# Supplementary material for: Dynamics of collective performance in collaboration networks
Source: PLoS One. 2018 Oct 10;13(10):e0204547. doi: 10.1371/journal.pone.0204547 (PMC6179230; doi:10.1371/journal.pone.0204547)
Supplement: S1 Dataset — (ZIP) [file pone.0204547.s001.zip]

Archive with 88 entries (82 files):
- data/
- data/correlation-regression/
- data/correlation-regression/correlation/
- data/correlation-regression/correlation/corr-basic-team-features-vs-perf-dyn-features-pval-corrected-significant.csv
- data/correlation-regression/correlation/corr-basic-team-features-vs-perf-dyn-features-rval-significant.csv
- data/correlation-regression/correlation/baseline-corr-team-features-vs-scores-rval-significant.csv
- data/correlation-regression/correlation/corr-log-features-vs-scores-rval-significant.csv
- data/correlation-regression/correlation/corr-perf-dyn-features-vs-task-scores-rval-significant.csv
- data/correlation-regression/correlation/baseline-corr-team-features-vs-scores-pval-corrected-significant.csv
- data/correlation-regression/correlation/corr-log-features-vs-scores-pval-corrected-significant.csv
- data/correlation-regression/correlation/baseline-corr-team-features-rval-significant.csv
- data/correlation-regression/correlation/corr-perf-dyn-features-vs-task-scores-pval-corrected-significant.csv
- data/correlation-regression/correlation/baseline-corr-team-features-pval-corrected-significant.csv
- data/correlation-regression/regression/
- data/correlation-regression/regression/log-based-feature-based-models-coeffs.csv
- data/correlation-regression/regression/baseline-team-feature-based-models-coeffs.csv
- data/correlation-regression/regression/perf-dyn-feature-based-models-coeffs.csv
- data/correlation-regression/README.txt
- data/README.txt
- data/team-data/
- data/team-data/team-chat-logs/
- data/team-data/team-chat-logs/XVal Session 56 - Group 1 - LogFile.csv
- data/team-data/team-chat-logs/XVal Session 19 - Group 1 - LogFile.csv
- data/team-data/team-chat-logs/XVal Session 9 - Group 1 - LogFile.csv
- data/team-data/team-chat-logs/XVal Session 34 - Group 1 - LogFile.csv
- data/team-data/team-chat-logs/XVal Session 87 - Group 1 - LogFile.csv
- data/team-data/team-chat-logs/XVal Session 47 - Group 1 - LogFile.csv
- data/team-data/team-chat-logs/XVal Session 64 - Group 1 - LogFile.csv
- data/team-data/team-chat-logs/XVal Session 39 - Group 1 - LogFile.csv
- data/team-data/team-chat-logs/XVal Session 74 - Group 1 - LogFile.csv
- data/team-data/team-chat-logs/XVal Session 7 - Group 1 - LogFile.csv
- data/team-data/team-chat-logs/XVal Session 83 - Group 1 - LogFile.csv
- data/team-data/team-chat-logs/XVal Session 53 - Group 1 - LogFile.csv
- data/team-data/team-chat-logs/XVal Session 5 - Group 1 - LogFile.csv
- data/team-data/team-chat-logs/XVal Session 55 - Group 1 - LogFile.csv
- data/team-data/team-chat-logs/XVal Session 29 - Group 1 - LogFile.csv
- data/team-data/team-chat-logs/XVal Session 80 - Group 1 - LogFile.csv
- data/team-data/team-chat-logs/XVal Session 35 - Group 1 - LogFile.csv
- data/team-data/team-chat-logs/XVal Session 73 - Group 1 - LogFile.csv
- data/team-data/team-chat-logs/XVal Session 46 - Group 1 - LogFile.csv
- data/team-data/team-chat-logs/XVal Session 72 - Group 1 - LogFile.csv
- data/team-data/team-chat-logs/XVal Session 81 - Group 1 - LogFile.csv
- data/team-data/team-chat-logs/XVal Session 38 - Group 1 - LogFile.csv
- data/team-data/team-chat-logs/XVal Session 63 - Group 1 - LogFile.csv
- data/team-data/team-chat-logs/XVal Session 17 - Group 1 - LogFile.csv
- data/team-data/team-chat-logs/XVal Session 57 - Group 1 - LogFile.csv
- data/team-data/team-chat-logs/XVal Session 68 - Group 1 - LogFile.csv
- data/team-data/team-chat-logs/XVal Session 16 - Group 1 - LogFile.csv
- data/team-data/team-chat-logs/XVal Session 84 - Group 1 - LogFile.csv
- data/team-data/team-chat-logs/XVal Session 24 - Group 1 - LogFile.csv
- data/team-data/team-chat-logs/XVal Session 65 - Group 1 - LogFile.csv
- data/team-data/team-chat-logs/XVal Session 49 - Group 1 - LogFile.csv
- data/team-data/team-chat-logs/XVal Session 61 - Group 1 - LogFile.csv
- data/team-data/team-chat-logs/XVal Session 77 - Group 1 - LogFile.csv
- data/team-data/team-chat-logs/XVal Session 67 - Group 1 - LogFile.csv
- data/team-data/team-chat-logs/XVal Session 52 - Group 1 - LogFile.csv
- data/team-data/team-chat-logs/XVal Session 26 - Group 1 - LogFile.csv
- data/team-data/team-chat-logs/XVal Session 60 - Group 1 - LogFile.csv
- data/team-data/team-chat-logs/XVal Session 58 - Group 1 - LogFile.csv
- data/team-data/team-chat-logs/XVal Session 21 - Group 1 - LogFile.csv
- data/team-data/team-chat-logs/XVal Session 70 - Group 1 - LogFile.csv
- data/team-data/team-chat-logs/XVal Session 11 - Group 1 - LogFile.csv
- data/team-data/team-chat-logs/XVal Session 28 - Group 1 - LogFile.csv
- data/team-data/team-chat-logs/XVal Session 51 - Group 1 - LogFile.csv
- data/team-data/team-chat-logs/XVal Session 36 - Group 1 - LogFile.csv
- data/team-data/team-chat-logs/XVal Session 50 - Group 1 - LogFile.csv
- data/team-data/team-chat-logs/XVal Session 48 - Group 1 - LogFile.csv
- data/team-data/team-chat-logs/XVal Session 37 - Group 1 - LogFile.csv
- data/team-data/team-chat-logs/XVal Session 44 - Group 1 - LogFile.csv
- data/team-data/team-chat-logs/XVal Session 10 - Group 1 - LogFile.csv
- data/team-data/team-chat-logs/XVal Session 31 - Group 1 - LogFile.csv
- data/team-data/team-chat-logs/XVal Session 20 - Group 1 - LogFile.csv
- data/team-data/team-chat-logs/XVal Session 6 - Group 1 - LogFile.csv
- data/team-data/team-chat-logs/XVal Session 66 - Group 1 - LogFile.csv
- data/team-data/team-chat-logs/XVal Session 23 - Group 1 - LogFile.csv
- data/team-data/team-chat-logs/XVal Session 86 - Group 1 - LogFile.csv
- data/team-data/team-chat-logs/XVal Session 27 - Group 1 - LogFile.csv
- data/team-data/team-chat-logs/XVal Session 59 - Group 1 - LogFile.csv
- data/team-data/team-chat-logs/XVal Session 75 - Group 1 - LogFile.csv
- data/team-data/team-chat-logs/XVal Session 79 - Group 1 - LogFile.csv
- data/team-data/team-chat-logs/XVal Session 25 - Group 1 - LogFile.csv
- data/team-data/team-chat-logs/XVal Session 69 - Group 1 - LogFile.csv
- data/team-data/team-chat-logs/XVal Session 43 - Group 1 - LogFile.csv
- data/team-data/team-chat-logs/XVal Session 14 - Group 1 - LogFile.csv
- data/team-data/team-chat-logs/XVal Session 85 - Group 1 - LogFile.csv
- data/team-data/team-chat-logs/XVal Session 45 - Group 1 - LogFile.csv
- data/team-data/team-data.xlsx
- data/team-data/README.txt
