# Supplementary material for: Dynamics of collective performance in collaboration networks
Source: PLoS One. 2018 Oct 10;13(10):e0204547. doi: 10.1371/journal.pone.0204547 (PMC6179230; doi:10.1371/journal.pone.0204547)
Supplement: S1 Dataset — (ZIP) [file pone.0204547.s001.zip › data/correlation-regression/correlation/corr-basic-team-features-vs-perf-dyn-features-pval-corrected-significant.csv]

	first score	last score	median score	mean score	score std	score variance	score skewness	score kurtosis	best-fit line, Y(first)	best-fit line, Y(last)	best-fit line, Y(middle)	best-fit line slope (angle)	last score - first score	# below-median score changes	# above-median score changes	# score increases	# score decreases
Share of Females	8.80E-03	0.00E+00	1.85E-02	1.35E-02	0.00E+00	0.00E+00	0.00E+00	0.00E+00	9.85E-03	0.00E+00	0.00E+00	0.00E+00	0.00E+00	0.00E+00	0.00E+00	0.00E+00	0.00E+00
Social Perceptiveness	2.27E-03	0.00E+00	1.50E-06	4.30E-06	0.00E+00	0.00E+00	7.19E-04	0.00E+00	3.60E-04	5.64E-04	3.72E-04	0.00E+00	0.00E+00	0.00E+00	0.00E+00	0.00E+00	0.00E+00
Big-5 Extravert	0.00E+00	0.00E+00	0.00E+00	0.00E+00	0.00E+00	0.00E+00	0.00E+00	0.00E+00	0.00E+00	0.00E+00	0.00E+00	0.00E+00	0.00E+00	0.00E+00	0.00E+00	0.00E+00	0.00E+00
Big-5 Agreeable	0.00E+00	0.00E+00	0.00E+00	4.04E-02	0.00E+00	0.00E+00	0.00E+00	0.00E+00	0.00E+00	0.00E+00	0.00E+00	0.00E+00	0.00E+00	7.91E-03	7.91E-03	3.95E-03	5.88E-03
Big-5 Conscientious	0.00E+00	0.00E+00	0.00E+00	0.00E+00	0.00E+00	0.00E+00	0.00E+00	0.00E+00	0.00E+00	0.00E+00	0.00E+00	0.00E+00	0.00E+00	0.00E+00	0.00E+00	0.00E+00	0.00E+00
Big-5 Neurotic	0.00E+00	0.00E+00	0.00E+00	0.00E+00	0.00E+00	0.00E+00	0.00E+00	0.00E+00	0.00E+00	0.00E+00	0.00E+00	0.00E+00	0.00E+00	0.00E+00	0.00E+00	0.00E+00	0.00E+00
Big-5 Open To Exp.	0.00E+00	0.00E+00	0.00E+00	0.00E+00	0.00E+00	0.00E+00	0.00E+00	0.00E+00	0.00E+00	0.00E+00	0.00E+00	0.00E+00	0.00E+00	0.00E+00	0.00E+00	0.00E+00	0.00E+00
Amount of Comm.	0.00E+00	0.00E+00	2.68E-02	2.01E-02	0.00E+00	0.00E+00	0.00E+00	0.00E+00	0.00E+00	8.32E-03	0.00E+00	0.00E+00	0.00E+00	0.00E+00	0.00E+00	0.00E+00	0.00E+00
Distr. of Comm.	0.00E+00	0.00E+00	0.00E+00	0.00E+00	0.00E+00	0.00E+00	0.00E+00	0.00E+00	0.00E+00	0.00E+00	0.00E+00	0.00E+00	0.00E+00	0.00E+00	0.00E+00	0.00E+00	0.00E+00
