# Supplementary material for: Dynamics of collective performance in collaboration networks
Source: PLoS One. 2018 Oct 10;13(10):e0204547. doi: 10.1371/journal.pone.0204547 (PMC6179230; doi:10.1371/journal.pone.0204547)
Supplement: S1 Dataset — (ZIP) [file pone.0204547.s001.zip › data/correlation-regression/correlation/corr-basic-team-features-vs-perf-dyn-features-rval-significant.csv]

	first score	last score	median score	mean score	score std	score variance	score skewness	score kurtosis	best-fit line, Y(first)	best-fit line, Y(last)	best-fit line, Y(middle)	best-fit line slope (angle)	last score - first score	# below-median score changes	# above-median score changes	# score increases	# score decreases
Share of Females	0.31539	0	0.28501	0.29831	0	0	0	0	0.31095	0	0	0	0	0	0	0	0
Social Perceptiveness	0.36418	0	0.54561	0.52502	0	0	-0.40028	0	0.42023	0.40742	0.41934	0	0	0	0	0	0
Big-5 Extravert	0	0	0	0	0	0	0	0	0	0	0	0	0	0	0	0	0
Big-5 Agreeable	0	0	0	-0.24921	0	0	0	0	0	0	0	0	0	-0.31951	0.31951	0.34506	-0.33073
Big-5 Conscientious	0	0	0	0	0	0	0	0	0	0	0	0	0	0	0	0	0
Big-5 Neurotic	0	0	0	0	0	0	0	0	0	0	0	0	0	0	0	0	0
Big-5 Open To Exp.	0	0	0	0	0	0	0	0	0	0	0	0	0	0	0	0	0
Amount of Comm.	0	0	0.26853	0.2814	0	0	0	0	0	0.31757	0	0	0	0	0	0	0
Distr. of Comm.	0	0	0	0	0	0	0	0	0	0	0	0	0	0	0	0	0
