# Supplementary material for: Dynamics of collective performance in collaboration networks
Source: PLoS One. 2018 Oct 10;13(10):e0204547. doi: 10.1371/journal.pone.0204547 (PMC6179230; doi:10.1371/journal.pone.0204547)
Supplement: S1 Dataset — (ZIP) [file pone.0204547.s001.zip › data/correlation-regression/correlation/baseline-corr-team-features-vs-scores-rval-significant.csv]

	Social Perceptiveness	Amount of Comm.	Share of Females	Big-5 Agreeable	Big-5 Extravert	Big-5 Conscientious	Face-to-Face	Big-5 Neurotic	Big-5 Open To Exp.	Distr. of Comm.
Typing Text	0.36418	0	0.31539	0	0	0	0	0	0	0
Typing Numbers	0.27538	0.28195	0	0	0	0	0	0	0	0
Matrix Solving	0.37198	0	0.2602	0	0	0	0	0	0	0
Detection Images	0	0	0	0	0	0	0	0	0	0
Detection Words	0.23334	0	0	0	0	0	0	0	0	0
Unscramble Words	0.25264	0	0	0	0	0	0	0	0	0
Memory Video	0	0	0	0	0	0	0	0	0	0
Memory Images	0.24209	0	0.29871	0	0	0	0	0	0	0
Sudoku	0.47801	0	0.38057	0	0	0	0	0	0	0
Brainstorm Words	0.43353	0.27435	0	-0.34349	0	0	0	0	0	0
Brainstorm Brick	0.37762	0.29341	0.26137	0	0	0	0	0	0	0
Brainstorm Equations	0.30936	0.45039	0	0	0	0	0	0	0	0
Judgement Slogans	0	0	0	0	0	0	0	0	0	0
Judgement Pictures	0.25024	0	0	0	0	0	0	0	0	0
Judgement Pages	0.21906	0	0	0	0	0	0	0	0	0
