# Supplementary material for: Dynamics of collective performance in collaboration networks
Source: PLoS One. 2018 Oct 10;13(10):e0204547. doi: 10.1371/journal.pone.0204547 (PMC6179230; doi:10.1371/journal.pone.0204547)
Supplement: S1 Dataset — (ZIP) [file pone.0204547.s001.zip › data/correlation-regression/correlation/corr-log-features-vs-scores-rval-significant.csv]

	log-nturns	wn-outdegree-mean	wn-indegree-mean	wn-outdeg-mean-m-std	wn-indeg-mean-m-std	wn-algebraic-connectivity	log-delays-mean	sn25-ncc	sn25-density	sn25-centrality-mean	sn25-cluscoeff-mean	sn25-outdegree-std	log-delays-std	sn50-ncc	sn25-outdegree-mean	sn25-indegree-mean	wn-recipr-mean	sn50-centrality-mean	sn50-cluscoeff-mean	log-nwords-per-member-mean	sn50-outdegree-std	log-sent-total-std	log-nchars-per-member-mean	log-sent-total-mean	log-nwords-total	sn50-density	wn-outdegree-std	wn-indegree-std	sn25-indegree-std	sn50-outdegree-mean	sn50-indegree-mean	sn50-indegree-std	sn75-density	sn75-outdegree-mean	sn75-outdegree-std	sn75-indegree-mean	sn75-indegree-std	sn75-ncc	sn75-centrality-mean	sn75-cluscoeff-mean	log-nchars-total	log-nchars-per-member-std	log-nwords-per-member-std	log-delays-median
Typing Text	0.67748	0.64823	0.64823	0.55164	0.54748	0.4259	-0.5292	0	0	0	0	0	0.51435	0	0	0	0	0	0	0	0	0	0	0	0	0	0	0	0	0	0	0	0	0	0	0	0	0	0	0	0	0	0	0
Typing Numbers	0	0	0	0	0	0	0	0	0	0	0	0	0	0	0	0	0	0	0	0	0	0	0	0	0	0	0	0	0	0	0	0	0	0	0	0	0	0	0	0	0	0	0	0
Matrix Solving	0.44071	0.4429	0.4429	0.43208	0.43184	0.59231	0	0	0	0	0	0	0	0	0	0	0	0	0	0	0	0	0	0	0	0	0	0	0	0	0	0	0	0	0	0	0	0	0	0	0	0	0	0
Detection Images	0.34383	0.41419	0.41419	0.4726	0.46893	0	-0.48704	0.46315	0.46315	-0.42098	-0.49428	0.4569	0	0	0	0	0	0	0	0	0	0	0	0	0	0	0	0	0	0	0	0	0	0	0	0	0	0	0	0	0	0	0	0
Detection Words	0	0	0	0	0	0	-0.38059	0	0	0	0	0	0	0	0	0	0	0	0	0	0	0	0	0	0	0	0	0	0	0	0	0	0	0	0	0	0	0	0	0	0	0	0	0
Unscramble Words	0	0	0	0	0	0	0	0	0	0	0	0	0	0	0	0	0	0	0	0	0	0	0	0	0	0	0	0	0	0	0	0	0	0	0	0	0	0	0	0	0	0	0	0
Memory Video	0.36915	0.3383	0.3383	0	0	0.37456	0	0	0	0	0	0	0	0	0	0	0	0	0	0	0	0	0	0	0	0	0	0	0	0	0	0	0	0	0	0	0	0	0	0	0	0	0	0
Memory Images	0	0	0	0	0	0	0	0	0	-0.50003	0	0	0	0	0	0	0	0	0	0	0	0	0	0	0	0	0	0	0	0	0	0	0	0	0	0	0	0	0	0	0	0	0	0
Sudoku	0.35577	0	0	0	0	0	0	0	0	0	0	0.44247	0	0	0	0	0	0	0	0	0	0	0	0	0	0	0	0	0	0	0	0	0	0	0	0	0	0	0	0	0	0	0	0
Brainstorm Words	0.37975	0.36797	0.36797	0.39946	0.40402	0.35079	0	0.42098	0.42098	0	0	0	0	0	0	0	0	0	0	0	0	0	0	0	0	0	0	0	0	0	0	0	0	0	0	0	0	0	0	0	0	0	0	0
Brainstorm Brick	0.50854	0.43769	0.43769	0.45478	0.45049	0.44436	0	0	0	0	0	0	0	0	0	0	0	0	0	0	0	0	0	0	0	0	0	0	0	0	0	0	0	0	0	0	0	0	0	0	0	0	0	0
Brainstorm Equations	0.46416	0.41497	0.41497	0.38282	0.37964	0.35952	0	0.389	0.389	0	-0.41621	0	0	0	0	0	0	0	0	0	0	0	0	0	0	0	0	0	0	0	0	0	0	0	0	0	0	0	0	0	0	0	0	0
Judgement Slogans	0	0	0	0	0	0	0	0	0	0	0	0	0	0	0	0	0	0	0	0	0	0	0	0	0	0	0	0	0	0	0	0	0	0	0	0	0	0	0	0	0	0	0	0
Judgement Pictures	0	0	0	0	0	0	-0.36513	0	0	0	0	0	0	0	0	0	0	0	0	0	0	0	0	0	0	0	0	0	0	0	0	0	0	0	0	0	0	0	0	0	0	0	0	0
Judgement Pages	0	0	0	0	0	0	0.40781	0	0	0	0	0	0	0	0	0	0	0	0	0	0	0	0	0	0	0	0	0	0	0	0	0	0	0	0	0	0	0	0	0	0	0	0	0
