# Supplementary material for: Dynamics of collective performance in collaboration networks
Source: PLoS One. 2018 Oct 10;13(10):e0204547. doi: 10.1371/journal.pone.0204547 (PMC6179230; doi:10.1371/journal.pone.0204547)
Supplement: S1 Dataset — (ZIP) [file pone.0204547.s001.zip › data/correlation-regression/correlation/corr-perf-dyn-features-vs-task-scores-rval-significant.csv]

	first score	last score	median score	mean score	score std	score variance	score skewness	score kurtosis	best-fit line, Y(first)	best-fit line, Y(last)	best-fit line, Y(middle)	best-fit line slope (angle)	last score - first score	# below-median score changes	# above-median score changes	# score increases	# score decreases
Typing Text	0.59024	0.47833	0.70654	0	0.71516	0	0	-0.58276	-0.73003	0	0	0	0	0	0	0	0
Typing Numbers	0.63713	0.64374	0.66726	0.26378	0.4009	-0.44616	0.41737	-0.45206	0	0	0	0	0	0	0	0	0
Matrix Solving	0.69237	0.62363	0.72985	0.27972	0.41786	-0.3344	0.45656	-0.50003	0	0	0	0	0	0	0	0	0
Detection Images	0.47	0.46944	0.53756	0	0	0	0.23367	-0.41756	0	0	0	0	0	0	0	0	0
Detection Words	0.49911	0.46812	0.57456	0	0	-0.24338	0.2556	-0.45031	0	0	0	0	0	0	0	0	0
Unscramble Words	0.55929	0.55372	0.47466	0.39443	0.34028	-0.31558	0.26281	0	0	0	0	0	0	0	0	0	0
Memory Video	0.47343	0.42248	0.42947	0.2933	0	0	0	0	0	0	0	0	0	0	0	0	0
Memory Images	0.49033	0.4479	0.42471	0.33323	0.27991	0	0.23905	0	0	0	0.35408	0	0.33584	0	0	0	0
Sudoku	0.65768	0.66381	0.53032	0.50464	0.4399	-0.39519	0.34354	0	0	0	0	0	0	0	0	0	0
Brainstorm Words	0.54714	0.551	0.40007	0.4801	0.31308	-0.32844	0.24313	0	0	0	0	0	0	0	0	0	0
Brainstorm Brick	0.49948	0.46748	0.32468	0.49772	0.39358	-0.40159	0.31877	0	0	0	-0.29957	0	0	0	0	0	0
Brainstorm Equations	0.64422	0.60195	0.52947	0.47963	0.29297	-0.3288	0.33964	0	0	-0.30427	0	0	0	0	0	0	0
Judgement Slogans	0.27199	0.22015	0	0.43264	0.23638	-0.23781	0	0	0	-0.30972	0	0	0	0	0	0	0
Judgement Pictures	0.38111	0.32343	0	0.4751	0	0	0	0	0	0	0	0	0	0	0	0	0
Judgement Pages	0.30775	0.36828	0	0.61947	0.68269	-0.36564	0	0.40417	0.69968	-0.28918	0	0.35111	0	-0.32775	0	0	0
