# Supplementary material for: Dynamics of collective performance in collaboration networks
Source: PLoS One. 2018 Oct 10;13(10):e0204547. doi: 10.1371/journal.pone.0204547 (PMC6179230; doi:10.1371/journal.pone.0204547)
Supplement: S1 Dataset — (ZIP) [file pone.0204547.s001.zip › data/correlation-regression/correlation/baseline-corr-team-features-rval-significant.csv]

	Face-to-Face	Share of Females	Social Perceptiveness	Big-5 Extravert	Big-5 Agreeable	Big-5 Conscientious	Big-5 Neurotic	Big-5 Open To Exp.	Amount of Comm.	Distr. of Comm.
Face-to-Face	0.0	0.0	0.0	0.0	0.0	0.0	-0.35449	0.0	-0.33163000000000004	0
Share of Females	0.0	0.0	0.2457	0.0	0.0	0.0	0.0	0.0	0.0	0
Social Perceptiveness	0.0	0.2457	0.0	0.0	0.0	0.0	0.0	0.2905	0.32358000000000003	0
Big-5 Extravert	0.0	0.0	0.0	0.0	0.46629	0.0	-0.26218	0.29827	0.0	0
Big-5 Agreeable	0.0	0.0	0.0	0.46629	0.0	0.0	-0.39795	0.0	0.0	0
Big-5 Conscientious	0.0	0.0	0.0	0.0	0.0	0.0	-0.28300000000000003	0.0	0.0	0
Big-5 Neurotic	-0.35449	0.0	0.0	-0.26218	-0.39795	-0.28300000000000003	0.0	0.0	0.0	0
Big-5 Open To Exp.	0.0	0.0	0.2905	0.29827	0.0	0.0	0.0	0.0	0.0	0
Amount of Comm.	-0.33163000000000004	0.0	0.32358000000000003	0.0	0.0	0.0	0.0	0.0	0.0	0
Distr. of Comm.	0.0	0.0	0.0	0.0	0.0	0.0	0.0	0.0	0.0	0
