# Supplementary material for: Dynamics of collective performance in collaboration networks
Source: PLoS One. 2018 Oct 10;13(10):e0204547. doi: 10.1371/journal.pone.0204547 (PMC6179230; doi:10.1371/journal.pone.0204547)
Supplement: S1 Dataset — (ZIP) [file pone.0204547.s001.zip › data/correlation-regression/correlation/corr-perf-dyn-features-vs-task-scores-pval-corrected-significant.csv]

	first score	last score	median score	mean score	score std	score variance	score skewness	score kurtosis	best-fit line, Y(first)	best-fit line, Y(last)	best-fit line, Y(middle)	best-fit line slope (angle)	last score - first score	# below-median score changes	# above-median score changes	# score increases	# score decreases
Typing Text	1.17E-07	3.70E-05	1.68E-11	0.00E+00	7.32E-12	0.00E+00	0.00E+00	1.85E-07	1.63E-12	0.00E+00	0.00E+00	0.00E+00	0.00E+00	0.00E+00	0.00E+00	0.00E+00	0.00E+00
Typing Numbers	5.18E-09	3.19E-09	5.18E-10	2.97E-02	7.04E-04	3.99E-04	1.37E-04	1.09E-04	0.00E+00	0.00E+00	0.00E+00	0.00E+00	0.00E+00	0.00E+00	0.00E+00	0.00E+00	0.00E+00
Matrix Solving	6.15E-11	1.34E-08	1.66E-12	2.09E-02	3.92E-04	9.10E-05	5.32E-03	1.41E-05	0.00E+00	0.00E+00	0.00E+00	0.00E+00	0.00E+00	0.00E+00	0.00E+00	0.00E+00	0.00E+00
Detection Images	5.26E-05	5.38E-05	2.28E-06	0.00E+00	0.00E+00	5.51E-02	0.00E+00	3.96E-04	0.00E+00	0.00E+00	0.00E+00	0.00E+00	0.00E+00	0.00E+00	0.00E+00	0.00E+00	0.00E+00
Detection Words	1.48E-05	5.69E-05	3.00E-07	0.00E+00	0.00E+00	3.54E-02	4.55E-02	1.17E-04	0.00E+00	0.00E+00	0.00E+00	0.00E+00	0.00E+00	0.00E+00	0.00E+00	0.00E+00	0.00E+00
Unscramble Words	7.13E-07	9.69E-07	4.32E-05	8.74E-04	4.52E-03	3.04E-02	8.76E-03	0.00E+00	0.00E+00	0.00E+00	0.00E+00	0.00E+00	0.00E+00	0.00E+00	0.00E+00	0.00E+00	0.00E+00
Memory Video	4.55E-05	3.32E-04	2.57E-04	1.52E-02	0.00E+00	0.00E+00	0.00E+00	0.00E+00	0.00E+00	0.00E+00	0.00E+00	0.00E+00	0.00E+00	0.00E+00	0.00E+00	0.00E+00	0.00E+00
Memory Images	2.19E-05	1.28E-04	3.06E-04	5.49E-03	2.08E-02	4.96E-02	0.00E+00	0.00E+00	0.00E+00	0.00E+00	0.00E+00	3.05E-03	5.11E-03	0.00E+00	0.00E+00	0.00E+00	0.00E+00
Sudoku	1.11E-09	6.83E-10	3.30E-06	1.14E-05	1.74E-04	4.13E-03	8.52E-04	0.00E+00	0.00E+00	0.00E+00	0.00E+00	0.00E+00	0.00E+00	0.00E+00	0.00E+00	0.00E+00	0.00E+00
Brainstorm Words	1.38E-06	1.12E-06	7.24E-04	3.43E-05	9.33E-03	4.57E-02	6.25E-03	0.00E+00	0.00E+00	0.00E+00	0.00E+00	0.00E+00	0.00E+00	0.00E+00	0.00E+00	0.00E+00	0.00E+00
Brainstorm Brick	1.45E-05	5.84E-05	6.91E-03	1.57E-05	8.99E-04	8.06E-03	6.88E-04	0.00E+00	0.00E+00	0.00E+00	0.00E+00	1.31E-02	0.00E+00	0.00E+00	0.00E+00	0.00E+00	0.00E+00
Brainstorm Equations	3.08E-09	5.64E-08	3.44E-06	3.50E-05	1.53E-02	4.60E-03	6.19E-03	0.00E+00	0.00E+00	0.00E+00	1.16E-02	0.00E+00	0.00E+00	0.00E+00	0.00E+00	0.00E+00	0.00E+00
Judgement Slogans	2.48E-02	7.12E-02	0.00E+00	2.29E-04	5.23E-02	0.00E+00	5.08E-02	0.00E+00	0.00E+00	0.00E+00	1.02E-02	0.00E+00	0.00E+00	0.00E+00	0.00E+00	0.00E+00	0.00E+00
Judgement Pictures	1.34E-03	7.14E-03	0.00E+00	4.24E-05	0.00E+00	0.00E+00	0.00E+00	0.00E+00	0.00E+00	0.00E+00	0.00E+00	0.00E+00	0.00E+00	0.00E+00	0.00E+00	0.00E+00	0.00E+00
Judgement Pages	1.07E-02	2.00E-03	0.00E+00	1.78E-08	1.43E-10	0.00E+00	2.17E-03	6.30E-04	3.17E-11	0.00E+00	1.68E-02	0.00E+00	0.00E+00	6.36E-03	3.33E-03	0.00E+00	0.00E+00
