# Supplementary material for: Dynamics of collective performance in collaboration networks
Source: PLoS One. 2018 Oct 10;13(10):e0204547. doi: 10.1371/journal.pone.0204547 (PMC6179230; doi:10.1371/journal.pone.0204547)
Supplement: S1 Dataset — (ZIP) [file pone.0204547.s001.zip › data/correlation-regression/correlation/baseline-corr-team-features-pval-corrected-significant.csv]

	Face-to-Face	Share of Females	Social Perceptiveness	Big-5 Extravert	Big-5 Agreeable	Big-5 Conscientious	Big-5 Neurotic	Big-5 Open To Exp.	Amount of Comm.	Distr. of Comm.
Face-to-Face	0.00E+00	0.00E+00	0.00E+00	0.00E+00	0.00E+00	0.00E+00	3.02E-03	0.00E+00	5.73E-03	0.00E+00
Share of Females	0.00E+00	0.00E+00	0.00E+00	0.00E+00	0.00E+00	0.00E+00	0.00E+00	0.00E+00	0.00E+00	0.00E+00
Social Perceptiveness	0.00E+00	0.00E+00	0.00E+00	0.00E+00	0.00E+00	0.00E+00	0.00E+00	1.63E-02	7.11E-03	0.00E+00
Big-5 Extravert	0.00E+00	0.00E+00	0.00E+00	0.00E+00	6.13E-05	0.00E+00	3.08E-02	1.35E-02	0.00E+00	0.00E+00
Big-5 Agreeable	0.00E+00	0.00E+00	0.00E+00	6.13E-05	0.00E+00	0.00E+00	7.77E-04	0.00E+00	0.00E+00	0.00E+00
Big-5 Conscientious	0.00E+00	0.00E+00	0.00E+00	0.00E+00	0.00E+00	0.00E+00	1.94E-02	0.00E+00	0.00E+00	0.00E+00
Big-5 Neurotic	3.02E-03	0.00E+00	0.00E+00	0.00E+00	7.77E-04	0.00E+00	0.00E+00	0.00E+00	0.00E+00	0.00E+00
Big-5 Open To Exp.	0.00E+00	0.00E+00	1.63E-02	1.35E-02	0.00E+00	0.00E+00	0.00E+00	0.00E+00	0.00E+00	0.00E+00
Amount of Comm.	5.73E-03	0.00E+00	7.11E-03	0.00E+00	0.00E+00	0.00E+00	0.00E+00	0.00E+00	0.00E+00	0.00E+00
Distr. of Comm.	0.00E+00	0.00E+00	0.00E+00	0.00E+00	0.00E+00	0.00E+00	0.00E+00	0.00E+00	0.00E+00	0.00E+00
