# Supplementary material for: Dynamics of collective performance in collaboration networks
Source: PLoS One. 2018 Oct 10;13(10):e0204547. doi: 10.1371/journal.pone.0204547 (PMC6179230; doi:10.1371/journal.pone.0204547)
Supplement: S1 Dataset — (ZIP) [file pone.0204547.s001.zip › data/correlation-regression/regression/log-based-feature-based-models-coeffs.csv]

	wn-recipr-mean	sn25-density	sn50-centrality-mean	sn25-cluscoeff-mean	wn-outdeg-mean-m-std	log-delays-median	wn-algeb-conn-weighted	wn-indeg-mean-m-std	log-nwords-per-member-mean	log-nturns
Typing Text	-0.015759	-0.9615	0.022561	0	0	0	0.00018392	0	0	0
Typing Numbers	-0.94408	0	0.055402	0	0.00051225	0	0	0	3.27E-06	0
Matrix Solving	0	0	0.9931	0	0.0045477	-0.001831	0.00051758	0	0	0
Detection Images	-0.41466	0.57344	0	-0.011788	0	-6.49E-05	5.03E-05	0	-1.62E-08	0
Detection Words	-0.87403	0	0.076209	-0.049697	0	0	6.67E-05	0	3.22E-07	0
Unscramble Words	0.96296	0	0.036968	0	-2.96E-05	-4.87E-06	0	-3.18E-05	1.32E-06	0
Memory Video	0	0.98955	0	-0.010282	0.00016898	0	0	0	-5.44E-07	0
Memory Images	-0.18306	0.81693	0	0	0	0	1.78E-06	0	0	6.92E-06
Sudoku	0.11008	0.67205	-0.054275	-0.16092	0.00058073	-0.00027463	0.00036679	-0.0014317	-3.32E-06	1.42E-05
Brainstorm Words	0.99887	0	0.00062724	-9.35E-05	0	-0.000319	9.04E-05	0	-4.20E-07	0
Brainstorm Brick	0.97364	-0.026083	0	0	0	-0.00017463	9.85E-05	0	0	0
Brainstorm Equations	0.74111	0	0.25833	0	0	-0.00043682	0.00012204	0	3.53E-06	0
Judgement Slogans	0	0.6217	0	0.37825	0	0	0	0	4.03E-05	1.15E-05
Judgement Pictures	0	0.92069	0	-0.07929	-2.34E-05	-5.09E-07	0	0	0	0
Judgement Pages	0.72869	0.2137	-0.0030814	0.053951	-7.66E-06	0.00053101	-2.94E-05	0	-2.32E-06	7.71E-06
