# Supplementary material for: Dynamics of collective performance in collaboration networks
Source: PLoS One. 2018 Oct 10;13(10):e0204547. doi: 10.1371/journal.pone.0204547 (PMC6179230; doi:10.1371/journal.pone.0204547)
Supplement: S1 Dataset — (ZIP) [file pone.0204547.s001.zip › data/correlation-regression/regression/baseline-team-feature-based-models-coeffs.csv]

	CommAmount	ShareFemales	Big5Agreeable	Big5Extravert	Big5OpenToExp	Big5Conscientious	Talking	SocialPerceptiveness	CommDistr	Big5Neurotic
Typing Text	0	0.93606	0	0	0	0	0	0.05001	0	0.013931
Typing Numbers	0.43829	0.21203	-0.26324	0	0	0	0	0.08499	0	0.0014463
Matrix Solving	0.31713	0.4152	0	-0.14531	-0.11593	0	0	0	0	0.0064265
Detection Images	-0.88462	0	0	0	0	0	-0.10854	0	0	0.006839
Detection Words	0	0	0	0	-0.46906	-0.097408	-0.33075	0.090139	0	0.012641
Unscramble Words	0	0	0	0	0	0	0	0	0	0
Memory Video	0.1804	0.20104	-0.48011	-0.068057	-0.070401	0	0	0	0	0
Memory Images	0	0	0	0	0	0	0	0	0	0
Sudoku	0.10502	0.52408	0	-0.12868	0	-0.18891	-0.045983	0	0	0.0073301
Brainstorm Words	0.27651	0	0	-0.70463	0	0	0	0	0	0.018852
Brainstorm Brick	0.42074	0.34002	0	0.019435	0	0.12578	0	0	0.090503	0.0035238
Brainstorm Equations	0.36611	0.062934	-0.4465	-0.0072497	0	-0.098423	-0.017386	0	0	0.0013962
Judgement Slogans	0	0	0	0	0	0	0	0	0	0
Judgement Pictures	0	0	0	0	0	0	0	0	0	0
Judgement Pages	0	0	0	0	0	0	0	0	0	0
