# Supplementary material for: Dynamics of collective performance in collaboration networks
Source: PLoS One. 2018 Oct 10;13(10):e0204547. doi: 10.1371/journal.pone.0204547 (PMC6179230; doi:10.1371/journal.pone.0204547)
Supplement: S1 Dataset — (ZIP) [file pone.0204547.s001.zip › data/correlation-regression/regression/perf-dyn-feature-based-models-coeffs.csv]

	score-variance	score-mean	score-bfl-start	score-bfl-end	score-median	score-end	score-start	score-std	Share of Females	Amount of Comm.	Distr. of Comm.	Big-5 Extravert	Big-5 Agreeable	Big-5 Conscientious	Big-5 Open To Exp.	Big-5 Neurotic	Face-to-Face	score-growth-diff	score-skewness	score-ndec
Typing Text	1.81E-16	4.90E-17	4.09E-17	-1.20E-16	5.82E-17	9.16E-19	1	-9.57E-17	1.53E-17	1.54E-17	-2.95E-17	1.29E-18	-1.34E-18	-4.34E-19	-6.85E-18	3.60E-18	3.38E-18	-1.45E-17	3.92E-18	2.67E-19
Typing Numbers	0	0	0.54331	0	0.4034	0	0	0	0	0.029199	0	0	0	0	0	-0.01444	0.0025429	0	-0.0071088	0
Matrix Solving	0	0.46874	0.51455	0	0	0	0	0	0	0.011971	0	0	0	0	0.0037437	0	0	0	0	0
Detection Images	0.7951	0	0.098501	0	0.073766	0	0	0	-0.0030052	-0.02963	0	0	0	0	0	0	0	0	0	0
Detection Words	0	0	0.94134	0	0	0	0	0	0	0	0	-0.028645	0	-0.025603	0	0	0	0	0	-0.0035753
Unscramble Words	0	0.6405	0	0	0.29413	0	0	0	-0.058342	0	0	0	-0.0032782	-0.0034032	0	0	0	0	0	0
Memory Video	0	0.90103	0	0	0	0	-0.004832	0	0.019213	0.010565	-0.037207	-0.025008	0	0	0	0	0	0	0	0
Memory Images	0.95391	0.044765	0	0	0	0	0	0	0.0011961	0	0	0.00012742	0	0	0	0	0	0	0	0
Sudoku	0	0.32364	0	0.091871	0.5144	0	0	0	0.051597	0	0	0	-0.0021121	0	-0.015051	0	0	0	0	0
Brainstorm Words	0	0.31049	0	0.27778	0.38056	0	0	0	0	0	0	0	-0.030645	0	0	0	0	0	0	0
Brainstorm Brick	-0.945	0.0063604	0	0.039119	0	0	0	0	0.0011352	0.00084755	0	0	0.00091324	0	0.002349	0.0009722	-0.00043697	-0.0022905	-0.0005119	4.27E-05
Brainstorm Equations	-0.82063	0.1366	0	0.0089991	0.0020463	-0.0088338	0	0	0	0.013838	-0.0044519	0	0	0	-0.0034202	0	-0.00062732	0	0	0
Judgement Slogans	0	0	0	0.98358	0	0	0	0	0	0	0	0	0	0	0	0	0.0095005	0	0	0.0026482
Judgement Pictures	0.33123	0	0	0.35993	0	-0.049368	0	0.18482	-0.0010402	-0.01809	0.04198	0	0	0	-0.00016135	0	0.0016614	-0.010196	0.0014676	0
Judgement Pages	-3.14E-17	-2.30E-18	-2.82E-18	5.04E-18	1.32E-17	1	-1.67E-18	-1.24E-17	1.65E-18	-6.25E-18	-5.58E-18	-1.08E-18	-1.20E-18	8.45E-20	1.33E-18	1.55E-18	1.47E-18	-1.26E-19	-7.01E-19	2.66E-20
