# Supplementary material for: Dynamics of collective performance in collaboration networks
Source: PLoS One. 2018 Oct 10;13(10):e0204547. doi: 10.1371/journal.pone.0204547 (PMC6179230; doi:10.1371/journal.pone.0204547)
Supplement: S1 Dataset — (ZIP) [file pone.0204547.s001.zip › data/correlation-regression/README.txt]

Description of files containing correlation values (rho, p-value) and regression model coefficients.

* Correlation among baseline team features (here and further, statistically insignificant values are displayed as zeroes):

	- baseline-corr-team-features-rval-significant.csv -- correlations
	- baseline-corr-team-features-pval-corrected-significant.csv -- p-values

* Correlation of baseline team features with task scores:

	- baseline-corr-team-features-vs-scores-rval-significant.csv -- correlations
	- baseline-corr-team-features-vs-scores-pval-corrected-significant.csv -- p-values

* Correlation of performance dynamics-based features with baseline features:

	- corr-basic-team-features-vs-perf-dyn-features-rval-significant.csv -- correlations
	- corr-basic-team-features-vs-perf-dyn-features-pval-corrected-significant.csv -- p-values

* Correlation of performance dynamics-based features with task scores:

	- corr-perf-dyn-features-vs-task-scores-rval-significant.csv -- correlations
	- corr-perf-dyn-features-vs-task-scores-pval-corrected-significant.csv -- p-values

* Correlation between log-based team features and task scores:

	- corr-log-features-vs-scores-rval-significant.csv -- correlations
	- corr-log-features-vs-scores-pval-corrected-significant.csv -- p-values

* Regression using baseline team features:

	- baseline-team-feature-based-model.csv -- models' coefficients

* Regression using performance dynamics-based features:

	- perf-dyn-feature-based-models-coeffs.csv -- models' coefficients

* Regression using log-based / network-based features

	- log-based-feature-based-models-coeffs.csv -- models' coefficients
