# Supplementary material for: Dynamics of collective performance in collaboration networks
Source: PLoS One. 2018 Oct 10;13(10):e0204547. doi: 10.1371/journal.pone.0204547 (PMC6179230; doi:10.1371/journal.pone.0204547)
Supplement: S1 Dataset — (ZIP) [file pone.0204547.s001.zip › data/README.txt]

Supplement for "Dynamics of Collective Performance in Collaboration Networks".

* team-data/ -- contains the input data used in the study

* correlation-regression/ -- contains correlation values (rho, p-value) and regression model coefficients for different experiments.
