# Supplementary material for: Dynamics of collective performance in collaboration networks
Source: PLoS One. 2018 Oct 10;13(10):e0204547. doi: 10.1371/journal.pone.0204547 (PMC6179230; doi:10.1371/journal.pone.0204547)
Supplement: S1 Dataset — (ZIP) [file pone.0204547.s001.zip › data/team-data/team-chat-logs/XVal Session 56 - Group 1 - LogFile.csv]

id	event	data	chat_name	subject	session	session_group	completed_task	ip_address	timestamp
31695	Entering waiting room			cv263	XVal Session 56			192.54.222.11	2012-07-14 13:09:42
31697	Entering waiting room			cv265	XVal Session 56			192.54.222.11	2012-07-14 13:09:45
31698	Entering waiting room			cv264	XVal Session 56			192.54.222.11	2012-07-14 13:09:54
31699	Entering waiting room			cv266	XVal Session 56			192.54.222.11	2012-07-14 13:09:57
31700	Setup participants				XVal Session 56				2012-07-14 13:10:26
31701	Setup tasks				XVal Session 56				2012-07-14 13:10:26
31702	Introduction	Starting in 25 seconds		cv265	XVal Session 56	1		192.54.222.11	2012-07-14 13:10:26
31703	Introduction	Starting in 25 seconds		cv263	XVal Session 56	1		192.54.222.11	2012-07-14 13:10:26
31704	Introduction	Starting in 25 seconds		cv264	XVal Session 56	1		192.54.222.11	2012-07-14 13:10:26
31705	Introduction	Starting in 20 seconds		cv266	XVal Session 56	1		192.54.222.11	2012-07-14 13:10:31
31706	Load Instructions			cv265	XVal Session 56	1	XVal Session 56-Introduction-1	192.54.222.11	2012-07-14 13:10:51
31707	Load Instructions			cv266	XVal Session 56	1	XVal Session 56-Introduction-1	192.54.222.11	2012-07-14 13:10:51
31708	Load Instructions			cv263	XVal Session 56	1	XVal Session 56-Introduction-1	192.54.222.11	2012-07-14 13:10:52
31709	Load Instructions			cv264	XVal Session 56	1	XVal Session 56-Introduction-1	192.54.222.11	2012-07-14 13:10:52
31714	Load Workspace			cv266	XVal Session 56	1	XVal Session 56-Introduction-1	192.54.222.11	2012-07-14 13:11:11
31715	Load Workspace			cv264	XVal Session 56	1	XVal Session 56-Introduction-1	192.54.222.11	2012-07-14 13:11:11
31716	Load Workspace			cv263	XVal Session 56	1	XVal Session 56-Introduction-1	192.54.222.11	2012-07-14 13:11:11
31717	Load Workspace			cv265	XVal Session 56	1	XVal Session 56-Introduction-1	192.54.222.11	2012-07-14 13:11:11
	Edit pad (rev 0)		Dan	cv401	XVal Session 56	1	XVal Session 56-Introduction-1		2012-07-14 13:11:32.011000
	Edit pad (rev 1)		Dan	cv401	XVal Session 56	1	XVal Session 56-Introduction-1		2012-07-14 13:11:32.507000
	Edit pad (rev 2)		Dan	cv401	XVal Session 56	1	XVal Session 56-Introduction-1		2012-07-14 13:11:33.007000
	Edit pad (rev 3)		Dan	cv401	XVal Session 56	1	XVal Session 56-Introduction-1		2012-07-14 13:11:33.539000
	Edit pad (rev 4)		Dan	cv401	XVal Session 56	1	XVal Session 56-Introduction-1		2012-07-14 13:11:34.402000
	Edit pad (rev 5)		Dan	cv401	XVal Session 56	1	XVal Session 56-Introduction-1		2012-07-14 13:11:37.911000
	Edit pad (rev 6)		Dan	cv401	XVal Session 56	1	XVal Session 56-Introduction-1		2012-07-14 13:11:39.075000
	Edit pad (rev 7)		Dan	cv401	XVal Session 56	1	XVal Session 56-Introduction-1		2012-07-14 13:11:39.574000
	Edit pad (rev 8)		Dan	cv401	XVal Session 56	1	XVal Session 56-Introduction-1		2012-07-14 13:11:40.077000
	Edit pad (rev 9)		Dan	cv401	XVal Session 56	1	XVal Session 56-Introduction-1		2012-07-14 13:11:40.580000
	Edit pad (rev 10)		Dan	cv401	XVal Session 56	1	XVal Session 56-Introduction-1		2012-07-14 13:11:41.079000
	Edit pad (rev 11)		Dan	cv401	XVal Session 56	1	XVal Session 56-Introduction-1		2012-07-14 13:11:50.904000
	Edit pad (rev 12)		Kate	cv406	XVal Session 56	1	XVal Session 56-Introduction-1		2012-07-14 13:11:54.924000
	Edit pad (rev 13)		Kate	cv406	XVal Session 56	1	XVal Session 56-Introduction-1		2012-07-14 13:11:55.422000
	Edit pad (rev 14)		Kate	cv406	XVal Session 56	1	XVal Session 56-Introduction-1		2012-07-14 13:11:55.923000
	Edit pad (rev 15)		Kate	cv406	XVal Session 56	1	XVal Session 56-Introduction-1		2012-07-14 13:12:10.527000
	Edit pad (rev 16)		Kate	cv406	XVal Session 56	1	XVal Session 56-Introduction-1		2012-07-14 13:12:11.027000
	Edit pad (rev 17)		Kate	cv406	XVal Session 56	1	XVal Session 56-Introduction-1		2012-07-14 13:12:11.528000
	Edit pad (rev 18)		Dan	cv401	XVal Session 56	1	XVal Session 56-Introduction-1		2012-07-14 13:12:11.843000
	Edit pad (rev 19)		Kate	cv406	XVal Session 56	1	XVal Session 56-Introduction-1		2012-07-14 13:12:12.027000
	Edit pad (rev 20)		Dan	cv401	XVal Session 56	1	XVal Session 56-Introduction-1		2012-07-14 13:12:12.383000
	Edit pad (rev 21)		Dan	cv401	XVal Session 56	1	XVal Session 56-Introduction-1		2012-07-14 13:12:12.884000
	Edit pad (rev 22)		Dan	cv401	XVal Session 56	1	XVal Session 56-Introduction-1		2012-07-14 13:12:13.383000
	Edit pad (rev 23)		Dan	cv401	XVal Session 56	1	XVal Session 56-Introduction-1		2012-07-14 13:12:14.464000
	Edit pad (rev 24)		Dan	cv401	XVal Session 56	1	XVal Session 56-Introduction-1		2012-07-14 13:12:15.422000
	Edit pad (rev 25)		Kate	cv406	XVal Session 56	1	XVal Session 56-Introduction-1		2012-07-14 13:12:21.087000
	Edit pad (rev 26)		Kate	cv406	XVal Session 56	1	XVal Session 56-Introduction-1		2012-07-14 13:12:21.706000
	Edit pad (rev 27)		Kate	cv406	XVal Session 56	1	XVal Session 56-Introduction-1		2012-07-14 13:12:22.214000
	Edit pad (rev 28)		Kate	cv406	XVal Session 56	1	XVal Session 56-Introduction-1		2012-07-14 13:12:23.731000
	Edit pad (rev 29)		Kate	cv406	XVal Session 56	1	XVal Session 56-Introduction-1		2012-07-14 13:12:24.908000
	Edit pad (rev 30)		Kate	cv406	XVal Session 56	1	XVal Session 56-Introduction-1		2012-07-14 13:12:25.417000
	Edit pad (rev 31)		Kate	cv406	XVal Session 56	1	XVal Session 56-Introduction-1		2012-07-14 13:12:25.918000
	Edit pad (rev 32)		Kate	cv406	XVal Session 56	1	XVal Session 56-Introduction-1		2012-07-14 13:12:26.451000
	Edit pad (rev 33)		Kate	cv406	XVal Session 56	1	XVal Session 56-Introduction-1		2012-07-14 13:12:26.952000
	Edit pad (rev 34)		Kate	cv406	XVal Session 56	1	XVal Session 56-Introduction-1		2012-07-14 13:12:27.468000
	Edit pad (rev 35)		Kate	cv406	XVal Session 56	1	XVal Session 56-Introduction-1		2012-07-14 13:12:28.130000
	Edit pad (rev 36)		Kate	cv406	XVal Session 56	1	XVal Session 56-Introduction-1		2012-07-14 13:12:29.871000
	Edit pad (rev 37)		Kate	cv406	XVal Session 56	1	XVal Session 56-Introduction-1		2012-07-14 13:12:30.371000
	Edit pad (rev 38)		Kate	cv406	XVal Session 56	1	XVal Session 56-Introduction-1		2012-07-14 13:12:31.383000
	Edit pad (rev 39)		Kate	cv406	XVal Session 56	1	XVal Session 56-Introduction-1		2012-07-14 13:12:31.961000
31737	Load Instructions			cv265	XVal Session 56	1	XVal Session 56-Typing - Text-1	192.54.222.11	2012-07-14 13:12:41
31738	Load Instructions			cv266	XVal Session 56	1	XVal Session 56-Typing - Text-1	192.54.222.11	2012-07-14 13:12:41
31739	Load Instructions			cv264	XVal Session 56	1	XVal Session 56-Typing - Text-1	192.54.222.11	2012-07-14 13:12:41
31740	Load Instructions			cv263	XVal Session 56	1	XVal Session 56-Typing - Text-1	192.54.222.11	2012-07-14 13:12:41
31741	Load Workspace			cv265	XVal Session 56	1	XVal Session 56-Typing - Text-1	192.54.222.11	2012-07-14 13:13:21
31742	Load Workspace			cv266	XVal Session 56	1	XVal Session 56-Typing - Text-1	192.54.222.11	2012-07-14 13:13:21
31743	Load Workspace			cv264	XVal Session 56	1	XVal Session 56-Typing - Text-1	192.54.222.11	2012-07-14 13:13:21
31744	Load Workspace			cv263	XVal Session 56	1	XVal Session 56-Typing - Text-1	192.54.222.11	2012-07-14 13:13:22
	Edit pad (rev 0)		Kate	cv406	XVal Session 56	1	XVal Session 56-Typing - Text-1		2012-07-14 13:13:24.923000
	Edit pad (rev 1)		Kate	cv406	XVal Session 56	1	XVal Session 56-Typing - Text-1		2012-07-14 13:13:25.447000
	Edit pad (rev 2)		Kate	cv406	XVal Session 56	1	XVal Session 56-Typing - Text-1		2012-07-14 13:13:25.949000
	Edit pad (rev 3)		Rose	cv408	XVal Session 56	1	XVal Session 56-Typing - Text-1		2012-07-14 13:13:28.555000
	Edit pad (rev 4)		Rose	cv408	XVal Session 56	1	XVal Session 56-Typing - Text-1		2012-07-14 13:13:31.444000
	Edit pad (rev 5)		Rose	cv408	XVal Session 56	1	XVal Session 56-Typing - Text-1		2012-07-14 13:13:32.113000
	Edit pad (rev 6)		Rose	cv408	XVal Session 56	1	XVal Session 56-Typing - Text-1		2012-07-14 13:13:34.629000
	Edit pad (rev 7)		Rose	cv408	XVal Session 56	1	XVal Session 56-Typing - Text-1		2012-07-14 13:13:35.126000
	Edit pad (rev 8)		Rose	cv408	XVal Session 56	1	XVal Session 56-Typing - Text-1		2012-07-14 13:13:35.632000
	Edit pad (rev 9)		Rose	cv408	XVal Session 56	1	XVal Session 56-Typing - Text-1		2012-07-14 13:13:36.127000
	Edit pad (rev 10)		Rose	cv408	XVal Session 56	1	XVal Session 56-Typing - Text-1		2012-07-14 13:13:36.626000
	Edit pad (rev 11)		Rose	cv408	XVal Session 56	1	XVal Session 56-Typing - Text-1		2012-07-14 13:13:46.987000
	Edit pad (rev 12)		Rose	cv408	XVal Session 56	1	XVal Session 56-Typing - Text-1		2012-07-14 13:13:47.684000
	Edit pad (rev 13)		Rose	cv408	XVal Session 56	1	XVal Session 56-Typing - Text-1		2012-07-14 13:13:49.382000
	Edit pad (rev 14)		Rose	cv408	XVal Session 56	1	XVal Session 56-Typing - Text-1		2012-07-14 13:13:49.882000
	Edit pad (rev 15)		Rose	cv408	XVal Session 56	1	XVal Session 56-Typing - Text-1		2012-07-14 13:13:50.381000
	Edit pad (rev 16)		Rose	cv408	XVal Session 56	1	XVal Session 56-Typing - Text-1		2012-07-14 13:13:51.544000
	Edit pad (rev 17)		Rose	cv408	XVal Session 56	1	XVal Session 56-Typing - Text-1		2012-07-14 13:13:52.748000
	Edit pad (rev 18)		Rose	cv408	XVal Session 56	1	XVal Session 56-Typing - Text-1		2012-07-14 13:13:53.248000
	Edit pad (rev 19)		Rose	cv408	XVal Session 56	1	XVal Session 56-Typing - Text-1		2012-07-14 13:13:53.748000
	Edit pad (rev 20)		Rose	cv408	XVal Session 56	1	XVal Session 56-Typing - Text-1		2012-07-14 13:13:54.806000
	Edit pad (rev 21)		Rose	cv408	XVal Session 56	1	XVal Session 56-Typing - Text-1		2012-07-14 13:13:55.373000
	Edit pad (rev 22)		Rose	cv408	XVal Session 56	1	XVal Session 56-Typing - Text-1		2012-07-14 13:13:56.880000
	Edit pad (rev 23)		Rose	cv408	XVal Session 56	1	XVal Session 56-Typing - Text-1		2012-07-14 13:13:57.379000
	Edit pad (rev 24)		Rose	cv408	XVal Session 56	1	XVal Session 56-Typing - Text-1		2012-07-14 13:14:00.177000
	Edit pad (rev 25)		Rose	cv408	XVal Session 56	1	XVal Session 56-Typing - Text-1		2012-07-14 13:14:00.987000
	Edit pad (rev 26)		Rose	cv408	XVal Session 56	1	XVal Session 56-Typing - Text-1		2012-07-14 13:14:01.490000
	Chat	who wants to take the 1st paragraph?	greg	cv412	XVal Session 56	1	XVal Session 56-Typing - Text-1		2012-07-14 13:14:01.748000
	Edit pad (rev 27)		Rose	cv408	XVal Session 56	1	XVal Session 56-Typing - Text-1		2012-07-14 13:14:02.826000
	Edit pad (rev 28)		Rose	cv408	XVal Session 56	1	XVal Session 56-Typing - Text-1		2012-07-14 13:14:03.346000
	Edit pad (rev 29)		Dan	cv401	XVal Session 56	1	XVal Session 56-Typing - Text-1		2012-07-14 13:14:03.559000
	Edit pad (rev 30)		Rose	cv408	XVal Session 56	1	XVal Session 56-Typing - Text-1		2012-07-14 13:14:03.839000
	Edit pad (rev 31)		Rose	cv408	XVal Session 56	1	XVal Session 56-Typing - Text-1		2012-07-14 13:14:04.341000
	Edit pad (rev 32)		Dan	cv401	XVal Session 56	1	XVal Session 56-Typing - Text-1		2012-07-14 13:14:04.469000
	Edit pad (rev 33)		Rose	cv408	XVal Session 56	1	XVal Session 56-Typing - Text-1		2012-07-14 13:14:04.839000
	Edit pad (rev 34)		Dan	cv401	XVal Session 56	1	XVal Session 56-Typing - Text-1		2012-07-14 13:14:04.968000
	Edit pad (rev 35)		Rose	cv408	XVal Session 56	1	XVal Session 56-Typing - Text-1		2012-07-14 13:14:05.340000
	Edit pad (rev 36)		Dan	cv401	XVal Session 56	1	XVal Session 56-Typing - Text-1		2012-07-14 13:14:05.653000
	Edit pad (rev 37)		Dan	cv401	XVal Session 56	1	XVal Session 56-Typing - Text-1		2012-07-14 13:14:06.154000
	Edit pad (rev 38)		Dan	cv401	XVal Session 56	1	XVal Session 56-Typing - Text-1		2012-07-14 13:14:06.655000
	Edit pad (rev 39)		Rose	cv408	XVal Session 56	1	XVal Session 56-Typing - Text-1		2012-07-14 13:14:06.820000
	Edit pad (rev 40)		Rose	cv408	XVal Session 56	1	XVal Session 56-Typing - Text-1		2012-07-14 13:14:07.320000
	Edit pad (rev 41)		Rose	cv408	XVal Session 56	1	XVal Session 56-Typing - Text-1		2012-07-14 13:14:07.818000
	Edit pad (rev 42)		Rose	cv408	XVal Session 56	1	XVal Session 56-Typing - Text-1		2012-07-14 13:14:08.525000
	Edit pad (rev 43)		Rose	cv408	XVal Session 56	1	XVal Session 56-Typing - Text-1		2012-07-14 13:14:08.999000
	Edit pad (rev 44)		Rose	cv408	XVal Session 56	1	XVal Session 56-Typing - Text-1		2012-07-14 13:14:09.796000
	Edit pad (rev 45)		Rose	cv408	XVal Session 56	1	XVal Session 56-Typing - Text-1		2012-07-14 13:14:10.520000
	Edit pad (rev 46)		Rose	cv408	XVal Session 56	1	XVal Session 56-Typing - Text-1		2012-07-14 13:14:11.191000
	Edit pad (rev 47)		Rose	cv408	XVal Session 56	1	XVal Session 56-Typing - Text-1		2012-07-14 13:14:11.820000
	Edit pad (rev 48)		Dan	cv401	XVal Session 56	1	XVal Session 56-Typing - Text-1		2012-07-14 13:14:12.288000
	Edit pad (rev 49)		Rose	cv408	XVal Session 56	1	XVal Session 56-Typing - Text-1		2012-07-14 13:14:12.331000
	Edit pad (rev 50)		Dan	cv401	XVal Session 56	1	XVal Session 56-Typing - Text-1		2012-07-14 13:14:12.788000
	Edit pad (rev 51)		Rose	cv408	XVal Session 56	1	XVal Session 56-Typing - Text-1		2012-07-14 13:14:12.831000
	Edit pad (rev 52)		Dan	cv401	XVal Session 56	1	XVal Session 56-Typing - Text-1		2012-07-14 13:14:13.319000
	Edit pad (rev 53)		Rose	cv408	XVal Session 56	1	XVal Session 56-Typing - Text-1		2012-07-14 13:14:13.333000
	Edit pad (rev 54)		Dan	cv401	XVal Session 56	1	XVal Session 56-Typing - Text-1		2012-07-14 13:14:13.789000
	Edit pad (rev 55)		Rose	cv408	XVal Session 56	1	XVal Session 56-Typing - Text-1		2012-07-14 13:14:13.832000
	Edit pad (rev 56)		Rose	cv408	XVal Session 56	1	XVal Session 56-Typing - Text-1		2012-07-14 13:14:14.332000
	Edit pad (rev 57)		Dan	cv401	XVal Session 56	1	XVal Session 56-Typing - Text-1		2012-07-14 13:14:14.357000
	Edit pad (rev 58)		Rose	cv408	XVal Session 56	1	XVal Session 56-Typing - Text-1		2012-07-14 13:14:14.833000
	Edit pad (rev 59)		Dan	cv401	XVal Session 56	1	XVal Session 56-Typing - Text-1		2012-07-14 13:14:14.861000
	Edit pad (rev 60)		Dan	cv401	XVal Session 56	1	XVal Session 56-Typing - Text-1		2012-07-14 13:14:15.289000
	Edit pad (rev 61)		Rose	cv408	XVal Session 56	1	XVal Session 56-Typing - Text-1		2012-07-14 13:14:15.332000
	Edit pad (rev 62)		Rose	cv408	XVal Session 56	1	XVal Session 56-Typing - Text-1		2012-07-14 13:14:15.836000
	Edit pad (rev 63)		Rose	cv408	XVal Session 56	1	XVal Session 56-Typing - Text-1		2012-07-14 13:14:16.332000
	Edit pad (rev 64)		Dan	cv401	XVal Session 56	1	XVal Session 56-Typing - Text-1		2012-07-14 13:14:16.628000
	Edit pad (rev 65)		Dan	cv401	XVal Session 56	1	XVal Session 56-Typing - Text-1		2012-07-14 13:14:17.128000
	Edit pad (rev 66)		Rose	cv408	XVal Session 56	1	XVal Session 56-Typing - Text-1		2012-07-14 13:14:17.457000
	Edit pad (rev 67)		Dan	cv401	XVal Session 56	1	XVal Session 56-Typing - Text-1		2012-07-14 13:14:17.628000
	Edit pad (rev 68)		Rose	cv408	XVal Session 56	1	XVal Session 56-Typing - Text-1		2012-07-14 13:14:18.061000
	Edit pad (rev 69)		Rose	cv408	XVal Session 56	1	XVal Session 56-Typing - Text-1		2012-07-14 13:14:18.560000
	Edit pad (rev 70)		Rose	cv408	XVal Session 56	1	XVal Session 56-Typing - Text-1		2012-07-14 13:14:19.060000
	Edit pad (rev 71)		Dan	cv401	XVal Session 56	1	XVal Session 56-Typing - Text-1		2012-07-14 13:14:19.595000
	Edit pad (rev 72)		Dan	cv401	XVal Session 56	1	XVal Session 56-Typing - Text-1		2012-07-14 13:14:20.106000
	Edit pad (rev 73)		Rose	cv408	XVal Session 56	1	XVal Session 56-Typing - Text-1		2012-07-14 13:14:20.649000
	Edit pad (rev 74)		Rose	cv408	XVal Session 56	1	XVal Session 56-Typing - Text-1		2012-07-14 13:14:21.153000
	Edit pad (rev 75)		Dan	cv401	XVal Session 56	1	XVal Session 56-Typing - Text-1		2012-07-14 13:14:21.631000
	Edit pad (rev 76)		Dan	cv401	XVal Session 56	1	XVal Session 56-Typing - Text-1		2012-07-14 13:14:22.131000
	Edit pad (rev 77)		Rose	cv408	XVal Session 56	1	XVal Session 56-Typing - Text-1		2012-07-14 13:14:22.531000
	Edit pad (rev 78)		Dan	cv401	XVal Session 56	1	XVal Session 56-Typing - Text-1		2012-07-14 13:14:22.643000
	Edit pad (rev 79)		Rose	cv408	XVal Session 56	1	XVal Session 56-Typing - Text-1		2012-07-14 13:14:23.381000
	Edit pad (rev 80)		Rose	cv408	XVal Session 56	1	XVal Session 56-Typing - Text-1		2012-07-14 13:14:23.883000
	Edit pad (rev 81)		Rose	cv408	XVal Session 56	1	XVal Session 56-Typing - Text-1		2012-07-14 13:14:24.383000
	Edit pad (rev 82)		Dan	cv401	XVal Session 56	1	XVal Session 56-Typing - Text-1		2012-07-14 13:14:25.427000
	Edit pad (rev 83)		Kate	cv406	XVal Session 56	1	XVal Session 56-Typing - Text-1		2012-07-14 13:14:25.700000
	Edit pad (rev 84)		Dan	cv401	XVal Session 56	1	XVal Session 56-Typing - Text-1		2012-07-14 13:14:25.928000
	Edit pad (rev 85)		Kate	cv406	XVal Session 56	1	XVal Session 56-Typing - Text-1		2012-07-14 13:14:26.199000
	Edit pad (rev 86)		Dan	cv401	XVal Session 56	1	XVal Session 56-Typing - Text-1		2012-07-14 13:14:26.427000
	Edit pad (rev 87)		Kate	cv406	XVal Session 56	1	XVal Session 56-Typing - Text-1		2012-07-14 13:14:26.699000
	Edit pad (rev 88)		Dan	cv401	XVal Session 56	1	XVal Session 56-Typing - Text-1		2012-07-14 13:14:26.927000
	Edit pad (rev 89)		Rose	cv408	XVal Session 56	1	XVal Session 56-Typing - Text-1		2012-07-14 13:14:26.945000
	Edit pad (rev 90)		Rose	cv408	XVal Session 56	1	XVal Session 56-Typing - Text-1		2012-07-14 13:14:27.533000
	Edit pad (rev 91)		Rose	cv408	XVal Session 56	1	XVal Session 56-Typing - Text-1		2012-07-14 13:14:28.033000
	Edit pad (rev 92)		Dan	cv401	XVal Session 56	1	XVal Session 56-Typing - Text-1		2012-07-14 13:14:28.066000
	Edit pad (rev 93)		Rose	cv408	XVal Session 56	1	XVal Session 56-Typing - Text-1		2012-07-14 13:14:28.532000
	Edit pad (rev 94)		Dan	cv401	XVal Session 56	1	XVal Session 56-Typing - Text-1		2012-07-14 13:14:28.568000
	Edit pad (rev 95)		Dan	cv401	XVal Session 56	1	XVal Session 56-Typing - Text-1		2012-07-14 13:14:29.067000
	Edit pad (rev 96)		Dan	cv401	XVal Session 56	1	XVal Session 56-Typing - Text-1		2012-07-14 13:14:29.568000
	Edit pad (rev 97)		Rose	cv408	XVal Session 56	1	XVal Session 56-Typing - Text-1		2012-07-14 13:14:29.935000
	Edit pad (rev 98)		Dan	cv401	XVal Session 56	1	XVal Session 56-Typing - Text-1		2012-07-14 13:14:30.065000
	Edit pad (rev 99)		Dan	cv401	XVal Session 56	1	XVal Session 56-Typing - Text-1		2012-07-14 13:14:30.568000
	Edit pad (rev 100)		Rose	cv408	XVal Session 56	1	XVal Session 56-Typing - Text-1		2012-07-14 13:14:30.767000
	Edit pad (rev 101)		Dan	cv401	XVal Session 56	1	XVal Session 56-Typing - Text-1		2012-07-14 13:14:31.067000
	Edit pad (rev 102)		Rose	cv408	XVal Session 56	1	XVal Session 56-Typing - Text-1		2012-07-14 13:14:31.265000
	Edit pad (rev 103)		greg	cv412	XVal Session 56	1	XVal Session 56-Typing - Text-1		2012-07-14 13:14:31.621000
	Edit pad (rev 104)		Dan	cv401	XVal Session 56	1	XVal Session 56-Typing - Text-1		2012-07-14 13:14:31.739000
	Edit pad (rev 105)		Rose	cv408	XVal Session 56	1	XVal Session 56-Typing - Text-1		2012-07-14 13:14:31.766000
	Edit pad (rev 106)		greg	cv412	XVal Session 56	1	XVal Session 56-Typing - Text-1		2012-07-14 13:14:32.125000
	Edit pad (rev 107)		Dan	cv401	XVal Session 56	1	XVal Session 56-Typing - Text-1		2012-07-14 13:14:32.241000
	Edit pad (rev 108)		Rose	cv408	XVal Session 56	1	XVal Session 56-Typing - Text-1		2012-07-14 13:14:32.267000
	Edit pad (rev 109)		greg	cv412	XVal Session 56	1	XVal Session 56-Typing - Text-1		2012-07-14 13:14:32.623000
	Edit pad (rev 110)		Dan	cv401	XVal Session 56	1	XVal Session 56-Typing - Text-1		2012-07-14 13:14:32.741000
	Edit pad (rev 111)		Rose	cv408	XVal Session 56	1	XVal Session 56-Typing - Text-1		2012-07-14 13:14:32.766000
	Edit pad (rev 112)		greg	cv412	XVal Session 56	1	XVal Session 56-Typing - Text-1		2012-07-14 13:14:33.221000
	Edit pad (rev 113)		Dan	cv401	XVal Session 56	1	XVal Session 56-Typing - Text-1		2012-07-14 13:14:33.243000
	Edit pad (rev 114)		Dan	cv401	XVal Session 56	1	XVal Session 56-Typing - Text-1		2012-07-14 13:14:34.207000
	Edit pad (rev 115)		greg	cv412	XVal Session 56	1	XVal Session 56-Typing - Text-1		2012-07-14 13:14:34.377000
	Edit pad (rev 116)		Rose	cv408	XVal Session 56	1	XVal Session 56-Typing - Text-1		2012-07-14 13:14:34.685000
	Edit pad (rev 117)		Dan	cv401	XVal Session 56	1	XVal Session 56-Typing - Text-1		2012-07-14 13:14:34.707000
	Edit pad (rev 118)		greg	cv412	XVal Session 56	1	XVal Session 56-Typing - Text-1		2012-07-14 13:14:34.874000
	Edit pad (rev 119)		greg	cv412	XVal Session 56	1	XVal Session 56-Typing - Text-1		2012-07-14 13:14:35.386000
	Edit pad (rev 120)		greg	cv412	XVal Session 56	1	XVal Session 56-Typing - Text-1		2012-07-14 13:14:35.877000
	Edit pad (rev 121)		greg	cv412	XVal Session 56	1	XVal Session 56-Typing - Text-1		2012-07-14 13:14:36.376000
	Edit pad (rev 122)		greg	cv412	XVal Session 56	1	XVal Session 56-Typing - Text-1		2012-07-14 13:14:36.876000
	Edit pad (rev 123)		greg	cv412	XVal Session 56	1	XVal Session 56-Typing - Text-1		2012-07-14 13:14:37.376000
	Edit pad (rev 124)		Kate	cv406	XVal Session 56	1	XVal Session 56-Typing - Text-1		2012-07-14 13:14:37.836000
	Edit pad (rev 125)		greg	cv412	XVal Session 56	1	XVal Session 56-Typing - Text-1		2012-07-14 13:14:37.879000
	Edit pad (rev 126)		Kate	cv406	XVal Session 56	1	XVal Session 56-Typing - Text-1		2012-07-14 13:14:38.339000
	Edit pad (rev 127)		greg	cv412	XVal Session 56	1	XVal Session 56-Typing - Text-1		2012-07-14 13:14:38.661000
	Edit pad (rev 128)		Kate	cv406	XVal Session 56	1	XVal Session 56-Typing - Text-1		2012-07-14 13:14:39.094000
	Edit pad (rev 129)		greg	cv412	XVal Session 56	1	XVal Session 56-Typing - Text-1		2012-07-14 13:14:39.160000
	Edit pad (rev 130)		greg	cv412	XVal Session 56	1	XVal Session 56-Typing - Text-1		2012-07-14 13:14:39.659000
	Edit pad (rev 131)		greg	cv412	XVal Session 56	1	XVal Session 56-Typing - Text-1		2012-07-14 13:14:40.159000
	Edit pad (rev 132)		Kate	cv406	XVal Session 56	1	XVal Session 56-Typing - Text-1		2012-07-14 13:14:40.294000
	Edit pad (rev 133)		Kate	cv406	XVal Session 56	1	XVal Session 56-Typing - Text-1		2012-07-14 13:14:40.807000
	Edit pad (rev 134)		greg	cv412	XVal Session 56	1	XVal Session 56-Typing - Text-1		2012-07-14 13:14:40.850000
	Edit pad (rev 135)		Dan	cv401	XVal Session 56	1	XVal Session 56-Typing - Text-1		2012-07-14 13:14:41.082000
	Edit pad (rev 136)		Kate	cv406	XVal Session 56	1	XVal Session 56-Typing - Text-1		2012-07-14 13:14:41.308000
	Edit pad (rev 137)		greg	cv412	XVal Session 56	1	XVal Session 56-Typing - Text-1		2012-07-14 13:14:41.353000
	Edit pad (rev 138)		Dan	cv401	XVal Session 56	1	XVal Session 56-Typing - Text-1		2012-07-14 13:14:41.591000
	Edit pad (rev 139)		Kate	cv406	XVal Session 56	1	XVal Session 56-Typing - Text-1		2012-07-14 13:14:41.808000
	Edit pad (rev 140)		greg	cv412	XVal Session 56	1	XVal Session 56-Typing - Text-1		2012-07-14 13:14:41.851000
	Edit pad (rev 141)		Dan	cv401	XVal Session 56	1	XVal Session 56-Typing - Text-1		2012-07-14 13:14:42.091000
	Edit pad (rev 142)		Kate	cv406	XVal Session 56	1	XVal Session 56-Typing - Text-1		2012-07-14 13:14:42.307000
	Edit pad (rev 143)		greg	cv412	XVal Session 56	1	XVal Session 56-Typing - Text-1		2012-07-14 13:14:42.352000
	Edit pad (rev 144)		Kate	cv406	XVal Session 56	1	XVal Session 56-Typing - Text-1		2012-07-14 13:14:42.807000
	Edit pad (rev 145)		greg	cv412	XVal Session 56	1	XVal Session 56-Typing - Text-1		2012-07-14 13:14:42.969000
	Edit pad (rev 146)		Kate	cv406	XVal Session 56	1	XVal Session 56-Typing - Text-1		2012-07-14 13:14:43.308000
	Edit pad (rev 147)		greg	cv412	XVal Session 56	1	XVal Session 56-Typing - Text-1		2012-07-14 13:14:43.471000
	Edit pad (rev 148)		Dan	cv401	XVal Session 56	1	XVal Session 56-Typing - Text-1		2012-07-14 13:14:43.587000
	Edit pad (rev 149)		Kate	cv406	XVal Session 56	1	XVal Session 56-Typing - Text-1		2012-07-14 13:14:43.808000
	Edit pad (rev 150)		Dan	cv401	XVal Session 56	1	XVal Session 56-Typing - Text-1		2012-07-14 13:14:44.089000
	Edit pad (rev 151)		Kate	cv406	XVal Session 56	1	XVal Session 56-Typing - Text-1		2012-07-14 13:14:44.308000
	Edit pad (rev 152)		Dan	cv401	XVal Session 56	1	XVal Session 56-Typing - Text-1		2012-07-14 13:14:44.590000
	Edit pad (rev 153)		Kate	cv406	XVal Session 56	1	XVal Session 56-Typing - Text-1		2012-07-14 13:14:44.808000
	Edit pad (rev 154)		Rose	cv408	XVal Session 56	1	XVal Session 56-Typing - Text-1		2012-07-14 13:14:44.854000
	Edit pad (rev 155)		greg	cv412	XVal Session 56	1	XVal Session 56-Typing - Text-1		2012-07-14 13:14:44.859000
	Edit pad (rev 156)		Dan	cv401	XVal Session 56	1	XVal Session 56-Typing - Text-1		2012-07-14 13:14:45.089000
	Edit pad (rev 157)		greg	cv412	XVal Session 56	1	XVal Session 56-Typing - Text-1		2012-07-14 13:14:45.358000
	Edit pad (rev 158)		Rose	cv408	XVal Session 56	1	XVal Session 56-Typing - Text-1		2012-07-14 13:14:45.360000
	Edit pad (rev 159)		Dan	cv401	XVal Session 56	1	XVal Session 56-Typing - Text-1		2012-07-14 13:14:45.588000
	Edit pad (rev 160)		Rose	cv408	XVal Session 56	1	XVal Session 56-Typing - Text-1		2012-07-14 13:14:45.858000
	Edit pad (rev 161)		greg	cv412	XVal Session 56	1	XVal Session 56-Typing - Text-1		2012-07-14 13:14:45.860000
	Edit pad (rev 162)		Kate	cv406	XVal Session 56	1	XVal Session 56-Typing - Text-1		2012-07-14 13:14:45.892000
	Edit pad (rev 163)		Rose	cv408	XVal Session 56	1	XVal Session 56-Typing - Text-1		2012-07-14 13:14:46.357000
	Edit pad (rev 164)		greg	cv412	XVal Session 56	1	XVal Session 56-Typing - Text-1		2012-07-14 13:14:46.360000
	Edit pad (rev 165)		Kate	cv406	XVal Session 56	1	XVal Session 56-Typing - Text-1		2012-07-14 13:14:46.401000
	Edit pad (rev 166)		Dan	cv401	XVal Session 56	1	XVal Session 56-Typing - Text-1		2012-07-14 13:14:46.440000
	Edit pad (rev 167)		Rose	cv408	XVal Session 56	1	XVal Session 56-Typing - Text-1		2012-07-14 13:14:46.858000
	Edit pad (rev 168)		greg	cv412	XVal Session 56	1	XVal Session 56-Typing - Text-1		2012-07-14 13:14:46.863000
	Edit pad (rev 169)		Kate	cv406	XVal Session 56	1	XVal Session 56-Typing - Text-1		2012-07-14 13:14:46.901000
	Edit pad (rev 170)		Dan	cv401	XVal Session 56	1	XVal Session 56-Typing - Text-1		2012-07-14 13:14:47.159000
	Edit pad (rev 171)		Rose	cv408	XVal Session 56	1	XVal Session 56-Typing - Text-1		2012-07-14 13:14:47.358000
	Edit pad (rev 172)		Kate	cv406	XVal Session 56	1	XVal Session 56-Typing - Text-1		2012-07-14 13:14:47.400000
	Edit pad (rev 173)		Dan	cv401	XVal Session 56	1	XVal Session 56-Typing - Text-1		2012-07-14 13:14:47.671000
	Edit pad (rev 174)		greg	cv412	XVal Session 56	1	XVal Session 56-Typing - Text-1		2012-07-14 13:14:47.851000
	Edit pad (rev 175)		Rose	cv408	XVal Session 56	1	XVal Session 56-Typing - Text-1		2012-07-14 13:14:47.858000
	Edit pad (rev 176)		Dan	cv401	XVal Session 56	1	XVal Session 56-Typing - Text-1		2012-07-14 13:14:48.171000
	Edit pad (rev 177)		Kate	cv406	XVal Session 56	1	XVal Session 56-Typing - Text-1		2012-07-14 13:14:48.319000
	Edit pad (rev 178)		greg	cv412	XVal Session 56	1	XVal Session 56-Typing - Text-1		2012-07-14 13:14:48.344000
	Edit pad (rev 179)		Dan	cv401	XVal Session 56	1	XVal Session 56-Typing - Text-1		2012-07-14 13:14:48.670000
	Edit pad (rev 180)		Kate	cv406	XVal Session 56	1	XVal Session 56-Typing - Text-1		2012-07-14 13:14:48.822000
	Edit pad (rev 181)		greg	cv412	XVal Session 56	1	XVal Session 56-Typing - Text-1		2012-07-14 13:14:48.846000
	Edit pad (rev 182)		Rose	cv408	XVal Session 56	1	XVal Session 56-Typing - Text-1		2012-07-14 13:14:48.873000
	Edit pad (rev 183)		Dan	cv401	XVal Session 56	1	XVal Session 56-Typing - Text-1		2012-07-14 13:14:49.171000
	Edit pad (rev 184)		Kate	cv406	XVal Session 56	1	XVal Session 56-Typing - Text-1		2012-07-14 13:14:49.322000
	Edit pad (rev 185)		Rose	cv408	XVal Session 56	1	XVal Session 56-Typing - Text-1		2012-07-14 13:14:49.614000
	Edit pad (rev 186)		greg	cv412	XVal Session 56	1	XVal Session 56-Typing - Text-1		2012-07-14 13:14:49.755000
	Edit pad (rev 187)		Kate	cv406	XVal Session 56	1	XVal Session 56-Typing - Text-1		2012-07-14 13:14:49.822000
	Edit pad (rev 188)		Rose	cv408	XVal Session 56	1	XVal Session 56-Typing - Text-1		2012-07-14 13:14:50.115000
	Edit pad (rev 189)		Dan	cv401	XVal Session 56	1	XVal Session 56-Typing - Text-1		2012-07-14 13:14:50.210000
	Edit pad (rev 190)		greg	cv412	XVal Session 56	1	XVal Session 56-Typing - Text-1		2012-07-14 13:14:50.272000
	Edit pad (rev 191)		Kate	cv406	XVal Session 56	1	XVal Session 56-Typing - Text-1		2012-07-14 13:14:50.322000
	Edit pad (rev 192)		Dan	cv401	XVal Session 56	1	XVal Session 56-Typing - Text-1		2012-07-14 13:14:50.711000
	Edit pad (rev 193)		greg	cv412	XVal Session 56	1	XVal Session 56-Typing - Text-1		2012-07-14 13:14:50.776000
	Edit pad (rev 194)		Kate	cv406	XVal Session 56	1	XVal Session 56-Typing - Text-1		2012-07-14 13:14:50.860000
	Edit pad (rev 195)		Dan	cv401	XVal Session 56	1	XVal Session 56-Typing - Text-1		2012-07-14 13:14:51.211000
	Edit pad (rev 196)		greg	cv412	XVal Session 56	1	XVal Session 56-Typing - Text-1		2012-07-14 13:14:51.275000
	Edit pad (rev 197)		Kate	cv406	XVal Session 56	1	XVal Session 56-Typing - Text-1		2012-07-14 13:14:51.564000
	Edit pad (rev 198)		Dan	cv401	XVal Session 56	1	XVal Session 56-Typing - Text-1		2012-07-14 13:14:51.710000
	Edit pad (rev 199)		Kate	cv406	XVal Session 56	1	XVal Session 56-Typing - Text-1		2012-07-14 13:14:52.073000
	Edit pad (rev 200)		greg	cv412	XVal Session 56	1	XVal Session 56-Typing - Text-1		2012-07-14 13:14:52.134000
	Edit pad (rev 201)		Dan	cv401	XVal Session 56	1	XVal Session 56-Typing - Text-1		2012-07-14 13:14:52.212000
	Edit pad (rev 202)		greg	cv412	XVal Session 56	1	XVal Session 56-Typing - Text-1		2012-07-14 13:14:52.646000
	Edit pad (rev 203)		Dan	cv401	XVal Session 56	1	XVal Session 56-Typing - Text-1		2012-07-14 13:14:52.712000
	Edit pad (rev 204)		Kate	cv406	XVal Session 56	1	XVal Session 56-Typing - Text-1		2012-07-14 13:14:52.848000
	Edit pad (rev 205)		greg	cv412	XVal Session 56	1	XVal Session 56-Typing - Text-1		2012-07-14 13:14:53.136000
	Edit pad (rev 206)		Kate	cv406	XVal Session 56	1	XVal Session 56-Typing - Text-1		2012-07-14 13:14:53.537000
	Edit pad (rev 207)		Dan	cv401	XVal Session 56	1	XVal Session 56-Typing - Text-1		2012-07-14 13:14:53.557000
	Edit pad (rev 208)		greg	cv412	XVal Session 56	1	XVal Session 56-Typing - Text-1		2012-07-14 13:14:53.634000
	Edit pad (rev 209)		Dan	cv401	XVal Session 56	1	XVal Session 56-Typing - Text-1		2012-07-14 13:14:54.058000
	Edit pad (rev 210)		greg	cv412	XVal Session 56	1	XVal Session 56-Typing - Text-1		2012-07-14 13:14:54.133000
	Edit pad (rev 211)		greg	cv412	XVal Session 56	1	XVal Session 56-Typing - Text-1		2012-07-14 13:14:54.641000
	Edit pad (rev 212)		Rose	cv408	XVal Session 56	1	XVal Session 56-Typing - Text-1		2012-07-14 13:14:54.876000
	Edit pad (rev 213)		greg	cv412	XVal Session 56	1	XVal Session 56-Typing - Text-1		2012-07-14 13:14:55.142000
	Edit pad (rev 214)		Dan	cv401	XVal Session 56	1	XVal Session 56-Typing - Text-1		2012-07-14 13:14:55.223000
	Edit pad (rev 215)		greg	cv412	XVal Session 56	1	XVal Session 56-Typing - Text-1		2012-07-14 13:14:55.639000
	Edit pad (rev 216)		Dan	cv401	XVal Session 56	1	XVal Session 56-Typing - Text-1		2012-07-14 13:14:55.724000
	Edit pad (rev 217)		Kate	cv406	XVal Session 56	1	XVal Session 56-Typing - Text-1		2012-07-14 13:14:56.448000
	Edit pad (rev 218)		Dan	cv401	XVal Session 56	1	XVal Session 56-Typing - Text-1		2012-07-14 13:14:56.475000
	Edit pad (rev 219)		Rose	cv408	XVal Session 56	1	XVal Session 56-Typing - Text-1		2012-07-14 13:14:56.940000
	Edit pad (rev 220)		Dan	cv401	XVal Session 56	1	XVal Session 56-Typing - Text-1		2012-07-14 13:14:56.979000
	Edit pad (rev 221)		Dan	cv401	XVal Session 56	1	XVal Session 56-Typing - Text-1		2012-07-14 13:14:57.481000
	Edit pad (rev 222)		Kate	cv406	XVal Session 56	1	XVal Session 56-Typing - Text-1		2012-07-14 13:14:57.544000
	Edit pad (rev 223)		greg	cv412	XVal Session 56	1	XVal Session 56-Typing - Text-1		2012-07-14 13:14:57.727000
	Edit pad (rev 224)		Rose	cv408	XVal Session 56	1	XVal Session 56-Typing - Text-1		2012-07-14 13:14:58.074000
	Edit pad (rev 225)		greg	cv412	XVal Session 56	1	XVal Session 56-Typing - Text-1		2012-07-14 13:14:58.225000
	Edit pad (rev 226)		Kate	cv406	XVal Session 56	1	XVal Session 56-Typing - Text-1		2012-07-14 13:14:58.363000
	Edit pad (rev 227)		greg	cv412	XVal Session 56	1	XVal Session 56-Typing - Text-1		2012-07-14 13:14:58.728000
	Edit pad (rev 228)		Dan	cv401	XVal Session 56	1	XVal Session 56-Typing - Text-1		2012-07-14 13:14:59.150000
	Edit pad (rev 229)		Dan	cv401	XVal Session 56	1	XVal Session 56-Typing - Text-1		2012-07-14 13:14:59.650000
	Edit pad (rev 230)		Rose	cv408	XVal Session 56	1	XVal Session 56-Typing - Text-1		2012-07-14 13:14:59.738000
	Edit pad (rev 231)		Kate	cv406	XVal Session 56	1	XVal Session 56-Typing - Text-1		2012-07-14 13:14:59.751000
	Edit pad (rev 232)		greg	cv412	XVal Session 56	1	XVal Session 56-Typing - Text-1		2012-07-14 13:14:59.876000
	Edit pad (rev 233)		Dan	cv401	XVal Session 56	1	XVal Session 56-Typing - Text-1		2012-07-14 13:15:00.150000
	Edit pad (rev 234)		Rose	cv408	XVal Session 56	1	XVal Session 56-Typing - Text-1		2012-07-14 13:15:00.241000
	Edit pad (rev 235)		greg	cv412	XVal Session 56	1	XVal Session 56-Typing - Text-1		2012-07-14 13:15:00.373000
	Edit pad (rev 236)		Dan	cv401	XVal Session 56	1	XVal Session 56-Typing - Text-1		2012-07-14 13:15:00.650000
	Edit pad (rev 237)		Rose	cv408	XVal Session 56	1	XVal Session 56-Typing - Text-1		2012-07-14 13:15:00.744000
	Edit pad (rev 238)		greg	cv412	XVal Session 56	1	XVal Session 56-Typing - Text-1		2012-07-14 13:15:00.874000
	Edit pad (rev 239)		Dan	cv401	XVal Session 56	1	XVal Session 56-Typing - Text-1		2012-07-14 13:15:01.150000
	Edit pad (rev 240)		Kate	cv406	XVal Session 56	1	XVal Session 56-Typing - Text-1		2012-07-14 13:15:01.188000
	Edit pad (rev 241)		Rose	cv408	XVal Session 56	1	XVal Session 56-Typing - Text-1		2012-07-14 13:15:01.242000
	Edit pad (rev 242)		greg	cv412	XVal Session 56	1	XVal Session 56-Typing - Text-1		2012-07-14 13:15:01.376000
	Edit pad (rev 243)		Dan	cv401	XVal Session 56	1	XVal Session 56-Typing - Text-1		2012-07-14 13:15:01.650000
	Edit pad (rev 244)		Kate	cv406	XVal Session 56	1	XVal Session 56-Typing - Text-1		2012-07-14 13:15:01.695000
	Edit pad (rev 245)		Rose	cv408	XVal Session 56	1	XVal Session 56-Typing - Text-1		2012-07-14 13:15:01.745000
	Edit pad (rev 246)		greg	cv412	XVal Session 56	1	XVal Session 56-Typing - Text-1		2012-07-14 13:15:01.879000
	Edit pad (rev 247)		Dan	cv401	XVal Session 56	1	XVal Session 56-Typing - Text-1		2012-07-14 13:15:02.157000
	Edit pad (rev 248)		Kate	cv406	XVal Session 56	1	XVal Session 56-Typing - Text-1		2012-07-14 13:15:02.199000
	Edit pad (rev 249)		Rose	cv408	XVal Session 56	1	XVal Session 56-Typing - Text-1		2012-07-14 13:15:02.260000
	Edit pad (rev 250)		greg	cv412	XVal Session 56	1	XVal Session 56-Typing - Text-1		2012-07-14 13:15:02.378000
	Edit pad (rev 251)		Dan	cv401	XVal Session 56	1	XVal Session 56-Typing - Text-1		2012-07-14 13:15:02.721000
	Edit pad (rev 252)		Rose	cv408	XVal Session 56	1	XVal Session 56-Typing - Text-1		2012-07-14 13:15:02.764000
	Edit pad (rev 253)		greg	cv412	XVal Session 56	1	XVal Session 56-Typing - Text-1		2012-07-14 13:15:02.880000
	Edit pad (rev 254)		Dan	cv401	XVal Session 56	1	XVal Session 56-Typing - Text-1		2012-07-14 13:15:03.221000
	Edit pad (rev 255)		greg	cv412	XVal Session 56	1	XVal Session 56-Typing - Text-1		2012-07-14 13:15:03.386000
	Edit pad (rev 256)		Kate	cv406	XVal Session 56	1	XVal Session 56-Typing - Text-1		2012-07-14 13:15:03.464000
	Edit pad (rev 257)		Dan	cv401	XVal Session 56	1	XVal Session 56-Typing - Text-1		2012-07-14 13:15:03.721000
	Edit pad (rev 258)		greg	cv412	XVal Session 56	1	XVal Session 56-Typing - Text-1		2012-07-14 13:15:03.878000
	Edit pad (rev 259)		Kate	cv406	XVal Session 56	1	XVal Session 56-Typing - Text-1		2012-07-14 13:15:04.092000
	Edit pad (rev 260)		Dan	cv401	XVal Session 56	1	XVal Session 56-Typing - Text-1		2012-07-14 13:15:04.219000
	Edit pad (rev 261)		Kate	cv406	XVal Session 56	1	XVal Session 56-Typing - Text-1		2012-07-14 13:15:04.605000
	Edit pad (rev 262)		Dan	cv401	XVal Session 56	1	XVal Session 56-Typing - Text-1		2012-07-14 13:15:04.725000
	Edit pad (rev 263)		Kate	cv406	XVal Session 56	1	XVal Session 56-Typing - Text-1		2012-07-14 13:15:05.104000
	Edit pad (rev 264)		Dan	cv401	XVal Session 56	1	XVal Session 56-Typing - Text-1		2012-07-14 13:15:05.224000
	Edit pad (rev 265)		Kate	cv406	XVal Session 56	1	XVal Session 56-Typing - Text-1		2012-07-14 13:15:05.605000
	Edit pad (rev 266)		Rose	cv408	XVal Session 56	1	XVal Session 56-Typing - Text-1		2012-07-14 13:15:05.882000
	Edit pad (rev 267)		Kate	cv406	XVal Session 56	1	XVal Session 56-Typing - Text-1		2012-07-14 13:15:06.132000
	Edit pad (rev 268)		Rose	cv408	XVal Session 56	1	XVal Session 56-Typing - Text-1		2012-07-14 13:15:06.474000
	Edit pad (rev 269)		greg	cv412	XVal Session 56	1	XVal Session 56-Typing - Text-1		2012-07-14 13:15:06.689000
	Edit pad (rev 270)		Rose	cv408	XVal Session 56	1	XVal Session 56-Typing - Text-1		2012-07-14 13:15:06.965000
	Edit pad (rev 271)		Dan	cv401	XVal Session 56	1	XVal Session 56-Typing - Text-1		2012-07-14 13:15:07.177000
	Edit pad (rev 272)		Kate	cv406	XVal Session 56	1	XVal Session 56-Typing - Text-1		2012-07-14 13:15:07.187000
	Edit pad (rev 273)		greg	cv412	XVal Session 56	1	XVal Session 56-Typing - Text-1		2012-07-14 13:15:07.189000
	Edit pad (rev 274)		Rose	cv408	XVal Session 56	1	XVal Session 56-Typing - Text-1		2012-07-14 13:15:07.463000
	Edit pad (rev 275)		Dan	cv401	XVal Session 56	1	XVal Session 56-Typing - Text-1		2012-07-14 13:15:07.677000
	Edit pad (rev 276)		greg	cv412	XVal Session 56	1	XVal Session 56-Typing - Text-1		2012-07-14 13:15:07.690000
	Edit pad (rev 277)		Kate	cv406	XVal Session 56	1	XVal Session 56-Typing - Text-1		2012-07-14 13:15:07.756000
	Edit pad (rev 278)		Rose	cv408	XVal Session 56	1	XVal Session 56-Typing - Text-1		2012-07-14 13:15:07.963000
	Edit pad (rev 279)		Dan	cv401	XVal Session 56	1	XVal Session 56-Typing - Text-1		2012-07-14 13:15:08.177000
	Edit pad (rev 280)		greg	cv412	XVal Session 56	1	XVal Session 56-Typing - Text-1		2012-07-14 13:15:08.196000
	Edit pad (rev 281)		Kate	cv406	XVal Session 56	1	XVal Session 56-Typing - Text-1		2012-07-14 13:15:08.261000
	Edit pad (rev 282)		Rose	cv408	XVal Session 56	1	XVal Session 56-Typing - Text-1		2012-07-14 13:15:08.465000
	Edit pad (rev 283)		Dan	cv401	XVal Session 56	1	XVal Session 56-Typing - Text-1		2012-07-14 13:15:08.678000
	Edit pad (rev 284)		greg	cv412	XVal Session 56	1	XVal Session 56-Typing - Text-1		2012-07-14 13:15:08.696000
	Edit pad (rev 285)		Kate	cv406	XVal Session 56	1	XVal Session 56-Typing - Text-1		2012-07-14 13:15:08.759000
	Edit pad (rev 286)		Dan	cv401	XVal Session 56	1	XVal Session 56-Typing - Text-1		2012-07-14 13:15:09.177000
	Edit pad (rev 287)		greg	cv412	XVal Session 56	1	XVal Session 56-Typing - Text-1		2012-07-14 13:15:09.195000
	Edit pad (rev 288)		Rose	cv408	XVal Session 56	1	XVal Session 56-Typing - Text-1		2012-07-14 13:15:09.397000
	Edit pad (rev 289)		Dan	cv401	XVal Session 56	1	XVal Session 56-Typing - Text-1		2012-07-14 13:15:09.678000
	Edit pad (rev 290)		greg	cv412	XVal Session 56	1	XVal Session 56-Typing - Text-1		2012-07-14 13:15:09.695000
	Edit pad (rev 291)		Rose	cv408	XVal Session 56	1	XVal Session 56-Typing - Text-1		2012-07-14 13:15:09.897000
	Edit pad (rev 292)		Kate	cv406	XVal Session 56	1	XVal Session 56-Typing - Text-1		2012-07-14 13:15:09.963000
	Edit pad (rev 293)		greg	cv412	XVal Session 56	1	XVal Session 56-Typing - Text-1		2012-07-14 13:15:10.193000
	Edit pad (rev 294)		Rose	cv408	XVal Session 56	1	XVal Session 56-Typing - Text-1		2012-07-14 13:15:10.400000
	Edit pad (rev 295)		greg	cv412	XVal Session 56	1	XVal Session 56-Typing - Text-1		2012-07-14 13:15:10.693000
	Edit pad (rev 296)		Rose	cv408	XVal Session 56	1	XVal Session 56-Typing - Text-1		2012-07-14 13:15:10.898000
	Edit pad (rev 297)		greg	cv412	XVal Session 56	1	XVal Session 56-Typing - Text-1		2012-07-14 13:15:11.193000
	Edit pad (rev 298)		Rose	cv408	XVal Session 56	1	XVal Session 56-Typing - Text-1		2012-07-14 13:15:11.398000
	Edit pad (rev 299)		Kate	cv406	XVal Session 56	1	XVal Session 56-Typing - Text-1		2012-07-14 13:15:11.420000
	Edit pad (rev 300)		greg	cv412	XVal Session 56	1	XVal Session 56-Typing - Text-1		2012-07-14 13:15:11.695000
	Edit pad (rev 301)		Rose	cv408	XVal Session 56	1	XVal Session 56-Typing - Text-1		2012-07-14 13:15:11.900000
	Edit pad (rev 302)		Kate	cv406	XVal Session 56	1	XVal Session 56-Typing - Text-1		2012-07-14 13:15:11.933000
	Edit pad (rev 303)		Rose	cv408	XVal Session 56	1	XVal Session 56-Typing - Text-1		2012-07-14 13:15:12.400000
	Edit pad (rev 304)		Dan	cv401	XVal Session 56	1	XVal Session 56-Typing - Text-1		2012-07-14 13:15:12.608000
	Edit pad (rev 305)		Rose	cv408	XVal Session 56	1	XVal Session 56-Typing - Text-1		2012-07-14 13:15:12.900000
	Edit pad (rev 306)		Dan	cv401	XVal Session 56	1	XVal Session 56-Typing - Text-1		2012-07-14 13:15:13.107000
	Edit pad (rev 307)		Kate	cv406	XVal Session 56	1	XVal Session 56-Typing - Text-1		2012-07-14 13:15:13.299000
	Edit pad (rev 308)		greg	cv412	XVal Session 56	1	XVal Session 56-Typing - Text-1		2012-07-14 13:15:13.478000
	Edit pad (rev 309)		Dan	cv401	XVal Session 56	1	XVal Session 56-Typing - Text-1		2012-07-14 13:15:13.608000
	Edit pad (rev 310)		Kate	cv406	XVal Session 56	1	XVal Session 56-Typing - Text-1		2012-07-14 13:15:13.806000
	Edit pad (rev 311)		greg	cv412	XVal Session 56	1	XVal Session 56-Typing - Text-1		2012-07-14 13:15:13.981000
	Edit pad (rev 312)		Rose	cv408	XVal Session 56	1	XVal Session 56-Typing - Text-1		2012-07-14 13:15:14.006000
	Edit pad (rev 313)		Dan	cv401	XVal Session 56	1	XVal Session 56-Typing - Text-1		2012-07-14 13:15:14.107000
	Edit pad (rev 314)		greg	cv412	XVal Session 56	1	XVal Session 56-Typing - Text-1		2012-07-14 13:15:14.479000
	Edit pad (rev 315)		Kate	cv406	XVal Session 56	1	XVal Session 56-Typing - Text-1		2012-07-14 13:15:14.575000
	Edit pad (rev 316)		Dan	cv401	XVal Session 56	1	XVal Session 56-Typing - Text-1		2012-07-14 13:15:14.608000
	Edit pad (rev 317)		Rose	cv408	XVal Session 56	1	XVal Session 56-Typing - Text-1		2012-07-14 13:15:14.952000
	Edit pad (rev 318)		greg	cv412	XVal Session 56	1	XVal Session 56-Typing - Text-1		2012-07-14 13:15:14.979000
	Edit pad (rev 319)		Kate	cv406	XVal Session 56	1	XVal Session 56-Typing - Text-1		2012-07-14 13:15:15.077000
	Edit pad (rev 320)		Dan	cv401	XVal Session 56	1	XVal Session 56-Typing - Text-1		2012-07-14 13:15:15.110000
	Edit pad (rev 321)		greg	cv412	XVal Session 56	1	XVal Session 56-Typing - Text-1		2012-07-14 13:15:15.481000
	Edit pad (rev 322)		Dan	cv401	XVal Session 56	1	XVal Session 56-Typing - Text-1		2012-07-14 13:15:15.610000
	Edit pad (rev 323)		Rose	cv408	XVal Session 56	1	XVal Session 56-Typing - Text-1		2012-07-14 13:15:15.634000
	Edit pad (rev 324)		greg	cv412	XVal Session 56	1	XVal Session 56-Typing - Text-1		2012-07-14 13:15:15.980000
	Edit pad (rev 325)		Rose	cv408	XVal Session 56	1	XVal Session 56-Typing - Text-1		2012-07-14 13:15:16.133000
	Edit pad (rev 326)		Kate	cv406	XVal Session 56	1	XVal Session 56-Typing - Text-1		2012-07-14 13:15:16.134000
	Edit pad (rev 327)		greg	cv412	XVal Session 56	1	XVal Session 56-Typing - Text-1		2012-07-14 13:15:16.479000
	Edit pad (rev 328)		Rose	cv408	XVal Session 56	1	XVal Session 56-Typing - Text-1		2012-07-14 13:15:16.633000
	Edit pad (rev 329)		Kate	cv406	XVal Session 56	1	XVal Session 56-Typing - Text-1		2012-07-14 13:15:16.635000
	Edit pad (rev 330)		greg	cv412	XVal Session 56	1	XVal Session 56-Typing - Text-1		2012-07-14 13:15:16.980000
	Edit pad (rev 331)		Rose	cv408	XVal Session 56	1	XVal Session 56-Typing - Text-1		2012-07-14 13:15:17.133000
	Edit pad (rev 332)		Kate	cv406	XVal Session 56	1	XVal Session 56-Typing - Text-1		2012-07-14 13:15:17.135000
	Edit pad (rev 333)		greg	cv412	XVal Session 56	1	XVal Session 56-Typing - Text-1		2012-07-14 13:15:17.480000
	Edit pad (rev 334)		Rose	cv408	XVal Session 56	1	XVal Session 56-Typing - Text-1		2012-07-14 13:15:17.633000
	Edit pad (rev 335)		Kate	cv406	XVal Session 56	1	XVal Session 56-Typing - Text-1		2012-07-14 13:15:17.637000
	Edit pad (rev 336)		greg	cv412	XVal Session 56	1	XVal Session 56-Typing - Text-1		2012-07-14 13:15:17.979000
	Edit pad (rev 337)		Dan	cv401	XVal Session 56	1	XVal Session 56-Typing - Text-1		2012-07-14 13:15:18.097000
	Edit pad (rev 338)		Rose	cv408	XVal Session 56	1	XVal Session 56-Typing - Text-1		2012-07-14 13:15:18.136000
	Edit pad (rev 339)		Kate	cv406	XVal Session 56	1	XVal Session 56-Typing - Text-1		2012-07-14 13:15:18.138000
	Edit pad (rev 340)		greg	cv412	XVal Session 56	1	XVal Session 56-Typing - Text-1		2012-07-14 13:15:18.479000
	Edit pad (rev 341)		Kate	cv406	XVal Session 56	1	XVal Session 56-Typing - Text-1		2012-07-14 13:15:18.798000
	Edit pad (rev 342)		Dan	cv401	XVal Session 56	1	XVal Session 56-Typing - Text-1		2012-07-14 13:15:18.918000
	Edit pad (rev 343)		greg	cv412	XVal Session 56	1	XVal Session 56-Typing - Text-1		2012-07-14 13:15:18.978000
	Edit pad (rev 344)		Kate	cv406	XVal Session 56	1	XVal Session 56-Typing - Text-1		2012-07-14 13:15:19.308000
	Edit pad (rev 345)		Dan	cv401	XVal Session 56	1	XVal Session 56-Typing - Text-1		2012-07-14 13:15:19.418000
	Edit pad (rev 346)		Rose	cv408	XVal Session 56	1	XVal Session 56-Typing - Text-1		2012-07-14 13:15:19.446000
	Edit pad (rev 347)		greg	cv412	XVal Session 56	1	XVal Session 56-Typing - Text-1		2012-07-14 13:15:19.478000
	Edit pad (rev 348)		Kate	cv406	XVal Session 56	1	XVal Session 56-Typing - Text-1		2012-07-14 13:15:19.813000
	Edit pad (rev 349)		Dan	cv401	XVal Session 56	1	XVal Session 56-Typing - Text-1		2012-07-14 13:15:19.921000
	Edit pad (rev 350)		greg	cv412	XVal Session 56	1	XVal Session 56-Typing - Text-1		2012-07-14 13:15:20.067000
	Edit pad (rev 351)		Rose	cv408	XVal Session 56	1	XVal Session 56-Typing - Text-1		2012-07-14 13:15:20.163000
	Edit pad (rev 352)		Kate	cv406	XVal Session 56	1	XVal Session 56-Typing - Text-1		2012-07-14 13:15:20.324000
	Edit pad (rev 353)		greg	cv412	XVal Session 56	1	XVal Session 56-Typing - Text-1		2012-07-14 13:15:20.565000
	Edit pad (rev 354)		Rose	cv408	XVal Session 56	1	XVal Session 56-Typing - Text-1		2012-07-14 13:15:20.662000
	Edit pad (rev 355)		Kate	cv406	XVal Session 56	1	XVal Session 56-Typing - Text-1		2012-07-14 13:15:20.823000
	Edit pad (rev 356)		greg	cv412	XVal Session 56	1	XVal Session 56-Typing - Text-1		2012-07-14 13:15:21.065000
	Edit pad (rev 357)		Kate	cv406	XVal Session 56	1	XVal Session 56-Typing - Text-1		2012-07-14 13:15:21.323000
	Edit pad (rev 358)		Rose	cv408	XVal Session 56	1	XVal Session 56-Typing - Text-1		2012-07-14 13:15:21.382000
	Edit pad (rev 359)		Dan	cv401	XVal Session 56	1	XVal Session 56-Typing - Text-1		2012-07-14 13:15:21.558000
	Edit pad (rev 360)		greg	cv412	XVal Session 56	1	XVal Session 56-Typing - Text-1		2012-07-14 13:15:21.567000
	Edit pad (rev 361)		Kate	cv406	XVal Session 56	1	XVal Session 56-Typing - Text-1		2012-07-14 13:15:21.823000
	Edit pad (rev 362)		Rose	cv408	XVal Session 56	1	XVal Session 56-Typing - Text-1		2012-07-14 13:15:21.889000
	Edit pad (rev 363)		Dan	cv401	XVal Session 56	1	XVal Session 56-Typing - Text-1		2012-07-14 13:15:22.371000
	Edit pad (rev 364)		greg	cv412	XVal Session 56	1	XVal Session 56-Typing - Text-1		2012-07-14 13:15:22.740000
	Edit pad (rev 365)		Rose	cv408	XVal Session 56	1	XVal Session 56-Typing - Text-1		2012-07-14 13:15:22.805000
	Edit pad (rev 366)		Dan	cv401	XVal Session 56	1	XVal Session 56-Typing - Text-1		2012-07-14 13:15:22.869000
	Edit pad (rev 367)		greg	cv412	XVal Session 56	1	XVal Session 56-Typing - Text-1		2012-07-14 13:15:23.240000
	Edit pad (rev 368)		Rose	cv408	XVal Session 56	1	XVal Session 56-Typing - Text-1		2012-07-14 13:15:23.306000
	Edit pad (rev 369)		Dan	cv401	XVal Session 56	1	XVal Session 56-Typing - Text-1		2012-07-14 13:15:23.369000
	Edit pad (rev 370)		greg	cv412	XVal Session 56	1	XVal Session 56-Typing - Text-1		2012-07-14 13:15:23.751000
	Edit pad (rev 371)		Rose	cv408	XVal Session 56	1	XVal Session 56-Typing - Text-1		2012-07-14 13:15:23.805000
	Edit pad (rev 372)		greg	cv412	XVal Session 56	1	XVal Session 56-Typing - Text-1		2012-07-14 13:15:24.251000
	Edit pad (rev 373)		Rose	cv408	XVal Session 56	1	XVal Session 56-Typing - Text-1		2012-07-14 13:15:24.308000
	Edit pad (rev 374)		Dan	cv401	XVal Session 56	1	XVal Session 56-Typing - Text-1		2012-07-14 13:15:24.408000
	Edit pad (rev 375)		greg	cv412	XVal Session 56	1	XVal Session 56-Typing - Text-1		2012-07-14 13:15:24.751000
	Edit pad (rev 376)		Dan	cv401	XVal Session 56	1	XVal Session 56-Typing - Text-1		2012-07-14 13:15:25.232000
	Edit pad (rev 377)		greg	cv412	XVal Session 56	1	XVal Session 56-Typing - Text-1		2012-07-14 13:15:25.253000
	Edit pad (rev 378)		Kate	cv406	XVal Session 56	1	XVal Session 56-Typing - Text-1		2012-07-14 13:15:25.675000
	Edit pad (rev 379)		Dan	cv401	XVal Session 56	1	XVal Session 56-Typing - Text-1		2012-07-14 13:15:25.730000
	Edit pad (rev 380)		greg	cv412	XVal Session 56	1	XVal Session 56-Typing - Text-1		2012-07-14 13:15:25.758000
	Edit pad (rev 381)		Rose	cv408	XVal Session 56	1	XVal Session 56-Typing - Text-1		2012-07-14 13:15:26.171000
	Edit pad (rev 382)		Dan	cv401	XVal Session 56	1	XVal Session 56-Typing - Text-1		2012-07-14 13:15:26.231000
	Edit pad (rev 383)		Kate	cv406	XVal Session 56	1	XVal Session 56-Typing - Text-1		2012-07-14 13:15:26.447000
	Edit pad (rev 384)		greg	cv412	XVal Session 56	1	XVal Session 56-Typing - Text-1		2012-07-14 13:15:26.537000
	Edit pad (rev 385)		Dan	cv401	XVal Session 56	1	XVal Session 56-Typing - Text-1		2012-07-14 13:15:26.731000
	Edit pad (rev 386)		Kate	cv406	XVal Session 56	1	XVal Session 56-Typing - Text-1		2012-07-14 13:15:26.949000
	Edit pad (rev 387)		greg	cv412	XVal Session 56	1	XVal Session 56-Typing - Text-1		2012-07-14 13:15:27.036000
	Edit pad (rev 388)		Dan	cv401	XVal Session 56	1	XVal Session 56-Typing - Text-1		2012-07-14 13:15:27.232000
	Edit pad (rev 389)		Kate	cv406	XVal Session 56	1	XVal Session 56-Typing - Text-1		2012-07-14 13:15:27.449000
	Edit pad (rev 390)		Rose	cv408	XVal Session 56	1	XVal Session 56-Typing - Text-1		2012-07-14 13:15:27.463000
	Edit pad (rev 391)		greg	cv412	XVal Session 56	1	XVal Session 56-Typing - Text-1		2012-07-14 13:15:27.543000
	Edit pad (rev 392)		Dan	cv401	XVal Session 56	1	XVal Session 56-Typing - Text-1		2012-07-14 13:15:27.732000
	Edit pad (rev 393)		Rose	cv408	XVal Session 56	1	XVal Session 56-Typing - Text-1		2012-07-14 13:15:27.963000
	Edit pad (rev 394)		greg	cv412	XVal Session 56	1	XVal Session 56-Typing - Text-1		2012-07-14 13:15:28.043000
	Edit pad (rev 395)		Rose	cv408	XVal Session 56	1	XVal Session 56-Typing - Text-1		2012-07-14 13:15:28.463000
	Edit pad (rev 396)		Dan	cv401	XVal Session 56	1	XVal Session 56-Typing - Text-1		2012-07-14 13:15:28.488000
	Edit pad (rev 397)		greg	cv412	XVal Session 56	1	XVal Session 56-Typing - Text-1		2012-07-14 13:15:28.545000
	Edit pad (rev 398)		Rose	cv408	XVal Session 56	1	XVal Session 56-Typing - Text-1		2012-07-14 13:15:28.964000
	Edit pad (rev 399)		Dan	cv401	XVal Session 56	1	XVal Session 56-Typing - Text-1		2012-07-14 13:15:28.989000
	Edit pad (rev 400)		greg	cv412	XVal Session 56	1	XVal Session 56-Typing - Text-1		2012-07-14 13:15:29.043000
	Edit pad (rev 401)		greg	cv412	XVal Session 56	1	XVal Session 56-Typing - Text-1		2012-07-14 13:15:29.544000
	Edit pad (rev 402)		Dan	cv401	XVal Session 56	1	XVal Session 56-Typing - Text-1		2012-07-14 13:15:29.592000
	Edit pad (rev 403)		greg	cv412	XVal Session 56	1	XVal Session 56-Typing - Text-1		2012-07-14 13:15:30.110000
	Edit pad (rev 404)		greg	cv412	XVal Session 56	1	XVal Session 56-Typing - Text-1		2012-07-14 13:15:30.611000
	Edit pad (rev 405)		Rose	cv408	XVal Session 56	1	XVal Session 56-Typing - Text-1		2012-07-14 13:15:30.872000
	Edit pad (rev 406)		greg	cv412	XVal Session 56	1	XVal Session 56-Typing - Text-1		2012-07-14 13:15:31.124000
	Edit pad (rev 407)		Kate	cv406	XVal Session 56	1	XVal Session 56-Typing - Text-1		2012-07-14 13:15:31.418000
	Edit pad (rev 408)		Rose	cv408	XVal Session 56	1	XVal Session 56-Typing - Text-1		2012-07-14 13:15:31.429000
	Edit pad (rev 409)		greg	cv412	XVal Session 56	1	XVal Session 56-Typing - Text-1		2012-07-14 13:15:31.623000
	Edit pad (rev 410)		Kate	cv406	XVal Session 56	1	XVal Session 56-Typing - Text-1		2012-07-14 13:15:31.918000
	Edit pad (rev 411)		Rose	cv408	XVal Session 56	1	XVal Session 56-Typing - Text-1		2012-07-14 13:15:31.928000
	Edit pad (rev 412)		greg	cv412	XVal Session 56	1	XVal Session 56-Typing - Text-1		2012-07-14 13:15:32.125000
	Edit pad (rev 413)		Kate	cv406	XVal Session 56	1	XVal Session 56-Typing - Text-1		2012-07-14 13:15:32.419000
	Edit pad (rev 414)		Rose	cv408	XVal Session 56	1	XVal Session 56-Typing - Text-1		2012-07-14 13:15:32.435000
	Edit pad (rev 415)		greg	cv412	XVal Session 56	1	XVal Session 56-Typing - Text-1		2012-07-14 13:15:32.774000
	Edit pad (rev 416)		Kate	cv406	XVal Session 56	1	XVal Session 56-Typing - Text-1		2012-07-14 13:15:32.916000
	Edit pad (rev 417)		Rose	cv408	XVal Session 56	1	XVal Session 56-Typing - Text-1		2012-07-14 13:15:32.936000
	Edit pad (rev 418)		greg	cv412	XVal Session 56	1	XVal Session 56-Typing - Text-1		2012-07-14 13:15:33.274000
	Edit pad (rev 419)		Kate	cv406	XVal Session 56	1	XVal Session 56-Typing - Text-1		2012-07-14 13:15:33.417000
	Edit pad (rev 420)		Rose	cv408	XVal Session 56	1	XVal Session 56-Typing - Text-1		2012-07-14 13:15:33.436000
	Edit pad (rev 421)		Dan	cv401	XVal Session 56	1	XVal Session 56-Typing - Text-1		2012-07-14 13:15:33.551000
	Edit pad (rev 422)		Kate	cv406	XVal Session 56	1	XVal Session 56-Typing - Text-1		2012-07-14 13:15:33.922000
	Edit pad (rev 423)		Rose	cv408	XVal Session 56	1	XVal Session 56-Typing - Text-1		2012-07-14 13:15:33.937000
	Edit pad (rev 424)		Dan	cv401	XVal Session 56	1	XVal Session 56-Typing - Text-1		2012-07-14 13:15:34.052000
	Edit pad (rev 425)		greg	cv412	XVal Session 56	1	XVal Session 56-Typing - Text-1		2012-07-14 13:15:34.191000
	Edit pad (rev 426)		Kate	cv406	XVal Session 56	1	XVal Session 56-Typing - Text-1		2012-07-14 13:15:34.433000
	Edit pad (rev 427)		Rose	cv408	XVal Session 56	1	XVal Session 56-Typing - Text-1		2012-07-14 13:15:34.437000
	Edit pad (rev 428)		Dan	cv401	XVal Session 56	1	XVal Session 56-Typing - Text-1		2012-07-14 13:15:34.640000
	Edit pad (rev 429)		Kate	cv406	XVal Session 56	1	XVal Session 56-Typing - Text-1		2012-07-14 13:15:34.972000
	Edit pad (rev 430)		Dan	cv401	XVal Session 56	1	XVal Session 56-Typing - Text-1		2012-07-14 13:15:35.138000
	Edit pad (rev 431)		greg	cv412	XVal Session 56	1	XVal Session 56-Typing - Text-1		2012-07-14 13:15:35.330000
	Edit pad (rev 432)		Kate	cv406	XVal Session 56	1	XVal Session 56-Typing - Text-1		2012-07-14 13:15:35.478000
	Edit pad (rev 433)		greg	cv412	XVal Session 56	1	XVal Session 56-Typing - Text-1		2012-07-14 13:15:35.830000
	Edit pad (rev 434)		Kate	cv406	XVal Session 56	1	XVal Session 56-Typing - Text-1		2012-07-14 13:15:35.980000
	Edit pad (rev 435)		Rose	cv408	XVal Session 56	1	XVal Session 56-Typing - Text-1		2012-07-14 13:15:36.925000
	Edit pad (rev 436)		Kate	cv406	XVal Session 56	1	XVal Session 56-Typing - Text-1		2012-07-14 13:15:36.949000
	Edit pad (rev 437)		Kate	cv406	XVal Session 56	1	XVal Session 56-Typing - Text-1		2012-07-14 13:15:37.449000
	Edit pad (rev 438)		Rose	cv408	XVal Session 56	1	XVal Session 56-Typing - Text-1		2012-07-14 13:15:37.566000
	Edit pad (rev 439)		Rose	cv408	XVal Session 56	1	XVal Session 56-Typing - Text-1		2012-07-14 13:15:38.067000
	Edit pad (rev 440)		greg	cv412	XVal Session 56	1	XVal Session 56-Typing - Text-1		2012-07-14 13:15:38.540000
	Edit pad (rev 441)		Rose	cv408	XVal Session 56	1	XVal Session 56-Typing - Text-1		2012-07-14 13:15:38.566000
	Edit pad (rev 442)		Dan	cv401	XVal Session 56	1	XVal Session 56-Typing - Text-1		2012-07-14 13:15:38.840000
	Edit pad (rev 443)		greg	cv412	XVal Session 56	1	XVal Session 56-Typing - Text-1		2012-07-14 13:15:39.041000
	Edit pad (rev 444)		Dan	cv401	XVal Session 56	1	XVal Session 56-Typing - Text-1		2012-07-14 13:15:39.339000
	Edit pad (rev 445)		Kate	cv406	XVal Session 56	1	XVal Session 56-Typing - Text-1		2012-07-14 13:15:39.351000
	Edit pad (rev 446)		greg	cv412	XVal Session 56	1	XVal Session 56-Typing - Text-1		2012-07-14 13:15:39.543000
	Edit pad (rev 447)		Rose	cv408	XVal Session 56	1	XVal Session 56-Typing - Text-1		2012-07-14 13:15:39.747000
	Edit pad (rev 448)		Dan	cv401	XVal Session 56	1	XVal Session 56-Typing - Text-1		2012-07-14 13:15:39.838000
	Edit pad (rev 449)		greg	cv412	XVal Session 56	1	XVal Session 56-Typing - Text-1		2012-07-14 13:15:40.041000
	Edit pad (rev 450)		Rose	cv408	XVal Session 56	1	XVal Session 56-Typing - Text-1		2012-07-14 13:15:40.248000
	Edit pad (rev 451)		Rose	cv408	XVal Session 56	1	XVal Session 56-Typing - Text-1		2012-07-14 13:15:40.751000
	Edit pad (rev 452)		Kate	cv406	XVal Session 56	1	XVal Session 56-Typing - Text-1		2012-07-14 13:15:41.062000
	Edit pad (rev 453)		Rose	cv408	XVal Session 56	1	XVal Session 56-Typing - Text-1		2012-07-14 13:15:41.249000
	Edit pad (rev 454)		Kate	cv406	XVal Session 56	1	XVal Session 56-Typing - Text-1		2012-07-14 13:15:41.576000
	Edit pad (rev 455)		Rose	cv408	XVal Session 56	1	XVal Session 56-Typing - Text-1		2012-07-14 13:15:41.751000
	Edit pad (rev 456)		greg	cv412	XVal Session 56	1	XVal Session 56-Typing - Text-1		2012-07-14 13:15:41.775000
	Edit pad (rev 457)		Rose	cv408	XVal Session 56	1	XVal Session 56-Typing - Text-1		2012-07-14 13:15:42.249000
	Edit pad (rev 458)		greg	cv412	XVal Session 56	1	XVal Session 56-Typing - Text-1		2012-07-14 13:15:42.278000
	Edit pad (rev 459)		Rose	cv408	XVal Session 56	1	XVal Session 56-Typing - Text-1		2012-07-14 13:15:42.751000
	Edit pad (rev 460)		Dan	cv401	XVal Session 56	1	XVal Session 56-Typing - Text-1		2012-07-14 13:15:42.767000
	Edit pad (rev 461)		greg	cv412	XVal Session 56	1	XVal Session 56-Typing - Text-1		2012-07-14 13:15:42.783000
	Edit pad (rev 462)		Dan	cv401	XVal Session 56	1	XVal Session 56-Typing - Text-1		2012-07-14 13:15:43.269000
	Edit pad (rev 463)		greg	cv412	XVal Session 56	1	XVal Session 56-Typing - Text-1		2012-07-14 13:15:43.284000
	Edit pad (rev 464)		Dan	cv401	XVal Session 56	1	XVal Session 56-Typing - Text-1		2012-07-14 13:15:43.768000
	Edit pad (rev 465)		greg	cv412	XVal Session 56	1	XVal Session 56-Typing - Text-1		2012-07-14 13:15:43.791000
	Edit pad (rev 466)		Kate	cv406	XVal Session 56	1	XVal Session 56-Typing - Text-1		2012-07-14 13:15:44.251000
	Edit pad (rev 467)		Dan	cv401	XVal Session 56	1	XVal Session 56-Typing - Text-1		2012-07-14 13:15:44.274000
	Edit pad (rev 468)		greg	cv412	XVal Session 56	1	XVal Session 56-Typing - Text-1		2012-07-14 13:15:44.295000
	Edit pad (rev 469)		Dan	cv401	XVal Session 56	1	XVal Session 56-Typing - Text-1		2012-07-14 13:15:44.776000
	Edit pad (rev 470)		greg	cv412	XVal Session 56	1	XVal Session 56-Typing - Text-1		2012-07-14 13:15:44.796000
	Edit pad (rev 471)		Kate	cv406	XVal Session 56	1	XVal Session 56-Typing - Text-1		2012-07-14 13:15:45.151000
	Edit pad (rev 472)		Dan	cv401	XVal Session 56	1	XVal Session 56-Typing - Text-1		2012-07-14 13:15:45.274000
	Edit pad (rev 473)		greg	cv412	XVal Session 56	1	XVal Session 56-Typing - Text-1		2012-07-14 13:15:45.306000
	Edit pad (rev 474)		Kate	cv406	XVal Session 56	1	XVal Session 56-Typing - Text-1		2012-07-14 13:15:45.651000
	Edit pad (rev 475)		greg	cv412	XVal Session 56	1	XVal Session 56-Typing - Text-1		2012-07-14 13:15:46.128000
	Edit pad (rev 476)		Dan	cv401	XVal Session 56	1	XVal Session 56-Typing - Text-1		2012-07-14 13:15:46.195000
	Edit pad (rev 477)		Kate	cv406	XVal Session 56	1	XVal Session 56-Typing - Text-1		2012-07-14 13:15:46.221000
	Edit pad (rev 478)		Kate	cv406	XVal Session 56	1	XVal Session 56-Typing - Text-1		2012-07-14 13:15:46.730000
	Edit pad (rev 479)		Kate	cv406	XVal Session 56	1	XVal Session 56-Typing - Text-1		2012-07-14 13:15:47.229000
	Edit pad (rev 480)		Dan	cv401	XVal Session 56	1	XVal Session 56-Typing - Text-1		2012-07-14 13:15:47.514000
	Edit pad (rev 481)		greg	cv412	XVal Session 56	1	XVal Session 56-Typing - Text-1		2012-07-14 13:15:47.596000
	Edit pad (rev 482)		Dan	cv401	XVal Session 56	1	XVal Session 56-Typing - Text-1		2012-07-14 13:15:48.013000
	Edit pad (rev 483)		Kate	cv406	XVal Session 56	1	XVal Session 56-Typing - Text-1		2012-07-14 13:15:48.051000
	Edit pad (rev 484)		greg	cv412	XVal Session 56	1	XVal Session 56-Typing - Text-1		2012-07-14 13:15:48.096000
	Edit pad (rev 485)		Dan	cv401	XVal Session 56	1	XVal Session 56-Typing - Text-1		2012-07-14 13:15:48.513000
	Edit pad (rev 486)		Kate	cv406	XVal Session 56	1	XVal Session 56-Typing - Text-1		2012-07-14 13:15:48.560000
	Edit pad (rev 487)		greg	cv412	XVal Session 56	1	XVal Session 56-Typing - Text-1		2012-07-14 13:15:48.600000
	Edit pad (rev 488)		Dan	cv401	XVal Session 56	1	XVal Session 56-Typing - Text-1		2012-07-14 13:15:49.013000
	Edit pad (rev 489)		Kate	cv406	XVal Session 56	1	XVal Session 56-Typing - Text-1		2012-07-14 13:15:49.058000
	Edit pad (rev 490)		greg	cv412	XVal Session 56	1	XVal Session 56-Typing - Text-1		2012-07-14 13:15:49.095000
	Edit pad (rev 491)		Dan	cv401	XVal Session 56	1	XVal Session 56-Typing - Text-1		2012-07-14 13:15:49.513000
	Edit pad (rev 492)		Kate	cv406	XVal Session 56	1	XVal Session 56-Typing - Text-1		2012-07-14 13:15:49.562000
	Edit pad (rev 493)		greg	cv412	XVal Session 56	1	XVal Session 56-Typing - Text-1		2012-07-14 13:15:49.601000
	Edit pad (rev 494)		Dan	cv401	XVal Session 56	1	XVal Session 56-Typing - Text-1		2012-07-14 13:15:50.017000
	Edit pad (rev 495)		Kate	cv406	XVal Session 56	1	XVal Session 56-Typing - Text-1		2012-07-14 13:15:50.063000
	Edit pad (rev 496)		greg	cv412	XVal Session 56	1	XVal Session 56-Typing - Text-1		2012-07-14 13:15:50.103000
	Edit pad (rev 497)		Dan	cv401	XVal Session 56	1	XVal Session 56-Typing - Text-1		2012-07-14 13:15:50.518000
	Edit pad (rev 498)		Kate	cv406	XVal Session 56	1	XVal Session 56-Typing - Text-1		2012-07-14 13:15:50.577000
	Edit pad (rev 499)		greg	cv412	XVal Session 56	1	XVal Session 56-Typing - Text-1		2012-07-14 13:15:50.602000
	Edit pad (rev 500)		Dan	cv401	XVal Session 56	1	XVal Session 56-Typing - Text-1		2012-07-14 13:15:51.019000
	Edit pad (rev 501)		Kate	cv406	XVal Session 56	1	XVal Session 56-Typing - Text-1		2012-07-14 13:15:51.088000
	Edit pad (rev 502)		greg	cv412	XVal Session 56	1	XVal Session 56-Typing - Text-1		2012-07-14 13:15:51.105000
	Edit pad (rev 503)		greg	cv412	XVal Session 56	1	XVal Session 56-Typing - Text-1		2012-07-14 13:15:51.604000
	Edit pad (rev 504)		Kate	cv406	XVal Session 56	1	XVal Session 56-Typing - Text-1		2012-07-14 13:15:51.632000
	Edit pad (rev 505)		greg	cv412	XVal Session 56	1	XVal Session 56-Typing - Text-1		2012-07-14 13:15:52.112000
	Edit pad (rev 506)		Kate	cv406	XVal Session 56	1	XVal Session 56-Typing - Text-1		2012-07-14 13:15:52.545000
	Edit pad (rev 507)		greg	cv412	XVal Session 56	1	XVal Session 56-Typing - Text-1		2012-07-14 13:15:52.611000
	Edit pad (rev 508)		greg	cv412	XVal Session 56	1	XVal Session 56-Typing - Text-1		2012-07-14 13:15:53.211000
	Edit pad (rev 509)		Kate	cv406	XVal Session 56	1	XVal Session 56-Typing - Text-1		2012-07-14 13:15:53.685000
	Edit pad (rev 510)		greg	cv412	XVal Session 56	1	XVal Session 56-Typing - Text-1		2012-07-14 13:15:53.716000
	Edit pad (rev 511)		Kate	cv406	XVal Session 56	1	XVal Session 56-Typing - Text-1		2012-07-14 13:15:54.187000
	Edit pad (rev 512)		greg	cv412	XVal Session 56	1	XVal Session 56-Typing - Text-1		2012-07-14 13:15:54.215000
	Edit pad (rev 513)		greg	cv412	XVal Session 56	1	XVal Session 56-Typing - Text-1		2012-07-14 13:15:54.716000
	Edit pad (rev 514)		Dan	cv401	XVal Session 56	1	XVal Session 56-Typing - Text-1		2012-07-14 13:15:54.759000
	Edit pad (rev 515)		Kate	cv406	XVal Session 56	1	XVal Session 56-Typing - Text-1		2012-07-14 13:15:54.941000
	Edit pad (rev 516)		Dan	cv401	XVal Session 56	1	XVal Session 56-Typing - Text-1		2012-07-14 13:15:55.263000
	Edit pad (rev 517)		Kate	cv406	XVal Session 56	1	XVal Session 56-Typing - Text-1		2012-07-14 13:15:55.433000
	Edit pad (rev 518)		Dan	cv401	XVal Session 56	1	XVal Session 56-Typing - Text-1		2012-07-14 13:15:55.761000
	Edit pad (rev 519)		Dan	cv401	XVal Session 56	1	XVal Session 56-Typing - Text-1		2012-07-14 13:15:56.261000
	Edit pad (rev 520)		greg	cv412	XVal Session 56	1	XVal Session 56-Typing - Text-1		2012-07-14 13:15:56.280000
	Edit pad (rev 521)		greg	cv412	XVal Session 56	1	XVal Session 56-Typing - Text-1		2012-07-14 13:15:56.779000
	Edit pad (rev 522)		Kate	cv406	XVal Session 56	1	XVal Session 56-Typing - Text-1		2012-07-14 13:15:56.864000
	Edit pad (rev 523)		greg	cv412	XVal Session 56	1	XVal Session 56-Typing - Text-1		2012-07-14 13:15:57.280000
	Edit pad (rev 524)		Kate	cv406	XVal Session 56	1	XVal Session 56-Typing - Text-1		2012-07-14 13:15:57.381000
	Edit pad (rev 525)		greg	cv412	XVal Session 56	1	XVal Session 56-Typing - Text-1		2012-07-14 13:15:57.782000
	Edit pad (rev 526)		Kate	cv406	XVal Session 56	1	XVal Session 56-Typing - Text-1		2012-07-14 13:15:57.888000
	Edit pad (rev 527)		greg	cv412	XVal Session 56	1	XVal Session 56-Typing - Text-1		2012-07-14 13:15:58.280000
	Edit pad (rev 528)		Kate	cv406	XVal Session 56	1	XVal Session 56-Typing - Text-1		2012-07-14 13:15:58.400000
	Edit pad (rev 529)		greg	cv412	XVal Session 56	1	XVal Session 56-Typing - Text-1		2012-07-14 13:15:59.578000
	Edit pad (rev 530)		Dan	cv401	XVal Session 56	1	XVal Session 56-Typing - Text-1		2012-07-14 13:15:59.585000
	Edit pad (rev 531)		Kate	cv406	XVal Session 56	1	XVal Session 56-Typing - Text-1		2012-07-14 13:15:59.742000
	Edit pad (rev 532)		greg	cv412	XVal Session 56	1	XVal Session 56-Typing - Text-1		2012-07-14 13:16:00.077000
	Edit pad (rev 533)		greg	cv412	XVal Session 56	1	XVal Session 56-Typing - Text-1		2012-07-14 13:16:00.577000
	Edit pad (rev 534)		greg	cv412	XVal Session 56	1	XVal Session 56-Typing - Text-1		2012-07-14 13:16:01.078000
	Edit pad (rev 535)		greg	cv412	XVal Session 56	1	XVal Session 56-Typing - Text-1		2012-07-14 13:16:01.585000
	Edit pad (rev 536)		greg	cv412	XVal Session 56	1	XVal Session 56-Typing - Text-1		2012-07-14 13:16:02.085000
	Edit pad (rev 537)		Dan	cv401	XVal Session 56	1	XVal Session 56-Typing - Text-1		2012-07-14 13:16:02.502000
	Edit pad (rev 538)		greg	cv412	XVal Session 56	1	XVal Session 56-Typing - Text-1		2012-07-14 13:16:02.587000
	Edit pad (rev 539)		Kate	cv406	XVal Session 56	1	XVal Session 56-Typing - Text-1		2012-07-14 13:16:02.855000
	Edit pad (rev 540)		Dan	cv401	XVal Session 56	1	XVal Session 56-Typing - Text-1		2012-07-14 13:16:03
	Edit pad (rev 541)		greg	cv412	XVal Session 56	1	XVal Session 56-Typing - Text-1		2012-07-14 13:16:03.231000
	Edit pad (rev 542)		Kate	cv406	XVal Session 56	1	XVal Session 56-Typing - Text-1		2012-07-14 13:16:03.354000
	Edit pad (rev 543)		Dan	cv401	XVal Session 56	1	XVal Session 56-Typing - Text-1		2012-07-14 13:16:03.502000
	Edit pad (rev 544)		Kate	cv406	XVal Session 56	1	XVal Session 56-Typing - Text-1		2012-07-14 13:16:03.855000
	Edit pad (rev 545)		Dan	cv401	XVal Session 56	1	XVal Session 56-Typing - Text-1		2012-07-14 13:16:04.001000
	Edit pad (rev 546)		greg	cv412	XVal Session 56	1	XVal Session 56-Typing - Text-1		2012-07-14 13:16:04.182000
	Edit pad (rev 547)		greg	cv412	XVal Session 56	1	XVal Session 56-Typing - Text-1		2012-07-14 13:16:04.691000
	Edit pad (rev 548)		Kate	cv406	XVal Session 56	1	XVal Session 56-Typing - Text-1		2012-07-14 13:16:05.157000
	Edit pad (rev 549)		greg	cv412	XVal Session 56	1	XVal Session 56-Typing - Text-1		2012-07-14 13:16:05.193000
	Edit pad (rev 550)		Kate	cv406	XVal Session 56	1	XVal Session 56-Typing - Text-1		2012-07-14 13:16:05.667000
	Edit pad (rev 551)		greg	cv412	XVal Session 56	1	XVal Session 56-Typing - Text-1		2012-07-14 13:16:05.698000
	Edit pad (rev 552)		Kate	cv406	XVal Session 56	1	XVal Session 56-Typing - Text-1		2012-07-14 13:16:06.167000
	Edit pad (rev 553)		greg	cv412	XVal Session 56	1	XVal Session 56-Typing - Text-1		2012-07-14 13:16:06.195000
	Edit pad (rev 554)		greg	cv412	XVal Session 56	1	XVal Session 56-Typing - Text-1		2012-07-14 13:16:06.734000
	Edit pad (rev 555)		Kate	cv406	XVal Session 56	1	XVal Session 56-Typing - Text-1		2012-07-14 13:16:06.847000
	Edit pad (rev 556)		Kate	cv406	XVal Session 56	1	XVal Session 56-Typing - Text-1		2012-07-14 13:16:07.355000
	Edit pad (rev 557)		greg	cv412	XVal Session 56	1	XVal Session 56-Typing - Text-1		2012-07-14 13:16:07.663000
	Edit pad (rev 558)		Kate	cv406	XVal Session 56	1	XVal Session 56-Typing - Text-1		2012-07-14 13:16:07.855000
	Edit pad (rev 559)		greg	cv412	XVal Session 56	1	XVal Session 56-Typing - Text-1		2012-07-14 13:16:08.230000
	Edit pad (rev 560)		greg	cv412	XVal Session 56	1	XVal Session 56-Typing - Text-1		2012-07-14 13:16:08.733000
	Edit pad (rev 561)		Dan	cv401	XVal Session 56	1	XVal Session 56-Typing - Text-1		2012-07-14 13:16:09.061000
	Edit pad (rev 562)		Kate	cv406	XVal Session 56	1	XVal Session 56-Typing - Text-1		2012-07-14 13:16:09.387000
	Edit pad (rev 563)		greg	cv412	XVal Session 56	1	XVal Session 56-Typing - Text-1		2012-07-14 13:16:09.789000
	Edit pad (rev 564)		Kate	cv406	XVal Session 56	1	XVal Session 56-Typing - Text-1		2012-07-14 13:16:10.130000
	Edit pad (rev 565)		greg	cv412	XVal Session 56	1	XVal Session 56-Typing - Text-1		2012-07-14 13:16:10.287000
	Edit pad (rev 566)		Dan	cv401	XVal Session 56	1	XVal Session 56-Typing - Text-1		2012-07-14 13:16:10.310000
	Edit pad (rev 567)		Kate	cv406	XVal Session 56	1	XVal Session 56-Typing - Text-1		2012-07-14 13:16:10.636000
	Edit pad (rev 568)		greg	cv412	XVal Session 56	1	XVal Session 56-Typing - Text-1		2012-07-14 13:16:10.789000
	Edit pad (rev 569)		Dan	cv401	XVal Session 56	1	XVal Session 56-Typing - Text-1		2012-07-14 13:16:10.998000
	Edit pad (rev 570)		Kate	cv406	XVal Session 56	1	XVal Session 56-Typing - Text-1		2012-07-14 13:16:11.134000
	Edit pad (rev 571)		greg	cv412	XVal Session 56	1	XVal Session 56-Typing - Text-1		2012-07-14 13:16:11.289000
	Edit pad (rev 572)		Dan	cv401	XVal Session 56	1	XVal Session 56-Typing - Text-1		2012-07-14 13:16:11.497000
	Edit pad (rev 573)		greg	cv412	XVal Session 56	1	XVal Session 56-Typing - Text-1		2012-07-14 13:16:11.791000
	Edit pad (rev 574)		greg	cv412	XVal Session 56	1	XVal Session 56-Typing - Text-1		2012-07-14 13:16:12.290000
	Edit pad (rev 575)		Kate	cv406	XVal Session 56	1	XVal Session 56-Typing - Text-1		2012-07-14 13:16:12.422000
	Edit pad (rev 576)		Dan	cv401	XVal Session 56	1	XVal Session 56-Typing - Text-1		2012-07-14 13:16:12.424000
	Edit pad (rev 577)		greg	cv412	XVal Session 56	1	XVal Session 56-Typing - Text-1		2012-07-14 13:16:12.789000
	Edit pad (rev 578)		Dan	cv401	XVal Session 56	1	XVal Session 56-Typing - Text-1		2012-07-14 13:16:12.926000
	Edit pad (rev 579)		greg	cv412	XVal Session 56	1	XVal Session 56-Typing - Text-1		2012-07-14 13:16:13.290000
	Edit pad (rev 580)		Kate	cv406	XVal Session 56	1	XVal Session 56-Typing - Text-1		2012-07-14 13:16:13.413000
	Edit pad (rev 581)		greg	cv412	XVal Session 56	1	XVal Session 56-Typing - Text-1		2012-07-14 13:16:13.789000
	Edit pad (rev 582)		Dan	cv401	XVal Session 56	1	XVal Session 56-Typing - Text-1		2012-07-14 13:16:13.821000
	Edit pad (rev 583)		Kate	cv406	XVal Session 56	1	XVal Session 56-Typing - Text-1		2012-07-14 13:16:13.916000
	Edit pad (rev 584)		greg	cv412	XVal Session 56	1	XVal Session 56-Typing - Text-1		2012-07-14 13:16:14.291000
	Edit pad (rev 585)		Dan	cv401	XVal Session 56	1	XVal Session 56-Typing - Text-1		2012-07-14 13:16:14.321000
	Edit pad (rev 586)		greg	cv412	XVal Session 56	1	XVal Session 56-Typing - Text-1		2012-07-14 13:16:14.791000
	Edit pad (rev 587)		Dan	cv401	XVal Session 56	1	XVal Session 56-Typing - Text-1		2012-07-14 13:16:14.820000
	Edit pad (rev 588)		Kate	cv406	XVal Session 56	1	XVal Session 56-Typing - Text-1		2012-07-14 13:16:15.318000
	Edit pad (rev 589)		Dan	cv401	XVal Session 56	1	XVal Session 56-Typing - Text-1		2012-07-14 13:16:15.320000
	Edit pad (rev 590)		greg	cv412	XVal Session 56	1	XVal Session 56-Typing - Text-1		2012-07-14 13:16:15.789000
	Edit pad (rev 591)		Dan	cv401	XVal Session 56	1	XVal Session 56-Typing - Text-1		2012-07-14 13:16:15.821000
	Edit pad (rev 592)		Kate	cv406	XVal Session 56	1	XVal Session 56-Typing - Text-1		2012-07-14 13:16:15.844000
	Edit pad (rev 593)		greg	cv412	XVal Session 56	1	XVal Session 56-Typing - Text-1		2012-07-14 13:16:16.290000
	Edit pad (rev 594)		Dan	cv401	XVal Session 56	1	XVal Session 56-Typing - Text-1		2012-07-14 13:16:16.321000
	Edit pad (rev 595)		Kate	cv406	XVal Session 56	1	XVal Session 56-Typing - Text-1		2012-07-14 13:16:16.354000
	Edit pad (rev 596)		greg	cv412	XVal Session 56	1	XVal Session 56-Typing - Text-1		2012-07-14 13:16:16.795000
	Edit pad (rev 597)		Dan	cv401	XVal Session 56	1	XVal Session 56-Typing - Text-1		2012-07-14 13:16:16.822000
	Edit pad (rev 598)		Kate	cv406	XVal Session 56	1	XVal Session 56-Typing - Text-1		2012-07-14 13:16:16.855000
	Edit pad (rev 599)		greg	cv412	XVal Session 56	1	XVal Session 56-Typing - Text-1		2012-07-14 13:16:17.292000
	Edit pad (rev 600)		greg	cv412	XVal Session 56	1	XVal Session 56-Typing - Text-1		2012-07-14 13:16:17.796000
	Edit pad (rev 601)		Dan	cv401	XVal Session 56	1	XVal Session 56-Typing - Text-1		2012-07-14 13:16:18.010000
	Edit pad (rev 602)		greg	cv412	XVal Session 56	1	XVal Session 56-Typing - Text-1		2012-07-14 13:16:18.291000
	Edit pad (rev 603)		Kate	cv406	XVal Session 56	1	XVal Session 56-Typing - Text-1		2012-07-14 13:16:18.720000
	Edit pad (rev 604)		greg	cv412	XVal Session 56	1	XVal Session 56-Typing - Text-1		2012-07-14 13:16:18.823000
	Edit pad (rev 605)		Kate	cv406	XVal Session 56	1	XVal Session 56-Typing - Text-1		2012-07-14 13:16:19.229000
	Edit pad (rev 606)		greg	cv412	XVal Session 56	1	XVal Session 56-Typing - Text-1		2012-07-14 13:16:19.293000
	Edit pad (rev 607)		greg	cv412	XVal Session 56	1	XVal Session 56-Typing - Text-1		2012-07-14 13:16:19.798000
	Edit pad (rev 608)		greg	cv412	XVal Session 56	1	XVal Session 56-Typing - Text-1		2012-07-14 13:16:20.302000
	Edit pad (rev 609)		greg	cv412	XVal Session 56	1	XVal Session 56-Typing - Text-1		2012-07-14 13:16:20.800000
	Edit pad (rev 610)		Dan	cv401	XVal Session 56	1	XVal Session 56-Typing - Text-1		2012-07-14 13:16:20.833000
	Edit pad (rev 611)		Dan	cv401	XVal Session 56	1	XVal Session 56-Typing - Text-1		2012-07-14 13:16:21.333000
	Edit pad (rev 612)		Kate	cv406	XVal Session 56	1	XVal Session 56-Typing - Text-1		2012-07-14 13:16:21.400000
	Edit pad (rev 613)		greg	cv412	XVal Session 56	1	XVal Session 56-Typing - Text-1		2012-07-14 13:16:21.815000
	Edit pad (rev 614)		Dan	cv401	XVal Session 56	1	XVal Session 56-Typing - Text-1		2012-07-14 13:16:21.836000
	Edit pad (rev 615)		greg	cv412	XVal Session 56	1	XVal Session 56-Typing - Text-1		2012-07-14 13:16:22.314000
	Edit pad (rev 616)		Dan	cv401	XVal Session 56	1	XVal Session 56-Typing - Text-1		2012-07-14 13:16:22.590000
	Edit pad (rev 617)		greg	cv412	XVal Session 56	1	XVal Session 56-Typing - Text-1		2012-07-14 13:16:22.828000
	Edit pad (rev 618)		greg	cv412	XVal Session 56	1	XVal Session 56-Typing - Text-1		2012-07-14 13:16:23.331000
	Edit pad (rev 619)		Kate	cv406	XVal Session 56	1	XVal Session 56-Typing - Text-1		2012-07-14 13:16:23.611000
	Edit pad (rev 620)		greg	cv412	XVal Session 56	1	XVal Session 56-Typing - Text-1		2012-07-14 13:16:23.829000
	Edit pad (rev 621)		Kate	cv406	XVal Session 56	1	XVal Session 56-Typing - Text-1		2012-07-14 13:16:24.121000
	Edit pad (rev 622)		greg	cv412	XVal Session 56	1	XVal Session 56-Typing - Text-1		2012-07-14 13:16:24.331000
	Edit pad (rev 623)		Dan	cv401	XVal Session 56	1	XVal Session 56-Typing - Text-1		2012-07-14 13:16:24.692000
	Edit pad (rev 624)		greg	cv412	XVal Session 56	1	XVal Session 56-Typing - Text-1		2012-07-14 13:16:24.828000
	Edit pad (rev 625)		Kate	cv406	XVal Session 56	1	XVal Session 56-Typing - Text-1		2012-07-14 13:16:24.973000
	Edit pad (rev 626)		Dan	cv401	XVal Session 56	1	XVal Session 56-Typing - Text-1		2012-07-14 13:16:25.191000
	Edit pad (rev 627)		greg	cv412	XVal Session 56	1	XVal Session 56-Typing - Text-1		2012-07-14 13:16:25.329000
	Edit pad (rev 628)		Kate	cv406	XVal Session 56	1	XVal Session 56-Typing - Text-1		2012-07-14 13:16:25.473000
	Edit pad (rev 629)		Dan	cv401	XVal Session 56	1	XVal Session 56-Typing - Text-1		2012-07-14 13:16:25.692000
	Edit pad (rev 630)		greg	cv412	XVal Session 56	1	XVal Session 56-Typing - Text-1		2012-07-14 13:16:25.904000
	Edit pad (rev 631)		Kate	cv406	XVal Session 56	1	XVal Session 56-Typing - Text-1		2012-07-14 13:16:25.994000
	Edit pad (rev 632)		Dan	cv401	XVal Session 56	1	XVal Session 56-Typing - Text-1		2012-07-14 13:16:26.276000
	Edit pad (rev 633)		greg	cv412	XVal Session 56	1	XVal Session 56-Typing - Text-1		2012-07-14 13:16:26.402000
	Edit pad (rev 634)		Kate	cv406	XVal Session 56	1	XVal Session 56-Typing - Text-1		2012-07-14 13:16:26.879000
	Edit pad (rev 635)		greg	cv412	XVal Session 56	1	XVal Session 56-Typing - Text-1		2012-07-14 13:16:26.905000
	Edit pad (rev 636)		Dan	cv401	XVal Session 56	1	XVal Session 56-Typing - Text-1		2012-07-14 13:16:27.385000
	Edit pad (rev 637)		Kate	cv406	XVal Session 56	1	XVal Session 56-Typing - Text-1		2012-07-14 13:16:27.387000
	Edit pad (rev 638)		greg	cv412	XVal Session 56	1	XVal Session 56-Typing - Text-1		2012-07-14 13:16:27.407000
	Edit pad (rev 639)		Dan	cv401	XVal Session 56	1	XVal Session 56-Typing - Text-1		2012-07-14 13:16:27.885000
	Edit pad (rev 640)		Kate	cv406	XVal Session 56	1	XVal Session 56-Typing - Text-1		2012-07-14 13:16:27.886000
	Edit pad (rev 641)		Dan	cv401	XVal Session 56	1	XVal Session 56-Typing - Text-1		2012-07-14 13:16:28.385000
	Edit pad (rev 642)		Kate	cv406	XVal Session 56	1	XVal Session 56-Typing - Text-1		2012-07-14 13:16:28.387000
	Edit pad (rev 643)		Dan	cv401	XVal Session 56	1	XVal Session 56-Typing - Text-1		2012-07-14 13:16:28.885000
	Edit pad (rev 644)		Kate	cv406	XVal Session 56	1	XVal Session 56-Typing - Text-1		2012-07-14 13:16:28.887000
	Edit pad (rev 645)		greg	cv412	XVal Session 56	1	XVal Session 56-Typing - Text-1		2012-07-14 13:16:29.313000
	Edit pad (rev 646)		Dan	cv401	XVal Session 56	1	XVal Session 56-Typing - Text-1		2012-07-14 13:16:29.383000
	Edit pad (rev 647)		Kate	cv406	XVal Session 56	1	XVal Session 56-Typing - Text-1		2012-07-14 13:16:29.391000
	Edit pad (rev 648)		greg	cv412	XVal Session 56	1	XVal Session 56-Typing - Text-1		2012-07-14 13:16:29.813000
	Edit pad (rev 649)		Dan	cv401	XVal Session 56	1	XVal Session 56-Typing - Text-1		2012-07-14 13:16:29.883000
	Edit pad (rev 650)		Kate	cv406	XVal Session 56	1	XVal Session 56-Typing - Text-1		2012-07-14 13:16:29.896000
	Edit pad (rev 651)		greg	cv412	XVal Session 56	1	XVal Session 56-Typing - Text-1		2012-07-14 13:16:30.313000
	Edit pad (rev 652)		Kate	cv406	XVal Session 56	1	XVal Session 56-Typing - Text-1		2012-07-14 13:16:30.400000
	Edit pad (rev 653)		greg	cv412	XVal Session 56	1	XVal Session 56-Typing - Text-1		2012-07-14 13:16:30.813000
	Edit pad (rev 654)		Kate	cv406	XVal Session 56	1	XVal Session 56-Typing - Text-1		2012-07-14 13:16:30.904000
	Edit pad (rev 655)		Dan	cv401	XVal Session 56	1	XVal Session 56-Typing - Text-1		2012-07-14 13:16:31.043000
	Edit pad (rev 656)		greg	cv412	XVal Session 56	1	XVal Session 56-Typing - Text-1		2012-07-14 13:16:31.314000
	Edit pad (rev 657)		Dan	cv401	XVal Session 56	1	XVal Session 56-Typing - Text-1		2012-07-14 13:16:31.543000
	Edit pad (rev 658)		greg	cv412	XVal Session 56	1	XVal Session 56-Typing - Text-1		2012-07-14 13:16:31.814000
	Edit pad (rev 659)		Dan	cv401	XVal Session 56	1	XVal Session 56-Typing - Text-1		2012-07-14 13:16:32.250000
	Edit pad (rev 660)		greg	cv412	XVal Session 56	1	XVal Session 56-Typing - Text-1		2012-07-14 13:16:32.314000
	Edit pad (rev 661)		Kate	cv406	XVal Session 56	1	XVal Session 56-Typing - Text-1		2012-07-14 13:16:32.361000
	Edit pad (rev 662)		Dan	cv401	XVal Session 56	1	XVal Session 56-Typing - Text-1		2012-07-14 13:16:32.754000
	Edit pad (rev 663)		greg	cv412	XVal Session 56	1	XVal Session 56-Typing - Text-1		2012-07-14 13:16:32.811000
	Edit pad (rev 664)		Kate	cv406	XVal Session 56	1	XVal Session 56-Typing - Text-1		2012-07-14 13:16:32.975000
	Edit pad (rev 665)		Dan	cv401	XVal Session 56	1	XVal Session 56-Typing - Text-1		2012-07-14 13:16:33.255000
	Edit pad (rev 666)		greg	cv412	XVal Session 56	1	XVal Session 56-Typing - Text-1		2012-07-14 13:16:33.313000
	Edit pad (rev 667)		Kate	cv406	XVal Session 56	1	XVal Session 56-Typing - Text-1		2012-07-14 13:16:33.479000
	Edit pad (rev 668)		Dan	cv401	XVal Session 56	1	XVal Session 56-Typing - Text-1		2012-07-14 13:16:33.755000
	Edit pad (rev 669)		greg	cv412	XVal Session 56	1	XVal Session 56-Typing - Text-1		2012-07-14 13:16:33.867000
	Edit pad (rev 670)		Dan	cv401	XVal Session 56	1	XVal Session 56-Typing - Text-1		2012-07-14 13:16:34.342000
	Edit pad (rev 671)		greg	cv412	XVal Session 56	1	XVal Session 56-Typing - Text-1		2012-07-14 13:16:34.521000
	Edit pad (rev 672)		Dan	cv401	XVal Session 56	1	XVal Session 56-Typing - Text-1		2012-07-14 13:16:34.842000
	Edit pad (rev 673)		greg	cv412	XVal Session 56	1	XVal Session 56-Typing - Text-1		2012-07-14 13:16:35.021000
	Edit pad (rev 674)		greg	cv412	XVal Session 56	1	XVal Session 56-Typing - Text-1		2012-07-14 13:16:35.523000
	Edit pad (rev 675)		Dan	cv401	XVal Session 56	1	XVal Session 56-Typing - Text-1		2012-07-14 13:16:35.600000
	Edit pad (rev 676)		greg	cv412	XVal Session 56	1	XVal Session 56-Typing - Text-1		2012-07-14 13:16:36.021000
	Edit pad (rev 677)		Kate	cv406	XVal Session 56	1	XVal Session 56-Typing - Text-1		2012-07-14 13:16:36.310000
	Edit pad (rev 678)		Kate	cv406	XVal Session 56	1	XVal Session 56-Typing - Text-1		2012-07-14 13:16:36.808000
	Edit pad (rev 679)		greg	cv412	XVal Session 56	1	XVal Session 56-Typing - Text-1		2012-07-14 13:16:37.426000
	Edit pad (rev 680)		greg	cv412	XVal Session 56	1	XVal Session 56-Typing - Text-1		2012-07-14 13:16:37.682000
	Edit pad (rev 681)		greg	cv412	XVal Session 56	1	XVal Session 56-Typing - Text-1		2012-07-14 13:16:38.182000
	Edit pad (rev 682)		greg	cv412	XVal Session 56	1	XVal Session 56-Typing - Text-1		2012-07-14 13:16:38.926000
	Edit pad (rev 683)		Kate	cv406	XVal Session 56	1	XVal Session 56-Typing - Text-1		2012-07-14 13:16:39.181000
	Edit pad (rev 684)		greg	cv412	XVal Session 56	1	XVal Session 56-Typing - Text-1		2012-07-14 13:16:39.454000
	Edit pad (rev 685)		Kate	cv406	XVal Session 56	1	XVal Session 56-Typing - Text-1		2012-07-14 13:16:39.682000
	Edit pad (rev 686)		Kate	cv406	XVal Session 56	1	XVal Session 56-Typing - Text-1		2012-07-14 13:16:40.302000
	Edit pad (rev 687)		greg	cv412	XVal Session 56	1	XVal Session 56-Typing - Text-1		2012-07-14 13:16:40.508000
	Edit pad (rev 688)		Kate	cv406	XVal Session 56	1	XVal Session 56-Typing - Text-1		2012-07-14 13:16:40.806000
	Edit pad (rev 689)		Dan	cv401	XVal Session 56	1	XVal Session 56-Typing - Text-1		2012-07-14 13:16:40.939000
	Edit pad (rev 690)		Dan	cv401	XVal Session 56	1	XVal Session 56-Typing - Text-1		2012-07-14 13:16:41.441000
	Edit pad (rev 691)		greg	cv412	XVal Session 56	1	XVal Session 56-Typing - Text-1		2012-07-14 13:16:41.442000
	Edit pad (rev 692)		Kate	cv406	XVal Session 56	1	XVal Session 56-Typing - Text-1		2012-07-14 13:16:41.634000
	Edit pad (rev 693)		Dan	cv401	XVal Session 56	1	XVal Session 56-Typing - Text-1		2012-07-14 13:16:41.941000
	Edit pad (rev 694)		greg	cv412	XVal Session 56	1	XVal Session 56-Typing - Text-1		2012-07-14 13:16:41.953000
	Edit pad (rev 695)		Kate	cv406	XVal Session 56	1	XVal Session 56-Typing - Text-1		2012-07-14 13:16:42.135000
	Edit pad (rev 696)		greg	cv412	XVal Session 56	1	XVal Session 56-Typing - Text-1		2012-07-14 13:16:42.453000
	Edit pad (rev 697)		greg	cv412	XVal Session 56	1	XVal Session 56-Typing - Text-1		2012-07-14 13:16:42.953000
	Edit pad (rev 698)		Dan	cv401	XVal Session 56	1	XVal Session 56-Typing - Text-1		2012-07-14 13:16:43.437000
	Edit pad (rev 699)		greg	cv412	XVal Session 56	1	XVal Session 56-Typing - Text-1		2012-07-14 13:16:43.452000
	Edit pad (rev 700)		Dan	cv401	XVal Session 56	1	XVal Session 56-Typing - Text-1		2012-07-14 13:16:43.938000
	Edit pad (rev 701)		greg	cv412	XVal Session 56	1	XVal Session 56-Typing - Text-1		2012-07-14 13:16:43.952000
	Edit pad (rev 702)		Kate	cv406	XVal Session 56	1	XVal Session 56-Typing - Text-1		2012-07-14 13:16:44.186000
	Edit pad (rev 703)		Dan	cv401	XVal Session 56	1	XVal Session 56-Typing - Text-1		2012-07-14 13:16:44.438000
	Edit pad (rev 704)		greg	cv412	XVal Session 56	1	XVal Session 56-Typing - Text-1		2012-07-14 13:16:44.453000
	Edit pad (rev 705)		Dan	cv401	XVal Session 56	1	XVal Session 56-Typing - Text-1		2012-07-14 13:16:44.938000
	Edit pad (rev 706)		Dan	cv401	XVal Session 56	1	XVal Session 56-Typing - Text-1		2012-07-14 13:16:45.438000
	Edit pad (rev 707)		greg	cv412	XVal Session 56	1	XVal Session 56-Typing - Text-1		2012-07-14 13:16:45.669000
	Edit pad (rev 708)		Dan	cv401	XVal Session 56	1	XVal Session 56-Typing - Text-1		2012-07-14 13:16:45.939000
	Edit pad (rev 709)		Kate	cv406	XVal Session 56	1	XVal Session 56-Typing - Text-1		2012-07-14 13:16:46.149000
	Edit pad (rev 710)		greg	cv412	XVal Session 56	1	XVal Session 56-Typing - Text-1		2012-07-14 13:16:46.174000
	Edit pad (rev 711)		Dan	cv401	XVal Session 56	1	XVal Session 56-Typing - Text-1		2012-07-14 13:16:46.439000
	Edit pad (rev 712)		Kate	cv406	XVal Session 56	1	XVal Session 56-Typing - Text-1		2012-07-14 13:16:46.651000
	Edit pad (rev 713)		Kate	cv406	XVal Session 56	1	XVal Session 56-Typing - Text-1		2012-07-14 13:16:47.151000
	Edit pad (rev 714)		greg	cv412	XVal Session 56	1	XVal Session 56-Typing - Text-1		2012-07-14 13:16:47.239000
	Edit pad (rev 715)		Kate	cv406	XVal Session 56	1	XVal Session 56-Typing - Text-1		2012-07-14 13:16:47.657000
	Edit pad (rev 716)		greg	cv412	XVal Session 56	1	XVal Session 56-Typing - Text-1		2012-07-14 13:16:47.718000
	Edit pad (rev 717)		Dan	cv401	XVal Session 56	1	XVal Session 56-Typing - Text-1		2012-07-14 13:16:47.900000
	Edit pad (rev 718)		Kate	cv406	XVal Session 56	1	XVal Session 56-Typing - Text-1		2012-07-14 13:16:48.167000
	Edit pad (rev 719)		greg	cv412	XVal Session 56	1	XVal Session 56-Typing - Text-1		2012-07-14 13:16:48.223000
	Edit pad (rev 720)		Kate	cv406	XVal Session 56	1	XVal Session 56-Typing - Text-1		2012-07-14 13:16:48.667000
	Edit pad (rev 721)		greg	cv412	XVal Session 56	1	XVal Session 56-Typing - Text-1		2012-07-14 13:16:48.720000
	Edit pad (rev 722)		Dan	cv401	XVal Session 56	1	XVal Session 56-Typing - Text-1		2012-07-14 13:16:48.763000
	Edit pad (rev 723)		greg	cv412	XVal Session 56	1	XVal Session 56-Typing - Text-1		2012-07-14 13:16:49.222000
	Edit pad (rev 724)		Dan	cv401	XVal Session 56	1	XVal Session 56-Typing - Text-1		2012-07-14 13:16:49.263000
	Edit pad (rev 725)		greg	cv412	XVal Session 56	1	XVal Session 56-Typing - Text-1		2012-07-14 13:16:49.724000
	Edit pad (rev 726)		Dan	cv401	XVal Session 56	1	XVal Session 56-Typing - Text-1		2012-07-14 13:16:49.764000
	Edit pad (rev 727)		Kate	cv406	XVal Session 56	1	XVal Session 56-Typing - Text-1		2012-07-14 13:16:50.020000
	Edit pad (rev 728)		greg	cv412	XVal Session 56	1	XVal Session 56-Typing - Text-1		2012-07-14 13:16:50.256000
	Edit pad (rev 729)		Dan	cv401	XVal Session 56	1	XVal Session 56-Typing - Text-1		2012-07-14 13:16:50.266000
	Edit pad (rev 730)		Kate	cv406	XVal Session 56	1	XVal Session 56-Typing - Text-1		2012-07-14 13:16:50.526000
	Edit pad (rev 731)		greg	cv412	XVal Session 56	1	XVal Session 56-Typing - Text-1		2012-07-14 13:16:50.759000
	Edit pad (rev 732)		Kate	cv406	XVal Session 56	1	XVal Session 56-Typing - Text-1		2012-07-14 13:16:51.026000
	Edit pad (rev 733)		greg	cv412	XVal Session 56	1	XVal Session 56-Typing - Text-1		2012-07-14 13:16:51.256000
	Edit pad (rev 734)		Kate	cv406	XVal Session 56	1	XVal Session 56-Typing - Text-1		2012-07-14 13:16:51.526000
	Edit pad (rev 735)		Dan	cv401	XVal Session 56	1	XVal Session 56-Typing - Text-1		2012-07-14 13:16:52.601000
	Edit pad (rev 736)		Dan	cv401	XVal Session 56	1	XVal Session 56-Typing - Text-1		2012-07-14 13:16:53.105000
	Edit pad (rev 737)		Kate	cv406	XVal Session 56	1	XVal Session 56-Typing - Text-1		2012-07-14 13:16:53.280000
	Edit pad (rev 738)		Dan	cv401	XVal Session 56	1	XVal Session 56-Typing - Text-1		2012-07-14 13:16:53.606000
	Edit pad (rev 739)		greg	cv412	XVal Session 56	1	XVal Session 56-Typing - Text-1		2012-07-14 13:16:53.712000
	Edit pad (rev 740)		Kate	cv406	XVal Session 56	1	XVal Session 56-Typing - Text-1		2012-07-14 13:16:54.081000
	Edit pad (rev 741)		Dan	cv401	XVal Session 56	1	XVal Session 56-Typing - Text-1		2012-07-14 13:16:54.106000
	Edit pad (rev 742)		greg	cv412	XVal Session 56	1	XVal Session 56-Typing - Text-1		2012-07-14 13:16:54.211000
	Edit pad (rev 743)		Dan	cv401	XVal Session 56	1	XVal Session 56-Typing - Text-1		2012-07-14 13:16:54.609000
	Edit pad (rev 744)		greg	cv412	XVal Session 56	1	XVal Session 56-Typing - Text-1		2012-07-14 13:16:54.710000
	Edit pad (rev 745)		Dan	cv401	XVal Session 56	1	XVal Session 56-Typing - Text-1		2012-07-14 13:16:55.108000
	Edit pad (rev 746)		greg	cv412	XVal Session 56	1	XVal Session 56-Typing - Text-1		2012-07-14 13:16:55.212000
	Edit pad (rev 747)		Dan	cv401	XVal Session 56	1	XVal Session 56-Typing - Text-1		2012-07-14 13:16:55.614000
	Edit pad (rev 748)		greg	cv412	XVal Session 56	1	XVal Session 56-Typing - Text-1		2012-07-14 13:16:55.710000
	Edit pad (rev 749)		Dan	cv401	XVal Session 56	1	XVal Session 56-Typing - Text-1		2012-07-14 13:16:56.114000
	Edit pad (rev 750)		greg	cv412	XVal Session 56	1	XVal Session 56-Typing - Text-1		2012-07-14 13:16:56.210000
	Edit pad (rev 751)		Dan	cv401	XVal Session 56	1	XVal Session 56-Typing - Text-1		2012-07-14 13:16:57.630000
	Edit pad (rev 752)		Kate	cv406	XVal Session 56	1	XVal Session 56-Typing - Text-1		2012-07-14 13:16:57.805000
	Edit pad (rev 753)		Kate	cv406	XVal Session 56	1	XVal Session 56-Typing - Text-1		2012-07-14 13:16:58.072000
	Edit pad (rev 754)		Dan	cv401	XVal Session 56	1	XVal Session 56-Typing - Text-1		2012-07-14 13:16:58.133000
	Edit pad (rev 755)		greg	cv412	XVal Session 56	1	XVal Session 56-Typing - Text-1		2012-07-14 13:16:58.218000
	Edit pad (rev 756)		Kate	cv406	XVal Session 56	1	XVal Session 56-Typing - Text-1		2012-07-14 13:16:58.573000
	Edit pad (rev 757)		Dan	cv401	XVal Session 56	1	XVal Session 56-Typing - Text-1		2012-07-14 13:16:58.635000
	Edit pad (rev 758)		greg	cv412	XVal Session 56	1	XVal Session 56-Typing - Text-1		2012-07-14 13:16:58.713000
	Edit pad (rev 759)		Kate	cv406	XVal Session 56	1	XVal Session 56-Typing - Text-1		2012-07-14 13:16:59.073000
	Edit pad (rev 760)		Dan	cv401	XVal Session 56	1	XVal Session 56-Typing - Text-1		2012-07-14 13:16:59.258000
	Edit pad (rev 761)		Kate	cv406	XVal Session 56	1	XVal Session 56-Typing - Text-1		2012-07-14 13:16:59.572000
	Edit pad (rev 762)		Kate	cv406	XVal Session 56	1	XVal Session 56-Typing - Text-1		2012-07-14 13:17:00.072000
	Edit pad (rev 763)		Kate	cv406	XVal Session 56	1	XVal Session 56-Typing - Text-1		2012-07-14 13:17:00.581000
	Edit pad (rev 764)		Kate	cv406	XVal Session 56	1	XVal Session 56-Typing - Text-1		2012-07-14 13:17:01.089000
	Edit pad (rev 765)		Kate	cv406	XVal Session 56	1	XVal Session 56-Typing - Text-1		2012-07-14 13:17:01.590000
	Edit pad (rev 766)		greg	cv412	XVal Session 56	1	XVal Session 56-Typing - Text-1		2012-07-14 13:17:01.652000
	Edit pad (rev 767)		greg	cv412	XVal Session 56	1	XVal Session 56-Typing - Text-1		2012-07-14 13:17:02.154000
	Edit pad (rev 768)		greg	cv412	XVal Session 56	1	XVal Session 56-Typing - Text-1		2012-07-14 13:17:02.682000
	Edit pad (rev 769)		greg	cv412	XVal Session 56	1	XVal Session 56-Typing - Text-1		2012-07-14 13:17:03.183000
	Edit pad (rev 770)		greg	cv412	XVal Session 56	1	XVal Session 56-Typing - Text-1		2012-07-14 13:17:03.683000
	Edit pad (rev 771)		Kate	cv406	XVal Session 56	1	XVal Session 56-Typing - Text-1		2012-07-14 13:17:03.811000
	Edit pad (rev 772)		Kate	cv406	XVal Session 56	1	XVal Session 56-Typing - Text-1		2012-07-14 13:17:04.721000
	Edit pad (rev 773)		greg	cv412	XVal Session 56	1	XVal Session 56-Typing - Text-1		2012-07-14 13:17:04.776000
	Edit pad (rev 774)		Kate	cv406	XVal Session 56	1	XVal Session 56-Typing - Text-1		2012-07-14 13:17:05.231000
	Edit pad (rev 775)		greg	cv412	XVal Session 56	1	XVal Session 56-Typing - Text-1		2012-07-14 13:17:05.927000
	Edit pad (rev 776)		Kate	cv406	XVal Session 56	1	XVal Session 56-Typing - Text-1		2012-07-14 13:17:06.004000
	Edit pad (rev 777)		Kate	cv406	XVal Session 56	1	XVal Session 56-Typing - Text-1		2012-07-14 13:17:06.511000
	Edit pad (rev 778)		greg	cv412	XVal Session 56	1	XVal Session 56-Typing - Text-1		2012-07-14 13:17:06.550000
	Edit pad (rev 779)		Kate	cv406	XVal Session 56	1	XVal Session 56-Typing - Text-1		2012-07-14 13:17:07.017000
	Edit pad (rev 780)		greg	cv412	XVal Session 56	1	XVal Session 56-Typing - Text-1		2012-07-14 13:17:07.052000
	Edit pad (rev 781)		Kate	cv406	XVal Session 56	1	XVal Session 56-Typing - Text-1		2012-07-14 13:17:07.527000
	Edit pad (rev 782)		greg	cv412	XVal Session 56	1	XVal Session 56-Typing - Text-1		2012-07-14 13:17:07.554000
	Edit pad (rev 783)		greg	cv412	XVal Session 56	1	XVal Session 56-Typing - Text-1		2012-07-14 13:17:08.053000
	Edit pad (rev 784)		greg	cv412	XVal Session 56	1	XVal Session 56-Typing - Text-1		2012-07-14 13:17:08.561000
	Edit pad (rev 785)		Kate	cv406	XVal Session 56	1	XVal Session 56-Typing - Text-1		2012-07-14 13:17:09.001000
	Edit pad (rev 786)		greg	cv412	XVal Session 56	1	XVal Session 56-Typing - Text-1		2012-07-14 13:17:09.059000
	Edit pad (rev 787)		greg	cv412	XVal Session 56	1	XVal Session 56-Typing - Text-1		2012-07-14 13:17:09.560000
	Edit pad (rev 788)		Kate	cv406	XVal Session 56	1	XVal Session 56-Typing - Text-1		2012-07-14 13:17:09.603000
	Edit pad (rev 789)		greg	cv412	XVal Session 56	1	XVal Session 56-Typing - Text-1		2012-07-14 13:17:10.064000
	Edit pad (rev 790)		Kate	cv406	XVal Session 56	1	XVal Session 56-Typing - Text-1		2012-07-14 13:17:10.110000
	Edit pad (rev 791)		greg	cv412	XVal Session 56	1	XVal Session 56-Typing - Text-1		2012-07-14 13:17:10.563000
	Edit pad (rev 792)		Kate	cv406	XVal Session 56	1	XVal Session 56-Typing - Text-1		2012-07-14 13:17:10.620000
	Edit pad (rev 793)		Kate	cv406	XVal Session 56	1	XVal Session 56-Typing - Text-1		2012-07-14 13:17:11.121000
	Edit pad (rev 794)		Kate	cv406	XVal Session 56	1	XVal Session 56-Typing - Text-1		2012-07-14 13:17:11.622000
	Edit pad (rev 795)		greg	cv412	XVal Session 56	1	XVal Session 56-Typing - Text-1		2012-07-14 13:17:12.006000
	Edit pad (rev 796)		Kate	cv406	XVal Session 56	1	XVal Session 56-Typing - Text-1		2012-07-14 13:17:12.121000
	Edit pad (rev 797)		greg	cv412	XVal Session 56	1	XVal Session 56-Typing - Text-1		2012-07-14 13:17:12.561000
	Edit pad (rev 798)		Kate	cv406	XVal Session 56	1	XVal Session 56-Typing - Text-1		2012-07-14 13:17:12.621000
	Edit pad (rev 799)		Kate	cv406	XVal Session 56	1	XVal Session 56-Typing - Text-1		2012-07-14 13:17:13.121000
	Edit pad (rev 800)		Kate	cv406	XVal Session 56	1	XVal Session 56-Typing - Text-1		2012-07-14 13:17:13.621000
	Edit pad (rev 801)		Kate	cv406	XVal Session 56	1	XVal Session 56-Typing - Text-1		2012-07-14 13:17:14.798000
	Edit pad (rev 802)		greg	cv412	XVal Session 56	1	XVal Session 56-Typing - Text-1		2012-07-14 13:17:15.327000
	Edit pad (rev 803)		greg	cv412	XVal Session 56	1	XVal Session 56-Typing - Text-1		2012-07-14 13:17:15.819000
	Edit pad (rev 804)		Kate	cv406	XVal Session 56	1	XVal Session 56-Typing - Text-1		2012-07-14 13:17:16.080000
	Edit pad (rev 805)		greg	cv412	XVal Session 56	1	XVal Session 56-Typing - Text-1		2012-07-14 13:17:16.322000
	Edit pad (rev 806)		Kate	cv406	XVal Session 56	1	XVal Session 56-Typing - Text-1		2012-07-14 13:17:16.589000
	Edit pad (rev 807)		greg	cv412	XVal Session 56	1	XVal Session 56-Typing - Text-1		2012-07-14 13:17:16.820000
	Edit pad (rev 808)		Kate	cv406	XVal Session 56	1	XVal Session 56-Typing - Text-1		2012-07-14 13:17:17.089000
	Edit pad (rev 809)		greg	cv412	XVal Session 56	1	XVal Session 56-Typing - Text-1		2012-07-14 13:17:17.318000
	Edit pad (rev 810)		Kate	cv406	XVal Session 56	1	XVal Session 56-Typing - Text-1		2012-07-14 13:17:17.589000
	Edit pad (rev 811)		greg	cv412	XVal Session 56	1	XVal Session 56-Typing - Text-1		2012-07-14 13:17:17.820000
	Edit pad (rev 812)		Kate	cv406	XVal Session 56	1	XVal Session 56-Typing - Text-1		2012-07-14 13:17:18.090000
	Edit pad (rev 813)		greg	cv412	XVal Session 56	1	XVal Session 56-Typing - Text-1		2012-07-14 13:17:18.320000
	Edit pad (rev 814)		Kate	cv406	XVal Session 56	1	XVal Session 56-Typing - Text-1		2012-07-14 13:17:18.589000
	Edit pad (rev 815)		greg	cv412	XVal Session 56	1	XVal Session 56-Typing - Text-1		2012-07-14 13:17:18.823000
	Edit pad (rev 816)		Kate	cv406	XVal Session 56	1	XVal Session 56-Typing - Text-1		2012-07-14 13:17:19.088000
	Edit pad (rev 817)		greg	cv412	XVal Session 56	1	XVal Session 56-Typing - Text-1		2012-07-14 13:17:19.321000
	Edit pad (rev 818)		Kate	cv406	XVal Session 56	1	XVal Session 56-Typing - Text-1		2012-07-14 13:17:20.123000
	Edit pad (rev 819)		Kate	cv406	XVal Session 56	1	XVal Session 56-Typing - Text-1		2012-07-14 13:17:20.636000
	Edit pad (rev 820)		greg	cv412	XVal Session 56	1	XVal Session 56-Typing - Text-1		2012-07-14 13:17:20.736000
	Edit pad (rev 821)		Dan	cv401	XVal Session 56	1	XVal Session 56-Typing - Text-1		2012-07-14 13:17:20.826000
	Edit pad (rev 822)		Kate	cv406	XVal Session 56	1	XVal Session 56-Typing - Text-1		2012-07-14 13:17:21.136000
	Edit pad (rev 823)		greg	cv412	XVal Session 56	1	XVal Session 56-Typing - Text-1		2012-07-14 13:17:21.234000
	Edit pad (rev 824)		greg	cv412	XVal Session 56	1	XVal Session 56-Typing - Text-1		2012-07-14 13:17:21.737000
	Edit pad (rev 825)		Kate	cv406	XVal Session 56	1	XVal Session 56-Typing - Text-1		2012-07-14 13:17:21.775000
	Edit pad (rev 826)		greg	cv412	XVal Session 56	1	XVal Session 56-Typing - Text-1		2012-07-14 13:17:22.234000
	Edit pad (rev 827)		Kate	cv406	XVal Session 56	1	XVal Session 56-Typing - Text-1		2012-07-14 13:17:22.289000
	Edit pad (rev 828)		greg	cv412	XVal Session 56	1	XVal Session 56-Typing - Text-1		2012-07-14 13:17:22.735000
	Edit pad (rev 829)		Kate	cv406	XVal Session 56	1	XVal Session 56-Typing - Text-1		2012-07-14 13:17:22.793000
	Edit pad (rev 830)		greg	cv412	XVal Session 56	1	XVal Session 56-Typing - Text-1		2012-07-14 13:17:23.236000
	Edit pad (rev 831)		greg	cv412	XVal Session 56	1	XVal Session 56-Typing - Text-1		2012-07-14 13:17:23.734000
	Edit pad (rev 832)		Kate	cv406	XVal Session 56	1	XVal Session 56-Typing - Text-1		2012-07-14 13:17:23.858000
	Edit pad (rev 833)		greg	cv412	XVal Session 56	1	XVal Session 56-Typing - Text-1		2012-07-14 13:17:24.235000
	Edit pad (rev 834)		Kate	cv406	XVal Session 56	1	XVal Session 56-Typing - Text-1		2012-07-14 13:17:24.369000
	Edit pad (rev 835)		Kate	cv406	XVal Session 56	1	XVal Session 56-Typing - Text-1		2012-07-14 13:17:25.063000
	Edit pad (rev 836)		greg	cv412	XVal Session 56	1	XVal Session 56-Typing - Text-1		2012-07-14 13:17:25.341000
	Edit pad (rev 837)		Kate	cv406	XVal Session 56	1	XVal Session 56-Typing - Text-1		2012-07-14 13:17:25.574000
	Edit pad (rev 838)		greg	cv412	XVal Session 56	1	XVal Session 56-Typing - Text-1		2012-07-14 13:17:25.841000
	Edit pad (rev 839)		Kate	cv406	XVal Session 56	1	XVal Session 56-Typing - Text-1		2012-07-14 13:17:26.073000
	Edit pad (rev 840)		Dan	cv401	XVal Session 56	1	XVal Session 56-Typing - Text-1		2012-07-14 13:17:26.235000
	Edit pad (rev 841)		greg	cv412	XVal Session 56	1	XVal Session 56-Typing - Text-1		2012-07-14 13:17:26.339000
	Edit pad (rev 842)		Kate	cv406	XVal Session 56	1	XVal Session 56-Typing - Text-1		2012-07-14 13:17:26.579000
	Edit pad (rev 843)		Dan	cv401	XVal Session 56	1	XVal Session 56-Typing - Text-1		2012-07-14 13:17:26.737000
	Edit pad (rev 844)		Dan	cv401	XVal Session 56	1	XVal Session 56-Typing - Text-1		2012-07-14 13:17:27.239000
	Edit pad (rev 845)		Dan	cv401	XVal Session 56	1	XVal Session 56-Typing - Text-1		2012-07-14 13:17:27.739000
	Edit pad (rev 846)		Kate	cv406	XVal Session 56	1	XVal Session 56-Typing - Text-1		2012-07-14 13:17:28.223000
	Edit pad (rev 847)		Dan	cv401	XVal Session 56	1	XVal Session 56-Typing - Text-1		2012-07-14 13:17:28.241000
	Edit pad (rev 848)		Kate	cv406	XVal Session 56	1	XVal Session 56-Typing - Text-1		2012-07-14 13:17:28.730000
	Edit pad (rev 849)		greg	cv412	XVal Session 56	1	XVal Session 56-Typing - Text-1		2012-07-14 13:17:28.991000
	Edit pad (rev 850)		greg	cv412	XVal Session 56	1	XVal Session 56-Typing - Text-1		2012-07-14 13:17:29.493000
	Edit pad (rev 851)		greg	cv412	XVal Session 56	1	XVal Session 56-Typing - Text-1		2012-07-14 13:17:29.992000
	Edit pad (rev 852)		Dan	cv401	XVal Session 56	1	XVal Session 56-Typing - Text-1		2012-07-14 13:17:30.022000
	Edit pad (rev 853)		greg	cv412	XVal Session 56	1	XVal Session 56-Typing - Text-1		2012-07-14 13:17:30.494000
	Edit pad (rev 854)		Dan	cv401	XVal Session 56	1	XVal Session 56-Typing - Text-1		2012-07-14 13:17:30.522000
	Edit pad (rev 855)		Kate	cv406	XVal Session 56	1	XVal Session 56-Typing - Text-1		2012-07-14 13:17:30.697000
	Edit pad (rev 856)		greg	cv412	XVal Session 56	1	XVal Session 56-Typing - Text-1		2012-07-14 13:17:30.992000
	Edit pad (rev 857)		Kate	cv406	XVal Session 56	1	XVal Session 56-Typing - Text-1		2012-07-14 13:17:31.204000
	Edit pad (rev 858)		greg	cv412	XVal Session 56	1	XVal Session 56-Typing - Text-1		2012-07-14 13:17:31.495000
	Edit pad (rev 859)		Kate	cv406	XVal Session 56	1	XVal Session 56-Typing - Text-1		2012-07-14 13:17:31.714000
	Edit pad (rev 860)		greg	cv412	XVal Session 56	1	XVal Session 56-Typing - Text-1		2012-07-14 13:17:32.002000
	Edit pad (rev 861)		greg	cv412	XVal Session 56	1	XVal Session 56-Typing - Text-1		2012-07-14 13:17:32.505000
	Edit pad (rev 862)		Kate	cv406	XVal Session 56	1	XVal Session 56-Typing - Text-1		2012-07-14 13:17:32.892000
	Edit pad (rev 863)		Dan	cv401	XVal Session 56	1	XVal Session 56-Typing - Text-1		2012-07-14 13:17:33.836000
	Edit pad (rev 864)		greg	cv412	XVal Session 56	1	XVal Session 56-Typing - Text-1		2012-07-14 13:17:34.213000
	Edit pad (rev 865)		Dan	cv401	XVal Session 56	1	XVal Session 56-Typing - Text-1		2012-07-14 13:17:34.705000
	Edit pad (rev 866)		greg	cv412	XVal Session 56	1	XVal Session 56-Typing - Text-1		2012-07-14 13:17:34.714000
	Edit pad (rev 867)		Dan	cv401	XVal Session 56	1	XVal Session 56-Typing - Text-1		2012-07-14 13:17:35.206000
	Edit pad (rev 868)		greg	cv412	XVal Session 56	1	XVal Session 56-Typing - Text-1		2012-07-14 13:17:35.215000
	Edit pad (rev 869)		Kate	cv406	XVal Session 56	1	XVal Session 56-Typing - Text-1		2012-07-14 13:17:35.240000
	Edit pad (rev 870)		greg	cv412	XVal Session 56	1	XVal Session 56-Typing - Text-1		2012-07-14 13:17:35.715000
	Edit pad (rev 871)		greg	cv412	XVal Session 56	1	XVal Session 56-Typing - Text-1		2012-07-14 13:17:36.214000
	Edit pad (rev 872)		Dan	cv401	XVal Session 56	1	XVal Session 56-Typing - Text-1		2012-07-14 13:17:36.290000
	Edit pad (rev 873)		greg	cv412	XVal Session 56	1	XVal Session 56-Typing - Text-1		2012-07-14 13:17:36.715000
	Edit pad (rev 874)		Dan	cv401	XVal Session 56	1	XVal Session 56-Typing - Text-1		2012-07-14 13:17:36.790000
	Edit pad (rev 875)		greg	cv412	XVal Session 56	1	XVal Session 56-Typing - Text-1		2012-07-14 13:17:37.221000
	Edit pad (rev 876)		Dan	cv401	XVal Session 56	1	XVal Session 56-Typing - Text-1		2012-07-14 13:17:37.291000
	Edit pad (rev 877)		greg	cv412	XVal Session 56	1	XVal Session 56-Typing - Text-1		2012-07-14 13:17:37.718000
	Edit pad (rev 878)		Dan	cv401	XVal Session 56	1	XVal Session 56-Typing - Text-1		2012-07-14 13:17:37.789000
	Edit pad (rev 879)		greg	cv412	XVal Session 56	1	XVal Session 56-Typing - Text-1		2012-07-14 13:17:38.221000
	Edit pad (rev 880)		Dan	cv401	XVal Session 56	1	XVal Session 56-Typing - Text-1		2012-07-14 13:17:38.638000
	Edit pad (rev 881)		greg	cv412	XVal Session 56	1	XVal Session 56-Typing - Text-1		2012-07-14 13:17:38.735000
	Edit pad (rev 882)		Dan	cv401	XVal Session 56	1	XVal Session 56-Typing - Text-1		2012-07-14 13:17:39.148000
	Edit pad (rev 883)		Dan	cv401	XVal Session 56	1	XVal Session 56-Typing - Text-1		2012-07-14 13:17:39.652000
	Edit pad (rev 884)		greg	cv412	XVal Session 56	1	XVal Session 56-Typing - Text-1		2012-07-14 13:17:39.944000
	Edit pad (rev 885)		Dan	cv401	XVal Session 56	1	XVal Session 56-Typing - Text-1		2012-07-14 13:17:40.149000
	Edit pad (rev 886)		greg	cv412	XVal Session 56	1	XVal Session 56-Typing - Text-1		2012-07-14 13:17:40.444000
	Edit pad (rev 887)		Dan	cv401	XVal Session 56	1	XVal Session 56-Typing - Text-1		2012-07-14 13:17:40.647000
	Edit pad (rev 888)		greg	cv412	XVal Session 56	1	XVal Session 56-Typing - Text-1		2012-07-14 13:17:40.944000
	Edit pad (rev 889)		Dan	cv401	XVal Session 56	1	XVal Session 56-Typing - Text-1		2012-07-14 13:17:41.148000
	Edit pad (rev 890)		greg	cv412	XVal Session 56	1	XVal Session 56-Typing - Text-1		2012-07-14 13:17:41.446000
	Edit pad (rev 891)		Dan	cv401	XVal Session 56	1	XVal Session 56-Typing - Text-1		2012-07-14 13:17:41.648000
	Edit pad (rev 892)		greg	cv412	XVal Session 56	1	XVal Session 56-Typing - Text-1		2012-07-14 13:17:41.946000
	Edit pad (rev 893)		Dan	cv401	XVal Session 56	1	XVal Session 56-Typing - Text-1		2012-07-14 13:17:42.147000
	Edit pad (rev 894)		Dan	cv401	XVal Session 56	1	XVal Session 56-Typing - Text-1		2012-07-14 13:17:42.647000
	Edit pad (rev 895)		greg	cv412	XVal Session 56	1	XVal Session 56-Typing - Text-1		2012-07-14 13:17:42.702000
	Edit pad (rev 896)		Dan	cv401	XVal Session 56	1	XVal Session 56-Typing - Text-1		2012-07-14 13:17:43.149000
	Edit pad (rev 897)		Dan	cv401	XVal Session 56	1	XVal Session 56-Typing - Text-1		2012-07-14 13:17:43.649000
	Edit pad (rev 898)		greg	cv412	XVal Session 56	1	XVal Session 56-Typing - Text-1		2012-07-14 13:17:44.048000
	Edit pad (rev 899)		Dan	cv401	XVal Session 56	1	XVal Session 56-Typing - Text-1		2012-07-14 13:17:44.148000
	Edit pad (rev 900)		greg	cv412	XVal Session 56	1	XVal Session 56-Typing - Text-1		2012-07-14 13:17:44.548000
	Edit pad (rev 901)		Dan	cv401	XVal Session 56	1	XVal Session 56-Typing - Text-1		2012-07-14 13:17:44.649000
	Edit pad (rev 902)		greg	cv412	XVal Session 56	1	XVal Session 56-Typing - Text-1		2012-07-14 13:17:45.051000
	Edit pad (rev 903)		Dan	cv401	XVal Session 56	1	XVal Session 56-Typing - Text-1		2012-07-14 13:17:45.148000
	Edit pad (rev 904)		greg	cv412	XVal Session 56	1	XVal Session 56-Typing - Text-1		2012-07-14 13:17:45.550000
	Edit pad (rev 905)		Dan	cv401	XVal Session 56	1	XVal Session 56-Typing - Text-1		2012-07-14 13:17:45.649000
	Edit pad (rev 906)		greg	cv412	XVal Session 56	1	XVal Session 56-Typing - Text-1		2012-07-14 13:17:46.064000
	Edit pad (rev 907)		Dan	cv401	XVal Session 56	1	XVal Session 56-Typing - Text-1		2012-07-14 13:17:46.150000
	Edit pad (rev 908)		Kate	cv406	XVal Session 56	1	XVal Session 56-Typing - Text-1		2012-07-14 13:17:46.168000
	Edit pad (rev 909)		greg	cv412	XVal Session 56	1	XVal Session 56-Typing - Text-1		2012-07-14 13:17:46.564000
	Edit pad (rev 910)		Dan	cv401	XVal Session 56	1	XVal Session 56-Typing - Text-1		2012-07-14 13:17:46.650000
	Edit pad (rev 911)		Kate	cv406	XVal Session 56	1	XVal Session 56-Typing - Text-1		2012-07-14 13:17:46.681000
	Edit pad (rev 912)		greg	cv412	XVal Session 56	1	XVal Session 56-Typing - Text-1		2012-07-14 13:17:47.064000
	Edit pad (rev 913)		greg	cv412	XVal Session 56	1	XVal Session 56-Typing - Text-1		2012-07-14 13:17:47.565000
	Edit pad (rev 914)		greg	cv412	XVal Session 56	1	XVal Session 56-Typing - Text-1		2012-07-14 13:17:48.064000
	Edit pad (rev 915)		Kate	cv406	XVal Session 56	1	XVal Session 56-Typing - Text-1		2012-07-14 13:17:48.166000
	Edit pad (rev 916)		Dan	cv401	XVal Session 56	1	XVal Session 56-Typing - Text-1		2012-07-14 13:17:48.205000
	Edit pad (rev 917)		greg	cv412	XVal Session 56	1	XVal Session 56-Typing - Text-1		2012-07-14 13:17:48.565000
	Edit pad (rev 918)		Kate	cv406	XVal Session 56	1	XVal Session 56-Typing - Text-1		2012-07-14 13:17:48.666000
	Edit pad (rev 919)		Dan	cv401	XVal Session 56	1	XVal Session 56-Typing - Text-1		2012-07-14 13:17:48.704000
	Edit pad (rev 920)		greg	cv412	XVal Session 56	1	XVal Session 56-Typing - Text-1		2012-07-14 13:17:49.065000
	Edit pad (rev 921)		Dan	cv401	XVal Session 56	1	XVal Session 56-Typing - Text-1		2012-07-14 13:17:49.249000
	Edit pad (rev 922)		Kate	cv406	XVal Session 56	1	XVal Session 56-Typing - Text-1		2012-07-14 13:17:49.300000
	Edit pad (rev 923)		greg	cv412	XVal Session 56	1	XVal Session 56-Typing - Text-1		2012-07-14 13:17:49.564000
	Edit pad (rev 924)		Dan	cv401	XVal Session 56	1	XVal Session 56-Typing - Text-1		2012-07-14 13:17:49.750000
	Edit pad (rev 925)		Kate	cv406	XVal Session 56	1	XVal Session 56-Typing - Text-1		2012-07-14 13:17:49.913000
	Edit pad (rev 926)		Dan	cv401	XVal Session 56	1	XVal Session 56-Typing - Text-1		2012-07-14 13:17:50.254000
	Edit pad (rev 927)		Kate	cv406	XVal Session 56	1	XVal Session 56-Typing - Text-1		2012-07-14 13:17:50.418000
	Edit pad (rev 928)		Dan	cv401	XVal Session 56	1	XVal Session 56-Typing - Text-1		2012-07-14 13:17:50.753000
	Edit pad (rev 929)		greg	cv412	XVal Session 56	1	XVal Session 56-Typing - Text-1		2012-07-14 13:17:50.757000
	Edit pad (rev 930)		Kate	cv406	XVal Session 56	1	XVal Session 56-Typing - Text-1		2012-07-14 13:17:50.918000
	Edit pad (rev 931)		Dan	cv401	XVal Session 56	1	XVal Session 56-Typing - Text-1		2012-07-14 13:17:51.253000
	Edit pad (rev 932)		greg	cv412	XVal Session 56	1	XVal Session 56-Typing - Text-1		2012-07-14 13:17:51.257000
	Edit pad (rev 933)		Kate	cv406	XVal Session 56	1	XVal Session 56-Typing - Text-1		2012-07-14 13:17:51.417000
	Edit pad (rev 934)		greg	cv412	XVal Session 56	1	XVal Session 56-Typing - Text-1		2012-07-14 13:17:51.757000
	Edit pad (rev 935)		Dan	cv401	XVal Session 56	1	XVal Session 56-Typing - Text-1		2012-07-14 13:17:51.852000
	Edit pad (rev 936)		Kate	cv406	XVal Session 56	1	XVal Session 56-Typing - Text-1		2012-07-14 13:17:51.916000
	Edit pad (rev 937)		greg	cv412	XVal Session 56	1	XVal Session 56-Typing - Text-1		2012-07-14 13:17:52.259000
	Edit pad (rev 938)		Dan	cv401	XVal Session 56	1	XVal Session 56-Typing - Text-1		2012-07-14 13:17:52.352000
	Edit pad (rev 939)		greg	cv412	XVal Session 56	1	XVal Session 56-Typing - Text-1		2012-07-14 13:17:52.755000
	Edit pad (rev 940)		greg	cv412	XVal Session 56	1	XVal Session 56-Typing - Text-1		2012-07-14 13:17:53.262000
	Edit pad (rev 941)		Kate	cv406	XVal Session 56	1	XVal Session 56-Typing - Text-1		2012-07-14 13:17:53.316000
	Edit pad (rev 942)		Kate	cv406	XVal Session 56	1	XVal Session 56-Typing - Text-1		2012-07-14 13:17:53.824000
	Edit pad (rev 943)		greg	cv412	XVal Session 56	1	XVal Session 56-Typing - Text-1		2012-07-14 13:17:53.838000
	Edit pad (rev 944)		greg	cv412	XVal Session 56	1	XVal Session 56-Typing - Text-1		2012-07-14 13:17:54.258000
	Edit pad (rev 945)		greg	cv412	XVal Session 56	1	XVal Session 56-Typing - Text-1		2012-07-14 13:17:54.759000
	Edit pad (rev 946)		greg	cv412	XVal Session 56	1	XVal Session 56-Typing - Text-1		2012-07-14 13:17:55.259000
	Edit pad (rev 947)		Dan	cv401	XVal Session 56	1	XVal Session 56-Typing - Text-1		2012-07-14 13:17:55.574000
	Edit pad (rev 948)		greg	cv412	XVal Session 56	1	XVal Session 56-Typing - Text-1		2012-07-14 13:17:55.759000
	Edit pad (rev 949)		greg	cv412	XVal Session 56	1	XVal Session 56-Typing - Text-1		2012-07-14 13:17:56.260000
	Edit pad (rev 950)		Kate	cv406	XVal Session 56	1	XVal Session 56-Typing - Text-1		2012-07-14 13:17:56.653000
	Edit pad (rev 951)		greg	cv412	XVal Session 56	1	XVal Session 56-Typing - Text-1		2012-07-14 13:17:57.094000
	Edit pad (rev 952)		Kate	cv406	XVal Session 56	1	XVal Session 56-Typing - Text-1		2012-07-14 13:17:57.152000
	Edit pad (rev 953)		greg	cv412	XVal Session 56	1	XVal Session 56-Typing - Text-1		2012-07-14 13:17:57.557000
	Edit pad (rev 954)		Kate	cv406	XVal Session 56	1	XVal Session 56-Typing - Text-1		2012-07-14 13:17:57.877000
	Edit pad (rev 955)		greg	cv412	XVal Session 56	1	XVal Session 56-Typing - Text-1		2012-07-14 13:17:58.057000
	Edit pad (rev 956)		greg	cv412	XVal Session 56	1	XVal Session 56-Typing - Text-1		2012-07-14 13:17:58.557000
	Edit pad (rev 957)		greg	cv412	XVal Session 56	1	XVal Session 56-Typing - Text-1		2012-07-14 13:17:59.057000
	Edit pad (rev 958)		greg	cv412	XVal Session 56	1	XVal Session 56-Typing - Text-1		2012-07-14 13:17:59.558000
	Edit pad (rev 959)		Kate	cv406	XVal Session 56	1	XVal Session 56-Typing - Text-1		2012-07-14 13:17:59.608000
	Edit pad (rev 960)		greg	cv412	XVal Session 56	1	XVal Session 56-Typing - Text-1		2012-07-14 13:18:00.064000
	Edit pad (rev 961)		Kate	cv406	XVal Session 56	1	XVal Session 56-Typing - Text-1		2012-07-14 13:18:00.116000
	Edit pad (rev 962)		greg	cv412	XVal Session 56	1	XVal Session 56-Typing - Text-1		2012-07-14 13:18:00.563000
	Edit pad (rev 963)		greg	cv412	XVal Session 56	1	XVal Session 56-Typing - Text-1		2012-07-14 13:18:01.064000
	Edit pad (rev 964)		Kate	cv406	XVal Session 56	1	XVal Session 56-Typing - Text-1		2012-07-14 13:18:01.111000
	Edit pad (rev 965)		greg	cv412	XVal Session 56	1	XVal Session 56-Typing - Text-1		2012-07-14 13:18:01.564000
	Edit pad (rev 966)		Kate	cv406	XVal Session 56	1	XVal Session 56-Typing - Text-1		2012-07-14 13:18:01.620000
	Edit pad (rev 967)		greg	cv412	XVal Session 56	1	XVal Session 56-Typing - Text-1		2012-07-14 13:18:02.067000
	Edit pad (rev 968)		Kate	cv406	XVal Session 56	1	XVal Session 56-Typing - Text-1		2012-07-14 13:18:02.120000
	Edit pad (rev 969)		greg	cv412	XVal Session 56	1	XVal Session 56-Typing - Text-1		2012-07-14 13:18:02.567000
	Edit pad (rev 970)		greg	cv412	XVal Session 56	1	XVal Session 56-Typing - Text-1		2012-07-14 13:18:03.075000
	Edit pad (rev 971)		Kate	cv406	XVal Session 56	1	XVal Session 56-Typing - Text-1		2012-07-14 13:18:03.252000
	Edit pad (rev 972)		greg	cv412	XVal Session 56	1	XVal Session 56-Typing - Text-1		2012-07-14 13:18:03.576000
	Edit pad (rev 973)		Kate	cv406	XVal Session 56	1	XVal Session 56-Typing - Text-1		2012-07-14 13:18:03.760000
	Edit pad (rev 974)		greg	cv412	XVal Session 56	1	XVal Session 56-Typing - Text-1		2012-07-14 13:18:04.077000
	Edit pad (rev 975)		Kate	cv406	XVal Session 56	1	XVal Session 56-Typing - Text-1		2012-07-14 13:18:04.260000
	Edit pad (rev 976)		Kate	cv406	XVal Session 56	1	XVal Session 56-Typing - Text-1		2012-07-14 13:18:04.763000
	Edit pad (rev 977)		Kate	cv406	XVal Session 56	1	XVal Session 56-Typing - Text-1		2012-07-14 13:18:05.276000
	Edit pad (rev 978)		greg	cv412	XVal Session 56	1	XVal Session 56-Typing - Text-1		2012-07-14 13:18:05.721000
	Edit pad (rev 979)		Kate	cv406	XVal Session 56	1	XVal Session 56-Typing - Text-1		2012-07-14 13:18:05.776000
	Edit pad (rev 980)		Kate	cv406	XVal Session 56	1	XVal Session 56-Typing - Text-1		2012-07-14 13:18:06.337000
	Edit pad (rev 981)		greg	cv412	XVal Session 56	1	XVal Session 56-Typing - Text-1		2012-07-14 13:18:06.401000
	Edit pad (rev 982)		Kate	cv406	XVal Session 56	1	XVal Session 56-Typing - Text-1		2012-07-14 13:18:06.777000
	Edit pad (rev 983)		Kate	cv406	XVal Session 56	1	XVal Session 56-Typing - Text-1		2012-07-14 13:18:07.277000
	Edit pad (rev 984)		greg	cv412	XVal Session 56	1	XVal Session 56-Typing - Text-1		2012-07-14 13:18:07.309000
	Edit pad (rev 985)		greg	cv412	XVal Session 56	1	XVal Session 56-Typing - Text-1		2012-07-14 13:18:07.812000
	Edit pad (rev 986)		greg	cv412	XVal Session 56	1	XVal Session 56-Typing - Text-1		2012-07-14 13:18:08.312000
	Edit pad (rev 987)		greg	cv412	XVal Session 56	1	XVal Session 56-Typing - Text-1		2012-07-14 13:18:08.811000
	Edit pad (rev 988)		greg	cv412	XVal Session 56	1	XVal Session 56-Typing - Text-1		2012-07-14 13:18:09.316000
	Edit pad (rev 989)		Kate	cv406	XVal Session 56	1	XVal Session 56-Typing - Text-1		2012-07-14 13:18:09.863000
	Edit pad (rev 990)		greg	cv412	XVal Session 56	1	XVal Session 56-Typing - Text-1		2012-07-14 13:18:09.877000
	Edit pad (rev 991)		Kate	cv406	XVal Session 56	1	XVal Session 56-Typing - Text-1		2012-07-14 13:18:10.371000
	Edit pad (rev 992)		greg	cv412	XVal Session 56	1	XVal Session 56-Typing - Text-1		2012-07-14 13:18:10.377000
	Edit pad (rev 993)		Kate	cv406	XVal Session 56	1	XVal Session 56-Typing - Text-1		2012-07-14 13:18:10.871000
	Edit pad (rev 994)		greg	cv412	XVal Session 56	1	XVal Session 56-Typing - Text-1		2012-07-14 13:18:10.890000
	Edit pad (rev 995)		greg	cv412	XVal Session 56	1	XVal Session 56-Typing - Text-1		2012-07-14 13:18:11.390000
	Edit pad (rev 996)		greg	cv412	XVal Session 56	1	XVal Session 56-Typing - Text-1		2012-07-14 13:18:11.890000
	Edit pad (rev 997)		greg	cv412	XVal Session 56	1	XVal Session 56-Typing - Text-1		2012-07-14 13:18:12.390000
	Edit pad (rev 998)		greg	cv412	XVal Session 56	1	XVal Session 56-Typing - Text-1		2012-07-14 13:18:12.890000
	Edit pad (rev 999)		greg	cv412	XVal Session 56	1	XVal Session 56-Typing - Text-1		2012-07-14 13:18:13.391000
	Edit pad (rev 1000)		greg	cv412	XVal Session 56	1	XVal Session 56-Typing - Text-1		2012-07-14 13:18:13.891000
	Edit pad (rev 1001)		greg	cv412	XVal Session 56	1	XVal Session 56-Typing - Text-1		2012-07-14 13:18:14.392000
	Edit pad (rev 1002)		greg	cv412	XVal Session 56	1	XVal Session 56-Typing - Text-1		2012-07-14 13:18:14.894000
	Edit pad (rev 1003)		greg	cv412	XVal Session 56	1	XVal Session 56-Typing - Text-1		2012-07-14 13:18:15.648000
	Edit pad (rev 1004)		greg	cv412	XVal Session 56	1	XVal Session 56-Typing - Text-1		2012-07-14 13:18:16.146000
	Edit pad (rev 1005)		greg	cv412	XVal Session 56	1	XVal Session 56-Typing - Text-1		2012-07-14 13:18:16.646000
	Edit pad (rev 1006)		greg	cv412	XVal Session 56	1	XVal Session 56-Typing - Text-1		2012-07-14 13:18:17.622000
	Edit pad (rev 1007)		greg	cv412	XVal Session 56	1	XVal Session 56-Typing - Text-1		2012-07-14 13:18:18.679000
	Edit pad (rev 1008)		greg	cv412	XVal Session 56	1	XVal Session 56-Typing - Text-1		2012-07-14 13:18:19.177000
	Edit pad (rev 1009)		greg	cv412	XVal Session 56	1	XVal Session 56-Typing - Text-1		2012-07-14 13:18:19.677000
	Edit pad (rev 1010)		greg	cv412	XVal Session 56	1	XVal Session 56-Typing - Text-1		2012-07-14 13:18:20.178000
	Edit pad (rev 1011)		greg	cv412	XVal Session 56	1	XVal Session 56-Typing - Text-1		2012-07-14 13:18:20.679000
	Edit pad (rev 1012)		greg	cv412	XVal Session 56	1	XVal Session 56-Typing - Text-1		2012-07-14 13:18:21.179000
	Edit pad (rev 1013)		greg	cv412	XVal Session 56	1	XVal Session 56-Typing - Text-1		2012-07-14 13:18:21.679000
	Edit pad (rev 1014)		Kate	cv406	XVal Session 56	1	XVal Session 56-Typing - Text-1		2012-07-14 13:18:22.013000
	Edit pad (rev 1015)		greg	cv412	XVal Session 56	1	XVal Session 56-Typing - Text-1		2012-07-14 13:18:22.179000
	Edit pad (rev 1016)		greg	cv412	XVal Session 56	1	XVal Session 56-Typing - Text-1		2012-07-14 13:18:22.678000
	Edit pad (rev 1017)		greg	cv412	XVal Session 56	1	XVal Session 56-Typing - Text-1		2012-07-14 13:18:23.179000
	Edit pad (rev 1018)		greg	cv412	XVal Session 56	1	XVal Session 56-Typing - Text-1		2012-07-14 13:18:23.679000
	Edit pad (rev 1019)		Kate	cv406	XVal Session 56	1	XVal Session 56-Typing - Text-1		2012-07-14 13:18:24.021000
	Edit pad (rev 1020)		greg	cv412	XVal Session 56	1	XVal Session 56-Typing - Text-1		2012-07-14 13:18:24.189000
	Edit pad (rev 1021)		Kate	cv406	XVal Session 56	1	XVal Session 56-Typing - Text-1		2012-07-14 13:18:24.528000
	Edit pad (rev 1022)		greg	cv412	XVal Session 56	1	XVal Session 56-Typing - Text-1		2012-07-14 13:18:24.691000
	Edit pad (rev 1023)		greg	cv412	XVal Session 56	1	XVal Session 56-Typing - Text-1		2012-07-14 13:18:25.188000
	Edit pad (rev 1024)		greg	cv412	XVal Session 56	1	XVal Session 56-Typing - Text-1		2012-07-14 13:18:25.691000
	Edit pad (rev 1025)		Kate	cv406	XVal Session 56	1	XVal Session 56-Typing - Text-1		2012-07-14 13:18:25.799000
	Edit pad (rev 1026)		greg	cv412	XVal Session 56	1	XVal Session 56-Typing - Text-1		2012-07-14 13:18:26.192000
	Edit pad (rev 1027)		Kate	cv406	XVal Session 56	1	XVal Session 56-Typing - Text-1		2012-07-14 13:18:26.317000
	Edit pad (rev 1028)		greg	cv412	XVal Session 56	1	XVal Session 56-Typing - Text-1		2012-07-14 13:18:26.691000
	Edit pad (rev 1029)		Kate	cv406	XVal Session 56	1	XVal Session 56-Typing - Text-1		2012-07-14 13:18:26.822000
	Edit pad (rev 1030)		Dan	cv401	XVal Session 56	1	XVal Session 56-Typing - Text-1		2012-07-14 13:18:26.980000
	Edit pad (rev 1031)		greg	cv412	XVal Session 56	1	XVal Session 56-Typing - Text-1		2012-07-14 13:18:27.190000
	Edit pad (rev 1032)		Kate	cv406	XVal Session 56	1	XVal Session 56-Typing - Text-1		2012-07-14 13:18:27.446000
	Edit pad (rev 1033)		Dan	cv401	XVal Session 56	1	XVal Session 56-Typing - Text-1		2012-07-14 13:18:27.479000
	Edit pad (rev 1034)		greg	cv412	XVal Session 56	1	XVal Session 56-Typing - Text-1		2012-07-14 13:18:27.718000
	Edit pad (rev 1035)		Dan	cv401	XVal Session 56	1	XVal Session 56-Typing - Text-1		2012-07-14 13:18:27.980000
	Edit pad (rev 1036)		greg	cv412	XVal Session 56	1	XVal Session 56-Typing - Text-1		2012-07-14 13:18:28.218000
	Edit pad (rev 1037)		Kate	cv406	XVal Session 56	1	XVal Session 56-Typing - Text-1		2012-07-14 13:18:28.437000
	Edit pad (rev 1038)		greg	cv412	XVal Session 56	1	XVal Session 56-Typing - Text-1		2012-07-14 13:18:28.719000
	Edit pad (rev 1039)		Kate	cv406	XVal Session 56	1	XVal Session 56-Typing - Text-1		2012-07-14 13:18:28.949000
	Edit pad (rev 1040)		greg	cv412	XVal Session 56	1	XVal Session 56-Typing - Text-1		2012-07-14 13:18:29.221000
	Edit pad (rev 1041)		Kate	cv406	XVal Session 56	1	XVal Session 56-Typing - Text-1		2012-07-14 13:18:29.449000
	Edit pad (rev 1042)		greg	cv412	XVal Session 56	1	XVal Session 56-Typing - Text-1		2012-07-14 13:18:29.722000
	Edit pad (rev 1043)		Dan	cv401	XVal Session 56	1	XVal Session 56-Typing - Text-1		2012-07-14 13:18:29.916000
	Edit pad (rev 1044)		Kate	cv406	XVal Session 56	1	XVal Session 56-Typing - Text-1		2012-07-14 13:18:29.954000
	Edit pad (rev 1045)		greg	cv412	XVal Session 56	1	XVal Session 56-Typing - Text-1		2012-07-14 13:18:30.229000
	Edit pad (rev 1046)		Dan	cv401	XVal Session 56	1	XVal Session 56-Typing - Text-1		2012-07-14 13:18:30.415000
	Edit pad (rev 1047)		Kate	cv406	XVal Session 56	1	XVal Session 56-Typing - Text-1		2012-07-14 13:18:30.464000
	Edit pad (rev 1048)		greg	cv412	XVal Session 56	1	XVal Session 56-Typing - Text-1		2012-07-14 13:18:30.728000
	Edit pad (rev 1049)		Dan	cv401	XVal Session 56	1	XVal Session 56-Typing - Text-1		2012-07-14 13:18:30.916000
	Edit pad (rev 1050)		Kate	cv406	XVal Session 56	1	XVal Session 56-Typing - Text-1		2012-07-14 13:18:31.159000
	Edit pad (rev 1051)		greg	cv412	XVal Session 56	1	XVal Session 56-Typing - Text-1		2012-07-14 13:18:31.230000
	Edit pad (rev 1052)		Dan	cv401	XVal Session 56	1	XVal Session 56-Typing - Text-1		2012-07-14 13:18:31.650000
	Edit pad (rev 1053)		Kate	cv406	XVal Session 56	1	XVal Session 56-Typing - Text-1		2012-07-14 13:18:31.688000
	Edit pad (rev 1054)		greg	cv412	XVal Session 56	1	XVal Session 56-Typing - Text-1		2012-07-14 13:18:31.728000
	Edit pad (rev 1055)		Dan	cv401	XVal Session 56	1	XVal Session 56-Typing - Text-1		2012-07-14 13:18:32.148000
	Edit pad (rev 1056)		Kate	cv406	XVal Session 56	1	XVal Session 56-Typing - Text-1		2012-07-14 13:18:32.167000
	Edit pad (rev 1057)		greg	cv412	XVal Session 56	1	XVal Session 56-Typing - Text-1		2012-07-14 13:18:32.228000
	Edit pad (rev 1058)		Dan	cv401	XVal Session 56	1	XVal Session 56-Typing - Text-1		2012-07-14 13:18:32.650000
	Edit pad (rev 1059)		Kate	cv406	XVal Session 56	1	XVal Session 56-Typing - Text-1		2012-07-14 13:18:32.668000
	Edit pad (rev 1060)		Dan	cv401	XVal Session 56	1	XVal Session 56-Typing - Text-1		2012-07-14 13:18:33.150000
	Edit pad (rev 1061)		Kate	cv406	XVal Session 56	1	XVal Session 56-Typing - Text-1		2012-07-14 13:18:33.185000
	Edit pad (rev 1062)		greg	cv412	XVal Session 56	1	XVal Session 56-Typing - Text-1		2012-07-14 13:18:33.378000
	Edit pad (rev 1063)		Dan	cv401	XVal Session 56	1	XVal Session 56-Typing - Text-1		2012-07-14 13:18:33.650000
	Edit pad (rev 1064)		Kate	cv406	XVal Session 56	1	XVal Session 56-Typing - Text-1		2012-07-14 13:18:33.683000
	Edit pad (rev 1065)		Kate	cv406	XVal Session 56	1	XVal Session 56-Typing - Text-1		2012-07-14 13:18:34.183000
	Edit pad (rev 1066)		Dan	cv401	XVal Session 56	1	XVal Session 56-Typing - Text-1		2012-07-14 13:18:34.388000
	Edit pad (rev 1067)		Dan	cv401	XVal Session 56	1	XVal Session 56-Typing - Text-1		2012-07-14 13:18:34.887000
	Edit pad (rev 1068)		Kate	cv406	XVal Session 56	1	XVal Session 56-Typing - Text-1		2012-07-14 13:18:35.313000
	Edit pad (rev 1069)		Dan	cv401	XVal Session 56	1	XVal Session 56-Typing - Text-1		2012-07-14 13:18:35.387000
	Edit pad (rev 1070)		Dan	cv401	XVal Session 56	1	XVal Session 56-Typing - Text-1		2012-07-14 13:18:35.888000
	Edit pad (rev 1071)		Kate	cv406	XVal Session 56	1	XVal Session 56-Typing - Text-1		2012-07-14 13:18:35.907000
	Edit pad (rev 1072)		Kate	cv406	XVal Session 56	1	XVal Session 56-Typing - Text-1		2012-07-14 13:18:36.417000
	Edit pad (rev 1073)		Kate	cv406	XVal Session 56	1	XVal Session 56-Typing - Text-1		2012-07-14 13:18:36.927000
	Edit pad (rev 1074)		Dan	cv401	XVal Session 56	1	XVal Session 56-Typing - Text-1		2012-07-14 13:18:37.059000
	Edit pad (rev 1075)		Kate	cv406	XVal Session 56	1	XVal Session 56-Typing - Text-1		2012-07-14 13:18:37.439000
	Edit pad (rev 1076)		Dan	cv401	XVal Session 56	1	XVal Session 56-Typing - Text-1		2012-07-14 13:18:37.561000
	Edit pad (rev 1077)		Kate	cv406	XVal Session 56	1	XVal Session 56-Typing - Text-1		2012-07-14 13:18:37.948000
	Edit pad (rev 1078)		Dan	cv401	XVal Session 56	1	XVal Session 56-Typing - Text-1		2012-07-14 13:18:38.059000
	Edit pad (rev 1079)		Dan	cv401	XVal Session 56	1	XVal Session 56-Typing - Text-1		2012-07-14 13:18:38.560000
	Edit pad (rev 1080)		Kate	cv406	XVal Session 56	1	XVal Session 56-Typing - Text-1		2012-07-14 13:18:39
	Edit pad (rev 1081)		Dan	cv401	XVal Session 56	1	XVal Session 56-Typing - Text-1		2012-07-14 13:18:39.134000
	Edit pad (rev 1082)		Dan	cv401	XVal Session 56	1	XVal Session 56-Typing - Text-1		2012-07-14 13:18:39.562000
	Edit pad (rev 1083)		Dan	cv401	XVal Session 56	1	XVal Session 56-Typing - Text-1		2012-07-14 13:18:40.061000
	Edit pad (rev 1084)		Dan	cv401	XVal Session 56	1	XVal Session 56-Typing - Text-1		2012-07-14 13:18:40.562000
	Edit pad (rev 1085)		Dan	cv401	XVal Session 56	1	XVal Session 56-Typing - Text-1		2012-07-14 13:18:41.061000
	Edit pad (rev 1086)		Dan	cv401	XVal Session 56	1	XVal Session 56-Typing - Text-1		2012-07-14 13:18:41.562000
	Edit pad (rev 1087)		Kate	cv406	XVal Session 56	1	XVal Session 56-Typing - Text-1		2012-07-14 13:18:42.601000
	Edit pad (rev 1088)		Kate	cv406	XVal Session 56	1	XVal Session 56-Typing - Text-1		2012-07-14 13:18:43.105000
	Edit pad (rev 1089)		Kate	cv406	XVal Session 56	1	XVal Session 56-Typing - Text-1		2012-07-14 13:18:43.604000
	Edit pad (rev 1090)		Dan	cv401	XVal Session 56	1	XVal Session 56-Typing - Text-1		2012-07-14 13:18:43.655000
	Edit pad (rev 1091)		Dan	cv401	XVal Session 56	1	XVal Session 56-Typing - Text-1		2012-07-14 13:18:44.156000
	Edit pad (rev 1092)		Dan	cv401	XVal Session 56	1	XVal Session 56-Typing - Text-1		2012-07-14 13:18:44.657000
	Edit pad (rev 1093)		Kate	cv406	XVal Session 56	1	XVal Session 56-Typing - Text-1		2012-07-14 13:18:44.850000
	Edit pad (rev 1094)		Kate	cv406	XVal Session 56	1	XVal Session 56-Typing - Text-1		2012-07-14 13:18:46.241000
	Edit pad (rev 1095)		Dan	cv401	XVal Session 56	1	XVal Session 56-Typing - Text-1		2012-07-14 13:18:46.252000
	Edit pad (rev 1096)		Dan	cv401	XVal Session 56	1	XVal Session 56-Typing - Text-1		2012-07-14 13:18:46.757000
	Edit pad (rev 1097)		Kate	cv406	XVal Session 56	1	XVal Session 56-Typing - Text-1		2012-07-14 13:18:46.789000
	Edit pad (rev 1098)		Kate	cv406	XVal Session 56	1	XVal Session 56-Typing - Text-1		2012-07-14 13:18:47.291000
	Edit pad (rev 1099)		Kate	cv406	XVal Session 56	1	XVal Session 56-Typing - Text-1		2012-07-14 13:18:47.792000
	Edit pad (rev 1100)		Kate	cv406	XVal Session 56	1	XVal Session 56-Typing - Text-1		2012-07-14 13:18:48.292000
	Edit pad (rev 1101)		Dan	cv401	XVal Session 56	1	XVal Session 56-Typing - Text-1		2012-07-14 13:18:48.352000
	Edit pad (rev 1102)		Dan	cv401	XVal Session 56	1	XVal Session 56-Typing - Text-1		2012-07-14 13:18:48.852000
	Edit pad (rev 1103)		Dan	cv401	XVal Session 56	1	XVal Session 56-Typing - Text-1		2012-07-14 13:18:49.354000
	Edit pad (rev 1104)		Kate	cv406	XVal Session 56	1	XVal Session 56-Typing - Text-1		2012-07-14 13:18:49.537000
	Edit pad (rev 1105)		Kate	cv406	XVal Session 56	1	XVal Session 56-Typing - Text-1		2012-07-14 13:18:50.042000
	Edit pad (rev 1106)		greg	cv412	XVal Session 56	1	XVal Session 56-Typing - Text-1		2012-07-14 13:18:50.279000
	Edit pad (rev 1107)		greg	cv412	XVal Session 56	1	XVal Session 56-Typing - Text-1		2012-07-14 13:18:51.232000
	Edit pad (rev 1108)		Kate	cv406	XVal Session 56	1	XVal Session 56-Typing - Text-1		2012-07-14 13:18:51.709000
	Edit pad (rev 1109)		greg	cv412	XVal Session 56	1	XVal Session 56-Typing - Text-1		2012-07-14 13:18:51.714000
	Edit pad (rev 1110)		Dan	cv401	XVal Session 56	1	XVal Session 56-Typing - Text-1		2012-07-14 13:18:51.933000
31761	Entering waiting room			cv264	XVal Session 56	1		192.54.222.11	2012-07-14 13:18:52
	Edit pad (rev 1111)		Kate	cv406	XVal Session 56	1	XVal Session 56-Typing - Text-1		2012-07-14 13:18:52.214000
	Edit pad (rev 1112)		greg	cv412	XVal Session 56	1	XVal Session 56-Typing - Text-1		2012-07-14 13:18:52.215000
	Edit pad (rev 1113)		Dan	cv401	XVal Session 56	1	XVal Session 56-Typing - Text-1		2012-07-14 13:18:52.432000
	Edit pad (rev 1114)		Kate	cv406	XVal Session 56	1	XVal Session 56-Typing - Text-1		2012-07-14 13:18:52.713000
	Edit pad (rev 1115)		greg	cv412	XVal Session 56	1	XVal Session 56-Typing - Text-1		2012-07-14 13:18:52.855000
	Edit pad (rev 1116)		greg	cv412	XVal Session 56	1	XVal Session 56-Typing - Text-1		2012-07-14 13:18:53.355000
	Edit pad (rev 1117)		Dan	cv401	XVal Session 56	1	XVal Session 56-Typing - Text-1		2012-07-14 13:18:53.847000
	Edit pad (rev 1118)		greg	cv412	XVal Session 56	1	XVal Session 56-Typing - Text-1		2012-07-14 13:18:53.856000
	Edit pad (rev 1119)		Dan	cv401	XVal Session 56	1	XVal Session 56-Typing - Text-1		2012-07-14 13:18:54.353000
	Edit pad (rev 1120)		Kate	cv406	XVal Session 56	1	XVal Session 56-Typing - Text-1		2012-07-14 13:18:54.360000
	Edit pad (rev 1121)		greg	cv412	XVal Session 56	1	XVal Session 56-Typing - Text-1		2012-07-14 13:18:54.382000
	Edit pad (rev 1122)		Dan	cv401	XVal Session 56	1	XVal Session 56-Typing - Text-1		2012-07-14 13:18:54.853000
	Edit pad (rev 1123)		Kate	cv406	XVal Session 56	1	XVal Session 56-Typing - Text-1		2012-07-14 13:18:54.870000
	Edit pad (rev 1124)		greg	cv412	XVal Session 56	1	XVal Session 56-Typing - Text-1		2012-07-14 13:18:54.880000
	Edit pad (rev 1125)		Dan	cv401	XVal Session 56	1	XVal Session 56-Typing - Text-1		2012-07-14 13:18:55.357000
	Edit pad (rev 1126)		Kate	cv406	XVal Session 56	1	XVal Session 56-Typing - Text-1		2012-07-14 13:18:55.372000
	Edit pad (rev 1127)		greg	cv412	XVal Session 56	1	XVal Session 56-Typing - Text-1		2012-07-14 13:18:55.441000
	Edit pad (rev 1128)		Kate	cv406	XVal Session 56	1	XVal Session 56-Typing - Text-1		2012-07-14 13:18:55.869000
	Edit pad (rev 1129)		greg	cv412	XVal Session 56	1	XVal Session 56-Typing - Text-1		2012-07-14 13:18:55.939000
	Edit pad (rev 1130)		Kate	cv406	XVal Session 56	1	XVal Session 56-Typing - Text-1		2012-07-14 13:18:56.370000
	Edit pad (rev 1131)		greg	cv412	XVal Session 56	1	XVal Session 56-Typing - Text-1		2012-07-14 13:18:56.503000
	Edit pad (rev 1132)		Kate	cv406	XVal Session 56	1	XVal Session 56-Typing - Text-1		2012-07-14 13:18:56.927000
	Edit pad (rev 1133)		greg	cv412	XVal Session 56	1	XVal Session 56-Typing - Text-1		2012-07-14 13:18:57.349000
	Edit pad (rev 1134)		Kate	cv406	XVal Session 56	1	XVal Session 56-Typing - Text-1		2012-07-14 13:18:57.542000
	Edit pad (rev 1135)		greg	cv412	XVal Session 56	1	XVal Session 56-Typing - Text-1		2012-07-14 13:18:57.852000
31762	Load Workspace			cv264	XVal Session 56	1	XVal Session 56-Typing - Text-1	192.54.222.11	2012-07-14 13:18:58
	Edit pad (rev 1136)		Kate	cv406	XVal Session 56	1	XVal Session 56-Typing - Text-1		2012-07-14 13:18:58.162000
	Edit pad (rev 1137)		greg	cv412	XVal Session 56	1	XVal Session 56-Typing - Text-1		2012-07-14 13:18:58.496000
	Edit pad (rev 1138)		greg	cv412	XVal Session 56	1	XVal Session 56-Typing - Text-1		2012-07-14 13:18:58.955000
	Edit pad (rev 1139)		greg	cv412	XVal Session 56	1	XVal Session 56-Typing - Text-1		2012-07-14 13:18:59.457000
	Edit pad (rev 1140)		Kate	cv406	XVal Session 56	1	XVal Session 56-Typing - Text-1		2012-07-14 13:18:59.687000
	Edit pad (rev 1141)		greg	cv412	XVal Session 56	1	XVal Session 56-Typing - Text-1		2012-07-14 13:18:59.955000
	Edit pad (rev 1142)		Kate	cv406	XVal Session 56	1	XVal Session 56-Typing - Text-1		2012-07-14 13:19:00.187000
	Edit pad (rev 1143)		greg	cv412	XVal Session 56	1	XVal Session 56-Typing - Text-1		2012-07-14 13:19:00.657000
	Edit pad (rev 1144)		greg	cv412	XVal Session 56	1	XVal Session 56-Typing - Text-1		2012-07-14 13:19:01.206000
	Edit pad (rev 1145)		Kate	cv406	XVal Session 56	1	XVal Session 56-Typing - Text-1		2012-07-14 13:19:01.221000
	Edit pad (rev 1146)		greg	cv412	XVal Session 56	1	XVal Session 56-Typing - Text-1		2012-07-14 13:19:01.695000
	Edit pad (rev 1147)		Kate	cv406	XVal Session 56	1	XVal Session 56-Typing - Text-1		2012-07-14 13:19:01.731000
	Edit pad (rev 1148)		greg	cv412	XVal Session 56	1	XVal Session 56-Typing - Text-1		2012-07-14 13:19:02.192000
	Edit pad (rev 1149)		Kate	cv406	XVal Session 56	1	XVal Session 56-Typing - Text-1		2012-07-14 13:19:02.238000
	Edit pad (rev 1150)		Kate	cv406	XVal Session 56	1	XVal Session 56-Typing - Text-1		2012-07-14 13:19:02.745000
	Edit pad (rev 1151)		greg	cv412	XVal Session 56	1	XVal Session 56-Typing - Text-1		2012-07-14 13:19:03.164000
	Edit pad (rev 1152)		Kate	cv406	XVal Session 56	1	XVal Session 56-Typing - Text-1		2012-07-14 13:19:03.246000
	Edit pad (rev 1153)		greg	cv412	XVal Session 56	1	XVal Session 56-Typing - Text-1		2012-07-14 13:19:03.663000
	Edit pad (rev 1154)		Kate	cv406	XVal Session 56	1	XVal Session 56-Typing - Text-1		2012-07-14 13:19:04.085000
	Edit pad (rev 1155)		Kate	cv406	XVal Session 56	1	XVal Session 56-Typing - Text-1		2012-07-14 13:19:04.589000
	Edit pad (rev 1156)		greg	cv412	XVal Session 56	1	XVal Session 56-Typing - Text-1		2012-07-14 13:19:04.697000
	Edit pad (rev 1157)		greg	cv412	XVal Session 56	1	XVal Session 56-Typing - Text-1		2012-07-14 13:19:05.208000
	Edit pad (rev 1158)		Dan	cv401	XVal Session 56	1	XVal Session 56-Typing - Text-1		2012-07-14 13:19:05.699000
	Edit pad (rev 1159)		greg	cv412	XVal Session 56	1	XVal Session 56-Typing - Text-1		2012-07-14 13:19:05.784000
	Edit pad (rev 1160)		Dan	cv401	XVal Session 56	1	XVal Session 56-Typing - Text-1		2012-07-14 13:19:06.199000
	Edit pad (rev 1161)		greg	cv412	XVal Session 56	1	XVal Session 56-Typing - Text-1		2012-07-14 13:19:06.282000
	Edit pad (rev 1162)		Dan	cv401	XVal Session 56	1	XVal Session 56-Typing - Text-1		2012-07-14 13:19:06.700000
	Edit pad (rev 1163)		greg	cv412	XVal Session 56	1	XVal Session 56-Typing - Text-1		2012-07-14 13:19:06.784000
	Edit pad (rev 1164)		Kate	cv406	XVal Session 56	1	XVal Session 56-Typing - Text-1		2012-07-14 13:19:06.795000
	Edit pad (rev 1165)		Dan	cv401	XVal Session 56	1	XVal Session 56-Typing - Text-1		2012-07-14 13:19:07.206000
	Edit pad (rev 1166)		greg	cv412	XVal Session 56	1	XVal Session 56-Typing - Text-1		2012-07-14 13:19:07.289000
	Edit pad (rev 1167)		Dan	cv401	XVal Session 56	1	XVal Session 56-Typing - Text-1		2012-07-14 13:19:07.707000
	Edit pad (rev 1168)		Kate	cv406	XVal Session 56	1	XVal Session 56-Typing - Text-1		2012-07-14 13:19:08.115000
	Edit pad (rev 1169)		greg	cv412	XVal Session 56	1	XVal Session 56-Typing - Text-1		2012-07-14 13:19:08.160000
	Edit pad (rev 1170)		greg	cv412	XVal Session 56	1	XVal Session 56-Typing - Text-1		2012-07-14 13:19:08.657000
	Edit pad (rev 1171)		Kate	cv406	XVal Session 56	1	XVal Session 56-Typing - Text-1		2012-07-14 13:19:08.846000
	Edit pad (rev 1172)		greg	cv412	XVal Session 56	1	XVal Session 56-Typing - Text-1		2012-07-14 13:19:09.158000
	Edit pad (rev 1173)		Kate	cv406	XVal Session 56	1	XVal Session 56-Typing - Text-1		2012-07-14 13:19:09.354000
	Edit pad (rev 1174)		Kate	cv406	XVal Session 56	1	XVal Session 56-Typing - Text-1		2012-07-14 13:19:09.855000
	Edit pad (rev 1175)		greg	cv412	XVal Session 56	1	XVal Session 56-Typing - Text-1		2012-07-14 13:19:10.062000
	Edit pad (rev 1176)		Dan	cv401	XVal Session 56	1	XVal Session 56-Typing - Text-1		2012-07-14 13:19:10.503000
	Edit pad (rev 1177)		greg	cv412	XVal Session 56	1	XVal Session 56-Typing - Text-1		2012-07-14 13:19:10.563000
	Edit pad (rev 1178)		Kate	cv406	XVal Session 56	1	XVal Session 56-Typing - Text-1		2012-07-14 13:19:11.062000
	Edit pad (rev 1179)		greg	cv412	XVal Session 56	1	XVal Session 56-Typing - Text-1		2012-07-14 13:19:11.419000
	Edit pad (rev 1180)		Kate	cv406	XVal Session 56	1	XVal Session 56-Typing - Text-1		2012-07-14 13:19:11.562000
	Edit pad (rev 1181)		Kate	cv406	XVal Session 56	1	XVal Session 56-Typing - Text-1		2012-07-14 13:19:12.074000
	Edit pad (rev 1182)		Dan	cv401	XVal Session 56	1	XVal Session 56-Typing - Text-1		2012-07-14 13:19:12.291000
	Edit pad (rev 1183)		Dan	cv401	XVal Session 56	1	XVal Session 56-Typing - Text-1		2012-07-14 13:19:12.950000
	Edit pad (rev 1184)		Kate	cv406	XVal Session 56	1	XVal Session 56-Typing - Text-1		2012-07-14 13:19:13.381000
	Edit pad (rev 1185)		Dan	cv401	XVal Session 56	1	XVal Session 56-Typing - Text-1		2012-07-14 13:19:13.449000
	Edit pad (rev 1186)		Kate	cv406	XVal Session 56	1	XVal Session 56-Typing - Text-1		2012-07-14 13:19:13.885000
	Edit pad (rev 1187)		Dan	cv401	XVal Session 56	1	XVal Session 56-Typing - Text-1		2012-07-14 13:19:13.957000
	Edit pad (rev 1188)		Kate	cv406	XVal Session 56	1	XVal Session 56-Typing - Text-1		2012-07-14 13:19:14.397000
	Edit pad (rev 1189)		Dan	cv401	XVal Session 56	1	XVal Session 56-Typing - Text-1		2012-07-14 13:19:14.458000
	Edit pad (rev 1190)		Dan	cv401	XVal Session 56	1	XVal Session 56-Typing - Text-1		2012-07-14 13:19:14.958000
	Edit pad (rev 1191)		Kate	cv406	XVal Session 56	1	XVal Session 56-Typing - Text-1		2012-07-14 13:19:15.270000
	Edit pad (rev 1192)		Dan	cv401	XVal Session 56	1	XVal Session 56-Typing - Text-1		2012-07-14 13:19:15.458000
	Edit pad (rev 1193)		Kate	cv406	XVal Session 56	1	XVal Session 56-Typing - Text-1		2012-07-14 13:19:15.779000
	Edit pad (rev 1194)		Dan	cv401	XVal Session 56	1	XVal Session 56-Typing - Text-1		2012-07-14 13:19:15.958000
	Edit pad (rev 1195)		Dan	cv401	XVal Session 56	1	XVal Session 56-Typing - Text-1		2012-07-14 13:19:16.460000
	Edit pad (rev 1196)		Kate	cv406	XVal Session 56	1	XVal Session 56-Typing - Text-1		2012-07-14 13:19:17.527000
	Edit pad (rev 1197)		greg	cv412	XVal Session 56	1	XVal Session 56-Typing - Text-1		2012-07-14 13:19:17.760000
	Edit pad (rev 1198)		Kate	cv406	XVal Session 56	1	XVal Session 56-Typing - Text-1		2012-07-14 13:19:18.112000
	Edit pad (rev 1199)		greg	cv412	XVal Session 56	1	XVal Session 56-Typing - Text-1		2012-07-14 13:19:18.732000
	Edit pad (rev 1200)		Kate	cv406	XVal Session 56	1	XVal Session 56-Typing - Text-1		2012-07-14 13:19:18.769000
	Edit pad (rev 1201)		greg	cv412	XVal Session 56	1	XVal Session 56-Typing - Text-1		2012-07-14 13:19:19.237000
	Edit pad (rev 1202)		Kate	cv406	XVal Session 56	1	XVal Session 56-Typing - Text-1		2012-07-14 13:19:19.275000
	Edit pad (rev 1203)		greg	cv412	XVal Session 56	1	XVal Session 56-Typing - Text-1		2012-07-14 13:19:19.738000
	Edit pad (rev 1204)		Kate	cv406	XVal Session 56	1	XVal Session 56-Typing - Text-1		2012-07-14 13:19:19.776000
	Edit pad (rev 1205)		Kate	cv406	XVal Session 56	1	XVal Session 56-Typing - Text-1		2012-07-14 13:19:20.276000
	Edit pad (rev 1206)		greg	cv412	XVal Session 56	1	XVal Session 56-Typing - Text-1		2012-07-14 13:19:20.351000
	Edit pad (rev 1207)		greg	cv412	XVal Session 56	1	XVal Session 56-Typing - Text-1		2012-07-14 13:19:20.850000
	Edit pad (rev 1208)		Dan	cv401	XVal Session 56	1	XVal Session 56-Typing - Text-1		2012-07-14 13:19:21.005000
	Edit pad (rev 1209)		greg	cv412	XVal Session 56	1	XVal Session 56-Typing - Text-1		2012-07-14 13:19:21.349000
	Edit pad (rev 1210)		Dan	cv401	XVal Session 56	1	XVal Session 56-Typing - Text-1		2012-07-14 13:19:21.506000
	Edit pad (rev 1211)		greg	cv412	XVal Session 56	1	XVal Session 56-Typing - Text-1		2012-07-14 13:19:21.856000
	Edit pad (rev 1212)		Dan	cv401	XVal Session 56	1	XVal Session 56-Typing - Text-1		2012-07-14 13:19:22.004000
	Edit pad (rev 1213)		greg	cv412	XVal Session 56	1	XVal Session 56-Typing - Text-1		2012-07-14 13:19:22.350000
	Edit pad (rev 1214)		Dan	cv401	XVal Session 56	1	XVal Session 56-Typing - Text-1		2012-07-14 13:19:22.506000
	Edit pad (rev 1215)		greg	cv412	XVal Session 56	1	XVal Session 56-Typing - Text-1		2012-07-14 13:19:22.855000
	Edit pad (rev 1216)		Kate	cv406	XVal Session 56	1	XVal Session 56-Typing - Text-1		2012-07-14 13:19:22.872000
	Edit pad (rev 1217)		Dan	cv401	XVal Session 56	1	XVal Session 56-Typing - Text-1		2012-07-14 13:19:23.093000
	Edit pad (rev 1218)		greg	cv412	XVal Session 56	1	XVal Session 56-Typing - Text-1		2012-07-14 13:19:23.354000
	Edit pad (rev 1219)		Dan	cv401	XVal Session 56	1	XVal Session 56-Typing - Text-1		2012-07-14 13:19:23.594000
	Edit pad (rev 1220)		Kate	cv406	XVal Session 56	1	XVal Session 56-Typing - Text-1		2012-07-14 13:19:23.853000
	Edit pad (rev 1221)		Dan	cv401	XVal Session 56	1	XVal Session 56-Typing - Text-1		2012-07-14 13:19:24.093000
	Edit pad (rev 1222)		greg	cv412	XVal Session 56	1	XVal Session 56-Typing - Text-1		2012-07-14 13:19:24.248000
	Edit pad (rev 1223)		Kate	cv406	XVal Session 56	1	XVal Session 56-Typing - Text-1		2012-07-14 13:19:24.354000
	Edit pad (rev 1224)		Dan	cv401	XVal Session 56	1	XVal Session 56-Typing - Text-1		2012-07-14 13:19:24.595000
	Edit pad (rev 1225)		greg	cv412	XVal Session 56	1	XVal Session 56-Typing - Text-1		2012-07-14 13:19:24.748000
	Edit pad (rev 1226)		Dan	cv401	XVal Session 56	1	XVal Session 56-Typing - Text-1		2012-07-14 13:19:25.095000
	Edit pad (rev 1227)		greg	cv412	XVal Session 56	1	XVal Session 56-Typing - Text-1		2012-07-14 13:19:25.332000
	Edit pad (rev 1228)		greg	cv412	XVal Session 56	1	XVal Session 56-Typing - Text-1		2012-07-14 13:19:25.886000
	Edit pad (rev 1229)		greg	cv412	XVal Session 56	1	XVal Session 56-Typing - Text-1		2012-07-14 13:19:26.387000
	Edit pad (rev 1230)		Dan	cv401	XVal Session 56	1	XVal Session 56-Typing - Text-1		2012-07-14 13:19:27.576000
	Edit pad (rev 1231)		greg	cv412	XVal Session 56	1	XVal Session 56-Typing - Text-1		2012-07-14 13:19:27.644000
	Edit pad (rev 1232)		Dan	cv401	XVal Session 56	1	XVal Session 56-Typing - Text-1		2012-07-14 13:19:28.077000
	Edit pad (rev 1233)		greg	cv412	XVal Session 56	1	XVal Session 56-Typing - Text-1		2012-07-14 13:19:28.145000
	Edit pad (rev 1234)		Dan	cv401	XVal Session 56	1	XVal Session 56-Typing - Text-1		2012-07-14 13:19:28.577000
	Edit pad (rev 1235)		greg	cv412	XVal Session 56	1	XVal Session 56-Typing - Text-1		2012-07-14 13:19:29.546000
	Edit pad (rev 1236)		Dan	cv401	XVal Session 56	1	XVal Session 56-Typing - Text-1		2012-07-14 13:19:29.548000
	Edit pad (rev 1237)		greg	cv412	XVal Session 56	1	XVal Session 56-Typing - Text-1		2012-07-14 13:19:30.046000
	Edit pad (rev 1238)		Dan	cv401	XVal Session 56	1	XVal Session 56-Typing - Text-1		2012-07-14 13:19:30.049000
	Edit pad (rev 1239)		greg	cv412	XVal Session 56	1	XVal Session 56-Typing - Text-1		2012-07-14 13:19:30.548000
	Edit pad (rev 1240)		Dan	cv401	XVal Session 56	1	XVal Session 56-Typing - Text-1		2012-07-14 13:19:30.550000
	Edit pad (rev 1241)		greg	cv412	XVal Session 56	1	XVal Session 56-Typing - Text-1		2012-07-14 13:19:31.047000
	Edit pad (rev 1242)		Dan	cv401	XVal Session 56	1	XVal Session 56-Typing - Text-1		2012-07-14 13:19:31.105000
	Edit pad (rev 1243)		Kate	cv406	XVal Session 56	1	XVal Session 56-Typing - Text-1		2012-07-14 13:19:31.476000
	Edit pad (rev 1244)		greg	cv412	XVal Session 56	1	XVal Session 56-Typing - Text-1		2012-07-14 13:19:31.547000
	Edit pad (rev 1245)		Dan	cv401	XVal Session 56	1	XVal Session 56-Typing - Text-1		2012-07-14 13:19:31.714000
	Edit pad (rev 1246)		greg	cv412	XVal Session 56	1	XVal Session 56-Typing - Text-1		2012-07-14 13:19:32.110000
	Edit pad (rev 1247)		Kate	cv406	XVal Session 56	1	XVal Session 56-Typing - Text-1		2012-07-14 13:19:32.199000
	Edit pad (rev 1248)		Dan	cv401	XVal Session 56	1	XVal Session 56-Typing - Text-1		2012-07-14 13:19:32.214000
	Edit pad (rev 1249)		greg	cv412	XVal Session 56	1	XVal Session 56-Typing - Text-1		2012-07-14 13:19:32.613000
	Edit pad (rev 1250)		Kate	cv406	XVal Session 56	1	XVal Session 56-Typing - Text-1		2012-07-14 13:19:32.739000
	Edit pad (rev 1251)		Dan	cv401	XVal Session 56	1	XVal Session 56-Typing - Text-1		2012-07-14 13:19:32.741000
	Edit pad (rev 1252)		greg	cv412	XVal Session 56	1	XVal Session 56-Typing - Text-1		2012-07-14 13:19:33.113000
	Edit pad (rev 1253)		Kate	cv406	XVal Session 56	1	XVal Session 56-Typing - Text-1		2012-07-14 13:19:33.218000
	Edit pad (rev 1254)		sean	cv372	XVal Session 56	1	XVal Session 56-Typing - Text-1		2012-07-14 13:19:33.245000
	Edit pad (rev 1255)		greg	cv412	XVal Session 56	1	XVal Session 56-Typing - Text-1		2012-07-14 13:19:33.612000
	Edit pad (rev 1256)		Kate	cv406	XVal Session 56	1	XVal Session 56-Typing - Text-1		2012-07-14 13:19:33.729000
	Edit pad (rev 1257)		sean	cv372	XVal Session 56	1	XVal Session 56-Typing - Text-1		2012-07-14 13:19:33.746000
	Edit pad (rev 1258)		Dan	cv401	XVal Session 56	1	XVal Session 56-Typing - Text-1		2012-07-14 13:19:33.827000
	Edit pad (rev 1259)		greg	cv412	XVal Session 56	1	XVal Session 56-Typing - Text-1		2012-07-14 13:19:34.111000
	Edit pad (rev 1260)		Kate	cv406	XVal Session 56	1	XVal Session 56-Typing - Text-1		2012-07-14 13:19:34.230000
	Edit pad (rev 1261)		Dan	cv401	XVal Session 56	1	XVal Session 56-Typing - Text-1		2012-07-14 13:19:34.326000
	Edit pad (rev 1262)		sean	cv372	XVal Session 56	1	XVal Session 56-Typing - Text-1		2012-07-14 13:19:34.385000
	Edit pad (rev 1263)		greg	cv412	XVal Session 56	1	XVal Session 56-Typing - Text-1		2012-07-14 13:19:34.637000
	Edit pad (rev 1264)		Kate	cv406	XVal Session 56	1	XVal Session 56-Typing - Text-1		2012-07-14 13:19:34.728000
	Edit pad (rev 1265)		Dan	cv401	XVal Session 56	1	XVal Session 56-Typing - Text-1		2012-07-14 13:19:34.827000
	Edit pad (rev 1266)		sean	cv372	XVal Session 56	1	XVal Session 56-Typing - Text-1		2012-07-14 13:19:34.884000
	Edit pad (rev 1267)		greg	cv412	XVal Session 56	1	XVal Session 56-Typing - Text-1		2012-07-14 13:19:35.145000
	Edit pad (rev 1268)		Kate	cv406	XVal Session 56	1	XVal Session 56-Typing - Text-1		2012-07-14 13:19:35.230000
	Edit pad (rev 1269)		Dan	cv401	XVal Session 56	1	XVal Session 56-Typing - Text-1		2012-07-14 13:19:35.327000
	Edit pad (rev 1270)		greg	cv412	XVal Session 56	1	XVal Session 56-Typing - Text-1		2012-07-14 13:19:35.645000
	Edit pad (rev 1271)		Kate	cv406	XVal Session 56	1	XVal Session 56-Typing - Text-1		2012-07-14 13:19:35.730000
	Edit pad (rev 1272)		Dan	cv401	XVal Session 56	1	XVal Session 56-Typing - Text-1		2012-07-14 13:19:35.832000
	Edit pad (rev 1273)		greg	cv412	XVal Session 56	1	XVal Session 56-Typing - Text-1		2012-07-14 13:19:36.144000
	Edit pad (rev 1274)		Kate	cv406	XVal Session 56	1	XVal Session 56-Typing - Text-1		2012-07-14 13:19:36.228000
	Edit pad (rev 1275)		Dan	cv401	XVal Session 56	1	XVal Session 56-Typing - Text-1		2012-07-14 13:19:36.339000
	Edit pad (rev 1276)		greg	cv412	XVal Session 56	1	XVal Session 56-Typing - Text-1		2012-07-14 13:19:36.645000
	Edit pad (rev 1277)		Kate	cv406	XVal Session 56	1	XVal Session 56-Typing - Text-1		2012-07-14 13:19:36.730000
	Edit pad (rev 1278)		Dan	cv401	XVal Session 56	1	XVal Session 56-Typing - Text-1		2012-07-14 13:19:36.838000
	Edit pad (rev 1279)		Kate	cv406	XVal Session 56	1	XVal Session 56-Typing - Text-1		2012-07-14 13:19:37.228000
	Edit pad (rev 1280)		Kate	cv406	XVal Session 56	1	XVal Session 56-Typing - Text-1		2012-07-14 13:19:37.729000
	Edit pad (rev 1281)		Kate	cv406	XVal Session 56	1	XVal Session 56-Typing - Text-1		2012-07-14 13:19:38.230000
	Edit pad (rev 1282)		greg	cv412	XVal Session 56	1	XVal Session 56-Typing - Text-1		2012-07-14 13:19:38.516000
	Edit pad (rev 1283)		Kate	cv406	XVal Session 56	1	XVal Session 56-Typing - Text-1		2012-07-14 13:19:38.730000
	Edit pad (rev 1284)		greg	cv412	XVal Session 56	1	XVal Session 56-Typing - Text-1		2012-07-14 13:19:39.016000
	Edit pad (rev 1285)		Kate	cv406	XVal Session 56	1	XVal Session 56-Typing - Text-1		2012-07-14 13:19:39.229000
	Edit pad (rev 1286)		greg	cv412	XVal Session 56	1	XVal Session 56-Typing - Text-1		2012-07-14 13:19:39.520000
	Edit pad (rev 1287)		Dan	cv401	XVal Session 56	1	XVal Session 56-Typing - Text-1		2012-07-14 13:19:39.602000
	Edit pad (rev 1288)		greg	cv412	XVal Session 56	1	XVal Session 56-Typing - Text-1		2012-07-14 13:19:40.021000
	Edit pad (rev 1289)		Dan	cv401	XVal Session 56	1	XVal Session 56-Typing - Text-1		2012-07-14 13:19:40.104000
	Edit pad (rev 1290)		greg	cv412	XVal Session 56	1	XVal Session 56-Typing - Text-1		2012-07-14 13:19:40.530000
	Edit pad (rev 1291)		Dan	cv401	XVal Session 56	1	XVal Session 56-Typing - Text-1		2012-07-14 13:19:40.607000
	Edit pad (rev 1292)		Kate	cv406	XVal Session 56	1	XVal Session 56-Typing - Text-1		2012-07-14 13:19:40.638000
	Edit pad (rev 1293)		greg	cv412	XVal Session 56	1	XVal Session 56-Typing - Text-1		2012-07-14 13:19:41.078000
	Edit pad (rev 1294)		Dan	cv401	XVal Session 56	1	XVal Session 56-Typing - Text-1		2012-07-14 13:19:41.108000
	Edit pad (rev 1295)		greg	cv412	XVal Session 56	1	XVal Session 56-Typing - Text-1		2012-07-14 13:19:41.582000
	Edit pad (rev 1296)		Dan	cv401	XVal Session 56	1	XVal Session 56-Typing - Text-1		2012-07-14 13:19:41.606000
	Edit pad (rev 1297)		Kate	cv406	XVal Session 56	1	XVal Session 56-Typing - Text-1		2012-07-14 13:19:41.720000
	Edit pad (rev 1298)		greg	cv412	XVal Session 56	1	XVal Session 56-Typing - Text-1		2012-07-14 13:19:42.082000
	Edit pad (rev 1299)		Dan	cv401	XVal Session 56	1	XVal Session 56-Typing - Text-1		2012-07-14 13:19:42.105000
	Edit pad (rev 1300)		Kate	cv406	XVal Session 56	1	XVal Session 56-Typing - Text-1		2012-07-14 13:19:42.334000
	Edit pad (rev 1301)		Dan	cv401	XVal Session 56	1	XVal Session 56-Typing - Text-1		2012-07-14 13:19:42.605000
	Edit pad (rev 1302)		Kate	cv406	XVal Session 56	1	XVal Session 56-Typing - Text-1		2012-07-14 13:19:42.837000
	Edit pad (rev 1303)		Dan	cv401	XVal Session 56	1	XVal Session 56-Typing - Text-1		2012-07-14 13:19:43.106000
	Edit pad (rev 1304)		Dan	cv401	XVal Session 56	1	XVal Session 56-Typing - Text-1		2012-07-14 13:19:43.607000
	Edit pad (rev 1305)		Kate	cv406	XVal Session 56	1	XVal Session 56-Typing - Text-1		2012-07-14 13:19:44.008000
	Edit pad (rev 1306)		Kate	cv406	XVal Session 56	1	XVal Session 56-Typing - Text-1		2012-07-14 13:19:44.525000
	Edit pad (rev 1307)		Kate	cv406	XVal Session 56	1	XVal Session 56-Typing - Text-1		2012-07-14 13:19:45.013000
	Edit pad (rev 1308)		greg	cv412	XVal Session 56	1	XVal Session 56-Typing - Text-1		2012-07-14 13:19:45.095000
	Edit pad (rev 1309)		Kate	cv406	XVal Session 56	1	XVal Session 56-Typing - Text-1		2012-07-14 13:19:45.516000
	Edit pad (rev 1310)		greg	cv412	XVal Session 56	1	XVal Session 56-Typing - Text-1		2012-07-14 13:19:46.004000
	Edit pad (rev 1311)		Dan	cv401	XVal Session 56	1	XVal Session 56-Typing - Text-1		2012-07-14 13:19:46.318000
	Edit pad (rev 1312)		greg	cv412	XVal Session 56	1	XVal Session 56-Typing - Text-1		2012-07-14 13:19:46.504000
	Edit pad (rev 1313)		sean	cv372	XVal Session 56	1	XVal Session 56-Typing - Text-1		2012-07-14 13:19:46.572000
	Edit pad (rev 1314)		Dan	cv401	XVal Session 56	1	XVal Session 56-Typing - Text-1		2012-07-14 13:19:46.823000
	Edit pad (rev 1315)		greg	cv412	XVal Session 56	1	XVal Session 56-Typing - Text-1		2012-07-14 13:19:47.004000
	Edit pad (rev 1316)		Kate	cv406	XVal Session 56	1	XVal Session 56-Typing - Text-1		2012-07-14 13:19:47.066000
	Edit pad (rev 1317)		sean	cv372	XVal Session 56	1	XVal Session 56-Typing - Text-1		2012-07-14 13:19:47.098000
	Edit pad (rev 1318)		Dan	cv401	XVal Session 56	1	XVal Session 56-Typing - Text-1		2012-07-14 13:19:47.321000
	Edit pad (rev 1319)		Kate	cv406	XVal Session 56	1	XVal Session 56-Typing - Text-1		2012-07-14 13:19:47.572000
	Edit pad (rev 1320)		sean	cv372	XVal Session 56	1	XVal Session 56-Typing - Text-1		2012-07-14 13:19:47.595000
	Edit pad (rev 1321)		Kate	cv406	XVal Session 56	1	XVal Session 56-Typing - Text-1		2012-07-14 13:19:48.072000
	Edit pad (rev 1322)		sean	cv372	XVal Session 56	1	XVal Session 56-Typing - Text-1		2012-07-14 13:19:48.096000
	Edit pad (rev 1323)		Dan	cv401	XVal Session 56	1	XVal Session 56-Typing - Text-1		2012-07-14 13:19:48.138000
	Edit pad (rev 1324)		greg	cv412	XVal Session 56	1	XVal Session 56-Typing - Text-1		2012-07-14 13:19:48.529000
	Edit pad (rev 1325)		Kate	cv406	XVal Session 56	1	XVal Session 56-Typing - Text-1		2012-07-14 13:19:48.573000
	Edit pad (rev 1326)		sean	cv372	XVal Session 56	1	XVal Session 56-Typing - Text-1		2012-07-14 13:19:48.597000
	Edit pad (rev 1327)		Dan	cv401	XVal Session 56	1	XVal Session 56-Typing - Text-1		2012-07-14 13:19:48.647000
	Edit pad (rev 1328)		greg	cv412	XVal Session 56	1	XVal Session 56-Typing - Text-1		2012-07-14 13:19:49.032000
	Edit pad (rev 1329)		Kate	cv406	XVal Session 56	1	XVal Session 56-Typing - Text-1		2012-07-14 13:19:49.074000
	Edit pad (rev 1330)		sean	cv372	XVal Session 56	1	XVal Session 56-Typing - Text-1		2012-07-14 13:19:49.107000
	Edit pad (rev 1331)		Dan	cv401	XVal Session 56	1	XVal Session 56-Typing - Text-1		2012-07-14 13:19:49.160000
	Edit pad (rev 1332)		greg	cv412	XVal Session 56	1	XVal Session 56-Typing - Text-1		2012-07-14 13:19:49.532000
	Edit pad (rev 1333)		Dan	cv401	XVal Session 56	1	XVal Session 56-Typing - Text-1		2012-07-14 13:19:49.698000
	Edit pad (rev 1334)		Kate	cv406	XVal Session 56	1	XVal Session 56-Typing - Text-1		2012-07-14 13:19:49.759000
	Edit pad (rev 1335)		greg	cv412	XVal Session 56	1	XVal Session 56-Typing - Text-1		2012-07-14 13:19:50.037000
	Edit pad (rev 1336)		Dan	cv401	XVal Session 56	1	XVal Session 56-Typing - Text-1		2012-07-14 13:19:50.162000
	Edit pad (rev 1337)		Kate	cv406	XVal Session 56	1	XVal Session 56-Typing - Text-1		2012-07-14 13:19:50.261000
	Edit pad (rev 1338)		greg	cv412	XVal Session 56	1	XVal Session 56-Typing - Text-1		2012-07-14 13:19:50.539000
	Edit pad (rev 1339)		Dan	cv401	XVal Session 56	1	XVal Session 56-Typing - Text-1		2012-07-14 13:19:50.662000
	Edit pad (rev 1340)		Kate	cv406	XVal Session 56	1	XVal Session 56-Typing - Text-1		2012-07-14 13:19:50.769000
31763	Load Instructions			cv264	XVal Session 56	1	XVal Session 56-Typing - Numbers-1	192.54.222.11	2012-07-14 13:19:51
31764	Load Instructions			cv263	XVal Session 56	1	XVal Session 56-Typing - Numbers-1	192.54.222.11	2012-07-14 13:19:51
31765	Load Instructions			cv265	XVal Session 56	1	XVal Session 56-Typing - Numbers-1	192.54.222.11	2012-07-14 13:19:51
31766	Load Instructions			cv266	XVal Session 56	1	XVal Session 56-Typing - Numbers-1	192.54.222.11	2012-07-14 13:19:51
	Edit pad (rev 1341)		greg	cv412	XVal Session 56	1	XVal Session 56-Typing - Text-1		2012-07-14 13:19:51.040000
	Edit pad (rev 1342)		greg	cv412	XVal Session 56	1	XVal Session 56-Typing - Text-1		2012-07-14 13:19:51.540000
31767	Load Workspace			cv264	XVal Session 56	1	XVal Session 56-Typing - Numbers-1	192.54.222.11	2012-07-14 13:20:21
31768	Load Workspace			cv263	XVal Session 56	1	XVal Session 56-Typing - Numbers-1	192.54.222.11	2012-07-14 13:20:21
31769	Load Workspace			cv265	XVal Session 56	1	XVal Session 56-Typing - Numbers-1	192.54.222.11	2012-07-14 13:20:21
	Edit pad (rev 0)		sean	cv372	XVal Session 56	1	XVal Session 56-Typing - Numbers-1		2012-07-14 13:20:25.687000
	Edit pad (rev 1)		sean	cv372	XVal Session 56	1	XVal Session 56-Typing - Numbers-1		2012-07-14 13:20:27.463000
	Edit pad (rev 2)		sean	cv372	XVal Session 56	1	XVal Session 56-Typing - Numbers-1		2012-07-14 13:20:28.072000
	Edit pad (rev 3)		sean	cv372	XVal Session 56	1	XVal Session 56-Typing - Numbers-1		2012-07-14 13:20:29.819000
	Edit pad (rev 4)		sean	cv372	XVal Session 56	1	XVal Session 56-Typing - Numbers-1		2012-07-14 13:20:30.322000
	Edit pad (rev 5)		sean	cv372	XVal Session 56	1	XVal Session 56-Typing - Numbers-1		2012-07-14 13:20:30.824000
	Edit pad (rev 6)		sean	cv372	XVal Session 56	1	XVal Session 56-Typing - Numbers-1		2012-07-14 13:20:32.555000
	Edit pad (rev 7)		Kate	cv406	XVal Session 56	1	XVal Session 56-Typing - Numbers-1		2012-07-14 13:20:33.685000
	Edit pad (rev 8)		Kate	cv406	XVal Session 56	1	XVal Session 56-Typing - Numbers-1		2012-07-14 13:20:34.199000
	Edit pad (rev 9)		Kate	cv406	XVal Session 56	1	XVal Session 56-Typing - Numbers-1		2012-07-14 13:20:35.748000
	Edit pad (rev 10)		Kate	cv406	XVal Session 56	1	XVal Session 56-Typing - Numbers-1		2012-07-14 13:20:36.249000
	Edit pad (rev 11)		sean	cv372	XVal Session 56	1	XVal Session 56-Typing - Numbers-1		2012-07-14 13:20:37.192000
	Edit pad (rev 12)		Kate	cv406	XVal Session 56	1	XVal Session 56-Typing - Numbers-1		2012-07-14 13:20:38.344000
	Edit pad (rev 13)		Kate	cv406	XVal Session 56	1	XVal Session 56-Typing - Numbers-1		2012-07-14 13:20:38.854000
	Edit pad (rev 14)		Kate	cv406	XVal Session 56	1	XVal Session 56-Typing - Numbers-1		2012-07-14 13:20:39.354000
	Edit pad (rev 15)		sean	cv372	XVal Session 56	1	XVal Session 56-Typing - Numbers-1		2012-07-14 13:20:42.435000
	Edit pad (rev 16)		Kate	cv406	XVal Session 56	1	XVal Session 56-Typing - Numbers-1		2012-07-14 13:20:42.552000
	Edit pad (rev 17)		Dan	cv401	XVal Session 56	1	XVal Session 56-Typing - Numbers-1		2012-07-14 13:20:42.671000
	Edit pad (rev 18)		Kate	cv406	XVal Session 56	1	XVal Session 56-Typing - Numbers-1		2012-07-14 13:20:43.058000
	Edit pad (rev 19)		sean	cv372	XVal Session 56	1	XVal Session 56-Typing - Numbers-1		2012-07-14 13:20:44.013000
	Edit pad (rev 20)		sean	cv372	XVal Session 56	1	XVal Session 56-Typing - Numbers-1		2012-07-14 13:20:44.653000
	Edit pad (rev 21)		sean	cv372	XVal Session 56	1	XVal Session 56-Typing - Numbers-1		2012-07-14 13:20:45.160000
	Edit pad (rev 22)		Dan	cv401	XVal Session 56	1	XVal Session 56-Typing - Numbers-1		2012-07-14 13:20:45.590000
	Edit pad (rev 23)		sean	cv372	XVal Session 56	1	XVal Session 56-Typing - Numbers-1		2012-07-14 13:20:45.655000
	Edit pad (rev 24)		Dan	cv401	XVal Session 56	1	XVal Session 56-Typing - Numbers-1		2012-07-14 13:20:46.193000
	Edit pad (rev 25)		sean	cv372	XVal Session 56	1	XVal Session 56-Typing - Numbers-1		2012-07-14 13:20:48.285000
	Edit pad (rev 26)		Dan	cv401	XVal Session 56	1	XVal Session 56-Typing - Numbers-1		2012-07-14 13:20:48.667000
	Edit pad (rev 27)		Dan	cv401	XVal Session 56	1	XVal Session 56-Typing - Numbers-1		2012-07-14 13:20:49.167000
	Edit pad (rev 28)		Dan	cv401	XVal Session 56	1	XVal Session 56-Typing - Numbers-1		2012-07-14 13:20:50.717000
	Edit pad (rev 29)		Kate	cv406	XVal Session 56	1	XVal Session 56-Typing - Numbers-1		2012-07-14 13:20:50.891000
	Edit pad (rev 30)		Dan	cv401	XVal Session 56	1	XVal Session 56-Typing - Numbers-1		2012-07-14 13:20:51.218000
	Edit pad (rev 31)		sean	cv372	XVal Session 56	1	XVal Session 56-Typing - Numbers-1		2012-07-14 13:20:51.361000
	Edit pad (rev 32)		Kate	cv406	XVal Session 56	1	XVal Session 56-Typing - Numbers-1		2012-07-14 13:20:51.393000
	Edit pad (rev 33)		Dan	cv401	XVal Session 56	1	XVal Session 56-Typing - Numbers-1		2012-07-14 13:20:51.718000
	Edit pad (rev 34)		Dan	cv401	XVal Session 56	1	XVal Session 56-Typing - Numbers-1		2012-07-14 13:20:52.308000
	Edit pad (rev 35)		Dan	cv401	XVal Session 56	1	XVal Session 56-Typing - Numbers-1		2012-07-14 13:20:52.807000
	Edit pad (rev 36)		sean	cv372	XVal Session 56	1	XVal Session 56-Typing - Numbers-1		2012-07-14 13:20:52.922000
	Edit pad (rev 37)		Dan	cv401	XVal Session 56	1	XVal Session 56-Typing - Numbers-1		2012-07-14 13:20:53.308000
	Edit pad (rev 38)		sean	cv372	XVal Session 56	1	XVal Session 56-Typing - Numbers-1		2012-07-14 13:20:54.364000
	Edit pad (rev 39)		Kate	cv406	XVal Session 56	1	XVal Session 56-Typing - Numbers-1		2012-07-14 13:20:54.415000
	Edit pad (rev 40)		sean	cv372	XVal Session 56	1	XVal Session 56-Typing - Numbers-1		2012-07-14 13:20:54.864000
	Edit pad (rev 41)		Kate	cv406	XVal Session 56	1	XVal Session 56-Typing - Numbers-1		2012-07-14 13:20:54.916000
	Edit pad (rev 42)		Kate	cv406	XVal Session 56	1	XVal Session 56-Typing - Numbers-1		2012-07-14 13:20:55.575000
	Edit pad (rev 43)		Dan	cv401	XVal Session 56	1	XVal Session 56-Typing - Numbers-1		2012-07-14 13:20:56.116000
	Edit pad (rev 44)		sean	cv372	XVal Session 56	1	XVal Session 56-Typing - Numbers-1		2012-07-14 13:20:56.119000
	Edit pad (rev 45)		Dan	cv401	XVal Session 56	1	XVal Session 56-Typing - Numbers-1		2012-07-14 13:20:57.079000
	Edit pad (rev 46)		Dan	cv401	XVal Session 56	1	XVal Session 56-Typing - Numbers-1		2012-07-14 13:20:57.579000
	Edit pad (rev 47)		Kate	cv406	XVal Session 56	1	XVal Session 56-Typing - Numbers-1		2012-07-14 13:20:57.706000
	Edit pad (rev 48)		Dan	cv401	XVal Session 56	1	XVal Session 56-Typing - Numbers-1		2012-07-14 13:20:58.079000
	Edit pad (rev 49)		Kate	cv406	XVal Session 56	1	XVal Session 56-Typing - Numbers-1		2012-07-14 13:20:58.347000
	Edit pad (rev 50)		Dan	cv401	XVal Session 56	1	XVal Session 56-Typing - Numbers-1		2012-07-14 13:20:58.625000
	Edit pad (rev 51)		Kate	cv406	XVal Session 56	1	XVal Session 56-Typing - Numbers-1		2012-07-14 13:20:58.926000
	Edit pad (rev 52)		Dan	cv401	XVal Session 56	1	XVal Session 56-Typing - Numbers-1		2012-07-14 13:21:00.374000
	Edit pad (rev 53)		Kate	cv406	XVal Session 56	1	XVal Session 56-Typing - Numbers-1		2012-07-14 13:21:00.579000
	Edit pad (rev 54)		Dan	cv401	XVal Session 56	1	XVal Session 56-Typing - Numbers-1		2012-07-14 13:21:01.282000
	Edit pad (rev 55)		Kate	cv406	XVal Session 56	1	XVal Session 56-Typing - Numbers-1		2012-07-14 13:21:01.498000
	Edit pad (rev 56)		Dan	cv401	XVal Session 56	1	XVal Session 56-Typing - Numbers-1		2012-07-14 13:21:01.782000
	Edit pad (rev 57)		Dan	cv401	XVal Session 56	1	XVal Session 56-Typing - Numbers-1		2012-07-14 13:21:02.282000
	Edit pad (rev 58)		Dan	cv401	XVal Session 56	1	XVal Session 56-Typing - Numbers-1		2012-07-14 13:21:02.783000
	Edit pad (rev 59)		Dan	cv401	XVal Session 56	1	XVal Session 56-Typing - Numbers-1		2012-07-14 13:21:03.833000
	Edit pad (rev 60)		Dan	cv401	XVal Session 56	1	XVal Session 56-Typing - Numbers-1		2012-07-14 13:21:05.358000
	Edit pad (rev 61)		Dan	cv401	XVal Session 56	1	XVal Session 56-Typing - Numbers-1		2012-07-14 13:21:05.858000
	Edit pad (rev 62)		Dan	cv401	XVal Session 56	1	XVal Session 56-Typing - Numbers-1		2012-07-14 13:21:06.359000
	Edit pad (rev 63)		Kate	cv406	XVal Session 56	1	XVal Session 56-Typing - Numbers-1		2012-07-14 13:21:06.366000
	Edit pad (rev 64)		Dan	cv401	XVal Session 56	1	XVal Session 56-Typing - Numbers-1		2012-07-14 13:21:07.454000
	Edit pad (rev 65)		Kate	cv406	XVal Session 56	1	XVal Session 56-Typing - Numbers-1		2012-07-14 13:21:09.289000
	Edit pad (rev 66)		Kate	cv406	XVal Session 56	1	XVal Session 56-Typing - Numbers-1		2012-07-14 13:21:09.792000
	Edit pad (rev 67)		Kate	cv406	XVal Session 56	1	XVal Session 56-Typing - Numbers-1		2012-07-14 13:21:11.120000
	Edit pad (rev 68)		Kate	cv406	XVal Session 56	1	XVal Session 56-Typing - Numbers-1		2012-07-14 13:21:12.245000
	Edit pad (rev 69)		Kate	cv406	XVal Session 56	1	XVal Session 56-Typing - Numbers-1		2012-07-14 13:21:12.746000
	Edit pad (rev 70)		Dan	cv401	XVal Session 56	1	XVal Session 56-Typing - Numbers-1		2012-07-14 13:21:15.491000
	Edit pad (rev 71)		Dan	cv401	XVal Session 56	1	XVal Session 56-Typing - Numbers-1		2012-07-14 13:21:15.993000
	Edit pad (rev 72)		Dan	cv401	XVal Session 56	1	XVal Session 56-Typing - Numbers-1		2012-07-14 13:21:16.493000
	Edit pad (rev 73)		Dan	cv401	XVal Session 56	1	XVal Session 56-Typing - Numbers-1		2012-07-14 13:21:19.367000
	Edit pad (rev 74)		Dan	cv401	XVal Session 56	1	XVal Session 56-Typing - Numbers-1		2012-07-14 13:21:20.045000
	Edit pad (rev 75)		Kate	cv406	XVal Session 56	1	XVal Session 56-Typing - Numbers-1		2012-07-14 13:21:20.226000
	Edit pad (rev 76)		Dan	cv401	XVal Session 56	1	XVal Session 56-Typing - Numbers-1		2012-07-14 13:21:20.549000
	Edit pad (rev 77)		Kate	cv406	XVal Session 56	1	XVal Session 56-Typing - Numbers-1		2012-07-14 13:21:20.822000
	Edit pad (rev 78)		Dan	cv401	XVal Session 56	1	XVal Session 56-Typing - Numbers-1		2012-07-14 13:21:21.050000
	Edit pad (rev 79)		Kate	cv406	XVal Session 56	1	XVal Session 56-Typing - Numbers-1		2012-07-14 13:21:21.325000
	Edit pad (rev 80)		Dan	cv401	XVal Session 56	1	XVal Session 56-Typing - Numbers-1		2012-07-14 13:21:21.550000
	Edit pad (rev 81)		Dan	cv401	XVal Session 56	1	XVal Session 56-Typing - Numbers-1		2012-07-14 13:21:22.412000
	Edit pad (rev 82)		Kate	cv406	XVal Session 56	1	XVal Session 56-Typing - Numbers-1		2012-07-14 13:21:22.944000
	Edit pad (rev 83)		Kate	cv406	XVal Session 56	1	XVal Session 56-Typing - Numbers-1		2012-07-14 13:21:23.448000
	Edit pad (rev 84)		Dan	cv401	XVal Session 56	1	XVal Session 56-Typing - Numbers-1		2012-07-14 13:21:23.530000
	Edit pad (rev 85)		Kate	cv406	XVal Session 56	1	XVal Session 56-Typing - Numbers-1		2012-07-14 13:21:23.948000
	Edit pad (rev 86)		Dan	cv401	XVal Session 56	1	XVal Session 56-Typing - Numbers-1		2012-07-14 13:21:24.029000
	Edit pad (rev 87)		Dan	cv401	XVal Session 56	1	XVal Session 56-Typing - Numbers-1		2012-07-14 13:21:25.069000
	Edit pad (rev 88)		Dan	cv401	XVal Session 56	1	XVal Session 56-Typing - Numbers-1		2012-07-14 13:21:25.735000
	Edit pad (rev 89)		Kate	cv406	XVal Session 56	1	XVal Session 56-Typing - Numbers-1		2012-07-14 13:21:26.274000
	Edit pad (rev 90)		Kate	cv406	XVal Session 56	1	XVal Session 56-Typing - Numbers-1		2012-07-14 13:21:26.779000
	Edit pad (rev 91)		Dan	cv401	XVal Session 56	1	XVal Session 56-Typing - Numbers-1		2012-07-14 13:21:27.115000
	Edit pad (rev 92)		Kate	cv406	XVal Session 56	1	XVal Session 56-Typing - Numbers-1		2012-07-14 13:21:27.275000
	Edit pad (rev 93)		Dan	cv401	XVal Session 56	1	XVal Session 56-Typing - Numbers-1		2012-07-14 13:21:28.411000
	Edit pad (rev 94)		Dan	cv401	XVal Session 56	1	XVal Session 56-Typing - Numbers-1		2012-07-14 13:21:28.909000
	Edit pad (rev 95)		Kate	cv406	XVal Session 56	1	XVal Session 56-Typing - Numbers-1		2012-07-14 13:21:29.236000
	Edit pad (rev 96)		Dan	cv401	XVal Session 56	1	XVal Session 56-Typing - Numbers-1		2012-07-14 13:21:30.044000
	Edit pad (rev 97)		Kate	cv406	XVal Session 56	1	XVal Session 56-Typing - Numbers-1		2012-07-14 13:21:30.350000
	Edit pad (rev 98)		Dan	cv401	XVal Session 56	1	XVal Session 56-Typing - Numbers-1		2012-07-14 13:21:30.578000
	Edit pad (rev 99)		Kate	cv406	XVal Session 56	1	XVal Session 56-Typing - Numbers-1		2012-07-14 13:21:30.856000
	Edit pad (rev 100)		Kate	cv406	XVal Session 56	1	XVal Session 56-Typing - Numbers-1		2012-07-14 13:21:31.683000
	Edit pad (rev 101)		Kate	cv406	XVal Session 56	1	XVal Session 56-Typing - Numbers-1		2012-07-14 13:21:33.117000
	Edit pad (rev 102)		Dan	cv401	XVal Session 56	1	XVal Session 56-Typing - Numbers-1		2012-07-14 13:21:33.197000
	Edit pad (rev 103)		Kate	cv406	XVal Session 56	1	XVal Session 56-Typing - Numbers-1		2012-07-14 13:21:33.695000
	Edit pad (rev 104)		Kate	cv406	XVal Session 56	1	XVal Session 56-Typing - Numbers-1		2012-07-14 13:21:34.197000
	Edit pad (rev 105)		Kate	cv406	XVal Session 56	1	XVal Session 56-Typing - Numbers-1		2012-07-14 13:21:34.697000
	Edit pad (rev 106)		Kate	cv406	XVal Session 56	1	XVal Session 56-Typing - Numbers-1		2012-07-14 13:21:35.199000
	Edit pad (rev 107)		Dan	cv401	XVal Session 56	1	XVal Session 56-Typing - Numbers-1		2012-07-14 13:21:35.434000
	Edit pad (rev 108)		Kate	cv406	XVal Session 56	1	XVal Session 56-Typing - Numbers-1		2012-07-14 13:21:35.762000
	Edit pad (rev 109)		Dan	cv401	XVal Session 56	1	XVal Session 56-Typing - Numbers-1		2012-07-14 13:21:36.437000
	Edit pad (rev 110)		Dan	cv401	XVal Session 56	1	XVal Session 56-Typing - Numbers-1		2012-07-14 13:21:36.939000
	Edit pad (rev 111)		Kate	cv406	XVal Session 56	1	XVal Session 56-Typing - Numbers-1		2012-07-14 13:21:37.312000
	Edit pad (rev 112)		Dan	cv401	XVal Session 56	1	XVal Session 56-Typing - Numbers-1		2012-07-14 13:21:37.731000
	Edit pad (rev 113)		Kate	cv406	XVal Session 56	1	XVal Session 56-Typing - Numbers-1		2012-07-14 13:21:37.824000
	Edit pad (rev 114)		Kate	cv406	XVal Session 56	1	XVal Session 56-Typing - Numbers-1		2012-07-14 13:21:38.590000
	Edit pad (rev 115)		Kate	cv406	XVal Session 56	1	XVal Session 56-Typing - Numbers-1		2012-07-14 13:21:39.089000
	Edit pad (rev 116)		Dan	cv401	XVal Session 56	1	XVal Session 56-Typing - Numbers-1		2012-07-14 13:21:39.187000
	Edit pad (rev 117)		Dan	cv401	XVal Session 56	1	XVal Session 56-Typing - Numbers-1		2012-07-14 13:21:39.686000
	Edit pad (rev 118)		Kate	cv406	XVal Session 56	1	XVal Session 56-Typing - Numbers-1		2012-07-14 13:21:39.836000
	Edit pad (rev 119)		Kate	cv406	XVal Session 56	1	XVal Session 56-Typing - Numbers-1		2012-07-14 13:21:40.338000
	Edit pad (rev 120)		Dan	cv401	XVal Session 56	1	XVal Session 56-Typing - Numbers-1		2012-07-14 13:21:40.553000
	Edit pad (rev 121)		Kate	cv406	XVal Session 56	1	XVal Session 56-Typing - Numbers-1		2012-07-14 13:21:41.089000
	Edit pad (rev 122)		Kate	cv406	XVal Session 56	1	XVal Session 56-Typing - Numbers-1		2012-07-14 13:21:41.908000
	Edit pad (rev 123)		Kate	cv406	XVal Session 56	1	XVal Session 56-Typing - Numbers-1		2012-07-14 13:21:42.694000
	Edit pad (rev 124)		Dan	cv401	XVal Session 56	1	XVal Session 56-Typing - Numbers-1		2012-07-14 13:21:42.730000
	Edit pad (rev 125)		Kate	cv406	XVal Session 56	1	XVal Session 56-Typing - Numbers-1		2012-07-14 13:21:43.199000
	Edit pad (rev 126)		Kate	cv406	XVal Session 56	1	XVal Session 56-Typing - Numbers-1		2012-07-14 13:21:43.697000
	Edit pad (rev 127)		Dan	cv401	XVal Session 56	1	XVal Session 56-Typing - Numbers-1		2012-07-14 13:21:43.924000
	Edit pad (rev 128)		Kate	cv406	XVal Session 56	1	XVal Session 56-Typing - Numbers-1		2012-07-14 13:21:44.199000
	Edit pad (rev 129)		Dan	cv401	XVal Session 56	1	XVal Session 56-Typing - Numbers-1		2012-07-14 13:21:44.619000
	Edit pad (rev 130)		Kate	cv406	XVal Session 56	1	XVal Session 56-Typing - Numbers-1		2012-07-14 13:21:44.703000
	Edit pad (rev 131)		Dan	cv401	XVal Session 56	1	XVal Session 56-Typing - Numbers-1		2012-07-14 13:21:45.119000
	Edit pad (rev 132)		Kate	cv406	XVal Session 56	1	XVal Session 56-Typing - Numbers-1		2012-07-14 13:21:45.210000
	Edit pad (rev 133)		Dan	cv401	XVal Session 56	1	XVal Session 56-Typing - Numbers-1		2012-07-14 13:21:45.619000
	Edit pad (rev 134)		Dan	cv401	XVal Session 56	1	XVal Session 56-Typing - Numbers-1		2012-07-14 13:21:47.081000
	Edit pad (rev 135)		Dan	cv401	XVal Session 56	1	XVal Session 56-Typing - Numbers-1		2012-07-14 13:21:48.233000
	Edit pad (rev 136)		Kate	cv406	XVal Session 56	1	XVal Session 56-Typing - Numbers-1		2012-07-14 13:21:49.260000
	Edit pad (rev 137)		Dan	cv401	XVal Session 56	1	XVal Session 56-Typing - Numbers-1		2012-07-14 13:21:49.633000
	Edit pad (rev 138)		Kate	cv406	XVal Session 56	1	XVal Session 56-Typing - Numbers-1		2012-07-14 13:21:49.805000
	Edit pad (rev 139)		Dan	cv401	XVal Session 56	1	XVal Session 56-Typing - Numbers-1		2012-07-14 13:21:50.134000
	Edit pad (rev 140)		Kate	cv406	XVal Session 56	1	XVal Session 56-Typing - Numbers-1		2012-07-14 13:21:50.308000
	Edit pad (rev 141)		Dan	cv401	XVal Session 56	1	XVal Session 56-Typing - Numbers-1		2012-07-14 13:21:50.634000
	Edit pad (rev 142)		Dan	cv401	XVal Session 56	1	XVal Session 56-Typing - Numbers-1		2012-07-14 13:21:51.134000
	Edit pad (rev 143)		Kate	cv406	XVal Session 56	1	XVal Session 56-Typing - Numbers-1		2012-07-14 13:21:51.512000
	Edit pad (rev 144)		Dan	cv401	XVal Session 56	1	XVal Session 56-Typing - Numbers-1		2012-07-14 13:21:51.635000
	Edit pad (rev 145)		Kate	cv406	XVal Session 56	1	XVal Session 56-Typing - Numbers-1		2012-07-14 13:21:52.012000
	Edit pad (rev 146)		Dan	cv401	XVal Session 56	1	XVal Session 56-Typing - Numbers-1		2012-07-14 13:21:52.258000
	Edit pad (rev 147)		Dan	cv401	XVal Session 56	1	XVal Session 56-Typing - Numbers-1		2012-07-14 13:21:53.483000
	Edit pad (rev 148)		Dan	cv401	XVal Session 56	1	XVal Session 56-Typing - Numbers-1		2012-07-14 13:21:54.205000
	Edit pad (rev 149)		Kate	cv406	XVal Session 56	1	XVal Session 56-Typing - Numbers-1		2012-07-14 13:21:54.673000
	Edit pad (rev 150)		Dan	cv401	XVal Session 56	1	XVal Session 56-Typing - Numbers-1		2012-07-14 13:21:55.150000
	Edit pad (rev 151)		sean	cv372	XVal Session 56	1	XVal Session 56-Typing - Numbers-1		2012-07-14 13:21:55.375000
	Edit pad (rev 152)		Kate	cv406	XVal Session 56	1	XVal Session 56-Typing - Numbers-1		2012-07-14 13:21:55.638000
	Edit pad (rev 153)		Dan	cv401	XVal Session 56	1	XVal Session 56-Typing - Numbers-1		2012-07-14 13:21:55.650000
	Edit pad (rev 154)		Dan	cv401	XVal Session 56	1	XVal Session 56-Typing - Numbers-1		2012-07-14 13:21:56.151000
	Edit pad (rev 155)		Kate	cv406	XVal Session 56	1	XVal Session 56-Typing - Numbers-1		2012-07-14 13:21:56.624000
	Edit pad (rev 156)		Dan	cv401	XVal Session 56	1	XVal Session 56-Typing - Numbers-1		2012-07-14 13:21:57.085000
	Edit pad (rev 157)		Dan	cv401	XVal Session 56	1	XVal Session 56-Typing - Numbers-1		2012-07-14 13:21:57.763000
	Edit pad (rev 158)		Kate	cv406	XVal Session 56	1	XVal Session 56-Typing - Numbers-1		2012-07-14 13:21:58.204000
	Edit pad (rev 159)		Dan	cv401	XVal Session 56	1	XVal Session 56-Typing - Numbers-1		2012-07-14 13:21:58.847000
	Edit pad (rev 160)		Kate	cv406	XVal Session 56	1	XVal Session 56-Typing - Numbers-1		2012-07-14 13:21:59.209000
	Edit pad (rev 161)		Kate	cv406	XVal Session 56	1	XVal Session 56-Typing - Numbers-1		2012-07-14 13:21:59.716000
	Edit pad (rev 162)		Kate	cv406	XVal Session 56	1	XVal Session 56-Typing - Numbers-1		2012-07-14 13:22:00.250000
	Edit pad (rev 163)		Dan	cv401	XVal Session 56	1	XVal Session 56-Typing - Numbers-1		2012-07-14 13:22:00.371000
	Edit pad (rev 164)		Kate	cv406	XVal Session 56	1	XVal Session 56-Typing - Numbers-1		2012-07-14 13:22:00.770000
	Edit pad (rev 165)		Dan	cv401	XVal Session 56	1	XVal Session 56-Typing - Numbers-1		2012-07-14 13:22:00.872000
	Edit pad (rev 166)		Dan	cv401	XVal Session 56	1	XVal Session 56-Typing - Numbers-1		2012-07-14 13:22:01.371000
	Edit pad (rev 167)		Dan	cv401	XVal Session 56	1	XVal Session 56-Typing - Numbers-1		2012-07-14 13:22:02.148000
	Edit pad (rev 168)		Kate	cv406	XVal Session 56	1	XVal Session 56-Typing - Numbers-1		2012-07-14 13:22:02.384000
	Edit pad (rev 169)		Dan	cv401	XVal Session 56	1	XVal Session 56-Typing - Numbers-1		2012-07-14 13:22:02.646000
	Edit pad (rev 170)		Kate	cv406	XVal Session 56	1	XVal Session 56-Typing - Numbers-1		2012-07-14 13:22:02.886000
	Edit pad (rev 171)		Dan	cv401	XVal Session 56	1	XVal Session 56-Typing - Numbers-1		2012-07-14 13:22:03.150000
	Edit pad (rev 172)		Kate	cv406	XVal Session 56	1	XVal Session 56-Typing - Numbers-1		2012-07-14 13:22:03.386000
	Edit pad (rev 173)		Kate	cv406	XVal Session 56	1	XVal Session 56-Typing - Numbers-1		2012-07-14 13:22:04.754000
	Edit pad (rev 174)		Kate	cv406	XVal Session 56	1	XVal Session 56-Typing - Numbers-1		2012-07-14 13:22:05.260000
	Edit pad (rev 175)		Kate	cv406	XVal Session 56	1	XVal Session 56-Typing - Numbers-1		2012-07-14 13:22:05.760000
	Edit pad (rev 176)		Kate	cv406	XVal Session 56	1	XVal Session 56-Typing - Numbers-1		2012-07-14 13:22:09.358000
	Edit pad (rev 177)		Kate	cv406	XVal Session 56	1	XVal Session 56-Typing - Numbers-1		2012-07-14 13:22:09.870000
	Edit pad (rev 178)		Kate	cv406	XVal Session 56	1	XVal Session 56-Typing - Numbers-1		2012-07-14 13:22:13.777000
	Edit pad (rev 179)		Kate	cv406	XVal Session 56	1	XVal Session 56-Typing - Numbers-1		2012-07-14 13:22:14.362000
	Edit pad (rev 180)		Kate	cv406	XVal Session 56	1	XVal Session 56-Typing - Numbers-1		2012-07-14 13:22:17.475000
	Edit pad (rev 181)		Kate	cv406	XVal Session 56	1	XVal Session 56-Typing - Numbers-1		2012-07-14 13:22:19.800000
	Edit pad (rev 182)		Kate	cv406	XVal Session 56	1	XVal Session 56-Typing - Numbers-1		2012-07-14 13:22:23.431000
	Edit pad (rev 183)		Kate	cv406	XVal Session 56	1	XVal Session 56-Typing - Numbers-1		2012-07-14 13:22:23.933000
	Edit pad (rev 184)		Kate	cv406	XVal Session 56	1	XVal Session 56-Typing - Numbers-1		2012-07-14 13:22:24.432000
	Edit pad (rev 185)		Kate	cv406	XVal Session 56	1	XVal Session 56-Typing - Numbers-1		2012-07-14 13:22:24.932000
	Edit pad (rev 186)		Kate	cv406	XVal Session 56	1	XVal Session 56-Typing - Numbers-1		2012-07-14 13:22:25.433000
31786	Load Instructions			cv266	XVal Session 56	1	XVal Session 56-Typing - Numbers-1	192.54.222.11	2012-07-14 13:22:26
31787	Load Workspace			cv266	XVal Session 56	1	XVal Session 56-Typing - Numbers-1	192.54.222.11	2012-07-14 13:22:27
	Edit pad (rev 187)		Kate	cv406	XVal Session 56	1	XVal Session 56-Typing - Numbers-1		2012-07-14 13:22:27.090000
	Edit pad (rev 188)		sean	cv372	XVal Session 56	1	XVal Session 56-Typing - Numbers-1		2012-07-14 13:22:27.298000
	Edit pad (rev 189)		Kate	cv406	XVal Session 56	1	XVal Session 56-Typing - Numbers-1		2012-07-14 13:22:27.792000
	Edit pad (rev 190)		Kate	cv406	XVal Session 56	1	XVal Session 56-Typing - Numbers-1		2012-07-14 13:22:28.291000
	Edit pad (rev 191)		Kate	cv406	XVal Session 56	1	XVal Session 56-Typing - Numbers-1		2012-07-14 13:22:29.497000
	Edit pad (rev 192)		Kate	cv406	XVal Session 56	1	XVal Session 56-Typing - Numbers-1		2012-07-14 13:22:30.198000
	Edit pad (rev 193)		Kate	cv406	XVal Session 56	1	XVal Session 56-Typing - Numbers-1		2012-07-14 13:22:30.701000
	Edit pad (rev 194)		Kate	cv406	XVal Session 56	1	XVal Session 56-Typing - Numbers-1		2012-07-14 13:22:31.198000
	Edit pad (rev 195)		sean	cv372	XVal Session 56	1	XVal Session 56-Typing - Numbers-1		2012-07-14 13:22:31.322000
	Edit pad (rev 196)		sean	cv372	XVal Session 56	1	XVal Session 56-Typing - Numbers-1		2012-07-14 13:22:31.824000
	Edit pad (rev 197)		Kate	cv406	XVal Session 56	1	XVal Session 56-Typing - Numbers-1		2012-07-14 13:22:32.057000
	Edit pad (rev 198)		Kate	cv406	XVal Session 56	1	XVal Session 56-Typing - Numbers-1		2012-07-14 13:22:32.557000
	Edit pad (rev 199)		Kate	cv406	XVal Session 56	1	XVal Session 56-Typing - Numbers-1		2012-07-14 13:22:33.057000
	Edit pad (rev 200)		Kate	cv406	XVal Session 56	1	XVal Session 56-Typing - Numbers-1		2012-07-14 13:22:33.557000
	Edit pad (rev 201)		Kate	cv406	XVal Session 56	1	XVal Session 56-Typing - Numbers-1		2012-07-14 13:22:34.064000
	Edit pad (rev 202)		sean	cv372	XVal Session 56	1	XVal Session 56-Typing - Numbers-1		2012-07-14 13:22:34.573000
	Edit pad (rev 203)		Kate	cv406	XVal Session 56	1	XVal Session 56-Typing - Numbers-1		2012-07-14 13:22:35.035000
	Edit pad (rev 204)		Kate	cv406	XVal Session 56	1	XVal Session 56-Typing - Numbers-1		2012-07-14 13:22:35.541000
	Edit pad (rev 205)		Kate	cv406	XVal Session 56	1	XVal Session 56-Typing - Numbers-1		2012-07-14 13:22:36.042000
	Edit pad (rev 206)		Kate	cv406	XVal Session 56	1	XVal Session 56-Typing - Numbers-1		2012-07-14 13:22:37.341000
	Edit pad (rev 207)		Kate	cv406	XVal Session 56	1	XVal Session 56-Typing - Numbers-1		2012-07-14 13:22:38.026000
	Edit pad (rev 208)		Kate	cv406	XVal Session 56	1	XVal Session 56-Typing - Numbers-1		2012-07-14 13:22:38.526000
	Edit pad (rev 209)		Kate	cv406	XVal Session 56	1	XVal Session 56-Typing - Numbers-1		2012-07-14 13:22:39.025000
	Edit pad (rev 210)		Kate	cv406	XVal Session 56	1	XVal Session 56-Typing - Numbers-1		2012-07-14 13:22:39.526000
	Edit pad (rev 211)		Kate	cv406	XVal Session 56	1	XVal Session 56-Typing - Numbers-1		2012-07-14 13:22:40.418000
	Edit pad (rev 212)		Kate	cv406	XVal Session 56	1	XVal Session 56-Typing - Numbers-1		2012-07-14 13:22:41.354000
	Edit pad (rev 213)		Kate	cv406	XVal Session 56	1	XVal Session 56-Typing - Numbers-1		2012-07-14 13:22:41.861000
	Edit pad (rev 214)		Kate	cv406	XVal Session 56	1	XVal Session 56-Typing - Numbers-1		2012-07-14 13:22:42.463000
	Edit pad (rev 215)		Kate	cv406	XVal Session 56	1	XVal Session 56-Typing - Numbers-1		2012-07-14 13:22:43.112000
	Edit pad (rev 216)		Kate	cv406	XVal Session 56	1	XVal Session 56-Typing - Numbers-1		2012-07-14 13:22:44.520000
	Edit pad (rev 217)		Kate	cv406	XVal Session 56	1	XVal Session 56-Typing - Numbers-1		2012-07-14 13:22:45.063000
	Edit pad (rev 218)		Kate	cv406	XVal Session 56	1	XVal Session 56-Typing - Numbers-1		2012-07-14 13:22:46.197000
	Edit pad (rev 219)		Kate	cv406	XVal Session 56	1	XVal Session 56-Typing - Numbers-1		2012-07-14 13:22:46.701000
	Edit pad (rev 220)		Kate	cv406	XVal Session 56	1	XVal Session 56-Typing - Numbers-1		2012-07-14 13:22:47.454000
	Edit pad (rev 221)		Kate	cv406	XVal Session 56	1	XVal Session 56-Typing - Numbers-1		2012-07-14 13:22:47.963000
	Edit pad (rev 222)		Kate	cv406	XVal Session 56	1	XVal Session 56-Typing - Numbers-1		2012-07-14 13:22:48.465000
	Edit pad (rev 223)		Kate	cv406	XVal Session 56	1	XVal Session 56-Typing - Numbers-1		2012-07-14 13:22:49.619000
	Edit pad (rev 224)		Kate	cv406	XVal Session 56	1	XVal Session 56-Typing - Numbers-1		2012-07-14 13:22:50.120000
	Edit pad (rev 225)		Kate	cv406	XVal Session 56	1	XVal Session 56-Typing - Numbers-1		2012-07-14 13:22:51.440000
	Edit pad (rev 226)		Kate	cv406	XVal Session 56	1	XVal Session 56-Typing - Numbers-1		2012-07-14 13:22:51.948000
	Edit pad (rev 227)		Kate	cv406	XVal Session 56	1	XVal Session 56-Typing - Numbers-1		2012-07-14 13:22:52.450000
	Edit pad (rev 228)		Kate	cv406	XVal Session 56	1	XVal Session 56-Typing - Numbers-1		2012-07-14 13:22:53.641000
	Edit pad (rev 229)		Kate	cv406	XVal Session 56	1	XVal Session 56-Typing - Numbers-1		2012-07-14 13:22:55.552000
	Edit pad (rev 230)		Kate	cv406	XVal Session 56	1	XVal Session 56-Typing - Numbers-1		2012-07-14 13:22:56.570000
	Edit pad (rev 231)		Kate	cv406	XVal Session 56	1	XVal Session 56-Typing - Numbers-1		2012-07-14 13:22:57.119000
	Edit pad (rev 232)		greg	cv412	XVal Session 56	1	XVal Session 56-Typing - Numbers-1		2012-07-14 13:22:57.672000
	Edit pad (rev 233)		Kate	cv406	XVal Session 56	1	XVal Session 56-Typing - Numbers-1		2012-07-14 13:22:57.692000
	Edit pad (rev 234)		Kate	cv406	XVal Session 56	1	XVal Session 56-Typing - Numbers-1		2012-07-14 13:22:58.197000
	Edit pad (rev 235)		Kate	cv406	XVal Session 56	1	XVal Session 56-Typing - Numbers-1		2012-07-14 13:22:58.945000
	Edit pad (rev 236)		Kate	cv406	XVal Session 56	1	XVal Session 56-Typing - Numbers-1		2012-07-14 13:22:59.448000
	Edit pad (rev 237)		Kate	cv406	XVal Session 56	1	XVal Session 56-Typing - Numbers-1		2012-07-14 13:23:00.332000
	Edit pad (rev 238)		Kate	cv406	XVal Session 56	1	XVal Session 56-Typing - Numbers-1		2012-07-14 13:23:00.838000
	Edit pad (rev 239)		Kate	cv406	XVal Session 56	1	XVal Session 56-Typing - Numbers-1		2012-07-14 13:23:01.524000
	Edit pad (rev 240)		Kate	cv406	XVal Session 56	1	XVal Session 56-Typing - Numbers-1		2012-07-14 13:23:02.025000
	Edit pad (rev 241)		Kate	cv406	XVal Session 56	1	XVal Session 56-Typing - Numbers-1		2012-07-14 13:23:02.874000
	Edit pad (rev 242)		Kate	cv406	XVal Session 56	1	XVal Session 56-Typing - Numbers-1		2012-07-14 13:23:04.306000
	Edit pad (rev 243)		Kate	cv406	XVal Session 56	1	XVal Session 56-Typing - Numbers-1		2012-07-14 13:23:06.066000
	Edit pad (rev 244)		Kate	cv406	XVal Session 56	1	XVal Session 56-Typing - Numbers-1		2012-07-14 13:23:06.573000
	Edit pad (rev 245)		Kate	cv406	XVal Session 56	1	XVal Session 56-Typing - Numbers-1		2012-07-14 13:23:07.074000
	Edit pad (rev 246)		greg	cv412	XVal Session 56	1	XVal Session 56-Typing - Numbers-1		2012-07-14 13:23:08.223000
	Edit pad (rev 247)		Kate	cv406	XVal Session 56	1	XVal Session 56-Typing - Numbers-1		2012-07-14 13:23:09.026000
	Edit pad (rev 248)		Kate	cv406	XVal Session 56	1	XVal Session 56-Typing - Numbers-1		2012-07-14 13:23:09.526000
	Edit pad (rev 249)		greg	cv412	XVal Session 56	1	XVal Session 56-Typing - Numbers-1		2012-07-14 13:23:09.816000
	Edit pad (rev 250)		greg	cv412	XVal Session 56	1	XVal Session 56-Typing - Numbers-1		2012-07-14 13:23:12.695000
	Edit pad (rev 251)		greg	cv412	XVal Session 56	1	XVal Session 56-Typing - Numbers-1		2012-07-14 13:23:13.989000
	Edit pad (rev 252)		greg	cv412	XVal Session 56	1	XVal Session 56-Typing - Numbers-1		2012-07-14 13:23:14.551000
	Edit pad (rev 253)		greg	cv412	XVal Session 56	1	XVal Session 56-Typing - Numbers-1		2012-07-14 13:23:15.052000
	Edit pad (rev 254)		Dan	cv401	XVal Session 56	1	XVal Session 56-Typing - Numbers-1		2012-07-14 13:23:15.085000
	Edit pad (rev 255)		Dan	cv401	XVal Session 56	1	XVal Session 56-Typing - Numbers-1		2012-07-14 13:23:15.579000
	Edit pad (rev 256)		greg	cv412	XVal Session 56	1	XVal Session 56-Typing - Numbers-1		2012-07-14 13:23:16.226000
	Edit pad (rev 257)		greg	cv412	XVal Session 56	1	XVal Session 56-Typing - Numbers-1		2012-07-14 13:23:18.058000
	Edit pad (rev 258)		greg	cv412	XVal Session 56	1	XVal Session 56-Typing - Numbers-1		2012-07-14 13:23:18.597000
	Edit pad (rev 259)		greg	cv412	XVal Session 56	1	XVal Session 56-Typing - Numbers-1		2012-07-14 13:23:19.097000
	Edit pad (rev 260)		Dan	cv401	XVal Session 56	1	XVal Session 56-Typing - Numbers-1		2012-07-14 13:23:19.529000
	Edit pad (rev 261)		greg	cv412	XVal Session 56	1	XVal Session 56-Typing - Numbers-1		2012-07-14 13:23:19.616000
	Edit pad (rev 262)		Dan	cv401	XVal Session 56	1	XVal Session 56-Typing - Numbers-1		2012-07-14 13:23:20.027000
	Edit pad (rev 263)		greg	cv412	XVal Session 56	1	XVal Session 56-Typing - Numbers-1		2012-07-14 13:23:20.246000
31792	Load Instructions			cv263	XVal Session 56	1	XVal Session 56-Matrix Solving-1	192.54.222.11	2012-07-14 13:23:21
	Edit pad (rev 264)		Dan	cv401	XVal Session 56	1	XVal Session 56-Typing - Numbers-1		2012-07-14 13:23:21.012000
	Edit pad (rev 265)		greg	cv412	XVal Session 56	1	XVal Session 56-Typing - Numbers-1		2012-07-14 13:23:21.931000
31793	Load Instructions			cv265	XVal Session 56	1	XVal Session 56-Matrix Solving-1	192.54.222.11	2012-07-14 13:23:22
31794	Load Instructions			cv266	XVal Session 56	1	XVal Session 56-Matrix Solving-1	192.54.222.11	2012-07-14 13:23:22
31796	Load Primer			cv265	XVal Session 56	1	XVal Session 56-Matrix Solving-1	192.54.222.11	2012-07-14 13:23:41
31797	Load Primer			cv263	XVal Session 56	1	XVal Session 56-Matrix Solving-1	192.54.222.11	2012-07-14 13:23:41
31798	Load Primer			cv266	XVal Session 56	1	XVal Session 56-Matrix Solving-1	192.54.222.11	2012-07-14 13:23:41
31801	Load Instructions			cv264	XVal Session 56	1	XVal Session 56-Matrix Solving-1	192.54.222.11	2012-07-14 13:24:03
31802	Load Primer			cv264	XVal Session 56	1	XVal Session 56-Matrix Solving-1	192.54.222.11	2012-07-14 13:24:03
31804	Entering waiting room			cv264	XVal Session 56	1		192.54.222.11	2012-07-14 13:24:08
31807	Load Primer			cv264	XVal Session 56	1	XVal Session 56-Matrix Solving-1	192.54.222.11	2012-07-14 13:24:14
31808	Load Workspace			cv263	XVal Session 56	1	XVal Session 56-Matrix Solving-1	192.54.222.11	2012-07-14 13:24:26
31809	Load Workspace			cv266	XVal Session 56	1	XVal Session 56-Matrix Solving-1	192.54.222.11	2012-07-14 13:24:26
31810	Load Workspace			cv264	XVal Session 56	1	XVal Session 56-Matrix Solving-1	192.54.222.11	2012-07-14 13:24:26
31811	Load Workspace			cv265	XVal Session 56	1	XVal Session 56-Matrix Solving-1	192.54.222.11	2012-07-14 13:24:27
	Chat	who is going to do which ones?	greg	cv412	XVal Session 56	1	XVal Session 56-Matrix Solving-1		2012-07-14 13:25:02.391000
31825	Edit Grid	[3,1] : 7		cv265	XVal Session 56	1	XVal Session 56-Matrix Solving-1	192.54.222.11	2012-07-14 13:25:17
	Chat	hello?	greg	cv412	XVal Session 56	1	XVal Session 56-Matrix Solving-1		2012-07-14 13:25:27.465000
31832	Edit Grid	[1,1] :		cv264	XVal Session 56	1	XVal Session 56-Matrix Solving-1	192.54.222.11	2012-07-14 13:25:49
	Chat	I just did 2...	Dan	cv401	XVal Session 56	1	XVal Session 56-Matrix Solving-1		2012-07-14 13:25:51.791000
	Chat	Ok. I'll do 6-9	greg	cv412	XVal Session 56	1	XVal Session 56-Matrix Solving-1		2012-07-14 13:26:14.191000
	Chat	I'll do 1 as well	Dan	cv401	XVal Session 56	1	XVal Session 56-Matrix Solving-1		2012-07-14 13:26:29.903000
31849	Edit Grid	[1,1] : 8		cv264	XVal Session 56	1	XVal Session 56-Matrix Solving-1	192.54.222.11	2012-07-14 13:26:50
	Chat	i will try 10-13	Kate	cv406	XVal Session 56	1	XVal Session 56-Matrix Solving-1		2012-07-14 13:27:10.325000
31852	Edit Grid	[5,1] :		cv264	XVal Session 56	1	XVal Session 56-Matrix Solving-1	192.54.222.11	2012-07-14 13:27:19
31854	Edit Grid	[1,1] : 5		cv265	XVal Session 56	1	XVal Session 56-Matrix Solving-1	192.54.222.11	2012-07-14 13:27:34
31860	Load Instructions			cv266	XVal Session 56	1	XVal Session 56-Detection - Images Trial-1	192.54.222.11	2012-07-14 13:27:56
31863	Load Instructions			cv263	XVal Session 56	1	XVal Session 56-Detection - Images Trial-1	192.54.222.11	2012-07-14 13:27:56
31866	Load Instructions			cv264	XVal Session 56	1	XVal Session 56-Detection - Images Trial-1	192.54.222.11	2012-07-14 13:27:56
31867	Load Instructions			cv265	XVal Session 56	1	XVal Session 56-Detection - Images Trial-1	192.54.222.11	2012-07-14 13:27:56
31868	Load Workspace			cv265	XVal Session 56	1	XVal Session 56-Detection - Images Trial-1	192.54.222.11	2012-07-14 13:28:06
31869	Load Workspace			cv264	XVal Session 56	1	XVal Session 56-Detection - Images Trial-1	192.54.222.11	2012-07-14 13:28:06
31870	Load Workspace			cv263	XVal Session 56	1	XVal Session 56-Detection - Images Trial-1	192.54.222.11	2012-07-14 13:28:06
31871	Load Workspace			cv266	XVal Session 56	1	XVal Session 56-Detection - Images Trial-1	192.54.222.11	2012-07-14 13:28:07
31873	Edit Grid	[1,1] :		cv263	XVal Session 56	1	XVal Session 56-Detection - Images Trial-1	192.54.222.11	2012-07-14 13:28:22
31877	Edit Grid	[1,1] : knives		cv266	XVal Session 56	1	XVal Session 56-Detection - Images Trial-1	192.54.222.11	2012-07-14 13:28:47
	Chat	who wants to count what? or does someone have a better method idea?	Dan	cv401	XVal Session 56	1	XVal Session 56-Detection - Images Trial-1		2012-07-14 13:28:56.773000
31886	Edit Grid	[1,1] : guitar		cv264	XVal Session 56	1	XVal Session 56-Detection - Images Trial-1	192.54.222.11	2012-07-14 13:29:02
31887	Edit Grid	[1,1] : knives		cv266	XVal Session 56	1	XVal Session 56-Detection - Images Trial-1	192.54.222.11	2012-07-14 13:29:02
	Chat	I'll count trees...	Dan	cv401	XVal Session 56	1	XVal Session 56-Detection - Images Trial-1		2012-07-14 13:29:10.569000
31892	Edit Grid	[1,1] : guitar		cv264	XVal Session 56	1	XVal Session 56-Detection - Images Trial-1	192.54.222.11	2012-07-14 13:29:15
	Chat	i will count the knives	Kate	cv406	XVal Session 56	1	XVal Session 56-Detection - Images Trial-1		2012-07-14 13:29:15.725000
	Chat	I'll count knives	greg	cv412	XVal Session 56	1	XVal Session 56-Detection - Images Trial-1		2012-07-14 13:29:15.926000
31893	Load Instructions			cv263	XVal Session 56	1	XVal Session 56-Detection - Strategy-1	192.54.222.11	2012-07-14 13:29:21
31894	Load Instructions			cv266	XVal Session 56	1	XVal Session 56-Detection - Strategy-1	192.54.222.11	2012-07-14 13:29:21
31895	Load Instructions			cv265	XVal Session 56	1	XVal Session 56-Detection - Strategy-1	192.54.222.11	2012-07-14 13:29:22
31896	Load Instructions			cv264	XVal Session 56	1	XVal Session 56-Detection - Strategy-1	192.54.222.11	2012-07-14 13:29:22
31901	Load Workspace			cv266	XVal Session 56	1	XVal Session 56-Detection - Strategy-1	192.54.222.11	2012-07-14 13:29:41
31902	Load Workspace			cv265	XVal Session 56	1	XVal Session 56-Detection - Strategy-1	192.54.222.11	2012-07-14 13:29:41
31903	Load Workspace			cv264	XVal Session 56	1	XVal Session 56-Detection - Strategy-1	192.54.222.11	2012-07-14 13:29:41
31904	Load Workspace			cv263	XVal Session 56	1	XVal Session 56-Detection - Strategy-1	192.54.222.11	2012-07-14 13:29:41
	Edit pad (rev 0)		Dan	cv401	XVal Session 56	1	XVal Session 56-Detection - Strategy-1		2012-07-14 13:29:49.938000
	Edit pad (rev 1)		Dan	cv401	XVal Session 56	1	XVal Session 56-Detection - Strategy-1		2012-07-14 13:29:50.440000
	Edit pad (rev 2)		Dan	cv401	XVal Session 56	1	XVal Session 56-Detection - Strategy-1		2012-07-14 13:29:50.940000
	Edit pad (rev 3)		Dan	cv401	XVal Session 56	1	XVal Session 56-Detection - Strategy-1		2012-07-14 13:29:51.791000
	Edit pad (rev 4)		Dan	cv401	XVal Session 56	1	XVal Session 56-Detection - Strategy-1		2012-07-14 13:29:52.291000
	Edit pad (rev 5)		Dan	cv401	XVal Session 56	1	XVal Session 56-Detection - Strategy-1		2012-07-14 13:29:52.793000
	Edit pad (rev 6)		Dan	cv401	XVal Session 56	1	XVal Session 56-Detection - Strategy-1		2012-07-14 13:29:53.292000
	Edit pad (rev 7)		Dan	cv401	XVal Session 56	1	XVal Session 56-Detection - Strategy-1		2012-07-14 13:29:53.793000
	Edit pad (rev 8)		Dan	cv401	XVal Session 56	1	XVal Session 56-Detection - Strategy-1		2012-07-14 13:29:54.294000
	Edit pad (rev 9)		Dan	cv401	XVal Session 56	1	XVal Session 56-Detection - Strategy-1		2012-07-14 13:29:54.793000
	Edit pad (rev 10)		Dan	cv401	XVal Session 56	1	XVal Session 56-Detection - Strategy-1		2012-07-14 13:29:55.292000
	Edit pad (rev 11)		Dan	cv401	XVal Session 56	1	XVal Session 56-Detection - Strategy-1		2012-07-14 13:29:55.792000
	Edit pad (rev 12)		Dan	cv401	XVal Session 56	1	XVal Session 56-Detection - Strategy-1		2012-07-14 13:29:56.292000
	Edit pad (rev 13)		Dan	cv401	XVal Session 56	1	XVal Session 56-Detection - Strategy-1		2012-07-14 13:29:57.456000
	Chat	?	greg	cv412	XVal Session 56	1	XVal Session 56-Detection - Strategy-1		2012-07-14 13:29:59.259000
	Edit pad (rev 14)		Dan	cv401	XVal Session 56	1	XVal Session 56-Detection - Strategy-1		2012-07-14 13:30:01.250000
	Edit pad (rev 15)		Dan	cv401	XVal Session 56	1	XVal Session 56-Detection - Strategy-1		2012-07-14 13:30:01.750000
	Edit pad (rev 16)		Dan	cv401	XVal Session 56	1	XVal Session 56-Detection - Strategy-1		2012-07-14 13:30:02.249000
	Edit pad (rev 17)		Jamey	cv409	XVal Session 56	1	XVal Session 56-Detection - Strategy-1		2012-07-14 13:30:02.965000
	Edit pad (rev 18)		Dan	cv401	XVal Session 56	1	XVal Session 56-Detection - Strategy-1		2012-07-14 13:30:03.005000
	Edit pad (rev 19)		Jamey	cv409	XVal Session 56	1	XVal Session 56-Detection - Strategy-1		2012-07-14 13:30:03.468000
	Edit pad (rev 20)		Jamey	cv409	XVal Session 56	1	XVal Session 56-Detection - Strategy-1		2012-07-14 13:30:03.969000
	Edit pad (rev 21)		Jamey	cv409	XVal Session 56	1	XVal Session 56-Detection - Strategy-1		2012-07-14 13:30:04.467000
	Edit pad (rev 22)		Jamey	cv409	XVal Session 56	1	XVal Session 56-Detection - Strategy-1		2012-07-14 13:30:04.967000
	Edit pad (rev 23)		Jamey	cv409	XVal Session 56	1	XVal Session 56-Detection - Strategy-1		2012-07-14 13:30:05.467000
	Edit pad (rev 24)		Jamey	cv409	XVal Session 56	1	XVal Session 56-Detection - Strategy-1		2012-07-14 13:30:06.787000
	Edit pad (rev 25)		greg	cv412	XVal Session 56	1	XVal Session 56-Detection - Strategy-1		2012-07-14 13:30:09.177000
	Edit pad (rev 26)		greg	cv412	XVal Session 56	1	XVal Session 56-Detection - Strategy-1		2012-07-14 13:30:09.678000
	Edit pad (rev 27)		greg	cv412	XVal Session 56	1	XVal Session 56-Detection - Strategy-1		2012-07-14 13:30:10.178000
	Edit pad (rev 28)		greg	cv412	XVal Session 56	1	XVal Session 56-Detection - Strategy-1		2012-07-14 13:30:10.678000
	Edit pad (rev 29)		greg	cv412	XVal Session 56	1	XVal Session 56-Detection - Strategy-1		2012-07-14 13:30:11.179000
	Edit pad (rev 30)		greg	cv412	XVal Session 56	1	XVal Session 56-Detection - Strategy-1		2012-07-14 13:30:11.702000
	Edit pad (rev 31)		greg	cv412	XVal Session 56	1	XVal Session 56-Detection - Strategy-1		2012-07-14 13:30:12.180000
	Edit pad (rev 32)		Kate	cv406	XVal Session 56	1	XVal Session 56-Detection - Strategy-1		2012-07-14 13:30:14.200000
	Edit pad (rev 33)		Kate	cv406	XVal Session 56	1	XVal Session 56-Detection - Strategy-1		2012-07-14 13:30:14.652000
	Edit pad (rev 34)		Dan	cv401	XVal Session 56	1	XVal Session 56-Detection - Strategy-1		2012-07-14 13:30:15.003000
	Edit pad (rev 35)		Kate	cv406	XVal Session 56	1	XVal Session 56-Detection - Strategy-1		2012-07-14 13:30:15.151000
	Edit pad (rev 36)		Kate	cv406	XVal Session 56	1	XVal Session 56-Detection - Strategy-1		2012-07-14 13:30:17.688000
	Edit pad (rev 37)		Kate	cv406	XVal Session 56	1	XVal Session 56-Detection - Strategy-1		2012-07-14 13:30:18.185000
	Edit pad (rev 38)		Dan	cv401	XVal Session 56	1	XVal Session 56-Detection - Strategy-1		2012-07-14 13:30:19.113000
	Edit pad (rev 39)		Kate	cv406	XVal Session 56	1	XVal Session 56-Detection - Strategy-1		2012-07-14 13:30:19.131000
	Edit pad (rev 40)		Kate	cv406	XVal Session 56	1	XVal Session 56-Detection - Strategy-1		2012-07-14 13:30:19.766000
	Edit pad (rev 41)		Kate	cv406	XVal Session 56	1	XVal Session 56-Detection - Strategy-1		2012-07-14 13:30:20.266000
	Edit pad (rev 42)		Kate	cv406	XVal Session 56	1	XVal Session 56-Detection - Strategy-1		2012-07-14 13:30:20.781000
	Edit pad (rev 43)		Kate	cv406	XVal Session 56	1	XVal Session 56-Detection - Strategy-1		2012-07-14 13:30:21.283000
	Edit pad (rev 44)		Kate	cv406	XVal Session 56	1	XVal Session 56-Detection - Strategy-1		2012-07-14 13:30:21.793000
	Edit pad (rev 45)		Kate	cv406	XVal Session 56	1	XVal Session 56-Detection - Strategy-1		2012-07-14 13:30:22.292000
	Edit pad (rev 46)		Kate	cv406	XVal Session 56	1	XVal Session 56-Detection - Strategy-1		2012-07-14 13:30:23.074000
	Edit pad (rev 47)		Kate	cv406	XVal Session 56	1	XVal Session 56-Detection - Strategy-1		2012-07-14 13:30:23.574000
	Edit pad (rev 48)		Kate	cv406	XVal Session 56	1	XVal Session 56-Detection - Strategy-1		2012-07-14 13:30:24.077000
	Edit pad (rev 49)		Kate	cv406	XVal Session 56	1	XVal Session 56-Detection - Strategy-1		2012-07-14 13:30:24.578000
	Edit pad (rev 50)		Kate	cv406	XVal Session 56	1	XVal Session 56-Detection - Strategy-1		2012-07-14 13:30:25.091000
	Edit pad (rev 51)		Kate	cv406	XVal Session 56	1	XVal Session 56-Detection - Strategy-1		2012-07-14 13:30:25.589000
	Edit pad (rev 52)		Kate	cv406	XVal Session 56	1	XVal Session 56-Detection - Strategy-1		2012-07-14 13:30:26.089000
	Edit pad (rev 53)		Kate	cv406	XVal Session 56	1	XVal Session 56-Detection - Strategy-1		2012-07-14 13:30:26.765000
	Edit pad (rev 54)		Kate	cv406	XVal Session 56	1	XVal Session 56-Detection - Strategy-1		2012-07-14 13:30:27.268000
	Edit pad (rev 55)		greg	cv412	XVal Session 56	1	XVal Session 56-Detection - Strategy-1		2012-07-14 13:30:27.651000
	Edit pad (rev 56)		Kate	cv406	XVal Session 56	1	XVal Session 56-Detection - Strategy-1		2012-07-14 13:30:27.777000
	Edit pad (rev 57)		Kate	cv406	XVal Session 56	1	XVal Session 56-Detection - Strategy-1		2012-07-14 13:30:28.276000
	Edit pad (rev 58)		Kate	cv406	XVal Session 56	1	XVal Session 56-Detection - Strategy-1		2012-07-14 13:30:28.777000
	Edit pad (rev 59)		Kate	cv406	XVal Session 56	1	XVal Session 56-Detection - Strategy-1		2012-07-14 13:30:29.277000
	Edit pad (rev 60)		Dan	cv401	XVal Session 56	1	XVal Session 56-Detection - Strategy-1		2012-07-14 13:30:32.473000
	Edit pad (rev 61)		Dan	cv401	XVal Session 56	1	XVal Session 56-Detection - Strategy-1		2012-07-14 13:30:32.972000
	Edit pad (rev 62)		Dan	cv401	XVal Session 56	1	XVal Session 56-Detection - Strategy-1		2012-07-14 13:30:33.495000
	Edit pad (rev 63)		Dan	cv401	XVal Session 56	1	XVal Session 56-Detection - Strategy-1		2012-07-14 13:30:33.995000
	Edit pad (rev 64)		Dan	cv401	XVal Session 56	1	XVal Session 56-Detection - Strategy-1		2012-07-14 13:30:34.498000
	Edit pad (rev 65)		Dan	cv401	XVal Session 56	1	XVal Session 56-Detection - Strategy-1		2012-07-14 13:30:35.002000
	Edit pad (rev 66)		Dan	cv401	XVal Session 56	1	XVal Session 56-Detection - Strategy-1		2012-07-14 13:30:35.503000
	Edit pad (rev 67)		Dan	cv401	XVal Session 56	1	XVal Session 56-Detection - Strategy-1		2012-07-14 13:30:36.001000
	Edit pad (rev 68)		Dan	cv401	XVal Session 56	1	XVal Session 56-Detection - Strategy-1		2012-07-14 13:30:36.503000
	Edit pad (rev 69)		Dan	cv401	XVal Session 56	1	XVal Session 56-Detection - Strategy-1		2012-07-14 13:30:37.565000
	Edit pad (rev 70)		Dan	cv401	XVal Session 56	1	XVal Session 56-Detection - Strategy-1		2012-07-14 13:30:38.180000
	Edit pad (rev 71)		Dan	cv401	XVal Session 56	1	XVal Session 56-Detection - Strategy-1		2012-07-14 13:30:38.683000
	Edit pad (rev 72)		greg	cv412	XVal Session 56	1	XVal Session 56-Detection - Strategy-1		2012-07-14 13:30:38.908000
	Edit pad (rev 73)		Dan	cv401	XVal Session 56	1	XVal Session 56-Detection - Strategy-1		2012-07-14 13:30:39.181000
	Edit pad (rev 74)		Dan	cv401	XVal Session 56	1	XVal Session 56-Detection - Strategy-1		2012-07-14 13:30:39.682000
	Edit pad (rev 75)		greg	cv412	XVal Session 56	1	XVal Session 56-Detection - Strategy-1		2012-07-14 13:30:39.961000
	Edit pad (rev 76)		Dan	cv401	XVal Session 56	1	XVal Session 56-Detection - Strategy-1		2012-07-14 13:30:40.182000
	Edit pad (rev 77)		greg	cv412	XVal Session 56	1	XVal Session 56-Detection - Strategy-1		2012-07-14 13:30:40.460000
	Edit pad (rev 78)		Dan	cv401	XVal Session 56	1	XVal Session 56-Detection - Strategy-1		2012-07-14 13:30:40.681000
	Edit pad (rev 79)		greg	cv412	XVal Session 56	1	XVal Session 56-Detection - Strategy-1		2012-07-14 13:30:40.960000
31919	Load Instructions			cv263	XVal Session 56	1	XVal Session 56-Detection - Images 1-1	192.54.222.11	2012-07-14 13:30:41
31920	Load Instructions			cv266	XVal Session 56	1	XVal Session 56-Detection - Images 1-1	192.54.222.11	2012-07-14 13:30:41
	Edit pad (rev 80)		Dan	cv401	XVal Session 56	1	XVal Session 56-Detection - Strategy-1		2012-07-14 13:30:41.183000
	Edit pad (rev 81)		Dan	cv401	XVal Session 56	1	XVal Session 56-Detection - Strategy-1		2012-07-14 13:30:41.684000
31921	Load Instructions			cv264	XVal Session 56	1	XVal Session 56-Detection - Images 1-1	192.54.222.11	2012-07-14 13:30:42
31922	Load Instructions			cv265	XVal Session 56	1	XVal Session 56-Detection - Images 1-1	192.54.222.11	2012-07-14 13:30:42
31923	Load Workspace			cv263	XVal Session 56	1	XVal Session 56-Detection - Images 1-1	192.54.222.11	2012-07-14 13:30:46
31924	Load Workspace			cv264	XVal Session 56	1	XVal Session 56-Detection - Images 1-1	192.54.222.11	2012-07-14 13:30:46
31925	Load Workspace			cv266	XVal Session 56	1	XVal Session 56-Detection - Images 1-1	192.54.222.11	2012-07-14 13:30:46
31926	Load Workspace			cv265	XVal Session 56	1	XVal Session 56-Detection - Images 1-1	192.54.222.11	2012-07-14 13:30:47
	Chat	I'll count knives	greg	cv412	XVal Session 56	1	XVal Session 56-Detection - Images 1-1		2012-07-14 13:30:57.629000
	Chat	I'll get the trees again	Dan	cv401	XVal Session 56	1	XVal Session 56-Detection - Images 1-1		2012-07-14 13:31:20.257000
31931	Edit Grid	[1,1] : knives		cv263	XVal Session 56	1	XVal Session 56-Detection - Images 1-1	192.54.222.11	2012-07-14 13:31:28
	Chat	27 knives	greg	cv412	XVal Session 56	1	XVal Session 56-Detection - Images 1-1		2012-07-14 13:31:31.472000
	Chat	head	Kate	cv406	XVal Session 56	1	XVal Session 56-Detection - Images 1-1		2012-07-14 13:31:34.861000
	Chat	I'll count tvs	greg	cv412	XVal Session 56	1	XVal Session 56-Detection - Images 1-1		2012-07-14 13:31:39.264000
	Chat	26 tvs	greg	cv412	XVal Session 56	1	XVal Session 56-Detection - Images 1-1		2012-07-14 13:31:54.822000
	Chat	19 head	Kate	cv406	XVal Session 56	1	XVal Session 56-Detection - Images 1-1		2012-07-14 13:31:56.365000
31944	Load Instructions			cv263	XVal Session 56	1	XVal Session 56-Detection - Images 2-1	192.54.222.11	2012-07-14 13:32:01
31945	Load Instructions			cv266	XVal Session 56	1	XVal Session 56-Detection - Images 2-1	192.54.222.11	2012-07-14 13:32:01
31946	Load Instructions			cv265	XVal Session 56	1	XVal Session 56-Detection - Images 2-1	192.54.222.11	2012-07-14 13:32:01
31947	Load Instructions			cv264	XVal Session 56	1	XVal Session 56-Detection - Images 2-1	192.54.222.11	2012-07-14 13:32:02
31953	Load Workspace			cv264	XVal Session 56	1	XVal Session 56-Detection - Images 2-1	192.54.222.11	2012-07-14 13:32:06
31954	Load Workspace			cv263	XVal Session 56	1	XVal Session 56-Detection - Images 2-1	192.54.222.11	2012-07-14 13:32:06
31955	Load Workspace			cv266	XVal Session 56	1	XVal Session 56-Detection - Images 2-1	192.54.222.11	2012-07-14 13:32:06
31956	Load Workspace			cv265	XVal Session 56	1	XVal Session 56-Detection - Images 2-1	192.54.222.11	2012-07-14 13:32:06
31957	Edit Grid	[1,1] :		cv266	XVal Session 56	1	XVal Session 56-Detection - Images 2-1	192.54.222.11	2012-07-14 13:32:12
31958	Load Workspace			cv263	XVal Session 56	1	XVal Session 56-Detection - Images 2-1	192.54.222.11	2012-07-14 13:32:16
31959	Edit Grid	[1,1] : horse may be		cv263	XVal Session 56	1	XVal Session 56-Detection - Images 2-1	192.54.222.11	2012-07-14 13:32:21
	Chat	spiders?	greg	cv412	XVal Session 56	1	XVal Session 56-Detection - Images 2-1		2012-07-14 13:32:23.630000
	Chat	horse may be	Kate	cv406	XVal Session 56	1	XVal Session 56-Detection - Images 2-1		2012-07-14 13:32:28.491000
	Chat	telephones. yes	greg	cv412	XVal Session 56	1	XVal Session 56-Detection - Images 2-1		2012-07-14 13:32:30.663000
	Chat	yes telepho ne	Kate	cv406	XVal Session 56	1	XVal Session 56-Detection - Images 2-1		2012-07-14 13:32:39.215000
31964	Edit Grid	[1,1] : telephone		cv265	XVal Session 56	1	XVal Session 56-Detection - Images 2-1	192.54.222.11	2012-07-14 13:32:45
	Chat	ok.. telephones	greg	cv412	XVal Session 56	1	XVal Session 56-Detection - Images 2-1		2012-07-14 13:32:54.336000
31978	Load Instructions			cv265	XVal Session 56	1	XVal Session 56-Detection - Images 3-1	192.54.222.11	2012-07-14 13:33:21
31979	Load Instructions			cv263	XVal Session 56	1	XVal Session 56-Detection - Images 3-1	192.54.222.11	2012-07-14 13:33:21
31980	Load Instructions			cv266	XVal Session 56	1	XVal Session 56-Detection - Images 3-1	192.54.222.11	2012-07-14 13:33:21
31981	Load Instructions			cv264	XVal Session 56	1	XVal Session 56-Detection - Images 3-1	192.54.222.11	2012-07-14 13:33:22
31986	Load Workspace			cv264	XVal Session 56	1	XVal Session 56-Detection - Images 3-1	192.54.222.11	2012-07-14 13:33:26
31987	Load Workspace			cv265	XVal Session 56	1	XVal Session 56-Detection - Images 3-1	192.54.222.11	2012-07-14 13:33:26
31988	Load Workspace			cv263	XVal Session 56	1	XVal Session 56-Detection - Images 3-1	192.54.222.11	2012-07-14 13:33:26
31989	Load Workspace			cv266	XVal Session 56	1	XVal Session 56-Detection - Images 3-1	192.54.222.11	2012-07-14 13:33:26
	Chat	knives	Kate	cv406	XVal Session 56	1	XVal Session 56-Detection - Images 3-1		2012-07-14 13:33:58.244000
	Chat	knives and heads maybe? both are frequent...	Dan	cv401	XVal Session 56	1	XVal Session 56-Detection - Images 3-1		2012-07-14 13:34:04.496000
	Chat	butterflies?	greg	cv412	XVal Session 56	1	XVal Session 56-Detection - Images 3-1		2012-07-14 13:34:07.992000
	Chat	yes i also think so	Kate	cv406	XVal Session 56	1	XVal Session 56-Detection - Images 3-1		2012-07-14 13:34:17.718000
31999	Edit Grid	[1,1] : knives		cv263	XVal Session 56	1	XVal Session 56-Detection - Images 3-1	192.54.222.11	2012-07-14 13:34:25
	Chat	shoes and horses	greg	cv412	XVal Session 56	1	XVal Session 56-Detection - Images 3-1		2012-07-14 13:34:30.418000
32005	Edit Grid	[1,2] : head		cv263	XVal Session 56	1	XVal Session 56-Detection - Images 3-1	192.54.222.11	2012-07-14 13:34:39
32006	Load Instructions			cv265	XVal Session 56	1	XVal Session 56-Detection - Words 1-1	192.54.222.11	2012-07-14 13:34:41
32007	Load Instructions			cv266	XVal Session 56	1	XVal Session 56-Detection - Words 1-1	192.54.222.11	2012-07-14 13:34:41
32008	Load Instructions			cv263	XVal Session 56	1	XVal Session 56-Detection - Words 1-1	192.54.222.11	2012-07-14 13:34:41
32009	Load Instructions			cv264	XVal Session 56	1	XVal Session 56-Detection - Words 1-1	192.54.222.11	2012-07-14 13:34:41
32014	Load Workspace			cv265	XVal Session 56	1	XVal Session 56-Detection - Words 1-1	192.54.222.11	2012-07-14 13:34:46
32015	Load Workspace			cv266	XVal Session 56	1	XVal Session 56-Detection - Words 1-1	192.54.222.11	2012-07-14 13:34:46
32016	Load Workspace			cv264	XVal Session 56	1	XVal Session 56-Detection - Words 1-1	192.54.222.11	2012-07-14 13:34:46
	Chat	shoes no	Kate	cv406	XVal Session 56	1	XVal Session 56-Detection - Images 3-1		2012-07-14 13:35:05.112000
	Chat	will count hat mike	Jamey	cv409	XVal Session 56	1	XVal Session 56-Detection - Words 1-1		2012-07-14 13:35:09.142000
	Chat	radio?	greg	cv412	XVal Session 56	1	XVal Session 56-Detection - Words 1-1		2012-07-14 13:35:11.525000
	Chat	butterfly no too	Kate	cv406	XVal Session 56	1	XVal Session 56-Detection - Images 3-1		2012-07-14 13:35:21.893000
	Chat	horse no	Kate	cv406	XVal Session 56	1	XVal Session 56-Detection - Images 3-1		2012-07-14 13:35:31.705000
	Chat	6 hat	Jamey	cv409	XVal Session 56	1	XVal Session 56-Detection - Words 1-1		2012-07-14 13:35:34.419000
32026	Edit Grid	[1,1] :		cv266	XVal Session 56	1	XVal Session 56-Detection - Words 1-1	192.54.222.11	2012-07-14 13:35:42
	Chat	9 radio	greg	cv412	XVal Session 56	1	XVal Session 56-Detection - Words 1-1		2012-07-14 13:35:49.734000
	Chat	loner mike	Jamey	cv409	XVal Session 56	1	XVal Session 56-Detection - Words 1-1		2012-07-14 13:35:56.203000
32031	Load Instructions			cv264	XVal Session 56	1	XVal Session 56-Detection - Words 2-1	192.54.222.11	2012-07-14 13:36:01
32032	Load Instructions			cv265	XVal Session 56	1	XVal Session 56-Detection - Words 2-1	192.54.222.11	2012-07-14 13:36:01
32033	Load Instructions			cv266	XVal Session 56	1	XVal Session 56-Detection - Words 2-1	192.54.222.11	2012-07-14 13:36:01
32038	Load Workspace			cv266	XVal Session 56	1	XVal Session 56-Detection - Words 2-1	192.54.222.11	2012-07-14 13:36:06
32039	Load Workspace			cv264	XVal Session 56	1	XVal Session 56-Detection - Words 2-1	192.54.222.11	2012-07-14 13:36:06
32040	Load Workspace			cv265	XVal Session 56	1	XVal Session 56-Detection - Words 2-1	192.54.222.11	2012-07-14 13:36:07
	Chat	hat?	Dan	cv401	XVal Session 56	1	XVal Session 56-Detection - Words 2-1		2012-07-14 13:36:42.428000
	Chat	hat i think	greg	cv412	XVal Session 56	1	XVal Session 56-Detection - Words 2-1		2012-07-14 13:36:53.850000
32048	Edit Grid	[1,1] : hat		cv266	XVal Session 56	1	XVal Session 56-Detection - Words 2-1	192.54.222.11	2012-07-14 13:37:06
32057	Load Instructions			cv265	XVal Session 56	1	XVal Session 56-Detection - Words 3-1	192.54.222.11	2012-07-14 13:37:21
32058	Load Instructions			cv266	XVal Session 56	1	XVal Session 56-Detection - Words 3-1	192.54.222.11	2012-07-14 13:37:21
32059	Load Instructions			cv264	XVal Session 56	1	XVal Session 56-Detection - Words 3-1	192.54.222.11	2012-07-14 13:37:21
32065	Load Workspace			cv265	XVal Session 56	1	XVal Session 56-Detection - Words 3-1	192.54.222.11	2012-07-14 13:37:26
32066	Load Workspace			cv266	XVal Session 56	1	XVal Session 56-Detection - Words 3-1	192.54.222.11	2012-07-14 13:37:26
32067	Load Workspace			cv264	XVal Session 56	1	XVal Session 56-Detection - Words 3-1	192.54.222.11	2012-07-14 13:37:27
	Chat	similar in what way?	greg	cv412	XVal Session 56	1	XVal Session 56-Detection - Words 3-1		2012-07-14 13:37:52.349000
	Chat	frequency	Dan	cv401	XVal Session 56	1	XVal Session 56-Detection - Words 3-1		2012-07-14 13:37:59.715000
	Chat	igloo and zylophone	greg	cv412	XVal Session 56	1	XVal Session 56-Detection - Words 3-1		2012-07-14 13:38:17.563000
	Chat	or igloo and comma	greg	cv412	XVal Session 56	1	XVal Session 56-Detection - Words 3-1		2012-07-14 13:38:30.616000
	Chat	igloo and mastermind	Dan	cv401	XVal Session 56	1	XVal Session 56-Detection - Words 3-1		2012-07-14 13:38:33.670000
32079	Edit Grid	[1,1] : igloo		cv266	XVal Session 56	1	XVal Session 56-Detection - Words 3-1	192.54.222.11	2012-07-14 13:38:38
32084	Load Instructions			cv264	XVal Session 56	1	XVal Session 56-Unscramble Words-1	192.54.222.11	2012-07-14 13:38:41
32087	Load Instructions			cv266	XVal Session 56	1	XVal Session 56-Unscramble Words-1	192.54.222.11	2012-07-14 13:38:41
32088	Load Instructions			cv265	XVal Session 56	1	XVal Session 56-Unscramble Words-1	192.54.222.11	2012-07-14 13:38:41
32085	Edit Grid	[1,2] : comma		cv266	XVal Session 56	1	XVal Session 56-Detection - Words 3-1	192.54.222.11	2012-07-14 13:38:41
32093	Load Workspace			cv263	XVal Session 56	1	XVal Session 56-Detection - Images 3-1	192.54.222.11	2012-07-14 13:38:45
32096	Load Instructions			cv263	XVal Session 56	1	XVal Session 56-Detection - Words 2-1	192.54.222.11	2012-07-14 13:38:46
32094	Load Instructions			cv263	XVal Session 56	1	XVal Session 56-Detection - Words 1-1	192.54.222.11	2012-07-14 13:38:46
32095	Load Workspace			cv263	XVal Session 56	1	XVal Session 56-Detection - Words 1-1	192.54.222.11	2012-07-14 13:38:46
32098	Load Instructions			cv263	XVal Session 56	1	XVal Session 56-Detection - Words 3-1	192.54.222.11	2012-07-14 13:38:47
32099	Load Workspace			cv263	XVal Session 56	1	XVal Session 56-Detection - Words 3-1	192.54.222.11	2012-07-14 13:38:47
32097	Load Workspace			cv263	XVal Session 56	1	XVal Session 56-Detection - Words 2-1	192.54.222.11	2012-07-14 13:38:47
32100	Load Instructions			cv263	XVal Session 56	1	XVal Session 56-Unscramble Words-1	192.54.222.11	2012-07-14 13:38:48
32102	Load Workspace			cv266	XVal Session 56	1	XVal Session 56-Unscramble Words-1	192.54.222.11	2012-07-14 13:39:01
32103	Load Workspace			cv263	XVal Session 56	1	XVal Session 56-Unscramble Words-1	192.54.222.11	2012-07-14 13:39:01
32104	Load Workspace			cv265	XVal Session 56	1	XVal Session 56-Unscramble Words-1	192.54.222.11	2012-07-14 13:39:01
32105	Load Workspace			cv264	XVal Session 56	1	XVal Session 56-Unscramble Words-1	192.54.222.11	2012-07-14 13:39:01
	Chat	I'll take 1-5	Dan	cv401	XVal Session 56	1	XVal Session 56-Unscramble Words-1		2012-07-14 13:39:11.558000
32112	Edit Grid	[1,1] : paper		cv265	XVal Session 56	1	XVal Session 56-Unscramble Words-1	192.54.222.11	2012-07-14 13:39:19
	Chat	6-10	Kate	cv406	XVal Session 56	1	XVal Session 56-Unscramble Words-1		2012-07-14 13:39:23.179000
32113	Edit Grid	[2,1] : cable		cv265	XVal Session 56	1	XVal Session 56-Unscramble Words-1	192.54.222.11	2012-07-14 13:39:24
32114	Edit Grid	[3,1] : jelly		cv265	XVal Session 56	1	XVal Session 56-Unscramble Words-1	192.54.222.11	2012-07-14 13:39:29
32115	Edit Grid	[6,1] : etlret		cv263	XVal Session 56	1	XVal Session 56-Unscramble Words-1	192.54.222.11	2012-07-14 13:39:34
32122	Edit Grid	[7,1] : ayavlrc		cv263	XVal Session 56	1	XVal Session 56-Unscramble Words-1	192.54.222.11	2012-07-14 13:39:44
32123	Edit Grid	[8,1] :		cv263	XVal Session 56	1	XVal Session 56-Unscramble Words-1	192.54.222.11	2012-07-14 13:39:50
	Chat	10-13	greg	cv412	XVal Session 56	1	XVal Session 56-Unscramble Words-1		2012-07-14 13:39:51.403000
32124	Edit Grid	[7,1] :		cv263	XVal Session 56	1	XVal Session 56-Unscramble Words-1	192.54.222.11	2012-07-14 13:39:53
32125	Edit Grid	[8,1] : ayavlrc		cv263	XVal Session 56	1	XVal Session 56-Unscramble Words-1	192.54.222.11	2012-07-14 13:39:55
32130	Edit Grid	[4,1] :		cv265	XVal Session 56	1	XVal Session 56-Unscramble Words-1	192.54.222.11	2012-07-14 13:40:03
32131	Edit Grid	[7,1] : reculyt		cv263	XVal Session 56	1	XVal Session 56-Unscramble Words-1	192.54.222.11	2012-07-14 13:40:08
32132	Edit Grid	[10,1] : preview		cv266	XVal Session 56	1	XVal Session 56-Unscramble Words-1	192.54.222.11	2012-07-14 13:40:10
32133	Edit Grid	[10,2] :		cv266	XVal Session 56	1	XVal Session 56-Unscramble Words-1	192.54.222.11	2012-07-14 13:40:12
32134	Edit Grid	[5,1] : winder		cv265	XVal Session 56	1	XVal Session 56-Unscramble Words-1	192.54.222.11	2012-07-14 13:40:13
	Chat	25 AND DOWN	Jamey	cv409	XVal Session 56	1	XVal Session 56-Unscramble Words-1		2012-07-14 13:40:15.561000
32139	Edit Grid	[9,1] : arfehtr		cv263	XVal Session 56	1	XVal Session 56-Unscramble Words-1	192.54.222.11	2012-07-14 13:40:23
32143	Edit Grid	[6,1] :		cv263	XVal Session 56	1	XVal Session 56-Unscramble Words-1	192.54.222.11	2012-07-14 13:40:41
32146	Edit Grid	[7,1] :		cv263	XVal Session 56	1	XVal Session 56-Unscramble Words-1	192.54.222.11	2012-07-14 13:40:43
32147	Edit Grid	[8,1] :		cv263	XVal Session 56	1	XVal Session 56-Unscramble Words-1	192.54.222.11	2012-07-14 13:40:45
32149	Edit Grid	[9,1] :		cv263	XVal Session 56	1	XVal Session 56-Unscramble Words-1	192.54.222.11	2012-07-14 13:40:47
32154	Edit Grid	[4,1] : yellow		cv265	XVal Session 56	1	XVal Session 56-Unscramble Words-1	192.54.222.11	2012-07-14 13:40:49
32155	Edit Grid	[11,1] :		cv266	XVal Session 56	1	XVal Session 56-Unscramble Words-1	192.54.222.11	2012-07-14 13:40:56
32159	Load Instructions			cv266	XVal Session 56	1	XVal Session 56-Memory - Video and Image Trial-1	192.54.222.11	2012-07-14 13:41:01
32160	Load Instructions			cv265	XVal Session 56	1	XVal Session 56-Memory - Video and Image Trial-1	192.54.222.11	2012-07-14 13:41:01
32161	Load Instructions			cv263	XVal Session 56	1	XVal Session 56-Memory - Video and Image Trial-1	192.54.222.11	2012-07-14 13:41:01
32162	Load Instructions			cv264	XVal Session 56	1	XVal Session 56-Memory - Video and Image Trial-1	192.54.222.11	2012-07-14 13:41:01
32165	Load Primer			cv264	XVal Session 56	1	XVal Session 56-Memory - Video and Image Trial-1	192.54.222.11	2012-07-14 13:41:21
32166	Load Primer			cv266	XVal Session 56	1	XVal Session 56-Memory - Video and Image Trial-1	192.54.222.11	2012-07-14 13:41:21
32167	Load Primer			cv265	XVal Session 56	1	XVal Session 56-Memory - Video and Image Trial-1	192.54.222.11	2012-07-14 13:41:21
32168	Load Primer			cv263	XVal Session 56	1	XVal Session 56-Memory - Video and Image Trial-1	192.54.222.11	2012-07-14 13:41:21
32189	Load Workspace			cv263	XVal Session 56	1	XVal Session 56-Memory - Video and Image Trial-1	192.54.222.11	2012-07-14 13:42:32
32190	Load Workspace			cv266	XVal Session 56	1	XVal Session 56-Memory - Video and Image Trial-1	192.54.222.11	2012-07-14 13:42:32
32191	Load Workspace			cv265	XVal Session 56	1	XVal Session 56-Memory - Video and Image Trial-1	192.54.222.11	2012-07-14 13:42:32
32192	Load Workspace			cv264	XVal Session 56	1	XVal Session 56-Memory - Video and Image Trial-1	192.54.222.11	2012-07-14 13:42:32
32201	Edit Grid	[1,1] :		cv265	XVal Session 56	1	XVal Session 56-Memory - Video and Image Trial-1	192.54.222.11	2012-07-14 13:42:44
32202	Edit Grid	[3,1] :		cv265	XVal Session 56	1	XVal Session 56-Memory - Video and Image Trial-1	192.54.222.11	2012-07-14 13:42:48
32203	Edit Grid	[3,1] : left		cv266	XVal Session 56	1	XVal Session 56-Memory - Video and Image Trial-1	192.54.222.11	2012-07-14 13:42:55
32204	Edit Grid	[1,1] : chicken		cv263	XVal Session 56	1	XVal Session 56-Memory - Video and Image Trial-1	192.54.222.11	2012-07-14 13:43:07
32205	Edit Grid	[5,1] : 6		cv266	XVal Session 56	1	XVal Session 56-Memory - Video and Image Trial-1	192.54.222.11	2012-07-14 13:43:12
32206	Edit Grid	[7,1] : 2		cv266	XVal Session 56	1	XVal Session 56-Memory - Video and Image Trial-1	192.54.222.11	2012-07-14 13:43:21
32208	Edit Grid	[9,1] : c		cv266	XVal Session 56	1	XVal Session 56-Memory - Video and Image Trial-1	192.54.222.11	2012-07-14 13:43:42
32212	Edit Grid	[9,2] : d		cv266	XVal Session 56	1	XVal Session 56-Memory - Video and Image Trial-1	192.54.222.11	2012-07-14 13:43:44
32215	Edit Grid	[9,4] : B		cv264	XVal Session 56	1	XVal Session 56-Memory - Video and Image Trial-1	192.54.222.11	2012-07-14 13:43:50
32222	Edit Grid	[9,4] : b		cv263	XVal Session 56	1	XVal Session 56-Memory - Video and Image Trial-1	192.54.222.11	2012-07-14 13:43:57
32223	Edit Grid	[9,3] : a		cv263	XVal Session 56	1	XVal Session 56-Memory - Video and Image Trial-1	192.54.222.11	2012-07-14 13:44:00
32225	Load Instructions			cv264	XVal Session 56	1	XVal Session 56-Memory - Strategy 1-1	192.54.222.11	2012-07-14 13:44:02
32226	Load Instructions			cv266	XVal Session 56	1	XVal Session 56-Memory - Strategy 1-1	192.54.222.11	2012-07-14 13:44:02
32227	Load Instructions			cv265	XVal Session 56	1	XVal Session 56-Memory - Strategy 1-1	192.54.222.11	2012-07-14 13:44:02
32228	Load Instructions			cv263	XVal Session 56	1	XVal Session 56-Memory - Strategy 1-1	192.54.222.11	2012-07-14 13:44:02
32234	Load Workspace			cv263	XVal Session 56	1	XVal Session 56-Memory - Strategy 1-1	192.54.222.11	2012-07-14 13:44:27
32235	Load Workspace			cv264	XVal Session 56	1	XVal Session 56-Memory - Strategy 1-1	192.54.222.11	2012-07-14 13:44:27
32237	Load Workspace			cv266	XVal Session 56	1	XVal Session 56-Memory - Strategy 1-1	192.54.222.11	2012-07-14 13:44:27
32238	Load Workspace			cv265	XVal Session 56	1	XVal Session 56-Memory - Strategy 1-1	192.54.222.11	2012-07-14 13:44:27
	Edit pad (rev 0)		greg	cv412	XVal Session 56	1	XVal Session 56-Memory - Strategy 1-1		2012-07-14 13:44:30.736000
	Edit pad (rev 1)		greg	cv412	XVal Session 56	1	XVal Session 56-Memory - Strategy 1-1		2012-07-14 13:44:31.237000
	Edit pad (rev 2)		greg	cv412	XVal Session 56	1	XVal Session 56-Memory - Strategy 1-1		2012-07-14 13:44:31.738000
	Edit pad (rev 3)		greg	cv412	XVal Session 56	1	XVal Session 56-Memory - Strategy 1-1		2012-07-14 13:44:32.238000
	Edit pad (rev 4)		greg	cv412	XVal Session 56	1	XVal Session 56-Memory - Strategy 1-1		2012-07-14 13:44:33.628000
	Edit pad (rev 5)		greg	cv412	XVal Session 56	1	XVal Session 56-Memory - Strategy 1-1		2012-07-14 13:44:34.132000
	Edit pad (rev 6)		greg	cv412	XVal Session 56	1	XVal Session 56-Memory - Strategy 1-1		2012-07-14 13:44:34.633000
	Edit pad (rev 7)		greg	cv412	XVal Session 56	1	XVal Session 56-Memory - Strategy 1-1		2012-07-14 13:44:35.138000
	Edit pad (rev 8)		greg	cv412	XVal Session 56	1	XVal Session 56-Memory - Strategy 1-1		2012-07-14 13:44:35.638000
	Edit pad (rev 9)		greg	cv412	XVal Session 56	1	XVal Session 56-Memory - Strategy 1-1		2012-07-14 13:44:36.440000
	Edit pad (rev 10)		greg	cv412	XVal Session 56	1	XVal Session 56-Memory - Strategy 1-1		2012-07-14 13:44:36.941000
	Edit pad (rev 11)		greg	cv412	XVal Session 56	1	XVal Session 56-Memory - Strategy 1-1		2012-07-14 13:44:37.441000
	Edit pad (rev 12)		greg	cv412	XVal Session 56	1	XVal Session 56-Memory - Strategy 1-1		2012-07-14 13:44:37.940000
	Edit pad (rev 13)		greg	cv412	XVal Session 56	1	XVal Session 56-Memory - Strategy 1-1		2012-07-14 13:44:38.441000
	Edit pad (rev 14)		greg	cv412	XVal Session 56	1	XVal Session 56-Memory - Strategy 1-1		2012-07-14 13:44:38.941000
	Edit pad (rev 15)		greg	cv412	XVal Session 56	1	XVal Session 56-Memory - Strategy 1-1		2012-07-14 13:44:39.442000
	Edit pad (rev 16)		greg	cv412	XVal Session 56	1	XVal Session 56-Memory - Strategy 1-1		2012-07-14 13:44:39.942000
	Edit pad (rev 17)		greg	cv412	XVal Session 56	1	XVal Session 56-Memory - Strategy 1-1		2012-07-14 13:44:40.443000
	Edit pad (rev 18)		greg	cv412	XVal Session 56	1	XVal Session 56-Memory - Strategy 1-1		2012-07-14 13:44:41.238000
	Edit pad (rev 19)		greg	cv412	XVal Session 56	1	XVal Session 56-Memory - Strategy 1-1		2012-07-14 13:44:41.737000
	Edit pad (rev 20)		greg	cv412	XVal Session 56	1	XVal Session 56-Memory - Strategy 1-1		2012-07-14 13:44:42.237000
	Edit pad (rev 21)		greg	cv412	XVal Session 56	1	XVal Session 56-Memory - Strategy 1-1		2012-07-14 13:44:42.738000
	Edit pad (rev 22)		greg	cv412	XVal Session 56	1	XVal Session 56-Memory - Strategy 1-1		2012-07-14 13:44:43.239000
[truncated: 1,497 more rows]
