# Supplementary material for: Dynamics of collective performance in collaboration networks
Source: PLoS One. 2018 Oct 10;13(10):e0204547. doi: 10.1371/journal.pone.0204547 (PMC6179230; doi:10.1371/journal.pone.0204547)
Supplement: S1 Dataset — (ZIP) [file pone.0204547.s001.zip › data/team-data/team-chat-logs/XVal Session 19 - Group 1 - LogFile.csv]

id	event	data	chat_name	subject	session	session_group	completed_task	ip_address	timestamp
14211	Entering waiting room			cv090	XVal Session 19			192.54.222.11	2012-07-11 10:09:03
14214	Entering waiting room			cv091	XVal Session 19			192.54.222.3	2012-07-11 10:09:11
14215	Entering waiting room			cv088	XVal Session 19			192.54.222.11	2012-07-11 10:09:13
14225	Entering waiting room			cv089	XVal Session 19			192.54.222.3	2012-07-11 10:09:42
14236	Setup participants				XVal Session 19				2012-07-11 10:10:07
14237	Setup tasks				XVal Session 19				2012-07-11 10:10:07
14238	Introduction	Starting in 25 seconds		cv091	XVal Session 19	1		192.54.222.3	2012-07-11 10:10:07
14239	Introduction	Starting in 25 seconds		cv089	XVal Session 19	1		192.54.222.3	2012-07-11 10:10:07
14240	Introduction	Starting in 25 seconds		cv090	XVal Session 19	1		192.54.222.11	2012-07-11 10:10:07
14241	Introduction	Starting in 20 seconds		cv088	XVal Session 19	1		192.54.222.11	2012-07-11 10:10:12
14250	Load Instructions			cv088	XVal Session 19	1	XVal Session 19-Introduction-1	192.54.222.11	2012-07-11 10:10:32
14251	Load Instructions			cv091	XVal Session 19	1	XVal Session 19-Introduction-1	192.54.222.3	2012-07-11 10:10:32
14252	Load Instructions			cv089	XVal Session 19	1	XVal Session 19-Introduction-1	192.54.222.3	2012-07-11 10:10:32
14253	Load Instructions			cv090	XVal Session 19	1	XVal Session 19-Introduction-1	192.54.222.11	2012-07-11 10:10:32
14258	Load Workspace			cv088	XVal Session 19	1	XVal Session 19-Introduction-1	192.54.222.11	2012-07-11 10:10:52
14259	Load Workspace			cv091	XVal Session 19	1	XVal Session 19-Introduction-1	192.54.222.3	2012-07-11 10:10:52
14260	Load Workspace			cv089	XVal Session 19	1	XVal Session 19-Introduction-1	192.54.222.3	2012-07-11 10:10:52
14261	Load Workspace			cv090	XVal Session 19	1	XVal Session 19-Introduction-1	192.54.222.11	2012-07-11 10:10:52
	Edit pad (rev 0)		nic	cv403	XVal Session 19	1	XVal Session 19-Introduction-1		2012-07-11 10:10:59.363000
	Edit pad (rev 1)		nic	cv403	XVal Session 19	1	XVal Session 19-Introduction-1		2012-07-11 10:10:59.869000
	Edit pad (rev 2)		nic	cv403	XVal Session 19	1	XVal Session 19-Introduction-1		2012-07-11 10:11:00.635000
	Edit pad (rev 3)		nic	cv403	XVal Session 19	1	XVal Session 19-Introduction-1		2012-07-11 10:11:01.148000
	Edit pad (rev 4)		Bob	cv404	XVal Session 19	1	XVal Session 19-Introduction-1		2012-07-11 10:11:03.176000
	Edit pad (rev 5)		Bob	cv404	XVal Session 19	1	XVal Session 19-Introduction-1		2012-07-11 10:11:03.672000
	Edit pad (rev 6)		Bob	cv404	XVal Session 19	1	XVal Session 19-Introduction-1		2012-07-11 10:11:04.172000
	Edit pad (rev 7)		Bob	cv404	XVal Session 19	1	XVal Session 19-Introduction-1		2012-07-11 10:11:04.672000
	Edit pad (rev 8)		Bob	cv404	XVal Session 19	1	XVal Session 19-Introduction-1		2012-07-11 10:11:05.172000
	Edit pad (rev 9)		Bob	cv404	XVal Session 19	1	XVal Session 19-Introduction-1		2012-07-11 10:11:06.981000
	Edit pad (rev 10)		jeral	cv311	XVal Session 19	1	XVal Session 19-Introduction-1		2012-07-11 10:11:12.061000
	Edit pad (rev 11)		jeral	cv311	XVal Session 19	1	XVal Session 19-Introduction-1		2012-07-11 10:11:12.557000
	Edit pad (rev 12)		Bob	cv404	XVal Session 19	1	XVal Session 19-Introduction-1		2012-07-11 10:11:12.618000
	Edit pad (rev 13)		Bob	cv404	XVal Session 19	1	XVal Session 19-Introduction-1		2012-07-11 10:11:13.125000
	Edit pad (rev 14)		jeral	cv311	XVal Session 19	1	XVal Session 19-Introduction-1		2012-07-11 10:11:13.147000
	Edit pad (rev 15)		Bob	cv404	XVal Session 19	1	XVal Session 19-Introduction-1		2012-07-11 10:11:13.626000
	Edit pad (rev 16)		jeral	cv311	XVal Session 19	1	XVal Session 19-Introduction-1		2012-07-11 10:11:13.727000
	Edit pad (rev 17)		Bob	cv404	XVal Session 19	1	XVal Session 19-Introduction-1		2012-07-11 10:11:14.125000
	Edit pad (rev 18)		jeral	cv311	XVal Session 19	1	XVal Session 19-Introduction-1		2012-07-11 10:11:14.158000
	Edit pad (rev 19)		Bob	cv404	XVal Session 19	1	XVal Session 19-Introduction-1		2012-07-11 10:11:14.641000
	Edit pad (rev 20)		jeral	cv311	XVal Session 19	1	XVal Session 19-Introduction-1		2012-07-11 10:11:14.665000
	Edit pad (rev 21)		Bob	cv404	XVal Session 19	1	XVal Session 19-Introduction-1		2012-07-11 10:11:15.143000
	Edit pad (rev 22)		jeral	cv311	XVal Session 19	1	XVal Session 19-Introduction-1		2012-07-11 10:11:15.163000
	Edit pad (rev 23)		Bob	cv404	XVal Session 19	1	XVal Session 19-Introduction-1		2012-07-11 10:11:15.645000
	Edit pad (rev 24)		jeral	cv311	XVal Session 19	1	XVal Session 19-Introduction-1		2012-07-11 10:11:15.665000
	Edit pad (rev 25)		Bob	cv404	XVal Session 19	1	XVal Session 19-Introduction-1		2012-07-11 10:11:16.156000
	Edit pad (rev 26)		jeral	cv311	XVal Session 19	1	XVal Session 19-Introduction-1		2012-07-11 10:11:16.165000
	Edit pad (rev 27)		jeral	cv311	XVal Session 19	1	XVal Session 19-Introduction-1		2012-07-11 10:11:16.665000
	Edit pad (rev 28)		Bob	cv404	XVal Session 19	1	XVal Session 19-Introduction-1		2012-07-11 10:11:16.747000
	Edit pad (rev 29)		jeral	cv311	XVal Session 19	1	XVal Session 19-Introduction-1		2012-07-11 10:11:17.166000
	Edit pad (rev 30)		Bob	cv404	XVal Session 19	1	XVal Session 19-Introduction-1		2012-07-11 10:11:17.248000
	Edit pad (rev 31)		jeral	cv311	XVal Session 19	1	XVal Session 19-Introduction-1		2012-07-11 10:11:17.666000
	Edit pad (rev 32)		Bob	cv404	XVal Session 19	1	XVal Session 19-Introduction-1		2012-07-11 10:11:17.753000
	Edit pad (rev 33)		Bob	cv404	XVal Session 19	1	XVal Session 19-Introduction-1		2012-07-11 10:11:18.265000
	Edit pad (rev 34)		nic	cv403	XVal Session 19	1	XVal Session 19-Introduction-1		2012-07-11 10:11:18.676000
	Edit pad (rev 35)		Bob	cv404	XVal Session 19	1	XVal Session 19-Introduction-1		2012-07-11 10:11:18.890000
	Edit pad (rev 36)		nic	cv403	XVal Session 19	1	XVal Session 19-Introduction-1		2012-07-11 10:11:19.179000
	Edit pad (rev 37)		Bob	cv404	XVal Session 19	1	XVal Session 19-Introduction-1		2012-07-11 10:11:19.395000
	Edit pad (rev 38)		nic	cv403	XVal Session 19	1	XVal Session 19-Introduction-1		2012-07-11 10:11:19.834000
	Edit pad (rev 39)		Bob	cv404	XVal Session 19	1	XVal Session 19-Introduction-1		2012-07-11 10:11:19.904000
	Edit pad (rev 40)		nic	cv403	XVal Session 19	1	XVal Session 19-Introduction-1		2012-07-11 10:11:20.335000
	Edit pad (rev 41)		Bob	cv404	XVal Session 19	1	XVal Session 19-Introduction-1		2012-07-11 10:11:20.406000
	Edit pad (rev 42)		nic	cv403	XVal Session 19	1	XVal Session 19-Introduction-1		2012-07-11 10:11:20.835000
	Edit pad (rev 43)		Bob	cv404	XVal Session 19	1	XVal Session 19-Introduction-1		2012-07-11 10:11:20.908000
	Edit pad (rev 44)		nic	cv403	XVal Session 19	1	XVal Session 19-Introduction-1		2012-07-11 10:11:21.336000
	Edit pad (rev 45)		Bob	cv404	XVal Session 19	1	XVal Session 19-Introduction-1		2012-07-11 10:11:21.404000
	Edit pad (rev 46)		Bob	cv404	XVal Session 19	1	XVal Session 19-Introduction-1		2012-07-11 10:11:21.906000
	Edit pad (rev 47)		nic	cv403	XVal Session 19	1	XVal Session 19-Introduction-1		2012-07-11 10:11:21.964000
	Edit pad (rev 48)		nic	cv403	XVal Session 19	1	XVal Session 19-Introduction-1		2012-07-11 10:11:22.476000
	Edit pad (rev 49)		Bob	cv404	XVal Session 19	1	XVal Session 19-Introduction-1		2012-07-11 10:11:22.519000
	Edit pad (rev 50)		nic	cv403	XVal Session 19	1	XVal Session 19-Introduction-1		2012-07-11 10:11:22.976000
	Edit pad (rev 51)		Bob	cv404	XVal Session 19	1	XVal Session 19-Introduction-1		2012-07-11 10:11:23.024000
	Edit pad (rev 52)		Bob	cv404	XVal Session 19	1	XVal Session 19-Introduction-1		2012-07-11 10:11:23.531000
	Edit pad (rev 53)		nic	cv403	XVal Session 19	1	XVal Session 19-Introduction-1		2012-07-11 10:11:23.845000
	Edit pad (rev 54)		Bob	cv404	XVal Session 19	1	XVal Session 19-Introduction-1		2012-07-11 10:11:24.031000
	Edit pad (rev 55)		nic	cv403	XVal Session 19	1	XVal Session 19-Introduction-1		2012-07-11 10:11:24.533000
	Edit pad (rev 56)		nic	cv403	XVal Session 19	1	XVal Session 19-Introduction-1		2012-07-11 10:11:25.038000
	Edit pad (rev 57)		nic	cv403	XVal Session 19	1	XVal Session 19-Introduction-1		2012-07-11 10:11:25.538000
	Edit pad (rev 58)		jeral	cv311	XVal Session 19	1	XVal Session 19-Introduction-1		2012-07-11 10:11:38.767000
	Edit pad (rev 59)		jeral	cv311	XVal Session 19	1	XVal Session 19-Introduction-1		2012-07-11 10:11:39.275000
	Edit pad (rev 60)		jeral	cv311	XVal Session 19	1	XVal Session 19-Introduction-1		2012-07-11 10:11:39.776000
	Edit pad (rev 61)		jeral	cv311	XVal Session 19	1	XVal Session 19-Introduction-1		2012-07-11 10:11:40.275000
	Edit pad (rev 62)		jeral	cv311	XVal Session 19	1	XVal Session 19-Introduction-1		2012-07-11 10:11:41.006000
	Edit pad (rev 63)		sluggo	cv411	XVal Session 19	1	XVal Session 19-Introduction-1		2012-07-11 10:11:41.238000
	Edit pad (rev 64)		Bob	cv404	XVal Session 19	1	XVal Session 19-Introduction-1		2012-07-11 10:11:42.228000
	Edit pad (rev 65)		sluggo	cv411	XVal Session 19	1	XVal Session 19-Introduction-1		2012-07-11 10:11:42.739000
	Edit pad (rev 66)		sluggo	cv411	XVal Session 19	1	XVal Session 19-Introduction-1		2012-07-11 10:11:43.554000
	Edit pad (rev 67)		sluggo	cv411	XVal Session 19	1	XVal Session 19-Introduction-1		2012-07-11 10:11:44.059000
	Edit pad (rev 68)		Bob	cv404	XVal Session 19	1	XVal Session 19-Introduction-1		2012-07-11 10:11:44.476000
	Edit pad (rev 69)		jeral	cv311	XVal Session 19	1	XVal Session 19-Introduction-1		2012-07-11 10:11:46.006000
	Edit pad (rev 70)		Bob	cv404	XVal Session 19	1	XVal Session 19-Introduction-1		2012-07-11 10:11:46.037000
	Edit pad (rev 71)		Bob	cv404	XVal Session 19	1	XVal Session 19-Introduction-1		2012-07-11 10:11:46.547000
	Edit pad (rev 72)		Bob	cv404	XVal Session 19	1	XVal Session 19-Introduction-1		2012-07-11 10:11:47.047000
	Edit pad (rev 73)		Bob	cv404	XVal Session 19	1	XVal Session 19-Introduction-1		2012-07-11 10:11:47.547000
	Edit pad (rev 74)		Bob	cv404	XVal Session 19	1	XVal Session 19-Introduction-1		2012-07-11 10:11:48.330000
	Edit pad (rev 75)		Bob	cv404	XVal Session 19	1	XVal Session 19-Introduction-1		2012-07-11 10:11:48.830000
	Edit pad (rev 76)		Bob	cv404	XVal Session 19	1	XVal Session 19-Introduction-1		2012-07-11 10:11:49.330000
	Edit pad (rev 77)		Bob	cv404	XVal Session 19	1	XVal Session 19-Introduction-1		2012-07-11 10:11:49.830000
	Edit pad (rev 78)		Bob	cv404	XVal Session 19	1	XVal Session 19-Introduction-1		2012-07-11 10:11:50.334000
	Edit pad (rev 79)		Bob	cv404	XVal Session 19	1	XVal Session 19-Introduction-1		2012-07-11 10:11:50.844000
	Edit pad (rev 80)		Bob	cv404	XVal Session 19	1	XVal Session 19-Introduction-1		2012-07-11 10:11:51.344000
	Edit pad (rev 81)		Bob	cv404	XVal Session 19	1	XVal Session 19-Introduction-1		2012-07-11 10:11:51.844000
	Edit pad (rev 82)		Bob	cv404	XVal Session 19	1	XVal Session 19-Introduction-1		2012-07-11 10:11:52.342000
	Edit pad (rev 83)		Bob	cv404	XVal Session 19	1	XVal Session 19-Introduction-1		2012-07-11 10:11:52.850000
	Edit pad (rev 84)		Bob	cv404	XVal Session 19	1	XVal Session 19-Introduction-1		2012-07-11 10:11:53.724000
	Edit pad (rev 85)		Bob	cv404	XVal Session 19	1	XVal Session 19-Introduction-1		2012-07-11 10:11:57.243000
	Edit pad (rev 86)		Bob	cv404	XVal Session 19	1	XVal Session 19-Introduction-1		2012-07-11 10:11:57.750000
	Edit pad (rev 87)		Bob	cv404	XVal Session 19	1	XVal Session 19-Introduction-1		2012-07-11 10:11:58.252000
	Edit pad (rev 88)		Bob	cv404	XVal Session 19	1	XVal Session 19-Introduction-1		2012-07-11 10:11:59.853000
	Edit pad (rev 89)		Bob	cv404	XVal Session 19	1	XVal Session 19-Introduction-1		2012-07-11 10:12:00.359000
	Edit pad (rev 90)		Bob	cv404	XVal Session 19	1	XVal Session 19-Introduction-1		2012-07-11 10:12:03.506000
	Edit pad (rev 91)		Bob	cv404	XVal Session 19	1	XVal Session 19-Introduction-1		2012-07-11 10:12:05.212000
	Edit pad (rev 92)		jeral	cv311	XVal Session 19	1	XVal Session 19-Introduction-1		2012-07-11 10:12:05.929000
	Edit pad (rev 93)		jeral	cv311	XVal Session 19	1	XVal Session 19-Introduction-1		2012-07-11 10:12:06.499000
	Edit pad (rev 94)		jeral	cv311	XVal Session 19	1	XVal Session 19-Introduction-1		2012-07-11 10:12:07.010000
	Edit pad (rev 95)		jeral	cv311	XVal Session 19	1	XVal Session 19-Introduction-1		2012-07-11 10:12:07.509000
	Edit pad (rev 96)		jeral	cv311	XVal Session 19	1	XVal Session 19-Introduction-1		2012-07-11 10:12:08.014000
	Edit pad (rev 97)		jeral	cv311	XVal Session 19	1	XVal Session 19-Introduction-1		2012-07-11 10:12:08.524000
	Edit pad (rev 98)		jeral	cv311	XVal Session 19	1	XVal Session 19-Introduction-1		2012-07-11 10:12:09.025000
	Edit pad (rev 99)		Bob	cv404	XVal Session 19	1	XVal Session 19-Introduction-1		2012-07-11 10:12:09.445000
	Edit pad (rev 100)		jeral	cv311	XVal Session 19	1	XVal Session 19-Introduction-1		2012-07-11 10:12:09.530000
	Edit pad (rev 101)		Bob	cv404	XVal Session 19	1	XVal Session 19-Introduction-1		2012-07-11 10:12:09.922000
	Edit pad (rev 102)		jeral	cv311	XVal Session 19	1	XVal Session 19-Introduction-1		2012-07-11 10:12:10.220000
	Edit pad (rev 103)		jeral	cv311	XVal Session 19	1	XVal Session 19-Introduction-1		2012-07-11 10:12:10.727000
	Edit pad (rev 104)		Bob	cv404	XVal Session 19	1	XVal Session 19-Introduction-1		2012-07-11 10:12:10.932000
	Edit pad (rev 105)		jeral	cv311	XVal Session 19	1	XVal Session 19-Introduction-1		2012-07-11 10:12:11.230000
	Edit pad (rev 106)		Bob	cv404	XVal Session 19	1	XVal Session 19-Introduction-1		2012-07-11 10:12:11.436000
	Edit pad (rev 107)		jeral	cv311	XVal Session 19	1	XVal Session 19-Introduction-1		2012-07-11 10:12:11.735000
	Edit pad (rev 108)		Bob	cv404	XVal Session 19	1	XVal Session 19-Introduction-1		2012-07-11 10:12:11.937000
	Edit pad (rev 109)		Bob	cv404	XVal Session 19	1	XVal Session 19-Introduction-1		2012-07-11 10:12:12.437000
	Edit pad (rev 110)		jeral	cv311	XVal Session 19	1	XVal Session 19-Introduction-1		2012-07-11 10:12:12.443000
	Edit pad (rev 111)		Bob	cv404	XVal Session 19	1	XVal Session 19-Introduction-1		2012-07-11 10:12:12.938000
	Edit pad (rev 112)		Bob	cv404	XVal Session 19	1	XVal Session 19-Introduction-1		2012-07-11 10:12:13.438000
	Edit pad (rev 113)		jeral	cv311	XVal Session 19	1	XVal Session 19-Introduction-1		2012-07-11 10:12:13.705000
	Edit pad (rev 114)		jeral	cv311	XVal Session 19	1	XVal Session 19-Introduction-1		2012-07-11 10:12:14.409000
	Edit pad (rev 115)		Bob	cv404	XVal Session 19	1	XVal Session 19-Introduction-1		2012-07-11 10:12:15.008000
	Edit pad (rev 116)		Bob	cv404	XVal Session 19	1	XVal Session 19-Introduction-1		2012-07-11 10:12:18.027000
14270	Load Instructions			cv091	XVal Session 19	1	XVal Session 19-Typing - Text-1	192.54.222.3	2012-07-11 10:12:22
14271	Load Instructions			cv089	XVal Session 19	1	XVal Session 19-Typing - Text-1	192.54.222.3	2012-07-11 10:12:22
14272	Load Instructions			cv090	XVal Session 19	1	XVal Session 19-Typing - Text-1	192.54.222.11	2012-07-11 10:12:22
14273	Load Instructions			cv088	XVal Session 19	1	XVal Session 19-Typing - Text-1	192.54.222.11	2012-07-11 10:12:23
	Edit pad (rev 117)		Bob	cv404	XVal Session 19	1	XVal Session 19-Introduction-1		2012-07-11 10:12:30.731000
	Edit pad (rev 118)		Bob	cv404	XVal Session 19	1	XVal Session 19-Introduction-1		2012-07-11 10:12:32.422000
	Edit pad (rev 119)		Bob	cv404	XVal Session 19	1	XVal Session 19-Introduction-1		2012-07-11 10:12:32.922000
	Edit pad (rev 120)		Bob	cv404	XVal Session 19	1	XVal Session 19-Introduction-1		2012-07-11 10:12:33.468000
	Edit pad (rev 121)		Bob	cv404	XVal Session 19	1	XVal Session 19-Introduction-1		2012-07-11 10:12:35.502000
14278	Load Workspace			cv089	XVal Session 19	1	XVal Session 19-Introduction-1	192.54.222.3	2012-07-11 10:12:40
14279	Load Instructions			cv089	XVal Session 19	1	XVal Session 19-Typing - Text-1	192.54.222.3	2012-07-11 10:12:41
14284	Load Workspace			cv088	XVal Session 19	1	XVal Session 19-Typing - Text-1	192.54.222.11	2012-07-11 10:13:02
14285	Load Workspace			cv091	XVal Session 19	1	XVal Session 19-Typing - Text-1	192.54.222.3	2012-07-11 10:13:02
14286	Load Workspace			cv089	XVal Session 19	1	XVal Session 19-Typing - Text-1	192.54.222.3	2012-07-11 10:13:02
14287	Load Workspace			cv090	XVal Session 19	1	XVal Session 19-Typing - Text-1	192.54.222.11	2012-07-11 10:13:02
	Edit pad (rev 0)		Bob	cv404	XVal Session 19	1	XVal Session 19-Typing - Text-1		2012-07-11 10:13:06.762000
	Edit pad (rev 1)		Bob	cv404	XVal Session 19	1	XVal Session 19-Typing - Text-1		2012-07-11 10:13:07.497000
	Edit pad (rev 2)		Bob	cv404	XVal Session 19	1	XVal Session 19-Typing - Text-1		2012-07-11 10:13:15.055000
	Edit pad (rev 3)		Bob	cv404	XVal Session 19	1	XVal Session 19-Typing - Text-1		2012-07-11 10:13:15.563000
	Edit pad (rev 4)		Bob	cv404	XVal Session 19	1	XVal Session 19-Typing - Text-1		2012-07-11 10:13:16.236000
	Edit pad (rev 5)		Bob	cv404	XVal Session 19	1	XVal Session 19-Typing - Text-1		2012-07-11 10:13:16.736000
	Edit pad (rev 6)		Bob	cv404	XVal Session 19	1	XVal Session 19-Typing - Text-1		2012-07-11 10:13:17.240000
	Edit pad (rev 7)		Bob	cv404	XVal Session 19	1	XVal Session 19-Typing - Text-1		2012-07-11 10:13:17.750000
	Edit pad (rev 8)		Bob	cv404	XVal Session 19	1	XVal Session 19-Typing - Text-1		2012-07-11 10:13:18.250000
	Edit pad (rev 9)		Bob	cv404	XVal Session 19	1	XVal Session 19-Typing - Text-1		2012-07-11 10:13:18.750000
	Edit pad (rev 10)		Bob	cv404	XVal Session 19	1	XVal Session 19-Typing - Text-1		2012-07-11 10:13:19.251000
	Edit pad (rev 11)		Bob	cv404	XVal Session 19	1	XVal Session 19-Typing - Text-1		2012-07-11 10:13:19.822000
	Edit pad (rev 12)		Bob	cv404	XVal Session 19	1	XVal Session 19-Typing - Text-1		2012-07-11 10:13:20.328000
	Edit pad (rev 13)		Bob	cv404	XVal Session 19	1	XVal Session 19-Typing - Text-1		2012-07-11 10:13:20.829000
	Edit pad (rev 14)		Bob	cv404	XVal Session 19	1	XVal Session 19-Typing - Text-1		2012-07-11 10:13:21.329000
	Edit pad (rev 15)		Bob	cv404	XVal Session 19	1	XVal Session 19-Typing - Text-1		2012-07-11 10:13:21.829000
	Edit pad (rev 16)		Bob	cv404	XVal Session 19	1	XVal Session 19-Typing - Text-1		2012-07-11 10:13:22.329000
	Edit pad (rev 17)		Bob	cv404	XVal Session 19	1	XVal Session 19-Typing - Text-1		2012-07-11 10:13:22.828000
	Edit pad (rev 18)		Bob	cv404	XVal Session 19	1	XVal Session 19-Typing - Text-1		2012-07-11 10:13:23.329000
	Edit pad (rev 19)		Bob	cv404	XVal Session 19	1	XVal Session 19-Typing - Text-1		2012-07-11 10:13:23.829000
	Edit pad (rev 20)		Bob	cv404	XVal Session 19	1	XVal Session 19-Typing - Text-1		2012-07-11 10:13:24.329000
	Chat	who's a good typist?	nic	cv403	XVal Session 19	1	XVal Session 19-Typing - Text-1		2012-07-11 10:13:25
	Edit pad (rev 21)		jeral	cv311	XVal Session 19	1	XVal Session 19-Typing - Text-1		2012-07-11 10:13:25.013000
	Edit pad (rev 22)		Bob	cv404	XVal Session 19	1	XVal Session 19-Typing - Text-1		2012-07-11 10:13:25.317000
	Edit pad (rev 23)		Bob	cv404	XVal Session 19	1	XVal Session 19-Typing - Text-1		2012-07-11 10:13:25.829000
	Edit pad (rev 24)		Bob	cv404	XVal Session 19	1	XVal Session 19-Typing - Text-1		2012-07-11 10:13:26.329000
	Edit pad (rev 25)		Bob	cv404	XVal Session 19	1	XVal Session 19-Typing - Text-1		2012-07-11 10:13:26.829000
	Edit pad (rev 26)		Bob	cv404	XVal Session 19	1	XVal Session 19-Typing - Text-1		2012-07-11 10:13:27.329000
	Edit pad (rev 27)		jeral	cv311	XVal Session 19	1	XVal Session 19-Typing - Text-1		2012-07-11 10:13:27.552000
	Edit pad (rev 28)		Bob	cv404	XVal Session 19	1	XVal Session 19-Typing - Text-1		2012-07-11 10:13:27.829000
	Edit pad (rev 29)		Bob	cv404	XVal Session 19	1	XVal Session 19-Typing - Text-1		2012-07-11 10:13:28.330000
	Edit pad (rev 30)		Bob	cv404	XVal Session 19	1	XVal Session 19-Typing - Text-1		2012-07-11 10:13:29.275000
	Edit pad (rev 31)		Bob	cv404	XVal Session 19	1	XVal Session 19-Typing - Text-1		2012-07-11 10:13:29.783000
	Edit pad (rev 32)		Bob	cv404	XVal Session 19	1	XVal Session 19-Typing - Text-1		2012-07-11 10:13:30.282000
	Edit pad (rev 33)		jeral	cv311	XVal Session 19	1	XVal Session 19-Typing - Text-1		2012-07-11 10:13:30.353000
	Edit pad (rev 34)		Bob	cv404	XVal Session 19	1	XVal Session 19-Typing - Text-1		2012-07-11 10:13:30.782000
	Edit pad (rev 35)		sluggo	cv411	XVal Session 19	1	XVal Session 19-Typing - Text-1		2012-07-11 10:13:31.257000
	Edit pad (rev 36)		jeral	cv311	XVal Session 19	1	XVal Session 19-Typing - Text-1		2012-07-11 10:13:33.580000
	Edit pad (rev 37)		sluggo	cv411	XVal Session 19	1	XVal Session 19-Typing - Text-1		2012-07-11 10:13:33.935000
	Chat	I am not	nic	cv403	XVal Session 19	1	XVal Session 19-Typing - Text-1		2012-07-11 10:13:34.503000
	Edit pad (rev 38)		jeral	cv311	XVal Session 19	1	XVal Session 19-Typing - Text-1		2012-07-11 10:13:34.996000
	Edit pad (rev 39)		sluggo	cv411	XVal Session 19	1	XVal Session 19-Typing - Text-1		2012-07-11 10:13:35.433000
	Edit pad (rev 40)		jeral	cv311	XVal Session 19	1	XVal Session 19-Typing - Text-1		2012-07-11 10:13:35.507000
	Edit pad (rev 41)		jeral	cv311	XVal Session 19	1	XVal Session 19-Typing - Text-1		2012-07-11 10:13:36.074000
	Edit pad (rev 42)		jeral	cv311	XVal Session 19	1	XVal Session 19-Typing - Text-1		2012-07-11 10:13:36.740000
	Edit pad (rev 43)		jeral	cv311	XVal Session 19	1	XVal Session 19-Typing - Text-1		2012-07-11 10:13:37.242000
	Edit pad (rev 44)		sluggo	cv411	XVal Session 19	1	XVal Session 19-Typing - Text-1		2012-07-11 10:13:37.690000
	Edit pad (rev 45)		jeral	cv311	XVal Session 19	1	XVal Session 19-Typing - Text-1		2012-07-11 10:13:37.807000
	Edit pad (rev 46)		jeral	cv311	XVal Session 19	1	XVal Session 19-Typing - Text-1		2012-07-11 10:13:38.545000
	Edit pad (rev 47)		sluggo	cv411	XVal Session 19	1	XVal Session 19-Typing - Text-1		2012-07-11 10:13:39.840000
	Edit pad (rev 48)		sluggo	cv411	XVal Session 19	1	XVal Session 19-Typing - Text-1		2012-07-11 10:13:40.348000
	Edit pad (rev 49)		sluggo	cv411	XVal Session 19	1	XVal Session 19-Typing - Text-1		2012-07-11 10:13:41.924000
	Edit pad (rev 50)		jeral	cv311	XVal Session 19	1	XVal Session 19-Typing - Text-1		2012-07-11 10:13:41.970000
	Edit pad (rev 51)		sluggo	cv411	XVal Session 19	1	XVal Session 19-Typing - Text-1		2012-07-11 10:13:43.057000
	Edit pad (rev 52)		sluggo	cv411	XVal Session 19	1	XVal Session 19-Typing - Text-1		2012-07-11 10:13:43.812000
	Edit pad (rev 53)		sluggo	cv411	XVal Session 19	1	XVal Session 19-Typing - Text-1		2012-07-11 10:13:45.437000
	Edit pad (rev 54)		jeral	cv311	XVal Session 19	1	XVal Session 19-Typing - Text-1		2012-07-11 10:13:45.840000
	Edit pad (rev 55)		jeral	cv311	XVal Session 19	1	XVal Session 19-Typing - Text-1		2012-07-11 10:13:47.293000
	Edit pad (rev 56)		sluggo	cv411	XVal Session 19	1	XVal Session 19-Typing - Text-1		2012-07-11 10:13:47.551000
	Edit pad (rev 57)		jeral	cv311	XVal Session 19	1	XVal Session 19-Typing - Text-1		2012-07-11 10:13:49.659000
	Edit pad (rev 58)		jeral	cv311	XVal Session 19	1	XVal Session 19-Typing - Text-1		2012-07-11 10:13:52.018000
	Chat	maybe each person takes a different line?	nic	cv403	XVal Session 19	1	XVal Session 19-Typing - Text-1		2012-07-11 10:13:53.819000
	Edit pad (rev 59)		sluggo	cv411	XVal Session 19	1	XVal Session 19-Typing - Text-1		2012-07-11 10:13:53.852000
	Edit pad (rev 60)		jeral	cv311	XVal Session 19	1	XVal Session 19-Typing - Text-1		2012-07-11 10:13:54.698000
	Edit pad (rev 61)		jeral	cv311	XVal Session 19	1	XVal Session 19-Typing - Text-1		2012-07-11 10:13:55.238000
	Edit pad (rev 62)		jeral	cv311	XVal Session 19	1	XVal Session 19-Typing - Text-1		2012-07-11 10:13:55.743000
	Edit pad (rev 63)		Bob	cv404	XVal Session 19	1	XVal Session 19-Typing - Text-1		2012-07-11 10:13:57.114000
	Edit pad (rev 64)		jeral	cv311	XVal Session 19	1	XVal Session 19-Typing - Text-1		2012-07-11 10:13:57.343000
	Edit pad (rev 65)		Bob	cv404	XVal Session 19	1	XVal Session 19-Typing - Text-1		2012-07-11 10:13:57.626000
	Edit pad (rev 66)		Bob	cv404	XVal Session 19	1	XVal Session 19-Typing - Text-1		2012-07-11 10:13:58.127000
	Edit pad (rev 67)		Bob	cv404	XVal Session 19	1	XVal Session 19-Typing - Text-1		2012-07-11 10:13:58.626000
	Edit pad (rev 68)		jeral	cv311	XVal Session 19	1	XVal Session 19-Typing - Text-1		2012-07-11 10:13:59.097000
	Edit pad (rev 69)		Bob	cv404	XVal Session 19	1	XVal Session 19-Typing - Text-1		2012-07-11 10:13:59.317000
	Edit pad (rev 70)		jeral	cv311	XVal Session 19	1	XVal Session 19-Typing - Text-1		2012-07-11 10:13:59.603000
	Edit pad (rev 71)		jeral	cv311	XVal Session 19	1	XVal Session 19-Typing - Text-1		2012-07-11 10:14:00.103000
	Edit pad (rev 72)		jeral	cv311	XVal Session 19	1	XVal Session 19-Typing - Text-1		2012-07-11 10:14:00.919000
	Edit pad (rev 73)		jeral	cv311	XVal Session 19	1	XVal Session 19-Typing - Text-1		2012-07-11 10:14:02.556000
	Edit pad (rev 74)		jeral	cv311	XVal Session 19	1	XVal Session 19-Typing - Text-1		2012-07-11 10:14:03.343000
	Edit pad (rev 75)		jeral	cv311	XVal Session 19	1	XVal Session 19-Typing - Text-1		2012-07-11 10:14:04.241000
	Edit pad (rev 76)		jeral	cv311	XVal Session 19	1	XVal Session 19-Typing - Text-1		2012-07-11 10:14:04.743000
	Edit pad (rev 77)		sluggo	cv411	XVal Session 19	1	XVal Session 19-Typing - Text-1		2012-07-11 10:14:05.407000
	Edit pad (rev 78)		jeral	cv311	XVal Session 19	1	XVal Session 19-Typing - Text-1		2012-07-11 10:14:06.718000
	Edit pad (rev 79)		nic	cv403	XVal Session 19	1	XVal Session 19-Typing - Text-1		2012-07-11 10:14:07.333000
	Edit pad (rev 80)		nic	cv403	XVal Session 19	1	XVal Session 19-Typing - Text-1		2012-07-11 10:14:07.842000
	Edit pad (rev 81)		jeral	cv311	XVal Session 19	1	XVal Session 19-Typing - Text-1		2012-07-11 10:14:08.221000
	Edit pad (rev 82)		nic	cv403	XVal Session 19	1	XVal Session 19-Typing - Text-1		2012-07-11 10:14:08.349000
	Edit pad (rev 83)		jeral	cv311	XVal Session 19	1	XVal Session 19-Typing - Text-1		2012-07-11 10:14:08.727000
	Edit pad (rev 84)		nic	cv403	XVal Session 19	1	XVal Session 19-Typing - Text-1		2012-07-11 10:14:08.849000
	Edit pad (rev 85)		jeral	cv311	XVal Session 19	1	XVal Session 19-Typing - Text-1		2012-07-11 10:14:09.227000
	Edit pad (rev 86)		nic	cv403	XVal Session 19	1	XVal Session 19-Typing - Text-1		2012-07-11 10:14:09.351000
	Edit pad (rev 87)		sluggo	cv411	XVal Session 19	1	XVal Session 19-Typing - Text-1		2012-07-11 10:14:09.596000
	Edit pad (rev 88)		jeral	cv311	XVal Session 19	1	XVal Session 19-Typing - Text-1		2012-07-11 10:14:09.727000
	Edit pad (rev 89)		jeral	cv311	XVal Session 19	1	XVal Session 19-Typing - Text-1		2012-07-11 10:14:10.227000
	Edit pad (rev 90)		jeral	cv311	XVal Session 19	1	XVal Session 19-Typing - Text-1		2012-07-11 10:14:10.811000
	Edit pad (rev 91)		nic	cv403	XVal Session 19	1	XVal Session 19-Typing - Text-1		2012-07-11 10:14:11.228000
	Edit pad (rev 92)		sluggo	cv411	XVal Session 19	1	XVal Session 19-Typing - Text-1		2012-07-11 10:14:11.674000
	Edit pad (rev 93)		jeral	cv311	XVal Session 19	1	XVal Session 19-Typing - Text-1		2012-07-11 10:14:11.727000
	Edit pad (rev 94)		nic	cv403	XVal Session 19	1	XVal Session 19-Typing - Text-1		2012-07-11 10:14:11.729000
	Edit pad (rev 95)		sluggo	cv411	XVal Session 19	1	XVal Session 19-Typing - Text-1		2012-07-11 10:14:12.177000
	Edit pad (rev 96)		nic	cv403	XVal Session 19	1	XVal Session 19-Typing - Text-1		2012-07-11 10:14:12.242000
	Edit pad (rev 97)		sluggo	cv411	XVal Session 19	1	XVal Session 19-Typing - Text-1		2012-07-11 10:14:12.679000
	Edit pad (rev 98)		jeral	cv311	XVal Session 19	1	XVal Session 19-Typing - Text-1		2012-07-11 10:14:13.410000
	Edit pad (rev 99)		nic	cv403	XVal Session 19	1	XVal Session 19-Typing - Text-1		2012-07-11 10:14:13.451000
	Edit pad (rev 100)		nic	cv403	XVal Session 19	1	XVal Session 19-Typing - Text-1		2012-07-11 10:14:13.987000
	Edit pad (rev 101)		jeral	cv311	XVal Session 19	1	XVal Session 19-Typing - Text-1		2012-07-11 10:14:14.023000
	Edit pad (rev 102)		nic	cv403	XVal Session 19	1	XVal Session 19-Typing - Text-1		2012-07-11 10:14:14.492000
	Edit pad (rev 103)		jeral	cv311	XVal Session 19	1	XVal Session 19-Typing - Text-1		2012-07-11 10:14:15.575000
	Edit pad (rev 104)		nic	cv403	XVal Session 19	1	XVal Session 19-Typing - Text-1		2012-07-11 10:14:15.867000
	Edit pad (rev 105)		jeral	cv311	XVal Session 19	1	XVal Session 19-Typing - Text-1		2012-07-11 10:14:16.086000
	Edit pad (rev 106)		sluggo	cv411	XVal Session 19	1	XVal Session 19-Typing - Text-1		2012-07-11 10:14:16.097000
	Edit pad (rev 107)		nic	cv403	XVal Session 19	1	XVal Session 19-Typing - Text-1		2012-07-11 10:14:16.366000
	Edit pad (rev 108)		nic	cv403	XVal Session 19	1	XVal Session 19-Typing - Text-1		2012-07-11 10:14:16.868000
	Edit pad (rev 109)		jeral	cv311	XVal Session 19	1	XVal Session 19-Typing - Text-1		2012-07-11 10:14:17.167000
	Edit pad (rev 110)		sluggo	cv411	XVal Session 19	1	XVal Session 19-Typing - Text-1		2012-07-11 10:14:17.648000
	Edit pad (rev 111)		jeral	cv311	XVal Session 19	1	XVal Session 19-Typing - Text-1		2012-07-11 10:14:17.675000
	Edit pad (rev 112)		nic	cv403	XVal Session 19	1	XVal Session 19-Typing - Text-1		2012-07-11 10:14:18.051000
	Edit pad (rev 113)		sluggo	cv411	XVal Session 19	1	XVal Session 19-Typing - Text-1		2012-07-11 10:14:18.146000
	Edit pad (rev 114)		jeral	cv311	XVal Session 19	1	XVal Session 19-Typing - Text-1		2012-07-11 10:14:18.187000
	Edit pad (rev 115)		nic	cv403	XVal Session 19	1	XVal Session 19-Typing - Text-1		2012-07-11 10:14:18.554000
	Edit pad (rev 116)		sluggo	cv411	XVal Session 19	1	XVal Session 19-Typing - Text-1		2012-07-11 10:14:18.660000
	Edit pad (rev 117)		jeral	cv311	XVal Session 19	1	XVal Session 19-Typing - Text-1		2012-07-11 10:14:18.694000
	Edit pad (rev 118)		nic	cv403	XVal Session 19	1	XVal Session 19-Typing - Text-1		2012-07-11 10:14:19.054000
	Edit pad (rev 119)		jeral	cv311	XVal Session 19	1	XVal Session 19-Typing - Text-1		2012-07-11 10:14:19.342000
	Edit pad (rev 120)		sluggo	cv411	XVal Session 19	1	XVal Session 19-Typing - Text-1		2012-07-11 10:14:19.454000
	Edit pad (rev 121)		nic	cv403	XVal Session 19	1	XVal Session 19-Typing - Text-1		2012-07-11 10:14:19.553000
	Edit pad (rev 122)		nic	cv403	XVal Session 19	1	XVal Session 19-Typing - Text-1		2012-07-11 10:14:21.431000
	Edit pad (rev 123)		jeral	cv311	XVal Session 19	1	XVal Session 19-Typing - Text-1		2012-07-11 10:14:21.716000
	Edit pad (rev 124)		nic	cv403	XVal Session 19	1	XVal Session 19-Typing - Text-1		2012-07-11 10:14:21.935000
	Edit pad (rev 125)		jeral	cv311	XVal Session 19	1	XVal Session 19-Typing - Text-1		2012-07-11 10:14:22.227000
	Edit pad (rev 126)		nic	cv403	XVal Session 19	1	XVal Session 19-Typing - Text-1		2012-07-11 10:14:22.445000
	Edit pad (rev 127)		jeral	cv311	XVal Session 19	1	XVal Session 19-Typing - Text-1		2012-07-11 10:14:22.728000
	Edit pad (rev 128)		nic	cv403	XVal Session 19	1	XVal Session 19-Typing - Text-1		2012-07-11 10:14:22.943000
	Edit pad (rev 129)		nic	cv403	XVal Session 19	1	XVal Session 19-Typing - Text-1		2012-07-11 10:14:23.445000
	Edit pad (rev 130)		sluggo	cv411	XVal Session 19	1	XVal Session 19-Typing - Text-1		2012-07-11 10:14:23.931000
	Edit pad (rev 131)		jeral	cv311	XVal Session 19	1	XVal Session 19-Typing - Text-1		2012-07-11 10:14:24.531000
	Edit pad (rev 132)		sluggo	cv411	XVal Session 19	1	XVal Session 19-Typing - Text-1		2012-07-11 10:14:25.202000
	Edit pad (rev 133)		nic	cv403	XVal Session 19	1	XVal Session 19-Typing - Text-1		2012-07-11 10:14:25.414000
	Edit pad (rev 134)		nic	cv403	XVal Session 19	1	XVal Session 19-Typing - Text-1		2012-07-11 10:14:25.915000
	Edit pad (rev 135)		nic	cv403	XVal Session 19	1	XVal Session 19-Typing - Text-1		2012-07-11 10:14:26.415000
	Edit pad (rev 136)		nic	cv403	XVal Session 19	1	XVal Session 19-Typing - Text-1		2012-07-11 10:14:26.916000
	Edit pad (rev 137)		jeral	cv311	XVal Session 19	1	XVal Session 19-Typing - Text-1		2012-07-11 10:14:27.166000
	Edit pad (rev 138)		nic	cv403	XVal Session 19	1	XVal Session 19-Typing - Text-1		2012-07-11 10:14:27.415000
	Edit pad (rev 139)		jeral	cv311	XVal Session 19	1	XVal Session 19-Typing - Text-1		2012-07-11 10:14:28.716000
	Edit pad (rev 140)		nic	cv403	XVal Session 19	1	XVal Session 19-Typing - Text-1		2012-07-11 10:14:29.644000
	Edit pad (rev 141)		jeral	cv311	XVal Session 19	1	XVal Session 19-Typing - Text-1		2012-07-11 10:14:29.943000
	Edit pad (rev 142)		jeral	cv311	XVal Session 19	1	XVal Session 19-Typing - Text-1		2012-07-11 10:14:30.446000
	Edit pad (rev 143)		nic	cv403	XVal Session 19	1	XVal Session 19-Typing - Text-1		2012-07-11 10:14:31.170000
	Edit pad (rev 144)		nic	cv403	XVal Session 19	1	XVal Session 19-Typing - Text-1		2012-07-11 10:14:31.679000
	Edit pad (rev 145)		sluggo	cv411	XVal Session 19	1	XVal Session 19-Typing - Text-1		2012-07-11 10:14:31.799000
	Edit pad (rev 146)		nic	cv403	XVal Session 19	1	XVal Session 19-Typing - Text-1		2012-07-11 10:14:32.185000
	Edit pad (rev 147)		sluggo	cv411	XVal Session 19	1	XVal Session 19-Typing - Text-1		2012-07-11 10:14:32.317000
	Edit pad (rev 148)		nic	cv403	XVal Session 19	1	XVal Session 19-Typing - Text-1		2012-07-11 10:14:32.695000
	Edit pad (rev 149)		jeral	cv311	XVal Session 19	1	XVal Session 19-Typing - Text-1		2012-07-11 10:14:32.818000
	Edit pad (rev 150)		nic	cv403	XVal Session 19	1	XVal Session 19-Typing - Text-1		2012-07-11 10:14:33.195000
	Edit pad (rev 151)		nic	cv403	XVal Session 19	1	XVal Session 19-Typing - Text-1		2012-07-11 10:14:33.695000
	Edit pad (rev 152)		nic	cv403	XVal Session 19	1	XVal Session 19-Typing - Text-1		2012-07-11 10:14:34.194000
	Edit pad (rev 153)		nic	cv403	XVal Session 19	1	XVal Session 19-Typing - Text-1		2012-07-11 10:14:34.695000
	Edit pad (rev 154)		jeral	cv311	XVal Session 19	1	XVal Session 19-Typing - Text-1		2012-07-11 10:14:36.102000
	Edit pad (rev 155)		jeral	cv311	XVal Session 19	1	XVal Session 19-Typing - Text-1		2012-07-11 10:14:36.602000
	Edit pad (rev 156)		nic	cv403	XVal Session 19	1	XVal Session 19-Typing - Text-1		2012-07-11 10:14:36.814000
	Edit pad (rev 157)		jeral	cv311	XVal Session 19	1	XVal Session 19-Typing - Text-1		2012-07-11 10:14:37.102000
	Edit pad (rev 158)		sluggo	cv411	XVal Session 19	1	XVal Session 19-Typing - Text-1		2012-07-11 10:14:37.202000
	Edit pad (rev 159)		nic	cv403	XVal Session 19	1	XVal Session 19-Typing - Text-1		2012-07-11 10:14:37.318000
	Edit pad (rev 160)		nic	cv403	XVal Session 19	1	XVal Session 19-Typing - Text-1		2012-07-11 10:14:37.897000
	Edit pad (rev 161)		jeral	cv311	XVal Session 19	1	XVal Session 19-Typing - Text-1		2012-07-11 10:14:37.946000
	Edit pad (rev 162)		nic	cv403	XVal Session 19	1	XVal Session 19-Typing - Text-1		2012-07-11 10:14:38.398000
	Edit pad (rev 163)		jeral	cv311	XVal Session 19	1	XVal Session 19-Typing - Text-1		2012-07-11 10:14:38.446000
	Edit pad (rev 164)		nic	cv403	XVal Session 19	1	XVal Session 19-Typing - Text-1		2012-07-11 10:14:38.900000
	Edit pad (rev 165)		jeral	cv311	XVal Session 19	1	XVal Session 19-Typing - Text-1		2012-07-11 10:14:38.947000
	Edit pad (rev 166)		nic	cv403	XVal Session 19	1	XVal Session 19-Typing - Text-1		2012-07-11 10:14:39.398000
	Edit pad (rev 167)		sluggo	cv411	XVal Session 19	1	XVal Session 19-Typing - Text-1		2012-07-11 10:14:39.412000
	Edit pad (rev 168)		jeral	cv311	XVal Session 19	1	XVal Session 19-Typing - Text-1		2012-07-11 10:14:39.447000
	Edit pad (rev 169)		nic	cv403	XVal Session 19	1	XVal Session 19-Typing - Text-1		2012-07-11 10:14:39.899000
	Edit pad (rev 170)		jeral	cv311	XVal Session 19	1	XVal Session 19-Typing - Text-1		2012-07-11 10:14:39.945000
	Edit pad (rev 171)		sluggo	cv411	XVal Session 19	1	XVal Session 19-Typing - Text-1		2012-07-11 10:14:40.098000
	Edit pad (rev 172)		jeral	cv311	XVal Session 19	1	XVal Session 19-Typing - Text-1		2012-07-11 10:14:40.446000
	Edit pad (rev 173)		nic	cv403	XVal Session 19	1	XVal Session 19-Typing - Text-1		2012-07-11 10:14:40.478000
	Edit pad (rev 174)		sluggo	cv411	XVal Session 19	1	XVal Session 19-Typing - Text-1		2012-07-11 10:14:41.256000
	Edit pad (rev 175)		jeral	cv311	XVal Session 19	1	XVal Session 19-Typing - Text-1		2012-07-11 10:14:41.302000
	Edit pad (rev 176)		jeral	cv311	XVal Session 19	1	XVal Session 19-Typing - Text-1		2012-07-11 10:14:41.811000
	Edit pad (rev 177)		sluggo	cv411	XVal Session 19	1	XVal Session 19-Typing - Text-1		2012-07-11 10:14:42.110000
	Edit pad (rev 178)		jeral	cv311	XVal Session 19	1	XVal Session 19-Typing - Text-1		2012-07-11 10:14:42.321000
	Edit pad (rev 179)		sluggo	cv411	XVal Session 19	1	XVal Session 19-Typing - Text-1		2012-07-11 10:14:42.615000
	Edit pad (rev 180)		jeral	cv311	XVal Session 19	1	XVal Session 19-Typing - Text-1		2012-07-11 10:14:42.821000
	Edit pad (rev 181)		sluggo	cv411	XVal Session 19	1	XVal Session 19-Typing - Text-1		2012-07-11 10:14:43.115000
	Edit pad (rev 182)		jeral	cv311	XVal Session 19	1	XVal Session 19-Typing - Text-1		2012-07-11 10:14:43.627000
	Edit pad (rev 183)		sluggo	cv411	XVal Session 19	1	XVal Session 19-Typing - Text-1		2012-07-11 10:14:44.107000
	Edit pad (rev 184)		nic	cv403	XVal Session 19	1	XVal Session 19-Typing - Text-1		2012-07-11 10:14:44.185000
	Edit pad (rev 185)		jeral	cv311	XVal Session 19	1	XVal Session 19-Typing - Text-1		2012-07-11 10:14:44.228000
	Edit pad (rev 186)		nic	cv403	XVal Session 19	1	XVal Session 19-Typing - Text-1		2012-07-11 10:14:44.695000
	Edit pad (rev 187)		sluggo	cv411	XVal Session 19	1	XVal Session 19-Typing - Text-1		2012-07-11 10:14:44.701000
	Edit pad (rev 188)		jeral	cv311	XVal Session 19	1	XVal Session 19-Typing - Text-1		2012-07-11 10:14:44.746000
	Edit pad (rev 189)		nic	cv403	XVal Session 19	1	XVal Session 19-Typing - Text-1		2012-07-11 10:14:45.195000
	Edit pad (rev 190)		jeral	cv311	XVal Session 19	1	XVal Session 19-Typing - Text-1		2012-07-11 10:14:45.263000
	Edit pad (rev 191)		nic	cv403	XVal Session 19	1	XVal Session 19-Typing - Text-1		2012-07-11 10:14:47.591000
	Edit pad (rev 192)		jeral	cv311	XVal Session 19	1	XVal Session 19-Typing - Text-1		2012-07-11 10:14:47.798000
	Edit pad (rev 193)		nic	cv403	XVal Session 19	1	XVal Session 19-Typing - Text-1		2012-07-11 10:14:48.101000
	Edit pad (rev 194)		sluggo	cv411	XVal Session 19	1	XVal Session 19-Typing - Text-1		2012-07-11 10:14:48.465000
	Edit pad (rev 195)		nic	cv403	XVal Session 19	1	XVal Session 19-Typing - Text-1		2012-07-11 10:14:48.627000
	Edit pad (rev 196)		nic	cv403	XVal Session 19	1	XVal Session 19-Typing - Text-1		2012-07-11 10:14:49.132000
	Edit pad (rev 197)		sluggo	cv411	XVal Session 19	1	XVal Session 19-Typing - Text-1		2012-07-11 10:14:49.477000
	Edit pad (rev 198)		nic	cv403	XVal Session 19	1	XVal Session 19-Typing - Text-1		2012-07-11 10:14:49.631000
	Edit pad (rev 199)		jeral	cv311	XVal Session 19	1	XVal Session 19-Typing - Text-1		2012-07-11 10:14:49.985000
	Edit pad (rev 200)		sluggo	cv411	XVal Session 19	1	XVal Session 19-Typing - Text-1		2012-07-11 10:14:50.059000
	Edit pad (rev 201)		nic	cv403	XVal Session 19	1	XVal Session 19-Typing - Text-1		2012-07-11 10:14:50.131000
	Edit pad (rev 202)		sluggo	cv411	XVal Session 19	1	XVal Session 19-Typing - Text-1		2012-07-11 10:14:50.946000
	Edit pad (rev 203)		nic	cv403	XVal Session 19	1	XVal Session 19-Typing - Text-1		2012-07-11 10:14:51.110000
	Edit pad (rev 204)		sluggo	cv411	XVal Session 19	1	XVal Session 19-Typing - Text-1		2012-07-11 10:14:51.458000
	Edit pad (rev 205)		jeral	cv311	XVal Session 19	1	XVal Session 19-Typing - Text-1		2012-07-11 10:14:51.998000
	Edit pad (rev 206)		nic	cv403	XVal Session 19	1	XVal Session 19-Typing - Text-1		2012-07-11 10:14:52.019000
	Edit pad (rev 207)		nic	cv403	XVal Session 19	1	XVal Session 19-Typing - Text-1		2012-07-11 10:14:52.595000
	Edit pad (rev 208)		sluggo	cv411	XVal Session 19	1	XVal Session 19-Typing - Text-1		2012-07-11 10:14:52.616000
	Edit pad (rev 209)		jeral	cv311	XVal Session 19	1	XVal Session 19-Typing - Text-1		2012-07-11 10:14:52.937000
	Edit pad (rev 210)		nic	cv403	XVal Session 19	1	XVal Session 19-Typing - Text-1		2012-07-11 10:14:53.101000
	Edit pad (rev 211)		sluggo	cv411	XVal Session 19	1	XVal Session 19-Typing - Text-1		2012-07-11 10:14:53.372000
	Edit pad (rev 212)		nic	cv403	XVal Session 19	1	XVal Session 19-Typing - Text-1		2012-07-11 10:14:53.663000
	Edit pad (rev 213)		jeral	cv311	XVal Session 19	1	XVal Session 19-Typing - Text-1		2012-07-11 10:14:53.835000
	Edit pad (rev 214)		sluggo	cv411	XVal Session 19	1	XVal Session 19-Typing - Text-1		2012-07-11 10:14:53.880000
	Edit pad (rev 215)		nic	cv403	XVal Session 19	1	XVal Session 19-Typing - Text-1		2012-07-11 10:14:54.162000
	Edit pad (rev 216)		sluggo	cv411	XVal Session 19	1	XVal Session 19-Typing - Text-1		2012-07-11 10:14:54.380000
	Edit pad (rev 217)		nic	cv403	XVal Session 19	1	XVal Session 19-Typing - Text-1		2012-07-11 10:14:54.663000
	Edit pad (rev 218)		sluggo	cv411	XVal Session 19	1	XVal Session 19-Typing - Text-1		2012-07-11 10:14:54.880000
	Edit pad (rev 219)		jeral	cv311	XVal Session 19	1	XVal Session 19-Typing - Text-1		2012-07-11 10:14:55.337000
	Edit pad (rev 220)		jeral	cv311	XVal Session 19	1	XVal Session 19-Typing - Text-1		2012-07-11 10:14:55.836000
	Edit pad (rev 221)		jeral	cv311	XVal Session 19	1	XVal Session 19-Typing - Text-1		2012-07-11 10:14:56.344000
	Edit pad (rev 222)		sluggo	cv411	XVal Session 19	1	XVal Session 19-Typing - Text-1		2012-07-11 10:14:56.945000
	Edit pad (rev 223)		jeral	cv311	XVal Session 19	1	XVal Session 19-Typing - Text-1		2012-07-11 10:14:57.098000
	Edit pad (rev 224)		jeral	cv311	XVal Session 19	1	XVal Session 19-Typing - Text-1		2012-07-11 10:14:58.206000
14289	Load Workspace			cv089	XVal Session 19	1	XVal Session 19-Typing - Text-1	192.54.222.3	2012-07-11 10:14:59
	Edit pad (rev 225)		sluggo	cv411	XVal Session 19	1	XVal Session 19-Typing - Text-1		2012-07-11 10:14:59.165000
	Edit pad (rev 226)		jeral	cv311	XVal Session 19	1	XVal Session 19-Typing - Text-1		2012-07-11 10:14:59.257000
	Edit pad (rev 227)		sluggo	cv411	XVal Session 19	1	XVal Session 19-Typing - Text-1		2012-07-11 10:14:59.662000
	Edit pad (rev 228)		jeral	cv311	XVal Session 19	1	XVal Session 19-Typing - Text-1		2012-07-11 10:14:59.757000
14290	Load Workspace			cv089	XVal Session 19	1	XVal Session 19-Typing - Text-1	192.54.222.3	2012-07-11 10:15:00
	Edit pad (rev 229)		sluggo	cv411	XVal Session 19	1	XVal Session 19-Typing - Text-1		2012-07-11 10:15:00.168000
	Edit pad (rev 230)		jeral	cv311	XVal Session 19	1	XVal Session 19-Typing - Text-1		2012-07-11 10:15:00.665000
	Edit pad (rev 231)		jeral	cv311	XVal Session 19	1	XVal Session 19-Typing - Text-1		2012-07-11 10:15:01.198000
	Edit pad (rev 232)		jeral	cv311	XVal Session 19	1	XVal Session 19-Typing - Text-1		2012-07-11 10:15:01.865000
	Edit pad (rev 233)		jeral	cv311	XVal Session 19	1	XVal Session 19-Typing - Text-1		2012-07-11 10:15:02.368000
	Edit pad (rev 234)		sluggo	cv411	XVal Session 19	1	XVal Session 19-Typing - Text-1		2012-07-11 10:15:02.684000
	Edit pad (rev 235)		jeral	cv311	XVal Session 19	1	XVal Session 19-Typing - Text-1		2012-07-11 10:15:03.889000
	Edit pad (rev 236)		sluggo	cv411	XVal Session 19	1	XVal Session 19-Typing - Text-1		2012-07-11 10:15:04.407000
	Edit pad (rev 237)		jeral	cv311	XVal Session 19	1	XVal Session 19-Typing - Text-1		2012-07-11 10:15:05.748000
	Edit pad (rev 238)		jeral	cv311	XVal Session 19	1	XVal Session 19-Typing - Text-1		2012-07-11 10:15:07.084000
	Edit pad (rev 239)		sluggo	cv411	XVal Session 19	1	XVal Session 19-Typing - Text-1		2012-07-11 10:15:07.155000
	Edit pad (rev 240)		Bob	cv404	XVal Session 19	1	XVal Session 19-Typing - Text-1		2012-07-11 10:15:07.305000
	Edit pad (rev 241)		jeral	cv311	XVal Session 19	1	XVal Session 19-Typing - Text-1		2012-07-11 10:15:07.632000
	Edit pad (rev 242)		jeral	cv311	XVal Session 19	1	XVal Session 19-Typing - Text-1		2012-07-11 10:15:08.133000
	Edit pad (rev 243)		sluggo	cv411	XVal Session 19	1	XVal Session 19-Typing - Text-1		2012-07-11 10:15:08.242000
	Edit pad (rev 244)		jeral	cv311	XVal Session 19	1	XVal Session 19-Typing - Text-1		2012-07-11 10:15:08.633000
	Edit pad (rev 245)		sluggo	cv411	XVal Session 19	1	XVal Session 19-Typing - Text-1		2012-07-11 10:15:08.933000
	Edit pad (rev 246)		sluggo	cv411	XVal Session 19	1	XVal Session 19-Typing - Text-1		2012-07-11 10:15:10.260000
	Edit pad (rev 247)		jeral	cv311	XVal Session 19	1	XVal Session 19-Typing - Text-1		2012-07-11 10:15:10.850000
	Edit pad (rev 248)		sluggo	cv411	XVal Session 19	1	XVal Session 19-Typing - Text-1		2012-07-11 10:15:11.277000
	Edit pad (rev 249)		jeral	cv311	XVal Session 19	1	XVal Session 19-Typing - Text-1		2012-07-11 10:15:11.983000
	Edit pad (rev 250)		jeral	cv311	XVal Session 19	1	XVal Session 19-Typing - Text-1		2012-07-11 10:15:12.493000
	Edit pad (rev 251)		Bob	cv404	XVal Session 19	1	XVal Session 19-Typing - Text-1		2012-07-11 10:15:12.906000
	Edit pad (rev 252)		jeral	cv311	XVal Session 19	1	XVal Session 19-Typing - Text-1		2012-07-11 10:15:12.991000
	Edit pad (rev 253)		jeral	cv311	XVal Session 19	1	XVal Session 19-Typing - Text-1		2012-07-11 10:15:13.995000
	Edit pad (rev 254)		sluggo	cv411	XVal Session 19	1	XVal Session 19-Typing - Text-1		2012-07-11 10:15:14.038000
	Edit pad (rev 255)		Bob	cv404	XVal Session 19	1	XVal Session 19-Typing - Text-1		2012-07-11 10:15:14.094000
	Edit pad (rev 256)		jeral	cv311	XVal Session 19	1	XVal Session 19-Typing - Text-1		2012-07-11 10:15:15.194000
	Edit pad (rev 257)		jeral	cv311	XVal Session 19	1	XVal Session 19-Typing - Text-1		2012-07-11 10:15:15.716000
	Edit pad (rev 258)		jeral	cv311	XVal Session 19	1	XVal Session 19-Typing - Text-1		2012-07-11 10:15:16.227000
	Edit pad (rev 259)		Bob	cv404	XVal Session 19	1	XVal Session 19-Typing - Text-1		2012-07-11 10:15:16.675000
	Edit pad (rev 260)		jeral	cv311	XVal Session 19	1	XVal Session 19-Typing - Text-1		2012-07-11 10:15:16.727000
	Edit pad (rev 261)		jeral	cv311	XVal Session 19	1	XVal Session 19-Typing - Text-1		2012-07-11 10:15:17.349000
	Edit pad (rev 262)		Bob	cv404	XVal Session 19	1	XVal Session 19-Typing - Text-1		2012-07-11 10:15:17.557000
	Edit pad (rev 263)		sluggo	cv411	XVal Session 19	1	XVal Session 19-Typing - Text-1		2012-07-11 10:15:17.632000
	Edit pad (rev 264)		jeral	cv311	XVal Session 19	1	XVal Session 19-Typing - Text-1		2012-07-11 10:15:17.853000
	Edit pad (rev 265)		jeral	cv311	XVal Session 19	1	XVal Session 19-Typing - Text-1		2012-07-11 10:15:18.373000
	Edit pad (rev 266)		sluggo	cv411	XVal Session 19	1	XVal Session 19-Typing - Text-1		2012-07-11 10:15:18.381000
	Edit pad (rev 267)		jeral	cv311	XVal Session 19	1	XVal Session 19-Typing - Text-1		2012-07-11 10:15:18.855000
	Edit pad (rev 268)		sluggo	cv411	XVal Session 19	1	XVal Session 19-Typing - Text-1		2012-07-11 10:15:19
	Edit pad (rev 269)		jeral	cv311	XVal Session 19	1	XVal Session 19-Typing - Text-1		2012-07-11 10:15:19.368000
	Edit pad (rev 270)		jeral	cv311	XVal Session 19	1	XVal Session 19-Typing - Text-1		2012-07-11 10:15:19.868000
	Edit pad (rev 271)		Bob	cv404	XVal Session 19	1	XVal Session 19-Typing - Text-1		2012-07-11 10:15:19.924000
	Edit pad (rev 272)		jeral	cv311	XVal Session 19	1	XVal Session 19-Typing - Text-1		2012-07-11 10:15:20.368000
	Edit pad (rev 273)		Bob	cv404	XVal Session 19	1	XVal Session 19-Typing - Text-1		2012-07-11 10:15:20.430000
	Edit pad (rev 274)		jeral	cv311	XVal Session 19	1	XVal Session 19-Typing - Text-1		2012-07-11 10:15:21.167000
	Edit pad (rev 275)		jeral	cv311	XVal Session 19	1	XVal Session 19-Typing - Text-1		2012-07-11 10:15:21.667000
	Edit pad (rev 276)		jeral	cv311	XVal Session 19	1	XVal Session 19-Typing - Text-1		2012-07-11 10:15:22.207000
	Edit pad (rev 277)		jeral	cv311	XVal Session 19	1	XVal Session 19-Typing - Text-1		2012-07-11 10:15:22.721000
	Edit pad (rev 278)		Bob	cv404	XVal Session 19	1	XVal Session 19-Typing - Text-1		2012-07-11 10:15:23.310000
	Edit pad (rev 279)		jeral	cv311	XVal Session 19	1	XVal Session 19-Typing - Text-1		2012-07-11 10:15:23.775000
	Edit pad (rev 280)		Bob	cv404	XVal Session 19	1	XVal Session 19-Typing - Text-1		2012-07-11 10:15:23.812000
	Edit pad (rev 281)		jeral	cv311	XVal Session 19	1	XVal Session 19-Typing - Text-1		2012-07-11 10:15:24.274000
	Edit pad (rev 282)		Bob	cv404	XVal Session 19	1	XVal Session 19-Typing - Text-1		2012-07-11 10:15:24.319000
	Edit pad (rev 283)		jeral	cv311	XVal Session 19	1	XVal Session 19-Typing - Text-1		2012-07-11 10:15:24.824000
	Edit pad (rev 284)		Bob	cv404	XVal Session 19	1	XVal Session 19-Typing - Text-1		2012-07-11 10:15:24.946000
	Edit pad (rev 285)		jeral	cv311	XVal Session 19	1	XVal Session 19-Typing - Text-1		2012-07-11 10:15:25.326000
	Edit pad (rev 286)		Bob	cv404	XVal Session 19	1	XVal Session 19-Typing - Text-1		2012-07-11 10:15:25.453000
	Edit pad (rev 287)		Bob	cv404	XVal Session 19	1	XVal Session 19-Typing - Text-1		2012-07-11 10:15:25.985000
	Edit pad (rev 288)		jeral	cv311	XVal Session 19	1	XVal Session 19-Typing - Text-1		2012-07-11 10:15:26.093000
	Edit pad (rev 289)		Bob	cv404	XVal Session 19	1	XVal Session 19-Typing - Text-1		2012-07-11 10:15:26.485000
	Chat	uh, guys?	nic	cv403	XVal Session 19	1	XVal Session 19-Typing - Text-1		2012-07-11 10:15:26.840000
	Edit pad (rev 290)		Bob	cv404	XVal Session 19	1	XVal Session 19-Typing - Text-1		2012-07-11 10:15:26.987000
	Edit pad (rev 291)		jeral	cv311	XVal Session 19	1	XVal Session 19-Typing - Text-1		2012-07-11 10:15:27.043000
	Edit pad (rev 292)		sluggo	cv411	XVal Session 19	1	XVal Session 19-Typing - Text-1		2012-07-11 10:15:27.388000
	Edit pad (rev 293)		jeral	cv311	XVal Session 19	1	XVal Session 19-Typing - Text-1		2012-07-11 10:15:27.555000
	Edit pad (rev 294)		Bob	cv404	XVal Session 19	1	XVal Session 19-Typing - Text-1		2012-07-11 10:15:27.666000
	Edit pad (rev 295)		sluggo	cv411	XVal Session 19	1	XVal Session 19-Typing - Text-1		2012-07-11 10:15:28.026000
	Edit pad (rev 296)		jeral	cv311	XVal Session 19	1	XVal Session 19-Typing - Text-1		2012-07-11 10:15:28.055000
	Edit pad (rev 297)		Bob	cv404	XVal Session 19	1	XVal Session 19-Typing - Text-1		2012-07-11 10:15:28.172000
	Edit pad (rev 298)		sluggo	cv411	XVal Session 19	1	XVal Session 19-Typing - Text-1		2012-07-11 10:15:28.574000
	Edit pad (rev 299)		Bob	cv404	XVal Session 19	1	XVal Session 19-Typing - Text-1		2012-07-11 10:15:28.671000
	Edit pad (rev 300)		jeral	cv311	XVal Session 19	1	XVal Session 19-Typing - Text-1		2012-07-11 10:15:28.693000
	Edit pad (rev 301)		sluggo	cv411	XVal Session 19	1	XVal Session 19-Typing - Text-1		2012-07-11 10:15:29.045000
	Edit pad (rev 302)		Bob	cv404	XVal Session 19	1	XVal Session 19-Typing - Text-1		2012-07-11 10:15:29.171000
	Edit pad (rev 303)		jeral	cv311	XVal Session 19	1	XVal Session 19-Typing - Text-1		2012-07-11 10:15:29.194000
	Edit pad (rev 304)		Bob	cv404	XVal Session 19	1	XVal Session 19-Typing - Text-1		2012-07-11 10:15:29.675000
	Edit pad (rev 305)		Bob	cv404	XVal Session 19	1	XVal Session 19-Typing - Text-1		2012-07-11 10:15:30.173000
	Edit pad (rev 306)		jeral	cv311	XVal Session 19	1	XVal Session 19-Typing - Text-1		2012-07-11 10:15:30.271000
	Edit pad (rev 307)		sluggo	cv411	XVal Session 19	1	XVal Session 19-Typing - Text-1		2012-07-11 10:15:30.295000
	Edit pad (rev 308)		Bob	cv404	XVal Session 19	1	XVal Session 19-Typing - Text-1		2012-07-11 10:15:30.673000
	Edit pad (rev 309)		jeral	cv311	XVal Session 19	1	XVal Session 19-Typing - Text-1		2012-07-11 10:15:30.774000
	Edit pad (rev 310)		sluggo	cv411	XVal Session 19	1	XVal Session 19-Typing - Text-1		2012-07-11 10:15:30.810000
	Edit pad (rev 311)		Bob	cv404	XVal Session 19	1	XVal Session 19-Typing - Text-1		2012-07-11 10:15:31.174000
	Edit pad (rev 312)		jeral	cv311	XVal Session 19	1	XVal Session 19-Typing - Text-1		2012-07-11 10:15:31.272000
	Edit pad (rev 313)		Bob	cv404	XVal Session 19	1	XVal Session 19-Typing - Text-1		2012-07-11 10:15:31.673000
	Edit pad (rev 314)		Bob	cv404	XVal Session 19	1	XVal Session 19-Typing - Text-1		2012-07-11 10:15:32.173000
	Edit pad (rev 315)		Bob	cv404	XVal Session 19	1	XVal Session 19-Typing - Text-1		2012-07-11 10:15:32.673000
	Edit pad (rev 316)		jeral	cv311	XVal Session 19	1	XVal Session 19-Typing - Text-1		2012-07-11 10:15:32.766000
	Edit pad (rev 317)		Bob	cv404	XVal Session 19	1	XVal Session 19-Typing - Text-1		2012-07-11 10:15:33.173000
	Edit pad (rev 318)		sluggo	cv411	XVal Session 19	1	XVal Session 19-Typing - Text-1		2012-07-11 10:15:33.207000
	Edit pad (rev 319)		jeral	cv311	XVal Session 19	1	XVal Session 19-Typing - Text-1		2012-07-11 10:15:33.272000
	Edit pad (rev 320)		Bob	cv404	XVal Session 19	1	XVal Session 19-Typing - Text-1		2012-07-11 10:15:33.673000
	Edit pad (rev 321)		Bob	cv404	XVal Session 19	1	XVal Session 19-Typing - Text-1		2012-07-11 10:15:34.177000
	Edit pad (rev 322)		sluggo	cv411	XVal Session 19	1	XVal Session 19-Typing - Text-1		2012-07-11 10:15:34.224000
	Edit pad (rev 323)		Bob	cv404	XVal Session 19	1	XVal Session 19-Typing - Text-1		2012-07-11 10:15:34.681000
	Edit pad (rev 324)		Bob	cv404	XVal Session 19	1	XVal Session 19-Typing - Text-1		2012-07-11 10:15:35.188000
	Edit pad (rev 325)		sluggo	cv411	XVal Session 19	1	XVal Session 19-Typing - Text-1		2012-07-11 10:15:35.286000
	Edit pad (rev 326)		jeral	cv311	XVal Session 19	1	XVal Session 19-Typing - Text-1		2012-07-11 10:15:35.546000
	Edit pad (rev 327)		Bob	cv404	XVal Session 19	1	XVal Session 19-Typing - Text-1		2012-07-11 10:15:35.687000
	Edit pad (rev 328)		Bob	cv404	XVal Session 19	1	XVal Session 19-Typing - Text-1		2012-07-11 10:15:36.194000
	Edit pad (rev 329)		jeral	cv311	XVal Session 19	1	XVal Session 19-Typing - Text-1		2012-07-11 10:15:36.486000
	Edit pad (rev 330)		Bob	cv404	XVal Session 19	1	XVal Session 19-Typing - Text-1		2012-07-11 10:15:36.704000
	Edit pad (rev 331)		sluggo	cv411	XVal Session 19	1	XVal Session 19-Typing - Text-1		2012-07-11 10:15:37.110000
	Edit pad (rev 332)		Bob	cv404	XVal Session 19	1	XVal Session 19-Typing - Text-1		2012-07-11 10:15:37.203000
	Edit pad (rev 333)		Bob	cv404	XVal Session 19	1	XVal Session 19-Typing - Text-1		2012-07-11 10:15:37.705000
	Edit pad (rev 334)		jeral	cv311	XVal Session 19	1	XVal Session 19-Typing - Text-1		2012-07-11 10:15:38.060000
	Edit pad (rev 335)		sluggo	cv411	XVal Session 19	1	XVal Session 19-Typing - Text-1		2012-07-11 10:15:38.075000
	Edit pad (rev 336)		Bob	cv404	XVal Session 19	1	XVal Session 19-Typing - Text-1		2012-07-11 10:15:38.203000
	Edit pad (rev 337)		Bob	cv404	XVal Session 19	1	XVal Session 19-Typing - Text-1		2012-07-11 10:15:38.704000
	Edit pad (rev 338)		Bob	cv404	XVal Session 19	1	XVal Session 19-Typing - Text-1		2012-07-11 10:15:39.205000
	Edit pad (rev 339)		jeral	cv311	XVal Session 19	1	XVal Session 19-Typing - Text-1		2012-07-11 10:15:39.662000
	Edit pad (rev 340)		Bob	cv404	XVal Session 19	1	XVal Session 19-Typing - Text-1		2012-07-11 10:15:39.705000
	Edit pad (rev 341)		jeral	cv311	XVal Session 19	1	XVal Session 19-Typing - Text-1		2012-07-11 10:15:40.233000
	Edit pad (rev 342)		nic	cv403	XVal Session 19	1	XVal Session 19-Typing - Text-1		2012-07-11 10:15:40.839000
	Edit pad (rev 343)		jeral	cv311	XVal Session 19	1	XVal Session 19-Typing - Text-1		2012-07-11 10:15:40.854000
	Edit pad (rev 344)		sluggo	cv411	XVal Session 19	1	XVal Session 19-Typing - Text-1		2012-07-11 10:15:40.928000
	Edit pad (rev 345)		sluggo	cv411	XVal Session 19	1	XVal Session 19-Typing - Text-1		2012-07-11 10:15:41.601000
	Edit pad (rev 346)		jeral	cv311	XVal Session 19	1	XVal Session 19-Typing - Text-1		2012-07-11 10:15:42.029000
	Edit pad (rev 347)		jeral	cv311	XVal Session 19	1	XVal Session 19-Typing - Text-1		2012-07-11 10:15:42.540000
	Edit pad (rev 348)		Bob	cv404	XVal Session 19	1	XVal Session 19-Typing - Text-1		2012-07-11 10:15:43.204000
	Edit pad (rev 349)		jeral	cv311	XVal Session 19	1	XVal Session 19-Typing - Text-1		2012-07-11 10:15:43.603000
	Edit pad (rev 350)		Bob	cv404	XVal Session 19	1	XVal Session 19-Typing - Text-1		2012-07-11 10:15:43.707000
	Edit pad (rev 351)		nic	cv403	XVal Session 19	1	XVal Session 19-Typing - Text-1		2012-07-11 10:15:44.034000
	Edit pad (rev 352)		Bob	cv404	XVal Session 19	1	XVal Session 19-Typing - Text-1		2012-07-11 10:15:44.218000
	Edit pad (rev 353)		nic	cv403	XVal Session 19	1	XVal Session 19-Typing - Text-1		2012-07-11 10:15:44.538000
	Edit pad (rev 354)		Bob	cv404	XVal Session 19	1	XVal Session 19-Typing - Text-1		2012-07-11 10:15:44.720000
	Edit pad (rev 355)		nic	cv403	XVal Session 19	1	XVal Session 19-Typing - Text-1		2012-07-11 10:15:45.040000
	Edit pad (rev 356)		jeral	cv311	XVal Session 19	1	XVal Session 19-Typing - Text-1		2012-07-11 10:15:45.056000
	Edit pad (rev 357)		Bob	cv404	XVal Session 19	1	XVal Session 19-Typing - Text-1		2012-07-11 10:15:45.219000
	Edit pad (rev 358)		Bob	cv404	XVal Session 19	1	XVal Session 19-Typing - Text-1		2012-07-11 10:15:45.724000
	Edit pad (rev 359)		Bob	cv404	XVal Session 19	1	XVal Session 19-Typing - Text-1		2012-07-11 10:15:46.235000
	Edit pad (rev 360)		nic	cv403	XVal Session 19	1	XVal Session 19-Typing - Text-1		2012-07-11 10:15:46.685000
	Edit pad (rev 361)		Bob	cv404	XVal Session 19	1	XVal Session 19-Typing - Text-1		2012-07-11 10:15:46.736000
	Edit pad (rev 362)		nic	cv403	XVal Session 19	1	XVal Session 19-Typing - Text-1		2012-07-11 10:15:47.163000
	Edit pad (rev 363)		Bob	cv404	XVal Session 19	1	XVal Session 19-Typing - Text-1		2012-07-11 10:15:47.234000
	Edit pad (rev 364)		nic	cv403	XVal Session 19	1	XVal Session 19-Typing - Text-1		2012-07-11 10:15:47.663000
	Edit pad (rev 365)		nic	cv403	XVal Session 19	1	XVal Session 19-Typing - Text-1		2012-07-11 10:15:48.189000
	Edit pad (rev 366)		nic	cv403	XVal Session 19	1	XVal Session 19-Typing - Text-1		2012-07-11 10:15:48.694000
	Edit pad (rev 367)		nic	cv403	XVal Session 19	1	XVal Session 19-Typing - Text-1		2012-07-11 10:15:49.195000
	Edit pad (rev 368)		Bob	cv404	XVal Session 19	1	XVal Session 19-Typing - Text-1		2012-07-11 10:15:49.958000
	Edit pad (rev 369)		Bob	cv404	XVal Session 19	1	XVal Session 19-Typing - Text-1		2012-07-11 10:15:50.468000
	Edit pad (rev 370)		Bob	cv404	XVal Session 19	1	XVal Session 19-Typing - Text-1		2012-07-11 10:15:51.039000
	Edit pad (rev 371)		Bob	cv404	XVal Session 19	1	XVal Session 19-Typing - Text-1		2012-07-11 10:15:51.601000
	Edit pad (rev 372)		Bob	cv404	XVal Session 19	1	XVal Session 19-Typing - Text-1		2012-07-11 10:15:52.079000
	Edit pad (rev 373)		Bob	cv404	XVal Session 19	1	XVal Session 19-Typing - Text-1		2012-07-11 10:15:52.580000
	Edit pad (rev 374)		sluggo	cv411	XVal Session 19	1	XVal Session 19-Typing - Text-1		2012-07-11 10:15:52.915000
	Edit pad (rev 375)		Bob	cv404	XVal Session 19	1	XVal Session 19-Typing - Text-1		2012-07-11 10:15:53.568000
	Edit pad (rev 376)		Bob	cv404	XVal Session 19	1	XVal Session 19-Typing - Text-1		2012-07-11 10:15:54.069000
	Edit pad (rev 377)		nic	cv403	XVal Session 19	1	XVal Session 19-Typing - Text-1		2012-07-11 10:15:54.130000
	Edit pad (rev 378)		Bob	cv404	XVal Session 19	1	XVal Session 19-Typing - Text-1		2012-07-11 10:15:54.580000
	Edit pad (rev 379)		nic	cv403	XVal Session 19	1	XVal Session 19-Typing - Text-1		2012-07-11 10:15:54.631000
	Edit pad (rev 380)		sluggo	cv411	XVal Session 19	1	XVal Session 19-Typing - Text-1		2012-07-11 10:15:54.851000
	Edit pad (rev 381)		Bob	cv404	XVal Session 19	1	XVal Session 19-Typing - Text-1		2012-07-11 10:15:55.080000
	Edit pad (rev 382)		nic	cv403	XVal Session 19	1	XVal Session 19-Typing - Text-1		2012-07-11 10:15:55.132000
	Edit pad (rev 383)		sluggo	cv411	XVal Session 19	1	XVal Session 19-Typing - Text-1		2012-07-11 10:15:55.365000
	Edit pad (rev 384)		nic	cv403	XVal Session 19	1	XVal Session 19-Typing - Text-1		2012-07-11 10:15:55.632000
	Edit pad (rev 385)		Bob	cv404	XVal Session 19	1	XVal Session 19-Typing - Text-1		2012-07-11 10:15:55.729000
	Edit pad (rev 386)		Bob	cv404	XVal Session 19	1	XVal Session 19-Typing - Text-1		2012-07-11 10:15:56.236000
	Edit pad (rev 387)		Bob	cv404	XVal Session 19	1	XVal Session 19-Typing - Text-1		2012-07-11 10:15:56.737000
	Edit pad (rev 388)		Bob	cv404	XVal Session 19	1	XVal Session 19-Typing - Text-1		2012-07-11 10:15:57.236000
	Edit pad (rev 389)		nic	cv403	XVal Session 19	1	XVal Session 19-Typing - Text-1		2012-07-11 10:15:57.469000
	Edit pad (rev 390)		nic	cv403	XVal Session 19	1	XVal Session 19-Typing - Text-1		2012-07-11 10:15:57.975000
	Edit pad (rev 391)		Bob	cv404	XVal Session 19	1	XVal Session 19-Typing - Text-1		2012-07-11 10:15:58.062000
	Edit pad (rev 392)		nic	cv403	XVal Session 19	1	XVal Session 19-Typing - Text-1		2012-07-11 10:15:58.476000
	Edit pad (rev 393)		Bob	cv404	XVal Session 19	1	XVal Session 19-Typing - Text-1		2012-07-11 10:15:58.562000
	Edit pad (rev 394)		Bob	cv404	XVal Session 19	1	XVal Session 19-Typing - Text-1		2012-07-11 10:15:59.303000
	Edit pad (rev 395)		Bob	cv404	XVal Session 19	1	XVal Session 19-Typing - Text-1		2012-07-11 10:15:59.814000
	Edit pad (rev 396)		nic	cv403	XVal Session 19	1	XVal Session 19-Typing - Text-1		2012-07-11 10:16:00.151000
	Edit pad (rev 397)		Bob	cv404	XVal Session 19	1	XVal Session 19-Typing - Text-1		2012-07-11 10:16:00.318000
	Edit pad (rev 398)		sluggo	cv411	XVal Session 19	1	XVal Session 19-Typing - Text-1		2012-07-11 10:16:00.560000
	Edit pad (rev 399)		nic	cv403	XVal Session 19	1	XVal Session 19-Typing - Text-1		2012-07-11 10:16:00.649000
	Edit pad (rev 400)		Bob	cv404	XVal Session 19	1	XVal Session 19-Typing - Text-1		2012-07-11 10:16:00.830000
	Edit pad (rev 401)		jeral	cv311	XVal Session 19	1	XVal Session 19-Typing - Text-1		2012-07-11 10:16:01.604000
	Edit pad (rev 402)		Bob	cv404	XVal Session 19	1	XVal Session 19-Typing - Text-1		2012-07-11 10:16:01.654000
	Edit pad (rev 403)		Bob	cv404	XVal Session 19	1	XVal Session 19-Typing - Text-1		2012-07-11 10:16:02.156000
	Edit pad (rev 404)		nic	cv403	XVal Session 19	1	XVal Session 19-Typing - Text-1		2012-07-11 10:16:02.743000
	Edit pad (rev 405)		jeral	cv311	XVal Session 19	1	XVal Session 19-Typing - Text-1		2012-07-11 10:16:02.836000
	Edit pad (rev 406)		nic	cv403	XVal Session 19	1	XVal Session 19-Typing - Text-1		2012-07-11 10:16:03.243000
	Edit pad (rev 407)		jeral	cv311	XVal Session 19	1	XVal Session 19-Typing - Text-1		2012-07-11 10:16:03.334000
	Edit pad (rev 408)		sluggo	cv411	XVal Session 19	1	XVal Session 19-Typing - Text-1		2012-07-11 10:16:03.353000
	Edit pad (rev 409)		nic	cv403	XVal Session 19	1	XVal Session 19-Typing - Text-1		2012-07-11 10:16:03.747000
	Edit pad (rev 410)		jeral	cv311	XVal Session 19	1	XVal Session 19-Typing - Text-1		2012-07-11 10:16:03.835000
	Edit pad (rev 411)		jeral	cv311	XVal Session 19	1	XVal Session 19-Typing - Text-1		2012-07-11 10:16:04.336000
	Edit pad (rev 412)		nic	cv403	XVal Session 19	1	XVal Session 19-Typing - Text-1		2012-07-11 10:16:05.728000
	Edit pad (rev 413)		jeral	cv311	XVal Session 19	1	XVal Session 19-Typing - Text-1		2012-07-11 10:16:06.147000
	Edit pad (rev 414)		nic	cv403	XVal Session 19	1	XVal Session 19-Typing - Text-1		2012-07-11 10:16:06.227000
	Edit pad (rev 415)		nic	cv403	XVal Session 19	1	XVal Session 19-Typing - Text-1		2012-07-11 10:16:06.727000
	Edit pad (rev 416)		sluggo	cv411	XVal Session 19	1	XVal Session 19-Typing - Text-1		2012-07-11 10:16:06.834000
	Edit pad (rev 417)		nic	cv403	XVal Session 19	1	XVal Session 19-Typing - Text-1		2012-07-11 10:16:07.227000
	Edit pad (rev 418)		sluggo	cv411	XVal Session 19	1	XVal Session 19-Typing - Text-1		2012-07-11 10:16:07.334000
	Edit pad (rev 419)		sluggo	cv411	XVal Session 19	1	XVal Session 19-Typing - Text-1		2012-07-11 10:16:07.849000
	Edit pad (rev 420)		nic	cv403	XVal Session 19	1	XVal Session 19-Typing - Text-1		2012-07-11 10:16:08.019000
	Edit pad (rev 421)		jeral	cv311	XVal Session 19	1	XVal Session 19-Typing - Text-1		2012-07-11 10:16:08.317000
	Edit pad (rev 422)		nic	cv403	XVal Session 19	1	XVal Session 19-Typing - Text-1		2012-07-11 10:16:08.563000
	Edit pad (rev 423)		nic	cv403	XVal Session 19	1	XVal Session 19-Typing - Text-1		2012-07-11 10:16:09.070000
	Edit pad (rev 424)		Bob	cv404	XVal Session 19	1	XVal Session 19-Typing - Text-1		2012-07-11 10:16:09.605000
	Edit pad (rev 425)		jeral	cv311	XVal Session 19	1	XVal Session 19-Typing - Text-1		2012-07-11 10:16:09.728000
	Edit pad (rev 426)		Bob	cv404	XVal Session 19	1	XVal Session 19-Typing - Text-1		2012-07-11 10:16:10.113000
	Edit pad (rev 427)		jeral	cv311	XVal Session 19	1	XVal Session 19-Typing - Text-1		2012-07-11 10:16:10.241000
	Edit pad (rev 428)		Bob	cv404	XVal Session 19	1	XVal Session 19-Typing - Text-1		2012-07-11 10:16:10.614000
	Edit pad (rev 429)		jeral	cv311	XVal Session 19	1	XVal Session 19-Typing - Text-1		2012-07-11 10:16:10.742000
	Edit pad (rev 430)		jeral	cv311	XVal Session 19	1	XVal Session 19-Typing - Text-1		2012-07-11 10:16:11.243000
	Edit pad (rev 431)		nic	cv403	XVal Session 19	1	XVal Session 19-Typing - Text-1		2012-07-11 10:16:11.352000
	Edit pad (rev 432)		Bob	cv404	XVal Session 19	1	XVal Session 19-Typing - Text-1		2012-07-11 10:16:11.591000
	Edit pad (rev 433)		nic	cv403	XVal Session 19	1	XVal Session 19-Typing - Text-1		2012-07-11 10:16:11.867000
	Edit pad (rev 434)		jeral	cv311	XVal Session 19	1	XVal Session 19-Typing - Text-1		2012-07-11 10:16:11.952000
	Edit pad (rev 435)		Bob	cv404	XVal Session 19	1	XVal Session 19-Typing - Text-1		2012-07-11 10:16:12.096000
	Edit pad (rev 436)		nic	cv403	XVal Session 19	1	XVal Session 19-Typing - Text-1		2012-07-11 10:16:12.367000
	Edit pad (rev 437)		jeral	cv311	XVal Session 19	1	XVal Session 19-Typing - Text-1		2012-07-11 10:16:12.465000
	Edit pad (rev 438)		Bob	cv404	XVal Session 19	1	XVal Session 19-Typing - Text-1		2012-07-11 10:16:12.596000
	Edit pad (rev 439)		nic	cv403	XVal Session 19	1	XVal Session 19-Typing - Text-1		2012-07-11 10:16:12.867000
	Edit pad (rev 440)		jeral	cv311	XVal Session 19	1	XVal Session 19-Typing - Text-1		2012-07-11 10:16:12.976000
	Edit pad (rev 441)		sluggo	cv411	XVal Session 19	1	XVal Session 19-Typing - Text-1		2012-07-11 10:16:13.238000
	Edit pad (rev 442)		nic	cv403	XVal Session 19	1	XVal Session 19-Typing - Text-1		2012-07-11 10:16:13.365000
	Edit pad (rev 443)		jeral	cv311	XVal Session 19	1	XVal Session 19-Typing - Text-1		2012-07-11 10:16:13.475000
	Edit pad (rev 444)		nic	cv403	XVal Session 19	1	XVal Session 19-Typing - Text-1		2012-07-11 10:16:13.868000
	Edit pad (rev 445)		jeral	cv311	XVal Session 19	1	XVal Session 19-Typing - Text-1		2012-07-11 10:16:13.975000
	Edit pad (rev 446)		jeral	cv311	XVal Session 19	1	XVal Session 19-Typing - Text-1		2012-07-11 10:16:14.477000
	Edit pad (rev 447)		Bob	cv404	XVal Session 19	1	XVal Session 19-Typing - Text-1		2012-07-11 10:16:14.533000
	Edit pad (rev 448)		jeral	cv311	XVal Session 19	1	XVal Session 19-Typing - Text-1		2012-07-11 10:16:14.977000
	Edit pad (rev 449)		Bob	cv404	XVal Session 19	1	XVal Session 19-Typing - Text-1		2012-07-11 10:16:15.033000
	Edit pad (rev 450)		jeral	cv311	XVal Session 19	1	XVal Session 19-Typing - Text-1		2012-07-11 10:16:15.480000
	Edit pad (rev 451)		Bob	cv404	XVal Session 19	1	XVal Session 19-Typing - Text-1		2012-07-11 10:16:15.531000
	Edit pad (rev 452)		nic	cv403	XVal Session 19	1	XVal Session 19-Typing - Text-1		2012-07-11 10:16:16.627000
	Edit pad (rev 453)		Bob	cv404	XVal Session 19	1	XVal Session 19-Typing - Text-1		2012-07-11 10:16:16.647000
	Edit pad (rev 454)		nic	cv403	XVal Session 19	1	XVal Session 19-Typing - Text-1		2012-07-11 10:16:17.132000
	Edit pad (rev 455)		jeral	cv311	XVal Session 19	1	XVal Session 19-Typing - Text-1		2012-07-11 10:16:17.564000
	Edit pad (rev 456)		nic	cv403	XVal Session 19	1	XVal Session 19-Typing - Text-1		2012-07-11 10:16:17.630000
	Edit pad (rev 457)		jeral	cv311	XVal Session 19	1	XVal Session 19-Typing - Text-1		2012-07-11 10:16:19.389000
	Edit pad (rev 458)		sluggo	cv411	XVal Session 19	1	XVal Session 19-Typing - Text-1		2012-07-11 10:16:19.768000
	Edit pad (rev 459)		jeral	cv311	XVal Session 19	1	XVal Session 19-Typing - Text-1		2012-07-11 10:16:19.897000
	Edit pad (rev 460)		jeral	cv311	XVal Session 19	1	XVal Session 19-Typing - Text-1		2012-07-11 10:16:20.399000
	Edit pad (rev 461)		jeral	cv311	XVal Session 19	1	XVal Session 19-Typing - Text-1		2012-07-11 10:16:20.899000
	Edit pad (rev 462)		jeral	cv311	XVal Session 19	1	XVal Session 19-Typing - Text-1		2012-07-11 10:16:21.398000
	Edit pad (rev 463)		sluggo	cv411	XVal Session 19	1	XVal Session 19-Typing - Text-1		2012-07-11 10:16:21.897000
	Edit pad (rev 464)		nic	cv403	XVal Session 19	1	XVal Session 19-Typing - Text-1		2012-07-11 10:16:22.388000
	Edit pad (rev 465)		nic	cv403	XVal Session 19	1	XVal Session 19-Typing - Text-1		2012-07-11 10:16:22.897000
	Edit pad (rev 466)		jeral	cv311	XVal Session 19	1	XVal Session 19-Typing - Text-1		2012-07-11 10:16:22.931000
	Edit pad (rev 467)		nic	cv403	XVal Session 19	1	XVal Session 19-Typing - Text-1		2012-07-11 10:16:23.397000
	Edit pad (rev 468)		sluggo	cv411	XVal Session 19	1	XVal Session 19-Typing - Text-1		2012-07-11 10:16:23.741000
	Edit pad (rev 469)		jeral	cv311	XVal Session 19	1	XVal Session 19-Typing - Text-1		2012-07-11 10:16:23.870000
	Edit pad (rev 470)		nic	cv403	XVal Session 19	1	XVal Session 19-Typing - Text-1		2012-07-11 10:16:23.898000
	Edit pad (rev 471)		sluggo	cv411	XVal Session 19	1	XVal Session 19-Typing - Text-1		2012-07-11 10:16:24.240000
	Edit pad (rev 472)		nic	cv403	XVal Session 19	1	XVal Session 19-Typing - Text-1		2012-07-11 10:16:24.396000
	Edit pad (rev 473)		jeral	cv311	XVal Session 19	1	XVal Session 19-Typing - Text-1		2012-07-11 10:16:24.487000
	Edit pad (rev 474)		sluggo	cv411	XVal Session 19	1	XVal Session 19-Typing - Text-1		2012-07-11 10:16:24.820000
	Edit pad (rev 475)		Bob	cv404	XVal Session 19	1	XVal Session 19-Typing - Text-1		2012-07-11 10:16:24.866000
	Edit pad (rev 476)		nic	cv403	XVal Session 19	1	XVal Session 19-Typing - Text-1		2012-07-11 10:16:25.361000
	Edit pad (rev 477)		Bob	cv404	XVal Session 19	1	XVal Session 19-Typing - Text-1		2012-07-11 10:16:25.376000
	Edit pad (rev 478)		nic	cv403	XVal Session 19	1	XVal Session 19-Typing - Text-1		2012-07-11 10:16:25.866000
	Edit pad (rev 479)		Bob	cv404	XVal Session 19	1	XVal Session 19-Typing - Text-1		2012-07-11 10:16:25.876000
	Edit pad (rev 480)		jeral	cv311	XVal Session 19	1	XVal Session 19-Typing - Text-1		2012-07-11 10:16:25.957000
	Edit pad (rev 481)		sluggo	cv411	XVal Session 19	1	XVal Session 19-Typing - Text-1		2012-07-11 10:16:26.051000
	Edit pad (rev 482)		nic	cv403	XVal Session 19	1	XVal Session 19-Typing - Text-1		2012-07-11 10:16:26.371000
	Edit pad (rev 483)		jeral	cv311	XVal Session 19	1	XVal Session 19-Typing - Text-1		2012-07-11 10:16:26.468000
	Edit pad (rev 484)		sluggo	cv411	XVal Session 19	1	XVal Session 19-Typing - Text-1		2012-07-11 10:16:26.551000
	Edit pad (rev 485)		Bob	cv404	XVal Session 19	1	XVal Session 19-Typing - Text-1		2012-07-11 10:16:26.867000
	Edit pad (rev 486)		nic	cv403	XVal Session 19	1	XVal Session 19-Typing - Text-1		2012-07-11 10:16:26.882000
	Edit pad (rev 487)		Bob	cv404	XVal Session 19	1	XVal Session 19-Typing - Text-1		2012-07-11 10:16:27.376000
	Edit pad (rev 488)		Bob	cv404	XVal Session 19	1	XVal Session 19-Typing - Text-1		2012-07-11 10:16:27.876000
	Edit pad (rev 489)		jeral	cv311	XVal Session 19	1	XVal Session 19-Typing - Text-1		2012-07-11 10:16:28.072000
	Edit pad (rev 490)		Bob	cv404	XVal Session 19	1	XVal Session 19-Typing - Text-1		2012-07-11 10:16:28.378000
	Edit pad (rev 491)		Bob	cv404	XVal Session 19	1	XVal Session 19-Typing - Text-1		2012-07-11 10:16:28.876000
	Edit pad (rev 492)		jeral	cv311	XVal Session 19	1	XVal Session 19-Typing - Text-1		2012-07-11 10:16:28.931000
	Edit pad (rev 493)		Bob	cv404	XVal Session 19	1	XVal Session 19-Typing - Text-1		2012-07-11 10:16:29.381000
	Edit pad (rev 494)		nic	cv403	XVal Session 19	1	XVal Session 19-Typing - Text-1		2012-07-11 10:16:29.515000
	Edit pad (rev 495)		sluggo	cv411	XVal Session 19	1	XVal Session 19-Typing - Text-1		2012-07-11 10:16:29.699000
	Edit pad (rev 496)		Bob	cv404	XVal Session 19	1	XVal Session 19-Typing - Text-1		2012-07-11 10:16:29.890000
	Edit pad (rev 497)		nic	cv403	XVal Session 19	1	XVal Session 19-Typing - Text-1		2012-07-11 10:16:30.022000
	Edit pad (rev 498)		jeral	cv311	XVal Session 19	1	XVal Session 19-Typing - Text-1		2012-07-11 10:16:30.120000
	Edit pad (rev 499)		Bob	cv404	XVal Session 19	1	XVal Session 19-Typing - Text-1		2012-07-11 10:16:30.392000
	Edit pad (rev 500)		nic	cv403	XVal Session 19	1	XVal Session 19-Typing - Text-1		2012-07-11 10:16:30.522000
	Edit pad (rev 501)		jeral	cv311	XVal Session 19	1	XVal Session 19-Typing - Text-1		2012-07-11 10:16:30.632000
	Edit pad (rev 502)		Bob	cv404	XVal Session 19	1	XVal Session 19-Typing - Text-1		2012-07-11 10:16:30.892000
	Edit pad (rev 503)		nic	cv403	XVal Session 19	1	XVal Session 19-Typing - Text-1		2012-07-11 10:16:31.022000
	Edit pad (rev 504)		jeral	cv311	XVal Session 19	1	XVal Session 19-Typing - Text-1		2012-07-11 10:16:31.131000
	Edit pad (rev 505)		Bob	cv404	XVal Session 19	1	XVal Session 19-Typing - Text-1		2012-07-11 10:16:31.392000
	Edit pad (rev 506)		jeral	cv311	XVal Session 19	1	XVal Session 19-Typing - Text-1		2012-07-11 10:16:31.633000
	Edit pad (rev 507)		Bob	cv404	XVal Session 19	1	XVal Session 19-Typing - Text-1		2012-07-11 10:16:31.901000
	Edit pad (rev 508)		jeral	cv311	XVal Session 19	1	XVal Session 19-Typing - Text-1		2012-07-11 10:16:32.287000
	Edit pad (rev 509)		Bob	cv404	XVal Session 19	1	XVal Session 19-Typing - Text-1		2012-07-11 10:16:32.406000
	Edit pad (rev 510)		nic	cv403	XVal Session 19	1	XVal Session 19-Typing - Text-1		2012-07-11 10:16:32.667000
	Edit pad (rev 511)		jeral	cv311	XVal Session 19	1	XVal Session 19-Typing - Text-1		2012-07-11 10:16:32.788000
	Edit pad (rev 512)		Bob	cv404	XVal Session 19	1	XVal Session 19-Typing - Text-1		2012-07-11 10:16:32.906000
	Edit pad (rev 513)		nic	cv403	XVal Session 19	1	XVal Session 19-Typing - Text-1		2012-07-11 10:16:33.183000
	Edit pad (rev 514)		jeral	cv311	XVal Session 19	1	XVal Session 19-Typing - Text-1		2012-07-11 10:16:33.288000
	Edit pad (rev 515)		Bob	cv404	XVal Session 19	1	XVal Session 19-Typing - Text-1		2012-07-11 10:16:33.406000
	Edit pad (rev 516)		nic	cv403	XVal Session 19	1	XVal Session 19-Typing - Text-1		2012-07-11 10:16:33.696000
	Edit pad (rev 517)		Bob	cv404	XVal Session 19	1	XVal Session 19-Typing - Text-1		2012-07-11 10:16:33.908000
	Edit pad (rev 518)		nic	cv403	XVal Session 19	1	XVal Session 19-Typing - Text-1		2012-07-11 10:16:34.195000
	Edit pad (rev 519)		jeral	cv311	XVal Session 19	1	XVal Session 19-Typing - Text-1		2012-07-11 10:16:34.299000
	Edit pad (rev 520)		Bob	cv404	XVal Session 19	1	XVal Session 19-Typing - Text-1		2012-07-11 10:16:34.406000
	Edit pad (rev 521)		nic	cv403	XVal Session 19	1	XVal Session 19-Typing - Text-1		2012-07-11 10:16:34.695000
	Edit pad (rev 522)		sluggo	cv411	XVal Session 19	1	XVal Session 19-Typing - Text-1		2012-07-11 10:16:34.838000
	Edit pad (rev 523)		Bob	cv404	XVal Session 19	1	XVal Session 19-Typing - Text-1		2012-07-11 10:16:34.908000
	Edit pad (rev 524)		Bob	cv404	XVal Session 19	1	XVal Session 19-Typing - Text-1		2012-07-11 10:16:35.408000
	Edit pad (rev 525)		jeral	cv311	XVal Session 19	1	XVal Session 19-Typing - Text-1		2012-07-11 10:16:35.448000
	Edit pad (rev 526)		nic	cv403	XVal Session 19	1	XVal Session 19-Typing - Text-1		2012-07-11 10:16:35.759000
	Edit pad (rev 527)		Bob	cv404	XVal Session 19	1	XVal Session 19-Typing - Text-1		2012-07-11 10:16:35.960000
	Edit pad (rev 528)		jeral	cv311	XVal Session 19	1	XVal Session 19-Typing - Text-1		2012-07-11 10:16:35.963000
	Edit pad (rev 529)		nic	cv403	XVal Session 19	1	XVal Session 19-Typing - Text-1		2012-07-11 10:16:36.260000
	Edit pad (rev 530)		jeral	cv311	XVal Session 19	1	XVal Session 19-Typing - Text-1		2012-07-11 10:16:36.461000
	Edit pad (rev 531)		Bob	cv404	XVal Session 19	1	XVal Session 19-Typing - Text-1		2012-07-11 10:16:36.463000
	Edit pad (rev 532)		nic	cv403	XVal Session 19	1	XVal Session 19-Typing - Text-1		2012-07-11 10:16:36.759000
	Edit pad (rev 533)		jeral	cv311	XVal Session 19	1	XVal Session 19-Typing - Text-1		2012-07-11 10:16:36.961000
	Edit pad (rev 534)		Bob	cv404	XVal Session 19	1	XVal Session 19-Typing - Text-1		2012-07-11 10:16:36.970000
	Edit pad (rev 535)		nic	cv403	XVal Session 19	1	XVal Session 19-Typing - Text-1		2012-07-11 10:16:37.259000
	Edit pad (rev 536)		jeral	cv311	XVal Session 19	1	XVal Session 19-Typing - Text-1		2012-07-11 10:16:37.461000
	Edit pad (rev 537)		Bob	cv404	XVal Session 19	1	XVal Session 19-Typing - Text-1		2012-07-11 10:16:37.812000
	Edit pad (rev 538)		jeral	cv311	XVal Session 19	1	XVal Session 19-Typing - Text-1		2012-07-11 10:16:37.961000
	Edit pad (rev 539)		Bob	cv404	XVal Session 19	1	XVal Session 19-Typing - Text-1		2012-07-11 10:16:38.315000
	Edit pad (rev 540)		nic	cv403	XVal Session 19	1	XVal Session 19-Typing - Text-1		2012-07-11 10:16:38.609000
	Edit pad (rev 541)		Bob	cv404	XVal Session 19	1	XVal Session 19-Typing - Text-1		2012-07-11 10:16:38.850000
	Edit pad (rev 542)		nic	cv403	XVal Session 19	1	XVal Session 19-Typing - Text-1		2012-07-11 10:16:39.117000
	Edit pad (rev 543)		jeral	cv311	XVal Session 19	1	XVal Session 19-Typing - Text-1		2012-07-11 10:16:39.212000
	Edit pad (rev 544)		Bob	cv404	XVal Session 19	1	XVal Session 19-Typing - Text-1		2012-07-11 10:16:39.313000
	Edit pad (rev 545)		Bob	cv404	XVal Session 19	1	XVal Session 19-Typing - Text-1		2012-07-11 10:16:39.814000
	Edit pad (rev 546)		sluggo	cv411	XVal Session 19	1	XVal Session 19-Typing - Text-1		2012-07-11 10:16:39.846000
	Edit pad (rev 547)		jeral	cv311	XVal Session 19	1	XVal Session 19-Typing - Text-1		2012-07-11 10:16:39.864000
	Edit pad (rev 548)		Bob	cv404	XVal Session 19	1	XVal Session 19-Typing - Text-1		2012-07-11 10:16:40.314000
	Edit pad (rev 549)		jeral	cv311	XVal Session 19	1	XVal Session 19-Typing - Text-1		2012-07-11 10:16:40.364000
	Edit pad (rev 550)		Bob	cv404	XVal Session 19	1	XVal Session 19-Typing - Text-1		2012-07-11 10:16:40.814000
	Edit pad (rev 551)		jeral	cv311	XVal Session 19	1	XVal Session 19-Typing - Text-1		2012-07-11 10:16:40.866000
	Edit pad (rev 552)		jeral	cv311	XVal Session 19	1	XVal Session 19-Typing - Text-1		2012-07-11 10:16:41.368000
	Edit pad (rev 553)		Bob	cv404	XVal Session 19	1	XVal Session 19-Typing - Text-1		2012-07-11 10:16:41.594000
	Edit pad (rev 554)		jeral	cv311	XVal Session 19	1	XVal Session 19-Typing - Text-1		2012-07-11 10:16:41.867000
	Edit pad (rev 555)		Bob	cv404	XVal Session 19	1	XVal Session 19-Typing - Text-1		2012-07-11 10:16:42.096000
	Edit pad (rev 556)		jeral	cv311	XVal Session 19	1	XVal Session 19-Typing - Text-1		2012-07-11 10:16:42.367000
	Edit pad (rev 557)		sluggo	cv411	XVal Session 19	1	XVal Session 19-Typing - Text-1		2012-07-11 10:16:42.557000
	Edit pad (rev 558)		Bob	cv404	XVal Session 19	1	XVal Session 19-Typing - Text-1		2012-07-11 10:16:42.596000
	Edit pad (rev 559)		Bob	cv404	XVal Session 19	1	XVal Session 19-Typing - Text-1		2012-07-11 10:16:43.096000
	Edit pad (rev 560)		sluggo	cv411	XVal Session 19	1	XVal Session 19-Typing - Text-1		2012-07-11 10:16:43.106000
	Edit pad (rev 561)		Bob	cv404	XVal Session 19	1	XVal Session 19-Typing - Text-1		2012-07-11 10:16:43.595000
	Edit pad (rev 562)		sluggo	cv411	XVal Session 19	1	XVal Session 19-Typing - Text-1		2012-07-11 10:16:43.700000
	Edit pad (rev 563)		jeral	cv311	XVal Session 19	1	XVal Session 19-Typing - Text-1		2012-07-11 10:16:43.769000
	Edit pad (rev 564)		nic	cv403	XVal Session 19	1	XVal Session 19-Typing - Text-1		2012-07-11 10:16:44.034000
	Edit pad (rev 565)		Bob	cv404	XVal Session 19	1	XVal Session 19-Typing - Text-1		2012-07-11 10:16:44.100000
	Edit pad (rev 566)		jeral	cv311	XVal Session 19	1	XVal Session 19-Typing - Text-1		2012-07-11 10:16:44.269000
	Edit pad (rev 567)		sluggo	cv411	XVal Session 19	1	XVal Session 19-Typing - Text-1		2012-07-11 10:16:44.288000
	Edit pad (rev 568)		nic	cv403	XVal Session 19	1	XVal Session 19-Typing - Text-1		2012-07-11 10:16:44.538000
	Edit pad (rev 569)		Bob	cv404	XVal Session 19	1	XVal Session 19-Typing - Text-1		2012-07-11 10:16:44.643000
	Edit pad (rev 570)		sluggo	cv411	XVal Session 19	1	XVal Session 19-Typing - Text-1		2012-07-11 10:16:44.791000
	Edit pad (rev 571)		jeral	cv311	XVal Session 19	1	XVal Session 19-Typing - Text-1		2012-07-11 10:16:44.821000
	Edit pad (rev 572)		nic	cv403	XVal Session 19	1	XVal Session 19-Typing - Text-1		2012-07-11 10:16:45.039000
	Edit pad (rev 573)		jeral	cv311	XVal Session 19	1	XVal Session 19-Typing - Text-1		2012-07-11 10:16:45.321000
	Edit pad (rev 574)		jeral	cv311	XVal Session 19	1	XVal Session 19-Typing - Text-1		2012-07-11 10:16:45.772000
	Edit pad (rev 575)		sluggo	cv411	XVal Session 19	1	XVal Session 19-Typing - Text-1		2012-07-11 10:16:45.841000
	Edit pad (rev 576)		sluggo	cv411	XVal Session 19	1	XVal Session 19-Typing - Text-1		2012-07-11 10:16:46.349000
	Edit pad (rev 577)		nic	cv403	XVal Session 19	1	XVal Session 19-Typing - Text-1		2012-07-11 10:16:46.951000
	Edit pad (rev 578)		sluggo	cv411	XVal Session 19	1	XVal Session 19-Typing - Text-1		2012-07-11 10:16:47.047000
	Edit pad (rev 579)		nic	cv403	XVal Session 19	1	XVal Session 19-Typing - Text-1		2012-07-11 10:16:47.459000
	Edit pad (rev 580)		nic	cv403	XVal Session 19	1	XVal Session 19-Typing - Text-1		2012-07-11 10:16:47.959000
	Edit pad (rev 581)		nic	cv403	XVal Session 19	1	XVal Session 19-Typing - Text-1		2012-07-11 10:16:49.675000
	Edit pad (rev 582)		nic	cv403	XVal Session 19	1	XVal Session 19-Typing - Text-1		2012-07-11 10:16:50.213000
	Edit pad (rev 583)		nic	cv403	XVal Session 19	1	XVal Session 19-Typing - Text-1		2012-07-11 10:16:50.726000
	Edit pad (rev 584)		nic	cv403	XVal Session 19	1	XVal Session 19-Typing - Text-1		2012-07-11 10:16:51.226000
	Edit pad (rev 585)		nic	cv403	XVal Session 19	1	XVal Session 19-Typing - Text-1		2012-07-11 10:16:51.726000
	Edit pad (rev 586)		nic	cv403	XVal Session 19	1	XVal Session 19-Typing - Text-1		2012-07-11 10:16:52.227000
	Edit pad (rev 587)		jeral	cv311	XVal Session 19	1	XVal Session 19-Typing - Text-1		2012-07-11 10:16:52.460000
	Edit pad (rev 588)		sluggo	cv411	XVal Session 19	1	XVal Session 19-Typing - Text-1		2012-07-11 10:16:53.712000
	Edit pad (rev 589)		nic	cv403	XVal Session 19	1	XVal Session 19-Typing - Text-1		2012-07-11 10:16:53.774000
	Edit pad (rev 590)		jeral	cv311	XVal Session 19	1	XVal Session 19-Typing - Text-1		2012-07-11 10:16:53.831000
	Edit pad (rev 591)		nic	cv403	XVal Session 19	1	XVal Session 19-Typing - Text-1		2012-07-11 10:16:54.288000
	Edit pad (rev 592)		jeral	cv311	XVal Session 19	1	XVal Session 19-Typing - Text-1		2012-07-11 10:16:54.336000
	Edit pad (rev 593)		sluggo	cv411	XVal Session 19	1	XVal Session 19-Typing - Text-1		2012-07-11 10:16:54.367000
	Edit pad (rev 594)		jeral	cv311	XVal Session 19	1	XVal Session 19-Typing - Text-1		2012-07-11 10:16:54.836000
	Edit pad (rev 595)		nic	cv403	XVal Session 19	1	XVal Session 19-Typing - Text-1		2012-07-11 10:16:55.747000
	Edit pad (rev 596)		nic	cv403	XVal Session 19	1	XVal Session 19-Typing - Text-1		2012-07-11 10:16:56.257000
	Edit pad (rev 597)		nic	cv403	XVal Session 19	1	XVal Session 19-Typing - Text-1		2012-07-11 10:16:56.757000
	Edit pad (rev 598)		jeral	cv311	XVal Session 19	1	XVal Session 19-Typing - Text-1		2012-07-11 10:16:56.846000
	Edit pad (rev 599)		nic	cv403	XVal Session 19	1	XVal Session 19-Typing - Text-1		2012-07-11 10:16:57.257000
	Edit pad (rev 600)		jeral	cv311	XVal Session 19	1	XVal Session 19-Typing - Text-1		2012-07-11 10:16:57.350000
	Edit pad (rev 601)		nic	cv403	XVal Session 19	1	XVal Session 19-Typing - Text-1		2012-07-11 10:16:57.760000
	Edit pad (rev 602)		sluggo	cv411	XVal Session 19	1	XVal Session 19-Typing - Text-1		2012-07-11 10:16:57.803000
	Edit pad (rev 603)		jeral	cv311	XVal Session 19	1	XVal Session 19-Typing - Text-1		2012-07-11 10:16:58.056000
	Edit pad (rev 604)		nic	cv403	XVal Session 19	1	XVal Session 19-Typing - Text-1		2012-07-11 10:16:58.256000
	Edit pad (rev 605)		sluggo	cv411	XVal Session 19	1	XVal Session 19-Typing - Text-1		2012-07-11 10:16:58.341000
	Edit pad (rev 606)		jeral	cv311	XVal Session 19	1	XVal Session 19-Typing - Text-1		2012-07-11 10:16:58.763000
	Edit pad (rev 607)		nic	cv403	XVal Session 19	1	XVal Session 19-Typing - Text-1		2012-07-11 10:16:58.782000
	Edit pad (rev 608)		sluggo	cv411	XVal Session 19	1	XVal Session 19-Typing - Text-1		2012-07-11 10:16:59.151000
	Edit pad (rev 609)		jeral	cv311	XVal Session 19	1	XVal Session 19-Typing - Text-1		2012-07-11 10:16:59.272000
	Edit pad (rev 610)		nic	cv403	XVal Session 19	1	XVal Session 19-Typing - Text-1		2012-07-11 10:16:59.292000
	Edit pad (rev 611)		sluggo	cv411	XVal Session 19	1	XVal Session 19-Typing - Text-1		2012-07-11 10:16:59.662000
	Edit pad (rev 612)		jeral	cv311	XVal Session 19	1	XVal Session 19-Typing - Text-1		2012-07-11 10:16:59.773000
	Edit pad (rev 613)		jeral	cv311	XVal Session 19	1	XVal Session 19-Typing - Text-1		2012-07-11 10:17:00.274000
	Edit pad (rev 614)		sluggo	cv411	XVal Session 19	1	XVal Session 19-Typing - Text-1		2012-07-11 10:17:00.561000
	Edit pad (rev 615)		jeral	cv311	XVal Session 19	1	XVal Session 19-Typing - Text-1		2012-07-11 10:17:00.774000
	Edit pad (rev 616)		sluggo	cv411	XVal Session 19	1	XVal Session 19-Typing - Text-1		2012-07-11 10:17:01.099000
	Edit pad (rev 617)		sluggo	cv411	XVal Session 19	1	XVal Session 19-Typing - Text-1		2012-07-11 10:17:02.069000
	Edit pad (rev 618)		nic	cv403	XVal Session 19	1	XVal Session 19-Typing - Text-1		2012-07-11 10:17:02.612000
	Edit pad (rev 619)		sluggo	cv411	XVal Session 19	1	XVal Session 19-Typing - Text-1		2012-07-11 10:17:02.654000
	Edit pad (rev 620)		nic	cv403	XVal Session 19	1	XVal Session 19-Typing - Text-1		2012-07-11 10:17:03.112000
	Edit pad (rev 621)		sluggo	cv411	XVal Session 19	1	XVal Session 19-Typing - Text-1		2012-07-11 10:17:03.245000
	Edit pad (rev 622)		nic	cv403	XVal Session 19	1	XVal Session 19-Typing - Text-1		2012-07-11 10:17:03.611000
	Edit pad (rev 623)		sluggo	cv411	XVal Session 19	1	XVal Session 19-Typing - Text-1		2012-07-11 10:17:03.748000
	Edit pad (rev 624)		nic	cv403	XVal Session 19	1	XVal Session 19-Typing - Text-1		2012-07-11 10:17:04.116000
	Edit pad (rev 625)		sluggo	cv411	XVal Session 19	1	XVal Session 19-Typing - Text-1		2012-07-11 10:17:04.294000
	Edit pad (rev 626)		nic	cv403	XVal Session 19	1	XVal Session 19-Typing - Text-1		2012-07-11 10:17:06.101000
	Edit pad (rev 627)		nic	cv403	XVal Session 19	1	XVal Session 19-Typing - Text-1		2012-07-11 10:17:06.818000
	Edit pad (rev 628)		nic	cv403	XVal Session 19	1	XVal Session 19-Typing - Text-1		2012-07-11 10:17:07.908000
	Edit pad (rev 629)		nic	cv403	XVal Session 19	1	XVal Session 19-Typing - Text-1		2012-07-11 10:17:08.413000
	Chat	I am typing the last paragraph.	Bob	cv404	XVal Session 19	1	XVal Session 19-Typing - Text-1		2012-07-11 10:17:09.753000
	Edit pad (rev 630)		sluggo	cv411	XVal Session 19	1	XVal Session 19-Typing - Text-1		2012-07-11 10:17:10.206000
	Edit pad (rev 631)		nic	cv403	XVal Session 19	1	XVal Session 19-Typing - Text-1		2012-07-11 10:17:11.261000
	Edit pad (rev 632)		sluggo	cv411	XVal Session 19	1	XVal Session 19-Typing - Text-1		2012-07-11 10:17:11.657000
	Edit pad (rev 633)		nic	cv403	XVal Session 19	1	XVal Session 19-Typing - Text-1		2012-07-11 10:17:11.762000
	Edit pad (rev 634)		sluggo	cv411	XVal Session 19	1	XVal Session 19-Typing - Text-1		2012-07-11 10:17:12.162000
	Edit pad (rev 635)		sluggo	cv411	XVal Session 19	1	XVal Session 19-Typing - Text-1		2012-07-11 10:17:13.129000
	Edit pad (rev 636)		sluggo	cv411	XVal Session 19	1	XVal Session 19-Typing - Text-1		2012-07-11 10:17:13.630000
	Edit pad (rev 637)		sluggo	cv411	XVal Session 19	1	XVal Session 19-Typing - Text-1		2012-07-11 10:17:14.130000
	Edit pad (rev 638)		sluggo	cv411	XVal Session 19	1	XVal Session 19-Typing - Text-1		2012-07-11 10:17:14.630000
	Edit pad (rev 639)		sluggo	cv411	XVal Session 19	1	XVal Session 19-Typing - Text-1		2012-07-11 10:17:15.130000
	Edit pad (rev 640)		sluggo	cv411	XVal Session 19	1	XVal Session 19-Typing - Text-1		2012-07-11 10:17:15.631000
	Edit pad (rev 641)		sluggo	cv411	XVal Session 19	1	XVal Session 19-Typing - Text-1		2012-07-11 10:17:16.130000
	Edit pad (rev 642)		sluggo	cv411	XVal Session 19	1	XVal Session 19-Typing - Text-1		2012-07-11 10:17:16.631000
	Edit pad (rev 643)		sluggo	cv411	XVal Session 19	1	XVal Session 19-Typing - Text-1		2012-07-11 10:17:17.133000
	Edit pad (rev 644)		sluggo	cv411	XVal Session 19	1	XVal Session 19-Typing - Text-1		2012-07-11 10:17:17.629000
	Edit pad (rev 645)		sluggo	cv411	XVal Session 19	1	XVal Session 19-Typing - Text-1		2012-07-11 10:17:18.130000
	Edit pad (rev 646)		jeral	cv311	XVal Session 19	1	XVal Session 19-Typing - Text-1		2012-07-11 10:17:18.185000
	Edit pad (rev 647)		sluggo	cv411	XVal Session 19	1	XVal Session 19-Typing - Text-1		2012-07-11 10:17:18.629000
	Edit pad (rev 648)		jeral	cv311	XVal Session 19	1	XVal Session 19-Typing - Text-1		2012-07-11 10:17:18.698000
	Edit pad (rev 649)		jeral	cv311	XVal Session 19	1	XVal Session 19-Typing - Text-1		2012-07-11 10:17:19.447000
	Edit pad (rev 650)		jeral	cv311	XVal Session 19	1	XVal Session 19-Typing - Text-1		2012-07-11 10:17:19.946000
	Edit pad (rev 651)		sluggo	cv411	XVal Session 19	1	XVal Session 19-Typing - Text-1		2012-07-11 10:17:20.493000
	Edit pad (rev 652)		jeral	cv311	XVal Session 19	1	XVal Session 19-Typing - Text-1		2012-07-11 10:17:20.584000
	Edit pad (rev 653)		sluggo	cv411	XVal Session 19	1	XVal Session 19-Typing - Text-1		2012-07-11 10:17:21.120000
	Edit pad (rev 654)		jeral	cv311	XVal Session 19	1	XVal Session 19-Typing - Text-1		2012-07-11 10:17:21.691000
	Edit pad (rev 655)		sluggo	cv411	XVal Session 19	1	XVal Session 19-Typing - Text-1		2012-07-11 10:17:22.105000
	Edit pad (rev 656)		jeral	cv311	XVal Session 19	1	XVal Session 19-Typing - Text-1		2012-07-11 10:17:22.194000
	Edit pad (rev 657)		jeral	cv311	XVal Session 19	1	XVal Session 19-Typing - Text-1		2012-07-11 10:17:22.696000
	Chat	excellent	nic	cv403	XVal Session 19	1	XVal Session 19-Typing - Text-1		2012-07-11 10:17:23.043000
	Edit pad (rev 658)		jeral	cv311	XVal Session 19	1	XVal Session 19-Typing - Text-1		2012-07-11 10:17:23.199000
	Edit pad (rev 659)		jeral	cv311	XVal Session 19	1	XVal Session 19-Typing - Text-1		2012-07-11 10:17:23.711000
	Edit pad (rev 660)		sluggo	cv411	XVal Session 19	1	XVal Session 19-Typing - Text-1		2012-07-11 10:17:24.121000
	Edit pad (rev 661)		jeral	cv311	XVal Session 19	1	XVal Session 19-Typing - Text-1		2012-07-11 10:17:24.378000
	Edit pad (rev 662)		jeral	cv311	XVal Session 19	1	XVal Session 19-Typing - Text-1		2012-07-11 10:17:25.014000
	Edit pad (rev 663)		jeral	cv311	XVal Session 19	1	XVal Session 19-Typing - Text-1		2012-07-11 10:17:25.524000
	Edit pad (rev 664)		jeral	cv311	XVal Session 19	1	XVal Session 19-Typing - Text-1		2012-07-11 10:17:26.624000
	Edit pad (rev 665)		jeral	cv311	XVal Session 19	1	XVal Session 19-Typing - Text-1		2012-07-11 10:17:27.608000
	Edit pad (rev 666)		jeral	cv311	XVal Session 19	1	XVal Session 19-Typing - Text-1		2012-07-11 10:17:28.117000
	Edit pad (rev 667)		jeral	cv311	XVal Session 19	1	XVal Session 19-Typing - Text-1		2012-07-11 10:17:28.779000
	Edit pad (rev 668)		jeral	cv311	XVal Session 19	1	XVal Session 19-Typing - Text-1		2012-07-11 10:17:29.291000
	Edit pad (rev 669)		jeral	cv311	XVal Session 19	1	XVal Session 19-Typing - Text-1		2012-07-11 10:17:30.308000
	Edit pad (rev 670)		nic	cv403	XVal Session 19	1	XVal Session 19-Typing - Text-1		2012-07-11 10:17:30.382000
	Edit pad (rev 671)		nic	cv403	XVal Session 19	1	XVal Session 19-Typing - Text-1		2012-07-11 10:17:30.889000
	Edit pad (rev 672)		sluggo	cv411	XVal Session 19	1	XVal Session 19-Typing - Text-1		2012-07-11 10:17:31.315000
	Edit pad (rev 673)		nic	cv403	XVal Session 19	1	XVal Session 19-Typing - Text-1		2012-07-11 10:17:31.392000
	Edit pad (rev 674)		nic	cv403	XVal Session 19	1	XVal Session 19-Typing - Text-1		2012-07-11 10:17:31.898000
	Edit pad (rev 675)		sluggo	cv411	XVal Session 19	1	XVal Session 19-Typing - Text-1		2012-07-11 10:17:32.028000
	Edit pad (rev 676)		nic	cv403	XVal Session 19	1	XVal Session 19-Typing - Text-1		2012-07-11 10:17:32.403000
	Edit pad (rev 677)		sluggo	cv411	XVal Session 19	1	XVal Session 19-Typing - Text-1		2012-07-11 10:17:32.562000
	Edit pad (rev 678)		jeral	cv311	XVal Session 19	1	XVal Session 19-Typing - Text-1		2012-07-11 10:17:32.878000
	Edit pad (rev 679)		nic	cv403	XVal Session 19	1	XVal Session 19-Typing - Text-1		2012-07-11 10:17:32.913000
	Edit pad (rev 680)		jeral	cv311	XVal Session 19	1	XVal Session 19-Typing - Text-1		2012-07-11 10:17:33.382000
	Edit pad (rev 681)		nic	cv403	XVal Session 19	1	XVal Session 19-Typing - Text-1		2012-07-11 10:17:33.766000
	Edit pad (rev 682)		jeral	cv311	XVal Session 19	1	XVal Session 19-Typing - Text-1		2012-07-11 10:17:33.882000
	Edit pad (rev 683)		nic	cv403	XVal Session 19	1	XVal Session 19-Typing - Text-1		2012-07-11 10:17:34.273000
	Edit pad (rev 684)		jeral	cv311	XVal Session 19	1	XVal Session 19-Typing - Text-1		2012-07-11 10:17:34.565000
	Edit pad (rev 685)		nic	cv403	XVal Session 19	1	XVal Session 19-Typing - Text-1		2012-07-11 10:17:34.773000
	Edit pad (rev 686)		jeral	cv311	XVal Session 19	1	XVal Session 19-Typing - Text-1		2012-07-11 10:17:35.070000
	Edit pad (rev 687)		nic	cv403	XVal Session 19	1	XVal Session 19-Typing - Text-1		2012-07-11 10:17:35.273000
	Edit pad (rev 688)		jeral	cv311	XVal Session 19	1	XVal Session 19-Typing - Text-1		2012-07-11 10:17:35.570000
	Edit pad (rev 689)		jeral	cv311	XVal Session 19	1	XVal Session 19-Typing - Text-1		2012-07-11 10:17:36.546000
	Edit pad (rev 690)		sluggo	cv411	XVal Session 19	1	XVal Session 19-Typing - Text-1		2012-07-11 10:17:36.773000
	Edit pad (rev 691)		jeral	cv311	XVal Session 19	1	XVal Session 19-Typing - Text-1		2012-07-11 10:17:37.341000
	Edit pad (rev 692)		sluggo	cv411	XVal Session 19	1	XVal Session 19-Typing - Text-1		2012-07-11 10:17:38.256000
	Edit pad (rev 693)		jeral	cv311	XVal Session 19	1	XVal Session 19-Typing - Text-1		2012-07-11 10:17:38.259000
	Edit pad (rev 694)		nic	cv403	XVal Session 19	1	XVal Session 19-Typing - Text-1		2012-07-11 10:17:38.273000
	Edit pad (rev 695)		nic	cv403	XVal Session 19	1	XVal Session 19-Typing - Text-1		2012-07-11 10:17:38.774000
	Edit pad (rev 696)		jeral	cv311	XVal Session 19	1	XVal Session 19-Typing - Text-1		2012-07-11 10:17:38.976000
	Edit pad (rev 697)		sluggo	cv411	XVal Session 19	1	XVal Session 19-Typing - Text-1		2012-07-11 10:17:39.066000
	Edit pad (rev 698)		nic	cv403	XVal Session 19	1	XVal Session 19-Typing - Text-1		2012-07-11 10:17:39.273000
	Edit pad (rev 699)		sluggo	cv411	XVal Session 19	1	XVal Session 19-Typing - Text-1		2012-07-11 10:17:39.770000
	Edit pad (rev 700)		nic	cv403	XVal Session 19	1	XVal Session 19-Typing - Text-1		2012-07-11 10:17:39.846000
	Edit pad (rev 701)		nic	cv403	XVal Session 19	1	XVal Session 19-Typing - Text-1		2012-07-11 10:17:40.351000
	Edit pad (rev 702)		sluggo	cv411	XVal Session 19	1	XVal Session 19-Typing - Text-1		2012-07-11 10:17:40.372000
	Edit pad (rev 703)		jeral	cv311	XVal Session 19	1	XVal Session 19-Typing - Text-1		2012-07-11 10:17:40.416000
	Edit pad (rev 704)		nic	cv403	XVal Session 19	1	XVal Session 19-Typing - Text-1		2012-07-11 10:17:40.852000
	Edit pad (rev 705)		jeral	cv311	XVal Session 19	1	XVal Session 19-Typing - Text-1		2012-07-11 10:17:41.592000
	Edit pad (rev 706)		nic	cv403	XVal Session 19	1	XVal Session 19-Typing - Text-1		2012-07-11 10:17:41.733000
	Edit pad (rev 707)		jeral	cv311	XVal Session 19	1	XVal Session 19-Typing - Text-1		2012-07-11 10:17:42.101000
	Edit pad (rev 708)		nic	cv403	XVal Session 19	1	XVal Session 19-Typing - Text-1		2012-07-11 10:17:42.242000
	Edit pad (rev 709)		jeral	cv311	XVal Session 19	1	XVal Session 19-Typing - Text-1		2012-07-11 10:17:43.769000
	Edit pad (rev 710)		nic	cv403	XVal Session 19	1	XVal Session 19-Typing - Text-1		2012-07-11 10:17:43.964000
	Edit pad (rev 711)		jeral	cv311	XVal Session 19	1	XVal Session 19-Typing - Text-1		2012-07-11 10:17:44.273000
	Edit pad (rev 712)		nic	cv403	XVal Session 19	1	XVal Session 19-Typing - Text-1		2012-07-11 10:17:44.490000
	Edit pad (rev 713)		jeral	cv311	XVal Session 19	1	XVal Session 19-Typing - Text-1		2012-07-11 10:17:44.773000
	Edit pad (rev 714)		sluggo	cv411	XVal Session 19	1	XVal Session 19-Typing - Text-1		2012-07-11 10:17:45.429000
	Edit pad (rev 715)		jeral	cv311	XVal Session 19	1	XVal Session 19-Typing - Text-1		2012-07-11 10:17:45.535000
	Edit pad (rev 716)		nic	cv403	XVal Session 19	1	XVal Session 19-Typing - Text-1		2012-07-11 10:17:45.570000
	Edit pad (rev 717)		jeral	cv311	XVal Session 19	1	XVal Session 19-Typing - Text-1		2012-07-11 10:17:46.038000
	Edit pad (rev 718)		nic	cv403	XVal Session 19	1	XVal Session 19-Typing - Text-1		2012-07-11 10:17:46.071000
	Edit pad (rev 719)		jeral	cv311	XVal Session 19	1	XVal Session 19-Typing - Text-1		2012-07-11 10:17:46.539000
	Edit pad (rev 720)		nic	cv403	XVal Session 19	1	XVal Session 19-Typing - Text-1		2012-07-11 10:17:46.571000
	Edit pad (rev 721)		jeral	cv311	XVal Session 19	1	XVal Session 19-Typing - Text-1		2012-07-11 10:17:47.039000
	Edit pad (rev 722)		nic	cv403	XVal Session 19	1	XVal Session 19-Typing - Text-1		2012-07-11 10:17:47.070000
	Edit pad (rev 723)		jeral	cv311	XVal Session 19	1	XVal Session 19-Typing - Text-1		2012-07-11 10:17:47.539000
	Edit pad (rev 724)		jeral	cv311	XVal Session 19	1	XVal Session 19-Typing - Text-1		2012-07-11 10:17:48.039000
	Edit pad (rev 725)		jeral	cv311	XVal Session 19	1	XVal Session 19-Typing - Text-1		2012-07-11 10:17:48.588000
	Edit pad (rev 726)		nic	cv403	XVal Session 19	1	XVal Session 19-Typing - Text-1		2012-07-11 10:17:48.672000
	Edit pad (rev 727)		nic	cv403	XVal Session 19	1	XVal Session 19-Typing - Text-1		2012-07-11 10:17:49.180000
	Edit pad (rev 728)		nic	cv403	XVal Session 19	1	XVal Session 19-Typing - Text-1		2012-07-11 10:17:49.679000
	Edit pad (rev 729)		jeral	cv311	XVal Session 19	1	XVal Session 19-Typing - Text-1		2012-07-11 10:17:49.715000
	Edit pad (rev 730)		jeral	cv311	XVal Session 19	1	XVal Session 19-Typing - Text-1		2012-07-11 10:17:50.423000
	Edit pad (rev 731)		jeral	cv311	XVal Session 19	1	XVal Session 19-Typing - Text-1		2012-07-11 10:17:50.930000
	Edit pad (rev 732)		nic	cv403	XVal Session 19	1	XVal Session 19-Typing - Text-1		2012-07-11 10:17:51.259000
	Edit pad (rev 733)		jeral	cv311	XVal Session 19	1	XVal Session 19-Typing - Text-1		2012-07-11 10:17:51.749000
	Edit pad (rev 734)		nic	cv403	XVal Session 19	1	XVal Session 19-Typing - Text-1		2012-07-11 10:17:51.769000
	Edit pad (rev 735)		jeral	cv311	XVal Session 19	1	XVal Session 19-Typing - Text-1		2012-07-11 10:17:52.258000
	Edit pad (rev 736)		nic	cv403	XVal Session 19	1	XVal Session 19-Typing - Text-1		2012-07-11 10:17:52.279000
	Edit pad (rev 737)		jeral	cv311	XVal Session 19	1	XVal Session 19-Typing - Text-1		2012-07-11 10:17:52.758000
	Edit pad (rev 738)		nic	cv403	XVal Session 19	1	XVal Session 19-Typing - Text-1		2012-07-11 10:17:52.779000
	Edit pad (rev 739)		jeral	cv311	XVal Session 19	1	XVal Session 19-Typing - Text-1		2012-07-11 10:17:53.258000
	Edit pad (rev 740)		jeral	cv311	XVal Session 19	1	XVal Session 19-Typing - Text-1		2012-07-11 10:17:53.757000
	Edit pad (rev 741)		nic	cv403	XVal Session 19	1	XVal Session 19-Typing - Text-1		2012-07-11 10:17:53.874000
	Edit pad (rev 742)		jeral	cv311	XVal Session 19	1	XVal Session 19-Typing - Text-1		2012-07-11 10:17:54.258000
	Edit pad (rev 743)		nic	cv403	XVal Session 19	1	XVal Session 19-Typing - Text-1		2012-07-11 10:17:54.386000
	Edit pad (rev 744)		jeral	cv311	XVal Session 19	1	XVal Session 19-Typing - Text-1		2012-07-11 10:17:54.758000
	Edit pad (rev 745)		nic	cv403	XVal Session 19	1	XVal Session 19-Typing - Text-1		2012-07-11 10:17:55.252000
	Edit pad (rev 746)		jeral	cv311	XVal Session 19	1	XVal Session 19-Typing - Text-1		2012-07-11 10:17:55.353000
	Edit pad (rev 747)		nic	cv403	XVal Session 19	1	XVal Session 19-Typing - Text-1		2012-07-11 10:17:55.757000
	Edit pad (rev 748)		jeral	cv311	XVal Session 19	1	XVal Session 19-Typing - Text-1		2012-07-11 10:17:55.860000
	Edit pad (rev 749)		jeral	cv311	XVal Session 19	1	XVal Session 19-Typing - Text-1		2012-07-11 10:17:56.367000
	Edit pad (rev 750)		nic	cv403	XVal Session 19	1	XVal Session 19-Typing - Text-1		2012-07-11 10:17:56.440000
	Edit pad (rev 751)		sluggo	cv411	XVal Session 19	1	XVal Session 19-Typing - Text-1		2012-07-11 10:17:56.578000
	Edit pad (rev 752)		jeral	cv311	XVal Session 19	1	XVal Session 19-Typing - Text-1		2012-07-11 10:17:56.867000
	Edit pad (rev 753)		nic	cv403	XVal Session 19	1	XVal Session 19-Typing - Text-1		2012-07-11 10:17:56.968000
	Edit pad (rev 754)		nic	cv403	XVal Session 19	1	XVal Session 19-Typing - Text-1		2012-07-11 10:17:57.476000
	Edit pad (rev 755)		nic	cv403	XVal Session 19	1	XVal Session 19-Typing - Text-1		2012-07-11 10:17:57.982000
	Edit pad (rev 756)		jeral	cv311	XVal Session 19	1	XVal Session 19-Typing - Text-1		2012-07-11 10:17:58.477000
	Edit pad (rev 757)		nic	cv403	XVal Session 19	1	XVal Session 19-Typing - Text-1		2012-07-11 10:17:58.485000
	Edit pad (rev 758)		nic	cv403	XVal Session 19	1	XVal Session 19-Typing - Text-1		2012-07-11 10:17:58.991000
	Edit pad (rev 759)		jeral	cv311	XVal Session 19	1	XVal Session 19-Typing - Text-1		2012-07-11 10:17:59.271000
	Edit pad (rev 760)		nic	cv403	XVal Session 19	1	XVal Session 19-Typing - Text-1		2012-07-11 10:17:59.492000
	Edit pad (rev 761)		sluggo	cv411	XVal Session 19	1	XVal Session 19-Typing - Text-1		2012-07-11 10:17:59.694000
	Edit pad (rev 762)		jeral	cv311	XVal Session 19	1	XVal Session 19-Typing - Text-1		2012-07-11 10:17:59.772000
	Edit pad (rev 763)		nic	cv403	XVal Session 19	1	XVal Session 19-Typing - Text-1		2012-07-11 10:17:59.991000
	Edit pad (rev 764)		sluggo	cv411	XVal Session 19	1	XVal Session 19-Typing - Text-1		2012-07-11 10:18:00.194000
	Edit pad (rev 765)		jeral	cv311	XVal Session 19	1	XVal Session 19-Typing - Text-1		2012-07-11 10:18:00.388000
	Edit pad (rev 766)		nic	cv403	XVal Session 19	1	XVal Session 19-Typing - Text-1		2012-07-11 10:18:00.490000
	Edit pad (rev 767)		jeral	cv311	XVal Session 19	1	XVal Session 19-Typing - Text-1		2012-07-11 10:18:00.898000
	Edit pad (rev 768)		nic	cv403	XVal Session 19	1	XVal Session 19-Typing - Text-1		2012-07-11 10:18:00.990000
	Edit pad (rev 769)		jeral	cv311	XVal Session 19	1	XVal Session 19-Typing - Text-1		2012-07-11 10:18:02.627000
	Edit pad (rev 770)		nic	cv403	XVal Session 19	1	XVal Session 19-Typing - Text-1		2012-07-11 10:18:02.690000
	Edit pad (rev 771)		nic	cv403	XVal Session 19	1	XVal Session 19-Typing - Text-1		2012-07-11 10:18:03.494000
	Edit pad (rev 772)		nic	cv403	XVal Session 19	1	XVal Session 19-Typing - Text-1		2012-07-11 10:18:04.206000
	Edit pad (rev 773)		sluggo	cv411	XVal Session 19	1	XVal Session 19-Typing - Text-1		2012-07-11 10:18:04.230000
	Edit pad (rev 774)		sluggo	cv411	XVal Session 19	1	XVal Session 19-Typing - Text-1		2012-07-11 10:18:04.740000
	Edit pad (rev 775)		nic	cv403	XVal Session 19	1	XVal Session 19-Typing - Text-1		2012-07-11 10:18:05.129000
	Edit pad (rev 776)		nic	cv403	XVal Session 19	1	XVal Session 19-Typing - Text-1		2012-07-11 10:18:05.971000
	Edit pad (rev 777)		nic	cv403	XVal Session 19	1	XVal Session 19-Typing - Text-1		2012-07-11 10:18:06.476000
	Edit pad (rev 778)		sluggo	cv411	XVal Session 19	1	XVal Session 19-Typing - Text-1		2012-07-11 10:18:06.533000
	Edit pad (rev 779)		sluggo	cv411	XVal Session 19	1	XVal Session 19-Typing - Text-1		2012-07-11 10:18:07.038000
	Edit pad (rev 780)		sluggo	cv411	XVal Session 19	1	XVal Session 19-Typing - Text-1		2012-07-11 10:18:07.537000
	Edit pad (rev 781)		jeral	cv311	XVal Session 19	1	XVal Session 19-Typing - Text-1		2012-07-11 10:18:07.884000
	Edit pad (rev 782)		sluggo	cv411	XVal Session 19	1	XVal Session 19-Typing - Text-1		2012-07-11 10:18:08.301000
	Edit pad (rev 783)		sluggo	cv411	XVal Session 19	1	XVal Session 19-Typing - Text-1		2012-07-11 10:18:09.143000
	Edit pad (rev 784)		nic	cv403	XVal Session 19	1	XVal Session 19-Typing - Text-1		2012-07-11 10:18:09.352000
	Edit pad (rev 785)		Bob	cv404	XVal Session 19	1	XVal Session 19-Typing - Text-1		2012-07-11 10:18:09.584000
	Edit pad (rev 786)		sluggo	cv411	XVal Session 19	1	XVal Session 19-Typing - Text-1		2012-07-11 10:18:09.927000
	Edit pad (rev 787)		nic	cv403	XVal Session 19	1	XVal Session 19-Typing - Text-1		2012-07-11 10:18:10.037000
	Edit pad (rev 788)		Bob	cv404	XVal Session 19	1	XVal Session 19-Typing - Text-1		2012-07-11 10:18:10.139000
	Edit pad (rev 789)		jeral	cv311	XVal Session 19	1	XVal Session 19-Typing - Text-1		2012-07-11 10:18:10.141000
	Edit pad (rev 790)		nic	cv403	XVal Session 19	1	XVal Session 19-Typing - Text-1		2012-07-11 10:18:10.539000
	Edit pad (rev 791)		jeral	cv311	XVal Session 19	1	XVal Session 19-Typing - Text-1		2012-07-11 10:18:10.595000
	Edit pad (rev 792)		Bob	cv404	XVal Session 19	1	XVal Session 19-Typing - Text-1		2012-07-11 10:18:10.597000
	Edit pad (rev 793)		nic	cv403	XVal Session 19	1	XVal Session 19-Typing - Text-1		2012-07-11 10:18:11.039000
	Edit pad (rev 794)		Bob	cv404	XVal Session 19	1	XVal Session 19-Typing - Text-1		2012-07-11 10:18:11.099000
	Edit pad (rev 795)		jeral	cv311	XVal Session 19	1	XVal Session 19-Typing - Text-1		2012-07-11 10:18:11.317000
	Edit pad (rev 796)		nic	cv403	XVal Session 19	1	XVal Session 19-Typing - Text-1		2012-07-11 10:18:11.543000
	Edit pad (rev 797)		Bob	cv404	XVal Session 19	1	XVal Session 19-Typing - Text-1		2012-07-11 10:18:11.612000
	Edit pad (rev 798)		jeral	cv311	XVal Session 19	1	XVal Session 19-Typing - Text-1		2012-07-11 10:18:11.820000
	Edit pad (rev 799)		nic	cv403	XVal Session 19	1	XVal Session 19-Typing - Text-1		2012-07-11 10:18:12.202000
	Edit pad (rev 800)		Bob	cv404	XVal Session 19	1	XVal Session 19-Typing - Text-1		2012-07-11 10:18:12.691000
	Edit pad (rev 801)		nic	cv403	XVal Session 19	1	XVal Session 19-Typing - Text-1		2012-07-11 10:18:12.710000
	Edit pad (rev 802)		jeral	cv311	XVal Session 19	1	XVal Session 19-Typing - Text-1		2012-07-11 10:18:12.772000
	Edit pad (rev 803)		Bob	cv404	XVal Session 19	1	XVal Session 19-Typing - Text-1		2012-07-11 10:18:13.190000
	Edit pad (rev 804)		nic	cv403	XVal Session 19	1	XVal Session 19-Typing - Text-1		2012-07-11 10:18:13.210000
	Edit pad (rev 805)		jeral	cv311	XVal Session 19	1	XVal Session 19-Typing - Text-1		2012-07-11 10:18:13.626000
	Edit pad (rev 806)		Bob	cv404	XVal Session 19	1	XVal Session 19-Typing - Text-1		2012-07-11 10:18:13.691000
	Edit pad (rev 807)		jeral	cv311	XVal Session 19	1	XVal Session 19-Typing - Text-1		2012-07-11 10:18:14.134000
	Edit pad (rev 808)		sluggo	cv411	XVal Session 19	1	XVal Session 19-Typing - Text-1		2012-07-11 10:18:14.182000
	Edit pad (rev 809)		Bob	cv404	XVal Session 19	1	XVal Session 19-Typing - Text-1		2012-07-11 10:18:14.190000
	Edit pad (rev 810)		Bob	cv404	XVal Session 19	1	XVal Session 19-Typing - Text-1		2012-07-11 10:18:14.690000
	Edit pad (rev 811)		sluggo	cv411	XVal Session 19	1	XVal Session 19-Typing - Text-1		2012-07-11 10:18:14.693000
	Edit pad (rev 812)		nic	cv403	XVal Session 19	1	XVal Session 19-Typing - Text-1		2012-07-11 10:18:14.862000
	Edit pad (rev 813)		jeral	cv311	XVal Session 19	1	XVal Session 19-Typing - Text-1		2012-07-11 10:18:15.110000
	Edit pad (rev 814)		Bob	cv404	XVal Session 19	1	XVal Session 19-Typing - Text-1		2012-07-11 10:18:15.192000
	Edit pad (rev 815)		nic	cv403	XVal Session 19	1	XVal Session 19-Typing - Text-1		2012-07-11 10:18:15.369000
	Edit pad (rev 816)		sluggo	cv411	XVal Session 19	1	XVal Session 19-Typing - Text-1		2012-07-11 10:18:15.404000
	Edit pad (rev 817)		jeral	cv311	XVal Session 19	1	XVal Session 19-Typing - Text-1		2012-07-11 10:18:15.617000
	Edit pad (rev 818)		Bob	cv404	XVal Session 19	1	XVal Session 19-Typing - Text-1		2012-07-11 10:18:15.704000
	Edit pad (rev 819)		nic	cv403	XVal Session 19	1	XVal Session 19-Typing - Text-1		2012-07-11 10:18:16.003000
	Edit pad (rev 820)		Bob	cv404	XVal Session 19	1	XVal Session 19-Typing - Text-1		2012-07-11 10:18:16.205000
	Edit pad (rev 821)		nic	cv403	XVal Session 19	1	XVal Session 19-Typing - Text-1		2012-07-11 10:18:16.507000
	Edit pad (rev 822)		sluggo	cv411	XVal Session 19	1	XVal Session 19-Typing - Text-1		2012-07-11 10:18:16.520000
	Edit pad (rev 823)		jeral	cv311	XVal Session 19	1	XVal Session 19-Typing - Text-1		2012-07-11 10:18:16.553000
	Edit pad (rev 824)		Bob	cv404	XVal Session 19	1	XVal Session 19-Typing - Text-1		2012-07-11 10:18:16.747000
	Edit pad (rev 825)		jeral	cv311	XVal Session 19	1	XVal Session 19-Typing - Text-1		2012-07-11 10:18:17.055000
	Edit pad (rev 826)		sluggo	cv411	XVal Session 19	1	XVal Session 19-Typing - Text-1		2012-07-11 10:18:17.075000
	Edit pad (rev 827)		Bob	cv404	XVal Session 19	1	XVal Session 19-Typing - Text-1		2012-07-11 10:18:17.252000
	Edit pad (rev 828)		jeral	cv311	XVal Session 19	1	XVal Session 19-Typing - Text-1		2012-07-11 10:18:17.685000
	Edit pad (rev 829)		Bob	cv404	XVal Session 19	1	XVal Session 19-Typing - Text-1		2012-07-11 10:18:17.753000
	Edit pad (rev 830)		Bob	cv404	XVal Session 19	1	XVal Session 19-Typing - Text-1		2012-07-11 10:18:18.252000
	Edit pad (rev 831)		Bob	cv404	XVal Session 19	1	XVal Session 19-Typing - Text-1		2012-07-11 10:18:18.751000
	Edit pad (rev 832)		nic	cv403	XVal Session 19	1	XVal Session 19-Typing - Text-1		2012-07-11 10:18:19.041000
	Edit pad (rev 833)		jeral	cv311	XVal Session 19	1	XVal Session 19-Typing - Text-1		2012-07-11 10:18:19.100000
	Edit pad (rev 834)		Bob	cv404	XVal Session 19	1	XVal Session 19-Typing - Text-1		2012-07-11 10:18:19.253000
	Edit pad (rev 835)		nic	cv403	XVal Session 19	1	XVal Session 19-Typing - Text-1		2012-07-11 10:18:19.540000
	Edit pad (rev 836)		Bob	cv404	XVal Session 19	1	XVal Session 19-Typing - Text-1		2012-07-11 10:18:19.753000
	Edit pad (rev 837)		jeral	cv311	XVal Session 19	1	XVal Session 19-Typing - Text-1		2012-07-11 10:18:19.805000
	Edit pad (rev 838)		nic	cv403	XVal Session 19	1	XVal Session 19-Typing - Text-1		2012-07-11 10:18:20.040000
	Edit pad (rev 839)		Bob	cv404	XVal Session 19	1	XVal Session 19-Typing - Text-1		2012-07-11 10:18:20.252000
	Edit pad (rev 840)		jeral	cv311	XVal Session 19	1	XVal Session 19-Typing - Text-1		2012-07-11 10:18:20.530000
	Edit pad (rev 841)		jeral	cv311	XVal Session 19	1	XVal Session 19-Typing - Text-1		2012-07-11 10:18:21.039000
	Edit pad (rev 842)		Bob	cv404	XVal Session 19	1	XVal Session 19-Typing - Text-1		2012-07-11 10:18:21.109000
	Edit pad (rev 843)		jeral	cv311	XVal Session 19	1	XVal Session 19-Typing - Text-1		2012-07-11 10:18:21.539000
	Edit pad (rev 844)		Bob	cv404	XVal Session 19	1	XVal Session 19-Typing - Text-1		2012-07-11 10:18:21.609000
	Edit pad (rev 845)		nic	cv403	XVal Session 19	1	XVal Session 19-Typing - Text-1		2012-07-11 10:18:21.861000
	Edit pad (rev 846)		Bob	cv404	XVal Session 19	1	XVal Session 19-Typing - Text-1		2012-07-11 10:18:22.111000
	Edit pad (rev 847)		nic	cv403	XVal Session 19	1	XVal Session 19-Typing - Text-1		2012-07-11 10:18:22.368000
	Edit pad (rev 848)		Bob	cv404	XVal Session 19	1	XVal Session 19-Typing - Text-1		2012-07-11 10:18:22.611000
	Edit pad (rev 849)		jeral	cv311	XVal Session 19	1	XVal Session 19-Typing - Text-1		2012-07-11 10:18:22.930000
	Edit pad (rev 850)		sluggo	cv411	XVal Session 19	1	XVal Session 19-Typing - Text-1		2012-07-11 10:18:22.989000
	Edit pad (rev 851)		jeral	cv311	XVal Session 19	1	XVal Session 19-Typing - Text-1		2012-07-11 10:18:23.838000
	Edit pad (rev 852)		jeral	cv311	XVal Session 19	1	XVal Session 19-Typing - Text-1		2012-07-11 10:18:24.338000
	Edit pad (rev 853)		nic	cv403	XVal Session 19	1	XVal Session 19-Typing - Text-1		2012-07-11 10:18:24.895000
	Edit pad (rev 854)		jeral	cv311	XVal Session 19	1	XVal Session 19-Typing - Text-1		2012-07-11 10:18:25.015000
	Edit pad (rev 855)		nic	cv403	XVal Session 19	1	XVal Session 19-Typing - Text-1		2012-07-11 10:18:25.398000
	Edit pad (rev 856)		Bob	cv404	XVal Session 19	1	XVal Session 19-Typing - Text-1		2012-07-11 10:18:25.698000
	Edit pad (rev 857)		jeral	cv311	XVal Session 19	1	XVal Session 19-Typing - Text-1		2012-07-11 10:18:26.002000
	Edit pad (rev 858)		Bob	cv404	XVal Session 19	1	XVal Session 19-Typing - Text-1		2012-07-11 10:18:26.206000
	Edit pad (rev 859)		nic	cv403	XVal Session 19	1	XVal Session 19-Typing - Text-1		2012-07-11 10:18:26.758000
	Edit pad (rev 860)		sluggo	cv411	XVal Session 19	1	XVal Session 19-Typing - Text-1		2012-07-11 10:18:27.169000
	Edit pad (rev 861)		jeral	cv311	XVal Session 19	1	XVal Session 19-Typing - Text-1		2012-07-11 10:18:27.580000
	Edit pad (rev 862)		sluggo	cv411	XVal Session 19	1	XVal Session 19-Typing - Text-1		2012-07-11 10:18:27.676000
	Edit pad (rev 863)		sluggo	cv411	XVal Session 19	1	XVal Session 19-Typing - Text-1		2012-07-11 10:18:28.177000
	Edit pad (rev 864)		jeral	cv311	XVal Session 19	1	XVal Session 19-Typing - Text-1		2012-07-11 10:18:28.410000
	Edit pad (rev 865)		sluggo	cv411	XVal Session 19	1	XVal Session 19-Typing - Text-1		2012-07-11 10:18:28.677000
	Edit pad (rev 866)		sluggo	cv411	XVal Session 19	1	XVal Session 19-Typing - Text-1		2012-07-11 10:18:29.379000
	Edit pad (rev 867)		jeral	cv311	XVal Session 19	1	XVal Session 19-Typing - Text-1		2012-07-11 10:18:29.405000
	Edit pad (rev 868)		Bob	cv404	XVal Session 19	1	XVal Session 19-Typing - Text-1		2012-07-11 10:18:29.545000
	Edit pad (rev 869)		Bob	cv404	XVal Session 19	1	XVal Session 19-Typing - Text-1		2012-07-11 10:18:30.049000
	Edit pad (rev 870)		sluggo	cv411	XVal Session 19	1	XVal Session 19-Typing - Text-1		2012-07-11 10:18:30.431000
	Edit pad (rev 871)		nic	cv403	XVal Session 19	1	XVal Session 19-Typing - Text-1		2012-07-11 10:18:30.615000
	Edit pad (rev 872)		sluggo	cv411	XVal Session 19	1	XVal Session 19-Typing - Text-1		2012-07-11 10:18:31.081000
	Edit pad (rev 873)		nic	cv403	XVal Session 19	1	XVal Session 19-Typing - Text-1		2012-07-11 10:18:31.113000
	Edit pad (rev 874)		jeral	cv311	XVal Session 19	1	XVal Session 19-Typing - Text-1		2012-07-11 10:18:32.080000
	Edit pad (rev 875)		Bob	cv404	XVal Session 19	1	XVal Session 19-Typing - Text-1		2012-07-11 10:18:32.230000
	Edit pad (rev 876)		Bob	cv404	XVal Session 19	1	XVal Session 19-Typing - Text-1		2012-07-11 10:18:32.737000
	Edit pad (rev 877)		nic	cv403	XVal Session 19	1	XVal Session 19-Typing - Text-1		2012-07-11 10:18:32.739000
	Edit pad (rev 878)		sluggo	cv411	XVal Session 19	1	XVal Session 19-Typing - Text-1		2012-07-11 10:18:32.809000
	Edit pad (rev 879)		nic	cv403	XVal Session 19	1	XVal Session 19-Typing - Text-1		2012-07-11 10:18:33.242000
	Edit pad (rev 880)		sluggo	cv411	XVal Session 19	1	XVal Session 19-Typing - Text-1		2012-07-11 10:18:33.553000
	Edit pad (rev 881)		nic	cv403	XVal Session 19	1	XVal Session 19-Typing - Text-1		2012-07-11 10:18:33.741000
	Edit pad (rev 882)		jeral	cv311	XVal Session 19	1	XVal Session 19-Typing - Text-1		2012-07-11 10:18:33.960000
	Edit pad (rev 883)		sluggo	cv411	XVal Session 19	1	XVal Session 19-Typing - Text-1		2012-07-11 10:18:34.052000
	Edit pad (rev 884)		nic	cv403	XVal Session 19	1	XVal Session 19-Typing - Text-1		2012-07-11 10:18:34.242000
	Edit pad (rev 885)		jeral	cv311	XVal Session 19	1	XVal Session 19-Typing - Text-1		2012-07-11 10:18:34.460000
	Edit pad (rev 886)		Bob	cv404	XVal Session 19	1	XVal Session 19-Typing - Text-1		2012-07-11 10:18:34.522000
	Edit pad (rev 887)		jeral	cv311	XVal Session 19	1	XVal Session 19-Typing - Text-1		2012-07-11 10:18:34.960000
	Edit pad (rev 888)		Bob	cv404	XVal Session 19	1	XVal Session 19-Typing - Text-1		2012-07-11 10:18:35.047000
	Edit pad (rev 889)		nic	cv403	XVal Session 19	1	XVal Session 19-Typing - Text-1		2012-07-11 10:18:35.818000
	Edit pad (rev 890)		nic	cv403	XVal Session 19	1	XVal Session 19-Typing - Text-1		2012-07-11 10:18:36.320000
	Edit pad (rev 891)		Bob	cv404	XVal Session 19	1	XVal Session 19-Typing - Text-1		2012-07-11 10:18:36.399000
	Edit pad (rev 892)		jeral	cv311	XVal Session 19	1	XVal Session 19-Typing - Text-1		2012-07-11 10:18:36.774000
	Edit pad (rev 893)		nic	cv403	XVal Session 19	1	XVal Session 19-Typing - Text-1		2012-07-11 10:18:36.966000
	Edit pad (rev 894)		jeral	cv311	XVal Session 19	1	XVal Session 19-Typing - Text-1		2012-07-11 10:18:37.357000
	Edit pad (rev 895)		Bob	cv404	XVal Session 19	1	XVal Session 19-Typing - Text-1		2012-07-11 10:18:37.456000
	Edit pad (rev 896)		nic	cv403	XVal Session 19	1	XVal Session 19-Typing - Text-1		2012-07-11 10:18:37.469000
	Edit pad (rev 897)		nic	cv403	XVal Session 19	1	XVal Session 19-Typing - Text-1		2012-07-11 10:18:37.976000
	Edit pad (rev 898)		nic	cv403	XVal Session 19	1	XVal Session 19-Typing - Text-1		2012-07-11 10:18:38.493000
	Edit pad (rev 899)		Bob	cv404	XVal Session 19	1	XVal Session 19-Typing - Text-1		2012-07-11 10:18:38.503000
	Edit pad (rev 900)		jeral	cv311	XVal Session 19	1	XVal Session 19-Typing - Text-1		2012-07-11 10:18:38.593000
	Edit pad (rev 901)		nic	cv403	XVal Session 19	1	XVal Session 19-Typing - Text-1		2012-07-11 10:18:38.998000
	Edit pad (rev 902)		Bob	cv404	XVal Session 19	1	XVal Session 19-Typing - Text-1		2012-07-11 10:18:39.002000
	Edit pad (rev 903)		jeral	cv311	XVal Session 19	1	XVal Session 19-Typing - Text-1		2012-07-11 10:18:39.569000
	Edit pad (rev 904)		nic	cv403	XVal Session 19	1	XVal Session 19-Typing - Text-1		2012-07-11 10:18:39.595000
	Edit pad (rev 905)		nic	cv403	XVal Session 19	1	XVal Session 19-Typing - Text-1		2012-07-11 10:18:40.101000
	Edit pad (rev 906)		sluggo	cv411	XVal Session 19	1	XVal Session 19-Typing - Text-1		2012-07-11 10:18:40.843000
	Edit pad (rev 907)		jeral	cv311	XVal Session 19	1	XVal Session 19-Typing - Text-1		2012-07-11 10:18:41.451000
	Edit pad (rev 908)		Bob	cv404	XVal Session 19	1	XVal Session 19-Typing - Text-1		2012-07-11 10:18:41.841000
	Edit pad (rev 909)		jeral	cv311	XVal Session 19	1	XVal Session 19-Typing - Text-1		2012-07-11 10:18:42.069000
	Edit pad (rev 910)		nic	cv403	XVal Session 19	1	XVal Session 19-Typing - Text-1		2012-07-11 10:18:42.645000
	Edit pad (rev 911)		Bob	cv404	XVal Session 19	1	XVal Session 19-Typing - Text-1		2012-07-11 10:18:42.767000
	Edit pad (rev 912)		Bob	cv404	XVal Session 19	1	XVal Session 19-Typing - Text-1		2012-07-11 10:18:43.268000
	Edit pad (rev 913)		Bob	cv404	XVal Session 19	1	XVal Session 19-Typing - Text-1		2012-07-11 10:18:43.825000
	Edit pad (rev 914)		nic	cv403	XVal Session 19	1	XVal Session 19-Typing - Text-1		2012-07-11 10:18:43.881000
	Edit pad (rev 915)		nic	cv403	XVal Session 19	1	XVal Session 19-Typing - Text-1		2012-07-11 10:18:44.383000
	Edit pad (rev 916)		nic	cv403	XVal Session 19	1	XVal Session 19-Typing - Text-1		2012-07-11 10:18:44.882000
	Edit pad (rev 917)		sluggo	cv411	XVal Session 19	1	XVal Session 19-Typing - Text-1		2012-07-11 10:18:44.986000
	Edit pad (rev 918)		nic	cv403	XVal Session 19	1	XVal Session 19-Typing - Text-1		2012-07-11 10:18:45.382000
	Edit pad (rev 919)		nic	cv403	XVal Session 19	1	XVal Session 19-Typing - Text-1		2012-07-11 10:18:45.882000
	Edit pad (rev 920)		jeral	cv311	XVal Session 19	1	XVal Session 19-Typing - Text-1		2012-07-11 10:18:45.910000
	Edit pad (rev 921)		Bob	cv404	XVal Session 19	1	XVal Session 19-Typing - Text-1		2012-07-11 10:18:46.046000
	Edit pad (rev 922)		nic	cv403	XVal Session 19	1	XVal Session 19-Typing - Text-1		2012-07-11 10:18:46.381000
	Edit pad (rev 923)		Bob	cv404	XVal Session 19	1	XVal Session 19-Typing - Text-1		2012-07-11 10:18:46.549000
	Edit pad (rev 924)		sluggo	cv411	XVal Session 19	1	XVal Session 19-Typing - Text-1		2012-07-11 10:18:47.328000
	Edit pad (rev 925)		nic	cv403	XVal Session 19	1	XVal Session 19-Typing - Text-1		2012-07-11 10:18:47.519000
	Edit pad (rev 926)		nic	cv403	XVal Session 19	1	XVal Session 19-Typing - Text-1		2012-07-11 10:18:48.022000
	Edit pad (rev 927)		jeral	cv311	XVal Session 19	1	XVal Session 19-Typing - Text-1		2012-07-11 10:18:48.478000
	Edit pad (rev 928)		Bob	cv404	XVal Session 19	1	XVal Session 19-Typing - Text-1		2012-07-11 10:18:48.517000
	Edit pad (rev 929)		nic	cv403	XVal Session 19	1	XVal Session 19-Typing - Text-1		2012-07-11 10:18:48.525000
	Edit pad (rev 930)		jeral	cv311	XVal Session 19	1	XVal Session 19-Typing - Text-1		2012-07-11 10:18:48.978000
	Edit pad (rev 931)		Bob	cv404	XVal Session 19	1	XVal Session 19-Typing - Text-1		2012-07-11 10:18:49.018000
	Edit pad (rev 932)		nic	cv403	XVal Session 19	1	XVal Session 19-Typing - Text-1		2012-07-11 10:18:49.382000
	Edit pad (rev 933)		jeral	cv311	XVal Session 19	1	XVal Session 19-Typing - Text-1		2012-07-11 10:18:49.482000
	Edit pad (rev 934)		nic	cv403	XVal Session 19	1	XVal Session 19-Typing - Text-1		2012-07-11 10:18:49.882000
	Edit pad (rev 935)		jeral	cv311	XVal Session 19	1	XVal Session 19-Typing - Text-1		2012-07-11 10:18:49.995000
	Edit pad (rev 936)		nic	cv403	XVal Session 19	1	XVal Session 19-Typing - Text-1		2012-07-11 10:18:50.382000
	Edit pad (rev 937)		Bob	cv404	XVal Session 19	1	XVal Session 19-Typing - Text-1		2012-07-11 10:18:50.610000
	Edit pad (rev 938)		nic	cv403	XVal Session 19	1	XVal Session 19-Typing - Text-1		2012-07-11 10:18:50.882000
	Edit pad (rev 939)		Bob	cv404	XVal Session 19	1	XVal Session 19-Typing - Text-1		2012-07-11 10:18:51.115000
	Edit pad (rev 940)		nic	cv403	XVal Session 19	1	XVal Session 19-Typing - Text-1		2012-07-11 10:18:51.510000
	Edit pad (rev 941)		Bob	cv404	XVal Session 19	1	XVal Session 19-Typing - Text-1		2012-07-11 10:18:51.616000
	Edit pad (rev 942)		Bob	cv404	XVal Session 19	1	XVal Session 19-Typing - Text-1		2012-07-11 10:18:52.127000
	Edit pad (rev 943)		nic	cv403	XVal Session 19	1	XVal Session 19-Typing - Text-1		2012-07-11 10:18:52.225000
	Edit pad (rev 944)		Bob	cv404	XVal Session 19	1	XVal Session 19-Typing - Text-1		2012-07-11 10:18:52.627000
	Edit pad (rev 945)		nic	cv403	XVal Session 19	1	XVal Session 19-Typing - Text-1		2012-07-11 10:18:52.732000
	Edit pad (rev 946)		Bob	cv404	XVal Session 19	1	XVal Session 19-Typing - Text-1		2012-07-11 10:18:53.127000
	Edit pad (rev 947)		Bob	cv404	XVal Session 19	1	XVal Session 19-Typing - Text-1		2012-07-11 10:18:53.633000
	Edit pad (rev 948)		Bob	cv404	XVal Session 19	1	XVal Session 19-Typing - Text-1		2012-07-11 10:18:54.143000
	Edit pad (rev 949)		sluggo	cv411	XVal Session 19	1	XVal Session 19-Typing - Text-1		2012-07-11 10:18:54.510000
	Edit pad (rev 950)		Bob	cv404	XVal Session 19	1	XVal Session 19-Typing - Text-1		2012-07-11 10:18:54.641000
	Edit pad (rev 951)		sluggo	cv411	XVal Session 19	1	XVal Session 19-Typing - Text-1		2012-07-11 10:18:55.689000
	Edit pad (rev 952)		jeral	cv311	XVal Session 19	1	XVal Session 19-Typing - Text-1		2012-07-11 10:18:55.769000
	Edit pad (rev 953)		nic	cv403	XVal Session 19	1	XVal Session 19-Typing - Text-1		2012-07-11 10:18:55.855000
	Edit pad (rev 954)		sluggo	cv411	XVal Session 19	1	XVal Session 19-Typing - Text-1		2012-07-11 10:18:56.194000
	Edit pad (rev 955)		nic	cv403	XVal Session 19	1	XVal Session 19-Typing - Text-1		2012-07-11 10:18:56.367000
	Edit pad (rev 956)		Bob	cv404	XVal Session 19	1	XVal Session 19-Typing - Text-1		2012-07-11 10:18:56.854000
	Edit pad (rev 957)		nic	cv403	XVal Session 19	1	XVal Session 19-Typing - Text-1		2012-07-11 10:18:56.867000
	Edit pad (rev 958)		nic	cv403	XVal Session 19	1	XVal Session 19-Typing - Text-1		2012-07-11 10:18:57.366000
	Edit pad (rev 959)		sluggo	cv411	XVal Session 19	1	XVal Session 19-Typing - Text-1		2012-07-11 10:18:57.542000
	Edit pad (rev 960)		nic	cv403	XVal Session 19	1	XVal Session 19-Typing - Text-1		2012-07-11 10:18:57.866000
	Edit pad (rev 961)		sluggo	cv411	XVal Session 19	1	XVal Session 19-Typing - Text-1		2012-07-11 10:18:58.605000
	Edit pad (rev 962)		jeral	cv311	XVal Session 19	1	XVal Session 19-Typing - Text-1		2012-07-11 10:18:58.662000
	Edit pad (rev 963)		sluggo	cv411	XVal Session 19	1	XVal Session 19-Typing - Text-1		2012-07-11 10:18:59.496000
	Edit pad (rev 964)		sluggo	cv411	XVal Session 19	1	XVal Session 19-Typing - Text-1		2012-07-11 10:19:00.161000
	Edit pad (rev 965)		jeral	cv311	XVal Session 19	1	XVal Session 19-Typing - Text-1		2012-07-11 10:19:00.353000
	Edit pad (rev 966)		nic	cv403	XVal Session 19	1	XVal Session 19-Typing - Text-1		2012-07-11 10:19:01.175000
	Edit pad (rev 967)		jeral	cv311	XVal Session 19	1	XVal Session 19-Typing - Text-1		2012-07-11 10:19:01.488000
	Edit pad (rev 968)		nic	cv403	XVal Session 19	1	XVal Session 19-Typing - Text-1		2012-07-11 10:19:01.679000
	Edit pad (rev 969)		nic	cv403	XVal Session 19	1	XVal Session 19-Typing - Text-1		2012-07-11 10:19:02.224000
	Edit pad (rev 970)		nic	cv403	XVal Session 19	1	XVal Session 19-Typing - Text-1		2012-07-11 10:19:02.726000
	Edit pad (rev 971)		nic	cv403	XVal Session 19	1	XVal Session 19-Typing - Text-1		2012-07-11 10:19:03.440000
	Edit pad (rev 972)		nic	cv403	XVal Session 19	1	XVal Session 19-Typing - Text-1		2012-07-11 10:19:03.953000
	Edit pad (rev 973)		jeral	cv311	XVal Session 19	1	XVal Session 19-Typing - Text-1		2012-07-11 10:19:04.139000
	Edit pad (rev 974)		nic	cv403	XVal Session 19	1	XVal Session 19-Typing - Text-1		2012-07-11 10:19:04.460000
	Edit pad (rev 975)		jeral	cv311	XVal Session 19	1	XVal Session 19-Typing - Text-1		2012-07-11 10:19:04.648000
	Edit pad (rev 976)		sluggo	cv411	XVal Session 19	1	XVal Session 19-Typing - Text-1		2012-07-11 10:19:04.896000
	Edit pad (rev 977)		nic	cv403	XVal Session 19	1	XVal Session 19-Typing - Text-1		2012-07-11 10:19:04.991000
	Edit pad (rev 978)		jeral	cv311	XVal Session 19	1	XVal Session 19-Typing - Text-1		2012-07-11 10:19:05.148000
	Edit pad (rev 979)		nic	cv403	XVal Session 19	1	XVal Session 19-Typing - Text-1		2012-07-11 10:19:05.498000
	Edit pad (rev 980)		jeral	cv311	XVal Session 19	1	XVal Session 19-Typing - Text-1		2012-07-11 10:19:05.660000
	Edit pad (rev 981)		nic	cv403	XVal Session 19	1	XVal Session 19-Typing - Text-1		2012-07-11 10:19:06.007000
	Edit pad (rev 982)		jeral	cv311	XVal Session 19	1	XVal Session 19-Typing - Text-1		2012-07-11 10:19:06.158000
	Edit pad (rev 983)		nic	cv403	XVal Session 19	1	XVal Session 19-Typing - Text-1		2012-07-11 10:19:06.507000
	Edit pad (rev 984)		nic	cv403	XVal Session 19	1	XVal Session 19-Typing - Text-1		2012-07-11 10:19:07.007000
	Edit pad (rev 985)		nic	cv403	XVal Session 19	1	XVal Session 19-Typing - Text-1		2012-07-11 10:19:07.507000
	Edit pad (rev 986)		Bob	cv404	XVal Session 19	1	XVal Session 19-Typing - Text-1		2012-07-11 10:19:07.818000
	Edit pad (rev 987)		sluggo	cv411	XVal Session 19	1	XVal Session 19-Typing - Text-1		2012-07-11 10:19:07.852000
	Edit pad (rev 988)		nic	cv403	XVal Session 19	1	XVal Session 19-Typing - Text-1		2012-07-11 10:19:09.029000
	Edit pad (rev 989)		Bob	cv404	XVal Session 19	1	XVal Session 19-Typing - Text-1		2012-07-11 10:19:09.375000
	Edit pad (rev 990)		nic	cv403	XVal Session 19	1	XVal Session 19-Typing - Text-1		2012-07-11 10:19:09.537000
	Edit pad (rev 991)		nic	cv403	XVal Session 19	1	XVal Session 19-Typing - Text-1		2012-07-11 10:19:10.039000
	Edit pad (rev 992)		sluggo	cv411	XVal Session 19	1	XVal Session 19-Typing - Text-1		2012-07-11 10:19:10.514000
	Edit pad (rev 993)		sluggo	cv411	XVal Session 19	1	XVal Session 19-Typing - Text-1		2012-07-11 10:19:11.067000
	Edit pad (rev 994)		jeral	cv311	XVal Session 19	1	XVal Session 19-Typing - Text-1		2012-07-11 10:19:12.389000
	Edit pad (rev 995)		jeral	cv311	XVal Session 19	1	XVal Session 19-Typing - Text-1		2012-07-11 10:19:13.248000
	Edit pad (rev 996)		jeral	cv311	XVal Session 19	1	XVal Session 19-Typing - Text-1		2012-07-11 10:19:13.757000
	Edit pad (rev 997)		nic	cv403	XVal Session 19	1	XVal Session 19-Typing - Text-1		2012-07-11 10:19:14.599000
	Edit pad (rev 998)		jeral	cv311	XVal Session 19	1	XVal Session 19-Typing - Text-1		2012-07-11 10:19:14.634000
	Edit pad (rev 999)		nic	cv403	XVal Session 19	1	XVal Session 19-Typing - Text-1		2012-07-11 10:19:15.105000
	Edit pad (rev 1000)		jeral	cv311	XVal Session 19	1	XVal Session 19-Typing - Text-1		2012-07-11 10:19:15.543000
	Edit pad (rev 1001)		sluggo	cv411	XVal Session 19	1	XVal Session 19-Typing - Text-1		2012-07-11 10:19:15.551000
	Edit pad (rev 1002)		nic	cv403	XVal Session 19	1	XVal Session 19-Typing - Text-1		2012-07-11 10:19:15.606000
	Edit pad (rev 1003)		jeral	cv311	XVal Session 19	1	XVal Session 19-Typing - Text-1		2012-07-11 10:19:16.053000
	Edit pad (rev 1004)		nic	cv403	XVal Session 19	1	XVal Session 19-Typing - Text-1		2012-07-11 10:19:16.140000
	Edit pad (rev 1005)		Bob	cv404	XVal Session 19	1	XVal Session 19-Typing - Text-1		2012-07-11 10:19:16.527000
	Edit pad (rev 1006)		jeral	cv311	XVal Session 19	1	XVal Session 19-Typing - Text-1		2012-07-11 10:19:16.554000
	Edit pad (rev 1007)		jeral	cv311	XVal Session 19	1	XVal Session 19-Typing - Text-1		2012-07-11 10:19:17.163000
	Edit pad (rev 1008)		Bob	cv404	XVal Session 19	1	XVal Session 19-Typing - Text-1		2012-07-11 10:19:17.667000
	Edit pad (rev 1009)		jeral	cv311	XVal Session 19	1	XVal Session 19-Typing - Text-1		2012-07-11 10:19:17.990000
	Edit pad (rev 1010)		sluggo	cv411	XVal Session 19	1	XVal Session 19-Typing - Text-1		2012-07-11 10:19:18.074000
	Edit pad (rev 1011)		jeral	cv311	XVal Session 19	1	XVal Session 19-Typing - Text-1		2012-07-11 10:19:18.514000
	Edit pad (rev 1012)		sluggo	cv411	XVal Session 19	1	XVal Session 19-Typing - Text-1		2012-07-11 10:19:18.583000
	Edit pad (rev 1013)		jeral	cv311	XVal Session 19	1	XVal Session 19-Typing - Text-1		2012-07-11 10:19:19.023000
	Edit pad (rev 1014)		sluggo	cv411	XVal Session 19	1	XVal Session 19-Typing - Text-1		2012-07-11 10:19:19.257000
	Edit pad (rev 1015)		jeral	cv311	XVal Session 19	1	XVal Session 19-Typing - Text-1		2012-07-11 10:19:19.523000
	Edit pad (rev 1016)		Bob	cv404	XVal Session 19	1	XVal Session 19-Typing - Text-1		2012-07-11 10:19:19.643000
	Edit pad (rev 1017)		jeral	cv311	XVal Session 19	1	XVal Session 19-Typing - Text-1		2012-07-11 10:19:20.023000
	Edit pad (rev 1018)		jeral	cv311	XVal Session 19	1	XVal Session 19-Typing - Text-1		2012-07-11 10:19:20.524000
	Edit pad (rev 1019)		jeral	cv311	XVal Session 19	1	XVal Session 19-Typing - Text-1		2012-07-11 10:19:21.114000
	Edit pad (rev 1020)		jeral	cv311	XVal Session 19	1	XVal Session 19-Typing - Text-1		2012-07-11 10:19:21.617000
	Edit pad (rev 1021)		sluggo	cv411	XVal Session 19	1	XVal Session 19-Typing - Text-1		2012-07-11 10:19:27.179000
	Edit pad (rev 1022)		nic	cv403	XVal Session 19	1	XVal Session 19-Typing - Text-1		2012-07-11 10:19:27.234000
	Edit pad (rev 1023)		jeral	cv311	XVal Session 19	1	XVal Session 19-Typing - Text-1		2012-07-11 10:19:27.439000
	Edit pad (rev 1024)		nic	cv403	XVal Session 19	1	XVal Session 19-Typing - Text-1		2012-07-11 10:19:27.749000
	Edit pad (rev 1025)		Bob	cv404	XVal Session 19	1	XVal Session 19-Typing - Text-1		2012-07-11 10:19:28.030000
	Edit pad (rev 1026)		nic	cv403	XVal Session 19	1	XVal Session 19-Typing - Text-1		2012-07-11 10:19:28.260000
	Edit pad (rev 1027)		jeral	cv311	XVal Session 19	1	XVal Session 19-Typing - Text-1		2012-07-11 10:19:28.298000
	Edit pad (rev 1028)		Bob	cv404	XVal Session 19	1	XVal Session 19-Typing - Text-1		2012-07-11 10:19:28.535000
	Edit pad (rev 1029)		nic	cv403	XVal Session 19	1	XVal Session 19-Typing - Text-1		2012-07-11 10:19:28.762000
	Edit pad (rev 1030)		jeral	cv311	XVal Session 19	1	XVal Session 19-Typing - Text-1		2012-07-11 10:19:28.805000
	Edit pad (rev 1031)		nic	cv403	XVal Session 19	1	XVal Session 19-Typing - Text-1		2012-07-11 10:19:29.273000
	Edit pad (rev 1032)		sluggo	cv411	XVal Session 19	1	XVal Session 19-Typing - Text-1		2012-07-11 10:19:30.433000
	Edit pad (rev 1033)		sluggo	cv411	XVal Session 19	1	XVal Session 19-Typing - Text-1		2012-07-11 10:19:31.060000
	Edit pad (rev 1034)		sluggo	cv411	XVal Session 19	1	XVal Session 19-Typing - Text-1		2012-07-11 10:19:31.569000
14300	Load Instructions			cv089	XVal Session 19	1	XVal Session 19-Typing - Numbers-1	192.54.222.3	2012-07-11 10:19:32
14301	Load Instructions			cv088	XVal Session 19	1	XVal Session 19-Typing - Numbers-1	192.54.222.11	2012-07-11 10:19:32
14302	Load Instructions			cv091	XVal Session 19	1	XVal Session 19-Typing - Numbers-1	192.54.222.3	2012-07-11 10:19:32
14303	Load Instructions			cv090	XVal Session 19	1	XVal Session 19-Typing - Numbers-1	192.54.222.11	2012-07-11 10:19:32
	Edit pad (rev 1035)		Bob	cv404	XVal Session 19	1	XVal Session 19-Typing - Text-1		2012-07-11 10:19:32.194000
	Edit pad (rev 1036)		sluggo	cv411	XVal Session 19	1	XVal Session 19-Typing - Text-1		2012-07-11 10:19:32.286000
	Edit pad (rev 1037)		nic	cv403	XVal Session 19	1	XVal Session 19-Typing - Text-1		2012-07-11 10:19:32.471000
14312	Load Workspace			cv089	XVal Session 19	1	XVal Session 19-Typing - Numbers-1	192.54.222.3	2012-07-11 10:20:02
14313	Load Workspace			cv091	XVal Session 19	1	XVal Session 19-Typing - Numbers-1	192.54.222.3	2012-07-11 10:20:02
14314	Load Workspace			cv088	XVal Session 19	1	XVal Session 19-Typing - Numbers-1	192.54.222.11	2012-07-11 10:20:02
14315	Load Workspace			cv090	XVal Session 19	1	XVal Session 19-Typing - Numbers-1	192.54.222.11	2012-07-11 10:20:03
	Edit pad (rev 0)		jeral	cv311	XVal Session 19	1	XVal Session 19-Typing - Numbers-1		2012-07-11 10:20:09.122000
	Edit pad (rev 1)		jeral	cv311	XVal Session 19	1	XVal Session 19-Typing - Numbers-1		2012-07-11 10:20:10
	Edit pad (rev 2)		jeral	cv311	XVal Session 19	1	XVal Session 19-Typing - Numbers-1		2012-07-11 10:20:11.010000
	Edit pad (rev 3)		jeral	cv311	XVal Session 19	1	XVal Session 19-Typing - Numbers-1		2012-07-11 10:20:11.682000
	Edit pad (rev 4)		jeral	cv311	XVal Session 19	1	XVal Session 19-Typing - Numbers-1		2012-07-11 10:20:14.271000
	Edit pad (rev 5)		nic	cv403	XVal Session 19	1	XVal Session 19-Typing - Numbers-1		2012-07-11 10:20:14.999000
	Edit pad (rev 6)		nic	cv403	XVal Session 19	1	XVal Session 19-Typing - Numbers-1		2012-07-11 10:20:15.507000
	Edit pad (rev 7)		nic	cv403	XVal Session 19	1	XVal Session 19-Typing - Numbers-1		2012-07-11 10:20:16.008000
	Edit pad (rev 8)		jeral	cv311	XVal Session 19	1	XVal Session 19-Typing - Numbers-1		2012-07-11 10:20:16.340000
	Edit pad (rev 9)		nic	cv403	XVal Session 19	1	XVal Session 19-Typing - Numbers-1		2012-07-11 10:20:16.866000
	Edit pad (rev 10)		jeral	cv311	XVal Session 19	1	XVal Session 19-Typing - Numbers-1		2012-07-11 10:20:16.928000
	Edit pad (rev 11)		nic	cv403	XVal Session 19	1	XVal Session 19-Typing - Numbers-1		2012-07-11 10:20:17.368000
	Edit pad (rev 12)		jeral	cv311	XVal Session 19	1	XVal Session 19-Typing - Numbers-1		2012-07-11 10:20:17.428000
	Edit pad (rev 13)		nic	cv403	XVal Session 19	1	XVal Session 19-Typing - Numbers-1		2012-07-11 10:20:17.868000
	Edit pad (rev 14)		jeral	cv311	XVal Session 19	1	XVal Session 19-Typing - Numbers-1		2012-07-11 10:20:17.927000
	Edit pad (rev 15)		nic	cv403	XVal Session 19	1	XVal Session 19-Typing - Numbers-1		2012-07-11 10:20:19.110000
	Chat	I start from the end.	Bob	cv404	XVal Session 19	1	XVal Session 19-Typing - Numbers-1		2012-07-11 10:20:19.163000
	Edit pad (rev 16)		nic	cv403	XVal Session 19	1	XVal Session 19-Typing - Numbers-1		2012-07-11 10:20:19.636000
	Edit pad (rev 17)		jeral	cv311	XVal Session 19	1	XVal Session 19-Typing - Numbers-1		2012-07-11 10:20:19.982000
	Edit pad (rev 18)		nic	cv403	XVal Session 19	1	XVal Session 19-Typing - Numbers-1		2012-07-11 10:20:20.147000
	Edit pad (rev 19)		nic	cv403	XVal Session 19	1	XVal Session 19-Typing - Numbers-1		2012-07-11 10:20:22.846000
	Edit pad (rev 20)		jeral	cv311	XVal Session 19	1	XVal Session 19-Typing - Numbers-1		2012-07-11 10:20:22.857000
	Edit pad (rev 21)		nic	cv403	XVal Session 19	1	XVal Session 19-Typing - Numbers-1		2012-07-11 10:20:23.351000
	Edit pad (rev 22)		nic	cv403	XVal Session 19	1	XVal Session 19-Typing - Numbers-1		2012-07-11 10:20:23.851000
	Edit pad (rev 23)		Bob	cv404	XVal Session 19	1	XVal Session 19-Typing - Numbers-1		2012-07-11 10:20:24.109000
	Edit pad (rev 24)		sluggo	cv411	XVal Session 19	1	XVal Session 19-Typing - Numbers-1		2012-07-11 10:20:24.311000
	Edit pad (rev 25)		jeral	cv311	XVal Session 19	1	XVal Session 19-Typing - Numbers-1		2012-07-11 10:20:24.326000
	Edit pad (rev 26)		jeral	cv311	XVal Session 19	1	XVal Session 19-Typing - Numbers-1		2012-07-11 10:20:24.835000
	Edit pad (rev 27)		jeral	cv311	XVal Session 19	1	XVal Session 19-Typing - Numbers-1		2012-07-11 10:20:25.335000
	Edit pad (rev 28)		Bob	cv404	XVal Session 19	1	XVal Session 19-Typing - Numbers-1		2012-07-11 10:20:25.432000
	Edit pad (rev 29)		sluggo	cv411	XVal Session 19	1	XVal Session 19-Typing - Numbers-1		2012-07-11 10:20:25.619000
	Edit pad (rev 30)		Bob	cv404	XVal Session 19	1	XVal Session 19-Typing - Numbers-1		2012-07-11 10:20:26.117000
	Edit pad (rev 31)		sluggo	cv411	XVal Session 19	1	XVal Session 19-Typing - Numbers-1		2012-07-11 10:20:26.132000
	Edit pad (rev 32)		Bob	cv404	XVal Session 19	1	XVal Session 19-Typing - Numbers-1		2012-07-11 10:20:26.628000
	Edit pad (rev 33)		sluggo	cv411	XVal Session 19	1	XVal Session 19-Typing - Numbers-1		2012-07-11 10:20:26.631000
	Edit pad (rev 34)		Bob	cv404	XVal Session 19	1	XVal Session 19-Typing - Numbers-1		2012-07-11 10:20:27.291000
	Edit pad (rev 35)		jeral	cv311	XVal Session 19	1	XVal Session 19-Typing - Numbers-1		2012-07-11 10:20:27.602000
	Edit pad (rev 36)		Bob	cv404	XVal Session 19	1	XVal Session 19-Typing - Numbers-1		2012-07-11 10:20:27.897000
	Edit pad (rev 37)		Bob	cv404	XVal Session 19	1	XVal Session 19-Typing - Numbers-1		2012-07-11 10:20:28.409000
	Edit pad (rev 38)		Bob	cv404	XVal Session 19	1	XVal Session 19-Typing - Numbers-1		2012-07-11 10:20:28.910000
	Edit pad (rev 39)		jeral	cv311	XVal Session 19	1	XVal Session 19-Typing - Numbers-1		2012-07-11 10:20:29.162000
	Edit pad (rev 40)		jeral	cv311	XVal Session 19	1	XVal Session 19-Typing - Numbers-1		2012-07-11 10:20:29.663000
	Edit pad (rev 41)		Bob	cv404	XVal Session 19	1	XVal Session 19-Typing - Numbers-1		2012-07-11 10:20:29.953000
	Edit pad (rev 42)		jeral	cv311	XVal Session 19	1	XVal Session 19-Typing - Numbers-1		2012-07-11 10:20:30.167000
	Edit pad (rev 43)		sluggo	cv411	XVal Session 19	1	XVal Session 19-Typing - Numbers-1		2012-07-11 10:20:30.420000
	Edit pad (rev 44)		Bob	cv404	XVal Session 19	1	XVal Session 19-Typing - Numbers-1		2012-07-11 10:20:30.451000
	Edit pad (rev 45)		jeral	cv311	XVal Session 19	1	XVal Session 19-Typing - Numbers-1		2012-07-11 10:20:30.679000
	Edit pad (rev 46)		Bob	cv404	XVal Session 19	1	XVal Session 19-Typing - Numbers-1		2012-07-11 10:20:31.018000
	Edit pad (rev 47)		Bob	cv404	XVal Session 19	1	XVal Session 19-Typing - Numbers-1		2012-07-11 10:20:31.566000
	Edit pad (rev 48)		Bob	cv404	XVal Session 19	1	XVal Session 19-Typing - Numbers-1		2012-07-11 10:20:32.065000
	Edit pad (rev 49)		Bob	cv404	XVal Session 19	1	XVal Session 19-Typing - Numbers-1		2012-07-11 10:20:33.420000
	Edit pad (rev 50)		sluggo	cv411	XVal Session 19	1	XVal Session 19-Typing - Numbers-1		2012-07-11 10:20:33.651000
	Edit pad (rev 51)		jeral	cv311	XVal Session 19	1	XVal Session 19-Typing - Numbers-1		2012-07-11 10:20:33.900000
	Edit pad (rev 52)		Bob	cv404	XVal Session 19	1	XVal Session 19-Typing - Numbers-1		2012-07-11 10:20:33.924000
	Edit pad (rev 53)		jeral	cv311	XVal Session 19	1	XVal Session 19-Typing - Numbers-1		2012-07-11 10:20:34.413000
	Edit pad (rev 54)		Bob	cv404	XVal Session 19	1	XVal Session 19-Typing - Numbers-1		2012-07-11 10:20:34.630000
	Edit pad (rev 55)		jeral	cv311	XVal Session 19	1	XVal Session 19-Typing - Numbers-1		2012-07-11 10:20:34.913000
	Edit pad (rev 56)		Bob	cv404	XVal Session 19	1	XVal Session 19-Typing - Numbers-1		2012-07-11 10:20:35.146000
	Edit pad (rev 57)		jeral	cv311	XVal Session 19	1	XVal Session 19-Typing - Numbers-1		2012-07-11 10:20:35.413000
	Edit pad (rev 58)		sluggo	cv411	XVal Session 19	1	XVal Session 19-Typing - Numbers-1		2012-07-11 10:20:35.475000
	Edit pad (rev 59)		jeral	cv311	XVal Session 19	1	XVal Session 19-Typing - Numbers-1		2012-07-11 10:20:35.913000
	Edit pad (rev 60)		sluggo	cv411	XVal Session 19	1	XVal Session 19-Typing - Numbers-1		2012-07-11 10:20:36.269000
	Edit pad (rev 61)		Bob	cv404	XVal Session 19	1	XVal Session 19-Typing - Numbers-1		2012-07-11 10:20:36.636000
	Edit pad (rev 62)		Bob	cv404	XVal Session 19	1	XVal Session 19-Typing - Numbers-1		2012-07-11 10:20:37.144000
	Edit pad (rev 63)		Bob	cv404	XVal Session 19	1	XVal Session 19-Typing - Numbers-1		2012-07-11 10:20:37.644000
	Edit pad (rev 64)		jeral	cv311	XVal Session 19	1	XVal Session 19-Typing - Numbers-1		2012-07-11 10:20:37.668000
	Edit pad (rev 65)		Bob	cv404	XVal Session 19	1	XVal Session 19-Typing - Numbers-1		2012-07-11 10:20:38.143000
	Edit pad (rev 66)		Bob	cv404	XVal Session 19	1	XVal Session 19-Typing - Numbers-1		2012-07-11 10:20:38.643000
	Edit pad (rev 67)		sluggo	cv411	XVal Session 19	1	XVal Session 19-Typing - Numbers-1		2012-07-11 10:20:38.714000
	Edit pad (rev 68)		Bob	cv404	XVal Session 19	1	XVal Session 19-Typing - Numbers-1		2012-07-11 10:20:39.144000
	Edit pad (rev 69)		sluggo	cv411	XVal Session 19	1	XVal Session 19-Typing - Numbers-1		2012-07-11 10:20:39.247000
	Edit pad (rev 70)		Bob	cv404	XVal Session 19	1	XVal Session 19-Typing - Numbers-1		2012-07-11 10:20:39.644000
	Edit pad (rev 71)		jeral	cv311	XVal Session 19	1	XVal Session 19-Typing - Numbers-1		2012-07-11 10:20:39.660000
	Edit pad (rev 72)		jeral	cv311	XVal Session 19	1	XVal Session 19-Typing - Numbers-1		2012-07-11 10:20:40.164000
	Edit pad (rev 73)		sluggo	cv411	XVal Session 19	1	XVal Session 19-Typing - Numbers-1		2012-07-11 10:20:40.287000
	Edit pad (rev 74)		Bob	cv404	XVal Session 19	1	XVal Session 19-Typing - Numbers-1		2012-07-11 10:20:40.638000
	Edit pad (rev 75)		jeral	cv311	XVal Session 19	1	XVal Session 19-Typing - Numbers-1		2012-07-11 10:20:40.711000
	Edit pad (rev 76)		Bob	cv404	XVal Session 19	1	XVal Session 19-Typing - Numbers-1		2012-07-11 10:20:41.227000
	Edit pad (rev 77)		jeral	cv311	XVal Session 19	1	XVal Session 19-Typing - Numbers-1		2012-07-11 10:20:41.232000
	Edit pad (rev 78)		Bob	cv404	XVal Session 19	1	XVal Session 19-Typing - Numbers-1		2012-07-11 10:20:41.737000
	Edit pad (rev 79)		jeral	cv311	XVal Session 19	1	XVal Session 19-Typing - Numbers-1		2012-07-11 10:20:42.621000
	Edit pad (rev 80)		Bob	cv404	XVal Session 19	1	XVal Session 19-Typing - Numbers-1		2012-07-11 10:20:42.798000
	Edit pad (rev 81)		jeral	cv311	XVal Session 19	1	XVal Session 19-Typing - Numbers-1		2012-07-11 10:20:43.502000
	Edit pad (rev 82)		Bob	cv404	XVal Session 19	1	XVal Session 19-Typing - Numbers-1		2012-07-11 10:20:43.629000
	Edit pad (rev 83)		Bob	cv404	XVal Session 19	1	XVal Session 19-Typing - Numbers-1		2012-07-11 10:20:44.133000
	Edit pad (rev 84)		jeral	cv311	XVal Session 19	1	XVal Session 19-Typing - Numbers-1		2012-07-11 10:20:44.253000
	Edit pad (rev 85)		Bob	cv404	XVal Session 19	1	XVal Session 19-Typing - Numbers-1		2012-07-11 10:20:44.644000
	Edit pad (rev 86)		sluggo	cv411	XVal Session 19	1	XVal Session 19-Typing - Numbers-1		2012-07-11 10:20:44.732000
	Edit pad (rev 87)		jeral	cv311	XVal Session 19	1	XVal Session 19-Typing - Numbers-1		2012-07-11 10:20:44.762000
	Edit pad (rev 88)		Bob	cv404	XVal Session 19	1	XVal Session 19-Typing - Numbers-1		2012-07-11 10:20:45.144000
	Edit pad (rev 89)		sluggo	cv411	XVal Session 19	1	XVal Session 19-Typing - Numbers-1		2012-07-11 10:20:45.239000
	Edit pad (rev 90)		Bob	cv404	XVal Session 19	1	XVal Session 19-Typing - Numbers-1		2012-07-11 10:20:45.643000
	Edit pad (rev 91)		jeral	cv311	XVal Session 19	1	XVal Session 19-Typing - Numbers-1		2012-07-11 10:20:45.710000
	Edit pad (rev 92)		sluggo	cv411	XVal Session 19	1	XVal Session 19-Typing - Numbers-1		2012-07-11 10:20:45.739000
	Edit pad (rev 93)		Bob	cv404	XVal Session 19	1	XVal Session 19-Typing - Numbers-1		2012-07-11 10:20:46.144000
	Edit pad (rev 94)		sluggo	cv411	XVal Session 19	1	XVal Session 19-Typing - Numbers-1		2012-07-11 10:20:46.240000
	Edit pad (rev 95)		Bob	cv404	XVal Session 19	1	XVal Session 19-Typing - Numbers-1		2012-07-11 10:20:46.700000
	Edit pad (rev 96)		sluggo	cv411	XVal Session 19	1	XVal Session 19-Typing - Numbers-1		2012-07-11 10:20:46.748000
	Edit pad (rev 97)		Bob	cv404	XVal Session 19	1	XVal Session 19-Typing - Numbers-1		2012-07-11 10:20:48.010000
	Edit pad (rev 98)		jeral	cv311	XVal Session 19	1	XVal Session 19-Typing - Numbers-1		2012-07-11 10:20:48.039000
	Edit pad (rev 99)		Bob	cv404	XVal Session 19	1	XVal Session 19-Typing - Numbers-1		2012-07-11 10:20:48.519000
	Edit pad (rev 100)		jeral	cv311	XVal Session 19	1	XVal Session 19-Typing - Numbers-1		2012-07-11 10:20:48.539000
	Edit pad (rev 101)		Bob	cv404	XVal Session 19	1	XVal Session 19-Typing - Numbers-1		2012-07-11 10:20:49.020000
	Edit pad (rev 102)		jeral	cv311	XVal Session 19	1	XVal Session 19-Typing - Numbers-1		2012-07-11 10:20:49.055000
	Edit pad (rev 103)		sluggo	cv411	XVal Session 19	1	XVal Session 19-Typing - Numbers-1		2012-07-11 10:20:49.511000
	Edit pad (rev 104)		Bob	cv404	XVal Session 19	1	XVal Session 19-Typing - Numbers-1		2012-07-11 10:20:49.521000
	Edit pad (rev 105)		jeral	cv311	XVal Session 19	1	XVal Session 19-Typing - Numbers-1		2012-07-11 10:20:49.571000
	Edit pad (rev 106)		jeral	cv311	XVal Session 19	1	XVal Session 19-Typing - Numbers-1		2012-07-11 10:20:50.072000
	Edit pad (rev 107)		sluggo	cv411	XVal Session 19	1	XVal Session 19-Typing - Numbers-1		2012-07-11 10:20:50.606000
	Edit pad (rev 108)		Bob	cv404	XVal Session 19	1	XVal Session 19-Typing - Numbers-1		2012-07-11 10:20:51.233000
	Edit pad (rev 109)		jeral	cv311	XVal Session 19	1	XVal Session 19-Typing - Numbers-1		2012-07-11 10:20:51.332000
	Edit pad (rev 110)		sluggo	cv411	XVal Session 19	1	XVal Session 19-Typing - Numbers-1		2012-07-11 10:20:51.348000
	Edit pad (rev 111)		Bob	cv404	XVal Session 19	1	XVal Session 19-Typing - Numbers-1		2012-07-11 10:20:51.738000
	Edit pad (rev 112)		jeral	cv311	XVal Session 19	1	XVal Session 19-Typing - Numbers-1		2012-07-11 10:20:51.839000
	Edit pad (rev 113)		sluggo	cv411	XVal Session 19	1	XVal Session 19-Typing - Numbers-1		2012-07-11 10:20:52.238000
	Chat	we don't need repeats!	nic	cv403	XVal Session 19	1	XVal Session 19-Typing - Numbers-1		2012-07-11 10:20:52.332000
	Edit pad (rev 114)		Bob	cv404	XVal Session 19	1	XVal Session 19-Typing - Numbers-1		2012-07-11 10:20:52.491000
	Edit pad (rev 115)		jeral	cv311	XVal Session 19	1	XVal Session 19-Typing - Numbers-1		2012-07-11 10:20:52.606000
	Edit pad (rev 116)		Bob	cv404	XVal Session 19	1	XVal Session 19-Typing - Numbers-1		2012-07-11 10:20:53.064000
	Edit pad (rev 117)		Bob	cv404	XVal Session 19	1	XVal Session 19-Typing - Numbers-1		2012-07-11 10:20:53.566000
	Edit pad (rev 118)		Bob	cv404	XVal Session 19	1	XVal Session 19-Typing - Numbers-1		2012-07-11 10:20:54.066000
	Edit pad (rev 119)		Bob	cv404	XVal Session 19	1	XVal Session 19-Typing - Numbers-1		2012-07-11 10:20:54.567000
	Edit pad (rev 120)		jeral	cv311	XVal Session 19	1	XVal Session 19-Typing - Numbers-1		2012-07-11 10:20:54.648000
	Edit pad (rev 121)		Bob	cv404	XVal Session 19	1	XVal Session 19-Typing - Numbers-1		2012-07-11 10:20:55.066000
	Edit pad (rev 122)		sluggo	cv411	XVal Session 19	1	XVal Session 19-Typing - Numbers-1		2012-07-11 10:20:55.105000
	Edit pad (rev 123)		jeral	cv311	XVal Session 19	1	XVal Session 19-Typing - Numbers-1		2012-07-11 10:20:55.162000
	Edit pad (rev 124)		Bob	cv404	XVal Session 19	1	XVal Session 19-Typing - Numbers-1		2012-07-11 10:20:55.975000
	Edit pad (rev 125)		sluggo	cv411	XVal Session 19	1	XVal Session 19-Typing - Numbers-1		2012-07-11 10:20:56.046000
	Edit pad (rev 126)		sluggo	cv411	XVal Session 19	1	XVal Session 19-Typing - Numbers-1		2012-07-11 10:20:56.607000
	Edit pad (rev 127)		Bob	cv404	XVal Session 19	1	XVal Session 19-Typing - Numbers-1		2012-07-11 10:20:56.689000
	Edit pad (rev 128)		Bob	cv404	XVal Session 19	1	XVal Session 19-Typing - Numbers-1		2012-07-11 10:20:57.258000
	Edit pad (rev 129)		sluggo	cv411	XVal Session 19	1	XVal Session 19-Typing - Numbers-1		2012-07-11 10:20:57.485000
	Edit pad (rev 130)		sluggo	cv411	XVal Session 19	1	XVal Session 19-Typing - Numbers-1		2012-07-11 10:20:58.104000
	Edit pad (rev 131)		Bob	cv404	XVal Session 19	1	XVal Session 19-Typing - Numbers-1		2012-07-11 10:20:58.114000
	Edit pad (rev 132)		Bob	cv404	XVal Session 19	1	XVal Session 19-Typing - Numbers-1		2012-07-11 10:20:58.622000
	Edit pad (rev 133)		sluggo	cv411	XVal Session 19	1	XVal Session 19-Typing - Numbers-1		2012-07-11 10:20:58.840000
	Edit pad (rev 134)		Bob	cv404	XVal Session 19	1	XVal Session 19-Typing - Numbers-1		2012-07-11 10:20:59.130000
	Edit pad (rev 135)		Bob	cv404	XVal Session 19	1	XVal Session 19-Typing - Numbers-1		2012-07-11 10:20:59.628000
	Edit pad (rev 136)		Bob	cv404	XVal Session 19	1	XVal Session 19-Typing - Numbers-1		2012-07-11 10:21:00.128000
	Edit pad (rev 137)		Bob	cv404	XVal Session 19	1	XVal Session 19-Typing - Numbers-1		2012-07-11 10:21:00.785000
	Edit pad (rev 138)		sluggo	cv411	XVal Session 19	1	XVal Session 19-Typing - Numbers-1		2012-07-11 10:21:01.146000
	Edit pad (rev 139)		Bob	cv404	XVal Session 19	1	XVal Session 19-Typing - Numbers-1		2012-07-11 10:21:01.285000
	Edit pad (rev 140)		jeral	cv311	XVal Session 19	1	XVal Session 19-Typing - Numbers-1		2012-07-11 10:21:01.315000
	Edit pad (rev 141)		sluggo	cv411	XVal Session 19	1	XVal Session 19-Typing - Numbers-1		2012-07-11 10:21:01.649000
	Edit pad (rev 142)		Bob	cv404	XVal Session 19	1	XVal Session 19-Typing - Numbers-1		2012-07-11 10:21:01.784000
	Edit pad (rev 143)		jeral	cv311	XVal Session 19	1	XVal Session 19-Typing - Numbers-1		2012-07-11 10:21:01.820000
	Edit pad (rev 144)		sluggo	cv411	XVal Session 19	1	XVal Session 19-Typing - Numbers-1		2012-07-11 10:21:02.299000
	Edit pad (rev 145)		Bob	cv404	XVal Session 19	1	XVal Session 19-Typing - Numbers-1		2012-07-11 10:21:02.336000
	Edit pad (rev 146)		jeral	cv311	XVal Session 19	1	XVal Session 19-Typing - Numbers-1		2012-07-11 10:21:02.738000
	Edit pad (rev 147)		sluggo	cv411	XVal Session 19	1	XVal Session 19-Typing - Numbers-1		2012-07-11 10:21:03.107000
	Edit pad (rev 148)		Bob	cv404	XVal Session 19	1	XVal Session 19-Typing - Numbers-1		2012-07-11 10:21:03.157000
	Edit pad (rev 149)		Bob	cv404	XVal Session 19	1	XVal Session 19-Typing - Numbers-1		2012-07-11 10:21:04.217000
	Edit pad (rev 150)		jeral	cv311	XVal Session 19	1	XVal Session 19-Typing - Numbers-1		2012-07-11 10:21:04.680000
	Edit pad (rev 151)		Bob	cv404	XVal Session 19	1	XVal Session 19-Typing - Numbers-1		2012-07-11 10:21:04.720000
	Edit pad (rev 152)		jeral	cv311	XVal Session 19	1	XVal Session 19-Typing - Numbers-1		2012-07-11 10:21:05.180000
	Edit pad (rev 153)		Bob	cv404	XVal Session 19	1	XVal Session 19-Typing - Numbers-1		2012-07-11 10:21:05.221000
	Edit pad (rev 154)		sluggo	cv411	XVal Session 19	1	XVal Session 19-Typing - Numbers-1		2012-07-11 10:21:05.566000
	Edit pad (rev 155)		jeral	cv311	XVal Session 19	1	XVal Session 19-Typing - Numbers-1		2012-07-11 10:21:05.678000
	Edit pad (rev 156)		Bob	cv404	XVal Session 19	1	XVal Session 19-Typing - Numbers-1		2012-07-11 10:21:05.722000
	Edit pad (rev 157)		jeral	cv311	XVal Session 19	1	XVal Session 19-Typing - Numbers-1		2012-07-11 10:21:06.189000
	Edit pad (rev 158)		Bob	cv404	XVal Session 19	1	XVal Session 19-Typing - Numbers-1		2012-07-11 10:21:06.222000
	Edit pad (rev 159)		sluggo	cv411	XVal Session 19	1	XVal Session 19-Typing - Numbers-1		2012-07-11 10:21:06.923000
	Edit pad (rev 160)		Bob	cv404	XVal Session 19	1	XVal Session 19-Typing - Numbers-1		2012-07-11 10:21:07.176000
	Edit pad (rev 161)		sluggo	cv411	XVal Session 19	1	XVal Session 19-Typing - Numbers-1		2012-07-11 10:21:07.715000
	Edit pad (rev 162)		sluggo	cv411	XVal Session 19	1	XVal Session 19-Typing - Numbers-1		2012-07-11 10:21:08.394000
	Edit pad (rev 163)		jeral	cv311	XVal Session 19	1	XVal Session 19-Typing - Numbers-1		2012-07-11 10:21:08.449000
	Edit pad (rev 164)		Bob	cv404	XVal Session 19	1	XVal Session 19-Typing - Numbers-1		2012-07-11 10:21:09.477000
	Edit pad (rev 165)		Bob	cv404	XVal Session 19	1	XVal Session 19-Typing - Numbers-1		2012-07-11 10:21:09.987000
	Edit pad (rev 166)		Bob	cv404	XVal Session 19	1	XVal Session 19-Typing - Numbers-1		2012-07-11 10:21:10.488000
	Edit pad (rev 167)		sluggo	cv411	XVal Session 19	1	XVal Session 19-Typing - Numbers-1		2012-07-11 10:21:10.581000
	Edit pad (rev 168)		jeral	cv311	XVal Session 19	1	XVal Session 19-Typing - Numbers-1		2012-07-11 10:21:11.106000
	Edit pad (rev 169)		jeral	cv311	XVal Session 19	1	XVal Session 19-Typing - Numbers-1		2012-07-11 10:21:11.616000
	Edit pad (rev 170)		jeral	cv311	XVal Session 19	1	XVal Session 19-Typing - Numbers-1		2012-07-11 10:21:12.274000
	Edit pad (rev 171)		Bob	cv404	XVal Session 19	1	XVal Session 19-Typing - Numbers-1		2012-07-11 10:21:12.693000
	Edit pad (rev 172)		jeral	cv311	XVal Session 19	1	XVal Session 19-Typing - Numbers-1		2012-07-11 10:21:12.777000
	Edit pad (rev 173)		Bob	cv404	XVal Session 19	1	XVal Session 19-Typing - Numbers-1		2012-07-11 10:21:13.207000
	Edit pad (rev 174)		jeral	cv311	XVal Session 19	1	XVal Session 19-Typing - Numbers-1		2012-07-11 10:21:13.398000
	Edit pad (rev 175)		sluggo	cv411	XVal Session 19	1	XVal Session 19-Typing - Numbers-1		2012-07-11 10:21:13.496000
	Edit pad (rev 176)		Bob	cv404	XVal Session 19	1	XVal Session 19-Typing - Numbers-1		2012-07-11 10:21:13.753000
	Edit pad (rev 177)		sluggo	cv411	XVal Session 19	1	XVal Session 19-Typing - Numbers-1		2012-07-11 10:21:14.299000
	Edit pad (rev 178)		Bob	cv404	XVal Session 19	1	XVal Session 19-Typing - Numbers-1		2012-07-11 10:21:14.413000
	Edit pad (rev 179)		jeral	cv311	XVal Session 19	1	XVal Session 19-Typing - Numbers-1		2012-07-11 10:21:14.614000
	Edit pad (rev 180)		Bob	cv404	XVal Session 19	1	XVal Session 19-Typing - Numbers-1		2012-07-11 10:21:15.028000
	Edit pad (rev 181)		sluggo	cv411	XVal Session 19	1	XVal Session 19-Typing - Numbers-1		2012-07-11 10:21:15.289000
	Edit pad (rev 182)		jeral	cv311	XVal Session 19	1	XVal Session 19-Typing - Numbers-1		2012-07-11 10:21:15.378000
	Edit pad (rev 183)		Bob	cv404	XVal Session 19	1	XVal Session 19-Typing - Numbers-1		2012-07-11 10:21:15.535000
	Edit pad (rev 184)		sluggo	cv411	XVal Session 19	1	XVal Session 19-Typing - Numbers-1		2012-07-11 10:21:15.796000
	Edit pad (rev 185)		jeral	cv311	XVal Session 19	1	XVal Session 19-Typing - Numbers-1		2012-07-11 10:21:15.896000
	Edit pad (rev 186)		sluggo	cv411	XVal Session 19	1	XVal Session 19-Typing - Numbers-1		2012-07-11 10:21:16.318000
	Edit pad (rev 187)		Bob	cv404	XVal Session 19	1	XVal Session 19-Typing - Numbers-1		2012-07-11 10:21:16.476000
	Edit pad (rev 188)		Bob	cv404	XVal Session 19	1	XVal Session 19-Typing - Numbers-1		2012-07-11 10:21:16.988000
	Edit pad (rev 189)		Bob	cv404	XVal Session 19	1	XVal Session 19-Typing - Numbers-1		2012-07-11 10:21:17.488000
	Edit pad (rev 190)		Bob	cv404	XVal Session 19	1	XVal Session 19-Typing - Numbers-1		2012-07-11 10:21:17.988000
	Edit pad (rev 191)		sluggo	cv411	XVal Session 19	1	XVal Session 19-Typing - Numbers-1		2012-07-11 10:21:18.297000
	Edit pad (rev 192)		sluggo	cv411	XVal Session 19	1	XVal Session 19-Typing - Numbers-1		2012-07-11 10:21:19.233000
	Edit pad (rev 193)		sluggo	cv411	XVal Session 19	1	XVal Session 19-Typing - Numbers-1		2012-07-11 10:21:19.740000
	Edit pad (rev 194)		sluggo	cv411	XVal Session 19	1	XVal Session 19-Typing - Numbers-1		2012-07-11 10:21:20.909000
	Edit pad (rev 195)		sluggo	cv411	XVal Session 19	1	XVal Session 19-Typing - Numbers-1		2012-07-11 10:21:23.160000
	Edit pad (rev 196)		sluggo	cv411	XVal Session 19	1	XVal Session 19-Typing - Numbers-1		2012-07-11 10:21:23.989000
	Edit pad (rev 197)		sluggo	cv411	XVal Session 19	1	XVal Session 19-Typing - Numbers-1		2012-07-11 10:21:24.630000
	Edit pad (rev 198)		sluggo	cv411	XVal Session 19	1	XVal Session 19-Typing - Numbers-1		2012-07-11 10:21:25.137000
	Edit pad (rev 199)		Bob	cv404	XVal Session 19	1	XVal Session 19-Typing - Numbers-1		2012-07-11 10:21:25.872000
	Edit pad (rev 200)		sluggo	cv411	XVal Session 19	1	XVal Session 19-Typing - Numbers-1		2012-07-11 10:21:26.053000
	Edit pad (rev 201)		Bob	cv404	XVal Session 19	1	XVal Session 19-Typing - Numbers-1		2012-07-11 10:21:26.437000
	Edit pad (rev 202)		jeral	cv311	XVal Session 19	1	XVal Session 19-Typing - Numbers-1		2012-07-11 10:21:26.525000
	Edit pad (rev 203)		sluggo	cv411	XVal Session 19	1	XVal Session 19-Typing - Numbers-1		2012-07-11 10:21:30.166000
	Edit pad (rev 204)		Bob	cv404	XVal Session 19	1	XVal Session 19-Typing - Numbers-1		2012-07-11 10:21:30.235000
	Edit pad (rev 205)		sluggo	cv411	XVal Session 19	1	XVal Session 19-Typing - Numbers-1		2012-07-11 10:21:30.678000
	Edit pad (rev 206)		sluggo	cv411	XVal Session 19	1	XVal Session 19-Typing - Numbers-1		2012-07-11 10:21:31.335000
	Edit pad (rev 207)		sluggo	cv411	XVal Session 19	1	XVal Session 19-Typing - Numbers-1		2012-07-11 10:21:32.119000
	Edit pad (rev 208)		nic	cv403	XVal Session 19	1	XVal Session 19-Typing - Numbers-1		2012-07-11 10:21:32.206000
	Edit pad (rev 209)		sluggo	cv411	XVal Session 19	1	XVal Session 19-Typing - Numbers-1		2012-07-11 10:21:32.632000
	Edit pad (rev 210)		nic	cv403	XVal Session 19	1	XVal Session 19-Typing - Numbers-1		2012-07-11 10:21:32.710000
	Edit pad (rev 211)		Bob	cv404	XVal Session 19	1	XVal Session 19-Typing - Numbers-1		2012-07-11 10:21:33.034000
	Edit pad (rev 212)		sluggo	cv411	XVal Session 19	1	XVal Session 19-Typing - Numbers-1		2012-07-11 10:21:33.130000
	Edit pad (rev 213)		nic	cv403	XVal Session 19	1	XVal Session 19-Typing - Numbers-1		2012-07-11 10:21:33.209000
	Edit pad (rev 214)		Bob	cv404	XVal Session 19	1	XVal Session 19-Typing - Numbers-1		2012-07-11 10:21:33.535000
	Edit pad (rev 215)		sluggo	cv411	XVal Session 19	1	XVal Session 19-Typing - Numbers-1		2012-07-11 10:21:36.461000
	Edit pad (rev 216)		sluggo	cv411	XVal Session 19	1	XVal Session 19-Typing - Numbers-1		2012-07-11 10:21:36.974000
	Edit pad (rev 217)		jeral	cv311	XVal Session 19	1	XVal Session 19-Typing - Numbers-1		2012-07-11 10:21:37.095000
	Edit pad (rev 218)		nic	cv403	XVal Session 19	1	XVal Session 19-Typing - Numbers-1		2012-07-11 10:21:37.409000
	Edit pad (rev 219)		jeral	cv311	XVal Session 19	1	XVal Session 19-Typing - Numbers-1		2012-07-11 10:21:37.599000
	Edit pad (rev 220)		nic	cv403	XVal Session 19	1	XVal Session 19-Typing - Numbers-1		2012-07-11 10:21:38.547000
	Edit pad (rev 221)		nic	cv403	XVal Session 19	1	XVal Session 19-Typing - Numbers-1		2012-07-11 10:21:39.054000
	Edit pad (rev 222)		jeral	cv311	XVal Session 19	1	XVal Session 19-Typing - Numbers-1		2012-07-11 10:21:39.363000
	Edit pad (rev 223)		jeral	cv311	XVal Session 19	1	XVal Session 19-Typing - Numbers-1		2012-07-11 10:21:39.866000
	Edit pad (rev 224)		Bob	cv404	XVal Session 19	1	XVal Session 19-Typing - Numbers-1		2012-07-11 10:21:40.168000
	Edit pad (rev 225)		sluggo	cv411	XVal Session 19	1	XVal Session 19-Typing - Numbers-1		2012-07-11 10:21:40.394000
	Edit pad (rev 226)		Bob	cv404	XVal Session 19	1	XVal Session 19-Typing - Numbers-1		2012-07-11 10:21:40.675000
	Edit pad (rev 227)		Bob	cv404	XVal Session 19	1	XVal Session 19-Typing - Numbers-1		2012-07-11 10:21:41.175000
	Edit pad (rev 228)		sluggo	cv411	XVal Session 19	1	XVal Session 19-Typing - Numbers-1		2012-07-11 10:21:41.354000
	Edit pad (rev 229)		Bob	cv404	XVal Session 19	1	XVal Session 19-Typing - Numbers-1		2012-07-11 10:21:41.861000
	Edit pad (rev 230)		jeral	cv311	XVal Session 19	1	XVal Session 19-Typing - Numbers-1		2012-07-11 10:21:42.018000
	Edit pad (rev 231)		sluggo	cv411	XVal Session 19	1	XVal Session 19-Typing - Numbers-1		2012-07-11 10:21:42.283000
	Edit pad (rev 232)		nic	cv403	XVal Session 19	1	XVal Session 19-Typing - Numbers-1		2012-07-11 10:21:42.375000
	Edit pad (rev 233)		jeral	cv311	XVal Session 19	1	XVal Session 19-Typing - Numbers-1		2012-07-11 10:21:42.688000
	Edit pad (rev 234)		jeral	cv311	XVal Session 19	1	XVal Session 19-Typing - Numbers-1		2012-07-11 10:21:43.194000
	Edit pad (rev 235)		Bob	cv404	XVal Session 19	1	XVal Session 19-Typing - Numbers-1		2012-07-11 10:21:43.259000
	Edit pad (rev 236)		nic	cv403	XVal Session 19	1	XVal Session 19-Typing - Numbers-1		2012-07-11 10:21:43.287000
	Edit pad (rev 237)		jeral	cv311	XVal Session 19	1	XVal Session 19-Typing - Numbers-1		2012-07-11 10:21:43.695000
	Edit pad (rev 238)		Bob	cv404	XVal Session 19	1	XVal Session 19-Typing - Numbers-1		2012-07-11 10:21:43.774000
	Edit pad (rev 239)		nic	cv403	XVal Session 19	1	XVal Session 19-Typing - Numbers-1		2012-07-11 10:21:43.983000
	Edit pad (rev 240)		jeral	cv311	XVal Session 19	1	XVal Session 19-Typing - Numbers-1		2012-07-11 10:21:44.195000
	Edit pad (rev 241)		Bob	cv404	XVal Session 19	1	XVal Session 19-Typing - Numbers-1		2012-07-11 10:21:44.284000
	Edit pad (rev 242)		nic	cv403	XVal Session 19	1	XVal Session 19-Typing - Numbers-1		2012-07-11 10:21:44.491000
	Edit pad (rev 243)		nic	cv403	XVal Session 19	1	XVal Session 19-Typing - Numbers-1		2012-07-11 10:21:44.992000
	Edit pad (rev 244)		Bob	cv404	XVal Session 19	1	XVal Session 19-Typing - Numbers-1		2012-07-11 10:21:45.591000
	Edit pad (rev 245)		nic	cv403	XVal Session 19	1	XVal Session 19-Typing - Numbers-1		2012-07-11 10:21:45.617000
	Edit pad (rev 246)		nic	cv403	XVal Session 19	1	XVal Session 19-Typing - Numbers-1		2012-07-11 10:21:46.124000
	Edit pad (rev 247)		jeral	cv311	XVal Session 19	1	XVal Session 19-Typing - Numbers-1		2012-07-11 10:21:46.538000
	Edit pad (rev 248)		nic	cv403	XVal Session 19	1	XVal Session 19-Typing - Numbers-1		2012-07-11 10:21:46.683000
	Edit pad (rev 249)		jeral	cv311	XVal Session 19	1	XVal Session 19-Typing - Numbers-1		2012-07-11 10:21:47.038000
	Edit pad (rev 250)		nic	cv403	XVal Session 19	1	XVal Session 19-Typing - Numbers-1		2012-07-11 10:21:47.811000
	Edit pad (rev 251)		Bob	cv404	XVal Session 19	1	XVal Session 19-Typing - Numbers-1		2012-07-11 10:21:47.851000
	Edit pad (rev 252)		jeral	cv311	XVal Session 19	1	XVal Session 19-Typing - Numbers-1		2012-07-11 10:21:48.103000
	Edit pad (rev 253)		nic	cv403	XVal Session 19	1	XVal Session 19-Typing - Numbers-1		2012-07-11 10:21:48.320000
	Edit pad (rev 254)		Bob	cv404	XVal Session 19	1	XVal Session 19-Typing - Numbers-1		2012-07-11 10:21:48.361000
	Edit pad (rev 255)		jeral	cv311	XVal Session 19	1	XVal Session 19-Typing - Numbers-1		2012-07-11 10:21:48.691000
	Edit pad (rev 256)		nic	cv403	XVal Session 19	1	XVal Session 19-Typing - Numbers-1		2012-07-11 10:21:48.818000
	Edit pad (rev 257)		Bob	cv404	XVal Session 19	1	XVal Session 19-Typing - Numbers-1		2012-07-11 10:21:48.878000
	Edit pad (rev 258)		Bob	cv404	XVal Session 19	1	XVal Session 19-Typing - Numbers-1		2012-07-11 10:21:49.379000
	Edit pad (rev 259)		jeral	cv311	XVal Session 19	1	XVal Session 19-Typing - Numbers-1		2012-07-11 10:21:49.601000
	Edit pad (rev 260)		nic	cv403	XVal Session 19	1	XVal Session 19-Typing - Numbers-1		2012-07-11 10:21:49.682000
	Edit pad (rev 261)		Bob	cv404	XVal Session 19	1	XVal Session 19-Typing - Numbers-1		2012-07-11 10:21:49.878000
	Edit pad (rev 262)		nic	cv403	XVal Session 19	1	XVal Session 19-Typing - Numbers-1		2012-07-11 10:21:50.195000
	Edit pad (rev 263)		Bob	cv404	XVal Session 19	1	XVal Session 19-Typing - Numbers-1		2012-07-11 10:21:50.752000
	Edit pad (rev 264)		nic	cv403	XVal Session 19	1	XVal Session 19-Typing - Numbers-1		2012-07-11 10:21:51.070000
	Edit pad (rev 265)		Bob	cv404	XVal Session 19	1	XVal Session 19-Typing - Numbers-1		2012-07-11 10:21:51.254000
	Edit pad (rev 266)		nic	cv403	XVal Session 19	1	XVal Session 19-Typing - Numbers-1		2012-07-11 10:21:51.675000
	Edit pad (rev 267)		Bob	cv404	XVal Session 19	1	XVal Session 19-Typing - Numbers-1		2012-07-11 10:21:52.098000
	Edit pad (rev 268)		nic	cv403	XVal Session 19	1	XVal Session 19-Typing - Numbers-1		2012-07-11 10:21:52.182000
	Edit pad (rev 269)		jeral	cv311	XVal Session 19	1	XVal Session 19-Typing - Numbers-1		2012-07-11 10:21:52.486000
	Edit pad (rev 270)		nic	cv403	XVal Session 19	1	XVal Session 19-Typing - Numbers-1		2012-07-11 10:21:52.693000
	Edit pad (rev 271)		jeral	cv311	XVal Session 19	1	XVal Session 19-Typing - Numbers-1		2012-07-11 10:21:52.993000
	Edit pad (rev 272)		nic	cv403	XVal Session 19	1	XVal Session 19-Typing - Numbers-1		2012-07-11 10:21:53.195000
	Edit pad (rev 273)		jeral	cv311	XVal Session 19	1	XVal Session 19-Typing - Numbers-1		2012-07-11 10:21:53.491000
	Edit pad (rev 274)		nic	cv403	XVal Session 19	1	XVal Session 19-Typing - Numbers-1		2012-07-11 10:21:53.764000
	Edit pad (rev 275)		jeral	cv311	XVal Session 19	1	XVal Session 19-Typing - Numbers-1		2012-07-11 10:21:53.991000
	Edit pad (rev 276)		nic	cv403	XVal Session 19	1	XVal Session 19-Typing - Numbers-1		2012-07-11 10:21:54.273000
	Edit pad (rev 277)		nic	cv403	XVal Session 19	1	XVal Session 19-Typing - Numbers-1		2012-07-11 10:21:54.773000
	Edit pad (rev 278)		nic	cv403	XVal Session 19	1	XVal Session 19-Typing - Numbers-1		2012-07-11 10:21:55.273000
	Edit pad (rev 279)		jeral	cv311	XVal Session 19	1	XVal Session 19-Typing - Numbers-1		2012-07-11 10:21:55.637000
	Edit pad (rev 280)		nic	cv403	XVal Session 19	1	XVal Session 19-Typing - Numbers-1		2012-07-11 10:21:55.771000
	Edit pad (rev 281)		Bob	cv404	XVal Session 19	1	XVal Session 19-Typing - Numbers-1		2012-07-11 10:21:56.099000
	Edit pad (rev 282)		Bob	cv404	XVal Session 19	1	XVal Session 19-Typing - Numbers-1		2012-07-11 10:21:56.604000
	Edit pad (rev 283)		jeral	cv311	XVal Session 19	1	XVal Session 19-Typing - Numbers-1		2012-07-11 10:21:57.595000
	Edit pad (rev 284)		Bob	cv404	XVal Session 19	1	XVal Session 19-Typing - Numbers-1		2012-07-11 10:21:57.688000
	Edit pad (rev 285)		jeral	cv311	XVal Session 19	1	XVal Session 19-Typing - Numbers-1		2012-07-11 10:21:58.100000
	Edit pad (rev 286)		Bob	cv404	XVal Session 19	1	XVal Session 19-Typing - Numbers-1		2012-07-11 10:21:58.192000
	Edit pad (rev 287)		jeral	cv311	XVal Session 19	1	XVal Session 19-Typing - Numbers-1		2012-07-11 10:21:58.600000
	Edit pad (rev 288)		Bob	cv404	XVal Session 19	1	XVal Session 19-Typing - Numbers-1		2012-07-11 10:21:58.844000
	Edit pad (rev 289)		jeral	cv311	XVal Session 19	1	XVal Session 19-Typing - Numbers-1		2012-07-11 10:21:59.101000
	Edit pad (rev 290)		Bob	cv404	XVal Session 19	1	XVal Session 19-Typing - Numbers-1		2012-07-11 10:21:59.630000
	Edit pad (rev 291)		Bob	cv404	XVal Session 19	1	XVal Session 19-Typing - Numbers-1		2012-07-11 10:22:00.144000
	Edit pad (rev 292)		jeral	cv311	XVal Session 19	1	XVal Session 19-Typing - Numbers-1		2012-07-11 10:22:00.180000
	Edit pad (rev 293)		Bob	cv404	XVal Session 19	1	XVal Session 19-Typing - Numbers-1		2012-07-11 10:22:01.019000
	Edit pad (rev 294)		Bob	cv404	XVal Session 19	1	XVal Session 19-Typing - Numbers-1		2012-07-11 10:22:01.519000
	Edit pad (rev 295)		jeral	cv311	XVal Session 19	1	XVal Session 19-Typing - Numbers-1		2012-07-11 10:22:01.839000
	Edit pad (rev 296)		Bob	cv404	XVal Session 19	1	XVal Session 19-Typing - Numbers-1		2012-07-11 10:22:02.017000
	Edit pad (rev 297)		jeral	cv311	XVal Session 19	1	XVal Session 19-Typing - Numbers-1		2012-07-11 10:22:02.506000
	Edit pad (rev 298)		Bob	cv404	XVal Session 19	1	XVal Session 19-Typing - Numbers-1		2012-07-11 10:22:02.965000
	Edit pad (rev 299)		nic	cv403	XVal Session 19	1	XVal Session 19-Typing - Numbers-1		2012-07-11 10:22:02.984000
	Edit pad (rev 300)		jeral	cv311	XVal Session 19	1	XVal Session 19-Typing - Numbers-1		2012-07-11 10:22:03.003000
	Edit pad (rev 301)		Bob	cv404	XVal Session 19	1	XVal Session 19-Typing - Numbers-1		2012-07-11 10:22:03.598000
	Edit pad (rev 302)		Bob	cv404	XVal Session 19	1	XVal Session 19-Typing - Numbers-1		2012-07-11 10:22:04.103000
	Edit pad (rev 303)		nic	cv403	XVal Session 19	1	XVal Session 19-Typing - Numbers-1		2012-07-11 10:22:04.202000
	Edit pad (rev 304)		nic	cv403	XVal Session 19	1	XVal Session 19-Typing - Numbers-1		2012-07-11 10:22:04.712000
	Edit pad (rev 305)		nic	cv403	XVal Session 19	1	XVal Session 19-Typing - Numbers-1		2012-07-11 10:22:05.210000
	Edit pad (rev 306)		Bob	cv404	XVal Session 19	1	XVal Session 19-Typing - Numbers-1		2012-07-11 10:22:05.295000
	Edit pad (rev 307)		jeral	cv311	XVal Session 19	1	XVal Session 19-Typing - Numbers-1		2012-07-11 10:22:06.070000
	Edit pad (rev 308)		Bob	cv404	XVal Session 19	1	XVal Session 19-Typing - Numbers-1		2012-07-11 10:22:06.285000
	Edit pad (rev 309)		nic	cv403	XVal Session 19	1	XVal Session 19-Typing - Numbers-1		2012-07-11 10:22:06.511000
	Edit pad (rev 310)		Bob	cv404	XVal Session 19	1	XVal Session 19-Typing - Numbers-1		2012-07-11 10:22:06.966000
	Edit pad (rev 311)		nic	cv403	XVal Session 19	1	XVal Session 19-Typing - Numbers-1		2012-07-11 10:22:07.458000
	Edit pad (rev 312)		Bob	cv404	XVal Session 19	1	XVal Session 19-Typing - Numbers-1		2012-07-11 10:22:07.473000
	Edit pad (rev 313)		nic	cv403	XVal Session 19	1	XVal Session 19-Typing - Numbers-1		2012-07-11 10:22:07.961000
	Edit pad (rev 314)		Bob	cv404	XVal Session 19	1	XVal Session 19-Typing - Numbers-1		2012-07-11 10:22:10.377000
	Edit pad (rev 315)		nic	cv403	XVal Session 19	1	XVal Session 19-Typing - Numbers-1		2012-07-11 10:22:10.411000
	Edit pad (rev 316)		nic	cv403	XVal Session 19	1	XVal Session 19-Typing - Numbers-1		2012-07-11 10:22:10.914000
	Edit pad (rev 317)		Bob	cv404	XVal Session 19	1	XVal Session 19-Typing - Numbers-1		2012-07-11 10:22:11.303000
	Edit pad (rev 318)		sluggo	cv411	XVal Session 19	1	XVal Session 19-Typing - Numbers-1		2012-07-11 10:22:11.317000
	Edit pad (rev 319)		nic	cv403	XVal Session 19	1	XVal Session 19-Typing - Numbers-1		2012-07-11 10:22:11.412000
	Edit pad (rev 320)		jeral	cv311	XVal Session 19	1	XVal Session 19-Typing - Numbers-1		2012-07-11 10:22:11.669000
	Edit pad (rev 321)		Bob	cv404	XVal Session 19	1	XVal Session 19-Typing - Numbers-1		2012-07-11 10:22:11.814000
	Edit pad (rev 322)		sluggo	cv411	XVal Session 19	1	XVal Session 19-Typing - Numbers-1		2012-07-11 10:22:12.230000
	Edit pad (rev 323)		Bob	cv404	XVal Session 19	1	XVal Session 19-Typing - Numbers-1		2012-07-11 10:22:12.314000
	Edit pad (rev 324)		nic	cv403	XVal Session 19	1	XVal Session 19-Typing - Numbers-1		2012-07-11 10:22:13.811000
	Edit pad (rev 325)		Bob	cv404	XVal Session 19	1	XVal Session 19-Typing - Numbers-1		2012-07-11 10:22:14.128000
	Edit pad (rev 326)		nic	cv403	XVal Session 19	1	XVal Session 19-Typing - Numbers-1		2012-07-11 10:22:14.320000
	Edit pad (rev 327)		Bob	cv404	XVal Session 19	1	XVal Session 19-Typing - Numbers-1		2012-07-11 10:22:14.629000
	Edit pad (rev 328)		nic	cv403	XVal Session 19	1	XVal Session 19-Typing - Numbers-1		2012-07-11 10:22:14.818000
	Edit pad (rev 329)		Bob	cv404	XVal Session 19	1	XVal Session 19-Typing - Numbers-1		2012-07-11 10:22:15.129000
	Edit pad (rev 330)		nic	cv403	XVal Session 19	1	XVal Session 19-Typing - Numbers-1		2012-07-11 10:22:15.320000
	Edit pad (rev 331)		nic	cv403	XVal Session 19	1	XVal Session 19-Typing - Numbers-1		2012-07-11 10:22:15.820000
	Edit pad (rev 332)		sluggo	cv411	XVal Session 19	1	XVal Session 19-Typing - Numbers-1		2012-07-11 10:22:16.051000
	Edit pad (rev 333)		nic	cv403	XVal Session 19	1	XVal Session 19-Typing - Numbers-1		2012-07-11 10:22:16.320000
	Edit pad (rev 334)		jeral	cv311	XVal Session 19	1	XVal Session 19-Typing - Numbers-1		2012-07-11 10:22:16.697000
	Edit pad (rev 335)		Bob	cv404	XVal Session 19	1	XVal Session 19-Typing - Numbers-1		2012-07-11 10:22:16.792000
	Edit pad (rev 336)		nic	cv403	XVal Session 19	1	XVal Session 19-Typing - Numbers-1		2012-07-11 10:22:17.175000
	Edit pad (rev 337)		jeral	cv311	XVal Session 19	1	XVal Session 19-Typing - Numbers-1		2012-07-11 10:22:17.197000
	Edit pad (rev 338)		Bob	cv404	XVal Session 19	1	XVal Session 19-Typing - Numbers-1		2012-07-11 10:22:17.299000
	Edit pad (rev 339)		nic	cv403	XVal Session 19	1	XVal Session 19-Typing - Numbers-1		2012-07-11 10:22:17.679000
	Edit pad (rev 340)		Bob	cv404	XVal Session 19	1	XVal Session 19-Typing - Numbers-1		2012-07-11 10:22:18.012000
	Edit pad (rev 341)		nic	cv403	XVal Session 19	1	XVal Session 19-Typing - Numbers-1		2012-07-11 10:22:18.178000
	Edit pad (rev 342)		jeral	cv311	XVal Session 19	1	XVal Session 19-Typing - Numbers-1		2012-07-11 10:22:18.255000
	Edit pad (rev 343)		Bob	cv404	XVal Session 19	1	XVal Session 19-Typing - Numbers-1		2012-07-11 10:22:18.670000
	Edit pad (rev 344)		nic	cv403	XVal Session 19	1	XVal Session 19-Typing - Numbers-1		2012-07-11 10:22:18.696000
	Edit pad (rev 345)		jeral	cv311	XVal Session 19	1	XVal Session 19-Typing - Numbers-1		2012-07-11 10:22:18.755000
	Edit pad (rev 346)		Bob	cv404	XVal Session 19	1	XVal Session 19-Typing - Numbers-1		2012-07-11 10:22:19.195000
	Edit pad (rev 347)		nic	cv403	XVal Session 19	1	XVal Session 19-Typing - Numbers-1		2012-07-11 10:22:19.209000
	Edit pad (rev 348)		jeral	cv311	XVal Session 19	1	XVal Session 19-Typing - Numbers-1		2012-07-11 10:22:19.489000
	Edit pad (rev 349)		nic	cv403	XVal Session 19	1	XVal Session 19-Typing - Numbers-1		2012-07-11 10:22:19.731000
	Edit pad (rev 350)		nic	cv403	XVal Session 19	1	XVal Session 19-Typing - Numbers-1		2012-07-11 10:22:20.805000
	Edit pad (rev 351)		Bob	cv404	XVal Session 19	1	XVal Session 19-Typing - Numbers-1		2012-07-11 10:22:21.106000
	Edit pad (rev 352)		nic	cv403	XVal Session 19	1	XVal Session 19-Typing - Numbers-1		2012-07-11 10:22:21.304000
	Edit pad (rev 353)		Bob	cv404	XVal Session 19	1	XVal Session 19-Typing - Numbers-1		2012-07-11 10:22:21.613000
	Edit pad (rev 354)		nic	cv403	XVal Session 19	1	XVal Session 19-Typing - Numbers-1		2012-07-11 10:22:21.963000
	Edit pad (rev 355)		Bob	cv404	XVal Session 19	1	XVal Session 19-Typing - Numbers-1		2012-07-11 10:22:22.112000
	Edit pad (rev 356)		jeral	cv311	XVal Session 19	1	XVal Session 19-Typing - Numbers-1		2012-07-11 10:22:22.363000
	Edit pad (rev 357)		nic	cv403	XVal Session 19	1	XVal Session 19-Typing - Numbers-1		2012-07-11 10:22:22.465000
	Edit pad (rev 358)		jeral	cv311	XVal Session 19	1	XVal Session 19-Typing - Numbers-1		2012-07-11 10:22:22.866000
	Edit pad (rev 359)		nic	cv403	XVal Session 19	1	XVal Session 19-Typing - Numbers-1		2012-07-11 10:22:22.976000
	Edit pad (rev 360)		Bob	cv404	XVal Session 19	1	XVal Session 19-Typing - Numbers-1		2012-07-11 10:22:23.675000
	Edit pad (rev 361)		jeral	cv311	XVal Session 19	1	XVal Session 19-Typing - Numbers-1		2012-07-11 10:22:24.006000
	Edit pad (rev 362)		Bob	cv404	XVal Session 19	1	XVal Session 19-Typing - Numbers-1		2012-07-11 10:22:24.175000
	Edit pad (rev 363)		jeral	cv311	XVal Session 19	1	XVal Session 19-Typing - Numbers-1		2012-07-11 10:22:25.190000
	Edit pad (rev 364)		Bob	cv404	XVal Session 19	1	XVal Session 19-Typing - Numbers-1		2012-07-11 10:22:25.615000
	Edit pad (rev 365)		jeral	cv311	XVal Session 19	1	XVal Session 19-Typing - Numbers-1		2012-07-11 10:22:25.981000
	Edit pad (rev 366)		Bob	cv404	XVal Session 19	1	XVal Session 19-Typing - Numbers-1		2012-07-11 10:22:26.096000
	Edit pad (rev 367)		jeral	cv311	XVal Session 19	1	XVal Session 19-Typing - Numbers-1		2012-07-11 10:22:26.848000
	Edit pad (rev 368)		Bob	cv404	XVal Session 19	1	XVal Session 19-Typing - Numbers-1		2012-07-11 10:22:27.122000
	Edit pad (rev 369)		jeral	cv311	XVal Session 19	1	XVal Session 19-Typing - Numbers-1		2012-07-11 10:22:27.351000
	Edit pad (rev 370)		nic	cv403	XVal Session 19	1	XVal Session 19-Typing - Numbers-1		2012-07-11 10:22:27.617000
	Edit pad (rev 371)		Bob	cv404	XVal Session 19	1	XVal Session 19-Typing - Numbers-1		2012-07-11 10:22:27.866000
	Edit pad (rev 372)		nic	cv403	XVal Session 19	1	XVal Session 19-Typing - Numbers-1		2012-07-11 10:22:28.122000
	Edit pad (rev 373)		Bob	cv404	XVal Session 19	1	XVal Session 19-Typing - Numbers-1		2012-07-11 10:22:28.378000
	Edit pad (rev 374)		nic	cv403	XVal Session 19	1	XVal Session 19-Typing - Numbers-1		2012-07-11 10:22:28.632000
	Edit pad (rev 375)		Bob	cv404	XVal Session 19	1	XVal Session 19-Typing - Numbers-1		2012-07-11 10:22:28.878000
	Edit pad (rev 376)		nic	cv403	XVal Session 19	1	XVal Session 19-Typing - Numbers-1		2012-07-11 10:22:29.132000
	Edit pad (rev 377)		jeral	cv311	XVal Session 19	1	XVal Session 19-Typing - Numbers-1		2012-07-11 10:22:29.221000
	Edit pad (rev 378)		Bob	cv404	XVal Session 19	1	XVal Session 19-Typing - Numbers-1		2012-07-11 10:22:29.378000
	Edit pad (rev 379)		nic	cv403	XVal Session 19	1	XVal Session 19-Typing - Numbers-1		2012-07-11 10:22:29.632000
	Edit pad (rev 380)		nic	cv403	XVal Session 19	1	XVal Session 19-Typing - Numbers-1		2012-07-11 10:22:30.271000
	Edit pad (rev 381)		Bob	cv404	XVal Session 19	1	XVal Session 19-Typing - Numbers-1		2012-07-11 10:22:30.363000
	Edit pad (rev 382)		Bob	cv404	XVal Session 19	1	XVal Session 19-Typing - Numbers-1		2012-07-11 10:22:30.967000
	Edit pad (rev 383)		nic	cv403	XVal Session 19	1	XVal Session 19-Typing - Numbers-1		2012-07-11 10:22:31.155000
	Edit pad (rev 384)		Bob	cv404	XVal Session 19	1	XVal Session 19-Typing - Numbers-1		2012-07-11 10:22:31.472000
	Edit pad (rev 385)		jeral	cv311	XVal Session 19	1	XVal Session 19-Typing - Numbers-1		2012-07-11 10:22:31.891000
	Edit pad (rev 386)		Bob	cv404	XVal Session 19	1	XVal Session 19-Typing - Numbers-1		2012-07-11 10:22:31.970000
	Edit pad (rev 387)		nic	cv403	XVal Session 19	1	XVal Session 19-Typing - Numbers-1		2012-07-11 10:22:32.091000
	Edit pad (rev 388)		jeral	cv311	XVal Session 19	1	XVal Session 19-Typing - Numbers-1		2012-07-11 10:22:32.397000
	Edit pad (rev 389)		nic	cv403	XVal Session 19	1	XVal Session 19-Typing - Numbers-1		2012-07-11 10:22:32.601000
	Edit pad (rev 390)		Bob	cv404	XVal Session 19	1	XVal Session 19-Typing - Numbers-1		2012-07-11 10:22:32.651000
	Edit pad (rev 391)		jeral	cv311	XVal Session 19	1	XVal Session 19-Typing - Numbers-1		2012-07-11 10:22:32.899000
	Edit pad (rev 392)		nic	cv403	XVal Session 19	1	XVal Session 19-Typing - Numbers-1		2012-07-11 10:22:33.100000
	Edit pad (rev 393)		nic	cv403	XVal Session 19	1	XVal Session 19-Typing - Numbers-1		2012-07-11 10:22:34.710000
	Edit pad (rev 394)		sluggo	cv411	XVal Session 19	1	XVal Session 19-Typing - Numbers-1		2012-07-11 10:22:35.039000
	Edit pad (rev 395)		Bob	cv404	XVal Session 19	1	XVal Session 19-Typing - Numbers-1		2012-07-11 10:22:35.155000
	Edit pad (rev 396)		nic	cv403	XVal Session 19	1	XVal Session 19-Typing - Numbers-1		2012-07-11 10:22:35.210000
	Edit pad (rev 397)		sluggo	cv411	XVal Session 19	1	XVal Session 19-Typing - Numbers-1		2012-07-11 10:22:35.538000
	Edit pad (rev 398)		jeral	cv311	XVal Session 19	1	XVal Session 19-Typing - Numbers-1		2012-07-11 10:22:35.937000
	Edit pad (rev 399)		nic	cv403	XVal Session 19	1	XVal Session 19-Typing - Numbers-1		2012-07-11 10:22:36.256000
	Edit pad (rev 400)		Bob	cv404	XVal Session 19	1	XVal Session 19-Typing - Numbers-1		2012-07-11 10:22:36.415000
	Edit pad (rev 401)		jeral	cv311	XVal Session 19	1	XVal Session 19-Typing - Numbers-1		2012-07-11 10:22:36.443000
	Edit pad (rev 402)		nic	cv403	XVal Session 19	1	XVal Session 19-Typing - Numbers-1		2012-07-11 10:22:36.756000
	Edit pad (rev 403)		nic	cv403	XVal Session 19	1	XVal Session 19-Typing - Numbers-1		2012-07-11 10:22:37.258000
	Edit pad (rev 404)		nic	cv403	XVal Session 19	1	XVal Session 19-Typing - Numbers-1		2012-07-11 10:22:37.758000
	Edit pad (rev 405)		sluggo	cv411	XVal Session 19	1	XVal Session 19-Typing - Numbers-1		2012-07-11 10:22:38.133000
	Edit pad (rev 406)		nic	cv403	XVal Session 19	1	XVal Session 19-Typing - Numbers-1		2012-07-11 10:22:38.706000
	Edit pad (rev 407)		sluggo	cv411	XVal Session 19	1	XVal Session 19-Typing - Numbers-1		2012-07-11 10:22:39.122000
	Edit pad (rev 408)		nic	cv403	XVal Session 19	1	XVal Session 19-Typing - Numbers-1		2012-07-11 10:22:39.210000
	Edit pad (rev 409)		jeral	cv311	XVal Session 19	1	XVal Session 19-Typing - Numbers-1		2012-07-11 10:22:39.266000
	Edit pad (rev 410)		Bob	cv404	XVal Session 19	1	XVal Session 19-Typing - Numbers-1		2012-07-11 10:22:39.831000
	Edit pad (rev 411)		nic	cv403	XVal Session 19	1	XVal Session 19-Typing - Numbers-1		2012-07-11 10:22:39.865000
	Edit pad (rev 412)		Bob	cv404	XVal Session 19	1	XVal Session 19-Typing - Numbers-1		2012-07-11 10:22:40.332000
	Edit pad (rev 413)		nic	cv403	XVal Session 19	1	XVal Session 19-Typing - Numbers-1		2012-07-11 10:22:40.367000
	Edit pad (rev 414)		jeral	cv311	XVal Session 19	1	XVal Session 19-Typing - Numbers-1		2012-07-11 10:22:40.839000
	Edit pad (rev 415)		nic	cv403	XVal Session 19	1	XVal Session 19-Typing - Numbers-1		2012-07-11 10:22:41.121000
	Edit pad (rev 416)		Bob	cv404	XVal Session 19	1	XVal Session 19-Typing - Numbers-1		2012-07-11 10:22:41.559000
	Edit pad (rev 417)		nic	cv403	XVal Session 19	1	XVal Session 19-Typing - Numbers-1		2012-07-11 10:22:41.631000
	Edit pad (rev 418)		sluggo	cv411	XVal Session 19	1	XVal Session 19-Typing - Numbers-1		2012-07-11 10:22:41.932000
	Edit pad (rev 419)		Bob	cv404	XVal Session 19	1	XVal Session 19-Typing - Numbers-1		2012-07-11 10:22:42.068000
	Edit pad (rev 420)		nic	cv403	XVal Session 19	1	XVal Session 19-Typing - Numbers-1		2012-07-11 10:22:42.133000
	Edit pad (rev 421)		jeral	cv311	XVal Session 19	1	XVal Session 19-Typing - Numbers-1		2012-07-11 10:22:42.613000
	Edit pad (rev 422)		nic	cv403	XVal Session 19	1	XVal Session 19-Typing - Numbers-1		2012-07-11 10:22:42.633000
	Edit pad (rev 423)		nic	cv403	XVal Session 19	1	XVal Session 19-Typing - Numbers-1		2012-07-11 10:22:43.196000
	Edit pad (rev 424)		Bob	cv404	XVal Session 19	1	XVal Session 19-Typing - Numbers-1		2012-07-11 10:22:43.265000
	Edit pad (rev 425)		sluggo	cv411	XVal Session 19	1	XVal Session 19-Typing - Numbers-1		2012-07-11 10:22:43.303000
	Edit pad (rev 426)		nic	cv403	XVal Session 19	1	XVal Session 19-Typing - Numbers-1		2012-07-11 10:22:43.695000
	Edit pad (rev 427)		sluggo	cv411	XVal Session 19	1	XVal Session 19-Typing - Numbers-1		2012-07-11 10:22:43.803000
	Edit pad (rev 428)		Bob	cv404	XVal Session 19	1	XVal Session 19-Typing - Numbers-1		2012-07-11 10:22:44.043000
	Edit pad (rev 429)		nic	cv403	XVal Session 19	1	XVal Session 19-Typing - Numbers-1		2012-07-11 10:22:44.196000
	Edit pad (rev 430)		sluggo	cv411	XVal Session 19	1	XVal Session 19-Typing - Numbers-1		2012-07-11 10:22:44.303000
	Edit pad (rev 431)		jeral	cv311	XVal Session 19	1	XVal Session 19-Typing - Numbers-1		2012-07-11 10:22:44.329000
	Edit pad (rev 432)		Bob	cv404	XVal Session 19	1	XVal Session 19-Typing - Numbers-1		2012-07-11 10:22:44.610000
	Edit pad (rev 433)		nic	cv403	XVal Session 19	1	XVal Session 19-Typing - Numbers-1		2012-07-11 10:22:44.760000
	Edit pad (rev 434)		jeral	cv311	XVal Session 19	1	XVal Session 19-Typing - Numbers-1		2012-07-11 10:22:45.099000
	Edit pad (rev 435)		nic	cv403	XVal Session 19	1	XVal Session 19-Typing - Numbers-1		2012-07-11 10:22:45.427000
	Edit pad (rev 436)		jeral	cv311	XVal Session 19	1	XVal Session 19-Typing - Numbers-1		2012-07-11 10:22:45.691000
	Edit pad (rev 437)		Bob	cv404	XVal Session 19	1	XVal Session 19-Typing - Numbers-1		2012-07-11 10:22:45.735000
	Edit pad (rev 438)		sluggo	cv411	XVal Session 19	1	XVal Session 19-Typing - Numbers-1		2012-07-11 10:22:45.760000
	Edit pad (rev 439)		Bob	cv404	XVal Session 19	1	XVal Session 19-Typing - Numbers-1		2012-07-11 10:22:46.238000
	Edit pad (rev 440)		nic	cv403	XVal Session 19	1	XVal Session 19-Typing - Numbers-1		2012-07-11 10:22:46.526000
	Edit pad (rev 441)		Bob	cv404	XVal Session 19	1	XVal Session 19-Typing - Numbers-1		2012-07-11 10:22:46.739000
	Edit pad (rev 442)		nic	cv403	XVal Session 19	1	XVal Session 19-Typing - Numbers-1		2012-07-11 10:22:47.038000
	Edit pad (rev 443)		jeral	cv311	XVal Session 19	1	XVal Session 19-Typing - Numbers-1		2012-07-11 10:22:47.619000
	Edit pad (rev 444)		nic	cv403	XVal Session 19	1	XVal Session 19-Typing - Numbers-1		2012-07-11 10:22:48.104000
	Edit pad (rev 445)		nic	cv403	XVal Session 19	1	XVal Session 19-Typing - Numbers-1		2012-07-11 10:22:48.604000
	Edit pad (rev 446)		nic	cv403	XVal Session 19	1	XVal Session 19-Typing - Numbers-1		2012-07-11 10:22:49.117000
	Edit pad (rev 447)		sluggo	cv411	XVal Session 19	1	XVal Session 19-Typing - Numbers-1		2012-07-11 10:22:49.165000
	Edit pad (rev 448)		nic	cv403	XVal Session 19	1	XVal Session 19-Typing - Numbers-1		2012-07-11 10:22:49.651000
	Edit pad (rev 449)		sluggo	cv411	XVal Session 19	1	XVal Session 19-Typing - Numbers-1		2012-07-11 10:22:49.668000
	Edit pad (rev 450)		jeral	cv311	XVal Session 19	1	XVal Session 19-Typing - Numbers-1		2012-07-11 10:22:49.694000
	Edit pad (rev 451)		nic	cv403	XVal Session 19	1	XVal Session 19-Typing - Numbers-1		2012-07-11 10:22:50.150000
	Edit pad (rev 452)		sluggo	cv411	XVal Session 19	1	XVal Session 19-Typing - Numbers-1		2012-07-11 10:22:50.179000
	Edit pad (rev 453)		jeral	cv311	XVal Session 19	1	XVal Session 19-Typing - Numbers-1		2012-07-11 10:22:50.225000
	Edit pad (rev 454)		nic	cv403	XVal Session 19	1	XVal Session 19-Typing - Numbers-1		2012-07-11 10:22:50.663000
	Edit pad (rev 455)		jeral	cv311	XVal Session 19	1	XVal Session 19-Typing - Numbers-1		2012-07-11 10:22:50.728000
	Edit pad (rev 456)		jeral	cv311	XVal Session 19	1	XVal Session 19-Typing - Numbers-1		2012-07-11 10:22:51.425000
	Edit pad (rev 457)		sluggo	cv411	XVal Session 19	1	XVal Session 19-Typing - Numbers-1		2012-07-11 10:22:51.742000
	Edit pad (rev 458)		nic	cv403	XVal Session 19	1	XVal Session 19-Typing - Numbers-1		2012-07-11 10:22:51.924000
	Edit pad (rev 459)		jeral	cv311	XVal Session 19	1	XVal Session 19-Typing - Numbers-1		2012-07-11 10:22:52.161000
	Edit pad (rev 460)		sluggo	cv411	XVal Session 19	1	XVal Session 19-Typing - Numbers-1		2012-07-11 10:22:52.240000
	Edit pad (rev 461)		nic	cv403	XVal Session 19	1	XVal Session 19-Typing - Numbers-1		2012-07-11 10:22:52.429000
	Edit pad (rev 462)		Bob	cv404	XVal Session 19	1	XVal Session 19-Typing - Numbers-1		2012-07-11 10:22:53.013000
	Edit pad (rev 463)		nic	cv403	XVal Session 19	1	XVal Session 19-Typing - Numbers-1		2012-07-11 10:22:53.052000
	Edit pad (rev 464)		sluggo	cv411	XVal Session 19	1	XVal Session 19-Typing - Numbers-1		2012-07-11 10:22:53.135000
	Edit pad (rev 465)		Bob	cv404	XVal Session 19	1	XVal Session 19-Typing - Numbers-1		2012-07-11 10:22:53.539000
	Edit pad (rev 466)		Bob	cv404	XVal Session 19	1	XVal Session 19-Typing - Numbers-1		2012-07-11 10:22:54.019000
	Edit pad (rev 467)		Bob	cv404	XVal Session 19	1	XVal Session 19-Typing - Numbers-1		2012-07-11 10:22:54.519000
	Edit pad (rev 468)		jeral	cv311	XVal Session 19	1	XVal Session 19-Typing - Numbers-1		2012-07-11 10:22:54.789000
	Edit pad (rev 469)		Bob	cv404	XVal Session 19	1	XVal Session 19-Typing - Numbers-1		2012-07-11 10:22:55.020000
	Edit pad (rev 470)		Bob	cv404	XVal Session 19	1	XVal Session 19-Typing - Numbers-1		2012-07-11 10:22:55.760000
	Edit pad (rev 471)		nic	cv403	XVal Session 19	1	XVal Session 19-Typing - Numbers-1		2012-07-11 10:22:55.874000
	Edit pad (rev 472)		Bob	cv404	XVal Session 19	1	XVal Session 19-Typing - Numbers-1		2012-07-11 10:22:56.269000
	Edit pad (rev 473)		nic	cv403	XVal Session 19	1	XVal Session 19-Typing - Numbers-1		2012-07-11 10:22:56.380000
	Edit pad (rev 474)		jeral	cv311	XVal Session 19	1	XVal Session 19-Typing - Numbers-1		2012-07-11 10:22:56.526000
	Edit pad (rev 475)		Bob	cv404	XVal Session 19	1	XVal Session 19-Typing - Numbers-1		2012-07-11 10:22:56.770000
	Edit pad (rev 476)		nic	cv403	XVal Session 19	1	XVal Session 19-Typing - Numbers-1		2012-07-11 10:22:56.881000
	Edit pad (rev 477)		sluggo	cv411	XVal Session 19	1	XVal Session 19-Typing - Numbers-1		2012-07-11 10:22:57.091000
	Edit pad (rev 478)		Bob	cv404	XVal Session 19	1	XVal Session 19-Typing - Numbers-1		2012-07-11 10:22:57.317000
	Edit pad (rev 479)		jeral	cv311	XVal Session 19	1	XVal Session 19-Typing - Numbers-1		2012-07-11 10:22:57.587000
	Edit pad (rev 480)		sluggo	cv411	XVal Session 19	1	XVal Session 19-Typing - Numbers-1		2012-07-11 10:22:57.631000
	Edit pad (rev 481)		Bob	cv404	XVal Session 19	1	XVal Session 19-Typing - Numbers-1		2012-07-11 10:22:58.072000
	Edit pad (rev 482)		sluggo	cv411	XVal Session 19	1	XVal Session 19-Typing - Numbers-1		2012-07-11 10:22:58.134000
	Edit pad (rev 483)		jeral	cv311	XVal Session 19	1	XVal Session 19-Typing - Numbers-1		2012-07-11 10:22:58.476000
	Edit pad (rev 484)		Bob	cv404	XVal Session 19	1	XVal Session 19-Typing - Numbers-1		2012-07-11 10:22:58.580000
	Edit pad (rev 485)		sluggo	cv411	XVal Session 19	1	XVal Session 19-Typing - Numbers-1		2012-07-11 10:22:58.646000
	Edit pad (rev 486)		sluggo	cv411	XVal Session 19	1	XVal Session 19-Typing - Numbers-1		2012-07-11 10:22:59.221000
	Edit pad (rev 487)		jeral	cv311	XVal Session 19	1	XVal Session 19-Typing - Numbers-1		2012-07-11 10:22:59.300000
	Edit pad (rev 488)		sluggo	cv411	XVal Session 19	1	XVal Session 19-Typing - Numbers-1		2012-07-11 10:22:59.733000
	Edit pad (rev 489)		jeral	cv311	XVal Session 19	1	XVal Session 19-Typing - Numbers-1		2012-07-11 10:22:59.802000
	Edit pad (rev 490)		nic	cv403	XVal Session 19	1	XVal Session 19-Typing - Numbers-1		2012-07-11 10:23:00.703000
	Edit pad (rev 491)		jeral	cv311	XVal Session 19	1	XVal Session 19-Typing - Numbers-1		2012-07-11 10:23:01.961000
14328	Load Instructions			cv088	XVal Session 19	1	XVal Session 19-Matrix Solving-1	192.54.222.11	2012-07-11 10:23:02
14329	Load Instructions			cv091	XVal Session 19	1	XVal Session 19-Matrix Solving-1	192.54.222.3	2012-07-11 10:23:02
14330	Load Instructions			cv090	XVal Session 19	1	XVal Session 19-Matrix Solving-1	192.54.222.11	2012-07-11 10:23:02
14331	Load Instructions			cv089	XVal Session 19	1	XVal Session 19-Matrix Solving-1	192.54.222.3	2012-07-11 10:23:02
	Edit pad (rev 492)		Bob	cv404	XVal Session 19	1	XVal Session 19-Typing - Numbers-1		2012-07-11 10:23:02.127000
	Edit pad (rev 493)		Bob	cv404	XVal Session 19	1	XVal Session 19-Typing - Numbers-1		2012-07-11 10:23:02.613000
14336	Load Primer			cv089	XVal Session 19	1	XVal Session 19-Matrix Solving-1	192.54.222.3	2012-07-11 10:23:22
14337	Load Primer			cv088	XVal Session 19	1	XVal Session 19-Matrix Solving-1	192.54.222.11	2012-07-11 10:23:22
14338	Load Primer			cv091	XVal Session 19	1	XVal Session 19-Matrix Solving-1	192.54.222.3	2012-07-11 10:23:22
14339	Load Primer			cv090	XVal Session 19	1	XVal Session 19-Matrix Solving-1	192.54.222.11	2012-07-11 10:23:22
14349	Load Workspace			cv089	XVal Session 19	1	XVal Session 19-Matrix Solving-1	192.54.222.3	2012-07-11 10:24:07
14350	Load Workspace			cv088	XVal Session 19	1	XVal Session 19-Matrix Solving-1	192.54.222.11	2012-07-11 10:24:07
14351	Load Workspace			cv091	XVal Session 19	1	XVal Session 19-Matrix Solving-1	192.54.222.3	2012-07-11 10:24:07
14352	Load Workspace			cv090	XVal Session 19	1	XVal Session 19-Matrix Solving-1	192.54.222.11	2012-07-11 10:24:07
14358	Edit Grid	[1,1] : 5		cv090	XVal Session 19	1	XVal Session 19-Matrix Solving-1	192.54.222.11	2012-07-11 10:24:47
14362	Edit Grid	[3,1] : 7		cv090	XVal Session 19	1	XVal Session 19-Matrix Solving-1	192.54.222.11	2012-07-11 10:25:11
14366	Edit Grid	[5,1] : 2		cv091	XVal Session 19	1	XVal Session 19-Matrix Solving-1	192.54.222.3	2012-07-11 10:25:39
14369	Edit Grid	[7,1] :		cv091	XVal Session 19	1	XVal Session 19-Matrix Solving-1	192.54.222.3	2012-07-11 10:26:09
14370	Edit Grid	[5,1] : 5		cv091	XVal Session 19	1	XVal Session 19-Matrix Solving-1	192.54.222.3	2012-07-11 10:26:15
14371	Edit Grid	[9,2] :		cv089	XVal Session 19	1	XVal Session 19-Matrix Solving-1	192.54.222.3	2012-07-11 10:26:28
14373	Edit Grid	[7,1] : 3		cv088	XVal Session 19	1	XVal Session 19-Matrix Solving-1	192.54.222.11	2012-07-11 10:26:35
14376	Edit Grid	[9,2] : 7		cv089	XVal Session 19	1	XVal Session 19-Matrix Solving-1	192.54.222.3	2012-07-11 10:26:49
14380	Edit Grid	[9,1] : 2		cv091	XVal Session 19	1	XVal Session 19-Matrix Solving-1	192.54.222.3	2012-07-11 10:27:09
14393	Load Instructions			cv088	XVal Session 19	1	XVal Session 19-Detection - Images Trial-1	192.54.222.11	2012-07-11 10:27:37
14394	Load Instructions			cv091	XVal Session 19	1	XVal Session 19-Detection - Images Trial-1	192.54.222.3	2012-07-11 10:27:37
14395	Load Instructions			cv090	XVal Session 19	1	XVal Session 19-Detection - Images Trial-1	192.54.222.11	2012-07-11 10:27:37
14399	Load Instructions			cv089	XVal Session 19	1	XVal Session 19-Detection - Images Trial-1	192.54.222.3	2012-07-11 10:27:38
14402	Load Workspace			cv089	XVal Session 19	1	XVal Session 19-Detection - Images Trial-1	192.54.222.3	2012-07-11 10:27:47
14403	Load Workspace			cv091	XVal Session 19	1	XVal Session 19-Detection - Images Trial-1	192.54.222.3	2012-07-11 10:27:47
14404	Load Workspace			cv090	XVal Session 19	1	XVal Session 19-Detection - Images Trial-1	192.54.222.11	2012-07-11 10:27:47
14405	Load Workspace			cv088	XVal Session 19	1	XVal Session 19-Detection - Images Trial-1	192.54.222.11	2012-07-11 10:27:47
14406	Edit Grid	[1,1] : knifes		cv091	XVal Session 19	1	XVal Session 19-Detection - Images Trial-1	192.54.222.3	2012-07-11 10:28:17
14411	Edit Grid	[1,1] : knifesknifes		cv088	XVal Session 19	1	XVal Session 19-Detection - Images Trial-1	192.54.222.11	2012-07-11 10:28:36
14412	Edit Grid	[1,1] : knifes		cv089	XVal Session 19	1	XVal Session 19-Detection - Images Trial-1	192.54.222.3	2012-07-11 10:28:42
14422	Load Instructions			cv089	XVal Session 19	1	XVal Session 19-Detection - Strategy-1	192.54.222.3	2012-07-11 10:29:02
14423	Load Instructions			cv091	XVal Session 19	1	XVal Session 19-Detection - Strategy-1	192.54.222.3	2012-07-11 10:29:02
14424	Load Instructions			cv088	XVal Session 19	1	XVal Session 19-Detection - Strategy-1	192.54.222.11	2012-07-11 10:29:02
14425	Load Instructions			cv090	XVal Session 19	1	XVal Session 19-Detection - Strategy-1	192.54.222.11	2012-07-11 10:29:02
14430	Load Workspace			cv091	XVal Session 19	1	XVal Session 19-Detection - Strategy-1	192.54.222.3	2012-07-11 10:29:22
14431	Load Workspace			cv088	XVal Session 19	1	XVal Session 19-Detection - Strategy-1	192.54.222.11	2012-07-11 10:29:22
14432	Load Workspace			cv090	XVal Session 19	1	XVal Session 19-Detection - Strategy-1	192.54.222.11	2012-07-11 10:29:22
14433	Load Workspace			cv089	XVal Session 19	1	XVal Session 19-Detection - Strategy-1	192.54.222.3	2012-07-11 10:29:22
	Chat	say hello	Bob	cv404	XVal Session 19	1	XVal Session 19-Detection - Strategy-1		2012-07-11 10:29:27.767000
	Chat	yo	nic	cv403	XVal Session 19	1	XVal Session 19-Detection - Strategy-1		2012-07-11 10:29:32.499000
	Chat	guess it's just me and you	nic	cv403	XVal Session 19	1	XVal Session 19-Detection - Strategy-1		2012-07-11 10:29:57.901000
	Chat	CG, Mike, wake-up!	Bob	cv404	XVal Session 19	1	XVal Session 19-Detection - Strategy-1		2012-07-11 10:30:00.574000
	Chat	count	jeral	cv311	XVal Session 19	1	XVal Session 19-Detection - Strategy-1		2012-07-11 10:30:03.699000
	Chat	CG where are you?	Bob	cv404	XVal Session 19	1	XVal Session 19-Detection - Strategy-1		2012-07-11 10:30:11.538000
14451	Load Instructions			cv089	XVal Session 19	1	XVal Session 19-Detection - Images 1-1	192.54.222.3	2012-07-11 10:30:22
14452	Load Instructions			cv091	XVal Session 19	1	XVal Session 19-Detection - Images 1-1	192.54.222.3	2012-07-11 10:30:22
14453	Load Instructions			cv088	XVal Session 19	1	XVal Session 19-Detection - Images 1-1	192.54.222.11	2012-07-11 10:30:22
14454	Load Instructions			cv090	XVal Session 19	1	XVal Session 19-Detection - Images 1-1	192.54.222.11	2012-07-11 10:30:22
14456	Load Workspace			cv089	XVal Session 19	1	XVal Session 19-Detection - Images 1-1	192.54.222.3	2012-07-11 10:30:27
14457	Load Workspace			cv091	XVal Session 19	1	XVal Session 19-Detection - Images 1-1	192.54.222.3	2012-07-11 10:30:27
14458	Load Workspace			cv088	XVal Session 19	1	XVal Session 19-Detection - Images 1-1	192.54.222.11	2012-07-11 10:30:27
14459	Load Workspace			cv090	XVal Session 19	1	XVal Session 19-Detection - Images 1-1	192.54.222.11	2012-07-11 10:30:27
	Chat	cg can't read!	Bob	cv404	XVal Session 19	1	XVal Session 19-Detection - Images 1-1		2012-07-11 10:30:36.959000
	Chat	I'll start from right count to left	Bob	cv404	XVal Session 19	1	XVal Session 19-Detection - Images 1-1		2012-07-11 10:30:50.335000
	Chat	i got about 23 knives	nic	cv403	XVal Session 19	1	XVal Session 19-Detection - Images 1-1		2012-07-11 10:31:00.947000
	Chat	26 computer monitors	nic	cv403	XVal Session 19	1	XVal Session 19-Detection - Images 1-1		2012-07-11 10:31:15.590000
14466	Edit Grid	[1,1] : knives		cv088	XVal Session 19	1	XVal Session 19-Detection - Images 1-1	192.54.222.11	2012-07-11 10:31:16
	Chat	Oh, that is a good idea	Bob	cv404	XVal Session 19	1	XVal Session 19-Detection - Images 1-1		2012-07-11 10:31:17.117000
14471	Edit Grid	[1,1] : monitors		cv090	XVal Session 19	1	XVal Session 19-Detection - Images 1-1	192.54.222.11	2012-07-11 10:31:25
14477	Edit Grid	[1,1] : monitorsucomputers		cv091	XVal Session 19	1	XVal Session 19-Detection - Images 1-1	192.54.222.3	2012-07-11 10:31:36
	Chat	Its not t shirts	Bob	cv404	XVal Session 19	1	XVal Session 19-Detection - Images 1-1		2012-07-11 10:31:36.916000
14482	Load Instructions			cv089	XVal Session 19	1	XVal Session 19-Detection - Images 2-1	192.54.222.3	2012-07-11 10:31:42
14483	Load Instructions			cv091	XVal Session 19	1	XVal Session 19-Detection - Images 2-1	192.54.222.3	2012-07-11 10:31:42
14484	Load Instructions			cv088	XVal Session 19	1	XVal Session 19-Detection - Images 2-1	192.54.222.11	2012-07-11 10:31:42
14485	Load Instructions			cv090	XVal Session 19	1	XVal Session 19-Detection - Images 2-1	192.54.222.11	2012-07-11 10:31:42
14486	Load Workspace			cv091	XVal Session 19	1	XVal Session 19-Detection - Images 2-1	192.54.222.3	2012-07-11 10:31:47
14487	Load Workspace			cv088	XVal Session 19	1	XVal Session 19-Detection - Images 2-1	192.54.222.11	2012-07-11 10:31:47
14488	Load Workspace			cv090	XVal Session 19	1	XVal Session 19-Detection - Images 2-1	192.54.222.11	2012-07-11 10:31:47
14489	Load Workspace			cv089	XVal Session 19	1	XVal Session 19-Detection - Images 2-1	192.54.222.3	2012-07-11 10:31:47
	Chat	22 monitors	Bob	cv404	XVal Session 19	1	XVal Session 19-Detection - Images 2-1		2012-07-11 10:32:15.863000
	Chat	about that many bikes	nic	cv403	XVal Session 19	1	XVal Session 19-Detection - Images 2-1		2012-07-11 10:32:31.715000
14496	Edit Grid	[1,1] : the bikesthe sneaker		cv091	XVal Session 19	1	XVal Session 19-Detection - Images 2-1	192.54.222.3	2012-07-11 10:32:38
	Chat	23 bikes	Bob	cv404	XVal Session 19	1	XVal Session 19-Detection - Images 2-1		2012-07-11 10:32:43.810000
	Chat	the sneakers	jeral	cv311	XVal Session 19	1	XVal Session 19-Detection - Images 2-1		2012-07-11 10:32:47.167000
	Chat	there's only 15 of them	nic	cv403	XVal Session 19	1	XVal Session 19-Detection - Images 2-1		2012-07-11 10:33:00.731000
14511	Load Instructions			cv089	XVal Session 19	1	XVal Session 19-Detection - Images 3-1	192.54.222.3	2012-07-11 10:33:02
14512	Load Instructions			cv091	XVal Session 19	1	XVal Session 19-Detection - Images 3-1	192.54.222.3	2012-07-11 10:33:02
14513	Load Instructions			cv088	XVal Session 19	1	XVal Session 19-Detection - Images 3-1	192.54.222.11	2012-07-11 10:33:02
14514	Load Instructions			cv090	XVal Session 19	1	XVal Session 19-Detection - Images 3-1	192.54.222.11	2012-07-11 10:33:02
14516	Load Workspace			cv089	XVal Session 19	1	XVal Session 19-Detection - Images 3-1	192.54.222.3	2012-07-11 10:33:07
14517	Load Workspace			cv091	XVal Session 19	1	XVal Session 19-Detection - Images 3-1	192.54.222.3	2012-07-11 10:33:07
14518	Load Workspace			cv088	XVal Session 19	1	XVal Session 19-Detection - Images 3-1	192.54.222.11	2012-07-11 10:33:07
14519	Load Workspace			cv090	XVal Session 19	1	XVal Session 19-Detection - Images 3-1	192.54.222.11	2012-07-11 10:33:07
14521	Edit Grid	[1,1] : knives		cv091	XVal Session 19	1	XVal Session 19-Detection - Images 3-1	192.54.222.3	2012-07-11 10:33:20
	Chat	grid is 12 by 22	Bob	cv404	XVal Session 19	1	XVal Session 19-Detection - Images 3-1		2012-07-11 10:33:21.199000
14523	Edit Grid	[1,2] : computer		cv091	XVal Session 19	1	XVal Session 19-Detection - Images 3-1	192.54.222.3	2012-07-11 10:33:27
14524	Edit Grid	[1,1] : knivesnives		cv088	XVal Session 19	1	XVal Session 19-Detection - Images 3-1	192.54.222.11	2012-07-11 10:33:32
14525	Edit Grid	[1,1] : tomatos		cv090	XVal Session 19	1	XVal Session 19-Detection - Images 3-1	192.54.222.11	2012-07-11 10:33:32
14526	Edit Grid	[1,2] : heads		cv090	XVal Session 19	1	XVal Session 19-Detection - Images 3-1	192.54.222.11	2012-07-11 10:33:36
14528	Edit Grid	[1,2] : gunsheads		cv088	XVal Session 19	1	XVal Session 19-Detection - Images 3-1	192.54.222.11	2012-07-11 10:33:47
	Chat	25 tomatos	nic	cv403	XVal Session 19	1	XVal Session 19-Detection - Images 3-1		2012-07-11 10:33:50.365000
	Chat	Are you there CG	Bob	cv404	XVal Session 19	1	XVal Session 19-Detection - Images 3-1		2012-07-11 10:33:58.075000
	Chat	21 heads	nic	cv403	XVal Session 19	1	XVal Session 19-Detection - Images 3-1		2012-07-11 10:34:00.974000
	Chat	mayb something else	nic	cv403	XVal Session 19	1	XVal Session 19-Detection - Images 3-1		2012-07-11 10:34:08.080000
	Chat	22 computers	jeral	cv311	XVal Session 19	1	XVal Session 19-Detection - Images 3-1		2012-07-11 10:34:18.426000
14546	Load Instructions			cv089	XVal Session 19	1	XVal Session 19-Detection - Words 1-1	192.54.222.3	2012-07-11 10:34:22
14547	Load Instructions			cv091	XVal Session 19	1	XVal Session 19-Detection - Words 1-1	192.54.222.3	2012-07-11 10:34:22
14548	Load Instructions			cv088	XVal Session 19	1	XVal Session 19-Detection - Words 1-1	192.54.222.11	2012-07-11 10:34:22
14545	Edit Grid	[1,2] : knives		cv090	XVal Session 19	1	XVal Session 19-Detection - Images 3-1	192.54.222.11	2012-07-11 10:34:22
14549	Load Instructions			cv090	XVal Session 19	1	XVal Session 19-Detection - Words 1-1	192.54.222.11	2012-07-11 10:34:23
14550	Load Workspace			cv088	XVal Session 19	1	XVal Session 19-Detection - Words 1-1	192.54.222.11	2012-07-11 10:34:27
14551	Load Workspace			cv090	XVal Session 19	1	XVal Session 19-Detection - Words 1-1	192.54.222.11	2012-07-11 10:34:27
14552	Load Workspace			cv089	XVal Session 19	1	XVal Session 19-Detection - Words 1-1	192.54.222.3	2012-07-11 10:34:27
14553	Load Workspace			cv091	XVal Session 19	1	XVal Session 19-Detection - Words 1-1	192.54.222.3	2012-07-11 10:34:28
	Chat	this is ridiculous	nic	cv403	XVal Session 19	1	XVal Session 19-Detection - Words 1-1		2012-07-11 10:35:11.132000
	Chat	we are not working together well	Bob	cv404	XVal Session 19	1	XVal Session 19-Detection - Words 1-1		2012-07-11 10:35:23.541000
14563	Edit Grid	[1,1] : loner		cv090	XVal Session 19	1	XVal Session 19-Detection - Words 1-1	192.54.222.11	2012-07-11 10:35:27
	Chat	you can say that again	nic	cv403	XVal Session 19	1	XVal Session 19-Detection - Words 1-1		2012-07-11 10:35:35.262000
	Chat	i'd guess dinner	Bob	cv404	XVal Session 19	1	XVal Session 19-Detection - Words 1-1		2012-07-11 10:35:38.351000
14573	Load Instructions			cv089	XVal Session 19	1	XVal Session 19-Detection - Words 2-1	192.54.222.3	2012-07-11 10:35:42
14574	Load Instructions			cv091	XVal Session 19	1	XVal Session 19-Detection - Words 2-1	192.54.222.3	2012-07-11 10:35:42
14575	Load Instructions			cv088	XVal Session 19	1	XVal Session 19-Detection - Words 2-1	192.54.222.11	2012-07-11 10:35:42
14576	Load Instructions			cv090	XVal Session 19	1	XVal Session 19-Detection - Words 2-1	192.54.222.11	2012-07-11 10:35:42
14577	Load Workspace			cv089	XVal Session 19	1	XVal Session 19-Detection - Words 2-1	192.54.222.3	2012-07-11 10:35:47
14578	Load Workspace			cv091	XVal Session 19	1	XVal Session 19-Detection - Words 2-1	192.54.222.3	2012-07-11 10:35:47
14579	Load Workspace			cv088	XVal Session 19	1	XVal Session 19-Detection - Words 2-1	192.54.222.11	2012-07-11 10:35:47
14580	Load Workspace			cv090	XVal Session 19	1	XVal Session 19-Detection - Words 2-1	192.54.222.11	2012-07-11 10:35:47
14582	Edit Grid	[1,1] : bed		cv088	XVal Session 19	1	XVal Session 19-Detection - Words 2-1	192.54.222.11	2012-07-11 10:36:17
14583	Edit Grid	[1,1] : shirt		cv091	XVal Session 19	1	XVal Session 19-Detection - Words 2-1	192.54.222.3	2012-07-11 10:36:17
	Chat	shirt	jeral	cv311	XVal Session 19	1	XVal Session 19-Detection - Words 2-1		2012-07-11 10:36:22.136000
	Chat	igloo is 9	Bob	cv404	XVal Session 19	1	XVal Session 19-Detection - Words 2-1		2012-07-11 10:36:32.381000
14596	Edit Grid	[1,1] : igloo		cv089	XVal Session 19	1	XVal Session 19-Detection - Words 2-1	192.54.222.3	2012-07-11 10:36:56
14597	Edit Grid	[1,1] : shirtbed		cv091	XVal Session 19	1	XVal Session 19-Detection - Words 2-1	192.54.222.3	2012-07-11 10:36:56
14603	Load Instructions			cv090	XVal Session 19	1	XVal Session 19-Detection - Words 3-1	192.54.222.11	2012-07-11 10:37:02
14605	Load Instructions			cv089	XVal Session 19	1	XVal Session 19-Detection - Words 3-1	192.54.222.3	2012-07-11 10:37:02
14606	Load Instructions			cv091	XVal Session 19	1	XVal Session 19-Detection - Words 3-1	192.54.222.3	2012-07-11 10:37:02
14607	Load Instructions			cv088	XVal Session 19	1	XVal Session 19-Detection - Words 3-1	192.54.222.11	2012-07-11 10:37:02
14604	Load Workspace			cv090	XVal Session 19	1	XVal Session 19-Detection - Words 2-1	192.54.222.11	2012-07-11 10:37:02
14609	Load Workspace			cv088	XVal Session 19	1	XVal Session 19-Detection - Words 3-1	192.54.222.11	2012-07-11 10:37:07
14610	Load Workspace			cv089	XVal Session 19	1	XVal Session 19-Detection - Words 3-1	192.54.222.3	2012-07-11 10:37:07
14611	Load Workspace			cv091	XVal Session 19	1	XVal Session 19-Detection - Words 3-1	192.54.222.3	2012-07-11 10:37:07
14612	Edit Grid	[1,1] :		cv090	XVal Session 19	1	XVal Session 19-Detection - Words 2-1	192.54.222.11	2012-07-11 10:37:18
	Chat	did the grid chnage	nic	cv403	XVal Session 19	1	XVal Session 19-Detection - Words 2-1		2012-07-11 10:37:23.944000
	Chat	wtf?	nic	cv403	XVal Session 19	1	XVal Session 19-Detection - Words 2-1		2012-07-11 10:37:27.968000
	Chat	keller, your missing?	Bob	cv404	XVal Session 19	1	XVal Session 19-Detection - Words 3-1		2012-07-11 10:37:35.737000
14617	Edit Grid	[1,1] : mastermind		cv091	XVal Session 19	1	XVal Session 19-Detection - Words 3-1	192.54.222.3	2012-07-11 10:37:44
14624	Edit Grid	[1,2] : xylophone		cv091	XVal Session 19	1	XVal Session 19-Detection - Words 3-1	192.54.222.3	2012-07-11 10:38:03
14623	Edit Grid	[1,1] : loner		cv090	XVal Session 19	1	XVal Session 19-Detection - Words 2-1	192.54.222.11	2012-07-11 10:38:03
	Chat	5 loners	nic	cv403	XVal Session 19	1	XVal Session 19-Detection - Words 2-1		2012-07-11 10:38:05.223000
14626	Edit Grid	[1,1] : radiomastermind		cv088	XVal Session 19	1	XVal Session 19-Detection - Words 3-1	192.54.222.11	2012-07-11 10:38:07
	Chat	good guess	Bob	cv404	XVal Session 19	1	XVal Session 19-Detection - Words 3-1		2012-07-11 10:38:09.720000
14636	Load Instructions			cv089	XVal Session 19	1	XVal Session 19-Unscramble Words-1	192.54.222.3	2012-07-11 10:38:22
14637	Load Instructions			cv091	XVal Session 19	1	XVal Session 19-Unscramble Words-1	192.54.222.3	2012-07-11 10:38:22
14638	Load Instructions			cv088	XVal Session 19	1	XVal Session 19-Unscramble Words-1	192.54.222.11	2012-07-11 10:38:22
14645	Load Workspace			cv089	XVal Session 19	1	XVal Session 19-Unscramble Words-1	192.54.222.3	2012-07-11 10:38:42
14646	Load Workspace			cv091	XVal Session 19	1	XVal Session 19-Unscramble Words-1	192.54.222.3	2012-07-11 10:38:42
14647	Load Workspace			cv088	XVal Session 19	1	XVal Session 19-Unscramble Words-1	192.54.222.11	2012-07-11 10:38:42
14654	Edit Grid	[1,1] : paper		cv091	XVal Session 19	1	XVal Session 19-Unscramble Words-1	192.54.222.3	2012-07-11 10:38:52
14659	Load Instructions			cv090	XVal Session 19	1	XVal Session 19-Detection - Words 3-1	192.54.222.11	2012-07-11 10:39:01
14657	Load Workspace			cv090	XVal Session 19	1	XVal Session 19-Detection - Words 2-1	192.54.222.11	2012-07-11 10:39:01
14661	Load Instructions			cv090	XVal Session 19	1	XVal Session 19-Unscramble Words-1	192.54.222.11	2012-07-11 10:39:02
14662	Load Workspace			cv090	XVal Session 19	1	XVal Session 19-Unscramble Words-1	192.54.222.11	2012-07-11 10:39:02
14660	Load Workspace			cv090	XVal Session 19	1	XVal Session 19-Detection - Words 3-1	192.54.222.11	2012-07-11 10:39:02
14668	Edit Grid	[2,1] : cable		cv091	XVal Session 19	1	XVal Session 19-Unscramble Words-1	192.54.222.3	2012-07-11 10:39:21
14670	Edit Grid	[12,2] :		cv090	XVal Session 19	1	XVal Session 19-Unscramble Words-1	192.54.222.11	2012-07-11 10:39:24
14671	Edit Grid	[3,1] : jelly		cv090	XVal Session 19	1	XVal Session 19-Unscramble Words-1	192.54.222.11	2012-07-11 10:39:27
14674	Edit Grid	[3,2] : galaxie		cv090	XVal Session 19	1	XVal Session 19-Unscramble Words-1	192.54.222.11	2012-07-11 10:39:36
14675	Edit Grid	[4,2] :		cv090	XVal Session 19	1	XVal Session 19-Unscramble Words-1	192.54.222.11	2012-07-11 10:39:39
14676	Edit Grid	[2,2] :		cv090	XVal Session 19	1	XVal Session 19-Unscramble Words-1	192.54.222.11	2012-07-11 10:39:44
14677	Edit Grid	[5,1] : winder		cv090	XVal Session 19	1	XVal Session 19-Unscramble Words-1	192.54.222.11	2012-07-11 10:39:50
14678	Edit Grid	[6,1] : letter		cv090	XVal Session 19	1	XVal Session 19-Unscramble Words-1	192.54.222.11	2012-07-11 10:39:58
14679	Edit Grid	[4,1] : yellow		cv088	XVal Session 19	1	XVal Session 19-Unscramble Words-1	192.54.222.11	2012-07-11 10:40:01
14681	Edit Grid	[7,1] : cutlery		cv090	XVal Session 19	1	XVal Session 19-Unscramble Words-1	192.54.222.11	2012-07-11 10:40:03
14682	Edit Grid	[8,1] : cavalry		cv090	XVal Session 19	1	XVal Session 19-Unscramble Words-1	192.54.222.11	2012-07-11 10:40:10
14687	Edit Grid	[4,1] : yellow		cv088	XVal Session 19	1	XVal Session 19-Unscramble Words-1	192.54.222.11	2012-07-11 10:40:17
14688	Edit Grid	[9,1] : father		cv090	XVal Session 19	1	XVal Session 19-Unscramble Words-1	192.54.222.11	2012-07-11 10:40:18
14690	Edit Grid	[10,1] : preview		cv090	XVal Session 19	1	XVal Session 19-Unscramble Words-1	192.54.222.11	2012-07-11 10:40:24
14693	Edit Grid	[11,1] : ellipse		cv090	XVal Session 19	1	XVal Session 19-Unscramble Words-1	192.54.222.11	2012-07-11 10:40:30
14701	Edit Grid	[12,1] : twinkle		cv090	XVal Session 19	1	XVal Session 19-Unscramble Words-1	192.54.222.11	2012-07-11 10:40:34
14703	Edit Grid	[1,2] : cavity		cv090	XVal Session 19	1	XVal Session 19-Unscramble Words-1	192.54.222.11	2012-07-11 10:40:39
14704	Load Instructions			cv089	XVal Session 19	1	XVal Session 19-Memory - Video and Image Trial-1	192.54.222.3	2012-07-11 10:40:42
14705	Load Instructions			cv091	XVal Session 19	1	XVal Session 19-Memory - Video and Image Trial-1	192.54.222.3	2012-07-11 10:40:42
14706	Load Instructions			cv088	XVal Session 19	1	XVal Session 19-Memory - Video and Image Trial-1	192.54.222.11	2012-07-11 10:40:42
14707	Load Instructions			cv090	XVal Session 19	1	XVal Session 19-Memory - Video and Image Trial-1	192.54.222.11	2012-07-11 10:40:42
	Chat	your good whoever you are	Bob	cv404	XVal Session 19	1	XVal Session 19-Unscramble Words-1		2012-07-11 10:40:42.177000
14712	Load Primer			cv088	XVal Session 19	1	XVal Session 19-Memory - Video and Image Trial-1	192.54.222.11	2012-07-11 10:41:02
14713	Load Primer			cv090	XVal Session 19	1	XVal Session 19-Memory - Video and Image Trial-1	192.54.222.11	2012-07-11 10:41:02
14714	Load Primer			cv089	XVal Session 19	1	XVal Session 19-Memory - Video and Image Trial-1	192.54.222.3	2012-07-11 10:41:02
14715	Load Primer			cv091	XVal Session 19	1	XVal Session 19-Memory - Video and Image Trial-1	192.54.222.3	2012-07-11 10:41:03
14727	Load Workspace			cv091	XVal Session 19	1	XVal Session 19-Memory - Video and Image Trial-1	192.54.222.3	2012-07-11 10:42:13
14728	Load Workspace			cv089	XVal Session 19	1	XVal Session 19-Memory - Video and Image Trial-1	192.54.222.3	2012-07-11 10:42:13
14729	Load Workspace			cv088	XVal Session 19	1	XVal Session 19-Memory - Video and Image Trial-1	192.54.222.11	2012-07-11 10:42:13
14730	Load Workspace			cv090	XVal Session 19	1	XVal Session 19-Memory - Video and Image Trial-1	192.54.222.11	2012-07-11 10:42:13
14732	Edit Grid	[1,1] : geese		cv090	XVal Session 19	1	XVal Session 19-Memory - Video and Image Trial-1	192.54.222.11	2012-07-11 10:42:20
14735	Edit Grid	[3,1] :		cv090	XVal Session 19	1	XVal Session 19-Memory - Video and Image Trial-1	192.54.222.11	2012-07-11 10:42:24
14739	Edit Grid	[5,1] :		cv090	XVal Session 19	1	XVal Session 19-Memory - Video and Image Trial-1	192.54.222.11	2012-07-11 10:42:30
14742	Edit Grid	[7,1] :		cv090	XVal Session 19	1	XVal Session 19-Memory - Video and Image Trial-1	192.54.222.11	2012-07-11 10:42:35
14743	Edit Grid	[3,1] : left		cv091	XVal Session 19	1	XVal Session 19-Memory - Video and Image Trial-1	192.54.222.3	2012-07-11 10:42:36
14745	Edit Grid	[9,1] : c		cv089	XVal Session 19	1	XVal Session 19-Memory - Video and Image Trial-1	192.54.222.3	2012-07-11 10:42:42
14746	Edit Grid	[9,2] :		cv089	XVal Session 19	1	XVal Session 19-Memory - Video and Image Trial-1	192.54.222.3	2012-07-11 10:42:45
14747	Edit Grid	[9,3] : a		cv089	XVal Session 19	1	XVal Session 19-Memory - Video and Image Trial-1	192.54.222.3	2012-07-11 10:42:47
14748	Edit Grid	[9,4] : b		cv089	XVal Session 19	1	XVal Session 19-Memory - Video and Image Trial-1	192.54.222.3	2012-07-11 10:42:53
14749	Edit Grid	[9,2] : d		cv089	XVal Session 19	1	XVal Session 19-Memory - Video and Image Trial-1	192.54.222.3	2012-07-11 10:42:56
14750	Edit Grid	[5,1] : 4		cv091	XVal Session 19	1	XVal Session 19-Memory - Video and Image Trial-1	192.54.222.3	2012-07-11 10:42:58
14754	Edit Grid	[5,1] : 4our		cv088	XVal Session 19	1	XVal Session 19-Memory - Video and Image Trial-1	192.54.222.11	2012-07-11 10:43:02
14756	Edit Grid	[5,1] : 4		cv090	XVal Session 19	1	XVal Session 19-Memory - Video and Image Trial-1	192.54.222.11	2012-07-11 10:43:10
14762	Edit Grid	[7,1] : 3		cv090	XVal Session 19	1	XVal Session 19-Memory - Video and Image Trial-1	192.54.222.11	2012-07-11 10:43:24
	Chat	random guess	nic	cv403	XVal Session 19	1	XVal Session 19-Memory - Video and Image Trial-1		2012-07-11 10:43:28.151000
	Chat	though it was more than three ttry five	Bob	cv404	XVal Session 19	1	XVal Session 19-Memory - Video and Image Trial-1		2012-07-11 10:43:39.817000
14772	Load Instructions			cv089	XVal Session 19	1	XVal Session 19-Memory - Strategy 1-1	192.54.222.3	2012-07-11 10:43:43
14773	Load Instructions			cv091	XVal Session 19	1	XVal Session 19-Memory - Strategy 1-1	192.54.222.3	2012-07-11 10:43:43
14774	Load Instructions			cv088	XVal Session 19	1	XVal Session 19-Memory - Strategy 1-1	192.54.222.11	2012-07-11 10:43:43
14775	Load Instructions			cv090	XVal Session 19	1	XVal Session 19-Memory - Strategy 1-1	192.54.222.11	2012-07-11 10:43:44
14780	Load Workspace			cv088	XVal Session 19	1	XVal Session 19-Memory - Strategy 1-1	192.54.222.11	2012-07-11 10:44:08
14781	Load Workspace			cv090	XVal Session 19	1	XVal Session 19-Memory - Strategy 1-1	192.54.222.11	2012-07-11 10:44:08
14782	Load Workspace			cv089	XVal Session 19	1	XVal Session 19-Memory - Strategy 1-1	192.54.222.3	2012-07-11 10:44:08
14783	Load Workspace			cv091	XVal Session 19	1	XVal Session 19-Memory - Strategy 1-1	192.54.222.3	2012-07-11 10:44:08
	Chat	somebody count people	nic	cv403	XVal Session 19	1	XVal Session 19-Memory - Strategy 1-1		2012-07-11 10:44:19.356000
	Chat	ok	jeral	cv311	XVal Session 19	1	XVal Session 19-Memory - Strategy 1-1		2012-07-11 10:44:30.646000
	Chat	somebody pay attention to colors	nic	cv403	XVal Session 19	1	XVal Session 19-Memory - Strategy 1-1		2012-07-11 10:44:31.237000
	Chat	I'm better at images, I'll count animals	Bob	cv404	XVal Session 19	1	XVal Session 19-Memory - Strategy 1-1		2012-07-11 10:44:35.893000
	Chat	Where are you CG?	Bob	cv404	XVal Session 19	1	XVal Session 19-Memory - Strategy 1-1		2012-07-11 10:44:50.668000
	Chat	I'll do colors and other details	nic	cv403	XVal Session 19	1	XVal Session 19-Memory - Strategy 1-1		2012-07-11 10:45:00.233000
14796	Load Instructions			cv091	XVal Session 19	1	XVal Session 19-Memory - Video-1	192.54.222.3	2012-07-11 10:45:08
14797	Load Instructions			cv088	XVal Session 19	1	XVal Session 19-Memory - Video-1	192.54.222.11	2012-07-11 10:45:08
14798	Load Instructions			cv090	XVal Session 19	1	XVal Session 19-Memory - Video-1	192.54.222.11	2012-07-11 10:45:08
14799	Load Instructions			cv089	XVal Session 19	1	XVal Session 19-Memory - Video-1	192.54.222.3	2012-07-11 10:45:08
14804	Load Primer			cv091	XVal Session 19	1	XVal Session 19-Memory - Video-1	192.54.222.3	2012-07-11 10:45:18
14805	Load Primer			cv088	XVal Session 19	1	XVal Session 19-Memory - Video-1	192.54.222.11	2012-07-11 10:45:18
14806	Load Primer			cv090	XVal Session 19	1	XVal Session 19-Memory - Video-1	192.54.222.11	2012-07-11 10:45:18
14807	Load Primer			cv089	XVal Session 19	1	XVal Session 19-Memory - Video-1	192.54.222.3	2012-07-11 10:45:18
14820	Load Workspace			cv090	XVal Session 19	1	XVal Session 19-Memory - Video-1	192.54.222.11	2012-07-11 10:47:18
14821	Load Workspace			cv089	XVal Session 19	1	XVal Session 19-Memory - Video-1	192.54.222.3	2012-07-11 10:47:18
14822	Load Workspace			cv091	XVal Session 19	1	XVal Session 19-Memory - Video-1	192.54.222.3	2012-07-11 10:47:18
14824	Load Workspace			cv088	XVal Session 19	1	XVal Session 19-Memory - Video-1	192.54.222.11	2012-07-11 10:47:19
14830	Edit Grid	[5,1] : white		cv089	XVal Session 19	1	XVal Session 19-Memory - Video-1	192.54.222.3	2012-07-11 10:47:38
14831	Edit Grid	[1,1] : four		cv091	XVal Session 19	1	XVal Session 19-Memory - Video-1	192.54.222.3	2012-07-11 10:47:38
14832	Edit Grid	[4,1] : a		cv089	XVal Session 19	1	XVal Session 19-Memory - Video-1	192.54.222.3	2012-07-11 10:47:40
14835	Edit Grid	[4,2] :		cv089	XVal Session 19	1	XVal Session 19-Memory - Video-1	192.54.222.3	2012-07-11 10:47:47
14836	Edit Grid	[4,3] : c		cv089	XVal Session 19	1	XVal Session 19-Memory - Video-1	192.54.222.3	2012-07-11 10:47:48
14838	Edit Grid	[4,4] : d		cv089	XVal Session 19	1	XVal Session 19-Memory - Video-1	192.54.222.3	2012-07-11 10:47:50
14839	Edit Grid	[2,1] : three		cv088	XVal Session 19	1	XVal Session 19-Memory - Video-1	192.54.222.11	2012-07-11 10:47:52
14843	Edit Grid	[4,2] : c		cv089	XVal Session 19	1	XVal Session 19-Memory - Video-1	192.54.222.3	2012-07-11 10:47:56
14844	Edit Grid	[4,3] : d		cv089	XVal Session 19	1	XVal Session 19-Memory - Video-1	192.54.222.3	2012-07-11 10:47:59
14846	Edit Grid	[4,4] : b		cv089	XVal Session 19	1	XVal Session 19-Memory - Video-1	192.54.222.3	2012-07-11 10:48:03
14849	Edit Grid	[3,1] : top		cv091	XVal Session 19	1	XVal Session 19-Memory - Video-1	192.54.222.3	2012-07-11 10:48:16
14853	Edit Grid	[5,1] : hazel		cv090	XVal Session 19	1	XVal Session 19-Memory - Video-1	192.54.222.11	2012-07-11 10:48:31
	Chat	seems about right	nic	cv403	XVal Session 19	1	XVal Session 19-Memory - Video-1		2012-07-11 10:48:37.107000
	Chat	No better guesses here	Bob	cv404	XVal Session 19	1	XVal Session 19-Memory - Video-1		2012-07-11 10:48:44.141000
	Chat	CG SAY HELLO!!!!!!	Bob	cv404	XVal Session 19	1	XVal Session 19-Memory - Video-1		2012-07-11 10:48:52.118000
	Chat	maybe cg = computer guy	nic	cv403	XVal Session 19	1	XVal Session 19-Memory - Video-1		2012-07-11 10:49:08.889000
	Chat	i.e. nobody	nic	cv403	XVal Session 19	1	XVal Session 19-Memory - Video-1		2012-07-11 10:49:16.824000
14871	Load Instructions			cv091	XVal Session 19	1	XVal Session 19-Memory - Picture-1	192.54.222.3	2012-07-11 10:49:18
14872	Load Instructions			cv088	XVal Session 19	1	XVal Session 19-Memory - Picture-1	192.54.222.11	2012-07-11 10:49:18
14876	Load Instructions			cv090	XVal Session 19	1	XVal Session 19-Memory - Picture-1	192.54.222.11	2012-07-11 10:49:18
14877	Load Instructions			cv089	XVal Session 19	1	XVal Session 19-Memory - Picture-1	192.54.222.3	2012-07-11 10:49:18
14879	Load Primer			cv091	XVal Session 19	1	XVal Session 19-Memory - Picture-1	192.54.222.3	2012-07-11 10:49:28
14880	Load Primer			cv088	XVal Session 19	1	XVal Session 19-Memory - Picture-1	192.54.222.11	2012-07-11 10:49:28
14881	Load Primer			cv090	XVal Session 19	1	XVal Session 19-Memory - Picture-1	192.54.222.11	2012-07-11 10:49:28
14882	Load Primer			cv089	XVal Session 19	1	XVal Session 19-Memory - Picture-1	192.54.222.3	2012-07-11 10:49:28
14895	Load Workspace			cv089	XVal Session 19	1	XVal Session 19-Memory - Picture-1	192.54.222.3	2012-07-11 10:50:58
14896	Load Workspace			cv090	XVal Session 19	1	XVal Session 19-Memory - Picture-1	192.54.222.11	2012-07-11 10:50:58
14897	Load Workspace			cv091	XVal Session 19	1	XVal Session 19-Memory - Picture-1	192.54.222.3	2012-07-11 10:50:58
14898	Load Workspace			cv088	XVal Session 19	1	XVal Session 19-Memory - Picture-1	192.54.222.11	2012-07-11 10:50:58
14900	Edit Grid	[2,1] : flute		cv090	XVal Session 19	1	XVal Session 19-Memory - Picture-1	192.54.222.11	2012-07-11 10:51:04
14903	Edit Grid	[3,1] :		cv090	XVal Session 19	1	XVal Session 19-Memory - Picture-1	192.54.222.11	2012-07-11 10:51:09
14905	Edit Grid	[4,1] : 3		cv090	XVal Session 19	1	XVal Session 19-Memory - Picture-1	192.54.222.11	2012-07-11 10:51:11
14906	Edit Grid	[7,1] : white		cv089	XVal Session 19	1	XVal Session 19-Memory - Picture-1	192.54.222.3	2012-07-11 10:51:12
14907	Edit Grid	[6,1] : palm		cv089	XVal Session 19	1	XVal Session 19-Memory - Picture-1	192.54.222.3	2012-07-11 10:51:18
14908	Edit Grid	[3,1] : yellow		cv088	XVal Session 19	1	XVal Session 19-Memory - Picture-1	192.54.222.11	2012-07-11 10:51:23
14909	Edit Grid	[5,1] : 1		cv089	XVal Session 19	1	XVal Session 19-Memory - Picture-1	192.54.222.3	2012-07-11 10:51:26
	Chat	the HAL9000 would never do that to us.	Bob	cv404	XVal Session 19	1	XVal Session 19-Memory - Picture-1		2012-07-11 10:51:37.177000
	Chat	har!	nic	cv403	XVal Session 19	1	XVal Session 19-Memory - Picture-1		2012-07-11 10:51:44.417000
	Chat	Ar ytou there CG	Bob	cv404	XVal Session 19	1	XVal Session 19-Memory - Picture-1		2012-07-11 10:51:45.034000
	Chat	are we sure abou number 6?	nic	cv403	XVal Session 19	1	XVal Session 19-Memory - Picture-1		2012-07-11 10:51:54
	Chat	I don't recall	nic	cv403	XVal Session 19	1	XVal Session 19-Memory - Picture-1		2012-07-11 10:51:57.527000
	Chat	there was a three eyed monster?:	Bob	cv404	XVal Session 19	1	XVal Session 19-Memory - Picture-1		2012-07-11 10:52:00.373000
	Chat	yup	nic	cv403	XVal Session 19	1	XVal Session 19-Memory - Picture-1		2012-07-11 10:52:04.235000
	Chat	left side	nic	cv403	XVal Session 19	1	XVal Session 19-Memory - Picture-1		2012-07-11 10:52:07.510000
	Chat	I didn	Bob	cv404	XVal Session 19	1	XVal Session 19-Memory - Picture-1		2012-07-11 10:52:18.182000
	Chat	holding the Finkville flag	nic	cv403	XVal Session 19	1	XVal Session 19-Memory - Picture-1		2012-07-11 10:52:18.385000
	Chat	t see any other color eye	Bob	cv404	XVal Session 19	1	XVal Session 19-Memory - Picture-1		2012-07-11 10:52:24.777000
	Chat	mike doesn't talk either	Bob	cv404	XVal Session 19	1	XVal Session 19-Memory - Picture-1		2012-07-11 10:52:40.792000
14939	Edit Grid	[7,1] : red		cv090	XVal Session 19	1	XVal Session 19-Memory - Picture-1	192.54.222.11	2012-07-11 10:52:52
	Chat	seems more likel	nic	cv403	XVal Session 19	1	XVal Session 19-Memory - Picture-1		2012-07-11 10:52:54.994000
	Chat	ok	Bob	cv404	XVal Session 19	1	XVal Session 19-Memory - Picture-1		2012-07-11 10:52:55.616000
	Chat	y	nic	cv403	XVal Session 19	1	XVal Session 19-Memory - Picture-1		2012-07-11 10:52:57.016000
14940	Load Instructions			cv088	XVal Session 19	1	XVal Session 19-Memory - Words Trial -1	192.54.222.11	2012-07-11 10:52:58
14941	Load Instructions			cv089	XVal Session 19	1	XVal Session 19-Memory - Words Trial -1	192.54.222.3	2012-07-11 10:52:58
14942	Load Instructions			cv090	XVal Session 19	1	XVal Session 19-Memory - Words Trial -1	192.54.222.11	2012-07-11 10:52:58
14943	Load Instructions			cv091	XVal Session 19	1	XVal Session 19-Memory - Words Trial -1	192.54.222.3	2012-07-11 10:52:59
14948	Load Primer			cv091	XVal Session 19	1	XVal Session 19-Memory - Words Trial -1	192.54.222.3	2012-07-11 10:53:18
14949	Load Primer			cv088	XVal Session 19	1	XVal Session 19-Memory - Words Trial -1	192.54.222.11	2012-07-11 10:53:18
14950	Load Primer			cv089	XVal Session 19	1	XVal Session 19-Memory - Words Trial -1	192.54.222.3	2012-07-11 10:53:18
14951	Load Primer			cv090	XVal Session 19	1	XVal Session 19-Memory - Words Trial -1	192.54.222.11	2012-07-11 10:53:18
14960	Load Workspace			cv091	XVal Session 19	1	XVal Session 19-Memory - Words Trial -1	192.54.222.3	2012-07-11 10:54:48
14961	Load Workspace			cv088	XVal Session 19	1	XVal Session 19-Memory - Words Trial -1	192.54.222.11	2012-07-11 10:54:48
14962	Load Workspace			cv089	XVal Session 19	1	XVal Session 19-Memory - Words Trial -1	192.54.222.3	2012-07-11 10:54:48
14963	Load Workspace			cv090	XVal Session 19	1	XVal Session 19-Memory - Words Trial -1	192.54.222.11	2012-07-11 10:54:49
	Edit pad (rev 0)		Bob	cv404	XVal Session 19	1	XVal Session 19-Memory - Words Trial -1		2012-07-11 10:54:51.758000
	Edit pad (rev 1)		Bob	cv404	XVal Session 19	1	XVal Session 19-Memory - Words Trial -1		2012-07-11 10:54:52.260000
	Edit pad (rev 2)		Bob	cv404	XVal Session 19	1	XVal Session 19-Memory - Words Trial -1		2012-07-11 10:54:52.759000
	Edit pad (rev 3)		Bob	cv404	XVal Session 19	1	XVal Session 19-Memory - Words Trial -1		2012-07-11 10:54:53.259000
	Edit pad (rev 4)		Bob	cv404	XVal Session 19	1	XVal Session 19-Memory - Words Trial -1		2012-07-11 10:54:53.759000
	Edit pad (rev 5)		Bob	cv404	XVal Session 19	1	XVal Session 19-Memory - Words Trial -1		2012-07-11 10:54:54.259000
	Edit pad (rev 6)		Bob	cv404	XVal Session 19	1	XVal Session 19-Memory - Words Trial -1		2012-07-11 10:54:54.757000
	Edit pad (rev 7)		Bob	cv404	XVal Session 19	1	XVal Session 19-Memory - Words Trial -1		2012-07-11 10:54:55.788000
[truncated: 990 more rows]
