# Supplementary material for: Dynamics of collective performance in collaboration networks
Source: PLoS One. 2018 Oct 10;13(10):e0204547. doi: 10.1371/journal.pone.0204547 (PMC6179230; doi:10.1371/journal.pone.0204547)
Supplement: S1 Dataset — (ZIP) [file pone.0204547.s001.zip › data/team-data/team-chat-logs/XVal Session 9 - Group 1 - LogFile.csv]

id	event	data	chat_name	subject	session	session_group	completed_task	ip_address	timestamp
11706	Entering waiting room			CV044	XVal Session 9			192.54.222.11	2012-07-10 09:13:54
11708	Entering waiting room			CV045	XVal Session 9			192.54.222.11	2012-07-10 09:14:10
11714	Entering waiting room			CV043	XVal Session 9			192.54.222.11	2012-07-10 09:14:36
11723	Setup participants				XVal Session 9				2012-07-10 09:15:05
11724	Setup tasks				XVal Session 9				2012-07-10 09:15:05
11725	Introduction	Starting in 25 seconds		CV045	XVal Session 9	1		192.54.222.11	2012-07-10 09:15:05
11726	Introduction	Starting in 20 seconds		CV044	XVal Session 9	1		192.54.222.11	2012-07-10 09:15:10
11727	Introduction	Starting in 20 seconds		CV043	XVal Session 9	1		192.54.222.11	2012-07-10 09:15:10
11738	Load Instructions			CV044	XVal Session 9	1	XVal Session 9-Introduction-1	192.54.222.11	2012-07-10 09:15:30
11739	Load Instructions			CV043	XVal Session 9	1	XVal Session 9-Introduction-1	192.54.222.11	2012-07-10 09:15:30
11740	Load Instructions			CV045	XVal Session 9	1	XVal Session 9-Introduction-1	192.54.222.11	2012-07-10 09:15:30
11749	Load Workspace			CV043	XVal Session 9	1	XVal Session 9-Introduction-1	192.54.222.11	2012-07-10 09:15:50
11750	Load Workspace			CV045	XVal Session 9	1	XVal Session 9-Introduction-1	192.54.222.11	2012-07-10 09:15:50
11751	Load Workspace			CV044	XVal Session 9	1	XVal Session 9-Introduction-1	192.54.222.11	2012-07-10 09:15:50
	Edit pad (rev 0)		Frank	cv407	XVal Session 9	1	XVal Session 9-Introduction-1		2012-07-10 09:15:56.880000
	Edit pad (rev 1)		Brady	cv405	XVal Session 9	1	XVal Session 9-Introduction-1		2012-07-10 09:15:57.248000
	Edit pad (rev 2)		Frank	cv407	XVal Session 9	1	XVal Session 9-Introduction-1		2012-07-10 09:15:57.589000
	Edit pad (rev 3)		Frank	cv407	XVal Session 9	1	XVal Session 9-Introduction-1		2012-07-10 09:15:58.102000
	Edit pad (rev 4)		Frank	cv407	XVal Session 9	1	XVal Session 9-Introduction-1		2012-07-10 09:15:58.607000
	Edit pad (rev 5)		Brady	cv405	XVal Session 9	1	XVal Session 9-Introduction-1		2012-07-10 09:15:58.656000
	Edit pad (rev 6)		Frank	cv407	XVal Session 9	1	XVal Session 9-Introduction-1		2012-07-10 09:15:59.107000
	Edit pad (rev 7)		Brady	cv405	XVal Session 9	1	XVal Session 9-Introduction-1		2012-07-10 09:15:59.164000
	Edit pad (rev 8)		Jamey	cv409	XVal Session 9	1	XVal Session 9-Introduction-1		2012-07-10 09:15:59.227000
	Edit pad (rev 9)		Brady	cv405	XVal Session 9	1	XVal Session 9-Introduction-1		2012-07-10 09:15:59.665000
	Edit pad (rev 10)		Jamey	cv409	XVal Session 9	1	XVal Session 9-Introduction-1		2012-07-10 09:15:59.731000
	Edit pad (rev 11)		Brady	cv405	XVal Session 9	1	XVal Session 9-Introduction-1		2012-07-10 09:16:00.175000
	Edit pad (rev 12)		Brady	cv405	XVal Session 9	1	XVal Session 9-Introduction-1		2012-07-10 09:16:00.683000
	Edit pad (rev 13)		Brady	cv405	XVal Session 9	1	XVal Session 9-Introduction-1		2012-07-10 09:16:02.277000
	Edit pad (rev 14)		Brady	cv405	XVal Session 9	1	XVal Session 9-Introduction-1		2012-07-10 09:16:02.790000
	Edit pad (rev 15)		Brady	cv405	XVal Session 9	1	XVal Session 9-Introduction-1		2012-07-10 09:16:03.294000
	Edit pad (rev 16)		Jamey	cv409	XVal Session 9	1	XVal Session 9-Introduction-1		2012-07-10 09:16:04.949000
	Edit pad (rev 17)		Jamey	cv409	XVal Session 9	1	XVal Session 9-Introduction-1		2012-07-10 09:16:06.500000
	Edit pad (rev 18)		Jamey	cv409	XVal Session 9	1	XVal Session 9-Introduction-1		2012-07-10 09:16:07.012000
	Edit pad (rev 19)		Jamey	cv409	XVal Session 9	1	XVal Session 9-Introduction-1		2012-07-10 09:16:07.512000
	Edit pad (rev 20)		Jamey	cv409	XVal Session 9	1	XVal Session 9-Introduction-1		2012-07-10 09:16:08.603000
	Edit pad (rev 21)		Jamey	cv409	XVal Session 9	1	XVal Session 9-Introduction-1		2012-07-10 09:16:09.106000
	Edit pad (rev 22)		Jamey	cv409	XVal Session 9	1	XVal Session 9-Introduction-1		2012-07-10 09:16:09.605000
	Edit pad (rev 23)		Jamey	cv409	XVal Session 9	1	XVal Session 9-Introduction-1		2012-07-10 09:16:10.106000
	Edit pad (rev 24)		Jamey	cv409	XVal Session 9	1	XVal Session 9-Introduction-1		2012-07-10 09:16:10.607000
	Edit pad (rev 25)		Jamey	cv409	XVal Session 9	1	XVal Session 9-Introduction-1		2012-07-10 09:16:34.757000
	Edit pad (rev 26)		Frank	cv407	XVal Session 9	1	XVal Session 9-Introduction-1		2012-07-10 09:16:58.487000
11760	Load Instructions			CV044	XVal Session 9	1	XVal Session 9-Typing - Text-1	192.54.222.11	2012-07-10 09:17:20
11761	Load Instructions			CV045	XVal Session 9	1	XVal Session 9-Typing - Text-1	192.54.222.11	2012-07-10 09:17:20
11762	Load Instructions			CV043	XVal Session 9	1	XVal Session 9-Typing - Text-1	192.54.222.11	2012-07-10 09:17:20
11771	Load Workspace			CV044	XVal Session 9	1	XVal Session 9-Typing - Text-1	192.54.222.11	2012-07-10 09:18:00
11772	Load Workspace			CV043	XVal Session 9	1	XVal Session 9-Typing - Text-1	192.54.222.11	2012-07-10 09:18:00
11773	Load Workspace			CV045	XVal Session 9	1	XVal Session 9-Typing - Text-1	192.54.222.11	2012-07-10 09:18:00
	Edit pad (rev 0)		Brady	cv405	XVal Session 9	1	XVal Session 9-Typing - Text-1		2012-07-10 09:18:10.769000
	Edit pad (rev 1)		Brady	cv405	XVal Session 9	1	XVal Session 9-Typing - Text-1		2012-07-10 09:18:11.648000
	Edit pad (rev 2)		Brady	cv405	XVal Session 9	1	XVal Session 9-Typing - Text-1		2012-07-10 09:18:12.153000
	Edit pad (rev 3)		Brady	cv405	XVal Session 9	1	XVal Session 9-Typing - Text-1		2012-07-10 09:18:13.987000
	Edit pad (rev 4)		Brady	cv405	XVal Session 9	1	XVal Session 9-Typing - Text-1		2012-07-10 09:18:14.492000
	Edit pad (rev 5)		Brady	cv405	XVal Session 9	1	XVal Session 9-Typing - Text-1		2012-07-10 09:18:14.992000
	Edit pad (rev 6)		Brady	cv405	XVal Session 9	1	XVal Session 9-Typing - Text-1		2012-07-10 09:18:15.552000
	Edit pad (rev 7)		Brady	cv405	XVal Session 9	1	XVal Session 9-Typing - Text-1		2012-07-10 09:18:16.202000
	Edit pad (rev 8)		Brady	cv405	XVal Session 9	1	XVal Session 9-Typing - Text-1		2012-07-10 09:18:17.394000
	Edit pad (rev 9)		Brady	cv405	XVal Session 9	1	XVal Session 9-Typing - Text-1		2012-07-10 09:18:17.904000
	Edit pad (rev 10)		Brady	cv405	XVal Session 9	1	XVal Session 9-Typing - Text-1		2012-07-10 09:18:18.414000
	Edit pad (rev 11)		Brady	cv405	XVal Session 9	1	XVal Session 9-Typing - Text-1		2012-07-10 09:18:18.914000
	Edit pad (rev 12)		Brady	cv405	XVal Session 9	1	XVal Session 9-Typing - Text-1		2012-07-10 09:18:19.416000
	Edit pad (rev 13)		Brady	cv405	XVal Session 9	1	XVal Session 9-Typing - Text-1		2012-07-10 09:18:20.140000
	Edit pad (rev 14)		Brady	cv405	XVal Session 9	1	XVal Session 9-Typing - Text-1		2012-07-10 09:18:20.647000
	Edit pad (rev 15)		Brady	cv405	XVal Session 9	1	XVal Session 9-Typing - Text-1		2012-07-10 09:18:21.153000
	Edit pad (rev 16)		Brady	cv405	XVal Session 9	1	XVal Session 9-Typing - Text-1		2012-07-10 09:18:21.663000
	Edit pad (rev 17)		Brady	cv405	XVal Session 9	1	XVal Session 9-Typing - Text-1		2012-07-10 09:18:22.176000
	Edit pad (rev 18)		Brady	cv405	XVal Session 9	1	XVal Session 9-Typing - Text-1		2012-07-10 09:18:24.027000
	Edit pad (rev 19)		Jamey	cv409	XVal Session 9	1	XVal Session 9-Typing - Text-1		2012-07-10 09:18:24.429000
	Edit pad (rev 20)		Frank	cv407	XVal Session 9	1	XVal Session 9-Typing - Text-1		2012-07-10 09:18:25.204000
	Edit pad (rev 21)		Brady	cv405	XVal Session 9	1	XVal Session 9-Typing - Text-1		2012-07-10 09:18:25.214000
	Edit pad (rev 22)		Brady	cv405	XVal Session 9	1	XVal Session 9-Typing - Text-1		2012-07-10 09:18:25.728000
	Edit pad (rev 23)		Frank	cv407	XVal Session 9	1	XVal Session 9-Typing - Text-1		2012-07-10 09:18:25.738000
	Edit pad (rev 24)		Jamey	cv409	XVal Session 9	1	XVal Session 9-Typing - Text-1		2012-07-10 09:18:26.058000
	Edit pad (rev 25)		Frank	cv407	XVal Session 9	1	XVal Session 9-Typing - Text-1		2012-07-10 09:18:26.200000
	Edit pad (rev 26)		Brady	cv405	XVal Session 9	1	XVal Session 9-Typing - Text-1		2012-07-10 09:18:26.227000
	Edit pad (rev 27)		Frank	cv407	XVal Session 9	1	XVal Session 9-Typing - Text-1		2012-07-10 09:18:26.702000
	Edit pad (rev 28)		Brady	cv405	XVal Session 9	1	XVal Session 9-Typing - Text-1		2012-07-10 09:18:26.730000
	Edit pad (rev 29)		Frank	cv407	XVal Session 9	1	XVal Session 9-Typing - Text-1		2012-07-10 09:18:27.584000
	Edit pad (rev 30)		Brady	cv405	XVal Session 9	1	XVal Session 9-Typing - Text-1		2012-07-10 09:18:28.078000
	Edit pad (rev 31)		Frank	cv407	XVal Session 9	1	XVal Session 9-Typing - Text-1		2012-07-10 09:18:28.091000
	Edit pad (rev 32)		Brady	cv405	XVal Session 9	1	XVal Session 9-Typing - Text-1		2012-07-10 09:18:28.584000
	Edit pad (rev 33)		Frank	cv407	XVal Session 9	1	XVal Session 9-Typing - Text-1		2012-07-10 09:18:28.592000
	Edit pad (rev 34)		Brady	cv405	XVal Session 9	1	XVal Session 9-Typing - Text-1		2012-07-10 09:18:29.085000
	Edit pad (rev 35)		Frank	cv407	XVal Session 9	1	XVal Session 9-Typing - Text-1		2012-07-10 09:18:29.092000
	Edit pad (rev 36)		Brady	cv405	XVal Session 9	1	XVal Session 9-Typing - Text-1		2012-07-10 09:18:29.584000
	Edit pad (rev 37)		Frank	cv407	XVal Session 9	1	XVal Session 9-Typing - Text-1		2012-07-10 09:18:29.954000
	Edit pad (rev 38)		Brady	cv405	XVal Session 9	1	XVal Session 9-Typing - Text-1		2012-07-10 09:18:30.085000
	Edit pad (rev 39)		Frank	cv407	XVal Session 9	1	XVal Session 9-Typing - Text-1		2012-07-10 09:18:32.987000
	Edit pad (rev 40)		Frank	cv407	XVal Session 9	1	XVal Session 9-Typing - Text-1		2012-07-10 09:18:33.897000
	Edit pad (rev 41)		Frank	cv407	XVal Session 9	1	XVal Session 9-Typing - Text-1		2012-07-10 09:18:34.402000
	Edit pad (rev 42)		Frank	cv407	XVal Session 9	1	XVal Session 9-Typing - Text-1		2012-07-10 09:18:34.904000
	Edit pad (rev 43)		Jamey	cv409	XVal Session 9	1	XVal Session 9-Typing - Text-1		2012-07-10 09:18:35.254000
	Edit pad (rev 44)		Frank	cv407	XVal Session 9	1	XVal Session 9-Typing - Text-1		2012-07-10 09:18:35.402000
	Edit pad (rev 45)		Frank	cv407	XVal Session 9	1	XVal Session 9-Typing - Text-1		2012-07-10 09:18:35.904000
	Edit pad (rev 46)		Brady	cv405	XVal Session 9	1	XVal Session 9-Typing - Text-1		2012-07-10 09:18:35.933000
	Edit pad (rev 47)		Jamey	cv409	XVal Session 9	1	XVal Session 9-Typing - Text-1		2012-07-10 09:18:35.990000
	Edit pad (rev 48)		Frank	cv407	XVal Session 9	1	XVal Session 9-Typing - Text-1		2012-07-10 09:18:36.404000
	Edit pad (rev 49)		Brady	cv405	XVal Session 9	1	XVal Session 9-Typing - Text-1		2012-07-10 09:18:36.430000
	Edit pad (rev 50)		Jamey	cv409	XVal Session 9	1	XVal Session 9-Typing - Text-1		2012-07-10 09:18:36.494000
	Edit pad (rev 51)		Frank	cv407	XVal Session 9	1	XVal Session 9-Typing - Text-1		2012-07-10 09:18:36.904000
	Edit pad (rev 52)		Brady	cv405	XVal Session 9	1	XVal Session 9-Typing - Text-1		2012-07-10 09:18:37.237000
	Edit pad (rev 53)		Frank	cv407	XVal Session 9	1	XVal Session 9-Typing - Text-1		2012-07-10 09:18:37.422000
	Edit pad (rev 54)		Brady	cv405	XVal Session 9	1	XVal Session 9-Typing - Text-1		2012-07-10 09:18:37.741000
	Edit pad (rev 55)		Jamey	cv409	XVal Session 9	1	XVal Session 9-Typing - Text-1		2012-07-10 09:18:38.842000
	Edit pad (rev 56)		Brady	cv405	XVal Session 9	1	XVal Session 9-Typing - Text-1		2012-07-10 09:18:39.235000
	Edit pad (rev 57)		Jamey	cv409	XVal Session 9	1	XVal Session 9-Typing - Text-1		2012-07-10 09:18:39.555000
	Edit pad (rev 58)		Brady	cv405	XVal Session 9	1	XVal Session 9-Typing - Text-1		2012-07-10 09:18:39.741000
	Edit pad (rev 59)		Brady	cv405	XVal Session 9	1	XVal Session 9-Typing - Text-1		2012-07-10 09:18:40.247000
	Edit pad (rev 60)		Jamey	cv409	XVal Session 9	1	XVal Session 9-Typing - Text-1		2012-07-10 09:18:40.282000
	Edit pad (rev 61)		Jamey	cv409	XVal Session 9	1	XVal Session 9-Typing - Text-1		2012-07-10 09:18:40.793000
	Edit pad (rev 62)		Frank	cv407	XVal Session 9	1	XVal Session 9-Typing - Text-1		2012-07-10 09:18:41.223000
	Edit pad (rev 63)		Brady	cv405	XVal Session 9	1	XVal Session 9-Typing - Text-1		2012-07-10 09:18:41.255000
	Edit pad (rev 64)		Frank	cv407	XVal Session 9	1	XVal Session 9-Typing - Text-1		2012-07-10 09:18:41.732000
	Edit pad (rev 65)		Brady	cv405	XVal Session 9	1	XVal Session 9-Typing - Text-1		2012-07-10 09:18:41.756000
	Edit pad (rev 66)		Frank	cv407	XVal Session 9	1	XVal Session 9-Typing - Text-1		2012-07-10 09:18:42.232000
	Edit pad (rev 67)		Brady	cv405	XVal Session 9	1	XVal Session 9-Typing - Text-1		2012-07-10 09:18:42.289000
	Edit pad (rev 68)		Frank	cv407	XVal Session 9	1	XVal Session 9-Typing - Text-1		2012-07-10 09:18:42.733000
	Edit pad (rev 69)		Brady	cv405	XVal Session 9	1	XVal Session 9-Typing - Text-1		2012-07-10 09:18:43.100000
	Edit pad (rev 70)		Frank	cv407	XVal Session 9	1	XVal Session 9-Typing - Text-1		2012-07-10 09:18:43.231000
	Edit pad (rev 71)		Jamey	cv409	XVal Session 9	1	XVal Session 9-Typing - Text-1		2012-07-10 09:18:43.576000
	Edit pad (rev 72)		Frank	cv407	XVal Session 9	1	XVal Session 9-Typing - Text-1		2012-07-10 09:18:43.732000
	Edit pad (rev 73)		Brady	cv405	XVal Session 9	1	XVal Session 9-Typing - Text-1		2012-07-10 09:18:44.039000
	Edit pad (rev 74)		Jamey	cv409	XVal Session 9	1	XVal Session 9-Typing - Text-1		2012-07-10 09:18:44.089000
	Edit pad (rev 75)		Frank	cv407	XVal Session 9	1	XVal Session 9-Typing - Text-1		2012-07-10 09:18:44.232000
	Edit pad (rev 76)		Jamey	cv409	XVal Session 9	1	XVal Session 9-Typing - Text-1		2012-07-10 09:18:44.615000
	Edit pad (rev 77)		Brady	cv405	XVal Session 9	1	XVal Session 9-Typing - Text-1		2012-07-10 09:18:44.636000
	Edit pad (rev 78)		Frank	cv407	XVal Session 9	1	XVal Session 9-Typing - Text-1		2012-07-10 09:18:44.732000
	Edit pad (rev 79)		Brady	cv405	XVal Session 9	1	XVal Session 9-Typing - Text-1		2012-07-10 09:18:45.146000
	Edit pad (rev 80)		Frank	cv407	XVal Session 9	1	XVal Session 9-Typing - Text-1		2012-07-10 09:18:45.232000
	Edit pad (rev 81)		Jamey	cv409	XVal Session 9	1	XVal Session 9-Typing - Text-1		2012-07-10 09:18:45.248000
	Edit pad (rev 82)		Brady	cv405	XVal Session 9	1	XVal Session 9-Typing - Text-1		2012-07-10 09:18:45.701000
	Edit pad (rev 83)		Frank	cv407	XVal Session 9	1	XVal Session 9-Typing - Text-1		2012-07-10 09:18:45.732000
	Edit pad (rev 84)		Jamey	cv409	XVal Session 9	1	XVal Session 9-Typing - Text-1		2012-07-10 09:18:45.761000
	Edit pad (rev 85)		Brady	cv405	XVal Session 9	1	XVal Session 9-Typing - Text-1		2012-07-10 09:18:46.158000
	Edit pad (rev 86)		Frank	cv407	XVal Session 9	1	XVal Session 9-Typing - Text-1		2012-07-10 09:18:46.230000
	Edit pad (rev 87)		Jamey	cv409	XVal Session 9	1	XVal Session 9-Typing - Text-1		2012-07-10 09:18:46.259000
	Edit pad (rev 88)		Brady	cv405	XVal Session 9	1	XVal Session 9-Typing - Text-1		2012-07-10 09:18:46.664000
	Edit pad (rev 89)		Frank	cv407	XVal Session 9	1	XVal Session 9-Typing - Text-1		2012-07-10 09:18:46.731000
	Edit pad (rev 90)		Jamey	cv409	XVal Session 9	1	XVal Session 9-Typing - Text-1		2012-07-10 09:18:46.759000
	Edit pad (rev 91)		Brady	cv405	XVal Session 9	1	XVal Session 9-Typing - Text-1		2012-07-10 09:18:47.163000
	Edit pad (rev 92)		Frank	cv407	XVal Session 9	1	XVal Session 9-Typing - Text-1		2012-07-10 09:18:47.237000
	Edit pad (rev 93)		Brady	cv405	XVal Session 9	1	XVal Session 9-Typing - Text-1		2012-07-10 09:18:47.664000
	Edit pad (rev 94)		Frank	cv407	XVal Session 9	1	XVal Session 9-Typing - Text-1		2012-07-10 09:18:47.740000
	Edit pad (rev 95)		Brady	cv405	XVal Session 9	1	XVal Session 9-Typing - Text-1		2012-07-10 09:18:48.165000
	Edit pad (rev 96)		Frank	cv407	XVal Session 9	1	XVal Session 9-Typing - Text-1		2012-07-10 09:18:48.246000
	Edit pad (rev 97)		Brady	cv405	XVal Session 9	1	XVal Session 9-Typing - Text-1		2012-07-10 09:18:48.663000
	Edit pad (rev 98)		Jamey	cv409	XVal Session 9	1	XVal Session 9-Typing - Text-1		2012-07-10 09:18:48.737000
	Edit pad (rev 99)		Frank	cv407	XVal Session 9	1	XVal Session 9-Typing - Text-1		2012-07-10 09:18:49.123000
	Edit pad (rev 100)		Brady	cv405	XVal Session 9	1	XVal Session 9-Typing - Text-1		2012-07-10 09:18:49.170000
	Edit pad (rev 101)		Jamey	cv409	XVal Session 9	1	XVal Session 9-Typing - Text-1		2012-07-10 09:18:49.244000
	Edit pad (rev 102)		Frank	cv407	XVal Session 9	1	XVal Session 9-Typing - Text-1		2012-07-10 09:18:49.623000
	Edit pad (rev 103)		Brady	cv405	XVal Session 9	1	XVal Session 9-Typing - Text-1		2012-07-10 09:18:49.680000
	Edit pad (rev 104)		Jamey	cv409	XVal Session 9	1	XVal Session 9-Typing - Text-1		2012-07-10 09:18:49.747000
	Edit pad (rev 105)		Frank	cv407	XVal Session 9	1	XVal Session 9-Typing - Text-1		2012-07-10 09:18:50.148000
	Edit pad (rev 106)		Jamey	cv409	XVal Session 9	1	XVal Session 9-Typing - Text-1		2012-07-10 09:18:50.247000
	Edit pad (rev 107)		Frank	cv407	XVal Session 9	1	XVal Session 9-Typing - Text-1		2012-07-10 09:18:50.638000
	Edit pad (rev 108)		Frank	cv407	XVal Session 9	1	XVal Session 9-Typing - Text-1		2012-07-10 09:18:51.138000
	Edit pad (rev 109)		Frank	cv407	XVal Session 9	1	XVal Session 9-Typing - Text-1		2012-07-10 09:18:51.637000
	Edit pad (rev 110)		Brady	cv405	XVal Session 9	1	XVal Session 9-Typing - Text-1		2012-07-10 09:18:51.644000
	Edit pad (rev 111)		Jamey	cv409	XVal Session 9	1	XVal Session 9-Typing - Text-1		2012-07-10 09:18:51.936000
	Edit pad (rev 112)		Jamey	cv409	XVal Session 9	1	XVal Session 9-Typing - Text-1		2012-07-10 09:18:52.504000
	Edit pad (rev 113)		Brady	cv405	XVal Session 9	1	XVal Session 9-Typing - Text-1		2012-07-10 09:18:52.586000
	Edit pad (rev 114)		Frank	cv407	XVal Session 9	1	XVal Session 9-Typing - Text-1		2012-07-10 09:18:52.595000
	Edit pad (rev 115)		Jamey	cv409	XVal Session 9	1	XVal Session 9-Typing - Text-1		2012-07-10 09:18:53.011000
	Edit pad (rev 116)		Brady	cv405	XVal Session 9	1	XVal Session 9-Typing - Text-1		2012-07-10 09:18:53.086000
	Edit pad (rev 117)		Frank	cv407	XVal Session 9	1	XVal Session 9-Typing - Text-1		2012-07-10 09:18:53.096000
	Edit pad (rev 118)		Jamey	cv409	XVal Session 9	1	XVal Session 9-Typing - Text-1		2012-07-10 09:18:53.512000
	Edit pad (rev 119)		Frank	cv407	XVal Session 9	1	XVal Session 9-Typing - Text-1		2012-07-10 09:18:53.595000
	Edit pad (rev 120)		Frank	cv407	XVal Session 9	1	XVal Session 9-Typing - Text-1		2012-07-10 09:18:54.095000
	Edit pad (rev 121)		Brady	cv405	XVal Session 9	1	XVal Session 9-Typing - Text-1		2012-07-10 09:18:54.117000
	Edit pad (rev 122)		Frank	cv407	XVal Session 9	1	XVal Session 9-Typing - Text-1		2012-07-10 09:18:54.607000
	Edit pad (rev 123)		Brady	cv405	XVal Session 9	1	XVal Session 9-Typing - Text-1		2012-07-10 09:18:54.617000
	Edit pad (rev 124)		Frank	cv407	XVal Session 9	1	XVal Session 9-Typing - Text-1		2012-07-10 09:18:55.107000
	Edit pad (rev 125)		Brady	cv405	XVal Session 9	1	XVal Session 9-Typing - Text-1		2012-07-10 09:18:55.117000
	Edit pad (rev 126)		Frank	cv407	XVal Session 9	1	XVal Session 9-Typing - Text-1		2012-07-10 09:18:55.606000
	Edit pad (rev 127)		Brady	cv405	XVal Session 9	1	XVal Session 9-Typing - Text-1		2012-07-10 09:18:55.651000
	Edit pad (rev 128)		Jamey	cv409	XVal Session 9	1	XVal Session 9-Typing - Text-1		2012-07-10 09:18:55.972000
	Edit pad (rev 129)		Frank	cv407	XVal Session 9	1	XVal Session 9-Typing - Text-1		2012-07-10 09:18:56.106000
	Edit pad (rev 130)		Brady	cv405	XVal Session 9	1	XVal Session 9-Typing - Text-1		2012-07-10 09:18:56.162000
	Edit pad (rev 131)		Frank	cv407	XVal Session 9	1	XVal Session 9-Typing - Text-1		2012-07-10 09:18:56.613000
	Edit pad (rev 132)		Brady	cv405	XVal Session 9	1	XVal Session 9-Typing - Text-1		2012-07-10 09:18:56.664000
	Edit pad (rev 133)		Jamey	cv409	XVal Session 9	1	XVal Session 9-Typing - Text-1		2012-07-10 09:18:56.899000
	Edit pad (rev 134)		Frank	cv407	XVal Session 9	1	XVal Session 9-Typing - Text-1		2012-07-10 09:18:57.123000
	Edit pad (rev 135)		Brady	cv405	XVal Session 9	1	XVal Session 9-Typing - Text-1		2012-07-10 09:18:57.171000
	Edit pad (rev 136)		Frank	cv407	XVal Session 9	1	XVal Session 9-Typing - Text-1		2012-07-10 09:18:57.623000
	Edit pad (rev 137)		Brady	cv405	XVal Session 9	1	XVal Session 9-Typing - Text-1		2012-07-10 09:18:57.771000
	Edit pad (rev 138)		Frank	cv407	XVal Session 9	1	XVal Session 9-Typing - Text-1		2012-07-10 09:18:58.128000
	Edit pad (rev 139)		Brady	cv405	XVal Session 9	1	XVal Session 9-Typing - Text-1		2012-07-10 09:18:58.271000
	Edit pad (rev 140)		Frank	cv407	XVal Session 9	1	XVal Session 9-Typing - Text-1		2012-07-10 09:18:58.632000
	Edit pad (rev 141)		Jamey	cv409	XVal Session 9	1	XVal Session 9-Typing - Text-1		2012-07-10 09:18:58.651000
	Edit pad (rev 142)		Brady	cv405	XVal Session 9	1	XVal Session 9-Typing - Text-1		2012-07-10 09:18:58.896000
	Edit pad (rev 143)		Frank	cv407	XVal Session 9	1	XVal Session 9-Typing - Text-1		2012-07-10 09:18:59.138000
	Edit pad (rev 144)		Jamey	cv409	XVal Session 9	1	XVal Session 9-Typing - Text-1		2012-07-10 09:18:59.152000
	Edit pad (rev 145)		Brady	cv405	XVal Session 9	1	XVal Session 9-Typing - Text-1		2012-07-10 09:18:59.397000
	Edit pad (rev 146)		Frank	cv407	XVal Session 9	1	XVal Session 9-Typing - Text-1		2012-07-10 09:18:59.638000
	Edit pad (rev 147)		Brady	cv405	XVal Session 9	1	XVal Session 9-Typing - Text-1		2012-07-10 09:18:59.897000
	Edit pad (rev 148)		Frank	cv407	XVal Session 9	1	XVal Session 9-Typing - Text-1		2012-07-10 09:19:00.136000
	Edit pad (rev 149)		Brady	cv405	XVal Session 9	1	XVal Session 9-Typing - Text-1		2012-07-10 09:19:00.399000
	Edit pad (rev 150)		Frank	cv407	XVal Session 9	1	XVal Session 9-Typing - Text-1		2012-07-10 09:19:00.638000
	Edit pad (rev 151)		Brady	cv405	XVal Session 9	1	XVal Session 9-Typing - Text-1		2012-07-10 09:19:00.899000
	Edit pad (rev 152)		Jamey	cv409	XVal Session 9	1	XVal Session 9-Typing - Text-1		2012-07-10 09:19:00.954000
	Edit pad (rev 153)		Frank	cv407	XVal Session 9	1	XVal Session 9-Typing - Text-1		2012-07-10 09:19:01.141000
	Edit pad (rev 154)		Brady	cv405	XVal Session 9	1	XVal Session 9-Typing - Text-1		2012-07-10 09:19:01.399000
	Edit pad (rev 155)		Jamey	cv409	XVal Session 9	1	XVal Session 9-Typing - Text-1		2012-07-10 09:19:01.467000
	Edit pad (rev 156)		Frank	cv407	XVal Session 9	1	XVal Session 9-Typing - Text-1		2012-07-10 09:19:01.641000
	Edit pad (rev 157)		Brady	cv405	XVal Session 9	1	XVal Session 9-Typing - Text-1		2012-07-10 09:19:01.899000
	Edit pad (rev 158)		Jamey	cv409	XVal Session 9	1	XVal Session 9-Typing - Text-1		2012-07-10 09:19:01.977000
	Edit pad (rev 159)		Frank	cv407	XVal Session 9	1	XVal Session 9-Typing - Text-1		2012-07-10 09:19:02.142000
	Edit pad (rev 160)		Brady	cv405	XVal Session 9	1	XVal Session 9-Typing - Text-1		2012-07-10 09:19:02.398000
	Edit pad (rev 161)		Jamey	cv409	XVal Session 9	1	XVal Session 9-Typing - Text-1		2012-07-10 09:19:02.480000
	Edit pad (rev 162)		Frank	cv407	XVal Session 9	1	XVal Session 9-Typing - Text-1		2012-07-10 09:19:02.640000
	Edit pad (rev 163)		Brady	cv405	XVal Session 9	1	XVal Session 9-Typing - Text-1		2012-07-10 09:19:02.914000
	Edit pad (rev 164)		Frank	cv407	XVal Session 9	1	XVal Session 9-Typing - Text-1		2012-07-10 09:19:03.141000
	Edit pad (rev 165)		Brady	cv405	XVal Session 9	1	XVal Session 9-Typing - Text-1		2012-07-10 09:19:03.415000
	Edit pad (rev 166)		Frank	cv407	XVal Session 9	1	XVal Session 9-Typing - Text-1		2012-07-10 09:19:03.646000
	Edit pad (rev 167)		Jamey	cv409	XVal Session 9	1	XVal Session 9-Typing - Text-1		2012-07-10 09:19:03.666000
	Edit pad (rev 168)		Brady	cv405	XVal Session 9	1	XVal Session 9-Typing - Text-1		2012-07-10 09:19:03.913000
	Edit pad (rev 169)		Frank	cv407	XVal Session 9	1	XVal Session 9-Typing - Text-1		2012-07-10 09:19:04.155000
	Edit pad (rev 170)		Jamey	cv409	XVal Session 9	1	XVal Session 9-Typing - Text-1		2012-07-10 09:19:04.168000
	Edit pad (rev 171)		Brady	cv405	XVal Session 9	1	XVal Session 9-Typing - Text-1		2012-07-10 09:19:04.499000
	Edit pad (rev 172)		Frank	cv407	XVal Session 9	1	XVal Session 9-Typing - Text-1		2012-07-10 09:19:04.653000
	Edit pad (rev 173)		Jamey	cv409	XVal Session 9	1	XVal Session 9-Typing - Text-1		2012-07-10 09:19:04.797000
	Edit pad (rev 174)		Brady	cv405	XVal Session 9	1	XVal Session 9-Typing - Text-1		2012-07-10 09:19:05.008000
	Edit pad (rev 175)		Frank	cv407	XVal Session 9	1	XVal Session 9-Typing - Text-1		2012-07-10 09:19:05.153000
	Edit pad (rev 176)		Jamey	cv409	XVal Session 9	1	XVal Session 9-Typing - Text-1		2012-07-10 09:19:05.305000
	Edit pad (rev 177)		Brady	cv405	XVal Session 9	1	XVal Session 9-Typing - Text-1		2012-07-10 09:19:05.507000
	Edit pad (rev 178)		Frank	cv407	XVal Session 9	1	XVal Session 9-Typing - Text-1		2012-07-10 09:19:05.654000
	Edit pad (rev 179)		Jamey	cv409	XVal Session 9	1	XVal Session 9-Typing - Text-1		2012-07-10 09:19:05.806000
	Edit pad (rev 180)		Brady	cv405	XVal Session 9	1	XVal Session 9-Typing - Text-1		2012-07-10 09:19:06.007000
	Edit pad (rev 181)		Frank	cv407	XVal Session 9	1	XVal Session 9-Typing - Text-1		2012-07-10 09:19:06.153000
	Edit pad (rev 182)		Brady	cv405	XVal Session 9	1	XVal Session 9-Typing - Text-1		2012-07-10 09:19:06.512000
	Edit pad (rev 183)		Brady	cv405	XVal Session 9	1	XVal Session 9-Typing - Text-1		2012-07-10 09:19:07.022000
	Edit pad (rev 184)		Jamey	cv409	XVal Session 9	1	XVal Session 9-Typing - Text-1		2012-07-10 09:19:07.471000
	Edit pad (rev 185)		Frank	cv407	XVal Session 9	1	XVal Session 9-Typing - Text-1		2012-07-10 09:19:07.510000
	Edit pad (rev 186)		Brady	cv405	XVal Session 9	1	XVal Session 9-Typing - Text-1		2012-07-10 09:19:07.527000
	Edit pad (rev 187)		Jamey	cv409	XVal Session 9	1	XVal Session 9-Typing - Text-1		2012-07-10 09:19:07.980000
	Edit pad (rev 188)		Brady	cv405	XVal Session 9	1	XVal Session 9-Typing - Text-1		2012-07-10 09:19:08.037000
	Edit pad (rev 189)		Frank	cv407	XVal Session 9	1	XVal Session 9-Typing - Text-1		2012-07-10 09:19:08.098000
	Edit pad (rev 190)		Jamey	cv409	XVal Session 9	1	XVal Session 9-Typing - Text-1		2012-07-10 09:19:08.481000
	Edit pad (rev 191)		Brady	cv405	XVal Session 9	1	XVal Session 9-Typing - Text-1		2012-07-10 09:19:08.538000
	Edit pad (rev 192)		Frank	cv407	XVal Session 9	1	XVal Session 9-Typing - Text-1		2012-07-10 09:19:08.602000
	Edit pad (rev 193)		Jamey	cv409	XVal Session 9	1	XVal Session 9-Typing - Text-1		2012-07-10 09:19:08.980000
	Edit pad (rev 194)		Brady	cv405	XVal Session 9	1	XVal Session 9-Typing - Text-1		2012-07-10 09:19:09.038000
	Edit pad (rev 195)		Frank	cv407	XVal Session 9	1	XVal Session 9-Typing - Text-1		2012-07-10 09:19:09.269000
	Edit pad (rev 196)		Brady	cv405	XVal Session 9	1	XVal Session 9-Typing - Text-1		2012-07-10 09:19:09.538000
	Edit pad (rev 197)		Frank	cv407	XVal Session 9	1	XVal Session 9-Typing - Text-1		2012-07-10 09:19:09.776000
	Edit pad (rev 198)		Brady	cv405	XVal Session 9	1	XVal Session 9-Typing - Text-1		2012-07-10 09:19:10.038000
	Edit pad (rev 199)		Jamey	cv409	XVal Session 9	1	XVal Session 9-Typing - Text-1		2012-07-10 09:19:10.120000
	Edit pad (rev 200)		Frank	cv407	XVal Session 9	1	XVal Session 9-Typing - Text-1		2012-07-10 09:19:10.280000
	Edit pad (rev 201)		Brady	cv405	XVal Session 9	1	XVal Session 9-Typing - Text-1		2012-07-10 09:19:10.539000
	Edit pad (rev 202)		Jamey	cv409	XVal Session 9	1	XVal Session 9-Typing - Text-1		2012-07-10 09:19:10.618000
	Edit pad (rev 203)		Frank	cv407	XVal Session 9	1	XVal Session 9-Typing - Text-1		2012-07-10 09:19:10.779000
	Edit pad (rev 204)		Brady	cv405	XVal Session 9	1	XVal Session 9-Typing - Text-1		2012-07-10 09:19:11.038000
	Edit pad (rev 205)		Frank	cv407	XVal Session 9	1	XVal Session 9-Typing - Text-1		2012-07-10 09:19:11.279000
	Edit pad (rev 206)		Frank	cv407	XVal Session 9	1	XVal Session 9-Typing - Text-1		2012-07-10 09:19:11.779000
	Edit pad (rev 207)		Frank	cv407	XVal Session 9	1	XVal Session 9-Typing - Text-1		2012-07-10 09:19:12.279000
	Edit pad (rev 208)		Brady	cv405	XVal Session 9	1	XVal Session 9-Typing - Text-1		2012-07-10 09:19:12.579000
	Edit pad (rev 209)		Jamey	cv409	XVal Session 9	1	XVal Session 9-Typing - Text-1		2012-07-10 09:19:12.663000
	Edit pad (rev 210)		Frank	cv407	XVal Session 9	1	XVal Session 9-Typing - Text-1		2012-07-10 09:19:12.778000
	Edit pad (rev 211)		Jamey	cv409	XVal Session 9	1	XVal Session 9-Typing - Text-1		2012-07-10 09:19:13.168000
	Edit pad (rev 212)		Frank	cv407	XVal Session 9	1	XVal Session 9-Typing - Text-1		2012-07-10 09:19:13.277000
	Edit pad (rev 213)		Jamey	cv409	XVal Session 9	1	XVal Session 9-Typing - Text-1		2012-07-10 09:19:13.667000
	Edit pad (rev 214)		Frank	cv407	XVal Session 9	1	XVal Session 9-Typing - Text-1		2012-07-10 09:19:13.778000
	Edit pad (rev 215)		Brady	cv405	XVal Session 9	1	XVal Session 9-Typing - Text-1		2012-07-10 09:19:13.965000
	Edit pad (rev 216)		Jamey	cv409	XVal Session 9	1	XVal Session 9-Typing - Text-1		2012-07-10 09:19:14.195000
	Edit pad (rev 217)		Frank	cv407	XVal Session 9	1	XVal Session 9-Typing - Text-1		2012-07-10 09:19:14.278000
	Edit pad (rev 218)		Frank	cv407	XVal Session 9	1	XVal Session 9-Typing - Text-1		2012-07-10 09:19:14.780000
	Edit pad (rev 219)		Brady	cv405	XVal Session 9	1	XVal Session 9-Typing - Text-1		2012-07-10 09:19:14.870000
	Edit pad (rev 220)		Frank	cv407	XVal Session 9	1	XVal Session 9-Typing - Text-1		2012-07-10 09:19:15.297000
	Edit pad (rev 221)		Jamey	cv409	XVal Session 9	1	XVal Session 9-Typing - Text-1		2012-07-10 09:19:15.329000
	Edit pad (rev 222)		Brady	cv405	XVal Session 9	1	XVal Session 9-Typing - Text-1		2012-07-10 09:19:15.431000
	Edit pad (rev 223)		Frank	cv407	XVal Session 9	1	XVal Session 9-Typing - Text-1		2012-07-10 09:19:15.810000
	Edit pad (rev 224)		Jamey	cv409	XVal Session 9	1	XVal Session 9-Typing - Text-1		2012-07-10 09:19:15.839000
	Edit pad (rev 225)		Frank	cv407	XVal Session 9	1	XVal Session 9-Typing - Text-1		2012-07-10 09:19:16.313000
	Edit pad (rev 226)		Jamey	cv409	XVal Session 9	1	XVal Session 9-Typing - Text-1		2012-07-10 09:19:16.351000
	Edit pad (rev 227)		Frank	cv407	XVal Session 9	1	XVal Session 9-Typing - Text-1		2012-07-10 09:19:16.819000
	Edit pad (rev 228)		Jamey	cv409	XVal Session 9	1	XVal Session 9-Typing - Text-1		2012-07-10 09:19:16.855000
	Edit pad (rev 229)		Frank	cv407	XVal Session 9	1	XVal Session 9-Typing - Text-1		2012-07-10 09:19:17.324000
	Edit pad (rev 230)		Jamey	cv409	XVal Session 9	1	XVal Session 9-Typing - Text-1		2012-07-10 09:19:17.353000
	Edit pad (rev 231)		Jamey	cv409	XVal Session 9	1	XVal Session 9-Typing - Text-1		2012-07-10 09:19:17.854000
	Edit pad (rev 232)		Frank	cv407	XVal Session 9	1	XVal Session 9-Typing - Text-1		2012-07-10 09:19:17.896000
	Edit pad (rev 233)		Jamey	cv409	XVal Session 9	1	XVal Session 9-Typing - Text-1		2012-07-10 09:19:18.360000
	Edit pad (rev 234)		Frank	cv407	XVal Session 9	1	XVal Session 9-Typing - Text-1		2012-07-10 09:19:18.399000
	Edit pad (rev 235)		Jamey	cv409	XVal Session 9	1	XVal Session 9-Typing - Text-1		2012-07-10 09:19:18.870000
	Edit pad (rev 236)		Frank	cv407	XVal Session 9	1	XVal Session 9-Typing - Text-1		2012-07-10 09:19:18.899000
	Edit pad (rev 237)		Frank	cv407	XVal Session 9	1	XVal Session 9-Typing - Text-1		2012-07-10 09:19:19.409000
	Edit pad (rev 238)		Frank	cv407	XVal Session 9	1	XVal Session 9-Typing - Text-1		2012-07-10 09:19:19.908000
	Edit pad (rev 239)		Jamey	cv409	XVal Session 9	1	XVal Session 9-Typing - Text-1		2012-07-10 09:19:19.987000
	Edit pad (rev 240)		Frank	cv407	XVal Session 9	1	XVal Session 9-Typing - Text-1		2012-07-10 09:19:20.420000
	Edit pad (rev 241)		Jamey	cv409	XVal Session 9	1	XVal Session 9-Typing - Text-1		2012-07-10 09:19:20.493000
	Edit pad (rev 242)		Frank	cv407	XVal Session 9	1	XVal Session 9-Typing - Text-1		2012-07-10 09:19:20.920000
	Edit pad (rev 243)		Jamey	cv409	XVal Session 9	1	XVal Session 9-Typing - Text-1		2012-07-10 09:19:21.011000
	Edit pad (rev 244)		Frank	cv407	XVal Session 9	1	XVal Session 9-Typing - Text-1		2012-07-10 09:19:21.494000
	Edit pad (rev 245)		Jamey	cv409	XVal Session 9	1	XVal Session 9-Typing - Text-1		2012-07-10 09:19:21.511000
	Edit pad (rev 246)		Frank	cv407	XVal Session 9	1	XVal Session 9-Typing - Text-1		2012-07-10 09:19:21.998000
	Edit pad (rev 247)		Brady	cv405	XVal Session 9	1	XVal Session 9-Typing - Text-1		2012-07-10 09:19:22.021000
	Edit pad (rev 248)		Jamey	cv409	XVal Session 9	1	XVal Session 9-Typing - Text-1		2012-07-10 09:19:22.026000
	Edit pad (rev 249)		Brady	cv405	XVal Session 9	1	XVal Session 9-Typing - Text-1		2012-07-10 09:19:22.524000
	Edit pad (rev 250)		Jamey	cv409	XVal Session 9	1	XVal Session 9-Typing - Text-1		2012-07-10 09:19:22.526000
	Edit pad (rev 251)		Frank	cv407	XVal Session 9	1	XVal Session 9-Typing - Text-1		2012-07-10 09:19:22.600000
	Edit pad (rev 252)		Brady	cv405	XVal Session 9	1	XVal Session 9-Typing - Text-1		2012-07-10 09:19:23.024000
	Edit pad (rev 253)		Jamey	cv409	XVal Session 9	1	XVal Session 9-Typing - Text-1		2012-07-10 09:19:23.026000
	Edit pad (rev 254)		Frank	cv407	XVal Session 9	1	XVal Session 9-Typing - Text-1		2012-07-10 09:19:23.100000
	Edit pad (rev 255)		Jamey	cv409	XVal Session 9	1	XVal Session 9-Typing - Text-1		2012-07-10 09:19:23.525000
	Edit pad (rev 256)		Frank	cv407	XVal Session 9	1	XVal Session 9-Typing - Text-1		2012-07-10 09:19:23.600000
	Edit pad (rev 257)		Brady	cv405	XVal Session 9	1	XVal Session 9-Typing - Text-1		2012-07-10 09:19:23.653000
	Edit pad (rev 258)		Jamey	cv409	XVal Session 9	1	XVal Session 9-Typing - Text-1		2012-07-10 09:19:24.026000
	Edit pad (rev 259)		Frank	cv407	XVal Session 9	1	XVal Session 9-Typing - Text-1		2012-07-10 09:19:24.104000
	Edit pad (rev 260)		Brady	cv405	XVal Session 9	1	XVal Session 9-Typing - Text-1		2012-07-10 09:19:24.517000
	Edit pad (rev 261)		Frank	cv407	XVal Session 9	1	XVal Session 9-Typing - Text-1		2012-07-10 09:19:24.605000
	Edit pad (rev 262)		Jamey	cv409	XVal Session 9	1	XVal Session 9-Typing - Text-1		2012-07-10 09:19:24.641000
	Edit pad (rev 263)		Brady	cv405	XVal Session 9	1	XVal Session 9-Typing - Text-1		2012-07-10 09:19:25.023000
	Edit pad (rev 264)		Frank	cv407	XVal Session 9	1	XVal Session 9-Typing - Text-1		2012-07-10 09:19:25.106000
	Edit pad (rev 265)		Jamey	cv409	XVal Session 9	1	XVal Session 9-Typing - Text-1		2012-07-10 09:19:25.141000
	Edit pad (rev 266)		Brady	cv405	XVal Session 9	1	XVal Session 9-Typing - Text-1		2012-07-10 09:19:25.522000
	Edit pad (rev 267)		Jamey	cv409	XVal Session 9	1	XVal Session 9-Typing - Text-1		2012-07-10 09:19:25.649000
	Edit pad (rev 268)		Frank	cv407	XVal Session 9	1	XVal Session 9-Typing - Text-1		2012-07-10 09:19:25.878000
	Edit pad (rev 269)		Brady	cv405	XVal Session 9	1	XVal Session 9-Typing - Text-1		2012-07-10 09:19:26.021000
	Edit pad (rev 270)		Frank	cv407	XVal Session 9	1	XVal Session 9-Typing - Text-1		2012-07-10 09:19:26.378000
	Edit pad (rev 271)		Brady	cv405	XVal Session 9	1	XVal Session 9-Typing - Text-1		2012-07-10 09:19:26.521000
	Edit pad (rev 272)		Frank	cv407	XVal Session 9	1	XVal Session 9-Typing - Text-1		2012-07-10 09:19:26.878000
	Edit pad (rev 273)		Brady	cv405	XVal Session 9	1	XVal Session 9-Typing - Text-1		2012-07-10 09:19:27.021000
	Edit pad (rev 274)		Frank	cv407	XVal Session 9	1	XVal Session 9-Typing - Text-1		2012-07-10 09:19:27.435000
	Edit pad (rev 275)		Brady	cv405	XVal Session 9	1	XVal Session 9-Typing - Text-1		2012-07-10 09:19:27.522000
	Edit pad (rev 276)		Frank	cv407	XVal Session 9	1	XVal Session 9-Typing - Text-1		2012-07-10 09:19:27.936000
	Edit pad (rev 277)		Brady	cv405	XVal Session 9	1	XVal Session 9-Typing - Text-1		2012-07-10 09:19:28.024000
	Edit pad (rev 278)		Frank	cv407	XVal Session 9	1	XVal Session 9-Typing - Text-1		2012-07-10 09:19:28.435000
	Edit pad (rev 279)		Brady	cv405	XVal Session 9	1	XVal Session 9-Typing - Text-1		2012-07-10 09:19:28.549000
	Edit pad (rev 280)		Frank	cv407	XVal Session 9	1	XVal Session 9-Typing - Text-1		2012-07-10 09:19:28.935000
	Edit pad (rev 281)		Jamey	cv409	XVal Session 9	1	XVal Session 9-Typing - Text-1		2012-07-10 09:19:28.971000
	Edit pad (rev 282)		Brady	cv405	XVal Session 9	1	XVal Session 9-Typing - Text-1		2012-07-10 09:19:29.057000
	Edit pad (rev 283)		Frank	cv407	XVal Session 9	1	XVal Session 9-Typing - Text-1		2012-07-10 09:19:29.435000
	Edit pad (rev 284)		Brady	cv405	XVal Session 9	1	XVal Session 9-Typing - Text-1		2012-07-10 09:19:29.553000
	Edit pad (rev 285)		Frank	cv407	XVal Session 9	1	XVal Session 9-Typing - Text-1		2012-07-10 09:19:29.935000
	Edit pad (rev 286)		Brady	cv405	XVal Session 9	1	XVal Session 9-Typing - Text-1		2012-07-10 09:19:30.057000
	Edit pad (rev 287)		Jamey	cv409	XVal Session 9	1	XVal Session 9-Typing - Text-1		2012-07-10 09:19:30.295000
	Edit pad (rev 288)		Frank	cv407	XVal Session 9	1	XVal Session 9-Typing - Text-1		2012-07-10 09:19:30.434000
	Edit pad (rev 289)		Brady	cv405	XVal Session 9	1	XVal Session 9-Typing - Text-1		2012-07-10 09:19:30.564000
	Edit pad (rev 290)		Jamey	cv409	XVal Session 9	1	XVal Session 9-Typing - Text-1		2012-07-10 09:19:30.806000
	Edit pad (rev 291)		Frank	cv407	XVal Session 9	1	XVal Session 9-Typing - Text-1		2012-07-10 09:19:30.937000
	Edit pad (rev 292)		Brady	cv405	XVal Session 9	1	XVal Session 9-Typing - Text-1		2012-07-10 09:19:31.082000
	Edit pad (rev 293)		Frank	cv407	XVal Session 9	1	XVal Session 9-Typing - Text-1		2012-07-10 09:19:31.441000
	Edit pad (rev 294)		Brady	cv405	XVal Session 9	1	XVal Session 9-Typing - Text-1		2012-07-10 09:19:31.568000
	Edit pad (rev 295)		Frank	cv407	XVal Session 9	1	XVal Session 9-Typing - Text-1		2012-07-10 09:19:31.951000
	Edit pad (rev 296)		Brady	cv405	XVal Session 9	1	XVal Session 9-Typing - Text-1		2012-07-10 09:19:32.068000
	Edit pad (rev 297)		Jamey	cv409	XVal Session 9	1	XVal Session 9-Typing - Text-1		2012-07-10 09:19:32.357000
	Edit pad (rev 298)		Frank	cv407	XVal Session 9	1	XVal Session 9-Typing - Text-1		2012-07-10 09:19:32.450000
	Edit pad (rev 299)		Jamey	cv409	XVal Session 9	1	XVal Session 9-Typing - Text-1		2012-07-10 09:19:32.857000
	Edit pad (rev 300)		Frank	cv407	XVal Session 9	1	XVal Session 9-Typing - Text-1		2012-07-10 09:19:32.965000
	Edit pad (rev 301)		Brady	cv405	XVal Session 9	1	XVal Session 9-Typing - Text-1		2012-07-10 09:19:33.131000
	Edit pad (rev 302)		Frank	cv407	XVal Session 9	1	XVal Session 9-Typing - Text-1		2012-07-10 09:19:33.467000
	Edit pad (rev 303)		Brady	cv405	XVal Session 9	1	XVal Session 9-Typing - Text-1		2012-07-10 09:19:33.634000
	Edit pad (rev 304)		Frank	cv407	XVal Session 9	1	XVal Session 9-Typing - Text-1		2012-07-10 09:19:33.967000
	Edit pad (rev 305)		Brady	cv405	XVal Session 9	1	XVal Session 9-Typing - Text-1		2012-07-10 09:19:34.136000
	Edit pad (rev 306)		Jamey	cv409	XVal Session 9	1	XVal Session 9-Typing - Text-1		2012-07-10 09:19:34.158000
	Edit pad (rev 307)		Frank	cv407	XVal Session 9	1	XVal Session 9-Typing - Text-1		2012-07-10 09:19:34.465000
	Edit pad (rev 308)		Jamey	cv409	XVal Session 9	1	XVal Session 9-Typing - Text-1		2012-07-10 09:19:34.665000
	Edit pad (rev 309)		Brady	cv405	XVal Session 9	1	XVal Session 9-Typing - Text-1		2012-07-10 09:19:34.691000
	Edit pad (rev 310)		Frank	cv407	XVal Session 9	1	XVal Session 9-Typing - Text-1		2012-07-10 09:19:34.966000
	Edit pad (rev 311)		Jamey	cv409	XVal Session 9	1	XVal Session 9-Typing - Text-1		2012-07-10 09:19:35.169000
	Edit pad (rev 312)		Brady	cv405	XVal Session 9	1	XVal Session 9-Typing - Text-1		2012-07-10 09:19:35.206000
	Edit pad (rev 313)		Brady	cv405	XVal Session 9	1	XVal Session 9-Typing - Text-1		2012-07-10 09:19:35.701000
	Edit pad (rev 314)		Frank	cv407	XVal Session 9	1	XVal Session 9-Typing - Text-1		2012-07-10 09:19:35.735000
	Edit pad (rev 315)		Jamey	cv409	XVal Session 9	1	XVal Session 9-Typing - Text-1		2012-07-10 09:19:36.002000
	Edit pad (rev 316)		Brady	cv405	XVal Session 9	1	XVal Session 9-Typing - Text-1		2012-07-10 09:19:36.210000
	Edit pad (rev 317)		Frank	cv407	XVal Session 9	1	XVal Session 9-Typing - Text-1		2012-07-10 09:19:36.236000
	Edit pad (rev 318)		Brady	cv405	XVal Session 9	1	XVal Session 9-Typing - Text-1		2012-07-10 09:19:36.709000
	Edit pad (rev 319)		Jamey	cv409	XVal Session 9	1	XVal Session 9-Typing - Text-1		2012-07-10 09:19:36.795000
	Edit pad (rev 320)		Brady	cv405	XVal Session 9	1	XVal Session 9-Typing - Text-1		2012-07-10 09:19:37.215000
	Edit pad (rev 321)		Jamey	cv409	XVal Session 9	1	XVal Session 9-Typing - Text-1		2012-07-10 09:19:37.301000
	Edit pad (rev 322)		Brady	cv405	XVal Session 9	1	XVal Session 9-Typing - Text-1		2012-07-10 09:19:37.766000
	Edit pad (rev 323)		Brady	cv405	XVal Session 9	1	XVal Session 9-Typing - Text-1		2012-07-10 09:19:38.266000
	Edit pad (rev 324)		Frank	cv407	XVal Session 9	1	XVal Session 9-Typing - Text-1		2012-07-10 09:19:38.712000
	Edit pad (rev 325)		Brady	cv405	XVal Session 9	1	XVal Session 9-Typing - Text-1		2012-07-10 09:19:38.772000
	Edit pad (rev 326)		Frank	cv407	XVal Session 9	1	XVal Session 9-Typing - Text-1		2012-07-10 09:19:39.217000
	Edit pad (rev 327)		Brady	cv405	XVal Session 9	1	XVal Session 9-Typing - Text-1		2012-07-10 09:19:39.273000
	Edit pad (rev 328)		Jamey	cv409	XVal Session 9	1	XVal Session 9-Typing - Text-1		2012-07-10 09:19:39.622000
	Edit pad (rev 329)		Brady	cv405	XVal Session 9	1	XVal Session 9-Typing - Text-1		2012-07-10 09:19:39.777000
	Edit pad (rev 330)		Jamey	cv409	XVal Session 9	1	XVal Session 9-Typing - Text-1		2012-07-10 09:19:40.121000
	Edit pad (rev 331)		Brady	cv405	XVal Session 9	1	XVal Session 9-Typing - Text-1		2012-07-10 09:19:40.275000
	Edit pad (rev 332)		Frank	cv407	XVal Session 9	1	XVal Session 9-Typing - Text-1		2012-07-10 09:19:40.415000
	Edit pad (rev 333)		Jamey	cv409	XVal Session 9	1	XVal Session 9-Typing - Text-1		2012-07-10 09:19:40.621000
	Edit pad (rev 334)		Brady	cv405	XVal Session 9	1	XVal Session 9-Typing - Text-1		2012-07-10 09:19:40.773000
	Edit pad (rev 335)		Frank	cv407	XVal Session 9	1	XVal Session 9-Typing - Text-1		2012-07-10 09:19:40.914000
	Edit pad (rev 336)		Jamey	cv409	XVal Session 9	1	XVal Session 9-Typing - Text-1		2012-07-10 09:19:41.121000
	Edit pad (rev 337)		Brady	cv405	XVal Session 9	1	XVal Session 9-Typing - Text-1		2012-07-10 09:19:41.271000
	Edit pad (rev 338)		Frank	cv407	XVal Session 9	1	XVal Session 9-Typing - Text-1		2012-07-10 09:19:41.418000
	Edit pad (rev 339)		Jamey	cv409	XVal Session 9	1	XVal Session 9-Typing - Text-1		2012-07-10 09:19:41.621000
	Edit pad (rev 340)		Brady	cv405	XVal Session 9	1	XVal Session 9-Typing - Text-1		2012-07-10 09:19:41.771000
	Edit pad (rev 341)		Frank	cv407	XVal Session 9	1	XVal Session 9-Typing - Text-1		2012-07-10 09:19:41.919000
	Edit pad (rev 342)		Jamey	cv409	XVal Session 9	1	XVal Session 9-Typing - Text-1		2012-07-10 09:19:42.262000
	Edit pad (rev 343)		Brady	cv405	XVal Session 9	1	XVal Session 9-Typing - Text-1		2012-07-10 09:19:42.272000
	Edit pad (rev 344)		Frank	cv407	XVal Session 9	1	XVal Session 9-Typing - Text-1		2012-07-10 09:19:42.418000
	Edit pad (rev 345)		Brady	cv405	XVal Session 9	1	XVal Session 9-Typing - Text-1		2012-07-10 09:19:42.779000
	Edit pad (rev 346)		Frank	cv407	XVal Session 9	1	XVal Session 9-Typing - Text-1		2012-07-10 09:19:42.918000
	Edit pad (rev 347)		Jamey	cv409	XVal Session 9	1	XVal Session 9-Typing - Text-1		2012-07-10 09:19:43.160000
	Edit pad (rev 348)		Frank	cv407	XVal Session 9	1	XVal Session 9-Typing - Text-1		2012-07-10 09:19:43.757000
	Edit pad (rev 349)		Brady	cv405	XVal Session 9	1	XVal Session 9-Typing - Text-1		2012-07-10 09:19:43.788000
	Edit pad (rev 350)		Frank	cv407	XVal Session 9	1	XVal Session 9-Typing - Text-1		2012-07-10 09:19:44.264000
	Edit pad (rev 351)		Brady	cv405	XVal Session 9	1	XVal Session 9-Typing - Text-1		2012-07-10 09:19:44.305000
	Edit pad (rev 352)		Frank	cv407	XVal Session 9	1	XVal Session 9-Typing - Text-1		2012-07-10 09:19:44.762000
	Edit pad (rev 353)		Brady	cv405	XVal Session 9	1	XVal Session 9-Typing - Text-1		2012-07-10 09:19:44.808000
	Edit pad (rev 354)		Frank	cv407	XVal Session 9	1	XVal Session 9-Typing - Text-1		2012-07-10 09:19:45.264000
	Edit pad (rev 355)		Brady	cv405	XVal Session 9	1	XVal Session 9-Typing - Text-1		2012-07-10 09:19:45.321000
	Edit pad (rev 356)		Frank	cv407	XVal Session 9	1	XVal Session 9-Typing - Text-1		2012-07-10 09:19:45.764000
	Edit pad (rev 357)		Brady	cv405	XVal Session 9	1	XVal Session 9-Typing - Text-1		2012-07-10 09:19:45.819000
	Edit pad (rev 358)		Frank	cv407	XVal Session 9	1	XVal Session 9-Typing - Text-1		2012-07-10 09:19:46.263000
	Edit pad (rev 359)		Brady	cv405	XVal Session 9	1	XVal Session 9-Typing - Text-1		2012-07-10 09:19:46.318000
	Edit pad (rev 360)		Jamey	cv409	XVal Session 9	1	XVal Session 9-Typing - Text-1		2012-07-10 09:19:46.527000
	Edit pad (rev 361)		Frank	cv407	XVal Session 9	1	XVal Session 9-Typing - Text-1		2012-07-10 09:19:46.763000
	Edit pad (rev 362)		Brady	cv405	XVal Session 9	1	XVal Session 9-Typing - Text-1		2012-07-10 09:19:46.825000
	Edit pad (rev 363)		Jamey	cv409	XVal Session 9	1	XVal Session 9-Typing - Text-1		2012-07-10 09:19:47.027000
	Edit pad (rev 364)		Frank	cv407	XVal Session 9	1	XVal Session 9-Typing - Text-1		2012-07-10 09:19:47.263000
	Edit pad (rev 365)		Brady	cv405	XVal Session 9	1	XVal Session 9-Typing - Text-1		2012-07-10 09:19:47.336000
	Edit pad (rev 366)		Jamey	cv409	XVal Session 9	1	XVal Session 9-Typing - Text-1		2012-07-10 09:19:47.527000
	Edit pad (rev 367)		Frank	cv407	XVal Session 9	1	XVal Session 9-Typing - Text-1		2012-07-10 09:19:47.764000
	Edit pad (rev 368)		Brady	cv405	XVal Session 9	1	XVal Session 9-Typing - Text-1		2012-07-10 09:19:47.837000
	Edit pad (rev 369)		Frank	cv407	XVal Session 9	1	XVal Session 9-Typing - Text-1		2012-07-10 09:19:48.264000
	Edit pad (rev 370)		Brady	cv405	XVal Session 9	1	XVal Session 9-Typing - Text-1		2012-07-10 09:19:48.332000
	Edit pad (rev 371)		Jamey	cv409	XVal Session 9	1	XVal Session 9-Typing - Text-1		2012-07-10 09:19:48.429000
	Edit pad (rev 372)		Frank	cv407	XVal Session 9	1	XVal Session 9-Typing - Text-1		2012-07-10 09:19:48.764000
	Edit pad (rev 373)		Brady	cv405	XVal Session 9	1	XVal Session 9-Typing - Text-1		2012-07-10 09:19:48.841000
	Edit pad (rev 374)		Jamey	cv409	XVal Session 9	1	XVal Session 9-Typing - Text-1		2012-07-10 09:19:48.931000
	Edit pad (rev 375)		Frank	cv407	XVal Session 9	1	XVal Session 9-Typing - Text-1		2012-07-10 09:19:49.264000
	Edit pad (rev 376)		Jamey	cv409	XVal Session 9	1	XVal Session 9-Typing - Text-1		2012-07-10 09:19:49.432000
	Edit pad (rev 377)		Brady	cv405	XVal Session 9	1	XVal Session 9-Typing - Text-1		2012-07-10 09:19:49.684000
	Edit pad (rev 378)		Frank	cv407	XVal Session 9	1	XVal Session 9-Typing - Text-1		2012-07-10 09:19:49.762000
	Edit pad (rev 379)		Jamey	cv409	XVal Session 9	1	XVal Session 9-Typing - Text-1		2012-07-10 09:19:49.932000
	Edit pad (rev 380)		Brady	cv405	XVal Session 9	1	XVal Session 9-Typing - Text-1		2012-07-10 09:19:50.200000
	Edit pad (rev 381)		Frank	cv407	XVal Session 9	1	XVal Session 9-Typing - Text-1		2012-07-10 09:19:50.263000
	Edit pad (rev 382)		Jamey	cv409	XVal Session 9	1	XVal Session 9-Typing - Text-1		2012-07-10 09:19:50.431000
	Edit pad (rev 383)		Brady	cv405	XVal Session 9	1	XVal Session 9-Typing - Text-1		2012-07-10 09:19:51.315000
	Edit pad (rev 384)		Jamey	cv409	XVal Session 9	1	XVal Session 9-Typing - Text-1		2012-07-10 09:19:51.409000
	Edit pad (rev 385)		Brady	cv405	XVal Session 9	1	XVal Session 9-Typing - Text-1		2012-07-10 09:19:51.817000
	Edit pad (rev 386)		Jamey	cv409	XVal Session 9	1	XVal Session 9-Typing - Text-1		2012-07-10 09:19:52.119000
	Edit pad (rev 387)		Jamey	cv409	XVal Session 9	1	XVal Session 9-Typing - Text-1		2012-07-10 09:19:52.621000
	Edit pad (rev 388)		Brady	cv405	XVal Session 9	1	XVal Session 9-Typing - Text-1		2012-07-10 09:19:52.832000
	Edit pad (rev 389)		Frank	cv407	XVal Session 9	1	XVal Session 9-Typing - Text-1		2012-07-10 09:19:53.066000
	Edit pad (rev 390)		Jamey	cv409	XVal Session 9	1	XVal Session 9-Typing - Text-1		2012-07-10 09:19:53.122000
	Edit pad (rev 391)		Brady	cv405	XVal Session 9	1	XVal Session 9-Typing - Text-1		2012-07-10 09:19:53.337000
	Edit pad (rev 392)		Jamey	cv409	XVal Session 9	1	XVal Session 9-Typing - Text-1		2012-07-10 09:19:53.722000
	Edit pad (rev 393)		Frank	cv407	XVal Session 9	1	XVal Session 9-Typing - Text-1		2012-07-10 09:19:53.790000
	Edit pad (rev 394)		Brady	cv405	XVal Session 9	1	XVal Session 9-Typing - Text-1		2012-07-10 09:19:53.840000
	Edit pad (rev 395)		Jamey	cv409	XVal Session 9	1	XVal Session 9-Typing - Text-1		2012-07-10 09:19:54.235000
	Edit pad (rev 396)		Frank	cv407	XVal Session 9	1	XVal Session 9-Typing - Text-1		2012-07-10 09:19:54.331000
	Edit pad (rev 397)		Brady	cv405	XVal Session 9	1	XVal Session 9-Typing - Text-1		2012-07-10 09:19:54.556000
	Edit pad (rev 398)		Frank	cv407	XVal Session 9	1	XVal Session 9-Typing - Text-1		2012-07-10 09:19:54.834000
	Edit pad (rev 399)		Frank	cv407	XVal Session 9	1	XVal Session 9-Typing - Text-1		2012-07-10 09:19:55.538000
	Edit pad (rev 400)		Jamey	cv409	XVal Session 9	1	XVal Session 9-Typing - Text-1		2012-07-10 09:19:55.593000
	Edit pad (rev 401)		Frank	cv407	XVal Session 9	1	XVal Session 9-Typing - Text-1		2012-07-10 09:19:56.047000
	Edit pad (rev 402)		Jamey	cv409	XVal Session 9	1	XVal Session 9-Typing - Text-1		2012-07-10 09:19:56.097000
	Edit pad (rev 403)		Brady	cv405	XVal Session 9	1	XVal Session 9-Typing - Text-1		2012-07-10 09:19:56.135000
	Edit pad (rev 404)		Frank	cv407	XVal Session 9	1	XVal Session 9-Typing - Text-1		2012-07-10 09:19:56.547000
	Edit pad (rev 405)		Jamey	cv409	XVal Session 9	1	XVal Session 9-Typing - Text-1		2012-07-10 09:19:56.627000
	Edit pad (rev 406)		Brady	cv405	XVal Session 9	1	XVal Session 9-Typing - Text-1		2012-07-10 09:19:56.633000
	Edit pad (rev 407)		Frank	cv407	XVal Session 9	1	XVal Session 9-Typing - Text-1		2012-07-10 09:19:57.047000
	Edit pad (rev 408)		Jamey	cv409	XVal Session 9	1	XVal Session 9-Typing - Text-1		2012-07-10 09:19:57.105000
	Edit pad (rev 409)		Brady	cv405	XVal Session 9	1	XVal Session 9-Typing - Text-1		2012-07-10 09:19:57.135000
	Edit pad (rev 410)		Frank	cv407	XVal Session 9	1	XVal Session 9-Typing - Text-1		2012-07-10 09:19:57.549000
	Edit pad (rev 411)		Frank	cv407	XVal Session 9	1	XVal Session 9-Typing - Text-1		2012-07-10 09:19:58.053000
	Edit pad (rev 412)		Frank	cv407	XVal Session 9	1	XVal Session 9-Typing - Text-1		2012-07-10 09:19:58.561000
	Edit pad (rev 413)		Brady	cv405	XVal Session 9	1	XVal Session 9-Typing - Text-1		2012-07-10 09:19:58.802000
	Edit pad (rev 414)		Jamey	cv409	XVal Session 9	1	XVal Session 9-Typing - Text-1		2012-07-10 09:19:58.920000
	Edit pad (rev 415)		Frank	cv407	XVal Session 9	1	XVal Session 9-Typing - Text-1		2012-07-10 09:19:59.060000
	Edit pad (rev 416)		Brady	cv405	XVal Session 9	1	XVal Session 9-Typing - Text-1		2012-07-10 09:19:59.303000
	Edit pad (rev 417)		Jamey	cv409	XVal Session 9	1	XVal Session 9-Typing - Text-1		2012-07-10 09:19:59.432000
	Edit pad (rev 418)		Frank	cv407	XVal Session 9	1	XVal Session 9-Typing - Text-1		2012-07-10 09:19:59.561000
	Edit pad (rev 419)		Brady	cv405	XVal Session 9	1	XVal Session 9-Typing - Text-1		2012-07-10 09:19:59.861000
	Edit pad (rev 420)		Jamey	cv409	XVal Session 9	1	XVal Session 9-Typing - Text-1		2012-07-10 09:19:59.933000
	Edit pad (rev 421)		Frank	cv407	XVal Session 9	1	XVal Session 9-Typing - Text-1		2012-07-10 09:20:00.059000
	Edit pad (rev 422)		Brady	cv405	XVal Session 9	1	XVal Session 9-Typing - Text-1		2012-07-10 09:20:00.366000
	Edit pad (rev 423)		Frank	cv407	XVal Session 9	1	XVal Session 9-Typing - Text-1		2012-07-10 09:20:00.560000
	Edit pad (rev 424)		Jamey	cv409	XVal Session 9	1	XVal Session 9-Typing - Text-1		2012-07-10 09:20:00.771000
	Edit pad (rev 425)		Brady	cv405	XVal Session 9	1	XVal Session 9-Typing - Text-1		2012-07-10 09:20:00.864000
	Edit pad (rev 426)		Frank	cv407	XVal Session 9	1	XVal Session 9-Typing - Text-1		2012-07-10 09:20:01.061000
	Edit pad (rev 427)		Brady	cv405	XVal Session 9	1	XVal Session 9-Typing - Text-1		2012-07-10 09:20:01.372000
	Edit pad (rev 428)		Frank	cv407	XVal Session 9	1	XVal Session 9-Typing - Text-1		2012-07-10 09:20:01.561000
	Edit pad (rev 429)		Brady	cv405	XVal Session 9	1	XVal Session 9-Typing - Text-1		2012-07-10 09:20:01.882000
	Edit pad (rev 430)		Frank	cv407	XVal Session 9	1	XVal Session 9-Typing - Text-1		2012-07-10 09:20:02.066000
	Edit pad (rev 431)		Jamey	cv409	XVal Session 9	1	XVal Session 9-Typing - Text-1		2012-07-10 09:20:02.106000
	Edit pad (rev 432)		Brady	cv405	XVal Session 9	1	XVal Session 9-Typing - Text-1		2012-07-10 09:20:02.382000
	Edit pad (rev 433)		Frank	cv407	XVal Session 9	1	XVal Session 9-Typing - Text-1		2012-07-10 09:20:02.575000
	Edit pad (rev 434)		Jamey	cv409	XVal Session 9	1	XVal Session 9-Typing - Text-1		2012-07-10 09:20:02.934000
	Edit pad (rev 435)		Brady	cv405	XVal Session 9	1	XVal Session 9-Typing - Text-1		2012-07-10 09:20:03.018000
	Edit pad (rev 436)		Frank	cv407	XVal Session 9	1	XVal Session 9-Typing - Text-1		2012-07-10 09:20:03.090000
	Edit pad (rev 437)		Jamey	cv409	XVal Session 9	1	XVal Session 9-Typing - Text-1		2012-07-10 09:20:03.433000
	Edit pad (rev 438)		Brady	cv405	XVal Session 9	1	XVal Session 9-Typing - Text-1		2012-07-10 09:20:03.525000
	Edit pad (rev 439)		Frank	cv407	XVal Session 9	1	XVal Session 9-Typing - Text-1		2012-07-10 09:20:03.590000
	Edit pad (rev 440)		Frank	cv407	XVal Session 9	1	XVal Session 9-Typing - Text-1		2012-07-10 09:20:04.092000
	Edit pad (rev 441)		Jamey	cv409	XVal Session 9	1	XVal Session 9-Typing - Text-1		2012-07-10 09:20:04.248000
	Edit pad (rev 442)		Brady	cv405	XVal Session 9	1	XVal Session 9-Typing - Text-1		2012-07-10 09:20:04.271000
	Edit pad (rev 443)		Frank	cv407	XVal Session 9	1	XVal Session 9-Typing - Text-1		2012-07-10 09:20:04.592000
	Edit pad (rev 444)		Jamey	cv409	XVal Session 9	1	XVal Session 9-Typing - Text-1		2012-07-10 09:20:04.759000
	Edit pad (rev 445)		Brady	cv405	XVal Session 9	1	XVal Session 9-Typing - Text-1		2012-07-10 09:20:04.783000
	Edit pad (rev 446)		Jamey	cv409	XVal Session 9	1	XVal Session 9-Typing - Text-1		2012-07-10 09:20:05.260000
	Edit pad (rev 447)		Brady	cv405	XVal Session 9	1	XVal Session 9-Typing - Text-1		2012-07-10 09:20:05.288000
	Edit pad (rev 448)		Jamey	cv409	XVal Session 9	1	XVal Session 9-Typing - Text-1		2012-07-10 09:20:05.921000
	Edit pad (rev 449)		Jamey	cv409	XVal Session 9	1	XVal Session 9-Typing - Text-1		2012-07-10 09:20:06.643000
	Edit pad (rev 450)		Brady	cv405	XVal Session 9	1	XVal Session 9-Typing - Text-1		2012-07-10 09:20:07.795000
	Edit pad (rev 451)		Jamey	cv409	XVal Session 9	1	XVal Session 9-Typing - Text-1		2012-07-10 09:20:07.817000
	Edit pad (rev 452)		Brady	cv405	XVal Session 9	1	XVal Session 9-Typing - Text-1		2012-07-10 09:20:08.836000
	Edit pad (rev 453)		Jamey	cv409	XVal Session 9	1	XVal Session 9-Typing - Text-1		2012-07-10 09:20:09.366000
	Edit pad (rev 454)		Brady	cv405	XVal Session 9	1	XVal Session 9-Typing - Text-1		2012-07-10 09:20:09.567000
	Edit pad (rev 455)		Jamey	cv409	XVal Session 9	1	XVal Session 9-Typing - Text-1		2012-07-10 09:20:09.869000
	Edit pad (rev 456)		Brady	cv405	XVal Session 9	1	XVal Session 9-Typing - Text-1		2012-07-10 09:20:10.069000
	Edit pad (rev 457)		Jamey	cv409	XVal Session 9	1	XVal Session 9-Typing - Text-1		2012-07-10 09:20:10.370000
	Edit pad (rev 458)		Brady	cv405	XVal Session 9	1	XVal Session 9-Typing - Text-1		2012-07-10 09:20:10.914000
	Edit pad (rev 459)		Brady	cv405	XVal Session 9	1	XVal Session 9-Typing - Text-1		2012-07-10 09:20:11.444000
	Edit pad (rev 460)		Jamey	cv409	XVal Session 9	1	XVal Session 9-Typing - Text-1		2012-07-10 09:20:11.820000
	Edit pad (rev 461)		Brady	cv405	XVal Session 9	1	XVal Session 9-Typing - Text-1		2012-07-10 09:20:11.955000
	Edit pad (rev 462)		Jamey	cv409	XVal Session 9	1	XVal Session 9-Typing - Text-1		2012-07-10 09:20:12.355000
	Edit pad (rev 463)		Brady	cv405	XVal Session 9	1	XVal Session 9-Typing - Text-1		2012-07-10 09:20:12.445000
	Edit pad (rev 464)		Jamey	cv409	XVal Session 9	1	XVal Session 9-Typing - Text-1		2012-07-10 09:20:12.855000
	Edit pad (rev 465)		Jamey	cv409	XVal Session 9	1	XVal Session 9-Typing - Text-1		2012-07-10 09:20:13.420000
	Edit pad (rev 466)		Jamey	cv409	XVal Session 9	1	XVal Session 9-Typing - Text-1		2012-07-10 09:20:13.932000
	Edit pad (rev 467)		Jamey	cv409	XVal Session 9	1	XVal Session 9-Typing - Text-1		2012-07-10 09:20:14.433000
	Edit pad (rev 468)		Brady	cv405	XVal Session 9	1	XVal Session 9-Typing - Text-1		2012-07-10 09:20:16.568000
	Edit pad (rev 469)		Brady	cv405	XVal Session 9	1	XVal Session 9-Typing - Text-1		2012-07-10 09:20:17.071000
	Edit pad (rev 470)		Brady	cv405	XVal Session 9	1	XVal Session 9-Typing - Text-1		2012-07-10 09:20:17.571000
	Edit pad (rev 471)		Frank	cv407	XVal Session 9	1	XVal Session 9-Typing - Text-1		2012-07-10 09:20:37.833000
	Edit pad (rev 472)		Frank	cv407	XVal Session 9	1	XVal Session 9-Typing - Text-1		2012-07-10 09:20:40.125000
	Edit pad (rev 473)		Brady	cv405	XVal Session 9	1	XVal Session 9-Typing - Text-1		2012-07-10 09:20:46.670000
	Edit pad (rev 474)		Brady	cv405	XVal Session 9	1	XVal Session 9-Typing - Text-1		2012-07-10 09:20:47.178000
	Edit pad (rev 475)		Brady	cv405	XVal Session 9	1	XVal Session 9-Typing - Text-1		2012-07-10 09:21:12.318000
	Edit pad (rev 476)		Brady	cv405	XVal Session 9	1	XVal Session 9-Typing - Text-1		2012-07-10 09:21:12.899000
	Edit pad (rev 477)		Brady	cv405	XVal Session 9	1	XVal Session 9-Typing - Text-1		2012-07-10 09:21:13.953000
	Edit pad (rev 478)		Brady	cv405	XVal Session 9	1	XVal Session 9-Typing - Text-1		2012-07-10 09:21:14.460000
	Edit pad (rev 479)		Brady	cv405	XVal Session 9	1	XVal Session 9-Typing - Text-1		2012-07-10 09:21:14.960000
	Edit pad (rev 480)		Brady	cv405	XVal Session 9	1	XVal Session 9-Typing - Text-1		2012-07-10 09:21:15.460000
	Edit pad (rev 481)		Brady	cv405	XVal Session 9	1	XVal Session 9-Typing - Text-1		2012-07-10 09:21:15.960000
	Edit pad (rev 482)		Brady	cv405	XVal Session 9	1	XVal Session 9-Typing - Text-1		2012-07-10 09:21:16.460000
	Edit pad (rev 483)		Brady	cv405	XVal Session 9	1	XVal Session 9-Typing - Text-1		2012-07-10 09:21:16.961000
	Edit pad (rev 484)		Brady	cv405	XVal Session 9	1	XVal Session 9-Typing - Text-1		2012-07-10 09:21:17.461000
	Edit pad (rev 485)		Brady	cv405	XVal Session 9	1	XVal Session 9-Typing - Text-1		2012-07-10 09:21:18.384000
	Edit pad (rev 486)		Brady	cv405	XVal Session 9	1	XVal Session 9-Typing - Text-1		2012-07-10 09:21:18.887000
	Edit pad (rev 487)		Brady	cv405	XVal Session 9	1	XVal Session 9-Typing - Text-1		2012-07-10 09:21:19.398000
	Edit pad (rev 488)		Brady	cv405	XVal Session 9	1	XVal Session 9-Typing - Text-1		2012-07-10 09:21:20.425000
	Edit pad (rev 489)		Brady	cv405	XVal Session 9	1	XVal Session 9-Typing - Text-1		2012-07-10 09:21:20.927000
	Edit pad (rev 490)		Brady	cv405	XVal Session 9	1	XVal Session 9-Typing - Text-1		2012-07-10 09:21:21.428000
	Edit pad (rev 491)		Brady	cv405	XVal Session 9	1	XVal Session 9-Typing - Text-1		2012-07-10 09:21:21.992000
	Edit pad (rev 492)		Brady	cv405	XVal Session 9	1	XVal Session 9-Typing - Text-1		2012-07-10 09:21:23.413000
	Edit pad (rev 493)		Brady	cv405	XVal Session 9	1	XVal Session 9-Typing - Text-1		2012-07-10 09:21:23.913000
	Edit pad (rev 494)		Brady	cv405	XVal Session 9	1	XVal Session 9-Typing - Text-1		2012-07-10 09:21:24.416000
	Edit pad (rev 495)		Brady	cv405	XVal Session 9	1	XVal Session 9-Typing - Text-1		2012-07-10 09:21:24.916000
	Edit pad (rev 496)		Brady	cv405	XVal Session 9	1	XVal Session 9-Typing - Text-1		2012-07-10 09:21:25.413000
	Edit pad (rev 497)		Brady	cv405	XVal Session 9	1	XVal Session 9-Typing - Text-1		2012-07-10 09:21:25.915000
	Edit pad (rev 498)		Brady	cv405	XVal Session 9	1	XVal Session 9-Typing - Text-1		2012-07-10 09:21:26.417000
	Edit pad (rev 499)		Brady	cv405	XVal Session 9	1	XVal Session 9-Typing - Text-1		2012-07-10 09:21:26.929000
	Edit pad (rev 500)		Brady	cv405	XVal Session 9	1	XVal Session 9-Typing - Text-1		2012-07-10 09:21:27.427000
	Edit pad (rev 501)		Brady	cv405	XVal Session 9	1	XVal Session 9-Typing - Text-1		2012-07-10 09:21:27.927000
	Edit pad (rev 502)		Brady	cv405	XVal Session 9	1	XVal Session 9-Typing - Text-1		2012-07-10 09:21:28.428000
	Edit pad (rev 503)		Brady	cv405	XVal Session 9	1	XVal Session 9-Typing - Text-1		2012-07-10 09:21:28.927000
	Edit pad (rev 504)		Brady	cv405	XVal Session 9	1	XVal Session 9-Typing - Text-1		2012-07-10 09:21:34.479000
	Edit pad (rev 505)		Brady	cv405	XVal Session 9	1	XVal Session 9-Typing - Text-1		2012-07-10 09:21:34.991000
	Edit pad (rev 506)		Brady	cv405	XVal Session 9	1	XVal Session 9-Typing - Text-1		2012-07-10 09:21:35.488000
	Edit pad (rev 507)		Brady	cv405	XVal Session 9	1	XVal Session 9-Typing - Text-1		2012-07-10 09:21:35.992000
	Edit pad (rev 508)		Brady	cv405	XVal Session 9	1	XVal Session 9-Typing - Text-1		2012-07-10 09:21:36.490000
	Edit pad (rev 509)		Brady	cv405	XVal Session 9	1	XVal Session 9-Typing - Text-1		2012-07-10 09:21:37.665000
	Edit pad (rev 510)		Brady	cv405	XVal Session 9	1	XVal Session 9-Typing - Text-1		2012-07-10 09:21:39.733000
	Edit pad (rev 511)		Brady	cv405	XVal Session 9	1	XVal Session 9-Typing - Text-1		2012-07-10 09:21:40.241000
	Edit pad (rev 512)		Brady	cv405	XVal Session 9	1	XVal Session 9-Typing - Text-1		2012-07-10 09:21:40.746000
	Edit pad (rev 513)		Brady	cv405	XVal Session 9	1	XVal Session 9-Typing - Text-1		2012-07-10 09:21:42.381000
	Edit pad (rev 514)		Brady	cv405	XVal Session 9	1	XVal Session 9-Typing - Text-1		2012-07-10 09:21:42.887000
	Edit pad (rev 515)		Brady	cv405	XVal Session 9	1	XVal Session 9-Typing - Text-1		2012-07-10 09:21:44.525000
	Edit pad (rev 516)		Brady	cv405	XVal Session 9	1	XVal Session 9-Typing - Text-1		2012-07-10 09:21:45.038000
	Edit pad (rev 517)		Brady	cv405	XVal Session 9	1	XVal Session 9-Typing - Text-1		2012-07-10 09:21:45.540000
	Edit pad (rev 518)		Brady	cv405	XVal Session 9	1	XVal Session 9-Typing - Text-1		2012-07-10 09:21:46.041000
	Edit pad (rev 519)		Brady	cv405	XVal Session 9	1	XVal Session 9-Typing - Text-1		2012-07-10 09:21:46.537000
	Edit pad (rev 520)		Brady	cv405	XVal Session 9	1	XVal Session 9-Typing - Text-1		2012-07-10 09:21:47.045000
	Edit pad (rev 521)		Brady	cv405	XVal Session 9	1	XVal Session 9-Typing - Text-1		2012-07-10 09:21:47.555000
	Edit pad (rev 522)		Brady	cv405	XVal Session 9	1	XVal Session 9-Typing - Text-1		2012-07-10 09:21:48.248000
	Edit pad (rev 523)		Brady	cv405	XVal Session 9	1	XVal Session 9-Typing - Text-1		2012-07-10 09:21:49.351000
	Edit pad (rev 524)		Brady	cv405	XVal Session 9	1	XVal Session 9-Typing - Text-1		2012-07-10 09:21:50.872000
	Edit pad (rev 525)		Brady	cv405	XVal Session 9	1	XVal Session 9-Typing - Text-1		2012-07-10 09:21:51.601000
	Edit pad (rev 526)		Brady	cv405	XVal Session 9	1	XVal Session 9-Typing - Text-1		2012-07-10 09:21:52.107000
	Edit pad (rev 527)		Brady	cv405	XVal Session 9	1	XVal Session 9-Typing - Text-1		2012-07-10 09:21:52.619000
	Edit pad (rev 528)		Brady	cv405	XVal Session 9	1	XVal Session 9-Typing - Text-1		2012-07-10 09:21:53.117000
	Edit pad (rev 529)		Brady	cv405	XVal Session 9	1	XVal Session 9-Typing - Text-1		2012-07-10 09:21:53.614000
	Edit pad (rev 530)		Brady	cv405	XVal Session 9	1	XVal Session 9-Typing - Text-1		2012-07-10 09:21:54.115000
	Edit pad (rev 531)		Brady	cv405	XVal Session 9	1	XVal Session 9-Typing - Text-1		2012-07-10 09:21:55.222000
	Edit pad (rev 532)		Brady	cv405	XVal Session 9	1	XVal Session 9-Typing - Text-1		2012-07-10 09:21:55.728000
	Edit pad (rev 533)		Brady	cv405	XVal Session 9	1	XVal Session 9-Typing - Text-1		2012-07-10 09:21:58.467000
	Edit pad (rev 534)		Brady	cv405	XVal Session 9	1	XVal Session 9-Typing - Text-1		2012-07-10 09:21:58.982000
	Edit pad (rev 535)		Brady	cv405	XVal Session 9	1	XVal Session 9-Typing - Text-1		2012-07-10 09:21:59.698000
	Edit pad (rev 536)		Brady	cv405	XVal Session 9	1	XVal Session 9-Typing - Text-1		2012-07-10 09:22:00.199000
	Edit pad (rev 537)		Brady	cv405	XVal Session 9	1	XVal Session 9-Typing - Text-1		2012-07-10 09:22:00.709000
	Edit pad (rev 538)		Jamey	cv409	XVal Session 9	1	XVal Session 9-Typing - Text-1		2012-07-10 09:22:00.716000
	Edit pad (rev 539)		Brady	cv405	XVal Session 9	1	XVal Session 9-Typing - Text-1		2012-07-10 09:22:01.209000
	Edit pad (rev 540)		Brady	cv405	XVal Session 9	1	XVal Session 9-Typing - Text-1		2012-07-10 09:22:01.709000
	Edit pad (rev 541)		Brady	cv405	XVal Session 9	1	XVal Session 9-Typing - Text-1		2012-07-10 09:22:02.209000
	Edit pad (rev 542)		Brady	cv405	XVal Session 9	1	XVal Session 9-Typing - Text-1		2012-07-10 09:22:02.719000
	Edit pad (rev 543)		Brady	cv405	XVal Session 9	1	XVal Session 9-Typing - Text-1		2012-07-10 09:22:03.209000
	Edit pad (rev 544)		Jamey	cv409	XVal Session 9	1	XVal Session 9-Typing - Text-1		2012-07-10 09:22:03.317000
	Edit pad (rev 545)		Frank	cv407	XVal Session 9	1	XVal Session 9-Typing - Text-1		2012-07-10 09:22:03.519000
	Edit pad (rev 546)		Brady	cv405	XVal Session 9	1	XVal Session 9-Typing - Text-1		2012-07-10 09:22:03.709000
	Edit pad (rev 547)		Frank	cv407	XVal Session 9	1	XVal Session 9-Typing - Text-1		2012-07-10 09:22:04.104000
	Edit pad (rev 548)		Brady	cv405	XVal Session 9	1	XVal Session 9-Typing - Text-1		2012-07-10 09:22:04.255000
	Edit pad (rev 549)		Brady	cv405	XVal Session 9	1	XVal Session 9-Typing - Text-1		2012-07-10 09:22:05.442000
	Edit pad (rev 550)		Jamey	cv409	XVal Session 9	1	XVal Session 9-Typing - Text-1		2012-07-10 09:22:05.922000
	Edit pad (rev 551)		Brady	cv405	XVal Session 9	1	XVal Session 9-Typing - Text-1		2012-07-10 09:22:05.953000
	Edit pad (rev 552)		Jamey	cv409	XVal Session 9	1	XVal Session 9-Typing - Text-1		2012-07-10 09:22:06.432000
	Edit pad (rev 553)		Brady	cv405	XVal Session 9	1	XVal Session 9-Typing - Text-1		2012-07-10 09:22:06.526000
	Edit pad (rev 554)		Jamey	cv409	XVal Session 9	1	XVal Session 9-Typing - Text-1		2012-07-10 09:22:06.932000
	Edit pad (rev 555)		Brady	cv405	XVal Session 9	1	XVal Session 9-Typing - Text-1		2012-07-10 09:22:07.030000
	Edit pad (rev 556)		Jamey	cv409	XVal Session 9	1	XVal Session 9-Typing - Text-1		2012-07-10 09:22:07.432000
	Edit pad (rev 557)		Brady	cv405	XVal Session 9	1	XVal Session 9-Typing - Text-1		2012-07-10 09:22:07.537000
	Edit pad (rev 558)		Jamey	cv409	XVal Session 9	1	XVal Session 9-Typing - Text-1		2012-07-10 09:22:07.931000
	Edit pad (rev 559)		Brady	cv405	XVal Session 9	1	XVal Session 9-Typing - Text-1		2012-07-10 09:22:08.038000
	Edit pad (rev 560)		Jamey	cv409	XVal Session 9	1	XVal Session 9-Typing - Text-1		2012-07-10 09:22:08.432000
	Edit pad (rev 561)		Brady	cv405	XVal Session 9	1	XVal Session 9-Typing - Text-1		2012-07-10 09:22:08.542000
	Edit pad (rev 562)		Brady	cv405	XVal Session 9	1	XVal Session 9-Typing - Text-1		2012-07-10 09:22:09.056000
	Edit pad (rev 563)		Brady	cv405	XVal Session 9	1	XVal Session 9-Typing - Text-1		2012-07-10 09:22:09.558000
	Edit pad (rev 564)		Jamey	cv409	XVal Session 9	1	XVal Session 9-Typing - Text-1		2012-07-10 09:22:09.832000
	Edit pad (rev 565)		Jamey	cv409	XVal Session 9	1	XVal Session 9-Typing - Text-1		2012-07-10 09:22:10.338000
	Edit pad (rev 566)		Brady	cv405	XVal Session 9	1	XVal Session 9-Typing - Text-1		2012-07-10 09:22:10.643000
	Edit pad (rev 567)		Jamey	cv409	XVal Session 9	1	XVal Session 9-Typing - Text-1		2012-07-10 09:22:10.837000
	Edit pad (rev 568)		Brady	cv405	XVal Session 9	1	XVal Session 9-Typing - Text-1		2012-07-10 09:22:11.145000
	Edit pad (rev 569)		Jamey	cv409	XVal Session 9	1	XVal Session 9-Typing - Text-1		2012-07-10 09:22:11.343000
	Edit pad (rev 570)		Jamey	cv409	XVal Session 9	1	XVal Session 9-Typing - Text-1		2012-07-10 09:22:11.854000
	Edit pad (rev 571)		Brady	cv405	XVal Session 9	1	XVal Session 9-Typing - Text-1		2012-07-10 09:22:11.918000
	Edit pad (rev 572)		Frank	cv407	XVal Session 9	1	XVal Session 9-Typing - Text-1		2012-07-10 09:22:12.242000
	Edit pad (rev 573)		Brady	cv405	XVal Session 9	1	XVal Session 9-Typing - Text-1		2012-07-10 09:22:12.414000
	Edit pad (rev 574)		Jamey	cv409	XVal Session 9	1	XVal Session 9-Typing - Text-1		2012-07-10 09:22:12.432000
	Edit pad (rev 575)		Frank	cv407	XVal Session 9	1	XVal Session 9-Typing - Text-1		2012-07-10 09:22:12.749000
	Edit pad (rev 576)		Brady	cv405	XVal Session 9	1	XVal Session 9-Typing - Text-1		2012-07-10 09:22:12.916000
	Edit pad (rev 577)		Jamey	cv409	XVal Session 9	1	XVal Session 9-Typing - Text-1		2012-07-10 09:22:12.942000
	Edit pad (rev 578)		Brady	cv405	XVal Session 9	1	XVal Session 9-Typing - Text-1		2012-07-10 09:22:13.412000
	Edit pad (rev 579)		Jamey	cv409	XVal Session 9	1	XVal Session 9-Typing - Text-1		2012-07-10 09:22:13.446000
	Edit pad (rev 580)		Brady	cv405	XVal Session 9	1	XVal Session 9-Typing - Text-1		2012-07-10 09:22:13.918000
	Edit pad (rev 581)		Jamey	cv409	XVal Session 9	1	XVal Session 9-Typing - Text-1		2012-07-10 09:22:13.946000
	Edit pad (rev 582)		Brady	cv405	XVal Session 9	1	XVal Session 9-Typing - Text-1		2012-07-10 09:22:14.412000
	Edit pad (rev 583)		Jamey	cv409	XVal Session 9	1	XVal Session 9-Typing - Text-1		2012-07-10 09:22:14.452000
	Edit pad (rev 584)		Jamey	cv409	XVal Session 9	1	XVal Session 9-Typing - Text-1		2012-07-10 09:22:15.716000
	Edit pad (rev 585)		Brady	cv405	XVal Session 9	1	XVal Session 9-Typing - Text-1		2012-07-10 09:22:15.772000
	Edit pad (rev 586)		Jamey	cv409	XVal Session 9	1	XVal Session 9-Typing - Text-1		2012-07-10 09:22:16.232000
	Edit pad (rev 587)		Brady	cv405	XVal Session 9	1	XVal Session 9-Typing - Text-1		2012-07-10 09:22:16.280000
	Edit pad (rev 588)		Frank	cv407	XVal Session 9	1	XVal Session 9-Typing - Text-1		2012-07-10 09:22:16.659000
	Edit pad (rev 589)		Jamey	cv409	XVal Session 9	1	XVal Session 9-Typing - Text-1		2012-07-10 09:22:16.743000
	Edit pad (rev 590)		Frank	cv407	XVal Session 9	1	XVal Session 9-Typing - Text-1		2012-07-10 09:22:17.160000
	Edit pad (rev 591)		Brady	cv405	XVal Session 9	1	XVal Session 9-Typing - Text-1		2012-07-10 09:22:17.539000
	Edit pad (rev 592)		Frank	cv407	XVal Session 9	1	XVal Session 9-Typing - Text-1		2012-07-10 09:22:17.668000
	Edit pad (rev 593)		Brady	cv405	XVal Session 9	1	XVal Session 9-Typing - Text-1		2012-07-10 09:22:18.041000
	Edit pad (rev 594)		Frank	cv407	XVal Session 9	1	XVal Session 9-Typing - Text-1		2012-07-10 09:22:18.169000
	Edit pad (rev 595)		Jamey	cv409	XVal Session 9	1	XVal Session 9-Typing - Text-1		2012-07-10 09:22:18.554000
	Edit pad (rev 596)		Frank	cv407	XVal Session 9	1	XVal Session 9-Typing - Text-1		2012-07-10 09:22:18.673000
	Edit pad (rev 597)		Brady	cv405	XVal Session 9	1	XVal Session 9-Typing - Text-1		2012-07-10 09:22:19.087000
	Edit pad (rev 598)		Jamey	cv409	XVal Session 9	1	XVal Session 9-Typing - Text-1		2012-07-10 09:22:19.123000
	Edit pad (rev 599)		Frank	cv407	XVal Session 9	1	XVal Session 9-Typing - Text-1		2012-07-10 09:22:19.188000
	Edit pad (rev 600)		Brady	cv405	XVal Session 9	1	XVal Session 9-Typing - Text-1		2012-07-10 09:22:19.585000
	Edit pad (rev 601)		Frank	cv407	XVal Session 9	1	XVal Session 9-Typing - Text-1		2012-07-10 09:22:19.699000
	Edit pad (rev 602)		Brady	cv405	XVal Session 9	1	XVal Session 9-Typing - Text-1		2012-07-10 09:22:20.100000
	Edit pad (rev 603)		Frank	cv407	XVal Session 9	1	XVal Session 9-Typing - Text-1		2012-07-10 09:22:20.200000
	Edit pad (rev 604)		Jamey	cv409	XVal Session 9	1	XVal Session 9-Typing - Text-1		2012-07-10 09:22:20.520000
	Edit pad (rev 605)		Frank	cv407	XVal Session 9	1	XVal Session 9-Typing - Text-1		2012-07-10 09:22:20.706000
	Edit pad (rev 606)		Jamey	cv409	XVal Session 9	1	XVal Session 9-Typing - Text-1		2012-07-10 09:22:21.025000
	Edit pad (rev 607)		Brady	cv405	XVal Session 9	1	XVal Session 9-Typing - Text-1		2012-07-10 09:22:21.053000
	Edit pad (rev 608)		Frank	cv407	XVal Session 9	1	XVal Session 9-Typing - Text-1		2012-07-10 09:22:21.217000
	Edit pad (rev 609)		Jamey	cv409	XVal Session 9	1	XVal Session 9-Typing - Text-1		2012-07-10 09:22:21.526000
	Edit pad (rev 610)		Brady	cv405	XVal Session 9	1	XVal Session 9-Typing - Text-1		2012-07-10 09:22:21.553000
	Edit pad (rev 611)		Jamey	cv409	XVal Session 9	1	XVal Session 9-Typing - Text-1		2012-07-10 09:22:22.031000
	Edit pad (rev 612)		Brady	cv405	XVal Session 9	1	XVal Session 9-Typing - Text-1		2012-07-10 09:22:22.054000
	Edit pad (rev 613)		Jamey	cv409	XVal Session 9	1	XVal Session 9-Typing - Text-1		2012-07-10 09:22:22.537000
	Edit pad (rev 614)		Brady	cv405	XVal Session 9	1	XVal Session 9-Typing - Text-1		2012-07-10 09:22:22.576000
	Edit pad (rev 615)		Brady	cv405	XVal Session 9	1	XVal Session 9-Typing - Text-1		2012-07-10 09:22:23.355000
	Edit pad (rev 616)		Frank	cv407	XVal Session 9	1	XVal Session 9-Typing - Text-1		2012-07-10 09:22:23.422000
	Edit pad (rev 617)		Frank	cv407	XVal Session 9	1	XVal Session 9-Typing - Text-1		2012-07-10 09:22:23.922000
	Edit pad (rev 618)		Jamey	cv409	XVal Session 9	1	XVal Session 9-Typing - Text-1		2012-07-10 09:22:24.135000
	Edit pad (rev 619)		Frank	cv407	XVal Session 9	1	XVal Session 9-Typing - Text-1		2012-07-10 09:22:24.422000
	Edit pad (rev 620)		Brady	cv405	XVal Session 9	1	XVal Session 9-Typing - Text-1		2012-07-10 09:22:24.563000
	Edit pad (rev 621)		Jamey	cv409	XVal Session 9	1	XVal Session 9-Typing - Text-1		2012-07-10 09:22:24.633000
	Edit pad (rev 622)		Frank	cv407	XVal Session 9	1	XVal Session 9-Typing - Text-1		2012-07-10 09:22:24.924000
	Edit pad (rev 623)		Brady	cv405	XVal Session 9	1	XVal Session 9-Typing - Text-1		2012-07-10 09:22:25.068000
	Edit pad (rev 624)		Jamey	cv409	XVal Session 9	1	XVal Session 9-Typing - Text-1		2012-07-10 09:22:25.394000
	Edit pad (rev 625)		Frank	cv407	XVal Session 9	1	XVal Session 9-Typing - Text-1		2012-07-10 09:22:25.426000
	Edit pad (rev 626)		Brady	cv405	XVal Session 9	1	XVal Session 9-Typing - Text-1		2012-07-10 09:22:25.567000
	Edit pad (rev 627)		Frank	cv407	XVal Session 9	1	XVal Session 9-Typing - Text-1		2012-07-10 09:22:25.936000
	Edit pad (rev 628)		Brady	cv405	XVal Session 9	1	XVal Session 9-Typing - Text-1		2012-07-10 09:22:26.067000
	Edit pad (rev 629)		Jamey	cv409	XVal Session 9	1	XVal Session 9-Typing - Text-1		2012-07-10 09:22:26.299000
	Edit pad (rev 630)		Frank	cv407	XVal Session 9	1	XVal Session 9-Typing - Text-1		2012-07-10 09:22:26.434000
	Edit pad (rev 631)		Brady	cv405	XVal Session 9	1	XVal Session 9-Typing - Text-1		2012-07-10 09:22:26.568000
	Edit pad (rev 632)		Jamey	cv409	XVal Session 9	1	XVal Session 9-Typing - Text-1		2012-07-10 09:22:26.840000
	Edit pad (rev 633)		Frank	cv407	XVal Session 9	1	XVal Session 9-Typing - Text-1		2012-07-10 09:22:26.934000
	Edit pad (rev 634)		Brady	cv405	XVal Session 9	1	XVal Session 9-Typing - Text-1		2012-07-10 09:22:27.067000
	Edit pad (rev 635)		Jamey	cv409	XVal Session 9	1	XVal Session 9-Typing - Text-1		2012-07-10 09:22:27.354000
	Edit pad (rev 636)		Frank	cv407	XVal Session 9	1	XVal Session 9-Typing - Text-1		2012-07-10 09:22:27.440000
	Edit pad (rev 637)		Brady	cv405	XVal Session 9	1	XVal Session 9-Typing - Text-1		2012-07-10 09:22:27.573000
	Edit pad (rev 638)		Frank	cv407	XVal Session 9	1	XVal Session 9-Typing - Text-1		2012-07-10 09:22:28.048000
	Edit pad (rev 639)		Brady	cv405	XVal Session 9	1	XVal Session 9-Typing - Text-1		2012-07-10 09:22:28.083000
	Edit pad (rev 640)		Jamey	cv409	XVal Session 9	1	XVal Session 9-Typing - Text-1		2012-07-10 09:22:28.446000
	Edit pad (rev 641)		Frank	cv407	XVal Session 9	1	XVal Session 9-Typing - Text-1		2012-07-10 09:22:28.559000
	Edit pad (rev 642)		Brady	cv405	XVal Session 9	1	XVal Session 9-Typing - Text-1		2012-07-10 09:22:28.871000
	Edit pad (rev 643)		Frank	cv407	XVal Session 9	1	XVal Session 9-Typing - Text-1		2012-07-10 09:22:29.061000
	Edit pad (rev 644)		Brady	cv405	XVal Session 9	1	XVal Session 9-Typing - Text-1		2012-07-10 09:22:29.382000
	Edit pad (rev 645)		Jamey	cv409	XVal Session 9	1	XVal Session 9-Typing - Text-1		2012-07-10 09:22:29.428000
	Edit pad (rev 646)		Frank	cv407	XVal Session 9	1	XVal Session 9-Typing - Text-1		2012-07-10 09:22:29.563000
	Edit pad (rev 647)		Brady	cv405	XVal Session 9	1	XVal Session 9-Typing - Text-1		2012-07-10 09:22:29.883000
	Edit pad (rev 648)		Jamey	cv409	XVal Session 9	1	XVal Session 9-Typing - Text-1		2012-07-10 09:22:29.931000
	Edit pad (rev 649)		Jamey	cv409	XVal Session 9	1	XVal Session 9-Typing - Text-1		2012-07-10 09:22:30.431000
	Edit pad (rev 650)		Brady	cv405	XVal Session 9	1	XVal Session 9-Typing - Text-1		2012-07-10 09:22:30.476000
	Edit pad (rev 651)		Frank	cv407	XVal Session 9	1	XVal Session 9-Typing - Text-1		2012-07-10 09:22:30.589000
	Edit pad (rev 652)		Brady	cv405	XVal Session 9	1	XVal Session 9-Typing - Text-1		2012-07-10 09:22:30.975000
	Edit pad (rev 653)		Frank	cv407	XVal Session 9	1	XVal Session 9-Typing - Text-1		2012-07-10 09:22:31.208000
	Edit pad (rev 654)		Frank	cv407	XVal Session 9	1	XVal Session 9-Typing - Text-1		2012-07-10 09:22:31.718000
	Edit pad (rev 655)		Jamey	cv409	XVal Session 9	1	XVal Session 9-Typing - Text-1		2012-07-10 09:22:31.743000
	Edit pad (rev 656)		Frank	cv407	XVal Session 9	1	XVal Session 9-Typing - Text-1		2012-07-10 09:22:32.218000
	Edit pad (rev 657)		Jamey	cv409	XVal Session 9	1	XVal Session 9-Typing - Text-1		2012-07-10 09:22:32.244000
	Edit pad (rev 658)		Frank	cv407	XVal Session 9	1	XVal Session 9-Typing - Text-1		2012-07-10 09:22:32.717000
	Edit pad (rev 659)		Brady	cv405	XVal Session 9	1	XVal Session 9-Typing - Text-1		2012-07-10 09:22:32.788000
	Edit pad (rev 660)		Jamey	cv409	XVal Session 9	1	XVal Session 9-Typing - Text-1		2012-07-10 09:22:33.130000
	Edit pad (rev 661)		Frank	cv407	XVal Session 9	1	XVal Session 9-Typing - Text-1		2012-07-10 09:22:33.215000
	Edit pad (rev 662)		Brady	cv405	XVal Session 9	1	XVal Session 9-Typing - Text-1		2012-07-10 09:22:33.303000
	Edit pad (rev 663)		Frank	cv407	XVal Session 9	1	XVal Session 9-Typing - Text-1		2012-07-10 09:22:33.722000
	Edit pad (rev 664)		Brady	cv405	XVal Session 9	1	XVal Session 9-Typing - Text-1		2012-07-10 09:22:33.845000
	Edit pad (rev 665)		Frank	cv407	XVal Session 9	1	XVal Session 9-Typing - Text-1		2012-07-10 09:22:34.232000
	Edit pad (rev 666)		Jamey	cv409	XVal Session 9	1	XVal Session 9-Typing - Text-1		2012-07-10 09:22:34.352000
	Edit pad (rev 667)		Frank	cv407	XVal Session 9	1	XVal Session 9-Typing - Text-1		2012-07-10 09:22:34.783000
	Edit pad (rev 668)		Jamey	cv409	XVal Session 9	1	XVal Session 9-Typing - Text-1		2012-07-10 09:22:34.862000
	Edit pad (rev 669)		Frank	cv407	XVal Session 9	1	XVal Session 9-Typing - Text-1		2012-07-10 09:22:35.234000
	Edit pad (rev 670)		Frank	cv407	XVal Session 9	1	XVal Session 9-Typing - Text-1		2012-07-10 09:22:35.734000
	Edit pad (rev 671)		Frank	cv407	XVal Session 9	1	XVal Session 9-Typing - Text-1		2012-07-10 09:22:36.237000
	Edit pad (rev 672)		Jamey	cv409	XVal Session 9	1	XVal Session 9-Typing - Text-1		2012-07-10 09:22:36.330000
	Edit pad (rev 673)		Brady	cv405	XVal Session 9	1	XVal Session 9-Typing - Text-1		2012-07-10 09:22:36.375000
	Edit pad (rev 674)		Frank	cv407	XVal Session 9	1	XVal Session 9-Typing - Text-1		2012-07-10 09:22:36.748000
	Edit pad (rev 675)		Jamey	cv409	XVal Session 9	1	XVal Session 9-Typing - Text-1		2012-07-10 09:22:36.847000
	Edit pad (rev 676)		Brady	cv405	XVal Session 9	1	XVal Session 9-Typing - Text-1		2012-07-10 09:22:37.104000
	Edit pad (rev 677)		Frank	cv407	XVal Session 9	1	XVal Session 9-Typing - Text-1		2012-07-10 09:22:37.248000
	Edit pad (rev 678)		Brady	cv405	XVal Session 9	1	XVal Session 9-Typing - Text-1		2012-07-10 09:22:37.600000
	Edit pad (rev 679)		Frank	cv407	XVal Session 9	1	XVal Session 9-Typing - Text-1		2012-07-10 09:22:37.747000
	Edit pad (rev 680)		Jamey	cv409	XVal Session 9	1	XVal Session 9-Typing - Text-1		2012-07-10 09:22:38.006000
	Edit pad (rev 681)		Brady	cv405	XVal Session 9	1	XVal Session 9-Typing - Text-1		2012-07-10 09:22:38.100000
	Edit pad (rev 682)		Frank	cv407	XVal Session 9	1	XVal Session 9-Typing - Text-1		2012-07-10 09:22:38.248000
	Edit pad (rev 683)		Brady	cv405	XVal Session 9	1	XVal Session 9-Typing - Text-1		2012-07-10 09:22:38.600000
	Edit pad (rev 684)		Jamey	cv409	XVal Session 9	1	XVal Session 9-Typing - Text-1		2012-07-10 09:22:38.712000
	Edit pad (rev 685)		Frank	cv407	XVal Session 9	1	XVal Session 9-Typing - Text-1		2012-07-10 09:22:38.756000
	Edit pad (rev 686)		Brady	cv405	XVal Session 9	1	XVal Session 9-Typing - Text-1		2012-07-10 09:22:39.100000
	Edit pad (rev 687)		Jamey	cv409	XVal Session 9	1	XVal Session 9-Typing - Text-1		2012-07-10 09:22:39.212000
	Edit pad (rev 688)		Brady	cv405	XVal Session 9	1	XVal Session 9-Typing - Text-1		2012-07-10 09:22:39.600000
	Edit pad (rev 689)		Jamey	cv409	XVal Session 9	1	XVal Session 9-Typing - Text-1		2012-07-10 09:22:39.712000
	Edit pad (rev 690)		Frank	cv407	XVal Session 9	1	XVal Session 9-Typing - Text-1		2012-07-10 09:22:39.857000
	Edit pad (rev 691)		Brady	cv405	XVal Session 9	1	XVal Session 9-Typing - Text-1		2012-07-10 09:22:40.100000
	Edit pad (rev 692)		Frank	cv407	XVal Session 9	1	XVal Session 9-Typing - Text-1		2012-07-10 09:22:40.357000
	Edit pad (rev 693)		Jamey	cv409	XVal Session 9	1	XVal Session 9-Typing - Text-1		2012-07-10 09:22:40.409000
	Edit pad (rev 694)		Brady	cv405	XVal Session 9	1	XVal Session 9-Typing - Text-1		2012-07-10 09:22:40.600000
	Edit pad (rev 695)		Frank	cv407	XVal Session 9	1	XVal Session 9-Typing - Text-1		2012-07-10 09:22:40.857000
	Edit pad (rev 696)		Brady	cv405	XVal Session 9	1	XVal Session 9-Typing - Text-1		2012-07-10 09:22:41.102000
	Edit pad (rev 697)		Jamey	cv409	XVal Session 9	1	XVal Session 9-Typing - Text-1		2012-07-10 09:22:41.135000
	Edit pad (rev 698)		Frank	cv407	XVal Session 9	1	XVal Session 9-Typing - Text-1		2012-07-10 09:22:41.360000
	Edit pad (rev 699)		Brady	cv405	XVal Session 9	1	XVal Session 9-Typing - Text-1		2012-07-10 09:22:41.600000
	Edit pad (rev 700)		Jamey	cv409	XVal Session 9	1	XVal Session 9-Typing - Text-1		2012-07-10 09:22:41.634000
	Edit pad (rev 701)		Frank	cv407	XVal Session 9	1	XVal Session 9-Typing - Text-1		2012-07-10 09:22:41.862000
	Edit pad (rev 702)		Jamey	cv409	XVal Session 9	1	XVal Session 9-Typing - Text-1		2012-07-10 09:22:42.136000
	Edit pad (rev 703)		Frank	cv407	XVal Session 9	1	XVal Session 9-Typing - Text-1		2012-07-10 09:22:42.373000
	Edit pad (rev 704)		Jamey	cv409	XVal Session 9	1	XVal Session 9-Typing - Text-1		2012-07-10 09:22:42.635000
	Edit pad (rev 705)		Frank	cv407	XVal Session 9	1	XVal Session 9-Typing - Text-1		2012-07-10 09:22:42.916000
	Edit pad (rev 706)		Jamey	cv409	XVal Session 9	1	XVal Session 9-Typing - Text-1		2012-07-10 09:22:43.135000
	Edit pad (rev 707)		Frank	cv407	XVal Session 9	1	XVal Session 9-Typing - Text-1		2012-07-10 09:22:43.422000
	Edit pad (rev 708)		Frank	cv407	XVal Session 9	1	XVal Session 9-Typing - Text-1		2012-07-10 09:22:43.931000
	Edit pad (rev 709)		Brady	cv405	XVal Session 9	1	XVal Session 9-Typing - Text-1		2012-07-10 09:22:43.977000
	Edit pad (rev 710)		Jamey	cv409	XVal Session 9	1	XVal Session 9-Typing - Text-1		2012-07-10 09:22:44.208000
	Edit pad (rev 711)		Frank	cv407	XVal Session 9	1	XVal Session 9-Typing - Text-1		2012-07-10 09:22:44.437000
	Edit pad (rev 712)		Brady	cv405	XVal Session 9	1	XVal Session 9-Typing - Text-1		2012-07-10 09:22:44.505000
	Edit pad (rev 713)		Jamey	cv409	XVal Session 9	1	XVal Session 9-Typing - Text-1		2012-07-10 09:22:44.713000
	Edit pad (rev 714)		Frank	cv407	XVal Session 9	1	XVal Session 9-Typing - Text-1		2012-07-10 09:22:44.937000
	Edit pad (rev 715)		Brady	cv405	XVal Session 9	1	XVal Session 9-Typing - Text-1		2012-07-10 09:22:45.004000
	Edit pad (rev 716)		Jamey	cv409	XVal Session 9	1	XVal Session 9-Typing - Text-1		2012-07-10 09:22:45.213000
	Edit pad (rev 717)		Frank	cv407	XVal Session 9	1	XVal Session 9-Typing - Text-1		2012-07-10 09:22:45.437000
	Edit pad (rev 718)		Brady	cv405	XVal Session 9	1	XVal Session 9-Typing - Text-1		2012-07-10 09:22:45.550000
	Edit pad (rev 719)		Frank	cv407	XVal Session 9	1	XVal Session 9-Typing - Text-1		2012-07-10 09:22:45.937000
	Edit pad (rev 720)		Brady	cv405	XVal Session 9	1	XVal Session 9-Typing - Text-1		2012-07-10 09:22:46.152000
	Edit pad (rev 721)		Jamey	cv409	XVal Session 9	1	XVal Session 9-Typing - Text-1		2012-07-10 09:22:46.224000
	Edit pad (rev 722)		Frank	cv407	XVal Session 9	1	XVal Session 9-Typing - Text-1		2012-07-10 09:22:46.437000
	Edit pad (rev 723)		Jamey	cv409	XVal Session 9	1	XVal Session 9-Typing - Text-1		2012-07-10 09:22:46.729000
	Edit pad (rev 724)		Frank	cv407	XVal Session 9	1	XVal Session 9-Typing - Text-1		2012-07-10 09:22:46.937000
	Edit pad (rev 725)		Jamey	cv409	XVal Session 9	1	XVal Session 9-Typing - Text-1		2012-07-10 09:22:47.229000
	Edit pad (rev 726)		Frank	cv407	XVal Session 9	1	XVal Session 9-Typing - Text-1		2012-07-10 09:22:47.441000
	Edit pad (rev 727)		Jamey	cv409	XVal Session 9	1	XVal Session 9-Typing - Text-1		2012-07-10 09:22:47.729000
	Edit pad (rev 728)		Frank	cv407	XVal Session 9	1	XVal Session 9-Typing - Text-1		2012-07-10 09:22:47.951000
	Edit pad (rev 729)		Brady	cv405	XVal Session 9	1	XVal Session 9-Typing - Text-1		2012-07-10 09:22:48.056000
	Edit pad (rev 730)		Frank	cv407	XVal Session 9	1	XVal Session 9-Typing - Text-1		2012-07-10 09:22:48.451000
	Edit pad (rev 731)		Brady	cv405	XVal Session 9	1	XVal Session 9-Typing - Text-1		2012-07-10 09:22:48.571000
	Edit pad (rev 732)		Frank	cv407	XVal Session 9	1	XVal Session 9-Typing - Text-1		2012-07-10 09:22:49.319000
	Edit pad (rev 733)		Frank	cv407	XVal Session 9	1	XVal Session 9-Typing - Text-1		2012-07-10 09:22:49.826000
	Edit pad (rev 734)		Jamey	cv409	XVal Session 9	1	XVal Session 9-Typing - Text-1		2012-07-10 09:22:50.245000
	Edit pad (rev 735)		Jamey	cv409	XVal Session 9	1	XVal Session 9-Typing - Text-1		2012-07-10 09:22:50.764000
	Edit pad (rev 736)		Jamey	cv409	XVal Session 9	1	XVal Session 9-Typing - Text-1		2012-07-10 09:22:51.272000
	Edit pad (rev 737)		Frank	cv407	XVal Session 9	1	XVal Session 9-Typing - Text-1		2012-07-10 09:22:51.375000
	Edit pad (rev 738)		Jamey	cv409	XVal Session 9	1	XVal Session 9-Typing - Text-1		2012-07-10 09:22:51.775000
	Edit pad (rev 739)		Frank	cv407	XVal Session 9	1	XVal Session 9-Typing - Text-1		2012-07-10 09:22:52.211000
	Edit pad (rev 740)		Frank	cv407	XVal Session 9	1	XVal Session 9-Typing - Text-1		2012-07-10 09:22:52.717000
	Edit pad (rev 741)		Jamey	cv409	XVal Session 9	1	XVal Session 9-Typing - Text-1		2012-07-10 09:22:53.096000
	Edit pad (rev 742)		Frank	cv407	XVal Session 9	1	XVal Session 9-Typing - Text-1		2012-07-10 09:22:53.215000
	Edit pad (rev 743)		Jamey	cv409	XVal Session 9	1	XVal Session 9-Typing - Text-1		2012-07-10 09:22:53.603000
	Edit pad (rev 744)		Frank	cv407	XVal Session 9	1	XVal Session 9-Typing - Text-1		2012-07-10 09:22:53.716000
	Edit pad (rev 745)		Jamey	cv409	XVal Session 9	1	XVal Session 9-Typing - Text-1		2012-07-10 09:22:54.104000
	Edit pad (rev 746)		Frank	cv407	XVal Session 9	1	XVal Session 9-Typing - Text-1		2012-07-10 09:22:54.216000
	Edit pad (rev 747)		Frank	cv407	XVal Session 9	1	XVal Session 9-Typing - Text-1		2012-07-10 09:22:54.717000
	Edit pad (rev 748)		Brady	cv405	XVal Session 9	1	XVal Session 9-Typing - Text-1		2012-07-10 09:22:55.176000
	Edit pad (rev 749)		Frank	cv407	XVal Session 9	1	XVal Session 9-Typing - Text-1		2012-07-10 09:22:55.216000
	Edit pad (rev 750)		Brady	cv405	XVal Session 9	1	XVal Session 9-Typing - Text-1		2012-07-10 09:22:55.682000
	Edit pad (rev 751)		Frank	cv407	XVal Session 9	1	XVal Session 9-Typing - Text-1		2012-07-10 09:22:55.717000
	Edit pad (rev 752)		Jamey	cv409	XVal Session 9	1	XVal Session 9-Typing - Text-1		2012-07-10 09:22:55.755000
	Edit pad (rev 753)		Brady	cv405	XVal Session 9	1	XVal Session 9-Typing - Text-1		2012-07-10 09:22:56.179000
	Edit pad (rev 754)		Frank	cv407	XVal Session 9	1	XVal Session 9-Typing - Text-1		2012-07-10 09:22:56.218000
	Edit pad (rev 755)		Jamey	cv409	XVal Session 9	1	XVal Session 9-Typing - Text-1		2012-07-10 09:22:56.263000
	Edit pad (rev 756)		Brady	cv405	XVal Session 9	1	XVal Session 9-Typing - Text-1		2012-07-10 09:22:56.680000
	Edit pad (rev 757)		Frank	cv407	XVal Session 9	1	XVal Session 9-Typing - Text-1		2012-07-10 09:22:56.717000
	Edit pad (rev 758)		Jamey	cv409	XVal Session 9	1	XVal Session 9-Typing - Text-1		2012-07-10 09:22:56.790000
	Edit pad (rev 759)		Brady	cv405	XVal Session 9	1	XVal Session 9-Typing - Text-1		2012-07-10 09:22:57.183000
	Edit pad (rev 760)		Frank	cv407	XVal Session 9	1	XVal Session 9-Typing - Text-1		2012-07-10 09:22:57.221000
	Edit pad (rev 761)		Jamey	cv409	XVal Session 9	1	XVal Session 9-Typing - Text-1		2012-07-10 09:22:57.273000
	Edit pad (rev 762)		Frank	cv407	XVal Session 9	1	XVal Session 9-Typing - Text-1		2012-07-10 09:22:57.717000
	Edit pad (rev 763)		Jamey	cv409	XVal Session 9	1	XVal Session 9-Typing - Text-1		2012-07-10 09:22:58.106000
	Edit pad (rev 764)		Frank	cv407	XVal Session 9	1	XVal Session 9-Typing - Text-1		2012-07-10 09:22:58.216000
	Edit pad (rev 765)		Brady	cv405	XVal Session 9	1	XVal Session 9-Typing - Text-1		2012-07-10 09:22:58.574000
	Edit pad (rev 766)		Jamey	cv409	XVal Session 9	1	XVal Session 9-Typing - Text-1		2012-07-10 09:22:58.604000
	Edit pad (rev 767)		Frank	cv407	XVal Session 9	1	XVal Session 9-Typing - Text-1		2012-07-10 09:22:58.715000
	Edit pad (rev 768)		Jamey	cv409	XVal Session 9	1	XVal Session 9-Typing - Text-1		2012-07-10 09:22:59.105000
	Edit pad (rev 769)		Brady	cv405	XVal Session 9	1	XVal Session 9-Typing - Text-1		2012-07-10 09:22:59.113000
	Edit pad (rev 770)		Frank	cv407	XVal Session 9	1	XVal Session 9-Typing - Text-1		2012-07-10 09:22:59.216000
	Edit pad (rev 771)		Frank	cv407	XVal Session 9	1	XVal Session 9-Typing - Text-1		2012-07-10 09:22:59.717000
	Edit pad (rev 772)		Brady	cv405	XVal Session 9	1	XVal Session 9-Typing - Text-1		2012-07-10 09:23:00.136000
	Edit pad (rev 773)		Frank	cv407	XVal Session 9	1	XVal Session 9-Typing - Text-1		2012-07-10 09:23:00.217000
	Edit pad (rev 774)		Brady	cv405	XVal Session 9	1	XVal Session 9-Typing - Text-1		2012-07-10 09:23:00.639000
	Edit pad (rev 775)		Frank	cv407	XVal Session 9	1	XVal Session 9-Typing - Text-1		2012-07-10 09:23:00.716000
	Edit pad (rev 776)		Jamey	cv409	XVal Session 9	1	XVal Session 9-Typing - Text-1		2012-07-10 09:23:01.002000
	Edit pad (rev 777)		Brady	cv405	XVal Session 9	1	XVal Session 9-Typing - Text-1		2012-07-10 09:23:01.141000
	Edit pad (rev 778)		Jamey	cv409	XVal Session 9	1	XVal Session 9-Typing - Text-1		2012-07-10 09:23:01.550000
	Edit pad (rev 779)		Frank	cv407	XVal Session 9	1	XVal Session 9-Typing - Text-1		2012-07-10 09:23:01.584000
	Edit pad (rev 780)		Brady	cv405	XVal Session 9	1	XVal Session 9-Typing - Text-1		2012-07-10 09:23:01.643000
	Edit pad (rev 781)		Jamey	cv409	XVal Session 9	1	XVal Session 9-Typing - Text-1		2012-07-10 09:23:02.056000
	Edit pad (rev 782)		Frank	cv407	XVal Session 9	1	XVal Session 9-Typing - Text-1		2012-07-10 09:23:02.097000
	Edit pad (rev 783)		Frank	cv407	XVal Session 9	1	XVal Session 9-Typing - Text-1		2012-07-10 09:23:02.592000
	Edit pad (rev 784)		Brady	cv405	XVal Session 9	1	XVal Session 9-Typing - Text-1		2012-07-10 09:23:02.664000
	Edit pad (rev 785)		Frank	cv407	XVal Session 9	1	XVal Session 9-Typing - Text-1		2012-07-10 09:23:03.092000
	Edit pad (rev 786)		Frank	cv407	XVal Session 9	1	XVal Session 9-Typing - Text-1		2012-07-10 09:23:03.594000
	Edit pad (rev 787)		Brady	cv405	XVal Session 9	1	XVal Session 9-Typing - Text-1		2012-07-10 09:23:03.729000
	Edit pad (rev 788)		Frank	cv407	XVal Session 9	1	XVal Session 9-Typing - Text-1		2012-07-10 09:23:04.093000
	Edit pad (rev 789)		Brady	cv405	XVal Session 9	1	XVal Session 9-Typing - Text-1		2012-07-10 09:23:04.245000
	Edit pad (rev 790)		Frank	cv407	XVal Session 9	1	XVal Session 9-Typing - Text-1		2012-07-10 09:23:04.593000
	Edit pad (rev 791)		Brady	cv405	XVal Session 9	1	XVal Session 9-Typing - Text-1		2012-07-10 09:23:04.741000
	Edit pad (rev 792)		Frank	cv407	XVal Session 9	1	XVal Session 9-Typing - Text-1		2012-07-10 09:23:05.097000
	Edit pad (rev 793)		Jamey	cv409	XVal Session 9	1	XVal Session 9-Typing - Text-1		2012-07-10 09:23:05.108000
	Edit pad (rev 794)		Frank	cv407	XVal Session 9	1	XVal Session 9-Typing - Text-1		2012-07-10 09:23:05.593000
	Edit pad (rev 795)		Frank	cv407	XVal Session 9	1	XVal Session 9-Typing - Text-1		2012-07-10 09:23:06.098000
	Edit pad (rev 796)		Jamey	cv409	XVal Session 9	1	XVal Session 9-Typing - Text-1		2012-07-10 09:23:06.119000
	Edit pad (rev 797)		Frank	cv407	XVal Session 9	1	XVal Session 9-Typing - Text-1		2012-07-10 09:23:06.596000
	Edit pad (rev 798)		Jamey	cv409	XVal Session 9	1	XVal Session 9-Typing - Text-1		2012-07-10 09:23:06.621000
	Edit pad (rev 799)		Brady	cv405	XVal Session 9	1	XVal Session 9-Typing - Text-1		2012-07-10 09:23:06.906000
	Edit pad (rev 800)		Frank	cv407	XVal Session 9	1	XVal Session 9-Typing - Text-1		2012-07-10 09:23:07.106000
	Edit pad (rev 801)		Brady	cv405	XVal Session 9	1	XVal Session 9-Typing - Text-1		2012-07-10 09:23:07.415000
	Edit pad (rev 802)		Jamey	cv409	XVal Session 9	1	XVal Session 9-Typing - Text-1		2012-07-10 09:23:07.448000
	Edit pad (rev 803)		Frank	cv407	XVal Session 9	1	XVal Session 9-Typing - Text-1		2012-07-10 09:23:07.608000
	Edit pad (rev 804)		Brady	cv405	XVal Session 9	1	XVal Session 9-Typing - Text-1		2012-07-10 09:23:07.916000
	Edit pad (rev 805)		Jamey	cv409	XVal Session 9	1	XVal Session 9-Typing - Text-1		2012-07-10 09:23:07.967000
	Edit pad (rev 806)		Frank	cv407	XVal Session 9	1	XVal Session 9-Typing - Text-1		2012-07-10 09:23:08.108000
	Edit pad (rev 807)		Brady	cv405	XVal Session 9	1	XVal Session 9-Typing - Text-1		2012-07-10 09:23:08.413000
	Edit pad (rev 808)		Frank	cv407	XVal Session 9	1	XVal Session 9-Typing - Text-1		2012-07-10 09:23:08.623000
	Edit pad (rev 809)		Jamey	cv409	XVal Session 9	1	XVal Session 9-Typing - Text-1		2012-07-10 09:23:09.039000
	Edit pad (rev 810)		Frank	cv407	XVal Session 9	1	XVal Session 9-Typing - Text-1		2012-07-10 09:23:09.133000
	Edit pad (rev 811)		Brady	cv405	XVal Session 9	1	XVal Session 9-Typing - Text-1		2012-07-10 09:23:09.181000
	Edit pad (rev 812)		Jamey	cv409	XVal Session 9	1	XVal Session 9-Typing - Text-1		2012-07-10 09:23:09.542000
	Edit pad (rev 813)		Frank	cv407	XVal Session 9	1	XVal Session 9-Typing - Text-1		2012-07-10 09:23:09.625000
	Edit pad (rev 814)		Brady	cv405	XVal Session 9	1	XVal Session 9-Typing - Text-1		2012-07-10 09:23:09.956000
	Edit pad (rev 815)		Jamey	cv409	XVal Session 9	1	XVal Session 9-Typing - Text-1		2012-07-10 09:23:10.042000
	Edit pad (rev 816)		Frank	cv407	XVal Session 9	1	XVal Session 9-Typing - Text-1		2012-07-10 09:23:10.121000
	Edit pad (rev 817)		Brady	cv405	XVal Session 9	1	XVal Session 9-Typing - Text-1		2012-07-10 09:23:10.443000
	Edit pad (rev 818)		Frank	cv407	XVal Session 9	1	XVal Session 9-Typing - Text-1		2012-07-10 09:23:10.623000
	Edit pad (rev 819)		Brady	cv405	XVal Session 9	1	XVal Session 9-Typing - Text-1		2012-07-10 09:23:10.954000
	Edit pad (rev 820)		Frank	cv407	XVal Session 9	1	XVal Session 9-Typing - Text-1		2012-07-10 09:23:11.123000
	Edit pad (rev 821)		Brady	cv405	XVal Session 9	1	XVal Session 9-Typing - Text-1		2012-07-10 09:23:11.459000
	Edit pad (rev 822)		Frank	cv407	XVal Session 9	1	XVal Session 9-Typing - Text-1		2012-07-10 09:23:11.622000
	Edit pad (rev 823)		Brady	cv405	XVal Session 9	1	XVal Session 9-Typing - Text-1		2012-07-10 09:23:11.959000
	Edit pad (rev 824)		Frank	cv407	XVal Session 9	1	XVal Session 9-Typing - Text-1		2012-07-10 09:23:12.122000
	Edit pad (rev 825)		Brady	cv405	XVal Session 9	1	XVal Session 9-Typing - Text-1		2012-07-10 09:23:12.459000
	Edit pad (rev 826)		Jamey	cv409	XVal Session 9	1	XVal Session 9-Typing - Text-1		2012-07-10 09:23:12.556000
	Edit pad (rev 827)		Frank	cv407	XVal Session 9	1	XVal Session 9-Typing - Text-1		2012-07-10 09:23:12.622000
	Edit pad (rev 828)		Brady	cv405	XVal Session 9	1	XVal Session 9-Typing - Text-1		2012-07-10 09:23:12.959000
	Edit pad (rev 829)		Frank	cv407	XVal Session 9	1	XVal Session 9-Typing - Text-1		2012-07-10 09:23:13.123000
	Edit pad (rev 830)		Jamey	cv409	XVal Session 9	1	XVal Session 9-Typing - Text-1		2012-07-10 09:23:13.150000
	Edit pad (rev 831)		Brady	cv405	XVal Session 9	1	XVal Session 9-Typing - Text-1		2012-07-10 09:23:13.458000
	Edit pad (rev 832)		Frank	cv407	XVal Session 9	1	XVal Session 9-Typing - Text-1		2012-07-10 09:23:13.623000
	Edit pad (rev 833)		Jamey	cv409	XVal Session 9	1	XVal Session 9-Typing - Text-1		2012-07-10 09:23:13.650000
	Edit pad (rev 834)		Brady	cv405	XVal Session 9	1	XVal Session 9-Typing - Text-1		2012-07-10 09:23:13.962000
	Edit pad (rev 835)		Frank	cv407	XVal Session 9	1	XVal Session 9-Typing - Text-1		2012-07-10 09:23:14.122000
	Edit pad (rev 836)		Jamey	cv409	XVal Session 9	1	XVal Session 9-Typing - Text-1		2012-07-10 09:23:14.148000
	Edit pad (rev 837)		Brady	cv405	XVal Session 9	1	XVal Session 9-Typing - Text-1		2012-07-10 09:23:14.458000
	Edit pad (rev 838)		Frank	cv407	XVal Session 9	1	XVal Session 9-Typing - Text-1		2012-07-10 09:23:14.622000
	Edit pad (rev 839)		Jamey	cv409	XVal Session 9	1	XVal Session 9-Typing - Text-1		2012-07-10 09:23:14.648000
	Edit pad (rev 840)		Frank	cv407	XVal Session 9	1	XVal Session 9-Typing - Text-1		2012-07-10 09:23:15.130000
	Edit pad (rev 841)		Jamey	cv409	XVal Session 9	1	XVal Session 9-Typing - Text-1		2012-07-10 09:23:15.150000
	Edit pad (rev 842)		Frank	cv407	XVal Session 9	1	XVal Session 9-Typing - Text-1		2012-07-10 09:23:15.630000
	Edit pad (rev 843)		Frank	cv407	XVal Session 9	1	XVal Session 9-Typing - Text-1		2012-07-10 09:23:16.138000
	Edit pad (rev 844)		Brady	cv405	XVal Session 9	1	XVal Session 9-Typing - Text-1		2012-07-10 09:23:16.257000
	Edit pad (rev 845)		Frank	cv407	XVal Session 9	1	XVal Session 9-Typing - Text-1		2012-07-10 09:23:16.640000
	Edit pad (rev 846)		Brady	cv405	XVal Session 9	1	XVal Session 9-Typing - Text-1		2012-07-10 09:23:16.757000
	Edit pad (rev 847)		Frank	cv407	XVal Session 9	1	XVal Session 9-Typing - Text-1		2012-07-10 09:23:17.140000
	Edit pad (rev 848)		Brady	cv405	XVal Session 9	1	XVal Session 9-Typing - Text-1		2012-07-10 09:23:17.256000
	Edit pad (rev 849)		Jamey	cv409	XVal Session 9	1	XVal Session 9-Typing - Text-1		2012-07-10 09:23:17.583000
	Edit pad (rev 850)		Frank	cv407	XVal Session 9	1	XVal Session 9-Typing - Text-1		2012-07-10 09:23:17.754000
	Edit pad (rev 851)		Brady	cv405	XVal Session 9	1	XVal Session 9-Typing - Text-1		2012-07-10 09:23:17.756000
	Edit pad (rev 852)		Jamey	cv409	XVal Session 9	1	XVal Session 9-Typing - Text-1		2012-07-10 09:23:18.086000
	Edit pad (rev 853)		Brady	cv405	XVal Session 9	1	XVal Session 9-Typing - Text-1		2012-07-10 09:23:18.258000
	Edit pad (rev 854)		Frank	cv407	XVal Session 9	1	XVal Session 9-Typing - Text-1		2012-07-10 09:23:18.269000
	Edit pad (rev 855)		Jamey	cv409	XVal Session 9	1	XVal Session 9-Typing - Text-1		2012-07-10 09:23:18.586000
	Edit pad (rev 856)		Brady	cv405	XVal Session 9	1	XVal Session 9-Typing - Text-1		2012-07-10 09:23:18.756000
	Edit pad (rev 857)		Frank	cv407	XVal Session 9	1	XVal Session 9-Typing - Text-1		2012-07-10 09:23:18.769000
	Edit pad (rev 858)		Jamey	cv409	XVal Session 9	1	XVal Session 9-Typing - Text-1		2012-07-10 09:23:19.088000
	Edit pad (rev 859)		Brady	cv405	XVal Session 9	1	XVal Session 9-Typing - Text-1		2012-07-10 09:23:19.257000
	Edit pad (rev 860)		Frank	cv407	XVal Session 9	1	XVal Session 9-Typing - Text-1		2012-07-10 09:23:19.269000
	Edit pad (rev 861)		Jamey	cv409	XVal Session 9	1	XVal Session 9-Typing - Text-1		2012-07-10 09:23:19.616000
	Edit pad (rev 862)		Brady	cv405	XVal Session 9	1	XVal Session 9-Typing - Text-1		2012-07-10 09:23:19.771000
	Edit pad (rev 863)		Frank	cv407	XVal Session 9	1	XVal Session 9-Typing - Text-1		2012-07-10 09:23:19.784000
	Edit pad (rev 864)		Jamey	cv409	XVal Session 9	1	XVal Session 9-Typing - Text-1		2012-07-10 09:23:20.156000
	Edit pad (rev 865)		Brady	cv405	XVal Session 9	1	XVal Session 9-Typing - Text-1		2012-07-10 09:23:20.269000
	Edit pad (rev 866)		Frank	cv407	XVal Session 9	1	XVal Session 9-Typing - Text-1		2012-07-10 09:23:20.312000
	Edit pad (rev 867)		Jamey	cv409	XVal Session 9	1	XVal Session 9-Typing - Text-1		2012-07-10 09:23:20.603000
	Edit pad (rev 868)		Brady	cv405	XVal Session 9	1	XVal Session 9-Typing - Text-1		2012-07-10 09:23:20.772000
	Edit pad (rev 869)		Frank	cv407	XVal Session 9	1	XVal Session 9-Typing - Text-1		2012-07-10 09:23:20.811000
	Edit pad (rev 870)		Brady	cv405	XVal Session 9	1	XVal Session 9-Typing - Text-1		2012-07-10 09:23:21.272000
	Edit pad (rev 871)		Frank	cv407	XVal Session 9	1	XVal Session 9-Typing - Text-1		2012-07-10 09:23:21.313000
	Edit pad (rev 872)		Brady	cv405	XVal Session 9	1	XVal Session 9-Typing - Text-1		2012-07-10 09:23:21.772000
	Edit pad (rev 873)		Frank	cv407	XVal Session 9	1	XVal Session 9-Typing - Text-1		2012-07-10 09:23:22.070000
	Edit pad (rev 874)		Jamey	cv409	XVal Session 9	1	XVal Session 9-Typing - Text-1		2012-07-10 09:23:22.129000
	Edit pad (rev 875)		Brady	cv405	XVal Session 9	1	XVal Session 9-Typing - Text-1		2012-07-10 09:23:22.271000
	Edit pad (rev 876)		Jamey	cv409	XVal Session 9	1	XVal Session 9-Typing - Text-1		2012-07-10 09:23:22.634000
	Edit pad (rev 877)		Brady	cv405	XVal Session 9	1	XVal Session 9-Typing - Text-1		2012-07-10 09:23:22.776000
	Edit pad (rev 878)		Frank	cv407	XVal Session 9	1	XVal Session 9-Typing - Text-1		2012-07-10 09:23:23.007000
	Edit pad (rev 879)		Jamey	cv409	XVal Session 9	1	XVal Session 9-Typing - Text-1		2012-07-10 09:23:23.133000
	Edit pad (rev 880)		Brady	cv405	XVal Session 9	1	XVal Session 9-Typing - Text-1		2012-07-10 09:23:23.270000
	Edit pad (rev 881)		Frank	cv407	XVal Session 9	1	XVal Session 9-Typing - Text-1		2012-07-10 09:23:23.507000
	Edit pad (rev 882)		Jamey	cv409	XVal Session 9	1	XVal Session 9-Typing - Text-1		2012-07-10 09:23:23.635000
	Edit pad (rev 883)		Brady	cv405	XVal Session 9	1	XVal Session 9-Typing - Text-1		2012-07-10 09:23:23.774000
	Edit pad (rev 884)		Frank	cv407	XVal Session 9	1	XVal Session 9-Typing - Text-1		2012-07-10 09:23:24.014000
	Edit pad (rev 885)		Jamey	cv409	XVal Session 9	1	XVal Session 9-Typing - Text-1		2012-07-10 09:23:24.134000
	Edit pad (rev 886)		Brady	cv405	XVal Session 9	1	XVal Session 9-Typing - Text-1		2012-07-10 09:23:24.271000
	Edit pad (rev 887)		Frank	cv407	XVal Session 9	1	XVal Session 9-Typing - Text-1		2012-07-10 09:23:24.514000
	Edit pad (rev 888)		Jamey	cv409	XVal Session 9	1	XVal Session 9-Typing - Text-1		2012-07-10 09:23:24.634000
	Edit pad (rev 889)		Brady	cv405	XVal Session 9	1	XVal Session 9-Typing - Text-1		2012-07-10 09:23:24.771000
	Edit pad (rev 890)		Frank	cv407	XVal Session 9	1	XVal Session 9-Typing - Text-1		2012-07-10 09:23:25.014000
	Edit pad (rev 891)		Jamey	cv409	XVal Session 9	1	XVal Session 9-Typing - Text-1		2012-07-10 09:23:25.134000
	Edit pad (rev 892)		Brady	cv405	XVal Session 9	1	XVal Session 9-Typing - Text-1		2012-07-10 09:23:25.271000
	Edit pad (rev 893)		Frank	cv407	XVal Session 9	1	XVal Session 9-Typing - Text-1		2012-07-10 09:23:25.514000
	Edit pad (rev 894)		Frank	cv407	XVal Session 9	1	XVal Session 9-Typing - Text-1		2012-07-10 09:23:26.014000
	Edit pad (rev 895)		Jamey	cv409	XVal Session 9	1	XVal Session 9-Typing - Text-1		2012-07-10 09:23:26.400000
	Edit pad (rev 896)		Brady	cv405	XVal Session 9	1	XVal Session 9-Typing - Text-1		2012-07-10 09:23:26.423000
	Edit pad (rev 897)		Frank	cv407	XVal Session 9	1	XVal Session 9-Typing - Text-1		2012-07-10 09:23:26.512000
	Edit pad (rev 898)		Brady	cv405	XVal Session 9	1	XVal Session 9-Typing - Text-1		2012-07-10 09:23:26.931000
	Edit pad (rev 899)		Jamey	cv409	XVal Session 9	1	XVal Session 9-Typing - Text-1		2012-07-10 09:23:27.135000
	Edit pad (rev 900)		Brady	cv405	XVal Session 9	1	XVal Session 9-Typing - Text-1		2012-07-10 09:23:27.432000
	Edit pad (rev 901)		Brady	cv405	XVal Session 9	1	XVal Session 9-Typing - Text-1		2012-07-10 09:23:27.931000
	Edit pad (rev 902)		Frank	cv407	XVal Session 9	1	XVal Session 9-Typing - Text-1		2012-07-10 09:23:27.939000
	Edit pad (rev 903)		Jamey	cv409	XVal Session 9	1	XVal Session 9-Typing - Text-1		2012-07-10 09:23:28.281000
	Edit pad (rev 904)		Brady	cv405	XVal Session 9	1	XVal Session 9-Typing - Text-1		2012-07-10 09:23:28.432000
	Edit pad (rev 905)		Frank	cv407	XVal Session 9	1	XVal Session 9-Typing - Text-1		2012-07-10 09:23:28.450000
	Edit pad (rev 906)		Brady	cv405	XVal Session 9	1	XVal Session 9-Typing - Text-1		2012-07-10 09:23:28.927000
	Edit pad (rev 907)		Frank	cv407	XVal Session 9	1	XVal Session 9-Typing - Text-1		2012-07-10 09:23:28.950000
	Edit pad (rev 908)		Jamey	cv409	XVal Session 9	1	XVal Session 9-Typing - Text-1		2012-07-10 09:23:28.979000
	Edit pad (rev 909)		Brady	cv405	XVal Session 9	1	XVal Session 9-Typing - Text-1		2012-07-10 09:23:29.433000
	Edit pad (rev 910)		Frank	cv407	XVal Session 9	1	XVal Session 9-Typing - Text-1		2012-07-10 09:23:29.452000
	Edit pad (rev 911)		Jamey	cv409	XVal Session 9	1	XVal Session 9-Typing - Text-1		2012-07-10 09:23:29.488000
	Edit pad (rev 912)		Brady	cv405	XVal Session 9	1	XVal Session 9-Typing - Text-1		2012-07-10 09:23:29.928000
	Edit pad (rev 913)		Frank	cv407	XVal Session 9	1	XVal Session 9-Typing - Text-1		2012-07-10 09:23:29.951000
	Edit pad (rev 914)		Jamey	cv409	XVal Session 9	1	XVal Session 9-Typing - Text-1		2012-07-10 09:23:30.006000
	Edit pad (rev 915)		Brady	cv405	XVal Session 9	1	XVal Session 9-Typing - Text-1		2012-07-10 09:23:30.427000
	Edit pad (rev 916)		Frank	cv407	XVal Session 9	1	XVal Session 9-Typing - Text-1		2012-07-10 09:23:30.457000
	Edit pad (rev 917)		Jamey	cv409	XVal Session 9	1	XVal Session 9-Typing - Text-1		2012-07-10 09:23:30.510000
	Edit pad (rev 918)		Brady	cv405	XVal Session 9	1	XVal Session 9-Typing - Text-1		2012-07-10 09:23:30.929000
	Edit pad (rev 919)		Frank	cv407	XVal Session 9	1	XVal Session 9-Typing - Text-1		2012-07-10 09:23:30.954000
	Edit pad (rev 920)		Jamey	cv409	XVal Session 9	1	XVal Session 9-Typing - Text-1		2012-07-10 09:23:31.009000
	Edit pad (rev 921)		Frank	cv407	XVal Session 9	1	XVal Session 9-Typing - Text-1		2012-07-10 09:23:31.456000
	Edit pad (rev 922)		Jamey	cv409	XVal Session 9	1	XVal Session 9-Typing - Text-1		2012-07-10 09:23:31.531000
	Edit pad (rev 923)		Brady	cv405	XVal Session 9	1	XVal Session 9-Typing - Text-1		2012-07-10 09:23:31.779000
	Edit pad (rev 924)		Frank	cv407	XVal Session 9	1	XVal Session 9-Typing - Text-1		2012-07-10 09:23:31.955000
	Edit pad (rev 925)		Jamey	cv409	XVal Session 9	1	XVal Session 9-Typing - Text-1		2012-07-10 09:23:32.040000
	Edit pad (rev 926)		Brady	cv405	XVal Session 9	1	XVal Session 9-Typing - Text-1		2012-07-10 09:23:32.288000
	Edit pad (rev 927)		Frank	cv407	XVal Session 9	1	XVal Session 9-Typing - Text-1		2012-07-10 09:23:32.459000
	Edit pad (rev 928)		Jamey	cv409	XVal Session 9	1	XVal Session 9-Typing - Text-1		2012-07-10 09:23:32.673000
	Edit pad (rev 929)		Brady	cv405	XVal Session 9	1	XVal Session 9-Typing - Text-1		2012-07-10 09:23:32.786000
	Edit pad (rev 930)		Frank	cv407	XVal Session 9	1	XVal Session 9-Typing - Text-1		2012-07-10 09:23:32.967000
	Edit pad (rev 931)		Jamey	cv409	XVal Session 9	1	XVal Session 9-Typing - Text-1		2012-07-10 09:23:33.187000
	Edit pad (rev 932)		Brady	cv405	XVal Session 9	1	XVal Session 9-Typing - Text-1		2012-07-10 09:23:33.286000
	Edit pad (rev 933)		Frank	cv407	XVal Session 9	1	XVal Session 9-Typing - Text-1		2012-07-10 09:23:33.468000
	Edit pad (rev 934)		Jamey	cv409	XVal Session 9	1	XVal Session 9-Typing - Text-1		2012-07-10 09:23:33.697000
	Edit pad (rev 935)		Brady	cv405	XVal Session 9	1	XVal Session 9-Typing - Text-1		2012-07-10 09:23:33.787000
	Edit pad (rev 936)		Frank	cv407	XVal Session 9	1	XVal Session 9-Typing - Text-1		2012-07-10 09:23:33.972000
	Edit pad (rev 937)		Brady	cv405	XVal Session 9	1	XVal Session 9-Typing - Text-1		2012-07-10 09:23:34.289000
	Edit pad (rev 938)		Frank	cv407	XVal Session 9	1	XVal Session 9-Typing - Text-1		2012-07-10 09:23:34.471000
	Edit pad (rev 939)		Brady	cv405	XVal Session 9	1	XVal Session 9-Typing - Text-1		2012-07-10 09:23:34.787000
	Edit pad (rev 940)		Jamey	cv409	XVal Session 9	1	XVal Session 9-Typing - Text-1		2012-07-10 09:23:34.900000
	Edit pad (rev 941)		Frank	cv407	XVal Session 9	1	XVal Session 9-Typing - Text-1		2012-07-10 09:23:34.981000
	Edit pad (rev 942)		Brady	cv405	XVal Session 9	1	XVal Session 9-Typing - Text-1		2012-07-10 09:23:35.290000
	Edit pad (rev 943)		Jamey	cv409	XVal Session 9	1	XVal Session 9-Typing - Text-1		2012-07-10 09:23:35.337000
	Edit pad (rev 944)		Frank	cv407	XVal Session 9	1	XVal Session 9-Typing - Text-1		2012-07-10 09:23:35.486000
	Edit pad (rev 945)		Jamey	cv409	XVal Session 9	1	XVal Session 9-Typing - Text-1		2012-07-10 09:23:35.842000
	Edit pad (rev 946)		Frank	cv407	XVal Session 9	1	XVal Session 9-Typing - Text-1		2012-07-10 09:23:35.984000
	Edit pad (rev 947)		Brady	cv405	XVal Session 9	1	XVal Session 9-Typing - Text-1		2012-07-10 09:23:36.086000
	Edit pad (rev 948)		Jamey	cv409	XVal Session 9	1	XVal Session 9-Typing - Text-1		2012-07-10 09:23:36.351000
	Edit pad (rev 949)		Brady	cv405	XVal Session 9	1	XVal Session 9-Typing - Text-1		2012-07-10 09:23:36.592000
	Edit pad (rev 950)		Jamey	cv409	XVal Session 9	1	XVal Session 9-Typing - Text-1		2012-07-10 09:23:36.853000
	Edit pad (rev 951)		Brady	cv405	XVal Session 9	1	XVal Session 9-Typing - Text-1		2012-07-10 09:23:37.102000
	Edit pad (rev 952)		Frank	cv407	XVal Session 9	1	XVal Session 9-Typing - Text-1		2012-07-10 09:23:37.643000
	Edit pad (rev 953)		Jamey	cv409	XVal Session 9	1	XVal Session 9-Typing - Text-1		2012-07-10 09:23:37.745000
	Edit pad (rev 954)		Brady	cv405	XVal Session 9	1	XVal Session 9-Typing - Text-1		2012-07-10 09:23:37.788000
	Edit pad (rev 955)		Frank	cv407	XVal Session 9	1	XVal Session 9-Typing - Text-1		2012-07-10 09:23:38.154000
	Edit pad (rev 956)		Jamey	cv409	XVal Session 9	1	XVal Session 9-Typing - Text-1		2012-07-10 09:23:38.251000
	Edit pad (rev 957)		Brady	cv405	XVal Session 9	1	XVal Session 9-Typing - Text-1		2012-07-10 09:23:38.422000
	Edit pad (rev 958)		Frank	cv407	XVal Session 9	1	XVal Session 9-Typing - Text-1		2012-07-10 09:23:38.696000
	Edit pad (rev 959)		Jamey	cv409	XVal Session 9	1	XVal Session 9-Typing - Text-1		2012-07-10 09:23:38.760000
	Edit pad (rev 960)		Brady	cv405	XVal Session 9	1	XVal Session 9-Typing - Text-1		2012-07-10 09:23:38.926000
	Edit pad (rev 961)		Frank	cv407	XVal Session 9	1	XVal Session 9-Typing - Text-1		2012-07-10 09:23:39.495000
	Edit pad (rev 962)		Jamey	cv409	XVal Session 9	1	XVal Session 9-Typing - Text-1		2012-07-10 09:23:39.810000
	Edit pad (rev 963)		Frank	cv407	XVal Session 9	1	XVal Session 9-Typing - Text-1		2012-07-10 09:23:39.997000
	Edit pad (rev 964)		Jamey	cv409	XVal Session 9	1	XVal Session 9-Typing - Text-1		2012-07-10 09:23:40.328000
	Edit pad (rev 965)		Frank	cv407	XVal Session 9	1	XVal Session 9-Typing - Text-1		2012-07-10 09:23:40.499000
	Edit pad (rev 966)		Jamey	cv409	XVal Session 9	1	XVal Session 9-Typing - Text-1		2012-07-10 09:23:40.928000
	Edit pad (rev 967)		Frank	cv407	XVal Session 9	1	XVal Session 9-Typing - Text-1		2012-07-10 09:23:40.997000
	Edit pad (rev 968)		Brady	cv405	XVal Session 9	1	XVal Session 9-Typing - Text-1		2012-07-10 09:23:41.414000
	Edit pad (rev 969)		Jamey	cv409	XVal Session 9	1	XVal Session 9-Typing - Text-1		2012-07-10 09:23:41.490000
	Edit pad (rev 970)		Frank	cv407	XVal Session 9	1	XVal Session 9-Typing - Text-1		2012-07-10 09:23:41.498000
	Edit pad (rev 971)		Frank	cv407	XVal Session 9	1	XVal Session 9-Typing - Text-1		2012-07-10 09:23:41.998000
	Edit pad (rev 972)		Jamey	cv409	XVal Session 9	1	XVal Session 9-Typing - Text-1		2012-07-10 09:23:42.252000
	Edit pad (rev 973)		Frank	cv407	XVal Session 9	1	XVal Session 9-Typing - Text-1		2012-07-10 09:23:42.499000
	Edit pad (rev 974)		Brady	cv405	XVal Session 9	1	XVal Session 9-Typing - Text-1		2012-07-10 09:23:42.532000
	Edit pad (rev 975)		Jamey	cv409	XVal Session 9	1	XVal Session 9-Typing - Text-1		2012-07-10 09:23:42.759000
	Edit pad (rev 976)		Frank	cv407	XVal Session 9	1	XVal Session 9-Typing - Text-1		2012-07-10 09:23:43
	Edit pad (rev 977)		Jamey	cv409	XVal Session 9	1	XVal Session 9-Typing - Text-1		2012-07-10 09:23:43.258000
	Edit pad (rev 978)		Brady	cv405	XVal Session 9	1	XVal Session 9-Typing - Text-1		2012-07-10 09:23:43.430000
	Edit pad (rev 979)		Frank	cv407	XVal Session 9	1	XVal Session 9-Typing - Text-1		2012-07-10 09:23:43.497000
	Edit pad (rev 980)		Brady	cv405	XVal Session 9	1	XVal Session 9-Typing - Text-1		2012-07-10 09:23:43.927000
	Edit pad (rev 981)		Frank	cv407	XVal Session 9	1	XVal Session 9-Typing - Text-1		2012-07-10 09:23:44.002000
	Edit pad (rev 982)		Brady	cv405	XVal Session 9	1	XVal Session 9-Typing - Text-1		2012-07-10 09:23:44.428000
	Edit pad (rev 983)		Frank	cv407	XVal Session 9	1	XVal Session 9-Typing - Text-1		2012-07-10 09:23:44.513000
	Edit pad (rev 984)		Brady	cv405	XVal Session 9	1	XVal Session 9-Typing - Text-1		2012-07-10 09:23:44.928000
	Edit pad (rev 985)		Frank	cv407	XVal Session 9	1	XVal Session 9-Typing - Text-1		2012-07-10 09:23:45.014000
	Edit pad (rev 986)		Frank	cv407	XVal Session 9	1	XVal Session 9-Typing - Text-1		2012-07-10 09:23:45.514000
	Edit pad (rev 987)		Frank	cv407	XVal Session 9	1	XVal Session 9-Typing - Text-1		2012-07-10 09:23:46.014000
	Edit pad (rev 988)		Jamey	cv409	XVal Session 9	1	XVal Session 9-Typing - Text-1		2012-07-10 09:23:46.277000
	Edit pad (rev 989)		Frank	cv407	XVal Session 9	1	XVal Session 9-Typing - Text-1		2012-07-10 09:23:46.530000
	Edit pad (rev 990)		Brady	cv405	XVal Session 9	1	XVal Session 9-Typing - Text-1		2012-07-10 09:23:46.691000
	Edit pad (rev 991)		Jamey	cv409	XVal Session 9	1	XVal Session 9-Typing - Text-1		2012-07-10 09:23:46.775000
	Edit pad (rev 992)		Frank	cv407	XVal Session 9	1	XVal Session 9-Typing - Text-1		2012-07-10 09:23:47.030000
	Edit pad (rev 993)		Brady	cv405	XVal Session 9	1	XVal Session 9-Typing - Text-1		2012-07-10 09:23:47.198000
	Edit pad (rev 994)		Jamey	cv409	XVal Session 9	1	XVal Session 9-Typing - Text-1		2012-07-10 09:23:47.289000
	Edit pad (rev 995)		Frank	cv407	XVal Session 9	1	XVal Session 9-Typing - Text-1		2012-07-10 09:23:47.530000
	Edit pad (rev 996)		Brady	cv405	XVal Session 9	1	XVal Session 9-Typing - Text-1		2012-07-10 09:23:47.698000
	Edit pad (rev 997)		Frank	cv407	XVal Session 9	1	XVal Session 9-Typing - Text-1		2012-07-10 09:23:48.030000
	Edit pad (rev 998)		Brady	cv405	XVal Session 9	1	XVal Session 9-Typing - Text-1		2012-07-10 09:23:48.194000
	Edit pad (rev 999)		Frank	cv407	XVal Session 9	1	XVal Session 9-Typing - Text-1		2012-07-10 09:23:48.530000
	Edit pad (rev 1000)		Frank	cv407	XVal Session 9	1	XVal Session 9-Typing - Text-1		2012-07-10 09:23:49.030000
	Edit pad (rev 1001)		Brady	cv405	XVal Session 9	1	XVal Session 9-Typing - Text-1		2012-07-10 09:23:49.425000
	Edit pad (rev 1002)		Frank	cv407	XVal Session 9	1	XVal Session 9-Typing - Text-1		2012-07-10 09:23:49.528000
	Edit pad (rev 1003)		Frank	cv407	XVal Session 9	1	XVal Session 9-Typing - Text-1		2012-07-10 09:23:50.037000
	Edit pad (rev 1004)		Brady	cv405	XVal Session 9	1	XVal Session 9-Typing - Text-1		2012-07-10 09:23:50.091000
	Edit pad (rev 1005)		Jamey	cv409	XVal Session 9	1	XVal Session 9-Typing - Text-1		2012-07-10 09:23:50.308000
	Edit pad (rev 1006)		Frank	cv407	XVal Session 9	1	XVal Session 9-Typing - Text-1		2012-07-10 09:23:50.545000
	Edit pad (rev 1007)		Brady	cv405	XVal Session 9	1	XVal Session 9-Typing - Text-1		2012-07-10 09:23:50.598000
	Edit pad (rev 1008)		Jamey	cv409	XVal Session 9	1	XVal Session 9-Typing - Text-1		2012-07-10 09:23:50.822000
	Edit pad (rev 1009)		Frank	cv407	XVal Session 9	1	XVal Session 9-Typing - Text-1		2012-07-10 09:23:51.045000
	Edit pad (rev 1010)		Jamey	cv409	XVal Session 9	1	XVal Session 9-Typing - Text-1		2012-07-10 09:23:51.322000
	Edit pad (rev 1011)		Frank	cv407	XVal Session 9	1	XVal Session 9-Typing - Text-1		2012-07-10 09:23:51.545000
	Edit pad (rev 1012)		Jamey	cv409	XVal Session 9	1	XVal Session 9-Typing - Text-1		2012-07-10 09:23:51.822000
	Edit pad (rev 1013)		Frank	cv407	XVal Session 9	1	XVal Session 9-Typing - Text-1		2012-07-10 09:23:52.072000
	Edit pad (rev 1014)		Frank	cv407	XVal Session 9	1	XVal Session 9-Typing - Text-1		2012-07-10 09:23:53.542000
	Edit pad (rev 1015)		Jamey	cv409	XVal Session 9	1	XVal Session 9-Typing - Text-1		2012-07-10 09:23:53.623000
	Edit pad (rev 1016)		Frank	cv407	XVal Session 9	1	XVal Session 9-Typing - Text-1		2012-07-10 09:23:54.132000
	Edit pad (rev 1017)		Jamey	cv409	XVal Session 9	1	XVal Session 9-Typing - Text-1		2012-07-10 09:23:54.135000
	Edit pad (rev 1018)		Jamey	cv409	XVal Session 9	1	XVal Session 9-Typing - Text-1		2012-07-10 09:23:54.635000
	Edit pad (rev 1019)		Frank	cv407	XVal Session 9	1	XVal Session 9-Typing - Text-1		2012-07-10 09:23:54.639000
	Edit pad (rev 1020)		Jamey	cv409	XVal Session 9	1	XVal Session 9-Typing - Text-1		2012-07-10 09:23:55.135000
	Edit pad (rev 1021)		Frank	cv407	XVal Session 9	1	XVal Session 9-Typing - Text-1		2012-07-10 09:23:55.141000
	Edit pad (rev 1022)		Jamey	cv409	XVal Session 9	1	XVal Session 9-Typing - Text-1		2012-07-10 09:23:55.633000
	Edit pad (rev 1023)		Frank	cv407	XVal Session 9	1	XVal Session 9-Typing - Text-1		2012-07-10 09:23:55.654000
	Edit pad (rev 1024)		Frank	cv407	XVal Session 9	1	XVal Session 9-Typing - Text-1		2012-07-10 09:23:56.155000
	Edit pad (rev 1025)		Frank	cv407	XVal Session 9	1	XVal Session 9-Typing - Text-1		2012-07-10 09:23:56.655000
	Edit pad (rev 1026)		Frank	cv407	XVal Session 9	1	XVal Session 9-Typing - Text-1		2012-07-10 09:23:57.171000
	Edit pad (rev 1027)		Brady	cv405	XVal Session 9	1	XVal Session 9-Typing - Text-1		2012-07-10 09:23:57.288000
	Edit pad (rev 1028)		Frank	cv407	XVal Session 9	1	XVal Session 9-Typing - Text-1		2012-07-10 09:23:57.686000
	Edit pad (rev 1029)		Jamey	cv409	XVal Session 9	1	XVal Session 9-Typing - Text-1		2012-07-10 09:23:57.708000
	Edit pad (rev 1030)		Brady	cv405	XVal Session 9	1	XVal Session 9-Typing - Text-1		2012-07-10 09:23:57.789000
	Edit pad (rev 1031)		Frank	cv407	XVal Session 9	1	XVal Session 9-Typing - Text-1		2012-07-10 09:23:58.202000
	Edit pad (rev 1032)		Jamey	cv409	XVal Session 9	1	XVal Session 9-Typing - Text-1		2012-07-10 09:23:58.235000
	Edit pad (rev 1033)		Brady	cv405	XVal Session 9	1	XVal Session 9-Typing - Text-1		2012-07-10 09:23:58.292000
	Edit pad (rev 1034)		Frank	cv407	XVal Session 9	1	XVal Session 9-Typing - Text-1		2012-07-10 09:23:58.702000
	Edit pad (rev 1035)		Jamey	cv409	XVal Session 9	1	XVal Session 9-Typing - Text-1		2012-07-10 09:23:58.741000
	Edit pad (rev 1036)		Brady	cv405	XVal Session 9	1	XVal Session 9-Typing - Text-1		2012-07-10 09:23:58.800000
	Edit pad (rev 1037)		Frank	cv407	XVal Session 9	1	XVal Session 9-Typing - Text-1		2012-07-10 09:23:59.202000
	Edit pad (rev 1038)		Brady	cv405	XVal Session 9	1	XVal Session 9-Typing - Text-1		2012-07-10 09:23:59.304000
	Edit pad (rev 1039)		Frank	cv407	XVal Session 9	1	XVal Session 9-Typing - Text-1		2012-07-10 09:23:59.704000
	Edit pad (rev 1040)		Jamey	cv409	XVal Session 9	1	XVal Session 9-Typing - Text-1		2012-07-10 09:23:59.776000
	Edit pad (rev 1041)		Brady	cv405	XVal Session 9	1	XVal Session 9-Typing - Text-1		2012-07-10 09:23:59.809000
	Edit pad (rev 1042)		Frank	cv407	XVal Session 9	1	XVal Session 9-Typing - Text-1		2012-07-10 09:24:00.219000
	Edit pad (rev 1043)		Brady	cv405	XVal Session 9	1	XVal Session 9-Typing - Text-1		2012-07-10 09:24:00.315000
	Edit pad (rev 1044)		Jamey	cv409	XVal Session 9	1	XVal Session 9-Typing - Text-1		2012-07-10 09:24:00.500000
	Edit pad (rev 1045)		Frank	cv407	XVal Session 9	1	XVal Session 9-Typing - Text-1		2012-07-10 09:24:00.718000
	Edit pad (rev 1046)		Jamey	cv409	XVal Session 9	1	XVal Session 9-Typing - Text-1		2012-07-10 09:24:01.011000
	Edit pad (rev 1047)		Brady	cv405	XVal Session 9	1	XVal Session 9-Typing - Text-1		2012-07-10 09:24:01.834000
	Edit pad (rev 1048)		Jamey	cv409	XVal Session 9	1	XVal Session 9-Typing - Text-1		2012-07-10 09:24:02.457000
	Edit pad (rev 1049)		Brady	cv405	XVal Session 9	1	XVal Session 9-Typing - Text-1		2012-07-10 09:24:02.907000
	Edit pad (rev 1050)		Jamey	cv409	XVal Session 9	1	XVal Session 9-Typing - Text-1		2012-07-10 09:24:02.963000
	Edit pad (rev 1051)		Brady	cv405	XVal Session 9	1	XVal Session 9-Typing - Text-1		2012-07-10 09:24:03.412000
	Edit pad (rev 1052)		Jamey	cv409	XVal Session 9	1	XVal Session 9-Typing - Text-1		2012-07-10 09:24:03.461000
	Edit pad (rev 1053)		Brady	cv405	XVal Session 9	1	XVal Session 9-Typing - Text-1		2012-07-10 09:24:03.912000
	Edit pad (rev 1054)		Jamey	cv409	XVal Session 9	1	XVal Session 9-Typing - Text-1		2012-07-10 09:24:03.960000
	Edit pad (rev 1055)		Brady	cv405	XVal Session 9	1	XVal Session 9-Typing - Text-1		2012-07-10 09:24:04.413000
	Edit pad (rev 1056)		Jamey	cv409	XVal Session 9	1	XVal Session 9-Typing - Text-1		2012-07-10 09:24:04.461000
	Edit pad (rev 1057)		Brady	cv405	XVal Session 9	1	XVal Session 9-Typing - Text-1		2012-07-10 09:24:04.914000
	Edit pad (rev 1058)		Jamey	cv409	XVal Session 9	1	XVal Session 9-Typing - Text-1		2012-07-10 09:24:04.975000
	Edit pad (rev 1059)		Brady	cv405	XVal Session 9	1	XVal Session 9-Typing - Text-1		2012-07-10 09:24:05.414000
	Edit pad (rev 1060)		Jamey	cv409	XVal Session 9	1	XVal Session 9-Typing - Text-1		2012-07-10 09:24:05.463000
	Edit pad (rev 1061)		Frank	cv407	XVal Session 9	1	XVal Session 9-Typing - Text-1		2012-07-10 09:24:05.523000
	Edit pad (rev 1062)		Brady	cv405	XVal Session 9	1	XVal Session 9-Typing - Text-1		2012-07-10 09:24:05.929000
	Edit pad (rev 1063)		Jamey	cv409	XVal Session 9	1	XVal Session 9-Typing - Text-1		2012-07-10 09:24:05.962000
	Edit pad (rev 1064)		Frank	cv407	XVal Session 9	1	XVal Session 9-Typing - Text-1		2012-07-10 09:24:06.211000
	Edit pad (rev 1065)		Brady	cv405	XVal Session 9	1	XVal Session 9-Typing - Text-1		2012-07-10 09:24:06.429000
	Edit pad (rev 1066)		Jamey	cv409	XVal Session 9	1	XVal Session 9-Typing - Text-1		2012-07-10 09:24:06.471000
	Edit pad (rev 1067)		Frank	cv407	XVal Session 9	1	XVal Session 9-Typing - Text-1		2012-07-10 09:24:06.718000
	Edit pad (rev 1068)		Jamey	cv409	XVal Session 9	1	XVal Session 9-Typing - Text-1		2012-07-10 09:24:06.979000
	Edit pad (rev 1069)		Frank	cv407	XVal Session 9	1	XVal Session 9-Typing - Text-1		2012-07-10 09:24:07.270000
	Edit pad (rev 1070)		Brady	cv405	XVal Session 9	1	XVal Session 9-Typing - Text-1		2012-07-10 09:24:07.354000
	Edit pad (rev 1071)		Jamey	cv409	XVal Session 9	1	XVal Session 9-Typing - Text-1		2012-07-10 09:24:07.477000
	Edit pad (rev 1072)		Frank	cv407	XVal Session 9	1	XVal Session 9-Typing - Text-1		2012-07-10 09:24:07.717000
	Edit pad (rev 1073)		Brady	cv405	XVal Session 9	1	XVal Session 9-Typing - Text-1		2012-07-10 09:24:07.847000
	Edit pad (rev 1074)		Jamey	cv409	XVal Session 9	1	XVal Session 9-Typing - Text-1		2012-07-10 09:24:07.977000
	Edit pad (rev 1075)		Frank	cv407	XVal Session 9	1	XVal Session 9-Typing - Text-1		2012-07-10 09:24:08.217000
	Edit pad (rev 1076)		Brady	cv405	XVal Session 9	1	XVal Session 9-Typing - Text-1		2012-07-10 09:24:08.352000
	Edit pad (rev 1077)		Frank	cv407	XVal Session 9	1	XVal Session 9-Typing - Text-1		2012-07-10 09:24:08.719000
	Edit pad (rev 1078)		Frank	cv407	XVal Session 9	1	XVal Session 9-Typing - Text-1		2012-07-10 09:24:09.254000
	Edit pad (rev 1079)		Brady	cv405	XVal Session 9	1	XVal Session 9-Typing - Text-1		2012-07-10 09:24:09.618000
	Edit pad (rev 1080)		Frank	cv407	XVal Session 9	1	XVal Session 9-Typing - Text-1		2012-07-10 09:24:09.733000
	Edit pad (rev 1081)		Brady	cv405	XVal Session 9	1	XVal Session 9-Typing - Text-1		2012-07-10 09:24:10.134000
	Edit pad (rev 1082)		Frank	cv407	XVal Session 9	1	XVal Session 9-Typing - Text-1		2012-07-10 09:24:10.234000
	Edit pad (rev 1083)		Jamey	cv409	XVal Session 9	1	XVal Session 9-Typing - Text-1		2012-07-10 09:24:10.497000
	Edit pad (rev 1084)		Brady	cv405	XVal Session 9	1	XVal Session 9-Typing - Text-1		2012-07-10 09:24:10.630000
	Edit pad (rev 1085)		Frank	cv407	XVal Session 9	1	XVal Session 9-Typing - Text-1		2012-07-10 09:24:10.748000
	Edit pad (rev 1086)		Jamey	cv409	XVal Session 9	1	XVal Session 9-Typing - Text-1		2012-07-10 09:24:11.010000
	Edit pad (rev 1087)		Brady	cv405	XVal Session 9	1	XVal Session 9-Typing - Text-1		2012-07-10 09:24:11.129000
	Edit pad (rev 1088)		Frank	cv407	XVal Session 9	1	XVal Session 9-Typing - Text-1		2012-07-10 09:24:11.247000
	Edit pad (rev 1089)		Jamey	cv409	XVal Session 9	1	XVal Session 9-Typing - Text-1		2012-07-10 09:24:11.510000
	Edit pad (rev 1090)		Brady	cv405	XVal Session 9	1	XVal Session 9-Typing - Text-1		2012-07-10 09:24:11.631000
	Edit pad (rev 1091)		Frank	cv407	XVal Session 9	1	XVal Session 9-Typing - Text-1		2012-07-10 09:24:11.748000
	Edit pad (rev 1092)		Jamey	cv409	XVal Session 9	1	XVal Session 9-Typing - Text-1		2012-07-10 09:24:12.009000
	Edit pad (rev 1093)		Brady	cv405	XVal Session 9	1	XVal Session 9-Typing - Text-1		2012-07-10 09:24:12.144000
	Edit pad (rev 1094)		Frank	cv407	XVal Session 9	1	XVal Session 9-Typing - Text-1		2012-07-10 09:24:12.248000
	Edit pad (rev 1095)		Brady	cv405	XVal Session 9	1	XVal Session 9-Typing - Text-1		2012-07-10 09:24:12.646000
	Edit pad (rev 1096)		Frank	cv407	XVal Session 9	1	XVal Session 9-Typing - Text-1		2012-07-10 09:24:12.930000
	Edit pad (rev 1097)		Brady	cv405	XVal Session 9	1	XVal Session 9-Typing - Text-1		2012-07-10 09:24:13.148000
	Edit pad (rev 1098)		Frank	cv407	XVal Session 9	1	XVal Session 9-Typing - Text-1		2012-07-10 09:24:13.434000
	Edit pad (rev 1099)		Brady	cv405	XVal Session 9	1	XVal Session 9-Typing - Text-1		2012-07-10 09:24:13.649000
	Edit pad (rev 1100)		Frank	cv407	XVal Session 9	1	XVal Session 9-Typing - Text-1		2012-07-10 09:24:13.936000
	Edit pad (rev 1101)		Brady	cv405	XVal Session 9	1	XVal Session 9-Typing - Text-1		2012-07-10 09:24:14.146000
	Edit pad (rev 1102)		Jamey	cv409	XVal Session 9	1	XVal Session 9-Typing - Text-1		2012-07-10 09:24:14.212000
	Edit pad (rev 1103)		Frank	cv407	XVal Session 9	1	XVal Session 9-Typing - Text-1		2012-07-10 09:24:14.436000
	Edit pad (rev 1104)		Jamey	cv409	XVal Session 9	1	XVal Session 9-Typing - Text-1		2012-07-10 09:24:14.713000
	Edit pad (rev 1105)		Brady	cv405	XVal Session 9	1	XVal Session 9-Typing - Text-1		2012-07-10 09:24:14.828000
	Edit pad (rev 1106)		Jamey	cv409	XVal Session 9	1	XVal Session 9-Typing - Text-1		2012-07-10 09:24:15.218000
	Edit pad (rev 1107)		Brady	cv405	XVal Session 9	1	XVal Session 9-Typing - Text-1		2012-07-10 09:24:15.282000
	Edit pad (rev 1108)		Frank	cv407	XVal Session 9	1	XVal Session 9-Typing - Text-1		2012-07-10 09:24:15.566000
	Edit pad (rev 1109)		Jamey	cv409	XVal Session 9	1	XVal Session 9-Typing - Text-1		2012-07-10 09:24:15.728000
	Edit pad (rev 1110)		Brady	cv405	XVal Session 9	1	XVal Session 9-Typing - Text-1		2012-07-10 09:24:15.792000
	Edit pad (rev 1111)		Frank	cv407	XVal Session 9	1	XVal Session 9-Typing - Text-1		2012-07-10 09:24:16.078000
	Edit pad (rev 1112)		Brady	cv405	XVal Session 9	1	XVal Session 9-Typing - Text-1		2012-07-10 09:24:16.383000
	Edit pad (rev 1113)		Frank	cv407	XVal Session 9	1	XVal Session 9-Typing - Text-1		2012-07-10 09:24:16.575000
	Edit pad (rev 1114)		Frank	cv407	XVal Session 9	1	XVal Session 9-Typing - Text-1		2012-07-10 09:24:17.083000
	Edit pad (rev 1115)		Brady	cv405	XVal Session 9	1	XVal Session 9-Typing - Text-1		2012-07-10 09:24:17.486000
	Edit pad (rev 1116)		Frank	cv407	XVal Session 9	1	XVal Session 9-Typing - Text-1		2012-07-10 09:24:17.592000
	Edit pad (rev 1117)		Brady	cv405	XVal Session 9	1	XVal Session 9-Typing - Text-1		2012-07-10 09:24:18.593000
	Edit pad (rev 1118)		Frank	cv407	XVal Session 9	1	XVal Session 9-Typing - Text-1		2012-07-10 09:24:19.014000
	Edit pad (rev 1119)		Brady	cv405	XVal Session 9	1	XVal Session 9-Typing - Text-1		2012-07-10 09:24:19.158000
	Edit pad (rev 1120)		Frank	cv407	XVal Session 9	1	XVal Session 9-Typing - Text-1		2012-07-10 09:24:19.515000
	Edit pad (rev 1121)		Brady	cv405	XVal Session 9	1	XVal Session 9-Typing - Text-1		2012-07-10 09:24:19.662000
	Edit pad (rev 1122)		Frank	cv407	XVal Session 9	1	XVal Session 9-Typing - Text-1		2012-07-10 09:24:20.015000
	Edit pad (rev 1123)		Brady	cv405	XVal Session 9	1	XVal Session 9-Typing - Text-1		2012-07-10 09:24:20.167000
	Edit pad (rev 1124)		Frank	cv407	XVal Session 9	1	XVal Session 9-Typing - Text-1		2012-07-10 09:24:20.515000
	Edit pad (rev 1125)		Brady	cv405	XVal Session 9	1	XVal Session 9-Typing - Text-1		2012-07-10 09:24:20.670000
	Edit pad (rev 1126)		Frank	cv407	XVal Session 9	1	XVal Session 9-Typing - Text-1		2012-07-10 09:24:21.225000
	Edit pad (rev 1127)		Brady	cv405	XVal Session 9	1	XVal Session 9-Typing - Text-1		2012-07-10 09:24:21.237000
	Edit pad (rev 1128)		Brady	cv405	XVal Session 9	1	XVal Session 9-Typing - Text-1		2012-07-10 09:24:21.685000
	Edit pad (rev 1129)		Frank	cv407	XVal Session 9	1	XVal Session 9-Typing - Text-1		2012-07-10 09:24:21.731000
	Edit pad (rev 1130)		Brady	cv405	XVal Session 9	1	XVal Session 9-Typing - Text-1		2012-07-10 09:24:22.193000
	Edit pad (rev 1131)		Frank	cv407	XVal Session 9	1	XVal Session 9-Typing - Text-1		2012-07-10 09:24:22.494000
	Edit pad (rev 1132)		Brady	cv405	XVal Session 9	1	XVal Session 9-Typing - Text-1		2012-07-10 09:24:22.694000
	Edit pad (rev 1133)		Frank	cv407	XVal Session 9	1	XVal Session 9-Typing - Text-1		2012-07-10 09:24:22.994000
	Edit pad (rev 1134)		Brady	cv405	XVal Session 9	1	XVal Session 9-Typing - Text-1		2012-07-10 09:24:23.194000
	Edit pad (rev 1135)		Frank	cv407	XVal Session 9	1	XVal Session 9-Typing - Text-1		2012-07-10 09:24:23.499000
	Edit pad (rev 1136)		Brady	cv405	XVal Session 9	1	XVal Session 9-Typing - Text-1		2012-07-10 09:24:23.693000
	Edit pad (rev 1137)		Frank	cv407	XVal Session 9	1	XVal Session 9-Typing - Text-1		2012-07-10 09:24:23.999000
	Edit pad (rev 1138)		Brady	cv405	XVal Session 9	1	XVal Session 9-Typing - Text-1		2012-07-10 09:24:24.195000
	Edit pad (rev 1139)		Frank	cv407	XVal Session 9	1	XVal Session 9-Typing - Text-1		2012-07-10 09:24:24.505000
	Edit pad (rev 1140)		Jamey	cv409	XVal Session 9	1	XVal Session 9-Typing - Text-1		2012-07-10 09:24:24.563000
	Edit pad (rev 1141)		Brady	cv405	XVal Session 9	1	XVal Session 9-Typing - Text-1		2012-07-10 09:24:24.695000
	Edit pad (rev 1142)		Frank	cv407	XVal Session 9	1	XVal Session 9-Typing - Text-1		2012-07-10 09:24:25.014000
	Edit pad (rev 1143)		Frank	cv407	XVal Session 9	1	XVal Session 9-Typing - Text-1		2012-07-10 09:24:25.514000
	Edit pad (rev 1144)		Jamey	cv409	XVal Session 9	1	XVal Session 9-Typing - Text-1		2012-07-10 09:24:25.948000
	Edit pad (rev 1145)		Frank	cv407	XVal Session 9	1	XVal Session 9-Typing - Text-1		2012-07-10 09:24:26.012000
	Edit pad (rev 1146)		Jamey	cv409	XVal Session 9	1	XVal Session 9-Typing - Text-1		2012-07-10 09:24:26.446000
	Edit pad (rev 1147)		Frank	cv407	XVal Session 9	1	XVal Session 9-Typing - Text-1		2012-07-10 09:24:26.512000
	Edit pad (rev 1148)		Jamey	cv409	XVal Session 9	1	XVal Session 9-Typing - Text-1		2012-07-10 09:24:26.948000
	Edit pad (rev 1149)		Jamey	cv409	XVal Session 9	1	XVal Session 9-Typing - Text-1		2012-07-10 09:24:27.447000
	Edit pad (rev 1150)		Jamey	cv409	XVal Session 9	1	XVal Session 9-Typing - Text-1		2012-07-10 09:24:28.673000
	Edit pad (rev 1151)		Jamey	cv409	XVal Session 9	1	XVal Session 9-Typing - Text-1		2012-07-10 09:24:29.181000
11782	Load Instructions			CV043	XVal Session 9	1	XVal Session 9-Typing - Numbers-1	192.54.222.11	2012-07-10 09:24:30
11783	Load Instructions			CV045	XVal Session 9	1	XVal Session 9-Typing - Numbers-1	192.54.222.11	2012-07-10 09:24:30
11784	Load Instructions			CV044	XVal Session 9	1	XVal Session 9-Typing - Numbers-1	192.54.222.11	2012-07-10 09:24:30
11793	Load Workspace			CV044	XVal Session 9	1	XVal Session 9-Typing - Numbers-1	192.54.222.11	2012-07-10 09:25:00
11794	Load Workspace			CV043	XVal Session 9	1	XVal Session 9-Typing - Numbers-1	192.54.222.11	2012-07-10 09:25:00
11795	Load Workspace			CV045	XVal Session 9	1	XVal Session 9-Typing - Numbers-1	192.54.222.11	2012-07-10 09:25:00
	Edit pad (rev 0)		Brady	cv405	XVal Session 9	1	XVal Session 9-Typing - Numbers-1		2012-07-10 09:25:10.598000
	Edit pad (rev 1)		Brady	cv405	XVal Session 9	1	XVal Session 9-Typing - Numbers-1		2012-07-10 09:25:11.105000
	Edit pad (rev 2)		Jamey	cv409	XVal Session 9	1	XVal Session 9-Typing - Numbers-1		2012-07-10 09:25:11.203000
	Edit pad (rev 3)		Jamey	cv409	XVal Session 9	1	XVal Session 9-Typing - Numbers-1		2012-07-10 09:25:11.713000
	Edit pad (rev 4)		Jamey	cv409	XVal Session 9	1	XVal Session 9-Typing - Numbers-1		2012-07-10 09:25:12.342000
	Edit pad (rev 5)		Jamey	cv409	XVal Session 9	1	XVal Session 9-Typing - Numbers-1		2012-07-10 09:25:13.220000
	Edit pad (rev 6)		Jamey	cv409	XVal Session 9	1	XVal Session 9-Typing - Numbers-1		2012-07-10 09:25:15.943000
	Edit pad (rev 7)		Jamey	cv409	XVal Session 9	1	XVal Session 9-Typing - Numbers-1		2012-07-10 09:25:17.046000
	Edit pad (rev 8)		Jamey	cv409	XVal Session 9	1	XVal Session 9-Typing - Numbers-1		2012-07-10 09:25:18.783000
	Edit pad (rev 9)		Frank	cv407	XVal Session 9	1	XVal Session 9-Typing - Numbers-1		2012-07-10 09:25:24.381000
	Edit pad (rev 10)		Frank	cv407	XVal Session 9	1	XVal Session 9-Typing - Numbers-1		2012-07-10 09:25:24.879000
	Edit pad (rev 11)		Jamey	cv409	XVal Session 9	1	XVal Session 9-Typing - Numbers-1		2012-07-10 09:25:26.037000
	Edit pad (rev 12)		Jamey	cv409	XVal Session 9	1	XVal Session 9-Typing - Numbers-1		2012-07-10 09:25:26.541000
	Edit pad (rev 13)		Jamey	cv409	XVal Session 9	1	XVal Session 9-Typing - Numbers-1		2012-07-10 09:25:27.041000
	Edit pad (rev 14)		Jamey	cv409	XVal Session 9	1	XVal Session 9-Typing - Numbers-1		2012-07-10 09:25:27.540000
	Edit pad (rev 15)		Frank	cv407	XVal Session 9	1	XVal Session 9-Typing - Numbers-1		2012-07-10 09:25:28.460000
	Edit pad (rev 16)		Frank	cv407	XVal Session 9	1	XVal Session 9-Typing - Numbers-1		2012-07-10 09:25:28.968000
	Edit pad (rev 17)		Jamey	cv409	XVal Session 9	1	XVal Session 9-Typing - Numbers-1		2012-07-10 09:25:30.491000
	Edit pad (rev 18)		Brady	cv405	XVal Session 9	1	XVal Session 9-Typing - Numbers-1		2012-07-10 09:25:31.977000
	Edit pad (rev 19)		Brady	cv405	XVal Session 9	1	XVal Session 9-Typing - Numbers-1		2012-07-10 09:25:32.476000
	Edit pad (rev 20)		Brady	cv405	XVal Session 9	1	XVal Session 9-Typing - Numbers-1		2012-07-10 09:25:32.976000
	Edit pad (rev 21)		Jamey	cv409	XVal Session 9	1	XVal Session 9-Typing - Numbers-1		2012-07-10 09:25:34.171000
	Edit pad (rev 22)		Jamey	cv409	XVal Session 9	1	XVal Session 9-Typing - Numbers-1		2012-07-10 09:25:34.970000
	Edit pad (rev 23)		Jamey	cv409	XVal Session 9	1	XVal Session 9-Typing - Numbers-1		2012-07-10 09:25:35.478000
	Edit pad (rev 24)		Jamey	cv409	XVal Session 9	1	XVal Session 9-Typing - Numbers-1		2012-07-10 09:25:35.982000
	Edit pad (rev 25)		Jamey	cv409	XVal Session 9	1	XVal Session 9-Typing - Numbers-1		2012-07-10 09:25:36.494000
	Edit pad (rev 26)		Jamey	cv409	XVal Session 9	1	XVal Session 9-Typing - Numbers-1		2012-07-10 09:25:36.995000
	Edit pad (rev 27)		Jamey	cv409	XVal Session 9	1	XVal Session 9-Typing - Numbers-1		2012-07-10 09:25:39.104000
	Edit pad (rev 28)		Jamey	cv409	XVal Session 9	1	XVal Session 9-Typing - Numbers-1		2012-07-10 09:25:40.504000
	Edit pad (rev 29)		Jamey	cv409	XVal Session 9	1	XVal Session 9-Typing - Numbers-1		2012-07-10 09:25:41.085000
	Edit pad (rev 30)		Jamey	cv409	XVal Session 9	1	XVal Session 9-Typing - Numbers-1		2012-07-10 09:25:41.587000
	Edit pad (rev 31)		Jamey	cv409	XVal Session 9	1	XVal Session 9-Typing - Numbers-1		2012-07-10 09:25:42.087000
	Edit pad (rev 32)		Jamey	cv409	XVal Session 9	1	XVal Session 9-Typing - Numbers-1		2012-07-10 09:25:42.587000
	Edit pad (rev 33)		Frank	cv407	XVal Session 9	1	XVal Session 9-Typing - Numbers-1		2012-07-10 09:25:42.985000
	Edit pad (rev 34)		Jamey	cv409	XVal Session 9	1	XVal Session 9-Typing - Numbers-1		2012-07-10 09:25:43.086000
	Edit pad (rev 35)		Frank	cv407	XVal Session 9	1	XVal Session 9-Typing - Numbers-1		2012-07-10 09:25:43.488000
	Edit pad (rev 36)		Frank	cv407	XVal Session 9	1	XVal Session 9-Typing - Numbers-1		2012-07-10 09:25:44.447000
	Edit pad (rev 37)		Frank	cv407	XVal Session 9	1	XVal Session 9-Typing - Numbers-1		2012-07-10 09:25:45.115000
	Edit pad (rev 38)		Frank	cv407	XVal Session 9	1	XVal Session 9-Typing - Numbers-1		2012-07-10 09:25:45.624000
	Edit pad (rev 39)		Jamey	cv409	XVal Session 9	1	XVal Session 9-Typing - Numbers-1		2012-07-10 09:25:46.706000
	Edit pad (rev 40)		Frank	cv407	XVal Session 9	1	XVal Session 9-Typing - Numbers-1		2012-07-10 09:25:46.742000
	Edit pad (rev 41)		Brady	cv405	XVal Session 9	1	XVal Session 9-Typing - Numbers-1		2012-07-10 09:25:46.857000
	Edit pad (rev 42)		Jamey	cv409	XVal Session 9	1	XVal Session 9-Typing - Numbers-1		2012-07-10 09:25:47.226000
	Edit pad (rev 43)		Frank	cv407	XVal Session 9	1	XVal Session 9-Typing - Numbers-1		2012-07-10 09:25:47.415000
	Edit pad (rev 44)		Brady	cv405	XVal Session 9	1	XVal Session 9-Typing - Numbers-1		2012-07-10 09:25:47.501000
	Edit pad (rev 45)		Jamey	cv409	XVal Session 9	1	XVal Session 9-Typing - Numbers-1		2012-07-10 09:25:47.733000
	Edit pad (rev 46)		Jamey	cv409	XVal Session 9	1	XVal Session 9-Typing - Numbers-1		2012-07-10 09:25:48.243000
	Edit pad (rev 47)		Frank	cv407	XVal Session 9	1	XVal Session 9-Typing - Numbers-1		2012-07-10 09:25:48.738000
	Edit pad (rev 48)		Frank	cv407	XVal Session 9	1	XVal Session 9-Typing - Numbers-1		2012-07-10 09:25:49.243000
	Edit pad (rev 49)		Jamey	cv409	XVal Session 9	1	XVal Session 9-Typing - Numbers-1		2012-07-10 09:25:49.343000
	Edit pad (rev 50)		Frank	cv407	XVal Session 9	1	XVal Session 9-Typing - Numbers-1		2012-07-10 09:25:49.749000
	Edit pad (rev 51)		Jamey	cv409	XVal Session 9	1	XVal Session 9-Typing - Numbers-1		2012-07-10 09:25:51.776000
	Edit pad (rev 52)		Jamey	cv409	XVal Session 9	1	XVal Session 9-Typing - Numbers-1		2012-07-10 09:25:52.299000
	Edit pad (rev 53)		Jamey	cv409	XVal Session 9	1	XVal Session 9-Typing - Numbers-1		2012-07-10 09:25:52.791000
	Edit pad (rev 54)		Jamey	cv409	XVal Session 9	1	XVal Session 9-Typing - Numbers-1		2012-07-10 09:25:53.353000
	Edit pad (rev 55)		Brady	cv405	XVal Session 9	1	XVal Session 9-Typing - Numbers-1		2012-07-10 09:25:54.130000
	Edit pad (rev 56)		Brady	cv405	XVal Session 9	1	XVal Session 9-Typing - Numbers-1		2012-07-10 09:25:54.651000
	Edit pad (rev 57)		Jamey	cv409	XVal Session 9	1	XVal Session 9-Typing - Numbers-1		2012-07-10 09:25:56.103000
	Edit pad (rev 58)		Jamey	cv409	XVal Session 9	1	XVal Session 9-Typing - Numbers-1		2012-07-10 09:25:56.603000
	Edit pad (rev 59)		Frank	cv407	XVal Session 9	1	XVal Session 9-Typing - Numbers-1		2012-07-10 09:25:57.252000
	Edit pad (rev 60)		Frank	cv407	XVal Session 9	1	XVal Session 9-Typing - Numbers-1		2012-07-10 09:25:57.819000
	Edit pad (rev 61)		Brady	cv405	XVal Session 9	1	XVal Session 9-Typing - Numbers-1		2012-07-10 09:25:57.949000
	Edit pad (rev 62)		Frank	cv407	XVal Session 9	1	XVal Session 9-Typing - Numbers-1		2012-07-10 09:25:58.326000
	Edit pad (rev 63)		Brady	cv405	XVal Session 9	1	XVal Session 9-Typing - Numbers-1		2012-07-10 09:25:59.028000
	Edit pad (rev 64)		Frank	cv407	XVal Session 9	1	XVal Session 9-Typing - Numbers-1		2012-07-10 09:25:59.294000
	Edit pad (rev 65)		Jamey	cv409	XVal Session 9	1	XVal Session 9-Typing - Numbers-1		2012-07-10 09:25:59.681000
	Edit pad (rev 66)		Brady	cv405	XVal Session 9	1	XVal Session 9-Typing - Numbers-1		2012-07-10 09:26:00.179000
	Edit pad (rev 67)		Jamey	cv409	XVal Session 9	1	XVal Session 9-Typing - Numbers-1		2012-07-10 09:26:00.384000
	Edit pad (rev 68)		Frank	cv407	XVal Session 9	1	XVal Session 9-Typing - Numbers-1		2012-07-10 09:26:00.885000
	Edit pad (rev 69)		Jamey	cv409	XVal Session 9	1	XVal Session 9-Typing - Numbers-1		2012-07-10 09:26:00.887000
	Edit pad (rev 70)		Brady	cv405	XVal Session 9	1	XVal Session 9-Typing - Numbers-1		2012-07-10 09:26:01.172000
	Edit pad (rev 71)		Frank	cv407	XVal Session 9	1	XVal Session 9-Typing - Numbers-1		2012-07-10 09:26:01.346000
	Edit pad (rev 72)		Jamey	cv409	XVal Session 9	1	XVal Session 9-Typing - Numbers-1		2012-07-10 09:26:01.444000
	Edit pad (rev 73)		Frank	cv407	XVal Session 9	1	XVal Session 9-Typing - Numbers-1		2012-07-10 09:26:01.858000
	Edit pad (rev 74)		Brady	cv405	XVal Session 9	1	XVal Session 9-Typing - Numbers-1		2012-07-10 09:26:02.056000
	Edit pad (rev 75)		Frank	cv407	XVal Session 9	1	XVal Session 9-Typing - Numbers-1		2012-07-10 09:26:02.359000
	Edit pad (rev 76)		Brady	cv405	XVal Session 9	1	XVal Session 9-Typing - Numbers-1		2012-07-10 09:26:02.570000
	Edit pad (rev 77)		Frank	cv407	XVal Session 9	1	XVal Session 9-Typing - Numbers-1		2012-07-10 09:26:03.028000
	Edit pad (rev 78)		Brady	cv405	XVal Session 9	1	XVal Session 9-Typing - Numbers-1		2012-07-10 09:26:03.068000
	Edit pad (rev 79)		Jamey	cv409	XVal Session 9	1	XVal Session 9-Typing - Numbers-1		2012-07-10 09:26:03.147000
	Edit pad (rev 80)		Frank	cv407	XVal Session 9	1	XVal Session 9-Typing - Numbers-1		2012-07-10 09:26:03.618000
	Edit pad (rev 81)		Jamey	cv409	XVal Session 9	1	XVal Session 9-Typing - Numbers-1		2012-07-10 09:26:03.651000
	Edit pad (rev 82)		Jamey	cv409	XVal Session 9	1	XVal Session 9-Typing - Numbers-1		2012-07-10 09:26:04.165000
	Edit pad (rev 83)		Brady	cv405	XVal Session 9	1	XVal Session 9-Typing - Numbers-1		2012-07-10 09:26:04.210000
	Edit pad (rev 84)		Frank	cv407	XVal Session 9	1	XVal Session 9-Typing - Numbers-1		2012-07-10 09:26:04.401000
	Edit pad (rev 85)		Jamey	cv409	XVal Session 9	1	XVal Session 9-Typing - Numbers-1		2012-07-10 09:26:04.665000
	Edit pad (rev 86)		Brady	cv405	XVal Session 9	1	XVal Session 9-Typing - Numbers-1		2012-07-10 09:26:04.735000
	Edit pad (rev 87)		Frank	cv407	XVal Session 9	1	XVal Session 9-Typing - Numbers-1		2012-07-10 09:26:04.905000
	Edit pad (rev 88)		Jamey	cv409	XVal Session 9	1	XVal Session 9-Typing - Numbers-1		2012-07-10 09:26:05.235000
	Edit pad (rev 89)		Frank	cv407	XVal Session 9	1	XVal Session 9-Typing - Numbers-1		2012-07-10 09:26:05.405000
	Edit pad (rev 90)		Frank	cv407	XVal Session 9	1	XVal Session 9-Typing - Numbers-1		2012-07-10 09:26:06.859000
	Edit pad (rev 91)		Brady	cv405	XVal Session 9	1	XVal Session 9-Typing - Numbers-1		2012-07-10 09:26:07.265000
	Edit pad (rev 92)		Jamey	cv409	XVal Session 9	1	XVal Session 9-Typing - Numbers-1		2012-07-10 09:26:07.311000
	Edit pad (rev 93)		Frank	cv407	XVal Session 9	1	XVal Session 9-Typing - Numbers-1		2012-07-10 09:26:07.357000
	Edit pad (rev 94)		Jamey	cv409	XVal Session 9	1	XVal Session 9-Typing - Numbers-1		2012-07-10 09:26:07.822000
	Edit pad (rev 95)		Frank	cv407	XVal Session 9	1	XVal Session 9-Typing - Numbers-1		2012-07-10 09:26:07.859000
	Edit pad (rev 96)		Brady	cv405	XVal Session 9	1	XVal Session 9-Typing - Numbers-1		2012-07-10 09:26:08.172000
	Edit pad (rev 97)		Jamey	cv409	XVal Session 9	1	XVal Session 9-Typing - Numbers-1		2012-07-10 09:26:08.324000
	Edit pad (rev 98)		Frank	cv407	XVal Session 9	1	XVal Session 9-Typing - Numbers-1		2012-07-10 09:26:08.580000
	Edit pad (rev 99)		Brady	cv405	XVal Session 9	1	XVal Session 9-Typing - Numbers-1		2012-07-10 09:26:08.692000
	Edit pad (rev 100)		Brady	cv405	XVal Session 9	1	XVal Session 9-Typing - Numbers-1		2012-07-10 09:26:09.853000
	Edit pad (rev 101)		Frank	cv407	XVal Session 9	1	XVal Session 9-Typing - Numbers-1		2012-07-10 09:26:10.035000
	Edit pad (rev 102)		Frank	cv407	XVal Session 9	1	XVal Session 9-Typing - Numbers-1		2012-07-10 09:26:10.572000
	Edit pad (rev 103)		Frank	cv407	XVal Session 9	1	XVal Session 9-Typing - Numbers-1		2012-07-10 09:26:11.080000
	Edit pad (rev 104)		Brady	cv405	XVal Session 9	1	XVal Session 9-Typing - Numbers-1		2012-07-10 09:26:11.653000
	Edit pad (rev 105)		Frank	cv407	XVal Session 9	1	XVal Session 9-Typing - Numbers-1		2012-07-10 09:26:11.791000
	Edit pad (rev 106)		Brady	cv405	XVal Session 9	1	XVal Session 9-Typing - Numbers-1		2012-07-10 09:26:12.165000
	Edit pad (rev 107)		Brady	cv405	XVal Session 9	1	XVal Session 9-Typing - Numbers-1		2012-07-10 09:26:12.672000
	Edit pad (rev 108)		Frank	cv407	XVal Session 9	1	XVal Session 9-Typing - Numbers-1		2012-07-10 09:26:13.268000
	Edit pad (rev 109)		Frank	cv407	XVal Session 9	1	XVal Session 9-Typing - Numbers-1		2012-07-10 09:26:13.779000
	Edit pad (rev 110)		Brady	cv405	XVal Session 9	1	XVal Session 9-Typing - Numbers-1		2012-07-10 09:26:13.788000
	Edit pad (rev 111)		Jamey	cv409	XVal Session 9	1	XVal Session 9-Typing - Numbers-1		2012-07-10 09:26:14.055000
	Edit pad (rev 112)		Frank	cv407	XVal Session 9	1	XVal Session 9-Typing - Numbers-1		2012-07-10 09:26:14.353000
	Edit pad (rev 113)		Brady	cv405	XVal Session 9	1	XVal Session 9-Typing - Numbers-1		2012-07-10 09:26:14.409000
	Edit pad (rev 114)		Frank	cv407	XVal Session 9	1	XVal Session 9-Typing - Numbers-1		2012-07-10 09:26:15.362000
	Edit pad (rev 115)		Brady	cv405	XVal Session 9	1	XVal Session 9-Typing - Numbers-1		2012-07-10 09:26:15.732000
	Edit pad (rev 116)		Frank	cv407	XVal Session 9	1	XVal Session 9-Typing - Numbers-1		2012-07-10 09:26:15.874000
	Edit pad (rev 117)		Brady	cv405	XVal Session 9	1	XVal Session 9-Typing - Numbers-1		2012-07-10 09:26:16.239000
	Edit pad (rev 118)		Frank	cv407	XVal Session 9	1	XVal Session 9-Typing - Numbers-1		2012-07-10 09:26:16.682000
	Edit pad (rev 119)		Brady	cv405	XVal Session 9	1	XVal Session 9-Typing - Numbers-1		2012-07-10 09:26:16.739000
	Edit pad (rev 120)		Frank	cv407	XVal Session 9	1	XVal Session 9-Typing - Numbers-1		2012-07-10 09:26:17.186000
	Edit pad (rev 121)		Frank	cv407	XVal Session 9	1	XVal Session 9-Typing - Numbers-1		2012-07-10 09:26:18.058000
	Edit pad (rev 122)		Frank	cv407	XVal Session 9	1	XVal Session 9-Typing - Numbers-1		2012-07-10 09:26:18.569000
	Edit pad (rev 123)		Brady	cv405	XVal Session 9	1	XVal Session 9-Typing - Numbers-1		2012-07-10 09:26:18.814000
	Edit pad (rev 124)		Frank	cv407	XVal Session 9	1	XVal Session 9-Typing - Numbers-1		2012-07-10 09:26:19.076000
	Edit pad (rev 125)		Jamey	cv409	XVal Session 9	1	XVal Session 9-Typing - Numbers-1		2012-07-10 09:26:19.278000
	Edit pad (rev 126)		Brady	cv405	XVal Session 9	1	XVal Session 9-Typing - Numbers-1		2012-07-10 09:26:19.318000
	Edit pad (rev 127)		Frank	cv407	XVal Session 9	1	XVal Session 9-Typing - Numbers-1		2012-07-10 09:26:19.607000
	Edit pad (rev 128)		Jamey	cv409	XVal Session 9	1	XVal Session 9-Typing - Numbers-1		2012-07-10 09:26:19.779000
	Edit pad (rev 129)		Frank	cv407	XVal Session 9	1	XVal Session 9-Typing - Numbers-1		2012-07-10 09:26:20.174000
	Edit pad (rev 130)		Jamey	cv409	XVal Session 9	1	XVal Session 9-Typing - Numbers-1		2012-07-10 09:26:20.510000
	Edit pad (rev 131)		Frank	cv407	XVal Session 9	1	XVal Session 9-Typing - Numbers-1		2012-07-10 09:26:20.685000
	Edit pad (rev 132)		Brady	cv405	XVal Session 9	1	XVal Session 9-Typing - Numbers-1		2012-07-10 09:26:20.706000
	Edit pad (rev 133)		Jamey	cv409	XVal Session 9	1	XVal Session 9-Typing - Numbers-1		2012-07-10 09:26:21.009000
	Edit pad (rev 134)		Frank	cv407	XVal Session 9	1	XVal Session 9-Typing - Numbers-1		2012-07-10 09:26:21.185000
	Edit pad (rev 135)		Brady	cv405	XVal Session 9	1	XVal Session 9-Typing - Numbers-1		2012-07-10 09:26:21.213000
	Edit pad (rev 136)		Jamey	cv409	XVal Session 9	1	XVal Session 9-Typing - Numbers-1		2012-07-10 09:26:21.510000
	Edit pad (rev 137)		Frank	cv407	XVal Session 9	1	XVal Session 9-Typing - Numbers-1		2012-07-10 09:26:21.685000
	Edit pad (rev 138)		Brady	cv405	XVal Session 9	1	XVal Session 9-Typing - Numbers-1		2012-07-10 09:26:21.724000
	Edit pad (rev 139)		Frank	cv407	XVal Session 9	1	XVal Session 9-Typing - Numbers-1		2012-07-10 09:26:22.189000
	Edit pad (rev 140)		Frank	cv407	XVal Session 9	1	XVal Session 9-Typing - Numbers-1		2012-07-10 09:26:22.693000
	Edit pad (rev 141)		Jamey	cv409	XVal Session 9	1	XVal Session 9-Typing - Numbers-1		2012-07-10 09:26:22.766000
	Edit pad (rev 142)		Frank	cv407	XVal Session 9	1	XVal Session 9-Typing - Numbers-1		2012-07-10 09:26:23.202000
	Edit pad (rev 143)		Jamey	cv409	XVal Session 9	1	XVal Session 9-Typing - Numbers-1		2012-07-10 09:26:23.273000
	Edit pad (rev 144)		Brady	cv405	XVal Session 9	1	XVal Session 9-Typing - Numbers-1		2012-07-10 09:26:23.515000
	Edit pad (rev 145)		Frank	cv407	XVal Session 9	1	XVal Session 9-Typing - Numbers-1		2012-07-10 09:26:23.701000
	Edit pad (rev 146)		Jamey	cv409	XVal Session 9	1	XVal Session 9-Typing - Numbers-1		2012-07-10 09:26:23.776000
	Edit pad (rev 147)		Brady	cv405	XVal Session 9	1	XVal Session 9-Typing - Numbers-1		2012-07-10 09:26:24.030000
	Edit pad (rev 148)		Frank	cv407	XVal Session 9	1	XVal Session 9-Typing - Numbers-1		2012-07-10 09:26:24.200000
	Edit pad (rev 149)		Jamey	cv409	XVal Session 9	1	XVal Session 9-Typing - Numbers-1		2012-07-10 09:26:24.273000
	Edit pad (rev 150)		Frank	cv407	XVal Session 9	1	XVal Session 9-Typing - Numbers-1		2012-07-10 09:26:24.703000
	Edit pad (rev 151)		Jamey	cv409	XVal Session 9	1	XVal Session 9-Typing - Numbers-1		2012-07-10 09:26:24.773000
	Edit pad (rev 152)		Brady	cv405	XVal Session 9	1	XVal Session 9-Typing - Numbers-1		2012-07-10 09:26:25.149000
	Edit pad (rev 153)		Frank	cv407	XVal Session 9	1	XVal Session 9-Typing - Numbers-1		2012-07-10 09:26:25.200000
	Edit pad (rev 154)		Brady	cv405	XVal Session 9	1	XVal Session 9-Typing - Numbers-1		2012-07-10 09:26:25.651000
	Edit pad (rev 155)		Frank	cv407	XVal Session 9	1	XVal Session 9-Typing - Numbers-1		2012-07-10 09:26:25.701000
	Edit pad (rev 156)		Jamey	cv409	XVal Session 9	1	XVal Session 9-Typing - Numbers-1		2012-07-10 09:26:26.025000
	Edit pad (rev 157)		Brady	cv405	XVal Session 9	1	XVal Session 9-Typing - Numbers-1		2012-07-10 09:26:26.147000
	Edit pad (rev 158)		Frank	cv407	XVal Session 9	1	XVal Session 9-Typing - Numbers-1		2012-07-10 09:26:26.202000
	Edit pad (rev 159)		Jamey	cv409	XVal Session 9	1	XVal Session 9-Typing - Numbers-1		2012-07-10 09:26:26.697000
	Edit pad (rev 160)		Jamey	cv409	XVal Session 9	1	XVal Session 9-Typing - Numbers-1		2012-07-10 09:26:27.229000
	Edit pad (rev 161)		Frank	cv407	XVal Session 9	1	XVal Session 9-Typing - Numbers-1		2012-07-10 09:26:27.717000
	Edit pad (rev 162)		Jamey	cv409	XVal Session 9	1	XVal Session 9-Typing - Numbers-1		2012-07-10 09:26:27.728000
	Edit pad (rev 163)		Frank	cv407	XVal Session 9	1	XVal Session 9-Typing - Numbers-1		2012-07-10 09:26:28.218000
	Edit pad (rev 164)		Jamey	cv409	XVal Session 9	1	XVal Session 9-Typing - Numbers-1		2012-07-10 09:26:28.306000
	Edit pad (rev 165)		Brady	cv405	XVal Session 9	1	XVal Session 9-Typing - Numbers-1		2012-07-10 09:26:28.512000
	Edit pad (rev 166)		Brady	cv405	XVal Session 9	1	XVal Session 9-Typing - Numbers-1		2012-07-10 09:26:28.961000
	Edit pad (rev 167)		Frank	cv407	XVal Session 9	1	XVal Session 9-Typing - Numbers-1		2012-07-10 09:26:29.563000
	Edit pad (rev 168)		Frank	cv407	XVal Session 9	1	XVal Session 9-Typing - Numbers-1		2012-07-10 09:26:30.288000
	Edit pad (rev 169)		Brady	cv405	XVal Session 9	1	XVal Session 9-Typing - Numbers-1		2012-07-10 09:26:30.408000
	Edit pad (rev 170)		Frank	cv407	XVal Session 9	1	XVal Session 9-Typing - Numbers-1		2012-07-10 09:26:30.795000
	Edit pad (rev 171)		Brady	cv405	XVal Session 9	1	XVal Session 9-Typing - Numbers-1		2012-07-10 09:26:30.910000
	Edit pad (rev 172)		Brady	cv405	XVal Session 9	1	XVal Session 9-Typing - Numbers-1		2012-07-10 09:26:31.418000
	Edit pad (rev 173)		Brady	cv405	XVal Session 9	1	XVal Session 9-Typing - Numbers-1		2012-07-10 09:26:31.911000
	Edit pad (rev 174)		Frank	cv407	XVal Session 9	1	XVal Session 9-Typing - Numbers-1		2012-07-10 09:26:31.936000
	Edit pad (rev 175)		Frank	cv407	XVal Session 9	1	XVal Session 9-Typing - Numbers-1		2012-07-10 09:26:32.437000
	Edit pad (rev 176)		Jamey	cv409	XVal Session 9	1	XVal Session 9-Typing - Numbers-1		2012-07-10 09:26:32.837000
	Edit pad (rev 177)		Brady	cv405	XVal Session 9	1	XVal Session 9-Typing - Numbers-1		2012-07-10 09:26:32.880000
	Edit pad (rev 178)		Jamey	cv409	XVal Session 9	1	XVal Session 9-Typing - Numbers-1		2012-07-10 09:26:33.341000
	Edit pad (rev 179)		Brady	cv405	XVal Session 9	1	XVal Session 9-Typing - Numbers-1		2012-07-10 09:26:33.381000
	Edit pad (rev 180)		Jamey	cv409	XVal Session 9	1	XVal Session 9-Typing - Numbers-1		2012-07-10 09:26:33.853000
	Edit pad (rev 181)		Brady	cv405	XVal Session 9	1	XVal Session 9-Typing - Numbers-1		2012-07-10 09:26:33.881000
	Edit pad (rev 182)		Frank	cv407	XVal Session 9	1	XVal Session 9-Typing - Numbers-1		2012-07-10 09:26:33.942000
	Edit pad (rev 183)		Jamey	cv409	XVal Session 9	1	XVal Session 9-Typing - Numbers-1		2012-07-10 09:26:34.353000
	Edit pad (rev 184)		Brady	cv405	XVal Session 9	1	XVal Session 9-Typing - Numbers-1		2012-07-10 09:26:34.388000
	Edit pad (rev 185)		Frank	cv407	XVal Session 9	1	XVal Session 9-Typing - Numbers-1		2012-07-10 09:26:34.450000
	Edit pad (rev 186)		Brady	cv405	XVal Session 9	1	XVal Session 9-Typing - Numbers-1		2012-07-10 09:26:34.896000
	Edit pad (rev 187)		Frank	cv407	XVal Session 9	1	XVal Session 9-Typing - Numbers-1		2012-07-10 09:26:34.955000
	Edit pad (rev 188)		Brady	cv405	XVal Session 9	1	XVal Session 9-Typing - Numbers-1		2012-07-10 09:26:35.399000
	Edit pad (rev 189)		Frank	cv407	XVal Session 9	1	XVal Session 9-Typing - Numbers-1		2012-07-10 09:26:35.460000
	Edit pad (rev 190)		Jamey	cv409	XVal Session 9	1	XVal Session 9-Typing - Numbers-1		2012-07-10 09:26:35.523000
	Edit pad (rev 191)		Jamey	cv409	XVal Session 9	1	XVal Session 9-Typing - Numbers-1		2012-07-10 09:26:36.263000
	Edit pad (rev 192)		Brady	cv405	XVal Session 9	1	XVal Session 9-Typing - Numbers-1		2012-07-10 09:26:36.559000
	Edit pad (rev 193)		Jamey	cv409	XVal Session 9	1	XVal Session 9-Typing - Numbers-1		2012-07-10 09:26:36.773000
	Edit pad (rev 194)		Brady	cv405	XVal Session 9	1	XVal Session 9-Typing - Numbers-1		2012-07-10 09:26:37.171000
	Edit pad (rev 195)		Jamey	cv409	XVal Session 9	1	XVal Session 9-Typing - Numbers-1		2012-07-10 09:26:37.781000
	Edit pad (rev 196)		Brady	cv405	XVal Session 9	1	XVal Session 9-Typing - Numbers-1		2012-07-10 09:26:39.068000
	Edit pad (rev 197)		Brady	cv405	XVal Session 9	1	XVal Session 9-Typing - Numbers-1		2012-07-10 09:26:39.747000
	Edit pad (rev 198)		Brady	cv405	XVal Session 9	1	XVal Session 9-Typing - Numbers-1		2012-07-10 09:26:40.257000
	Edit pad (rev 199)		Brady	cv405	XVal Session 9	1	XVal Session 9-Typing - Numbers-1		2012-07-10 09:26:40.756000
	Edit pad (rev 200)		Jamey	cv409	XVal Session 9	1	XVal Session 9-Typing - Numbers-1		2012-07-10 09:26:40.769000
	Edit pad (rev 201)		Jamey	cv409	XVal Session 9	1	XVal Session 9-Typing - Numbers-1		2012-07-10 09:26:41.274000
	Edit pad (rev 202)		Brady	cv405	XVal Session 9	1	XVal Session 9-Typing - Numbers-1		2012-07-10 09:26:41.641000
	Edit pad (rev 203)		Brady	cv405	XVal Session 9	1	XVal Session 9-Typing - Numbers-1		2012-07-10 09:26:42.149000
	Edit pad (rev 204)		Brady	cv405	XVal Session 9	1	XVal Session 9-Typing - Numbers-1		2012-07-10 09:26:42.647000
	Edit pad (rev 205)		Jamey	cv409	XVal Session 9	1	XVal Session 9-Typing - Numbers-1		2012-07-10 09:26:43.038000
	Edit pad (rev 206)		Jamey	cv409	XVal Session 9	1	XVal Session 9-Typing - Numbers-1		2012-07-10 09:26:43.540000
	Edit pad (rev 207)		Brady	cv405	XVal Session 9	1	XVal Session 9-Typing - Numbers-1		2012-07-10 09:26:43.857000
	Edit pad (rev 208)		Jamey	cv409	XVal Session 9	1	XVal Session 9-Typing - Numbers-1		2012-07-10 09:26:44.077000
	Edit pad (rev 209)		Brady	cv405	XVal Session 9	1	XVal Session 9-Typing - Numbers-1		2012-07-10 09:26:44.367000
	Edit pad (rev 210)		Brady	cv405	XVal Session 9	1	XVal Session 9-Typing - Numbers-1		2012-07-10 09:26:44.865000
	Edit pad (rev 211)		Brady	cv405	XVal Session 9	1	XVal Session 9-Typing - Numbers-1		2012-07-10 09:26:45.747000
	Edit pad (rev 212)		Brady	cv405	XVal Session 9	1	XVal Session 9-Typing - Numbers-1		2012-07-10 09:26:46.258000
	Edit pad (rev 213)		Jamey	cv409	XVal Session 9	1	XVal Session 9-Typing - Numbers-1		2012-07-10 09:26:47.305000
	Edit pad (rev 214)		Brady	cv405	XVal Session 9	1	XVal Session 9-Typing - Numbers-1		2012-07-10 09:26:47.318000
	Edit pad (rev 215)		Brady	cv405	XVal Session 9	1	XVal Session 9-Typing - Numbers-1		2012-07-10 09:26:47.825000
	Edit pad (rev 216)		Brady	cv405	XVal Session 9	1	XVal Session 9-Typing - Numbers-1		2012-07-10 09:26:48.318000
	Edit pad (rev 217)		Jamey	cv409	XVal Session 9	1	XVal Session 9-Typing - Numbers-1		2012-07-10 09:26:48.355000
	Edit pad (rev 218)		Brady	cv405	XVal Session 9	1	XVal Session 9-Typing - Numbers-1		2012-07-10 09:26:48.823000
	Edit pad (rev 219)		Jamey	cv409	XVal Session 9	1	XVal Session 9-Typing - Numbers-1		2012-07-10 09:26:48.867000
	Edit pad (rev 220)		Brady	cv405	XVal Session 9	1	XVal Session 9-Typing - Numbers-1		2012-07-10 09:26:49.501000
	Edit pad (rev 221)		Brady	cv405	XVal Session 9	1	XVal Session 9-Typing - Numbers-1		2012-07-10 09:26:50.018000
	Edit pad (rev 222)		Brady	cv405	XVal Session 9	1	XVal Session 9-Typing - Numbers-1		2012-07-10 09:26:52.693000
	Edit pad (rev 223)		Brady	cv405	XVal Session 9	1	XVal Session 9-Typing - Numbers-1		2012-07-10 09:26:53.196000
	Edit pad (rev 224)		Brady	cv405	XVal Session 9	1	XVal Session 9-Typing - Numbers-1		2012-07-10 09:26:53.693000
	Edit pad (rev 225)		Brady	cv405	XVal Session 9	1	XVal Session 9-Typing - Numbers-1		2012-07-10 09:26:54.194000
	Edit pad (rev 226)		Brady	cv405	XVal Session 9	1	XVal Session 9-Typing - Numbers-1		2012-07-10 09:26:54.695000
	Edit pad (rev 227)		Brady	cv405	XVal Session 9	1	XVal Session 9-Typing - Numbers-1		2012-07-10 09:26:55.193000
	Edit pad (rev 228)		Brady	cv405	XVal Session 9	1	XVal Session 9-Typing - Numbers-1		2012-07-10 09:26:56.359000
	Edit pad (rev 229)		Brady	cv405	XVal Session 9	1	XVal Session 9-Typing - Numbers-1		2012-07-10 09:26:56.865000
	Edit pad (rev 230)		Jamey	cv409	XVal Session 9	1	XVal Session 9-Typing - Numbers-1		2012-07-10 09:27:00.672000
	Edit pad (rev 231)		Jamey	cv409	XVal Session 9	1	XVal Session 9-Typing - Numbers-1		2012-07-10 09:27:01.675000
	Edit pad (rev 232)		Jamey	cv409	XVal Session 9	1	XVal Session 9-Typing - Numbers-1		2012-07-10 09:27:02.742000
	Edit pad (rev 233)		Jamey	cv409	XVal Session 9	1	XVal Session 9-Typing - Numbers-1		2012-07-10 09:27:05.352000
	Edit pad (rev 234)		Jamey	cv409	XVal Session 9	1	XVal Session 9-Typing - Numbers-1		2012-07-10 09:27:08.158000
	Edit pad (rev 235)		Jamey	cv409	XVal Session 9	1	XVal Session 9-Typing - Numbers-1		2012-07-10 09:27:08.665000
	Edit pad (rev 236)		Jamey	cv409	XVal Session 9	1	XVal Session 9-Typing - Numbers-1		2012-07-10 09:27:09.198000
	Edit pad (rev 237)		Jamey	cv409	XVal Session 9	1	XVal Session 9-Typing - Numbers-1		2012-07-10 09:27:15.884000
	Edit pad (rev 238)		Jamey	cv409	XVal Session 9	1	XVal Session 9-Typing - Numbers-1		2012-07-10 09:27:16.384000
	Edit pad (rev 239)		Jamey	cv409	XVal Session 9	1	XVal Session 9-Typing - Numbers-1		2012-07-10 09:27:16.884000
	Edit pad (rev 240)		Jamey	cv409	XVal Session 9	1	XVal Session 9-Typing - Numbers-1		2012-07-10 09:27:17.384000
	Edit pad (rev 241)		Brady	cv405	XVal Session 9	1	XVal Session 9-Typing - Numbers-1		2012-07-10 09:27:18.964000
	Edit pad (rev 242)		Brady	cv405	XVal Session 9	1	XVal Session 9-Typing - Numbers-1		2012-07-10 09:27:19.480000
	Edit pad (rev 243)		Jamey	cv409	XVal Session 9	1	XVal Session 9-Typing - Numbers-1		2012-07-10 09:27:20.214000
	Edit pad (rev 244)		Jamey	cv409	XVal Session 9	1	XVal Session 9-Typing - Numbers-1		2012-07-10 09:27:20.713000
	Edit pad (rev 245)		Jamey	cv409	XVal Session 9	1	XVal Session 9-Typing - Numbers-1		2012-07-10 09:27:22.225000
	Edit pad (rev 246)		Brady	cv405	XVal Session 9	1	XVal Session 9-Typing - Numbers-1		2012-07-10 09:27:22.234000
	Edit pad (rev 247)		Jamey	cv409	XVal Session 9	1	XVal Session 9-Typing - Numbers-1		2012-07-10 09:27:22.727000
	Edit pad (rev 248)		Brady	cv405	XVal Session 9	1	XVal Session 9-Typing - Numbers-1		2012-07-10 09:27:22.742000
	Edit pad (rev 249)		Jamey	cv409	XVal Session 9	1	XVal Session 9-Typing - Numbers-1		2012-07-10 09:27:23.227000
	Edit pad (rev 250)		Jamey	cv409	XVal Session 9	1	XVal Session 9-Typing - Numbers-1		2012-07-10 09:27:23.933000
	Edit pad (rev 251)		Brady	cv405	XVal Session 9	1	XVal Session 9-Typing - Numbers-1		2012-07-10 09:27:25.975000
	Edit pad (rev 252)		Frank	cv407	XVal Session 9	1	XVal Session 9-Typing - Numbers-1		2012-07-10 09:27:26.175000
	Edit pad (rev 253)		Brady	cv405	XVal Session 9	1	XVal Session 9-Typing - Numbers-1		2012-07-10 09:27:26.671000
	Edit pad (rev 254)		Brady	cv405	XVal Session 9	1	XVal Session 9-Typing - Numbers-1		2012-07-10 09:27:27.179000
	Edit pad (rev 255)		Frank	cv407	XVal Session 9	1	XVal Session 9-Typing - Numbers-1		2012-07-10 09:27:27.328000
	Edit pad (rev 256)		Brady	cv405	XVal Session 9	1	XVal Session 9-Typing - Numbers-1		2012-07-10 09:27:27.686000
	Edit pad (rev 257)		Frank	cv407	XVal Session 9	1	XVal Session 9-Typing - Numbers-1		2012-07-10 09:27:27.828000
	Edit pad (rev 258)		Brady	cv405	XVal Session 9	1	XVal Session 9-Typing - Numbers-1		2012-07-10 09:27:28.177000
	Edit pad (rev 259)		Frank	cv407	XVal Session 9	1	XVal Session 9-Typing - Numbers-1		2012-07-10 09:27:28.342000
	Edit pad (rev 260)		Jamey	cv409	XVal Session 9	1	XVal Session 9-Typing - Numbers-1		2012-07-10 09:27:28.654000
	Edit pad (rev 261)		Brady	cv405	XVal Session 9	1	XVal Session 9-Typing - Numbers-1		2012-07-10 09:27:29.072000
	Edit pad (rev 262)		Jamey	cv409	XVal Session 9	1	XVal Session 9-Typing - Numbers-1		2012-07-10 09:27:29.163000
	Edit pad (rev 263)		Frank	cv407	XVal Session 9	1	XVal Session 9-Typing - Numbers-1		2012-07-10 09:27:29.399000
	Edit pad (rev 264)		Jamey	cv409	XVal Session 9	1	XVal Session 9-Typing - Numbers-1		2012-07-10 09:27:29.665000
	Edit pad (rev 265)		Brady	cv405	XVal Session 9	1	XVal Session 9-Typing - Numbers-1		2012-07-10 09:27:29.666000
	Edit pad (rev 266)		Frank	cv407	XVal Session 9	1	XVal Session 9-Typing - Numbers-1		2012-07-10 09:27:29.905000
	Edit pad (rev 267)		Jamey	cv409	XVal Session 9	1	XVal Session 9-Typing - Numbers-1		2012-07-10 09:27:30.165000
	Edit pad (rev 268)		Brady	cv405	XVal Session 9	1	XVal Session 9-Typing - Numbers-1		2012-07-10 09:27:30.167000
	Edit pad (rev 269)		Jamey	cv409	XVal Session 9	1	XVal Session 9-Typing - Numbers-1		2012-07-10 09:27:30.665000
	Edit pad (rev 270)		Brady	cv405	XVal Session 9	1	XVal Session 9-Typing - Numbers-1		2012-07-10 09:27:30.666000
	Edit pad (rev 271)		Jamey	cv409	XVal Session 9	1	XVal Session 9-Typing - Numbers-1		2012-07-10 09:27:31.728000
	Edit pad (rev 272)		Frank	cv407	XVal Session 9	1	XVal Session 9-Typing - Numbers-1		2012-07-10 09:27:31.814000
	Edit pad (rev 273)		Brady	cv405	XVal Session 9	1	XVal Session 9-Typing - Numbers-1		2012-07-10 09:27:32.379000
	Edit pad (rev 274)		Jamey	cv409	XVal Session 9	1	XVal Session 9-Typing - Numbers-1		2012-07-10 09:27:32.571000
	Edit pad (rev 275)		Jamey	cv409	XVal Session 9	1	XVal Session 9-Typing - Numbers-1		2012-07-10 09:27:33.076000
	Edit pad (rev 276)		Jamey	cv409	XVal Session 9	1	XVal Session 9-Typing - Numbers-1		2012-07-10 09:27:33.893000
	Edit pad (rev 277)		Jamey	cv409	XVal Session 9	1	XVal Session 9-Typing - Numbers-1		2012-07-10 09:27:34.482000
	Edit pad (rev 278)		Frank	cv407	XVal Session 9	1	XVal Session 9-Typing - Numbers-1		2012-07-10 09:27:35.446000
	Edit pad (rev 279)		Brady	cv405	XVal Session 9	1	XVal Session 9-Typing - Numbers-1		2012-07-10 09:27:35.492000
	Edit pad (rev 280)		Brady	cv405	XVal Session 9	1	XVal Session 9-Typing - Numbers-1		2012-07-10 09:27:36.088000
	Edit pad (rev 281)		Brady	cv405	XVal Session 9	1	XVal Session 9-Typing - Numbers-1		2012-07-10 09:27:36.591000
	Edit pad (rev 282)		Brady	cv405	XVal Session 9	1	XVal Session 9-Typing - Numbers-1		2012-07-10 09:27:37.084000
	Edit pad (rev 283)		Jamey	cv409	XVal Session 9	1	XVal Session 9-Typing - Numbers-1		2012-07-10 09:27:37.274000
	Edit pad (rev 284)		Frank	cv407	XVal Session 9	1	XVal Session 9-Typing - Numbers-1		2012-07-10 09:27:37.610000
	Edit pad (rev 285)		Jamey	cv409	XVal Session 9	1	XVal Session 9-Typing - Numbers-1		2012-07-10 09:27:37.776000
	Edit pad (rev 286)		Frank	cv407	XVal Session 9	1	XVal Session 9-Typing - Numbers-1		2012-07-10 09:27:38.123000
	Edit pad (rev 287)		Jamey	cv409	XVal Session 9	1	XVal Session 9-Typing - Numbers-1		2012-07-10 09:27:38.571000
	Edit pad (rev 288)		Frank	cv407	XVal Session 9	1	XVal Session 9-Typing - Numbers-1		2012-07-10 09:27:38.623000
	Edit pad (rev 289)		Brady	cv405	XVal Session 9	1	XVal Session 9-Typing - Numbers-1		2012-07-10 09:27:38.624000
	Edit pad (rev 290)		Brady	cv405	XVal Session 9	1	XVal Session 9-Typing - Numbers-1		2012-07-10 09:27:39.130000
	Edit pad (rev 291)		Frank	cv407	XVal Session 9	1	XVal Session 9-Typing - Numbers-1		2012-07-10 09:27:39.623000
	Edit pad (rev 292)		Brady	cv405	XVal Session 9	1	XVal Session 9-Typing - Numbers-1		2012-07-10 09:27:39.631000
	Edit pad (rev 293)		Jamey	cv409	XVal Session 9	1	XVal Session 9-Typing - Numbers-1		2012-07-10 09:27:40.014000
	Edit pad (rev 294)		Frank	cv407	XVal Session 9	1	XVal Session 9-Typing - Numbers-1		2012-07-10 09:27:40.123000
	Edit pad (rev 295)		Brady	cv405	XVal Session 9	1	XVal Session 9-Typing - Numbers-1		2012-07-10 09:27:40.130000
	Edit pad (rev 296)		Jamey	cv409	XVal Session 9	1	XVal Session 9-Typing - Numbers-1		2012-07-10 09:27:40.524000
	Edit pad (rev 297)		Frank	cv407	XVal Session 9	1	XVal Session 9-Typing - Numbers-1		2012-07-10 09:27:40.623000
	Edit pad (rev 298)		Brady	cv405	XVal Session 9	1	XVal Session 9-Typing - Numbers-1		2012-07-10 09:27:40.635000
	Edit pad (rev 299)		Jamey	cv409	XVal Session 9	1	XVal Session 9-Typing - Numbers-1		2012-07-10 09:27:41.024000
	Edit pad (rev 300)		Frank	cv407	XVal Session 9	1	XVal Session 9-Typing - Numbers-1		2012-07-10 09:27:41.128000
	Edit pad (rev 301)		Brady	cv405	XVal Session 9	1	XVal Session 9-Typing - Numbers-1		2012-07-10 09:27:41.186000
	Edit pad (rev 302)		Frank	cv407	XVal Session 9	1	XVal Session 9-Typing - Numbers-1		2012-07-10 09:27:41.640000
	Edit pad (rev 303)		Brady	cv405	XVal Session 9	1	XVal Session 9-Typing - Numbers-1		2012-07-10 09:27:41.694000
	Edit pad (rev 304)		Jamey	cv409	XVal Session 9	1	XVal Session 9-Typing - Numbers-1		2012-07-10 09:27:41.821000
	Edit pad (rev 305)		Brady	cv405	XVal Session 9	1	XVal Session 9-Typing - Numbers-1		2012-07-10 09:27:42.200000
	Edit pad (rev 306)		Brady	cv405	XVal Session 9	1	XVal Session 9-Typing - Numbers-1		2012-07-10 09:27:42.789000
	Edit pad (rev 307)		Brady	cv405	XVal Session 9	1	XVal Session 9-Typing - Numbers-1		2012-07-10 09:27:43.293000
	Edit pad (rev 308)		Brady	cv405	XVal Session 9	1	XVal Session 9-Typing - Numbers-1		2012-07-10 09:27:43.792000
	Edit pad (rev 309)		Frank	cv407	XVal Session 9	1	XVal Session 9-Typing - Numbers-1		2012-07-10 09:27:43.822000
	Edit pad (rev 310)		Jamey	cv409	XVal Session 9	1	XVal Session 9-Typing - Numbers-1		2012-07-10 09:27:43.934000
	Edit pad (rev 311)		Brady	cv405	XVal Session 9	1	XVal Session 9-Typing - Numbers-1		2012-07-10 09:27:44.314000
	Edit pad (rev 312)		Jamey	cv409	XVal Session 9	1	XVal Session 9-Typing - Numbers-1		2012-07-10 09:27:44.397000
	Edit pad (rev 313)		Jamey	cv409	XVal Session 9	1	XVal Session 9-Typing - Numbers-1		2012-07-10 09:27:44.899000
	Edit pad (rev 314)		Brady	cv405	XVal Session 9	1	XVal Session 9-Typing - Numbers-1		2012-07-10 09:27:45.122000
	Edit pad (rev 315)		Frank	cv407	XVal Session 9	1	XVal Session 9-Typing - Numbers-1		2012-07-10 09:27:45.178000
	Edit pad (rev 316)		Jamey	cv409	XVal Session 9	1	XVal Session 9-Typing - Numbers-1		2012-07-10 09:27:45.399000
	Edit pad (rev 317)		Brady	cv405	XVal Session 9	1	XVal Session 9-Typing - Numbers-1		2012-07-10 09:27:45.991000
	Edit pad (rev 318)		Frank	cv407	XVal Session 9	1	XVal Session 9-Typing - Numbers-1		2012-07-10 09:27:46.378000
	Edit pad (rev 319)		Brady	cv405	XVal Session 9	1	XVal Session 9-Typing - Numbers-1		2012-07-10 09:27:46.488000
	Edit pad (rev 320)		Frank	cv407	XVal Session 9	1	XVal Session 9-Typing - Numbers-1		2012-07-10 09:27:46.890000
	Edit pad (rev 321)		Frank	cv407	XVal Session 9	1	XVal Session 9-Typing - Numbers-1		2012-07-10 09:27:47.391000
	Edit pad (rev 322)		Brady	cv405	XVal Session 9	1	XVal Session 9-Typing - Numbers-1		2012-07-10 09:27:48.753000
	Edit pad (rev 323)		Brady	cv405	XVal Session 9	1	XVal Session 9-Typing - Numbers-1		2012-07-10 09:27:49.257000
	Edit pad (rev 324)		Brady	cv405	XVal Session 9	1	XVal Session 9-Typing - Numbers-1		2012-07-10 09:27:49.764000
	Edit pad (rev 325)		Brady	cv405	XVal Session 9	1	XVal Session 9-Typing - Numbers-1		2012-07-10 09:27:51.209000
	Edit pad (rev 326)		Brady	cv405	XVal Session 9	1	XVal Session 9-Typing - Numbers-1		2012-07-10 09:27:53.042000
	Edit pad (rev 327)		Jamey	cv409	XVal Session 9	1	XVal Session 9-Typing - Numbers-1		2012-07-10 09:27:53.302000
	Edit pad (rev 328)		Brady	cv405	XVal Session 9	1	XVal Session 9-Typing - Numbers-1		2012-07-10 09:27:53.858000
	Edit pad (rev 329)		Brady	cv405	XVal Session 9	1	XVal Session 9-Typing - Numbers-1		2012-07-10 09:27:54.365000
	Edit pad (rev 330)		Brady	cv405	XVal Session 9	1	XVal Session 9-Typing - Numbers-1		2012-07-10 09:27:55.280000
	Edit pad (rev 331)		Brady	cv405	XVal Session 9	1	XVal Session 9-Typing - Numbers-1		2012-07-10 09:27:55.850000
	Edit pad (rev 332)		Brady	cv405	XVal Session 9	1	XVal Session 9-Typing - Numbers-1		2012-07-10 09:27:56.352000
	Edit pad (rev 333)		Jamey	cv409	XVal Session 9	1	XVal Session 9-Typing - Numbers-1		2012-07-10 09:27:56.734000
	Edit pad (rev 334)		Jamey	cv409	XVal Session 9	1	XVal Session 9-Typing - Numbers-1		2012-07-10 09:27:57.280000
	Edit pad (rev 335)		Brady	cv405	XVal Session 9	1	XVal Session 9-Typing - Numbers-1		2012-07-10 09:27:57.799000
	Edit pad (rev 336)		Jamey	cv409	XVal Session 9	1	XVal Session 9-Typing - Numbers-1		2012-07-10 09:27:58.255000
	Edit pad (rev 337)		Brady	cv405	XVal Session 9	1	XVal Session 9-Typing - Numbers-1		2012-07-10 09:27:58.315000
	Edit pad (rev 338)		Jamey	cv409	XVal Session 9	1	XVal Session 9-Typing - Numbers-1		2012-07-10 09:27:58.759000
	Edit pad (rev 339)		Brady	cv405	XVal Session 9	1	XVal Session 9-Typing - Numbers-1		2012-07-10 09:27:58.806000
	Edit pad (rev 340)		Brady	cv405	XVal Session 9	1	XVal Session 9-Typing - Numbers-1		2012-07-10 09:27:59.303000
	Edit pad (rev 341)		Jamey	cv409	XVal Session 9	1	XVal Session 9-Typing - Numbers-1		2012-07-10 09:27:59.732000
	Edit pad (rev 342)		Frank	cv407	XVal Session 9	1	XVal Session 9-Typing - Numbers-1		2012-07-10 09:27:59.756000
	Edit pad (rev 343)		Brady	cv405	XVal Session 9	1	XVal Session 9-Typing - Numbers-1		2012-07-10 09:27:59.802000
11804	Load Instructions			CV044	XVal Session 9	1	XVal Session 9-Matrix Solving-1	192.54.222.11	2012-07-10 09:28:00
11805	Load Instructions			CV043	XVal Session 9	1	XVal Session 9-Matrix Solving-1	192.54.222.11	2012-07-10 09:28:00
	Edit pad (rev 344)		Frank	cv407	XVal Session 9	1	XVal Session 9-Typing - Numbers-1		2012-07-10 09:28:00.255000
	Edit pad (rev 345)		Jamey	cv409	XVal Session 9	1	XVal Session 9-Typing - Numbers-1		2012-07-10 09:28:00.350000
11806	Load Instructions			CV045	XVal Session 9	1	XVal Session 9-Matrix Solving-1	192.54.222.11	2012-07-10 09:28:01
11815	Load Primer			CV043	XVal Session 9	1	XVal Session 9-Matrix Solving-1	192.54.222.11	2012-07-10 09:28:20
11816	Load Primer			CV045	XVal Session 9	1	XVal Session 9-Matrix Solving-1	192.54.222.11	2012-07-10 09:28:20
11817	Load Primer			CV044	XVal Session 9	1	XVal Session 9-Matrix Solving-1	192.54.222.11	2012-07-10 09:28:20
11826	Load Workspace			CV044	XVal Session 9	1	XVal Session 9-Matrix Solving-1	192.54.222.11	2012-07-10 09:29:05
11827	Load Workspace			CV043	XVal Session 9	1	XVal Session 9-Matrix Solving-1	192.54.222.11	2012-07-10 09:29:05
11828	Load Workspace			CV045	XVal Session 9	1	XVal Session 9-Matrix Solving-1	192.54.222.11	2012-07-10 09:29:05
11836	Edit Grid	[1,1] : 5		CV044	XVal Session 9	1	XVal Session 9-Matrix Solving-1	192.54.222.11	2012-07-10 09:29:40
11838	Edit Grid	[9,1] :		CV043	XVal Session 9	1	XVal Session 9-Matrix Solving-1	192.54.222.11	2012-07-10 09:29:56
11839	Edit Grid	[3,1] : 7		CV044	XVal Session 9	1	XVal Session 9-Matrix Solving-1	192.54.222.11	2012-07-10 09:30:08
11843	Edit Grid	[5,1] : 3		CV043	XVal Session 9	1	XVal Session 9-Matrix Solving-1	192.54.222.11	2012-07-10 09:30:34
11850	Edit Grid	[7,1] : 6		CV044	XVal Session 9	1	XVal Session 9-Matrix Solving-1	192.54.222.11	2012-07-10 09:31:23
11858	Edit Grid	[11,1] :		CV043	XVal Session 9	1	XVal Session 9-Matrix Solving-1	192.54.222.11	2012-07-10 09:32:01
11861	Edit Grid	[9,1] : 7		CV044	XVal Session 9	1	XVal Session 9-Matrix Solving-1	192.54.222.11	2012-07-10 09:32:16
11871	Load Instructions			CV045	XVal Session 9	1	XVal Session 9-Detection - Images Trial-1	192.54.222.11	2012-07-10 09:32:35
11872	Load Instructions			CV044	XVal Session 9	1	XVal Session 9-Detection - Images Trial-1	192.54.222.11	2012-07-10 09:32:35
11873	Load Instructions			CV043	XVal Session 9	1	XVal Session 9-Detection - Images Trial-1	192.54.222.11	2012-07-10 09:32:35
11882	Load Workspace			CV043	XVal Session 9	1	XVal Session 9-Detection - Images Trial-1	192.54.222.11	2012-07-10 09:32:45
11883	Load Workspace			CV044	XVal Session 9	1	XVal Session 9-Detection - Images Trial-1	192.54.222.11	2012-07-10 09:32:45
11884	Load Workspace			CV045	XVal Session 9	1	XVal Session 9-Detection - Images Trial-1	192.54.222.11	2012-07-10 09:32:45
11897	Edit Grid	[1,1] : knives		CV044	XVal Session 9	1	XVal Session 9-Detection - Images Trial-1	192.54.222.11	2012-07-10 09:33:48
11898	Edit Grid	[1,1] : knivesf		CV043	XVal Session 9	1	XVal Session 9-Detection - Images Trial-1	192.54.222.11	2012-07-10 09:33:52
11899	Load Instructions			CV043	XVal Session 9	1	XVal Session 9-Detection - Strategy-1	192.54.222.11	2012-07-10 09:34:00
11900	Load Instructions			CV044	XVal Session 9	1	XVal Session 9-Detection - Strategy-1	192.54.222.11	2012-07-10 09:34:00
11901	Load Instructions			CV045	XVal Session 9	1	XVal Session 9-Detection - Strategy-1	192.54.222.11	2012-07-10 09:34:00
11910	Load Workspace			CV045	XVal Session 9	1	XVal Session 9-Detection - Strategy-1	192.54.222.11	2012-07-10 09:34:20
11911	Load Workspace			CV044	XVal Session 9	1	XVal Session 9-Detection - Strategy-1	192.54.222.11	2012-07-10 09:34:20
11912	Load Workspace			CV043	XVal Session 9	1	XVal Session 9-Detection - Strategy-1	192.54.222.11	2012-07-10 09:34:20
11925	Load Instructions			CV045	XVal Session 9	1	XVal Session 9-Detection - Images 1-1	192.54.222.11	2012-07-10 09:35:20
11926	Load Instructions			CV044	XVal Session 9	1	XVal Session 9-Detection - Images 1-1	192.54.222.11	2012-07-10 09:35:21
11927	Load Instructions			CV043	XVal Session 9	1	XVal Session 9-Detection - Images 1-1	192.54.222.11	2012-07-10 09:35:21
11928	Load Workspace			CV044	XVal Session 9	1	XVal Session 9-Detection - Images 1-1	192.54.222.11	2012-07-10 09:35:25
11929	Load Workspace			CV043	XVal Session 9	1	XVal Session 9-Detection - Images 1-1	192.54.222.11	2012-07-10 09:35:25
11930	Load Workspace			CV045	XVal Session 9	1	XVal Session 9-Detection - Images 1-1	192.54.222.11	2012-07-10 09:35:25
11949	Load Instructions			CV045	XVal Session 9	1	XVal Session 9-Detection - Images 2-1	192.54.222.11	2012-07-10 09:36:40
11950	Load Instructions			CV043	XVal Session 9	1	XVal Session 9-Detection - Images 2-1	192.54.222.11	2012-07-10 09:36:40
11951	Load Instructions			CV044	XVal Session 9	1	XVal Session 9-Detection - Images 2-1	192.54.222.11	2012-07-10 09:36:40
11952	Load Workspace			CV045	XVal Session 9	1	XVal Session 9-Detection - Images 2-1	192.54.222.11	2012-07-10 09:36:45
11953	Load Workspace			CV043	XVal Session 9	1	XVal Session 9-Detection - Images 2-1	192.54.222.11	2012-07-10 09:36:45
11954	Load Workspace			CV044	XVal Session 9	1	XVal Session 9-Detection - Images 2-1	192.54.222.11	2012-07-10 09:36:45
11973	Edit Grid	[1,1] : horses		CV044	XVal Session 9	1	XVal Session 9-Detection - Images 2-1	192.54.222.11	2012-07-10 09:37:50
11975	Load Instructions			CV043	XVal Session 9	1	XVal Session 9-Detection - Images 3-1	192.54.222.11	2012-07-10 09:38:00
11976	Load Instructions			CV044	XVal Session 9	1	XVal Session 9-Detection - Images 3-1	192.54.222.11	2012-07-10 09:38:00
11977	Load Instructions			CV045	XVal Session 9	1	XVal Session 9-Detection - Images 3-1	192.54.222.11	2012-07-10 09:38:00
11978	Load Workspace			CV045	XVal Session 9	1	XVal Session 9-Detection - Images 3-1	192.54.222.11	2012-07-10 09:38:05
11979	Load Workspace			CV043	XVal Session 9	1	XVal Session 9-Detection - Images 3-1	192.54.222.11	2012-07-10 09:38:05
11980	Load Workspace			CV044	XVal Session 9	1	XVal Session 9-Detection - Images 3-1	192.54.222.11	2012-07-10 09:38:05
12000	Edit Grid	[1,1] : tomatoes		CV045	XVal Session 9	1	XVal Session 9-Detection - Images 3-1	192.54.222.11	2012-07-10 09:39:13
12002	Edit Grid	[1,2] : knives		CV044	XVal Session 9	1	XVal Session 9-Detection - Images 3-1	192.54.222.11	2012-07-10 09:39:17
12005	Load Instructions			CV045	XVal Session 9	1	XVal Session 9-Detection - Words 1-1	192.54.222.11	2012-07-10 09:39:20
12006	Load Instructions			CV043	XVal Session 9	1	XVal Session 9-Detection - Words 1-1	192.54.222.11	2012-07-10 09:39:20
12007	Load Instructions			CV044	XVal Session 9	1	XVal Session 9-Detection - Words 1-1	192.54.222.11	2012-07-10 09:39:20
12008	Load Instructions			CV043	XVal Session 9	1	XVal Session 9-Detection - Words 1-1	192.54.222.11	2012-07-10 09:39:21
12009	Load Instructions			CV043	XVal Session 9	1	XVal Session 9-Detection - Words 1-1	192.54.222.11	2012-07-10 09:39:23
12010	Load Workspace			CV045	XVal Session 9	1	XVal Session 9-Detection - Words 1-1	192.54.222.11	2012-07-10 09:39:25
12011	Load Workspace			CV044	XVal Session 9	1	XVal Session 9-Detection - Words 1-1	192.54.222.11	2012-07-10 09:39:25
12012	Load Workspace			CV043	XVal Session 9	1	XVal Session 9-Detection - Words 1-1	192.54.222.11	2012-07-10 09:39:25
12022	Edit Grid	[1,1] :		CV044	XVal Session 9	1	XVal Session 9-Detection - Words 1-1	192.54.222.11	2012-07-10 09:40:17
12026	Edit Grid	[1,1] : radio		CV044	XVal Session 9	1	XVal Session 9-Detection - Words 1-1	192.54.222.11	2012-07-10 09:40:22
12030	Load Instructions			CV043	XVal Session 9	1	XVal Session 9-Detection - Words 2-1	192.54.222.11	2012-07-10 09:40:40
12031	Load Instructions			CV045	XVal Session 9	1	XVal Session 9-Detection - Words 2-1	192.54.222.11	2012-07-10 09:40:40
12032	Load Instructions			CV044	XVal Session 9	1	XVal Session 9-Detection - Words 2-1	192.54.222.11	2012-07-10 09:40:40
12033	Load Workspace			CV043	XVal Session 9	1	XVal Session 9-Detection - Words 2-1	192.54.222.11	2012-07-10 09:40:45
12034	Load Workspace			CV044	XVal Session 9	1	XVal Session 9-Detection - Words 2-1	192.54.222.11	2012-07-10 09:40:45
12035	Load Workspace			CV045	XVal Session 9	1	XVal Session 9-Detection - Words 2-1	192.54.222.11	2012-07-10 09:40:45
12051	Edit Grid	[1,1] : quilt		CV044	XVal Session 9	1	XVal Session 9-Detection - Words 2-1	192.54.222.11	2012-07-10 09:41:45
12060	Load Instructions			CV044	XVal Session 9	1	XVal Session 9-Detection - Words 3-1	192.54.222.11	2012-07-10 09:42:00
12061	Load Instructions			CV043	XVal Session 9	1	XVal Session 9-Detection - Words 3-1	192.54.222.11	2012-07-10 09:42:00
12062	Load Instructions			CV045	XVal Session 9	1	XVal Session 9-Detection - Words 3-1	192.54.222.11	2012-07-10 09:42:01
12063	Load Workspace			CV043	XVal Session 9	1	XVal Session 9-Detection - Words 3-1	192.54.222.11	2012-07-10 09:42:05
12064	Load Workspace			CV044	XVal Session 9	1	XVal Session 9-Detection - Words 3-1	192.54.222.11	2012-07-10 09:42:05
12065	Load Workspace			CV045	XVal Session 9	1	XVal Session 9-Detection - Words 3-1	192.54.222.11	2012-07-10 09:42:05
12079	Edit Grid	[1,2] : parrot		CV044	XVal Session 9	1	XVal Session 9-Detection - Words 3-1	192.54.222.11	2012-07-10 09:42:58
12080	Edit Grid	[1,1] : igloo		CV044	XVal Session 9	1	XVal Session 9-Detection - Words 3-1	192.54.222.11	2012-07-10 09:43:00
12084	Load Instructions			CV043	XVal Session 9	1	XVal Session 9-Unscramble Words-1	192.54.222.11	2012-07-10 09:43:20
12085	Load Instructions			CV044	XVal Session 9	1	XVal Session 9-Unscramble Words-1	192.54.222.11	2012-07-10 09:43:20
12086	Load Instructions			CV045	XVal Session 9	1	XVal Session 9-Unscramble Words-1	192.54.222.11	2012-07-10 09:43:20
12095	Load Workspace			CV045	XVal Session 9	1	XVal Session 9-Unscramble Words-1	192.54.222.11	2012-07-10 09:43:40
12096	Load Workspace			CV043	XVal Session 9	1	XVal Session 9-Unscramble Words-1	192.54.222.11	2012-07-10 09:43:40
12097	Load Workspace			CV044	XVal Session 9	1	XVal Session 9-Unscramble Words-1	192.54.222.11	2012-07-10 09:43:40
12112	Edit Grid	[3,1] :		CV044	XVal Session 9	1	XVal Session 9-Unscramble Words-1	192.54.222.11	2012-07-10 09:44:16
12113	Edit Grid	[1,1] : cable		CV045	XVal Session 9	1	XVal Session 9-Unscramble Words-1	192.54.222.11	2012-07-10 09:44:17
12114	Edit Grid	[2,1] : cable		CV045	XVal Session 9	1	XVal Session 9-Unscramble Words-1	192.54.222.11	2012-07-10 09:44:21
12117	Edit Grid	[1,1] :		CV045	XVal Session 9	1	XVal Session 9-Unscramble Words-1	192.54.222.11	2012-07-10 09:44:34
12120	Edit Grid	[3,1] : jelly		CV044	XVal Session 9	1	XVal Session 9-Unscramble Words-1	192.54.222.11	2012-07-10 09:44:48
12121	Edit Grid	[4,1] : yellow		CV044	XVal Session 9	1	XVal Session 9-Unscramble Words-1	192.54.222.11	2012-07-10 09:44:53
12126	Edit Grid	[5,2] : magnetic		CV044	XVal Session 9	1	XVal Session 9-Unscramble Words-1	192.54.222.11	2012-07-10 09:45:15
12147	Load Instructions			CV044	XVal Session 9	1	XVal Session 9-Memory - Video and Image Trial-1	192.54.222.11	2012-07-10 09:45:40
12148	Load Instructions			CV045	XVal Session 9	1	XVal Session 9-Memory - Video and Image Trial-1	192.54.222.11	2012-07-10 09:45:40
12149	Load Instructions			CV043	XVal Session 9	1	XVal Session 9-Memory - Video and Image Trial-1	192.54.222.11	2012-07-10 09:45:40
12159	Load Primer			CV043	XVal Session 9	1	XVal Session 9-Memory - Video and Image Trial-1	192.54.222.11	2012-07-10 09:46:00
12160	Load Primer			CV044	XVal Session 9	1	XVal Session 9-Memory - Video and Image Trial-1	192.54.222.11	2012-07-10 09:46:00
12161	Load Primer			CV045	XVal Session 9	1	XVal Session 9-Memory - Video and Image Trial-1	192.54.222.11	2012-07-10 09:46:00
12172	Load Workspace			CV045	XVal Session 9	1	XVal Session 9-Memory - Video and Image Trial-1	192.54.222.11	2012-07-10 09:47:11
12173	Load Workspace			CV043	XVal Session 9	1	XVal Session 9-Memory - Video and Image Trial-1	192.54.222.11	2012-07-10 09:47:11
12174	Load Workspace			CV044	XVal Session 9	1	XVal Session 9-Memory - Video and Image Trial-1	192.54.222.11	2012-07-10 09:47:12
12178	Edit Grid	[1,1] : birds		CV044	XVal Session 9	1	XVal Session 9-Memory - Video and Image Trial-1	192.54.222.11	2012-07-10 09:47:20
12182	Edit Grid	[3,1] : left		CV044	XVal Session 9	1	XVal Session 9-Memory - Video and Image Trial-1	192.54.222.11	2012-07-10 09:47:27
12187	Edit Grid	[5,1] : 5		CV044	XVal Session 9	1	XVal Session 9-Memory - Video and Image Trial-1	192.54.222.11	2012-07-10 09:47:40
12191	Edit Grid	[7,1] : 2		CV044	XVal Session 9	1	XVal Session 9-Memory - Video and Image Trial-1	192.54.222.11	2012-07-10 09:47:52
12193	Edit Grid	[9,4] : a		CV045	XVal Session 9	1	XVal Session 9-Memory - Video and Image Trial-1	192.54.222.11	2012-07-10 09:48:02
12194	Edit Grid	[9,1] : C		CV044	XVal Session 9	1	XVal Session 9-Memory - Video and Image Trial-1	192.54.222.11	2012-07-10 09:48:04
12196	Edit Grid	[9,2] : D		CV044	XVal Session 9	1	XVal Session 9-Memory - Video and Image Trial-1	192.54.222.11	2012-07-10 09:48:06
12198	Edit Grid	[9,4] : A		CV043	XVal Session 9	1	XVal Session 9-Memory - Video and Image Trial-1	192.54.222.11	2012-07-10 09:48:10
12205	Edit Grid	[9,3] : A		CV044	XVal Session 9	1	XVal Session 9-Memory - Video and Image Trial-1	192.54.222.11	2012-07-10 09:48:29
12206	Edit Grid	[9,4] : B		CV044	XVal Session 9	1	XVal Session 9-Memory - Video and Image Trial-1	192.54.222.11	2012-07-10 09:48:31
12207	Load Instructions			CV044	XVal Session 9	1	XVal Session 9-Memory - Strategy 1-1	192.54.222.11	2012-07-10 09:48:41
12208	Load Instructions			CV043	XVal Session 9	1	XVal Session 9-Memory - Strategy 1-1	192.54.222.11	2012-07-10 09:48:41
12209	Load Instructions			CV045	XVal Session 9	1	XVal Session 9-Memory - Strategy 1-1	192.54.222.11	2012-07-10 09:48:42
12218	Load Workspace			CV044	XVal Session 9	1	XVal Session 9-Memory - Strategy 1-1	192.54.222.11	2012-07-10 09:49:06
12219	Load Workspace			CV043	XVal Session 9	1	XVal Session 9-Memory - Strategy 1-1	192.54.222.11	2012-07-10 09:49:06
12220	Load Workspace			CV045	XVal Session 9	1	XVal Session 9-Memory - Strategy 1-1	192.54.222.11	2012-07-10 09:49:06
12233	Load Instructions			CV043	XVal Session 9	1	XVal Session 9-Memory - Video-1	192.54.222.11	2012-07-10 09:50:06
12234	Load Instructions			CV044	XVal Session 9	1	XVal Session 9-Memory - Video-1	192.54.222.11	2012-07-10 09:50:06
12235	Load Instructions			CV045	XVal Session 9	1	XVal Session 9-Memory - Video-1	192.54.222.11	2012-07-10 09:50:06
12240	Load Primer			CV045	XVal Session 9	1	XVal Session 9-Memory - Video-1	192.54.222.11	2012-07-10 09:50:16
12241	Load Primer			CV043	XVal Session 9	1	XVal Session 9-Memory - Video-1	192.54.222.11	2012-07-10 09:50:16
12242	Load Primer			CV044	XVal Session 9	1	XVal Session 9-Memory - Video-1	192.54.222.11	2012-07-10 09:50:16
12252	Load Workspace			CV045	XVal Session 9	1	XVal Session 9-Memory - Video-1	192.54.222.11	2012-07-10 09:52:16
12253	Load Workspace			CV043	XVal Session 9	1	XVal Session 9-Memory - Video-1	192.54.222.11	2012-07-10 09:52:16
12254	Load Workspace			CV044	XVal Session 9	1	XVal Session 9-Memory - Video-1	192.54.222.11	2012-07-10 09:52:16
12255	Edit Grid	[2,1] :		CV044	XVal Session 9	1	XVal Session 9-Memory - Video-1	192.54.222.11	2012-07-10 09:52:23
12257	Edit Grid	[1,1] : 7		CV044	XVal Session 9	1	XVal Session 9-Memory - Video-1	192.54.222.11	2012-07-10 09:52:24
12279	Edit Grid	[2,1] : 6		CV044	XVal Session 9	1	XVal Session 9-Memory - Video-1	192.54.222.11	2012-07-10 09:53:00
12287	Edit Grid	[3,1] : middle		CV044	XVal Session 9	1	XVal Session 9-Memory - Video-1	192.54.222.11	2012-07-10 09:53:18
12290	Edit Grid	[4,1] : C		CV044	XVal Session 9	1	XVal Session 9-Memory - Video-1	192.54.222.11	2012-07-10 09:53:29
12291	Edit Grid	[4,2] : D		CV044	XVal Session 9	1	XVal Session 9-Memory - Video-1	192.54.222.11	2012-07-10 09:53:35
12292	Edit Grid	[4,3] :		CV043	XVal Session 9	1	XVal Session 9-Memory - Video-1	192.54.222.11	2012-07-10 09:53:44
12293	Edit Grid	[4,3] : a		CV045	XVal Session 9	1	XVal Session 9-Memory - Video-1	192.54.222.11	2012-07-10 09:53:44
12294	Edit Grid	[4,4] :		CV043	XVal Session 9	1	XVal Session 9-Memory - Video-1	192.54.222.11	2012-07-10 09:53:46
12295	Edit Grid	[4,4] : B		CV044	XVal Session 9	1	XVal Session 9-Memory - Video-1	192.54.222.11	2012-07-10 09:53:49
12304	Edit Grid	[5,1] : BLUE		CV045	XVal Session 9	1	XVal Session 9-Memory - Video-1	192.54.222.11	2012-07-10 09:54:08
12305	Load Instructions			CV045	XVal Session 9	1	XVal Session 9-Memory - Picture-1	192.54.222.11	2012-07-10 09:54:16
12306	Load Instructions			CV044	XVal Session 9	1	XVal Session 9-Memory - Picture-1	192.54.222.11	2012-07-10 09:54:16
12307	Load Instructions			CV043	XVal Session 9	1	XVal Session 9-Memory - Picture-1	192.54.222.11	2012-07-10 09:54:16
12313	Load Primer			CV045	XVal Session 9	1	XVal Session 9-Memory - Picture-1	192.54.222.11	2012-07-10 09:54:26
12314	Load Primer			CV044	XVal Session 9	1	XVal Session 9-Memory - Picture-1	192.54.222.11	2012-07-10 09:54:26
12315	Load Primer			CV043	XVal Session 9	1	XVal Session 9-Memory - Picture-1	192.54.222.11	2012-07-10 09:54:26
12325	Load Workspace			CV045	XVal Session 9	1	XVal Session 9-Memory - Picture-1	192.54.222.11	2012-07-10 09:55:56
12327	Load Workspace			CV043	XVal Session 9	1	XVal Session 9-Memory - Picture-1	192.54.222.11	2012-07-10 09:55:56
12328	Load Workspace			CV044	XVal Session 9	1	XVal Session 9-Memory - Picture-1	192.54.222.11	2012-07-10 09:55:56
12329	Edit Grid	[2,1] : flute		CV044	XVal Session 9	1	XVal Session 9-Memory - Picture-1	192.54.222.11	2012-07-10 09:56:04
12335	Edit Grid	[3,1] :		CV044	XVal Session 9	1	XVal Session 9-Memory - Picture-1	192.54.222.11	2012-07-10 09:56:04
12336	Edit Grid	[5,1] :		CV044	XVal Session 9	1	XVal Session 9-Memory - Picture-1	192.54.222.11	2012-07-10 09:56:06
12337	Edit Grid	[4,1] :		CV044	XVal Session 9	1	XVal Session 9-Memory - Picture-1	192.54.222.11	2012-07-10 09:56:07
12342	Edit Grid	[3,1] : blue		CV044	XVal Session 9	1	XVal Session 9-Memory - Picture-1	192.54.222.11	2012-07-10 09:56:16
12344	Edit Grid	[4,1] : 3		CV044	XVal Session 9	1	XVal Session 9-Memory - Picture-1	192.54.222.11	2012-07-10 09:56:22
12347	Edit Grid	[5,1] : 4		CV044	XVal Session 9	1	XVal Session 9-Memory - Picture-1	192.54.222.11	2012-07-10 09:56:33
12349	Edit Grid	[6,1] : palm		CV044	XVal Session 9	1	XVal Session 9-Memory - Picture-1	192.54.222.11	2012-07-10 09:56:41
12354	Edit Grid	[7,1] : brown		CV044	XVal Session 9	1	XVal Session 9-Memory - Picture-1	192.54.222.11	2012-07-10 09:57:02
12362	Load Instructions			CV043	XVal Session 9	1	XVal Session 9-Memory - Words Trial -1	192.54.222.11	2012-07-10 09:57:56
12363	Load Instructions			CV044	XVal Session 9	1	XVal Session 9-Memory - Words Trial -1	192.54.222.11	2012-07-10 09:57:56
12364	Load Instructions			CV045	XVal Session 9	1	XVal Session 9-Memory - Words Trial -1	192.54.222.11	2012-07-10 09:57:56
12373	Load Primer			CV043	XVal Session 9	1	XVal Session 9-Memory - Words Trial -1	192.54.222.11	2012-07-10 09:58:16
12374	Load Primer			CV045	XVal Session 9	1	XVal Session 9-Memory - Words Trial -1	192.54.222.11	2012-07-10 09:58:16
12375	Load Primer			CV044	XVal Session 9	1	XVal Session 9-Memory - Words Trial -1	192.54.222.11	2012-07-10 09:58:16
12384	Load Workspace			CV043	XVal Session 9	1	XVal Session 9-Memory - Words Trial -1	192.54.222.11	2012-07-10 09:59:46
12385	Load Workspace			CV045	XVal Session 9	1	XVal Session 9-Memory - Words Trial -1	192.54.222.11	2012-07-10 09:59:46
12386	Load Workspace			CV044	XVal Session 9	1	XVal Session 9-Memory - Words Trial -1	192.54.222.11	2012-07-10 09:59:46
	Edit pad (rev 0)		Frank	cv407	XVal Session 9	1	XVal Session 9-Memory - Words Trial -1		2012-07-10 09:59:51.037000
	Edit pad (rev 1)		Frank	cv407	XVal Session 9	1	XVal Session 9-Memory - Words Trial -1		2012-07-10 09:59:51.967000
	Edit pad (rev 2)		Frank	cv407	XVal Session 9	1	XVal Session 9-Memory - Words Trial -1		2012-07-10 09:59:54.475000
	Edit pad (rev 3)		Frank	cv407	XVal Session 9	1	XVal Session 9-Memory - Words Trial -1		2012-07-10 09:59:54.976000
	Edit pad (rev 4)		Frank	cv407	XVal Session 9	1	XVal Session 9-Memory - Words Trial -1		2012-07-10 09:59:55.477000
	Edit pad (rev 5)		Frank	cv407	XVal Session 9	1	XVal Session 9-Memory - Words Trial -1		2012-07-10 09:59:55.978000
	Edit pad (rev 6)		Frank	cv407	XVal Session 9	1	XVal Session 9-Memory - Words Trial -1		2012-07-10 10:00:00.870000
	Edit pad (rev 7)		Frank	cv407	XVal Session 9	1	XVal Session 9-Memory - Words Trial -1		2012-07-10 10:00:01.371000
	Edit pad (rev 8)		Frank	cv407	XVal Session 9	1	XVal Session 9-Memory - Words Trial -1		2012-07-10 10:00:01.869000
	Edit pad (rev 9)		Frank	cv407	XVal Session 9	1	XVal Session 9-Memory - Words Trial -1		2012-07-10 10:00:02.371000
	Edit pad (rev 10)		Jamey	cv409	XVal Session 9	1	XVal Session 9-Memory - Words Trial -1		2012-07-10 10:00:03.108000
	Edit pad (rev 11)		Jamey	cv409	XVal Session 9	1	XVal Session 9-Memory - Words Trial -1		2012-07-10 10:00:03.606000
	Edit pad (rev 12)		Jamey	cv409	XVal Session 9	1	XVal Session 9-Memory - Words Trial -1		2012-07-10 10:00:04.527000
	Edit pad (rev 13)		Jamey	cv409	XVal Session 9	1	XVal Session 9-Memory - Words Trial -1		2012-07-10 10:00:05.556000
	Edit pad (rev 14)		Brady	cv405	XVal Session 9	1	XVal Session 9-Memory - Words Trial -1		2012-07-10 10:00:05.908000
	Edit pad (rev 15)		Jamey	cv409	XVal Session 9	1	XVal Session 9-Memory - Words Trial -1		2012-07-10 10:00:06.081000
	Edit pad (rev 16)		Brady	cv405	XVal Session 9	1	XVal Session 9-Memory - Words Trial -1		2012-07-10 10:00:06.404000
	Edit pad (rev 17)		Frank	cv407	XVal Session 9	1	XVal Session 9-Memory - Words Trial -1		2012-07-10 10:00:06.414000
	Edit pad (rev 18)		Jamey	cv409	XVal Session 9	1	XVal Session 9-Memory - Words Trial -1		2012-07-10 10:00:06.598000
	Edit pad (rev 19)		Brady	cv405	XVal Session 9	1	XVal Session 9-Memory - Words Trial -1		2012-07-10 10:00:06.908000
	Edit pad (rev 20)		Frank	cv407	XVal Session 9	1	XVal Session 9-Memory - Words Trial -1		2012-07-10 10:00:06.916000
	Edit pad (rev 21)		Jamey	cv409	XVal Session 9	1	XVal Session 9-Memory - Words Trial -1		2012-07-10 10:00:07.111000
	Edit pad (rev 22)		Frank	cv407	XVal Session 9	1	XVal Session 9-Memory - Words Trial -1		2012-07-10 10:00:07.417000
	Edit pad (rev 23)		Frank	cv407	XVal Session 9	1	XVal Session 9-Memory - Words Trial -1		2012-07-10 10:00:08.769000
	Edit pad (rev 24)		Jamey	cv409	XVal Session 9	1	XVal Session 9-Memory - Words Trial -1		2012-07-10 10:00:09.197000
	Edit pad (rev 25)		Frank	cv407	XVal Session 9	1	XVal Session 9-Memory - Words Trial -1		2012-07-10 10:00:09.275000
	Edit pad (rev 26)		Jamey	cv409	XVal Session 9	1	XVal Session 9-Memory - Words Trial -1		2012-07-10 10:00:09.698000
	Edit pad (rev 27)		Frank	cv407	XVal Session 9	1	XVal Session 9-Memory - Words Trial -1		2012-07-10 10:00:09.774000
	Edit pad (rev 28)		Jamey	cv409	XVal Session 9	1	XVal Session 9-Memory - Words Trial -1		2012-07-10 10:00:10.197000
	Edit pad (rev 29)		Brady	cv405	XVal Session 9	1	XVal Session 9-Memory - Words Trial -1		2012-07-10 10:00:10.326000
	Edit pad (rev 30)		Jamey	cv409	XVal Session 9	1	XVal Session 9-Memory - Words Trial -1		2012-07-10 10:00:10.696000
	Edit pad (rev 31)		Brady	cv405	XVal Session 9	1	XVal Session 9-Memory - Words Trial -1		2012-07-10 10:00:10.827000
	Edit pad (rev 32)		Brady	cv405	XVal Session 9	1	XVal Session 9-Memory - Words Trial -1		2012-07-10 10:00:11.330000
	Edit pad (rev 33)		Jamey	cv409	XVal Session 9	1	XVal Session 9-Memory - Words Trial -1		2012-07-10 10:00:11.377000
	Edit pad (rev 34)		Brady	cv405	XVal Session 9	1	XVal Session 9-Memory - Words Trial -1		2012-07-10 10:00:11.829000
	Edit pad (rev 35)		Jamey	cv409	XVal Session 9	1	XVal Session 9-Memory - Words Trial -1		2012-07-10 10:00:15.458000
	Edit pad (rev 36)		Jamey	cv409	XVal Session 9	1	XVal Session 9-Memory - Words Trial -1		2012-07-10 10:00:15.977000
	Edit pad (rev 37)		Jamey	cv409	XVal Session 9	1	XVal Session 9-Memory - Words Trial -1		2012-07-10 10:00:16.478000
	Edit pad (rev 38)		Brady	cv405	XVal Session 9	1	XVal Session 9-Memory - Words Trial -1		2012-07-10 10:00:16.587000
	Edit pad (rev 39)		Jamey	cv409	XVal Session 9	1	XVal Session 9-Memory - Words Trial -1		2012-07-10 10:00:16.978000
	Edit pad (rev 40)		Brady	cv405	XVal Session 9	1	XVal Session 9-Memory - Words Trial -1		2012-07-10 10:00:17.088000
	Edit pad (rev 41)		Jamey	cv409	XVal Session 9	1	XVal Session 9-Memory - Words Trial -1		2012-07-10 10:00:17.481000
	Edit pad (rev 42)		Brady	cv405	XVal Session 9	1	XVal Session 9-Memory - Words Trial -1		2012-07-10 10:00:17.588000
	Edit pad (rev 43)		Jamey	cv409	XVal Session 9	1	XVal Session 9-Memory - Words Trial -1		2012-07-10 10:00:17.980000
	Edit pad (rev 44)		Brady	cv405	XVal Session 9	1	XVal Session 9-Memory - Words Trial -1		2012-07-10 10:00:18.088000
	Edit pad (rev 45)		Jamey	cv409	XVal Session 9	1	XVal Session 9-Memory - Words Trial -1		2012-07-10 10:00:18.481000
	Edit pad (rev 46)		Jamey	cv409	XVal Session 9	1	XVal Session 9-Memory - Words Trial -1		2012-07-10 10:00:18.982000
	Edit pad (rev 47)		Jamey	cv409	XVal Session 9	1	XVal Session 9-Memory - Words Trial -1		2012-07-10 10:00:19.483000
	Edit pad (rev 48)		Frank	cv407	XVal Session 9	1	XVal Session 9-Memory - Words Trial -1		2012-07-10 10:00:19.689000
	Edit pad (rev 49)		Frank	cv407	XVal Session 9	1	XVal Session 9-Memory - Words Trial -1		2012-07-10 10:00:20.199000
	Edit pad (rev 50)		Frank	cv407	XVal Session 9	1	XVal Session 9-Memory - Words Trial -1		2012-07-10 10:00:20.705000
	Edit pad (rev 51)		Jamey	cv409	XVal Session 9	1	XVal Session 9-Memory - Words Trial -1		2012-07-10 10:00:21.718000
	Edit pad (rev 52)		Jamey	cv409	XVal Session 9	1	XVal Session 9-Memory - Words Trial -1		2012-07-10 10:00:22.218000
	Edit pad (rev 53)		Jamey	cv409	XVal Session 9	1	XVal Session 9-Memory - Words Trial -1		2012-07-10 10:00:22.718000
	Edit pad (rev 54)		Jamey	cv409	XVal Session 9	1	XVal Session 9-Memory - Words Trial -1		2012-07-10 10:00:23.340000
	Edit pad (rev 55)		Jamey	cv409	XVal Session 9	1	XVal Session 9-Memory - Words Trial -1		2012-07-10 10:00:24.132000
	Edit pad (rev 56)		Frank	cv407	XVal Session 9	1	XVal Session 9-Memory - Words Trial -1		2012-07-10 10:00:24.481000
	Edit pad (rev 57)		Jamey	cv409	XVal Session 9	1	XVal Session 9-Memory - Words Trial -1		2012-07-10 10:00:24.632000
	Edit pad (rev 58)		Jamey	cv409	XVal Session 9	1	XVal Session 9-Memory - Words Trial -1		2012-07-10 10:00:25.476000
	Edit pad (rev 59)		Jamey	cv409	XVal Session 9	1	XVal Session 9-Memory - Words Trial -1		2012-07-10 10:00:25.977000
	Edit pad (rev 60)		Jamey	cv409	XVal Session 9	1	XVal Session 9-Memory - Words Trial -1		2012-07-10 10:00:26.477000
	Edit pad (rev 61)		Jamey	cv409	XVal Session 9	1	XVal Session 9-Memory - Words Trial -1		2012-07-10 10:00:26.978000
	Edit pad (rev 62)		Jamey	cv409	XVal Session 9	1	XVal Session 9-Memory - Words Trial -1		2012-07-10 10:00:27.479000
	Edit pad (rev 63)		Brady	cv405	XVal Session 9	1	XVal Session 9-Memory - Words Trial -1		2012-07-10 10:00:27.745000
	Edit pad (rev 64)		Jamey	cv409	XVal Session 9	1	XVal Session 9-Memory - Words Trial -1		2012-07-10 10:00:27.978000
	Edit pad (rev 65)		Brady	cv405	XVal Session 9	1	XVal Session 9-Memory - Words Trial -1		2012-07-10 10:00:28.299000
	Edit pad (rev 66)		Jamey	cv409	XVal Session 9	1	XVal Session 9-Memory - Words Trial -1		2012-07-10 10:00:28.479000
	Edit pad (rev 67)		Brady	cv405	XVal Session 9	1	XVal Session 9-Memory - Words Trial -1		2012-07-10 10:00:28.799000
	Edit pad (rev 68)		Jamey	cv409	XVal Session 9	1	XVal Session 9-Memory - Words Trial -1		2012-07-10 10:00:28.976000
	Edit pad (rev 69)		Frank	cv407	XVal Session 9	1	XVal Session 9-Memory - Words Trial -1		2012-07-10 10:00:29.208000
	Edit pad (rev 70)		Brady	cv405	XVal Session 9	1	XVal Session 9-Memory - Words Trial -1		2012-07-10 10:00:29.299000
	Edit pad (rev 71)		Frank	cv407	XVal Session 9	1	XVal Session 9-Memory - Words Trial -1		2012-07-10 10:00:29.713000
	Edit pad (rev 72)		Brady	cv405	XVal Session 9	1	XVal Session 9-Memory - Words Trial -1		2012-07-10 10:00:29.797000
	Edit pad (rev 73)		Jamey	cv409	XVal Session 9	1	XVal Session 9-Memory - Words Trial -1		2012-07-10 10:00:30.210000
	Edit pad (rev 74)		Frank	cv407	XVal Session 9	1	XVal Session 9-Memory - Words Trial -1		2012-07-10 10:00:30.213000
	Edit pad (rev 75)		Brady	cv405	XVal Session 9	1	XVal Session 9-Memory - Words Trial -1		2012-07-10 10:00:30.298000
	Edit pad (rev 76)		Jamey	cv409	XVal Session 9	1	XVal Session 9-Memory - Words Trial -1		2012-07-10 10:00:30.710000
	Edit pad (rev 77)		Frank	cv407	XVal Session 9	1	XVal Session 9-Memory - Words Trial -1		2012-07-10 10:00:30.714000
	Edit pad (rev 78)		Jamey	cv409	XVal Session 9	1	XVal Session 9-Memory - Words Trial -1		2012-07-10 10:00:31.210000
	Edit pad (rev 79)		Frank	cv407	XVal Session 9	1	XVal Session 9-Memory - Words Trial -1		2012-07-10 10:00:31.214000
	Edit pad (rev 80)		Frank	cv407	XVal Session 9	1	XVal Session 9-Memory - Words Trial -1		2012-07-10 10:00:31.719000
	Edit pad (rev 81)		Jamey	cv409	XVal Session 9	1	XVal Session 9-Memory - Words Trial -1		2012-07-10 10:00:31.925000
	Edit pad (rev 82)		Frank	cv407	XVal Session 9	1	XVal Session 9-Memory - Words Trial -1		2012-07-10 10:00:32.220000
	Edit pad (rev 83)		Jamey	cv409	XVal Session 9	1	XVal Session 9-Memory - Words Trial -1		2012-07-10 10:00:32.552000
	Edit pad (rev 84)		Frank	cv407	XVal Session 9	1	XVal Session 9-Memory - Words Trial -1		2012-07-10 10:00:32.726000
	Edit pad (rev 85)		Frank	cv407	XVal Session 9	1	XVal Session 9-Memory - Words Trial -1		2012-07-10 10:00:33.229000
	Edit pad (rev 86)		Jamey	cv409	XVal Session 9	1	XVal Session 9-Memory - Words Trial -1		2012-07-10 10:00:33.870000
	Edit pad (rev 87)		Jamey	cv409	XVal Session 9	1	XVal Session 9-Memory - Words Trial -1		2012-07-10 10:00:34.372000
	Edit pad (rev 88)		Jamey	cv409	XVal Session 9	1	XVal Session 9-Memory - Words Trial -1		2012-07-10 10:00:34.871000
	Edit pad (rev 89)		Jamey	cv409	XVal Session 9	1	XVal Session 9-Memory - Words Trial -1		2012-07-10 10:00:35.371000
	Edit pad (rev 90)		Brady	cv405	XVal Session 9	1	XVal Session 9-Memory - Words Trial -1		2012-07-10 10:00:35.655000
	Edit pad (rev 91)		Jamey	cv409	XVal Session 9	1	XVal Session 9-Memory - Words Trial -1		2012-07-10 10:00:35.871000
	Edit pad (rev 92)		Brady	cv405	XVal Session 9	1	XVal Session 9-Memory - Words Trial -1		2012-07-10 10:00:36.609000
	Edit pad (rev 93)		Frank	cv407	XVal Session 9	1	XVal Session 9-Memory - Words Trial -1		2012-07-10 10:00:44.328000
	Edit pad (rev 94)		Brady	cv405	XVal Session 9	1	XVal Session 9-Memory - Words Trial -1		2012-07-10 10:00:48.065000
	Edit pad (rev 95)		Brady	cv405	XVal Session 9	1	XVal Session 9-Memory - Words Trial -1		2012-07-10 10:00:48.566000
	Edit pad (rev 96)		Jamey	cv409	XVal Session 9	1	XVal Session 9-Memory - Words Trial -1		2012-07-10 10:00:53.373000
	Edit pad (rev 97)		Jamey	cv409	XVal Session 9	1	XVal Session 9-Memory - Words Trial -1		2012-07-10 10:00:53.873000
	Edit pad (rev 98)		Jamey	cv409	XVal Session 9	1	XVal Session 9-Memory - Words Trial -1		2012-07-10 10:00:55.229000
	Edit pad (rev 99)		Jamey	cv409	XVal Session 9	1	XVal Session 9-Memory - Words Trial -1		2012-07-10 10:00:55.730000
	Edit pad (rev 100)		Frank	cv407	XVal Session 9	1	XVal Session 9-Memory - Words Trial -1		2012-07-10 10:00:55.981000
	Edit pad (rev 101)		Jamey	cv409	XVal Session 9	1	XVal Session 9-Memory - Words Trial -1		2012-07-10 10:00:56.285000
	Edit pad (rev 102)		Frank	cv407	XVal Session 9	1	XVal Session 9-Memory - Words Trial -1		2012-07-10 10:00:56.493000
	Edit pad (rev 103)		Frank	cv407	XVal Session 9	1	XVal Session 9-Memory - Words Trial -1		2012-07-10 10:00:56.996000
	Edit pad (rev 104)		Frank	cv407	XVal Session 9	1	XVal Session 9-Memory - Words Trial -1		2012-07-10 10:00:57.495000
	Edit pad (rev 105)		Frank	cv407	XVal Session 9	1	XVal Session 9-Memory - Words Trial -1		2012-07-10 10:00:57.995000
12399	Load Instructions			CV043	XVal Session 9	1	XVal Session 9-Memory - Strategy 2-1	192.54.222.11	2012-07-10 10:01:16
12400	Load Instructions			CV044	XVal Session 9	1	XVal Session 9-Memory - Strategy 2-1	192.54.222.11	2012-07-10 10:01:16
12401	Load Instructions			CV045	XVal Session 9	1	XVal Session 9-Memory - Strategy 2-1	192.54.222.11	2012-07-10 10:01:16
12406	Load Workspace			CV043	XVal Session 9	1	XVal Session 9-Memory - Strategy 2-1	192.54.222.11	2012-07-10 10:01:26
12407	Load Workspace			CV044	XVal Session 9	1	XVal Session 9-Memory - Strategy 2-1	192.54.222.11	2012-07-10 10:01:26
12408	Load Workspace			CV045	XVal Session 9	1	XVal Session 9-Memory - Strategy 2-1	192.54.222.11	2012-07-10 10:01:26
12421	Load Instructions			CV043	XVal Session 9	1	XVal Session 9-Memory - Words-1	192.54.222.11	2012-07-10 10:02:26
12422	Load Instructions			CV044	XVal Session 9	1	XVal Session 9-Memory - Words-1	192.54.222.11	2012-07-10 10:02:26
12423	Load Instructions			CV045	XVal Session 9	1	XVal Session 9-Memory - Words-1	192.54.222.11	2012-07-10 10:02:26
12428	Load Primer			CV045	XVal Session 9	1	XVal Session 9-Memory - Words-1	192.54.222.11	2012-07-10 10:02:36
12429	Load Primer			CV044	XVal Session 9	1	XVal Session 9-Memory - Words-1	192.54.222.11	2012-07-10 10:02:36
12430	Load Primer			CV043	XVal Session 9	1	XVal Session 9-Memory - Words-1	192.54.222.11	2012-07-10 10:02:36
12439	Load Workspace			CV045	XVal Session 9	1	XVal Session 9-Memory - Words-1	192.54.222.11	2012-07-10 10:04:06
12440	Load Workspace			CV043	XVal Session 9	1	XVal Session 9-Memory - Words-1	192.54.222.11	2012-07-10 10:04:06
12441	Load Workspace			CV044	XVal Session 9	1	XVal Session 9-Memory - Words-1	192.54.222.11	2012-07-10 10:04:06
	Edit pad (rev 0)		Brady	cv405	XVal Session 9	1	XVal Session 9-Memory - Words-1		2012-07-10 10:04:09.567000
	Edit pad (rev 1)		Brady	cv405	XVal Session 9	1	XVal Session 9-Memory - Words-1		2012-07-10 10:04:10.068000
	Edit pad (rev 2)		Brady	cv405	XVal Session 9	1	XVal Session 9-Memory - Words-1		2012-07-10 10:04:11.135000
	Edit pad (rev 3)		Brady	cv405	XVal Session 9	1	XVal Session 9-Memory - Words-1		2012-07-10 10:04:11.635000
	Edit pad (rev 4)		Frank	cv407	XVal Session 9	1	XVal Session 9-Memory - Words-1		2012-07-10 10:04:12.992000
	Edit pad (rev 5)		Frank	cv407	XVal Session 9	1	XVal Session 9-Memory - Words-1		2012-07-10 10:04:14.404000
	Edit pad (rev 6)		Frank	cv407	XVal Session 9	1	XVal Session 9-Memory - Words-1		2012-07-10 10:04:14.906000
	Edit pad (rev 7)		Brady	cv405	XVal Session 9	1	XVal Session 9-Memory - Words-1		2012-07-10 10:04:15.239000
	Edit pad (rev 8)		Frank	cv407	XVal Session 9	1	XVal Session 9-Memory - Words-1		2012-07-10 10:04:15.405000
	Edit pad (rev 9)		Frank	cv407	XVal Session 9	1	XVal Session 9-Memory - Words-1		2012-07-10 10:04:16.729000
	Edit pad (rev 10)		Frank	cv407	XVal Session 9	1	XVal Session 9-Memory - Words-1		2012-07-10 10:04:17.230000
	Edit pad (rev 11)		Brady	cv405	XVal Session 9	1	XVal Session 9-Memory - Words-1		2012-07-10 10:04:17.295000
	Edit pad (rev 12)		Frank	cv407	XVal Session 9	1	XVal Session 9-Memory - Words-1		2012-07-10 10:04:17.744000
	Edit pad (rev 13)		Frank	cv407	XVal Session 9	1	XVal Session 9-Memory - Words-1		2012-07-10 10:04:18.246000
	Edit pad (rev 14)		Frank	cv407	XVal Session 9	1	XVal Session 9-Memory - Words-1		2012-07-10 10:04:18.746000
	Edit pad (rev 15)		Frank	cv407	XVal Session 9	1	XVal Session 9-Memory - Words-1		2012-07-10 10:04:19.247000
	Edit pad (rev 16)		Frank	cv407	XVal Session 9	1	XVal Session 9-Memory - Words-1		2012-07-10 10:04:19.747000
	Edit pad (rev 17)		Frank	cv407	XVal Session 9	1	XVal Session 9-Memory - Words-1		2012-07-10 10:04:20.274000
	Edit pad (rev 18)		Brady	cv405	XVal Session 9	1	XVal Session 9-Memory - Words-1		2012-07-10 10:04:20.386000
	Edit pad (rev 19)		Frank	cv407	XVal Session 9	1	XVal Session 9-Memory - Words-1		2012-07-10 10:04:20.775000
	Edit pad (rev 20)		Frank	cv407	XVal Session 9	1	XVal Session 9-Memory - Words-1		2012-07-10 10:04:21.275000
	Edit pad (rev 21)		Frank	cv407	XVal Session 9	1	XVal Session 9-Memory - Words-1		2012-07-10 10:04:21.775000
	Edit pad (rev 22)		Frank	cv407	XVal Session 9	1	XVal Session 9-Memory - Words-1		2012-07-10 10:04:22.275000
	Edit pad (rev 23)		Frank	cv407	XVal Session 9	1	XVal Session 9-Memory - Words-1		2012-07-10 10:04:23.397000
	Edit pad (rev 24)		Brady	cv405	XVal Session 9	1	XVal Session 9-Memory - Words-1		2012-07-10 10:04:26.205000
	Edit pad (rev 25)		Brady	cv405	XVal Session 9	1	XVal Session 9-Memory - Words-1		2012-07-10 10:04:27.316000
	Edit pad (rev 26)		Brady	cv405	XVal Session 9	1	XVal Session 9-Memory - Words-1		2012-07-10 10:04:27.817000
	Edit pad (rev 27)		Brady	cv405	XVal Session 9	1	XVal Session 9-Memory - Words-1		2012-07-10 10:04:28.319000
	Edit pad (rev 28)		Brady	cv405	XVal Session 9	1	XVal Session 9-Memory - Words-1		2012-07-10 10:04:28.819000
	Edit pad (rev 29)		Brady	cv405	XVal Session 9	1	XVal Session 9-Memory - Words-1		2012-07-10 10:04:29.319000
	Edit pad (rev 30)		Brady	cv405	XVal Session 9	1	XVal Session 9-Memory - Words-1		2012-07-10 10:04:29.823000
	Edit pad (rev 31)		Brady	cv405	XVal Session 9	1	XVal Session 9-Memory - Words-1		2012-07-10 10:04:31.466000
	Edit pad (rev 32)		Brady	cv405	XVal Session 9	1	XVal Session 9-Memory - Words-1		2012-07-10 10:04:32.306000
	Edit pad (rev 33)		Brady	cv405	XVal Session 9	1	XVal Session 9-Memory - Words-1		2012-07-10 10:04:32.808000
	Edit pad (rev 34)		Brady	cv405	XVal Session 9	1	XVal Session 9-Memory - Words-1		2012-07-10 10:04:33.304000
	Edit pad (rev 35)		Brady	cv405	XVal Session 9	1	XVal Session 9-Memory - Words-1		2012-07-10 10:04:33.807000
	Edit pad (rev 36)		Frank	cv407	XVal Session 9	1	XVal Session 9-Memory - Words-1		2012-07-10 10:04:34.288000
	Edit pad (rev 37)		Frank	cv407	XVal Session 9	1	XVal Session 9-Memory - Words-1		2012-07-10 10:04:34.792000
	Edit pad (rev 38)		Brady	cv405	XVal Session 9	1	XVal Session 9-Memory - Words-1		2012-07-10 10:04:34.978000
	Edit pad (rev 39)		Frank	cv407	XVal Session 9	1	XVal Session 9-Memory - Words-1		2012-07-10 10:04:35.295000
	Edit pad (rev 40)		Brady	cv405	XVal Session 9	1	XVal Session 9-Memory - Words-1		2012-07-10 10:04:35.480000
	Edit pad (rev 41)		Frank	cv407	XVal Session 9	1	XVal Session 9-Memory - Words-1		2012-07-10 10:04:35.807000
	Edit pad (rev 42)		Brady	cv405	XVal Session 9	1	XVal Session 9-Memory - Words-1		2012-07-10 10:04:35.982000
	Edit pad (rev 43)		Frank	cv407	XVal Session 9	1	XVal Session 9-Memory - Words-1		2012-07-10 10:04:36.305000
	Edit pad (rev 44)		Brady	cv405	XVal Session 9	1	XVal Session 9-Memory - Words-1		2012-07-10 10:04:36.484000
	Edit pad (rev 45)		Frank	cv407	XVal Session 9	1	XVal Session 9-Memory - Words-1		2012-07-10 10:04:37.103000
	Edit pad (rev 46)		Frank	cv407	XVal Session 9	1	XVal Session 9-Memory - Words-1		2012-07-10 10:04:37.604000
	Edit pad (rev 47)		Frank	cv407	XVal Session 9	1	XVal Session 9-Memory - Words-1		2012-07-10 10:04:41.042000
	Edit pad (rev 48)		Frank	cv407	XVal Session 9	1	XVal Session 9-Memory - Words-1		2012-07-10 10:04:41.542000
	Edit pad (rev 49)		Frank	cv407	XVal Session 9	1	XVal Session 9-Memory - Words-1		2012-07-10 10:04:42.042000
	Edit pad (rev 50)		Frank	cv407	XVal Session 9	1	XVal Session 9-Memory - Words-1		2012-07-10 10:04:42.743000
	Edit pad (rev 51)		Frank	cv407	XVal Session 9	1	XVal Session 9-Memory - Words-1		2012-07-10 10:04:43.256000
	Edit pad (rev 52)		Frank	cv407	XVal Session 9	1	XVal Session 9-Memory - Words-1		2012-07-10 10:04:43.761000
	Edit pad (rev 53)		Brady	cv405	XVal Session 9	1	XVal Session 9-Memory - Words-1		2012-07-10 10:04:44.015000
	Edit pad (rev 54)		Frank	cv407	XVal Session 9	1	XVal Session 9-Memory - Words-1		2012-07-10 10:04:44.681000
	Edit pad (rev 55)		Brady	cv405	XVal Session 9	1	XVal Session 9-Memory - Words-1		2012-07-10 10:04:45.032000
	Edit pad (rev 56)		Frank	cv407	XVal Session 9	1	XVal Session 9-Memory - Words-1		2012-07-10 10:04:45.182000
	Edit pad (rev 57)		Brady	cv405	XVal Session 9	1	XVal Session 9-Memory - Words-1		2012-07-10 10:04:45.533000
	Edit pad (rev 58)		Frank	cv407	XVal Session 9	1	XVal Session 9-Memory - Words-1		2012-07-10 10:04:45.945000
	Edit pad (rev 59)		Brady	cv405	XVal Session 9	1	XVal Session 9-Memory - Words-1		2012-07-10 10:04:46.035000
	Edit pad (rev 60)		Frank	cv407	XVal Session 9	1	XVal Session 9-Memory - Words-1		2012-07-10 10:04:46.453000
	Edit pad (rev 61)		Brady	cv405	XVal Session 9	1	XVal Session 9-Memory - Words-1		2012-07-10 10:04:46.534000
	Edit pad (rev 62)		Frank	cv407	XVal Session 9	1	XVal Session 9-Memory - Words-1		2012-07-10 10:04:46.961000
	Edit pad (rev 63)		Frank	cv407	XVal Session 9	1	XVal Session 9-Memory - Words-1		2012-07-10 10:04:47.463000
	Edit pad (rev 64)		Frank	cv407	XVal Session 9	1	XVal Session 9-Memory - Words-1		2012-07-10 10:04:47.962000
	Edit pad (rev 65)		Frank	cv407	XVal Session 9	1	XVal Session 9-Memory - Words-1		2012-07-10 10:04:48.464000
	Edit pad (rev 66)		Frank	cv407	XVal Session 9	1	XVal Session 9-Memory - Words-1		2012-07-10 10:04:48.964000
	Edit pad (rev 67)		Brady	cv405	XVal Session 9	1	XVal Session 9-Memory - Words-1		2012-07-10 10:05:24.239000
	Edit pad (rev 68)		Brady	cv405	XVal Session 9	1	XVal Session 9-Memory - Words-1		2012-07-10 10:05:24.739000
	Edit pad (rev 69)		Brady	cv405	XVal Session 9	1	XVal Session 9-Memory - Words-1		2012-07-10 10:05:25.239000
	Edit pad (rev 70)		Brady	cv405	XVal Session 9	1	XVal Session 9-Memory - Words-1		2012-07-10 10:05:25.737000
	Edit pad (rev 71)		Brady	cv405	XVal Session 9	1	XVal Session 9-Memory - Words-1		2012-07-10 10:05:26.240000
12450	Load Instructions			CV044	XVal Session 9	1	XVal Session 9-Sudoku-1	192.54.222.11	2012-07-10 10:05:36
12451	Load Instructions			CV043	XVal Session 9	1	XVal Session 9-Sudoku-1	192.54.222.11	2012-07-10 10:05:36
12452	Load Instructions			CV045	XVal Session 9	1	XVal Session 9-Sudoku-1	192.54.222.11	2012-07-10 10:05:36
12461	Load Workspace			CV045	XVal Session 9	1	XVal Session 9-Sudoku-1	192.54.222.11	2012-07-10 10:06:16
12462	Load Workspace			CV044	XVal Session 9	1	XVal Session 9-Sudoku-1	192.54.222.11	2012-07-10 10:06:16
12463	Load Workspace			CV043	XVal Session 9	1	XVal Session 9-Sudoku-1	192.54.222.11	2012-07-10 10:06:16
12468	Edit Grid	[4,6] :		CV045	XVal Session 9	1	XVal Session 9-Sudoku-1	192.54.222.11	2012-07-10 10:06:35
12469	Edit Grid	[9,2] : 3		CV044	XVal Session 9	1	XVal Session 9-Sudoku-1	192.54.222.11	2012-07-10 10:06:35
12470	Edit Grid	[9,5] : 4		CV044	XVal Session 9	1	XVal Session 9-Sudoku-1	192.54.222.11	2012-07-10 10:06:39
12471	Edit Grid	[1,1] : 1		CV045	XVal Session 9	1	XVal Session 9-Sudoku-1	192.54.222.11	2012-07-10 10:06:40
12472	Edit Grid	[9,6] : 8		CV044	XVal Session 9	1	XVal Session 9-Sudoku-1	192.54.222.11	2012-07-10 10:06:42
12474	Edit Grid	[9,7] : 7		CV044	XVal Session 9	1	XVal Session 9-Sudoku-1	192.54.222.11	2012-07-10 10:06:44
12476	Edit Grid	[7,7] : 1		CV044	XVal Session 9	1	XVal Session 9-Sudoku-1	192.54.222.11	2012-07-10 10:06:48
12478	Edit Grid	[6,7] : 2		CV044	XVal Session 9	1	XVal Session 9-Sudoku-1	192.54.222.11	2012-07-10 10:06:50
12479	Edit Grid	[1,3] : 3		CV045	XVal Session 9	1	XVal Session 9-Sudoku-1	192.54.222.11	2012-07-10 10:06:53
12480	Edit Grid	[5,7] :		CV044	XVal Session 9	1	XVal Session 9-Sudoku-1	192.54.222.11	2012-07-10 10:06:53
12481	Edit Grid	[6,7] : 3		CV044	XVal Session 9	1	XVal Session 9-Sudoku-1	192.54.222.11	2012-07-10 10:06:57
12482	Edit Grid	[1,4] : 6		CV045	XVal Session 9	1	XVal Session 9-Sudoku-1	192.54.222.11	2012-07-10 10:07:01
12487	Load Workspace			CV044	XVal Session 9	1	XVal Session 9-Sudoku-1	192.54.222.11	2012-07-10 10:07:09
12493	Edit Grid	[8,9] :		CV044	XVal Session 9	1	XVal Session 9-Sudoku-1	192.54.222.11	2012-07-10 10:07:35
12495	Edit Grid	[1,5] :		CV045	XVal Session 9	1	XVal Session 9-Sudoku-1	192.54.222.11	2012-07-10 10:07:40
12496	Edit Grid	[4,2] : 1		CV044	XVal Session 9	1	XVal Session 9-Sudoku-1	192.54.222.11	2012-07-10 10:07:40
12500	Edit Grid	[1,8] : 3		CV045	XVal Session 9	1	XVal Session 9-Sudoku-1	192.54.222.11	2012-07-10 10:07:47
12502	Edit Grid	[5,2] :		CV044	XVal Session 9	1	XVal Session 9-Sudoku-1	192.54.222.11	2012-07-10 10:07:50
12503	Edit Grid	[8,2] : 2		CV044	XVal Session 9	1	XVal Session 9-Sudoku-1	192.54.222.11	2012-07-10 10:07:55
12505	Edit Grid	[1,3] : 1		CV045	XVal Session 9	1	XVal Session 9-Sudoku-1	192.54.222.11	2012-07-10 10:07:57
12506	Edit Grid	[1,5] : 8		CV043	XVal Session 9	1	XVal Session 9-Sudoku-1	192.54.222.11	2012-07-10 10:07:59
12511	Edit Grid	[2,5] : 4		CV043	XVal Session 9	1	XVal Session 9-Sudoku-1	192.54.222.11	2012-07-10 10:08:04
12517	Edit Grid	[1,1] : 4		CV045	XVal Session 9	1	XVal Session 9-Sudoku-1	192.54.222.11	2012-07-10 10:08:17
12519	Edit Grid	[2,4] : 5		CV043	XVal Session 9	1	XVal Session 9-Sudoku-1	192.54.222.11	2012-07-10 10:08:18
12522	Edit Grid	[3,5] : 3		CV043	XVal Session 9	1	XVal Session 9-Sudoku-1	192.54.222.11	2012-07-10 10:08:23
12530	Edit Grid	[7,2] : 6		CV044	XVal Session 9	1	XVal Session 9-Sudoku-1	192.54.222.11	2012-07-10 10:08:38
12531	Edit Grid	[5,2] : 4		CV044	XVal Session 9	1	XVal Session 9-Sudoku-1	192.54.222.11	2012-07-10 10:08:44
12536	Edit Grid	[5,3] :		CV044	XVal Session 9	1	XVal Session 9-Sudoku-1	192.54.222.11	2012-07-10 10:08:50
12542	Edit Grid	[7,5] :		CV044	XVal Session 9	1	XVal Session 9-Sudoku-1	192.54.222.11	2012-07-10 10:08:59
12546	Edit Grid	[8,5] :		CV044	XVal Session 9	1	XVal Session 9-Sudoku-1	192.54.222.11	2012-07-10 10:09:10
12550	Edit Grid	[2,1] : 8		CV045	XVal Session 9	1	XVal Session 9-Sudoku-1	192.54.222.11	2012-07-10 10:09:14
12553	Edit Grid	[7,5] : 5		CV044	XVal Session 9	1	XVal Session 9-Sudoku-1	192.54.222.11	2012-07-10 10:09:16
12557	Edit Grid	[3,6] : 7		CV043	XVal Session 9	1	XVal Session 9-Sudoku-1	192.54.222.11	2012-07-10 10:09:22
12564	Edit Grid	[3,9] : 4		CV045	XVal Session 9	1	XVal Session 9-Sudoku-1	192.54.222.11	2012-07-10 10:09:31
12565	Edit Grid	[8,5] : 6		CV044	XVal Session 9	1	XVal Session 9-Sudoku-1	192.54.222.11	2012-07-10 10:09:33
12570	Edit Grid	[9,5] :		CV043	XVal Session 9	1	XVal Session 9-Sudoku-1	192.54.222.11	2012-07-10 10:09:45
12571	Load Instructions			CV044	XVal Session 9	1	XVal Session 9-Brainstorm - Words-1	192.54.222.11	2012-07-10 10:09:46
12572	Load Instructions			CV045	XVal Session 9	1	XVal Session 9-Brainstorm - Words-1	192.54.222.11	2012-07-10 10:09:46
12573	Load Instructions			CV043	XVal Session 9	1	XVal Session 9-Brainstorm - Words-1	192.54.222.11	2012-07-10 10:09:46
12578	Load Workspace			CV043	XVal Session 9	1	XVal Session 9-Brainstorm - Words-1	192.54.222.11	2012-07-10 10:10:01
12579	Load Workspace			CV045	XVal Session 9	1	XVal Session 9-Brainstorm - Words-1	192.54.222.11	2012-07-10 10:10:01
12580	Load Workspace			CV044	XVal Session 9	1	XVal Session 9-Brainstorm - Words-1	192.54.222.11	2012-07-10 10:10:01
	Edit pad (rev 0)		Frank	cv407	XVal Session 9	1	XVal Session 9-Brainstorm - Words-1		2012-07-10 10:10:07.997000
	Edit pad (rev 1)		Frank	cv407	XVal Session 9	1	XVal Session 9-Brainstorm - Words-1		2012-07-10 10:10:08.494000
	Edit pad (rev 2)		Frank	cv407	XVal Session 9	1	XVal Session 9-Brainstorm - Words-1		2012-07-10 10:10:08.999000
	Edit pad (rev 3)		Frank	cv407	XVal Session 9	1	XVal Session 9-Brainstorm - Words-1		2012-07-10 10:10:14.020000
	Edit pad (rev 4)		Frank	cv407	XVal Session 9	1	XVal Session 9-Brainstorm - Words-1		2012-07-10 10:10:15.235000
	Edit pad (rev 5)		Frank	cv407	XVal Session 9	1	XVal Session 9-Brainstorm - Words-1		2012-07-10 10:10:15.742000
	Edit pad (rev 6)		Frank	cv407	XVal Session 9	1	XVal Session 9-Brainstorm - Words-1		2012-07-10 10:10:16.310000
	Edit pad (rev 7)		Frank	cv407	XVal Session 9	1	XVal Session 9-Brainstorm - Words-1		2012-07-10 10:10:23.273000
	Edit pad (rev 8)		Frank	cv407	XVal Session 9	1	XVal Session 9-Brainstorm - Words-1		2012-07-10 10:10:23.812000
	Edit pad (rev 9)		Frank	cv407	XVal Session 9	1	XVal Session 9-Brainstorm - Words-1		2012-07-10 10:10:24.281000
	Edit pad (rev 10)		Frank	cv407	XVal Session 9	1	XVal Session 9-Brainstorm - Words-1		2012-07-10 10:10:24.790000
	Edit pad (rev 11)		Frank	cv407	XVal Session 9	1	XVal Session 9-Brainstorm - Words-1		2012-07-10 10:10:25.292000
	Edit pad (rev 12)		Frank	cv407	XVal Session 9	1	XVal Session 9-Brainstorm - Words-1		2012-07-10 10:10:25.890000
	Edit pad (rev 13)		Frank	cv407	XVal Session 9	1	XVal Session 9-Brainstorm - Words-1		2012-07-10 10:10:26.400000
	Edit pad (rev 14)		Frank	cv407	XVal Session 9	1	XVal Session 9-Brainstorm - Words-1		2012-07-10 10:10:26.901000
	Edit pad (rev 15)		Frank	cv407	XVal Session 9	1	XVal Session 9-Brainstorm - Words-1		2012-07-10 10:10:29.933000
	Edit pad (rev 16)		Frank	cv407	XVal Session 9	1	XVal Session 9-Brainstorm - Words-1		2012-07-10 10:10:30.509000
	Edit pad (rev 17)		Frank	cv407	XVal Session 9	1	XVal Session 9-Brainstorm - Words-1		2012-07-10 10:10:31.868000
	Edit pad (rev 18)		Frank	cv407	XVal Session 9	1	XVal Session 9-Brainstorm - Words-1		2012-07-10 10:10:32.370000
	Edit pad (rev 19)		Frank	cv407	XVal Session 9	1	XVal Session 9-Brainstorm - Words-1		2012-07-10 10:10:40.098000
	Edit pad (rev 20)		Frank	cv407	XVal Session 9	1	XVal Session 9-Brainstorm - Words-1		2012-07-10 10:10:40.607000
	Edit pad (rev 21)		Frank	cv407	XVal Session 9	1	XVal Session 9-Brainstorm - Words-1		2012-07-10 10:10:41.107000
	Edit pad (rev 22)		Frank	cv407	XVal Session 9	1	XVal Session 9-Brainstorm - Words-1		2012-07-10 10:11:05.583000
	Edit pad (rev 23)		Frank	cv407	XVal Session 9	1	XVal Session 9-Brainstorm - Words-1		2012-07-10 10:11:06.087000
	Edit pad (rev 24)		Frank	cv407	XVal Session 9	1	XVal Session 9-Brainstorm - Words-1		2012-07-10 10:11:06.595000
	Edit pad (rev 25)		Frank	cv407	XVal Session 9	1	XVal Session 9-Brainstorm - Words-1		2012-07-10 10:11:07.096000
	Edit pad (rev 26)		Frank	cv407	XVal Session 9	1	XVal Session 9-Brainstorm - Words-1		2012-07-10 10:11:17.572000
	Edit pad (rev 27)		Frank	cv407	XVal Session 9	1	XVal Session 9-Brainstorm - Words-1		2012-07-10 10:11:18.081000
	Edit pad (rev 28)		Frank	cv407	XVal Session 9	1	XVal Session 9-Brainstorm - Words-1		2012-07-10 10:11:18.581000
	Edit pad (rev 29)		Frank	cv407	XVal Session 9	1	XVal Session 9-Brainstorm - Words-1		2012-07-10 10:11:19.082000
	Edit pad (rev 30)		Frank	cv407	XVal Session 9	1	XVal Session 9-Brainstorm - Words-1		2012-07-10 10:11:19.584000
	Edit pad (rev 31)		Frank	cv407	XVal Session 9	1	XVal Session 9-Brainstorm - Words-1		2012-07-10 10:11:41.897000
	Edit pad (rev 32)		Frank	cv407	XVal Session 9	1	XVal Session 9-Brainstorm - Words-1		2012-07-10 10:11:42.402000
	Edit pad (rev 33)		Frank	cv407	XVal Session 9	1	XVal Session 9-Brainstorm - Words-1		2012-07-10 10:11:42.901000
	Edit pad (rev 34)		Frank	cv407	XVal Session 9	1	XVal Session 9-Brainstorm - Words-1		2012-07-10 10:11:43.590000
	Edit pad (rev 35)		Frank	cv407	XVal Session 9	1	XVal Session 9-Brainstorm - Words-1		2012-07-10 10:11:44.093000
	Edit pad (rev 36)		Frank	cv407	XVal Session 9	1	XVal Session 9-Brainstorm - Words-1		2012-07-10 10:11:44.598000
	Edit pad (rev 37)		Frank	cv407	XVal Session 9	1	XVal Session 9-Brainstorm - Words-1		2012-07-10 10:11:45.102000
	Edit pad (rev 38)		Frank	cv407	XVal Session 9	1	XVal Session 9-Brainstorm - Words-1		2012-07-10 10:11:45.601000
	Edit pad (rev 39)		Frank	cv407	XVal Session 9	1	XVal Session 9-Brainstorm - Words-1		2012-07-10 10:11:46.101000
	Edit pad (rev 40)		Frank	cv407	XVal Session 9	1	XVal Session 9-Brainstorm - Words-1		2012-07-10 10:11:54.075000
	Edit pad (rev 41)		Frank	cv407	XVal Session 9	1	XVal Session 9-Brainstorm - Words-1		2012-07-10 10:11:54.583000
	Edit pad (rev 42)		Frank	cv407	XVal Session 9	1	XVal Session 9-Brainstorm - Words-1		2012-07-10 10:11:55.084000
	Edit pad (rev 43)		Frank	cv407	XVal Session 9	1	XVal Session 9-Brainstorm - Words-1		2012-07-10 10:11:55.584000
	Edit pad (rev 44)		Frank	cv407	XVal Session 9	1	XVal Session 9-Brainstorm - Words-1		2012-07-10 10:11:56.265000
	Edit pad (rev 45)		Frank	cv407	XVal Session 9	1	XVal Session 9-Brainstorm - Words-1		2012-07-10 10:11:56.775000
[truncated: 311 more rows]
