# Supplementary material for: Dynamics of collective performance in collaboration networks
Source: PLoS One. 2018 Oct 10;13(10):e0204547. doi: 10.1371/journal.pone.0204547 (PMC6179230; doi:10.1371/journal.pone.0204547)
Supplement: S1 Dataset — (ZIP) [file pone.0204547.s001.zip › data/team-data/team-chat-logs/XVal Session 34 - Group 1 - LogFile.csv]

id	event	data	chat_name	subject	session	session_group	completed_task	ip_address	timestamp
20812	Entering waiting room			cv160	XVal Session 34			192.54.222.3	2012-07-12 15:09:24
20813	Entering waiting room			cv161	XVal Session 34			192.54.222.3	2012-07-12 15:09:25
20816	Entering waiting room			cv163	XVal Session 34			192.54.222.3	2012-07-12 15:09:41
20817	Entering waiting room			cv162	XVal Session 34			192.54.222.3	2012-07-12 15:09:42
20820	Setup participants				XVal Session 34				2012-07-12 15:10:09
20821	Setup tasks				XVal Session 34				2012-07-12 15:10:09
20822	Introduction	Starting in 24 seconds		cv160	XVal Session 34	1		192.54.222.3	2012-07-12 15:10:10
20823	Introduction	Starting in 20 seconds		cv161	XVal Session 34	1		192.54.222.3	2012-07-12 15:10:14
20824	Introduction	Starting in 19 seconds		cv163	XVal Session 34	1		192.54.222.3	2012-07-12 15:10:15
20825	Introduction	Starting in 19 seconds		cv162	XVal Session 34	1		192.54.222.3	2012-07-12 15:10:15
20827	Load Instructions			cv163	XVal Session 34	1	XVal Session 34-Introduction-1	192.54.222.3	2012-07-12 15:10:34
20828	Load Instructions			cv160	XVal Session 34	1	XVal Session 34-Introduction-1	192.54.222.3	2012-07-12 15:10:34
20829	Load Instructions			cv162	XVal Session 34	1	XVal Session 34-Introduction-1	192.54.222.3	2012-07-12 15:10:34
20830	Load Instructions			cv161	XVal Session 34	1	XVal Session 34-Introduction-1	192.54.222.3	2012-07-12 15:10:35
20834	Load Workspace			cv161	XVal Session 34	1	XVal Session 34-Introduction-1	192.54.222.3	2012-07-12 15:10:54
20835	Load Workspace			cv163	XVal Session 34	1	XVal Session 34-Introduction-1	192.54.222.3	2012-07-12 15:10:54
20836	Load Workspace			cv160	XVal Session 34	1	XVal Session 34-Introduction-1	192.54.222.3	2012-07-12 15:10:54
20837	Load Workspace			cv162	XVal Session 34	1	XVal Session 34-Introduction-1	192.54.222.3	2012-07-12 15:10:54
	Edit pad (rev 0)		Rose	cv408	XVal Session 34	1	XVal Session 34-Introduction-1		2012-07-12 15:10:59.800000
	Edit pad (rev 1)		Rose	cv408	XVal Session 34	1	XVal Session 34-Introduction-1		2012-07-12 15:11:00.303000
	Edit pad (rev 2)		Rose	cv408	XVal Session 34	1	XVal Session 34-Introduction-1		2012-07-12 15:11:09.750000
	Chat	YO	Capucine	cv402	XVal Session 34	1	XVal Session 34-Introduction-1		2012-07-12 15:11:12.121000
	Edit pad (rev 3)		Matt	cv310	XVal Session 34	1	XVal Session 34-Introduction-1		2012-07-12 15:11:19.348000
	Edit pad (rev 4)		Matt	cv310	XVal Session 34	1	XVal Session 34-Introduction-1		2012-07-12 15:11:20.133000
	Edit pad (rev 5)		Matt	cv310	XVal Session 34	1	XVal Session 34-Introduction-1		2012-07-12 15:11:21.382000
	Edit pad (rev 6)		Matt	cv310	XVal Session 34	1	XVal Session 34-Introduction-1		2012-07-12 15:11:21.892000
	Chat	hey guys	charles	cv410	XVal Session 34	1	XVal Session 34-Introduction-1		2012-07-12 15:11:23.670000
	Chat	hi team	Rose	cv408	XVal Session 34	1	XVal Session 34-Introduction-1		2012-07-12 15:11:31.792000
	Chat	SEan isnt even my name	Capucine	cv402	XVal Session 34	1	XVal Session 34-Introduction-1		2012-07-12 15:11:37.971000
	Edit pad (rev 7)		Matt	cv310	XVal Session 34	1	XVal Session 34-Introduction-1		2012-07-12 15:12:16.131000
20860	Load Instructions			cv161	XVal Session 34	1	XVal Session 34-Typing - Text-1	192.54.222.3	2012-07-12 15:12:24
20861	Load Instructions			cv163	XVal Session 34	1	XVal Session 34-Typing - Text-1	192.54.222.3	2012-07-12 15:12:24
20862	Load Instructions			cv160	XVal Session 34	1	XVal Session 34-Typing - Text-1	192.54.222.3	2012-07-12 15:12:24
20863	Load Instructions			cv162	XVal Session 34	1	XVal Session 34-Typing - Text-1	192.54.222.3	2012-07-12 15:12:24
20874	Load Workspace			cv160	XVal Session 34	1	XVal Session 34-Typing - Text-1	192.54.222.3	2012-07-12 15:13:04
20875	Load Workspace			cv162	XVal Session 34	1	XVal Session 34-Typing - Text-1	192.54.222.3	2012-07-12 15:13:04
20876	Load Workspace			cv161	XVal Session 34	1	XVal Session 34-Typing - Text-1	192.54.222.3	2012-07-12 15:13:04
20877	Load Workspace			cv163	XVal Session 34	1	XVal Session 34-Typing - Text-1	192.54.222.3	2012-07-12 15:13:04
	Edit pad (rev 0)		Rose	cv408	XVal Session 34	1	XVal Session 34-Typing - Text-1		2012-07-12 15:13:12.009000
	Edit pad (rev 1)		Capucine	cv402	XVal Session 34	1	XVal Session 34-Typing - Text-1		2012-07-12 15:13:12.701000
	Edit pad (rev 2)		Rose	cv408	XVal Session 34	1	XVal Session 34-Typing - Text-1		2012-07-12 15:13:12.877000
	Edit pad (rev 3)		Capucine	cv402	XVal Session 34	1	XVal Session 34-Typing - Text-1		2012-07-12 15:13:13.205000
	Edit pad (rev 4)		Rose	cv408	XVal Session 34	1	XVal Session 34-Typing - Text-1		2012-07-12 15:13:13.381000
	Edit pad (rev 5)		Capucine	cv402	XVal Session 34	1	XVal Session 34-Typing - Text-1		2012-07-12 15:13:13.719000
	Edit pad (rev 6)		Capucine	cv402	XVal Session 34	1	XVal Session 34-Typing - Text-1		2012-07-12 15:13:14.498000
	Edit pad (rev 7)		Capucine	cv402	XVal Session 34	1	XVal Session 34-Typing - Text-1		2012-07-12 15:13:15.004000
	Edit pad (rev 8)		Rose	cv408	XVal Session 34	1	XVal Session 34-Typing - Text-1		2012-07-12 15:13:15.262000
	Edit pad (rev 9)		Capucine	cv402	XVal Session 34	1	XVal Session 34-Typing - Text-1		2012-07-12 15:13:15.974000
	Edit pad (rev 10)		Capucine	cv402	XVal Session 34	1	XVal Session 34-Typing - Text-1		2012-07-12 15:13:16.439000
	Edit pad (rev 11)		charles	cv410	XVal Session 34	1	XVal Session 34-Typing - Text-1		2012-07-12 15:13:16.698000
	Edit pad (rev 12)		Capucine	cv402	XVal Session 34	1	XVal Session 34-Typing - Text-1		2012-07-12 15:13:17.015000
	Edit pad (rev 13)		charles	cv410	XVal Session 34	1	XVal Session 34-Typing - Text-1		2012-07-12 15:13:17.210000
	Edit pad (rev 14)		Capucine	cv402	XVal Session 34	1	XVal Session 34-Typing - Text-1		2012-07-12 15:13:17.440000
	Edit pad (rev 15)		Capucine	cv402	XVal Session 34	1	XVal Session 34-Typing - Text-1		2012-07-12 15:13:17.962000
	Edit pad (rev 16)		charles	cv410	XVal Session 34	1	XVal Session 34-Typing - Text-1		2012-07-12 15:13:18.162000
	Edit pad (rev 17)		Capucine	cv402	XVal Session 34	1	XVal Session 34-Typing - Text-1		2012-07-12 15:13:18.470000
	Edit pad (rev 18)		charles	cv410	XVal Session 34	1	XVal Session 34-Typing - Text-1		2012-07-12 15:13:18.663000
	Edit pad (rev 19)		Rose	cv408	XVal Session 34	1	XVal Session 34-Typing - Text-1		2012-07-12 15:13:18.893000
	Edit pad (rev 20)		Capucine	cv402	XVal Session 34	1	XVal Session 34-Typing - Text-1		2012-07-12 15:13:18.973000
	Edit pad (rev 21)		charles	cv410	XVal Session 34	1	XVal Session 34-Typing - Text-1		2012-07-12 15:13:19.168000
	Edit pad (rev 22)		Capucine	cv402	XVal Session 34	1	XVal Session 34-Typing - Text-1		2012-07-12 15:13:19.484000
	Edit pad (rev 23)		charles	cv410	XVal Session 34	1	XVal Session 34-Typing - Text-1		2012-07-12 15:13:19.679000
	Edit pad (rev 24)		Capucine	cv402	XVal Session 34	1	XVal Session 34-Typing - Text-1		2012-07-12 15:13:19.984000
	Edit pad (rev 25)		charles	cv410	XVal Session 34	1	XVal Session 34-Typing - Text-1		2012-07-12 15:13:20.198000
	Edit pad (rev 26)		Rose	cv408	XVal Session 34	1	XVal Session 34-Typing - Text-1		2012-07-12 15:13:20.589000
	Edit pad (rev 27)		Capucine	cv402	XVal Session 34	1	XVal Session 34-Typing - Text-1		2012-07-12 15:13:20.727000
	Edit pad (rev 28)		Rose	cv408	XVal Session 34	1	XVal Session 34-Typing - Text-1		2012-07-12 15:13:21.100000
	Edit pad (rev 29)		charles	cv410	XVal Session 34	1	XVal Session 34-Typing - Text-1		2012-07-12 15:13:21.510000
	Edit pad (rev 30)		Rose	cv408	XVal Session 34	1	XVal Session 34-Typing - Text-1		2012-07-12 15:13:21.615000
	Edit pad (rev 31)		charles	cv410	XVal Session 34	1	XVal Session 34-Typing - Text-1		2012-07-12 15:13:22.011000
	Edit pad (rev 32)		Rose	cv408	XVal Session 34	1	XVal Session 34-Typing - Text-1		2012-07-12 15:13:22.114000
	Edit pad (rev 33)		charles	cv410	XVal Session 34	1	XVal Session 34-Typing - Text-1		2012-07-12 15:13:22.523000
	Edit pad (rev 34)		Rose	cv408	XVal Session 34	1	XVal Session 34-Typing - Text-1		2012-07-12 15:13:22.614000
	Edit pad (rev 35)		charles	cv410	XVal Session 34	1	XVal Session 34-Typing - Text-1		2012-07-12 15:13:23.023000
	Edit pad (rev 36)		Rose	cv408	XVal Session 34	1	XVal Session 34-Typing - Text-1		2012-07-12 15:13:23.114000
	Edit pad (rev 37)		Rose	cv408	XVal Session 34	1	XVal Session 34-Typing - Text-1		2012-07-12 15:13:23.617000
	Edit pad (rev 38)		charles	cv410	XVal Session 34	1	XVal Session 34-Typing - Text-1		2012-07-12 15:13:23.769000
	Edit pad (rev 39)		Capucine	cv402	XVal Session 34	1	XVal Session 34-Typing - Text-1		2012-07-12 15:13:23.775000
	Edit pad (rev 40)		Rose	cv408	XVal Session 34	1	XVal Session 34-Typing - Text-1		2012-07-12 15:13:24.120000
	Edit pad (rev 41)		Capucine	cv402	XVal Session 34	1	XVal Session 34-Typing - Text-1		2012-07-12 15:13:24.240000
	Edit pad (rev 42)		charles	cv410	XVal Session 34	1	XVal Session 34-Typing - Text-1		2012-07-12 15:13:24.242000
	Edit pad (rev 43)		Rose	cv408	XVal Session 34	1	XVal Session 34-Typing - Text-1		2012-07-12 15:13:24.632000
	Edit pad (rev 44)		charles	cv410	XVal Session 34	1	XVal Session 34-Typing - Text-1		2012-07-12 15:13:24.739000
	Edit pad (rev 45)		Capucine	cv402	XVal Session 34	1	XVal Session 34-Typing - Text-1		2012-07-12 15:13:24.753000
	Edit pad (rev 46)		Rose	cv408	XVal Session 34	1	XVal Session 34-Typing - Text-1		2012-07-12 15:13:25.132000
	Edit pad (rev 47)		Matt	cv310	XVal Session 34	1	XVal Session 34-Typing - Text-1		2012-07-12 15:13:25.171000
	Edit pad (rev 48)		charles	cv410	XVal Session 34	1	XVal Session 34-Typing - Text-1		2012-07-12 15:13:25.267000
	Edit pad (rev 49)		Capucine	cv402	XVal Session 34	1	XVal Session 34-Typing - Text-1		2012-07-12 15:13:25.530000
	Edit pad (rev 50)		Rose	cv408	XVal Session 34	1	XVal Session 34-Typing - Text-1		2012-07-12 15:13:25.631000
	Edit pad (rev 51)		charles	cv410	XVal Session 34	1	XVal Session 34-Typing - Text-1		2012-07-12 15:13:25.740000
	Edit pad (rev 52)		Rose	cv408	XVal Session 34	1	XVal Session 34-Typing - Text-1		2012-07-12 15:13:26.217000
	Edit pad (rev 53)		charles	cv410	XVal Session 34	1	XVal Session 34-Typing - Text-1		2012-07-12 15:13:26.242000
	Edit pad (rev 54)		Rose	cv408	XVal Session 34	1	XVal Session 34-Typing - Text-1		2012-07-12 15:13:26.725000
	Edit pad (rev 55)		charles	cv410	XVal Session 34	1	XVal Session 34-Typing - Text-1		2012-07-12 15:13:26.747000
	Edit pad (rev 56)		Matt	cv310	XVal Session 34	1	XVal Session 34-Typing - Text-1		2012-07-12 15:13:26.763000
	Edit pad (rev 57)		Rose	cv408	XVal Session 34	1	XVal Session 34-Typing - Text-1		2012-07-12 15:13:27.225000
	Edit pad (rev 58)		charles	cv410	XVal Session 34	1	XVal Session 34-Typing - Text-1		2012-07-12 15:13:27.257000
	Edit pad (rev 59)		Matt	cv310	XVal Session 34	1	XVal Session 34-Typing - Text-1		2012-07-12 15:13:27.265000
	Edit pad (rev 60)		Rose	cv408	XVal Session 34	1	XVal Session 34-Typing - Text-1		2012-07-12 15:13:27.725000
	Edit pad (rev 61)		charles	cv410	XVal Session 34	1	XVal Session 34-Typing - Text-1		2012-07-12 15:13:27.756000
	Edit pad (rev 62)		Matt	cv310	XVal Session 34	1	XVal Session 34-Typing - Text-1		2012-07-12 15:13:28.064000
	Edit pad (rev 63)		charles	cv410	XVal Session 34	1	XVal Session 34-Typing - Text-1		2012-07-12 15:13:28.261000
	Edit pad (rev 64)		Rose	cv408	XVal Session 34	1	XVal Session 34-Typing - Text-1		2012-07-12 15:13:28.266000
	Edit pad (rev 65)		Matt	cv310	XVal Session 34	1	XVal Session 34-Typing - Text-1		2012-07-12 15:13:28.564000
	Edit pad (rev 66)		charles	cv410	XVal Session 34	1	XVal Session 34-Typing - Text-1		2012-07-12 15:13:28.769000
	Edit pad (rev 67)		Rose	cv408	XVal Session 34	1	XVal Session 34-Typing - Text-1		2012-07-12 15:13:28.772000
	Edit pad (rev 68)		Matt	cv310	XVal Session 34	1	XVal Session 34-Typing - Text-1		2012-07-12 15:13:29.068000
	Edit pad (rev 69)		charles	cv410	XVal Session 34	1	XVal Session 34-Typing - Text-1		2012-07-12 15:13:29.275000
	Edit pad (rev 70)		Capucine	cv402	XVal Session 34	1	XVal Session 34-Typing - Text-1		2012-07-12 15:13:29.528000
	Edit pad (rev 71)		Matt	cv310	XVal Session 34	1	XVal Session 34-Typing - Text-1		2012-07-12 15:13:29.571000
	Edit pad (rev 72)		Capucine	cv402	XVal Session 34	1	XVal Session 34-Typing - Text-1		2012-07-12 15:13:30.032000
	Edit pad (rev 73)		Matt	cv310	XVal Session 34	1	XVal Session 34-Typing - Text-1		2012-07-12 15:13:30.457000
	Edit pad (rev 74)		Capucine	cv402	XVal Session 34	1	XVal Session 34-Typing - Text-1		2012-07-12 15:13:30.530000
	Edit pad (rev 75)		Rose	cv408	XVal Session 34	1	XVal Session 34-Typing - Text-1		2012-07-12 15:13:30.757000
	Edit pad (rev 76)		Capucine	cv402	XVal Session 34	1	XVal Session 34-Typing - Text-1		2012-07-12 15:13:31.032000
	Edit pad (rev 77)		Matt	cv310	XVal Session 34	1	XVal Session 34-Typing - Text-1		2012-07-12 15:13:31.125000
	Edit pad (rev 78)		Rose	cv408	XVal Session 34	1	XVal Session 34-Typing - Text-1		2012-07-12 15:13:31.256000
	Edit pad (rev 79)		Matt	cv310	XVal Session 34	1	XVal Session 34-Typing - Text-1		2012-07-12 15:13:31.625000
	Edit pad (rev 80)		Rose	cv408	XVal Session 34	1	XVal Session 34-Typing - Text-1		2012-07-12 15:13:31.761000
	Edit pad (rev 81)		Matt	cv310	XVal Session 34	1	XVal Session 34-Typing - Text-1		2012-07-12 15:13:32.126000
	Edit pad (rev 82)		Capucine	cv402	XVal Session 34	1	XVal Session 34-Typing - Text-1		2012-07-12 15:13:32.188000
	Edit pad (rev 83)		Rose	cv408	XVal Session 34	1	XVal Session 34-Typing - Text-1		2012-07-12 15:13:32.270000
	Edit pad (rev 84)		Matt	cv310	XVal Session 34	1	XVal Session 34-Typing - Text-1		2012-07-12 15:13:32.625000
	Edit pad (rev 85)		Capucine	cv402	XVal Session 34	1	XVal Session 34-Typing - Text-1		2012-07-12 15:13:32.687000
	Edit pad (rev 86)		Rose	cv408	XVal Session 34	1	XVal Session 34-Typing - Text-1		2012-07-12 15:13:32.770000
	Edit pad (rev 87)		Matt	cv310	XVal Session 34	1	XVal Session 34-Typing - Text-1		2012-07-12 15:13:33.125000
	Edit pad (rev 88)		Capucine	cv402	XVal Session 34	1	XVal Session 34-Typing - Text-1		2012-07-12 15:13:33.188000
	Edit pad (rev 89)		Rose	cv408	XVal Session 34	1	XVal Session 34-Typing - Text-1		2012-07-12 15:13:33.270000
	Edit pad (rev 90)		Matt	cv310	XVal Session 34	1	XVal Session 34-Typing - Text-1		2012-07-12 15:13:33.626000
	Edit pad (rev 91)		Capucine	cv402	XVal Session 34	1	XVal Session 34-Typing - Text-1		2012-07-12 15:13:33.687000
	Edit pad (rev 92)		Rose	cv408	XVal Session 34	1	XVal Session 34-Typing - Text-1		2012-07-12 15:13:33.770000
	Edit pad (rev 93)		Matt	cv310	XVal Session 34	1	XVal Session 34-Typing - Text-1		2012-07-12 15:13:34.126000
	Edit pad (rev 94)		Rose	cv408	XVal Session 34	1	XVal Session 34-Typing - Text-1		2012-07-12 15:13:34.270000
	Edit pad (rev 95)		Capucine	cv402	XVal Session 34	1	XVal Session 34-Typing - Text-1		2012-07-12 15:13:34.316000
	Edit pad (rev 96)		Matt	cv310	XVal Session 34	1	XVal Session 34-Typing - Text-1		2012-07-12 15:13:34.625000
	Edit pad (rev 97)		Rose	cv408	XVal Session 34	1	XVal Session 34-Typing - Text-1		2012-07-12 15:13:34.770000
	Edit pad (rev 98)		Capucine	cv402	XVal Session 34	1	XVal Session 34-Typing - Text-1		2012-07-12 15:13:34.831000
	Edit pad (rev 99)		Matt	cv310	XVal Session 34	1	XVal Session 34-Typing - Text-1		2012-07-12 15:13:35.175000
	Edit pad (rev 100)		Rose	cv408	XVal Session 34	1	XVal Session 34-Typing - Text-1		2012-07-12 15:13:35.358000
	Edit pad (rev 101)		Capucine	cv402	XVal Session 34	1	XVal Session 34-Typing - Text-1		2012-07-12 15:13:35.572000
	Edit pad (rev 102)		Matt	cv310	XVal Session 34	1	XVal Session 34-Typing - Text-1		2012-07-12 15:13:35.672000
	Edit pad (rev 103)		Rose	cv408	XVal Session 34	1	XVal Session 34-Typing - Text-1		2012-07-12 15:13:35.865000
	Edit pad (rev 104)		Capucine	cv402	XVal Session 34	1	XVal Session 34-Typing - Text-1		2012-07-12 15:13:36.074000
	Edit pad (rev 105)		Matt	cv310	XVal Session 34	1	XVal Session 34-Typing - Text-1		2012-07-12 15:13:36.172000
	Edit pad (rev 106)		Rose	cv408	XVal Session 34	1	XVal Session 34-Typing - Text-1		2012-07-12 15:13:36.369000
	Edit pad (rev 107)		Matt	cv310	XVal Session 34	1	XVal Session 34-Typing - Text-1		2012-07-12 15:13:36.673000
	Edit pad (rev 108)		Rose	cv408	XVal Session 34	1	XVal Session 34-Typing - Text-1		2012-07-12 15:13:36.881000
	Edit pad (rev 109)		Capucine	cv402	XVal Session 34	1	XVal Session 34-Typing - Text-1		2012-07-12 15:13:37.154000
	Edit pad (rev 110)		Matt	cv310	XVal Session 34	1	XVal Session 34-Typing - Text-1		2012-07-12 15:13:37.173000
	Edit pad (rev 111)		Rose	cv408	XVal Session 34	1	XVal Session 34-Typing - Text-1		2012-07-12 15:13:37.379000
	Edit pad (rev 112)		Capucine	cv402	XVal Session 34	1	XVal Session 34-Typing - Text-1		2012-07-12 15:13:37.673000
	Edit pad (rev 113)		Matt	cv310	XVal Session 34	1	XVal Session 34-Typing - Text-1		2012-07-12 15:13:37.674000
	Edit pad (rev 114)		Rose	cv408	XVal Session 34	1	XVal Session 34-Typing - Text-1		2012-07-12 15:13:37.879000
	Edit pad (rev 115)		Capucine	cv402	XVal Session 34	1	XVal Session 34-Typing - Text-1		2012-07-12 15:13:38.173000
	Edit pad (rev 116)		Matt	cv310	XVal Session 34	1	XVal Session 34-Typing - Text-1		2012-07-12 15:13:38.174000
	Edit pad (rev 117)		Rose	cv408	XVal Session 34	1	XVal Session 34-Typing - Text-1		2012-07-12 15:13:38.381000
	Edit pad (rev 118)		Matt	cv310	XVal Session 34	1	XVal Session 34-Typing - Text-1		2012-07-12 15:13:38.675000
	Edit pad (rev 119)		Capucine	cv402	XVal Session 34	1	XVal Session 34-Typing - Text-1		2012-07-12 15:13:38.681000
	Edit pad (rev 120)		Rose	cv408	XVal Session 34	1	XVal Session 34-Typing - Text-1		2012-07-12 15:13:38.881000
	Edit pad (rev 121)		Matt	cv310	XVal Session 34	1	XVal Session 34-Typing - Text-1		2012-07-12 15:13:39.174000
	Edit pad (rev 122)		Matt	cv310	XVal Session 34	1	XVal Session 34-Typing - Text-1		2012-07-12 15:13:39.673000
	Edit pad (rev 123)		Rose	cv408	XVal Session 34	1	XVal Session 34-Typing - Text-1		2012-07-12 15:13:40.019000
	Edit pad (rev 124)		Matt	cv310	XVal Session 34	1	XVal Session 34-Typing - Text-1		2012-07-12 15:13:40.173000
	Edit pad (rev 125)		Capucine	cv402	XVal Session 34	1	XVal Session 34-Typing - Text-1		2012-07-12 15:13:40.412000
	Edit pad (rev 126)		Rose	cv408	XVal Session 34	1	XVal Session 34-Typing - Text-1		2012-07-12 15:13:40.520000
	Edit pad (rev 127)		Matt	cv310	XVal Session 34	1	XVal Session 34-Typing - Text-1		2012-07-12 15:13:40.673000
	Edit pad (rev 128)		Capucine	cv402	XVal Session 34	1	XVal Session 34-Typing - Text-1		2012-07-12 15:13:40.917000
	Edit pad (rev 129)		Rose	cv408	XVal Session 34	1	XVal Session 34-Typing - Text-1		2012-07-12 15:13:41.034000
	Edit pad (rev 130)		Matt	cv310	XVal Session 34	1	XVal Session 34-Typing - Text-1		2012-07-12 15:13:41.174000
	Edit pad (rev 131)		Matt	cv310	XVal Session 34	1	XVal Session 34-Typing - Text-1		2012-07-12 15:13:41.673000
	Edit pad (rev 132)		Rose	cv408	XVal Session 34	1	XVal Session 34-Typing - Text-1		2012-07-12 15:13:41.683000
	Edit pad (rev 133)		Matt	cv310	XVal Session 34	1	XVal Session 34-Typing - Text-1		2012-07-12 15:13:42.174000
	Edit pad (rev 134)		Rose	cv408	XVal Session 34	1	XVal Session 34-Typing - Text-1		2012-07-12 15:13:42.194000
	Edit pad (rev 135)		Capucine	cv402	XVal Session 34	1	XVal Session 34-Typing - Text-1		2012-07-12 15:13:42.626000
	Edit pad (rev 136)		Rose	cv408	XVal Session 34	1	XVal Session 34-Typing - Text-1		2012-07-12 15:13:42.702000
	Edit pad (rev 137)		Matt	cv310	XVal Session 34	1	XVal Session 34-Typing - Text-1		2012-07-12 15:13:43.028000
	Edit pad (rev 138)		Capucine	cv402	XVal Session 34	1	XVal Session 34-Typing - Text-1		2012-07-12 15:13:43.125000
	Edit pad (rev 139)		Matt	cv310	XVal Session 34	1	XVal Session 34-Typing - Text-1		2012-07-12 15:13:43.549000
	Edit pad (rev 140)		Capucine	cv402	XVal Session 34	1	XVal Session 34-Typing - Text-1		2012-07-12 15:13:43.637000
	Edit pad (rev 141)		Capucine	cv402	XVal Session 34	1	XVal Session 34-Typing - Text-1		2012-07-12 15:13:44.139000
	Edit pad (rev 142)		Matt	cv310	XVal Session 34	1	XVal Session 34-Typing - Text-1		2012-07-12 15:13:44.334000
	Edit pad (rev 143)		Capucine	cv402	XVal Session 34	1	XVal Session 34-Typing - Text-1		2012-07-12 15:13:44.641000
	Edit pad (rev 144)		Matt	cv310	XVal Session 34	1	XVal Session 34-Typing - Text-1		2012-07-12 15:13:44.845000
	Edit pad (rev 145)		Rose	cv408	XVal Session 34	1	XVal Session 34-Typing - Text-1		2012-07-12 15:13:44.869000
	Edit pad (rev 146)		Capucine	cv402	XVal Session 34	1	XVal Session 34-Typing - Text-1		2012-07-12 15:13:45.143000
	Edit pad (rev 147)		Matt	cv310	XVal Session 34	1	XVal Session 34-Typing - Text-1		2012-07-12 15:13:45.343000
	Edit pad (rev 148)		Rose	cv408	XVal Session 34	1	XVal Session 34-Typing - Text-1		2012-07-12 15:13:45.371000
	Edit pad (rev 149)		Matt	cv310	XVal Session 34	1	XVal Session 34-Typing - Text-1		2012-07-12 15:13:45.844000
	Edit pad (rev 150)		Rose	cv408	XVal Session 34	1	XVal Session 34-Typing - Text-1		2012-07-12 15:13:45.881000
	Edit pad (rev 151)		Rose	cv408	XVal Session 34	1	XVal Session 34-Typing - Text-1		2012-07-12 15:13:46.381000
	Edit pad (rev 152)		Matt	cv310	XVal Session 34	1	XVal Session 34-Typing - Text-1		2012-07-12 15:13:46.877000
	Edit pad (rev 153)		Rose	cv408	XVal Session 34	1	XVal Session 34-Typing - Text-1		2012-07-12 15:13:46.881000
	Edit pad (rev 154)		charles	cv410	XVal Session 34	1	XVal Session 34-Typing - Text-1		2012-07-12 15:13:46.964000
	Edit pad (rev 155)		Capucine	cv402	XVal Session 34	1	XVal Session 34-Typing - Text-1		2012-07-12 15:13:47.206000
	Edit pad (rev 156)		Rose	cv408	XVal Session 34	1	XVal Session 34-Typing - Text-1		2012-07-12 15:13:47.380000
	Edit pad (rev 157)		Matt	cv310	XVal Session 34	1	XVal Session 34-Typing - Text-1		2012-07-12 15:13:47.391000
	Edit pad (rev 158)		Capucine	cv402	XVal Session 34	1	XVal Session 34-Typing - Text-1		2012-07-12 15:13:47.706000
	Edit pad (rev 159)		Rose	cv408	XVal Session 34	1	XVal Session 34-Typing - Text-1		2012-07-12 15:13:47.880000
	Edit pad (rev 160)		Matt	cv310	XVal Session 34	1	XVal Session 34-Typing - Text-1		2012-07-12 15:13:47.961000
	Edit pad (rev 161)		Capucine	cv402	XVal Session 34	1	XVal Session 34-Typing - Text-1		2012-07-12 15:13:48.206000
	Edit pad (rev 162)		Matt	cv310	XVal Session 34	1	XVal Session 34-Typing - Text-1		2012-07-12 15:13:48.469000
	Edit pad (rev 163)		Rose	cv408	XVal Session 34	1	XVal Session 34-Typing - Text-1		2012-07-12 15:13:48.555000
	Edit pad (rev 164)		Capucine	cv402	XVal Session 34	1	XVal Session 34-Typing - Text-1		2012-07-12 15:13:48.716000
	Edit pad (rev 165)		Matt	cv310	XVal Session 34	1	XVal Session 34-Typing - Text-1		2012-07-12 15:13:48.969000
	Edit pad (rev 166)		Rose	cv408	XVal Session 34	1	XVal Session 34-Typing - Text-1		2012-07-12 15:13:49.062000
	Edit pad (rev 167)		Capucine	cv402	XVal Session 34	1	XVal Session 34-Typing - Text-1		2012-07-12 15:13:49.218000
	Edit pad (rev 168)		Matt	cv310	XVal Session 34	1	XVal Session 34-Typing - Text-1		2012-07-12 15:13:49.469000
	Edit pad (rev 169)		Rose	cv408	XVal Session 34	1	XVal Session 34-Typing - Text-1		2012-07-12 15:13:49.570000
	Edit pad (rev 170)		Matt	cv310	XVal Session 34	1	XVal Session 34-Typing - Text-1		2012-07-12 15:13:49.969000
	Edit pad (rev 171)		Capucine	cv402	XVal Session 34	1	XVal Session 34-Typing - Text-1		2012-07-12 15:13:50.297000
	Edit pad (rev 172)		Rose	cv408	XVal Session 34	1	XVal Session 34-Typing - Text-1		2012-07-12 15:13:50.335000
	Edit pad (rev 173)		Matt	cv310	XVal Session 34	1	XVal Session 34-Typing - Text-1		2012-07-12 15:13:50.795000
	Edit pad (rev 174)		Capucine	cv402	XVal Session 34	1	XVal Session 34-Typing - Text-1		2012-07-12 15:13:50.797000
	Edit pad (rev 175)		Rose	cv408	XVal Session 34	1	XVal Session 34-Typing - Text-1		2012-07-12 15:13:50.838000
	Edit pad (rev 176)		Capucine	cv402	XVal Session 34	1	XVal Session 34-Typing - Text-1		2012-07-12 15:13:51.297000
	Edit pad (rev 177)		Matt	cv310	XVal Session 34	1	XVal Session 34-Typing - Text-1		2012-07-12 15:13:51.299000
	Edit pad (rev 178)		Rose	cv408	XVal Session 34	1	XVal Session 34-Typing - Text-1		2012-07-12 15:13:51.350000
	Edit pad (rev 179)		Matt	cv310	XVal Session 34	1	XVal Session 34-Typing - Text-1		2012-07-12 15:13:51.799000
	Edit pad (rev 180)		Rose	cv408	XVal Session 34	1	XVal Session 34-Typing - Text-1		2012-07-12 15:13:51.903000
	Edit pad (rev 181)		Capucine	cv402	XVal Session 34	1	XVal Session 34-Typing - Text-1		2012-07-12 15:13:52.329000
	Edit pad (rev 182)		Matt	cv310	XVal Session 34	1	XVal Session 34-Typing - Text-1		2012-07-12 15:13:52.353000
	Edit pad (rev 183)		Rose	cv408	XVal Session 34	1	XVal Session 34-Typing - Text-1		2012-07-12 15:13:52.412000
	Edit pad (rev 184)		Capucine	cv402	XVal Session 34	1	XVal Session 34-Typing - Text-1		2012-07-12 15:13:52.830000
	Edit pad (rev 185)		Matt	cv310	XVal Session 34	1	XVal Session 34-Typing - Text-1		2012-07-12 15:13:52.863000
	Edit pad (rev 186)		Rose	cv408	XVal Session 34	1	XVal Session 34-Typing - Text-1		2012-07-12 15:13:52.913000
	Edit pad (rev 187)		Capucine	cv402	XVal Session 34	1	XVal Session 34-Typing - Text-1		2012-07-12 15:13:53.344000
	Edit pad (rev 188)		Matt	cv310	XVal Session 34	1	XVal Session 34-Typing - Text-1		2012-07-12 15:13:53.389000
	Edit pad (rev 189)		Rose	cv408	XVal Session 34	1	XVal Session 34-Typing - Text-1		2012-07-12 15:13:53.418000
	Edit pad (rev 190)		Matt	cv310	XVal Session 34	1	XVal Session 34-Typing - Text-1		2012-07-12 15:13:53.890000
	Edit pad (rev 191)		Rose	cv408	XVal Session 34	1	XVal Session 34-Typing - Text-1		2012-07-12 15:13:53.925000
	Edit pad (rev 192)		Capucine	cv402	XVal Session 34	1	XVal Session 34-Typing - Text-1		2012-07-12 15:13:54.276000
	Edit pad (rev 193)		Matt	cv310	XVal Session 34	1	XVal Session 34-Typing - Text-1		2012-07-12 15:13:54.389000
	Edit pad (rev 194)		Rose	cv408	XVal Session 34	1	XVal Session 34-Typing - Text-1		2012-07-12 15:13:54.434000
	Edit pad (rev 195)		charles	cv410	XVal Session 34	1	XVal Session 34-Typing - Text-1		2012-07-12 15:13:54.717000
	Edit pad (rev 196)		Capucine	cv402	XVal Session 34	1	XVal Session 34-Typing - Text-1		2012-07-12 15:13:54.779000
	Edit pad (rev 197)		Matt	cv310	XVal Session 34	1	XVal Session 34-Typing - Text-1		2012-07-12 15:13:54.890000
	Edit pad (rev 198)		Rose	cv408	XVal Session 34	1	XVal Session 34-Typing - Text-1		2012-07-12 15:13:54.932000
	Edit pad (rev 199)		Capucine	cv402	XVal Session 34	1	XVal Session 34-Typing - Text-1		2012-07-12 15:13:55.280000
	Edit pad (rev 200)		Matt	cv310	XVal Session 34	1	XVal Session 34-Typing - Text-1		2012-07-12 15:13:55.390000
	Edit pad (rev 201)		Rose	cv408	XVal Session 34	1	XVal Session 34-Typing - Text-1		2012-07-12 15:13:55.437000
	Edit pad (rev 202)		charles	cv410	XVal Session 34	1	XVal Session 34-Typing - Text-1		2012-07-12 15:13:55.648000
	Edit pad (rev 203)		Capucine	cv402	XVal Session 34	1	XVal Session 34-Typing - Text-1		2012-07-12 15:13:55.780000
	Edit pad (rev 204)		Matt	cv310	XVal Session 34	1	XVal Session 34-Typing - Text-1		2012-07-12 15:13:55.896000
	Edit pad (rev 205)		Rose	cv408	XVal Session 34	1	XVal Session 34-Typing - Text-1		2012-07-12 15:13:55.942000
	Edit pad (rev 206)		charles	cv410	XVal Session 34	1	XVal Session 34-Typing - Text-1		2012-07-12 15:13:56.232000
	Edit pad (rev 207)		Matt	cv310	XVal Session 34	1	XVal Session 34-Typing - Text-1		2012-07-12 15:13:56.405000
	Edit pad (rev 208)		Rose	cv408	XVal Session 34	1	XVal Session 34-Typing - Text-1		2012-07-12 15:13:56.444000
	Edit pad (rev 209)		Capucine	cv402	XVal Session 34	1	XVal Session 34-Typing - Text-1		2012-07-12 15:13:56.676000
	Edit pad (rev 210)		charles	cv410	XVal Session 34	1	XVal Session 34-Typing - Text-1		2012-07-12 15:13:56.735000
	Edit pad (rev 211)		Matt	cv310	XVal Session 34	1	XVal Session 34-Typing - Text-1		2012-07-12 15:13:56.908000
	Edit pad (rev 212)		Rose	cv408	XVal Session 34	1	XVal Session 34-Typing - Text-1		2012-07-12 15:13:56.943000
	Edit pad (rev 213)		Capucine	cv402	XVal Session 34	1	XVal Session 34-Typing - Text-1		2012-07-12 15:13:57.186000
	Edit pad (rev 214)		charles	cv410	XVal Session 34	1	XVal Session 34-Typing - Text-1		2012-07-12 15:13:57.237000
	Edit pad (rev 215)		Rose	cv408	XVal Session 34	1	XVal Session 34-Typing - Text-1		2012-07-12 15:13:57.444000
	Edit pad (rev 216)		Matt	cv310	XVal Session 34	1	XVal Session 34-Typing - Text-1		2012-07-12 15:13:57.445000
	Edit pad (rev 217)		Capucine	cv402	XVal Session 34	1	XVal Session 34-Typing - Text-1		2012-07-12 15:13:57.686000
	Edit pad (rev 218)		charles	cv410	XVal Session 34	1	XVal Session 34-Typing - Text-1		2012-07-12 15:13:57.743000
	Edit pad (rev 219)		Rose	cv408	XVal Session 34	1	XVal Session 34-Typing - Text-1		2012-07-12 15:13:57.943000
	Edit pad (rev 220)		Capucine	cv402	XVal Session 34	1	XVal Session 34-Typing - Text-1		2012-07-12 15:13:58.187000
	Edit pad (rev 221)		charles	cv410	XVal Session 34	1	XVal Session 34-Typing - Text-1		2012-07-12 15:13:58.242000
	Edit pad (rev 222)		Rose	cv408	XVal Session 34	1	XVal Session 34-Typing - Text-1		2012-07-12 15:13:58.444000
	Edit pad (rev 223)		Capucine	cv402	XVal Session 34	1	XVal Session 34-Typing - Text-1		2012-07-12 15:13:58.687000
	Edit pad (rev 224)		charles	cv410	XVal Session 34	1	XVal Session 34-Typing - Text-1		2012-07-12 15:13:58.744000
	Edit pad (rev 225)		Rose	cv408	XVal Session 34	1	XVal Session 34-Typing - Text-1		2012-07-12 15:13:59.080000
	Edit pad (rev 226)		charles	cv410	XVal Session 34	1	XVal Session 34-Typing - Text-1		2012-07-12 15:13:59.256000
	Edit pad (rev 227)		Matt	cv310	XVal Session 34	1	XVal Session 34-Typing - Text-1		2012-07-12 15:13:59.343000
	Edit pad (rev 228)		Rose	cv408	XVal Session 34	1	XVal Session 34-Typing - Text-1		2012-07-12 15:13:59.585000
	Edit pad (rev 229)		charles	cv410	XVal Session 34	1	XVal Session 34-Typing - Text-1		2012-07-12 15:13:59.756000
	Edit pad (rev 230)		Capucine	cv402	XVal Session 34	1	XVal Session 34-Typing - Text-1		2012-07-12 15:13:59.849000
	Edit pad (rev 231)		Matt	cv310	XVal Session 34	1	XVal Session 34-Typing - Text-1		2012-07-12 15:13:59.874000
	Edit pad (rev 232)		Rose	cv408	XVal Session 34	1	XVal Session 34-Typing - Text-1		2012-07-12 15:14:00.086000
	Edit pad (rev 233)		charles	cv410	XVal Session 34	1	XVal Session 34-Typing - Text-1		2012-07-12 15:14:00.256000
	Edit pad (rev 234)		Capucine	cv402	XVal Session 34	1	XVal Session 34-Typing - Text-1		2012-07-12 15:14:00.357000
	Edit pad (rev 235)		Rose	cv408	XVal Session 34	1	XVal Session 34-Typing - Text-1		2012-07-12 15:14:00.587000
	Edit pad (rev 236)		charles	cv410	XVal Session 34	1	XVal Session 34-Typing - Text-1		2012-07-12 15:14:00.756000
	Edit pad (rev 237)		Rose	cv408	XVal Session 34	1	XVal Session 34-Typing - Text-1		2012-07-12 15:14:01.100000
	Edit pad (rev 238)		charles	cv410	XVal Session 34	1	XVal Session 34-Typing - Text-1		2012-07-12 15:14:01.256000
	Edit pad (rev 239)		Rose	cv408	XVal Session 34	1	XVal Session 34-Typing - Text-1		2012-07-12 15:14:01.608000
	Edit pad (rev 240)		charles	cv410	XVal Session 34	1	XVal Session 34-Typing - Text-1		2012-07-12 15:14:01.756000
	Edit pad (rev 241)		charles	cv410	XVal Session 34	1	XVal Session 34-Typing - Text-1		2012-07-12 15:14:02.258000
	Edit pad (rev 242)		Matt	cv310	XVal Session 34	1	XVal Session 34-Typing - Text-1		2012-07-12 15:14:02.459000
	Edit pad (rev 243)		charles	cv410	XVal Session 34	1	XVal Session 34-Typing - Text-1		2012-07-12 15:14:02.757000
	Edit pad (rev 244)		Matt	cv310	XVal Session 34	1	XVal Session 34-Typing - Text-1		2012-07-12 15:14:02.968000
	Edit pad (rev 245)		charles	cv410	XVal Session 34	1	XVal Session 34-Typing - Text-1		2012-07-12 15:14:03.286000
	Edit pad (rev 246)		Matt	cv310	XVal Session 34	1	XVal Session 34-Typing - Text-1		2012-07-12 15:14:03.467000
	Edit pad (rev 247)		Rose	cv408	XVal Session 34	1	XVal Session 34-Typing - Text-1		2012-07-12 15:14:03.502000
	Edit pad (rev 248)		charles	cv410	XVal Session 34	1	XVal Session 34-Typing - Text-1		2012-07-12 15:14:03.813000
	Edit pad (rev 249)		Matt	cv310	XVal Session 34	1	XVal Session 34-Typing - Text-1		2012-07-12 15:14:03.968000
	Edit pad (rev 250)		Rose	cv408	XVal Session 34	1	XVal Session 34-Typing - Text-1		2012-07-12 15:14:04.062000
	Edit pad (rev 251)		charles	cv410	XVal Session 34	1	XVal Session 34-Typing - Text-1		2012-07-12 15:14:04.263000
	Edit pad (rev 252)		Rose	cv408	XVal Session 34	1	XVal Session 34-Typing - Text-1		2012-07-12 15:14:04.570000
	Edit pad (rev 253)		charles	cv410	XVal Session 34	1	XVal Session 34-Typing - Text-1		2012-07-12 15:14:04.771000
	Edit pad (rev 254)		Rose	cv408	XVal Session 34	1	XVal Session 34-Typing - Text-1		2012-07-12 15:14:05.076000
	Edit pad (rev 255)		charles	cv410	XVal Session 34	1	XVal Session 34-Typing - Text-1		2012-07-12 15:14:05.271000
	Edit pad (rev 256)		Rose	cv408	XVal Session 34	1	XVal Session 34-Typing - Text-1		2012-07-12 15:14:05.584000
	Edit pad (rev 257)		charles	cv410	XVal Session 34	1	XVal Session 34-Typing - Text-1		2012-07-12 15:14:05.816000
	Edit pad (rev 258)		charles	cv410	XVal Session 34	1	XVal Session 34-Typing - Text-1		2012-07-12 15:14:06.406000
	Edit pad (rev 259)		Matt	cv310	XVal Session 34	1	XVal Session 34-Typing - Text-1		2012-07-12 15:14:06.610000
	Edit pad (rev 260)		charles	cv410	XVal Session 34	1	XVal Session 34-Typing - Text-1		2012-07-12 15:14:06.915000
	Edit pad (rev 261)		Matt	cv310	XVal Session 34	1	XVal Session 34-Typing - Text-1		2012-07-12 15:14:07.129000
	Edit pad (rev 262)		charles	cv410	XVal Session 34	1	XVal Session 34-Typing - Text-1		2012-07-12 15:14:07.414000
	Edit pad (rev 263)		Matt	cv310	XVal Session 34	1	XVal Session 34-Typing - Text-1		2012-07-12 15:14:07.631000
	Edit pad (rev 264)		Rose	cv408	XVal Session 34	1	XVal Session 34-Typing - Text-1		2012-07-12 15:14:07.883000
	Edit pad (rev 265)		charles	cv410	XVal Session 34	1	XVal Session 34-Typing - Text-1		2012-07-12 15:14:07.922000
	Edit pad (rev 266)		Matt	cv310	XVal Session 34	1	XVal Session 34-Typing - Text-1		2012-07-12 15:14:08.141000
	Edit pad (rev 267)		Rose	cv408	XVal Session 34	1	XVal Session 34-Typing - Text-1		2012-07-12 15:14:08.380000
	Edit pad (rev 268)		charles	cv410	XVal Session 34	1	XVal Session 34-Typing - Text-1		2012-07-12 15:14:08.421000
	Edit pad (rev 269)		Matt	cv310	XVal Session 34	1	XVal Session 34-Typing - Text-1		2012-07-12 15:14:08.641000
	Edit pad (rev 270)		Rose	cv408	XVal Session 34	1	XVal Session 34-Typing - Text-1		2012-07-12 15:14:08.880000
	Edit pad (rev 271)		charles	cv410	XVal Session 34	1	XVal Session 34-Typing - Text-1		2012-07-12 15:14:08.929000
	Edit pad (rev 272)		Matt	cv310	XVal Session 34	1	XVal Session 34-Typing - Text-1		2012-07-12 15:14:09.151000
	Edit pad (rev 273)		Rose	cv408	XVal Session 34	1	XVal Session 34-Typing - Text-1		2012-07-12 15:14:09.383000
	Edit pad (rev 274)		charles	cv410	XVal Session 34	1	XVal Session 34-Typing - Text-1		2012-07-12 15:14:09.429000
	Edit pad (rev 275)		Matt	cv310	XVal Session 34	1	XVal Session 34-Typing - Text-1		2012-07-12 15:14:09.656000
	Edit pad (rev 276)		charles	cv410	XVal Session 34	1	XVal Session 34-Typing - Text-1		2012-07-12 15:14:09.929000
	Edit pad (rev 277)		Rose	cv408	XVal Session 34	1	XVal Session 34-Typing - Text-1		2012-07-12 15:14:09.945000
	Edit pad (rev 278)		Matt	cv310	XVal Session 34	1	XVal Session 34-Typing - Text-1		2012-07-12 15:14:10.156000
	Edit pad (rev 279)		Rose	cv408	XVal Session 34	1	XVal Session 34-Typing - Text-1		2012-07-12 15:14:10.407000
	Edit pad (rev 280)		Matt	cv310	XVal Session 34	1	XVal Session 34-Typing - Text-1		2012-07-12 15:14:10.656000
	Edit pad (rev 281)		charles	cv410	XVal Session 34	1	XVal Session 34-Typing - Text-1		2012-07-12 15:14:10.707000
	Edit pad (rev 282)		Rose	cv408	XVal Session 34	1	XVal Session 34-Typing - Text-1		2012-07-12 15:14:10.909000
	Edit pad (rev 283)		Matt	cv310	XVal Session 34	1	XVal Session 34-Typing - Text-1		2012-07-12 15:14:11.160000
	Edit pad (rev 284)		Capucine	cv402	XVal Session 34	1	XVal Session 34-Typing - Text-1		2012-07-12 15:14:11.188000
	Edit pad (rev 285)		charles	cv410	XVal Session 34	1	XVal Session 34-Typing - Text-1		2012-07-12 15:14:11.211000
	Edit pad (rev 286)		Rose	cv408	XVal Session 34	1	XVal Session 34-Typing - Text-1		2012-07-12 15:14:11.412000
	Edit pad (rev 287)		Matt	cv310	XVal Session 34	1	XVal Session 34-Typing - Text-1		2012-07-12 15:14:11.673000
	Edit pad (rev 288)		Capucine	cv402	XVal Session 34	1	XVal Session 34-Typing - Text-1		2012-07-12 15:14:11.690000
	Edit pad (rev 289)		charles	cv410	XVal Session 34	1	XVal Session 34-Typing - Text-1		2012-07-12 15:14:11.710000
	Edit pad (rev 290)		Rose	cv408	XVal Session 34	1	XVal Session 34-Typing - Text-1		2012-07-12 15:14:11.913000
	Edit pad (rev 291)		Matt	cv310	XVal Session 34	1	XVal Session 34-Typing - Text-1		2012-07-12 15:14:12.172000
	Edit pad (rev 292)		charles	cv410	XVal Session 34	1	XVal Session 34-Typing - Text-1		2012-07-12 15:14:12.210000
	Edit pad (rev 293)		Rose	cv408	XVal Session 34	1	XVal Session 34-Typing - Text-1		2012-07-12 15:14:12.618000
	Edit pad (rev 294)		Matt	cv310	XVal Session 34	1	XVal Session 34-Typing - Text-1		2012-07-12 15:14:12.672000
	Edit pad (rev 295)		charles	cv410	XVal Session 34	1	XVal Session 34-Typing - Text-1		2012-07-12 15:14:12.709000
	Edit pad (rev 296)		Rose	cv408	XVal Session 34	1	XVal Session 34-Typing - Text-1		2012-07-12 15:14:13.117000
	Edit pad (rev 297)		charles	cv410	XVal Session 34	1	XVal Session 34-Typing - Text-1		2012-07-12 15:14:13.210000
	Edit pad (rev 298)		Matt	cv310	XVal Session 34	1	XVal Session 34-Typing - Text-1		2012-07-12 15:14:13.432000
	Edit pad (rev 299)		Rose	cv408	XVal Session 34	1	XVal Session 34-Typing - Text-1		2012-07-12 15:14:13.615000
	Edit pad (rev 300)		charles	cv410	XVal Session 34	1	XVal Session 34-Typing - Text-1		2012-07-12 15:14:13.709000
	Edit pad (rev 301)		Capucine	cv402	XVal Session 34	1	XVal Session 34-Typing - Text-1		2012-07-12 15:14:13.727000
	Edit pad (rev 302)		Matt	cv310	XVal Session 34	1	XVal Session 34-Typing - Text-1		2012-07-12 15:14:13.937000
	Edit pad (rev 303)		Rose	cv408	XVal Session 34	1	XVal Session 34-Typing - Text-1		2012-07-12 15:14:14.115000
	Edit pad (rev 304)		charles	cv410	XVal Session 34	1	XVal Session 34-Typing - Text-1		2012-07-12 15:14:14.209000
	Edit pad (rev 305)		Capucine	cv402	XVal Session 34	1	XVal Session 34-Typing - Text-1		2012-07-12 15:14:14.234000
	Edit pad (rev 306)		Matt	cv310	XVal Session 34	1	XVal Session 34-Typing - Text-1		2012-07-12 15:14:14.438000
	Edit pad (rev 307)		Rose	cv408	XVal Session 34	1	XVal Session 34-Typing - Text-1		2012-07-12 15:14:14.615000
	Edit pad (rev 308)		charles	cv410	XVal Session 34	1	XVal Session 34-Typing - Text-1		2012-07-12 15:14:14.709000
	Edit pad (rev 309)		Capucine	cv402	XVal Session 34	1	XVal Session 34-Typing - Text-1		2012-07-12 15:14:14.735000
	Edit pad (rev 310)		Matt	cv310	XVal Session 34	1	XVal Session 34-Typing - Text-1		2012-07-12 15:14:14.940000
	Edit pad (rev 311)		charles	cv410	XVal Session 34	1	XVal Session 34-Typing - Text-1		2012-07-12 15:14:15.212000
	Edit pad (rev 312)		Capucine	cv402	XVal Session 34	1	XVal Session 34-Typing - Text-1		2012-07-12 15:14:15.249000
	Edit pad (rev 313)		Rose	cv408	XVal Session 34	1	XVal Session 34-Typing - Text-1		2012-07-12 15:14:15.388000
	Edit pad (rev 314)		Matt	cv310	XVal Session 34	1	XVal Session 34-Typing - Text-1		2012-07-12 15:14:15.436000
	Edit pad (rev 315)		charles	cv410	XVal Session 34	1	XVal Session 34-Typing - Text-1		2012-07-12 15:14:15.716000
	Edit pad (rev 316)		Rose	cv408	XVal Session 34	1	XVal Session 34-Typing - Text-1		2012-07-12 15:14:15.895000
	Edit pad (rev 317)		Matt	cv310	XVal Session 34	1	XVal Session 34-Typing - Text-1		2012-07-12 15:14:15.940000
	Edit pad (rev 318)		Capucine	cv402	XVal Session 34	1	XVal Session 34-Typing - Text-1		2012-07-12 15:14:16.197000
	Edit pad (rev 319)		charles	cv410	XVal Session 34	1	XVal Session 34-Typing - Text-1		2012-07-12 15:14:16.226000
	Edit pad (rev 320)		Rose	cv408	XVal Session 34	1	XVal Session 34-Typing - Text-1		2012-07-12 15:14:16.397000
	Edit pad (rev 321)		Matt	cv310	XVal Session 34	1	XVal Session 34-Typing - Text-1		2012-07-12 15:14:16.454000
	Edit pad (rev 322)		Capucine	cv402	XVal Session 34	1	XVal Session 34-Typing - Text-1		2012-07-12 15:14:16.703000
	Edit pad (rev 323)		charles	cv410	XVal Session 34	1	XVal Session 34-Typing - Text-1		2012-07-12 15:14:16.726000
	Edit pad (rev 324)		Matt	cv310	XVal Session 34	1	XVal Session 34-Typing - Text-1		2012-07-12 15:14:16.952000
	Edit pad (rev 325)		Rose	cv408	XVal Session 34	1	XVal Session 34-Typing - Text-1		2012-07-12 15:14:16.980000
	Edit pad (rev 326)		Capucine	cv402	XVal Session 34	1	XVal Session 34-Typing - Text-1		2012-07-12 15:14:17.204000
	Edit pad (rev 327)		charles	cv410	XVal Session 34	1	XVal Session 34-Typing - Text-1		2012-07-12 15:14:17.226000
	Edit pad (rev 328)		Matt	cv310	XVal Session 34	1	XVal Session 34-Typing - Text-1		2012-07-12 15:14:17.454000
	Edit pad (rev 329)		Rose	cv408	XVal Session 34	1	XVal Session 34-Typing - Text-1		2012-07-12 15:14:17.484000
	Edit pad (rev 330)		Capucine	cv402	XVal Session 34	1	XVal Session 34-Typing - Text-1		2012-07-12 15:14:17.706000
	Edit pad (rev 331)		charles	cv410	XVal Session 34	1	XVal Session 34-Typing - Text-1		2012-07-12 15:14:17.729000
	Edit pad (rev 332)		Matt	cv310	XVal Session 34	1	XVal Session 34-Typing - Text-1		2012-07-12 15:14:17.953000
	Edit pad (rev 333)		Capucine	cv402	XVal Session 34	1	XVal Session 34-Typing - Text-1		2012-07-12 15:14:18.218000
	Edit pad (rev 334)		charles	cv410	XVal Session 34	1	XVal Session 34-Typing - Text-1		2012-07-12 15:14:18.248000
	Edit pad (rev 335)		Matt	cv310	XVal Session 34	1	XVal Session 34-Typing - Text-1		2012-07-12 15:14:18.454000
	Edit pad (rev 336)		Capucine	cv402	XVal Session 34	1	XVal Session 34-Typing - Text-1		2012-07-12 15:14:18.719000
	Edit pad (rev 337)		charles	cv410	XVal Session 34	1	XVal Session 34-Typing - Text-1		2012-07-12 15:14:18.756000
	Edit pad (rev 338)		Matt	cv310	XVal Session 34	1	XVal Session 34-Typing - Text-1		2012-07-12 15:14:18.953000
	Edit pad (rev 339)		Capucine	cv402	XVal Session 34	1	XVal Session 34-Typing - Text-1		2012-07-12 15:14:19.221000
	Edit pad (rev 340)		charles	cv410	XVal Session 34	1	XVal Session 34-Typing - Text-1		2012-07-12 15:14:19.263000
	Edit pad (rev 341)		Rose	cv408	XVal Session 34	1	XVal Session 34-Typing - Text-1		2012-07-12 15:14:19.270000
	Edit pad (rev 342)		Matt	cv310	XVal Session 34	1	XVal Session 34-Typing - Text-1		2012-07-12 15:14:19.454000
	Edit pad (rev 343)		Capucine	cv402	XVal Session 34	1	XVal Session 34-Typing - Text-1		2012-07-12 15:14:19.733000
	Edit pad (rev 344)		charles	cv410	XVal Session 34	1	XVal Session 34-Typing - Text-1		2012-07-12 15:14:19.762000
	Edit pad (rev 345)		Rose	cv408	XVal Session 34	1	XVal Session 34-Typing - Text-1		2012-07-12 15:14:19.771000
	Edit pad (rev 346)		Matt	cv310	XVal Session 34	1	XVal Session 34-Typing - Text-1		2012-07-12 15:14:19.954000
	Edit pad (rev 347)		Capucine	cv402	XVal Session 34	1	XVal Session 34-Typing - Text-1		2012-07-12 15:14:20.238000
	Edit pad (rev 348)		Rose	cv408	XVal Session 34	1	XVal Session 34-Typing - Text-1		2012-07-12 15:14:20.271000
	Edit pad (rev 349)		charles	cv410	XVal Session 34	1	XVal Session 34-Typing - Text-1		2012-07-12 15:14:20.273000
	Edit pad (rev 350)		Matt	cv310	XVal Session 34	1	XVal Session 34-Typing - Text-1		2012-07-12 15:14:20.452000
	Edit pad (rev 351)		Matt	cv310	XVal Session 34	1	XVal Session 34-Typing - Text-1		2012-07-12 15:14:20.954000
	Edit pad (rev 352)		Capucine	cv402	XVal Session 34	1	XVal Session 34-Typing - Text-1		2012-07-12 15:14:21.011000
	Edit pad (rev 353)		charles	cv410	XVal Session 34	1	XVal Session 34-Typing - Text-1		2012-07-12 15:14:21.023000
	Edit pad (rev 354)		Matt	cv310	XVal Session 34	1	XVal Session 34-Typing - Text-1		2012-07-12 15:14:21.454000
	Edit pad (rev 355)		Capucine	cv402	XVal Session 34	1	XVal Session 34-Typing - Text-1		2012-07-12 15:14:21.519000
	Edit pad (rev 356)		charles	cv410	XVal Session 34	1	XVal Session 34-Typing - Text-1		2012-07-12 15:14:21.527000
	Edit pad (rev 357)		Matt	cv310	XVal Session 34	1	XVal Session 34-Typing - Text-1		2012-07-12 15:14:21.963000
	Edit pad (rev 358)		Capucine	cv402	XVal Session 34	1	XVal Session 34-Typing - Text-1		2012-07-12 15:14:22.017000
	Edit pad (rev 359)		charles	cv410	XVal Session 34	1	XVal Session 34-Typing - Text-1		2012-07-12 15:14:22.039000
	Edit pad (rev 360)		Rose	cv408	XVal Session 34	1	XVal Session 34-Typing - Text-1		2012-07-12 15:14:22.447000
	Edit pad (rev 361)		Matt	cv310	XVal Session 34	1	XVal Session 34-Typing - Text-1		2012-07-12 15:14:22.468000
	Edit pad (rev 362)		charles	cv410	XVal Session 34	1	XVal Session 34-Typing - Text-1		2012-07-12 15:14:22.549000
	Edit pad (rev 363)		Capucine	cv402	XVal Session 34	1	XVal Session 34-Typing - Text-1		2012-07-12 15:14:22.817000
	Edit pad (rev 364)		Rose	cv408	XVal Session 34	1	XVal Session 34-Typing - Text-1		2012-07-12 15:14:22.947000
	Edit pad (rev 365)		Matt	cv310	XVal Session 34	1	XVal Session 34-Typing - Text-1		2012-07-12 15:14:22.969000
	Edit pad (rev 366)		charles	cv410	XVal Session 34	1	XVal Session 34-Typing - Text-1		2012-07-12 15:14:23.057000
	Edit pad (rev 367)		Rose	cv408	XVal Session 34	1	XVal Session 34-Typing - Text-1		2012-07-12 15:14:23.459000
	Edit pad (rev 368)		Matt	cv310	XVal Session 34	1	XVal Session 34-Typing - Text-1		2012-07-12 15:14:23.468000
	Edit pad (rev 369)		charles	cv410	XVal Session 34	1	XVal Session 34-Typing - Text-1		2012-07-12 15:14:23.577000
	Edit pad (rev 370)		Rose	cv408	XVal Session 34	1	XVal Session 34-Typing - Text-1		2012-07-12 15:14:23.959000
	Edit pad (rev 371)		Matt	cv310	XVal Session 34	1	XVal Session 34-Typing - Text-1		2012-07-12 15:14:23.993000
	Edit pad (rev 372)		charles	cv410	XVal Session 34	1	XVal Session 34-Typing - Text-1		2012-07-12 15:14:24.081000
	Edit pad (rev 373)		Rose	cv408	XVal Session 34	1	XVal Session 34-Typing - Text-1		2012-07-12 15:14:24.459000
	Edit pad (rev 374)		Matt	cv310	XVal Session 34	1	XVal Session 34-Typing - Text-1		2012-07-12 15:14:24.499000
	Edit pad (rev 375)		charles	cv410	XVal Session 34	1	XVal Session 34-Typing - Text-1		2012-07-12 15:14:24.584000
	Edit pad (rev 376)		Rose	cv408	XVal Session 34	1	XVal Session 34-Typing - Text-1		2012-07-12 15:14:24.960000
	Edit pad (rev 377)		Matt	cv310	XVal Session 34	1	XVal Session 34-Typing - Text-1		2012-07-12 15:14:25.001000
	Edit pad (rev 378)		charles	cv410	XVal Session 34	1	XVal Session 34-Typing - Text-1		2012-07-12 15:14:25.085000
	Edit pad (rev 379)		Rose	cv408	XVal Session 34	1	XVal Session 34-Typing - Text-1		2012-07-12 15:14:25.461000
	Edit pad (rev 380)		Matt	cv310	XVal Session 34	1	XVal Session 34-Typing - Text-1		2012-07-12 15:14:25.501000
	Edit pad (rev 381)		charles	cv410	XVal Session 34	1	XVal Session 34-Typing - Text-1		2012-07-12 15:14:25.589000
	Edit pad (rev 382)		Capucine	cv402	XVal Session 34	1	XVal Session 34-Typing - Text-1		2012-07-12 15:14:25.703000
	Edit pad (rev 383)		Rose	cv408	XVal Session 34	1	XVal Session 34-Typing - Text-1		2012-07-12 15:14:25.961000
	Edit pad (rev 384)		Matt	cv310	XVal Session 34	1	XVal Session 34-Typing - Text-1		2012-07-12 15:14:26.001000
	Edit pad (rev 385)		charles	cv410	XVal Session 34	1	XVal Session 34-Typing - Text-1		2012-07-12 15:14:26.089000
	Edit pad (rev 386)		Rose	cv408	XVal Session 34	1	XVal Session 34-Typing - Text-1		2012-07-12 15:14:26.489000
	Edit pad (rev 387)		Matt	cv310	XVal Session 34	1	XVal Session 34-Typing - Text-1		2012-07-12 15:14:26.501000
	Edit pad (rev 388)		Capucine	cv402	XVal Session 34	1	XVal Session 34-Typing - Text-1		2012-07-12 15:14:26.510000
	Edit pad (rev 389)		charles	cv410	XVal Session 34	1	XVal Session 34-Typing - Text-1		2012-07-12 15:14:26.625000
	Edit pad (rev 390)		Rose	cv408	XVal Session 34	1	XVal Session 34-Typing - Text-1		2012-07-12 15:14:26.997000
	Edit pad (rev 391)		Matt	cv310	XVal Session 34	1	XVal Session 34-Typing - Text-1		2012-07-12 15:14:27.002000
	Edit pad (rev 392)		Capucine	cv402	XVal Session 34	1	XVal Session 34-Typing - Text-1		2012-07-12 15:14:27.021000
	Edit pad (rev 393)		charles	cv410	XVal Session 34	1	XVal Session 34-Typing - Text-1		2012-07-12 15:14:27.130000
	Edit pad (rev 394)		Rose	cv408	XVal Session 34	1	XVal Session 34-Typing - Text-1		2012-07-12 15:14:27.506000
	Edit pad (rev 395)		Capucine	cv402	XVal Session 34	1	XVal Session 34-Typing - Text-1		2012-07-12 15:14:27.531000
	Edit pad (rev 396)		charles	cv410	XVal Session 34	1	XVal Session 34-Typing - Text-1		2012-07-12 15:14:27.631000
	Edit pad (rev 397)		Matt	cv310	XVal Session 34	1	XVal Session 34-Typing - Text-1		2012-07-12 15:14:27.653000
	Edit pad (rev 398)		Rose	cv408	XVal Session 34	1	XVal Session 34-Typing - Text-1		2012-07-12 15:14:28.007000
	Edit pad (rev 399)		Capucine	cv402	XVal Session 34	1	XVal Session 34-Typing - Text-1		2012-07-12 15:14:28.046000
	Edit pad (rev 400)		charles	cv410	XVal Session 34	1	XVal Session 34-Typing - Text-1		2012-07-12 15:14:28.130000
	Edit pad (rev 401)		Matt	cv310	XVal Session 34	1	XVal Session 34-Typing - Text-1		2012-07-12 15:14:28.158000
	Edit pad (rev 402)		Rose	cv408	XVal Session 34	1	XVal Session 34-Typing - Text-1		2012-07-12 15:14:28.541000
	Edit pad (rev 403)		charles	cv410	XVal Session 34	1	XVal Session 34-Typing - Text-1		2012-07-12 15:14:28.631000
	Edit pad (rev 404)		Rose	cv408	XVal Session 34	1	XVal Session 34-Typing - Text-1		2012-07-12 15:14:29.041000
	Edit pad (rev 405)		charles	cv410	XVal Session 34	1	XVal Session 34-Typing - Text-1		2012-07-12 15:14:29.130000
	Edit pad (rev 406)		charles	cv410	XVal Session 34	1	XVal Session 34-Typing - Text-1		2012-07-12 15:14:29.633000
	Edit pad (rev 407)		charles	cv410	XVal Session 34	1	XVal Session 34-Typing - Text-1		2012-07-12 15:14:30.205000
	Edit pad (rev 408)		Matt	cv310	XVal Session 34	1	XVal Session 34-Typing - Text-1		2012-07-12 15:14:30.263000
	Edit pad (rev 409)		Rose	cv408	XVal Session 34	1	XVal Session 34-Typing - Text-1		2012-07-12 15:14:30.648000
	Edit pad (rev 410)		charles	cv410	XVal Session 34	1	XVal Session 34-Typing - Text-1		2012-07-12 15:14:30.716000
	Edit pad (rev 411)		Matt	cv310	XVal Session 34	1	XVal Session 34-Typing - Text-1		2012-07-12 15:14:30.764000
	Edit pad (rev 412)		charles	cv410	XVal Session 34	1	XVal Session 34-Typing - Text-1		2012-07-12 15:14:31.226000
	Edit pad (rev 413)		Matt	cv310	XVal Session 34	1	XVal Session 34-Typing - Text-1		2012-07-12 15:14:31.268000
	Edit pad (rev 414)		Rose	cv408	XVal Session 34	1	XVal Session 34-Typing - Text-1		2012-07-12 15:14:31.277000
	Edit pad (rev 415)		charles	cv410	XVal Session 34	1	XVal Session 34-Typing - Text-1		2012-07-12 15:14:31.726000
	Edit pad (rev 416)		Matt	cv310	XVal Session 34	1	XVal Session 34-Typing - Text-1		2012-07-12 15:14:31.768000
	Edit pad (rev 417)		Rose	cv408	XVal Session 34	1	XVal Session 34-Typing - Text-1		2012-07-12 15:14:31.795000
	Edit pad (rev 418)		charles	cv410	XVal Session 34	1	XVal Session 34-Typing - Text-1		2012-07-12 15:14:32.225000
	Edit pad (rev 419)		Matt	cv310	XVal Session 34	1	XVal Session 34-Typing - Text-1		2012-07-12 15:14:32.272000
	Edit pad (rev 420)		Rose	cv408	XVal Session 34	1	XVal Session 34-Typing - Text-1		2012-07-12 15:14:32.302000
	Edit pad (rev 421)		charles	cv410	XVal Session 34	1	XVal Session 34-Typing - Text-1		2012-07-12 15:14:32.726000
	Edit pad (rev 422)		Matt	cv310	XVal Session 34	1	XVal Session 34-Typing - Text-1		2012-07-12 15:14:32.777000
	Edit pad (rev 423)		Rose	cv408	XVal Session 34	1	XVal Session 34-Typing - Text-1		2012-07-12 15:14:32.803000
	Edit pad (rev 424)		charles	cv410	XVal Session 34	1	XVal Session 34-Typing - Text-1		2012-07-12 15:14:33.241000
	Edit pad (rev 425)		Matt	cv310	XVal Session 34	1	XVal Session 34-Typing - Text-1		2012-07-12 15:14:33.277000
	Edit pad (rev 426)		Capucine	cv402	XVal Session 34	1	XVal Session 34-Typing - Text-1		2012-07-12 15:14:33.295000
	Edit pad (rev 427)		Rose	cv408	XVal Session 34	1	XVal Session 34-Typing - Text-1		2012-07-12 15:14:33.303000
	Edit pad (rev 428)		charles	cv410	XVal Session 34	1	XVal Session 34-Typing - Text-1		2012-07-12 15:14:33.742000
	Edit pad (rev 429)		Matt	cv310	XVal Session 34	1	XVal Session 34-Typing - Text-1		2012-07-12 15:14:33.830000
	Edit pad (rev 430)		Rose	cv408	XVal Session 34	1	XVal Session 34-Typing - Text-1		2012-07-12 15:14:33.832000
	Edit pad (rev 431)		Capucine	cv402	XVal Session 34	1	XVal Session 34-Typing - Text-1		2012-07-12 15:14:34.066000
	Edit pad (rev 432)		charles	cv410	XVal Session 34	1	XVal Session 34-Typing - Text-1		2012-07-12 15:14:34.242000
	Edit pad (rev 433)		Matt	cv310	XVal Session 34	1	XVal Session 34-Typing - Text-1		2012-07-12 15:14:34.303000
	Edit pad (rev 434)		Rose	cv408	XVal Session 34	1	XVal Session 34-Typing - Text-1		2012-07-12 15:14:34.317000
	Edit pad (rev 435)		Capucine	cv402	XVal Session 34	1	XVal Session 34-Typing - Text-1		2012-07-12 15:14:34.570000
	Edit pad (rev 436)		charles	cv410	XVal Session 34	1	XVal Session 34-Typing - Text-1		2012-07-12 15:14:34.740000
	Edit pad (rev 437)		Matt	cv310	XVal Session 34	1	XVal Session 34-Typing - Text-1		2012-07-12 15:14:34.811000
	Edit pad (rev 438)		Rose	cv408	XVal Session 34	1	XVal Session 34-Typing - Text-1		2012-07-12 15:14:34.834000
	Edit pad (rev 439)		Capucine	cv402	XVal Session 34	1	XVal Session 34-Typing - Text-1		2012-07-12 15:14:35.077000
	Edit pad (rev 440)		charles	cv410	XVal Session 34	1	XVal Session 34-Typing - Text-1		2012-07-12 15:14:35.291000
	Edit pad (rev 441)		Matt	cv310	XVal Session 34	1	XVal Session 34-Typing - Text-1		2012-07-12 15:14:35.313000
	Edit pad (rev 442)		Capucine	cv402	XVal Session 34	1	XVal Session 34-Typing - Text-1		2012-07-12 15:14:35.578000
	Edit pad (rev 443)		charles	cv410	XVal Session 34	1	XVal Session 34-Typing - Text-1		2012-07-12 15:14:35.791000
	Edit pad (rev 444)		Matt	cv310	XVal Session 34	1	XVal Session 34-Typing - Text-1		2012-07-12 15:14:35.813000
	Edit pad (rev 445)		Capucine	cv402	XVal Session 34	1	XVal Session 34-Typing - Text-1		2012-07-12 15:14:36.078000
	Edit pad (rev 446)		Rose	cv408	XVal Session 34	1	XVal Session 34-Typing - Text-1		2012-07-12 15:14:36.190000
	Edit pad (rev 447)		charles	cv410	XVal Session 34	1	XVal Session 34-Typing - Text-1		2012-07-12 15:14:36.292000
	Edit pad (rev 448)		Matt	cv310	XVal Session 34	1	XVal Session 34-Typing - Text-1		2012-07-12 15:14:36.419000
	Edit pad (rev 449)		Capucine	cv402	XVal Session 34	1	XVal Session 34-Typing - Text-1		2012-07-12 15:14:36.579000
	Edit pad (rev 450)		Rose	cv408	XVal Session 34	1	XVal Session 34-Typing - Text-1		2012-07-12 15:14:36.693000
	Edit pad (rev 451)		charles	cv410	XVal Session 34	1	XVal Session 34-Typing - Text-1		2012-07-12 15:14:36.803000
	Edit pad (rev 452)		Matt	cv310	XVal Session 34	1	XVal Session 34-Typing - Text-1		2012-07-12 15:14:36.921000
	Edit pad (rev 453)		Capucine	cv402	XVal Session 34	1	XVal Session 34-Typing - Text-1		2012-07-12 15:14:37.081000
	Edit pad (rev 454)		Rose	cv408	XVal Session 34	1	XVal Session 34-Typing - Text-1		2012-07-12 15:14:37.193000
	Edit pad (rev 455)		charles	cv410	XVal Session 34	1	XVal Session 34-Typing - Text-1		2012-07-12 15:14:37.308000
	Edit pad (rev 456)		Matt	cv310	XVal Session 34	1	XVal Session 34-Typing - Text-1		2012-07-12 15:14:37.421000
	Edit pad (rev 457)		Capucine	cv402	XVal Session 34	1	XVal Session 34-Typing - Text-1		2012-07-12 15:14:37.584000
	Edit pad (rev 458)		Rose	cv408	XVal Session 34	1	XVal Session 34-Typing - Text-1		2012-07-12 15:14:37.692000
	Edit pad (rev 459)		Matt	cv310	XVal Session 34	1	XVal Session 34-Typing - Text-1		2012-07-12 15:14:37.922000
	Edit pad (rev 460)		Capucine	cv402	XVal Session 34	1	XVal Session 34-Typing - Text-1		2012-07-12 15:14:38.083000
	Edit pad (rev 461)		charles	cv410	XVal Session 34	1	XVal Session 34-Typing - Text-1		2012-07-12 15:14:38.099000
	Edit pad (rev 462)		Rose	cv408	XVal Session 34	1	XVal Session 34-Typing - Text-1		2012-07-12 15:14:38.192000
	Edit pad (rev 463)		Matt	cv310	XVal Session 34	1	XVal Session 34-Typing - Text-1		2012-07-12 15:14:38.422000
	Edit pad (rev 464)		Capucine	cv402	XVal Session 34	1	XVal Session 34-Typing - Text-1		2012-07-12 15:14:38.591000
	Edit pad (rev 465)		charles	cv410	XVal Session 34	1	XVal Session 34-Typing - Text-1		2012-07-12 15:14:38.606000
	Edit pad (rev 466)		Rose	cv408	XVal Session 34	1	XVal Session 34-Typing - Text-1		2012-07-12 15:14:38.695000
	Edit pad (rev 467)		Matt	cv310	XVal Session 34	1	XVal Session 34-Typing - Text-1		2012-07-12 15:14:38.923000
	Edit pad (rev 468)		Capucine	cv402	XVal Session 34	1	XVal Session 34-Typing - Text-1		2012-07-12 15:14:39.095000
	Edit pad (rev 469)		charles	cv410	XVal Session 34	1	XVal Session 34-Typing - Text-1		2012-07-12 15:14:39.103000
	Edit pad (rev 470)		Rose	cv408	XVal Session 34	1	XVal Session 34-Typing - Text-1		2012-07-12 15:14:39.210000
	Edit pad (rev 471)		Matt	cv310	XVal Session 34	1	XVal Session 34-Typing - Text-1		2012-07-12 15:14:39.422000
	Edit pad (rev 472)		charles	cv410	XVal Session 34	1	XVal Session 34-Typing - Text-1		2012-07-12 15:14:39.617000
	Edit pad (rev 473)		Rose	cv408	XVal Session 34	1	XVal Session 34-Typing - Text-1		2012-07-12 15:14:39.729000
	Edit pad (rev 474)		Matt	cv310	XVal Session 34	1	XVal Session 34-Typing - Text-1		2012-07-12 15:14:39.922000
	Edit pad (rev 475)		charles	cv410	XVal Session 34	1	XVal Session 34-Typing - Text-1		2012-07-12 15:14:40.117000
	Edit pad (rev 476)		Rose	cv408	XVal Session 34	1	XVal Session 34-Typing - Text-1		2012-07-12 15:14:40.230000
	Edit pad (rev 477)		Matt	cv310	XVal Session 34	1	XVal Session 34-Typing - Text-1		2012-07-12 15:14:40.422000
	Edit pad (rev 478)		Capucine	cv402	XVal Session 34	1	XVal Session 34-Typing - Text-1		2012-07-12 15:14:40.486000
	Edit pad (rev 479)		charles	cv410	XVal Session 34	1	XVal Session 34-Typing - Text-1		2012-07-12 15:14:40.616000
	Edit pad (rev 480)		Rose	cv408	XVal Session 34	1	XVal Session 34-Typing - Text-1		2012-07-12 15:14:40.739000
	Edit pad (rev 481)		charles	cv410	XVal Session 34	1	XVal Session 34-Typing - Text-1		2012-07-12 15:14:41.119000
	Edit pad (rev 482)		Capucine	cv402	XVal Session 34	1	XVal Session 34-Typing - Text-1		2012-07-12 15:14:41.143000
	Edit pad (rev 483)		Matt	cv310	XVal Session 34	1	XVal Session 34-Typing - Text-1		2012-07-12 15:14:41.228000
	Edit pad (rev 484)		Rose	cv408	XVal Session 34	1	XVal Session 34-Typing - Text-1		2012-07-12 15:14:41.256000
	Edit pad (rev 485)		charles	cv410	XVal Session 34	1	XVal Session 34-Typing - Text-1		2012-07-12 15:14:41.617000
	Edit pad (rev 486)		Capucine	cv402	XVal Session 34	1	XVal Session 34-Typing - Text-1		2012-07-12 15:14:41.656000
	Edit pad (rev 487)		Matt	cv310	XVal Session 34	1	XVal Session 34-Typing - Text-1		2012-07-12 15:14:41.732000
	Edit pad (rev 488)		Rose	cv408	XVal Session 34	1	XVal Session 34-Typing - Text-1		2012-07-12 15:14:41.756000
	Edit pad (rev 489)		charles	cv410	XVal Session 34	1	XVal Session 34-Typing - Text-1		2012-07-12 15:14:42.117000
	Edit pad (rev 490)		Matt	cv310	XVal Session 34	1	XVal Session 34-Typing - Text-1		2012-07-12 15:14:42.234000
	Edit pad (rev 491)		Rose	cv408	XVal Session 34	1	XVal Session 34-Typing - Text-1		2012-07-12 15:14:42.274000
	Edit pad (rev 492)		Capucine	cv402	XVal Session 34	1	XVal Session 34-Typing - Text-1		2012-07-12 15:14:42.592000
	Edit pad (rev 493)		charles	cv410	XVal Session 34	1	XVal Session 34-Typing - Text-1		2012-07-12 15:14:42.616000
	Edit pad (rev 494)		Matt	cv310	XVal Session 34	1	XVal Session 34-Typing - Text-1		2012-07-12 15:14:42.734000
	Edit pad (rev 495)		Rose	cv408	XVal Session 34	1	XVal Session 34-Typing - Text-1		2012-07-12 15:14:42.786000
	Edit pad (rev 496)		Capucine	cv402	XVal Session 34	1	XVal Session 34-Typing - Text-1		2012-07-12 15:14:43.094000
	Edit pad (rev 497)		Matt	cv310	XVal Session 34	1	XVal Session 34-Typing - Text-1		2012-07-12 15:14:43.240000
	Edit pad (rev 498)		Rose	cv408	XVal Session 34	1	XVal Session 34-Typing - Text-1		2012-07-12 15:14:43.287000
	Edit pad (rev 499)		Capucine	cv402	XVal Session 34	1	XVal Session 34-Typing - Text-1		2012-07-12 15:14:43.599000
	Edit pad (rev 500)		charles	cv410	XVal Session 34	1	XVal Session 34-Typing - Text-1		2012-07-12 15:14:43.630000
	Edit pad (rev 501)		Rose	cv408	XVal Session 34	1	XVal Session 34-Typing - Text-1		2012-07-12 15:14:44.020000
	Edit pad (rev 502)		Capucine	cv402	XVal Session 34	1	XVal Session 34-Typing - Text-1		2012-07-12 15:14:44.100000
	Edit pad (rev 503)		charles	cv410	XVal Session 34	1	XVal Session 34-Typing - Text-1		2012-07-12 15:14:44.131000
	Edit pad (rev 504)		Matt	cv310	XVal Session 34	1	XVal Session 34-Typing - Text-1		2012-07-12 15:14:44.573000
	Edit pad (rev 505)		charles	cv410	XVal Session 34	1	XVal Session 34-Typing - Text-1		2012-07-12 15:14:44.632000
	Edit pad (rev 506)		Matt	cv310	XVal Session 34	1	XVal Session 34-Typing - Text-1		2012-07-12 15:14:45.084000
	Edit pad (rev 507)		charles	cv410	XVal Session 34	1	XVal Session 34-Typing - Text-1		2012-07-12 15:14:45.133000
	Edit pad (rev 508)		Matt	cv310	XVal Session 34	1	XVal Session 34-Typing - Text-1		2012-07-12 15:14:45.593000
	Edit pad (rev 509)		charles	cv410	XVal Session 34	1	XVal Session 34-Typing - Text-1		2012-07-12 15:14:46.029000
	Edit pad (rev 510)		Matt	cv310	XVal Session 34	1	XVal Session 34-Typing - Text-1		2012-07-12 15:14:46.475000
	Edit pad (rev 511)		charles	cv410	XVal Session 34	1	XVal Session 34-Typing - Text-1		2012-07-12 15:14:46.537000
	Edit pad (rev 512)		Matt	cv310	XVal Session 34	1	XVal Session 34-Typing - Text-1		2012-07-12 15:14:46.985000
	Edit pad (rev 513)		charles	cv410	XVal Session 34	1	XVal Session 34-Typing - Text-1		2012-07-12 15:14:47.082000
	Edit pad (rev 514)		Matt	cv310	XVal Session 34	1	XVal Session 34-Typing - Text-1		2012-07-12 15:14:47.485000
	Edit pad (rev 515)		charles	cv410	XVal Session 34	1	XVal Session 34-Typing - Text-1		2012-07-12 15:14:47.773000
	Edit pad (rev 516)		Rose	cv408	XVal Session 34	1	XVal Session 34-Typing - Text-1		2012-07-12 15:14:48.235000
	Edit pad (rev 517)		charles	cv410	XVal Session 34	1	XVal Session 34-Typing - Text-1		2012-07-12 15:14:48.280000
	Edit pad (rev 518)		Rose	cv408	XVal Session 34	1	XVal Session 34-Typing - Text-1		2012-07-12 15:14:48.735000
	Edit pad (rev 519)		charles	cv410	XVal Session 34	1	XVal Session 34-Typing - Text-1		2012-07-12 15:14:48.786000
	Edit pad (rev 520)		Capucine	cv402	XVal Session 34	1	XVal Session 34-Typing - Text-1		2012-07-12 15:14:48.852000
	Edit pad (rev 521)		Rose	cv408	XVal Session 34	1	XVal Session 34-Typing - Text-1		2012-07-12 15:14:49.247000
	Edit pad (rev 522)		charles	cv410	XVal Session 34	1	XVal Session 34-Typing - Text-1		2012-07-12 15:14:49.287000
	Edit pad (rev 523)		Capucine	cv402	XVal Session 34	1	XVal Session 34-Typing - Text-1		2012-07-12 15:14:49.357000
	Edit pad (rev 524)		Matt	cv310	XVal Session 34	1	XVal Session 34-Typing - Text-1		2012-07-12 15:14:49.460000
	Edit pad (rev 525)		Rose	cv408	XVal Session 34	1	XVal Session 34-Typing - Text-1		2012-07-12 15:14:49.757000
	Edit pad (rev 526)		charles	cv410	XVal Session 34	1	XVal Session 34-Typing - Text-1		2012-07-12 15:14:49.798000
	Edit pad (rev 527)		Matt	cv310	XVal Session 34	1	XVal Session 34-Typing - Text-1		2012-07-12 15:14:50.221000
	Edit pad (rev 528)		Rose	cv408	XVal Session 34	1	XVal Session 34-Typing - Text-1		2012-07-12 15:14:50.257000
	Edit pad (rev 529)		charles	cv410	XVal Session 34	1	XVal Session 34-Typing - Text-1		2012-07-12 15:14:50.311000
	Edit pad (rev 530)		Rose	cv408	XVal Session 34	1	XVal Session 34-Typing - Text-1		2012-07-12 15:14:50.760000
	Edit pad (rev 531)		charles	cv410	XVal Session 34	1	XVal Session 34-Typing - Text-1		2012-07-12 15:14:50.820000
	Edit pad (rev 532)		Capucine	cv402	XVal Session 34	1	XVal Session 34-Typing - Text-1		2012-07-12 15:14:51.076000
	Edit pad (rev 533)		Rose	cv408	XVal Session 34	1	XVal Session 34-Typing - Text-1		2012-07-12 15:14:51.258000
	Edit pad (rev 534)		Matt	cv310	XVal Session 34	1	XVal Session 34-Typing - Text-1		2012-07-12 15:14:51.261000
	Edit pad (rev 535)		charles	cv410	XVal Session 34	1	XVal Session 34-Typing - Text-1		2012-07-12 15:14:51.321000
	Edit pad (rev 536)		Capucine	cv402	XVal Session 34	1	XVal Session 34-Typing - Text-1		2012-07-12 15:14:51.579000
	Edit pad (rev 537)		Matt	cv310	XVal Session 34	1	XVal Session 34-Typing - Text-1		2012-07-12 15:14:51.767000
	Edit pad (rev 538)		charles	cv410	XVal Session 34	1	XVal Session 34-Typing - Text-1		2012-07-12 15:14:51.819000
	Edit pad (rev 539)		Capucine	cv402	XVal Session 34	1	XVal Session 34-Typing - Text-1		2012-07-12 15:14:52.077000
	Edit pad (rev 540)		Matt	cv310	XVal Session 34	1	XVal Session 34-Typing - Text-1		2012-07-12 15:14:52.264000
	Edit pad (rev 541)		charles	cv410	XVal Session 34	1	XVal Session 34-Typing - Text-1		2012-07-12 15:14:52.319000
	Edit pad (rev 542)		Capucine	cv402	XVal Session 34	1	XVal Session 34-Typing - Text-1		2012-07-12 15:14:52.582000
	Edit pad (rev 543)		charles	cv410	XVal Session 34	1	XVal Session 34-Typing - Text-1		2012-07-12 15:14:52.825000
	Edit pad (rev 544)		Capucine	cv402	XVal Session 34	1	XVal Session 34-Typing - Text-1		2012-07-12 15:14:53.093000
	Edit pad (rev 545)		Matt	cv310	XVal Session 34	1	XVal Session 34-Typing - Text-1		2012-07-12 15:14:53.141000
	Edit pad (rev 546)		Rose	cv408	XVal Session 34	1	XVal Session 34-Typing - Text-1		2012-07-12 15:14:53.212000
	Edit pad (rev 547)		charles	cv410	XVal Session 34	1	XVal Session 34-Typing - Text-1		2012-07-12 15:14:53.334000
	Edit pad (rev 548)		Matt	cv310	XVal Session 34	1	XVal Session 34-Typing - Text-1		2012-07-12 15:14:53.648000
	Edit pad (rev 549)		Rose	cv408	XVal Session 34	1	XVal Session 34-Typing - Text-1		2012-07-12 15:14:53.724000
	Edit pad (rev 550)		charles	cv410	XVal Session 34	1	XVal Session 34-Typing - Text-1		2012-07-12 15:14:53.835000
	Edit pad (rev 551)		Matt	cv310	XVal Session 34	1	XVal Session 34-Typing - Text-1		2012-07-12 15:14:54.156000
	Edit pad (rev 552)		Rose	cv408	XVal Session 34	1	XVal Session 34-Typing - Text-1		2012-07-12 15:14:54.234000
	Edit pad (rev 553)		charles	cv410	XVal Session 34	1	XVal Session 34-Typing - Text-1		2012-07-12 15:14:54.413000
	Edit pad (rev 554)		Capucine	cv402	XVal Session 34	1	XVal Session 34-Typing - Text-1		2012-07-12 15:14:54.466000
	Edit pad (rev 555)		Matt	cv310	XVal Session 34	1	XVal Session 34-Typing - Text-1		2012-07-12 15:14:54.656000
	Edit pad (rev 556)		Rose	cv408	XVal Session 34	1	XVal Session 34-Typing - Text-1		2012-07-12 15:14:54.740000
	Edit pad (rev 557)		charles	cv410	XVal Session 34	1	XVal Session 34-Typing - Text-1		2012-07-12 15:14:54.979000
	Edit pad (rev 558)		Matt	cv310	XVal Session 34	1	XVal Session 34-Typing - Text-1		2012-07-12 15:14:55.156000
	Edit pad (rev 559)		Capucine	cv402	XVal Session 34	1	XVal Session 34-Typing - Text-1		2012-07-12 15:14:55.223000
	Edit pad (rev 560)		Rose	cv408	XVal Session 34	1	XVal Session 34-Typing - Text-1		2012-07-12 15:14:55.239000
	Edit pad (rev 561)		charles	cv410	XVal Session 34	1	XVal Session 34-Typing - Text-1		2012-07-12 15:14:55.482000
	Edit pad (rev 562)		Capucine	cv402	XVal Session 34	1	XVal Session 34-Typing - Text-1		2012-07-12 15:14:55.734000
	Edit pad (rev 563)		Rose	cv408	XVal Session 34	1	XVal Session 34-Typing - Text-1		2012-07-12 15:14:55.741000
	Edit pad (rev 564)		charles	cv410	XVal Session 34	1	XVal Session 34-Typing - Text-1		2012-07-12 15:14:55.991000
	Edit pad (rev 565)		Matt	cv310	XVal Session 34	1	XVal Session 34-Typing - Text-1		2012-07-12 15:14:56.219000
	Edit pad (rev 566)		Capucine	cv402	XVal Session 34	1	XVal Session 34-Typing - Text-1		2012-07-12 15:14:56.234000
	Edit pad (rev 567)		Rose	cv408	XVal Session 34	1	XVal Session 34-Typing - Text-1		2012-07-12 15:14:56.241000
	Edit pad (rev 568)		Matt	cv310	XVal Session 34	1	XVal Session 34-Typing - Text-1		2012-07-12 15:14:56.719000
	Edit pad (rev 569)		Capucine	cv402	XVal Session 34	1	XVal Session 34-Typing - Text-1		2012-07-12 15:14:56.736000
	Edit pad (rev 570)		Rose	cv408	XVal Session 34	1	XVal Session 34-Typing - Text-1		2012-07-12 15:14:56.742000
	Edit pad (rev 571)		Capucine	cv402	XVal Session 34	1	XVal Session 34-Typing - Text-1		2012-07-12 15:14:57.237000
	Edit pad (rev 572)		Rose	cv408	XVal Session 34	1	XVal Session 34-Typing - Text-1		2012-07-12 15:14:57.286000
	Edit pad (rev 573)		Matt	cv310	XVal Session 34	1	XVal Session 34-Typing - Text-1		2012-07-12 15:14:57.619000
	Edit pad (rev 574)		Capucine	cv402	XVal Session 34	1	XVal Session 34-Typing - Text-1		2012-07-12 15:14:57.738000
	Edit pad (rev 575)		Rose	cv408	XVal Session 34	1	XVal Session 34-Typing - Text-1		2012-07-12 15:14:57.990000
	Edit pad (rev 576)		Matt	cv310	XVal Session 34	1	XVal Session 34-Typing - Text-1		2012-07-12 15:14:58.125000
	Edit pad (rev 577)		Capucine	cv402	XVal Session 34	1	XVal Session 34-Typing - Text-1		2012-07-12 15:14:58.243000
	Edit pad (rev 578)		Rose	cv408	XVal Session 34	1	XVal Session 34-Typing - Text-1		2012-07-12 15:14:58.491000
	Edit pad (rev 579)		Capucine	cv402	XVal Session 34	1	XVal Session 34-Typing - Text-1		2012-07-12 15:14:58.749000
	Edit pad (rev 580)		Rose	cv408	XVal Session 34	1	XVal Session 34-Typing - Text-1		2012-07-12 15:14:58.990000
	Edit pad (rev 581)		Matt	cv310	XVal Session 34	1	XVal Session 34-Typing - Text-1		2012-07-12 15:14:59.081000
	Edit pad (rev 582)		charles	cv410	XVal Session 34	1	XVal Session 34-Typing - Text-1		2012-07-12 15:14:59.094000
	Edit pad (rev 583)		Capucine	cv402	XVal Session 34	1	XVal Session 34-Typing - Text-1		2012-07-12 15:14:59.286000
	Edit pad (rev 584)		Rose	cv408	XVal Session 34	1	XVal Session 34-Typing - Text-1		2012-07-12 15:14:59.490000
	Edit pad (rev 585)		Matt	cv310	XVal Session 34	1	XVal Session 34-Typing - Text-1		2012-07-12 15:14:59.563000
	Edit pad (rev 586)		charles	cv410	XVal Session 34	1	XVal Session 34-Typing - Text-1		2012-07-12 15:14:59.635000
	Edit pad (rev 587)		Capucine	cv402	XVal Session 34	1	XVal Session 34-Typing - Text-1		2012-07-12 15:14:59.861000
	Edit pad (rev 588)		Matt	cv310	XVal Session 34	1	XVal Session 34-Typing - Text-1		2012-07-12 15:15:00.065000
	Edit pad (rev 589)		charles	cv410	XVal Session 34	1	XVal Session 34-Typing - Text-1		2012-07-12 15:15:00.147000
	Edit pad (rev 590)		Rose	cv408	XVal Session 34	1	XVal Session 34-Typing - Text-1		2012-07-12 15:15:00.179000
	Edit pad (rev 591)		Capucine	cv402	XVal Session 34	1	XVal Session 34-Typing - Text-1		2012-07-12 15:15:00.361000
	Edit pad (rev 592)		charles	cv410	XVal Session 34	1	XVal Session 34-Typing - Text-1		2012-07-12 15:15:00.648000
	Edit pad (rev 593)		Rose	cv408	XVal Session 34	1	XVal Session 34-Typing - Text-1		2012-07-12 15:15:00.732000
	Edit pad (rev 594)		Capucine	cv402	XVal Session 34	1	XVal Session 34-Typing - Text-1		2012-07-12 15:15:00.862000
	Edit pad (rev 595)		charles	cv410	XVal Session 34	1	XVal Session 34-Typing - Text-1		2012-07-12 15:15:01.148000
	Edit pad (rev 596)		Rose	cv408	XVal Session 34	1	XVal Session 34-Typing - Text-1		2012-07-12 15:15:01.252000
	Edit pad (rev 597)		Matt	cv310	XVal Session 34	1	XVal Session 34-Typing - Text-1		2012-07-12 15:15:01.269000
	Edit pad (rev 598)		Capucine	cv402	XVal Session 34	1	XVal Session 34-Typing - Text-1		2012-07-12 15:15:01.481000
	Edit pad (rev 599)		charles	cv410	XVal Session 34	1	XVal Session 34-Typing - Text-1		2012-07-12 15:15:01.646000
	Edit pad (rev 600)		Rose	cv408	XVal Session 34	1	XVal Session 34-Typing - Text-1		2012-07-12 15:15:01.931000
	Edit pad (rev 601)		charles	cv410	XVal Session 34	1	XVal Session 34-Typing - Text-1		2012-07-12 15:15:02.148000
	Edit pad (rev 602)		Matt	cv310	XVal Session 34	1	XVal Session 34-Typing - Text-1		2012-07-12 15:15:02.407000
	Edit pad (rev 603)		charles	cv410	XVal Session 34	1	XVal Session 34-Typing - Text-1		2012-07-12 15:15:02.650000
	Edit pad (rev 604)		Capucine	cv402	XVal Session 34	1	XVal Session 34-Typing - Text-1		2012-07-12 15:15:02.930000
	Edit pad (rev 605)		charles	cv410	XVal Session 34	1	XVal Session 34-Typing - Text-1		2012-07-12 15:15:03.150000
	Edit pad (rev 606)		Capucine	cv402	XVal Session 34	1	XVal Session 34-Typing - Text-1		2012-07-12 15:15:03.437000
	Edit pad (rev 607)		Matt	cv310	XVal Session 34	1	XVal Session 34-Typing - Text-1		2012-07-12 15:15:03.487000
	Edit pad (rev 608)		charles	cv410	XVal Session 34	1	XVal Session 34-Typing - Text-1		2012-07-12 15:15:03.651000
	Edit pad (rev 609)		charles	cv410	XVal Session 34	1	XVal Session 34-Typing - Text-1		2012-07-12 15:15:04.150000
	Edit pad (rev 610)		Matt	cv310	XVal Session 34	1	XVal Session 34-Typing - Text-1		2012-07-12 15:15:04.206000
	Edit pad (rev 611)		Rose	cv408	XVal Session 34	1	XVal Session 34-Typing - Text-1		2012-07-12 15:15:04.504000
	Edit pad (rev 612)		Matt	cv310	XVal Session 34	1	XVal Session 34-Typing - Text-1		2012-07-12 15:15:04.764000
	Edit pad (rev 613)		Rose	cv408	XVal Session 34	1	XVal Session 34-Typing - Text-1		2012-07-12 15:15:05.008000
	Edit pad (rev 614)		Capucine	cv402	XVal Session 34	1	XVal Session 34-Typing - Text-1		2012-07-12 15:15:05.061000
	Edit pad (rev 615)		charles	cv410	XVal Session 34	1	XVal Session 34-Typing - Text-1		2012-07-12 15:15:05.195000
	Edit pad (rev 616)		Rose	cv408	XVal Session 34	1	XVal Session 34-Typing - Text-1		2012-07-12 15:15:05.507000
	Edit pad (rev 617)		Capucine	cv402	XVal Session 34	1	XVal Session 34-Typing - Text-1		2012-07-12 15:15:05.564000
	Edit pad (rev 618)		charles	cv410	XVal Session 34	1	XVal Session 34-Typing - Text-1		2012-07-12 15:15:05.694000
	Edit pad (rev 619)		Rose	cv408	XVal Session 34	1	XVal Session 34-Typing - Text-1		2012-07-12 15:15:06.009000
	Edit pad (rev 620)		Matt	cv310	XVal Session 34	1	XVal Session 34-Typing - Text-1		2012-07-12 15:15:06.086000
	Edit pad (rev 621)		charles	cv410	XVal Session 34	1	XVal Session 34-Typing - Text-1		2012-07-12 15:15:06.199000
	Edit pad (rev 622)		Rose	cv408	XVal Session 34	1	XVal Session 34-Typing - Text-1		2012-07-12 15:15:06.506000
	Edit pad (rev 623)		Matt	cv310	XVal Session 34	1	XVal Session 34-Typing - Text-1		2012-07-12 15:15:06.608000
	Edit pad (rev 624)		charles	cv410	XVal Session 34	1	XVal Session 34-Typing - Text-1		2012-07-12 15:15:06.710000
	Edit pad (rev 625)		Capucine	cv402	XVal Session 34	1	XVal Session 34-Typing - Text-1		2012-07-12 15:15:06.956000
	Edit pad (rev 626)		Rose	cv408	XVal Session 34	1	XVal Session 34-Typing - Text-1		2012-07-12 15:15:07.005000
	Edit pad (rev 627)		Matt	cv310	XVal Session 34	1	XVal Session 34-Typing - Text-1		2012-07-12 15:15:07.110000
	Edit pad (rev 628)		Capucine	cv402	XVal Session 34	1	XVal Session 34-Typing - Text-1		2012-07-12 15:15:07.468000
	Edit pad (rev 629)		Rose	cv408	XVal Session 34	1	XVal Session 34-Typing - Text-1		2012-07-12 15:15:07.529000
	Edit pad (rev 630)		charles	cv410	XVal Session 34	1	XVal Session 34-Typing - Text-1		2012-07-12 15:15:07.552000
	Edit pad (rev 631)		Matt	cv310	XVal Session 34	1	XVal Session 34-Typing - Text-1		2012-07-12 15:15:07.624000
	Edit pad (rev 632)		Capucine	cv402	XVal Session 34	1	XVal Session 34-Typing - Text-1		2012-07-12 15:15:07.968000
	Edit pad (rev 633)		Rose	cv408	XVal Session 34	1	XVal Session 34-Typing - Text-1		2012-07-12 15:15:08.033000
	Edit pad (rev 634)		charles	cv410	XVal Session 34	1	XVal Session 34-Typing - Text-1		2012-07-12 15:15:08.053000
	Edit pad (rev 635)		Matt	cv310	XVal Session 34	1	XVal Session 34-Typing - Text-1		2012-07-12 15:15:08.457000
	Edit pad (rev 636)		Capucine	cv402	XVal Session 34	1	XVal Session 34-Typing - Text-1		2012-07-12 15:15:08.471000
	Edit pad (rev 637)		Rose	cv408	XVal Session 34	1	XVal Session 34-Typing - Text-1		2012-07-12 15:15:08.538000
	Edit pad (rev 638)		charles	cv410	XVal Session 34	1	XVal Session 34-Typing - Text-1		2012-07-12 15:15:08.552000
	Edit pad (rev 639)		Capucine	cv402	XVal Session 34	1	XVal Session 34-Typing - Text-1		2012-07-12 15:15:08.971000
	Edit pad (rev 640)		Matt	cv310	XVal Session 34	1	XVal Session 34-Typing - Text-1		2012-07-12 15:15:08.983000
	Edit pad (rev 641)		Rose	cv408	XVal Session 34	1	XVal Session 34-Typing - Text-1		2012-07-12 15:15:09.043000
	Edit pad (rev 642)		charles	cv410	XVal Session 34	1	XVal Session 34-Typing - Text-1		2012-07-12 15:15:09.052000
	Edit pad (rev 643)		Capucine	cv402	XVal Session 34	1	XVal Session 34-Typing - Text-1		2012-07-12 15:15:09.484000
	Edit pad (rev 644)		Matt	cv310	XVal Session 34	1	XVal Session 34-Typing - Text-1		2012-07-12 15:15:09.491000
	Edit pad (rev 645)		Rose	cv408	XVal Session 34	1	XVal Session 34-Typing - Text-1		2012-07-12 15:15:09.547000
	Edit pad (rev 646)		charles	cv410	XVal Session 34	1	XVal Session 34-Typing - Text-1		2012-07-12 15:15:09.553000
	Edit pad (rev 647)		Capucine	cv402	XVal Session 34	1	XVal Session 34-Typing - Text-1		2012-07-12 15:15:09.984000
	Edit pad (rev 648)		Matt	cv310	XVal Session 34	1	XVal Session 34-Typing - Text-1		2012-07-12 15:15:10
	Edit pad (rev 649)		Rose	cv408	XVal Session 34	1	XVal Session 34-Typing - Text-1		2012-07-12 15:15:10.051000
	Edit pad (rev 650)		charles	cv410	XVal Session 34	1	XVal Session 34-Typing - Text-1		2012-07-12 15:15:10.150000
	Edit pad (rev 651)		Capucine	cv402	XVal Session 34	1	XVal Session 34-Typing - Text-1		2012-07-12 15:15:10.483000
	Edit pad (rev 652)		Matt	cv310	XVal Session 34	1	XVal Session 34-Typing - Text-1		2012-07-12 15:15:10.502000
	Edit pad (rev 653)		Rose	cv408	XVal Session 34	1	XVal Session 34-Typing - Text-1		2012-07-12 15:15:10.551000
	Edit pad (rev 654)		charles	cv410	XVal Session 34	1	XVal Session 34-Typing - Text-1		2012-07-12 15:15:10.555000
	Edit pad (rev 655)		Capucine	cv402	XVal Session 34	1	XVal Session 34-Typing - Text-1		2012-07-12 15:15:10.987000
	Edit pad (rev 656)		Matt	cv310	XVal Session 34	1	XVal Session 34-Typing - Text-1		2012-07-12 15:15:11.004000
	Edit pad (rev 657)		Rose	cv408	XVal Session 34	1	XVal Session 34-Typing - Text-1		2012-07-12 15:15:11.052000
	Edit pad (rev 658)		charles	cv410	XVal Session 34	1	XVal Session 34-Typing - Text-1		2012-07-12 15:15:11.055000
	Edit pad (rev 659)		Capucine	cv402	XVal Session 34	1	XVal Session 34-Typing - Text-1		2012-07-12 15:15:11.491000
	Edit pad (rev 660)		Matt	cv310	XVal Session 34	1	XVal Session 34-Typing - Text-1		2012-07-12 15:15:11.512000
	Edit pad (rev 661)		charles	cv410	XVal Session 34	1	XVal Session 34-Typing - Text-1		2012-07-12 15:15:11.553000
	Edit pad (rev 662)		Rose	cv408	XVal Session 34	1	XVal Session 34-Typing - Text-1		2012-07-12 15:15:11.555000
	Edit pad (rev 663)		Capucine	cv402	XVal Session 34	1	XVal Session 34-Typing - Text-1		2012-07-12 15:15:11.999000
	Edit pad (rev 664)		Matt	cv310	XVal Session 34	1	XVal Session 34-Typing - Text-1		2012-07-12 15:15:12.050000
	Edit pad (rev 665)		charles	cv410	XVal Session 34	1	XVal Session 34-Typing - Text-1		2012-07-12 15:15:12.053000
	Edit pad (rev 666)		Rose	cv408	XVal Session 34	1	XVal Session 34-Typing - Text-1		2012-07-12 15:15:12.054000
	Edit pad (rev 667)		Capucine	cv402	XVal Session 34	1	XVal Session 34-Typing - Text-1		2012-07-12 15:15:12.499000
	Edit pad (rev 668)		charles	cv410	XVal Session 34	1	XVal Session 34-Typing - Text-1		2012-07-12 15:15:12.553000
	Edit pad (rev 669)		Matt	cv310	XVal Session 34	1	XVal Session 34-Typing - Text-1		2012-07-12 15:15:12.561000
	Edit pad (rev 670)		Capucine	cv402	XVal Session 34	1	XVal Session 34-Typing - Text-1		2012-07-12 15:15:13.001000
	Edit pad (rev 671)		Matt	cv310	XVal Session 34	1	XVal Session 34-Typing - Text-1		2012-07-12 15:15:13.062000
	Edit pad (rev 672)		charles	cv410	XVal Session 34	1	XVal Session 34-Typing - Text-1		2012-07-12 15:15:13.089000
	Edit pad (rev 673)		Rose	cv408	XVal Session 34	1	XVal Session 34-Typing - Text-1		2012-07-12 15:15:13.398000
	Edit pad (rev 674)		Capucine	cv402	XVal Session 34	1	XVal Session 34-Typing - Text-1		2012-07-12 15:15:13.500000
	Edit pad (rev 675)		Matt	cv310	XVal Session 34	1	XVal Session 34-Typing - Text-1		2012-07-12 15:15:13.561000
	Edit pad (rev 676)		charles	cv410	XVal Session 34	1	XVal Session 34-Typing - Text-1		2012-07-12 15:15:13.592000
	Edit pad (rev 677)		Rose	cv408	XVal Session 34	1	XVal Session 34-Typing - Text-1		2012-07-12 15:15:13.913000
	Edit pad (rev 678)		Matt	cv310	XVal Session 34	1	XVal Session 34-Typing - Text-1		2012-07-12 15:15:14.061000
	Edit pad (rev 679)		charles	cv410	XVal Session 34	1	XVal Session 34-Typing - Text-1		2012-07-12 15:15:14.106000
	Edit pad (rev 680)		Matt	cv310	XVal Session 34	1	XVal Session 34-Typing - Text-1		2012-07-12 15:15:14.562000
	Edit pad (rev 681)		charles	cv410	XVal Session 34	1	XVal Session 34-Typing - Text-1		2012-07-12 15:15:14.613000
	Edit pad (rev 682)		Matt	cv310	XVal Session 34	1	XVal Session 34-Typing - Text-1		2012-07-12 15:15:15.063000
	Edit pad (rev 683)		charles	cv410	XVal Session 34	1	XVal Session 34-Typing - Text-1		2012-07-12 15:15:15.283000
	Edit pad (rev 684)		charles	cv410	XVal Session 34	1	XVal Session 34-Typing - Text-1		2012-07-12 15:15:15.789000
	Edit pad (rev 685)		Rose	cv408	XVal Session 34	1	XVal Session 34-Typing - Text-1		2012-07-12 15:15:16.240000
	Edit pad (rev 686)		Matt	cv310	XVal Session 34	1	XVal Session 34-Typing - Text-1		2012-07-12 15:15:16.308000
	Edit pad (rev 687)		charles	cv410	XVal Session 34	1	XVal Session 34-Typing - Text-1		2012-07-12 15:15:16.365000
	Edit pad (rev 688)		Rose	cv408	XVal Session 34	1	XVal Session 34-Typing - Text-1		2012-07-12 15:15:16.746000
	Edit pad (rev 689)		Matt	cv310	XVal Session 34	1	XVal Session 34-Typing - Text-1		2012-07-12 15:15:16.813000
	Edit pad (rev 690)		charles	cv410	XVal Session 34	1	XVal Session 34-Typing - Text-1		2012-07-12 15:15:16.913000
	Edit pad (rev 691)		Capucine	cv402	XVal Session 34	1	XVal Session 34-Typing - Text-1		2012-07-12 15:15:17.207000
	Edit pad (rev 692)		Rose	cv408	XVal Session 34	1	XVal Session 34-Typing - Text-1		2012-07-12 15:15:17.256000
	Edit pad (rev 693)		Matt	cv310	XVal Session 34	1	XVal Session 34-Typing - Text-1		2012-07-12 15:15:17.313000
	Edit pad (rev 694)		charles	cv410	XVal Session 34	1	XVal Session 34-Typing - Text-1		2012-07-12 15:15:17.383000
	Edit pad (rev 695)		Capucine	cv402	XVal Session 34	1	XVal Session 34-Typing - Text-1		2012-07-12 15:15:17.708000
	Edit pad (rev 696)		Rose	cv408	XVal Session 34	1	XVal Session 34-Typing - Text-1		2012-07-12 15:15:17.758000
	Edit pad (rev 697)		Matt	cv310	XVal Session 34	1	XVal Session 34-Typing - Text-1		2012-07-12 15:15:17.813000
	Edit pad (rev 698)		charles	cv410	XVal Session 34	1	XVal Session 34-Typing - Text-1		2012-07-12 15:15:17.881000
	Edit pad (rev 699)		Capucine	cv402	XVal Session 34	1	XVal Session 34-Typing - Text-1		2012-07-12 15:15:18.220000
	Edit pad (rev 700)		Rose	cv408	XVal Session 34	1	XVal Session 34-Typing - Text-1		2012-07-12 15:15:18.272000
	Edit pad (rev 701)		Matt	cv310	XVal Session 34	1	XVal Session 34-Typing - Text-1		2012-07-12 15:15:18.318000
	Edit pad (rev 702)		charles	cv410	XVal Session 34	1	XVal Session 34-Typing - Text-1		2012-07-12 15:15:18.382000
	Edit pad (rev 703)		Capucine	cv402	XVal Session 34	1	XVal Session 34-Typing - Text-1		2012-07-12 15:15:18.719000
	Edit pad (rev 704)		Rose	cv408	XVal Session 34	1	XVal Session 34-Typing - Text-1		2012-07-12 15:15:18.773000
	Edit pad (rev 705)		Matt	cv310	XVal Session 34	1	XVal Session 34-Typing - Text-1		2012-07-12 15:15:18.827000
	Edit pad (rev 706)		charles	cv410	XVal Session 34	1	XVal Session 34-Typing - Text-1		2012-07-12 15:15:18.881000
	Edit pad (rev 707)		Capucine	cv402	XVal Session 34	1	XVal Session 34-Typing - Text-1		2012-07-12 15:15:19.220000
	Edit pad (rev 708)		Rose	cv408	XVal Session 34	1	XVal Session 34-Typing - Text-1		2012-07-12 15:15:19.277000
	Edit pad (rev 709)		Matt	cv310	XVal Session 34	1	XVal Session 34-Typing - Text-1		2012-07-12 15:15:19.326000
	Edit pad (rev 710)		charles	cv410	XVal Session 34	1	XVal Session 34-Typing - Text-1		2012-07-12 15:15:19.381000
	Edit pad (rev 711)		Capucine	cv402	XVal Session 34	1	XVal Session 34-Typing - Text-1		2012-07-12 15:15:19.722000
	Edit pad (rev 712)		Rose	cv408	XVal Session 34	1	XVal Session 34-Typing - Text-1		2012-07-12 15:15:19.788000
	Edit pad (rev 713)		Matt	cv310	XVal Session 34	1	XVal Session 34-Typing - Text-1		2012-07-12 15:15:19.830000
	Edit pad (rev 714)		charles	cv410	XVal Session 34	1	XVal Session 34-Typing - Text-1		2012-07-12 15:15:19.881000
	Edit pad (rev 715)		Capucine	cv402	XVal Session 34	1	XVal Session 34-Typing - Text-1		2012-07-12 15:15:20.221000
	Edit pad (rev 716)		Rose	cv408	XVal Session 34	1	XVal Session 34-Typing - Text-1		2012-07-12 15:15:20.287000
	Edit pad (rev 717)		Matt	cv310	XVal Session 34	1	XVal Session 34-Typing - Text-1		2012-07-12 15:15:20.330000
	Edit pad (rev 718)		charles	cv410	XVal Session 34	1	XVal Session 34-Typing - Text-1		2012-07-12 15:15:20.386000
	Edit pad (rev 719)		Rose	cv408	XVal Session 34	1	XVal Session 34-Typing - Text-1		2012-07-12 15:15:20.787000
	Edit pad (rev 720)		Matt	cv310	XVal Session 34	1	XVal Session 34-Typing - Text-1		2012-07-12 15:15:20.834000
	Edit pad (rev 721)		charles	cv410	XVal Session 34	1	XVal Session 34-Typing - Text-1		2012-07-12 15:15:20.897000
	Edit pad (rev 722)		Rose	cv408	XVal Session 34	1	XVal Session 34-Typing - Text-1		2012-07-12 15:15:21.293000
	Edit pad (rev 723)		Matt	cv310	XVal Session 34	1	XVal Session 34-Typing - Text-1		2012-07-12 15:15:21.334000
	Edit pad (rev 724)		charles	cv410	XVal Session 34	1	XVal Session 34-Typing - Text-1		2012-07-12 15:15:21.397000
	Edit pad (rev 725)		Rose	cv408	XVal Session 34	1	XVal Session 34-Typing - Text-1		2012-07-12 15:15:21.803000
	Edit pad (rev 726)		Matt	cv310	XVal Session 34	1	XVal Session 34-Typing - Text-1		2012-07-12 15:15:21.842000
	Edit pad (rev 727)		charles	cv410	XVal Session 34	1	XVal Session 34-Typing - Text-1		2012-07-12 15:15:21.896000
	Edit pad (rev 728)		Rose	cv408	XVal Session 34	1	XVal Session 34-Typing - Text-1		2012-07-12 15:15:22.303000
	Edit pad (rev 729)		Matt	cv310	XVal Session 34	1	XVal Session 34-Typing - Text-1		2012-07-12 15:15:22.359000
	Edit pad (rev 730)		Capucine	cv402	XVal Session 34	1	XVal Session 34-Typing - Text-1		2012-07-12 15:15:22.361000
	Edit pad (rev 731)		charles	cv410	XVal Session 34	1	XVal Session 34-Typing - Text-1		2012-07-12 15:15:22.398000
	Edit pad (rev 732)		Rose	cv408	XVal Session 34	1	XVal Session 34-Typing - Text-1		2012-07-12 15:15:22.861000
	Edit pad (rev 733)		Capucine	cv402	XVal Session 34	1	XVal Session 34-Typing - Text-1		2012-07-12 15:15:22.863000
	Edit pad (rev 734)		charles	cv410	XVal Session 34	1	XVal Session 34-Typing - Text-1		2012-07-12 15:15:22.912000
	Edit pad (rev 735)		Matt	cv310	XVal Session 34	1	XVal Session 34-Typing - Text-1		2012-07-12 15:15:23.033000
	Edit pad (rev 736)		Rose	cv408	XVal Session 34	1	XVal Session 34-Typing - Text-1		2012-07-12 15:15:23.494000
	Edit pad (rev 737)		Capucine	cv402	XVal Session 34	1	XVal Session 34-Typing - Text-1		2012-07-12 15:15:23.503000
	Edit pad (rev 738)		charles	cv410	XVal Session 34	1	XVal Session 34-Typing - Text-1		2012-07-12 15:15:23.798000
	Edit pad (rev 739)		Rose	cv408	XVal Session 34	1	XVal Session 34-Typing - Text-1		2012-07-12 15:15:23.998000
	Edit pad (rev 740)		Capucine	cv402	XVal Session 34	1	XVal Session 34-Typing - Text-1		2012-07-12 15:15:24.050000
	Edit pad (rev 741)		Matt	cv310	XVal Session 34	1	XVal Session 34-Typing - Text-1		2012-07-12 15:15:24.189000
	Edit pad (rev 742)		charles	cv410	XVal Session 34	1	XVal Session 34-Typing - Text-1		2012-07-12 15:15:24.303000
	Edit pad (rev 743)		Rose	cv408	XVal Session 34	1	XVal Session 34-Typing - Text-1		2012-07-12 15:15:24.507000
	Edit pad (rev 744)		Matt	cv310	XVal Session 34	1	XVal Session 34-Typing - Text-1		2012-07-12 15:15:24.690000
	Edit pad (rev 745)		Capucine	cv402	XVal Session 34	1	XVal Session 34-Typing - Text-1		2012-07-12 15:15:24.704000
	Edit pad (rev 746)		charles	cv410	XVal Session 34	1	XVal Session 34-Typing - Text-1		2012-07-12 15:15:24.804000
	Edit pad (rev 747)		Rose	cv408	XVal Session 34	1	XVal Session 34-Typing - Text-1		2012-07-12 15:15:25.007000
	Edit pad (rev 748)		Matt	cv310	XVal Session 34	1	XVal Session 34-Typing - Text-1		2012-07-12 15:15:25.188000
	Edit pad (rev 749)		Capucine	cv402	XVal Session 34	1	XVal Session 34-Typing - Text-1		2012-07-12 15:15:25.208000
	Edit pad (rev 750)		charles	cv410	XVal Session 34	1	XVal Session 34-Typing - Text-1		2012-07-12 15:15:25.307000
	Edit pad (rev 751)		charles	cv410	XVal Session 34	1	XVal Session 34-Typing - Text-1		2012-07-12 15:15:25.820000
	Edit pad (rev 752)		Rose	cv408	XVal Session 34	1	XVal Session 34-Typing - Text-1		2012-07-12 15:15:26.395000
	Edit pad (rev 753)		Matt	cv310	XVal Session 34	1	XVal Session 34-Typing - Text-1		2012-07-12 15:15:26.416000
	Edit pad (rev 754)		charles	cv410	XVal Session 34	1	XVal Session 34-Typing - Text-1		2012-07-12 15:15:26.430000
	Edit pad (rev 755)		Capucine	cv402	XVal Session 34	1	XVal Session 34-Typing - Text-1		2012-07-12 15:15:26.736000
	Edit pad (rev 756)		Rose	cv408	XVal Session 34	1	XVal Session 34-Typing - Text-1		2012-07-12 15:15:26.896000
	Edit pad (rev 757)		charles	cv410	XVal Session 34	1	XVal Session 34-Typing - Text-1		2012-07-12 15:15:26.976000
	Edit pad (rev 758)		Capucine	cv402	XVal Session 34	1	XVal Session 34-Typing - Text-1		2012-07-12 15:15:27.242000
	Edit pad (rev 759)		charles	cv410	XVal Session 34	1	XVal Session 34-Typing - Text-1		2012-07-12 15:15:27.481000
	Edit pad (rev 760)		Matt	cv310	XVal Session 34	1	XVal Session 34-Typing - Text-1		2012-07-12 15:15:27.564000
	Edit pad (rev 761)		Capucine	cv402	XVal Session 34	1	XVal Session 34-Typing - Text-1		2012-07-12 15:15:27.752000
	Edit pad (rev 762)		charles	cv410	XVal Session 34	1	XVal Session 34-Typing - Text-1		2012-07-12 15:15:27.983000
	Edit pad (rev 763)		Matt	cv310	XVal Session 34	1	XVal Session 34-Typing - Text-1		2012-07-12 15:15:28.061000
	Edit pad (rev 764)		Rose	cv408	XVal Session 34	1	XVal Session 34-Typing - Text-1		2012-07-12 15:15:28.068000
	Edit pad (rev 765)		charles	cv410	XVal Session 34	1	XVal Session 34-Typing - Text-1		2012-07-12 15:15:28.492000
	Edit pad (rev 766)		Rose	cv408	XVal Session 34	1	XVal Session 34-Typing - Text-1		2012-07-12 15:15:28.569000
	Edit pad (rev 767)		Matt	cv310	XVal Session 34	1	XVal Session 34-Typing - Text-1		2012-07-12 15:15:28.576000
	Edit pad (rev 768)		Capucine	cv402	XVal Session 34	1	XVal Session 34-Typing - Text-1		2012-07-12 15:15:28.824000
	Edit pad (rev 769)		charles	cv410	XVal Session 34	1	XVal Session 34-Typing - Text-1		2012-07-12 15:15:28.992000
	Edit pad (rev 770)		Rose	cv408	XVal Session 34	1	XVal Session 34-Typing - Text-1		2012-07-12 15:15:29.068000
	Edit pad (rev 771)		Matt	cv310	XVal Session 34	1	XVal Session 34-Typing - Text-1		2012-07-12 15:15:29.092000
	Edit pad (rev 772)		Capucine	cv402	XVal Session 34	1	XVal Session 34-Typing - Text-1		2012-07-12 15:15:29.352000
	Edit pad (rev 773)		charles	cv410	XVal Session 34	1	XVal Session 34-Typing - Text-1		2012-07-12 15:15:29.490000
	Edit pad (rev 774)		Matt	cv310	XVal Session 34	1	XVal Session 34-Typing - Text-1		2012-07-12 15:15:29.592000
	Edit pad (rev 775)		Capucine	cv402	XVal Session 34	1	XVal Session 34-Typing - Text-1		2012-07-12 15:15:29.901000
	Edit pad (rev 776)		charles	cv410	XVal Session 34	1	XVal Session 34-Typing - Text-1		2012-07-12 15:15:29.991000
	Edit pad (rev 777)		Matt	cv310	XVal Session 34	1	XVal Session 34-Typing - Text-1		2012-07-12 15:15:30.152000
	Edit pad (rev 778)		Capucine	cv402	XVal Session 34	1	XVal Session 34-Typing - Text-1		2012-07-12 15:15:30.410000
	Edit pad (rev 779)		charles	cv410	XVal Session 34	1	XVal Session 34-Typing - Text-1		2012-07-12 15:15:30.499000
	Edit pad (rev 780)		Matt	cv310	XVal Session 34	1	XVal Session 34-Typing - Text-1		2012-07-12 15:15:30.703000
	Edit pad (rev 781)		Capucine	cv402	XVal Session 34	1	XVal Session 34-Typing - Text-1		2012-07-12 15:15:30.914000
	Edit pad (rev 782)		charles	cv410	XVal Session 34	1	XVal Session 34-Typing - Text-1		2012-07-12 15:15:31.008000
	Edit pad (rev 783)		charles	cv410	XVal Session 34	1	XVal Session 34-Typing - Text-1		2012-07-12 15:15:31.523000
	Edit pad (rev 784)		Matt	cv310	XVal Session 34	1	XVal Session 34-Typing - Text-1		2012-07-12 15:15:31.586000
	Edit pad (rev 785)		Rose	cv408	XVal Session 34	1	XVal Session 34-Typing - Text-1		2012-07-12 15:15:31.880000
	Edit pad (rev 786)		charles	cv410	XVal Session 34	1	XVal Session 34-Typing - Text-1		2012-07-12 15:15:32.022000
	Edit pad (rev 787)		Matt	cv310	XVal Session 34	1	XVal Session 34-Typing - Text-1		2012-07-12 15:15:32.092000
	Edit pad (rev 788)		Rose	cv408	XVal Session 34	1	XVal Session 34-Typing - Text-1		2012-07-12 15:15:32.382000
	Edit pad (rev 789)		charles	cv410	XVal Session 34	1	XVal Session 34-Typing - Text-1		2012-07-12 15:15:32.531000
	Edit pad (rev 790)		Rose	cv408	XVal Session 34	1	XVal Session 34-Typing - Text-1		2012-07-12 15:15:33.026000
	Edit pad (rev 791)		Capucine	cv402	XVal Session 34	1	XVal Session 34-Typing - Text-1		2012-07-12 15:15:33.028000
	Edit pad (rev 792)		charles	cv410	XVal Session 34	1	XVal Session 34-Typing - Text-1		2012-07-12 15:15:33.039000
	Edit pad (rev 793)		Capucine	cv402	XVal Session 34	1	XVal Session 34-Typing - Text-1		2012-07-12 15:15:33.530000
	Edit pad (rev 794)		Rose	cv408	XVal Session 34	1	XVal Session 34-Typing - Text-1		2012-07-12 15:15:33.538000
	Edit pad (rev 795)		charles	cv410	XVal Session 34	1	XVal Session 34-Typing - Text-1		2012-07-12 15:15:33.540000
	Edit pad (rev 796)		Rose	cv408	XVal Session 34	1	XVal Session 34-Typing - Text-1		2012-07-12 15:15:34.038000
	Edit pad (rev 797)		charles	cv410	XVal Session 34	1	XVal Session 34-Typing - Text-1		2012-07-12 15:15:34.088000
	Edit pad (rev 798)		Capucine	cv402	XVal Session 34	1	XVal Session 34-Typing - Text-1		2012-07-12 15:15:34.094000
	Edit pad (rev 799)		Matt	cv310	XVal Session 34	1	XVal Session 34-Typing - Text-1		2012-07-12 15:15:34.120000
	Edit pad (rev 800)		Capucine	cv402	XVal Session 34	1	XVal Session 34-Typing - Text-1		2012-07-12 15:15:34.530000
	Edit pad (rev 801)		charles	cv410	XVal Session 34	1	XVal Session 34-Typing - Text-1		2012-07-12 15:15:34.554000
	Edit pad (rev 802)		Matt	cv310	XVal Session 34	1	XVal Session 34-Typing - Text-1		2012-07-12 15:15:34.632000
	Edit pad (rev 803)		Capucine	cv402	XVal Session 34	1	XVal Session 34-Typing - Text-1		2012-07-12 15:15:35.032000
	Edit pad (rev 804)		charles	cv410	XVal Session 34	1	XVal Session 34-Typing - Text-1		2012-07-12 15:15:35.061000
	Edit pad (rev 805)		Matt	cv310	XVal Session 34	1	XVal Session 34-Typing - Text-1		2012-07-12 15:15:35.132000
	Edit pad (rev 806)		Rose	cv408	XVal Session 34	1	XVal Session 34-Typing - Text-1		2012-07-12 15:15:35.499000
	Edit pad (rev 807)		Capucine	cv402	XVal Session 34	1	XVal Session 34-Typing - Text-1		2012-07-12 15:15:35.534000
	Edit pad (rev 808)		charles	cv410	XVal Session 34	1	XVal Session 34-Typing - Text-1		2012-07-12 15:15:35.568000
	Edit pad (rev 809)		Matt	cv310	XVal Session 34	1	XVal Session 34-Typing - Text-1		2012-07-12 15:15:35.639000
	Edit pad (rev 810)		Rose	cv408	XVal Session 34	1	XVal Session 34-Typing - Text-1		2012-07-12 15:15:36.007000
	Edit pad (rev 811)		Capucine	cv402	XVal Session 34	1	XVal Session 34-Typing - Text-1		2012-07-12 15:15:36.046000
	Edit pad (rev 812)		charles	cv410	XVal Session 34	1	XVal Session 34-Typing - Text-1		2012-07-12 15:15:36.085000
	Edit pad (rev 813)		Matt	cv310	XVal Session 34	1	XVal Session 34-Typing - Text-1		2012-07-12 15:15:36.140000
	Edit pad (rev 814)		Rose	cv408	XVal Session 34	1	XVal Session 34-Typing - Text-1		2012-07-12 15:15:36.507000
	Edit pad (rev 815)		Capucine	cv402	XVal Session 34	1	XVal Session 34-Typing - Text-1		2012-07-12 15:15:36.547000
	Edit pad (rev 816)		charles	cv410	XVal Session 34	1	XVal Session 34-Typing - Text-1		2012-07-12 15:15:36.593000
	Edit pad (rev 817)		Matt	cv310	XVal Session 34	1	XVal Session 34-Typing - Text-1		2012-07-12 15:15:36.649000
	Edit pad (rev 818)		Capucine	cv402	XVal Session 34	1	XVal Session 34-Typing - Text-1		2012-07-12 15:15:37.046000
	Edit pad (rev 819)		charles	cv410	XVal Session 34	1	XVal Session 34-Typing - Text-1		2012-07-12 15:15:37.104000
	Edit pad (rev 820)		Matt	cv310	XVal Session 34	1	XVal Session 34-Typing - Text-1		2012-07-12 15:15:37.151000
	Edit pad (rev 821)		Rose	cv408	XVal Session 34	1	XVal Session 34-Typing - Text-1		2012-07-12 15:15:37.543000
	Edit pad (rev 822)		charles	cv410	XVal Session 34	1	XVal Session 34-Typing - Text-1		2012-07-12 15:15:37.617000
	Edit pad (rev 823)		Matt	cv310	XVal Session 34	1	XVal Session 34-Typing - Text-1		2012-07-12 15:15:37.815000
	Edit pad (rev 824)		charles	cv410	XVal Session 34	1	XVal Session 34-Typing - Text-1		2012-07-12 15:15:38.118000
	Edit pad (rev 825)		Matt	cv310	XVal Session 34	1	XVal Session 34-Typing - Text-1		2012-07-12 15:15:38.316000
	Edit pad (rev 826)		charles	cv410	XVal Session 34	1	XVal Session 34-Typing - Text-1		2012-07-12 15:15:38.622000
	Edit pad (rev 827)		Matt	cv310	XVal Session 34	1	XVal Session 34-Typing - Text-1		2012-07-12 15:15:38.828000
	Edit pad (rev 828)		Capucine	cv402	XVal Session 34	1	XVal Session 34-Typing - Text-1		2012-07-12 15:15:39.021000
	Edit pad (rev 829)		charles	cv410	XVal Session 34	1	XVal Session 34-Typing - Text-1		2012-07-12 15:15:39.131000
	Edit pad (rev 830)		Matt	cv310	XVal Session 34	1	XVal Session 34-Typing - Text-1		2012-07-12 15:15:39.329000
	Edit pad (rev 831)		Rose	cv408	XVal Session 34	1	XVal Session 34-Typing - Text-1		2012-07-12 15:15:39.376000
	Edit pad (rev 832)		Capucine	cv402	XVal Session 34	1	XVal Session 34-Typing - Text-1		2012-07-12 15:15:39.546000
	Edit pad (rev 833)		charles	cv410	XVal Session 34	1	XVal Session 34-Typing - Text-1		2012-07-12 15:15:39.638000
	Edit pad (rev 834)		Matt	cv310	XVal Session 34	1	XVal Session 34-Typing - Text-1		2012-07-12 15:15:39.839000
	Edit pad (rev 835)		Rose	cv408	XVal Session 34	1	XVal Session 34-Typing - Text-1		2012-07-12 15:15:39.881000
	Edit pad (rev 836)		Capucine	cv402	XVal Session 34	1	XVal Session 34-Typing - Text-1		2012-07-12 15:15:40.047000
	Edit pad (rev 837)		charles	cv410	XVal Session 34	1	XVal Session 34-Typing - Text-1		2012-07-12 15:15:40.142000
	Edit pad (rev 838)		Matt	cv310	XVal Session 34	1	XVal Session 34-Typing - Text-1		2012-07-12 15:15:40.344000
	Edit pad (rev 839)		Rose	cv408	XVal Session 34	1	XVal Session 34-Typing - Text-1		2012-07-12 15:15:40.382000
	Edit pad (rev 840)		Capucine	cv402	XVal Session 34	1	XVal Session 34-Typing - Text-1		2012-07-12 15:15:40.550000
	Edit pad (rev 841)		charles	cv410	XVal Session 34	1	XVal Session 34-Typing - Text-1		2012-07-12 15:15:40.647000
	Edit pad (rev 842)		Rose	cv408	XVal Session 34	1	XVal Session 34-Typing - Text-1		2012-07-12 15:15:40.889000
	Edit pad (rev 843)		Capucine	cv402	XVal Session 34	1	XVal Session 34-Typing - Text-1		2012-07-12 15:15:41.049000
	Edit pad (rev 844)		Matt	cv310	XVal Session 34	1	XVal Session 34-Typing - Text-1		2012-07-12 15:15:41.079000
	Edit pad (rev 845)		charles	cv410	XVal Session 34	1	XVal Session 34-Typing - Text-1		2012-07-12 15:15:41.147000
	Edit pad (rev 846)		Rose	cv408	XVal Session 34	1	XVal Session 34-Typing - Text-1		2012-07-12 15:15:41.391000
	Edit pad (rev 847)		charles	cv410	XVal Session 34	1	XVal Session 34-Typing - Text-1		2012-07-12 15:15:41.648000
	Edit pad (rev 848)		Capucine	cv402	XVal Session 34	1	XVal Session 34-Typing - Text-1		2012-07-12 15:15:41.723000
	Edit pad (rev 849)		Rose	cv408	XVal Session 34	1	XVal Session 34-Typing - Text-1		2012-07-12 15:15:41.897000
	Edit pad (rev 850)		charles	cv410	XVal Session 34	1	XVal Session 34-Typing - Text-1		2012-07-12 15:15:42.148000
	Edit pad (rev 851)		Capucine	cv402	XVal Session 34	1	XVal Session 34-Typing - Text-1		2012-07-12 15:15:42.224000
	Edit pad (rev 852)		Matt	cv310	XVal Session 34	1	XVal Session 34-Typing - Text-1		2012-07-12 15:15:42.233000
	Edit pad (rev 853)		Rose	cv408	XVal Session 34	1	XVal Session 34-Typing - Text-1		2012-07-12 15:15:42.396000
	Edit pad (rev 854)		charles	cv410	XVal Session 34	1	XVal Session 34-Typing - Text-1		2012-07-12 15:15:42.675000
	Edit pad (rev 855)		Capucine	cv402	XVal Session 34	1	XVal Session 34-Typing - Text-1		2012-07-12 15:15:42.723000
	Edit pad (rev 856)		Matt	cv310	XVal Session 34	1	XVal Session 34-Typing - Text-1		2012-07-12 15:15:42.733000
	Edit pad (rev 857)		charles	cv410	XVal Session 34	1	XVal Session 34-Typing - Text-1		2012-07-12 15:15:43.148000
	Edit pad (rev 858)		Capucine	cv402	XVal Session 34	1	XVal Session 34-Typing - Text-1		2012-07-12 15:15:43.225000
	Edit pad (rev 859)		Matt	cv310	XVal Session 34	1	XVal Session 34-Typing - Text-1		2012-07-12 15:15:43.234000
	Edit pad (rev 860)		Rose	cv408	XVal Session 34	1	XVal Session 34-Typing - Text-1		2012-07-12 15:15:43.471000
	Edit pad (rev 861)		charles	cv410	XVal Session 34	1	XVal Session 34-Typing - Text-1		2012-07-12 15:15:43.647000
	Edit pad (rev 862)		Rose	cv408	XVal Session 34	1	XVal Session 34-Typing - Text-1		2012-07-12 15:15:43.984000
	Edit pad (rev 863)		Matt	cv310	XVal Session 34	1	XVal Session 34-Typing - Text-1		2012-07-12 15:15:44.028000
	Edit pad (rev 864)		charles	cv410	XVal Session 34	1	XVal Session 34-Typing - Text-1		2012-07-12 15:15:44.150000
	Edit pad (rev 865)		Capucine	cv402	XVal Session 34	1	XVal Session 34-Typing - Text-1		2012-07-12 15:15:44.401000
	Edit pad (rev 866)		Rose	cv408	XVal Session 34	1	XVal Session 34-Typing - Text-1		2012-07-12 15:15:44.499000
	Edit pad (rev 867)		Matt	cv310	XVal Session 34	1	XVal Session 34-Typing - Text-1		2012-07-12 15:15:44.536000
	Edit pad (rev 868)		charles	cv410	XVal Session 34	1	XVal Session 34-Typing - Text-1		2012-07-12 15:15:44.674000
	Edit pad (rev 869)		Capucine	cv402	XVal Session 34	1	XVal Session 34-Typing - Text-1		2012-07-12 15:15:44.913000
	Edit pad (rev 870)		Rose	cv408	XVal Session 34	1	XVal Session 34-Typing - Text-1		2012-07-12 15:15:45.015000
	Edit pad (rev 871)		Matt	cv310	XVal Session 34	1	XVal Session 34-Typing - Text-1		2012-07-12 15:15:45.041000
	Edit pad (rev 872)		charles	cv410	XVal Session 34	1	XVal Session 34-Typing - Text-1		2012-07-12 15:15:45.182000
	Edit pad (rev 873)		Capucine	cv402	XVal Session 34	1	XVal Session 34-Typing - Text-1		2012-07-12 15:15:45.413000
	Edit pad (rev 874)		Rose	cv408	XVal Session 34	1	XVal Session 34-Typing - Text-1		2012-07-12 15:15:45.521000
	Edit pad (rev 875)		Matt	cv310	XVal Session 34	1	XVal Session 34-Typing - Text-1		2012-07-12 15:15:45.540000
	Edit pad (rev 876)		charles	cv410	XVal Session 34	1	XVal Session 34-Typing - Text-1		2012-07-12 15:15:45.680000
	Edit pad (rev 877)		Capucine	cv402	XVal Session 34	1	XVal Session 34-Typing - Text-1		2012-07-12 15:15:45.922000
	Edit pad (rev 878)		Rose	cv408	XVal Session 34	1	XVal Session 34-Typing - Text-1		2012-07-12 15:15:46.020000
	Edit pad (rev 879)		Matt	cv310	XVal Session 34	1	XVal Session 34-Typing - Text-1		2012-07-12 15:15:46.045000
	Edit pad (rev 880)		charles	cv410	XVal Session 34	1	XVal Session 34-Typing - Text-1		2012-07-12 15:15:46.313000
	Edit pad (rev 881)		Capucine	cv402	XVal Session 34	1	XVal Session 34-Typing - Text-1		2012-07-12 15:15:46.421000
	Edit pad (rev 882)		Matt	cv310	XVal Session 34	1	XVal Session 34-Typing - Text-1		2012-07-12 15:15:46.553000
	Edit pad (rev 883)		Rose	cv408	XVal Session 34	1	XVal Session 34-Typing - Text-1		2012-07-12 15:15:46.555000
	Edit pad (rev 884)		charles	cv410	XVal Session 34	1	XVal Session 34-Typing - Text-1		2012-07-12 15:15:46.820000
	Edit pad (rev 885)		Capucine	cv402	XVal Session 34	1	XVal Session 34-Typing - Text-1		2012-07-12 15:15:46.958000
	Edit pad (rev 886)		Rose	cv408	XVal Session 34	1	XVal Session 34-Typing - Text-1		2012-07-12 15:15:47.020000
	Edit pad (rev 887)		Matt	cv310	XVal Session 34	1	XVal Session 34-Typing - Text-1		2012-07-12 15:15:47.061000
	Edit pad (rev 888)		charles	cv410	XVal Session 34	1	XVal Session 34-Typing - Text-1		2012-07-12 15:15:47.320000
	Edit pad (rev 889)		Capucine	cv402	XVal Session 34	1	XVal Session 34-Typing - Text-1		2012-07-12 15:15:47.469000
	Edit pad (rev 890)		Rose	cv408	XVal Session 34	1	XVal Session 34-Typing - Text-1		2012-07-12 15:15:47.520000
	Edit pad (rev 891)		Matt	cv310	XVal Session 34	1	XVal Session 34-Typing - Text-1		2012-07-12 15:15:47.568000
	Edit pad (rev 892)		charles	cv410	XVal Session 34	1	XVal Session 34-Typing - Text-1		2012-07-12 15:15:47.820000
	Edit pad (rev 893)		Capucine	cv402	XVal Session 34	1	XVal Session 34-Typing - Text-1		2012-07-12 15:15:47.969000
	Edit pad (rev 894)		Rose	cv408	XVal Session 34	1	XVal Session 34-Typing - Text-1		2012-07-12 15:15:48.020000
	Edit pad (rev 895)		Matt	cv310	XVal Session 34	1	XVal Session 34-Typing - Text-1		2012-07-12 15:15:48.076000
	Edit pad (rev 896)		Capucine	cv402	XVal Session 34	1	XVal Session 34-Typing - Text-1		2012-07-12 15:15:48.469000
	Edit pad (rev 897)		Rose	cv408	XVal Session 34	1	XVal Session 34-Typing - Text-1		2012-07-12 15:15:48.522000
	Edit pad (rev 898)		Matt	cv310	XVal Session 34	1	XVal Session 34-Typing - Text-1		2012-07-12 15:15:48.575000
	Edit pad (rev 899)		charles	cv410	XVal Session 34	1	XVal Session 34-Typing - Text-1		2012-07-12 15:15:48.913000
	Edit pad (rev 900)		Capucine	cv402	XVal Session 34	1	XVal Session 34-Typing - Text-1		2012-07-12 15:15:48.970000
	Edit pad (rev 901)		Rose	cv408	XVal Session 34	1	XVal Session 34-Typing - Text-1		2012-07-12 15:15:49.030000
	Edit pad (rev 902)		Matt	cv310	XVal Session 34	1	XVal Session 34-Typing - Text-1		2012-07-12 15:15:49.076000
	Edit pad (rev 903)		Capucine	cv402	XVal Session 34	1	XVal Session 34-Typing - Text-1		2012-07-12 15:15:49.474000
	Edit pad (rev 904)		Rose	cv408	XVal Session 34	1	XVal Session 34-Typing - Text-1		2012-07-12 15:15:49.537000
	Edit pad (rev 905)		Matt	cv310	XVal Session 34	1	XVal Session 34-Typing - Text-1		2012-07-12 15:15:49.577000
	Edit pad (rev 906)		Capucine	cv402	XVal Session 34	1	XVal Session 34-Typing - Text-1		2012-07-12 15:15:49.984000
	Edit pad (rev 907)		Rose	cv408	XVal Session 34	1	XVal Session 34-Typing - Text-1		2012-07-12 15:15:50.038000
	Edit pad (rev 908)		Matt	cv310	XVal Session 34	1	XVal Session 34-Typing - Text-1		2012-07-12 15:15:50.076000
	Edit pad (rev 909)		Capucine	cv402	XVal Session 34	1	XVal Session 34-Typing - Text-1		2012-07-12 15:15:50.486000
	Edit pad (rev 910)		Rose	cv408	XVal Session 34	1	XVal Session 34-Typing - Text-1		2012-07-12 15:15:50.543000
	Edit pad (rev 911)		Matt	cv310	XVal Session 34	1	XVal Session 34-Typing - Text-1		2012-07-12 15:15:50.589000
	Edit pad (rev 912)		Capucine	cv402	XVal Session 34	1	XVal Session 34-Typing - Text-1		2012-07-12 15:15:50.984000
	Edit pad (rev 913)		Rose	cv408	XVal Session 34	1	XVal Session 34-Typing - Text-1		2012-07-12 15:15:51.054000
	Edit pad (rev 914)		Matt	cv310	XVal Session 34	1	XVal Session 34-Typing - Text-1		2012-07-12 15:15:51.124000
	Edit pad (rev 915)		Matt	cv310	XVal Session 34	1	XVal Session 34-Typing - Text-1		2012-07-12 15:15:51.625000
	Edit pad (rev 916)		Rose	cv408	XVal Session 34	1	XVal Session 34-Typing - Text-1		2012-07-12 15:15:51.655000
	Edit pad (rev 917)		Capucine	cv402	XVal Session 34	1	XVal Session 34-Typing - Text-1		2012-07-12 15:15:51.975000
	Edit pad (rev 918)		Matt	cv310	XVal Session 34	1	XVal Session 34-Typing - Text-1		2012-07-12 15:15:52.124000
	Edit pad (rev 919)		Rose	cv408	XVal Session 34	1	XVal Session 34-Typing - Text-1		2012-07-12 15:15:52.163000
	Edit pad (rev 920)		Capucine	cv402	XVal Session 34	1	XVal Session 34-Typing - Text-1		2012-07-12 15:15:52.456000
	Edit pad (rev 921)		Matt	cv310	XVal Session 34	1	XVal Session 34-Typing - Text-1		2012-07-12 15:15:52.623000
	Edit pad (rev 922)		Rose	cv408	XVal Session 34	1	XVal Session 34-Typing - Text-1		2012-07-12 15:15:52.662000
	Edit pad (rev 923)		Capucine	cv402	XVal Session 34	1	XVal Session 34-Typing - Text-1		2012-07-12 15:15:53.066000
	Edit pad (rev 924)		Matt	cv310	XVal Session 34	1	XVal Session 34-Typing - Text-1		2012-07-12 15:15:53.124000
	Edit pad (rev 925)		Capucine	cv402	XVal Session 34	1	XVal Session 34-Typing - Text-1		2012-07-12 15:15:53.565000
	Edit pad (rev 926)		Matt	cv310	XVal Session 34	1	XVal Session 34-Typing - Text-1		2012-07-12 15:15:53.623000
	Edit pad (rev 927)		Matt	cv310	XVal Session 34	1	XVal Session 34-Typing - Text-1		2012-07-12 15:15:54.125000
	Edit pad (rev 928)		Rose	cv408	XVal Session 34	1	XVal Session 34-Typing - Text-1		2012-07-12 15:15:54.539000
	Edit pad (rev 929)		Matt	cv310	XVal Session 34	1	XVal Session 34-Typing - Text-1		2012-07-12 15:15:54.854000
	Edit pad (rev 930)		Rose	cv408	XVal Session 34	1	XVal Session 34-Typing - Text-1		2012-07-12 15:15:55.037000
	Edit pad (rev 931)		Matt	cv310	XVal Session 34	1	XVal Session 34-Typing - Text-1		2012-07-12 15:15:55.359000
	Edit pad (rev 932)		Rose	cv408	XVal Session 34	1	XVal Session 34-Typing - Text-1		2012-07-12 15:15:55.537000
	Edit pad (rev 933)		Capucine	cv402	XVal Session 34	1	XVal Session 34-Typing - Text-1		2012-07-12 15:15:55.598000
	Edit pad (rev 934)		Rose	cv408	XVal Session 34	1	XVal Session 34-Typing - Text-1		2012-07-12 15:15:56.038000
	Edit pad (rev 935)		Capucine	cv402	XVal Session 34	1	XVal Session 34-Typing - Text-1		2012-07-12 15:15:56.287000
	Edit pad (rev 936)		Matt	cv310	XVal Session 34	1	XVal Session 34-Typing - Text-1		2012-07-12 15:15:56.406000
	Edit pad (rev 937)		Rose	cv408	XVal Session 34	1	XVal Session 34-Typing - Text-1		2012-07-12 15:15:56.545000
	Edit pad (rev 938)		Capucine	cv402	XVal Session 34	1	XVal Session 34-Typing - Text-1		2012-07-12 15:15:56.796000
	Edit pad (rev 939)		Matt	cv310	XVal Session 34	1	XVal Session 34-Typing - Text-1		2012-07-12 15:15:56.904000
	Edit pad (rev 940)		Rose	cv408	XVal Session 34	1	XVal Session 34-Typing - Text-1		2012-07-12 15:15:57.053000
	Edit pad (rev 941)		Capucine	cv402	XVal Session 34	1	XVal Session 34-Typing - Text-1		2012-07-12 15:15:57.341000
	Edit pad (rev 942)		Matt	cv310	XVal Session 34	1	XVal Session 34-Typing - Text-1		2012-07-12 15:15:57.405000
	Edit pad (rev 943)		Capucine	cv402	XVal Session 34	1	XVal Session 34-Typing - Text-1		2012-07-12 15:15:57.846000
	Edit pad (rev 944)		Matt	cv310	XVal Session 34	1	XVal Session 34-Typing - Text-1		2012-07-12 15:15:57.905000
	Edit pad (rev 945)		Rose	cv408	XVal Session 34	1	XVal Session 34-Typing - Text-1		2012-07-12 15:15:58.372000
	Edit pad (rev 946)		Capucine	cv402	XVal Session 34	1	XVal Session 34-Typing - Text-1		2012-07-12 15:15:58.407000
	Edit pad (rev 947)		Matt	cv310	XVal Session 34	1	XVal Session 34-Typing - Text-1		2012-07-12 15:15:58.419000
	Edit pad (rev 948)		Rose	cv408	XVal Session 34	1	XVal Session 34-Typing - Text-1		2012-07-12 15:15:58.882000
	Edit pad (rev 949)		Capucine	cv402	XVal Session 34	1	XVal Session 34-Typing - Text-1		2012-07-12 15:15:58.910000
	Edit pad (rev 950)		Matt	cv310	XVal Session 34	1	XVal Session 34-Typing - Text-1		2012-07-12 15:15:58.920000
	Edit pad (rev 951)		Rose	cv408	XVal Session 34	1	XVal Session 34-Typing - Text-1		2012-07-12 15:15:59.382000
	Edit pad (rev 952)		Matt	cv310	XVal Session 34	1	XVal Session 34-Typing - Text-1		2012-07-12 15:15:59.422000
	Edit pad (rev 953)		Capucine	cv402	XVal Session 34	1	XVal Session 34-Typing - Text-1		2012-07-12 15:15:59.762000
	Edit pad (rev 954)		Rose	cv408	XVal Session 34	1	XVal Session 34-Typing - Text-1		2012-07-12 15:15:59.880000
	Edit pad (rev 955)		Matt	cv310	XVal Session 34	1	XVal Session 34-Typing - Text-1		2012-07-12 15:15:59.921000
	Edit pad (rev 956)		Matt	cv310	XVal Session 34	1	XVal Session 34-Typing - Text-1		2012-07-12 15:16:00.431000
	Edit pad (rev 957)		Rose	cv408	XVal Session 34	1	XVal Session 34-Typing - Text-1		2012-07-12 15:16:00.472000
	Edit pad (rev 958)		Rose	cv408	XVal Session 34	1	XVal Session 34-Typing - Text-1		2012-07-12 15:16:00.975000
	Edit pad (rev 959)		Capucine	cv402	XVal Session 34	1	XVal Session 34-Typing - Text-1		2012-07-12 15:16:01.040000
	Edit pad (rev 960)		Capucine	cv402	XVal Session 34	1	XVal Session 34-Typing - Text-1		2012-07-12 15:16:01.556000
	Edit pad (rev 961)		Rose	cv408	XVal Session 34	1	XVal Session 34-Typing - Text-1		2012-07-12 15:16:01.560000
	Edit pad (rev 962)		Rose	cv408	XVal Session 34	1	XVal Session 34-Typing - Text-1		2012-07-12 15:16:02.063000
	Edit pad (rev 963)		Rose	cv408	XVal Session 34	1	XVal Session 34-Typing - Text-1		2012-07-12 15:16:02.570000
	Edit pad (rev 964)		Capucine	cv402	XVal Session 34	1	XVal Session 34-Typing - Text-1		2012-07-12 15:16:02.974000
	Edit pad (rev 965)		Rose	cv408	XVal Session 34	1	XVal Session 34-Typing - Text-1		2012-07-12 15:16:03.072000
	Edit pad (rev 966)		Capucine	cv402	XVal Session 34	1	XVal Session 34-Typing - Text-1		2012-07-12 15:16:03.484000
	Edit pad (rev 967)		Rose	cv408	XVal Session 34	1	XVal Session 34-Typing - Text-1		2012-07-12 15:16:03.571000
	Edit pad (rev 968)		Capucine	cv402	XVal Session 34	1	XVal Session 34-Typing - Text-1		2012-07-12 15:16:03.985000
	Edit pad (rev 969)		Rose	cv408	XVal Session 34	1	XVal Session 34-Typing - Text-1		2012-07-12 15:16:04.069000
	Edit pad (rev 970)		Capucine	cv402	XVal Session 34	1	XVal Session 34-Typing - Text-1		2012-07-12 15:16:04.487000
	Edit pad (rev 971)		Rose	cv408	XVal Session 34	1	XVal Session 34-Typing - Text-1		2012-07-12 15:16:04.569000
	Edit pad (rev 972)		Capucine	cv402	XVal Session 34	1	XVal Session 34-Typing - Text-1		2012-07-12 15:16:05.365000
	Edit pad (rev 973)		Rose	cv408	XVal Session 34	1	XVal Session 34-Typing - Text-1		2012-07-12 15:16:05.677000
	Edit pad (rev 974)		Capucine	cv402	XVal Session 34	1	XVal Session 34-Typing - Text-1		2012-07-12 15:16:05.874000
	Edit pad (rev 975)		Rose	cv408	XVal Session 34	1	XVal Session 34-Typing - Text-1		2012-07-12 15:16:06.319000
	Edit pad (rev 976)		Capucine	cv402	XVal Session 34	1	XVal Session 34-Typing - Text-1		2012-07-12 15:16:06.377000
	Edit pad (rev 977)		Rose	cv408	XVal Session 34	1	XVal Session 34-Typing - Text-1		2012-07-12 15:16:06.820000
	Edit pad (rev 978)		Capucine	cv402	XVal Session 34	1	XVal Session 34-Typing - Text-1		2012-07-12 15:16:06.876000
	Edit pad (rev 979)		Capucine	cv402	XVal Session 34	1	XVal Session 34-Typing - Text-1		2012-07-12 15:16:07.390000
	Edit pad (rev 980)		Rose	cv408	XVal Session 34	1	XVal Session 34-Typing - Text-1		2012-07-12 15:16:07.735000
	Edit pad (rev 981)		Capucine	cv402	XVal Session 34	1	XVal Session 34-Typing - Text-1		2012-07-12 15:16:07.888000
	Edit pad (rev 982)		Rose	cv408	XVal Session 34	1	XVal Session 34-Typing - Text-1		2012-07-12 15:16:08.444000
	Edit pad (rev 983)		Rose	cv408	XVal Session 34	1	XVal Session 34-Typing - Text-1		2012-07-12 15:16:08.944000
	Edit pad (rev 984)		Capucine	cv402	XVal Session 34	1	XVal Session 34-Typing - Text-1		2012-07-12 15:16:10.199000
	Edit pad (rev 985)		Rose	cv408	XVal Session 34	1	XVal Session 34-Typing - Text-1		2012-07-12 15:16:10.552000
	Edit pad (rev 986)		Capucine	cv402	XVal Session 34	1	XVal Session 34-Typing - Text-1		2012-07-12 15:16:10.702000
	Edit pad (rev 987)		Rose	cv408	XVal Session 34	1	XVal Session 34-Typing - Text-1		2012-07-12 15:16:11.053000
	Edit pad (rev 988)		Capucine	cv402	XVal Session 34	1	XVal Session 34-Typing - Text-1		2012-07-12 15:16:11.202000
	Edit pad (rev 989)		Rose	cv408	XVal Session 34	1	XVal Session 34-Typing - Text-1		2012-07-12 15:16:11.553000
	Edit pad (rev 990)		Rose	cv408	XVal Session 34	1	XVal Session 34-Typing - Text-1		2012-07-12 15:16:12.054000
	Edit pad (rev 991)		Capucine	cv402	XVal Session 34	1	XVal Session 34-Typing - Text-1		2012-07-12 15:16:13.398000
	Edit pad (rev 992)		Rose	cv408	XVal Session 34	1	XVal Session 34-Typing - Text-1		2012-07-12 15:16:13.735000
	Edit pad (rev 993)		Capucine	cv402	XVal Session 34	1	XVal Session 34-Typing - Text-1		2012-07-12 15:16:13.908000
	Edit pad (rev 994)		Rose	cv408	XVal Session 34	1	XVal Session 34-Typing - Text-1		2012-07-12 15:16:14.364000
	Edit pad (rev 995)		Capucine	cv402	XVal Session 34	1	XVal Session 34-Typing - Text-1		2012-07-12 15:16:14.407000
	Edit pad (rev 996)		Rose	cv408	XVal Session 34	1	XVal Session 34-Typing - Text-1		2012-07-12 15:16:14.866000
	Edit pad (rev 997)		Rose	cv408	XVal Session 34	1	XVal Session 34-Typing - Text-1		2012-07-12 15:16:15.366000
	Edit pad (rev 998)		Capucine	cv402	XVal Session 34	1	XVal Session 34-Typing - Text-1		2012-07-12 15:16:15.884000
	Edit pad (rev 999)		Rose	cv408	XVal Session 34	1	XVal Session 34-Typing - Text-1		2012-07-12 15:16:15.909000
	Edit pad (rev 1000)		Capucine	cv402	XVal Session 34	1	XVal Session 34-Typing - Text-1		2012-07-12 15:16:16.393000
	Edit pad (rev 1001)		Rose	cv408	XVal Session 34	1	XVal Session 34-Typing - Text-1		2012-07-12 15:16:16.460000
	Edit pad (rev 1002)		Rose	cv408	XVal Session 34	1	XVal Session 34-Typing - Text-1		2012-07-12 15:16:16.968000
	Edit pad (rev 1003)		Capucine	cv402	XVal Session 34	1	XVal Session 34-Typing - Text-1		2012-07-12 15:16:17.466000
	Edit pad (rev 1004)		Rose	cv408	XVal Session 34	1	XVal Session 34-Typing - Text-1		2012-07-12 15:16:17.475000
	Edit pad (rev 1005)		Matt	cv310	XVal Session 34	1	XVal Session 34-Typing - Text-1		2012-07-12 15:16:17.856000
	Edit pad (rev 1006)		Capucine	cv402	XVal Session 34	1	XVal Session 34-Typing - Text-1		2012-07-12 15:16:17.966000
	Edit pad (rev 1007)		Rose	cv408	XVal Session 34	1	XVal Session 34-Typing - Text-1		2012-07-12 15:16:17.988000
	Edit pad (rev 1008)		Matt	cv310	XVal Session 34	1	XVal Session 34-Typing - Text-1		2012-07-12 15:16:18.360000
	Edit pad (rev 1009)		Capucine	cv402	XVal Session 34	1	XVal Session 34-Typing - Text-1		2012-07-12 15:16:18.480000
	Edit pad (rev 1010)		Rose	cv408	XVal Session 34	1	XVal Session 34-Typing - Text-1		2012-07-12 15:16:18.493000
	Edit pad (rev 1011)		charles	cv410	XVal Session 34	1	XVal Session 34-Typing - Text-1		2012-07-12 15:16:18.703000
	Edit pad (rev 1012)		Matt	cv310	XVal Session 34	1	XVal Session 34-Typing - Text-1		2012-07-12 15:16:18.858000
	Edit pad (rev 1013)		Capucine	cv402	XVal Session 34	1	XVal Session 34-Typing - Text-1		2012-07-12 15:16:18.984000
	Edit pad (rev 1014)		Rose	cv408	XVal Session 34	1	XVal Session 34-Typing - Text-1		2012-07-12 15:16:19.211000
	Edit pad (rev 1015)		Matt	cv310	XVal Session 34	1	XVal Session 34-Typing - Text-1		2012-07-12 15:16:19.358000
	Edit pad (rev 1016)		Capucine	cv402	XVal Session 34	1	XVal Session 34-Typing - Text-1		2012-07-12 15:16:19.484000
	Edit pad (rev 1017)		Rose	cv408	XVal Session 34	1	XVal Session 34-Typing - Text-1		2012-07-12 15:16:19.718000
	Edit pad (rev 1018)		Matt	cv310	XVal Session 34	1	XVal Session 34-Typing - Text-1		2012-07-12 15:16:19.858000
	Edit pad (rev 1019)		Capucine	cv402	XVal Session 34	1	XVal Session 34-Typing - Text-1		2012-07-12 15:16:19.986000
	Edit pad (rev 1020)		Rose	cv408	XVal Session 34	1	XVal Session 34-Typing - Text-1		2012-07-12 15:16:20.216000
	Edit pad (rev 1021)		Matt	cv310	XVal Session 34	1	XVal Session 34-Typing - Text-1		2012-07-12 15:16:20.391000
	Edit pad (rev 1022)		charles	cv410	XVal Session 34	1	XVal Session 34-Typing - Text-1		2012-07-12 15:16:20.456000
	Edit pad (rev 1023)		Capucine	cv402	XVal Session 34	1	XVal Session 34-Typing - Text-1		2012-07-12 15:16:20.499000
	Edit pad (rev 1024)		Rose	cv408	XVal Session 34	1	XVal Session 34-Typing - Text-1		2012-07-12 15:16:20.716000
	Edit pad (rev 1025)		Matt	cv310	XVal Session 34	1	XVal Session 34-Typing - Text-1		2012-07-12 15:16:21.218000
	Edit pad (rev 1026)		Rose	cv408	XVal Session 34	1	XVal Session 34-Typing - Text-1		2012-07-12 15:16:21.224000
	Edit pad (rev 1027)		Capucine	cv402	XVal Session 34	1	XVal Session 34-Typing - Text-1		2012-07-12 15:16:21.470000
	Edit pad (rev 1028)		Matt	cv310	XVal Session 34	1	XVal Session 34-Typing - Text-1		2012-07-12 15:16:21.718000
	Edit pad (rev 1029)		Rose	cv408	XVal Session 34	1	XVal Session 34-Typing - Text-1		2012-07-12 15:16:21.751000
	Edit pad (rev 1030)		Capucine	cv402	XVal Session 34	1	XVal Session 34-Typing - Text-1		2012-07-12 15:16:21.969000
	Edit pad (rev 1031)		Rose	cv408	XVal Session 34	1	XVal Session 34-Typing - Text-1		2012-07-12 15:16:22.274000
	Edit pad (rev 1032)		Matt	cv310	XVal Session 34	1	XVal Session 34-Typing - Text-1		2012-07-12 15:16:22.357000
	Edit pad (rev 1033)		Capucine	cv402	XVal Session 34	1	XVal Session 34-Typing - Text-1		2012-07-12 15:16:22.467000
	Edit pad (rev 1034)		Rose	cv408	XVal Session 34	1	XVal Session 34-Typing - Text-1		2012-07-12 15:16:22.757000
	Edit pad (rev 1035)		Capucine	cv402	XVal Session 34	1	XVal Session 34-Typing - Text-1		2012-07-12 15:16:22.969000
	Edit pad (rev 1036)		Matt	cv310	XVal Session 34	1	XVal Session 34-Typing - Text-1		2012-07-12 15:16:23.158000
	Edit pad (rev 1037)		charles	cv410	XVal Session 34	1	XVal Session 34-Typing - Text-1		2012-07-12 15:16:23.182000
	Edit pad (rev 1038)		Rose	cv408	XVal Session 34	1	XVal Session 34-Typing - Text-1		2012-07-12 15:16:23.258000
	Edit pad (rev 1039)		Capucine	cv402	XVal Session 34	1	XVal Session 34-Typing - Text-1		2012-07-12 15:16:23.484000
	Edit pad (rev 1040)		Matt	cv310	XVal Session 34	1	XVal Session 34-Typing - Text-1		2012-07-12 15:16:23.654000
	Edit pad (rev 1041)		charles	cv410	XVal Session 34	1	XVal Session 34-Typing - Text-1		2012-07-12 15:16:23.689000
	Edit pad (rev 1042)		Rose	cv408	XVal Session 34	1	XVal Session 34-Typing - Text-1		2012-07-12 15:16:23.759000
	Edit pad (rev 1043)		Capucine	cv402	XVal Session 34	1	XVal Session 34-Typing - Text-1		2012-07-12 15:16:23.989000
	Edit pad (rev 1044)		Matt	cv310	XVal Session 34	1	XVal Session 34-Typing - Text-1		2012-07-12 15:16:24.154000
	Edit pad (rev 1045)		Rose	cv408	XVal Session 34	1	XVal Session 34-Typing - Text-1		2012-07-12 15:16:24.261000
	Edit pad (rev 1046)		charles	cv410	XVal Session 34	1	XVal Session 34-Typing - Text-1		2012-07-12 15:16:24.468000
	Edit pad (rev 1047)		Capucine	cv402	XVal Session 34	1	XVal Session 34-Typing - Text-1		2012-07-12 15:16:24.508000
	Edit pad (rev 1048)		Matt	cv310	XVal Session 34	1	XVal Session 34-Typing - Text-1		2012-07-12 15:16:24.952000
	Edit pad (rev 1049)		charles	cv410	XVal Session 34	1	XVal Session 34-Typing - Text-1		2012-07-12 15:16:24.976000
	Edit pad (rev 1050)		Capucine	cv402	XVal Session 34	1	XVal Session 34-Typing - Text-1		2012-07-12 15:16:25.017000
	Edit pad (rev 1051)		Matt	cv310	XVal Session 34	1	XVal Session 34-Typing - Text-1		2012-07-12 15:16:25.451000
	Edit pad (rev 1052)		charles	cv410	XVal Session 34	1	XVal Session 34-Typing - Text-1		2012-07-12 15:16:25.477000
	Edit pad (rev 1053)		Rose	cv408	XVal Session 34	1	XVal Session 34-Typing - Text-1		2012-07-12 15:16:25.749000
	Edit pad (rev 1054)		Matt	cv310	XVal Session 34	1	XVal Session 34-Typing - Text-1		2012-07-12 15:16:25.954000
	Edit pad (rev 1055)		charles	cv410	XVal Session 34	1	XVal Session 34-Typing - Text-1		2012-07-12 15:16:25.976000
	Edit pad (rev 1056)		Rose	cv408	XVal Session 34	1	XVal Session 34-Typing - Text-1		2012-07-12 15:16:26.258000
	Edit pad (rev 1057)		Matt	cv310	XVal Session 34	1	XVal Session 34-Typing - Text-1		2012-07-12 15:16:26.459000
	Edit pad (rev 1058)		charles	cv410	XVal Session 34	1	XVal Session 34-Typing - Text-1		2012-07-12 15:16:26.475000
	Edit pad (rev 1059)		Rose	cv408	XVal Session 34	1	XVal Session 34-Typing - Text-1		2012-07-12 15:16:26.757000
	Edit pad (rev 1060)		Matt	cv310	XVal Session 34	1	XVal Session 34-Typing - Text-1		2012-07-12 15:16:26.968000
	Edit pad (rev 1061)		charles	cv410	XVal Session 34	1	XVal Session 34-Typing - Text-1		2012-07-12 15:16:26.976000
	Edit pad (rev 1062)		Rose	cv408	XVal Session 34	1	XVal Session 34-Typing - Text-1		2012-07-12 15:16:27.257000
	Edit pad (rev 1063)		charles	cv410	XVal Session 34	1	XVal Session 34-Typing - Text-1		2012-07-12 15:16:27.478000
	Edit pad (rev 1064)		Rose	cv408	XVal Session 34	1	XVal Session 34-Typing - Text-1		2012-07-12 15:16:27.757000
	Edit pad (rev 1065)		charles	cv410	XVal Session 34	1	XVal Session 34-Typing - Text-1		2012-07-12 15:16:27.976000
	Edit pad (rev 1066)		Rose	cv408	XVal Session 34	1	XVal Session 34-Typing - Text-1		2012-07-12 15:16:28.257000
	Edit pad (rev 1067)		charles	cv410	XVal Session 34	1	XVal Session 34-Typing - Text-1		2012-07-12 15:16:28.479000
	Edit pad (rev 1068)		Rose	cv408	XVal Session 34	1	XVal Session 34-Typing - Text-1		2012-07-12 15:16:28.757000
	Edit pad (rev 1069)		charles	cv410	XVal Session 34	1	XVal Session 34-Typing - Text-1		2012-07-12 15:16:28.983000
	Edit pad (rev 1070)		Rose	cv408	XVal Session 34	1	XVal Session 34-Typing - Text-1		2012-07-12 15:16:29.257000
	Edit pad (rev 1071)		charles	cv410	XVal Session 34	1	XVal Session 34-Typing - Text-1		2012-07-12 15:16:29.492000
	Edit pad (rev 1072)		Rose	cv408	XVal Session 34	1	XVal Session 34-Typing - Text-1		2012-07-12 15:16:29.757000
	Edit pad (rev 1073)		charles	cv410	XVal Session 34	1	XVal Session 34-Typing - Text-1		2012-07-12 15:16:30
	Edit pad (rev 1074)		Rose	cv408	XVal Session 34	1	XVal Session 34-Typing - Text-1		2012-07-12 15:16:30.263000
	Edit pad (rev 1075)		charles	cv410	XVal Session 34	1	XVal Session 34-Typing - Text-1		2012-07-12 15:16:30.509000
	Edit pad (rev 1076)		charles	cv410	XVal Session 34	1	XVal Session 34-Typing - Text-1		2012-07-12 15:16:31.467000
	Edit pad (rev 1077)		Rose	cv408	XVal Session 34	1	XVal Session 34-Typing - Text-1		2012-07-12 15:16:31.523000
	Edit pad (rev 1078)		charles	cv410	XVal Session 34	1	XVal Session 34-Typing - Text-1		2012-07-12 15:16:31.977000
	Edit pad (rev 1079)		Rose	cv408	XVal Session 34	1	XVal Session 34-Typing - Text-1		2012-07-12 15:16:32.042000
	Edit pad (rev 1080)		Matt	cv310	XVal Session 34	1	XVal Session 34-Typing - Text-1		2012-07-12 15:16:32.194000
	Edit pad (rev 1081)		charles	cv410	XVal Session 34	1	XVal Session 34-Typing - Text-1		2012-07-12 15:16:32.478000
	Edit pad (rev 1082)		Rose	cv408	XVal Session 34	1	XVal Session 34-Typing - Text-1		2012-07-12 15:16:32.553000
	Edit pad (rev 1083)		charles	cv410	XVal Session 34	1	XVal Session 34-Typing - Text-1		2012-07-12 15:16:32.980000
	Edit pad (rev 1084)		Matt	cv310	XVal Session 34	1	XVal Session 34-Typing - Text-1		2012-07-12 15:16:33.021000
	Edit pad (rev 1085)		Rose	cv408	XVal Session 34	1	XVal Session 34-Typing - Text-1		2012-07-12 15:16:33.068000
	Edit pad (rev 1086)		charles	cv410	XVal Session 34	1	XVal Session 34-Typing - Text-1		2012-07-12 15:16:33.492000
	Edit pad (rev 1087)		Matt	cv310	XVal Session 34	1	XVal Session 34-Typing - Text-1		2012-07-12 15:16:33.530000
	Edit pad (rev 1088)		Rose	cv408	XVal Session 34	1	XVal Session 34-Typing - Text-1		2012-07-12 15:16:33.568000
	Edit pad (rev 1089)		charles	cv410	XVal Session 34	1	XVal Session 34-Typing - Text-1		2012-07-12 15:16:33.993000
	Edit pad (rev 1090)		Rose	cv408	XVal Session 34	1	XVal Session 34-Typing - Text-1		2012-07-12 15:16:34.070000
	Edit pad (rev 1091)		Rose	cv408	XVal Session 34	1	XVal Session 34-Typing - Text-1		2012-07-12 15:16:34.569000
	Edit pad (rev 1092)		Capucine	cv402	XVal Session 34	1	XVal Session 34-Typing - Text-1		2012-07-12 15:16:34.982000
	Edit pad (rev 1093)		Rose	cv408	XVal Session 34	1	XVal Session 34-Typing - Text-1		2012-07-12 15:16:35.068000
	Edit pad (rev 1094)		charles	cv410	XVal Session 34	1	XVal Session 34-Typing - Text-1		2012-07-12 15:16:35.295000
	Edit pad (rev 1095)		Rose	cv408	XVal Session 34	1	XVal Session 34-Typing - Text-1		2012-07-12 15:16:35.570000
	Edit pad (rev 1096)		charles	cv410	XVal Session 34	1	XVal Session 34-Typing - Text-1		2012-07-12 15:16:35.805000
	Edit pad (rev 1097)		Rose	cv408	XVal Session 34	1	XVal Session 34-Typing - Text-1		2012-07-12 15:16:36.070000
	Edit pad (rev 1098)		charles	cv410	XVal Session 34	1	XVal Session 34-Typing - Text-1		2012-07-12 15:16:36.305000
	Edit pad (rev 1099)		Rose	cv408	XVal Session 34	1	XVal Session 34-Typing - Text-1		2012-07-12 15:16:36.570000
	Edit pad (rev 1100)		charles	cv410	XVal Session 34	1	XVal Session 34-Typing - Text-1		2012-07-12 15:16:36.805000
	Edit pad (rev 1101)		Rose	cv408	XVal Session 34	1	XVal Session 34-Typing - Text-1		2012-07-12 15:16:37.075000
	Edit pad (rev 1102)		charles	cv410	XVal Session 34	1	XVal Session 34-Typing - Text-1		2012-07-12 15:16:37.305000
	Edit pad (rev 1103)		charles	cv410	XVal Session 34	1	XVal Session 34-Typing - Text-1		2012-07-12 15:16:37.805000
	Edit pad (rev 1104)		Matt	cv310	XVal Session 34	1	XVal Session 34-Typing - Text-1		2012-07-12 15:16:37.904000
	Edit pad (rev 1105)		charles	cv410	XVal Session 34	1	XVal Session 34-Typing - Text-1		2012-07-12 15:16:38.305000
	Edit pad (rev 1106)		Matt	cv310	XVal Session 34	1	XVal Session 34-Typing - Text-1		2012-07-12 15:16:38.405000
	Edit pad (rev 1107)		Rose	cv408	XVal Session 34	1	XVal Session 34-Typing - Text-1		2012-07-12 15:16:38.669000
	Edit pad (rev 1108)		Matt	cv310	XVal Session 34	1	XVal Session 34-Typing - Text-1		2012-07-12 15:16:38.906000
	Edit pad (rev 1109)		charles	cv410	XVal Session 34	1	XVal Session 34-Typing - Text-1		2012-07-12 15:16:38.946000
	Edit pad (rev 1110)		Rose	cv408	XVal Session 34	1	XVal Session 34-Typing - Text-1		2012-07-12 15:16:39.178000
	Edit pad (rev 1111)		Matt	cv310	XVal Session 34	1	XVal Session 34-Typing - Text-1		2012-07-12 15:16:39.408000
	Edit pad (rev 1112)		charles	cv410	XVal Session 34	1	XVal Session 34-Typing - Text-1		2012-07-12 15:16:39.446000
	Edit pad (rev 1113)		Rose	cv408	XVal Session 34	1	XVal Session 34-Typing - Text-1		2012-07-12 15:16:39.686000
	Edit pad (rev 1114)		Matt	cv310	XVal Session 34	1	XVal Session 34-Typing - Text-1		2012-07-12 15:16:39.907000
	Edit pad (rev 1115)		charles	cv410	XVal Session 34	1	XVal Session 34-Typing - Text-1		2012-07-12 15:16:39.961000
	Edit pad (rev 1116)		Rose	cv408	XVal Session 34	1	XVal Session 34-Typing - Text-1		2012-07-12 15:16:40.195000
	Edit pad (rev 1117)		Matt	cv310	XVal Session 34	1	XVal Session 34-Typing - Text-1		2012-07-12 15:16:40.422000
	Edit pad (rev 1118)		charles	cv410	XVal Session 34	1	XVal Session 34-Typing - Text-1		2012-07-12 15:16:40.472000
	Edit pad (rev 1119)		Rose	cv408	XVal Session 34	1	XVal Session 34-Typing - Text-1		2012-07-12 15:16:40.694000
	Edit pad (rev 1120)		Matt	cv310	XVal Session 34	1	XVal Session 34-Typing - Text-1		2012-07-12 15:16:40.923000
	Edit pad (rev 1121)		charles	cv410	XVal Session 34	1	XVal Session 34-Typing - Text-1		2012-07-12 15:16:40.977000
	Edit pad (rev 1122)		Matt	cv310	XVal Session 34	1	XVal Session 34-Typing - Text-1		2012-07-12 15:16:41.421000
	Edit pad (rev 1123)		charles	cv410	XVal Session 34	1	XVal Session 34-Typing - Text-1		2012-07-12 15:16:41.475000
	Edit pad (rev 1124)		Rose	cv408	XVal Session 34	1	XVal Session 34-Typing - Text-1		2012-07-12 15:16:41.525000
	Edit pad (rev 1125)		charles	cv410	XVal Session 34	1	XVal Session 34-Typing - Text-1		2012-07-12 15:16:41.984000
	Edit pad (rev 1126)		Matt	cv310	XVal Session 34	1	XVal Session 34-Typing - Text-1		2012-07-12 15:16:42.076000
	Edit pad (rev 1127)		Rose	cv408	XVal Session 34	1	XVal Session 34-Typing - Text-1		2012-07-12 15:16:42.455000
	Edit pad (rev 1128)		charles	cv410	XVal Session 34	1	XVal Session 34-Typing - Text-1		2012-07-12 15:16:42.495000
	Edit pad (rev 1129)		Matt	cv310	XVal Session 34	1	XVal Session 34-Typing - Text-1		2012-07-12 15:16:42.577000
	Edit pad (rev 1130)		Rose	cv408	XVal Session 34	1	XVal Session 34-Typing - Text-1		2012-07-12 15:16:42.957000
	Edit pad (rev 1131)		charles	cv410	XVal Session 34	1	XVal Session 34-Typing - Text-1		2012-07-12 15:16:43.018000
	Edit pad (rev 1132)		Matt	cv310	XVal Session 34	1	XVal Session 34-Typing - Text-1		2012-07-12 15:16:43.076000
	Edit pad (rev 1133)		Rose	cv408	XVal Session 34	1	XVal Session 34-Typing - Text-1		2012-07-12 15:16:43.465000
	Edit pad (rev 1134)		charles	cv410	XVal Session 34	1	XVal Session 34-Typing - Text-1		2012-07-12 15:16:43.523000
	Edit pad (rev 1135)		Matt	cv310	XVal Session 34	1	XVal Session 34-Typing - Text-1		2012-07-12 15:16:43.576000
	Edit pad (rev 1136)		Rose	cv408	XVal Session 34	1	XVal Session 34-Typing - Text-1		2012-07-12 15:16:43.970000
	Edit pad (rev 1137)		charles	cv410	XVal Session 34	1	XVal Session 34-Typing - Text-1		2012-07-12 15:16:44.024000
	Edit pad (rev 1138)		Matt	cv310	XVal Session 34	1	XVal Session 34-Typing - Text-1		2012-07-12 15:16:44.087000
	Edit pad (rev 1139)		Rose	cv408	XVal Session 34	1	XVal Session 34-Typing - Text-1		2012-07-12 15:16:44.476000
	Edit pad (rev 1140)		charles	cv410	XVal Session 34	1	XVal Session 34-Typing - Text-1		2012-07-12 15:16:44.524000
	Edit pad (rev 1141)		Matt	cv310	XVal Session 34	1	XVal Session 34-Typing - Text-1		2012-07-12 15:16:44.596000
	Edit pad (rev 1142)		Rose	cv408	XVal Session 34	1	XVal Session 34-Typing - Text-1		2012-07-12 15:16:45.021000
	Edit pad (rev 1143)		Matt	cv310	XVal Session 34	1	XVal Session 34-Typing - Text-1		2012-07-12 15:16:45.106000
	Edit pad (rev 1144)		charles	cv410	XVal Session 34	1	XVal Session 34-Typing - Text-1		2012-07-12 15:16:45.151000
	Edit pad (rev 1145)		Rose	cv408	XVal Session 34	1	XVal Session 34-Typing - Text-1		2012-07-12 15:16:45.523000
	Edit pad (rev 1146)		Matt	cv310	XVal Session 34	1	XVal Session 34-Typing - Text-1		2012-07-12 15:16:45.609000
	Edit pad (rev 1147)		charles	cv410	XVal Session 34	1	XVal Session 34-Typing - Text-1		2012-07-12 15:16:45.650000
	Edit pad (rev 1148)		Rose	cv408	XVal Session 34	1	XVal Session 34-Typing - Text-1		2012-07-12 15:16:46.022000
	Edit pad (rev 1149)		Matt	cv310	XVal Session 34	1	XVal Session 34-Typing - Text-1		2012-07-12 15:16:46.114000
	Edit pad (rev 1150)		charles	cv410	XVal Session 34	1	XVal Session 34-Typing - Text-1		2012-07-12 15:16:46.168000
	Edit pad (rev 1151)		Rose	cv408	XVal Session 34	1	XVal Session 34-Typing - Text-1		2012-07-12 15:16:46.522000
	Edit pad (rev 1152)		Matt	cv310	XVal Session 34	1	XVal Session 34-Typing - Text-1		2012-07-12 15:16:46.623000
	Edit pad (rev 1153)		charles	cv410	XVal Session 34	1	XVal Session 34-Typing - Text-1		2012-07-12 15:16:46.678000
	Edit pad (rev 1154)		Matt	cv310	XVal Session 34	1	XVal Session 34-Typing - Text-1		2012-07-12 15:16:47.125000
	Edit pad (rev 1155)		charles	cv410	XVal Session 34	1	XVal Session 34-Typing - Text-1		2012-07-12 15:16:47.179000
	Edit pad (rev 1156)		Matt	cv310	XVal Session 34	1	XVal Session 34-Typing - Text-1		2012-07-12 15:16:47.625000
	Edit pad (rev 1157)		charles	cv410	XVal Session 34	1	XVal Session 34-Typing - Text-1		2012-07-12 15:16:47.681000
	Edit pad (rev 1158)		Matt	cv310	XVal Session 34	1	XVal Session 34-Typing - Text-1		2012-07-12 15:16:48.124000
	Edit pad (rev 1159)		charles	cv410	XVal Session 34	1	XVal Session 34-Typing - Text-1		2012-07-12 15:16:48.184000
	Edit pad (rev 1160)		Rose	cv408	XVal Session 34	1	XVal Session 34-Typing - Text-1		2012-07-12 15:16:48.559000
	Edit pad (rev 1161)		Matt	cv310	XVal Session 34	1	XVal Session 34-Typing - Text-1		2012-07-12 15:16:48.631000
	Edit pad (rev 1162)		charles	cv410	XVal Session 34	1	XVal Session 34-Typing - Text-1		2012-07-12 15:16:48.687000
	Edit pad (rev 1163)		Rose	cv408	XVal Session 34	1	XVal Session 34-Typing - Text-1		2012-07-12 15:16:49.070000
	Edit pad (rev 1164)		Matt	cv310	XVal Session 34	1	XVal Session 34-Typing - Text-1		2012-07-12 15:16:49.145000
	Edit pad (rev 1165)		charles	cv410	XVal Session 34	1	XVal Session 34-Typing - Text-1		2012-07-12 15:16:49.186000
	Edit pad (rev 1166)		Rose	cv408	XVal Session 34	1	XVal Session 34-Typing - Text-1		2012-07-12 15:16:49.586000
	Edit pad (rev 1167)		Matt	cv310	XVal Session 34	1	XVal Session 34-Typing - Text-1		2012-07-12 15:16:49.656000
	Edit pad (rev 1168)		charles	cv410	XVal Session 34	1	XVal Session 34-Typing - Text-1		2012-07-12 15:16:49.707000
	Edit pad (rev 1169)		Rose	cv408	XVal Session 34	1	XVal Session 34-Typing - Text-1		2012-07-12 15:16:50.086000
	Edit pad (rev 1170)		charles	cv410	XVal Session 34	1	XVal Session 34-Typing - Text-1		2012-07-12 15:16:50.210000
	Edit pad (rev 1171)		Rose	cv408	XVal Session 34	1	XVal Session 34-Typing - Text-1		2012-07-12 15:16:50.585000
	Edit pad (rev 1172)		charles	cv410	XVal Session 34	1	XVal Session 34-Typing - Text-1		2012-07-12 15:16:50.711000
	Edit pad (rev 1173)		Rose	cv408	XVal Session 34	1	XVal Session 34-Typing - Text-1		2012-07-12 15:16:51.101000
	Edit pad (rev 1174)		charles	cv410	XVal Session 34	1	XVal Session 34-Typing - Text-1		2012-07-12 15:16:51.226000
	Edit pad (rev 1175)		Matt	cv310	XVal Session 34	1	XVal Session 34-Typing - Text-1		2012-07-12 15:16:51.593000
	Edit pad (rev 1176)		Rose	cv408	XVal Session 34	1	XVal Session 34-Typing - Text-1		2012-07-12 15:16:51.601000
	Edit pad (rev 1177)		charles	cv410	XVal Session 34	1	XVal Session 34-Typing - Text-1		2012-07-12 15:16:51.726000
	Edit pad (rev 1178)		Matt	cv310	XVal Session 34	1	XVal Session 34-Typing - Text-1		2012-07-12 15:16:52.094000
	Edit pad (rev 1179)		charles	cv410	XVal Session 34	1	XVal Session 34-Typing - Text-1		2012-07-12 15:16:52.226000
	Edit pad (rev 1180)		Matt	cv310	XVal Session 34	1	XVal Session 34-Typing - Text-1		2012-07-12 15:16:52.594000
	Edit pad (rev 1181)		charles	cv410	XVal Session 34	1	XVal Session 34-Typing - Text-1		2012-07-12 15:16:52.727000
	Edit pad (rev 1182)		Rose	cv408	XVal Session 34	1	XVal Session 34-Typing - Text-1		2012-07-12 15:16:52.925000
	Edit pad (rev 1183)		Matt	cv310	XVal Session 34	1	XVal Session 34-Typing - Text-1		2012-07-12 15:16:53.097000
	Edit pad (rev 1184)		charles	cv410	XVal Session 34	1	XVal Session 34-Typing - Text-1		2012-07-12 15:16:53.241000
	Edit pad (rev 1185)		Rose	cv408	XVal Session 34	1	XVal Session 34-Typing - Text-1		2012-07-12 15:16:53.428000
	Edit pad (rev 1186)		Matt	cv310	XVal Session 34	1	XVal Session 34-Typing - Text-1		2012-07-12 15:16:53.609000
	Edit pad (rev 1187)		charles	cv410	XVal Session 34	1	XVal Session 34-Typing - Text-1		2012-07-12 15:16:53.740000
	Edit pad (rev 1188)		Matt	cv310	XVal Session 34	1	XVal Session 34-Typing - Text-1		2012-07-12 15:16:54.109000
	Edit pad (rev 1189)		charles	cv410	XVal Session 34	1	XVal Session 34-Typing - Text-1		2012-07-12 15:16:54.240000
	Edit pad (rev 1190)		Matt	cv310	XVal Session 34	1	XVal Session 34-Typing - Text-1		2012-07-12 15:16:54.608000
	Edit pad (rev 1191)		charles	cv410	XVal Session 34	1	XVal Session 34-Typing - Text-1		2012-07-12 15:16:54.740000
	Edit pad (rev 1192)		Rose	cv408	XVal Session 34	1	XVal Session 34-Typing - Text-1		2012-07-12 15:16:54.990000
	Edit pad (rev 1193)		charles	cv410	XVal Session 34	1	XVal Session 34-Typing - Text-1		2012-07-12 15:16:55.242000
	Edit pad (rev 1194)		Matt	cv310	XVal Session 34	1	XVal Session 34-Typing - Text-1		2012-07-12 15:16:55.624000
	Edit pad (rev 1195)		charles	cv410	XVal Session 34	1	XVal Session 34-Typing - Text-1		2012-07-12 15:16:56.119000
	Edit pad (rev 1196)		Matt	cv310	XVal Session 34	1	XVal Session 34-Typing - Text-1		2012-07-12 15:16:56.124000
	Edit pad (rev 1197)		charles	cv410	XVal Session 34	1	XVal Session 34-Typing - Text-1		2012-07-12 15:16:56.619000
	Edit pad (rev 1198)		Matt	cv310	XVal Session 34	1	XVal Session 34-Typing - Text-1		2012-07-12 15:16:56.624000
	Edit pad (rev 1199)		Rose	cv408	XVal Session 34	1	XVal Session 34-Typing - Text-1		2012-07-12 15:16:56.838000
	Edit pad (rev 1200)		charles	cv410	XVal Session 34	1	XVal Session 34-Typing - Text-1		2012-07-12 15:16:57.119000
	Edit pad (rev 1201)		Matt	cv310	XVal Session 34	1	XVal Session 34-Typing - Text-1		2012-07-12 15:16:57.123000
	Edit pad (rev 1202)		Capucine	cv402	XVal Session 34	1	XVal Session 34-Typing - Text-1		2012-07-12 15:16:57.254000
	Edit pad (rev 1203)		charles	cv410	XVal Session 34	1	XVal Session 34-Typing - Text-1		2012-07-12 15:16:57.619000
	Edit pad (rev 1204)		Matt	cv310	XVal Session 34	1	XVal Session 34-Typing - Text-1		2012-07-12 15:16:57.625000
	Edit pad (rev 1205)		Capucine	cv402	XVal Session 34	1	XVal Session 34-Typing - Text-1		2012-07-12 15:16:57.918000
	Edit pad (rev 1206)		charles	cv410	XVal Session 34	1	XVal Session 34-Typing - Text-1		2012-07-12 15:16:58.119000
	Edit pad (rev 1207)		Matt	cv310	XVal Session 34	1	XVal Session 34-Typing - Text-1		2012-07-12 15:16:58.568000
	Edit pad (rev 1208)		charles	cv410	XVal Session 34	1	XVal Session 34-Typing - Text-1		2012-07-12 15:16:58.619000
	Edit pad (rev 1209)		Rose	cv408	XVal Session 34	1	XVal Session 34-Typing - Text-1		2012-07-12 15:16:58.888000
	Edit pad (rev 1210)		Matt	cv310	XVal Session 34	1	XVal Session 34-Typing - Text-1		2012-07-12 15:16:59.076000
	Edit pad (rev 1211)		charles	cv410	XVal Session 34	1	XVal Session 34-Typing - Text-1		2012-07-12 15:16:59.125000
	Edit pad (rev 1212)		Matt	cv310	XVal Session 34	1	XVal Session 34-Typing - Text-1		2012-07-12 15:16:59.579000
	Edit pad (rev 1213)		charles	cv410	XVal Session 34	1	XVal Session 34-Typing - Text-1		2012-07-12 15:16:59.642000
	Edit pad (rev 1214)		Rose	cv408	XVal Session 34	1	XVal Session 34-Typing - Text-1		2012-07-12 15:16:59.834000
	Edit pad (rev 1215)		charles	cv410	XVal Session 34	1	XVal Session 34-Typing - Text-1		2012-07-12 15:17:00.151000
	Edit pad (rev 1216)		Matt	cv310	XVal Session 34	1	XVal Session 34-Typing - Text-1		2012-07-12 15:17:00.169000
	Edit pad (rev 1217)		Rose	cv408	XVal Session 34	1	XVal Session 34-Typing - Text-1		2012-07-12 15:17:00.334000
	Edit pad (rev 1218)		charles	cv410	XVal Session 34	1	XVal Session 34-Typing - Text-1		2012-07-12 15:17:00.664000
	Edit pad (rev 1219)		Matt	cv310	XVal Session 34	1	XVal Session 34-Typing - Text-1		2012-07-12 15:17:00.667000
	Edit pad (rev 1220)		Rose	cv408	XVal Session 34	1	XVal Session 34-Typing - Text-1		2012-07-12 15:17:00.834000
	Edit pad (rev 1221)		Matt	cv310	XVal Session 34	1	XVal Session 34-Typing - Text-1		2012-07-12 15:17:01.171000
	Edit pad (rev 1222)		charles	cv410	XVal Session 34	1	XVal Session 34-Typing - Text-1		2012-07-12 15:17:01.180000
	Edit pad (rev 1223)		Rose	cv408	XVal Session 34	1	XVal Session 34-Typing - Text-1		2012-07-12 15:17:01.333000
	Edit pad (rev 1224)		charles	cv410	XVal Session 34	1	XVal Session 34-Typing - Text-1		2012-07-12 15:17:01.686000
	Edit pad (rev 1225)		Rose	cv408	XVal Session 34	1	XVal Session 34-Typing - Text-1		2012-07-12 15:17:01.834000
	Edit pad (rev 1226)		Matt	cv310	XVal Session 34	1	XVal Session 34-Typing - Text-1		2012-07-12 15:17:02.014000
	Edit pad (rev 1227)		charles	cv410	XVal Session 34	1	XVal Session 34-Typing - Text-1		2012-07-12 15:17:02.188000
	Edit pad (rev 1228)		Rose	cv408	XVal Session 34	1	XVal Session 34-Typing - Text-1		2012-07-12 15:17:02.334000
	Edit pad (rev 1229)		Matt	cv310	XVal Session 34	1	XVal Session 34-Typing - Text-1		2012-07-12 15:17:02.514000
	Edit pad (rev 1230)		Rose	cv408	XVal Session 34	1	XVal Session 34-Typing - Text-1		2012-07-12 15:17:02.835000
	Edit pad (rev 1231)		Matt	cv310	XVal Session 34	1	XVal Session 34-Typing - Text-1		2012-07-12 15:17:03.014000
	Edit pad (rev 1232)		Rose	cv408	XVal Session 34	1	XVal Session 34-Typing - Text-1		2012-07-12 15:17:03.334000
	Edit pad (rev 1233)		Matt	cv310	XVal Session 34	1	XVal Session 34-Typing - Text-1		2012-07-12 15:17:03.549000
	Edit pad (rev 1234)		Rose	cv408	XVal Session 34	1	XVal Session 34-Typing - Text-1		2012-07-12 15:17:03.840000
	Edit pad (rev 1235)		Matt	cv310	XVal Session 34	1	XVal Session 34-Typing - Text-1		2012-07-12 15:17:04.062000
	Edit pad (rev 1236)		Rose	cv408	XVal Session 34	1	XVal Session 34-Typing - Text-1		2012-07-12 15:17:04.335000
	Edit pad (rev 1237)		Matt	cv310	XVal Session 34	1	XVal Session 34-Typing - Text-1		2012-07-12 15:17:04.570000
	Edit pad (rev 1238)		Rose	cv408	XVal Session 34	1	XVal Session 34-Typing - Text-1		2012-07-12 15:17:04.835000
	Edit pad (rev 1239)		Matt	cv310	XVal Session 34	1	XVal Session 34-Typing - Text-1		2012-07-12 15:17:05.078000
	Edit pad (rev 1240)		Rose	cv408	XVal Session 34	1	XVal Session 34-Typing - Text-1		2012-07-12 15:17:05.336000
	Edit pad (rev 1241)		Matt	cv310	XVal Session 34	1	XVal Session 34-Typing - Text-1		2012-07-12 15:17:05.584000
	Edit pad (rev 1242)		Rose	cv408	XVal Session 34	1	XVal Session 34-Typing - Text-1		2012-07-12 15:17:05.835000
	Edit pad (rev 1243)		Matt	cv310	XVal Session 34	1	XVal Session 34-Typing - Text-1		2012-07-12 15:17:06.093000
	Edit pad (rev 1244)		Rose	cv408	XVal Session 34	1	XVal Session 34-Typing - Text-1		2012-07-12 15:17:06.337000
	Edit pad (rev 1245)		Matt	cv310	XVal Session 34	1	XVal Session 34-Typing - Text-1		2012-07-12 15:17:06.593000
	Edit pad (rev 1246)		Rose	cv408	XVal Session 34	1	XVal Session 34-Typing - Text-1		2012-07-12 15:17:06.835000
	Edit pad (rev 1247)		Matt	cv310	XVal Session 34	1	XVal Session 34-Typing - Text-1		2012-07-12 15:17:07.093000
	Edit pad (rev 1248)		Rose	cv408	XVal Session 34	1	XVal Session 34-Typing - Text-1		2012-07-12 15:17:07.335000
	Edit pad (rev 1249)		Matt	cv310	XVal Session 34	1	XVal Session 34-Typing - Text-1		2012-07-12 15:17:07.593000
	Edit pad (rev 1250)		Rose	cv408	XVal Session 34	1	XVal Session 34-Typing - Text-1		2012-07-12 15:17:07.835000
	Edit pad (rev 1251)		Matt	cv310	XVal Session 34	1	XVal Session 34-Typing - Text-1		2012-07-12 15:17:08.093000
	Edit pad (rev 1252)		Rose	cv408	XVal Session 34	1	XVal Session 34-Typing - Text-1		2012-07-12 15:17:08.335000
	Edit pad (rev 1253)		Matt	cv310	XVal Session 34	1	XVal Session 34-Typing - Text-1		2012-07-12 15:17:08.593000
	Edit pad (rev 1254)		Matt	cv310	XVal Session 34	1	XVal Session 34-Typing - Text-1		2012-07-12 15:17:09.147000
	Edit pad (rev 1255)		Rose	cv408	XVal Session 34	1	XVal Session 34-Typing - Text-1		2012-07-12 15:17:09.515000
	Edit pad (rev 1256)		Matt	cv310	XVal Session 34	1	XVal Session 34-Typing - Text-1		2012-07-12 15:17:09.657000
	Edit pad (rev 1257)		Rose	cv408	XVal Session 34	1	XVal Session 34-Typing - Text-1		2012-07-12 15:17:10.022000
	Edit pad (rev 1258)		Matt	cv310	XVal Session 34	1	XVal Session 34-Typing - Text-1		2012-07-12 15:17:10.287000
	Edit pad (rev 1259)		Rose	cv408	XVal Session 34	1	XVal Session 34-Typing - Text-1		2012-07-12 15:17:10.713000
	Edit pad (rev 1260)		Matt	cv310	XVal Session 34	1	XVal Session 34-Typing - Text-1		2012-07-12 15:17:10.800000
	Edit pad (rev 1261)		Rose	cv408	XVal Session 34	1	XVal Session 34-Typing - Text-1		2012-07-12 15:17:11.448000
	Edit pad (rev 1262)		Matt	cv310	XVal Session 34	1	XVal Session 34-Typing - Text-1		2012-07-12 15:17:11.545000
	Edit pad (rev 1263)		Rose	cv408	XVal Session 34	1	XVal Session 34-Typing - Text-1		2012-07-12 15:17:11.951000
	Edit pad (rev 1264)		Matt	cv310	XVal Session 34	1	XVal Session 34-Typing - Text-1		2012-07-12 15:17:12.053000
	Edit pad (rev 1265)		Rose	cv408	XVal Session 34	1	XVal Session 34-Typing - Text-1		2012-07-12 15:17:12.458000
	Edit pad (rev 1266)		Matt	cv310	XVal Session 34	1	XVal Session 34-Typing - Text-1		2012-07-12 15:17:12.560000
	Edit pad (rev 1267)		Rose	cv408	XVal Session 34	1	XVal Session 34-Typing - Text-1		2012-07-12 15:17:12.960000
	Edit pad (rev 1268)		Matt	cv310	XVal Session 34	1	XVal Session 34-Typing - Text-1		2012-07-12 15:17:13.409000
	Edit pad (rev 1269)		Rose	cv408	XVal Session 34	1	XVal Session 34-Typing - Text-1		2012-07-12 15:17:13.460000
	Edit pad (rev 1270)		Matt	cv310	XVal Session 34	1	XVal Session 34-Typing - Text-1		2012-07-12 15:17:13.914000
	Edit pad (rev 1271)		Matt	cv310	XVal Session 34	1	XVal Session 34-Typing - Text-1		2012-07-12 15:17:14.421000
	Edit pad (rev 1272)		Rose	cv408	XVal Session 34	1	XVal Session 34-Typing - Text-1		2012-07-12 15:17:14.635000
	Edit pad (rev 1273)		Matt	cv310	XVal Session 34	1	XVal Session 34-Typing - Text-1		2012-07-12 15:17:14.921000
	Edit pad (rev 1274)		Rose	cv408	XVal Session 34	1	XVal Session 34-Typing - Text-1		2012-07-12 15:17:15.135000
	Edit pad (rev 1275)		Matt	cv310	XVal Session 34	1	XVal Session 34-Typing - Text-1		2012-07-12 15:17:15.421000
	Edit pad (rev 1276)		Matt	cv310	XVal Session 34	1	XVal Session 34-Typing - Text-1		2012-07-12 15:17:15.922000
	Edit pad (rev 1277)		Matt	cv310	XVal Session 34	1	XVal Session 34-Typing - Text-1		2012-07-12 15:17:16.421000
	Edit pad (rev 1278)		Matt	cv310	XVal Session 34	1	XVal Session 34-Typing - Text-1		2012-07-12 15:17:16.922000
	Edit pad (rev 1279)		Matt	cv310	XVal Session 34	1	XVal Session 34-Typing - Text-1		2012-07-12 15:17:17.421000
	Edit pad (rev 1280)		Matt	cv310	XVal Session 34	1	XVal Session 34-Typing - Text-1		2012-07-12 15:17:17.922000
	Edit pad (rev 1281)		Rose	cv408	XVal Session 34	1	XVal Session 34-Typing - Text-1		2012-07-12 15:17:23.516000
	Edit pad (rev 1282)		Rose	cv408	XVal Session 34	1	XVal Session 34-Typing - Text-1		2012-07-12 15:17:24.023000
	Edit pad (rev 1283)		Rose	cv408	XVal Session 34	1	XVal Session 34-Typing - Text-1		2012-07-12 15:17:26.465000
	Edit pad (rev 1284)		Rose	cv408	XVal Session 34	1	XVal Session 34-Typing - Text-1		2012-07-12 15:17:27.032000
	Edit pad (rev 1285)		Rose	cv408	XVal Session 34	1	XVal Session 34-Typing - Text-1		2012-07-12 15:17:27.478000
	Edit pad (rev 1286)		Rose	cv408	XVal Session 34	1	XVal Session 34-Typing - Text-1		2012-07-12 15:17:27.975000
	Edit pad (rev 1287)		Rose	cv408	XVal Session 34	1	XVal Session 34-Typing - Text-1		2012-07-12 15:17:28.483000
	Edit pad (rev 1288)		Rose	cv408	XVal Session 34	1	XVal Session 34-Typing - Text-1		2012-07-12 15:17:28.992000
	Edit pad (rev 1289)		Rose	cv408	XVal Session 34	1	XVal Session 34-Typing - Text-1		2012-07-12 15:17:29.498000
	Edit pad (rev 1290)		Rose	cv408	XVal Session 34	1	XVal Session 34-Typing - Text-1		2012-07-12 15:17:30.007000
	Edit pad (rev 1291)		Rose	cv408	XVal Session 34	1	XVal Session 34-Typing - Text-1		2012-07-12 15:17:30.507000
	Edit pad (rev 1292)		Rose	cv408	XVal Session 34	1	XVal Session 34-Typing - Text-1		2012-07-12 15:17:31.008000
	Edit pad (rev 1293)		Rose	cv408	XVal Session 34	1	XVal Session 34-Typing - Text-1		2012-07-12 15:17:31.507000
	Edit pad (rev 1294)		Rose	cv408	XVal Session 34	1	XVal Session 34-Typing - Text-1		2012-07-12 15:17:34.001000
	Edit pad (rev 1295)		charles	cv410	XVal Session 34	1	XVal Session 34-Typing - Text-1		2012-07-12 15:17:34.346000
	Edit pad (rev 1296)		Rose	cv408	XVal Session 34	1	XVal Session 34-Typing - Text-1		2012-07-12 15:17:34.507000
	Edit pad (rev 1297)		charles	cv410	XVal Session 34	1	XVal Session 34-Typing - Text-1		2012-07-12 15:17:34.853000
	Edit pad (rev 1298)		Rose	cv408	XVal Session 34	1	XVal Session 34-Typing - Text-1		2012-07-12 15:17:35.006000
	Edit pad (rev 1299)		Rose	cv408	XVal Session 34	1	XVal Session 34-Typing - Text-1		2012-07-12 15:17:35.510000
	Edit pad (rev 1300)		Rose	cv408	XVal Session 34	1	XVal Session 34-Typing - Text-1		2012-07-12 15:17:36.012000
	Edit pad (rev 1301)		Rose	cv408	XVal Session 34	1	XVal Session 34-Typing - Text-1		2012-07-12 15:17:36.522000
	Edit pad (rev 1302)		Rose	cv408	XVal Session 34	1	XVal Session 34-Typing - Text-1		2012-07-12 15:17:37.022000
	Edit pad (rev 1303)		Rose	cv408	XVal Session 34	1	XVal Session 34-Typing - Text-1		2012-07-12 15:17:37.524000
	Edit pad (rev 1304)		Rose	cv408	XVal Session 34	1	XVal Session 34-Typing - Text-1		2012-07-12 15:17:38.038000
	Edit pad (rev 1305)		Rose	cv408	XVal Session 34	1	XVal Session 34-Typing - Text-1		2012-07-12 15:17:38.538000
	Edit pad (rev 1306)		Rose	cv408	XVal Session 34	1	XVal Session 34-Typing - Text-1		2012-07-12 15:17:39.038000
	Edit pad (rev 1307)		Rose	cv408	XVal Session 34	1	XVal Session 34-Typing - Text-1		2012-07-12 15:17:39.539000
	Edit pad (rev 1308)		Rose	cv408	XVal Session 34	1	XVal Session 34-Typing - Text-1		2012-07-12 15:17:40.039000
	Edit pad (rev 1309)		Rose	cv408	XVal Session 34	1	XVal Session 34-Typing - Text-1		2012-07-12 15:17:40.539000
	Edit pad (rev 1310)		Rose	cv408	XVal Session 34	1	XVal Session 34-Typing - Text-1		2012-07-12 15:17:41.039000
	Edit pad (rev 1311)		Rose	cv408	XVal Session 34	1	XVal Session 34-Typing - Text-1		2012-07-12 15:17:41.539000
	Edit pad (rev 1312)		Rose	cv408	XVal Session 34	1	XVal Session 34-Typing - Text-1		2012-07-12 15:17:42.038000
	Edit pad (rev 1313)		charles	cv410	XVal Session 34	1	XVal Session 34-Typing - Text-1		2012-07-12 15:17:42.403000
	Edit pad (rev 1314)		Rose	cv408	XVal Session 34	1	XVal Session 34-Typing - Text-1		2012-07-12 15:17:42.537000
	Edit pad (rev 1315)		charles	cv410	XVal Session 34	1	XVal Session 34-Typing - Text-1		2012-07-12 15:17:42.926000
	Edit pad (rev 1316)		Rose	cv408	XVal Session 34	1	XVal Session 34-Typing - Text-1		2012-07-12 15:17:43.037000
	Edit pad (rev 1317)		Capucine	cv402	XVal Session 34	1	XVal Session 34-Typing - Text-1		2012-07-12 15:17:43.217000
	Edit pad (rev 1318)		charles	cv410	XVal Session 34	1	XVal Session 34-Typing - Text-1		2012-07-12 15:17:43.437000
	Edit pad (rev 1319)		Rose	cv408	XVal Session 34	1	XVal Session 34-Typing - Text-1		2012-07-12 15:17:43.537000
	Edit pad (rev 1320)		charles	cv410	XVal Session 34	1	XVal Session 34-Typing - Text-1		2012-07-12 15:17:43.945000
	Edit pad (rev 1321)		Rose	cv408	XVal Session 34	1	XVal Session 34-Typing - Text-1		2012-07-12 15:17:44.037000
	Edit pad (rev 1322)		charles	cv410	XVal Session 34	1	XVal Session 34-Typing - Text-1		2012-07-12 15:17:44.446000
	Edit pad (rev 1323)		Rose	cv408	XVal Session 34	1	XVal Session 34-Typing - Text-1		2012-07-12 15:17:44.537000
	Edit pad (rev 1324)		charles	cv410	XVal Session 34	1	XVal Session 34-Typing - Text-1		2012-07-12 15:17:44.947000
	Edit pad (rev 1325)		Rose	cv408	XVal Session 34	1	XVal Session 34-Typing - Text-1		2012-07-12 15:17:45.043000
	Edit pad (rev 1326)		charles	cv410	XVal Session 34	1	XVal Session 34-Typing - Text-1		2012-07-12 15:17:45.446000
	Edit pad (rev 1327)		Rose	cv408	XVal Session 34	1	XVal Session 34-Typing - Text-1		2012-07-12 15:17:45.549000
	Edit pad (rev 1328)		Rose	cv408	XVal Session 34	1	XVal Session 34-Typing - Text-1		2012-07-12 15:17:46.052000
	Edit pad (rev 1329)		Rose	cv408	XVal Session 34	1	XVal Session 34-Typing - Text-1		2012-07-12 15:17:46.554000
	Edit pad (rev 1330)		Rose	cv408	XVal Session 34	1	XVal Session 34-Typing - Text-1		2012-07-12 15:17:47.053000
	Edit pad (rev 1331)		Rose	cv408	XVal Session 34	1	XVal Session 34-Typing - Text-1		2012-07-12 15:17:47.992000
	Edit pad (rev 1332)		Rose	cv408	XVal Session 34	1	XVal Session 34-Typing - Text-1		2012-07-12 15:17:48.492000
	Edit pad (rev 1333)		Rose	cv408	XVal Session 34	1	XVal Session 34-Typing - Text-1		2012-07-12 15:17:48.991000
	Edit pad (rev 1334)		Rose	cv408	XVal Session 34	1	XVal Session 34-Typing - Text-1		2012-07-12 15:17:49.496000
	Edit pad (rev 1335)		Rose	cv408	XVal Session 34	1	XVal Session 34-Typing - Text-1		2012-07-12 15:17:50.007000
	Edit pad (rev 1336)		Rose	cv408	XVal Session 34	1	XVal Session 34-Typing - Text-1		2012-07-12 15:17:50.507000
	Edit pad (rev 1337)		Rose	cv408	XVal Session 34	1	XVal Session 34-Typing - Text-1		2012-07-12 15:17:51.007000
	Edit pad (rev 1338)		Rose	cv408	XVal Session 34	1	XVal Session 34-Typing - Text-1		2012-07-12 15:17:51.507000
	Edit pad (rev 1339)		Rose	cv408	XVal Session 34	1	XVal Session 34-Typing - Text-1		2012-07-12 15:17:52.006000
	Edit pad (rev 1340)		Rose	cv408	XVal Session 34	1	XVal Session 34-Typing - Text-1		2012-07-12 15:17:52.799000
	Edit pad (rev 1341)		charles	cv410	XVal Session 34	1	XVal Session 34-Typing - Text-1		2012-07-12 15:17:53.576000
	Edit pad (rev 1342)		charles	cv410	XVal Session 34	1	XVal Session 34-Typing - Text-1		2012-07-12 15:17:54.077000
	Edit pad (rev 1343)		charles	cv410	XVal Session 34	1	XVal Session 34-Typing - Text-1		2012-07-12 15:17:54.587000
	Edit pad (rev 1344)		charles	cv410	XVal Session 34	1	XVal Session 34-Typing - Text-1		2012-07-12 15:17:55.087000
	Edit pad (rev 1345)		charles	cv410	XVal Session 34	1	XVal Session 34-Typing - Text-1		2012-07-12 15:17:55.922000
	Edit pad (rev 1346)		charles	cv410	XVal Session 34	1	XVal Session 34-Typing - Text-1		2012-07-12 15:17:56.430000
	Edit pad (rev 1347)		charles	cv410	XVal Session 34	1	XVal Session 34-Typing - Text-1		2012-07-12 15:17:56.930000
	Edit pad (rev 1348)		charles	cv410	XVal Session 34	1	XVal Session 34-Typing - Text-1		2012-07-12 15:17:57.880000
	Edit pad (rev 1349)		charles	cv410	XVal Session 34	1	XVal Session 34-Typing - Text-1		2012-07-12 15:17:58.383000
	Edit pad (rev 1350)		charles	cv410	XVal Session 34	1	XVal Session 34-Typing - Text-1		2012-07-12 15:17:58.883000
	Edit pad (rev 1351)		charles	cv410	XVal Session 34	1	XVal Session 34-Typing - Text-1		2012-07-12 15:17:59.383000
	Edit pad (rev 1352)		charles	cv410	XVal Session 34	1	XVal Session 34-Typing - Text-1		2012-07-12 15:17:59.994000
	Edit pad (rev 1353)		charles	cv410	XVal Session 34	1	XVal Session 34-Typing - Text-1		2012-07-12 15:18:00.833000
	Edit pad (rev 1354)		charles	cv410	XVal Session 34	1	XVal Session 34-Typing - Text-1		2012-07-12 15:18:01.336000
	Edit pad (rev 1355)		charles	cv410	XVal Session 34	1	XVal Session 34-Typing - Text-1		2012-07-12 15:18:01.837000
	Edit pad (rev 1356)		charles	cv410	XVal Session 34	1	XVal Session 34-Typing - Text-1		2012-07-12 15:18:02.336000
	Edit pad (rev 1357)		charles	cv410	XVal Session 34	1	XVal Session 34-Typing - Text-1		2012-07-12 15:18:02.839000
	Edit pad (rev 1358)		charles	cv410	XVal Session 34	1	XVal Session 34-Typing - Text-1		2012-07-12 15:18:03.337000
	Edit pad (rev 1359)		charles	cv410	XVal Session 34	1	XVal Session 34-Typing - Text-1		2012-07-12 15:18:03.837000
	Edit pad (rev 1360)		charles	cv410	XVal Session 34	1	XVal Session 34-Typing - Text-1		2012-07-12 15:18:04.336000
	Edit pad (rev 1361)		charles	cv410	XVal Session 34	1	XVal Session 34-Typing - Text-1		2012-07-12 15:18:04.838000
	Edit pad (rev 1362)		charles	cv410	XVal Session 34	1	XVal Session 34-Typing - Text-1		2012-07-12 15:18:05.337000
	Edit pad (rev 1363)		charles	cv410	XVal Session 34	1	XVal Session 34-Typing - Text-1		2012-07-12 15:18:05.838000
	Edit pad (rev 1364)		charles	cv410	XVal Session 34	1	XVal Session 34-Typing - Text-1		2012-07-12 15:18:06.338000
	Edit pad (rev 1365)		charles	cv410	XVal Session 34	1	XVal Session 34-Typing - Text-1		2012-07-12 15:18:06.844000
	Edit pad (rev 1366)		charles	cv410	XVal Session 34	1	XVal Session 34-Typing - Text-1		2012-07-12 15:18:07.343000
	Edit pad (rev 1367)		charles	cv410	XVal Session 34	1	XVal Session 34-Typing - Text-1		2012-07-12 15:18:07.845000
	Edit pad (rev 1368)		charles	cv410	XVal Session 34	1	XVal Session 34-Typing - Text-1		2012-07-12 15:18:08.353000
	Edit pad (rev 1369)		charles	cv410	XVal Session 34	1	XVal Session 34-Typing - Text-1		2012-07-12 15:18:08.852000
	Edit pad (rev 1370)		charles	cv410	XVal Session 34	1	XVal Session 34-Typing - Text-1		2012-07-12 15:18:09.351000
	Edit pad (rev 1371)		charles	cv410	XVal Session 34	1	XVal Session 34-Typing - Text-1		2012-07-12 15:18:09.853000
	Edit pad (rev 1372)		charles	cv410	XVal Session 34	1	XVal Session 34-Typing - Text-1		2012-07-12 15:18:10.354000
	Edit pad (rev 1373)		charles	cv410	XVal Session 34	1	XVal Session 34-Typing - Text-1		2012-07-12 15:18:10.859000
	Edit pad (rev 1374)		charles	cv410	XVal Session 34	1	XVal Session 34-Typing - Text-1		2012-07-12 15:18:11.368000
	Edit pad (rev 1375)		charles	cv410	XVal Session 34	1	XVal Session 34-Typing - Text-1		2012-07-12 15:18:11.868000
	Edit pad (rev 1376)		charles	cv410	XVal Session 34	1	XVal Session 34-Typing - Text-1		2012-07-12 15:18:12.374000
	Edit pad (rev 1377)		charles	cv410	XVal Session 34	1	XVal Session 34-Typing - Text-1		2012-07-12 15:18:12.878000
	Edit pad (rev 1378)		charles	cv410	XVal Session 34	1	XVal Session 34-Typing - Text-1		2012-07-12 15:18:13.386000
	Edit pad (rev 1379)		charles	cv410	XVal Session 34	1	XVal Session 34-Typing - Text-1		2012-07-12 15:18:13.886000
	Edit pad (rev 1380)		charles	cv410	XVal Session 34	1	XVal Session 34-Typing - Text-1		2012-07-12 15:18:14.400000
	Edit pad (rev 1381)		charles	cv410	XVal Session 34	1	XVal Session 34-Typing - Text-1		2012-07-12 15:18:14.898000
	Edit pad (rev 1382)		charles	cv410	XVal Session 34	1	XVal Session 34-Typing - Text-1		2012-07-12 15:18:15.399000
	Edit pad (rev 1383)		charles	cv410	XVal Session 34	1	XVal Session 34-Typing - Text-1		2012-07-12 15:18:15.899000
	Edit pad (rev 1384)		charles	cv410	XVal Session 34	1	XVal Session 34-Typing - Text-1		2012-07-12 15:18:16.397000
	Edit pad (rev 1385)		charles	cv410	XVal Session 34	1	XVal Session 34-Typing - Text-1		2012-07-12 15:18:16.897000
	Edit pad (rev 1386)		charles	cv410	XVal Session 34	1	XVal Session 34-Typing - Text-1		2012-07-12 15:18:17.399000
	Edit pad (rev 1387)		charles	cv410	XVal Session 34	1	XVal Session 34-Typing - Text-1		2012-07-12 15:18:17.899000
	Edit pad (rev 1388)		Capucine	cv402	XVal Session 34	1	XVal Session 34-Typing - Text-1		2012-07-12 15:18:17.901000
	Edit pad (rev 1389)		charles	cv410	XVal Session 34	1	XVal Session 34-Typing - Text-1		2012-07-12 15:18:18.402000
	Edit pad (rev 1390)		Capucine	cv402	XVal Session 34	1	XVal Session 34-Typing - Text-1		2012-07-12 15:18:18.407000
	Edit pad (rev 1391)		charles	cv410	XVal Session 34	1	XVal Session 34-Typing - Text-1		2012-07-12 15:18:18.899000
	Edit pad (rev 1392)		charles	cv410	XVal Session 34	1	XVal Session 34-Typing - Text-1		2012-07-12 15:18:19.399000
	Edit pad (rev 1393)		charles	cv410	XVal Session 34	1	XVal Session 34-Typing - Text-1		2012-07-12 15:18:19.898000
	Edit pad (rev 1394)		charles	cv410	XVal Session 34	1	XVal Session 34-Typing - Text-1		2012-07-12 15:18:20.399000
	Edit pad (rev 1395)		charles	cv410	XVal Session 34	1	XVal Session 34-Typing - Text-1		2012-07-12 15:18:20.899000
	Edit pad (rev 1396)		charles	cv410	XVal Session 34	1	XVal Session 34-Typing - Text-1		2012-07-12 15:18:21.399000
	Edit pad (rev 1397)		charles	cv410	XVal Session 34	1	XVal Session 34-Typing - Text-1		2012-07-12 15:18:21.899000
	Edit pad (rev 1398)		charles	cv410	XVal Session 34	1	XVal Session 34-Typing - Text-1		2012-07-12 15:18:22.399000
	Edit pad (rev 1399)		charles	cv410	XVal Session 34	1	XVal Session 34-Typing - Text-1		2012-07-12 15:18:22.992000
	Edit pad (rev 1400)		charles	cv410	XVal Session 34	1	XVal Session 34-Typing - Text-1		2012-07-12 15:18:23.495000
	Edit pad (rev 1401)		charles	cv410	XVal Session 34	1	XVal Session 34-Typing - Text-1		2012-07-12 15:18:24.322000
	Edit pad (rev 1402)		charles	cv410	XVal Session 34	1	XVal Session 34-Typing - Text-1		2012-07-12 15:18:24.836000
	Edit pad (rev 1403)		charles	cv410	XVal Session 34	1	XVal Session 34-Typing - Text-1		2012-07-12 15:18:25.336000
	Edit pad (rev 1404)		charles	cv410	XVal Session 34	1	XVal Session 34-Typing - Text-1		2012-07-12 15:18:25.838000
	Edit pad (rev 1405)		charles	cv410	XVal Session 34	1	XVal Session 34-Typing - Text-1		2012-07-12 15:18:26.336000
	Edit pad (rev 1406)		charles	cv410	XVal Session 34	1	XVal Session 34-Typing - Text-1		2012-07-12 15:18:26.924000
	Edit pad (rev 1407)		charles	cv410	XVal Session 34	1	XVal Session 34-Typing - Text-1		2012-07-12 15:18:27.606000
	Edit pad (rev 1408)		charles	cv410	XVal Session 34	1	XVal Session 34-Typing - Text-1		2012-07-12 15:18:28.117000
	Edit pad (rev 1409)		charles	cv410	XVal Session 34	1	XVal Session 34-Typing - Text-1		2012-07-12 15:18:28.625000
	Edit pad (rev 1410)		charles	cv410	XVal Session 34	1	XVal Session 34-Typing - Text-1		2012-07-12 15:18:29.132000
	Edit pad (rev 1411)		charles	cv410	XVal Session 34	1	XVal Session 34-Typing - Text-1		2012-07-12 15:18:29.636000
	Edit pad (rev 1412)		Rose	cv408	XVal Session 34	1	XVal Session 34-Typing - Text-1		2012-07-12 15:18:30.057000
	Edit pad (rev 1413)		charles	cv410	XVal Session 34	1	XVal Session 34-Typing - Text-1		2012-07-12 15:18:30.135000
	Edit pad (rev 1414)		Rose	cv408	XVal Session 34	1	XVal Session 34-Typing - Text-1		2012-07-12 15:18:30.556000
	Edit pad (rev 1415)		charles	cv410	XVal Session 34	1	XVal Session 34-Typing - Text-1		2012-07-12 15:18:30.633000
	Edit pad (rev 1416)		Rose	cv408	XVal Session 34	1	XVal Session 34-Typing - Text-1		2012-07-12 15:18:31.057000
	Edit pad (rev 1417)		charles	cv410	XVal Session 34	1	XVal Session 34-Typing - Text-1		2012-07-12 15:18:31.134000
	Edit pad (rev 1418)		charles	cv410	XVal Session 34	1	XVal Session 34-Typing - Text-1		2012-07-12 15:18:31.640000
	Edit pad (rev 1419)		charles	cv410	XVal Session 34	1	XVal Session 34-Typing - Text-1		2012-07-12 15:18:32.140000
	Edit pad (rev 1420)		charles	cv410	XVal Session 34	1	XVal Session 34-Typing - Text-1		2012-07-12 15:18:32.649000
	Edit pad (rev 1421)		Rose	cv408	XVal Session 34	1	XVal Session 34-Typing - Text-1		2012-07-12 15:18:32.948000
	Edit pad (rev 1422)		charles	cv410	XVal Session 34	1	XVal Session 34-Typing - Text-1		2012-07-12 15:18:33.150000
	Edit pad (rev 1423)		charles	cv410	XVal Session 34	1	XVal Session 34-Typing - Text-1		2012-07-12 15:18:33.650000
	Edit pad (rev 1424)		charles	cv410	XVal Session 34	1	XVal Session 34-Typing - Text-1		2012-07-12 15:18:34.150000
	Edit pad (rev 1425)		charles	cv410	XVal Session 34	1	XVal Session 34-Typing - Text-1		2012-07-12 15:18:34.655000
	Edit pad (rev 1426)		charles	cv410	XVal Session 34	1	XVal Session 34-Typing - Text-1		2012-07-12 15:18:35.167000
	Edit pad (rev 1427)		charles	cv410	XVal Session 34	1	XVal Session 34-Typing - Text-1		2012-07-12 15:18:35.670000
	Edit pad (rev 1428)		charles	cv410	XVal Session 34	1	XVal Session 34-Typing - Text-1		2012-07-12 15:18:36.170000
	Edit pad (rev 1429)		charles	cv410	XVal Session 34	1	XVal Session 34-Typing - Text-1		2012-07-12 15:18:36.680000
	Edit pad (rev 1430)		charles	cv410	XVal Session 34	1	XVal Session 34-Typing - Text-1		2012-07-12 15:18:37.181000
	Edit pad (rev 1431)		charles	cv410	XVal Session 34	1	XVal Session 34-Typing - Text-1		2012-07-12 15:18:37.679000
	Edit pad (rev 1432)		charles	cv410	XVal Session 34	1	XVal Session 34-Typing - Text-1		2012-07-12 15:18:38.180000
	Edit pad (rev 1433)		charles	cv410	XVal Session 34	1	XVal Session 34-Typing - Text-1		2012-07-12 15:18:38.680000
	Edit pad (rev 1434)		charles	cv410	XVal Session 34	1	XVal Session 34-Typing - Text-1		2012-07-12 15:18:39.181000
	Edit pad (rev 1435)		charles	cv410	XVal Session 34	1	XVal Session 34-Typing - Text-1		2012-07-12 15:18:39.680000
	Edit pad (rev 1436)		charles	cv410	XVal Session 34	1	XVal Session 34-Typing - Text-1		2012-07-12 15:18:40.180000
	Edit pad (rev 1437)		charles	cv410	XVal Session 34	1	XVal Session 34-Typing - Text-1		2012-07-12 15:18:40.680000
	Edit pad (rev 1438)		charles	cv410	XVal Session 34	1	XVal Session 34-Typing - Text-1		2012-07-12 15:18:41.188000
	Edit pad (rev 1439)		charles	cv410	XVal Session 34	1	XVal Session 34-Typing - Text-1		2012-07-12 15:18:41.704000
	Edit pad (rev 1440)		charles	cv410	XVal Session 34	1	XVal Session 34-Typing - Text-1		2012-07-12 15:18:42.212000
	Edit pad (rev 1441)		charles	cv410	XVal Session 34	1	XVal Session 34-Typing - Text-1		2012-07-12 15:18:42.714000
	Edit pad (rev 1442)		charles	cv410	XVal Session 34	1	XVal Session 34-Typing - Text-1		2012-07-12 15:18:43.230000
	Edit pad (rev 1443)		charles	cv410	XVal Session 34	1	XVal Session 34-Typing - Text-1		2012-07-12 15:18:43.727000
	Edit pad (rev 1444)		charles	cv410	XVal Session 34	1	XVal Session 34-Typing - Text-1		2012-07-12 15:18:44.229000
	Edit pad (rev 1445)		charles	cv410	XVal Session 34	1	XVal Session 34-Typing - Text-1		2012-07-12 15:18:44.728000
	Edit pad (rev 1446)		charles	cv410	XVal Session 34	1	XVal Session 34-Typing - Text-1		2012-07-12 15:18:45.228000
	Edit pad (rev 1447)		charles	cv410	XVal Session 34	1	XVal Session 34-Typing - Text-1		2012-07-12 15:18:45.728000
	Edit pad (rev 1448)		charles	cv410	XVal Session 34	1	XVal Session 34-Typing - Text-1		2012-07-12 15:18:46.229000
	Edit pad (rev 1449)		charles	cv410	XVal Session 34	1	XVal Session 34-Typing - Text-1		2012-07-12 15:18:46.728000
	Edit pad (rev 1450)		charles	cv410	XVal Session 34	1	XVal Session 34-Typing - Text-1		2012-07-12 15:18:47.256000
	Edit pad (rev 1451)		charles	cv410	XVal Session 34	1	XVal Session 34-Typing - Text-1		2012-07-12 15:18:47.758000
	Edit pad (rev 1452)		charles	cv410	XVal Session 34	1	XVal Session 34-Typing - Text-1		2012-07-12 15:18:48.259000
	Edit pad (rev 1453)		charles	cv410	XVal Session 34	1	XVal Session 34-Typing - Text-1		2012-07-12 15:18:48.775000
	Edit pad (rev 1454)		charles	cv410	XVal Session 34	1	XVal Session 34-Typing - Text-1		2012-07-12 15:18:49.283000
	Edit pad (rev 1455)		charles	cv410	XVal Session 34	1	XVal Session 34-Typing - Text-1		2012-07-12 15:18:49.796000
	Edit pad (rev 1456)		Capucine	cv402	XVal Session 34	1	XVal Session 34-Typing - Text-1		2012-07-12 15:18:50.203000
	Edit pad (rev 1457)		charles	cv410	XVal Session 34	1	XVal Session 34-Typing - Text-1		2012-07-12 15:18:50.304000
	Edit pad (rev 1458)		charles	cv410	XVal Session 34	1	XVal Session 34-Typing - Text-1		2012-07-12 15:18:50.821000
	Edit pad (rev 1459)		Capucine	cv402	XVal Session 34	1	XVal Session 34-Typing - Text-1		2012-07-12 15:18:50.873000
	Edit pad (rev 1460)		charles	cv410	XVal Session 34	1	XVal Session 34-Typing - Text-1		2012-07-12 15:18:51.321000
	Edit pad (rev 1461)		Matt	cv310	XVal Session 34	1	XVal Session 34-Typing - Text-1		2012-07-12 15:18:51.743000
	Edit pad (rev 1462)		charles	cv410	XVal Session 34	1	XVal Session 34-Typing - Text-1		2012-07-12 15:18:51.819000
	Edit pad (rev 1463)		Matt	cv310	XVal Session 34	1	XVal Session 34-Typing - Text-1		2012-07-12 15:18:52.249000
	Edit pad (rev 1464)		charles	cv410	XVal Session 34	1	XVal Session 34-Typing - Text-1		2012-07-12 15:18:52.324000
	Edit pad (rev 1465)		Matt	cv310	XVal Session 34	1	XVal Session 34-Typing - Text-1		2012-07-12 15:18:52.749000
	Edit pad (rev 1466)		charles	cv410	XVal Session 34	1	XVal Session 34-Typing - Text-1		2012-07-12 15:18:52.832000
	Edit pad (rev 1467)		Matt	cv310	XVal Session 34	1	XVal Session 34-Typing - Text-1		2012-07-12 15:18:53.249000
	Edit pad (rev 1468)		charles	cv410	XVal Session 34	1	XVal Session 34-Typing - Text-1		2012-07-12 15:18:53.337000
	Edit pad (rev 1469)		Matt	cv310	XVal Session 34	1	XVal Session 34-Typing - Text-1		2012-07-12 15:18:53.749000
	Edit pad (rev 1470)		charles	cv410	XVal Session 34	1	XVal Session 34-Typing - Text-1		2012-07-12 15:18:53.836000
	Edit pad (rev 1471)		charles	cv410	XVal Session 34	1	XVal Session 34-Typing - Text-1		2012-07-12 15:18:54.337000
	Edit pad (rev 1472)		charles	cv410	XVal Session 34	1	XVal Session 34-Typing - Text-1		2012-07-12 15:18:54.838000
	Edit pad (rev 1473)		charles	cv410	XVal Session 34	1	XVal Session 34-Typing - Text-1		2012-07-12 15:18:55.338000
	Edit pad (rev 1474)		charles	cv410	XVal Session 34	1	XVal Session 34-Typing - Text-1		2012-07-12 15:18:55.838000
	Edit pad (rev 1475)		charles	cv410	XVal Session 34	1	XVal Session 34-Typing - Text-1		2012-07-12 15:18:56.343000
	Edit pad (rev 1476)		charles	cv410	XVal Session 34	1	XVal Session 34-Typing - Text-1		2012-07-12 15:18:56.852000
	Edit pad (rev 1477)		charles	cv410	XVal Session 34	1	XVal Session 34-Typing - Text-1		2012-07-12 15:18:57.353000
	Edit pad (rev 1478)		Capucine	cv402	XVal Session 34	1	XVal Session 34-Typing - Text-1		2012-07-12 15:18:58.128000
	Edit pad (rev 1479)		Capucine	cv402	XVal Session 34	1	XVal Session 34-Typing - Text-1		2012-07-12 15:18:58.778000
	Edit pad (rev 1480)		charles	cv410	XVal Session 34	1	XVal Session 34-Typing - Text-1		2012-07-12 15:18:59.222000
	Edit pad (rev 1481)		Matt	cv310	XVal Session 34	1	XVal Session 34-Typing - Text-1		2012-07-12 15:19:00.212000
	Edit pad (rev 1482)		Matt	cv310	XVal Session 34	1	XVal Session 34-Typing - Text-1		2012-07-12 15:19:00.718000
	Edit pad (rev 1483)		charles	cv410	XVal Session 34	1	XVal Session 34-Typing - Text-1		2012-07-12 15:19:01.248000
	Edit pad (rev 1484)		Matt	cv310	XVal Session 34	1	XVal Session 34-Typing - Text-1		2012-07-12 15:19:01.670000
	Edit pad (rev 1485)		Matt	cv310	XVal Session 34	1	XVal Session 34-Typing - Text-1		2012-07-12 15:19:02.173000
	Edit pad (rev 1486)		charles	cv410	XVal Session 34	1	XVal Session 34-Typing - Text-1		2012-07-12 15:19:02.402000
	Edit pad (rev 1487)		Matt	cv310	XVal Session 34	1	XVal Session 34-Typing - Text-1		2012-07-12 15:19:02.701000
	Edit pad (rev 1488)		charles	cv410	XVal Session 34	1	XVal Session 34-Typing - Text-1		2012-07-12 15:19:02.901000
	Edit pad (rev 1489)		Matt	cv310	XVal Session 34	1	XVal Session 34-Typing - Text-1		2012-07-12 15:19:03.202000
	Edit pad (rev 1490)		charles	cv410	XVal Session 34	1	XVal Session 34-Typing - Text-1		2012-07-12 15:19:03.426000
	Edit pad (rev 1491)		charles	cv410	XVal Session 34	1	XVal Session 34-Typing - Text-1		2012-07-12 15:19:03.930000
	Edit pad (rev 1492)		Matt	cv310	XVal Session 34	1	XVal Session 34-Typing - Text-1		2012-07-12 15:19:04.296000
	Edit pad (rev 1493)		charles	cv410	XVal Session 34	1	XVal Session 34-Typing - Text-1		2012-07-12 15:19:04.430000
	Edit pad (rev 1494)		Matt	cv310	XVal Session 34	1	XVal Session 34-Typing - Text-1		2012-07-12 15:19:04.797000
	Edit pad (rev 1495)		charles	cv410	XVal Session 34	1	XVal Session 34-Typing - Text-1		2012-07-12 15:19:04.930000
	Edit pad (rev 1496)		Capucine	cv402	XVal Session 34	1	XVal Session 34-Typing - Text-1		2012-07-12 15:19:05.109000
	Edit pad (rev 1497)		Matt	cv310	XVal Session 34	1	XVal Session 34-Typing - Text-1		2012-07-12 15:19:05.298000
	Edit pad (rev 1498)		charles	cv410	XVal Session 34	1	XVal Session 34-Typing - Text-1		2012-07-12 15:19:05.431000
	Edit pad (rev 1499)		Capucine	cv402	XVal Session 34	1	XVal Session 34-Typing - Text-1		2012-07-12 15:19:05.718000
	Edit pad (rev 1500)		charles	cv410	XVal Session 34	1	XVal Session 34-Typing - Text-1		2012-07-12 15:19:05.931000
	Edit pad (rev 1501)		charles	cv410	XVal Session 34	1	XVal Session 34-Typing - Text-1		2012-07-12 15:19:06.431000
	Edit pad (rev 1502)		charles	cv410	XVal Session 34	1	XVal Session 34-Typing - Text-1		2012-07-12 15:19:06.936000
	Edit pad (rev 1503)		Matt	cv310	XVal Session 34	1	XVal Session 34-Typing - Text-1		2012-07-12 15:19:07.255000
	Edit pad (rev 1504)		charles	cv410	XVal Session 34	1	XVal Session 34-Typing - Text-1		2012-07-12 15:19:07.435000
	Edit pad (rev 1505)		Matt	cv310	XVal Session 34	1	XVal Session 34-Typing - Text-1		2012-07-12 15:19:07.763000
	Edit pad (rev 1506)		charles	cv410	XVal Session 34	1	XVal Session 34-Typing - Text-1		2012-07-12 15:19:07.944000
	Edit pad (rev 1507)		Matt	cv310	XVal Session 34	1	XVal Session 34-Typing - Text-1		2012-07-12 15:19:08.277000
	Edit pad (rev 1508)		charles	cv410	XVal Session 34	1	XVal Session 34-Typing - Text-1		2012-07-12 15:19:08.455000
	Edit pad (rev 1509)		Matt	cv310	XVal Session 34	1	XVal Session 34-Typing - Text-1		2012-07-12 15:19:08.779000
	Edit pad (rev 1510)		charles	cv410	XVal Session 34	1	XVal Session 34-Typing - Text-1		2012-07-12 15:19:08.956000
	Edit pad (rev 1511)		Matt	cv310	XVal Session 34	1	XVal Session 34-Typing - Text-1		2012-07-12 15:19:09.279000
	Edit pad (rev 1512)		charles	cv410	XVal Session 34	1	XVal Session 34-Typing - Text-1		2012-07-12 15:19:09.460000
	Edit pad (rev 1513)		Matt	cv310	XVal Session 34	1	XVal Session 34-Typing - Text-1		2012-07-12 15:19:09.780000
	Edit pad (rev 1514)		charles	cv410	XVal Session 34	1	XVal Session 34-Typing - Text-1		2012-07-12 15:19:09.960000
	Edit pad (rev 1515)		Matt	cv310	XVal Session 34	1	XVal Session 34-Typing - Text-1		2012-07-12 15:19:10.279000
	Edit pad (rev 1516)		charles	cv410	XVal Session 34	1	XVal Session 34-Typing - Text-1		2012-07-12 15:19:10.461000
	Edit pad (rev 1517)		Matt	cv310	XVal Session 34	1	XVal Session 34-Typing - Text-1		2012-07-12 15:19:10.786000
	Edit pad (rev 1518)		charles	cv410	XVal Session 34	1	XVal Session 34-Typing - Text-1		2012-07-12 15:19:10.963000
	Edit pad (rev 1519)		Matt	cv310	XVal Session 34	1	XVal Session 34-Typing - Text-1		2012-07-12 15:19:11.296000
	Edit pad (rev 1520)		charles	cv410	XVal Session 34	1	XVal Session 34-Typing - Text-1		2012-07-12 15:19:11.461000
	Edit pad (rev 1521)		Matt	cv310	XVal Session 34	1	XVal Session 34-Typing - Text-1		2012-07-12 15:19:11.794000
	Edit pad (rev 1522)		charles	cv410	XVal Session 34	1	XVal Session 34-Typing - Text-1		2012-07-12 15:19:11.966000
	Edit pad (rev 1523)		Matt	cv310	XVal Session 34	1	XVal Session 34-Typing - Text-1		2012-07-12 15:19:12.295000
	Edit pad (rev 1524)		charles	cv410	XVal Session 34	1	XVal Session 34-Typing - Text-1		2012-07-12 15:19:12.475000
	Edit pad (rev 1525)		Matt	cv310	XVal Session 34	1	XVal Session 34-Typing - Text-1		2012-07-12 15:19:12.795000
	Edit pad (rev 1526)		charles	cv410	XVal Session 34	1	XVal Session 34-Typing - Text-1		2012-07-12 15:19:12.975000
	Edit pad (rev 1527)		Matt	cv310	XVal Session 34	1	XVal Session 34-Typing - Text-1		2012-07-12 15:19:13.295000
	Edit pad (rev 1528)		charles	cv410	XVal Session 34	1	XVal Session 34-Typing - Text-1		2012-07-12 15:19:13.477000
	Edit pad (rev 1529)		charles	cv410	XVal Session 34	1	XVal Session 34-Typing - Text-1		2012-07-12 15:19:13.983000
	Edit pad (rev 1530)		Matt	cv310	XVal Session 34	1	XVal Session 34-Typing - Text-1		2012-07-12 15:19:14.577000
	Edit pad (rev 1531)		charles	cv410	XVal Session 34	1	XVal Session 34-Typing - Text-1		2012-07-12 15:19:14.689000
	Edit pad (rev 1532)		Matt	cv310	XVal Session 34	1	XVal Session 34-Typing - Text-1		2012-07-12 15:19:15.076000
	Edit pad (rev 1533)		charles	cv410	XVal Session 34	1	XVal Session 34-Typing - Text-1		2012-07-12 15:19:15.201000
	Edit pad (rev 1534)		Matt	cv310	XVal Session 34	1	XVal Session 34-Typing - Text-1		2012-07-12 15:19:15.577000
	Edit pad (rev 1535)		charles	cv410	XVal Session 34	1	XVal Session 34-Typing - Text-1		2012-07-12 15:19:15.711000
	Edit pad (rev 1536)		Matt	cv310	XVal Session 34	1	XVal Session 34-Typing - Text-1		2012-07-12 15:19:16.088000
	Edit pad (rev 1537)		charles	cv410	XVal Session 34	1	XVal Session 34-Typing - Text-1		2012-07-12 15:19:16.210000
	Edit pad (rev 1538)		Matt	cv310	XVal Session 34	1	XVal Session 34-Typing - Text-1		2012-07-12 15:19:16.590000
	Edit pad (rev 1539)		charles	cv410	XVal Session 34	1	XVal Session 34-Typing - Text-1		2012-07-12 15:19:16.711000
	Edit pad (rev 1540)		Matt	cv310	XVal Session 34	1	XVal Session 34-Typing - Text-1		2012-07-12 15:19:17.093000
	Edit pad (rev 1541)		charles	cv410	XVal Session 34	1	XVal Session 34-Typing - Text-1		2012-07-12 15:19:17.210000
	Edit pad (rev 1542)		Matt	cv310	XVal Session 34	1	XVal Session 34-Typing - Text-1		2012-07-12 15:19:17.593000
	Edit pad (rev 1543)		charles	cv410	XVal Session 34	1	XVal Session 34-Typing - Text-1		2012-07-12 15:19:17.710000
	Edit pad (rev 1544)		Matt	cv310	XVal Session 34	1	XVal Session 34-Typing - Text-1		2012-07-12 15:19:18.092000
	Edit pad (rev 1545)		charles	cv410	XVal Session 34	1	XVal Session 34-Typing - Text-1		2012-07-12 15:19:18.247000
	Edit pad (rev 1546)		Matt	cv310	XVal Session 34	1	XVal Session 34-Typing - Text-1		2012-07-12 15:19:18.592000
	Edit pad (rev 1547)		charles	cv410	XVal Session 34	1	XVal Session 34-Typing - Text-1		2012-07-12 15:19:18.758000
	Edit pad (rev 1548)		Matt	cv310	XVal Session 34	1	XVal Session 34-Typing - Text-1		2012-07-12 15:19:19.092000
	Edit pad (rev 1549)		charles	cv410	XVal Session 34	1	XVal Session 34-Typing - Text-1		2012-07-12 15:19:19.257000
	Edit pad (rev 1550)		Matt	cv310	XVal Session 34	1	XVal Session 34-Typing - Text-1		2012-07-12 15:19:19.592000
	Edit pad (rev 1551)		charles	cv410	XVal Session 34	1	XVal Session 34-Typing - Text-1		2012-07-12 15:19:19.757000
	Edit pad (rev 1552)		Matt	cv310	XVal Session 34	1	XVal Session 34-Typing - Text-1		2012-07-12 15:19:20.091000
	Edit pad (rev 1553)		charles	cv410	XVal Session 34	1	XVal Session 34-Typing - Text-1		2012-07-12 15:19:20.259000
	Edit pad (rev 1554)		Matt	cv310	XVal Session 34	1	XVal Session 34-Typing - Text-1		2012-07-12 15:19:20.592000
	Edit pad (rev 1555)		charles	cv410	XVal Session 34	1	XVal Session 34-Typing - Text-1		2012-07-12 15:19:20.759000
	Edit pad (rev 1556)		Matt	cv310	XVal Session 34	1	XVal Session 34-Typing - Text-1		2012-07-12 15:19:21.092000
	Edit pad (rev 1557)		charles	cv410	XVal Session 34	1	XVal Session 34-Typing - Text-1		2012-07-12 15:19:21.258000
	Edit pad (rev 1558)		Matt	cv310	XVal Session 34	1	XVal Session 34-Typing - Text-1		2012-07-12 15:19:21.592000
	Edit pad (rev 1559)		charles	cv410	XVal Session 34	1	XVal Session 34-Typing - Text-1		2012-07-12 15:19:21.757000
	Edit pad (rev 1560)		Matt	cv310	XVal Session 34	1	XVal Session 34-Typing - Text-1		2012-07-12 15:19:22.095000
	Edit pad (rev 1561)		charles	cv410	XVal Session 34	1	XVal Session 34-Typing - Text-1		2012-07-12 15:19:22.257000
	Edit pad (rev 1562)		Matt	cv310	XVal Session 34	1	XVal Session 34-Typing - Text-1		2012-07-12 15:19:22.595000
	Edit pad (rev 1563)		charles	cv410	XVal Session 34	1	XVal Session 34-Typing - Text-1		2012-07-12 15:19:22.757000
	Edit pad (rev 1564)		Matt	cv310	XVal Session 34	1	XVal Session 34-Typing - Text-1		2012-07-12 15:19:23.108000
	Edit pad (rev 1565)		charles	cv410	XVal Session 34	1	XVal Session 34-Typing - Text-1		2012-07-12 15:19:23.258000
	Edit pad (rev 1566)		Matt	cv310	XVal Session 34	1	XVal Session 34-Typing - Text-1		2012-07-12 15:19:23.608000
	Edit pad (rev 1567)		charles	cv410	XVal Session 34	1	XVal Session 34-Typing - Text-1		2012-07-12 15:19:23.814000
	Edit pad (rev 1568)		Matt	cv310	XVal Session 34	1	XVal Session 34-Typing - Text-1		2012-07-12 15:19:24.108000
	Edit pad (rev 1569)		charles	cv410	XVal Session 34	1	XVal Session 34-Typing - Text-1		2012-07-12 15:19:24.318000
	Edit pad (rev 1570)		Matt	cv310	XVal Session 34	1	XVal Session 34-Typing - Text-1		2012-07-12 15:19:24.608000
	Edit pad (rev 1571)		charles	cv410	XVal Session 34	1	XVal Session 34-Typing - Text-1		2012-07-12 15:19:24.820000
	Edit pad (rev 1572)		Matt	cv310	XVal Session 34	1	XVal Session 34-Typing - Text-1		2012-07-12 15:19:25.108000
	Edit pad (rev 1573)		charles	cv410	XVal Session 34	1	XVal Session 34-Typing - Text-1		2012-07-12 15:19:25.320000
	Edit pad (rev 1574)		Matt	cv310	XVal Session 34	1	XVal Session 34-Typing - Text-1		2012-07-12 15:19:25.623000
	Edit pad (rev 1575)		charles	cv410	XVal Session 34	1	XVal Session 34-Typing - Text-1		2012-07-12 15:19:25.821000
	Edit pad (rev 1576)		Matt	cv310	XVal Session 34	1	XVal Session 34-Typing - Text-1		2012-07-12 15:19:26.123000
	Edit pad (rev 1577)		charles	cv410	XVal Session 34	1	XVal Session 34-Typing - Text-1		2012-07-12 15:19:26.339000
	Edit pad (rev 1578)		Rose	cv408	XVal Session 34	1	XVal Session 34-Typing - Text-1		2012-07-12 15:19:26.416000
	Edit pad (rev 1579)		Matt	cv310	XVal Session 34	1	XVal Session 34-Typing - Text-1		2012-07-12 15:19:26.630000
	Edit pad (rev 1580)		charles	cv410	XVal Session 34	1	XVal Session 34-Typing - Text-1		2012-07-12 15:19:26.852000
	Edit pad (rev 1581)		Matt	cv310	XVal Session 34	1	XVal Session 34-Typing - Text-1		2012-07-12 15:19:27.140000
	Edit pad (rev 1582)		charles	cv410	XVal Session 34	1	XVal Session 34-Typing - Text-1		2012-07-12 15:19:27.352000
	Edit pad (rev 1583)		Matt	cv310	XVal Session 34	1	XVal Session 34-Typing - Text-1		2012-07-12 15:19:27.798000
	Edit pad (rev 1584)		charles	cv410	XVal Session 34	1	XVal Session 34-Typing - Text-1		2012-07-12 15:19:27.851000
	Edit pad (rev 1585)		Matt	cv310	XVal Session 34	1	XVal Session 34-Typing - Text-1		2012-07-12 15:19:28.331000
	Edit pad (rev 1586)		charles	cv410	XVal Session 34	1	XVal Session 34-Typing - Text-1		2012-07-12 15:19:28.360000
	Edit pad (rev 1587)		Matt	cv310	XVal Session 34	1	XVal Session 34-Typing - Text-1		2012-07-12 15:19:28.842000
	Edit pad (rev 1588)		charles	cv410	XVal Session 34	1	XVal Session 34-Typing - Text-1		2012-07-12 15:19:28.886000
	Edit pad (rev 1589)		Matt	cv310	XVal Session 34	1	XVal Session 34-Typing - Text-1		2012-07-12 15:19:29.342000
	Edit pad (rev 1590)		charles	cv410	XVal Session 34	1	XVal Session 34-Typing - Text-1		2012-07-12 15:19:29.416000
	Edit pad (rev 1591)		Matt	cv310	XVal Session 34	1	XVal Session 34-Typing - Text-1		2012-07-12 15:19:29.842000
	Edit pad (rev 1592)		charles	cv410	XVal Session 34	1	XVal Session 34-Typing - Text-1		2012-07-12 15:19:29.962000
	Edit pad (rev 1593)		Matt	cv310	XVal Session 34	1	XVal Session 34-Typing - Text-1		2012-07-12 15:19:30.344000
	Edit pad (rev 1594)		charles	cv410	XVal Session 34	1	XVal Session 34-Typing - Text-1		2012-07-12 15:19:30.460000
	Edit pad (rev 1595)		Matt	cv310	XVal Session 34	1	XVal Session 34-Typing - Text-1		2012-07-12 15:19:30.858000
	Edit pad (rev 1596)		charles	cv410	XVal Session 34	1	XVal Session 34-Typing - Text-1		2012-07-12 15:19:30.999000
	Edit pad (rev 1597)		Matt	cv310	XVal Session 34	1	XVal Session 34-Typing - Text-1		2012-07-12 15:19:31.358000
	Edit pad (rev 1598)		charles	cv410	XVal Session 34	1	XVal Session 34-Typing - Text-1		2012-07-12 15:19:31.507000
	Edit pad (rev 1599)		Matt	cv310	XVal Session 34	1	XVal Session 34-Typing - Text-1		2012-07-12 15:19:31.857000
	Edit pad (rev 1600)		charles	cv410	XVal Session 34	1	XVal Session 34-Typing - Text-1		2012-07-12 15:19:32.007000
	Edit pad (rev 1601)		Matt	cv310	XVal Session 34	1	XVal Session 34-Typing - Text-1		2012-07-12 15:19:32.356000
	Edit pad (rev 1602)		charles	cv410	XVal Session 34	1	XVal Session 34-Typing - Text-1		2012-07-12 15:19:32.509000
	Edit pad (rev 1603)		Matt	cv310	XVal Session 34	1	XVal Session 34-Typing - Text-1		2012-07-12 15:19:32.866000
	Edit pad (rev 1604)		charles	cv410	XVal Session 34	1	XVal Session 34-Typing - Text-1		2012-07-12 15:19:33.019000
	Edit pad (rev 1605)		Matt	cv310	XVal Session 34	1	XVal Session 34-Typing - Text-1		2012-07-12 15:19:33.447000
	Edit pad (rev 1606)		charles	cv410	XVal Session 34	1	XVal Session 34-Typing - Text-1		2012-07-12 15:19:33.523000
	Edit pad (rev 1607)		Matt	cv310	XVal Session 34	1	XVal Session 34-Typing - Text-1		2012-07-12 15:19:33.886000
20955	Load Instructions			cv161	XVal Session 34	1	XVal Session 34-Typing - Numbers-1	192.54.222.3	2012-07-12 15:19:34
20956	Load Instructions			cv163	XVal Session 34	1	XVal Session 34-Typing - Numbers-1	192.54.222.3	2012-07-12 15:19:34
20957	Load Instructions			cv160	XVal Session 34	1	XVal Session 34-Typing - Numbers-1	192.54.222.3	2012-07-12 15:19:34
20958	Load Instructions			cv162	XVal Session 34	1	XVal Session 34-Typing - Numbers-1	192.54.222.3	2012-07-12 15:19:34
20960	Load Instructions			cv160	XVal Session 34	1	XVal Session 34-Typing - Numbers-1	192.54.222.3	2012-07-12 15:19:35
20959	Load Workspace			cv160	XVal Session 34	1	XVal Session 34-Typing - Text-1	192.54.222.3	2012-07-12 15:19:35
20980	Load Workspace			cv160	XVal Session 34	1	XVal Session 34-Typing - Numbers-1	192.54.222.3	2012-07-12 15:20:04
20981	Load Workspace			cv161	XVal Session 34	1	XVal Session 34-Typing - Numbers-1	192.54.222.3	2012-07-12 15:20:04
20982	Load Workspace			cv163	XVal Session 34	1	XVal Session 34-Typing - Numbers-1	192.54.222.3	2012-07-12 15:20:04
20983	Load Workspace			cv162	XVal Session 34	1	XVal Session 34-Typing - Numbers-1	192.54.222.3	2012-07-12 15:20:04
	Edit pad (rev 0)		Capucine	cv402	XVal Session 34	1	XVal Session 34-Typing - Numbers-1		2012-07-12 15:20:08.888000
	Edit pad (rev 1)		Capucine	cv402	XVal Session 34	1	XVal Session 34-Typing - Numbers-1		2012-07-12 15:20:09.393000
	Edit pad (rev 2)		Capucine	cv402	XVal Session 34	1	XVal Session 34-Typing - Numbers-1		2012-07-12 15:20:10.551000
	Edit pad (rev 3)		Capucine	cv402	XVal Session 34	1	XVal Session 34-Typing - Numbers-1		2012-07-12 15:20:11.064000
	Edit pad (rev 4)		Rose	cv408	XVal Session 34	1	XVal Session 34-Typing - Numbers-1		2012-07-12 15:20:11.965000
	Edit pad (rev 5)		Capucine	cv402	XVal Session 34	1	XVal Session 34-Typing - Numbers-1		2012-07-12 15:20:12.417000
	Edit pad (rev 6)		Rose	cv408	XVal Session 34	1	XVal Session 34-Typing - Numbers-1		2012-07-12 15:20:12.466000
	Edit pad (rev 7)		Capucine	cv402	XVal Session 34	1	XVal Session 34-Typing - Numbers-1		2012-07-12 15:20:12.924000
	Edit pad (rev 8)		Rose	cv408	XVal Session 34	1	XVal Session 34-Typing - Numbers-1		2012-07-12 15:20:12.961000
	Edit pad (rev 9)		Capucine	cv402	XVal Session 34	1	XVal Session 34-Typing - Numbers-1		2012-07-12 15:20:13.425000
	Edit pad (rev 10)		Rose	cv408	XVal Session 34	1	XVal Session 34-Typing - Numbers-1		2012-07-12 15:20:13.459000
	Edit pad (rev 11)		Capucine	cv402	XVal Session 34	1	XVal Session 34-Typing - Numbers-1		2012-07-12 15:20:13.925000
	Edit pad (rev 12)		Rose	cv408	XVal Session 34	1	XVal Session 34-Typing - Numbers-1		2012-07-12 15:20:13.968000
	Edit pad (rev 13)		Capucine	cv402	XVal Session 34	1	XVal Session 34-Typing - Numbers-1		2012-07-12 15:20:14.424000
	Edit pad (rev 14)		Rose	cv408	XVal Session 34	1	XVal Session 34-Typing - Numbers-1		2012-07-12 15:20:14.476000
	Edit pad (rev 15)		charles	cv410	XVal Session 34	1	XVal Session 34-Typing - Numbers-1		2012-07-12 15:20:14.655000
	Edit pad (rev 16)		Rose	cv408	XVal Session 34	1	XVal Session 34-Typing - Numbers-1		2012-07-12 15:20:15.020000
	Edit pad (rev 17)		charles	cv410	XVal Session 34	1	XVal Session 34-Typing - Numbers-1		2012-07-12 15:20:15.150000
	Edit pad (rev 18)		Rose	cv408	XVal Session 34	1	XVal Session 34-Typing - Numbers-1		2012-07-12 15:20:15.524000
	Edit pad (rev 19)		charles	cv410	XVal Session 34	1	XVal Session 34-Typing - Numbers-1		2012-07-12 15:20:15.663000
	Edit pad (rev 20)		Capucine	cv402	XVal Session 34	1	XVal Session 34-Typing - Numbers-1		2012-07-12 15:20:15.683000
	Edit pad (rev 21)		Rose	cv408	XVal Session 34	1	XVal Session 34-Typing - Numbers-1		2012-07-12 15:20:16.023000
	Edit pad (rev 22)		charles	cv410	XVal Session 34	1	XVal Session 34-Typing - Numbers-1		2012-07-12 15:20:16.167000
	Edit pad (rev 23)		Rose	cv408	XVal Session 34	1	XVal Session 34-Typing - Numbers-1		2012-07-12 15:20:16.524000
	Edit pad (rev 24)		Capucine	cv402	XVal Session 34	1	XVal Session 34-Typing - Numbers-1		2012-07-12 15:20:16.628000
	Edit pad (rev 25)		Rose	cv408	XVal Session 34	1	XVal Session 34-Typing - Numbers-1		2012-07-12 15:20:17.071000
	Edit pad (rev 26)		Capucine	cv402	XVal Session 34	1	XVal Session 34-Typing - Numbers-1		2012-07-12 15:20:17.128000
	Edit pad (rev 27)		Rose	cv408	XVal Session 34	1	XVal Session 34-Typing - Numbers-1		2012-07-12 15:20:17.570000
	Edit pad (rev 28)		Capucine	cv402	XVal Session 34	1	XVal Session 34-Typing - Numbers-1		2012-07-12 15:20:17.640000
	Edit pad (rev 29)		Rose	cv408	XVal Session 34	1	XVal Session 34-Typing - Numbers-1		2012-07-12 15:20:18.070000
	Edit pad (rev 30)		Capucine	cv402	XVal Session 34	1	XVal Session 34-Typing - Numbers-1		2012-07-12 15:20:18.384000
	Edit pad (rev 31)		Rose	cv408	XVal Session 34	1	XVal Session 34-Typing - Numbers-1		2012-07-12 15:20:18.569000
	Edit pad (rev 32)		Capucine	cv402	XVal Session 34	1	XVal Session 34-Typing - Numbers-1		2012-07-12 15:20:19.032000
	Edit pad (rev 33)		Rose	cv408	XVal Session 34	1	XVal Session 34-Typing - Numbers-1		2012-07-12 15:20:19.069000
	Edit pad (rev 34)		charles	cv410	XVal Session 34	1	XVal Session 34-Typing - Numbers-1		2012-07-12 15:20:19.524000
	Edit pad (rev 35)		charles	cv410	XVal Session 34	1	XVal Session 34-Typing - Numbers-1		2012-07-12 15:20:20.117000
	Edit pad (rev 36)		Rose	cv408	XVal Session 34	1	XVal Session 34-Typing - Numbers-1		2012-07-12 15:20:20.412000
	Edit pad (rev 37)		Capucine	cv402	XVal Session 34	1	XVal Session 34-Typing - Numbers-1		2012-07-12 15:20:20.487000
	Edit pad (rev 38)		charles	cv410	XVal Session 34	1	XVal Session 34-Typing - Numbers-1		2012-07-12 15:20:20.617000
	Edit pad (rev 39)		Capucine	cv402	XVal Session 34	1	XVal Session 34-Typing - Numbers-1		2012-07-12 15:20:20.992000
	Edit pad (rev 40)		charles	cv410	XVal Session 34	1	XVal Session 34-Typing - Numbers-1		2012-07-12 15:20:21.125000
	Edit pad (rev 41)		Matt	cv310	XVal Session 34	1	XVal Session 34-Typing - Numbers-1		2012-07-12 15:20:21.499000
	Edit pad (rev 42)		charles	cv410	XVal Session 34	1	XVal Session 34-Typing - Numbers-1		2012-07-12 15:20:21.661000
	Edit pad (rev 43)		Matt	cv310	XVal Session 34	1	XVal Session 34-Typing - Numbers-1		2012-07-12 15:20:21.998000
	Edit pad (rev 44)		Capucine	cv402	XVal Session 34	1	XVal Session 34-Typing - Numbers-1		2012-07-12 15:20:22.140000
	Edit pad (rev 45)		charles	cv410	XVal Session 34	1	XVal Session 34-Typing - Numbers-1		2012-07-12 15:20:22.253000
	Edit pad (rev 46)		Capucine	cv402	XVal Session 34	1	XVal Session 34-Typing - Numbers-1		2012-07-12 15:20:22.645000
	Edit pad (rev 47)		Matt	cv310	XVal Session 34	1	XVal Session 34-Typing - Numbers-1		2012-07-12 15:20:22.677000
	Edit pad (rev 48)		charles	cv410	XVal Session 34	1	XVal Session 34-Typing - Numbers-1		2012-07-12 15:20:22.757000
	Edit pad (rev 49)		Capucine	cv402	XVal Session 34	1	XVal Session 34-Typing - Numbers-1		2012-07-12 15:20:23.145000
	Edit pad (rev 50)		Matt	cv310	XVal Session 34	1	XVal Session 34-Typing - Numbers-1		2012-07-12 15:20:23.197000
	Edit pad (rev 51)		charles	cv410	XVal Session 34	1	XVal Session 34-Typing - Numbers-1		2012-07-12 15:20:23.258000
	Edit pad (rev 52)		Capucine	cv402	XVal Session 34	1	XVal Session 34-Typing - Numbers-1		2012-07-12 15:20:23.644000
	Edit pad (rev 53)		charles	cv410	XVal Session 34	1	XVal Session 34-Typing - Numbers-1		2012-07-12 15:20:23.760000
	Edit pad (rev 54)		Matt	cv310	XVal Session 34	1	XVal Session 34-Typing - Numbers-1		2012-07-12 15:20:23.953000
	Edit pad (rev 55)		Capucine	cv402	XVal Session 34	1	XVal Session 34-Typing - Numbers-1		2012-07-12 15:20:24.145000
	Edit pad (rev 56)		charles	cv410	XVal Session 34	1	XVal Session 34-Typing - Numbers-1		2012-07-12 15:20:24.373000
	Edit pad (rev 57)		Matt	cv310	XVal Session 34	1	XVal Session 34-Typing - Numbers-1		2012-07-12 15:20:24.465000
	Edit pad (rev 58)		Rose	cv408	XVal Session 34	1	XVal Session 34-Typing - Numbers-1		2012-07-12 15:20:24.654000
	Edit pad (rev 59)		Capucine	cv402	XVal Session 34	1	XVal Session 34-Typing - Numbers-1		2012-07-12 15:20:24.947000
	Edit pad (rev 60)		Matt	cv310	XVal Session 34	1	XVal Session 34-Typing - Numbers-1		2012-07-12 15:20:24.965000
	Edit pad (rev 61)		Rose	cv408	XVal Session 34	1	XVal Session 34-Typing - Numbers-1		2012-07-12 15:20:25.164000
	Edit pad (rev 62)		Capucine	cv402	XVal Session 34	1	XVal Session 34-Typing - Numbers-1		2012-07-12 15:20:25.447000
	Edit pad (rev 63)		Matt	cv310	XVal Session 34	1	XVal Session 34-Typing - Numbers-1		2012-07-12 15:20:25.466000
	Edit pad (rev 64)		charles	cv410	XVal Session 34	1	XVal Session 34-Typing - Numbers-1		2012-07-12 15:20:25.763000
	Edit pad (rev 65)		Rose	cv408	XVal Session 34	1	XVal Session 34-Typing - Numbers-1		2012-07-12 15:20:25.888000
	Edit pad (rev 66)		charles	cv410	XVal Session 34	1	XVal Session 34-Typing - Numbers-1		2012-07-12 15:20:26.264000
	Edit pad (rev 67)		Matt	cv310	XVal Session 34	1	XVal Session 34-Typing - Numbers-1		2012-07-12 15:20:26.284000
	Edit pad (rev 68)		charles	cv410	XVal Session 34	1	XVal Session 34-Typing - Numbers-1		2012-07-12 15:20:26.773000
	Edit pad (rev 69)		Matt	cv310	XVal Session 34	1	XVal Session 34-Typing - Numbers-1		2012-07-12 15:20:26.795000
	Edit pad (rev 70)		Rose	cv408	XVal Session 34	1	XVal Session 34-Typing - Numbers-1		2012-07-12 15:20:27.239000
	Edit pad (rev 71)		charles	cv410	XVal Session 34	1	XVal Session 34-Typing - Numbers-1		2012-07-12 15:20:27.285000
	Edit pad (rev 72)		Capucine	cv402	XVal Session 34	1	XVal Session 34-Typing - Numbers-1		2012-07-12 15:20:27.536000
	Edit pad (rev 73)		charles	cv410	XVal Session 34	1	XVal Session 34-Typing - Numbers-1		2012-07-12 15:20:27.789000
	Edit pad (rev 74)		Matt	cv310	XVal Session 34	1	XVal Session 34-Typing - Numbers-1		2012-07-12 15:20:27.899000
	Edit pad (rev 75)		Capucine	cv402	XVal Session 34	1	XVal Session 34-Typing - Numbers-1		2012-07-12 15:20:28.049000
	Edit pad (rev 76)		Rose	cv408	XVal Session 34	1	XVal Session 34-Typing - Numbers-1		2012-07-12 15:20:28.058000
	Edit pad (rev 77)		Capucine	cv402	XVal Session 34	1	XVal Session 34-Typing - Numbers-1		2012-07-12 15:20:28.547000
	Edit pad (rev 78)		Matt	cv310	XVal Session 34	1	XVal Session 34-Typing - Numbers-1		2012-07-12 15:20:28.611000
	Edit pad (rev 79)		charles	cv410	XVal Session 34	1	XVal Session 34-Typing - Numbers-1		2012-07-12 15:20:28.627000
	Edit pad (rev 80)		Rose	cv408	XVal Session 34	1	XVal Session 34-Typing - Numbers-1		2012-07-12 15:20:28.741000
	Edit pad (rev 81)		Capucine	cv402	XVal Session 34	1	XVal Session 34-Typing - Numbers-1		2012-07-12 15:20:29.047000
	Edit pad (rev 82)		Matt	cv310	XVal Session 34	1	XVal Session 34-Typing - Numbers-1		2012-07-12 15:20:29.120000
	Edit pad (rev 83)		charles	cv410	XVal Session 34	1	XVal Session 34-Typing - Numbers-1		2012-07-12 15:20:29.140000
	Edit pad (rev 84)		Rose	cv408	XVal Session 34	1	XVal Session 34-Typing - Numbers-1		2012-07-12 15:20:29.243000
	Edit pad (rev 85)		Capucine	cv402	XVal Session 34	1	XVal Session 34-Typing - Numbers-1		2012-07-12 15:20:29.546000
	Edit pad (rev 86)		Matt	cv310	XVal Session 34	1	XVal Session 34-Typing - Numbers-1		2012-07-12 15:20:29.624000
	Edit pad (rev 87)		charles	cv410	XVal Session 34	1	XVal Session 34-Typing - Numbers-1		2012-07-12 15:20:29.683000
	Edit pad (rev 88)		Rose	cv408	XVal Session 34	1	XVal Session 34-Typing - Numbers-1		2012-07-12 15:20:29.742000
	Edit pad (rev 89)		Capucine	cv402	XVal Session 34	1	XVal Session 34-Typing - Numbers-1		2012-07-12 15:20:30.054000
	Edit pad (rev 90)		Matt	cv310	XVal Session 34	1	XVal Session 34-Typing - Numbers-1		2012-07-12 15:20:30.122000
	Edit pad (rev 91)		Rose	cv408	XVal Session 34	1	XVal Session 34-Typing - Numbers-1		2012-07-12 15:20:30.412000
	Edit pad (rev 92)		charles	cv410	XVal Session 34	1	XVal Session 34-Typing - Numbers-1		2012-07-12 15:20:30.559000
	Edit pad (rev 93)		Capucine	cv402	XVal Session 34	1	XVal Session 34-Typing - Numbers-1		2012-07-12 15:20:30.561000
	Edit pad (rev 94)		Matt	cv310	XVal Session 34	1	XVal Session 34-Typing - Numbers-1		2012-07-12 15:20:30.627000
	Edit pad (rev 95)		Rose	cv408	XVal Session 34	1	XVal Session 34-Typing - Numbers-1		2012-07-12 15:20:30.914000
	Edit pad (rev 96)		charles	cv410	XVal Session 34	1	XVal Session 34-Typing - Numbers-1		2012-07-12 15:20:31.070000
	Edit pad (rev 97)		Matt	cv310	XVal Session 34	1	XVal Session 34-Typing - Numbers-1		2012-07-12 15:20:31.137000
	Edit pad (rev 98)		Rose	cv408	XVal Session 34	1	XVal Session 34-Typing - Numbers-1		2012-07-12 15:20:31.500000
	Edit pad (rev 99)		charles	cv410	XVal Session 34	1	XVal Session 34-Typing - Numbers-1		2012-07-12 15:20:31.703000
	Edit pad (rev 100)		Rose	cv408	XVal Session 34	1	XVal Session 34-Typing - Numbers-1		2012-07-12 15:20:32.008000
	Edit pad (rev 101)		Rose	cv408	XVal Session 34	1	XVal Session 34-Typing - Numbers-1		2012-07-12 15:20:32.585000
	Edit pad (rev 102)		charles	cv410	XVal Session 34	1	XVal Session 34-Typing - Numbers-1		2012-07-12 15:20:32.695000
	Edit pad (rev 103)		Capucine	cv402	XVal Session 34	1	XVal Session 34-Typing - Numbers-1		2012-07-12 15:20:32.823000
	Edit pad (rev 104)		Rose	cv408	XVal Session 34	1	XVal Session 34-Typing - Numbers-1		2012-07-12 15:20:33.195000
	Edit pad (rev 105)		charles	cv410	XVal Session 34	1	XVal Session 34-Typing - Numbers-1		2012-07-12 15:20:33.196000
	Edit pad (rev 106)		Capucine	cv402	XVal Session 34	1	XVal Session 34-Typing - Numbers-1		2012-07-12 15:20:33.327000
	Edit pad (rev 107)		Rose	cv408	XVal Session 34	1	XVal Session 34-Typing - Numbers-1		2012-07-12 15:20:33.694000
	Edit pad (rev 108)		Capucine	cv402	XVal Session 34	1	XVal Session 34-Typing - Numbers-1		2012-07-12 15:20:33.955000
	Edit pad (rev 109)		charles	cv410	XVal Session 34	1	XVal Session 34-Typing - Numbers-1		2012-07-12 15:20:33.999000
	Edit pad (rev 110)		Rose	cv408	XVal Session 34	1	XVal Session 34-Typing - Numbers-1		2012-07-12 15:20:34.196000
	Edit pad (rev 111)		Matt	cv310	XVal Session 34	1	XVal Session 34-Typing - Numbers-1		2012-07-12 15:20:34.204000
	Edit pad (rev 112)		charles	cv410	XVal Session 34	1	XVal Session 34-Typing - Numbers-1		2012-07-12 15:20:34.507000
	Edit pad (rev 113)		Capucine	cv402	XVal Session 34	1	XVal Session 34-Typing - Numbers-1		2012-07-12 15:20:34.581000
	Edit pad (rev 114)		Rose	cv408	XVal Session 34	1	XVal Session 34-Typing - Numbers-1		2012-07-12 15:20:34.694000
	Edit pad (rev 115)		Matt	cv310	XVal Session 34	1	XVal Session 34-Typing - Numbers-1		2012-07-12 15:20:34.717000
	Edit pad (rev 116)		Capucine	cv402	XVal Session 34	1	XVal Session 34-Typing - Numbers-1		2012-07-12 15:20:35.096000
	Edit pad (rev 117)		charles	cv410	XVal Session 34	1	XVal Session 34-Typing - Numbers-1		2012-07-12 15:20:35.436000
	Edit pad (rev 118)		Rose	cv408	XVal Session 34	1	XVal Session 34-Typing - Numbers-1		2012-07-12 15:20:35.741000
	Edit pad (rev 119)		charles	cv410	XVal Session 34	1	XVal Session 34-Typing - Numbers-1		2012-07-12 15:20:35.946000
	Edit pad (rev 120)		Matt	cv310	XVal Session 34	1	XVal Session 34-Typing - Numbers-1		2012-07-12 15:20:36.408000
	Edit pad (rev 121)		charles	cv410	XVal Session 34	1	XVal Session 34-Typing - Numbers-1		2012-07-12 15:20:36.581000
	Edit pad (rev 122)		Rose	cv408	XVal Session 34	1	XVal Session 34-Typing - Numbers-1		2012-07-12 15:20:36.643000
	Edit pad (rev 123)		Matt	cv310	XVal Session 34	1	XVal Session 34-Typing - Numbers-1		2012-07-12 15:20:36.920000
	Edit pad (rev 124)		Rose	cv408	XVal Session 34	1	XVal Session 34-Typing - Numbers-1		2012-07-12 15:20:37.149000
	Edit pad (rev 125)		Matt	cv310	XVal Session 34	1	XVal Session 34-Typing - Numbers-1		2012-07-12 15:20:37.420000
	Edit pad (rev 126)		charles	cv410	XVal Session 34	1	XVal Session 34-Typing - Numbers-1		2012-07-12 15:20:37.445000
	Edit pad (rev 127)		Capucine	cv402	XVal Session 34	1	XVal Session 34-Typing - Numbers-1		2012-07-12 15:20:37.917000
	Edit pad (rev 128)		charles	cv410	XVal Session 34	1	XVal Session 34-Typing - Numbers-1		2012-07-12 15:20:37.945000
	Edit pad (rev 129)		Matt	cv310	XVal Session 34	1	XVal Session 34-Typing - Numbers-1		2012-07-12 15:20:38.006000
	Edit pad (rev 130)		Matt	cv310	XVal Session 34	1	XVal Session 34-Typing - Numbers-1		2012-07-12 15:20:38.512000
	Edit pad (rev 131)		charles	cv410	XVal Session 34	1	XVal Session 34-Typing - Numbers-1		2012-07-12 15:20:38.668000
	Edit pad (rev 132)		charles	cv410	XVal Session 34	1	XVal Session 34-Typing - Numbers-1		2012-07-12 15:20:39.201000
	Edit pad (rev 133)		Matt	cv310	XVal Session 34	1	XVal Session 34-Typing - Numbers-1		2012-07-12 15:20:39.359000
	Edit pad (rev 134)		Capucine	cv402	XVal Session 34	1	XVal Session 34-Typing - Numbers-1		2012-07-12 15:20:39.728000
	Edit pad (rev 135)		charles	cv410	XVal Session 34	1	XVal Session 34-Typing - Numbers-1		2012-07-12 15:20:39.814000
	Edit pad (rev 136)		Matt	cv310	XVal Session 34	1	XVal Session 34-Typing - Numbers-1		2012-07-12 15:20:39.871000
	Edit pad (rev 137)		Capucine	cv402	XVal Session 34	1	XVal Session 34-Typing - Numbers-1		2012-07-12 15:20:40.237000
	Edit pad (rev 138)		charles	cv410	XVal Session 34	1	XVal Session 34-Typing - Numbers-1		2012-07-12 15:20:40.319000
	Edit pad (rev 139)		Matt	cv310	XVal Session 34	1	XVal Session 34-Typing - Numbers-1		2012-07-12 15:20:40.371000
	Edit pad (rev 140)		Rose	cv408	XVal Session 34	1	XVal Session 34-Typing - Numbers-1		2012-07-12 15:20:40.763000
	Edit pad (rev 141)		Matt	cv310	XVal Session 34	1	XVal Session 34-Typing - Numbers-1		2012-07-12 15:20:40.871000
	Edit pad (rev 142)		charles	cv410	XVal Session 34	1	XVal Session 34-Typing - Numbers-1		2012-07-12 15:20:41.057000
	Edit pad (rev 143)		Capucine	cv402	XVal Session 34	1	XVal Session 34-Typing - Numbers-1		2012-07-12 15:20:41.164000
	Edit pad (rev 144)		Rose	cv408	XVal Session 34	1	XVal Session 34-Typing - Numbers-1		2012-07-12 15:20:41.271000
	Edit pad (rev 145)		Matt	cv310	XVal Session 34	1	XVal Session 34-Typing - Numbers-1		2012-07-12 15:20:41.430000
	Edit pad (rev 146)		charles	cv410	XVal Session 34	1	XVal Session 34-Typing - Numbers-1		2012-07-12 15:20:41.628000
	Edit pad (rev 147)		Capucine	cv402	XVal Session 34	1	XVal Session 34-Typing - Numbers-1		2012-07-12 15:20:41.674000
	Edit pad (rev 148)		Rose	cv408	XVal Session 34	1	XVal Session 34-Typing - Numbers-1		2012-07-12 15:20:41.771000
	Edit pad (rev 149)		charles	cv410	XVal Session 34	1	XVal Session 34-Typing - Numbers-1		2012-07-12 15:20:42.132000
	Edit pad (rev 150)		Capucine	cv402	XVal Session 34	1	XVal Session 34-Typing - Numbers-1		2012-07-12 15:20:42.186000
	Edit pad (rev 151)		Rose	cv408	XVal Session 34	1	XVal Session 34-Typing - Numbers-1		2012-07-12 15:20:42.531000
	Edit pad (rev 152)		Capucine	cv402	XVal Session 34	1	XVal Session 34-Typing - Numbers-1		2012-07-12 15:20:43.015000
	Edit pad (rev 153)		Matt	cv310	XVal Session 34	1	XVal Session 34-Typing - Numbers-1		2012-07-12 15:20:43.038000
	Edit pad (rev 154)		Rose	cv408	XVal Session 34	1	XVal Session 34-Typing - Numbers-1		2012-07-12 15:20:43.040000
	Edit pad (rev 155)		charles	cv410	XVal Session 34	1	XVal Session 34-Typing - Numbers-1		2012-07-12 15:20:43.421000
	Edit pad (rev 156)		Rose	cv408	XVal Session 34	1	XVal Session 34-Typing - Numbers-1		2012-07-12 15:20:43.538000
	Edit pad (rev 157)		Matt	cv310	XVal Session 34	1	XVal Session 34-Typing - Numbers-1		2012-07-12 15:20:43.543000
	Edit pad (rev 158)		Capucine	cv402	XVal Session 34	1	XVal Session 34-Typing - Numbers-1		2012-07-12 15:20:43.556000
	Edit pad (rev 159)		charles	cv410	XVal Session 34	1	XVal Session 34-Typing - Numbers-1		2012-07-12 15:20:43.929000
	Edit pad (rev 160)		Matt	cv310	XVal Session 34	1	XVal Session 34-Typing - Numbers-1		2012-07-12 15:20:44.043000
	Edit pad (rev 161)		Capucine	cv402	XVal Session 34	1	XVal Session 34-Typing - Numbers-1		2012-07-12 15:20:44.056000
	Edit pad (rev 162)		Rose	cv408	XVal Session 34	1	XVal Session 34-Typing - Numbers-1		2012-07-12 15:20:44.058000
	Edit pad (rev 163)		charles	cv410	XVal Session 34	1	XVal Session 34-Typing - Numbers-1		2012-07-12 15:20:44.430000
	Edit pad (rev 164)		Capucine	cv402	XVal Session 34	1	XVal Session 34-Typing - Numbers-1		2012-07-12 15:20:44.561000
	Edit pad (rev 165)		Rose	cv408	XVal Session 34	1	XVal Session 34-Typing - Numbers-1		2012-07-12 15:20:44.576000
	Edit pad (rev 166)		charles	cv410	XVal Session 34	1	XVal Session 34-Typing - Numbers-1		2012-07-12 15:20:44.934000
	Edit pad (rev 167)		Capucine	cv402	XVal Session 34	1	XVal Session 34-Typing - Numbers-1		2012-07-12 15:20:45.061000
	Edit pad (rev 168)		Matt	cv310	XVal Session 34	1	XVal Session 34-Typing - Numbers-1		2012-07-12 15:20:45.288000
	Edit pad (rev 169)		Capucine	cv402	XVal Session 34	1	XVal Session 34-Typing - Numbers-1		2012-07-12 15:20:45.668000
	Edit pad (rev 170)		charles	cv410	XVal Session 34	1	XVal Session 34-Typing - Numbers-1		2012-07-12 15:20:45.701000
	Edit pad (rev 171)		Matt	cv310	XVal Session 34	1	XVal Session 34-Typing - Numbers-1		2012-07-12 15:20:45.793000
	Edit pad (rev 172)		Rose	cv408	XVal Session 34	1	XVal Session 34-Typing - Numbers-1		2012-07-12 15:20:45.798000
	Edit pad (rev 173)		Capucine	cv402	XVal Session 34	1	XVal Session 34-Typing - Numbers-1		2012-07-12 15:20:46.174000
	Edit pad (rev 174)		Rose	cv408	XVal Session 34	1	XVal Session 34-Typing - Numbers-1		2012-07-12 15:20:46.241000
	Edit pad (rev 175)		Matt	cv310	XVal Session 34	1	XVal Session 34-Typing - Numbers-1		2012-07-12 15:20:46.458000
	Edit pad (rev 176)		charles	cv410	XVal Session 34	1	XVal Session 34-Typing - Numbers-1		2012-07-12 15:20:46.886000
	Edit pad (rev 177)		Rose	cv408	XVal Session 34	1	XVal Session 34-Typing - Numbers-1		2012-07-12 15:20:46.906000
	Edit pad (rev 178)		Matt	cv310	XVal Session 34	1	XVal Session 34-Typing - Numbers-1		2012-07-12 15:20:47.012000
	Edit pad (rev 179)		Capucine	cv402	XVal Session 34	1	XVal Session 34-Typing - Numbers-1		2012-07-12 15:20:47.211000
	Edit pad (rev 180)		charles	cv410	XVal Session 34	1	XVal Session 34-Typing - Numbers-1		2012-07-12 15:20:47.384000
	Edit pad (rev 181)		Capucine	cv402	XVal Session 34	1	XVal Session 34-Typing - Numbers-1		2012-07-12 15:20:47.802000
	Edit pad (rev 182)		charles	cv410	XVal Session 34	1	XVal Session 34-Typing - Numbers-1		2012-07-12 15:20:47.890000
	Edit pad (rev 183)		Rose	cv408	XVal Session 34	1	XVal Session 34-Typing - Numbers-1		2012-07-12 15:20:47.901000
	Edit pad (rev 184)		Matt	cv310	XVal Session 34	1	XVal Session 34-Typing - Numbers-1		2012-07-12 15:20:47.907000
	Edit pad (rev 185)		Capucine	cv402	XVal Session 34	1	XVal Session 34-Typing - Numbers-1		2012-07-12 15:20:48.314000
	Edit pad (rev 186)		charles	cv410	XVal Session 34	1	XVal Session 34-Typing - Numbers-1		2012-07-12 15:20:48.398000
	Edit pad (rev 187)		Rose	cv408	XVal Session 34	1	XVal Session 34-Typing - Numbers-1		2012-07-12 15:20:48.403000
	Edit pad (rev 188)		Matt	cv310	XVal Session 34	1	XVal Session 34-Typing - Numbers-1		2012-07-12 15:20:48.410000
	Edit pad (rev 189)		charles	cv410	XVal Session 34	1	XVal Session 34-Typing - Numbers-1		2012-07-12 15:20:48.898000
	Edit pad (rev 190)		Matt	cv310	XVal Session 34	1	XVal Session 34-Typing - Numbers-1		2012-07-12 15:20:48.999000
	Edit pad (rev 191)		charles	cv410	XVal Session 34	1	XVal Session 34-Typing - Numbers-1		2012-07-12 15:20:49.398000
	Edit pad (rev 192)		Matt	cv310	XVal Session 34	1	XVal Session 34-Typing - Numbers-1		2012-07-12 15:20:49.506000
	Edit pad (rev 193)		charles	cv410	XVal Session 34	1	XVal Session 34-Typing - Numbers-1		2012-07-12 15:20:49.900000
	Edit pad (rev 194)		Matt	cv310	XVal Session 34	1	XVal Session 34-Typing - Numbers-1		2012-07-12 15:20:50.012000
	Edit pad (rev 195)		Rose	cv408	XVal Session 34	1	XVal Session 34-Typing - Numbers-1		2012-07-12 15:20:50.146000
	Edit pad (rev 196)		Capucine	cv402	XVal Session 34	1	XVal Session 34-Typing - Numbers-1		2012-07-12 15:20:50.401000
	Edit pad (rev 197)		charles	cv410	XVal Session 34	1	XVal Session 34-Typing - Numbers-1		2012-07-12 15:20:50.405000
	Edit pad (rev 198)		Matt	cv310	XVal Session 34	1	XVal Session 34-Typing - Numbers-1		2012-07-12 15:20:50.514000
	Edit pad (rev 199)		Rose	cv408	XVal Session 34	1	XVal Session 34-Typing - Numbers-1		2012-07-12 15:20:50.648000
	Edit pad (rev 200)		Capucine	cv402	XVal Session 34	1	XVal Session 34-Typing - Numbers-1		2012-07-12 15:20:50.907000
	Edit pad (rev 201)		Matt	cv310	XVal Session 34	1	XVal Session 34-Typing - Numbers-1		2012-07-12 15:20:51.012000
	Edit pad (rev 202)		charles	cv410	XVal Session 34	1	XVal Session 34-Typing - Numbers-1		2012-07-12 15:20:51.050000
	Edit pad (rev 203)		Rose	cv408	XVal Session 34	1	XVal Session 34-Typing - Numbers-1		2012-07-12 15:20:51.380000
	Edit pad (rev 204)		Capucine	cv402	XVal Session 34	1	XVal Session 34-Typing - Numbers-1		2012-07-12 15:20:51.408000
	Edit pad (rev 205)		charles	cv410	XVal Session 34	1	XVal Session 34-Typing - Numbers-1		2012-07-12 15:20:51.963000
	Edit pad (rev 206)		Rose	cv408	XVal Session 34	1	XVal Session 34-Typing - Numbers-1		2012-07-12 15:20:51.991000
	Edit pad (rev 207)		Capucine	cv402	XVal Session 34	1	XVal Session 34-Typing - Numbers-1		2012-07-12 15:20:52.018000
	Edit pad (rev 208)		charles	cv410	XVal Session 34	1	XVal Session 34-Typing - Numbers-1		2012-07-12 15:20:52.462000
	Edit pad (rev 209)		Rose	cv408	XVal Session 34	1	XVal Session 34-Typing - Numbers-1		2012-07-12 15:20:52.496000
	Edit pad (rev 210)		Matt	cv310	XVal Session 34	1	XVal Session 34-Typing - Numbers-1		2012-07-12 15:20:52.540000
	Edit pad (rev 211)		Capucine	cv402	XVal Session 34	1	XVal Session 34-Typing - Numbers-1		2012-07-12 15:20:52.783000
	Edit pad (rev 212)		charles	cv410	XVal Session 34	1	XVal Session 34-Typing - Numbers-1		2012-07-12 15:20:52.965000
	Edit pad (rev 213)		Rose	cv408	XVal Session 34	1	XVal Session 34-Typing - Numbers-1		2012-07-12 15:20:53.008000
	Edit pad (rev 214)		Matt	cv310	XVal Session 34	1	XVal Session 34-Typing - Numbers-1		2012-07-12 15:20:53.045000
	Edit pad (rev 215)		Capucine	cv402	XVal Session 34	1	XVal Session 34-Typing - Numbers-1		2012-07-12 15:20:53.284000
	Edit pad (rev 216)		charles	cv410	XVal Session 34	1	XVal Session 34-Typing - Numbers-1		2012-07-12 15:20:53.465000
	Edit pad (rev 217)		Matt	cv310	XVal Session 34	1	XVal Session 34-Typing - Numbers-1		2012-07-12 15:20:53.544000
	Edit pad (rev 218)		Rose	cv408	XVal Session 34	1	XVal Session 34-Typing - Numbers-1		2012-07-12 15:20:53.873000
	Edit pad (rev 219)		Capucine	cv402	XVal Session 34	1	XVal Session 34-Typing - Numbers-1		2012-07-12 15:20:53.907000
	Edit pad (rev 220)		charles	cv410	XVal Session 34	1	XVal Session 34-Typing - Numbers-1		2012-07-12 15:20:53.975000
	Edit pad (rev 221)		charles	cv410	XVal Session 34	1	XVal Session 34-Typing - Numbers-1		2012-07-12 15:20:54.476000
	Edit pad (rev 222)		Capucine	cv402	XVal Session 34	1	XVal Session 34-Typing - Numbers-1		2012-07-12 15:20:54.527000
	Edit pad (rev 223)		Matt	cv310	XVal Session 34	1	XVal Session 34-Typing - Numbers-1		2012-07-12 15:20:54.859000
	Edit pad (rev 224)		Rose	cv408	XVal Session 34	1	XVal Session 34-Typing - Numbers-1		2012-07-12 15:20:55.017000
	Edit pad (rev 225)		Capucine	cv402	XVal Session 34	1	XVal Session 34-Typing - Numbers-1		2012-07-12 15:20:55.051000
	Edit pad (rev 226)		Matt	cv310	XVal Session 34	1	XVal Session 34-Typing - Numbers-1		2012-07-12 15:20:55.372000
	Edit pad (rev 227)		Capucine	cv402	XVal Session 34	1	XVal Session 34-Typing - Numbers-1		2012-07-12 15:20:55.551000
	Edit pad (rev 228)		Matt	cv310	XVal Session 34	1	XVal Session 34-Typing - Numbers-1		2012-07-12 15:20:55.872000
	Edit pad (rev 229)		Capucine	cv402	XVal Session 34	1	XVal Session 34-Typing - Numbers-1		2012-07-12 15:20:56.061000
	Edit pad (rev 230)		Rose	cv408	XVal Session 34	1	XVal Session 34-Typing - Numbers-1		2012-07-12 15:20:56.414000
	Edit pad (rev 231)		Capucine	cv402	XVal Session 34	1	XVal Session 34-Typing - Numbers-1		2012-07-12 15:20:56.564000
	Edit pad (rev 232)		Rose	cv408	XVal Session 34	1	XVal Session 34-Typing - Numbers-1		2012-07-12 15:20:56.914000
	Edit pad (rev 233)		Capucine	cv402	XVal Session 34	1	XVal Session 34-Typing - Numbers-1		2012-07-12 15:20:57.095000
	Edit pad (rev 234)		Rose	cv408	XVal Session 34	1	XVal Session 34-Typing - Numbers-1		2012-07-12 15:20:57.422000
	Edit pad (rev 235)		Capucine	cv402	XVal Session 34	1	XVal Session 34-Typing - Numbers-1		2012-07-12 15:20:57.580000
	Edit pad (rev 236)		Rose	cv408	XVal Session 34	1	XVal Session 34-Typing - Numbers-1		2012-07-12 15:20:57.930000
	Edit pad (rev 237)		Capucine	cv402	XVal Session 34	1	XVal Session 34-Typing - Numbers-1		2012-07-12 15:20:58.261000
	Edit pad (rev 238)		Matt	cv310	XVal Session 34	1	XVal Session 34-Typing - Numbers-1		2012-07-12 15:20:58.302000
	Edit pad (rev 239)		Capucine	cv402	XVal Session 34	1	XVal Session 34-Typing - Numbers-1		2012-07-12 15:20:58.766000
	Edit pad (rev 240)		Matt	cv310	XVal Session 34	1	XVal Session 34-Typing - Numbers-1		2012-07-12 15:20:58.822000
	Edit pad (rev 241)		Capucine	cv402	XVal Session 34	1	XVal Session 34-Typing - Numbers-1		2012-07-12 15:20:59.270000
	Edit pad (rev 242)		Matt	cv310	XVal Session 34	1	XVal Session 34-Typing - Numbers-1		2012-07-12 15:20:59.330000
	Edit pad (rev 243)		Capucine	cv402	XVal Session 34	1	XVal Session 34-Typing - Numbers-1		2012-07-12 15:20:59.780000
	Edit pad (rev 244)		Rose	cv408	XVal Session 34	1	XVal Session 34-Typing - Numbers-1		2012-07-12 15:21:00.005000
	Edit pad (rev 245)		Rose	cv408	XVal Session 34	1	XVal Session 34-Typing - Numbers-1		2012-07-12 15:21:00.508000
	Edit pad (rev 246)		Capucine	cv402	XVal Session 34	1	XVal Session 34-Typing - Numbers-1		2012-07-12 15:21:00.583000
	Edit pad (rev 247)		Matt	cv310	XVal Session 34	1	XVal Session 34-Typing - Numbers-1		2012-07-12 15:21:01.067000
	Edit pad (rev 248)		Matt	cv310	XVal Session 34	1	XVal Session 34-Typing - Numbers-1		2012-07-12 15:21:01.576000
	Edit pad (rev 249)		Matt	cv310	XVal Session 34	1	XVal Session 34-Typing - Numbers-1		2012-07-12 15:21:02.076000
	Edit pad (rev 250)		Matt	cv310	XVal Session 34	1	XVal Session 34-Typing - Numbers-1		2012-07-12 15:21:02.576000
	Edit pad (rev 251)		Matt	cv310	XVal Session 34	1	XVal Session 34-Typing - Numbers-1		2012-07-12 15:21:03.075000
	Edit pad (rev 252)		Rose	cv408	XVal Session 34	1	XVal Session 34-Typing - Numbers-1		2012-07-12 15:21:10.282000
	Edit pad (rev 253)		Rose	cv408	XVal Session 34	1	XVal Session 34-Typing - Numbers-1		2012-07-12 15:21:10.789000
	Edit pad (rev 254)		Rose	cv408	XVal Session 34	1	XVal Session 34-Typing - Numbers-1		2012-07-12 15:21:13.979000
	Edit pad (rev 255)		Capucine	cv402	XVal Session 34	1	XVal Session 34-Typing - Numbers-1		2012-07-12 15:21:14.483000
	Edit pad (rev 256)		Capucine	cv402	XVal Session 34	1	XVal Session 34-Typing - Numbers-1		2012-07-12 15:21:15.110000
	Edit pad (rev 257)		Rose	cv408	XVal Session 34	1	XVal Session 34-Typing - Numbers-1		2012-07-12 15:21:15.179000
	Edit pad (rev 258)		Rose	cv408	XVal Session 34	1	XVal Session 34-Typing - Numbers-1		2012-07-12 15:21:16.495000
	Edit pad (rev 259)		Rose	cv408	XVal Session 34	1	XVal Session 34-Typing - Numbers-1		2012-07-12 15:21:16.998000
	Edit pad (rev 260)		charles	cv410	XVal Session 34	1	XVal Session 34-Typing - Numbers-1		2012-07-12 15:21:17.476000
	Edit pad (rev 261)		Rose	cv408	XVal Session 34	1	XVal Session 34-Typing - Numbers-1		2012-07-12 15:21:17.509000
	Edit pad (rev 262)		charles	cv410	XVal Session 34	1	XVal Session 34-Typing - Numbers-1		2012-07-12 15:21:17.977000
	Edit pad (rev 263)		Rose	cv408	XVal Session 34	1	XVal Session 34-Typing - Numbers-1		2012-07-12 15:21:18.008000
	Edit pad (rev 264)		Capucine	cv402	XVal Session 34	1	XVal Session 34-Typing - Numbers-1		2012-07-12 15:21:18.403000
	Edit pad (rev 265)		charles	cv410	XVal Session 34	1	XVal Session 34-Typing - Numbers-1		2012-07-12 15:21:18.476000
	Edit pad (rev 266)		Rose	cv408	XVal Session 34	1	XVal Session 34-Typing - Numbers-1		2012-07-12 15:21:18.514000
	Edit pad (rev 267)		charles	cv410	XVal Session 34	1	XVal Session 34-Typing - Numbers-1		2012-07-12 15:21:18.978000
	Edit pad (rev 268)		Rose	cv408	XVal Session 34	1	XVal Session 34-Typing - Numbers-1		2012-07-12 15:21:19.023000
	Edit pad (rev 269)		charles	cv410	XVal Session 34	1	XVal Session 34-Typing - Numbers-1		2012-07-12 15:21:19.546000
	Edit pad (rev 270)		Capucine	cv402	XVal Session 34	1	XVal Session 34-Typing - Numbers-1		2012-07-12 15:21:19.569000
	Edit pad (rev 271)		Rose	cv408	XVal Session 34	1	XVal Session 34-Typing - Numbers-1		2012-07-12 15:21:20.285000
	Edit pad (rev 272)		charles	cv410	XVal Session 34	1	XVal Session 34-Typing - Numbers-1		2012-07-12 15:21:20.333000
	Edit pad (rev 273)		Capucine	cv402	XVal Session 34	1	XVal Session 34-Typing - Numbers-1		2012-07-12 15:21:20.503000
	Edit pad (rev 274)		Rose	cv408	XVal Session 34	1	XVal Session 34-Typing - Numbers-1		2012-07-12 15:21:20.789000
	Edit pad (rev 275)		Capucine	cv402	XVal Session 34	1	XVal Session 34-Typing - Numbers-1		2012-07-12 15:21:21.016000
	Edit pad (rev 276)		charles	cv410	XVal Session 34	1	XVal Session 34-Typing - Numbers-1		2012-07-12 15:21:21.181000
	Edit pad (rev 277)		Capucine	cv402	XVal Session 34	1	XVal Session 34-Typing - Numbers-1		2012-07-12 15:21:21.652000
	Edit pad (rev 278)		Rose	cv408	XVal Session 34	1	XVal Session 34-Typing - Numbers-1		2012-07-12 15:21:22.011000
	Edit pad (rev 279)		Capucine	cv402	XVal Session 34	1	XVal Session 34-Typing - Numbers-1		2012-07-12 15:21:22.155000
	Edit pad (rev 280)		charles	cv410	XVal Session 34	1	XVal Session 34-Typing - Numbers-1		2012-07-12 15:21:22.307000
	Edit pad (rev 281)		Capucine	cv402	XVal Session 34	1	XVal Session 34-Typing - Numbers-1		2012-07-12 15:21:22.659000
	Edit pad (rev 282)		Rose	cv408	XVal Session 34	1	XVal Session 34-Typing - Numbers-1		2012-07-12 15:21:22.696000
	Edit pad (rev 283)		charles	cv410	XVal Session 34	1	XVal Session 34-Typing - Numbers-1		2012-07-12 15:21:22.805000
	Edit pad (rev 284)		Rose	cv408	XVal Session 34	1	XVal Session 34-Typing - Numbers-1		2012-07-12 15:21:23.200000
	Edit pad (rev 285)		Capucine	cv402	XVal Session 34	1	XVal Session 34-Typing - Numbers-1		2012-07-12 15:21:23.252000
	Edit pad (rev 286)		Rose	cv408	XVal Session 34	1	XVal Session 34-Typing - Numbers-1		2012-07-12 15:21:23.710000
	Edit pad (rev 287)		Capucine	cv402	XVal Session 34	1	XVal Session 34-Typing - Numbers-1		2012-07-12 15:21:23.754000
	Edit pad (rev 288)		Rose	cv408	XVal Session 34	1	XVal Session 34-Typing - Numbers-1		2012-07-12 15:21:24.218000
	Edit pad (rev 289)		Rose	cv408	XVal Session 34	1	XVal Session 34-Typing - Numbers-1		2012-07-12 15:21:24.727000
	Edit pad (rev 290)		Capucine	cv402	XVal Session 34	1	XVal Session 34-Typing - Numbers-1		2012-07-12 15:21:24.819000
	Edit pad (rev 291)		Rose	cv408	XVal Session 34	1	XVal Session 34-Typing - Numbers-1		2012-07-12 15:21:25.228000
	Edit pad (rev 292)		Matt	cv310	XVal Session 34	1	XVal Session 34-Typing - Numbers-1		2012-07-12 15:21:25.249000
	Edit pad (rev 293)		Capucine	cv402	XVal Session 34	1	XVal Session 34-Typing - Numbers-1		2012-07-12 15:21:25.351000
	Edit pad (rev 294)		Rose	cv408	XVal Session 34	1	XVal Session 34-Typing - Numbers-1		2012-07-12 15:21:25.727000
	Edit pad (rev 295)		Capucine	cv402	XVal Session 34	1	XVal Session 34-Typing - Numbers-1		2012-07-12 15:21:25.859000
	Edit pad (rev 296)		Matt	cv310	XVal Session 34	1	XVal Session 34-Typing - Numbers-1		2012-07-12 15:21:26.411000
	Edit pad (rev 297)		Capucine	cv402	XVal Session 34	1	XVal Session 34-Typing - Numbers-1		2012-07-12 15:21:26.839000
	Edit pad (rev 298)		Matt	cv310	XVal Session 34	1	XVal Session 34-Typing - Numbers-1		2012-07-12 15:21:26.918000
	Edit pad (rev 299)		Capucine	cv402	XVal Session 34	1	XVal Session 34-Typing - Numbers-1		2012-07-12 15:21:27.346000
	Edit pad (rev 300)		Matt	cv310	XVal Session 34	1	XVal Session 34-Typing - Numbers-1		2012-07-12 15:21:27.747000
	Edit pad (rev 301)		Capucine	cv402	XVal Session 34	1	XVal Session 34-Typing - Numbers-1		2012-07-12 15:21:28.467000
	Edit pad (rev 302)		Matt	cv310	XVal Session 34	1	XVal Session 34-Typing - Numbers-1		2012-07-12 15:21:28.702000
	Edit pad (rev 303)		Capucine	cv402	XVal Session 34	1	XVal Session 34-Typing - Numbers-1		2012-07-12 15:21:28.972000
	Edit pad (rev 304)		Rose	cv408	XVal Session 34	1	XVal Session 34-Typing - Numbers-1		2012-07-12 15:21:29.005000
	Edit pad (rev 305)		Matt	cv310	XVal Session 34	1	XVal Session 34-Typing - Numbers-1		2012-07-12 15:21:29.202000
	Edit pad (rev 306)		Capucine	cv402	XVal Session 34	1	XVal Session 34-Typing - Numbers-1		2012-07-12 15:21:29.470000
	Edit pad (rev 307)		Rose	cv408	XVal Session 34	1	XVal Session 34-Typing - Numbers-1		2012-07-12 15:21:29.508000
	Edit pad (rev 308)		Matt	cv310	XVal Session 34	1	XVal Session 34-Typing - Numbers-1		2012-07-12 15:21:30.420000
	Edit pad (rev 309)		Matt	cv310	XVal Session 34	1	XVal Session 34-Typing - Numbers-1		2012-07-12 15:21:31.385000
	Edit pad (rev 310)		Capucine	cv402	XVal Session 34	1	XVal Session 34-Typing - Numbers-1		2012-07-12 15:21:31.533000
	Edit pad (rev 311)		Capucine	cv402	XVal Session 34	1	XVal Session 34-Typing - Numbers-1		2012-07-12 15:21:32.138000
	Edit pad (rev 312)		Matt	cv310	XVal Session 34	1	XVal Session 34-Typing - Numbers-1		2012-07-12 15:21:32.420000
	Edit pad (rev 313)		Capucine	cv402	XVal Session 34	1	XVal Session 34-Typing - Numbers-1		2012-07-12 15:21:32.807000
	Edit pad (rev 314)		Matt	cv310	XVal Session 34	1	XVal Session 34-Typing - Numbers-1		2012-07-12 15:21:32.919000
	Edit pad (rev 315)		Matt	cv310	XVal Session 34	1	XVal Session 34-Typing - Numbers-1		2012-07-12 15:21:33.420000
	Edit pad (rev 316)		Capucine	cv402	XVal Session 34	1	XVal Session 34-Typing - Numbers-1		2012-07-12 15:21:33.665000
	Edit pad (rev 317)		Matt	cv310	XVal Session 34	1	XVal Session 34-Typing - Numbers-1		2012-07-12 15:21:34.094000
	Edit pad (rev 318)		Matt	cv310	XVal Session 34	1	XVal Session 34-Typing - Numbers-1		2012-07-12 15:21:34.607000
	Edit pad (rev 319)		Matt	cv310	XVal Session 34	1	XVal Session 34-Typing - Numbers-1		2012-07-12 15:21:35.493000
	Edit pad (rev 320)		Capucine	cv402	XVal Session 34	1	XVal Session 34-Typing - Numbers-1		2012-07-12 15:21:35.533000
	Edit pad (rev 321)		Capucine	cv402	XVal Session 34	1	XVal Session 34-Typing - Numbers-1		2012-07-12 15:21:38.817000
	Edit pad (rev 322)		Capucine	cv402	XVal Session 34	1	XVal Session 34-Typing - Numbers-1		2012-07-12 15:21:39.358000
	Edit pad (rev 323)		Capucine	cv402	XVal Session 34	1	XVal Session 34-Typing - Numbers-1		2012-07-12 15:21:39.861000
	Edit pad (rev 324)		Capucine	cv402	XVal Session 34	1	XVal Session 34-Typing - Numbers-1		2012-07-12 15:21:41.915000
	Edit pad (rev 325)		Capucine	cv402	XVal Session 34	1	XVal Session 34-Typing - Numbers-1		2012-07-12 15:21:42.425000
	Edit pad (rev 326)		Capucine	cv402	XVal Session 34	1	XVal Session 34-Typing - Numbers-1		2012-07-12 15:21:42.928000
	Edit pad (rev 327)		Capucine	cv402	XVal Session 34	1	XVal Session 34-Typing - Numbers-1		2012-07-12 15:21:43.438000
	Edit pad (rev 328)		charles	cv410	XVal Session 34	1	XVal Session 34-Typing - Numbers-1		2012-07-12 15:21:43.893000
	Edit pad (rev 329)		Capucine	cv402	XVal Session 34	1	XVal Session 34-Typing - Numbers-1		2012-07-12 15:21:43.937000
	Edit pad (rev 330)		Capucine	cv402	XVal Session 34	1	XVal Session 34-Typing - Numbers-1		2012-07-12 15:21:44.440000
	Edit pad (rev 331)		Capucine	cv402	XVal Session 34	1	XVal Session 34-Typing - Numbers-1		2012-07-12 15:21:44.955000
	Edit pad (rev 332)		Capucine	cv402	XVal Session 34	1	XVal Session 34-Typing - Numbers-1		2012-07-12 15:21:45.454000
	Edit pad (rev 333)		Capucine	cv402	XVal Session 34	1	XVal Session 34-Typing - Numbers-1		2012-07-12 15:21:45.957000
	Edit pad (rev 334)		Capucine	cv402	XVal Session 34	1	XVal Session 34-Typing - Numbers-1		2012-07-12 15:21:46.456000
	Edit pad (rev 335)		Capucine	cv402	XVal Session 34	1	XVal Session 34-Typing - Numbers-1		2012-07-12 15:21:46.955000
	Edit pad (rev 336)		Capucine	cv402	XVal Session 34	1	XVal Session 34-Typing - Numbers-1		2012-07-12 15:21:47.456000
	Edit pad (rev 337)		Capucine	cv402	XVal Session 34	1	XVal Session 34-Typing - Numbers-1		2012-07-12 15:21:47.956000
	Edit pad (rev 338)		Capucine	cv402	XVal Session 34	1	XVal Session 34-Typing - Numbers-1		2012-07-12 15:21:48.456000
	Edit pad (rev 339)		Capucine	cv402	XVal Session 34	1	XVal Session 34-Typing - Numbers-1		2012-07-12 15:21:50.610000
	Edit pad (rev 340)		Capucine	cv402	XVal Session 34	1	XVal Session 34-Typing - Numbers-1		2012-07-12 15:21:51.114000
	Edit pad (rev 341)		Capucine	cv402	XVal Session 34	1	XVal Session 34-Typing - Numbers-1		2012-07-12 15:21:51.627000
	Edit pad (rev 342)		Capucine	cv402	XVal Session 34	1	XVal Session 34-Typing - Numbers-1		2012-07-12 15:21:52.127000
[truncated: 1,343 more rows]
