# Supplementary material for: Dynamics of collective performance in collaboration networks
Source: PLoS One. 2018 Oct 10;13(10):e0204547. doi: 10.1371/journal.pone.0204547 (PMC6179230; doi:10.1371/journal.pone.0204547)
Supplement: S1 Dataset — (ZIP) [file pone.0204547.s001.zip › data/team-data/team-chat-logs/XVal Session 87 - Group 1 - LogFile.csv]

id	event	data	chat_name	subject	session	session_group	completed_task	ip_address	timestamp
46625	Entering waiting room			cv408	XVal Session 87			18.111.22.173	2012-07-18 14:15:22
46627	Entering waiting room			cv410	XVal Session 87			192.54.222.3	2012-07-18 14:15:24
46629	Entering waiting room			cv411	XVal Session 87			192.54.222.3	2012-07-18 14:15:31
46630	Entering waiting room			cv409	XVal Session 87			192.54.222.3	2012-07-18 14:15:31
46638	Setup participants				XVal Session 87				2012-07-18 14:15:56
46639	Setup tasks				XVal Session 87				2012-07-18 14:15:56
46640	Introduction	Starting in 24 seconds		cv411	XVal Session 87	1		192.54.222.3	2012-07-18 14:15:57
46643	Introduction	Starting in 19 seconds		cv408	XVal Session 87	1		18.111.22.173	2012-07-18 14:16:02
46644	Introduction	Starting in 19 seconds		cv409	XVal Session 87	1		192.54.222.3	2012-07-18 14:16:02
46645	Introduction	Starting in 19 seconds		cv410	XVal Session 87	1		192.54.222.3	2012-07-18 14:16:02
46650	Load Instructions			cv408	XVal Session 87	1	XVal Session 87-Introduction-1	18.111.22.173	2012-07-18 14:16:21
46651	Load Instructions			cv409	XVal Session 87	1	XVal Session 87-Introduction-1	192.54.222.3	2012-07-18 14:16:21
46652	Load Instructions			cv411	XVal Session 87	1	XVal Session 87-Introduction-1	192.54.222.3	2012-07-18 14:16:21
46653	Load Instructions			cv410	XVal Session 87	1	XVal Session 87-Introduction-1	192.54.222.3	2012-07-18 14:16:21
46664	Load Workspace			cv411	XVal Session 87	1	XVal Session 87-Introduction-1	192.54.222.3	2012-07-18 14:16:41
46665	Load Workspace			cv408	XVal Session 87	1	XVal Session 87-Introduction-1	18.111.22.173	2012-07-18 14:16:41
46666	Load Workspace			cv409	XVal Session 87	1	XVal Session 87-Introduction-1	192.54.222.3	2012-07-18 14:16:41
46667	Load Workspace			cv410	XVal Session 87	1	XVal Session 87-Introduction-1	192.54.222.3	2012-07-18 14:16:41
46676	Load Workspace			cv410	XVal Session 87	1	XVal Session 87-Introduction-1	192.54.222.3	2012-07-18 14:17:17
46681	Load Instructions			cv408	XVal Session 87	1	XVal Session 87-Typing - Text-1	18.111.22.173	2012-07-18 14:18:11
46682	Load Instructions			cv411	XVal Session 87	1	XVal Session 87-Typing - Text-1	192.54.222.3	2012-07-18 14:18:11
46683	Load Instructions			cv409	XVal Session 87	1	XVal Session 87-Typing - Text-1	192.54.222.3	2012-07-18 14:18:11
46684	Load Instructions			cv410	XVal Session 87	1	XVal Session 87-Typing - Text-1	192.54.222.3	2012-07-18 14:18:11
46693	Load Workspace			cv410	XVal Session 87	1	XVal Session 87-Typing - Text-1	192.54.222.3	2012-07-18 14:18:51
46694	Load Workspace			cv408	XVal Session 87	1	XVal Session 87-Typing - Text-1	18.111.22.173	2012-07-18 14:18:51
46695	Load Workspace			cv409	XVal Session 87	1	XVal Session 87-Typing - Text-1	192.54.222.3	2012-07-18 14:18:51
46696	Load Workspace			cv411	XVal Session 87	1	XVal Session 87-Typing - Text-1	192.54.222.3	2012-07-18 14:18:52
	Edit pad (rev 0)		sluggo	cv411	XVal Session 87	1	XVal Session 87-Typing - Text-1		2012-07-18 14:18:59.737000
	Edit pad (rev 1)		sluggo	cv411	XVal Session 87	1	XVal Session 87-Typing - Text-1		2012-07-18 14:19:00.265000
	Edit pad (rev 2)		sluggo	cv411	XVal Session 87	1	XVal Session 87-Typing - Text-1		2012-07-18 14:19:00.767000
	Edit pad (rev 3)		sluggo	cv411	XVal Session 87	1	XVal Session 87-Typing - Text-1		2012-07-18 14:19:02.696000
	Edit pad (rev 4)		sluggo	cv411	XVal Session 87	1	XVal Session 87-Typing - Text-1		2012-07-18 14:19:03.197000
	Edit pad (rev 5)		sluggo	cv411	XVal Session 87	1	XVal Session 87-Typing - Text-1		2012-07-18 14:19:03.696000
	Edit pad (rev 6)		sluggo	cv411	XVal Session 87	1	XVal Session 87-Typing - Text-1		2012-07-18 14:19:04.197000
	Edit pad (rev 7)		sluggo	cv411	XVal Session 87	1	XVal Session 87-Typing - Text-1		2012-07-18 14:19:04.698000
	Edit pad (rev 8)		sluggo	cv411	XVal Session 87	1	XVal Session 87-Typing - Text-1		2012-07-18 14:19:05.802000
	Edit pad (rev 9)		sluggo	cv411	XVal Session 87	1	XVal Session 87-Typing - Text-1		2012-07-18 14:19:06.304000
	Edit pad (rev 10)		sluggo	cv411	XVal Session 87	1	XVal Session 87-Typing - Text-1		2012-07-18 14:19:06.810000
	Edit pad (rev 11)		sluggo	cv411	XVal Session 87	1	XVal Session 87-Typing - Text-1		2012-07-18 14:19:07.310000
	Edit pad (rev 12)		sluggo	cv411	XVal Session 87	1	XVal Session 87-Typing - Text-1		2012-07-18 14:19:07.810000
	Edit pad (rev 13)		charles	cv410	XVal Session 87	1	XVal Session 87-Typing - Text-1		2012-07-18 14:19:08.123000
	Edit pad (rev 14)		sluggo	cv411	XVal Session 87	1	XVal Session 87-Typing - Text-1		2012-07-18 14:19:08.537000
	Edit pad (rev 15)		sluggo	cv411	XVal Session 87	1	XVal Session 87-Typing - Text-1		2012-07-18 14:19:09.037000
	Edit pad (rev 16)		Jamey	cv409	XVal Session 87	1	XVal Session 87-Typing - Text-1		2012-07-18 14:19:09.225000
	Edit pad (rev 17)		sluggo	cv411	XVal Session 87	1	XVal Session 87-Typing - Text-1		2012-07-18 14:19:09.540000
	Edit pad (rev 18)		charles	cv410	XVal Session 87	1	XVal Session 87-Typing - Text-1		2012-07-18 14:19:09.641000
	Edit pad (rev 19)		sluggo	cv411	XVal Session 87	1	XVal Session 87-Typing - Text-1		2012-07-18 14:19:10.053000
	Edit pad (rev 20)		Jamey	cv409	XVal Session 87	1	XVal Session 87-Typing - Text-1		2012-07-18 14:19:10.103000
	Edit pad (rev 21)		charles	cv410	XVal Session 87	1	XVal Session 87-Typing - Text-1		2012-07-18 14:19:10.144000
	Edit pad (rev 22)		sluggo	cv411	XVal Session 87	1	XVal Session 87-Typing - Text-1		2012-07-18 14:19:10.539000
	Edit pad (rev 23)		Jamey	cv409	XVal Session 87	1	XVal Session 87-Typing - Text-1		2012-07-18 14:19:10.605000
	Edit pad (rev 24)		charles	cv410	XVal Session 87	1	XVal Session 87-Typing - Text-1		2012-07-18 14:19:10.652000
	Edit pad (rev 25)		sluggo	cv411	XVal Session 87	1	XVal Session 87-Typing - Text-1		2012-07-18 14:19:11.039000
	Edit pad (rev 26)		Jamey	cv409	XVal Session 87	1	XVal Session 87-Typing - Text-1		2012-07-18 14:19:11.104000
	Edit pad (rev 27)		charles	cv410	XVal Session 87	1	XVal Session 87-Typing - Text-1		2012-07-18 14:19:11.153000
	Edit pad (rev 28)		sluggo	cv411	XVal Session 87	1	XVal Session 87-Typing - Text-1		2012-07-18 14:19:11.539000
	Edit pad (rev 29)		Jamey	cv409	XVal Session 87	1	XVal Session 87-Typing - Text-1		2012-07-18 14:19:11.603000
	Edit pad (rev 30)		charles	cv410	XVal Session 87	1	XVal Session 87-Typing - Text-1		2012-07-18 14:19:11.656000
	Edit pad (rev 31)		sluggo	cv411	XVal Session 87	1	XVal Session 87-Typing - Text-1		2012-07-18 14:19:12.040000
	Edit pad (rev 32)		Jamey	cv409	XVal Session 87	1	XVal Session 87-Typing - Text-1		2012-07-18 14:19:12.111000
	Edit pad (rev 33)		charles	cv410	XVal Session 87	1	XVal Session 87-Typing - Text-1		2012-07-18 14:19:12.155000
	Edit pad (rev 34)		sluggo	cv411	XVal Session 87	1	XVal Session 87-Typing - Text-1		2012-07-18 14:19:12.540000
	Edit pad (rev 35)		Jamey	cv409	XVal Session 87	1	XVal Session 87-Typing - Text-1		2012-07-18 14:19:12.612000
	Edit pad (rev 36)		charles	cv410	XVal Session 87	1	XVal Session 87-Typing - Text-1		2012-07-18 14:19:12.655000
	Edit pad (rev 37)		sluggo	cv411	XVal Session 87	1	XVal Session 87-Typing - Text-1		2012-07-18 14:19:13.041000
	Edit pad (rev 38)		Jamey	cv409	XVal Session 87	1	XVal Session 87-Typing - Text-1		2012-07-18 14:19:13.142000
	Edit pad (rev 39)		charles	cv410	XVal Session 87	1	XVal Session 87-Typing - Text-1		2012-07-18 14:19:13.160000
	Edit pad (rev 40)		sluggo	cv411	XVal Session 87	1	XVal Session 87-Typing - Text-1		2012-07-18 14:19:13.542000
	Edit pad (rev 41)		Jamey	cv409	XVal Session 87	1	XVal Session 87-Typing - Text-1		2012-07-18 14:19:13.641000
	Edit pad (rev 42)		charles	cv410	XVal Session 87	1	XVal Session 87-Typing - Text-1		2012-07-18 14:19:13.660000
	Edit pad (rev 43)		sluggo	cv411	XVal Session 87	1	XVal Session 87-Typing - Text-1		2012-07-18 14:19:14.045000
	Edit pad (rev 44)		Jamey	cv409	XVal Session 87	1	XVal Session 87-Typing - Text-1		2012-07-18 14:19:14.142000
	Edit pad (rev 45)		sluggo	cv411	XVal Session 87	1	XVal Session 87-Typing - Text-1		2012-07-18 14:19:14.542000
	Edit pad (rev 46)		Jamey	cv409	XVal Session 87	1	XVal Session 87-Typing - Text-1		2012-07-18 14:19:14.641000
	Edit pad (rev 47)		sluggo	cv411	XVal Session 87	1	XVal Session 87-Typing - Text-1		2012-07-18 14:19:15.041000
	Edit pad (rev 48)		Jamey	cv409	XVal Session 87	1	XVal Session 87-Typing - Text-1		2012-07-18 14:19:15.142000
	Edit pad (rev 49)		sluggo	cv411	XVal Session 87	1	XVal Session 87-Typing - Text-1		2012-07-18 14:19:15.541000
	Edit pad (rev 50)		Jamey	cv409	XVal Session 87	1	XVal Session 87-Typing - Text-1		2012-07-18 14:19:15.642000
	Edit pad (rev 51)		sluggo	cv411	XVal Session 87	1	XVal Session 87-Typing - Text-1		2012-07-18 14:19:16.042000
	Edit pad (rev 52)		sluggo	cv411	XVal Session 87	1	XVal Session 87-Typing - Text-1		2012-07-18 14:19:16.543000
	Edit pad (rev 53)		Jamey	cv409	XVal Session 87	1	XVal Session 87-Typing - Text-1		2012-07-18 14:19:16.893000
	Edit pad (rev 54)		sluggo	cv411	XVal Session 87	1	XVal Session 87-Typing - Text-1		2012-07-18 14:19:17.042000
	Edit pad (rev 55)		Jamey	cv409	XVal Session 87	1	XVal Session 87-Typing - Text-1		2012-07-18 14:19:17.393000
	Edit pad (rev 56)		sluggo	cv411	XVal Session 87	1	XVal Session 87-Typing - Text-1		2012-07-18 14:19:17.543000
	Edit pad (rev 57)		sluggo	cv411	XVal Session 87	1	XVal Session 87-Typing - Text-1		2012-07-18 14:19:18.045000
	Edit pad (rev 58)		sluggo	cv411	XVal Session 87	1	XVal Session 87-Typing - Text-1		2012-07-18 14:19:18.546000
	Edit pad (rev 59)		Jamey	cv409	XVal Session 87	1	XVal Session 87-Typing - Text-1		2012-07-18 14:19:18.638000
	Edit pad (rev 60)		sluggo	cv411	XVal Session 87	1	XVal Session 87-Typing - Text-1		2012-07-18 14:19:19.077000
	Edit pad (rev 61)		Jamey	cv409	XVal Session 87	1	XVal Session 87-Typing - Text-1		2012-07-18 14:19:19.136000
	Edit pad (rev 62)		Jamey	cv409	XVal Session 87	1	XVal Session 87-Typing - Text-1		2012-07-18 14:19:19.636000
	Edit pad (rev 63)		sluggo	cv411	XVal Session 87	1	XVal Session 87-Typing - Text-1		2012-07-18 14:19:19.689000
	Edit pad (rev 64)		Jamey	cv409	XVal Session 87	1	XVal Session 87-Typing - Text-1		2012-07-18 14:19:20.149000
	Edit pad (rev 65)		sluggo	cv411	XVal Session 87	1	XVal Session 87-Typing - Text-1		2012-07-18 14:19:20.189000
	Edit pad (rev 66)		Jamey	cv409	XVal Session 87	1	XVal Session 87-Typing - Text-1		2012-07-18 14:19:20.649000
	Edit pad (rev 67)		Jamey	cv409	XVal Session 87	1	XVal Session 87-Typing - Text-1		2012-07-18 14:19:21.626000
	Edit pad (rev 68)		Rose	cv408	XVal Session 87	1	XVal Session 87-Typing - Text-1		2012-07-18 14:19:21.732000
	Edit pad (rev 69)		charles	cv410	XVal Session 87	1	XVal Session 87-Typing - Text-1		2012-07-18 14:19:21.735000
	Edit pad (rev 70)		Jamey	cv409	XVal Session 87	1	XVal Session 87-Typing - Text-1		2012-07-18 14:19:22.126000
	Edit pad (rev 71)		Rose	cv408	XVal Session 87	1	XVal Session 87-Typing - Text-1		2012-07-18 14:19:22.216000
	Edit pad (rev 72)		charles	cv410	XVal Session 87	1	XVal Session 87-Typing - Text-1		2012-07-18 14:19:22.234000
	Edit pad (rev 73)		sluggo	cv411	XVal Session 87	1	XVal Session 87-Typing - Text-1		2012-07-18 14:19:22.633000
	Edit pad (rev 74)		Rose	cv408	XVal Session 87	1	XVal Session 87-Typing - Text-1		2012-07-18 14:19:22.717000
	Edit pad (rev 75)		Jamey	cv409	XVal Session 87	1	XVal Session 87-Typing - Text-1		2012-07-18 14:19:22.911000
	Edit pad (rev 76)		sluggo	cv411	XVal Session 87	1	XVal Session 87-Typing - Text-1		2012-07-18 14:19:23.454000
	Edit pad (rev 77)		sluggo	cv411	XVal Session 87	1	XVal Session 87-Typing - Text-1		2012-07-18 14:19:23.954000
	Edit pad (rev 78)		sluggo	cv411	XVal Session 87	1	XVal Session 87-Typing - Text-1		2012-07-18 14:19:24.454000
	Edit pad (rev 79)		Rose	cv408	XVal Session 87	1	XVal Session 87-Typing - Text-1		2012-07-18 14:19:24.730000
	Edit pad (rev 80)		sluggo	cv411	XVal Session 87	1	XVal Session 87-Typing - Text-1		2012-07-18 14:19:24.954000
	Edit pad (rev 81)		Rose	cv408	XVal Session 87	1	XVal Session 87-Typing - Text-1		2012-07-18 14:19:25.224000
	Edit pad (rev 82)		Jamey	cv409	XVal Session 87	1	XVal Session 87-Typing - Text-1		2012-07-18 14:19:25.243000
	Edit pad (rev 83)		sluggo	cv411	XVal Session 87	1	XVal Session 87-Typing - Text-1		2012-07-18 14:19:25.453000
	Edit pad (rev 84)		Jamey	cv409	XVal Session 87	1	XVal Session 87-Typing - Text-1		2012-07-18 14:19:25.758000
	Edit pad (rev 85)		sluggo	cv411	XVal Session 87	1	XVal Session 87-Typing - Text-1		2012-07-18 14:19:26.157000
	Edit pad (rev 86)		sluggo	cv411	XVal Session 87	1	XVal Session 87-Typing - Text-1		2012-07-18 14:19:26.657000
	Edit pad (rev 87)		Jamey	cv409	XVal Session 87	1	XVal Session 87-Typing - Text-1		2012-07-18 14:19:26.725000
	Edit pad (rev 88)		sluggo	cv411	XVal Session 87	1	XVal Session 87-Typing - Text-1		2012-07-18 14:19:27.157000
	Edit pad (rev 89)		Rose	cv408	XVal Session 87	1	XVal Session 87-Typing - Text-1		2012-07-18 14:19:27.212000
	Edit pad (rev 90)		Jamey	cv409	XVal Session 87	1	XVal Session 87-Typing - Text-1		2012-07-18 14:19:27.227000
	Edit pad (rev 91)		Rose	cv408	XVal Session 87	1	XVal Session 87-Typing - Text-1		2012-07-18 14:19:27.718000
	Edit pad (rev 92)		Jamey	cv409	XVal Session 87	1	XVal Session 87-Typing - Text-1		2012-07-18 14:19:27.727000
	Edit pad (rev 93)		Rose	cv408	XVal Session 87	1	XVal Session 87-Typing - Text-1		2012-07-18 14:19:28.215000
	Edit pad (rev 94)		Jamey	cv409	XVal Session 87	1	XVal Session 87-Typing - Text-1		2012-07-18 14:19:28.230000
	Edit pad (rev 95)		Rose	cv408	XVal Session 87	1	XVal Session 87-Typing - Text-1		2012-07-18 14:19:28.713000
	Edit pad (rev 96)		Jamey	cv409	XVal Session 87	1	XVal Session 87-Typing - Text-1		2012-07-18 14:19:28.730000
	Edit pad (rev 97)		sluggo	cv411	XVal Session 87	1	XVal Session 87-Typing - Text-1		2012-07-18 14:19:28.806000
	Edit pad (rev 98)		Jamey	cv409	XVal Session 87	1	XVal Session 87-Typing - Text-1		2012-07-18 14:19:29.230000
	Edit pad (rev 99)		charles	cv410	XVal Session 87	1	XVal Session 87-Typing - Text-1		2012-07-18 14:19:29.301000
	Edit pad (rev 100)		sluggo	cv411	XVal Session 87	1	XVal Session 87-Typing - Text-1		2012-07-18 14:19:29.311000
	Edit pad (rev 101)		Jamey	cv409	XVal Session 87	1	XVal Session 87-Typing - Text-1		2012-07-18 14:19:29.731000
	Edit pad (rev 102)		sluggo	cv411	XVal Session 87	1	XVal Session 87-Typing - Text-1		2012-07-18 14:19:29.813000
	Edit pad (rev 103)		Rose	cv408	XVal Session 87	1	XVal Session 87-Typing - Text-1		2012-07-18 14:19:30.032000
	Edit pad (rev 104)		Jamey	cv409	XVal Session 87	1	XVal Session 87-Typing - Text-1		2012-07-18 14:19:30.231000
	Edit pad (rev 105)		Rose	cv408	XVal Session 87	1	XVal Session 87-Typing - Text-1		2012-07-18 14:19:30.594000
	Edit pad (rev 106)		sluggo	cv411	XVal Session 87	1	XVal Session 87-Typing - Text-1		2012-07-18 14:19:30.711000
	Edit pad (rev 107)		Rose	cv408	XVal Session 87	1	XVal Session 87-Typing - Text-1		2012-07-18 14:19:31.093000
	Edit pad (rev 108)		sluggo	cv411	XVal Session 87	1	XVal Session 87-Typing - Text-1		2012-07-18 14:19:31.210000
	Edit pad (rev 109)		Rose	cv408	XVal Session 87	1	XVal Session 87-Typing - Text-1		2012-07-18 14:19:31.592000
	Edit pad (rev 110)		Jamey	cv409	XVal Session 87	1	XVal Session 87-Typing - Text-1		2012-07-18 14:19:31.605000
	Edit pad (rev 111)		sluggo	cv411	XVal Session 87	1	XVal Session 87-Typing - Text-1		2012-07-18 14:19:31.711000
	Edit pad (rev 112)		charles	cv410	XVal Session 87	1	XVal Session 87-Typing - Text-1		2012-07-18 14:19:31.989000
	Edit pad (rev 113)		Rose	cv408	XVal Session 87	1	XVal Session 87-Typing - Text-1		2012-07-18 14:19:32.095000
	Edit pad (rev 114)		sluggo	cv411	XVal Session 87	1	XVal Session 87-Typing - Text-1		2012-07-18 14:19:33.013000
	Edit pad (rev 115)		Jamey	cv409	XVal Session 87	1	XVal Session 87-Typing - Text-1		2012-07-18 14:19:33.141000
	Edit pad (rev 116)		sluggo	cv411	XVal Session 87	1	XVal Session 87-Typing - Text-1		2012-07-18 14:19:33.511000
	Edit pad (rev 117)		sluggo	cv411	XVal Session 87	1	XVal Session 87-Typing - Text-1		2012-07-18 14:19:34.014000
	Edit pad (rev 118)		Jamey	cv409	XVal Session 87	1	XVal Session 87-Typing - Text-1		2012-07-18 14:19:34.249000
	Edit pad (rev 119)		charles	cv410	XVal Session 87	1	XVal Session 87-Typing - Text-1		2012-07-18 14:19:34.370000
	Edit pad (rev 120)		sluggo	cv411	XVal Session 87	1	XVal Session 87-Typing - Text-1		2012-07-18 14:19:34.512000
	Edit pad (rev 121)		Rose	cv408	XVal Session 87	1	XVal Session 87-Typing - Text-1		2012-07-18 14:19:34.697000
	Edit pad (rev 122)		Jamey	cv409	XVal Session 87	1	XVal Session 87-Typing - Text-1		2012-07-18 14:19:34.789000
	Edit pad (rev 123)		Rose	cv408	XVal Session 87	1	XVal Session 87-Typing - Text-1		2012-07-18 14:19:35.197000
	Edit pad (rev 124)		Jamey	cv409	XVal Session 87	1	XVal Session 87-Typing - Text-1		2012-07-18 14:19:35.292000
	Edit pad (rev 125)		sluggo	cv411	XVal Session 87	1	XVal Session 87-Typing - Text-1		2012-07-18 14:19:35.617000
	Edit pad (rev 126)		Rose	cv408	XVal Session 87	1	XVal Session 87-Typing - Text-1		2012-07-18 14:19:35.701000
	Edit pad (rev 127)		Jamey	cv409	XVal Session 87	1	XVal Session 87-Typing - Text-1		2012-07-18 14:19:35.823000
	Edit pad (rev 128)		charles	cv410	XVal Session 87	1	XVal Session 87-Typing - Text-1		2012-07-18 14:19:35.987000
	Edit pad (rev 129)		sluggo	cv411	XVal Session 87	1	XVal Session 87-Typing - Text-1		2012-07-18 14:19:36.121000
	Edit pad (rev 130)		Rose	cv408	XVal Session 87	1	XVal Session 87-Typing - Text-1		2012-07-18 14:19:36.220000
	Edit pad (rev 131)		Jamey	cv409	XVal Session 87	1	XVal Session 87-Typing - Text-1		2012-07-18 14:19:36.294000
	Edit pad (rev 132)		charles	cv410	XVal Session 87	1	XVal Session 87-Typing - Text-1		2012-07-18 14:19:36.487000
	Edit pad (rev 133)		sluggo	cv411	XVal Session 87	1	XVal Session 87-Typing - Text-1		2012-07-18 14:19:36.620000
	Edit pad (rev 134)		Jamey	cv409	XVal Session 87	1	XVal Session 87-Typing - Text-1		2012-07-18 14:19:36.794000
	Edit pad (rev 135)		Rose	cv408	XVal Session 87	1	XVal Session 87-Typing - Text-1		2012-07-18 14:19:36.812000
	Edit pad (rev 136)		charles	cv410	XVal Session 87	1	XVal Session 87-Typing - Text-1		2012-07-18 14:19:36.988000
	Edit pad (rev 137)		sluggo	cv411	XVal Session 87	1	XVal Session 87-Typing - Text-1		2012-07-18 14:19:37.120000
	Edit pad (rev 138)		Jamey	cv409	XVal Session 87	1	XVal Session 87-Typing - Text-1		2012-07-18 14:19:37.314000
	Edit pad (rev 139)		Rose	cv408	XVal Session 87	1	XVal Session 87-Typing - Text-1		2012-07-18 14:19:37.318000
	Edit pad (rev 140)		charles	cv410	XVal Session 87	1	XVal Session 87-Typing - Text-1		2012-07-18 14:19:37.487000
	Edit pad (rev 141)		Jamey	cv409	XVal Session 87	1	XVal Session 87-Typing - Text-1		2012-07-18 14:19:37.794000
	Edit pad (rev 142)		charles	cv410	XVal Session 87	1	XVal Session 87-Typing - Text-1		2012-07-18 14:19:37.987000
	Edit pad (rev 143)		Rose	cv408	XVal Session 87	1	XVal Session 87-Typing - Text-1		2012-07-18 14:19:38.030000
	Edit pad (rev 144)		Jamey	cv409	XVal Session 87	1	XVal Session 87-Typing - Text-1		2012-07-18 14:19:38.294000
	Edit pad (rev 145)		sluggo	cv411	XVal Session 87	1	XVal Session 87-Typing - Text-1		2012-07-18 14:19:38.429000
	Edit pad (rev 146)		sluggo	cv411	XVal Session 87	1	XVal Session 87-Typing - Text-1		2012-07-18 14:19:38.930000
	Edit pad (rev 147)		sluggo	cv411	XVal Session 87	1	XVal Session 87-Typing - Text-1		2012-07-18 14:19:39.432000
	Edit pad (rev 148)		charles	cv410	XVal Session 87	1	XVal Session 87-Typing - Text-1		2012-07-18 14:19:39.471000
	Edit pad (rev 149)		sluggo	cv411	XVal Session 87	1	XVal Session 87-Typing - Text-1		2012-07-18 14:19:39.932000
	Edit pad (rev 150)		charles	cv410	XVal Session 87	1	XVal Session 87-Typing - Text-1		2012-07-18 14:19:39.972000
	Edit pad (rev 151)		sluggo	cv411	XVal Session 87	1	XVal Session 87-Typing - Text-1		2012-07-18 14:19:40.432000
	Edit pad (rev 152)		Jamey	cv409	XVal Session 87	1	XVal Session 87-Typing - Text-1		2012-07-18 14:19:40.763000
	Edit pad (rev 153)		charles	cv410	XVal Session 87	1	XVal Session 87-Typing - Text-1		2012-07-18 14:19:40.830000
	Edit pad (rev 154)		sluggo	cv411	XVal Session 87	1	XVal Session 87-Typing - Text-1		2012-07-18 14:19:40.930000
	Edit pad (rev 155)		charles	cv410	XVal Session 87	1	XVal Session 87-Typing - Text-1		2012-07-18 14:19:41.332000
	Edit pad (rev 156)		sluggo	cv411	XVal Session 87	1	XVal Session 87-Typing - Text-1		2012-07-18 14:19:41.430000
	Edit pad (rev 157)		Rose	cv408	XVal Session 87	1	XVal Session 87-Typing - Text-1		2012-07-18 14:19:41.515000
	Edit pad (rev 158)		Jamey	cv409	XVal Session 87	1	XVal Session 87-Typing - Text-1		2012-07-18 14:19:41.532000
	Edit pad (rev 159)		sluggo	cv411	XVal Session 87	1	XVal Session 87-Typing - Text-1		2012-07-18 14:19:41.971000
	Edit pad (rev 160)		Rose	cv408	XVal Session 87	1	XVal Session 87-Typing - Text-1		2012-07-18 14:19:42.018000
	Edit pad (rev 161)		Jamey	cv409	XVal Session 87	1	XVal Session 87-Typing - Text-1		2012-07-18 14:19:42.034000
	Edit pad (rev 162)		sluggo	cv411	XVal Session 87	1	XVal Session 87-Typing - Text-1		2012-07-18 14:19:42.472000
	Edit pad (rev 163)		Jamey	cv409	XVal Session 87	1	XVal Session 87-Typing - Text-1		2012-07-18 14:19:42.533000
	Edit pad (rev 164)		sluggo	cv411	XVal Session 87	1	XVal Session 87-Typing - Text-1		2012-07-18 14:19:42.974000
	Edit pad (rev 165)		sluggo	cv411	XVal Session 87	1	XVal Session 87-Typing - Text-1		2012-07-18 14:19:43.474000
	Edit pad (rev 166)		Rose	cv408	XVal Session 87	1	XVal Session 87-Typing - Text-1		2012-07-18 14:19:43.714000
	Edit pad (rev 167)		Rose	cv408	XVal Session 87	1	XVal Session 87-Typing - Text-1		2012-07-18 14:19:44.219000
	Edit pad (rev 168)		charles	cv410	XVal Session 87	1	XVal Session 87-Typing - Text-1		2012-07-18 14:19:44.427000
	Edit pad (rev 169)		charles	cv410	XVal Session 87	1	XVal Session 87-Typing - Text-1		2012-07-18 14:19:44.928000
	Edit pad (rev 170)		Rose	cv408	XVal Session 87	1	XVal Session 87-Typing - Text-1		2012-07-18 14:19:45.171000
	Edit pad (rev 171)		sluggo	cv411	XVal Session 87	1	XVal Session 87-Typing - Text-1		2012-07-18 14:19:45.642000
	Edit pad (rev 172)		Rose	cv408	XVal Session 87	1	XVal Session 87-Typing - Text-1		2012-07-18 14:19:45.673000
	Edit pad (rev 173)		Jamey	cv409	XVal Session 87	1	XVal Session 87-Typing - Text-1		2012-07-18 14:19:45.748000
	Edit pad (rev 174)		sluggo	cv411	XVal Session 87	1	XVal Session 87-Typing - Text-1		2012-07-18 14:19:46.141000
	Edit pad (rev 175)		Rose	cv408	XVal Session 87	1	XVal Session 87-Typing - Text-1		2012-07-18 14:19:46.254000
	Edit pad (rev 176)		Jamey	cv409	XVal Session 87	1	XVal Session 87-Typing - Text-1		2012-07-18 14:19:46.271000
	Edit pad (rev 177)		sluggo	cv411	XVal Session 87	1	XVal Session 87-Typing - Text-1		2012-07-18 14:19:46.641000
	Edit pad (rev 178)		Rose	cv408	XVal Session 87	1	XVal Session 87-Typing - Text-1		2012-07-18 14:19:46.769000
	Edit pad (rev 179)		Jamey	cv409	XVal Session 87	1	XVal Session 87-Typing - Text-1		2012-07-18 14:19:46.774000
	Edit pad (rev 180)		sluggo	cv411	XVal Session 87	1	XVal Session 87-Typing - Text-1		2012-07-18 14:19:47.142000
	Edit pad (rev 181)		Rose	cv408	XVal Session 87	1	XVal Session 87-Typing - Text-1		2012-07-18 14:19:47.267000
	Edit pad (rev 182)		Jamey	cv409	XVal Session 87	1	XVal Session 87-Typing - Text-1		2012-07-18 14:19:47.271000
	Edit pad (rev 183)		sluggo	cv411	XVal Session 87	1	XVal Session 87-Typing - Text-1		2012-07-18 14:19:47.642000
	Edit pad (rev 184)		Rose	cv408	XVal Session 87	1	XVal Session 87-Typing - Text-1		2012-07-18 14:19:47.761000
	Edit pad (rev 185)		Jamey	cv409	XVal Session 87	1	XVal Session 87-Typing - Text-1		2012-07-18 14:19:47.774000
	Edit pad (rev 186)		sluggo	cv411	XVal Session 87	1	XVal Session 87-Typing - Text-1		2012-07-18 14:19:48.263000
	Edit pad (rev 187)		Jamey	cv409	XVal Session 87	1	XVal Session 87-Typing - Text-1		2012-07-18 14:19:48.277000
	Edit pad (rev 188)		Rose	cv408	XVal Session 87	1	XVal Session 87-Typing - Text-1		2012-07-18 14:19:48.329000
	Edit pad (rev 189)		charles	cv410	XVal Session 87	1	XVal Session 87-Typing - Text-1		2012-07-18 14:19:48.359000
	Edit pad (rev 190)		sluggo	cv411	XVal Session 87	1	XVal Session 87-Typing - Text-1		2012-07-18 14:19:48.764000
	Edit pad (rev 191)		Jamey	cv409	XVal Session 87	1	XVal Session 87-Typing - Text-1		2012-07-18 14:19:48.778000
	Edit pad (rev 192)		Rose	cv408	XVal Session 87	1	XVal Session 87-Typing - Text-1		2012-07-18 14:19:48.849000
	Edit pad (rev 193)		sluggo	cv411	XVal Session 87	1	XVal Session 87-Typing - Text-1		2012-07-18 14:19:49.264000
	Edit pad (rev 194)		Rose	cv408	XVal Session 87	1	XVal Session 87-Typing - Text-1		2012-07-18 14:19:49.358000
	Edit pad (rev 195)		charles	cv410	XVal Session 87	1	XVal Session 87-Typing - Text-1		2012-07-18 14:19:49.618000
	Edit pad (rev 196)		Jamey	cv409	XVal Session 87	1	XVal Session 87-Typing - Text-1		2012-07-18 14:19:49.717000
	Edit pad (rev 197)		sluggo	cv411	XVal Session 87	1	XVal Session 87-Typing - Text-1		2012-07-18 14:19:49.765000
	Edit pad (rev 198)		Rose	cv408	XVal Session 87	1	XVal Session 87-Typing - Text-1		2012-07-18 14:19:49.849000
	Edit pad (rev 199)		charles	cv410	XVal Session 87	1	XVal Session 87-Typing - Text-1		2012-07-18 14:19:50.117000
	Edit pad (rev 200)		Jamey	cv409	XVal Session 87	1	XVal Session 87-Typing - Text-1		2012-07-18 14:19:50.218000
	Edit pad (rev 201)		sluggo	cv411	XVal Session 87	1	XVal Session 87-Typing - Text-1		2012-07-18 14:19:50.265000
	Edit pad (rev 202)		Rose	cv408	XVal Session 87	1	XVal Session 87-Typing - Text-1		2012-07-18 14:19:50.354000
	Edit pad (rev 203)		sluggo	cv411	XVal Session 87	1	XVal Session 87-Typing - Text-1		2012-07-18 14:19:50.765000
	Edit pad (rev 204)		Rose	cv408	XVal Session 87	1	XVal Session 87-Typing - Text-1		2012-07-18 14:19:50.853000
	Edit pad (rev 205)		Jamey	cv409	XVal Session 87	1	XVal Session 87-Typing - Text-1		2012-07-18 14:19:50.878000
	Edit pad (rev 206)		charles	cv410	XVal Session 87	1	XVal Session 87-Typing - Text-1		2012-07-18 14:19:50.937000
	Edit pad (rev 207)		sluggo	cv411	XVal Session 87	1	XVal Session 87-Typing - Text-1		2012-07-18 14:19:51.267000
	Edit pad (rev 208)		Jamey	cv409	XVal Session 87	1	XVal Session 87-Typing - Text-1		2012-07-18 14:19:51.397000
	Edit pad (rev 209)		charles	cv410	XVal Session 87	1	XVal Session 87-Typing - Text-1		2012-07-18 14:19:51.435000
	Edit pad (rev 210)		sluggo	cv411	XVal Session 87	1	XVal Session 87-Typing - Text-1		2012-07-18 14:19:51.767000
	Edit pad (rev 211)		Jamey	cv409	XVal Session 87	1	XVal Session 87-Typing - Text-1		2012-07-18 14:19:51.897000
	Edit pad (rev 212)		sluggo	cv411	XVal Session 87	1	XVal Session 87-Typing - Text-1		2012-07-18 14:19:52.267000
	Edit pad (rev 213)		Jamey	cv409	XVal Session 87	1	XVal Session 87-Typing - Text-1		2012-07-18 14:19:52.399000
	Edit pad (rev 214)		sluggo	cv411	XVal Session 87	1	XVal Session 87-Typing - Text-1		2012-07-18 14:19:52.767000
	Edit pad (rev 215)		sluggo	cv411	XVal Session 87	1	XVal Session 87-Typing - Text-1		2012-07-18 14:19:53.665000
	Edit pad (rev 216)		sluggo	cv411	XVal Session 87	1	XVal Session 87-Typing - Text-1		2012-07-18 14:19:54.165000
	Edit pad (rev 217)		Jamey	cv409	XVal Session 87	1	XVal Session 87-Typing - Text-1		2012-07-18 14:19:54.559000
	Edit pad (rev 218)		sluggo	cv411	XVal Session 87	1	XVal Session 87-Typing - Text-1		2012-07-18 14:19:54.663000
	Edit pad (rev 219)		Jamey	cv409	XVal Session 87	1	XVal Session 87-Typing - Text-1		2012-07-18 14:19:55.058000
	Edit pad (rev 220)		sluggo	cv411	XVal Session 87	1	XVal Session 87-Typing - Text-1		2012-07-18 14:19:55.170000
	Edit pad (rev 221)		Jamey	cv409	XVal Session 87	1	XVal Session 87-Typing - Text-1		2012-07-18 14:19:55.558000
	Edit pad (rev 222)		sluggo	cv411	XVal Session 87	1	XVal Session 87-Typing - Text-1		2012-07-18 14:19:55.855000
	Edit pad (rev 223)		Jamey	cv409	XVal Session 87	1	XVal Session 87-Typing - Text-1		2012-07-18 14:19:56.058000
	Edit pad (rev 224)		Jamey	cv409	XVal Session 87	1	XVal Session 87-Typing - Text-1		2012-07-18 14:19:56.562000
	Edit pad (rev 225)		sluggo	cv411	XVal Session 87	1	XVal Session 87-Typing - Text-1		2012-07-18 14:19:57.004000
	Edit pad (rev 226)		Jamey	cv409	XVal Session 87	1	XVal Session 87-Typing - Text-1		2012-07-18 14:19:57.073000
	Edit pad (rev 227)		sluggo	cv411	XVal Session 87	1	XVal Session 87-Typing - Text-1		2012-07-18 14:19:57.515000
	Edit pad (rev 228)		Jamey	cv409	XVal Session 87	1	XVal Session 87-Typing - Text-1		2012-07-18 14:19:57.906000
	Edit pad (rev 229)		Jamey	cv409	XVal Session 87	1	XVal Session 87-Typing - Text-1		2012-07-18 14:19:58.417000
	Edit pad (rev 230)		sluggo	cv411	XVal Session 87	1	XVal Session 87-Typing - Text-1		2012-07-18 14:19:58.668000
	Edit pad (rev 231)		Rose	cv408	XVal Session 87	1	XVal Session 87-Typing - Text-1		2012-07-18 14:19:58.688000
	Edit pad (rev 232)		Jamey	cv409	XVal Session 87	1	XVal Session 87-Typing - Text-1		2012-07-18 14:19:58.917000
	Edit pad (rev 233)		sluggo	cv411	XVal Session 87	1	XVal Session 87-Typing - Text-1		2012-07-18 14:19:59.300000
	Edit pad (rev 234)		Rose	cv408	XVal Session 87	1	XVal Session 87-Typing - Text-1		2012-07-18 14:19:59.323000
	Edit pad (rev 235)		Jamey	cv409	XVal Session 87	1	XVal Session 87-Typing - Text-1		2012-07-18 14:19:59.416000
	Edit pad (rev 236)		Rose	cv408	XVal Session 87	1	XVal Session 87-Typing - Text-1		2012-07-18 14:19:59.826000
	Edit pad (rev 237)		sluggo	cv411	XVal Session 87	1	XVal Session 87-Typing - Text-1		2012-07-18 14:19:59.852000
	Edit pad (rev 238)		Jamey	cv409	XVal Session 87	1	XVal Session 87-Typing - Text-1		2012-07-18 14:19:59.916000
	Edit pad (rev 239)		sluggo	cv411	XVal Session 87	1	XVal Session 87-Typing - Text-1		2012-07-18 14:20:00.353000
	Edit pad (rev 240)		Jamey	cv409	XVal Session 87	1	XVal Session 87-Typing - Text-1		2012-07-18 14:20:00.417000
	Edit pad (rev 241)		Rose	cv408	XVal Session 87	1	XVal Session 87-Typing - Text-1		2012-07-18 14:20:00.419000
	Edit pad (rev 242)		sluggo	cv411	XVal Session 87	1	XVal Session 87-Typing - Text-1		2012-07-18 14:20:00.854000
	Edit pad (rev 243)		Rose	cv408	XVal Session 87	1	XVal Session 87-Typing - Text-1		2012-07-18 14:20:00.856000
	Edit pad (rev 244)		Jamey	cv409	XVal Session 87	1	XVal Session 87-Typing - Text-1		2012-07-18 14:20:00.918000
	Edit pad (rev 245)		charles	cv410	XVal Session 87	1	XVal Session 87-Typing - Text-1		2012-07-18 14:20:01.352000
	Edit pad (rev 246)		sluggo	cv411	XVal Session 87	1	XVal Session 87-Typing - Text-1		2012-07-18 14:20:01.355000
	Edit pad (rev 247)		Rose	cv408	XVal Session 87	1	XVal Session 87-Typing - Text-1		2012-07-18 14:20:01.360000
	Edit pad (rev 248)		Jamey	cv409	XVal Session 87	1	XVal Session 87-Typing - Text-1		2012-07-18 14:20:01.428000
	Edit pad (rev 249)		sluggo	cv411	XVal Session 87	1	XVal Session 87-Typing - Text-1		2012-07-18 14:20:01.855000
	Edit pad (rev 250)		sluggo	cv411	XVal Session 87	1	XVal Session 87-Typing - Text-1		2012-07-18 14:20:02.355000
	Edit pad (rev 251)		Jamey	cv409	XVal Session 87	1	XVal Session 87-Typing - Text-1		2012-07-18 14:20:02.791000
	Edit pad (rev 252)		sluggo	cv411	XVal Session 87	1	XVal Session 87-Typing - Text-1		2012-07-18 14:20:02.856000
	Edit pad (rev 253)		sluggo	cv411	XVal Session 87	1	XVal Session 87-Typing - Text-1		2012-07-18 14:20:03.358000
	Edit pad (rev 254)		Jamey	cv409	XVal Session 87	1	XVal Session 87-Typing - Text-1		2012-07-18 14:20:03.412000
	Edit pad (rev 255)		Rose	cv408	XVal Session 87	1	XVal Session 87-Typing - Text-1		2012-07-18 14:20:03.677000
	Edit pad (rev 256)		charles	cv410	XVal Session 87	1	XVal Session 87-Typing - Text-1		2012-07-18 14:20:03.862000
	Edit pad (rev 257)		Jamey	cv409	XVal Session 87	1	XVal Session 87-Typing - Text-1		2012-07-18 14:20:03.916000
	Edit pad (rev 258)		Jamey	cv409	XVal Session 87	1	XVal Session 87-Typing - Text-1		2012-07-18 14:20:04.442000
	Edit pad (rev 259)		Rose	cv408	XVal Session 87	1	XVal Session 87-Typing - Text-1		2012-07-18 14:20:04.876000
	Edit pad (rev 260)		charles	cv410	XVal Session 87	1	XVal Session 87-Typing - Text-1		2012-07-18 14:20:04.920000
	Edit pad (rev 261)		Jamey	cv409	XVal Session 87	1	XVal Session 87-Typing - Text-1		2012-07-18 14:20:04.942000
	Edit pad (rev 262)		Jamey	cv409	XVal Session 87	1	XVal Session 87-Typing - Text-1		2012-07-18 14:20:05.443000
	Edit pad (rev 263)		Rose	cv408	XVal Session 87	1	XVal Session 87-Typing - Text-1		2012-07-18 14:20:05.452000
	Edit pad (rev 264)		charles	cv410	XVal Session 87	1	XVal Session 87-Typing - Text-1		2012-07-18 14:20:05.462000
	Edit pad (rev 265)		charles	cv410	XVal Session 87	1	XVal Session 87-Typing - Text-1		2012-07-18 14:20:05.922000
	Edit pad (rev 266)		Jamey	cv409	XVal Session 87	1	XVal Session 87-Typing - Text-1		2012-07-18 14:20:05.944000
	Edit pad (rev 267)		Rose	cv408	XVal Session 87	1	XVal Session 87-Typing - Text-1		2012-07-18 14:20:05.952000
	Edit pad (rev 268)		sluggo	cv411	XVal Session 87	1	XVal Session 87-Typing - Text-1		2012-07-18 14:20:06.311000
	Edit pad (rev 269)		Jamey	cv409	XVal Session 87	1	XVal Session 87-Typing - Text-1		2012-07-18 14:20:06.446000
	Edit pad (rev 270)		charles	cv410	XVal Session 87	1	XVal Session 87-Typing - Text-1		2012-07-18 14:20:06.461000
	Edit pad (rev 271)		sluggo	cv411	XVal Session 87	1	XVal Session 87-Typing - Text-1		2012-07-18 14:20:06.811000
	Edit pad (rev 272)		charles	cv410	XVal Session 87	1	XVal Session 87-Typing - Text-1		2012-07-18 14:20:06.920000
	Edit pad (rev 273)		Jamey	cv409	XVal Session 87	1	XVal Session 87-Typing - Text-1		2012-07-18 14:20:06.946000
	Edit pad (rev 274)		sluggo	cv411	XVal Session 87	1	XVal Session 87-Typing - Text-1		2012-07-18 14:20:07.312000
	Edit pad (rev 275)		Jamey	cv409	XVal Session 87	1	XVal Session 87-Typing - Text-1		2012-07-18 14:20:07.446000
	Edit pad (rev 276)		sluggo	cv411	XVal Session 87	1	XVal Session 87-Typing - Text-1		2012-07-18 14:20:07.811000
	Edit pad (rev 277)		Jamey	cv409	XVal Session 87	1	XVal Session 87-Typing - Text-1		2012-07-18 14:20:08.113000
	Edit pad (rev 278)		Rose	cv408	XVal Session 87	1	XVal Session 87-Typing - Text-1		2012-07-18 14:20:08.307000
	Edit pad (rev 279)		sluggo	cv411	XVal Session 87	1	XVal Session 87-Typing - Text-1		2012-07-18 14:20:08.309000
	Edit pad (rev 280)		charles	cv410	XVal Session 87	1	XVal Session 87-Typing - Text-1		2012-07-18 14:20:08.493000
	Edit pad (rev 281)		Jamey	cv409	XVal Session 87	1	XVal Session 87-Typing - Text-1		2012-07-18 14:20:08.612000
	Edit pad (rev 282)		sluggo	cv411	XVal Session 87	1	XVal Session 87-Typing - Text-1		2012-07-18 14:20:08.809000
	Edit pad (rev 283)		charles	cv410	XVal Session 87	1	XVal Session 87-Typing - Text-1		2012-07-18 14:20:08.994000
	Edit pad (rev 284)		sluggo	cv411	XVal Session 87	1	XVal Session 87-Typing - Text-1		2012-07-18 14:20:09.311000
	Edit pad (rev 285)		charles	cv410	XVal Session 87	1	XVal Session 87-Typing - Text-1		2012-07-18 14:20:09.494000
	Edit pad (rev 286)		sluggo	cv411	XVal Session 87	1	XVal Session 87-Typing - Text-1		2012-07-18 14:20:09.811000
	Edit pad (rev 287)		charles	cv410	XVal Session 87	1	XVal Session 87-Typing - Text-1		2012-07-18 14:20:09.994000
	Edit pad (rev 288)		Rose	cv408	XVal Session 87	1	XVal Session 87-Typing - Text-1		2012-07-18 14:20:10.044000
	Edit pad (rev 289)		sluggo	cv411	XVal Session 87	1	XVal Session 87-Typing - Text-1		2012-07-18 14:20:10.311000
	Edit pad (rev 290)		Rose	cv408	XVal Session 87	1	XVal Session 87-Typing - Text-1		2012-07-18 14:20:10.543000
	Edit pad (rev 291)		sluggo	cv411	XVal Session 87	1	XVal Session 87-Typing - Text-1		2012-07-18 14:20:10.811000
	Edit pad (rev 292)		Rose	cv408	XVal Session 87	1	XVal Session 87-Typing - Text-1		2012-07-18 14:20:11.051000
	Edit pad (rev 293)		sluggo	cv411	XVal Session 87	1	XVal Session 87-Typing - Text-1		2012-07-18 14:20:11.310000
	Edit pad (rev 294)		Jamey	cv409	XVal Session 87	1	XVal Session 87-Typing - Text-1		2012-07-18 14:20:11.600000
	Edit pad (rev 295)		Rose	cv408	XVal Session 87	1	XVal Session 87-Typing - Text-1		2012-07-18 14:20:11.738000
	Edit pad (rev 296)		sluggo	cv411	XVal Session 87	1	XVal Session 87-Typing - Text-1		2012-07-18 14:20:11.810000
	Edit pad (rev 297)		charles	cv410	XVal Session 87	1	XVal Session 87-Typing - Text-1		2012-07-18 14:20:11.837000
	Edit pad (rev 298)		Jamey	cv409	XVal Session 87	1	XVal Session 87-Typing - Text-1		2012-07-18 14:20:12.099000
	Edit pad (rev 299)		Rose	cv408	XVal Session 87	1	XVal Session 87-Typing - Text-1		2012-07-18 14:20:12.241000
	Edit pad (rev 300)		sluggo	cv411	XVal Session 87	1	XVal Session 87-Typing - Text-1		2012-07-18 14:20:12.309000
	Edit pad (rev 301)		charles	cv410	XVal Session 87	1	XVal Session 87-Typing - Text-1		2012-07-18 14:20:12.327000
	Edit pad (rev 302)		Jamey	cv409	XVal Session 87	1	XVal Session 87-Typing - Text-1		2012-07-18 14:20:12.599000
	Edit pad (rev 303)		Rose	cv408	XVal Session 87	1	XVal Session 87-Typing - Text-1		2012-07-18 14:20:12.739000
	Edit pad (rev 304)		charles	cv410	XVal Session 87	1	XVal Session 87-Typing - Text-1		2012-07-18 14:20:12.827000
	Edit pad (rev 305)		Jamey	cv409	XVal Session 87	1	XVal Session 87-Typing - Text-1		2012-07-18 14:20:13.099000
	Edit pad (rev 306)		Jamey	cv409	XVal Session 87	1	XVal Session 87-Typing - Text-1		2012-07-18 14:20:13.601000
	Edit pad (rev 307)		charles	cv410	XVal Session 87	1	XVal Session 87-Typing - Text-1		2012-07-18 14:20:14.054000
	Edit pad (rev 308)		Jamey	cv409	XVal Session 87	1	XVal Session 87-Typing - Text-1		2012-07-18 14:20:14.101000
	Edit pad (rev 309)		Rose	cv408	XVal Session 87	1	XVal Session 87-Typing - Text-1		2012-07-18 14:20:14.566000
	Edit pad (rev 310)		Jamey	cv409	XVal Session 87	1	XVal Session 87-Typing - Text-1		2012-07-18 14:20:14.601000
	Edit pad (rev 311)		charles	cv410	XVal Session 87	1	XVal Session 87-Typing - Text-1		2012-07-18 14:20:14.864000
	Edit pad (rev 312)		Rose	cv408	XVal Session 87	1	XVal Session 87-Typing - Text-1		2012-07-18 14:20:15.064000
	Edit pad (rev 313)		Jamey	cv409	XVal Session 87	1	XVal Session 87-Typing - Text-1		2012-07-18 14:20:15.100000
	Edit pad (rev 314)		charles	cv410	XVal Session 87	1	XVal Session 87-Typing - Text-1		2012-07-18 14:20:15.365000
	Edit pad (rev 315)		Rose	cv408	XVal Session 87	1	XVal Session 87-Typing - Text-1		2012-07-18 14:20:15.571000
	Edit pad (rev 316)		Jamey	cv409	XVal Session 87	1	XVal Session 87-Typing - Text-1		2012-07-18 14:20:15.707000
	Edit pad (rev 317)		charles	cv410	XVal Session 87	1	XVal Session 87-Typing - Text-1		2012-07-18 14:20:15.864000
	Edit pad (rev 318)		sluggo	cv411	XVal Session 87	1	XVal Session 87-Typing - Text-1		2012-07-18 14:20:16.072000
	Edit pad (rev 319)		Jamey	cv409	XVal Session 87	1	XVal Session 87-Typing - Text-1		2012-07-18 14:20:16.207000
	Edit pad (rev 320)		charles	cv410	XVal Session 87	1	XVal Session 87-Typing - Text-1		2012-07-18 14:20:16.366000
	Edit pad (rev 321)		sluggo	cv411	XVal Session 87	1	XVal Session 87-Typing - Text-1		2012-07-18 14:20:16.571000
	Edit pad (rev 322)		Jamey	cv409	XVal Session 87	1	XVal Session 87-Typing - Text-1		2012-07-18 14:20:16.893000
	Edit pad (rev 323)		charles	cv410	XVal Session 87	1	XVal Session 87-Typing - Text-1		2012-07-18 14:20:16.984000
	Edit pad (rev 324)		sluggo	cv411	XVal Session 87	1	XVal Session 87-Typing - Text-1		2012-07-18 14:20:17.069000
	Edit pad (rev 325)		Jamey	cv409	XVal Session 87	1	XVal Session 87-Typing - Text-1		2012-07-18 14:20:17.402000
	Edit pad (rev 326)		charles	cv410	XVal Session 87	1	XVal Session 87-Typing - Text-1		2012-07-18 14:20:17.484000
	Edit pad (rev 327)		sluggo	cv411	XVal Session 87	1	XVal Session 87-Typing - Text-1		2012-07-18 14:20:17.569000
	Edit pad (rev 328)		Jamey	cv409	XVal Session 87	1	XVal Session 87-Typing - Text-1		2012-07-18 14:20:17.892000
	Edit pad (rev 329)		charles	cv410	XVal Session 87	1	XVal Session 87-Typing - Text-1		2012-07-18 14:20:17.983000
	Edit pad (rev 330)		sluggo	cv411	XVal Session 87	1	XVal Session 87-Typing - Text-1		2012-07-18 14:20:18.069000
	Edit pad (rev 331)		Jamey	cv409	XVal Session 87	1	XVal Session 87-Typing - Text-1		2012-07-18 14:20:18.393000
	Edit pad (rev 332)		charles	cv410	XVal Session 87	1	XVal Session 87-Typing - Text-1		2012-07-18 14:20:18.483000
	Edit pad (rev 333)		sluggo	cv411	XVal Session 87	1	XVal Session 87-Typing - Text-1		2012-07-18 14:20:18.571000
	Edit pad (rev 334)		Jamey	cv409	XVal Session 87	1	XVal Session 87-Typing - Text-1		2012-07-18 14:20:18.893000
	Edit pad (rev 335)		charles	cv410	XVal Session 87	1	XVal Session 87-Typing - Text-1		2012-07-18 14:20:18.984000
	Edit pad (rev 336)		sluggo	cv411	XVal Session 87	1	XVal Session 87-Typing - Text-1		2012-07-18 14:20:19.635000
	Edit pad (rev 337)		sluggo	cv411	XVal Session 87	1	XVal Session 87-Typing - Text-1		2012-07-18 14:20:20.135000
	Edit pad (rev 338)		charles	cv410	XVal Session 87	1	XVal Session 87-Typing - Text-1		2012-07-18 14:20:20.214000
	Edit pad (rev 339)		Jamey	cv409	XVal Session 87	1	XVal Session 87-Typing - Text-1		2012-07-18 14:20:20.476000
	Edit pad (rev 340)		sluggo	cv411	XVal Session 87	1	XVal Session 87-Typing - Text-1		2012-07-18 14:20:20.634000
	Edit pad (rev 341)		Jamey	cv409	XVal Session 87	1	XVal Session 87-Typing - Text-1		2012-07-18 14:20:20.978000
	Edit pad (rev 342)		sluggo	cv411	XVal Session 87	1	XVal Session 87-Typing - Text-1		2012-07-18 14:20:21.134000
	Edit pad (rev 343)		charles	cv410	XVal Session 87	1	XVal Session 87-Typing - Text-1		2012-07-18 14:20:21.395000
	Edit pad (rev 344)		Jamey	cv409	XVal Session 87	1	XVal Session 87-Typing - Text-1		2012-07-18 14:20:21.475000
	Edit pad (rev 345)		sluggo	cv411	XVal Session 87	1	XVal Session 87-Typing - Text-1		2012-07-18 14:20:21.636000
	Edit pad (rev 346)		charles	cv410	XVal Session 87	1	XVal Session 87-Typing - Text-1		2012-07-18 14:20:21.896000
	Edit pad (rev 347)		sluggo	cv411	XVal Session 87	1	XVal Session 87-Typing - Text-1		2012-07-18 14:20:22.139000
	Edit pad (rev 348)		Rose	cv408	XVal Session 87	1	XVal Session 87-Typing - Text-1		2012-07-18 14:20:22.171000
	Edit pad (rev 349)		charles	cv410	XVal Session 87	1	XVal Session 87-Typing - Text-1		2012-07-18 14:20:22.393000
	Edit pad (rev 350)		Rose	cv408	XVal Session 87	1	XVal Session 87-Typing - Text-1		2012-07-18 14:20:22.674000
	Edit pad (rev 351)		sluggo	cv411	XVal Session 87	1	XVal Session 87-Typing - Text-1		2012-07-18 14:20:22.709000
	Edit pad (rev 352)		Jamey	cv409	XVal Session 87	1	XVal Session 87-Typing - Text-1		2012-07-18 14:20:22.733000
	Edit pad (rev 353)		charles	cv410	XVal Session 87	1	XVal Session 87-Typing - Text-1		2012-07-18 14:20:22.896000
	Edit pad (rev 354)		Rose	cv408	XVal Session 87	1	XVal Session 87-Typing - Text-1		2012-07-18 14:20:23.178000
	Edit pad (rev 355)		sluggo	cv411	XVal Session 87	1	XVal Session 87-Typing - Text-1		2012-07-18 14:20:23.211000
	Edit pad (rev 356)		sluggo	cv411	XVal Session 87	1	XVal Session 87-Typing - Text-1		2012-07-18 14:20:23.712000
	Edit pad (rev 357)		charles	cv410	XVal Session 87	1	XVal Session 87-Typing - Text-1		2012-07-18 14:20:23.970000
	Edit pad (rev 358)		Jamey	cv409	XVal Session 87	1	XVal Session 87-Typing - Text-1		2012-07-18 14:20:24.056000
	Edit pad (rev 359)		charles	cv410	XVal Session 87	1	XVal Session 87-Typing - Text-1		2012-07-18 14:20:24.471000
	Edit pad (rev 360)		Jamey	cv409	XVal Session 87	1	XVal Session 87-Typing - Text-1		2012-07-18 14:20:24.554000
	Edit pad (rev 361)		sluggo	cv411	XVal Session 87	1	XVal Session 87-Typing - Text-1		2012-07-18 14:20:24.560000
	Edit pad (rev 362)		Rose	cv408	XVal Session 87	1	XVal Session 87-Typing - Text-1		2012-07-18 14:20:24.722000
	Edit pad (rev 363)		charles	cv410	XVal Session 87	1	XVal Session 87-Typing - Text-1		2012-07-18 14:20:24.971000
	Edit pad (rev 364)		Jamey	cv409	XVal Session 87	1	XVal Session 87-Typing - Text-1		2012-07-18 14:20:25.060000
	Edit pad (rev 365)		sluggo	cv411	XVal Session 87	1	XVal Session 87-Typing - Text-1		2012-07-18 14:20:25.063000
	Edit pad (rev 366)		charles	cv410	XVal Session 87	1	XVal Session 87-Typing - Text-1		2012-07-18 14:20:25.472000
	Edit pad (rev 367)		Jamey	cv409	XVal Session 87	1	XVal Session 87-Typing - Text-1		2012-07-18 14:20:25.564000
	Edit pad (rev 368)		sluggo	cv411	XVal Session 87	1	XVal Session 87-Typing - Text-1		2012-07-18 14:20:25.568000
	Edit pad (rev 369)		charles	cv410	XVal Session 87	1	XVal Session 87-Typing - Text-1		2012-07-18 14:20:25.972000
	Edit pad (rev 370)		Jamey	cv409	XVal Session 87	1	XVal Session 87-Typing - Text-1		2012-07-18 14:20:26.064000
	Edit pad (rev 371)		sluggo	cv411	XVal Session 87	1	XVal Session 87-Typing - Text-1		2012-07-18 14:20:26.070000
	Edit pad (rev 372)		Jamey	cv409	XVal Session 87	1	XVal Session 87-Typing - Text-1		2012-07-18 14:20:26.566000
	Edit pad (rev 373)		sluggo	cv411	XVal Session 87	1	XVal Session 87-Typing - Text-1		2012-07-18 14:20:26.575000
	Edit pad (rev 374)		charles	cv410	XVal Session 87	1	XVal Session 87-Typing - Text-1		2012-07-18 14:20:26.713000
	Edit pad (rev 375)		Rose	cv408	XVal Session 87	1	XVal Session 87-Typing - Text-1		2012-07-18 14:20:26.715000
	Edit pad (rev 376)		Jamey	cv409	XVal Session 87	1	XVal Session 87-Typing - Text-1		2012-07-18 14:20:27.068000
	Edit pad (rev 377)		charles	cv410	XVal Session 87	1	XVal Session 87-Typing - Text-1		2012-07-18 14:20:27.212000
	Edit pad (rev 378)		Rose	cv408	XVal Session 87	1	XVal Session 87-Typing - Text-1		2012-07-18 14:20:27.217000
	Edit pad (rev 379)		sluggo	cv411	XVal Session 87	1	XVal Session 87-Typing - Text-1		2012-07-18 14:20:27.339000
	Edit pad (rev 380)		charles	cv410	XVal Session 87	1	XVal Session 87-Typing - Text-1		2012-07-18 14:20:27.715000
	Edit pad (rev 381)		Rose	cv408	XVal Session 87	1	XVal Session 87-Typing - Text-1		2012-07-18 14:20:27.717000
	Edit pad (rev 382)		Jamey	cv409	XVal Session 87	1	XVal Session 87-Typing - Text-1		2012-07-18 14:20:27.791000
	Edit pad (rev 383)		sluggo	cv411	XVal Session 87	1	XVal Session 87-Typing - Text-1		2012-07-18 14:20:27.831000
	Edit pad (rev 384)		charles	cv410	XVal Session 87	1	XVal Session 87-Typing - Text-1		2012-07-18 14:20:28.215000
	Edit pad (rev 385)		Jamey	cv409	XVal Session 87	1	XVal Session 87-Typing - Text-1		2012-07-18 14:20:28.295000
	Edit pad (rev 386)		sluggo	cv411	XVal Session 87	1	XVal Session 87-Typing - Text-1		2012-07-18 14:20:28.330000
	Edit pad (rev 387)		charles	cv410	XVal Session 87	1	XVal Session 87-Typing - Text-1		2012-07-18 14:20:28.715000
	Edit pad (rev 388)		Jamey	cv409	XVal Session 87	1	XVal Session 87-Typing - Text-1		2012-07-18 14:20:28.796000
	Edit pad (rev 389)		sluggo	cv411	XVal Session 87	1	XVal Session 87-Typing - Text-1		2012-07-18 14:20:28.831000
	Edit pad (rev 390)		sluggo	cv411	XVal Session 87	1	XVal Session 87-Typing - Text-1		2012-07-18 14:20:29.332000
	Edit pad (rev 391)		charles	cv410	XVal Session 87	1	XVal Session 87-Typing - Text-1		2012-07-18 14:20:29.593000
	Edit pad (rev 392)		sluggo	cv411	XVal Session 87	1	XVal Session 87-Typing - Text-1		2012-07-18 14:20:29.834000
	Edit pad (rev 393)		Rose	cv408	XVal Session 87	1	XVal Session 87-Typing - Text-1		2012-07-18 14:20:29.861000
	Edit pad (rev 394)		sluggo	cv411	XVal Session 87	1	XVal Session 87-Typing - Text-1		2012-07-18 14:20:30.335000
	Edit pad (rev 395)		Rose	cv408	XVal Session 87	1	XVal Session 87-Typing - Text-1		2012-07-18 14:20:30.359000
	Edit pad (rev 396)		charles	cv410	XVal Session 87	1	XVal Session 87-Typing - Text-1		2012-07-18 14:20:30.457000
	Edit pad (rev 397)		sluggo	cv411	XVal Session 87	1	XVal Session 87-Typing - Text-1		2012-07-18 14:20:30.852000
	Edit pad (rev 398)		charles	cv410	XVal Session 87	1	XVal Session 87-Typing - Text-1		2012-07-18 14:20:30.957000
	Edit pad (rev 399)		sluggo	cv411	XVal Session 87	1	XVal Session 87-Typing - Text-1		2012-07-18 14:20:31.352000
	Edit pad (rev 400)		charles	cv410	XVal Session 87	1	XVal Session 87-Typing - Text-1		2012-07-18 14:20:32.147000
	Edit pad (rev 401)		sluggo	cv411	XVal Session 87	1	XVal Session 87-Typing - Text-1		2012-07-18 14:20:32.150000
	Edit pad (rev 402)		sluggo	cv411	XVal Session 87	1	XVal Session 87-Typing - Text-1		2012-07-18 14:20:32.648000
	Edit pad (rev 403)		sluggo	cv411	XVal Session 87	1	XVal Session 87-Typing - Text-1		2012-07-18 14:20:33.148000
	Edit pad (rev 404)		Rose	cv408	XVal Session 87	1	XVal Session 87-Typing - Text-1		2012-07-18 14:20:33.265000
	Edit pad (rev 405)		Jamey	cv409	XVal Session 87	1	XVal Session 87-Typing - Text-1		2012-07-18 14:20:33.463000
	Edit pad (rev 406)		charles	cv410	XVal Session 87	1	XVal Session 87-Typing - Text-1		2012-07-18 14:20:33.515000
	Edit pad (rev 407)		sluggo	cv411	XVal Session 87	1	XVal Session 87-Typing - Text-1		2012-07-18 14:20:33.646000
	Edit pad (rev 408)		Rose	cv408	XVal Session 87	1	XVal Session 87-Typing - Text-1		2012-07-18 14:20:33.771000
	Edit pad (rev 409)		Jamey	cv409	XVal Session 87	1	XVal Session 87-Typing - Text-1		2012-07-18 14:20:33.963000
	Edit pad (rev 410)		charles	cv410	XVal Session 87	1	XVal Session 87-Typing - Text-1		2012-07-18 14:20:34.013000
	Edit pad (rev 411)		Rose	cv408	XVal Session 87	1	XVal Session 87-Typing - Text-1		2012-07-18 14:20:34.267000
	Edit pad (rev 412)		Jamey	cv409	XVal Session 87	1	XVal Session 87-Typing - Text-1		2012-07-18 14:20:34.463000
	Edit pad (rev 413)		charles	cv410	XVal Session 87	1	XVal Session 87-Typing - Text-1		2012-07-18 14:20:34.513000
	Edit pad (rev 414)		sluggo	cv411	XVal Session 87	1	XVal Session 87-Typing - Text-1		2012-07-18 14:20:34.744000
	Edit pad (rev 415)		Rose	cv408	XVal Session 87	1	XVal Session 87-Typing - Text-1		2012-07-18 14:20:34.781000
	Edit pad (rev 416)		Jamey	cv409	XVal Session 87	1	XVal Session 87-Typing - Text-1		2012-07-18 14:20:34.964000
	Edit pad (rev 417)		charles	cv410	XVal Session 87	1	XVal Session 87-Typing - Text-1		2012-07-18 14:20:35.016000
	Edit pad (rev 418)		sluggo	cv411	XVal Session 87	1	XVal Session 87-Typing - Text-1		2012-07-18 14:20:35.244000
	Edit pad (rev 419)		Rose	cv408	XVal Session 87	1	XVal Session 87-Typing - Text-1		2012-07-18 14:20:35.279000
	Edit pad (rev 420)		Jamey	cv409	XVal Session 87	1	XVal Session 87-Typing - Text-1		2012-07-18 14:20:35.464000
	Edit pad (rev 421)		charles	cv410	XVal Session 87	1	XVal Session 87-Typing - Text-1		2012-07-18 14:20:35.515000
	Edit pad (rev 422)		Rose	cv408	XVal Session 87	1	XVal Session 87-Typing - Text-1		2012-07-18 14:20:35.782000
	Edit pad (rev 423)		sluggo	cv411	XVal Session 87	1	XVal Session 87-Typing - Text-1		2012-07-18 14:20:35.927000
	Edit pad (rev 424)		Jamey	cv409	XVal Session 87	1	XVal Session 87-Typing - Text-1		2012-07-18 14:20:35.964000
	Edit pad (rev 425)		charles	cv410	XVal Session 87	1	XVal Session 87-Typing - Text-1		2012-07-18 14:20:36.013000
	Edit pad (rev 426)		sluggo	cv411	XVal Session 87	1	XVal Session 87-Typing - Text-1		2012-07-18 14:20:36.428000
	Edit pad (rev 427)		Jamey	cv409	XVal Session 87	1	XVal Session 87-Typing - Text-1		2012-07-18 14:20:36.467000
	Edit pad (rev 428)		charles	cv410	XVal Session 87	1	XVal Session 87-Typing - Text-1		2012-07-18 14:20:36.519000
	Edit pad (rev 429)		sluggo	cv411	XVal Session 87	1	XVal Session 87-Typing - Text-1		2012-07-18 14:20:36.928000
	Edit pad (rev 430)		Jamey	cv409	XVal Session 87	1	XVal Session 87-Typing - Text-1		2012-07-18 14:20:36.973000
	Edit pad (rev 431)		charles	cv410	XVal Session 87	1	XVal Session 87-Typing - Text-1		2012-07-18 14:20:37.031000
	Edit pad (rev 432)		sluggo	cv411	XVal Session 87	1	XVal Session 87-Typing - Text-1		2012-07-18 14:20:37.428000
	Edit pad (rev 433)		charles	cv410	XVal Session 87	1	XVal Session 87-Typing - Text-1		2012-07-18 14:20:37.531000
	Edit pad (rev 434)		sluggo	cv411	XVal Session 87	1	XVal Session 87-Typing - Text-1		2012-07-18 14:20:37.928000
	Edit pad (rev 435)		charles	cv410	XVal Session 87	1	XVal Session 87-Typing - Text-1		2012-07-18 14:20:38.031000
	Edit pad (rev 436)		sluggo	cv411	XVal Session 87	1	XVal Session 87-Typing - Text-1		2012-07-18 14:20:38.508000
	Edit pad (rev 437)		charles	cv410	XVal Session 87	1	XVal Session 87-Typing - Text-1		2012-07-18 14:20:38.552000
	Edit pad (rev 438)		sluggo	cv411	XVal Session 87	1	XVal Session 87-Typing - Text-1		2012-07-18 14:20:39.008000
	Edit pad (rev 439)		charles	cv410	XVal Session 87	1	XVal Session 87-Typing - Text-1		2012-07-18 14:20:39.372000
	Edit pad (rev 440)		sluggo	cv411	XVal Session 87	1	XVal Session 87-Typing - Text-1		2012-07-18 14:20:39.856000
	Edit pad (rev 441)		charles	cv410	XVal Session 87	1	XVal Session 87-Typing - Text-1		2012-07-18 14:20:39.875000
	Edit pad (rev 442)		sluggo	cv411	XVal Session 87	1	XVal Session 87-Typing - Text-1		2012-07-18 14:20:40.356000
	Edit pad (rev 443)		charles	cv410	XVal Session 87	1	XVal Session 87-Typing - Text-1		2012-07-18 14:20:40.376000
	Edit pad (rev 444)		Jamey	cv409	XVal Session 87	1	XVal Session 87-Typing - Text-1		2012-07-18 14:20:40.674000
	Edit pad (rev 445)		sluggo	cv411	XVal Session 87	1	XVal Session 87-Typing - Text-1		2012-07-18 14:20:40.855000
	Edit pad (rev 446)		charles	cv410	XVal Session 87	1	XVal Session 87-Typing - Text-1		2012-07-18 14:20:40.874000
	Edit pad (rev 447)		Jamey	cv409	XVal Session 87	1	XVal Session 87-Typing - Text-1		2012-07-18 14:20:41.208000
	Edit pad (rev 448)		sluggo	cv411	XVal Session 87	1	XVal Session 87-Typing - Text-1		2012-07-18 14:20:41.353000
	Edit pad (rev 449)		charles	cv410	XVal Session 87	1	XVal Session 87-Typing - Text-1		2012-07-18 14:20:41.374000
	Edit pad (rev 450)		Jamey	cv409	XVal Session 87	1	XVal Session 87-Typing - Text-1		2012-07-18 14:20:41.709000
	Edit pad (rev 451)		sluggo	cv411	XVal Session 87	1	XVal Session 87-Typing - Text-1		2012-07-18 14:20:41.855000
	Edit pad (rev 452)		charles	cv410	XVal Session 87	1	XVal Session 87-Typing - Text-1		2012-07-18 14:20:41.951000
	Edit pad (rev 453)		Jamey	cv409	XVal Session 87	1	XVal Session 87-Typing - Text-1		2012-07-18 14:20:42.208000
	Edit pad (rev 454)		Rose	cv408	XVal Session 87	1	XVal Session 87-Typing - Text-1		2012-07-18 14:20:42.346000
	Edit pad (rev 455)		sluggo	cv411	XVal Session 87	1	XVal Session 87-Typing - Text-1		2012-07-18 14:20:42.359000
	Edit pad (rev 456)		Jamey	cv409	XVal Session 87	1	XVal Session 87-Typing - Text-1		2012-07-18 14:20:42.710000
	Edit pad (rev 457)		Rose	cv408	XVal Session 87	1	XVal Session 87-Typing - Text-1		2012-07-18 14:20:42.845000
	Edit pad (rev 458)		charles	cv410	XVal Session 87	1	XVal Session 87-Typing - Text-1		2012-07-18 14:20:42.862000
	Edit pad (rev 459)		sluggo	cv411	XVal Session 87	1	XVal Session 87-Typing - Text-1		2012-07-18 14:20:42.865000
	Edit pad (rev 460)		Jamey	cv409	XVal Session 87	1	XVal Session 87-Typing - Text-1		2012-07-18 14:20:43.209000
	Edit pad (rev 461)		Rose	cv408	XVal Session 87	1	XVal Session 87-Typing - Text-1		2012-07-18 14:20:43.345000
	Edit pad (rev 462)		charles	cv410	XVal Session 87	1	XVal Session 87-Typing - Text-1		2012-07-18 14:20:43.363000
	Edit pad (rev 463)		sluggo	cv411	XVal Session 87	1	XVal Session 87-Typing - Text-1		2012-07-18 14:20:43.369000
	Edit pad (rev 464)		Jamey	cv409	XVal Session 87	1	XVal Session 87-Typing - Text-1		2012-07-18 14:20:43.710000
	Edit pad (rev 465)		Rose	cv408	XVal Session 87	1	XVal Session 87-Typing - Text-1		2012-07-18 14:20:43.848000
	Edit pad (rev 466)		charles	cv410	XVal Session 87	1	XVal Session 87-Typing - Text-1		2012-07-18 14:20:43.863000
	Edit pad (rev 467)		sluggo	cv411	XVal Session 87	1	XVal Session 87-Typing - Text-1		2012-07-18 14:20:43.871000
	Edit pad (rev 468)		Rose	cv408	XVal Session 87	1	XVal Session 87-Typing - Text-1		2012-07-18 14:20:44.354000
	Edit pad (rev 469)		sluggo	cv411	XVal Session 87	1	XVal Session 87-Typing - Text-1		2012-07-18 14:20:44.375000
	Edit pad (rev 470)		charles	cv410	XVal Session 87	1	XVal Session 87-Typing - Text-1		2012-07-18 14:20:44.434000
	Edit pad (rev 471)		charles	cv410	XVal Session 87	1	XVal Session 87-Typing - Text-1		2012-07-18 14:20:44.936000
	Edit pad (rev 472)		sluggo	cv411	XVal Session 87	1	XVal Session 87-Typing - Text-1		2012-07-18 14:20:44.953000
	Edit pad (rev 473)		Jamey	cv409	XVal Session 87	1	XVal Session 87-Typing - Text-1		2012-07-18 14:20:45.376000
	Edit pad (rev 474)		charles	cv410	XVal Session 87	1	XVal Session 87-Typing - Text-1		2012-07-18 14:20:45.436000
	Edit pad (rev 475)		sluggo	cv411	XVal Session 87	1	XVal Session 87-Typing - Text-1		2012-07-18 14:20:45.453000
	Edit pad (rev 476)		Rose	cv408	XVal Session 87	1	XVal Session 87-Typing - Text-1		2012-07-18 14:20:45.830000
	Edit pad (rev 477)		Jamey	cv409	XVal Session 87	1	XVal Session 87-Typing - Text-1		2012-07-18 14:20:45.879000
	Edit pad (rev 478)		charles	cv410	XVal Session 87	1	XVal Session 87-Typing - Text-1		2012-07-18 14:20:45.938000
	Edit pad (rev 479)		sluggo	cv411	XVal Session 87	1	XVal Session 87-Typing - Text-1		2012-07-18 14:20:45.958000
	Edit pad (rev 480)		Rose	cv408	XVal Session 87	1	XVal Session 87-Typing - Text-1		2012-07-18 14:20:46.330000
	Edit pad (rev 481)		sluggo	cv411	XVal Session 87	1	XVal Session 87-Typing - Text-1		2012-07-18 14:20:46.458000
	Edit pad (rev 482)		Jamey	cv409	XVal Session 87	1	XVal Session 87-Typing - Text-1		2012-07-18 14:20:46.672000
	Edit pad (rev 483)		sluggo	cv411	XVal Session 87	1	XVal Session 87-Typing - Text-1		2012-07-18 14:20:46.960000
	Edit pad (rev 484)		Rose	cv408	XVal Session 87	1	XVal Session 87-Typing - Text-1		2012-07-18 14:20:47.036000
	Edit pad (rev 485)		Jamey	cv409	XVal Session 87	1	XVal Session 87-Typing - Text-1		2012-07-18 14:20:47.171000
	Edit pad (rev 486)		sluggo	cv411	XVal Session 87	1	XVal Session 87-Typing - Text-1		2012-07-18 14:20:47.559000
	Edit pad (rev 487)		Rose	cv408	XVal Session 87	1	XVal Session 87-Typing - Text-1		2012-07-18 14:20:47.563000
	Edit pad (rev 488)		charles	cv410	XVal Session 87	1	XVal Session 87-Typing - Text-1		2012-07-18 14:20:47.618000
	Edit pad (rev 489)		Jamey	cv409	XVal Session 87	1	XVal Session 87-Typing - Text-1		2012-07-18 14:20:47.670000
	Edit pad (rev 490)		charles	cv410	XVal Session 87	1	XVal Session 87-Typing - Text-1		2012-07-18 14:20:48.121000
	Edit pad (rev 491)		Jamey	cv409	XVal Session 87	1	XVal Session 87-Typing - Text-1		2012-07-18 14:20:48.171000
	Edit pad (rev 492)		sluggo	cv411	XVal Session 87	1	XVal Session 87-Typing - Text-1		2012-07-18 14:20:48.363000
	Edit pad (rev 493)		Jamey	cv409	XVal Session 87	1	XVal Session 87-Typing - Text-1		2012-07-18 14:20:48.671000
	Edit pad (rev 494)		sluggo	cv411	XVal Session 87	1	XVal Session 87-Typing - Text-1		2012-07-18 14:20:48.864000
	Edit pad (rev 495)		charles	cv410	XVal Session 87	1	XVal Session 87-Typing - Text-1		2012-07-18 14:20:49.286000
	Edit pad (rev 496)		sluggo	cv411	XVal Session 87	1	XVal Session 87-Typing - Text-1		2012-07-18 14:20:49.363000
	Edit pad (rev 497)		Jamey	cv409	XVal Session 87	1	XVal Session 87-Typing - Text-1		2012-07-18 14:20:49.417000
	Edit pad (rev 498)		sluggo	cv411	XVal Session 87	1	XVal Session 87-Typing - Text-1		2012-07-18 14:20:49.863000
	Edit pad (rev 499)		charles	cv410	XVal Session 87	1	XVal Session 87-Typing - Text-1		2012-07-18 14:20:50.067000
	Edit pad (rev 500)		sluggo	cv411	XVal Session 87	1	XVal Session 87-Typing - Text-1		2012-07-18 14:20:50.470000
	Edit pad (rev 501)		Jamey	cv409	XVal Session 87	1	XVal Session 87-Typing - Text-1		2012-07-18 14:20:50.541000
	Edit pad (rev 502)		Rose	cv408	XVal Session 87	1	XVal Session 87-Typing - Text-1		2012-07-18 14:20:50.750000
	Edit pad (rev 503)		sluggo	cv411	XVal Session 87	1	XVal Session 87-Typing - Text-1		2012-07-18 14:20:50.970000
	Edit pad (rev 504)		sluggo	cv411	XVal Session 87	1	XVal Session 87-Typing - Text-1		2012-07-18 14:20:51.471000
	Edit pad (rev 505)		Jamey	cv409	XVal Session 87	1	XVal Session 87-Typing - Text-1		2012-07-18 14:20:51.572000
	Edit pad (rev 506)		sluggo	cv411	XVal Session 87	1	XVal Session 87-Typing - Text-1		2012-07-18 14:20:51.972000
	Edit pad (rev 507)		Jamey	cv409	XVal Session 87	1	XVal Session 87-Typing - Text-1		2012-07-18 14:20:52.079000
	Edit pad (rev 508)		Jamey	cv409	XVal Session 87	1	XVal Session 87-Typing - Text-1		2012-07-18 14:20:52.582000
	Edit pad (rev 509)		Rose	cv408	XVal Session 87	1	XVal Session 87-Typing - Text-1		2012-07-18 14:20:52.793000
	Edit pad (rev 510)		Jamey	cv409	XVal Session 87	1	XVal Session 87-Typing - Text-1		2012-07-18 14:20:53.109000
	Edit pad (rev 511)		sluggo	cv411	XVal Session 87	1	XVal Session 87-Typing - Text-1		2012-07-18 14:20:53.123000
	Edit pad (rev 512)		charles	cv410	XVal Session 87	1	XVal Session 87-Typing - Text-1		2012-07-18 14:20:53.173000
	Edit pad (rev 513)		Rose	cv408	XVal Session 87	1	XVal Session 87-Typing - Text-1		2012-07-18 14:20:53.294000
	Edit pad (rev 514)		sluggo	cv411	XVal Session 87	1	XVal Session 87-Typing - Text-1		2012-07-18 14:20:53.623000
	Edit pad (rev 515)		charles	cv410	XVal Session 87	1	XVal Session 87-Typing - Text-1		2012-07-18 14:20:53.688000
	Edit pad (rev 516)		sluggo	cv411	XVal Session 87	1	XVal Session 87-Typing - Text-1		2012-07-18 14:20:54.125000
	Edit pad (rev 517)		Jamey	cv409	XVal Session 87	1	XVal Session 87-Typing - Text-1		2012-07-18 14:20:54.178000
	Edit pad (rev 518)		charles	cv410	XVal Session 87	1	XVal Session 87-Typing - Text-1		2012-07-18 14:20:54.199000
	Edit pad (rev 519)		Rose	cv408	XVal Session 87	1	XVal Session 87-Typing - Text-1		2012-07-18 14:20:54.222000
	Edit pad (rev 520)		sluggo	cv411	XVal Session 87	1	XVal Session 87-Typing - Text-1		2012-07-18 14:20:54.626000
	Edit pad (rev 521)		Rose	cv408	XVal Session 87	1	XVal Session 87-Typing - Text-1		2012-07-18 14:20:54.722000
	Edit pad (rev 522)		charles	cv410	XVal Session 87	1	XVal Session 87-Typing - Text-1		2012-07-18 14:20:54.731000
	Edit pad (rev 523)		Jamey	cv409	XVal Session 87	1	XVal Session 87-Typing - Text-1		2012-07-18 14:20:55.073000
	Edit pad (rev 524)		sluggo	cv411	XVal Session 87	1	XVal Session 87-Typing - Text-1		2012-07-18 14:20:55.134000
	Edit pad (rev 525)		Rose	cv408	XVal Session 87	1	XVal Session 87-Typing - Text-1		2012-07-18 14:20:55.222000
	Edit pad (rev 526)		charles	cv410	XVal Session 87	1	XVal Session 87-Typing - Text-1		2012-07-18 14:20:55.234000
	Edit pad (rev 527)		Jamey	cv409	XVal Session 87	1	XVal Session 87-Typing - Text-1		2012-07-18 14:20:55.574000
	Edit pad (rev 528)		sluggo	cv411	XVal Session 87	1	XVal Session 87-Typing - Text-1		2012-07-18 14:20:55.633000
	Edit pad (rev 529)		Jamey	cv409	XVal Session 87	1	XVal Session 87-Typing - Text-1		2012-07-18 14:20:56.074000
	Edit pad (rev 530)		sluggo	cv411	XVal Session 87	1	XVal Session 87-Typing - Text-1		2012-07-18 14:20:56.136000
	Edit pad (rev 531)		charles	cv410	XVal Session 87	1	XVal Session 87-Typing - Text-1		2012-07-18 14:20:56.146000
	Edit pad (rev 532)		Jamey	cv409	XVal Session 87	1	XVal Session 87-Typing - Text-1		2012-07-18 14:20:56.574000
	Edit pad (rev 533)		sluggo	cv411	XVal Session 87	1	XVal Session 87-Typing - Text-1		2012-07-18 14:20:56.637000
	Edit pad (rev 534)		charles	cv410	XVal Session 87	1	XVal Session 87-Typing - Text-1		2012-07-18 14:20:56.651000
	Edit pad (rev 535)		Jamey	cv409	XVal Session 87	1	XVal Session 87-Typing - Text-1		2012-07-18 14:20:57.078000
	Edit pad (rev 536)		sluggo	cv411	XVal Session 87	1	XVal Session 87-Typing - Text-1		2012-07-18 14:20:57.137000
	Edit pad (rev 537)		Rose	cv408	XVal Session 87	1	XVal Session 87-Typing - Text-1		2012-07-18 14:20:57.355000
	Edit pad (rev 538)		Jamey	cv409	XVal Session 87	1	XVal Session 87-Typing - Text-1		2012-07-18 14:20:57.578000
	Edit pad (rev 539)		charles	cv410	XVal Session 87	1	XVal Session 87-Typing - Text-1		2012-07-18 14:20:57.590000
	Edit pad (rev 540)		sluggo	cv411	XVal Session 87	1	XVal Session 87-Typing - Text-1		2012-07-18 14:20:57.635000
	Edit pad (rev 541)		Rose	cv408	XVal Session 87	1	XVal Session 87-Typing - Text-1		2012-07-18 14:20:57.953000
	Edit pad (rev 542)		charles	cv410	XVal Session 87	1	XVal Session 87-Typing - Text-1		2012-07-18 14:20:58.089000
	Edit pad (rev 543)		sluggo	cv411	XVal Session 87	1	XVal Session 87-Typing - Text-1		2012-07-18 14:20:58.135000
	Edit pad (rev 544)		Rose	cv408	XVal Session 87	1	XVal Session 87-Typing - Text-1		2012-07-18 14:20:58.453000
	Edit pad (rev 545)		Jamey	cv409	XVal Session 87	1	XVal Session 87-Typing - Text-1		2012-07-18 14:20:58.455000
	Edit pad (rev 546)		charles	cv410	XVal Session 87	1	XVal Session 87-Typing - Text-1		2012-07-18 14:20:58.589000
	Edit pad (rev 547)		sluggo	cv411	XVal Session 87	1	XVal Session 87-Typing - Text-1		2012-07-18 14:20:58.731000
	Edit pad (rev 548)		Jamey	cv409	XVal Session 87	1	XVal Session 87-Typing - Text-1		2012-07-18 14:20:58.955000
	Edit pad (rev 549)		Rose	cv408	XVal Session 87	1	XVal Session 87-Typing - Text-1		2012-07-18 14:20:58.961000
	Edit pad (rev 550)		sluggo	cv411	XVal Session 87	1	XVal Session 87-Typing - Text-1		2012-07-18 14:20:59.232000
	Edit pad (rev 551)		charles	cv410	XVal Session 87	1	XVal Session 87-Typing - Text-1		2012-07-18 14:20:59.234000
	Edit pad (rev 552)		Rose	cv408	XVal Session 87	1	XVal Session 87-Typing - Text-1		2012-07-18 14:20:59.452000
	Edit pad (rev 553)		Jamey	cv409	XVal Session 87	1	XVal Session 87-Typing - Text-1		2012-07-18 14:20:59.463000
	Edit pad (rev 554)		sluggo	cv411	XVal Session 87	1	XVal Session 87-Typing - Text-1		2012-07-18 14:20:59.731000
	Edit pad (rev 555)		charles	cv410	XVal Session 87	1	XVal Session 87-Typing - Text-1		2012-07-18 14:20:59.802000
	Edit pad (rev 556)		Rose	cv408	XVal Session 87	1	XVal Session 87-Typing - Text-1		2012-07-18 14:20:59.952000
	Edit pad (rev 557)		Jamey	cv409	XVal Session 87	1	XVal Session 87-Typing - Text-1		2012-07-18 14:20:59.963000
	Edit pad (rev 558)		sluggo	cv411	XVal Session 87	1	XVal Session 87-Typing - Text-1		2012-07-18 14:21:00.238000
	Edit pad (rev 559)		charles	cv410	XVal Session 87	1	XVal Session 87-Typing - Text-1		2012-07-18 14:21:00.431000
	Edit pad (rev 560)		Jamey	cv409	XVal Session 87	1	XVal Session 87-Typing - Text-1		2012-07-18 14:21:00.469000
	Edit pad (rev 561)		sluggo	cv411	XVal Session 87	1	XVal Session 87-Typing - Text-1		2012-07-18 14:21:00.738000
	Edit pad (rev 562)		charles	cv410	XVal Session 87	1	XVal Session 87-Typing - Text-1		2012-07-18 14:21:00.929000
	Edit pad (rev 563)		Jamey	cv409	XVal Session 87	1	XVal Session 87-Typing - Text-1		2012-07-18 14:21:00.970000
	Edit pad (rev 564)		sluggo	cv411	XVal Session 87	1	XVal Session 87-Typing - Text-1		2012-07-18 14:21:01.247000
	Edit pad (rev 565)		charles	cv410	XVal Session 87	1	XVal Session 87-Typing - Text-1		2012-07-18 14:21:01.429000
	Edit pad (rev 566)		Jamey	cv409	XVal Session 87	1	XVal Session 87-Typing - Text-1		2012-07-18 14:21:01.471000
	Edit pad (rev 567)		sluggo	cv411	XVal Session 87	1	XVal Session 87-Typing - Text-1		2012-07-18 14:21:01.747000
	Edit pad (rev 568)		charles	cv410	XVal Session 87	1	XVal Session 87-Typing - Text-1		2012-07-18 14:21:01.935000
	Edit pad (rev 569)		sluggo	cv411	XVal Session 87	1	XVal Session 87-Typing - Text-1		2012-07-18 14:21:02.250000
	Edit pad (rev 570)		Rose	cv408	XVal Session 87	1	XVal Session 87-Typing - Text-1		2012-07-18 14:21:02.298000
	Edit pad (rev 571)		sluggo	cv411	XVal Session 87	1	XVal Session 87-Typing - Text-1		2012-07-18 14:21:02.750000
	Edit pad (rev 572)		Rose	cv408	XVal Session 87	1	XVal Session 87-Typing - Text-1		2012-07-18 14:21:02.799000
	Edit pad (rev 573)		charles	cv410	XVal Session 87	1	XVal Session 87-Typing - Text-1		2012-07-18 14:21:02.868000
	Edit pad (rev 574)		Jamey	cv409	XVal Session 87	1	XVal Session 87-Typing - Text-1		2012-07-18 14:21:02.876000
	Edit pad (rev 575)		sluggo	cv411	XVal Session 87	1	XVal Session 87-Typing - Text-1		2012-07-18 14:21:03.252000
	Edit pad (rev 576)		charles	cv410	XVal Session 87	1	XVal Session 87-Typing - Text-1		2012-07-18 14:21:03.379000
	Edit pad (rev 577)		Jamey	cv409	XVal Session 87	1	XVal Session 87-Typing - Text-1		2012-07-18 14:21:03.381000
	Edit pad (rev 578)		sluggo	cv411	XVal Session 87	1	XVal Session 87-Typing - Text-1		2012-07-18 14:21:03.752000
	Edit pad (rev 579)		Jamey	cv409	XVal Session 87	1	XVal Session 87-Typing - Text-1		2012-07-18 14:21:03.881000
	Edit pad (rev 580)		charles	cv410	XVal Session 87	1	XVal Session 87-Typing - Text-1		2012-07-18 14:21:03.883000
	Edit pad (rev 581)		sluggo	cv411	XVal Session 87	1	XVal Session 87-Typing - Text-1		2012-07-18 14:21:04.252000
	Edit pad (rev 582)		charles	cv410	XVal Session 87	1	XVal Session 87-Typing - Text-1		2012-07-18 14:21:04.380000
	Edit pad (rev 583)		Jamey	cv409	XVal Session 87	1	XVal Session 87-Typing - Text-1		2012-07-18 14:21:04.672000
	Edit pad (rev 584)		charles	cv410	XVal Session 87	1	XVal Session 87-Typing - Text-1		2012-07-18 14:21:04.884000
	Edit pad (rev 585)		sluggo	cv411	XVal Session 87	1	XVal Session 87-Typing - Text-1		2012-07-18 14:21:04.923000
	Edit pad (rev 586)		Jamey	cv409	XVal Session 87	1	XVal Session 87-Typing - Text-1		2012-07-18 14:21:05.205000
	Edit pad (rev 587)		sluggo	cv411	XVal Session 87	1	XVal Session 87-Typing - Text-1		2012-07-18 14:21:05.424000
	Edit pad (rev 588)		Jamey	cv409	XVal Session 87	1	XVal Session 87-Typing - Text-1		2012-07-18 14:21:05.704000
	Edit pad (rev 589)		sluggo	cv411	XVal Session 87	1	XVal Session 87-Typing - Text-1		2012-07-18 14:21:05.924000
	Edit pad (rev 590)		charles	cv410	XVal Session 87	1	XVal Session 87-Typing - Text-1		2012-07-18 14:21:05.967000
	Edit pad (rev 591)		Jamey	cv409	XVal Session 87	1	XVal Session 87-Typing - Text-1		2012-07-18 14:21:06.205000
	Edit pad (rev 592)		sluggo	cv411	XVal Session 87	1	XVal Session 87-Typing - Text-1		2012-07-18 14:21:06.424000
	Edit pad (rev 593)		charles	cv410	XVal Session 87	1	XVal Session 87-Typing - Text-1		2012-07-18 14:21:06.466000
	Edit pad (rev 594)		charles	cv410	XVal Session 87	1	XVal Session 87-Typing - Text-1		2012-07-18 14:21:06.965000
	Edit pad (rev 595)		sluggo	cv411	XVal Session 87	1	XVal Session 87-Typing - Text-1		2012-07-18 14:21:07.267000
	Edit pad (rev 596)		charles	cv410	XVal Session 87	1	XVal Session 87-Typing - Text-1		2012-07-18 14:21:07.466000
	Edit pad (rev 597)		charles	cv410	XVal Session 87	1	XVal Session 87-Typing - Text-1		2012-07-18 14:21:07.966000
	Edit pad (rev 598)		sluggo	cv411	XVal Session 87	1	XVal Session 87-Typing - Text-1		2012-07-18 14:21:08.018000
	Edit pad (rev 599)		charles	cv410	XVal Session 87	1	XVal Session 87-Typing - Text-1		2012-07-18 14:21:08.466000
	Edit pad (rev 600)		sluggo	cv411	XVal Session 87	1	XVal Session 87-Typing - Text-1		2012-07-18 14:21:08.517000
	Edit pad (rev 601)		sluggo	cv411	XVal Session 87	1	XVal Session 87-Typing - Text-1		2012-07-18 14:21:09.019000
	Edit pad (rev 602)		sluggo	cv411	XVal Session 87	1	XVal Session 87-Typing - Text-1		2012-07-18 14:21:09.520000
	Edit pad (rev 603)		charles	cv410	XVal Session 87	1	XVal Session 87-Typing - Text-1		2012-07-18 14:21:09.877000
	Edit pad (rev 604)		Jamey	cv409	XVal Session 87	1	XVal Session 87-Typing - Text-1		2012-07-18 14:21:09.957000
	Edit pad (rev 605)		charles	cv410	XVal Session 87	1	XVal Session 87-Typing - Text-1		2012-07-18 14:21:10.377000
	Edit pad (rev 606)		sluggo	cv411	XVal Session 87	1	XVal Session 87-Typing - Text-1		2012-07-18 14:21:10.460000
	Edit pad (rev 607)		Jamey	cv409	XVal Session 87	1	XVal Session 87-Typing - Text-1		2012-07-18 14:21:10.495000
	Edit pad (rev 608)		charles	cv410	XVal Session 87	1	XVal Session 87-Typing - Text-1		2012-07-18 14:21:10.950000
	Edit pad (rev 609)		Jamey	cv409	XVal Session 87	1	XVal Session 87-Typing - Text-1		2012-07-18 14:21:10.998000
	Edit pad (rev 610)		sluggo	cv411	XVal Session 87	1	XVal Session 87-Typing - Text-1		2012-07-18 14:21:11.121000
	Edit pad (rev 611)		Jamey	cv409	XVal Session 87	1	XVal Session 87-Typing - Text-1		2012-07-18 14:21:11.500000
	Edit pad (rev 612)		charles	cv410	XVal Session 87	1	XVal Session 87-Typing - Text-1		2012-07-18 14:21:11.577000
	Edit pad (rev 613)		sluggo	cv411	XVal Session 87	1	XVal Session 87-Typing - Text-1		2012-07-18 14:21:11.771000
	Edit pad (rev 614)		Jamey	cv409	XVal Session 87	1	XVal Session 87-Typing - Text-1		2012-07-18 14:21:12
	Edit pad (rev 615)		charles	cv410	XVal Session 87	1	XVal Session 87-Typing - Text-1		2012-07-18 14:21:12.020000
	Edit pad (rev 616)		sluggo	cv411	XVal Session 87	1	XVal Session 87-Typing - Text-1		2012-07-18 14:21:12.271000
	Edit pad (rev 617)		sluggo	cv411	XVal Session 87	1	XVal Session 87-Typing - Text-1		2012-07-18 14:21:12.773000
	Edit pad (rev 618)		charles	cv410	XVal Session 87	1	XVal Session 87-Typing - Text-1		2012-07-18 14:21:12.841000
	Edit pad (rev 619)		sluggo	cv411	XVal Session 87	1	XVal Session 87-Typing - Text-1		2012-07-18 14:21:13.274000
	Edit pad (rev 620)		charles	cv410	XVal Session 87	1	XVal Session 87-Typing - Text-1		2012-07-18 14:21:13.342000
	Edit pad (rev 621)		sluggo	cv411	XVal Session 87	1	XVal Session 87-Typing - Text-1		2012-07-18 14:21:13.775000
	Edit pad (rev 622)		Jamey	cv409	XVal Session 87	1	XVal Session 87-Typing - Text-1		2012-07-18 14:21:13.801000
	Edit pad (rev 623)		charles	cv410	XVal Session 87	1	XVal Session 87-Typing - Text-1		2012-07-18 14:21:13.839000
	Edit pad (rev 624)		sluggo	cv411	XVal Session 87	1	XVal Session 87-Typing - Text-1		2012-07-18 14:21:14.274000
	Edit pad (rev 625)		Jamey	cv409	XVal Session 87	1	XVal Session 87-Typing - Text-1		2012-07-18 14:21:14.326000
	Edit pad (rev 626)		charles	cv410	XVal Session 87	1	XVal Session 87-Typing - Text-1		2012-07-18 14:21:14.347000
	Edit pad (rev 627)		sluggo	cv411	XVal Session 87	1	XVal Session 87-Typing - Text-1		2012-07-18 14:21:14.774000
	Edit pad (rev 628)		Jamey	cv409	XVal Session 87	1	XVal Session 87-Typing - Text-1		2012-07-18 14:21:14.838000
	Edit pad (rev 629)		sluggo	cv411	XVal Session 87	1	XVal Session 87-Typing - Text-1		2012-07-18 14:21:15.274000
	Edit pad (rev 630)		Jamey	cv409	XVal Session 87	1	XVal Session 87-Typing - Text-1		2012-07-18 14:21:15.549000
	Edit pad (rev 631)		sluggo	cv411	XVal Session 87	1	XVal Session 87-Typing - Text-1		2012-07-18 14:21:15.774000
	Edit pad (rev 632)		Jamey	cv409	XVal Session 87	1	XVal Session 87-Typing - Text-1		2012-07-18 14:21:16.049000
	Edit pad (rev 633)		charles	cv410	XVal Session 87	1	XVal Session 87-Typing - Text-1		2012-07-18 14:21:16.145000
	Edit pad (rev 634)		sluggo	cv411	XVal Session 87	1	XVal Session 87-Typing - Text-1		2012-07-18 14:21:16.276000
	Edit pad (rev 635)		sluggo	cv411	XVal Session 87	1	XVal Session 87-Typing - Text-1		2012-07-18 14:21:16.775000
	Edit pad (rev 636)		Jamey	cv409	XVal Session 87	1	XVal Session 87-Typing - Text-1		2012-07-18 14:21:16.844000
	Edit pad (rev 637)		charles	cv410	XVal Session 87	1	XVal Session 87-Typing - Text-1		2012-07-18 14:21:17.148000
	Edit pad (rev 638)		sluggo	cv411	XVal Session 87	1	XVal Session 87-Typing - Text-1		2012-07-18 14:21:17.273000
	Edit pad (rev 639)		charles	cv410	XVal Session 87	1	XVal Session 87-Typing - Text-1		2012-07-18 14:21:17.648000
	Edit pad (rev 640)		sluggo	cv411	XVal Session 87	1	XVal Session 87-Typing - Text-1		2012-07-18 14:21:17.775000
	Edit pad (rev 641)		charles	cv410	XVal Session 87	1	XVal Session 87-Typing - Text-1		2012-07-18 14:21:18.149000
	Edit pad (rev 642)		sluggo	cv411	XVal Session 87	1	XVal Session 87-Typing - Text-1		2012-07-18 14:21:18.274000
	Edit pad (rev 643)		charles	cv410	XVal Session 87	1	XVal Session 87-Typing - Text-1		2012-07-18 14:21:18.651000
	Edit pad (rev 644)		sluggo	cv411	XVal Session 87	1	XVal Session 87-Typing - Text-1		2012-07-18 14:21:18.774000
	Edit pad (rev 645)		charles	cv410	XVal Session 87	1	XVal Session 87-Typing - Text-1		2012-07-18 14:21:19.119000
	Edit pad (rev 646)		Jamey	cv409	XVal Session 87	1	XVal Session 87-Typing - Text-1		2012-07-18 14:21:19.171000
	Edit pad (rev 647)		sluggo	cv411	XVal Session 87	1	XVal Session 87-Typing - Text-1		2012-07-18 14:21:19.274000
	Edit pad (rev 648)		Rose	cv408	XVal Session 87	1	XVal Session 87-Typing - Text-1		2012-07-18 14:21:19.297000
	Edit pad (rev 649)		Jamey	cv409	XVal Session 87	1	XVal Session 87-Typing - Text-1		2012-07-18 14:21:19.716000
	Edit pad (rev 650)		charles	cv410	XVal Session 87	1	XVal Session 87-Typing - Text-1		2012-07-18 14:21:19.752000
	Edit pad (rev 651)		sluggo	cv411	XVal Session 87	1	XVal Session 87-Typing - Text-1		2012-07-18 14:21:19.774000
	Edit pad (rev 652)		Rose	cv408	XVal Session 87	1	XVal Session 87-Typing - Text-1		2012-07-18 14:21:19.796000
	Edit pad (rev 653)		Jamey	cv409	XVal Session 87	1	XVal Session 87-Typing - Text-1		2012-07-18 14:21:20.215000
	Edit pad (rev 654)		charles	cv410	XVal Session 87	1	XVal Session 87-Typing - Text-1		2012-07-18 14:21:20.254000
	Edit pad (rev 655)		Rose	cv408	XVal Session 87	1	XVal Session 87-Typing - Text-1		2012-07-18 14:21:20.466000
	Edit pad (rev 656)		Jamey	cv409	XVal Session 87	1	XVal Session 87-Typing - Text-1		2012-07-18 14:21:20.715000
	Edit pad (rev 657)		sluggo	cv411	XVal Session 87	1	XVal Session 87-Typing - Text-1		2012-07-18 14:21:20.734000
	Edit pad (rev 658)		charles	cv410	XVal Session 87	1	XVal Session 87-Typing - Text-1		2012-07-18 14:21:20.754000
	Edit pad (rev 659)		charles	cv410	XVal Session 87	1	XVal Session 87-Typing - Text-1		2012-07-18 14:21:21.255000
	Edit pad (rev 660)		Jamey	cv409	XVal Session 87	1	XVal Session 87-Typing - Text-1		2012-07-18 14:21:21.267000
	Edit pad (rev 661)		sluggo	cv411	XVal Session 87	1	XVal Session 87-Typing - Text-1		2012-07-18 14:21:21.291000
	Edit pad (rev 662)		sluggo	cv411	XVal Session 87	1	XVal Session 87-Typing - Text-1		2012-07-18 14:21:21.752000
	Edit pad (rev 663)		Jamey	cv409	XVal Session 87	1	XVal Session 87-Typing - Text-1		2012-07-18 14:21:21.772000
	Edit pad (rev 664)		charles	cv410	XVal Session 87	1	XVal Session 87-Typing - Text-1		2012-07-18 14:21:21.848000
	Edit pad (rev 665)		sluggo	cv411	XVal Session 87	1	XVal Session 87-Typing - Text-1		2012-07-18 14:21:22.249000
	Edit pad (rev 666)		Jamey	cv409	XVal Session 87	1	XVal Session 87-Typing - Text-1		2012-07-18 14:21:22.276000
	Edit pad (rev 667)		charles	cv410	XVal Session 87	1	XVal Session 87-Typing - Text-1		2012-07-18 14:21:22.349000
	Edit pad (rev 668)		Jamey	cv409	XVal Session 87	1	XVal Session 87-Typing - Text-1		2012-07-18 14:21:22.776000
	Edit pad (rev 669)		charles	cv410	XVal Session 87	1	XVal Session 87-Typing - Text-1		2012-07-18 14:21:22.851000
	Edit pad (rev 670)		sluggo	cv411	XVal Session 87	1	XVal Session 87-Typing - Text-1		2012-07-18 14:21:23.187000
	Edit pad (rev 671)		Jamey	cv409	XVal Session 87	1	XVal Session 87-Typing - Text-1		2012-07-18 14:21:23.276000
	Edit pad (rev 672)		charles	cv410	XVal Session 87	1	XVal Session 87-Typing - Text-1		2012-07-18 14:21:23.349000
	Edit pad (rev 673)		sluggo	cv411	XVal Session 87	1	XVal Session 87-Typing - Text-1		2012-07-18 14:21:23.686000
	Edit pad (rev 674)		Jamey	cv409	XVal Session 87	1	XVal Session 87-Typing - Text-1		2012-07-18 14:21:23.778000
	Edit pad (rev 675)		charles	cv410	XVal Session 87	1	XVal Session 87-Typing - Text-1		2012-07-18 14:21:23.853000
	Edit pad (rev 676)		sluggo	cv411	XVal Session 87	1	XVal Session 87-Typing - Text-1		2012-07-18 14:21:24.186000
	Edit pad (rev 677)		Rose	cv408	XVal Session 87	1	XVal Session 87-Typing - Text-1		2012-07-18 14:21:24.207000
	Edit pad (rev 678)		Jamey	cv409	XVal Session 87	1	XVal Session 87-Typing - Text-1		2012-07-18 14:21:24.278000
	Edit pad (rev 679)		charles	cv410	XVal Session 87	1	XVal Session 87-Typing - Text-1		2012-07-18 14:21:24.353000
	Edit pad (rev 680)		sluggo	cv411	XVal Session 87	1	XVal Session 87-Typing - Text-1		2012-07-18 14:21:24.685000
	Edit pad (rev 681)		Rose	cv408	XVal Session 87	1	XVal Session 87-Typing - Text-1		2012-07-18 14:21:24.701000
	Edit pad (rev 682)		Jamey	cv409	XVal Session 87	1	XVal Session 87-Typing - Text-1		2012-07-18 14:21:24.782000
	Edit pad (rev 683)		charles	cv410	XVal Session 87	1	XVal Session 87-Typing - Text-1		2012-07-18 14:21:24.852000
	Edit pad (rev 684)		sluggo	cv411	XVal Session 87	1	XVal Session 87-Typing - Text-1		2012-07-18 14:21:25.187000
	Edit pad (rev 685)		Rose	cv408	XVal Session 87	1	XVal Session 87-Typing - Text-1		2012-07-18 14:21:25.202000
	Edit pad (rev 686)		Jamey	cv409	XVal Session 87	1	XVal Session 87-Typing - Text-1		2012-07-18 14:21:25.284000
	Edit pad (rev 687)		charles	cv410	XVal Session 87	1	XVal Session 87-Typing - Text-1		2012-07-18 14:21:25.353000
	Edit pad (rev 688)		sluggo	cv411	XVal Session 87	1	XVal Session 87-Typing - Text-1		2012-07-18 14:21:25.688000
	Edit pad (rev 689)		Rose	cv408	XVal Session 87	1	XVal Session 87-Typing - Text-1		2012-07-18 14:21:25.701000
	Edit pad (rev 690)		charles	cv410	XVal Session 87	1	XVal Session 87-Typing - Text-1		2012-07-18 14:21:25.853000
	Edit pad (rev 691)		sluggo	cv411	XVal Session 87	1	XVal Session 87-Typing - Text-1		2012-07-18 14:21:26.188000
	Edit pad (rev 692)		Rose	cv408	XVal Session 87	1	XVal Session 87-Typing - Text-1		2012-07-18 14:21:26.203000
	Edit pad (rev 693)		charles	cv410	XVal Session 87	1	XVal Session 87-Typing - Text-1		2012-07-18 14:21:26.357000
	Edit pad (rev 694)		sluggo	cv411	XVal Session 87	1	XVal Session 87-Typing - Text-1		2012-07-18 14:21:26.689000
	Edit pad (rev 695)		Rose	cv408	XVal Session 87	1	XVal Session 87-Typing - Text-1		2012-07-18 14:21:26.728000
	Edit pad (rev 696)		charles	cv410	XVal Session 87	1	XVal Session 87-Typing - Text-1		2012-07-18 14:21:26.855000
	Edit pad (rev 697)		Rose	cv408	XVal Session 87	1	XVal Session 87-Typing - Text-1		2012-07-18 14:21:27.237000
	Edit pad (rev 698)		charles	cv410	XVal Session 87	1	XVal Session 87-Typing - Text-1		2012-07-18 14:21:27.356000
	Edit pad (rev 699)		sluggo	cv411	XVal Session 87	1	XVal Session 87-Typing - Text-1		2012-07-18 14:21:27.667000
	Edit pad (rev 700)		Rose	cv408	XVal Session 87	1	XVal Session 87-Typing - Text-1		2012-07-18 14:21:27.735000
	Edit pad (rev 701)		charles	cv410	XVal Session 87	1	XVal Session 87-Typing - Text-1		2012-07-18 14:21:27.860000
	Edit pad (rev 702)		sluggo	cv411	XVal Session 87	1	XVal Session 87-Typing - Text-1		2012-07-18 14:21:28.167000
	Edit pad (rev 703)		Rose	cv408	XVal Session 87	1	XVal Session 87-Typing - Text-1		2012-07-18 14:21:28.250000
	Edit pad (rev 704)		charles	cv410	XVal Session 87	1	XVal Session 87-Typing - Text-1		2012-07-18 14:21:28.362000
	Edit pad (rev 705)		sluggo	cv411	XVal Session 87	1	XVal Session 87-Typing - Text-1		2012-07-18 14:21:28.668000
	Edit pad (rev 706)		Rose	cv408	XVal Session 87	1	XVal Session 87-Typing - Text-1		2012-07-18 14:21:28.748000
	Edit pad (rev 707)		charles	cv410	XVal Session 87	1	XVal Session 87-Typing - Text-1		2012-07-18 14:21:28.942000
	Edit pad (rev 708)		sluggo	cv411	XVal Session 87	1	XVal Session 87-Typing - Text-1		2012-07-18 14:21:29.170000
	Edit pad (rev 709)		Rose	cv408	XVal Session 87	1	XVal Session 87-Typing - Text-1		2012-07-18 14:21:29.248000
	Edit pad (rev 710)		sluggo	cv411	XVal Session 87	1	XVal Session 87-Typing - Text-1		2012-07-18 14:21:29.670000
	Edit pad (rev 711)		Rose	cv408	XVal Session 87	1	XVal Session 87-Typing - Text-1		2012-07-18 14:21:29.756000
	Edit pad (rev 712)		charles	cv410	XVal Session 87	1	XVal Session 87-Typing - Text-1		2012-07-18 14:21:29.757000
	Edit pad (rev 713)		sluggo	cv411	XVal Session 87	1	XVal Session 87-Typing - Text-1		2012-07-18 14:21:30.172000
	Edit pad (rev 714)		charles	cv410	XVal Session 87	1	XVal Session 87-Typing - Text-1		2012-07-18 14:21:30.254000
	Edit pad (rev 715)		sluggo	cv411	XVal Session 87	1	XVal Session 87-Typing - Text-1		2012-07-18 14:21:30.672000
	Edit pad (rev 716)		charles	cv410	XVal Session 87	1	XVal Session 87-Typing - Text-1		2012-07-18 14:21:30.754000
	Edit pad (rev 717)		sluggo	cv411	XVal Session 87	1	XVal Session 87-Typing - Text-1		2012-07-18 14:21:31.172000
	Edit pad (rev 718)		charles	cv410	XVal Session 87	1	XVal Session 87-Typing - Text-1		2012-07-18 14:21:31.996000
	Edit pad (rev 719)		charles	cv410	XVal Session 87	1	XVal Session 87-Typing - Text-1		2012-07-18 14:21:32.497000
	Edit pad (rev 720)		charles	cv410	XVal Session 87	1	XVal Session 87-Typing - Text-1		2012-07-18 14:21:32.996000
	Edit pad (rev 721)		Jamey	cv409	XVal Session 87	1	XVal Session 87-Typing - Text-1		2012-07-18 14:21:33.261000
	Edit pad (rev 722)		charles	cv410	XVal Session 87	1	XVal Session 87-Typing - Text-1		2012-07-18 14:21:33.500000
	Edit pad (rev 723)		Jamey	cv409	XVal Session 87	1	XVal Session 87-Typing - Text-1		2012-07-18 14:21:33.761000
	Edit pad (rev 724)		charles	cv410	XVal Session 87	1	XVal Session 87-Typing - Text-1		2012-07-18 14:21:34.001000
	Edit pad (rev 725)		charles	cv410	XVal Session 87	1	XVal Session 87-Typing - Text-1		2012-07-18 14:21:34.501000
	Edit pad (rev 726)		Jamey	cv409	XVal Session 87	1	XVal Session 87-Typing - Text-1		2012-07-18 14:21:34.505000
	Edit pad (rev 727)		charles	cv410	XVal Session 87	1	XVal Session 87-Typing - Text-1		2012-07-18 14:21:35
	Edit pad (rev 728)		Jamey	cv409	XVal Session 87	1	XVal Session 87-Typing - Text-1		2012-07-18 14:21:35.002000
	Edit pad (rev 729)		Jamey	cv409	XVal Session 87	1	XVal Session 87-Typing - Text-1		2012-07-18 14:21:35.500000
	Edit pad (rev 730)		charles	cv410	XVal Session 87	1	XVal Session 87-Typing - Text-1		2012-07-18 14:21:35.502000
	Edit pad (rev 731)		charles	cv410	XVal Session 87	1	XVal Session 87-Typing - Text-1		2012-07-18 14:21:36.040000
	Edit pad (rev 732)		charles	cv410	XVal Session 87	1	XVal Session 87-Typing - Text-1		2012-07-18 14:21:36.501000
	Edit pad (rev 733)		charles	cv410	XVal Session 87	1	XVal Session 87-Typing - Text-1		2012-07-18 14:21:36.999000
	Edit pad (rev 734)		sluggo	cv411	XVal Session 87	1	XVal Session 87-Typing - Text-1		2012-07-18 14:21:37.369000
	Edit pad (rev 735)		charles	cv410	XVal Session 87	1	XVal Session 87-Typing - Text-1		2012-07-18 14:21:37.499000
	Edit pad (rev 736)		Jamey	cv409	XVal Session 87	1	XVal Session 87-Typing - Text-1		2012-07-18 14:21:37.616000
	Edit pad (rev 737)		Rose	cv408	XVal Session 87	1	XVal Session 87-Typing - Text-1		2012-07-18 14:21:37.705000
	Edit pad (rev 738)		sluggo	cv411	XVal Session 87	1	XVal Session 87-Typing - Text-1		2012-07-18 14:21:37.872000
	Edit pad (rev 739)		Jamey	cv409	XVal Session 87	1	XVal Session 87-Typing - Text-1		2012-07-18 14:21:38.117000
	Edit pad (rev 740)		Rose	cv408	XVal Session 87	1	XVal Session 87-Typing - Text-1		2012-07-18 14:21:38.216000
	Edit pad (rev 741)		sluggo	cv411	XVal Session 87	1	XVal Session 87-Typing - Text-1		2012-07-18 14:21:38.371000
	Edit pad (rev 742)		Jamey	cv409	XVal Session 87	1	XVal Session 87-Typing - Text-1		2012-07-18 14:21:38.618000
	Edit pad (rev 743)		charles	cv410	XVal Session 87	1	XVal Session 87-Typing - Text-1		2012-07-18 14:21:38.766000
	Edit pad (rev 744)		Rose	cv408	XVal Session 87	1	XVal Session 87-Typing - Text-1		2012-07-18 14:21:38.798000
	Edit pad (rev 745)		sluggo	cv411	XVal Session 87	1	XVal Session 87-Typing - Text-1		2012-07-18 14:21:38.876000
	Edit pad (rev 746)		Jamey	cv409	XVal Session 87	1	XVal Session 87-Typing - Text-1		2012-07-18 14:21:39.118000
	Edit pad (rev 747)		charles	cv410	XVal Session 87	1	XVal Session 87-Typing - Text-1		2012-07-18 14:21:39.274000
	Edit pad (rev 748)		sluggo	cv411	XVal Session 87	1	XVal Session 87-Typing - Text-1		2012-07-18 14:21:39.377000
	Edit pad (rev 749)		Jamey	cv409	XVal Session 87	1	XVal Session 87-Typing - Text-1		2012-07-18 14:21:39.619000
	Edit pad (rev 750)		Rose	cv408	XVal Session 87	1	XVal Session 87-Typing - Text-1		2012-07-18 14:21:39.677000
	Edit pad (rev 751)		sluggo	cv411	XVal Session 87	1	XVal Session 87-Typing - Text-1		2012-07-18 14:21:39.879000
	Edit pad (rev 752)		Jamey	cv409	XVal Session 87	1	XVal Session 87-Typing - Text-1		2012-07-18 14:21:40.120000
	Edit pad (rev 753)		Rose	cv408	XVal Session 87	1	XVal Session 87-Typing - Text-1		2012-07-18 14:21:40.177000
	Edit pad (rev 754)		charles	cv410	XVal Session 87	1	XVal Session 87-Typing - Text-1		2012-07-18 14:21:40.266000
	Edit pad (rev 755)		sluggo	cv411	XVal Session 87	1	XVal Session 87-Typing - Text-1		2012-07-18 14:21:40.377000
	Edit pad (rev 756)		Jamey	cv409	XVal Session 87	1	XVal Session 87-Typing - Text-1		2012-07-18 14:21:40.621000
	Edit pad (rev 757)		Rose	cv408	XVal Session 87	1	XVal Session 87-Typing - Text-1		2012-07-18 14:21:40.679000
	Edit pad (rev 758)		charles	cv410	XVal Session 87	1	XVal Session 87-Typing - Text-1		2012-07-18 14:21:40.766000
	Edit pad (rev 759)		sluggo	cv411	XVal Session 87	1	XVal Session 87-Typing - Text-1		2012-07-18 14:21:40.878000
	Edit pad (rev 760)		sluggo	cv411	XVal Session 87	1	XVal Session 87-Typing - Text-1		2012-07-18 14:21:41.380000
	Edit pad (rev 761)		Jamey	cv409	XVal Session 87	1	XVal Session 87-Typing - Text-1		2012-07-18 14:21:41.936000
	Edit pad (rev 762)		Jamey	cv409	XVal Session 87	1	XVal Session 87-Typing - Text-1		2012-07-18 14:21:42.436000
	Edit pad (rev 763)		Jamey	cv409	XVal Session 87	1	XVal Session 87-Typing - Text-1		2012-07-18 14:21:42.938000
	Edit pad (rev 764)		charles	cv410	XVal Session 87	1	XVal Session 87-Typing - Text-1		2012-07-18 14:21:43.033000
	Edit pad (rev 765)		charles	cv410	XVal Session 87	1	XVal Session 87-Typing - Text-1		2012-07-18 14:21:43.533000
	Edit pad (rev 766)		Jamey	cv409	XVal Session 87	1	XVal Session 87-Typing - Text-1		2012-07-18 14:21:43.566000
	Edit pad (rev 767)		sluggo	cv411	XVal Session 87	1	XVal Session 87-Typing - Text-1		2012-07-18 14:21:43.596000
	Edit pad (rev 768)		Rose	cv408	XVal Session 87	1	XVal Session 87-Typing - Text-1		2012-07-18 14:21:43.878000
	Edit pad (rev 769)		charles	cv410	XVal Session 87	1	XVal Session 87-Typing - Text-1		2012-07-18 14:21:44.049000
	Edit pad (rev 770)		Jamey	cv409	XVal Session 87	1	XVal Session 87-Typing - Text-1		2012-07-18 14:21:44.069000
	Edit pad (rev 771)		sluggo	cv411	XVal Session 87	1	XVal Session 87-Typing - Text-1		2012-07-18 14:21:44.095000
	Edit pad (rev 772)		Rose	cv408	XVal Session 87	1	XVal Session 87-Typing - Text-1		2012-07-18 14:21:44.380000
	Edit pad (rev 773)		charles	cv410	XVal Session 87	1	XVal Session 87-Typing - Text-1		2012-07-18 14:21:44.535000
	Edit pad (rev 774)		Jamey	cv409	XVal Session 87	1	XVal Session 87-Typing - Text-1		2012-07-18 14:21:44.631000
	Edit pad (rev 775)		sluggo	cv411	XVal Session 87	1	XVal Session 87-Typing - Text-1		2012-07-18 14:21:44.633000
	Edit pad (rev 776)		charles	cv410	XVal Session 87	1	XVal Session 87-Typing - Text-1		2012-07-18 14:21:45.034000
	Edit pad (rev 777)		Jamey	cv409	XVal Session 87	1	XVal Session 87-Typing - Text-1		2012-07-18 14:21:45.070000
	Edit pad (rev 778)		sluggo	cv411	XVal Session 87	1	XVal Session 87-Typing - Text-1		2012-07-18 14:21:45.099000
	Edit pad (rev 779)		sluggo	cv411	XVal Session 87	1	XVal Session 87-Typing - Text-1		2012-07-18 14:21:45.599000
	Edit pad (rev 780)		Rose	cv408	XVal Session 87	1	XVal Session 87-Typing - Text-1		2012-07-18 14:21:46.051000
	Edit pad (rev 781)		sluggo	cv411	XVal Session 87	1	XVal Session 87-Typing - Text-1		2012-07-18 14:21:46.098000
	Edit pad (rev 782)		charles	cv410	XVal Session 87	1	XVal Session 87-Typing - Text-1		2012-07-18 14:21:46.332000
	Edit pad (rev 783)		sluggo	cv411	XVal Session 87	1	XVal Session 87-Typing - Text-1		2012-07-18 14:21:46.600000
	Edit pad (rev 784)		Jamey	cv409	XVal Session 87	1	XVal Session 87-Typing - Text-1		2012-07-18 14:21:46.605000
	Edit pad (rev 785)		charles	cv410	XVal Session 87	1	XVal Session 87-Typing - Text-1		2012-07-18 14:21:46.831000
	Edit pad (rev 786)		sluggo	cv411	XVal Session 87	1	XVal Session 87-Typing - Text-1		2012-07-18 14:21:47.100000
	Edit pad (rev 787)		Jamey	cv409	XVal Session 87	1	XVal Session 87-Typing - Text-1		2012-07-18 14:21:47.104000
	Edit pad (rev 788)		Rose	cv408	XVal Session 87	1	XVal Session 87-Typing - Text-1		2012-07-18 14:21:47.198000
	Edit pad (rev 789)		charles	cv410	XVal Session 87	1	XVal Session 87-Typing - Text-1		2012-07-18 14:21:47.333000
	Edit pad (rev 790)		Rose	cv408	XVal Session 87	1	XVal Session 87-Typing - Text-1		2012-07-18 14:21:47.691000
	Edit pad (rev 791)		Jamey	cv409	XVal Session 87	1	XVal Session 87-Typing - Text-1		2012-07-18 14:21:47.746000
	Edit pad (rev 792)		charles	cv410	XVal Session 87	1	XVal Session 87-Typing - Text-1		2012-07-18 14:21:47.832000
	Edit pad (rev 793)		sluggo	cv411	XVal Session 87	1	XVal Session 87-Typing - Text-1		2012-07-18 14:21:48.341000
	Edit pad (rev 794)		Rose	cv408	XVal Session 87	1	XVal Session 87-Typing - Text-1		2012-07-18 14:21:48.531000
	Edit pad (rev 795)		charles	cv410	XVal Session 87	1	XVal Session 87-Typing - Text-1		2012-07-18 14:21:48.740000
	Edit pad (rev 796)		sluggo	cv411	XVal Session 87	1	XVal Session 87-Typing - Text-1		2012-07-18 14:21:48.837000
	Edit pad (rev 797)		Jamey	cv409	XVal Session 87	1	XVal Session 87-Typing - Text-1		2012-07-18 14:21:49.005000
	Edit pad (rev 798)		Rose	cv408	XVal Session 87	1	XVal Session 87-Typing - Text-1		2012-07-18 14:21:49.033000
	Edit pad (rev 799)		charles	cv410	XVal Session 87	1	XVal Session 87-Typing - Text-1		2012-07-18 14:21:49.240000
	Edit pad (rev 800)		sluggo	cv411	XVal Session 87	1	XVal Session 87-Typing - Text-1		2012-07-18 14:21:49.337000
	Edit pad (rev 801)		Jamey	cv409	XVal Session 87	1	XVal Session 87-Typing - Text-1		2012-07-18 14:21:49.552000
	Edit pad (rev 802)		charles	cv410	XVal Session 87	1	XVal Session 87-Typing - Text-1		2012-07-18 14:21:49.740000
	Edit pad (rev 803)		sluggo	cv411	XVal Session 87	1	XVal Session 87-Typing - Text-1		2012-07-18 14:21:49.837000
	Edit pad (rev 804)		charles	cv410	XVal Session 87	1	XVal Session 87-Typing - Text-1		2012-07-18 14:21:50.241000
	Edit pad (rev 805)		sluggo	cv411	XVal Session 87	1	XVal Session 87-Typing - Text-1		2012-07-18 14:21:50.338000
	Edit pad (rev 806)		Rose	cv408	XVal Session 87	1	XVal Session 87-Typing - Text-1		2012-07-18 14:21:50.501000
	Edit pad (rev 807)		charles	cv410	XVal Session 87	1	XVal Session 87-Typing - Text-1		2012-07-18 14:21:50.741000
	Edit pad (rev 808)		sluggo	cv411	XVal Session 87	1	XVal Session 87-Typing - Text-1		2012-07-18 14:21:50.837000
	Edit pad (rev 809)		Rose	cv408	XVal Session 87	1	XVal Session 87-Typing - Text-1		2012-07-18 14:21:51.107000
	Edit pad (rev 810)		sluggo	cv411	XVal Session 87	1	XVal Session 87-Typing - Text-1		2012-07-18 14:21:51.342000
	Edit pad (rev 811)		Jamey	cv409	XVal Session 87	1	XVal Session 87-Typing - Text-1		2012-07-18 14:21:51.383000
	Edit pad (rev 812)		charles	cv410	XVal Session 87	1	XVal Session 87-Typing - Text-1		2012-07-18 14:21:51.450000
	Edit pad (rev 813)		Rose	cv408	XVal Session 87	1	XVal Session 87-Typing - Text-1		2012-07-18 14:21:51.607000
	Edit pad (rev 814)		sluggo	cv411	XVal Session 87	1	XVal Session 87-Typing - Text-1		2012-07-18 14:21:51.846000
	Edit pad (rev 815)		Jamey	cv409	XVal Session 87	1	XVal Session 87-Typing - Text-1		2012-07-18 14:21:51.926000
	Edit pad (rev 816)		charles	cv410	XVal Session 87	1	XVal Session 87-Typing - Text-1		2012-07-18 14:21:52.539000
	Edit pad (rev 817)		sluggo	cv411	XVal Session 87	1	XVal Session 87-Typing - Text-1		2012-07-18 14:21:52.566000
	Edit pad (rev 818)		charles	cv410	XVal Session 87	1	XVal Session 87-Typing - Text-1		2012-07-18 14:21:53.040000
	Edit pad (rev 819)		sluggo	cv411	XVal Session 87	1	XVal Session 87-Typing - Text-1		2012-07-18 14:21:53.067000
	Edit pad (rev 820)		sluggo	cv411	XVal Session 87	1	XVal Session 87-Typing - Text-1		2012-07-18 14:21:53.568000
	Edit pad (rev 821)		charles	cv410	XVal Session 87	1	XVal Session 87-Typing - Text-1		2012-07-18 14:21:53.704000
	Edit pad (rev 822)		Jamey	cv409	XVal Session 87	1	XVal Session 87-Typing - Text-1		2012-07-18 14:21:54.057000
	Edit pad (rev 823)		sluggo	cv411	XVal Session 87	1	XVal Session 87-Typing - Text-1		2012-07-18 14:21:54.068000
	Edit pad (rev 824)		charles	cv410	XVal Session 87	1	XVal Session 87-Typing - Text-1		2012-07-18 14:21:54.201000
	Edit pad (rev 825)		Jamey	cv409	XVal Session 87	1	XVal Session 87-Typing - Text-1		2012-07-18 14:21:54.560000
	Edit pad (rev 826)		sluggo	cv411	XVal Session 87	1	XVal Session 87-Typing - Text-1		2012-07-18 14:21:54.568000
	Edit pad (rev 827)		charles	cv410	XVal Session 87	1	XVal Session 87-Typing - Text-1		2012-07-18 14:21:54.701000
	Edit pad (rev 828)		Jamey	cv409	XVal Session 87	1	XVal Session 87-Typing - Text-1		2012-07-18 14:21:55.061000
	Edit pad (rev 829)		sluggo	cv411	XVal Session 87	1	XVal Session 87-Typing - Text-1		2012-07-18 14:21:55.068000
	Edit pad (rev 830)		Jamey	cv409	XVal Session 87	1	XVal Session 87-Typing - Text-1		2012-07-18 14:21:55.560000
	Edit pad (rev 831)		Jamey	cv409	XVal Session 87	1	XVal Session 87-Typing - Text-1		2012-07-18 14:21:56.062000
	Edit pad (rev 832)		Jamey	cv409	XVal Session 87	1	XVal Session 87-Typing - Text-1		2012-07-18 14:21:56.562000
	Edit pad (rev 833)		charles	cv410	XVal Session 87	1	XVal Session 87-Typing - Text-1		2012-07-18 14:21:56.900000
	Edit pad (rev 834)		Jamey	cv409	XVal Session 87	1	XVal Session 87-Typing - Text-1		2012-07-18 14:21:57.063000
	Edit pad (rev 835)		sluggo	cv411	XVal Session 87	1	XVal Session 87-Typing - Text-1		2012-07-18 14:21:57.390000
	Edit pad (rev 836)		charles	cv410	XVal Session 87	1	XVal Session 87-Typing - Text-1		2012-07-18 14:21:57.399000
	Edit pad (rev 837)		sluggo	cv411	XVal Session 87	1	XVal Session 87-Typing - Text-1		2012-07-18 14:21:57.891000
	Edit pad (rev 838)		charles	cv410	XVal Session 87	1	XVal Session 87-Typing - Text-1		2012-07-18 14:21:57.902000
	Edit pad (rev 839)		Jamey	cv409	XVal Session 87	1	XVal Session 87-Typing - Text-1		2012-07-18 14:21:58.403000
	Edit pad (rev 840)		charles	cv410	XVal Session 87	1	XVal Session 87-Typing - Text-1		2012-07-18 14:21:58.404000
	Edit pad (rev 841)		sluggo	cv411	XVal Session 87	1	XVal Session 87-Typing - Text-1		2012-07-18 14:21:58.641000
	Edit pad (rev 842)		charles	cv410	XVal Session 87	1	XVal Session 87-Typing - Text-1		2012-07-18 14:21:58.905000
	Edit pad (rev 843)		Jamey	cv409	XVal Session 87	1	XVal Session 87-Typing - Text-1		2012-07-18 14:21:59.005000
	Edit pad (rev 844)		sluggo	cv411	XVal Session 87	1	XVal Session 87-Typing - Text-1		2012-07-18 14:21:59.142000
	Edit pad (rev 845)		charles	cv410	XVal Session 87	1	XVal Session 87-Typing - Text-1		2012-07-18 14:21:59.406000
	Edit pad (rev 846)		Jamey	cv409	XVal Session 87	1	XVal Session 87-Typing - Text-1		2012-07-18 14:21:59.504000
	Edit pad (rev 847)		sluggo	cv411	XVal Session 87	1	XVal Session 87-Typing - Text-1		2012-07-18 14:21:59.644000
	Edit pad (rev 848)		charles	cv410	XVal Session 87	1	XVal Session 87-Typing - Text-1		2012-07-18 14:21:59.906000
	Edit pad (rev 849)		Jamey	cv409	XVal Session 87	1	XVal Session 87-Typing - Text-1		2012-07-18 14:22:00.005000
	Edit pad (rev 850)		sluggo	cv411	XVal Session 87	1	XVal Session 87-Typing - Text-1		2012-07-18 14:22:00.146000
	Edit pad (rev 851)		Jamey	cv409	XVal Session 87	1	XVal Session 87-Typing - Text-1		2012-07-18 14:22:00.505000
	Edit pad (rev 852)		sluggo	cv411	XVal Session 87	1	XVal Session 87-Typing - Text-1		2012-07-18 14:22:00.645000
	Edit pad (rev 853)		charles	cv410	XVal Session 87	1	XVal Session 87-Typing - Text-1		2012-07-18 14:22:00.824000
	Edit pad (rev 854)		Jamey	cv409	XVal Session 87	1	XVal Session 87-Typing - Text-1		2012-07-18 14:22:01.005000
	Edit pad (rev 855)		sluggo	cv411	XVal Session 87	1	XVal Session 87-Typing - Text-1		2012-07-18 14:22:01.146000
	Edit pad (rev 856)		charles	cv410	XVal Session 87	1	XVal Session 87-Typing - Text-1		2012-07-18 14:22:01.330000
	Edit pad (rev 857)		Jamey	cv409	XVal Session 87	1	XVal Session 87-Typing - Text-1		2012-07-18 14:22:01.509000
	Edit pad (rev 858)		sluggo	cv411	XVal Session 87	1	XVal Session 87-Typing - Text-1		2012-07-18 14:22:01.698000
	Edit pad (rev 859)		charles	cv410	XVal Session 87	1	XVal Session 87-Typing - Text-1		2012-07-18 14:22:01.829000
	Edit pad (rev 860)		Jamey	cv409	XVal Session 87	1	XVal Session 87-Typing - Text-1		2012-07-18 14:22:02.008000
	Edit pad (rev 861)		sluggo	cv411	XVal Session 87	1	XVal Session 87-Typing - Text-1		2012-07-18 14:22:02.197000
	Edit pad (rev 862)		charles	cv410	XVal Session 87	1	XVal Session 87-Typing - Text-1		2012-07-18 14:22:02.331000
	Edit pad (rev 863)		sluggo	cv411	XVal Session 87	1	XVal Session 87-Typing - Text-1		2012-07-18 14:22:02.697000
	Edit pad (rev 864)		charles	cv410	XVal Session 87	1	XVal Session 87-Typing - Text-1		2012-07-18 14:22:02.831000
	Edit pad (rev 865)		Jamey	cv409	XVal Session 87	1	XVal Session 87-Typing - Text-1		2012-07-18 14:22:02.987000
	Edit pad (rev 866)		sluggo	cv411	XVal Session 87	1	XVal Session 87-Typing - Text-1		2012-07-18 14:22:03.197000
	Edit pad (rev 867)		charles	cv410	XVal Session 87	1	XVal Session 87-Typing - Text-1		2012-07-18 14:22:03.332000
	Edit pad (rev 868)		sluggo	cv411	XVal Session 87	1	XVal Session 87-Typing - Text-1		2012-07-18 14:22:03.697000
	Edit pad (rev 869)		Jamey	cv409	XVal Session 87	1	XVal Session 87-Typing - Text-1		2012-07-18 14:22:04.142000
	Edit pad (rev 870)		sluggo	cv411	XVal Session 87	1	XVal Session 87-Typing - Text-1		2012-07-18 14:22:04.197000
	Edit pad (rev 871)		charles	cv410	XVal Session 87	1	XVal Session 87-Typing - Text-1		2012-07-18 14:22:04.639000
	Edit pad (rev 872)		Jamey	cv409	XVal Session 87	1	XVal Session 87-Typing - Text-1		2012-07-18 14:22:04.643000
	Edit pad (rev 873)		sluggo	cv411	XVal Session 87	1	XVal Session 87-Typing - Text-1		2012-07-18 14:22:04.698000
	Edit pad (rev 874)		charles	cv410	XVal Session 87	1	XVal Session 87-Typing - Text-1		2012-07-18 14:22:05.139000
	Edit pad (rev 875)		sluggo	cv411	XVal Session 87	1	XVal Session 87-Typing - Text-1		2012-07-18 14:22:05.196000
	Edit pad (rev 876)		sluggo	cv411	XVal Session 87	1	XVal Session 87-Typing - Text-1		2012-07-18 14:22:05.698000
	Edit pad (rev 877)		Rose	cv408	XVal Session 87	1	XVal Session 87-Typing - Text-1		2012-07-18 14:22:05.791000
	Edit pad (rev 878)		Jamey	cv409	XVal Session 87	1	XVal Session 87-Typing - Text-1		2012-07-18 14:22:05.986000
	Edit pad (rev 879)		charles	cv410	XVal Session 87	1	XVal Session 87-Typing - Text-1		2012-07-18 14:22:06.167000
	Edit pad (rev 880)		sluggo	cv411	XVal Session 87	1	XVal Session 87-Typing - Text-1		2012-07-18 14:22:06.200000
	Edit pad (rev 881)		Rose	cv408	XVal Session 87	1	XVal Session 87-Typing - Text-1		2012-07-18 14:22:06.287000
	Edit pad (rev 882)		Jamey	cv409	XVal Session 87	1	XVal Session 87-Typing - Text-1		2012-07-18 14:22:06.613000
	Edit pad (rev 883)		charles	cv410	XVal Session 87	1	XVal Session 87-Typing - Text-1		2012-07-18 14:22:06.659000
	Edit pad (rev 884)		sluggo	cv411	XVal Session 87	1	XVal Session 87-Typing - Text-1		2012-07-18 14:22:06.696000
	Edit pad (rev 885)		Rose	cv408	XVal Session 87	1	XVal Session 87-Typing - Text-1		2012-07-18 14:22:06.943000
	Edit pad (rev 886)		Jamey	cv409	XVal Session 87	1	XVal Session 87-Typing - Text-1		2012-07-18 14:22:07.112000
	Edit pad (rev 887)		sluggo	cv411	XVal Session 87	1	XVal Session 87-Typing - Text-1		2012-07-18 14:22:07.197000
	Edit pad (rev 888)		Rose	cv408	XVal Session 87	1	XVal Session 87-Typing - Text-1		2012-07-18 14:22:07.446000
	Edit pad (rev 889)		Jamey	cv409	XVal Session 87	1	XVal Session 87-Typing - Text-1		2012-07-18 14:22:07.614000
	Edit pad (rev 890)		sluggo	cv411	XVal Session 87	1	XVal Session 87-Typing - Text-1		2012-07-18 14:22:07.708000
	Edit pad (rev 891)		charles	cv410	XVal Session 87	1	XVal Session 87-Typing - Text-1		2012-07-18 14:22:07.819000
	Edit pad (rev 892)		Rose	cv408	XVal Session 87	1	XVal Session 87-Typing - Text-1		2012-07-18 14:22:07.940000
	Edit pad (rev 893)		Jamey	cv409	XVal Session 87	1	XVal Session 87-Typing - Text-1		2012-07-18 14:22:08.113000
	Edit pad (rev 894)		sluggo	cv411	XVal Session 87	1	XVal Session 87-Typing - Text-1		2012-07-18 14:22:08.208000
	Edit pad (rev 895)		Rose	cv408	XVal Session 87	1	XVal Session 87-Typing - Text-1		2012-07-18 14:22:08.441000
	Edit pad (rev 896)		charles	cv410	XVal Session 87	1	XVal Session 87-Typing - Text-1		2012-07-18 14:22:08.483000
	Edit pad (rev 897)		Jamey	cv409	XVal Session 87	1	XVal Session 87-Typing - Text-1		2012-07-18 14:22:08.613000
	Edit pad (rev 898)		sluggo	cv411	XVal Session 87	1	XVal Session 87-Typing - Text-1		2012-07-18 14:22:08.707000
	Edit pad (rev 899)		Rose	cv408	XVal Session 87	1	XVal Session 87-Typing - Text-1		2012-07-18 14:22:08.942000
	Edit pad (rev 900)		Jamey	cv409	XVal Session 87	1	XVal Session 87-Typing - Text-1		2012-07-18 14:22:09.115000
	Edit pad (rev 901)		sluggo	cv411	XVal Session 87	1	XVal Session 87-Typing - Text-1		2012-07-18 14:22:09.208000
	Edit pad (rev 902)		Rose	cv408	XVal Session 87	1	XVal Session 87-Typing - Text-1		2012-07-18 14:22:09.441000
	Edit pad (rev 903)		charles	cv410	XVal Session 87	1	XVal Session 87-Typing - Text-1		2012-07-18 14:22:09.475000
	Edit pad (rev 904)		Jamey	cv409	XVal Session 87	1	XVal Session 87-Typing - Text-1		2012-07-18 14:22:09.615000
	Edit pad (rev 905)		sluggo	cv411	XVal Session 87	1	XVal Session 87-Typing - Text-1		2012-07-18 14:22:09.710000
	Edit pad (rev 906)		sluggo	cv411	XVal Session 87	1	XVal Session 87-Typing - Text-1		2012-07-18 14:22:10.212000
	Edit pad (rev 907)		Rose	cv408	XVal Session 87	1	XVal Session 87-Typing - Text-1		2012-07-18 14:22:10.278000
	Edit pad (rev 908)		Jamey	cv409	XVal Session 87	1	XVal Session 87-Typing - Text-1		2012-07-18 14:22:10.475000
	Edit pad (rev 909)		sluggo	cv411	XVal Session 87	1	XVal Session 87-Typing - Text-1		2012-07-18 14:22:10.712000
	Edit pad (rev 910)		Rose	cv408	XVal Session 87	1	XVal Session 87-Typing - Text-1		2012-07-18 14:22:10.779000
	Edit pad (rev 911)		Jamey	cv409	XVal Session 87	1	XVal Session 87-Typing - Text-1		2012-07-18 14:22:10.976000
	Edit pad (rev 912)		charles	cv410	XVal Session 87	1	XVal Session 87-Typing - Text-1		2012-07-18 14:22:11.192000
	Edit pad (rev 913)		sluggo	cv411	XVal Session 87	1	XVal Session 87-Typing - Text-1		2012-07-18 14:22:11.212000
	Edit pad (rev 914)		sluggo	cv411	XVal Session 87	1	XVal Session 87-Typing - Text-1		2012-07-18 14:22:11.712000
	Edit pad (rev 915)		charles	cv410	XVal Session 87	1	XVal Session 87-Typing - Text-1		2012-07-18 14:22:11.722000
	Edit pad (rev 916)		sluggo	cv411	XVal Session 87	1	XVal Session 87-Typing - Text-1		2012-07-18 14:22:12.212000
	Edit pad (rev 917)		charles	cv410	XVal Session 87	1	XVal Session 87-Typing - Text-1		2012-07-18 14:22:12.225000
	Edit pad (rev 918)		Jamey	cv409	XVal Session 87	1	XVal Session 87-Typing - Text-1		2012-07-18 14:22:12.641000
	Edit pad (rev 919)		charles	cv410	XVal Session 87	1	XVal Session 87-Typing - Text-1		2012-07-18 14:22:12.723000
	Edit pad (rev 920)		Jamey	cv409	XVal Session 87	1	XVal Session 87-Typing - Text-1		2012-07-18 14:22:13.142000
	Edit pad (rev 921)		charles	cv410	XVal Session 87	1	XVal Session 87-Typing - Text-1		2012-07-18 14:22:13.232000
	Edit pad (rev 922)		Rose	cv408	XVal Session 87	1	XVal Session 87-Typing - Text-1		2012-07-18 14:22:13.426000
	Edit pad (rev 923)		Jamey	cv409	XVal Session 87	1	XVal Session 87-Typing - Text-1		2012-07-18 14:22:13.643000
	Edit pad (rev 924)		charles	cv410	XVal Session 87	1	XVal Session 87-Typing - Text-1		2012-07-18 14:22:13.734000
	Edit pad (rev 925)		Rose	cv408	XVal Session 87	1	XVal Session 87-Typing - Text-1		2012-07-18 14:22:14.004000
	Edit pad (rev 926)		Jamey	cv409	XVal Session 87	1	XVal Session 87-Typing - Text-1		2012-07-18 14:22:14.142000
	Edit pad (rev 927)		charles	cv410	XVal Session 87	1	XVal Session 87-Typing - Text-1		2012-07-18 14:22:14.233000
	Edit pad (rev 928)		Rose	cv408	XVal Session 87	1	XVal Session 87-Typing - Text-1		2012-07-18 14:22:14.506000
	Edit pad (rev 929)		Jamey	cv409	XVal Session 87	1	XVal Session 87-Typing - Text-1		2012-07-18 14:22:14.643000
	Edit pad (rev 930)		charles	cv410	XVal Session 87	1	XVal Session 87-Typing - Text-1		2012-07-18 14:22:14.734000
	Edit pad (rev 931)		Rose	cv408	XVal Session 87	1	XVal Session 87-Typing - Text-1		2012-07-18 14:22:15.007000
	Edit pad (rev 932)		Jamey	cv409	XVal Session 87	1	XVal Session 87-Typing - Text-1		2012-07-18 14:22:15.142000
	Edit pad (rev 933)		charles	cv410	XVal Session 87	1	XVal Session 87-Typing - Text-1		2012-07-18 14:22:15.233000
	Edit pad (rev 934)		Rose	cv408	XVal Session 87	1	XVal Session 87-Typing - Text-1		2012-07-18 14:22:15.504000
	Edit pad (rev 935)		Rose	cv408	XVal Session 87	1	XVal Session 87-Typing - Text-1		2012-07-18 14:22:16.008000
	Edit pad (rev 936)		charles	cv410	XVal Session 87	1	XVal Session 87-Typing - Text-1		2012-07-18 14:22:16.066000
	Edit pad (rev 937)		Rose	cv408	XVal Session 87	1	XVal Session 87-Typing - Text-1		2012-07-18 14:22:16.510000
	Edit pad (rev 938)		charles	cv410	XVal Session 87	1	XVal Session 87-Typing - Text-1		2012-07-18 14:22:16.571000
	Edit pad (rev 939)		sluggo	cv411	XVal Session 87	1	XVal Session 87-Typing - Text-1		2012-07-18 14:22:16.586000
	Edit pad (rev 940)		charles	cv410	XVal Session 87	1	XVal Session 87-Typing - Text-1		2012-07-18 14:22:17.067000
	Edit pad (rev 941)		sluggo	cv411	XVal Session 87	1	XVal Session 87-Typing - Text-1		2012-07-18 14:22:17.096000
	Edit pad (rev 942)		Rose	cv408	XVal Session 87	1	XVal Session 87-Typing - Text-1		2012-07-18 14:22:17.426000
	Edit pad (rev 943)		charles	cv410	XVal Session 87	1	XVal Session 87-Typing - Text-1		2012-07-18 14:22:17.567000
	Edit pad (rev 944)		sluggo	cv411	XVal Session 87	1	XVal Session 87-Typing - Text-1		2012-07-18 14:22:17.605000
	Edit pad (rev 945)		Jamey	cv409	XVal Session 87	1	XVal Session 87-Typing - Text-1		2012-07-18 14:22:17.819000
	Edit pad (rev 946)		Rose	cv408	XVal Session 87	1	XVal Session 87-Typing - Text-1		2012-07-18 14:22:17.924000
	Edit pad (rev 947)		sluggo	cv411	XVal Session 87	1	XVal Session 87-Typing - Text-1		2012-07-18 14:22:18.107000
	Edit pad (rev 948)		Jamey	cv409	XVal Session 87	1	XVal Session 87-Typing - Text-1		2012-07-18 14:22:18.321000
	Edit pad (rev 949)		Rose	cv408	XVal Session 87	1	XVal Session 87-Typing - Text-1		2012-07-18 14:22:18.425000
	Edit pad (rev 950)		Jamey	cv409	XVal Session 87	1	XVal Session 87-Typing - Text-1		2012-07-18 14:22:18.819000
	Edit pad (rev 951)		Rose	cv408	XVal Session 87	1	XVal Session 87-Typing - Text-1		2012-07-18 14:22:18.926000
	Edit pad (rev 952)		charles	cv410	XVal Session 87	1	XVal Session 87-Typing - Text-1		2012-07-18 14:22:19.001000
	Edit pad (rev 953)		Jamey	cv409	XVal Session 87	1	XVal Session 87-Typing - Text-1		2012-07-18 14:22:19.320000
	Edit pad (rev 954)		charles	cv410	XVal Session 87	1	XVal Session 87-Typing - Text-1		2012-07-18 14:22:19.501000
	Edit pad (rev 955)		Rose	cv408	XVal Session 87	1	XVal Session 87-Typing - Text-1		2012-07-18 14:22:19.656000
	Edit pad (rev 956)		Jamey	cv409	XVal Session 87	1	XVal Session 87-Typing - Text-1		2012-07-18 14:22:19.954000
	Edit pad (rev 957)		charles	cv410	XVal Session 87	1	XVal Session 87-Typing - Text-1		2012-07-18 14:22:20.001000
	Edit pad (rev 958)		Rose	cv408	XVal Session 87	1	XVal Session 87-Typing - Text-1		2012-07-18 14:22:20.161000
	Edit pad (rev 959)		charles	cv410	XVal Session 87	1	XVal Session 87-Typing - Text-1		2012-07-18 14:22:20.502000
	Edit pad (rev 960)		sluggo	cv411	XVal Session 87	1	XVal Session 87-Typing - Text-1		2012-07-18 14:22:20.504000
	Edit pad (rev 961)		Rose	cv408	XVal Session 87	1	XVal Session 87-Typing - Text-1		2012-07-18 14:22:20.901000
	Edit pad (rev 962)		Jamey	cv409	XVal Session 87	1	XVal Session 87-Typing - Text-1		2012-07-18 14:22:20.960000
	Edit pad (rev 963)		charles	cv410	XVal Session 87	1	XVal Session 87-Typing - Text-1		2012-07-18 14:22:21
	Edit pad (rev 964)		sluggo	cv411	XVal Session 87	1	XVal Session 87-Typing - Text-1		2012-07-18 14:22:21.002000
	Edit pad (rev 965)		charles	cv410	XVal Session 87	1	XVal Session 87-Typing - Text-1		2012-07-18 14:22:21.504000
	Edit pad (rev 966)		sluggo	cv411	XVal Session 87	1	XVal Session 87-Typing - Text-1		2012-07-18 14:22:21.506000
	Edit pad (rev 967)		Jamey	cv409	XVal Session 87	1	XVal Session 87-Typing - Text-1		2012-07-18 14:22:21.618000
	Edit pad (rev 968)		sluggo	cv411	XVal Session 87	1	XVal Session 87-Typing - Text-1		2012-07-18 14:22:22.005000
	Edit pad (rev 969)		Jamey	cv409	XVal Session 87	1	XVal Session 87-Typing - Text-1		2012-07-18 14:22:22.287000
	Edit pad (rev 970)		charles	cv410	XVal Session 87	1	XVal Session 87-Typing - Text-1		2012-07-18 14:22:22.499000
	Edit pad (rev 971)		sluggo	cv411	XVal Session 87	1	XVal Session 87-Typing - Text-1		2012-07-18 14:22:22.504000
	Edit pad (rev 972)		Jamey	cv409	XVal Session 87	1	XVal Session 87-Typing - Text-1		2012-07-18 14:22:22.788000
	Edit pad (rev 973)		sluggo	cv411	XVal Session 87	1	XVal Session 87-Typing - Text-1		2012-07-18 14:22:23.005000
	Edit pad (rev 974)		charles	cv410	XVal Session 87	1	XVal Session 87-Typing - Text-1		2012-07-18 14:22:23.012000
	Edit pad (rev 975)		sluggo	cv411	XVal Session 87	1	XVal Session 87-Typing - Text-1		2012-07-18 14:22:23.505000
	Edit pad (rev 976)		charles	cv410	XVal Session 87	1	XVal Session 87-Typing - Text-1		2012-07-18 14:22:23.514000
	Edit pad (rev 977)		Jamey	cv409	XVal Session 87	1	XVal Session 87-Typing - Text-1		2012-07-18 14:22:23.810000
	Edit pad (rev 978)		sluggo	cv411	XVal Session 87	1	XVal Session 87-Typing - Text-1		2012-07-18 14:22:24.005000
	Edit pad (rev 979)		Jamey	cv409	XVal Session 87	1	XVal Session 87-Typing - Text-1		2012-07-18 14:22:24.314000
	Edit pad (rev 980)		sluggo	cv411	XVal Session 87	1	XVal Session 87-Typing - Text-1		2012-07-18 14:22:24.507000
	Edit pad (rev 981)		charles	cv410	XVal Session 87	1	XVal Session 87-Typing - Text-1		2012-07-18 14:22:24.544000
	Edit pad (rev 982)		Rose	cv408	XVal Session 87	1	XVal Session 87-Typing - Text-1		2012-07-18 14:22:24.589000
	Edit pad (rev 983)		Jamey	cv409	XVal Session 87	1	XVal Session 87-Typing - Text-1		2012-07-18 14:22:24.814000
	Edit pad (rev 984)		sluggo	cv411	XVal Session 87	1	XVal Session 87-Typing - Text-1		2012-07-18 14:22:25.007000
	Edit pad (rev 985)		Rose	cv408	XVal Session 87	1	XVal Session 87-Typing - Text-1		2012-07-18 14:22:25.086000
	Edit pad (rev 986)		charles	cv410	XVal Session 87	1	XVal Session 87-Typing - Text-1		2012-07-18 14:22:25.104000
	Edit pad (rev 987)		sluggo	cv411	XVal Session 87	1	XVal Session 87-Typing - Text-1		2012-07-18 14:22:25.509000
	Edit pad (rev 988)		Rose	cv408	XVal Session 87	1	XVal Session 87-Typing - Text-1		2012-07-18 14:22:25.738000
	Edit pad (rev 989)		charles	cv410	XVal Session 87	1	XVal Session 87-Typing - Text-1		2012-07-18 14:22:25.908000
	Edit pad (rev 990)		sluggo	cv411	XVal Session 87	1	XVal Session 87-Typing - Text-1		2012-07-18 14:22:26.009000
	Edit pad (rev 991)		charles	cv410	XVal Session 87	1	XVal Session 87-Typing - Text-1		2012-07-18 14:22:26.407000
	Edit pad (rev 992)		sluggo	cv411	XVal Session 87	1	XVal Session 87-Typing - Text-1		2012-07-18 14:22:26.509000
	Edit pad (rev 993)		sluggo	cv411	XVal Session 87	1	XVal Session 87-Typing - Text-1		2012-07-18 14:22:27.011000
	Edit pad (rev 994)		charles	cv410	XVal Session 87	1	XVal Session 87-Typing - Text-1		2012-07-18 14:22:27.019000
	Edit pad (rev 995)		sluggo	cv411	XVal Session 87	1	XVal Session 87-Typing - Text-1		2012-07-18 14:22:27.510000
	Edit pad (rev 996)		sluggo	cv411	XVal Session 87	1	XVal Session 87-Typing - Text-1		2012-07-18 14:22:28.012000
	Edit pad (rev 997)		sluggo	cv411	XVal Session 87	1	XVal Session 87-Typing - Text-1		2012-07-18 14:22:28.514000
	Edit pad (rev 998)		Rose	cv408	XVal Session 87	1	XVal Session 87-Typing - Text-1		2012-07-18 14:22:28.923000
	Edit pad (rev 999)		charles	cv410	XVal Session 87	1	XVal Session 87-Typing - Text-1		2012-07-18 14:22:28.944000
	Edit pad (rev 1000)		sluggo	cv411	XVal Session 87	1	XVal Session 87-Typing - Text-1		2012-07-18 14:22:29.013000
	Edit pad (rev 1001)		charles	cv410	XVal Session 87	1	XVal Session 87-Typing - Text-1		2012-07-18 14:22:29.463000
	Edit pad (rev 1002)		sluggo	cv411	XVal Session 87	1	XVal Session 87-Typing - Text-1		2012-07-18 14:22:29.520000
	Edit pad (rev 1003)		Rose	cv408	XVal Session 87	1	XVal Session 87-Typing - Text-1		2012-07-18 14:22:29.548000
	Edit pad (rev 1004)		Jamey	cv409	XVal Session 87	1	XVal Session 87-Typing - Text-1		2012-07-18 14:22:29.710000
	Edit pad (rev 1005)		charles	cv410	XVal Session 87	1	XVal Session 87-Typing - Text-1		2012-07-18 14:22:29.963000
	Edit pad (rev 1006)		Rose	cv408	XVal Session 87	1	XVal Session 87-Typing - Text-1		2012-07-18 14:22:30.057000
	Edit pad (rev 1007)		Jamey	cv409	XVal Session 87	1	XVal Session 87-Typing - Text-1		2012-07-18 14:22:30.211000
	Edit pad (rev 1008)		charles	cv410	XVal Session 87	1	XVal Session 87-Typing - Text-1		2012-07-18 14:22:30.463000
	Edit pad (rev 1009)		Jamey	cv409	XVal Session 87	1	XVal Session 87-Typing - Text-1		2012-07-18 14:22:30.713000
	Edit pad (rev 1010)		charles	cv410	XVal Session 87	1	XVal Session 87-Typing - Text-1		2012-07-18 14:22:30.963000
	Edit pad (rev 1011)		Jamey	cv409	XVal Session 87	1	XVal Session 87-Typing - Text-1		2012-07-18 14:22:31.214000
	Edit pad (rev 1012)		sluggo	cv411	XVal Session 87	1	XVal Session 87-Typing - Text-1		2012-07-18 14:22:31.576000
	Edit pad (rev 1013)		Jamey	cv409	XVal Session 87	1	XVal Session 87-Typing - Text-1		2012-07-18 14:22:31.711000
	Edit pad (rev 1014)		sluggo	cv411	XVal Session 87	1	XVal Session 87-Typing - Text-1		2012-07-18 14:22:32.076000
	Edit pad (rev 1015)		Jamey	cv409	XVal Session 87	1	XVal Session 87-Typing - Text-1		2012-07-18 14:22:32.212000
	Edit pad (rev 1016)		sluggo	cv411	XVal Session 87	1	XVal Session 87-Typing - Text-1		2012-07-18 14:22:32.577000
	Edit pad (rev 1017)		Jamey	cv409	XVal Session 87	1	XVal Session 87-Typing - Text-1		2012-07-18 14:22:32.712000
	Edit pad (rev 1018)		charles	cv410	XVal Session 87	1	XVal Session 87-Typing - Text-1		2012-07-18 14:22:32.733000
	Edit pad (rev 1019)		sluggo	cv411	XVal Session 87	1	XVal Session 87-Typing - Text-1		2012-07-18 14:22:33.079000
	Edit pad (rev 1020)		Jamey	cv409	XVal Session 87	1	XVal Session 87-Typing - Text-1		2012-07-18 14:22:33.212000
	Edit pad (rev 1021)		charles	cv410	XVal Session 87	1	XVal Session 87-Typing - Text-1		2012-07-18 14:22:33.232000
	Edit pad (rev 1022)		Rose	cv408	XVal Session 87	1	XVal Session 87-Typing - Text-1		2012-07-18 14:22:33.394000
	Edit pad (rev 1023)		sluggo	cv411	XVal Session 87	1	XVal Session 87-Typing - Text-1		2012-07-18 14:22:33.576000
	Edit pad (rev 1024)		charles	cv410	XVal Session 87	1	XVal Session 87-Typing - Text-1		2012-07-18 14:22:33.735000
	Edit pad (rev 1025)		charles	cv410	XVal Session 87	1	XVal Session 87-Typing - Text-1		2012-07-18 14:22:34.238000
	Edit pad (rev 1026)		charles	cv410	XVal Session 87	1	XVal Session 87-Typing - Text-1		2012-07-18 14:22:34.737000
	Edit pad (rev 1027)		Rose	cv408	XVal Session 87	1	XVal Session 87-Typing - Text-1		2012-07-18 14:22:35.326000
	Edit pad (rev 1028)		charles	cv410	XVal Session 87	1	XVal Session 87-Typing - Text-1		2012-07-18 14:22:35.497000
	Edit pad (rev 1029)		charles	cv410	XVal Session 87	1	XVal Session 87-Typing - Text-1		2012-07-18 14:22:36
	Edit pad (rev 1030)		Rose	cv408	XVal Session 87	1	XVal Session 87-Typing - Text-1		2012-07-18 14:22:36.045000
	Edit pad (rev 1031)		charles	cv410	XVal Session 87	1	XVal Session 87-Typing - Text-1		2012-07-18 14:22:36.500000
	Edit pad (rev 1032)		Jamey	cv409	XVal Session 87	1	XVal Session 87-Typing - Text-1		2012-07-18 14:22:36.592000
	Edit pad (rev 1033)		Rose	cv408	XVal Session 87	1	XVal Session 87-Typing - Text-1		2012-07-18 14:22:36.913000
	Edit pad (rev 1034)		charles	cv410	XVal Session 87	1	XVal Session 87-Typing - Text-1		2012-07-18 14:22:37.002000
	Edit pad (rev 1035)		Jamey	cv409	XVal Session 87	1	XVal Session 87-Typing - Text-1		2012-07-18 14:22:37.091000
	Edit pad (rev 1036)		charles	cv410	XVal Session 87	1	XVal Session 87-Typing - Text-1		2012-07-18 14:22:37.503000
	Edit pad (rev 1037)		sluggo	cv411	XVal Session 87	1	XVal Session 87-Typing - Text-1		2012-07-18 14:22:37.653000
	Edit pad (rev 1038)		sluggo	cv411	XVal Session 87	1	XVal Session 87-Typing - Text-1		2012-07-18 14:22:38.164000
	Edit pad (rev 1039)		charles	cv410	XVal Session 87	1	XVal Session 87-Typing - Text-1		2012-07-18 14:22:38.546000
	Edit pad (rev 1040)		sluggo	cv411	XVal Session 87	1	XVal Session 87-Typing - Text-1		2012-07-18 14:22:38.662000
	Edit pad (rev 1041)		Jamey	cv409	XVal Session 87	1	XVal Session 87-Typing - Text-1		2012-07-18 14:22:39.133000
	Edit pad (rev 1042)		sluggo	cv411	XVal Session 87	1	XVal Session 87-Typing - Text-1		2012-07-18 14:22:39.164000
	Edit pad (rev 1043)		charles	cv410	XVal Session 87	1	XVal Session 87-Typing - Text-1		2012-07-18 14:22:39.268000
	Edit pad (rev 1044)		Rose	cv408	XVal Session 87	1	XVal Session 87-Typing - Text-1		2012-07-18 14:22:39.581000
	Edit pad (rev 1045)		Jamey	cv409	XVal Session 87	1	XVal Session 87-Typing - Text-1		2012-07-18 14:22:39.632000
	Edit pad (rev 1046)		sluggo	cv411	XVal Session 87	1	XVal Session 87-Typing - Text-1		2012-07-18 14:22:39.667000
	Edit pad (rev 1047)		charles	cv410	XVal Session 87	1	XVal Session 87-Typing - Text-1		2012-07-18 14:22:39.768000
	Edit pad (rev 1048)		Jamey	cv409	XVal Session 87	1	XVal Session 87-Typing - Text-1		2012-07-18 14:22:40.131000
	Edit pad (rev 1049)		sluggo	cv411	XVal Session 87	1	XVal Session 87-Typing - Text-1		2012-07-18 14:22:40.173000
	Edit pad (rev 1050)		Rose	cv408	XVal Session 87	1	XVal Session 87-Typing - Text-1		2012-07-18 14:22:40.255000
	Edit pad (rev 1051)		charles	cv410	XVal Session 87	1	XVal Session 87-Typing - Text-1		2012-07-18 14:22:40.283000
	Edit pad (rev 1052)		sluggo	cv411	XVal Session 87	1	XVal Session 87-Typing - Text-1		2012-07-18 14:22:40.673000
	Edit pad (rev 1053)		Rose	cv408	XVal Session 87	1	XVal Session 87-Typing - Text-1		2012-07-18 14:22:40.756000
	Edit pad (rev 1054)		charles	cv410	XVal Session 87	1	XVal Session 87-Typing - Text-1		2012-07-18 14:22:40.785000
	Edit pad (rev 1055)		Rose	cv408	XVal Session 87	1	XVal Session 87-Typing - Text-1		2012-07-18 14:22:41.256000
	Edit pad (rev 1056)		charles	cv410	XVal Session 87	1	XVal Session 87-Typing - Text-1		2012-07-18 14:22:41.287000
	Edit pad (rev 1057)		sluggo	cv411	XVal Session 87	1	XVal Session 87-Typing - Text-1		2012-07-18 14:22:41.438000
	Edit pad (rev 1058)		Rose	cv408	XVal Session 87	1	XVal Session 87-Typing - Text-1		2012-07-18 14:22:41.757000
	Edit pad (rev 1059)		sluggo	cv411	XVal Session 87	1	XVal Session 87-Typing - Text-1		2012-07-18 14:22:41.937000
	Edit pad (rev 1060)		sluggo	cv411	XVal Session 87	1	XVal Session 87-Typing - Text-1		2012-07-18 14:22:42.438000
	Edit pad (rev 1061)		charles	cv410	XVal Session 87	1	XVal Session 87-Typing - Text-1		2012-07-18 14:22:42.656000
	Edit pad (rev 1062)		sluggo	cv411	XVal Session 87	1	XVal Session 87-Typing - Text-1		2012-07-18 14:22:42.938000
	Edit pad (rev 1063)		charles	cv410	XVal Session 87	1	XVal Session 87-Typing - Text-1		2012-07-18 14:22:43.155000
	Edit pad (rev 1064)		Jamey	cv409	XVal Session 87	1	XVal Session 87-Typing - Text-1		2012-07-18 14:22:43.348000
	Edit pad (rev 1065)		sluggo	cv411	XVal Session 87	1	XVal Session 87-Typing - Text-1		2012-07-18 14:22:43.436000
	Edit pad (rev 1066)		charles	cv410	XVal Session 87	1	XVal Session 87-Typing - Text-1		2012-07-18 14:22:43.655000
	Edit pad (rev 1067)		Jamey	cv409	XVal Session 87	1	XVal Session 87-Typing - Text-1		2012-07-18 14:22:43.853000
	Edit pad (rev 1068)		sluggo	cv411	XVal Session 87	1	XVal Session 87-Typing - Text-1		2012-07-18 14:22:43.938000
	Edit pad (rev 1069)		charles	cv410	XVal Session 87	1	XVal Session 87-Typing - Text-1		2012-07-18 14:22:44.155000
	Edit pad (rev 1070)		Jamey	cv409	XVal Session 87	1	XVal Session 87-Typing - Text-1		2012-07-18 14:22:44.364000
	Edit pad (rev 1071)		sluggo	cv411	XVal Session 87	1	XVal Session 87-Typing - Text-1		2012-07-18 14:22:44.440000
	Edit pad (rev 1072)		charles	cv410	XVal Session 87	1	XVal Session 87-Typing - Text-1		2012-07-18 14:22:44.657000
	Edit pad (rev 1073)		Jamey	cv409	XVal Session 87	1	XVal Session 87-Typing - Text-1		2012-07-18 14:22:44.864000
	Edit pad (rev 1074)		sluggo	cv411	XVal Session 87	1	XVal Session 87-Typing - Text-1		2012-07-18 14:22:44.940000
	Edit pad (rev 1075)		charles	cv410	XVal Session 87	1	XVal Session 87-Typing - Text-1		2012-07-18 14:22:45.157000
	Edit pad (rev 1076)		Jamey	cv409	XVal Session 87	1	XVal Session 87-Typing - Text-1		2012-07-18 14:22:45.365000
	Edit pad (rev 1077)		sluggo	cv411	XVal Session 87	1	XVal Session 87-Typing - Text-1		2012-07-18 14:22:45.438000
	Edit pad (rev 1078)		charles	cv410	XVal Session 87	1	XVal Session 87-Typing - Text-1		2012-07-18 14:22:45.659000
	Edit pad (rev 1079)		sluggo	cv411	XVal Session 87	1	XVal Session 87-Typing - Text-1		2012-07-18 14:22:45.988000
	Edit pad (rev 1080)		charles	cv410	XVal Session 87	1	XVal Session 87-Typing - Text-1		2012-07-18 14:22:46.158000
	Edit pad (rev 1081)		sluggo	cv411	XVal Session 87	1	XVal Session 87-Typing - Text-1		2012-07-18 14:22:46.486000
	Edit pad (rev 1082)		Jamey	cv409	XVal Session 87	1	XVal Session 87-Typing - Text-1		2012-07-18 14:22:46.762000
	Edit pad (rev 1083)		sluggo	cv411	XVal Session 87	1	XVal Session 87-Typing - Text-1		2012-07-18 14:22:46.985000
	Edit pad (rev 1084)		charles	cv410	XVal Session 87	1	XVal Session 87-Typing - Text-1		2012-07-18 14:22:47.071000
	Edit pad (rev 1085)		Jamey	cv409	XVal Session 87	1	XVal Session 87-Typing - Text-1		2012-07-18 14:22:47.263000
	Edit pad (rev 1086)		sluggo	cv411	XVal Session 87	1	XVal Session 87-Typing - Text-1		2012-07-18 14:22:47.485000
	Edit pad (rev 1087)		Jamey	cv409	XVal Session 87	1	XVal Session 87-Typing - Text-1		2012-07-18 14:22:47.765000
	Edit pad (rev 1088)		sluggo	cv411	XVal Session 87	1	XVal Session 87-Typing - Text-1		2012-07-18 14:22:47.985000
	Edit pad (rev 1089)		Jamey	cv409	XVal Session 87	1	XVal Session 87-Typing - Text-1		2012-07-18 14:22:48.266000
	Edit pad (rev 1090)		sluggo	cv411	XVal Session 87	1	XVal Session 87-Typing - Text-1		2012-07-18 14:22:48.619000
	Edit pad (rev 1091)		Jamey	cv409	XVal Session 87	1	XVal Session 87-Typing - Text-1		2012-07-18 14:22:48.764000
	Edit pad (rev 1092)		charles	cv410	XVal Session 87	1	XVal Session 87-Typing - Text-1		2012-07-18 14:22:49.092000
	Edit pad (rev 1093)		sluggo	cv411	XVal Session 87	1	XVal Session 87-Typing - Text-1		2012-07-18 14:22:49.120000
	Edit pad (rev 1094)		Jamey	cv409	XVal Session 87	1	XVal Session 87-Typing - Text-1		2012-07-18 14:22:49.264000
	Edit pad (rev 1095)		sluggo	cv411	XVal Session 87	1	XVal Session 87-Typing - Text-1		2012-07-18 14:22:49.620000
	Edit pad (rev 1096)		Jamey	cv409	XVal Session 87	1	XVal Session 87-Typing - Text-1		2012-07-18 14:22:49.764000
	Edit pad (rev 1097)		sluggo	cv411	XVal Session 87	1	XVal Session 87-Typing - Text-1		2012-07-18 14:22:50.122000
	Edit pad (rev 1098)		charles	cv410	XVal Session 87	1	XVal Session 87-Typing - Text-1		2012-07-18 14:22:50.176000
	Edit pad (rev 1099)		Jamey	cv409	XVal Session 87	1	XVal Session 87-Typing - Text-1		2012-07-18 14:22:50.265000
	Edit pad (rev 1100)		charles	cv410	XVal Session 87	1	XVal Session 87-Typing - Text-1		2012-07-18 14:22:50.676000
	Edit pad (rev 1101)		sluggo	cv411	XVal Session 87	1	XVal Session 87-Typing - Text-1		2012-07-18 14:22:50.977000
	Edit pad (rev 1102)		Jamey	cv409	XVal Session 87	1	XVal Session 87-Typing - Text-1		2012-07-18 14:22:51.012000
	Edit pad (rev 1103)		sluggo	cv411	XVal Session 87	1	XVal Session 87-Typing - Text-1		2012-07-18 14:22:51.476000
	Edit pad (rev 1104)		charles	cv410	XVal Session 87	1	XVal Session 87-Typing - Text-1		2012-07-18 14:22:51.701000
	Edit pad (rev 1105)		charles	cv410	XVal Session 87	1	XVal Session 87-Typing - Text-1		2012-07-18 14:22:52.203000
	Edit pad (rev 1106)		sluggo	cv411	XVal Session 87	1	XVal Session 87-Typing - Text-1		2012-07-18 14:22:52.473000
	Edit pad (rev 1107)		charles	cv410	XVal Session 87	1	XVal Session 87-Typing - Text-1		2012-07-18 14:22:52.701000
	Edit pad (rev 1108)		sluggo	cv411	XVal Session 87	1	XVal Session 87-Typing - Text-1		2012-07-18 14:22:52.976000
	Edit pad (rev 1109)		sluggo	cv411	XVal Session 87	1	XVal Session 87-Typing - Text-1		2012-07-18 14:22:53.481000
	Edit pad (rev 1110)		charles	cv410	XVal Session 87	1	XVal Session 87-Typing - Text-1		2012-07-18 14:22:53.575000
	Edit pad (rev 1111)		sluggo	cv411	XVal Session 87	1	XVal Session 87-Typing - Text-1		2012-07-18 14:22:53.982000
	Edit pad (rev 1112)		charles	cv410	XVal Session 87	1	XVal Session 87-Typing - Text-1		2012-07-18 14:22:54.075000
	Edit pad (rev 1113)		Jamey	cv409	XVal Session 87	1	XVal Session 87-Typing - Text-1		2012-07-18 14:22:54.322000
	Edit pad (rev 1114)		sluggo	cv411	XVal Session 87	1	XVal Session 87-Typing - Text-1		2012-07-18 14:22:54.480000
	Edit pad (rev 1115)		charles	cv410	XVal Session 87	1	XVal Session 87-Typing - Text-1		2012-07-18 14:22:54.801000
	Edit pad (rev 1116)		Jamey	cv409	XVal Session 87	1	XVal Session 87-Typing - Text-1		2012-07-18 14:22:54.905000
	Edit pad (rev 1117)		sluggo	cv411	XVal Session 87	1	XVal Session 87-Typing - Text-1		2012-07-18 14:22:55.198000
	Edit pad (rev 1118)		charles	cv410	XVal Session 87	1	XVal Session 87-Typing - Text-1		2012-07-18 14:22:55.300000
	Edit pad (rev 1119)		sluggo	cv411	XVal Session 87	1	XVal Session 87-Typing - Text-1		2012-07-18 14:22:55.697000
	Edit pad (rev 1120)		charles	cv410	XVal Session 87	1	XVal Session 87-Typing - Text-1		2012-07-18 14:22:55.801000
	Edit pad (rev 1121)		Jamey	cv409	XVal Session 87	1	XVal Session 87-Typing - Text-1		2012-07-18 14:22:56.158000
	Edit pad (rev 1122)		sluggo	cv411	XVal Session 87	1	XVal Session 87-Typing - Text-1		2012-07-18 14:22:56.197000
	Edit pad (rev 1123)		charles	cv410	XVal Session 87	1	XVal Session 87-Typing - Text-1		2012-07-18 14:22:56.302000
	Edit pad (rev 1124)		Rose	cv408	XVal Session 87	1	XVal Session 87-Typing - Text-1		2012-07-18 14:22:56.434000
	Edit pad (rev 1125)		Jamey	cv409	XVal Session 87	1	XVal Session 87-Typing - Text-1		2012-07-18 14:22:56.657000
	Edit pad (rev 1126)		sluggo	cv411	XVal Session 87	1	XVal Session 87-Typing - Text-1		2012-07-18 14:22:56.706000
	Edit pad (rev 1127)		charles	cv410	XVal Session 87	1	XVal Session 87-Typing - Text-1		2012-07-18 14:22:56.801000
	Edit pad (rev 1128)		Rose	cv408	XVal Session 87	1	XVal Session 87-Typing - Text-1		2012-07-18 14:22:56.930000
	Edit pad (rev 1129)		sluggo	cv411	XVal Session 87	1	XVal Session 87-Typing - Text-1		2012-07-18 14:22:57.207000
	Edit pad (rev 1130)		Rose	cv408	XVal Session 87	1	XVal Session 87-Typing - Text-1		2012-07-18 14:22:57.478000
	Edit pad (rev 1131)		charles	cv410	XVal Session 87	1	XVal Session 87-Typing - Text-1		2012-07-18 14:22:57.731000
	Edit pad (rev 1132)		charles	cv410	XVal Session 87	1	XVal Session 87-Typing - Text-1		2012-07-18 14:22:58.229000
	Edit pad (rev 1133)		Jamey	cv409	XVal Session 87	1	XVal Session 87-Typing - Text-1		2012-07-18 14:22:58.336000
	Edit pad (rev 1134)		sluggo	cv411	XVal Session 87	1	XVal Session 87-Typing - Text-1		2012-07-18 14:22:58.357000
	Edit pad (rev 1135)		charles	cv410	XVal Session 87	1	XVal Session 87-Typing - Text-1		2012-07-18 14:22:58.730000
	Edit pad (rev 1136)		sluggo	cv411	XVal Session 87	1	XVal Session 87-Typing - Text-1		2012-07-18 14:22:58.859000
	Edit pad (rev 1137)		Jamey	cv409	XVal Session 87	1	XVal Session 87-Typing - Text-1		2012-07-18 14:22:58.898000
	Edit pad (rev 1138)		charles	cv410	XVal Session 87	1	XVal Session 87-Typing - Text-1		2012-07-18 14:22:59.231000
	Edit pad (rev 1139)		sluggo	cv411	XVal Session 87	1	XVal Session 87-Typing - Text-1		2012-07-18 14:22:59.357000
	Edit pad (rev 1140)		Jamey	cv409	XVal Session 87	1	XVal Session 87-Typing - Text-1		2012-07-18 14:22:59.409000
	Edit pad (rev 1141)		charles	cv410	XVal Session 87	1	XVal Session 87-Typing - Text-1		2012-07-18 14:22:59.847000
	Edit pad (rev 1142)		sluggo	cv411	XVal Session 87	1	XVal Session 87-Typing - Text-1		2012-07-18 14:22:59.859000
	Edit pad (rev 1143)		Jamey	cv409	XVal Session 87	1	XVal Session 87-Typing - Text-1		2012-07-18 14:22:59.915000
	Edit pad (rev 1144)		sluggo	cv411	XVal Session 87	1	XVal Session 87-Typing - Text-1		2012-07-18 14:23:00.359000
	Edit pad (rev 1145)		Jamey	cv409	XVal Session 87	1	XVal Session 87-Typing - Text-1		2012-07-18 14:23:00.416000
	Edit pad (rev 1146)		charles	cv410	XVal Session 87	1	XVal Session 87-Typing - Text-1		2012-07-18 14:23:00.524000
	Edit pad (rev 1147)		sluggo	cv411	XVal Session 87	1	XVal Session 87-Typing - Text-1		2012-07-18 14:23:00.859000
	Edit pad (rev 1148)		charles	cv410	XVal Session 87	1	XVal Session 87-Typing - Text-1		2012-07-18 14:23:01.026000
	Edit pad (rev 1149)		sluggo	cv411	XVal Session 87	1	XVal Session 87-Typing - Text-1		2012-07-18 14:23:01.360000
	Edit pad (rev 1150)		charles	cv410	XVal Session 87	1	XVal Session 87-Typing - Text-1		2012-07-18 14:23:01.527000
	Edit pad (rev 1151)		sluggo	cv411	XVal Session 87	1	XVal Session 87-Typing - Text-1		2012-07-18 14:23:01.916000
	Edit pad (rev 1152)		sluggo	cv411	XVal Session 87	1	XVal Session 87-Typing - Text-1		2012-07-18 14:23:02.359000
	Edit pad (rev 1153)		Rose	cv408	XVal Session 87	1	XVal Session 87-Typing - Text-1		2012-07-18 14:23:02.413000
	Edit pad (rev 1154)		sluggo	cv411	XVal Session 87	1	XVal Session 87-Typing - Text-1		2012-07-18 14:23:02.873000
	Edit pad (rev 1155)		Jamey	cv409	XVal Session 87	1	XVal Session 87-Typing - Text-1		2012-07-18 14:23:02.889000
	Edit pad (rev 1156)		Rose	cv408	XVal Session 87	1	XVal Session 87-Typing - Text-1		2012-07-18 14:23:02.936000
	Edit pad (rev 1157)		sluggo	cv411	XVal Session 87	1	XVal Session 87-Typing - Text-1		2012-07-18 14:23:03.373000
	Edit pad (rev 1158)		Jamey	cv409	XVal Session 87	1	XVal Session 87-Typing - Text-1		2012-07-18 14:23:03.388000
	Edit pad (rev 1159)		Rose	cv408	XVal Session 87	1	XVal Session 87-Typing - Text-1		2012-07-18 14:23:03.434000
	Edit pad (rev 1160)		sluggo	cv411	XVal Session 87	1	XVal Session 87-Typing - Text-1		2012-07-18 14:23:03.871000
	Edit pad (rev 1161)		sluggo	cv411	XVal Session 87	1	XVal Session 87-Typing - Text-1		2012-07-18 14:23:04.372000
	Edit pad (rev 1162)		charles	cv410	XVal Session 87	1	XVal Session 87-Typing - Text-1		2012-07-18 14:23:04.681000
	Edit pad (rev 1163)		sluggo	cv411	XVal Session 87	1	XVal Session 87-Typing - Text-1		2012-07-18 14:23:04.914000
	Edit pad (rev 1164)		Rose	cv408	XVal Session 87	1	XVal Session 87-Typing - Text-1		2012-07-18 14:23:05.096000
	Edit pad (rev 1165)		charles	cv410	XVal Session 87	1	XVal Session 87-Typing - Text-1		2012-07-18 14:23:05.180000
	Edit pad (rev 1166)		sluggo	cv411	XVal Session 87	1	XVal Session 87-Typing - Text-1		2012-07-18 14:23:05.414000
	Edit pad (rev 1167)		Jamey	cv409	XVal Session 87	1	XVal Session 87-Typing - Text-1		2012-07-18 14:23:05.487000
	Edit pad (rev 1168)		charles	cv410	XVal Session 87	1	XVal Session 87-Typing - Text-1		2012-07-18 14:23:05.681000
	Edit pad (rev 1169)		Rose	cv408	XVal Session 87	1	XVal Session 87-Typing - Text-1		2012-07-18 14:23:05.744000
	Edit pad (rev 1170)		sluggo	cv411	XVal Session 87	1	XVal Session 87-Typing - Text-1		2012-07-18 14:23:05.914000
	Edit pad (rev 1171)		Rose	cv408	XVal Session 87	1	XVal Session 87-Typing - Text-1		2012-07-18 14:23:06.245000
	Edit pad (rev 1172)		sluggo	cv411	XVal Session 87	1	XVal Session 87-Typing - Text-1		2012-07-18 14:23:06.414000
	Edit pad (rev 1173)		charles	cv410	XVal Session 87	1	XVal Session 87-Typing - Text-1		2012-07-18 14:23:06.626000
	Edit pad (rev 1174)		Rose	cv408	XVal Session 87	1	XVal Session 87-Typing - Text-1		2012-07-18 14:23:06.744000
	Edit pad (rev 1175)		sluggo	cv411	XVal Session 87	1	XVal Session 87-Typing - Text-1		2012-07-18 14:23:06.914000
	Edit pad (rev 1176)		sluggo	cv411	XVal Session 87	1	XVal Session 87-Typing - Text-1		2012-07-18 14:23:07.419000
	Edit pad (rev 1177)		charles	cv410	XVal Session 87	1	XVal Session 87-Typing - Text-1		2012-07-18 14:23:07.672000
	Edit pad (rev 1178)		sluggo	cv411	XVal Session 87	1	XVal Session 87-Typing - Text-1		2012-07-18 14:23:07.919000
	Edit pad (rev 1179)		sluggo	cv411	XVal Session 87	1	XVal Session 87-Typing - Text-1		2012-07-18 14:23:08.420000
	Edit pad (rev 1180)		charles	cv410	XVal Session 87	1	XVal Session 87-Typing - Text-1		2012-07-18 14:23:08.718000
	Edit pad (rev 1181)		Jamey	cv409	XVal Session 87	1	XVal Session 87-Typing - Text-1		2012-07-18 14:23:08.812000
	Edit pad (rev 1182)		sluggo	cv411	XVal Session 87	1	XVal Session 87-Typing - Text-1		2012-07-18 14:23:08.928000
	Edit pad (rev 1183)		charles	cv410	XVal Session 87	1	XVal Session 87-Typing - Text-1		2012-07-18 14:23:09.219000
	Edit pad (rev 1184)		Jamey	cv409	XVal Session 87	1	XVal Session 87-Typing - Text-1		2012-07-18 14:23:09.313000
	Edit pad (rev 1185)		sluggo	cv411	XVal Session 87	1	XVal Session 87-Typing - Text-1		2012-07-18 14:23:09.428000
	Edit pad (rev 1186)		Jamey	cv409	XVal Session 87	1	XVal Session 87-Typing - Text-1		2012-07-18 14:23:09.823000
	Edit pad (rev 1187)		sluggo	cv411	XVal Session 87	1	XVal Session 87-Typing - Text-1		2012-07-18 14:23:09.926000
	Edit pad (rev 1188)		sluggo	cv411	XVal Session 87	1	XVal Session 87-Typing - Text-1		2012-07-18 14:23:10.429000
	Edit pad (rev 1189)		Jamey	cv409	XVal Session 87	1	XVal Session 87-Typing - Text-1		2012-07-18 14:23:10.525000
	Edit pad (rev 1190)		Rose	cv408	XVal Session 87	1	XVal Session 87-Typing - Text-1		2012-07-18 14:23:10.849000
	Edit pad (rev 1191)		sluggo	cv411	XVal Session 87	1	XVal Session 87-Typing - Text-1		2012-07-18 14:23:10.928000
	Edit pad (rev 1192)		Jamey	cv409	XVal Session 87	1	XVal Session 87-Typing - Text-1		2012-07-18 14:23:11.024000
	Edit pad (rev 1193)		Rose	cv408	XVal Session 87	1	XVal Session 87-Typing - Text-1		2012-07-18 14:23:11.348000
	Edit pad (rev 1194)		sluggo	cv411	XVal Session 87	1	XVal Session 87-Typing - Text-1		2012-07-18 14:23:11.427000
	Edit pad (rev 1195)		Jamey	cv409	XVal Session 87	1	XVal Session 87-Typing - Text-1		2012-07-18 14:23:11.524000
	Edit pad (rev 1196)		charles	cv410	XVal Session 87	1	XVal Session 87-Typing - Text-1		2012-07-18 14:23:11.799000
	Edit pad (rev 1197)		sluggo	cv411	XVal Session 87	1	XVal Session 87-Typing - Text-1		2012-07-18 14:23:11.930000
	Edit pad (rev 1198)		Jamey	cv409	XVal Session 87	1	XVal Session 87-Typing - Text-1		2012-07-18 14:23:12.024000
	Edit pad (rev 1199)		charles	cv410	XVal Session 87	1	XVal Session 87-Typing - Text-1		2012-07-18 14:23:12.302000
	Edit pad (rev 1200)		sluggo	cv411	XVal Session 87	1	XVal Session 87-Typing - Text-1		2012-07-18 14:23:12.429000
	Edit pad (rev 1201)		Jamey	cv409	XVal Session 87	1	XVal Session 87-Typing - Text-1		2012-07-18 14:23:12.528000
	Edit pad (rev 1202)		charles	cv410	XVal Session 87	1	XVal Session 87-Typing - Text-1		2012-07-18 14:23:12.803000
	Edit pad (rev 1203)		sluggo	cv411	XVal Session 87	1	XVal Session 87-Typing - Text-1		2012-07-18 14:23:12.928000
	Edit pad (rev 1204)		Jamey	cv409	XVal Session 87	1	XVal Session 87-Typing - Text-1		2012-07-18 14:23:13.027000
	Edit pad (rev 1205)		charles	cv410	XVal Session 87	1	XVal Session 87-Typing - Text-1		2012-07-18 14:23:13.475000
	Edit pad (rev 1206)		sluggo	cv411	XVal Session 87	1	XVal Session 87-Typing - Text-1		2012-07-18 14:23:13.491000
	Edit pad (rev 1207)		Jamey	cv409	XVal Session 87	1	XVal Session 87-Typing - Text-1		2012-07-18 14:23:13.610000
	Edit pad (rev 1208)		charles	cv410	XVal Session 87	1	XVal Session 87-Typing - Text-1		2012-07-18 14:23:13.976000
	Edit pad (rev 1209)		sluggo	cv411	XVal Session 87	1	XVal Session 87-Typing - Text-1		2012-07-18 14:23:13.993000
	Edit pad (rev 1210)		Jamey	cv409	XVal Session 87	1	XVal Session 87-Typing - Text-1		2012-07-18 14:23:14.111000
	Edit pad (rev 1211)		charles	cv410	XVal Session 87	1	XVal Session 87-Typing - Text-1		2012-07-18 14:23:14.477000
	Edit pad (rev 1212)		sluggo	cv411	XVal Session 87	1	XVal Session 87-Typing - Text-1		2012-07-18 14:23:14.493000
	Edit pad (rev 1213)		Jamey	cv409	XVal Session 87	1	XVal Session 87-Typing - Text-1		2012-07-18 14:23:14.610000
	Edit pad (rev 1214)		Jamey	cv409	XVal Session 87	1	XVal Session 87-Typing - Text-1		2012-07-18 14:23:15.112000
	Edit pad (rev 1215)		sluggo	cv411	XVal Session 87	1	XVal Session 87-Typing - Text-1		2012-07-18 14:23:15.115000
	Edit pad (rev 1216)		Jamey	cv409	XVal Session 87	1	XVal Session 87-Typing - Text-1		2012-07-18 14:23:15.612000
	Edit pad (rev 1217)		sluggo	cv411	XVal Session 87	1	XVal Session 87-Typing - Text-1		2012-07-18 14:23:15.618000
	Edit pad (rev 1218)		Jamey	cv409	XVal Session 87	1	XVal Session 87-Typing - Text-1		2012-07-18 14:23:16.112000
	Edit pad (rev 1219)		sluggo	cv411	XVal Session 87	1	XVal Session 87-Typing - Text-1		2012-07-18 14:23:16.117000
	Edit pad (rev 1220)		charles	cv410	XVal Session 87	1	XVal Session 87-Typing - Text-1		2012-07-18 14:23:16.216000
	Edit pad (rev 1221)		Jamey	cv409	XVal Session 87	1	XVal Session 87-Typing - Text-1		2012-07-18 14:23:16.612000
	Edit pad (rev 1222)		sluggo	cv411	XVal Session 87	1	XVal Session 87-Typing - Text-1		2012-07-18 14:23:16.651000
	Edit pad (rev 1223)		Jamey	cv409	XVal Session 87	1	XVal Session 87-Typing - Text-1		2012-07-18 14:23:17.113000
	Edit pad (rev 1224)		sluggo	cv411	XVal Session 87	1	XVal Session 87-Typing - Text-1		2012-07-18 14:23:17.154000
	Edit pad (rev 1225)		charles	cv410	XVal Session 87	1	XVal Session 87-Typing - Text-1		2012-07-18 14:23:17.166000
	Edit pad (rev 1226)		sluggo	cv411	XVal Session 87	1	XVal Session 87-Typing - Text-1		2012-07-18 14:23:17.656000
	Edit pad (rev 1227)		Jamey	cv409	XVal Session 87	1	XVal Session 87-Typing - Text-1		2012-07-18 14:23:17.733000
	Edit pad (rev 1228)		charles	cv410	XVal Session 87	1	XVal Session 87-Typing - Text-1		2012-07-18 14:23:17.798000
	Edit pad (rev 1229)		sluggo	cv411	XVal Session 87	1	XVal Session 87-Typing - Text-1		2012-07-18 14:23:18.157000
	Edit pad (rev 1230)		charles	cv410	XVal Session 87	1	XVal Session 87-Typing - Text-1		2012-07-18 14:23:18.298000
	Edit pad (rev 1231)		Jamey	cv409	XVal Session 87	1	XVal Session 87-Typing - Text-1		2012-07-18 14:23:18.406000
	Edit pad (rev 1232)		sluggo	cv411	XVal Session 87	1	XVal Session 87-Typing - Text-1		2012-07-18 14:23:18.657000
	Edit pad (rev 1233)		charles	cv410	XVal Session 87	1	XVal Session 87-Typing - Text-1		2012-07-18 14:23:18.800000
	Edit pad (rev 1234)		Jamey	cv409	XVal Session 87	1	XVal Session 87-Typing - Text-1		2012-07-18 14:23:18.907000
	Edit pad (rev 1235)		sluggo	cv411	XVal Session 87	1	XVal Session 87-Typing - Text-1		2012-07-18 14:23:19.161000
	Edit pad (rev 1236)		charles	cv410	XVal Session 87	1	XVal Session 87-Typing - Text-1		2012-07-18 14:23:19.301000
	Edit pad (rev 1237)		sluggo	cv411	XVal Session 87	1	XVal Session 87-Typing - Text-1		2012-07-18 14:23:19.660000
	Edit pad (rev 1238)		charles	cv410	XVal Session 87	1	XVal Session 87-Typing - Text-1		2012-07-18 14:23:19.800000
	Edit pad (rev 1239)		sluggo	cv411	XVal Session 87	1	XVal Session 87-Typing - Text-1		2012-07-18 14:23:20.161000
	Edit pad (rev 1240)		charles	cv410	XVal Session 87	1	XVal Session 87-Typing - Text-1		2012-07-18 14:23:20.302000
	Edit pad (rev 1241)		Rose	cv408	XVal Session 87	1	XVal Session 87-Typing - Text-1		2012-07-18 14:23:20.526000
	Edit pad (rev 1242)		sluggo	cv411	XVal Session 87	1	XVal Session 87-Typing - Text-1		2012-07-18 14:23:20.715000
	Edit pad (rev 1243)		charles	cv410	XVal Session 87	1	XVal Session 87-Typing - Text-1		2012-07-18 14:23:20.803000
	Edit pad (rev 1244)		Rose	cv408	XVal Session 87	1	XVal Session 87-Typing - Text-1		2012-07-18 14:23:21.032000
	Edit pad (rev 1245)		sluggo	cv411	XVal Session 87	1	XVal Session 87-Typing - Text-1		2012-07-18 14:23:21.213000
	Edit pad (rev 1246)		Rose	cv408	XVal Session 87	1	XVal Session 87-Typing - Text-1		2012-07-18 14:23:21.528000
	Edit pad (rev 1247)		sluggo	cv411	XVal Session 87	1	XVal Session 87-Typing - Text-1		2012-07-18 14:23:21.714000
	Edit pad (rev 1248)		Rose	cv408	XVal Session 87	1	XVal Session 87-Typing - Text-1		2012-07-18 14:23:22.029000
	Edit pad (rev 1249)		sluggo	cv411	XVal Session 87	1	XVal Session 87-Typing - Text-1		2012-07-18 14:23:22.214000
	Edit pad (rev 1250)		charles	cv410	XVal Session 87	1	XVal Session 87-Typing - Text-1		2012-07-18 14:23:22.360000
	Edit pad (rev 1251)		Rose	cv408	XVal Session 87	1	XVal Session 87-Typing - Text-1		2012-07-18 14:23:22.536000
	Edit pad (rev 1252)		sluggo	cv411	XVal Session 87	1	XVal Session 87-Typing - Text-1		2012-07-18 14:23:22.714000
	Edit pad (rev 1253)		Rose	cv408	XVal Session 87	1	XVal Session 87-Typing - Text-1		2012-07-18 14:23:23.037000
	Edit pad (rev 1254)		sluggo	cv411	XVal Session 87	1	XVal Session 87-Typing - Text-1		2012-07-18 14:23:23.214000
	Edit pad (rev 1255)		Rose	cv408	XVal Session 87	1	XVal Session 87-Typing - Text-1		2012-07-18 14:23:23.537000
	Edit pad (rev 1256)		sluggo	cv411	XVal Session 87	1	XVal Session 87-Typing - Text-1		2012-07-18 14:23:23.714000
	Edit pad (rev 1257)		Rose	cv408	XVal Session 87	1	XVal Session 87-Typing - Text-1		2012-07-18 14:23:24.081000
	Edit pad (rev 1258)		charles	cv410	XVal Session 87	1	XVal Session 87-Typing - Text-1		2012-07-18 14:23:24.331000
	Edit pad (rev 1259)		charles	cv410	XVal Session 87	1	XVal Session 87-Typing - Text-1		2012-07-18 14:23:24.804000
	Edit pad (rev 1260)		charles	cv410	XVal Session 87	1	XVal Session 87-Typing - Text-1		2012-07-18 14:23:25.281000
	Edit pad (rev 1261)		sluggo	cv411	XVal Session 87	1	XVal Session 87-Typing - Text-1		2012-07-18 14:23:25.595000
	Edit pad (rev 1262)		Rose	cv408	XVal Session 87	1	XVal Session 87-Typing - Text-1		2012-07-18 14:23:25.877000
	Edit pad (rev 1263)		charles	cv410	XVal Session 87	1	XVal Session 87-Typing - Text-1		2012-07-18 14:23:26.056000
	Edit pad (rev 1264)		charles	cv410	XVal Session 87	1	XVal Session 87-Typing - Text-1		2012-07-18 14:23:26.558000
	Edit pad (rev 1265)		sluggo	cv411	XVal Session 87	1	XVal Session 87-Typing - Text-1		2012-07-18 14:23:26.733000
	Edit pad (rev 1266)		charles	cv410	XVal Session 87	1	XVal Session 87-Typing - Text-1		2012-07-18 14:23:27.058000
	Edit pad (rev 1267)		sluggo	cv411	XVal Session 87	1	XVal Session 87-Typing - Text-1		2012-07-18 14:23:27.234000
	Edit pad (rev 1268)		charles	cv410	XVal Session 87	1	XVal Session 87-Typing - Text-1		2012-07-18 14:23:27.557000
	Edit pad (rev 1269)		Jamey	cv409	XVal Session 87	1	XVal Session 87-Typing - Text-1		2012-07-18 14:23:27.603000
	Edit pad (rev 1270)		Rose	cv408	XVal Session 87	1	XVal Session 87-Typing - Text-1		2012-07-18 14:23:27.991000
	Edit pad (rev 1271)		Jamey	cv409	XVal Session 87	1	XVal Session 87-Typing - Text-1		2012-07-18 14:23:28.278000
	Edit pad (rev 1272)		charles	cv410	XVal Session 87	1	XVal Session 87-Typing - Text-1		2012-07-18 14:23:28.612000
	Edit pad (rev 1273)		Jamey	cv409	XVal Session 87	1	XVal Session 87-Typing - Text-1		2012-07-18 14:23:28.785000
	Edit pad (rev 1274)		Jamey	cv409	XVal Session 87	1	XVal Session 87-Typing - Text-1		2012-07-18 14:23:29.286000
	Edit pad (rev 1275)		sluggo	cv411	XVal Session 87	1	XVal Session 87-Typing - Text-1		2012-07-18 14:23:29.463000
	Edit pad (rev 1276)		Jamey	cv409	XVal Session 87	1	XVal Session 87-Typing - Text-1		2012-07-18 14:23:29.791000
	Edit pad (rev 1277)		sluggo	cv411	XVal Session 87	1	XVal Session 87-Typing - Text-1		2012-07-18 14:23:29.962000
	Edit pad (rev 1278)		charles	cv410	XVal Session 87	1	XVal Session 87-Typing - Text-1		2012-07-18 14:23:30.142000
	Edit pad (rev 1279)		Jamey	cv409	XVal Session 87	1	XVal Session 87-Typing - Text-1		2012-07-18 14:23:30.289000
	Edit pad (rev 1280)		sluggo	cv411	XVal Session 87	1	XVal Session 87-Typing - Text-1		2012-07-18 14:23:30.463000
	Edit pad (rev 1281)		Rose	cv408	XVal Session 87	1	XVal Session 87-Typing - Text-1		2012-07-18 14:23:30.486000
	Edit pad (rev 1282)		charles	cv410	XVal Session 87	1	XVal Session 87-Typing - Text-1		2012-07-18 14:23:30.640000
	Edit pad (rev 1283)		sluggo	cv411	XVal Session 87	1	XVal Session 87-Typing - Text-1		2012-07-18 14:23:30.963000
	Edit pad (rev 1284)		Rose	cv408	XVal Session 87	1	XVal Session 87-Typing - Text-1		2012-07-18 14:23:30.991000
	Edit pad (rev 1285)		Jamey	cv409	XVal Session 87	1	XVal Session 87-Typing - Text-1		2012-07-18 14:23:31.008000
	Edit pad (rev 1286)		charles	cv410	XVal Session 87	1	XVal Session 87-Typing - Text-1		2012-07-18 14:23:31.142000
	Edit pad (rev 1287)		sluggo	cv411	XVal Session 87	1	XVal Session 87-Typing - Text-1		2012-07-18 14:23:31.463000
	Edit pad (rev 1288)		Jamey	cv409	XVal Session 87	1	XVal Session 87-Typing - Text-1		2012-07-18 14:23:31.509000
	Edit pad (rev 1289)		charles	cv410	XVal Session 87	1	XVal Session 87-Typing - Text-1		2012-07-18 14:23:31.641000
	Edit pad (rev 1290)		Jamey	cv409	XVal Session 87	1	XVal Session 87-Typing - Text-1		2012-07-18 14:23:32.010000
	Edit pad (rev 1291)		Jamey	cv409	XVal Session 87	1	XVal Session 87-Typing - Text-1		2012-07-18 14:23:32.510000
	Edit pad (rev 1292)		charles	cv410	XVal Session 87	1	XVal Session 87-Typing - Text-1		2012-07-18 14:23:32.592000
	Edit pad (rev 1293)		sluggo	cv411	XVal Session 87	1	XVal Session 87-Typing - Text-1		2012-07-18 14:23:32.867000
	Edit pad (rev 1294)		Jamey	cv409	XVal Session 87	1	XVal Session 87-Typing - Text-1		2012-07-18 14:23:33.008000
	Edit pad (rev 1295)		charles	cv410	XVal Session 87	1	XVal Session 87-Typing - Text-1		2012-07-18 14:23:33.189000
	Edit pad (rev 1296)		sluggo	cv411	XVal Session 87	1	XVal Session 87-Typing - Text-1		2012-07-18 14:23:33.393000
	Edit pad (rev 1297)		Jamey	cv409	XVal Session 87	1	XVal Session 87-Typing - Text-1		2012-07-18 14:23:33.508000
	Edit pad (rev 1298)		charles	cv410	XVal Session 87	1	XVal Session 87-Typing - Text-1		2012-07-18 14:23:33.755000
	Edit pad (rev 1299)		Jamey	cv409	XVal Session 87	1	XVal Session 87-Typing - Text-1		2012-07-18 14:23:34.010000
	Edit pad (rev 1300)		charles	cv410	XVal Session 87	1	XVal Session 87-Typing - Text-1		2012-07-18 14:23:34.255000
	Edit pad (rev 1301)		Jamey	cv409	XVal Session 87	1	XVal Session 87-Typing - Text-1		2012-07-18 14:23:34.510000
	Edit pad (rev 1302)		sluggo	cv411	XVal Session 87	1	XVal Session 87-Typing - Text-1		2012-07-18 14:23:34.625000
	Edit pad (rev 1303)		charles	cv410	XVal Session 87	1	XVal Session 87-Typing - Text-1		2012-07-18 14:23:34.759000
	Edit pad (rev 1304)		Jamey	cv409	XVal Session 87	1	XVal Session 87-Typing - Text-1		2012-07-18 14:23:35.011000
	Edit pad (rev 1305)		sluggo	cv411	XVal Session 87	1	XVal Session 87-Typing - Text-1		2012-07-18 14:23:35.126000
	Edit pad (rev 1306)		charles	cv410	XVal Session 87	1	XVal Session 87-Typing - Text-1		2012-07-18 14:23:35.260000
	Edit pad (rev 1307)		Jamey	cv409	XVal Session 87	1	XVal Session 87-Typing - Text-1		2012-07-18 14:23:35.511000
	Edit pad (rev 1308)		sluggo	cv411	XVal Session 87	1	XVal Session 87-Typing - Text-1		2012-07-18 14:23:35.626000
	Edit pad (rev 1309)		Jamey	cv409	XVal Session 87	1	XVal Session 87-Typing - Text-1		2012-07-18 14:23:36.011000
	Edit pad (rev 1310)		Jamey	cv409	XVal Session 87	1	XVal Session 87-Typing - Text-1		2012-07-18 14:23:36.511000
	Edit pad (rev 1311)		charles	cv410	XVal Session 87	1	XVal Session 87-Typing - Text-1		2012-07-18 14:23:36.875000
	Edit pad (rev 1312)		sluggo	cv411	XVal Session 87	1	XVal Session 87-Typing - Text-1		2012-07-18 14:23:37.292000
	Edit pad (rev 1313)		sluggo	cv411	XVal Session 87	1	XVal Session 87-Typing - Text-1		2012-07-18 14:23:37.793000
	Edit pad (rev 1314)		sluggo	cv411	XVal Session 87	1	XVal Session 87-Typing - Text-1		2012-07-18 14:23:38.292000
	Edit pad (rev 1315)		sluggo	cv411	XVal Session 87	1	XVal Session 87-Typing - Text-1		2012-07-18 14:23:38.793000
	Edit pad (rev 1316)		Jamey	cv409	XVal Session 87	1	XVal Session 87-Typing - Text-1		2012-07-18 14:23:38.930000
	Edit pad (rev 1317)		sluggo	cv411	XVal Session 87	1	XVal Session 87-Typing - Text-1		2012-07-18 14:23:39.299000
	Edit pad (rev 1318)		Jamey	cv409	XVal Session 87	1	XVal Session 87-Typing - Text-1		2012-07-18 14:23:39.428000
	Edit pad (rev 1319)		sluggo	cv411	XVal Session 87	1	XVal Session 87-Typing - Text-1		2012-07-18 14:23:39.796000
	Edit pad (rev 1320)		Jamey	cv409	XVal Session 87	1	XVal Session 87-Typing - Text-1		2012-07-18 14:23:40.546000
	Edit pad (rev 1321)		sluggo	cv411	XVal Session 87	1	XVal Session 87-Typing - Text-1		2012-07-18 14:23:40.928000
	Edit pad (rev 1322)		Jamey	cv409	XVal Session 87	1	XVal Session 87-Typing - Text-1		2012-07-18 14:23:41.045000
	Edit pad (rev 1323)		sluggo	cv411	XVal Session 87	1	XVal Session 87-Typing - Text-1		2012-07-18 14:23:41.427000
	Edit pad (rev 1324)		Jamey	cv409	XVal Session 87	1	XVal Session 87-Typing - Text-1		2012-07-18 14:23:41.543000
	Edit pad (rev 1325)		sluggo	cv411	XVal Session 87	1	XVal Session 87-Typing - Text-1		2012-07-18 14:23:41.928000
	Edit pad (rev 1326)		charles	cv410	XVal Session 87	1	XVal Session 87-Typing - Text-1		2012-07-18 14:23:42.011000
	Edit pad (rev 1327)		sluggo	cv411	XVal Session 87	1	XVal Session 87-Typing - Text-1		2012-07-18 14:23:42.428000
	Edit pad (rev 1328)		charles	cv410	XVal Session 87	1	XVal Session 87-Typing - Text-1		2012-07-18 14:23:42.512000
	Edit pad (rev 1329)		sluggo	cv411	XVal Session 87	1	XVal Session 87-Typing - Text-1		2012-07-18 14:23:42.928000
	Edit pad (rev 1330)		charles	cv410	XVal Session 87	1	XVal Session 87-Typing - Text-1		2012-07-18 14:23:43.010000
	Edit pad (rev 1331)		Jamey	cv409	XVal Session 87	1	XVal Session 87-Typing - Text-1		2012-07-18 14:23:43.188000
	Edit pad (rev 1332)		sluggo	cv411	XVal Session 87	1	XVal Session 87-Typing - Text-1		2012-07-18 14:23:43.428000
	Edit pad (rev 1333)		charles	cv410	XVal Session 87	1	XVal Session 87-Typing - Text-1		2012-07-18 14:23:43.512000
	Edit pad (rev 1334)		Jamey	cv409	XVal Session 87	1	XVal Session 87-Typing - Text-1		2012-07-18 14:23:43.689000
	Edit pad (rev 1335)		sluggo	cv411	XVal Session 87	1	XVal Session 87-Typing - Text-1		2012-07-18 14:23:43.928000
	Edit pad (rev 1336)		charles	cv410	XVal Session 87	1	XVal Session 87-Typing - Text-1		2012-07-18 14:23:44.014000
	Edit pad (rev 1337)		Jamey	cv409	XVal Session 87	1	XVal Session 87-Typing - Text-1		2012-07-18 14:23:44.187000
	Edit pad (rev 1338)		sluggo	cv411	XVal Session 87	1	XVal Session 87-Typing - Text-1		2012-07-18 14:23:44.438000
	Edit pad (rev 1339)		charles	cv410	XVal Session 87	1	XVal Session 87-Typing - Text-1		2012-07-18 14:23:44.512000
	Edit pad (rev 1340)		Jamey	cv409	XVal Session 87	1	XVal Session 87-Typing - Text-1		2012-07-18 14:23:44.689000
	Edit pad (rev 1341)		sluggo	cv411	XVal Session 87	1	XVal Session 87-Typing - Text-1		2012-07-18 14:23:44.938000
	Edit pad (rev 1342)		Jamey	cv409	XVal Session 87	1	XVal Session 87-Typing - Text-1		2012-07-18 14:23:45.188000
	Edit pad (rev 1343)		sluggo	cv411	XVal Session 87	1	XVal Session 87-Typing - Text-1		2012-07-18 14:23:45.439000
	Edit pad (rev 1344)		Jamey	cv409	XVal Session 87	1	XVal Session 87-Typing - Text-1		2012-07-18 14:23:45.689000
	Edit pad (rev 1345)		sluggo	cv411	XVal Session 87	1	XVal Session 87-Typing - Text-1		2012-07-18 14:23:45.938000
	Edit pad (rev 1346)		charles	cv410	XVal Session 87	1	XVal Session 87-Typing - Text-1		2012-07-18 14:23:45.944000
	Edit pad (rev 1347)		Jamey	cv409	XVal Session 87	1	XVal Session 87-Typing - Text-1		2012-07-18 14:23:46.189000
	Edit pad (rev 1348)		sluggo	cv411	XVal Session 87	1	XVal Session 87-Typing - Text-1		2012-07-18 14:23:46.438000
	Edit pad (rev 1349)		charles	cv410	XVal Session 87	1	XVal Session 87-Typing - Text-1		2012-07-18 14:23:46.446000
	Edit pad (rev 1350)		Jamey	cv409	XVal Session 87	1	XVal Session 87-Typing - Text-1		2012-07-18 14:23:46.689000
	Edit pad (rev 1351)		sluggo	cv411	XVal Session 87	1	XVal Session 87-Typing - Text-1		2012-07-18 14:23:46.937000
	Edit pad (rev 1352)		Jamey	cv409	XVal Session 87	1	XVal Session 87-Typing - Text-1		2012-07-18 14:23:47.190000
	Edit pad (rev 1353)		sluggo	cv411	XVal Session 87	1	XVal Session 87-Typing - Text-1		2012-07-18 14:23:47.439000
	Edit pad (rev 1354)		charles	cv410	XVal Session 87	1	XVal Session 87-Typing - Text-1		2012-07-18 14:23:47.569000
	Edit pad (rev 1355)		Jamey	cv409	XVal Session 87	1	XVal Session 87-Typing - Text-1		2012-07-18 14:23:47.689000
	Edit pad (rev 1356)		sluggo	cv411	XVal Session 87	1	XVal Session 87-Typing - Text-1		2012-07-18 14:23:47.942000
	Edit pad (rev 1357)		charles	cv410	XVal Session 87	1	XVal Session 87-Typing - Text-1		2012-07-18 14:23:48.073000
	Edit pad (rev 1358)		Jamey	cv409	XVal Session 87	1	XVal Session 87-Typing - Text-1		2012-07-18 14:23:48.189000
	Edit pad (rev 1359)		charles	cv410	XVal Session 87	1	XVal Session 87-Typing - Text-1		2012-07-18 14:23:48.573000
	Edit pad (rev 1360)		Jamey	cv409	XVal Session 87	1	XVal Session 87-Typing - Text-1		2012-07-18 14:23:48.772000
	Edit pad (rev 1361)		sluggo	cv411	XVal Session 87	1	XVal Session 87-Typing - Text-1		2012-07-18 14:23:48.776000
	Edit pad (rev 1362)		charles	cv410	XVal Session 87	1	XVal Session 87-Typing - Text-1		2012-07-18 14:23:49.074000
	Edit pad (rev 1363)		sluggo	cv411	XVal Session 87	1	XVal Session 87-Typing - Text-1		2012-07-18 14:23:49.277000
	Edit pad (rev 1364)		charles	cv410	XVal Session 87	1	XVal Session 87-Typing - Text-1		2012-07-18 14:23:49.576000
	Edit pad (rev 1365)		sluggo	cv411	XVal Session 87	1	XVal Session 87-Typing - Text-1		2012-07-18 14:23:49.777000
	Edit pad (rev 1366)		charles	cv410	XVal Session 87	1	XVal Session 87-Typing - Text-1		2012-07-18 14:23:50.099000
	Edit pad (rev 1367)		charles	cv410	XVal Session 87	1	XVal Session 87-Typing - Text-1		2012-07-18 14:23:50.600000
	Edit pad (rev 1368)		charles	cv410	XVal Session 87	1	XVal Session 87-Typing - Text-1		2012-07-18 14:23:51.101000
	Edit pad (rev 1369)		Jamey	cv409	XVal Session 87	1	XVal Session 87-Typing - Text-1		2012-07-18 14:23:51.203000
	Edit pad (rev 1370)		sluggo	cv411	XVal Session 87	1	XVal Session 87-Typing - Text-1		2012-07-18 14:23:51.712000
	Edit pad (rev 1371)		charles	cv410	XVal Session 87	1	XVal Session 87-Typing - Text-1		2012-07-18 14:23:51.829000
	Edit pad (rev 1372)		sluggo	cv411	XVal Session 87	1	XVal Session 87-Typing - Text-1		2012-07-18 14:23:52.211000
	Edit pad (rev 1373)		charles	cv410	XVal Session 87	1	XVal Session 87-Typing - Text-1		2012-07-18 14:23:52.328000
	Edit pad (rev 1374)		sluggo	cv411	XVal Session 87	1	XVal Session 87-Typing - Text-1		2012-07-18 14:23:52.713000
	Edit pad (rev 1375)		charles	cv410	XVal Session 87	1	XVal Session 87-Typing - Text-1		2012-07-18 14:23:52.829000
	Edit pad (rev 1376)		sluggo	cv411	XVal Session 87	1	XVal Session 87-Typing - Text-1		2012-07-18 14:23:53.617000
	Edit pad (rev 1377)		charles	cv410	XVal Session 87	1	XVal Session 87-Typing - Text-1		2012-07-18 14:23:53.887000
	Edit pad (rev 1378)		sluggo	cv411	XVal Session 87	1	XVal Session 87-Typing - Text-1		2012-07-18 14:23:54.117000
	Edit pad (rev 1379)		Jamey	cv409	XVal Session 87	1	XVal Session 87-Typing - Text-1		2012-07-18 14:23:54.209000
	Edit pad (rev 1380)		charles	cv410	XVal Session 87	1	XVal Session 87-Typing - Text-1		2012-07-18 14:23:54.560000
	Edit pad (rev 1381)		sluggo	cv411	XVal Session 87	1	XVal Session 87-Typing - Text-1		2012-07-18 14:23:54.617000
	Edit pad (rev 1382)		Jamey	cv409	XVal Session 87	1	XVal Session 87-Typing - Text-1		2012-07-18 14:23:54.788000
	Edit pad (rev 1383)		sluggo	cv411	XVal Session 87	1	XVal Session 87-Typing - Text-1		2012-07-18 14:23:55.117000
	Edit pad (rev 1384)		Jamey	cv409	XVal Session 87	1	XVal Session 87-Typing - Text-1		2012-07-18 14:23:55.289000
	Edit pad (rev 1385)		charles	cv410	XVal Session 87	1	XVal Session 87-Typing - Text-1		2012-07-18 14:23:55.520000
	Edit pad (rev 1386)		sluggo	cv411	XVal Session 87	1	XVal Session 87-Typing - Text-1		2012-07-18 14:23:55.615000
	Edit pad (rev 1387)		Jamey	cv409	XVal Session 87	1	XVal Session 87-Typing - Text-1		2012-07-18 14:23:55.790000
	Edit pad (rev 1388)		sluggo	cv411	XVal Session 87	1	XVal Session 87-Typing - Text-1		2012-07-18 14:23:56.116000
	Edit pad (rev 1389)		Jamey	cv409	XVal Session 87	1	XVal Session 87-Typing - Text-1		2012-07-18 14:23:56.290000
	Edit pad (rev 1390)		sluggo	cv411	XVal Session 87	1	XVal Session 87-Typing - Text-1		2012-07-18 14:23:56.616000
	Edit pad (rev 1391)		Jamey	cv409	XVal Session 87	1	XVal Session 87-Typing - Text-1		2012-07-18 14:23:56.789000
	Edit pad (rev 1392)		sluggo	cv411	XVal Session 87	1	XVal Session 87-Typing - Text-1		2012-07-18 14:23:57.117000
	Edit pad (rev 1393)		charles	cv410	XVal Session 87	1	XVal Session 87-Typing - Text-1		2012-07-18 14:23:57.158000
	Edit pad (rev 1394)		Jamey	cv409	XVal Session 87	1	XVal Session 87-Typing - Text-1		2012-07-18 14:23:57.290000
	Edit pad (rev 1395)		sluggo	cv411	XVal Session 87	1	XVal Session 87-Typing - Text-1		2012-07-18 14:23:57.622000
	Edit pad (rev 1396)		charles	cv410	XVal Session 87	1	XVal Session 87-Typing - Text-1		2012-07-18 14:23:57.660000
	Edit pad (rev 1397)		Jamey	cv409	XVal Session 87	1	XVal Session 87-Typing - Text-1		2012-07-18 14:23:57.791000
	Edit pad (rev 1398)		sluggo	cv411	XVal Session 87	1	XVal Session 87-Typing - Text-1		2012-07-18 14:23:58.123000
	Edit pad (rev 1399)		Jamey	cv409	XVal Session 87	1	XVal Session 87-Typing - Text-1		2012-07-18 14:23:58.290000
	Edit pad (rev 1400)		sluggo	cv411	XVal Session 87	1	XVal Session 87-Typing - Text-1		2012-07-18 14:23:58.625000
	Edit pad (rev 1401)		Jamey	cv409	XVal Session 87	1	XVal Session 87-Typing - Text-1		2012-07-18 14:23:58.790000
	Edit pad (rev 1402)		sluggo	cv411	XVal Session 87	1	XVal Session 87-Typing - Text-1		2012-07-18 14:23:59.132000
	Edit pad (rev 1403)		Jamey	cv409	XVal Session 87	1	XVal Session 87-Typing - Text-1		2012-07-18 14:23:59.289000
	Edit pad (rev 1404)		sluggo	cv411	XVal Session 87	1	XVal Session 87-Typing - Text-1		2012-07-18 14:23:59.631000
	Edit pad (rev 1405)		Jamey	cv409	XVal Session 87	1	XVal Session 87-Typing - Text-1		2012-07-18 14:23:59.791000
	Edit pad (rev 1406)		charles	cv410	XVal Session 87	1	XVal Session 87-Typing - Text-1		2012-07-18 14:23:59.899000
	Edit pad (rev 1407)		sluggo	cv411	XVal Session 87	1	XVal Session 87-Typing - Text-1		2012-07-18 14:24:00.137000
	Edit pad (rev 1408)		sluggo	cv411	XVal Session 87	1	XVal Session 87-Typing - Text-1		2012-07-18 14:24:00.639000
	Edit pad (rev 1409)		sluggo	cv411	XVal Session 87	1	XVal Session 87-Typing - Text-1		2012-07-18 14:24:01.140000
	Edit pad (rev 1410)		Jamey	cv409	XVal Session 87	1	XVal Session 87-Typing - Text-1		2012-07-18 14:24:01.248000
	Edit pad (rev 1411)		charles	cv410	XVal Session 87	1	XVal Session 87-Typing - Text-1		2012-07-18 14:24:01.607000
	Edit pad (rev 1412)		sluggo	cv411	XVal Session 87	1	XVal Session 87-Typing - Text-1		2012-07-18 14:24:01.651000
	Edit pad (rev 1413)		Jamey	cv409	XVal Session 87	1	XVal Session 87-Typing - Text-1		2012-07-18 14:24:01.873000
	Edit pad (rev 1414)		sluggo	cv411	XVal Session 87	1	XVal Session 87-Typing - Text-1		2012-07-18 14:24:02.152000
	Edit pad (rev 1415)		Jamey	cv409	XVal Session 87	1	XVal Session 87-Typing - Text-1		2012-07-18 14:24:02.373000
	Edit pad (rev 1416)		sluggo	cv411	XVal Session 87	1	XVal Session 87-Typing - Text-1		2012-07-18 14:24:02.658000
	Edit pad (rev 1417)		Jamey	cv409	XVal Session 87	1	XVal Session 87-Typing - Text-1		2012-07-18 14:24:02.873000
	Edit pad (rev 1418)		sluggo	cv411	XVal Session 87	1	XVal Session 87-Typing - Text-1		2012-07-18 14:24:03.158000
	Edit pad (rev 1419)		Jamey	cv409	XVal Session 87	1	XVal Session 87-Typing - Text-1		2012-07-18 14:24:03.375000
	Edit pad (rev 1420)		sluggo	cv411	XVal Session 87	1	XVal Session 87-Typing - Text-1		2012-07-18 14:24:03.658000
	Edit pad (rev 1421)		Jamey	cv409	XVal Session 87	1	XVal Session 87-Typing - Text-1		2012-07-18 14:24:03.876000
46702	Load Workspace			cv409	XVal Session 87	1	XVal Session 87-Typing - Text-1	192.54.222.3	2012-07-18 14:24:04
	Edit pad (rev 1422)		sluggo	cv411	XVal Session 87	1	XVal Session 87-Typing - Text-1		2012-07-18 14:24:04.158000
	Edit pad (rev 1423)		sluggo	cv411	XVal Session 87	1	XVal Session 87-Typing - Text-1		2012-07-18 14:24:04.672000
	Edit pad (rev 1424)		charles	cv410	XVal Session 87	1	XVal Session 87-Typing - Text-1		2012-07-18 14:24:05.046000
	Edit pad (rev 1425)		sluggo	cv411	XVal Session 87	1	XVal Session 87-Typing - Text-1		2012-07-18 14:24:05.170000
	Edit pad (rev 1426)		sluggo	cv411	XVal Session 87	1	XVal Session 87-Typing - Text-1		2012-07-18 14:24:05.795000
	Edit pad (rev 1427)		sluggo	cv411	XVal Session 87	1	XVal Session 87-Typing - Text-1		2012-07-18 14:24:06.296000
	Edit pad (rev 1428)		sluggo	cv411	XVal Session 87	1	XVal Session 87-Typing - Text-1		2012-07-18 14:24:06.795000
	Edit pad (rev 1429)		Jamey	cv409	XVal Session 87	1	XVal Session 87-Typing - Text-1		2012-07-18 14:24:07.072000
	Edit pad (rev 1430)		sluggo	cv411	XVal Session 87	1	XVal Session 87-Typing - Text-1		2012-07-18 14:24:07.295000
	Edit pad (rev 1431)		Jamey	cv409	XVal Session 87	1	XVal Session 87-Typing - Text-1		2012-07-18 14:24:07.637000
	Edit pad (rev 1432)		sluggo	cv411	XVal Session 87	1	XVal Session 87-Typing - Text-1		2012-07-18 14:24:07.879000
	Edit pad (rev 1433)		Rose	cv408	XVal Session 87	1	XVal Session 87-Typing - Text-1		2012-07-18 14:24:07.983000
	Edit pad (rev 1434)		Jamey	cv409	XVal Session 87	1	XVal Session 87-Typing - Text-1		2012-07-18 14:24:08.139000
	Edit pad (rev 1435)		sluggo	cv411	XVal Session 87	1	XVal Session 87-Typing - Text-1		2012-07-18 14:24:08.379000
	Edit pad (rev 1436)		sluggo	cv411	XVal Session 87	1	XVal Session 87-Typing - Text-1		2012-07-18 14:24:08.878000
	Edit pad (rev 1437)		Rose	cv408	XVal Session 87	1	XVal Session 87-Typing - Text-1		2012-07-18 14:24:09.093000
	Edit pad (rev 1438)		sluggo	cv411	XVal Session 87	1	XVal Session 87-Typing - Text-1		2012-07-18 14:24:09.475000
	Edit pad (rev 1439)		Rose	cv408	XVal Session 87	1	XVal Session 87-Typing - Text-1		2012-07-18 14:24:09.588000
	Edit pad (rev 1440)		sluggo	cv411	XVal Session 87	1	XVal Session 87-Typing - Text-1		2012-07-18 14:24:09.975000
	Edit pad (rev 1441)		Rose	cv408	XVal Session 87	1	XVal Session 87-Typing - Text-1		2012-07-18 14:24:10.096000
	Edit pad (rev 1442)		charles	cv410	XVal Session 87	1	XVal Session 87-Typing - Text-1		2012-07-18 14:24:10.144000
	Edit pad (rev 1443)		Jamey	cv409	XVal Session 87	1	XVal Session 87-Typing - Text-1		2012-07-18 14:24:10.430000
	Edit pad (rev 1444)		sluggo	cv411	XVal Session 87	1	XVal Session 87-Typing - Text-1		2012-07-18 14:24:10.479000
	Edit pad (rev 1445)		charles	cv410	XVal Session 87	1	XVal Session 87-Typing - Text-1		2012-07-18 14:24:10.642000
	Edit pad (rev 1446)		Jamey	cv409	XVal Session 87	1	XVal Session 87-Typing - Text-1		2012-07-18 14:24:10.930000
	Edit pad (rev 1447)		sluggo	cv411	XVal Session 87	1	XVal Session 87-Typing - Text-1		2012-07-18 14:24:10.977000
	Edit pad (rev 1448)		charles	cv410	XVal Session 87	1	XVal Session 87-Typing - Text-1		2012-07-18 14:24:11.147000
	Edit pad (rev 1449)		Jamey	cv409	XVal Session 87	1	XVal Session 87-Typing - Text-1		2012-07-18 14:24:11.429000
	Edit pad (rev 1450)		sluggo	cv411	XVal Session 87	1	XVal Session 87-Typing - Text-1		2012-07-18 14:24:11.476000
	Edit pad (rev 1451)		charles	cv410	XVal Session 87	1	XVal Session 87-Typing - Text-1		2012-07-18 14:24:11.649000
	Edit pad (rev 1452)		Jamey	cv409	XVal Session 87	1	XVal Session 87-Typing - Text-1		2012-07-18 14:24:11.930000
	Edit pad (rev 1453)		sluggo	cv411	XVal Session 87	1	XVal Session 87-Typing - Text-1		2012-07-18 14:24:11.984000
	Edit pad (rev 1454)		charles	cv410	XVal Session 87	1	XVal Session 87-Typing - Text-1		2012-07-18 14:24:12.148000
	Edit pad (rev 1455)		sluggo	cv411	XVal Session 87	1	XVal Session 87-Typing - Text-1		2012-07-18 14:24:12.487000
	Edit pad (rev 1456)		charles	cv410	XVal Session 87	1	XVal Session 87-Typing - Text-1		2012-07-18 14:24:12.649000
	Edit pad (rev 1457)		sluggo	cv411	XVal Session 87	1	XVal Session 87-Typing - Text-1		2012-07-18 14:24:12.992000
	Edit pad (rev 1458)		charles	cv410	XVal Session 87	1	XVal Session 87-Typing - Text-1		2012-07-18 14:24:13.149000
	Edit pad (rev 1459)		sluggo	cv411	XVal Session 87	1	XVal Session 87-Typing - Text-1		2012-07-18 14:24:13.492000
	Edit pad (rev 1460)		Jamey	cv409	XVal Session 87	1	XVal Session 87-Typing - Text-1		2012-07-18 14:24:13.834000
	Edit pad (rev 1461)		sluggo	cv411	XVal Session 87	1	XVal Session 87-Typing - Text-1		2012-07-18 14:24:13.991000
	Edit pad (rev 1462)		Jamey	cv409	XVal Session 87	1	XVal Session 87-Typing - Text-1		2012-07-18 14:24:14.333000
	Edit pad (rev 1463)		sluggo	cv411	XVal Session 87	1	XVal Session 87-Typing - Text-1		2012-07-18 14:24:14.489000
	Edit pad (rev 1464)		charles	cv410	XVal Session 87	1	XVal Session 87-Typing - Text-1		2012-07-18 14:24:15.156000
	Edit pad (rev 1465)		Jamey	cv409	XVal Session 87	1	XVal Session 87-Typing - Text-1		2012-07-18 14:24:15.191000
	Edit pad (rev 1466)		Rose	cv408	XVal Session 87	1	XVal Session 87-Typing - Text-1		2012-07-18 14:24:15.603000
	Edit pad (rev 1467)		charles	cv410	XVal Session 87	1	XVal Session 87-Typing - Text-1		2012-07-18 14:24:15.663000
	Edit pad (rev 1468)		Jamey	cv409	XVal Session 87	1	XVal Session 87-Typing - Text-1		2012-07-18 14:24:15.692000
	Edit pad (rev 1469)		Rose	cv408	XVal Session 87	1	XVal Session 87-Typing - Text-1		2012-07-18 14:24:16.099000
	Edit pad (rev 1470)		charles	cv410	XVal Session 87	1	XVal Session 87-Typing - Text-1		2012-07-18 14:24:16.163000
	Edit pad (rev 1471)		Jamey	cv409	XVal Session 87	1	XVal Session 87-Typing - Text-1		2012-07-18 14:24:16.192000
	Edit pad (rev 1472)		Rose	cv408	XVal Session 87	1	XVal Session 87-Typing - Text-1		2012-07-18 14:24:16.600000
	Edit pad (rev 1473)		charles	cv410	XVal Session 87	1	XVal Session 87-Typing - Text-1		2012-07-18 14:24:16.665000
	Edit pad (rev 1474)		sluggo	cv411	XVal Session 87	1	XVal Session 87-Typing - Text-1		2012-07-18 14:24:16.714000
	Edit pad (rev 1475)		Rose	cv408	XVal Session 87	1	XVal Session 87-Typing - Text-1		2012-07-18 14:24:17.100000
	Edit pad (rev 1476)		sluggo	cv411	XVal Session 87	1	XVal Session 87-Typing - Text-1		2012-07-18 14:24:17.214000
	Edit pad (rev 1477)		Rose	cv408	XVal Session 87	1	XVal Session 87-Typing - Text-1		2012-07-18 14:24:17.603000
	Edit pad (rev 1478)		charles	cv410	XVal Session 87	1	XVal Session 87-Typing - Text-1		2012-07-18 14:24:17.635000
	Edit pad (rev 1479)		sluggo	cv411	XVal Session 87	1	XVal Session 87-Typing - Text-1		2012-07-18 14:24:17.714000
	Edit pad (rev 1480)		Jamey	cv409	XVal Session 87	1	XVal Session 87-Typing - Text-1		2012-07-18 14:24:17.946000
	Edit pad (rev 1481)		charles	cv410	XVal Session 87	1	XVal Session 87-Typing - Text-1		2012-07-18 14:24:18.134000
	Edit pad (rev 1482)		sluggo	cv411	XVal Session 87	1	XVal Session 87-Typing - Text-1		2012-07-18 14:24:18.216000
	Edit pad (rev 1483)		Jamey	cv409	XVal Session 87	1	XVal Session 87-Typing - Text-1		2012-07-18 14:24:18.474000
	Edit pad (rev 1484)		charles	cv410	XVal Session 87	1	XVal Session 87-Typing - Text-1		2012-07-18 14:24:18.648000
	Edit pad (rev 1485)		sluggo	cv411	XVal Session 87	1	XVal Session 87-Typing - Text-1		2012-07-18 14:24:18.716000
	Edit pad (rev 1486)		Jamey	cv409	XVal Session 87	1	XVal Session 87-Typing - Text-1		2012-07-18 14:24:18.987000
	Edit pad (rev 1487)		charles	cv410	XVal Session 87	1	XVal Session 87-Typing - Text-1		2012-07-18 14:24:19.207000
	Edit pad (rev 1488)		sluggo	cv411	XVal Session 87	1	XVal Session 87-Typing - Text-1		2012-07-18 14:24:19.217000
	Edit pad (rev 1489)		Jamey	cv409	XVal Session 87	1	XVal Session 87-Typing - Text-1		2012-07-18 14:24:19.488000
	Edit pad (rev 1490)		charles	cv410	XVal Session 87	1	XVal Session 87-Typing - Text-1		2012-07-18 14:24:19.944000
	Edit pad (rev 1491)		Jamey	cv409	XVal Session 87	1	XVal Session 87-Typing - Text-1		2012-07-18 14:24:19.988000
	Edit pad (rev 1492)		sluggo	cv411	XVal Session 87	1	XVal Session 87-Typing - Text-1		2012-07-18 14:24:20.377000
	Edit pad (rev 1493)		Jamey	cv409	XVal Session 87	1	XVal Session 87-Typing - Text-1		2012-07-18 14:24:20.487000
	Edit pad (rev 1494)		charles	cv410	XVal Session 87	1	XVal Session 87-Typing - Text-1		2012-07-18 14:24:20.516000
	Edit pad (rev 1495)		sluggo	cv411	XVal Session 87	1	XVal Session 87-Typing - Text-1		2012-07-18 14:24:20.876000
	Edit pad (rev 1496)		Jamey	cv409	XVal Session 87	1	XVal Session 87-Typing - Text-1		2012-07-18 14:24:20.987000
	Edit pad (rev 1497)		charles	cv410	XVal Session 87	1	XVal Session 87-Typing - Text-1		2012-07-18 14:24:21.014000
	Edit pad (rev 1498)		sluggo	cv411	XVal Session 87	1	XVal Session 87-Typing - Text-1		2012-07-18 14:24:21.381000
	Edit pad (rev 1499)		charles	cv410	XVal Session 87	1	XVal Session 87-Typing - Text-1		2012-07-18 14:24:21.515000
	Edit pad (rev 1500)		Jamey	cv409	XVal Session 87	1	XVal Session 87-Typing - Text-1		2012-07-18 14:24:21.691000
	Edit pad (rev 1501)		sluggo	cv411	XVal Session 87	1	XVal Session 87-Typing - Text-1		2012-07-18 14:24:21.880000
	Edit pad (rev 1502)		charles	cv410	XVal Session 87	1	XVal Session 87-Typing - Text-1		2012-07-18 14:24:22.015000
	Edit pad (rev 1503)		Jamey	cv409	XVal Session 87	1	XVal Session 87-Typing - Text-1		2012-07-18 14:24:22.189000
	Edit pad (rev 1504)		sluggo	cv411	XVal Session 87	1	XVal Session 87-Typing - Text-1		2012-07-18 14:24:22.382000
	Edit pad (rev 1505)		charles	cv410	XVal Session 87	1	XVal Session 87-Typing - Text-1		2012-07-18 14:24:22.519000
	Edit pad (rev 1506)		Jamey	cv409	XVal Session 87	1	XVal Session 87-Typing - Text-1		2012-07-18 14:24:22.690000
	Edit pad (rev 1507)		sluggo	cv411	XVal Session 87	1	XVal Session 87-Typing - Text-1		2012-07-18 14:24:22.883000
	Edit pad (rev 1508)		charles	cv410	XVal Session 87	1	XVal Session 87-Typing - Text-1		2012-07-18 14:24:23.041000
	Edit pad (rev 1509)		Jamey	cv409	XVal Session 87	1	XVal Session 87-Typing - Text-1		2012-07-18 14:24:23.190000
	Edit pad (rev 1510)		charles	cv410	XVal Session 87	1	XVal Session 87-Typing - Text-1		2012-07-18 14:24:23.544000
	Edit pad (rev 1511)		sluggo	cv411	XVal Session 87	1	XVal Session 87-Typing - Text-1		2012-07-18 14:24:23.772000
	Edit pad (rev 1512)		charles	cv410	XVal Session 87	1	XVal Session 87-Typing - Text-1		2012-07-18 14:24:24.152000
	Edit pad (rev 1513)		charles	cv410	XVal Session 87	1	XVal Session 87-Typing - Text-1		2012-07-18 14:24:24.652000
	Edit pad (rev 1514)		charles	cv410	XVal Session 87	1	XVal Session 87-Typing - Text-1		2012-07-18 14:24:25.151000
	Edit pad (rev 1515)		charles	cv410	XVal Session 87	1	XVal Session 87-Typing - Text-1		2012-07-18 14:24:25.651000
	Edit pad (rev 1516)		charles	cv410	XVal Session 87	1	XVal Session 87-Typing - Text-1		2012-07-18 14:24:26.153000
	Edit pad (rev 1517)		Jamey	cv409	XVal Session 87	1	XVal Session 87-Typing - Text-1		2012-07-18 14:24:26.423000
	Edit pad (rev 1518)		charles	cv410	XVal Session 87	1	XVal Session 87-Typing - Text-1		2012-07-18 14:24:26.652000
	Edit pad (rev 1519)		sluggo	cv411	XVal Session 87	1	XVal Session 87-Typing - Text-1		2012-07-18 14:24:26.683000
	Edit pad (rev 1520)		Jamey	cv409	XVal Session 87	1	XVal Session 87-Typing - Text-1		2012-07-18 14:24:27.178000
	Edit pad (rev 1521)		charles	cv410	XVal Session 87	1	XVal Session 87-Typing - Text-1		2012-07-18 14:24:27.437000
	Edit pad (rev 1522)		Jamey	cv409	XVal Session 87	1	XVal Session 87-Typing - Text-1		2012-07-18 14:24:27.677000
	Edit pad (rev 1523)		charles	cv410	XVal Session 87	1	XVal Session 87-Typing - Text-1		2012-07-18 14:24:27.934000
	Edit pad (rev 1524)		Jamey	cv409	XVal Session 87	1	XVal Session 87-Typing - Text-1		2012-07-18 14:24:28.177000
	Edit pad (rev 1525)		sluggo	cv411	XVal Session 87	1	XVal Session 87-Typing - Text-1		2012-07-18 14:24:28.617000
	Edit pad (rev 1526)		Jamey	cv409	XVal Session 87	1	XVal Session 87-Typing - Text-1		2012-07-18 14:24:28.707000
	Edit pad (rev 1527)		charles	cv410	XVal Session 87	1	XVal Session 87-Typing - Text-1		2012-07-18 14:24:28.768000
	Edit pad (rev 1528)		sluggo	cv411	XVal Session 87	1	XVal Session 87-Typing - Text-1		2012-07-18 14:24:29.118000
	Edit pad (rev 1529)		Jamey	cv409	XVal Session 87	1	XVal Session 87-Typing - Text-1		2012-07-18 14:24:29.208000
	Edit pad (rev 1530)		charles	cv410	XVal Session 87	1	XVal Session 87-Typing - Text-1		2012-07-18 14:24:29.298000
	Edit pad (rev 1531)		sluggo	cv411	XVal Session 87	1	XVal Session 87-Typing - Text-1		2012-07-18 14:24:29.618000
	Edit pad (rev 1532)		charles	cv410	XVal Session 87	1	XVal Session 87-Typing - Text-1		2012-07-18 14:24:29.770000
	Edit pad (rev 1533)		Jamey	cv409	XVal Session 87	1	XVal Session 87-Typing - Text-1		2012-07-18 14:24:29.838000
	Edit pad (rev 1534)		Jamey	cv409	XVal Session 87	1	XVal Session 87-Typing - Text-1		2012-07-18 14:24:30.339000
	Edit pad (rev 1535)		charles	cv410	XVal Session 87	1	XVal Session 87-Typing - Text-1		2012-07-18 14:24:30.343000
	Edit pad (rev 1536)		sluggo	cv411	XVal Session 87	1	XVal Session 87-Typing - Text-1		2012-07-18 14:24:30.393000
	Edit pad (rev 1537)		charles	cv410	XVal Session 87	1	XVal Session 87-Typing - Text-1		2012-07-18 14:24:30.770000
	Edit pad (rev 1538)		sluggo	cv411	XVal Session 87	1	XVal Session 87-Typing - Text-1		2012-07-18 14:24:30.894000
	Edit pad (rev 1539)		Jamey	cv409	XVal Session 87	1	XVal Session 87-Typing - Text-1		2012-07-18 14:24:30.939000
	Edit pad (rev 1540)		Rose	cv408	XVal Session 87	1	XVal Session 87-Typing - Text-1		2012-07-18 14:24:30.987000
	Edit pad (rev 1541)		sluggo	cv411	XVal Session 87	1	XVal Session 87-Typing - Text-1		2012-07-18 14:24:31.397000
	Edit pad (rev 1542)		Jamey	cv409	XVal Session 87	1	XVal Session 87-Typing - Text-1		2012-07-18 14:24:31.439000
	Edit pad (rev 1543)		Rose	cv408	XVal Session 87	1	XVal Session 87-Typing - Text-1		2012-07-18 14:24:31.673000
	Edit pad (rev 1544)		sluggo	cv411	XVal Session 87	1	XVal Session 87-Typing - Text-1		2012-07-18 14:24:31.897000
	Edit pad (rev 1545)		Jamey	cv409	XVal Session 87	1	XVal Session 87-Typing - Text-1		2012-07-18 14:24:31.937000
	Edit pad (rev 1546)		charles	cv410	XVal Session 87	1	XVal Session 87-Typing - Text-1		2012-07-18 14:24:32.183000
	Edit pad (rev 1547)		sluggo	cv411	XVal Session 87	1	XVal Session 87-Typing - Text-1		2012-07-18 14:24:32.396000
	Edit pad (rev 1548)		Jamey	cv409	XVal Session 87	1	XVal Session 87-Typing - Text-1		2012-07-18 14:24:32.440000
	Edit pad (rev 1549)		charles	cv410	XVal Session 87	1	XVal Session 87-Typing - Text-1		2012-07-18 14:24:32.683000
	Edit pad (rev 1550)		Jamey	cv409	XVal Session 87	1	XVal Session 87-Typing - Text-1		2012-07-18 14:24:32.939000
	Edit pad (rev 1551)		Rose	cv408	XVal Session 87	1	XVal Session 87-Typing - Text-1		2012-07-18 14:24:32.972000
	Edit pad (rev 1552)		charles	cv410	XVal Session 87	1	XVal Session 87-Typing - Text-1		2012-07-18 14:24:33.191000
	Edit pad (rev 1553)		Jamey	cv409	XVal Session 87	1	XVal Session 87-Typing - Text-1		2012-07-18 14:24:33.440000
	Edit pad (rev 1554)		sluggo	cv411	XVal Session 87	1	XVal Session 87-Typing - Text-1		2012-07-18 14:24:33.473000
	Edit pad (rev 1555)		Rose	cv408	XVal Session 87	1	XVal Session 87-Typing - Text-1		2012-07-18 14:24:33.681000
	Edit pad (rev 1556)		charles	cv410	XVal Session 87	1	XVal Session 87-Typing - Text-1		2012-07-18 14:24:33.692000
	Edit pad (rev 1557)		sluggo	cv411	XVal Session 87	1	XVal Session 87-Typing - Text-1		2012-07-18 14:24:33.972000
	Edit pad (rev 1558)		Rose	cv408	XVal Session 87	1	XVal Session 87-Typing - Text-1		2012-07-18 14:24:34.186000
	Edit pad (rev 1559)		charles	cv410	XVal Session 87	1	XVal Session 87-Typing - Text-1		2012-07-18 14:24:34.191000
	Edit pad (rev 1560)		Jamey	cv409	XVal Session 87	1	XVal Session 87-Typing - Text-1		2012-07-18 14:24:34.237000
	Edit pad (rev 1561)		sluggo	cv411	XVal Session 87	1	XVal Session 87-Typing - Text-1		2012-07-18 14:24:34.472000
	Edit pad (rev 1562)		Jamey	cv409	XVal Session 87	1	XVal Session 87-Typing - Text-1		2012-07-18 14:24:34.826000
	Edit pad (rev 1563)		sluggo	cv411	XVal Session 87	1	XVal Session 87-Typing - Text-1		2012-07-18 14:24:34.972000
	Edit pad (rev 1564)		Jamey	cv409	XVal Session 87	1	XVal Session 87-Typing - Text-1		2012-07-18 14:24:35.414000
	Edit pad (rev 1565)		charles	cv410	XVal Session 87	1	XVal Session 87-Typing - Text-1		2012-07-18 14:24:35.507000
	Edit pad (rev 1566)		sluggo	cv411	XVal Session 87	1	XVal Session 87-Typing - Text-1		2012-07-18 14:24:35.696000
	Edit pad (rev 1567)		Jamey	cv409	XVal Session 87	1	XVal Session 87-Typing - Text-1		2012-07-18 14:24:35.914000
	Edit pad (rev 1568)		sluggo	cv411	XVal Session 87	1	XVal Session 87-Typing - Text-1		2012-07-18 14:24:36.197000
	Edit pad (rev 1569)		Jamey	cv409	XVal Session 87	1	XVal Session 87-Typing - Text-1		2012-07-18 14:24:36.416000
	Edit pad (rev 1570)		charles	cv410	XVal Session 87	1	XVal Session 87-Typing - Text-1		2012-07-18 14:24:36.543000
	Edit pad (rev 1571)		sluggo	cv411	XVal Session 87	1	XVal Session 87-Typing - Text-1		2012-07-18 14:24:36.697000
	Edit pad (rev 1572)		Jamey	cv409	XVal Session 87	1	XVal Session 87-Typing - Text-1		2012-07-18 14:24:36.915000
	Edit pad (rev 1573)		charles	cv410	XVal Session 87	1	XVal Session 87-Typing - Text-1		2012-07-18 14:24:37.042000
	Edit pad (rev 1574)		sluggo	cv411	XVal Session 87	1	XVal Session 87-Typing - Text-1		2012-07-18 14:24:37.197000
	Edit pad (rev 1575)		Jamey	cv409	XVal Session 87	1	XVal Session 87-Typing - Text-1		2012-07-18 14:24:37.416000
	Edit pad (rev 1576)		charles	cv410	XVal Session 87	1	XVal Session 87-Typing - Text-1		2012-07-18 14:24:37.543000
	Edit pad (rev 1577)		sluggo	cv411	XVal Session 87	1	XVal Session 87-Typing - Text-1		2012-07-18 14:24:37.836000
	Edit pad (rev 1578)		Jamey	cv409	XVal Session 87	1	XVal Session 87-Typing - Text-1		2012-07-18 14:24:37.916000
	Edit pad (rev 1579)		charles	cv410	XVal Session 87	1	XVal Session 87-Typing - Text-1		2012-07-18 14:24:38.045000
	Edit pad (rev 1580)		sluggo	cv411	XVal Session 87	1	XVal Session 87-Typing - Text-1		2012-07-18 14:24:38.335000
	Edit pad (rev 1581)		Jamey	cv409	XVal Session 87	1	XVal Session 87-Typing - Text-1		2012-07-18 14:24:38.425000
	Edit pad (rev 1582)		charles	cv410	XVal Session 87	1	XVal Session 87-Typing - Text-1		2012-07-18 14:24:38.647000
	Edit pad (rev 1583)		sluggo	cv411	XVal Session 87	1	XVal Session 87-Typing - Text-1		2012-07-18 14:24:38.833000
	Edit pad (rev 1584)		Jamey	cv409	XVal Session 87	1	XVal Session 87-Typing - Text-1		2012-07-18 14:24:38.929000
	Edit pad (rev 1585)		sluggo	cv411	XVal Session 87	1	XVal Session 87-Typing - Text-1		2012-07-18 14:24:39.333000
	Edit pad (rev 1586)		Jamey	cv409	XVal Session 87	1	XVal Session 87-Typing - Text-1		2012-07-18 14:24:39.432000
	Edit pad (rev 1587)		charles	cv410	XVal Session 87	1	XVal Session 87-Typing - Text-1		2012-07-18 14:24:39.691000
	Edit pad (rev 1588)		sluggo	cv411	XVal Session 87	1	XVal Session 87-Typing - Text-1		2012-07-18 14:24:39.833000
	Edit pad (rev 1589)		charles	cv410	XVal Session 87	1	XVal Session 87-Typing - Text-1		2012-07-18 14:24:40.189000
	Edit pad (rev 1590)		sluggo	cv411	XVal Session 87	1	XVal Session 87-Typing - Text-1		2012-07-18 14:24:40.370000
	Edit pad (rev 1591)		Jamey	cv409	XVal Session 87	1	XVal Session 87-Typing - Text-1		2012-07-18 14:24:40.620000
	Edit pad (rev 1592)		sluggo	cv411	XVal Session 87	1	XVal Session 87-Typing - Text-1		2012-07-18 14:24:40.857000
	Edit pad (rev 1593)		charles	cv410	XVal Session 87	1	XVal Session 87-Typing - Text-1		2012-07-18 14:24:41.072000
	Edit pad (rev 1594)		Jamey	cv409	XVal Session 87	1	XVal Session 87-Typing - Text-1		2012-07-18 14:24:41.127000
	Edit pad (rev 1595)		sluggo	cv411	XVal Session 87	1	XVal Session 87-Typing - Text-1		2012-07-18 14:24:41.360000
	Edit pad (rev 1596)		charles	cv410	XVal Session 87	1	XVal Session 87-Typing - Text-1		2012-07-18 14:24:41.572000
	Edit pad (rev 1597)		Jamey	cv409	XVal Session 87	1	XVal Session 87-Typing - Text-1		2012-07-18 14:24:41.629000
	Edit pad (rev 1598)		sluggo	cv411	XVal Session 87	1	XVal Session 87-Typing - Text-1		2012-07-18 14:24:41.861000
	Edit pad (rev 1599)		charles	cv410	XVal Session 87	1	XVal Session 87-Typing - Text-1		2012-07-18 14:24:42.072000
	Edit pad (rev 1600)		Jamey	cv409	XVal Session 87	1	XVal Session 87-Typing - Text-1		2012-07-18 14:24:42.140000
	Edit pad (rev 1601)		sluggo	cv411	XVal Session 87	1	XVal Session 87-Typing - Text-1		2012-07-18 14:24:42.362000
	Edit pad (rev 1602)		charles	cv410	XVal Session 87	1	XVal Session 87-Typing - Text-1		2012-07-18 14:24:42.573000
	Edit pad (rev 1603)		Jamey	cv409	XVal Session 87	1	XVal Session 87-Typing - Text-1		2012-07-18 14:24:42.645000
	Edit pad (rev 1604)		Rose	cv408	XVal Session 87	1	XVal Session 87-Typing - Text-1		2012-07-18 14:24:42.790000
	Edit pad (rev 1605)		sluggo	cv411	XVal Session 87	1	XVal Session 87-Typing - Text-1		2012-07-18 14:24:42.861000
	Edit pad (rev 1606)		charles	cv410	XVal Session 87	1	XVal Session 87-Typing - Text-1		2012-07-18 14:24:43.073000
	Edit pad (rev 1607)		Rose	cv408	XVal Session 87	1	XVal Session 87-Typing - Text-1		2012-07-18 14:24:43.290000
	Edit pad (rev 1608)		sluggo	cv411	XVal Session 87	1	XVal Session 87-Typing - Text-1		2012-07-18 14:24:43.360000
	Edit pad (rev 1609)		charles	cv410	XVal Session 87	1	XVal Session 87-Typing - Text-1		2012-07-18 14:24:43.572000
	Edit pad (rev 1610)		sluggo	cv411	XVal Session 87	1	XVal Session 87-Typing - Text-1		2012-07-18 14:24:43.862000
	Edit pad (rev 1611)		charles	cv410	XVal Session 87	1	XVal Session 87-Typing - Text-1		2012-07-18 14:24:44.072000
	Edit pad (rev 1612)		sluggo	cv411	XVal Session 87	1	XVal Session 87-Typing - Text-1		2012-07-18 14:24:44.361000
	Edit pad (rev 1613)		Jamey	cv409	XVal Session 87	1	XVal Session 87-Typing - Text-1		2012-07-18 14:24:44.496000
	Edit pad (rev 1614)		sluggo	cv411	XVal Session 87	1	XVal Session 87-Typing - Text-1		2012-07-18 14:24:44.861000
	Edit pad (rev 1615)		Jamey	cv409	XVal Session 87	1	XVal Session 87-Typing - Text-1		2012-07-18 14:24:45.182000
	Edit pad (rev 1616)		sluggo	cv411	XVal Session 87	1	XVal Session 87-Typing - Text-1		2012-07-18 14:24:45.368000
	Edit pad (rev 1617)		charles	cv410	XVal Session 87	1	XVal Session 87-Typing - Text-1		2012-07-18 14:24:45.411000
	Edit pad (rev 1618)		Jamey	cv409	XVal Session 87	1	XVal Session 87-Typing - Text-1		2012-07-18 14:24:45.714000
	Edit pad (rev 1619)		sluggo	cv411	XVal Session 87	1	XVal Session 87-Typing - Text-1		2012-07-18 14:24:45.866000
	Edit pad (rev 1620)		Rose	cv408	XVal Session 87	1	XVal Session 87-Typing - Text-1		2012-07-18 14:24:46.014000
	Edit pad (rev 1621)		charles	cv410	XVal Session 87	1	XVal Session 87-Typing - Text-1		2012-07-18 14:24:46.050000
	Edit pad (rev 1622)		Jamey	cv409	XVal Session 87	1	XVal Session 87-Typing - Text-1		2012-07-18 14:24:46.215000
	Edit pad (rev 1623)		sluggo	cv411	XVal Session 87	1	XVal Session 87-Typing - Text-1		2012-07-18 14:24:46.368000
	Edit pad (rev 1624)		charles	cv410	XVal Session 87	1	XVal Session 87-Typing - Text-1		2012-07-18 14:24:46.554000
	Edit pad (rev 1625)		Jamey	cv409	XVal Session 87	1	XVal Session 87-Typing - Text-1		2012-07-18 14:24:46.713000
	Edit pad (rev 1626)		sluggo	cv411	XVal Session 87	1	XVal Session 87-Typing - Text-1		2012-07-18 14:24:46.867000
	Edit pad (rev 1627)		charles	cv410	XVal Session 87	1	XVal Session 87-Typing - Text-1		2012-07-18 14:24:47.053000
	Edit pad (rev 1628)		Jamey	cv409	XVal Session 87	1	XVal Session 87-Typing - Text-1		2012-07-18 14:24:47.317000
	Edit pad (rev 1629)		sluggo	cv411	XVal Session 87	1	XVal Session 87-Typing - Text-1		2012-07-18 14:24:47.375000
	Edit pad (rev 1630)		charles	cv410	XVal Session 87	1	XVal Session 87-Typing - Text-1		2012-07-18 14:24:47.556000
	Edit pad (rev 1631)		Jamey	cv409	XVal Session 87	1	XVal Session 87-Typing - Text-1		2012-07-18 14:24:47.825000
	Edit pad (rev 1632)		sluggo	cv411	XVal Session 87	1	XVal Session 87-Typing - Text-1		2012-07-18 14:24:47.874000
	Edit pad (rev 1633)		charles	cv410	XVal Session 87	1	XVal Session 87-Typing - Text-1		2012-07-18 14:24:48.101000
	Edit pad (rev 1634)		sluggo	cv411	XVal Session 87	1	XVal Session 87-Typing - Text-1		2012-07-18 14:24:48.374000
	Edit pad (rev 1635)		Jamey	cv409	XVal Session 87	1	XVal Session 87-Typing - Text-1		2012-07-18 14:24:48.444000
	Edit pad (rev 1636)		charles	cv410	XVal Session 87	1	XVal Session 87-Typing - Text-1		2012-07-18 14:24:48.600000
	Edit pad (rev 1637)		sluggo	cv411	XVal Session 87	1	XVal Session 87-Typing - Text-1		2012-07-18 14:24:48.874000
	Edit pad (rev 1638)		Jamey	cv409	XVal Session 87	1	XVal Session 87-Typing - Text-1		2012-07-18 14:24:48.944000
	Edit pad (rev 1639)		sluggo	cv411	XVal Session 87	1	XVal Session 87-Typing - Text-1		2012-07-18 14:24:49.373000
	Edit pad (rev 1640)		charles	cv410	XVal Session 87	1	XVal Session 87-Typing - Text-1		2012-07-18 14:24:49.493000
	Edit pad (rev 1641)		sluggo	cv411	XVal Session 87	1	XVal Session 87-Typing - Text-1		2012-07-18 14:24:49.873000
	Edit pad (rev 1642)		charles	cv410	XVal Session 87	1	XVal Session 87-Typing - Text-1		2012-07-18 14:24:49.993000
	Edit pad (rev 1643)		Jamey	cv409	XVal Session 87	1	XVal Session 87-Typing - Text-1		2012-07-18 14:24:50.026000
	Edit pad (rev 1644)		sluggo	cv411	XVal Session 87	1	XVal Session 87-Typing - Text-1		2012-07-18 14:24:50.374000
	Edit pad (rev 1645)		charles	cv410	XVal Session 87	1	XVal Session 87-Typing - Text-1		2012-07-18 14:24:50.500000
	Edit pad (rev 1646)		Jamey	cv409	XVal Session 87	1	XVal Session 87-Typing - Text-1		2012-07-18 14:24:50.530000
	Edit pad (rev 1647)		sluggo	cv411	XVal Session 87	1	XVal Session 87-Typing - Text-1		2012-07-18 14:24:50.894000
	Edit pad (rev 1648)		Rose	cv408	XVal Session 87	1	XVal Session 87-Typing - Text-1		2012-07-18 14:24:50.961000
	Edit pad (rev 1649)		charles	cv410	XVal Session 87	1	XVal Session 87-Typing - Text-1		2012-07-18 14:24:51
	Edit pad (rev 1650)		Jamey	cv409	XVal Session 87	1	XVal Session 87-Typing - Text-1		2012-07-18 14:24:51.032000
	Edit pad (rev 1651)		sluggo	cv411	XVal Session 87	1	XVal Session 87-Typing - Text-1		2012-07-18 14:24:51.375000
	Edit pad (rev 1652)		Rose	cv408	XVal Session 87	1	XVal Session 87-Typing - Text-1		2012-07-18 14:24:51.463000
	Edit pad (rev 1653)		charles	cv410	XVal Session 87	1	XVal Session 87-Typing - Text-1		2012-07-18 14:24:51.500000
	Edit pad (rev 1654)		Jamey	cv409	XVal Session 87	1	XVal Session 87-Typing - Text-1		2012-07-18 14:24:51.533000
	Edit pad (rev 1655)		sluggo	cv411	XVal Session 87	1	XVal Session 87-Typing - Text-1		2012-07-18 14:24:51.878000
	Edit pad (rev 1656)		Rose	cv408	XVal Session 87	1	XVal Session 87-Typing - Text-1		2012-07-18 14:24:51.963000
	Edit pad (rev 1657)		charles	cv410	XVal Session 87	1	XVal Session 87-Typing - Text-1		2012-07-18 14:24:52.299000
	Edit pad (rev 1658)		sluggo	cv411	XVal Session 87	1	XVal Session 87-Typing - Text-1		2012-07-18 14:24:52.378000
	Edit pad (rev 1659)		Rose	cv408	XVal Session 87	1	XVal Session 87-Typing - Text-1		2012-07-18 14:24:52.464000
	Edit pad (rev 1660)		charles	cv410	XVal Session 87	1	XVal Session 87-Typing - Text-1		2012-07-18 14:24:52.799000
	Edit pad (rev 1661)		Jamey	cv409	XVal Session 87	1	XVal Session 87-Typing - Text-1		2012-07-18 14:24:52.831000
	Edit pad (rev 1662)		sluggo	cv411	XVal Session 87	1	XVal Session 87-Typing - Text-1		2012-07-18 14:24:52.876000
	Edit pad (rev 1663)		charles	cv410	XVal Session 87	1	XVal Session 87-Typing - Text-1		2012-07-18 14:24:53.300000
	Edit pad (rev 1664)		sluggo	cv411	XVal Session 87	1	XVal Session 87-Typing - Text-1		2012-07-18 14:24:53.375000
	Edit pad (rev 1665)		Jamey	cv409	XVal Session 87	1	XVal Session 87-Typing - Text-1		2012-07-18 14:24:53.398000
	Edit pad (rev 1666)		charles	cv410	XVal Session 87	1	XVal Session 87-Typing - Text-1		2012-07-18 14:24:53.799000
	Edit pad (rev 1667)		sluggo	cv411	XVal Session 87	1	XVal Session 87-Typing - Text-1		2012-07-18 14:24:53.876000
	Edit pad (rev 1668)		Jamey	cv409	XVal Session 87	1	XVal Session 87-Typing - Text-1		2012-07-18 14:24:53.903000
	Edit pad (rev 1669)		charles	cv410	XVal Session 87	1	XVal Session 87-Typing - Text-1		2012-07-18 14:24:54.307000
	Edit pad (rev 1670)		sluggo	cv411	XVal Session 87	1	XVal Session 87-Typing - Text-1		2012-07-18 14:24:54.379000
	Edit pad (rev 1671)		Jamey	cv409	XVal Session 87	1	XVal Session 87-Typing - Text-1		2012-07-18 14:24:54.410000
	Edit pad (rev 1672)		charles	cv410	XVal Session 87	1	XVal Session 87-Typing - Text-1		2012-07-18 14:24:54.815000
	Edit pad (rev 1673)		sluggo	cv411	XVal Session 87	1	XVal Session 87-Typing - Text-1		2012-07-18 14:24:54.881000
	Edit pad (rev 1674)		Jamey	cv409	XVal Session 87	1	XVal Session 87-Typing - Text-1		2012-07-18 14:24:55.034000
	Edit pad (rev 1675)		charles	cv410	XVal Session 87	1	XVal Session 87-Typing - Text-1		2012-07-18 14:24:55.317000
	Edit pad (rev 1676)		sluggo	cv411	XVal Session 87	1	XVal Session 87-Typing - Text-1		2012-07-18 14:24:55.382000
	Edit pad (rev 1677)		Jamey	cv409	XVal Session 87	1	XVal Session 87-Typing - Text-1		2012-07-18 14:24:55.611000
	Edit pad (rev 1678)		charles	cv410	XVal Session 87	1	XVal Session 87-Typing - Text-1		2012-07-18 14:24:55.819000
	Edit pad (rev 1679)		sluggo	cv411	XVal Session 87	1	XVal Session 87-Typing - Text-1		2012-07-18 14:24:55.881000
	Edit pad (rev 1680)		Jamey	cv409	XVal Session 87	1	XVal Session 87-Typing - Text-1		2012-07-18 14:24:56.044000
	Edit pad (rev 1681)		sluggo	cv411	XVal Session 87	1	XVal Session 87-Typing - Text-1		2012-07-18 14:24:56.387000
	Edit pad (rev 1682)		Jamey	cv409	XVal Session 87	1	XVal Session 87-Typing - Text-1		2012-07-18 14:24:56.542000
	Edit pad (rev 1683)		sluggo	cv411	XVal Session 87	1	XVal Session 87-Typing - Text-1		2012-07-18 14:24:56.886000
	Edit pad (rev 1684)		charles	cv410	XVal Session 87	1	XVal Session 87-Typing - Text-1		2012-07-18 14:24:57.274000
	Edit pad (rev 1685)		sluggo	cv411	XVal Session 87	1	XVal Session 87-Typing - Text-1		2012-07-18 14:24:57.386000
	Edit pad (rev 1686)		charles	cv410	XVal Session 87	1	XVal Session 87-Typing - Text-1		2012-07-18 14:24:57.777000
	Edit pad (rev 1687)		sluggo	cv411	XVal Session 87	1	XVal Session 87-Typing - Text-1		2012-07-18 14:24:57.886000
	Edit pad (rev 1688)		Jamey	cv409	XVal Session 87	1	XVal Session 87-Typing - Text-1		2012-07-18 14:24:58.247000
	Edit pad (rev 1689)		charles	cv410	XVal Session 87	1	XVal Session 87-Typing - Text-1		2012-07-18 14:24:58.280000
	Edit pad (rev 1690)		sluggo	cv411	XVal Session 87	1	XVal Session 87-Typing - Text-1		2012-07-18 14:24:58.396000
	Edit pad (rev 1691)		sluggo	cv411	XVal Session 87	1	XVal Session 87-Typing - Text-1		2012-07-18 14:24:58.900000
	Edit pad (rev 1692)		Jamey	cv409	XVal Session 87	1	XVal Session 87-Typing - Text-1		2012-07-18 14:24:59.109000
	Edit pad (rev 1693)		charles	cv410	XVal Session 87	1	XVal Session 87-Typing - Text-1		2012-07-18 14:24:59.232000
	Edit pad (rev 1694)		sluggo	cv411	XVal Session 87	1	XVal Session 87-Typing - Text-1		2012-07-18 14:24:59.403000
	Edit pad (rev 1695)		Jamey	cv409	XVal Session 87	1	XVal Session 87-Typing - Text-1		2012-07-18 14:24:59.610000
	Edit pad (rev 1696)		charles	cv410	XVal Session 87	1	XVal Session 87-Typing - Text-1		2012-07-18 14:24:59.733000
	Edit pad (rev 1697)		sluggo	cv411	XVal Session 87	1	XVal Session 87-Typing - Text-1		2012-07-18 14:24:59.907000
	Edit pad (rev 1698)		Jamey	cv409	XVal Session 87	1	XVal Session 87-Typing - Text-1		2012-07-18 14:25:00.116000
	Edit pad (rev 1699)		charles	cv410	XVal Session 87	1	XVal Session 87-Typing - Text-1		2012-07-18 14:25:00.241000
	Edit pad (rev 1700)		sluggo	cv411	XVal Session 87	1	XVal Session 87-Typing - Text-1		2012-07-18 14:25:00.405000
	Edit pad (rev 1701)		charles	cv410	XVal Session 87	1	XVal Session 87-Typing - Text-1		2012-07-18 14:25:00.742000
	Edit pad (rev 1702)		Jamey	cv409	XVal Session 87	1	XVal Session 87-Typing - Text-1		2012-07-18 14:25:00.795000
	Edit pad (rev 1703)		sluggo	cv411	XVal Session 87	1	XVal Session 87-Typing - Text-1		2012-07-18 14:25:00.907000
	Edit pad (rev 1704)		charles	cv410	XVal Session 87	1	XVal Session 87-Typing - Text-1		2012-07-18 14:25:01.243000
	Edit pad (rev 1705)		Jamey	cv409	XVal Session 87	1	XVal Session 87-Typing - Text-1		2012-07-18 14:25:01.295000
	Edit pad (rev 1706)		sluggo	cv411	XVal Session 87	1	XVal Session 87-Typing - Text-1		2012-07-18 14:25:01.406000
	Edit pad (rev 1707)		charles	cv410	XVal Session 87	1	XVal Session 87-Typing - Text-1		2012-07-18 14:25:01.744000
	Edit pad (rev 1708)		Jamey	cv409	XVal Session 87	1	XVal Session 87-Typing - Text-1		2012-07-18 14:25:01.809000
	Edit pad (rev 1709)		sluggo	cv411	XVal Session 87	1	XVal Session 87-Typing - Text-1		2012-07-18 14:25:01.906000
	Edit pad (rev 1710)		charles	cv410	XVal Session 87	1	XVal Session 87-Typing - Text-1		2012-07-18 14:25:02.245000
	Edit pad (rev 1711)		Jamey	cv409	XVal Session 87	1	XVal Session 87-Typing - Text-1		2012-07-18 14:25:02.312000
	Edit pad (rev 1712)		charles	cv410	XVal Session 87	1	XVal Session 87-Typing - Text-1		2012-07-18 14:25:02.745000
	Edit pad (rev 1713)		Jamey	cv409	XVal Session 87	1	XVal Session 87-Typing - Text-1		2012-07-18 14:25:02.811000
	Edit pad (rev 1714)		charles	cv410	XVal Session 87	1	XVal Session 87-Typing - Text-1		2012-07-18 14:25:04.059000
	Edit pad (rev 1715)		charles	cv410	XVal Session 87	1	XVal Session 87-Typing - Text-1		2012-07-18 14:25:04.559000
	Edit pad (rev 1716)		Jamey	cv409	XVal Session 87	1	XVal Session 87-Typing - Text-1		2012-07-18 14:25:05.028000
	Edit pad (rev 1717)		charles	cv410	XVal Session 87	1	XVal Session 87-Typing - Text-1		2012-07-18 14:25:05.060000
	Edit pad (rev 1718)		charles	cv410	XVal Session 87	1	XVal Session 87-Typing - Text-1		2012-07-18 14:25:05.568000
	Edit pad (rev 1719)		Jamey	cv409	XVal Session 87	1	XVal Session 87-Typing - Text-1		2012-07-18 14:25:05.814000
	Edit pad (rev 1720)		charles	cv410	XVal Session 87	1	XVal Session 87-Typing - Text-1		2012-07-18 14:25:06.067000
	Edit pad (rev 1721)		charles	cv410	XVal Session 87	1	XVal Session 87-Typing - Text-1		2012-07-18 14:25:06.568000
	Edit pad (rev 1722)		Jamey	cv409	XVal Session 87	1	XVal Session 87-Typing - Text-1		2012-07-18 14:25:06.929000
	Edit pad (rev 1723)		charles	cv410	XVal Session 87	1	XVal Session 87-Typing - Text-1		2012-07-18 14:25:07.067000
	Edit pad (rev 1724)		sluggo	cv411	XVal Session 87	1	XVal Session 87-Typing - Text-1		2012-07-18 14:25:07.335000
	Edit pad (rev 1725)		Jamey	cv409	XVal Session 87	1	XVal Session 87-Typing - Text-1		2012-07-18 14:25:07.432000
	Edit pad (rev 1726)		charles	cv410	XVal Session 87	1	XVal Session 87-Typing - Text-1		2012-07-18 14:25:07.805000
	Edit pad (rev 1727)		sluggo	cv411	XVal Session 87	1	XVal Session 87-Typing - Text-1		2012-07-18 14:25:07.845000
	Edit pad (rev 1728)		Jamey	cv409	XVal Session 87	1	XVal Session 87-Typing - Text-1		2012-07-18 14:25:08.099000
	Edit pad (rev 1729)		charles	cv410	XVal Session 87	1	XVal Session 87-Typing - Text-1		2012-07-18 14:25:08.304000
	Edit pad (rev 1730)		sluggo	cv411	XVal Session 87	1	XVal Session 87-Typing - Text-1		2012-07-18 14:25:08.345000
	Edit pad (rev 1731)		charles	cv410	XVal Session 87	1	XVal Session 87-Typing - Text-1		2012-07-18 14:25:08.807000
	Edit pad (rev 1732)		sluggo	cv411	XVal Session 87	1	XVal Session 87-Typing - Text-1		2012-07-18 14:25:08.846000
	Edit pad (rev 1733)		charles	cv410	XVal Session 87	1	XVal Session 87-Typing - Text-1		2012-07-18 14:25:09.307000
	Edit pad (rev 1734)		sluggo	cv411	XVal Session 87	1	XVal Session 87-Typing - Text-1		2012-07-18 14:25:09.349000
	Edit pad (rev 1735)		Jamey	cv409	XVal Session 87	1	XVal Session 87-Typing - Text-1		2012-07-18 14:25:09.466000
	Edit pad (rev 1736)		charles	cv410	XVal Session 87	1	XVal Session 87-Typing - Text-1		2012-07-18 14:25:09.807000
	Edit pad (rev 1737)		sluggo	cv411	XVal Session 87	1	XVal Session 87-Typing - Text-1		2012-07-18 14:25:09.878000
	Edit pad (rev 1738)		charles	cv410	XVal Session 87	1	XVal Session 87-Typing - Text-1		2012-07-18 14:25:10.306000
	Edit pad (rev 1739)		sluggo	cv411	XVal Session 87	1	XVal Session 87-Typing - Text-1		2012-07-18 14:25:10.391000
	Edit pad (rev 1740)		Jamey	cv409	XVal Session 87	1	XVal Session 87-Typing - Text-1		2012-07-18 14:25:10.732000
	Edit pad (rev 1741)		charles	cv410	XVal Session 87	1	XVal Session 87-Typing - Text-1		2012-07-18 14:25:10.812000
	Edit pad (rev 1742)		sluggo	cv411	XVal Session 87	1	XVal Session 87-Typing - Text-1		2012-07-18 14:25:11.047000
	Edit pad (rev 1743)		Jamey	cv409	XVal Session 87	1	XVal Session 87-Typing - Text-1		2012-07-18 14:25:11.263000
	Edit pad (rev 1744)		charles	cv410	XVal Session 87	1	XVal Session 87-Typing - Text-1		2012-07-18 14:25:11.316000
	Edit pad (rev 1745)		sluggo	cv411	XVal Session 87	1	XVal Session 87-Typing - Text-1		2012-07-18 14:25:11.546000
	Edit pad (rev 1746)		Jamey	cv409	XVal Session 87	1	XVal Session 87-Typing - Text-1		2012-07-18 14:25:11.786000
	Edit pad (rev 1747)		charles	cv410	XVal Session 87	1	XVal Session 87-Typing - Text-1		2012-07-18 14:25:11.948000
	Edit pad (rev 1748)		sluggo	cv411	XVal Session 87	1	XVal Session 87-Typing - Text-1		2012-07-18 14:25:12.047000
	Edit pad (rev 1749)		Jamey	cv409	XVal Session 87	1	XVal Session 87-Typing - Text-1		2012-07-18 14:25:12.288000
	Edit pad (rev 1750)		charles	cv410	XVal Session 87	1	XVal Session 87-Typing - Text-1		2012-07-18 14:25:12.448000
	Edit pad (rev 1751)		sluggo	cv411	XVal Session 87	1	XVal Session 87-Typing - Text-1		2012-07-18 14:25:12.545000
	Edit pad (rev 1752)		Jamey	cv409	XVal Session 87	1	XVal Session 87-Typing - Text-1		2012-07-18 14:25:12.788000
	Edit pad (rev 1753)		sluggo	cv411	XVal Session 87	1	XVal Session 87-Typing - Text-1		2012-07-18 14:25:13.048000
	Edit pad (rev 1754)		Jamey	cv409	XVal Session 87	1	XVal Session 87-Typing - Text-1		2012-07-18 14:25:13.288000
	Edit pad (rev 1755)		charles	cv410	XVal Session 87	1	XVal Session 87-Typing - Text-1		2012-07-18 14:25:13.319000
	Edit pad (rev 1756)		sluggo	cv411	XVal Session 87	1	XVal Session 87-Typing - Text-1		2012-07-18 14:25:13.547000
	Edit pad (rev 1757)		charles	cv410	XVal Session 87	1	XVal Session 87-Typing - Text-1		2012-07-18 14:25:13.820000
	Edit pad (rev 1758)		Jamey	cv409	XVal Session 87	1	XVal Session 87-Typing - Text-1		2012-07-18 14:25:13.864000
	Edit pad (rev 1759)		sluggo	cv411	XVal Session 87	1	XVal Session 87-Typing - Text-1		2012-07-18 14:25:14.048000
	Edit pad (rev 1760)		charles	cv410	XVal Session 87	1	XVal Session 87-Typing - Text-1		2012-07-18 14:25:14.320000
	Edit pad (rev 1761)		Jamey	cv409	XVal Session 87	1	XVal Session 87-Typing - Text-1		2012-07-18 14:25:14.363000
	Edit pad (rev 1762)		sluggo	cv411	XVal Session 87	1	XVal Session 87-Typing - Text-1		2012-07-18 14:25:14.550000
	Edit pad (rev 1763)		Jamey	cv409	XVal Session 87	1	XVal Session 87-Typing - Text-1		2012-07-18 14:25:14.876000
	Edit pad (rev 1764)		sluggo	cv411	XVal Session 87	1	XVal Session 87-Typing - Text-1		2012-07-18 14:25:15.048000
	Edit pad (rev 1765)		charles	cv410	XVal Session 87	1	XVal Session 87-Typing - Text-1		2012-07-18 14:25:15.338000
	Edit pad (rev 1766)		Jamey	cv409	XVal Session 87	1	XVal Session 87-Typing - Text-1		2012-07-18 14:25:15.396000
	Edit pad (rev 1767)		sluggo	cv411	XVal Session 87	1	XVal Session 87-Typing - Text-1		2012-07-18 14:25:15.550000
	Edit pad (rev 1768)		charles	cv410	XVal Session 87	1	XVal Session 87-Typing - Text-1		2012-07-18 14:25:15.838000
	Edit pad (rev 1769)		Jamey	cv409	XVal Session 87	1	XVal Session 87-Typing - Text-1		2012-07-18 14:25:15.905000
	Edit pad (rev 1770)		charles	cv410	XVal Session 87	1	XVal Session 87-Typing - Text-1		2012-07-18 14:25:16.339000
	Edit pad (rev 1771)		Jamey	cv409	XVal Session 87	1	XVal Session 87-Typing - Text-1		2012-07-18 14:25:16.407000
	Edit pad (rev 1772)		charles	cv410	XVal Session 87	1	XVal Session 87-Typing - Text-1		2012-07-18 14:25:16.846000
	Edit pad (rev 1773)		Jamey	cv409	XVal Session 87	1	XVal Session 87-Typing - Text-1		2012-07-18 14:25:16.909000
	Edit pad (rev 1774)		sluggo	cv411	XVal Session 87	1	XVal Session 87-Typing - Text-1		2012-07-18 14:25:17.871000
	Edit pad (rev 1775)		sluggo	cv411	XVal Session 87	1	XVal Session 87-Typing - Text-1		2012-07-18 14:25:18.375000
	Edit pad (rev 1776)		Jamey	cv409	XVal Session 87	1	XVal Session 87-Typing - Text-1		2012-07-18 14:25:18.513000
	Edit pad (rev 1777)		charles	cv410	XVal Session 87	1	XVal Session 87-Typing - Text-1		2012-07-18 14:25:18.659000
	Edit pad (rev 1778)		sluggo	cv411	XVal Session 87	1	XVal Session 87-Typing - Text-1		2012-07-18 14:25:18.876000
	Edit pad (rev 1779)		Jamey	cv409	XVal Session 87	1	XVal Session 87-Typing - Text-1		2012-07-18 14:25:19.013000
	Edit pad (rev 1780)		sluggo	cv411	XVal Session 87	1	XVal Session 87-Typing - Text-1		2012-07-18 14:25:19.376000
	Edit pad (rev 1781)		charles	cv410	XVal Session 87	1	XVal Session 87-Typing - Text-1		2012-07-18 14:25:19.471000
	Edit pad (rev 1782)		Jamey	cv409	XVal Session 87	1	XVal Session 87-Typing - Text-1		2012-07-18 14:25:19.513000
	Edit pad (rev 1783)		sluggo	cv411	XVal Session 87	1	XVal Session 87-Typing - Text-1		2012-07-18 14:25:19.877000
	Edit pad (rev 1784)		sluggo	cv411	XVal Session 87	1	XVal Session 87-Typing - Text-1		2012-07-18 14:25:20.377000
	Edit pad (rev 1785)		Jamey	cv409	XVal Session 87	1	XVal Session 87-Typing - Text-1		2012-07-18 14:25:20.635000
	Edit pad (rev 1786)		sluggo	cv411	XVal Session 87	1	XVal Session 87-Typing - Text-1		2012-07-18 14:25:20.878000
46707	Load Instructions			cv411	XVal Session 87	1	XVal Session 87-Typing - Numbers-1	192.54.222.3	2012-07-18 14:25:21
46708	Load Instructions			cv410	XVal Session 87	1	XVal Session 87-Typing - Numbers-1	192.54.222.3	2012-07-18 14:25:21
46709	Load Instructions			cv409	XVal Session 87	1	XVal Session 87-Typing - Numbers-1	192.54.222.3	2012-07-18 14:25:21
46710	Load Instructions			cv408	XVal Session 87	1	XVal Session 87-Typing - Numbers-1	18.111.22.173	2012-07-18 14:25:21
46719	Load Workspace			cv409	XVal Session 87	1	XVal Session 87-Typing - Numbers-1	192.54.222.3	2012-07-18 14:25:51
46720	Load Workspace			cv408	XVal Session 87	1	XVal Session 87-Typing - Numbers-1	18.111.22.173	2012-07-18 14:25:51
46721	Load Workspace			cv411	XVal Session 87	1	XVal Session 87-Typing - Numbers-1	192.54.222.3	2012-07-18 14:25:51
46722	Load Workspace			cv410	XVal Session 87	1	XVal Session 87-Typing - Numbers-1	192.54.222.3	2012-07-18 14:25:52
	Edit pad (rev 0)		charles	cv410	XVal Session 87	1	XVal Session 87-Typing - Numbers-1		2012-07-18 14:26:03.804000
	Edit pad (rev 1)		Rose	cv408	XVal Session 87	1	XVal Session 87-Typing - Numbers-1		2012-07-18 14:26:03.944000
	Edit pad (rev 2)		charles	cv410	XVal Session 87	1	XVal Session 87-Typing - Numbers-1		2012-07-18 14:26:04.352000
	Edit pad (rev 3)		charles	cv410	XVal Session 87	1	XVal Session 87-Typing - Numbers-1		2012-07-18 14:26:05.280000
	Edit pad (rev 4)		Rose	cv408	XVal Session 87	1	XVal Session 87-Typing - Numbers-1		2012-07-18 14:26:05.422000
	Edit pad (rev 5)		charles	cv410	XVal Session 87	1	XVal Session 87-Typing - Numbers-1		2012-07-18 14:26:05.781000
	Edit pad (rev 6)		charles	cv410	XVal Session 87	1	XVal Session 87-Typing - Numbers-1		2012-07-18 14:26:07.807000
	Edit pad (rev 7)		sluggo	cv411	XVal Session 87	1	XVal Session 87-Typing - Numbers-1		2012-07-18 14:26:10.973000
	Edit pad (rev 8)		sluggo	cv411	XVal Session 87	1	XVal Session 87-Typing - Numbers-1		2012-07-18 14:26:11.683000
	Edit pad (rev 9)		charles	cv410	XVal Session 87	1	XVal Session 87-Typing - Numbers-1		2012-07-18 14:26:12.470000
	Edit pad (rev 10)		sluggo	cv411	XVal Session 87	1	XVal Session 87-Typing - Numbers-1		2012-07-18 14:26:12.941000
	Edit pad (rev 11)		charles	cv410	XVal Session 87	1	XVal Session 87-Typing - Numbers-1		2012-07-18 14:26:12.970000
	Edit pad (rev 12)		sluggo	cv411	XVal Session 87	1	XVal Session 87-Typing - Numbers-1		2012-07-18 14:26:13.606000
	Edit pad (rev 13)		charles	cv410	XVal Session 87	1	XVal Session 87-Typing - Numbers-1		2012-07-18 14:26:13.858000
	Edit pad (rev 14)		charles	cv410	XVal Session 87	1	XVal Session 87-Typing - Numbers-1		2012-07-18 14:26:14.358000
	Edit pad (rev 15)		charles	cv410	XVal Session 87	1	XVal Session 87-Typing - Numbers-1		2012-07-18 14:26:14.858000
	Edit pad (rev 16)		charles	cv410	XVal Session 87	1	XVal Session 87-Typing - Numbers-1		2012-07-18 14:26:15.359000
	Edit pad (rev 17)		sluggo	cv411	XVal Session 87	1	XVal Session 87-Typing - Numbers-1		2012-07-18 14:26:15.744000
	Edit pad (rev 18)		sluggo	cv411	XVal Session 87	1	XVal Session 87-Typing - Numbers-1		2012-07-18 14:26:16.244000
	Edit pad (rev 19)		sluggo	cv411	XVal Session 87	1	XVal Session 87-Typing - Numbers-1		2012-07-18 14:26:16.982000
	Edit pad (rev 20)		charles	cv410	XVal Session 87	1	XVal Session 87-Typing - Numbers-1		2012-07-18 14:26:17.404000
	Edit pad (rev 21)		sluggo	cv411	XVal Session 87	1	XVal Session 87-Typing - Numbers-1		2012-07-18 14:26:17.479000
	Edit pad (rev 22)		charles	cv410	XVal Session 87	1	XVal Session 87-Typing - Numbers-1		2012-07-18 14:26:17.905000
	Edit pad (rev 23)		sluggo	cv411	XVal Session 87	1	XVal Session 87-Typing - Numbers-1		2012-07-18 14:26:18.157000
	Edit pad (rev 24)		charles	cv410	XVal Session 87	1	XVal Session 87-Typing - Numbers-1		2012-07-18 14:26:18.476000
	Edit pad (rev 25)		sluggo	cv411	XVal Session 87	1	XVal Session 87-Typing - Numbers-1		2012-07-18 14:26:18.657000
	Edit pad (rev 26)		charles	cv410	XVal Session 87	1	XVal Session 87-Typing - Numbers-1		2012-07-18 14:26:18.977000
	Edit pad (rev 27)		sluggo	cv411	XVal Session 87	1	XVal Session 87-Typing - Numbers-1		2012-07-18 14:26:19.269000
	Edit pad (rev 28)		charles	cv410	XVal Session 87	1	XVal Session 87-Typing - Numbers-1		2012-07-18 14:26:19.475000
	Edit pad (rev 29)		sluggo	cv411	XVal Session 87	1	XVal Session 87-Typing - Numbers-1		2012-07-18 14:26:19.990000
	Edit pad (rev 30)		sluggo	cv411	XVal Session 87	1	XVal Session 87-Typing - Numbers-1		2012-07-18 14:26:20.627000
	Edit pad (rev 31)		sluggo	cv411	XVal Session 87	1	XVal Session 87-Typing - Numbers-1		2012-07-18 14:26:21.127000
	Edit pad (rev 32)		charles	cv410	XVal Session 87	1	XVal Session 87-Typing - Numbers-1		2012-07-18 14:26:21.310000
	Edit pad (rev 33)		sluggo	cv411	XVal Session 87	1	XVal Session 87-Typing - Numbers-1		2012-07-18 14:26:21.627000
	Edit pad (rev 34)		charles	cv410	XVal Session 87	1	XVal Session 87-Typing - Numbers-1		2012-07-18 14:26:21.812000
	Edit pad (rev 35)		sluggo	cv411	XVal Session 87	1	XVal Session 87-Typing - Numbers-1		2012-07-18 14:26:22.143000
	Edit pad (rev 36)		charles	cv410	XVal Session 87	1	XVal Session 87-Typing - Numbers-1		2012-07-18 14:26:22.310000
	Edit pad (rev 37)		sluggo	cv411	XVal Session 87	1	XVal Session 87-Typing - Numbers-1		2012-07-18 14:26:22.659000
	Edit pad (rev 38)		charles	cv410	XVal Session 87	1	XVal Session 87-Typing - Numbers-1		2012-07-18 14:26:22.810000
	Edit pad (rev 39)		sluggo	cv411	XVal Session 87	1	XVal Session 87-Typing - Numbers-1		2012-07-18 14:26:23.157000
	Edit pad (rev 40)		sluggo	cv411	XVal Session 87	1	XVal Session 87-Typing - Numbers-1		2012-07-18 14:26:24.048000
	Edit pad (rev 41)		sluggo	cv411	XVal Session 87	1	XVal Session 87-Typing - Numbers-1		2012-07-18 14:26:24.548000
	Edit pad (rev 42)		sluggo	cv411	XVal Session 87	1	XVal Session 87-Typing - Numbers-1		2012-07-18 14:26:25.545000
	Edit pad (rev 43)		charles	cv410	XVal Session 87	1	XVal Session 87-Typing - Numbers-1		2012-07-18 14:26:25.583000
	Edit pad (rev 44)		charles	cv410	XVal Session 87	1	XVal Session 87-Typing - Numbers-1		2012-07-18 14:26:26.082000
	Edit pad (rev 45)		charles	cv410	XVal Session 87	1	XVal Session 87-Typing - Numbers-1		2012-07-18 14:26:26.959000
	Edit pad (rev 46)		sluggo	cv411	XVal Session 87	1	XVal Session 87-Typing - Numbers-1		2012-07-18 14:26:27.502000
	Edit pad (rev 47)		charles	cv410	XVal Session 87	1	XVal Session 87-Typing - Numbers-1		2012-07-18 14:26:27.824000
	Edit pad (rev 48)		sluggo	cv411	XVal Session 87	1	XVal Session 87-Typing - Numbers-1		2012-07-18 14:26:28.024000
	Edit pad (rev 49)		charles	cv410	XVal Session 87	1	XVal Session 87-Typing - Numbers-1		2012-07-18 14:26:28.370000
	Edit pad (rev 50)		sluggo	cv411	XVal Session 87	1	XVal Session 87-Typing - Numbers-1		2012-07-18 14:26:28.502000
	Edit pad (rev 51)		sluggo	cv411	XVal Session 87	1	XVal Session 87-Typing - Numbers-1		2012-07-18 14:26:29.002000
	Edit pad (rev 52)		sluggo	cv411	XVal Session 87	1	XVal Session 87-Typing - Numbers-1		2012-07-18 14:26:29.502000
	Edit pad (rev 53)		sluggo	cv411	XVal Session 87	1	XVal Session 87-Typing - Numbers-1		2012-07-18 14:26:30.002000
	Edit pad (rev 54)		sluggo	cv411	XVal Session 87	1	XVal Session 87-Typing - Numbers-1		2012-07-18 14:26:30.503000
	Edit pad (rev 55)		sluggo	cv411	XVal Session 87	1	XVal Session 87-Typing - Numbers-1		2012-07-18 14:26:31.002000
	Edit pad (rev 56)		charles	cv410	XVal Session 87	1	XVal Session 87-Typing - Numbers-1		2012-07-18 14:26:31.385000
	Edit pad (rev 57)		sluggo	cv411	XVal Session 87	1	XVal Session 87-Typing - Numbers-1		2012-07-18 14:26:31.565000
	Edit pad (rev 58)		sluggo	cv411	XVal Session 87	1	XVal Session 87-Typing - Numbers-1		2012-07-18 14:26:32.066000
	Edit pad (rev 59)		charles	cv410	XVal Session 87	1	XVal Session 87-Typing - Numbers-1		2012-07-18 14:26:32.487000
	Edit pad (rev 60)		sluggo	cv411	XVal Session 87	1	XVal Session 87-Typing - Numbers-1		2012-07-18 14:26:32.574000
	Edit pad (rev 61)		charles	cv410	XVal Session 87	1	XVal Session 87-Typing - Numbers-1		2012-07-18 14:26:32.988000
	Edit pad (rev 62)		sluggo	cv411	XVal Session 87	1	XVal Session 87-Typing - Numbers-1		2012-07-18 14:26:33.125000
	Edit pad (rev 63)		charles	cv410	XVal Session 87	1	XVal Session 87-Typing - Numbers-1		2012-07-18 14:26:33.487000
	Edit pad (rev 64)		charles	cv410	XVal Session 87	1	XVal Session 87-Typing - Numbers-1		2012-07-18 14:26:33.987000
	Edit pad (rev 65)		sluggo	cv411	XVal Session 87	1	XVal Session 87-Typing - Numbers-1		2012-07-18 14:26:34.466000
	Edit pad (rev 66)		charles	cv410	XVal Session 87	1	XVal Session 87-Typing - Numbers-1		2012-07-18 14:26:34.632000
	Edit pad (rev 67)		sluggo	cv411	XVal Session 87	1	XVal Session 87-Typing - Numbers-1		2012-07-18 14:26:35.395000
	Edit pad (rev 68)		sluggo	cv411	XVal Session 87	1	XVal Session 87-Typing - Numbers-1		2012-07-18 14:26:36.373000
	Edit pad (rev 69)		sluggo	cv411	XVal Session 87	1	XVal Session 87-Typing - Numbers-1		2012-07-18 14:26:36.874000
	Edit pad (rev 70)		charles	cv410	XVal Session 87	1	XVal Session 87-Typing - Numbers-1		2012-07-18 14:26:37.612000
	Edit pad (rev 71)		charles	cv410	XVal Session 87	1	XVal Session 87-Typing - Numbers-1		2012-07-18 14:26:38.330000
	Edit pad (rev 72)		charles	cv410	XVal Session 87	1	XVal Session 87-Typing - Numbers-1		2012-07-18 14:26:38.830000
	Edit pad (rev 73)		sluggo	cv411	XVal Session 87	1	XVal Session 87-Typing - Numbers-1		2012-07-18 14:26:38.910000
	Edit pad (rev 74)		sluggo	cv411	XVal Session 87	1	XVal Session 87-Typing - Numbers-1		2012-07-18 14:26:39.411000
	Edit pad (rev 75)		sluggo	cv411	XVal Session 87	1	XVal Session 87-Typing - Numbers-1		2012-07-18 14:26:39.911000
	Edit pad (rev 76)		Jamey	cv409	XVal Session 87	1	XVal Session 87-Typing - Numbers-1		2012-07-18 14:26:40.271000
	Edit pad (rev 77)		charles	cv410	XVal Session 87	1	XVal Session 87-Typing - Numbers-1		2012-07-18 14:26:40.586000
	Edit pad (rev 78)		Jamey	cv409	XVal Session 87	1	XVal Session 87-Typing - Numbers-1		2012-07-18 14:26:40.767000
	Edit pad (rev 79)		sluggo	cv411	XVal Session 87	1	XVal Session 87-Typing - Numbers-1		2012-07-18 14:26:40.789000
	Edit pad (rev 80)		Jamey	cv409	XVal Session 87	1	XVal Session 87-Typing - Numbers-1		2012-07-18 14:26:41.268000
	Edit pad (rev 81)		sluggo	cv411	XVal Session 87	1	XVal Session 87-Typing - Numbers-1		2012-07-18 14:26:41.293000
	Edit pad (rev 82)		sluggo	cv411	XVal Session 87	1	XVal Session 87-Typing - Numbers-1		2012-07-18 14:26:41.894000
	Edit pad (rev 83)		sluggo	cv411	XVal Session 87	1	XVal Session 87-Typing - Numbers-1		2012-07-18 14:26:42.468000
	Edit pad (rev 84)		sluggo	cv411	XVal Session 87	1	XVal Session 87-Typing - Numbers-1		2012-07-18 14:26:43.352000
	Edit pad (rev 85)		sluggo	cv411	XVal Session 87	1	XVal Session 87-Typing - Numbers-1		2012-07-18 14:26:44.120000
	Edit pad (rev 86)		charles	cv410	XVal Session 87	1	XVal Session 87-Typing - Numbers-1		2012-07-18 14:26:44.175000
	Edit pad (rev 87)		charles	cv410	XVal Session 87	1	XVal Session 87-Typing - Numbers-1		2012-07-18 14:26:44.677000
	Edit pad (rev 88)		sluggo	cv411	XVal Session 87	1	XVal Session 87-Typing - Numbers-1		2012-07-18 14:26:45.083000
	Edit pad (rev 89)		charles	cv410	XVal Session 87	1	XVal Session 87-Typing - Numbers-1		2012-07-18 14:26:45.197000
	Edit pad (rev 90)		charles	cv410	XVal Session 87	1	XVal Session 87-Typing - Numbers-1		2012-07-18 14:26:45.679000
	Edit pad (rev 91)		sluggo	cv411	XVal Session 87	1	XVal Session 87-Typing - Numbers-1		2012-07-18 14:26:45.722000
	Edit pad (rev 92)		sluggo	cv411	XVal Session 87	1	XVal Session 87-Typing - Numbers-1		2012-07-18 14:26:46.300000
	Edit pad (rev 93)		Jamey	cv409	XVal Session 87	1	XVal Session 87-Typing - Numbers-1		2012-07-18 14:26:46.400000
	Edit pad (rev 94)		charles	cv410	XVal Session 87	1	XVal Session 87-Typing - Numbers-1		2012-07-18 14:26:46.923000
	Edit pad (rev 95)		sluggo	cv411	XVal Session 87	1	XVal Session 87-Typing - Numbers-1		2012-07-18 14:26:46.986000
	Edit pad (rev 96)		Jamey	cv409	XVal Session 87	1	XVal Session 87-Typing - Numbers-1		2012-07-18 14:26:47.361000
	Edit pad (rev 97)		sluggo	cv411	XVal Session 87	1	XVal Session 87-Typing - Numbers-1		2012-07-18 14:26:47.486000
	Edit pad (rev 98)		Jamey	cv409	XVal Session 87	1	XVal Session 87-Typing - Numbers-1		2012-07-18 14:26:47.860000
	Edit pad (rev 99)		sluggo	cv411	XVal Session 87	1	XVal Session 87-Typing - Numbers-1		2012-07-18 14:26:48.317000
	Edit pad (rev 100)		charles	cv410	XVal Session 87	1	XVal Session 87-Typing - Numbers-1		2012-07-18 14:26:48.348000
	Edit pad (rev 101)		sluggo	cv411	XVal Session 87	1	XVal Session 87-Typing - Numbers-1		2012-07-18 14:26:48.849000
	Edit pad (rev 102)		charles	cv410	XVal Session 87	1	XVal Session 87-Typing - Numbers-1		2012-07-18 14:26:48.851000
	Edit pad (rev 103)		charles	cv410	XVal Session 87	1	XVal Session 87-Typing - Numbers-1		2012-07-18 14:26:49.350000
	Edit pad (rev 104)		sluggo	cv411	XVal Session 87	1	XVal Session 87-Typing - Numbers-1		2012-07-18 14:26:49.673000
	Edit pad (rev 105)		charles	cv410	XVal Session 87	1	XVal Session 87-Typing - Numbers-1		2012-07-18 14:26:49.850000
	Edit pad (rev 106)		sluggo	cv411	XVal Session 87	1	XVal Session 87-Typing - Numbers-1		2012-07-18 14:26:50.171000
	Edit pad (rev 107)		sluggo	cv411	XVal Session 87	1	XVal Session 87-Typing - Numbers-1		2012-07-18 14:26:50.671000
	Edit pad (rev 108)		sluggo	cv411	XVal Session 87	1	XVal Session 87-Typing - Numbers-1		2012-07-18 14:26:51.267000
	Edit pad (rev 109)		charles	cv410	XVal Session 87	1	XVal Session 87-Typing - Numbers-1		2012-07-18 14:26:51.711000
	Edit pad (rev 110)		sluggo	cv411	XVal Session 87	1	XVal Session 87-Typing - Numbers-1		2012-07-18 14:26:51.767000
	Edit pad (rev 111)		charles	cv410	XVal Session 87	1	XVal Session 87-Typing - Numbers-1		2012-07-18 14:26:52.213000
	Edit pad (rev 112)		sluggo	cv411	XVal Session 87	1	XVal Session 87-Typing - Numbers-1		2012-07-18 14:26:52.305000
	Edit pad (rev 113)		Jamey	cv409	XVal Session 87	1	XVal Session 87-Typing - Numbers-1		2012-07-18 14:26:52.324000
	Edit pad (rev 114)		charles	cv410	XVal Session 87	1	XVal Session 87-Typing - Numbers-1		2012-07-18 14:26:52.765000
	Edit pad (rev 115)		Jamey	cv409	XVal Session 87	1	XVal Session 87-Typing - Numbers-1		2012-07-18 14:26:53.085000
	Edit pad (rev 116)		charles	cv410	XVal Session 87	1	XVal Session 87-Typing - Numbers-1		2012-07-18 14:26:53.264000
	Edit pad (rev 117)		sluggo	cv411	XVal Session 87	1	XVal Session 87-Typing - Numbers-1		2012-07-18 14:26:53.357000
	Edit pad (rev 118)		Jamey	cv409	XVal Session 87	1	XVal Session 87-Typing - Numbers-1		2012-07-18 14:26:53.607000
	Edit pad (rev 119)		charles	cv410	XVal Session 87	1	XVal Session 87-Typing - Numbers-1		2012-07-18 14:26:53.783000
	Edit pad (rev 120)		sluggo	cv411	XVal Session 87	1	XVal Session 87-Typing - Numbers-1		2012-07-18 14:26:53.857000
	Edit pad (rev 121)		Jamey	cv409	XVal Session 87	1	XVal Session 87-Typing - Numbers-1		2012-07-18 14:26:54.107000
	Edit pad (rev 122)		sluggo	cv411	XVal Session 87	1	XVal Session 87-Typing - Numbers-1		2012-07-18 14:26:54.359000
	Edit pad (rev 123)		Jamey	cv409	XVal Session 87	1	XVal Session 87-Typing - Numbers-1		2012-07-18 14:26:54.607000
	Edit pad (rev 124)		sluggo	cv411	XVal Session 87	1	XVal Session 87-Typing - Numbers-1		2012-07-18 14:26:54.858000
	Edit pad (rev 125)		sluggo	cv411	XVal Session 87	1	XVal Session 87-Typing - Numbers-1		2012-07-18 14:26:55.359000
	Edit pad (rev 126)		sluggo	cv411	XVal Session 87	1	XVal Session 87-Typing - Numbers-1		2012-07-18 14:26:55.859000
	Edit pad (rev 127)		sluggo	cv411	XVal Session 87	1	XVal Session 87-Typing - Numbers-1		2012-07-18 14:26:56.716000
	Edit pad (rev 128)		sluggo	cv411	XVal Session 87	1	XVal Session 87-Typing - Numbers-1		2012-07-18 14:26:57.347000
	Edit pad (rev 129)		charles	cv410	XVal Session 87	1	XVal Session 87-Typing - Numbers-1		2012-07-18 14:26:57.445000
	Edit pad (rev 130)		sluggo	cv411	XVal Session 87	1	XVal Session 87-Typing - Numbers-1		2012-07-18 14:26:57.923000
	Edit pad (rev 131)		charles	cv410	XVal Session 87	1	XVal Session 87-Typing - Numbers-1		2012-07-18 14:26:57.958000
	Edit pad (rev 132)		Jamey	cv409	XVal Session 87	1	XVal Session 87-Typing - Numbers-1		2012-07-18 14:26:58.281000
	Edit pad (rev 133)		charles	cv410	XVal Session 87	1	XVal Session 87-Typing - Numbers-1		2012-07-18 14:26:58.458000
	Edit pad (rev 134)		sluggo	cv411	XVal Session 87	1	XVal Session 87-Typing - Numbers-1		2012-07-18 14:26:58.642000
	Edit pad (rev 135)		Jamey	cv409	XVal Session 87	1	XVal Session 87-Typing - Numbers-1		2012-07-18 14:26:58.779000
	Edit pad (rev 136)		charles	cv410	XVal Session 87	1	XVal Session 87-Typing - Numbers-1		2012-07-18 14:26:58.959000
	Edit pad (rev 137)		sluggo	cv411	XVal Session 87	1	XVal Session 87-Typing - Numbers-1		2012-07-18 14:26:59.232000
	Edit pad (rev 138)		charles	cv410	XVal Session 87	1	XVal Session 87-Typing - Numbers-1		2012-07-18 14:26:59.460000
	Edit pad (rev 139)		sluggo	cv411	XVal Session 87	1	XVal Session 87-Typing - Numbers-1		2012-07-18 14:26:59.813000
	Edit pad (rev 140)		charles	cv410	XVal Session 87	1	XVal Session 87-Typing - Numbers-1		2012-07-18 14:26:59.961000
	Edit pad (rev 141)		sluggo	cv411	XVal Session 87	1	XVal Session 87-Typing - Numbers-1		2012-07-18 14:27:00.657000
	Edit pad (rev 142)		Jamey	cv409	XVal Session 87	1	XVal Session 87-Typing - Numbers-1		2012-07-18 14:27:00.783000
	Edit pad (rev 143)		Jamey	cv409	XVal Session 87	1	XVal Session 87-Typing - Numbers-1		2012-07-18 14:27:01.285000
	Edit pad (rev 144)		sluggo	cv411	XVal Session 87	1	XVal Session 87-Typing - Numbers-1		2012-07-18 14:27:01.406000
	Edit pad (rev 145)		sluggo	cv411	XVal Session 87	1	XVal Session 87-Typing - Numbers-1		2012-07-18 14:27:01.957000
	Edit pad (rev 146)		Jamey	cv409	XVal Session 87	1	XVal Session 87-Typing - Numbers-1		2012-07-18 14:27:02.028000
	Edit pad (rev 147)		charles	cv410	XVal Session 87	1	XVal Session 87-Typing - Numbers-1		2012-07-18 14:27:02.385000
	Edit pad (rev 148)		Jamey	cv409	XVal Session 87	1	XVal Session 87-Typing - Numbers-1		2012-07-18 14:27:02.530000
	Edit pad (rev 149)		charles	cv410	XVal Session 87	1	XVal Session 87-Typing - Numbers-1		2012-07-18 14:27:02.887000
	Edit pad (rev 150)		charles	cv410	XVal Session 87	1	XVal Session 87-Typing - Numbers-1		2012-07-18 14:27:03.387000
	Edit pad (rev 151)		sluggo	cv411	XVal Session 87	1	XVal Session 87-Typing - Numbers-1		2012-07-18 14:27:03.493000
	Edit pad (rev 152)		charles	cv410	XVal Session 87	1	XVal Session 87-Typing - Numbers-1		2012-07-18 14:27:03.888000
	Edit pad (rev 153)		sluggo	cv411	XVal Session 87	1	XVal Session 87-Typing - Numbers-1		2012-07-18 14:27:04.006000
	Edit pad (rev 154)		Jamey	cv409	XVal Session 87	1	XVal Session 87-Typing - Numbers-1		2012-07-18 14:27:04.070000
	Edit pad (rev 155)		charles	cv410	XVal Session 87	1	XVal Session 87-Typing - Numbers-1		2012-07-18 14:27:04.388000
	Edit pad (rev 156)		sluggo	cv411	XVal Session 87	1	XVal Session 87-Typing - Numbers-1		2012-07-18 14:27:04.505000
	Edit pad (rev 157)		Jamey	cv409	XVal Session 87	1	XVal Session 87-Typing - Numbers-1		2012-07-18 14:27:04.568000
	Edit pad (rev 158)		sluggo	cv411	XVal Session 87	1	XVal Session 87-Typing - Numbers-1		2012-07-18 14:27:05.007000
	Edit pad (rev 159)		Jamey	cv409	XVal Session 87	1	XVal Session 87-Typing - Numbers-1		2012-07-18 14:27:05.073000
	Edit pad (rev 160)		sluggo	cv411	XVal Session 87	1	XVal Session 87-Typing - Numbers-1		2012-07-18 14:27:05.508000
	Edit pad (rev 161)		charles	cv410	XVal Session 87	1	XVal Session 87-Typing - Numbers-1		2012-07-18 14:27:06.769000
	Edit pad (rev 162)		charles	cv410	XVal Session 87	1	XVal Session 87-Typing - Numbers-1		2012-07-18 14:27:07.445000
	Edit pad (rev 163)		Jamey	cv409	XVal Session 87	1	XVal Session 87-Typing - Numbers-1		2012-07-18 14:27:07.584000
	Edit pad (rev 164)		charles	cv410	XVal Session 87	1	XVal Session 87-Typing - Numbers-1		2012-07-18 14:27:07.948000
	Edit pad (rev 165)		sluggo	cv411	XVal Session 87	1	XVal Session 87-Typing - Numbers-1		2012-07-18 14:27:08.007000
	Edit pad (rev 166)		Jamey	cv409	XVal Session 87	1	XVal Session 87-Typing - Numbers-1		2012-07-18 14:27:09.338000
	Edit pad (rev 167)		charles	cv410	XVal Session 87	1	XVal Session 87-Typing - Numbers-1		2012-07-18 14:27:09.716000
	Edit pad (rev 168)		Jamey	cv409	XVal Session 87	1	XVal Session 87-Typing - Numbers-1		2012-07-18 14:27:09.837000
	Edit pad (rev 169)		charles	cv410	XVal Session 87	1	XVal Session 87-Typing - Numbers-1		2012-07-18 14:27:10.219000
	Edit pad (rev 170)		Jamey	cv409	XVal Session 87	1	XVal Session 87-Typing - Numbers-1		2012-07-18 14:27:10.338000
	Edit pad (rev 171)		Jamey	cv409	XVal Session 87	1	XVal Session 87-Typing - Numbers-1		2012-07-18 14:27:12.845000
	Edit pad (rev 172)		Jamey	cv409	XVal Session 87	1	XVal Session 87-Typing - Numbers-1		2012-07-18 14:27:13.801000
	Edit pad (rev 173)		Rose	cv408	XVal Session 87	1	XVal Session 87-Typing - Numbers-1		2012-07-18 14:27:16.068000
	Edit pad (rev 174)		Rose	cv408	XVal Session 87	1	XVal Session 87-Typing - Numbers-1		2012-07-18 14:27:16.571000
	Edit pad (rev 175)		Rose	cv408	XVal Session 87	1	XVal Session 87-Typing - Numbers-1		2012-07-18 14:27:17.198000
[truncated: 1,728 more rows]
