# Supplementary material for: Dynamics of collective performance in collaboration networks
Source: PLoS One. 2018 Oct 10;13(10):e0204547. doi: 10.1371/journal.pone.0204547 (PMC6179230; doi:10.1371/journal.pone.0204547)
Supplement: S1 Dataset — (ZIP) [file pone.0204547.s001.zip › data/team-data/team-chat-logs/XVal Session 47 - Group 1 - LogFile.csv]

id	event	data	chat_name	subject	session	session_group	completed_task	ip_address	timestamp
26868	Entering waiting room			cv221	XVal Session 47			18.111.54.166	2012-07-13 14:02:48
26869	Entering waiting room			cv222	XVal Session 47			192.54.222.3	2012-07-13 14:02:53
26871	Entering waiting room			cv224	XVal Session 47			192.54.222.3	2012-07-13 14:02:56
26872	Entering waiting room			cv223	XVal Session 47			18.111.10.174	2012-07-13 14:02:56
26879	Setup participants				XVal Session 47				2012-07-13 14:03:22
26880	Setup tasks				XVal Session 47				2012-07-13 14:03:22
26881	Introduction	Starting in 25 seconds		cv224	XVal Session 47	1		192.54.222.3	2012-07-13 14:03:22
26882	Introduction	Starting in 24 seconds		cv222	XVal Session 47	1		192.54.222.3	2012-07-13 14:03:23
26883	Introduction	Starting in 20 seconds		cv221	XVal Session 47	1		18.111.54.166	2012-07-13 14:03:27
26884	Introduction	Starting in 20 seconds		cv223	XVal Session 47	1		18.111.10.174	2012-07-13 14:03:27
26891	Load Instructions			cv222	XVal Session 47	1	XVal Session 47-Introduction-1	192.54.222.3	2012-07-13 14:03:47
26892	Load Instructions			cv221	XVal Session 47	1	XVal Session 47-Introduction-1	18.111.54.166	2012-07-13 14:03:47
26893	Load Instructions			cv223	XVal Session 47	1	XVal Session 47-Introduction-1	18.111.10.174	2012-07-13 14:03:48
26894	Load Instructions			cv224	XVal Session 47	1	XVal Session 47-Introduction-1	192.54.222.3	2012-07-13 14:03:48
26899	Load Workspace			cv221	XVal Session 47	1	XVal Session 47-Introduction-1	18.111.54.166	2012-07-13 14:04:07
26900	Load Workspace			cv223	XVal Session 47	1	XVal Session 47-Introduction-1	18.111.10.174	2012-07-13 14:04:07
26901	Load Workspace			cv222	XVal Session 47	1	XVal Session 47-Introduction-1	192.54.222.3	2012-07-13 14:04:07
26902	Load Workspace			cv224	XVal Session 47	1	XVal Session 47-Introduction-1	192.54.222.3	2012-07-13 14:04:07
	Edit pad (rev 0)		Frank	cv407	XVal Session 47	1	XVal Session 47-Introduction-1		2012-07-13 14:04:18.613000
	Edit pad (rev 1)		Frank	cv407	XVal Session 47	1	XVal Session 47-Introduction-1		2012-07-13 14:04:19.109000
	Edit pad (rev 2)		Frank	cv407	XVal Session 47	1	XVal Session 47-Introduction-1		2012-07-13 14:04:19.610000
	Edit pad (rev 3)		Frank	cv407	XVal Session 47	1	XVal Session 47-Introduction-1		2012-07-13 14:04:20.109000
	Edit pad (rev 4)		Frank	cv407	XVal Session 47	1	XVal Session 47-Introduction-1		2012-07-13 14:04:20.611000
	Edit pad (rev 5)		Frank	cv407	XVal Session 47	1	XVal Session 47-Introduction-1		2012-07-13 14:04:22.335000
	Edit pad (rev 6)		Brady	cv405	XVal Session 47	1	XVal Session 47-Introduction-1		2012-07-13 14:04:32.788000
	Edit pad (rev 7)		Brady	cv405	XVal Session 47	1	XVal Session 47-Introduction-1		2012-07-13 14:04:33.292000
	Edit pad (rev 8)		Brady	cv405	XVal Session 47	1	XVal Session 47-Introduction-1		2012-07-13 14:04:33.792000
	Edit pad (rev 9)		Brady	cv405	XVal Session 47	1	XVal Session 47-Introduction-1		2012-07-13 14:04:36.202000
	Edit pad (rev 10)		Bob	cv404	XVal Session 47	1	XVal Session 47-Introduction-1		2012-07-13 14:04:39.979000
	Edit pad (rev 11)		Brady	cv405	XVal Session 47	1	XVal Session 47-Introduction-1		2012-07-13 14:04:40.021000
	Edit pad (rev 12)		Bob	cv404	XVal Session 47	1	XVal Session 47-Introduction-1		2012-07-13 14:04:40.479000
	Edit pad (rev 13)		Brady	cv405	XVal Session 47	1	XVal Session 47-Introduction-1		2012-07-13 14:04:40.521000
	Edit pad (rev 14)		Bob	cv404	XVal Session 47	1	XVal Session 47-Introduction-1		2012-07-13 14:04:41.121000
	Edit pad (rev 15)		Bob	cv404	XVal Session 47	1	XVal Session 47-Introduction-1		2012-07-13 14:04:41.624000
	Edit pad (rev 16)		Brady	cv405	XVal Session 47	1	XVal Session 47-Introduction-1		2012-07-13 14:04:44.420000
	Edit pad (rev 17)		Frank	cv407	XVal Session 47	1	XVal Session 47-Introduction-1		2012-07-13 14:04:44.901000
	Edit pad (rev 18)		Frank	cv407	XVal Session 47	1	XVal Session 47-Introduction-1		2012-07-13 14:04:45.401000
	Edit pad (rev 19)		Frank	cv407	XVal Session 47	1	XVal Session 47-Introduction-1		2012-07-13 14:04:45.900000
	Edit pad (rev 20)		Frank	cv407	XVal Session 47	1	XVal Session 47-Introduction-1		2012-07-13 14:04:47.535000
	Edit pad (rev 21)		Frank	cv407	XVal Session 47	1	XVal Session 47-Introduction-1		2012-07-13 14:04:48.038000
	Edit pad (rev 22)		Frank	cv407	XVal Session 47	1	XVal Session 47-Introduction-1		2012-07-13 14:04:48.536000
	Edit pad (rev 23)		Frank	cv407	XVal Session 47	1	XVal Session 47-Introduction-1		2012-07-13 14:04:49.227000
26918	Load Instructions			cv221	XVal Session 47	1	XVal Session 47-Typing - Text-1	18.111.54.166	2012-07-13 14:05:37
26919	Load Instructions			cv223	XVal Session 47	1	XVal Session 47-Typing - Text-1	18.111.10.174	2012-07-13 14:05:37
26920	Load Instructions			cv222	XVal Session 47	1	XVal Session 47-Typing - Text-1	192.54.222.3	2012-07-13 14:05:37
	Edit pad (rev 24)		Brady	cv405	XVal Session 47	1	XVal Session 47-Introduction-1		2012-07-13 14:05:37.126000
26921	Load Instructions			cv224	XVal Session 47	1	XVal Session 47-Typing - Text-1	192.54.222.3	2012-07-13 14:05:38
26930	Load Workspace			cv222	XVal Session 47	1	XVal Session 47-Typing - Text-1	192.54.222.3	2012-07-13 14:06:17
26931	Load Workspace			cv224	XVal Session 47	1	XVal Session 47-Typing - Text-1	192.54.222.3	2012-07-13 14:06:17
26932	Load Workspace			cv221	XVal Session 47	1	XVal Session 47-Typing - Text-1	18.111.54.166	2012-07-13 14:06:17
26933	Load Workspace			cv223	XVal Session 47	1	XVal Session 47-Typing - Text-1	18.111.10.174	2012-07-13 14:06:17
	Edit pad (rev 0)		Brady	cv405	XVal Session 47	1	XVal Session 47-Typing - Text-1		2012-07-13 14:06:24.980000
	Edit pad (rev 1)		Brady	cv405	XVal Session 47	1	XVal Session 47-Typing - Text-1		2012-07-13 14:06:26.066000
	Edit pad (rev 2)		Brady	cv405	XVal Session 47	1	XVal Session 47-Typing - Text-1		2012-07-13 14:06:26.565000
	Edit pad (rev 3)		Brady	cv405	XVal Session 47	1	XVal Session 47-Typing - Text-1		2012-07-13 14:06:27.065000
	Edit pad (rev 4)		Brady	cv405	XVal Session 47	1	XVal Session 47-Typing - Text-1		2012-07-13 14:06:27.564000
	Edit pad (rev 5)		Brady	cv405	XVal Session 47	1	XVal Session 47-Typing - Text-1		2012-07-13 14:06:28.066000
	Edit pad (rev 6)		Brady	cv405	XVal Session 47	1	XVal Session 47-Typing - Text-1		2012-07-13 14:06:28.566000
	Edit pad (rev 7)		Brady	cv405	XVal Session 47	1	XVal Session 47-Typing - Text-1		2012-07-13 14:06:29.066000
	Edit pad (rev 8)		Brady	cv405	XVal Session 47	1	XVal Session 47-Typing - Text-1		2012-07-13 14:06:29.572000
	Edit pad (rev 9)		Brady	cv405	XVal Session 47	1	XVal Session 47-Typing - Text-1		2012-07-13 14:06:30.105000
	Edit pad (rev 10)		Brady	cv405	XVal Session 47	1	XVal Session 47-Typing - Text-1		2012-07-13 14:06:30.573000
	Edit pad (rev 11)		Brady	cv405	XVal Session 47	1	XVal Session 47-Typing - Text-1		2012-07-13 14:06:31.071000
	Edit pad (rev 12)		Brady	cv405	XVal Session 47	1	XVal Session 47-Typing - Text-1		2012-07-13 14:06:31.574000
	Edit pad (rev 13)		Bob	cv404	XVal Session 47	1	XVal Session 47-Typing - Text-1		2012-07-13 14:06:32.046000
	Edit pad (rev 14)		Brady	cv405	XVal Session 47	1	XVal Session 47-Typing - Text-1		2012-07-13 14:06:32.078000
	Edit pad (rev 15)		Bob	cv404	XVal Session 47	1	XVal Session 47-Typing - Text-1		2012-07-13 14:06:32.548000
	Edit pad (rev 16)		Brady	cv405	XVal Session 47	1	XVal Session 47-Typing - Text-1		2012-07-13 14:06:32.580000
	Edit pad (rev 17)		Bob	cv404	XVal Session 47	1	XVal Session 47-Typing - Text-1		2012-07-13 14:06:33.048000
	Edit pad (rev 18)		Brady	cv405	XVal Session 47	1	XVal Session 47-Typing - Text-1		2012-07-13 14:06:33.081000
	Edit pad (rev 19)		Bob	cv404	XVal Session 47	1	XVal Session 47-Typing - Text-1		2012-07-13 14:06:33.548000
	Edit pad (rev 20)		Brady	cv405	XVal Session 47	1	XVal Session 47-Typing - Text-1		2012-07-13 14:06:33.600000
	Edit pad (rev 21)		Bob	cv404	XVal Session 47	1	XVal Session 47-Typing - Text-1		2012-07-13 14:06:34.047000
	Edit pad (rev 22)		Brady	cv405	XVal Session 47	1	XVal Session 47-Typing - Text-1		2012-07-13 14:06:34.100000
	Edit pad (rev 23)		Bob	cv404	XVal Session 47	1	XVal Session 47-Typing - Text-1		2012-07-13 14:06:34.548000
	Edit pad (rev 24)		Brady	cv405	XVal Session 47	1	XVal Session 47-Typing - Text-1		2012-07-13 14:06:34.602000
	Edit pad (rev 25)		Bob	cv404	XVal Session 47	1	XVal Session 47-Typing - Text-1		2012-07-13 14:06:35.056000
	Edit pad (rev 26)		Brady	cv405	XVal Session 47	1	XVal Session 47-Typing - Text-1		2012-07-13 14:06:35.102000
	Edit pad (rev 27)		Bob	cv404	XVal Session 47	1	XVal Session 47-Typing - Text-1		2012-07-13 14:06:35.561000
	Edit pad (rev 28)		Brady	cv405	XVal Session 47	1	XVal Session 47-Typing - Text-1		2012-07-13 14:06:35.603000
	Edit pad (rev 29)		Bob	cv404	XVal Session 47	1	XVal Session 47-Typing - Text-1		2012-07-13 14:06:36.063000
	Edit pad (rev 30)		Brady	cv405	XVal Session 47	1	XVal Session 47-Typing - Text-1		2012-07-13 14:06:36.101000
	Edit pad (rev 31)		Bob	cv404	XVal Session 47	1	XVal Session 47-Typing - Text-1		2012-07-13 14:06:36.563000
	Edit pad (rev 32)		Brady	cv405	XVal Session 47	1	XVal Session 47-Typing - Text-1		2012-07-13 14:06:36.616000
	Edit pad (rev 33)		Bob	cv404	XVal Session 47	1	XVal Session 47-Typing - Text-1		2012-07-13 14:06:37.069000
	Edit pad (rev 34)		Brady	cv405	XVal Session 47	1	XVal Session 47-Typing - Text-1		2012-07-13 14:06:37.116000
	Edit pad (rev 35)		Bob	cv404	XVal Session 47	1	XVal Session 47-Typing - Text-1		2012-07-13 14:06:37.578000
	Edit pad (rev 36)		Brady	cv405	XVal Session 47	1	XVal Session 47-Typing - Text-1		2012-07-13 14:06:37.618000
	Edit pad (rev 37)		Bob	cv404	XVal Session 47	1	XVal Session 47-Typing - Text-1		2012-07-13 14:06:38.079000
	Edit pad (rev 38)		Brady	cv405	XVal Session 47	1	XVal Session 47-Typing - Text-1		2012-07-13 14:06:38.118000
	Edit pad (rev 39)		Bob	cv404	XVal Session 47	1	XVal Session 47-Typing - Text-1		2012-07-13 14:06:38.577000
	Edit pad (rev 40)		Brady	cv405	XVal Session 47	1	XVal Session 47-Typing - Text-1		2012-07-13 14:06:38.618000
	Edit pad (rev 41)		Brady	cv405	XVal Session 47	1	XVal Session 47-Typing - Text-1		2012-07-13 14:06:39.206000
	Edit pad (rev 42)		Bob	cv404	XVal Session 47	1	XVal Session 47-Typing - Text-1		2012-07-13 14:06:39.483000
	Edit pad (rev 43)		Brady	cv405	XVal Session 47	1	XVal Session 47-Typing - Text-1		2012-07-13 14:06:39.708000
	Edit pad (rev 44)		Bob	cv404	XVal Session 47	1	XVal Session 47-Typing - Text-1		2012-07-13 14:06:40.023000
	Edit pad (rev 45)		Brady	cv405	XVal Session 47	1	XVal Session 47-Typing - Text-1		2012-07-13 14:06:40.208000
	Edit pad (rev 46)		Bob	cv404	XVal Session 47	1	XVal Session 47-Typing - Text-1		2012-07-13 14:06:40.533000
	Edit pad (rev 47)		Bob	cv404	XVal Session 47	1	XVal Session 47-Typing - Text-1		2012-07-13 14:06:41.032000
	Edit pad (rev 48)		Brady	cv405	XVal Session 47	1	XVal Session 47-Typing - Text-1		2012-07-13 14:06:41.109000
	Edit pad (rev 49)		Bob	cv404	XVal Session 47	1	XVal Session 47-Typing - Text-1		2012-07-13 14:06:41.531000
	Edit pad (rev 50)		Brady	cv405	XVal Session 47	1	XVal Session 47-Typing - Text-1		2012-07-13 14:06:41.609000
	Edit pad (rev 51)		Bob	cv404	XVal Session 47	1	XVal Session 47-Typing - Text-1		2012-07-13 14:06:42.032000
	Edit pad (rev 52)		Brady	cv405	XVal Session 47	1	XVal Session 47-Typing - Text-1		2012-07-13 14:06:42.110000
	Edit pad (rev 53)		Bob	cv404	XVal Session 47	1	XVal Session 47-Typing - Text-1		2012-07-13 14:06:42.531000
	Edit pad (rev 54)		Brady	cv405	XVal Session 47	1	XVal Session 47-Typing - Text-1		2012-07-13 14:06:42.608000
	Edit pad (rev 55)		Bob	cv404	XVal Session 47	1	XVal Session 47-Typing - Text-1		2012-07-13 14:06:43.030000
	Edit pad (rev 56)		Brady	cv405	XVal Session 47	1	XVal Session 47-Typing - Text-1		2012-07-13 14:06:43.108000
	Edit pad (rev 57)		Bob	cv404	XVal Session 47	1	XVal Session 47-Typing - Text-1		2012-07-13 14:06:43.532000
	Edit pad (rev 58)		Brady	cv405	XVal Session 47	1	XVal Session 47-Typing - Text-1		2012-07-13 14:06:43.717000
	Edit pad (rev 59)		Bob	cv404	XVal Session 47	1	XVal Session 47-Typing - Text-1		2012-07-13 14:06:44.032000
	Edit pad (rev 60)		Brady	cv405	XVal Session 47	1	XVal Session 47-Typing - Text-1		2012-07-13 14:06:44.236000
	Edit pad (rev 61)		Brady	cv405	XVal Session 47	1	XVal Session 47-Typing - Text-1		2012-07-13 14:06:44.717000
	Edit pad (rev 62)		Bob	cv404	XVal Session 47	1	XVal Session 47-Typing - Text-1		2012-07-13 14:06:44.752000
	Edit pad (rev 63)		Brady	cv405	XVal Session 47	1	XVal Session 47-Typing - Text-1		2012-07-13 14:06:45.217000
	Edit pad (rev 64)		Bob	cv404	XVal Session 47	1	XVal Session 47-Typing - Text-1		2012-07-13 14:06:45.271000
	Edit pad (rev 65)		Brady	cv405	XVal Session 47	1	XVal Session 47-Typing - Text-1		2012-07-13 14:06:45.718000
	Edit pad (rev 66)		Bob	cv404	XVal Session 47	1	XVal Session 47-Typing - Text-1		2012-07-13 14:06:45.781000
	Edit pad (rev 67)		Brady	cv405	XVal Session 47	1	XVal Session 47-Typing - Text-1		2012-07-13 14:06:46.217000
	Edit pad (rev 68)		Brady	cv405	XVal Session 47	1	XVal Session 47-Typing - Text-1		2012-07-13 14:06:46.718000
	Edit pad (rev 69)		Brady	cv405	XVal Session 47	1	XVal Session 47-Typing - Text-1		2012-07-13 14:06:47.217000
	Edit pad (rev 70)		Brady	cv405	XVal Session 47	1	XVal Session 47-Typing - Text-1		2012-07-13 14:06:47.897000
	Edit pad (rev 71)		Bob	cv404	XVal Session 47	1	XVal Session 47-Typing - Text-1		2012-07-13 14:06:47.972000
	Edit pad (rev 72)		Brady	cv405	XVal Session 47	1	XVal Session 47-Typing - Text-1		2012-07-13 14:06:48.401000
	Edit pad (rev 73)		Bob	cv404	XVal Session 47	1	XVal Session 47-Typing - Text-1		2012-07-13 14:06:48.472000
	Edit pad (rev 74)		Brady	cv405	XVal Session 47	1	XVal Session 47-Typing - Text-1		2012-07-13 14:06:48.899000
	Edit pad (rev 75)		Bob	cv404	XVal Session 47	1	XVal Session 47-Typing - Text-1		2012-07-13 14:06:48.972000
	Edit pad (rev 76)		Brady	cv405	XVal Session 47	1	XVal Session 47-Typing - Text-1		2012-07-13 14:06:49.400000
	Edit pad (rev 77)		Bob	cv404	XVal Session 47	1	XVal Session 47-Typing - Text-1		2012-07-13 14:06:49.483000
	Edit pad (rev 78)		Brady	cv405	XVal Session 47	1	XVal Session 47-Typing - Text-1		2012-07-13 14:06:49.900000
	Edit pad (rev 79)		Bob	cv404	XVal Session 47	1	XVal Session 47-Typing - Text-1		2012-07-13 14:06:49.983000
	Edit pad (rev 80)		Brady	cv405	XVal Session 47	1	XVal Session 47-Typing - Text-1		2012-07-13 14:06:50.443000
	Edit pad (rev 81)		Bob	cv404	XVal Session 47	1	XVal Session 47-Typing - Text-1		2012-07-13 14:06:50.489000
	Edit pad (rev 82)		Brady	cv405	XVal Session 47	1	XVal Session 47-Typing - Text-1		2012-07-13 14:06:50.944000
	Edit pad (rev 83)		Bob	cv404	XVal Session 47	1	XVal Session 47-Typing - Text-1		2012-07-13 14:06:51.004000
	Edit pad (rev 84)		Brady	cv405	XVal Session 47	1	XVal Session 47-Typing - Text-1		2012-07-13 14:06:51.445000
	Edit pad (rev 85)		Bob	cv404	XVal Session 47	1	XVal Session 47-Typing - Text-1		2012-07-13 14:06:51.501000
	Edit pad (rev 86)		Brady	cv405	XVal Session 47	1	XVal Session 47-Typing - Text-1		2012-07-13 14:06:51.944000
	Edit pad (rev 87)		Bob	cv404	XVal Session 47	1	XVal Session 47-Typing - Text-1		2012-07-13 14:06:52.009000
	Edit pad (rev 88)		Brady	cv405	XVal Session 47	1	XVal Session 47-Typing - Text-1		2012-07-13 14:06:52.444000
	Edit pad (rev 89)		Bob	cv404	XVal Session 47	1	XVal Session 47-Typing - Text-1		2012-07-13 14:06:52.515000
	Edit pad (rev 90)		Brady	cv405	XVal Session 47	1	XVal Session 47-Typing - Text-1		2012-07-13 14:06:52.945000
	Edit pad (rev 91)		Bob	cv404	XVal Session 47	1	XVal Session 47-Typing - Text-1		2012-07-13 14:06:53.015000
	Edit pad (rev 92)		Brady	cv405	XVal Session 47	1	XVal Session 47-Typing - Text-1		2012-07-13 14:06:53.445000
	Edit pad (rev 93)		Bob	cv404	XVal Session 47	1	XVal Session 47-Typing - Text-1		2012-07-13 14:06:53.515000
	Edit pad (rev 94)		Brady	cv405	XVal Session 47	1	XVal Session 47-Typing - Text-1		2012-07-13 14:06:53.944000
	Edit pad (rev 95)		Bob	cv404	XVal Session 47	1	XVal Session 47-Typing - Text-1		2012-07-13 14:06:54.030000
	Edit pad (rev 96)		Brady	cv405	XVal Session 47	1	XVal Session 47-Typing - Text-1		2012-07-13 14:06:54.445000
	Edit pad (rev 97)		Bob	cv404	XVal Session 47	1	XVal Session 47-Typing - Text-1		2012-07-13 14:06:54.530000
	Edit pad (rev 98)		Brady	cv405	XVal Session 47	1	XVal Session 47-Typing - Text-1		2012-07-13 14:06:54.946000
	Edit pad (rev 99)		Bob	cv404	XVal Session 47	1	XVal Session 47-Typing - Text-1		2012-07-13 14:06:55.031000
	Edit pad (rev 100)		Brady	cv405	XVal Session 47	1	XVal Session 47-Typing - Text-1		2012-07-13 14:06:55.448000
	Edit pad (rev 101)		Bob	cv404	XVal Session 47	1	XVal Session 47-Typing - Text-1		2012-07-13 14:06:55.536000
	Edit pad (rev 102)		Brady	cv405	XVal Session 47	1	XVal Session 47-Typing - Text-1		2012-07-13 14:06:55.947000
	Edit pad (rev 103)		Bob	cv404	XVal Session 47	1	XVal Session 47-Typing - Text-1		2012-07-13 14:06:56.051000
	Edit pad (rev 104)		Brady	cv405	XVal Session 47	1	XVal Session 47-Typing - Text-1		2012-07-13 14:06:56.448000
	Edit pad (rev 105)		Bob	cv404	XVal Session 47	1	XVal Session 47-Typing - Text-1		2012-07-13 14:06:56.552000
	Edit pad (rev 106)		Brady	cv405	XVal Session 47	1	XVal Session 47-Typing - Text-1		2012-07-13 14:06:56.949000
	Edit pad (rev 107)		Bob	cv404	XVal Session 47	1	XVal Session 47-Typing - Text-1		2012-07-13 14:06:57.062000
	Edit pad (rev 108)		Brady	cv405	XVal Session 47	1	XVal Session 47-Typing - Text-1		2012-07-13 14:06:57.449000
	Edit pad (rev 109)		Bob	cv404	XVal Session 47	1	XVal Session 47-Typing - Text-1		2012-07-13 14:06:57.562000
	Edit pad (rev 110)		Brady	cv405	XVal Session 47	1	XVal Session 47-Typing - Text-1		2012-07-13 14:06:57.974000
	Edit pad (rev 111)		Bob	cv404	XVal Session 47	1	XVal Session 47-Typing - Text-1		2012-07-13 14:06:58.062000
	Edit pad (rev 112)		Brady	cv405	XVal Session 47	1	XVal Session 47-Typing - Text-1		2012-07-13 14:06:58.473000
	Edit pad (rev 113)		Bob	cv404	XVal Session 47	1	XVal Session 47-Typing - Text-1		2012-07-13 14:06:58.564000
	Edit pad (rev 114)		Brady	cv405	XVal Session 47	1	XVal Session 47-Typing - Text-1		2012-07-13 14:06:58.975000
	Edit pad (rev 115)		Bob	cv404	XVal Session 47	1	XVal Session 47-Typing - Text-1		2012-07-13 14:06:59.062000
	Edit pad (rev 116)		Brady	cv405	XVal Session 47	1	XVal Session 47-Typing - Text-1		2012-07-13 14:06:59.476000
	Edit pad (rev 117)		Bob	cv404	XVal Session 47	1	XVal Session 47-Typing - Text-1		2012-07-13 14:06:59.562000
	Edit pad (rev 118)		Brady	cv405	XVal Session 47	1	XVal Session 47-Typing - Text-1		2012-07-13 14:06:59.982000
	Edit pad (rev 119)		Bob	cv404	XVal Session 47	1	XVal Session 47-Typing - Text-1		2012-07-13 14:07:00.064000
	Edit pad (rev 120)		Brady	cv405	XVal Session 47	1	XVal Session 47-Typing - Text-1		2012-07-13 14:07:00.483000
	Edit pad (rev 121)		Bob	cv404	XVal Session 47	1	XVal Session 47-Typing - Text-1		2012-07-13 14:07:00.771000
	Edit pad (rev 122)		Brady	cv405	XVal Session 47	1	XVal Session 47-Typing - Text-1		2012-07-13 14:07:00.983000
	Edit pad (rev 123)		Bob	cv404	XVal Session 47	1	XVal Session 47-Typing - Text-1		2012-07-13 14:07:01.282000
	Edit pad (rev 124)		Brady	cv405	XVal Session 47	1	XVal Session 47-Typing - Text-1		2012-07-13 14:07:01.483000
	Edit pad (rev 125)		Bob	cv404	XVal Session 47	1	XVal Session 47-Typing - Text-1		2012-07-13 14:07:01.782000
	Edit pad (rev 126)		Brady	cv405	XVal Session 47	1	XVal Session 47-Typing - Text-1		2012-07-13 14:07:01.982000
	Edit pad (rev 127)		Bob	cv404	XVal Session 47	1	XVal Session 47-Typing - Text-1		2012-07-13 14:07:02.282000
	Edit pad (rev 128)		Brady	cv405	XVal Session 47	1	XVal Session 47-Typing - Text-1		2012-07-13 14:07:02.483000
	Edit pad (rev 129)		Bob	cv404	XVal Session 47	1	XVal Session 47-Typing - Text-1		2012-07-13 14:07:02.783000
	Edit pad (rev 130)		Brady	cv405	XVal Session 47	1	XVal Session 47-Typing - Text-1		2012-07-13 14:07:02.983000
	Edit pad (rev 131)		Bob	cv404	XVal Session 47	1	XVal Session 47-Typing - Text-1		2012-07-13 14:07:03.287000
	Edit pad (rev 132)		Brady	cv405	XVal Session 47	1	XVal Session 47-Typing - Text-1		2012-07-13 14:07:03.487000
	Edit pad (rev 133)		Bob	cv404	XVal Session 47	1	XVal Session 47-Typing - Text-1		2012-07-13 14:07:03.787000
	Edit pad (rev 134)		Brady	cv405	XVal Session 47	1	XVal Session 47-Typing - Text-1		2012-07-13 14:07:04.018000
	Edit pad (rev 135)		Bob	cv404	XVal Session 47	1	XVal Session 47-Typing - Text-1		2012-07-13 14:07:04.289000
	Edit pad (rev 136)		Brady	cv405	XVal Session 47	1	XVal Session 47-Typing - Text-1		2012-07-13 14:07:04.520000
	Edit pad (rev 137)		Brady	cv405	XVal Session 47	1	XVal Session 47-Typing - Text-1		2012-07-13 14:07:05.019000
	Edit pad (rev 138)		Bob	cv404	XVal Session 47	1	XVal Session 47-Typing - Text-1		2012-07-13 14:07:05.027000
	Edit pad (rev 139)		Brady	cv405	XVal Session 47	1	XVal Session 47-Typing - Text-1		2012-07-13 14:07:05.523000
	Edit pad (rev 140)		Bob	cv404	XVal Session 47	1	XVal Session 47-Typing - Text-1		2012-07-13 14:07:05.531000
	Edit pad (rev 141)		Bob	cv404	XVal Session 47	1	XVal Session 47-Typing - Text-1		2012-07-13 14:07:06.032000
	Edit pad (rev 142)		Brady	cv405	XVal Session 47	1	XVal Session 47-Typing - Text-1		2012-07-13 14:07:06.034000
	Edit pad (rev 143)		Bob	cv404	XVal Session 47	1	XVal Session 47-Typing - Text-1		2012-07-13 14:07:06.531000
	Edit pad (rev 144)		Brady	cv405	XVal Session 47	1	XVal Session 47-Typing - Text-1		2012-07-13 14:07:06.533000
	Edit pad (rev 145)		Bob	cv404	XVal Session 47	1	XVal Session 47-Typing - Text-1		2012-07-13 14:07:07.032000
	Edit pad (rev 146)		Brady	cv405	XVal Session 47	1	XVal Session 47-Typing - Text-1		2012-07-13 14:07:07.034000
	Edit pad (rev 147)		Brady	cv405	XVal Session 47	1	XVal Session 47-Typing - Text-1		2012-07-13 14:07:07.533000
	Edit pad (rev 148)		Bob	cv404	XVal Session 47	1	XVal Session 47-Typing - Text-1		2012-07-13 14:07:07.634000
	Edit pad (rev 149)		Brady	cv405	XVal Session 47	1	XVal Session 47-Typing - Text-1		2012-07-13 14:07:08.035000
	Edit pad (rev 150)		Bob	cv404	XVal Session 47	1	XVal Session 47-Typing - Text-1		2012-07-13 14:07:08.142000
	Edit pad (rev 151)		Brady	cv405	XVal Session 47	1	XVal Session 47-Typing - Text-1		2012-07-13 14:07:08.536000
	Edit pad (rev 152)		Bob	cv404	XVal Session 47	1	XVal Session 47-Typing - Text-1		2012-07-13 14:07:08.952000
	Edit pad (rev 153)		Brady	cv405	XVal Session 47	1	XVal Session 47-Typing - Text-1		2012-07-13 14:07:09.034000
	Edit pad (rev 154)		Bob	cv404	XVal Session 47	1	XVal Session 47-Typing - Text-1		2012-07-13 14:07:09.458000
	Edit pad (rev 155)		Brady	cv405	XVal Session 47	1	XVal Session 47-Typing - Text-1		2012-07-13 14:07:09.533000
	Edit pad (rev 156)		Brady	cv405	XVal Session 47	1	XVal Session 47-Typing - Text-1		2012-07-13 14:07:10.098000
	Edit pad (rev 157)		Brady	cv405	XVal Session 47	1	XVal Session 47-Typing - Text-1		2012-07-13 14:07:10.598000
	Edit pad (rev 158)		Bob	cv404	XVal Session 47	1	XVal Session 47-Typing - Text-1		2012-07-13 14:07:10.789000
	Edit pad (rev 159)		Brady	cv405	XVal Session 47	1	XVal Session 47-Typing - Text-1		2012-07-13 14:07:11.098000
	Edit pad (rev 160)		Bob	cv404	XVal Session 47	1	XVal Session 47-Typing - Text-1		2012-07-13 14:07:11.296000
	Edit pad (rev 161)		Brady	cv405	XVal Session 47	1	XVal Session 47-Typing - Text-1		2012-07-13 14:07:11.599000
	Edit pad (rev 162)		Bob	cv404	XVal Session 47	1	XVal Session 47-Typing - Text-1		2012-07-13 14:07:11.796000
	Edit pad (rev 163)		Brady	cv405	XVal Session 47	1	XVal Session 47-Typing - Text-1		2012-07-13 14:07:12.104000
	Edit pad (rev 164)		Bob	cv404	XVal Session 47	1	XVal Session 47-Typing - Text-1		2012-07-13 14:07:12.296000
	Edit pad (rev 165)		Brady	cv405	XVal Session 47	1	XVal Session 47-Typing - Text-1		2012-07-13 14:07:12.605000
	Edit pad (rev 166)		Bob	cv404	XVal Session 47	1	XVal Session 47-Typing - Text-1		2012-07-13 14:07:12.798000
	Edit pad (rev 167)		Brady	cv405	XVal Session 47	1	XVal Session 47-Typing - Text-1		2012-07-13 14:07:13.104000
	Edit pad (rev 168)		Bob	cv404	XVal Session 47	1	XVal Session 47-Typing - Text-1		2012-07-13 14:07:13.297000
	Edit pad (rev 169)		Brady	cv405	XVal Session 47	1	XVal Session 47-Typing - Text-1		2012-07-13 14:07:13.605000
	Edit pad (rev 170)		Bob	cv404	XVal Session 47	1	XVal Session 47-Typing - Text-1		2012-07-13 14:07:13.798000
	Edit pad (rev 171)		Brady	cv405	XVal Session 47	1	XVal Session 47-Typing - Text-1		2012-07-13 14:07:14.105000
	Edit pad (rev 172)		Bob	cv404	XVal Session 47	1	XVal Session 47-Typing - Text-1		2012-07-13 14:07:14.301000
	Edit pad (rev 173)		Brady	cv405	XVal Session 47	1	XVal Session 47-Typing - Text-1		2012-07-13 14:07:14.605000
	Edit pad (rev 174)		Bob	cv404	XVal Session 47	1	XVal Session 47-Typing - Text-1		2012-07-13 14:07:14.813000
	Edit pad (rev 175)		Brady	cv405	XVal Session 47	1	XVal Session 47-Typing - Text-1		2012-07-13 14:07:15.104000
	Edit pad (rev 176)		Bob	cv404	XVal Session 47	1	XVal Session 47-Typing - Text-1		2012-07-13 14:07:15.313000
	Edit pad (rev 177)		Brady	cv405	XVal Session 47	1	XVal Session 47-Typing - Text-1		2012-07-13 14:07:15.604000
	Edit pad (rev 178)		Bob	cv404	XVal Session 47	1	XVal Session 47-Typing - Text-1		2012-07-13 14:07:15.813000
	Edit pad (rev 179)		Brady	cv405	XVal Session 47	1	XVal Session 47-Typing - Text-1		2012-07-13 14:07:16.106000
	Edit pad (rev 180)		Brady	cv405	XVal Session 47	1	XVal Session 47-Typing - Text-1		2012-07-13 14:07:16.610000
	Edit pad (rev 181)		Brady	cv405	XVal Session 47	1	XVal Session 47-Typing - Text-1		2012-07-13 14:07:17.109000
	Edit pad (rev 182)		Bob	cv404	XVal Session 47	1	XVal Session 47-Typing - Text-1		2012-07-13 14:07:17.361000
	Edit pad (rev 183)		Brady	cv405	XVal Session 47	1	XVal Session 47-Typing - Text-1		2012-07-13 14:07:17.610000
	Edit pad (rev 184)		Bob	cv404	XVal Session 47	1	XVal Session 47-Typing - Text-1		2012-07-13 14:07:17.860000
	Edit pad (rev 185)		Brady	cv405	XVal Session 47	1	XVal Session 47-Typing - Text-1		2012-07-13 14:07:18.110000
	Edit pad (rev 186)		Bob	cv404	XVal Session 47	1	XVal Session 47-Typing - Text-1		2012-07-13 14:07:18.360000
	Edit pad (rev 187)		Brady	cv405	XVal Session 47	1	XVal Session 47-Typing - Text-1		2012-07-13 14:07:18.610000
	Edit pad (rev 188)		Bob	cv404	XVal Session 47	1	XVal Session 47-Typing - Text-1		2012-07-13 14:07:18.862000
	Edit pad (rev 189)		Brady	cv405	XVal Session 47	1	XVal Session 47-Typing - Text-1		2012-07-13 14:07:19.109000
	Edit pad (rev 190)		Bob	cv404	XVal Session 47	1	XVal Session 47-Typing - Text-1		2012-07-13 14:07:19.361000
	Edit pad (rev 191)		Brady	cv405	XVal Session 47	1	XVal Session 47-Typing - Text-1		2012-07-13 14:07:19.610000
	Edit pad (rev 192)		Bob	cv404	XVal Session 47	1	XVal Session 47-Typing - Text-1		2012-07-13 14:07:19.876000
	Edit pad (rev 193)		Brady	cv405	XVal Session 47	1	XVal Session 47-Typing - Text-1		2012-07-13 14:07:20.111000
	Edit pad (rev 194)		Brady	cv405	XVal Session 47	1	XVal Session 47-Typing - Text-1		2012-07-13 14:07:20.613000
	Edit pad (rev 195)		Bob	cv404	XVal Session 47	1	XVal Session 47-Typing - Text-1		2012-07-13 14:07:20.688000
	Edit pad (rev 196)		Brady	cv405	XVal Session 47	1	XVal Session 47-Typing - Text-1		2012-07-13 14:07:21.113000
	Edit pad (rev 197)		Bob	cv404	XVal Session 47	1	XVal Session 47-Typing - Text-1		2012-07-13 14:07:21.189000
	Edit pad (rev 198)		Brady	cv405	XVal Session 47	1	XVal Session 47-Typing - Text-1		2012-07-13 14:07:21.612000
	Edit pad (rev 199)		Bob	cv404	XVal Session 47	1	XVal Session 47-Typing - Text-1		2012-07-13 14:07:21.689000
	Edit pad (rev 200)		Brady	cv405	XVal Session 47	1	XVal Session 47-Typing - Text-1		2012-07-13 14:07:22.113000
	Edit pad (rev 201)		Bob	cv404	XVal Session 47	1	XVal Session 47-Typing - Text-1		2012-07-13 14:07:22.188000
	Edit pad (rev 202)		Bob	cv404	XVal Session 47	1	XVal Session 47-Typing - Text-1		2012-07-13 14:07:22.689000
	Edit pad (rev 203)		Bob	cv404	XVal Session 47	1	XVal Session 47-Typing - Text-1		2012-07-13 14:07:23.189000
	Edit pad (rev 204)		Brady	cv405	XVal Session 47	1	XVal Session 47-Typing - Text-1		2012-07-13 14:07:23.194000
	Edit pad (rev 205)		Bob	cv404	XVal Session 47	1	XVal Session 47-Typing - Text-1		2012-07-13 14:07:23.689000
	Edit pad (rev 206)		Brady	cv405	XVal Session 47	1	XVal Session 47-Typing - Text-1		2012-07-13 14:07:23.695000
	Edit pad (rev 207)		Bob	cv404	XVal Session 47	1	XVal Session 47-Typing - Text-1		2012-07-13 14:07:24.191000
	Edit pad (rev 208)		Brady	cv405	XVal Session 47	1	XVal Session 47-Typing - Text-1		2012-07-13 14:07:24.196000
	Edit pad (rev 209)		Bob	cv404	XVal Session 47	1	XVal Session 47-Typing - Text-1		2012-07-13 14:07:24.690000
	Edit pad (rev 210)		Brady	cv405	XVal Session 47	1	XVal Session 47-Typing - Text-1		2012-07-13 14:07:24.696000
	Edit pad (rev 211)		Bob	cv404	XVal Session 47	1	XVal Session 47-Typing - Text-1		2012-07-13 14:07:25.197000
	Edit pad (rev 212)		Bob	cv404	XVal Session 47	1	XVal Session 47-Typing - Text-1		2012-07-13 14:07:25.704000
	Edit pad (rev 213)		Brady	cv405	XVal Session 47	1	XVal Session 47-Typing - Text-1		2012-07-13 14:07:26.197000
	Edit pad (rev 214)		Bob	cv404	XVal Session 47	1	XVal Session 47-Typing - Text-1		2012-07-13 14:07:26.203000
	Edit pad (rev 215)		Bob	cv404	XVal Session 47	1	XVal Session 47-Typing - Text-1		2012-07-13 14:07:26.704000
	Edit pad (rev 216)		Brady	cv405	XVal Session 47	1	XVal Session 47-Typing - Text-1		2012-07-13 14:07:26.752000
	Edit pad (rev 217)		Bob	cv404	XVal Session 47	1	XVal Session 47-Typing - Text-1		2012-07-13 14:07:27.204000
	Edit pad (rev 218)		Brady	cv405	XVal Session 47	1	XVal Session 47-Typing - Text-1		2012-07-13 14:07:27.265000
	Edit pad (rev 219)		Bob	cv404	XVal Session 47	1	XVal Session 47-Typing - Text-1		2012-07-13 14:07:27.704000
	Edit pad (rev 220)		Brady	cv405	XVal Session 47	1	XVal Session 47-Typing - Text-1		2012-07-13 14:07:27.768000
	Edit pad (rev 221)		Bob	cv404	XVal Session 47	1	XVal Session 47-Typing - Text-1		2012-07-13 14:07:28.204000
	Edit pad (rev 222)		Brady	cv405	XVal Session 47	1	XVal Session 47-Typing - Text-1		2012-07-13 14:07:28.269000
	Edit pad (rev 223)		Bob	cv404	XVal Session 47	1	XVal Session 47-Typing - Text-1		2012-07-13 14:07:28.704000
	Edit pad (rev 224)		Bob	cv404	XVal Session 47	1	XVal Session 47-Typing - Text-1		2012-07-13 14:07:29.204000
	Edit pad (rev 225)		Brady	cv405	XVal Session 47	1	XVal Session 47-Typing - Text-1		2012-07-13 14:07:29.657000
	Edit pad (rev 226)		Bob	cv404	XVal Session 47	1	XVal Session 47-Typing - Text-1		2012-07-13 14:07:29.705000
	Edit pad (rev 227)		Brady	cv405	XVal Session 47	1	XVal Session 47-Typing - Text-1		2012-07-13 14:07:30.158000
	Edit pad (rev 228)		Bob	cv404	XVal Session 47	1	XVal Session 47-Typing - Text-1		2012-07-13 14:07:30.202000
	Edit pad (rev 229)		Brady	cv405	XVal Session 47	1	XVal Session 47-Typing - Text-1		2012-07-13 14:07:30.657000
	Edit pad (rev 230)		Bob	cv404	XVal Session 47	1	XVal Session 47-Typing - Text-1		2012-07-13 14:07:30.714000
	Edit pad (rev 231)		Brady	cv405	XVal Session 47	1	XVal Session 47-Typing - Text-1		2012-07-13 14:07:31.157000
	Edit pad (rev 232)		Brady	cv405	XVal Session 47	1	XVal Session 47-Typing - Text-1		2012-07-13 14:07:31.659000
	Edit pad (rev 233)		Brady	cv405	XVal Session 47	1	XVal Session 47-Typing - Text-1		2012-07-13 14:07:32.157000
	Edit pad (rev 234)		Bob	cv404	XVal Session 47	1	XVal Session 47-Typing - Text-1		2012-07-13 14:07:32.438000
	Edit pad (rev 235)		Brady	cv405	XVal Session 47	1	XVal Session 47-Typing - Text-1		2012-07-13 14:07:32.658000
	Edit pad (rev 236)		Bob	cv404	XVal Session 47	1	XVal Session 47-Typing - Text-1		2012-07-13 14:07:32.955000
	Edit pad (rev 237)		Brady	cv405	XVal Session 47	1	XVal Session 47-Typing - Text-1		2012-07-13 14:07:33.161000
	Edit pad (rev 238)		Bob	cv404	XVal Session 47	1	XVal Session 47-Typing - Text-1		2012-07-13 14:07:33.466000
	Edit pad (rev 239)		Brady	cv405	XVal Session 47	1	XVal Session 47-Typing - Text-1		2012-07-13 14:07:33.659000
	Edit pad (rev 240)		Bob	cv404	XVal Session 47	1	XVal Session 47-Typing - Text-1		2012-07-13 14:07:33.970000
	Edit pad (rev 241)		Brady	cv405	XVal Session 47	1	XVal Session 47-Typing - Text-1		2012-07-13 14:07:34.159000
	Edit pad (rev 242)		Bob	cv404	XVal Session 47	1	XVal Session 47-Typing - Text-1		2012-07-13 14:07:34.469000
	Edit pad (rev 243)		Brady	cv405	XVal Session 47	1	XVal Session 47-Typing - Text-1		2012-07-13 14:07:34.658000
	Edit pad (rev 244)		Bob	cv404	XVal Session 47	1	XVal Session 47-Typing - Text-1		2012-07-13 14:07:34.975000
	Edit pad (rev 245)		Brady	cv405	XVal Session 47	1	XVal Session 47-Typing - Text-1		2012-07-13 14:07:35.158000
	Edit pad (rev 246)		Bob	cv404	XVal Session 47	1	XVal Session 47-Typing - Text-1		2012-07-13 14:07:35.485000
	Edit pad (rev 247)		Brady	cv405	XVal Session 47	1	XVal Session 47-Typing - Text-1		2012-07-13 14:07:35.658000
	Edit pad (rev 248)		Brady	cv405	XVal Session 47	1	XVal Session 47-Typing - Text-1		2012-07-13 14:07:36.160000
	Edit pad (rev 249)		Bob	cv404	XVal Session 47	1	XVal Session 47-Typing - Text-1		2012-07-13 14:07:36.250000
	Edit pad (rev 250)		Brady	cv405	XVal Session 47	1	XVal Session 47-Typing - Text-1		2012-07-13 14:07:36.743000
	Edit pad (rev 251)		Bob	cv404	XVal Session 47	1	XVal Session 47-Typing - Text-1		2012-07-13 14:07:36.771000
	Edit pad (rev 252)		Bob	cv404	XVal Session 47	1	XVal Session 47-Typing - Text-1		2012-07-13 14:07:37.282000
	Edit pad (rev 253)		Brady	cv405	XVal Session 47	1	XVal Session 47-Typing - Text-1		2012-07-13 14:07:37.447000
	Edit pad (rev 254)		Bob	cv404	XVal Session 47	1	XVal Session 47-Typing - Text-1		2012-07-13 14:07:37.782000
	Edit pad (rev 255)		Brady	cv405	XVal Session 47	1	XVal Session 47-Typing - Text-1		2012-07-13 14:07:37.932000
	Edit pad (rev 256)		Bob	cv404	XVal Session 47	1	XVal Session 47-Typing - Text-1		2012-07-13 14:07:38.282000
	Edit pad (rev 257)		Brady	cv405	XVal Session 47	1	XVal Session 47-Typing - Text-1		2012-07-13 14:07:38.438000
	Edit pad (rev 258)		Brady	cv405	XVal Session 47	1	XVal Session 47-Typing - Text-1		2012-07-13 14:07:38.940000
	Edit pad (rev 259)		Bob	cv404	XVal Session 47	1	XVal Session 47-Typing - Text-1		2012-07-13 14:07:39.085000
	Edit pad (rev 260)		Brady	cv405	XVal Session 47	1	XVal Session 47-Typing - Text-1		2012-07-13 14:07:39.439000
	Edit pad (rev 261)		Bob	cv404	XVal Session 47	1	XVal Session 47-Typing - Text-1		2012-07-13 14:07:39.593000
	Edit pad (rev 262)		Brady	cv405	XVal Session 47	1	XVal Session 47-Typing - Text-1		2012-07-13 14:07:39.939000
	Edit pad (rev 263)		Bob	cv404	XVal Session 47	1	XVal Session 47-Typing - Text-1		2012-07-13 14:07:40.098000
	Edit pad (rev 264)		Brady	cv405	XVal Session 47	1	XVal Session 47-Typing - Text-1		2012-07-13 14:07:40.441000
	Edit pad (rev 265)		Bob	cv404	XVal Session 47	1	XVal Session 47-Typing - Text-1		2012-07-13 14:07:40.597000
	Edit pad (rev 266)		Brady	cv405	XVal Session 47	1	XVal Session 47-Typing - Text-1		2012-07-13 14:07:40.944000
	Edit pad (rev 267)		Bob	cv404	XVal Session 47	1	XVal Session 47-Typing - Text-1		2012-07-13 14:07:41.109000
	Edit pad (rev 268)		Brady	cv405	XVal Session 47	1	XVal Session 47-Typing - Text-1		2012-07-13 14:07:41.445000
	Edit pad (rev 269)		Bob	cv404	XVal Session 47	1	XVal Session 47-Typing - Text-1		2012-07-13 14:07:41.610000
	Edit pad (rev 270)		Brady	cv405	XVal Session 47	1	XVal Session 47-Typing - Text-1		2012-07-13 14:07:41.959000
	Edit pad (rev 271)		Bob	cv404	XVal Session 47	1	XVal Session 47-Typing - Text-1		2012-07-13 14:07:42.110000
	Edit pad (rev 272)		Brady	cv405	XVal Session 47	1	XVal Session 47-Typing - Text-1		2012-07-13 14:07:42.459000
	Edit pad (rev 273)		Bob	cv404	XVal Session 47	1	XVal Session 47-Typing - Text-1		2012-07-13 14:07:42.615000
	Edit pad (rev 274)		Brady	cv405	XVal Session 47	1	XVal Session 47-Typing - Text-1		2012-07-13 14:07:42.960000
	Edit pad (rev 275)		Bob	cv404	XVal Session 47	1	XVal Session 47-Typing - Text-1		2012-07-13 14:07:43.124000
	Edit pad (rev 276)		Brady	cv405	XVal Session 47	1	XVal Session 47-Typing - Text-1		2012-07-13 14:07:43.460000
	Edit pad (rev 277)		Bob	cv404	XVal Session 47	1	XVal Session 47-Typing - Text-1		2012-07-13 14:07:43.624000
	Edit pad (rev 278)		Brady	cv405	XVal Session 47	1	XVal Session 47-Typing - Text-1		2012-07-13 14:07:43.961000
	Edit pad (rev 279)		Bob	cv404	XVal Session 47	1	XVal Session 47-Typing - Text-1		2012-07-13 14:07:44.393000
	Edit pad (rev 280)		Brady	cv405	XVal Session 47	1	XVal Session 47-Typing - Text-1		2012-07-13 14:07:44.462000
	Edit pad (rev 281)		Bob	cv404	XVal Session 47	1	XVal Session 47-Typing - Text-1		2012-07-13 14:07:44.892000
	Edit pad (rev 282)		Brady	cv405	XVal Session 47	1	XVal Session 47-Typing - Text-1		2012-07-13 14:07:44.960000
	Edit pad (rev 283)		Bob	cv404	XVal Session 47	1	XVal Session 47-Typing - Text-1		2012-07-13 14:07:45.393000
	Edit pad (rev 284)		Brady	cv405	XVal Session 47	1	XVal Session 47-Typing - Text-1		2012-07-13 14:07:45.460000
	Edit pad (rev 285)		Bob	cv404	XVal Session 47	1	XVal Session 47-Typing - Text-1		2012-07-13 14:07:45.906000
	Edit pad (rev 286)		Brady	cv405	XVal Session 47	1	XVal Session 47-Typing - Text-1		2012-07-13 14:07:45.960000
	Edit pad (rev 287)		Bob	cv404	XVal Session 47	1	XVal Session 47-Typing - Text-1		2012-07-13 14:07:46.407000
	Edit pad (rev 288)		Brady	cv405	XVal Session 47	1	XVal Session 47-Typing - Text-1		2012-07-13 14:07:46.462000
	Edit pad (rev 289)		Dan	cv401	XVal Session 47	1	XVal Session 47-Typing - Text-1		2012-07-13 14:07:46.578000
	Edit pad (rev 290)		Bob	cv404	XVal Session 47	1	XVal Session 47-Typing - Text-1		2012-07-13 14:07:46.906000
	Edit pad (rev 291)		Brady	cv405	XVal Session 47	1	XVal Session 47-Typing - Text-1		2012-07-13 14:07:46.965000
	Edit pad (rev 292)		Bob	cv404	XVal Session 47	1	XVal Session 47-Typing - Text-1		2012-07-13 14:07:47.411000
	Edit pad (rev 293)		Brady	cv405	XVal Session 47	1	XVal Session 47-Typing - Text-1		2012-07-13 14:07:47.466000
	Edit pad (rev 294)		Bob	cv404	XVal Session 47	1	XVal Session 47-Typing - Text-1		2012-07-13 14:07:47.914000
	Edit pad (rev 295)		Brady	cv405	XVal Session 47	1	XVal Session 47-Typing - Text-1		2012-07-13 14:07:47.964000
	Edit pad (rev 296)		Bob	cv404	XVal Session 47	1	XVal Session 47-Typing - Text-1		2012-07-13 14:07:48.423000
	Edit pad (rev 297)		Brady	cv405	XVal Session 47	1	XVal Session 47-Typing - Text-1		2012-07-13 14:07:48.467000
	Edit pad (rev 298)		Bob	cv404	XVal Session 47	1	XVal Session 47-Typing - Text-1		2012-07-13 14:07:48.933000
	Edit pad (rev 299)		Brady	cv405	XVal Session 47	1	XVal Session 47-Typing - Text-1		2012-07-13 14:07:48.968000
	Edit pad (rev 300)		Bob	cv404	XVal Session 47	1	XVal Session 47-Typing - Text-1		2012-07-13 14:07:49.438000
	Edit pad (rev 301)		Brady	cv405	XVal Session 47	1	XVal Session 47-Typing - Text-1		2012-07-13 14:07:49.469000
	Edit pad (rev 302)		Dan	cv401	XVal Session 47	1	XVal Session 47-Typing - Text-1		2012-07-13 14:07:49.529000
	Edit pad (rev 303)		Bob	cv404	XVal Session 47	1	XVal Session 47-Typing - Text-1		2012-07-13 14:07:49.944000
	Edit pad (rev 304)		Brady	cv405	XVal Session 47	1	XVal Session 47-Typing - Text-1		2012-07-13 14:07:49.968000
	Edit pad (rev 305)		Dan	cv401	XVal Session 47	1	XVal Session 47-Typing - Text-1		2012-07-13 14:07:50.015000
	Edit pad (rev 306)		Bob	cv404	XVal Session 47	1	XVal Session 47-Typing - Text-1		2012-07-13 14:07:50.454000
	Edit pad (rev 307)		Dan	cv401	XVal Session 47	1	XVal Session 47-Typing - Text-1		2012-07-13 14:07:50.519000
	Edit pad (rev 308)		Brady	cv405	XVal Session 47	1	XVal Session 47-Typing - Text-1		2012-07-13 14:07:50.540000
	Edit pad (rev 309)		Bob	cv404	XVal Session 47	1	XVal Session 47-Typing - Text-1		2012-07-13 14:07:50.953000
	Edit pad (rev 310)		Dan	cv401	XVal Session 47	1	XVal Session 47-Typing - Text-1		2012-07-13 14:07:51.020000
	Edit pad (rev 311)		Brady	cv405	XVal Session 47	1	XVal Session 47-Typing - Text-1		2012-07-13 14:07:51.041000
	Edit pad (rev 312)		Bob	cv404	XVal Session 47	1	XVal Session 47-Typing - Text-1		2012-07-13 14:07:51.454000
	Edit pad (rev 313)		Brady	cv405	XVal Session 47	1	XVal Session 47-Typing - Text-1		2012-07-13 14:07:51.541000
	Edit pad (rev 314)		Bob	cv404	XVal Session 47	1	XVal Session 47-Typing - Text-1		2012-07-13 14:07:51.954000
	Edit pad (rev 315)		Brady	cv405	XVal Session 47	1	XVal Session 47-Typing - Text-1		2012-07-13 14:07:52.041000
	Edit pad (rev 316)		Bob	cv404	XVal Session 47	1	XVal Session 47-Typing - Text-1		2012-07-13 14:07:52.454000
	Edit pad (rev 317)		Brady	cv405	XVal Session 47	1	XVal Session 47-Typing - Text-1		2012-07-13 14:07:52.542000
	Edit pad (rev 318)		Dan	cv401	XVal Session 47	1	XVal Session 47-Typing - Text-1		2012-07-13 14:07:52.565000
	Edit pad (rev 319)		Bob	cv404	XVal Session 47	1	XVal Session 47-Typing - Text-1		2012-07-13 14:07:52.954000
	Edit pad (rev 320)		Brady	cv405	XVal Session 47	1	XVal Session 47-Typing - Text-1		2012-07-13 14:07:53.056000
	Edit pad (rev 321)		Dan	cv401	XVal Session 47	1	XVal Session 47-Typing - Text-1		2012-07-13 14:07:53.096000
	Edit pad (rev 322)		Bob	cv404	XVal Session 47	1	XVal Session 47-Typing - Text-1		2012-07-13 14:07:53.454000
	Edit pad (rev 323)		Brady	cv405	XVal Session 47	1	XVal Session 47-Typing - Text-1		2012-07-13 14:07:53.556000
	Edit pad (rev 324)		Dan	cv401	XVal Session 47	1	XVal Session 47-Typing - Text-1		2012-07-13 14:07:53.567000
	Edit pad (rev 325)		Bob	cv404	XVal Session 47	1	XVal Session 47-Typing - Text-1		2012-07-13 14:07:53.954000
	Edit pad (rev 326)		Brady	cv405	XVal Session 47	1	XVal Session 47-Typing - Text-1		2012-07-13 14:07:54.058000
	Edit pad (rev 327)		Dan	cv401	XVal Session 47	1	XVal Session 47-Typing - Text-1		2012-07-13 14:07:54.070000
	Edit pad (rev 328)		Bob	cv404	XVal Session 47	1	XVal Session 47-Typing - Text-1		2012-07-13 14:07:54.454000
	Edit pad (rev 329)		Brady	cv405	XVal Session 47	1	XVal Session 47-Typing - Text-1		2012-07-13 14:07:54.557000
	Edit pad (rev 330)		Dan	cv401	XVal Session 47	1	XVal Session 47-Typing - Text-1		2012-07-13 14:07:54.594000
	Edit pad (rev 331)		Bob	cv404	XVal Session 47	1	XVal Session 47-Typing - Text-1		2012-07-13 14:07:54.954000
	Edit pad (rev 332)		Brady	cv405	XVal Session 47	1	XVal Session 47-Typing - Text-1		2012-07-13 14:07:55.058000
	Edit pad (rev 333)		Dan	cv401	XVal Session 47	1	XVal Session 47-Typing - Text-1		2012-07-13 14:07:55.178000
	Edit pad (rev 334)		Bob	cv404	XVal Session 47	1	XVal Session 47-Typing - Text-1		2012-07-13 14:07:55.454000
	Edit pad (rev 335)		Brady	cv405	XVal Session 47	1	XVal Session 47-Typing - Text-1		2012-07-13 14:07:55.595000
	Edit pad (rev 336)		Dan	cv401	XVal Session 47	1	XVal Session 47-Typing - Text-1		2012-07-13 14:07:55.682000
	Edit pad (rev 337)		Bob	cv404	XVal Session 47	1	XVal Session 47-Typing - Text-1		2012-07-13 14:07:55.953000
	Edit pad (rev 338)		Brady	cv405	XVal Session 47	1	XVal Session 47-Typing - Text-1		2012-07-13 14:07:56.096000
	Edit pad (rev 339)		Dan	cv401	XVal Session 47	1	XVal Session 47-Typing - Text-1		2012-07-13 14:07:56.179000
	Edit pad (rev 340)		Brady	cv405	XVal Session 47	1	XVal Session 47-Typing - Text-1		2012-07-13 14:07:56.597000
	Edit pad (rev 341)		Dan	cv401	XVal Session 47	1	XVal Session 47-Typing - Text-1		2012-07-13 14:07:56.682000
	Edit pad (rev 342)		Brady	cv405	XVal Session 47	1	XVal Session 47-Typing - Text-1		2012-07-13 14:07:57.097000
	Edit pad (rev 343)		Dan	cv401	XVal Session 47	1	XVal Session 47-Typing - Text-1		2012-07-13 14:07:57.179000
	Edit pad (rev 344)		Bob	cv404	XVal Session 47	1	XVal Session 47-Typing - Text-1		2012-07-13 14:07:57.580000
	Edit pad (rev 345)		Brady	cv405	XVal Session 47	1	XVal Session 47-Typing - Text-1		2012-07-13 14:07:57.598000
	Edit pad (rev 346)		Dan	cv401	XVal Session 47	1	XVal Session 47-Typing - Text-1		2012-07-13 14:07:57.684000
	Edit pad (rev 347)		Bob	cv404	XVal Session 47	1	XVal Session 47-Typing - Text-1		2012-07-13 14:07:58.079000
	Edit pad (rev 348)		Brady	cv405	XVal Session 47	1	XVal Session 47-Typing - Text-1		2012-07-13 14:07:58.172000
	Edit pad (rev 349)		Dan	cv401	XVal Session 47	1	XVal Session 47-Typing - Text-1		2012-07-13 14:07:58.183000
	Edit pad (rev 350)		Dan	cv401	XVal Session 47	1	XVal Session 47-Typing - Text-1		2012-07-13 14:07:58.687000
	Edit pad (rev 351)		Brady	cv405	XVal Session 47	1	XVal Session 47-Typing - Text-1		2012-07-13 14:07:59.114000
	Edit pad (rev 352)		Dan	cv401	XVal Session 47	1	XVal Session 47-Typing - Text-1		2012-07-13 14:07:59.185000
	Edit pad (rev 353)		Brady	cv405	XVal Session 47	1	XVal Session 47-Typing - Text-1		2012-07-13 14:07:59.616000
	Edit pad (rev 354)		Dan	cv401	XVal Session 47	1	XVal Session 47-Typing - Text-1		2012-07-13 14:07:59.842000
	Edit pad (rev 355)		Brady	cv405	XVal Session 47	1	XVal Session 47-Typing - Text-1		2012-07-13 14:08:00.116000
	Edit pad (rev 356)		Dan	cv401	XVal Session 47	1	XVal Session 47-Typing - Text-1		2012-07-13 14:08:00.338000
	Edit pad (rev 357)		Brady	cv405	XVal Session 47	1	XVal Session 47-Typing - Text-1		2012-07-13 14:08:00.836000
	Edit pad (rev 358)		Dan	cv401	XVal Session 47	1	XVal Session 47-Typing - Text-1		2012-07-13 14:08:00.839000
	Edit pad (rev 359)		Brady	cv405	XVal Session 47	1	XVal Session 47-Typing - Text-1		2012-07-13 14:08:01.336000
	Edit pad (rev 360)		Dan	cv401	XVal Session 47	1	XVal Session 47-Typing - Text-1		2012-07-13 14:08:01.340000
	Edit pad (rev 361)		Bob	cv404	XVal Session 47	1	XVal Session 47-Typing - Text-1		2012-07-13 14:08:01.648000
	Edit pad (rev 362)		Brady	cv405	XVal Session 47	1	XVal Session 47-Typing - Text-1		2012-07-13 14:08:01.836000
	Edit pad (rev 363)		Dan	cv401	XVal Session 47	1	XVal Session 47-Typing - Text-1		2012-07-13 14:08:01.844000
	Edit pad (rev 364)		Bob	cv404	XVal Session 47	1	XVal Session 47-Typing - Text-1		2012-07-13 14:08:02.157000
	Edit pad (rev 365)		Brady	cv405	XVal Session 47	1	XVal Session 47-Typing - Text-1		2012-07-13 14:08:02.335000
	Edit pad (rev 366)		Dan	cv401	XVal Session 47	1	XVal Session 47-Typing - Text-1		2012-07-13 14:08:02.340000
	Edit pad (rev 367)		Bob	cv404	XVal Session 47	1	XVal Session 47-Typing - Text-1		2012-07-13 14:08:02.656000
	Edit pad (rev 368)		Brady	cv405	XVal Session 47	1	XVal Session 47-Typing - Text-1		2012-07-13 14:08:02.837000
	Edit pad (rev 369)		Dan	cv401	XVal Session 47	1	XVal Session 47-Typing - Text-1		2012-07-13 14:08:02.840000
	Edit pad (rev 370)		Bob	cv404	XVal Session 47	1	XVal Session 47-Typing - Text-1		2012-07-13 14:08:03.157000
	Edit pad (rev 371)		Brady	cv405	XVal Session 47	1	XVal Session 47-Typing - Text-1		2012-07-13 14:08:03.339000
	Edit pad (rev 372)		Dan	cv401	XVal Session 47	1	XVal Session 47-Typing - Text-1		2012-07-13 14:08:03.340000
	Edit pad (rev 373)		Bob	cv404	XVal Session 47	1	XVal Session 47-Typing - Text-1		2012-07-13 14:08:03.658000
	Edit pad (rev 374)		Brady	cv405	XVal Session 47	1	XVal Session 47-Typing - Text-1		2012-07-13 14:08:03.839000
	Edit pad (rev 375)		Dan	cv401	XVal Session 47	1	XVal Session 47-Typing - Text-1		2012-07-13 14:08:03.845000
	Edit pad (rev 376)		Brady	cv405	XVal Session 47	1	XVal Session 47-Typing - Text-1		2012-07-13 14:08:04.338000
	Edit pad (rev 377)		Dan	cv401	XVal Session 47	1	XVal Session 47-Typing - Text-1		2012-07-13 14:08:04.357000
	Edit pad (rev 378)		Bob	cv404	XVal Session 47	1	XVal Session 47-Typing - Text-1		2012-07-13 14:08:04.633000
	Edit pad (rev 379)		Brady	cv405	XVal Session 47	1	XVal Session 47-Typing - Text-1		2012-07-13 14:08:04.838000
	Edit pad (rev 380)		Dan	cv401	XVal Session 47	1	XVal Session 47-Typing - Text-1		2012-07-13 14:08:04.856000
	Edit pad (rev 381)		Brady	cv405	XVal Session 47	1	XVal Session 47-Typing - Text-1		2012-07-13 14:08:05.343000
	Edit pad (rev 382)		Dan	cv401	XVal Session 47	1	XVal Session 47-Typing - Text-1		2012-07-13 14:08:05.354000
	Edit pad (rev 383)		Brady	cv405	XVal Session 47	1	XVal Session 47-Typing - Text-1		2012-07-13 14:08:05.841000
	Edit pad (rev 384)		Dan	cv401	XVal Session 47	1	XVal Session 47-Typing - Text-1		2012-07-13 14:08:06.005000
	Edit pad (rev 385)		Bob	cv404	XVal Session 47	1	XVal Session 47-Typing - Text-1		2012-07-13 14:08:06.218000
	Edit pad (rev 386)		Brady	cv405	XVal Session 47	1	XVal Session 47-Typing - Text-1		2012-07-13 14:08:06.340000
	Edit pad (rev 387)		Dan	cv401	XVal Session 47	1	XVal Session 47-Typing - Text-1		2012-07-13 14:08:06.519000
	Edit pad (rev 388)		Bob	cv404	XVal Session 47	1	XVal Session 47-Typing - Text-1		2012-07-13 14:08:06.720000
	Edit pad (rev 389)		Brady	cv405	XVal Session 47	1	XVal Session 47-Typing - Text-1		2012-07-13 14:08:06.841000
	Edit pad (rev 390)		Dan	cv401	XVal Session 47	1	XVal Session 47-Typing - Text-1		2012-07-13 14:08:07.011000
	Edit pad (rev 391)		Bob	cv404	XVal Session 47	1	XVal Session 47-Typing - Text-1		2012-07-13 14:08:07.220000
	Edit pad (rev 392)		Brady	cv405	XVal Session 47	1	XVal Session 47-Typing - Text-1		2012-07-13 14:08:07.340000
	Edit pad (rev 393)		Dan	cv401	XVal Session 47	1	XVal Session 47-Typing - Text-1		2012-07-13 14:08:07.510000
	Edit pad (rev 394)		Bob	cv404	XVal Session 47	1	XVal Session 47-Typing - Text-1		2012-07-13 14:08:07.720000
	Edit pad (rev 395)		Brady	cv405	XVal Session 47	1	XVal Session 47-Typing - Text-1		2012-07-13 14:08:07.846000
	Edit pad (rev 396)		Dan	cv401	XVal Session 47	1	XVal Session 47-Typing - Text-1		2012-07-13 14:08:08.012000
	Edit pad (rev 397)		Bob	cv404	XVal Session 47	1	XVal Session 47-Typing - Text-1		2012-07-13 14:08:08.219000
	Edit pad (rev 398)		Brady	cv405	XVal Session 47	1	XVal Session 47-Typing - Text-1		2012-07-13 14:08:08.346000
	Edit pad (rev 399)		Dan	cv401	XVal Session 47	1	XVal Session 47-Typing - Text-1		2012-07-13 14:08:08.511000
	Edit pad (rev 400)		Bob	cv404	XVal Session 47	1	XVal Session 47-Typing - Text-1		2012-07-13 14:08:08.719000
	Edit pad (rev 401)		Brady	cv405	XVal Session 47	1	XVal Session 47-Typing - Text-1		2012-07-13 14:08:08.884000
	Edit pad (rev 402)		Bob	cv404	XVal Session 47	1	XVal Session 47-Typing - Text-1		2012-07-13 14:08:09.220000
	Edit pad (rev 403)		Brady	cv405	XVal Session 47	1	XVal Session 47-Typing - Text-1		2012-07-13 14:08:09.347000
	Edit pad (rev 404)		Dan	cv401	XVal Session 47	1	XVal Session 47-Typing - Text-1		2012-07-13 14:08:09.480000
	Edit pad (rev 405)		Bob	cv404	XVal Session 47	1	XVal Session 47-Typing - Text-1		2012-07-13 14:08:09.719000
	Edit pad (rev 406)		Brady	cv405	XVal Session 47	1	XVal Session 47-Typing - Text-1		2012-07-13 14:08:09.847000
	Edit pad (rev 407)		Dan	cv401	XVal Session 47	1	XVal Session 47-Typing - Text-1		2012-07-13 14:08:09.998000
	Edit pad (rev 408)		Bob	cv404	XVal Session 47	1	XVal Session 47-Typing - Text-1		2012-07-13 14:08:10.220000
	Edit pad (rev 409)		Brady	cv405	XVal Session 47	1	XVal Session 47-Typing - Text-1		2012-07-13 14:08:10.347000
	Edit pad (rev 410)		Dan	cv401	XVal Session 47	1	XVal Session 47-Typing - Text-1		2012-07-13 14:08:10.481000
	Edit pad (rev 411)		Bob	cv404	XVal Session 47	1	XVal Session 47-Typing - Text-1		2012-07-13 14:08:10.720000
	Edit pad (rev 412)		Brady	cv405	XVal Session 47	1	XVal Session 47-Typing - Text-1		2012-07-13 14:08:10.847000
	Edit pad (rev 413)		Dan	cv401	XVal Session 47	1	XVal Session 47-Typing - Text-1		2012-07-13 14:08:10.987000
	Edit pad (rev 414)		Bob	cv404	XVal Session 47	1	XVal Session 47-Typing - Text-1		2012-07-13 14:08:11.221000
	Edit pad (rev 415)		Brady	cv405	XVal Session 47	1	XVal Session 47-Typing - Text-1		2012-07-13 14:08:11.362000
	Edit pad (rev 416)		Dan	cv401	XVal Session 47	1	XVal Session 47-Typing - Text-1		2012-07-13 14:08:11.478000
	Edit pad (rev 417)		Bob	cv404	XVal Session 47	1	XVal Session 47-Typing - Text-1		2012-07-13 14:08:11.721000
	Edit pad (rev 418)		Brady	cv405	XVal Session 47	1	XVal Session 47-Typing - Text-1		2012-07-13 14:08:11.862000
	Edit pad (rev 419)		Bob	cv404	XVal Session 47	1	XVal Session 47-Typing - Text-1		2012-07-13 14:08:12.225000
	Edit pad (rev 420)		Brady	cv405	XVal Session 47	1	XVal Session 47-Typing - Text-1		2012-07-13 14:08:12.362000
	Edit pad (rev 421)		Dan	cv401	XVal Session 47	1	XVal Session 47-Typing - Text-1		2012-07-13 14:08:12.523000
	Edit pad (rev 422)		Bob	cv404	XVal Session 47	1	XVal Session 47-Typing - Text-1		2012-07-13 14:08:12.735000
	Edit pad (rev 423)		Brady	cv405	XVal Session 47	1	XVal Session 47-Typing - Text-1		2012-07-13 14:08:12.862000
	Edit pad (rev 424)		Dan	cv401	XVal Session 47	1	XVal Session 47-Typing - Text-1		2012-07-13 14:08:13.022000
	Edit pad (rev 425)		Bob	cv404	XVal Session 47	1	XVal Session 47-Typing - Text-1		2012-07-13 14:08:13.237000
	Edit pad (rev 426)		Brady	cv405	XVal Session 47	1	XVal Session 47-Typing - Text-1		2012-07-13 14:08:13.362000
	Edit pad (rev 427)		Dan	cv401	XVal Session 47	1	XVal Session 47-Typing - Text-1		2012-07-13 14:08:13.525000
	Edit pad (rev 428)		Bob	cv404	XVal Session 47	1	XVal Session 47-Typing - Text-1		2012-07-13 14:08:13.733000
	Edit pad (rev 429)		Brady	cv405	XVal Session 47	1	XVal Session 47-Typing - Text-1		2012-07-13 14:08:13.867000
	Edit pad (rev 430)		Dan	cv401	XVal Session 47	1	XVal Session 47-Typing - Text-1		2012-07-13 14:08:14.020000
	Edit pad (rev 431)		Brady	cv405	XVal Session 47	1	XVal Session 47-Typing - Text-1		2012-07-13 14:08:14.368000
	Edit pad (rev 432)		Bob	cv404	XVal Session 47	1	XVal Session 47-Typing - Text-1		2012-07-13 14:08:14.461000
	Edit pad (rev 433)		Brady	cv405	XVal Session 47	1	XVal Session 47-Typing - Text-1		2012-07-13 14:08:14.871000
	Edit pad (rev 434)		Bob	cv404	XVal Session 47	1	XVal Session 47-Typing - Text-1		2012-07-13 14:08:14.968000
	Edit pad (rev 435)		Brady	cv405	XVal Session 47	1	XVal Session 47-Typing - Text-1		2012-07-13 14:08:15.423000
	Edit pad (rev 436)		Bob	cv404	XVal Session 47	1	XVal Session 47-Typing - Text-1		2012-07-13 14:08:15.469000
	Edit pad (rev 437)		Brady	cv405	XVal Session 47	1	XVal Session 47-Typing - Text-1		2012-07-13 14:08:15.921000
	Edit pad (rev 438)		Bob	cv404	XVal Session 47	1	XVal Session 47-Typing - Text-1		2012-07-13 14:08:15.970000
	Edit pad (rev 439)		Dan	cv401	XVal Session 47	1	XVal Session 47-Typing - Text-1		2012-07-13 14:08:16.288000
	Edit pad (rev 440)		Brady	cv405	XVal Session 47	1	XVal Session 47-Typing - Text-1		2012-07-13 14:08:16.421000
	Edit pad (rev 441)		Bob	cv404	XVal Session 47	1	XVal Session 47-Typing - Text-1		2012-07-13 14:08:16.468000
	Edit pad (rev 442)		Dan	cv401	XVal Session 47	1	XVal Session 47-Typing - Text-1		2012-07-13 14:08:16.788000
	Edit pad (rev 443)		Bob	cv404	XVal Session 47	1	XVal Session 47-Typing - Text-1		2012-07-13 14:08:17.270000
	Edit pad (rev 444)		Dan	cv401	XVal Session 47	1	XVal Session 47-Typing - Text-1		2012-07-13 14:08:17.287000
	Edit pad (rev 445)		Brady	cv405	XVal Session 47	1	XVal Session 47-Typing - Text-1		2012-07-13 14:08:17.313000
	Edit pad (rev 446)		Bob	cv404	XVal Session 47	1	XVal Session 47-Typing - Text-1		2012-07-13 14:08:17.782000
	Edit pad (rev 447)		Dan	cv401	XVal Session 47	1	XVal Session 47-Typing - Text-1		2012-07-13 14:08:17.790000
	Edit pad (rev 448)		Brady	cv405	XVal Session 47	1	XVal Session 47-Typing - Text-1		2012-07-13 14:08:17.827000
	Edit pad (rev 449)		Bob	cv404	XVal Session 47	1	XVal Session 47-Typing - Text-1		2012-07-13 14:08:18.283000
	Edit pad (rev 450)		Dan	cv401	XVal Session 47	1	XVal Session 47-Typing - Text-1		2012-07-13 14:08:18.295000
	Edit pad (rev 451)		Brady	cv405	XVal Session 47	1	XVal Session 47-Typing - Text-1		2012-07-13 14:08:18.758000
	Edit pad (rev 452)		Dan	cv401	XVal Session 47	1	XVal Session 47-Typing - Text-1		2012-07-13 14:08:18.791000
	Edit pad (rev 453)		Bob	cv404	XVal Session 47	1	XVal Session 47-Typing - Text-1		2012-07-13 14:08:19.062000
	Edit pad (rev 454)		Brady	cv405	XVal Session 47	1	XVal Session 47-Typing - Text-1		2012-07-13 14:08:19.258000
	Edit pad (rev 455)		Dan	cv401	XVal Session 47	1	XVal Session 47-Typing - Text-1		2012-07-13 14:08:19.399000
	Edit pad (rev 456)		Bob	cv404	XVal Session 47	1	XVal Session 47-Typing - Text-1		2012-07-13 14:08:19.562000
	Edit pad (rev 457)		Brady	cv405	XVal Session 47	1	XVal Session 47-Typing - Text-1		2012-07-13 14:08:19.762000
	Edit pad (rev 458)		Dan	cv401	XVal Session 47	1	XVal Session 47-Typing - Text-1		2012-07-13 14:08:19.956000
	Edit pad (rev 459)		Bob	cv404	XVal Session 47	1	XVal Session 47-Typing - Text-1		2012-07-13 14:08:20.062000
	Edit pad (rev 460)		Brady	cv405	XVal Session 47	1	XVal Session 47-Typing - Text-1		2012-07-13 14:08:20.262000
	Edit pad (rev 461)		Dan	cv401	XVal Session 47	1	XVal Session 47-Typing - Text-1		2012-07-13 14:08:20.391000
	Edit pad (rev 462)		Bob	cv404	XVal Session 47	1	XVal Session 47-Typing - Text-1		2012-07-13 14:08:20.570000
	Edit pad (rev 463)		Brady	cv405	XVal Session 47	1	XVal Session 47-Typing - Text-1		2012-07-13 14:08:20.761000
	Edit pad (rev 464)		Dan	cv401	XVal Session 47	1	XVal Session 47-Typing - Text-1		2012-07-13 14:08:20.975000
	Edit pad (rev 465)		Bob	cv404	XVal Session 47	1	XVal Session 47-Typing - Text-1		2012-07-13 14:08:21.078000
	Edit pad (rev 466)		Brady	cv405	XVal Session 47	1	XVal Session 47-Typing - Text-1		2012-07-13 14:08:21.261000
	Edit pad (rev 467)		Dan	cv401	XVal Session 47	1	XVal Session 47-Typing - Text-1		2012-07-13 14:08:21.547000
	Edit pad (rev 468)		Bob	cv404	XVal Session 47	1	XVal Session 47-Typing - Text-1		2012-07-13 14:08:21.577000
	Edit pad (rev 469)		Brady	cv405	XVal Session 47	1	XVal Session 47-Typing - Text-1		2012-07-13 14:08:21.762000
	Edit pad (rev 470)		Dan	cv401	XVal Session 47	1	XVal Session 47-Typing - Text-1		2012-07-13 14:08:21.987000
	Edit pad (rev 471)		Bob	cv404	XVal Session 47	1	XVal Session 47-Typing - Text-1		2012-07-13 14:08:22.079000
	Edit pad (rev 472)		Brady	cv405	XVal Session 47	1	XVal Session 47-Typing - Text-1		2012-07-13 14:08:22.261000
	Edit pad (rev 473)		Dan	cv401	XVal Session 47	1	XVal Session 47-Typing - Text-1		2012-07-13 14:08:22.480000
	Edit pad (rev 474)		Bob	cv404	XVal Session 47	1	XVal Session 47-Typing - Text-1		2012-07-13 14:08:22.577000
	Edit pad (rev 475)		Brady	cv405	XVal Session 47	1	XVal Session 47-Typing - Text-1		2012-07-13 14:08:22.763000
	Edit pad (rev 476)		Bob	cv404	XVal Session 47	1	XVal Session 47-Typing - Text-1		2012-07-13 14:08:23.079000
	Edit pad (rev 477)		Dan	cv401	XVal Session 47	1	XVal Session 47-Typing - Text-1		2012-07-13 14:08:23.089000
	Edit pad (rev 478)		Brady	cv405	XVal Session 47	1	XVal Session 47-Typing - Text-1		2012-07-13 14:08:23.266000
	Edit pad (rev 479)		Dan	cv401	XVal Session 47	1	XVal Session 47-Typing - Text-1		2012-07-13 14:08:23.590000
	Edit pad (rev 480)		Bob	cv404	XVal Session 47	1	XVal Session 47-Typing - Text-1		2012-07-13 14:08:23.675000
	Edit pad (rev 481)		Brady	cv405	XVal Session 47	1	XVal Session 47-Typing - Text-1		2012-07-13 14:08:23.765000
	Edit pad (rev 482)		Dan	cv401	XVal Session 47	1	XVal Session 47-Typing - Text-1		2012-07-13 14:08:24.092000
	Edit pad (rev 483)		Bob	cv404	XVal Session 47	1	XVal Session 47-Typing - Text-1		2012-07-13 14:08:24.185000
	Edit pad (rev 484)		Brady	cv405	XVal Session 47	1	XVal Session 47-Typing - Text-1		2012-07-13 14:08:24.265000
	Edit pad (rev 485)		Dan	cv401	XVal Session 47	1	XVal Session 47-Typing - Text-1		2012-07-13 14:08:24.589000
	Edit pad (rev 486)		Bob	cv404	XVal Session 47	1	XVal Session 47-Typing - Text-1		2012-07-13 14:08:24.687000
	Edit pad (rev 487)		Brady	cv405	XVal Session 47	1	XVal Session 47-Typing - Text-1		2012-07-13 14:08:24.765000
	Edit pad (rev 488)		Dan	cv401	XVal Session 47	1	XVal Session 47-Typing - Text-1		2012-07-13 14:08:25.089000
	Edit pad (rev 489)		Bob	cv404	XVal Session 47	1	XVal Session 47-Typing - Text-1		2012-07-13 14:08:25.194000
	Edit pad (rev 490)		Brady	cv405	XVal Session 47	1	XVal Session 47-Typing - Text-1		2012-07-13 14:08:25.265000
	Edit pad (rev 491)		Bob	cv404	XVal Session 47	1	XVal Session 47-Typing - Text-1		2012-07-13 14:08:25.704000
	Edit pad (rev 492)		Dan	cv401	XVal Session 47	1	XVal Session 47-Typing - Text-1		2012-07-13 14:08:25.721000
	Edit pad (rev 493)		Brady	cv405	XVal Session 47	1	XVal Session 47-Typing - Text-1		2012-07-13 14:08:25.765000
	Edit pad (rev 494)		Dan	cv401	XVal Session 47	1	XVal Session 47-Typing - Text-1		2012-07-13 14:08:26.221000
	Edit pad (rev 495)		Brady	cv405	XVal Session 47	1	XVal Session 47-Typing - Text-1		2012-07-13 14:08:26.279000
	Edit pad (rev 496)		Bob	cv404	XVal Session 47	1	XVal Session 47-Typing - Text-1		2012-07-13 14:08:26.587000
	Edit pad (rev 497)		Dan	cv401	XVal Session 47	1	XVal Session 47-Typing - Text-1		2012-07-13 14:08:26.736000
	Edit pad (rev 498)		Brady	cv405	XVal Session 47	1	XVal Session 47-Typing - Text-1		2012-07-13 14:08:26.779000
	Edit pad (rev 499)		Brady	cv405	XVal Session 47	1	XVal Session 47-Typing - Text-1		2012-07-13 14:08:27.281000
	Edit pad (rev 500)		Brady	cv405	XVal Session 47	1	XVal Session 47-Typing - Text-1		2012-07-13 14:08:27.782000
	Edit pad (rev 501)		Dan	cv401	XVal Session 47	1	XVal Session 47-Typing - Text-1		2012-07-13 14:08:28.254000
	Edit pad (rev 502)		Brady	cv405	XVal Session 47	1	XVal Session 47-Typing - Text-1		2012-07-13 14:08:28.282000
	Edit pad (rev 503)		Dan	cv401	XVal Session 47	1	XVal Session 47-Typing - Text-1		2012-07-13 14:08:28.751000
	Edit pad (rev 504)		Brady	cv405	XVal Session 47	1	XVal Session 47-Typing - Text-1		2012-07-13 14:08:28.787000
	Edit pad (rev 505)		Brady	cv405	XVal Session 47	1	XVal Session 47-Typing - Text-1		2012-07-13 14:08:29.289000
	Edit pad (rev 506)		Dan	cv401	XVal Session 47	1	XVal Session 47-Typing - Text-1		2012-07-13 14:08:29.576000
	Edit pad (rev 507)		Brady	cv405	XVal Session 47	1	XVal Session 47-Typing - Text-1		2012-07-13 14:08:29.791000
	Edit pad (rev 508)		Dan	cv401	XVal Session 47	1	XVal Session 47-Typing - Text-1		2012-07-13 14:08:30.078000
	Edit pad (rev 509)		Brady	cv405	XVal Session 47	1	XVal Session 47-Typing - Text-1		2012-07-13 14:08:30.308000
	Edit pad (rev 510)		Brady	cv405	XVal Session 47	1	XVal Session 47-Typing - Text-1		2012-07-13 14:08:30.808000
	Edit pad (rev 511)		Dan	cv401	XVal Session 47	1	XVal Session 47-Typing - Text-1		2012-07-13 14:08:31.279000
	Edit pad (rev 512)		Brady	cv405	XVal Session 47	1	XVal Session 47-Typing - Text-1		2012-07-13 14:08:31.308000
	Edit pad (rev 513)		Dan	cv401	XVal Session 47	1	XVal Session 47-Typing - Text-1		2012-07-13 14:08:31.781000
	Edit pad (rev 514)		Brady	cv405	XVal Session 47	1	XVal Session 47-Typing - Text-1		2012-07-13 14:08:31.822000
	Edit pad (rev 515)		Bob	cv404	XVal Session 47	1	XVal Session 47-Typing - Text-1		2012-07-13 14:08:32.216000
	Edit pad (rev 516)		Dan	cv401	XVal Session 47	1	XVal Session 47-Typing - Text-1		2012-07-13 14:08:32.281000
	Edit pad (rev 517)		Brady	cv405	XVal Session 47	1	XVal Session 47-Typing - Text-1		2012-07-13 14:08:32.323000
	Edit pad (rev 518)		Bob	cv404	XVal Session 47	1	XVal Session 47-Typing - Text-1		2012-07-13 14:08:32.720000
	Edit pad (rev 519)		Dan	cv401	XVal Session 47	1	XVal Session 47-Typing - Text-1		2012-07-13 14:08:32.779000
	Edit pad (rev 520)		Brady	cv405	XVal Session 47	1	XVal Session 47-Typing - Text-1		2012-07-13 14:08:32.822000
	Edit pad (rev 521)		Bob	cv404	XVal Session 47	1	XVal Session 47-Typing - Text-1		2012-07-13 14:08:33.220000
	Edit pad (rev 522)		Dan	cv401	XVal Session 47	1	XVal Session 47-Typing - Text-1		2012-07-13 14:08:33.291000
	Edit pad (rev 523)		Brady	cv405	XVal Session 47	1	XVal Session 47-Typing - Text-1		2012-07-13 14:08:33.322000
	Edit pad (rev 524)		Dan	cv401	XVal Session 47	1	XVal Session 47-Typing - Text-1		2012-07-13 14:08:33.788000
	Edit pad (rev 525)		Brady	cv405	XVal Session 47	1	XVal Session 47-Typing - Text-1		2012-07-13 14:08:33.824000
	Edit pad (rev 526)		Bob	cv404	XVal Session 47	1	XVal Session 47-Typing - Text-1		2012-07-13 14:08:34.226000
	Edit pad (rev 527)		Dan	cv401	XVal Session 47	1	XVal Session 47-Typing - Text-1		2012-07-13 14:08:34.289000
	Edit pad (rev 528)		Brady	cv405	XVal Session 47	1	XVal Session 47-Typing - Text-1		2012-07-13 14:08:34.325000
	Edit pad (rev 529)		Dan	cv401	XVal Session 47	1	XVal Session 47-Typing - Text-1		2012-07-13 14:08:34.798000
	Edit pad (rev 530)		Brady	cv405	XVal Session 47	1	XVal Session 47-Typing - Text-1		2012-07-13 14:08:34.827000
	Edit pad (rev 531)		Bob	cv404	XVal Session 47	1	XVal Session 47-Typing - Text-1		2012-07-13 14:08:34.989000
	Edit pad (rev 532)		Dan	cv401	XVal Session 47	1	XVal Session 47-Typing - Text-1		2012-07-13 14:08:35.293000
	Edit pad (rev 533)		Brady	cv405	XVal Session 47	1	XVal Session 47-Typing - Text-1		2012-07-13 14:08:35.329000
	Edit pad (rev 534)		Bob	cv404	XVal Session 47	1	XVal Session 47-Typing - Text-1		2012-07-13 14:08:35.489000
	Edit pad (rev 535)		Dan	cv401	XVal Session 47	1	XVal Session 47-Typing - Text-1		2012-07-13 14:08:35.799000
	Edit pad (rev 536)		Brady	cv405	XVal Session 47	1	XVal Session 47-Typing - Text-1		2012-07-13 14:08:35.830000
	Edit pad (rev 537)		Dan	cv401	XVal Session 47	1	XVal Session 47-Typing - Text-1		2012-07-13 14:08:36.292000
	Edit pad (rev 538)		Bob	cv404	XVal Session 47	1	XVal Session 47-Typing - Text-1		2012-07-13 14:08:36.303000
	Edit pad (rev 539)		Brady	cv405	XVal Session 47	1	XVal Session 47-Typing - Text-1		2012-07-13 14:08:36.347000
	Edit pad (rev 540)		Dan	cv401	XVal Session 47	1	XVal Session 47-Typing - Text-1		2012-07-13 14:08:36.790000
	Edit pad (rev 541)		Bob	cv404	XVal Session 47	1	XVal Session 47-Typing - Text-1		2012-07-13 14:08:36.812000
	Edit pad (rev 542)		Brady	cv405	XVal Session 47	1	XVal Session 47-Typing - Text-1		2012-07-13 14:08:36.852000
	Edit pad (rev 543)		Bob	cv404	XVal Session 47	1	XVal Session 47-Typing - Text-1		2012-07-13 14:08:37.314000
	Edit pad (rev 544)		Brady	cv405	XVal Session 47	1	XVal Session 47-Typing - Text-1		2012-07-13 14:08:37.352000
	Edit pad (rev 545)		Bob	cv404	XVal Session 47	1	XVal Session 47-Typing - Text-1		2012-07-13 14:08:37.814000
	Edit pad (rev 546)		Dan	cv401	XVal Session 47	1	XVal Session 47-Typing - Text-1		2012-07-13 14:08:37.841000
	Edit pad (rev 547)		Brady	cv405	XVal Session 47	1	XVal Session 47-Typing - Text-1		2012-07-13 14:08:37.854000
	Edit pad (rev 548)		Bob	cv404	XVal Session 47	1	XVal Session 47-Typing - Text-1		2012-07-13 14:08:38.318000
	Edit pad (rev 549)		Brady	cv405	XVal Session 47	1	XVal Session 47-Typing - Text-1		2012-07-13 14:08:38.355000
	Edit pad (rev 550)		Dan	cv401	XVal Session 47	1	XVal Session 47-Typing - Text-1		2012-07-13 14:08:38.454000
	Edit pad (rev 551)		Bob	cv404	XVal Session 47	1	XVal Session 47-Typing - Text-1		2012-07-13 14:08:38.819000
	Edit pad (rev 552)		Brady	cv405	XVal Session 47	1	XVal Session 47-Typing - Text-1		2012-07-13 14:08:38.854000
	Edit pad (rev 553)		Dan	cv401	XVal Session 47	1	XVal Session 47-Typing - Text-1		2012-07-13 14:08:38.980000
	Edit pad (rev 554)		Bob	cv404	XVal Session 47	1	XVal Session 47-Typing - Text-1		2012-07-13 14:08:39.332000
	Edit pad (rev 555)		Brady	cv405	XVal Session 47	1	XVal Session 47-Typing - Text-1		2012-07-13 14:08:39.355000
	Edit pad (rev 556)		Dan	cv401	XVal Session 47	1	XVal Session 47-Typing - Text-1		2012-07-13 14:08:39.497000
	Edit pad (rev 557)		Bob	cv404	XVal Session 47	1	XVal Session 47-Typing - Text-1		2012-07-13 14:08:39.845000
	Edit pad (rev 558)		Brady	cv405	XVal Session 47	1	XVal Session 47-Typing - Text-1		2012-07-13 14:08:39.854000
	Edit pad (rev 559)		Dan	cv401	XVal Session 47	1	XVal Session 47-Typing - Text-1		2012-07-13 14:08:39.986000
	Edit pad (rev 560)		Bob	cv404	XVal Session 47	1	XVal Session 47-Typing - Text-1		2012-07-13 14:08:40.344000
	Edit pad (rev 561)		Brady	cv405	XVal Session 47	1	XVal Session 47-Typing - Text-1		2012-07-13 14:08:40.358000
	Edit pad (rev 562)		Dan	cv401	XVal Session 47	1	XVal Session 47-Typing - Text-1		2012-07-13 14:08:40.482000
	Edit pad (rev 563)		Bob	cv404	XVal Session 47	1	XVal Session 47-Typing - Text-1		2012-07-13 14:08:40.845000
	Edit pad (rev 564)		Brady	cv405	XVal Session 47	1	XVal Session 47-Typing - Text-1		2012-07-13 14:08:40.856000
	Edit pad (rev 565)		Dan	cv401	XVal Session 47	1	XVal Session 47-Typing - Text-1		2012-07-13 14:08:40.987000
	Edit pad (rev 566)		Bob	cv404	XVal Session 47	1	XVal Session 47-Typing - Text-1		2012-07-13 14:08:41.345000
	Edit pad (rev 567)		Brady	cv405	XVal Session 47	1	XVal Session 47-Typing - Text-1		2012-07-13 14:08:41.358000
	Edit pad (rev 568)		Dan	cv401	XVal Session 47	1	XVal Session 47-Typing - Text-1		2012-07-13 14:08:41.481000
	Edit pad (rev 569)		Bob	cv404	XVal Session 47	1	XVal Session 47-Typing - Text-1		2012-07-13 14:08:41.845000
	Edit pad (rev 570)		Brady	cv405	XVal Session 47	1	XVal Session 47-Typing - Text-1		2012-07-13 14:08:41.918000
	Edit pad (rev 571)		Dan	cv401	XVal Session 47	1	XVal Session 47-Typing - Text-1		2012-07-13 14:08:42.302000
	Edit pad (rev 572)		Bob	cv404	XVal Session 47	1	XVal Session 47-Typing - Text-1		2012-07-13 14:08:42.345000
	Edit pad (rev 573)		Brady	cv405	XVal Session 47	1	XVal Session 47-Typing - Text-1		2012-07-13 14:08:42.363000
	Edit pad (rev 574)		Dan	cv401	XVal Session 47	1	XVal Session 47-Typing - Text-1		2012-07-13 14:08:42.806000
	Edit pad (rev 575)		Bob	cv404	XVal Session 47	1	XVal Session 47-Typing - Text-1		2012-07-13 14:08:42.847000
	Edit pad (rev 576)		Brady	cv405	XVal Session 47	1	XVal Session 47-Typing - Text-1		2012-07-13 14:08:42.864000
	Edit pad (rev 577)		Dan	cv401	XVal Session 47	1	XVal Session 47-Typing - Text-1		2012-07-13 14:08:43.310000
	Edit pad (rev 578)		Bob	cv404	XVal Session 47	1	XVal Session 47-Typing - Text-1		2012-07-13 14:08:43.345000
	Edit pad (rev 579)		Brady	cv405	XVal Session 47	1	XVal Session 47-Typing - Text-1		2012-07-13 14:08:43.372000
	Edit pad (rev 580)		Dan	cv401	XVal Session 47	1	XVal Session 47-Typing - Text-1		2012-07-13 14:08:43.813000
	Edit pad (rev 581)		Brady	cv405	XVal Session 47	1	XVal Session 47-Typing - Text-1		2012-07-13 14:08:43.875000
	Edit pad (rev 582)		Dan	cv401	XVal Session 47	1	XVal Session 47-Typing - Text-1		2012-07-13 14:08:44.310000
	Edit pad (rev 583)		Bob	cv404	XVal Session 47	1	XVal Session 47-Typing - Text-1		2012-07-13 14:08:44.337000
	Edit pad (rev 584)		Brady	cv405	XVal Session 47	1	XVal Session 47-Typing - Text-1		2012-07-13 14:08:44.380000
	Edit pad (rev 585)		Dan	cv401	XVal Session 47	1	XVal Session 47-Typing - Text-1		2012-07-13 14:08:44.811000
	Edit pad (rev 586)		Bob	cv404	XVal Session 47	1	XVal Session 47-Typing - Text-1		2012-07-13 14:08:44.839000
	Edit pad (rev 587)		Brady	cv405	XVal Session 47	1	XVal Session 47-Typing - Text-1		2012-07-13 14:08:44.884000
	Edit pad (rev 588)		Dan	cv401	XVal Session 47	1	XVal Session 47-Typing - Text-1		2012-07-13 14:08:45.433000
	Edit pad (rev 589)		Brady	cv405	XVal Session 47	1	XVal Session 47-Typing - Text-1		2012-07-13 14:08:45.638000
	Edit pad (rev 590)		Dan	cv401	XVal Session 47	1	XVal Session 47-Typing - Text-1		2012-07-13 14:08:45.939000
	Edit pad (rev 591)		Brady	cv405	XVal Session 47	1	XVal Session 47-Typing - Text-1		2012-07-13 14:08:46.141000
	Edit pad (rev 592)		Dan	cv401	XVal Session 47	1	XVal Session 47-Typing - Text-1		2012-07-13 14:08:46.443000
	Edit pad (rev 593)		Brady	cv405	XVal Session 47	1	XVal Session 47-Typing - Text-1		2012-07-13 14:08:46.640000
	Edit pad (rev 594)		Dan	cv401	XVal Session 47	1	XVal Session 47-Typing - Text-1		2012-07-13 14:08:46.936000
	Edit pad (rev 595)		Brady	cv405	XVal Session 47	1	XVal Session 47-Typing - Text-1		2012-07-13 14:08:47.141000
	Edit pad (rev 596)		Bob	cv404	XVal Session 47	1	XVal Session 47-Typing - Text-1		2012-07-13 14:08:47.166000
	Edit pad (rev 597)		Dan	cv401	XVal Session 47	1	XVal Session 47-Typing - Text-1		2012-07-13 14:08:47.433000
	Edit pad (rev 598)		Brady	cv405	XVal Session 47	1	XVal Session 47-Typing - Text-1		2012-07-13 14:08:47.641000
	Edit pad (rev 599)		Dan	cv401	XVal Session 47	1	XVal Session 47-Typing - Text-1		2012-07-13 14:08:47.932000
	Edit pad (rev 600)		Brady	cv405	XVal Session 47	1	XVal Session 47-Typing - Text-1		2012-07-13 14:08:48.149000
	Edit pad (rev 601)		Bob	cv404	XVal Session 47	1	XVal Session 47-Typing - Text-1		2012-07-13 14:08:48.195000
	Edit pad (rev 602)		Dan	cv401	XVal Session 47	1	XVal Session 47-Typing - Text-1		2012-07-13 14:08:48.467000
	Edit pad (rev 603)		Brady	cv405	XVal Session 47	1	XVal Session 47-Typing - Text-1		2012-07-13 14:08:48.651000
	Edit pad (rev 604)		Bob	cv404	XVal Session 47	1	XVal Session 47-Typing - Text-1		2012-07-13 14:08:48.704000
	Edit pad (rev 605)		Brady	cv405	XVal Session 47	1	XVal Session 47-Typing - Text-1		2012-07-13 14:08:49.150000
	Edit pad (rev 606)		Bob	cv404	XVal Session 47	1	XVal Session 47-Typing - Text-1		2012-07-13 14:08:49.204000
	Edit pad (rev 607)		Dan	cv401	XVal Session 47	1	XVal Session 47-Typing - Text-1		2012-07-13 14:08:49.381000
	Edit pad (rev 608)		Brady	cv405	XVal Session 47	1	XVal Session 47-Typing - Text-1		2012-07-13 14:08:49.649000
	Edit pad (rev 609)		Bob	cv404	XVal Session 47	1	XVal Session 47-Typing - Text-1		2012-07-13 14:08:49.702000
	Edit pad (rev 610)		Dan	cv401	XVal Session 47	1	XVal Session 47-Typing - Text-1		2012-07-13 14:08:49.886000
	Edit pad (rev 611)		Brady	cv405	XVal Session 47	1	XVal Session 47-Typing - Text-1		2012-07-13 14:08:50.151000
	Edit pad (rev 612)		Bob	cv404	XVal Session 47	1	XVal Session 47-Typing - Text-1		2012-07-13 14:08:50.203000
	Edit pad (rev 613)		Dan	cv401	XVal Session 47	1	XVal Session 47-Typing - Text-1		2012-07-13 14:08:50.386000
	Edit pad (rev 614)		Brady	cv405	XVal Session 47	1	XVal Session 47-Typing - Text-1		2012-07-13 14:08:50.656000
	Edit pad (rev 615)		Bob	cv404	XVal Session 47	1	XVal Session 47-Typing - Text-1		2012-07-13 14:08:50.703000
	Edit pad (rev 616)		Dan	cv401	XVal Session 47	1	XVal Session 47-Typing - Text-1		2012-07-13 14:08:50.893000
	Edit pad (rev 617)		Brady	cv405	XVal Session 47	1	XVal Session 47-Typing - Text-1		2012-07-13 14:08:51.155000
	Edit pad (rev 618)		Bob	cv404	XVal Session 47	1	XVal Session 47-Typing - Text-1		2012-07-13 14:08:51.204000
	Edit pad (rev 619)		Dan	cv401	XVal Session 47	1	XVal Session 47-Typing - Text-1		2012-07-13 14:08:51.383000
	Edit pad (rev 620)		Brady	cv405	XVal Session 47	1	XVal Session 47-Typing - Text-1		2012-07-13 14:08:51.700000
	Edit pad (rev 621)		Bob	cv404	XVal Session 47	1	XVal Session 47-Typing - Text-1		2012-07-13 14:08:51.704000
	Edit pad (rev 622)		Dan	cv401	XVal Session 47	1	XVal Session 47-Typing - Text-1		2012-07-13 14:08:51.885000
	Edit pad (rev 623)		Brady	cv405	XVal Session 47	1	XVal Session 47-Typing - Text-1		2012-07-13 14:08:52.201000
	Edit pad (rev 624)		Bob	cv404	XVal Session 47	1	XVal Session 47-Typing - Text-1		2012-07-13 14:08:52.204000
	Edit pad (rev 625)		Dan	cv401	XVal Session 47	1	XVal Session 47-Typing - Text-1		2012-07-13 14:08:52.383000
	Edit pad (rev 626)		Brady	cv405	XVal Session 47	1	XVal Session 47-Typing - Text-1		2012-07-13 14:08:52.701000
	Edit pad (rev 627)		Bob	cv404	XVal Session 47	1	XVal Session 47-Typing - Text-1		2012-07-13 14:08:52.704000
	Edit pad (rev 628)		Dan	cv401	XVal Session 47	1	XVal Session 47-Typing - Text-1		2012-07-13 14:08:53.008000
	Edit pad (rev 629)		Brady	cv405	XVal Session 47	1	XVal Session 47-Typing - Text-1		2012-07-13 14:08:53.199000
	Edit pad (rev 630)		Dan	cv401	XVal Session 47	1	XVal Session 47-Typing - Text-1		2012-07-13 14:08:53.509000
	Edit pad (rev 631)		Brady	cv405	XVal Session 47	1	XVal Session 47-Typing - Text-1		2012-07-13 14:08:53.713000
	Edit pad (rev 632)		Dan	cv401	XVal Session 47	1	XVal Session 47-Typing - Text-1		2012-07-13 14:08:54.014000
	Edit pad (rev 633)		Brady	cv405	XVal Session 47	1	XVal Session 47-Typing - Text-1		2012-07-13 14:08:54.214000
	Edit pad (rev 634)		Brady	cv405	XVal Session 47	1	XVal Session 47-Typing - Text-1		2012-07-13 14:08:54.714000
	Edit pad (rev 635)		Bob	cv404	XVal Session 47	1	XVal Session 47-Typing - Text-1		2012-07-13 14:08:54.768000
	Edit pad (rev 636)		Brady	cv405	XVal Session 47	1	XVal Session 47-Typing - Text-1		2012-07-13 14:08:55.214000
	Edit pad (rev 637)		Dan	cv401	XVal Session 47	1	XVal Session 47-Typing - Text-1		2012-07-13 14:08:55.243000
	Edit pad (rev 638)		Bob	cv404	XVal Session 47	1	XVal Session 47-Typing - Text-1		2012-07-13 14:08:55.267000
	Edit pad (rev 639)		Brady	cv405	XVal Session 47	1	XVal Session 47-Typing - Text-1		2012-07-13 14:08:55.715000
	Edit pad (rev 640)		Bob	cv404	XVal Session 47	1	XVal Session 47-Typing - Text-1		2012-07-13 14:08:55.768000
	Edit pad (rev 641)		Dan	cv401	XVal Session 47	1	XVal Session 47-Typing - Text-1		2012-07-13 14:08:56.106000
	Edit pad (rev 642)		Brady	cv405	XVal Session 47	1	XVal Session 47-Typing - Text-1		2012-07-13 14:08:56.212000
	Edit pad (rev 643)		Bob	cv404	XVal Session 47	1	XVal Session 47-Typing - Text-1		2012-07-13 14:08:56.268000
	Edit pad (rev 644)		Dan	cv401	XVal Session 47	1	XVal Session 47-Typing - Text-1		2012-07-13 14:08:56.596000
	Edit pad (rev 645)		Brady	cv405	XVal Session 47	1	XVal Session 47-Typing - Text-1		2012-07-13 14:08:56.713000
	Edit pad (rev 646)		Bob	cv404	XVal Session 47	1	XVal Session 47-Typing - Text-1		2012-07-13 14:08:56.781000
	Chat	Acting without instruction, Paelignus recognized	Frank	cv407	XVal Session 47	1	XVal Session 47-Typing - Text-1		2012-07-13 14:08:57.009000
	Edit pad (rev 647)		Dan	cv401	XVal Session 47	1	XVal Session 47-Typing - Text-1		2012-07-13 14:08:57.111000
	Edit pad (rev 648)		Brady	cv405	XVal Session 47	1	XVal Session 47-Typing - Text-1		2012-07-13 14:08:57.212000
	Edit pad (rev 649)		Bob	cv404	XVal Session 47	1	XVal Session 47-Typing - Text-1		2012-07-13 14:08:57.287000
	Edit pad (rev 650)		Brady	cv405	XVal Session 47	1	XVal Session 47-Typing - Text-1		2012-07-13 14:08:57.714000
	Edit pad (rev 651)		Bob	cv404	XVal Session 47	1	XVal Session 47-Typing - Text-1		2012-07-13 14:08:57.798000
	Edit pad (rev 652)		Dan	cv401	XVal Session 47	1	XVal Session 47-Typing - Text-1		2012-07-13 14:08:58.178000
	Edit pad (rev 653)		Brady	cv405	XVal Session 47	1	XVal Session 47-Typing - Text-1		2012-07-13 14:08:58.214000
	Edit pad (rev 654)		Bob	cv404	XVal Session 47	1	XVal Session 47-Typing - Text-1		2012-07-13 14:08:58.296000
	Edit pad (rev 655)		Brady	cv405	XVal Session 47	1	XVal Session 47-Typing - Text-1		2012-07-13 14:08:58.714000
	Edit pad (rev 656)		Bob	cv404	XVal Session 47	1	XVal Session 47-Typing - Text-1		2012-07-13 14:08:59.022000
	Edit pad (rev 657)		Dan	cv401	XVal Session 47	1	XVal Session 47-Typing - Text-1		2012-07-13 14:08:59.197000
	Edit pad (rev 658)		Brady	cv405	XVal Session 47	1	XVal Session 47-Typing - Text-1		2012-07-13 14:08:59.213000
	Edit pad (rev 659)		Bob	cv404	XVal Session 47	1	XVal Session 47-Typing - Text-1		2012-07-13 14:08:59.624000
	Edit pad (rev 660)		Brady	cv405	XVal Session 47	1	XVal Session 47-Typing - Text-1		2012-07-13 14:08:59.712000
	Edit pad (rev 661)		Dan	cv401	XVal Session 47	1	XVal Session 47-Typing - Text-1		2012-07-13 14:08:59.718000
	Edit pad (rev 662)		Bob	cv404	XVal Session 47	1	XVal Session 47-Typing - Text-1		2012-07-13 14:09:00.126000
	Edit pad (rev 663)		Dan	cv401	XVal Session 47	1	XVal Session 47-Typing - Text-1		2012-07-13 14:09:00.216000
	Edit pad (rev 664)		Brady	cv405	XVal Session 47	1	XVal Session 47-Typing - Text-1		2012-07-13 14:09:00.220000
	Edit pad (rev 665)		Bob	cv404	XVal Session 47	1	XVal Session 47-Typing - Text-1		2012-07-13 14:09:00.625000
	Edit pad (rev 666)		Brady	cv405	XVal Session 47	1	XVal Session 47-Typing - Text-1		2012-07-13 14:09:00.722000
	Edit pad (rev 667)		Bob	cv404	XVal Session 47	1	XVal Session 47-Typing - Text-1		2012-07-13 14:09:01.126000
	Edit pad (rev 668)		Brady	cv405	XVal Session 47	1	XVal Session 47-Typing - Text-1		2012-07-13 14:09:01.220000
	Edit pad (rev 669)		Bob	cv404	XVal Session 47	1	XVal Session 47-Typing - Text-1		2012-07-13 14:09:01.626000
	Edit pad (rev 670)		Brady	cv405	XVal Session 47	1	XVal Session 47-Typing - Text-1		2012-07-13 14:09:01.720000
	Edit pad (rev 671)		Dan	cv401	XVal Session 47	1	XVal Session 47-Typing - Text-1		2012-07-13 14:09:01.914000
	Edit pad (rev 672)		Bob	cv404	XVal Session 47	1	XVal Session 47-Typing - Text-1		2012-07-13 14:09:02.126000
	Edit pad (rev 673)		Dan	cv401	XVal Session 47	1	XVal Session 47-Typing - Text-1		2012-07-13 14:09:02.528000
	Edit pad (rev 674)		Bob	cv404	XVal Session 47	1	XVal Session 47-Typing - Text-1		2012-07-13 14:09:02.626000
	Edit pad (rev 675)		Brady	cv405	XVal Session 47	1	XVal Session 47-Typing - Text-1		2012-07-13 14:09:02.640000
	Edit pad (rev 676)		Dan	cv401	XVal Session 47	1	XVal Session 47-Typing - Text-1		2012-07-13 14:09:03.034000
	Edit pad (rev 677)		Bob	cv404	XVal Session 47	1	XVal Session 47-Typing - Text-1		2012-07-13 14:09:03.127000
	Edit pad (rev 678)		Brady	cv405	XVal Session 47	1	XVal Session 47-Typing - Text-1		2012-07-13 14:09:03.144000
	Edit pad (rev 679)		Dan	cv401	XVal Session 47	1	XVal Session 47-Typing - Text-1		2012-07-13 14:09:03.530000
	Edit pad (rev 680)		Brady	cv405	XVal Session 47	1	XVal Session 47-Typing - Text-1		2012-07-13 14:09:03.644000
	Edit pad (rev 681)		Bob	cv404	XVal Session 47	1	XVal Session 47-Typing - Text-1		2012-07-13 14:09:03.758000
	Edit pad (rev 682)		Brady	cv405	XVal Session 47	1	XVal Session 47-Typing - Text-1		2012-07-13 14:09:04.146000
	Edit pad (rev 683)		Bob	cv404	XVal Session 47	1	XVal Session 47-Typing - Text-1		2012-07-13 14:09:04.265000
	Edit pad (rev 684)		Brady	cv405	XVal Session 47	1	XVal Session 47-Typing - Text-1		2012-07-13 14:09:04.647000
	Edit pad (rev 685)		Bob	cv404	XVal Session 47	1	XVal Session 47-Typing - Text-1		2012-07-13 14:09:04.765000
	Edit pad (rev 686)		Bob	cv404	XVal Session 47	1	XVal Session 47-Typing - Text-1		2012-07-13 14:09:05.267000
	Edit pad (rev 687)		Brady	cv405	XVal Session 47	1	XVal Session 47-Typing - Text-1		2012-07-13 14:09:05.445000
	Edit pad (rev 688)		Bob	cv404	XVal Session 47	1	XVal Session 47-Typing - Text-1		2012-07-13 14:09:05.767000
	Edit pad (rev 689)		Brady	cv405	XVal Session 47	1	XVal Session 47-Typing - Text-1		2012-07-13 14:09:06.091000
	Edit pad (rev 690)		Bob	cv404	XVal Session 47	1	XVal Session 47-Typing - Text-1		2012-07-13 14:09:06.556000
	Edit pad (rev 691)		Brady	cv405	XVal Session 47	1	XVal Session 47-Typing - Text-1		2012-07-13 14:09:06.605000
	Edit pad (rev 692)		Bob	cv404	XVal Session 47	1	XVal Session 47-Typing - Text-1		2012-07-13 14:09:07.065000
	Edit pad (rev 693)		Brady	cv405	XVal Session 47	1	XVal Session 47-Typing - Text-1		2012-07-13 14:09:07.105000
	Edit pad (rev 694)		Bob	cv404	XVal Session 47	1	XVal Session 47-Typing - Text-1		2012-07-13 14:09:07.564000
	Edit pad (rev 695)		Brady	cv405	XVal Session 47	1	XVal Session 47-Typing - Text-1		2012-07-13 14:09:07.617000
	Edit pad (rev 696)		Dan	cv401	XVal Session 47	1	XVal Session 47-Typing - Text-1		2012-07-13 14:09:07.627000
	Edit pad (rev 697)		Bob	cv404	XVal Session 47	1	XVal Session 47-Typing - Text-1		2012-07-13 14:09:08.064000
	Edit pad (rev 698)		Brady	cv405	XVal Session 47	1	XVal Session 47-Typing - Text-1		2012-07-13 14:09:08.118000
	Edit pad (rev 699)		Dan	cv401	XVal Session 47	1	XVal Session 47-Typing - Text-1		2012-07-13 14:09:08.126000
	Edit pad (rev 700)		Bob	cv404	XVal Session 47	1	XVal Session 47-Typing - Text-1		2012-07-13 14:09:08.563000
	Edit pad (rev 701)		Brady	cv405	XVal Session 47	1	XVal Session 47-Typing - Text-1		2012-07-13 14:09:08.617000
	Edit pad (rev 702)		Dan	cv401	XVal Session 47	1	XVal Session 47-Typing - Text-1		2012-07-13 14:09:08.626000
	Edit pad (rev 703)		Bob	cv404	XVal Session 47	1	XVal Session 47-Typing - Text-1		2012-07-13 14:09:09.064000
	Edit pad (rev 704)		Brady	cv405	XVal Session 47	1	XVal Session 47-Typing - Text-1		2012-07-13 14:09:09.121000
	Edit pad (rev 705)		Dan	cv401	XVal Session 47	1	XVal Session 47-Typing - Text-1		2012-07-13 14:09:09.126000
	Edit pad (rev 706)		Bob	cv404	XVal Session 47	1	XVal Session 47-Typing - Text-1		2012-07-13 14:09:09.562000
	Edit pad (rev 707)		Brady	cv405	XVal Session 47	1	XVal Session 47-Typing - Text-1		2012-07-13 14:09:09.630000
	Edit pad (rev 708)		Dan	cv401	XVal Session 47	1	XVal Session 47-Typing - Text-1		2012-07-13 14:09:09.631000
	Edit pad (rev 709)		Brady	cv405	XVal Session 47	1	XVal Session 47-Typing - Text-1		2012-07-13 14:09:10.130000
	Edit pad (rev 710)		Brady	cv405	XVal Session 47	1	XVal Session 47-Typing - Text-1		2012-07-13 14:09:10.631000
	Edit pad (rev 711)		Dan	cv401	XVal Session 47	1	XVal Session 47-Typing - Text-1		2012-07-13 14:09:10.847000
	Edit pad (rev 712)		Brady	cv405	XVal Session 47	1	XVal Session 47-Typing - Text-1		2012-07-13 14:09:11.131000
	Edit pad (rev 713)		Dan	cv401	XVal Session 47	1	XVal Session 47-Typing - Text-1		2012-07-13 14:09:11.355000
	Edit pad (rev 714)		Brady	cv405	XVal Session 47	1	XVal Session 47-Typing - Text-1		2012-07-13 14:09:11.631000
	Edit pad (rev 715)		Dan	cv401	XVal Session 47	1	XVal Session 47-Typing - Text-1		2012-07-13 14:09:11.850000
	Edit pad (rev 716)		Brady	cv405	XVal Session 47	1	XVal Session 47-Typing - Text-1		2012-07-13 14:09:12.136000
	Edit pad (rev 717)		Bob	cv404	XVal Session 47	1	XVal Session 47-Typing - Text-1		2012-07-13 14:09:12.466000
	Edit pad (rev 718)		Brady	cv405	XVal Session 47	1	XVal Session 47-Typing - Text-1		2012-07-13 14:09:12.638000
	Edit pad (rev 719)		Bob	cv404	XVal Session 47	1	XVal Session 47-Typing - Text-1		2012-07-13 14:09:12.974000
	Edit pad (rev 720)		Dan	cv401	XVal Session 47	1	XVal Session 47-Typing - Text-1		2012-07-13 14:09:13.054000
	Edit pad (rev 721)		Brady	cv405	XVal Session 47	1	XVal Session 47-Typing - Text-1		2012-07-13 14:09:13.138000
	Edit pad (rev 722)		Dan	cv401	XVal Session 47	1	XVal Session 47-Typing - Text-1		2012-07-13 14:09:13.715000
	Edit pad (rev 723)		Bob	cv404	XVal Session 47	1	XVal Session 47-Typing - Text-1		2012-07-13 14:09:13.808000
	Edit pad (rev 724)		Brady	cv405	XVal Session 47	1	XVal Session 47-Typing - Text-1		2012-07-13 14:09:14.127000
	Edit pad (rev 725)		Dan	cv401	XVal Session 47	1	XVal Session 47-Typing - Text-1		2012-07-13 14:09:14.211000
	Edit pad (rev 726)		Bob	cv404	XVal Session 47	1	XVal Session 47-Typing - Text-1		2012-07-13 14:09:14.312000
	Edit pad (rev 727)		Brady	cv405	XVal Session 47	1	XVal Session 47-Typing - Text-1		2012-07-13 14:09:14.628000
	Edit pad (rev 728)		Dan	cv401	XVal Session 47	1	XVal Session 47-Typing - Text-1		2012-07-13 14:09:14.710000
	Edit pad (rev 729)		Bob	cv404	XVal Session 47	1	XVal Session 47-Typing - Text-1		2012-07-13 14:09:14.812000
	Edit pad (rev 730)		Brady	cv405	XVal Session 47	1	XVal Session 47-Typing - Text-1		2012-07-13 14:09:15.128000
	Edit pad (rev 731)		Dan	cv401	XVal Session 47	1	XVal Session 47-Typing - Text-1		2012-07-13 14:09:15.264000
	Edit pad (rev 732)		Bob	cv404	XVal Session 47	1	XVal Session 47-Typing - Text-1		2012-07-13 14:09:15.314000
	Edit pad (rev 733)		Brady	cv405	XVal Session 47	1	XVal Session 47-Typing - Text-1		2012-07-13 14:09:15.627000
	Edit pad (rev 734)		Dan	cv401	XVal Session 47	1	XVal Session 47-Typing - Text-1		2012-07-13 14:09:15.767000
	Edit pad (rev 735)		Brady	cv405	XVal Session 47	1	XVal Session 47-Typing - Text-1		2012-07-13 14:09:16.128000
	Edit pad (rev 736)		Dan	cv401	XVal Session 47	1	XVal Session 47-Typing - Text-1		2012-07-13 14:09:16.264000
	Edit pad (rev 737)		Brady	cv405	XVal Session 47	1	XVal Session 47-Typing - Text-1		2012-07-13 14:09:16.628000
	Edit pad (rev 738)		Dan	cv401	XVal Session 47	1	XVal Session 47-Typing - Text-1		2012-07-13 14:09:16.759000
	Edit pad (rev 739)		Brady	cv405	XVal Session 47	1	XVal Session 47-Typing - Text-1		2012-07-13 14:09:17.128000
	Edit pad (rev 740)		Dan	cv401	XVal Session 47	1	XVal Session 47-Typing - Text-1		2012-07-13 14:09:17.265000
	Edit pad (rev 741)		Brady	cv405	XVal Session 47	1	XVal Session 47-Typing - Text-1		2012-07-13 14:09:17.627000
	Edit pad (rev 742)		Dan	cv401	XVal Session 47	1	XVal Session 47-Typing - Text-1		2012-07-13 14:09:18.064000
	Edit pad (rev 743)		Brady	cv405	XVal Session 47	1	XVal Session 47-Typing - Text-1		2012-07-13 14:09:18.130000
	Edit pad (rev 744)		Bob	cv404	XVal Session 47	1	XVal Session 47-Typing - Text-1		2012-07-13 14:09:18.389000
	Edit pad (rev 745)		Dan	cv401	XVal Session 47	1	XVal Session 47-Typing - Text-1		2012-07-13 14:09:18.562000
	Edit pad (rev 746)		Brady	cv405	XVal Session 47	1	XVal Session 47-Typing - Text-1		2012-07-13 14:09:18.630000
	Edit pad (rev 747)		Bob	cv404	XVal Session 47	1	XVal Session 47-Typing - Text-1		2012-07-13 14:09:18.892000
	Edit pad (rev 748)		Dan	cv401	XVal Session 47	1	XVal Session 47-Typing - Text-1		2012-07-13 14:09:19.066000
	Edit pad (rev 749)		Brady	cv405	XVal Session 47	1	XVal Session 47-Typing - Text-1		2012-07-13 14:09:19.130000
	Edit pad (rev 750)		Bob	cv404	XVal Session 47	1	XVal Session 47-Typing - Text-1		2012-07-13 14:09:19.391000
	Edit pad (rev 751)		Dan	cv401	XVal Session 47	1	XVal Session 47-Typing - Text-1		2012-07-13 14:09:19.620000
	Edit pad (rev 752)		Brady	cv405	XVal Session 47	1	XVal Session 47-Typing - Text-1		2012-07-13 14:09:19.633000
	Edit pad (rev 753)		Bob	cv404	XVal Session 47	1	XVal Session 47-Typing - Text-1		2012-07-13 14:09:19.891000
	Edit pad (rev 754)		Brady	cv405	XVal Session 47	1	XVal Session 47-Typing - Text-1		2012-07-13 14:09:20.134000
	Edit pad (rev 755)		Bob	cv404	XVal Session 47	1	XVal Session 47-Typing - Text-1		2012-07-13 14:09:20.392000
	Edit pad (rev 756)		Brady	cv405	XVal Session 47	1	XVal Session 47-Typing - Text-1		2012-07-13 14:09:20.631000
	Edit pad (rev 757)		Bob	cv404	XVal Session 47	1	XVal Session 47-Typing - Text-1		2012-07-13 14:09:20.891000
	Edit pad (rev 758)		Dan	cv401	XVal Session 47	1	XVal Session 47-Typing - Text-1		2012-07-13 14:09:21.028000
	Edit pad (rev 759)		Brady	cv405	XVal Session 47	1	XVal Session 47-Typing - Text-1		2012-07-13 14:09:21.131000
	Edit pad (rev 760)		Bob	cv404	XVal Session 47	1	XVal Session 47-Typing - Text-1		2012-07-13 14:09:21.391000
	Edit pad (rev 761)		Dan	cv401	XVal Session 47	1	XVal Session 47-Typing - Text-1		2012-07-13 14:09:21.521000
	Edit pad (rev 762)		Brady	cv405	XVal Session 47	1	XVal Session 47-Typing - Text-1		2012-07-13 14:09:21.631000
	Edit pad (rev 763)		Bob	cv404	XVal Session 47	1	XVal Session 47-Typing - Text-1		2012-07-13 14:09:21.892000
	Edit pad (rev 764)		Dan	cv401	XVal Session 47	1	XVal Session 47-Typing - Text-1		2012-07-13 14:09:22.020000
	Edit pad (rev 765)		Brady	cv405	XVal Session 47	1	XVal Session 47-Typing - Text-1		2012-07-13 14:09:22.131000
	Edit pad (rev 766)		Bob	cv404	XVal Session 47	1	XVal Session 47-Typing - Text-1		2012-07-13 14:09:22.429000
	Edit pad (rev 767)		Dan	cv401	XVal Session 47	1	XVal Session 47-Typing - Text-1		2012-07-13 14:09:22.535000
	Edit pad (rev 768)		Brady	cv405	XVal Session 47	1	XVal Session 47-Typing - Text-1		2012-07-13 14:09:22.636000
	Edit pad (rev 769)		Bob	cv404	XVal Session 47	1	XVal Session 47-Typing - Text-1		2012-07-13 14:09:22.939000
	Edit pad (rev 770)		Dan	cv401	XVal Session 47	1	XVal Session 47-Typing - Text-1		2012-07-13 14:09:23.026000
	Edit pad (rev 771)		Brady	cv405	XVal Session 47	1	XVal Session 47-Typing - Text-1		2012-07-13 14:09:23.142000
	Edit pad (rev 772)		Bob	cv404	XVal Session 47	1	XVal Session 47-Typing - Text-1		2012-07-13 14:09:23.440000
	Edit pad (rev 773)		Dan	cv401	XVal Session 47	1	XVal Session 47-Typing - Text-1		2012-07-13 14:09:23.533000
	Edit pad (rev 774)		Brady	cv405	XVal Session 47	1	XVal Session 47-Typing - Text-1		2012-07-13 14:09:23.644000
	Edit pad (rev 775)		Bob	cv404	XVal Session 47	1	XVal Session 47-Typing - Text-1		2012-07-13 14:09:23.939000
	Edit pad (rev 776)		Brady	cv405	XVal Session 47	1	XVal Session 47-Typing - Text-1		2012-07-13 14:09:24.144000
	Edit pad (rev 777)		Dan	cv401	XVal Session 47	1	XVal Session 47-Typing - Text-1		2012-07-13 14:09:24.228000
	Edit pad (rev 778)		Brady	cv405	XVal Session 47	1	XVal Session 47-Typing - Text-1		2012-07-13 14:09:24.647000
	Edit pad (rev 779)		Dan	cv401	XVal Session 47	1	XVal Session 47-Typing - Text-1		2012-07-13 14:09:24.725000
	Edit pad (rev 780)		Bob	cv404	XVal Session 47	1	XVal Session 47-Typing - Text-1		2012-07-13 14:09:24.798000
	Edit pad (rev 781)		Brady	cv405	XVal Session 47	1	XVal Session 47-Typing - Text-1		2012-07-13 14:09:25.149000
	Edit pad (rev 782)		Dan	cv401	XVal Session 47	1	XVal Session 47-Typing - Text-1		2012-07-13 14:09:25.220000
	Edit pad (rev 783)		Bob	cv404	XVal Session 47	1	XVal Session 47-Typing - Text-1		2012-07-13 14:09:25.297000
	Edit pad (rev 784)		Brady	cv405	XVal Session 47	1	XVal Session 47-Typing - Text-1		2012-07-13 14:09:25.650000
	Edit pad (rev 785)		Dan	cv401	XVal Session 47	1	XVal Session 47-Typing - Text-1		2012-07-13 14:09:25.727000
	Edit pad (rev 786)		Bob	cv404	XVal Session 47	1	XVal Session 47-Typing - Text-1		2012-07-13 14:09:25.797000
	Edit pad (rev 787)		Brady	cv405	XVal Session 47	1	XVal Session 47-Typing - Text-1		2012-07-13 14:09:26.179000
	Edit pad (rev 788)		Bob	cv404	XVal Session 47	1	XVal Session 47-Typing - Text-1		2012-07-13 14:09:26.297000
	Edit pad (rev 789)		Brady	cv405	XVal Session 47	1	XVal Session 47-Typing - Text-1		2012-07-13 14:09:26.652000
	Edit pad (rev 790)		Bob	cv404	XVal Session 47	1	XVal Session 47-Typing - Text-1		2012-07-13 14:09:26.797000
	Edit pad (rev 791)		Dan	cv401	XVal Session 47	1	XVal Session 47-Typing - Text-1		2012-07-13 14:09:26.833000
	Edit pad (rev 792)		Brady	cv405	XVal Session 47	1	XVal Session 47-Typing - Text-1		2012-07-13 14:09:27.153000
	Edit pad (rev 793)		Bob	cv404	XVal Session 47	1	XVal Session 47-Typing - Text-1		2012-07-13 14:09:27.297000
	Edit pad (rev 794)		Dan	cv401	XVal Session 47	1	XVal Session 47-Typing - Text-1		2012-07-13 14:09:27.336000
	Edit pad (rev 795)		Brady	cv405	XVal Session 47	1	XVal Session 47-Typing - Text-1		2012-07-13 14:09:27.654000
	Edit pad (rev 796)		Bob	cv404	XVal Session 47	1	XVal Session 47-Typing - Text-1		2012-07-13 14:09:27.797000
	Edit pad (rev 797)		Dan	cv401	XVal Session 47	1	XVal Session 47-Typing - Text-1		2012-07-13 14:09:27.835000
	Edit pad (rev 798)		Brady	cv405	XVal Session 47	1	XVal Session 47-Typing - Text-1		2012-07-13 14:09:28.154000
	Edit pad (rev 799)		Bob	cv404	XVal Session 47	1	XVal Session 47-Typing - Text-1		2012-07-13 14:09:28.297000
	Edit pad (rev 800)		Dan	cv401	XVal Session 47	1	XVal Session 47-Typing - Text-1		2012-07-13 14:09:28.393000
	Edit pad (rev 801)		Brady	cv405	XVal Session 47	1	XVal Session 47-Typing - Text-1		2012-07-13 14:09:28.653000
	Edit pad (rev 802)		Bob	cv404	XVal Session 47	1	XVal Session 47-Typing - Text-1		2012-07-13 14:09:28.797000
	Edit pad (rev 803)		Dan	cv401	XVal Session 47	1	XVal Session 47-Typing - Text-1		2012-07-13 14:09:28.835000
	Edit pad (rev 804)		Brady	cv405	XVal Session 47	1	XVal Session 47-Typing - Text-1		2012-07-13 14:09:29.154000
	Edit pad (rev 805)		Bob	cv404	XVal Session 47	1	XVal Session 47-Typing - Text-1		2012-07-13 14:09:29.297000
	Edit pad (rev 806)		Dan	cv401	XVal Session 47	1	XVal Session 47-Typing - Text-1		2012-07-13 14:09:29.335000
	Edit pad (rev 807)		Brady	cv405	XVal Session 47	1	XVal Session 47-Typing - Text-1		2012-07-13 14:09:29.654000
	Edit pad (rev 808)		Bob	cv404	XVal Session 47	1	XVal Session 47-Typing - Text-1		2012-07-13 14:09:29.799000
	Edit pad (rev 809)		Dan	cv401	XVal Session 47	1	XVal Session 47-Typing - Text-1		2012-07-13 14:09:29.845000
	Edit pad (rev 810)		Brady	cv405	XVal Session 47	1	XVal Session 47-Typing - Text-1		2012-07-13 14:09:30.155000
	Edit pad (rev 811)		Bob	cv404	XVal Session 47	1	XVal Session 47-Typing - Text-1		2012-07-13 14:09:30.299000
	Edit pad (rev 812)		Brady	cv405	XVal Session 47	1	XVal Session 47-Typing - Text-1		2012-07-13 14:09:30.656000
	Edit pad (rev 813)		Dan	cv401	XVal Session 47	1	XVal Session 47-Typing - Text-1		2012-07-13 14:09:30.704000
	Edit pad (rev 814)		Bob	cv404	XVal Session 47	1	XVal Session 47-Typing - Text-1		2012-07-13 14:09:30.797000
	Edit pad (rev 815)		Brady	cv405	XVal Session 47	1	XVal Session 47-Typing - Text-1		2012-07-13 14:09:31.154000
	Edit pad (rev 816)		Bob	cv404	XVal Session 47	1	XVal Session 47-Typing - Text-1		2012-07-13 14:09:31.297000
	Edit pad (rev 817)		Dan	cv401	XVal Session 47	1	XVal Session 47-Typing - Text-1		2012-07-13 14:09:31.336000
	Edit pad (rev 818)		Brady	cv405	XVal Session 47	1	XVal Session 47-Typing - Text-1		2012-07-13 14:09:31.655000
	Edit pad (rev 819)		Dan	cv401	XVal Session 47	1	XVal Session 47-Typing - Text-1		2012-07-13 14:09:31.837000
	Edit pad (rev 820)		Brady	cv405	XVal Session 47	1	XVal Session 47-Typing - Text-1		2012-07-13 14:09:32.156000
	Edit pad (rev 821)		Bob	cv404	XVal Session 47	1	XVal Session 47-Typing - Text-1		2012-07-13 14:09:32.168000
	Edit pad (rev 822)		Brady	cv405	XVal Session 47	1	XVal Session 47-Typing - Text-1		2012-07-13 14:09:32.656000
	Edit pad (rev 823)		Bob	cv404	XVal Session 47	1	XVal Session 47-Typing - Text-1		2012-07-13 14:09:32.668000
	Edit pad (rev 824)		Dan	cv401	XVal Session 47	1	XVal Session 47-Typing - Text-1		2012-07-13 14:09:33.158000
	Edit pad (rev 825)		Brady	cv405	XVal Session 47	1	XVal Session 47-Typing - Text-1		2012-07-13 14:09:33.159000
	Edit pad (rev 826)		Bob	cv404	XVal Session 47	1	XVal Session 47-Typing - Text-1		2012-07-13 14:09:33.180000
	Edit pad (rev 827)		Brady	cv405	XVal Session 47	1	XVal Session 47-Typing - Text-1		2012-07-13 14:09:33.660000
	Edit pad (rev 828)		Dan	cv401	XVal Session 47	1	XVal Session 47-Typing - Text-1		2012-07-13 14:09:33.668000
	Edit pad (rev 829)		Bob	cv404	XVal Session 47	1	XVal Session 47-Typing - Text-1		2012-07-13 14:09:33.688000
	Edit pad (rev 830)		Dan	cv401	XVal Session 47	1	XVal Session 47-Typing - Text-1		2012-07-13 14:09:34.157000
	Edit pad (rev 831)		Brady	cv405	XVal Session 47	1	XVal Session 47-Typing - Text-1		2012-07-13 14:09:34.161000
	Edit pad (rev 832)		Bob	cv404	XVal Session 47	1	XVal Session 47-Typing - Text-1		2012-07-13 14:09:34.189000
	Edit pad (rev 833)		Dan	cv401	XVal Session 47	1	XVal Session 47-Typing - Text-1		2012-07-13 14:09:34.657000
	Edit pad (rev 834)		Brady	cv405	XVal Session 47	1	XVal Session 47-Typing - Text-1		2012-07-13 14:09:34.670000
	Edit pad (rev 835)		Bob	cv404	XVal Session 47	1	XVal Session 47-Typing - Text-1		2012-07-13 14:09:34.764000
	Edit pad (rev 836)		Dan	cv401	XVal Session 47	1	XVal Session 47-Typing - Text-1		2012-07-13 14:09:35.159000
	Edit pad (rev 837)		Brady	cv405	XVal Session 47	1	XVal Session 47-Typing - Text-1		2012-07-13 14:09:35.171000
	Edit pad (rev 838)		Bob	cv404	XVal Session 47	1	XVal Session 47-Typing - Text-1		2012-07-13 14:09:35.213000
	Edit pad (rev 839)		Brady	cv405	XVal Session 47	1	XVal Session 47-Typing - Text-1		2012-07-13 14:09:35.670000
	Edit pad (rev 840)		Dan	cv401	XVal Session 47	1	XVal Session 47-Typing - Text-1		2012-07-13 14:09:35.699000
	Edit pad (rev 841)		Bob	cv404	XVal Session 47	1	XVal Session 47-Typing - Text-1		2012-07-13 14:09:35.720000
	Edit pad (rev 842)		Brady	cv405	XVal Session 47	1	XVal Session 47-Typing - Text-1		2012-07-13 14:09:36.171000
	Edit pad (rev 843)		Dan	cv401	XVal Session 47	1	XVal Session 47-Typing - Text-1		2012-07-13 14:09:36.200000
	Edit pad (rev 844)		Bob	cv404	XVal Session 47	1	XVal Session 47-Typing - Text-1		2012-07-13 14:09:36.220000
	Edit pad (rev 845)		Brady	cv405	XVal Session 47	1	XVal Session 47-Typing - Text-1		2012-07-13 14:09:36.672000
	Edit pad (rev 846)		Dan	cv401	XVal Session 47	1	XVal Session 47-Typing - Text-1		2012-07-13 14:09:36.700000
	Edit pad (rev 847)		Bob	cv404	XVal Session 47	1	XVal Session 47-Typing - Text-1		2012-07-13 14:09:36.721000
	Edit pad (rev 848)		Brady	cv405	XVal Session 47	1	XVal Session 47-Typing - Text-1		2012-07-13 14:09:37.171000
	Edit pad (rev 849)		Bob	cv404	XVal Session 47	1	XVal Session 47-Typing - Text-1		2012-07-13 14:09:37.225000
	Edit pad (rev 850)		Dan	cv401	XVal Session 47	1	XVal Session 47-Typing - Text-1		2012-07-13 14:09:37.293000
	Edit pad (rev 851)		Brady	cv405	XVal Session 47	1	XVal Session 47-Typing - Text-1		2012-07-13 14:09:37.672000
	Edit pad (rev 852)		Bob	cv404	XVal Session 47	1	XVal Session 47-Typing - Text-1		2012-07-13 14:09:37.728000
	Edit pad (rev 853)		Dan	cv401	XVal Session 47	1	XVal Session 47-Typing - Text-1		2012-07-13 14:09:37.793000
	Edit pad (rev 854)		Brady	cv405	XVal Session 47	1	XVal Session 47-Typing - Text-1		2012-07-13 14:09:38.172000
	Edit pad (rev 855)		Bob	cv404	XVal Session 47	1	XVal Session 47-Typing - Text-1		2012-07-13 14:09:38.243000
	Edit pad (rev 856)		Dan	cv401	XVal Session 47	1	XVal Session 47-Typing - Text-1		2012-07-13 14:09:38.322000
	Edit pad (rev 857)		Brady	cv405	XVal Session 47	1	XVal Session 47-Typing - Text-1		2012-07-13 14:09:38.671000
	Edit pad (rev 858)		Bob	cv404	XVal Session 47	1	XVal Session 47-Typing - Text-1		2012-07-13 14:09:38.751000
	Edit pad (rev 859)		Dan	cv401	XVal Session 47	1	XVal Session 47-Typing - Text-1		2012-07-13 14:09:38.799000
	Edit pad (rev 860)		Brady	cv405	XVal Session 47	1	XVal Session 47-Typing - Text-1		2012-07-13 14:09:39.172000
	Edit pad (rev 861)		Bob	cv404	XVal Session 47	1	XVal Session 47-Typing - Text-1		2012-07-13 14:09:39.252000
	Edit pad (rev 862)		Dan	cv401	XVal Session 47	1	XVal Session 47-Typing - Text-1		2012-07-13 14:09:39.320000
	Edit pad (rev 863)		Brady	cv405	XVal Session 47	1	XVal Session 47-Typing - Text-1		2012-07-13 14:09:39.673000
	Edit pad (rev 864)		Bob	cv404	XVal Session 47	1	XVal Session 47-Typing - Text-1		2012-07-13 14:09:39.755000
	Edit pad (rev 865)		Dan	cv401	XVal Session 47	1	XVal Session 47-Typing - Text-1		2012-07-13 14:09:39.823000
	Edit pad (rev 866)		Brady	cv405	XVal Session 47	1	XVal Session 47-Typing - Text-1		2012-07-13 14:09:40.173000
	Edit pad (rev 867)		Bob	cv404	XVal Session 47	1	XVal Session 47-Typing - Text-1		2012-07-13 14:09:40.265000
	Edit pad (rev 868)		Dan	cv401	XVal Session 47	1	XVal Session 47-Typing - Text-1		2012-07-13 14:09:40.323000
	Edit pad (rev 869)		Brady	cv405	XVal Session 47	1	XVal Session 47-Typing - Text-1		2012-07-13 14:09:40.674000
	Edit pad (rev 870)		Bob	cv404	XVal Session 47	1	XVal Session 47-Typing - Text-1		2012-07-13 14:09:40.765000
	Edit pad (rev 871)		Dan	cv401	XVal Session 47	1	XVal Session 47-Typing - Text-1		2012-07-13 14:09:40.817000
	Edit pad (rev 872)		Brady	cv405	XVal Session 47	1	XVal Session 47-Typing - Text-1		2012-07-13 14:09:41.174000
	Edit pad (rev 873)		Bob	cv404	XVal Session 47	1	XVal Session 47-Typing - Text-1		2012-07-13 14:09:41.271000
	Edit pad (rev 874)		Dan	cv401	XVal Session 47	1	XVal Session 47-Typing - Text-1		2012-07-13 14:09:41.322000
	Edit pad (rev 875)		Brady	cv405	XVal Session 47	1	XVal Session 47-Typing - Text-1		2012-07-13 14:09:41.673000
	Edit pad (rev 876)		Bob	cv404	XVal Session 47	1	XVal Session 47-Typing - Text-1		2012-07-13 14:09:41.781000
	Edit pad (rev 877)		Brady	cv405	XVal Session 47	1	XVal Session 47-Typing - Text-1		2012-07-13 14:09:42.174000
	Edit pad (rev 878)		Dan	cv401	XVal Session 47	1	XVal Session 47-Typing - Text-1		2012-07-13 14:09:42.256000
	Edit pad (rev 879)		Bob	cv404	XVal Session 47	1	XVal Session 47-Typing - Text-1		2012-07-13 14:09:42.281000
	Edit pad (rev 880)		Brady	cv405	XVal Session 47	1	XVal Session 47-Typing - Text-1		2012-07-13 14:09:42.675000
	Edit pad (rev 881)		Dan	cv401	XVal Session 47	1	XVal Session 47-Typing - Text-1		2012-07-13 14:09:42.759000
	Edit pad (rev 882)		Bob	cv404	XVal Session 47	1	XVal Session 47-Typing - Text-1		2012-07-13 14:09:42.781000
	Edit pad (rev 883)		Brady	cv405	XVal Session 47	1	XVal Session 47-Typing - Text-1		2012-07-13 14:09:43.175000
	Edit pad (rev 884)		Frank	cv407	XVal Session 47	1	XVal Session 47-Typing - Text-1		2012-07-13 14:09:43.243000
	Edit pad (rev 885)		Dan	cv401	XVal Session 47	1	XVal Session 47-Typing - Text-1		2012-07-13 14:09:43.275000
	Edit pad (rev 886)		Bob	cv404	XVal Session 47	1	XVal Session 47-Typing - Text-1		2012-07-13 14:09:43.283000
	Edit pad (rev 887)		Brady	cv405	XVal Session 47	1	XVal Session 47-Typing - Text-1		2012-07-13 14:09:43.674000
	Edit pad (rev 888)		Dan	cv401	XVal Session 47	1	XVal Session 47-Typing - Text-1		2012-07-13 14:09:43.772000
	Edit pad (rev 889)		Bob	cv404	XVal Session 47	1	XVal Session 47-Typing - Text-1		2012-07-13 14:09:43.786000
	Edit pad (rev 890)		Brady	cv405	XVal Session 47	1	XVal Session 47-Typing - Text-1		2012-07-13 14:09:44.199000
	Edit pad (rev 891)		Dan	cv401	XVal Session 47	1	XVal Session 47-Typing - Text-1		2012-07-13 14:09:44.271000
	Edit pad (rev 892)		Brady	cv405	XVal Session 47	1	XVal Session 47-Typing - Text-1		2012-07-13 14:09:44.698000
	Edit pad (rev 893)		Dan	cv401	XVal Session 47	1	XVal Session 47-Typing - Text-1		2012-07-13 14:09:44.779000
	Edit pad (rev 894)		Brady	cv405	XVal Session 47	1	XVal Session 47-Typing - Text-1		2012-07-13 14:09:45.364000
	Edit pad (rev 895)		Brady	cv405	XVal Session 47	1	XVal Session 47-Typing - Text-1		2012-07-13 14:09:45.864000
	Edit pad (rev 896)		Bob	cv404	XVal Session 47	1	XVal Session 47-Typing - Text-1		2012-07-13 14:09:46.078000
	Edit pad (rev 897)		Brady	cv405	XVal Session 47	1	XVal Session 47-Typing - Text-1		2012-07-13 14:09:46.364000
	Edit pad (rev 898)		Bob	cv404	XVal Session 47	1	XVal Session 47-Typing - Text-1		2012-07-13 14:09:46.579000
	Edit pad (rev 899)		Brady	cv405	XVal Session 47	1	XVal Session 47-Typing - Text-1		2012-07-13 14:09:46.864000
	Edit pad (rev 900)		Brady	cv405	XVal Session 47	1	XVal Session 47-Typing - Text-1		2012-07-13 14:09:47.365000
	Edit pad (rev 901)		Bob	cv404	XVal Session 47	1	XVal Session 47-Typing - Text-1		2012-07-13 14:09:47.813000
	Edit pad (rev 902)		Brady	cv405	XVal Session 47	1	XVal Session 47-Typing - Text-1		2012-07-13 14:09:47.869000
	Edit pad (rev 903)		Dan	cv401	XVal Session 47	1	XVal Session 47-Typing - Text-1		2012-07-13 14:09:47.883000
	Edit pad (rev 904)		Bob	cv404	XVal Session 47	1	XVal Session 47-Typing - Text-1		2012-07-13 14:09:48.314000
	Edit pad (rev 905)		Brady	cv405	XVal Session 47	1	XVal Session 47-Typing - Text-1		2012-07-13 14:09:48.380000
	Edit pad (rev 906)		Dan	cv401	XVal Session 47	1	XVal Session 47-Typing - Text-1		2012-07-13 14:09:48.389000
	Edit pad (rev 907)		Bob	cv404	XVal Session 47	1	XVal Session 47-Typing - Text-1		2012-07-13 14:09:48.814000
	Edit pad (rev 908)		Brady	cv405	XVal Session 47	1	XVal Session 47-Typing - Text-1		2012-07-13 14:09:48.864000
	Edit pad (rev 909)		Dan	cv401	XVal Session 47	1	XVal Session 47-Typing - Text-1		2012-07-13 14:09:48.890000
	Edit pad (rev 910)		Brady	cv405	XVal Session 47	1	XVal Session 47-Typing - Text-1		2012-07-13 14:09:49.364000
	Edit pad (rev 911)		Bob	cv404	XVal Session 47	1	XVal Session 47-Typing - Text-1		2012-07-13 14:09:49.665000
	Edit pad (rev 912)		Dan	cv401	XVal Session 47	1	XVal Session 47-Typing - Text-1		2012-07-13 14:09:49.766000
	Edit pad (rev 913)		Brady	cv405	XVal Session 47	1	XVal Session 47-Typing - Text-1		2012-07-13 14:09:49.867000
	Edit pad (rev 914)		Bob	cv404	XVal Session 47	1	XVal Session 47-Typing - Text-1		2012-07-13 14:09:50.173000
	Edit pad (rev 915)		Dan	cv401	XVal Session 47	1	XVal Session 47-Typing - Text-1		2012-07-13 14:09:50.269000
	Edit pad (rev 916)		Brady	cv405	XVal Session 47	1	XVal Session 47-Typing - Text-1		2012-07-13 14:09:50.371000
	Edit pad (rev 917)		Bob	cv404	XVal Session 47	1	XVal Session 47-Typing - Text-1		2012-07-13 14:09:50.673000
	Edit pad (rev 918)		Dan	cv401	XVal Session 47	1	XVal Session 47-Typing - Text-1		2012-07-13 14:09:50.764000
	Edit pad (rev 919)		Brady	cv405	XVal Session 47	1	XVal Session 47-Typing - Text-1		2012-07-13 14:09:50.870000
	Edit pad (rev 920)		Bob	cv404	XVal Session 47	1	XVal Session 47-Typing - Text-1		2012-07-13 14:09:51.173000
	Edit pad (rev 921)		Brady	cv405	XVal Session 47	1	XVal Session 47-Typing - Text-1		2012-07-13 14:09:51.373000
	Edit pad (rev 922)		Dan	cv401	XVal Session 47	1	XVal Session 47-Typing - Text-1		2012-07-13 14:09:51.652000
	Edit pad (rev 923)		Bob	cv404	XVal Session 47	1	XVal Session 47-Typing - Text-1		2012-07-13 14:09:51.673000
	Edit pad (rev 924)		Frank	cv407	XVal Session 47	1	XVal Session 47-Typing - Text-1		2012-07-13 14:09:51.804000
	Edit pad (rev 925)		Brady	cv405	XVal Session 47	1	XVal Session 47-Typing - Text-1		2012-07-13 14:09:51.870000
	Edit pad (rev 926)		Dan	cv401	XVal Session 47	1	XVal Session 47-Typing - Text-1		2012-07-13 14:09:52.153000
	Edit pad (rev 927)		Bob	cv404	XVal Session 47	1	XVal Session 47-Typing - Text-1		2012-07-13 14:09:52.173000
	Edit pad (rev 928)		Brady	cv405	XVal Session 47	1	XVal Session 47-Typing - Text-1		2012-07-13 14:09:52.374000
	Edit pad (rev 929)		Dan	cv401	XVal Session 47	1	XVal Session 47-Typing - Text-1		2012-07-13 14:09:52.654000
	Edit pad (rev 930)		Bob	cv404	XVal Session 47	1	XVal Session 47-Typing - Text-1		2012-07-13 14:09:52.673000
	Edit pad (rev 931)		Brady	cv405	XVal Session 47	1	XVal Session 47-Typing - Text-1		2012-07-13 14:09:52.872000
	Edit pad (rev 932)		Dan	cv401	XVal Session 47	1	XVal Session 47-Typing - Text-1		2012-07-13 14:09:53.158000
	Edit pad (rev 933)		Bob	cv404	XVal Session 47	1	XVal Session 47-Typing - Text-1		2012-07-13 14:09:53.186000
	Edit pad (rev 934)		Brady	cv405	XVal Session 47	1	XVal Session 47-Typing - Text-1		2012-07-13 14:09:53.372000
	Edit pad (rev 935)		Dan	cv401	XVal Session 47	1	XVal Session 47-Typing - Text-1		2012-07-13 14:09:53.657000
	Edit pad (rev 936)		Bob	cv404	XVal Session 47	1	XVal Session 47-Typing - Text-1		2012-07-13 14:09:53.688000
	Edit pad (rev 937)		Brady	cv405	XVal Session 47	1	XVal Session 47-Typing - Text-1		2012-07-13 14:09:53.873000
	Edit pad (rev 938)		Dan	cv401	XVal Session 47	1	XVal Session 47-Typing - Text-1		2012-07-13 14:09:54.152000
	Edit pad (rev 939)		Bob	cv404	XVal Session 47	1	XVal Session 47-Typing - Text-1		2012-07-13 14:09:54.190000
	Edit pad (rev 940)		Brady	cv405	XVal Session 47	1	XVal Session 47-Typing - Text-1		2012-07-13 14:09:54.377000
	Edit pad (rev 941)		Dan	cv401	XVal Session 47	1	XVal Session 47-Typing - Text-1		2012-07-13 14:09:54.656000
	Edit pad (rev 942)		Bob	cv404	XVal Session 47	1	XVal Session 47-Typing - Text-1		2012-07-13 14:09:54.689000
	Edit pad (rev 943)		Brady	cv405	XVal Session 47	1	XVal Session 47-Typing - Text-1		2012-07-13 14:09:54.880000
	Edit pad (rev 944)		Bob	cv404	XVal Session 47	1	XVal Session 47-Typing - Text-1		2012-07-13 14:09:55.190000
	Edit pad (rev 945)		Dan	cv401	XVal Session 47	1	XVal Session 47-Typing - Text-1		2012-07-13 14:09:55.196000
	Edit pad (rev 946)		Brady	cv405	XVal Session 47	1	XVal Session 47-Typing - Text-1		2012-07-13 14:09:55.379000
	Edit pad (rev 947)		Bob	cv404	XVal Session 47	1	XVal Session 47-Typing - Text-1		2012-07-13 14:09:55.693000
	Edit pad (rev 948)		Dan	cv401	XVal Session 47	1	XVal Session 47-Typing - Text-1		2012-07-13 14:09:55.694000
	Edit pad (rev 949)		Brady	cv405	XVal Session 47	1	XVal Session 47-Typing - Text-1		2012-07-13 14:09:55.877000
	Edit pad (rev 950)		Dan	cv401	XVal Session 47	1	XVal Session 47-Typing - Text-1		2012-07-13 14:09:56.195000
	Edit pad (rev 951)		Bob	cv404	XVal Session 47	1	XVal Session 47-Typing - Text-1		2012-07-13 14:09:56.204000
	Edit pad (rev 952)		Brady	cv405	XVal Session 47	1	XVal Session 47-Typing - Text-1		2012-07-13 14:09:56.381000
	Edit pad (rev 953)		Dan	cv401	XVal Session 47	1	XVal Session 47-Typing - Text-1		2012-07-13 14:09:56.694000
	Edit pad (rev 954)		Bob	cv404	XVal Session 47	1	XVal Session 47-Typing - Text-1		2012-07-13 14:09:56.710000
	Edit pad (rev 955)		Brady	cv405	XVal Session 47	1	XVal Session 47-Typing - Text-1		2012-07-13 14:09:56.880000
	Edit pad (rev 956)		Bob	cv404	XVal Session 47	1	XVal Session 47-Typing - Text-1		2012-07-13 14:09:57.220000
	Edit pad (rev 957)		Dan	cv401	XVal Session 47	1	XVal Session 47-Typing - Text-1		2012-07-13 14:09:57.267000
	Edit pad (rev 958)		Brady	cv405	XVal Session 47	1	XVal Session 47-Typing - Text-1		2012-07-13 14:09:57.378000
	Edit pad (rev 959)		Bob	cv404	XVal Session 47	1	XVal Session 47-Typing - Text-1		2012-07-13 14:09:57.720000
	Edit pad (rev 960)		Dan	cv401	XVal Session 47	1	XVal Session 47-Typing - Text-1		2012-07-13 14:09:57.767000
	Edit pad (rev 961)		Brady	cv405	XVal Session 47	1	XVal Session 47-Typing - Text-1		2012-07-13 14:09:57.878000
	Edit pad (rev 962)		Frank	cv407	XVal Session 47	1	XVal Session 47-Typing - Text-1		2012-07-13 14:09:57.985000
	Edit pad (rev 963)		Bob	cv404	XVal Session 47	1	XVal Session 47-Typing - Text-1		2012-07-13 14:09:58.223000
	Edit pad (rev 964)		Dan	cv401	XVal Session 47	1	XVal Session 47-Typing - Text-1		2012-07-13 14:09:58.277000
	Edit pad (rev 965)		Brady	cv405	XVal Session 47	1	XVal Session 47-Typing - Text-1		2012-07-13 14:09:58.378000
	Edit pad (rev 966)		Bob	cv404	XVal Session 47	1	XVal Session 47-Typing - Text-1		2012-07-13 14:09:58.736000
	Edit pad (rev 967)		Dan	cv401	XVal Session 47	1	XVal Session 47-Typing - Text-1		2012-07-13 14:09:58.776000
	Edit pad (rev 968)		Brady	cv405	XVal Session 47	1	XVal Session 47-Typing - Text-1		2012-07-13 14:09:58.878000
	Edit pad (rev 969)		Bob	cv404	XVal Session 47	1	XVal Session 47-Typing - Text-1		2012-07-13 14:09:59.237000
	Edit pad (rev 970)		Brady	cv405	XVal Session 47	1	XVal Session 47-Typing - Text-1		2012-07-13 14:09:59.378000
	Edit pad (rev 971)		Bob	cv404	XVal Session 47	1	XVal Session 47-Typing - Text-1		2012-07-13 14:09:59.736000
	Edit pad (rev 972)		Dan	cv401	XVal Session 47	1	XVal Session 47-Typing - Text-1		2012-07-13 14:09:59.738000
	Edit pad (rev 973)		Brady	cv405	XVal Session 47	1	XVal Session 47-Typing - Text-1		2012-07-13 14:09:59.879000
	Edit pad (rev 974)		Bob	cv404	XVal Session 47	1	XVal Session 47-Typing - Text-1		2012-07-13 14:10:00.237000
	Edit pad (rev 975)		Dan	cv401	XVal Session 47	1	XVal Session 47-Typing - Text-1		2012-07-13 14:10:00.240000
	Edit pad (rev 976)		Brady	cv405	XVal Session 47	1	XVal Session 47-Typing - Text-1		2012-07-13 14:10:00.390000
	Edit pad (rev 977)		Dan	cv401	XVal Session 47	1	XVal Session 47-Typing - Text-1		2012-07-13 14:10:00.732000
	Edit pad (rev 978)		Bob	cv404	XVal Session 47	1	XVal Session 47-Typing - Text-1		2012-07-13 14:10:00.736000
	Edit pad (rev 979)		Brady	cv405	XVal Session 47	1	XVal Session 47-Typing - Text-1		2012-07-13 14:10:00.890000
	Edit pad (rev 980)		Frank	cv407	XVal Session 47	1	XVal Session 47-Typing - Text-1		2012-07-13 14:10:01.117000
	Edit pad (rev 981)		Bob	cv404	XVal Session 47	1	XVal Session 47-Typing - Text-1		2012-07-13 14:10:01.241000
	Edit pad (rev 982)		Brady	cv405	XVal Session 47	1	XVal Session 47-Typing - Text-1		2012-07-13 14:10:01.392000
	Edit pad (rev 983)		Bob	cv404	XVal Session 47	1	XVal Session 47-Typing - Text-1		2012-07-13 14:10:01.742000
	Edit pad (rev 984)		Brady	cv405	XVal Session 47	1	XVal Session 47-Typing - Text-1		2012-07-13 14:10:01.889000
	Edit pad (rev 985)		Bob	cv404	XVal Session 47	1	XVal Session 47-Typing - Text-1		2012-07-13 14:10:02.251000
	Edit pad (rev 986)		Dan	cv401	XVal Session 47	1	XVal Session 47-Typing - Text-1		2012-07-13 14:10:02.385000
	Edit pad (rev 987)		Brady	cv405	XVal Session 47	1	XVal Session 47-Typing - Text-1		2012-07-13 14:10:02.389000
	Edit pad (rev 988)		Bob	cv404	XVal Session 47	1	XVal Session 47-Typing - Text-1		2012-07-13 14:10:02.757000
	Edit pad (rev 989)		Brady	cv405	XVal Session 47	1	XVal Session 47-Typing - Text-1		2012-07-13 14:10:02.891000
	Edit pad (rev 990)		Dan	cv401	XVal Session 47	1	XVal Session 47-Typing - Text-1		2012-07-13 14:10:02.910000
	Edit pad (rev 991)		Brady	cv405	XVal Session 47	1	XVal Session 47-Typing - Text-1		2012-07-13 14:10:03.392000
	Edit pad (rev 992)		Dan	cv401	XVal Session 47	1	XVal Session 47-Typing - Text-1		2012-07-13 14:10:03.405000
	Edit pad (rev 993)		Brady	cv405	XVal Session 47	1	XVal Session 47-Typing - Text-1		2012-07-13 14:10:03.892000
	Edit pad (rev 994)		Dan	cv401	XVal Session 47	1	XVal Session 47-Typing - Text-1		2012-07-13 14:10:03.954000
	Edit pad (rev 995)		Bob	cv404	XVal Session 47	1	XVal Session 47-Typing - Text-1		2012-07-13 14:10:04.155000
	Edit pad (rev 996)		Dan	cv401	XVal Session 47	1	XVal Session 47-Typing - Text-1		2012-07-13 14:10:04.450000
	Edit pad (rev 997)		Dan	cv401	XVal Session 47	1	XVal Session 47-Typing - Text-1		2012-07-13 14:10:04.949000
	Edit pad (rev 998)		Dan	cv401	XVal Session 47	1	XVal Session 47-Typing - Text-1		2012-07-13 14:10:05.449000
	Edit pad (rev 999)		Bob	cv404	XVal Session 47	1	XVal Session 47-Typing - Text-1		2012-07-13 14:10:05.457000
	Edit pad (rev 1000)		Dan	cv401	XVal Session 47	1	XVal Session 47-Typing - Text-1		2012-07-13 14:10:05.955000
	Edit pad (rev 1001)		Bob	cv404	XVal Session 47	1	XVal Session 47-Typing - Text-1		2012-07-13 14:10:05.957000
	Edit pad (rev 1002)		Frank	cv407	XVal Session 47	1	XVal Session 47-Typing - Text-1		2012-07-13 14:10:06.049000
	Edit pad (rev 1003)		Bob	cv404	XVal Session 47	1	XVal Session 47-Typing - Text-1		2012-07-13 14:10:06.471000
	Edit pad (rev 1004)		Dan	cv401	XVal Session 47	1	XVal Session 47-Typing - Text-1		2012-07-13 14:10:06.555000
	Edit pad (rev 1005)		Bob	cv404	XVal Session 47	1	XVal Session 47-Typing - Text-1		2012-07-13 14:10:06.970000
	Edit pad (rev 1006)		Dan	cv401	XVal Session 47	1	XVal Session 47-Typing - Text-1		2012-07-13 14:10:07.076000
	Edit pad (rev 1007)		Bob	cv404	XVal Session 47	1	XVal Session 47-Typing - Text-1		2012-07-13 14:10:07.471000
	Edit pad (rev 1008)		Dan	cv401	XVal Session 47	1	XVal Session 47-Typing - Text-1		2012-07-13 14:10:07.571000
	Edit pad (rev 1009)		Bob	cv404	XVal Session 47	1	XVal Session 47-Typing - Text-1		2012-07-13 14:10:07.972000
	Edit pad (rev 1010)		Dan	cv401	XVal Session 47	1	XVal Session 47-Typing - Text-1		2012-07-13 14:10:08.138000
	Edit pad (rev 1011)		Bob	cv404	XVal Session 47	1	XVal Session 47-Typing - Text-1		2012-07-13 14:10:08.474000
	Edit pad (rev 1012)		Dan	cv401	XVal Session 47	1	XVal Session 47-Typing - Text-1		2012-07-13 14:10:08.637000
	Edit pad (rev 1013)		Bob	cv404	XVal Session 47	1	XVal Session 47-Typing - Text-1		2012-07-13 14:10:08.974000
	Edit pad (rev 1014)		Dan	cv401	XVal Session 47	1	XVal Session 47-Typing - Text-1		2012-07-13 14:10:09.140000
	Edit pad (rev 1015)		Bob	cv404	XVal Session 47	1	XVal Session 47-Typing - Text-1		2012-07-13 14:10:09.486000
	Edit pad (rev 1016)		Dan	cv401	XVal Session 47	1	XVal Session 47-Typing - Text-1		2012-07-13 14:10:09.637000
	Edit pad (rev 1017)		Bob	cv404	XVal Session 47	1	XVal Session 47-Typing - Text-1		2012-07-13 14:10:09.986000
	Edit pad (rev 1018)		Dan	cv401	XVal Session 47	1	XVal Session 47-Typing - Text-1		2012-07-13 14:10:10.141000
	Edit pad (rev 1019)		Bob	cv404	XVal Session 47	1	XVal Session 47-Typing - Text-1		2012-07-13 14:10:10.486000
	Edit pad (rev 1020)		Dan	cv401	XVal Session 47	1	XVal Session 47-Typing - Text-1		2012-07-13 14:10:10.639000
	Edit pad (rev 1021)		Dan	cv401	XVal Session 47	1	XVal Session 47-Typing - Text-1		2012-07-13 14:10:11.159000
	Edit pad (rev 1022)		Bob	cv404	XVal Session 47	1	XVal Session 47-Typing - Text-1		2012-07-13 14:10:11.248000
	Edit pad (rev 1023)		Dan	cv401	XVal Session 47	1	XVal Session 47-Typing - Text-1		2012-07-13 14:10:11.647000
	Edit pad (rev 1024)		Bob	cv404	XVal Session 47	1	XVal Session 47-Typing - Text-1		2012-07-13 14:10:12.015000
	Edit pad (rev 1025)		Dan	cv401	XVal Session 47	1	XVal Session 47-Typing - Text-1		2012-07-13 14:10:12.139000
	Edit pad (rev 1026)		Dan	cv401	XVal Session 47	1	XVal Session 47-Typing - Text-1		2012-07-13 14:10:12.641000
	Edit pad (rev 1027)		Bob	cv404	XVal Session 47	1	XVal Session 47-Typing - Text-1		2012-07-13 14:10:13.067000
	Edit pad (rev 1028)		Dan	cv401	XVal Session 47	1	XVal Session 47-Typing - Text-1		2012-07-13 14:10:13.143000
	Edit pad (rev 1029)		Bob	cv404	XVal Session 47	1	XVal Session 47-Typing - Text-1		2012-07-13 14:10:13.566000
	Edit pad (rev 1030)		Dan	cv401	XVal Session 47	1	XVal Session 47-Typing - Text-1		2012-07-13 14:10:13.788000
	Edit pad (rev 1031)		Bob	cv404	XVal Session 47	1	XVal Session 47-Typing - Text-1		2012-07-13 14:10:14.066000
	Edit pad (rev 1032)		Bob	cv404	XVal Session 47	1	XVal Session 47-Typing - Text-1		2012-07-13 14:10:14.579000
	Edit pad (rev 1033)		Dan	cv401	XVal Session 47	1	XVal Session 47-Typing - Text-1		2012-07-13 14:10:14.664000
	Edit pad (rev 1034)		Bob	cv404	XVal Session 47	1	XVal Session 47-Typing - Text-1		2012-07-13 14:10:15.086000
	Edit pad (rev 1035)		Dan	cv401	XVal Session 47	1	XVal Session 47-Typing - Text-1		2012-07-13 14:10:15.539000
	Edit pad (rev 1036)		Bob	cv404	XVal Session 47	1	XVal Session 47-Typing - Text-1		2012-07-13 14:10:15.612000
	Edit pad (rev 1037)		Brady	cv405	XVal Session 47	1	XVal Session 47-Typing - Text-1		2012-07-13 14:10:15.639000
	Edit pad (rev 1038)		Dan	cv401	XVal Session 47	1	XVal Session 47-Typing - Text-1		2012-07-13 14:10:16.033000
	Edit pad (rev 1039)		Bob	cv404	XVal Session 47	1	XVal Session 47-Typing - Text-1		2012-07-13 14:10:16.094000
	Edit pad (rev 1040)		Dan	cv401	XVal Session 47	1	XVal Session 47-Typing - Text-1		2012-07-13 14:10:16.618000
	Edit pad (rev 1041)		Dan	cv401	XVal Session 47	1	XVal Session 47-Typing - Text-1		2012-07-13 14:10:17.118000
	Edit pad (rev 1042)		Bob	cv404	XVal Session 47	1	XVal Session 47-Typing - Text-1		2012-07-13 14:10:17.622000
	Edit pad (rev 1043)		Dan	cv401	XVal Session 47	1	XVal Session 47-Typing - Text-1		2012-07-13 14:10:17.627000
	Edit pad (rev 1044)		Dan	cv401	XVal Session 47	1	XVal Session 47-Typing - Text-1		2012-07-13 14:10:18.122000
	Edit pad (rev 1045)		Bob	cv404	XVal Session 47	1	XVal Session 47-Typing - Text-1		2012-07-13 14:10:18.330000
	Edit pad (rev 1046)		Dan	cv401	XVal Session 47	1	XVal Session 47-Typing - Text-1		2012-07-13 14:10:18.622000
	Edit pad (rev 1047)		Bob	cv404	XVal Session 47	1	XVal Session 47-Typing - Text-1		2012-07-13 14:10:18.830000
	Edit pad (rev 1048)		Dan	cv401	XVal Session 47	1	XVal Session 47-Typing - Text-1		2012-07-13 14:10:19.121000
	Edit pad (rev 1049)		Bob	cv404	XVal Session 47	1	XVal Session 47-Typing - Text-1		2012-07-13 14:10:19.330000
	Edit pad (rev 1050)		Dan	cv401	XVal Session 47	1	XVal Session 47-Typing - Text-1		2012-07-13 14:10:19.622000
	Edit pad (rev 1051)		Bob	cv404	XVal Session 47	1	XVal Session 47-Typing - Text-1		2012-07-13 14:10:19.830000
	Edit pad (rev 1052)		Dan	cv401	XVal Session 47	1	XVal Session 47-Typing - Text-1		2012-07-13 14:10:20.118000
	Edit pad (rev 1053)		Bob	cv404	XVal Session 47	1	XVal Session 47-Typing - Text-1		2012-07-13 14:10:20.329000
	Edit pad (rev 1054)		Dan	cv401	XVal Session 47	1	XVal Session 47-Typing - Text-1		2012-07-13 14:10:20.796000
	Edit pad (rev 1055)		Bob	cv404	XVal Session 47	1	XVal Session 47-Typing - Text-1		2012-07-13 14:10:20.830000
	Edit pad (rev 1056)		Dan	cv401	XVal Session 47	1	XVal Session 47-Typing - Text-1		2012-07-13 14:10:21.299000
	Edit pad (rev 1057)		Bob	cv404	XVal Session 47	1	XVal Session 47-Typing - Text-1		2012-07-13 14:10:21.380000
	Edit pad (rev 1058)		Dan	cv401	XVal Session 47	1	XVal Session 47-Typing - Text-1		2012-07-13 14:10:21.805000
	Edit pad (rev 1059)		Bob	cv404	XVal Session 47	1	XVal Session 47-Typing - Text-1		2012-07-13 14:10:22.003000
	Edit pad (rev 1060)		Dan	cv401	XVal Session 47	1	XVal Session 47-Typing - Text-1		2012-07-13 14:10:22.302000
	Edit pad (rev 1061)		Bob	cv404	XVal Session 47	1	XVal Session 47-Typing - Text-1		2012-07-13 14:10:22.501000
	Edit pad (rev 1062)		Dan	cv401	XVal Session 47	1	XVal Session 47-Typing - Text-1		2012-07-13 14:10:22.801000
	Edit pad (rev 1063)		Bob	cv404	XVal Session 47	1	XVal Session 47-Typing - Text-1		2012-07-13 14:10:23.003000
	Edit pad (rev 1064)		Dan	cv401	XVal Session 47	1	XVal Session 47-Typing - Text-1		2012-07-13 14:10:23.298000
	Edit pad (rev 1065)		Bob	cv404	XVal Session 47	1	XVal Session 47-Typing - Text-1		2012-07-13 14:10:23.503000
	Edit pad (rev 1066)		Bob	cv404	XVal Session 47	1	XVal Session 47-Typing - Text-1		2012-07-13 14:10:24.003000
	Edit pad (rev 1067)		Dan	cv401	XVal Session 47	1	XVal Session 47-Typing - Text-1		2012-07-13 14:10:24.110000
	Edit pad (rev 1068)		Bob	cv404	XVal Session 47	1	XVal Session 47-Typing - Text-1		2012-07-13 14:10:24.503000
	Edit pad (rev 1069)		Dan	cv401	XVal Session 47	1	XVal Session 47-Typing - Text-1		2012-07-13 14:10:24.598000
	Edit pad (rev 1070)		Bob	cv404	XVal Session 47	1	XVal Session 47-Typing - Text-1		2012-07-13 14:10:25.003000
	Edit pad (rev 1071)		Dan	cv401	XVal Session 47	1	XVal Session 47-Typing - Text-1		2012-07-13 14:10:25.096000
	Edit pad (rev 1072)		Bob	cv404	XVal Session 47	1	XVal Session 47-Typing - Text-1		2012-07-13 14:10:25.503000
	Edit pad (rev 1073)		Dan	cv401	XVal Session 47	1	XVal Session 47-Typing - Text-1		2012-07-13 14:10:25.595000
	Edit pad (rev 1074)		Bob	cv404	XVal Session 47	1	XVal Session 47-Typing - Text-1		2012-07-13 14:10:26.009000
	Edit pad (rev 1075)		Dan	cv401	XVal Session 47	1	XVal Session 47-Typing - Text-1		2012-07-13 14:10:26.097000
	Edit pad (rev 1076)		Bob	cv404	XVal Session 47	1	XVal Session 47-Typing - Text-1		2012-07-13 14:10:26.507000
	Edit pad (rev 1077)		Dan	cv401	XVal Session 47	1	XVal Session 47-Typing - Text-1		2012-07-13 14:10:26.595000
	Edit pad (rev 1078)		Bob	cv404	XVal Session 47	1	XVal Session 47-Typing - Text-1		2012-07-13 14:10:27.017000
	Edit pad (rev 1079)		Dan	cv401	XVal Session 47	1	XVal Session 47-Typing - Text-1		2012-07-13 14:10:27.105000
	Edit pad (rev 1080)		Bob	cv404	XVal Session 47	1	XVal Session 47-Typing - Text-1		2012-07-13 14:10:27.517000
	Edit pad (rev 1081)		Dan	cv401	XVal Session 47	1	XVal Session 47-Typing - Text-1		2012-07-13 14:10:27.602000
	Edit pad (rev 1082)		Bob	cv404	XVal Session 47	1	XVal Session 47-Typing - Text-1		2012-07-13 14:10:28.017000
	Edit pad (rev 1083)		Dan	cv401	XVal Session 47	1	XVal Session 47-Typing - Text-1		2012-07-13 14:10:28.102000
	Edit pad (rev 1084)		Bob	cv404	XVal Session 47	1	XVal Session 47-Typing - Text-1		2012-07-13 14:10:28.517000
	Edit pad (rev 1085)		Dan	cv401	XVal Session 47	1	XVal Session 47-Typing - Text-1		2012-07-13 14:10:28.725000
	Edit pad (rev 1086)		Bob	cv404	XVal Session 47	1	XVal Session 47-Typing - Text-1		2012-07-13 14:10:29.017000
	Edit pad (rev 1087)		Dan	cv401	XVal Session 47	1	XVal Session 47-Typing - Text-1		2012-07-13 14:10:29.228000
	Edit pad (rev 1088)		Bob	cv404	XVal Session 47	1	XVal Session 47-Typing - Text-1		2012-07-13 14:10:29.562000
	Edit pad (rev 1089)		Dan	cv401	XVal Session 47	1	XVal Session 47-Typing - Text-1		2012-07-13 14:10:29.928000
	Edit pad (rev 1090)		Bob	cv404	XVal Session 47	1	XVal Session 47-Typing - Text-1		2012-07-13 14:10:30.070000
	Edit pad (rev 1091)		Dan	cv401	XVal Session 47	1	XVal Session 47-Typing - Text-1		2012-07-13 14:10:30.571000
	Edit pad (rev 1092)		Bob	cv404	XVal Session 47	1	XVal Session 47-Typing - Text-1		2012-07-13 14:10:30.581000
	Edit pad (rev 1093)		Dan	cv401	XVal Session 47	1	XVal Session 47-Typing - Text-1		2012-07-13 14:10:31.074000
	Edit pad (rev 1094)		Bob	cv404	XVal Session 47	1	XVal Session 47-Typing - Text-1		2012-07-13 14:10:31.080000
	Edit pad (rev 1095)		Dan	cv401	XVal Session 47	1	XVal Session 47-Typing - Text-1		2012-07-13 14:10:31.575000
	Edit pad (rev 1096)		Bob	cv404	XVal Session 47	1	XVal Session 47-Typing - Text-1		2012-07-13 14:10:31.581000
	Edit pad (rev 1097)		Brady	cv405	XVal Session 47	1	XVal Session 47-Typing - Text-1		2012-07-13 14:10:32.029000
	Edit pad (rev 1098)		Dan	cv401	XVal Session 47	1	XVal Session 47-Typing - Text-1		2012-07-13 14:10:32.068000
	Edit pad (rev 1099)		Bob	cv404	XVal Session 47	1	XVal Session 47-Typing - Text-1		2012-07-13 14:10:32.094000
	Edit pad (rev 1100)		Dan	cv401	XVal Session 47	1	XVal Session 47-Typing - Text-1		2012-07-13 14:10:32.570000
	Edit pad (rev 1101)		Bob	cv404	XVal Session 47	1	XVal Session 47-Typing - Text-1		2012-07-13 14:10:32.595000
	Edit pad (rev 1102)		Brady	cv405	XVal Session 47	1	XVal Session 47-Typing - Text-1		2012-07-13 14:10:32.847000
	Edit pad (rev 1103)		Bob	cv404	XVal Session 47	1	XVal Session 47-Typing - Text-1		2012-07-13 14:10:33.095000
	Edit pad (rev 1104)		Dan	cv401	XVal Session 47	1	XVal Session 47-Typing - Text-1		2012-07-13 14:10:33.152000
	Edit pad (rev 1105)		Brady	cv405	XVal Session 47	1	XVal Session 47-Typing - Text-1		2012-07-13 14:10:33.349000
	Edit pad (rev 1106)		Dan	cv401	XVal Session 47	1	XVal Session 47-Typing - Text-1		2012-07-13 14:10:33.568000
	Edit pad (rev 1107)		Bob	cv404	XVal Session 47	1	XVal Session 47-Typing - Text-1		2012-07-13 14:10:33.599000
	Edit pad (rev 1108)		Brady	cv405	XVal Session 47	1	XVal Session 47-Typing - Text-1		2012-07-13 14:10:33.849000
	Edit pad (rev 1109)		Dan	cv401	XVal Session 47	1	XVal Session 47-Typing - Text-1		2012-07-13 14:10:34.076000
	Edit pad (rev 1110)		Bob	cv404	XVal Session 47	1	XVal Session 47-Typing - Text-1		2012-07-13 14:10:34.109000
	Edit pad (rev 1111)		Dan	cv401	XVal Session 47	1	XVal Session 47-Typing - Text-1		2012-07-13 14:10:34.574000
	Edit pad (rev 1112)		Bob	cv404	XVal Session 47	1	XVal Session 47-Typing - Text-1		2012-07-13 14:10:34.611000
	Edit pad (rev 1113)		Brady	cv405	XVal Session 47	1	XVal Session 47-Typing - Text-1		2012-07-13 14:10:34.952000
	Edit pad (rev 1114)		Bob	cv404	XVal Session 47	1	XVal Session 47-Typing - Text-1		2012-07-13 14:10:35.109000
	Edit pad (rev 1115)		Dan	cv401	XVal Session 47	1	XVal Session 47-Typing - Text-1		2012-07-13 14:10:35.134000
	Edit pad (rev 1116)		Brady	cv405	XVal Session 47	1	XVal Session 47-Typing - Text-1		2012-07-13 14:10:35.533000
	Edit pad (rev 1117)		Bob	cv404	XVal Session 47	1	XVal Session 47-Typing - Text-1		2012-07-13 14:10:35.609000
	Edit pad (rev 1118)		Dan	cv401	XVal Session 47	1	XVal Session 47-Typing - Text-1		2012-07-13 14:10:35.776000
	Edit pad (rev 1119)		Brady	cv405	XVal Session 47	1	XVal Session 47-Typing - Text-1		2012-07-13 14:10:36.039000
	Edit pad (rev 1120)		Bob	cv404	XVal Session 47	1	XVal Session 47-Typing - Text-1		2012-07-13 14:10:36.161000
	Edit pad (rev 1121)		Dan	cv401	XVal Session 47	1	XVal Session 47-Typing - Text-1		2012-07-13 14:10:36.280000
	Edit pad (rev 1122)		Brady	cv405	XVal Session 47	1	XVal Session 47-Typing - Text-1		2012-07-13 14:10:36.569000
	Edit pad (rev 1123)		Bob	cv404	XVal Session 47	1	XVal Session 47-Typing - Text-1		2012-07-13 14:10:36.658000
	Edit pad (rev 1124)		Dan	cv401	XVal Session 47	1	XVal Session 47-Typing - Text-1		2012-07-13 14:10:36.775000
	Edit pad (rev 1125)		Dan	cv401	XVal Session 47	1	XVal Session 47-Typing - Text-1		2012-07-13 14:10:37.280000
	Edit pad (rev 1126)		Bob	cv404	XVal Session 47	1	XVal Session 47-Typing - Text-1		2012-07-13 14:10:37.288000
	Edit pad (rev 1127)		Brady	cv405	XVal Session 47	1	XVal Session 47-Typing - Text-1		2012-07-13 14:10:37.758000
	Edit pad (rev 1128)		Dan	cv401	XVal Session 47	1	XVal Session 47-Typing - Text-1		2012-07-13 14:10:37.776000
	Edit pad (rev 1129)		Bob	cv404	XVal Session 47	1	XVal Session 47-Typing - Text-1		2012-07-13 14:10:38.188000
	Edit pad (rev 1130)		Brady	cv405	XVal Session 47	1	XVal Session 47-Typing - Text-1		2012-07-13 14:10:38.258000
	Edit pad (rev 1131)		Dan	cv401	XVal Session 47	1	XVal Session 47-Typing - Text-1		2012-07-13 14:10:38.282000
	Edit pad (rev 1132)		Bob	cv404	XVal Session 47	1	XVal Session 47-Typing - Text-1		2012-07-13 14:10:38.689000
	Edit pad (rev 1133)		Brady	cv405	XVal Session 47	1	XVal Session 47-Typing - Text-1		2012-07-13 14:10:38.757000
	Edit pad (rev 1134)		Dan	cv401	XVal Session 47	1	XVal Session 47-Typing - Text-1		2012-07-13 14:10:38.779000
	Edit pad (rev 1135)		Bob	cv404	XVal Session 47	1	XVal Session 47-Typing - Text-1		2012-07-13 14:10:39.190000
	Edit pad (rev 1136)		Dan	cv401	XVal Session 47	1	XVal Session 47-Typing - Text-1		2012-07-13 14:10:39.517000
	Edit pad (rev 1137)		Bob	cv404	XVal Session 47	1	XVal Session 47-Typing - Text-1		2012-07-13 14:10:39.689000
	Edit pad (rev 1138)		Brady	cv405	XVal Session 47	1	XVal Session 47-Typing - Text-1		2012-07-13 14:10:39.961000
	Edit pad (rev 1139)		Dan	cv401	XVal Session 47	1	XVal Session 47-Typing - Text-1		2012-07-13 14:10:40.011000
	Edit pad (rev 1140)		Bob	cv404	XVal Session 47	1	XVal Session 47-Typing - Text-1		2012-07-13 14:10:40.322000
	Edit pad (rev 1141)		Brady	cv405	XVal Session 47	1	XVal Session 47-Typing - Text-1		2012-07-13 14:10:40.460000
	Edit pad (rev 1142)		Dan	cv401	XVal Session 47	1	XVal Session 47-Typing - Text-1		2012-07-13 14:10:40.507000
	Edit pad (rev 1143)		Dan	cv401	XVal Session 47	1	XVal Session 47-Typing - Text-1		2012-07-13 14:10:41.007000
	Edit pad (rev 1144)		Bob	cv404	XVal Session 47	1	XVal Session 47-Typing - Text-1		2012-07-13 14:10:41.127000
	Edit pad (rev 1145)		Dan	cv401	XVal Session 47	1	XVal Session 47-Typing - Text-1		2012-07-13 14:10:41.509000
	Edit pad (rev 1146)		Brady	cv405	XVal Session 47	1	XVal Session 47-Typing - Text-1		2012-07-13 14:10:41.543000
	Edit pad (rev 1147)		Dan	cv401	XVal Session 47	1	XVal Session 47-Typing - Text-1		2012-07-13 14:10:42.018000
	Edit pad (rev 1148)		Brady	cv405	XVal Session 47	1	XVal Session 47-Typing - Text-1		2012-07-13 14:10:42.116000
	Edit pad (rev 1149)		Dan	cv401	XVal Session 47	1	XVal Session 47-Typing - Text-1		2012-07-13 14:10:42.512000
	Edit pad (rev 1150)		Brady	cv405	XVal Session 47	1	XVal Session 47-Typing - Text-1		2012-07-13 14:10:42.618000
	Edit pad (rev 1151)		Dan	cv401	XVal Session 47	1	XVal Session 47-Typing - Text-1		2012-07-13 14:10:43.009000
	Edit pad (rev 1152)		Brady	cv405	XVal Session 47	1	XVal Session 47-Typing - Text-1		2012-07-13 14:10:43.118000
	Edit pad (rev 1153)		Dan	cv401	XVal Session 47	1	XVal Session 47-Typing - Text-1		2012-07-13 14:10:43.806000
	Edit pad (rev 1154)		Dan	cv401	XVal Session 47	1	XVal Session 47-Typing - Text-1		2012-07-13 14:10:44.508000
	Edit pad (rev 1155)		Dan	cv401	XVal Session 47	1	XVal Session 47-Typing - Text-1		2012-07-13 14:10:45.009000
	Edit pad (rev 1156)		Dan	cv401	XVal Session 47	1	XVal Session 47-Typing - Text-1		2012-07-13 14:10:45.516000
	Edit pad (rev 1157)		Dan	cv401	XVal Session 47	1	XVal Session 47-Typing - Text-1		2012-07-13 14:10:46.020000
	Edit pad (rev 1158)		Dan	cv401	XVal Session 47	1	XVal Session 47-Typing - Text-1		2012-07-13 14:10:46.571000
	Edit pad (rev 1159)		Dan	cv401	XVal Session 47	1	XVal Session 47-Typing - Text-1		2012-07-13 14:10:47.017000
	Edit pad (rev 1160)		Dan	cv401	XVal Session 47	1	XVal Session 47-Typing - Text-1		2012-07-13 14:10:47.519000
	Edit pad (rev 1161)		Dan	cv401	XVal Session 47	1	XVal Session 47-Typing - Text-1		2012-07-13 14:10:48.022000
	Edit pad (rev 1162)		Dan	cv401	XVal Session 47	1	XVal Session 47-Typing - Text-1		2012-07-13 14:10:48.527000
	Edit pad (rev 1163)		Brady	cv405	XVal Session 47	1	XVal Session 47-Typing - Text-1		2012-07-13 14:10:48.664000
	Edit pad (rev 1164)		Dan	cv401	XVal Session 47	1	XVal Session 47-Typing - Text-1		2012-07-13 14:10:49.022000
	Edit pad (rev 1165)		Brady	cv405	XVal Session 47	1	XVal Session 47-Typing - Text-1		2012-07-13 14:10:49.166000
	Edit pad (rev 1166)		Dan	cv401	XVal Session 47	1	XVal Session 47-Typing - Text-1		2012-07-13 14:10:49.523000
	Edit pad (rev 1167)		Dan	cv401	XVal Session 47	1	XVal Session 47-Typing - Text-1		2012-07-13 14:10:50.023000
	Edit pad (rev 1168)		Brady	cv405	XVal Session 47	1	XVal Session 47-Typing - Text-1		2012-07-13 14:10:50.358000
	Edit pad (rev 1169)		Dan	cv401	XVal Session 47	1	XVal Session 47-Typing - Text-1		2012-07-13 14:10:50.524000
	Edit pad (rev 1170)		Brady	cv405	XVal Session 47	1	XVal Session 47-Typing - Text-1		2012-07-13 14:10:50.858000
	Edit pad (rev 1171)		Dan	cv401	XVal Session 47	1	XVal Session 47-Typing - Text-1		2012-07-13 14:10:51.021000
	Edit pad (rev 1172)		Brady	cv405	XVal Session 47	1	XVal Session 47-Typing - Text-1		2012-07-13 14:10:51.377000
	Edit pad (rev 1173)		Brady	cv405	XVal Session 47	1	XVal Session 47-Typing - Text-1		2012-07-13 14:10:51.877000
	Edit pad (rev 1174)		Dan	cv401	XVal Session 47	1	XVal Session 47-Typing - Text-1		2012-07-13 14:10:52.320000
	Edit pad (rev 1175)		Brady	cv405	XVal Session 47	1	XVal Session 47-Typing - Text-1		2012-07-13 14:10:52.379000
	Edit pad (rev 1176)		Dan	cv401	XVal Session 47	1	XVal Session 47-Typing - Text-1		2012-07-13 14:10:52.828000
	Edit pad (rev 1177)		Brady	cv405	XVal Session 47	1	XVal Session 47-Typing - Text-1		2012-07-13 14:10:52.878000
	Edit pad (rev 1178)		Dan	cv401	XVal Session 47	1	XVal Session 47-Typing - Text-1		2012-07-13 14:10:53.332000
	Edit pad (rev 1179)		Brady	cv405	XVal Session 47	1	XVal Session 47-Typing - Text-1		2012-07-13 14:10:53.380000
	Edit pad (rev 1180)		Dan	cv401	XVal Session 47	1	XVal Session 47-Typing - Text-1		2012-07-13 14:10:53.828000
	Edit pad (rev 1181)		Brady	cv405	XVal Session 47	1	XVal Session 47-Typing - Text-1		2012-07-13 14:10:53.883000
	Edit pad (rev 1182)		Dan	cv401	XVal Session 47	1	XVal Session 47-Typing - Text-1		2012-07-13 14:10:54.330000
	Edit pad (rev 1183)		Brady	cv405	XVal Session 47	1	XVal Session 47-Typing - Text-1		2012-07-13 14:10:55.409000
	Edit pad (rev 1184)		Dan	cv401	XVal Session 47	1	XVal Session 47-Typing - Text-1		2012-07-13 14:10:55.734000
	Edit pad (rev 1185)		Brady	cv405	XVal Session 47	1	XVal Session 47-Typing - Text-1		2012-07-13 14:10:55.912000
	Edit pad (rev 1186)		Dan	cv401	XVal Session 47	1	XVal Session 47-Typing - Text-1		2012-07-13 14:10:56.258000
	Edit pad (rev 1187)		Brady	cv405	XVal Session 47	1	XVal Session 47-Typing - Text-1		2012-07-13 14:10:56.560000
	Edit pad (rev 1188)		Dan	cv401	XVal Session 47	1	XVal Session 47-Typing - Text-1		2012-07-13 14:10:56.807000
	Edit pad (rev 1189)		Brady	cv405	XVal Session 47	1	XVal Session 47-Typing - Text-1		2012-07-13 14:10:57.003000
	Edit pad (rev 1190)		Dan	cv401	XVal Session 47	1	XVal Session 47-Typing - Text-1		2012-07-13 14:10:57.317000
	Edit pad (rev 1191)		Brady	cv405	XVal Session 47	1	XVal Session 47-Typing - Text-1		2012-07-13 14:10:57.503000
	Edit pad (rev 1192)		Dan	cv401	XVal Session 47	1	XVal Session 47-Typing - Text-1		2012-07-13 14:10:57.813000
	Edit pad (rev 1193)		Brady	cv405	XVal Session 47	1	XVal Session 47-Typing - Text-1		2012-07-13 14:10:58.005000
	Edit pad (rev 1194)		Bob	cv404	XVal Session 47	1	XVal Session 47-Typing - Text-1		2012-07-13 14:10:58.215000
	Edit pad (rev 1195)		Dan	cv401	XVal Session 47	1	XVal Session 47-Typing - Text-1		2012-07-13 14:10:58.314000
	Edit pad (rev 1196)		Brady	cv405	XVal Session 47	1	XVal Session 47-Typing - Text-1		2012-07-13 14:10:58.506000
	Edit pad (rev 1197)		Bob	cv404	XVal Session 47	1	XVal Session 47-Typing - Text-1		2012-07-13 14:10:58.719000
	Edit pad (rev 1198)		Dan	cv401	XVal Session 47	1	XVal Session 47-Typing - Text-1		2012-07-13 14:10:58.813000
	Edit pad (rev 1199)		Brady	cv405	XVal Session 47	1	XVal Session 47-Typing - Text-1		2012-07-13 14:10:59.004000
	Edit pad (rev 1200)		Bob	cv404	XVal Session 47	1	XVal Session 47-Typing - Text-1		2012-07-13 14:10:59.220000
	Edit pad (rev 1201)		Dan	cv401	XVal Session 47	1	XVal Session 47-Typing - Text-1		2012-07-13 14:10:59.326000
	Edit pad (rev 1202)		Brady	cv405	XVal Session 47	1	XVal Session 47-Typing - Text-1		2012-07-13 14:10:59.504000
	Edit pad (rev 1203)		Brady	cv405	XVal Session 47	1	XVal Session 47-Typing - Text-1		2012-07-13 14:11:00.211000
	Edit pad (rev 1204)		Dan	cv401	XVal Session 47	1	XVal Session 47-Typing - Text-1		2012-07-13 14:11:00.268000
	Edit pad (rev 1205)		Brady	cv405	XVal Session 47	1	XVal Session 47-Typing - Text-1		2012-07-13 14:11:00.710000
	Edit pad (rev 1206)		Dan	cv401	XVal Session 47	1	XVal Session 47-Typing - Text-1		2012-07-13 14:11:00.764000
	Edit pad (rev 1207)		Brady	cv405	XVal Session 47	1	XVal Session 47-Typing - Text-1		2012-07-13 14:11:01.212000
	Edit pad (rev 1208)		Dan	cv401	XVal Session 47	1	XVal Session 47-Typing - Text-1		2012-07-13 14:11:01.262000
	Edit pad (rev 1209)		Brady	cv405	XVal Session 47	1	XVal Session 47-Typing - Text-1		2012-07-13 14:11:01.734000
	Edit pad (rev 1210)		Dan	cv401	XVal Session 47	1	XVal Session 47-Typing - Text-1		2012-07-13 14:11:01.761000
	Edit pad (rev 1211)		Brady	cv405	XVal Session 47	1	XVal Session 47-Typing - Text-1		2012-07-13 14:11:02.215000
	Edit pad (rev 1212)		Dan	cv401	XVal Session 47	1	XVal Session 47-Typing - Text-1		2012-07-13 14:11:02.260000
	Edit pad (rev 1213)		Brady	cv405	XVal Session 47	1	XVal Session 47-Typing - Text-1		2012-07-13 14:11:02.716000
	Edit pad (rev 1214)		Dan	cv401	XVal Session 47	1	XVal Session 47-Typing - Text-1		2012-07-13 14:11:02.761000
	Edit pad (rev 1215)		Brady	cv405	XVal Session 47	1	XVal Session 47-Typing - Text-1		2012-07-13 14:11:03.216000
	Edit pad (rev 1216)		Brady	cv405	XVal Session 47	1	XVal Session 47-Typing - Text-1		2012-07-13 14:11:03.718000
	Edit pad (rev 1217)		Brady	cv405	XVal Session 47	1	XVal Session 47-Typing - Text-1		2012-07-13 14:11:04.400000
	Edit pad (rev 1218)		Brady	cv405	XVal Session 47	1	XVal Session 47-Typing - Text-1		2012-07-13 14:11:04.900000
	Edit pad (rev 1219)		Brady	cv405	XVal Session 47	1	XVal Session 47-Typing - Text-1		2012-07-13 14:11:05.401000
	Edit pad (rev 1220)		Brady	cv405	XVal Session 47	1	XVal Session 47-Typing - Text-1		2012-07-13 14:11:05.911000
	Edit pad (rev 1221)		Brady	cv405	XVal Session 47	1	XVal Session 47-Typing - Text-1		2012-07-13 14:11:06.411000
	Edit pad (rev 1222)		Brady	cv405	XVal Session 47	1	XVal Session 47-Typing - Text-1		2012-07-13 14:11:06.945000
	Edit pad (rev 1223)		Brady	cv405	XVal Session 47	1	XVal Session 47-Typing - Text-1		2012-07-13 14:11:07.444000
	Edit pad (rev 1224)		Bob	cv404	XVal Session 47	1	XVal Session 47-Typing - Text-1		2012-07-13 14:11:07.705000
	Edit pad (rev 1225)		Dan	cv401	XVal Session 47	1	XVal Session 47-Typing - Text-1		2012-07-13 14:11:07.710000
	Edit pad (rev 1226)		Brady	cv405	XVal Session 47	1	XVal Session 47-Typing - Text-1		2012-07-13 14:11:07.944000
	Edit pad (rev 1227)		Bob	cv404	XVal Session 47	1	XVal Session 47-Typing - Text-1		2012-07-13 14:11:08.205000
	Edit pad (rev 1228)		Dan	cv401	XVal Session 47	1	XVal Session 47-Typing - Text-1		2012-07-13 14:11:08.212000
	Edit pad (rev 1229)		Brady	cv405	XVal Session 47	1	XVal Session 47-Typing - Text-1		2012-07-13 14:11:08.444000
	Edit pad (rev 1230)		Bob	cv404	XVal Session 47	1	XVal Session 47-Typing - Text-1		2012-07-13 14:11:08.705000
	Edit pad (rev 1231)		Brady	cv405	XVal Session 47	1	XVal Session 47-Typing - Text-1		2012-07-13 14:11:08.944000
	Edit pad (rev 1232)		Bob	cv404	XVal Session 47	1	XVal Session 47-Typing - Text-1		2012-07-13 14:11:09.242000
	Edit pad (rev 1233)		Bob	cv404	XVal Session 47	1	XVal Session 47-Typing - Text-1		2012-07-13 14:11:09.705000
	Edit pad (rev 1234)		Brady	cv405	XVal Session 47	1	XVal Session 47-Typing - Text-1		2012-07-13 14:11:09.710000
	Edit pad (rev 1235)		Bob	cv404	XVal Session 47	1	XVal Session 47-Typing - Text-1		2012-07-13 14:11:10.205000
	Edit pad (rev 1236)		Brady	cv405	XVal Session 47	1	XVal Session 47-Typing - Text-1		2012-07-13 14:11:10.209000
	Edit pad (rev 1237)		Dan	cv401	XVal Session 47	1	XVal Session 47-Typing - Text-1		2012-07-13 14:11:10.583000
	Edit pad (rev 1238)		Brady	cv405	XVal Session 47	1	XVal Session 47-Typing - Text-1		2012-07-13 14:11:10.708000
	Edit pad (rev 1239)		Brady	cv405	XVal Session 47	1	XVal Session 47-Typing - Text-1		2012-07-13 14:11:11.209000
	Edit pad (rev 1240)		Bob	cv404	XVal Session 47	1	XVal Session 47-Typing - Text-1		2012-07-13 14:11:11.306000
	Edit pad (rev 1241)		Brady	cv405	XVal Session 47	1	XVal Session 47-Typing - Text-1		2012-07-13 14:11:11.708000
	Edit pad (rev 1242)		Bob	cv404	XVal Session 47	1	XVal Session 47-Typing - Text-1		2012-07-13 14:11:11.813000
	Edit pad (rev 1243)		Bob	cv404	XVal Session 47	1	XVal Session 47-Typing - Text-1		2012-07-13 14:11:12.313000
	Edit pad (rev 1244)		Dan	cv401	XVal Session 47	1	XVal Session 47-Typing - Text-1		2012-07-13 14:11:12.358000
	Edit pad (rev 1245)		Brady	cv405	XVal Session 47	1	XVal Session 47-Typing - Text-1		2012-07-13 14:11:12.629000
	Edit pad (rev 1246)		Bob	cv404	XVal Session 47	1	XVal Session 47-Typing - Text-1		2012-07-13 14:11:12.814000
	Edit pad (rev 1247)		Dan	cv401	XVal Session 47	1	XVal Session 47-Typing - Text-1		2012-07-13 14:11:12.856000
	Edit pad (rev 1248)		Brady	cv405	XVal Session 47	1	XVal Session 47-Typing - Text-1		2012-07-13 14:11:13.129000
	Edit pad (rev 1249)		Bob	cv404	XVal Session 47	1	XVal Session 47-Typing - Text-1		2012-07-13 14:11:13.314000
	Edit pad (rev 1250)		Dan	cv401	XVal Session 47	1	XVal Session 47-Typing - Text-1		2012-07-13 14:11:13.391000
	Edit pad (rev 1251)		Brady	cv405	XVal Session 47	1	XVal Session 47-Typing - Text-1		2012-07-13 14:11:13.628000
	Edit pad (rev 1252)		Bob	cv404	XVal Session 47	1	XVal Session 47-Typing - Text-1		2012-07-13 14:11:13.814000
	Edit pad (rev 1253)		Dan	cv401	XVal Session 47	1	XVal Session 47-Typing - Text-1		2012-07-13 14:11:13.898000
	Edit pad (rev 1254)		Brady	cv405	XVal Session 47	1	XVal Session 47-Typing - Text-1		2012-07-13 14:11:14.131000
	Edit pad (rev 1255)		Bob	cv404	XVal Session 47	1	XVal Session 47-Typing - Text-1		2012-07-13 14:11:14.313000
	Edit pad (rev 1256)		Dan	cv401	XVal Session 47	1	XVal Session 47-Typing - Text-1		2012-07-13 14:11:14.393000
	Edit pad (rev 1257)		Brady	cv405	XVal Session 47	1	XVal Session 47-Typing - Text-1		2012-07-13 14:11:14.632000
	Edit pad (rev 1258)		Bob	cv404	XVal Session 47	1	XVal Session 47-Typing - Text-1		2012-07-13 14:11:14.814000
	Edit pad (rev 1259)		Dan	cv401	XVal Session 47	1	XVal Session 47-Typing - Text-1		2012-07-13 14:11:14.892000
	Edit pad (rev 1260)		Brady	cv405	XVal Session 47	1	XVal Session 47-Typing - Text-1		2012-07-13 14:11:15.133000
	Edit pad (rev 1261)		Bob	cv404	XVal Session 47	1	XVal Session 47-Typing - Text-1		2012-07-13 14:11:15.313000
	Edit pad (rev 1262)		Dan	cv401	XVal Session 47	1	XVal Session 47-Typing - Text-1		2012-07-13 14:11:15.394000
	Edit pad (rev 1263)		Brady	cv405	XVal Session 47	1	XVal Session 47-Typing - Text-1		2012-07-13 14:11:15.635000
	Edit pad (rev 1264)		Bob	cv404	XVal Session 47	1	XVal Session 47-Typing - Text-1		2012-07-13 14:11:15.814000
	Edit pad (rev 1265)		Brady	cv405	XVal Session 47	1	XVal Session 47-Typing - Text-1		2012-07-13 14:11:16.136000
	Edit pad (rev 1266)		Dan	cv401	XVal Session 47	1	XVal Session 47-Typing - Text-1		2012-07-13 14:11:16.146000
	Edit pad (rev 1267)		Bob	cv404	XVal Session 47	1	XVal Session 47-Typing - Text-1		2012-07-13 14:11:16.313000
	Edit pad (rev 1268)		Brady	cv405	XVal Session 47	1	XVal Session 47-Typing - Text-1		2012-07-13 14:11:16.636000
	Edit pad (rev 1269)		Dan	cv401	XVal Session 47	1	XVal Session 47-Typing - Text-1		2012-07-13 14:11:16.640000
	Edit pad (rev 1270)		Bob	cv404	XVal Session 47	1	XVal Session 47-Typing - Text-1		2012-07-13 14:11:17.060000
	Edit pad (rev 1271)		Brady	cv405	XVal Session 47	1	XVal Session 47-Typing - Text-1		2012-07-13 14:11:17.136000
	Edit pad (rev 1272)		Dan	cv401	XVal Session 47	1	XVal Session 47-Typing - Text-1		2012-07-13 14:11:17.299000
	Edit pad (rev 1273)		Bob	cv404	XVal Session 47	1	XVal Session 47-Typing - Text-1		2012-07-13 14:11:17.562000
	Edit pad (rev 1274)		Brady	cv405	XVal Session 47	1	XVal Session 47-Typing - Text-1		2012-07-13 14:11:17.638000
	Edit pad (rev 1275)		Dan	cv401	XVal Session 47	1	XVal Session 47-Typing - Text-1		2012-07-13 14:11:17.796000
	Edit pad (rev 1276)		Bob	cv404	XVal Session 47	1	XVal Session 47-Typing - Text-1		2012-07-13 14:11:18.070000
	Edit pad (rev 1277)		Brady	cv405	XVal Session 47	1	XVal Session 47-Typing - Text-1		2012-07-13 14:11:18.136000
	Edit pad (rev 1278)		Dan	cv401	XVal Session 47	1	XVal Session 47-Typing - Text-1		2012-07-13 14:11:18.323000
	Edit pad (rev 1279)		Bob	cv404	XVal Session 47	1	XVal Session 47-Typing - Text-1		2012-07-13 14:11:18.580000
	Edit pad (rev 1280)		Brady	cv405	XVal Session 47	1	XVal Session 47-Typing - Text-1		2012-07-13 14:11:18.636000
	Edit pad (rev 1281)		Dan	cv401	XVal Session 47	1	XVal Session 47-Typing - Text-1		2012-07-13 14:11:18.797000
	Edit pad (rev 1282)		Bob	cv404	XVal Session 47	1	XVal Session 47-Typing - Text-1		2012-07-13 14:11:19.080000
	Edit pad (rev 1283)		Brady	cv405	XVal Session 47	1	XVal Session 47-Typing - Text-1		2012-07-13 14:11:19.139000
	Edit pad (rev 1284)		Dan	cv401	XVal Session 47	1	XVal Session 47-Typing - Text-1		2012-07-13 14:11:19.313000
	Edit pad (rev 1285)		Brady	cv405	XVal Session 47	1	XVal Session 47-Typing - Text-1		2012-07-13 14:11:19.641000
	Edit pad (rev 1286)		Dan	cv401	XVal Session 47	1	XVal Session 47-Typing - Text-1		2012-07-13 14:11:19.796000
	Edit pad (rev 1287)		Brady	cv405	XVal Session 47	1	XVal Session 47-Typing - Text-1		2012-07-13 14:11:20.141000
	Edit pad (rev 1288)		Bob	cv404	XVal Session 47	1	XVal Session 47-Typing - Text-1		2012-07-13 14:11:20.168000
	Edit pad (rev 1289)		Dan	cv401	XVal Session 47	1	XVal Session 47-Typing - Text-1		2012-07-13 14:11:20.307000
	Edit pad (rev 1290)		Brady	cv405	XVal Session 47	1	XVal Session 47-Typing - Text-1		2012-07-13 14:11:20.643000
	Edit pad (rev 1291)		Bob	cv404	XVal Session 47	1	XVal Session 47-Typing - Text-1		2012-07-13 14:11:20.682000
	Edit pad (rev 1292)		Dan	cv401	XVal Session 47	1	XVal Session 47-Typing - Text-1		2012-07-13 14:11:20.794000
	Edit pad (rev 1293)		Brady	cv405	XVal Session 47	1	XVal Session 47-Typing - Text-1		2012-07-13 14:11:21.141000
	Edit pad (rev 1294)		Bob	cv404	XVal Session 47	1	XVal Session 47-Typing - Text-1		2012-07-13 14:11:21.189000
	Edit pad (rev 1295)		Dan	cv401	XVal Session 47	1	XVal Session 47-Typing - Text-1		2012-07-13 14:11:21.629000
	Edit pad (rev 1296)		Brady	cv405	XVal Session 47	1	XVal Session 47-Typing - Text-1		2012-07-13 14:11:21.641000
	Edit pad (rev 1297)		Bob	cv404	XVal Session 47	1	XVal Session 47-Typing - Text-1		2012-07-13 14:11:21.688000
	Edit pad (rev 1298)		Brady	cv405	XVal Session 47	1	XVal Session 47-Typing - Text-1		2012-07-13 14:11:22.141000
	Edit pad (rev 1299)		Bob	cv404	XVal Session 47	1	XVal Session 47-Typing - Text-1		2012-07-13 14:11:22.188000
	Edit pad (rev 1300)		Dan	cv401	XVal Session 47	1	XVal Session 47-Typing - Text-1		2012-07-13 14:11:22.268000
	Edit pad (rev 1301)		Brady	cv405	XVal Session 47	1	XVal Session 47-Typing - Text-1		2012-07-13 14:11:22.642000
	Edit pad (rev 1302)		Dan	cv401	XVal Session 47	1	XVal Session 47-Typing - Text-1		2012-07-13 14:11:22.777000
	Edit pad (rev 1303)		Brady	cv405	XVal Session 47	1	XVal Session 47-Typing - Text-1		2012-07-13 14:11:23.142000
	Edit pad (rev 1304)		Brady	cv405	XVal Session 47	1	XVal Session 47-Typing - Text-1		2012-07-13 14:11:23.642000
	Edit pad (rev 1305)		Bob	cv404	XVal Session 47	1	XVal Session 47-Typing - Text-1		2012-07-13 14:11:23.793000
	Edit pad (rev 1306)		Dan	cv401	XVal Session 47	1	XVal Session 47-Typing - Text-1		2012-07-13 14:11:24.006000
	Edit pad (rev 1307)		Brady	cv405	XVal Session 47	1	XVal Session 47-Typing - Text-1		2012-07-13 14:11:24.141000
	Edit pad (rev 1308)		Dan	cv401	XVal Session 47	1	XVal Session 47-Typing - Text-1		2012-07-13 14:11:24.501000
	Edit pad (rev 1309)		Bob	cv404	XVal Session 47	1	XVal Session 47-Typing - Text-1		2012-07-13 14:11:24.597000
	Edit pad (rev 1310)		Brady	cv405	XVal Session 47	1	XVal Session 47-Typing - Text-1		2012-07-13 14:11:24.642000
	Edit pad (rev 1311)		Dan	cv401	XVal Session 47	1	XVal Session 47-Typing - Text-1		2012-07-13 14:11:25.003000
	Edit pad (rev 1312)		Bob	cv404	XVal Session 47	1	XVal Session 47-Typing - Text-1		2012-07-13 14:11:25.099000
	Edit pad (rev 1313)		Brady	cv405	XVal Session 47	1	XVal Session 47-Typing - Text-1		2012-07-13 14:11:25.141000
	Edit pad (rev 1314)		Dan	cv401	XVal Session 47	1	XVal Session 47-Typing - Text-1		2012-07-13 14:11:25.506000
	Edit pad (rev 1315)		Bob	cv404	XVal Session 47	1	XVal Session 47-Typing - Text-1		2012-07-13 14:11:25.599000
	Edit pad (rev 1316)		Brady	cv405	XVal Session 47	1	XVal Session 47-Typing - Text-1		2012-07-13 14:11:25.645000
	Edit pad (rev 1317)		Dan	cv401	XVal Session 47	1	XVal Session 47-Typing - Text-1		2012-07-13 14:11:26.004000
	Edit pad (rev 1318)		Bob	cv404	XVal Session 47	1	XVal Session 47-Typing - Text-1		2012-07-13 14:11:26.110000
	Edit pad (rev 1319)		Brady	cv405	XVal Session 47	1	XVal Session 47-Typing - Text-1		2012-07-13 14:11:26.146000
	Edit pad (rev 1320)		Dan	cv401	XVal Session 47	1	XVal Session 47-Typing - Text-1		2012-07-13 14:11:26.511000
	Edit pad (rev 1321)		Bob	cv404	XVal Session 47	1	XVal Session 47-Typing - Text-1		2012-07-13 14:11:26.609000
	Edit pad (rev 1322)		Brady	cv405	XVal Session 47	1	XVal Session 47-Typing - Text-1		2012-07-13 14:11:26.646000
	Edit pad (rev 1323)		Dan	cv401	XVal Session 47	1	XVal Session 47-Typing - Text-1		2012-07-13 14:11:27.014000
	Edit pad (rev 1324)		Bob	cv404	XVal Session 47	1	XVal Session 47-Typing - Text-1		2012-07-13 14:11:27.110000
	Edit pad (rev 1325)		Brady	cv405	XVal Session 47	1	XVal Session 47-Typing - Text-1		2012-07-13 14:11:27.146000
	Edit pad (rev 1326)		Dan	cv401	XVal Session 47	1	XVal Session 47-Typing - Text-1		2012-07-13 14:11:27.514000
	Edit pad (rev 1327)		Bob	cv404	XVal Session 47	1	XVal Session 47-Typing - Text-1		2012-07-13 14:11:27.610000
	Edit pad (rev 1328)		Brady	cv405	XVal Session 47	1	XVal Session 47-Typing - Text-1		2012-07-13 14:11:27.649000
	Edit pad (rev 1329)		Dan	cv401	XVal Session 47	1	XVal Session 47-Typing - Text-1		2012-07-13 14:11:28.013000
	Edit pad (rev 1330)		Bob	cv404	XVal Session 47	1	XVal Session 47-Typing - Text-1		2012-07-13 14:11:28.110000
	Edit pad (rev 1331)		Brady	cv405	XVal Session 47	1	XVal Session 47-Typing - Text-1		2012-07-13 14:11:28.156000
	Edit pad (rev 1332)		Frank	cv407	XVal Session 47	1	XVal Session 47-Typing - Text-1		2012-07-13 14:11:28.418000
	Edit pad (rev 1333)		Dan	cv401	XVal Session 47	1	XVal Session 47-Typing - Text-1		2012-07-13 14:11:28.521000
	Edit pad (rev 1334)		Bob	cv404	XVal Session 47	1	XVal Session 47-Typing - Text-1		2012-07-13 14:11:28.610000
	Edit pad (rev 1335)		Brady	cv405	XVal Session 47	1	XVal Session 47-Typing - Text-1		2012-07-13 14:11:28.655000
	Edit pad (rev 1336)		Dan	cv401	XVal Session 47	1	XVal Session 47-Typing - Text-1		2012-07-13 14:11:29.019000
	Edit pad (rev 1337)		Bob	cv404	XVal Session 47	1	XVal Session 47-Typing - Text-1		2012-07-13 14:11:29.110000
	Edit pad (rev 1338)		Brady	cv405	XVal Session 47	1	XVal Session 47-Typing - Text-1		2012-07-13 14:11:29.156000
	Edit pad (rev 1339)		Dan	cv401	XVal Session 47	1	XVal Session 47-Typing - Text-1		2012-07-13 14:11:29.522000
	Edit pad (rev 1340)		Bob	cv404	XVal Session 47	1	XVal Session 47-Typing - Text-1		2012-07-13 14:11:29.610000
	Edit pad (rev 1341)		Brady	cv405	XVal Session 47	1	XVal Session 47-Typing - Text-1		2012-07-13 14:11:29.973000
	Edit pad (rev 1342)		Dan	cv401	XVal Session 47	1	XVal Session 47-Typing - Text-1		2012-07-13 14:11:30.021000
	Edit pad (rev 1343)		Bob	cv404	XVal Session 47	1	XVal Session 47-Typing - Text-1		2012-07-13 14:11:30.112000
	Edit pad (rev 1344)		Brady	cv405	XVal Session 47	1	XVal Session 47-Typing - Text-1		2012-07-13 14:11:30.473000
	Edit pad (rev 1345)		Dan	cv401	XVal Session 47	1	XVal Session 47-Typing - Text-1		2012-07-13 14:11:30.532000
	Edit pad (rev 1346)		Bob	cv404	XVal Session 47	1	XVal Session 47-Typing - Text-1		2012-07-13 14:11:30.610000
	Edit pad (rev 1347)		Brady	cv405	XVal Session 47	1	XVal Session 47-Typing - Text-1		2012-07-13 14:11:30.974000
	Edit pad (rev 1348)		Dan	cv401	XVal Session 47	1	XVal Session 47-Typing - Text-1		2012-07-13 14:11:31.030000
	Edit pad (rev 1349)		Bob	cv404	XVal Session 47	1	XVal Session 47-Typing - Text-1		2012-07-13 14:11:31.115000
	Edit pad (rev 1350)		Brady	cv405	XVal Session 47	1	XVal Session 47-Typing - Text-1		2012-07-13 14:11:31.474000
	Edit pad (rev 1351)		Dan	cv401	XVal Session 47	1	XVal Session 47-Typing - Text-1		2012-07-13 14:11:31.533000
	Edit pad (rev 1352)		Bob	cv404	XVal Session 47	1	XVal Session 47-Typing - Text-1		2012-07-13 14:11:31.614000
	Edit pad (rev 1353)		Brady	cv405	XVal Session 47	1	XVal Session 47-Typing - Text-1		2012-07-13 14:11:31.975000
	Edit pad (rev 1354)		Dan	cv401	XVal Session 47	1	XVal Session 47-Typing - Text-1		2012-07-13 14:11:32.034000
	Edit pad (rev 1355)		Bob	cv404	XVal Session 47	1	XVal Session 47-Typing - Text-1		2012-07-13 14:11:32.125000
	Edit pad (rev 1356)		Brady	cv405	XVal Session 47	1	XVal Session 47-Typing - Text-1		2012-07-13 14:11:32.475000
	Edit pad (rev 1357)		Bob	cv404	XVal Session 47	1	XVal Session 47-Typing - Text-1		2012-07-13 14:11:32.634000
	Edit pad (rev 1358)		Dan	cv401	XVal Session 47	1	XVal Session 47-Typing - Text-1		2012-07-13 14:11:32.699000
	Edit pad (rev 1359)		Brady	cv405	XVal Session 47	1	XVal Session 47-Typing - Text-1		2012-07-13 14:11:32.974000
	Edit pad (rev 1360)		Bob	cv404	XVal Session 47	1	XVal Session 47-Typing - Text-1		2012-07-13 14:11:33.142000
	Edit pad (rev 1361)		Dan	cv401	XVal Session 47	1	XVal Session 47-Typing - Text-1		2012-07-13 14:11:33.189000
	Edit pad (rev 1362)		Brady	cv405	XVal Session 47	1	XVal Session 47-Typing - Text-1		2012-07-13 14:11:33.474000
	Edit pad (rev 1363)		Dan	cv401	XVal Session 47	1	XVal Session 47-Typing - Text-1		2012-07-13 14:11:33.691000
	Edit pad (rev 1364)		Brady	cv405	XVal Session 47	1	XVal Session 47-Typing - Text-1		2012-07-13 14:11:33.983000
	Edit pad (rev 1365)		Dan	cv401	XVal Session 47	1	XVal Session 47-Typing - Text-1		2012-07-13 14:11:34.188000
	Edit pad (rev 1366)		Brady	cv405	XVal Session 47	1	XVal Session 47-Typing - Text-1		2012-07-13 14:11:34.484000
	Edit pad (rev 1367)		Dan	cv401	XVal Session 47	1	XVal Session 47-Typing - Text-1		2012-07-13 14:11:34.716000
	Edit pad (rev 1368)		Brady	cv405	XVal Session 47	1	XVal Session 47-Typing - Text-1		2012-07-13 14:11:35.010000
	Edit pad (rev 1369)		Brady	cv405	XVal Session 47	1	XVal Session 47-Typing - Text-1		2012-07-13 14:11:35.484000
	Edit pad (rev 1370)		Brady	cv405	XVal Session 47	1	XVal Session 47-Typing - Text-1		2012-07-13 14:11:35.984000
	Edit pad (rev 1371)		Frank	cv407	XVal Session 47	1	XVal Session 47-Typing - Text-1		2012-07-13 14:11:36.461000
	Edit pad (rev 1372)		Brady	cv405	XVal Session 47	1	XVal Session 47-Typing - Text-1		2012-07-13 14:11:36.486000
	Edit pad (rev 1373)		Dan	cv401	XVal Session 47	1	XVal Session 47-Typing - Text-1		2012-07-13 14:11:36.958000
	Edit pad (rev 1374)		Brady	cv405	XVal Session 47	1	XVal Session 47-Typing - Text-1		2012-07-13 14:11:36.985000
	Edit pad (rev 1375)		Dan	cv401	XVal Session 47	1	XVal Session 47-Typing - Text-1		2012-07-13 14:11:37.464000
	Edit pad (rev 1376)		Brady	cv405	XVal Session 47	1	XVal Session 47-Typing - Text-1		2012-07-13 14:11:37.487000
	Edit pad (rev 1377)		Dan	cv401	XVal Session 47	1	XVal Session 47-Typing - Text-1		2012-07-13 14:11:37.974000
	Edit pad (rev 1378)		Brady	cv405	XVal Session 47	1	XVal Session 47-Typing - Text-1		2012-07-13 14:11:37.987000
	Edit pad (rev 1379)		Dan	cv401	XVal Session 47	1	XVal Session 47-Typing - Text-1		2012-07-13 14:11:38.470000
	Edit pad (rev 1380)		Brady	cv405	XVal Session 47	1	XVal Session 47-Typing - Text-1		2012-07-13 14:11:38.487000
	Edit pad (rev 1381)		Dan	cv401	XVal Session 47	1	XVal Session 47-Typing - Text-1		2012-07-13 14:11:38.966000
	Edit pad (rev 1382)		Brady	cv405	XVal Session 47	1	XVal Session 47-Typing - Text-1		2012-07-13 14:11:38.986000
	Edit pad (rev 1383)		Dan	cv401	XVal Session 47	1	XVal Session 47-Typing - Text-1		2012-07-13 14:11:39.466000
	Edit pad (rev 1384)		Brady	cv405	XVal Session 47	1	XVal Session 47-Typing - Text-1		2012-07-13 14:11:39.487000
	Edit pad (rev 1385)		Brady	cv405	XVal Session 47	1	XVal Session 47-Typing - Text-1		2012-07-13 14:11:39.987000
	Edit pad (rev 1386)		Brady	cv405	XVal Session 47	1	XVal Session 47-Typing - Text-1		2012-07-13 14:11:40.487000
	Edit pad (rev 1387)		Brady	cv405	XVal Session 47	1	XVal Session 47-Typing - Text-1		2012-07-13 14:11:40.988000
	Edit pad (rev 1388)		Brady	cv405	XVal Session 47	1	XVal Session 47-Typing - Text-1		2012-07-13 14:11:41.488000
	Edit pad (rev 1389)		Brady	cv405	XVal Session 47	1	XVal Session 47-Typing - Text-1		2012-07-13 14:11:41.990000
	Edit pad (rev 1390)		Brady	cv405	XVal Session 47	1	XVal Session 47-Typing - Text-1		2012-07-13 14:11:42.490000
	Edit pad (rev 1391)		Dan	cv401	XVal Session 47	1	XVal Session 47-Typing - Text-1		2012-07-13 14:11:42.840000
	Edit pad (rev 1392)		Brady	cv405	XVal Session 47	1	XVal Session 47-Typing - Text-1		2012-07-13 14:11:42.992000
	Edit pad (rev 1393)		Dan	cv401	XVal Session 47	1	XVal Session 47-Typing - Text-1		2012-07-13 14:11:43.337000
	Edit pad (rev 1394)		Brady	cv405	XVal Session 47	1	XVal Session 47-Typing - Text-1		2012-07-13 14:11:43.491000
	Edit pad (rev 1395)		Dan	cv401	XVal Session 47	1	XVal Session 47-Typing - Text-1		2012-07-13 14:11:43.850000
	Edit pad (rev 1396)		Brady	cv405	XVal Session 47	1	XVal Session 47-Typing - Text-1		2012-07-13 14:11:43.994000
	Edit pad (rev 1397)		Dan	cv401	XVal Session 47	1	XVal Session 47-Typing - Text-1		2012-07-13 14:11:44.350000
	Edit pad (rev 1398)		Brady	cv405	XVal Session 47	1	XVal Session 47-Typing - Text-1		2012-07-13 14:11:44.493000
	Edit pad (rev 1399)		Brady	cv405	XVal Session 47	1	XVal Session 47-Typing - Text-1		2012-07-13 14:11:45.243000
	Edit pad (rev 1400)		Dan	cv401	XVal Session 47	1	XVal Session 47-Typing - Text-1		2012-07-13 14:11:45.391000
	Edit pad (rev 1401)		Brady	cv405	XVal Session 47	1	XVal Session 47-Typing - Text-1		2012-07-13 14:11:45.745000
	Edit pad (rev 1402)		Dan	cv401	XVal Session 47	1	XVal Session 47-Typing - Text-1		2012-07-13 14:11:45.901000
	Edit pad (rev 1403)		Brady	cv405	XVal Session 47	1	XVal Session 47-Typing - Text-1		2012-07-13 14:11:46.243000
	Edit pad (rev 1404)		Dan	cv401	XVal Session 47	1	XVal Session 47-Typing - Text-1		2012-07-13 14:11:46.416000
	Edit pad (rev 1405)		Brady	cv405	XVal Session 47	1	XVal Session 47-Typing - Text-1		2012-07-13 14:11:46.742000
	Edit pad (rev 1406)		Frank	cv407	XVal Session 47	1	XVal Session 47-Typing - Text-1		2012-07-13 14:11:46.896000
	Edit pad (rev 1407)		Dan	cv401	XVal Session 47	1	XVal Session 47-Typing - Text-1		2012-07-13 14:11:46.904000
	Edit pad (rev 1408)		Brady	cv405	XVal Session 47	1	XVal Session 47-Typing - Text-1		2012-07-13 14:11:47.244000
	Edit pad (rev 1409)		Dan	cv401	XVal Session 47	1	XVal Session 47-Typing - Text-1		2012-07-13 14:11:47.401000
	Edit pad (rev 1410)		Dan	cv401	XVal Session 47	1	XVal Session 47-Typing - Text-1		2012-07-13 14:11:47.908000
	Edit pad (rev 1411)		Brady	cv405	XVal Session 47	1	XVal Session 47-Typing - Text-1		2012-07-13 14:11:47.959000
	Edit pad (rev 1412)		Dan	cv401	XVal Session 47	1	XVal Session 47-Typing - Text-1		2012-07-13 14:11:48.403000
	Edit pad (rev 1413)		Brady	cv405	XVal Session 47	1	XVal Session 47-Typing - Text-1		2012-07-13 14:11:48.461000
	Edit pad (rev 1414)		Dan	cv401	XVal Session 47	1	XVal Session 47-Typing - Text-1		2012-07-13 14:11:48.915000
	Edit pad (rev 1415)		Brady	cv405	XVal Session 47	1	XVal Session 47-Typing - Text-1		2012-07-13 14:11:48.960000
	Edit pad (rev 1416)		Brady	cv405	XVal Session 47	1	XVal Session 47-Typing - Text-1		2012-07-13 14:11:49.460000
	Edit pad (rev 1417)		Dan	cv401	XVal Session 47	1	XVal Session 47-Typing - Text-1		2012-07-13 14:11:49.472000
	Edit pad (rev 1418)		Dan	cv401	XVal Session 47	1	XVal Session 47-Typing - Text-1		2012-07-13 14:11:49.908000
	Edit pad (rev 1419)		Brady	cv405	XVal Session 47	1	XVal Session 47-Typing - Text-1		2012-07-13 14:11:49.958000
	Edit pad (rev 1420)		Dan	cv401	XVal Session 47	1	XVal Session 47-Typing - Text-1		2012-07-13 14:11:50.403000
	Edit pad (rev 1421)		Brady	cv405	XVal Session 47	1	XVal Session 47-Typing - Text-1		2012-07-13 14:11:50.459000
	Edit pad (rev 1422)		Dan	cv401	XVal Session 47	1	XVal Session 47-Typing - Text-1		2012-07-13 14:11:50.907000
	Edit pad (rev 1423)		Brady	cv405	XVal Session 47	1	XVal Session 47-Typing - Text-1		2012-07-13 14:11:50.964000
	Edit pad (rev 1424)		Dan	cv401	XVal Session 47	1	XVal Session 47-Typing - Text-1		2012-07-13 14:11:51.406000
	Edit pad (rev 1425)		Brady	cv405	XVal Session 47	1	XVal Session 47-Typing - Text-1		2012-07-13 14:11:51.462000
	Edit pad (rev 1426)		Dan	cv401	XVal Session 47	1	XVal Session 47-Typing - Text-1		2012-07-13 14:11:51.916000
	Edit pad (rev 1427)		Brady	cv405	XVal Session 47	1	XVal Session 47-Typing - Text-1		2012-07-13 14:11:51.960000
	Edit pad (rev 1428)		Dan	cv401	XVal Session 47	1	XVal Session 47-Typing - Text-1		2012-07-13 14:11:52.415000
	Edit pad (rev 1429)		Brady	cv405	XVal Session 47	1	XVal Session 47-Typing - Text-1		2012-07-13 14:11:52.460000
	Edit pad (rev 1430)		Brady	cv405	XVal Session 47	1	XVal Session 47-Typing - Text-1		2012-07-13 14:11:52.961000
	Edit pad (rev 1431)		Dan	cv401	XVal Session 47	1	XVal Session 47-Typing - Text-1		2012-07-13 14:11:53.109000
	Edit pad (rev 1432)		Brady	cv405	XVal Session 47	1	XVal Session 47-Typing - Text-1		2012-07-13 14:11:53.462000
	Edit pad (rev 1433)		Dan	cv401	XVal Session 47	1	XVal Session 47-Typing - Text-1		2012-07-13 14:11:53.607000
	Edit pad (rev 1434)		Brady	cv405	XVal Session 47	1	XVal Session 47-Typing - Text-1		2012-07-13 14:11:53.961000
	Edit pad (rev 1435)		Dan	cv401	XVal Session 47	1	XVal Session 47-Typing - Text-1		2012-07-13 14:11:54.229000
	Edit pad (rev 1436)		Brady	cv405	XVal Session 47	1	XVal Session 47-Typing - Text-1		2012-07-13 14:11:54.483000
	Edit pad (rev 1437)		Dan	cv401	XVal Session 47	1	XVal Session 47-Typing - Text-1		2012-07-13 14:11:54.727000
	Edit pad (rev 1438)		Brady	cv405	XVal Session 47	1	XVal Session 47-Typing - Text-1		2012-07-13 14:11:54.982000
	Edit pad (rev 1439)		Dan	cv401	XVal Session 47	1	XVal Session 47-Typing - Text-1		2012-07-13 14:11:55.235000
	Edit pad (rev 1440)		Brady	cv405	XVal Session 47	1	XVal Session 47-Typing - Text-1		2012-07-13 14:11:55.482000
	Edit pad (rev 1441)		Dan	cv401	XVal Session 47	1	XVal Session 47-Typing - Text-1		2012-07-13 14:11:55.731000
	Edit pad (rev 1442)		Brady	cv405	XVal Session 47	1	XVal Session 47-Typing - Text-1		2012-07-13 14:11:55.982000
	Edit pad (rev 1443)		Dan	cv401	XVal Session 47	1	XVal Session 47-Typing - Text-1		2012-07-13 14:11:56.237000
	Edit pad (rev 1444)		Brady	cv405	XVal Session 47	1	XVal Session 47-Typing - Text-1		2012-07-13 14:11:56.483000
	Edit pad (rev 1445)		Dan	cv401	XVal Session 47	1	XVal Session 47-Typing - Text-1		2012-07-13 14:11:56.732000
	Edit pad (rev 1446)		Brady	cv405	XVal Session 47	1	XVal Session 47-Typing - Text-1		2012-07-13 14:11:56.986000
	Edit pad (rev 1447)		Dan	cv401	XVal Session 47	1	XVal Session 47-Typing - Text-1		2012-07-13 14:11:57.229000
	Edit pad (rev 1448)		Brady	cv405	XVal Session 47	1	XVal Session 47-Typing - Text-1		2012-07-13 14:11:57.485000
	Edit pad (rev 1449)		Dan	cv401	XVal Session 47	1	XVal Session 47-Typing - Text-1		2012-07-13 14:11:57.730000
	Edit pad (rev 1450)		Brady	cv405	XVal Session 47	1	XVal Session 47-Typing - Text-1		2012-07-13 14:11:57.986000
	Edit pad (rev 1451)		Dan	cv401	XVal Session 47	1	XVal Session 47-Typing - Text-1		2012-07-13 14:11:58.230000
	Edit pad (rev 1452)		Brady	cv405	XVal Session 47	1	XVal Session 47-Typing - Text-1		2012-07-13 14:11:58.487000
	Edit pad (rev 1453)		Dan	cv401	XVal Session 47	1	XVal Session 47-Typing - Text-1		2012-07-13 14:11:58.744000
	Edit pad (rev 1454)		Brady	cv405	XVal Session 47	1	XVal Session 47-Typing - Text-1		2012-07-13 14:11:58.993000
	Edit pad (rev 1455)		Dan	cv401	XVal Session 47	1	XVal Session 47-Typing - Text-1		2012-07-13 14:11:59.240000
	Edit pad (rev 1456)		Brady	cv405	XVal Session 47	1	XVal Session 47-Typing - Text-1		2012-07-13 14:11:59.493000
	Edit pad (rev 1457)		Dan	cv401	XVal Session 47	1	XVal Session 47-Typing - Text-1		2012-07-13 14:11:59.738000
	Edit pad (rev 1458)		Brady	cv405	XVal Session 47	1	XVal Session 47-Typing - Text-1		2012-07-13 14:11:59.992000
	Edit pad (rev 1459)		Dan	cv401	XVal Session 47	1	XVal Session 47-Typing - Text-1		2012-07-13 14:12:00.249000
	Edit pad (rev 1460)		Brady	cv405	XVal Session 47	1	XVal Session 47-Typing - Text-1		2012-07-13 14:12:00.493000
	Edit pad (rev 1461)		Dan	cv401	XVal Session 47	1	XVal Session 47-Typing - Text-1		2012-07-13 14:12:00.737000
	Edit pad (rev 1462)		Brady	cv405	XVal Session 47	1	XVal Session 47-Typing - Text-1		2012-07-13 14:12:00.995000
	Edit pad (rev 1463)		Dan	cv401	XVal Session 47	1	XVal Session 47-Typing - Text-1		2012-07-13 14:12:01.240000
	Edit pad (rev 1464)		Brady	cv405	XVal Session 47	1	XVal Session 47-Typing - Text-1		2012-07-13 14:12:01.667000
	Edit pad (rev 1465)		Dan	cv401	XVal Session 47	1	XVal Session 47-Typing - Text-1		2012-07-13 14:12:01.736000
	Edit pad (rev 1466)		Dan	cv401	XVal Session 47	1	XVal Session 47-Typing - Text-1		2012-07-13 14:12:02.239000
	Edit pad (rev 1467)		Brady	cv405	XVal Session 47	1	XVal Session 47-Typing - Text-1		2012-07-13 14:12:02.250000
	Edit pad (rev 1468)		Brady	cv405	XVal Session 47	1	XVal Session 47-Typing - Text-1		2012-07-13 14:12:02.666000
	Edit pad (rev 1469)		Dan	cv401	XVal Session 47	1	XVal Session 47-Typing - Text-1		2012-07-13 14:12:02.742000
	Edit pad (rev 1470)		Brady	cv405	XVal Session 47	1	XVal Session 47-Typing - Text-1		2012-07-13 14:12:03.181000
	Edit pad (rev 1471)		Dan	cv401	XVal Session 47	1	XVal Session 47-Typing - Text-1		2012-07-13 14:12:03.251000
	Edit pad (rev 1472)		Brady	cv405	XVal Session 47	1	XVal Session 47-Typing - Text-1		2012-07-13 14:12:03.681000
	Edit pad (rev 1473)		Dan	cv401	XVal Session 47	1	XVal Session 47-Typing - Text-1		2012-07-13 14:12:03.756000
	Edit pad (rev 1474)		Brady	cv405	XVal Session 47	1	XVal Session 47-Typing - Text-1		2012-07-13 14:12:04.179000
	Edit pad (rev 1475)		Dan	cv401	XVal Session 47	1	XVal Session 47-Typing - Text-1		2012-07-13 14:12:04.253000
	Edit pad (rev 1476)		Brady	cv405	XVal Session 47	1	XVal Session 47-Typing - Text-1		2012-07-13 14:12:04.680000
	Edit pad (rev 1477)		Dan	cv401	XVal Session 47	1	XVal Session 47-Typing - Text-1		2012-07-13 14:12:04.754000
	Edit pad (rev 1478)		Brady	cv405	XVal Session 47	1	XVal Session 47-Typing - Text-1		2012-07-13 14:12:05.181000
	Edit pad (rev 1479)		Dan	cv401	XVal Session 47	1	XVal Session 47-Typing - Text-1		2012-07-13 14:12:05.269000
	Edit pad (rev 1480)		Brady	cv405	XVal Session 47	1	XVal Session 47-Typing - Text-1		2012-07-13 14:12:05.680000
	Edit pad (rev 1481)		Dan	cv401	XVal Session 47	1	XVal Session 47-Typing - Text-1		2012-07-13 14:12:05.759000
	Edit pad (rev 1482)		Brady	cv405	XVal Session 47	1	XVal Session 47-Typing - Text-1		2012-07-13 14:12:06.181000
	Edit pad (rev 1483)		Dan	cv401	XVal Session 47	1	XVal Session 47-Typing - Text-1		2012-07-13 14:12:06.264000
	Edit pad (rev 1484)		Brady	cv405	XVal Session 47	1	XVal Session 47-Typing - Text-1		2012-07-13 14:12:06.682000
	Edit pad (rev 1485)		Dan	cv401	XVal Session 47	1	XVal Session 47-Typing - Text-1		2012-07-13 14:12:06.762000
	Edit pad (rev 1486)		Brady	cv405	XVal Session 47	1	XVal Session 47-Typing - Text-1		2012-07-13 14:12:07.182000
	Edit pad (rev 1487)		Dan	cv401	XVal Session 47	1	XVal Session 47-Typing - Text-1		2012-07-13 14:12:07.273000
	Edit pad (rev 1488)		Brady	cv405	XVal Session 47	1	XVal Session 47-Typing - Text-1		2012-07-13 14:12:07.681000
	Edit pad (rev 1489)		Dan	cv401	XVal Session 47	1	XVal Session 47-Typing - Text-1		2012-07-13 14:12:07.769000
	Edit pad (rev 1490)		Brady	cv405	XVal Session 47	1	XVal Session 47-Typing - Text-1		2012-07-13 14:12:08.182000
	Edit pad (rev 1491)		Bob	cv404	XVal Session 47	1	XVal Session 47-Typing - Text-1		2012-07-13 14:12:08.441000
	Edit pad (rev 1492)		Dan	cv401	XVal Session 47	1	XVal Session 47-Typing - Text-1		2012-07-13 14:12:08.656000
	Edit pad (rev 1493)		Brady	cv405	XVal Session 47	1	XVal Session 47-Typing - Text-1		2012-07-13 14:12:08.699000
	Edit pad (rev 1494)		Dan	cv401	XVal Session 47	1	XVal Session 47-Typing - Text-1		2012-07-13 14:12:09.155000
	Edit pad (rev 1495)		Brady	cv405	XVal Session 47	1	XVal Session 47-Typing - Text-1		2012-07-13 14:12:09.199000
	Edit pad (rev 1496)		Dan	cv401	XVal Session 47	1	XVal Session 47-Typing - Text-1		2012-07-13 14:12:09.669000
	Edit pad (rev 1497)		Brady	cv405	XVal Session 47	1	XVal Session 47-Typing - Text-1		2012-07-13 14:12:09.709000
	Edit pad (rev 1498)		Dan	cv401	XVal Session 47	1	XVal Session 47-Typing - Text-1		2012-07-13 14:12:10.172000
	Edit pad (rev 1499)		Brady	cv405	XVal Session 47	1	XVal Session 47-Typing - Text-1		2012-07-13 14:12:10.220000
	Edit pad (rev 1500)		Dan	cv401	XVal Session 47	1	XVal Session 47-Typing - Text-1		2012-07-13 14:12:10.869000
	Edit pad (rev 1501)		Brady	cv405	XVal Session 47	1	XVal Session 47-Typing - Text-1		2012-07-13 14:12:10.960000
	Edit pad (rev 1502)		Dan	cv401	XVal Session 47	1	XVal Session 47-Typing - Text-1		2012-07-13 14:12:11.371000
	Edit pad (rev 1503)		Brady	cv405	XVal Session 47	1	XVal Session 47-Typing - Text-1		2012-07-13 14:12:11.460000
	Edit pad (rev 1504)		Dan	cv401	XVal Session 47	1	XVal Session 47-Typing - Text-1		2012-07-13 14:12:11.882000
	Edit pad (rev 1505)		Brady	cv405	XVal Session 47	1	XVal Session 47-Typing - Text-1		2012-07-13 14:12:11.962000
	Edit pad (rev 1506)		Bob	cv404	XVal Session 47	1	XVal Session 47-Typing - Text-1		2012-07-13 14:12:12.081000
	Edit pad (rev 1507)		Bob	cv404	XVal Session 47	1	XVal Session 47-Typing - Text-1		2012-07-13 14:12:12.587000
	Edit pad (rev 1508)		Brady	cv405	XVal Session 47	1	XVal Session 47-Typing - Text-1		2012-07-13 14:12:12.841000
	Edit pad (rev 1509)		Dan	cv401	XVal Session 47	1	XVal Session 47-Typing - Text-1		2012-07-13 14:12:13.043000
	Edit pad (rev 1510)		Bob	cv404	XVal Session 47	1	XVal Session 47-Typing - Text-1		2012-07-13 14:12:13.096000
	Edit pad (rev 1511)		Dan	cv401	XVal Session 47	1	XVal Session 47-Typing - Text-1		2012-07-13 14:12:13.549000
	Edit pad (rev 1512)		Bob	cv404	XVal Session 47	1	XVal Session 47-Typing - Text-1		2012-07-13 14:12:13.597000
	Edit pad (rev 1513)		Brady	cv405	XVal Session 47	1	XVal Session 47-Typing - Text-1		2012-07-13 14:12:13.691000
	Edit pad (rev 1514)		Bob	cv404	XVal Session 47	1	XVal Session 47-Typing - Text-1		2012-07-13 14:12:14.097000
	Edit pad (rev 1515)		Brady	cv405	XVal Session 47	1	XVal Session 47-Typing - Text-1		2012-07-13 14:12:14.612000
	Edit pad (rev 1516)		Bob	cv404	XVal Session 47	1	XVal Session 47-Typing - Text-1		2012-07-13 14:12:14.718000
	Edit pad (rev 1517)		Brady	cv405	XVal Session 47	1	XVal Session 47-Typing - Text-1		2012-07-13 14:12:15.109000
	Edit pad (rev 1518)		Bob	cv404	XVal Session 47	1	XVal Session 47-Typing - Text-1		2012-07-13 14:12:15.219000
	Edit pad (rev 1519)		Bob	cv404	XVal Session 47	1	XVal Session 47-Typing - Text-1		2012-07-13 14:12:15.721000
	Edit pad (rev 1520)		Bob	cv404	XVal Session 47	1	XVal Session 47-Typing - Text-1		2012-07-13 14:12:16.221000
	Edit pad (rev 1521)		Brady	cv405	XVal Session 47	1	XVal Session 47-Typing - Text-1		2012-07-13 14:12:16.272000
	Edit pad (rev 1522)		Brady	cv405	XVal Session 47	1	XVal Session 47-Typing - Text-1		2012-07-13 14:12:16.775000
	Edit pad (rev 1523)		Bob	cv404	XVal Session 47	1	XVal Session 47-Typing - Text-1		2012-07-13 14:12:17.025000
	Edit pad (rev 1524)		Brady	cv405	XVal Session 47	1	XVal Session 47-Typing - Text-1		2012-07-13 14:12:17.279000
	Edit pad (rev 1525)		Bob	cv404	XVal Session 47	1	XVal Session 47-Typing - Text-1		2012-07-13 14:12:17.533000
	Edit pad (rev 1526)		Brady	cv405	XVal Session 47	1	XVal Session 47-Typing - Text-1		2012-07-13 14:12:17.779000
	Edit pad (rev 1527)		Bob	cv404	XVal Session 47	1	XVal Session 47-Typing - Text-1		2012-07-13 14:12:18.033000
	Edit pad (rev 1528)		Brady	cv405	XVal Session 47	1	XVal Session 47-Typing - Text-1		2012-07-13 14:12:18.278000
	Edit pad (rev 1529)		Bob	cv404	XVal Session 47	1	XVal Session 47-Typing - Text-1		2012-07-13 14:12:18.533000
	Edit pad (rev 1530)		Brady	cv405	XVal Session 47	1	XVal Session 47-Typing - Text-1		2012-07-13 14:12:18.779000
	Edit pad (rev 1531)		Bob	cv404	XVal Session 47	1	XVal Session 47-Typing - Text-1		2012-07-13 14:12:19.034000
	Edit pad (rev 1532)		Brady	cv405	XVal Session 47	1	XVal Session 47-Typing - Text-1		2012-07-13 14:12:19.279000
	Edit pad (rev 1533)		Bob	cv404	XVal Session 47	1	XVal Session 47-Typing - Text-1		2012-07-13 14:12:19.533000
	Edit pad (rev 1534)		Brady	cv405	XVal Session 47	1	XVal Session 47-Typing - Text-1		2012-07-13 14:12:19.779000
	Edit pad (rev 1535)		Bob	cv404	XVal Session 47	1	XVal Session 47-Typing - Text-1		2012-07-13 14:12:20.049000
	Edit pad (rev 1536)		Bob	cv404	XVal Session 47	1	XVal Session 47-Typing - Text-1		2012-07-13 14:12:20.549000
	Edit pad (rev 1537)		Bob	cv404	XVal Session 47	1	XVal Session 47-Typing - Text-1		2012-07-13 14:12:21.152000
	Edit pad (rev 1538)		Brady	cv405	XVal Session 47	1	XVal Session 47-Typing - Text-1		2012-07-13 14:12:21.502000
	Edit pad (rev 1539)		Bob	cv404	XVal Session 47	1	XVal Session 47-Typing - Text-1		2012-07-13 14:12:21.657000
	Edit pad (rev 1540)		Bob	cv404	XVal Session 47	1	XVal Session 47-Typing - Text-1		2012-07-13 14:12:22.158000
	Edit pad (rev 1541)		Brady	cv405	XVal Session 47	1	XVal Session 47-Typing - Text-1		2012-07-13 14:12:22.237000
	Edit pad (rev 1542)		Bob	cv404	XVal Session 47	1	XVal Session 47-Typing - Text-1		2012-07-13 14:12:22.658000
	Edit pad (rev 1543)		Brady	cv405	XVal Session 47	1	XVal Session 47-Typing - Text-1		2012-07-13 14:12:22.746000
	Edit pad (rev 1544)		Bob	cv404	XVal Session 47	1	XVal Session 47-Typing - Text-1		2012-07-13 14:12:23.158000
	Edit pad (rev 1545)		Brady	cv405	XVal Session 47	1	XVal Session 47-Typing - Text-1		2012-07-13 14:12:23.247000
	Edit pad (rev 1546)		Bob	cv404	XVal Session 47	1	XVal Session 47-Typing - Text-1		2012-07-13 14:12:23.660000
	Edit pad (rev 1547)		Brady	cv405	XVal Session 47	1	XVal Session 47-Typing - Text-1		2012-07-13 14:12:23.746000
	Edit pad (rev 1548)		Bob	cv404	XVal Session 47	1	XVal Session 47-Typing - Text-1		2012-07-13 14:12:24.163000
	Edit pad (rev 1549)		Brady	cv405	XVal Session 47	1	XVal Session 47-Typing - Text-1		2012-07-13 14:12:24.251000
	Edit pad (rev 1550)		Bob	cv404	XVal Session 47	1	XVal Session 47-Typing - Text-1		2012-07-13 14:12:24.674000
	Edit pad (rev 1551)		Brady	cv405	XVal Session 47	1	XVal Session 47-Typing - Text-1		2012-07-13 14:12:24.750000
	Edit pad (rev 1552)		Bob	cv404	XVal Session 47	1	XVal Session 47-Typing - Text-1		2012-07-13 14:12:25.174000
	Edit pad (rev 1553)		Brady	cv405	XVal Session 47	1	XVal Session 47-Typing - Text-1		2012-07-13 14:12:25.484000
	Edit pad (rev 1554)		Bob	cv404	XVal Session 47	1	XVal Session 47-Typing - Text-1		2012-07-13 14:12:25.672000
	Edit pad (rev 1555)		Brady	cv405	XVal Session 47	1	XVal Session 47-Typing - Text-1		2012-07-13 14:12:25.984000
	Edit pad (rev 1556)		Bob	cv404	XVal Session 47	1	XVal Session 47-Typing - Text-1		2012-07-13 14:12:26.172000
	Edit pad (rev 1557)		Brady	cv405	XVal Session 47	1	XVal Session 47-Typing - Text-1		2012-07-13 14:12:26.529000
	Edit pad (rev 1558)		Bob	cv404	XVal Session 47	1	XVal Session 47-Typing - Text-1		2012-07-13 14:12:26.672000
	Edit pad (rev 1559)		Brady	cv405	XVal Session 47	1	XVal Session 47-Typing - Text-1		2012-07-13 14:12:27.020000
	Edit pad (rev 1560)		Bob	cv404	XVal Session 47	1	XVal Session 47-Typing - Text-1		2012-07-13 14:12:27.172000
	Edit pad (rev 1561)		Bob	cv404	XVal Session 47	1	XVal Session 47-Typing - Text-1		2012-07-13 14:12:27.674000
	Edit pad (rev 1562)		Brady	cv405	XVal Session 47	1	XVal Session 47-Typing - Text-1		2012-07-13 14:12:28.046000
	Edit pad (rev 1563)		Bob	cv404	XVal Session 47	1	XVal Session 47-Typing - Text-1		2012-07-13 14:12:28.180000
	Edit pad (rev 1564)		Brady	cv405	XVal Session 47	1	XVal Session 47-Typing - Text-1		2012-07-13 14:12:28.545000
	Edit pad (rev 1565)		Bob	cv404	XVal Session 47	1	XVal Session 47-Typing - Text-1		2012-07-13 14:12:28.672000
	Edit pad (rev 1566)		Brady	cv405	XVal Session 47	1	XVal Session 47-Typing - Text-1		2012-07-13 14:12:29.046000
	Edit pad (rev 1567)		Brady	cv405	XVal Session 47	1	XVal Session 47-Typing - Text-1		2012-07-13 14:12:29.546000
	Edit pad (rev 1568)		Bob	cv404	XVal Session 47	1	XVal Session 47-Typing - Text-1		2012-07-13 14:12:29.603000
	Edit pad (rev 1569)		Brady	cv405	XVal Session 47	1	XVal Session 47-Typing - Text-1		2012-07-13 14:12:30.048000
	Edit pad (rev 1570)		Bob	cv404	XVal Session 47	1	XVal Session 47-Typing - Text-1		2012-07-13 14:12:30.144000
	Edit pad (rev 1571)		Brady	cv405	XVal Session 47	1	XVal Session 47-Typing - Text-1		2012-07-13 14:12:30.548000
	Edit pad (rev 1572)		Bob	cv404	XVal Session 47	1	XVal Session 47-Typing - Text-1		2012-07-13 14:12:30.648000
	Edit pad (rev 1573)		Brady	cv405	XVal Session 47	1	XVal Session 47-Typing - Text-1		2012-07-13 14:12:31.048000
	Edit pad (rev 1574)		Bob	cv404	XVal Session 47	1	XVal Session 47-Typing - Text-1		2012-07-13 14:12:31.157000
	Edit pad (rev 1575)		Brady	cv405	XVal Session 47	1	XVal Session 47-Typing - Text-1		2012-07-13 14:12:31.549000
	Edit pad (rev 1576)		Bob	cv404	XVal Session 47	1	XVal Session 47-Typing - Text-1		2012-07-13 14:12:31.657000
	Edit pad (rev 1577)		Brady	cv405	XVal Session 47	1	XVal Session 47-Typing - Text-1		2012-07-13 14:12:32.049000
	Edit pad (rev 1578)		Bob	cv404	XVal Session 47	1	XVal Session 47-Typing - Text-1		2012-07-13 14:12:32.157000
	Edit pad (rev 1579)		Brady	cv405	XVal Session 47	1	XVal Session 47-Typing - Text-1		2012-07-13 14:12:32.549000
	Edit pad (rev 1580)		Bob	cv404	XVal Session 47	1	XVal Session 47-Typing - Text-1		2012-07-13 14:12:32.989000
	Edit pad (rev 1581)		Brady	cv405	XVal Session 47	1	XVal Session 47-Typing - Text-1		2012-07-13 14:12:33.049000
	Edit pad (rev 1582)		Bob	cv404	XVal Session 47	1	XVal Session 47-Typing - Text-1		2012-07-13 14:12:33.489000
	Edit pad (rev 1583)		Brady	cv405	XVal Session 47	1	XVal Session 47-Typing - Text-1		2012-07-13 14:12:33.551000
	Edit pad (rev 1584)		Bob	cv404	XVal Session 47	1	XVal Session 47-Typing - Text-1		2012-07-13 14:12:33.988000
	Edit pad (rev 1585)		Brady	cv405	XVal Session 47	1	XVal Session 47-Typing - Text-1		2012-07-13 14:12:34.050000
	Edit pad (rev 1586)		Bob	cv404	XVal Session 47	1	XVal Session 47-Typing - Text-1		2012-07-13 14:12:34.489000
	Edit pad (rev 1587)		Brady	cv405	XVal Session 47	1	XVal Session 47-Typing - Text-1		2012-07-13 14:12:34.554000
	Edit pad (rev 1588)		Bob	cv404	XVal Session 47	1	XVal Session 47-Typing - Text-1		2012-07-13 14:12:34.988000
	Edit pad (rev 1589)		Brady	cv405	XVal Session 47	1	XVal Session 47-Typing - Text-1		2012-07-13 14:12:35.120000
	Edit pad (rev 1590)		Bob	cv404	XVal Session 47	1	XVal Session 47-Typing - Text-1		2012-07-13 14:12:35.504000
	Edit pad (rev 1591)		Brady	cv405	XVal Session 47	1	XVal Session 47-Typing - Text-1		2012-07-13 14:12:35.560000
	Edit pad (rev 1592)		Brady	cv405	XVal Session 47	1	XVal Session 47-Typing - Text-1		2012-07-13 14:12:36.061000
	Edit pad (rev 1593)		Brady	cv405	XVal Session 47	1	XVal Session 47-Typing - Text-1		2012-07-13 14:12:36.562000
	Edit pad (rev 1594)		Bob	cv404	XVal Session 47	1	XVal Session 47-Typing - Text-1		2012-07-13 14:12:36.749000
	Edit pad (rev 1595)		Brady	cv405	XVal Session 47	1	XVal Session 47-Typing - Text-1		2012-07-13 14:12:37.075000
	Edit pad (rev 1596)		Bob	cv404	XVal Session 47	1	XVal Session 47-Typing - Text-1		2012-07-13 14:12:37.251000
	Edit pad (rev 1597)		Brady	cv405	XVal Session 47	1	XVal Session 47-Typing - Text-1		2012-07-13 14:12:37.573000
	Edit pad (rev 1598)		Bob	cv404	XVal Session 47	1	XVal Session 47-Typing - Text-1		2012-07-13 14:12:37.751000
	Edit pad (rev 1599)		Brady	cv405	XVal Session 47	1	XVal Session 47-Typing - Text-1		2012-07-13 14:12:38.072000
	Edit pad (rev 1600)		Bob	cv404	XVal Session 47	1	XVal Session 47-Typing - Text-1		2012-07-13 14:12:38.264000
	Edit pad (rev 1601)		Brady	cv405	XVal Session 47	1	XVal Session 47-Typing - Text-1		2012-07-13 14:12:38.580000
	Edit pad (rev 1602)		Bob	cv404	XVal Session 47	1	XVal Session 47-Typing - Text-1		2012-07-13 14:12:38.864000
	Edit pad (rev 1603)		Brady	cv405	XVal Session 47	1	XVal Session 47-Typing - Text-1		2012-07-13 14:12:39.080000
	Edit pad (rev 1604)		Bob	cv404	XVal Session 47	1	XVal Session 47-Typing - Text-1		2012-07-13 14:12:39.363000
	Edit pad (rev 1605)		Brady	cv405	XVal Session 47	1	XVal Session 47-Typing - Text-1		2012-07-13 14:12:39.579000
	Edit pad (rev 1606)		Bob	cv404	XVal Session 47	1	XVal Session 47-Typing - Text-1		2012-07-13 14:12:39.862000
	Edit pad (rev 1607)		Brady	cv405	XVal Session 47	1	XVal Session 47-Typing - Text-1		2012-07-13 14:12:40.078000
	Edit pad (rev 1608)		Bob	cv404	XVal Session 47	1	XVal Session 47-Typing - Text-1		2012-07-13 14:12:40.362000
	Edit pad (rev 1609)		Brady	cv405	XVal Session 47	1	XVal Session 47-Typing - Text-1		2012-07-13 14:12:40.581000
	Edit pad (rev 1610)		Bob	cv404	XVal Session 47	1	XVal Session 47-Typing - Text-1		2012-07-13 14:12:40.863000
	Edit pad (rev 1611)		Brady	cv405	XVal Session 47	1	XVal Session 47-Typing - Text-1		2012-07-13 14:12:41.080000
	Edit pad (rev 1612)		Bob	cv404	XVal Session 47	1	XVal Session 47-Typing - Text-1		2012-07-13 14:12:41.362000
	Edit pad (rev 1613)		Brady	cv405	XVal Session 47	1	XVal Session 47-Typing - Text-1		2012-07-13 14:12:41.580000
	Edit pad (rev 1614)		Bob	cv404	XVal Session 47	1	XVal Session 47-Typing - Text-1		2012-07-13 14:12:41.887000
	Edit pad (rev 1615)		Brady	cv405	XVal Session 47	1	XVal Session 47-Typing - Text-1		2012-07-13 14:12:42.089000
	Edit pad (rev 1616)		Brady	cv405	XVal Session 47	1	XVal Session 47-Typing - Text-1		2012-07-13 14:12:42.589000
	Edit pad (rev 1617)		Brady	cv405	XVal Session 47	1	XVal Session 47-Typing - Text-1		2012-07-13 14:12:43.090000
	Edit pad (rev 1618)		Brady	cv405	XVal Session 47	1	XVal Session 47-Typing - Text-1		2012-07-13 14:12:43.591000
	Edit pad (rev 1619)		Brady	cv405	XVal Session 47	1	XVal Session 47-Typing - Text-1		2012-07-13 14:12:44.093000
	Edit pad (rev 1620)		Brady	cv405	XVal Session 47	1	XVal Session 47-Typing - Text-1		2012-07-13 14:12:44.593000
	Edit pad (rev 1621)		Bob	cv404	XVal Session 47	1	XVal Session 47-Typing - Text-1		2012-07-13 14:12:45.032000
	Edit pad (rev 1622)		Brady	cv405	XVal Session 47	1	XVal Session 47-Typing - Text-1		2012-07-13 14:12:45.100000
	Edit pad (rev 1623)		Bob	cv404	XVal Session 47	1	XVal Session 47-Typing - Text-1		2012-07-13 14:12:45.534000
	Edit pad (rev 1624)		Brady	cv405	XVal Session 47	1	XVal Session 47-Typing - Text-1		2012-07-13 14:12:45.602000
	Edit pad (rev 1625)		Brady	cv405	XVal Session 47	1	XVal Session 47-Typing - Text-1		2012-07-13 14:12:46.106000
	Edit pad (rev 1626)		Bob	cv404	XVal Session 47	1	XVal Session 47-Typing - Text-1		2012-07-13 14:12:46.108000
	Edit pad (rev 1627)		Brady	cv405	XVal Session 47	1	XVal Session 47-Typing - Text-1		2012-07-13 14:12:46.606000
	Edit pad (rev 1628)		Bob	cv404	XVal Session 47	1	XVal Session 47-Typing - Text-1		2012-07-13 14:12:46.611000
26946	Load Instructions			cv222	XVal Session 47	1	XVal Session 47-Typing - Numbers-1	192.54.222.3	2012-07-13 14:12:47
26947	Load Instructions			cv224	XVal Session 47	1	XVal Session 47-Typing - Numbers-1	192.54.222.3	2012-07-13 14:12:47
26948	Load Instructions			cv221	XVal Session 47	1	XVal Session 47-Typing - Numbers-1	18.111.54.166	2012-07-13 14:12:47
	Edit pad (rev 1629)		Brady	cv405	XVal Session 47	1	XVal Session 47-Typing - Text-1		2012-07-13 14:12:47.106000
	Edit pad (rev 1630)		Brady	cv405	XVal Session 47	1	XVal Session 47-Typing - Text-1		2012-07-13 14:12:47.607000
26949	Load Instructions			cv223	XVal Session 47	1	XVal Session 47-Typing - Numbers-1	18.111.10.174	2012-07-13 14:12:48
26950	Load Instructions			cv223	XVal Session 47	1	XVal Session 47-Typing - Numbers-1	18.111.10.174	2012-07-13 14:12:48
26955	Load Workspace			cv223	XVal Session 47	1	XVal Session 47-Typing - Numbers-1	18.111.10.174	2012-07-13 14:13:17
26956	Load Workspace			cv224	XVal Session 47	1	XVal Session 47-Typing - Numbers-1	192.54.222.3	2012-07-13 14:13:17
26957	Load Workspace			cv221	XVal Session 47	1	XVal Session 47-Typing - Numbers-1	18.111.54.166	2012-07-13 14:13:17
26958	Load Workspace			cv222	XVal Session 47	1	XVal Session 47-Typing - Numbers-1	192.54.222.3	2012-07-13 14:13:17
	Edit pad (rev 0)		Brady	cv405	XVal Session 47	1	XVal Session 47-Typing - Numbers-1		2012-07-13 14:13:21.304000
	Edit pad (rev 1)		Bob	cv404	XVal Session 47	1	XVal Session 47-Typing - Numbers-1		2012-07-13 14:13:22.011000
	Edit pad (rev 2)		Brady	cv405	XVal Session 47	1	XVal Session 47-Typing - Numbers-1		2012-07-13 14:13:22.412000
	Edit pad (rev 3)		Bob	cv404	XVal Session 47	1	XVal Session 47-Typing - Numbers-1		2012-07-13 14:13:22.517000
	Edit pad (rev 4)		Brady	cv405	XVal Session 47	1	XVal Session 47-Typing - Numbers-1		2012-07-13 14:13:22.911000
	Edit pad (rev 5)		Bob	cv404	XVal Session 47	1	XVal Session 47-Typing - Numbers-1		2012-07-13 14:13:23.019000
	Edit pad (rev 6)		Brady	cv405	XVal Session 47	1	XVal Session 47-Typing - Numbers-1		2012-07-13 14:13:23.413000
	Edit pad (rev 7)		Bob	cv404	XVal Session 47	1	XVal Session 47-Typing - Numbers-1		2012-07-13 14:13:23.518000
	Edit pad (rev 8)		Bob	cv404	XVal Session 47	1	XVal Session 47-Typing - Numbers-1		2012-07-13 14:13:24.033000
	Edit pad (rev 9)		Bob	cv404	XVal Session 47	1	XVal Session 47-Typing - Numbers-1		2012-07-13 14:13:24.534000
	Edit pad (rev 10)		Brady	cv405	XVal Session 47	1	XVal Session 47-Typing - Numbers-1		2012-07-13 14:13:24.587000
	Edit pad (rev 11)		Bob	cv404	XVal Session 47	1	XVal Session 47-Typing - Numbers-1		2012-07-13 14:13:25.594000
	Edit pad (rev 12)		Bob	cv404	XVal Session 47	1	XVal Session 47-Typing - Numbers-1		2012-07-13 14:13:26.096000
	Edit pad (rev 13)		Brady	cv405	XVal Session 47	1	XVal Session 47-Typing - Numbers-1		2012-07-13 14:13:26.428000
	Edit pad (rev 14)		Brady	cv405	XVal Session 47	1	XVal Session 47-Typing - Numbers-1		2012-07-13 14:13:27.262000
	Edit pad (rev 15)		Bob	cv404	XVal Session 47	1	XVal Session 47-Typing - Numbers-1		2012-07-13 14:13:27.309000
	Edit pad (rev 16)		Bob	cv404	XVal Session 47	1	XVal Session 47-Typing - Numbers-1		2012-07-13 14:13:27.816000
	Edit pad (rev 17)		Brady	cv405	XVal Session 47	1	XVal Session 47-Typing - Numbers-1		2012-07-13 14:13:28.120000
	Edit pad (rev 18)		Bob	cv404	XVal Session 47	1	XVal Session 47-Typing - Numbers-1		2012-07-13 14:13:28.562000
	Edit pad (rev 19)		Brady	cv405	XVal Session 47	1	XVal Session 47-Typing - Numbers-1		2012-07-13 14:13:28.625000
	Edit pad (rev 20)		Bob	cv404	XVal Session 47	1	XVal Session 47-Typing - Numbers-1		2012-07-13 14:13:29.066000
	Edit pad (rev 21)		Brady	cv405	XVal Session 47	1	XVal Session 47-Typing - Numbers-1		2012-07-13 14:13:29.125000
	Edit pad (rev 22)		Bob	cv404	XVal Session 47	1	XVal Session 47-Typing - Numbers-1		2012-07-13 14:13:29.565000
	Edit pad (rev 23)		Bob	cv404	XVal Session 47	1	XVal Session 47-Typing - Numbers-1		2012-07-13 14:13:30.065000
	Edit pad (rev 24)		Brady	cv405	XVal Session 47	1	XVal Session 47-Typing - Numbers-1		2012-07-13 14:13:30.119000
	Edit pad (rev 25)		Bob	cv404	XVal Session 47	1	XVal Session 47-Typing - Numbers-1		2012-07-13 14:13:30.565000
	Edit pad (rev 26)		Brady	cv405	XVal Session 47	1	XVal Session 47-Typing - Numbers-1		2012-07-13 14:13:31.325000
	Edit pad (rev 27)		Bob	cv404	XVal Session 47	1	XVal Session 47-Typing - Numbers-1		2012-07-13 14:13:31.620000
	Edit pad (rev 28)		Brady	cv405	XVal Session 47	1	XVal Session 47-Typing - Numbers-1		2012-07-13 14:13:31.825000
	Edit pad (rev 29)		Bob	cv404	XVal Session 47	1	XVal Session 47-Typing - Numbers-1		2012-07-13 14:13:32.128000
	Edit pad (rev 30)		Brady	cv405	XVal Session 47	1	XVal Session 47-Typing - Numbers-1		2012-07-13 14:13:32.325000
	Edit pad (rev 31)		Bob	cv404	XVal Session 47	1	XVal Session 47-Typing - Numbers-1		2012-07-13 14:13:32.627000
	Edit pad (rev 32)		Brady	cv405	XVal Session 47	1	XVal Session 47-Typing - Numbers-1		2012-07-13 14:13:32.824000
	Edit pad (rev 33)		Bob	cv404	XVal Session 47	1	XVal Session 47-Typing - Numbers-1		2012-07-13 14:13:33.128000
	Edit pad (rev 34)		Brady	cv405	XVal Session 47	1	XVal Session 47-Typing - Numbers-1		2012-07-13 14:13:33.324000
	Chat	lets decide who does what so there will bw no gaps	Dan	cv401	XVal Session 47	1	XVal Session 47-Typing - Numbers-1		2012-07-13 14:13:33.688000
	Edit pad (rev 35)		Brady	cv405	XVal Session 47	1	XVal Session 47-Typing - Numbers-1		2012-07-13 14:13:33.825000
	Edit pad (rev 36)		Bob	cv404	XVal Session 47	1	XVal Session 47-Typing - Numbers-1		2012-07-13 14:13:34.043000
	Edit pad (rev 37)		Brady	cv405	XVal Session 47	1	XVal Session 47-Typing - Numbers-1		2012-07-13 14:13:34.350000
	Edit pad (rev 38)		Bob	cv404	XVal Session 47	1	XVal Session 47-Typing - Numbers-1		2012-07-13 14:13:34.589000
	Edit pad (rev 39)		Frank	cv407	XVal Session 47	1	XVal Session 47-Typing - Numbers-1		2012-07-13 14:13:34.941000
	Edit pad (rev 40)		Bob	cv404	XVal Session 47	1	XVal Session 47-Typing - Numbers-1		2012-07-13 14:13:35.051000
	Edit pad (rev 41)		Brady	cv405	XVal Session 47	1	XVal Session 47-Typing - Numbers-1		2012-07-13 14:13:35.441000
	Edit pad (rev 42)		Brady	cv405	XVal Session 47	1	XVal Session 47-Typing - Numbers-1		2012-07-13 14:13:35.942000
	Edit pad (rev 43)		Bob	cv404	XVal Session 47	1	XVal Session 47-Typing - Numbers-1		2012-07-13 14:13:36.266000
	Edit pad (rev 44)		Brady	cv405	XVal Session 47	1	XVal Session 47-Typing - Numbers-1		2012-07-13 14:13:36.673000
	Edit pad (rev 45)		Bob	cv404	XVal Session 47	1	XVal Session 47-Typing - Numbers-1		2012-07-13 14:13:36.767000
	Edit pad (rev 46)		Frank	cv407	XVal Session 47	1	XVal Session 47-Typing - Numbers-1		2012-07-13 14:13:36.798000
	Edit pad (rev 47)		Bob	cv404	XVal Session 47	1	XVal Session 47-Typing - Numbers-1		2012-07-13 14:13:37.268000
	Edit pad (rev 48)		Brady	cv405	XVal Session 47	1	XVal Session 47-Typing - Numbers-1		2012-07-13 14:13:37.270000
	Edit pad (rev 49)		Bob	cv404	XVal Session 47	1	XVal Session 47-Typing - Numbers-1		2012-07-13 14:13:37.768000
	Edit pad (rev 50)		Frank	cv407	XVal Session 47	1	XVal Session 47-Typing - Numbers-1		2012-07-13 14:13:37.970000
	Edit pad (rev 51)		Bob	cv404	XVal Session 47	1	XVal Session 47-Typing - Numbers-1		2012-07-13 14:13:38.268000
	Edit pad (rev 52)		Bob	cv404	XVal Session 47	1	XVal Session 47-Typing - Numbers-1		2012-07-13 14:13:38.823000
	Edit pad (rev 53)		Brady	cv405	XVal Session 47	1	XVal Session 47-Typing - Numbers-1		2012-07-13 14:13:39.066000
	Edit pad (rev 54)		Bob	cv404	XVal Session 47	1	XVal Session 47-Typing - Numbers-1		2012-07-13 14:13:39.331000
	Edit pad (rev 55)		Brady	cv405	XVal Session 47	1	XVal Session 47-Typing - Numbers-1		2012-07-13 14:13:39.565000
	Edit pad (rev 56)		Frank	cv407	XVal Session 47	1	XVal Session 47-Typing - Numbers-1		2012-07-13 14:13:39.672000
	Edit pad (rev 57)		Bob	cv404	XVal Session 47	1	XVal Session 47-Typing - Numbers-1		2012-07-13 14:13:39.831000
	Edit pad (rev 58)		Brady	cv405	XVal Session 47	1	XVal Session 47-Typing - Numbers-1		2012-07-13 14:13:40.074000
	Edit pad (rev 59)		Bob	cv404	XVal Session 47	1	XVal Session 47-Typing - Numbers-1		2012-07-13 14:13:40.331000
	Edit pad (rev 60)		Brady	cv405	XVal Session 47	1	XVal Session 47-Typing - Numbers-1		2012-07-13 14:13:40.574000
	Edit pad (rev 61)		Frank	cv407	XVal Session 47	1	XVal Session 47-Typing - Numbers-1		2012-07-13 14:13:40.615000
	Edit pad (rev 62)		Bob	cv404	XVal Session 47	1	XVal Session 47-Typing - Numbers-1		2012-07-13 14:13:40.909000
	Edit pad (rev 63)		Brady	cv405	XVal Session 47	1	XVal Session 47-Typing - Numbers-1		2012-07-13 14:13:41.074000
	Edit pad (rev 64)		Bob	cv404	XVal Session 47	1	XVal Session 47-Typing - Numbers-1		2012-07-13 14:13:41.443000
	Edit pad (rev 65)		Frank	cv407	XVal Session 47	1	XVal Session 47-Typing - Numbers-1		2012-07-13 14:13:41.558000
	Edit pad (rev 66)		Brady	cv405	XVal Session 47	1	XVal Session 47-Typing - Numbers-1		2012-07-13 14:13:41.873000
	Edit pad (rev 67)		Bob	cv404	XVal Session 47	1	XVal Session 47-Typing - Numbers-1		2012-07-13 14:13:41.944000
	Edit pad (rev 68)		Bob	cv404	XVal Session 47	1	XVal Session 47-Typing - Numbers-1		2012-07-13 14:13:42.455000
	Edit pad (rev 69)		Frank	cv407	XVal Session 47	1	XVal Session 47-Typing - Numbers-1		2012-07-13 14:13:42.493000
	Edit pad (rev 70)		Brady	cv405	XVal Session 47	1	XVal Session 47-Typing - Numbers-1		2012-07-13 14:13:42.546000
	Edit pad (rev 71)		Bob	cv404	XVal Session 47	1	XVal Session 47-Typing - Numbers-1		2012-07-13 14:13:42.956000
	Edit pad (rev 72)		Brady	cv405	XVal Session 47	1	XVal Session 47-Typing - Numbers-1		2012-07-13 14:13:43.049000
	Edit pad (rev 73)		Frank	cv407	XVal Session 47	1	XVal Session 47-Typing - Numbers-1		2012-07-13 14:13:43.179000
	Edit pad (rev 74)		Bob	cv404	XVal Session 47	1	XVal Session 47-Typing - Numbers-1		2012-07-13 14:13:43.455000
	Edit pad (rev 75)		Brady	cv405	XVal Session 47	1	XVal Session 47-Typing - Numbers-1		2012-07-13 14:13:43.549000
	Edit pad (rev 76)		Bob	cv404	XVal Session 47	1	XVal Session 47-Typing - Numbers-1		2012-07-13 14:13:43.957000
	Edit pad (rev 77)		Brady	cv405	XVal Session 47	1	XVal Session 47-Typing - Numbers-1		2012-07-13 14:13:44.181000
	Edit pad (rev 78)		Frank	cv407	XVal Session 47	1	XVal Session 47-Typing - Numbers-1		2012-07-13 14:13:44.257000
	Edit pad (rev 79)		Bob	cv404	XVal Session 47	1	XVal Session 47-Typing - Numbers-1		2012-07-13 14:13:44.864000
	Edit pad (rev 80)		Frank	cv407	XVal Session 47	1	XVal Session 47-Typing - Numbers-1		2012-07-13 14:13:45.063000
	Edit pad (rev 81)		Bob	cv404	XVal Session 47	1	XVal Session 47-Typing - Numbers-1		2012-07-13 14:13:45.363000
	Edit pad (rev 82)		Brady	cv405	XVal Session 47	1	XVal Session 47-Typing - Numbers-1		2012-07-13 14:13:45.430000
	Edit pad (rev 83)		Frank	cv407	XVal Session 47	1	XVal Session 47-Typing - Numbers-1		2012-07-13 14:13:45.635000
	Edit pad (rev 84)		Bob	cv404	XVal Session 47	1	XVal Session 47-Typing - Numbers-1		2012-07-13 14:13:45.863000
	Edit pad (rev 85)		Brady	cv405	XVal Session 47	1	XVal Session 47-Typing - Numbers-1		2012-07-13 14:13:45.929000
	Edit pad (rev 86)		Bob	cv404	XVal Session 47	1	XVal Session 47-Typing - Numbers-1		2012-07-13 14:13:46.362000
	Edit pad (rev 87)		Brady	cv405	XVal Session 47	1	XVal Session 47-Typing - Numbers-1		2012-07-13 14:13:46.429000
	Edit pad (rev 88)		Bob	cv404	XVal Session 47	1	XVal Session 47-Typing - Numbers-1		2012-07-13 14:13:47.072000
	Edit pad (rev 89)		Brady	cv405	XVal Session 47	1	XVal Session 47-Typing - Numbers-1		2012-07-13 14:13:47.141000
	Edit pad (rev 90)		Dan	cv401	XVal Session 47	1	XVal Session 47-Typing - Numbers-1		2012-07-13 14:13:47.323000
	Edit pad (rev 91)		Bob	cv404	XVal Session 47	1	XVal Session 47-Typing - Numbers-1		2012-07-13 14:13:47.581000
	Edit pad (rev 92)		Dan	cv401	XVal Session 47	1	XVal Session 47-Typing - Numbers-1		2012-07-13 14:13:47.832000
	Edit pad (rev 93)		Bob	cv404	XVal Session 47	1	XVal Session 47-Typing - Numbers-1		2012-07-13 14:13:48.081000
	Edit pad (rev 94)		Dan	cv401	XVal Session 47	1	XVal Session 47-Typing - Numbers-1		2012-07-13 14:13:48.456000
	Edit pad (rev 95)		Brady	cv405	XVal Session 47	1	XVal Session 47-Typing - Numbers-1		2012-07-13 14:13:48.500000
	Edit pad (rev 96)		Bob	cv404	XVal Session 47	1	XVal Session 47-Typing - Numbers-1		2012-07-13 14:13:48.579000
	Edit pad (rev 97)		Brady	cv405	XVal Session 47	1	XVal Session 47-Typing - Numbers-1		2012-07-13 14:13:49.001000
	Edit pad (rev 98)		Bob	cv404	XVal Session 47	1	XVal Session 47-Typing - Numbers-1		2012-07-13 14:13:49.079000
	Edit pad (rev 99)		Dan	cv401	XVal Session 47	1	XVal Session 47-Typing - Numbers-1		2012-07-13 14:13:49.484000
	Edit pad (rev 100)		Brady	cv405	XVal Session 47	1	XVal Session 47-Typing - Numbers-1		2012-07-13 14:13:49.501000
	Edit pad (rev 101)		Bob	cv404	XVal Session 47	1	XVal Session 47-Typing - Numbers-1		2012-07-13 14:13:49.579000
	Edit pad (rev 102)		Frank	cv407	XVal Session 47	1	XVal Session 47-Typing - Numbers-1		2012-07-13 14:13:49.775000
	Edit pad (rev 103)		Brady	cv405	XVal Session 47	1	XVal Session 47-Typing - Numbers-1		2012-07-13 14:13:50.143000
	Edit pad (rev 104)		Bob	cv404	XVal Session 47	1	XVal Session 47-Typing - Numbers-1		2012-07-13 14:13:50.454000
	Edit pad (rev 105)		Brady	cv405	XVal Session 47	1	XVal Session 47-Typing - Numbers-1		2012-07-13 14:13:50.787000
	Edit pad (rev 106)		Bob	cv404	XVal Session 47	1	XVal Session 47-Typing - Numbers-1		2012-07-13 14:13:50.954000
	Edit pad (rev 107)		Brady	cv405	XVal Session 47	1	XVal Session 47-Typing - Numbers-1		2012-07-13 14:13:51.286000
	Edit pad (rev 108)		Brady	cv405	XVal Session 47	1	XVal Session 47-Typing - Numbers-1		2012-07-13 14:13:51.964000
	Edit pad (rev 109)		Brady	cv405	XVal Session 47	1	XVal Session 47-Typing - Numbers-1		2012-07-13 14:13:53.507000
	Edit pad (rev 110)		Bob	cv404	XVal Session 47	1	XVal Session 47-Typing - Numbers-1		2012-07-13 14:13:53.577000
	Edit pad (rev 111)		Brady	cv405	XVal Session 47	1	XVal Session 47-Typing - Numbers-1		2012-07-13 14:13:54.008000
	Edit pad (rev 112)		Brady	cv405	XVal Session 47	1	XVal Session 47-Typing - Numbers-1		2012-07-13 14:13:54.508000
	Edit pad (rev 113)		Bob	cv404	XVal Session 47	1	XVal Session 47-Typing - Numbers-1		2012-07-13 14:13:54.667000
	Edit pad (rev 114)		Brady	cv405	XVal Session 47	1	XVal Session 47-Typing - Numbers-1		2012-07-13 14:13:55.008000
	Edit pad (rev 115)		Dan	cv401	XVal Session 47	1	XVal Session 47-Typing - Numbers-1		2012-07-13 14:13:55.037000
	Edit pad (rev 116)		Bob	cv404	XVal Session 47	1	XVal Session 47-Typing - Numbers-1		2012-07-13 14:13:55.170000
	Edit pad (rev 117)		Bob	cv404	XVal Session 47	1	XVal Session 47-Typing - Numbers-1		2012-07-13 14:13:55.674000
	Edit pad (rev 118)		Brady	cv405	XVal Session 47	1	XVal Session 47-Typing - Numbers-1		2012-07-13 14:13:55.712000
	Edit pad (rev 119)		Dan	cv401	XVal Session 47	1	XVal Session 47-Typing - Numbers-1		2012-07-13 14:13:55.937000
	Edit pad (rev 120)		Dan	cv401	XVal Session 47	1	XVal Session 47-Typing - Numbers-1		2012-07-13 14:13:56.639000
	Edit pad (rev 121)		Bob	cv404	XVal Session 47	1	XVal Session 47-Typing - Numbers-1		2012-07-13 14:13:57.401000
	Edit pad (rev 122)		Dan	cv401	XVal Session 47	1	XVal Session 47-Typing - Numbers-1		2012-07-13 14:13:57.403000
	Edit pad (rev 123)		Bob	cv404	XVal Session 47	1	XVal Session 47-Typing - Numbers-1		2012-07-13 14:13:57.909000
	Edit pad (rev 124)		Dan	cv401	XVal Session 47	1	XVal Session 47-Typing - Numbers-1		2012-07-13 14:13:58.135000
	Edit pad (rev 125)		Brady	cv405	XVal Session 47	1	XVal Session 47-Typing - Numbers-1		2012-07-13 14:13:58.157000
	Edit pad (rev 126)		Bob	cv404	XVal Session 47	1	XVal Session 47-Typing - Numbers-1		2012-07-13 14:13:58.408000
	Edit pad (rev 127)		Frank	cv407	XVal Session 47	1	XVal Session 47-Typing - Numbers-1		2012-07-13 14:13:58.494000
	Edit pad (rev 128)		Brady	cv405	XVal Session 47	1	XVal Session 47-Typing - Numbers-1		2012-07-13 14:13:58.658000
	Edit pad (rev 129)		Bob	cv404	XVal Session 47	1	XVal Session 47-Typing - Numbers-1		2012-07-13 14:13:58.909000
	Edit pad (rev 130)		Frank	cv407	XVal Session 47	1	XVal Session 47-Typing - Numbers-1		2012-07-13 14:13:58.995000
	Edit pad (rev 131)		Bob	cv404	XVal Session 47	1	XVal Session 47-Typing - Numbers-1		2012-07-13 14:13:59.409000
	Edit pad (rev 132)		Dan	cv401	XVal Session 47	1	XVal Session 47-Typing - Numbers-1		2012-07-13 14:13:59.439000
	Edit pad (rev 133)		Brady	cv405	XVal Session 47	1	XVal Session 47-Typing - Numbers-1		2012-07-13 14:14:00.335000
	Edit pad (rev 134)		Bob	cv404	XVal Session 47	1	XVal Session 47-Typing - Numbers-1		2012-07-13 14:14:00.364000
	Edit pad (rev 135)		Dan	cv401	XVal Session 47	1	XVal Session 47-Typing - Numbers-1		2012-07-13 14:14:00.416000
	Edit pad (rev 136)		Frank	cv407	XVal Session 47	1	XVal Session 47-Typing - Numbers-1		2012-07-13 14:14:00.705000
	Edit pad (rev 137)		Brady	cv405	XVal Session 47	1	XVal Session 47-Typing - Numbers-1		2012-07-13 14:14:00.835000
	Edit pad (rev 138)		Bob	cv404	XVal Session 47	1	XVal Session 47-Typing - Numbers-1		2012-07-13 14:14:00.876000
	Edit pad (rev 139)		Brady	cv405	XVal Session 47	1	XVal Session 47-Typing - Numbers-1		2012-07-13 14:14:01.337000
	Edit pad (rev 140)		Bob	cv404	XVal Session 47	1	XVal Session 47-Typing - Numbers-1		2012-07-13 14:14:01.645000
	Edit pad (rev 141)		Brady	cv405	XVal Session 47	1	XVal Session 47-Typing - Numbers-1		2012-07-13 14:14:01.836000
	Edit pad (rev 142)		Bob	cv404	XVal Session 47	1	XVal Session 47-Typing - Numbers-1		2012-07-13 14:14:02.292000
	Edit pad (rev 143)		Brady	cv405	XVal Session 47	1	XVal Session 47-Typing - Numbers-1		2012-07-13 14:14:02.575000
	Edit pad (rev 144)		Bob	cv404	XVal Session 47	1	XVal Session 47-Typing - Numbers-1		2012-07-13 14:14:02.924000
	Edit pad (rev 145)		Frank	cv407	XVal Session 47	1	XVal Session 47-Typing - Numbers-1		2012-07-13 14:14:03.057000
	Edit pad (rev 146)		Brady	cv405	XVal Session 47	1	XVal Session 47-Typing - Numbers-1		2012-07-13 14:14:03.074000
	Edit pad (rev 147)		Bob	cv404	XVal Session 47	1	XVal Session 47-Typing - Numbers-1		2012-07-13 14:14:03.425000
	Edit pad (rev 148)		Dan	cv401	XVal Session 47	1	XVal Session 47-Typing - Numbers-1		2012-07-13 14:14:03.524000
	Edit pad (rev 149)		Brady	cv405	XVal Session 47	1	XVal Session 47-Typing - Numbers-1		2012-07-13 14:14:03.700000
	Edit pad (rev 150)		Frank	cv407	XVal Session 47	1	XVal Session 47-Typing - Numbers-1		2012-07-13 14:14:03.750000
	Edit pad (rev 151)		Bob	cv404	XVal Session 47	1	XVal Session 47-Typing - Numbers-1		2012-07-13 14:14:03.925000
	Edit pad (rev 152)		Dan	cv401	XVal Session 47	1	XVal Session 47-Typing - Numbers-1		2012-07-13 14:14:04.027000
	Edit pad (rev 153)		Brady	cv405	XVal Session 47	1	XVal Session 47-Typing - Numbers-1		2012-07-13 14:14:04.199000
	Edit pad (rev 154)		Frank	cv407	XVal Session 47	1	XVal Session 47-Typing - Numbers-1		2012-07-13 14:14:04.235000
	Edit pad (rev 155)		Bob	cv404	XVal Session 47	1	XVal Session 47-Typing - Numbers-1		2012-07-13 14:14:04.424000
	Edit pad (rev 156)		Frank	cv407	XVal Session 47	1	XVal Session 47-Typing - Numbers-1		2012-07-13 14:14:04.735000
	Edit pad (rev 157)		Brady	cv405	XVal Session 47	1	XVal Session 47-Typing - Numbers-1		2012-07-13 14:14:04.794000
	Edit pad (rev 158)		Bob	cv404	XVal Session 47	1	XVal Session 47-Typing - Numbers-1		2012-07-13 14:14:04.924000
	Edit pad (rev 159)		Bob	cv404	XVal Session 47	1	XVal Session 47-Typing - Numbers-1		2012-07-13 14:14:05.424000
	Edit pad (rev 160)		Frank	cv407	XVal Session 47	1	XVal Session 47-Typing - Numbers-1		2012-07-13 14:14:05.470000
	Edit pad (rev 161)		Bob	cv404	XVal Session 47	1	XVal Session 47-Typing - Numbers-1		2012-07-13 14:14:05.924000
	Edit pad (rev 162)		Brady	cv405	XVal Session 47	1	XVal Session 47-Typing - Numbers-1		2012-07-13 14:14:06.018000
	Edit pad (rev 163)		Bob	cv404	XVal Session 47	1	XVal Session 47-Typing - Numbers-1		2012-07-13 14:14:06.425000
	Edit pad (rev 164)		Brady	cv405	XVal Session 47	1	XVal Session 47-Typing - Numbers-1		2012-07-13 14:14:06.617000
	Edit pad (rev 165)		Dan	cv401	XVal Session 47	1	XVal Session 47-Typing - Numbers-1		2012-07-13 14:14:06.687000
	Edit pad (rev 166)		Frank	cv407	XVal Session 47	1	XVal Session 47-Typing - Numbers-1		2012-07-13 14:14:06.727000
	Edit pad (rev 167)		Bob	cv404	XVal Session 47	1	XVal Session 47-Typing - Numbers-1		2012-07-13 14:14:06.925000
	Edit pad (rev 168)		Brady	cv405	XVal Session 47	1	XVal Session 47-Typing - Numbers-1		2012-07-13 14:14:07.121000
	Edit pad (rev 169)		Dan	cv401	XVal Session 47	1	XVal Session 47-Typing - Numbers-1		2012-07-13 14:14:07.422000
	Edit pad (rev 170)		Bob	cv404	XVal Session 47	1	XVal Session 47-Typing - Numbers-1		2012-07-13 14:14:07.429000
	Edit pad (rev 171)		Frank	cv407	XVal Session 47	1	XVal Session 47-Typing - Numbers-1		2012-07-13 14:14:07.865000
	Edit pad (rev 172)		Brady	cv405	XVal Session 47	1	XVal Session 47-Typing - Numbers-1		2012-07-13 14:14:07.894000
	Edit pad (rev 173)		Bob	cv404	XVal Session 47	1	XVal Session 47-Typing - Numbers-1		2012-07-13 14:14:07.933000
	Edit pad (rev 174)		Dan	cv401	XVal Session 47	1	XVal Session 47-Typing - Numbers-1		2012-07-13 14:14:08.084000
	Edit pad (rev 175)		Brady	cv405	XVal Session 47	1	XVal Session 47-Typing - Numbers-1		2012-07-13 14:14:08.475000
	Edit pad (rev 176)		Frank	cv407	XVal Session 47	1	XVal Session 47-Typing - Numbers-1		2012-07-13 14:14:08.722000
	Edit pad (rev 177)		Bob	cv404	XVal Session 47	1	XVal Session 47-Typing - Numbers-1		2012-07-13 14:14:08.762000
	Edit pad (rev 178)		Dan	cv401	XVal Session 47	1	XVal Session 47-Typing - Numbers-1		2012-07-13 14:14:08.913000
	Edit pad (rev 179)		Brady	cv405	XVal Session 47	1	XVal Session 47-Typing - Numbers-1		2012-07-13 14:14:08.978000
	Edit pad (rev 180)		Bob	cv404	XVal Session 47	1	XVal Session 47-Typing - Numbers-1		2012-07-13 14:14:09.268000
	Edit pad (rev 181)		Dan	cv401	XVal Session 47	1	XVal Session 47-Typing - Numbers-1		2012-07-13 14:14:09.414000
	Edit pad (rev 182)		Brady	cv405	XVal Session 47	1	XVal Session 47-Typing - Numbers-1		2012-07-13 14:14:09.475000
	Edit pad (rev 183)		Bob	cv404	XVal Session 47	1	XVal Session 47-Typing - Numbers-1		2012-07-13 14:14:09.810000
	Edit pad (rev 184)		Brady	cv405	XVal Session 47	1	XVal Session 47-Typing - Numbers-1		2012-07-13 14:14:09.975000
	Edit pad (rev 185)		Dan	cv401	XVal Session 47	1	XVal Session 47-Typing - Numbers-1		2012-07-13 14:14:10.285000
	Edit pad (rev 186)		Brady	cv405	XVal Session 47	1	XVal Session 47-Typing - Numbers-1		2012-07-13 14:14:10.476000
	Edit pad (rev 187)		Frank	cv407	XVal Session 47	1	XVal Session 47-Typing - Numbers-1		2012-07-13 14:14:10.495000
	Edit pad (rev 188)		Dan	cv401	XVal Session 47	1	XVal Session 47-Typing - Numbers-1		2012-07-13 14:14:10.981000
	Edit pad (rev 189)		Brady	cv405	XVal Session 47	1	XVal Session 47-Typing - Numbers-1		2012-07-13 14:14:10.983000
	Edit pad (rev 190)		Bob	cv404	XVal Session 47	1	XVal Session 47-Typing - Numbers-1		2012-07-13 14:14:11.060000
	Edit pad (rev 191)		Brady	cv405	XVal Session 47	1	XVal Session 47-Typing - Numbers-1		2012-07-13 14:14:11.478000
	Edit pad (rev 192)		Bob	cv404	XVal Session 47	1	XVal Session 47-Typing - Numbers-1		2012-07-13 14:14:11.565000
	Edit pad (rev 193)		Dan	cv401	XVal Session 47	1	XVal Session 47-Typing - Numbers-1		2012-07-13 14:14:11.888000
	Edit pad (rev 194)		Frank	cv407	XVal Session 47	1	XVal Session 47-Typing - Numbers-1		2012-07-13 14:14:11.893000
	Edit pad (rev 195)		Bob	cv404	XVal Session 47	1	XVal Session 47-Typing - Numbers-1		2012-07-13 14:14:12.064000
	Edit pad (rev 196)		Dan	cv401	XVal Session 47	1	XVal Session 47-Typing - Numbers-1		2012-07-13 14:14:12.390000
	Edit pad (rev 197)		Frank	cv407	XVal Session 47	1	XVal Session 47-Typing - Numbers-1		2012-07-13 14:14:12.393000
	Edit pad (rev 198)		Bob	cv404	XVal Session 47	1	XVal Session 47-Typing - Numbers-1		2012-07-13 14:14:12.565000
	Edit pad (rev 199)		Dan	cv401	XVal Session 47	1	XVal Session 47-Typing - Numbers-1		2012-07-13 14:14:12.890000
	Edit pad (rev 200)		Bob	cv404	XVal Session 47	1	XVal Session 47-Typing - Numbers-1		2012-07-13 14:14:13.065000
	Edit pad (rev 201)		Brady	cv405	XVal Session 47	1	XVal Session 47-Typing - Numbers-1		2012-07-13 14:14:13.154000
	Edit pad (rev 202)		Dan	cv401	XVal Session 47	1	XVal Session 47-Typing - Numbers-1		2012-07-13 14:14:13.393000
	Edit pad (rev 203)		Bob	cv404	XVal Session 47	1	XVal Session 47-Typing - Numbers-1		2012-07-13 14:14:13.565000
	Edit pad (rev 204)		Brady	cv405	XVal Session 47	1	XVal Session 47-Typing - Numbers-1		2012-07-13 14:14:13.654000
	Edit pad (rev 205)		Frank	cv407	XVal Session 47	1	XVal Session 47-Typing - Numbers-1		2012-07-13 14:14:13.676000
	Edit pad (rev 206)		Bob	cv404	XVal Session 47	1	XVal Session 47-Typing - Numbers-1		2012-07-13 14:14:14.065000
	Edit pad (rev 207)		Frank	cv407	XVal Session 47	1	XVal Session 47-Typing - Numbers-1		2012-07-13 14:14:14.176000
	Edit pad (rev 208)		Dan	cv401	XVal Session 47	1	XVal Session 47-Typing - Numbers-1		2012-07-13 14:14:14.235000
	Edit pad (rev 209)		Bob	cv404	XVal Session 47	1	XVal Session 47-Typing - Numbers-1		2012-07-13 14:14:14.565000
	Edit pad (rev 210)		Dan	cv401	XVal Session 47	1	XVal Session 47-Typing - Numbers-1		2012-07-13 14:14:14.736000
	Edit pad (rev 211)		Brady	cv405	XVal Session 47	1	XVal Session 47-Typing - Numbers-1		2012-07-13 14:14:14.795000
	Edit pad (rev 212)		Frank	cv407	XVal Session 47	1	XVal Session 47-Typing - Numbers-1		2012-07-13 14:14:14.828000
	Edit pad (rev 213)		Bob	cv404	XVal Session 47	1	XVal Session 47-Typing - Numbers-1		2012-07-13 14:14:15.209000
	Edit pad (rev 214)		Dan	cv401	XVal Session 47	1	XVal Session 47-Typing - Numbers-1		2012-07-13 14:14:15.257000
	Edit pad (rev 215)		Dan	cv401	XVal Session 47	1	XVal Session 47-Typing - Numbers-1		2012-07-13 14:14:15.740000
	Edit pad (rev 216)		Frank	cv407	XVal Session 47	1	XVal Session 47-Typing - Numbers-1		2012-07-13 14:14:16.049000
	Edit pad (rev 217)		Brady	cv405	XVal Session 47	1	XVal Session 47-Typing - Numbers-1		2012-07-13 14:14:16.216000
	Edit pad (rev 218)		Dan	cv401	XVal Session 47	1	XVal Session 47-Typing - Numbers-1		2012-07-13 14:14:16.238000
	Edit pad (rev 219)		Bob	cv404	XVal Session 47	1	XVal Session 47-Typing - Numbers-1		2012-07-13 14:14:16.282000
	Edit pad (rev 220)		Dan	cv401	XVal Session 47	1	XVal Session 47-Typing - Numbers-1		2012-07-13 14:14:16.738000
	Edit pad (rev 221)		Bob	cv404	XVal Session 47	1	XVal Session 47-Typing - Numbers-1		2012-07-13 14:14:16.784000
	Edit pad (rev 222)		Frank	cv407	XVal Session 47	1	XVal Session 47-Typing - Numbers-1		2012-07-13 14:14:16.786000
	Edit pad (rev 223)		Brady	cv405	XVal Session 47	1	XVal Session 47-Typing - Numbers-1		2012-07-13 14:14:16.816000
	Edit pad (rev 224)		Dan	cv401	XVal Session 47	1	XVal Session 47-Typing - Numbers-1		2012-07-13 14:14:17.240000
	Edit pad (rev 225)		Bob	cv404	XVal Session 47	1	XVal Session 47-Typing - Numbers-1		2012-07-13 14:14:17.284000
	Edit pad (rev 226)		Frank	cv407	XVal Session 47	1	XVal Session 47-Typing - Numbers-1		2012-07-13 14:14:17.300000
	Edit pad (rev 227)		Bob	cv404	XVal Session 47	1	XVal Session 47-Typing - Numbers-1		2012-07-13 14:14:17.784000
	Edit pad (rev 228)		Dan	cv401	XVal Session 47	1	XVal Session 47-Typing - Numbers-1		2012-07-13 14:14:17.859000
	Edit pad (rev 229)		Frank	cv407	XVal Session 47	1	XVal Session 47-Typing - Numbers-1		2012-07-13 14:14:17.899000
	Edit pad (rev 230)		Brady	cv405	XVal Session 47	1	XVal Session 47-Typing - Numbers-1		2012-07-13 14:14:18.300000
	Edit pad (rev 231)		Dan	cv401	XVal Session 47	1	XVal Session 47-Typing - Numbers-1		2012-07-13 14:14:18.357000
	Edit pad (rev 232)		Bob	cv404	XVal Session 47	1	XVal Session 47-Typing - Numbers-1		2012-07-13 14:14:18.662000
	Edit pad (rev 233)		Frank	cv407	XVal Session 47	1	XVal Session 47-Typing - Numbers-1		2012-07-13 14:14:18.752000
	Edit pad (rev 234)		Brady	cv405	XVal Session 47	1	XVal Session 47-Typing - Numbers-1		2012-07-13 14:14:18.797000
	Edit pad (rev 235)		Bob	cv404	XVal Session 47	1	XVal Session 47-Typing - Numbers-1		2012-07-13 14:14:19.165000
	Edit pad (rev 236)		Brady	cv405	XVal Session 47	1	XVal Session 47-Typing - Numbers-1		2012-07-13 14:14:19.298000
	Edit pad (rev 237)		Dan	cv401	XVal Session 47	1	XVal Session 47-Typing - Numbers-1		2012-07-13 14:14:19.345000
	Edit pad (rev 238)		Bob	cv404	XVal Session 47	1	XVal Session 47-Typing - Numbers-1		2012-07-13 14:14:19.675000
	Edit pad (rev 239)		Brady	cv405	XVal Session 47	1	XVal Session 47-Typing - Numbers-1		2012-07-13 14:14:19.798000
	Edit pad (rev 240)		Dan	cv401	XVal Session 47	1	XVal Session 47-Typing - Numbers-1		2012-07-13 14:14:19.843000
	Edit pad (rev 241)		Frank	cv407	XVal Session 47	1	XVal Session 47-Typing - Numbers-1		2012-07-13 14:14:20.033000
	Edit pad (rev 242)		Bob	cv404	XVal Session 47	1	XVal Session 47-Typing - Numbers-1		2012-07-13 14:14:20.173000
	Edit pad (rev 243)		Brady	cv405	XVal Session 47	1	XVal Session 47-Typing - Numbers-1		2012-07-13 14:14:20.300000
	Edit pad (rev 244)		Dan	cv401	XVal Session 47	1	XVal Session 47-Typing - Numbers-1		2012-07-13 14:14:20.365000
	Edit pad (rev 245)		Bob	cv404	XVal Session 47	1	XVal Session 47-Typing - Numbers-1		2012-07-13 14:14:20.678000
	Edit pad (rev 246)		Frank	cv407	XVal Session 47	1	XVal Session 47-Typing - Numbers-1		2012-07-13 14:14:20.733000
	Edit pad (rev 247)		Brady	cv405	XVal Session 47	1	XVal Session 47-Typing - Numbers-1		2012-07-13 14:14:20.925000
	Edit pad (rev 248)		Dan	cv401	XVal Session 47	1	XVal Session 47-Typing - Numbers-1		2012-07-13 14:14:21.123000
	Edit pad (rev 249)		Bob	cv404	XVal Session 47	1	XVal Session 47-Typing - Numbers-1		2012-07-13 14:14:21.177000
	Edit pad (rev 250)		Brady	cv405	XVal Session 47	1	XVal Session 47-Typing - Numbers-1		2012-07-13 14:14:21.625000
	Edit pad (rev 251)		Bob	cv404	XVal Session 47	1	XVal Session 47-Typing - Numbers-1		2012-07-13 14:14:21.691000
	Edit pad (rev 252)		Bob	cv404	XVal Session 47	1	XVal Session 47-Typing - Numbers-1		2012-07-13 14:14:22.190000
	Edit pad (rev 253)		Brady	cv405	XVal Session 47	1	XVal Session 47-Typing - Numbers-1		2012-07-13 14:14:22.256000
	Edit pad (rev 254)		Frank	cv407	XVal Session 47	1	XVal Session 47-Typing - Numbers-1		2012-07-13 14:14:22.400000
	Edit pad (rev 255)		Bob	cv404	XVal Session 47	1	XVal Session 47-Typing - Numbers-1		2012-07-13 14:14:22.698000
	Edit pad (rev 256)		Brady	cv405	XVal Session 47	1	XVal Session 47-Typing - Numbers-1		2012-07-13 14:14:22.978000
	Edit pad (rev 257)		Dan	cv401	XVal Session 47	1	XVal Session 47-Typing - Numbers-1		2012-07-13 14:14:23.065000
	Edit pad (rev 258)		Bob	cv404	XVal Session 47	1	XVal Session 47-Typing - Numbers-1		2012-07-13 14:14:23.248000
	Edit pad (rev 259)		Bob	cv404	XVal Session 47	1	XVal Session 47-Typing - Numbers-1		2012-07-13 14:14:23.754000
	Edit pad (rev 260)		Brady	cv405	XVal Session 47	1	XVal Session 47-Typing - Numbers-1		2012-07-13 14:14:23.813000
	Edit pad (rev 261)		Dan	cv401	XVal Session 47	1	XVal Session 47-Typing - Numbers-1		2012-07-13 14:14:23.847000
	Edit pad (rev 262)		Frank	cv407	XVal Session 47	1	XVal Session 47-Typing - Numbers-1		2012-07-13 14:14:23.869000
	Edit pad (rev 263)		Brady	cv405	XVal Session 47	1	XVal Session 47-Typing - Numbers-1		2012-07-13 14:14:24.349000
	Edit pad (rev 264)		Frank	cv407	XVal Session 47	1	XVal Session 47-Typing - Numbers-1		2012-07-13 14:14:24.385000
	Edit pad (rev 265)		Dan	cv401	XVal Session 47	1	XVal Session 47-Typing - Numbers-1		2012-07-13 14:14:24.412000
	Edit pad (rev 266)		Bob	cv404	XVal Session 47	1	XVal Session 47-Typing - Numbers-1		2012-07-13 14:14:24.436000
	Edit pad (rev 267)		Bob	cv404	XVal Session 47	1	XVal Session 47-Typing - Numbers-1		2012-07-13 14:14:24.939000
	Edit pad (rev 268)		Brady	cv405	XVal Session 47	1	XVal Session 47-Typing - Numbers-1		2012-07-13 14:14:25.063000
	Edit pad (rev 269)		Frank	cv407	XVal Session 47	1	XVal Session 47-Typing - Numbers-1		2012-07-13 14:14:25.232000
	Edit pad (rev 270)		Dan	cv401	XVal Session 47	1	XVal Session 47-Typing - Numbers-1		2012-07-13 14:14:25.362000
	Edit pad (rev 271)		Bob	cv404	XVal Session 47	1	XVal Session 47-Typing - Numbers-1		2012-07-13 14:14:25.439000
	Edit pad (rev 272)		Dan	cv401	XVal Session 47	1	XVal Session 47-Typing - Numbers-1		2012-07-13 14:14:25.992000
	Edit pad (rev 273)		Brady	cv405	XVal Session 47	1	XVal Session 47-Typing - Numbers-1		2012-07-13 14:14:26.106000
	Edit pad (rev 274)		Dan	cv401	XVal Session 47	1	XVal Session 47-Typing - Numbers-1		2012-07-13 14:14:26.501000
	Edit pad (rev 275)		Bob	cv404	XVal Session 47	1	XVal Session 47-Typing - Numbers-1		2012-07-13 14:14:26.923000
	Edit pad (rev 276)		Brady	cv405	XVal Session 47	1	XVal Session 47-Typing - Numbers-1		2012-07-13 14:14:26.960000
	Edit pad (rev 277)		Dan	cv401	XVal Session 47	1	XVal Session 47-Typing - Numbers-1		2012-07-13 14:14:27.140000
	Edit pad (rev 278)		Bob	cv404	XVal Session 47	1	XVal Session 47-Typing - Numbers-1		2012-07-13 14:14:27.425000
	Edit pad (rev 279)		Dan	cv401	XVal Session 47	1	XVal Session 47-Typing - Numbers-1		2012-07-13 14:14:27.640000
	Edit pad (rev 280)		Brady	cv405	XVal Session 47	1	XVal Session 47-Typing - Numbers-1		2012-07-13 14:14:27.685000
	Edit pad (rev 281)		Bob	cv404	XVal Session 47	1	XVal Session 47-Typing - Numbers-1		2012-07-13 14:14:27.924000
	Edit pad (rev 282)		Dan	cv401	XVal Session 47	1	XVal Session 47-Typing - Numbers-1		2012-07-13 14:14:28.199000
	Edit pad (rev 283)		Brady	cv405	XVal Session 47	1	XVal Session 47-Typing - Numbers-1		2012-07-13 14:14:28.546000
	Edit pad (rev 284)		Dan	cv401	XVal Session 47	1	XVal Session 47-Typing - Numbers-1		2012-07-13 14:14:28.697000
	Edit pad (rev 285)		Bob	cv404	XVal Session 47	1	XVal Session 47-Typing - Numbers-1		2012-07-13 14:14:29.044000
	Edit pad (rev 286)		Brady	cv405	XVal Session 47	1	XVal Session 47-Typing - Numbers-1		2012-07-13 14:14:29.051000
	Edit pad (rev 287)		Bob	cv404	XVal Session 47	1	XVal Session 47-Typing - Numbers-1		2012-07-13 14:14:29.550000
	Edit pad (rev 288)		Brady	cv405	XVal Session 47	1	XVal Session 47-Typing - Numbers-1		2012-07-13 14:14:29.552000
	Edit pad (rev 289)		Bob	cv404	XVal Session 47	1	XVal Session 47-Typing - Numbers-1		2012-07-13 14:14:30.050000
	Edit pad (rev 290)		Brady	cv405	XVal Session 47	1	XVal Session 47-Typing - Numbers-1		2012-07-13 14:14:30.082000
	Edit pad (rev 291)		Brady	cv405	XVal Session 47	1	XVal Session 47-Typing - Numbers-1		2012-07-13 14:14:30.623000
	Edit pad (rev 292)		Bob	cv404	XVal Session 47	1	XVal Session 47-Typing - Numbers-1		2012-07-13 14:14:30.950000
	Edit pad (rev 293)		Bob	cv404	XVal Session 47	1	XVal Session 47-Typing - Numbers-1		2012-07-13 14:14:31.458000
	Edit pad (rev 294)		Brady	cv405	XVal Session 47	1	XVal Session 47-Typing - Numbers-1		2012-07-13 14:14:31.497000
	Edit pad (rev 295)		Bob	cv404	XVal Session 47	1	XVal Session 47-Typing - Numbers-1		2012-07-13 14:14:31.956000
	Edit pad (rev 296)		Brady	cv405	XVal Session 47	1	XVal Session 47-Typing - Numbers-1		2012-07-13 14:14:32.439000
	Edit pad (rev 297)		Dan	cv401	XVal Session 47	1	XVal Session 47-Typing - Numbers-1		2012-07-13 14:14:32.491000
	Edit pad (rev 298)		Brady	cv405	XVal Session 47	1	XVal Session 47-Typing - Numbers-1		2012-07-13 14:14:33.024000
	Edit pad (rev 299)		Brady	cv405	XVal Session 47	1	XVal Session 47-Typing - Numbers-1		2012-07-13 14:14:33.524000
	Edit pad (rev 300)		Dan	cv401	XVal Session 47	1	XVal Session 47-Typing - Numbers-1		2012-07-13 14:14:33.778000
	Edit pad (rev 301)		Brady	cv405	XVal Session 47	1	XVal Session 47-Typing - Numbers-1		2012-07-13 14:14:34.027000
	Edit pad (rev 302)		Dan	cv401	XVal Session 47	1	XVal Session 47-Typing - Numbers-1		2012-07-13 14:14:34.283000
	Edit pad (rev 303)		Dan	cv401	XVal Session 47	1	XVal Session 47-Typing - Numbers-1		2012-07-13 14:14:34.779000
	Edit pad (rev 304)		Brady	cv405	XVal Session 47	1	XVal Session 47-Typing - Numbers-1		2012-07-13 14:14:35.140000
	Edit pad (rev 305)		Dan	cv401	XVal Session 47	1	XVal Session 47-Typing - Numbers-1		2012-07-13 14:14:35.494000
[truncated: 2,457 more rows]
