# Supplementary material for: Dynamics of collective performance in collaboration networks
Source: PLoS One. 2018 Oct 10;13(10):e0204547. doi: 10.1371/journal.pone.0204547 (PMC6179230; doi:10.1371/journal.pone.0204547)
Supplement: S1 Dataset — (ZIP) [file pone.0204547.s001.zip › data/team-data/team-chat-logs/XVal Session 64 - Group 1 - LogFile.csv]

id	event	data	chat_name	subject	session	session_group	completed_task	ip_address	timestamp
35163	Entering waiting room			cv298	XVal Session 64			192.54.222.11	2012-07-16 10:04:12
35164	Entering waiting room			cv300	XVal Session 64			18.111.54.166	2012-07-16 10:04:20
35166	Entering waiting room			cv297	XVal Session 64			18.111.54.125	2012-07-16 10:04:24
35169	Entering waiting room			cv299	XVal Session 64			192.54.222.3	2012-07-16 10:04:36
35173	Setup participants				XVal Session 64				2012-07-16 10:05:04
35174	Setup tasks				XVal Session 64				2012-07-16 10:05:04
35175	Introduction	Starting in 24 seconds		cv300	XVal Session 64	1		18.111.54.166	2012-07-16 10:05:05
35176	Introduction	Starting in 20 seconds		cv299	XVal Session 64	1		192.54.222.3	2012-07-16 10:05:09
35177	Introduction	Starting in 19 seconds		cv298	XVal Session 64	1		192.54.222.11	2012-07-16 10:05:10
35178	Introduction	Starting in 19 seconds		cv297	XVal Session 64	1		18.111.54.125	2012-07-16 10:05:10
35191	Load Instructions			cv298	XVal Session 64	1	XVal Session 64-Introduction-1	192.54.222.11	2012-07-16 10:05:29
35192	Load Instructions			cv297	XVal Session 64	1	XVal Session 64-Introduction-1	18.111.54.125	2012-07-16 10:05:29
35193	Load Instructions			cv300	XVal Session 64	1	XVal Session 64-Introduction-1	18.111.54.166	2012-07-16 10:05:29
35194	Load Instructions			cv299	XVal Session 64	1	XVal Session 64-Introduction-1	192.54.222.3	2012-07-16 10:05:29
35203	Load Workspace			cv299	XVal Session 64	1	XVal Session 64-Introduction-1	192.54.222.3	2012-07-16 10:05:49
35204	Load Workspace			cv297	XVal Session 64	1	XVal Session 64-Introduction-1	18.111.54.125	2012-07-16 10:05:49
35205	Load Workspace			cv298	XVal Session 64	1	XVal Session 64-Introduction-1	192.54.222.11	2012-07-16 10:05:49
35206	Load Workspace			cv300	XVal Session 64	1	XVal Session 64-Introduction-1	18.111.54.166	2012-07-16 10:05:49
	Edit pad (rev 0)		Capucine	cv402	XVal Session 64	1	XVal Session 64-Introduction-1		2012-07-16 10:05:57.401000
	Edit pad (rev 1)		Capucine	cv402	XVal Session 64	1	XVal Session 64-Introduction-1		2012-07-16 10:05:57.902000
	Edit pad (rev 2)		Capucine	cv402	XVal Session 64	1	XVal Session 64-Introduction-1		2012-07-16 10:05:58.403000
	Edit pad (rev 3)		Capucine	cv402	XVal Session 64	1	XVal Session 64-Introduction-1		2012-07-16 10:05:58.902000
	Edit pad (rev 4)		Capucine	cv402	XVal Session 64	1	XVal Session 64-Introduction-1		2012-07-16 10:05:59.402000
	Edit pad (rev 5)		Capucine	cv402	XVal Session 64	1	XVal Session 64-Introduction-1		2012-07-16 10:05:59.903000
	Edit pad (rev 6)		Capucine	cv402	XVal Session 64	1	XVal Session 64-Introduction-1		2012-07-16 10:06:00.402000
	Edit pad (rev 7)		Nick	cv396	XVal Session 64	1	XVal Session 64-Introduction-1		2012-07-16 10:06:06.911000
	Edit pad (rev 8)		Nick	cv396	XVal Session 64	1	XVal Session 64-Introduction-1		2012-07-16 10:06:08.883000
	Edit pad (rev 9)		Capucine	cv402	XVal Session 64	1	XVal Session 64-Introduction-1		2012-07-16 10:06:11.531000
	Edit pad (rev 10)		Nick	cv396	XVal Session 64	1	XVal Session 64-Introduction-1		2012-07-16 10:06:14.492000
	Edit pad (rev 11)		Nick	cv396	XVal Session 64	1	XVal Session 64-Introduction-1		2012-07-16 10:06:16.103000
	Edit pad (rev 12)		Nick	cv396	XVal Session 64	1	XVal Session 64-Introduction-1		2012-07-16 10:06:16.608000
	Edit pad (rev 13)		Nick	cv396	XVal Session 64	1	XVal Session 64-Introduction-1		2012-07-16 10:06:17.817000
	Edit pad (rev 14)		Nick	cv396	XVal Session 64	1	XVal Session 64-Introduction-1		2012-07-16 10:06:18.321000
	Edit pad (rev 15)		Nick	cv396	XVal Session 64	1	XVal Session 64-Introduction-1		2012-07-16 10:06:18.821000
	Edit pad (rev 16)		Nick	cv396	XVal Session 64	1	XVal Session 64-Introduction-1		2012-07-16 10:06:19.321000
	Edit pad (rev 17)		Nick	cv396	XVal Session 64	1	XVal Session 64-Introduction-1		2012-07-16 10:06:19.822000
	Edit pad (rev 18)		sean	cv372	XVal Session 64	1	XVal Session 64-Introduction-1		2012-07-16 10:06:21.258000
	Edit pad (rev 19)		Nick	cv396	XVal Session 64	1	XVal Session 64-Introduction-1		2012-07-16 10:06:21.409000
	Edit pad (rev 20)		sean	cv372	XVal Session 64	1	XVal Session 64-Introduction-1		2012-07-16 10:06:21.770000
	Edit pad (rev 21)		Nick	cv396	XVal Session 64	1	XVal Session 64-Introduction-1		2012-07-16 10:06:21.915000
	Edit pad (rev 22)		Nick	cv396	XVal Session 64	1	XVal Session 64-Introduction-1		2012-07-16 10:06:22.415000
	Edit pad (rev 23)		sean	cv372	XVal Session 64	1	XVal Session 64-Introduction-1		2012-07-16 10:06:22.553000
	Edit pad (rev 24)		sean	cv372	XVal Session 64	1	XVal Session 64-Introduction-1		2012-07-16 10:06:24.208000
	Edit pad (rev 25)		Bob	cv404	XVal Session 64	1	XVal Session 64-Introduction-1		2012-07-16 10:06:44.653000
	Edit pad (rev 26)		Bob	cv404	XVal Session 64	1	XVal Session 64-Introduction-1		2012-07-16 10:06:45.160000
	Edit pad (rev 27)		Bob	cv404	XVal Session 64	1	XVal Session 64-Introduction-1		2012-07-16 10:06:46.410000
	Edit pad (rev 28)		Bob	cv404	XVal Session 64	1	XVal Session 64-Introduction-1		2012-07-16 10:06:46.911000
	Edit pad (rev 29)		Bob	cv404	XVal Session 64	1	XVal Session 64-Introduction-1		2012-07-16 10:06:47.410000
	Edit pad (rev 30)		Bob	cv404	XVal Session 64	1	XVal Session 64-Introduction-1		2012-07-16 10:06:48.374000
	Edit pad (rev 31)		Bob	cv404	XVal Session 64	1	XVal Session 64-Introduction-1		2012-07-16 10:06:48.879000
	Edit pad (rev 32)		Bob	cv404	XVal Session 64	1	XVal Session 64-Introduction-1		2012-07-16 10:06:49.380000
	Edit pad (rev 33)		Bob	cv404	XVal Session 64	1	XVal Session 64-Introduction-1		2012-07-16 10:06:49.885000
	Edit pad (rev 34)		Bob	cv404	XVal Session 64	1	XVal Session 64-Introduction-1		2012-07-16 10:06:50.394000
	Edit pad (rev 35)		Bob	cv404	XVal Session 64	1	XVal Session 64-Introduction-1		2012-07-16 10:06:50.895000
	Edit pad (rev 36)		Bob	cv404	XVal Session 64	1	XVal Session 64-Introduction-1		2012-07-16 10:06:51.401000
	Edit pad (rev 37)		Bob	cv404	XVal Session 64	1	XVal Session 64-Introduction-1		2012-07-16 10:06:51.910000
	Chat	Hi.	sean	cv372	XVal Session 64	1	XVal Session 64-Introduction-1		2012-07-16 10:06:52.321000
35215	Load Instructions			cv299	XVal Session 64	1	XVal Session 64-Typing - Text-1	192.54.222.3	2012-07-16 10:07:19
35216	Load Instructions			cv297	XVal Session 64	1	XVal Session 64-Typing - Text-1	18.111.54.125	2012-07-16 10:07:19
35217	Load Instructions			cv300	XVal Session 64	1	XVal Session 64-Typing - Text-1	18.111.54.166	2012-07-16 10:07:19
35218	Load Instructions			cv298	XVal Session 64	1	XVal Session 64-Typing - Text-1	192.54.222.11	2012-07-16 10:07:20
35227	Load Workspace			cv297	XVal Session 64	1	XVal Session 64-Typing - Text-1	18.111.54.125	2012-07-16 10:07:59
35228	Load Workspace			cv298	XVal Session 64	1	XVal Session 64-Typing - Text-1	192.54.222.11	2012-07-16 10:07:59
35229	Load Workspace			cv300	XVal Session 64	1	XVal Session 64-Typing - Text-1	18.111.54.166	2012-07-16 10:07:59
35230	Load Workspace			cv299	XVal Session 64	1	XVal Session 64-Typing - Text-1	192.54.222.3	2012-07-16 10:07:59
	Chat	scot	Bob	cv404	XVal Session 64	1	XVal Session 64-Typing - Text-1		2012-07-16 10:08:06.365000
	Edit pad (rev 0)		sean	cv372	XVal Session 64	1	XVal Session 64-Typing - Text-1		2012-07-16 10:08:09.597000
	Edit pad (rev 1)		Nick	cv396	XVal Session 64	1	XVal Session 64-Typing - Text-1		2012-07-16 10:08:11.181000
	Edit pad (rev 2)		sean	cv372	XVal Session 64	1	XVal Session 64-Typing - Text-1		2012-07-16 10:08:11.929000
	Edit pad (rev 3)		sean	cv372	XVal Session 64	1	XVal Session 64-Typing - Text-1		2012-07-16 10:08:12.428000
	Edit pad (rev 4)		sean	cv372	XVal Session 64	1	XVal Session 64-Typing - Text-1		2012-07-16 10:08:12.941000
	Edit pad (rev 5)		Nick	cv396	XVal Session 64	1	XVal Session 64-Typing - Text-1		2012-07-16 10:08:12.982000
	Edit pad (rev 6)		sean	cv372	XVal Session 64	1	XVal Session 64-Typing - Text-1		2012-07-16 10:08:13.441000
	Edit pad (rev 7)		Nick	cv396	XVal Session 64	1	XVal Session 64-Typing - Text-1		2012-07-16 10:08:14.062000
	Edit pad (rev 8)		sean	cv372	XVal Session 64	1	XVal Session 64-Typing - Text-1		2012-07-16 10:08:14.186000
	Edit pad (rev 9)		sean	cv372	XVal Session 64	1	XVal Session 64-Typing - Text-1		2012-07-16 10:08:14.691000
	Edit pad (rev 10)		Nick	cv396	XVal Session 64	1	XVal Session 64-Typing - Text-1		2012-07-16 10:08:15.182000
	Edit pad (rev 11)		sean	cv372	XVal Session 64	1	XVal Session 64-Typing - Text-1		2012-07-16 10:08:15.198000
	Edit pad (rev 12)		Nick	cv396	XVal Session 64	1	XVal Session 64-Typing - Text-1		2012-07-16 10:08:15.681000
	Edit pad (rev 13)		sean	cv372	XVal Session 64	1	XVal Session 64-Typing - Text-1		2012-07-16 10:08:15.707000
	Edit pad (rev 14)		Nick	cv396	XVal Session 64	1	XVal Session 64-Typing - Text-1		2012-07-16 10:08:16.179000
	Edit pad (rev 15)		sean	cv372	XVal Session 64	1	XVal Session 64-Typing - Text-1		2012-07-16 10:08:16.207000
	Edit pad (rev 16)		Nick	cv396	XVal Session 64	1	XVal Session 64-Typing - Text-1		2012-07-16 10:08:16.680000
	Edit pad (rev 17)		sean	cv372	XVal Session 64	1	XVal Session 64-Typing - Text-1		2012-07-16 10:08:16.707000
	Edit pad (rev 18)		Nick	cv396	XVal Session 64	1	XVal Session 64-Typing - Text-1		2012-07-16 10:08:17.181000
	Edit pad (rev 19)		sean	cv372	XVal Session 64	1	XVal Session 64-Typing - Text-1		2012-07-16 10:08:17.211000
	Edit pad (rev 20)		Nick	cv396	XVal Session 64	1	XVal Session 64-Typing - Text-1		2012-07-16 10:08:17.681000
	Edit pad (rev 21)		sean	cv372	XVal Session 64	1	XVal Session 64-Typing - Text-1		2012-07-16 10:08:17.725000
	Edit pad (rev 22)		sean	cv372	XVal Session 64	1	XVal Session 64-Typing - Text-1		2012-07-16 10:08:18.236000
	Edit pad (rev 23)		sean	cv372	XVal Session 64	1	XVal Session 64-Typing - Text-1		2012-07-16 10:08:18.915000
	Edit pad (rev 24)		sean	cv372	XVal Session 64	1	XVal Session 64-Typing - Text-1		2012-07-16 10:08:19.425000
	Edit pad (rev 25)		sean	cv372	XVal Session 64	1	XVal Session 64-Typing - Text-1		2012-07-16 10:08:19.927000
	Edit pad (rev 26)		sean	cv372	XVal Session 64	1	XVal Session 64-Typing - Text-1		2012-07-16 10:08:20.425000
	Edit pad (rev 27)		sean	cv372	XVal Session 64	1	XVal Session 64-Typing - Text-1		2012-07-16 10:08:20.925000
	Edit pad (rev 28)		sean	cv372	XVal Session 64	1	XVal Session 64-Typing - Text-1		2012-07-16 10:08:21.424000
	Edit pad (rev 29)		sean	cv372	XVal Session 64	1	XVal Session 64-Typing - Text-1		2012-07-16 10:08:21.925000
	Edit pad (rev 30)		sean	cv372	XVal Session 64	1	XVal Session 64-Typing - Text-1		2012-07-16 10:08:22.430000
	Edit pad (rev 31)		sean	cv372	XVal Session 64	1	XVal Session 64-Typing - Text-1		2012-07-16 10:08:22.943000
	Edit pad (rev 32)		sean	cv372	XVal Session 64	1	XVal Session 64-Typing - Text-1		2012-07-16 10:08:23.441000
	Edit pad (rev 33)		sean	cv372	XVal Session 64	1	XVal Session 64-Typing - Text-1		2012-07-16 10:08:23.941000
	Edit pad (rev 34)		sean	cv372	XVal Session 64	1	XVal Session 64-Typing - Text-1		2012-07-16 10:08:24.476000
	Edit pad (rev 35)		sean	cv372	XVal Session 64	1	XVal Session 64-Typing - Text-1		2012-07-16 10:08:25.051000
	Edit pad (rev 36)		sean	cv372	XVal Session 64	1	XVal Session 64-Typing - Text-1		2012-07-16 10:08:25.637000
	Edit pad (rev 37)		Nick	cv396	XVal Session 64	1	XVal Session 64-Typing - Text-1		2012-07-16 10:08:25.862000
	Edit pad (rev 38)		sean	cv372	XVal Session 64	1	XVal Session 64-Typing - Text-1		2012-07-16 10:08:26.141000
	Edit pad (rev 39)		Nick	cv396	XVal Session 64	1	XVal Session 64-Typing - Text-1		2012-07-16 10:08:26.366000
	Edit pad (rev 40)		sean	cv372	XVal Session 64	1	XVal Session 64-Typing - Text-1		2012-07-16 10:08:26.644000
	Edit pad (rev 41)		Nick	cv396	XVal Session 64	1	XVal Session 64-Typing - Text-1		2012-07-16 10:08:26.868000
	Edit pad (rev 42)		sean	cv372	XVal Session 64	1	XVal Session 64-Typing - Text-1		2012-07-16 10:08:27.144000
	Edit pad (rev 43)		Nick	cv396	XVal Session 64	1	XVal Session 64-Typing - Text-1		2012-07-16 10:08:27.366000
	Edit pad (rev 44)		sean	cv372	XVal Session 64	1	XVal Session 64-Typing - Text-1		2012-07-16 10:08:27.644000
	Edit pad (rev 45)		Nick	cv396	XVal Session 64	1	XVal Session 64-Typing - Text-1		2012-07-16 10:08:27.982000
	Edit pad (rev 46)		Nick	cv396	XVal Session 64	1	XVal Session 64-Typing - Text-1		2012-07-16 10:08:28.493000
	Edit pad (rev 47)		Nick	cv396	XVal Session 64	1	XVal Session 64-Typing - Text-1		2012-07-16 10:08:28.993000
	Edit pad (rev 48)		Nick	cv396	XVal Session 64	1	XVal Session 64-Typing - Text-1		2012-07-16 10:08:29.493000
	Edit pad (rev 49)		sean	cv372	XVal Session 64	1	XVal Session 64-Typing - Text-1		2012-07-16 10:08:29.987000
	Edit pad (rev 50)		Nick	cv396	XVal Session 64	1	XVal Session 64-Typing - Text-1		2012-07-16 10:08:30.295000
	Edit pad (rev 51)		sean	cv372	XVal Session 64	1	XVal Session 64-Typing - Text-1		2012-07-16 10:08:30.456000
	Edit pad (rev 52)		Nick	cv396	XVal Session 64	1	XVal Session 64-Typing - Text-1		2012-07-16 10:08:30.805000
	Edit pad (rev 53)		sean	cv372	XVal Session 64	1	XVal Session 64-Typing - Text-1		2012-07-16 10:08:30.955000
	Edit pad (rev 54)		sean	cv372	XVal Session 64	1	XVal Session 64-Typing - Text-1		2012-07-16 10:08:31.457000
	Edit pad (rev 55)		Nick	cv396	XVal Session 64	1	XVal Session 64-Typing - Text-1		2012-07-16 10:08:31.491000
	Edit pad (rev 56)		sean	cv372	XVal Session 64	1	XVal Session 64-Typing - Text-1		2012-07-16 10:08:31.961000
	Edit pad (rev 57)		Nick	cv396	XVal Session 64	1	XVal Session 64-Typing - Text-1		2012-07-16 10:08:32.035000
	Edit pad (rev 58)		sean	cv372	XVal Session 64	1	XVal Session 64-Typing - Text-1		2012-07-16 10:08:32.472000
	Edit pad (rev 59)		sean	cv372	XVal Session 64	1	XVal Session 64-Typing - Text-1		2012-07-16 10:08:32.972000
	Edit pad (rev 60)		sean	cv372	XVal Session 64	1	XVal Session 64-Typing - Text-1		2012-07-16 10:08:33.495000
	Edit pad (rev 61)		Nick	cv396	XVal Session 64	1	XVal Session 64-Typing - Text-1		2012-07-16 10:08:33.867000
	Edit pad (rev 62)		sean	cv372	XVal Session 64	1	XVal Session 64-Typing - Text-1		2012-07-16 10:08:34.002000
	Edit pad (rev 63)		Nick	cv396	XVal Session 64	1	XVal Session 64-Typing - Text-1		2012-07-16 10:08:34.368000
	Edit pad (rev 64)		sean	cv372	XVal Session 64	1	XVal Session 64-Typing - Text-1		2012-07-16 10:08:34.501000
	Edit pad (rev 65)		sean	cv372	XVal Session 64	1	XVal Session 64-Typing - Text-1		2012-07-16 10:08:35.003000
	Edit pad (rev 66)		Nick	cv396	XVal Session 64	1	XVal Session 64-Typing - Text-1		2012-07-16 10:08:35.240000
	Edit pad (rev 67)		sean	cv372	XVal Session 64	1	XVal Session 64-Typing - Text-1		2012-07-16 10:08:35.503000
	Edit pad (rev 68)		Nick	cv396	XVal Session 64	1	XVal Session 64-Typing - Text-1		2012-07-16 10:08:35.743000
	Edit pad (rev 69)		sean	cv372	XVal Session 64	1	XVal Session 64-Typing - Text-1		2012-07-16 10:08:36.004000
	Edit pad (rev 70)		Nick	cv396	XVal Session 64	1	XVal Session 64-Typing - Text-1		2012-07-16 10:08:36.243000
	Edit pad (rev 71)		sean	cv372	XVal Session 64	1	XVal Session 64-Typing - Text-1		2012-07-16 10:08:36.504000
	Edit pad (rev 72)		Nick	cv396	XVal Session 64	1	XVal Session 64-Typing - Text-1		2012-07-16 10:08:36.748000
	Edit pad (rev 73)		sean	cv372	XVal Session 64	1	XVal Session 64-Typing - Text-1		2012-07-16 10:08:37.003000
	Edit pad (rev 74)		sean	cv372	XVal Session 64	1	XVal Session 64-Typing - Text-1		2012-07-16 10:08:37.509000
	Edit pad (rev 75)		sean	cv372	XVal Session 64	1	XVal Session 64-Typing - Text-1		2012-07-16 10:08:38.019000
	Edit pad (rev 76)		Nick	cv396	XVal Session 64	1	XVal Session 64-Typing - Text-1		2012-07-16 10:08:38.390000
	Edit pad (rev 77)		sean	cv372	XVal Session 64	1	XVal Session 64-Typing - Text-1		2012-07-16 10:08:38.570000
	Edit pad (rev 78)		Nick	cv396	XVal Session 64	1	XVal Session 64-Typing - Text-1		2012-07-16 10:08:38.899000
	Edit pad (rev 79)		sean	cv372	XVal Session 64	1	XVal Session 64-Typing - Text-1		2012-07-16 10:08:39.018000
	Edit pad (rev 80)		Nick	cv396	XVal Session 64	1	XVal Session 64-Typing - Text-1		2012-07-16 10:08:39.399000
	Edit pad (rev 81)		sean	cv372	XVal Session 64	1	XVal Session 64-Typing - Text-1		2012-07-16 10:08:39.517000
	Edit pad (rev 82)		Nick	cv396	XVal Session 64	1	XVal Session 64-Typing - Text-1		2012-07-16 10:08:39.899000
	Edit pad (rev 83)		sean	cv372	XVal Session 64	1	XVal Session 64-Typing - Text-1		2012-07-16 10:08:40.022000
	Edit pad (rev 84)		sean	cv372	XVal Session 64	1	XVal Session 64-Typing - Text-1		2012-07-16 10:08:40.523000
	Edit pad (rev 85)		Nick	cv396	XVal Session 64	1	XVal Session 64-Typing - Text-1		2012-07-16 10:08:40.549000
	Edit pad (rev 86)		sean	cv372	XVal Session 64	1	XVal Session 64-Typing - Text-1		2012-07-16 10:08:41.035000
	Edit pad (rev 87)		Nick	cv396	XVal Session 64	1	XVal Session 64-Typing - Text-1		2012-07-16 10:08:41.056000
	Edit pad (rev 88)		sean	cv372	XVal Session 64	1	XVal Session 64-Typing - Text-1		2012-07-16 10:08:41.535000
	Edit pad (rev 89)		Nick	cv396	XVal Session 64	1	XVal Session 64-Typing - Text-1		2012-07-16 10:08:41.556000
	Edit pad (rev 90)		Nick	cv396	XVal Session 64	1	XVal Session 64-Typing - Text-1		2012-07-16 10:08:42.099000
	Edit pad (rev 91)		sean	cv372	XVal Session 64	1	XVal Session 64-Typing - Text-1		2012-07-16 10:08:42.497000
	Chat	We're being redundant. Should we break up into tasks?	Capucine	cv402	XVal Session 64	1	XVal Session 64-Typing - Text-1		2012-07-16 10:08:42.602000
	Edit pad (rev 92)		Nick	cv396	XVal Session 64	1	XVal Session 64-Typing - Text-1		2012-07-16 10:08:43.132000
	Edit pad (rev 93)		sean	cv372	XVal Session 64	1	XVal Session 64-Typing - Text-1		2012-07-16 10:08:43.218000
	Edit pad (rev 94)		Nick	cv396	XVal Session 64	1	XVal Session 64-Typing - Text-1		2012-07-16 10:08:43.649000
	Edit pad (rev 95)		sean	cv372	XVal Session 64	1	XVal Session 64-Typing - Text-1		2012-07-16 10:08:43.747000
	Edit pad (rev 96)		sean	cv372	XVal Session 64	1	XVal Session 64-Typing - Text-1		2012-07-16 10:08:44.253000
	Edit pad (rev 97)		sean	cv372	XVal Session 64	1	XVal Session 64-Typing - Text-1		2012-07-16 10:08:44.754000
	Edit pad (rev 98)		Nick	cv396	XVal Session 64	1	XVal Session 64-Typing - Text-1		2012-07-16 10:08:44.900000
	Edit pad (rev 99)		sean	cv372	XVal Session 64	1	XVal Session 64-Typing - Text-1		2012-07-16 10:08:45.254000
	Edit pad (rev 100)		Nick	cv396	XVal Session 64	1	XVal Session 64-Typing - Text-1		2012-07-16 10:08:45.398000
	Edit pad (rev 101)		sean	cv372	XVal Session 64	1	XVal Session 64-Typing - Text-1		2012-07-16 10:08:45.759000
	Edit pad (rev 102)		Nick	cv396	XVal Session 64	1	XVal Session 64-Typing - Text-1		2012-07-16 10:08:45.898000
	Edit pad (rev 103)		sean	cv372	XVal Session 64	1	XVal Session 64-Typing - Text-1		2012-07-16 10:08:46.269000
	Edit pad (rev 104)		Nick	cv396	XVal Session 64	1	XVal Session 64-Typing - Text-1		2012-07-16 10:08:46.427000
	Edit pad (rev 105)		sean	cv372	XVal Session 64	1	XVal Session 64-Typing - Text-1		2012-07-16 10:08:46.769000
	Edit pad (rev 106)		sean	cv372	XVal Session 64	1	XVal Session 64-Typing - Text-1		2012-07-16 10:08:47.267000
	Edit pad (rev 107)		Nick	cv396	XVal Session 64	1	XVal Session 64-Typing - Text-1		2012-07-16 10:08:47.569000
	Edit pad (rev 108)		sean	cv372	XVal Session 64	1	XVal Session 64-Typing - Text-1		2012-07-16 10:08:47.769000
	Edit pad (rev 109)		Nick	cv396	XVal Session 64	1	XVal Session 64-Typing - Text-1		2012-07-16 10:08:48.071000
	Edit pad (rev 110)		sean	cv372	XVal Session 64	1	XVal Session 64-Typing - Text-1		2012-07-16 10:08:48.270000
	Edit pad (rev 111)		Nick	cv396	XVal Session 64	1	XVal Session 64-Typing - Text-1		2012-07-16 10:08:48.576000
	Edit pad (rev 112)		sean	cv372	XVal Session 64	1	XVal Session 64-Typing - Text-1		2012-07-16 10:08:48.777000
	Edit pad (rev 113)		Nick	cv396	XVal Session 64	1	XVal Session 64-Typing - Text-1		2012-07-16 10:08:49.084000
	Edit pad (rev 114)		sean	cv372	XVal Session 64	1	XVal Session 64-Typing - Text-1		2012-07-16 10:08:49.284000
	Edit pad (rev 115)		Nick	cv396	XVal Session 64	1	XVal Session 64-Typing - Text-1		2012-07-16 10:08:49.590000
	Edit pad (rev 116)		sean	cv372	XVal Session 64	1	XVal Session 64-Typing - Text-1		2012-07-16 10:08:49.783000
	Edit pad (rev 117)		sean	cv372	XVal Session 64	1	XVal Session 64-Typing - Text-1		2012-07-16 10:08:50.284000
	Edit pad (rev 118)		Nick	cv396	XVal Session 64	1	XVal Session 64-Typing - Text-1		2012-07-16 10:08:50.298000
	Edit pad (rev 119)		sean	cv372	XVal Session 64	1	XVal Session 64-Typing - Text-1		2012-07-16 10:08:50.784000
	Edit pad (rev 120)		Nick	cv396	XVal Session 64	1	XVal Session 64-Typing - Text-1		2012-07-16 10:08:51.030000
	Edit pad (rev 121)		sean	cv372	XVal Session 64	1	XVal Session 64-Typing - Text-1		2012-07-16 10:08:51.284000
	Edit pad (rev 122)		Nick	cv396	XVal Session 64	1	XVal Session 64-Typing - Text-1		2012-07-16 10:08:51.552000
	Edit pad (rev 123)		sean	cv372	XVal Session 64	1	XVal Session 64-Typing - Text-1		2012-07-16 10:08:51.784000
	Edit pad (rev 124)		Nick	cv396	XVal Session 64	1	XVal Session 64-Typing - Text-1		2012-07-16 10:08:52.056000
	Edit pad (rev 125)		sean	cv372	XVal Session 64	1	XVal Session 64-Typing - Text-1		2012-07-16 10:08:52.285000
	Edit pad (rev 126)		Nick	cv396	XVal Session 64	1	XVal Session 64-Typing - Text-1		2012-07-16 10:08:52.556000
	Edit pad (rev 127)		sean	cv372	XVal Session 64	1	XVal Session 64-Typing - Text-1		2012-07-16 10:08:52.785000
	Edit pad (rev 128)		sean	cv372	XVal Session 64	1	XVal Session 64-Typing - Text-1		2012-07-16 10:08:53.285000
	Edit pad (rev 129)		sean	cv372	XVal Session 64	1	XVal Session 64-Typing - Text-1		2012-07-16 10:08:53.790000
	Edit pad (rev 130)		sean	cv372	XVal Session 64	1	XVal Session 64-Typing - Text-1		2012-07-16 10:08:54.316000
	Edit pad (rev 131)		Nick	cv396	XVal Session 64	1	XVal Session 64-Typing - Text-1		2012-07-16 10:08:54.328000
	Edit pad (rev 132)		sean	cv372	XVal Session 64	1	XVal Session 64-Typing - Text-1		2012-07-16 10:08:55.680000
	Edit pad (rev 133)		Nick	cv396	XVal Session 64	1	XVal Session 64-Typing - Text-1		2012-07-16 10:08:55.764000
	Edit pad (rev 134)		sean	cv372	XVal Session 64	1	XVal Session 64-Typing - Text-1		2012-07-16 10:08:56.191000
	Edit pad (rev 135)		Nick	cv396	XVal Session 64	1	XVal Session 64-Typing - Text-1		2012-07-16 10:08:56.640000
	Edit pad (rev 136)		sean	cv372	XVal Session 64	1	XVal Session 64-Typing - Text-1		2012-07-16 10:08:56.794000
	Edit pad (rev 137)		Nick	cv396	XVal Session 64	1	XVal Session 64-Typing - Text-1		2012-07-16 10:08:57.150000
	Edit pad (rev 138)		sean	cv372	XVal Session 64	1	XVal Session 64-Typing - Text-1		2012-07-16 10:08:57.299000
	Edit pad (rev 139)		sean	cv372	XVal Session 64	1	XVal Session 64-Typing - Text-1		2012-07-16 10:08:57.806000
	Edit pad (rev 140)		sean	cv372	XVal Session 64	1	XVal Session 64-Typing - Text-1		2012-07-16 10:08:58.321000
	Edit pad (rev 141)		Nick	cv396	XVal Session 64	1	XVal Session 64-Typing - Text-1		2012-07-16 10:08:58.650000
	Edit pad (rev 142)		sean	cv372	XVal Session 64	1	XVal Session 64-Typing - Text-1		2012-07-16 10:08:58.824000
	Edit pad (rev 143)		sean	cv372	XVal Session 64	1	XVal Session 64-Typing - Text-1		2012-07-16 10:08:59.328000
	Edit pad (rev 144)		Nick	cv396	XVal Session 64	1	XVal Session 64-Typing - Text-1		2012-07-16 10:08:59.428000
	Edit pad (rev 145)		sean	cv372	XVal Session 64	1	XVal Session 64-Typing - Text-1		2012-07-16 10:08:59.832000
	Edit pad (rev 146)		Nick	cv396	XVal Session 64	1	XVal Session 64-Typing - Text-1		2012-07-16 10:08:59.930000
	Edit pad (rev 147)		sean	cv372	XVal Session 64	1	XVal Session 64-Typing - Text-1		2012-07-16 10:09:00.331000
	Edit pad (rev 148)		Nick	cv396	XVal Session 64	1	XVal Session 64-Typing - Text-1		2012-07-16 10:09:00.431000
	Edit pad (rev 149)		sean	cv372	XVal Session 64	1	XVal Session 64-Typing - Text-1		2012-07-16 10:09:00.832000
	Edit pad (rev 150)		Nick	cv396	XVal Session 64	1	XVal Session 64-Typing - Text-1		2012-07-16 10:09:01.195000
	Edit pad (rev 151)		sean	cv372	XVal Session 64	1	XVal Session 64-Typing - Text-1		2012-07-16 10:09:01.330000
	Edit pad (rev 152)		sean	cv372	XVal Session 64	1	XVal Session 64-Typing - Text-1		2012-07-16 10:09:01.831000
	Edit pad (rev 153)		Nick	cv396	XVal Session 64	1	XVal Session 64-Typing - Text-1		2012-07-16 10:09:01.923000
	Edit pad (rev 154)		sean	cv372	XVal Session 64	1	XVal Session 64-Typing - Text-1		2012-07-16 10:09:02.332000
	Edit pad (rev 155)		Nick	cv396	XVal Session 64	1	XVal Session 64-Typing - Text-1		2012-07-16 10:09:02.439000
	Edit pad (rev 156)		sean	cv372	XVal Session 64	1	XVal Session 64-Typing - Text-1		2012-07-16 10:09:02.832000
	Edit pad (rev 157)		Nick	cv396	XVal Session 64	1	XVal Session 64-Typing - Text-1		2012-07-16 10:09:02.944000
	Edit pad (rev 158)		sean	cv372	XVal Session 64	1	XVal Session 64-Typing - Text-1		2012-07-16 10:09:03.332000
	Edit pad (rev 159)		Nick	cv396	XVal Session 64	1	XVal Session 64-Typing - Text-1		2012-07-16 10:09:03.446000
	Edit pad (rev 160)		sean	cv372	XVal Session 64	1	XVal Session 64-Typing - Text-1		2012-07-16 10:09:03.831000
	Edit pad (rev 161)		Nick	cv396	XVal Session 64	1	XVal Session 64-Typing - Text-1		2012-07-16 10:09:03.945000
	Edit pad (rev 162)		Nick	cv396	XVal Session 64	1	XVal Session 64-Typing - Text-1		2012-07-16 10:09:04.446000
	Edit pad (rev 163)		Nick	cv396	XVal Session 64	1	XVal Session 64-Typing - Text-1		2012-07-16 10:09:05.709000
	Edit pad (rev 164)		Nick	cv396	XVal Session 64	1	XVal Session 64-Typing - Text-1		2012-07-16 10:09:06.212000
	Edit pad (rev 165)		sean	cv372	XVal Session 64	1	XVal Session 64-Typing - Text-1		2012-07-16 10:09:06.478000
	Edit pad (rev 166)		Nick	cv396	XVal Session 64	1	XVal Session 64-Typing - Text-1		2012-07-16 10:09:06.712000
	Edit pad (rev 167)		sean	cv372	XVal Session 64	1	XVal Session 64-Typing - Text-1		2012-07-16 10:09:06.991000
	Edit pad (rev 168)		Nick	cv396	XVal Session 64	1	XVal Session 64-Typing - Text-1		2012-07-16 10:09:07.212000
	Edit pad (rev 169)		sean	cv372	XVal Session 64	1	XVal Session 64-Typing - Text-1		2012-07-16 10:09:07.503000
	Edit pad (rev 170)		sean	cv372	XVal Session 64	1	XVal Session 64-Typing - Text-1		2012-07-16 10:09:08.003000
	Edit pad (rev 171)		Nick	cv396	XVal Session 64	1	XVal Session 64-Typing - Text-1		2012-07-16 10:09:08.085000
	Edit pad (rev 172)		Nick	cv396	XVal Session 64	1	XVal Session 64-Typing - Text-1		2012-07-16 10:09:08.589000
	Edit pad (rev 173)		Nick	cv396	XVal Session 64	1	XVal Session 64-Typing - Text-1		2012-07-16 10:09:09.087000
	Edit pad (rev 174)		sean	cv372	XVal Session 64	1	XVal Session 64-Typing - Text-1		2012-07-16 10:09:10.016000
	Edit pad (rev 175)		Nick	cv396	XVal Session 64	1	XVal Session 64-Typing - Text-1		2012-07-16 10:09:10.276000
	Edit pad (rev 176)		sean	cv372	XVal Session 64	1	XVal Session 64-Typing - Text-1		2012-07-16 10:09:10.526000
	Edit pad (rev 177)		Nick	cv396	XVal Session 64	1	XVal Session 64-Typing - Text-1		2012-07-16 10:09:10.778000
	Edit pad (rev 178)		sean	cv372	XVal Session 64	1	XVal Session 64-Typing - Text-1		2012-07-16 10:09:11.029000
	Edit pad (rev 179)		sean	cv372	XVal Session 64	1	XVal Session 64-Typing - Text-1		2012-07-16 10:09:11.534000
	Edit pad (rev 180)		sean	cv372	XVal Session 64	1	XVal Session 64-Typing - Text-1		2012-07-16 10:09:12.035000
	Edit pad (rev 181)		sean	cv372	XVal Session 64	1	XVal Session 64-Typing - Text-1		2012-07-16 10:09:12.534000
	Edit pad (rev 182)		sean	cv372	XVal Session 64	1	XVal Session 64-Typing - Text-1		2012-07-16 10:09:13.034000
	Edit pad (rev 183)		Nick	cv396	XVal Session 64	1	XVal Session 64-Typing - Text-1		2012-07-16 10:09:13.347000
	Edit pad (rev 184)		sean	cv372	XVal Session 64	1	XVal Session 64-Typing - Text-1		2012-07-16 10:09:13.536000
	Edit pad (rev 185)		Nick	cv396	XVal Session 64	1	XVal Session 64-Typing - Text-1		2012-07-16 10:09:13.875000
	Edit pad (rev 186)		sean	cv372	XVal Session 64	1	XVal Session 64-Typing - Text-1		2012-07-16 10:09:14.036000
	Edit pad (rev 187)		Nick	cv396	XVal Session 64	1	XVal Session 64-Typing - Text-1		2012-07-16 10:09:14.383000
	Edit pad (rev 188)		sean	cv372	XVal Session 64	1	XVal Session 64-Typing - Text-1		2012-07-16 10:09:14.534000
	Edit pad (rev 189)		sean	cv372	XVal Session 64	1	XVal Session 64-Typing - Text-1		2012-07-16 10:09:15.036000
	Chat	because we need to accomplish this as a group, not individually.	Capucine	cv402	XVal Session 64	1	XVal Session 64-Typing - Text-1		2012-07-16 10:09:15.299000
	Edit pad (rev 190)		sean	cv372	XVal Session 64	1	XVal Session 64-Typing - Text-1		2012-07-16 10:09:15.656000
	Edit pad (rev 191)		Nick	cv396	XVal Session 64	1	XVal Session 64-Typing - Text-1		2012-07-16 10:09:15.817000
	Edit pad (rev 192)		Nick	cv396	XVal Session 64	1	XVal Session 64-Typing - Text-1		2012-07-16 10:09:16.321000
	Edit pad (rev 193)		sean	cv372	XVal Session 64	1	XVal Session 64-Typing - Text-1		2012-07-16 10:09:16.363000
	Edit pad (rev 194)		Nick	cv396	XVal Session 64	1	XVal Session 64-Typing - Text-1		2012-07-16 10:09:16.821000
	Edit pad (rev 195)		sean	cv372	XVal Session 64	1	XVal Session 64-Typing - Text-1		2012-07-16 10:09:16.861000
	Edit pad (rev 196)		sean	cv372	XVal Session 64	1	XVal Session 64-Typing - Text-1		2012-07-16 10:09:17.363000
	Edit pad (rev 197)		sean	cv372	XVal Session 64	1	XVal Session 64-Typing - Text-1		2012-07-16 10:09:17.863000
	Edit pad (rev 198)		sean	cv372	XVal Session 64	1	XVal Session 64-Typing - Text-1		2012-07-16 10:09:18.363000
	Edit pad (rev 199)		sean	cv372	XVal Session 64	1	XVal Session 64-Typing - Text-1		2012-07-16 10:09:18.863000
	Edit pad (rev 200)		sean	cv372	XVal Session 64	1	XVal Session 64-Typing - Text-1		2012-07-16 10:09:19.363000
	Edit pad (rev 201)		sean	cv372	XVal Session 64	1	XVal Session 64-Typing - Text-1		2012-07-16 10:09:19.864000
	Edit pad (rev 202)		sean	cv372	XVal Session 64	1	XVal Session 64-Typing - Text-1		2012-07-16 10:09:20.363000
	Edit pad (rev 203)		sean	cv372	XVal Session 64	1	XVal Session 64-Typing - Text-1		2012-07-16 10:09:20.863000
	Edit pad (rev 204)		sean	cv372	XVal Session 64	1	XVal Session 64-Typing - Text-1		2012-07-16 10:09:21.368000
	Edit pad (rev 205)		sean	cv372	XVal Session 64	1	XVal Session 64-Typing - Text-1		2012-07-16 10:09:21.868000
	Edit pad (rev 206)		sean	cv372	XVal Session 64	1	XVal Session 64-Typing - Text-1		2012-07-16 10:09:22.367000
	Edit pad (rev 207)		sean	cv372	XVal Session 64	1	XVal Session 64-Typing - Text-1		2012-07-16 10:09:22.869000
	Edit pad (rev 208)		sean	cv372	XVal Session 64	1	XVal Session 64-Typing - Text-1		2012-07-16 10:09:23.377000
	Edit pad (rev 209)		sean	cv372	XVal Session 64	1	XVal Session 64-Typing - Text-1		2012-07-16 10:09:23.878000
	Edit pad (rev 210)		sean	cv372	XVal Session 64	1	XVal Session 64-Typing - Text-1		2012-07-16 10:09:24.384000
	Edit pad (rev 211)		sean	cv372	XVal Session 64	1	XVal Session 64-Typing - Text-1		2012-07-16 10:09:24.895000
	Edit pad (rev 212)		sean	cv372	XVal Session 64	1	XVal Session 64-Typing - Text-1		2012-07-16 10:09:25.394000
	Edit pad (rev 213)		Nick	cv396	XVal Session 64	1	XVal Session 64-Typing - Text-1		2012-07-16 10:09:25.437000
	Edit pad (rev 214)		sean	cv372	XVal Session 64	1	XVal Session 64-Typing - Text-1		2012-07-16 10:09:25.894000
	Edit pad (rev 215)		Nick	cv396	XVal Session 64	1	XVal Session 64-Typing - Text-1		2012-07-16 10:09:25.937000
	Edit pad (rev 216)		Nick	cv396	XVal Session 64	1	XVal Session 64-Typing - Text-1		2012-07-16 10:09:26.462000
	Edit pad (rev 217)		sean	cv372	XVal Session 64	1	XVal Session 64-Typing - Text-1		2012-07-16 10:09:26.768000
	Edit pad (rev 218)		Nick	cv396	XVal Session 64	1	XVal Session 64-Typing - Text-1		2012-07-16 10:09:26.960000
	Edit pad (rev 219)		sean	cv372	XVal Session 64	1	XVal Session 64-Typing - Text-1		2012-07-16 10:09:27.453000
	Edit pad (rev 220)		Nick	cv396	XVal Session 64	1	XVal Session 64-Typing - Text-1		2012-07-16 10:09:27.462000
	Edit pad (rev 221)		sean	cv372	XVal Session 64	1	XVal Session 64-Typing - Text-1		2012-07-16 10:09:27.957000
	Edit pad (rev 222)		Nick	cv396	XVal Session 64	1	XVal Session 64-Typing - Text-1		2012-07-16 10:09:28.428000
	Edit pad (rev 223)		sean	cv372	XVal Session 64	1	XVal Session 64-Typing - Text-1		2012-07-16 10:09:28.456000
	Edit pad (rev 224)		Nick	cv396	XVal Session 64	1	XVal Session 64-Typing - Text-1		2012-07-16 10:09:28.931000
	Edit pad (rev 225)		sean	cv372	XVal Session 64	1	XVal Session 64-Typing - Text-1		2012-07-16 10:09:28.964000
	Edit pad (rev 226)		Nick	cv396	XVal Session 64	1	XVal Session 64-Typing - Text-1		2012-07-16 10:09:29.437000
	Edit pad (rev 227)		sean	cv372	XVal Session 64	1	XVal Session 64-Typing - Text-1		2012-07-16 10:09:29.471000
	Edit pad (rev 228)		Nick	cv396	XVal Session 64	1	XVal Session 64-Typing - Text-1		2012-07-16 10:09:29.946000
	Edit pad (rev 229)		sean	cv372	XVal Session 64	1	XVal Session 64-Typing - Text-1		2012-07-16 10:09:29.973000
	Edit pad (rev 230)		sean	cv372	XVal Session 64	1	XVal Session 64-Typing - Text-1		2012-07-16 10:09:30.472000
	Edit pad (rev 231)		Nick	cv396	XVal Session 64	1	XVal Session 64-Typing - Text-1		2012-07-16 10:09:30.523000
	Edit pad (rev 232)		Nick	cv396	XVal Session 64	1	XVal Session 64-Typing - Text-1		2012-07-16 10:09:31.024000
	Edit pad (rev 233)		Nick	cv396	XVal Session 64	1	XVal Session 64-Typing - Text-1		2012-07-16 10:09:31.524000
	Edit pad (rev 234)		Nick	cv396	XVal Session 64	1	XVal Session 64-Typing - Text-1		2012-07-16 10:09:32.375000
	Edit pad (rev 235)		Nick	cv396	XVal Session 64	1	XVal Session 64-Typing - Text-1		2012-07-16 10:09:32.883000
	Edit pad (rev 236)		sean	cv372	XVal Session 64	1	XVal Session 64-Typing - Text-1		2012-07-16 10:09:33.176000
	Edit pad (rev 237)		Nick	cv396	XVal Session 64	1	XVal Session 64-Typing - Text-1		2012-07-16 10:09:33.754000
	Edit pad (rev 238)		sean	cv372	XVal Session 64	1	XVal Session 64-Typing - Text-1		2012-07-16 10:09:34.111000
	Edit pad (rev 239)		Nick	cv396	XVal Session 64	1	XVal Session 64-Typing - Text-1		2012-07-16 10:09:34.192000
	Edit pad (rev 240)		sean	cv372	XVal Session 64	1	XVal Session 64-Typing - Text-1		2012-07-16 10:09:34.612000
	Edit pad (rev 241)		sean	cv372	XVal Session 64	1	XVal Session 64-Typing - Text-1		2012-07-16 10:09:35.155000
	Edit pad (rev 242)		Nick	cv396	XVal Session 64	1	XVal Session 64-Typing - Text-1		2012-07-16 10:09:35.291000
	Edit pad (rev 243)		sean	cv372	XVal Session 64	1	XVal Session 64-Typing - Text-1		2012-07-16 10:09:35.660000
	Edit pad (rev 244)		Nick	cv396	XVal Session 64	1	XVal Session 64-Typing - Text-1		2012-07-16 10:09:35.788000
	Edit pad (rev 245)		sean	cv372	XVal Session 64	1	XVal Session 64-Typing - Text-1		2012-07-16 10:09:36.165000
	Edit pad (rev 246)		Nick	cv396	XVal Session 64	1	XVal Session 64-Typing - Text-1		2012-07-16 10:09:36.288000
	Edit pad (rev 247)		sean	cv372	XVal Session 64	1	XVal Session 64-Typing - Text-1		2012-07-16 10:09:36.675000
	Edit pad (rev 248)		Nick	cv396	XVal Session 64	1	XVal Session 64-Typing - Text-1		2012-07-16 10:09:36.788000
	Edit pad (rev 249)		sean	cv372	XVal Session 64	1	XVal Session 64-Typing - Text-1		2012-07-16 10:09:37.176000
	Edit pad (rev 250)		sean	cv372	XVal Session 64	1	XVal Session 64-Typing - Text-1		2012-07-16 10:09:37.675000
	Edit pad (rev 251)		sean	cv372	XVal Session 64	1	XVal Session 64-Typing - Text-1		2012-07-16 10:09:38.176000
	Edit pad (rev 252)		sean	cv372	XVal Session 64	1	XVal Session 64-Typing - Text-1		2012-07-16 10:09:38.689000
	Edit pad (rev 253)		sean	cv372	XVal Session 64	1	XVal Session 64-Typing - Text-1		2012-07-16 10:09:39.598000
	Edit pad (rev 254)		sean	cv372	XVal Session 64	1	XVal Session 64-Typing - Text-1		2012-07-16 10:09:40.097000
	Edit pad (rev 255)		sean	cv372	XVal Session 64	1	XVal Session 64-Typing - Text-1		2012-07-16 10:09:40.597000
	Edit pad (rev 256)		sean	cv372	XVal Session 64	1	XVal Session 64-Typing - Text-1		2012-07-16 10:09:41.121000
	Edit pad (rev 257)		Nick	cv396	XVal Session 64	1	XVal Session 64-Typing - Text-1		2012-07-16 10:09:41.420000
	Edit pad (rev 258)		sean	cv372	XVal Session 64	1	XVal Session 64-Typing - Text-1		2012-07-16 10:09:41.596000
	Edit pad (rev 259)		Nick	cv396	XVal Session 64	1	XVal Session 64-Typing - Text-1		2012-07-16 10:09:41.934000
	Edit pad (rev 260)		sean	cv372	XVal Session 64	1	XVal Session 64-Typing - Text-1		2012-07-16 10:09:42.433000
	Edit pad (rev 261)		Nick	cv396	XVal Session 64	1	XVal Session 64-Typing - Text-1		2012-07-16 10:09:42.437000
	Edit pad (rev 262)		Nick	cv396	XVal Session 64	1	XVal Session 64-Typing - Text-1		2012-07-16 10:09:42.946000
	Edit pad (rev 263)		sean	cv372	XVal Session 64	1	XVal Session 64-Typing - Text-1		2012-07-16 10:09:43.125000
	Edit pad (rev 264)		sean	cv372	XVal Session 64	1	XVal Session 64-Typing - Text-1		2012-07-16 10:09:43.628000
	Edit pad (rev 265)		sean	cv372	XVal Session 64	1	XVal Session 64-Typing - Text-1		2012-07-16 10:09:44.128000
	Edit pad (rev 266)		Nick	cv396	XVal Session 64	1	XVal Session 64-Typing - Text-1		2012-07-16 10:09:44.394000
	Edit pad (rev 267)		sean	cv372	XVal Session 64	1	XVal Session 64-Typing - Text-1		2012-07-16 10:09:44.629000
	Edit pad (rev 268)		Nick	cv396	XVal Session 64	1	XVal Session 64-Typing - Text-1		2012-07-16 10:09:44.899000
	Edit pad (rev 269)		sean	cv372	XVal Session 64	1	XVal Session 64-Typing - Text-1		2012-07-16 10:09:45.134000
	Edit pad (rev 270)		Nick	cv396	XVal Session 64	1	XVal Session 64-Typing - Text-1		2012-07-16 10:09:45.400000
	Edit pad (rev 271)		sean	cv372	XVal Session 64	1	XVal Session 64-Typing - Text-1		2012-07-16 10:09:45.644000
	Edit pad (rev 272)		sean	cv372	XVal Session 64	1	XVal Session 64-Typing - Text-1		2012-07-16 10:09:46.145000
	Edit pad (rev 273)		sean	cv372	XVal Session 64	1	XVal Session 64-Typing - Text-1		2012-07-16 10:09:46.644000
	Edit pad (rev 274)		Nick	cv396	XVal Session 64	1	XVal Session 64-Typing - Text-1		2012-07-16 10:09:46.724000
	Edit pad (rev 275)		sean	cv372	XVal Session 64	1	XVal Session 64-Typing - Text-1		2012-07-16 10:09:47.144000
	Edit pad (rev 276)		Nick	cv396	XVal Session 64	1	XVal Session 64-Typing - Text-1		2012-07-16 10:09:47.228000
	Edit pad (rev 277)		sean	cv372	XVal Session 64	1	XVal Session 64-Typing - Text-1		2012-07-16 10:09:47.643000
	Edit pad (rev 278)		sean	cv372	XVal Session 64	1	XVal Session 64-Typing - Text-1		2012-07-16 10:09:48.144000
	Edit pad (rev 279)		sean	cv372	XVal Session 64	1	XVal Session 64-Typing - Text-1		2012-07-16 10:09:48.644000
	Edit pad (rev 280)		Nick	cv396	XVal Session 64	1	XVal Session 64-Typing - Text-1		2012-07-16 10:09:48.681000
	Edit pad (rev 281)		sean	cv372	XVal Session 64	1	XVal Session 64-Typing - Text-1		2012-07-16 10:09:49.144000
	Edit pad (rev 282)		Nick	cv396	XVal Session 64	1	XVal Session 64-Typing - Text-1		2012-07-16 10:09:49.181000
	Edit pad (rev 283)		sean	cv372	XVal Session 64	1	XVal Session 64-Typing - Text-1		2012-07-16 10:09:49.644000
	Edit pad (rev 284)		Nick	cv396	XVal Session 64	1	XVal Session 64-Typing - Text-1		2012-07-16 10:09:49.681000
	Edit pad (rev 285)		sean	cv372	XVal Session 64	1	XVal Session 64-Typing - Text-1		2012-07-16 10:09:50.144000
	Edit pad (rev 286)		Nick	cv396	XVal Session 64	1	XVal Session 64-Typing - Text-1		2012-07-16 10:09:50.180000
	Edit pad (rev 287)		sean	cv372	XVal Session 64	1	XVal Session 64-Typing - Text-1		2012-07-16 10:09:50.652000
	Edit pad (rev 288)		sean	cv372	XVal Session 64	1	XVal Session 64-Typing - Text-1		2012-07-16 10:09:51.151000
	Edit pad (rev 289)		Nick	cv396	XVal Session 64	1	XVal Session 64-Typing - Text-1		2012-07-16 10:09:51.308000
	Edit pad (rev 290)		sean	cv372	XVal Session 64	1	XVal Session 64-Typing - Text-1		2012-07-16 10:09:51.660000
	Edit pad (rev 291)		Nick	cv396	XVal Session 64	1	XVal Session 64-Typing - Text-1		2012-07-16 10:09:51.823000
	Edit pad (rev 292)		sean	cv372	XVal Session 64	1	XVal Session 64-Typing - Text-1		2012-07-16 10:09:52.160000
	Edit pad (rev 293)		Nick	cv396	XVal Session 64	1	XVal Session 64-Typing - Text-1		2012-07-16 10:09:52.337000
	Edit pad (rev 294)		sean	cv372	XVal Session 64	1	XVal Session 64-Typing - Text-1		2012-07-16 10:09:52.658000
	Edit pad (rev 295)		Nick	cv396	XVal Session 64	1	XVal Session 64-Typing - Text-1		2012-07-16 10:09:52.843000
	Edit pad (rev 296)		sean	cv372	XVal Session 64	1	XVal Session 64-Typing - Text-1		2012-07-16 10:09:53.174000
	Edit pad (rev 297)		Nick	cv396	XVal Session 64	1	XVal Session 64-Typing - Text-1		2012-07-16 10:09:53.344000
	Edit pad (rev 298)		sean	cv372	XVal Session 64	1	XVal Session 64-Typing - Text-1		2012-07-16 10:09:53.754000
	Edit pad (rev 299)		Nick	cv396	XVal Session 64	1	XVal Session 64-Typing - Text-1		2012-07-16 10:09:53.851000
	Edit pad (rev 300)		sean	cv372	XVal Session 64	1	XVal Session 64-Typing - Text-1		2012-07-16 10:09:54.255000
	Edit pad (rev 301)		Nick	cv396	XVal Session 64	1	XVal Session 64-Typing - Text-1		2012-07-16 10:09:54.351000
	Edit pad (rev 302)		sean	cv372	XVal Session 64	1	XVal Session 64-Typing - Text-1		2012-07-16 10:09:54.754000
	Edit pad (rev 303)		sean	cv372	XVal Session 64	1	XVal Session 64-Typing - Text-1		2012-07-16 10:09:55.254000
	Edit pad (rev 304)		sean	cv372	XVal Session 64	1	XVal Session 64-Typing - Text-1		2012-07-16 10:09:55.758000
	Edit pad (rev 305)		sean	cv372	XVal Session 64	1	XVal Session 64-Typing - Text-1		2012-07-16 10:09:56.276000
	Edit pad (rev 306)		sean	cv372	XVal Session 64	1	XVal Session 64-Typing - Text-1		2012-07-16 10:09:56.784000
	Edit pad (rev 307)		sean	cv372	XVal Session 64	1	XVal Session 64-Typing - Text-1		2012-07-16 10:09:57.284000
	Edit pad (rev 308)		sean	cv372	XVal Session 64	1	XVal Session 64-Typing - Text-1		2012-07-16 10:09:57.785000
	Edit pad (rev 309)		sean	cv372	XVal Session 64	1	XVal Session 64-Typing - Text-1		2012-07-16 10:09:58.285000
	Edit pad (rev 310)		sean	cv372	XVal Session 64	1	XVal Session 64-Typing - Text-1		2012-07-16 10:09:58.784000
	Edit pad (rev 311)		sean	cv372	XVal Session 64	1	XVal Session 64-Typing - Text-1		2012-07-16 10:09:59.288000
	Edit pad (rev 312)		sean	cv372	XVal Session 64	1	XVal Session 64-Typing - Text-1		2012-07-16 10:09:59.791000
	Edit pad (rev 313)		sean	cv372	XVal Session 64	1	XVal Session 64-Typing - Text-1		2012-07-16 10:10:00.300000
	Edit pad (rev 314)		sean	cv372	XVal Session 64	1	XVal Session 64-Typing - Text-1		2012-07-16 10:10:00.800000
	Edit pad (rev 315)		sean	cv372	XVal Session 64	1	XVal Session 64-Typing - Text-1		2012-07-16 10:10:01.300000
	Edit pad (rev 316)		sean	cv372	XVal Session 64	1	XVal Session 64-Typing - Text-1		2012-07-16 10:10:01.800000
	Edit pad (rev 317)		sean	cv372	XVal Session 64	1	XVal Session 64-Typing - Text-1		2012-07-16 10:10:02.300000
	Edit pad (rev 318)		sean	cv372	XVal Session 64	1	XVal Session 64-Typing - Text-1		2012-07-16 10:10:02.800000
	Edit pad (rev 319)		sean	cv372	XVal Session 64	1	XVal Session 64-Typing - Text-1		2012-07-16 10:10:03.300000
	Edit pad (rev 320)		sean	cv372	XVal Session 64	1	XVal Session 64-Typing - Text-1		2012-07-16 10:10:03.805000
	Edit pad (rev 321)		sean	cv372	XVal Session 64	1	XVal Session 64-Typing - Text-1		2012-07-16 10:10:04.316000
	Edit pad (rev 322)		sean	cv372	XVal Session 64	1	XVal Session 64-Typing - Text-1		2012-07-16 10:10:04.815000
	Edit pad (rev 323)		sean	cv372	XVal Session 64	1	XVal Session 64-Typing - Text-1		2012-07-16 10:10:05.389000
	Edit pad (rev 324)		sean	cv372	XVal Session 64	1	XVal Session 64-Typing - Text-1		2012-07-16 10:10:05.815000
	Edit pad (rev 325)		sean	cv372	XVal Session 64	1	XVal Session 64-Typing - Text-1		2012-07-16 10:10:06.315000
	Edit pad (rev 326)		sean	cv372	XVal Session 64	1	XVal Session 64-Typing - Text-1		2012-07-16 10:10:06.816000
	Edit pad (rev 327)		sean	cv372	XVal Session 64	1	XVal Session 64-Typing - Text-1		2012-07-16 10:10:07.315000
	Edit pad (rev 328)		Nick	cv396	XVal Session 64	1	XVal Session 64-Typing - Text-1		2012-07-16 10:10:07.570000
	Edit pad (rev 329)		sean	cv372	XVal Session 64	1	XVal Session 64-Typing - Text-1		2012-07-16 10:10:07.816000
	Edit pad (rev 330)		Nick	cv396	XVal Session 64	1	XVal Session 64-Typing - Text-1		2012-07-16 10:10:08.072000
	Edit pad (rev 331)		sean	cv372	XVal Session 64	1	XVal Session 64-Typing - Text-1		2012-07-16 10:10:08.316000
	Edit pad (rev 332)		Nick	cv396	XVal Session 64	1	XVal Session 64-Typing - Text-1		2012-07-16 10:10:08.571000
	Edit pad (rev 333)		sean	cv372	XVal Session 64	1	XVal Session 64-Typing - Text-1		2012-07-16 10:10:08.816000
	Edit pad (rev 334)		Nick	cv396	XVal Session 64	1	XVal Session 64-Typing - Text-1		2012-07-16 10:10:09.071000
	Edit pad (rev 335)		Nick	cv396	XVal Session 64	1	XVal Session 64-Typing - Text-1		2012-07-16 10:10:09.587000
	Edit pad (rev 336)		sean	cv372	XVal Session 64	1	XVal Session 64-Typing - Text-1		2012-07-16 10:10:09.678000
	Edit pad (rev 337)		Nick	cv396	XVal Session 64	1	XVal Session 64-Typing - Text-1		2012-07-16 10:10:10.087000
	Edit pad (rev 338)		sean	cv372	XVal Session 64	1	XVal Session 64-Typing - Text-1		2012-07-16 10:10:10.178000
	Edit pad (rev 339)		Nick	cv396	XVal Session 64	1	XVal Session 64-Typing - Text-1		2012-07-16 10:10:10.587000
	Edit pad (rev 340)		sean	cv372	XVal Session 64	1	XVal Session 64-Typing - Text-1		2012-07-16 10:10:10.676000
	Edit pad (rev 341)		Nick	cv396	XVal Session 64	1	XVal Session 64-Typing - Text-1		2012-07-16 10:10:11.087000
	Edit pad (rev 342)		sean	cv372	XVal Session 64	1	XVal Session 64-Typing - Text-1		2012-07-16 10:10:11.180000
	Edit pad (rev 343)		Nick	cv396	XVal Session 64	1	XVal Session 64-Typing - Text-1		2012-07-16 10:10:11.603000
	Edit pad (rev 344)		sean	cv372	XVal Session 64	1	XVal Session 64-Typing - Text-1		2012-07-16 10:10:11.681000
	Edit pad (rev 345)		Nick	cv396	XVal Session 64	1	XVal Session 64-Typing - Text-1		2012-07-16 10:10:12.109000
	Edit pad (rev 346)		sean	cv372	XVal Session 64	1	XVal Session 64-Typing - Text-1		2012-07-16 10:10:12.189000
	Edit pad (rev 347)		Nick	cv396	XVal Session 64	1	XVal Session 64-Typing - Text-1		2012-07-16 10:10:12.609000
	Edit pad (rev 348)		sean	cv372	XVal Session 64	1	XVal Session 64-Typing - Text-1		2012-07-16 10:10:12.691000
	Edit pad (rev 349)		Nick	cv396	XVal Session 64	1	XVal Session 64-Typing - Text-1		2012-07-16 10:10:13.125000
	Edit pad (rev 350)		sean	cv372	XVal Session 64	1	XVal Session 64-Typing - Text-1		2012-07-16 10:10:13.458000
	Edit pad (rev 351)		Nick	cv396	XVal Session 64	1	XVal Session 64-Typing - Text-1		2012-07-16 10:10:13.623000
	Edit pad (rev 352)		sean	cv372	XVal Session 64	1	XVal Session 64-Typing - Text-1		2012-07-16 10:10:13.972000
	Edit pad (rev 353)		Nick	cv396	XVal Session 64	1	XVal Session 64-Typing - Text-1		2012-07-16 10:10:14.138000
	Edit pad (rev 354)		Nick	cv396	XVal Session 64	1	XVal Session 64-Typing - Text-1		2012-07-16 10:10:14.649000
	Edit pad (rev 355)		sean	cv372	XVal Session 64	1	XVal Session 64-Typing - Text-1		2012-07-16 10:10:14.720000
	Edit pad (rev 356)		sean	cv372	XVal Session 64	1	XVal Session 64-Typing - Text-1		2012-07-16 10:10:15.226000
	Edit pad (rev 357)		sean	cv372	XVal Session 64	1	XVal Session 64-Typing - Text-1		2012-07-16 10:10:15.732000
	Edit pad (rev 358)		sean	cv372	XVal Session 64	1	XVal Session 64-Typing - Text-1		2012-07-16 10:10:16.237000
	Edit pad (rev 359)		Nick	cv396	XVal Session 64	1	XVal Session 64-Typing - Text-1		2012-07-16 10:10:16.444000
	Edit pad (rev 360)		sean	cv372	XVal Session 64	1	XVal Session 64-Typing - Text-1		2012-07-16 10:10:16.737000
	Edit pad (rev 361)		sean	cv372	XVal Session 64	1	XVal Session 64-Typing - Text-1		2012-07-16 10:10:17.237000
	Edit pad (rev 362)		Nick	cv396	XVal Session 64	1	XVal Session 64-Typing - Text-1		2012-07-16 10:10:17.330000
	Edit pad (rev 363)		sean	cv372	XVal Session 64	1	XVal Session 64-Typing - Text-1		2012-07-16 10:10:17.744000
	Edit pad (rev 364)		Nick	cv396	XVal Session 64	1	XVal Session 64-Typing - Text-1		2012-07-16 10:10:17.836000
	Edit pad (rev 365)		sean	cv372	XVal Session 64	1	XVal Session 64-Typing - Text-1		2012-07-16 10:10:18.247000
	Edit pad (rev 366)		sean	cv372	XVal Session 64	1	XVal Session 64-Typing - Text-1		2012-07-16 10:10:18.753000
	Edit pad (rev 367)		Nick	cv396	XVal Session 64	1	XVal Session 64-Typing - Text-1		2012-07-16 10:10:19.102000
	Edit pad (rev 368)		sean	cv372	XVal Session 64	1	XVal Session 64-Typing - Text-1		2012-07-16 10:10:19.251000
	Edit pad (rev 369)		Nick	cv396	XVal Session 64	1	XVal Session 64-Typing - Text-1		2012-07-16 10:10:19.607000
	Edit pad (rev 370)		sean	cv372	XVal Session 64	1	XVal Session 64-Typing - Text-1		2012-07-16 10:10:19.752000
	Edit pad (rev 371)		Nick	cv396	XVal Session 64	1	XVal Session 64-Typing - Text-1		2012-07-16 10:10:20.118000
	Edit pad (rev 372)		sean	cv372	XVal Session 64	1	XVal Session 64-Typing - Text-1		2012-07-16 10:10:20.253000
	Edit pad (rev 373)		Nick	cv396	XVal Session 64	1	XVal Session 64-Typing - Text-1		2012-07-16 10:10:20.618000
	Edit pad (rev 374)		sean	cv372	XVal Session 64	1	XVal Session 64-Typing - Text-1		2012-07-16 10:10:20.752000
	Edit pad (rev 375)		sean	cv372	XVal Session 64	1	XVal Session 64-Typing - Text-1		2012-07-16 10:10:21.253000
	Edit pad (rev 376)		sean	cv372	XVal Session 64	1	XVal Session 64-Typing - Text-1		2012-07-16 10:10:21.754000
	Edit pad (rev 377)		Nick	cv396	XVal Session 64	1	XVal Session 64-Typing - Text-1		2012-07-16 10:10:22.158000
	Edit pad (rev 378)		sean	cv372	XVal Session 64	1	XVal Session 64-Typing - Text-1		2012-07-16 10:10:22.252000
	Edit pad (rev 379)		sean	cv372	XVal Session 64	1	XVal Session 64-Typing - Text-1		2012-07-16 10:10:22.753000
	Edit pad (rev 380)		Nick	cv396	XVal Session 64	1	XVal Session 64-Typing - Text-1		2012-07-16 10:10:22.975000
	Edit pad (rev 381)		sean	cv372	XVal Session 64	1	XVal Session 64-Typing - Text-1		2012-07-16 10:10:23.254000
	Edit pad (rev 382)		Nick	cv396	XVal Session 64	1	XVal Session 64-Typing - Text-1		2012-07-16 10:10:23.477000
	Edit pad (rev 383)		sean	cv372	XVal Session 64	1	XVal Session 64-Typing - Text-1		2012-07-16 10:10:23.755000
	Edit pad (rev 384)		Nick	cv396	XVal Session 64	1	XVal Session 64-Typing - Text-1		2012-07-16 10:10:23.977000
	Edit pad (rev 385)		sean	cv372	XVal Session 64	1	XVal Session 64-Typing - Text-1		2012-07-16 10:10:24.255000
	Edit pad (rev 386)		Nick	cv396	XVal Session 64	1	XVal Session 64-Typing - Text-1		2012-07-16 10:10:24.477000
	Edit pad (rev 387)		sean	cv372	XVal Session 64	1	XVal Session 64-Typing - Text-1		2012-07-16 10:10:24.755000
	Edit pad (rev 388)		sean	cv372	XVal Session 64	1	XVal Session 64-Typing - Text-1		2012-07-16 10:10:25.254000
	Edit pad (rev 389)		sean	cv372	XVal Session 64	1	XVal Session 64-Typing - Text-1		2012-07-16 10:10:25.754000
	Edit pad (rev 390)		sean	cv372	XVal Session 64	1	XVal Session 64-Typing - Text-1		2012-07-16 10:10:26.255000
	Edit pad (rev 391)		Nick	cv396	XVal Session 64	1	XVal Session 64-Typing - Text-1		2012-07-16 10:10:26.316000
	Edit pad (rev 392)		sean	cv372	XVal Session 64	1	XVal Session 64-Typing - Text-1		2012-07-16 10:10:26.755000
	Edit pad (rev 393)		sean	cv372	XVal Session 64	1	XVal Session 64-Typing - Text-1		2012-07-16 10:10:27.255000
	Edit pad (rev 394)		sean	cv372	XVal Session 64	1	XVal Session 64-Typing - Text-1		2012-07-16 10:10:27.753000
	Edit pad (rev 395)		sean	cv372	XVal Session 64	1	XVal Session 64-Typing - Text-1		2012-07-16 10:10:28.255000
	Edit pad (rev 396)		sean	cv372	XVal Session 64	1	XVal Session 64-Typing - Text-1		2012-07-16 10:10:28.755000
	Edit pad (rev 397)		sean	cv372	XVal Session 64	1	XVal Session 64-Typing - Text-1		2012-07-16 10:10:29.254000
	Edit pad (rev 398)		sean	cv372	XVal Session 64	1	XVal Session 64-Typing - Text-1		2012-07-16 10:10:29.755000
	Edit pad (rev 399)		sean	cv372	XVal Session 64	1	XVal Session 64-Typing - Text-1		2012-07-16 10:10:30.253000
	Edit pad (rev 400)		sean	cv372	XVal Session 64	1	XVal Session 64-Typing - Text-1		2012-07-16 10:10:30.755000
	Edit pad (rev 401)		sean	cv372	XVal Session 64	1	XVal Session 64-Typing - Text-1		2012-07-16 10:10:31.255000
	Edit pad (rev 402)		Nick	cv396	XVal Session 64	1	XVal Session 64-Typing - Text-1		2012-07-16 10:10:31.520000
	Edit pad (rev 403)		sean	cv372	XVal Session 64	1	XVal Session 64-Typing - Text-1		2012-07-16 10:10:31.755000
	Edit pad (rev 404)		Nick	cv396	XVal Session 64	1	XVal Session 64-Typing - Text-1		2012-07-16 10:10:32.232000
	Edit pad (rev 405)		sean	cv372	XVal Session 64	1	XVal Session 64-Typing - Text-1		2012-07-16 10:10:32.257000
	Edit pad (rev 406)		Nick	cv396	XVal Session 64	1	XVal Session 64-Typing - Text-1		2012-07-16 10:10:32.744000
	Edit pad (rev 407)		sean	cv372	XVal Session 64	1	XVal Session 64-Typing - Text-1		2012-07-16 10:10:32.768000
	Edit pad (rev 408)		Nick	cv396	XVal Session 64	1	XVal Session 64-Typing - Text-1		2012-07-16 10:10:33.243000
	Edit pad (rev 409)		sean	cv372	XVal Session 64	1	XVal Session 64-Typing - Text-1		2012-07-16 10:10:33.268000
	Edit pad (rev 410)		Nick	cv396	XVal Session 64	1	XVal Session 64-Typing - Text-1		2012-07-16 10:10:33.743000
	Edit pad (rev 411)		sean	cv372	XVal Session 64	1	XVal Session 64-Typing - Text-1		2012-07-16 10:10:33.768000
	Edit pad (rev 412)		Nick	cv396	XVal Session 64	1	XVal Session 64-Typing - Text-1		2012-07-16 10:10:34.243000
	Edit pad (rev 413)		sean	cv372	XVal Session 64	1	XVal Session 64-Typing - Text-1		2012-07-16 10:10:34.271000
	Edit pad (rev 414)		sean	cv372	XVal Session 64	1	XVal Session 64-Typing - Text-1		2012-07-16 10:10:34.768000
	Edit pad (rev 415)		sean	cv372	XVal Session 64	1	XVal Session 64-Typing - Text-1		2012-07-16 10:10:35.268000
	Edit pad (rev 416)		sean	cv372	XVal Session 64	1	XVal Session 64-Typing - Text-1		2012-07-16 10:10:35.769000
	Edit pad (rev 417)		Nick	cv396	XVal Session 64	1	XVal Session 64-Typing - Text-1		2012-07-16 10:10:35.904000
	Edit pad (rev 418)		sean	cv372	XVal Session 64	1	XVal Session 64-Typing - Text-1		2012-07-16 10:10:36.269000
	Edit pad (rev 419)		Nick	cv396	XVal Session 64	1	XVal Session 64-Typing - Text-1		2012-07-16 10:10:36.413000
	Edit pad (rev 420)		sean	cv372	XVal Session 64	1	XVal Session 64-Typing - Text-1		2012-07-16 10:10:36.768000
	Edit pad (rev 421)		Nick	cv396	XVal Session 64	1	XVal Session 64-Typing - Text-1		2012-07-16 10:10:36.913000
	Edit pad (rev 422)		sean	cv372	XVal Session 64	1	XVal Session 64-Typing - Text-1		2012-07-16 10:10:37.269000
	Edit pad (rev 423)		Nick	cv396	XVal Session 64	1	XVal Session 64-Typing - Text-1		2012-07-16 10:10:37.413000
	Edit pad (rev 424)		sean	cv372	XVal Session 64	1	XVal Session 64-Typing - Text-1		2012-07-16 10:10:37.769000
	Edit pad (rev 425)		Nick	cv396	XVal Session 64	1	XVal Session 64-Typing - Text-1		2012-07-16 10:10:37.915000
	Edit pad (rev 426)		sean	cv372	XVal Session 64	1	XVal Session 64-Typing - Text-1		2012-07-16 10:10:38.351000
	Edit pad (rev 427)		Nick	cv396	XVal Session 64	1	XVal Session 64-Typing - Text-1		2012-07-16 10:10:38.413000
	Edit pad (rev 428)		sean	cv372	XVal Session 64	1	XVal Session 64-Typing - Text-1		2012-07-16 10:10:38.865000
	Edit pad (rev 429)		Nick	cv396	XVal Session 64	1	XVal Session 64-Typing - Text-1		2012-07-16 10:10:38.913000
	Edit pad (rev 430)		sean	cv372	XVal Session 64	1	XVal Session 64-Typing - Text-1		2012-07-16 10:10:39.378000
	Edit pad (rev 431)		Nick	cv396	XVal Session 64	1	XVal Session 64-Typing - Text-1		2012-07-16 10:10:39.442000
	Edit pad (rev 432)		sean	cv372	XVal Session 64	1	XVal Session 64-Typing - Text-1		2012-07-16 10:10:39.879000
	Edit pad (rev 433)		Nick	cv396	XVal Session 64	1	XVal Session 64-Typing - Text-1		2012-07-16 10:10:39.931000
	Edit pad (rev 434)		sean	cv372	XVal Session 64	1	XVal Session 64-Typing - Text-1		2012-07-16 10:10:40.378000
	Edit pad (rev 435)		Nick	cv396	XVal Session 64	1	XVal Session 64-Typing - Text-1		2012-07-16 10:10:40.429000
	Edit pad (rev 436)		sean	cv372	XVal Session 64	1	XVal Session 64-Typing - Text-1		2012-07-16 10:10:40.887000
	Edit pad (rev 437)		Nick	cv396	XVal Session 64	1	XVal Session 64-Typing - Text-1		2012-07-16 10:10:40.931000
	Edit pad (rev 438)		sean	cv372	XVal Session 64	1	XVal Session 64-Typing - Text-1		2012-07-16 10:10:41.394000
	Edit pad (rev 439)		Nick	cv396	XVal Session 64	1	XVal Session 64-Typing - Text-1		2012-07-16 10:10:41.431000
	Edit pad (rev 440)		sean	cv372	XVal Session 64	1	XVal Session 64-Typing - Text-1		2012-07-16 10:10:41.894000
	Edit pad (rev 441)		sean	cv372	XVal Session 64	1	XVal Session 64-Typing - Text-1		2012-07-16 10:10:42.394000
	Edit pad (rev 442)		Nick	cv396	XVal Session 64	1	XVal Session 64-Typing - Text-1		2012-07-16 10:10:42.792000
	Edit pad (rev 443)		sean	cv372	XVal Session 64	1	XVal Session 64-Typing - Text-1		2012-07-16 10:10:42.894000
	Edit pad (rev 444)		sean	cv372	XVal Session 64	1	XVal Session 64-Typing - Text-1		2012-07-16 10:10:43.410000
	Edit pad (rev 445)		Nick	cv396	XVal Session 64	1	XVal Session 64-Typing - Text-1		2012-07-16 10:10:43.846000
	Edit pad (rev 446)		sean	cv372	XVal Session 64	1	XVal Session 64-Typing - Text-1		2012-07-16 10:10:43.916000
	Edit pad (rev 447)		Nick	cv396	XVal Session 64	1	XVal Session 64-Typing - Text-1		2012-07-16 10:10:44.353000
	Edit pad (rev 448)		sean	cv372	XVal Session 64	1	XVal Session 64-Typing - Text-1		2012-07-16 10:10:44.423000
	Edit pad (rev 449)		sean	cv372	XVal Session 64	1	XVal Session 64-Typing - Text-1		2012-07-16 10:10:44.935000
	Edit pad (rev 450)		Nick	cv396	XVal Session 64	1	XVal Session 64-Typing - Text-1		2012-07-16 10:10:44.959000
	Edit pad (rev 451)		sean	cv372	XVal Session 64	1	XVal Session 64-Typing - Text-1		2012-07-16 10:10:45.440000
	Edit pad (rev 452)		Nick	cv396	XVal Session 64	1	XVal Session 64-Typing - Text-1		2012-07-16 10:10:45.940000
	Edit pad (rev 453)		sean	cv372	XVal Session 64	1	XVal Session 64-Typing - Text-1		2012-07-16 10:10:45.942000
	Edit pad (rev 454)		sean	cv372	XVal Session 64	1	XVal Session 64-Typing - Text-1		2012-07-16 10:10:46.441000
	Edit pad (rev 455)		Nick	cv396	XVal Session 64	1	XVal Session 64-Typing - Text-1		2012-07-16 10:10:46.447000
	Edit pad (rev 456)		sean	cv372	XVal Session 64	1	XVal Session 64-Typing - Text-1		2012-07-16 10:10:46.941000
	Edit pad (rev 457)		Nick	cv396	XVal Session 64	1	XVal Session 64-Typing - Text-1		2012-07-16 10:10:46.946000
	Edit pad (rev 458)		sean	cv372	XVal Session 64	1	XVal Session 64-Typing - Text-1		2012-07-16 10:10:47.439000
	Edit pad (rev 459)		Nick	cv396	XVal Session 64	1	XVal Session 64-Typing - Text-1		2012-07-16 10:10:47.446000
	Edit pad (rev 460)		sean	cv372	XVal Session 64	1	XVal Session 64-Typing - Text-1		2012-07-16 10:10:47.941000
	Edit pad (rev 461)		sean	cv372	XVal Session 64	1	XVal Session 64-Typing - Text-1		2012-07-16 10:10:48.440000
	Edit pad (rev 462)		Nick	cv396	XVal Session 64	1	XVal Session 64-Typing - Text-1		2012-07-16 10:10:48.826000
	Edit pad (rev 463)		sean	cv372	XVal Session 64	1	XVal Session 64-Typing - Text-1		2012-07-16 10:10:48.939000
	Edit pad (rev 464)		Nick	cv396	XVal Session 64	1	XVal Session 64-Typing - Text-1		2012-07-16 10:10:49.337000
	Edit pad (rev 465)		sean	cv372	XVal Session 64	1	XVal Session 64-Typing - Text-1		2012-07-16 10:10:49.439000
	Edit pad (rev 466)		Nick	cv396	XVal Session 64	1	XVal Session 64-Typing - Text-1		2012-07-16 10:10:49.837000
	Edit pad (rev 467)		sean	cv372	XVal Session 64	1	XVal Session 64-Typing - Text-1		2012-07-16 10:10:49.939000
	Edit pad (rev 468)		Nick	cv396	XVal Session 64	1	XVal Session 64-Typing - Text-1		2012-07-16 10:10:50.492000
	Edit pad (rev 469)		Nick	cv396	XVal Session 64	1	XVal Session 64-Typing - Text-1		2012-07-16 10:10:50.992000
	Edit pad (rev 470)		Nick	cv396	XVal Session 64	1	XVal Session 64-Typing - Text-1		2012-07-16 10:10:51.493000
	Edit pad (rev 471)		sean	cv372	XVal Session 64	1	XVal Session 64-Typing - Text-1		2012-07-16 10:10:51.776000
	Edit pad (rev 472)		sean	cv372	XVal Session 64	1	XVal Session 64-Typing - Text-1		2012-07-16 10:10:52.299000
	Edit pad (rev 473)		Nick	cv396	XVal Session 64	1	XVal Session 64-Typing - Text-1		2012-07-16 10:10:52.673000
	Edit pad (rev 474)		sean	cv372	XVal Session 64	1	XVal Session 64-Typing - Text-1		2012-07-16 10:10:52.798000
	Edit pad (rev 475)		Nick	cv396	XVal Session 64	1	XVal Session 64-Typing - Text-1		2012-07-16 10:10:53.171000
	Edit pad (rev 476)		sean	cv372	XVal Session 64	1	XVal Session 64-Typing - Text-1		2012-07-16 10:10:53.361000
	Edit pad (rev 477)		Nick	cv396	XVal Session 64	1	XVal Session 64-Typing - Text-1		2012-07-16 10:10:53.680000
	Edit pad (rev 478)		sean	cv372	XVal Session 64	1	XVal Session 64-Typing - Text-1		2012-07-16 10:10:53.860000
	Edit pad (rev 479)		Nick	cv396	XVal Session 64	1	XVal Session 64-Typing - Text-1		2012-07-16 10:10:54.179000
	Edit pad (rev 480)		sean	cv372	XVal Session 64	1	XVal Session 64-Typing - Text-1		2012-07-16 10:10:54.554000
	Edit pad (rev 481)		Nick	cv396	XVal Session 64	1	XVal Session 64-Typing - Text-1		2012-07-16 10:10:54.679000
	Edit pad (rev 482)		sean	cv372	XVal Session 64	1	XVal Session 64-Typing - Text-1		2012-07-16 10:10:55.065000
	Edit pad (rev 483)		sean	cv372	XVal Session 64	1	XVal Session 64-Typing - Text-1		2012-07-16 10:10:55.907000
	Edit pad (rev 484)		sean	cv372	XVal Session 64	1	XVal Session 64-Typing - Text-1		2012-07-16 10:10:56.409000
	Edit pad (rev 485)		sean	cv372	XVal Session 64	1	XVal Session 64-Typing - Text-1		2012-07-16 10:10:56.910000
	Edit pad (rev 486)		sean	cv372	XVal Session 64	1	XVal Session 64-Typing - Text-1		2012-07-16 10:10:57.409000
	Edit pad (rev 487)		Nick	cv396	XVal Session 64	1	XVal Session 64-Typing - Text-1		2012-07-16 10:10:57.738000
	Edit pad (rev 488)		sean	cv372	XVal Session 64	1	XVal Session 64-Typing - Text-1		2012-07-16 10:10:57.907000
	Edit pad (rev 489)		Nick	cv396	XVal Session 64	1	XVal Session 64-Typing - Text-1		2012-07-16 10:10:58.244000
	Edit pad (rev 490)		sean	cv372	XVal Session 64	1	XVal Session 64-Typing - Text-1		2012-07-16 10:10:58.409000
	Edit pad (rev 491)		Nick	cv396	XVal Session 64	1	XVal Session 64-Typing - Text-1		2012-07-16 10:10:58.756000
	Edit pad (rev 492)		sean	cv372	XVal Session 64	1	XVal Session 64-Typing - Text-1		2012-07-16 10:10:58.907000
	Edit pad (rev 493)		Nick	cv396	XVal Session 64	1	XVal Session 64-Typing - Text-1		2012-07-16 10:10:59.264000
	Edit pad (rev 494)		sean	cv372	XVal Session 64	1	XVal Session 64-Typing - Text-1		2012-07-16 10:10:59.407000
	Edit pad (rev 495)		Nick	cv396	XVal Session 64	1	XVal Session 64-Typing - Text-1		2012-07-16 10:10:59.774000
	Edit pad (rev 496)		sean	cv372	XVal Session 64	1	XVal Session 64-Typing - Text-1		2012-07-16 10:10:59.908000
	Edit pad (rev 497)		Nick	cv396	XVal Session 64	1	XVal Session 64-Typing - Text-1		2012-07-16 10:11:00.274000
	Edit pad (rev 498)		sean	cv372	XVal Session 64	1	XVal Session 64-Typing - Text-1		2012-07-16 10:11:00.410000
	Edit pad (rev 499)		Nick	cv396	XVal Session 64	1	XVal Session 64-Typing - Text-1		2012-07-16 10:11:00.774000
	Edit pad (rev 500)		sean	cv372	XVal Session 64	1	XVal Session 64-Typing - Text-1		2012-07-16 10:11:00.908000
	Edit pad (rev 501)		sean	cv372	XVal Session 64	1	XVal Session 64-Typing - Text-1		2012-07-16 10:11:01.410000
	Edit pad (rev 502)		sean	cv372	XVal Session 64	1	XVal Session 64-Typing - Text-1		2012-07-16 10:11:01.908000
	Edit pad (rev 503)		sean	cv372	XVal Session 64	1	XVal Session 64-Typing - Text-1		2012-07-16 10:11:02.409000
	Edit pad (rev 504)		sean	cv372	XVal Session 64	1	XVal Session 64-Typing - Text-1		2012-07-16 10:11:02.912000
	Edit pad (rev 505)		sean	cv372	XVal Session 64	1	XVal Session 64-Typing - Text-1		2012-07-16 10:11:03.411000
	Edit pad (rev 506)		sean	cv372	XVal Session 64	1	XVal Session 64-Typing - Text-1		2012-07-16 10:11:03.911000
	Edit pad (rev 507)		sean	cv372	XVal Session 64	1	XVal Session 64-Typing - Text-1		2012-07-16 10:11:04.411000
	Edit pad (rev 508)		sean	cv372	XVal Session 64	1	XVal Session 64-Typing - Text-1		2012-07-16 10:11:04.911000
	Edit pad (rev 509)		sean	cv372	XVal Session 64	1	XVal Session 64-Typing - Text-1		2012-07-16 10:11:05.411000
	Edit pad (rev 510)		sean	cv372	XVal Session 64	1	XVal Session 64-Typing - Text-1		2012-07-16 10:11:05.915000
	Edit pad (rev 511)		sean	cv372	XVal Session 64	1	XVal Session 64-Typing - Text-1		2012-07-16 10:11:06.425000
	Edit pad (rev 512)		sean	cv372	XVal Session 64	1	XVal Session 64-Typing - Text-1		2012-07-16 10:11:06.923000
	Edit pad (rev 513)		sean	cv372	XVal Session 64	1	XVal Session 64-Typing - Text-1		2012-07-16 10:11:07.449000
	Edit pad (rev 514)		sean	cv372	XVal Session 64	1	XVal Session 64-Typing - Text-1		2012-07-16 10:11:08.122000
	Edit pad (rev 515)		sean	cv372	XVal Session 64	1	XVal Session 64-Typing - Text-1		2012-07-16 10:11:08.628000
	Edit pad (rev 516)		sean	cv372	XVal Session 64	1	XVal Session 64-Typing - Text-1		2012-07-16 10:11:09.128000
	Edit pad (rev 517)		sean	cv372	XVal Session 64	1	XVal Session 64-Typing - Text-1		2012-07-16 10:11:09.690000
	Edit pad (rev 518)		sean	cv372	XVal Session 64	1	XVal Session 64-Typing - Text-1		2012-07-16 10:11:10.189000
	Edit pad (rev 519)		sean	cv372	XVal Session 64	1	XVal Session 64-Typing - Text-1		2012-07-16 10:11:10.696000
	Edit pad (rev 520)		sean	cv372	XVal Session 64	1	XVal Session 64-Typing - Text-1		2012-07-16 10:11:11.189000
	Edit pad (rev 521)		sean	cv372	XVal Session 64	1	XVal Session 64-Typing - Text-1		2012-07-16 10:11:11.690000
	Edit pad (rev 522)		sean	cv372	XVal Session 64	1	XVal Session 64-Typing - Text-1		2012-07-16 10:11:12.189000
	Edit pad (rev 523)		sean	cv372	XVal Session 64	1	XVal Session 64-Typing - Text-1		2012-07-16 10:11:12.694000
	Edit pad (rev 524)		sean	cv372	XVal Session 64	1	XVal Session 64-Typing - Text-1		2012-07-16 10:11:13.195000
	Edit pad (rev 525)		sean	cv372	XVal Session 64	1	XVal Session 64-Typing - Text-1		2012-07-16 10:11:13.704000
	Edit pad (rev 526)		sean	cv372	XVal Session 64	1	XVal Session 64-Typing - Text-1		2012-07-16 10:11:14.206000
	Edit pad (rev 527)		sean	cv372	XVal Session 64	1	XVal Session 64-Typing - Text-1		2012-07-16 10:11:14.706000
	Edit pad (rev 528)		sean	cv372	XVal Session 64	1	XVal Session 64-Typing - Text-1		2012-07-16 10:11:15.213000
	Edit pad (rev 529)		sean	cv372	XVal Session 64	1	XVal Session 64-Typing - Text-1		2012-07-16 10:11:15.719000
	Edit pad (rev 530)		sean	cv372	XVal Session 64	1	XVal Session 64-Typing - Text-1		2012-07-16 10:11:16.222000
	Edit pad (rev 531)		sean	cv372	XVal Session 64	1	XVal Session 64-Typing - Text-1		2012-07-16 10:11:16.722000
	Edit pad (rev 532)		sean	cv372	XVal Session 64	1	XVal Session 64-Typing - Text-1		2012-07-16 10:11:17.222000
	Edit pad (rev 533)		sean	cv372	XVal Session 64	1	XVal Session 64-Typing - Text-1		2012-07-16 10:11:17.807000
	Edit pad (rev 534)		sean	cv372	XVal Session 64	1	XVal Session 64-Typing - Text-1		2012-07-16 10:11:18.982000
	Edit pad (rev 535)		sean	cv372	XVal Session 64	1	XVal Session 64-Typing - Text-1		2012-07-16 10:11:20.181000
	Edit pad (rev 536)		sean	cv372	XVal Session 64	1	XVal Session 64-Typing - Text-1		2012-07-16 10:11:20.690000
	Edit pad (rev 537)		sean	cv372	XVal Session 64	1	XVal Session 64-Typing - Text-1		2012-07-16 10:11:21.190000
	Edit pad (rev 538)		sean	cv372	XVal Session 64	1	XVal Session 64-Typing - Text-1		2012-07-16 10:11:21.743000
	Edit pad (rev 539)		sean	cv372	XVal Session 64	1	XVal Session 64-Typing - Text-1		2012-07-16 10:11:22.190000
	Edit pad (rev 540)		sean	cv372	XVal Session 64	1	XVal Session 64-Typing - Text-1		2012-07-16 10:11:22.697000
	Edit pad (rev 541)		sean	cv372	XVal Session 64	1	XVal Session 64-Typing - Text-1		2012-07-16 10:11:24.404000
	Edit pad (rev 542)		sean	cv372	XVal Session 64	1	XVal Session 64-Typing - Text-1		2012-07-16 10:11:25.206000
	Edit pad (rev 543)		sean	cv372	XVal Session 64	1	XVal Session 64-Typing - Text-1		2012-07-16 10:11:25.706000
	Edit pad (rev 544)		sean	cv372	XVal Session 64	1	XVal Session 64-Typing - Text-1		2012-07-16 10:11:26.208000
	Edit pad (rev 545)		sean	cv372	XVal Session 64	1	XVal Session 64-Typing - Text-1		2012-07-16 10:11:26.706000
	Edit pad (rev 546)		sean	cv372	XVal Session 64	1	XVal Session 64-Typing - Text-1		2012-07-16 10:11:27.206000
	Edit pad (rev 547)		sean	cv372	XVal Session 64	1	XVal Session 64-Typing - Text-1		2012-07-16 10:11:27.705000
	Edit pad (rev 548)		sean	cv372	XVal Session 64	1	XVal Session 64-Typing - Text-1		2012-07-16 10:11:28.206000
	Edit pad (rev 549)		sean	cv372	XVal Session 64	1	XVal Session 64-Typing - Text-1		2012-07-16 10:11:28.706000
	Edit pad (rev 550)		sean	cv372	XVal Session 64	1	XVal Session 64-Typing - Text-1		2012-07-16 10:11:29.206000
	Edit pad (rev 551)		sean	cv372	XVal Session 64	1	XVal Session 64-Typing - Text-1		2012-07-16 10:11:29.706000
	Edit pad (rev 552)		sean	cv372	XVal Session 64	1	XVal Session 64-Typing - Text-1		2012-07-16 10:11:30.206000
	Edit pad (rev 553)		sean	cv372	XVal Session 64	1	XVal Session 64-Typing - Text-1		2012-07-16 10:11:30.798000
	Edit pad (rev 554)		sean	cv372	XVal Session 64	1	XVal Session 64-Typing - Text-1		2012-07-16 10:11:31.300000
	Edit pad (rev 555)		sean	cv372	XVal Session 64	1	XVal Session 64-Typing - Text-1		2012-07-16 10:11:31.799000
	Edit pad (rev 556)		sean	cv372	XVal Session 64	1	XVal Session 64-Typing - Text-1		2012-07-16 10:11:32.610000
	Edit pad (rev 557)		sean	cv372	XVal Session 64	1	XVal Session 64-Typing - Text-1		2012-07-16 10:11:33.113000
	Edit pad (rev 558)		sean	cv372	XVal Session 64	1	XVal Session 64-Typing - Text-1		2012-07-16 10:11:33.613000
	Edit pad (rev 559)		sean	cv372	XVal Session 64	1	XVal Session 64-Typing - Text-1		2012-07-16 10:11:38.065000
	Edit pad (rev 560)		sean	cv372	XVal Session 64	1	XVal Session 64-Typing - Text-1		2012-07-16 10:11:40.004000
	Edit pad (rev 561)		sean	cv372	XVal Session 64	1	XVal Session 64-Typing - Text-1		2012-07-16 10:11:41.972000
	Edit pad (rev 562)		sean	cv372	XVal Session 64	1	XVal Session 64-Typing - Text-1		2012-07-16 10:11:43.401000
	Edit pad (rev 563)		sean	cv372	XVal Session 64	1	XVal Session 64-Typing - Text-1		2012-07-16 10:11:43.909000
	Edit pad (rev 564)		sean	cv372	XVal Session 64	1	XVal Session 64-Typing - Text-1		2012-07-16 10:11:44.410000
	Edit pad (rev 565)		sean	cv372	XVal Session 64	1	XVal Session 64-Typing - Text-1		2012-07-16 10:11:44.909000
	Edit pad (rev 566)		sean	cv372	XVal Session 64	1	XVal Session 64-Typing - Text-1		2012-07-16 10:11:45.415000
	Edit pad (rev 567)		sean	cv372	XVal Session 64	1	XVal Session 64-Typing - Text-1		2012-07-16 10:11:45.925000
	Edit pad (rev 568)		sean	cv372	XVal Session 64	1	XVal Session 64-Typing - Text-1		2012-07-16 10:11:46.426000
	Edit pad (rev 569)		sean	cv372	XVal Session 64	1	XVal Session 64-Typing - Text-1		2012-07-16 10:11:46.931000
	Edit pad (rev 570)		sean	cv372	XVal Session 64	1	XVal Session 64-Typing - Text-1		2012-07-16 10:11:47.498000
	Chat	Hey folks, per the instructions on the lefthand side, at the moment, we are losing points because we are repeating text	Capucine	cv402	XVal Session 64	1	XVal Session 64-Typing - Text-1		2012-07-16 10:11:48.535000
	Edit pad (rev 571)		sean	cv372	XVal Session 64	1	XVal Session 64-Typing - Text-1		2012-07-16 10:11:50.957000
	Edit pad (rev 572)		sean	cv372	XVal Session 64	1	XVal Session 64-Typing - Text-1		2012-07-16 10:11:51.456000
	Edit pad (rev 573)		sean	cv372	XVal Session 64	1	XVal Session 64-Typing - Text-1		2012-07-16 10:11:51.956000
	Edit pad (rev 574)		sean	cv372	XVal Session 64	1	XVal Session 64-Typing - Text-1		2012-07-16 10:11:52.455000
	Edit pad (rev 575)		sean	cv372	XVal Session 64	1	XVal Session 64-Typing - Text-1		2012-07-16 10:11:52.956000
	Edit pad (rev 576)		sean	cv372	XVal Session 64	1	XVal Session 64-Typing - Text-1		2012-07-16 10:11:53.459000
	Edit pad (rev 577)		sean	cv372	XVal Session 64	1	XVal Session 64-Typing - Text-1		2012-07-16 10:11:53.957000
	Edit pad (rev 578)		sean	cv372	XVal Session 64	1	XVal Session 64-Typing - Text-1		2012-07-16 10:11:54.456000
	Edit pad (rev 579)		sean	cv372	XVal Session 64	1	XVal Session 64-Typing - Text-1		2012-07-16 10:11:55.222000
	Edit pad (rev 580)		sean	cv372	XVal Session 64	1	XVal Session 64-Typing - Text-1		2012-07-16 10:11:55.861000
	Edit pad (rev 581)		sean	cv372	XVal Session 64	1	XVal Session 64-Typing - Text-1		2012-07-16 10:11:56.362000
	Edit pad (rev 582)		sean	cv372	XVal Session 64	1	XVal Session 64-Typing - Text-1		2012-07-16 10:11:56.862000
	Edit pad (rev 583)		sean	cv372	XVal Session 64	1	XVal Session 64-Typing - Text-1		2012-07-16 10:11:57.361000
	Edit pad (rev 584)		sean	cv372	XVal Session 64	1	XVal Session 64-Typing - Text-1		2012-07-16 10:11:57.862000
	Edit pad (rev 585)		sean	cv372	XVal Session 64	1	XVal Session 64-Typing - Text-1		2012-07-16 10:11:58.363000
	Edit pad (rev 586)		sean	cv372	XVal Session 64	1	XVal Session 64-Typing - Text-1		2012-07-16 10:11:58.862000
	Edit pad (rev 587)		sean	cv372	XVal Session 64	1	XVal Session 64-Typing - Text-1		2012-07-16 10:11:59.362000
	Edit pad (rev 588)		sean	cv372	XVal Session 64	1	XVal Session 64-Typing - Text-1		2012-07-16 10:11:59.864000
	Edit pad (rev 589)		sean	cv372	XVal Session 64	1	XVal Session 64-Typing - Text-1		2012-07-16 10:12:00.408000
	Edit pad (rev 590)		sean	cv372	XVal Session 64	1	XVal Session 64-Typing - Text-1		2012-07-16 10:12:05.344000
	Edit pad (rev 591)		sean	cv372	XVal Session 64	1	XVal Session 64-Typing - Text-1		2012-07-16 10:12:06.074000
	Edit pad (rev 592)		sean	cv372	XVal Session 64	1	XVal Session 64-Typing - Text-1		2012-07-16 10:12:07.094000
	Edit pad (rev 593)		sean	cv372	XVal Session 64	1	XVal Session 64-Typing - Text-1		2012-07-16 10:12:07.596000
	Edit pad (rev 594)		sean	cv372	XVal Session 64	1	XVal Session 64-Typing - Text-1		2012-07-16 10:12:08.096000
	Edit pad (rev 595)		sean	cv372	XVal Session 64	1	XVal Session 64-Typing - Text-1		2012-07-16 10:12:09.106000
	Edit pad (rev 596)		sean	cv372	XVal Session 64	1	XVal Session 64-Typing - Text-1		2012-07-16 10:12:09.612000
	Edit pad (rev 597)		sean	cv372	XVal Session 64	1	XVal Session 64-Typing - Text-1		2012-07-16 10:12:10.290000
	Edit pad (rev 598)		sean	cv372	XVal Session 64	1	XVal Session 64-Typing - Text-1		2012-07-16 10:12:10.799000
	Edit pad (rev 599)		sean	cv372	XVal Session 64	1	XVal Session 64-Typing - Text-1		2012-07-16 10:12:11.299000
	Edit pad (rev 600)		sean	cv372	XVal Session 64	1	XVal Session 64-Typing - Text-1		2012-07-16 10:12:11.799000
	Edit pad (rev 601)		sean	cv372	XVal Session 64	1	XVal Session 64-Typing - Text-1		2012-07-16 10:12:12.299000
	Edit pad (rev 602)		sean	cv372	XVal Session 64	1	XVal Session 64-Typing - Text-1		2012-07-16 10:12:12.799000
	Edit pad (rev 603)		sean	cv372	XVal Session 64	1	XVal Session 64-Typing - Text-1		2012-07-16 10:12:13.298000
	Edit pad (rev 604)		sean	cv372	XVal Session 64	1	XVal Session 64-Typing - Text-1		2012-07-16 10:12:13.799000
	Edit pad (rev 605)		sean	cv372	XVal Session 64	1	XVal Session 64-Typing - Text-1		2012-07-16 10:12:14.299000
	Edit pad (rev 606)		sean	cv372	XVal Session 64	1	XVal Session 64-Typing - Text-1		2012-07-16 10:12:14.803000
	Edit pad (rev 607)		sean	cv372	XVal Session 64	1	XVal Session 64-Typing - Text-1		2012-07-16 10:12:15.315000
	Edit pad (rev 608)		sean	cv372	XVal Session 64	1	XVal Session 64-Typing - Text-1		2012-07-16 10:12:15.813000
	Edit pad (rev 609)		sean	cv372	XVal Session 64	1	XVal Session 64-Typing - Text-1		2012-07-16 10:12:16.365000
	Edit pad (rev 610)		sean	cv372	XVal Session 64	1	XVal Session 64-Typing - Text-1		2012-07-16 10:12:16.831000
	Edit pad (rev 611)		sean	cv372	XVal Session 64	1	XVal Session 64-Typing - Text-1		2012-07-16 10:12:17.412000
	Edit pad (rev 612)		sean	cv372	XVal Session 64	1	XVal Session 64-Typing - Text-1		2012-07-16 10:12:17.845000
	Edit pad (rev 613)		sean	cv372	XVal Session 64	1	XVal Session 64-Typing - Text-1		2012-07-16 10:12:18.347000
	Edit pad (rev 614)		sean	cv372	XVal Session 64	1	XVal Session 64-Typing - Text-1		2012-07-16 10:12:18.847000
	Edit pad (rev 615)		sean	cv372	XVal Session 64	1	XVal Session 64-Typing - Text-1		2012-07-16 10:12:19.346000
	Edit pad (rev 616)		sean	cv372	XVal Session 64	1	XVal Session 64-Typing - Text-1		2012-07-16 10:12:19.846000
	Edit pad (rev 617)		sean	cv372	XVal Session 64	1	XVal Session 64-Typing - Text-1		2012-07-16 10:12:20.347000
	Edit pad (rev 618)		sean	cv372	XVal Session 64	1	XVal Session 64-Typing - Text-1		2012-07-16 10:12:20.847000
	Edit pad (rev 619)		sean	cv372	XVal Session 64	1	XVal Session 64-Typing - Text-1		2012-07-16 10:12:21.347000
	Edit pad (rev 620)		sean	cv372	XVal Session 64	1	XVal Session 64-Typing - Text-1		2012-07-16 10:12:21.866000
	Edit pad (rev 621)		sean	cv372	XVal Session 64	1	XVal Session 64-Typing - Text-1		2012-07-16 10:12:22.512000
	Edit pad (rev 622)		sean	cv372	XVal Session 64	1	XVal Session 64-Typing - Text-1		2012-07-16 10:12:23.017000
	Edit pad (rev 623)		sean	cv372	XVal Session 64	1	XVal Session 64-Typing - Text-1		2012-07-16 10:12:23.519000
	Edit pad (rev 624)		sean	cv372	XVal Session 64	1	XVal Session 64-Typing - Text-1		2012-07-16 10:12:24.017000
	Edit pad (rev 625)		sean	cv372	XVal Session 64	1	XVal Session 64-Typing - Text-1		2012-07-16 10:12:24.519000
	Edit pad (rev 626)		sean	cv372	XVal Session 64	1	XVal Session 64-Typing - Text-1		2012-07-16 10:12:25.219000
	Edit pad (rev 627)		sean	cv372	XVal Session 64	1	XVal Session 64-Typing - Text-1		2012-07-16 10:12:26.008000
	Edit pad (rev 628)		sean	cv372	XVal Session 64	1	XVal Session 64-Typing - Text-1		2012-07-16 10:12:26.507000
	Edit pad (rev 629)		sean	cv372	XVal Session 64	1	XVal Session 64-Typing - Text-1		2012-07-16 10:12:28.458000
	Edit pad (rev 630)		sean	cv372	XVal Session 64	1	XVal Session 64-Typing - Text-1		2012-07-16 10:12:29.581000
	Edit pad (rev 631)		sean	cv372	XVal Session 64	1	XVal Session 64-Typing - Text-1		2012-07-16 10:12:30.089000
	Edit pad (rev 632)		sean	cv372	XVal Session 64	1	XVal Session 64-Typing - Text-1		2012-07-16 10:12:30.596000
	Edit pad (rev 633)		sean	cv372	XVal Session 64	1	XVal Session 64-Typing - Text-1		2012-07-16 10:12:31.096000
	Edit pad (rev 634)		sean	cv372	XVal Session 64	1	XVal Session 64-Typing - Text-1		2012-07-16 10:12:31.817000
	Edit pad (rev 635)		sean	cv372	XVal Session 64	1	XVal Session 64-Typing - Text-1		2012-07-16 10:12:32.331000
	Edit pad (rev 636)		sean	cv372	XVal Session 64	1	XVal Session 64-Typing - Text-1		2012-07-16 10:12:32.831000
	Edit pad (rev 637)		sean	cv372	XVal Session 64	1	XVal Session 64-Typing - Text-1		2012-07-16 10:12:33.654000
	Edit pad (rev 638)		sean	cv372	XVal Session 64	1	XVal Session 64-Typing - Text-1		2012-07-16 10:12:34.159000
	Edit pad (rev 639)		sean	cv372	XVal Session 64	1	XVal Session 64-Typing - Text-1		2012-07-16 10:12:34.662000
	Edit pad (rev 640)		sean	cv372	XVal Session 64	1	XVal Session 64-Typing - Text-1		2012-07-16 10:12:35.174000
	Edit pad (rev 641)		sean	cv372	XVal Session 64	1	XVal Session 64-Typing - Text-1		2012-07-16 10:12:35.679000
	Edit pad (rev 642)		sean	cv372	XVal Session 64	1	XVal Session 64-Typing - Text-1		2012-07-16 10:12:36.189000
	Edit pad (rev 643)		sean	cv372	XVal Session 64	1	XVal Session 64-Typing - Text-1		2012-07-16 10:12:36.691000
	Edit pad (rev 644)		sean	cv372	XVal Session 64	1	XVal Session 64-Typing - Text-1		2012-07-16 10:12:37.190000
	Edit pad (rev 645)		sean	cv372	XVal Session 64	1	XVal Session 64-Typing - Text-1		2012-07-16 10:12:37.695000
	Edit pad (rev 646)		sean	cv372	XVal Session 64	1	XVal Session 64-Typing - Text-1		2012-07-16 10:12:38.205000
	Edit pad (rev 647)		sean	cv372	XVal Session 64	1	XVal Session 64-Typing - Text-1		2012-07-16 10:12:38.705000
	Edit pad (rev 648)		sean	cv372	XVal Session 64	1	XVal Session 64-Typing - Text-1		2012-07-16 10:12:39.205000
	Edit pad (rev 649)		sean	cv372	XVal Session 64	1	XVal Session 64-Typing - Text-1		2012-07-16 10:12:39.705000
	Edit pad (rev 650)		sean	cv372	XVal Session 64	1	XVal Session 64-Typing - Text-1		2012-07-16 10:12:40.206000
	Edit pad (rev 651)		sean	cv372	XVal Session 64	1	XVal Session 64-Typing - Text-1		2012-07-16 10:12:40.706000
	Edit pad (rev 652)		sean	cv372	XVal Session 64	1	XVal Session 64-Typing - Text-1		2012-07-16 10:12:41.206000
	Edit pad (rev 653)		sean	cv372	XVal Session 64	1	XVal Session 64-Typing - Text-1		2012-07-16 10:12:41.706000
	Edit pad (rev 654)		sean	cv372	XVal Session 64	1	XVal Session 64-Typing - Text-1		2012-07-16 10:12:42.206000
	Edit pad (rev 655)		sean	cv372	XVal Session 64	1	XVal Session 64-Typing - Text-1		2012-07-16 10:12:42.707000
	Edit pad (rev 656)		sean	cv372	XVal Session 64	1	XVal Session 64-Typing - Text-1		2012-07-16 10:12:43.206000
	Edit pad (rev 657)		sean	cv372	XVal Session 64	1	XVal Session 64-Typing - Text-1		2012-07-16 10:12:43.706000
	Edit pad (rev 658)		Capucine	cv402	XVal Session 64	1	XVal Session 64-Typing - Text-1		2012-07-16 10:12:43.882000
	Edit pad (rev 659)		sean	cv372	XVal Session 64	1	XVal Session 64-Typing - Text-1		2012-07-16 10:12:44.206000
	Edit pad (rev 660)		sean	cv372	XVal Session 64	1	XVal Session 64-Typing - Text-1		2012-07-16 10:12:45.537000
	Edit pad (rev 661)		sean	cv372	XVal Session 64	1	XVal Session 64-Typing - Text-1		2012-07-16 10:12:46.049000
	Chat	Tiridates I was King of Armenia beginning in AD 53 and the founder of the Artaxciad Dynasty. The dates of his birth and death are unknown.t	Bob	cv404	XVal Session 64	1	XVal Session 64-Typing - Text-1		2012-07-16 10:12:46.345000
	Edit pad (rev 662)		sean	cv372	XVal Session 64	1	XVal Session 64-Typing - Text-1		2012-07-16 10:12:46.549000
	Chat		Bob	cv404	XVal Session 64	1	XVal Session 64-Typing - Text-1		2012-07-16 10:12:46.619000
	Edit pad (rev 663)		sean	cv372	XVal Session 64	1	XVal Session 64-Typing - Text-1		2012-07-16 10:12:47.074000
	Edit pad (rev 664)		sean	cv372	XVal Session 64	1	XVal Session 64-Typing - Text-1		2012-07-16 10:12:47.581000
	Edit pad (rev 665)		sean	cv372	XVal Session 64	1	XVal Session 64-Typing - Text-1		2012-07-16 10:12:48.081000
	Edit pad (rev 666)		sean	cv372	XVal Session 64	1	XVal Session 64-Typing - Text-1		2012-07-16 10:12:48.582000
	Edit pad (rev 667)		sean	cv372	XVal Session 64	1	XVal Session 64-Typing - Text-1		2012-07-16 10:12:49.081000
	Chat	so what should i do I'll type out the last paragraph	Nick	cv396	XVal Session 64	1	XVal Session 64-Typing - Text-1		2012-07-16 10:12:54.141000
	Edit pad (rev 668)		sean	cv372	XVal Session 64	1	XVal Session 64-Typing - Text-1		2012-07-16 10:12:58.158000
	Edit pad (rev 669)		sean	cv372	XVal Session 64	1	XVal Session 64-Typing - Text-1		2012-07-16 10:12:58.940000
	Edit pad (rev 670)		sean	cv372	XVal Session 64	1	XVal Session 64-Typing - Text-1		2012-07-16 10:12:59.642000
	Edit pad (rev 671)		sean	cv372	XVal Session 64	1	XVal Session 64-Typing - Text-1		2012-07-16 10:13:00.142000
	Edit pad (rev 672)		sean	cv372	XVal Session 64	1	XVal Session 64-Typing - Text-1		2012-07-16 10:13:00.649000
	Edit pad (rev 673)		sean	cv372	XVal Session 64	1	XVal Session 64-Typing - Text-1		2012-07-16 10:13:01.159000
	Edit pad (rev 674)		sean	cv372	XVal Session 64	1	XVal Session 64-Typing - Text-1		2012-07-16 10:13:01.659000
	Edit pad (rev 675)		sean	cv372	XVal Session 64	1	XVal Session 64-Typing - Text-1		2012-07-16 10:13:02.158000
	Edit pad (rev 676)		sean	cv372	XVal Session 64	1	XVal Session 64-Typing - Text-1		2012-07-16 10:13:02.659000
	Edit pad (rev 677)		sean	cv372	XVal Session 64	1	XVal Session 64-Typing - Text-1		2012-07-16 10:13:03.159000
	Edit pad (rev 678)		sean	cv372	XVal Session 64	1	XVal Session 64-Typing - Text-1		2012-07-16 10:13:03.659000
	Edit pad (rev 679)		sean	cv372	XVal Session 64	1	XVal Session 64-Typing - Text-1		2012-07-16 10:13:04.161000
	Edit pad (rev 680)		sean	cv372	XVal Session 64	1	XVal Session 64-Typing - Text-1		2012-07-16 10:13:04.659000
	Edit pad (rev 681)		sean	cv372	XVal Session 64	1	XVal Session 64-Typing - Text-1		2012-07-16 10:13:05.157000
	Edit pad (rev 682)		sean	cv372	XVal Session 64	1	XVal Session 64-Typing - Text-1		2012-07-16 10:13:05.658000
	Edit pad (rev 683)		sean	cv372	XVal Session 64	1	XVal Session 64-Typing - Text-1		2012-07-16 10:13:06.158000
	Edit pad (rev 684)		sean	cv372	XVal Session 64	1	XVal Session 64-Typing - Text-1		2012-07-16 10:13:06.658000
	Edit pad (rev 685)		sean	cv372	XVal Session 64	1	XVal Session 64-Typing - Text-1		2012-07-16 10:13:07.158000
	Edit pad (rev 686)		sean	cv372	XVal Session 64	1	XVal Session 64-Typing - Text-1		2012-07-16 10:13:07.658000
	Edit pad (rev 687)		sean	cv372	XVal Session 64	1	XVal Session 64-Typing - Text-1		2012-07-16 10:13:08.158000
	Edit pad (rev 688)		sean	cv372	XVal Session 64	1	XVal Session 64-Typing - Text-1		2012-07-16 10:13:08.658000
	Edit pad (rev 689)		sean	cv372	XVal Session 64	1	XVal Session 64-Typing - Text-1		2012-07-16 10:13:09.246000
	Edit pad (rev 690)		sean	cv372	XVal Session 64	1	XVal Session 64-Typing - Text-1		2012-07-16 10:13:09.751000
	Edit pad (rev 691)		sean	cv372	XVal Session 64	1	XVal Session 64-Typing - Text-1		2012-07-16 10:13:10.252000
	Edit pad (rev 692)		sean	cv372	XVal Session 64	1	XVal Session 64-Typing - Text-1		2012-07-16 10:13:10.758000
	Edit pad (rev 693)		sean	cv372	XVal Session 64	1	XVal Session 64-Typing - Text-1		2012-07-16 10:13:11.268000
	Edit pad (rev 694)		Nick	cv396	XVal Session 64	1	XVal Session 64-Typing - Text-1		2012-07-16 10:13:11.433000
	Edit pad (rev 695)		sean	cv372	XVal Session 64	1	XVal Session 64-Typing - Text-1		2012-07-16 10:13:11.768000
	Edit pad (rev 696)		Nick	cv396	XVal Session 64	1	XVal Session 64-Typing - Text-1		2012-07-16 10:13:11.946000
	Edit pad (rev 697)		sean	cv372	XVal Session 64	1	XVal Session 64-Typing - Text-1		2012-07-16 10:13:12.268000
	Edit pad (rev 698)		Nick	cv396	XVal Session 64	1	XVal Session 64-Typing - Text-1		2012-07-16 10:13:12.466000
	Edit pad (rev 699)		Nick	cv396	XVal Session 64	1	XVal Session 64-Typing - Text-1		2012-07-16 10:13:18.113000
	Edit pad (rev 700)		Nick	cv396	XVal Session 64	1	XVal Session 64-Typing - Text-1		2012-07-16 10:13:19.176000
	Edit pad (rev 701)		Nick	cv396	XVal Session 64	1	XVal Session 64-Typing - Text-1		2012-07-16 10:13:19.680000
	Edit pad (rev 702)		Nick	cv396	XVal Session 64	1	XVal Session 64-Typing - Text-1		2012-07-16 10:13:20.180000
	Edit pad (rev 703)		Nick	cv396	XVal Session 64	1	XVal Session 64-Typing - Text-1		2012-07-16 10:13:20.680000
	Edit pad (rev 704)		Nick	cv396	XVal Session 64	1	XVal Session 64-Typing - Text-1		2012-07-16 10:13:21.227000
	Edit pad (rev 705)		Nick	cv396	XVal Session 64	1	XVal Session 64-Typing - Text-1		2012-07-16 10:13:21.697000
	Edit pad (rev 706)		Nick	cv396	XVal Session 64	1	XVal Session 64-Typing - Text-1		2012-07-16 10:13:22.196000
	Edit pad (rev 707)		Nick	cv396	XVal Session 64	1	XVal Session 64-Typing - Text-1		2012-07-16 10:13:23.191000
	Edit pad (rev 708)		Nick	cv396	XVal Session 64	1	XVal Session 64-Typing - Text-1		2012-07-16 10:13:23.698000
	Edit pad (rev 709)		Nick	cv396	XVal Session 64	1	XVal Session 64-Typing - Text-1		2012-07-16 10:13:24.196000
	Edit pad (rev 710)		Nick	cv396	XVal Session 64	1	XVal Session 64-Typing - Text-1		2012-07-16 10:13:24.696000
	Edit pad (rev 711)		Nick	cv396	XVal Session 64	1	XVal Session 64-Typing - Text-1		2012-07-16 10:13:27.627000
	Edit pad (rev 712)		Nick	cv396	XVal Session 64	1	XVal Session 64-Typing - Text-1		2012-07-16 10:13:28.420000
	Edit pad (rev 713)		Nick	cv396	XVal Session 64	1	XVal Session 64-Typing - Text-1		2012-07-16 10:13:28.922000
	Edit pad (rev 714)		Nick	cv396	XVal Session 64	1	XVal Session 64-Typing - Text-1		2012-07-16 10:13:29.431000
	Edit pad (rev 715)		Nick	cv396	XVal Session 64	1	XVal Session 64-Typing - Text-1		2012-07-16 10:13:32.174000
	Edit pad (rev 716)		Nick	cv396	XVal Session 64	1	XVal Session 64-Typing - Text-1		2012-07-16 10:13:32.759000
	Edit pad (rev 717)		Nick	cv396	XVal Session 64	1	XVal Session 64-Typing - Text-1		2012-07-16 10:13:33.259000
	Edit pad (rev 718)		Nick	cv396	XVal Session 64	1	XVal Session 64-Typing - Text-1		2012-07-16 10:13:33.757000
	Edit pad (rev 719)		Nick	cv396	XVal Session 64	1	XVal Session 64-Typing - Text-1		2012-07-16 10:13:34.258000
	Edit pad (rev 720)		Nick	cv396	XVal Session 64	1	XVal Session 64-Typing - Text-1		2012-07-16 10:13:34.853000
	Edit pad (rev 721)		Nick	cv396	XVal Session 64	1	XVal Session 64-Typing - Text-1		2012-07-16 10:13:35.352000
	Edit pad (rev 722)		Nick	cv396	XVal Session 64	1	XVal Session 64-Typing - Text-1		2012-07-16 10:13:35.852000
	Edit pad (rev 723)		Nick	cv396	XVal Session 64	1	XVal Session 64-Typing - Text-1		2012-07-16 10:13:36.352000
	Edit pad (rev 724)		Nick	cv396	XVal Session 64	1	XVal Session 64-Typing - Text-1		2012-07-16 10:13:38.501000
	Edit pad (rev 725)		Nick	cv396	XVal Session 64	1	XVal Session 64-Typing - Text-1		2012-07-16 10:13:39.140000
	Edit pad (rev 726)		Nick	cv396	XVal Session 64	1	XVal Session 64-Typing - Text-1		2012-07-16 10:13:39.649000
	Edit pad (rev 727)		Nick	cv396	XVal Session 64	1	XVal Session 64-Typing - Text-1		2012-07-16 10:13:40.148000
	Edit pad (rev 728)		Nick	cv396	XVal Session 64	1	XVal Session 64-Typing - Text-1		2012-07-16 10:13:40.666000
	Edit pad (rev 729)		Nick	cv396	XVal Session 64	1	XVal Session 64-Typing - Text-1		2012-07-16 10:13:41.166000
	Edit pad (rev 730)		Nick	cv396	XVal Session 64	1	XVal Session 64-Typing - Text-1		2012-07-16 10:13:41.667000
	Edit pad (rev 731)		Nick	cv396	XVal Session 64	1	XVal Session 64-Typing - Text-1		2012-07-16 10:13:42.174000
	Edit pad (rev 732)		Nick	cv396	XVal Session 64	1	XVal Session 64-Typing - Text-1		2012-07-16 10:13:42.731000
	Edit pad (rev 733)		Nick	cv396	XVal Session 64	1	XVal Session 64-Typing - Text-1		2012-07-16 10:13:44.022000
	Edit pad (rev 734)		Nick	cv396	XVal Session 64	1	XVal Session 64-Typing - Text-1		2012-07-16 10:13:44.528000
	Edit pad (rev 735)		Nick	cv396	XVal Session 64	1	XVal Session 64-Typing - Text-1		2012-07-16 10:13:45.027000
	Edit pad (rev 736)		Nick	cv396	XVal Session 64	1	XVal Session 64-Typing - Text-1		2012-07-16 10:13:45.816000
	Edit pad (rev 737)		Nick	cv396	XVal Session 64	1	XVal Session 64-Typing - Text-1		2012-07-16 10:13:46.433000
	Edit pad (rev 738)		Nick	cv396	XVal Session 64	1	XVal Session 64-Typing - Text-1		2012-07-16 10:13:47.299000
	Edit pad (rev 739)		Nick	cv396	XVal Session 64	1	XVal Session 64-Typing - Text-1		2012-07-16 10:13:48.074000
	Edit pad (rev 740)		Nick	cv396	XVal Session 64	1	XVal Session 64-Typing - Text-1		2012-07-16 10:13:48.856000
	Chat	I think you're on the right track. It's probably best for each of us to take a particular paragraph.	Capucine	cv402	XVal Session 64	1	XVal Session 64-Typing - Text-1		2012-07-16 10:13:49.199000
	Edit pad (rev 741)		Nick	cv396	XVal Session 64	1	XVal Session 64-Typing - Text-1		2012-07-16 10:13:50.679000
	Edit pad (rev 742)		Nick	cv396	XVal Session 64	1	XVal Session 64-Typing - Text-1		2012-07-16 10:13:51.181000
	Edit pad (rev 743)		Nick	cv396	XVal Session 64	1	XVal Session 64-Typing - Text-1		2012-07-16 10:13:51.681000
	Edit pad (rev 744)		Nick	cv396	XVal Session 64	1	XVal Session 64-Typing - Text-1		2012-07-16 10:13:59.457000
	Edit pad (rev 745)		Nick	cv396	XVal Session 64	1	XVal Session 64-Typing - Text-1		2012-07-16 10:13:59.889000
	Edit pad (rev 746)		Nick	cv396	XVal Session 64	1	XVal Session 64-Typing - Text-1		2012-07-16 10:14:00.391000
	Edit pad (rev 747)		Nick	cv396	XVal Session 64	1	XVal Session 64-Typing - Text-1		2012-07-16 10:14:01.694000
	Edit pad (rev 748)		Nick	cv396	XVal Session 64	1	XVal Session 64-Typing - Text-1		2012-07-16 10:14:02.370000
	Edit pad (rev 749)		Nick	cv396	XVal Session 64	1	XVal Session 64-Typing - Text-1		2012-07-16 10:14:03.126000
	Edit pad (rev 750)		Nick	cv396	XVal Session 64	1	XVal Session 64-Typing - Text-1		2012-07-16 10:14:06.652000
	Edit pad (rev 751)		Nick	cv396	XVal Session 64	1	XVal Session 64-Typing - Text-1		2012-07-16 10:14:07.199000
	Edit pad (rev 752)		Nick	cv396	XVal Session 64	1	XVal Session 64-Typing - Text-1		2012-07-16 10:14:08.708000
	Edit pad (rev 753)		Nick	cv396	XVal Session 64	1	XVal Session 64-Typing - Text-1		2012-07-16 10:14:09.488000
	Edit pad (rev 754)		Nick	cv396	XVal Session 64	1	XVal Session 64-Typing - Text-1		2012-07-16 10:14:09.993000
	Edit pad (rev 755)		Nick	cv396	XVal Session 64	1	XVal Session 64-Typing - Text-1		2012-07-16 10:14:10.493000
	Edit pad (rev 756)		Nick	cv396	XVal Session 64	1	XVal Session 64-Typing - Text-1		2012-07-16 10:14:11.411000
	Edit pad (rev 757)		Nick	cv396	XVal Session 64	1	XVal Session 64-Typing - Text-1		2012-07-16 10:14:12.664000
	Edit pad (rev 758)		Nick	cv396	XVal Session 64	1	XVal Session 64-Typing - Text-1		2012-07-16 10:14:13.604000
	Edit pad (rev 759)		Nick	cv396	XVal Session 64	1	XVal Session 64-Typing - Text-1		2012-07-16 10:14:14.117000
	Edit pad (rev 760)		Nick	cv396	XVal Session 64	1	XVal Session 64-Typing - Text-1		2012-07-16 10:14:16.846000
	Edit pad (rev 761)		Nick	cv396	XVal Session 64	1	XVal Session 64-Typing - Text-1		2012-07-16 10:14:17.352000
	Edit pad (rev 762)		Nick	cv396	XVal Session 64	1	XVal Session 64-Typing - Text-1		2012-07-16 10:14:20.115000
	Edit pad (rev 763)		Nick	cv396	XVal Session 64	1	XVal Session 64-Typing - Text-1		2012-07-16 10:14:20.618000
	Edit pad (rev 764)		Nick	cv396	XVal Session 64	1	XVal Session 64-Typing - Text-1		2012-07-16 10:14:21.119000
	Edit pad (rev 765)		Nick	cv396	XVal Session 64	1	XVal Session 64-Typing - Text-1		2012-07-16 10:14:21.618000
	Edit pad (rev 766)		Nick	cv396	XVal Session 64	1	XVal Session 64-Typing - Text-1		2012-07-16 10:14:22.208000
	Edit pad (rev 767)		Nick	cv396	XVal Session 64	1	XVal Session 64-Typing - Text-1		2012-07-16 10:14:22.716000
	Edit pad (rev 768)		Nick	cv396	XVal Session 64	1	XVal Session 64-Typing - Text-1		2012-07-16 10:14:23.226000
	Edit pad (rev 769)		Nick	cv396	XVal Session 64	1	XVal Session 64-Typing - Text-1		2012-07-16 10:14:24.206000
	Edit pad (rev 770)		Nick	cv396	XVal Session 64	1	XVal Session 64-Typing - Text-1		2012-07-16 10:14:24.878000
	Edit pad (rev 771)		Nick	cv396	XVal Session 64	1	XVal Session 64-Typing - Text-1		2012-07-16 10:14:25.384000
	Edit pad (rev 772)		Nick	cv396	XVal Session 64	1	XVal Session 64-Typing - Text-1		2012-07-16 10:14:26.133000
	Edit pad (rev 773)		Nick	cv396	XVal Session 64	1	XVal Session 64-Typing - Text-1		2012-07-16 10:14:26.634000
	Edit pad (rev 774)		Nick	cv396	XVal Session 64	1	XVal Session 64-Typing - Text-1		2012-07-16 10:14:27.134000
	Edit pad (rev 775)		Nick	cv396	XVal Session 64	1	XVal Session 64-Typing - Text-1		2012-07-16 10:14:27.634000
	Edit pad (rev 776)		Nick	cv396	XVal Session 64	1	XVal Session 64-Typing - Text-1		2012-07-16 10:14:28.134000
	Edit pad (rev 777)		Nick	cv396	XVal Session 64	1	XVal Session 64-Typing - Text-1		2012-07-16 10:14:28.634000
35239	Load Instructions			cv299	XVal Session 64	1	XVal Session 64-Typing - Numbers-1	192.54.222.3	2012-07-16 10:14:29
35240	Load Instructions			cv298	XVal Session 64	1	XVal Session 64-Typing - Numbers-1	192.54.222.11	2012-07-16 10:14:29
35241	Load Instructions			cv297	XVal Session 64	1	XVal Session 64-Typing - Numbers-1	18.111.54.125	2012-07-16 10:14:29
35242	Load Instructions			cv300	XVal Session 64	1	XVal Session 64-Typing - Numbers-1	18.111.54.166	2012-07-16 10:14:29
35251	Load Workspace			cv299	XVal Session 64	1	XVal Session 64-Typing - Numbers-1	192.54.222.3	2012-07-16 10:14:59
35252	Load Workspace			cv298	XVal Session 64	1	XVal Session 64-Typing - Numbers-1	192.54.222.11	2012-07-16 10:14:59
35253	Load Workspace			cv297	XVal Session 64	1	XVal Session 64-Typing - Numbers-1	18.111.54.125	2012-07-16 10:14:59
35254	Load Workspace			cv300	XVal Session 64	1	XVal Session 64-Typing - Numbers-1	18.111.54.166	2012-07-16 10:14:59
	Chat	Ok, it seems like in this task, we should have a proofreader for each typer	Capucine	cv402	XVal Session 64	1	XVal Session 64-Typing - Numbers-1		2012-07-16 10:15:16.648000
	Chat	I'll start from the bottom	Nick	cv396	XVal Session 64	1	XVal Session 64-Typing - Numbers-1		2012-07-16 10:15:17.565000
	Edit pad (rev 0)		Nick	cv396	XVal Session 64	1	XVal Session 64-Typing - Numbers-1		2012-07-16 10:15:23.710000
	Edit pad (rev 1)		Nick	cv396	XVal Session 64	1	XVal Session 64-Typing - Numbers-1		2012-07-16 10:15:24.218000
	Edit pad (rev 2)		Nick	cv396	XVal Session 64	1	XVal Session 64-Typing - Numbers-1		2012-07-16 10:15:24.728000
	Edit pad (rev 3)		Nick	cv396	XVal Session 64	1	XVal Session 64-Typing - Numbers-1		2012-07-16 10:15:25.229000
	Edit pad (rev 4)		Nick	cv396	XVal Session 64	1	XVal Session 64-Typing - Numbers-1		2012-07-16 10:15:25.729000
	Edit pad (rev 5)		Nick	cv396	XVal Session 64	1	XVal Session 64-Typing - Numbers-1		2012-07-16 10:15:26.511000
	Edit pad (rev 6)		Nick	cv396	XVal Session 64	1	XVal Session 64-Typing - Numbers-1		2012-07-16 10:15:27.258000
	Edit pad (rev 7)		Nick	cv396	XVal Session 64	1	XVal Session 64-Typing - Numbers-1		2012-07-16 10:15:29.400000
	Edit pad (rev 8)		Nick	cv396	XVal Session 64	1	XVal Session 64-Typing - Numbers-1		2012-07-16 10:15:29.900000
	Edit pad (rev 9)		Nick	cv396	XVal Session 64	1	XVal Session 64-Typing - Numbers-1		2012-07-16 10:15:30.537000
	Edit pad (rev 10)		Nick	cv396	XVal Session 64	1	XVal Session 64-Typing - Numbers-1		2012-07-16 10:15:31.063000
	Edit pad (rev 11)		Nick	cv396	XVal Session 64	1	XVal Session 64-Typing - Numbers-1		2012-07-16 10:15:33.520000
	Chat	b/c the instructions said it is not important to finishj	Capucine	cv402	XVal Session 64	1	XVal Session 64-Typing - Numbers-1		2012-07-16 10:15:33.945000
	Edit pad (rev 12)		Nick	cv396	XVal Session 64	1	XVal Session 64-Typing - Numbers-1		2012-07-16 10:15:34.743000
	Edit pad (rev 13)		Nick	cv396	XVal Session 64	1	XVal Session 64-Typing - Numbers-1		2012-07-16 10:15:36.236000
	Edit pad (rev 14)		Nick	cv396	XVal Session 64	1	XVal Session 64-Typing - Numbers-1		2012-07-16 10:15:37.039000
	Edit pad (rev 15)		Nick	cv396	XVal Session 64	1	XVal Session 64-Typing - Numbers-1		2012-07-16 10:15:37.540000
	Edit pad (rev 16)		Nick	cv396	XVal Session 64	1	XVal Session 64-Typing - Numbers-1		2012-07-16 10:15:38.040000
	Edit pad (rev 17)		Nick	cv396	XVal Session 64	1	XVal Session 64-Typing - Numbers-1		2012-07-16 10:15:38.546000
	Edit pad (rev 18)		Nick	cv396	XVal Session 64	1	XVal Session 64-Typing - Numbers-1		2012-07-16 10:15:39.270000
	Edit pad (rev 19)		Nick	cv396	XVal Session 64	1	XVal Session 64-Typing - Numbers-1		2012-07-16 10:15:40.798000
	Chat	instead we are penalized for missing parts	Capucine	cv402	XVal Session 64	1	XVal Session 64-Typing - Numbers-1		2012-07-16 10:15:41.471000
	Edit pad (rev 20)		Nick	cv396	XVal Session 64	1	XVal Session 64-Typing - Numbers-1		2012-07-16 10:15:41.735000
	Edit pad (rev 21)		Nick	cv396	XVal Session 64	1	XVal Session 64-Typing - Numbers-1		2012-07-16 10:15:42.372000
	Edit pad (rev 22)		Nick	cv396	XVal Session 64	1	XVal Session 64-Typing - Numbers-1		2012-07-16 10:15:42.884000
	Edit pad (rev 23)		Nick	cv396	XVal Session 64	1	XVal Session 64-Typing - Numbers-1		2012-07-16 10:15:51.519000
	Edit pad (rev 24)		Nick	cv396	XVal Session 64	1	XVal Session 64-Typing - Numbers-1		2012-07-16 10:15:52.022000
	Edit pad (rev 25)		Nick	cv396	XVal Session 64	1	XVal Session 64-Typing - Numbers-1		2012-07-16 10:15:52.531000
	Edit pad (rev 26)		Nick	cv396	XVal Session 64	1	XVal Session 64-Typing - Numbers-1		2012-07-16 10:15:53.040000
	Chat	8415 82453 6500 891 38063 9027 150 2561 188 0263 56912 5729 965	Bob	cv404	XVal Session 64	1	XVal Session 64-Typing - Numbers-1		2012-07-16 10:15:58.477000
	Chat	I'll start from the 2nd page.	sean	cv372	XVal Session 64	1	XVal Session 64-Typing - Numbers-1		2012-07-16 10:16:01.924000
	Chat	ok I'll do the thrid string	Nick	cv396	XVal Session 64	1	XVal Session 64-Typing - Numbers-1		2012-07-16 10:16:08.173000
	Edit pad (rev 27)		sean	cv372	XVal Session 64	1	XVal Session 64-Typing - Numbers-1		2012-07-16 10:16:19.559000
	Edit pad (rev 28)		sean	cv372	XVal Session 64	1	XVal Session 64-Typing - Numbers-1		2012-07-16 10:16:20.064000
	Edit pad (rev 29)		sean	cv372	XVal Session 64	1	XVal Session 64-Typing - Numbers-1		2012-07-16 10:16:21.378000
	Edit pad (rev 30)		sean	cv372	XVal Session 64	1	XVal Session 64-Typing - Numbers-1		2012-07-16 10:16:21.877000
	Edit pad (rev 31)		sean	cv372	XVal Session 64	1	XVal Session 64-Typing - Numbers-1		2012-07-16 10:16:22.392000
	Edit pad (rev 32)		sean	cv372	XVal Session 64	1	XVal Session 64-Typing - Numbers-1		2012-07-16 10:16:22.893000
	Edit pad (rev 33)		sean	cv372	XVal Session 64	1	XVal Session 64-Typing - Numbers-1		2012-07-16 10:16:24.055000
	Chat	Alright, i'll take the first string	Capucine	cv402	XVal Session 64	1	XVal Session 64-Typing - Numbers-1		2012-07-16 10:16:24.473000
	Edit pad (rev 34)		sean	cv372	XVal Session 64	1	XVal Session 64-Typing - Numbers-1		2012-07-16 10:16:26.318000
	Edit pad (rev 35)		sean	cv372	XVal Session 64	1	XVal Session 64-Typing - Numbers-1		2012-07-16 10:16:26.821000
	Edit pad (rev 36)		sean	cv372	XVal Session 64	1	XVal Session 64-Typing - Numbers-1		2012-07-16 10:16:27.740000
	Edit pad (rev 37)		sean	cv372	XVal Session 64	1	XVal Session 64-Typing - Numbers-1		2012-07-16 10:16:28.252000
	Edit pad (rev 38)		sean	cv372	XVal Session 64	1	XVal Session 64-Typing - Numbers-1		2012-07-16 10:16:28.816000
	Edit pad (rev 39)		sean	cv372	XVal Session 64	1	XVal Session 64-Typing - Numbers-1		2012-07-16 10:16:29.979000
	Edit pad (rev 40)		sean	cv372	XVal Session 64	1	XVal Session 64-Typing - Numbers-1		2012-07-16 10:16:30.486000
	Edit pad (rev 41)		Capucine	cv402	XVal Session 64	1	XVal Session 64-Typing - Numbers-1		2012-07-16 10:16:30.816000
	Edit pad (rev 42)		sean	cv372	XVal Session 64	1	XVal Session 64-Typing - Numbers-1		2012-07-16 10:16:31.771000
	Edit pad (rev 43)		sean	cv372	XVal Session 64	1	XVal Session 64-Typing - Numbers-1		2012-07-16 10:16:32.671000
	Edit pad (rev 44)		sean	cv372	XVal Session 64	1	XVal Session 64-Typing - Numbers-1		2012-07-16 10:16:33.174000
	Edit pad (rev 45)		Capucine	cv402	XVal Session 64	1	XVal Session 64-Typing - Numbers-1		2012-07-16 10:16:33.703000
	Edit pad (rev 46)		sean	cv372	XVal Session 64	1	XVal Session 64-Typing - Numbers-1		2012-07-16 10:16:33.757000
	Edit pad (rev 47)		Capucine	cv402	XVal Session 64	1	XVal Session 64-Typing - Numbers-1		2012-07-16 10:16:34.202000
	Edit pad (rev 48)		sean	cv372	XVal Session 64	1	XVal Session 64-Typing - Numbers-1		2012-07-16 10:16:34.640000
	Edit pad (rev 49)		Capucine	cv402	XVal Session 64	1	XVal Session 64-Typing - Numbers-1		2012-07-16 10:16:34.716000
	Edit pad (rev 50)		sean	cv372	XVal Session 64	1	XVal Session 64-Typing - Numbers-1		2012-07-16 10:16:35.143000
	Edit pad (rev 51)		Capucine	cv402	XVal Session 64	1	XVal Session 64-Typing - Numbers-1		2012-07-16 10:16:35.214000
	Edit pad (rev 52)		sean	cv372	XVal Session 64	1	XVal Session 64-Typing - Numbers-1		2012-07-16 10:16:35.722000
	Edit pad (rev 53)		Capucine	cv402	XVal Session 64	1	XVal Session 64-Typing - Numbers-1		2012-07-16 10:16:36.345000
	Edit pad (rev 54)		sean	cv372	XVal Session 64	1	XVal Session 64-Typing - Numbers-1		2012-07-16 10:16:36.564000
	Edit pad (rev 55)		Capucine	cv402	XVal Session 64	1	XVal Session 64-Typing - Numbers-1		2012-07-16 10:16:36.856000
	Edit pad (rev 56)		sean	cv372	XVal Session 64	1	XVal Session 64-Typing - Numbers-1		2012-07-16 10:16:37.176000
	Edit pad (rev 57)		sean	cv372	XVal Session 64	1	XVal Session 64-Typing - Numbers-1		2012-07-16 10:16:37.691000
	Edit pad (rev 58)		Capucine	cv402	XVal Session 64	1	XVal Session 64-Typing - Numbers-1		2012-07-16 10:16:37.993000
	Edit pad (rev 59)		sean	cv372	XVal Session 64	1	XVal Session 64-Typing - Numbers-1		2012-07-16 10:16:38.267000
	Edit pad (rev 60)		Capucine	cv402	XVal Session 64	1	XVal Session 64-Typing - Numbers-1		2012-07-16 10:16:38.496000
	Edit pad (rev 61)		sean	cv372	XVal Session 64	1	XVal Session 64-Typing - Numbers-1		2012-07-16 10:16:38.767000
	Edit pad (rev 62)		Capucine	cv402	XVal Session 64	1	XVal Session 64-Typing - Numbers-1		2012-07-16 10:16:38.998000
	Edit pad (rev 63)		sean	cv372	XVal Session 64	1	XVal Session 64-Typing - Numbers-1		2012-07-16 10:16:39.267000
	Edit pad (rev 64)		Capucine	cv402	XVal Session 64	1	XVal Session 64-Typing - Numbers-1		2012-07-16 10:16:39.708000
	Edit pad (rev 65)		sean	cv372	XVal Session 64	1	XVal Session 64-Typing - Numbers-1		2012-07-16 10:16:39.767000
	Edit pad (rev 66)		Capucine	cv402	XVal Session 64	1	XVal Session 64-Typing - Numbers-1		2012-07-16 10:16:40.215000
	Edit pad (rev 67)		sean	cv372	XVal Session 64	1	XVal Session 64-Typing - Numbers-1		2012-07-16 10:16:40.266000
	Edit pad (rev 68)		Capucine	cv402	XVal Session 64	1	XVal Session 64-Typing - Numbers-1		2012-07-16 10:16:40.715000
	Edit pad (rev 69)		Nick	cv396	XVal Session 64	1	XVal Session 64-Typing - Numbers-1		2012-07-16 10:16:40.755000
	Edit pad (rev 70)		sean	cv372	XVal Session 64	1	XVal Session 64-Typing - Numbers-1		2012-07-16 10:16:40.917000
	Edit pad (rev 71)		Capucine	cv402	XVal Session 64	1	XVal Session 64-Typing - Numbers-1		2012-07-16 10:16:41.216000
	Edit pad (rev 72)		Nick	cv396	XVal Session 64	1	XVal Session 64-Typing - Numbers-1		2012-07-16 10:16:41.261000
	Edit pad (rev 73)		sean	cv372	XVal Session 64	1	XVal Session 64-Typing - Numbers-1		2012-07-16 10:16:41.428000
	Edit pad (rev 74)		Capucine	cv402	XVal Session 64	1	XVal Session 64-Typing - Numbers-1		2012-07-16 10:16:41.715000
	Edit pad (rev 75)		sean	cv372	XVal Session 64	1	XVal Session 64-Typing - Numbers-1		2012-07-16 10:16:41.979000
	Edit pad (rev 76)		Nick	cv396	XVal Session 64	1	XVal Session 64-Typing - Numbers-1		2012-07-16 10:16:42.228000
	Edit pad (rev 77)		sean	cv372	XVal Session 64	1	XVal Session 64-Typing - Numbers-1		2012-07-16 10:16:42.478000
	Edit pad (rev 78)		Nick	cv396	XVal Session 64	1	XVal Session 64-Typing - Numbers-1		2012-07-16 10:16:42.728000
	Edit pad (rev 79)		Capucine	cv402	XVal Session 64	1	XVal Session 64-Typing - Numbers-1		2012-07-16 10:16:42.803000
	Edit pad (rev 80)		Capucine	cv402	XVal Session 64	1	XVal Session 64-Typing - Numbers-1		2012-07-16 10:16:43.310000
	Edit pad (rev 81)		Capucine	cv402	XVal Session 64	1	XVal Session 64-Typing - Numbers-1		2012-07-16 10:16:43.809000
	Edit pad (rev 82)		Nick	cv396	XVal Session 64	1	XVal Session 64-Typing - Numbers-1		2012-07-16 10:16:44.460000
	Edit pad (rev 83)		Capucine	cv402	XVal Session 64	1	XVal Session 64-Typing - Numbers-1		2012-07-16 10:16:44.513000
	Edit pad (rev 84)		Capucine	cv402	XVal Session 64	1	XVal Session 64-Typing - Numbers-1		2012-07-16 10:16:45.013000
	Edit pad (rev 85)		Nick	cv396	XVal Session 64	1	XVal Session 64-Typing - Numbers-1		2012-07-16 10:16:45.434000
	Edit pad (rev 86)		Capucine	cv402	XVal Session 64	1	XVal Session 64-Typing - Numbers-1		2012-07-16 10:16:45.510000
	Edit pad (rev 87)		Nick	cv396	XVal Session 64	1	XVal Session 64-Typing - Numbers-1		2012-07-16 10:16:45.946000
	Edit pad (rev 88)		Capucine	cv402	XVal Session 64	1	XVal Session 64-Typing - Numbers-1		2012-07-16 10:16:46.031000
	Edit pad (rev 89)		Nick	cv396	XVal Session 64	1	XVal Session 64-Typing - Numbers-1		2012-07-16 10:16:46.446000
	Edit pad (rev 90)		Capucine	cv402	XVal Session 64	1	XVal Session 64-Typing - Numbers-1		2012-07-16 10:16:46.546000
	Edit pad (rev 91)		Capucine	cv402	XVal Session 64	1	XVal Session 64-Typing - Numbers-1		2012-07-16 10:16:47.058000
	Edit pad (rev 92)		Nick	cv396	XVal Session 64	1	XVal Session 64-Typing - Numbers-1		2012-07-16 10:16:47.356000
	Edit pad (rev 93)		Capucine	cv402	XVal Session 64	1	XVal Session 64-Typing - Numbers-1		2012-07-16 10:16:47.558000
	Edit pad (rev 94)		Capucine	cv402	XVal Session 64	1	XVal Session 64-Typing - Numbers-1		2012-07-16 10:16:48.065000
	Edit pad (rev 95)		Nick	cv396	XVal Session 64	1	XVal Session 64-Typing - Numbers-1		2012-07-16 10:16:48.557000
	Edit pad (rev 96)		Capucine	cv402	XVal Session 64	1	XVal Session 64-Typing - Numbers-1		2012-07-16 10:16:48.575000
	Edit pad (rev 97)		Nick	cv396	XVal Session 64	1	XVal Session 64-Typing - Numbers-1		2012-07-16 10:16:49.057000
	Edit pad (rev 98)		Capucine	cv402	XVal Session 64	1	XVal Session 64-Typing - Numbers-1		2012-07-16 10:16:49.167000
	Edit pad (rev 99)		Capucine	cv402	XVal Session 64	1	XVal Session 64-Typing - Numbers-1		2012-07-16 10:16:49.667000
	Edit pad (rev 100)		Capucine	cv402	XVal Session 64	1	XVal Session 64-Typing - Numbers-1		2012-07-16 10:16:50.171000
	Edit pad (rev 101)		Capucine	cv402	XVal Session 64	1	XVal Session 64-Typing - Numbers-1		2012-07-16 10:16:50.676000
	Edit pad (rev 102)		Capucine	cv402	XVal Session 64	1	XVal Session 64-Typing - Numbers-1		2012-07-16 10:16:51.185000
	Edit pad (rev 103)		sean	cv372	XVal Session 64	1	XVal Session 64-Typing - Numbers-1		2012-07-16 10:16:51.324000
	Edit pad (rev 104)		Capucine	cv402	XVal Session 64	1	XVal Session 64-Typing - Numbers-1		2012-07-16 10:16:51.720000
	Edit pad (rev 105)		Capucine	cv402	XVal Session 64	1	XVal Session 64-Typing - Numbers-1		2012-07-16 10:16:52.231000
	Edit pad (rev 106)		Capucine	cv402	XVal Session 64	1	XVal Session 64-Typing - Numbers-1		2012-07-16 10:16:52.731000
	Edit pad (rev 107)		Capucine	cv402	XVal Session 64	1	XVal Session 64-Typing - Numbers-1		2012-07-16 10:16:53.231000
	Edit pad (rev 108)		sean	cv372	XVal Session 64	1	XVal Session 64-Typing - Numbers-1		2012-07-16 10:16:53.635000
	Edit pad (rev 109)		Capucine	cv402	XVal Session 64	1	XVal Session 64-Typing - Numbers-1		2012-07-16 10:16:53.732000
	Edit pad (rev 110)		Capucine	cv402	XVal Session 64	1	XVal Session 64-Typing - Numbers-1		2012-07-16 10:16:54.231000
	Edit pad (rev 111)		Capucine	cv402	XVal Session 64	1	XVal Session 64-Typing - Numbers-1		2012-07-16 10:16:54.732000
	Edit pad (rev 112)		Capucine	cv402	XVal Session 64	1	XVal Session 64-Typing - Numbers-1		2012-07-16 10:16:55.512000
	Edit pad (rev 113)		sean	cv372	XVal Session 64	1	XVal Session 64-Typing - Numbers-1		2012-07-16 10:16:55.596000
	Edit pad (rev 114)		Capucine	cv402	XVal Session 64	1	XVal Session 64-Typing - Numbers-1		2012-07-16 10:16:56.011000
	Edit pad (rev 115)		sean	cv372	XVal Session 64	1	XVal Session 64-Typing - Numbers-1		2012-07-16 10:16:56.393000
	Edit pad (rev 116)		Capucine	cv402	XVal Session 64	1	XVal Session 64-Typing - Numbers-1		2012-07-16 10:16:56.511000
	Edit pad (rev 117)		Capucine	cv402	XVal Session 64	1	XVal Session 64-Typing - Numbers-1		2012-07-16 10:16:57.026000
	Edit pad (rev 118)		Capucine	cv402	XVal Session 64	1	XVal Session 64-Typing - Numbers-1		2012-07-16 10:16:57.528000
	Edit pad (rev 119)		sean	cv372	XVal Session 64	1	XVal Session 64-Typing - Numbers-1		2012-07-16 10:16:57.574000
	Edit pad (rev 120)		Capucine	cv402	XVal Session 64	1	XVal Session 64-Typing - Numbers-1		2012-07-16 10:16:58.028000
	Edit pad (rev 121)		sean	cv372	XVal Session 64	1	XVal Session 64-Typing - Numbers-1		2012-07-16 10:16:58.078000
	Edit pad (rev 122)		Capucine	cv402	XVal Session 64	1	XVal Session 64-Typing - Numbers-1		2012-07-16 10:16:58.534000
	Edit pad (rev 123)		Capucine	cv402	XVal Session 64	1	XVal Session 64-Typing - Numbers-1		2012-07-16 10:16:59.044000
	Edit pad (rev 124)		Capucine	cv402	XVal Session 64	1	XVal Session 64-Typing - Numbers-1		2012-07-16 10:16:59.544000
	Edit pad (rev 125)		sean	cv372	XVal Session 64	1	XVal Session 64-Typing - Numbers-1		2012-07-16 10:16:59.899000
	Edit pad (rev 126)		Capucine	cv402	XVal Session 64	1	XVal Session 64-Typing - Numbers-1		2012-07-16 10:17:00.042000
	Edit pad (rev 127)		Capucine	cv402	XVal Session 64	1	XVal Session 64-Typing - Numbers-1		2012-07-16 10:17:00.544000
	Edit pad (rev 128)		Capucine	cv402	XVal Session 64	1	XVal Session 64-Typing - Numbers-1		2012-07-16 10:17:01.173000
	Edit pad (rev 129)		sean	cv372	XVal Session 64	1	XVal Session 64-Typing - Numbers-1		2012-07-16 10:17:01.493000
	Edit pad (rev 130)		Capucine	cv402	XVal Session 64	1	XVal Session 64-Typing - Numbers-1		2012-07-16 10:17:02.013000
	Edit pad (rev 131)		sean	cv372	XVal Session 64	1	XVal Session 64-Typing - Numbers-1		2012-07-16 10:17:02.048000
	Chat	0040 995 58068 724420 25620 04788 78853 33239 0240 135 0491 90857 2155 4	Bob	cv404	XVal Session 64	1	XVal Session 64-Typing - Numbers-1		2012-07-16 10:17:02.501000
	Edit pad (rev 132)		sean	cv372	XVal Session 64	1	XVal Session 64-Typing - Numbers-1		2012-07-16 10:17:02.549000
	Edit pad (rev 133)		sean	cv372	XVal Session 64	1	XVal Session 64-Typing - Numbers-1		2012-07-16 10:17:03.052000
	Edit pad (rev 134)		sean	cv372	XVal Session 64	1	XVal Session 64-Typing - Numbers-1		2012-07-16 10:17:03.564000
	Edit pad (rev 135)		sean	cv372	XVal Session 64	1	XVal Session 64-Typing - Numbers-1		2012-07-16 10:17:04.863000
	Edit pad (rev 136)		sean	cv372	XVal Session 64	1	XVal Session 64-Typing - Numbers-1		2012-07-16 10:17:06.079000
	Chat	mike your putting the bottom with the beggining	Nick	cv396	XVal Session 64	1	XVal Session 64-Typing - Numbers-1		2012-07-16 10:17:06.955000
	Edit pad (rev 137)		sean	cv372	XVal Session 64	1	XVal Session 64-Typing - Numbers-1		2012-07-16 10:17:07.571000
	Edit pad (rev 138)		sean	cv372	XVal Session 64	1	XVal Session 64-Typing - Numbers-1		2012-07-16 10:17:08.080000
	Edit pad (rev 139)		sean	cv372	XVal Session 64	1	XVal Session 64-Typing - Numbers-1		2012-07-16 10:17:08.581000
	Edit pad (rev 140)		sean	cv372	XVal Session 64	1	XVal Session 64-Typing - Numbers-1		2012-07-16 10:17:09.449000
	Edit pad (rev 141)		sean	cv372	XVal Session 64	1	XVal Session 64-Typing - Numbers-1		2012-07-16 10:17:10.617000
	Edit pad (rev 142)		sean	cv372	XVal Session 64	1	XVal Session 64-Typing - Numbers-1		2012-07-16 10:17:11.123000
	Edit pad (rev 143)		sean	cv372	XVal Session 64	1	XVal Session 64-Typing - Numbers-1		2012-07-16 10:17:11.898000
	Edit pad (rev 144)		sean	cv372	XVal Session 64	1	XVal Session 64-Typing - Numbers-1		2012-07-16 10:17:12.407000
	Edit pad (rev 145)		sean	cv372	XVal Session 64	1	XVal Session 64-Typing - Numbers-1		2012-07-16 10:17:12.906000
	Edit pad (rev 146)		sean	cv372	XVal Session 64	1	XVal Session 64-Typing - Numbers-1		2012-07-16 10:17:13.408000
	Edit pad (rev 147)		Capucine	cv402	XVal Session 64	1	XVal Session 64-Typing - Numbers-1		2012-07-16 10:17:14.008000
	Chat	pull it down	Nick	cv396	XVal Session 64	1	XVal Session 64-Typing - Numbers-1		2012-07-16 10:17:14.817000
	Edit pad (rev 148)		sean	cv372	XVal Session 64	1	XVal Session 64-Typing - Numbers-1		2012-07-16 10:17:15.410000
	Edit pad (rev 149)		Capucine	cv402	XVal Session 64	1	XVal Session 64-Typing - Numbers-1		2012-07-16 10:17:16.897000
	Edit pad (rev 150)		Nick	cv396	XVal Session 64	1	XVal Session 64-Typing - Numbers-1		2012-07-16 10:17:28.155000
	Edit pad (rev 151)		Nick	cv396	XVal Session 64	1	XVal Session 64-Typing - Numbers-1		2012-07-16 10:17:29.954000
	Edit pad (rev 152)		Nick	cv396	XVal Session 64	1	XVal Session 64-Typing - Numbers-1		2012-07-16 10:17:30.462000
	Edit pad (rev 153)		Nick	cv396	XVal Session 64	1	XVal Session 64-Typing - Numbers-1		2012-07-16 10:17:32.035000
	Edit pad (rev 154)		sean	cv372	XVal Session 64	1	XVal Session 64-Typing - Numbers-1		2012-07-16 10:17:32.156000
	Edit pad (rev 155)		Nick	cv396	XVal Session 64	1	XVal Session 64-Typing - Numbers-1		2012-07-16 10:17:32.921000
	Edit pad (rev 156)		Nick	cv396	XVal Session 64	1	XVal Session 64-Typing - Numbers-1		2012-07-16 10:17:34.224000
	Chat	FF, this section is just for our own group communications	Capucine	cv402	XVal Session 64	1	XVal Session 64-Typing - Numbers-1		2012-07-16 10:17:34.673000
	Edit pad (rev 157)		Nick	cv396	XVal Session 64	1	XVal Session 64-Typing - Numbers-1		2012-07-16 10:17:35.143000
	Edit pad (rev 158)		Nick	cv396	XVal Session 64	1	XVal Session 64-Typing - Numbers-1		2012-07-16 10:17:35.649000
	Edit pad (rev 159)		sean	cv372	XVal Session 64	1	XVal Session 64-Typing - Numbers-1		2012-07-16 10:17:35.820000
	Edit pad (rev 160)		Nick	cv396	XVal Session 64	1	XVal Session 64-Typing - Numbers-1		2012-07-16 10:17:36.186000
	Edit pad (rev 161)		sean	cv372	XVal Session 64	1	XVal Session 64-Typing - Numbers-1		2012-07-16 10:17:36.634000
	Edit pad (rev 162)		Nick	cv396	XVal Session 64	1	XVal Session 64-Typing - Numbers-1		2012-07-16 10:17:36.885000
	Edit pad (rev 163)		Nick	cv396	XVal Session 64	1	XVal Session 64-Typing - Numbers-1		2012-07-16 10:17:37.844000
	Edit pad (rev 164)		Nick	cv396	XVal Session 64	1	XVal Session 64-Typing - Numbers-1		2012-07-16 10:17:38.353000
	Edit pad (rev 165)		sean	cv372	XVal Session 64	1	XVal Session 64-Typing - Numbers-1		2012-07-16 10:17:38.416000
	Edit pad (rev 166)		sean	cv372	XVal Session 64	1	XVal Session 64-Typing - Numbers-1		2012-07-16 10:17:38.923000
	Edit pad (rev 167)		sean	cv372	XVal Session 64	1	XVal Session 64-Typing - Numbers-1		2012-07-16 10:17:39.463000
	Edit pad (rev 168)		sean	cv372	XVal Session 64	1	XVal Session 64-Typing - Numbers-1		2012-07-16 10:17:40.210000
	Edit pad (rev 169)		Nick	cv396	XVal Session 64	1	XVal Session 64-Typing - Numbers-1		2012-07-16 10:17:40.683000
	Edit pad (rev 170)		sean	cv372	XVal Session 64	1	XVal Session 64-Typing - Numbers-1		2012-07-16 10:17:40.719000
	Edit pad (rev 171)		sean	cv372	XVal Session 64	1	XVal Session 64-Typing - Numbers-1		2012-07-16 10:17:41.458000
	Edit pad (rev 172)		Nick	cv396	XVal Session 64	1	XVal Session 64-Typing - Numbers-1		2012-07-16 10:17:41.563000
	Edit pad (rev 173)		Nick	cv396	XVal Session 64	1	XVal Session 64-Typing - Numbers-1		2012-07-16 10:17:42.683000
	Edit pad (rev 174)		Nick	cv396	XVal Session 64	1	XVal Session 64-Typing - Numbers-1		2012-07-16 10:17:48.111000
	Edit pad (rev 175)		Nick	cv396	XVal Session 64	1	XVal Session 64-Typing - Numbers-1		2012-07-16 10:17:48.759000
	Edit pad (rev 176)		Nick	cv396	XVal Session 64	1	XVal Session 64-Typing - Numbers-1		2012-07-16 10:17:49.258000
	Edit pad (rev 177)		sean	cv372	XVal Session 64	1	XVal Session 64-Typing - Numbers-1		2012-07-16 10:17:50.928000
	Edit pad (rev 178)		Nick	cv396	XVal Session 64	1	XVal Session 64-Typing - Numbers-1		2012-07-16 10:17:54.805000
	Edit pad (rev 179)		sean	cv372	XVal Session 64	1	XVal Session 64-Typing - Numbers-1		2012-07-16 10:17:54.812000
	Edit pad (rev 180)		Nick	cv396	XVal Session 64	1	XVal Session 64-Typing - Numbers-1		2012-07-16 10:17:55.306000
	Edit pad (rev 181)		sean	cv372	XVal Session 64	1	XVal Session 64-Typing - Numbers-1		2012-07-16 10:17:55.313000
	Edit pad (rev 182)		sean	cv372	XVal Session 64	1	XVal Session 64-Typing - Numbers-1		2012-07-16 10:17:56.246000
	Edit pad (rev 183)		sean	cv372	XVal Session 64	1	XVal Session 64-Typing - Numbers-1		2012-07-16 10:17:56.951000
	Chat	if you are typing the text, then it needs to go into the window next to this one, so that it is entered "officially"	Capucine	cv402	XVal Session 64	1	XVal Session 64-Typing - Numbers-1		2012-07-16 10:17:57.084000
	Edit pad (rev 184)		Nick	cv396	XVal Session 64	1	XVal Session 64-Typing - Numbers-1		2012-07-16 10:17:57.277000
	Edit pad (rev 185)		sean	cv372	XVal Session 64	1	XVal Session 64-Typing - Numbers-1		2012-07-16 10:17:57.550000
	Edit pad (rev 186)		Nick	cv396	XVal Session 64	1	XVal Session 64-Typing - Numbers-1		2012-07-16 10:17:57.992000
35263	Load Instructions			cv297	XVal Session 64	1	XVal Session 64-Matrix Solving-1	18.111.54.125	2012-07-16 10:17:59
35264	Load Instructions			cv300	XVal Session 64	1	XVal Session 64-Matrix Solving-1	18.111.54.166	2012-07-16 10:17:59
35265	Load Instructions			cv299	XVal Session 64	1	XVal Session 64-Matrix Solving-1	192.54.222.3	2012-07-16 10:17:59
35266	Load Instructions			cv298	XVal Session 64	1	XVal Session 64-Matrix Solving-1	192.54.222.11	2012-07-16 10:17:59
35275	Load Primer			cv299	XVal Session 64	1	XVal Session 64-Matrix Solving-1	192.54.222.3	2012-07-16 10:18:19
35276	Load Primer			cv298	XVal Session 64	1	XVal Session 64-Matrix Solving-1	192.54.222.11	2012-07-16 10:18:19
35277	Load Primer			cv297	XVal Session 64	1	XVal Session 64-Matrix Solving-1	18.111.54.125	2012-07-16 10:18:19
35278	Load Primer			cv300	XVal Session 64	1	XVal Session 64-Matrix Solving-1	18.111.54.166	2012-07-16 10:18:19
35289	Load Workspace			cv299	XVal Session 64	1	XVal Session 64-Matrix Solving-1	192.54.222.3	2012-07-16 10:19:04
35290	Load Workspace			cv298	XVal Session 64	1	XVal Session 64-Matrix Solving-1	192.54.222.11	2012-07-16 10:19:04
35291	Load Workspace			cv297	XVal Session 64	1	XVal Session 64-Matrix Solving-1	18.111.54.125	2012-07-16 10:19:04
35292	Load Workspace			cv300	XVal Session 64	1	XVal Session 64-Matrix Solving-1	18.111.54.166	2012-07-16 10:19:04
	Chat	Thoughts?	Capucine	cv402	XVal Session 64	1	XVal Session 64-Matrix Solving-1		2012-07-16 10:19:21.451000
	Chat	5	Bob	cv404	XVal Session 64	1	XVal Session 64-Matrix Solving-1		2012-07-16 10:19:37.368000
	Chat	lost I'll follow someones elses lead	Nick	cv396	XVal Session 64	1	XVal Session 64-Matrix Solving-1		2012-07-16 10:19:43.059000
	Chat	put it in	Nick	cv396	XVal Session 64	1	XVal Session 64-Matrix Solving-1		2012-07-16 10:19:51.719000
	Chat	wanna give an explanation, adam?	Capucine	cv402	XVal Session 64	1	XVal Session 64-Matrix Solving-1		2012-07-16 10:19:55.928000
	Chat	sorry i meant FF	Capucine	cv402	XVal Session 64	1	XVal Session 64-Matrix Solving-1		2012-07-16 10:20:02.060000
	Chat	team ,111,222,333 pattern	Bob	cv404	XVal Session 64	1	XVal Session 64-Matrix Solving-1		2012-07-16 10:20:32.269000
35319	Edit Grid	[1,1] : 5		cv298	XVal Session 64	1	XVal Session 64-Matrix Solving-1	192.54.222.11	2012-07-16 10:20:38
35320	Edit Grid	[3,1] :		cv298	XVal Session 64	1	XVal Session 64-Matrix Solving-1	192.54.222.11	2012-07-16 10:20:46
	Chat	5 is for number 1.	sean	cv372	XVal Session 64	1	XVal Session 64-Matrix Solving-1		2012-07-16 10:21:03.853000
	Chat	thats right	Nick	cv396	XVal Session 64	1	XVal Session 64-Matrix Solving-1		2012-07-16 10:21:24.308000
	Chat	how is 7 looking for everyone?	Capucine	cv402	XVal Session 64	1	XVal Session 64-Matrix Solving-1		2012-07-16 10:21:41.964000
	Chat	yes	sean	cv372	XVal Session 64	1	XVal Session 64-Matrix Solving-1		2012-07-16 10:22:08.538000
35334	Edit Grid	[3,1] : 7		cv299	XVal Session 64	1	XVal Session 64-Matrix Solving-1	192.54.222.3	2012-07-16 10:22:14
35341	Load Instructions			cv300	XVal Session 64	1	XVal Session 64-Detection - Images Trial-1	18.111.54.166	2012-07-16 10:22:34
35342	Load Instructions			cv299	XVal Session 64	1	XVal Session 64-Detection - Images Trial-1	192.54.222.3	2012-07-16 10:22:34
35343	Load Instructions			cv298	XVal Session 64	1	XVal Session 64-Detection - Images Trial-1	192.54.222.11	2012-07-16 10:22:34
35344	Load Instructions			cv297	XVal Session 64	1	XVal Session 64-Detection - Images Trial-1	18.111.54.125	2012-07-16 10:22:35
35346	Load Workspace			cv299	XVal Session 64	1	XVal Session 64-Detection - Images Trial-1	192.54.222.3	2012-07-16 10:22:44
35347	Load Workspace			cv298	XVal Session 64	1	XVal Session 64-Detection - Images Trial-1	192.54.222.11	2012-07-16 10:22:44
35348	Load Workspace			cv297	XVal Session 64	1	XVal Session 64-Detection - Images Trial-1	18.111.54.125	2012-07-16 10:22:44
35350	Load Workspace			cv300	XVal Session 64	1	XVal Session 64-Detection - Images Trial-1	18.111.54.166	2012-07-16 10:22:44
	Chat	lets pick an object for each of us, and count	Capucine	cv402	XVal Session 64	1	XVal Session 64-Detection - Images Trial-1		2012-07-16 10:23:03.688000
	Chat	ill count the heads	Nick	cv396	XVal Session 64	1	XVal Session 64-Detection - Images Trial-1		2012-07-16 10:23:05.605000
	Chat	i'll take the t-shirts	Capucine	cv402	XVal Session 64	1	XVal Session 64-Detection - Images Trial-1		2012-07-16 10:23:10.188000
	Chat	spiders	sean	cv372	XVal Session 64	1	XVal Session 64-Detection - Images Trial-1		2012-07-16 10:23:22.975000
	Chat	knife	Bob	cv404	XVal Session 64	1	XVal Session 64-Detection - Images Trial-1		2012-07-16 10:23:25.305000
	Chat	21 shirts	Capucine	cv402	XVal Session 64	1	XVal Session 64-Detection - Images Trial-1		2012-07-16 10:23:27.110000
	Chat	26 heads	Nick	cv396	XVal Session 64	1	XVal Session 64-Detection - Images Trial-1		2012-07-16 10:23:35.129000
	Chat	22 trees	Capucine	cv402	XVal Session 64	1	XVal Session 64-Detection - Images Trial-1		2012-07-16 10:23:54.943000
	Chat	19 spiders	sean	cv372	XVal Session 64	1	XVal Session 64-Detection - Images Trial-1		2012-07-16 10:23:57.068000
35369	Load Instructions			cv299	XVal Session 64	1	XVal Session 64-Detection - Strategy-1	192.54.222.3	2012-07-16 10:23:59
35370	Load Instructions			cv298	XVal Session 64	1	XVal Session 64-Detection - Strategy-1	192.54.222.11	2012-07-16 10:23:59
35371	Load Instructions			cv297	XVal Session 64	1	XVal Session 64-Detection - Strategy-1	18.111.54.125	2012-07-16 10:23:59
35372	Load Instructions			cv300	XVal Session 64	1	XVal Session 64-Detection - Strategy-1	18.111.54.166	2012-07-16 10:23:59
35383	Load Workspace			cv297	XVal Session 64	1	XVal Session 64-Detection - Strategy-1	18.111.54.125	2012-07-16 10:24:19
35384	Load Workspace			cv300	XVal Session 64	1	XVal Session 64-Detection - Strategy-1	18.111.54.166	2012-07-16 10:24:19
35385	Load Workspace			cv299	XVal Session 64	1	XVal Session 64-Detection - Strategy-1	192.54.222.3	2012-07-16 10:24:19
35386	Load Workspace			cv298	XVal Session 64	1	XVal Session 64-Detection - Strategy-1	192.54.222.11	2012-07-16 10:24:19
	Chat	someone's sole task should be keeping track of time	Capucine	cv402	XVal Session 64	1	XVal Session 64-Detection - Strategy-1		2012-07-16 10:24:32.762000
	Chat	36 secs	Nick	cv396	XVal Session 64	1	XVal Session 64-Detection - Strategy-1		2012-07-16 10:24:44.635000
	Chat	give everyone else time-warnings	Capucine	cv402	XVal Session 64	1	XVal Session 64-Detection - Strategy-1		2012-07-16 10:24:44.725000
	Chat	10	Nick	cv396	XVal Session 64	1	XVal Session 64-Detection - Strategy-1		2012-07-16 10:25:09.579000
35395	Load Instructions			cv297	XVal Session 64	1	XVal Session 64-Detection - Images 1-1	18.111.54.125	2012-07-16 10:25:19
35396	Load Instructions			cv300	XVal Session 64	1	XVal Session 64-Detection - Images 1-1	18.111.54.166	2012-07-16 10:25:19
35397	Load Instructions			cv299	XVal Session 64	1	XVal Session 64-Detection - Images 1-1	192.54.222.3	2012-07-16 10:25:19
35398	Load Instructions			cv298	XVal Session 64	1	XVal Session 64-Detection - Images 1-1	192.54.222.11	2012-07-16 10:25:19
35399	Load Workspace			cv299	XVal Session 64	1	XVal Session 64-Detection - Images 1-1	192.54.222.3	2012-07-16 10:25:24
35400	Load Workspace			cv298	XVal Session 64	1	XVal Session 64-Detection - Images 1-1	192.54.222.11	2012-07-16 10:25:24
35401	Load Workspace			cv297	XVal Session 64	1	XVal Session 64-Detection - Images 1-1	18.111.54.125	2012-07-16 10:25:24
35402	Load Workspace			cv300	XVal Session 64	1	XVal Session 64-Detection - Images 1-1	18.111.54.166	2012-07-16 10:25:24
	Chat	tshirts again	Capucine	cv402	XVal Session 64	1	XVal Session 64-Detection - Images 1-1		2012-07-16 10:25:30.413000
	Chat	knives	sean	cv372	XVal Session 64	1	XVal Session 64-Detection - Images 1-1		2012-07-16 10:25:35.456000
	Chat	tomatoes	Nick	cv396	XVal Session 64	1	XVal Session 64-Detection - Images 1-1		2012-07-16 10:25:45.304000
	Chat	18 shirts	Capucine	cv402	XVal Session 64	1	XVal Session 64-Detection - Images 1-1		2012-07-16 10:25:47.521000
	Chat	spiders	Capucine	cv402	XVal Session 64	1	XVal Session 64-Detection - Images 1-1		2012-07-16 10:25:51.041000
	Chat	butterflies	Nick	cv396	XVal Session 64	1	XVal Session 64-Detection - Images 1-1		2012-07-16 10:25:57.549000
	Chat	23 knives	sean	cv372	XVal Session 64	1	XVal Session 64-Detection - Images 1-1		2012-07-16 10:26:06.261000
	Chat	13 spiders	Capucine	cv402	XVal Session 64	1	XVal Session 64-Detection - Images 1-1		2012-07-16 10:26:09.271000
	Chat	time?	Capucine	cv402	XVal Session 64	1	XVal Session 64-Detection - Images 1-1		2012-07-16 10:26:16.449000
	Chat	20 seconds	Capucine	cv402	XVal Session 64	1	XVal Session 64-Detection - Images 1-1		2012-07-16 10:26:19.464000
	Chat	18	Nick	cv396	XVal Session 64	1	XVal Session 64-Detection - Images 1-1		2012-07-16 10:26:20.989000
	Chat	knives	Capucine	cv402	XVal Session 64	1	XVal Session 64-Detection - Images 1-1		2012-07-16 10:26:33.810000
35421	Edit Grid	[1,1] : knives		cv299	XVal Session 64	1	XVal Session 64-Detection - Images 1-1	192.54.222.3	2012-07-16 10:26:38
35423	Edit Grid	[1,1] : knivess		cv298	XVal Session 64	1	XVal Session 64-Detection - Images 1-1	192.54.222.11	2012-07-16 10:26:38
35424	Load Instructions			cv300	XVal Session 64	1	XVal Session 64-Detection - Images 2-1	18.111.54.166	2012-07-16 10:26:39
35425	Load Instructions			cv299	XVal Session 64	1	XVal Session 64-Detection - Images 2-1	192.54.222.3	2012-07-16 10:26:39
35426	Load Instructions			cv298	XVal Session 64	1	XVal Session 64-Detection - Images 2-1	192.54.222.11	2012-07-16 10:26:39
35427	Load Instructions			cv297	XVal Session 64	1	XVal Session 64-Detection - Images 2-1	18.111.54.125	2012-07-16 10:26:39
35428	Load Workspace			cv297	XVal Session 64	1	XVal Session 64-Detection - Images 2-1	18.111.54.125	2012-07-16 10:26:44
35429	Load Workspace			cv300	XVal Session 64	1	XVal Session 64-Detection - Images 2-1	18.111.54.166	2012-07-16 10:26:44
35430	Load Workspace			cv299	XVal Session 64	1	XVal Session 64-Detection - Images 2-1	192.54.222.3	2012-07-16 10:26:44
35431	Load Workspace			cv298	XVal Session 64	1	XVal Session 64-Detection - Images 2-1	192.54.222.11	2012-07-16 10:26:44
	Chat	ok, lets remember time-keeper	Capucine	cv402	XVal Session 64	1	XVal Session 64-Detection - Images 2-1		2012-07-16 10:26:54.972000
	Chat	telephones	Bob	cv404	XVal Session 64	1	XVal Session 64-Detection - Images 2-1		2012-07-16 10:26:55.609000
	Chat	guns	sean	cv372	XVal Session 64	1	XVal Session 64-Detection - Images 2-1		2012-07-16 10:27:03.171000
	Chat	butterflies	Capucine	cv402	XVal Session 64	1	XVal Session 64-Detection - Images 2-1		2012-07-16 10:27:05.318000
35448	Edit Grid	[1,1] :		cv297	XVal Session 64	1	XVal Session 64-Detection - Images 2-1	18.111.54.125	2012-07-16 10:27:25
	Chat	26 butterflies	Capucine	cv402	XVal Session 64	1	XVal Session 64-Detection - Images 2-1		2012-07-16 10:27:29.781000
	Chat	bikes	Nick	cv396	XVal Session 64	1	XVal Session 64-Detection - Images 2-1		2012-07-16 10:27:29.916000
	Chat	10 guns	sean	cv372	XVal Session 64	1	XVal Session 64-Detection - Images 2-1		2012-07-16 10:27:30.689000
	Chat	30 SECONDS	Capucine	cv402	XVal Session 64	1	XVal Session 64-Detection - Images 2-1		2012-07-16 10:27:35.820000
	Chat	lets go with guns	Capucine	cv402	XVal Session 64	1	XVal Session 64-Detection - Images 2-1		2012-07-16 10:27:54.816000
35451	Load Instructions			cv297	XVal Session 64	1	XVal Session 64-Detection - Images 3-1	18.111.54.125	2012-07-16 10:27:59
35452	Load Instructions			cv300	XVal Session 64	1	XVal Session 64-Detection - Images 3-1	18.111.54.166	2012-07-16 10:27:59
35453	Load Instructions			cv298	XVal Session 64	1	XVal Session 64-Detection - Images 3-1	192.54.222.11	2012-07-16 10:27:59
35454	Load Instructions			cv299	XVal Session 64	1	XVal Session 64-Detection - Images 3-1	192.54.222.3	2012-07-16 10:27:59
35455	Load Workspace			cv298	XVal Session 64	1	XVal Session 64-Detection - Images 3-1	192.54.222.11	2012-07-16 10:28:04
35456	Load Workspace			cv299	XVal Session 64	1	XVal Session 64-Detection - Images 3-1	192.54.222.3	2012-07-16 10:28:04
35457	Load Workspace			cv297	XVal Session 64	1	XVal Session 64-Detection - Images 3-1	18.111.54.125	2012-07-16 10:28:04
35458	Load Workspace			cv300	XVal Session 64	1	XVal Session 64-Detection - Images 3-1	18.111.54.166	2012-07-16 10:28:04
	Chat	what is most similar?	Capucine	cv402	XVal Session 64	1	XVal Session 64-Detection - Images 3-1		2012-07-16 10:28:14.361000
	Chat	pattern or amount?	Capucine	cv402	XVal Session 64	1	XVal Session 64-Detection - Images 3-1		2012-07-16 10:28:19.191000
	Chat	alike	Nick	cv396	XVal Session 64	1	XVal Session 64-Detection - Images 3-1		2012-07-16 10:28:20.783000
	Chat	similar numbers	sean	cv372	XVal Session 64	1	XVal Session 64-Detection - Images 3-1		2012-07-16 10:28:31.663000
	Chat	45 SECONDS	Capucine	cv402	XVal Session 64	1	XVal Session 64-Detection - Images 3-1		2012-07-16 10:28:35.517000
	Chat	ok,amount	Capucine	cv402	XVal Session 64	1	XVal Session 64-Detection - Images 3-1		2012-07-16 10:28:48.523000
	Chat	24 tomatoes	Capucine	cv402	XVal Session 64	1	XVal Session 64-Detection - Images 3-1		2012-07-16 10:29:08.342000
	Chat	t-shirts in correlation to Screens	Bob	cv404	XVal Session 64	1	XVal Session 64-Detection - Images 3-1		2012-07-16 10:29:12.467000
	Chat	10 SECONDS	Capucine	cv402	XVal Session 64	1	XVal Session 64-Detection - Images 3-1		2012-07-16 10:29:13.728000
	Chat	do it	Capucine	cv402	XVal Session 64	1	XVal Session 64-Detection - Images 3-1		2012-07-16 10:29:16.358000
35481	Load Instructions			cv300	XVal Session 64	1	XVal Session 64-Detection - Words 1-1	18.111.54.166	2012-07-16 10:29:19
35482	Load Instructions			cv298	XVal Session 64	1	XVal Session 64-Detection - Words 1-1	192.54.222.11	2012-07-16 10:29:19
35483	Load Instructions			cv299	XVal Session 64	1	XVal Session 64-Detection - Words 1-1	192.54.222.3	2012-07-16 10:29:19
35484	Load Instructions			cv297	XVal Session 64	1	XVal Session 64-Detection - Words 1-1	18.111.54.125	2012-07-16 10:29:20
35486	Load Workspace			cv297	XVal Session 64	1	XVal Session 64-Detection - Words 1-1	18.111.54.125	2012-07-16 10:29:24
35487	Load Workspace			cv300	XVal Session 64	1	XVal Session 64-Detection - Words 1-1	18.111.54.166	2012-07-16 10:29:24
35488	Load Workspace			cv298	XVal Session 64	1	XVal Session 64-Detection - Words 1-1	192.54.222.11	2012-07-16 10:29:24
35489	Load Workspace			cv299	XVal Session 64	1	XVal Session 64-Detection - Words 1-1	192.54.222.3	2012-07-16 10:29:24
	Chat	xylophone	Capucine	cv402	XVal Session 64	1	XVal Session 64-Detection - Words 1-1		2012-07-16 10:29:38.693000
	Chat	diner	Bob	cv404	XVal Session 64	1	XVal Session 64-Detection - Words 1-1		2012-07-16 10:29:48.734000
	Chat	7 cylos	Capucine	cv402	XVal Session 64	1	XVal Session 64-Detection - Words 1-1		2012-07-16 10:29:51.824000
	Chat	*xylos	Capucine	cv402	XVal Session 64	1	XVal Session 64-Detection - Words 1-1		2012-07-16 10:29:58.107000
	Chat	radio	Capucine	cv402	XVal Session 64	1	XVal Session 64-Detection - Words 1-1		2012-07-16 10:30:08.656000
	Chat	arm and dinner ALOT	Nick	cv396	XVal Session 64	1	XVal Session 64-Detection - Words 1-1		2012-07-16 10:30:08.811000
	Chat	9 mastermind	sean	cv372	XVal Session 64	1	XVal Session 64-Detection - Words 1-1		2012-07-16 10:30:24.054000
	Chat	13 radios	Capucine	cv402	XVal Session 64	1	XVal Session 64-Detection - Words 1-1		2012-07-16 10:30:30.890000
	Chat	6 seconfds	Capucine	cv402	XVal Session 64	1	XVal Session 64-Detection - Words 1-1		2012-07-16 10:30:35.384000
35513	Edit Grid	[1,1] : radio		cv298	XVal Session 64	1	XVal Session 64-Detection - Words 1-1	192.54.222.11	2012-07-16 10:30:38
35514	Load Instructions			cv299	XVal Session 64	1	XVal Session 64-Detection - Words 2-1	192.54.222.3	2012-07-16 10:30:39
35515	Load Instructions			cv297	XVal Session 64	1	XVal Session 64-Detection - Words 2-1	18.111.54.125	2012-07-16 10:30:39
35516	Load Instructions			cv300	XVal Session 64	1	XVal Session 64-Detection - Words 2-1	18.111.54.166	2012-07-16 10:30:39
35518	Load Instructions			cv298	XVal Session 64	1	XVal Session 64-Detection - Words 2-1	192.54.222.11	2012-07-16 10:30:40
35520	Load Workspace			cv300	XVal Session 64	1	XVal Session 64-Detection - Words 2-1	18.111.54.166	2012-07-16 10:30:44
35521	Load Workspace			cv298	XVal Session 64	1	XVal Session 64-Detection - Words 2-1	192.54.222.11	2012-07-16 10:30:44
35522	Load Workspace			cv299	XVal Session 64	1	XVal Session 64-Detection - Words 2-1	192.54.222.3	2012-07-16 10:30:44
35523	Load Workspace			cv297	XVal Session 64	1	XVal Session 64-Detection - Words 2-1	18.111.54.125	2012-07-16 10:30:44
	Chat	tub	Bob	cv404	XVal Session 64	1	XVal Session 64-Detection - Words 2-1		2012-07-16 10:30:52.432000
35540	Edit Grid	[1,1] : tub		cv297	XVal Session 64	1	XVal Session 64-Detection - Words 2-1	18.111.54.125	2012-07-16 10:31:06
	Chat	10 igloo	Capucine	cv402	XVal Session 64	1	XVal Session 64-Detection - Words 2-1		2012-07-16 10:31:18.192000
	Chat	how many tubs?	Capucine	cv402	XVal Session 64	1	XVal Session 64-Detection - Words 2-1		2012-07-16 10:31:27.348000
	Chat	check that - vehicle	Bob	cv404	XVal Session 64	1	XVal Session 64-Detection - Words 2-1		2012-07-16 10:31:28.847000
	Chat	5 arm	sean	cv372	XVal Session 64	1	XVal Session 64-Detection - Words 2-1		2012-07-16 10:31:40.031000
	Chat	5 hats	Capucine	cv402	XVal Session 64	1	XVal Session 64-Detection - Words 2-1		2012-07-16 10:31:47.511000
	Chat	10 SECONDS	Capucine	cv402	XVal Session 64	1	XVal Session 64-Detection - Words 2-1		2012-07-16 10:31:50.748000
35542	Load Instructions			cv297	XVal Session 64	1	XVal Session 64-Detection - Words 3-1	18.111.54.125	2012-07-16 10:31:59
35543	Load Instructions			cv300	XVal Session 64	1	XVal Session 64-Detection - Words 3-1	18.111.54.166	2012-07-16 10:31:59
35544	Load Instructions			cv298	XVal Session 64	1	XVal Session 64-Detection - Words 3-1	192.54.222.11	2012-07-16 10:31:59
35545	Load Instructions			cv299	XVal Session 64	1	XVal Session 64-Detection - Words 3-1	192.54.222.3	2012-07-16 10:31:59
35546	Load Workspace			cv299	XVal Session 64	1	XVal Session 64-Detection - Words 3-1	192.54.222.3	2012-07-16 10:32:04
35547	Load Workspace			cv297	XVal Session 64	1	XVal Session 64-Detection - Words 3-1	18.111.54.125	2012-07-16 10:32:04
35548	Load Workspace			cv300	XVal Session 64	1	XVal Session 64-Detection - Words 3-1	18.111.54.166	2012-07-16 10:32:04
35549	Load Workspace			cv298	XVal Session 64	1	XVal Session 64-Detection - Words 3-1	192.54.222.11	2012-07-16 10:32:04
	Chat	similar = frequency	Capucine	cv402	XVal Session 64	1	XVal Session 64-Detection - Words 3-1		2012-07-16 10:32:12.233000
	Chat	i'll take quilt	Capucine	cv402	XVal Session 64	1	XVal Session 64-Detection - Words 3-1		2012-07-16 10:32:18.682000
35572	Edit Grid	[1,1] : igloo		cv297	XVal Session 64	1	XVal Session 64-Detection - Words 3-1	18.111.54.125	2012-07-16 10:32:34
	Chat	3 quilts	Capucine	cv402	XVal Session 64	1	XVal Session 64-Detection - Words 3-1		2012-07-16 10:32:36.667000
	Chat	mastermind	Capucine	cv402	XVal Session 64	1	XVal Session 64-Detection - Words 3-1		2012-07-16 10:32:42.980000
	Chat	why igloo?	Capucine	cv402	XVal Session 64	1	XVal Session 64-Detection - Words 3-1		2012-07-16 10:32:51.110000
35577	Edit Grid	[1,2] : bed		cv297	XVal Session 64	1	XVal Session 64-Detection - Words 3-1	18.111.54.125	2012-07-16 10:32:55
	Chat	12 mastermind	Capucine	cv402	XVal Session 64	1	XVal Session 64-Detection - Words 3-1		2012-07-16 10:33:07.755000
35580	Load Instructions			cv298	XVal Session 64	1	XVal Session 64-Unscramble Words-1	192.54.222.11	2012-07-16 10:33:19
35581	Load Instructions			cv299	XVal Session 64	1	XVal Session 64-Unscramble Words-1	192.54.222.3	2012-07-16 10:33:19
35582	Load Instructions			cv297	XVal Session 64	1	XVal Session 64-Unscramble Words-1	18.111.54.125	2012-07-16 10:33:19
35583	Load Instructions			cv300	XVal Session 64	1	XVal Session 64-Unscramble Words-1	18.111.54.166	2012-07-16 10:33:19
35595	Load Workspace			cv300	XVal Session 64	1	XVal Session 64-Unscramble Words-1	18.111.54.166	2012-07-16 10:33:39
35596	Load Workspace			cv298	XVal Session 64	1	XVal Session 64-Unscramble Words-1	192.54.222.11	2012-07-16 10:33:39
35597	Load Workspace			cv299	XVal Session 64	1	XVal Session 64-Unscramble Words-1	192.54.222.3	2012-07-16 10:33:39
35598	Load Workspace			cv297	XVal Session 64	1	XVal Session 64-Unscramble Words-1	18.111.54.125	2012-07-16 10:33:40
	Chat	rpepa	Capucine	cv402	XVal Session 64	1	XVal Session 64-Unscramble Words-1		2012-07-16 10:33:49.309000
	Chat	let's divide it up	sean	cv372	XVal Session 64	1	XVal Session 64-Unscramble Words-1		2012-07-16 10:33:54.623000
	Chat	prepare	Bob	cv404	XVal Session 64	1	XVal Session 64-Unscramble Words-1		2012-07-16 10:33:55.514000
	Chat	prepare, good	Capucine	cv402	XVal Session 64	1	XVal Session 64-Unscramble Words-1		2012-07-16 10:34:00.140000
	Chat	agreed, we'll go faster. do it in order	Capucine	cv402	XVal Session 64	1	XVal Session 64-Unscramble Words-1		2012-07-16 10:34:11.139000
	Chat	cable	Bob	cv404	XVal Session 64	1	XVal Session 64-Unscramble Words-1		2012-07-16 10:34:11.622000
	Chat	1:30 left	Capucine	cv402	XVal Session 64	1	XVal Session 64-Unscramble Words-1		2012-07-16 10:34:14.594000
	Chat	jelly	Bob	cv404	XVal Session 64	1	XVal Session 64-Unscramble Words-1		2012-07-16 10:34:23.641000
	Chat	4. yellow	Capucine	cv402	XVal Session 64	1	XVal Session 64-Unscramble Words-1		2012-07-16 10:34:24.873000
35615	Edit Grid	[1,1] :		cv297	XVal Session 64	1	XVal Session 64-Unscramble Words-1	18.111.54.125	2012-07-16 10:34:31
35618	Edit Grid	[4,1] : yellow		cv298	XVal Session 64	1	XVal Session 64-Unscramble Words-1	192.54.222.11	2012-07-16 10:34:33
35619	Edit Grid	[2,1] : cable		cv299	XVal Session 64	1	XVal Session 64-Unscramble Words-1	192.54.222.3	2012-07-16 10:34:34
	Chat	wolley	Bob	cv404	XVal Session 64	1	XVal Session 64-Unscramble Words-1		2012-07-16 10:34:36.160000
	Chat	8	Capucine	cv402	XVal Session 64	1	XVal Session 64-Unscramble Words-1		2012-07-16 10:34:38.852000
	Chat	calvary (8)	Capucine	cv402	XVal Session 64	1	XVal Session 64-Unscramble Words-1		2012-07-16 10:34:48.238000
35626	Edit Grid	[8,1] : calvary		cv298	XVal Session 64	1	XVal Session 64-Unscramble Words-1	192.54.222.11	2012-07-16 10:34:58
35630	Edit Grid	[1,1] : prepare		cv298	XVal Session 64	1	XVal Session 64-Unscramble Words-1	192.54.222.11	2012-07-16 10:35:08
35636	Edit Grid	[3,1] : jelly		cv298	XVal Session 64	1	XVal Session 64-Unscramble Words-1	192.54.222.11	2012-07-16 10:35:18
	Chat	20 SECONDS	Capucine	cv402	XVal Session 64	1	XVal Session 64-Unscramble Words-1		2012-07-16 10:35:20.609000
	Chat	lets get 5-7	Capucine	cv402	XVal Session 64	1	XVal Session 64-Unscramble Words-1		2012-07-16 10:35:23.009000
	Chat	6 letter	Capucine	cv402	XVal Session 64	1	XVal Session 64-Unscramble Words-1		2012-07-16 10:35:29.929000
35641	Edit Grid	[6,1] : letter		cv298	XVal Session 64	1	XVal Session 64-Unscramble Words-1	192.54.222.11	2012-07-16 10:35:32
35644	Edit Grid	[5,1] : rewind		cv298	XVal Session 64	1	XVal Session 64-Unscramble Words-1	192.54.222.11	2012-07-16 10:35:38
35645	Load Instructions			cv297	XVal Session 64	1	XVal Session 64-Memory - Video and Image Trial-1	18.111.54.125	2012-07-16 10:35:39
35646	Load Instructions			cv300	XVal Session 64	1	XVal Session 64-Memory - Video and Image Trial-1	18.111.54.166	2012-07-16 10:35:39
35647	Load Instructions			cv298	XVal Session 64	1	XVal Session 64-Memory - Video and Image Trial-1	192.54.222.11	2012-07-16 10:35:39
35648	Load Instructions			cv299	XVal Session 64	1	XVal Session 64-Memory - Video and Image Trial-1	192.54.222.3	2012-07-16 10:35:39
35660	Load Primer			cv299	XVal Session 64	1	XVal Session 64-Memory - Video and Image Trial-1	192.54.222.3	2012-07-16 10:35:59
35661	Load Primer			cv297	XVal Session 64	1	XVal Session 64-Memory - Video and Image Trial-1	18.111.54.125	2012-07-16 10:35:59
35662	Load Primer			cv300	XVal Session 64	1	XVal Session 64-Memory - Video and Image Trial-1	18.111.54.166	2012-07-16 10:35:59
35663	Load Primer			cv298	XVal Session 64	1	XVal Session 64-Memory - Video and Image Trial-1	192.54.222.11	2012-07-16 10:35:59
35677	Load Workspace			cv300	XVal Session 64	1	XVal Session 64-Memory - Video and Image Trial-1	18.111.54.166	2012-07-16 10:37:10
35678	Load Workspace			cv298	XVal Session 64	1	XVal Session 64-Memory - Video and Image Trial-1	192.54.222.11	2012-07-16 10:37:10
35679	Load Workspace			cv297	XVal Session 64	1	XVal Session 64-Memory - Video and Image Trial-1	18.111.54.125	2012-07-16 10:37:10
35680	Load Workspace			cv299	XVal Session 64	1	XVal Session 64-Memory - Video and Image Trial-1	192.54.222.3	2012-07-16 10:37:12
	Chat	thoughts on #1	Capucine	cv402	XVal Session 64	1	XVal Session 64-Memory - Video and Image Trial-1		2012-07-16 10:37:25.528000
	Chat	?	Capucine	cv402	XVal Session 64	1	XVal Session 64-Memory - Video and Image Trial-1		2012-07-16 10:37:27.660000
	Chat	is "birds" fine?	Capucine	cv402	XVal Session 64	1	XVal Session 64-Memory - Video and Image Trial-1		2012-07-16 10:37:42.243000
	Chat	i thought it was a checken	Bob	cv404	XVal Session 64	1	XVal Session 64-Memory - Video and Image Trial-1		2012-07-16 10:37:48.344000
	Chat	I say chicken.	sean	cv372	XVal Session 64	1	XVal Session 64-Memory - Video and Image Trial-1		2012-07-16 10:37:58.455000
	Chat	there are the birds flying in a V formation at the end	Capucine	cv402	XVal Session 64	1	XVal Session 64-Memory - Video and Image Trial-1		2012-07-16 10:38:06.665000
	Chat	but i really thought it was looking at the girl	Bob	cv404	XVal Session 64	1	XVal Session 64-Memory - Video and Image Trial-1		2012-07-16 10:38:07.322000
35713	Edit Grid	[9,1] : a		cv297	XVal Session 64	1	XVal Session 64-Memory - Video and Image Trial-1	18.111.54.125	2012-07-16 10:38:08
	Chat	30 SECONDS	Capucine	cv402	XVal Session 64	1	XVal Session 64-Memory - Video and Image Trial-1		2012-07-16 10:38:14.788000
35715	Edit Grid	[9,2] : c		cv297	XVal Session 64	1	XVal Session 64-Memory - Video and Image Trial-1	18.111.54.125	2012-07-16 10:38:27
	Chat	\one or the other	Bob	cv404	XVal Session 64	1	XVal Session 64-Memory - Video and Image Trial-1		2012-07-16 10:38:27.117000
	Chat	16 SECONDS	Capucine	cv402	XVal Session 64	1	XVal Session 64-Memory - Video and Image Trial-1		2012-07-16 10:38:27.846000
35716	Edit Grid	[9,3] : b		cv297	XVal Session 64	1	XVal Session 64-Memory - Video and Image Trial-1	18.111.54.125	2012-07-16 10:38:29
35722	Edit Grid	[9,4] : d		cv297	XVal Session 64	1	XVal Session 64-Memory - Video and Image Trial-1	18.111.54.125	2012-07-16 10:38:35
35723	Edit Grid	[1,1] :		cv298	XVal Session 64	1	XVal Session 64-Memory - Video and Image Trial-1	192.54.222.11	2012-07-16 10:38:38
	Chat	left shoulder for 2	sean	cv372	XVal Session 64	1	XVal Session 64-Memory - Video and Image Trial-1		2012-07-16 10:38:39.771000
35725	Load Instructions			cv300	XVal Session 64	1	XVal Session 64-Memory - Strategy 1-1	18.111.54.166	2012-07-16 10:38:40
35726	Load Instructions			cv297	XVal Session 64	1	XVal Session 64-Memory - Strategy 1-1	18.111.54.125	2012-07-16 10:38:40
35727	Load Instructions			cv299	XVal Session 64	1	XVal Session 64-Memory - Strategy 1-1	192.54.222.3	2012-07-16 10:38:40
35724	Edit Grid	[3,1] : left		cv298	XVal Session 64	1	XVal Session 64-Memory - Video and Image Trial-1	192.54.222.11	2012-07-16 10:38:40
35728	Load Instructions			cv298	XVal Session 64	1	XVal Session 64-Memory - Strategy 1-1	192.54.222.11	2012-07-16 10:38:41
35745	Load Workspace			cv297	XVal Session 64	1	XVal Session 64-Memory - Strategy 1-1	18.111.54.125	2012-07-16 10:39:05
35746	Load Workspace			cv299	XVal Session 64	1	XVal Session 64-Memory - Strategy 1-1	192.54.222.3	2012-07-16 10:39:05
35747	Load Workspace			cv298	XVal Session 64	1	XVal Session 64-Memory - Strategy 1-1	192.54.222.11	2012-07-16 10:39:05
35748	Load Workspace			cv300	XVal Session 64	1	XVal Session 64-Memory - Strategy 1-1	18.111.54.166	2012-07-16 10:39:05
	Edit pad (rev 0)		Capucine	cv402	XVal Session 64	1	XVal Session 64-Memory - Strategy 1-1		2012-07-16 10:39:19.091000
	Edit pad (rev 1)		Capucine	cv402	XVal Session 64	1	XVal Session 64-Memory - Strategy 1-1		2012-07-16 10:39:19.587000
	Edit pad (rev 2)		Capucine	cv402	XVal Session 64	1	XVal Session 64-Memory - Strategy 1-1		2012-07-16 10:39:20.088000
	Edit pad (rev 3)		Capucine	cv402	XVal Session 64	1	XVal Session 64-Memory - Strategy 1-1		2012-07-16 10:39:20.587000
	Edit pad (rev 4)		Capucine	cv402	XVal Session 64	1	XVal Session 64-Memory - Strategy 1-1		2012-07-16 10:39:21.090000
	Edit pad (rev 5)		Capucine	cv402	XVal Session 64	1	XVal Session 64-Memory - Strategy 1-1		2012-07-16 10:39:21.590000
	Edit pad (rev 6)		Capucine	cv402	XVal Session 64	1	XVal Session 64-Memory - Strategy 1-1		2012-07-16 10:39:22.092000
	Edit pad (rev 7)		Capucine	cv402	XVal Session 64	1	XVal Session 64-Memory - Strategy 1-1		2012-07-16 10:39:22.592000
	Edit pad (rev 8)		Capucine	cv402	XVal Session 64	1	XVal Session 64-Memory - Strategy 1-1		2012-07-16 10:39:23.092000
	Edit pad (rev 9)		Capucine	cv402	XVal Session 64	1	XVal Session 64-Memory - Strategy 1-1		2012-07-16 10:39:23.591000
	Edit pad (rev 10)		Capucine	cv402	XVal Session 64	1	XVal Session 64-Memory - Strategy 1-1		2012-07-16 10:39:24.091000
	Edit pad (rev 11)		Capucine	cv402	XVal Session 64	1	XVal Session 64-Memory - Strategy 1-1		2012-07-16 10:39:24.591000
	Edit pad (rev 12)		Capucine	cv402	XVal Session 64	1	XVal Session 64-Memory - Strategy 1-1		2012-07-16 10:39:25.091000
	Edit pad (rev 13)		Capucine	cv402	XVal Session 64	1	XVal Session 64-Memory - Strategy 1-1		2012-07-16 10:39:25.592000
	Edit pad (rev 14)		Capucine	cv402	XVal Session 64	1	XVal Session 64-Memory - Strategy 1-1		2012-07-16 10:39:26.091000
	Edit pad (rev 15)		Capucine	cv402	XVal Session 64	1	XVal Session 64-Memory - Strategy 1-1		2012-07-16 10:39:26.591000
	Edit pad (rev 16)		Capucine	cv402	XVal Session 64	1	XVal Session 64-Memory - Strategy 1-1		2012-07-16 10:39:27.091000
	Edit pad (rev 17)		Capucine	cv402	XVal Session 64	1	XVal Session 64-Memory - Strategy 1-1		2012-07-16 10:39:28.666000
	Edit pad (rev 18)		Capucine	cv402	XVal Session 64	1	XVal Session 64-Memory - Strategy 1-1		2012-07-16 10:39:29.169000
	Edit pad (rev 19)		Capucine	cv402	XVal Session 64	1	XVal Session 64-Memory - Strategy 1-1		2012-07-16 10:39:29.669000
	Edit pad (rev 20)		Capucine	cv402	XVal Session 64	1	XVal Session 64-Memory - Strategy 1-1		2012-07-16 10:39:30.170000
	Edit pad (rev 21)		Capucine	cv402	XVal Session 64	1	XVal Session 64-Memory - Strategy 1-1		2012-07-16 10:39:30.671000
	Edit pad (rev 22)		Capucine	cv402	XVal Session 64	1	XVal Session 64-Memory - Strategy 1-1		2012-07-16 10:39:31.432000
	Edit pad (rev 23)		Capucine	cv402	XVal Session 64	1	XVal Session 64-Memory - Strategy 1-1		2012-07-16 10:39:31.931000
	Edit pad (rev 24)		Capucine	cv402	XVal Session 64	1	XVal Session 64-Memory - Strategy 1-1		2012-07-16 10:39:32.431000
	Edit pad (rev 25)		Capucine	cv402	XVal Session 64	1	XVal Session 64-Memory - Strategy 1-1		2012-07-16 10:39:32.975000
	Edit pad (rev 26)		Capucine	cv402	XVal Session 64	1	XVal Session 64-Memory - Strategy 1-1		2012-07-16 10:39:33.431000
	Edit pad (rev 27)		Capucine	cv402	XVal Session 64	1	XVal Session 64-Memory - Strategy 1-1		2012-07-16 10:39:33.931000
	Chat	what are we suppose to do?	Nick	cv396	XVal Session 64	1	XVal Session 64-Memory - Strategy 1-1		2012-07-16 10:39:46.838000
35765	Load Instructions			cv300	XVal Session 64	1	XVal Session 64-Memory - Video-1	18.111.54.166	2012-07-16 10:40:05
35766	Load Instructions			cv297	XVal Session 64	1	XVal Session 64-Memory - Video-1	18.111.54.125	2012-07-16 10:40:05
35767	Load Instructions			cv299	XVal Session 64	1	XVal Session 64-Memory - Video-1	192.54.222.3	2012-07-16 10:40:05
35768	Load Instructions			cv298	XVal Session 64	1	XVal Session 64-Memory - Video-1	192.54.222.11	2012-07-16 10:40:05
35769	Load Primer			cv300	XVal Session 64	1	XVal Session 64-Memory - Video-1	18.111.54.166	2012-07-16 10:40:15
35770	Load Primer			cv297	XVal Session 64	1	XVal Session 64-Memory - Video-1	18.111.54.125	2012-07-16 10:40:15
35771	Load Primer			cv299	XVal Session 64	1	XVal Session 64-Memory - Video-1	192.54.222.3	2012-07-16 10:40:15
35772	Load Primer			cv298	XVal Session 64	1	XVal Session 64-Memory - Video-1	192.54.222.11	2012-07-16 10:40:15
35797	Load Workspace			cv297	XVal Session 64	1	XVal Session 64-Memory - Video-1	18.111.54.125	2012-07-16 10:42:15
35798	Load Workspace			cv298	XVal Session 64	1	XVal Session 64-Memory - Video-1	192.54.222.11	2012-07-16 10:42:15
35799	Load Workspace			cv299	XVal Session 64	1	XVal Session 64-Memory - Video-1	192.54.222.3	2012-07-16 10:42:15
35800	Load Workspace			cv300	XVal Session 64	1	XVal Session 64-Memory - Video-1	18.111.54.166	2012-07-16 10:42:15
	Chat	3	Bob	cv404	XVal Session 64	1	XVal Session 64-Memory - Video-1		2012-07-16 10:42:29.944000
	Chat	it was a short clip	Capucine	cv402	XVal Session 64	1	XVal Session 64-Memory - Video-1		2012-07-16 10:42:30.829000
35809	Edit Grid	[1,1] : 4		cv297	XVal Session 64	1	XVal Session 64-Memory - Video-1	18.111.54.125	2012-07-16 10:42:33
	Chat	3 sounds good to me	Capucine	cv402	XVal Session 64	1	XVal Session 64-Memory - Video-1		2012-07-16 10:42:36.684000
	Chat	3	sean	cv372	XVal Session 64	1	XVal Session 64-Memory - Video-1		2012-07-16 10:42:47.075000
	Chat	4	Bob	cv404	XVal Session 64	1	XVal Session 64-Memory - Video-1		2012-07-16 10:42:55.895000
35827	Edit Grid	[2,1] :		cv297	XVal Session 64	1	XVal Session 64-Memory - Video-1	18.111.54.125	2012-07-16 10:43:00
35828	Edit Grid	[1,1] : 3		cv298	XVal Session 64	1	XVal Session 64-Memory - Video-1	192.54.222.11	2012-07-16 10:43:00
	Chat	what about the rodents?	Capucine	cv402	XVal Session 64	1	XVal Session 64-Memory - Video-1		2012-07-16 10:43:14.257000
35837	Edit Grid	[3,1] : middle		cv297	XVal Session 64	1	XVal Session 64-Memory - Video-1	18.111.54.125	2012-07-16 10:43:28
	Chat	there was the scene in the beginning; they're shown at the end in the forest	Capucine	cv402	XVal Session 64	1	XVal Session 64-Memory - Video-1		2012-07-16 10:43:34.241000
	Chat	any other times?	Capucine	cv402	XVal Session 64	1	XVal Session 64-Memory - Video-1		2012-07-16 10:43:37.239000
35841	Edit Grid	[4,1] : d		cv297	XVal Session 64	1	XVal Session 64-Memory - Video-1	18.111.54.125	2012-07-16 10:43:46
35846	Edit Grid	[4,2] : a		cv297	XVal Session 64	1	XVal Session 64-Memory - Video-1	18.111.54.125	2012-07-16 10:43:51
35847	Edit Grid	[4,3] : c		cv297	XVal Session 64	1	XVal Session 64-Memory - Video-1	18.111.54.125	2012-07-16 10:43:53
35862	Edit Grid	[4,4] : b		cv297	XVal Session 64	1	XVal Session 64-Memory - Video-1	18.111.54.125	2012-07-16 10:44:04
35865	Load Instructions			cv299	XVal Session 64	1	XVal Session 64-Memory - Picture-1	192.54.222.3	2012-07-16 10:44:15
35866	Load Instructions			cv300	XVal Session 64	1	XVal Session 64-Memory - Picture-1	18.111.54.166	2012-07-16 10:44:15
35867	Load Instructions			cv297	XVal Session 64	1	XVal Session 64-Memory - Picture-1	18.111.54.125	2012-07-16 10:44:15
35868	Load Instructions			cv298	XVal Session 64	1	XVal Session 64-Memory - Picture-1	192.54.222.11	2012-07-16 10:44:15
35869	Load Primer			cv299	XVal Session 64	1	XVal Session 64-Memory - Picture-1	192.54.222.3	2012-07-16 10:44:25
35870	Load Primer			cv300	XVal Session 64	1	XVal Session 64-Memory - Picture-1	18.111.54.166	2012-07-16 10:44:25
35871	Load Primer			cv297	XVal Session 64	1	XVal Session 64-Memory - Picture-1	18.111.54.125	2012-07-16 10:44:25
35872	Load Primer			cv298	XVal Session 64	1	XVal Session 64-Memory - Picture-1	192.54.222.11	2012-07-16 10:44:26
35897	Load Workspace			cv297	XVal Session 64	1	XVal Session 64-Memory - Picture-1	18.111.54.125	2012-07-16 10:45:55
35898	Load Workspace			cv298	XVal Session 64	1	XVal Session 64-Memory - Picture-1	192.54.222.11	2012-07-16 10:45:55
35899	Load Workspace			cv299	XVal Session 64	1	XVal Session 64-Memory - Picture-1	192.54.222.3	2012-07-16 10:45:55
35900	Load Workspace			cv300	XVal Session 64	1	XVal Session 64-Memory - Picture-1	18.111.54.166	2012-07-16 10:45:55
35909	Edit Grid	[2,1] : flute		cv297	XVal Session 64	1	XVal Session 64-Memory - Picture-1	18.111.54.125	2012-07-16 10:46:13
	Chat	let's keep in mind we're being judged as much for communicating as getting it right	Capucine	cv402	XVal Session 64	1	XVal Session 64-Memory - Picture-1		2012-07-16 10:46:14.439000
35911	Edit Grid	[3,1] : 3		cv297	XVal Session 64	1	XVal Session 64-Memory - Picture-1	18.111.54.125	2012-07-16 10:46:16
35913	Edit Grid	[4,1] :		cv300	XVal Session 64	1	XVal Session 64-Memory - Picture-1	18.111.54.166	2012-07-16 10:46:20
35914	Edit Grid	[4,1] : 3		cv297	XVal Session 64	1	XVal Session 64-Memory - Picture-1	18.111.54.125	2012-07-16 10:46:21
	Chat	1	Bob	cv404	XVal Session 64	1	XVal Session 64-Memory - Picture-1		2012-07-16 10:46:21.085000
	Chat	3	Bob	cv404	XVal Session 64	1	XVal Session 64-Memory - Picture-1		2012-07-16 10:46:35.535000
35930	Edit Grid	[3,1] :		cv298	XVal Session 64	1	XVal Session 64-Memory - Picture-1	192.54.222.11	2012-07-16 10:46:41
	Chat	thats all i remember	Nick	cv396	XVal Session 64	1	XVal Session 64-Memory - Picture-1		2012-07-16 10:46:54.768000
	Chat	1 and 3	Nick	cv396	XVal Session 64	1	XVal Session 64-Memory - Picture-1		2012-07-16 10:47:03.814000
	Chat	FF, what answers are those for?	Capucine	cv402	XVal Session 64	1	XVal Session 64-Memory - Picture-1		2012-07-16 10:47:21.438000
	Chat	a leafy tree	Bob	cv404	XVal Session 64	1	XVal Session 64-Memory - Picture-1		2012-07-16 10:47:22.786000
	Chat	ok, you want to put that in	Capucine	cv402	XVal Session 64	1	XVal Session 64-Memory - Picture-1		2012-07-16 10:47:33.546000
	Chat	20 SECONDS left	Capucine	cv402	XVal Session 64	1	XVal Session 64-Memory - Picture-1		2012-07-16 10:47:37.452000
	Chat	#3 and #4	Bob	cv404	XVal Session 64	1	XVal Session 64-Memory - Picture-1		2012-07-16 10:47:45.575000
35951	Load Instructions			cv300	XVal Session 64	1	XVal Session 64-Memory - Words Trial -1	18.111.54.166	2012-07-16 10:47:55
35952	Load Instructions			cv297	XVal Session 64	1	XVal Session 64-Memory - Words Trial -1	18.111.54.125	2012-07-16 10:47:55
35953	Load Instructions			cv298	XVal Session 64	1	XVal Session 64-Memory - Words Trial -1	192.54.222.11	2012-07-16 10:47:55
35954	Load Instructions			cv299	XVal Session 64	1	XVal Session 64-Memory - Words Trial -1	192.54.222.3	2012-07-16 10:47:56
35955	Load Instructions			cv297	XVal Session 64	1	XVal Session 64-Memory - Words Trial -1	18.111.54.125	2012-07-16 10:47:57
35970	Load Primer			cv299	XVal Session 64	1	XVal Session 64-Memory - Words Trial -1	192.54.222.3	2012-07-16 10:48:15
35971	Load Primer			cv300	XVal Session 64	1	XVal Session 64-Memory - Words Trial -1	18.111.54.166	2012-07-16 10:48:15
35972	Load Primer			cv297	XVal Session 64	1	XVal Session 64-Memory - Words Trial -1	18.111.54.125	2012-07-16 10:48:15
35973	Load Primer			cv298	XVal Session 64	1	XVal Session 64-Memory - Words Trial -1	192.54.222.11	2012-07-16 10:48:15
35989	Load Workspace			cv299	XVal Session 64	1	XVal Session 64-Memory - Words Trial -1	192.54.222.3	2012-07-16 10:49:45
35990	Load Workspace			cv300	XVal Session 64	1	XVal Session 64-Memory - Words Trial -1	18.111.54.166	2012-07-16 10:49:45
35991	Load Workspace			cv297	XVal Session 64	1	XVal Session 64-Memory - Words Trial -1	18.111.54.125	2012-07-16 10:49:45
35992	Load Workspace			cv298	XVal Session 64	1	XVal Session 64-Memory - Words Trial -1	192.54.222.11	2012-07-16 10:49:46
	Edit pad (rev 0)		Nick	cv396	XVal Session 64	1	XVal Session 64-Memory - Words Trial -1		2012-07-16 10:49:52.066000
	Edit pad (rev 1)		Nick	cv396	XVal Session 64	1	XVal Session 64-Memory - Words Trial -1		2012-07-16 10:49:52.563000
	Edit pad (rev 2)		Nick	cv396	XVal Session 64	1	XVal Session 64-Memory - Words Trial -1		2012-07-16 10:49:53.064000
	Edit pad (rev 3)		Nick	cv396	XVal Session 64	1	XVal Session 64-Memory - Words Trial -1		2012-07-16 10:49:53.563000
	Edit pad (rev 4)		Nick	cv396	XVal Session 64	1	XVal Session 64-Memory - Words Trial -1		2012-07-16 10:49:54.063000
	Edit pad (rev 5)		Nick	cv396	XVal Session 64	1	XVal Session 64-Memory - Words Trial -1		2012-07-16 10:49:54.635000
	Edit pad (rev 6)		Nick	cv396	XVal Session 64	1	XVal Session 64-Memory - Words Trial -1		2012-07-16 10:49:55.135000
	Edit pad (rev 7)		Nick	cv396	XVal Session 64	1	XVal Session 64-Memory - Words Trial -1		2012-07-16 10:49:56.737000
	Edit pad (rev 8)		Nick	cv396	XVal Session 64	1	XVal Session 64-Memory - Words Trial -1		2012-07-16 10:49:57.407000
	Edit pad (rev 9)		Nick	cv396	XVal Session 64	1	XVal Session 64-Memory - Words Trial -1		2012-07-16 10:49:57.908000
	Edit pad (rev 10)		Nick	cv396	XVal Session 64	1	XVal Session 64-Memory - Words Trial -1		2012-07-16 10:49:59.769000
	Edit pad (rev 11)		Nick	cv396	XVal Session 64	1	XVal Session 64-Memory - Words Trial -1		2012-07-16 10:50:00.268000
	Edit pad (rev 12)		Nick	cv396	XVal Session 64	1	XVal Session 64-Memory - Words Trial -1		2012-07-16 10:50:00.784000
	Chat	channel - walk - status - meet - solution	Capucine	cv402	XVal Session 64	1	XVal Session 64-Memory - Words Trial -1		2012-07-16 10:50:00.844000
	Edit pad (rev 13)		Nick	cv396	XVal Session 64	1	XVal Session 64-Memory - Words Trial -1		2012-07-16 10:50:01.398000
	Chat	earlier automatic code leader yes	Bob	cv404	XVal Session 64	1	XVal Session 64-Memory - Words Trial -1		2012-07-16 10:50:01.470000
	Edit pad (rev 14)		Nick	cv396	XVal Session 64	1	XVal Session 64-Memory - Words Trial -1		2012-07-16 10:50:02.489000
	Edit pad (rev 15)		Nick	cv396	XVal Session 64	1	XVal Session 64-Memory - Words Trial -1		2012-07-16 10:50:02.990000
	Edit pad (rev 16)		Nick	cv396	XVal Session 64	1	XVal Session 64-Memory - Words Trial -1		2012-07-16 10:50:03.489000
	Chat	that's line 3	Capucine	cv402	XVal Session 64	1	XVal Session 64-Memory - Words Trial -1		2012-07-16 10:50:03.579000
	Edit pad (rev 17)		Nick	cv396	XVal Session 64	1	XVal Session 64-Memory - Words Trial -1		2012-07-16 10:50:09.567000
	Edit pad (rev 18)		Nick	cv396	XVal Session 64	1	XVal Session 64-Memory - Words Trial -1		2012-07-16 10:50:10.068000
	Edit pad (rev 19)		Nick	cv396	XVal Session 64	1	XVal Session 64-Memory - Words Trial -1		2012-07-16 10:50:10.567000
	Edit pad (rev 20)		Nick	cv396	XVal Session 64	1	XVal Session 64-Memory - Words Trial -1		2012-07-16 10:50:11.072000
	Edit pad (rev 21)		Nick	cv396	XVal Session 64	1	XVal Session 64-Memory - Words Trial -1		2012-07-16 10:50:11.572000
	Edit pad (rev 22)		Nick	cv396	XVal Session 64	1	XVal Session 64-Memory - Words Trial -1		2012-07-16 10:50:12.073000
	Chat	FF, which line?	Capucine	cv402	XVal Session 64	1	XVal Session 64-Memory - Words Trial -1		2012-07-16 10:50:12.229000
	Edit pad (rev 23)		Nick	cv396	XVal Session 64	1	XVal Session 64-Memory - Words Trial -1		2012-07-16 10:50:12.573000
	Edit pad (rev 24)		Nick	cv396	XVal Session 64	1	XVal Session 64-Memory - Words Trial -1		2012-07-16 10:50:13.074000
	Edit pad (rev 25)		Nick	cv396	XVal Session 64	1	XVal Session 64-Memory - Words Trial -1		2012-07-16 10:50:13.574000
	Edit pad (rev 26)		Nick	cv396	XVal Session 64	1	XVal Session 64-Memory - Words Trial -1		2012-07-16 10:50:14.076000
	Edit pad (rev 27)		Nick	cv396	XVal Session 64	1	XVal Session 64-Memory - Words Trial -1		2012-07-16 10:50:14.577000
	Edit pad (rev 28)		Nick	cv396	XVal Session 64	1	XVal Session 64-Memory - Words Trial -1		2012-07-16 10:50:15.076000
	Edit pad (rev 29)		Nick	cv396	XVal Session 64	1	XVal Session 64-Memory - Words Trial -1		2012-07-16 10:50:15.576000
	Edit pad (rev 30)		Nick	cv396	XVal Session 64	1	XVal Session 64-Memory - Words Trial -1		2012-07-16 10:50:16.076000
	Chat	ff= #3	Bob	cv404	XVal Session 64	1	XVal Session 64-Memory - Words Trial -1		2012-07-16 10:50:22.301000
	Chat	thats the last line	Nick	cv396	XVal Session 64	1	XVal Session 64-Memory - Words Trial -1		2012-07-16 10:50:27.033000
	Chat	It says one word per line.	sean	cv372	XVal Session 64	1	XVal Session 64-Memory - Words Trial -1		2012-07-16 10:50:27.673000
	Chat	good catch, mike	Capucine	cv402	XVal Session 64	1	XVal Session 64-Memory - Words Trial -1		2012-07-16 10:50:41.314000
	Edit pad (rev 31)		sean	cv372	XVal Session 64	1	XVal Session 64-Memory - Words Trial -1		2012-07-16 10:50:44.887000
	Edit pad (rev 32)		sean	cv372	XVal Session 64	1	XVal Session 64-Memory - Words Trial -1		2012-07-16 10:50:45.387000
	Edit pad (rev 33)		sean	cv372	XVal Session 64	1	XVal Session 64-Memory - Words Trial -1		2012-07-16 10:50:47.019000
	Edit pad (rev 34)		sean	cv372	XVal Session 64	1	XVal Session 64-Memory - Words Trial -1		2012-07-16 10:50:47.719000
	Edit pad (rev 35)		sean	cv372	XVal Session 64	1	XVal Session 64-Memory - Words Trial -1		2012-07-16 10:50:48.218000
	Edit pad (rev 36)		sean	cv372	XVal Session 64	1	XVal Session 64-Memory - Words Trial -1		2012-07-16 10:50:48.718000
	Edit pad (rev 37)		Capucine	cv402	XVal Session 64	1	XVal Session 64-Memory - Words Trial -1		2012-07-16 10:50:48.754000
	Edit pad (rev 38)		sean	cv372	XVal Session 64	1	XVal Session 64-Memory - Words Trial -1		2012-07-16 10:50:49.218000
	Edit pad (rev 39)		sean	cv372	XVal Session 64	1	XVal Session 64-Memory - Words Trial -1		2012-07-16 10:50:49.720000
	Edit pad (rev 40)		sean	cv372	XVal Session 64	1	XVal Session 64-Memory - Words Trial -1		2012-07-16 10:50:50.218000
	Edit pad (rev 41)		Capucine	cv402	XVal Session 64	1	XVal Session 64-Memory - Words Trial -1		2012-07-16 10:50:50.678000
	Edit pad (rev 42)		sean	cv372	XVal Session 64	1	XVal Session 64-Memory - Words Trial -1		2012-07-16 10:50:50.719000
	Edit pad (rev 43)		sean	cv372	XVal Session 64	1	XVal Session 64-Memory - Words Trial -1		2012-07-16 10:50:51.220000
	Edit pad (rev 44)		sean	cv372	XVal Session 64	1	XVal Session 64-Memory - Words Trial -1		2012-07-16 10:50:51.722000
	Edit pad (rev 45)		sean	cv372	XVal Session 64	1	XVal Session 64-Memory - Words Trial -1		2012-07-16 10:50:52.221000
	Edit pad (rev 46)		Capucine	cv402	XVal Session 64	1	XVal Session 64-Memory - Words Trial -1		2012-07-16 10:50:52.307000
	Edit pad (rev 47)		Capucine	cv402	XVal Session 64	1	XVal Session 64-Memory - Words Trial -1		2012-07-16 10:50:53.798000
	Edit pad (rev 48)		sean	cv372	XVal Session 64	1	XVal Session 64-Memory - Words Trial -1		2012-07-16 10:50:57.614000
	Edit pad (rev 49)		sean	cv372	XVal Session 64	1	XVal Session 64-Memory - Words Trial -1		2012-07-16 10:50:58.113000
	Edit pad (rev 50)		sean	cv372	XVal Session 64	1	XVal Session 64-Memory - Words Trial -1		2012-07-16 10:50:58.614000
	Edit pad (rev 51)		Capucine	cv402	XVal Session 64	1	XVal Session 64-Memory - Words Trial -1		2012-07-16 10:51:01.472000
	Edit pad (rev 52)		Capucine	cv402	XVal Session 64	1	XVal Session 64-Memory - Words Trial -1		2012-07-16 10:51:01.974000
	Edit pad (rev 53)		Capucine	cv402	XVal Session 64	1	XVal Session 64-Memory - Words Trial -1		2012-07-16 10:51:03.447000
	Edit pad (rev 54)		Capucine	cv402	XVal Session 64	1	XVal Session 64-Memory - Words Trial -1		2012-07-16 10:51:03.946000
	Edit pad (rev 55)		Capucine	cv402	XVal Session 64	1	XVal Session 64-Memory - Words Trial -1		2012-07-16 10:51:04.447000
	Edit pad (rev 56)		Capucine	cv402	XVal Session 64	1	XVal Session 64-Memory - Words Trial -1		2012-07-16 10:51:04.947000
	Edit pad (rev 57)		Capucine	cv402	XVal Session 64	1	XVal Session 64-Memory - Words Trial -1		2012-07-16 10:51:05.450000
	Edit pad (rev 58)		Capucine	cv402	XVal Session 64	1	XVal Session 64-Memory - Words Trial -1		2012-07-16 10:51:05.951000
	Edit pad (rev 59)		Capucine	cv402	XVal Session 64	1	XVal Session 64-Memory - Words Trial -1		2012-07-16 10:51:06.451000
	Edit pad (rev 60)		Capucine	cv402	XVal Session 64	1	XVal Session 64-Memory - Words Trial -1		2012-07-16 10:51:06.951000
	Edit pad (rev 61)		Capucine	cv402	XVal Session 64	1	XVal Session 64-Memory - Words Trial -1		2012-07-16 10:51:07.451000
	Edit pad (rev 62)		Capucine	cv402	XVal Session 64	1	XVal Session 64-Memory - Words Trial -1		2012-07-16 10:51:07.952000
	Edit pad (rev 63)		Capucine	cv402	XVal Session 64	1	XVal Session 64-Memory - Words Trial -1		2012-07-16 10:51:08.451000
	Edit pad (rev 64)		Capucine	cv402	XVal Session 64	1	XVal Session 64-Memory - Words Trial -1		2012-07-16 10:51:08.952000
	Edit pad (rev 65)		Capucine	cv402	XVal Session 64	1	XVal Session 64-Memory - Words Trial -1		2012-07-16 10:51:09.452000
	Edit pad (rev 66)		Capucine	cv402	XVal Session 64	1	XVal Session 64-Memory - Words Trial -1		2012-07-16 10:51:09.953000
	Edit pad (rev 67)		Capucine	cv402	XVal Session 64	1	XVal Session 64-Memory - Words Trial -1		2012-07-16 10:51:10.453000
	Edit pad (rev 68)		Capucine	cv402	XVal Session 64	1	XVal Session 64-Memory - Words Trial -1		2012-07-16 10:51:10.952000
	Edit pad (rev 69)		sean	cv372	XVal Session 64	1	XVal Session 64-Memory - Words Trial -1		2012-07-16 10:51:11.016000
36012	Load Instructions			cv297	XVal Session 64	1	XVal Session 64-Memory - Strategy 2-1	18.111.54.125	2012-07-16 10:51:15
36013	Load Instructions			cv298	XVal Session 64	1	XVal Session 64-Memory - Strategy 2-1	192.54.222.11	2012-07-16 10:51:15
36014	Load Instructions			cv299	XVal Session 64	1	XVal Session 64-Memory - Strategy 2-1	192.54.222.3	2012-07-16 10:51:15
36015	Load Instructions			cv300	XVal Session 64	1	XVal Session 64-Memory - Strategy 2-1	18.111.54.166	2012-07-16 10:51:15
36016	Load Workspace			cv299	XVal Session 64	1	XVal Session 64-Memory - Strategy 2-1	192.54.222.3	2012-07-16 10:51:25
36017	Load Workspace			cv300	XVal Session 64	1	XVal Session 64-Memory - Strategy 2-1	18.111.54.166	2012-07-16 10:51:25
36018	Load Workspace			cv297	XVal Session 64	1	XVal Session 64-Memory - Strategy 2-1	18.111.54.125	2012-07-16 10:51:25
36019	Load Workspace			cv298	XVal Session 64	1	XVal Session 64-Memory - Strategy 2-1	192.54.222.11	2012-07-16 10:51:25
	Chat	earch person take line i'll take #1	Bob	cv404	XVal Session 64	1	XVal Session 64-Memory - Strategy 2-1		2012-07-16 10:51:41.444000
	Chat	good call, line #3	Capucine	cv402	XVal Session 64	1	XVal Session 64-Memory - Strategy 2-1		2012-07-16 10:51:50.513000
	Chat	ok we each should remeber a different piece	Nick	cv396	XVal Session 64	1	XVal Session 64-Memory - Strategy 2-1		2012-07-16 10:51:52.673000
	Chat	20 SECONDS	Capucine	cv402	XVal Session 64	1	XVal Session 64-Memory - Strategy 2-1		2012-07-16 10:52:06.062000
	Chat	I got the last row or end paragraph	Nick	cv396	XVal Session 64	1	XVal Session 64-Memory - Strategy 2-1		2012-07-16 10:52:06.841000
	Chat	cool!	Bob	cv404	XVal Session 64	1	XVal Session 64-Memory - Strategy 2-1		2012-07-16 10:52:13.116000
	Chat	mike, line #2?	Capucine	cv402	XVal Session 64	1	XVal Session 64-Memory - Strategy 2-1		2012-07-16 10:52:16.380000
	Chat	ok	sean	cv372	XVal Session 64	1	XVal Session 64-Memory - Strategy 2-1		2012-07-16 10:52:20.464000
36043	Load Instructions			cv299	XVal Session 64	1	XVal Session 64-Memory - Words-1	192.54.222.3	2012-07-16 10:52:25
36044	Load Instructions			cv300	XVal Session 64	1	XVal Session 64-Memory - Words-1	18.111.54.166	2012-07-16 10:52:25
36045	Load Instructions			cv297	XVal Session 64	1	XVal Session 64-Memory - Words-1	18.111.54.125	2012-07-16 10:52:25
36046	Load Instructions			cv298	XVal Session 64	1	XVal Session 64-Memory - Words-1	192.54.222.11	2012-07-16 10:52:25
36047	Load Primer			cv298	XVal Session 64	1	XVal Session 64-Memory - Words-1	192.54.222.11	2012-07-16 10:52:35
36048	Load Primer			cv299	XVal Session 64	1	XVal Session 64-Memory - Words-1	192.54.222.3	2012-07-16 10:52:35
36049	Load Primer			cv300	XVal Session 64	1	XVal Session 64-Memory - Words-1	18.111.54.166	2012-07-16 10:52:35
36050	Load Primer			cv297	XVal Session 64	1	XVal Session 64-Memory - Words-1	18.111.54.125	2012-07-16 10:52:35
36080	Load Workspace			cv300	XVal Session 64	1	XVal Session 64-Memory - Words-1	18.111.54.166	2012-07-16 10:54:05
36081	Load Workspace			cv297	XVal Session 64	1	XVal Session 64-Memory - Words-1	18.111.54.125	2012-07-16 10:54:05
36082	Load Workspace			cv298	XVal Session 64	1	XVal Session 64-Memory - Words-1	192.54.222.11	2012-07-16 10:54:05
36083	Load Workspace			cv299	XVal Session 64	1	XVal Session 64-Memory - Words-1	192.54.222.3	2012-07-16 10:54:05
	Chat	FF you wanna go first?	Capucine	cv402	XVal Session 64	1	XVal Session 64-Memory - Words-1		2012-07-16 10:54:10.525000
	Edit pad (rev 0)		Nick	cv396	XVal Session 64	1	XVal Session 64-Memory - Words-1		2012-07-16 10:54:10.954000
	Edit pad (rev 1)		Nick	cv396	XVal Session 64	1	XVal Session 64-Memory - Words-1		2012-07-16 10:54:11.452000
	Edit pad (rev 2)		Nick	cv396	XVal Session 64	1	XVal Session 64-Memory - Words-1		2012-07-16 10:54:11.959000
	Edit pad (rev 3)		sean	cv372	XVal Session 64	1	XVal Session 64-Memory - Words-1		2012-07-16 10:54:12.341000
	Edit pad (rev 4)		Nick	cv396	XVal Session 64	1	XVal Session 64-Memory - Words-1		2012-07-16 10:54:12.457000
	Edit pad (rev 5)		sean	cv372	XVal Session 64	1	XVal Session 64-Memory - Words-1		2012-07-16 10:54:12.840000
	Edit pad (rev 6)		Nick	cv396	XVal Session 64	1	XVal Session 64-Memory - Words-1		2012-07-16 10:54:12.958000
	Edit pad (rev 7)		Nick	cv396	XVal Session 64	1	XVal Session 64-Memory - Words-1		2012-07-16 10:54:13.459000
	Edit pad (rev 8)		sean	cv372	XVal Session 64	1	XVal Session 64-Memory - Words-1		2012-07-16 10:54:13.542000
	Edit pad (rev 9)		Nick	cv396	XVal Session 64	1	XVal Session 64-Memory - Words-1		2012-07-16 10:54:13.961000
	Edit pad (rev 10)		Nick	cv396	XVal Session 64	1	XVal Session 64-Memory - Words-1		2012-07-16 10:54:14.530000
	Edit pad (rev 11)		sean	cv372	XVal Session 64	1	XVal Session 64-Memory - Words-1		2012-07-16 10:54:14.760000
	Edit pad (rev 12)		Nick	cv396	XVal Session 64	1	XVal Session 64-Memory - Words-1		2012-07-16 10:54:15.531000
	Edit pad (rev 13)		Nick	cv396	XVal Session 64	1	XVal Session 64-Memory - Words-1		2012-07-16 10:54:16.030000
	Edit pad (rev 14)		sean	cv372	XVal Session 64	1	XVal Session 64-Memory - Words-1		2012-07-16 10:54:16.128000
	Edit pad (rev 15)		Nick	cv396	XVal Session 64	1	XVal Session 64-Memory - Words-1		2012-07-16 10:54:16.538000
	Edit pad (rev 16)		sean	cv372	XVal Session 64	1	XVal Session 64-Memory - Words-1		2012-07-16 10:54:16.630000
	Edit pad (rev 17)		Nick	cv396	XVal Session 64	1	XVal Session 64-Memory - Words-1		2012-07-16 10:54:17.039000
	Edit pad (rev 18)		sean	cv372	XVal Session 64	1	XVal Session 64-Memory - Words-1		2012-07-16 10:54:17.165000
	Edit pad (rev 19)		Nick	cv396	XVal Session 64	1	XVal Session 64-Memory - Words-1		2012-07-16 10:54:17.539000
	Edit pad (rev 20)		sean	cv372	XVal Session 64	1	XVal Session 64-Memory - Words-1		2012-07-16 10:54:17.665000
	Edit pad (rev 21)		Nick	cv396	XVal Session 64	1	XVal Session 64-Memory - Words-1		2012-07-16 10:54:18.039000
	Edit pad (rev 22)		sean	cv372	XVal Session 64	1	XVal Session 64-Memory - Words-1		2012-07-16 10:54:18.165000
	Edit pad (rev 23)		Nick	cv396	XVal Session 64	1	XVal Session 64-Memory - Words-1		2012-07-16 10:54:18.540000
	Edit pad (rev 24)		sean	cv372	XVal Session 64	1	XVal Session 64-Memory - Words-1		2012-07-16 10:54:18.665000
	Edit pad (rev 25)		Nick	cv396	XVal Session 64	1	XVal Session 64-Memory - Words-1		2012-07-16 10:54:19.040000
	Edit pad (rev 26)		sean	cv372	XVal Session 64	1	XVal Session 64-Memory - Words-1		2012-07-16 10:54:19.165000
	Edit pad (rev 27)		Nick	cv396	XVal Session 64	1	XVal Session 64-Memory - Words-1		2012-07-16 10:54:19.541000
	Edit pad (rev 28)		sean	cv372	XVal Session 64	1	XVal Session 64-Memory - Words-1		2012-07-16 10:54:19.668000
	Edit pad (rev 29)		Nick	cv396	XVal Session 64	1	XVal Session 64-Memory - Words-1		2012-07-16 10:54:20.042000
	Edit pad (rev 30)		sean	cv372	XVal Session 64	1	XVal Session 64-Memory - Words-1		2012-07-16 10:54:20.166000
	Edit pad (rev 31)		Nick	cv396	XVal Session 64	1	XVal Session 64-Memory - Words-1		2012-07-16 10:54:20.548000
	Edit pad (rev 32)		sean	cv372	XVal Session 64	1	XVal Session 64-Memory - Words-1		2012-07-16 10:54:20.668000
	Edit pad (rev 33)		Nick	cv396	XVal Session 64	1	XVal Session 64-Memory - Words-1		2012-07-16 10:54:21.048000
	Edit pad (rev 34)		sean	cv372	XVal Session 64	1	XVal Session 64-Memory - Words-1		2012-07-16 10:54:21.168000
	Edit pad (rev 35)		sean	cv372	XVal Session 64	1	XVal Session 64-Memory - Words-1		2012-07-16 10:54:21.673000
	Edit pad (rev 36)		sean	cv372	XVal Session 64	1	XVal Session 64-Memory - Words-1		2012-07-16 10:54:22.174000
	Edit pad (rev 37)		sean	cv372	XVal Session 64	1	XVal Session 64-Memory - Words-1		2012-07-16 10:54:22.675000
	Edit pad (rev 38)		sean	cv372	XVal Session 64	1	XVal Session 64-Memory - Words-1		2012-07-16 10:54:23.175000
	Edit pad (rev 39)		Nick	cv396	XVal Session 64	1	XVal Session 64-Memory - Words-1		2012-07-16 10:54:23.626000
	Edit pad (rev 40)		sean	cv372	XVal Session 64	1	XVal Session 64-Memory - Words-1		2012-07-16 10:54:23.711000
	Edit pad (rev 41)		sean	cv372	XVal Session 64	1	XVal Session 64-Memory - Words-1		2012-07-16 10:54:24.211000
	Edit pad (rev 42)		sean	cv372	XVal Session 64	1	XVal Session 64-Memory - Words-1		2012-07-16 10:54:24.711000
	Edit pad (rev 43)		Nick	cv396	XVal Session 64	1	XVal Session 64-Memory - Words-1		2012-07-16 10:54:25.006000
	Edit pad (rev 44)		sean	cv372	XVal Session 64	1	XVal Session 64-Memory - Words-1		2012-07-16 10:54:25.217000
	Edit pad (rev 45)		sean	cv372	XVal Session 64	1	XVal Session 64-Memory - Words-1		2012-07-16 10:54:25.717000
	Edit pad (rev 46)		sean	cv372	XVal Session 64	1	XVal Session 64-Memory - Words-1		2012-07-16 10:54:26.217000
	Edit pad (rev 47)		Capucine	cv402	XVal Session 64	1	XVal Session 64-Memory - Words-1		2012-07-16 10:54:26.251000
	Edit pad (rev 48)		sean	cv372	XVal Session 64	1	XVal Session 64-Memory - Words-1		2012-07-16 10:54:26.717000
	Edit pad (rev 49)		Capucine	cv402	XVal Session 64	1	XVal Session 64-Memory - Words-1		2012-07-16 10:54:26.752000
	Edit pad (rev 50)		sean	cv372	XVal Session 64	1	XVal Session 64-Memory - Words-1		2012-07-16 10:54:27.217000
	Edit pad (rev 51)		Capucine	cv402	XVal Session 64	1	XVal Session 64-Memory - Words-1		2012-07-16 10:54:27.251000
	Edit pad (rev 52)		Capucine	cv402	XVal Session 64	1	XVal Session 64-Memory - Words-1		2012-07-16 10:54:27.750000
	Edit pad (rev 53)		sean	cv372	XVal Session 64	1	XVal Session 64-Memory - Words-1		2012-07-16 10:54:28.159000
	Edit pad (rev 54)		Capucine	cv402	XVal Session 64	1	XVal Session 64-Memory - Words-1		2012-07-16 10:54:28.251000
	Edit pad (rev 55)		Capucine	cv402	XVal Session 64	1	XVal Session 64-Memory - Words-1		2012-07-16 10:54:28.750000
	Edit pad (rev 56)		Nick	cv396	XVal Session 64	1	XVal Session 64-Memory - Words-1		2012-07-16 10:54:29.689000
	Edit pad (rev 57)		Capucine	cv402	XVal Session 64	1	XVal Session 64-Memory - Words-1		2012-07-16 10:54:31.564000
	Chat	air combination fear easy switch	Bob	cv404	XVal Session 64	1	XVal Session 64-Memory - Words-1		2012-07-16 10:54:32.287000
	Edit pad (rev 58)		Capucine	cv402	XVal Session 64	1	XVal Session 64-Memory - Words-1		2012-07-16 10:54:33.416000
	Edit pad (rev 59)		Capucine	cv402	XVal Session 64	1	XVal Session 64-Memory - Words-1		2012-07-16 10:54:34.270000
	Edit pad (rev 60)		sean	cv372	XVal Session 64	1	XVal Session 64-Memory - Words-1		2012-07-16 10:54:34.683000
	Edit pad (rev 61)		Capucine	cv402	XVal Session 64	1	XVal Session 64-Memory - Words-1		2012-07-16 10:54:34.769000
	Edit pad (rev 62)		Capucine	cv402	XVal Session 64	1	XVal Session 64-Memory - Words-1		2012-07-16 10:54:35.273000
	Edit pad (rev 63)		Capucine	cv402	XVal Session 64	1	XVal Session 64-Memory - Words-1		2012-07-16 10:54:36.362000
	Edit pad (rev 64)		Capucine	cv402	XVal Session 64	1	XVal Session 64-Memory - Words-1		2012-07-16 10:54:36.862000
	Edit pad (rev 65)		Capucine	cv402	XVal Session 64	1	XVal Session 64-Memory - Words-1		2012-07-16 10:54:37.361000
	Edit pad (rev 66)		sean	cv372	XVal Session 64	1	XVal Session 64-Memory - Words-1		2012-07-16 10:54:37.924000
	Edit pad (rev 67)		sean	cv372	XVal Session 64	1	XVal Session 64-Memory - Words-1		2012-07-16 10:54:39.356000
	Edit pad (rev 68)		sean	cv372	XVal Session 64	1	XVal Session 64-Memory - Words-1		2012-07-16 10:54:39.924000
	Edit pad (rev 69)		sean	cv372	XVal Session 64	1	XVal Session 64-Memory - Words-1		2012-07-16 10:54:40.425000
	Edit pad (rev 70)		sean	cv372	XVal Session 64	1	XVal Session 64-Memory - Words-1		2012-07-16 10:54:41.395000
	Chat	#1	Bob	cv404	XVal Session 64	1	XVal Session 64-Memory - Words-1		2012-07-16 10:54:43.381000
	Edit pad (rev 71)		sean	cv372	XVal Session 64	1	XVal Session 64-Memory - Words-1		2012-07-16 10:54:49.277000
	Edit pad (rev 72)		sean	cv372	XVal Session 64	1	XVal Session 64-Memory - Words-1		2012-07-16 10:54:49.780000
	Edit pad (rev 73)		sean	cv372	XVal Session 64	1	XVal Session 64-Memory - Words-1		2012-07-16 10:54:50.280000
	Chat	go for it, type it in	Capucine	cv402	XVal Session 64	1	XVal Session 64-Memory - Words-1		2012-07-16 10:54:51.999000
	Chat	mike, which line is that?	Capucine	cv402	XVal Session 64	1	XVal Session 64-Memory - Words-1		2012-07-16 10:54:57.729000
	Edit pad (rev 74)		Nick	cv396	XVal Session 64	1	XVal Session 64-Memory - Words-1		2012-07-16 10:55:06.750000
	Edit pad (rev 75)		Nick	cv396	XVal Session 64	1	XVal Session 64-Memory - Words-1		2012-07-16 10:55:07.992000
	Edit pad (rev 76)		Nick	cv396	XVal Session 64	1	XVal Session 64-Memory - Words-1		2012-07-16 10:55:08.508000
	Edit pad (rev 77)		Nick	cv396	XVal Session 64	1	XVal Session 64-Memory - Words-1		2012-07-16 10:55:09.060000
	Edit pad (rev 78)		Nick	cv396	XVal Session 64	1	XVal Session 64-Memory - Words-1		2012-07-16 10:55:09.784000
	Edit pad (rev 79)		Nick	cv396	XVal Session 64	1	XVal Session 64-Memory - Words-1		2012-07-16 10:55:10.329000
	Edit pad (rev 80)		Nick	cv396	XVal Session 64	1	XVal Session 64-Memory - Words-1		2012-07-16 10:55:10.827000
	Edit pad (rev 81)		Nick	cv396	XVal Session 64	1	XVal Session 64-Memory - Words-1		2012-07-16 10:55:11.403000
	Edit pad (rev 82)		Nick	cv396	XVal Session 64	1	XVal Session 64-Memory - Words-1		2012-07-16 10:55:11.959000
	Edit pad (rev 83)		Nick	cv396	XVal Session 64	1	XVal Session 64-Memory - Words-1		2012-07-16 10:55:12.885000
	Chat	i remember line #4 started with organizer and then had two "h" words	Capucine	cv402	XVal Session 64	1	XVal Session 64-Memory - Words-1		2012-07-16 10:55:13.835000
	Edit pad (rev 84)		Nick	cv396	XVal Session 64	1	XVal Session 64-Memory - Words-1		2012-07-16 10:55:14.319000
	Edit pad (rev 85)		Nick	cv396	XVal Session 64	1	XVal Session 64-Memory - Words-1		2012-07-16 10:55:14.878000
	Edit pad (rev 86)		Nick	cv396	XVal Session 64	1	XVal Session 64-Memory - Words-1		2012-07-16 10:55:15.379000
	Edit pad (rev 87)		Nick	cv396	XVal Session 64	1	XVal Session 64-Memory - Words-1		2012-07-16 10:55:15.881000
	Edit pad (rev 88)		Capucine	cv402	XVal Session 64	1	XVal Session 64-Memory - Words-1		2012-07-16 10:55:16.061000
	Edit pad (rev 89)		Nick	cv396	XVal Session 64	1	XVal Session 64-Memory - Words-1		2012-07-16 10:55:16.381000
	Edit pad (rev 90)		Nick	cv396	XVal Session 64	1	XVal Session 64-Memory - Words-1		2012-07-16 10:55:16.881000
	Edit pad (rev 91)		Nick	cv396	XVal Session 64	1	XVal Session 64-Memory - Words-1		2012-07-16 10:55:17.383000
	Edit pad (rev 92)		Capucine	cv402	XVal Session 64	1	XVal Session 64-Memory - Words-1		2012-07-16 10:55:17.438000
	Edit pad (rev 93)		Capucine	cv402	XVal Session 64	1	XVal Session 64-Memory - Words-1		2012-07-16 10:55:17.938000
	Edit pad (rev 94)		Capucine	cv402	XVal Session 64	1	XVal Session 64-Memory - Words-1		2012-07-16 10:55:18.438000
	Edit pad (rev 95)		Capucine	cv402	XVal Session 64	1	XVal Session 64-Memory - Words-1		2012-07-16 10:55:20.780000
	Edit pad (rev 96)		Capucine	cv402	XVal Session 64	1	XVal Session 64-Memory - Words-1		2012-07-16 10:55:21.281000
	Edit pad (rev 97)		Capucine	cv402	XVal Session 64	1	XVal Session 64-Memory - Words-1		2012-07-16 10:55:21.781000
	Edit pad (rev 98)		Capucine	cv402	XVal Session 64	1	XVal Session 64-Memory - Words-1		2012-07-16 10:55:22.390000
	Chat	I did line 2.	sean	cv372	XVal Session 64	1	XVal Session 64-Memory - Words-1		2012-07-16 10:55:22.735000
	Edit pad (rev 99)		Capucine	cv402	XVal Session 64	1	XVal Session 64-Memory - Words-1		2012-07-16 10:55:22.896000
	Edit pad (rev 100)		Capucine	cv402	XVal Session 64	1	XVal Session 64-Memory - Words-1		2012-07-16 10:55:23.398000
	Edit pad (rev 101)		Capucine	cv402	XVal Session 64	1	XVal Session 64-Memory - Words-1		2012-07-16 10:55:23.898000
	Edit pad (rev 102)		Capucine	cv402	XVal Session 64	1	XVal Session 64-Memory - Words-1		2012-07-16 10:55:24.399000
	Edit pad (rev 103)		Capucine	cv402	XVal Session 64	1	XVal Session 64-Memory - Words-1		2012-07-16 10:55:24.902000
	Edit pad (rev 104)		Capucine	cv402	XVal Session 64	1	XVal Session 64-Memory - Words-1		2012-07-16 10:55:25.403000
	Edit pad (rev 105)		Capucine	cv402	XVal Session 64	1	XVal Session 64-Memory - Words-1		2012-07-16 10:55:25.902000
	Edit pad (rev 106)		Capucine	cv402	XVal Session 64	1	XVal Session 64-Memory - Words-1		2012-07-16 10:55:26.402000
	Edit pad (rev 107)		Capucine	cv402	XVal Session 64	1	XVal Session 64-Memory - Words-1		2012-07-16 10:55:26.901000
	Edit pad (rev 108)		Capucine	cv402	XVal Session 64	1	XVal Session 64-Memory - Words-1		2012-07-16 10:55:27.401000
	Edit pad (rev 109)		Capucine	cv402	XVal Session 64	1	XVal Session 64-Memory - Words-1		2012-07-16 10:55:27.901000
	Edit pad (rev 110)		Capucine	cv402	XVal Session 64	1	XVal Session 64-Memory - Words-1		2012-07-16 10:55:28.401000
	Edit pad (rev 111)		Nick	cv396	XVal Session 64	1	XVal Session 64-Memory - Words-1		2012-07-16 10:55:28.702000
	Edit pad (rev 112)		Capucine	cv402	XVal Session 64	1	XVal Session 64-Memory - Words-1		2012-07-16 10:55:28.902000
	Edit pad (rev 113)		Nick	cv396	XVal Session 64	1	XVal Session 64-Memory - Words-1		2012-07-16 10:55:29.206000
	Edit pad (rev 114)		Capucine	cv402	XVal Session 64	1	XVal Session 64-Memory - Words-1		2012-07-16 10:55:29.401000
	Edit pad (rev 115)		Nick	cv396	XVal Session 64	1	XVal Session 64-Memory - Words-1		2012-07-16 10:55:29.706000
	Edit pad (rev 116)		Capucine	cv402	XVal Session 64	1	XVal Session 64-Memory - Words-1		2012-07-16 10:55:29.902000
	Edit pad (rev 117)		Nick	cv396	XVal Session 64	1	XVal Session 64-Memory - Words-1		2012-07-16 10:55:30.206000
	Edit pad (rev 118)		Nick	cv396	XVal Session 64	1	XVal Session 64-Memory - Words-1		2012-07-16 10:55:33.421000
	Edit pad (rev 119)		Nick	cv396	XVal Session 64	1	XVal Session 64-Memory - Words-1		2012-07-16 10:55:33.921000
	Edit pad (rev 120)		Nick	cv396	XVal Session 64	1	XVal Session 64-Memory - Words-1		2012-07-16 10:55:34.926000
36100	Load Instructions			cv299	XVal Session 64	1	XVal Session 64-Sudoku-1	192.54.222.3	2012-07-16 10:55:35
36101	Load Instructions			cv300	XVal Session 64	1	XVal Session 64-Sudoku-1	18.111.54.166	2012-07-16 10:55:35
36102	Load Instructions			cv297	XVal Session 64	1	XVal Session 64-Sudoku-1	18.111.54.125	2012-07-16 10:55:35
36103	Load Instructions			cv298	XVal Session 64	1	XVal Session 64-Sudoku-1	192.54.222.11	2012-07-16 10:55:35
	Edit pad (rev 121)		Nick	cv396	XVal Session 64	1	XVal Session 64-Memory - Words-1		2012-07-16 10:55:35.424000
36115	Load Workspace			cv299	XVal Session 64	1	XVal Session 64-Sudoku-1	192.54.222.3	2012-07-16 10:56:15
36116	Load Workspace			cv300	XVal Session 64	1	XVal Session 64-Sudoku-1	18.111.54.166	2012-07-16 10:56:15
36117	Load Workspace			cv297	XVal Session 64	1	XVal Session 64-Sudoku-1	18.111.54.125	2012-07-16 10:56:15
36118	Load Workspace			cv298	XVal Session 64	1	XVal Session 64-Sudoku-1	192.54.222.11	2012-07-16 10:56:15
	Chat	any sudoku pros?	Capucine	cv402	XVal Session 64	1	XVal Session 64-Sudoku-1		2012-07-16 10:56:25.453000
	Chat	i'm not	Capucine	cv402	XVal Session 64	1	XVal Session 64-Sudoku-1		2012-07-16 10:56:27.477000
	Chat	not me	sean	cv372	XVal Session 64	1	XVal Session 64-Sudoku-1		2012-07-16 10:56:34.122000
	Chat	ok, how should we proceed?	Capucine	cv402	XVal Session 64	1	XVal Session 64-Sudoku-1		2012-07-16 10:57:08.714000
36149	Edit Grid	[9,7] : 7		cv297	XVal Session 64	1	XVal Session 64-Sudoku-1	18.111.54.125	2012-07-16 10:57:09
36153	Edit Grid	[7,7] : 8		cv297	XVal Session 64	1	XVal Session 64-Sudoku-1	18.111.54.125	2012-07-16 10:57:13
36156	Edit Grid	[7,1] : 5		cv299	XVal Session 64	1	XVal Session 64-Sudoku-1	192.54.222.3	2012-07-16 10:57:15
	Chat	lets just all do it	sean	cv372	XVal Session 64	1	XVal Session 64-Sudoku-1		2012-07-16 10:57:23.279000
36165	Edit Grid	[8,9] :		cv297	XVal Session 64	1	XVal Session 64-Sudoku-1	18.111.54.125	2012-07-16 10:57:24
36167	Edit Grid	[7,7] :		cv297	XVal Session 64	1	XVal Session 64-Sudoku-1	18.111.54.125	2012-07-16 10:57:26
	Chat	that is not correct, there is an 8 right next to it	Capucine	cv402	XVal Session 64	1	XVal Session 64-Sudoku-1		2012-07-16 10:57:27.414000
36172	Edit Grid	[7,7] : 5		cv297	XVal Session 64	1	XVal Session 64-Sudoku-1	18.111.54.125	2012-07-16 10:57:30
36175	Edit Grid	[7,7] : 3		cv297	XVal Session 64	1	XVal Session 64-Sudoku-1	18.111.54.125	2012-07-16 10:57:35
36181	Edit Grid	[9,2] : 4		cv300	XVal Session 64	1	XVal Session 64-Sudoku-1	18.111.54.166	2012-07-16 10:57:44
36183	Edit Grid	[7,7] :		cv298	XVal Session 64	1	XVal Session 64-Sudoku-1	192.54.222.11	2012-07-16 10:57:48
36185	Edit Grid	[1,3] : 1		cv298	XVal Session 64	1	XVal Session 64-Sudoku-1	192.54.222.11	2012-07-16 10:57:52
36190	Edit Grid	[9,5] : 8		cv300	XVal Session 64	1	XVal Session 64-Sudoku-1	18.111.54.166	2012-07-16 10:57:58
36191	Edit Grid	[9,6] : 3		cv300	XVal Session 64	1	XVal Session 64-Sudoku-1	18.111.54.166	2012-07-16 10:58:01
36195	Edit Grid	[8,9] : 8		cv297	XVal Session 64	1	XVal Session 64-Sudoku-1	18.111.54.125	2012-07-16 10:58:07
36197	Edit Grid	[3,3] : 3		cv298	XVal Session 64	1	XVal Session 64-Sudoku-1	192.54.222.11	2012-07-16 10:58:12
36206	Edit Grid	[8,9] :		cv298	XVal Session 64	1	XVal Session 64-Sudoku-1	192.54.222.11	2012-07-16 10:58:21
	Chat	bottom row is correct i think now	Bob	cv404	XVal Session 64	1	XVal Session 64-Sudoku-1		2012-07-16 10:58:22.430000
36209	Edit Grid	[7,9] :		cv297	XVal Session 64	1	XVal Session 64-Sudoku-1	18.111.54.125	2012-07-16 10:58:28
36213	Edit Grid	[1,1] :		cv298	XVal Session 64	1	XVal Session 64-Sudoku-1	192.54.222.11	2012-07-16 10:58:31
36219	Edit Grid	[8,2] : 6		cv298	XVal Session 64	1	XVal Session 64-Sudoku-1	192.54.222.11	2012-07-16 10:58:42
36226	Edit Grid	[8,3] : 2		cv298	XVal Session 64	1	XVal Session 64-Sudoku-1	192.54.222.11	2012-07-16 10:58:50
36231	Edit Grid	[8,5] :		cv298	XVal Session 64	1	XVal Session 64-Sudoku-1	192.54.222.11	2012-07-16 10:58:59
	Chat	dude its separtaed by boxes you dont count the whole row from other boxes	Nick	cv396	XVal Session 64	1	XVal Session 64-Sudoku-1		2012-07-16 10:58:59.910000
	Chat	45 SECONDS	Capucine	cv402	XVal Session 64	1	XVal Session 64-Sudoku-1		2012-07-16 10:59:06.653000
36242	Edit Grid	[7,2] :		cv300	XVal Session 64	1	XVal Session 64-Sudoku-1	18.111.54.166	2012-07-16 10:59:19
36248	Edit Grid	[7,3] :		cv300	XVal Session 64	1	XVal Session 64-Sudoku-1	18.111.54.166	2012-07-16 10:59:36
36249	Edit Grid	[7,2] : 1		cv300	XVal Session 64	1	XVal Session 64-Sudoku-1	18.111.54.166	2012-07-16 10:59:39
36252	Load Instructions			cv300	XVal Session 64	1	XVal Session 64-Brainstorm - Words-1	18.111.54.166	2012-07-16 10:59:45
36253	Load Instructions			cv297	XVal Session 64	1	XVal Session 64-Brainstorm - Words-1	18.111.54.125	2012-07-16 10:59:45
36254	Load Instructions			cv298	XVal Session 64	1	XVal Session 64-Brainstorm - Words-1	192.54.222.11	2012-07-16 10:59:45
36255	Load Instructions			cv299	XVal Session 64	1	XVal Session 64-Brainstorm - Words-1	192.54.222.3	2012-07-16 10:59:45
36262	Load Workspace			cv299	XVal Session 64	1	XVal Session 64-Brainstorm - Words-1	192.54.222.3	2012-07-16 11:00:00
36265	Load Workspace			cv300	XVal Session 64	1	XVal Session 64-Brainstorm - Words-1	18.111.54.166	2012-07-16 11:00:00
36267	Load Workspace			cv297	XVal Session 64	1	XVal Session 64-Brainstorm - Words-1	18.111.54.125	2012-07-16 11:00:00
36268	Load Workspace			cv298	XVal Session 64	1	XVal Session 64-Brainstorm - Words-1	192.54.222.11	2012-07-16 11:00:00
	Chat	son	Capucine	cv402	XVal Session 64	1	XVal Session 64-Brainstorm - Words-1		2012-07-16 11:00:07.663000
	Edit pad (rev 0)		Nick	cv396	XVal Session 64	1	XVal Session 64-Brainstorm - Words-1		2012-07-16 11:00:08.369000
	Edit pad (rev 1)		Nick	cv396	XVal Session 64	1	XVal Session 64-Brainstorm - Words-1		2012-07-16 11:00:08.870000
	Edit pad (rev 2)		Nick	cv396	XVal Session 64	1	XVal Session 64-Brainstorm - Words-1		2012-07-16 11:00:09.685000
	Edit pad (rev 3)		Capucine	cv402	XVal Session 64	1	XVal Session 64-Brainstorm - Words-1		2012-07-16 11:00:11.668000
	Edit pad (rev 4)		Capucine	cv402	XVal Session 64	1	XVal Session 64-Brainstorm - Words-1		2012-07-16 11:00:12.168000
	Edit pad (rev 5)		Nick	cv396	XVal Session 64	1	XVal Session 64-Brainstorm - Words-1		2012-07-16 11:00:12.597000
	Edit pad (rev 6)		Capucine	cv402	XVal Session 64	1	XVal Session 64-Brainstorm - Words-1		2012-07-16 11:00:12.667000
	Edit pad (rev 7)		sean	cv372	XVal Session 64	1	XVal Session 64-Brainstorm - Words-1		2012-07-16 11:00:16.902000
	Edit pad (rev 8)		Nick	cv396	XVal Session 64	1	XVal Session 64-Brainstorm - Words-1		2012-07-16 11:00:17.176000
	Edit pad (rev 9)		Nick	cv396	XVal Session 64	1	XVal Session 64-Brainstorm - Words-1		2012-07-16 11:00:17.677000
	Edit pad (rev 10)		Nick	cv396	XVal Session 64	1	XVal Session 64-Brainstorm - Words-1		2012-07-16 11:00:18.177000
	Edit pad (rev 11)		sean	cv372	XVal Session 64	1	XVal Session 64-Brainstorm - Words-1		2012-07-16 11:00:18.499000
	Edit pad (rev 12)		Nick	cv396	XVal Session 64	1	XVal Session 64-Brainstorm - Words-1		2012-07-16 11:00:18.677000
	Edit pad (rev 13)		sean	cv372	XVal Session 64	1	XVal Session 64-Brainstorm - Words-1		2012-07-16 11:00:18.997000
	Edit pad (rev 14)		sean	cv372	XVal Session 64	1	XVal Session 64-Brainstorm - Words-1		2012-07-16 11:00:19.795000
	Edit pad (rev 15)		Nick	cv396	XVal Session 64	1	XVal Session 64-Brainstorm - Words-1		2012-07-16 11:00:22.712000
	Edit pad (rev 16)		Capucine	cv402	XVal Session 64	1	XVal Session 64-Brainstorm - Words-1		2012-07-16 11:00:26.909000
	Edit pad (rev 17)		Capucine	cv402	XVal Session 64	1	XVal Session 64-Brainstorm - Words-1		2012-07-16 11:00:27.412000
	Edit pad (rev 18)		Capucine	cv402	XVal Session 64	1	XVal Session 64-Brainstorm - Words-1		2012-07-16 11:00:27.911000
	Edit pad (rev 19)		Capucine	cv402	XVal Session 64	1	XVal Session 64-Brainstorm - Words-1		2012-07-16 11:00:28.412000
	Edit pad (rev 20)		Capucine	cv402	XVal Session 64	1	XVal Session 64-Brainstorm - Words-1		2012-07-16 11:00:28.912000
	Edit pad (rev 21)		Capucine	cv402	XVal Session 64	1	XVal Session 64-Brainstorm - Words-1		2012-07-16 11:00:29.413000
	Edit pad (rev 22)		Capucine	cv402	XVal Session 64	1	XVal Session 64-Brainstorm - Words-1		2012-07-16 11:00:29.959000
	Edit pad (rev 23)		Capucine	cv402	XVal Session 64	1	XVal Session 64-Brainstorm - Words-1		2012-07-16 11:00:30.458000
	Edit pad (rev 24)		Capucine	cv402	XVal Session 64	1	XVal Session 64-Brainstorm - Words-1		2012-07-16 11:00:30.958000
	Chat	shun	Bob	cv404	XVal Session 64	1	XVal Session 64-Brainstorm - Words-1		2012-07-16 11:00:36.344000
	Edit pad (rev 25)		Nick	cv396	XVal Session 64	1	XVal Session 64-Brainstorm - Words-1		2012-07-16 11:00:37.900000
	Edit pad (rev 26)		Nick	cv396	XVal Session 64	1	XVal Session 64-Brainstorm - Words-1		2012-07-16 11:00:39.044000
	Edit pad (rev 27)		Nick	cv396	XVal Session 64	1	XVal Session 64-Brainstorm - Words-1		2012-07-16 11:00:39.544000
	Edit pad (rev 28)		Nick	cv396	XVal Session 64	1	XVal Session 64-Brainstorm - Words-1		2012-07-16 11:00:40.042000
	Edit pad (rev 29)		Nick	cv396	XVal Session 64	1	XVal Session 64-Brainstorm - Words-1		2012-07-16 11:00:40.544000
	Edit pad (rev 30)		Nick	cv396	XVal Session 64	1	XVal Session 64-Brainstorm - Words-1		2012-07-16 11:00:41.043000
	Edit pad (rev 31)		Nick	cv396	XVal Session 64	1	XVal Session 64-Brainstorm - Words-1		2012-07-16 11:00:41.544000
	Edit pad (rev 32)		Capucine	cv402	XVal Session 64	1	XVal Session 64-Brainstorm - Words-1		2012-07-16 11:00:43.375000
	Edit pad (rev 33)		Capucine	cv402	XVal Session 64	1	XVal Session 64-Brainstorm - Words-1		2012-07-16 11:00:43.997000
	Edit pad (rev 34)		Capucine	cv402	XVal Session 64	1	XVal Session 64-Brainstorm - Words-1		2012-07-16 11:00:44.498000
	Edit pad (rev 35)		Capucine	cv402	XVal Session 64	1	XVal Session 64-Brainstorm - Words-1		2012-07-16 11:00:44.998000
	Edit pad (rev 36)		Capucine	cv402	XVal Session 64	1	XVal Session 64-Brainstorm - Words-1		2012-07-16 11:00:45.498000
	Edit pad (rev 37)		Capucine	cv402	XVal Session 64	1	XVal Session 64-Brainstorm - Words-1		2012-07-16 11:00:45.999000
	Edit pad (rev 38)		Capucine	cv402	XVal Session 64	1	XVal Session 64-Brainstorm - Words-1		2012-07-16 11:00:46.500000
	Chat	sullen	Bob	cv404	XVal Session 64	1	XVal Session 64-Brainstorm - Words-1		2012-07-16 11:00:52.564000
	Edit pad (rev 39)		Nick	cv396	XVal Session 64	1	XVal Session 64-Brainstorm - Words-1		2012-07-16 11:00:52.657000
	Edit pad (rev 40)		Nick	cv396	XVal Session 64	1	XVal Session 64-Brainstorm - Words-1		2012-07-16 11:00:53.158000
	Edit pad (rev 41)		Nick	cv396	XVal Session 64	1	XVal Session 64-Brainstorm - Words-1		2012-07-16 11:00:53.710000
	Edit pad (rev 42)		Nick	cv396	XVal Session 64	1	XVal Session 64-Brainstorm - Words-1		2012-07-16 11:00:54.209000
	Edit pad (rev 43)		Capucine	cv402	XVal Session 64	1	XVal Session 64-Brainstorm - Words-1		2012-07-16 11:00:55.236000
	Edit pad (rev 44)		Capucine	cv402	XVal Session 64	1	XVal Session 64-Brainstorm - Words-1		2012-07-16 11:00:55.741000
	Edit pad (rev 45)		Capucine	cv402	XVal Session 64	1	XVal Session 64-Brainstorm - Words-1		2012-07-16 11:00:56.240000
	Edit pad (rev 46)		Capucine	cv402	XVal Session 64	1	XVal Session 64-Brainstorm - Words-1		2012-07-16 11:00:56.741000
	Edit pad (rev 47)		sean	cv372	XVal Session 64	1	XVal Session 64-Brainstorm - Words-1		2012-07-16 11:00:58.038000
	Edit pad (rev 48)		Nick	cv396	XVal Session 64	1	XVal Session 64-Brainstorm - Words-1		2012-07-16 11:00:58.502000
	Edit pad (rev 49)		sean	cv372	XVal Session 64	1	XVal Session 64-Brainstorm - Words-1		2012-07-16 11:00:59.629000
	Edit pad (rev 50)		sean	cv372	XVal Session 64	1	XVal Session 64-Brainstorm - Words-1		2012-07-16 11:01:02.006000
	Edit pad (rev 51)		Capucine	cv402	XVal Session 64	1	XVal Session 64-Brainstorm - Words-1		2012-07-16 11:01:04.553000
	Edit pad (rev 52)		Capucine	cv402	XVal Session 64	1	XVal Session 64-Brainstorm - Words-1		2012-07-16 11:01:05.053000
	Edit pad (rev 53)		sean	cv372	XVal Session 64	1	XVal Session 64-Brainstorm - Words-1		2012-07-16 11:01:06.188000
	Edit pad (rev 54)		sean	cv372	XVal Session 64	1	XVal Session 64-Brainstorm - Words-1		2012-07-16 11:01:07.355000
	Edit pad (rev 55)		sean	cv372	XVal Session 64	1	XVal Session 64-Brainstorm - Words-1		2012-07-16 11:01:07.854000
	Edit pad (rev 56)		sean	cv372	XVal Session 64	1	XVal Session 64-Brainstorm - Words-1		2012-07-16 11:01:08.354000
	Chat	shown	Bob	cv404	XVal Session 64	1	XVal Session 64-Brainstorm - Words-1		2012-07-16 11:01:08.993000
	Edit pad (rev 57)		sean	cv372	XVal Session 64	1	XVal Session 64-Brainstorm - Words-1		2012-07-16 11:01:10.063000
	Edit pad (rev 58)		Capucine	cv402	XVal Session 64	1	XVal Session 64-Brainstorm - Words-1		2012-07-16 11:01:11.600000
	Edit pad (rev 59)		Capucine	cv402	XVal Session 64	1	XVal Session 64-Brainstorm - Words-1		2012-07-16 11:01:12.101000
	Edit pad (rev 60)		Capucine	cv402	XVal Session 64	1	XVal Session 64-Brainstorm - Words-1		2012-07-16 11:01:12.603000
	Edit pad (rev 61)		Capucine	cv402	XVal Session 64	1	XVal Session 64-Brainstorm - Words-1		2012-07-16 11:01:13.105000
	Edit pad (rev 62)		Capucine	cv402	XVal Session 64	1	XVal Session 64-Brainstorm - Words-1		2012-07-16 11:01:13.753000
	Edit pad (rev 63)		Capucine	cv402	XVal Session 64	1	XVal Session 64-Brainstorm - Words-1		2012-07-16 11:01:14.256000
	Edit pad (rev 64)		Capucine	cv402	XVal Session 64	1	XVal Session 64-Brainstorm - Words-1		2012-07-16 11:01:14.755000
	Edit pad (rev 65)		Capucine	cv402	XVal Session 64	1	XVal Session 64-Brainstorm - Words-1		2012-07-16 11:01:15.867000
	Edit pad (rev 66)		Capucine	cv402	XVal Session 64	1	XVal Session 64-Brainstorm - Words-1		2012-07-16 11:01:16.372000
	Chat	scan	Bob	cv404	XVal Session 64	1	XVal Session 64-Brainstorm - Words-1		2012-07-16 11:01:16.622000
	Edit pad (rev 67)		Capucine	cv402	XVal Session 64	1	XVal Session 64-Brainstorm - Words-1		2012-07-16 11:01:16.875000
	Edit pad (rev 68)		Capucine	cv402	XVal Session 64	1	XVal Session 64-Brainstorm - Words-1		2012-07-16 11:01:17.372000
	Edit pad (rev 69)		Capucine	cv402	XVal Session 64	1	XVal Session 64-Brainstorm - Words-1		2012-07-16 11:01:17.873000
	Edit pad (rev 70)		Capucine	cv402	XVal Session 64	1	XVal Session 64-Brainstorm - Words-1		2012-07-16 11:01:18.371000
	Edit pad (rev 71)		Capucine	cv402	XVal Session 64	1	XVal Session 64-Brainstorm - Words-1		2012-07-16 11:01:18.875000
	Edit pad (rev 72)		Capucine	cv402	XVal Session 64	1	XVal Session 64-Brainstorm - Words-1		2012-07-16 11:01:19.376000
	Edit pad (rev 73)		Capucine	cv402	XVal Session 64	1	XVal Session 64-Brainstorm - Words-1		2012-07-16 11:01:19.877000
	Chat	skin	Bob	cv404	XVal Session 64	1	XVal Session 64-Brainstorm - Words-1		2012-07-16 11:01:20.661000
	Edit pad (rev 74)		Capucine	cv402	XVal Session 64	1	XVal Session 64-Brainstorm - Words-1		2012-07-16 11:01:23.285000
	Edit pad (rev 75)		Capucine	cv402	XVal Session 64	1	XVal Session 64-Brainstorm - Words-1		2012-07-16 11:01:23.783000
	Edit pad (rev 76)		Capucine	cv402	XVal Session 64	1	XVal Session 64-Brainstorm - Words-1		2012-07-16 11:01:24.296000
	Edit pad (rev 77)		Capucine	cv402	XVal Session 64	1	XVal Session 64-Brainstorm - Words-1		2012-07-16 11:01:24.914000
	Edit pad (rev 78)		Capucine	cv402	XVal Session 64	1	XVal Session 64-Brainstorm - Words-1		2012-07-16 11:01:25.415000
	Edit pad (rev 79)		Capucine	cv402	XVal Session 64	1	XVal Session 64-Brainstorm - Words-1		2012-07-16 11:01:25.916000
	Edit pad (rev 80)		Nick	cv396	XVal Session 64	1	XVal Session 64-Brainstorm - Words-1		2012-07-16 11:01:31.637000
	Edit pad (rev 81)		Nick	cv396	XVal Session 64	1	XVal Session 64-Brainstorm - Words-1		2012-07-16 11:01:33.140000
	Edit pad (rev 82)		Nick	cv396	XVal Session 64	1	XVal Session 64-Brainstorm - Words-1		2012-07-16 11:01:34.636000
	Edit pad (rev 83)		sean	cv372	XVal Session 64	1	XVal Session 64-Brainstorm - Words-1		2012-07-16 11:01:35.039000
	Edit pad (rev 84)		Nick	cv396	XVal Session 64	1	XVal Session 64-Brainstorm - Words-1		2012-07-16 11:01:35.133000
	Edit pad (rev 85)		sean	cv372	XVal Session 64	1	XVal Session 64-Brainstorm - Words-1		2012-07-16 11:01:35.538000
	Edit pad (rev 86)		Nick	cv396	XVal Session 64	1	XVal Session 64-Brainstorm - Words-1		2012-07-16 11:01:35.634000
	Edit pad (rev 87)		sean	cv372	XVal Session 64	1	XVal Session 64-Brainstorm - Words-1		2012-07-16 11:01:36.039000
	Edit pad (rev 88)		Nick	cv396	XVal Session 64	1	XVal Session 64-Brainstorm - Words-1		2012-07-16 11:01:36.134000
	Edit pad (rev 89)		Nick	cv396	XVal Session 64	1	XVal Session 64-Brainstorm - Words-1		2012-07-16 11:01:40.372000
	Edit pad (rev 90)		Nick	cv396	XVal Session 64	1	XVal Session 64-Brainstorm - Words-1		2012-07-16 11:01:43.086000
	Edit pad (rev 91)		Capucine	cv402	XVal Session 64	1	XVal Session 64-Brainstorm - Words-1		2012-07-16 11:01:47.194000
	Edit pad (rev 92)		Capucine	cv402	XVal Session 64	1	XVal Session 64-Brainstorm - Words-1		2012-07-16 11:01:47.694000
	Edit pad (rev 93)		Capucine	cv402	XVal Session 64	1	XVal Session 64-Brainstorm - Words-1		2012-07-16 11:01:48.193000
	Edit pad (rev 94)		Nick	cv396	XVal Session 64	1	XVal Session 64-Brainstorm - Words-1		2012-07-16 11:01:48.662000
	Edit pad (rev 95)		Nick	cv396	XVal Session 64	1	XVal Session 64-Brainstorm - Words-1		2012-07-16 11:01:49.163000
	Edit pad (rev 96)		Capucine	cv402	XVal Session 64	1	XVal Session 64-Brainstorm - Words-1		2012-07-16 11:01:49.658000
	Edit pad (rev 97)		Nick	cv396	XVal Session 64	1	XVal Session 64-Brainstorm - Words-1		2012-07-16 11:01:49.663000
	Edit pad (rev 98)		Capucine	cv402	XVal Session 64	1	XVal Session 64-Brainstorm - Words-1		2012-07-16 11:01:50.159000
	Edit pad (rev 99)		Capucine	cv402	XVal Session 64	1	XVal Session 64-Brainstorm - Words-1		2012-07-16 11:01:50.659000
	Edit pad (rev 100)		Capucine	cv402	XVal Session 64	1	XVal Session 64-Brainstorm - Words-1		2012-07-16 11:01:55.142000
	Edit pad (rev 101)		Capucine	cv402	XVal Session 64	1	XVal Session 64-Brainstorm - Words-1		2012-07-16 11:01:55.641000
	Edit pad (rev 102)		Capucine	cv402	XVal Session 64	1	XVal Session 64-Brainstorm - Words-1		2012-07-16 11:01:56.141000
	Edit pad (rev 103)		Capucine	cv402	XVal Session 64	1	XVal Session 64-Brainstorm - Words-1		2012-07-16 11:01:56.642000
	Edit pad (rev 104)		Capucine	cv402	XVal Session 64	1	XVal Session 64-Brainstorm - Words-1		2012-07-16 11:01:57.142000
	Edit pad (rev 105)		Capucine	cv402	XVal Session 64	1	XVal Session 64-Brainstorm - Words-1		2012-07-16 11:01:57.964000
	Edit pad (rev 106)		Capucine	cv402	XVal Session 64	1	XVal Session 64-Brainstorm - Words-1		2012-07-16 11:01:58.464000
	Edit pad (rev 107)		Capucine	cv402	XVal Session 64	1	XVal Session 64-Brainstorm - Words-1		2012-07-16 11:01:58.965000
	Chat	stun	Bob	cv404	XVal Session 64	1	XVal Session 64-Brainstorm - Words-1		2012-07-16 11:01:59.209000
	Edit pad (rev 108)		Capucine	cv402	XVal Session 64	1	XVal Session 64-Brainstorm - Words-1		2012-07-16 11:01:59.465000
	Edit pad (rev 109)		Capucine	cv402	XVal Session 64	1	XVal Session 64-Brainstorm - Words-1		2012-07-16 11:01:59.965000
36293	Load Instructions			cv298	XVal Session 64	1	XVal Session 64-Brainstorm Object - Brick-1	192.54.222.11	2012-07-16 11:02:00
36294	Load Instructions			cv299	XVal Session 64	1	XVal Session 64-Brainstorm Object - Brick-1	192.54.222.3	2012-07-16 11:02:00
36295	Load Instructions			cv300	XVal Session 64	1	XVal Session 64-Brainstorm Object - Brick-1	18.111.54.166	2012-07-16 11:02:00
36296	Load Instructions			cv297	XVal Session 64	1	XVal Session 64-Brainstorm Object - Brick-1	18.111.54.125	2012-07-16 11:02:00
36298	Load Workspace			cv297	XVal Session 64	1	XVal Session 64-Brainstorm Object - Brick-1	18.111.54.125	2012-07-16 11:02:15
36299	Load Workspace			cv298	XVal Session 64	1	XVal Session 64-Brainstorm Object - Brick-1	192.54.222.11	2012-07-16 11:02:15
36300	Load Workspace			cv299	XVal Session 64	1	XVal Session 64-Brainstorm Object - Brick-1	192.54.222.3	2012-07-16 11:02:15
36304	Load Workspace			cv300	XVal Session 64	1	XVal Session 64-Brainstorm Object - Brick-1	18.111.54.166	2012-07-16 11:02:16
	Edit pad (rev 0)		Bob	cv404	XVal Session 64	1	XVal Session 64-Brainstorm Object - Brick-1		2012-07-16 11:02:20.671000
	Edit pad (rev 1)		Capucine	cv402	XVal Session 64	1	XVal Session 64-Brainstorm Object - Brick-1		2012-07-16 11:02:21.617000
	Edit pad (rev 2)		Capucine	cv402	XVal Session 64	1	XVal Session 64-Brainstorm Object - Brick-1		2012-07-16 11:02:22.113000
	Edit pad (rev 3)		Capucine	cv402	XVal Session 64	1	XVal Session 64-Brainstorm Object - Brick-1		2012-07-16 11:02:22.613000
	Edit pad (rev 4)		Capucine	cv402	XVal Session 64	1	XVal Session 64-Brainstorm Object - Brick-1		2012-07-16 11:02:23.113000
	Edit pad (rev 5)		Capucine	cv402	XVal Session 64	1	XVal Session 64-Brainstorm Object - Brick-1		2012-07-16 11:02:23.613000
	Edit pad (rev 6)		Capucine	cv402	XVal Session 64	1	XVal Session 64-Brainstorm Object - Brick-1		2012-07-16 11:02:24.121000
	Edit pad (rev 7)		Capucine	cv402	XVal Session 64	1	XVal Session 64-Brainstorm Object - Brick-1		2012-07-16 11:02:24.623000
	Edit pad (rev 8)		Capucine	cv402	XVal Session 64	1	XVal Session 64-Brainstorm Object - Brick-1		2012-07-16 11:02:25.122000
	Edit pad (rev 9)		Capucine	cv402	XVal Session 64	1	XVal Session 64-Brainstorm Object - Brick-1		2012-07-16 11:02:25.783000
	Edit pad (rev 10)		sean	cv372	XVal Session 64	1	XVal Session 64-Brainstorm Object - Brick-1		2012-07-16 11:02:27.707000
	Chat	build a fire pit	Bob	cv404	XVal Session 64	1	XVal Session 64-Brainstorm Object - Brick-1		2012-07-16 11:02:28.001000
	Edit pad (rev 11)		sean	cv372	XVal Session 64	1	XVal Session 64-Brainstorm Object - Brick-1		2012-07-16 11:02:28.204000
	Edit pad (rev 12)		sean	cv372	XVal Session 64	1	XVal Session 64-Brainstorm Object - Brick-1		2012-07-16 11:02:28.704000
	Edit pad (rev 13)		sean	cv372	XVal Session 64	1	XVal Session 64-Brainstorm Object - Brick-1		2012-07-16 11:02:29.204000
	Edit pad (rev 14)		sean	cv372	XVal Session 64	1	XVal Session 64-Brainstorm Object - Brick-1		2012-07-16 11:02:29.729000
	Edit pad (rev 15)		sean	cv372	XVal Session 64	1	XVal Session 64-Brainstorm Object - Brick-1		2012-07-16 11:02:30.229000
	Edit pad (rev 16)		sean	cv372	XVal Session 64	1	XVal Session 64-Brainstorm Object - Brick-1		2012-07-16 11:02:30.801000
	Edit pad (rev 17)		sean	cv372	XVal Session 64	1	XVal Session 64-Brainstorm Object - Brick-1		2012-07-16 11:02:31.301000
	Edit pad (rev 18)		sean	cv372	XVal Session 64	1	XVal Session 64-Brainstorm Object - Brick-1		2012-07-16 11:02:31.801000
	Edit pad (rev 19)		sean	cv372	XVal Session 64	1	XVal Session 64-Brainstorm Object - Brick-1		2012-07-16 11:02:32.306000
	Edit pad (rev 20)		sean	cv372	XVal Session 64	1	XVal Session 64-Brainstorm Object - Brick-1		2012-07-16 11:02:32.929000
	Edit pad (rev 21)		sean	cv372	XVal Session 64	1	XVal Session 64-Brainstorm Object - Brick-1		2012-07-16 11:02:33.429000
	Edit pad (rev 22)		sean	cv372	XVal Session 64	1	XVal Session 64-Brainstorm Object - Brick-1		2012-07-16 11:02:33.930000
	Chat	i like that one	Capucine	cv402	XVal Session 64	1	XVal Session 64-Brainstorm Object - Brick-1		2012-07-16 11:02:36.821000
	Edit pad (rev 23)		Capucine	cv402	XVal Session 64	1	XVal Session 64-Brainstorm Object - Brick-1		2012-07-16 11:02:40.363000
	Edit pad (rev 24)		sean	cv372	XVal Session 64	1	XVal Session 64-Brainstorm Object - Brick-1		2012-07-16 11:02:41.393000
	Edit pad (rev 25)		Capucine	cv402	XVal Session 64	1	XVal Session 64-Brainstorm Object - Brick-1		2012-07-16 11:02:41.479000
	Edit pad (rev 26)		sean	cv372	XVal Session 64	1	XVal Session 64-Brainstorm Object - Brick-1		2012-07-16 11:02:41.893000
	Edit pad (rev 27)		Capucine	cv402	XVal Session 64	1	XVal Session 64-Brainstorm Object - Brick-1		2012-07-16 11:02:41.979000
	Edit pad (rev 28)		Capucine	cv402	XVal Session 64	1	XVal Session 64-Brainstorm Object - Brick-1		2012-07-16 11:02:42.477000
	Edit pad (rev 29)		Capucine	cv402	XVal Session 64	1	XVal Session 64-Brainstorm Object - Brick-1		2012-07-16 11:02:42.983000
	Edit pad (rev 30)		sean	cv372	XVal Session 64	1	XVal Session 64-Brainstorm Object - Brick-1		2012-07-16 11:02:43.316000
	Edit pad (rev 31)		Capucine	cv402	XVal Session 64	1	XVal Session 64-Brainstorm Object - Brick-1		2012-07-16 11:02:43.482000
	Edit pad (rev 32)		sean	cv372	XVal Session 64	1	XVal Session 64-Brainstorm Object - Brick-1		2012-07-16 11:02:43.818000
	Edit pad (rev 33)		Capucine	cv402	XVal Session 64	1	XVal Session 64-Brainstorm Object - Brick-1		2012-07-16 11:02:44.061000
	Edit pad (rev 34)		sean	cv372	XVal Session 64	1	XVal Session 64-Brainstorm Object - Brick-1		2012-07-16 11:02:44.316000
	Edit pad (rev 35)		Capucine	cv402	XVal Session 64	1	XVal Session 64-Brainstorm Object - Brick-1		2012-07-16 11:02:44.485000
	Edit pad (rev 36)		Nick	cv396	XVal Session 64	1	XVal Session 64-Brainstorm Object - Brick-1		2012-07-16 11:02:46.125000
	Edit pad (rev 37)		sean	cv372	XVal Session 64	1	XVal Session 64-Brainstorm Object - Brick-1		2012-07-16 11:02:46.447000
	Edit pad (rev 38)		Nick	cv396	XVal Session 64	1	XVal Session 64-Brainstorm Object - Brick-1		2012-07-16 11:02:46.637000
	Edit pad (rev 39)		sean	cv372	XVal Session 64	1	XVal Session 64-Brainstorm Object - Brick-1		2012-07-16 11:02:46.946000
	Edit pad (rev 40)		Nick	cv396	XVal Session 64	1	XVal Session 64-Brainstorm Object - Brick-1		2012-07-16 11:02:47.136000
	Edit pad (rev 41)		Nick	cv396	XVal Session 64	1	XVal Session 64-Brainstorm Object - Brick-1		2012-07-16 11:02:47.639000
	Edit pad (rev 42)		Nick	cv396	XVal Session 64	1	XVal Session 64-Brainstorm Object - Brick-1		2012-07-16 11:02:48.139000
	Edit pad (rev 43)		Nick	cv396	XVal Session 64	1	XVal Session 64-Brainstorm Object - Brick-1		2012-07-16 11:02:48.639000
	Edit pad (rev 44)		Nick	cv396	XVal Session 64	1	XVal Session 64-Brainstorm Object - Brick-1		2012-07-16 11:02:49.138000
	Edit pad (rev 45)		Nick	cv396	XVal Session 64	1	XVal Session 64-Brainstorm Object - Brick-1		2012-07-16 11:02:49.639000
	Edit pad (rev 46)		Nick	cv396	XVal Session 64	1	XVal Session 64-Brainstorm Object - Brick-1		2012-07-16 11:02:50.139000
	Edit pad (rev 47)		Nick	cv396	XVal Session 64	1	XVal Session 64-Brainstorm Object - Brick-1		2012-07-16 11:02:50.639000
	Chat	make a fire place	Bob	cv404	XVal Session 64	1	XVal Session 64-Brainstorm Object - Brick-1		2012-07-16 11:02:53.861000
	Edit pad (rev 48)		Capucine	cv402	XVal Session 64	1	XVal Session 64-Brainstorm Object - Brick-1		2012-07-16 11:02:56.844000
	Edit pad (rev 49)		Capucine	cv402	XVal Session 64	1	XVal Session 64-Brainstorm Object - Brick-1		2012-07-16 11:02:57.345000
	Edit pad (rev 50)		Capucine	cv402	XVal Session 64	1	XVal Session 64-Brainstorm Object - Brick-1		2012-07-16 11:02:57.844000
	Edit pad (rev 51)		Capucine	cv402	XVal Session 64	1	XVal Session 64-Brainstorm Object - Brick-1		2012-07-16 11:02:58.344000
	Edit pad (rev 52)		Capucine	cv402	XVal Session 64	1	XVal Session 64-Brainstorm Object - Brick-1		2012-07-16 11:02:58.849000
	Edit pad (rev 53)		Capucine	cv402	XVal Session 64	1	XVal Session 64-Brainstorm Object - Brick-1		2012-07-16 11:03:01.790000
	Edit pad (rev 54)		sean	cv372	XVal Session 64	1	XVal Session 64-Brainstorm Object - Brick-1		2012-07-16 11:03:03.319000
	Edit pad (rev 55)		sean	cv372	XVal Session 64	1	XVal Session 64-Brainstorm Object - Brick-1		2012-07-16 11:03:03.819000
	Edit pad (rev 56)		sean	cv372	XVal Session 64	1	XVal Session 64-Brainstorm Object - Brick-1		2012-07-16 11:03:04.423000
	Edit pad (rev 57)		sean	cv372	XVal Session 64	1	XVal Session 64-Brainstorm Object - Brick-1		2012-07-16 11:03:04.922000
	Edit pad (rev 58)		sean	cv372	XVal Session 64	1	XVal Session 64-Brainstorm Object - Brick-1		2012-07-16 11:03:05.623000
	Edit pad (rev 59)		sean	cv372	XVal Session 64	1	XVal Session 64-Brainstorm Object - Brick-1		2012-07-16 11:03:06.946000
	Edit pad (rev 60)		Nick	cv396	XVal Session 64	1	XVal Session 64-Brainstorm Object - Brick-1		2012-07-16 11:03:07.220000
	Edit pad (rev 61)		sean	cv372	XVal Session 64	1	XVal Session 64-Brainstorm Object - Brick-1		2012-07-16 11:03:07.446000
	Edit pad (rev 62)		Nick	cv396	XVal Session 64	1	XVal Session 64-Brainstorm Object - Brick-1		2012-07-16 11:03:07.719000
	Edit pad (rev 63)		sean	cv372	XVal Session 64	1	XVal Session 64-Brainstorm Object - Brick-1		2012-07-16 11:03:07.947000
	Edit pad (rev 64)		Nick	cv396	XVal Session 64	1	XVal Session 64-Brainstorm Object - Brick-1		2012-07-16 11:03:08.228000
	Edit pad (rev 65)		Nick	cv396	XVal Session 64	1	XVal Session 64-Brainstorm Object - Brick-1		2012-07-16 11:03:08.992000
	Edit pad (rev 66)		sean	cv372	XVal Session 64	1	XVal Session 64-Brainstorm Object - Brick-1		2012-07-16 11:03:09.281000
	Edit pad (rev 67)		Nick	cv396	XVal Session 64	1	XVal Session 64-Brainstorm Object - Brick-1		2012-07-16 11:03:09.497000
	Edit pad (rev 68)		Nick	cv396	XVal Session 64	1	XVal Session 64-Brainstorm Object - Brick-1		2012-07-16 11:03:09.996000
	Edit pad (rev 69)		Nick	cv396	XVal Session 64	1	XVal Session 64-Brainstorm Object - Brick-1		2012-07-16 11:03:10.532000
	Edit pad (rev 70)		Nick	cv396	XVal Session 64	1	XVal Session 64-Brainstorm Object - Brick-1		2012-07-16 11:03:13.010000
	Edit pad (rev 71)		Nick	cv396	XVal Session 64	1	XVal Session 64-Brainstorm Object - Brick-1		2012-07-16 11:03:13.510000
	Edit pad (rev 72)		Nick	cv396	XVal Session 64	1	XVal Session 64-Brainstorm Object - Brick-1		2012-07-16 11:03:14.015000
	Edit pad (rev 73)		Nick	cv396	XVal Session 64	1	XVal Session 64-Brainstorm Object - Brick-1		2012-07-16 11:03:14.515000
	Edit pad (rev 74)		Capucine	cv402	XVal Session 64	1	XVal Session 64-Brainstorm Object - Brick-1		2012-07-16 11:03:14.883000
	Edit pad (rev 75)		Nick	cv396	XVal Session 64	1	XVal Session 64-Brainstorm Object - Brick-1		2012-07-16 11:03:15.014000
	Edit pad (rev 76)		Nick	cv396	XVal Session 64	1	XVal Session 64-Brainstorm Object - Brick-1		2012-07-16 11:03:15.516000
	Edit pad (rev 77)		Nick	cv396	XVal Session 64	1	XVal Session 64-Brainstorm Object - Brick-1		2012-07-16 11:03:16.017000
	Edit pad (rev 78)		Nick	cv396	XVal Session 64	1	XVal Session 64-Brainstorm Object - Brick-1		2012-07-16 11:03:20.535000
	Chat	45 SECONDS	Capucine	cv402	XVal Session 64	1	XVal Session 64-Brainstorm Object - Brick-1		2012-07-16 11:03:23.533000
	Chat	build a barrier	Bob	cv404	XVal Session 64	1	XVal Session 64-Brainstorm Object - Brick-1		2012-07-16 11:03:25.236000
	Edit pad (rev 79)		Nick	cv396	XVal Session 64	1	XVal Session 64-Brainstorm Object - Brick-1		2012-07-16 11:03:25.955000
	Edit pad (rev 80)		Nick	cv396	XVal Session 64	1	XVal Session 64-Brainstorm Object - Brick-1		2012-07-16 11:03:26.456000
	Edit pad (rev 81)		Nick	cv396	XVal Session 64	1	XVal Session 64-Brainstorm Object - Brick-1		2012-07-16 11:03:26.959000
	Edit pad (rev 82)		Nick	cv396	XVal Session 64	1	XVal Session 64-Brainstorm Object - Brick-1		2012-07-16 11:03:27.458000
	Edit pad (rev 83)		Nick	cv396	XVal Session 64	1	XVal Session 64-Brainstorm Object - Brick-1		2012-07-16 11:03:27.958000
	Edit pad (rev 84)		Nick	cv396	XVal Session 64	1	XVal Session 64-Brainstorm Object - Brick-1		2012-07-16 11:03:28.459000
	Edit pad (rev 85)		Nick	cv396	XVal Session 64	1	XVal Session 64-Brainstorm Object - Brick-1		2012-07-16 11:03:28.960000
	Edit pad (rev 86)		Nick	cv396	XVal Session 64	1	XVal Session 64-Brainstorm Object - Brick-1		2012-07-16 11:03:29.459000
	Edit pad (rev 87)		Nick	cv396	XVal Session 64	1	XVal Session 64-Brainstorm Object - Brick-1		2012-07-16 11:03:29.960000
	Edit pad (rev 88)		Nick	cv396	XVal Session 64	1	XVal Session 64-Brainstorm Object - Brick-1		2012-07-16 11:03:30.460000
	Edit pad (rev 89)		sean	cv372	XVal Session 64	1	XVal Session 64-Brainstorm Object - Brick-1		2012-07-16 11:03:30.586000
	Edit pad (rev 90)		Nick	cv396	XVal Session 64	1	XVal Session 64-Brainstorm Object - Brick-1		2012-07-16 11:03:30.960000
	Edit pad (rev 91)		sean	cv372	XVal Session 64	1	XVal Session 64-Brainstorm Object - Brick-1		2012-07-16 11:03:31.086000
	Edit pad (rev 92)		sean	cv372	XVal Session 64	1	XVal Session 64-Brainstorm Object - Brick-1		2012-07-16 11:03:31.748000
	Edit pad (rev 93)		sean	cv372	XVal Session 64	1	XVal Session 64-Brainstorm Object - Brick-1		2012-07-16 11:03:32.249000
	Edit pad (rev 94)		sean	cv372	XVal Session 64	1	XVal Session 64-Brainstorm Object - Brick-1		2012-07-16 11:03:32.749000
	Edit pad (rev 95)		sean	cv372	XVal Session 64	1	XVal Session 64-Brainstorm Object - Brick-1		2012-07-16 11:03:33.726000
	Edit pad (rev 96)		Capucine	cv402	XVal Session 64	1	XVal Session 64-Brainstorm Object - Brick-1		2012-07-16 11:03:34.035000
	Edit pad (rev 97)		sean	cv372	XVal Session 64	1	XVal Session 64-Brainstorm Object - Brick-1		2012-07-16 11:03:34.226000
	Edit pad (rev 98)		Capucine	cv402	XVal Session 64	1	XVal Session 64-Brainstorm Object - Brick-1		2012-07-16 11:03:35.132000
	Edit pad (rev 99)		sean	cv372	XVal Session 64	1	XVal Session 64-Brainstorm Object - Brick-1		2012-07-16 11:03:35.144000
	Edit pad (rev 100)		Capucine	cv402	XVal Session 64	1	XVal Session 64-Brainstorm Object - Brick-1		2012-07-16 11:03:35.631000
	Edit pad (rev 101)		sean	cv372	XVal Session 64	1	XVal Session 64-Brainstorm Object - Brick-1		2012-07-16 11:03:35.644000
	Edit pad (rev 102)		Capucine	cv402	XVal Session 64	1	XVal Session 64-Brainstorm Object - Brick-1		2012-07-16 11:03:36.134000
	Edit pad (rev 103)		sean	cv372	XVal Session 64	1	XVal Session 64-Brainstorm Object - Brick-1		2012-07-16 11:03:36.142000
	Edit pad (rev 104)		Capucine	cv402	XVal Session 64	1	XVal Session 64-Brainstorm Object - Brick-1		2012-07-16 11:03:36.635000
	Edit pad (rev 105)		sean	cv372	XVal Session 64	1	XVal Session 64-Brainstorm Object - Brick-1		2012-07-16 11:03:36.645000
	Edit pad (rev 106)		Capucine	cv402	XVal Session 64	1	XVal Session 64-Brainstorm Object - Brick-1		2012-07-16 11:03:37.135000
	Edit pad (rev 107)		sean	cv372	XVal Session 64	1	XVal Session 64-Brainstorm Object - Brick-1		2012-07-16 11:03:37.145000
	Edit pad (rev 108)		Nick	cv396	XVal Session 64	1	XVal Session 64-Brainstorm Object - Brick-1		2012-07-16 11:03:37.156000
	Edit pad (rev 109)		Capucine	cv402	XVal Session 64	1	XVal Session 64-Brainstorm Object - Brick-1		2012-07-16 11:03:37.636000
	Edit pad (rev 110)		Nick	cv396	XVal Session 64	1	XVal Session 64-Brainstorm Object - Brick-1		2012-07-16 11:03:37.925000
	Edit pad (rev 111)		Nick	cv396	XVal Session 64	1	XVal Session 64-Brainstorm Object - Brick-1		2012-07-16 11:03:38.425000
	Edit pad (rev 112)		sean	cv372	XVal Session 64	1	XVal Session 64-Brainstorm Object - Brick-1		2012-07-16 11:03:38.724000
	Edit pad (rev 113)		Nick	cv396	XVal Session 64	1	XVal Session 64-Brainstorm Object - Brick-1		2012-07-16 11:03:38.928000
	Edit pad (rev 114)		Nick	cv396	XVal Session 64	1	XVal Session 64-Brainstorm Object - Brick-1		2012-07-16 11:03:41.408000
	Edit pad (rev 115)		Nick	cv396	XVal Session 64	1	XVal Session 64-Brainstorm Object - Brick-1		2012-07-16 11:03:41.911000
	Edit pad (rev 116)		Nick	cv396	XVal Session 64	1	XVal Session 64-Brainstorm Object - Brick-1		2012-07-16 11:03:45.003000
	Edit pad (rev 117)		Nick	cv396	XVal Session 64	1	XVal Session 64-Brainstorm Object - Brick-1		2012-07-16 11:03:45.505000
	Edit pad (rev 118)		Nick	cv396	XVal Session 64	1	XVal Session 64-Brainstorm Object - Brick-1		2012-07-16 11:03:46.004000
	Edit pad (rev 119)		Nick	cv396	XVal Session 64	1	XVal Session 64-Brainstorm Object - Brick-1		2012-07-16 11:03:48.504000
	Edit pad (rev 120)		Nick	cv396	XVal Session 64	1	XVal Session 64-Brainstorm Object - Brick-1		2012-07-16 11:03:49.004000
	Edit pad (rev 121)		Nick	cv396	XVal Session 64	1	XVal Session 64-Brainstorm Object - Brick-1		2012-07-16 11:03:49.828000
	Edit pad (rev 122)		Nick	cv396	XVal Session 64	1	XVal Session 64-Brainstorm Object - Brick-1		2012-07-16 11:03:50.328000
	Edit pad (rev 123)		Nick	cv396	XVal Session 64	1	XVal Session 64-Brainstorm Object - Brick-1		2012-07-16 11:03:51.799000
	Edit pad (rev 124)		Nick	cv396	XVal Session 64	1	XVal Session 64-Brainstorm Object - Brick-1		2012-07-16 11:03:53.177000
	Edit pad (rev 125)		Nick	cv396	XVal Session 64	1	XVal Session 64-Brainstorm Object - Brick-1		2012-07-16 11:03:57.230000
	Edit pad (rev 126)		Nick	cv396	XVal Session 64	1	XVal Session 64-Brainstorm Object - Brick-1		2012-07-16 11:03:58.578000
	Edit pad (rev 127)		Nick	cv396	XVal Session 64	1	XVal Session 64-Brainstorm Object - Brick-1		2012-07-16 11:03:59.081000
	Edit pad (rev 128)		Nick	cv396	XVal Session 64	1	XVal Session 64-Brainstorm Object - Brick-1		2012-07-16 11:03:59.579000
	Edit pad (rev 129)		Capucine	cv402	XVal Session 64	1	XVal Session 64-Brainstorm Object - Brick-1		2012-07-16 11:03:59.970000
	Edit pad (rev 130)		Nick	cv396	XVal Session 64	1	XVal Session 64-Brainstorm Object - Brick-1		2012-07-16 11:04:00.079000
	Edit pad (rev 131)		Nick	cv396	XVal Session 64	1	XVal Session 64-Brainstorm Object - Brick-1		2012-07-16 11:04:00.604000
	Edit pad (rev 132)		Capucine	cv402	XVal Session 64	1	XVal Session 64-Brainstorm Object - Brick-1		2012-07-16 11:04:00.744000
	Edit pad (rev 133)		Nick	cv396	XVal Session 64	1	XVal Session 64-Brainstorm Object - Brick-1		2012-07-16 11:04:01.104000
	Edit pad (rev 134)		Capucine	cv402	XVal Session 64	1	XVal Session 64-Brainstorm Object - Brick-1		2012-07-16 11:04:01.243000
	Edit pad (rev 135)		Nick	cv396	XVal Session 64	1	XVal Session 64-Brainstorm Object - Brick-1		2012-07-16 11:04:01.604000
	Edit pad (rev 136)		Capucine	cv402	XVal Session 64	1	XVal Session 64-Brainstorm Object - Brick-1		2012-07-16 11:04:01.744000
	Edit pad (rev 137)		Capucine	cv402	XVal Session 64	1	XVal Session 64-Brainstorm Object - Brick-1		2012-07-16 11:04:02.245000
	Edit pad (rev 138)		Capucine	cv402	XVal Session 64	1	XVal Session 64-Brainstorm Object - Brick-1		2012-07-16 11:04:02.745000
	Edit pad (rev 139)		Capucine	cv402	XVal Session 64	1	XVal Session 64-Brainstorm Object - Brick-1		2012-07-16 11:04:03.244000
	Edit pad (rev 140)		Capucine	cv402	XVal Session 64	1	XVal Session 64-Brainstorm Object - Brick-1		2012-07-16 11:04:03.746000
	Edit pad (rev 141)		Capucine	cv402	XVal Session 64	1	XVal Session 64-Brainstorm Object - Brick-1		2012-07-16 11:04:04.247000
	Edit pad (rev 142)		Nick	cv396	XVal Session 64	1	XVal Session 64-Brainstorm Object - Brick-1		2012-07-16 11:04:04.350000
	Edit pad (rev 143)		Nick	cv396	XVal Session 64	1	XVal Session 64-Brainstorm Object - Brick-1		2012-07-16 11:04:04.855000
	Edit pad (rev 144)		Nick	cv396	XVal Session 64	1	XVal Session 64-Brainstorm Object - Brick-1		2012-07-16 11:04:09.085000
36328	Load Instructions			cv300	XVal Session 64	1	XVal Session 64-Brainstorm - Equations-1	18.111.54.166	2012-07-16 11:04:15
36329	Load Instructions			cv297	XVal Session 64	1	XVal Session 64-Brainstorm - Equations-1	18.111.54.125	2012-07-16 11:04:15
36330	Load Instructions			cv298	XVal Session 64	1	XVal Session 64-Brainstorm - Equations-1	192.54.222.11	2012-07-16 11:04:15
36331	Load Instructions			cv299	XVal Session 64	1	XVal Session 64-Brainstorm - Equations-1	192.54.222.3	2012-07-16 11:04:15
36344	Load Primer			cv299	XVal Session 64	1	XVal Session 64-Brainstorm - Equations-1	192.54.222.3	2012-07-16 11:04:50
36345	Load Primer			cv300	XVal Session 64	1	XVal Session 64-Brainstorm - Equations-1	18.111.54.166	2012-07-16 11:04:50
36346	Load Primer			cv297	XVal Session 64	1	XVal Session 64-Brainstorm - Equations-1	18.111.54.125	2012-07-16 11:04:50
36347	Load Primer			cv298	XVal Session 64	1	XVal Session 64-Brainstorm - Equations-1	192.54.222.11	2012-07-16 11:04:50
36356	Load Workspace			cv298	XVal Session 64	1	XVal Session 64-Brainstorm - Equations-1	192.54.222.11	2012-07-16 11:05:15
36357	Load Workspace			cv299	XVal Session 64	1	XVal Session 64-Brainstorm - Equations-1	192.54.222.3	2012-07-16 11:05:15
36358	Load Workspace			cv300	XVal Session 64	1	XVal Session 64-Brainstorm - Equations-1	18.111.54.166	2012-07-16 11:05:15
36359	Load Workspace			cv297	XVal Session 64	1	XVal Session 64-Brainstorm - Equations-1	18.111.54.125	2012-07-16 11:05:15
	Edit pad (rev 0)		Nick	cv396	XVal Session 64	1	XVal Session 64-Brainstorm - Equations-1		2012-07-16 11:05:20.757000
	Edit pad (rev 1)		Nick	cv396	XVal Session 64	1	XVal Session 64-Brainstorm - Equations-1		2012-07-16 11:05:27.247000
	Edit pad (rev 2)		Nick	cv396	XVal Session 64	1	XVal Session 64-Brainstorm - Equations-1		2012-07-16 11:05:29.018000
	Edit pad (rev 3)		Nick	cv396	XVal Session 64	1	XVal Session 64-Brainstorm - Equations-1		2012-07-16 11:05:30.987000
	Edit pad (rev 4)		Nick	cv396	XVal Session 64	1	XVal Session 64-Brainstorm - Equations-1		2012-07-16 11:05:31.667000
	Edit pad (rev 5)		Nick	cv396	XVal Session 64	1	XVal Session 64-Brainstorm - Equations-1		2012-07-16 11:05:34.048000
	Edit pad (rev 6)		Nick	cv396	XVal Session 64	1	XVal Session 64-Brainstorm - Equations-1		2012-07-16 11:05:34.548000
	Chat	let's do the 2-numbered equations first	Capucine	cv402	XVal Session 64	1	XVal Session 64-Brainstorm - Equations-1		2012-07-16 11:05:34.712000
	Edit pad (rev 7)		Nick	cv396	XVal Session 64	1	XVal Session 64-Brainstorm - Equations-1		2012-07-16 11:05:36.801000
	Chat	100/10	Bob	cv404	XVal Session 64	1	XVal Session 64-Brainstorm - Equations-1		2012-07-16 11:05:37.493000
	Edit pad (rev 8)		Nick	cv396	XVal Session 64	1	XVal Session 64-Brainstorm - Equations-1		2012-07-16 11:05:38.295000
	Edit pad (rev 9)		Nick	cv396	XVal Session 64	1	XVal Session 64-Brainstorm - Equations-1		2012-07-16 11:05:39.176000
	Edit pad (rev 10)		Nick	cv396	XVal Session 64	1	XVal Session 64-Brainstorm - Equations-1		2012-07-16 11:05:41.593000
	Edit pad (rev 11)		Nick	cv396	XVal Session 64	1	XVal Session 64-Brainstorm - Equations-1		2012-07-16 11:05:42.831000
	Edit pad (rev 12)		Nick	cv396	XVal Session 64	1	XVal Session 64-Brainstorm - Equations-1		2012-07-16 11:05:43.574000
	Edit pad (rev 13)		Nick	cv396	XVal Session 64	1	XVal Session 64-Brainstorm - Equations-1		2012-07-16 11:05:44.654000
	Edit pad (rev 14)		Nick	cv396	XVal Session 64	1	XVal Session 64-Brainstorm - Equations-1		2012-07-16 11:05:46.546000
	Edit pad (rev 15)		Nick	cv396	XVal Session 64	1	XVal Session 64-Brainstorm - Equations-1		2012-07-16 11:05:47.128000
	Edit pad (rev 16)		Nick	cv396	XVal Session 64	1	XVal Session 64-Brainstorm - Equations-1		2012-07-16 11:05:47.628000
	Edit pad (rev 17)		Nick	cv396	XVal Session 64	1	XVal Session 64-Brainstorm - Equations-1		2012-07-16 11:05:48.724000
	Edit pad (rev 18)		Nick	cv396	XVal Session 64	1	XVal Session 64-Brainstorm - Equations-1		2012-07-16 11:05:49.222000
	Edit pad (rev 19)		sean	cv372	XVal Session 64	1	XVal Session 64-Brainstorm - Equations-1		2012-07-16 11:05:49.640000
	Edit pad (rev 20)		Nick	cv396	XVal Session 64	1	XVal Session 64-Brainstorm - Equations-1		2012-07-16 11:05:49.725000
	Edit pad (rev 21)		Nick	cv396	XVal Session 64	1	XVal Session 64-Brainstorm - Equations-1		2012-07-16 11:05:50.225000
	Edit pad (rev 22)		sean	cv372	XVal Session 64	1	XVal Session 64-Brainstorm - Equations-1		2012-07-16 11:05:51.817000
	Edit pad (rev 23)		sean	cv372	XVal Session 64	1	XVal Session 64-Brainstorm - Equations-1		2012-07-16 11:05:52.586000
	Edit pad (rev 24)		Nick	cv396	XVal Session 64	1	XVal Session 64-Brainstorm - Equations-1		2012-07-16 11:05:52.682000
	Chat	woops read directions	Bob	cv404	XVal Session 64	1	XVal Session 64-Brainstorm - Equations-1		2012-07-16 11:05:52.922000
	Chat	adam, it's to 10 not 12	Capucine	cv402	XVal Session 64	1	XVal Session 64-Brainstorm - Equations-1		2012-07-16 11:05:55.226000
	Edit pad (rev 25)		Nick	cv396	XVal Session 64	1	XVal Session 64-Brainstorm - Equations-1		2012-07-16 11:05:55.486000
	Edit pad (rev 26)		sean	cv372	XVal Session 64	1	XVal Session 64-Brainstorm - Equations-1		2012-07-16 11:05:55.962000
	Edit pad (rev 27)		Nick	cv396	XVal Session 64	1	XVal Session 64-Brainstorm - Equations-1		2012-07-16 11:05:56.390000
	Edit pad (rev 28)		Capucine	cv402	XVal Session 64	1	XVal Session 64-Brainstorm - Equations-1		2012-07-16 11:06:03.883000
	Edit pad (rev 29)		Capucine	cv402	XVal Session 64	1	XVal Session 64-Brainstorm - Equations-1		2012-07-16 11:06:04.724000
	Edit pad (rev 30)		Nick	cv396	XVal Session 64	1	XVal Session 64-Brainstorm - Equations-1		2012-07-16 11:06:05.124000
	Edit pad (rev 31)		Capucine	cv402	XVal Session 64	1	XVal Session 64-Brainstorm - Equations-1		2012-07-16 11:06:05.332000
	Edit pad (rev 32)		Capucine	cv402	XVal Session 64	1	XVal Session 64-Brainstorm - Equations-1		2012-07-16 11:06:05.880000
	Edit pad (rev 33)		Nick	cv396	XVal Session 64	1	XVal Session 64-Brainstorm - Equations-1		2012-07-16 11:06:10.691000
	Edit pad (rev 34)		Capucine	cv402	XVal Session 64	1	XVal Session 64-Brainstorm - Equations-1		2012-07-16 11:06:10.755000
	Edit pad (rev 35)		Capucine	cv402	XVal Session 64	1	XVal Session 64-Brainstorm - Equations-1		2012-07-16 11:06:11.509000
	Edit pad (rev 36)		Nick	cv396	XVal Session 64	1	XVal Session 64-Brainstorm - Equations-1		2012-07-16 11:06:11.519000
	Edit pad (rev 37)		Nick	cv396	XVal Session 64	1	XVal Session 64-Brainstorm - Equations-1		2012-07-16 11:06:12.019000
[truncated: 299 more rows]
