# Supplementary material for: Dynamics of collective performance in collaboration networks
Source: PLoS One. 2018 Oct 10;13(10):e0204547. doi: 10.1371/journal.pone.0204547 (PMC6179230; doi:10.1371/journal.pone.0204547)
Supplement: S1 Dataset — (ZIP) [file pone.0204547.s001.zip › data/team-data/team-chat-logs/XVal Session 39 - Group 1 - LogFile.csv]

id	event	data	chat_name	subject	session	session_group	completed_task	ip_address	timestamp
23298	Entering waiting room			cv185	XVal Session 39			192.54.222.11	2012-07-12 18:09:37
23299	Entering waiting room			cv186	XVal Session 39			192.54.222.11	2012-07-12 18:09:40
23302	Entering waiting room			cv183	XVal Session 39			192.54.222.11	2012-07-12 18:09:43
23307	Entering waiting room			cv184	XVal Session 39			192.54.222.11	2012-07-12 18:09:53
23311	Setup participants				XVal Session 39				2012-07-12 18:10:17
23312	Setup tasks				XVal Session 39				2012-07-12 18:10:17
23313	Introduction	Starting in 24 seconds		cv185	XVal Session 39	1		192.54.222.11	2012-07-12 18:10:18
23314	Introduction	Starting in 24 seconds		cv184	XVal Session 39	1		192.54.222.11	2012-07-12 18:10:18
23315	Introduction	Starting in 24 seconds		cv186	XVal Session 39	1		192.54.222.11	2012-07-12 18:10:18
23316	Introduction	Starting in 19 seconds		cv183	XVal Session 39	1		192.54.222.11	2012-07-12 18:10:23
23325	Load Instructions			cv184	XVal Session 39	1	XVal Session 39-Introduction-1	192.54.222.11	2012-07-12 18:10:42
23326	Load Instructions			cv183	XVal Session 39	1	XVal Session 39-Introduction-1	192.54.222.11	2012-07-12 18:10:42
23327	Load Instructions			cv186	XVal Session 39	1	XVal Session 39-Introduction-1	192.54.222.11	2012-07-12 18:10:42
23328	Load Instructions			cv185	XVal Session 39	1	XVal Session 39-Introduction-1	192.54.222.11	2012-07-12 18:10:42
23331	Load Workspace			cv184	XVal Session 39	1	XVal Session 39-Introduction-1	192.54.222.11	2012-07-12 18:11:02
23332	Load Workspace			cv186	XVal Session 39	1	XVal Session 39-Introduction-1	192.54.222.11	2012-07-12 18:11:02
23333	Load Workspace			cv183	XVal Session 39	1	XVal Session 39-Introduction-1	192.54.222.11	2012-07-12 18:11:02
23334	Load Workspace			cv185	XVal Session 39	1	XVal Session 39-Introduction-1	192.54.222.11	2012-07-12 18:11:02
	Edit pad (rev 0)		charles	cv410	XVal Session 39	1	XVal Session 39-Introduction-1		2012-07-12 18:11:46.127000
	Edit pad (rev 1)		charles	cv410	XVal Session 39	1	XVal Session 39-Introduction-1		2012-07-12 18:11:47.069000
	Edit pad (rev 2)		charles	cv410	XVal Session 39	1	XVal Session 39-Introduction-1		2012-07-12 18:11:47.612000
	Edit pad (rev 3)		charles	cv410	XVal Session 39	1	XVal Session 39-Introduction-1		2012-07-12 18:11:48.121000
	Edit pad (rev 4)		charles	cv410	XVal Session 39	1	XVal Session 39-Introduction-1		2012-07-12 18:11:49.241000
	Edit pad (rev 5)		charles	cv410	XVal Session 39	1	XVal Session 39-Introduction-1		2012-07-12 18:11:49.745000
	Edit pad (rev 6)		charles	cv410	XVal Session 39	1	XVal Session 39-Introduction-1		2012-07-12 18:11:50.246000
	Edit pad (rev 7)		charles	cv410	XVal Session 39	1	XVal Session 39-Introduction-1		2012-07-12 18:12:14.781000
	Edit pad (rev 8)		charles	cv410	XVal Session 39	1	XVal Session 39-Introduction-1		2012-07-12 18:12:16.506000
	Edit pad (rev 9)		charles	cv410	XVal Session 39	1	XVal Session 39-Introduction-1		2012-07-12 18:12:17.013000
	Edit pad (rev 10)		charles	cv410	XVal Session 39	1	XVal Session 39-Introduction-1		2012-07-12 18:12:17.512000
	Edit pad (rev 11)		charles	cv410	XVal Session 39	1	XVal Session 39-Introduction-1		2012-07-12 18:12:19.823000
	Edit pad (rev 12)		Capucine	cv402	XVal Session 39	1	XVal Session 39-Introduction-1		2012-07-12 18:12:23.234000
	Edit pad (rev 13)		Capucine	cv402	XVal Session 39	1	XVal Session 39-Introduction-1		2012-07-12 18:12:23.733000
	Edit pad (rev 14)		Capucine	cv402	XVal Session 39	1	XVal Session 39-Introduction-1		2012-07-12 18:12:24.768000
	Edit pad (rev 15)		Capucine	cv402	XVal Session 39	1	XVal Session 39-Introduction-1		2012-07-12 18:12:25.279000
	Edit pad (rev 16)		Capucine	cv402	XVal Session 39	1	XVal Session 39-Introduction-1		2012-07-12 18:12:25.778000
	Edit pad (rev 17)		Capucine	cv402	XVal Session 39	1	XVal Session 39-Introduction-1		2012-07-12 18:12:26.281000
	Chat	Hi	Xing	cv400	XVal Session 39	1	XVal Session 39-Introduction-1		2012-07-12 18:12:26.786000
23352	Load Instructions			cv185	XVal Session 39	1	XVal Session 39-Typing - Text-1	192.54.222.11	2012-07-12 18:12:32
23353	Load Instructions			cv183	XVal Session 39	1	XVal Session 39-Typing - Text-1	192.54.222.11	2012-07-12 18:12:32
23354	Load Instructions			cv184	XVal Session 39	1	XVal Session 39-Typing - Text-1	192.54.222.11	2012-07-12 18:12:33
23355	Load Instructions			cv186	XVal Session 39	1	XVal Session 39-Typing - Text-1	192.54.222.11	2012-07-12 18:12:33
23362	Load Workspace			cv184	XVal Session 39	1	XVal Session 39-Typing - Text-1	192.54.222.11	2012-07-12 18:13:12
23363	Load Workspace			cv186	XVal Session 39	1	XVal Session 39-Typing - Text-1	192.54.222.11	2012-07-12 18:13:12
23364	Load Workspace			cv185	XVal Session 39	1	XVal Session 39-Typing - Text-1	192.54.222.11	2012-07-12 18:13:12
23365	Load Workspace			cv183	XVal Session 39	1	XVal Session 39-Typing - Text-1	192.54.222.11	2012-07-12 18:13:12
	Edit pad (rev 0)		Xing	cv400	XVal Session 39	1	XVal Session 39-Typing - Text-1		2012-07-12 18:13:48.297000
	Edit pad (rev 1)		Xing	cv400	XVal Session 39	1	XVal Session 39-Typing - Text-1		2012-07-12 18:13:48.761000
	Edit pad (rev 2)		Xing	cv400	XVal Session 39	1	XVal Session 39-Typing - Text-1		2012-07-12 18:13:54.873000
	Edit pad (rev 3)		Xing	cv400	XVal Session 39	1	XVal Session 39-Typing - Text-1		2012-07-12 18:13:57.919000
	Edit pad (rev 4)		Xing	cv400	XVal Session 39	1	XVal Session 39-Typing - Text-1		2012-07-12 18:13:58.846000
	Edit pad (rev 5)		Xing	cv400	XVal Session 39	1	XVal Session 39-Typing - Text-1		2012-07-12 18:13:59.346000
	Edit pad (rev 6)		Xing	cv400	XVal Session 39	1	XVal Session 39-Typing - Text-1		2012-07-12 18:13:59.855000
	Edit pad (rev 7)		Xing	cv400	XVal Session 39	1	XVal Session 39-Typing - Text-1		2012-07-12 18:14:00.356000
	Chat	I'll take the third paragraph	Xing	cv400	XVal Session 39	1	XVal Session 39-Typing - Text-1		2012-07-12 18:14:14.483000
	Chat	Do we just start typing or should we section it out?	Capucine	cv402	XVal Session 39	1	XVal Session 39-Typing - Text-1		2012-07-12 18:14:16.783000
	Edit pad (rev 8)		Xing	cv400	XVal Session 39	1	XVal Session 39-Typing - Text-1		2012-07-12 18:14:21.526000
	Edit pad (rev 9)		Xing	cv400	XVal Session 39	1	XVal Session 39-Typing - Text-1		2012-07-12 18:14:21.546000
	Edit pad (rev 10)		Xing	cv400	XVal Session 39	1	XVal Session 39-Typing - Text-1		2012-07-12 18:14:22.113000
	Edit pad (rev 11)		Xing	cv400	XVal Session 39	1	XVal Session 39-Typing - Text-1		2012-07-12 18:14:22.621000
	Edit pad (rev 12)		Xing	cv400	XVal Session 39	1	XVal Session 39-Typing - Text-1		2012-07-12 18:14:23.125000
	Edit pad (rev 13)		Xing	cv400	XVal Session 39	1	XVal Session 39-Typing - Text-1		2012-07-12 18:14:23.635000
	Edit pad (rev 14)		Xing	cv400	XVal Session 39	1	XVal Session 39-Typing - Text-1		2012-07-12 18:14:24.136000
	Edit pad (rev 15)		Xing	cv400	XVal Session 39	1	XVal Session 39-Typing - Text-1		2012-07-12 18:14:24.638000
	Edit pad (rev 16)		Xing	cv400	XVal Session 39	1	XVal Session 39-Typing - Text-1		2012-07-12 18:14:25.137000
	Edit pad (rev 17)		Xing	cv400	XVal Session 39	1	XVal Session 39-Typing - Text-1		2012-07-12 18:14:25.637000
	Edit pad (rev 18)		Xing	cv400	XVal Session 39	1	XVal Session 39-Typing - Text-1		2012-07-12 18:14:26.136000
	Edit pad (rev 19)		Xing	cv400	XVal Session 39	1	XVal Session 39-Typing - Text-1		2012-07-12 18:14:26.636000
	Edit pad (rev 20)		Xing	cv400	XVal Session 39	1	XVal Session 39-Typing - Text-1		2012-07-12 18:14:27.135000
	Edit pad (rev 21)		Xing	cv400	XVal Session 39	1	XVal Session 39-Typing - Text-1		2012-07-12 18:14:27.637000
	Edit pad (rev 22)		Xing	cv400	XVal Session 39	1	XVal Session 39-Typing - Text-1		2012-07-12 18:14:28.151000
	Edit pad (rev 23)		Xing	cv400	XVal Session 39	1	XVal Session 39-Typing - Text-1		2012-07-12 18:14:28.652000
	Edit pad (rev 24)		Xing	cv400	XVal Session 39	1	XVal Session 39-Typing - Text-1		2012-07-12 18:14:29.152000
	Edit pad (rev 25)		Xing	cv400	XVal Session 39	1	XVal Session 39-Typing - Text-1		2012-07-12 18:14:29.653000
	Edit pad (rev 26)		Xing	cv400	XVal Session 39	1	XVal Session 39-Typing - Text-1		2012-07-12 18:14:30.153000
	Edit pad (rev 27)		Xing	cv400	XVal Session 39	1	XVal Session 39-Typing - Text-1		2012-07-12 18:14:30.652000
	Edit pad (rev 28)		Xing	cv400	XVal Session 39	1	XVal Session 39-Typing - Text-1		2012-07-12 18:14:31.152000
	Edit pad (rev 29)		Xing	cv400	XVal Session 39	1	XVal Session 39-Typing - Text-1		2012-07-12 18:14:31.655000
	Chat	There are 27 sections so we could each pick one section	Xing	cv400	XVal Session 39	1	XVal Session 39-Typing - Text-1		2012-07-12 18:14:47.913000
	Chat	I can do the second paragraph	charles	cv410	XVal Session 39	1	XVal Session 39-Typing - Text-1		2012-07-12 18:14:51.242000
	Chat	Ill take the first	nic	cv403	XVal Session 39	1	XVal Session 39-Typing - Text-1		2012-07-12 18:14:54.827000
	Edit pad (rev 30)		nic	cv403	XVal Session 39	1	XVal Session 39-Typing - Text-1		2012-07-12 18:15:02.579000
	Edit pad (rev 31)		nic	cv403	XVal Session 39	1	XVal Session 39-Typing - Text-1		2012-07-12 18:15:04.036000
	Chat	The one beginning with "in addition"	charles	cv410	XVal Session 39	1	XVal Session 39-Typing - Text-1		2012-07-12 18:15:04.285000
	Edit pad (rev 32)		nic	cv403	XVal Session 39	1	XVal Session 39-Typing - Text-1		2012-07-12 18:15:04.538000
	Edit pad (rev 33)		Xing	cv400	XVal Session 39	1	XVal Session 39-Typing - Text-1		2012-07-12 18:15:04.835000
	Edit pad (rev 34)		Xing	cv400	XVal Session 39	1	XVal Session 39-Typing - Text-1		2012-07-12 18:15:05.340000
	Edit pad (rev 35)		nic	cv403	XVal Session 39	1	XVal Session 39-Typing - Text-1		2012-07-12 18:15:05.610000
	Edit pad (rev 36)		Xing	cv400	XVal Session 39	1	XVal Session 39-Typing - Text-1		2012-07-12 18:15:06.657000
	Edit pad (rev 37)		nic	cv403	XVal Session 39	1	XVal Session 39-Typing - Text-1		2012-07-12 18:15:07.124000
	Edit pad (rev 38)		Xing	cv400	XVal Session 39	1	XVal Session 39-Typing - Text-1		2012-07-12 18:15:07.165000
	Edit pad (rev 39)		nic	cv403	XVal Session 39	1	XVal Session 39-Typing - Text-1		2012-07-12 18:15:07.631000
	Edit pad (rev 40)		Xing	cv400	XVal Session 39	1	XVal Session 39-Typing - Text-1		2012-07-12 18:15:07.874000
	Edit pad (rev 41)		nic	cv403	XVal Session 39	1	XVal Session 39-Typing - Text-1		2012-07-12 18:15:08.383000
	Edit pad (rev 42)		Xing	cv400	XVal Session 39	1	XVal Session 39-Typing - Text-1		2012-07-12 18:15:08.387000
	Edit pad (rev 43)		Xing	cv400	XVal Session 39	1	XVal Session 39-Typing - Text-1		2012-07-12 18:15:08.886000
	Edit pad (rev 44)		Xing	cv400	XVal Session 39	1	XVal Session 39-Typing - Text-1		2012-07-12 18:15:09.386000
	Edit pad (rev 45)		nic	cv403	XVal Session 39	1	XVal Session 39-Typing - Text-1		2012-07-12 18:15:09.774000
	Edit pad (rev 46)		Xing	cv400	XVal Session 39	1	XVal Session 39-Typing - Text-1		2012-07-12 18:15:09.890000
	Edit pad (rev 47)		nic	cv403	XVal Session 39	1	XVal Session 39-Typing - Text-1		2012-07-12 18:15:10.278000
	Edit pad (rev 48)		Xing	cv400	XVal Session 39	1	XVal Session 39-Typing - Text-1		2012-07-12 18:15:10.400000
	Edit pad (rev 49)		Xing	cv400	XVal Session 39	1	XVal Session 39-Typing - Text-1		2012-07-12 18:15:10.902000
	Edit pad (rev 50)		nic	cv403	XVal Session 39	1	XVal Session 39-Typing - Text-1		2012-07-12 18:15:10.941000
	Edit pad (rev 51)		Xing	cv400	XVal Session 39	1	XVal Session 39-Typing - Text-1		2012-07-12 18:15:11.402000
	Edit pad (rev 52)		nic	cv403	XVal Session 39	1	XVal Session 39-Typing - Text-1		2012-07-12 18:15:11.444000
	Edit pad (rev 53)		Xing	cv400	XVal Session 39	1	XVal Session 39-Typing - Text-1		2012-07-12 18:15:11.901000
	Edit pad (rev 54)		nic	cv403	XVal Session 39	1	XVal Session 39-Typing - Text-1		2012-07-12 18:15:12.055000
	Edit pad (rev 55)		nic	cv403	XVal Session 39	1	XVal Session 39-Typing - Text-1		2012-07-12 18:15:12.569000
	Edit pad (rev 56)		Xing	cv400	XVal Session 39	1	XVal Session 39-Typing - Text-1		2012-07-12 18:15:12.766000
	Edit pad (rev 57)		nic	cv403	XVal Session 39	1	XVal Session 39-Typing - Text-1		2012-07-12 18:15:13.071000
	Edit pad (rev 58)		Xing	cv400	XVal Session 39	1	XVal Session 39-Typing - Text-1		2012-07-12 18:15:13.400000
	Edit pad (rev 59)		nic	cv403	XVal Session 39	1	XVal Session 39-Typing - Text-1		2012-07-12 18:15:13.568000
	Edit pad (rev 60)		Xing	cv400	XVal Session 39	1	XVal Session 39-Typing - Text-1		2012-07-12 18:15:13.924000
	Edit pad (rev 61)		Xing	cv400	XVal Session 39	1	XVal Session 39-Typing - Text-1		2012-07-12 18:15:14.405000
	Edit pad (rev 62)		nic	cv403	XVal Session 39	1	XVal Session 39-Typing - Text-1		2012-07-12 18:15:14.482000
	Edit pad (rev 63)		Xing	cv400	XVal Session 39	1	XVal Session 39-Typing - Text-1		2012-07-12 18:15:14.902000
	Edit pad (rev 64)		nic	cv403	XVal Session 39	1	XVal Session 39-Typing - Text-1		2012-07-12 18:15:14.990000
	Edit pad (rev 65)		charles	cv410	XVal Session 39	1	XVal Session 39-Typing - Text-1		2012-07-12 18:15:15.218000
	Edit pad (rev 66)		Xing	cv400	XVal Session 39	1	XVal Session 39-Typing - Text-1		2012-07-12 18:15:15.402000
	Edit pad (rev 67)		nic	cv403	XVal Session 39	1	XVal Session 39-Typing - Text-1		2012-07-12 18:15:15.490000
	Edit pad (rev 68)		charles	cv410	XVal Session 39	1	XVal Session 39-Typing - Text-1		2012-07-12 18:15:15.821000
	Edit pad (rev 69)		Xing	cv400	XVal Session 39	1	XVal Session 39-Typing - Text-1		2012-07-12 18:15:15.902000
	Edit pad (rev 70)		nic	cv403	XVal Session 39	1	XVal Session 39-Typing - Text-1		2012-07-12 18:15:15.991000
	Edit pad (rev 71)		charles	cv410	XVal Session 39	1	XVal Session 39-Typing - Text-1		2012-07-12 18:15:16.310000
	Edit pad (rev 72)		Xing	cv400	XVal Session 39	1	XVal Session 39-Typing - Text-1		2012-07-12 18:15:16.400000
	Edit pad (rev 73)		nic	cv403	XVal Session 39	1	XVal Session 39-Typing - Text-1		2012-07-12 18:15:16.784000
	Edit pad (rev 74)		Xing	cv400	XVal Session 39	1	XVal Session 39-Typing - Text-1		2012-07-12 18:15:16.900000
	Edit pad (rev 75)		charles	cv410	XVal Session 39	1	XVal Session 39-Typing - Text-1		2012-07-12 18:15:17.229000
	Edit pad (rev 76)		nic	cv403	XVal Session 39	1	XVal Session 39-Typing - Text-1		2012-07-12 18:15:17.256000
	Edit pad (rev 77)		charles	cv410	XVal Session 39	1	XVal Session 39-Typing - Text-1		2012-07-12 18:15:17.730000
	Edit pad (rev 78)		nic	cv403	XVal Session 39	1	XVal Session 39-Typing - Text-1		2012-07-12 18:15:17.756000
	Edit pad (rev 79)		charles	cv410	XVal Session 39	1	XVal Session 39-Typing - Text-1		2012-07-12 18:15:18.230000
	Edit pad (rev 80)		nic	cv403	XVal Session 39	1	XVal Session 39-Typing - Text-1		2012-07-12 18:15:18.257000
	Edit pad (rev 81)		charles	cv410	XVal Session 39	1	XVal Session 39-Typing - Text-1		2012-07-12 18:15:18.730000
	Edit pad (rev 82)		nic	cv403	XVal Session 39	1	XVal Session 39-Typing - Text-1		2012-07-12 18:15:18.757000
	Edit pad (rev 83)		nic	cv403	XVal Session 39	1	XVal Session 39-Typing - Text-1		2012-07-12 18:15:19.256000
	Edit pad (rev 84)		charles	cv410	XVal Session 39	1	XVal Session 39-Typing - Text-1		2012-07-12 18:15:19.405000
	Edit pad (rev 85)		Xing	cv400	XVal Session 39	1	XVal Session 39-Typing - Text-1		2012-07-12 18:15:19.546000
	Edit pad (rev 86)		Xing	cv400	XVal Session 39	1	XVal Session 39-Typing - Text-1		2012-07-12 18:15:19.558000
	Edit pad (rev 87)		Xing	cv400	XVal Session 39	1	XVal Session 39-Typing - Text-1		2012-07-12 18:15:20.061000
	Edit pad (rev 88)		nic	cv403	XVal Session 39	1	XVal Session 39-Typing - Text-1		2012-07-12 18:15:20.222000
	Edit pad (rev 89)		charles	cv410	XVal Session 39	1	XVal Session 39-Typing - Text-1		2012-07-12 18:15:20.291000
	Edit pad (rev 90)		Xing	cv400	XVal Session 39	1	XVal Session 39-Typing - Text-1		2012-07-12 18:15:20.566000
	Edit pad (rev 91)		nic	cv403	XVal Session 39	1	XVal Session 39-Typing - Text-1		2012-07-12 18:15:20.724000
	Edit pad (rev 92)		charles	cv410	XVal Session 39	1	XVal Session 39-Typing - Text-1		2012-07-12 18:15:20.793000
	Edit pad (rev 93)		Xing	cv400	XVal Session 39	1	XVal Session 39-Typing - Text-1		2012-07-12 18:15:21.073000
	Edit pad (rev 94)		nic	cv403	XVal Session 39	1	XVal Session 39-Typing - Text-1		2012-07-12 18:15:21.225000
	Edit pad (rev 95)		charles	cv410	XVal Session 39	1	XVal Session 39-Typing - Text-1		2012-07-12 18:15:21.291000
	Edit pad (rev 96)		Xing	cv400	XVal Session 39	1	XVal Session 39-Typing - Text-1		2012-07-12 18:15:21.575000
	Edit pad (rev 97)		nic	cv403	XVal Session 39	1	XVal Session 39-Typing - Text-1		2012-07-12 18:15:21.724000
	Edit pad (rev 98)		charles	cv410	XVal Session 39	1	XVal Session 39-Typing - Text-1		2012-07-12 18:15:21.792000
	Edit pad (rev 99)		Xing	cv400	XVal Session 39	1	XVal Session 39-Typing - Text-1		2012-07-12 18:15:22.073000
	Edit pad (rev 100)		nic	cv403	XVal Session 39	1	XVal Session 39-Typing - Text-1		2012-07-12 18:15:22.224000
	Edit pad (rev 101)		charles	cv410	XVal Session 39	1	XVal Session 39-Typing - Text-1		2012-07-12 18:15:22.294000
	Edit pad (rev 102)		Xing	cv400	XVal Session 39	1	XVal Session 39-Typing - Text-1		2012-07-12 18:15:22.580000
	Edit pad (rev 103)		charles	cv410	XVal Session 39	1	XVal Session 39-Typing - Text-1		2012-07-12 18:15:22.795000
	Edit pad (rev 104)		charles	cv410	XVal Session 39	1	XVal Session 39-Typing - Text-1		2012-07-12 18:15:23.298000
	Edit pad (rev 105)		Xing	cv400	XVal Session 39	1	XVal Session 39-Typing - Text-1		2012-07-12 18:15:23.607000
	Edit pad (rev 106)		charles	cv410	XVal Session 39	1	XVal Session 39-Typing - Text-1		2012-07-12 18:15:23.808000
	Edit pad (rev 107)		Xing	cv400	XVal Session 39	1	XVal Session 39-Typing - Text-1		2012-07-12 18:15:24.121000
	Edit pad (rev 108)		charles	cv410	XVal Session 39	1	XVal Session 39-Typing - Text-1		2012-07-12 18:15:24.310000
	Edit pad (rev 109)		Xing	cv400	XVal Session 39	1	XVal Session 39-Typing - Text-1		2012-07-12 18:15:24.722000
	Edit pad (rev 110)		charles	cv410	XVal Session 39	1	XVal Session 39-Typing - Text-1		2012-07-12 18:15:24.808000
	Edit pad (rev 111)		Xing	cv400	XVal Session 39	1	XVal Session 39-Typing - Text-1		2012-07-12 18:15:25.221000
	Edit pad (rev 112)		charles	cv410	XVal Session 39	1	XVal Session 39-Typing - Text-1		2012-07-12 18:15:25.495000
	Edit pad (rev 113)		Xing	cv400	XVal Session 39	1	XVal Session 39-Typing - Text-1		2012-07-12 18:15:25.729000
	Edit pad (rev 114)		charles	cv410	XVal Session 39	1	XVal Session 39-Typing - Text-1		2012-07-12 18:15:25.996000
	Edit pad (rev 115)		nic	cv403	XVal Session 39	1	XVal Session 39-Typing - Text-1		2012-07-12 18:15:26.185000
	Edit pad (rev 116)		Xing	cv400	XVal Session 39	1	XVal Session 39-Typing - Text-1		2012-07-12 18:15:26.230000
	Edit pad (rev 117)		charles	cv410	XVal Session 39	1	XVal Session 39-Typing - Text-1		2012-07-12 18:15:26.496000
	Edit pad (rev 118)		Xing	cv400	XVal Session 39	1	XVal Session 39-Typing - Text-1		2012-07-12 18:15:26.916000
	Edit pad (rev 119)		charles	cv410	XVal Session 39	1	XVal Session 39-Typing - Text-1		2012-07-12 18:15:26.995000
	Edit pad (rev 120)		nic	cv403	XVal Session 39	1	XVal Session 39-Typing - Text-1		2012-07-12 18:15:27.390000
	Edit pad (rev 121)		Xing	cv400	XVal Session 39	1	XVal Session 39-Typing - Text-1		2012-07-12 18:15:27.416000
	Edit pad (rev 122)		charles	cv410	XVal Session 39	1	XVal Session 39-Typing - Text-1		2012-07-12 18:15:27.501000
	Edit pad (rev 123)		nic	cv403	XVal Session 39	1	XVal Session 39-Typing - Text-1		2012-07-12 18:15:27.897000
	Edit pad (rev 124)		Xing	cv400	XVal Session 39	1	XVal Session 39-Typing - Text-1		2012-07-12 18:15:27.981000
	Edit pad (rev 125)		charles	cv410	XVal Session 39	1	XVal Session 39-Typing - Text-1		2012-07-12 18:15:28.012000
	Edit pad (rev 126)		nic	cv403	XVal Session 39	1	XVal Session 39-Typing - Text-1		2012-07-12 18:15:28.397000
	Edit pad (rev 127)		Xing	cv400	XVal Session 39	1	XVal Session 39-Typing - Text-1		2012-07-12 18:15:28.500000
	Edit pad (rev 128)		charles	cv410	XVal Session 39	1	XVal Session 39-Typing - Text-1		2012-07-12 18:15:28.583000
	Edit pad (rev 129)		nic	cv403	XVal Session 39	1	XVal Session 39-Typing - Text-1		2012-07-12 18:15:28.956000
	Edit pad (rev 130)		Xing	cv400	XVal Session 39	1	XVal Session 39-Typing - Text-1		2012-07-12 18:15:29.011000
	Edit pad (rev 131)		charles	cv410	XVal Session 39	1	XVal Session 39-Typing - Text-1		2012-07-12 18:15:29.132000
	Edit pad (rev 132)		nic	cv403	XVal Session 39	1	XVal Session 39-Typing - Text-1		2012-07-12 18:15:29.463000
	Edit pad (rev 133)		Xing	cv400	XVal Session 39	1	XVal Session 39-Typing - Text-1		2012-07-12 18:15:29.510000
	Edit pad (rev 134)		charles	cv410	XVal Session 39	1	XVal Session 39-Typing - Text-1		2012-07-12 18:15:29.605000
	Edit pad (rev 135)		Xing	cv400	XVal Session 39	1	XVal Session 39-Typing - Text-1		2012-07-12 18:15:30.011000
	Edit pad (rev 136)		nic	cv403	XVal Session 39	1	XVal Session 39-Typing - Text-1		2012-07-12 18:15:30.081000
	Edit pad (rev 137)		charles	cv410	XVal Session 39	1	XVal Session 39-Typing - Text-1		2012-07-12 18:15:30.105000
	Edit pad (rev 138)		Xing	cv400	XVal Session 39	1	XVal Session 39-Typing - Text-1		2012-07-12 18:15:30.511000
	Edit pad (rev 139)		nic	cv403	XVal Session 39	1	XVal Session 39-Typing - Text-1		2012-07-12 18:15:30.584000
	Edit pad (rev 140)		charles	cv410	XVal Session 39	1	XVal Session 39-Typing - Text-1		2012-07-12 18:15:30.616000
	Edit pad (rev 141)		Xing	cv400	XVal Session 39	1	XVal Session 39-Typing - Text-1		2012-07-12 18:15:31.012000
	Edit pad (rev 142)		nic	cv403	XVal Session 39	1	XVal Session 39-Typing - Text-1		2012-07-12 18:15:31.083000
	Edit pad (rev 143)		charles	cv410	XVal Session 39	1	XVal Session 39-Typing - Text-1		2012-07-12 18:15:31.125000
	Edit pad (rev 144)		Xing	cv400	XVal Session 39	1	XVal Session 39-Typing - Text-1		2012-07-12 18:15:31.512000
	Edit pad (rev 145)		nic	cv403	XVal Session 39	1	XVal Session 39-Typing - Text-1		2012-07-12 18:15:31.584000
	Edit pad (rev 146)		charles	cv410	XVal Session 39	1	XVal Session 39-Typing - Text-1		2012-07-12 18:15:31.629000
	Edit pad (rev 147)		Xing	cv400	XVal Session 39	1	XVal Session 39-Typing - Text-1		2012-07-12 18:15:32.012000
	Edit pad (rev 148)		charles	cv410	XVal Session 39	1	XVal Session 39-Typing - Text-1		2012-07-12 18:15:32.131000
	Edit pad (rev 149)		Xing	cv400	XVal Session 39	1	XVal Session 39-Typing - Text-1		2012-07-12 18:15:32.512000
	Edit pad (rev 150)		charles	cv410	XVal Session 39	1	XVal Session 39-Typing - Text-1		2012-07-12 18:15:32.637000
	Edit pad (rev 151)		nic	cv403	XVal Session 39	1	XVal Session 39-Typing - Text-1		2012-07-12 18:15:32.695000
	Edit pad (rev 152)		Xing	cv400	XVal Session 39	1	XVal Session 39-Typing - Text-1		2012-07-12 18:15:33.012000
	Edit pad (rev 153)		charles	cv410	XVal Session 39	1	XVal Session 39-Typing - Text-1		2012-07-12 18:15:33.137000
	Edit pad (rev 154)		nic	cv403	XVal Session 39	1	XVal Session 39-Typing - Text-1		2012-07-12 18:15:33.193000
	Edit pad (rev 155)		Xing	cv400	XVal Session 39	1	XVal Session 39-Typing - Text-1		2012-07-12 18:15:33.512000
	Edit pad (rev 156)		charles	cv410	XVal Session 39	1	XVal Session 39-Typing - Text-1		2012-07-12 18:15:33.637000
	Edit pad (rev 157)		nic	cv403	XVal Session 39	1	XVal Session 39-Typing - Text-1		2012-07-12 18:15:33.697000
	Edit pad (rev 158)		Xing	cv400	XVal Session 39	1	XVal Session 39-Typing - Text-1		2012-07-12 18:15:34.012000
	Edit pad (rev 159)		charles	cv410	XVal Session 39	1	XVal Session 39-Typing - Text-1		2012-07-12 18:15:34.137000
	Edit pad (rev 160)		nic	cv403	XVal Session 39	1	XVal Session 39-Typing - Text-1		2012-07-12 18:15:34.196000
	Chat	Ok, I'll take the 4th starting wtih"acting without instriuction	Capucine	cv402	XVal Session 39	1	XVal Session 39-Typing - Text-1		2012-07-12 18:15:34.631000
	Edit pad (rev 161)		nic	cv403	XVal Session 39	1	XVal Session 39-Typing - Text-1		2012-07-12 18:15:34.699000
	Edit pad (rev 162)		charles	cv410	XVal Session 39	1	XVal Session 39-Typing - Text-1		2012-07-12 18:15:34.771000
	Edit pad (rev 163)		Xing	cv400	XVal Session 39	1	XVal Session 39-Typing - Text-1		2012-07-12 18:15:34.831000
	Edit pad (rev 164)		charles	cv410	XVal Session 39	1	XVal Session 39-Typing - Text-1		2012-07-12 18:15:35.278000
	Edit pad (rev 165)		Xing	cv400	XVal Session 39	1	XVal Session 39-Typing - Text-1		2012-07-12 18:15:35.333000
	Edit pad (rev 166)		Xing	cv400	XVal Session 39	1	XVal Session 39-Typing - Text-1		2012-07-12 18:15:35.839000
	Edit pad (rev 167)		charles	cv410	XVal Session 39	1	XVal Session 39-Typing - Text-1		2012-07-12 18:15:35.880000
	Edit pad (rev 168)		nic	cv403	XVal Session 39	1	XVal Session 39-Typing - Text-1		2012-07-12 18:15:36.227000
	Edit pad (rev 169)		Xing	cv400	XVal Session 39	1	XVal Session 39-Typing - Text-1		2012-07-12 18:15:36.339000
	Edit pad (rev 170)		charles	cv410	XVal Session 39	1	XVal Session 39-Typing - Text-1		2012-07-12 18:15:36.387000
	Edit pad (rev 171)		nic	cv403	XVal Session 39	1	XVal Session 39-Typing - Text-1		2012-07-12 18:15:36.725000
	Edit pad (rev 172)		Xing	cv400	XVal Session 39	1	XVal Session 39-Typing - Text-1		2012-07-12 18:15:36.838000
	Edit pad (rev 173)		charles	cv410	XVal Session 39	1	XVal Session 39-Typing - Text-1		2012-07-12 18:15:36.895000
	Edit pad (rev 174)		Capucine	cv402	XVal Session 39	1	XVal Session 39-Typing - Text-1		2012-07-12 18:15:37.081000
	Edit pad (rev 175)		Xing	cv400	XVal Session 39	1	XVal Session 39-Typing - Text-1		2012-07-12 18:15:37.341000
	Edit pad (rev 176)		charles	cv410	XVal Session 39	1	XVal Session 39-Typing - Text-1		2012-07-12 18:15:37.403000
	Edit pad (rev 177)		nic	cv403	XVal Session 39	1	XVal Session 39-Typing - Text-1		2012-07-12 18:15:37.670000
	Edit pad (rev 178)		Xing	cv400	XVal Session 39	1	XVal Session 39-Typing - Text-1		2012-07-12 18:15:37.839000
	Edit pad (rev 179)		charles	cv410	XVal Session 39	1	XVal Session 39-Typing - Text-1		2012-07-12 18:15:37.901000
	Edit pad (rev 180)		Capucine	cv402	XVal Session 39	1	XVal Session 39-Typing - Text-1		2012-07-12 18:15:38.177000
	Edit pad (rev 181)		nic	cv403	XVal Session 39	1	XVal Session 39-Typing - Text-1		2012-07-12 18:15:38.180000
	Edit pad (rev 182)		Xing	cv400	XVal Session 39	1	XVal Session 39-Typing - Text-1		2012-07-12 18:15:38.339000
	Edit pad (rev 183)		charles	cv410	XVal Session 39	1	XVal Session 39-Typing - Text-1		2012-07-12 18:15:38.402000
	Edit pad (rev 184)		nic	cv403	XVal Session 39	1	XVal Session 39-Typing - Text-1		2012-07-12 18:15:38.678000
	Edit pad (rev 185)		Capucine	cv402	XVal Session 39	1	XVal Session 39-Typing - Text-1		2012-07-12 18:15:38.679000
	Edit pad (rev 186)		Xing	cv400	XVal Session 39	1	XVal Session 39-Typing - Text-1		2012-07-12 18:15:38.838000
	Edit pad (rev 187)		charles	cv410	XVal Session 39	1	XVal Session 39-Typing - Text-1		2012-07-12 18:15:38.902000
	Edit pad (rev 188)		Capucine	cv402	XVal Session 39	1	XVal Session 39-Typing - Text-1		2012-07-12 18:15:39.186000
	Edit pad (rev 189)		charles	cv410	XVal Session 39	1	XVal Session 39-Typing - Text-1		2012-07-12 18:15:39.403000
	Edit pad (rev 190)		Capucine	cv402	XVal Session 39	1	XVal Session 39-Typing - Text-1		2012-07-12 18:15:39.685000
	Edit pad (rev 191)		charles	cv410	XVal Session 39	1	XVal Session 39-Typing - Text-1		2012-07-12 18:15:39.911000
	Edit pad (rev 192)		Capucine	cv402	XVal Session 39	1	XVal Session 39-Typing - Text-1		2012-07-12 18:15:40.186000
	Edit pad (rev 193)		charles	cv410	XVal Session 39	1	XVal Session 39-Typing - Text-1		2012-07-12 18:15:40.406000
	Edit pad (rev 194)		nic	cv403	XVal Session 39	1	XVal Session 39-Typing - Text-1		2012-07-12 18:15:40.453000
	Edit pad (rev 195)		Xing	cv400	XVal Session 39	1	XVal Session 39-Typing - Text-1		2012-07-12 18:15:40.457000
	Edit pad (rev 196)		Capucine	cv402	XVal Session 39	1	XVal Session 39-Typing - Text-1		2012-07-12 18:15:40.690000
	Edit pad (rev 197)		charles	cv410	XVal Session 39	1	XVal Session 39-Typing - Text-1		2012-07-12 18:15:40.901000
	Edit pad (rev 198)		nic	cv403	XVal Session 39	1	XVal Session 39-Typing - Text-1		2012-07-12 18:15:40.959000
	Edit pad (rev 199)		Xing	cv400	XVal Session 39	1	XVal Session 39-Typing - Text-1		2012-07-12 18:15:40.964000
	Edit pad (rev 200)		Capucine	cv402	XVal Session 39	1	XVal Session 39-Typing - Text-1		2012-07-12 18:15:41.191000
	Edit pad (rev 201)		charles	cv410	XVal Session 39	1	XVal Session 39-Typing - Text-1		2012-07-12 18:15:41.402000
	Edit pad (rev 202)		nic	cv403	XVal Session 39	1	XVal Session 39-Typing - Text-1		2012-07-12 18:15:41.460000
	Edit pad (rev 203)		Xing	cv400	XVal Session 39	1	XVal Session 39-Typing - Text-1		2012-07-12 18:15:41.464000
	Edit pad (rev 204)		Xing	cv400	XVal Session 39	1	XVal Session 39-Typing - Text-1		2012-07-12 18:15:41.964000
	Edit pad (rev 205)		Capucine	cv402	XVal Session 39	1	XVal Session 39-Typing - Text-1		2012-07-12 18:15:42.055000
	Edit pad (rev 206)		charles	cv410	XVal Session 39	1	XVal Session 39-Typing - Text-1		2012-07-12 18:15:42.057000
	Edit pad (rev 207)		Xing	cv400	XVal Session 39	1	XVal Session 39-Typing - Text-1		2012-07-12 18:15:42.465000
	Edit pad (rev 208)		Capucine	cv402	XVal Session 39	1	XVal Session 39-Typing - Text-1		2012-07-12 18:15:42.560000
	Edit pad (rev 209)		charles	cv410	XVal Session 39	1	XVal Session 39-Typing - Text-1		2012-07-12 18:15:42.568000
	Edit pad (rev 210)		Xing	cv400	XVal Session 39	1	XVal Session 39-Typing - Text-1		2012-07-12 18:15:42.963000
	Edit pad (rev 211)		nic	cv403	XVal Session 39	1	XVal Session 39-Typing - Text-1		2012-07-12 18:15:43.004000
	Edit pad (rev 212)		Capucine	cv402	XVal Session 39	1	XVal Session 39-Typing - Text-1		2012-07-12 18:15:43.060000
	Edit pad (rev 213)		charles	cv410	XVal Session 39	1	XVal Session 39-Typing - Text-1		2012-07-12 18:15:43.080000
	Edit pad (rev 214)		Xing	cv400	XVal Session 39	1	XVal Session 39-Typing - Text-1		2012-07-12 18:15:43.464000
	Edit pad (rev 215)		nic	cv403	XVal Session 39	1	XVal Session 39-Typing - Text-1		2012-07-12 18:15:43.506000
	Edit pad (rev 216)		Capucine	cv402	XVal Session 39	1	XVal Session 39-Typing - Text-1		2012-07-12 18:15:43.561000
	Edit pad (rev 217)		charles	cv410	XVal Session 39	1	XVal Session 39-Typing - Text-1		2012-07-12 18:15:43.590000
	Edit pad (rev 218)		Xing	cv400	XVal Session 39	1	XVal Session 39-Typing - Text-1		2012-07-12 18:15:43.965000
	Edit pad (rev 219)		Capucine	cv402	XVal Session 39	1	XVal Session 39-Typing - Text-1		2012-07-12 18:15:44.061000
	Edit pad (rev 220)		charles	cv410	XVal Session 39	1	XVal Session 39-Typing - Text-1		2012-07-12 18:15:44.115000
	Edit pad (rev 221)		Xing	cv400	XVal Session 39	1	XVal Session 39-Typing - Text-1		2012-07-12 18:15:44.470000
	Edit pad (rev 222)		Capucine	cv402	XVal Session 39	1	XVal Session 39-Typing - Text-1		2012-07-12 18:15:44.563000
	Edit pad (rev 223)		charles	cv410	XVal Session 39	1	XVal Session 39-Typing - Text-1		2012-07-12 18:15:44.629000
	Edit pad (rev 224)		Xing	cv400	XVal Session 39	1	XVal Session 39-Typing - Text-1		2012-07-12 18:15:44.980000
	Edit pad (rev 225)		Capucine	cv402	XVal Session 39	1	XVal Session 39-Typing - Text-1		2012-07-12 18:15:45.102000
	Edit pad (rev 226)		charles	cv410	XVal Session 39	1	XVal Session 39-Typing - Text-1		2012-07-12 18:15:45.136000
	Edit pad (rev 227)		nic	cv403	XVal Session 39	1	XVal Session 39-Typing - Text-1		2012-07-12 18:15:45.299000
	Edit pad (rev 228)		Xing	cv400	XVal Session 39	1	XVal Session 39-Typing - Text-1		2012-07-12 18:15:45.480000
	Edit pad (rev 229)		Capucine	cv402	XVal Session 39	1	XVal Session 39-Typing - Text-1		2012-07-12 18:15:45.576000
	Edit pad (rev 230)		nic	cv403	XVal Session 39	1	XVal Session 39-Typing - Text-1		2012-07-12 18:15:45.802000
	Edit pad (rev 231)		Capucine	cv402	XVal Session 39	1	XVal Session 39-Typing - Text-1		2012-07-12 18:15:46.076000
	Edit pad (rev 232)		nic	cv403	XVal Session 39	1	XVal Session 39-Typing - Text-1		2012-07-12 18:15:46.304000
	Edit pad (rev 233)		Xing	cv400	XVal Session 39	1	XVal Session 39-Typing - Text-1		2012-07-12 18:15:46.361000
	Edit pad (rev 234)		charles	cv410	XVal Session 39	1	XVal Session 39-Typing - Text-1		2012-07-12 18:15:46.403000
	Edit pad (rev 235)		Capucine	cv402	XVal Session 39	1	XVal Session 39-Typing - Text-1		2012-07-12 18:15:46.576000
	Edit pad (rev 236)		Xing	cv400	XVal Session 39	1	XVal Session 39-Typing - Text-1		2012-07-12 18:15:46.871000
	Edit pad (rev 237)		Capucine	cv402	XVal Session 39	1	XVal Session 39-Typing - Text-1		2012-07-12 18:15:47.284000
	Edit pad (rev 238)		charles	cv410	XVal Session 39	1	XVal Session 39-Typing - Text-1		2012-07-12 18:15:47.366000
	Edit pad (rev 239)		Xing	cv400	XVal Session 39	1	XVal Session 39-Typing - Text-1		2012-07-12 18:15:47.376000
	Edit pad (rev 240)		nic	cv403	XVal Session 39	1	XVal Session 39-Typing - Text-1		2012-07-12 18:15:47.413000
	Edit pad (rev 241)		charles	cv410	XVal Session 39	1	XVal Session 39-Typing - Text-1		2012-07-12 18:15:47.875000
	Edit pad (rev 242)		Xing	cv400	XVal Session 39	1	XVal Session 39-Typing - Text-1		2012-07-12 18:15:47.886000
	Edit pad (rev 243)		nic	cv403	XVal Session 39	1	XVal Session 39-Typing - Text-1		2012-07-12 18:15:47.922000
	Edit pad (rev 244)		charles	cv410	XVal Session 39	1	XVal Session 39-Typing - Text-1		2012-07-12 18:15:48.376000
	Edit pad (rev 245)		Capucine	cv402	XVal Session 39	1	XVal Session 39-Typing - Text-1		2012-07-12 18:15:48.377000
	Edit pad (rev 246)		nic	cv403	XVal Session 39	1	XVal Session 39-Typing - Text-1		2012-07-12 18:15:48.431000
	Edit pad (rev 247)		Capucine	cv402	XVal Session 39	1	XVal Session 39-Typing - Text-1		2012-07-12 18:15:48.888000
	Edit pad (rev 248)		charles	cv410	XVal Session 39	1	XVal Session 39-Typing - Text-1		2012-07-12 18:15:48.889000
	Edit pad (rev 249)		nic	cv403	XVal Session 39	1	XVal Session 39-Typing - Text-1		2012-07-12 18:15:48.934000
	Edit pad (rev 250)		Xing	cv400	XVal Session 39	1	XVal Session 39-Typing - Text-1		2012-07-12 18:15:49.156000
	Edit pad (rev 251)		nic	cv403	XVal Session 39	1	XVal Session 39-Typing - Text-1		2012-07-12 18:15:49.444000
	Edit pad (rev 252)		nic	cv403	XVal Session 39	1	XVal Session 39-Typing - Text-1		2012-07-12 18:15:49.995000
	Edit pad (rev 253)		charles	cv410	XVal Session 39	1	XVal Session 39-Typing - Text-1		2012-07-12 18:15:50.031000
	Edit pad (rev 254)		Capucine	cv402	XVal Session 39	1	XVal Session 39-Typing - Text-1		2012-07-12 18:15:50.062000
	Edit pad (rev 255)		charles	cv410	XVal Session 39	1	XVal Session 39-Typing - Text-1		2012-07-12 18:15:50.543000
	Edit pad (rev 256)		Capucine	cv402	XVal Session 39	1	XVal Session 39-Typing - Text-1		2012-07-12 18:15:50.576000
	Edit pad (rev 257)		nic	cv403	XVal Session 39	1	XVal Session 39-Typing - Text-1		2012-07-12 18:15:50.649000
	Edit pad (rev 258)		Xing	cv400	XVal Session 39	1	XVal Session 39-Typing - Text-1		2012-07-12 18:15:51.015000
	Edit pad (rev 259)		charles	cv410	XVal Session 39	1	XVal Session 39-Typing - Text-1		2012-07-12 18:15:51.043000
	Edit pad (rev 260)		Capucine	cv402	XVal Session 39	1	XVal Session 39-Typing - Text-1		2012-07-12 18:15:51.076000
	Edit pad (rev 261)		nic	cv403	XVal Session 39	1	XVal Session 39-Typing - Text-1		2012-07-12 18:15:51.148000
	Edit pad (rev 262)		Xing	cv400	XVal Session 39	1	XVal Session 39-Typing - Text-1		2012-07-12 18:15:51.513000
	Edit pad (rev 263)		charles	cv410	XVal Session 39	1	XVal Session 39-Typing - Text-1		2012-07-12 18:15:51.543000
	Edit pad (rev 264)		nic	cv403	XVal Session 39	1	XVal Session 39-Typing - Text-1		2012-07-12 18:15:51.662000
	Edit pad (rev 265)		Capucine	cv402	XVal Session 39	1	XVal Session 39-Typing - Text-1		2012-07-12 18:15:51.722000
	Edit pad (rev 266)		Xing	cv400	XVal Session 39	1	XVal Session 39-Typing - Text-1		2012-07-12 18:15:52.026000
	Edit pad (rev 267)		charles	cv410	XVal Session 39	1	XVal Session 39-Typing - Text-1		2012-07-12 18:15:52.043000
	Edit pad (rev 268)		Capucine	cv402	XVal Session 39	1	XVal Session 39-Typing - Text-1		2012-07-12 18:15:52.233000
	Edit pad (rev 269)		nic	cv403	XVal Session 39	1	XVal Session 39-Typing - Text-1		2012-07-12 18:15:52.263000
	Edit pad (rev 270)		Xing	cv400	XVal Session 39	1	XVal Session 39-Typing - Text-1		2012-07-12 18:15:52.543000
	Edit pad (rev 271)		charles	cv410	XVal Session 39	1	XVal Session 39-Typing - Text-1		2012-07-12 18:15:52.544000
	Edit pad (rev 272)		Capucine	cv402	XVal Session 39	1	XVal Session 39-Typing - Text-1		2012-07-12 18:15:52.733000
	Edit pad (rev 273)		nic	cv403	XVal Session 39	1	XVal Session 39-Typing - Text-1		2012-07-12 18:15:52.777000
	Edit pad (rev 274)		Xing	cv400	XVal Session 39	1	XVal Session 39-Typing - Text-1		2012-07-12 18:15:53.050000
	Edit pad (rev 275)		Capucine	cv402	XVal Session 39	1	XVal Session 39-Typing - Text-1		2012-07-12 18:15:53.233000
	Edit pad (rev 276)		nic	cv403	XVal Session 39	1	XVal Session 39-Typing - Text-1		2012-07-12 18:15:53.278000
	Edit pad (rev 277)		Xing	cv400	XVal Session 39	1	XVal Session 39-Typing - Text-1		2012-07-12 18:15:53.549000
	Edit pad (rev 278)		Capucine	cv402	XVal Session 39	1	XVal Session 39-Typing - Text-1		2012-07-12 18:15:53.734000
	Edit pad (rev 279)		charles	cv410	XVal Session 39	1	XVal Session 39-Typing - Text-1		2012-07-12 18:15:54.022000
	Edit pad (rev 280)		Xing	cv400	XVal Session 39	1	XVal Session 39-Typing - Text-1		2012-07-12 18:15:54.056000
	Edit pad (rev 281)		Capucine	cv402	XVal Session 39	1	XVal Session 39-Typing - Text-1		2012-07-12 18:15:54.233000
	Edit pad (rev 282)		nic	cv403	XVal Session 39	1	XVal Session 39-Typing - Text-1		2012-07-12 18:15:54.418000
	Edit pad (rev 283)		charles	cv410	XVal Session 39	1	XVal Session 39-Typing - Text-1		2012-07-12 18:15:54.527000
	Edit pad (rev 284)		Xing	cv400	XVal Session 39	1	XVal Session 39-Typing - Text-1		2012-07-12 18:15:54.562000
	Edit pad (rev 285)		Capucine	cv402	XVal Session 39	1	XVal Session 39-Typing - Text-1		2012-07-12 18:15:54.734000
	Edit pad (rev 286)		charles	cv410	XVal Session 39	1	XVal Session 39-Typing - Text-1		2012-07-12 18:15:55.028000
	Edit pad (rev 287)		nic	cv403	XVal Session 39	1	XVal Session 39-Typing - Text-1		2012-07-12 18:15:55.100000
	Edit pad (rev 288)		Xing	cv400	XVal Session 39	1	XVal Session 39-Typing - Text-1		2012-07-12 18:15:55.106000
	Edit pad (rev 289)		Capucine	cv402	XVal Session 39	1	XVal Session 39-Typing - Text-1		2012-07-12 18:15:55.234000
	Edit pad (rev 290)		charles	cv410	XVal Session 39	1	XVal Session 39-Typing - Text-1		2012-07-12 18:15:55.527000
	Edit pad (rev 291)		nic	cv403	XVal Session 39	1	XVal Session 39-Typing - Text-1		2012-07-12 18:15:55.606000
	Edit pad (rev 292)		Xing	cv400	XVal Session 39	1	XVal Session 39-Typing - Text-1		2012-07-12 18:15:55.626000
	Edit pad (rev 293)		Capucine	cv402	XVal Session 39	1	XVal Session 39-Typing - Text-1		2012-07-12 18:15:55.733000
	Edit pad (rev 294)		charles	cv410	XVal Session 39	1	XVal Session 39-Typing - Text-1		2012-07-12 18:15:56.034000
	Edit pad (rev 295)		nic	cv403	XVal Session 39	1	XVal Session 39-Typing - Text-1		2012-07-12 18:15:56.116000
	Edit pad (rev 296)		Capucine	cv402	XVal Session 39	1	XVal Session 39-Typing - Text-1		2012-07-12 18:15:56.531000
	Edit pad (rev 297)		charles	cv410	XVal Session 39	1	XVal Session 39-Typing - Text-1		2012-07-12 18:15:56.535000
	Edit pad (rev 298)		nic	cv403	XVal Session 39	1	XVal Session 39-Typing - Text-1		2012-07-12 18:15:56.616000
	Edit pad (rev 299)		Xing	cv400	XVal Session 39	1	XVal Session 39-Typing - Text-1		2012-07-12 18:15:56.869000
	Edit pad (rev 300)		Capucine	cv402	XVal Session 39	1	XVal Session 39-Typing - Text-1		2012-07-12 18:15:57.044000
	Edit pad (rev 301)		nic	cv403	XVal Session 39	1	XVal Session 39-Typing - Text-1		2012-07-12 18:15:57.115000
	Edit pad (rev 302)		charles	cv410	XVal Session 39	1	XVal Session 39-Typing - Text-1		2012-07-12 18:15:57.321000
	Edit pad (rev 303)		Xing	cv400	XVal Session 39	1	XVal Session 39-Typing - Text-1		2012-07-12 18:15:57.377000
	Edit pad (rev 304)		Capucine	cv402	XVal Session 39	1	XVal Session 39-Typing - Text-1		2012-07-12 18:15:57.546000
	Edit pad (rev 305)		nic	cv403	XVal Session 39	1	XVal Session 39-Typing - Text-1		2012-07-12 18:15:57.615000
	Edit pad (rev 306)		charles	cv410	XVal Session 39	1	XVal Session 39-Typing - Text-1		2012-07-12 18:15:57.826000
	Edit pad (rev 307)		Xing	cv400	XVal Session 39	1	XVal Session 39-Typing - Text-1		2012-07-12 18:15:57.876000
	Edit pad (rev 308)		nic	cv403	XVal Session 39	1	XVal Session 39-Typing - Text-1		2012-07-12 18:15:58.115000
	Edit pad (rev 309)		charles	cv410	XVal Session 39	1	XVal Session 39-Typing - Text-1		2012-07-12 18:15:58.333000
	Edit pad (rev 310)		Capucine	cv402	XVal Session 39	1	XVal Session 39-Typing - Text-1		2012-07-12 18:15:58.367000
	Edit pad (rev 311)		Xing	cv400	XVal Session 39	1	XVal Session 39-Typing - Text-1		2012-07-12 18:15:58.378000
	Edit pad (rev 312)		nic	cv403	XVal Session 39	1	XVal Session 39-Typing - Text-1		2012-07-12 18:15:58.615000
	Edit pad (rev 313)		charles	cv410	XVal Session 39	1	XVal Session 39-Typing - Text-1		2012-07-12 18:15:58.840000
	Edit pad (rev 314)		Capucine	cv402	XVal Session 39	1	XVal Session 39-Typing - Text-1		2012-07-12 18:15:58.887000
	Edit pad (rev 315)		Xing	cv400	XVal Session 39	1	XVal Session 39-Typing - Text-1		2012-07-12 18:15:58.888000
	Edit pad (rev 316)		nic	cv403	XVal Session 39	1	XVal Session 39-Typing - Text-1		2012-07-12 18:15:59.115000
	Edit pad (rev 317)		Xing	cv400	XVal Session 39	1	XVal Session 39-Typing - Text-1		2012-07-12 18:15:59.388000
	Edit pad (rev 318)		charles	cv410	XVal Session 39	1	XVal Session 39-Typing - Text-1		2012-07-12 18:15:59.597000
	Edit pad (rev 319)		Capucine	cv402	XVal Session 39	1	XVal Session 39-Typing - Text-1		2012-07-12 18:15:59.856000
	Edit pad (rev 320)		Xing	cv400	XVal Session 39	1	XVal Session 39-Typing - Text-1		2012-07-12 18:15:59.887000
	Edit pad (rev 321)		charles	cv410	XVal Session 39	1	XVal Session 39-Typing - Text-1		2012-07-12 18:16:00.108000
	Edit pad (rev 322)		Capucine	cv402	XVal Session 39	1	XVal Session 39-Typing - Text-1		2012-07-12 18:16:00.363000
	Edit pad (rev 323)		Xing	cv400	XVal Session 39	1	XVal Session 39-Typing - Text-1		2012-07-12 18:16:00.387000
	Edit pad (rev 324)		charles	cv410	XVal Session 39	1	XVal Session 39-Typing - Text-1		2012-07-12 18:16:00.606000
	Edit pad (rev 325)		nic	cv403	XVal Session 39	1	XVal Session 39-Typing - Text-1		2012-07-12 18:16:00.608000
	Edit pad (rev 326)		Xing	cv400	XVal Session 39	1	XVal Session 39-Typing - Text-1		2012-07-12 18:16:00.888000
	Edit pad (rev 327)		Capucine	cv402	XVal Session 39	1	XVal Session 39-Typing - Text-1		2012-07-12 18:16:00.945000
	Edit pad (rev 328)		charles	cv410	XVal Session 39	1	XVal Session 39-Typing - Text-1		2012-07-12 18:16:01.105000
	Edit pad (rev 329)		nic	cv403	XVal Session 39	1	XVal Session 39-Typing - Text-1		2012-07-12 18:16:01.116000
	Edit pad (rev 330)		Xing	cv400	XVal Session 39	1	XVal Session 39-Typing - Text-1		2012-07-12 18:16:01.388000
	Edit pad (rev 331)		Capucine	cv402	XVal Session 39	1	XVal Session 39-Typing - Text-1		2012-07-12 18:16:01.451000
	Edit pad (rev 332)		nic	cv403	XVal Session 39	1	XVal Session 39-Typing - Text-1		2012-07-12 18:16:01.616000
	Edit pad (rev 333)		charles	cv410	XVal Session 39	1	XVal Session 39-Typing - Text-1		2012-07-12 18:16:01.836000
	Edit pad (rev 334)		Xing	cv400	XVal Session 39	1	XVal Session 39-Typing - Text-1		2012-07-12 18:16:01.907000
	Edit pad (rev 335)		Capucine	cv402	XVal Session 39	1	XVal Session 39-Typing - Text-1		2012-07-12 18:16:01.950000
	Edit pad (rev 336)		charles	cv410	XVal Session 39	1	XVal Session 39-Typing - Text-1		2012-07-12 18:16:02.342000
	Edit pad (rev 337)		nic	cv403	XVal Session 39	1	XVal Session 39-Typing - Text-1		2012-07-12 18:16:02.384000
	Edit pad (rev 338)		Xing	cv400	XVal Session 39	1	XVal Session 39-Typing - Text-1		2012-07-12 18:16:02.415000
	Edit pad (rev 339)		charles	cv410	XVal Session 39	1	XVal Session 39-Typing - Text-1		2012-07-12 18:16:02.840000
	Edit pad (rev 340)		nic	cv403	XVal Session 39	1	XVal Session 39-Typing - Text-1		2012-07-12 18:16:02.881000
	Edit pad (rev 341)		Capucine	cv402	XVal Session 39	1	XVal Session 39-Typing - Text-1		2012-07-12 18:16:02.912000
	Edit pad (rev 342)		Xing	cv400	XVal Session 39	1	XVal Session 39-Typing - Text-1		2012-07-12 18:16:02.922000
	Edit pad (rev 343)		charles	cv410	XVal Session 39	1	XVal Session 39-Typing - Text-1		2012-07-12 18:16:03.341000
	Edit pad (rev 344)		nic	cv403	XVal Session 39	1	XVal Session 39-Typing - Text-1		2012-07-12 18:16:03.381000
	Edit pad (rev 345)		Capucine	cv402	XVal Session 39	1	XVal Session 39-Typing - Text-1		2012-07-12 18:16:03.422000
	Edit pad (rev 346)		Xing	cv400	XVal Session 39	1	XVal Session 39-Typing - Text-1		2012-07-12 18:16:03.425000
	Edit pad (rev 347)		Capucine	cv402	XVal Session 39	1	XVal Session 39-Typing - Text-1		2012-07-12 18:16:03.926000
	Edit pad (rev 348)		Xing	cv400	XVal Session 39	1	XVal Session 39-Typing - Text-1		2012-07-12 18:16:03.932000
	Edit pad (rev 349)		nic	cv403	XVal Session 39	1	XVal Session 39-Typing - Text-1		2012-07-12 18:16:03.977000
	Edit pad (rev 350)		charles	cv410	XVal Session 39	1	XVal Session 39-Typing - Text-1		2012-07-12 18:16:03.984000
	Edit pad (rev 351)		Xing	cv400	XVal Session 39	1	XVal Session 39-Typing - Text-1		2012-07-12 18:16:04.434000
	Edit pad (rev 352)		charles	cv410	XVal Session 39	1	XVal Session 39-Typing - Text-1		2012-07-12 18:16:04.483000
	Edit pad (rev 353)		nic	cv403	XVal Session 39	1	XVal Session 39-Typing - Text-1		2012-07-12 18:16:04.484000
	Edit pad (rev 354)		Capucine	cv402	XVal Session 39	1	XVal Session 39-Typing - Text-1		2012-07-12 18:16:04.502000
	Edit pad (rev 355)		Xing	cv400	XVal Session 39	1	XVal Session 39-Typing - Text-1		2012-07-12 18:16:04.934000
	Edit pad (rev 356)		nic	cv403	XVal Session 39	1	XVal Session 39-Typing - Text-1		2012-07-12 18:16:04.990000
	Edit pad (rev 357)		charles	cv410	XVal Session 39	1	XVal Session 39-Typing - Text-1		2012-07-12 18:16:04.999000
	Edit pad (rev 358)		Capucine	cv402	XVal Session 39	1	XVal Session 39-Typing - Text-1		2012-07-12 18:16:05.003000
	Edit pad (rev 359)		Xing	cv400	XVal Session 39	1	XVal Session 39-Typing - Text-1		2012-07-12 18:16:05.435000
	Edit pad (rev 360)		nic	cv403	XVal Session 39	1	XVal Session 39-Typing - Text-1		2012-07-12 18:16:05.491000
	Edit pad (rev 361)		Capucine	cv402	XVal Session 39	1	XVal Session 39-Typing - Text-1		2012-07-12 18:16:05.514000
	Edit pad (rev 362)		charles	cv410	XVal Session 39	1	XVal Session 39-Typing - Text-1		2012-07-12 18:16:05.543000
	Edit pad (rev 363)		Xing	cv400	XVal Session 39	1	XVal Session 39-Typing - Text-1		2012-07-12 18:16:05.933000
	Edit pad (rev 364)		nic	cv403	XVal Session 39	1	XVal Session 39-Typing - Text-1		2012-07-12 18:16:05.990000
	Edit pad (rev 365)		Capucine	cv402	XVal Session 39	1	XVal Session 39-Typing - Text-1		2012-07-12 18:16:06.013000
	Edit pad (rev 366)		charles	cv410	XVal Session 39	1	XVal Session 39-Typing - Text-1		2012-07-12 18:16:06.063000
	Edit pad (rev 367)		Xing	cv400	XVal Session 39	1	XVal Session 39-Typing - Text-1		2012-07-12 18:16:06.431000
	Edit pad (rev 368)		nic	cv403	XVal Session 39	1	XVal Session 39-Typing - Text-1		2012-07-12 18:16:06.489000
	Edit pad (rev 369)		Capucine	cv402	XVal Session 39	1	XVal Session 39-Typing - Text-1		2012-07-12 18:16:06.513000
	Edit pad (rev 370)		charles	cv410	XVal Session 39	1	XVal Session 39-Typing - Text-1		2012-07-12 18:16:06.715000
	Edit pad (rev 371)		Xing	cv400	XVal Session 39	1	XVal Session 39-Typing - Text-1		2012-07-12 18:16:06.938000
	Edit pad (rev 372)		Capucine	cv402	XVal Session 39	1	XVal Session 39-Typing - Text-1		2012-07-12 18:16:07.058000
	Edit pad (rev 373)		nic	cv403	XVal Session 39	1	XVal Session 39-Typing - Text-1		2012-07-12 18:16:07.202000
	Edit pad (rev 374)		charles	cv410	XVal Session 39	1	XVal Session 39-Typing - Text-1		2012-07-12 18:16:07.350000
	Edit pad (rev 375)		Xing	cv400	XVal Session 39	1	XVal Session 39-Typing - Text-1		2012-07-12 18:16:07.432000
	Edit pad (rev 376)		Capucine	cv402	XVal Session 39	1	XVal Session 39-Typing - Text-1		2012-07-12 18:16:07.560000
	Edit pad (rev 377)		nic	cv403	XVal Session 39	1	XVal Session 39-Typing - Text-1		2012-07-12 18:16:07.709000
	Edit pad (rev 378)		charles	cv410	XVal Session 39	1	XVal Session 39-Typing - Text-1		2012-07-12 18:16:07.856000
	Edit pad (rev 379)		Xing	cv400	XVal Session 39	1	XVal Session 39-Typing - Text-1		2012-07-12 18:16:07.933000
	Edit pad (rev 380)		Capucine	cv402	XVal Session 39	1	XVal Session 39-Typing - Text-1		2012-07-12 18:16:08.083000
	Edit pad (rev 381)		charles	cv410	XVal Session 39	1	XVal Session 39-Typing - Text-1		2012-07-12 18:16:08.356000
	Edit pad (rev 382)		Xing	cv400	XVal Session 39	1	XVal Session 39-Typing - Text-1		2012-07-12 18:16:08.435000
	Edit pad (rev 383)		Capucine	cv402	XVal Session 39	1	XVal Session 39-Typing - Text-1		2012-07-12 18:16:08.591000
	Edit pad (rev 384)		charles	cv410	XVal Session 39	1	XVal Session 39-Typing - Text-1		2012-07-12 18:16:08.856000
	Edit pad (rev 385)		Xing	cv400	XVal Session 39	1	XVal Session 39-Typing - Text-1		2012-07-12 18:16:08.934000
	Edit pad (rev 386)		Capucine	cv402	XVal Session 39	1	XVal Session 39-Typing - Text-1		2012-07-12 18:16:09.092000
	Edit pad (rev 387)		nic	cv403	XVal Session 39	1	XVal Session 39-Typing - Text-1		2012-07-12 18:16:09.120000
	Edit pad (rev 388)		charles	cv410	XVal Session 39	1	XVal Session 39-Typing - Text-1		2012-07-12 18:16:09.355000
	Edit pad (rev 389)		Xing	cv400	XVal Session 39	1	XVal Session 39-Typing - Text-1		2012-07-12 18:16:09.433000
	Edit pad (rev 390)		nic	cv403	XVal Session 39	1	XVal Session 39-Typing - Text-1		2012-07-12 18:16:09.631000
	Edit pad (rev 391)		Capucine	cv402	XVal Session 39	1	XVal Session 39-Typing - Text-1		2012-07-12 18:16:09.656000
	Edit pad (rev 392)		charles	cv410	XVal Session 39	1	XVal Session 39-Typing - Text-1		2012-07-12 18:16:09.856000
	Edit pad (rev 393)		Xing	cv400	XVal Session 39	1	XVal Session 39-Typing - Text-1		2012-07-12 18:16:09.932000
	Edit pad (rev 394)		nic	cv403	XVal Session 39	1	XVal Session 39-Typing - Text-1		2012-07-12 18:16:10.131000
	Edit pad (rev 395)		Capucine	cv402	XVal Session 39	1	XVal Session 39-Typing - Text-1		2012-07-12 18:16:10.178000
	Edit pad (rev 396)		charles	cv410	XVal Session 39	1	XVal Session 39-Typing - Text-1		2012-07-12 18:16:10.355000
	Edit pad (rev 397)		Xing	cv400	XVal Session 39	1	XVal Session 39-Typing - Text-1		2012-07-12 18:16:10.433000
	Edit pad (rev 398)		nic	cv403	XVal Session 39	1	XVal Session 39-Typing - Text-1		2012-07-12 18:16:10.637000
	Edit pad (rev 399)		Capucine	cv402	XVal Session 39	1	XVal Session 39-Typing - Text-1		2012-07-12 18:16:10.655000
	Edit pad (rev 400)		charles	cv410	XVal Session 39	1	XVal Session 39-Typing - Text-1		2012-07-12 18:16:10.855000
	Edit pad (rev 401)		Xing	cv400	XVal Session 39	1	XVal Session 39-Typing - Text-1		2012-07-12 18:16:10.945000
	Edit pad (rev 402)		nic	cv403	XVal Session 39	1	XVal Session 39-Typing - Text-1		2012-07-12 18:16:11.133000
	Edit pad (rev 403)		Capucine	cv402	XVal Session 39	1	XVal Session 39-Typing - Text-1		2012-07-12 18:16:11.168000
	Edit pad (rev 404)		charles	cv410	XVal Session 39	1	XVal Session 39-Typing - Text-1		2012-07-12 18:16:11.355000
	Edit pad (rev 405)		Xing	cv400	XVal Session 39	1	XVal Session 39-Typing - Text-1		2012-07-12 18:16:11.449000
	Edit pad (rev 406)		Capucine	cv402	XVal Session 39	1	XVal Session 39-Typing - Text-1		2012-07-12 18:16:11.670000
	Edit pad (rev 407)		nic	cv403	XVal Session 39	1	XVal Session 39-Typing - Text-1		2012-07-12 18:16:11.702000
	Edit pad (rev 408)		charles	cv410	XVal Session 39	1	XVal Session 39-Typing - Text-1		2012-07-12 18:16:11.856000
	Edit pad (rev 409)		Xing	cv400	XVal Session 39	1	XVal Session 39-Typing - Text-1		2012-07-12 18:16:11.947000
	Edit pad (rev 410)		Capucine	cv402	XVal Session 39	1	XVal Session 39-Typing - Text-1		2012-07-12 18:16:12.170000
	Edit pad (rev 411)		nic	cv403	XVal Session 39	1	XVal Session 39-Typing - Text-1		2012-07-12 18:16:12.209000
	Edit pad (rev 412)		charles	cv410	XVal Session 39	1	XVal Session 39-Typing - Text-1		2012-07-12 18:16:12.356000
	Edit pad (rev 413)		Xing	cv400	XVal Session 39	1	XVal Session 39-Typing - Text-1		2012-07-12 18:16:12.458000
	Edit pad (rev 414)		nic	cv403	XVal Session 39	1	XVal Session 39-Typing - Text-1		2012-07-12 18:16:12.709000
	Edit pad (rev 415)		charles	cv410	XVal Session 39	1	XVal Session 39-Typing - Text-1		2012-07-12 18:16:12.855000
	Edit pad (rev 416)		Capucine	cv402	XVal Session 39	1	XVal Session 39-Typing - Text-1		2012-07-12 18:16:12.921000
	Edit pad (rev 417)		Xing	cv400	XVal Session 39	1	XVal Session 39-Typing - Text-1		2012-07-12 18:16:12.963000
	Edit pad (rev 418)		nic	cv403	XVal Session 39	1	XVal Session 39-Typing - Text-1		2012-07-12 18:16:13.209000
	Edit pad (rev 419)		Capucine	cv402	XVal Session 39	1	XVal Session 39-Typing - Text-1		2012-07-12 18:16:13.461000
	Edit pad (rev 420)		Xing	cv400	XVal Session 39	1	XVal Session 39-Typing - Text-1		2012-07-12 18:16:13.464000
	Edit pad (rev 421)		charles	cv410	XVal Session 39	1	XVal Session 39-Typing - Text-1		2012-07-12 18:16:13.651000
	Edit pad (rev 422)		nic	cv403	XVal Session 39	1	XVal Session 39-Typing - Text-1		2012-07-12 18:16:13.709000
	Edit pad (rev 423)		charles	cv410	XVal Session 39	1	XVal Session 39-Typing - Text-1		2012-07-12 18:16:13.871000
	Edit pad (rev 424)		Capucine	cv402	XVal Session 39	1	XVal Session 39-Typing - Text-1		2012-07-12 18:16:13.928000
	Edit pad (rev 425)		Xing	cv400	XVal Session 39	1	XVal Session 39-Typing - Text-1		2012-07-12 18:16:13.970000
	Edit pad (rev 426)		nic	cv403	XVal Session 39	1	XVal Session 39-Typing - Text-1		2012-07-12 18:16:14.209000
	Edit pad (rev 427)		charles	cv410	XVal Session 39	1	XVal Session 39-Typing - Text-1		2012-07-12 18:16:14.370000
	Edit pad (rev 428)		Xing	cv400	XVal Session 39	1	XVal Session 39-Typing - Text-1		2012-07-12 18:16:14.478000
	Edit pad (rev 429)		nic	cv403	XVal Session 39	1	XVal Session 39-Typing - Text-1		2012-07-12 18:16:14.710000
	Edit pad (rev 430)		charles	cv410	XVal Session 39	1	XVal Session 39-Typing - Text-1		2012-07-12 18:16:14.871000
	Edit pad (rev 431)		Capucine	cv402	XVal Session 39	1	XVal Session 39-Typing - Text-1		2012-07-12 18:16:14.874000
	Edit pad (rev 432)		Xing	cv400	XVal Session 39	1	XVal Session 39-Typing - Text-1		2012-07-12 18:16:14.980000
	Edit pad (rev 433)		nic	cv403	XVal Session 39	1	XVal Session 39-Typing - Text-1		2012-07-12 18:16:15.210000
	Edit pad (rev 434)		charles	cv410	XVal Session 39	1	XVal Session 39-Typing - Text-1		2012-07-12 18:16:15.371000
	Edit pad (rev 435)		Xing	cv400	XVal Session 39	1	XVal Session 39-Typing - Text-1		2012-07-12 18:16:15.478000
	Edit pad (rev 436)		nic	cv403	XVal Session 39	1	XVal Session 39-Typing - Text-1		2012-07-12 18:16:15.710000
	Edit pad (rev 437)		Xing	cv400	XVal Session 39	1	XVal Session 39-Typing - Text-1		2012-07-12 18:16:15.996000
	Edit pad (rev 438)		nic	cv403	XVal Session 39	1	XVal Session 39-Typing - Text-1		2012-07-12 18:16:16.211000
	Edit pad (rev 439)		Xing	cv400	XVal Session 39	1	XVal Session 39-Typing - Text-1		2012-07-12 18:16:16.497000
	Edit pad (rev 440)		nic	cv403	XVal Session 39	1	XVal Session 39-Typing - Text-1		2012-07-12 18:16:16.710000
	Edit pad (rev 441)		Capucine	cv402	XVal Session 39	1	XVal Session 39-Typing - Text-1		2012-07-12 18:16:17.295000
	Edit pad (rev 442)		Xing	cv400	XVal Session 39	1	XVal Session 39-Typing - Text-1		2012-07-12 18:16:17.381000
	Edit pad (rev 443)		Capucine	cv402	XVal Session 39	1	XVal Session 39-Typing - Text-1		2012-07-12 18:16:17.796000
	Edit pad (rev 444)		Capucine	cv402	XVal Session 39	1	XVal Session 39-Typing - Text-1		2012-07-12 18:16:18.295000
	Edit pad (rev 445)		Xing	cv400	XVal Session 39	1	XVal Session 39-Typing - Text-1		2012-07-12 18:16:18.307000
	Edit pad (rev 446)		Xing	cv400	XVal Session 39	1	XVal Session 39-Typing - Text-1		2012-07-12 18:16:18.810000
	Edit pad (rev 447)		charles	cv410	XVal Session 39	1	XVal Session 39-Typing - Text-1		2012-07-12 18:16:18.847000
	Edit pad (rev 448)		Xing	cv400	XVal Session 39	1	XVal Session 39-Typing - Text-1		2012-07-12 18:16:19.307000
	Edit pad (rev 449)		charles	cv410	XVal Session 39	1	XVal Session 39-Typing - Text-1		2012-07-12 18:16:19.357000
	Edit pad (rev 450)		Capucine	cv402	XVal Session 39	1	XVal Session 39-Typing - Text-1		2012-07-12 18:16:19.435000
	Edit pad (rev 451)		nic	cv403	XVal Session 39	1	XVal Session 39-Typing - Text-1		2012-07-12 18:16:19.707000
	Edit pad (rev 452)		charles	cv410	XVal Session 39	1	XVal Session 39-Typing - Text-1		2012-07-12 18:16:19.870000
	Edit pad (rev 453)		Xing	cv400	XVal Session 39	1	XVal Session 39-Typing - Text-1		2012-07-12 18:16:19.927000
	Edit pad (rev 454)		nic	cv403	XVal Session 39	1	XVal Session 39-Typing - Text-1		2012-07-12 18:16:20.209000
	Edit pad (rev 455)		Capucine	cv402	XVal Session 39	1	XVal Session 39-Typing - Text-1		2012-07-12 18:16:20.349000
	Edit pad (rev 456)		charles	cv410	XVal Session 39	1	XVal Session 39-Typing - Text-1		2012-07-12 18:16:20.364000
	Edit pad (rev 457)		Xing	cv400	XVal Session 39	1	XVal Session 39-Typing - Text-1		2012-07-12 18:16:20.434000
	Edit pad (rev 458)		nic	cv403	XVal Session 39	1	XVal Session 39-Typing - Text-1		2012-07-12 18:16:20.843000
	Edit pad (rev 459)		Capucine	cv402	XVal Session 39	1	XVal Session 39-Typing - Text-1		2012-07-12 18:16:20.857000
	Edit pad (rev 460)		charles	cv410	XVal Session 39	1	XVal Session 39-Typing - Text-1		2012-07-12 18:16:20.874000
	Edit pad (rev 461)		Xing	cv400	XVal Session 39	1	XVal Session 39-Typing - Text-1		2012-07-12 18:16:20.947000
	Edit pad (rev 462)		nic	cv403	XVal Session 39	1	XVal Session 39-Typing - Text-1		2012-07-12 18:16:21.349000
	Edit pad (rev 463)		Capucine	cv402	XVal Session 39	1	XVal Session 39-Typing - Text-1		2012-07-12 18:16:21.368000
	Edit pad (rev 464)		charles	cv410	XVal Session 39	1	XVal Session 39-Typing - Text-1		2012-07-12 18:16:21.378000
	Edit pad (rev 465)		Xing	cv400	XVal Session 39	1	XVal Session 39-Typing - Text-1		2012-07-12 18:16:21.454000
	Edit pad (rev 466)		nic	cv403	XVal Session 39	1	XVal Session 39-Typing - Text-1		2012-07-12 18:16:21.850000
	Edit pad (rev 467)		charles	cv410	XVal Session 39	1	XVal Session 39-Typing - Text-1		2012-07-12 18:16:21.887000
	Edit pad (rev 468)		Xing	cv400	XVal Session 39	1	XVal Session 39-Typing - Text-1		2012-07-12 18:16:21.954000
	Edit pad (rev 469)		Capucine	cv402	XVal Session 39	1	XVal Session 39-Typing - Text-1		2012-07-12 18:16:22.163000
	Edit pad (rev 470)		nic	cv403	XVal Session 39	1	XVal Session 39-Typing - Text-1		2012-07-12 18:16:22.350000
	Edit pad (rev 471)		charles	cv410	XVal Session 39	1	XVal Session 39-Typing - Text-1		2012-07-12 18:16:22.386000
	Edit pad (rev 472)		Xing	cv400	XVal Session 39	1	XVal Session 39-Typing - Text-1		2012-07-12 18:16:22.457000
	Edit pad (rev 473)		Capucine	cv402	XVal Session 39	1	XVal Session 39-Typing - Text-1		2012-07-12 18:16:22.675000
	Edit pad (rev 474)		charles	cv410	XVal Session 39	1	XVal Session 39-Typing - Text-1		2012-07-12 18:16:22.893000
	Edit pad (rev 475)		Xing	cv400	XVal Session 39	1	XVal Session 39-Typing - Text-1		2012-07-12 18:16:22.965000
	Edit pad (rev 476)		nic	cv403	XVal Session 39	1	XVal Session 39-Typing - Text-1		2012-07-12 18:16:23.026000
	Edit pad (rev 477)		Capucine	cv402	XVal Session 39	1	XVal Session 39-Typing - Text-1		2012-07-12 18:16:23.170000
	Edit pad (rev 478)		charles	cv410	XVal Session 39	1	XVal Session 39-Typing - Text-1		2012-07-12 18:16:23.402000
	Edit pad (rev 479)		Xing	cv400	XVal Session 39	1	XVal Session 39-Typing - Text-1		2012-07-12 18:16:23.465000
	Edit pad (rev 480)		nic	cv403	XVal Session 39	1	XVal Session 39-Typing - Text-1		2012-07-12 18:16:23.527000
	Edit pad (rev 481)		Capucine	cv402	XVal Session 39	1	XVal Session 39-Typing - Text-1		2012-07-12 18:16:23.670000
	Edit pad (rev 482)		Xing	cv400	XVal Session 39	1	XVal Session 39-Typing - Text-1		2012-07-12 18:16:23.964000
	Edit pad (rev 483)		nic	cv403	XVal Session 39	1	XVal Session 39-Typing - Text-1		2012-07-12 18:16:24.039000
	Edit pad (rev 484)		Capucine	cv402	XVal Session 39	1	XVal Session 39-Typing - Text-1		2012-07-12 18:16:24.170000
	Edit pad (rev 485)		charles	cv410	XVal Session 39	1	XVal Session 39-Typing - Text-1		2012-07-12 18:16:24.244000
	Edit pad (rev 486)		Xing	cv400	XVal Session 39	1	XVal Session 39-Typing - Text-1		2012-07-12 18:16:24.465000
	Edit pad (rev 487)		nic	cv403	XVal Session 39	1	XVal Session 39-Typing - Text-1		2012-07-12 18:16:24.542000
	Edit pad (rev 488)		charles	cv410	XVal Session 39	1	XVal Session 39-Typing - Text-1		2012-07-12 18:16:24.747000
	Edit pad (rev 489)		Capucine	cv402	XVal Session 39	1	XVal Session 39-Typing - Text-1		2012-07-12 18:16:24.822000
	Edit pad (rev 490)		nic	cv403	XVal Session 39	1	XVal Session 39-Typing - Text-1		2012-07-12 18:16:25.037000
	Edit pad (rev 491)		Xing	cv400	XVal Session 39	1	XVal Session 39-Typing - Text-1		2012-07-12 18:16:25.184000
	Edit pad (rev 492)		charles	cv410	XVal Session 39	1	XVal Session 39-Typing - Text-1		2012-07-12 18:16:25.247000
	Edit pad (rev 493)		Capucine	cv402	XVal Session 39	1	XVal Session 39-Typing - Text-1		2012-07-12 18:16:25.327000
	Edit pad (rev 494)		nic	cv403	XVal Session 39	1	XVal Session 39-Typing - Text-1		2012-07-12 18:16:25.542000
	Edit pad (rev 495)		Xing	cv400	XVal Session 39	1	XVal Session 39-Typing - Text-1		2012-07-12 18:16:25.682000
	Edit pad (rev 496)		charles	cv410	XVal Session 39	1	XVal Session 39-Typing - Text-1		2012-07-12 18:16:25.747000
	Edit pad (rev 497)		Capucine	cv402	XVal Session 39	1	XVal Session 39-Typing - Text-1		2012-07-12 18:16:25.827000
	Edit pad (rev 498)		nic	cv403	XVal Session 39	1	XVal Session 39-Typing - Text-1		2012-07-12 18:16:26.043000
	Edit pad (rev 499)		Xing	cv400	XVal Session 39	1	XVal Session 39-Typing - Text-1		2012-07-12 18:16:26.182000
	Edit pad (rev 500)		Capucine	cv402	XVal Session 39	1	XVal Session 39-Typing - Text-1		2012-07-12 18:16:26.327000
	Edit pad (rev 501)		nic	cv403	XVal Session 39	1	XVal Session 39-Typing - Text-1		2012-07-12 18:16:26.551000
	Edit pad (rev 502)		Xing	cv400	XVal Session 39	1	XVal Session 39-Typing - Text-1		2012-07-12 18:16:26.682000
	Edit pad (rev 503)		charles	cv410	XVal Session 39	1	XVal Session 39-Typing - Text-1		2012-07-12 18:16:26.706000
	Edit pad (rev 504)		Capucine	cv402	XVal Session 39	1	XVal Session 39-Typing - Text-1		2012-07-12 18:16:26.827000
	Edit pad (rev 505)		nic	cv403	XVal Session 39	1	XVal Session 39-Typing - Text-1		2012-07-12 18:16:27.053000
	Edit pad (rev 506)		Xing	cv400	XVal Session 39	1	XVal Session 39-Typing - Text-1		2012-07-12 18:16:27.182000
	Edit pad (rev 507)		Capucine	cv402	XVal Session 39	1	XVal Session 39-Typing - Text-1		2012-07-12 18:16:27.326000
	Edit pad (rev 508)		nic	cv403	XVal Session 39	1	XVal Session 39-Typing - Text-1		2012-07-12 18:16:27.553000
	Edit pad (rev 509)		charles	cv410	XVal Session 39	1	XVal Session 39-Typing - Text-1		2012-07-12 18:16:27.579000
	Edit pad (rev 510)		Capucine	cv402	XVal Session 39	1	XVal Session 39-Typing - Text-1		2012-07-12 18:16:27.827000
	Edit pad (rev 511)		charles	cv410	XVal Session 39	1	XVal Session 39-Typing - Text-1		2012-07-12 18:16:28.099000
	Edit pad (rev 512)		Xing	cv400	XVal Session 39	1	XVal Session 39-Typing - Text-1		2012-07-12 18:16:28.114000
	Edit pad (rev 513)		Capucine	cv402	XVal Session 39	1	XVal Session 39-Typing - Text-1		2012-07-12 18:16:28.326000
	Edit pad (rev 514)		nic	cv403	XVal Session 39	1	XVal Session 39-Typing - Text-1		2012-07-12 18:16:28.356000
	Edit pad (rev 515)		Xing	cv400	XVal Session 39	1	XVal Session 39-Typing - Text-1		2012-07-12 18:16:28.621000
	Edit pad (rev 516)		Capucine	cv402	XVal Session 39	1	XVal Session 39-Typing - Text-1		2012-07-12 18:16:28.827000
	Edit pad (rev 517)		nic	cv403	XVal Session 39	1	XVal Session 39-Typing - Text-1		2012-07-12 18:16:28.868000
	Edit pad (rev 518)		Capucine	cv402	XVal Session 39	1	XVal Session 39-Typing - Text-1		2012-07-12 18:16:29.327000
	Edit pad (rev 519)		nic	cv403	XVal Session 39	1	XVal Session 39-Typing - Text-1		2012-07-12 18:16:29.378000
	Edit pad (rev 520)		Xing	cv400	XVal Session 39	1	XVal Session 39-Typing - Text-1		2012-07-12 18:16:29.418000
	Edit pad (rev 521)		charles	cv410	XVal Session 39	1	XVal Session 39-Typing - Text-1		2012-07-12 18:16:29.801000
	Edit pad (rev 522)		Capucine	cv402	XVal Session 39	1	XVal Session 39-Typing - Text-1		2012-07-12 18:16:29.826000
	Edit pad (rev 523)		nic	cv403	XVal Session 39	1	XVal Session 39-Typing - Text-1		2012-07-12 18:16:29.893000
	Edit pad (rev 524)		Xing	cv400	XVal Session 39	1	XVal Session 39-Typing - Text-1		2012-07-12 18:16:29.919000
	Edit pad (rev 525)		charles	cv410	XVal Session 39	1	XVal Session 39-Typing - Text-1		2012-07-12 18:16:30.309000
	Edit pad (rev 526)		Capucine	cv402	XVal Session 39	1	XVal Session 39-Typing - Text-1		2012-07-12 18:16:30.343000
	Edit pad (rev 527)		nic	cv403	XVal Session 39	1	XVal Session 39-Typing - Text-1		2012-07-12 18:16:30.404000
	Edit pad (rev 528)		Xing	cv400	XVal Session 39	1	XVal Session 39-Typing - Text-1		2012-07-12 18:16:30.429000
	Edit pad (rev 529)		Capucine	cv402	XVal Session 39	1	XVal Session 39-Typing - Text-1		2012-07-12 18:16:30.843000
	Edit pad (rev 530)		nic	cv403	XVal Session 39	1	XVal Session 39-Typing - Text-1		2012-07-12 18:16:30.914000
	Edit pad (rev 531)		Xing	cv400	XVal Session 39	1	XVal Session 39-Typing - Text-1		2012-07-12 18:16:30.945000
	Edit pad (rev 532)		charles	cv410	XVal Session 39	1	XVal Session 39-Typing - Text-1		2012-07-12 18:16:31.207000
	Edit pad (rev 533)		Xing	cv400	XVal Session 39	1	XVal Session 39-Typing - Text-1		2012-07-12 18:16:31.449000
	Edit pad (rev 534)		charles	cv410	XVal Session 39	1	XVal Session 39-Typing - Text-1		2012-07-12 18:16:31.717000
	Edit pad (rev 535)		Capucine	cv402	XVal Session 39	1	XVal Session 39-Typing - Text-1		2012-07-12 18:16:31.723000
	Edit pad (rev 536)		Xing	cv400	XVal Session 39	1	XVal Session 39-Typing - Text-1		2012-07-12 18:16:31.948000
	Edit pad (rev 537)		charles	cv410	XVal Session 39	1	XVal Session 39-Typing - Text-1		2012-07-12 18:16:32.216000
	Edit pad (rev 538)		Capucine	cv402	XVal Session 39	1	XVal Session 39-Typing - Text-1		2012-07-12 18:16:32.232000
	Edit pad (rev 539)		Xing	cv400	XVal Session 39	1	XVal Session 39-Typing - Text-1		2012-07-12 18:16:32.449000
	Edit pad (rev 540)		Capucine	cv402	XVal Session 39	1	XVal Session 39-Typing - Text-1		2012-07-12 18:16:32.733000
	Edit pad (rev 541)		Xing	cv400	XVal Session 39	1	XVal Session 39-Typing - Text-1		2012-07-12 18:16:32.949000
	Edit pad (rev 542)		Capucine	cv402	XVal Session 39	1	XVal Session 39-Typing - Text-1		2012-07-12 18:16:33.232000
	Edit pad (rev 543)		charles	cv410	XVal Session 39	1	XVal Session 39-Typing - Text-1		2012-07-12 18:16:33.297000
	Edit pad (rev 544)		Xing	cv400	XVal Session 39	1	XVal Session 39-Typing - Text-1		2012-07-12 18:16:33.449000
	Edit pad (rev 545)		charles	cv410	XVal Session 39	1	XVal Session 39-Typing - Text-1		2012-07-12 18:16:33.808000
	Edit pad (rev 546)		Capucine	cv402	XVal Session 39	1	XVal Session 39-Typing - Text-1		2012-07-12 18:16:33.926000
	Edit pad (rev 547)		Xing	cv400	XVal Session 39	1	XVal Session 39-Typing - Text-1		2012-07-12 18:16:33.948000
	Edit pad (rev 548)		charles	cv410	XVal Session 39	1	XVal Session 39-Typing - Text-1		2012-07-12 18:16:34.308000
	Edit pad (rev 549)		Capucine	cv402	XVal Session 39	1	XVal Session 39-Typing - Text-1		2012-07-12 18:16:34.435000
	Edit pad (rev 550)		Xing	cv400	XVal Session 39	1	XVal Session 39-Typing - Text-1		2012-07-12 18:16:34.447000
	Edit pad (rev 551)		nic	cv403	XVal Session 39	1	XVal Session 39-Typing - Text-1		2012-07-12 18:16:34.505000
	Edit pad (rev 552)		charles	cv410	XVal Session 39	1	XVal Session 39-Typing - Text-1		2012-07-12 18:16:34.808000
	Edit pad (rev 553)		Capucine	cv402	XVal Session 39	1	XVal Session 39-Typing - Text-1		2012-07-12 18:16:34.935000
	Edit pad (rev 554)		nic	cv403	XVal Session 39	1	XVal Session 39-Typing - Text-1		2012-07-12 18:16:34.974000
	Edit pad (rev 555)		Xing	cv400	XVal Session 39	1	XVal Session 39-Typing - Text-1		2012-07-12 18:16:34.993000
	Edit pad (rev 556)		charles	cv410	XVal Session 39	1	XVal Session 39-Typing - Text-1		2012-07-12 18:16:35.309000
	Edit pad (rev 557)		Capucine	cv402	XVal Session 39	1	XVal Session 39-Typing - Text-1		2012-07-12 18:16:35.435000
	Edit pad (rev 558)		Xing	cv400	XVal Session 39	1	XVal Session 39-Typing - Text-1		2012-07-12 18:16:35.498000
	Edit pad (rev 559)		charles	cv410	XVal Session 39	1	XVal Session 39-Typing - Text-1		2012-07-12 18:16:35.808000
	Edit pad (rev 560)		Capucine	cv402	XVal Session 39	1	XVal Session 39-Typing - Text-1		2012-07-12 18:16:36.004000
	Edit pad (rev 561)		charles	cv410	XVal Session 39	1	XVal Session 39-Typing - Text-1		2012-07-12 18:16:36.308000
	Edit pad (rev 562)		nic	cv403	XVal Session 39	1	XVal Session 39-Typing - Text-1		2012-07-12 18:16:36.331000
	Edit pad (rev 563)		Capucine	cv402	XVal Session 39	1	XVal Session 39-Typing - Text-1		2012-07-12 18:16:36.514000
	Edit pad (rev 564)		charles	cv410	XVal Session 39	1	XVal Session 39-Typing - Text-1		2012-07-12 18:16:36.974000
	Edit pad (rev 565)		Capucine	cv402	XVal Session 39	1	XVal Session 39-Typing - Text-1		2012-07-12 18:16:37.014000
	Edit pad (rev 566)		charles	cv410	XVal Session 39	1	XVal Session 39-Typing - Text-1		2012-07-12 18:16:37.483000
	Edit pad (rev 567)		Capucine	cv402	XVal Session 39	1	XVal Session 39-Typing - Text-1		2012-07-12 18:16:37.514000
	Edit pad (rev 568)		Capucine	cv402	XVal Session 39	1	XVal Session 39-Typing - Text-1		2012-07-12 18:16:38.013000
	Edit pad (rev 569)		Capucine	cv402	XVal Session 39	1	XVal Session 39-Typing - Text-1		2012-07-12 18:16:38.514000
	Edit pad (rev 570)		Capucine	cv402	XVal Session 39	1	XVal Session 39-Typing - Text-1		2012-07-12 18:16:39.013000
	Edit pad (rev 571)		Capucine	cv402	XVal Session 39	1	XVal Session 39-Typing - Text-1		2012-07-12 18:16:39.520000
	Edit pad (rev 572)		Capucine	cv402	XVal Session 39	1	XVal Session 39-Typing - Text-1		2012-07-12 18:16:40.029000
	Edit pad (rev 573)		Capucine	cv402	XVal Session 39	1	XVal Session 39-Typing - Text-1		2012-07-12 18:16:40.782000
	Edit pad (rev 574)		nic	cv403	XVal Session 39	1	XVal Session 39-Typing - Text-1		2012-07-12 18:16:40.896000
	Edit pad (rev 575)		charles	cv410	XVal Session 39	1	XVal Session 39-Typing - Text-1		2012-07-12 18:16:41.059000
	Edit pad (rev 576)		Xing	cv400	XVal Session 39	1	XVal Session 39-Typing - Text-1		2012-07-12 18:16:41.186000
	Edit pad (rev 577)		nic	cv403	XVal Session 39	1	XVal Session 39-Typing - Text-1		2012-07-12 18:16:41.398000
	Edit pad (rev 578)		Xing	cv400	XVal Session 39	1	XVal Session 39-Typing - Text-1		2012-07-12 18:16:41.698000
	Edit pad (rev 579)		charles	cv410	XVal Session 39	1	XVal Session 39-Typing - Text-1		2012-07-12 18:16:41.920000
	Edit pad (rev 580)		nic	cv403	XVal Session 39	1	XVal Session 39-Typing - Text-1		2012-07-12 18:16:42.107000
	Edit pad (rev 581)		charles	cv410	XVal Session 39	1	XVal Session 39-Typing - Text-1		2012-07-12 18:16:42.423000
	Edit pad (rev 582)		nic	cv403	XVal Session 39	1	XVal Session 39-Typing - Text-1		2012-07-12 18:16:42.616000
	Edit pad (rev 583)		charles	cv410	XVal Session 39	1	XVal Session 39-Typing - Text-1		2012-07-12 18:16:42.977000
	Edit pad (rev 584)		Capucine	cv402	XVal Session 39	1	XVal Session 39-Typing - Text-1		2012-07-12 18:16:43.025000
	Edit pad (rev 585)		nic	cv403	XVal Session 39	1	XVal Session 39-Typing - Text-1		2012-07-12 18:16:43.189000
	Edit pad (rev 586)		charles	cv410	XVal Session 39	1	XVal Session 39-Typing - Text-1		2012-07-12 18:16:43.481000
	Edit pad (rev 587)		Capucine	cv402	XVal Session 39	1	XVal Session 39-Typing - Text-1		2012-07-12 18:16:43.521000
	Edit pad (rev 588)		nic	cv403	XVal Session 39	1	XVal Session 39-Typing - Text-1		2012-07-12 18:16:43.701000
	Edit pad (rev 589)		charles	cv410	XVal Session 39	1	XVal Session 39-Typing - Text-1		2012-07-12 18:16:43.981000
	Edit pad (rev 590)		Capucine	cv402	XVal Session 39	1	XVal Session 39-Typing - Text-1		2012-07-12 18:16:44.215000
	Edit pad (rev 591)		Xing	cv400	XVal Session 39	1	XVal Session 39-Typing - Text-1		2012-07-12 18:16:44.332000
	Edit pad (rev 592)		charles	cv410	XVal Session 39	1	XVal Session 39-Typing - Text-1		2012-07-12 18:16:44.481000
	Edit pad (rev 593)		nic	cv403	XVal Session 39	1	XVal Session 39-Typing - Text-1		2012-07-12 18:16:44.645000
	Edit pad (rev 594)		Capucine	cv402	XVal Session 39	1	XVal Session 39-Typing - Text-1		2012-07-12 18:16:44.718000
	Edit pad (rev 595)		Xing	cv400	XVal Session 39	1	XVal Session 39-Typing - Text-1		2012-07-12 18:16:44.839000
	Edit pad (rev 596)		charles	cv410	XVal Session 39	1	XVal Session 39-Typing - Text-1		2012-07-12 18:16:44.981000
	Edit pad (rev 597)		nic	cv403	XVal Session 39	1	XVal Session 39-Typing - Text-1		2012-07-12 18:16:45.146000
	Edit pad (rev 598)		Capucine	cv402	XVal Session 39	1	XVal Session 39-Typing - Text-1		2012-07-12 18:16:45.217000
	Edit pad (rev 599)		Xing	cv400	XVal Session 39	1	XVal Session 39-Typing - Text-1		2012-07-12 18:16:45.338000
	Edit pad (rev 600)		nic	cv403	XVal Session 39	1	XVal Session 39-Typing - Text-1		2012-07-12 18:16:45.648000
	Edit pad (rev 601)		Capucine	cv402	XVal Session 39	1	XVal Session 39-Typing - Text-1		2012-07-12 18:16:45.717000
	Edit pad (rev 602)		nic	cv403	XVal Session 39	1	XVal Session 39-Typing - Text-1		2012-07-12 18:16:46.148000
	Edit pad (rev 603)		charles	cv410	XVal Session 39	1	XVal Session 39-Typing - Text-1		2012-07-12 18:16:46.182000
	Edit pad (rev 604)		Capucine	cv402	XVal Session 39	1	XVal Session 39-Typing - Text-1		2012-07-12 18:16:46.216000
	Edit pad (rev 605)		charles	cv410	XVal Session 39	1	XVal Session 39-Typing - Text-1		2012-07-12 18:16:46.685000
	Edit pad (rev 606)		nic	cv403	XVal Session 39	1	XVal Session 39-Typing - Text-1		2012-07-12 18:16:46.715000
	Edit pad (rev 607)		Xing	cv400	XVal Session 39	1	XVal Session 39-Typing - Text-1		2012-07-12 18:16:46.763000
	Edit pad (rev 608)		Capucine	cv402	XVal Session 39	1	XVal Session 39-Typing - Text-1		2012-07-12 18:16:46.778000
	Edit pad (rev 609)		charles	cv410	XVal Session 39	1	XVal Session 39-Typing - Text-1		2012-07-12 18:16:47.184000
	Edit pad (rev 610)		nic	cv403	XVal Session 39	1	XVal Session 39-Typing - Text-1		2012-07-12 18:16:47.228000
	Edit pad (rev 611)		Xing	cv400	XVal Session 39	1	XVal Session 39-Typing - Text-1		2012-07-12 18:16:47.263000
	Edit pad (rev 612)		Capucine	cv402	XVal Session 39	1	XVal Session 39-Typing - Text-1		2012-07-12 18:16:47.279000
	Edit pad (rev 613)		charles	cv410	XVal Session 39	1	XVal Session 39-Typing - Text-1		2012-07-12 18:16:47.683000
	Edit pad (rev 614)		nic	cv403	XVal Session 39	1	XVal Session 39-Typing - Text-1		2012-07-12 18:16:47.751000
	Edit pad (rev 615)		Xing	cv400	XVal Session 39	1	XVal Session 39-Typing - Text-1		2012-07-12 18:16:47.763000
	Edit pad (rev 616)		Capucine	cv402	XVal Session 39	1	XVal Session 39-Typing - Text-1		2012-07-12 18:16:47.781000
	Edit pad (rev 617)		charles	cv410	XVal Session 39	1	XVal Session 39-Typing - Text-1		2012-07-12 18:16:48.183000
	Edit pad (rev 618)		nic	cv403	XVal Session 39	1	XVal Session 39-Typing - Text-1		2012-07-12 18:16:48.255000
	Edit pad (rev 619)		Xing	cv400	XVal Session 39	1	XVal Session 39-Typing - Text-1		2012-07-12 18:16:48.268000
	Edit pad (rev 620)		Capucine	cv402	XVal Session 39	1	XVal Session 39-Typing - Text-1		2012-07-12 18:16:48.303000
	Edit pad (rev 621)		charles	cv410	XVal Session 39	1	XVal Session 39-Typing - Text-1		2012-07-12 18:16:48.684000
	Edit pad (rev 622)		Xing	cv400	XVal Session 39	1	XVal Session 39-Typing - Text-1		2012-07-12 18:16:48.768000
	Edit pad (rev 623)		Capucine	cv402	XVal Session 39	1	XVal Session 39-Typing - Text-1		2012-07-12 18:16:48.890000
	Edit pad (rev 624)		charles	cv410	XVal Session 39	1	XVal Session 39-Typing - Text-1		2012-07-12 18:16:49.183000
	Edit pad (rev 625)		nic	cv403	XVal Session 39	1	XVal Session 39-Typing - Text-1		2012-07-12 18:16:49.248000
	Edit pad (rev 626)		Xing	cv400	XVal Session 39	1	XVal Session 39-Typing - Text-1		2012-07-12 18:16:49.280000
	Edit pad (rev 627)		Capucine	cv402	XVal Session 39	1	XVal Session 39-Typing - Text-1		2012-07-12 18:16:49.386000
	Edit pad (rev 628)		nic	cv403	XVal Session 39	1	XVal Session 39-Typing - Text-1		2012-07-12 18:16:49.756000
	Edit pad (rev 629)		Xing	cv400	XVal Session 39	1	XVal Session 39-Typing - Text-1		2012-07-12 18:16:49.778000
	Edit pad (rev 630)		charles	cv410	XVal Session 39	1	XVal Session 39-Typing - Text-1		2012-07-12 18:16:49.788000
	Edit pad (rev 631)		Capucine	cv402	XVal Session 39	1	XVal Session 39-Typing - Text-1		2012-07-12 18:16:49.901000
	Edit pad (rev 632)		nic	cv403	XVal Session 39	1	XVal Session 39-Typing - Text-1		2012-07-12 18:16:50.256000
	Edit pad (rev 633)		Xing	cv400	XVal Session 39	1	XVal Session 39-Typing - Text-1		2012-07-12 18:16:50.277000
	Edit pad (rev 634)		Capucine	cv402	XVal Session 39	1	XVal Session 39-Typing - Text-1		2012-07-12 18:16:50.407000
	Edit pad (rev 635)		nic	cv403	XVal Session 39	1	XVal Session 39-Typing - Text-1		2012-07-12 18:16:50.756000
	Edit pad (rev 636)		charles	cv410	XVal Session 39	1	XVal Session 39-Typing - Text-1		2012-07-12 18:16:50.771000
	Edit pad (rev 637)		Xing	cv400	XVal Session 39	1	XVal Session 39-Typing - Text-1		2012-07-12 18:16:50.777000
	Edit pad (rev 638)		Capucine	cv402	XVal Session 39	1	XVal Session 39-Typing - Text-1		2012-07-12 18:16:51.124000
	Edit pad (rev 639)		Xing	cv400	XVal Session 39	1	XVal Session 39-Typing - Text-1		2012-07-12 18:16:51.275000
	Edit pad (rev 640)		charles	cv410	XVal Session 39	1	XVal Session 39-Typing - Text-1		2012-07-12 18:16:51.278000
	Edit pad (rev 641)		Capucine	cv402	XVal Session 39	1	XVal Session 39-Typing - Text-1		2012-07-12 18:16:51.624000
	Edit pad (rev 642)		Xing	cv400	XVal Session 39	1	XVal Session 39-Typing - Text-1		2012-07-12 18:16:51.776000
	Edit pad (rev 643)		charles	cv410	XVal Session 39	1	XVal Session 39-Typing - Text-1		2012-07-12 18:16:51.778000
	Edit pad (rev 644)		Capucine	cv402	XVal Session 39	1	XVal Session 39-Typing - Text-1		2012-07-12 18:16:52.130000
	Edit pad (rev 645)		charles	cv410	XVal Session 39	1	XVal Session 39-Typing - Text-1		2012-07-12 18:16:52.277000
	Edit pad (rev 646)		Xing	cv400	XVal Session 39	1	XVal Session 39-Typing - Text-1		2012-07-12 18:16:52.279000
	Edit pad (rev 647)		Capucine	cv402	XVal Session 39	1	XVal Session 39-Typing - Text-1		2012-07-12 18:16:52.639000
	Edit pad (rev 648)		Xing	cv400	XVal Session 39	1	XVal Session 39-Typing - Text-1		2012-07-12 18:16:52.775000
	Edit pad (rev 649)		Capucine	cv402	XVal Session 39	1	XVal Session 39-Typing - Text-1		2012-07-12 18:16:53.153000
	Edit pad (rev 650)		Xing	cv400	XVal Session 39	1	XVal Session 39-Typing - Text-1		2012-07-12 18:16:53.275000
	Edit pad (rev 651)		Capucine	cv402	XVal Session 39	1	XVal Session 39-Typing - Text-1		2012-07-12 18:16:53.640000
	Edit pad (rev 652)		Xing	cv400	XVal Session 39	1	XVal Session 39-Typing - Text-1		2012-07-12 18:16:53.775000
	Edit pad (rev 653)		Capucine	cv402	XVal Session 39	1	XVal Session 39-Typing - Text-1		2012-07-12 18:16:54.139000
	Edit pad (rev 654)		nic	cv403	XVal Session 39	1	XVal Session 39-Typing - Text-1		2012-07-12 18:16:54.149000
	Edit pad (rev 655)		charles	cv410	XVal Session 39	1	XVal Session 39-Typing - Text-1		2012-07-12 18:16:54.257000
	Edit pad (rev 656)		Capucine	cv402	XVal Session 39	1	XVal Session 39-Typing - Text-1		2012-07-12 18:16:54.639000
	Edit pad (rev 657)		Xing	cv400	XVal Session 39	1	XVal Session 39-Typing - Text-1		2012-07-12 18:16:54.666000
	Edit pad (rev 658)		nic	cv403	XVal Session 39	1	XVal Session 39-Typing - Text-1		2012-07-12 18:16:54.869000
	Edit pad (rev 659)		charles	cv410	XVal Session 39	1	XVal Session 39-Typing - Text-1		2012-07-12 18:16:55.043000
	Edit pad (rev 660)		Xing	cv400	XVal Session 39	1	XVal Session 39-Typing - Text-1		2012-07-12 18:16:55.170000
	Edit pad (rev 661)		Capucine	cv402	XVal Session 39	1	XVal Session 39-Typing - Text-1		2012-07-12 18:16:55.263000
	Edit pad (rev 662)		nic	cv403	XVal Session 39	1	XVal Session 39-Typing - Text-1		2012-07-12 18:16:55.383000
	Edit pad (rev 663)		charles	cv410	XVal Session 39	1	XVal Session 39-Typing - Text-1		2012-07-12 18:16:55.552000
	Edit pad (rev 664)		Xing	cv400	XVal Session 39	1	XVal Session 39-Typing - Text-1		2012-07-12 18:16:55.670000
	Edit pad (rev 665)		Capucine	cv402	XVal Session 39	1	XVal Session 39-Typing - Text-1		2012-07-12 18:16:55.764000
	Edit pad (rev 666)		nic	cv403	XVal Session 39	1	XVal Session 39-Typing - Text-1		2012-07-12 18:16:55.897000
	Edit pad (rev 667)		Xing	cv400	XVal Session 39	1	XVal Session 39-Typing - Text-1		2012-07-12 18:16:56.174000
	Edit pad (rev 668)		Capucine	cv402	XVal Session 39	1	XVal Session 39-Typing - Text-1		2012-07-12 18:16:56.264000
	Edit pad (rev 669)		nic	cv403	XVal Session 39	1	XVal Session 39-Typing - Text-1		2012-07-12 18:16:56.493000
	Edit pad (rev 670)		Xing	cv400	XVal Session 39	1	XVal Session 39-Typing - Text-1		2012-07-12 18:16:56.682000
	Edit pad (rev 671)		nic	cv403	XVal Session 39	1	XVal Session 39-Typing - Text-1		2012-07-12 18:16:56.896000
	Edit pad (rev 672)		Xing	cv400	XVal Session 39	1	XVal Session 39-Typing - Text-1		2012-07-12 18:16:57.183000
	Edit pad (rev 673)		Capucine	cv402	XVal Session 39	1	XVal Session 39-Typing - Text-1		2012-07-12 18:16:57.444000
	Edit pad (rev 674)		nic	cv403	XVal Session 39	1	XVal Session 39-Typing - Text-1		2012-07-12 18:16:57.733000
	Edit pad (rev 675)		Xing	cv400	XVal Session 39	1	XVal Session 39-Typing - Text-1		2012-07-12 18:16:57.797000
	Edit pad (rev 676)		Capucine	cv402	XVal Session 39	1	XVal Session 39-Typing - Text-1		2012-07-12 18:16:57.952000
	Edit pad (rev 677)		nic	cv403	XVal Session 39	1	XVal Session 39-Typing - Text-1		2012-07-12 18:16:58.241000
	Edit pad (rev 678)		Xing	cv400	XVal Session 39	1	XVal Session 39-Typing - Text-1		2012-07-12 18:16:58.308000
	Edit pad (rev 679)		Capucine	cv402	XVal Session 39	1	XVal Session 39-Typing - Text-1		2012-07-12 18:16:58.451000
	Edit pad (rev 680)		nic	cv403	XVal Session 39	1	XVal Session 39-Typing - Text-1		2012-07-12 18:16:58.741000
	Edit pad (rev 681)		Capucine	cv402	XVal Session 39	1	XVal Session 39-Typing - Text-1		2012-07-12 18:16:59.221000
	Edit pad (rev 682)		nic	cv403	XVal Session 39	1	XVal Session 39-Typing - Text-1		2012-07-12 18:16:59.241000
	Edit pad (rev 683)		Capucine	cv402	XVal Session 39	1	XVal Session 39-Typing - Text-1		2012-07-12 18:16:59.735000
	Edit pad (rev 684)		nic	cv403	XVal Session 39	1	XVal Session 39-Typing - Text-1		2012-07-12 18:16:59.742000
	Edit pad (rev 685)		nic	cv403	XVal Session 39	1	XVal Session 39-Typing - Text-1		2012-07-12 18:17:00.242000
	Edit pad (rev 686)		Capucine	cv402	XVal Session 39	1	XVal Session 39-Typing - Text-1		2012-07-12 18:17:00.770000
	Edit pad (rev 687)		Capucine	cv402	XVal Session 39	1	XVal Session 39-Typing - Text-1		2012-07-12 18:17:01.270000
	Edit pad (rev 688)		Xing	cv400	XVal Session 39	1	XVal Session 39-Typing - Text-1		2012-07-12 18:17:01.357000
	Edit pad (rev 689)		Capucine	cv402	XVal Session 39	1	XVal Session 39-Typing - Text-1		2012-07-12 18:17:01.779000
	Edit pad (rev 690)		nic	cv403	XVal Session 39	1	XVal Session 39-Typing - Text-1		2012-07-12 18:17:01.854000
	Edit pad (rev 691)		Xing	cv400	XVal Session 39	1	XVal Session 39-Typing - Text-1		2012-07-12 18:17:01.856000
	Edit pad (rev 692)		Capucine	cv402	XVal Session 39	1	XVal Session 39-Typing - Text-1		2012-07-12 18:17:02.279000
	Edit pad (rev 693)		nic	cv403	XVal Session 39	1	XVal Session 39-Typing - Text-1		2012-07-12 18:17:02.361000
	Edit pad (rev 694)		Xing	cv400	XVal Session 39	1	XVal Session 39-Typing - Text-1		2012-07-12 18:17:02.369000
	Edit pad (rev 695)		charles	cv410	XVal Session 39	1	XVal Session 39-Typing - Text-1		2012-07-12 18:17:02.445000
	Edit pad (rev 696)		Capucine	cv402	XVal Session 39	1	XVal Session 39-Typing - Text-1		2012-07-12 18:17:02.780000
	Edit pad (rev 697)		nic	cv403	XVal Session 39	1	XVal Session 39-Typing - Text-1		2012-07-12 18:17:02.861000
	Edit pad (rev 698)		charles	cv410	XVal Session 39	1	XVal Session 39-Typing - Text-1		2012-07-12 18:17:02.950000
	Edit pad (rev 699)		Xing	cv400	XVal Session 39	1	XVal Session 39-Typing - Text-1		2012-07-12 18:17:02.981000
	Edit pad (rev 700)		nic	cv403	XVal Session 39	1	XVal Session 39-Typing - Text-1		2012-07-12 18:17:03.365000
	Edit pad (rev 701)		Xing	cv400	XVal Session 39	1	XVal Session 39-Typing - Text-1		2012-07-12 18:17:03.485000
	Edit pad (rev 702)		charles	cv410	XVal Session 39	1	XVal Session 39-Typing - Text-1		2012-07-12 18:17:03.650000
	Edit pad (rev 703)		Capucine	cv402	XVal Session 39	1	XVal Session 39-Typing - Text-1		2012-07-12 18:17:03.808000
	Edit pad (rev 704)		Xing	cv400	XVal Session 39	1	XVal Session 39-Typing - Text-1		2012-07-12 18:17:03.996000
	Edit pad (rev 705)		charles	cv410	XVal Session 39	1	XVal Session 39-Typing - Text-1		2012-07-12 18:17:04.153000
	Edit pad (rev 706)		nic	cv403	XVal Session 39	1	XVal Session 39-Typing - Text-1		2012-07-12 18:17:04.302000
	Edit pad (rev 707)		Capucine	cv402	XVal Session 39	1	XVal Session 39-Typing - Text-1		2012-07-12 18:17:04.311000
	Edit pad (rev 708)		Xing	cv400	XVal Session 39	1	XVal Session 39-Typing - Text-1		2012-07-12 18:17:04.493000
	Edit pad (rev 709)		charles	cv410	XVal Session 39	1	XVal Session 39-Typing - Text-1		2012-07-12 18:17:04.652000
	Edit pad (rev 710)		Capucine	cv402	XVal Session 39	1	XVal Session 39-Typing - Text-1		2012-07-12 18:17:04.811000
	Edit pad (rev 711)		nic	cv403	XVal Session 39	1	XVal Session 39-Typing - Text-1		2012-07-12 18:17:04.813000
	Edit pad (rev 712)		Xing	cv400	XVal Session 39	1	XVal Session 39-Typing - Text-1		2012-07-12 18:17:04.994000
	Edit pad (rev 713)		charles	cv410	XVal Session 39	1	XVal Session 39-Typing - Text-1		2012-07-12 18:17:05.153000
	Edit pad (rev 714)		Capucine	cv402	XVal Session 39	1	XVal Session 39-Typing - Text-1		2012-07-12 18:17:05.318000
	Edit pad (rev 715)		nic	cv403	XVal Session 39	1	XVal Session 39-Typing - Text-1		2012-07-12 18:17:05.345000
	Edit pad (rev 716)		Xing	cv400	XVal Session 39	1	XVal Session 39-Typing - Text-1		2012-07-12 18:17:05.572000
	Edit pad (rev 717)		Capucine	cv402	XVal Session 39	1	XVal Session 39-Typing - Text-1		2012-07-12 18:17:05.811000
	Edit pad (rev 718)		nic	cv403	XVal Session 39	1	XVal Session 39-Typing - Text-1		2012-07-12 18:17:05.858000
	Edit pad (rev 719)		Xing	cv400	XVal Session 39	1	XVal Session 39-Typing - Text-1		2012-07-12 18:17:05.994000
	Edit pad (rev 720)		charles	cv410	XVal Session 39	1	XVal Session 39-Typing - Text-1		2012-07-12 18:17:06.194000
	Edit pad (rev 721)		Capucine	cv402	XVal Session 39	1	XVal Session 39-Typing - Text-1		2012-07-12 18:17:06.317000
	Edit pad (rev 722)		nic	cv403	XVal Session 39	1	XVal Session 39-Typing - Text-1		2012-07-12 18:17:06.366000
	Edit pad (rev 723)		Xing	cv400	XVal Session 39	1	XVal Session 39-Typing - Text-1		2012-07-12 18:17:06.494000
	Edit pad (rev 724)		charles	cv410	XVal Session 39	1	XVal Session 39-Typing - Text-1		2012-07-12 18:17:06.698000
	Edit pad (rev 725)		Capucine	cv402	XVal Session 39	1	XVal Session 39-Typing - Text-1		2012-07-12 18:17:06.826000
	Edit pad (rev 726)		nic	cv403	XVal Session 39	1	XVal Session 39-Typing - Text-1		2012-07-12 18:17:06.871000
	Edit pad (rev 727)		Xing	cv400	XVal Session 39	1	XVal Session 39-Typing - Text-1		2012-07-12 18:17:07.035000
	Edit pad (rev 728)		Capucine	cv402	XVal Session 39	1	XVal Session 39-Typing - Text-1		2012-07-12 18:17:07.326000
	Edit pad (rev 729)		nic	cv403	XVal Session 39	1	XVal Session 39-Typing - Text-1		2012-07-12 18:17:07.374000
	Edit pad (rev 730)		Xing	cv400	XVal Session 39	1	XVal Session 39-Typing - Text-1		2012-07-12 18:17:07.493000
	Edit pad (rev 731)		Capucine	cv402	XVal Session 39	1	XVal Session 39-Typing - Text-1		2012-07-12 18:17:07.827000
	Edit pad (rev 732)		nic	cv403	XVal Session 39	1	XVal Session 39-Typing - Text-1		2012-07-12 18:17:07.881000
	Edit pad (rev 733)		charles	cv410	XVal Session 39	1	XVal Session 39-Typing - Text-1		2012-07-12 18:17:07.892000
	Edit pad (rev 734)		Xing	cv400	XVal Session 39	1	XVal Session 39-Typing - Text-1		2012-07-12 18:17:07.994000
	Edit pad (rev 735)		Capucine	cv402	XVal Session 39	1	XVal Session 39-Typing - Text-1		2012-07-12 18:17:08.326000
	Edit pad (rev 736)		nic	cv403	XVal Session 39	1	XVal Session 39-Typing - Text-1		2012-07-12 18:17:08.446000
	Edit pad (rev 737)		Xing	cv400	XVal Session 39	1	XVal Session 39-Typing - Text-1		2012-07-12 18:17:08.494000
	Edit pad (rev 738)		charles	cv410	XVal Session 39	1	XVal Session 39-Typing - Text-1		2012-07-12 18:17:08.521000
	Edit pad (rev 739)		Capucine	cv402	XVal Session 39	1	XVal Session 39-Typing - Text-1		2012-07-12 18:17:08.826000
	Edit pad (rev 740)		Xing	cv400	XVal Session 39	1	XVal Session 39-Typing - Text-1		2012-07-12 18:17:08.994000
	Edit pad (rev 741)		nic	cv403	XVal Session 39	1	XVal Session 39-Typing - Text-1		2012-07-12 18:17:09.012000
	Edit pad (rev 742)		Capucine	cv402	XVal Session 39	1	XVal Session 39-Typing - Text-1		2012-07-12 18:17:09.328000
	Edit pad (rev 743)		charles	cv410	XVal Session 39	1	XVal Session 39-Typing - Text-1		2012-07-12 18:17:09.394000
	Edit pad (rev 744)		Xing	cv400	XVal Session 39	1	XVal Session 39-Typing - Text-1		2012-07-12 18:17:09.497000
	Edit pad (rev 745)		nic	cv403	XVal Session 39	1	XVal Session 39-Typing - Text-1		2012-07-12 18:17:09.521000
	Edit pad (rev 746)		Capucine	cv402	XVal Session 39	1	XVal Session 39-Typing - Text-1		2012-07-12 18:17:09.826000
	Edit pad (rev 747)		charles	cv410	XVal Session 39	1	XVal Session 39-Typing - Text-1		2012-07-12 18:17:09.888000
	Edit pad (rev 748)		Xing	cv400	XVal Session 39	1	XVal Session 39-Typing - Text-1		2012-07-12 18:17:09.994000
	Edit pad (rev 749)		nic	cv403	XVal Session 39	1	XVal Session 39-Typing - Text-1		2012-07-12 18:17:10.022000
	Edit pad (rev 750)		Capucine	cv402	XVal Session 39	1	XVal Session 39-Typing - Text-1		2012-07-12 18:17:10.329000
	Edit pad (rev 751)		Capucine	cv402	XVal Session 39	1	XVal Session 39-Typing - Text-1		2012-07-12 18:17:10.831000
	Edit pad (rev 752)		charles	cv410	XVal Session 39	1	XVal Session 39-Typing - Text-1		2012-07-12 18:17:11.046000
	Edit pad (rev 753)		nic	cv403	XVal Session 39	1	XVal Session 39-Typing - Text-1		2012-07-12 18:17:11.063000
	Edit pad (rev 754)		Capucine	cv402	XVal Session 39	1	XVal Session 39-Typing - Text-1		2012-07-12 18:17:11.329000
	Edit pad (rev 755)		charles	cv410	XVal Session 39	1	XVal Session 39-Typing - Text-1		2012-07-12 18:17:11.558000
	Edit pad (rev 756)		nic	cv403	XVal Session 39	1	XVal Session 39-Typing - Text-1		2012-07-12 18:17:11.571000
	Edit pad (rev 757)		Capucine	cv402	XVal Session 39	1	XVal Session 39-Typing - Text-1		2012-07-12 18:17:11.828000
	Edit pad (rev 758)		charles	cv410	XVal Session 39	1	XVal Session 39-Typing - Text-1		2012-07-12 18:17:12.058000
	Edit pad (rev 759)		nic	cv403	XVal Session 39	1	XVal Session 39-Typing - Text-1		2012-07-12 18:17:12.102000
	Edit pad (rev 760)		Xing	cv400	XVal Session 39	1	XVal Session 39-Typing - Text-1		2012-07-12 18:17:12.131000
	Edit pad (rev 761)		Capucine	cv402	XVal Session 39	1	XVal Session 39-Typing - Text-1		2012-07-12 18:17:12.334000
	Edit pad (rev 762)		charles	cv410	XVal Session 39	1	XVal Session 39-Typing - Text-1		2012-07-12 18:17:12.562000
	Edit pad (rev 763)		nic	cv403	XVal Session 39	1	XVal Session 39-Typing - Text-1		2012-07-12 18:17:12.569000
	Edit pad (rev 764)		Xing	cv400	XVal Session 39	1	XVal Session 39-Typing - Text-1		2012-07-12 18:17:12.639000
	Edit pad (rev 765)		Capucine	cv402	XVal Session 39	1	XVal Session 39-Typing - Text-1		2012-07-12 18:17:12.843000
	Edit pad (rev 766)		Xing	cv400	XVal Session 39	1	XVal Session 39-Typing - Text-1		2012-07-12 18:17:13.141000
	Edit pad (rev 767)		charles	cv410	XVal Session 39	1	XVal Session 39-Typing - Text-1		2012-07-12 18:17:13.293000
	Edit pad (rev 768)		Capucine	cv402	XVal Session 39	1	XVal Session 39-Typing - Text-1		2012-07-12 18:17:13.342000
	Edit pad (rev 769)		Xing	cv400	XVal Session 39	1	XVal Session 39-Typing - Text-1		2012-07-12 18:17:13.687000
	Edit pad (rev 770)		Capucine	cv402	XVal Session 39	1	XVal Session 39-Typing - Text-1		2012-07-12 18:17:13.841000
	Edit pad (rev 771)		charles	cv410	XVal Session 39	1	XVal Session 39-Typing - Text-1		2012-07-12 18:17:13.872000
	Edit pad (rev 772)		Xing	cv400	XVal Session 39	1	XVal Session 39-Typing - Text-1		2012-07-12 18:17:14.152000
	Edit pad (rev 773)		Capucine	cv402	XVal Session 39	1	XVal Session 39-Typing - Text-1		2012-07-12 18:17:14.342000
	Edit pad (rev 774)		charles	cv410	XVal Session 39	1	XVal Session 39-Typing - Text-1		2012-07-12 18:17:14.372000
	Edit pad (rev 775)		nic	cv403	XVal Session 39	1	XVal Session 39-Typing - Text-1		2012-07-12 18:17:14.528000
	Edit pad (rev 776)		Xing	cv400	XVal Session 39	1	XVal Session 39-Typing - Text-1		2012-07-12 18:17:14.650000
	Edit pad (rev 777)		charles	cv410	XVal Session 39	1	XVal Session 39-Typing - Text-1		2012-07-12 18:17:14.872000
	Edit pad (rev 778)		nic	cv403	XVal Session 39	1	XVal Session 39-Typing - Text-1		2012-07-12 18:17:15.038000
	Edit pad (rev 779)		Capucine	cv402	XVal Session 39	1	XVal Session 39-Typing - Text-1		2012-07-12 18:17:15.064000
	Edit pad (rev 780)		Xing	cv400	XVal Session 39	1	XVal Session 39-Typing - Text-1		2012-07-12 18:17:15.149000
	Edit pad (rev 781)		charles	cv410	XVal Session 39	1	XVal Session 39-Typing - Text-1		2012-07-12 18:17:15.371000
	Edit pad (rev 782)		nic	cv403	XVal Session 39	1	XVal Session 39-Typing - Text-1		2012-07-12 18:17:15.537000
	Edit pad (rev 783)		Capucine	cv402	XVal Session 39	1	XVal Session 39-Typing - Text-1		2012-07-12 18:17:15.564000
	Edit pad (rev 784)		Xing	cv400	XVal Session 39	1	XVal Session 39-Typing - Text-1		2012-07-12 18:17:15.649000
	Edit pad (rev 785)		charles	cv410	XVal Session 39	1	XVal Session 39-Typing - Text-1		2012-07-12 18:17:15.871000
	Edit pad (rev 786)		nic	cv403	XVal Session 39	1	XVal Session 39-Typing - Text-1		2012-07-12 18:17:16.037000
	Edit pad (rev 787)		Xing	cv400	XVal Session 39	1	XVal Session 39-Typing - Text-1		2012-07-12 18:17:16.150000
	Edit pad (rev 788)		charles	cv410	XVal Session 39	1	XVal Session 39-Typing - Text-1		2012-07-12 18:17:16.388000
	Edit pad (rev 789)		nic	cv403	XVal Session 39	1	XVal Session 39-Typing - Text-1		2012-07-12 18:17:16.537000
	Edit pad (rev 790)		Capucine	cv402	XVal Session 39	1	XVal Session 39-Typing - Text-1		2012-07-12 18:17:16.581000
	Edit pad (rev 791)		Xing	cv400	XVal Session 39	1	XVal Session 39-Typing - Text-1		2012-07-12 18:17:16.651000
	Edit pad (rev 792)		nic	cv403	XVal Session 39	1	XVal Session 39-Typing - Text-1		2012-07-12 18:17:17.037000
	Edit pad (rev 793)		Capucine	cv402	XVal Session 39	1	XVal Session 39-Typing - Text-1		2012-07-12 18:17:17.083000
	Edit pad (rev 794)		nic	cv403	XVal Session 39	1	XVal Session 39-Typing - Text-1		2012-07-12 18:17:17.538000
	Edit pad (rev 795)		Capucine	cv402	XVal Session 39	1	XVal Session 39-Typing - Text-1		2012-07-12 18:17:17.598000
	Edit pad (rev 796)		nic	cv403	XVal Session 39	1	XVal Session 39-Typing - Text-1		2012-07-12 18:17:18.039000
	Edit pad (rev 797)		Xing	cv400	XVal Session 39	1	XVal Session 39-Typing - Text-1		2012-07-12 18:17:18.299000
	Edit pad (rev 798)		charles	cv410	XVal Session 39	1	XVal Session 39-Typing - Text-1		2012-07-12 18:17:18.355000
	Edit pad (rev 799)		nic	cv403	XVal Session 39	1	XVal Session 39-Typing - Text-1		2012-07-12 18:17:18.538000
	Edit pad (rev 800)		Capucine	cv402	XVal Session 39	1	XVal Session 39-Typing - Text-1		2012-07-12 18:17:18.573000
	Edit pad (rev 801)		Xing	cv400	XVal Session 39	1	XVal Session 39-Typing - Text-1		2012-07-12 18:17:18.809000
	Edit pad (rev 802)		nic	cv403	XVal Session 39	1	XVal Session 39-Typing - Text-1		2012-07-12 18:17:19.044000
	Edit pad (rev 803)		Capucine	cv402	XVal Session 39	1	XVal Session 39-Typing - Text-1		2012-07-12 18:17:19.091000
	Edit pad (rev 804)		Xing	cv400	XVal Session 39	1	XVal Session 39-Typing - Text-1		2012-07-12 18:17:19.308000
	Edit pad (rev 805)		nic	cv403	XVal Session 39	1	XVal Session 39-Typing - Text-1		2012-07-12 18:17:19.552000
	Edit pad (rev 806)		Capucine	cv402	XVal Session 39	1	XVal Session 39-Typing - Text-1		2012-07-12 18:17:19.590000
	Edit pad (rev 807)		Xing	cv400	XVal Session 39	1	XVal Session 39-Typing - Text-1		2012-07-12 18:17:19.809000
	Edit pad (rev 808)		nic	cv403	XVal Session 39	1	XVal Session 39-Typing - Text-1		2012-07-12 18:17:20.055000
	Edit pad (rev 809)		Capucine	cv402	XVal Session 39	1	XVal Session 39-Typing - Text-1		2012-07-12 18:17:20.090000
	Edit pad (rev 810)		Xing	cv400	XVal Session 39	1	XVal Session 39-Typing - Text-1		2012-07-12 18:17:20.309000
	Edit pad (rev 811)		nic	cv403	XVal Session 39	1	XVal Session 39-Typing - Text-1		2012-07-12 18:17:20.552000
	Edit pad (rev 812)		Capucine	cv402	XVal Session 39	1	XVal Session 39-Typing - Text-1		2012-07-12 18:17:20.715000
	Edit pad (rev 813)		Xing	cv400	XVal Session 39	1	XVal Session 39-Typing - Text-1		2012-07-12 18:17:20.823000
	Edit pad (rev 814)		nic	cv403	XVal Session 39	1	XVal Session 39-Typing - Text-1		2012-07-12 18:17:21.053000
	Edit pad (rev 815)		Capucine	cv402	XVal Session 39	1	XVal Session 39-Typing - Text-1		2012-07-12 18:17:21.221000
	Edit pad (rev 816)		Xing	cv400	XVal Session 39	1	XVal Session 39-Typing - Text-1		2012-07-12 18:17:21.322000
	Edit pad (rev 817)		Capucine	cv402	XVal Session 39	1	XVal Session 39-Typing - Text-1		2012-07-12 18:17:21.726000
	Edit pad (rev 818)		nic	cv403	XVal Session 39	1	XVal Session 39-Typing - Text-1		2012-07-12 18:17:21.785000
	Edit pad (rev 819)		Xing	cv400	XVal Session 39	1	XVal Session 39-Typing - Text-1		2012-07-12 18:17:21.822000
	Edit pad (rev 820)		nic	cv403	XVal Session 39	1	XVal Session 39-Typing - Text-1		2012-07-12 18:17:22.287000
	Edit pad (rev 821)		Capucine	cv402	XVal Session 39	1	XVal Session 39-Typing - Text-1		2012-07-12 18:17:22.301000
	Edit pad (rev 822)		Xing	cv400	XVal Session 39	1	XVal Session 39-Typing - Text-1		2012-07-12 18:17:22.322000
	Edit pad (rev 823)		Capucine	cv402	XVal Session 39	1	XVal Session 39-Typing - Text-1		2012-07-12 18:17:22.732000
	Edit pad (rev 824)		nic	cv403	XVal Session 39	1	XVal Session 39-Typing - Text-1		2012-07-12 18:17:22.795000
	Edit pad (rev 825)		Xing	cv400	XVal Session 39	1	XVal Session 39-Typing - Text-1		2012-07-12 18:17:22.822000
	Edit pad (rev 826)		Capucine	cv402	XVal Session 39	1	XVal Session 39-Typing - Text-1		2012-07-12 18:17:23.267000
	Edit pad (rev 827)		nic	cv403	XVal Session 39	1	XVal Session 39-Typing - Text-1		2012-07-12 18:17:23.302000
	Edit pad (rev 828)		Xing	cv400	XVal Session 39	1	XVal Session 39-Typing - Text-1		2012-07-12 18:17:23.383000
	Edit pad (rev 829)		Capucine	cv402	XVal Session 39	1	XVal Session 39-Typing - Text-1		2012-07-12 18:17:23.783000
	Edit pad (rev 830)		charles	cv410	XVal Session 39	1	XVal Session 39-Typing - Text-1		2012-07-12 18:17:24.063000
	Edit pad (rev 831)		Capucine	cv402	XVal Session 39	1	XVal Session 39-Typing - Text-1		2012-07-12 18:17:24.281000
	Edit pad (rev 832)		charles	cv410	XVal Session 39	1	XVal Session 39-Typing - Text-1		2012-07-12 18:17:24.574000
	Edit pad (rev 833)		nic	cv403	XVal Session 39	1	XVal Session 39-Typing - Text-1		2012-07-12 18:17:24.608000
	Edit pad (rev 834)		Capucine	cv402	XVal Session 39	1	XVal Session 39-Typing - Text-1		2012-07-12 18:17:24.780000
	Edit pad (rev 835)		charles	cv410	XVal Session 39	1	XVal Session 39-Typing - Text-1		2012-07-12 18:17:25.074000
	Edit pad (rev 836)		nic	cv403	XVal Session 39	1	XVal Session 39-Typing - Text-1		2012-07-12 18:17:25.171000
	Edit pad (rev 837)		Capucine	cv402	XVal Session 39	1	XVal Session 39-Typing - Text-1		2012-07-12 18:17:25.280000
	Edit pad (rev 838)		nic	cv403	XVal Session 39	1	XVal Session 39-Typing - Text-1		2012-07-12 18:17:25.632000
	Edit pad (rev 839)		Capucine	cv402	XVal Session 39	1	XVal Session 39-Typing - Text-1		2012-07-12 18:17:25.780000
	Edit pad (rev 840)		charles	cv410	XVal Session 39	1	XVal Session 39-Typing - Text-1		2012-07-12 18:17:25.784000
	Edit pad (rev 841)		nic	cv403	XVal Session 39	1	XVal Session 39-Typing - Text-1		2012-07-12 18:17:26.131000
	Edit pad (rev 842)		Capucine	cv402	XVal Session 39	1	XVal Session 39-Typing - Text-1		2012-07-12 18:17:26.280000
	Edit pad (rev 843)		charles	cv410	XVal Session 39	1	XVal Session 39-Typing - Text-1		2012-07-12 18:17:26.290000
	Edit pad (rev 844)		nic	cv403	XVal Session 39	1	XVal Session 39-Typing - Text-1		2012-07-12 18:17:26.647000
	Edit pad (rev 845)		Capucine	cv402	XVal Session 39	1	XVal Session 39-Typing - Text-1		2012-07-12 18:17:26.828000
	Edit pad (rev 846)		charles	cv410	XVal Session 39	1	XVal Session 39-Typing - Text-1		2012-07-12 18:17:27.146000
	Edit pad (rev 847)		Capucine	cv402	XVal Session 39	1	XVal Session 39-Typing - Text-1		2012-07-12 18:17:27.388000
	Edit pad (rev 848)		charles	cv410	XVal Session 39	1	XVal Session 39-Typing - Text-1		2012-07-12 18:17:27.654000
	Edit pad (rev 849)		nic	cv403	XVal Session 39	1	XVal Session 39-Typing - Text-1		2012-07-12 18:17:27.850000
	Edit pad (rev 850)		charles	cv410	XVal Session 39	1	XVal Session 39-Typing - Text-1		2012-07-12 18:17:28.153000
	Edit pad (rev 851)		nic	cv403	XVal Session 39	1	XVal Session 39-Typing - Text-1		2012-07-12 18:17:28.349000
	Edit pad (rev 852)		Capucine	cv402	XVal Session 39	1	XVal Session 39-Typing - Text-1		2012-07-12 18:17:28.591000
	Edit pad (rev 853)		charles	cv410	XVal Session 39	1	XVal Session 39-Typing - Text-1		2012-07-12 18:17:28.654000
	Edit pad (rev 854)		nic	cv403	XVal Session 39	1	XVal Session 39-Typing - Text-1		2012-07-12 18:17:28.849000
	Edit pad (rev 855)		Capucine	cv402	XVal Session 39	1	XVal Session 39-Typing - Text-1		2012-07-12 18:17:29.092000
	Edit pad (rev 856)		charles	cv410	XVal Session 39	1	XVal Session 39-Typing - Text-1		2012-07-12 18:17:29.157000
	Edit pad (rev 857)		nic	cv403	XVal Session 39	1	XVal Session 39-Typing - Text-1		2012-07-12 18:17:29.349000
	Edit pad (rev 858)		charles	cv410	XVal Session 39	1	XVal Session 39-Typing - Text-1		2012-07-12 18:17:29.667000
	Edit pad (rev 859)		nic	cv403	XVal Session 39	1	XVal Session 39-Typing - Text-1		2012-07-12 18:17:29.850000
	Edit pad (rev 860)		Capucine	cv402	XVal Session 39	1	XVal Session 39-Typing - Text-1		2012-07-12 18:17:29.867000
	Edit pad (rev 861)		charles	cv410	XVal Session 39	1	XVal Session 39-Typing - Text-1		2012-07-12 18:17:30.171000
	Edit pad (rev 862)		nic	cv403	XVal Session 39	1	XVal Session 39-Typing - Text-1		2012-07-12 18:17:30.350000
	Edit pad (rev 863)		Capucine	cv402	XVal Session 39	1	XVal Session 39-Typing - Text-1		2012-07-12 18:17:30.384000
	Edit pad (rev 864)		charles	cv410	XVal Session 39	1	XVal Session 39-Typing - Text-1		2012-07-12 18:17:30.677000
	Edit pad (rev 865)		nic	cv403	XVal Session 39	1	XVal Session 39-Typing - Text-1		2012-07-12 18:17:30.882000
	Edit pad (rev 866)		Capucine	cv402	XVal Session 39	1	XVal Session 39-Typing - Text-1		2012-07-12 18:17:30.889000
	Edit pad (rev 867)		charles	cv410	XVal Session 39	1	XVal Session 39-Typing - Text-1		2012-07-12 18:17:31.183000
	Edit pad (rev 868)		nic	cv403	XVal Session 39	1	XVal Session 39-Typing - Text-1		2012-07-12 18:17:31.351000
	Edit pad (rev 869)		Capucine	cv402	XVal Session 39	1	XVal Session 39-Typing - Text-1		2012-07-12 18:17:31.392000
	Edit pad (rev 870)		charles	cv410	XVal Session 39	1	XVal Session 39-Typing - Text-1		2012-07-12 18:17:31.685000
	Edit pad (rev 871)		Capucine	cv402	XVal Session 39	1	XVal Session 39-Typing - Text-1		2012-07-12 18:17:31.897000
	Edit pad (rev 872)		charles	cv410	XVal Session 39	1	XVal Session 39-Typing - Text-1		2012-07-12 18:17:32.184000
	Edit pad (rev 873)		nic	cv403	XVal Session 39	1	XVal Session 39-Typing - Text-1		2012-07-12 18:17:32.393000
	Edit pad (rev 874)		Capucine	cv402	XVal Session 39	1	XVal Session 39-Typing - Text-1		2012-07-12 18:17:32.420000
	Edit pad (rev 875)		charles	cv410	XVal Session 39	1	XVal Session 39-Typing - Text-1		2012-07-12 18:17:32.686000
	Edit pad (rev 876)		nic	cv403	XVal Session 39	1	XVal Session 39-Typing - Text-1		2012-07-12 18:17:32.905000
	Edit pad (rev 877)		Capucine	cv402	XVal Session 39	1	XVal Session 39-Typing - Text-1		2012-07-12 18:17:32.938000
	Edit pad (rev 878)		charles	cv410	XVal Session 39	1	XVal Session 39-Typing - Text-1		2012-07-12 18:17:33.194000
	Edit pad (rev 879)		nic	cv403	XVal Session 39	1	XVal Session 39-Typing - Text-1		2012-07-12 18:17:33.412000
	Edit pad (rev 880)		Capucine	cv402	XVal Session 39	1	XVal Session 39-Typing - Text-1		2012-07-12 18:17:33.444000
	Edit pad (rev 881)		charles	cv410	XVal Session 39	1	XVal Session 39-Typing - Text-1		2012-07-12 18:17:33.694000
	Edit pad (rev 882)		nic	cv403	XVal Session 39	1	XVal Session 39-Typing - Text-1		2012-07-12 18:17:33.918000
	Edit pad (rev 883)		Capucine	cv402	XVal Session 39	1	XVal Session 39-Typing - Text-1		2012-07-12 18:17:33.958000
	Edit pad (rev 884)		charles	cv410	XVal Session 39	1	XVal Session 39-Typing - Text-1		2012-07-12 18:17:34.199000
	Edit pad (rev 885)		nic	cv403	XVal Session 39	1	XVal Session 39-Typing - Text-1		2012-07-12 18:17:34.428000
	Edit pad (rev 886)		Capucine	cv402	XVal Session 39	1	XVal Session 39-Typing - Text-1		2012-07-12 18:17:34.469000
	Edit pad (rev 887)		charles	cv410	XVal Session 39	1	XVal Session 39-Typing - Text-1		2012-07-12 18:17:34.726000
	Edit pad (rev 888)		nic	cv403	XVal Session 39	1	XVal Session 39-Typing - Text-1		2012-07-12 18:17:34.960000
	Edit pad (rev 889)		Capucine	cv402	XVal Session 39	1	XVal Session 39-Typing - Text-1		2012-07-12 18:17:34.984000
	Edit pad (rev 890)		charles	cv410	XVal Session 39	1	XVal Session 39-Typing - Text-1		2012-07-12 18:17:35.230000
	Edit pad (rev 891)		nic	cv403	XVal Session 39	1	XVal Session 39-Typing - Text-1		2012-07-12 18:17:35.460000
	Edit pad (rev 892)		Capucine	cv402	XVal Session 39	1	XVal Session 39-Typing - Text-1		2012-07-12 18:17:35.486000
	Edit pad (rev 893)		charles	cv410	XVal Session 39	1	XVal Session 39-Typing - Text-1		2012-07-12 18:17:35.731000
	Edit pad (rev 894)		nic	cv403	XVal Session 39	1	XVal Session 39-Typing - Text-1		2012-07-12 18:17:35.959000
	Edit pad (rev 895)		Capucine	cv402	XVal Session 39	1	XVal Session 39-Typing - Text-1		2012-07-12 18:17:35.983000
	Edit pad (rev 896)		charles	cv410	XVal Session 39	1	XVal Session 39-Typing - Text-1		2012-07-12 18:17:36.232000
	Edit pad (rev 897)		Capucine	cv402	XVal Session 39	1	XVal Session 39-Typing - Text-1		2012-07-12 18:17:36.485000
	Edit pad (rev 898)		charles	cv410	XVal Session 39	1	XVal Session 39-Typing - Text-1		2012-07-12 18:17:36.731000
	Edit pad (rev 899)		nic	cv403	XVal Session 39	1	XVal Session 39-Typing - Text-1		2012-07-12 18:17:36.934000
	Edit pad (rev 900)		charles	cv410	XVal Session 39	1	XVal Session 39-Typing - Text-1		2012-07-12 18:17:37.231000
	Edit pad (rev 901)		nic	cv403	XVal Session 39	1	XVal Session 39-Typing - Text-1		2012-07-12 18:17:37.440000
	Edit pad (rev 902)		Capucine	cv402	XVal Session 39	1	XVal Session 39-Typing - Text-1		2012-07-12 18:17:37.513000
	Edit pad (rev 903)		charles	cv410	XVal Session 39	1	XVal Session 39-Typing - Text-1		2012-07-12 18:17:37.730000
	Edit pad (rev 904)		nic	cv403	XVal Session 39	1	XVal Session 39-Typing - Text-1		2012-07-12 18:17:37.944000
	Edit pad (rev 905)		Capucine	cv402	XVal Session 39	1	XVal Session 39-Typing - Text-1		2012-07-12 18:17:38.014000
	Edit pad (rev 906)		charles	cv410	XVal Session 39	1	XVal Session 39-Typing - Text-1		2012-07-12 18:17:38.232000
	Edit pad (rev 907)		nic	cv403	XVal Session 39	1	XVal Session 39-Typing - Text-1		2012-07-12 18:17:38.446000
	Edit pad (rev 908)		Capucine	cv402	XVal Session 39	1	XVal Session 39-Typing - Text-1		2012-07-12 18:17:38.514000
	Edit pad (rev 909)		charles	cv410	XVal Session 39	1	XVal Session 39-Typing - Text-1		2012-07-12 18:17:38.732000
	Edit pad (rev 910)		nic	cv403	XVal Session 39	1	XVal Session 39-Typing - Text-1		2012-07-12 18:17:38.944000
	Edit pad (rev 911)		charles	cv410	XVal Session 39	1	XVal Session 39-Typing - Text-1		2012-07-12 18:17:39.230000
	Edit pad (rev 912)		charles	cv410	XVal Session 39	1	XVal Session 39-Typing - Text-1		2012-07-12 18:17:39.730000
	Edit pad (rev 913)		Capucine	cv402	XVal Session 39	1	XVal Session 39-Typing - Text-1		2012-07-12 18:17:39.811000
	Edit pad (rev 914)		charles	cv410	XVal Session 39	1	XVal Session 39-Typing - Text-1		2012-07-12 18:17:40.237000
	Edit pad (rev 915)		nic	cv403	XVal Session 39	1	XVal Session 39-Typing - Text-1		2012-07-12 18:17:40.474000
	Edit pad (rev 916)		Capucine	cv402	XVal Session 39	1	XVal Session 39-Typing - Text-1		2012-07-12 18:17:40.510000
	Edit pad (rev 917)		Capucine	cv402	XVal Session 39	1	XVal Session 39-Typing - Text-1		2012-07-12 18:17:41.468000
	Edit pad (rev 918)		nic	cv403	XVal Session 39	1	XVal Session 39-Typing - Text-1		2012-07-12 18:17:41.869000
	Edit pad (rev 919)		Capucine	cv402	XVal Session 39	1	XVal Session 39-Typing - Text-1		2012-07-12 18:17:42.911000
	Edit pad (rev 920)		charles	cv410	XVal Session 39	1	XVal Session 39-Typing - Text-1		2012-07-12 18:17:43.385000
	Edit pad (rev 921)		Capucine	cv402	XVal Session 39	1	XVal Session 39-Typing - Text-1		2012-07-12 18:17:43.438000
	Edit pad (rev 922)		nic	cv403	XVal Session 39	1	XVal Session 39-Typing - Text-1		2012-07-12 18:17:43.489000
	Edit pad (rev 923)		Capucine	cv402	XVal Session 39	1	XVal Session 39-Typing - Text-1		2012-07-12 18:17:43.951000
	Edit pad (rev 924)		nic	cv403	XVal Session 39	1	XVal Session 39-Typing - Text-1		2012-07-12 18:17:44.014000
	Edit pad (rev 925)		Capucine	cv402	XVal Session 39	1	XVal Session 39-Typing - Text-1		2012-07-12 18:17:44.452000
	Edit pad (rev 926)		nic	cv403	XVal Session 39	1	XVal Session 39-Typing - Text-1		2012-07-12 18:17:44.521000
	Edit pad (rev 927)		Capucine	cv402	XVal Session 39	1	XVal Session 39-Typing - Text-1		2012-07-12 18:17:44.952000
	Edit pad (rev 928)		charles	cv410	XVal Session 39	1	XVal Session 39-Typing - Text-1		2012-07-12 18:17:45.126000
	Edit pad (rev 929)		Capucine	cv402	XVal Session 39	1	XVal Session 39-Typing - Text-1		2012-07-12 18:17:45.452000
	Edit pad (rev 930)		Capucine	cv402	XVal Session 39	1	XVal Session 39-Typing - Text-1		2012-07-12 18:17:45.967000
	Edit pad (rev 931)		charles	cv410	XVal Session 39	1	XVal Session 39-Typing - Text-1		2012-07-12 18:17:46.042000
	Edit pad (rev 932)		Capucine	cv402	XVal Session 39	1	XVal Session 39-Typing - Text-1		2012-07-12 18:17:46.468000
	Edit pad (rev 933)		charles	cv410	XVal Session 39	1	XVal Session 39-Typing - Text-1		2012-07-12 18:17:46.546000
	Edit pad (rev 934)		nic	cv403	XVal Session 39	1	XVal Session 39-Typing - Text-1		2012-07-12 18:17:46.754000
	Edit pad (rev 935)		Capucine	cv402	XVal Session 39	1	XVal Session 39-Typing - Text-1		2012-07-12 18:17:46.967000
	Edit pad (rev 936)		nic	cv403	XVal Session 39	1	XVal Session 39-Typing - Text-1		2012-07-12 18:17:47.256000
	Edit pad (rev 937)		Capucine	cv402	XVal Session 39	1	XVal Session 39-Typing - Text-1		2012-07-12 18:17:47.468000
	Edit pad (rev 938)		nic	cv403	XVal Session 39	1	XVal Session 39-Typing - Text-1		2012-07-12 18:17:47.755000
	Edit pad (rev 939)		Capucine	cv402	XVal Session 39	1	XVal Session 39-Typing - Text-1		2012-07-12 18:17:47.967000
	Edit pad (rev 940)		nic	cv403	XVal Session 39	1	XVal Session 39-Typing - Text-1		2012-07-12 18:17:48.256000
	Edit pad (rev 941)		Capucine	cv402	XVal Session 39	1	XVal Session 39-Typing - Text-1		2012-07-12 18:17:48.468000
	Edit pad (rev 942)		nic	cv403	XVal Session 39	1	XVal Session 39-Typing - Text-1		2012-07-12 18:17:48.755000
	Edit pad (rev 943)		Capucine	cv402	XVal Session 39	1	XVal Session 39-Typing - Text-1		2012-07-12 18:17:48.967000
	Edit pad (rev 944)		nic	cv403	XVal Session 39	1	XVal Session 39-Typing - Text-1		2012-07-12 18:17:49.256000
	Edit pad (rev 945)		Capucine	cv402	XVal Session 39	1	XVal Session 39-Typing - Text-1		2012-07-12 18:17:49.474000
	Edit pad (rev 946)		nic	cv403	XVal Session 39	1	XVal Session 39-Typing - Text-1		2012-07-12 18:17:49.924000
	Edit pad (rev 947)		Capucine	cv402	XVal Session 39	1	XVal Session 39-Typing - Text-1		2012-07-12 18:17:49.983000
	Edit pad (rev 948)		nic	cv403	XVal Session 39	1	XVal Session 39-Typing - Text-1		2012-07-12 18:17:50.427000
	Edit pad (rev 949)		nic	cv403	XVal Session 39	1	XVal Session 39-Typing - Text-1		2012-07-12 18:17:50.930000
	Edit pad (rev 950)		Capucine	cv402	XVal Session 39	1	XVal Session 39-Typing - Text-1		2012-07-12 18:17:51.291000
	Edit pad (rev 951)		nic	cv403	XVal Session 39	1	XVal Session 39-Typing - Text-1		2012-07-12 18:17:51.666000
	Edit pad (rev 952)		Capucine	cv402	XVal Session 39	1	XVal Session 39-Typing - Text-1		2012-07-12 18:17:51.799000
	Chat	I'll do the fifth section	Xing	cv400	XVal Session 39	1	XVal Session 39-Typing - Text-1		2012-07-12 18:17:52.018000
	Edit pad (rev 953)		nic	cv403	XVal Session 39	1	XVal Session 39-Typing - Text-1		2012-07-12 18:17:52.178000
	Edit pad (rev 954)		Capucine	cv402	XVal Session 39	1	XVal Session 39-Typing - Text-1		2012-07-12 18:17:52.296000
	Edit pad (rev 955)		nic	cv403	XVal Session 39	1	XVal Session 39-Typing - Text-1		2012-07-12 18:17:52.678000
	Edit pad (rev 956)		Capucine	cv402	XVal Session 39	1	XVal Session 39-Typing - Text-1		2012-07-12 18:17:53.030000
	Edit pad (rev 957)		nic	cv403	XVal Session 39	1	XVal Session 39-Typing - Text-1		2012-07-12 18:17:53.178000
	Edit pad (rev 958)		Capucine	cv402	XVal Session 39	1	XVal Session 39-Typing - Text-1		2012-07-12 18:17:53.533000
	Edit pad (rev 959)		nic	cv403	XVal Session 39	1	XVal Session 39-Typing - Text-1		2012-07-12 18:17:53.804000
	Edit pad (rev 960)		Capucine	cv402	XVal Session 39	1	XVal Session 39-Typing - Text-1		2012-07-12 18:17:54.038000
	Edit pad (rev 961)		Capucine	cv402	XVal Session 39	1	XVal Session 39-Typing - Text-1		2012-07-12 18:17:54.548000
	Edit pad (rev 962)		nic	cv403	XVal Session 39	1	XVal Session 39-Typing - Text-1		2012-07-12 18:17:54.770000
	Edit pad (rev 963)		Xing	cv400	XVal Session 39	1	XVal Session 39-Typing - Text-1		2012-07-12 18:17:54.901000
	Edit pad (rev 964)		Capucine	cv402	XVal Session 39	1	XVal Session 39-Typing - Text-1		2012-07-12 18:17:55.055000
	Edit pad (rev 965)		Capucine	cv402	XVal Session 39	1	XVal Session 39-Typing - Text-1		2012-07-12 18:17:55.622000
	Edit pad (rev 966)		Capucine	cv402	XVal Session 39	1	XVal Session 39-Typing - Text-1		2012-07-12 18:17:56.125000
	Edit pad (rev 967)		Xing	cv400	XVal Session 39	1	XVal Session 39-Typing - Text-1		2012-07-12 18:17:56.576000
	Edit pad (rev 968)		Capucine	cv402	XVal Session 39	1	XVal Session 39-Typing - Text-1		2012-07-12 18:17:56.679000
	Edit pad (rev 969)		Xing	cv400	XVal Session 39	1	XVal Session 39-Typing - Text-1		2012-07-12 18:17:57.089000
	Edit pad (rev 970)		Capucine	cv402	XVal Session 39	1	XVal Session 39-Typing - Text-1		2012-07-12 18:17:57.142000
	Edit pad (rev 971)		nic	cv403	XVal Session 39	1	XVal Session 39-Typing - Text-1		2012-07-12 18:17:57.439000
	Edit pad (rev 972)		Capucine	cv402	XVal Session 39	1	XVal Session 39-Typing - Text-1		2012-07-12 18:17:57.655000
	Edit pad (rev 973)		nic	cv403	XVal Session 39	1	XVal Session 39-Typing - Text-1		2012-07-12 18:17:57.945000
	Edit pad (rev 974)		Xing	cv400	XVal Session 39	1	XVal Session 39-Typing - Text-1		2012-07-12 18:17:58.069000
	Edit pad (rev 975)		Capucine	cv402	XVal Session 39	1	XVal Session 39-Typing - Text-1		2012-07-12 18:17:58.156000
	Edit pad (rev 976)		Xing	cv400	XVal Session 39	1	XVal Session 39-Typing - Text-1		2012-07-12 18:17:58.573000
	Edit pad (rev 977)		nic	cv403	XVal Session 39	1	XVal Session 39-Typing - Text-1		2012-07-12 18:17:58.619000
	Edit pad (rev 978)		Capucine	cv402	XVal Session 39	1	XVal Session 39-Typing - Text-1		2012-07-12 18:17:58.654000
	Edit pad (rev 979)		nic	cv403	XVal Session 39	1	XVal Session 39-Typing - Text-1		2012-07-12 18:17:59.126000
	Edit pad (rev 980)		Capucine	cv402	XVal Session 39	1	XVal Session 39-Typing - Text-1		2012-07-12 18:17:59.155000
	Edit pad (rev 981)		Xing	cv400	XVal Session 39	1	XVal Session 39-Typing - Text-1		2012-07-12 18:17:59.189000
	Edit pad (rev 982)		nic	cv403	XVal Session 39	1	XVal Session 39-Typing - Text-1		2012-07-12 18:17:59.630000
	Edit pad (rev 983)		Capucine	cv402	XVal Session 39	1	XVal Session 39-Typing - Text-1		2012-07-12 18:17:59.655000
	Edit pad (rev 984)		Xing	cv400	XVal Session 39	1	XVal Session 39-Typing - Text-1		2012-07-12 18:17:59.697000
	Edit pad (rev 985)		nic	cv403	XVal Session 39	1	XVal Session 39-Typing - Text-1		2012-07-12 18:18:00.131000
	Edit pad (rev 986)		Capucine	cv402	XVal Session 39	1	XVal Session 39-Typing - Text-1		2012-07-12 18:18:00.170000
	Edit pad (rev 987)		Xing	cv400	XVal Session 39	1	XVal Session 39-Typing - Text-1		2012-07-12 18:18:00.200000
	Edit pad (rev 988)		nic	cv403	XVal Session 39	1	XVal Session 39-Typing - Text-1		2012-07-12 18:18:00.632000
	Edit pad (rev 989)		Capucine	cv402	XVal Session 39	1	XVal Session 39-Typing - Text-1		2012-07-12 18:18:00.671000
	Edit pad (rev 990)		Xing	cv400	XVal Session 39	1	XVal Session 39-Typing - Text-1		2012-07-12 18:18:00.700000
	Edit pad (rev 991)		nic	cv403	XVal Session 39	1	XVal Session 39-Typing - Text-1		2012-07-12 18:18:01.133000
	Edit pad (rev 992)		Capucine	cv402	XVal Session 39	1	XVal Session 39-Typing - Text-1		2012-07-12 18:18:01.171000
	Edit pad (rev 993)		Xing	cv400	XVal Session 39	1	XVal Session 39-Typing - Text-1		2012-07-12 18:18:01.206000
	Edit pad (rev 994)		nic	cv403	XVal Session 39	1	XVal Session 39-Typing - Text-1		2012-07-12 18:18:01.631000
	Edit pad (rev 995)		Xing	cv400	XVal Session 39	1	XVal Session 39-Typing - Text-1		2012-07-12 18:18:01.714000
	Edit pad (rev 996)		nic	cv403	XVal Session 39	1	XVal Session 39-Typing - Text-1		2012-07-12 18:18:02.187000
	Edit pad (rev 997)		Xing	cv400	XVal Session 39	1	XVal Session 39-Typing - Text-1		2012-07-12 18:18:02.219000
	Edit pad (rev 998)		Capucine	cv402	XVal Session 39	1	XVal Session 39-Typing - Text-1		2012-07-12 18:18:02.249000
	Edit pad (rev 999)		nic	cv403	XVal Session 39	1	XVal Session 39-Typing - Text-1		2012-07-12 18:18:02.695000
	Edit pad (rev 1000)		Xing	cv400	XVal Session 39	1	XVal Session 39-Typing - Text-1		2012-07-12 18:18:02.736000
	Edit pad (rev 1001)		Capucine	cv402	XVal Session 39	1	XVal Session 39-Typing - Text-1		2012-07-12 18:18:02.753000
	Edit pad (rev 1002)		nic	cv403	XVal Session 39	1	XVal Session 39-Typing - Text-1		2012-07-12 18:18:03.200000
	Edit pad (rev 1003)		Xing	cv400	XVal Session 39	1	XVal Session 39-Typing - Text-1		2012-07-12 18:18:03.235000
	Edit pad (rev 1004)		nic	cv403	XVal Session 39	1	XVal Session 39-Typing - Text-1		2012-07-12 18:18:03.708000
	Edit pad (rev 1005)		Xing	cv400	XVal Session 39	1	XVal Session 39-Typing - Text-1		2012-07-12 18:18:03.737000
	Edit pad (rev 1006)		nic	cv403	XVal Session 39	1	XVal Session 39-Typing - Text-1		2012-07-12 18:18:04.211000
	Edit pad (rev 1007)		Xing	cv400	XVal Session 39	1	XVal Session 39-Typing - Text-1		2012-07-12 18:18:04.246000
	Edit pad (rev 1008)		Capucine	cv402	XVal Session 39	1	XVal Session 39-Typing - Text-1		2012-07-12 18:18:04.260000
	Edit pad (rev 1009)		nic	cv403	XVal Session 39	1	XVal Session 39-Typing - Text-1		2012-07-12 18:18:04.709000
	Edit pad (rev 1010)		Xing	cv400	XVal Session 39	1	XVal Session 39-Typing - Text-1		2012-07-12 18:18:04.754000
	Edit pad (rev 1011)		Capucine	cv402	XVal Session 39	1	XVal Session 39-Typing - Text-1		2012-07-12 18:18:04.763000
	Edit pad (rev 1012)		Xing	cv400	XVal Session 39	1	XVal Session 39-Typing - Text-1		2012-07-12 18:18:05.262000
	Edit pad (rev 1013)		Capucine	cv402	XVal Session 39	1	XVal Session 39-Typing - Text-1		2012-07-12 18:18:05.296000
	Edit pad (rev 1014)		nic	cv403	XVal Session 39	1	XVal Session 39-Typing - Text-1		2012-07-12 18:18:05.299000
	Edit pad (rev 1015)		Xing	cv400	XVal Session 39	1	XVal Session 39-Typing - Text-1		2012-07-12 18:18:05.777000
	Edit pad (rev 1016)		nic	cv403	XVal Session 39	1	XVal Session 39-Typing - Text-1		2012-07-12 18:18:05.790000
	Edit pad (rev 1017)		Capucine	cv402	XVal Session 39	1	XVal Session 39-Typing - Text-1		2012-07-12 18:18:05.909000
	Edit pad (rev 1018)		Xing	cv400	XVal Session 39	1	XVal Session 39-Typing - Text-1		2012-07-12 18:18:06.277000
	Edit pad (rev 1019)		nic	cv403	XVal Session 39	1	XVal Session 39-Typing - Text-1		2012-07-12 18:18:06.303000
	Edit pad (rev 1020)		Capucine	cv402	XVal Session 39	1	XVal Session 39-Typing - Text-1		2012-07-12 18:18:06.763000
	Edit pad (rev 1021)		Xing	cv400	XVal Session 39	1	XVal Session 39-Typing - Text-1		2012-07-12 18:18:06.776000
	Edit pad (rev 1022)		nic	cv403	XVal Session 39	1	XVal Session 39-Typing - Text-1		2012-07-12 18:18:06.812000
	Edit pad (rev 1023)		Capucine	cv402	XVal Session 39	1	XVal Session 39-Typing - Text-1		2012-07-12 18:18:07.264000
	Edit pad (rev 1024)		Xing	cv400	XVal Session 39	1	XVal Session 39-Typing - Text-1		2012-07-12 18:18:07.276000
	Edit pad (rev 1025)		nic	cv403	XVal Session 39	1	XVal Session 39-Typing - Text-1		2012-07-12 18:18:07.318000
	Edit pad (rev 1026)		Xing	cv400	XVal Session 39	1	XVal Session 39-Typing - Text-1		2012-07-12 18:18:07.783000
	Edit pad (rev 1027)		nic	cv403	XVal Session 39	1	XVal Session 39-Typing - Text-1		2012-07-12 18:18:07.837000
	Edit pad (rev 1028)		Capucine	cv402	XVal Session 39	1	XVal Session 39-Typing - Text-1		2012-07-12 18:18:07.881000
	Edit pad (rev 1029)		Xing	cv400	XVal Session 39	1	XVal Session 39-Typing - Text-1		2012-07-12 18:18:08.293000
	Edit pad (rev 1030)		nic	cv403	XVal Session 39	1	XVal Session 39-Typing - Text-1		2012-07-12 18:18:08.366000
	Edit pad (rev 1031)		Capucine	cv402	XVal Session 39	1	XVal Session 39-Typing - Text-1		2012-07-12 18:18:08.400000
	Edit pad (rev 1032)		charles	cv410	XVal Session 39	1	XVal Session 39-Typing - Text-1		2012-07-12 18:18:08.502000
	Edit pad (rev 1033)		Xing	cv400	XVal Session 39	1	XVal Session 39-Typing - Text-1		2012-07-12 18:18:08.800000
	Edit pad (rev 1034)		Capucine	cv402	XVal Session 39	1	XVal Session 39-Typing - Text-1		2012-07-12 18:18:08.905000
	Edit pad (rev 1035)		charles	cv410	XVal Session 39	1	XVal Session 39-Typing - Text-1		2012-07-12 18:18:09.210000
	Edit pad (rev 1036)		Xing	cv400	XVal Session 39	1	XVal Session 39-Typing - Text-1		2012-07-12 18:18:09.306000
	Edit pad (rev 1037)		Capucine	cv402	XVal Session 39	1	XVal Session 39-Typing - Text-1		2012-07-12 18:18:09.405000
	Edit pad (rev 1038)		charles	cv410	XVal Session 39	1	XVal Session 39-Typing - Text-1		2012-07-12 18:18:09.717000
	Edit pad (rev 1039)		Xing	cv400	XVal Session 39	1	XVal Session 39-Typing - Text-1		2012-07-12 18:18:09.808000
	Edit pad (rev 1040)		charles	cv410	XVal Session 39	1	XVal Session 39-Typing - Text-1		2012-07-12 18:18:10.223000
	Edit pad (rev 1041)		Capucine	cv402	XVal Session 39	1	XVal Session 39-Typing - Text-1		2012-07-12 18:18:10.261000
	Edit pad (rev 1042)		Xing	cv400	XVal Session 39	1	XVal Session 39-Typing - Text-1		2012-07-12 18:18:10.310000
	Edit pad (rev 1043)		charles	cv410	XVal Session 39	1	XVal Session 39-Typing - Text-1		2012-07-12 18:18:10.731000
	Edit pad (rev 1044)		Capucine	cv402	XVal Session 39	1	XVal Session 39-Typing - Text-1		2012-07-12 18:18:10.765000
	Edit pad (rev 1045)		Xing	cv400	XVal Session 39	1	XVal Session 39-Typing - Text-1		2012-07-12 18:18:10.833000
	Edit pad (rev 1046)		nic	cv403	XVal Session 39	1	XVal Session 39-Typing - Text-1		2012-07-12 18:18:11.121000
	Edit pad (rev 1047)		Capucine	cv402	XVal Session 39	1	XVal Session 39-Typing - Text-1		2012-07-12 18:18:11.263000
	Edit pad (rev 1048)		Xing	cv400	XVal Session 39	1	XVal Session 39-Typing - Text-1		2012-07-12 18:18:11.322000
	Edit pad (rev 1049)		nic	cv403	XVal Session 39	1	XVal Session 39-Typing - Text-1		2012-07-12 18:18:11.631000
	Edit pad (rev 1050)		charles	cv410	XVal Session 39	1	XVal Session 39-Typing - Text-1		2012-07-12 18:18:11.634000
	Edit pad (rev 1051)		Capucine	cv402	XVal Session 39	1	XVal Session 39-Typing - Text-1		2012-07-12 18:18:11.764000
	Edit pad (rev 1052)		Xing	cv400	XVal Session 39	1	XVal Session 39-Typing - Text-1		2012-07-12 18:18:11.896000
	Edit pad (rev 1053)		nic	cv403	XVal Session 39	1	XVal Session 39-Typing - Text-1		2012-07-12 18:18:12.132000
	Edit pad (rev 1054)		charles	cv410	XVal Session 39	1	XVal Session 39-Typing - Text-1		2012-07-12 18:18:12.142000
	Edit pad (rev 1055)		Xing	cv400	XVal Session 39	1	XVal Session 39-Typing - Text-1		2012-07-12 18:18:12.370000
	Edit pad (rev 1056)		Capucine	cv402	XVal Session 39	1	XVal Session 39-Typing - Text-1		2012-07-12 18:18:12.520000
	Edit pad (rev 1057)		nic	cv403	XVal Session 39	1	XVal Session 39-Typing - Text-1		2012-07-12 18:18:12.631000
	Edit pad (rev 1058)		charles	cv410	XVal Session 39	1	XVal Session 39-Typing - Text-1		2012-07-12 18:18:12.637000
	Edit pad (rev 1059)		Xing	cv400	XVal Session 39	1	XVal Session 39-Typing - Text-1		2012-07-12 18:18:12.942000
	Edit pad (rev 1060)		Capucine	cv402	XVal Session 39	1	XVal Session 39-Typing - Text-1		2012-07-12 18:18:13.030000
	Edit pad (rev 1061)		nic	cv403	XVal Session 39	1	XVal Session 39-Typing - Text-1		2012-07-12 18:18:13.130000
	Edit pad (rev 1062)		charles	cv410	XVal Session 39	1	XVal Session 39-Typing - Text-1		2012-07-12 18:18:13.154000
	Edit pad (rev 1063)		Capucine	cv402	XVal Session 39	1	XVal Session 39-Typing - Text-1		2012-07-12 18:18:13.536000
	Edit pad (rev 1064)		nic	cv403	XVal Session 39	1	XVal Session 39-Typing - Text-1		2012-07-12 18:18:13.650000
	Edit pad (rev 1065)		charles	cv410	XVal Session 39	1	XVal Session 39-Typing - Text-1		2012-07-12 18:18:13.668000
	Edit pad (rev 1066)		Capucine	cv402	XVal Session 39	1	XVal Session 39-Typing - Text-1		2012-07-12 18:18:14.047000
	Edit pad (rev 1067)		nic	cv403	XVal Session 39	1	XVal Session 39-Typing - Text-1		2012-07-12 18:18:14.148000
	Edit pad (rev 1068)		charles	cv410	XVal Session 39	1	XVal Session 39-Typing - Text-1		2012-07-12 18:18:14.175000
	Edit pad (rev 1069)		Capucine	cv402	XVal Session 39	1	XVal Session 39-Typing - Text-1		2012-07-12 18:18:14.554000
	Edit pad (rev 1070)		nic	cv403	XVal Session 39	1	XVal Session 39-Typing - Text-1		2012-07-12 18:18:14.668000
	Edit pad (rev 1071)		charles	cv410	XVal Session 39	1	XVal Session 39-Typing - Text-1		2012-07-12 18:18:14.685000
	Edit pad (rev 1072)		Capucine	cv402	XVal Session 39	1	XVal Session 39-Typing - Text-1		2012-07-12 18:18:15.062000
	Edit pad (rev 1073)		nic	cv403	XVal Session 39	1	XVal Session 39-Typing - Text-1		2012-07-12 18:18:15.180000
	Edit pad (rev 1074)		charles	cv410	XVal Session 39	1	XVal Session 39-Typing - Text-1		2012-07-12 18:18:15.185000
	Edit pad (rev 1075)		Capucine	cv402	XVal Session 39	1	XVal Session 39-Typing - Text-1		2012-07-12 18:18:15.562000
	Edit pad (rev 1076)		nic	cv403	XVal Session 39	1	XVal Session 39-Typing - Text-1		2012-07-12 18:18:15.678000
	Edit pad (rev 1077)		Capucine	cv402	XVal Session 39	1	XVal Session 39-Typing - Text-1		2012-07-12 18:18:16.061000
	Edit pad (rev 1078)		nic	cv403	XVal Session 39	1	XVal Session 39-Typing - Text-1		2012-07-12 18:18:16.180000
	Edit pad (rev 1079)		Capucine	cv402	XVal Session 39	1	XVal Session 39-Typing - Text-1		2012-07-12 18:18:16.561000
	Edit pad (rev 1080)		Xing	cv400	XVal Session 39	1	XVal Session 39-Typing - Text-1		2012-07-12 18:18:16.914000
	Edit pad (rev 1081)		charles	cv410	XVal Session 39	1	XVal Session 39-Typing - Text-1		2012-07-12 18:18:17.063000
	Edit pad (rev 1082)		Capucine	cv402	XVal Session 39	1	XVal Session 39-Typing - Text-1		2012-07-12 18:18:17.069000
	Edit pad (rev 1083)		nic	cv403	XVal Session 39	1	XVal Session 39-Typing - Text-1		2012-07-12 18:18:17.087000
	Edit pad (rev 1084)		Xing	cv400	XVal Session 39	1	XVal Session 39-Typing - Text-1		2012-07-12 18:18:17.420000
	Edit pad (rev 1085)		Capucine	cv402	XVal Session 39	1	XVal Session 39-Typing - Text-1		2012-07-12 18:18:17.562000
	Edit pad (rev 1086)		charles	cv410	XVal Session 39	1	XVal Session 39-Typing - Text-1		2012-07-12 18:18:17.576000
	Edit pad (rev 1087)		nic	cv403	XVal Session 39	1	XVal Session 39-Typing - Text-1		2012-07-12 18:18:17.585000
	Edit pad (rev 1088)		Xing	cv400	XVal Session 39	1	XVal Session 39-Typing - Text-1		2012-07-12 18:18:17.917000
	Edit pad (rev 1089)		Capucine	cv402	XVal Session 39	1	XVal Session 39-Typing - Text-1		2012-07-12 18:18:18.061000
	Edit pad (rev 1090)		charles	cv410	XVal Session 39	1	XVal Session 39-Typing - Text-1		2012-07-12 18:18:18.074000
	Edit pad (rev 1091)		nic	cv403	XVal Session 39	1	XVal Session 39-Typing - Text-1		2012-07-12 18:18:18.085000
	Edit pad (rev 1092)		Xing	cv400	XVal Session 39	1	XVal Session 39-Typing - Text-1		2012-07-12 18:18:18.418000
	Edit pad (rev 1093)		Capucine	cv402	XVal Session 39	1	XVal Session 39-Typing - Text-1		2012-07-12 18:18:18.561000
	Edit pad (rev 1094)		charles	cv410	XVal Session 39	1	XVal Session 39-Typing - Text-1		2012-07-12 18:18:18.576000
	Edit pad (rev 1095)		nic	cv403	XVal Session 39	1	XVal Session 39-Typing - Text-1		2012-07-12 18:18:18.584000
	Edit pad (rev 1096)		Xing	cv400	XVal Session 39	1	XVal Session 39-Typing - Text-1		2012-07-12 18:18:18.983000
	Edit pad (rev 1097)		Capucine	cv402	XVal Session 39	1	XVal Session 39-Typing - Text-1		2012-07-12 18:18:19.062000
	Edit pad (rev 1098)		charles	cv410	XVal Session 39	1	XVal Session 39-Typing - Text-1		2012-07-12 18:18:19.092000
	Edit pad (rev 1099)		nic	cv403	XVal Session 39	1	XVal Session 39-Typing - Text-1		2012-07-12 18:18:19.356000
	Edit pad (rev 1100)		Xing	cv400	XVal Session 39	1	XVal Session 39-Typing - Text-1		2012-07-12 18:18:19.481000
	Edit pad (rev 1101)		charles	cv410	XVal Session 39	1	XVal Session 39-Typing - Text-1		2012-07-12 18:18:19.591000
	Edit pad (rev 1102)		nic	cv403	XVal Session 39	1	XVal Session 39-Typing - Text-1		2012-07-12 18:18:19.865000
	Edit pad (rev 1103)		Xing	cv400	XVal Session 39	1	XVal Session 39-Typing - Text-1		2012-07-12 18:18:19.980000
	Edit pad (rev 1104)		charles	cv410	XVal Session 39	1	XVal Session 39-Typing - Text-1		2012-07-12 18:18:20.091000
	Edit pad (rev 1105)		nic	cv403	XVal Session 39	1	XVal Session 39-Typing - Text-1		2012-07-12 18:18:20.366000
	Edit pad (rev 1106)		Capucine	cv402	XVal Session 39	1	XVal Session 39-Typing - Text-1		2012-07-12 18:18:20.433000
	Edit pad (rev 1107)		charles	cv410	XVal Session 39	1	XVal Session 39-Typing - Text-1		2012-07-12 18:18:20.597000
	Edit pad (rev 1108)		Xing	cv400	XVal Session 39	1	XVal Session 39-Typing - Text-1		2012-07-12 18:18:20.782000
	Edit pad (rev 1109)		nic	cv403	XVal Session 39	1	XVal Session 39-Typing - Text-1		2012-07-12 18:18:20.867000
	Edit pad (rev 1110)		Capucine	cv402	XVal Session 39	1	XVal Session 39-Typing - Text-1		2012-07-12 18:18:20.936000
	Edit pad (rev 1111)		charles	cv410	XVal Session 39	1	XVal Session 39-Typing - Text-1		2012-07-12 18:18:21.105000
	Edit pad (rev 1112)		Xing	cv400	XVal Session 39	1	XVal Session 39-Typing - Text-1		2012-07-12 18:18:21.292000
	Edit pad (rev 1113)		nic	cv403	XVal Session 39	1	XVal Session 39-Typing - Text-1		2012-07-12 18:18:21.365000
	Edit pad (rev 1114)		Capucine	cv402	XVal Session 39	1	XVal Session 39-Typing - Text-1		2012-07-12 18:18:21.436000
	Edit pad (rev 1115)		charles	cv410	XVal Session 39	1	XVal Session 39-Typing - Text-1		2012-07-12 18:18:21.607000
	Edit pad (rev 1116)		Xing	cv400	XVal Session 39	1	XVal Session 39-Typing - Text-1		2012-07-12 18:18:21.792000
	Edit pad (rev 1117)		nic	cv403	XVal Session 39	1	XVal Session 39-Typing - Text-1		2012-07-12 18:18:21.866000
	Edit pad (rev 1118)		Capucine	cv402	XVal Session 39	1	XVal Session 39-Typing - Text-1		2012-07-12 18:18:21.936000
	Edit pad (rev 1119)		charles	cv410	XVal Session 39	1	XVal Session 39-Typing - Text-1		2012-07-12 18:18:22.105000
	Edit pad (rev 1120)		Xing	cv400	XVal Session 39	1	XVal Session 39-Typing - Text-1		2012-07-12 18:18:22.293000
	Edit pad (rev 1121)		Capucine	cv402	XVal Session 39	1	XVal Session 39-Typing - Text-1		2012-07-12 18:18:22.472000
	Edit pad (rev 1122)		charles	cv410	XVal Session 39	1	XVal Session 39-Typing - Text-1		2012-07-12 18:18:22.605000
	Edit pad (rev 1123)		Xing	cv400	XVal Session 39	1	XVal Session 39-Typing - Text-1		2012-07-12 18:18:22.798000
	Edit pad (rev 1124)		Capucine	cv402	XVal Session 39	1	XVal Session 39-Typing - Text-1		2012-07-12 18:18:22.951000
	Edit pad (rev 1125)		charles	cv410	XVal Session 39	1	XVal Session 39-Typing - Text-1		2012-07-12 18:18:23.107000
	Edit pad (rev 1126)		Xing	cv400	XVal Session 39	1	XVal Session 39-Typing - Text-1		2012-07-12 18:18:23.308000
	Edit pad (rev 1127)		nic	cv403	XVal Session 39	1	XVal Session 39-Typing - Text-1		2012-07-12 18:18:23.414000
	Edit pad (rev 1128)		Capucine	cv402	XVal Session 39	1	XVal Session 39-Typing - Text-1		2012-07-12 18:18:23.451000
	Edit pad (rev 1129)		charles	cv410	XVal Session 39	1	XVal Session 39-Typing - Text-1		2012-07-12 18:18:23.611000
	Edit pad (rev 1130)		Xing	cv400	XVal Session 39	1	XVal Session 39-Typing - Text-1		2012-07-12 18:18:23.807000
	Edit pad (rev 1131)		nic	cv403	XVal Session 39	1	XVal Session 39-Typing - Text-1		2012-07-12 18:18:23.913000
	Edit pad (rev 1132)		charles	cv410	XVal Session 39	1	XVal Session 39-Typing - Text-1		2012-07-12 18:18:24.106000
	Edit pad (rev 1133)		Xing	cv400	XVal Session 39	1	XVal Session 39-Typing - Text-1		2012-07-12 18:18:24.315000
	Edit pad (rev 1134)		Capucine	cv402	XVal Session 39	1	XVal Session 39-Typing - Text-1		2012-07-12 18:18:24.389000
	Edit pad (rev 1135)		nic	cv403	XVal Session 39	1	XVal Session 39-Typing - Text-1		2012-07-12 18:18:24.417000
	Edit pad (rev 1136)		charles	cv410	XVal Session 39	1	XVal Session 39-Typing - Text-1		2012-07-12 18:18:24.605000
	Edit pad (rev 1137)		Xing	cv400	XVal Session 39	1	XVal Session 39-Typing - Text-1		2012-07-12 18:18:24.824000
	Edit pad (rev 1138)		Capucine	cv402	XVal Session 39	1	XVal Session 39-Typing - Text-1		2012-07-12 18:18:24.889000
	Edit pad (rev 1139)		nic	cv403	XVal Session 39	1	XVal Session 39-Typing - Text-1		2012-07-12 18:18:24.920000
	Edit pad (rev 1140)		charles	cv410	XVal Session 39	1	XVal Session 39-Typing - Text-1		2012-07-12 18:18:25.107000
	Edit pad (rev 1141)		Xing	cv400	XVal Session 39	1	XVal Session 39-Typing - Text-1		2012-07-12 18:18:25.324000
	Edit pad (rev 1142)		Capucine	cv402	XVal Session 39	1	XVal Session 39-Typing - Text-1		2012-07-12 18:18:25.389000
	Edit pad (rev 1143)		nic	cv403	XVal Session 39	1	XVal Session 39-Typing - Text-1		2012-07-12 18:18:25.434000
	Edit pad (rev 1144)		nic	cv403	XVal Session 39	1	XVal Session 39-Typing - Text-1		2012-07-12 18:18:25.935000
	Edit pad (rev 1145)		charles	cv410	XVal Session 39	1	XVal Session 39-Typing - Text-1		2012-07-12 18:18:26.248000
	Edit pad (rev 1146)		nic	cv403	XVal Session 39	1	XVal Session 39-Typing - Text-1		2012-07-12 18:18:26.445000
	Edit pad (rev 1147)		charles	cv410	XVal Session 39	1	XVal Session 39-Typing - Text-1		2012-07-12 18:18:26.748000
	Edit pad (rev 1148)		Capucine	cv402	XVal Session 39	1	XVal Session 39-Typing - Text-1		2012-07-12 18:18:26.777000
	Edit pad (rev 1149)		nic	cv403	XVal Session 39	1	XVal Session 39-Typing - Text-1		2012-07-12 18:18:26.943000
	Edit pad (rev 1150)		Xing	cv400	XVal Session 39	1	XVal Session 39-Typing - Text-1		2012-07-12 18:18:27.209000
	Edit pad (rev 1151)		charles	cv410	XVal Session 39	1	XVal Session 39-Typing - Text-1		2012-07-12 18:18:27.247000
	Edit pad (rev 1152)		Capucine	cv402	XVal Session 39	1	XVal Session 39-Typing - Text-1		2012-07-12 18:18:27.304000
	Edit pad (rev 1153)		nic	cv403	XVal Session 39	1	XVal Session 39-Typing - Text-1		2012-07-12 18:18:27.444000
	Edit pad (rev 1154)		Xing	cv400	XVal Session 39	1	XVal Session 39-Typing - Text-1		2012-07-12 18:18:27.715000
	Edit pad (rev 1155)		charles	cv410	XVal Session 39	1	XVal Session 39-Typing - Text-1		2012-07-12 18:18:27.804000
	Edit pad (rev 1156)		Capucine	cv402	XVal Session 39	1	XVal Session 39-Typing - Text-1		2012-07-12 18:18:27.811000
	Edit pad (rev 1157)		nic	cv403	XVal Session 39	1	XVal Session 39-Typing - Text-1		2012-07-12 18:18:28.064000
	Edit pad (rev 1158)		Xing	cv400	XVal Session 39	1	XVal Session 39-Typing - Text-1		2012-07-12 18:18:28.214000
	Edit pad (rev 1159)		charles	cv410	XVal Session 39	1	XVal Session 39-Typing - Text-1		2012-07-12 18:18:28.263000
	Edit pad (rev 1160)		nic	cv403	XVal Session 39	1	XVal Session 39-Typing - Text-1		2012-07-12 18:18:28.569000
	Edit pad (rev 1161)		Capucine	cv402	XVal Session 39	1	XVal Session 39-Typing - Text-1		2012-07-12 18:18:28.626000
	Edit pad (rev 1162)		Xing	cv400	XVal Session 39	1	XVal Session 39-Typing - Text-1		2012-07-12 18:18:28.714000
	Edit pad (rev 1163)		charles	cv410	XVal Session 39	1	XVal Session 39-Typing - Text-1		2012-07-12 18:18:28.774000
	Edit pad (rev 1164)		nic	cv403	XVal Session 39	1	XVal Session 39-Typing - Text-1		2012-07-12 18:18:29.082000
	Edit pad (rev 1165)		Capucine	cv402	XVal Session 39	1	XVal Session 39-Typing - Text-1		2012-07-12 18:18:29.153000
	Edit pad (rev 1166)		Xing	cv400	XVal Session 39	1	XVal Session 39-Typing - Text-1		2012-07-12 18:18:29.217000
	Edit pad (rev 1167)		charles	cv410	XVal Session 39	1	XVal Session 39-Typing - Text-1		2012-07-12 18:18:29.296000
	Edit pad (rev 1168)		nic	cv403	XVal Session 39	1	XVal Session 39-Typing - Text-1		2012-07-12 18:18:29.569000
	Edit pad (rev 1169)		Xing	cv400	XVal Session 39	1	XVal Session 39-Typing - Text-1		2012-07-12 18:18:29.723000
	Edit pad (rev 1170)		charles	cv410	XVal Session 39	1	XVal Session 39-Typing - Text-1		2012-07-12 18:18:29.800000
	Edit pad (rev 1171)		nic	cv403	XVal Session 39	1	XVal Session 39-Typing - Text-1		2012-07-12 18:18:30.069000
	Edit pad (rev 1172)		Capucine	cv402	XVal Session 39	1	XVal Session 39-Typing - Text-1		2012-07-12 18:18:30.118000
	Edit pad (rev 1173)		Xing	cv400	XVal Session 39	1	XVal Session 39-Typing - Text-1		2012-07-12 18:18:30.228000
	Edit pad (rev 1174)		charles	cv410	XVal Session 39	1	XVal Session 39-Typing - Text-1		2012-07-12 18:18:30.308000
	Edit pad (rev 1175)		nic	cv403	XVal Session 39	1	XVal Session 39-Typing - Text-1		2012-07-12 18:18:30.569000
	Edit pad (rev 1176)		Capucine	cv402	XVal Session 39	1	XVal Session 39-Typing - Text-1		2012-07-12 18:18:30.622000
	Edit pad (rev 1177)		Xing	cv400	XVal Session 39	1	XVal Session 39-Typing - Text-1		2012-07-12 18:18:30.730000
	Edit pad (rev 1178)		Capucine	cv402	XVal Session 39	1	XVal Session 39-Typing - Text-1		2012-07-12 18:18:31.124000
	Edit pad (rev 1179)		Xing	cv400	XVal Session 39	1	XVal Session 39-Typing - Text-1		2012-07-12 18:18:31.249000
	Edit pad (rev 1180)		Capucine	cv402	XVal Session 39	1	XVal Session 39-Typing - Text-1		2012-07-12 18:18:31.640000
	Edit pad (rev 1181)		nic	cv403	XVal Session 39	1	XVal Session 39-Typing - Text-1		2012-07-12 18:18:31.653000
	Edit pad (rev 1182)		charles	cv410	XVal Session 39	1	XVal Session 39-Typing - Text-1		2012-07-12 18:18:31.707000
	Edit pad (rev 1183)		Xing	cv400	XVal Session 39	1	XVal Session 39-Typing - Text-1		2012-07-12 18:18:31.752000
	Edit pad (rev 1184)		Capucine	cv402	XVal Session 39	1	XVal Session 39-Typing - Text-1		2012-07-12 18:18:32.140000
	Edit pad (rev 1185)		nic	cv403	XVal Session 39	1	XVal Session 39-Typing - Text-1		2012-07-12 18:18:32.151000
	Edit pad (rev 1186)		charles	cv410	XVal Session 39	1	XVal Session 39-Typing - Text-1		2012-07-12 18:18:32.212000
	Edit pad (rev 1187)		Xing	cv400	XVal Session 39	1	XVal Session 39-Typing - Text-1		2012-07-12 18:18:32.286000
	Edit pad (rev 1188)		Capucine	cv402	XVal Session 39	1	XVal Session 39-Typing - Text-1		2012-07-12 18:18:32.639000
	Edit pad (rev 1189)		nic	cv403	XVal Session 39	1	XVal Session 39-Typing - Text-1		2012-07-12 18:18:32.663000
	Edit pad (rev 1190)		charles	cv410	XVal Session 39	1	XVal Session 39-Typing - Text-1		2012-07-12 18:18:32.720000
	Edit pad (rev 1191)		Xing	cv400	XVal Session 39	1	XVal Session 39-Typing - Text-1		2012-07-12 18:18:32.791000
	Edit pad (rev 1192)		Capucine	cv402	XVal Session 39	1	XVal Session 39-Typing - Text-1		2012-07-12 18:18:33.140000
	Edit pad (rev 1193)		nic	cv403	XVal Session 39	1	XVal Session 39-Typing - Text-1		2012-07-12 18:18:33.163000
	Edit pad (rev 1194)		Xing	cv400	XVal Session 39	1	XVal Session 39-Typing - Text-1		2012-07-12 18:18:33.291000
	Edit pad (rev 1195)		Capucine	cv402	XVal Session 39	1	XVal Session 39-Typing - Text-1		2012-07-12 18:18:33.639000
	Edit pad (rev 1196)		nic	cv403	XVal Session 39	1	XVal Session 39-Typing - Text-1		2012-07-12 18:18:33.663000
	Edit pad (rev 1197)		charles	cv410	XVal Session 39	1	XVal Session 39-Typing - Text-1		2012-07-12 18:18:33.699000
	Edit pad (rev 1198)		Xing	cv400	XVal Session 39	1	XVal Session 39-Typing - Text-1		2012-07-12 18:18:33.803000
	Edit pad (rev 1199)		Capucine	cv402	XVal Session 39	1	XVal Session 39-Typing - Text-1		2012-07-12 18:18:34.139000
	Edit pad (rev 1200)		nic	cv403	XVal Session 39	1	XVal Session 39-Typing - Text-1		2012-07-12 18:18:34.163000
	Edit pad (rev 1201)		charles	cv410	XVal Session 39	1	XVal Session 39-Typing - Text-1		2012-07-12 18:18:34.199000
	Edit pad (rev 1202)		Xing	cv400	XVal Session 39	1	XVal Session 39-Typing - Text-1		2012-07-12 18:18:34.307000
	Edit pad (rev 1203)		Capucine	cv402	XVal Session 39	1	XVal Session 39-Typing - Text-1		2012-07-12 18:18:34.642000
	Edit pad (rev 1204)		nic	cv403	XVal Session 39	1	XVal Session 39-Typing - Text-1		2012-07-12 18:18:34.662000
	Edit pad (rev 1205)		charles	cv410	XVal Session 39	1	XVal Session 39-Typing - Text-1		2012-07-12 18:18:34.708000
	Edit pad (rev 1206)		Xing	cv400	XVal Session 39	1	XVal Session 39-Typing - Text-1		2012-07-12 18:18:34.807000
	Edit pad (rev 1207)		Capucine	cv402	XVal Session 39	1	XVal Session 39-Typing - Text-1		2012-07-12 18:18:35.141000
	Edit pad (rev 1208)		nic	cv403	XVal Session 39	1	XVal Session 39-Typing - Text-1		2012-07-12 18:18:35.162000
	Edit pad (rev 1209)		charles	cv410	XVal Session 39	1	XVal Session 39-Typing - Text-1		2012-07-12 18:18:35.217000
	Edit pad (rev 1210)		Xing	cv400	XVal Session 39	1	XVal Session 39-Typing - Text-1		2012-07-12 18:18:35.306000
	Edit pad (rev 1211)		Capucine	cv402	XVal Session 39	1	XVal Session 39-Typing - Text-1		2012-07-12 18:18:35.639000
	Edit pad (rev 1212)		nic	cv403	XVal Session 39	1	XVal Session 39-Typing - Text-1		2012-07-12 18:18:35.664000
	Edit pad (rev 1213)		charles	cv410	XVal Session 39	1	XVal Session 39-Typing - Text-1		2012-07-12 18:18:35.717000
	Edit pad (rev 1214)		Capucine	cv402	XVal Session 39	1	XVal Session 39-Typing - Text-1		2012-07-12 18:18:36.139000
	Edit pad (rev 1215)		nic	cv403	XVal Session 39	1	XVal Session 39-Typing - Text-1		2012-07-12 18:18:36.166000
	Edit pad (rev 1216)		charles	cv410	XVal Session 39	1	XVal Session 39-Typing - Text-1		2012-07-12 18:18:36.224000
	Edit pad (rev 1217)		Capucine	cv402	XVal Session 39	1	XVal Session 39-Typing - Text-1		2012-07-12 18:18:36.640000
	Edit pad (rev 1218)		nic	cv403	XVal Session 39	1	XVal Session 39-Typing - Text-1		2012-07-12 18:18:36.664000
	Edit pad (rev 1219)		charles	cv410	XVal Session 39	1	XVal Session 39-Typing - Text-1		2012-07-12 18:18:36.731000
	Edit pad (rev 1220)		Capucine	cv402	XVal Session 39	1	XVal Session 39-Typing - Text-1		2012-07-12 18:18:37.140000
	Edit pad (rev 1221)		nic	cv403	XVal Session 39	1	XVal Session 39-Typing - Text-1		2012-07-12 18:18:37.163000
	Edit pad (rev 1222)		charles	cv410	XVal Session 39	1	XVal Session 39-Typing - Text-1		2012-07-12 18:18:37.231000
	Edit pad (rev 1223)		Capucine	cv402	XVal Session 39	1	XVal Session 39-Typing - Text-1		2012-07-12 18:18:37.647000
	Edit pad (rev 1224)		nic	cv403	XVal Session 39	1	XVal Session 39-Typing - Text-1		2012-07-12 18:18:37.665000
	Edit pad (rev 1225)		charles	cv410	XVal Session 39	1	XVal Session 39-Typing - Text-1		2012-07-12 18:18:37.731000
	Edit pad (rev 1226)		Capucine	cv402	XVal Session 39	1	XVal Session 39-Typing - Text-1		2012-07-12 18:18:38.148000
	Edit pad (rev 1227)		nic	cv403	XVal Session 39	1	XVal Session 39-Typing - Text-1		2012-07-12 18:18:38.166000
	Edit pad (rev 1228)		charles	cv410	XVal Session 39	1	XVal Session 39-Typing - Text-1		2012-07-12 18:18:38.235000
	Edit pad (rev 1229)		Capucine	cv402	XVal Session 39	1	XVal Session 39-Typing - Text-1		2012-07-12 18:18:38.655000
	Edit pad (rev 1230)		nic	cv403	XVal Session 39	1	XVal Session 39-Typing - Text-1		2012-07-12 18:18:38.664000
	Edit pad (rev 1231)		charles	cv410	XVal Session 39	1	XVal Session 39-Typing - Text-1		2012-07-12 18:18:38.739000
	Edit pad (rev 1232)		Capucine	cv402	XVal Session 39	1	XVal Session 39-Typing - Text-1		2012-07-12 18:18:39.155000
	Edit pad (rev 1233)		nic	cv403	XVal Session 39	1	XVal Session 39-Typing - Text-1		2012-07-12 18:18:39.422000
	Edit pad (rev 1234)		Capucine	cv402	XVal Session 39	1	XVal Session 39-Typing - Text-1		2012-07-12 18:18:39.660000
	Edit pad (rev 1235)		charles	cv410	XVal Session 39	1	XVal Session 39-Typing - Text-1		2012-07-12 18:18:39.677000
	Edit pad (rev 1236)		Xing	cv400	XVal Session 39	1	XVal Session 39-Typing - Text-1		2012-07-12 18:18:39.727000
	Edit pad (rev 1237)		nic	cv403	XVal Session 39	1	XVal Session 39-Typing - Text-1		2012-07-12 18:18:39.927000
	Edit pad (rev 1238)		Capucine	cv402	XVal Session 39	1	XVal Session 39-Typing - Text-1		2012-07-12 18:18:40.154000
	Edit pad (rev 1239)		charles	cv410	XVal Session 39	1	XVal Session 39-Typing - Text-1		2012-07-12 18:18:40.178000
	Edit pad (rev 1240)		Xing	cv400	XVal Session 39	1	XVal Session 39-Typing - Text-1		2012-07-12 18:18:40.235000
	Edit pad (rev 1241)		nic	cv403	XVal Session 39	1	XVal Session 39-Typing - Text-1		2012-07-12 18:18:40.435000
	Edit pad (rev 1242)		Capucine	cv402	XVal Session 39	1	XVal Session 39-Typing - Text-1		2012-07-12 18:18:40.656000
	Edit pad (rev 1243)		charles	cv410	XVal Session 39	1	XVal Session 39-Typing - Text-1		2012-07-12 18:18:40.713000
	Edit pad (rev 1244)		Xing	cv400	XVal Session 39	1	XVal Session 39-Typing - Text-1		2012-07-12 18:18:40.748000
	Edit pad (rev 1245)		nic	cv403	XVal Session 39	1	XVal Session 39-Typing - Text-1		2012-07-12 18:18:40.949000
	Edit pad (rev 1246)		Capucine	cv402	XVal Session 39	1	XVal Session 39-Typing - Text-1		2012-07-12 18:18:41.155000
	Edit pad (rev 1247)		charles	cv410	XVal Session 39	1	XVal Session 39-Typing - Text-1		2012-07-12 18:18:41.184000
	Edit pad (rev 1248)		Xing	cv400	XVal Session 39	1	XVal Session 39-Typing - Text-1		2012-07-12 18:18:41.247000
	Edit pad (rev 1249)		nic	cv403	XVal Session 39	1	XVal Session 39-Typing - Text-1		2012-07-12 18:18:41.527000
	Edit pad (rev 1250)		Capucine	cv402	XVal Session 39	1	XVal Session 39-Typing - Text-1		2012-07-12 18:18:41.663000
	Edit pad (rev 1251)		charles	cv410	XVal Session 39	1	XVal Session 39-Typing - Text-1		2012-07-12 18:18:41.684000
	Edit pad (rev 1252)		nic	cv403	XVal Session 39	1	XVal Session 39-Typing - Text-1		2012-07-12 18:18:42.038000
	Edit pad (rev 1253)		Xing	cv400	XVal Session 39	1	XVal Session 39-Typing - Text-1		2012-07-12 18:18:42.077000
	Edit pad (rev 1254)		Capucine	cv402	XVal Session 39	1	XVal Session 39-Typing - Text-1		2012-07-12 18:18:42.170000
	Edit pad (rev 1255)		charles	cv410	XVal Session 39	1	XVal Session 39-Typing - Text-1		2012-07-12 18:18:42.187000
	Edit pad (rev 1256)		nic	cv403	XVal Session 39	1	XVal Session 39-Typing - Text-1		2012-07-12 18:18:42.538000
	Edit pad (rev 1257)		Xing	cv400	XVal Session 39	1	XVal Session 39-Typing - Text-1		2012-07-12 18:18:42.659000
	Edit pad (rev 1258)		Capucine	cv402	XVal Session 39	1	XVal Session 39-Typing - Text-1		2012-07-12 18:18:42.670000
	Edit pad (rev 1259)		charles	cv410	XVal Session 39	1	XVal Session 39-Typing - Text-1		2012-07-12 18:18:42.683000
	Edit pad (rev 1260)		nic	cv403	XVal Session 39	1	XVal Session 39-Typing - Text-1		2012-07-12 18:18:43.037000
	Edit pad (rev 1261)		Xing	cv400	XVal Session 39	1	XVal Session 39-Typing - Text-1		2012-07-12 18:18:43.166000
	Edit pad (rev 1262)		charles	cv410	XVal Session 39	1	XVal Session 39-Typing - Text-1		2012-07-12 18:18:43.184000
	Edit pad (rev 1263)		Capucine	cv402	XVal Session 39	1	XVal Session 39-Typing - Text-1		2012-07-12 18:18:43.187000
	Edit pad (rev 1264)		nic	cv403	XVal Session 39	1	XVal Session 39-Typing - Text-1		2012-07-12 18:18:43.561000
	Edit pad (rev 1265)		Xing	cv400	XVal Session 39	1	XVal Session 39-Typing - Text-1		2012-07-12 18:18:43.666000
	Edit pad (rev 1266)		charles	cv410	XVal Session 39	1	XVal Session 39-Typing - Text-1		2012-07-12 18:18:43.685000
	Edit pad (rev 1267)		nic	cv403	XVal Session 39	1	XVal Session 39-Typing - Text-1		2012-07-12 18:18:44.148000
	Edit pad (rev 1268)		Xing	cv400	XVal Session 39	1	XVal Session 39-Typing - Text-1		2012-07-12 18:18:44.168000
	Edit pad (rev 1269)		charles	cv410	XVal Session 39	1	XVal Session 39-Typing - Text-1		2012-07-12 18:18:44.184000
	Edit pad (rev 1270)		Capucine	cv402	XVal Session 39	1	XVal Session 39-Typing - Text-1		2012-07-12 18:18:44.286000
	Edit pad (rev 1271)		Xing	cv400	XVal Session 39	1	XVal Session 39-Typing - Text-1		2012-07-12 18:18:44.668000
	Edit pad (rev 1272)		charles	cv410	XVal Session 39	1	XVal Session 39-Typing - Text-1		2012-07-12 18:18:44.684000
	Edit pad (rev 1273)		Capucine	cv402	XVal Session 39	1	XVal Session 39-Typing - Text-1		2012-07-12 18:18:44.805000
	Edit pad (rev 1274)		nic	cv403	XVal Session 39	1	XVal Session 39-Typing - Text-1		2012-07-12 18:18:45.038000
	Edit pad (rev 1275)		Xing	cv400	XVal Session 39	1	XVal Session 39-Typing - Text-1		2012-07-12 18:18:45.166000
	Edit pad (rev 1276)		charles	cv410	XVal Session 39	1	XVal Session 39-Typing - Text-1		2012-07-12 18:18:45.183000
	Edit pad (rev 1277)		Capucine	cv402	XVal Session 39	1	XVal Session 39-Typing - Text-1		2012-07-12 18:18:45.315000
	Edit pad (rev 1278)		nic	cv403	XVal Session 39	1	XVal Session 39-Typing - Text-1		2012-07-12 18:18:45.538000
	Edit pad (rev 1279)		Xing	cv400	XVal Session 39	1	XVal Session 39-Typing - Text-1		2012-07-12 18:18:45.666000
	Edit pad (rev 1280)		charles	cv410	XVal Session 39	1	XVal Session 39-Typing - Text-1		2012-07-12 18:18:45.683000
	Edit pad (rev 1281)		Capucine	cv402	XVal Session 39	1	XVal Session 39-Typing - Text-1		2012-07-12 18:18:45.817000
	Edit pad (rev 1282)		nic	cv403	XVal Session 39	1	XVal Session 39-Typing - Text-1		2012-07-12 18:18:46.038000
	Edit pad (rev 1283)		Xing	cv400	XVal Session 39	1	XVal Session 39-Typing - Text-1		2012-07-12 18:18:46.168000
	Edit pad (rev 1284)		charles	cv410	XVal Session 39	1	XVal Session 39-Typing - Text-1		2012-07-12 18:18:46.184000
	Edit pad (rev 1285)		Capucine	cv402	XVal Session 39	1	XVal Session 39-Typing - Text-1		2012-07-12 18:18:46.328000
	Edit pad (rev 1286)		Xing	cv400	XVal Session 39	1	XVal Session 39-Typing - Text-1		2012-07-12 18:18:46.667000
	Edit pad (rev 1287)		charles	cv410	XVal Session 39	1	XVal Session 39-Typing - Text-1		2012-07-12 18:18:46.685000
	Edit pad (rev 1288)		Xing	cv400	XVal Session 39	1	XVal Session 39-Typing - Text-1		2012-07-12 18:18:47.168000
	Edit pad (rev 1289)		nic	cv403	XVal Session 39	1	XVal Session 39-Typing - Text-1		2012-07-12 18:18:47.220000
	Edit pad (rev 1290)		Xing	cv400	XVal Session 39	1	XVal Session 39-Typing - Text-1		2012-07-12 18:18:47.670000
	Edit pad (rev 1291)		charles	cv410	XVal Session 39	1	XVal Session 39-Typing - Text-1		2012-07-12 18:18:47.729000
	Edit pad (rev 1292)		nic	cv403	XVal Session 39	1	XVal Session 39-Typing - Text-1		2012-07-12 18:18:47.734000
	Edit pad (rev 1293)		Xing	cv400	XVal Session 39	1	XVal Session 39-Typing - Text-1		2012-07-12 18:18:48.169000
	Edit pad (rev 1294)		charles	cv410	XVal Session 39	1	XVal Session 39-Typing - Text-1		2012-07-12 18:18:48.285000
	Edit pad (rev 1295)		nic	cv403	XVal Session 39	1	XVal Session 39-Typing - Text-1		2012-07-12 18:18:48.290000
	Edit pad (rev 1296)		Capucine	cv402	XVal Session 39	1	XVal Session 39-Typing - Text-1		2012-07-12 18:18:48.313000
	Edit pad (rev 1297)		nic	cv403	XVal Session 39	1	XVal Session 39-Typing - Text-1		2012-07-12 18:18:48.740000
	Edit pad (rev 1298)		charles	cv410	XVal Session 39	1	XVal Session 39-Typing - Text-1		2012-07-12 18:18:48.747000
	Edit pad (rev 1299)		Capucine	cv402	XVal Session 39	1	XVal Session 39-Typing - Text-1		2012-07-12 18:18:48.812000
	Edit pad (rev 1300)		Xing	cv400	XVal Session 39	1	XVal Session 39-Typing - Text-1		2012-07-12 18:18:48.866000
	Edit pad (rev 1301)		nic	cv403	XVal Session 39	1	XVal Session 39-Typing - Text-1		2012-07-12 18:18:49.240000
	Edit pad (rev 1302)		charles	cv410	XVal Session 39	1	XVal Session 39-Typing - Text-1		2012-07-12 18:18:49.247000
	Edit pad (rev 1303)		Xing	cv400	XVal Session 39	1	XVal Session 39-Typing - Text-1		2012-07-12 18:18:49.375000
	Edit pad (rev 1304)		nic	cv403	XVal Session 39	1	XVal Session 39-Typing - Text-1		2012-07-12 18:18:49.741000
	Edit pad (rev 1305)		Capucine	cv402	XVal Session 39	1	XVal Session 39-Typing - Text-1		2012-07-12 18:18:49.796000
	Edit pad (rev 1306)		Xing	cv400	XVal Session 39	1	XVal Session 39-Typing - Text-1		2012-07-12 18:18:49.879000
	Edit pad (rev 1307)		charles	cv410	XVal Session 39	1	XVal Session 39-Typing - Text-1		2012-07-12 18:18:49.968000
	Edit pad (rev 1308)		nic	cv403	XVal Session 39	1	XVal Session 39-Typing - Text-1		2012-07-12 18:18:50.245000
	Edit pad (rev 1309)		Capucine	cv402	XVal Session 39	1	XVal Session 39-Typing - Text-1		2012-07-12 18:18:50.298000
	Edit pad (rev 1310)		charles	cv410	XVal Session 39	1	XVal Session 39-Typing - Text-1		2012-07-12 18:18:50.481000
	Edit pad (rev 1311)		Capucine	cv402	XVal Session 39	1	XVal Session 39-Typing - Text-1		2012-07-12 18:18:50.797000
	Edit pad (rev 1312)		Xing	cv400	XVal Session 39	1	XVal Session 39-Typing - Text-1		2012-07-12 18:18:50.838000
	Edit pad (rev 1313)		nic	cv403	XVal Session 39	1	XVal Session 39-Typing - Text-1		2012-07-12 18:18:50.850000
	Edit pad (rev 1314)		charles	cv410	XVal Session 39	1	XVal Session 39-Typing - Text-1		2012-07-12 18:18:50.980000
	Edit pad (rev 1315)		Xing	cv400	XVal Session 39	1	XVal Session 39-Typing - Text-1		2012-07-12 18:18:51.347000
	Edit pad (rev 1316)		nic	cv403	XVal Session 39	1	XVal Session 39-Typing - Text-1		2012-07-12 18:18:51.350000
	Edit pad (rev 1317)		charles	cv410	XVal Session 39	1	XVal Session 39-Typing - Text-1		2012-07-12 18:18:51.481000
	Edit pad (rev 1318)		Capucine	cv402	XVal Session 39	1	XVal Session 39-Typing - Text-1		2012-07-12 18:18:51.805000
	Edit pad (rev 1319)		Xing	cv400	XVal Session 39	1	XVal Session 39-Typing - Text-1		2012-07-12 18:18:51.856000
	Edit pad (rev 1320)		nic	cv403	XVal Session 39	1	XVal Session 39-Typing - Text-1		2012-07-12 18:18:51.864000
	Edit pad (rev 1321)		charles	cv410	XVal Session 39	1	XVal Session 39-Typing - Text-1		2012-07-12 18:18:51.983000
	Edit pad (rev 1322)		Capucine	cv402	XVal Session 39	1	XVal Session 39-Typing - Text-1		2012-07-12 18:18:52.311000
	Edit pad (rev 1323)		Xing	cv400	XVal Session 39	1	XVal Session 39-Typing - Text-1		2012-07-12 18:18:52.355000
	Edit pad (rev 1324)		nic	cv403	XVal Session 39	1	XVal Session 39-Typing - Text-1		2012-07-12 18:18:52.367000
	Edit pad (rev 1325)		charles	cv410	XVal Session 39	1	XVal Session 39-Typing - Text-1		2012-07-12 18:18:52.482000
	Edit pad (rev 1326)		Capucine	cv402	XVal Session 39	1	XVal Session 39-Typing - Text-1		2012-07-12 18:18:52.811000
	Edit pad (rev 1327)		Xing	cv400	XVal Session 39	1	XVal Session 39-Typing - Text-1		2012-07-12 18:18:52.855000
	Edit pad (rev 1328)		charles	cv410	XVal Session 39	1	XVal Session 39-Typing - Text-1		2012-07-12 18:18:52.981000
	Edit pad (rev 1329)		nic	cv403	XVal Session 39	1	XVal Session 39-Typing - Text-1		2012-07-12 18:18:53.153000
	Edit pad (rev 1330)		Capucine	cv402	XVal Session 39	1	XVal Session 39-Typing - Text-1		2012-07-12 18:18:53.310000
	Edit pad (rev 1331)		Xing	cv400	XVal Session 39	1	XVal Session 39-Typing - Text-1		2012-07-12 18:18:53.356000
	Edit pad (rev 1332)		charles	cv410	XVal Session 39	1	XVal Session 39-Typing - Text-1		2012-07-12 18:18:53.755000
	Edit pad (rev 1333)		Capucine	cv402	XVal Session 39	1	XVal Session 39-Typing - Text-1		2012-07-12 18:18:53.810000
	Edit pad (rev 1334)		Xing	cv400	XVal Session 39	1	XVal Session 39-Typing - Text-1		2012-07-12 18:18:53.853000
	Edit pad (rev 1335)		charles	cv410	XVal Session 39	1	XVal Session 39-Typing - Text-1		2012-07-12 18:18:54.263000
	Edit pad (rev 1336)		Capucine	cv402	XVal Session 39	1	XVal Session 39-Typing - Text-1		2012-07-12 18:18:54.311000
	Edit pad (rev 1337)		nic	cv403	XVal Session 39	1	XVal Session 39-Typing - Text-1		2012-07-12 18:18:54.327000
	Edit pad (rev 1338)		Xing	cv400	XVal Session 39	1	XVal Session 39-Typing - Text-1		2012-07-12 18:18:54.360000
	Edit pad (rev 1339)		charles	cv410	XVal Session 39	1	XVal Session 39-Typing - Text-1		2012-07-12 18:18:54.763000
	Edit pad (rev 1340)		Capucine	cv402	XVal Session 39	1	XVal Session 39-Typing - Text-1		2012-07-12 18:18:54.811000
	Edit pad (rev 1341)		nic	cv403	XVal Session 39	1	XVal Session 39-Typing - Text-1		2012-07-12 18:18:54.834000
	Edit pad (rev 1342)		Xing	cv400	XVal Session 39	1	XVal Session 39-Typing - Text-1		2012-07-12 18:18:54.869000
	Edit pad (rev 1343)		charles	cv410	XVal Session 39	1	XVal Session 39-Typing - Text-1		2012-07-12 18:18:55.293000
	Edit pad (rev 1344)		Capucine	cv402	XVal Session 39	1	XVal Session 39-Typing - Text-1		2012-07-12 18:18:55.315000
	Edit pad (rev 1345)		Xing	cv400	XVal Session 39	1	XVal Session 39-Typing - Text-1		2012-07-12 18:18:55.394000
	Edit pad (rev 1346)		nic	cv403	XVal Session 39	1	XVal Session 39-Typing - Text-1		2012-07-12 18:18:55.564000
	Edit pad (rev 1347)		charles	cv410	XVal Session 39	1	XVal Session 39-Typing - Text-1		2012-07-12 18:18:55.795000
	Edit pad (rev 1348)		Capucine	cv402	XVal Session 39	1	XVal Session 39-Typing - Text-1		2012-07-12 18:18:55.820000
	Edit pad (rev 1349)		Xing	cv400	XVal Session 39	1	XVal Session 39-Typing - Text-1		2012-07-12 18:18:55.901000
	Edit pad (rev 1350)		nic	cv403	XVal Session 39	1	XVal Session 39-Typing - Text-1		2012-07-12 18:18:56.069000
	Edit pad (rev 1351)		charles	cv410	XVal Session 39	1	XVal Session 39-Typing - Text-1		2012-07-12 18:18:56.294000
	Edit pad (rev 1352)		Capucine	cv402	XVal Session 39	1	XVal Session 39-Typing - Text-1		2012-07-12 18:18:56.320000
	Edit pad (rev 1353)		Xing	cv400	XVal Session 39	1	XVal Session 39-Typing - Text-1		2012-07-12 18:18:56.401000
	Edit pad (rev 1354)		nic	cv403	XVal Session 39	1	XVal Session 39-Typing - Text-1		2012-07-12 18:18:56.568000
	Edit pad (rev 1355)		charles	cv410	XVal Session 39	1	XVal Session 39-Typing - Text-1		2012-07-12 18:18:56.794000
	Edit pad (rev 1356)		Capucine	cv402	XVal Session 39	1	XVal Session 39-Typing - Text-1		2012-07-12 18:18:56.876000
	Edit pad (rev 1357)		Xing	cv400	XVal Session 39	1	XVal Session 39-Typing - Text-1		2012-07-12 18:18:56.906000
	Edit pad (rev 1358)		nic	cv403	XVal Session 39	1	XVal Session 39-Typing - Text-1		2012-07-12 18:18:57.068000
	Edit pad (rev 1359)		charles	cv410	XVal Session 39	1	XVal Session 39-Typing - Text-1		2012-07-12 18:18:57.317000
	Edit pad (rev 1360)		Capucine	cv402	XVal Session 39	1	XVal Session 39-Typing - Text-1		2012-07-12 18:18:57.373000
	Edit pad (rev 1361)		Xing	cv400	XVal Session 39	1	XVal Session 39-Typing - Text-1		2012-07-12 18:18:57.401000
	Edit pad (rev 1362)		nic	cv403	XVal Session 39	1	XVal Session 39-Typing - Text-1		2012-07-12 18:18:57.583000
	Edit pad (rev 1363)		Capucine	cv402	XVal Session 39	1	XVal Session 39-Typing - Text-1		2012-07-12 18:18:57.886000
	Edit pad (rev 1364)		Xing	cv400	XVal Session 39	1	XVal Session 39-Typing - Text-1		2012-07-12 18:18:57.903000
	Edit pad (rev 1365)		charles	cv410	XVal Session 39	1	XVal Session 39-Typing - Text-1		2012-07-12 18:18:57.924000
	Edit pad (rev 1366)		nic	cv403	XVal Session 39	1	XVal Session 39-Typing - Text-1		2012-07-12 18:18:58.084000
	Edit pad (rev 1367)		Capucine	cv402	XVal Session 39	1	XVal Session 39-Typing - Text-1		2012-07-12 18:18:58.389000
	Edit pad (rev 1368)		Xing	cv400	XVal Session 39	1	XVal Session 39-Typing - Text-1		2012-07-12 18:18:58.410000
	Edit pad (rev 1369)		nic	cv403	XVal Session 39	1	XVal Session 39-Typing - Text-1		2012-07-12 18:18:58.585000
	Edit pad (rev 1370)		charles	cv410	XVal Session 39	1	XVal Session 39-Typing - Text-1		2012-07-12 18:18:58.697000
	Edit pad (rev 1371)		Xing	cv400	XVal Session 39	1	XVal Session 39-Typing - Text-1		2012-07-12 18:18:58.918000
	Edit pad (rev 1372)		nic	cv403	XVal Session 39	1	XVal Session 39-Typing - Text-1		2012-07-12 18:18:59.092000
	Edit pad (rev 1373)		Capucine	cv402	XVal Session 39	1	XVal Session 39-Typing - Text-1		2012-07-12 18:18:59.134000
	Edit pad (rev 1374)		charles	cv410	XVal Session 39	1	XVal Session 39-Typing - Text-1		2012-07-12 18:18:59.197000
	Edit pad (rev 1375)		Xing	cv400	XVal Session 39	1	XVal Session 39-Typing - Text-1		2012-07-12 18:18:59.418000
	Edit pad (rev 1376)		nic	cv403	XVal Session 39	1	XVal Session 39-Typing - Text-1		2012-07-12 18:18:59.600000
	Edit pad (rev 1377)		Capucine	cv402	XVal Session 39	1	XVal Session 39-Typing - Text-1		2012-07-12 18:18:59.647000
	Edit pad (rev 1378)		charles	cv410	XVal Session 39	1	XVal Session 39-Typing - Text-1		2012-07-12 18:18:59.705000
	Edit pad (rev 1379)		Xing	cv400	XVal Session 39	1	XVal Session 39-Typing - Text-1		2012-07-12 18:18:59.923000
	Edit pad (rev 1380)		nic	cv403	XVal Session 39	1	XVal Session 39-Typing - Text-1		2012-07-12 18:19:00.100000
	Edit pad (rev 1381)		Capucine	cv402	XVal Session 39	1	XVal Session 39-Typing - Text-1		2012-07-12 18:19:00.150000
	Edit pad (rev 1382)		charles	cv410	XVal Session 39	1	XVal Session 39-Typing - Text-1		2012-07-12 18:19:00.215000
	Edit pad (rev 1383)		nic	cv403	XVal Session 39	1	XVal Session 39-Typing - Text-1		2012-07-12 18:19:00.600000
	Edit pad (rev 1384)		Capucine	cv402	XVal Session 39	1	XVal Session 39-Typing - Text-1		2012-07-12 18:19:00.651000
	Edit pad (rev 1385)		charles	cv410	XVal Session 39	1	XVal Session 39-Typing - Text-1		2012-07-12 18:19:00.716000
	Edit pad (rev 1386)		Xing	cv400	XVal Session 39	1	XVal Session 39-Typing - Text-1		2012-07-12 18:19:00.949000
	Edit pad (rev 1387)		nic	cv403	XVal Session 39	1	XVal Session 39-Typing - Text-1		2012-07-12 18:19:01.100000
	Edit pad (rev 1388)		Xing	cv400	XVal Session 39	1	XVal Session 39-Typing - Text-1		2012-07-12 18:19:01.449000
	Edit pad (rev 1389)		charles	cv410	XVal Session 39	1	XVal Session 39-Typing - Text-1		2012-07-12 18:19:01.531000
	Edit pad (rev 1390)		nic	cv403	XVal Session 39	1	XVal Session 39-Typing - Text-1		2012-07-12 18:19:01.599000
	Edit pad (rev 1391)		Xing	cv400	XVal Session 39	1	XVal Session 39-Typing - Text-1		2012-07-12 18:19:01.950000
	Edit pad (rev 1392)		charles	cv410	XVal Session 39	1	XVal Session 39-Typing - Text-1		2012-07-12 18:19:02.030000
	Edit pad (rev 1393)		nic	cv403	XVal Session 39	1	XVal Session 39-Typing - Text-1		2012-07-12 18:19:02.099000
	Edit pad (rev 1394)		Xing	cv400	XVal Session 39	1	XVal Session 39-Typing - Text-1		2012-07-12 18:19:02.449000
	Edit pad (rev 1395)		charles	cv410	XVal Session 39	1	XVal Session 39-Typing - Text-1		2012-07-12 18:19:02.538000
	Edit pad (rev 1396)		nic	cv403	XVal Session 39	1	XVal Session 39-Typing - Text-1		2012-07-12 18:19:02.599000
	Edit pad (rev 1397)		Xing	cv400	XVal Session 39	1	XVal Session 39-Typing - Text-1		2012-07-12 18:19:02.976000
	Edit pad (rev 1398)		charles	cv410	XVal Session 39	1	XVal Session 39-Typing - Text-1		2012-07-12 18:19:03.034000
	Edit pad (rev 1399)		nic	cv403	XVal Session 39	1	XVal Session 39-Typing - Text-1		2012-07-12 18:19:03.100000
	Edit pad (rev 1400)		Xing	cv400	XVal Session 39	1	XVal Session 39-Typing - Text-1		2012-07-12 18:19:03.489000
	Edit pad (rev 1401)		charles	cv410	XVal Session 39	1	XVal Session 39-Typing - Text-1		2012-07-12 18:19:03.544000
	Edit pad (rev 1402)		nic	cv403	XVal Session 39	1	XVal Session 39-Typing - Text-1		2012-07-12 18:19:03.599000
	Edit pad (rev 1403)		Xing	cv400	XVal Session 39	1	XVal Session 39-Typing - Text-1		2012-07-12 18:19:03.997000
	Edit pad (rev 1404)		charles	cv410	XVal Session 39	1	XVal Session 39-Typing - Text-1		2012-07-12 18:19:04.044000
	Edit pad (rev 1405)		nic	cv403	XVal Session 39	1	XVal Session 39-Typing - Text-1		2012-07-12 18:19:04.100000
	Edit pad (rev 1406)		charles	cv410	XVal Session 39	1	XVal Session 39-Typing - Text-1		2012-07-12 18:19:04.543000
	Edit pad (rev 1407)		nic	cv403	XVal Session 39	1	XVal Session 39-Typing - Text-1		2012-07-12 18:19:04.600000
	Edit pad (rev 1408)		charles	cv410	XVal Session 39	1	XVal Session 39-Typing - Text-1		2012-07-12 18:19:05.049000
	Edit pad (rev 1409)		nic	cv403	XVal Session 39	1	XVal Session 39-Typing - Text-1		2012-07-12 18:19:05.099000
	Edit pad (rev 1410)		charles	cv410	XVal Session 39	1	XVal Session 39-Typing - Text-1		2012-07-12 18:19:05.559000
	Edit pad (rev 1411)		nic	cv403	XVal Session 39	1	XVal Session 39-Typing - Text-1		2012-07-12 18:19:05.753000
	Edit pad (rev 1412)		Xing	cv400	XVal Session 39	1	XVal Session 39-Typing - Text-1		2012-07-12 18:19:05.808000
	Edit pad (rev 1413)		charles	cv410	XVal Session 39	1	XVal Session 39-Typing - Text-1		2012-07-12 18:19:06.059000
	Edit pad (rev 1414)		nic	cv403	XVal Session 39	1	XVal Session 39-Typing - Text-1		2012-07-12 18:19:06.256000
	Edit pad (rev 1415)		Xing	cv400	XVal Session 39	1	XVal Session 39-Typing - Text-1		2012-07-12 18:19:06.314000
	Edit pad (rev 1416)		charles	cv410	XVal Session 39	1	XVal Session 39-Typing - Text-1		2012-07-12 18:19:06.560000
	Edit pad (rev 1417)		nic	cv403	XVal Session 39	1	XVal Session 39-Typing - Text-1		2012-07-12 18:19:06.757000
	Edit pad (rev 1418)		Xing	cv400	XVal Session 39	1	XVal Session 39-Typing - Text-1		2012-07-12 18:19:06.823000
	Edit pad (rev 1419)		charles	cv410	XVal Session 39	1	XVal Session 39-Typing - Text-1		2012-07-12 18:19:07.059000
	Edit pad (rev 1420)		nic	cv403	XVal Session 39	1	XVal Session 39-Typing - Text-1		2012-07-12 18:19:07.255000
	Edit pad (rev 1421)		Xing	cv400	XVal Session 39	1	XVal Session 39-Typing - Text-1		2012-07-12 18:19:07.323000
	Edit pad (rev 1422)		charles	cv410	XVal Session 39	1	XVal Session 39-Typing - Text-1		2012-07-12 18:19:07.559000
	Edit pad (rev 1423)		nic	cv403	XVal Session 39	1	XVal Session 39-Typing - Text-1		2012-07-12 18:19:07.756000
	Edit pad (rev 1424)		Xing	cv400	XVal Session 39	1	XVal Session 39-Typing - Text-1		2012-07-12 18:19:07.835000
	Edit pad (rev 1425)		charles	cv410	XVal Session 39	1	XVal Session 39-Typing - Text-1		2012-07-12 18:19:08.058000
	Edit pad (rev 1426)		nic	cv403	XVal Session 39	1	XVal Session 39-Typing - Text-1		2012-07-12 18:19:08.257000
	Edit pad (rev 1427)		Xing	cv400	XVal Session 39	1	XVal Session 39-Typing - Text-1		2012-07-12 18:19:08.366000
	Edit pad (rev 1428)		charles	cv410	XVal Session 39	1	XVal Session 39-Typing - Text-1		2012-07-12 18:19:08.558000
	Edit pad (rev 1429)		Xing	cv400	XVal Session 39	1	XVal Session 39-Typing - Text-1		2012-07-12 18:19:08.881000
	Edit pad (rev 1430)		nic	cv403	XVal Session 39	1	XVal Session 39-Typing - Text-1		2012-07-12 18:19:08.976000
	Edit pad (rev 1431)		charles	cv410	XVal Session 39	1	XVal Session 39-Typing - Text-1		2012-07-12 18:19:09.061000
	Edit pad (rev 1432)		Xing	cv400	XVal Session 39	1	XVal Session 39-Typing - Text-1		2012-07-12 18:19:09.394000
	Edit pad (rev 1433)		charles	cv410	XVal Session 39	1	XVal Session 39-Typing - Text-1		2012-07-12 18:19:09.560000
	Edit pad (rev 1434)		Xing	cv400	XVal Session 39	1	XVal Session 39-Typing - Text-1		2012-07-12 18:19:09.903000
	Edit pad (rev 1435)		Xing	cv400	XVal Session 39	1	XVal Session 39-Typing - Text-1		2012-07-12 18:19:10.403000
	Edit pad (rev 1436)		charles	cv410	XVal Session 39	1	XVal Session 39-Typing - Text-1		2012-07-12 18:19:10.430000
	Edit pad (rev 1437)		Xing	cv400	XVal Session 39	1	XVal Session 39-Typing - Text-1		2012-07-12 18:19:10.902000
	Edit pad (rev 1438)		charles	cv410	XVal Session 39	1	XVal Session 39-Typing - Text-1		2012-07-12 18:19:10.934000
	Edit pad (rev 1439)		Xing	cv400	XVal Session 39	1	XVal Session 39-Typing - Text-1		2012-07-12 18:19:11.402000
	Edit pad (rev 1440)		charles	cv410	XVal Session 39	1	XVal Session 39-Typing - Text-1		2012-07-12 18:19:11.434000
	Edit pad (rev 1441)		Xing	cv400	XVal Session 39	1	XVal Session 39-Typing - Text-1		2012-07-12 18:19:11.902000
	Edit pad (rev 1442)		charles	cv410	XVal Session 39	1	XVal Session 39-Typing - Text-1		2012-07-12 18:19:11.936000
	Edit pad (rev 1443)		Xing	cv400	XVal Session 39	1	XVal Session 39-Typing - Text-1		2012-07-12 18:19:12.409000
	Edit pad (rev 1444)		charles	cv410	XVal Session 39	1	XVal Session 39-Typing - Text-1		2012-07-12 18:19:12.436000
	Edit pad (rev 1445)		Xing	cv400	XVal Session 39	1	XVal Session 39-Typing - Text-1		2012-07-12 18:19:12.916000
	Edit pad (rev 1446)		Xing	cv400	XVal Session 39	1	XVal Session 39-Typing - Text-1		2012-07-12 18:19:13.418000
	Edit pad (rev 1447)		charles	cv410	XVal Session 39	1	XVal Session 39-Typing - Text-1		2012-07-12 18:19:13.642000
	Edit pad (rev 1448)		Xing	cv400	XVal Session 39	1	XVal Session 39-Typing - Text-1		2012-07-12 18:19:13.919000
	Edit pad (rev 1449)		charles	cv410	XVal Session 39	1	XVal Session 39-Typing - Text-1		2012-07-12 18:19:14.139000
	Edit pad (rev 1450)		Xing	cv400	XVal Session 39	1	XVal Session 39-Typing - Text-1		2012-07-12 18:19:14.417000
	Edit pad (rev 1451)		charles	cv410	XVal Session 39	1	XVal Session 39-Typing - Text-1		2012-07-12 18:19:14.645000
	Edit pad (rev 1452)		Xing	cv400	XVal Session 39	1	XVal Session 39-Typing - Text-1		2012-07-12 18:19:14.918000
	Edit pad (rev 1453)		charles	cv410	XVal Session 39	1	XVal Session 39-Typing - Text-1		2012-07-12 18:19:15.152000
	Edit pad (rev 1454)		Xing	cv400	XVal Session 39	1	XVal Session 39-Typing - Text-1		2012-07-12 18:19:15.419000
	Edit pad (rev 1455)		charles	cv410	XVal Session 39	1	XVal Session 39-Typing - Text-1		2012-07-12 18:19:15.654000
	Edit pad (rev 1456)		charles	cv410	XVal Session 39	1	XVal Session 39-Typing - Text-1		2012-07-12 18:19:16.155000
	Edit pad (rev 1457)		charles	cv410	XVal Session 39	1	XVal Session 39-Typing - Text-1		2012-07-12 18:19:16.654000
	Edit pad (rev 1458)		charles	cv410	XVal Session 39	1	XVal Session 39-Typing - Text-1		2012-07-12 18:19:17.154000
	Edit pad (rev 1459)		Xing	cv400	XVal Session 39	1	XVal Session 39-Typing - Text-1		2012-07-12 18:19:17.533000
	Edit pad (rev 1460)		charles	cv410	XVal Session 39	1	XVal Session 39-Typing - Text-1		2012-07-12 18:19:17.653000
	Edit pad (rev 1461)		Xing	cv400	XVal Session 39	1	XVal Session 39-Typing - Text-1		2012-07-12 18:19:18.049000
	Edit pad (rev 1462)		charles	cv410	XVal Session 39	1	XVal Session 39-Typing - Text-1		2012-07-12 18:19:18.153000
	Edit pad (rev 1463)		Xing	cv400	XVal Session 39	1	XVal Session 39-Typing - Text-1		2012-07-12 18:19:18.558000
	Edit pad (rev 1464)		charles	cv410	XVal Session 39	1	XVal Session 39-Typing - Text-1		2012-07-12 18:19:18.653000
	Edit pad (rev 1465)		Xing	cv400	XVal Session 39	1	XVal Session 39-Typing - Text-1		2012-07-12 18:19:19.066000
	Edit pad (rev 1466)		charles	cv410	XVal Session 39	1	XVal Session 39-Typing - Text-1		2012-07-12 18:19:19.453000
	Edit pad (rev 1467)		Xing	cv400	XVal Session 39	1	XVal Session 39-Typing - Text-1		2012-07-12 18:19:19.557000
	Edit pad (rev 1468)		charles	cv410	XVal Session 39	1	XVal Session 39-Typing - Text-1		2012-07-12 18:19:19.953000
	Edit pad (rev 1469)		Xing	cv400	XVal Session 39	1	XVal Session 39-Typing - Text-1		2012-07-12 18:19:20.056000
	Edit pad (rev 1470)		charles	cv410	XVal Session 39	1	XVal Session 39-Typing - Text-1		2012-07-12 18:19:20.475000
	Edit pad (rev 1471)		Xing	cv400	XVal Session 39	1	XVal Session 39-Typing - Text-1		2012-07-12 18:19:20.557000
	Edit pad (rev 1472)		charles	cv410	XVal Session 39	1	XVal Session 39-Typing - Text-1		2012-07-12 18:19:20.951000
	Edit pad (rev 1473)		Xing	cv400	XVal Session 39	1	XVal Session 39-Typing - Text-1		2012-07-12 18:19:21.057000
	Edit pad (rev 1474)		charles	cv410	XVal Session 39	1	XVal Session 39-Typing - Text-1		2012-07-12 18:19:21.451000
	Edit pad (rev 1475)		charles	cv410	XVal Session 39	1	XVal Session 39-Typing - Text-1		2012-07-12 18:19:21.952000
	Edit pad (rev 1476)		charles	cv410	XVal Session 39	1	XVal Session 39-Typing - Text-1		2012-07-12 18:19:22.450000
	Edit pad (rev 1477)		Xing	cv400	XVal Session 39	1	XVal Session 39-Typing - Text-1		2012-07-12 18:19:22.549000
	Edit pad (rev 1478)		charles	cv410	XVal Session 39	1	XVal Session 39-Typing - Text-1		2012-07-12 18:19:22.952000
	Edit pad (rev 1479)		Xing	cv400	XVal Session 39	1	XVal Session 39-Typing - Text-1		2012-07-12 18:19:23.049000
	Edit pad (rev 1480)		charles	cv410	XVal Session 39	1	XVal Session 39-Typing - Text-1		2012-07-12 18:19:23.451000
	Edit pad (rev 1481)		Xing	cv400	XVal Session 39	1	XVal Session 39-Typing - Text-1		2012-07-12 18:19:23.558000
	Edit pad (rev 1482)		charles	cv410	XVal Session 39	1	XVal Session 39-Typing - Text-1		2012-07-12 18:19:23.950000
	Edit pad (rev 1483)		Xing	cv400	XVal Session 39	1	XVal Session 39-Typing - Text-1		2012-07-12 18:19:24.058000
	Edit pad (rev 1484)		charles	cv410	XVal Session 39	1	XVal Session 39-Typing - Text-1		2012-07-12 18:19:24.452000
	Edit pad (rev 1485)		Xing	cv400	XVal Session 39	1	XVal Session 39-Typing - Text-1		2012-07-12 18:19:24.557000
	Edit pad (rev 1486)		charles	cv410	XVal Session 39	1	XVal Session 39-Typing - Text-1		2012-07-12 18:19:24.965000
	Edit pad (rev 1487)		Xing	cv400	XVal Session 39	1	XVal Session 39-Typing - Text-1		2012-07-12 18:19:25.056000
	Edit pad (rev 1488)		charles	cv410	XVal Session 39	1	XVal Session 39-Typing - Text-1		2012-07-12 18:19:25.490000
	Edit pad (rev 1489)		Xing	cv400	XVal Session 39	1	XVal Session 39-Typing - Text-1		2012-07-12 18:19:25.564000
	Edit pad (rev 1490)		charles	cv410	XVal Session 39	1	XVal Session 39-Typing - Text-1		2012-07-12 18:19:25.966000
	Edit pad (rev 1491)		Xing	cv400	XVal Session 39	1	XVal Session 39-Typing - Text-1		2012-07-12 18:19:26.074000
	Edit pad (rev 1492)		Xing	cv400	XVal Session 39	1	XVal Session 39-Typing - Text-1		2012-07-12 18:19:26.574000
	Edit pad (rev 1493)		Xing	cv400	XVal Session 39	1	XVal Session 39-Typing - Text-1		2012-07-12 18:19:27.084000
	Edit pad (rev 1494)		charles	cv410	XVal Session 39	1	XVal Session 39-Typing - Text-1		2012-07-12 18:19:27.268000
	Edit pad (rev 1495)		Capucine	cv402	XVal Session 39	1	XVal Session 39-Typing - Text-1		2012-07-12 18:19:27.519000
	Edit pad (rev 1496)		Xing	cv400	XVal Session 39	1	XVal Session 39-Typing - Text-1		2012-07-12 18:19:27.590000
	Edit pad (rev 1497)		charles	cv410	XVal Session 39	1	XVal Session 39-Typing - Text-1		2012-07-12 18:19:27.777000
	Edit pad (rev 1498)		Xing	cv400	XVal Session 39	1	XVal Session 39-Typing - Text-1		2012-07-12 18:19:28.092000
	Edit pad (rev 1499)		charles	cv410	XVal Session 39	1	XVal Session 39-Typing - Text-1		2012-07-12 18:19:28.381000
	Edit pad (rev 1500)		Xing	cv400	XVal Session 39	1	XVal Session 39-Typing - Text-1		2012-07-12 18:19:28.593000
	Edit pad (rev 1501)		charles	cv410	XVal Session 39	1	XVal Session 39-Typing - Text-1		2012-07-12 18:19:28.892000
	Edit pad (rev 1502)		Xing	cv400	XVal Session 39	1	XVal Session 39-Typing - Text-1		2012-07-12 18:19:29.089000
	Edit pad (rev 1503)		charles	cv410	XVal Session 39	1	XVal Session 39-Typing - Text-1		2012-07-12 18:19:29.392000
	Edit pad (rev 1504)		Xing	cv400	XVal Session 39	1	XVal Session 39-Typing - Text-1		2012-07-12 18:19:29.597000
	Edit pad (rev 1505)		Capucine	cv402	XVal Session 39	1	XVal Session 39-Typing - Text-1		2012-07-12 18:19:29.796000
	Edit pad (rev 1506)		charles	cv410	XVal Session 39	1	XVal Session 39-Typing - Text-1		2012-07-12 18:19:30.043000
	Edit pad (rev 1507)		Xing	cv400	XVal Session 39	1	XVal Session 39-Typing - Text-1		2012-07-12 18:19:30.104000
	Edit pad (rev 1508)		Capucine	cv402	XVal Session 39	1	XVal Session 39-Typing - Text-1		2012-07-12 18:19:30.296000
	Edit pad (rev 1509)		charles	cv410	XVal Session 39	1	XVal Session 39-Typing - Text-1		2012-07-12 18:19:30.544000
	Edit pad (rev 1510)		charles	cv410	XVal Session 39	1	XVal Session 39-Typing - Text-1		2012-07-12 18:19:31.044000
	Edit pad (rev 1511)		charles	cv410	XVal Session 39	1	XVal Session 39-Typing - Text-1		2012-07-12 18:19:31.544000
	Edit pad (rev 1512)		charles	cv410	XVal Session 39	1	XVal Session 39-Typing - Text-1		2012-07-12 18:19:32.044000
	Edit pad (rev 1513)		Capucine	cv402	XVal Session 39	1	XVal Session 39-Typing - Text-1		2012-07-12 18:19:32.213000
	Edit pad (rev 1514)		Xing	cv400	XVal Session 39	1	XVal Session 39-Typing - Text-1		2012-07-12 18:19:32.255000
	Edit pad (rev 1515)		charles	cv410	XVal Session 39	1	XVal Session 39-Typing - Text-1		2012-07-12 18:19:32.551000
	Edit pad (rev 1516)		Xing	cv400	XVal Session 39	1	XVal Session 39-Typing - Text-1		2012-07-12 18:19:32.762000
	Edit pad (rev 1517)		charles	cv410	XVal Session 39	1	XVal Session 39-Typing - Text-1		2012-07-12 18:19:33.059000
	Edit pad (rev 1518)		Xing	cv400	XVal Session 39	1	XVal Session 39-Typing - Text-1		2012-07-12 18:19:33.260000
	Edit pad (rev 1519)		Xing	cv400	XVal Session 39	1	XVal Session 39-Typing - Text-1		2012-07-12 18:19:33.771000
	Edit pad (rev 1520)		charles	cv410	XVal Session 39	1	XVal Session 39-Typing - Text-1		2012-07-12 18:19:33.982000
	Edit pad (rev 1521)		Xing	cv400	XVal Session 39	1	XVal Session 39-Typing - Text-1		2012-07-12 18:19:34.280000
	Edit pad (rev 1522)		Capucine	cv402	XVal Session 39	1	XVal Session 39-Typing - Text-1		2012-07-12 18:19:34.459000
	Edit pad (rev 1523)		charles	cv410	XVal Session 39	1	XVal Session 39-Typing - Text-1		2012-07-12 18:19:34.482000
	Edit pad (rev 1524)		charles	cv410	XVal Session 39	1	XVal Session 39-Typing - Text-1		2012-07-12 18:19:34.999000
	Edit pad (rev 1525)		charles	cv410	XVal Session 39	1	XVal Session 39-Typing - Text-1		2012-07-12 18:19:35.801000
	Edit pad (rev 1526)		Xing	cv400	XVal Session 39	1	XVal Session 39-Typing - Text-1		2012-07-12 18:19:35.808000
	Edit pad (rev 1527)		charles	cv410	XVal Session 39	1	XVal Session 39-Typing - Text-1		2012-07-12 18:19:36.309000
	Edit pad (rev 1528)		Xing	cv400	XVal Session 39	1	XVal Session 39-Typing - Text-1		2012-07-12 18:19:36.314000
	Edit pad (rev 1529)		charles	cv410	XVal Session 39	1	XVal Session 39-Typing - Text-1		2012-07-12 18:19:36.809000
	Edit pad (rev 1530)		Xing	cv400	XVal Session 39	1	XVal Session 39-Typing - Text-1		2012-07-12 18:19:36.833000
	Edit pad (rev 1531)		Capucine	cv402	XVal Session 39	1	XVal Session 39-Typing - Text-1		2012-07-12 18:19:36.908000
	Edit pad (rev 1532)		charles	cv410	XVal Session 39	1	XVal Session 39-Typing - Text-1		2012-07-12 18:19:37.310000
	Edit pad (rev 1533)		Xing	cv400	XVal Session 39	1	XVal Session 39-Typing - Text-1		2012-07-12 18:19:37.332000
	Edit pad (rev 1534)		charles	cv410	XVal Session 39	1	XVal Session 39-Typing - Text-1		2012-07-12 18:19:37.809000
	Edit pad (rev 1535)		Xing	cv400	XVal Session 39	1	XVal Session 39-Typing - Text-1		2012-07-12 18:19:37.834000
	Edit pad (rev 1536)		charles	cv410	XVal Session 39	1	XVal Session 39-Typing - Text-1		2012-07-12 18:19:38.309000
	Edit pad (rev 1537)		Xing	cv400	XVal Session 39	1	XVal Session 39-Typing - Text-1		2012-07-12 18:19:38.340000
	Edit pad (rev 1538)		charles	cv410	XVal Session 39	1	XVal Session 39-Typing - Text-1		2012-07-12 18:19:38.810000
	Edit pad (rev 1539)		Xing	cv400	XVal Session 39	1	XVal Session 39-Typing - Text-1		2012-07-12 18:19:38.841000
	Edit pad (rev 1540)		charles	cv410	XVal Session 39	1	XVal Session 39-Typing - Text-1		2012-07-12 18:19:39.309000
	Edit pad (rev 1541)		Xing	cv400	XVal Session 39	1	XVal Session 39-Typing - Text-1		2012-07-12 18:19:39.357000
	Edit pad (rev 1542)		Xing	cv400	XVal Session 39	1	XVal Session 39-Typing - Text-1		2012-07-12 18:19:39.857000
	Edit pad (rev 1543)		charles	cv410	XVal Session 39	1	XVal Session 39-Typing - Text-1		2012-07-12 18:19:39.884000
	Edit pad (rev 1544)		charles	cv410	XVal Session 39	1	XVal Session 39-Typing - Text-1		2012-07-12 18:19:40.310000
	Edit pad (rev 1545)		Xing	cv400	XVal Session 39	1	XVal Session 39-Typing - Text-1		2012-07-12 18:19:40.355000
	Edit pad (rev 1546)		charles	cv410	XVal Session 39	1	XVal Session 39-Typing - Text-1		2012-07-12 18:19:40.822000
	Edit pad (rev 1547)		Xing	cv400	XVal Session 39	1	XVal Session 39-Typing - Text-1		2012-07-12 18:19:40.860000
	Edit pad (rev 1548)		charles	cv410	XVal Session 39	1	XVal Session 39-Typing - Text-1		2012-07-12 18:19:41.325000
	Edit pad (rev 1549)		Xing	cv400	XVal Session 39	1	XVal Session 39-Typing - Text-1		2012-07-12 18:19:41.371000
	Edit pad (rev 1550)		charles	cv410	XVal Session 39	1	XVal Session 39-Typing - Text-1		2012-07-12 18:19:41.826000
23396	Load Instructions			cv183	XVal Session 39	1	XVal Session 39-Typing - Numbers-1	192.54.222.11	2012-07-12 18:19:42
23397	Load Instructions			cv185	XVal Session 39	1	XVal Session 39-Typing - Numbers-1	192.54.222.11	2012-07-12 18:19:42
23398	Load Instructions			cv184	XVal Session 39	1	XVal Session 39-Typing - Numbers-1	192.54.222.11	2012-07-12 18:19:42
23399	Load Instructions			cv186	XVal Session 39	1	XVal Session 39-Typing - Numbers-1	192.54.222.11	2012-07-12 18:19:42
23412	Load Workspace			cv186	XVal Session 39	1	XVal Session 39-Typing - Numbers-1	192.54.222.11	2012-07-12 18:20:12
23413	Load Workspace			cv184	XVal Session 39	1	XVal Session 39-Typing - Numbers-1	192.54.222.11	2012-07-12 18:20:12
23414	Load Workspace			cv185	XVal Session 39	1	XVal Session 39-Typing - Numbers-1	192.54.222.11	2012-07-12 18:20:12
23415	Load Workspace			cv183	XVal Session 39	1	XVal Session 39-Typing - Numbers-1	192.54.222.11	2012-07-12 18:20:12
	Chat	i'll take the first section	Xing	cv400	XVal Session 39	1	XVal Session 39-Typing - Numbers-1		2012-07-12 18:20:23.779000
	Edit pad (rev 0)		Xing	cv400	XVal Session 39	1	XVal Session 39-Typing - Numbers-1		2012-07-12 18:20:26.584000
	Edit pad (rev 1)		Xing	cv400	XVal Session 39	1	XVal Session 39-Typing - Numbers-1		2012-07-12 18:20:27.089000
	Edit pad (rev 2)		charles	cv410	XVal Session 39	1	XVal Session 39-Typing - Numbers-1		2012-07-12 18:20:27.206000
	Edit pad (rev 3)		Xing	cv400	XVal Session 39	1	XVal Session 39-Typing - Numbers-1		2012-07-12 18:20:27.590000
	Edit pad (rev 4)		charles	cv410	XVal Session 39	1	XVal Session 39-Typing - Numbers-1		2012-07-12 18:20:27.967000
	Edit pad (rev 5)		Xing	cv400	XVal Session 39	1	XVal Session 39-Typing - Numbers-1		2012-07-12 18:20:28.255000
	Chat	i'll take paragraph 2	Capucine	cv402	XVal Session 39	1	XVal Session 39-Typing - Numbers-1		2012-07-12 18:20:28.719000
	Edit pad (rev 6)		Xing	cv400	XVal Session 39	1	XVal Session 39-Typing - Numbers-1		2012-07-12 18:20:29.431000
	Edit pad (rev 7)		Xing	cv400	XVal Session 39	1	XVal Session 39-Typing - Numbers-1		2012-07-12 18:20:30.469000
	Edit pad (rev 8)		Capucine	cv402	XVal Session 39	1	XVal Session 39-Typing - Numbers-1		2012-07-12 18:20:31.162000
	Edit pad (rev 9)		Xing	cv400	XVal Session 39	1	XVal Session 39-Typing - Numbers-1		2012-07-12 18:20:32.149000
	Edit pad (rev 10)		Capucine	cv402	XVal Session 39	1	XVal Session 39-Typing - Numbers-1		2012-07-12 18:20:32.462000
	Chat	3rd	charles	cv410	XVal Session 39	1	XVal Session 39-Typing - Numbers-1		2012-07-12 18:20:32.551000
	Chat	Ill take 3	nic	cv403	XVal Session 39	1	XVal Session 39-Typing - Numbers-1		2012-07-12 18:20:32.617000
	Edit pad (rev 11)		Capucine	cv402	XVal Session 39	1	XVal Session 39-Typing - Numbers-1		2012-07-12 18:20:32.968000
	Edit pad (rev 12)		Xing	cv400	XVal Session 39	1	XVal Session 39-Typing - Numbers-1		2012-07-12 18:20:33.164000
	Edit pad (rev 13)		Xing	cv400	XVal Session 39	1	XVal Session 39-Typing - Numbers-1		2012-07-12 18:20:33.970000
	Edit pad (rev 14)		Capucine	cv402	XVal Session 39	1	XVal Session 39-Typing - Numbers-1		2012-07-12 18:20:34.519000
	Edit pad (rev 15)		Xing	cv400	XVal Session 39	1	XVal Session 39-Typing - Numbers-1		2012-07-12 18:20:34.621000
	Chat	4	nic	cv403	XVal Session 39	1	XVal Session 39-Typing - Numbers-1		2012-07-12 18:20:34.773000
	Edit pad (rev 16)		Capucine	cv402	XVal Session 39	1	XVal Session 39-Typing - Numbers-1		2012-07-12 18:20:35.122000
	Edit pad (rev 17)		Xing	cv400	XVal Session 39	1	XVal Session 39-Typing - Numbers-1		2012-07-12 18:20:35.214000
	Edit pad (rev 18)		Capucine	cv402	XVal Session 39	1	XVal Session 39-Typing - Numbers-1		2012-07-12 18:20:35.879000
	Edit pad (rev 19)		Xing	cv400	XVal Session 39	1	XVal Session 39-Typing - Numbers-1		2012-07-12 18:20:36.758000
	Edit pad (rev 20)		Xing	cv400	XVal Session 39	1	XVal Session 39-Typing - Numbers-1		2012-07-12 18:20:37.339000
	Edit pad (rev 21)		Capucine	cv402	XVal Session 39	1	XVal Session 39-Typing - Numbers-1		2012-07-12 18:20:37.730000
	Edit pad (rev 22)		Xing	cv400	XVal Session 39	1	XVal Session 39-Typing - Numbers-1		2012-07-12 18:20:37.839000
	Edit pad (rev 23)		nic	cv403	XVal Session 39	1	XVal Session 39-Typing - Numbers-1		2012-07-12 18:20:38.144000
	Edit pad (rev 24)		Capucine	cv402	XVal Session 39	1	XVal Session 39-Typing - Numbers-1		2012-07-12 18:20:38.233000
	Edit pad (rev 25)		Xing	cv400	XVal Session 39	1	XVal Session 39-Typing - Numbers-1		2012-07-12 18:20:38.339000
	Edit pad (rev 26)		nic	cv403	XVal Session 39	1	XVal Session 39-Typing - Numbers-1		2012-07-12 18:20:38.648000
	Edit pad (rev 27)		Capucine	cv402	XVal Session 39	1	XVal Session 39-Typing - Numbers-1		2012-07-12 18:20:38.734000
	Edit pad (rev 28)		Xing	cv400	XVal Session 39	1	XVal Session 39-Typing - Numbers-1		2012-07-12 18:20:38.845000
	Edit pad (rev 29)		Xing	cv400	XVal Session 39	1	XVal Session 39-Typing - Numbers-1		2012-07-12 18:20:39.355000
	Edit pad (rev 30)		Xing	cv400	XVal Session 39	1	XVal Session 39-Typing - Numbers-1		2012-07-12 18:20:39.856000
	Edit pad (rev 31)		Capucine	cv402	XVal Session 39	1	XVal Session 39-Typing - Numbers-1		2012-07-12 18:20:39.864000
	Edit pad (rev 32)		Xing	cv400	XVal Session 39	1	XVal Session 39-Typing - Numbers-1		2012-07-12 18:20:40.356000
	Edit pad (rev 33)		Capucine	cv402	XVal Session 39	1	XVal Session 39-Typing - Numbers-1		2012-07-12 18:20:40.626000
	Edit pad (rev 34)		charles	cv410	XVal Session 39	1	XVal Session 39-Typing - Numbers-1		2012-07-12 18:20:41.354000
	Edit pad (rev 35)		Capucine	cv402	XVal Session 39	1	XVal Session 39-Typing - Numbers-1		2012-07-12 18:20:41.393000
	Edit pad (rev 36)		Xing	cv400	XVal Session 39	1	XVal Session 39-Typing - Numbers-1		2012-07-12 18:20:41.676000
	Edit pad (rev 37)		charles	cv410	XVal Session 39	1	XVal Session 39-Typing - Numbers-1		2012-07-12 18:20:41.857000
	Edit pad (rev 38)		Capucine	cv402	XVal Session 39	1	XVal Session 39-Typing - Numbers-1		2012-07-12 18:20:42.059000
	Edit pad (rev 39)		Xing	cv400	XVal Session 39	1	XVal Session 39-Typing - Numbers-1		2012-07-12 18:20:42.175000
	Edit pad (rev 40)		Capucine	cv402	XVal Session 39	1	XVal Session 39-Typing - Numbers-1		2012-07-12 18:20:42.563000
	Edit pad (rev 41)		charles	cv410	XVal Session 39	1	XVal Session 39-Typing - Numbers-1		2012-07-12 18:20:42.577000
	Edit pad (rev 42)		Xing	cv400	XVal Session 39	1	XVal Session 39-Typing - Numbers-1		2012-07-12 18:20:42.681000
	Edit pad (rev 43)		Capucine	cv402	XVal Session 39	1	XVal Session 39-Typing - Numbers-1		2012-07-12 18:20:43.062000
	Edit pad (rev 44)		charles	cv410	XVal Session 39	1	XVal Session 39-Typing - Numbers-1		2012-07-12 18:20:43.170000
	Edit pad (rev 45)		nic	cv403	XVal Session 39	1	XVal Session 39-Typing - Numbers-1		2012-07-12 18:20:43.287000
	Edit pad (rev 46)		Xing	cv400	XVal Session 39	1	XVal Session 39-Typing - Numbers-1		2012-07-12 18:20:43.386000
	Edit pad (rev 47)		charles	cv410	XVal Session 39	1	XVal Session 39-Typing - Numbers-1		2012-07-12 18:20:43.670000
	Edit pad (rev 48)		Capucine	cv402	XVal Session 39	1	XVal Session 39-Typing - Numbers-1		2012-07-12 18:20:43.714000
	Edit pad (rev 49)		nic	cv403	XVal Session 39	1	XVal Session 39-Typing - Numbers-1		2012-07-12 18:20:43.788000
	Edit pad (rev 50)		Xing	cv400	XVal Session 39	1	XVal Session 39-Typing - Numbers-1		2012-07-12 18:20:43.885000
	Edit pad (rev 51)		charles	cv410	XVal Session 39	1	XVal Session 39-Typing - Numbers-1		2012-07-12 18:20:44.172000
	Edit pad (rev 52)		Xing	cv400	XVal Session 39	1	XVal Session 39-Typing - Numbers-1		2012-07-12 18:20:44.387000
	Edit pad (rev 53)		Capucine	cv402	XVal Session 39	1	XVal Session 39-Typing - Numbers-1		2012-07-12 18:20:44.420000
	Edit pad (rev 54)		charles	cv410	XVal Session 39	1	XVal Session 39-Typing - Numbers-1		2012-07-12 18:20:44.795000
	Edit pad (rev 55)		Xing	cv400	XVal Session 39	1	XVal Session 39-Typing - Numbers-1		2012-07-12 18:20:44.886000
	Edit pad (rev 56)		Capucine	cv402	XVal Session 39	1	XVal Session 39-Typing - Numbers-1		2012-07-12 18:20:44.932000
	Edit pad (rev 57)		nic	cv403	XVal Session 39	1	XVal Session 39-Typing - Numbers-1		2012-07-12 18:20:45.287000
	Edit pad (rev 58)		charles	cv410	XVal Session 39	1	XVal Session 39-Typing - Numbers-1		2012-07-12 18:20:45.324000
	Edit pad (rev 59)		Xing	cv400	XVal Session 39	1	XVal Session 39-Typing - Numbers-1		2012-07-12 18:20:45.391000
	Edit pad (rev 60)		Capucine	cv402	XVal Session 39	1	XVal Session 39-Typing - Numbers-1		2012-07-12 18:20:46.032000
	Edit pad (rev 61)		nic	cv403	XVal Session 39	1	XVal Session 39-Typing - Numbers-1		2012-07-12 18:20:46.076000
	Edit pad (rev 62)		Xing	cv400	XVal Session 39	1	XVal Session 39-Typing - Numbers-1		2012-07-12 18:20:46.105000
	Edit pad (rev 63)		Xing	cv400	XVal Session 39	1	XVal Session 39-Typing - Numbers-1		2012-07-12 18:20:46.606000
	Edit pad (rev 64)		nic	cv403	XVal Session 39	1	XVal Session 39-Typing - Numbers-1		2012-07-12 18:20:46.667000
	Edit pad (rev 65)		Xing	cv400	XVal Session 39	1	XVal Session 39-Typing - Numbers-1		2012-07-12 18:20:47.106000
	Edit pad (rev 66)		Capucine	cv402	XVal Session 39	1	XVal Session 39-Typing - Numbers-1		2012-07-12 18:20:47.152000
	Edit pad (rev 67)		Xing	cv400	XVal Session 39	1	XVal Session 39-Typing - Numbers-1		2012-07-12 18:20:47.611000
	Edit pad (rev 68)		Capucine	cv402	XVal Session 39	1	XVal Session 39-Typing - Numbers-1		2012-07-12 18:20:47.726000
	Edit pad (rev 69)		nic	cv403	XVal Session 39	1	XVal Session 39-Typing - Numbers-1		2012-07-12 18:20:47.760000
	Edit pad (rev 70)		Xing	cv400	XVal Session 39	1	XVal Session 39-Typing - Numbers-1		2012-07-12 18:20:48.121000
	Edit pad (rev 71)		Xing	cv400	XVal Session 39	1	XVal Session 39-Typing - Numbers-1		2012-07-12 18:20:48.619000
	Edit pad (rev 72)		Xing	cv400	XVal Session 39	1	XVal Session 39-Typing - Numbers-1		2012-07-12 18:20:50.206000
	Edit pad (rev 73)		charles	cv410	XVal Session 39	1	XVal Session 39-Typing - Numbers-1		2012-07-12 18:20:50.475000
	Edit pad (rev 74)		Xing	cv400	XVal Session 39	1	XVal Session 39-Typing - Numbers-1		2012-07-12 18:20:50.714000
	Edit pad (rev 75)		Capucine	cv402	XVal Session 39	1	XVal Session 39-Typing - Numbers-1		2012-07-12 18:20:50.749000
	Edit pad (rev 76)		charles	cv410	XVal Session 39	1	XVal Session 39-Typing - Numbers-1		2012-07-12 18:20:50.981000
	Edit pad (rev 77)		Xing	cv400	XVal Session 39	1	XVal Session 39-Typing - Numbers-1		2012-07-12 18:20:51.218000
	Edit pad (rev 78)		Capucine	cv402	XVal Session 39	1	XVal Session 39-Typing - Numbers-1		2012-07-12 18:20:51.519000
	Edit pad (rev 79)		nic	cv403	XVal Session 39	1	XVal Session 39-Typing - Numbers-1		2012-07-12 18:20:51.587000
	Edit pad (rev 80)		charles	cv410	XVal Session 39	1	XVal Session 39-Typing - Numbers-1		2012-07-12 18:20:51.722000
	Edit pad (rev 81)		Xing	cv400	XVal Session 39	1	XVal Session 39-Typing - Numbers-1		2012-07-12 18:20:51.728000
	Edit pad (rev 82)		Capucine	cv402	XVal Session 39	1	XVal Session 39-Typing - Numbers-1		2012-07-12 18:20:52.031000
	Edit pad (rev 83)		Xing	cv400	XVal Session 39	1	XVal Session 39-Typing - Numbers-1		2012-07-12 18:20:52.229000
	Edit pad (rev 84)		charles	cv410	XVal Session 39	1	XVal Session 39-Typing - Numbers-1		2012-07-12 18:20:52.231000
	Edit pad (rev 85)		Capucine	cv402	XVal Session 39	1	XVal Session 39-Typing - Numbers-1		2012-07-12 18:20:52.613000
	Edit pad (rev 86)		Xing	cv400	XVal Session 39	1	XVal Session 39-Typing - Numbers-1		2012-07-12 18:20:52.729000
	Edit pad (rev 87)		charles	cv410	XVal Session 39	1	XVal Session 39-Typing - Numbers-1		2012-07-12 18:20:52.731000
	Edit pad (rev 88)		Capucine	cv402	XVal Session 39	1	XVal Session 39-Typing - Numbers-1		2012-07-12 18:20:53.223000
	Edit pad (rev 89)		Xing	cv400	XVal Session 39	1	XVal Session 39-Typing - Numbers-1		2012-07-12 18:20:53.231000
	Edit pad (rev 90)		charles	cv410	XVal Session 39	1	XVal Session 39-Typing - Numbers-1		2012-07-12 18:20:53.233000
	Edit pad (rev 91)		Xing	cv400	XVal Session 39	1	XVal Session 39-Typing - Numbers-1		2012-07-12 18:20:53.731000
	Edit pad (rev 92)		charles	cv410	XVal Session 39	1	XVal Session 39-Typing - Numbers-1		2012-07-12 18:20:53.733000
	Edit pad (rev 93)		Capucine	cv402	XVal Session 39	1	XVal Session 39-Typing - Numbers-1		2012-07-12 18:20:53.734000
	Edit pad (rev 94)		charles	cv410	XVal Session 39	1	XVal Session 39-Typing - Numbers-1		2012-07-12 18:20:54.233000
	Edit pad (rev 95)		Xing	cv400	XVal Session 39	1	XVal Session 39-Typing - Numbers-1		2012-07-12 18:20:54.339000
	Edit pad (rev 96)		Capucine	cv402	XVal Session 39	1	XVal Session 39-Typing - Numbers-1		2012-07-12 18:20:54.364000
	Edit pad (rev 97)		charles	cv410	XVal Session 39	1	XVal Session 39-Typing - Numbers-1		2012-07-12 18:20:54.806000
	Edit pad (rev 98)		Xing	cv400	XVal Session 39	1	XVal Session 39-Typing - Numbers-1		2012-07-12 18:20:54.839000
	Edit pad (rev 99)		Capucine	cv402	XVal Session 39	1	XVal Session 39-Typing - Numbers-1		2012-07-12 18:20:55.321000
	Edit pad (rev 100)		Capucine	cv402	XVal Session 39	1	XVal Session 39-Typing - Numbers-1		2012-07-12 18:20:55.827000
	Edit pad (rev 101)		Xing	cv400	XVal Session 39	1	XVal Session 39-Typing - Numbers-1		2012-07-12 18:20:55.865000
	Edit pad (rev 102)		nic	cv403	XVal Session 39	1	XVal Session 39-Typing - Numbers-1		2012-07-12 18:20:55.918000
	Edit pad (rev 103)		Capucine	cv402	XVal Session 39	1	XVal Session 39-Typing - Numbers-1		2012-07-12 18:20:56.328000
	Edit pad (rev 104)		nic	cv403	XVal Session 39	1	XVal Session 39-Typing - Numbers-1		2012-07-12 18:20:56.428000
	Edit pad (rev 105)		Xing	cv400	XVal Session 39	1	XVal Session 39-Typing - Numbers-1		2012-07-12 18:20:56.815000
	Edit pad (rev 106)		Capucine	cv402	XVal Session 39	1	XVal Session 39-Typing - Numbers-1		2012-07-12 18:20:56.827000
	Edit pad (rev 107)		nic	cv403	XVal Session 39	1	XVal Session 39-Typing - Numbers-1		2012-07-12 18:20:56.928000
	Edit pad (rev 108)		Capucine	cv402	XVal Session 39	1	XVal Session 39-Typing - Numbers-1		2012-07-12 18:20:57.328000
	Edit pad (rev 109)		Capucine	cv402	XVal Session 39	1	XVal Session 39-Typing - Numbers-1		2012-07-12 18:20:58.021000
	Edit pad (rev 110)		Xing	cv400	XVal Session 39	1	XVal Session 39-Typing - Numbers-1		2012-07-12 18:20:58.123000
	Edit pad (rev 111)		nic	cv403	XVal Session 39	1	XVal Session 39-Typing - Numbers-1		2012-07-12 18:20:58.301000
	Edit pad (rev 112)		Capucine	cv402	XVal Session 39	1	XVal Session 39-Typing - Numbers-1		2012-07-12 18:20:58.531000
	Edit pad (rev 113)		nic	cv403	XVal Session 39	1	XVal Session 39-Typing - Numbers-1		2012-07-12 18:20:58.804000
	Edit pad (rev 114)		Xing	cv400	XVal Session 39	1	XVal Session 39-Typing - Numbers-1		2012-07-12 18:20:58.862000
	Edit pad (rev 115)		Capucine	cv402	XVal Session 39	1	XVal Session 39-Typing - Numbers-1		2012-07-12 18:20:59.032000
	Edit pad (rev 116)		nic	cv403	XVal Session 39	1	XVal Session 39-Typing - Numbers-1		2012-07-12 18:20:59.304000
	Edit pad (rev 117)		Xing	cv400	XVal Session 39	1	XVal Session 39-Typing - Numbers-1		2012-07-12 18:20:59.369000
	Edit pad (rev 118)		Capucine	cv402	XVal Session 39	1	XVal Session 39-Typing - Numbers-1		2012-07-12 18:21:00.253000
	Edit pad (rev 119)		nic	cv403	XVal Session 39	1	XVal Session 39-Typing - Numbers-1		2012-07-12 18:21:00.552000
	Edit pad (rev 120)		Capucine	cv402	XVal Session 39	1	XVal Session 39-Typing - Numbers-1		2012-07-12 18:21:00.957000
	Edit pad (rev 121)		Xing	cv400	XVal Session 39	1	XVal Session 39-Typing - Numbers-1		2012-07-12 18:21:01.015000
	Edit pad (rev 122)		nic	cv403	XVal Session 39	1	XVal Session 39-Typing - Numbers-1		2012-07-12 18:21:01.227000
	Edit pad (rev 123)		Capucine	cv402	XVal Session 39	1	XVal Session 39-Typing - Numbers-1		2012-07-12 18:21:01.475000
	Edit pad (rev 124)		nic	cv403	XVal Session 39	1	XVal Session 39-Typing - Numbers-1		2012-07-12 18:21:01.741000
	Edit pad (rev 125)		charles	cv410	XVal Session 39	1	XVal Session 39-Typing - Numbers-1		2012-07-12 18:21:01.865000
	Edit pad (rev 126)		Capucine	cv402	XVal Session 39	1	XVal Session 39-Typing - Numbers-1		2012-07-12 18:21:01.967000
	Edit pad (rev 127)		Xing	cv400	XVal Session 39	1	XVal Session 39-Typing - Numbers-1		2012-07-12 18:21:02.200000
	Edit pad (rev 128)		nic	cv403	XVal Session 39	1	XVal Session 39-Typing - Numbers-1		2012-07-12 18:21:02.239000
	Edit pad (rev 129)		charles	cv410	XVal Session 39	1	XVal Session 39-Typing - Numbers-1		2012-07-12 18:21:02.372000
	Edit pad (rev 130)		Capucine	cv402	XVal Session 39	1	XVal Session 39-Typing - Numbers-1		2012-07-12 18:21:02.468000
	Edit pad (rev 131)		Xing	cv400	XVal Session 39	1	XVal Session 39-Typing - Numbers-1		2012-07-12 18:21:02.698000
	Edit pad (rev 132)		Capucine	cv402	XVal Session 39	1	XVal Session 39-Typing - Numbers-1		2012-07-12 18:21:02.968000
	Edit pad (rev 133)		Xing	cv400	XVal Session 39	1	XVal Session 39-Typing - Numbers-1		2012-07-12 18:21:03.322000
	Edit pad (rev 134)		charles	cv410	XVal Session 39	1	XVal Session 39-Typing - Numbers-1		2012-07-12 18:21:03.369000
	Edit pad (rev 135)		Capucine	cv402	XVal Session 39	1	XVal Session 39-Typing - Numbers-1		2012-07-12 18:21:03.468000
	Edit pad (rev 136)		Capucine	cv402	XVal Session 39	1	XVal Session 39-Typing - Numbers-1		2012-07-12 18:21:03.968000
	Edit pad (rev 137)		charles	cv410	XVal Session 39	1	XVal Session 39-Typing - Numbers-1		2012-07-12 18:21:04.205000
	Edit pad (rev 138)		Capucine	cv402	XVal Session 39	1	XVal Session 39-Typing - Numbers-1		2012-07-12 18:21:04.530000
	Edit pad (rev 139)		Xing	cv400	XVal Session 39	1	XVal Session 39-Typing - Numbers-1		2012-07-12 18:21:04.581000
	Edit pad (rev 140)		nic	cv403	XVal Session 39	1	XVal Session 39-Typing - Numbers-1		2012-07-12 18:21:04.886000
	Edit pad (rev 141)		charles	cv410	XVal Session 39	1	XVal Session 39-Typing - Numbers-1		2012-07-12 18:21:04.951000
	Edit pad (rev 142)		Capucine	cv402	XVal Session 39	1	XVal Session 39-Typing - Numbers-1		2012-07-12 18:21:05.036000
	Edit pad (rev 143)		charles	cv410	XVal Session 39	1	XVal Session 39-Typing - Numbers-1		2012-07-12 18:21:05.538000
	Edit pad (rev 144)		Capucine	cv402	XVal Session 39	1	XVal Session 39-Typing - Numbers-1		2012-07-12 18:21:05.547000
	Edit pad (rev 145)		Xing	cv400	XVal Session 39	1	XVal Session 39-Typing - Numbers-1		2012-07-12 18:21:05.559000
	Edit pad (rev 146)		charles	cv410	XVal Session 39	1	XVal Session 39-Typing - Numbers-1		2012-07-12 18:21:06.047000
	Edit pad (rev 147)		Capucine	cv402	XVal Session 39	1	XVal Session 39-Typing - Numbers-1		2012-07-12 18:21:06.050000
	Edit pad (rev 148)		Xing	cv400	XVal Session 39	1	XVal Session 39-Typing - Numbers-1		2012-07-12 18:21:06.190000
	Edit pad (rev 149)		nic	cv403	XVal Session 39	1	XVal Session 39-Typing - Numbers-1		2012-07-12 18:21:06.320000
	Edit pad (rev 150)		charles	cv410	XVal Session 39	1	XVal Session 39-Typing - Numbers-1		2012-07-12 18:21:06.544000
	Edit pad (rev 151)		Capucine	cv402	XVal Session 39	1	XVal Session 39-Typing - Numbers-1		2012-07-12 18:21:06.547000
	Edit pad (rev 152)		Xing	cv400	XVal Session 39	1	XVal Session 39-Typing - Numbers-1		2012-07-12 18:21:06.715000
	Edit pad (rev 153)		nic	cv403	XVal Session 39	1	XVal Session 39-Typing - Numbers-1		2012-07-12 18:21:06.820000
	Edit pad (rev 154)		charles	cv410	XVal Session 39	1	XVal Session 39-Typing - Numbers-1		2012-07-12 18:21:07.043000
	Edit pad (rev 155)		Capucine	cv402	XVal Session 39	1	XVal Session 39-Typing - Numbers-1		2012-07-12 18:21:07.052000
	Edit pad (rev 156)		nic	cv403	XVal Session 39	1	XVal Session 39-Typing - Numbers-1		2012-07-12 18:21:07.321000
	Edit pad (rev 157)		charles	cv410	XVal Session 39	1	XVal Session 39-Typing - Numbers-1		2012-07-12 18:21:07.544000
	Edit pad (rev 158)		Capucine	cv402	XVal Session 39	1	XVal Session 39-Typing - Numbers-1		2012-07-12 18:21:07.553000
	Edit pad (rev 159)		nic	cv403	XVal Session 39	1	XVal Session 39-Typing - Numbers-1		2012-07-12 18:21:07.834000
	Edit pad (rev 160)		charles	cv410	XVal Session 39	1	XVal Session 39-Typing - Numbers-1		2012-07-12 18:21:08.044000
	Edit pad (rev 161)		Capucine	cv402	XVal Session 39	1	XVal Session 39-Typing - Numbers-1		2012-07-12 18:21:08.063000
	Edit pad (rev 162)		nic	cv403	XVal Session 39	1	XVal Session 39-Typing - Numbers-1		2012-07-12 18:21:08.334000
	Edit pad (rev 163)		charles	cv410	XVal Session 39	1	XVal Session 39-Typing - Numbers-1		2012-07-12 18:21:08.550000
	Edit pad (rev 164)		Capucine	cv402	XVal Session 39	1	XVal Session 39-Typing - Numbers-1		2012-07-12 18:21:08.569000
	Edit pad (rev 165)		charles	cv410	XVal Session 39	1	XVal Session 39-Typing - Numbers-1		2012-07-12 18:21:09.061000
	Edit pad (rev 166)		Capucine	cv402	XVal Session 39	1	XVal Session 39-Typing - Numbers-1		2012-07-12 18:21:09.199000
	Edit pad (rev 167)		charles	cv410	XVal Session 39	1	XVal Session 39-Typing - Numbers-1		2012-07-12 18:21:09.767000
	Edit pad (rev 168)		nic	cv403	XVal Session 39	1	XVal Session 39-Typing - Numbers-1		2012-07-12 18:21:10.076000
	Edit pad (rev 169)		Capucine	cv402	XVal Session 39	1	XVal Session 39-Typing - Numbers-1		2012-07-12 18:21:10.116000
	Edit pad (rev 170)		Capucine	cv402	XVal Session 39	1	XVal Session 39-Typing - Numbers-1		2012-07-12 18:21:10.624000
	Edit pad (rev 171)		nic	cv403	XVal Session 39	1	XVal Session 39-Typing - Numbers-1		2012-07-12 18:21:10.747000
	Edit pad (rev 172)		nic	cv403	XVal Session 39	1	XVal Session 39-Typing - Numbers-1		2012-07-12 18:21:11.256000
	Edit pad (rev 173)		Capucine	cv402	XVal Session 39	1	XVal Session 39-Typing - Numbers-1		2012-07-12 18:21:11.682000
	Edit pad (rev 174)		nic	cv403	XVal Session 39	1	XVal Session 39-Typing - Numbers-1		2012-07-12 18:21:11.755000
	Edit pad (rev 175)		nic	cv403	XVal Session 39	1	XVal Session 39-Typing - Numbers-1		2012-07-12 18:21:12.264000
	Edit pad (rev 176)		nic	cv403	XVal Session 39	1	XVal Session 39-Typing - Numbers-1		2012-07-12 18:21:12.765000
	Edit pad (rev 177)		nic	cv403	XVal Session 39	1	XVal Session 39-Typing - Numbers-1		2012-07-12 18:21:13.274000
	Edit pad (rev 178)		Capucine	cv402	XVal Session 39	1	XVal Session 39-Typing - Numbers-1		2012-07-12 18:21:13.318000
	Chat	5th	Xing	cv400	XVal Session 39	1	XVal Session 39-Typing - Numbers-1		2012-07-12 18:21:13.537000
	Edit pad (rev 179)		nic	cv403	XVal Session 39	1	XVal Session 39-Typing - Numbers-1		2012-07-12 18:21:13.776000
	Edit pad (rev 180)		Capucine	cv402	XVal Session 39	1	XVal Session 39-Typing - Numbers-1		2012-07-12 18:21:13.823000
	Edit pad (rev 181)		charles	cv410	XVal Session 39	1	XVal Session 39-Typing - Numbers-1		2012-07-12 18:21:14.207000
	Edit pad (rev 182)		nic	cv403	XVal Session 39	1	XVal Session 39-Typing - Numbers-1		2012-07-12 18:21:14.904000
	Edit pad (rev 183)		Capucine	cv402	XVal Session 39	1	XVal Session 39-Typing - Numbers-1		2012-07-12 18:21:15.262000
	Edit pad (rev 184)		nic	cv403	XVal Session 39	1	XVal Session 39-Typing - Numbers-1		2012-07-12 18:21:15.414000
	Edit pad (rev 185)		charles	cv410	XVal Session 39	1	XVal Session 39-Typing - Numbers-1		2012-07-12 18:21:16.254000
	Edit pad (rev 186)		nic	cv403	XVal Session 39	1	XVal Session 39-Typing - Numbers-1		2012-07-12 18:21:16.280000
	Edit pad (rev 187)		Capucine	cv402	XVal Session 39	1	XVal Session 39-Typing - Numbers-1		2012-07-12 18:21:16.554000
	Edit pad (rev 188)		charles	cv410	XVal Session 39	1	XVal Session 39-Typing - Numbers-1		2012-07-12 18:21:16.764000
	Edit pad (rev 189)		nic	cv403	XVal Session 39	1	XVal Session 39-Typing - Numbers-1		2012-07-12 18:21:16.784000
	Edit pad (rev 190)		Capucine	cv402	XVal Session 39	1	XVal Session 39-Typing - Numbers-1		2012-07-12 18:21:17.080000
	Edit pad (rev 191)		charles	cv410	XVal Session 39	1	XVal Session 39-Typing - Numbers-1		2012-07-12 18:21:17.264000
	Edit pad (rev 192)		Xing	cv400	XVal Session 39	1	XVal Session 39-Typing - Numbers-1		2012-07-12 18:21:17.520000
	Edit pad (rev 193)		nic	cv403	XVal Session 39	1	XVal Session 39-Typing - Numbers-1		2012-07-12 18:21:17.548000
	Edit pad (rev 194)		Capucine	cv402	XVal Session 39	1	XVal Session 39-Typing - Numbers-1		2012-07-12 18:21:17.593000
	Edit pad (rev 195)		charles	cv410	XVal Session 39	1	XVal Session 39-Typing - Numbers-1		2012-07-12 18:21:17.781000
	Edit pad (rev 196)		nic	cv403	XVal Session 39	1	XVal Session 39-Typing - Numbers-1		2012-07-12 18:21:18.056000
	Edit pad (rev 197)		Capucine	cv402	XVal Session 39	1	XVal Session 39-Typing - Numbers-1		2012-07-12 18:21:18.194000
	Edit pad (rev 198)		charles	cv410	XVal Session 39	1	XVal Session 39-Typing - Numbers-1		2012-07-12 18:21:18.263000
	Edit pad (rev 199)		nic	cv403	XVal Session 39	1	XVal Session 39-Typing - Numbers-1		2012-07-12 18:21:18.553000
	Edit pad (rev 200)		Capucine	cv402	XVal Session 39	1	XVal Session 39-Typing - Numbers-1		2012-07-12 18:21:18.711000
	Edit pad (rev 201)		charles	cv410	XVal Session 39	1	XVal Session 39-Typing - Numbers-1		2012-07-12 18:21:18.769000
	Edit pad (rev 202)		Capucine	cv402	XVal Session 39	1	XVal Session 39-Typing - Numbers-1		2012-07-12 18:21:19.218000
	Edit pad (rev 203)		nic	cv403	XVal Session 39	1	XVal Session 39-Typing - Numbers-1		2012-07-12 18:21:19.266000
	Edit pad (rev 204)		charles	cv410	XVal Session 39	1	XVal Session 39-Typing - Numbers-1		2012-07-12 18:21:19.278000
	Edit pad (rev 205)		charles	cv410	XVal Session 39	1	XVal Session 39-Typing - Numbers-1		2012-07-12 18:21:19.779000
	Edit pad (rev 206)		Capucine	cv402	XVal Session 39	1	XVal Session 39-Typing - Numbers-1		2012-07-12 18:21:20.024000
	Edit pad (rev 207)		charles	cv410	XVal Session 39	1	XVal Session 39-Typing - Numbers-1		2012-07-12 18:21:20.612000
	Edit pad (rev 208)		nic	cv403	XVal Session 39	1	XVal Session 39-Typing - Numbers-1		2012-07-12 18:21:20.955000
	Edit pad (rev 209)		Xing	cv400	XVal Session 39	1	XVal Session 39-Typing - Numbers-1		2012-07-12 18:21:21.102000
	Edit pad (rev 210)		charles	cv410	XVal Session 39	1	XVal Session 39-Typing - Numbers-1		2012-07-12 18:21:21.129000
	Edit pad (rev 211)		nic	cv403	XVal Session 39	1	XVal Session 39-Typing - Numbers-1		2012-07-12 18:21:21.459000
	Edit pad (rev 212)		charles	cv410	XVal Session 39	1	XVal Session 39-Typing - Numbers-1		2012-07-12 18:21:21.638000
	Edit pad (rev 213)		Xing	cv400	XVal Session 39	1	XVal Session 39-Typing - Numbers-1		2012-07-12 18:21:21.748000
	Edit pad (rev 214)		charles	cv410	XVal Session 39	1	XVal Session 39-Typing - Numbers-1		2012-07-12 18:21:22.138000
	Edit pad (rev 215)		Xing	cv400	XVal Session 39	1	XVal Session 39-Typing - Numbers-1		2012-07-12 18:21:22.746000
	Edit pad (rev 216)		Xing	cv400	XVal Session 39	1	XVal Session 39-Typing - Numbers-1		2012-07-12 18:21:23.587000
	Edit pad (rev 217)		charles	cv410	XVal Session 39	1	XVal Session 39-Typing - Numbers-1		2012-07-12 18:21:23.700000
	Edit pad (rev 218)		Xing	cv400	XVal Session 39	1	XVal Session 39-Typing - Numbers-1		2012-07-12 18:21:24.351000
	Edit pad (rev 219)		nic	cv403	XVal Session 39	1	XVal Session 39-Typing - Numbers-1		2012-07-12 18:21:24.790000
	Edit pad (rev 220)		Xing	cv400	XVal Session 39	1	XVal Session 39-Typing - Numbers-1		2012-07-12 18:21:24.859000
	Edit pad (rev 221)		charles	cv410	XVal Session 39	1	XVal Session 39-Typing - Numbers-1		2012-07-12 18:21:24.970000
	Edit pad (rev 222)		Xing	cv400	XVal Session 39	1	XVal Session 39-Typing - Numbers-1		2012-07-12 18:21:25.399000
	Edit pad (rev 223)		charles	cv410	XVal Session 39	1	XVal Session 39-Typing - Numbers-1		2012-07-12 18:21:25.472000
	Edit pad (rev 224)		nic	cv403	XVal Session 39	1	XVal Session 39-Typing - Numbers-1		2012-07-12 18:21:25.602000
	Edit pad (rev 225)		Xing	cv400	XVal Session 39	1	XVal Session 39-Typing - Numbers-1		2012-07-12 18:21:25.911000
	Edit pad (rev 226)		charles	cv410	XVal Session 39	1	XVal Session 39-Typing - Numbers-1		2012-07-12 18:21:25.982000
	Edit pad (rev 227)		nic	cv403	XVal Session 39	1	XVal Session 39-Typing - Numbers-1		2012-07-12 18:21:26.115000
	Edit pad (rev 228)		charles	cv410	XVal Session 39	1	XVal Session 39-Typing - Numbers-1		2012-07-12 18:21:26.849000
	Edit pad (rev 229)		Xing	cv400	XVal Session 39	1	XVal Session 39-Typing - Numbers-1		2012-07-12 18:21:26.910000
	Chat	6th	Capucine	cv402	XVal Session 39	1	XVal Session 39-Typing - Numbers-1		2012-07-12 18:21:27.115000
	Edit pad (rev 230)		charles	cv410	XVal Session 39	1	XVal Session 39-Typing - Numbers-1		2012-07-12 18:21:27.357000
	Edit pad (rev 231)		charles	cv410	XVal Session 39	1	XVal Session 39-Typing - Numbers-1		2012-07-12 18:21:27.856000
	Edit pad (rev 232)		nic	cv403	XVal Session 39	1	XVal Session 39-Typing - Numbers-1		2012-07-12 18:21:27.882000
	Edit pad (rev 233)		Xing	cv400	XVal Session 39	1	XVal Session 39-Typing - Numbers-1		2012-07-12 18:21:27.907000
	Edit pad (rev 234)		charles	cv410	XVal Session 39	1	XVal Session 39-Typing - Numbers-1		2012-07-12 18:21:28.358000
	Edit pad (rev 235)		nic	cv403	XVal Session 39	1	XVal Session 39-Typing - Numbers-1		2012-07-12 18:21:28.393000
	Edit pad (rev 236)		Xing	cv400	XVal Session 39	1	XVal Session 39-Typing - Numbers-1		2012-07-12 18:21:28.416000
	Edit pad (rev 237)		nic	cv403	XVal Session 39	1	XVal Session 39-Typing - Numbers-1		2012-07-12 18:21:28.897000
	Edit pad (rev 238)		Xing	cv400	XVal Session 39	1	XVal Session 39-Typing - Numbers-1		2012-07-12 18:21:28.917000
	Edit pad (rev 239)		charles	cv410	XVal Session 39	1	XVal Session 39-Typing - Numbers-1		2012-07-12 18:21:29.374000
	Edit pad (rev 240)		nic	cv403	XVal Session 39	1	XVal Session 39-Typing - Numbers-1		2012-07-12 18:21:29.408000
	Edit pad (rev 241)		Xing	cv400	XVal Session 39	1	XVal Session 39-Typing - Numbers-1		2012-07-12 18:21:29.416000
	Edit pad (rev 242)		nic	cv403	XVal Session 39	1	XVal Session 39-Typing - Numbers-1		2012-07-12 18:21:29.912000
	Edit pad (rev 243)		Xing	cv400	XVal Session 39	1	XVal Session 39-Typing - Numbers-1		2012-07-12 18:21:29.936000
	Edit pad (rev 244)		charles	cv410	XVal Session 39	1	XVal Session 39-Typing - Numbers-1		2012-07-12 18:21:30.123000
	Edit pad (rev 245)		nic	cv403	XVal Session 39	1	XVal Session 39-Typing - Numbers-1		2012-07-12 18:21:30.413000
	Edit pad (rev 246)		Xing	cv400	XVal Session 39	1	XVal Session 39-Typing - Numbers-1		2012-07-12 18:21:30.885000
	Edit pad (rev 247)		Xing	cv400	XVal Session 39	1	XVal Session 39-Typing - Numbers-1		2012-07-12 18:21:31.661000
	Edit pad (rev 248)		charles	cv410	XVal Session 39	1	XVal Session 39-Typing - Numbers-1		2012-07-12 18:21:32.061000
	Edit pad (rev 249)		nic	cv403	XVal Session 39	1	XVal Session 39-Typing - Numbers-1		2012-07-12 18:21:32.118000
	Edit pad (rev 250)		Xing	cv400	XVal Session 39	1	XVal Session 39-Typing - Numbers-1		2012-07-12 18:21:32.167000
	Edit pad (rev 251)		charles	cv410	XVal Session 39	1	XVal Session 39-Typing - Numbers-1		2012-07-12 18:21:32.566000
	Edit pad (rev 252)		nic	cv403	XVal Session 39	1	XVal Session 39-Typing - Numbers-1		2012-07-12 18:21:32.632000
	Edit pad (rev 253)		Xing	cv400	XVal Session 39	1	XVal Session 39-Typing - Numbers-1		2012-07-12 18:21:32.667000
	Edit pad (rev 254)		charles	cv410	XVal Session 39	1	XVal Session 39-Typing - Numbers-1		2012-07-12 18:21:33.146000
	Edit pad (rev 255)		Xing	cv400	XVal Session 39	1	XVal Session 39-Typing - Numbers-1		2012-07-12 18:21:33.337000
	Edit pad (rev 256)		nic	cv403	XVal Session 39	1	XVal Session 39-Typing - Numbers-1		2012-07-12 18:21:33.376000
	Edit pad (rev 257)		charles	cv410	XVal Session 39	1	XVal Session 39-Typing - Numbers-1		2012-07-12 18:21:33.653000
	Edit pad (rev 258)		Xing	cv400	XVal Session 39	1	XVal Session 39-Typing - Numbers-1		2012-07-12 18:21:33.839000
	Edit pad (rev 259)		charles	cv410	XVal Session 39	1	XVal Session 39-Typing - Numbers-1		2012-07-12 18:21:34.156000
	Edit pad (rev 260)		nic	cv403	XVal Session 39	1	XVal Session 39-Typing - Numbers-1		2012-07-12 18:21:34.201000
	Edit pad (rev 261)		Xing	cv400	XVal Session 39	1	XVal Session 39-Typing - Numbers-1		2012-07-12 18:21:34.337000
	Edit pad (rev 262)		charles	cv410	XVal Session 39	1	XVal Session 39-Typing - Numbers-1		2012-07-12 18:21:34.671000
	Edit pad (rev 263)		nic	cv403	XVal Session 39	1	XVal Session 39-Typing - Numbers-1		2012-07-12 18:21:34.708000
	Edit pad (rev 264)		Capucine	cv402	XVal Session 39	1	XVal Session 39-Typing - Numbers-1		2012-07-12 18:21:35.128000
	Edit pad (rev 265)		charles	cv410	XVal Session 39	1	XVal Session 39-Typing - Numbers-1		2012-07-12 18:21:35.177000
	Edit pad (rev 266)		nic	cv403	XVal Session 39	1	XVal Session 39-Typing - Numbers-1		2012-07-12 18:21:35.215000
	Edit pad (rev 267)		Xing	cv400	XVal Session 39	1	XVal Session 39-Typing - Numbers-1		2012-07-12 18:21:35.466000
	Edit pad (rev 268)		charles	cv410	XVal Session 39	1	XVal Session 39-Typing - Numbers-1		2012-07-12 18:21:35.707000
	Edit pad (rev 269)		Xing	cv400	XVal Session 39	1	XVal Session 39-Typing - Numbers-1		2012-07-12 18:21:35.965000
	Edit pad (rev 270)		nic	cv403	XVal Session 39	1	XVal Session 39-Typing - Numbers-1		2012-07-12 18:21:35.991000
	Edit pad (rev 271)		charles	cv410	XVal Session 39	1	XVal Session 39-Typing - Numbers-1		2012-07-12 18:21:36.207000
	Edit pad (rev 272)		Capucine	cv402	XVal Session 39	1	XVal Session 39-Typing - Numbers-1		2012-07-12 18:21:36.557000
	Edit pad (rev 273)		nic	cv403	XVal Session 39	1	XVal Session 39-Typing - Numbers-1		2012-07-12 18:21:36.573000
	Edit pad (rev 274)		Xing	cv400	XVal Session 39	1	XVal Session 39-Typing - Numbers-1		2012-07-12 18:21:36.622000
	Edit pad (rev 275)		charles	cv410	XVal Session 39	1	XVal Session 39-Typing - Numbers-1		2012-07-12 18:21:36.745000
	Edit pad (rev 276)		Capucine	cv402	XVal Session 39	1	XVal Session 39-Typing - Numbers-1		2012-07-12 18:21:37.063000
	Edit pad (rev 277)		Xing	cv400	XVal Session 39	1	XVal Session 39-Typing - Numbers-1		2012-07-12 18:21:37.122000
	Edit pad (rev 278)		nic	cv403	XVal Session 39	1	XVal Session 39-Typing - Numbers-1		2012-07-12 18:21:37.517000
	Edit pad (rev 279)		Xing	cv400	XVal Session 39	1	XVal Session 39-Typing - Numbers-1		2012-07-12 18:21:37.624000
	Edit pad (rev 280)		Xing	cv400	XVal Session 39	1	XVal Session 39-Typing - Numbers-1		2012-07-12 18:21:38.136000
	Edit pad (rev 281)		nic	cv403	XVal Session 39	1	XVal Session 39-Typing - Numbers-1		2012-07-12 18:21:38.188000
	Edit pad (rev 282)		Capucine	cv402	XVal Session 39	1	XVal Session 39-Typing - Numbers-1		2012-07-12 18:21:38.414000
	Edit pad (rev 283)		charles	cv410	XVal Session 39	1	XVal Session 39-Typing - Numbers-1		2012-07-12 18:21:38.512000
	Edit pad (rev 284)		Xing	cv400	XVal Session 39	1	XVal Session 39-Typing - Numbers-1		2012-07-12 18:21:38.636000
	Edit pad (rev 285)		nic	cv403	XVal Session 39	1	XVal Session 39-Typing - Numbers-1		2012-07-12 18:21:38.693000
	Edit pad (rev 286)		Capucine	cv402	XVal Session 39	1	XVal Session 39-Typing - Numbers-1		2012-07-12 18:21:38.921000
	Edit pad (rev 287)		Capucine	cv402	XVal Session 39	1	XVal Session 39-Typing - Numbers-1		2012-07-12 18:21:39.421000
	Edit pad (rev 288)		charles	cv410	XVal Session 39	1	XVal Session 39-Typing - Numbers-1		2012-07-12 18:21:39.824000
	Edit pad (rev 289)		Capucine	cv402	XVal Session 39	1	XVal Session 39-Typing - Numbers-1		2012-07-12 18:21:39.921000
	Edit pad (rev 290)		charles	cv410	XVal Session 39	1	XVal Session 39-Typing - Numbers-1		2012-07-12 18:21:40.326000
	Edit pad (rev 291)		Capucine	cv402	XVal Session 39	1	XVal Session 39-Typing - Numbers-1		2012-07-12 18:21:40.627000
	Edit pad (rev 292)		nic	cv403	XVal Session 39	1	XVal Session 39-Typing - Numbers-1		2012-07-12 18:21:40.629000
	Edit pad (rev 293)		charles	cv410	XVal Session 39	1	XVal Session 39-Typing - Numbers-1		2012-07-12 18:21:40.825000
	Edit pad (rev 294)		Capucine	cv402	XVal Session 39	1	XVal Session 39-Typing - Numbers-1		2012-07-12 18:21:41.141000
	Edit pad (rev 295)		charles	cv410	XVal Session 39	1	XVal Session 39-Typing - Numbers-1		2012-07-12 18:21:41.327000
	Edit pad (rev 296)		nic	cv403	XVal Session 39	1	XVal Session 39-Typing - Numbers-1		2012-07-12 18:21:41.561000
	Edit pad (rev 297)		Capucine	cv402	XVal Session 39	1	XVal Session 39-Typing - Numbers-1		2012-07-12 18:21:41.641000
	Edit pad (rev 298)		charles	cv410	XVal Session 39	1	XVal Session 39-Typing - Numbers-1		2012-07-12 18:21:41.831000
	Edit pad (rev 299)		Capucine	cv402	XVal Session 39	1	XVal Session 39-Typing - Numbers-1		2012-07-12 18:21:42.140000
	Edit pad (rev 300)		charles	cv410	XVal Session 39	1	XVal Session 39-Typing - Numbers-1		2012-07-12 18:21:42.340000
	Edit pad (rev 301)		nic	cv403	XVal Session 39	1	XVal Session 39-Typing - Numbers-1		2012-07-12 18:21:42.385000
	Edit pad (rev 302)		Xing	cv400	XVal Session 39	1	XVal Session 39-Typing - Numbers-1		2012-07-12 18:21:42.601000
	Edit pad (rev 303)		Capucine	cv402	XVal Session 39	1	XVal Session 39-Typing - Numbers-1		2012-07-12 18:21:42.640000
	Edit pad (rev 304)		nic	cv403	XVal Session 39	1	XVal Session 39-Typing - Numbers-1		2012-07-12 18:21:43.086000
	Edit pad (rev 305)		Xing	cv400	XVal Session 39	1	XVal Session 39-Typing - Numbers-1		2012-07-12 18:21:43.104000
	Edit pad (rev 306)		Capucine	cv402	XVal Session 39	1	XVal Session 39-Typing - Numbers-1		2012-07-12 18:21:43.160000
	Edit pad (rev 307)		Xing	cv400	XVal Session 39	1	XVal Session 39-Typing - Numbers-1		2012-07-12 18:21:43.711000
	Edit pad (rev 308)		Capucine	cv402	XVal Session 39	1	XVal Session 39-Typing - Numbers-1		2012-07-12 18:21:43.735000
	Edit pad (rev 309)		Xing	cv400	XVal Session 39	1	XVal Session 39-Typing - Numbers-1		2012-07-12 18:21:44.215000
	Edit pad (rev 310)		Capucine	cv402	XVal Session 39	1	XVal Session 39-Typing - Numbers-1		2012-07-12 18:21:44.235000
	Edit pad (rev 311)		Capucine	cv402	XVal Session 39	1	XVal Session 39-Typing - Numbers-1		2012-07-12 18:21:44.735000
	Edit pad (rev 312)		Xing	cv400	XVal Session 39	1	XVal Session 39-Typing - Numbers-1		2012-07-12 18:21:44.973000
	Edit pad (rev 313)		Capucine	cv402	XVal Session 39	1	XVal Session 39-Typing - Numbers-1		2012-07-12 18:21:45.430000
	Edit pad (rev 314)		Xing	cv400	XVal Session 39	1	XVal Session 39-Typing - Numbers-1		2012-07-12 18:21:45.878000
	Edit pad (rev 315)		Capucine	cv402	XVal Session 39	1	XVal Session 39-Typing - Numbers-1		2012-07-12 18:21:46.052000
	Edit pad (rev 316)		Xing	cv400	XVal Session 39	1	XVal Session 39-Typing - Numbers-1		2012-07-12 18:21:46.386000
	Edit pad (rev 317)		Capucine	cv402	XVal Session 39	1	XVal Session 39-Typing - Numbers-1		2012-07-12 18:21:46.563000
	Edit pad (rev 318)		Xing	cv400	XVal Session 39	1	XVal Session 39-Typing - Numbers-1		2012-07-12 18:21:46.888000
	Edit pad (rev 319)		Capucine	cv402	XVal Session 39	1	XVal Session 39-Typing - Numbers-1		2012-07-12 18:21:47.063000
	Edit pad (rev 320)		Xing	cv400	XVal Session 39	1	XVal Session 39-Typing - Numbers-1		2012-07-12 18:21:47.386000
	Edit pad (rev 321)		Xing	cv400	XVal Session 39	1	XVal Session 39-Typing - Numbers-1		2012-07-12 18:21:47.887000
	Edit pad (rev 322)		Xing	cv400	XVal Session 39	1	XVal Session 39-Typing - Numbers-1		2012-07-12 18:21:48.547000
	Edit pad (rev 323)		Capucine	cv402	XVal Session 39	1	XVal Session 39-Typing - Numbers-1		2012-07-12 18:21:48.928000
	Edit pad (rev 324)		Xing	cv400	XVal Session 39	1	XVal Session 39-Typing - Numbers-1		2012-07-12 18:21:49.057000
	Edit pad (rev 325)		Capucine	cv402	XVal Session 39	1	XVal Session 39-Typing - Numbers-1		2012-07-12 18:21:49.435000
	Edit pad (rev 326)		Xing	cv400	XVal Session 39	1	XVal Session 39-Typing - Numbers-1		2012-07-12 18:21:49.775000
	Edit pad (rev 327)		Capucine	cv402	XVal Session 39	1	XVal Session 39-Typing - Numbers-1		2012-07-12 18:21:49.938000
	Chat	7th	charles	cv410	XVal Session 39	1	XVal Session 39-Typing - Numbers-1		2012-07-12 18:21:50.129000
	Edit pad (rev 328)		Xing	cv400	XVal Session 39	1	XVal Session 39-Typing - Numbers-1		2012-07-12 18:21:50.275000
	Edit pad (rev 329)		nic	cv403	XVal Session 39	1	XVal Session 39-Typing - Numbers-1		2012-07-12 18:21:50.414000
	Edit pad (rev 330)		Capucine	cv402	XVal Session 39	1	XVal Session 39-Typing - Numbers-1		2012-07-12 18:21:50.464000
	Edit pad (rev 331)		Xing	cv400	XVal Session 39	1	XVal Session 39-Typing - Numbers-1		2012-07-12 18:21:50.783000
	Edit pad (rev 332)		Capucine	cv402	XVal Session 39	1	XVal Session 39-Typing - Numbers-1		2012-07-12 18:21:50.939000
	Edit pad (rev 333)		Capucine	cv402	XVal Session 39	1	XVal Session 39-Typing - Numbers-1		2012-07-12 18:21:51.438000
	Edit pad (rev 334)		Xing	cv400	XVal Session 39	1	XVal Session 39-Typing - Numbers-1		2012-07-12 18:21:51.493000
	Edit pad (rev 335)		Capucine	cv402	XVal Session 39	1	XVal Session 39-Typing - Numbers-1		2012-07-12 18:21:51.938000
	Edit pad (rev 336)		Xing	cv400	XVal Session 39	1	XVal Session 39-Typing - Numbers-1		2012-07-12 18:21:51.996000
	Edit pad (rev 337)		Xing	cv400	XVal Session 39	1	XVal Session 39-Typing - Numbers-1		2012-07-12 18:21:52.496000
	Edit pad (rev 338)		Capucine	cv402	XVal Session 39	1	XVal Session 39-Typing - Numbers-1		2012-07-12 18:21:52.746000
	Edit pad (rev 339)		Xing	cv400	XVal Session 39	1	XVal Session 39-Typing - Numbers-1		2012-07-12 18:21:52.997000
	Edit pad (rev 340)		Capucine	cv402	XVal Session 39	1	XVal Session 39-Typing - Numbers-1		2012-07-12 18:21:53.403000
	Edit pad (rev 341)		Xing	cv400	XVal Session 39	1	XVal Session 39-Typing - Numbers-1		2012-07-12 18:21:53.693000
	Edit pad (rev 342)		Capucine	cv402	XVal Session 39	1	XVal Session 39-Typing - Numbers-1		2012-07-12 18:21:53.906000
	Edit pad (rev 343)		Xing	cv400	XVal Session 39	1	XVal Session 39-Typing - Numbers-1		2012-07-12 18:21:54.199000
	Edit pad (rev 344)		Capucine	cv402	XVal Session 39	1	XVal Session 39-Typing - Numbers-1		2012-07-12 18:21:54.407000
	Edit pad (rev 345)		Xing	cv400	XVal Session 39	1	XVal Session 39-Typing - Numbers-1		2012-07-12 18:21:54.832000
	Edit pad (rev 346)		Capucine	cv402	XVal Session 39	1	XVal Session 39-Typing - Numbers-1		2012-07-12 18:21:54.905000
	Chat	8	nic	cv403	XVal Session 39	1	XVal Session 39-Typing - Numbers-1		2012-07-12 18:21:54.928000
	Edit pad (rev 347)		Xing	cv400	XVal Session 39	1	XVal Session 39-Typing - Numbers-1		2012-07-12 18:21:55.339000
	Edit pad (rev 348)		Capucine	cv402	XVal Session 39	1	XVal Session 39-Typing - Numbers-1		2012-07-12 18:21:55.420000
	Edit pad (rev 349)		Xing	cv400	XVal Session 39	1	XVal Session 39-Typing - Numbers-1		2012-07-12 18:21:55.839000
	Edit pad (rev 350)		Capucine	cv402	XVal Session 39	1	XVal Session 39-Typing - Numbers-1		2012-07-12 18:21:55.923000
	Edit pad (rev 351)		Xing	cv400	XVal Session 39	1	XVal Session 39-Typing - Numbers-1		2012-07-12 18:21:56.340000
	Edit pad (rev 352)		Capucine	cv402	XVal Session 39	1	XVal Session 39-Typing - Numbers-1		2012-07-12 18:21:56.423000
	Edit pad (rev 353)		Xing	cv400	XVal Session 39	1	XVal Session 39-Typing - Numbers-1		2012-07-12 18:21:56.839000
	Edit pad (rev 354)		Capucine	cv402	XVal Session 39	1	XVal Session 39-Typing - Numbers-1		2012-07-12 18:21:57.313000
	Edit pad (rev 355)		Xing	cv400	XVal Session 39	1	XVal Session 39-Typing - Numbers-1		2012-07-12 18:21:57.340000
	Edit pad (rev 356)		Capucine	cv402	XVal Session 39	1	XVal Session 39-Typing - Numbers-1		2012-07-12 18:21:57.816000
	Edit pad (rev 357)		Xing	cv400	XVal Session 39	1	XVal Session 39-Typing - Numbers-1		2012-07-12 18:21:57.844000
	Edit pad (rev 358)		Xing	cv400	XVal Session 39	1	XVal Session 39-Typing - Numbers-1		2012-07-12 18:21:58.356000
	Edit pad (rev 359)		Capucine	cv402	XVal Session 39	1	XVal Session 39-Typing - Numbers-1		2012-07-12 18:21:58.682000
	Edit pad (rev 360)		Xing	cv400	XVal Session 39	1	XVal Session 39-Typing - Numbers-1		2012-07-12 18:21:58.855000
	Edit pad (rev 361)		Capucine	cv402	XVal Session 39	1	XVal Session 39-Typing - Numbers-1		2012-07-12 18:21:59.186000
	Edit pad (rev 362)		Xing	cv400	XVal Session 39	1	XVal Session 39-Typing - Numbers-1		2012-07-12 18:21:59.362000
	Edit pad (rev 363)		charles	cv410	XVal Session 39	1	XVal Session 39-Typing - Numbers-1		2012-07-12 18:21:59.631000
	Edit pad (rev 364)		Capucine	cv402	XVal Session 39	1	XVal Session 39-Typing - Numbers-1		2012-07-12 18:21:59.687000
	Edit pad (rev 365)		Xing	cv400	XVal Session 39	1	XVal Session 39-Typing - Numbers-1		2012-07-12 18:21:59.870000
	Edit pad (rev 366)		Capucine	cv402	XVal Session 39	1	XVal Session 39-Typing - Numbers-1		2012-07-12 18:22:00.304000
	Edit pad (rev 367)		Xing	cv400	XVal Session 39	1	XVal Session 39-Typing - Numbers-1		2012-07-12 18:22:00.369000
	Edit pad (rev 368)		Capucine	cv402	XVal Session 39	1	XVal Session 39-Typing - Numbers-1		2012-07-12 18:22:00.813000
	Edit pad (rev 369)		Xing	cv400	XVal Session 39	1	XVal Session 39-Typing - Numbers-1		2012-07-12 18:22:00.872000
	Edit pad (rev 370)		Xing	cv400	XVal Session 39	1	XVal Session 39-Typing - Numbers-1		2012-07-12 18:22:01.386000
	Edit pad (rev 371)		charles	cv410	XVal Session 39	1	XVal Session 39-Typing - Numbers-1		2012-07-12 18:22:01.737000
	Edit pad (rev 372)		Capucine	cv402	XVal Session 39	1	XVal Session 39-Typing - Numbers-1		2012-07-12 18:22:01.754000
	Edit pad (rev 373)		Xing	cv400	XVal Session 39	1	XVal Session 39-Typing - Numbers-1		2012-07-12 18:22:01.884000
	Edit pad (rev 374)		charles	cv410	XVal Session 39	1	XVal Session 39-Typing - Numbers-1		2012-07-12 18:22:02.249000
	Edit pad (rev 375)		Capucine	cv402	XVal Session 39	1	XVal Session 39-Typing - Numbers-1		2012-07-12 18:22:02.269000
	Edit pad (rev 376)		Xing	cv400	XVal Session 39	1	XVal Session 39-Typing - Numbers-1		2012-07-12 18:22:02.385000
	Edit pad (rev 377)		charles	cv410	XVal Session 39	1	XVal Session 39-Typing - Numbers-1		2012-07-12 18:22:02.755000
[truncated: 1,782 more rows]
