# Supplementary material for: Dynamics of collective performance in collaboration networks
Source: PLoS One. 2018 Oct 10;13(10):e0204547. doi: 10.1371/journal.pone.0204547 (PMC6179230; doi:10.1371/journal.pone.0204547)
Supplement: S1 Dataset — (ZIP) [file pone.0204547.s001.zip › data/team-data/team-chat-logs/XVal Session 74 - Group 1 - LogFile.csv]

id	event	data	chat_name	subject	session	session_group	completed_task	ip_address	timestamp
40877	Entering waiting room			cv347	XVal Session 74			18.111.42.95	2012-07-17 10:09:33
40880	Entering waiting room			cv348	XVal Session 74			192.54.222.11	2012-07-17 10:11:51
40881	Entering waiting room			cv349	XVal Session 74			192.54.222.11	2012-07-17 10:11:59
40882	Entering waiting room			cv346	XVal Session 74			192.54.222.11	2012-07-17 10:12:10
40886	Setup participants				XVal Session 74				2012-07-17 10:12:35
40887	Setup tasks				XVal Session 74				2012-07-17 10:12:35
40888	Introduction	Starting in 25 seconds		cv346	XVal Session 74	1		192.54.222.11	2012-07-17 10:12:35
40889	Introduction	Starting in 25 seconds		cv347	XVal Session 74	1		18.111.42.95	2012-07-17 10:12:35
40890	Introduction	Starting in 24 seconds		cv348	XVal Session 74	1		192.54.222.11	2012-07-17 10:12:36
40891	Introduction	Starting in 20 seconds		cv349	XVal Session 74	1		192.54.222.11	2012-07-17 10:12:40
40893	Load Instructions			cv348	XVal Session 74	1	XVal Session 74-Introduction-1	192.54.222.11	2012-07-17 10:13:00
40894	Load Instructions			cv349	XVal Session 74	1	XVal Session 74-Introduction-1	192.54.222.11	2012-07-17 10:13:00
40895	Load Instructions			cv346	XVal Session 74	1	XVal Session 74-Introduction-1	192.54.222.11	2012-07-17 10:13:00
40896	Load Instructions			cv347	XVal Session 74	1	XVal Session 74-Introduction-1	18.111.42.95	2012-07-17 10:13:01
40897	Load Workspace			cv346	XVal Session 74	1	XVal Session 74-Introduction-1	192.54.222.11	2012-07-17 10:13:20
40898	Load Workspace			cv347	XVal Session 74	1	XVal Session 74-Introduction-1	18.111.42.95	2012-07-17 10:13:20
40899	Load Workspace			cv348	XVal Session 74	1	XVal Session 74-Introduction-1	192.54.222.11	2012-07-17 10:13:20
40900	Load Workspace			cv349	XVal Session 74	1	XVal Session 74-Introduction-1	192.54.222.11	2012-07-17 10:13:20
	Edit pad (rev 0)		nic	cv403	XVal Session 74	1	XVal Session 74-Introduction-1		2012-07-17 10:14:35.020000
	Edit pad (rev 1)		nic	cv403	XVal Session 74	1	XVal Session 74-Introduction-1		2012-07-17 10:14:35.516000
	Edit pad (rev 2)		Xing	cv400	XVal Session 74	1	XVal Session 74-Introduction-1		2012-07-17 10:14:38.155000
	Edit pad (rev 3)		Xing	cv400	XVal Session 74	1	XVal Session 74-Introduction-1		2012-07-17 10:14:39.170000
	Edit pad (rev 4)		Xing	cv400	XVal Session 74	1	XVal Session 74-Introduction-1		2012-07-17 10:14:39.671000
	Edit pad (rev 5)		Xing	cv400	XVal Session 74	1	XVal Session 74-Introduction-1		2012-07-17 10:14:40.171000
	Edit pad (rev 6)		Xing	cv400	XVal Session 74	1	XVal Session 74-Introduction-1		2012-07-17 10:14:40.672000
	Edit pad (rev 7)		Xing	cv400	XVal Session 74	1	XVal Session 74-Introduction-1		2012-07-17 10:14:41.176000
	Edit pad (rev 8)		Xing	cv400	XVal Session 74	1	XVal Session 74-Introduction-1		2012-07-17 10:14:41.687000
	Edit pad (rev 9)		Xing	cv400	XVal Session 74	1	XVal Session 74-Introduction-1		2012-07-17 10:14:42.186000
	Edit pad (rev 10)		Xing	cv400	XVal Session 74	1	XVal Session 74-Introduction-1		2012-07-17 10:14:42.687000
	Edit pad (rev 11)		Capucine	cv402	XVal Session 74	1	XVal Session 74-Introduction-1		2012-07-17 10:14:43.885000
	Edit pad (rev 12)		Capucine	cv402	XVal Session 74	1	XVal Session 74-Introduction-1		2012-07-17 10:14:44.392000
	Edit pad (rev 13)		Capucine	cv402	XVal Session 74	1	XVal Session 74-Introduction-1		2012-07-17 10:14:47.510000
40915	Load Instructions			cv349	XVal Session 74	1	XVal Session 74-Typing - Text-1	192.54.222.11	2012-07-17 10:14:50
40916	Load Instructions			cv346	XVal Session 74	1	XVal Session 74-Typing - Text-1	192.54.222.11	2012-07-17 10:14:50
40917	Load Instructions			cv347	XVal Session 74	1	XVal Session 74-Typing - Text-1	18.111.42.95	2012-07-17 10:14:50
40918	Load Instructions			cv348	XVal Session 74	1	XVal Session 74-Typing - Text-1	192.54.222.11	2012-07-17 10:14:50
40919	Load Workspace			cv348	XVal Session 74	1	XVal Session 74-Typing - Text-1	192.54.222.11	2012-07-17 10:15:30
40920	Load Workspace			cv349	XVal Session 74	1	XVal Session 74-Typing - Text-1	192.54.222.11	2012-07-17 10:15:30
40921	Load Workspace			cv346	XVal Session 74	1	XVal Session 74-Typing - Text-1	192.54.222.11	2012-07-17 10:15:30
40922	Load Workspace			cv347	XVal Session 74	1	XVal Session 74-Typing - Text-1	18.111.42.95	2012-07-17 10:15:30
	Edit pad (rev 0)		Xing	cv400	XVal Session 74	1	XVal Session 74-Typing - Text-1		2012-07-17 10:15:36.972000
	Edit pad (rev 1)		Xing	cv400	XVal Session 74	1	XVal Session 74-Typing - Text-1		2012-07-17 10:15:37.469000
	Edit pad (rev 2)		Xing	cv400	XVal Session 74	1	XVal Session 74-Typing - Text-1		2012-07-17 10:15:37.969000
	Edit pad (rev 3)		Xing	cv400	XVal Session 74	1	XVal Session 74-Typing - Text-1		2012-07-17 10:15:38.469000
	Edit pad (rev 4)		Xing	cv400	XVal Session 74	1	XVal Session 74-Typing - Text-1		2012-07-17 10:15:38.973000
	Edit pad (rev 5)		Xing	cv400	XVal Session 74	1	XVal Session 74-Typing - Text-1		2012-07-17 10:15:39.484000
	Edit pad (rev 6)		Xing	cv400	XVal Session 74	1	XVal Session 74-Typing - Text-1		2012-07-17 10:15:39.984000
	Edit pad (rev 7)		Xing	cv400	XVal Session 74	1	XVal Session 74-Typing - Text-1		2012-07-17 10:15:40.485000
	Edit pad (rev 8)		Xing	cv400	XVal Session 74	1	XVal Session 74-Typing - Text-1		2012-07-17 10:15:40.985000
	Edit pad (rev 9)		Xing	cv400	XVal Session 74	1	XVal Session 74-Typing - Text-1		2012-07-17 10:15:41.486000
	Edit pad (rev 10)		Xing	cv400	XVal Session 74	1	XVal Session 74-Typing - Text-1		2012-07-17 10:15:41.985000
	Edit pad (rev 11)		Xing	cv400	XVal Session 74	1	XVal Session 74-Typing - Text-1		2012-07-17 10:15:42.485000
	Edit pad (rev 12)		Xing	cv400	XVal Session 74	1	XVal Session 74-Typing - Text-1		2012-07-17 10:15:42.986000
	Edit pad (rev 13)		Xing	cv400	XVal Session 74	1	XVal Session 74-Typing - Text-1		2012-07-17 10:15:43.486000
	Edit pad (rev 14)		Xing	cv400	XVal Session 74	1	XVal Session 74-Typing - Text-1		2012-07-17 10:15:43.985000
	Edit pad (rev 15)		Xing	cv400	XVal Session 74	1	XVal Session 74-Typing - Text-1		2012-07-17 10:15:44.849000
	Edit pad (rev 16)		Xing	cv400	XVal Session 74	1	XVal Session 74-Typing - Text-1		2012-07-17 10:15:46.162000
	Edit pad (rev 17)		Xing	cv400	XVal Session 74	1	XVal Session 74-Typing - Text-1		2012-07-17 10:15:46.672000
	Edit pad (rev 18)		Xing	cv400	XVal Session 74	1	XVal Session 74-Typing - Text-1		2012-07-17 10:15:47.229000
	Edit pad (rev 19)		Xing	cv400	XVal Session 74	1	XVal Session 74-Typing - Text-1		2012-07-17 10:15:47.734000
	Edit pad (rev 20)		Xing	cv400	XVal Session 74	1	XVal Session 74-Typing - Text-1		2012-07-17 10:15:48.234000
	Edit pad (rev 21)		Xing	cv400	XVal Session 74	1	XVal Session 74-Typing - Text-1		2012-07-17 10:15:48.769000
	Edit pad (rev 22)		Xing	cv400	XVal Session 74	1	XVal Session 74-Typing - Text-1		2012-07-17 10:15:49.268000
	Edit pad (rev 23)		Xing	cv400	XVal Session 74	1	XVal Session 74-Typing - Text-1		2012-07-17 10:15:49.768000
	Edit pad (rev 24)		Xing	cv400	XVal Session 74	1	XVal Session 74-Typing - Text-1		2012-07-17 10:15:50.280000
	Edit pad (rev 25)		Xing	cv400	XVal Session 74	1	XVal Session 74-Typing - Text-1		2012-07-17 10:15:50.781000
	Edit pad (rev 26)		Xing	cv400	XVal Session 74	1	XVal Session 74-Typing - Text-1		2012-07-17 10:15:51.281000
	Edit pad (rev 27)		Xing	cv400	XVal Session 74	1	XVal Session 74-Typing - Text-1		2012-07-17 10:15:52.118000
	Edit pad (rev 28)		Xing	cv400	XVal Session 74	1	XVal Session 74-Typing - Text-1		2012-07-17 10:15:52.740000
	Edit pad (rev 29)		Xing	cv400	XVal Session 74	1	XVal Session 74-Typing - Text-1		2012-07-17 10:15:53.565000
	Edit pad (rev 30)		Xing	cv400	XVal Session 74	1	XVal Session 74-Typing - Text-1		2012-07-17 10:15:56.820000
	Edit pad (rev 31)		Xing	cv400	XVal Session 74	1	XVal Session 74-Typing - Text-1		2012-07-17 10:15:57.327000
	Edit pad (rev 32)		Xing	cv400	XVal Session 74	1	XVal Session 74-Typing - Text-1		2012-07-17 10:15:57.827000
	Edit pad (rev 33)		Xing	cv400	XVal Session 74	1	XVal Session 74-Typing - Text-1		2012-07-17 10:15:58.782000
	Edit pad (rev 34)		Xing	cv400	XVal Session 74	1	XVal Session 74-Typing - Text-1		2012-07-17 10:15:59.282000
	Edit pad (rev 35)		Xing	cv400	XVal Session 74	1	XVal Session 74-Typing - Text-1		2012-07-17 10:15:59.796000
	Edit pad (rev 36)		Xing	cv400	XVal Session 74	1	XVal Session 74-Typing - Text-1		2012-07-17 10:16:00.296000
	Edit pad (rev 37)		Xing	cv400	XVal Session 74	1	XVal Session 74-Typing - Text-1		2012-07-17 10:16:00.798000
	Edit pad (rev 38)		Xing	cv400	XVal Session 74	1	XVal Session 74-Typing - Text-1		2012-07-17 10:16:01.296000
	Edit pad (rev 39)		Xing	cv400	XVal Session 74	1	XVal Session 74-Typing - Text-1		2012-07-17 10:16:01.796000
	Edit pad (rev 40)		Xing	cv400	XVal Session 74	1	XVal Session 74-Typing - Text-1		2012-07-17 10:16:02.296000
	Edit pad (rev 41)		Xing	cv400	XVal Session 74	1	XVal Session 74-Typing - Text-1		2012-07-17 10:16:02.798000
	Edit pad (rev 42)		Xing	cv400	XVal Session 74	1	XVal Session 74-Typing - Text-1		2012-07-17 10:16:03.298000
	Edit pad (rev 43)		Xing	cv400	XVal Session 74	1	XVal Session 74-Typing - Text-1		2012-07-17 10:16:03.798000
	Edit pad (rev 44)		Xing	cv400	XVal Session 74	1	XVal Session 74-Typing - Text-1		2012-07-17 10:16:06.225000
	Edit pad (rev 45)		Xing	cv400	XVal Session 74	1	XVal Session 74-Typing - Text-1		2012-07-17 10:16:06.729000
	Edit pad (rev 46)		Xing	cv400	XVal Session 74	1	XVal Session 74-Typing - Text-1		2012-07-17 10:16:07.237000
	Edit pad (rev 47)		Xing	cv400	XVal Session 74	1	XVal Session 74-Typing - Text-1		2012-07-17 10:16:07.737000
	Edit pad (rev 48)		Xing	cv400	XVal Session 74	1	XVal Session 74-Typing - Text-1		2012-07-17 10:16:08.236000
	Edit pad (rev 49)		Xing	cv400	XVal Session 74	1	XVal Session 74-Typing - Text-1		2012-07-17 10:16:08.740000
	Edit pad (rev 50)		Xing	cv400	XVal Session 74	1	XVal Session 74-Typing - Text-1		2012-07-17 10:16:09.247000
	Edit pad (rev 51)		Xing	cv400	XVal Session 74	1	XVal Session 74-Typing - Text-1		2012-07-17 10:16:19.773000
	Edit pad (rev 52)		Xing	cv400	XVal Session 74	1	XVal Session 74-Typing - Text-1		2012-07-17 10:16:20.629000
	Edit pad (rev 53)		Xing	cv400	XVal Session 74	1	XVal Session 74-Typing - Text-1		2012-07-17 10:16:21.140000
	Edit pad (rev 54)		Xing	cv400	XVal Session 74	1	XVal Session 74-Typing - Text-1		2012-07-17 10:16:21.641000
	Edit pad (rev 55)		Xing	cv400	XVal Session 74	1	XVal Session 74-Typing - Text-1		2012-07-17 10:16:22.142000
	Edit pad (rev 56)		Xing	cv400	XVal Session 74	1	XVal Session 74-Typing - Text-1		2012-07-17 10:16:23.796000
	Edit pad (rev 57)		Xing	cv400	XVal Session 74	1	XVal Session 74-Typing - Text-1		2012-07-17 10:16:24.319000
	Edit pad (rev 58)		Xing	cv400	XVal Session 74	1	XVal Session 74-Typing - Text-1		2012-07-17 10:16:25.488000
	Edit pad (rev 59)		Xing	cv400	XVal Session 74	1	XVal Session 74-Typing - Text-1		2012-07-17 10:16:26
	Edit pad (rev 60)		Xing	cv400	XVal Session 74	1	XVal Session 74-Typing - Text-1		2012-07-17 10:16:27.415000
	Edit pad (rev 61)		Xing	cv400	XVal Session 74	1	XVal Session 74-Typing - Text-1		2012-07-17 10:16:27.962000
	Edit pad (rev 62)		Xing	cv400	XVal Session 74	1	XVal Session 74-Typing - Text-1		2012-07-17 10:16:28.467000
	Edit pad (rev 63)		Xing	cv400	XVal Session 74	1	XVal Session 74-Typing - Text-1		2012-07-17 10:16:28.968000
	Edit pad (rev 64)		Xing	cv400	XVal Session 74	1	XVal Session 74-Typing - Text-1		2012-07-17 10:16:29.468000
	Edit pad (rev 65)		Xing	cv400	XVal Session 74	1	XVal Session 74-Typing - Text-1		2012-07-17 10:16:29.968000
	Edit pad (rev 66)		Xing	cv400	XVal Session 74	1	XVal Session 74-Typing - Text-1		2012-07-17 10:16:30.468000
	Edit pad (rev 67)		Xing	cv400	XVal Session 74	1	XVal Session 74-Typing - Text-1		2012-07-17 10:16:30.970000
	Edit pad (rev 68)		Xing	cv400	XVal Session 74	1	XVal Session 74-Typing - Text-1		2012-07-17 10:16:31.468000
	Edit pad (rev 69)		Xing	cv400	XVal Session 74	1	XVal Session 74-Typing - Text-1		2012-07-17 10:16:31.968000
	Edit pad (rev 70)		Xing	cv400	XVal Session 74	1	XVal Session 74-Typing - Text-1		2012-07-17 10:16:32.468000
	Edit pad (rev 71)		Xing	cv400	XVal Session 74	1	XVal Session 74-Typing - Text-1		2012-07-17 10:16:32.968000
	Edit pad (rev 72)		Xing	cv400	XVal Session 74	1	XVal Session 74-Typing - Text-1		2012-07-17 10:16:33.467000
	Edit pad (rev 73)		Xing	cv400	XVal Session 74	1	XVal Session 74-Typing - Text-1		2012-07-17 10:16:33.968000
	Edit pad (rev 74)		Xing	cv400	XVal Session 74	1	XVal Session 74-Typing - Text-1		2012-07-17 10:16:34.468000
	Edit pad (rev 75)		Xing	cv400	XVal Session 74	1	XVal Session 74-Typing - Text-1		2012-07-17 10:16:34.968000
	Edit pad (rev 76)		Xing	cv400	XVal Session 74	1	XVal Session 74-Typing - Text-1		2012-07-17 10:16:35.473000
	Edit pad (rev 77)		Xing	cv400	XVal Session 74	1	XVal Session 74-Typing - Text-1		2012-07-17 10:16:35.983000
	Edit pad (rev 78)		Xing	cv400	XVal Session 74	1	XVal Session 74-Typing - Text-1		2012-07-17 10:16:36.483000
	Edit pad (rev 79)		Xing	cv400	XVal Session 74	1	XVal Session 74-Typing - Text-1		2012-07-17 10:16:36.984000
	Edit pad (rev 80)		Xing	cv400	XVal Session 74	1	XVal Session 74-Typing - Text-1		2012-07-17 10:16:37.484000
	Edit pad (rev 81)		Xing	cv400	XVal Session 74	1	XVal Session 74-Typing - Text-1		2012-07-17 10:16:37.983000
	Edit pad (rev 82)		Xing	cv400	XVal Session 74	1	XVal Session 74-Typing - Text-1		2012-07-17 10:16:38.931000
	Edit pad (rev 83)		Capucine	cv402	XVal Session 74	1	XVal Session 74-Typing - Text-1		2012-07-17 10:16:38.983000
	Edit pad (rev 84)		Xing	cv400	XVal Session 74	1	XVal Session 74-Typing - Text-1		2012-07-17 10:16:39.446000
	Edit pad (rev 85)		Capucine	cv402	XVal Session 74	1	XVal Session 74-Typing - Text-1		2012-07-17 10:16:39.486000
	Edit pad (rev 86)		Capucine	cv402	XVal Session 74	1	XVal Session 74-Typing - Text-1		2012-07-17 10:16:40.224000
	Edit pad (rev 87)		Xing	cv400	XVal Session 74	1	XVal Session 74-Typing - Text-1		2012-07-17 10:16:40.283000
	Edit pad (rev 88)		Capucine	cv402	XVal Session 74	1	XVal Session 74-Typing - Text-1		2012-07-17 10:16:40.727000
	Edit pad (rev 89)		Xing	cv400	XVal Session 74	1	XVal Session 74-Typing - Text-1		2012-07-17 10:16:40.806000
	Edit pad (rev 90)		Capucine	cv402	XVal Session 74	1	XVal Session 74-Typing - Text-1		2012-07-17 10:16:41.227000
	Edit pad (rev 91)		Xing	cv400	XVal Session 74	1	XVal Session 74-Typing - Text-1		2012-07-17 10:16:41.312000
	Edit pad (rev 92)		Capucine	cv402	XVal Session 74	1	XVal Session 74-Typing - Text-1		2012-07-17 10:16:41.727000
	Edit pad (rev 93)		Xing	cv400	XVal Session 74	1	XVal Session 74-Typing - Text-1		2012-07-17 10:16:41.815000
	Edit pad (rev 94)		Capucine	cv402	XVal Session 74	1	XVal Session 74-Typing - Text-1		2012-07-17 10:16:42.227000
	Edit pad (rev 95)		Xing	cv400	XVal Session 74	1	XVal Session 74-Typing - Text-1		2012-07-17 10:16:42.320000
	Edit pad (rev 96)		Capucine	cv402	XVal Session 74	1	XVal Session 74-Typing - Text-1		2012-07-17 10:16:42.729000
	Edit pad (rev 97)		Xing	cv400	XVal Session 74	1	XVal Session 74-Typing - Text-1		2012-07-17 10:16:42.828000
	Edit pad (rev 98)		Capucine	cv402	XVal Session 74	1	XVal Session 74-Typing - Text-1		2012-07-17 10:16:43.230000
	Edit pad (rev 99)		Xing	cv400	XVal Session 74	1	XVal Session 74-Typing - Text-1		2012-07-17 10:16:43.328000
	Edit pad (rev 100)		Capucine	cv402	XVal Session 74	1	XVal Session 74-Typing - Text-1		2012-07-17 10:16:43.729000
	Edit pad (rev 101)		Xing	cv400	XVal Session 74	1	XVal Session 74-Typing - Text-1		2012-07-17 10:16:43.842000
	Edit pad (rev 102)		Brady	cv405	XVal Session 74	1	XVal Session 74-Typing - Text-1		2012-07-17 10:16:44.157000
	Edit pad (rev 103)		Capucine	cv402	XVal Session 74	1	XVal Session 74-Typing - Text-1		2012-07-17 10:16:44.233000
	Edit pad (rev 104)		Xing	cv400	XVal Session 74	1	XVal Session 74-Typing - Text-1		2012-07-17 10:16:44.343000
	Edit pad (rev 105)		Capucine	cv402	XVal Session 74	1	XVal Session 74-Typing - Text-1		2012-07-17 10:16:44.734000
	Edit pad (rev 106)		Xing	cv400	XVal Session 74	1	XVal Session 74-Typing - Text-1		2012-07-17 10:16:44.842000
	Edit pad (rev 107)		Capucine	cv402	XVal Session 74	1	XVal Session 74-Typing - Text-1		2012-07-17 10:16:45.234000
	Edit pad (rev 108)		Xing	cv400	XVal Session 74	1	XVal Session 74-Typing - Text-1		2012-07-17 10:16:45.341000
	Edit pad (rev 109)		Brady	cv405	XVal Session 74	1	XVal Session 74-Typing - Text-1		2012-07-17 10:16:45.538000
	Edit pad (rev 110)		Xing	cv400	XVal Session 74	1	XVal Session 74-Typing - Text-1		2012-07-17 10:16:45.843000
	Edit pad (rev 111)		Brady	cv405	XVal Session 74	1	XVal Session 74-Typing - Text-1		2012-07-17 10:16:46.038000
	Edit pad (rev 112)		Brady	cv405	XVal Session 74	1	XVal Session 74-Typing - Text-1		2012-07-17 10:16:46.537000
	Edit pad (rev 113)		Xing	cv400	XVal Session 74	1	XVal Session 74-Typing - Text-1		2012-07-17 10:16:46.625000
	Edit pad (rev 114)		Capucine	cv402	XVal Session 74	1	XVal Session 74-Typing - Text-1		2012-07-17 10:16:46.639000
	Edit pad (rev 115)		Brady	cv405	XVal Session 74	1	XVal Session 74-Typing - Text-1		2012-07-17 10:16:47.041000
	Edit pad (rev 116)		Xing	cv400	XVal Session 74	1	XVal Session 74-Typing - Text-1		2012-07-17 10:16:47.123000
	Edit pad (rev 117)		Capucine	cv402	XVal Session 74	1	XVal Session 74-Typing - Text-1		2012-07-17 10:16:47.138000
	Edit pad (rev 118)		Brady	cv405	XVal Session 74	1	XVal Session 74-Typing - Text-1		2012-07-17 10:16:47.541000
	Edit pad (rev 119)		Xing	cv400	XVal Session 74	1	XVal Session 74-Typing - Text-1		2012-07-17 10:16:47.623000
	Edit pad (rev 120)		Brady	cv405	XVal Session 74	1	XVal Session 74-Typing - Text-1		2012-07-17 10:16:48.052000
	Edit pad (rev 121)		Xing	cv400	XVal Session 74	1	XVal Session 74-Typing - Text-1		2012-07-17 10:16:48.122000
	Edit pad (rev 122)		Brady	cv405	XVal Session 74	1	XVal Session 74-Typing - Text-1		2012-07-17 10:16:48.553000
	Edit pad (rev 123)		Xing	cv400	XVal Session 74	1	XVal Session 74-Typing - Text-1		2012-07-17 10:16:48.650000
	Edit pad (rev 124)		Brady	cv405	XVal Session 74	1	XVal Session 74-Typing - Text-1		2012-07-17 10:16:49.059000
	Edit pad (rev 125)		Xing	cv400	XVal Session 74	1	XVal Session 74-Typing - Text-1		2012-07-17 10:16:49.499000
	Edit pad (rev 126)		Brady	cv405	XVal Session 74	1	XVal Session 74-Typing - Text-1		2012-07-17 10:16:49.567000
	Edit pad (rev 127)		Capucine	cv402	XVal Session 74	1	XVal Session 74-Typing - Text-1		2012-07-17 10:16:49.893000
	Edit pad (rev 128)		Xing	cv400	XVal Session 74	1	XVal Session 74-Typing - Text-1		2012-07-17 10:16:50.006000
	Edit pad (rev 129)		Brady	cv405	XVal Session 74	1	XVal Session 74-Typing - Text-1		2012-07-17 10:16:50.066000
	Edit pad (rev 130)		Capucine	cv402	XVal Session 74	1	XVal Session 74-Typing - Text-1		2012-07-17 10:16:50.397000
	Edit pad (rev 131)		Xing	cv400	XVal Session 74	1	XVal Session 74-Typing - Text-1		2012-07-17 10:16:50.505000
	Edit pad (rev 132)		Xing	cv400	XVal Session 74	1	XVal Session 74-Typing - Text-1		2012-07-17 10:16:51.015000
	Edit pad (rev 133)		Xing	cv400	XVal Session 74	1	XVal Session 74-Typing - Text-1		2012-07-17 10:16:51.854000
	Edit pad (rev 134)		Brady	cv405	XVal Session 74	1	XVal Session 74-Typing - Text-1		2012-07-17 10:16:51.938000
	Edit pad (rev 135)		Xing	cv400	XVal Session 74	1	XVal Session 74-Typing - Text-1		2012-07-17 10:16:52.360000
	Edit pad (rev 136)		Brady	cv405	XVal Session 74	1	XVal Session 74-Typing - Text-1		2012-07-17 10:16:52.442000
	Edit pad (rev 137)		Xing	cv400	XVal Session 74	1	XVal Session 74-Typing - Text-1		2012-07-17 10:16:52.859000
	Edit pad (rev 138)		Brady	cv405	XVal Session 74	1	XVal Session 74-Typing - Text-1		2012-07-17 10:16:52.943000
	Edit pad (rev 139)		Xing	cv400	XVal Session 74	1	XVal Session 74-Typing - Text-1		2012-07-17 10:16:53.358000
	Edit pad (rev 140)		Brady	cv405	XVal Session 74	1	XVal Session 74-Typing - Text-1		2012-07-17 10:16:53.647000
	Edit pad (rev 141)		Xing	cv400	XVal Session 74	1	XVal Session 74-Typing - Text-1		2012-07-17 10:16:53.858000
	Edit pad (rev 142)		Brady	cv405	XVal Session 74	1	XVal Session 74-Typing - Text-1		2012-07-17 10:16:54.147000
	Edit pad (rev 143)		Xing	cv400	XVal Session 74	1	XVal Session 74-Typing - Text-1		2012-07-17 10:16:54.358000
	Edit pad (rev 144)		Brady	cv405	XVal Session 74	1	XVal Session 74-Typing - Text-1		2012-07-17 10:16:54.649000
	Edit pad (rev 145)		Capucine	cv402	XVal Session 74	1	XVal Session 74-Typing - Text-1		2012-07-17 10:16:54.663000
	Edit pad (rev 146)		Xing	cv400	XVal Session 74	1	XVal Session 74-Typing - Text-1		2012-07-17 10:16:54.860000
	Edit pad (rev 147)		Brady	cv405	XVal Session 74	1	XVal Session 74-Typing - Text-1		2012-07-17 10:16:55.147000
	Edit pad (rev 148)		Capucine	cv402	XVal Session 74	1	XVal Session 74-Typing - Text-1		2012-07-17 10:16:55.162000
	Edit pad (rev 149)		Xing	cv400	XVal Session 74	1	XVal Session 74-Typing - Text-1		2012-07-17 10:16:55.359000
	Edit pad (rev 150)		Brady	cv405	XVal Session 74	1	XVal Session 74-Typing - Text-1		2012-07-17 10:16:55.647000
	Edit pad (rev 151)		Capucine	cv402	XVal Session 74	1	XVal Session 74-Typing - Text-1		2012-07-17 10:16:55.662000
	Edit pad (rev 152)		Xing	cv400	XVal Session 74	1	XVal Session 74-Typing - Text-1		2012-07-17 10:16:55.858000
	Edit pad (rev 153)		Brady	cv405	XVal Session 74	1	XVal Session 74-Typing - Text-1		2012-07-17 10:16:56.147000
	Edit pad (rev 154)		Capucine	cv402	XVal Session 74	1	XVal Session 74-Typing - Text-1		2012-07-17 10:16:56.162000
	Edit pad (rev 155)		Xing	cv400	XVal Session 74	1	XVal Session 74-Typing - Text-1		2012-07-17 10:16:56.357000
	Edit pad (rev 156)		Brady	cv405	XVal Session 74	1	XVal Session 74-Typing - Text-1		2012-07-17 10:16:56.647000
	Edit pad (rev 157)		Capucine	cv402	XVal Session 74	1	XVal Session 74-Typing - Text-1		2012-07-17 10:16:56.662000
	Edit pad (rev 158)		Xing	cv400	XVal Session 74	1	XVal Session 74-Typing - Text-1		2012-07-17 10:16:56.859000
	Edit pad (rev 159)		Brady	cv405	XVal Session 74	1	XVal Session 74-Typing - Text-1		2012-07-17 10:16:57.153000
	Edit pad (rev 160)		Capucine	cv402	XVal Session 74	1	XVal Session 74-Typing - Text-1		2012-07-17 10:16:57.163000
	Edit pad (rev 161)		Xing	cv400	XVal Session 74	1	XVal Session 74-Typing - Text-1		2012-07-17 10:16:57.360000
	Edit pad (rev 162)		Brady	cv405	XVal Session 74	1	XVal Session 74-Typing - Text-1		2012-07-17 10:16:57.652000
	Edit pad (rev 163)		Xing	cv400	XVal Session 74	1	XVal Session 74-Typing - Text-1		2012-07-17 10:16:57.862000
	Edit pad (rev 164)		Capucine	cv402	XVal Session 74	1	XVal Session 74-Typing - Text-1		2012-07-17 10:16:58.074000
	Edit pad (rev 165)		Brady	cv405	XVal Session 74	1	XVal Session 74-Typing - Text-1		2012-07-17 10:16:58.160000
	Edit pad (rev 166)		Xing	cv400	XVal Session 74	1	XVal Session 74-Typing - Text-1		2012-07-17 10:16:58.374000
	Edit pad (rev 167)		Capucine	cv402	XVal Session 74	1	XVal Session 74-Typing - Text-1		2012-07-17 10:16:58.574000
	Edit pad (rev 168)		Brady	cv405	XVal Session 74	1	XVal Session 74-Typing - Text-1		2012-07-17 10:16:58.661000
	Edit pad (rev 169)		Xing	cv400	XVal Session 74	1	XVal Session 74-Typing - Text-1		2012-07-17 10:16:58.874000
	Edit pad (rev 170)		Capucine	cv402	XVal Session 74	1	XVal Session 74-Typing - Text-1		2012-07-17 10:16:59.073000
	Edit pad (rev 171)		Brady	cv405	XVal Session 74	1	XVal Session 74-Typing - Text-1		2012-07-17 10:16:59.160000
	Edit pad (rev 172)		Xing	cv400	XVal Session 74	1	XVal Session 74-Typing - Text-1		2012-07-17 10:16:59.374000
	Edit pad (rev 173)		Capucine	cv402	XVal Session 74	1	XVal Session 74-Typing - Text-1		2012-07-17 10:16:59.573000
	Edit pad (rev 174)		Brady	cv405	XVal Session 74	1	XVal Session 74-Typing - Text-1		2012-07-17 10:16:59.667000
	Edit pad (rev 175)		Xing	cv400	XVal Session 74	1	XVal Session 74-Typing - Text-1		2012-07-17 10:16:59.891000
	Edit pad (rev 176)		Capucine	cv402	XVal Session 74	1	XVal Session 74-Typing - Text-1		2012-07-17 10:17:00.073000
	Edit pad (rev 177)		Brady	cv405	XVal Session 74	1	XVal Session 74-Typing - Text-1		2012-07-17 10:17:00.180000
	Edit pad (rev 178)		Xing	cv400	XVal Session 74	1	XVal Session 74-Typing - Text-1		2012-07-17 10:17:00.403000
	Edit pad (rev 179)		Capucine	cv402	XVal Session 74	1	XVal Session 74-Typing - Text-1		2012-07-17 10:17:00.712000
	Edit pad (rev 180)		Brady	cv405	XVal Session 74	1	XVal Session 74-Typing - Text-1		2012-07-17 10:17:00.889000
	Edit pad (rev 181)		Xing	cv400	XVal Session 74	1	XVal Session 74-Typing - Text-1		2012-07-17 10:17:00.905000
	Edit pad (rev 182)		Capucine	cv402	XVal Session 74	1	XVal Session 74-Typing - Text-1		2012-07-17 10:17:01.212000
	Edit pad (rev 183)		Xing	cv400	XVal Session 74	1	XVal Session 74-Typing - Text-1		2012-07-17 10:17:01.405000
	Edit pad (rev 184)		Brady	cv405	XVal Session 74	1	XVal Session 74-Typing - Text-1		2012-07-17 10:17:01.428000
	Edit pad (rev 185)		Capucine	cv402	XVal Session 74	1	XVal Session 74-Typing - Text-1		2012-07-17 10:17:01.711000
	Edit pad (rev 186)		Xing	cv400	XVal Session 74	1	XVal Session 74-Typing - Text-1		2012-07-17 10:17:01.904000
	Edit pad (rev 187)		Capucine	cv402	XVal Session 74	1	XVal Session 74-Typing - Text-1		2012-07-17 10:17:02.213000
	Edit pad (rev 188)		Xing	cv400	XVal Session 74	1	XVal Session 74-Typing - Text-1		2012-07-17 10:17:02.404000
	Edit pad (rev 189)		Brady	cv405	XVal Session 74	1	XVal Session 74-Typing - Text-1		2012-07-17 10:17:02.427000
	Edit pad (rev 190)		Capucine	cv402	XVal Session 74	1	XVal Session 74-Typing - Text-1		2012-07-17 10:17:02.712000
	Edit pad (rev 191)		Xing	cv400	XVal Session 74	1	XVal Session 74-Typing - Text-1		2012-07-17 10:17:02.922000
	Edit pad (rev 192)		Brady	cv405	XVal Session 74	1	XVal Session 74-Typing - Text-1		2012-07-17 10:17:02.927000
	Edit pad (rev 193)		Capucine	cv402	XVal Session 74	1	XVal Session 74-Typing - Text-1		2012-07-17 10:17:03.220000
	Edit pad (rev 194)		Xing	cv400	XVal Session 74	1	XVal Session 74-Typing - Text-1		2012-07-17 10:17:03.421000
	Edit pad (rev 195)		Brady	cv405	XVal Session 74	1	XVal Session 74-Typing - Text-1		2012-07-17 10:17:03.427000
	Edit pad (rev 196)		Capucine	cv402	XVal Session 74	1	XVal Session 74-Typing - Text-1		2012-07-17 10:17:03.718000
	Edit pad (rev 197)		Xing	cv400	XVal Session 74	1	XVal Session 74-Typing - Text-1		2012-07-17 10:17:03.924000
	Edit pad (rev 198)		Brady	cv405	XVal Session 74	1	XVal Session 74-Typing - Text-1		2012-07-17 10:17:03.926000
	Edit pad (rev 199)		Capucine	cv402	XVal Session 74	1	XVal Session 74-Typing - Text-1		2012-07-17 10:17:04.218000
	Edit pad (rev 200)		Xing	cv400	XVal Session 74	1	XVal Session 74-Typing - Text-1		2012-07-17 10:17:04.421000
	Edit pad (rev 201)		Brady	cv405	XVal Session 74	1	XVal Session 74-Typing - Text-1		2012-07-17 10:17:04.427000
	Edit pad (rev 202)		Capucine	cv402	XVal Session 74	1	XVal Session 74-Typing - Text-1		2012-07-17 10:17:04.720000
	Edit pad (rev 203)		Xing	cv400	XVal Session 74	1	XVal Session 74-Typing - Text-1		2012-07-17 10:17:04.922000
	Edit pad (rev 204)		Brady	cv405	XVal Session 74	1	XVal Session 74-Typing - Text-1		2012-07-17 10:17:04.927000
	Edit pad (rev 205)		nic	cv403	XVal Session 74	1	XVal Session 74-Typing - Text-1		2012-07-17 10:17:05.202000
	Edit pad (rev 206)		Capucine	cv402	XVal Session 74	1	XVal Session 74-Typing - Text-1		2012-07-17 10:17:05.220000
	Edit pad (rev 207)		Xing	cv400	XVal Session 74	1	XVal Session 74-Typing - Text-1		2012-07-17 10:17:05.421000
	Edit pad (rev 208)		Brady	cv405	XVal Session 74	1	XVal Session 74-Typing - Text-1		2012-07-17 10:17:05.427000
	Edit pad (rev 209)		nic	cv403	XVal Session 74	1	XVal Session 74-Typing - Text-1		2012-07-17 10:17:05.702000
	Edit pad (rev 210)		Capucine	cv402	XVal Session 74	1	XVal Session 74-Typing - Text-1		2012-07-17 10:17:05.721000
	Edit pad (rev 211)		Brady	cv405	XVal Session 74	1	XVal Session 74-Typing - Text-1		2012-07-17 10:17:05.927000
	Edit pad (rev 212)		Xing	cv400	XVal Session 74	1	XVal Session 74-Typing - Text-1		2012-07-17 10:17:05.937000
	Edit pad (rev 213)		Capucine	cv402	XVal Session 74	1	XVal Session 74-Typing - Text-1		2012-07-17 10:17:06.220000
	Edit pad (rev 214)		Brady	cv405	XVal Session 74	1	XVal Session 74-Typing - Text-1		2012-07-17 10:17:06.427000
	Edit pad (rev 215)		Xing	cv400	XVal Session 74	1	XVal Session 74-Typing - Text-1		2012-07-17 10:17:06.452000
	Edit pad (rev 216)		Capucine	cv402	XVal Session 74	1	XVal Session 74-Typing - Text-1		2012-07-17 10:17:06.873000
	Edit pad (rev 217)		Brady	cv405	XVal Session 74	1	XVal Session 74-Typing - Text-1		2012-07-17 10:17:06.928000
	Edit pad (rev 218)		Capucine	cv402	XVal Session 74	1	XVal Session 74-Typing - Text-1		2012-07-17 10:17:07.375000
	Edit pad (rev 219)		Brady	cv405	XVal Session 74	1	XVal Session 74-Typing - Text-1		2012-07-17 10:17:07.427000
	Edit pad (rev 220)		Xing	cv400	XVal Session 74	1	XVal Session 74-Typing - Text-1		2012-07-17 10:17:07.873000
	Edit pad (rev 221)		Capucine	cv402	XVal Session 74	1	XVal Session 74-Typing - Text-1		2012-07-17 10:17:07.876000
	Edit pad (rev 222)		Brady	cv405	XVal Session 74	1	XVal Session 74-Typing - Text-1		2012-07-17 10:17:07.926000
	Edit pad (rev 223)		Capucine	cv402	XVal Session 74	1	XVal Session 74-Typing - Text-1		2012-07-17 10:17:08.377000
	Edit pad (rev 224)		Brady	cv405	XVal Session 74	1	XVal Session 74-Typing - Text-1		2012-07-17 10:17:08.436000
	Edit pad (rev 225)		Xing	cv400	XVal Session 74	1	XVal Session 74-Typing - Text-1		2012-07-17 10:17:08.508000
	Edit pad (rev 226)		Capucine	cv402	XVal Session 74	1	XVal Session 74-Typing - Text-1		2012-07-17 10:17:08.877000
	Edit pad (rev 227)		Xing	cv400	XVal Session 74	1	XVal Session 74-Typing - Text-1		2012-07-17 10:17:09.014000
	Edit pad (rev 228)		Capucine	cv402	XVal Session 74	1	XVal Session 74-Typing - Text-1		2012-07-17 10:17:09.503000
	Edit pad (rev 229)		Xing	cv400	XVal Session 74	1	XVal Session 74-Typing - Text-1		2012-07-17 10:17:09.514000
	Edit pad (rev 230)		Brady	cv405	XVal Session 74	1	XVal Session 74-Typing - Text-1		2012-07-17 10:17:09.971000
	Edit pad (rev 231)		Capucine	cv402	XVal Session 74	1	XVal Session 74-Typing - Text-1		2012-07-17 10:17:10.005000
	Edit pad (rev 232)		Xing	cv400	XVal Session 74	1	XVal Session 74-Typing - Text-1		2012-07-17 10:17:10.016000
	Edit pad (rev 233)		Capucine	cv402	XVal Session 74	1	XVal Session 74-Typing - Text-1		2012-07-17 10:17:10.503000
	Edit pad (rev 234)		Xing	cv400	XVal Session 74	1	XVal Session 74-Typing - Text-1		2012-07-17 10:17:10.516000
	Edit pad (rev 235)		Brady	cv405	XVal Session 74	1	XVal Session 74-Typing - Text-1		2012-07-17 10:17:10.530000
	Edit pad (rev 236)		Capucine	cv402	XVal Session 74	1	XVal Session 74-Typing - Text-1		2012-07-17 10:17:11.004000
	Edit pad (rev 237)		Xing	cv400	XVal Session 74	1	XVal Session 74-Typing - Text-1		2012-07-17 10:17:11.015000
	Edit pad (rev 238)		Brady	cv405	XVal Session 74	1	XVal Session 74-Typing - Text-1		2012-07-17 10:17:11.035000
	Edit pad (rev 239)		Capucine	cv402	XVal Session 74	1	XVal Session 74-Typing - Text-1		2012-07-17 10:17:11.505000
	Edit pad (rev 240)		Xing	cv400	XVal Session 74	1	XVal Session 74-Typing - Text-1		2012-07-17 10:17:11.521000
	Edit pad (rev 241)		Brady	cv405	XVal Session 74	1	XVal Session 74-Typing - Text-1		2012-07-17 10:17:11.536000
	Edit pad (rev 242)		Capucine	cv402	XVal Session 74	1	XVal Session 74-Typing - Text-1		2012-07-17 10:17:12.006000
	Edit pad (rev 243)		Xing	cv400	XVal Session 74	1	XVal Session 74-Typing - Text-1		2012-07-17 10:17:12.030000
	Edit pad (rev 244)		Brady	cv405	XVal Session 74	1	XVal Session 74-Typing - Text-1		2012-07-17 10:17:12.036000
	Edit pad (rev 245)		Capucine	cv402	XVal Session 74	1	XVal Session 74-Typing - Text-1		2012-07-17 10:17:12.506000
	Edit pad (rev 246)		Xing	cv400	XVal Session 74	1	XVal Session 74-Typing - Text-1		2012-07-17 10:17:12.531000
	Edit pad (rev 247)		Brady	cv405	XVal Session 74	1	XVal Session 74-Typing - Text-1		2012-07-17 10:17:12.536000
	Edit pad (rev 248)		Capucine	cv402	XVal Session 74	1	XVal Session 74-Typing - Text-1		2012-07-17 10:17:13.007000
	Edit pad (rev 249)		Brady	cv405	XVal Session 74	1	XVal Session 74-Typing - Text-1		2012-07-17 10:17:13.035000
	Edit pad (rev 250)		Xing	cv400	XVal Session 74	1	XVal Session 74-Typing - Text-1		2012-07-17 10:17:13.046000
	Edit pad (rev 251)		Capucine	cv402	XVal Session 74	1	XVal Session 74-Typing - Text-1		2012-07-17 10:17:13.506000
	Edit pad (rev 252)		Brady	cv405	XVal Session 74	1	XVal Session 74-Typing - Text-1		2012-07-17 10:17:13.537000
	Edit pad (rev 253)		Xing	cv400	XVal Session 74	1	XVal Session 74-Typing - Text-1		2012-07-17 10:17:13.546000
	Edit pad (rev 254)		Capucine	cv402	XVal Session 74	1	XVal Session 74-Typing - Text-1		2012-07-17 10:17:14.005000
	Edit pad (rev 255)		Brady	cv405	XVal Session 74	1	XVal Session 74-Typing - Text-1		2012-07-17 10:17:14.037000
	Edit pad (rev 256)		Xing	cv400	XVal Session 74	1	XVal Session 74-Typing - Text-1		2012-07-17 10:17:14.046000
	Edit pad (rev 257)		Capucine	cv402	XVal Session 74	1	XVal Session 74-Typing - Text-1		2012-07-17 10:17:14.534000
	Edit pad (rev 258)		Brady	cv405	XVal Session 74	1	XVal Session 74-Typing - Text-1		2012-07-17 10:17:14.559000
	Edit pad (rev 259)		Xing	cv400	XVal Session 74	1	XVal Session 74-Typing - Text-1		2012-07-17 10:17:14.961000
	Edit pad (rev 260)		Brady	cv405	XVal Session 74	1	XVal Session 74-Typing - Text-1		2012-07-17 10:17:15.066000
	Edit pad (rev 261)		Capucine	cv402	XVal Session 74	1	XVal Session 74-Typing - Text-1		2012-07-17 10:17:15.282000
	Edit pad (rev 262)		Brady	cv405	XVal Session 74	1	XVal Session 74-Typing - Text-1		2012-07-17 10:17:15.569000
	Edit pad (rev 263)		nic	cv403	XVal Session 74	1	XVal Session 74-Typing - Text-1		2012-07-17 10:17:15.667000
	Edit pad (rev 264)		Capucine	cv402	XVal Session 74	1	XVal Session 74-Typing - Text-1		2012-07-17 10:17:15.780000
	Edit pad (rev 265)		Brady	cv405	XVal Session 74	1	XVal Session 74-Typing - Text-1		2012-07-17 10:17:16.068000
	Edit pad (rev 266)		nic	cv403	XVal Session 74	1	XVal Session 74-Typing - Text-1		2012-07-17 10:17:16.170000
	Edit pad (rev 267)		Capucine	cv402	XVal Session 74	1	XVal Session 74-Typing - Text-1		2012-07-17 10:17:16.280000
	Edit pad (rev 268)		Brady	cv405	XVal Session 74	1	XVal Session 74-Typing - Text-1		2012-07-17 10:17:16.572000
	Edit pad (rev 269)		Capucine	cv402	XVal Session 74	1	XVal Session 74-Typing - Text-1		2012-07-17 10:17:16.781000
	Edit pad (rev 270)		Brady	cv405	XVal Session 74	1	XVal Session 74-Typing - Text-1		2012-07-17 10:17:17.084000
	Edit pad (rev 271)		Capucine	cv402	XVal Session 74	1	XVal Session 74-Typing - Text-1		2012-07-17 10:17:17.283000
	Edit pad (rev 272)		Brady	cv405	XVal Session 74	1	XVal Session 74-Typing - Text-1		2012-07-17 10:17:17.584000
	Edit pad (rev 273)		Capucine	cv402	XVal Session 74	1	XVal Session 74-Typing - Text-1		2012-07-17 10:17:17.781000
	Edit pad (rev 274)		nic	cv403	XVal Session 74	1	XVal Session 74-Typing - Text-1		2012-07-17 10:17:17.786000
	Edit pad (rev 275)		Brady	cv405	XVal Session 74	1	XVal Session 74-Typing - Text-1		2012-07-17 10:17:18.084000
	Edit pad (rev 276)		Xing	cv400	XVal Session 74	1	XVal Session 74-Typing - Text-1		2012-07-17 10:17:18.205000
	Edit pad (rev 277)		Capucine	cv402	XVal Session 74	1	XVal Session 74-Typing - Text-1		2012-07-17 10:17:18.279000
	Edit pad (rev 278)		nic	cv403	XVal Session 74	1	XVal Session 74-Typing - Text-1		2012-07-17 10:17:18.300000
	Edit pad (rev 279)		Brady	cv405	XVal Session 74	1	XVal Session 74-Typing - Text-1		2012-07-17 10:17:18.584000
	Edit pad (rev 280)		Xing	cv400	XVal Session 74	1	XVal Session 74-Typing - Text-1		2012-07-17 10:17:18.706000
	Edit pad (rev 281)		Capucine	cv402	XVal Session 74	1	XVal Session 74-Typing - Text-1		2012-07-17 10:17:18.782000
	Edit pad (rev 282)		nic	cv403	XVal Session 74	1	XVal Session 74-Typing - Text-1		2012-07-17 10:17:18.801000
	Edit pad (rev 283)		Brady	cv405	XVal Session 74	1	XVal Session 74-Typing - Text-1		2012-07-17 10:17:19.090000
	Edit pad (rev 284)		Xing	cv400	XVal Session 74	1	XVal Session 74-Typing - Text-1		2012-07-17 10:17:19.216000
	Edit pad (rev 285)		nic	cv403	XVal Session 74	1	XVal Session 74-Typing - Text-1		2012-07-17 10:17:19.310000
	Edit pad (rev 286)		Brady	cv405	XVal Session 74	1	XVal Session 74-Typing - Text-1		2012-07-17 10:17:19.597000
	Edit pad (rev 287)		Xing	cv400	XVal Session 74	1	XVal Session 74-Typing - Text-1		2012-07-17 10:17:19.716000
	Edit pad (rev 288)		nic	cv403	XVal Session 74	1	XVal Session 74-Typing - Text-1		2012-07-17 10:17:19.896000
	Edit pad (rev 289)		Capucine	cv402	XVal Session 74	1	XVal Session 74-Typing - Text-1		2012-07-17 10:17:19.985000
	Edit pad (rev 290)		Brady	cv405	XVal Session 74	1	XVal Session 74-Typing - Text-1		2012-07-17 10:17:20.097000
	Edit pad (rev 291)		Xing	cv400	XVal Session 74	1	XVal Session 74-Typing - Text-1		2012-07-17 10:17:20.216000
	Edit pad (rev 292)		Capucine	cv402	XVal Session 74	1	XVal Session 74-Typing - Text-1		2012-07-17 10:17:20.487000
	Edit pad (rev 293)		Brady	cv405	XVal Session 74	1	XVal Session 74-Typing - Text-1		2012-07-17 10:17:20.597000
	Edit pad (rev 294)		Xing	cv400	XVal Session 74	1	XVal Session 74-Typing - Text-1		2012-07-17 10:17:20.716000
	Edit pad (rev 295)		Capucine	cv402	XVal Session 74	1	XVal Session 74-Typing - Text-1		2012-07-17 10:17:20.988000
	Edit pad (rev 296)		Brady	cv405	XVal Session 74	1	XVal Session 74-Typing - Text-1		2012-07-17 10:17:21.097000
	Edit pad (rev 297)		Xing	cv400	XVal Session 74	1	XVal Session 74-Typing - Text-1		2012-07-17 10:17:21.232000
	Edit pad (rev 298)		Capucine	cv402	XVal Session 74	1	XVal Session 74-Typing - Text-1		2012-07-17 10:17:21.486000
	Edit pad (rev 299)		Brady	cv405	XVal Session 74	1	XVal Session 74-Typing - Text-1		2012-07-17 10:17:21.597000
	Edit pad (rev 300)		Capucine	cv402	XVal Session 74	1	XVal Session 74-Typing - Text-1		2012-07-17 10:17:21.987000
	Edit pad (rev 301)		Brady	cv405	XVal Session 74	1	XVal Session 74-Typing - Text-1		2012-07-17 10:17:22.097000
	Edit pad (rev 302)		Xing	cv400	XVal Session 74	1	XVal Session 74-Typing - Text-1		2012-07-17 10:17:22.210000
	Edit pad (rev 303)		nic	cv403	XVal Session 74	1	XVal Session 74-Typing - Text-1		2012-07-17 10:17:22.436000
	Edit pad (rev 304)		Brady	cv405	XVal Session 74	1	XVal Session 74-Typing - Text-1		2012-07-17 10:17:22.614000
	Edit pad (rev 305)		Xing	cv400	XVal Session 74	1	XVal Session 74-Typing - Text-1		2012-07-17 10:17:22.703000
	Edit pad (rev 306)		Brady	cv405	XVal Session 74	1	XVal Session 74-Typing - Text-1		2012-07-17 10:17:23.135000
	Edit pad (rev 307)		Xing	cv400	XVal Session 74	1	XVal Session 74-Typing - Text-1		2012-07-17 10:17:23.217000
	Edit pad (rev 308)		nic	cv403	XVal Session 74	1	XVal Session 74-Typing - Text-1		2012-07-17 10:17:23.463000
	Edit pad (rev 309)		Brady	cv405	XVal Session 74	1	XVal Session 74-Typing - Text-1		2012-07-17 10:17:23.597000
	Edit pad (rev 310)		Xing	cv400	XVal Session 74	1	XVal Session 74-Typing - Text-1		2012-07-17 10:17:23.716000
	Edit pad (rev 311)		Brady	cv405	XVal Session 74	1	XVal Session 74-Typing - Text-1		2012-07-17 10:17:24.099000
	Edit pad (rev 312)		Xing	cv400	XVal Session 74	1	XVal Session 74-Typing - Text-1		2012-07-17 10:17:24.216000
	Edit pad (rev 313)		Brady	cv405	XVal Session 74	1	XVal Session 74-Typing - Text-1		2012-07-17 10:17:24.599000
	Edit pad (rev 314)		Xing	cv400	XVal Session 74	1	XVal Session 74-Typing - Text-1		2012-07-17 10:17:24.716000
	Edit pad (rev 315)		Brady	cv405	XVal Session 74	1	XVal Session 74-Typing - Text-1		2012-07-17 10:17:25.101000
	Edit pad (rev 316)		Xing	cv400	XVal Session 74	1	XVal Session 74-Typing - Text-1		2012-07-17 10:17:25.223000
	Edit pad (rev 317)		Brady	cv405	XVal Session 74	1	XVal Session 74-Typing - Text-1		2012-07-17 10:17:25.600000
	Edit pad (rev 318)		nic	cv403	XVal Session 74	1	XVal Session 74-Typing - Text-1		2012-07-17 10:17:25.969000
	Edit pad (rev 319)		Brady	cv405	XVal Session 74	1	XVal Session 74-Typing - Text-1		2012-07-17 10:17:26.101000
	Edit pad (rev 320)		nic	cv403	XVal Session 74	1	XVal Session 74-Typing - Text-1		2012-07-17 10:17:26.484000
	Edit pad (rev 321)		Capucine	cv402	XVal Session 74	1	XVal Session 74-Typing - Text-1		2012-07-17 10:17:26.554000
	Edit pad (rev 322)		Brady	cv405	XVal Session 74	1	XVal Session 74-Typing - Text-1		2012-07-17 10:17:26.603000
	Edit pad (rev 323)		Xing	cv400	XVal Session 74	1	XVal Session 74-Typing - Text-1		2012-07-17 10:17:26.701000
	Edit pad (rev 324)		Capucine	cv402	XVal Session 74	1	XVal Session 74-Typing - Text-1		2012-07-17 10:17:27.057000
	Edit pad (rev 325)		Brady	cv405	XVal Session 74	1	XVal Session 74-Typing - Text-1		2012-07-17 10:17:27.117000
	Edit pad (rev 326)		Xing	cv400	XVal Session 74	1	XVal Session 74-Typing - Text-1		2012-07-17 10:17:27.242000
	Edit pad (rev 327)		Capucine	cv402	XVal Session 74	1	XVal Session 74-Typing - Text-1		2012-07-17 10:17:27.558000
	Edit pad (rev 328)		Brady	cv405	XVal Session 74	1	XVal Session 74-Typing - Text-1		2012-07-17 10:17:27.613000
	Edit pad (rev 329)		Xing	cv400	XVal Session 74	1	XVal Session 74-Typing - Text-1		2012-07-17 10:17:27.749000
	Edit pad (rev 330)		Capucine	cv402	XVal Session 74	1	XVal Session 74-Typing - Text-1		2012-07-17 10:17:28.059000
	Edit pad (rev 331)		Brady	cv405	XVal Session 74	1	XVal Session 74-Typing - Text-1		2012-07-17 10:17:28.116000
	Edit pad (rev 332)		Xing	cv400	XVal Session 74	1	XVal Session 74-Typing - Text-1		2012-07-17 10:17:28.249000
	Edit pad (rev 333)		Capucine	cv402	XVal Session 74	1	XVal Session 74-Typing - Text-1		2012-07-17 10:17:28.558000
	Edit pad (rev 334)		Brady	cv405	XVal Session 74	1	XVal Session 74-Typing - Text-1		2012-07-17 10:17:28.613000
	Edit pad (rev 335)		Xing	cv400	XVal Session 74	1	XVal Session 74-Typing - Text-1		2012-07-17 10:17:28.749000
	Edit pad (rev 336)		nic	cv403	XVal Session 74	1	XVal Session 74-Typing - Text-1		2012-07-17 10:17:28.917000
	Edit pad (rev 337)		Capucine	cv402	XVal Session 74	1	XVal Session 74-Typing - Text-1		2012-07-17 10:17:29.057000
	Edit pad (rev 338)		Brady	cv405	XVal Session 74	1	XVal Session 74-Typing - Text-1		2012-07-17 10:17:29.113000
	Edit pad (rev 339)		Xing	cv400	XVal Session 74	1	XVal Session 74-Typing - Text-1		2012-07-17 10:17:29.248000
	Edit pad (rev 340)		Capucine	cv402	XVal Session 74	1	XVal Session 74-Typing - Text-1		2012-07-17 10:17:29.560000
	Edit pad (rev 341)		Brady	cv405	XVal Session 74	1	XVal Session 74-Typing - Text-1		2012-07-17 10:17:29.640000
	Edit pad (rev 342)		Capucine	cv402	XVal Session 74	1	XVal Session 74-Typing - Text-1		2012-07-17 10:17:30.060000
	Edit pad (rev 343)		Brady	cv405	XVal Session 74	1	XVal Session 74-Typing - Text-1		2012-07-17 10:17:30.145000
	Edit pad (rev 344)		Capucine	cv402	XVal Session 74	1	XVal Session 74-Typing - Text-1		2012-07-17 10:17:30.563000
	Edit pad (rev 345)		Brady	cv405	XVal Session 74	1	XVal Session 74-Typing - Text-1		2012-07-17 10:17:30.646000
	Edit pad (rev 346)		nic	cv403	XVal Session 74	1	XVal Session 74-Typing - Text-1		2012-07-17 10:17:30.692000
	Edit pad (rev 347)		Xing	cv400	XVal Session 74	1	XVal Session 74-Typing - Text-1		2012-07-17 10:17:30.714000
	Edit pad (rev 348)		Capucine	cv402	XVal Session 74	1	XVal Session 74-Typing - Text-1		2012-07-17 10:17:31.059000
	Edit pad (rev 349)		Brady	cv405	XVal Session 74	1	XVal Session 74-Typing - Text-1		2012-07-17 10:17:31.144000
	Edit pad (rev 350)		nic	cv403	XVal Session 74	1	XVal Session 74-Typing - Text-1		2012-07-17 10:17:31.196000
	Edit pad (rev 351)		Xing	cv400	XVal Session 74	1	XVal Session 74-Typing - Text-1		2012-07-17 10:17:31.313000
	Edit pad (rev 352)		Capucine	cv402	XVal Session 74	1	XVal Session 74-Typing - Text-1		2012-07-17 10:17:31.561000
	Edit pad (rev 353)		Xing	cv400	XVal Session 74	1	XVal Session 74-Typing - Text-1		2012-07-17 10:17:31.817000
	Edit pad (rev 354)		Capucine	cv402	XVal Session 74	1	XVal Session 74-Typing - Text-1		2012-07-17 10:17:32.062000
	Edit pad (rev 355)		Brady	cv405	XVal Session 74	1	XVal Session 74-Typing - Text-1		2012-07-17 10:17:32.198000
	Edit pad (rev 356)		Xing	cv400	XVal Session 74	1	XVal Session 74-Typing - Text-1		2012-07-17 10:17:32.325000
	Edit pad (rev 357)		Capucine	cv402	XVal Session 74	1	XVal Session 74-Typing - Text-1		2012-07-17 10:17:32.562000
	Edit pad (rev 358)		Brady	cv405	XVal Session 74	1	XVal Session 74-Typing - Text-1		2012-07-17 10:17:32.707000
	Edit pad (rev 359)		Xing	cv400	XVal Session 74	1	XVal Session 74-Typing - Text-1		2012-07-17 10:17:32.856000
	Edit pad (rev 360)		Capucine	cv402	XVal Session 74	1	XVal Session 74-Typing - Text-1		2012-07-17 10:17:33.061000
	Edit pad (rev 361)		Brady	cv405	XVal Session 74	1	XVal Session 74-Typing - Text-1		2012-07-17 10:17:33.208000
	Edit pad (rev 362)		Xing	cv400	XVal Session 74	1	XVal Session 74-Typing - Text-1		2012-07-17 10:17:33.359000
	Edit pad (rev 363)		Capucine	cv402	XVal Session 74	1	XVal Session 74-Typing - Text-1		2012-07-17 10:17:33.561000
	Edit pad (rev 364)		Xing	cv400	XVal Session 74	1	XVal Session 74-Typing - Text-1		2012-07-17 10:17:33.860000
	Edit pad (rev 365)		Brady	cv405	XVal Session 74	1	XVal Session 74-Typing - Text-1		2012-07-17 10:17:33.938000
	Edit pad (rev 366)		Xing	cv400	XVal Session 74	1	XVal Session 74-Typing - Text-1		2012-07-17 10:17:34.359000
	Edit pad (rev 367)		Brady	cv405	XVal Session 74	1	XVal Session 74-Typing - Text-1		2012-07-17 10:17:34.444000
	Edit pad (rev 368)		Capucine	cv402	XVal Session 74	1	XVal Session 74-Typing - Text-1		2012-07-17 10:17:34.835000
	Edit pad (rev 369)		Xing	cv400	XVal Session 74	1	XVal Session 74-Typing - Text-1		2012-07-17 10:17:34.859000
	Edit pad (rev 370)		Brady	cv405	XVal Session 74	1	XVal Session 74-Typing - Text-1		2012-07-17 10:17:34.959000
	Edit pad (rev 371)		Capucine	cv402	XVal Session 74	1	XVal Session 74-Typing - Text-1		2012-07-17 10:17:35.336000
	Edit pad (rev 372)		Xing	cv400	XVal Session 74	1	XVal Session 74-Typing - Text-1		2012-07-17 10:17:35.364000
	Edit pad (rev 373)		Brady	cv405	XVal Session 74	1	XVal Session 74-Typing - Text-1		2012-07-17 10:17:35.458000
	Edit pad (rev 374)		Capucine	cv402	XVal Session 74	1	XVal Session 74-Typing - Text-1		2012-07-17 10:17:35.836000
	Edit pad (rev 375)		Xing	cv400	XVal Session 74	1	XVal Session 74-Typing - Text-1		2012-07-17 10:17:35.865000
	Edit pad (rev 376)		Brady	cv405	XVal Session 74	1	XVal Session 74-Typing - Text-1		2012-07-17 10:17:35.966000
	Edit pad (rev 377)		Capucine	cv402	XVal Session 74	1	XVal Session 74-Typing - Text-1		2012-07-17 10:17:36.338000
	Edit pad (rev 378)		Xing	cv400	XVal Session 74	1	XVal Session 74-Typing - Text-1		2012-07-17 10:17:36.373000
	Edit pad (rev 379)		Capucine	cv402	XVal Session 74	1	XVal Session 74-Typing - Text-1		2012-07-17 10:17:36.917000
	Edit pad (rev 380)		nic	cv403	XVal Session 74	1	XVal Session 74-Typing - Text-1		2012-07-17 10:17:36.988000
	Edit pad (rev 381)		Xing	cv400	XVal Session 74	1	XVal Session 74-Typing - Text-1		2012-07-17 10:17:37
	Edit pad (rev 382)		Brady	cv405	XVal Session 74	1	XVal Session 74-Typing - Text-1		2012-07-17 10:17:37.006000
	Edit pad (rev 383)		Capucine	cv402	XVal Session 74	1	XVal Session 74-Typing - Text-1		2012-07-17 10:17:37.421000
	Edit pad (rev 384)		Brady	cv405	XVal Session 74	1	XVal Session 74-Typing - Text-1		2012-07-17 10:17:37.506000
	Edit pad (rev 385)		Xing	cv400	XVal Session 74	1	XVal Session 74-Typing - Text-1		2012-07-17 10:17:37.603000
	Edit pad (rev 386)		Capucine	cv402	XVal Session 74	1	XVal Session 74-Typing - Text-1		2012-07-17 10:17:37.920000
	Edit pad (rev 387)		Brady	cv405	XVal Session 74	1	XVal Session 74-Typing - Text-1		2012-07-17 10:17:38.014000
	Edit pad (rev 388)		Xing	cv400	XVal Session 74	1	XVal Session 74-Typing - Text-1		2012-07-17 10:17:38.107000
	Edit pad (rev 389)		Brady	cv405	XVal Session 74	1	XVal Session 74-Typing - Text-1		2012-07-17 10:17:38.522000
	Edit pad (rev 390)		Xing	cv400	XVal Session 74	1	XVal Session 74-Typing - Text-1		2012-07-17 10:17:38.607000
	Edit pad (rev 391)		Brady	cv405	XVal Session 74	1	XVal Session 74-Typing - Text-1		2012-07-17 10:17:39.021000
	Edit pad (rev 392)		nic	cv403	XVal Session 74	1	XVal Session 74-Typing - Text-1		2012-07-17 10:17:39.093000
	Edit pad (rev 393)		Xing	cv400	XVal Session 74	1	XVal Session 74-Typing - Text-1		2012-07-17 10:17:39.113000
	Edit pad (rev 394)		Brady	cv405	XVal Session 74	1	XVal Session 74-Typing - Text-1		2012-07-17 10:17:39.521000
	Edit pad (rev 395)		nic	cv403	XVal Session 74	1	XVal Session 74-Typing - Text-1		2012-07-17 10:17:39.608000
	Edit pad (rev 396)		Capucine	cv402	XVal Session 74	1	XVal Session 74-Typing - Text-1		2012-07-17 10:17:39.621000
	Edit pad (rev 397)		Xing	cv400	XVal Session 74	1	XVal Session 74-Typing - Text-1		2012-07-17 10:17:39.728000
	Edit pad (rev 398)		Brady	cv405	XVal Session 74	1	XVal Session 74-Typing - Text-1		2012-07-17 10:17:40.021000
	Edit pad (rev 399)		nic	cv403	XVal Session 74	1	XVal Session 74-Typing - Text-1		2012-07-17 10:17:40.109000
	Edit pad (rev 400)		Capucine	cv402	XVal Session 74	1	XVal Session 74-Typing - Text-1		2012-07-17 10:17:40.126000
	Edit pad (rev 401)		Xing	cv400	XVal Session 74	1	XVal Session 74-Typing - Text-1		2012-07-17 10:17:40.445000
	Edit pad (rev 402)		Brady	cv405	XVal Session 74	1	XVal Session 74-Typing - Text-1		2012-07-17 10:17:40.523000
	Edit pad (rev 403)		nic	cv403	XVal Session 74	1	XVal Session 74-Typing - Text-1		2012-07-17 10:17:40.607000
	Edit pad (rev 404)		Capucine	cv402	XVal Session 74	1	XVal Session 74-Typing - Text-1		2012-07-17 10:17:40.625000
	Edit pad (rev 405)		Brady	cv405	XVal Session 74	1	XVal Session 74-Typing - Text-1		2012-07-17 10:17:41.025000
	Edit pad (rev 406)		Capucine	cv402	XVal Session 74	1	XVal Session 74-Typing - Text-1		2012-07-17 10:17:41.126000
	Edit pad (rev 407)		Xing	cv400	XVal Session 74	1	XVal Session 74-Typing - Text-1		2012-07-17 10:17:41.427000
	Edit pad (rev 408)		Brady	cv405	XVal Session 74	1	XVal Session 74-Typing - Text-1		2012-07-17 10:17:41.547000
	Edit pad (rev 409)		Capucine	cv402	XVal Session 74	1	XVal Session 74-Typing - Text-1		2012-07-17 10:17:41.627000
	Edit pad (rev 410)		Brady	cv405	XVal Session 74	1	XVal Session 74-Typing - Text-1		2012-07-17 10:17:42.052000
	Edit pad (rev 411)		Capucine	cv402	XVal Session 74	1	XVal Session 74-Typing - Text-1		2012-07-17 10:17:42.127000
	Edit pad (rev 412)		Brady	cv405	XVal Session 74	1	XVal Session 74-Typing - Text-1		2012-07-17 10:17:42.560000
	Edit pad (rev 413)		Capucine	cv402	XVal Session 74	1	XVal Session 74-Typing - Text-1		2012-07-17 10:17:42.628000
	Edit pad (rev 414)		nic	cv403	XVal Session 74	1	XVal Session 74-Typing - Text-1		2012-07-17 10:17:42.739000
	Edit pad (rev 415)		Brady	cv405	XVal Session 74	1	XVal Session 74-Typing - Text-1		2012-07-17 10:17:43.074000
	Edit pad (rev 416)		nic	cv403	XVal Session 74	1	XVal Session 74-Typing - Text-1		2012-07-17 10:17:43.247000
	Edit pad (rev 417)		Brady	cv405	XVal Session 74	1	XVal Session 74-Typing - Text-1		2012-07-17 10:17:43.582000
	Edit pad (rev 418)		nic	cv403	XVal Session 74	1	XVal Session 74-Typing - Text-1		2012-07-17 10:17:43.747000
	Edit pad (rev 419)		Brady	cv405	XVal Session 74	1	XVal Session 74-Typing - Text-1		2012-07-17 10:17:44.084000
	Edit pad (rev 420)		Capucine	cv402	XVal Session 74	1	XVal Session 74-Typing - Text-1		2012-07-17 10:17:44.122000
	Edit pad (rev 421)		nic	cv403	XVal Session 74	1	XVal Session 74-Typing - Text-1		2012-07-17 10:17:44.334000
	Edit pad (rev 422)		Capucine	cv402	XVal Session 74	1	XVal Session 74-Typing - Text-1		2012-07-17 10:17:44.622000
	Edit pad (rev 423)		Brady	cv405	XVal Session 74	1	XVal Session 74-Typing - Text-1		2012-07-17 10:17:44.625000
	Edit pad (rev 424)		nic	cv403	XVal Session 74	1	XVal Session 74-Typing - Text-1		2012-07-17 10:17:44.842000
	Edit pad (rev 425)		Capucine	cv402	XVal Session 74	1	XVal Session 74-Typing - Text-1		2012-07-17 10:17:45.129000
	Edit pad (rev 426)		Brady	cv405	XVal Session 74	1	XVal Session 74-Typing - Text-1		2012-07-17 10:17:45.131000
	Edit pad (rev 427)		nic	cv403	XVal Session 74	1	XVal Session 74-Typing - Text-1		2012-07-17 10:17:45.341000
	Edit pad (rev 428)		Capucine	cv402	XVal Session 74	1	XVal Session 74-Typing - Text-1		2012-07-17 10:17:45.628000
	Edit pad (rev 429)		Brady	cv405	XVal Session 74	1	XVal Session 74-Typing - Text-1		2012-07-17 10:17:45.631000
	Edit pad (rev 430)		nic	cv403	XVal Session 74	1	XVal Session 74-Typing - Text-1		2012-07-17 10:17:45.842000
	Edit pad (rev 431)		Capucine	cv402	XVal Session 74	1	XVal Session 74-Typing - Text-1		2012-07-17 10:17:46.128000
	Edit pad (rev 432)		Brady	cv405	XVal Session 74	1	XVal Session 74-Typing - Text-1		2012-07-17 10:17:46.131000
	Edit pad (rev 433)		nic	cv403	XVal Session 74	1	XVal Session 74-Typing - Text-1		2012-07-17 10:17:46.343000
	Edit pad (rev 434)		Capucine	cv402	XVal Session 74	1	XVal Session 74-Typing - Text-1		2012-07-17 10:17:46.628000
	Edit pad (rev 435)		Brady	cv405	XVal Session 74	1	XVal Session 74-Typing - Text-1		2012-07-17 10:17:46.630000
	Edit pad (rev 436)		Capucine	cv402	XVal Session 74	1	XVal Session 74-Typing - Text-1		2012-07-17 10:17:47.129000
	Edit pad (rev 437)		Brady	cv405	XVal Session 74	1	XVal Session 74-Typing - Text-1		2012-07-17 10:17:47.131000
	Edit pad (rev 438)		nic	cv403	XVal Session 74	1	XVal Session 74-Typing - Text-1		2012-07-17 10:17:47.248000
	Edit pad (rev 439)		Brady	cv405	XVal Session 74	1	XVal Session 74-Typing - Text-1		2012-07-17 10:17:47.630000
	Edit pad (rev 440)		nic	cv403	XVal Session 74	1	XVal Session 74-Typing - Text-1		2012-07-17 10:17:47.770000
	Edit pad (rev 441)		Brady	cv405	XVal Session 74	1	XVal Session 74-Typing - Text-1		2012-07-17 10:17:48.130000
	Edit pad (rev 442)		nic	cv403	XVal Session 74	1	XVal Session 74-Typing - Text-1		2012-07-17 10:17:48.306000
	Edit pad (rev 443)		Capucine	cv402	XVal Session 74	1	XVal Session 74-Typing - Text-1		2012-07-17 10:17:48.431000
	Edit pad (rev 444)		Brady	cv405	XVal Session 74	1	XVal Session 74-Typing - Text-1		2012-07-17 10:17:48.630000
	Edit pad (rev 445)		Capucine	cv402	XVal Session 74	1	XVal Session 74-Typing - Text-1		2012-07-17 10:17:48.932000
	Edit pad (rev 446)		Brady	cv405	XVal Session 74	1	XVal Session 74-Typing - Text-1		2012-07-17 10:17:49.132000
	Edit pad (rev 447)		Capucine	cv402	XVal Session 74	1	XVal Session 74-Typing - Text-1		2012-07-17 10:17:49.432000
	Edit pad (rev 448)		Brady	cv405	XVal Session 74	1	XVal Session 74-Typing - Text-1		2012-07-17 10:17:49.651000
	Edit pad (rev 449)		Capucine	cv402	XVal Session 74	1	XVal Session 74-Typing - Text-1		2012-07-17 10:17:49.932000
	Edit pad (rev 450)		nic	cv403	XVal Session 74	1	XVal Session 74-Typing - Text-1		2012-07-17 10:17:49.973000
	Edit pad (rev 451)		Brady	cv405	XVal Session 74	1	XVal Session 74-Typing - Text-1		2012-07-17 10:17:50.148000
	Edit pad (rev 452)		Capucine	cv402	XVal Session 74	1	XVal Session 74-Typing - Text-1		2012-07-17 10:17:50.432000
	Edit pad (rev 453)		nic	cv403	XVal Session 74	1	XVal Session 74-Typing - Text-1		2012-07-17 10:17:50.476000
	Edit pad (rev 454)		Brady	cv405	XVal Session 74	1	XVal Session 74-Typing - Text-1		2012-07-17 10:17:50.660000
	Edit pad (rev 455)		Capucine	cv402	XVal Session 74	1	XVal Session 74-Typing - Text-1		2012-07-17 10:17:50.932000
	Edit pad (rev 456)		Brady	cv405	XVal Session 74	1	XVal Session 74-Typing - Text-1		2012-07-17 10:17:51.161000
	Edit pad (rev 457)		Capucine	cv402	XVal Session 74	1	XVal Session 74-Typing - Text-1		2012-07-17 10:17:51.432000
	Edit pad (rev 458)		Brady	cv405	XVal Session 74	1	XVal Session 74-Typing - Text-1		2012-07-17 10:17:51.680000
	Edit pad (rev 459)		nic	cv403	XVal Session 74	1	XVal Session 74-Typing - Text-1		2012-07-17 10:17:51.834000
	Edit pad (rev 460)		Capucine	cv402	XVal Session 74	1	XVal Session 74-Typing - Text-1		2012-07-17 10:17:51.939000
	Edit pad (rev 461)		Brady	cv405	XVal Session 74	1	XVal Session 74-Typing - Text-1		2012-07-17 10:17:52.177000
	Edit pad (rev 462)		Capucine	cv402	XVal Session 74	1	XVal Session 74-Typing - Text-1		2012-07-17 10:17:52.441000
	Edit pad (rev 463)		Brady	cv405	XVal Session 74	1	XVal Session 74-Typing - Text-1		2012-07-17 10:17:52.684000
	Edit pad (rev 464)		Capucine	cv402	XVal Session 74	1	XVal Session 74-Typing - Text-1		2012-07-17 10:17:52.942000
	Edit pad (rev 465)		Brady	cv405	XVal Session 74	1	XVal Session 74-Typing - Text-1		2012-07-17 10:17:53.193000
	Edit pad (rev 466)		Capucine	cv402	XVal Session 74	1	XVal Session 74-Typing - Text-1		2012-07-17 10:17:53.580000
	Edit pad (rev 467)		Brady	cv405	XVal Session 74	1	XVal Session 74-Typing - Text-1		2012-07-17 10:17:53.691000
	Edit pad (rev 468)		nic	cv403	XVal Session 74	1	XVal Session 74-Typing - Text-1		2012-07-17 10:17:54.103000
	Edit pad (rev 469)		Brady	cv405	XVal Session 74	1	XVal Session 74-Typing - Text-1		2012-07-17 10:17:54.192000
	Edit pad (rev 470)		Brady	cv405	XVal Session 74	1	XVal Session 74-Typing - Text-1		2012-07-17 10:17:54.932000
	Edit pad (rev 471)		Brady	cv405	XVal Session 74	1	XVal Session 74-Typing - Text-1		2012-07-17 10:17:55.443000
	Edit pad (rev 472)		Capucine	cv402	XVal Session 74	1	XVal Session 74-Typing - Text-1		2012-07-17 10:17:55.845000
	Edit pad (rev 473)		Brady	cv405	XVal Session 74	1	XVal Session 74-Typing - Text-1		2012-07-17 10:17:55.941000
	Edit pad (rev 474)		Brady	cv405	XVal Session 74	1	XVal Session 74-Typing - Text-1		2012-07-17 10:17:56.443000
	Edit pad (rev 475)		Brady	cv405	XVal Session 74	1	XVal Session 74-Typing - Text-1		2012-07-17 10:17:56.959000
	Edit pad (rev 476)		Capucine	cv402	XVal Session 74	1	XVal Session 74-Typing - Text-1		2012-07-17 10:17:57.162000
	Edit pad (rev 477)		nic	cv403	XVal Session 74	1	XVal Session 74-Typing - Text-1		2012-07-17 10:17:57.208000
	Edit pad (rev 478)		Brady	cv405	XVal Session 74	1	XVal Session 74-Typing - Text-1		2012-07-17 10:17:57.466000
	Edit pad (rev 479)		Capucine	cv402	XVal Session 74	1	XVal Session 74-Typing - Text-1		2012-07-17 10:17:57.661000
	Edit pad (rev 480)		Xing	cv400	XVal Session 74	1	XVal Session 74-Typing - Text-1		2012-07-17 10:17:57.981000
	Edit pad (rev 481)		Capucine	cv402	XVal Session 74	1	XVal Session 74-Typing - Text-1		2012-07-17 10:17:58.162000
	Edit pad (rev 482)		Brady	cv405	XVal Session 74	1	XVal Session 74-Typing - Text-1		2012-07-17 10:17:58.279000
	Edit pad (rev 483)		Capucine	cv402	XVal Session 74	1	XVal Session 74-Typing - Text-1		2012-07-17 10:17:58.663000
	Edit pad (rev 484)		Brady	cv405	XVal Session 74	1	XVal Session 74-Typing - Text-1		2012-07-17 10:17:58.795000
	Edit pad (rev 485)		Xing	cv400	XVal Session 74	1	XVal Session 74-Typing - Text-1		2012-07-17 10:17:58.821000
	Edit pad (rev 486)		nic	cv403	XVal Session 74	1	XVal Session 74-Typing - Text-1		2012-07-17 10:17:59.011000
	Edit pad (rev 487)		Capucine	cv402	XVal Session 74	1	XVal Session 74-Typing - Text-1		2012-07-17 10:17:59.167000
	Edit pad (rev 488)		Brady	cv405	XVal Session 74	1	XVal Session 74-Typing - Text-1		2012-07-17 10:17:59.301000
	Edit pad (rev 489)		nic	cv403	XVal Session 74	1	XVal Session 74-Typing - Text-1		2012-07-17 10:17:59.450000
	Edit pad (rev 490)		Brady	cv405	XVal Session 74	1	XVal Session 74-Typing - Text-1		2012-07-17 10:17:59.803000
	Edit pad (rev 491)		Capucine	cv402	XVal Session 74	1	XVal Session 74-Typing - Text-1		2012-07-17 10:17:59.875000
	Edit pad (rev 492)		Brady	cv405	XVal Session 74	1	XVal Session 74-Typing - Text-1		2012-07-17 10:18:00.309000
	Edit pad (rev 493)		Brady	cv405	XVal Session 74	1	XVal Session 74-Typing - Text-1		2012-07-17 10:18:00.818000
	Edit pad (rev 494)		Brady	cv405	XVal Session 74	1	XVal Session 74-Typing - Text-1		2012-07-17 10:18:01.318000
	Edit pad (rev 495)		nic	cv403	XVal Session 74	1	XVal Session 74-Typing - Text-1		2012-07-17 10:18:01.455000
	Edit pad (rev 496)		Brady	cv405	XVal Session 74	1	XVal Session 74-Typing - Text-1		2012-07-17 10:18:01.867000
	Edit pad (rev 497)		nic	cv403	XVal Session 74	1	XVal Session 74-Typing - Text-1		2012-07-17 10:18:01.963000
	Edit pad (rev 498)		Brady	cv405	XVal Session 74	1	XVal Session 74-Typing - Text-1		2012-07-17 10:18:02.367000
	Edit pad (rev 499)		Brady	cv405	XVal Session 74	1	XVal Session 74-Typing - Text-1		2012-07-17 10:18:02.909000
	Edit pad (rev 500)		Capucine	cv402	XVal Session 74	1	XVal Session 74-Typing - Text-1		2012-07-17 10:18:03.008000
	Edit pad (rev 501)		Brady	cv405	XVal Session 74	1	XVal Session 74-Typing - Text-1		2012-07-17 10:18:03.396000
	Edit pad (rev 502)		Capucine	cv402	XVal Session 74	1	XVal Session 74-Typing - Text-1		2012-07-17 10:18:03.508000
	Edit pad (rev 503)		Xing	cv400	XVal Session 74	1	XVal Session 74-Typing - Text-1		2012-07-17 10:18:03.884000
	Edit pad (rev 504)		Brady	cv405	XVal Session 74	1	XVal Session 74-Typing - Text-1		2012-07-17 10:18:03.896000
	Edit pad (rev 505)		Capucine	cv402	XVal Session 74	1	XVal Session 74-Typing - Text-1		2012-07-17 10:18:04.008000
	Edit pad (rev 506)		Brady	cv405	XVal Session 74	1	XVal Session 74-Typing - Text-1		2012-07-17 10:18:04.398000
	Edit pad (rev 507)		Capucine	cv402	XVal Session 74	1	XVal Session 74-Typing - Text-1		2012-07-17 10:18:04.508000
	Edit pad (rev 508)		Brady	cv405	XVal Session 74	1	XVal Session 74-Typing - Text-1		2012-07-17 10:18:04.898000
	Edit pad (rev 509)		nic	cv403	XVal Session 74	1	XVal Session 74-Typing - Text-1		2012-07-17 10:18:05.157000
	Edit pad (rev 510)		Capucine	cv402	XVal Session 74	1	XVal Session 74-Typing - Text-1		2012-07-17 10:18:05.277000
	Edit pad (rev 511)		Brady	cv405	XVal Session 74	1	XVal Session 74-Typing - Text-1		2012-07-17 10:18:05.414000
	Edit pad (rev 512)		nic	cv403	XVal Session 74	1	XVal Session 74-Typing - Text-1		2012-07-17 10:18:05.671000
	Edit pad (rev 513)		Capucine	cv402	XVal Session 74	1	XVal Session 74-Typing - Text-1		2012-07-17 10:18:05.776000
	Edit pad (rev 514)		Brady	cv405	XVal Session 74	1	XVal Session 74-Typing - Text-1		2012-07-17 10:18:05.912000
	Edit pad (rev 515)		nic	cv403	XVal Session 74	1	XVal Session 74-Typing - Text-1		2012-07-17 10:18:06.171000
	Edit pad (rev 516)		Capucine	cv402	XVal Session 74	1	XVal Session 74-Typing - Text-1		2012-07-17 10:18:06.277000
	Edit pad (rev 517)		Brady	cv405	XVal Session 74	1	XVal Session 74-Typing - Text-1		2012-07-17 10:18:06.413000
	Edit pad (rev 518)		Brady	cv405	XVal Session 74	1	XVal Session 74-Typing - Text-1		2012-07-17 10:18:06.911000
	Edit pad (rev 519)		Capucine	cv402	XVal Session 74	1	XVal Session 74-Typing - Text-1		2012-07-17 10:18:06.956000
	Edit pad (rev 520)		Brady	cv405	XVal Session 74	1	XVal Session 74-Typing - Text-1		2012-07-17 10:18:07.412000
	Edit pad (rev 521)		Capucine	cv402	XVal Session 74	1	XVal Session 74-Typing - Text-1		2012-07-17 10:18:07.457000
	Edit pad (rev 522)		nic	cv403	XVal Session 74	1	XVal Session 74-Typing - Text-1		2012-07-17 10:18:07.614000
	Edit pad (rev 523)		Brady	cv405	XVal Session 74	1	XVal Session 74-Typing - Text-1		2012-07-17 10:18:07.913000
	Edit pad (rev 524)		Capucine	cv402	XVal Session 74	1	XVal Session 74-Typing - Text-1		2012-07-17 10:18:07.956000
	Edit pad (rev 525)		nic	cv403	XVal Session 74	1	XVal Session 74-Typing - Text-1		2012-07-17 10:18:08.120000
	Edit pad (rev 526)		Brady	cv405	XVal Session 74	1	XVal Session 74-Typing - Text-1		2012-07-17 10:18:08.418000
	Edit pad (rev 527)		nic	cv403	XVal Session 74	1	XVal Session 74-Typing - Text-1		2012-07-17 10:18:08.623000
	Edit pad (rev 528)		Brady	cv405	XVal Session 74	1	XVal Session 74-Typing - Text-1		2012-07-17 10:18:08.919000
	Edit pad (rev 529)		Capucine	cv402	XVal Session 74	1	XVal Session 74-Typing - Text-1		2012-07-17 10:18:08.975000
	Edit pad (rev 530)		nic	cv403	XVal Session 74	1	XVal Session 74-Typing - Text-1		2012-07-17 10:18:09.122000
	Edit pad (rev 531)		Brady	cv405	XVal Session 74	1	XVal Session 74-Typing - Text-1		2012-07-17 10:18:09.427000
	Edit pad (rev 532)		Capucine	cv402	XVal Session 74	1	XVal Session 74-Typing - Text-1		2012-07-17 10:18:09.487000
	Edit pad (rev 533)		Brady	cv405	XVal Session 74	1	XVal Session 74-Typing - Text-1		2012-07-17 10:18:09.927000
	Edit pad (rev 534)		Brady	cv405	XVal Session 74	1	XVal Session 74-Typing - Text-1		2012-07-17 10:18:10.434000
	Edit pad (rev 535)		Xing	cv400	XVal Session 74	1	XVal Session 74-Typing - Text-1		2012-07-17 10:18:10.567000
	Edit pad (rev 536)		Capucine	cv402	XVal Session 74	1	XVal Session 74-Typing - Text-1		2012-07-17 10:18:10.753000
	Edit pad (rev 537)		Brady	cv405	XVal Session 74	1	XVal Session 74-Typing - Text-1		2012-07-17 10:18:10.943000
	Edit pad (rev 538)		Xing	cv400	XVal Session 74	1	XVal Session 74-Typing - Text-1		2012-07-17 10:18:11.186000
	Edit pad (rev 539)		Capucine	cv402	XVal Session 74	1	XVal Session 74-Typing - Text-1		2012-07-17 10:18:11.263000
	Edit pad (rev 540)		Brady	cv405	XVal Session 74	1	XVal Session 74-Typing - Text-1		2012-07-17 10:18:11.443000
	Edit pad (rev 541)		Capucine	cv402	XVal Session 74	1	XVal Session 74-Typing - Text-1		2012-07-17 10:18:11.764000
	Edit pad (rev 542)		Brady	cv405	XVal Session 74	1	XVal Session 74-Typing - Text-1		2012-07-17 10:18:11.941000
	Edit pad (rev 543)		Capucine	cv402	XVal Session 74	1	XVal Session 74-Typing - Text-1		2012-07-17 10:18:12.264000
	Edit pad (rev 544)		Brady	cv405	XVal Session 74	1	XVal Session 74-Typing - Text-1		2012-07-17 10:18:12.457000
	Edit pad (rev 545)		Brady	cv405	XVal Session 74	1	XVal Session 74-Typing - Text-1		2012-07-17 10:18:12.962000
	Edit pad (rev 546)		Capucine	cv402	XVal Session 74	1	XVal Session 74-Typing - Text-1		2012-07-17 10:18:13.124000
	Edit pad (rev 547)		nic	cv403	XVal Session 74	1	XVal Session 74-Typing - Text-1		2012-07-17 10:18:13.322000
	Edit pad (rev 548)		Brady	cv405	XVal Session 74	1	XVal Session 74-Typing - Text-1		2012-07-17 10:18:13.459000
	Edit pad (rev 549)		Xing	cv400	XVal Session 74	1	XVal Session 74-Typing - Text-1		2012-07-17 10:18:13.606000
	Edit pad (rev 550)		Capucine	cv402	XVal Session 74	1	XVal Session 74-Typing - Text-1		2012-07-17 10:18:13.628000
	Edit pad (rev 551)		Brady	cv405	XVal Session 74	1	XVal Session 74-Typing - Text-1		2012-07-17 10:18:13.974000
	Edit pad (rev 552)		Capucine	cv402	XVal Session 74	1	XVal Session 74-Typing - Text-1		2012-07-17 10:18:14.128000
	Edit pad (rev 553)		Brady	cv405	XVal Session 74	1	XVal Session 74-Typing - Text-1		2012-07-17 10:18:14.474000
	Edit pad (rev 554)		Capucine	cv402	XVal Session 74	1	XVal Session 74-Typing - Text-1		2012-07-17 10:18:14.629000
	Edit pad (rev 555)		Brady	cv405	XVal Session 74	1	XVal Session 74-Typing - Text-1		2012-07-17 10:18:14.974000
	Edit pad (rev 556)		Capucine	cv402	XVal Session 74	1	XVal Session 74-Typing - Text-1		2012-07-17 10:18:15.128000
	Edit pad (rev 557)		Brady	cv405	XVal Session 74	1	XVal Session 74-Typing - Text-1		2012-07-17 10:18:15.490000
	Edit pad (rev 558)		Capucine	cv402	XVal Session 74	1	XVal Session 74-Typing - Text-1		2012-07-17 10:18:15.779000
	Edit pad (rev 559)		Brady	cv405	XVal Session 74	1	XVal Session 74-Typing - Text-1		2012-07-17 10:18:15.990000
	Edit pad (rev 560)		Capucine	cv402	XVal Session 74	1	XVal Session 74-Typing - Text-1		2012-07-17 10:18:16.280000
	Edit pad (rev 561)		Brady	cv405	XVal Session 74	1	XVal Session 74-Typing - Text-1		2012-07-17 10:18:16.497000
	Edit pad (rev 562)		Brady	cv405	XVal Session 74	1	XVal Session 74-Typing - Text-1		2012-07-17 10:18:17.240000
	Edit pad (rev 563)		Capucine	cv402	XVal Session 74	1	XVal Session 74-Typing - Text-1		2012-07-17 10:18:17.600000
	Edit pad (rev 564)		Brady	cv405	XVal Session 74	1	XVal Session 74-Typing - Text-1		2012-07-17 10:18:17.739000
	Edit pad (rev 565)		Xing	cv400	XVal Session 74	1	XVal Session 74-Typing - Text-1		2012-07-17 10:18:18.060000
	Edit pad (rev 566)		Capucine	cv402	XVal Session 74	1	XVal Session 74-Typing - Text-1		2012-07-17 10:18:18.099000
	Edit pad (rev 567)		Brady	cv405	XVal Session 74	1	XVal Session 74-Typing - Text-1		2012-07-17 10:18:18.240000
	Edit pad (rev 568)		Capucine	cv402	XVal Session 74	1	XVal Session 74-Typing - Text-1		2012-07-17 10:18:18.600000
	Edit pad (rev 569)		Brady	cv405	XVal Session 74	1	XVal Session 74-Typing - Text-1		2012-07-17 10:18:18.740000
	Edit pad (rev 570)		Capucine	cv402	XVal Session 74	1	XVal Session 74-Typing - Text-1		2012-07-17 10:18:19.109000
	Edit pad (rev 571)		nic	cv403	XVal Session 74	1	XVal Session 74-Typing - Text-1		2012-07-17 10:18:19.184000
	Edit pad (rev 572)		Capucine	cv402	XVal Session 74	1	XVal Session 74-Typing - Text-1		2012-07-17 10:18:19.609000
	Edit pad (rev 573)		Brady	cv405	XVal Session 74	1	XVal Session 74-Typing - Text-1		2012-07-17 10:18:19.632000
	Edit pad (rev 574)		Capucine	cv402	XVal Session 74	1	XVal Session 74-Typing - Text-1		2012-07-17 10:18:20.110000
	Edit pad (rev 575)		Brady	cv405	XVal Session 74	1	XVal Session 74-Typing - Text-1		2012-07-17 10:18:20.429000
	Edit pad (rev 576)		Capucine	cv402	XVal Session 74	1	XVal Session 74-Typing - Text-1		2012-07-17 10:18:20.610000
	Edit pad (rev 577)		Brady	cv405	XVal Session 74	1	XVal Session 74-Typing - Text-1		2012-07-17 10:18:20.929000
	Edit pad (rev 578)		Capucine	cv402	XVal Session 74	1	XVal Session 74-Typing - Text-1		2012-07-17 10:18:21.110000
	Edit pad (rev 579)		Brady	cv405	XVal Session 74	1	XVal Session 74-Typing - Text-1		2012-07-17 10:18:21.432000
	Edit pad (rev 580)		Capucine	cv402	XVal Session 74	1	XVal Session 74-Typing - Text-1		2012-07-17 10:18:21.764000
	Edit pad (rev 581)		Brady	cv405	XVal Session 74	1	XVal Session 74-Typing - Text-1		2012-07-17 10:18:21.937000
	Edit pad (rev 582)		Brady	cv405	XVal Session 74	1	XVal Session 74-Typing - Text-1		2012-07-17 10:18:22.443000
	Edit pad (rev 583)		Capucine	cv402	XVal Session 74	1	XVal Session 74-Typing - Text-1		2012-07-17 10:18:22.552000
	Edit pad (rev 584)		Brady	cv405	XVal Session 74	1	XVal Session 74-Typing - Text-1		2012-07-17 10:18:23.086000
	Edit pad (rev 585)		Capucine	cv402	XVal Session 74	1	XVal Session 74-Typing - Text-1		2012-07-17 10:18:23.105000
	Edit pad (rev 586)		Brady	cv405	XVal Session 74	1	XVal Session 74-Typing - Text-1		2012-07-17 10:18:23.594000
	Edit pad (rev 587)		Capucine	cv402	XVal Session 74	1	XVal Session 74-Typing - Text-1		2012-07-17 10:18:23.606000
	Edit pad (rev 588)		Brady	cv405	XVal Session 74	1	XVal Session 74-Typing - Text-1		2012-07-17 10:18:24.099000
	Edit pad (rev 589)		Capucine	cv402	XVal Session 74	1	XVal Session 74-Typing - Text-1		2012-07-17 10:18:24.106000
	Edit pad (rev 590)		Brady	cv405	XVal Session 74	1	XVal Session 74-Typing - Text-1		2012-07-17 10:18:24.599000
	Edit pad (rev 591)		Capucine	cv402	XVal Session 74	1	XVal Session 74-Typing - Text-1		2012-07-17 10:18:24.607000
	Edit pad (rev 592)		Brady	cv405	XVal Session 74	1	XVal Session 74-Typing - Text-1		2012-07-17 10:18:25.099000
	Edit pad (rev 593)		Xing	cv400	XVal Session 74	1	XVal Session 74-Typing - Text-1		2012-07-17 10:18:25.155000
	Edit pad (rev 594)		Capucine	cv402	XVal Session 74	1	XVal Session 74-Typing - Text-1		2012-07-17 10:18:25.392000
	Edit pad (rev 595)		Brady	cv405	XVal Session 74	1	XVal Session 74-Typing - Text-1		2012-07-17 10:18:25.599000
	Edit pad (rev 596)		Capucine	cv402	XVal Session 74	1	XVal Session 74-Typing - Text-1		2012-07-17 10:18:25.894000
	Edit pad (rev 597)		Xing	cv400	XVal Session 74	1	XVal Session 74-Typing - Text-1		2012-07-17 10:18:25.929000
	Edit pad (rev 598)		Brady	cv405	XVal Session 74	1	XVal Session 74-Typing - Text-1		2012-07-17 10:18:26.099000
	Edit pad (rev 599)		nic	cv403	XVal Session 74	1	XVal Session 74-Typing - Text-1		2012-07-17 10:18:26.278000
	Edit pad (rev 600)		Capucine	cv402	XVal Session 74	1	XVal Session 74-Typing - Text-1		2012-07-17 10:18:26.391000
	Edit pad (rev 601)		Brady	cv405	XVal Session 74	1	XVal Session 74-Typing - Text-1		2012-07-17 10:18:26.599000
	Edit pad (rev 602)		Xing	cv400	XVal Session 74	1	XVal Session 74-Typing - Text-1		2012-07-17 10:18:26.686000
	Edit pad (rev 603)		nic	cv403	XVal Session 74	1	XVal Session 74-Typing - Text-1		2012-07-17 10:18:26.847000
	Edit pad (rev 604)		Brady	cv405	XVal Session 74	1	XVal Session 74-Typing - Text-1		2012-07-17 10:18:27.104000
	Edit pad (rev 605)		Xing	cv400	XVal Session 74	1	XVal Session 74-Typing - Text-1		2012-07-17 10:18:27.186000
	Edit pad (rev 606)		nic	cv403	XVal Session 74	1	XVal Session 74-Typing - Text-1		2012-07-17 10:18:27.359000
	Edit pad (rev 607)		Brady	cv405	XVal Session 74	1	XVal Session 74-Typing - Text-1		2012-07-17 10:18:27.608000
	Edit pad (rev 608)		Xing	cv400	XVal Session 74	1	XVal Session 74-Typing - Text-1		2012-07-17 10:18:27.689000
	Edit pad (rev 609)		Brady	cv405	XVal Session 74	1	XVal Session 74-Typing - Text-1		2012-07-17 10:18:28.107000
	Edit pad (rev 610)		nic	cv403	XVal Session 74	1	XVal Session 74-Typing - Text-1		2012-07-17 10:18:28.187000
	Edit pad (rev 611)		Xing	cv400	XVal Session 74	1	XVal Session 74-Typing - Text-1		2012-07-17 10:18:28.192000
	Edit pad (rev 612)		Capucine	cv402	XVal Session 74	1	XVal Session 74-Typing - Text-1		2012-07-17 10:18:28.325000
	Edit pad (rev 613)		Brady	cv405	XVal Session 74	1	XVal Session 74-Typing - Text-1		2012-07-17 10:18:28.626000
	Edit pad (rev 614)		nic	cv403	XVal Session 74	1	XVal Session 74-Typing - Text-1		2012-07-17 10:18:28.699000
	Edit pad (rev 615)		Xing	cv400	XVal Session 74	1	XVal Session 74-Typing - Text-1		2012-07-17 10:18:28.709000
	Edit pad (rev 616)		Capucine	cv402	XVal Session 74	1	XVal Session 74-Typing - Text-1		2012-07-17 10:18:28.826000
	Edit pad (rev 617)		Brady	cv405	XVal Session 74	1	XVal Session 74-Typing - Text-1		2012-07-17 10:18:29.144000
	Edit pad (rev 618)		nic	cv403	XVal Session 74	1	XVal Session 74-Typing - Text-1		2012-07-17 10:18:29.202000
	Edit pad (rev 619)		Xing	cv400	XVal Session 74	1	XVal Session 74-Typing - Text-1		2012-07-17 10:18:29.232000
	Edit pad (rev 620)		Capucine	cv402	XVal Session 74	1	XVal Session 74-Typing - Text-1		2012-07-17 10:18:29.406000
	Edit pad (rev 621)		Brady	cv405	XVal Session 74	1	XVal Session 74-Typing - Text-1		2012-07-17 10:18:29.622000
	Edit pad (rev 622)		Xing	cv400	XVal Session 74	1	XVal Session 74-Typing - Text-1		2012-07-17 10:18:29.733000
	Edit pad (rev 623)		Capucine	cv402	XVal Session 74	1	XVal Session 74-Typing - Text-1		2012-07-17 10:18:29.827000
	Edit pad (rev 624)		Brady	cv405	XVal Session 74	1	XVal Session 74-Typing - Text-1		2012-07-17 10:18:30.120000
	Edit pad (rev 625)		Xing	cv400	XVal Session 74	1	XVal Session 74-Typing - Text-1		2012-07-17 10:18:30.232000
	Edit pad (rev 626)		nic	cv403	XVal Session 74	1	XVal Session 74-Typing - Text-1		2012-07-17 10:18:30.354000
	Edit pad (rev 627)		Brady	cv405	XVal Session 74	1	XVal Session 74-Typing - Text-1		2012-07-17 10:18:30.620000
	Edit pad (rev 628)		Capucine	cv402	XVal Session 74	1	XVal Session 74-Typing - Text-1		2012-07-17 10:18:30.666000
	Edit pad (rev 629)		Xing	cv400	XVal Session 74	1	XVal Session 74-Typing - Text-1		2012-07-17 10:18:30.732000
	Edit pad (rev 630)		Brady	cv405	XVal Session 74	1	XVal Session 74-Typing - Text-1		2012-07-17 10:18:31.138000
	Edit pad (rev 631)		Capucine	cv402	XVal Session 74	1	XVal Session 74-Typing - Text-1		2012-07-17 10:18:31.173000
	Edit pad (rev 632)		Xing	cv400	XVal Session 74	1	XVal Session 74-Typing - Text-1		2012-07-17 10:18:31.237000
	Edit pad (rev 633)		Brady	cv405	XVal Session 74	1	XVal Session 74-Typing - Text-1		2012-07-17 10:18:31.646000
	Edit pad (rev 634)		Capucine	cv402	XVal Session 74	1	XVal Session 74-Typing - Text-1		2012-07-17 10:18:31.693000
	Edit pad (rev 635)		Xing	cv400	XVal Session 74	1	XVal Session 74-Typing - Text-1		2012-07-17 10:18:31.757000
	Edit pad (rev 636)		Brady	cv405	XVal Session 74	1	XVal Session 74-Typing - Text-1		2012-07-17 10:18:32.147000
	Edit pad (rev 637)		Capucine	cv402	XVal Session 74	1	XVal Session 74-Typing - Text-1		2012-07-17 10:18:32.198000
	Edit pad (rev 638)		Xing	cv400	XVal Session 74	1	XVal Session 74-Typing - Text-1		2012-07-17 10:18:32.260000
	Edit pad (rev 639)		nic	cv403	XVal Session 74	1	XVal Session 74-Typing - Text-1		2012-07-17 10:18:32.367000
	Edit pad (rev 640)		Brady	cv405	XVal Session 74	1	XVal Session 74-Typing - Text-1		2012-07-17 10:18:32.646000
	Edit pad (rev 641)		Capucine	cv402	XVal Session 74	1	XVal Session 74-Typing - Text-1		2012-07-17 10:18:32.695000
	Edit pad (rev 642)		Brady	cv405	XVal Session 74	1	XVal Session 74-Typing - Text-1		2012-07-17 10:18:33.146000
	Edit pad (rev 643)		Capucine	cv402	XVal Session 74	1	XVal Session 74-Typing - Text-1		2012-07-17 10:18:33.205000
	Edit pad (rev 644)		Xing	cv400	XVal Session 74	1	XVal Session 74-Typing - Text-1		2012-07-17 10:18:33.476000
	Edit pad (rev 645)		Brady	cv405	XVal Session 74	1	XVal Session 74-Typing - Text-1		2012-07-17 10:18:33.645000
	Edit pad (rev 646)		nic	cv403	XVal Session 74	1	XVal Session 74-Typing - Text-1		2012-07-17 10:18:34.097000
	Edit pad (rev 647)		Capucine	cv402	XVal Session 74	1	XVal Session 74-Typing - Text-1		2012-07-17 10:18:34.146000
	Edit pad (rev 648)		Brady	cv405	XVal Session 74	1	XVal Session 74-Typing - Text-1		2012-07-17 10:18:34.202000
	Edit pad (rev 649)		Xing	cv400	XVal Session 74	1	XVal Session 74-Typing - Text-1		2012-07-17 10:18:34.487000
	Edit pad (rev 650)		Brady	cv405	XVal Session 74	1	XVal Session 74-Typing - Text-1		2012-07-17 10:18:34.713000
	Edit pad (rev 651)		Xing	cv400	XVal Session 74	1	XVal Session 74-Typing - Text-1		2012-07-17 10:18:34.994000
	Edit pad (rev 652)		Brady	cv405	XVal Session 74	1	XVal Session 74-Typing - Text-1		2012-07-17 10:18:35.222000
	Edit pad (rev 653)		nic	cv403	XVal Session 74	1	XVal Session 74-Typing - Text-1		2012-07-17 10:18:35.358000
	Edit pad (rev 654)		Xing	cv400	XVal Session 74	1	XVal Session 74-Typing - Text-1		2012-07-17 10:18:35.499000
	Edit pad (rev 655)		Xing	cv400	XVal Session 74	1	XVal Session 74-Typing - Text-1		2012-07-17 10:18:35.997000
	Edit pad (rev 656)		Brady	cv405	XVal Session 74	1	XVal Session 74-Typing - Text-1		2012-07-17 10:18:36.395000
	Edit pad (rev 657)		Xing	cv400	XVal Session 74	1	XVal Session 74-Typing - Text-1		2012-07-17 10:18:36.497000
	Edit pad (rev 658)		nic	cv403	XVal Session 74	1	XVal Session 74-Typing - Text-1		2012-07-17 10:18:36.763000
	Edit pad (rev 659)		Brady	cv405	XVal Session 74	1	XVal Session 74-Typing - Text-1		2012-07-17 10:18:36.895000
	Edit pad (rev 660)		Xing	cv400	XVal Session 74	1	XVal Session 74-Typing - Text-1		2012-07-17 10:18:37.277000
	Edit pad (rev 661)		Brady	cv405	XVal Session 74	1	XVal Session 74-Typing - Text-1		2012-07-17 10:18:37.395000
	Edit pad (rev 662)		Xing	cv400	XVal Session 74	1	XVal Session 74-Typing - Text-1		2012-07-17 10:18:37.821000
	Edit pad (rev 663)		Brady	cv405	XVal Session 74	1	XVal Session 74-Typing - Text-1		2012-07-17 10:18:37.894000
	Edit pad (rev 664)		nic	cv403	XVal Session 74	1	XVal Session 74-Typing - Text-1		2012-07-17 10:18:38.072000
	Edit pad (rev 665)		Brady	cv405	XVal Session 74	1	XVal Session 74-Typing - Text-1		2012-07-17 10:18:38.397000
	Edit pad (rev 666)		Xing	cv400	XVal Session 74	1	XVal Session 74-Typing - Text-1		2012-07-17 10:18:38.863000
	Edit pad (rev 667)		Brady	cv405	XVal Session 74	1	XVal Session 74-Typing - Text-1		2012-07-17 10:18:38.894000
	Edit pad (rev 668)		nic	cv403	XVal Session 74	1	XVal Session 74-Typing - Text-1		2012-07-17 10:18:39.160000
	Edit pad (rev 669)		Xing	cv400	XVal Session 74	1	XVal Session 74-Typing - Text-1		2012-07-17 10:18:39.374000
	Edit pad (rev 670)		Brady	cv405	XVal Session 74	1	XVal Session 74-Typing - Text-1		2012-07-17 10:18:39.394000
	Edit pad (rev 671)		Xing	cv400	XVal Session 74	1	XVal Session 74-Typing - Text-1		2012-07-17 10:18:39.874000
	Edit pad (rev 672)		Brady	cv405	XVal Session 74	1	XVal Session 74-Typing - Text-1		2012-07-17 10:18:39.897000
	Edit pad (rev 673)		Xing	cv400	XVal Session 74	1	XVal Session 74-Typing - Text-1		2012-07-17 10:18:40.382000
	Edit pad (rev 674)		Brady	cv405	XVal Session 74	1	XVal Session 74-Typing - Text-1		2012-07-17 10:18:40.399000
	Edit pad (rev 675)		nic	cv403	XVal Session 74	1	XVal Session 74-Typing - Text-1		2012-07-17 10:18:40.671000
	Edit pad (rev 676)		Capucine	cv402	XVal Session 74	1	XVal Session 74-Typing - Text-1		2012-07-17 10:18:40.811000
	Edit pad (rev 677)		Xing	cv400	XVal Session 74	1	XVal Session 74-Typing - Text-1		2012-07-17 10:18:40.889000
	Edit pad (rev 678)		Brady	cv405	XVal Session 74	1	XVal Session 74-Typing - Text-1		2012-07-17 10:18:40.904000
	Edit pad (rev 679)		Capucine	cv402	XVal Session 74	1	XVal Session 74-Typing - Text-1		2012-07-17 10:18:41.316000
	Edit pad (rev 680)		Xing	cv400	XVal Session 74	1	XVal Session 74-Typing - Text-1		2012-07-17 10:18:41.389000
	Edit pad (rev 681)		Brady	cv405	XVal Session 74	1	XVal Session 74-Typing - Text-1		2012-07-17 10:18:41.412000
	Edit pad (rev 682)		Capucine	cv402	XVal Session 74	1	XVal Session 74-Typing - Text-1		2012-07-17 10:18:41.816000
	Edit pad (rev 683)		Xing	cv400	XVal Session 74	1	XVal Session 74-Typing - Text-1		2012-07-17 10:18:41.890000
	Edit pad (rev 684)		Brady	cv405	XVal Session 74	1	XVal Session 74-Typing - Text-1		2012-07-17 10:18:41.915000
	Edit pad (rev 685)		Brady	cv405	XVal Session 74	1	XVal Session 74-Typing - Text-1		2012-07-17 10:18:42.477000
	Edit pad (rev 686)		nic	cv403	XVal Session 74	1	XVal Session 74-Typing - Text-1		2012-07-17 10:18:42.608000
	Edit pad (rev 687)		Capucine	cv402	XVal Session 74	1	XVal Session 74-Typing - Text-1		2012-07-17 10:18:42.783000
	Edit pad (rev 688)		Xing	cv400	XVal Session 74	1	XVal Session 74-Typing - Text-1		2012-07-17 10:18:42.809000
	Edit pad (rev 689)		Brady	cv405	XVal Session 74	1	XVal Session 74-Typing - Text-1		2012-07-17 10:18:42.974000
	Edit pad (rev 690)		Capucine	cv402	XVal Session 74	1	XVal Session 74-Typing - Text-1		2012-07-17 10:18:43.285000
	Edit pad (rev 691)		Xing	cv400	XVal Session 74	1	XVal Session 74-Typing - Text-1		2012-07-17 10:18:43.310000
	Edit pad (rev 692)		Brady	cv405	XVal Session 74	1	XVal Session 74-Typing - Text-1		2012-07-17 10:18:43.474000
	Edit pad (rev 693)		Capucine	cv402	XVal Session 74	1	XVal Session 74-Typing - Text-1		2012-07-17 10:18:43.785000
	Edit pad (rev 694)		Xing	cv400	XVal Session 74	1	XVal Session 74-Typing - Text-1		2012-07-17 10:18:43.812000
	Edit pad (rev 695)		Brady	cv405	XVal Session 74	1	XVal Session 74-Typing - Text-1		2012-07-17 10:18:43.989000
	Edit pad (rev 696)		Capucine	cv402	XVal Session 74	1	XVal Session 74-Typing - Text-1		2012-07-17 10:18:44.284000
	Edit pad (rev 697)		Xing	cv400	XVal Session 74	1	XVal Session 74-Typing - Text-1		2012-07-17 10:18:44.319000
	Edit pad (rev 698)		Brady	cv405	XVal Session 74	1	XVal Session 74-Typing - Text-1		2012-07-17 10:18:44.489000
	Edit pad (rev 699)		Capucine	cv402	XVal Session 74	1	XVal Session 74-Typing - Text-1		2012-07-17 10:18:44.785000
	Edit pad (rev 700)		Xing	cv400	XVal Session 74	1	XVal Session 74-Typing - Text-1		2012-07-17 10:18:44.828000
	Edit pad (rev 701)		Brady	cv405	XVal Session 74	1	XVal Session 74-Typing - Text-1		2012-07-17 10:18:44.990000
	Edit pad (rev 702)		Capucine	cv402	XVal Session 74	1	XVal Session 74-Typing - Text-1		2012-07-17 10:18:45.285000
	Edit pad (rev 703)		Xing	cv400	XVal Session 74	1	XVal Session 74-Typing - Text-1		2012-07-17 10:18:45.332000
	Edit pad (rev 704)		Brady	cv405	XVal Session 74	1	XVal Session 74-Typing - Text-1		2012-07-17 10:18:45.497000
	Edit pad (rev 705)		Capucine	cv402	XVal Session 74	1	XVal Session 74-Typing - Text-1		2012-07-17 10:18:45.785000
	Edit pad (rev 706)		Xing	cv400	XVal Session 74	1	XVal Session 74-Typing - Text-1		2012-07-17 10:18:45.839000
	Edit pad (rev 707)		Brady	cv405	XVal Session 74	1	XVal Session 74-Typing - Text-1		2012-07-17 10:18:45.997000
	Edit pad (rev 708)		Capucine	cv402	XVal Session 74	1	XVal Session 74-Typing - Text-1		2012-07-17 10:18:46.286000
	Edit pad (rev 709)		Xing	cv400	XVal Session 74	1	XVal Session 74-Typing - Text-1		2012-07-17 10:18:46.342000
	Edit pad (rev 710)		Brady	cv405	XVal Session 74	1	XVal Session 74-Typing - Text-1		2012-07-17 10:18:46.515000
	Edit pad (rev 711)		Capucine	cv402	XVal Session 74	1	XVal Session 74-Typing - Text-1		2012-07-17 10:18:46.786000
	Edit pad (rev 712)		Xing	cv400	XVal Session 74	1	XVal Session 74-Typing - Text-1		2012-07-17 10:18:46.844000
	Edit pad (rev 713)		nic	cv403	XVal Session 74	1	XVal Session 74-Typing - Text-1		2012-07-17 10:18:47.001000
	Edit pad (rev 714)		Brady	cv405	XVal Session 74	1	XVal Session 74-Typing - Text-1		2012-07-17 10:18:47.020000
	Edit pad (rev 715)		Capucine	cv402	XVal Session 74	1	XVal Session 74-Typing - Text-1		2012-07-17 10:18:47.286000
	Edit pad (rev 716)		Xing	cv400	XVal Session 74	1	XVal Session 74-Typing - Text-1		2012-07-17 10:18:47.344000
	Edit pad (rev 717)		nic	cv403	XVal Session 74	1	XVal Session 74-Typing - Text-1		2012-07-17 10:18:47.504000
	Edit pad (rev 718)		Brady	cv405	XVal Session 74	1	XVal Session 74-Typing - Text-1		2012-07-17 10:18:47.521000
	Edit pad (rev 719)		Capucine	cv402	XVal Session 74	1	XVal Session 74-Typing - Text-1		2012-07-17 10:18:47.785000
	Edit pad (rev 720)		Xing	cv400	XVal Session 74	1	XVal Session 74-Typing - Text-1		2012-07-17 10:18:47.848000
	Edit pad (rev 721)		nic	cv403	XVal Session 74	1	XVal Session 74-Typing - Text-1		2012-07-17 10:18:48.014000
	Edit pad (rev 722)		Brady	cv405	XVal Session 74	1	XVal Session 74-Typing - Text-1		2012-07-17 10:18:48.022000
	Edit pad (rev 723)		Capucine	cv402	XVal Session 74	1	XVal Session 74-Typing - Text-1		2012-07-17 10:18:48.285000
	Edit pad (rev 724)		Xing	cv400	XVal Session 74	1	XVal Session 74-Typing - Text-1		2012-07-17 10:18:48.363000
	Edit pad (rev 725)		Brady	cv405	XVal Session 74	1	XVal Session 74-Typing - Text-1		2012-07-17 10:18:48.521000
	Edit pad (rev 726)		Capucine	cv402	XVal Session 74	1	XVal Session 74-Typing - Text-1		2012-07-17 10:18:48.785000
	Edit pad (rev 727)		nic	cv403	XVal Session 74	1	XVal Session 74-Typing - Text-1		2012-07-17 10:18:48.861000
	Edit pad (rev 728)		Xing	cv400	XVal Session 74	1	XVal Session 74-Typing - Text-1		2012-07-17 10:18:48.863000
	Edit pad (rev 729)		Capucine	cv402	XVal Session 74	1	XVal Session 74-Typing - Text-1		2012-07-17 10:18:49.285000
	Edit pad (rev 730)		Xing	cv400	XVal Session 74	1	XVal Session 74-Typing - Text-1		2012-07-17 10:18:49.380000
	Edit pad (rev 731)		nic	cv403	XVal Session 74	1	XVal Session 74-Typing - Text-1		2012-07-17 10:18:49.508000
	Edit pad (rev 732)		Brady	cv405	XVal Session 74	1	XVal Session 74-Typing - Text-1		2012-07-17 10:18:49.692000
	Edit pad (rev 733)		Capucine	cv402	XVal Session 74	1	XVal Session 74-Typing - Text-1		2012-07-17 10:18:49.784000
	Edit pad (rev 734)		Brady	cv405	XVal Session 74	1	XVal Session 74-Typing - Text-1		2012-07-17 10:18:50.193000
	Edit pad (rev 735)		Capucine	cv402	XVal Session 74	1	XVal Session 74-Typing - Text-1		2012-07-17 10:18:50.284000
	Edit pad (rev 736)		Xing	cv400	XVal Session 74	1	XVal Session 74-Typing - Text-1		2012-07-17 10:18:50.286000
	Edit pad (rev 737)		nic	cv403	XVal Session 74	1	XVal Session 74-Typing - Text-1		2012-07-17 10:18:50.307000
	Edit pad (rev 738)		Capucine	cv402	XVal Session 74	1	XVal Session 74-Typing - Text-1		2012-07-17 10:18:50.786000
	Edit pad (rev 739)		nic	cv403	XVal Session 74	1	XVal Session 74-Typing - Text-1		2012-07-17 10:18:50.811000
	Edit pad (rev 740)		Capucine	cv402	XVal Session 74	1	XVal Session 74-Typing - Text-1		2012-07-17 10:18:51.285000
	Edit pad (rev 741)		nic	cv403	XVal Session 74	1	XVal Session 74-Typing - Text-1		2012-07-17 10:18:51.311000
	Edit pad (rev 742)		nic	cv403	XVal Session 74	1	XVal Session 74-Typing - Text-1		2012-07-17 10:18:51.811000
	Edit pad (rev 743)		Brady	cv405	XVal Session 74	1	XVal Session 74-Typing - Text-1		2012-07-17 10:18:51.992000
	Edit pad (rev 744)		nic	cv403	XVal Session 74	1	XVal Session 74-Typing - Text-1		2012-07-17 10:18:52.311000
	Edit pad (rev 745)		Brady	cv405	XVal Session 74	1	XVal Session 74-Typing - Text-1		2012-07-17 10:18:52.498000
	Edit pad (rev 746)		Brady	cv405	XVal Session 74	1	XVal Session 74-Typing - Text-1		2012-07-17 10:18:53.012000
	Edit pad (rev 747)		nic	cv403	XVal Session 74	1	XVal Session 74-Typing - Text-1		2012-07-17 10:18:53.906000
	Edit pad (rev 748)		Brady	cv405	XVal Session 74	1	XVal Session 74-Typing - Text-1		2012-07-17 10:18:53.935000
	Edit pad (rev 749)		nic	cv403	XVal Session 74	1	XVal Session 74-Typing - Text-1		2012-07-17 10:18:54.421000
	Edit pad (rev 750)		Brady	cv405	XVal Session 74	1	XVal Session 74-Typing - Text-1		2012-07-17 10:18:54.437000
	Edit pad (rev 751)		nic	cv403	XVal Session 74	1	XVal Session 74-Typing - Text-1		2012-07-17 10:18:54.921000
	Edit pad (rev 752)		Brady	cv405	XVal Session 74	1	XVal Session 74-Typing - Text-1		2012-07-17 10:18:54.943000
	Edit pad (rev 753)		Brady	cv405	XVal Session 74	1	XVal Session 74-Typing - Text-1		2012-07-17 10:18:55.443000
	Edit pad (rev 754)		Brady	cv405	XVal Session 74	1	XVal Session 74-Typing - Text-1		2012-07-17 10:18:55.943000
	Edit pad (rev 755)		Brady	cv405	XVal Session 74	1	XVal Session 74-Typing - Text-1		2012-07-17 10:18:56.443000
	Edit pad (rev 756)		Xing	cv400	XVal Session 74	1	XVal Session 74-Typing - Text-1		2012-07-17 10:18:56.689000
	Edit pad (rev 757)		Brady	cv405	XVal Session 74	1	XVal Session 74-Typing - Text-1		2012-07-17 10:18:56.941000
	Edit pad (rev 758)		Xing	cv400	XVal Session 74	1	XVal Session 74-Typing - Text-1		2012-07-17 10:18:57.188000
	Edit pad (rev 759)		Brady	cv405	XVal Session 74	1	XVal Session 74-Typing - Text-1		2012-07-17 10:18:57.444000
	Edit pad (rev 760)		Xing	cv400	XVal Session 74	1	XVal Session 74-Typing - Text-1		2012-07-17 10:18:57.688000
	Edit pad (rev 761)		nic	cv403	XVal Session 74	1	XVal Session 74-Typing - Text-1		2012-07-17 10:18:57.749000
	Edit pad (rev 762)		Brady	cv405	XVal Session 74	1	XVal Session 74-Typing - Text-1		2012-07-17 10:18:57.943000
	Edit pad (rev 763)		nic	cv403	XVal Session 74	1	XVal Session 74-Typing - Text-1		2012-07-17 10:18:58.265000
	Edit pad (rev 764)		Brady	cv405	XVal Session 74	1	XVal Session 74-Typing - Text-1		2012-07-17 10:18:58.443000
	Edit pad (rev 765)		Xing	cv400	XVal Session 74	1	XVal Session 74-Typing - Text-1		2012-07-17 10:18:58.750000
	Edit pad (rev 766)		nic	cv403	XVal Session 74	1	XVal Session 74-Typing - Text-1		2012-07-17 10:18:58.767000
	Edit pad (rev 767)		Brady	cv405	XVal Session 74	1	XVal Session 74-Typing - Text-1		2012-07-17 10:18:58.941000
	Edit pad (rev 768)		nic	cv403	XVal Session 74	1	XVal Session 74-Typing - Text-1		2012-07-17 10:18:59.347000
	Edit pad (rev 769)		Xing	cv400	XVal Session 74	1	XVal Session 74-Typing - Text-1		2012-07-17 10:18:59.370000
	Edit pad (rev 770)		Brady	cv405	XVal Session 74	1	XVal Session 74-Typing - Text-1		2012-07-17 10:18:59.445000
	Edit pad (rev 771)		Xing	cv400	XVal Session 74	1	XVal Session 74-Typing - Text-1		2012-07-17 10:18:59.874000
	Edit pad (rev 772)		Brady	cv405	XVal Session 74	1	XVal Session 74-Typing - Text-1		2012-07-17 10:18:59.945000
	Edit pad (rev 773)		Xing	cv400	XVal Session 74	1	XVal Session 74-Typing - Text-1		2012-07-17 10:19:00.374000
	Edit pad (rev 774)		Brady	cv405	XVal Session 74	1	XVal Session 74-Typing - Text-1		2012-07-17 10:19:00.443000
	Edit pad (rev 775)		Xing	cv400	XVal Session 74	1	XVal Session 74-Typing - Text-1		2012-07-17 10:19:00.874000
	Edit pad (rev 776)		Brady	cv405	XVal Session 74	1	XVal Session 74-Typing - Text-1		2012-07-17 10:19:00.948000
	Edit pad (rev 777)		Xing	cv400	XVal Session 74	1	XVal Session 74-Typing - Text-1		2012-07-17 10:19:01.374000
	Edit pad (rev 778)		Brady	cv405	XVal Session 74	1	XVal Session 74-Typing - Text-1		2012-07-17 10:19:01.462000
	Edit pad (rev 779)		Capucine	cv402	XVal Session 74	1	XVal Session 74-Typing - Text-1		2012-07-17 10:19:01.669000
	Edit pad (rev 780)		Xing	cv400	XVal Session 74	1	XVal Session 74-Typing - Text-1		2012-07-17 10:19:01.874000
	Edit pad (rev 781)		Brady	cv405	XVal Session 74	1	XVal Session 74-Typing - Text-1		2012-07-17 10:19:01.975000
	Edit pad (rev 782)		Xing	cv400	XVal Session 74	1	XVal Session 74-Typing - Text-1		2012-07-17 10:19:02.374000
	Edit pad (rev 783)		Brady	cv405	XVal Session 74	1	XVal Session 74-Typing - Text-1		2012-07-17 10:19:02.476000
	Edit pad (rev 784)		Xing	cv400	XVal Session 74	1	XVal Session 74-Typing - Text-1		2012-07-17 10:19:02.884000
	Edit pad (rev 785)		Capucine	cv402	XVal Session 74	1	XVal Session 74-Typing - Text-1		2012-07-17 10:19:02.934000
	Edit pad (rev 786)		Brady	cv405	XVal Session 74	1	XVal Session 74-Typing - Text-1		2012-07-17 10:19:02.991000
	Edit pad (rev 787)		Xing	cv400	XVal Session 74	1	XVal Session 74-Typing - Text-1		2012-07-17 10:19:03.390000
	Edit pad (rev 788)		Capucine	cv402	XVal Session 74	1	XVal Session 74-Typing - Text-1		2012-07-17 10:19:03.433000
	Edit pad (rev 789)		Brady	cv405	XVal Session 74	1	XVal Session 74-Typing - Text-1		2012-07-17 10:19:03.488000
	Edit pad (rev 790)		nic	cv403	XVal Session 74	1	XVal Session 74-Typing - Text-1		2012-07-17 10:19:03.874000
	Edit pad (rev 791)		Xing	cv400	XVal Session 74	1	XVal Session 74-Typing - Text-1		2012-07-17 10:19:03.895000
	Edit pad (rev 792)		Capucine	cv402	XVal Session 74	1	XVal Session 74-Typing - Text-1		2012-07-17 10:19:03.932000
	Edit pad (rev 793)		Brady	cv405	XVal Session 74	1	XVal Session 74-Typing - Text-1		2012-07-17 10:19:03.988000
	Edit pad (rev 794)		Capucine	cv402	XVal Session 74	1	XVal Session 74-Typing - Text-1		2012-07-17 10:19:04.436000
	Edit pad (rev 795)		Brady	cv405	XVal Session 74	1	XVal Session 74-Typing - Text-1		2012-07-17 10:19:04.491000
	Edit pad (rev 796)		Capucine	cv402	XVal Session 74	1	XVal Session 74-Typing - Text-1		2012-07-17 10:19:04.936000
	Edit pad (rev 797)		Brady	cv405	XVal Session 74	1	XVal Session 74-Typing - Text-1		2012-07-17 10:19:05.310000
	Edit pad (rev 798)		Xing	cv400	XVal Session 74	1	XVal Session 74-Typing - Text-1		2012-07-17 10:19:05.334000
	Edit pad (rev 799)		Capucine	cv402	XVal Session 74	1	XVal Session 74-Typing - Text-1		2012-07-17 10:19:05.436000
	Edit pad (rev 800)		Brady	cv405	XVal Session 74	1	XVal Session 74-Typing - Text-1		2012-07-17 10:19:05.810000
	Edit pad (rev 801)		Xing	cv400	XVal Session 74	1	XVal Session 74-Typing - Text-1		2012-07-17 10:19:05.843000
	Edit pad (rev 802)		Capucine	cv402	XVal Session 74	1	XVal Session 74-Typing - Text-1		2012-07-17 10:19:05.935000
	Edit pad (rev 803)		Brady	cv405	XVal Session 74	1	XVal Session 74-Typing - Text-1		2012-07-17 10:19:06.318000
	Edit pad (rev 804)		Xing	cv400	XVal Session 74	1	XVal Session 74-Typing - Text-1		2012-07-17 10:19:06.343000
	Edit pad (rev 805)		Capucine	cv402	XVal Session 74	1	XVal Session 74-Typing - Text-1		2012-07-17 10:19:06.439000
	Edit pad (rev 806)		nic	cv403	XVal Session 74	1	XVal Session 74-Typing - Text-1		2012-07-17 10:19:06.552000
	Edit pad (rev 807)		Brady	cv405	XVal Session 74	1	XVal Session 74-Typing - Text-1		2012-07-17 10:19:06.820000
	Edit pad (rev 808)		Xing	cv400	XVal Session 74	1	XVal Session 74-Typing - Text-1		2012-07-17 10:19:06.843000
	Edit pad (rev 809)		Capucine	cv402	XVal Session 74	1	XVal Session 74-Typing - Text-1		2012-07-17 10:19:06.943000
	Edit pad (rev 810)		Brady	cv405	XVal Session 74	1	XVal Session 74-Typing - Text-1		2012-07-17 10:19:07.323000
	Edit pad (rev 811)		Capucine	cv402	XVal Session 74	1	XVal Session 74-Typing - Text-1		2012-07-17 10:19:07.444000
	Edit pad (rev 812)		Brady	cv405	XVal Session 74	1	XVal Session 74-Typing - Text-1		2012-07-17 10:19:07.834000
	Edit pad (rev 813)		Xing	cv400	XVal Session 74	1	XVal Session 74-Typing - Text-1		2012-07-17 10:19:07.871000
	Edit pad (rev 814)		Capucine	cv402	XVal Session 74	1	XVal Session 74-Typing - Text-1		2012-07-17 10:19:07.944000
	Edit pad (rev 815)		Brady	cv405	XVal Session 74	1	XVal Session 74-Typing - Text-1		2012-07-17 10:19:08.334000
	Edit pad (rev 816)		Capucine	cv402	XVal Session 74	1	XVal Session 74-Typing - Text-1		2012-07-17 10:19:08.445000
	Edit pad (rev 817)		Brady	cv405	XVal Session 74	1	XVal Session 74-Typing - Text-1		2012-07-17 10:19:08.835000
	Edit pad (rev 818)		Xing	cv400	XVal Session 74	1	XVal Session 74-Typing - Text-1		2012-07-17 10:19:08.923000
	Edit pad (rev 819)		Capucine	cv402	XVal Session 74	1	XVal Session 74-Typing - Text-1		2012-07-17 10:19:08.952000
	Edit pad (rev 820)		Brady	cv405	XVal Session 74	1	XVal Session 74-Typing - Text-1		2012-07-17 10:19:09.348000
	Edit pad (rev 821)		Xing	cv400	XVal Session 74	1	XVal Session 74-Typing - Text-1		2012-07-17 10:19:09.420000
	Edit pad (rev 822)		Capucine	cv402	XVal Session 74	1	XVal Session 74-Typing - Text-1		2012-07-17 10:19:09.456000
	Edit pad (rev 823)		Brady	cv405	XVal Session 74	1	XVal Session 74-Typing - Text-1		2012-07-17 10:19:09.849000
	Edit pad (rev 824)		Xing	cv400	XVal Session 74	1	XVal Session 74-Typing - Text-1		2012-07-17 10:19:09.921000
	Edit pad (rev 825)		Capucine	cv402	XVal Session 74	1	XVal Session 74-Typing - Text-1		2012-07-17 10:19:09.961000
	Edit pad (rev 826)		Brady	cv405	XVal Session 74	1	XVal Session 74-Typing - Text-1		2012-07-17 10:19:10.368000
	Edit pad (rev 827)		Xing	cv400	XVal Session 74	1	XVal Session 74-Typing - Text-1		2012-07-17 10:19:10.423000
	Edit pad (rev 828)		Capucine	cv402	XVal Session 74	1	XVal Session 74-Typing - Text-1		2012-07-17 10:19:10.464000
	Edit pad (rev 829)		Brady	cv405	XVal Session 74	1	XVal Session 74-Typing - Text-1		2012-07-17 10:19:10.874000
	Edit pad (rev 830)		Xing	cv400	XVal Session 74	1	XVal Session 74-Typing - Text-1		2012-07-17 10:19:10.927000
	Edit pad (rev 831)		Capucine	cv402	XVal Session 74	1	XVal Session 74-Typing - Text-1		2012-07-17 10:19:10.966000
	Edit pad (rev 832)		Brady	cv405	XVal Session 74	1	XVal Session 74-Typing - Text-1		2012-07-17 10:19:11.381000
	Edit pad (rev 833)		Xing	cv400	XVal Session 74	1	XVal Session 74-Typing - Text-1		2012-07-17 10:19:11.434000
	Edit pad (rev 834)		Capucine	cv402	XVal Session 74	1	XVal Session 74-Typing - Text-1		2012-07-17 10:19:11.465000
	Edit pad (rev 835)		Brady	cv405	XVal Session 74	1	XVal Session 74-Typing - Text-1		2012-07-17 10:19:11.889000
	Edit pad (rev 836)		Xing	cv400	XVal Session 74	1	XVal Session 74-Typing - Text-1		2012-07-17 10:19:11.944000
	Edit pad (rev 837)		Capucine	cv402	XVal Session 74	1	XVal Session 74-Typing - Text-1		2012-07-17 10:19:11.968000
	Edit pad (rev 838)		Brady	cv405	XVal Session 74	1	XVal Session 74-Typing - Text-1		2012-07-17 10:19:12.398000
	Edit pad (rev 839)		Xing	cv400	XVal Session 74	1	XVal Session 74-Typing - Text-1		2012-07-17 10:19:12.452000
	Edit pad (rev 840)		Capucine	cv402	XVal Session 74	1	XVal Session 74-Typing - Text-1		2012-07-17 10:19:12.665000
	Edit pad (rev 841)		Brady	cv405	XVal Session 74	1	XVal Session 74-Typing - Text-1		2012-07-17 10:19:12.896000
	Edit pad (rev 842)		Xing	cv400	XVal Session 74	1	XVal Session 74-Typing - Text-1		2012-07-17 10:19:12.953000
	Edit pad (rev 843)		Capucine	cv402	XVal Session 74	1	XVal Session 74-Typing - Text-1		2012-07-17 10:19:13.166000
	Edit pad (rev 844)		Brady	cv405	XVal Session 74	1	XVal Session 74-Typing - Text-1		2012-07-17 10:19:13.396000
	Edit pad (rev 845)		Xing	cv400	XVal Session 74	1	XVal Session 74-Typing - Text-1		2012-07-17 10:19:13.459000
	Edit pad (rev 846)		Capucine	cv402	XVal Session 74	1	XVal Session 74-Typing - Text-1		2012-07-17 10:19:13.665000
	Edit pad (rev 847)		Brady	cv405	XVal Session 74	1	XVal Session 74-Typing - Text-1		2012-07-17 10:19:13.896000
	Edit pad (rev 848)		Xing	cv400	XVal Session 74	1	XVal Session 74-Typing - Text-1		2012-07-17 10:19:13.959000
	Edit pad (rev 849)		Capucine	cv402	XVal Session 74	1	XVal Session 74-Typing - Text-1		2012-07-17 10:19:14.165000
	Edit pad (rev 850)		Brady	cv405	XVal Session 74	1	XVal Session 74-Typing - Text-1		2012-07-17 10:19:14.396000
	Edit pad (rev 851)		Xing	cv400	XVal Session 74	1	XVal Session 74-Typing - Text-1		2012-07-17 10:19:14.466000
	Edit pad (rev 852)		Capucine	cv402	XVal Session 74	1	XVal Session 74-Typing - Text-1		2012-07-17 10:19:14.665000
	Edit pad (rev 853)		Brady	cv405	XVal Session 74	1	XVal Session 74-Typing - Text-1		2012-07-17 10:19:14.897000
	Edit pad (rev 854)		Xing	cv400	XVal Session 74	1	XVal Session 74-Typing - Text-1		2012-07-17 10:19:14.968000
	Edit pad (rev 855)		Capucine	cv402	XVal Session 74	1	XVal Session 74-Typing - Text-1		2012-07-17 10:19:15.164000
	Edit pad (rev 856)		Brady	cv405	XVal Session 74	1	XVal Session 74-Typing - Text-1		2012-07-17 10:19:15.396000
	Edit pad (rev 857)		Xing	cv400	XVal Session 74	1	XVal Session 74-Typing - Text-1		2012-07-17 10:19:15.483000
	Edit pad (rev 858)		Capucine	cv402	XVal Session 74	1	XVal Session 74-Typing - Text-1		2012-07-17 10:19:15.665000
	Edit pad (rev 859)		Brady	cv405	XVal Session 74	1	XVal Session 74-Typing - Text-1		2012-07-17 10:19:15.903000
	Edit pad (rev 860)		Xing	cv400	XVal Session 74	1	XVal Session 74-Typing - Text-1		2012-07-17 10:19:15.984000
	Edit pad (rev 861)		Capucine	cv402	XVal Session 74	1	XVal Session 74-Typing - Text-1		2012-07-17 10:19:16.166000
	Edit pad (rev 862)		Brady	cv405	XVal Session 74	1	XVal Session 74-Typing - Text-1		2012-07-17 10:19:16.403000
	Edit pad (rev 863)		Xing	cv400	XVal Session 74	1	XVal Session 74-Typing - Text-1		2012-07-17 10:19:16.482000
	Edit pad (rev 864)		Capucine	cv402	XVal Session 74	1	XVal Session 74-Typing - Text-1		2012-07-17 10:19:16.665000
	Edit pad (rev 865)		Brady	cv405	XVal Session 74	1	XVal Session 74-Typing - Text-1		2012-07-17 10:19:16.927000
	Edit pad (rev 866)		Xing	cv400	XVal Session 74	1	XVal Session 74-Typing - Text-1		2012-07-17 10:19:16.982000
	Edit pad (rev 867)		Capucine	cv402	XVal Session 74	1	XVal Session 74-Typing - Text-1		2012-07-17 10:19:17.165000
	Edit pad (rev 868)		Brady	cv405	XVal Session 74	1	XVal Session 74-Typing - Text-1		2012-07-17 10:19:17.428000
	Edit pad (rev 869)		Xing	cv400	XVal Session 74	1	XVal Session 74-Typing - Text-1		2012-07-17 10:19:17.482000
	Edit pad (rev 870)		Capucine	cv402	XVal Session 74	1	XVal Session 74-Typing - Text-1		2012-07-17 10:19:17.665000
	Edit pad (rev 871)		Brady	cv405	XVal Session 74	1	XVal Session 74-Typing - Text-1		2012-07-17 10:19:17.932000
	Edit pad (rev 872)		Xing	cv400	XVal Session 74	1	XVal Session 74-Typing - Text-1		2012-07-17 10:19:17.999000
	Edit pad (rev 873)		nic	cv403	XVal Session 74	1	XVal Session 74-Typing - Text-1		2012-07-17 10:19:18.036000
	Edit pad (rev 874)		Capucine	cv402	XVal Session 74	1	XVal Session 74-Typing - Text-1		2012-07-17 10:19:18.163000
	Edit pad (rev 875)		Brady	cv405	XVal Session 74	1	XVal Session 74-Typing - Text-1		2012-07-17 10:19:18.443000
	Edit pad (rev 876)		Xing	cv400	XVal Session 74	1	XVal Session 74-Typing - Text-1		2012-07-17 10:19:18.499000
	Edit pad (rev 877)		Capucine	cv402	XVal Session 74	1	XVal Session 74-Typing - Text-1		2012-07-17 10:19:18.666000
	Edit pad (rev 878)		Xing	cv400	XVal Session 74	1	XVal Session 74-Typing - Text-1		2012-07-17 10:19:18.999000
	Edit pad (rev 879)		Capucine	cv402	XVal Session 74	1	XVal Session 74-Typing - Text-1		2012-07-17 10:19:19.165000
	Edit pad (rev 880)		Xing	cv400	XVal Session 74	1	XVal Session 74-Typing - Text-1		2012-07-17 10:19:19.499000
	Edit pad (rev 881)		Capucine	cv402	XVal Session 74	1	XVal Session 74-Typing - Text-1		2012-07-17 10:19:19.674000
	Edit pad (rev 882)		Xing	cv400	XVal Session 74	1	XVal Session 74-Typing - Text-1		2012-07-17 10:19:19.999000
	Edit pad (rev 883)		Capucine	cv402	XVal Session 74	1	XVal Session 74-Typing - Text-1		2012-07-17 10:19:20.175000
	Edit pad (rev 884)		Xing	cv400	XVal Session 74	1	XVal Session 74-Typing - Text-1		2012-07-17 10:19:20.499000
	Edit pad (rev 885)		Capucine	cv402	XVal Session 74	1	XVal Session 74-Typing - Text-1		2012-07-17 10:19:20.675000
	Edit pad (rev 886)		nic	cv403	XVal Session 74	1	XVal Session 74-Typing - Text-1		2012-07-17 10:19:20.802000
	Edit pad (rev 887)		Xing	cv400	XVal Session 74	1	XVal Session 74-Typing - Text-1		2012-07-17 10:19:20.999000
	Edit pad (rev 888)		Capucine	cv402	XVal Session 74	1	XVal Session 74-Typing - Text-1		2012-07-17 10:19:21.218000
	Edit pad (rev 889)		nic	cv403	XVal Session 74	1	XVal Session 74-Typing - Text-1		2012-07-17 10:19:21.309000
	Edit pad (rev 890)		Xing	cv400	XVal Session 74	1	XVal Session 74-Typing - Text-1		2012-07-17 10:19:21.499000
	Edit pad (rev 891)		Capucine	cv402	XVal Session 74	1	XVal Session 74-Typing - Text-1		2012-07-17 10:19:21.721000
	Edit pad (rev 892)		nic	cv403	XVal Session 74	1	XVal Session 74-Typing - Text-1		2012-07-17 10:19:21.810000
	Edit pad (rev 893)		Xing	cv400	XVal Session 74	1	XVal Session 74-Typing - Text-1		2012-07-17 10:19:21.999000
	Edit pad (rev 894)		nic	cv403	XVal Session 74	1	XVal Session 74-Typing - Text-1		2012-07-17 10:19:22.312000
	Edit pad (rev 895)		Xing	cv400	XVal Session 74	1	XVal Session 74-Typing - Text-1		2012-07-17 10:19:22.520000
	Edit pad (rev 896)		Xing	cv400	XVal Session 74	1	XVal Session 74-Typing - Text-1		2012-07-17 10:19:23.030000
	Edit pad (rev 897)		Xing	cv400	XVal Session 74	1	XVal Session 74-Typing - Text-1		2012-07-17 10:19:23.531000
	Edit pad (rev 898)		nic	cv403	XVal Session 74	1	XVal Session 74-Typing - Text-1		2012-07-17 10:19:23.931000
	Edit pad (rev 899)		Capucine	cv402	XVal Session 74	1	XVal Session 74-Typing - Text-1		2012-07-17 10:19:23.958000
	Edit pad (rev 900)		Xing	cv400	XVal Session 74	1	XVal Session 74-Typing - Text-1		2012-07-17 10:19:24.029000
	Edit pad (rev 901)		Capucine	cv402	XVal Session 74	1	XVal Session 74-Typing - Text-1		2012-07-17 10:19:24.460000
	Edit pad (rev 902)		Xing	cv400	XVal Session 74	1	XVal Session 74-Typing - Text-1		2012-07-17 10:19:24.531000
	Edit pad (rev 903)		Xing	cv400	XVal Session 74	1	XVal Session 74-Typing - Text-1		2012-07-17 10:19:25.030000
	Edit pad (rev 904)		Capucine	cv402	XVal Session 74	1	XVal Session 74-Typing - Text-1		2012-07-17 10:19:25.256000
	Edit pad (rev 905)		Xing	cv400	XVal Session 74	1	XVal Session 74-Typing - Text-1		2012-07-17 10:19:25.531000
	Edit pad (rev 906)		Capucine	cv402	XVal Session 74	1	XVal Session 74-Typing - Text-1		2012-07-17 10:19:25.778000
	Edit pad (rev 907)		Xing	cv400	XVal Session 74	1	XVal Session 74-Typing - Text-1		2012-07-17 10:19:26.029000
	Edit pad (rev 908)		Capucine	cv402	XVal Session 74	1	XVal Session 74-Typing - Text-1		2012-07-17 10:19:26.280000
	Edit pad (rev 909)		nic	cv403	XVal Session 74	1	XVal Session 74-Typing - Text-1		2012-07-17 10:19:26.666000
	Edit pad (rev 910)		Xing	cv400	XVal Session 74	1	XVal Session 74-Typing - Text-1		2012-07-17 10:19:26.808000
	Edit pad (rev 911)		Xing	cv400	XVal Session 74	1	XVal Session 74-Typing - Text-1		2012-07-17 10:19:27.035000
	Edit pad (rev 912)		Capucine	cv402	XVal Session 74	1	XVal Session 74-Typing - Text-1		2012-07-17 10:19:27.097000
	Edit pad (rev 913)		Xing	cv400	XVal Session 74	1	XVal Session 74-Typing - Text-1		2012-07-17 10:19:27.547000
	Edit pad (rev 914)		Capucine	cv402	XVal Session 74	1	XVal Session 74-Typing - Text-1		2012-07-17 10:19:27.597000
	Edit pad (rev 915)		Xing	cv400	XVal Session 74	1	XVal Session 74-Typing - Text-1		2012-07-17 10:19:28.062000
	Edit pad (rev 916)		Capucine	cv402	XVal Session 74	1	XVal Session 74-Typing - Text-1		2012-07-17 10:19:28.098000
	Edit pad (rev 917)		Xing	cv400	XVal Session 74	1	XVal Session 74-Typing - Text-1		2012-07-17 10:19:28.562000
	Edit pad (rev 918)		Capucine	cv402	XVal Session 74	1	XVal Session 74-Typing - Text-1		2012-07-17 10:19:28.599000
	Edit pad (rev 919)		Xing	cv400	XVal Session 74	1	XVal Session 74-Typing - Text-1		2012-07-17 10:19:29.062000
	Edit pad (rev 920)		Capucine	cv402	XVal Session 74	1	XVal Session 74-Typing - Text-1		2012-07-17 10:19:29.441000
	Edit pad (rev 921)		Xing	cv400	XVal Session 74	1	XVal Session 74-Typing - Text-1		2012-07-17 10:19:29.576000
	Edit pad (rev 922)		Capucine	cv402	XVal Session 74	1	XVal Session 74-Typing - Text-1		2012-07-17 10:19:29.943000
	Edit pad (rev 923)		Xing	cv400	XVal Session 74	1	XVal Session 74-Typing - Text-1		2012-07-17 10:19:30.076000
	Edit pad (rev 924)		nic	cv403	XVal Session 74	1	XVal Session 74-Typing - Text-1		2012-07-17 10:19:30.109000
	Edit pad (rev 925)		Capucine	cv402	XVal Session 74	1	XVal Session 74-Typing - Text-1		2012-07-17 10:19:30.442000
	Edit pad (rev 926)		Xing	cv400	XVal Session 74	1	XVal Session 74-Typing - Text-1		2012-07-17 10:19:30.579000
	Edit pad (rev 927)		Capucine	cv402	XVal Session 74	1	XVal Session 74-Typing - Text-1		2012-07-17 10:19:31.012000
	Edit pad (rev 928)		Xing	cv400	XVal Session 74	1	XVal Session 74-Typing - Text-1		2012-07-17 10:19:31.104000
	Edit pad (rev 929)		Xing	cv400	XVal Session 74	1	XVal Session 74-Typing - Text-1		2012-07-17 10:19:31.593000
	Edit pad (rev 930)		Capucine	cv402	XVal Session 74	1	XVal Session 74-Typing - Text-1		2012-07-17 10:19:31.685000
	Edit pad (rev 931)		Xing	cv400	XVal Session 74	1	XVal Session 74-Typing - Text-1		2012-07-17 10:19:32.093000
	Edit pad (rev 932)		Capucine	cv402	XVal Session 74	1	XVal Session 74-Typing - Text-1		2012-07-17 10:19:32.190000
	Edit pad (rev 933)		Xing	cv400	XVal Session 74	1	XVal Session 74-Typing - Text-1		2012-07-17 10:19:32.593000
	Edit pad (rev 934)		Capucine	cv402	XVal Session 74	1	XVal Session 74-Typing - Text-1		2012-07-17 10:19:32.826000
	Edit pad (rev 935)		Xing	cv400	XVal Session 74	1	XVal Session 74-Typing - Text-1		2012-07-17 10:19:33.092000
	Edit pad (rev 936)		Capucine	cv402	XVal Session 74	1	XVal Session 74-Typing - Text-1		2012-07-17 10:19:33.325000
	Edit pad (rev 937)		nic	cv403	XVal Session 74	1	XVal Session 74-Typing - Text-1		2012-07-17 10:19:33.481000
	Edit pad (rev 938)		Xing	cv400	XVal Session 74	1	XVal Session 74-Typing - Text-1		2012-07-17 10:19:33.807000
	Edit pad (rev 939)		Capucine	cv402	XVal Session 74	1	XVal Session 74-Typing - Text-1		2012-07-17 10:19:33.828000
	Edit pad (rev 940)		nic	cv403	XVal Session 74	1	XVal Session 74-Typing - Text-1		2012-07-17 10:19:33.981000
	Edit pad (rev 941)		Capucine	cv402	XVal Session 74	1	XVal Session 74-Typing - Text-1		2012-07-17 10:19:34.328000
	Edit pad (rev 942)		Capucine	cv402	XVal Session 74	1	XVal Session 74-Typing - Text-1		2012-07-17 10:19:34.827000
	Edit pad (rev 943)		Xing	cv400	XVal Session 74	1	XVal Session 74-Typing - Text-1		2012-07-17 10:19:34.890000
	Edit pad (rev 944)		Brady	cv405	XVal Session 74	1	XVal Session 74-Typing - Text-1		2012-07-17 10:19:35.514000
	Edit pad (rev 945)		nic	cv403	XVal Session 74	1	XVal Session 74-Typing - Text-1		2012-07-17 10:19:35.644000
	Edit pad (rev 946)		Capucine	cv402	XVal Session 74	1	XVal Session 74-Typing - Text-1		2012-07-17 10:19:36.076000
	Edit pad (rev 947)		nic	cv403	XVal Session 74	1	XVal Session 74-Typing - Text-1		2012-07-17 10:19:36.201000
	Edit pad (rev 948)		Capucine	cv402	XVal Session 74	1	XVal Session 74-Typing - Text-1		2012-07-17 10:19:36.575000
	Edit pad (rev 949)		nic	cv403	XVal Session 74	1	XVal Session 74-Typing - Text-1		2012-07-17 10:19:36.701000
	Edit pad (rev 950)		Xing	cv400	XVal Session 74	1	XVal Session 74-Typing - Text-1		2012-07-17 10:19:36.855000
	Edit pad (rev 951)		Capucine	cv402	XVal Session 74	1	XVal Session 74-Typing - Text-1		2012-07-17 10:19:37.079000
	Edit pad (rev 952)		Xing	cv400	XVal Session 74	1	XVal Session 74-Typing - Text-1		2012-07-17 10:19:37.359000
	Edit pad (rev 953)		Capucine	cv402	XVal Session 74	1	XVal Session 74-Typing - Text-1		2012-07-17 10:19:37.578000
	Edit pad (rev 954)		Xing	cv400	XVal Session 74	1	XVal Session 74-Typing - Text-1		2012-07-17 10:19:37.859000
	Edit pad (rev 955)		nic	cv403	XVal Session 74	1	XVal Session 74-Typing - Text-1		2012-07-17 10:19:37.959000
	Edit pad (rev 956)		Brady	cv405	XVal Session 74	1	XVal Session 74-Typing - Text-1		2012-07-17 10:19:38.234000
	Edit pad (rev 957)		Xing	cv400	XVal Session 74	1	XVal Session 74-Typing - Text-1		2012-07-17 10:19:38.357000
	Edit pad (rev 958)		nic	cv403	XVal Session 74	1	XVal Session 74-Typing - Text-1		2012-07-17 10:19:38.466000
	Edit pad (rev 959)		Brady	cv405	XVal Session 74	1	XVal Session 74-Typing - Text-1		2012-07-17 10:19:38.742000
	Edit pad (rev 960)		Xing	cv400	XVal Session 74	1	XVal Session 74-Typing - Text-1		2012-07-17 10:19:38.857000
	Edit pad (rev 961)		Brady	cv405	XVal Session 74	1	XVal Session 74-Typing - Text-1		2012-07-17 10:19:39.241000
	Edit pad (rev 962)		Xing	cv400	XVal Session 74	1	XVal Session 74-Typing - Text-1		2012-07-17 10:19:39.357000
	Edit pad (rev 963)		Brady	cv405	XVal Session 74	1	XVal Session 74-Typing - Text-1		2012-07-17 10:19:39.741000
	Edit pad (rev 964)		Xing	cv400	XVal Session 74	1	XVal Session 74-Typing - Text-1		2012-07-17 10:19:39.857000
	Edit pad (rev 965)		Brady	cv405	XVal Session 74	1	XVal Session 74-Typing - Text-1		2012-07-17 10:19:40.247000
	Edit pad (rev 966)		Capucine	cv402	XVal Session 74	1	XVal Session 74-Typing - Text-1		2012-07-17 10:19:40.291000
	Edit pad (rev 967)		Xing	cv400	XVal Session 74	1	XVal Session 74-Typing - Text-1		2012-07-17 10:19:40.357000
	Edit pad (rev 968)		Brady	cv405	XVal Session 74	1	XVal Session 74-Typing - Text-1		2012-07-17 10:19:40.756000
	Edit pad (rev 969)		Capucine	cv402	XVal Session 74	1	XVal Session 74-Typing - Text-1		2012-07-17 10:19:40.794000
	Edit pad (rev 970)		Xing	cv400	XVal Session 74	1	XVal Session 74-Typing - Text-1		2012-07-17 10:19:40.859000
	Edit pad (rev 971)		Brady	cv405	XVal Session 74	1	XVal Session 74-Typing - Text-1		2012-07-17 10:19:41.255000
	Edit pad (rev 972)		Capucine	cv402	XVal Session 74	1	XVal Session 74-Typing - Text-1		2012-07-17 10:19:41.292000
	Edit pad (rev 973)		Xing	cv400	XVal Session 74	1	XVal Session 74-Typing - Text-1		2012-07-17 10:19:41.357000
	Edit pad (rev 974)		Capucine	cv402	XVal Session 74	1	XVal Session 74-Typing - Text-1		2012-07-17 10:19:41.794000
	Edit pad (rev 975)		Xing	cv400	XVal Session 74	1	XVal Session 74-Typing - Text-1		2012-07-17 10:19:41.857000
	Edit pad (rev 976)		Capucine	cv402	XVal Session 74	1	XVal Session 74-Typing - Text-1		2012-07-17 10:19:42.295000
	Edit pad (rev 977)		Capucine	cv402	XVal Session 74	1	XVal Session 74-Typing - Text-1		2012-07-17 10:19:42.821000
	Edit pad (rev 978)		Brady	cv405	XVal Session 74	1	XVal Session 74-Typing - Text-1		2012-07-17 10:19:42.837000
	Edit pad (rev 979)		Capucine	cv402	XVal Session 74	1	XVal Session 74-Typing - Text-1		2012-07-17 10:19:43.322000
	Edit pad (rev 980)		Xing	cv400	XVal Session 74	1	XVal Session 74-Typing - Text-1		2012-07-17 10:19:43.686000
	Edit pad (rev 981)		Capucine	cv402	XVal Session 74	1	XVal Session 74-Typing - Text-1		2012-07-17 10:19:43.820000
	Edit pad (rev 982)		Brady	cv405	XVal Session 74	1	XVal Session 74-Typing - Text-1		2012-07-17 10:19:43.865000
	Edit pad (rev 983)		Capucine	cv402	XVal Session 74	1	XVal Session 74-Typing - Text-1		2012-07-17 10:19:44.323000
	Edit pad (rev 984)		Brady	cv405	XVal Session 74	1	XVal Session 74-Typing - Text-1		2012-07-17 10:19:44.369000
	Edit pad (rev 985)		nic	cv403	XVal Session 74	1	XVal Session 74-Typing - Text-1		2012-07-17 10:19:44.555000
	Edit pad (rev 986)		Capucine	cv402	XVal Session 74	1	XVal Session 74-Typing - Text-1		2012-07-17 10:19:44.822000
	Edit pad (rev 987)		nic	cv403	XVal Session 74	1	XVal Session 74-Typing - Text-1		2012-07-17 10:19:45.061000
	Edit pad (rev 988)		nic	cv403	XVal Session 74	1	XVal Session 74-Typing - Text-1		2012-07-17 10:19:45.560000
	Edit pad (rev 989)		Xing	cv400	XVal Session 74	1	XVal Session 74-Typing - Text-1		2012-07-17 10:19:46.056000
	Edit pad (rev 990)		nic	cv403	XVal Session 74	1	XVal Session 74-Typing - Text-1		2012-07-17 10:19:46.061000
	Edit pad (rev 991)		nic	cv403	XVal Session 74	1	XVal Session 74-Typing - Text-1		2012-07-17 10:19:46.561000
	Edit pad (rev 992)		Xing	cv400	XVal Session 74	1	XVal Session 74-Typing - Text-1		2012-07-17 10:19:46.934000
	Edit pad (rev 993)		nic	cv403	XVal Session 74	1	XVal Session 74-Typing - Text-1		2012-07-17 10:19:47.060000
	Edit pad (rev 994)		Xing	cv400	XVal Session 74	1	XVal Session 74-Typing - Text-1		2012-07-17 10:19:47.439000
	Edit pad (rev 995)		nic	cv403	XVal Session 74	1	XVal Session 74-Typing - Text-1		2012-07-17 10:19:47.559000
	Edit pad (rev 996)		Xing	cv400	XVal Session 74	1	XVal Session 74-Typing - Text-1		2012-07-17 10:19:47.938000
	Edit pad (rev 997)		nic	cv403	XVal Session 74	1	XVal Session 74-Typing - Text-1		2012-07-17 10:19:48.060000
	Edit pad (rev 998)		Xing	cv400	XVal Session 74	1	XVal Session 74-Typing - Text-1		2012-07-17 10:19:48.438000
	Edit pad (rev 999)		nic	cv403	XVal Session 74	1	XVal Session 74-Typing - Text-1		2012-07-17 10:19:48.560000
	Edit pad (rev 1000)		Xing	cv400	XVal Session 74	1	XVal Session 74-Typing - Text-1		2012-07-17 10:19:48.956000
	Edit pad (rev 1001)		Xing	cv400	XVal Session 74	1	XVal Session 74-Typing - Text-1		2012-07-17 10:19:49.466000
	Edit pad (rev 1002)		Xing	cv400	XVal Session 74	1	XVal Session 74-Typing - Text-1		2012-07-17 10:19:49.968000
	Edit pad (rev 1003)		Xing	cv400	XVal Session 74	1	XVal Session 74-Typing - Text-1		2012-07-17 10:19:50.468000
	Edit pad (rev 1004)		Xing	cv400	XVal Session 74	1	XVal Session 74-Typing - Text-1		2012-07-17 10:19:50.968000
	Edit pad (rev 1005)		Xing	cv400	XVal Session 74	1	XVal Session 74-Typing - Text-1		2012-07-17 10:19:51.474000
	Edit pad (rev 1006)		nic	cv403	XVal Session 74	1	XVal Session 74-Typing - Text-1		2012-07-17 10:19:51.746000
	Edit pad (rev 1007)		Xing	cv400	XVal Session 74	1	XVal Session 74-Typing - Text-1		2012-07-17 10:19:51.978000
	Edit pad (rev 1008)		nic	cv403	XVal Session 74	1	XVal Session 74-Typing - Text-1		2012-07-17 10:19:52.470000
	Edit pad (rev 1009)		Xing	cv400	XVal Session 74	1	XVal Session 74-Typing - Text-1		2012-07-17 10:19:52.480000
	Edit pad (rev 1010)		Xing	cv400	XVal Session 74	1	XVal Session 74-Typing - Text-1		2012-07-17 10:19:52.977000
	Edit pad (rev 1011)		nic	cv403	XVal Session 74	1	XVal Session 74-Typing - Text-1		2012-07-17 10:19:52.980000
	Edit pad (rev 1012)		nic	cv403	XVal Session 74	1	XVal Session 74-Typing - Text-1		2012-07-17 10:19:53.484000
	Edit pad (rev 1013)		Xing	cv400	XVal Session 74	1	XVal Session 74-Typing - Text-1		2012-07-17 10:19:53.485000
	Edit pad (rev 1014)		Xing	cv400	XVal Session 74	1	XVal Session 74-Typing - Text-1		2012-07-17 10:19:53.984000
	Edit pad (rev 1015)		nic	cv403	XVal Session 74	1	XVal Session 74-Typing - Text-1		2012-07-17 10:19:53.990000
	Edit pad (rev 1016)		Xing	cv400	XVal Session 74	1	XVal Session 74-Typing - Text-1		2012-07-17 10:19:54.484000
	Edit pad (rev 1017)		nic	cv403	XVal Session 74	1	XVal Session 74-Typing - Text-1		2012-07-17 10:19:54.498000
	Edit pad (rev 1018)		nic	cv403	XVal Session 74	1	XVal Session 74-Typing - Text-1		2012-07-17 10:19:54.999000
	Edit pad (rev 1019)		Xing	cv400	XVal Session 74	1	XVal Session 74-Typing - Text-1		2012-07-17 10:19:55.361000
	Edit pad (rev 1020)		Capucine	cv402	XVal Session 74	1	XVal Session 74-Typing - Text-1		2012-07-17 10:19:55.399000
	Edit pad (rev 1021)		nic	cv403	XVal Session 74	1	XVal Session 74-Typing - Text-1		2012-07-17 10:19:55.499000
	Edit pad (rev 1022)		Brady	cv405	XVal Session 74	1	XVal Session 74-Typing - Text-1		2012-07-17 10:19:55.535000
	Edit pad (rev 1023)		Xing	cv400	XVal Session 74	1	XVal Session 74-Typing - Text-1		2012-07-17 10:19:55.861000
	Edit pad (rev 1024)		Capucine	cv402	XVal Session 74	1	XVal Session 74-Typing - Text-1		2012-07-17 10:19:55.919000
	Edit pad (rev 1025)		Xing	cv400	XVal Session 74	1	XVal Session 74-Typing - Text-1		2012-07-17 10:19:56.374000
	Edit pad (rev 1026)		Capucine	cv402	XVal Session 74	1	XVal Session 74-Typing - Text-1		2012-07-17 10:19:56.420000
	Edit pad (rev 1027)		Brady	cv405	XVal Session 74	1	XVal Session 74-Typing - Text-1		2012-07-17 10:19:56.835000
	Edit pad (rev 1028)		Xing	cv400	XVal Session 74	1	XVal Session 74-Typing - Text-1		2012-07-17 10:19:56.872000
	Edit pad (rev 1029)		Capucine	cv402	XVal Session 74	1	XVal Session 74-Typing - Text-1		2012-07-17 10:19:56.918000
	Edit pad (rev 1030)		nic	cv403	XVal Session 74	1	XVal Session 74-Typing - Text-1		2012-07-17 10:19:57.283000
	Edit pad (rev 1031)		Brady	cv405	XVal Session 74	1	XVal Session 74-Typing - Text-1		2012-07-17 10:19:57.334000
	Edit pad (rev 1032)		Xing	cv400	XVal Session 74	1	XVal Session 74-Typing - Text-1		2012-07-17 10:19:57.373000
	Edit pad (rev 1033)		Capucine	cv402	XVal Session 74	1	XVal Session 74-Typing - Text-1		2012-07-17 10:19:57.671000
	Edit pad (rev 1034)		nic	cv403	XVal Session 74	1	XVal Session 74-Typing - Text-1		2012-07-17 10:19:57.794000
	Edit pad (rev 1035)		Brady	cv405	XVal Session 74	1	XVal Session 74-Typing - Text-1		2012-07-17 10:19:57.840000
	Edit pad (rev 1036)		Xing	cv400	XVal Session 74	1	XVal Session 74-Typing - Text-1		2012-07-17 10:19:57.880000
	Edit pad (rev 1037)		Capucine	cv402	XVal Session 74	1	XVal Session 74-Typing - Text-1		2012-07-17 10:19:58.171000
	Edit pad (rev 1038)		Brady	cv405	XVal Session 74	1	XVal Session 74-Typing - Text-1		2012-07-17 10:19:58.347000
	Edit pad (rev 1039)		Xing	cv400	XVal Session 74	1	XVal Session 74-Typing - Text-1		2012-07-17 10:19:58.389000
	Edit pad (rev 1040)		nic	cv403	XVal Session 74	1	XVal Session 74-Typing - Text-1		2012-07-17 10:19:58.587000
	Edit pad (rev 1041)		Capucine	cv402	XVal Session 74	1	XVal Session 74-Typing - Text-1		2012-07-17 10:19:58.670000
	Edit pad (rev 1042)		Brady	cv405	XVal Session 74	1	XVal Session 74-Typing - Text-1		2012-07-17 10:19:58.850000
	Edit pad (rev 1043)		Xing	cv400	XVal Session 74	1	XVal Session 74-Typing - Text-1		2012-07-17 10:19:58.901000
	Edit pad (rev 1044)		nic	cv403	XVal Session 74	1	XVal Session 74-Typing - Text-1		2012-07-17 10:19:59.092000
	Edit pad (rev 1045)		Capucine	cv402	XVal Session 74	1	XVal Session 74-Typing - Text-1		2012-07-17 10:19:59.170000
	Edit pad (rev 1046)		Brady	cv405	XVal Session 74	1	XVal Session 74-Typing - Text-1		2012-07-17 10:19:59.349000
	Edit pad (rev 1047)		Xing	cv400	XVal Session 74	1	XVal Session 74-Typing - Text-1		2012-07-17 10:19:59.405000
	Edit pad (rev 1048)		Capucine	cv402	XVal Session 74	1	XVal Session 74-Typing - Text-1		2012-07-17 10:19:59.671000
	Edit pad (rev 1049)		nic	cv403	XVal Session 74	1	XVal Session 74-Typing - Text-1		2012-07-17 10:19:59.837000
	Edit pad (rev 1050)		Brady	cv405	XVal Session 74	1	XVal Session 74-Typing - Text-1		2012-07-17 10:19:59.855000
	Edit pad (rev 1051)		Xing	cv400	XVal Session 74	1	XVal Session 74-Typing - Text-1		2012-07-17 10:19:59.906000
	Edit pad (rev 1052)		Capucine	cv402	XVal Session 74	1	XVal Session 74-Typing - Text-1		2012-07-17 10:20:00.172000
	Edit pad (rev 1053)		Brady	cv405	XVal Session 74	1	XVal Session 74-Typing - Text-1		2012-07-17 10:20:00.361000
	Edit pad (rev 1054)		Xing	cv400	XVal Session 74	1	XVal Session 74-Typing - Text-1		2012-07-17 10:20:00.415000
	Edit pad (rev 1055)		Capucine	cv402	XVal Session 74	1	XVal Session 74-Typing - Text-1		2012-07-17 10:20:00.673000
	Edit pad (rev 1056)		Brady	cv405	XVal Session 74	1	XVal Session 74-Typing - Text-1		2012-07-17 10:20:00.863000
	Edit pad (rev 1057)		Xing	cv400	XVal Session 74	1	XVal Session 74-Typing - Text-1		2012-07-17 10:20:00.941000
	Edit pad (rev 1058)		nic	cv403	XVal Session 74	1	XVal Session 74-Typing - Text-1		2012-07-17 10:20:01.047000
	Edit pad (rev 1059)		Capucine	cv402	XVal Session 74	1	XVal Session 74-Typing - Text-1		2012-07-17 10:20:01.176000
	Edit pad (rev 1060)		Brady	cv405	XVal Session 74	1	XVal Session 74-Typing - Text-1		2012-07-17 10:20:01.365000
	Edit pad (rev 1061)		Xing	cv400	XVal Session 74	1	XVal Session 74-Typing - Text-1		2012-07-17 10:20:01.421000
	Edit pad (rev 1062)		nic	cv403	XVal Session 74	1	XVal Session 74-Typing - Text-1		2012-07-17 10:20:01.573000
	Edit pad (rev 1063)		Capucine	cv402	XVal Session 74	1	XVal Session 74-Typing - Text-1		2012-07-17 10:20:01.677000
	Edit pad (rev 1064)		Brady	cv405	XVal Session 74	1	XVal Session 74-Typing - Text-1		2012-07-17 10:20:01.865000
	Edit pad (rev 1065)		Xing	cv400	XVal Session 74	1	XVal Session 74-Typing - Text-1		2012-07-17 10:20:01.921000
	Edit pad (rev 1066)		nic	cv403	XVal Session 74	1	XVal Session 74-Typing - Text-1		2012-07-17 10:20:02.077000
	Edit pad (rev 1067)		Capucine	cv402	XVal Session 74	1	XVal Session 74-Typing - Text-1		2012-07-17 10:20:02.178000
	Edit pad (rev 1068)		Brady	cv405	XVal Session 74	1	XVal Session 74-Typing - Text-1		2012-07-17 10:20:02.365000
	Edit pad (rev 1069)		Xing	cv400	XVal Session 74	1	XVal Session 74-Typing - Text-1		2012-07-17 10:20:02.420000
	Edit pad (rev 1070)		nic	cv403	XVal Session 74	1	XVal Session 74-Typing - Text-1		2012-07-17 10:20:02.582000
	Edit pad (rev 1071)		Capucine	cv402	XVal Session 74	1	XVal Session 74-Typing - Text-1		2012-07-17 10:20:02.769000
	Edit pad (rev 1072)		Brady	cv405	XVal Session 74	1	XVal Session 74-Typing - Text-1		2012-07-17 10:20:02.869000
	Edit pad (rev 1073)		Xing	cv400	XVal Session 74	1	XVal Session 74-Typing - Text-1		2012-07-17 10:20:02.920000
	Edit pad (rev 1074)		nic	cv403	XVal Session 74	1	XVal Session 74-Typing - Text-1		2012-07-17 10:20:03.092000
	Edit pad (rev 1075)		Capucine	cv402	XVal Session 74	1	XVal Session 74-Typing - Text-1		2012-07-17 10:20:03.268000
	Edit pad (rev 1076)		Brady	cv405	XVal Session 74	1	XVal Session 74-Typing - Text-1		2012-07-17 10:20:03.370000
	Edit pad (rev 1077)		Xing	cv400	XVal Session 74	1	XVal Session 74-Typing - Text-1		2012-07-17 10:20:03.420000
	Edit pad (rev 1078)		Capucine	cv402	XVal Session 74	1	XVal Session 74-Typing - Text-1		2012-07-17 10:20:03.769000
	Edit pad (rev 1079)		Brady	cv405	XVal Session 74	1	XVal Session 74-Typing - Text-1		2012-07-17 10:20:03.879000
	Edit pad (rev 1080)		Xing	cv400	XVal Session 74	1	XVal Session 74-Typing - Text-1		2012-07-17 10:20:03.921000
	Edit pad (rev 1081)		Brady	cv405	XVal Session 74	1	XVal Session 74-Typing - Text-1		2012-07-17 10:20:04.383000
	Edit pad (rev 1082)		Xing	cv400	XVal Session 74	1	XVal Session 74-Typing - Text-1		2012-07-17 10:20:04.422000
	Edit pad (rev 1083)		Brady	cv405	XVal Session 74	1	XVal Session 74-Typing - Text-1		2012-07-17 10:20:04.890000
	Edit pad (rev 1084)		Xing	cv400	XVal Session 74	1	XVal Session 74-Typing - Text-1		2012-07-17 10:20:04.922000
	Edit pad (rev 1085)		Brady	cv405	XVal Session 74	1	XVal Session 74-Typing - Text-1		2012-07-17 10:20:05.397000
	Edit pad (rev 1086)		Xing	cv400	XVal Session 74	1	XVal Session 74-Typing - Text-1		2012-07-17 10:20:05.429000
	Edit pad (rev 1087)		Capucine	cv402	XVal Session 74	1	XVal Session 74-Typing - Text-1		2012-07-17 10:20:05.847000
	Edit pad (rev 1088)		Brady	cv405	XVal Session 74	1	XVal Session 74-Typing - Text-1		2012-07-17 10:20:05.898000
	Edit pad (rev 1089)		Xing	cv400	XVal Session 74	1	XVal Session 74-Typing - Text-1		2012-07-17 10:20:05.953000
	Edit pad (rev 1090)		nic	cv403	XVal Session 74	1	XVal Session 74-Typing - Text-1		2012-07-17 10:20:06.156000
	Edit pad (rev 1091)		Capucine	cv402	XVal Session 74	1	XVal Session 74-Typing - Text-1		2012-07-17 10:20:06.344000
	Edit pad (rev 1092)		Brady	cv405	XVal Session 74	1	XVal Session 74-Typing - Text-1		2012-07-17 10:20:06.408000
	Edit pad (rev 1093)		Xing	cv400	XVal Session 74	1	XVal Session 74-Typing - Text-1		2012-07-17 10:20:06.458000
	Edit pad (rev 1094)		Capucine	cv402	XVal Session 74	1	XVal Session 74-Typing - Text-1		2012-07-17 10:20:06.847000
	Edit pad (rev 1095)		nic	cv403	XVal Session 74	1	XVal Session 74-Typing - Text-1		2012-07-17 10:20:06.870000
	Edit pad (rev 1096)		Brady	cv405	XVal Session 74	1	XVal Session 74-Typing - Text-1		2012-07-17 10:20:06.912000
	Edit pad (rev 1097)		Xing	cv400	XVal Session 74	1	XVal Session 74-Typing - Text-1		2012-07-17 10:20:06.966000
	Edit pad (rev 1098)		nic	cv403	XVal Session 74	1	XVal Session 74-Typing - Text-1		2012-07-17 10:20:07.382000
	Edit pad (rev 1099)		Brady	cv405	XVal Session 74	1	XVal Session 74-Typing - Text-1		2012-07-17 10:20:07.419000
	Edit pad (rev 1100)		Xing	cv400	XVal Session 74	1	XVal Session 74-Typing - Text-1		2012-07-17 10:20:07.466000
	Edit pad (rev 1101)		Brady	cv405	XVal Session 74	1	XVal Session 74-Typing - Text-1		2012-07-17 10:20:07.927000
	Edit pad (rev 1102)		nic	cv403	XVal Session 74	1	XVal Session 74-Typing - Text-1		2012-07-17 10:20:07.938000
	Edit pad (rev 1103)		Xing	cv400	XVal Session 74	1	XVal Session 74-Typing - Text-1		2012-07-17 10:20:07.968000
	Edit pad (rev 1104)		Brady	cv405	XVal Session 74	1	XVal Session 74-Typing - Text-1		2012-07-17 10:20:08.430000
	Edit pad (rev 1105)		nic	cv403	XVal Session 74	1	XVal Session 74-Typing - Text-1		2012-07-17 10:20:08.436000
	Edit pad (rev 1106)		Xing	cv400	XVal Session 74	1	XVal Session 74-Typing - Text-1		2012-07-17 10:20:08.466000
	Edit pad (rev 1107)		nic	cv403	XVal Session 74	1	XVal Session 74-Typing - Text-1		2012-07-17 10:20:08.937000
	Edit pad (rev 1108)		Brady	cv405	XVal Session 74	1	XVal Session 74-Typing - Text-1		2012-07-17 10:20:08.943000
	Edit pad (rev 1109)		Xing	cv400	XVal Session 74	1	XVal Session 74-Typing - Text-1		2012-07-17 10:20:08.968000
	Edit pad (rev 1110)		Brady	cv405	XVal Session 74	1	XVal Session 74-Typing - Text-1		2012-07-17 10:20:09.443000
	Edit pad (rev 1111)		Xing	cv400	XVal Session 74	1	XVal Session 74-Typing - Text-1		2012-07-17 10:20:09.529000
	Edit pad (rev 1112)		Capucine	cv402	XVal Session 74	1	XVal Session 74-Typing - Text-1		2012-07-17 10:20:09.618000
	Edit pad (rev 1113)		Brady	cv405	XVal Session 74	1	XVal Session 74-Typing - Text-1		2012-07-17 10:20:09.944000
	Edit pad (rev 1114)		Xing	cv400	XVal Session 74	1	XVal Session 74-Typing - Text-1		2012-07-17 10:20:09.969000
	Edit pad (rev 1115)		Capucine	cv402	XVal Session 74	1	XVal Session 74-Typing - Text-1		2012-07-17 10:20:10.118000
	Edit pad (rev 1116)		Brady	cv405	XVal Session 74	1	XVal Session 74-Typing - Text-1		2012-07-17 10:20:10.444000
	Edit pad (rev 1117)		Xing	cv400	XVal Session 74	1	XVal Session 74-Typing - Text-1		2012-07-17 10:20:10.469000
	Edit pad (rev 1118)		Capucine	cv402	XVal Session 74	1	XVal Session 74-Typing - Text-1		2012-07-17 10:20:10.619000
	Edit pad (rev 1119)		Brady	cv405	XVal Session 74	1	XVal Session 74-Typing - Text-1		2012-07-17 10:20:10.959000
	Edit pad (rev 1120)		Xing	cv400	XVal Session 74	1	XVal Session 74-Typing - Text-1		2012-07-17 10:20:10.969000
	Edit pad (rev 1121)		Capucine	cv402	XVal Session 74	1	XVal Session 74-Typing - Text-1		2012-07-17 10:20:11.118000
	Edit pad (rev 1122)		Brady	cv405	XVal Session 74	1	XVal Session 74-Typing - Text-1		2012-07-17 10:20:11.465000
	Edit pad (rev 1123)		Xing	cv400	XVal Session 74	1	XVal Session 74-Typing - Text-1		2012-07-17 10:20:11.469000
	Edit pad (rev 1124)		Capucine	cv402	XVal Session 74	1	XVal Session 74-Typing - Text-1		2012-07-17 10:20:11.619000
	Edit pad (rev 1125)		Xing	cv400	XVal Session 74	1	XVal Session 74-Typing - Text-1		2012-07-17 10:20:11.969000
	Edit pad (rev 1126)		Brady	cv405	XVal Session 74	1	XVal Session 74-Typing - Text-1		2012-07-17 10:20:11.980000
	Edit pad (rev 1127)		Xing	cv400	XVal Session 74	1	XVal Session 74-Typing - Text-1		2012-07-17 10:20:12.484000
	Edit pad (rev 1128)		Brady	cv405	XVal Session 74	1	XVal Session 74-Typing - Text-1		2012-07-17 10:20:12.490000
	Edit pad (rev 1129)		nic	cv403	XVal Session 74	1	XVal Session 74-Typing - Text-1		2012-07-17 10:20:12.902000
	Edit pad (rev 1130)		Capucine	cv402	XVal Session 74	1	XVal Session 74-Typing - Text-1		2012-07-17 10:20:12.911000
	Edit pad (rev 1131)		Xing	cv400	XVal Session 74	1	XVal Session 74-Typing - Text-1		2012-07-17 10:20:12.982000
	Edit pad (rev 1132)		Brady	cv405	XVal Session 74	1	XVal Session 74-Typing - Text-1		2012-07-17 10:20:12.994000
	Edit pad (rev 1133)		nic	cv403	XVal Session 74	1	XVal Session 74-Typing - Text-1		2012-07-17 10:20:13.405000
	Edit pad (rev 1134)		Capucine	cv402	XVal Session 74	1	XVal Session 74-Typing - Text-1		2012-07-17 10:20:13.411000
	Edit pad (rev 1135)		Brady	cv405	XVal Session 74	1	XVal Session 74-Typing - Text-1		2012-07-17 10:20:13.505000
	Edit pad (rev 1136)		Xing	cv400	XVal Session 74	1	XVal Session 74-Typing - Text-1		2012-07-17 10:20:13.543000
	Edit pad (rev 1137)		nic	cv403	XVal Session 74	1	XVal Session 74-Typing - Text-1		2012-07-17 10:20:13.906000
	Edit pad (rev 1138)		Capucine	cv402	XVal Session 74	1	XVal Session 74-Typing - Text-1		2012-07-17 10:20:13.910000
	Edit pad (rev 1139)		Brady	cv405	XVal Session 74	1	XVal Session 74-Typing - Text-1		2012-07-17 10:20:14.004000
	Edit pad (rev 1140)		Xing	cv400	XVal Session 74	1	XVal Session 74-Typing - Text-1		2012-07-17 10:20:14.055000
	Edit pad (rev 1141)		nic	cv403	XVal Session 74	1	XVal Session 74-Typing - Text-1		2012-07-17 10:20:14.405000
	Edit pad (rev 1142)		Capucine	cv402	XVal Session 74	1	XVal Session 74-Typing - Text-1		2012-07-17 10:20:14.411000
	Edit pad (rev 1143)		Brady	cv405	XVal Session 74	1	XVal Session 74-Typing - Text-1		2012-07-17 10:20:14.513000
	Edit pad (rev 1144)		Xing	cv400	XVal Session 74	1	XVal Session 74-Typing - Text-1		2012-07-17 10:20:14.555000
	Edit pad (rev 1145)		nic	cv403	XVal Session 74	1	XVal Session 74-Typing - Text-1		2012-07-17 10:20:14.905000
	Edit pad (rev 1146)		Capucine	cv402	XVal Session 74	1	XVal Session 74-Typing - Text-1		2012-07-17 10:20:14.938000
	Edit pad (rev 1147)		Brady	cv405	XVal Session 74	1	XVal Session 74-Typing - Text-1		2012-07-17 10:20:15.020000
	Edit pad (rev 1148)		Xing	cv400	XVal Session 74	1	XVal Session 74-Typing - Text-1		2012-07-17 10:20:15.060000
	Edit pad (rev 1149)		Capucine	cv402	XVal Session 74	1	XVal Session 74-Typing - Text-1		2012-07-17 10:20:15.441000
	Edit pad (rev 1150)		Brady	cv405	XVal Session 74	1	XVal Session 74-Typing - Text-1		2012-07-17 10:20:15.529000
	Edit pad (rev 1151)		Xing	cv400	XVal Session 74	1	XVal Session 74-Typing - Text-1		2012-07-17 10:20:15.564000
	Edit pad (rev 1152)		Brady	cv405	XVal Session 74	1	XVal Session 74-Typing - Text-1		2012-07-17 10:20:16.036000
	Edit pad (rev 1153)		Xing	cv400	XVal Session 74	1	XVal Session 74-Typing - Text-1		2012-07-17 10:20:16.078000
	Edit pad (rev 1154)		nic	cv403	XVal Session 74	1	XVal Session 74-Typing - Text-1		2012-07-17 10:20:16.083000
	Edit pad (rev 1155)		Brady	cv405	XVal Session 74	1	XVal Session 74-Typing - Text-1		2012-07-17 10:20:16.537000
	Edit pad (rev 1156)		Xing	cv400	XVal Session 74	1	XVal Session 74-Typing - Text-1		2012-07-17 10:20:16.578000
	Edit pad (rev 1157)		nic	cv403	XVal Session 74	1	XVal Session 74-Typing - Text-1		2012-07-17 10:20:16.592000
	Edit pad (rev 1158)		Capucine	cv402	XVal Session 74	1	XVal Session 74-Typing - Text-1		2012-07-17 10:20:16.603000
	Edit pad (rev 1159)		Brady	cv405	XVal Session 74	1	XVal Session 74-Typing - Text-1		2012-07-17 10:20:17.046000
	Edit pad (rev 1160)		Xing	cv400	XVal Session 74	1	XVal Session 74-Typing - Text-1		2012-07-17 10:20:17.080000
	Edit pad (rev 1161)		nic	cv403	XVal Session 74	1	XVal Session 74-Typing - Text-1		2012-07-17 10:20:17.097000
	Edit pad (rev 1162)		Capucine	cv402	XVal Session 74	1	XVal Session 74-Typing - Text-1		2012-07-17 10:20:17.103000
	Edit pad (rev 1163)		Brady	cv405	XVal Session 74	1	XVal Session 74-Typing - Text-1		2012-07-17 10:20:17.553000
	Edit pad (rev 1164)		Xing	cv400	XVal Session 74	1	XVal Session 74-Typing - Text-1		2012-07-17 10:20:17.579000
	Edit pad (rev 1165)		Capucine	cv402	XVal Session 74	1	XVal Session 74-Typing - Text-1		2012-07-17 10:20:17.609000
	Edit pad (rev 1166)		nic	cv403	XVal Session 74	1	XVal Session 74-Typing - Text-1		2012-07-17 10:20:17.611000
	Edit pad (rev 1167)		Capucine	cv402	XVal Session 74	1	XVal Session 74-Typing - Text-1		2012-07-17 10:20:18.112000
	Edit pad (rev 1168)		Xing	cv400	XVal Session 74	1	XVal Session 74-Typing - Text-1		2012-07-17 10:20:18.115000
	Edit pad (rev 1169)		Brady	cv405	XVal Session 74	1	XVal Session 74-Typing - Text-1		2012-07-17 10:20:18.117000
	Edit pad (rev 1170)		Brady	cv405	XVal Session 74	1	XVal Session 74-Typing - Text-1		2012-07-17 10:20:18.558000
	Edit pad (rev 1171)		Xing	cv400	XVal Session 74	1	XVal Session 74-Typing - Text-1		2012-07-17 10:20:18.586000
	Edit pad (rev 1172)		Brady	cv405	XVal Session 74	1	XVal Session 74-Typing - Text-1		2012-07-17 10:20:19.069000
	Edit pad (rev 1173)		Xing	cv400	XVal Session 74	1	XVal Session 74-Typing - Text-1		2012-07-17 10:20:19.091000
	Edit pad (rev 1174)		Capucine	cv402	XVal Session 74	1	XVal Session 74-Typing - Text-1		2012-07-17 10:20:19.254000
	Edit pad (rev 1175)		Brady	cv405	XVal Session 74	1	XVal Session 74-Typing - Text-1		2012-07-17 10:20:19.576000
	Edit pad (rev 1176)		Xing	cv400	XVal Session 74	1	XVal Session 74-Typing - Text-1		2012-07-17 10:20:19.593000
	Edit pad (rev 1177)		Capucine	cv402	XVal Session 74	1	XVal Session 74-Typing - Text-1		2012-07-17 10:20:19.756000
	Edit pad (rev 1178)		Brady	cv405	XVal Session 74	1	XVal Session 74-Typing - Text-1		2012-07-17 10:20:20.075000
	Edit pad (rev 1179)		Xing	cv400	XVal Session 74	1	XVal Session 74-Typing - Text-1		2012-07-17 10:20:20.093000
	Edit pad (rev 1180)		Capucine	cv402	XVal Session 74	1	XVal Session 74-Typing - Text-1		2012-07-17 10:20:20.254000
	Edit pad (rev 1181)		Brady	cv405	XVal Session 74	1	XVal Session 74-Typing - Text-1		2012-07-17 10:20:20.584000
	Edit pad (rev 1182)		Xing	cv400	XVal Session 74	1	XVal Session 74-Typing - Text-1		2012-07-17 10:20:20.593000
	Edit pad (rev 1183)		Capucine	cv402	XVal Session 74	1	XVal Session 74-Typing - Text-1		2012-07-17 10:20:20.754000
	Edit pad (rev 1184)		Brady	cv405	XVal Session 74	1	XVal Session 74-Typing - Text-1		2012-07-17 10:20:21.084000
	Edit pad (rev 1185)		Xing	cv400	XVal Session 74	1	XVal Session 74-Typing - Text-1		2012-07-17 10:20:21.093000
	Edit pad (rev 1186)		Capucine	cv402	XVal Session 74	1	XVal Session 74-Typing - Text-1		2012-07-17 10:20:21.256000
	Edit pad (rev 1187)		Brady	cv405	XVal Session 74	1	XVal Session 74-Typing - Text-1		2012-07-17 10:20:21.584000
	Edit pad (rev 1188)		Xing	cv400	XVal Session 74	1	XVal Session 74-Typing - Text-1		2012-07-17 10:20:21.593000
	Edit pad (rev 1189)		Capucine	cv402	XVal Session 74	1	XVal Session 74-Typing - Text-1		2012-07-17 10:20:21.768000
	Edit pad (rev 1190)		Brady	cv405	XVal Session 74	1	XVal Session 74-Typing - Text-1		2012-07-17 10:20:22.084000
	Edit pad (rev 1191)		Xing	cv400	XVal Session 74	1	XVal Session 74-Typing - Text-1		2012-07-17 10:20:22.093000
	Edit pad (rev 1192)		Capucine	cv402	XVal Session 74	1	XVal Session 74-Typing - Text-1		2012-07-17 10:20:22.272000
	Edit pad (rev 1193)		Brady	cv405	XVal Session 74	1	XVal Session 74-Typing - Text-1		2012-07-17 10:20:22.584000
	Edit pad (rev 1194)		Xing	cv400	XVal Session 74	1	XVal Session 74-Typing - Text-1		2012-07-17 10:20:22.592000
	Edit pad (rev 1195)		Capucine	cv402	XVal Session 74	1	XVal Session 74-Typing - Text-1		2012-07-17 10:20:22.769000
	Edit pad (rev 1196)		Brady	cv405	XVal Session 74	1	XVal Session 74-Typing - Text-1		2012-07-17 10:20:23.085000
	Edit pad (rev 1197)		Xing	cv400	XVal Session 74	1	XVal Session 74-Typing - Text-1		2012-07-17 10:20:23.099000
	Edit pad (rev 1198)		Brady	cv405	XVal Session 74	1	XVal Session 74-Typing - Text-1		2012-07-17 10:20:23.584000
	Edit pad (rev 1199)		Xing	cv400	XVal Session 74	1	XVal Session 74-Typing - Text-1		2012-07-17 10:20:23.610000
	Edit pad (rev 1200)		Capucine	cv402	XVal Session 74	1	XVal Session 74-Typing - Text-1		2012-07-17 10:20:24.071000
	Edit pad (rev 1201)		Brady	cv405	XVal Session 74	1	XVal Session 74-Typing - Text-1		2012-07-17 10:20:24.085000
	Edit pad (rev 1202)		Xing	cv400	XVal Session 74	1	XVal Session 74-Typing - Text-1		2012-07-17 10:20:24.127000
	Edit pad (rev 1203)		Capucine	cv402	XVal Session 74	1	XVal Session 74-Typing - Text-1		2012-07-17 10:20:24.571000
	Edit pad (rev 1204)		Brady	cv405	XVal Session 74	1	XVal Session 74-Typing - Text-1		2012-07-17 10:20:24.600000
	Edit pad (rev 1205)		Xing	cv400	XVal Session 74	1	XVal Session 74-Typing - Text-1		2012-07-17 10:20:24.650000
	Edit pad (rev 1206)		Xing	cv400	XVal Session 74	1	XVal Session 74-Typing - Text-1		2012-07-17 10:20:25.155000
	Edit pad (rev 1207)		Capucine	cv402	XVal Session 74	1	XVal Session 74-Typing - Text-1		2012-07-17 10:20:25.527000
	Edit pad (rev 1208)		Brady	cv405	XVal Session 74	1	XVal Session 74-Typing - Text-1		2012-07-17 10:20:25.538000
	Edit pad (rev 1209)		Xing	cv400	XVal Session 74	1	XVal Session 74-Typing - Text-1		2012-07-17 10:20:25.660000
	Edit pad (rev 1210)		Brady	cv405	XVal Session 74	1	XVal Session 74-Typing - Text-1		2012-07-17 10:20:26.037000
	Edit pad (rev 1211)		Xing	cv400	XVal Session 74	1	XVal Session 74-Typing - Text-1		2012-07-17 10:20:26.170000
	Edit pad (rev 1212)		Capucine	cv402	XVal Session 74	1	XVal Session 74-Typing - Text-1		2012-07-17 10:20:26.188000
	Edit pad (rev 1213)		Brady	cv405	XVal Session 74	1	XVal Session 74-Typing - Text-1		2012-07-17 10:20:26.538000
	Edit pad (rev 1214)		Capucine	cv402	XVal Session 74	1	XVal Session 74-Typing - Text-1		2012-07-17 10:20:26.700000
	Edit pad (rev 1215)		Xing	cv400	XVal Session 74	1	XVal Session 74-Typing - Text-1		2012-07-17 10:20:26.709000
	Edit pad (rev 1216)		Brady	cv405	XVal Session 74	1	XVal Session 74-Typing - Text-1		2012-07-17 10:20:27.038000
	Edit pad (rev 1217)		Xing	cv400	XVal Session 74	1	XVal Session 74-Typing - Text-1		2012-07-17 10:20:27.175000
	Edit pad (rev 1218)		Capucine	cv402	XVal Session 74	1	XVal Session 74-Typing - Text-1		2012-07-17 10:20:27.212000
	Edit pad (rev 1219)		Brady	cv405	XVal Session 74	1	XVal Session 74-Typing - Text-1		2012-07-17 10:20:27.537000
	Edit pad (rev 1220)		Xing	cv400	XVal Session 74	1	XVal Session 74-Typing - Text-1		2012-07-17 10:20:27.687000
	Edit pad (rev 1221)		Brady	cv405	XVal Session 74	1	XVal Session 74-Typing - Text-1		2012-07-17 10:20:28.038000
	Edit pad (rev 1222)		Xing	cv400	XVal Session 74	1	XVal Session 74-Typing - Text-1		2012-07-17 10:20:28.185000
	Edit pad (rev 1223)		nic	cv403	XVal Session 74	1	XVal Session 74-Typing - Text-1		2012-07-17 10:20:28.533000
	Edit pad (rev 1224)		Brady	cv405	XVal Session 74	1	XVal Session 74-Typing - Text-1		2012-07-17 10:20:28.542000
	Edit pad (rev 1225)		Xing	cv400	XVal Session 74	1	XVal Session 74-Typing - Text-1		2012-07-17 10:20:28.685000
	Edit pad (rev 1226)		nic	cv403	XVal Session 74	1	XVal Session 74-Typing - Text-1		2012-07-17 10:20:29.033000
	Edit pad (rev 1227)		Brady	cv405	XVal Session 74	1	XVal Session 74-Typing - Text-1		2012-07-17 10:20:29.042000
	Edit pad (rev 1228)		Xing	cv400	XVal Session 74	1	XVal Session 74-Typing - Text-1		2012-07-17 10:20:29.201000
	Edit pad (rev 1229)		nic	cv403	XVal Session 74	1	XVal Session 74-Typing - Text-1		2012-07-17 10:20:29.545000
	Edit pad (rev 1230)		Brady	cv405	XVal Session 74	1	XVal Session 74-Typing - Text-1		2012-07-17 10:20:29.553000
	Edit pad (rev 1231)		Xing	cv400	XVal Session 74	1	XVal Session 74-Typing - Text-1		2012-07-17 10:20:29.701000
	Edit pad (rev 1232)		nic	cv403	XVal Session 74	1	XVal Session 74-Typing - Text-1		2012-07-17 10:20:30.046000
	Edit pad (rev 1233)		Brady	cv405	XVal Session 74	1	XVal Session 74-Typing - Text-1		2012-07-17 10:20:30.053000
	Edit pad (rev 1234)		Xing	cv400	XVal Session 74	1	XVal Session 74-Typing - Text-1		2012-07-17 10:20:30.216000
	Edit pad (rev 1235)		Capucine	cv402	XVal Session 74	1	XVal Session 74-Typing - Text-1		2012-07-17 10:20:30.484000
	Edit pad (rev 1236)		Brady	cv405	XVal Session 74	1	XVal Session 74-Typing - Text-1		2012-07-17 10:20:30.551000
	Edit pad (rev 1237)		nic	cv403	XVal Session 74	1	XVal Session 74-Typing - Text-1		2012-07-17 10:20:30.553000
	Edit pad (rev 1238)		Xing	cv400	XVal Session 74	1	XVal Session 74-Typing - Text-1		2012-07-17 10:20:30.717000
	Edit pad (rev 1239)		Brady	cv405	XVal Session 74	1	XVal Session 74-Typing - Text-1		2012-07-17 10:20:31.051000
	Edit pad (rev 1240)		nic	cv403	XVal Session 74	1	XVal Session 74-Typing - Text-1		2012-07-17 10:20:31.061000
	Edit pad (rev 1241)		Xing	cv400	XVal Session 74	1	XVal Session 74-Typing - Text-1		2012-07-17 10:20:31.221000
	Edit pad (rev 1242)		Capucine	cv402	XVal Session 74	1	XVal Session 74-Typing - Text-1		2012-07-17 10:20:31.290000
	Edit pad (rev 1243)		Brady	cv405	XVal Session 74	1	XVal Session 74-Typing - Text-1		2012-07-17 10:20:31.553000
	Edit pad (rev 1244)		Xing	cv400	XVal Session 74	1	XVal Session 74-Typing - Text-1		2012-07-17 10:20:31.732000
	Edit pad (rev 1245)		Capucine	cv402	XVal Session 74	1	XVal Session 74-Typing - Text-1		2012-07-17 10:20:31.790000
	Edit pad (rev 1246)		Brady	cv405	XVal Session 74	1	XVal Session 74-Typing - Text-1		2012-07-17 10:20:32.068000
	Edit pad (rev 1247)		Xing	cv400	XVal Session 74	1	XVal Session 74-Typing - Text-1		2012-07-17 10:20:32.238000
	Edit pad (rev 1248)		Capucine	cv402	XVal Session 74	1	XVal Session 74-Typing - Text-1		2012-07-17 10:20:32.288000
	Edit pad (rev 1249)		Brady	cv405	XVal Session 74	1	XVal Session 74-Typing - Text-1		2012-07-17 10:20:32.568000
	Edit pad (rev 1250)		Xing	cv400	XVal Session 74	1	XVal Session 74-Typing - Text-1		2012-07-17 10:20:32.747000
	Edit pad (rev 1251)		Capucine	cv402	XVal Session 74	1	XVal Session 74-Typing - Text-1		2012-07-17 10:20:32.789000
	Edit pad (rev 1252)		Brady	cv405	XVal Session 74	1	XVal Session 74-Typing - Text-1		2012-07-17 10:20:33.068000
	Edit pad (rev 1253)		Xing	cv400	XVal Session 74	1	XVal Session 74-Typing - Text-1		2012-07-17 10:20:33.249000
	Edit pad (rev 1254)		nic	cv403	XVal Session 74	1	XVal Session 74-Typing - Text-1		2012-07-17 10:20:33.521000
	Edit pad (rev 1255)		Capucine	cv402	XVal Session 74	1	XVal Session 74-Typing - Text-1		2012-07-17 10:20:33.578000
	Edit pad (rev 1256)		Brady	cv405	XVal Session 74	1	XVal Session 74-Typing - Text-1		2012-07-17 10:20:33.580000
	Edit pad (rev 1257)		Xing	cv400	XVal Session 74	1	XVal Session 74-Typing - Text-1		2012-07-17 10:20:33.765000
	Edit pad (rev 1258)		nic	cv403	XVal Session 74	1	XVal Session 74-Typing - Text-1		2012-07-17 10:20:34.031000
	Edit pad (rev 1259)		Capucine	cv402	XVal Session 74	1	XVal Session 74-Typing - Text-1		2012-07-17 10:20:34.081000
	Edit pad (rev 1260)		Brady	cv405	XVal Session 74	1	XVal Session 74-Typing - Text-1		2012-07-17 10:20:34.083000
	Edit pad (rev 1261)		Xing	cv400	XVal Session 74	1	XVal Session 74-Typing - Text-1		2012-07-17 10:20:34.265000
	Edit pad (rev 1262)		nic	cv403	XVal Session 74	1	XVal Session 74-Typing - Text-1		2012-07-17 10:20:34.530000
	Edit pad (rev 1263)		Brady	cv405	XVal Session 74	1	XVal Session 74-Typing - Text-1		2012-07-17 10:20:34.584000
	Edit pad (rev 1264)		Capucine	cv402	XVal Session 74	1	XVal Session 74-Typing - Text-1		2012-07-17 10:20:34.586000
	Edit pad (rev 1265)		Xing	cv400	XVal Session 74	1	XVal Session 74-Typing - Text-1		2012-07-17 10:20:34.765000
	Edit pad (rev 1266)		nic	cv403	XVal Session 74	1	XVal Session 74-Typing - Text-1		2012-07-17 10:20:35.030000
	Edit pad (rev 1267)		Brady	cv405	XVal Session 74	1	XVal Session 74-Typing - Text-1		2012-07-17 10:20:35.084000
	Edit pad (rev 1268)		Capucine	cv402	XVal Session 74	1	XVal Session 74-Typing - Text-1		2012-07-17 10:20:35.086000
	Edit pad (rev 1269)		Xing	cv400	XVal Session 74	1	XVal Session 74-Typing - Text-1		2012-07-17 10:20:35.297000
	Edit pad (rev 1270)		nic	cv403	XVal Session 74	1	XVal Session 74-Typing - Text-1		2012-07-17 10:20:35.532000
	Edit pad (rev 1271)		Brady	cv405	XVal Session 74	1	XVal Session 74-Typing - Text-1		2012-07-17 10:20:35.582000
	Edit pad (rev 1272)		Capucine	cv402	XVal Session 74	1	XVal Session 74-Typing - Text-1		2012-07-17 10:20:35.589000
	Edit pad (rev 1273)		Xing	cv400	XVal Session 74	1	XVal Session 74-Typing - Text-1		2012-07-17 10:20:35.781000
	Edit pad (rev 1274)		nic	cv403	XVal Session 74	1	XVal Session 74-Typing - Text-1		2012-07-17 10:20:36.045000
	Edit pad (rev 1275)		Capucine	cv402	XVal Session 74	1	XVal Session 74-Typing - Text-1		2012-07-17 10:20:36.090000
	Edit pad (rev 1276)		Xing	cv400	XVal Session 74	1	XVal Session 74-Typing - Text-1		2012-07-17 10:20:36.283000
	Edit pad (rev 1277)		Brady	cv405	XVal Session 74	1	XVal Session 74-Typing - Text-1		2012-07-17 10:20:36.535000
	Edit pad (rev 1278)		nic	cv403	XVal Session 74	1	XVal Session 74-Typing - Text-1		2012-07-17 10:20:36.554000
	Edit pad (rev 1279)		Capucine	cv402	XVal Session 74	1	XVal Session 74-Typing - Text-1		2012-07-17 10:20:36.589000
	Edit pad (rev 1280)		Xing	cv400	XVal Session 74	1	XVal Session 74-Typing - Text-1		2012-07-17 10:20:36.782000
	Edit pad (rev 1281)		Brady	cv405	XVal Session 74	1	XVal Session 74-Typing - Text-1		2012-07-17 10:20:37.037000
	Edit pad (rev 1282)		Capucine	cv402	XVal Session 74	1	XVal Session 74-Typing - Text-1		2012-07-17 10:20:37.087000
	Edit pad (rev 1283)		Xing	cv400	XVal Session 74	1	XVal Session 74-Typing - Text-1		2012-07-17 10:20:37.281000
	Edit pad (rev 1284)		Brady	cv405	XVal Session 74	1	XVal Session 74-Typing - Text-1		2012-07-17 10:20:37.544000
	Edit pad (rev 1285)		nic	cv403	XVal Session 74	1	XVal Session 74-Typing - Text-1		2012-07-17 10:20:37.577000
	Edit pad (rev 1286)		Capucine	cv402	XVal Session 74	1	XVal Session 74-Typing - Text-1		2012-07-17 10:20:37.587000
	Edit pad (rev 1287)		Xing	cv400	XVal Session 74	1	XVal Session 74-Typing - Text-1		2012-07-17 10:20:37.781000
	Edit pad (rev 1288)		Brady	cv405	XVal Session 74	1	XVal Session 74-Typing - Text-1		2012-07-17 10:20:38.051000
	Edit pad (rev 1289)		Xing	cv400	XVal Session 74	1	XVal Session 74-Typing - Text-1		2012-07-17 10:20:38.280000
	Edit pad (rev 1290)		nic	cv403	XVal Session 74	1	XVal Session 74-Typing - Text-1		2012-07-17 10:20:38.540000
	Edit pad (rev 1291)		Brady	cv405	XVal Session 74	1	XVal Session 74-Typing - Text-1		2012-07-17 10:20:38.554000
	Edit pad (rev 1292)		Xing	cv400	XVal Session 74	1	XVal Session 74-Typing - Text-1		2012-07-17 10:20:38.780000
	Edit pad (rev 1293)		nic	cv403	XVal Session 74	1	XVal Session 74-Typing - Text-1		2012-07-17 10:20:39.046000
	Edit pad (rev 1294)		Xing	cv400	XVal Session 74	1	XVal Session 74-Typing - Text-1		2012-07-17 10:20:39.323000
	Edit pad (rev 1295)		Capucine	cv402	XVal Session 74	1	XVal Session 74-Typing - Text-1		2012-07-17 10:20:39.376000
	Edit pad (rev 1296)		Xing	cv400	XVal Session 74	1	XVal Session 74-Typing - Text-1		2012-07-17 10:20:39.862000
	Edit pad (rev 1297)		Capucine	cv402	XVal Session 74	1	XVal Session 74-Typing - Text-1		2012-07-17 10:20:39.891000
	Edit pad (rev 1298)		nic	cv403	XVal Session 74	1	XVal Session 74-Typing - Text-1		2012-07-17 10:20:39.902000
	Edit pad (rev 1299)		Brady	cv405	XVal Session 74	1	XVal Session 74-Typing - Text-1		2012-07-17 10:20:39.917000
	Edit pad (rev 1300)		Xing	cv400	XVal Session 74	1	XVal Session 74-Typing - Text-1		2012-07-17 10:20:40.328000
	Edit pad (rev 1301)		Brady	cv405	XVal Session 74	1	XVal Session 74-Typing - Text-1		2012-07-17 10:20:40.350000
	Edit pad (rev 1302)		Capucine	cv402	XVal Session 74	1	XVal Session 74-Typing - Text-1		2012-07-17 10:20:40.389000
	Edit pad (rev 1303)		nic	cv403	XVal Session 74	1	XVal Session 74-Typing - Text-1		2012-07-17 10:20:40.702000
	Edit pad (rev 1304)		Xing	cv400	XVal Session 74	1	XVal Session 74-Typing - Text-1		2012-07-17 10:20:40.826000
	Edit pad (rev 1305)		Capucine	cv402	XVal Session 74	1	XVal Session 74-Typing - Text-1		2012-07-17 10:20:40.892000
	Edit pad (rev 1306)		Brady	cv405	XVal Session 74	1	XVal Session 74-Typing - Text-1		2012-07-17 10:20:40.986000
	Edit pad (rev 1307)		Xing	cv400	XVal Session 74	1	XVal Session 74-Typing - Text-1		2012-07-17 10:20:41.328000
	Edit pad (rev 1308)		Capucine	cv402	XVal Session 74	1	XVal Session 74-Typing - Text-1		2012-07-17 10:20:41.389000
	Edit pad (rev 1309)		Brady	cv405	XVal Session 74	1	XVal Session 74-Typing - Text-1		2012-07-17 10:20:41.499000
	Edit pad (rev 1310)		Brady	cv405	XVal Session 74	1	XVal Session 74-Typing - Text-1		2012-07-17 10:20:42.006000
	Edit pad (rev 1311)		Brady	cv405	XVal Session 74	1	XVal Session 74-Typing - Text-1		2012-07-17 10:20:42.506000
	Edit pad (rev 1312)		Brady	cv405	XVal Session 74	1	XVal Session 74-Typing - Text-1		2012-07-17 10:20:43.006000
	Edit pad (rev 1313)		Brady	cv405	XVal Session 74	1	XVal Session 74-Typing - Text-1		2012-07-17 10:20:43.506000
	Edit pad (rev 1314)		Brady	cv405	XVal Session 74	1	XVal Session 74-Typing - Text-1		2012-07-17 10:20:44.005000
	Edit pad (rev 1315)		Brady	cv405	XVal Session 74	1	XVal Session 74-Typing - Text-1		2012-07-17 10:20:44.504000
	Edit pad (rev 1316)		Brady	cv405	XVal Session 74	1	XVal Session 74-Typing - Text-1		2012-07-17 10:20:45.006000
	Edit pad (rev 1317)		Brady	cv405	XVal Session 74	1	XVal Session 74-Typing - Text-1		2012-07-17 10:20:45.506000
	Edit pad (rev 1318)		Brady	cv405	XVal Session 74	1	XVal Session 74-Typing - Text-1		2012-07-17 10:20:46.005000
	Edit pad (rev 1319)		Brady	cv405	XVal Session 74	1	XVal Session 74-Typing - Text-1		2012-07-17 10:20:46.848000
	Edit pad (rev 1320)		Brady	cv405	XVal Session 74	1	XVal Session 74-Typing - Text-1		2012-07-17 10:20:47.517000
	Edit pad (rev 1321)		nic	cv403	XVal Session 74	1	XVal Session 74-Typing - Text-1		2012-07-17 10:20:47.896000
	Edit pad (rev 1322)		Brady	cv405	XVal Session 74	1	XVal Session 74-Typing - Text-1		2012-07-17 10:20:48.303000
	Edit pad (rev 1323)		Brady	cv405	XVal Session 74	1	XVal Session 74-Typing - Text-1		2012-07-17 10:20:48.803000
	Edit pad (rev 1324)		nic	cv403	XVal Session 74	1	XVal Session 74-Typing - Text-1		2012-07-17 10:20:49.297000
	Edit pad (rev 1325)		Brady	cv405	XVal Session 74	1	XVal Session 74-Typing - Text-1		2012-07-17 10:20:49.327000
	Edit pad (rev 1326)		Brady	cv405	XVal Session 74	1	XVal Session 74-Typing - Text-1		2012-07-17 10:20:49.834000
	Edit pad (rev 1327)		nic	cv403	XVal Session 74	1	XVal Session 74-Typing - Text-1		2012-07-17 10:20:50.052000
	Edit pad (rev 1328)		Brady	cv405	XVal Session 74	1	XVal Session 74-Typing - Text-1		2012-07-17 10:20:50.335000
	Edit pad (rev 1329)		Brady	cv405	XVal Session 74	1	XVal Session 74-Typing - Text-1		2012-07-17 10:20:50.833000
	Edit pad (rev 1330)		Brady	cv405	XVal Session 74	1	XVal Session 74-Typing - Text-1		2012-07-17 10:20:51.334000
	Edit pad (rev 1331)		Brady	cv405	XVal Session 74	1	XVal Session 74-Typing - Text-1		2012-07-17 10:20:51.835000
	Edit pad (rev 1332)		Brady	cv405	XVal Session 74	1	XVal Session 74-Typing - Text-1		2012-07-17 10:20:52.334000
	Edit pad (rev 1333)		Brady	cv405	XVal Session 74	1	XVal Session 74-Typing - Text-1		2012-07-17 10:20:52.834000
	Edit pad (rev 1334)		Brady	cv405	XVal Session 74	1	XVal Session 74-Typing - Text-1		2012-07-17 10:20:53.334000
	Edit pad (rev 1335)		Brady	cv405	XVal Session 74	1	XVal Session 74-Typing - Text-1		2012-07-17 10:20:53.835000
	Edit pad (rev 1336)		nic	cv403	XVal Session 74	1	XVal Session 74-Typing - Text-1		2012-07-17 10:20:53.931000
	Edit pad (rev 1337)		Brady	cv405	XVal Session 74	1	XVal Session 74-Typing - Text-1		2012-07-17 10:20:54.335000
	Edit pad (rev 1338)		Capucine	cv402	XVal Session 74	1	XVal Session 74-Typing - Text-1		2012-07-17 10:20:54.422000
	Edit pad (rev 1339)		nic	cv403	XVal Session 74	1	XVal Session 74-Typing - Text-1		2012-07-17 10:20:54.445000
	Edit pad (rev 1340)		Brady	cv405	XVal Session 74	1	XVal Session 74-Typing - Text-1		2012-07-17 10:20:54.913000
	Edit pad (rev 1341)		Capucine	cv402	XVal Session 74	1	XVal Session 74-Typing - Text-1		2012-07-17 10:20:55.041000
	Edit pad (rev 1342)		Brady	cv405	XVal Session 74	1	XVal Session 74-Typing - Text-1		2012-07-17 10:20:55.423000
	Edit pad (rev 1343)		Capucine	cv402	XVal Session 74	1	XVal Session 74-Typing - Text-1		2012-07-17 10:20:55.540000
	Edit pad (rev 1344)		Xing	cv400	XVal Session 74	1	XVal Session 74-Typing - Text-1		2012-07-17 10:20:55.624000
	Edit pad (rev 1345)		nic	cv403	XVal Session 74	1	XVal Session 74-Typing - Text-1		2012-07-17 10:20:55.889000
	Edit pad (rev 1346)		Brady	cv405	XVal Session 74	1	XVal Session 74-Typing - Text-1		2012-07-17 10:20:55.933000
	Edit pad (rev 1347)		Capucine	cv402	XVal Session 74	1	XVal Session 74-Typing - Text-1		2012-07-17 10:20:56.043000
	Edit pad (rev 1348)		nic	cv403	XVal Session 74	1	XVal Session 74-Typing - Text-1		2012-07-17 10:20:56.389000
	Edit pad (rev 1349)		Brady	cv405	XVal Session 74	1	XVal Session 74-Typing - Text-1		2012-07-17 10:20:56.435000
	Edit pad (rev 1350)		Capucine	cv402	XVal Session 74	1	XVal Session 74-Typing - Text-1		2012-07-17 10:20:56.543000
	Edit pad (rev 1351)		nic	cv403	XVal Session 74	1	XVal Session 74-Typing - Text-1		2012-07-17 10:20:56.890000
	Edit pad (rev 1352)		Brady	cv405	XVal Session 74	1	XVal Session 74-Typing - Text-1		2012-07-17 10:20:56.950000
	Edit pad (rev 1353)		Capucine	cv402	XVal Session 74	1	XVal Session 74-Typing - Text-1		2012-07-17 10:20:57.277000
	Edit pad (rev 1354)		nic	cv403	XVal Session 74	1	XVal Session 74-Typing - Text-1		2012-07-17 10:20:57.453000
	Edit pad (rev 1355)		Brady	cv405	XVal Session 74	1	XVal Session 74-Typing - Text-1		2012-07-17 10:20:57.457000
	Edit pad (rev 1356)		Capucine	cv402	XVal Session 74	1	XVal Session 74-Typing - Text-1		2012-07-17 10:20:57.776000
	Edit pad (rev 1357)		nic	cv403	XVal Session 74	1	XVal Session 74-Typing - Text-1		2012-07-17 10:20:57.958000
	Edit pad (rev 1358)		Brady	cv405	XVal Session 74	1	XVal Session 74-Typing - Text-1		2012-07-17 10:20:57.960000
	Edit pad (rev 1359)		Capucine	cv402	XVal Session 74	1	XVal Session 74-Typing - Text-1		2012-07-17 10:20:58.276000
	Edit pad (rev 1360)		Brady	cv405	XVal Session 74	1	XVal Session 74-Typing - Text-1		2012-07-17 10:20:58.459000
	Edit pad (rev 1361)		nic	cv403	XVal Session 74	1	XVal Session 74-Typing - Text-1		2012-07-17 10:20:58.473000
	Edit pad (rev 1362)		Capucine	cv402	XVal Session 74	1	XVal Session 74-Typing - Text-1		2012-07-17 10:20:58.777000
	Edit pad (rev 1363)		Brady	cv405	XVal Session 74	1	XVal Session 74-Typing - Text-1		2012-07-17 10:20:58.961000
	Edit pad (rev 1364)		Brady	cv405	XVal Session 74	1	XVal Session 74-Typing - Text-1		2012-07-17 10:20:59.460000
	Edit pad (rev 1365)		Capucine	cv402	XVal Session 74	1	XVal Session 74-Typing - Text-1		2012-07-17 10:20:59.461000
	Edit pad (rev 1366)		Brady	cv405	XVal Session 74	1	XVal Session 74-Typing - Text-1		2012-07-17 10:20:59.960000
	Edit pad (rev 1367)		Capucine	cv402	XVal Session 74	1	XVal Session 74-Typing - Text-1		2012-07-17 10:20:59.962000
	Edit pad (rev 1368)		Brady	cv405	XVal Session 74	1	XVal Session 74-Typing - Text-1		2012-07-17 10:21:00.460000
	Edit pad (rev 1369)		Capucine	cv402	XVal Session 74	1	XVal Session 74-Typing - Text-1		2012-07-17 10:21:00.462000
	Edit pad (rev 1370)		Brady	cv405	XVal Session 74	1	XVal Session 74-Typing - Text-1		2012-07-17 10:21:00.960000
	Edit pad (rev 1371)		Capucine	cv402	XVal Session 74	1	XVal Session 74-Typing - Text-1		2012-07-17 10:21:00.962000
	Edit pad (rev 1372)		Brady	cv405	XVal Session 74	1	XVal Session 74-Typing - Text-1		2012-07-17 10:21:01.460000
	Edit pad (rev 1373)		Capucine	cv402	XVal Session 74	1	XVal Session 74-Typing - Text-1		2012-07-17 10:21:01.466000
	Edit pad (rev 1374)		Brady	cv405	XVal Session 74	1	XVal Session 74-Typing - Text-1		2012-07-17 10:21:01.960000
	Edit pad (rev 1375)		Capucine	cv402	XVal Session 74	1	XVal Session 74-Typing - Text-1		2012-07-17 10:21:01.966000
	Edit pad (rev 1376)		Brady	cv405	XVal Session 74	1	XVal Session 74-Typing - Text-1		2012-07-17 10:21:02.460000
	Edit pad (rev 1377)		Capucine	cv402	XVal Session 74	1	XVal Session 74-Typing - Text-1		2012-07-17 10:21:02.467000
	Edit pad (rev 1378)		Brady	cv405	XVal Session 74	1	XVal Session 74-Typing - Text-1		2012-07-17 10:21:02.960000
	Edit pad (rev 1379)		Capucine	cv402	XVal Session 74	1	XVal Session 74-Typing - Text-1		2012-07-17 10:21:02.966000
	Edit pad (rev 1380)		Brady	cv405	XVal Session 74	1	XVal Session 74-Typing - Text-1		2012-07-17 10:21:03.460000
	Edit pad (rev 1381)		Capucine	cv402	XVal Session 74	1	XVal Session 74-Typing - Text-1		2012-07-17 10:21:03.478000
	Edit pad (rev 1382)		Brady	cv405	XVal Session 74	1	XVal Session 74-Typing - Text-1		2012-07-17 10:21:03.960000
	Edit pad (rev 1383)		Capucine	cv402	XVal Session 74	1	XVal Session 74-Typing - Text-1		2012-07-17 10:21:03.979000
	Edit pad (rev 1384)		Brady	cv405	XVal Session 74	1	XVal Session 74-Typing - Text-1		2012-07-17 10:21:04.460000
	Edit pad (rev 1385)		Capucine	cv402	XVal Session 74	1	XVal Session 74-Typing - Text-1		2012-07-17 10:21:04.480000
	Edit pad (rev 1386)		Brady	cv405	XVal Session 74	1	XVal Session 74-Typing - Text-1		2012-07-17 10:21:04.974000
	Edit pad (rev 1387)		Capucine	cv402	XVal Session 74	1	XVal Session 74-Typing - Text-1		2012-07-17 10:21:04.980000
	Edit pad (rev 1388)		Brady	cv405	XVal Session 74	1	XVal Session 74-Typing - Text-1		2012-07-17 10:21:05.474000
	Edit pad (rev 1389)		Capucine	cv402	XVal Session 74	1	XVal Session 74-Typing - Text-1		2012-07-17 10:21:05.479000
	Edit pad (rev 1390)		Brady	cv405	XVal Session 74	1	XVal Session 74-Typing - Text-1		2012-07-17 10:21:05.975000
	Edit pad (rev 1391)		Capucine	cv402	XVal Session 74	1	XVal Session 74-Typing - Text-1		2012-07-17 10:21:05.980000
	Edit pad (rev 1392)		Brady	cv405	XVal Session 74	1	XVal Session 74-Typing - Text-1		2012-07-17 10:21:06.474000
	Edit pad (rev 1393)		Capucine	cv402	XVal Session 74	1	XVal Session 74-Typing - Text-1		2012-07-17 10:21:06.481000
	Edit pad (rev 1394)		Brady	cv405	XVal Session 74	1	XVal Session 74-Typing - Text-1		2012-07-17 10:21:06.975000
	Edit pad (rev 1395)		Capucine	cv402	XVal Session 74	1	XVal Session 74-Typing - Text-1		2012-07-17 10:21:06.982000
	Edit pad (rev 1396)		Brady	cv405	XVal Session 74	1	XVal Session 74-Typing - Text-1		2012-07-17 10:21:07.474000
	Edit pad (rev 1397)		Capucine	cv402	XVal Session 74	1	XVal Session 74-Typing - Text-1		2012-07-17 10:21:07.482000
	Edit pad (rev 1398)		nic	cv403	XVal Session 74	1	XVal Session 74-Typing - Text-1		2012-07-17 10:21:07.654000
	Edit pad (rev 1399)		Brady	cv405	XVal Session 74	1	XVal Session 74-Typing - Text-1		2012-07-17 10:21:07.974000
	Edit pad (rev 1400)		Capucine	cv402	XVal Session 74	1	XVal Session 74-Typing - Text-1		2012-07-17 10:21:07.982000
	Edit pad (rev 1401)		nic	cv403	XVal Session 74	1	XVal Session 74-Typing - Text-1		2012-07-17 10:21:08.153000
	Edit pad (rev 1402)		Brady	cv405	XVal Session 74	1	XVal Session 74-Typing - Text-1		2012-07-17 10:21:08.474000
	Edit pad (rev 1403)		Capucine	cv402	XVal Session 74	1	XVal Session 74-Typing - Text-1		2012-07-17 10:21:08.482000
	Edit pad (rev 1404)		nic	cv403	XVal Session 74	1	XVal Session 74-Typing - Text-1		2012-07-17 10:21:08.655000
	Edit pad (rev 1405)		Brady	cv405	XVal Session 74	1	XVal Session 74-Typing - Text-1		2012-07-17 10:21:08.974000
	Edit pad (rev 1406)		Capucine	cv402	XVal Session 74	1	XVal Session 74-Typing - Text-1		2012-07-17 10:21:08.983000
	Edit pad (rev 1407)		nic	cv403	XVal Session 74	1	XVal Session 74-Typing - Text-1		2012-07-17 10:21:09.154000
	Edit pad (rev 1408)		Capucine	cv402	XVal Session 74	1	XVal Session 74-Typing - Text-1		2012-07-17 10:21:09.482000
	Edit pad (rev 1409)		Brady	cv405	XVal Session 74	1	XVal Session 74-Typing - Text-1		2012-07-17 10:21:09.509000
	Edit pad (rev 1410)		nic	cv403	XVal Session 74	1	XVal Session 74-Typing - Text-1		2012-07-17 10:21:09.659000
	Edit pad (rev 1411)		Capucine	cv402	XVal Session 74	1	XVal Session 74-Typing - Text-1		2012-07-17 10:21:09.984000
	Edit pad (rev 1412)		Brady	cv405	XVal Session 74	1	XVal Session 74-Typing - Text-1		2012-07-17 10:21:10.027000
	Edit pad (rev 1413)		nic	cv403	XVal Session 74	1	XVal Session 74-Typing - Text-1		2012-07-17 10:21:10.169000
	Edit pad (rev 1414)		Capucine	cv402	XVal Session 74	1	XVal Session 74-Typing - Text-1		2012-07-17 10:21:10.489000
	Edit pad (rev 1415)		Brady	cv405	XVal Session 74	1	XVal Session 74-Typing - Text-1		2012-07-17 10:21:10.541000
	Edit pad (rev 1416)		nic	cv403	XVal Session 74	1	XVal Session 74-Typing - Text-1		2012-07-17 10:21:10.671000
	Edit pad (rev 1417)		Capucine	cv402	XVal Session 74	1	XVal Session 74-Typing - Text-1		2012-07-17 10:21:10.989000
	Edit pad (rev 1418)		Brady	cv405	XVal Session 74	1	XVal Session 74-Typing - Text-1		2012-07-17 10:21:11.058000
	Edit pad (rev 1419)		nic	cv403	XVal Session 74	1	XVal Session 74-Typing - Text-1		2012-07-17 10:21:11.177000
	Edit pad (rev 1420)		Capucine	cv402	XVal Session 74	1	XVal Session 74-Typing - Text-1		2012-07-17 10:21:11.489000
	Edit pad (rev 1421)		Brady	cv405	XVal Session 74	1	XVal Session 74-Typing - Text-1		2012-07-17 10:21:11.568000
	Edit pad (rev 1422)		Capucine	cv402	XVal Session 74	1	XVal Session 74-Typing - Text-1		2012-07-17 10:21:11.994000
	Edit pad (rev 1423)		Brady	cv405	XVal Session 74	1	XVal Session 74-Typing - Text-1		2012-07-17 10:21:12.072000
	Edit pad (rev 1424)		Capucine	cv402	XVal Session 74	1	XVal Session 74-Typing - Text-1		2012-07-17 10:21:12.494000
	Edit pad (rev 1425)		nic	cv403	XVal Session 74	1	XVal Session 74-Typing - Text-1		2012-07-17 10:21:12.503000
	Edit pad (rev 1426)		Brady	cv405	XVal Session 74	1	XVal Session 74-Typing - Text-1		2012-07-17 10:21:12.579000
	Edit pad (rev 1427)		Capucine	cv402	XVal Session 74	1	XVal Session 74-Typing - Text-1		2012-07-17 10:21:12.995000
	Edit pad (rev 1428)		nic	cv403	XVal Session 74	1	XVal Session 74-Typing - Text-1		2012-07-17 10:21:13.028000
	Edit pad (rev 1429)		Brady	cv405	XVal Session 74	1	XVal Session 74-Typing - Text-1		2012-07-17 10:21:13.082000
	Edit pad (rev 1430)		Capucine	cv402	XVal Session 74	1	XVal Session 74-Typing - Text-1		2012-07-17 10:21:13.494000
	Edit pad (rev 1431)		nic	cv403	XVal Session 74	1	XVal Session 74-Typing - Text-1		2012-07-17 10:21:13.528000
	Edit pad (rev 1432)		Brady	cv405	XVal Session 74	1	XVal Session 74-Typing - Text-1		2012-07-17 10:21:13.597000
	Edit pad (rev 1433)		Xing	cv400	XVal Session 74	1	XVal Session 74-Typing - Text-1		2012-07-17 10:21:13.898000
	Edit pad (rev 1434)		Capucine	cv402	XVal Session 74	1	XVal Session 74-Typing - Text-1		2012-07-17 10:21:13.995000
	Edit pad (rev 1435)		nic	cv403	XVal Session 74	1	XVal Session 74-Typing - Text-1		2012-07-17 10:21:14.029000
	Edit pad (rev 1436)		Brady	cv405	XVal Session 74	1	XVal Session 74-Typing - Text-1		2012-07-17 10:21:14.096000
	Edit pad (rev 1437)		Capucine	cv402	XVal Session 74	1	XVal Session 74-Typing - Text-1		2012-07-17 10:21:14.496000
	Edit pad (rev 1438)		nic	cv403	XVal Session 74	1	XVal Session 74-Typing - Text-1		2012-07-17 10:21:14.537000
	Edit pad (rev 1439)		Brady	cv405	XVal Session 74	1	XVal Session 74-Typing - Text-1		2012-07-17 10:21:14.597000
	Edit pad (rev 1440)		Capucine	cv402	XVal Session 74	1	XVal Session 74-Typing - Text-1		2012-07-17 10:21:14.996000
	Edit pad (rev 1441)		Brady	cv405	XVal Session 74	1	XVal Session 74-Typing - Text-1		2012-07-17 10:21:15.097000
	Edit pad (rev 1442)		Capucine	cv402	XVal Session 74	1	XVal Session 74-Typing - Text-1		2012-07-17 10:21:15.500000
	Edit pad (rev 1443)		Brady	cv405	XVal Session 74	1	XVal Session 74-Typing - Text-1		2012-07-17 10:21:15.598000
	Edit pad (rev 1444)		Capucine	cv402	XVal Session 74	1	XVal Session 74-Typing - Text-1		2012-07-17 10:21:16.009000
	Edit pad (rev 1445)		nic	cv403	XVal Session 74	1	XVal Session 74-Typing - Text-1		2012-07-17 10:21:16.184000
	Edit pad (rev 1446)		Capucine	cv402	XVal Session 74	1	XVal Session 74-Typing - Text-1		2012-07-17 10:21:16.509000
	Edit pad (rev 1447)		nic	cv403	XVal Session 74	1	XVal Session 74-Typing - Text-1		2012-07-17 10:21:16.736000
	Edit pad (rev 1448)		Capucine	cv402	XVal Session 74	1	XVal Session 74-Typing - Text-1		2012-07-17 10:21:17.010000
	Edit pad (rev 1449)		Capucine	cv402	XVal Session 74	1	XVal Session 74-Typing - Text-1		2012-07-17 10:21:17.511000
	Edit pad (rev 1450)		Capucine	cv402	XVal Session 74	1	XVal Session 74-Typing - Text-1		2012-07-17 10:21:18.009000
	Edit pad (rev 1451)		nic	cv403	XVal Session 74	1	XVal Session 74-Typing - Text-1		2012-07-17 10:21:18.011000
	Edit pad (rev 1452)		Brady	cv405	XVal Session 74	1	XVal Session 74-Typing - Text-1		2012-07-17 10:21:18.340000
	Edit pad (rev 1453)		Capucine	cv402	XVal Session 74	1	XVal Session 74-Typing - Text-1		2012-07-17 10:21:18.508000
	Edit pad (rev 1454)		nic	cv403	XVal Session 74	1	XVal Session 74-Typing - Text-1		2012-07-17 10:21:18.513000
	Edit pad (rev 1455)		nic	cv403	XVal Session 74	1	XVal Session 74-Typing - Text-1		2012-07-17 10:21:19.014000
	Edit pad (rev 1456)		Capucine	cv402	XVal Session 74	1	XVal Session 74-Typing - Text-1		2012-07-17 10:21:19.017000
	Edit pad (rev 1457)		Capucine	cv402	XVal Session 74	1	XVal Session 74-Typing - Text-1		2012-07-17 10:21:19.518000
	Edit pad (rev 1458)		Xing	cv400	XVal Session 74	1	XVal Session 74-Typing - Text-1		2012-07-17 10:21:19.909000
	Edit pad (rev 1459)		nic	cv403	XVal Session 74	1	XVal Session 74-Typing - Text-1		2012-07-17 10:21:19.969000
	Edit pad (rev 1460)		Capucine	cv402	XVal Session 74	1	XVal Session 74-Typing - Text-1		2012-07-17 10:21:20.020000
	Edit pad (rev 1461)		Brady	cv405	XVal Session 74	1	XVal Session 74-Typing - Text-1		2012-07-17 10:21:20.243000
	Edit pad (rev 1462)		nic	cv403	XVal Session 74	1	XVal Session 74-Typing - Text-1		2012-07-17 10:21:21.092000
	Edit pad (rev 1463)		Capucine	cv402	XVal Session 74	1	XVal Session 74-Typing - Text-1		2012-07-17 10:21:21.136000
	Edit pad (rev 1464)		Capucine	cv402	XVal Session 74	1	XVal Session 74-Typing - Text-1		2012-07-17 10:21:21.639000
	Edit pad (rev 1465)		Brady	cv405	XVal Session 74	1	XVal Session 74-Typing - Text-1		2012-07-17 10:21:21.867000
	Edit pad (rev 1466)		Brady	cv405	XVal Session 74	1	XVal Session 74-Typing - Text-1		2012-07-17 10:21:22.372000
	Edit pad (rev 1467)		Capucine	cv402	XVal Session 74	1	XVal Session 74-Typing - Text-1		2012-07-17 10:21:22.394000
	Edit pad (rev 1468)		Brady	cv405	XVal Session 74	1	XVal Session 74-Typing - Text-1		2012-07-17 10:21:22.887000
	Edit pad (rev 1469)		Capucine	cv402	XVal Session 74	1	XVal Session 74-Typing - Text-1		2012-07-17 10:21:22.896000
	Edit pad (rev 1470)		nic	cv403	XVal Session 74	1	XVal Session 74-Typing - Text-1		2012-07-17 10:21:23.200000
	Edit pad (rev 1471)		Brady	cv405	XVal Session 74	1	XVal Session 74-Typing - Text-1		2012-07-17 10:21:23.395000
	Edit pad (rev 1472)		Capucine	cv402	XVal Session 74	1	XVal Session 74-Typing - Text-1		2012-07-17 10:21:23.397000
	Edit pad (rev 1473)		Capucine	cv402	XVal Session 74	1	XVal Session 74-Typing - Text-1		2012-07-17 10:21:23.896000
	Edit pad (rev 1474)		Brady	cv405	XVal Session 74	1	XVal Session 74-Typing - Text-1		2012-07-17 10:21:23.898000
	Edit pad (rev 1475)		nic	cv403	XVal Session 74	1	XVal Session 74-Typing - Text-1		2012-07-17 10:21:24.189000
	Edit pad (rev 1476)		Capucine	cv402	XVal Session 74	1	XVal Session 74-Typing - Text-1		2012-07-17 10:21:24.395000
	Edit pad (rev 1477)		Brady	cv405	XVal Session 74	1	XVal Session 74-Typing - Text-1		2012-07-17 10:21:24.412000
	Edit pad (rev 1478)		nic	cv403	XVal Session 74	1	XVal Session 74-Typing - Text-1		2012-07-17 10:21:24.702000
	Edit pad (rev 1479)		Capucine	cv402	XVal Session 74	1	XVal Session 74-Typing - Text-1		2012-07-17 10:21:24.894000
	Edit pad (rev 1480)		Brady	cv405	XVal Session 74	1	XVal Session 74-Typing - Text-1		2012-07-17 10:21:24.912000
	Edit pad (rev 1481)		Capucine	cv402	XVal Session 74	1	XVal Session 74-Typing - Text-1		2012-07-17 10:21:25.397000
	Edit pad (rev 1482)		Brady	cv405	XVal Session 74	1	XVal Session 74-Typing - Text-1		2012-07-17 10:21:25.412000
	Edit pad (rev 1483)		Brady	cv405	XVal Session 74	1	XVal Session 74-Typing - Text-1		2012-07-17 10:21:25.912000
	Edit pad (rev 1484)		Brady	cv405	XVal Session 74	1	XVal Session 74-Typing - Text-1		2012-07-17 10:21:26.411000
	Edit pad (rev 1485)		Brady	cv405	XVal Session 74	1	XVal Session 74-Typing - Text-1		2012-07-17 10:21:26.912000
	Edit pad (rev 1486)		Brady	cv405	XVal Session 74	1	XVal Session 74-Typing - Text-1		2012-07-17 10:21:27.412000
	Edit pad (rev 1487)		Brady	cv405	XVal Session 74	1	XVal Session 74-Typing - Text-1		2012-07-17 10:21:27.922000
	Edit pad (rev 1488)		Brady	cv405	XVal Session 74	1	XVal Session 74-Typing - Text-1		2012-07-17 10:21:28.427000
	Edit pad (rev 1489)		Brady	cv405	XVal Session 74	1	XVal Session 74-Typing - Text-1		2012-07-17 10:21:28.930000
	Edit pad (rev 1490)		Brady	cv405	XVal Session 74	1	XVal Session 74-Typing - Text-1		2012-07-17 10:21:29.427000
	Edit pad (rev 1491)		Brady	cv405	XVal Session 74	1	XVal Session 74-Typing - Text-1		2012-07-17 10:21:29.935000
	Edit pad (rev 1492)		Brady	cv405	XVal Session 74	1	XVal Session 74-Typing - Text-1		2012-07-17 10:21:30.443000
	Edit pad (rev 1493)		Brady	cv405	XVal Session 74	1	XVal Session 74-Typing - Text-1		2012-07-17 10:21:30.943000
	Edit pad (rev 1494)		Brady	cv405	XVal Session 74	1	XVal Session 74-Typing - Text-1		2012-07-17 10:21:31.443000
	Edit pad (rev 1495)		nic	cv403	XVal Session 74	1	XVal Session 74-Typing - Text-1		2012-07-17 10:21:31.808000
	Edit pad (rev 1496)		Brady	cv405	XVal Session 74	1	XVal Session 74-Typing - Text-1		2012-07-17 10:21:31.941000
	Edit pad (rev 1497)		nic	cv403	XVal Session 74	1	XVal Session 74-Typing - Text-1		2012-07-17 10:21:32.311000
	Edit pad (rev 1498)		Brady	cv405	XVal Session 74	1	XVal Session 74-Typing - Text-1		2012-07-17 10:21:32.441000
	Edit pad (rev 1499)		Capucine	cv402	XVal Session 74	1	XVal Session 74-Typing - Text-1		2012-07-17 10:21:32.769000
	Edit pad (rev 1500)		nic	cv403	XVal Session 74	1	XVal Session 74-Typing - Text-1		2012-07-17 10:21:32.811000
	Edit pad (rev 1501)		Brady	cv405	XVal Session 74	1	XVal Session 74-Typing - Text-1		2012-07-17 10:21:32.941000
	Edit pad (rev 1502)		Brady	cv405	XVal Session 74	1	XVal Session 74-Typing - Text-1		2012-07-17 10:21:33.443000
	Edit pad (rev 1503)		Brady	cv405	XVal Session 74	1	XVal Session 74-Typing - Text-1		2012-07-17 10:21:33.943000
	Edit pad (rev 1504)		Capucine	cv402	XVal Session 74	1	XVal Session 74-Typing - Text-1		2012-07-17 10:21:33.995000
	Edit pad (rev 1505)		nic	cv403	XVal Session 74	1	XVal Session 74-Typing - Text-1		2012-07-17 10:21:34.225000
	Edit pad (rev 1506)		Brady	cv405	XVal Session 74	1	XVal Session 74-Typing - Text-1		2012-07-17 10:21:34.443000
	Edit pad (rev 1507)		Capucine	cv402	XVal Session 74	1	XVal Session 74-Typing - Text-1		2012-07-17 10:21:34.497000
	Edit pad (rev 1508)		Brady	cv405	XVal Session 74	1	XVal Session 74-Typing - Text-1		2012-07-17 10:21:34.943000
	Edit pad (rev 1509)		Capucine	cv402	XVal Session 74	1	XVal Session 74-Typing - Text-1		2012-07-17 10:21:34.996000
	Edit pad (rev 1510)		Brady	cv405	XVal Session 74	1	XVal Session 74-Typing - Text-1		2012-07-17 10:21:35.442000
	Edit pad (rev 1511)		Capucine	cv402	XVal Session 74	1	XVal Session 74-Typing - Text-1		2012-07-17 10:21:35.496000
	Edit pad (rev 1512)		Brady	cv405	XVal Session 74	1	XVal Session 74-Typing - Text-1		2012-07-17 10:21:35.944000
	Edit pad (rev 1513)		Capucine	cv402	XVal Session 74	1	XVal Session 74-Typing - Text-1		2012-07-17 10:21:35.996000
	Edit pad (rev 1514)		nic	cv403	XVal Session 74	1	XVal Session 74-Typing - Text-1		2012-07-17 10:21:36.140000
	Edit pad (rev 1515)		Brady	cv405	XVal Session 74	1	XVal Session 74-Typing - Text-1		2012-07-17 10:21:36.443000
	Edit pad (rev 1516)		Capucine	cv402	XVal Session 74	1	XVal Session 74-Typing - Text-1		2012-07-17 10:21:36.503000
	Edit pad (rev 1517)		nic	cv403	XVal Session 74	1	XVal Session 74-Typing - Text-1		2012-07-17 10:21:36.642000
	Edit pad (rev 1518)		Capucine	cv402	XVal Session 74	1	XVal Session 74-Typing - Text-1		2012-07-17 10:21:37.004000
	Edit pad (rev 1519)		Brady	cv405	XVal Session 74	1	XVal Session 74-Typing - Text-1		2012-07-17 10:21:37.090000
	Edit pad (rev 1520)		Capucine	cv402	XVal Session 74	1	XVal Session 74-Typing - Text-1		2012-07-17 10:21:37.504000
	Edit pad (rev 1521)		Brady	cv405	XVal Session 74	1	XVal Session 74-Typing - Text-1		2012-07-17 10:21:37.934000
	Edit pad (rev 1522)		Capucine	cv402	XVal Session 74	1	XVal Session 74-Typing - Text-1		2012-07-17 10:21:38.106000
	Edit pad (rev 1523)		Brady	cv405	XVal Session 74	1	XVal Session 74-Typing - Text-1		2012-07-17 10:21:38.443000
	Edit pad (rev 1524)		Capucine	cv402	XVal Session 74	1	XVal Session 74-Typing - Text-1		2012-07-17 10:21:38.609000
	Edit pad (rev 1525)		Brady	cv405	XVal Session 74	1	XVal Session 74-Typing - Text-1		2012-07-17 10:21:38.941000
	Edit pad (rev 1526)		Capucine	cv402	XVal Session 74	1	XVal Session 74-Typing - Text-1		2012-07-17 10:21:39.109000
	Edit pad (rev 1527)		Brady	cv405	XVal Session 74	1	XVal Session 74-Typing - Text-1		2012-07-17 10:21:39.450000
	Edit pad (rev 1528)		Capucine	cv402	XVal Session 74	1	XVal Session 74-Typing - Text-1		2012-07-17 10:21:39.608000
	Edit pad (rev 1529)		Brady	cv405	XVal Session 74	1	XVal Session 74-Typing - Text-1		2012-07-17 10:21:39.965000
	Edit pad (rev 1530)		Capucine	cv402	XVal Session 74	1	XVal Session 74-Typing - Text-1		2012-07-17 10:21:40.108000
	Edit pad (rev 1531)		Brady	cv405	XVal Session 74	1	XVal Session 74-Typing - Text-1		2012-07-17 10:21:40.474000
	Edit pad (rev 1532)		Capucine	cv402	XVal Session 74	1	XVal Session 74-Typing - Text-1		2012-07-17 10:21:40.930000
	Edit pad (rev 1533)		Brady	cv405	XVal Session 74	1	XVal Session 74-Typing - Text-1		2012-07-17 10:21:40.974000
	Edit pad (rev 1534)		Capucine	cv402	XVal Session 74	1	XVal Session 74-Typing - Text-1		2012-07-17 10:21:41.430000
	Edit pad (rev 1535)		Brady	cv405	XVal Session 74	1	XVal Session 74-Typing - Text-1		2012-07-17 10:21:41.475000
	Edit pad (rev 1536)		nic	cv403	XVal Session 74	1	XVal Session 74-Typing - Text-1		2012-07-17 10:21:41.815000
	Edit pad (rev 1537)		Capucine	cv402	XVal Session 74	1	XVal Session 74-Typing - Text-1		2012-07-17 10:21:41.933000
	Edit pad (rev 1538)		Brady	cv405	XVal Session 74	1	XVal Session 74-Typing - Text-1		2012-07-17 10:21:41.980000
	Edit pad (rev 1539)		nic	cv403	XVal Session 74	1	XVal Session 74-Typing - Text-1		2012-07-17 10:21:42.327000
	Edit pad (rev 1540)		Capucine	cv402	XVal Session 74	1	XVal Session 74-Typing - Text-1		2012-07-17 10:21:42.457000
	Edit pad (rev 1541)		Brady	cv405	XVal Session 74	1	XVal Session 74-Typing - Text-1		2012-07-17 10:21:42.512000
	Edit pad (rev 1542)		Capucine	cv402	XVal Session 74	1	XVal Session 74-Typing - Text-1		2012-07-17 10:21:42.959000
	Edit pad (rev 1543)		nic	cv403	XVal Session 74	1	XVal Session 74-Typing - Text-1		2012-07-17 10:21:43.015000
	Edit pad (rev 1544)		Brady	cv405	XVal Session 74	1	XVal Session 74-Typing - Text-1		2012-07-17 10:21:43.043000
	Edit pad (rev 1545)		Capucine	cv402	XVal Session 74	1	XVal Session 74-Typing - Text-1		2012-07-17 10:21:43.461000
	Edit pad (rev 1546)		nic	cv403	XVal Session 74	1	XVal Session 74-Typing - Text-1		2012-07-17 10:21:43.520000
	Edit pad (rev 1547)		Brady	cv405	XVal Session 74	1	XVal Session 74-Typing - Text-1		2012-07-17 10:21:43.553000
	Edit pad (rev 1548)		Capucine	cv402	XVal Session 74	1	XVal Session 74-Typing - Text-1		2012-07-17 10:21:43.992000
	Edit pad (rev 1549)		nic	cv403	XVal Session 74	1	XVal Session 74-Typing - Text-1		2012-07-17 10:21:44.029000
	Edit pad (rev 1550)		Brady	cv405	XVal Session 74	1	XVal Session 74-Typing - Text-1		2012-07-17 10:21:44.052000
	Edit pad (rev 1551)		Capucine	cv402	XVal Session 74	1	XVal Session 74-Typing - Text-1		2012-07-17 10:21:44.460000
	Edit pad (rev 1552)		Brady	cv405	XVal Session 74	1	XVal Session 74-Typing - Text-1		2012-07-17 10:21:44.566000
	Edit pad (rev 1553)		Capucine	cv402	XVal Session 74	1	XVal Session 74-Typing - Text-1		2012-07-17 10:21:44.974000
	Edit pad (rev 1554)		Brady	cv405	XVal Session 74	1	XVal Session 74-Typing - Text-1		2012-07-17 10:21:45.066000
	Edit pad (rev 1555)		Capucine	cv402	XVal Session 74	1	XVal Session 74-Typing - Text-1		2012-07-17 10:21:45.478000
	Edit pad (rev 1556)		Brady	cv405	XVal Session 74	1	XVal Session 74-Typing - Text-1		2012-07-17 10:21:45.566000
	Edit pad (rev 1557)		Capucine	cv402	XVal Session 74	1	XVal Session 74-Typing - Text-1		2012-07-17 10:21:45.978000
	Edit pad (rev 1558)		Brady	cv405	XVal Session 74	1	XVal Session 74-Typing - Text-1		2012-07-17 10:21:46.069000
	Edit pad (rev 1559)		Brady	cv405	XVal Session 74	1	XVal Session 74-Typing - Text-1		2012-07-17 10:21:46.566000
	Edit pad (rev 1560)		nic	cv403	XVal Session 74	1	XVal Session 74-Typing - Text-1		2012-07-17 10:21:46.578000
	Edit pad (rev 1561)		Capucine	cv402	XVal Session 74	1	XVal Session 74-Typing - Text-1		2012-07-17 10:21:47.052000
	Edit pad (rev 1562)		Brady	cv405	XVal Session 74	1	XVal Session 74-Typing - Text-1		2012-07-17 10:21:47.182000
	Edit pad (rev 1563)		Capucine	cv402	XVal Session 74	1	XVal Session 74-Typing - Text-1		2012-07-17 10:21:47.551000
	Edit pad (rev 1564)		Brady	cv405	XVal Session 74	1	XVal Session 74-Typing - Text-1		2012-07-17 10:21:47.605000
	Edit pad (rev 1565)		Capucine	cv402	XVal Session 74	1	XVal Session 74-Typing - Text-1		2012-07-17 10:21:48.067000
	Edit pad (rev 1566)		Brady	cv405	XVal Session 74	1	XVal Session 74-Typing - Text-1		2012-07-17 10:21:48.099000
	Edit pad (rev 1567)		Capucine	cv402	XVal Session 74	1	XVal Session 74-Typing - Text-1		2012-07-17 10:21:48.552000
	Edit pad (rev 1568)		Brady	cv405	XVal Session 74	1	XVal Session 74-Typing - Text-1		2012-07-17 10:21:48.600000
	Edit pad (rev 1569)		nic	cv403	XVal Session 74	1	XVal Session 74-Typing - Text-1		2012-07-17 10:21:48.782000
	Edit pad (rev 1570)		Capucine	cv402	XVal Session 74	1	XVal Session 74-Typing - Text-1		2012-07-17 10:21:49.052000
	Edit pad (rev 1571)		Brady	cv405	XVal Session 74	1	XVal Session 74-Typing - Text-1		2012-07-17 10:21:49.100000
	Edit pad (rev 1572)		nic	cv403	XVal Session 74	1	XVal Session 74-Typing - Text-1		2012-07-17 10:21:49.315000
	Edit pad (rev 1573)		Capucine	cv402	XVal Session 74	1	XVal Session 74-Typing - Text-1		2012-07-17 10:21:49.552000
	Edit pad (rev 1574)		Brady	cv405	XVal Session 74	1	XVal Session 74-Typing - Text-1		2012-07-17 10:21:49.601000
	Edit pad (rev 1575)		nic	cv403	XVal Session 74	1	XVal Session 74-Typing - Text-1		2012-07-17 10:21:49.827000
	Edit pad (rev 1576)		Capucine	cv402	XVal Session 74	1	XVal Session 74-Typing - Text-1		2012-07-17 10:21:50.052000
	Edit pad (rev 1577)		Brady	cv405	XVal Session 74	1	XVal Session 74-Typing - Text-1		2012-07-17 10:21:50.115000
	Edit pad (rev 1578)		Capucine	cv402	XVal Session 74	1	XVal Session 74-Typing - Text-1		2012-07-17 10:21:50.552000
	Edit pad (rev 1579)		Brady	cv405	XVal Session 74	1	XVal Session 74-Typing - Text-1		2012-07-17 10:21:50.615000
	Edit pad (rev 1580)		nic	cv403	XVal Session 74	1	XVal Session 74-Typing - Text-1		2012-07-17 10:21:50.946000
	Edit pad (rev 1581)		Capucine	cv402	XVal Session 74	1	XVal Session 74-Typing - Text-1		2012-07-17 10:21:51.054000
	Edit pad (rev 1582)		Brady	cv405	XVal Session 74	1	XVal Session 74-Typing - Text-1		2012-07-17 10:21:51.116000
	Edit pad (rev 1583)		Capucine	cv402	XVal Session 74	1	XVal Session 74-Typing - Text-1		2012-07-17 10:21:51.556000
	Edit pad (rev 1584)		Brady	cv405	XVal Session 74	1	XVal Session 74-Typing - Text-1		2012-07-17 10:21:51.622000
	Edit pad (rev 1585)		Xing	cv400	XVal Session 74	1	XVal Session 74-Typing - Text-1		2012-07-17 10:21:51.711000
	Edit pad (rev 1586)		nic	cv403	XVal Session 74	1	XVal Session 74-Typing - Text-1		2012-07-17 10:21:51.897000
	Edit pad (rev 1587)		Capucine	cv402	XVal Session 74	1	XVal Session 74-Typing - Text-1		2012-07-17 10:21:52.056000
	Edit pad (rev 1588)		Brady	cv405	XVal Session 74	1	XVal Session 74-Typing - Text-1		2012-07-17 10:21:52.129000
	Edit pad (rev 1589)		nic	cv403	XVal Session 74	1	XVal Session 74-Typing - Text-1		2012-07-17 10:21:52.405000
	Edit pad (rev 1590)		Capucine	cv402	XVal Session 74	1	XVal Session 74-Typing - Text-1		2012-07-17 10:21:52.578000
	Edit pad (rev 1591)		Brady	cv405	XVal Session 74	1	XVal Session 74-Typing - Text-1		2012-07-17 10:21:52.629000
	Edit pad (rev 1592)		nic	cv403	XVal Session 74	1	XVal Session 74-Typing - Text-1		2012-07-17 10:21:52.905000
	Edit pad (rev 1593)		Capucine	cv402	XVal Session 74	1	XVal Session 74-Typing - Text-1		2012-07-17 10:21:53.057000
	Edit pad (rev 1594)		Brady	cv405	XVal Session 74	1	XVal Session 74-Typing - Text-1		2012-07-17 10:21:53.129000
	Edit pad (rev 1595)		Xing	cv400	XVal Session 74	1	XVal Session 74-Typing - Text-1		2012-07-17 10:21:53.242000
	Edit pad (rev 1596)		Brady	cv405	XVal Session 74	1	XVal Session 74-Typing - Text-1		2012-07-17 10:21:53.630000
	Edit pad (rev 1597)		Capucine	cv402	XVal Session 74	1	XVal Session 74-Typing - Text-1		2012-07-17 10:21:54.125000
	Edit pad (rev 1598)		Brady	cv405	XVal Session 74	1	XVal Session 74-Typing - Text-1		2012-07-17 10:21:54.130000
	Edit pad (rev 1599)		Capucine	cv402	XVal Session 74	1	XVal Session 74-Typing - Text-1		2012-07-17 10:21:54.628000
	Edit pad (rev 1600)		Brady	cv405	XVal Session 74	1	XVal Session 74-Typing - Text-1		2012-07-17 10:21:54.631000
	Edit pad (rev 1601)		nic	cv403	XVal Session 74	1	XVal Session 74-Typing - Text-1		2012-07-17 10:21:54.860000
	Edit pad (rev 1602)		Capucine	cv402	XVal Session 74	1	XVal Session 74-Typing - Text-1		2012-07-17 10:21:55.127000
	Edit pad (rev 1603)		Brady	cv405	XVal Session 74	1	XVal Session 74-Typing - Text-1		2012-07-17 10:21:55.130000
	Edit pad (rev 1604)		Xing	cv400	XVal Session 74	1	XVal Session 74-Typing - Text-1		2012-07-17 10:21:55.202000
	Edit pad (rev 1605)		nic	cv403	XVal Session 74	1	XVal Session 74-Typing - Text-1		2012-07-17 10:21:55.413000
	Edit pad (rev 1606)		Brady	cv405	XVal Session 74	1	XVal Session 74-Typing - Text-1		2012-07-17 10:21:55.631000
	Edit pad (rev 1607)		Xing	cv400	XVal Session 74	1	XVal Session 74-Typing - Text-1		2012-07-17 10:21:55.703000
	Edit pad (rev 1608)		Brady	cv405	XVal Session 74	1	XVal Session 74-Typing - Text-1		2012-07-17 10:21:56.131000
	Edit pad (rev 1609)		Xing	cv400	XVal Session 74	1	XVal Session 74-Typing - Text-1		2012-07-17 10:21:56.217000
	Edit pad (rev 1610)		Brady	cv405	XVal Session 74	1	XVal Session 74-Typing - Text-1		2012-07-17 10:21:56.632000
	Edit pad (rev 1611)		Xing	cv400	XVal Session 74	1	XVal Session 74-Typing - Text-1		2012-07-17 10:21:56.716000
	Edit pad (rev 1612)		Brady	cv405	XVal Session 74	1	XVal Session 74-Typing - Text-1		2012-07-17 10:21:57.131000
	Edit pad (rev 1613)		Xing	cv400	XVal Session 74	1	XVal Session 74-Typing - Text-1		2012-07-17 10:21:57.222000
	Edit pad (rev 1614)		Brady	cv405	XVal Session 74	1	XVal Session 74-Typing - Text-1		2012-07-17 10:21:57.631000
	Edit pad (rev 1615)		Xing	cv400	XVal Session 74	1	XVal Session 74-Typing - Text-1		2012-07-17 10:21:57.728000
	Edit pad (rev 1616)		Capucine	cv402	XVal Session 74	1	XVal Session 74-Typing - Text-1		2012-07-17 10:21:57.878000
	Edit pad (rev 1617)		nic	cv403	XVal Session 74	1	XVal Session 74-Typing - Text-1		2012-07-17 10:21:58.043000
	Edit pad (rev 1618)		Brady	cv405	XVal Session 74	1	XVal Session 74-Typing - Text-1		2012-07-17 10:21:58.129000
	Edit pad (rev 1619)		Capucine	cv402	XVal Session 74	1	XVal Session 74-Typing - Text-1		2012-07-17 10:21:58.378000
	Edit pad (rev 1620)		nic	cv403	XVal Session 74	1	XVal Session 74-Typing - Text-1		2012-07-17 10:21:58.576000
	Edit pad (rev 1621)		Brady	cv405	XVal Session 74	1	XVal Session 74-Typing - Text-1		2012-07-17 10:21:58.631000
	Edit pad (rev 1622)		Xing	cv400	XVal Session 74	1	XVal Session 74-Typing - Text-1		2012-07-17 10:21:58.645000
	Edit pad (rev 1623)		Brady	cv405	XVal Session 74	1	XVal Session 74-Typing - Text-1		2012-07-17 10:21:59.130000
	Edit pad (rev 1624)		Xing	cv400	XVal Session 74	1	XVal Session 74-Typing - Text-1		2012-07-17 10:21:59.507000
	Edit pad (rev 1625)		Brady	cv405	XVal Session 74	1	XVal Session 74-Typing - Text-1		2012-07-17 10:21:59.634000
	Edit pad (rev 1626)		nic	cv403	XVal Session 74	1	XVal Session 74-Typing - Text-1		2012-07-17 10:21:59.652000
40938	Load Instructions			cv347	XVal Session 74	1	XVal Session 74-Typing - Numbers-1	18.111.42.95	2012-07-17 10:22:00
40939	Load Instructions			cv348	XVal Session 74	1	XVal Session 74-Typing - Numbers-1	192.54.222.11	2012-07-17 10:22:00
40940	Load Instructions			cv346	XVal Session 74	1	XVal Session 74-Typing - Numbers-1	192.54.222.11	2012-07-17 10:22:00
40941	Load Instructions			cv349	XVal Session 74	1	XVal Session 74-Typing - Numbers-1	192.54.222.11	2012-07-17 10:22:00
	Edit pad (rev 1627)		Xing	cv400	XVal Session 74	1	XVal Session 74-Typing - Text-1		2012-07-17 10:22:00.016000
	Edit pad (rev 1628)		Brady	cv405	XVal Session 74	1	XVal Session 74-Typing - Text-1		2012-07-17 10:22:00.141000
	Edit pad (rev 1629)		nic	cv403	XVal Session 74	1	XVal Session 74-Typing - Text-1		2012-07-17 10:22:00.218000
	Edit pad (rev 1630)		Xing	cv400	XVal Session 74	1	XVal Session 74-Typing - Text-1		2012-07-17 10:22:00.516000
	Edit pad (rev 1631)		nic	cv403	XVal Session 74	1	XVal Session 74-Typing - Text-1		2012-07-17 10:22:00.733000
40943	Load Workspace			cv346	XVal Session 74	1	XVal Session 74-Typing - Numbers-1	192.54.222.11	2012-07-17 10:22:30
40944	Load Workspace			cv349	XVal Session 74	1	XVal Session 74-Typing - Numbers-1	192.54.222.11	2012-07-17 10:22:30
40945	Load Workspace			cv348	XVal Session 74	1	XVal Session 74-Typing - Numbers-1	192.54.222.11	2012-07-17 10:22:30
40946	Load Workspace			cv347	XVal Session 74	1	XVal Session 74-Typing - Numbers-1	18.111.42.95	2012-07-17 10:22:30
	Edit pad (rev 0)		Xing	cv400	XVal Session 74	1	XVal Session 74-Typing - Numbers-1		2012-07-17 10:22:51.340000
	Edit pad (rev 1)		Xing	cv400	XVal Session 74	1	XVal Session 74-Typing - Numbers-1		2012-07-17 10:22:52.133000
	Edit pad (rev 2)		Xing	cv400	XVal Session 74	1	XVal Session 74-Typing - Numbers-1		2012-07-17 10:22:52.947000
	Edit pad (rev 3)		Brady	cv405	XVal Session 74	1	XVal Session 74-Typing - Numbers-1		2012-07-17 10:22:53.134000
	Edit pad (rev 4)		Xing	cv400	XVal Session 74	1	XVal Session 74-Typing - Numbers-1		2012-07-17 10:22:53.926000
	Edit pad (rev 5)		Xing	cv400	XVal Session 74	1	XVal Session 74-Typing - Numbers-1		2012-07-17 10:22:55.618000
	Edit pad (rev 6)		Xing	cv400	XVal Session 74	1	XVal Session 74-Typing - Numbers-1		2012-07-17 10:22:56.560000
	Edit pad (rev 7)		Xing	cv400	XVal Session 74	1	XVal Session 74-Typing - Numbers-1		2012-07-17 10:22:58.229000
	Edit pad (rev 8)		Brady	cv405	XVal Session 74	1	XVal Session 74-Typing - Numbers-1		2012-07-17 10:22:58.330000
	Edit pad (rev 9)		Xing	cv400	XVal Session 74	1	XVal Session 74-Typing - Numbers-1		2012-07-17 10:22:58.734000
	Edit pad (rev 10)		Xing	cv400	XVal Session 74	1	XVal Session 74-Typing - Numbers-1		2012-07-17 10:22:59.867000
	Edit pad (rev 11)		Brady	cv405	XVal Session 74	1	XVal Session 74-Typing - Numbers-1		2012-07-17 10:23:00.659000
	Edit pad (rev 12)		Brady	cv405	XVal Session 74	1	XVal Session 74-Typing - Numbers-1		2012-07-17 10:23:01.163000
	Edit pad (rev 13)		Xing	cv400	XVal Session 74	1	XVal Session 74-Typing - Numbers-1		2012-07-17 10:23:01.167000
	Edit pad (rev 14)		Brady	cv405	XVal Session 74	1	XVal Session 74-Typing - Numbers-1		2012-07-17 10:23:01.662000
	Edit pad (rev 15)		Brady	cv405	XVal Session 74	1	XVal Session 74-Typing - Numbers-1		2012-07-17 10:23:02.162000
	Edit pad (rev 16)		Brady	cv405	XVal Session 74	1	XVal Session 74-Typing - Numbers-1		2012-07-17 10:23:02.663000
	Edit pad (rev 17)		Xing	cv400	XVal Session 74	1	XVal Session 74-Typing - Numbers-1		2012-07-17 10:23:02.778000
	Edit pad (rev 18)		Brady	cv405	XVal Session 74	1	XVal Session 74-Typing - Numbers-1		2012-07-17 10:23:03.162000
	Edit pad (rev 19)		Brady	cv405	XVal Session 74	1	XVal Session 74-Typing - Numbers-1		2012-07-17 10:23:03.663000
	Edit pad (rev 20)		Xing	cv400	XVal Session 74	1	XVal Session 74-Typing - Numbers-1		2012-07-17 10:23:03.689000
	Edit pad (rev 21)		Brady	cv405	XVal Session 74	1	XVal Session 74-Typing - Numbers-1		2012-07-17 10:23:04.162000
	Edit pad (rev 22)		Xing	cv400	XVal Session 74	1	XVal Session 74-Typing - Numbers-1		2012-07-17 10:23:04.203000
	Edit pad (rev 23)		Xing	cv400	XVal Session 74	1	XVal Session 74-Typing - Numbers-1		2012-07-17 10:23:04.703000
	Edit pad (rev 24)		Capucine	cv402	XVal Session 74	1	XVal Session 74-Typing - Numbers-1		2012-07-17 10:23:04.746000
	Edit pad (rev 25)		Xing	cv400	XVal Session 74	1	XVal Session 74-Typing - Numbers-1		2012-07-17 10:23:05.202000
	Edit pad (rev 26)		Brady	cv405	XVal Session 74	1	XVal Session 74-Typing - Numbers-1		2012-07-17 10:23:05.511000
	Edit pad (rev 27)		Xing	cv400	XVal Session 74	1	XVal Session 74-Typing - Numbers-1		2012-07-17 10:23:05.703000
	Edit pad (rev 28)		Capucine	cv402	XVal Session 74	1	XVal Session 74-Typing - Numbers-1		2012-07-17 10:23:05.803000
	Edit pad (rev 29)		Brady	cv405	XVal Session 74	1	XVal Session 74-Typing - Numbers-1		2012-07-17 10:23:06.021000
	Edit pad (rev 30)		Xing	cv400	XVal Session 74	1	XVal Session 74-Typing - Numbers-1		2012-07-17 10:23:06.575000
	Edit pad (rev 31)		Brady	cv405	XVal Session 74	1	XVal Session 74-Typing - Numbers-1		2012-07-17 10:23:06.866000
	Edit pad (rev 32)		Xing	cv400	XVal Session 74	1	XVal Session 74-Typing - Numbers-1		2012-07-17 10:23:07.077000
	Edit pad (rev 33)		Xing	cv400	XVal Session 74	1	XVal Session 74-Typing - Numbers-1		2012-07-17 10:23:07.691000
	Edit pad (rev 34)		Brady	cv405	XVal Session 74	1	XVal Session 74-Typing - Numbers-1		2012-07-17 10:23:07.695000
	Edit pad (rev 35)		Capucine	cv402	XVal Session 74	1	XVal Session 74-Typing - Numbers-1		2012-07-17 10:23:07.940000
	Edit pad (rev 36)		Brady	cv405	XVal Session 74	1	XVal Session 74-Typing - Numbers-1		2012-07-17 10:23:08.276000
	Edit pad (rev 37)		Capucine	cv402	XVal Session 74	1	XVal Session 74-Typing - Numbers-1		2012-07-17 10:23:08.475000
	Edit pad (rev 38)		Xing	cv400	XVal Session 74	1	XVal Session 74-Typing - Numbers-1		2012-07-17 10:23:08.553000
	Edit pad (rev 39)		Brady	cv405	XVal Session 74	1	XVal Session 74-Typing - Numbers-1		2012-07-17 10:23:08.787000
	Edit pad (rev 40)		Brady	cv405	XVal Session 74	1	XVal Session 74-Typing - Numbers-1		2012-07-17 10:23:09.319000
	Edit pad (rev 41)		Capucine	cv402	XVal Session 74	1	XVal Session 74-Typing - Numbers-1		2012-07-17 10:23:09.603000
	Edit pad (rev 42)		Brady	cv405	XVal Session 74	1	XVal Session 74-Typing - Numbers-1		2012-07-17 10:23:10.059000
	Edit pad (rev 43)		Capucine	cv402	XVal Session 74	1	XVal Session 74-Typing - Numbers-1		2012-07-17 10:23:10.105000
	Edit pad (rev 44)		Xing	cv400	XVal Session 74	1	XVal Session 74-Typing - Numbers-1		2012-07-17 10:23:10.272000
	Edit pad (rev 45)		Capucine	cv402	XVal Session 74	1	XVal Session 74-Typing - Numbers-1		2012-07-17 10:23:10.608000
	Edit pad (rev 46)		Brady	cv405	XVal Session 74	1	XVal Session 74-Typing - Numbers-1		2012-07-17 10:23:10.673000
	Edit pad (rev 47)		Xing	cv400	XVal Session 74	1	XVal Session 74-Typing - Numbers-1		2012-07-17 10:23:10.973000
	Edit pad (rev 48)		Brady	cv405	XVal Session 74	1	XVal Session 74-Typing - Numbers-1		2012-07-17 10:23:11.177000
	Edit pad (rev 49)		Brady	cv405	XVal Session 74	1	XVal Session 74-Typing - Numbers-1		2012-07-17 10:23:11.678000
	Edit pad (rev 50)		Capucine	cv402	XVal Session 74	1	XVal Session 74-Typing - Numbers-1		2012-07-17 10:23:11.991000
	Edit pad (rev 51)		Xing	cv400	XVal Session 74	1	XVal Session 74-Typing - Numbers-1		2012-07-17 10:23:12.073000
	Edit pad (rev 52)		Brady	cv405	XVal Session 74	1	XVal Session 74-Typing - Numbers-1		2012-07-17 10:23:12.179000
	Edit pad (rev 53)		Capucine	cv402	XVal Session 74	1	XVal Session 74-Typing - Numbers-1		2012-07-17 10:23:12.492000
	Edit pad (rev 54)		Brady	cv405	XVal Session 74	1	XVal Session 74-Typing - Numbers-1		2012-07-17 10:23:12.682000
	Edit pad (rev 55)		Xing	cv400	XVal Session 74	1	XVal Session 74-Typing - Numbers-1		2012-07-17 10:23:13.009000
	Edit pad (rev 56)		Brady	cv405	XVal Session 74	1	XVal Session 74-Typing - Numbers-1		2012-07-17 10:23:13.193000
	Edit pad (rev 57)		Capucine	cv402	XVal Session 74	1	XVal Session 74-Typing - Numbers-1		2012-07-17 10:23:13.471000
	Edit pad (rev 58)		Xing	cv400	XVal Session 74	1	XVal Session 74-Typing - Numbers-1		2012-07-17 10:23:13.542000
	Edit pad (rev 59)		Capucine	cv402	XVal Session 74	1	XVal Session 74-Typing - Numbers-1		2012-07-17 10:23:13.975000
	Edit pad (rev 60)		Xing	cv400	XVal Session 74	1	XVal Session 74-Typing - Numbers-1		2012-07-17 10:23:14.287000
	Edit pad (rev 61)		Capucine	cv402	XVal Session 74	1	XVal Session 74-Typing - Numbers-1		2012-07-17 10:23:14.476000
	Edit pad (rev 62)		Brady	cv405	XVal Session 74	1	XVal Session 74-Typing - Numbers-1		2012-07-17 10:23:14.545000
	Edit pad (rev 63)		Xing	cv400	XVal Session 74	1	XVal Session 74-Typing - Numbers-1		2012-07-17 10:23:14.941000
	Edit pad (rev 64)		Brady	cv405	XVal Session 74	1	XVal Session 74-Typing - Numbers-1		2012-07-17 10:23:15.329000
	Edit pad (rev 65)		Xing	cv400	XVal Session 74	1	XVal Session 74-Typing - Numbers-1		2012-07-17 10:23:15.613000
	Edit pad (rev 66)		Brady	cv405	XVal Session 74	1	XVal Session 74-Typing - Numbers-1		2012-07-17 10:23:15.834000
	Edit pad (rev 67)		Xing	cv400	XVal Session 74	1	XVal Session 74-Typing - Numbers-1		2012-07-17 10:23:16.209000
	Edit pad (rev 68)		Brady	cv405	XVal Session 74	1	XVal Session 74-Typing - Numbers-1		2012-07-17 10:23:16.496000
	Edit pad (rev 69)		Xing	cv400	XVal Session 74	1	XVal Session 74-Typing - Numbers-1		2012-07-17 10:23:16.718000
	Edit pad (rev 70)		Brady	cv405	XVal Session 74	1	XVal Session 74-Typing - Numbers-1		2012-07-17 10:23:17.213000
	Edit pad (rev 71)		Xing	cv400	XVal Session 74	1	XVal Session 74-Typing - Numbers-1		2012-07-17 10:23:17.303000
	Edit pad (rev 72)		Brady	cv405	XVal Session 74	1	XVal Session 74-Typing - Numbers-1		2012-07-17 10:23:17.725000
	Edit pad (rev 73)		Xing	cv400	XVal Session 74	1	XVal Session 74-Typing - Numbers-1		2012-07-17 10:23:17.815000
	Edit pad (rev 74)		Brady	cv405	XVal Session 74	1	XVal Session 74-Typing - Numbers-1		2012-07-17 10:23:18.224000
	Edit pad (rev 75)		Xing	cv400	XVal Session 74	1	XVal Session 74-Typing - Numbers-1		2012-07-17 10:23:18.337000
	Edit pad (rev 76)		Brady	cv405	XVal Session 74	1	XVal Session 74-Typing - Numbers-1		2012-07-17 10:23:18.724000
	Edit pad (rev 77)		Xing	cv400	XVal Session 74	1	XVal Session 74-Typing - Numbers-1		2012-07-17 10:23:19.030000
	Edit pad (rev 78)		Brady	cv405	XVal Session 74	1	XVal Session 74-Typing - Numbers-1		2012-07-17 10:23:19.224000
	Edit pad (rev 79)		Xing	cv400	XVal Session 74	1	XVal Session 74-Typing - Numbers-1		2012-07-17 10:23:19.711000
	Edit pad (rev 80)		Xing	cv400	XVal Session 74	1	XVal Session 74-Typing - Numbers-1		2012-07-17 10:23:20.217000
	Edit pad (rev 81)		Brady	cv405	XVal Session 74	1	XVal Session 74-Typing - Numbers-1		2012-07-17 10:23:20.860000
	Edit pad (rev 82)		Xing	cv400	XVal Session 74	1	XVal Session 74-Typing - Numbers-1		2012-07-17 10:23:20.952000
	Edit pad (rev 83)		Xing	cv400	XVal Session 74	1	XVal Session 74-Typing - Numbers-1		2012-07-17 10:23:21.594000
	Edit pad (rev 84)		Xing	cv400	XVal Session 74	1	XVal Session 74-Typing - Numbers-1		2012-07-17 10:23:22.505000
	Edit pad (rev 85)		nic	cv403	XVal Session 74	1	XVal Session 74-Typing - Numbers-1		2012-07-17 10:23:23.234000
	Edit pad (rev 86)		nic	cv403	XVal Session 74	1	XVal Session 74-Typing - Numbers-1		2012-07-17 10:23:23.733000
	Edit pad (rev 87)		Xing	cv400	XVal Session 74	1	XVal Session 74-Typing - Numbers-1		2012-07-17 10:23:24.472000
	Edit pad (rev 88)		Brady	cv405	XVal Session 74	1	XVal Session 74-Typing - Numbers-1		2012-07-17 10:23:24.803000
	Edit pad (rev 89)		Xing	cv400	XVal Session 74	1	XVal Session 74-Typing - Numbers-1		2012-07-17 10:23:24.982000
	Edit pad (rev 90)		Brady	cv405	XVal Session 74	1	XVal Session 74-Typing - Numbers-1		2012-07-17 10:23:25.402000
	Edit pad (rev 91)		Xing	cv400	XVal Session 74	1	XVal Session 74-Typing - Numbers-1		2012-07-17 10:23:25.597000
	Edit pad (rev 92)		Capucine	cv402	XVal Session 74	1	XVal Session 74-Typing - Numbers-1		2012-07-17 10:23:25.656000
	Edit pad (rev 93)		Brady	cv405	XVal Session 74	1	XVal Session 74-Typing - Numbers-1		2012-07-17 10:23:25.942000
	Edit pad (rev 94)		Xing	cv400	XVal Session 74	1	XVal Session 74-Typing - Numbers-1		2012-07-17 10:23:26.108000
	Edit pad (rev 95)		Brady	cv405	XVal Session 74	1	XVal Session 74-Typing - Numbers-1		2012-07-17 10:23:26.443000
	Edit pad (rev 96)		Xing	cv400	XVal Session 74	1	XVal Session 74-Typing - Numbers-1		2012-07-17 10:23:26.750000
	Edit pad (rev 97)		Brady	cv405	XVal Session 74	1	XVal Session 74-Typing - Numbers-1		2012-07-17 10:23:26.942000
	Edit pad (rev 98)		nic	cv403	XVal Session 74	1	XVal Session 74-Typing - Numbers-1		2012-07-17 10:23:26.968000
	Edit pad (rev 99)		Xing	cv400	XVal Session 74	1	XVal Session 74-Typing - Numbers-1		2012-07-17 10:23:27.389000
	Edit pad (rev 100)		Brady	cv405	XVal Session 74	1	XVal Session 74-Typing - Numbers-1		2012-07-17 10:23:27.702000
	Edit pad (rev 101)		Brady	cv405	XVal Session 74	1	XVal Session 74-Typing - Numbers-1		2012-07-17 10:23:28.208000
	Edit pad (rev 102)		nic	cv403	XVal Session 74	1	XVal Session 74-Typing - Numbers-1		2012-07-17 10:23:28.651000
	Edit pad (rev 103)		Xing	cv400	XVal Session 74	1	XVal Session 74-Typing - Numbers-1		2012-07-17 10:23:28.677000
	Edit pad (rev 104)		Brady	cv405	XVal Session 74	1	XVal Session 74-Typing - Numbers-1		2012-07-17 10:23:28.709000
	Edit pad (rev 105)		Brady	cv405	XVal Session 74	1	XVal Session 74-Typing - Numbers-1		2012-07-17 10:23:29.209000
	Edit pad (rev 106)		Xing	cv400	XVal Session 74	1	XVal Session 74-Typing - Numbers-1		2012-07-17 10:23:29.508000
	Edit pad (rev 107)		Capucine	cv402	XVal Session 74	1	XVal Session 74-Typing - Numbers-1		2012-07-17 10:23:29.588000
	Edit pad (rev 108)		Brady	cv405	XVal Session 74	1	XVal Session 74-Typing - Numbers-1		2012-07-17 10:23:29.707000
	Edit pad (rev 109)		Xing	cv400	XVal Session 74	1	XVal Session 74-Typing - Numbers-1		2012-07-17 10:23:30.067000
	Edit pad (rev 110)		Capucine	cv402	XVal Session 74	1	XVal Session 74-Typing - Numbers-1		2012-07-17 10:23:30.087000
	Edit pad (rev 111)		Brady	cv405	XVal Session 74	1	XVal Session 74-Typing - Numbers-1		2012-07-17 10:23:30.207000
	Edit pad (rev 112)		Brady	cv405	XVal Session 74	1	XVal Session 74-Typing - Numbers-1		2012-07-17 10:23:30.755000
	Edit pad (rev 113)		Xing	cv400	XVal Session 74	1	XVal Session 74-Typing - Numbers-1		2012-07-17 10:23:31.117000
	Edit pad (rev 114)		Brady	cv405	XVal Session 74	1	XVal Session 74-Typing - Numbers-1		2012-07-17 10:23:31.260000
	Edit pad (rev 115)		nic	cv403	XVal Session 74	1	XVal Session 74-Typing - Numbers-1		2012-07-17 10:23:31.456000
	Edit pad (rev 116)		Xing	cv400	XVal Session 74	1	XVal Session 74-Typing - Numbers-1		2012-07-17 10:23:31.747000
	Edit pad (rev 117)		Brady	cv405	XVal Session 74	1	XVal Session 74-Typing - Numbers-1		2012-07-17 10:23:31.771000
	Edit pad (rev 118)		Capucine	cv402	XVal Session 74	1	XVal Session 74-Typing - Numbers-1		2012-07-17 10:23:32.233000
	Edit pad (rev 119)		Xing	cv400	XVal Session 74	1	XVal Session 74-Typing - Numbers-1		2012-07-17 10:23:32.248000
	Edit pad (rev 120)		Brady	cv405	XVal Session 74	1	XVal Session 74-Typing - Numbers-1		2012-07-17 10:23:32.270000
	Edit pad (rev 121)		nic	cv403	XVal Session 74	1	XVal Session 74-Typing - Numbers-1		2012-07-17 10:23:32.563000
	Edit pad (rev 122)		Brady	cv405	XVal Session 74	1	XVal Session 74-Typing - Numbers-1		2012-07-17 10:23:32.771000
	Edit pad (rev 123)		Brady	cv405	XVal Session 74	1	XVal Session 74-Typing - Numbers-1		2012-07-17 10:23:33.272000
	Edit pad (rev 124)		Brady	cv405	XVal Session 74	1	XVal Session 74-Typing - Numbers-1		2012-07-17 10:23:33.771000
	Edit pad (rev 125)		Xing	cv400	XVal Session 74	1	XVal Session 74-Typing - Numbers-1		2012-07-17 10:23:33.984000
	Edit pad (rev 126)		Brady	cv405	XVal Session 74	1	XVal Session 74-Typing - Numbers-1		2012-07-17 10:23:34.414000
	Edit pad (rev 127)		Xing	cv400	XVal Session 74	1	XVal Session 74-Typing - Numbers-1		2012-07-17 10:23:34.533000
	Edit pad (rev 128)		Xing	cv400	XVal Session 74	1	XVal Session 74-Typing - Numbers-1		2012-07-17 10:23:35.134000
	Edit pad (rev 129)		nic	cv403	XVal Session 74	1	XVal Session 74-Typing - Numbers-1		2012-07-17 10:23:35.169000
	Edit pad (rev 130)		Brady	cv405	XVal Session 74	1	XVal Session 74-Typing - Numbers-1		2012-07-17 10:23:35.177000
	Edit pad (rev 131)		nic	cv403	XVal Session 74	1	XVal Session 74-Typing - Numbers-1		2012-07-17 10:23:35.718000
	Edit pad (rev 132)		Brady	cv405	XVal Session 74	1	XVal Session 74-Typing - Numbers-1		2012-07-17 10:23:35.954000
	Edit pad (rev 133)		Xing	cv400	XVal Session 74	1	XVal Session 74-Typing - Numbers-1		2012-07-17 10:23:35.977000
	Edit pad (rev 134)		Capucine	cv402	XVal Session 74	1	XVal Session 74-Typing - Numbers-1		2012-07-17 10:23:36.085000
	Edit pad (rev 135)		Brady	cv405	XVal Session 74	1	XVal Session 74-Typing - Numbers-1		2012-07-17 10:23:36.465000
	Edit pad (rev 136)		Xing	cv400	XVal Session 74	1	XVal Session 74-Typing - Numbers-1		2012-07-17 10:23:36.671000
	Edit pad (rev 137)		nic	cv403	XVal Session 74	1	XVal Session 74-Typing - Numbers-1		2012-07-17 10:23:36.732000
	Edit pad (rev 138)		Capucine	cv402	XVal Session 74	1	XVal Session 74-Typing - Numbers-1		2012-07-17 10:23:36.948000
	Edit pad (rev 139)		Brady	cv405	XVal Session 74	1	XVal Session 74-Typing - Numbers-1		2012-07-17 10:23:36.983000
	Edit pad (rev 140)		Brady	cv405	XVal Session 74	1	XVal Session 74-Typing - Numbers-1		2012-07-17 10:23:37.490000
	Edit pad (rev 141)		nic	cv403	XVal Session 74	1	XVal Session 74-Typing - Numbers-1		2012-07-17 10:23:37.516000
	Edit pad (rev 142)		Xing	cv400	XVal Session 74	1	XVal Session 74-Typing - Numbers-1		2012-07-17 10:23:37.564000
	Edit pad (rev 143)		Capucine	cv402	XVal Session 74	1	XVal Session 74-Typing - Numbers-1		2012-07-17 10:23:37.826000
	Edit pad (rev 144)		Brady	cv405	XVal Session 74	1	XVal Session 74-Typing - Numbers-1		2012-07-17 10:23:37.989000
	Edit pad (rev 145)		nic	cv403	XVal Session 74	1	XVal Session 74-Typing - Numbers-1		2012-07-17 10:23:38.081000
	Edit pad (rev 146)		Xing	cv400	XVal Session 74	1	XVal Session 74-Typing - Numbers-1		2012-07-17 10:23:38.365000
	Edit pad (rev 147)		Brady	cv405	XVal Session 74	1	XVal Session 74-Typing - Numbers-1		2012-07-17 10:23:38.489000
	Edit pad (rev 148)		nic	cv403	XVal Session 74	1	XVal Session 74-Typing - Numbers-1		2012-07-17 10:23:38.596000
	Edit pad (rev 149)		Xing	cv400	XVal Session 74	1	XVal Session 74-Typing - Numbers-1		2012-07-17 10:23:38.950000
	Edit pad (rev 150)		Brady	cv405	XVal Session 74	1	XVal Session 74-Typing - Numbers-1		2012-07-17 10:23:38.995000
	Edit pad (rev 151)		Capucine	cv402	XVal Session 74	1	XVal Session 74-Typing - Numbers-1		2012-07-17 10:23:39.558000
	Edit pad (rev 152)		Brady	cv405	XVal Session 74	1	XVal Session 74-Typing - Numbers-1		2012-07-17 10:23:39.560000
	Edit pad (rev 153)		Xing	cv400	XVal Session 74	1	XVal Session 74-Typing - Numbers-1		2012-07-17 10:23:39.655000
	Edit pad (rev 154)		nic	cv403	XVal Session 74	1	XVal Session 74-Typing - Numbers-1		2012-07-17 10:23:39.675000
	Edit pad (rev 155)		Capucine	cv402	XVal Session 74	1	XVal Session 74-Typing - Numbers-1		2012-07-17 10:23:40.059000
	Edit pad (rev 156)		Brady	cv405	XVal Session 74	1	XVal Session 74-Typing - Numbers-1		2012-07-17 10:23:40.069000
	Edit pad (rev 157)		Xing	cv400	XVal Session 74	1	XVal Session 74-Typing - Numbers-1		2012-07-17 10:23:40.365000
	Edit pad (rev 158)		Brady	cv405	XVal Session 74	1	XVal Session 74-Typing - Numbers-1		2012-07-17 10:23:40.568000
	Edit pad (rev 159)		Xing	cv400	XVal Session 74	1	XVal Session 74-Typing - Numbers-1		2012-07-17 10:23:40.915000
	Edit pad (rev 160)		Brady	cv405	XVal Session 74	1	XVal Session 74-Typing - Numbers-1		2012-07-17 10:23:41.068000
	Edit pad (rev 161)		Xing	cv400	XVal Session 74	1	XVal Session 74-Typing - Numbers-1		2012-07-17 10:23:41.555000
	Edit pad (rev 162)		Brady	cv405	XVal Session 74	1	XVal Session 74-Typing - Numbers-1		2012-07-17 10:23:41.567000
	Edit pad (rev 163)		Capucine	cv402	XVal Session 74	1	XVal Session 74-Typing - Numbers-1		2012-07-17 10:23:41.662000
	Edit pad (rev 164)		Brady	cv405	XVal Session 74	1	XVal Session 74-Typing - Numbers-1		2012-07-17 10:23:42.069000
	Edit pad (rev 165)		Capucine	cv402	XVal Session 74	1	XVal Session 74-Typing - Numbers-1		2012-07-17 10:23:42.161000
	Edit pad (rev 166)		nic	cv403	XVal Session 74	1	XVal Session 74-Typing - Numbers-1		2012-07-17 10:23:42.313000
	Edit pad (rev 167)		Capucine	cv402	XVal Session 74	1	XVal Session 74-Typing - Numbers-1		2012-07-17 10:23:42.664000
	Edit pad (rev 168)		nic	cv403	XVal Session 74	1	XVal Session 74-Typing - Numbers-1		2012-07-17 10:23:43.050000
	Edit pad (rev 169)		Brady	cv405	XVal Session 74	1	XVal Session 74-Typing - Numbers-1		2012-07-17 10:23:43.474000
	Edit pad (rev 170)		nic	cv403	XVal Session 74	1	XVal Session 74-Typing - Numbers-1		2012-07-17 10:23:43.548000
	Edit pad (rev 171)		Capucine	cv402	XVal Session 74	1	XVal Session 74-Typing - Numbers-1		2012-07-17 10:23:43.905000
	Edit pad (rev 172)		Capucine	cv402	XVal Session 74	1	XVal Session 74-Typing - Numbers-1		2012-07-17 10:23:44.405000
	Edit pad (rev 173)		nic	cv403	XVal Session 74	1	XVal Session 74-Typing - Numbers-1		2012-07-17 10:23:44.467000
	Edit pad (rev 174)		Brady	cv405	XVal Session 74	1	XVal Session 74-Typing - Numbers-1		2012-07-17 10:23:44.521000
	Edit pad (rev 175)		nic	cv403	XVal Session 74	1	XVal Session 74-Typing - Numbers-1		2012-07-17 10:23:44.969000
	Edit pad (rev 176)		Capucine	cv402	XVal Session 74	1	XVal Session 74-Typing - Numbers-1		2012-07-17 10:23:45.593000
	Edit pad (rev 177)		nic	cv403	XVal Session 74	1	XVal Session 74-Typing - Numbers-1		2012-07-17 10:23:45.655000
	Edit pad (rev 178)		Capucine	cv402	XVal Session 74	1	XVal Session 74-Typing - Numbers-1		2012-07-17 10:23:46.093000
	Edit pad (rev 179)		Capucine	cv402	XVal Session 74	1	XVal Session 74-Typing - Numbers-1		2012-07-17 10:23:46.594000
	Edit pad (rev 180)		Capucine	cv402	XVal Session 74	1	XVal Session 74-Typing - Numbers-1		2012-07-17 10:23:47.933000
	Edit pad (rev 181)		Capucine	cv402	XVal Session 74	1	XVal Session 74-Typing - Numbers-1		2012-07-17 10:23:48.433000
	Edit pad (rev 182)		nic	cv403	XVal Session 74	1	XVal Session 74-Typing - Numbers-1		2012-07-17 10:23:48.734000
	Edit pad (rev 183)		nic	cv403	XVal Session 74	1	XVal Session 74-Typing - Numbers-1		2012-07-17 10:23:49.254000
	Edit pad (rev 184)		Capucine	cv402	XVal Session 74	1	XVal Session 74-Typing - Numbers-1		2012-07-17 10:23:49.739000
	Edit pad (rev 185)		nic	cv403	XVal Session 74	1	XVal Session 74-Typing - Numbers-1		2012-07-17 10:23:49.806000
	Edit pad (rev 186)		Capucine	cv402	XVal Session 74	1	XVal Session 74-Typing - Numbers-1		2012-07-17 10:23:50.240000
	Edit pad (rev 187)		nic	cv403	XVal Session 74	1	XVal Session 74-Typing - Numbers-1		2012-07-17 10:23:50.310000
	Edit pad (rev 188)		Capucine	cv402	XVal Session 74	1	XVal Session 74-Typing - Numbers-1		2012-07-17 10:23:50.740000
	Edit pad (rev 189)		nic	cv403	XVal Session 74	1	XVal Session 74-Typing - Numbers-1		2012-07-17 10:23:51.031000
	Edit pad (rev 190)		nic	cv403	XVal Session 74	1	XVal Session 74-Typing - Numbers-1		2012-07-17 10:23:52.310000
	Edit pad (rev 191)		nic	cv403	XVal Session 74	1	XVal Session 74-Typing - Numbers-1		2012-07-17 10:23:52.810000
	Edit pad (rev 192)		Capucine	cv402	XVal Session 74	1	XVal Session 74-Typing - Numbers-1		2012-07-17 10:23:52.913000
	Edit pad (rev 193)		nic	cv403	XVal Session 74	1	XVal Session 74-Typing - Numbers-1		2012-07-17 10:23:53.311000
	Edit pad (rev 194)		Capucine	cv402	XVal Session 74	1	XVal Session 74-Typing - Numbers-1		2012-07-17 10:23:53.416000
	Edit pad (rev 195)		nic	cv403	XVal Session 74	1	XVal Session 74-Typing - Numbers-1		2012-07-17 10:23:54.737000
	Edit pad (rev 196)		Capucine	cv402	XVal Session 74	1	XVal Session 74-Typing - Numbers-1		2012-07-17 10:23:54.903000
	Edit pad (rev 197)		nic	cv403	XVal Session 74	1	XVal Session 74-Typing - Numbers-1		2012-07-17 10:23:55.238000
	Edit pad (rev 198)		Capucine	cv402	XVal Session 74	1	XVal Session 74-Typing - Numbers-1		2012-07-17 10:23:55.402000
	Edit pad (rev 199)		nic	cv403	XVal Session 74	1	XVal Session 74-Typing - Numbers-1		2012-07-17 10:23:56.010000
	Edit pad (rev 200)		nic	cv403	XVal Session 74	1	XVal Session 74-Typing - Numbers-1		2012-07-17 10:23:56.515000
	Edit pad (rev 201)		Capucine	cv402	XVal Session 74	1	XVal Session 74-Typing - Numbers-1		2012-07-17 10:23:56.825000
	Edit pad (rev 202)		Capucine	cv402	XVal Session 74	1	XVal Session 74-Typing - Numbers-1		2012-07-17 10:23:57.531000
	Edit pad (rev 203)		Capucine	cv402	XVal Session 74	1	XVal Session 74-Typing - Numbers-1		2012-07-17 10:23:58.032000
	Edit pad (rev 204)		nic	cv403	XVal Session 74	1	XVal Session 74-Typing - Numbers-1		2012-07-17 10:23:58.133000
	Edit pad (rev 205)		Capucine	cv402	XVal Session 74	1	XVal Session 74-Typing - Numbers-1		2012-07-17 10:23:58.895000
	Edit pad (rev 206)		Capucine	cv402	XVal Session 74	1	XVal Session 74-Typing - Numbers-1		2012-07-17 10:23:59.439000
	Edit pad (rev 207)		Brady	cv405	XVal Session 74	1	XVal Session 74-Typing - Numbers-1		2012-07-17 10:23:59.836000
	Edit pad (rev 208)		Capucine	cv402	XVal Session 74	1	XVal Session 74-Typing - Numbers-1		2012-07-17 10:23:59.901000
	Edit pad (rev 209)		nic	cv403	XVal Session 74	1	XVal Session 74-Typing - Numbers-1		2012-07-17 10:24:00.216000
	Edit pad (rev 210)		Brady	cv405	XVal Session 74	1	XVal Session 74-Typing - Numbers-1		2012-07-17 10:24:00.348000
	Edit pad (rev 211)		nic	cv403	XVal Session 74	1	XVal Session 74-Typing - Numbers-1		2012-07-17 10:24:01.031000
	Edit pad (rev 212)		Brady	cv405	XVal Session 74	1	XVal Session 74-Typing - Numbers-1		2012-07-17 10:24:01.390000
	Edit pad (rev 213)		nic	cv403	XVal Session 74	1	XVal Session 74-Typing - Numbers-1		2012-07-17 10:24:01.635000
	Edit pad (rev 214)		Capucine	cv402	XVal Session 74	1	XVal Session 74-Typing - Numbers-1		2012-07-17 10:24:01.896000
	Edit pad (rev 215)		nic	cv403	XVal Session 74	1	XVal Session 74-Typing - Numbers-1		2012-07-17 10:24:02.140000
	Edit pad (rev 216)		Brady	cv405	XVal Session 74	1	XVal Session 74-Typing - Numbers-1		2012-07-17 10:24:02.262000
	Edit pad (rev 217)		Capucine	cv402	XVal Session 74	1	XVal Session 74-Typing - Numbers-1		2012-07-17 10:24:02.396000
	Edit pad (rev 218)		nic	cv403	XVal Session 74	1	XVal Session 74-Typing - Numbers-1		2012-07-17 10:24:02.639000
	Edit pad (rev 219)		Capucine	cv402	XVal Session 74	1	XVal Session 74-Typing - Numbers-1		2012-07-17 10:24:02.896000
	Edit pad (rev 220)		Brady	cv405	XVal Session 74	1	XVal Session 74-Typing - Numbers-1		2012-07-17 10:24:03.130000
	Edit pad (rev 221)		Capucine	cv402	XVal Session 74	1	XVal Session 74-Typing - Numbers-1		2012-07-17 10:24:03.396000
	Edit pad (rev 222)		Brady	cv405	XVal Session 74	1	XVal Session 74-Typing - Numbers-1		2012-07-17 10:24:03.630000
	Edit pad (rev 223)		Capucine	cv402	XVal Session 74	1	XVal Session 74-Typing - Numbers-1		2012-07-17 10:24:03.896000
	Edit pad (rev 224)		nic	cv403	XVal Session 74	1	XVal Session 74-Typing - Numbers-1		2012-07-17 10:24:04.126000
	Edit pad (rev 225)		Brady	cv405	XVal Session 74	1	XVal Session 74-Typing - Numbers-1		2012-07-17 10:24:04.131000
	Edit pad (rev 226)		nic	cv403	XVal Session 74	1	XVal Session 74-Typing - Numbers-1		2012-07-17 10:24:04.624000
	Edit pad (rev 227)		Brady	cv405	XVal Session 74	1	XVal Session 74-Typing - Numbers-1		2012-07-17 10:24:04.630000
	Edit pad (rev 228)		Capucine	cv402	XVal Session 74	1	XVal Session 74-Typing - Numbers-1		2012-07-17 10:24:04.906000
	Edit pad (rev 229)		Capucine	cv402	XVal Session 74	1	XVal Session 74-Typing - Numbers-1		2012-07-17 10:24:05.408000
	Edit pad (rev 230)		nic	cv403	XVal Session 74	1	XVal Session 74-Typing - Numbers-1		2012-07-17 10:24:05.411000
	Edit pad (rev 231)		Brady	cv405	XVal Session 74	1	XVal Session 74-Typing - Numbers-1		2012-07-17 10:24:05.914000
	Edit pad (rev 232)		nic	cv403	XVal Session 74	1	XVal Session 74-Typing - Numbers-1		2012-07-17 10:24:06.105000
	Edit pad (rev 233)		Brady	cv405	XVal Session 74	1	XVal Session 74-Typing - Numbers-1		2012-07-17 10:24:06.413000
	Edit pad (rev 234)		Capucine	cv402	XVal Session 74	1	XVal Session 74-Typing - Numbers-1		2012-07-17 10:24:06.659000
	Edit pad (rev 235)		Brady	cv405	XVal Session 74	1	XVal Session 74-Typing - Numbers-1		2012-07-17 10:24:06.954000
	Edit pad (rev 236)		Capucine	cv402	XVal Session 74	1	XVal Session 74-Typing - Numbers-1		2012-07-17 10:24:07.158000
	Edit pad (rev 237)		Brady	cv405	XVal Session 74	1	XVal Session 74-Typing - Numbers-1		2012-07-17 10:24:07.458000
	Edit pad (rev 238)		Capucine	cv402	XVal Session 74	1	XVal Session 74-Typing - Numbers-1		2012-07-17 10:24:07.658000
	Edit pad (rev 239)		Brady	cv405	XVal Session 74	1	XVal Session 74-Typing - Numbers-1		2012-07-17 10:24:08.078000
	Edit pad (rev 240)		Xing	cv400	XVal Session 74	1	XVal Session 74-Typing - Numbers-1		2012-07-17 10:24:08.292000
	Edit pad (rev 241)		Brady	cv405	XVal Session 74	1	XVal Session 74-Typing - Numbers-1		2012-07-17 10:24:08.584000
	Edit pad (rev 242)		Xing	cv400	XVal Session 74	1	XVal Session 74-Typing - Numbers-1		2012-07-17 10:24:08.796000
	Edit pad (rev 243)		Capucine	cv402	XVal Session 74	1	XVal Session 74-Typing - Numbers-1		2012-07-17 10:24:08.837000
	Edit pad (rev 244)		Brady	cv405	XVal Session 74	1	XVal Session 74-Typing - Numbers-1		2012-07-17 10:24:09.085000
	Edit pad (rev 245)		Capucine	cv402	XVal Session 74	1	XVal Session 74-Typing - Numbers-1		2012-07-17 10:24:09.394000
	Edit pad (rev 246)		Brady	cv405	XVal Session 74	1	XVal Session 74-Typing - Numbers-1		2012-07-17 10:24:09.625000
	Edit pad (rev 247)		Capucine	cv402	XVal Session 74	1	XVal Session 74-Typing - Numbers-1		2012-07-17 10:24:09.894000
	Edit pad (rev 248)		Brady	cv405	XVal Session 74	1	XVal Session 74-Typing - Numbers-1		2012-07-17 10:24:10.132000
	Edit pad (rev 249)		Capucine	cv402	XVal Session 74	1	XVal Session 74-Typing - Numbers-1		2012-07-17 10:24:10.393000
	Edit pad (rev 250)		Xing	cv400	XVal Session 74	1	XVal Session 74-Typing - Numbers-1		2012-07-17 10:24:10.463000
	Edit pad (rev 251)		nic	cv403	XVal Session 74	1	XVal Session 74-Typing - Numbers-1		2012-07-17 10:24:10.472000
	Edit pad (rev 252)		Brady	cv405	XVal Session 74	1	XVal Session 74-Typing - Numbers-1		2012-07-17 10:24:10.631000
	Edit pad (rev 253)		Xing	cv400	XVal Session 74	1	XVal Session 74-Typing - Numbers-1		2012-07-17 10:24:10.968000
	Edit pad (rev 254)		nic	cv403	XVal Session 74	1	XVal Session 74-Typing - Numbers-1		2012-07-17 10:24:10.985000
	Edit pad (rev 255)		Brady	cv405	XVal Session 74	1	XVal Session 74-Typing - Numbers-1		2012-07-17 10:24:11.129000
	Edit pad (rev 256)		Capucine	cv402	XVal Session 74	1	XVal Session 74-Typing - Numbers-1		2012-07-17 10:24:11.363000
	Edit pad (rev 257)		Brady	cv405	XVal Session 74	1	XVal Session 74-Typing - Numbers-1		2012-07-17 10:24:11.631000
	Edit pad (rev 258)		Xing	cv400	XVal Session 74	1	XVal Session 74-Typing - Numbers-1		2012-07-17 10:24:11.637000
	Edit pad (rev 259)		nic	cv403	XVal Session 74	1	XVal Session 74-Typing - Numbers-1		2012-07-17 10:24:11.655000
	Edit pad (rev 260)		Capucine	cv402	XVal Session 74	1	XVal Session 74-Typing - Numbers-1		2012-07-17 10:24:11.862000
	Edit pad (rev 261)		Brady	cv405	XVal Session 74	1	XVal Session 74-Typing - Numbers-1		2012-07-17 10:24:12.131000
	Edit pad (rev 262)		nic	cv403	XVal Session 74	1	XVal Session 74-Typing - Numbers-1		2012-07-17 10:24:12.158000
	Edit pad (rev 263)		Capucine	cv402	XVal Session 74	1	XVal Session 74-Typing - Numbers-1		2012-07-17 10:24:12.365000
	Edit pad (rev 264)		Xing	cv400	XVal Session 74	1	XVal Session 74-Typing - Numbers-1		2012-07-17 10:24:12.445000
	Edit pad (rev 265)		Brady	cv405	XVal Session 74	1	XVal Session 74-Typing - Numbers-1		2012-07-17 10:24:12.631000
	Edit pad (rev 266)		nic	cv403	XVal Session 74	1	XVal Session 74-Typing - Numbers-1		2012-07-17 10:24:12.866000
	Edit pad (rev 267)		Xing	cv400	XVal Session 74	1	XVal Session 74-Typing - Numbers-1		2012-07-17 10:24:12.966000
	Edit pad (rev 268)		Brady	cv405	XVal Session 74	1	XVal Session 74-Typing - Numbers-1		2012-07-17 10:24:13.131000
	Edit pad (rev 269)		Capucine	cv402	XVal Session 74	1	XVal Session 74-Typing - Numbers-1		2012-07-17 10:24:13.382000
	Edit pad (rev 270)		Brady	cv405	XVal Session 74	1	XVal Session 74-Typing - Numbers-1		2012-07-17 10:24:13.645000
	Edit pad (rev 271)		Xing	cv400	XVal Session 74	1	XVal Session 74-Typing - Numbers-1		2012-07-17 10:24:13.821000
	Edit pad (rev 272)		Capucine	cv402	XVal Session 74	1	XVal Session 74-Typing - Numbers-1		2012-07-17 10:24:13.881000
	Edit pad (rev 273)		Brady	cv405	XVal Session 74	1	XVal Session 74-Typing - Numbers-1		2012-07-17 10:24:14.147000
	Edit pad (rev 274)		Capucine	cv402	XVal Session 74	1	XVal Session 74-Typing - Numbers-1		2012-07-17 10:24:14.545000
	Edit pad (rev 275)		Xing	cv400	XVal Session 74	1	XVal Session 74-Typing - Numbers-1		2012-07-17 10:24:14.638000
	Edit pad (rev 276)		Brady	cv405	XVal Session 74	1	XVal Session 74-Typing - Numbers-1		2012-07-17 10:24:14.658000
	Edit pad (rev 277)		Brady	cv405	XVal Session 74	1	XVal Session 74-Typing - Numbers-1		2012-07-17 10:24:15.162000
	Edit pad (rev 278)		Capucine	cv402	XVal Session 74	1	XVal Session 74-Typing - Numbers-1		2012-07-17 10:24:15.202000
	Edit pad (rev 279)		Xing	cv400	XVal Session 74	1	XVal Session 74-Typing - Numbers-1		2012-07-17 10:24:15.268000
	Edit pad (rev 280)		Brady	cv405	XVal Session 74	1	XVal Session 74-Typing - Numbers-1		2012-07-17 10:24:15.662000
	Edit pad (rev 281)		Xing	cv400	XVal Session 74	1	XVal Session 74-Typing - Numbers-1		2012-07-17 10:24:15.784000
	Edit pad (rev 282)		Capucine	cv402	XVal Session 74	1	XVal Session 74-Typing - Numbers-1		2012-07-17 10:24:15.791000
	Edit pad (rev 283)		Brady	cv405	XVal Session 74	1	XVal Session 74-Typing - Numbers-1		2012-07-17 10:24:16.162000
	Edit pad (rev 284)		nic	cv403	XVal Session 74	1	XVal Session 74-Typing - Numbers-1		2012-07-17 10:24:16.356000
	Edit pad (rev 285)		Brady	cv405	XVal Session 74	1	XVal Session 74-Typing - Numbers-1		2012-07-17 10:24:16.660000
	Edit pad (rev 286)		nic	cv403	XVal Session 74	1	XVal Session 74-Typing - Numbers-1		2012-07-17 10:24:17.022000
	Edit pad (rev 287)		Brady	cv405	XVal Session 74	1	XVal Session 74-Typing - Numbers-1		2012-07-17 10:24:17.365000
	Edit pad (rev 288)		Xing	cv400	XVal Session 74	1	XVal Session 74-Typing - Numbers-1		2012-07-17 10:24:17.456000
	Edit pad (rev 289)		Brady	cv405	XVal Session 74	1	XVal Session 74-Typing - Numbers-1		2012-07-17 10:24:18.044000
	Edit pad (rev 290)		Capucine	cv402	XVal Session 74	1	XVal Session 74-Typing - Numbers-1		2012-07-17 10:24:18.425000
	Edit pad (rev 291)		Brady	cv405	XVal Session 74	1	XVal Session 74-Typing - Numbers-1		2012-07-17 10:24:18.564000
	Edit pad (rev 292)		Capucine	cv402	XVal Session 74	1	XVal Session 74-Typing - Numbers-1		2012-07-17 10:24:18.926000
	Edit pad (rev 293)		nic	cv403	XVal Session 74	1	XVal Session 74-Typing - Numbers-1		2012-07-17 10:24:18.967000
	Edit pad (rev 294)		Brady	cv405	XVal Session 74	1	XVal Session 74-Typing - Numbers-1		2012-07-17 10:24:19.052000
	Edit pad (rev 295)		Xing	cv400	XVal Session 74	1	XVal Session 74-Typing - Numbers-1		2012-07-17 10:24:19.329000
	Edit pad (rev 296)		Brady	cv405	XVal Session 74	1	XVal Session 74-Typing - Numbers-1		2012-07-17 10:24:19.555000
	Edit pad (rev 297)		Xing	cv400	XVal Session 74	1	XVal Session 74-Typing - Numbers-1		2012-07-17 10:24:19.902000
	Edit pad (rev 298)		Brady	cv405	XVal Session 74	1	XVal Session 74-Typing - Numbers-1		2012-07-17 10:24:20.052000
	Edit pad (rev 299)		nic	cv403	XVal Session 74	1	XVal Session 74-Typing - Numbers-1		2012-07-17 10:24:20.292000
	Edit pad (rev 300)		Xing	cv400	XVal Session 74	1	XVal Session 74-Typing - Numbers-1		2012-07-17 10:24:20.404000
	Edit pad (rev 301)		Brady	cv405	XVal Session 74	1	XVal Session 74-Typing - Numbers-1		2012-07-17 10:24:20.714000
	Edit pad (rev 302)		nic	cv403	XVal Session 74	1	XVal Session 74-Typing - Numbers-1		2012-07-17 10:24:20.800000
	Edit pad (rev 303)		Capucine	cv402	XVal Session 74	1	XVal Session 74-Typing - Numbers-1		2012-07-17 10:24:20.813000
	Edit pad (rev 304)		Xing	cv400	XVal Session 74	1	XVal Session 74-Typing - Numbers-1		2012-07-17 10:24:20.954000
	Edit pad (rev 305)		Xing	cv400	XVal Session 74	1	XVal Session 74-Typing - Numbers-1		2012-07-17 10:24:21.529000
	Edit pad (rev 306)		Brady	cv405	XVal Session 74	1	XVal Session 74-Typing - Numbers-1		2012-07-17 10:24:21.535000
	Edit pad (rev 307)		Brady	cv405	XVal Session 74	1	XVal Session 74-Typing - Numbers-1		2012-07-17 10:24:22.036000
	Edit pad (rev 308)		Capucine	cv402	XVal Session 74	1	XVal Session 74-Typing - Numbers-1		2012-07-17 10:24:22.157000
	Edit pad (rev 309)		Brady	cv405	XVal Session 74	1	XVal Session 74-Typing - Numbers-1		2012-07-17 10:24:22.537000
	Edit pad (rev 310)		Capucine	cv402	XVal Session 74	1	XVal Session 74-Typing - Numbers-1		2012-07-17 10:24:22.658000
	Edit pad (rev 311)		Brady	cv405	XVal Session 74	1	XVal Session 74-Typing - Numbers-1		2012-07-17 10:24:23.037000
	Edit pad (rev 312)		Capucine	cv402	XVal Session 74	1	XVal Session 74-Typing - Numbers-1		2012-07-17 10:24:23.402000
	Edit pad (rev 313)		Brady	cv405	XVal Session 74	1	XVal Session 74-Typing - Numbers-1		2012-07-17 10:24:23.978000
	Edit pad (rev 314)		Capucine	cv402	XVal Session 74	1	XVal Session 74-Typing - Numbers-1		2012-07-17 10:24:24.019000
	Edit pad (rev 315)		Brady	cv405	XVal Session 74	1	XVal Session 74-Typing - Numbers-1		2012-07-17 10:24:24.480000
	Edit pad (rev 316)		Capucine	cv402	XVal Session 74	1	XVal Session 74-Typing - Numbers-1		2012-07-17 10:24:24.522000
	Edit pad (rev 317)		Brady	cv405	XVal Session 74	1	XVal Session 74-Typing - Numbers-1		2012-07-17 10:24:25.009000
	Edit pad (rev 318)		Xing	cv400	XVal Session 74	1	XVal Session 74-Typing - Numbers-1		2012-07-17 10:24:25.104000
[truncated: 1,197 more rows]
