# Supplementary material for: Dynamics of collective performance in collaboration networks
Source: PLoS One. 2018 Oct 10;13(10):e0204547. doi: 10.1371/journal.pone.0204547 (PMC6179230; doi:10.1371/journal.pone.0204547)
Supplement: S1 Dataset — (ZIP) [file pone.0204547.s001.zip › data/team-data/team-chat-logs/XVal Session 7 - Group 1 - LogFile.csv]

id	event	data	chat_name	subject	session	session_group	completed_task	ip_address	timestamp
9168	Entering waiting room			CV033	XVal Session 7			192.54.222.11	2012-07-09 15:18:50
9171	Entering waiting room			CV031	XVal Session 7			192.54.222.11	2012-07-09 15:18:54
9175	Entering waiting room			CV032	XVal Session 7			192.54.222.3	2012-07-09 15:19:04
9180	Entering waiting room			CV034	XVal Session 7			192.54.222.11	2012-07-09 15:19:19
9181	Setup participants				XVal Session 7				2012-07-09 15:19:24
9182	Setup tasks				XVal Session 7				2012-07-09 15:19:24
9183	Introduction	Starting in 25 seconds		CV034	XVal Session 7	1		192.54.222.11	2012-07-09 15:19:25
9184	Introduction	Starting in 25 seconds		CV033	XVal Session 7	1		192.54.222.11	2012-07-09 15:19:25
9187	Introduction	Starting in 25 seconds		CV031	XVal Session 7	1		192.54.222.11	2012-07-09 15:19:25
9189	Introduction	Starting in 24 seconds		CV032	XVal Session 7	1		192.54.222.3	2012-07-09 15:19:26
9200	Load Instructions			CV032	XVal Session 7	1	XVal Session 7-Introduction-1	192.54.222.3	2012-07-09 15:19:50
9201	Load Instructions			CV034	XVal Session 7	1	XVal Session 7-Introduction-1	192.54.222.11	2012-07-09 15:19:50
9202	Load Instructions			CV033	XVal Session 7	1	XVal Session 7-Introduction-1	192.54.222.11	2012-07-09 15:19:50
9204	Load Instructions			CV031	XVal Session 7	1	XVal Session 7-Introduction-1	192.54.222.11	2012-07-09 15:19:50
9209	Load Workspace			CV031	XVal Session 7	1	XVal Session 7-Introduction-1	192.54.222.11	2012-07-09 15:20:10
9211	Load Workspace			CV032	XVal Session 7	1	XVal Session 7-Introduction-1	192.54.222.3	2012-07-09 15:20:10
9212	Load Workspace			CV034	XVal Session 7	1	XVal Session 7-Introduction-1	192.54.222.11	2012-07-09 15:20:10
9213	Load Workspace			CV033	XVal Session 7	1	XVal Session 7-Introduction-1	192.54.222.11	2012-07-09 15:20:10
	Edit pad (rev 0)		Bob	cv404	XVal Session 7	1	XVal Session 7-Introduction-1		2012-07-09 15:20:19.938000
	Edit pad (rev 1)		Bob	cv404	XVal Session 7	1	XVal Session 7-Introduction-1		2012-07-09 15:20:20.436000
	Edit pad (rev 2)		Bob	cv404	XVal Session 7	1	XVal Session 7-Introduction-1		2012-07-09 15:20:21.119000
	Edit pad (rev 3)		Bob	cv404	XVal Session 7	1	XVal Session 7-Introduction-1		2012-07-09 15:20:21.623000
	Edit pad (rev 4)		Bob	cv404	XVal Session 7	1	XVal Session 7-Introduction-1		2012-07-09 15:20:22.124000
	Edit pad (rev 5)		Bob	cv404	XVal Session 7	1	XVal Session 7-Introduction-1		2012-07-09 15:20:22.623000
	Edit pad (rev 6)		Bob	cv404	XVal Session 7	1	XVal Session 7-Introduction-1		2012-07-09 15:20:23.123000
	Edit pad (rev 7)		Bob	cv404	XVal Session 7	1	XVal Session 7-Introduction-1		2012-07-09 15:20:23.623000
	Edit pad (rev 8)		Kate	cv406	XVal Session 7	1	XVal Session 7-Introduction-1		2012-07-09 15:20:26.777000
	Edit pad (rev 9)		Kate	cv406	XVal Session 7	1	XVal Session 7-Introduction-1		2012-07-09 15:20:28.143000
	Edit pad (rev 10)		Kate	cv406	XVal Session 7	1	XVal Session 7-Introduction-1		2012-07-09 15:20:29.016000
	Edit pad (rev 11)		Kate	cv406	XVal Session 7	1	XVal Session 7-Introduction-1		2012-07-09 15:20:29.525000
	Edit pad (rev 12)		Kate	cv406	XVal Session 7	1	XVal Session 7-Introduction-1		2012-07-09 15:20:30.023000
	Edit pad (rev 13)		Kate	cv406	XVal Session 7	1	XVal Session 7-Introduction-1		2012-07-09 15:20:30.528000
	Edit pad (rev 14)		Bob	cv404	XVal Session 7	1	XVal Session 7-Introduction-1		2012-07-09 15:20:32.666000
	Edit pad (rev 15)		Bob	cv404	XVal Session 7	1	XVal Session 7-Introduction-1		2012-07-09 15:20:35.868000
	Edit pad (rev 16)		Bob	cv404	XVal Session 7	1	XVal Session 7-Introduction-1		2012-07-09 15:20:36.376000
	Edit pad (rev 17)		Bob	cv404	XVal Session 7	1	XVal Session 7-Introduction-1		2012-07-09 15:20:36.875000
	Edit pad (rev 18)		sluggo	cv411	XVal Session 7	1	XVal Session 7-Introduction-1		2012-07-09 15:20:37.325000
	Edit pad (rev 19)		Bob	cv404	XVal Session 7	1	XVal Session 7-Introduction-1		2012-07-09 15:20:37.388000
	Edit pad (rev 20)		Bob	cv404	XVal Session 7	1	XVal Session 7-Introduction-1		2012-07-09 15:20:37.888000
	Edit pad (rev 21)		Bob	cv404	XVal Session 7	1	XVal Session 7-Introduction-1		2012-07-09 15:20:38.388000
	Edit pad (rev 22)		sluggo	cv411	XVal Session 7	1	XVal Session 7-Introduction-1		2012-07-09 15:20:38.476000
	Edit pad (rev 23)		sluggo	cv411	XVal Session 7	1	XVal Session 7-Introduction-1		2012-07-09 15:20:38.975000
	Edit pad (rev 24)		sluggo	cv411	XVal Session 7	1	XVal Session 7-Introduction-1		2012-07-09 15:20:40.109000
	Edit pad (rev 25)		sluggo	cv411	XVal Session 7	1	XVal Session 7-Introduction-1		2012-07-09 15:20:40.616000
	Edit pad (rev 26)		sluggo	cv411	XVal Session 7	1	XVal Session 7-Introduction-1		2012-07-09 15:20:41.119000
	Edit pad (rev 27)		sluggo	cv411	XVal Session 7	1	XVal Session 7-Introduction-1		2012-07-09 15:20:41.616000
	Edit pad (rev 28)		sluggo	cv411	XVal Session 7	1	XVal Session 7-Introduction-1		2012-07-09 15:20:42.489000
	Edit pad (rev 29)		sluggo	cv411	XVal Session 7	1	XVal Session 7-Introduction-1		2012-07-09 15:20:42.991000
	Edit pad (rev 30)		Bob	cv404	XVal Session 7	1	XVal Session 7-Introduction-1		2012-07-09 15:20:46.580000
	Edit pad (rev 31)		Bob	cv404	XVal Session 7	1	XVal Session 7-Introduction-1		2012-07-09 15:20:47.092000
	Edit pad (rev 32)		Bob	cv404	XVal Session 7	1	XVal Session 7-Introduction-1		2012-07-09 15:20:47.591000
	Edit pad (rev 33)		Bob	cv404	XVal Session 7	1	XVal Session 7-Introduction-1		2012-07-09 15:20:48.092000
	Edit pad (rev 34)		Bob	cv404	XVal Session 7	1	XVal Session 7-Introduction-1		2012-07-09 15:20:48.592000
	Edit pad (rev 35)		Bob	cv404	XVal Session 7	1	XVal Session 7-Introduction-1		2012-07-09 15:20:49.093000
	Edit pad (rev 36)		Bob	cv404	XVal Session 7	1	XVal Session 7-Introduction-1		2012-07-09 15:20:49.592000
	Edit pad (rev 37)		sluggo	cv411	XVal Session 7	1	XVal Session 7-Introduction-1		2012-07-09 15:20:53.597000
	Edit pad (rev 38)		sluggo	cv411	XVal Session 7	1	XVal Session 7-Introduction-1		2012-07-09 15:20:58.194000
	Edit pad (rev 39)		sluggo	cv411	XVal Session 7	1	XVal Session 7-Introduction-1		2012-07-09 15:20:58.694000
	Edit pad (rev 40)		sluggo	cv411	XVal Session 7	1	XVal Session 7-Introduction-1		2012-07-09 15:20:59.407000
	Edit pad (rev 41)		sluggo	cv411	XVal Session 7	1	XVal Session 7-Introduction-1		2012-07-09 15:21:00.148000
	Edit pad (rev 42)		sluggo	cv411	XVal Session 7	1	XVal Session 7-Introduction-1		2012-07-09 15:21:00.648000
	Edit pad (rev 43)		sluggo	cv411	XVal Session 7	1	XVal Session 7-Introduction-1		2012-07-09 15:21:01.227000
	Edit pad (rev 44)		sluggo	cv411	XVal Session 7	1	XVal Session 7-Introduction-1		2012-07-09 15:21:01.728000
	Edit pad (rev 45)		sluggo	cv411	XVal Session 7	1	XVal Session 7-Introduction-1		2012-07-09 15:21:02.226000
	Edit pad (rev 46)		sluggo	cv411	XVal Session 7	1	XVal Session 7-Introduction-1		2012-07-09 15:21:03.410000
	Edit pad (rev 47)		sluggo	cv411	XVal Session 7	1	XVal Session 7-Introduction-1		2012-07-09 15:21:03.913000
	Edit pad (rev 48)		sluggo	cv411	XVal Session 7	1	XVal Session 7-Introduction-1		2012-07-09 15:21:04.448000
	Edit pad (rev 49)		sluggo	cv411	XVal Session 7	1	XVal Session 7-Introduction-1		2012-07-09 15:21:04.960000
	Edit pad (rev 50)		sluggo	cv411	XVal Session 7	1	XVal Session 7-Introduction-1		2012-07-09 15:21:06.242000
	Edit pad (rev 51)		sluggo	cv411	XVal Session 7	1	XVal Session 7-Introduction-1		2012-07-09 15:21:06.764000
	Edit pad (rev 52)		sluggo	cv411	XVal Session 7	1	XVal Session 7-Introduction-1		2012-07-09 15:21:07.599000
	Edit pad (rev 53)		sluggo	cv411	XVal Session 7	1	XVal Session 7-Introduction-1		2012-07-09 15:21:08.106000
	Edit pad (rev 54)		sluggo	cv411	XVal Session 7	1	XVal Session 7-Introduction-1		2012-07-09 15:21:08.616000
	Edit pad (rev 55)		sluggo	cv411	XVal Session 7	1	XVal Session 7-Introduction-1		2012-07-09 15:21:09.118000
	Edit pad (rev 56)		sluggo	cv411	XVal Session 7	1	XVal Session 7-Introduction-1		2012-07-09 15:21:09.694000
	Edit pad (rev 57)		sluggo	cv411	XVal Session 7	1	XVal Session 7-Introduction-1		2012-07-09 15:21:10.114000
	Edit pad (rev 58)		sluggo	cv411	XVal Session 7	1	XVal Session 7-Introduction-1		2012-07-09 15:21:10.617000
	Edit pad (rev 59)		sluggo	cv411	XVal Session 7	1	XVal Session 7-Introduction-1		2012-07-09 15:21:11.116000
	Edit pad (rev 60)		sluggo	cv411	XVal Session 7	1	XVal Session 7-Introduction-1		2012-07-09 15:21:11.616000
	Edit pad (rev 61)		sluggo	cv411	XVal Session 7	1	XVal Session 7-Introduction-1		2012-07-09 15:21:12.118000
	Edit pad (rev 62)		sluggo	cv411	XVal Session 7	1	XVal Session 7-Introduction-1		2012-07-09 15:21:12.619000
	Edit pad (rev 63)		sluggo	cv411	XVal Session 7	1	XVal Session 7-Introduction-1		2012-07-09 15:21:13.117000
	Edit pad (rev 64)		sluggo	cv411	XVal Session 7	1	XVal Session 7-Introduction-1		2012-07-09 15:21:13.621000
	Edit pad (rev 65)		sluggo	cv411	XVal Session 7	1	XVal Session 7-Introduction-1		2012-07-09 15:21:14.121000
	Edit pad (rev 66)		sluggo	cv411	XVal Session 7	1	XVal Session 7-Introduction-1		2012-07-09 15:21:14.621000
	Edit pad (rev 67)		sluggo	cv411	XVal Session 7	1	XVal Session 7-Introduction-1		2012-07-09 15:21:15.118000
	Edit pad (rev 68)		sluggo	cv411	XVal Session 7	1	XVal Session 7-Introduction-1		2012-07-09 15:21:15.618000
	Edit pad (rev 69)		sluggo	cv411	XVal Session 7	1	XVal Session 7-Introduction-1		2012-07-09 15:21:16.133000
	Edit pad (rev 70)		sluggo	cv411	XVal Session 7	1	XVal Session 7-Introduction-1		2012-07-09 15:21:16.633000
	Edit pad (rev 71)		sluggo	cv411	XVal Session 7	1	XVal Session 7-Introduction-1		2012-07-09 15:21:17.131000
	Edit pad (rev 72)		Bob	cv404	XVal Session 7	1	XVal Session 7-Introduction-1		2012-07-09 15:21:33.782000
	Edit pad (rev 73)		Bob	cv404	XVal Session 7	1	XVal Session 7-Introduction-1		2012-07-09 15:21:34.321000
	Edit pad (rev 74)		Bob	cv404	XVal Session 7	1	XVal Session 7-Introduction-1		2012-07-09 15:21:34.827000
	Edit pad (rev 75)		Bob	cv404	XVal Session 7	1	XVal Session 7-Introduction-1		2012-07-09 15:21:35.327000
	Edit pad (rev 76)		Bob	cv404	XVal Session 7	1	XVal Session 7-Introduction-1		2012-07-09 15:21:38.649000
9234	Load Instructions			CV031	XVal Session 7	1	XVal Session 7-Typing - Text-1	192.54.222.11	2012-07-09 15:21:40
9235	Load Instructions			CV032	XVal Session 7	1	XVal Session 7-Typing - Text-1	192.54.222.3	2012-07-09 15:21:40
9236	Load Instructions			CV034	XVal Session 7	1	XVal Session 7-Typing - Text-1	192.54.222.11	2012-07-09 15:21:40
9237	Load Instructions			CV033	XVal Session 7	1	XVal Session 7-Typing - Text-1	192.54.222.11	2012-07-09 15:21:41
9248	Load Workspace			CV034	XVal Session 7	1	XVal Session 7-Typing - Text-1	192.54.222.11	2012-07-09 15:22:20
9249	Load Workspace			CV033	XVal Session 7	1	XVal Session 7-Typing - Text-1	192.54.222.11	2012-07-09 15:22:20
9250	Load Workspace			CV031	XVal Session 7	1	XVal Session 7-Typing - Text-1	192.54.222.11	2012-07-09 15:22:20
9252	Load Workspace			CV032	XVal Session 7	1	XVal Session 7-Typing - Text-1	192.54.222.3	2012-07-09 15:22:21
	Edit pad (rev 0)		Bob	cv404	XVal Session 7	1	XVal Session 7-Typing - Text-1		2012-07-09 15:22:31.808000
	Edit pad (rev 1)		Bob	cv404	XVal Session 7	1	XVal Session 7-Typing - Text-1		2012-07-09 15:22:32.596000
	Edit pad (rev 2)		Bob	cv404	XVal Session 7	1	XVal Session 7-Typing - Text-1		2012-07-09 15:22:33.725000
	Edit pad (rev 3)		Bob	cv404	XVal Session 7	1	XVal Session 7-Typing - Text-1		2012-07-09 15:22:34.234000
	Edit pad (rev 4)		Bob	cv404	XVal Session 7	1	XVal Session 7-Typing - Text-1		2012-07-09 15:22:34.734000
	Edit pad (rev 5)		Bob	cv404	XVal Session 7	1	XVal Session 7-Typing - Text-1		2012-07-09 15:22:35.234000
	Edit pad (rev 6)		Bob	cv404	XVal Session 7	1	XVal Session 7-Typing - Text-1		2012-07-09 15:22:35.734000
	Edit pad (rev 7)		Bob	cv404	XVal Session 7	1	XVal Session 7-Typing - Text-1		2012-07-09 15:22:36.233000
	Edit pad (rev 8)		sluggo	cv411	XVal Session 7	1	XVal Session 7-Typing - Text-1		2012-07-09 15:22:40.798000
	Edit pad (rev 9)		Capucine	cv402	XVal Session 7	1	XVal Session 7-Typing - Text-1		2012-07-09 15:22:40.914000
	Edit pad (rev 10)		sluggo	cv411	XVal Session 7	1	XVal Session 7-Typing - Text-1		2012-07-09 15:22:41.496000
	Edit pad (rev 11)		sluggo	cv411	XVal Session 7	1	XVal Session 7-Typing - Text-1		2012-07-09 15:22:41.994000
	Edit pad (rev 12)		sluggo	cv411	XVal Session 7	1	XVal Session 7-Typing - Text-1		2012-07-09 15:22:42.577000
	Edit pad (rev 13)		sluggo	cv411	XVal Session 7	1	XVal Session 7-Typing - Text-1		2012-07-09 15:22:43.306000
	Edit pad (rev 14)		sluggo	cv411	XVal Session 7	1	XVal Session 7-Typing - Text-1		2012-07-09 15:22:43.812000
	Edit pad (rev 15)		sluggo	cv411	XVal Session 7	1	XVal Session 7-Typing - Text-1		2012-07-09 15:22:44.400000
	Edit pad (rev 16)		sluggo	cv411	XVal Session 7	1	XVal Session 7-Typing - Text-1		2012-07-09 15:22:44.915000
	Edit pad (rev 17)		Bob	cv404	XVal Session 7	1	XVal Session 7-Typing - Text-1		2012-07-09 15:22:44.961000
	Edit pad (rev 18)		sluggo	cv411	XVal Session 7	1	XVal Session 7-Typing - Text-1		2012-07-09 15:22:45.414000
	Edit pad (rev 19)		Bob	cv404	XVal Session 7	1	XVal Session 7-Typing - Text-1		2012-07-09 15:22:45.468000
	Edit pad (rev 20)		sluggo	cv411	XVal Session 7	1	XVal Session 7-Typing - Text-1		2012-07-09 15:22:46.022000
	Edit pad (rev 21)		sluggo	cv411	XVal Session 7	1	XVal Session 7-Typing - Text-1		2012-07-09 15:22:46.527000
	Edit pad (rev 22)		sluggo	cv411	XVal Session 7	1	XVal Session 7-Typing - Text-1		2012-07-09 15:22:47.024000
	Edit pad (rev 23)		sluggo	cv411	XVal Session 7	1	XVal Session 7-Typing - Text-1		2012-07-09 15:22:47.523000
	Edit pad (rev 24)		sluggo	cv411	XVal Session 7	1	XVal Session 7-Typing - Text-1		2012-07-09 15:22:48.023000
	Edit pad (rev 25)		sluggo	cv411	XVal Session 7	1	XVal Session 7-Typing - Text-1		2012-07-09 15:22:48.522000
	Edit pad (rev 26)		sluggo	cv411	XVal Session 7	1	XVal Session 7-Typing - Text-1		2012-07-09 15:22:49.024000
	Edit pad (rev 27)		sluggo	cv411	XVal Session 7	1	XVal Session 7-Typing - Text-1		2012-07-09 15:22:49.525000
	Edit pad (rev 28)		Bob	cv404	XVal Session 7	1	XVal Session 7-Typing - Text-1		2012-07-09 15:22:49.544000
	Edit pad (rev 29)		Bob	cv404	XVal Session 7	1	XVal Session 7-Typing - Text-1		2012-07-09 15:22:50.046000
	Edit pad (rev 30)		Bob	cv404	XVal Session 7	1	XVal Session 7-Typing - Text-1		2012-07-09 15:22:50.546000
	Edit pad (rev 31)		Bob	cv404	XVal Session 7	1	XVal Session 7-Typing - Text-1		2012-07-09 15:22:51.046000
	Edit pad (rev 32)		Bob	cv404	XVal Session 7	1	XVal Session 7-Typing - Text-1		2012-07-09 15:22:51.546000
	Edit pad (rev 33)		Bob	cv404	XVal Session 7	1	XVal Session 7-Typing - Text-1		2012-07-09 15:22:52.046000
	Edit pad (rev 34)		Bob	cv404	XVal Session 7	1	XVal Session 7-Typing - Text-1		2012-07-09 15:22:52.591000
	Edit pad (rev 35)		Bob	cv404	XVal Session 7	1	XVal Session 7-Typing - Text-1		2012-07-09 15:22:53.093000
	Edit pad (rev 36)		Bob	cv404	XVal Session 7	1	XVal Session 7-Typing - Text-1		2012-07-09 15:22:53.593000
	Edit pad (rev 37)		Bob	cv404	XVal Session 7	1	XVal Session 7-Typing - Text-1		2012-07-09 15:22:54.092000
	Edit pad (rev 38)		Bob	cv404	XVal Session 7	1	XVal Session 7-Typing - Text-1		2012-07-09 15:22:54.592000
	Edit pad (rev 39)		sluggo	cv411	XVal Session 7	1	XVal Session 7-Typing - Text-1		2012-07-09 15:22:54.822000
	Edit pad (rev 40)		Bob	cv404	XVal Session 7	1	XVal Session 7-Typing - Text-1		2012-07-09 15:22:55.098000
	Edit pad (rev 41)		Bob	cv404	XVal Session 7	1	XVal Session 7-Typing - Text-1		2012-07-09 15:22:55.608000
	Edit pad (rev 42)		Bob	cv404	XVal Session 7	1	XVal Session 7-Typing - Text-1		2012-07-09 15:22:56.108000
	Edit pad (rev 43)		Bob	cv404	XVal Session 7	1	XVal Session 7-Typing - Text-1		2012-07-09 15:22:56.616000
	Edit pad (rev 44)		Bob	cv404	XVal Session 7	1	XVal Session 7-Typing - Text-1		2012-07-09 15:22:57.123000
	Edit pad (rev 45)		sluggo	cv411	XVal Session 7	1	XVal Session 7-Typing - Text-1		2012-07-09 15:22:57.444000
	Edit pad (rev 46)		Bob	cv404	XVal Session 7	1	XVal Session 7-Typing - Text-1		2012-07-09 15:22:57.631000
	Edit pad (rev 47)		Bob	cv404	XVal Session 7	1	XVal Session 7-Typing - Text-1		2012-07-09 15:22:58.447000
	Edit pad (rev 48)		Bob	cv404	XVal Session 7	1	XVal Session 7-Typing - Text-1		2012-07-09 15:22:58.952000
	Edit pad (rev 49)		Bob	cv404	XVal Session 7	1	XVal Session 7-Typing - Text-1		2012-07-09 15:22:59.451000
	Edit pad (rev 50)		Bob	cv404	XVal Session 7	1	XVal Session 7-Typing - Text-1		2012-07-09 15:22:59.953000
	Edit pad (rev 51)		Kate	cv406	XVal Session 7	1	XVal Session 7-Typing - Text-1		2012-07-09 15:23:00.618000
	Edit pad (rev 52)		sluggo	cv411	XVal Session 7	1	XVal Session 7-Typing - Text-1		2012-07-09 15:23:00.995000
	Edit pad (rev 53)		Kate	cv406	XVal Session 7	1	XVal Session 7-Typing - Text-1		2012-07-09 15:23:01.134000
	Edit pad (rev 54)		Kate	cv406	XVal Session 7	1	XVal Session 7-Typing - Text-1		2012-07-09 15:23:01.635000
	Edit pad (rev 55)		sluggo	cv411	XVal Session 7	1	XVal Session 7-Typing - Text-1		2012-07-09 15:23:01.883000
	Edit pad (rev 56)		Kate	cv406	XVal Session 7	1	XVal Session 7-Typing - Text-1		2012-07-09 15:23:02.135000
	Edit pad (rev 57)		sluggo	cv411	XVal Session 7	1	XVal Session 7-Typing - Text-1		2012-07-09 15:23:02.387000
	Edit pad (rev 58)		Kate	cv406	XVal Session 7	1	XVal Session 7-Typing - Text-1		2012-07-09 15:23:02.710000
	Edit pad (rev 59)		sluggo	cv411	XVal Session 7	1	XVal Session 7-Typing - Text-1		2012-07-09 15:23:02.897000
	Edit pad (rev 60)		Kate	cv406	XVal Session 7	1	XVal Session 7-Typing - Text-1		2012-07-09 15:23:03.209000
	Edit pad (rev 61)		sluggo	cv411	XVal Session 7	1	XVal Session 7-Typing - Text-1		2012-07-09 15:23:03.399000
	Edit pad (rev 62)		Kate	cv406	XVal Session 7	1	XVal Session 7-Typing - Text-1		2012-07-09 15:23:03.711000
	Edit pad (rev 63)		Bob	cv404	XVal Session 7	1	XVal Session 7-Typing - Text-1		2012-07-09 15:23:03.882000
	Edit pad (rev 64)		Kate	cv406	XVal Session 7	1	XVal Session 7-Typing - Text-1		2012-07-09 15:23:04.210000
	Edit pad (rev 65)		Bob	cv404	XVal Session 7	1	XVal Session 7-Typing - Text-1		2012-07-09 15:23:04.391000
	Edit pad (rev 66)		Kate	cv406	XVal Session 7	1	XVal Session 7-Typing - Text-1		2012-07-09 15:23:04.713000
	Edit pad (rev 67)		Kate	cv406	XVal Session 7	1	XVal Session 7-Typing - Text-1		2012-07-09 15:23:05.210000
	Edit pad (rev 68)		Kate	cv406	XVal Session 7	1	XVal Session 7-Typing - Text-1		2012-07-09 15:23:05.712000
	Edit pad (rev 69)		sluggo	cv411	XVal Session 7	1	XVal Session 7-Typing - Text-1		2012-07-09 15:23:06.008000
	Edit pad (rev 70)		sluggo	cv411	XVal Session 7	1	XVal Session 7-Typing - Text-1		2012-07-09 15:23:06.508000
	Edit pad (rev 71)		sluggo	cv411	XVal Session 7	1	XVal Session 7-Typing - Text-1		2012-07-09 15:23:07.008000
	Edit pad (rev 72)		sluggo	cv411	XVal Session 7	1	XVal Session 7-Typing - Text-1		2012-07-09 15:23:07.508000
	Edit pad (rev 73)		Bob	cv404	XVal Session 7	1	XVal Session 7-Typing - Text-1		2012-07-09 15:23:09.428000
	Edit pad (rev 74)		sluggo	cv411	XVal Session 7	1	XVal Session 7-Typing - Text-1		2012-07-09 15:23:09.924000
	Edit pad (rev 75)		Bob	cv404	XVal Session 7	1	XVal Session 7-Typing - Text-1		2012-07-09 15:23:10.531000
	Edit pad (rev 76)		sluggo	cv411	XVal Session 7	1	XVal Session 7-Typing - Text-1		2012-07-09 15:23:10.985000
	Edit pad (rev 77)		Bob	cv404	XVal Session 7	1	XVal Session 7-Typing - Text-1		2012-07-09 15:23:11.582000
	Edit pad (rev 78)		sluggo	cv411	XVal Session 7	1	XVal Session 7-Typing - Text-1		2012-07-09 15:23:11.961000
	Edit pad (rev 79)		Bob	cv404	XVal Session 7	1	XVal Session 7-Typing - Text-1		2012-07-09 15:23:12.082000
	Edit pad (rev 80)		sluggo	cv411	XVal Session 7	1	XVal Session 7-Typing - Text-1		2012-07-09 15:23:12.460000
	Edit pad (rev 81)		Bob	cv404	XVal Session 7	1	XVal Session 7-Typing - Text-1		2012-07-09 15:23:12.591000
	Edit pad (rev 82)		Bob	cv404	XVal Session 7	1	XVal Session 7-Typing - Text-1		2012-07-09 15:23:13.093000
	Edit pad (rev 83)		sluggo	cv411	XVal Session 7	1	XVal Session 7-Typing - Text-1		2012-07-09 15:23:13.197000
	Edit pad (rev 84)		Bob	cv404	XVal Session 7	1	XVal Session 7-Typing - Text-1		2012-07-09 15:23:13.593000
	Edit pad (rev 85)		sluggo	cv411	XVal Session 7	1	XVal Session 7-Typing - Text-1		2012-07-09 15:23:13.710000
	Edit pad (rev 86)		Bob	cv404	XVal Session 7	1	XVal Session 7-Typing - Text-1		2012-07-09 15:23:14.093000
	Edit pad (rev 87)		sluggo	cv411	XVal Session 7	1	XVal Session 7-Typing - Text-1		2012-07-09 15:23:14.211000
	Edit pad (rev 88)		Bob	cv404	XVal Session 7	1	XVal Session 7-Typing - Text-1		2012-07-09 15:23:14.593000
	Edit pad (rev 89)		sluggo	cv411	XVal Session 7	1	XVal Session 7-Typing - Text-1		2012-07-09 15:23:14.789000
	Edit pad (rev 90)		Bob	cv404	XVal Session 7	1	XVal Session 7-Typing - Text-1		2012-07-09 15:23:15.093000
	Edit pad (rev 91)		Bob	cv404	XVal Session 7	1	XVal Session 7-Typing - Text-1		2012-07-09 15:23:15.598000
	Edit pad (rev 92)		sluggo	cv411	XVal Session 7	1	XVal Session 7-Typing - Text-1		2012-07-09 15:23:15.704000
	Edit pad (rev 93)		Bob	cv404	XVal Session 7	1	XVal Session 7-Typing - Text-1		2012-07-09 15:23:16.108000
	Edit pad (rev 94)		Bob	cv404	XVal Session 7	1	XVal Session 7-Typing - Text-1		2012-07-09 15:23:16.609000
	Edit pad (rev 95)		sluggo	cv411	XVal Session 7	1	XVal Session 7-Typing - Text-1		2012-07-09 15:23:16.641000
	Edit pad (rev 96)		Bob	cv404	XVal Session 7	1	XVal Session 7-Typing - Text-1		2012-07-09 15:23:17.113000
	Edit pad (rev 97)		sluggo	cv411	XVal Session 7	1	XVal Session 7-Typing - Text-1		2012-07-09 15:23:17.143000
	Edit pad (rev 98)		Bob	cv404	XVal Session 7	1	XVal Session 7-Typing - Text-1		2012-07-09 15:23:17.612000
	Edit pad (rev 99)		sluggo	cv411	XVal Session 7	1	XVal Session 7-Typing - Text-1		2012-07-09 15:23:17.657000
	Edit pad (rev 100)		Bob	cv404	XVal Session 7	1	XVal Session 7-Typing - Text-1		2012-07-09 15:23:18.130000
	Edit pad (rev 101)		sluggo	cv411	XVal Session 7	1	XVal Session 7-Typing - Text-1		2012-07-09 15:23:18.148000
	Edit pad (rev 102)		Bob	cv404	XVal Session 7	1	XVal Session 7-Typing - Text-1		2012-07-09 15:23:18.641000
	Edit pad (rev 103)		sluggo	cv411	XVal Session 7	1	XVal Session 7-Typing - Text-1		2012-07-09 15:23:18.652000
	Edit pad (rev 104)		Bob	cv404	XVal Session 7	1	XVal Session 7-Typing - Text-1		2012-07-09 15:23:19.140000
	Edit pad (rev 105)		sluggo	cv411	XVal Session 7	1	XVal Session 7-Typing - Text-1		2012-07-09 15:23:19.169000
	Edit pad (rev 106)		Bob	cv404	XVal Session 7	1	XVal Session 7-Typing - Text-1		2012-07-09 15:23:19.640000
	Edit pad (rev 107)		sluggo	cv411	XVal Session 7	1	XVal Session 7-Typing - Text-1		2012-07-09 15:23:19.664000
	Edit pad (rev 108)		Bob	cv404	XVal Session 7	1	XVal Session 7-Typing - Text-1		2012-07-09 15:23:20.140000
	Edit pad (rev 109)		sluggo	cv411	XVal Session 7	1	XVal Session 7-Typing - Text-1		2012-07-09 15:23:20.163000
	Edit pad (rev 110)		Bob	cv404	XVal Session 7	1	XVal Session 7-Typing - Text-1		2012-07-09 15:23:20.639000
	Edit pad (rev 111)		Bob	cv404	XVal Session 7	1	XVal Session 7-Typing - Text-1		2012-07-09 15:23:21.140000
	Edit pad (rev 112)		Bob	cv404	XVal Session 7	1	XVal Session 7-Typing - Text-1		2012-07-09 15:23:21.638000
	Edit pad (rev 113)		sluggo	cv411	XVal Session 7	1	XVal Session 7-Typing - Text-1		2012-07-09 15:23:21.976000
	Edit pad (rev 114)		sluggo	cv411	XVal Session 7	1	XVal Session 7-Typing - Text-1		2012-07-09 15:23:22.476000
	Edit pad (rev 115)		Bob	cv404	XVal Session 7	1	XVal Session 7-Typing - Text-1		2012-07-09 15:23:22.768000
	Edit pad (rev 116)		sluggo	cv411	XVal Session 7	1	XVal Session 7-Typing - Text-1		2012-07-09 15:23:22.980000
	Edit pad (rev 117)		Bob	cv404	XVal Session 7	1	XVal Session 7-Typing - Text-1		2012-07-09 15:23:23.349000
	Edit pad (rev 118)		Bob	cv404	XVal Session 7	1	XVal Session 7-Typing - Text-1		2012-07-09 15:23:23.858000
	Edit pad (rev 119)		Bob	cv404	XVal Session 7	1	XVal Session 7-Typing - Text-1		2012-07-09 15:23:24.358000
	Edit pad (rev 120)		sluggo	cv411	XVal Session 7	1	XVal Session 7-Typing - Text-1		2012-07-09 15:23:25.096000
	Edit pad (rev 121)		Bob	cv404	XVal Session 7	1	XVal Session 7-Typing - Text-1		2012-07-09 15:23:25.457000
	Edit pad (rev 122)		sluggo	cv411	XVal Session 7	1	XVal Session 7-Typing - Text-1		2012-07-09 15:23:25.603000
	Edit pad (rev 123)		Bob	cv404	XVal Session 7	1	XVal Session 7-Typing - Text-1		2012-07-09 15:23:25.968000
	Edit pad (rev 124)		sluggo	cv411	XVal Session 7	1	XVal Session 7-Typing - Text-1		2012-07-09 15:23:26.104000
	Edit pad (rev 125)		Bob	cv404	XVal Session 7	1	XVal Session 7-Typing - Text-1		2012-07-09 15:23:26.469000
	Edit pad (rev 126)		Bob	cv404	XVal Session 7	1	XVal Session 7-Typing - Text-1		2012-07-09 15:23:26.969000
	Edit pad (rev 127)		sluggo	cv411	XVal Session 7	1	XVal Session 7-Typing - Text-1		2012-07-09 15:23:27.394000
	Edit pad (rev 128)		Bob	cv404	XVal Session 7	1	XVal Session 7-Typing - Text-1		2012-07-09 15:23:27.477000
	Edit pad (rev 129)		Bob	cv404	XVal Session 7	1	XVal Session 7-Typing - Text-1		2012-07-09 15:23:27.983000
	Edit pad (rev 130)		sluggo	cv411	XVal Session 7	1	XVal Session 7-Typing - Text-1		2012-07-09 15:23:28.458000
	Edit pad (rev 131)		Bob	cv404	XVal Session 7	1	XVal Session 7-Typing - Text-1		2012-07-09 15:23:28.484000
	Edit pad (rev 132)		sluggo	cv411	XVal Session 7	1	XVal Session 7-Typing - Text-1		2012-07-09 15:23:28.961000
	Edit pad (rev 133)		Bob	cv404	XVal Session 7	1	XVal Session 7-Typing - Text-1		2012-07-09 15:23:28.984000
	Edit pad (rev 134)		Bob	cv404	XVal Session 7	1	XVal Session 7-Typing - Text-1		2012-07-09 15:23:29.484000
	Edit pad (rev 135)		Bob	cv404	XVal Session 7	1	XVal Session 7-Typing - Text-1		2012-07-09 15:23:29.984000
	Edit pad (rev 136)		Bob	cv404	XVal Session 7	1	XVal Session 7-Typing - Text-1		2012-07-09 15:23:30.484000
	Edit pad (rev 137)		Bob	cv404	XVal Session 7	1	XVal Session 7-Typing - Text-1		2012-07-09 15:23:30.984000
	Edit pad (rev 138)		Bob	cv404	XVal Session 7	1	XVal Session 7-Typing - Text-1		2012-07-09 15:23:31.590000
	Edit pad (rev 139)		sluggo	cv411	XVal Session 7	1	XVal Session 7-Typing - Text-1		2012-07-09 15:23:32.010000
	Edit pad (rev 140)		Bob	cv404	XVal Session 7	1	XVal Session 7-Typing - Text-1		2012-07-09 15:23:32.091000
	Edit pad (rev 141)		sluggo	cv411	XVal Session 7	1	XVal Session 7-Typing - Text-1		2012-07-09 15:23:32.511000
	Edit pad (rev 142)		Bob	cv404	XVal Session 7	1	XVal Session 7-Typing - Text-1		2012-07-09 15:23:32.591000
	Edit pad (rev 143)		Bob	cv404	XVal Session 7	1	XVal Session 7-Typing - Text-1		2012-07-09 15:23:33.162000
	Edit pad (rev 144)		sluggo	cv411	XVal Session 7	1	XVal Session 7-Typing - Text-1		2012-07-09 15:23:33.243000
	Edit pad (rev 145)		Bob	cv404	XVal Session 7	1	XVal Session 7-Typing - Text-1		2012-07-09 15:23:33.671000
	Edit pad (rev 146)		sluggo	cv411	XVal Session 7	1	XVal Session 7-Typing - Text-1		2012-07-09 15:23:33.755000
	Edit pad (rev 147)		Bob	cv404	XVal Session 7	1	XVal Session 7-Typing - Text-1		2012-07-09 15:23:34.171000
	Edit pad (rev 148)		sluggo	cv411	XVal Session 7	1	XVal Session 7-Typing - Text-1		2012-07-09 15:23:34.243000
	Edit pad (rev 149)		Bob	cv404	XVal Session 7	1	XVal Session 7-Typing - Text-1		2012-07-09 15:23:34.671000
	Edit pad (rev 150)		sluggo	cv411	XVal Session 7	1	XVal Session 7-Typing - Text-1		2012-07-09 15:23:34.740000
	Edit pad (rev 151)		Bob	cv404	XVal Session 7	1	XVal Session 7-Typing - Text-1		2012-07-09 15:23:35.171000
	Edit pad (rev 152)		sluggo	cv411	XVal Session 7	1	XVal Session 7-Typing - Text-1		2012-07-09 15:23:35.633000
	Edit pad (rev 153)		Bob	cv404	XVal Session 7	1	XVal Session 7-Typing - Text-1		2012-07-09 15:23:35.671000
	Edit pad (rev 154)		sluggo	cv411	XVal Session 7	1	XVal Session 7-Typing - Text-1		2012-07-09 15:23:36.143000
	Edit pad (rev 155)		Bob	cv404	XVal Session 7	1	XVal Session 7-Typing - Text-1		2012-07-09 15:23:36.171000
	Edit pad (rev 156)		sluggo	cv411	XVal Session 7	1	XVal Session 7-Typing - Text-1		2012-07-09 15:23:36.648000
	Edit pad (rev 157)		Bob	cv404	XVal Session 7	1	XVal Session 7-Typing - Text-1		2012-07-09 15:23:36.671000
	Edit pad (rev 158)		sluggo	cv411	XVal Session 7	1	XVal Session 7-Typing - Text-1		2012-07-09 15:23:37.148000
	Edit pad (rev 159)		Bob	cv404	XVal Session 7	1	XVal Session 7-Typing - Text-1		2012-07-09 15:23:37.174000
	Edit pad (rev 160)		sluggo	cv411	XVal Session 7	1	XVal Session 7-Typing - Text-1		2012-07-09 15:23:37.648000
	Edit pad (rev 161)		Bob	cv404	XVal Session 7	1	XVal Session 7-Typing - Text-1		2012-07-09 15:23:37.678000
	Edit pad (rev 162)		sluggo	cv411	XVal Session 7	1	XVal Session 7-Typing - Text-1		2012-07-09 15:23:38.153000
	Edit pad (rev 163)		Bob	cv404	XVal Session 7	1	XVal Session 7-Typing - Text-1		2012-07-09 15:23:38.187000
	Edit pad (rev 164)		sluggo	cv411	XVal Session 7	1	XVal Session 7-Typing - Text-1		2012-07-09 15:23:38.649000
	Edit pad (rev 165)		Bob	cv404	XVal Session 7	1	XVal Session 7-Typing - Text-1		2012-07-09 15:23:38.687000
	Edit pad (rev 166)		sluggo	cv411	XVal Session 7	1	XVal Session 7-Typing - Text-1		2012-07-09 15:23:39.148000
	Edit pad (rev 167)		Bob	cv404	XVal Session 7	1	XVal Session 7-Typing - Text-1		2012-07-09 15:23:39.186000
	Edit pad (rev 168)		sluggo	cv411	XVal Session 7	1	XVal Session 7-Typing - Text-1		2012-07-09 15:23:39.658000
	Edit pad (rev 169)		Bob	cv404	XVal Session 7	1	XVal Session 7-Typing - Text-1		2012-07-09 15:23:39.686000
	Edit pad (rev 170)		Bob	cv404	XVal Session 7	1	XVal Session 7-Typing - Text-1		2012-07-09 15:23:40.185000
	Edit pad (rev 171)		Bob	cv404	XVal Session 7	1	XVal Session 7-Typing - Text-1		2012-07-09 15:23:40.687000
	Edit pad (rev 172)		sluggo	cv411	XVal Session 7	1	XVal Session 7-Typing - Text-1		2012-07-09 15:23:41.022000
	Edit pad (rev 173)		Bob	cv404	XVal Session 7	1	XVal Session 7-Typing - Text-1		2012-07-09 15:23:41.185000
	Edit pad (rev 174)		sluggo	cv411	XVal Session 7	1	XVal Session 7-Typing - Text-1		2012-07-09 15:23:41.523000
	Edit pad (rev 175)		Bob	cv404	XVal Session 7	1	XVal Session 7-Typing - Text-1		2012-07-09 15:23:41.686000
	Edit pad (rev 176)		sluggo	cv411	XVal Session 7	1	XVal Session 7-Typing - Text-1		2012-07-09 15:23:42.024000
	Edit pad (rev 177)		Bob	cv404	XVal Session 7	1	XVal Session 7-Typing - Text-1		2012-07-09 15:23:42.186000
	Edit pad (rev 178)		sluggo	cv411	XVal Session 7	1	XVal Session 7-Typing - Text-1		2012-07-09 15:23:42.523000
	Edit pad (rev 179)		sluggo	cv411	XVal Session 7	1	XVal Session 7-Typing - Text-1		2012-07-09 15:23:43.024000
	Edit pad (rev 180)		Bob	cv404	XVal Session 7	1	XVal Session 7-Typing - Text-1		2012-07-09 15:23:43.282000
	Edit pad (rev 181)		sluggo	cv411	XVal Session 7	1	XVal Session 7-Typing - Text-1		2012-07-09 15:23:43.913000
	Edit pad (rev 182)		sluggo	cv411	XVal Session 7	1	XVal Session 7-Typing - Text-1		2012-07-09 15:23:44.417000
	Edit pad (rev 183)		Bob	cv404	XVal Session 7	1	XVal Session 7-Typing - Text-1		2012-07-09 15:23:45.245000
	Edit pad (rev 184)		Bob	cv404	XVal Session 7	1	XVal Session 7-Typing - Text-1		2012-07-09 15:23:45.909000
	Edit pad (rev 185)		Bob	cv404	XVal Session 7	1	XVal Session 7-Typing - Text-1		2012-07-09 15:23:46.422000
	Edit pad (rev 186)		sluggo	cv411	XVal Session 7	1	XVal Session 7-Typing - Text-1		2012-07-09 15:23:46.458000
	Edit pad (rev 187)		Bob	cv404	XVal Session 7	1	XVal Session 7-Typing - Text-1		2012-07-09 15:23:46.921000
	Edit pad (rev 188)		sluggo	cv411	XVal Session 7	1	XVal Session 7-Typing - Text-1		2012-07-09 15:23:46.960000
	Edit pad (rev 189)		Bob	cv404	XVal Session 7	1	XVal Session 7-Typing - Text-1		2012-07-09 15:23:47.421000
	Edit pad (rev 190)		sluggo	cv411	XVal Session 7	1	XVal Session 7-Typing - Text-1		2012-07-09 15:23:47.460000
	Edit pad (rev 191)		sluggo	cv411	XVal Session 7	1	XVal Session 7-Typing - Text-1		2012-07-09 15:23:47.960000
	Edit pad (rev 192)		sluggo	cv411	XVal Session 7	1	XVal Session 7-Typing - Text-1		2012-07-09 15:23:48.464000
	Edit pad (rev 193)		sluggo	cv411	XVal Session 7	1	XVal Session 7-Typing - Text-1		2012-07-09 15:23:49.452000
	Edit pad (rev 194)		sluggo	cv411	XVal Session 7	1	XVal Session 7-Typing - Text-1		2012-07-09 15:23:49.960000
	Edit pad (rev 195)		sluggo	cv411	XVal Session 7	1	XVal Session 7-Typing - Text-1		2012-07-09 15:23:50.793000
	Edit pad (rev 196)		sluggo	cv411	XVal Session 7	1	XVal Session 7-Typing - Text-1		2012-07-09 15:23:51.432000
	Edit pad (rev 197)		sluggo	cv411	XVal Session 7	1	XVal Session 7-Typing - Text-1		2012-07-09 15:23:51.945000
	Edit pad (rev 198)		Bob	cv404	XVal Session 7	1	XVal Session 7-Typing - Text-1		2012-07-09 15:23:51.969000
	Edit pad (rev 199)		Kate	cv406	XVal Session 7	1	XVal Session 7-Typing - Text-1		2012-07-09 15:23:52.308000
	Edit pad (rev 200)		Bob	cv404	XVal Session 7	1	XVal Session 7-Typing - Text-1		2012-07-09 15:23:52.467000
	Edit pad (rev 201)		Bob	cv404	XVal Session 7	1	XVal Session 7-Typing - Text-1		2012-07-09 15:23:52.969000
	Edit pad (rev 202)		sluggo	cv411	XVal Session 7	1	XVal Session 7-Typing - Text-1		2012-07-09 15:23:53.958000
	Edit pad (rev 203)		Kate	cv406	XVal Session 7	1	XVal Session 7-Typing - Text-1		2012-07-09 15:23:54.342000
	Edit pad (rev 204)		Bob	cv404	XVal Session 7	1	XVal Session 7-Typing - Text-1		2012-07-09 15:23:54.411000
	Edit pad (rev 205)		sluggo	cv411	XVal Session 7	1	XVal Session 7-Typing - Text-1		2012-07-09 15:23:54.458000
	Edit pad (rev 206)		Bob	cv404	XVal Session 7	1	XVal Session 7-Typing - Text-1		2012-07-09 15:23:54.934000
	Edit pad (rev 207)		sluggo	cv411	XVal Session 7	1	XVal Session 7-Typing - Text-1		2012-07-09 15:23:54.961000
	Edit pad (rev 208)		Bob	cv404	XVal Session 7	1	XVal Session 7-Typing - Text-1		2012-07-09 15:23:55.421000
	Edit pad (rev 209)		sluggo	cv411	XVal Session 7	1	XVal Session 7-Typing - Text-1		2012-07-09 15:23:55.474000
	Edit pad (rev 210)		Kate	cv406	XVal Session 7	1	XVal Session 7-Typing - Text-1		2012-07-09 15:23:55.614000
	Edit pad (rev 211)		Bob	cv404	XVal Session 7	1	XVal Session 7-Typing - Text-1		2012-07-09 15:23:55.921000
	Edit pad (rev 212)		Kate	cv406	XVal Session 7	1	XVal Session 7-Typing - Text-1		2012-07-09 15:23:56.117000
	Edit pad (rev 213)		sluggo	cv411	XVal Session 7	1	XVal Session 7-Typing - Text-1		2012-07-09 15:23:56.181000
	Edit pad (rev 214)		Bob	cv404	XVal Session 7	1	XVal Session 7-Typing - Text-1		2012-07-09 15:23:56.421000
	Edit pad (rev 215)		Kate	cv406	XVal Session 7	1	XVal Session 7-Typing - Text-1		2012-07-09 15:23:56.616000
	Edit pad (rev 216)		sluggo	cv411	XVal Session 7	1	XVal Session 7-Typing - Text-1		2012-07-09 15:23:56.700000
	Edit pad (rev 217)		Bob	cv404	XVal Session 7	1	XVal Session 7-Typing - Text-1		2012-07-09 15:23:56.922000
	Edit pad (rev 218)		Kate	cv406	XVal Session 7	1	XVal Session 7-Typing - Text-1		2012-07-09 15:23:57.118000
	Edit pad (rev 219)		sluggo	cv411	XVal Session 7	1	XVal Session 7-Typing - Text-1		2012-07-09 15:23:57.194000
	Edit pad (rev 220)		Bob	cv404	XVal Session 7	1	XVal Session 7-Typing - Text-1		2012-07-09 15:23:57.419000
	Edit pad (rev 221)		sluggo	cv411	XVal Session 7	1	XVal Session 7-Typing - Text-1		2012-07-09 15:23:57.696000
	Edit pad (rev 222)		Bob	cv404	XVal Session 7	1	XVal Session 7-Typing - Text-1		2012-07-09 15:23:57.921000
	Edit pad (rev 223)		sluggo	cv411	XVal Session 7	1	XVal Session 7-Typing - Text-1		2012-07-09 15:23:58.195000
	Edit pad (rev 224)		Bob	cv404	XVal Session 7	1	XVal Session 7-Typing - Text-1		2012-07-09 15:23:58.421000
	Edit pad (rev 225)		sluggo	cv411	XVal Session 7	1	XVal Session 7-Typing - Text-1		2012-07-09 15:23:58.702000
	Edit pad (rev 226)		Bob	cv404	XVal Session 7	1	XVal Session 7-Typing - Text-1		2012-07-09 15:23:58.930000
	Edit pad (rev 227)		Kate	cv406	XVal Session 7	1	XVal Session 7-Typing - Text-1		2012-07-09 15:23:59.249000
	Edit pad (rev 228)		Bob	cv404	XVal Session 7	1	XVal Session 7-Typing - Text-1		2012-07-09 15:23:59.419000
	Edit pad (rev 229)		Kate	cv406	XVal Session 7	1	XVal Session 7-Typing - Text-1		2012-07-09 15:23:59.757000
	Edit pad (rev 230)		Bob	cv404	XVal Session 7	1	XVal Session 7-Typing - Text-1		2012-07-09 15:23:59.925000
	Edit pad (rev 231)		sluggo	cv411	XVal Session 7	1	XVal Session 7-Typing - Text-1		2012-07-09 15:24:00.038000
	Edit pad (rev 232)		Kate	cv406	XVal Session 7	1	XVal Session 7-Typing - Text-1		2012-07-09 15:24:00.257000
	Edit pad (rev 233)		Bob	cv404	XVal Session 7	1	XVal Session 7-Typing - Text-1		2012-07-09 15:24:00.437000
	Edit pad (rev 234)		sluggo	cv411	XVal Session 7	1	XVal Session 7-Typing - Text-1		2012-07-09 15:24:00.555000
	Edit pad (rev 235)		Kate	cv406	XVal Session 7	1	XVal Session 7-Typing - Text-1		2012-07-09 15:24:00.757000
	Edit pad (rev 236)		Bob	cv404	XVal Session 7	1	XVal Session 7-Typing - Text-1		2012-07-09 15:24:00.940000
	Edit pad (rev 237)		sluggo	cv411	XVal Session 7	1	XVal Session 7-Typing - Text-1		2012-07-09 15:24:01.052000
	Edit pad (rev 238)		Bob	cv404	XVal Session 7	1	XVal Session 7-Typing - Text-1		2012-07-09 15:24:01.438000
	Edit pad (rev 239)		sluggo	cv411	XVal Session 7	1	XVal Session 7-Typing - Text-1		2012-07-09 15:24:01.560000
	Edit pad (rev 240)		Bob	cv404	XVal Session 7	1	XVal Session 7-Typing - Text-1		2012-07-09 15:24:01.938000
	Edit pad (rev 241)		sluggo	cv411	XVal Session 7	1	XVal Session 7-Typing - Text-1		2012-07-09 15:24:02.426000
	Edit pad (rev 242)		Bob	cv404	XVal Session 7	1	XVal Session 7-Typing - Text-1		2012-07-09 15:24:02.436000
	Edit pad (rev 243)		sluggo	cv411	XVal Session 7	1	XVal Session 7-Typing - Text-1		2012-07-09 15:24:02.932000
	Edit pad (rev 244)		Bob	cv404	XVal Session 7	1	XVal Session 7-Typing - Text-1		2012-07-09 15:24:02.943000
	Edit pad (rev 245)		sluggo	cv411	XVal Session 7	1	XVal Session 7-Typing - Text-1		2012-07-09 15:24:03.429000
	Edit pad (rev 246)		Bob	cv404	XVal Session 7	1	XVal Session 7-Typing - Text-1		2012-07-09 15:24:03.452000
	Edit pad (rev 247)		Kate	cv406	XVal Session 7	1	XVal Session 7-Typing - Text-1		2012-07-09 15:24:03.649000
	Edit pad (rev 248)		Bob	cv404	XVal Session 7	1	XVal Session 7-Typing - Text-1		2012-07-09 15:24:03.952000
	Edit pad (rev 249)		sluggo	cv411	XVal Session 7	1	XVal Session 7-Typing - Text-1		2012-07-09 15:24:04.049000
	Edit pad (rev 250)		Bob	cv404	XVal Session 7	1	XVal Session 7-Typing - Text-1		2012-07-09 15:24:04.452000
	Edit pad (rev 251)		sluggo	cv411	XVal Session 7	1	XVal Session 7-Typing - Text-1		2012-07-09 15:24:04.565000
	Edit pad (rev 252)		Kate	cv406	XVal Session 7	1	XVal Session 7-Typing - Text-1		2012-07-09 15:24:04.943000
	Edit pad (rev 253)		Bob	cv404	XVal Session 7	1	XVal Session 7-Typing - Text-1		2012-07-09 15:24:04.952000
	Edit pad (rev 254)		sluggo	cv411	XVal Session 7	1	XVal Session 7-Typing - Text-1		2012-07-09 15:24:05.075000
	Edit pad (rev 255)		Kate	cv406	XVal Session 7	1	XVal Session 7-Typing - Text-1		2012-07-09 15:24:05.447000
	Edit pad (rev 256)		Bob	cv404	XVal Session 7	1	XVal Session 7-Typing - Text-1		2012-07-09 15:24:05.452000
	Edit pad (rev 257)		Kate	cv406	XVal Session 7	1	XVal Session 7-Typing - Text-1		2012-07-09 15:24:05.944000
	Edit pad (rev 258)		Bob	cv404	XVal Session 7	1	XVal Session 7-Typing - Text-1		2012-07-09 15:24:05.952000
	Edit pad (rev 259)		Bob	cv404	XVal Session 7	1	XVal Session 7-Typing - Text-1		2012-07-09 15:24:06.452000
	Edit pad (rev 260)		sluggo	cv411	XVal Session 7	1	XVal Session 7-Typing - Text-1		2012-07-09 15:24:06.681000
	Edit pad (rev 261)		Bob	cv404	XVal Session 7	1	XVal Session 7-Typing - Text-1		2012-07-09 15:24:06.953000
	Edit pad (rev 262)		sluggo	cv411	XVal Session 7	1	XVal Session 7-Typing - Text-1		2012-07-09 15:24:07.203000
	Edit pad (rev 263)		Bob	cv404	XVal Session 7	1	XVal Session 7-Typing - Text-1		2012-07-09 15:24:07.453000
	Edit pad (rev 264)		sluggo	cv411	XVal Session 7	1	XVal Session 7-Typing - Text-1		2012-07-09 15:24:07.695000
	Edit pad (rev 265)		Bob	cv404	XVal Session 7	1	XVal Session 7-Typing - Text-1		2012-07-09 15:24:07.952000
	Edit pad (rev 266)		sluggo	cv411	XVal Session 7	1	XVal Session 7-Typing - Text-1		2012-07-09 15:24:08.196000
	Edit pad (rev 267)		Bob	cv404	XVal Session 7	1	XVal Session 7-Typing - Text-1		2012-07-09 15:24:08.452000
	Edit pad (rev 268)		sluggo	cv411	XVal Session 7	1	XVal Session 7-Typing - Text-1		2012-07-09 15:24:08.695000
	Edit pad (rev 269)		Bob	cv404	XVal Session 7	1	XVal Session 7-Typing - Text-1		2012-07-09 15:24:08.952000
	Edit pad (rev 270)		sluggo	cv411	XVal Session 7	1	XVal Session 7-Typing - Text-1		2012-07-09 15:24:09.201000
	Edit pad (rev 271)		Bob	cv404	XVal Session 7	1	XVal Session 7-Typing - Text-1		2012-07-09 15:24:09.453000
	Edit pad (rev 272)		sluggo	cv411	XVal Session 7	1	XVal Session 7-Typing - Text-1		2012-07-09 15:24:09.711000
	Edit pad (rev 273)		Bob	cv404	XVal Session 7	1	XVal Session 7-Typing - Text-1		2012-07-09 15:24:09.952000
	Edit pad (rev 274)		Kate	cv406	XVal Session 7	1	XVal Session 7-Typing - Text-1		2012-07-09 15:24:10.248000
	Edit pad (rev 275)		sluggo	cv411	XVal Session 7	1	XVal Session 7-Typing - Text-1		2012-07-09 15:24:10.391000
	Edit pad (rev 276)		Bob	cv404	XVal Session 7	1	XVal Session 7-Typing - Text-1		2012-07-09 15:24:10.452000
	Edit pad (rev 277)		Kate	cv406	XVal Session 7	1	XVal Session 7-Typing - Text-1		2012-07-09 15:24:10.759000
	Edit pad (rev 278)		sluggo	cv411	XVal Session 7	1	XVal Session 7-Typing - Text-1		2012-07-09 15:24:10.896000
	Edit pad (rev 279)		Bob	cv404	XVal Session 7	1	XVal Session 7-Typing - Text-1		2012-07-09 15:24:10.952000
	Edit pad (rev 280)		sluggo	cv411	XVal Session 7	1	XVal Session 7-Typing - Text-1		2012-07-09 15:24:11.399000
	Edit pad (rev 281)		Bob	cv404	XVal Session 7	1	XVal Session 7-Typing - Text-1		2012-07-09 15:24:11.457000
	Edit pad (rev 282)		sluggo	cv411	XVal Session 7	1	XVal Session 7-Typing - Text-1		2012-07-09 15:24:11.898000
	Edit pad (rev 283)		Bob	cv404	XVal Session 7	1	XVal Session 7-Typing - Text-1		2012-07-09 15:24:11.962000
	Edit pad (rev 284)		sluggo	cv411	XVal Session 7	1	XVal Session 7-Typing - Text-1		2012-07-09 15:24:12.400000
	Edit pad (rev 285)		Bob	cv404	XVal Session 7	1	XVal Session 7-Typing - Text-1		2012-07-09 15:24:12.479000
	Edit pad (rev 286)		Kate	cv406	XVal Session 7	1	XVal Session 7-Typing - Text-1		2012-07-09 15:24:12.740000
	Edit pad (rev 287)		Bob	cv404	XVal Session 7	1	XVal Session 7-Typing - Text-1		2012-07-09 15:24:12.982000
	Edit pad (rev 288)		Kate	cv406	XVal Session 7	1	XVal Session 7-Typing - Text-1		2012-07-09 15:24:13.244000
	Edit pad (rev 289)		sluggo	cv411	XVal Session 7	1	XVal Session 7-Typing - Text-1		2012-07-09 15:24:13.457000
	Edit pad (rev 290)		Bob	cv404	XVal Session 7	1	XVal Session 7-Typing - Text-1		2012-07-09 15:24:13.490000
	Edit pad (rev 291)		Bob	cv404	XVal Session 7	1	XVal Session 7-Typing - Text-1		2012-07-09 15:24:13.999000
	Edit pad (rev 292)		Kate	cv406	XVal Session 7	1	XVal Session 7-Typing - Text-1		2012-07-09 15:24:14.058000
	Edit pad (rev 293)		sluggo	cv411	XVal Session 7	1	XVal Session 7-Typing - Text-1		2012-07-09 15:24:14.118000
	Edit pad (rev 294)		Bob	cv404	XVal Session 7	1	XVal Session 7-Typing - Text-1		2012-07-09 15:24:14.499000
	Edit pad (rev 295)		Kate	cv406	XVal Session 7	1	XVal Session 7-Typing - Text-1		2012-07-09 15:24:14.632000
	Edit pad (rev 296)		sluggo	cv411	XVal Session 7	1	XVal Session 7-Typing - Text-1		2012-07-09 15:24:14.933000
	Edit pad (rev 297)		Bob	cv404	XVal Session 7	1	XVal Session 7-Typing - Text-1		2012-07-09 15:24:15.004000
	Edit pad (rev 298)		Kate	cv406	XVal Session 7	1	XVal Session 7-Typing - Text-1		2012-07-09 15:24:15.139000
	Edit pad (rev 299)		Kate	cv406	XVal Session 7	1	XVal Session 7-Typing - Text-1		2012-07-09 15:24:15.648000
	Edit pad (rev 300)		sluggo	cv411	XVal Session 7	1	XVal Session 7-Typing - Text-1		2012-07-09 15:24:15.871000
	Edit pad (rev 301)		Kate	cv406	XVal Session 7	1	XVal Session 7-Typing - Text-1		2012-07-09 15:24:16.150000
	Edit pad (rev 302)		sluggo	cv411	XVal Session 7	1	XVal Session 7-Typing - Text-1		2012-07-09 15:24:16.476000
	Edit pad (rev 303)		sluggo	cv411	XVal Session 7	1	XVal Session 7-Typing - Text-1		2012-07-09 15:24:17.120000
	Edit pad (rev 304)		Kate	cv406	XVal Session 7	1	XVal Session 7-Typing - Text-1		2012-07-09 15:24:17.363000
	Edit pad (rev 305)		sluggo	cv411	XVal Session 7	1	XVal Session 7-Typing - Text-1		2012-07-09 15:24:17.633000
	Edit pad (rev 306)		Kate	cv406	XVal Session 7	1	XVal Session 7-Typing - Text-1		2012-07-09 15:24:17.867000
	Edit pad (rev 307)		sluggo	cv411	XVal Session 7	1	XVal Session 7-Typing - Text-1		2012-07-09 15:24:18.133000
	Edit pad (rev 308)		Kate	cv406	XVal Session 7	1	XVal Session 7-Typing - Text-1		2012-07-09 15:24:18.861000
	Edit pad (rev 309)		Bob	cv404	XVal Session 7	1	XVal Session 7-Typing - Text-1		2012-07-09 15:24:18.936000
	Edit pad (rev 310)		sluggo	cv411	XVal Session 7	1	XVal Session 7-Typing - Text-1		2012-07-09 15:24:19.301000
	Edit pad (rev 311)		Kate	cv406	XVal Session 7	1	XVal Session 7-Typing - Text-1		2012-07-09 15:24:19.380000
	Edit pad (rev 312)		Bob	cv404	XVal Session 7	1	XVal Session 7-Typing - Text-1		2012-07-09 15:24:19.435000
	Edit pad (rev 313)		sluggo	cv411	XVal Session 7	1	XVal Session 7-Typing - Text-1		2012-07-09 15:24:19.800000
	Edit pad (rev 314)		Bob	cv404	XVal Session 7	1	XVal Session 7-Typing - Text-1		2012-07-09 15:24:19.935000
	Edit pad (rev 315)		Kate	cv406	XVal Session 7	1	XVal Session 7-Typing - Text-1		2012-07-09 15:24:20.044000
	Edit pad (rev 316)		Kate	cv406	XVal Session 7	1	XVal Session 7-Typing - Text-1		2012-07-09 15:24:20.766000
	Edit pad (rev 317)		Kate	cv406	XVal Session 7	1	XVal Session 7-Typing - Text-1		2012-07-09 15:24:21.274000
	Edit pad (rev 318)		Bob	cv404	XVal Session 7	1	XVal Session 7-Typing - Text-1		2012-07-09 15:24:21.376000
	Edit pad (rev 319)		Kate	cv406	XVal Session 7	1	XVal Session 7-Typing - Text-1		2012-07-09 15:24:21.773000
	Edit pad (rev 320)		Bob	cv404	XVal Session 7	1	XVal Session 7-Typing - Text-1		2012-07-09 15:24:21.889000
	Edit pad (rev 321)		Kate	cv406	XVal Session 7	1	XVal Session 7-Typing - Text-1		2012-07-09 15:24:22.284000
	Edit pad (rev 322)		sluggo	cv411	XVal Session 7	1	XVal Session 7-Typing - Text-1		2012-07-09 15:24:22.343000
	Edit pad (rev 323)		Bob	cv404	XVal Session 7	1	XVal Session 7-Typing - Text-1		2012-07-09 15:24:22.396000
	Edit pad (rev 324)		Kate	cv406	XVal Session 7	1	XVal Session 7-Typing - Text-1		2012-07-09 15:24:22.793000
	Edit pad (rev 325)		Bob	cv404	XVal Session 7	1	XVal Session 7-Typing - Text-1		2012-07-09 15:24:22.907000
	Edit pad (rev 326)		sluggo	cv411	XVal Session 7	1	XVal Session 7-Typing - Text-1		2012-07-09 15:24:22.913000
	Edit pad (rev 327)		Kate	cv406	XVal Session 7	1	XVal Session 7-Typing - Text-1		2012-07-09 15:24:23.292000
	Edit pad (rev 328)		sluggo	cv411	XVal Session 7	1	XVal Session 7-Typing - Text-1		2012-07-09 15:24:23.352000
	Edit pad (rev 329)		Bob	cv404	XVal Session 7	1	XVal Session 7-Typing - Text-1		2012-07-09 15:24:23.405000
	Edit pad (rev 330)		Kate	cv406	XVal Session 7	1	XVal Session 7-Typing - Text-1		2012-07-09 15:24:23.805000
	Edit pad (rev 331)		sluggo	cv411	XVal Session 7	1	XVal Session 7-Typing - Text-1		2012-07-09 15:24:23.851000
	Edit pad (rev 332)		Bob	cv404	XVal Session 7	1	XVal Session 7-Typing - Text-1		2012-07-09 15:24:23.909000
	Edit pad (rev 333)		Kate	cv406	XVal Session 7	1	XVal Session 7-Typing - Text-1		2012-07-09 15:24:24.302000
	Edit pad (rev 334)		sluggo	cv411	XVal Session 7	1	XVal Session 7-Typing - Text-1		2012-07-09 15:24:24.352000
	Edit pad (rev 335)		Bob	cv404	XVal Session 7	1	XVal Session 7-Typing - Text-1		2012-07-09 15:24:24.419000
	Edit pad (rev 336)		Kate	cv406	XVal Session 7	1	XVal Session 7-Typing - Text-1		2012-07-09 15:24:24.804000
	Edit pad (rev 337)		sluggo	cv411	XVal Session 7	1	XVal Session 7-Typing - Text-1		2012-07-09 15:24:24.853000
	Edit pad (rev 338)		Bob	cv404	XVal Session 7	1	XVal Session 7-Typing - Text-1		2012-07-09 15:24:24.921000
	Edit pad (rev 339)		Kate	cv406	XVal Session 7	1	XVal Session 7-Typing - Text-1		2012-07-09 15:24:25.306000
	Edit pad (rev 340)		sluggo	cv411	XVal Session 7	1	XVal Session 7-Typing - Text-1		2012-07-09 15:24:25.360000
	Edit pad (rev 341)		Bob	cv404	XVal Session 7	1	XVal Session 7-Typing - Text-1		2012-07-09 15:24:25.424000
	Edit pad (rev 342)		Bob	cv404	XVal Session 7	1	XVal Session 7-Typing - Text-1		2012-07-09 15:24:25.937000
	Edit pad (rev 343)		sluggo	cv411	XVal Session 7	1	XVal Session 7-Typing - Text-1		2012-07-09 15:24:26.214000
	Edit pad (rev 344)		Bob	cv404	XVal Session 7	1	XVal Session 7-Typing - Text-1		2012-07-09 15:24:26.469000
	Edit pad (rev 345)		Kate	cv406	XVal Session 7	1	XVal Session 7-Typing - Text-1		2012-07-09 15:24:26.690000
	Edit pad (rev 346)		Kate	cv406	XVal Session 7	1	XVal Session 7-Typing - Text-1		2012-07-09 15:24:27.196000
	Edit pad (rev 347)		sluggo	cv411	XVal Session 7	1	XVal Session 7-Typing - Text-1		2012-07-09 15:24:27.903000
	Edit pad (rev 348)		Kate	cv406	XVal Session 7	1	XVal Session 7-Typing - Text-1		2012-07-09 15:24:28.487000
	Edit pad (rev 349)		sluggo	cv411	XVal Session 7	1	XVal Session 7-Typing - Text-1		2012-07-09 15:24:28.911000
	Edit pad (rev 350)		Kate	cv406	XVal Session 7	1	XVal Session 7-Typing - Text-1		2012-07-09 15:24:29.001000
	Edit pad (rev 351)		Bob	cv404	XVal Session 7	1	XVal Session 7-Typing - Text-1		2012-07-09 15:24:29.105000
	Edit pad (rev 352)		Kate	cv406	XVal Session 7	1	XVal Session 7-Typing - Text-1		2012-07-09 15:24:29.494000
	Edit pad (rev 353)		Bob	cv404	XVal Session 7	1	XVal Session 7-Typing - Text-1		2012-07-09 15:24:29.607000
	Edit pad (rev 354)		sluggo	cv411	XVal Session 7	1	XVal Session 7-Typing - Text-1		2012-07-09 15:24:30.572000
	Edit pad (rev 355)		Kate	cv406	XVal Session 7	1	XVal Session 7-Typing - Text-1		2012-07-09 15:24:30.800000
	Edit pad (rev 356)		sluggo	cv411	XVal Session 7	1	XVal Session 7-Typing - Text-1		2012-07-09 15:24:31.211000
	Edit pad (rev 357)		Kate	cv406	XVal Session 7	1	XVal Session 7-Typing - Text-1		2012-07-09 15:24:31.299000
	Edit pad (rev 358)		Bob	cv404	XVal Session 7	1	XVal Session 7-Typing - Text-1		2012-07-09 15:24:31.727000
	Edit pad (rev 359)		Kate	cv406	XVal Session 7	1	XVal Session 7-Typing - Text-1		2012-07-09 15:24:31.804000
	Edit pad (rev 360)		Bob	cv404	XVal Session 7	1	XVal Session 7-Typing - Text-1		2012-07-09 15:24:32.639000
	Edit pad (rev 361)		sluggo	cv411	XVal Session 7	1	XVal Session 7-Typing - Text-1		2012-07-09 15:24:32.787000
	Edit pad (rev 362)		Bob	cv404	XVal Session 7	1	XVal Session 7-Typing - Text-1		2012-07-09 15:24:33.140000
	Edit pad (rev 363)		sluggo	cv411	XVal Session 7	1	XVal Session 7-Typing - Text-1		2012-07-09 15:24:33.290000
	Edit pad (rev 364)		Bob	cv404	XVal Session 7	1	XVal Session 7-Typing - Text-1		2012-07-09 15:24:33.641000
	Edit pad (rev 365)		sluggo	cv411	XVal Session 7	1	XVal Session 7-Typing - Text-1		2012-07-09 15:24:33.787000
	Edit pad (rev 366)		Kate	cv406	XVal Session 7	1	XVal Session 7-Typing - Text-1		2012-07-09 15:24:34.029000
	Edit pad (rev 367)		Bob	cv404	XVal Session 7	1	XVal Session 7-Typing - Text-1		2012-07-09 15:24:34.139000
	Edit pad (rev 368)		sluggo	cv411	XVal Session 7	1	XVal Session 7-Typing - Text-1		2012-07-09 15:24:34.294000
	Edit pad (rev 369)		Kate	cv406	XVal Session 7	1	XVal Session 7-Typing - Text-1		2012-07-09 15:24:34.557000
	Edit pad (rev 370)		Bob	cv404	XVal Session 7	1	XVal Session 7-Typing - Text-1		2012-07-09 15:24:34.646000
	Edit pad (rev 371)		sluggo	cv411	XVal Session 7	1	XVal Session 7-Typing - Text-1		2012-07-09 15:24:34.791000
	Edit pad (rev 372)		Kate	cv406	XVal Session 7	1	XVal Session 7-Typing - Text-1		2012-07-09 15:24:35.079000
	Edit pad (rev 373)		Bob	cv404	XVal Session 7	1	XVal Session 7-Typing - Text-1		2012-07-09 15:24:35.145000
	Edit pad (rev 374)		sluggo	cv411	XVal Session 7	1	XVal Session 7-Typing - Text-1		2012-07-09 15:24:35.287000
	Edit pad (rev 375)		Kate	cv406	XVal Session 7	1	XVal Session 7-Typing - Text-1		2012-07-09 15:24:35.589000
	Edit pad (rev 376)		Bob	cv404	XVal Session 7	1	XVal Session 7-Typing - Text-1		2012-07-09 15:24:35.663000
	Edit pad (rev 377)		sluggo	cv411	XVal Session 7	1	XVal Session 7-Typing - Text-1		2012-07-09 15:24:35.791000
	Edit pad (rev 378)		Kate	cv406	XVal Session 7	1	XVal Session 7-Typing - Text-1		2012-07-09 15:24:36.092000
	Edit pad (rev 379)		Bob	cv404	XVal Session 7	1	XVal Session 7-Typing - Text-1		2012-07-09 15:24:36.170000
	Edit pad (rev 380)		sluggo	cv411	XVal Session 7	1	XVal Session 7-Typing - Text-1		2012-07-09 15:24:36.292000
	Edit pad (rev 381)		Bob	cv404	XVal Session 7	1	XVal Session 7-Typing - Text-1		2012-07-09 15:24:36.671000
	Edit pad (rev 382)		Bob	cv404	XVal Session 7	1	XVal Session 7-Typing - Text-1		2012-07-09 15:24:37.171000
	Edit pad (rev 383)		sluggo	cv411	XVal Session 7	1	XVal Session 7-Typing - Text-1		2012-07-09 15:24:37.407000
	Edit pad (rev 384)		Bob	cv404	XVal Session 7	1	XVal Session 7-Typing - Text-1		2012-07-09 15:24:37.671000
	Edit pad (rev 385)		sluggo	cv411	XVal Session 7	1	XVal Session 7-Typing - Text-1		2012-07-09 15:24:37.975000
	Edit pad (rev 386)		Bob	cv404	XVal Session 7	1	XVal Session 7-Typing - Text-1		2012-07-09 15:24:38.408000
	Edit pad (rev 387)		Kate	cv406	XVal Session 7	1	XVal Session 7-Typing - Text-1		2012-07-09 15:24:38.442000
	Edit pad (rev 388)		sluggo	cv411	XVal Session 7	1	XVal Session 7-Typing - Text-1		2012-07-09 15:24:38.475000
	Edit pad (rev 389)		sluggo	cv411	XVal Session 7	1	XVal Session 7-Typing - Text-1		2012-07-09 15:24:38.977000
	Edit pad (rev 390)		Kate	cv406	XVal Session 7	1	XVal Session 7-Typing - Text-1		2012-07-09 15:24:39.051000
	Edit pad (rev 391)		sluggo	cv411	XVal Session 7	1	XVal Session 7-Typing - Text-1		2012-07-09 15:24:39.477000
	Edit pad (rev 392)		Kate	cv406	XVal Session 7	1	XVal Session 7-Typing - Text-1		2012-07-09 15:24:39.553000
	Edit pad (rev 393)		sluggo	cv411	XVal Session 7	1	XVal Session 7-Typing - Text-1		2012-07-09 15:24:39.977000
	Edit pad (rev 394)		Kate	cv406	XVal Session 7	1	XVal Session 7-Typing - Text-1		2012-07-09 15:24:40.062000
	Edit pad (rev 395)		sluggo	cv411	XVal Session 7	1	XVal Session 7-Typing - Text-1		2012-07-09 15:24:40.483000
	Edit pad (rev 396)		Capucine	cv402	XVal Session 7	1	XVal Session 7-Typing - Text-1		2012-07-09 15:24:40.510000
	Edit pad (rev 397)		Kate	cv406	XVal Session 7	1	XVal Session 7-Typing - Text-1		2012-07-09 15:24:40.554000
	Edit pad (rev 398)		sluggo	cv411	XVal Session 7	1	XVal Session 7-Typing - Text-1		2012-07-09 15:24:40.992000
	Edit pad (rev 399)		Kate	cv406	XVal Session 7	1	XVal Session 7-Typing - Text-1		2012-07-09 15:24:41.053000
	Edit pad (rev 400)		Bob	cv404	XVal Session 7	1	XVal Session 7-Typing - Text-1		2012-07-09 15:24:41.182000
	Edit pad (rev 401)		Kate	cv406	XVal Session 7	1	XVal Session 7-Typing - Text-1		2012-07-09 15:24:41.571000
	Edit pad (rev 402)		Kate	cv406	XVal Session 7	1	XVal Session 7-Typing - Text-1		2012-07-09 15:24:42.053000
	Edit pad (rev 403)		Bob	cv404	XVal Session 7	1	XVal Session 7-Typing - Text-1		2012-07-09 15:24:42.255000
	Edit pad (rev 404)		sluggo	cv411	XVal Session 7	1	XVal Session 7-Typing - Text-1		2012-07-09 15:24:42.482000
	Edit pad (rev 405)		Kate	cv406	XVal Session 7	1	XVal Session 7-Typing - Text-1		2012-07-09 15:24:42.556000
	Edit pad (rev 406)		sluggo	cv411	XVal Session 7	1	XVal Session 7-Typing - Text-1		2012-07-09 15:24:42.992000
	Edit pad (rev 407)		Kate	cv406	XVal Session 7	1	XVal Session 7-Typing - Text-1		2012-07-09 15:24:43.057000
	Edit pad (rev 408)		sluggo	cv411	XVal Session 7	1	XVal Session 7-Typing - Text-1		2012-07-09 15:24:43.493000
	Edit pad (rev 409)		Capucine	cv402	XVal Session 7	1	XVal Session 7-Typing - Text-1		2012-07-09 15:24:43.744000
	Edit pad (rev 410)		Kate	cv406	XVal Session 7	1	XVal Session 7-Typing - Text-1		2012-07-09 15:24:43.895000
	Edit pad (rev 411)		sluggo	cv411	XVal Session 7	1	XVal Session 7-Typing - Text-1		2012-07-09 15:24:44.155000
	Edit pad (rev 412)		Capucine	cv402	XVal Session 7	1	XVal Session 7-Typing - Text-1		2012-07-09 15:24:44.256000
	Edit pad (rev 413)		Bob	cv404	XVal Session 7	1	XVal Session 7-Typing - Text-1		2012-07-09 15:24:44.598000
	Edit pad (rev 414)		sluggo	cv411	XVal Session 7	1	XVal Session 7-Typing - Text-1		2012-07-09 15:24:44.663000
	Edit pad (rev 415)		Kate	cv406	XVal Session 7	1	XVal Session 7-Typing - Text-1		2012-07-09 15:24:44.704000
	Edit pad (rev 416)		Bob	cv404	XVal Session 7	1	XVal Session 7-Typing - Text-1		2012-07-09 15:24:45.109000
	Edit pad (rev 417)		sluggo	cv411	XVal Session 7	1	XVal Session 7-Typing - Text-1		2012-07-09 15:24:45.167000
	Edit pad (rev 418)		Kate	cv406	XVal Session 7	1	XVal Session 7-Typing - Text-1		2012-07-09 15:24:45.206000
	Edit pad (rev 419)		Bob	cv404	XVal Session 7	1	XVal Session 7-Typing - Text-1		2012-07-09 15:24:45.610000
	Edit pad (rev 420)		Kate	cv406	XVal Session 7	1	XVal Session 7-Typing - Text-1		2012-07-09 15:24:45.709000
	Edit pad (rev 421)		Capucine	cv402	XVal Session 7	1	XVal Session 7-Typing - Text-1		2012-07-09 15:24:45.741000
	Edit pad (rev 422)		Bob	cv404	XVal Session 7	1	XVal Session 7-Typing - Text-1		2012-07-09 15:24:46.109000
	Edit pad (rev 423)		Kate	cv406	XVal Session 7	1	XVal Session 7-Typing - Text-1		2012-07-09 15:24:46.214000
	Edit pad (rev 424)		sluggo	cv411	XVal Session 7	1	XVal Session 7-Typing - Text-1		2012-07-09 15:24:46.233000
	Edit pad (rev 425)		Capucine	cv402	XVal Session 7	1	XVal Session 7-Typing - Text-1		2012-07-09 15:24:46.246000
	Edit pad (rev 426)		Bob	cv404	XVal Session 7	1	XVal Session 7-Typing - Text-1		2012-07-09 15:24:46.609000
	Edit pad (rev 427)		Kate	cv406	XVal Session 7	1	XVal Session 7-Typing - Text-1		2012-07-09 15:24:46.724000
	Edit pad (rev 428)		Capucine	cv402	XVal Session 7	1	XVal Session 7-Typing - Text-1		2012-07-09 15:24:46.758000
	Edit pad (rev 429)		sluggo	cv411	XVal Session 7	1	XVal Session 7-Typing - Text-1		2012-07-09 15:24:46.981000
	Edit pad (rev 430)		Bob	cv404	XVal Session 7	1	XVal Session 7-Typing - Text-1		2012-07-09 15:24:47.109000
	Edit pad (rev 431)		Kate	cv406	XVal Session 7	1	XVal Session 7-Typing - Text-1		2012-07-09 15:24:47.225000
	Edit pad (rev 432)		Capucine	cv402	XVal Session 7	1	XVal Session 7-Typing - Text-1		2012-07-09 15:24:47.263000
	Edit pad (rev 433)		sluggo	cv411	XVal Session 7	1	XVal Session 7-Typing - Text-1		2012-07-09 15:24:47.542000
	Edit pad (rev 434)		Bob	cv404	XVal Session 7	1	XVal Session 7-Typing - Text-1		2012-07-09 15:24:47.608000
	Edit pad (rev 435)		Kate	cv406	XVal Session 7	1	XVal Session 7-Typing - Text-1		2012-07-09 15:24:47.863000
	Edit pad (rev 436)		Capucine	cv402	XVal Session 7	1	XVal Session 7-Typing - Text-1		2012-07-09 15:24:47.915000
	Edit pad (rev 437)		sluggo	cv411	XVal Session 7	1	XVal Session 7-Typing - Text-1		2012-07-09 15:24:48.041000
	Edit pad (rev 438)		Bob	cv404	XVal Session 7	1	XVal Session 7-Typing - Text-1		2012-07-09 15:24:48.108000
	Edit pad (rev 439)		Capucine	cv402	XVal Session 7	1	XVal Session 7-Typing - Text-1		2012-07-09 15:24:48.438000
	Edit pad (rev 440)		Kate	cv406	XVal Session 7	1	XVal Session 7-Typing - Text-1		2012-07-09 15:24:48.483000
	Edit pad (rev 441)		Bob	cv404	XVal Session 7	1	XVal Session 7-Typing - Text-1		2012-07-09 15:24:48.611000
	Edit pad (rev 442)		Capucine	cv402	XVal Session 7	1	XVal Session 7-Typing - Text-1		2012-07-09 15:24:48.950000
	Edit pad (rev 443)		Kate	cv406	XVal Session 7	1	XVal Session 7-Typing - Text-1		2012-07-09 15:24:48.992000
	Edit pad (rev 444)		Bob	cv404	XVal Session 7	1	XVal Session 7-Typing - Text-1		2012-07-09 15:24:49.108000
	Edit pad (rev 445)		Capucine	cv402	XVal Session 7	1	XVal Session 7-Typing - Text-1		2012-07-09 15:24:49.453000
	Edit pad (rev 446)		Kate	cv406	XVal Session 7	1	XVal Session 7-Typing - Text-1		2012-07-09 15:24:49.491000
	Edit pad (rev 447)		Bob	cv404	XVal Session 7	1	XVal Session 7-Typing - Text-1		2012-07-09 15:24:49.609000
	Edit pad (rev 448)		Capucine	cv402	XVal Session 7	1	XVal Session 7-Typing - Text-1		2012-07-09 15:24:49.961000
	Edit pad (rev 449)		Kate	cv406	XVal Session 7	1	XVal Session 7-Typing - Text-1		2012-07-09 15:24:49.996000
	Edit pad (rev 450)		Bob	cv404	XVal Session 7	1	XVal Session 7-Typing - Text-1		2012-07-09 15:24:50.122000
	Edit pad (rev 451)		Kate	cv406	XVal Session 7	1	XVal Session 7-Typing - Text-1		2012-07-09 15:24:50.492000
	Edit pad (rev 452)		Capucine	cv402	XVal Session 7	1	XVal Session 7-Typing - Text-1		2012-07-09 15:24:50.528000
	Edit pad (rev 453)		Bob	cv404	XVal Session 7	1	XVal Session 7-Typing - Text-1		2012-07-09 15:24:50.623000
	Edit pad (rev 454)		Kate	cv406	XVal Session 7	1	XVal Session 7-Typing - Text-1		2012-07-09 15:24:50.993000
	Edit pad (rev 455)		Capucine	cv402	XVal Session 7	1	XVal Session 7-Typing - Text-1		2012-07-09 15:24:51.046000
	Edit pad (rev 456)		Bob	cv404	XVal Session 7	1	XVal Session 7-Typing - Text-1		2012-07-09 15:24:51.337000
	Edit pad (rev 457)		Kate	cv406	XVal Session 7	1	XVal Session 7-Typing - Text-1		2012-07-09 15:24:51.494000
	Edit pad (rev 458)		Capucine	cv402	XVal Session 7	1	XVal Session 7-Typing - Text-1		2012-07-09 15:24:51.554000
	Edit pad (rev 459)		Bob	cv404	XVal Session 7	1	XVal Session 7-Typing - Text-1		2012-07-09 15:24:51.843000
	Edit pad (rev 460)		Capucine	cv402	XVal Session 7	1	XVal Session 7-Typing - Text-1		2012-07-09 15:24:52.055000
	Edit pad (rev 461)		Kate	cv406	XVal Session 7	1	XVal Session 7-Typing - Text-1		2012-07-09 15:24:52.108000
	Edit pad (rev 462)		Bob	cv404	XVal Session 7	1	XVal Session 7-Typing - Text-1		2012-07-09 15:24:52.348000
	Edit pad (rev 463)		Capucine	cv402	XVal Session 7	1	XVal Session 7-Typing - Text-1		2012-07-09 15:24:52.555000
	Edit pad (rev 464)		Kate	cv406	XVal Session 7	1	XVal Session 7-Typing - Text-1		2012-07-09 15:24:52.617000
	Edit pad (rev 465)		Bob	cv404	XVal Session 7	1	XVal Session 7-Typing - Text-1		2012-07-09 15:24:52.859000
	Edit pad (rev 466)		Capucine	cv402	XVal Session 7	1	XVal Session 7-Typing - Text-1		2012-07-09 15:24:53.058000
	Edit pad (rev 467)		Bob	cv404	XVal Session 7	1	XVal Session 7-Typing - Text-1		2012-07-09 15:24:53.359000
	Edit pad (rev 468)		Kate	cv406	XVal Session 7	1	XVal Session 7-Typing - Text-1		2012-07-09 15:24:53.413000
	Edit pad (rev 469)		Capucine	cv402	XVal Session 7	1	XVal Session 7-Typing - Text-1		2012-07-09 15:24:53.557000
	Edit pad (rev 470)		Bob	cv404	XVal Session 7	1	XVal Session 7-Typing - Text-1		2012-07-09 15:24:53.859000
	Edit pad (rev 471)		Kate	cv406	XVal Session 7	1	XVal Session 7-Typing - Text-1		2012-07-09 15:24:53.914000
	Edit pad (rev 472)		Capucine	cv402	XVal Session 7	1	XVal Session 7-Typing - Text-1		2012-07-09 15:24:54.058000
	Edit pad (rev 473)		Bob	cv404	XVal Session 7	1	XVal Session 7-Typing - Text-1		2012-07-09 15:24:54.359000
	Edit pad (rev 474)		Kate	cv406	XVal Session 7	1	XVal Session 7-Typing - Text-1		2012-07-09 15:24:54.419000
	Edit pad (rev 475)		Capucine	cv402	XVal Session 7	1	XVal Session 7-Typing - Text-1		2012-07-09 15:24:54.555000
	Edit pad (rev 476)		Bob	cv404	XVal Session 7	1	XVal Session 7-Typing - Text-1		2012-07-09 15:24:54.859000
	Edit pad (rev 477)		Kate	cv406	XVal Session 7	1	XVal Session 7-Typing - Text-1		2012-07-09 15:24:54.949000
	Edit pad (rev 478)		Capucine	cv402	XVal Session 7	1	XVal Session 7-Typing - Text-1		2012-07-09 15:24:55.054000
	Edit pad (rev 479)		sluggo	cv411	XVal Session 7	1	XVal Session 7-Typing - Text-1		2012-07-09 15:24:55.297000
	Edit pad (rev 480)		Bob	cv404	XVal Session 7	1	XVal Session 7-Typing - Text-1		2012-07-09 15:24:55.359000
	Edit pad (rev 481)		Kate	cv406	XVal Session 7	1	XVal Session 7-Typing - Text-1		2012-07-09 15:24:55.459000
	Edit pad (rev 482)		Capucine	cv402	XVal Session 7	1	XVal Session 7-Typing - Text-1		2012-07-09 15:24:55.555000
	Edit pad (rev 483)		Bob	cv404	XVal Session 7	1	XVal Session 7-Typing - Text-1		2012-07-09 15:24:55.859000
	Edit pad (rev 484)		Capucine	cv402	XVal Session 7	1	XVal Session 7-Typing - Text-1		2012-07-09 15:24:56.054000
	Edit pad (rev 485)		Bob	cv404	XVal Session 7	1	XVal Session 7-Typing - Text-1		2012-07-09 15:24:56.376000
	Edit pad (rev 486)		Capucine	cv402	XVal Session 7	1	XVal Session 7-Typing - Text-1		2012-07-09 15:24:56.555000
	Edit pad (rev 487)		Bob	cv404	XVal Session 7	1	XVal Session 7-Typing - Text-1		2012-07-09 15:24:56.876000
	Edit pad (rev 488)		Capucine	cv402	XVal Session 7	1	XVal Session 7-Typing - Text-1		2012-07-09 15:24:57.056000
	Edit pad (rev 489)		Kate	cv406	XVal Session 7	1	XVal Session 7-Typing - Text-1		2012-07-09 15:24:57.323000
	Edit pad (rev 490)		Bob	cv404	XVal Session 7	1	XVal Session 7-Typing - Text-1		2012-07-09 15:24:57.374000
	Edit pad (rev 491)		Capucine	cv402	XVal Session 7	1	XVal Session 7-Typing - Text-1		2012-07-09 15:24:57.562000
	Edit pad (rev 492)		Bob	cv404	XVal Session 7	1	XVal Session 7-Typing - Text-1		2012-07-09 15:24:57.875000
	Edit pad (rev 493)		Kate	cv406	XVal Session 7	1	XVal Session 7-Typing - Text-1		2012-07-09 15:24:57.929000
	Edit pad (rev 494)		sluggo	cv411	XVal Session 7	1	XVal Session 7-Typing - Text-1		2012-07-09 15:24:57.972000
	Edit pad (rev 495)		Capucine	cv402	XVal Session 7	1	XVal Session 7-Typing - Text-1		2012-07-09 15:24:58.055000
	Edit pad (rev 496)		Bob	cv404	XVal Session 7	1	XVal Session 7-Typing - Text-1		2012-07-09 15:24:58.375000
	Edit pad (rev 497)		Kate	cv406	XVal Session 7	1	XVal Session 7-Typing - Text-1		2012-07-09 15:24:58.437000
	Edit pad (rev 498)		Capucine	cv402	XVal Session 7	1	XVal Session 7-Typing - Text-1		2012-07-09 15:24:58.554000
	Edit pad (rev 499)		Bob	cv404	XVal Session 7	1	XVal Session 7-Typing - Text-1		2012-07-09 15:24:58.876000
	Edit pad (rev 500)		Kate	cv406	XVal Session 7	1	XVal Session 7-Typing - Text-1		2012-07-09 15:24:58.945000
	Edit pad (rev 501)		Capucine	cv402	XVal Session 7	1	XVal Session 7-Typing - Text-1		2012-07-09 15:24:59.054000
	Edit pad (rev 502)		Bob	cv404	XVal Session 7	1	XVal Session 7-Typing - Text-1		2012-07-09 15:24:59.376000
	Edit pad (rev 503)		Kate	cv406	XVal Session 7	1	XVal Session 7-Typing - Text-1		2012-07-09 15:24:59.444000
	Edit pad (rev 504)		Capucine	cv402	XVal Session 7	1	XVal Session 7-Typing - Text-1		2012-07-09 15:24:59.554000
	Edit pad (rev 505)		Bob	cv404	XVal Session 7	1	XVal Session 7-Typing - Text-1		2012-07-09 15:24:59.884000
	Edit pad (rev 506)		Bob	cv404	XVal Session 7	1	XVal Session 7-Typing - Text-1		2012-07-09 15:25:00.396000
	Edit pad (rev 507)		Capucine	cv402	XVal Session 7	1	XVal Session 7-Typing - Text-1		2012-07-09 15:25:00.525000
	Edit pad (rev 508)		Bob	cv404	XVal Session 7	1	XVal Session 7-Typing - Text-1		2012-07-09 15:25:00.904000
	Edit pad (rev 509)		Capucine	cv402	XVal Session 7	1	XVal Session 7-Typing - Text-1		2012-07-09 15:25:00.973000
	Edit pad (rev 510)		Bob	cv404	XVal Session 7	1	XVal Session 7-Typing - Text-1		2012-07-09 15:25:01.404000
	Edit pad (rev 511)		Capucine	cv402	XVal Session 7	1	XVal Session 7-Typing - Text-1		2012-07-09 15:25:01.480000
	Edit pad (rev 512)		Bob	cv404	XVal Session 7	1	XVal Session 7-Typing - Text-1		2012-07-09 15:25:01.906000
	Edit pad (rev 513)		Capucine	cv402	XVal Session 7	1	XVal Session 7-Typing - Text-1		2012-07-09 15:25:02
	Edit pad (rev 514)		Bob	cv404	XVal Session 7	1	XVal Session 7-Typing - Text-1		2012-07-09 15:25:02.406000
	Edit pad (rev 515)		Capucine	cv402	XVal Session 7	1	XVal Session 7-Typing - Text-1		2012-07-09 15:25:02.494000
	Edit pad (rev 516)		sluggo	cv411	XVal Session 7	1	XVal Session 7-Typing - Text-1		2012-07-09 15:25:02.712000
	Edit pad (rev 517)		Bob	cv404	XVal Session 7	1	XVal Session 7-Typing - Text-1		2012-07-09 15:25:02.904000
	Edit pad (rev 518)		Capucine	cv402	XVal Session 7	1	XVal Session 7-Typing - Text-1		2012-07-09 15:25:02.992000
	Edit pad (rev 519)		Kate	cv406	XVal Session 7	1	XVal Session 7-Typing - Text-1		2012-07-09 15:25:03.192000
	Edit pad (rev 520)		sluggo	cv411	XVal Session 7	1	XVal Session 7-Typing - Text-1		2012-07-09 15:25:03.212000
	Edit pad (rev 521)		Bob	cv404	XVal Session 7	1	XVal Session 7-Typing - Text-1		2012-07-09 15:25:03.407000
	Edit pad (rev 522)		Capucine	cv402	XVal Session 7	1	XVal Session 7-Typing - Text-1		2012-07-09 15:25:03.493000
	Edit pad (rev 523)		sluggo	cv411	XVal Session 7	1	XVal Session 7-Typing - Text-1		2012-07-09 15:25:03.712000
	Edit pad (rev 524)		Kate	cv406	XVal Session 7	1	XVal Session 7-Typing - Text-1		2012-07-09 15:25:03.761000
	Edit pad (rev 525)		Bob	cv404	XVal Session 7	1	XVal Session 7-Typing - Text-1		2012-07-09 15:25:03.906000
	Edit pad (rev 526)		Capucine	cv402	XVal Session 7	1	XVal Session 7-Typing - Text-1		2012-07-09 15:25:03.998000
	Edit pad (rev 527)		sluggo	cv411	XVal Session 7	1	XVal Session 7-Typing - Text-1		2012-07-09 15:25:04.214000
	Edit pad (rev 528)		Kate	cv406	XVal Session 7	1	XVal Session 7-Typing - Text-1		2012-07-09 15:25:04.441000
	Edit pad (rev 529)		Capucine	cv402	XVal Session 7	1	XVal Session 7-Typing - Text-1		2012-07-09 15:25:04.530000
	Edit pad (rev 530)		sluggo	cv411	XVal Session 7	1	XVal Session 7-Typing - Text-1		2012-07-09 15:25:04.713000
	Edit pad (rev 531)		Kate	cv406	XVal Session 7	1	XVal Session 7-Typing - Text-1		2012-07-09 15:25:04.950000
	Edit pad (rev 532)		Capucine	cv402	XVal Session 7	1	XVal Session 7-Typing - Text-1		2012-07-09 15:25:05.041000
	Edit pad (rev 533)		sluggo	cv411	XVal Session 7	1	XVal Session 7-Typing - Text-1		2012-07-09 15:25:05.212000
	Edit pad (rev 534)		Bob	cv404	XVal Session 7	1	XVal Session 7-Typing - Text-1		2012-07-09 15:25:05.330000
	Edit pad (rev 535)		Kate	cv406	XVal Session 7	1	XVal Session 7-Typing - Text-1		2012-07-09 15:25:05.462000
	Edit pad (rev 536)		Capucine	cv402	XVal Session 7	1	XVal Session 7-Typing - Text-1		2012-07-09 15:25:05.564000
	Edit pad (rev 537)		sluggo	cv411	XVal Session 7	1	XVal Session 7-Typing - Text-1		2012-07-09 15:25:05.712000
	Edit pad (rev 538)		Bob	cv404	XVal Session 7	1	XVal Session 7-Typing - Text-1		2012-07-09 15:25:05.833000
	Edit pad (rev 539)		Kate	cv406	XVal Session 7	1	XVal Session 7-Typing - Text-1		2012-07-09 15:25:05.959000
	Edit pad (rev 540)		Capucine	cv402	XVal Session 7	1	XVal Session 7-Typing - Text-1		2012-07-09 15:25:06.069000
	Edit pad (rev 541)		sluggo	cv411	XVal Session 7	1	XVal Session 7-Typing - Text-1		2012-07-09 15:25:06.214000
	Edit pad (rev 542)		Bob	cv404	XVal Session 7	1	XVal Session 7-Typing - Text-1		2012-07-09 15:25:06.343000
	Edit pad (rev 543)		Kate	cv406	XVal Session 7	1	XVal Session 7-Typing - Text-1		2012-07-09 15:25:06.463000
	Edit pad (rev 544)		Capucine	cv402	XVal Session 7	1	XVal Session 7-Typing - Text-1		2012-07-09 15:25:06.571000
	Edit pad (rev 545)		Bob	cv404	XVal Session 7	1	XVal Session 7-Typing - Text-1		2012-07-09 15:25:06.843000
	Edit pad (rev 546)		sluggo	cv411	XVal Session 7	1	XVal Session 7-Typing - Text-1		2012-07-09 15:25:06.934000
	Edit pad (rev 547)		Kate	cv406	XVal Session 7	1	XVal Session 7-Typing - Text-1		2012-07-09 15:25:06.977000
	Edit pad (rev 548)		Capucine	cv402	XVal Session 7	1	XVal Session 7-Typing - Text-1		2012-07-09 15:25:07.072000
	Edit pad (rev 549)		Bob	cv404	XVal Session 7	1	XVal Session 7-Typing - Text-1		2012-07-09 15:25:07.343000
	Edit pad (rev 550)		sluggo	cv411	XVal Session 7	1	XVal Session 7-Typing - Text-1		2012-07-09 15:25:07.446000
	Edit pad (rev 551)		Kate	cv406	XVal Session 7	1	XVal Session 7-Typing - Text-1		2012-07-09 15:25:07.487000
	Edit pad (rev 552)		Capucine	cv402	XVal Session 7	1	XVal Session 7-Typing - Text-1		2012-07-09 15:25:07.579000
	Edit pad (rev 553)		Bob	cv404	XVal Session 7	1	XVal Session 7-Typing - Text-1		2012-07-09 15:25:07.843000
	Edit pad (rev 554)		sluggo	cv411	XVal Session 7	1	XVal Session 7-Typing - Text-1		2012-07-09 15:25:07.960000
	Edit pad (rev 555)		Capucine	cv402	XVal Session 7	1	XVal Session 7-Typing - Text-1		2012-07-09 15:25:08.071000
	Edit pad (rev 556)		Bob	cv404	XVal Session 7	1	XVal Session 7-Typing - Text-1		2012-07-09 15:25:08.344000
	Edit pad (rev 557)		sluggo	cv411	XVal Session 7	1	XVal Session 7-Typing - Text-1		2012-07-09 15:25:08.444000
	Edit pad (rev 558)		Capucine	cv402	XVal Session 7	1	XVal Session 7-Typing - Text-1		2012-07-09 15:25:08.578000
	Edit pad (rev 559)		Bob	cv404	XVal Session 7	1	XVal Session 7-Typing - Text-1		2012-07-09 15:25:08.844000
	Edit pad (rev 560)		sluggo	cv411	XVal Session 7	1	XVal Session 7-Typing - Text-1		2012-07-09 15:25:08.946000
	Edit pad (rev 561)		Capucine	cv402	XVal Session 7	1	XVal Session 7-Typing - Text-1		2012-07-09 15:25:09.071000
	Edit pad (rev 562)		sluggo	cv411	XVal Session 7	1	XVal Session 7-Typing - Text-1		2012-07-09 15:25:09.446000
	Edit pad (rev 563)		sluggo	cv411	XVal Session 7	1	XVal Session 7-Typing - Text-1		2012-07-09 15:25:09.947000
	Edit pad (rev 564)		Capucine	cv402	XVal Session 7	1	XVal Session 7-Typing - Text-1		2012-07-09 15:25:10.009000
	Edit pad (rev 565)		Bob	cv404	XVal Session 7	1	XVal Session 7-Typing - Text-1		2012-07-09 15:25:10.513000
	Edit pad (rev 566)		Capucine	cv402	XVal Session 7	1	XVal Session 7-Typing - Text-1		2012-07-09 15:25:10.585000
	Edit pad (rev 567)		sluggo	cv411	XVal Session 7	1	XVal Session 7-Typing - Text-1		2012-07-09 15:25:11.010000
	Edit pad (rev 568)		Bob	cv404	XVal Session 7	1	XVal Session 7-Typing - Text-1		2012-07-09 15:25:11.015000
	Edit pad (rev 569)		Capucine	cv402	XVal Session 7	1	XVal Session 7-Typing - Text-1		2012-07-09 15:25:11.085000
	Edit pad (rev 570)		sluggo	cv411	XVal Session 7	1	XVal Session 7-Typing - Text-1		2012-07-09 15:25:11.511000
	Edit pad (rev 571)		Bob	cv404	XVal Session 7	1	XVal Session 7-Typing - Text-1		2012-07-09 15:25:11.515000
	Edit pad (rev 572)		Capucine	cv402	XVal Session 7	1	XVal Session 7-Typing - Text-1		2012-07-09 15:25:11.587000
	Edit pad (rev 573)		Bob	cv404	XVal Session 7	1	XVal Session 7-Typing - Text-1		2012-07-09 15:25:12.015000
	Edit pad (rev 574)		sluggo	cv411	XVal Session 7	1	XVal Session 7-Typing - Text-1		2012-07-09 15:25:12.050000
	Edit pad (rev 575)		Capucine	cv402	XVal Session 7	1	XVal Session 7-Typing - Text-1		2012-07-09 15:25:12.085000
	Edit pad (rev 576)		Kate	cv406	XVal Session 7	1	XVal Session 7-Typing - Text-1		2012-07-09 15:25:12.092000
	Edit pad (rev 577)		sluggo	cv411	XVal Session 7	1	XVal Session 7-Typing - Text-1		2012-07-09 15:25:12.539000
	Edit pad (rev 578)		Kate	cv406	XVal Session 7	1	XVal Session 7-Typing - Text-1		2012-07-09 15:25:12.601000
	Edit pad (rev 579)		sluggo	cv411	XVal Session 7	1	XVal Session 7-Typing - Text-1		2012-07-09 15:25:13.043000
	Edit pad (rev 580)		Capucine	cv402	XVal Session 7	1	XVal Session 7-Typing - Text-1		2012-07-09 15:25:13.347000
	Edit pad (rev 581)		Kate	cv406	XVal Session 7	1	XVal Session 7-Typing - Text-1		2012-07-09 15:25:13.415000
	Edit pad (rev 582)		sluggo	cv411	XVal Session 7	1	XVal Session 7-Typing - Text-1		2012-07-09 15:25:13.793000
	Edit pad (rev 583)		Kate	cv406	XVal Session 7	1	XVal Session 7-Typing - Text-1		2012-07-09 15:25:13.929000
	Edit pad (rev 584)		Capucine	cv402	XVal Session 7	1	XVal Session 7-Typing - Text-1		2012-07-09 15:25:14.013000
	Edit pad (rev 585)		sluggo	cv411	XVal Session 7	1	XVal Session 7-Typing - Text-1		2012-07-09 15:25:14.305000
	Edit pad (rev 586)		Kate	cv406	XVal Session 7	1	XVal Session 7-Typing - Text-1		2012-07-09 15:25:14.439000
	Edit pad (rev 587)		Capucine	cv402	XVal Session 7	1	XVal Session 7-Typing - Text-1		2012-07-09 15:25:14.557000
	Edit pad (rev 588)		Bob	cv404	XVal Session 7	1	XVal Session 7-Typing - Text-1		2012-07-09 15:25:14.674000
	Edit pad (rev 589)		sluggo	cv411	XVal Session 7	1	XVal Session 7-Typing - Text-1		2012-07-09 15:25:14.805000
	Edit pad (rev 590)		Capucine	cv402	XVal Session 7	1	XVal Session 7-Typing - Text-1		2012-07-09 15:25:15.056000
	Edit pad (rev 591)		Bob	cv404	XVal Session 7	1	XVal Session 7-Typing - Text-1		2012-07-09 15:25:15.177000
	Edit pad (rev 592)		sluggo	cv411	XVal Session 7	1	XVal Session 7-Typing - Text-1		2012-07-09 15:25:15.305000
	Edit pad (rev 593)		Kate	cv406	XVal Session 7	1	XVal Session 7-Typing - Text-1		2012-07-09 15:25:15.394000
	Edit pad (rev 594)		Capucine	cv402	XVal Session 7	1	XVal Session 7-Typing - Text-1		2012-07-09 15:25:15.555000
	Edit pad (rev 595)		Bob	cv404	XVal Session 7	1	XVal Session 7-Typing - Text-1		2012-07-09 15:25:15.685000
	Edit pad (rev 596)		sluggo	cv411	XVal Session 7	1	XVal Session 7-Typing - Text-1		2012-07-09 15:25:15.810000
	Edit pad (rev 597)		Kate	cv406	XVal Session 7	1	XVal Session 7-Typing - Text-1		2012-07-09 15:25:15.899000
	Edit pad (rev 598)		Bob	cv404	XVal Session 7	1	XVal Session 7-Typing - Text-1		2012-07-09 15:25:16.190000
	Edit pad (rev 599)		Capucine	cv402	XVal Session 7	1	XVal Session 7-Typing - Text-1		2012-07-09 15:25:16.229000
	Edit pad (rev 600)		sluggo	cv411	XVal Session 7	1	XVal Session 7-Typing - Text-1		2012-07-09 15:25:16.320000
	Edit pad (rev 601)		Kate	cv406	XVal Session 7	1	XVal Session 7-Typing - Text-1		2012-07-09 15:25:16.397000
	Edit pad (rev 602)		Bob	cv404	XVal Session 7	1	XVal Session 7-Typing - Text-1		2012-07-09 15:25:16.774000
	Edit pad (rev 603)		sluggo	cv411	XVal Session 7	1	XVal Session 7-Typing - Text-1		2012-07-09 15:25:16.820000
	Edit pad (rev 604)		Capucine	cv402	XVal Session 7	1	XVal Session 7-Typing - Text-1		2012-07-09 15:25:16.848000
	Edit pad (rev 605)		Kate	cv406	XVal Session 7	1	XVal Session 7-Typing - Text-1		2012-07-09 15:25:16.900000
	Edit pad (rev 606)		Bob	cv404	XVal Session 7	1	XVal Session 7-Typing - Text-1		2012-07-09 15:25:17.281000
	Edit pad (rev 607)		sluggo	cv411	XVal Session 7	1	XVal Session 7-Typing - Text-1		2012-07-09 15:25:17.326000
	Edit pad (rev 608)		Capucine	cv402	XVal Session 7	1	XVal Session 7-Typing - Text-1		2012-07-09 15:25:17.356000
	Edit pad (rev 609)		Kate	cv406	XVal Session 7	1	XVal Session 7-Typing - Text-1		2012-07-09 15:25:17.423000
	Edit pad (rev 610)		Bob	cv404	XVal Session 7	1	XVal Session 7-Typing - Text-1		2012-07-09 15:25:17.781000
	Edit pad (rev 611)		sluggo	cv411	XVal Session 7	1	XVal Session 7-Typing - Text-1		2012-07-09 15:25:17.836000
	Edit pad (rev 612)		Capucine	cv402	XVal Session 7	1	XVal Session 7-Typing - Text-1		2012-07-09 15:25:17.890000
	Edit pad (rev 613)		Kate	cv406	XVal Session 7	1	XVal Session 7-Typing - Text-1		2012-07-09 15:25:17.953000
	Edit pad (rev 614)		Bob	cv404	XVal Session 7	1	XVal Session 7-Typing - Text-1		2012-07-09 15:25:18.281000
	Edit pad (rev 615)		Capucine	cv402	XVal Session 7	1	XVal Session 7-Typing - Text-1		2012-07-09 15:25:18.398000
	Edit pad (rev 616)		Kate	cv406	XVal Session 7	1	XVal Session 7-Typing - Text-1		2012-07-09 15:25:18.464000
	Edit pad (rev 617)		Bob	cv404	XVal Session 7	1	XVal Session 7-Typing - Text-1		2012-07-09 15:25:18.781000
	Edit pad (rev 618)		Capucine	cv402	XVal Session 7	1	XVal Session 7-Typing - Text-1		2012-07-09 15:25:18.943000
	Edit pad (rev 619)		Bob	cv404	XVal Session 7	1	XVal Session 7-Typing - Text-1		2012-07-09 15:25:19.283000
	Edit pad (rev 620)		Capucine	cv402	XVal Session 7	1	XVal Session 7-Typing - Text-1		2012-07-09 15:25:19.445000
	Edit pad (rev 621)		Bob	cv404	XVal Session 7	1	XVal Session 7-Typing - Text-1		2012-07-09 15:25:19.806000
	Edit pad (rev 622)		sluggo	cv411	XVal Session 7	1	XVal Session 7-Typing - Text-1		2012-07-09 15:25:19.812000
	Edit pad (rev 623)		Kate	cv406	XVal Session 7	1	XVal Session 7-Typing - Text-1		2012-07-09 15:25:19.883000
	Edit pad (rev 624)		Bob	cv404	XVal Session 7	1	XVal Session 7-Typing - Text-1		2012-07-09 15:25:20.312000
	Edit pad (rev 625)		Kate	cv406	XVal Session 7	1	XVal Session 7-Typing - Text-1		2012-07-09 15:25:20.413000
	Edit pad (rev 626)		Bob	cv404	XVal Session 7	1	XVal Session 7-Typing - Text-1		2012-07-09 15:25:20.812000
	Edit pad (rev 627)		Kate	cv406	XVal Session 7	1	XVal Session 7-Typing - Text-1		2012-07-09 15:25:20.915000
	Edit pad (rev 628)		sluggo	cv411	XVal Session 7	1	XVal Session 7-Typing - Text-1		2012-07-09 15:25:21.310000
	Edit pad (rev 629)		Bob	cv404	XVal Session 7	1	XVal Session 7-Typing - Text-1		2012-07-09 15:25:21.313000
	Edit pad (rev 630)		Kate	cv406	XVal Session 7	1	XVal Session 7-Typing - Text-1		2012-07-09 15:25:21.418000
	Edit pad (rev 631)		Capucine	cv402	XVal Session 7	1	XVal Session 7-Typing - Text-1		2012-07-09 15:25:21.450000
	Edit pad (rev 632)		Bob	cv404	XVal Session 7	1	XVal Session 7-Typing - Text-1		2012-07-09 15:25:21.812000
	Edit pad (rev 633)		Kate	cv406	XVal Session 7	1	XVal Session 7-Typing - Text-1		2012-07-09 15:25:21.914000
	Edit pad (rev 634)		Capucine	cv402	XVal Session 7	1	XVal Session 7-Typing - Text-1		2012-07-09 15:25:21.962000
	Edit pad (rev 635)		Bob	cv404	XVal Session 7	1	XVal Session 7-Typing - Text-1		2012-07-09 15:25:22.312000
	Edit pad (rev 636)		sluggo	cv411	XVal Session 7	1	XVal Session 7-Typing - Text-1		2012-07-09 15:25:22.390000
	Edit pad (rev 637)		Kate	cv406	XVal Session 7	1	XVal Session 7-Typing - Text-1		2012-07-09 15:25:22.420000
	Edit pad (rev 638)		Capucine	cv402	XVal Session 7	1	XVal Session 7-Typing - Text-1		2012-07-09 15:25:22.461000
	Edit pad (rev 639)		Bob	cv404	XVal Session 7	1	XVal Session 7-Typing - Text-1		2012-07-09 15:25:22.814000
	Edit pad (rev 640)		Kate	cv406	XVal Session 7	1	XVal Session 7-Typing - Text-1		2012-07-09 15:25:22.950000
	Edit pad (rev 641)		Capucine	cv402	XVal Session 7	1	XVal Session 7-Typing - Text-1		2012-07-09 15:25:22.967000
	Edit pad (rev 642)		sluggo	cv411	XVal Session 7	1	XVal Session 7-Typing - Text-1		2012-07-09 15:25:23.110000
	Edit pad (rev 643)		Bob	cv404	XVal Session 7	1	XVal Session 7-Typing - Text-1		2012-07-09 15:25:23.312000
	Edit pad (rev 644)		Capucine	cv402	XVal Session 7	1	XVal Session 7-Typing - Text-1		2012-07-09 15:25:23.477000
	Edit pad (rev 645)		Bob	cv404	XVal Session 7	1	XVal Session 7-Typing - Text-1		2012-07-09 15:25:23.815000
	Edit pad (rev 646)		Kate	cv406	XVal Session 7	1	XVal Session 7-Typing - Text-1		2012-07-09 15:25:23.825000
	Edit pad (rev 647)		sluggo	cv411	XVal Session 7	1	XVal Session 7-Typing - Text-1		2012-07-09 15:25:23.851000
	Edit pad (rev 648)		Capucine	cv402	XVal Session 7	1	XVal Session 7-Typing - Text-1		2012-07-09 15:25:23.978000
	Edit pad (rev 649)		Bob	cv404	XVal Session 7	1	XVal Session 7-Typing - Text-1		2012-07-09 15:25:24.314000
	Edit pad (rev 650)		sluggo	cv411	XVal Session 7	1	XVal Session 7-Typing - Text-1		2012-07-09 15:25:24.352000
	Edit pad (rev 651)		Capucine	cv402	XVal Session 7	1	XVal Session 7-Typing - Text-1		2012-07-09 15:25:24.477000
	Edit pad (rev 652)		Kate	cv406	XVal Session 7	1	XVal Session 7-Typing - Text-1		2012-07-09 15:25:24.525000
	Edit pad (rev 653)		Bob	cv404	XVal Session 7	1	XVal Session 7-Typing - Text-1		2012-07-09 15:25:24.824000
	Edit pad (rev 654)		Capucine	cv402	XVal Session 7	1	XVal Session 7-Typing - Text-1		2012-07-09 15:25:24.992000
	Edit pad (rev 655)		Kate	cv406	XVal Session 7	1	XVal Session 7-Typing - Text-1		2012-07-09 15:25:25.039000
	Edit pad (rev 656)		Bob	cv404	XVal Session 7	1	XVal Session 7-Typing - Text-1		2012-07-09 15:25:25.328000
	Edit pad (rev 657)		Capucine	cv402	XVal Session 7	1	XVal Session 7-Typing - Text-1		2012-07-09 15:25:25.499000
	Edit pad (rev 658)		Kate	cv406	XVal Session 7	1	XVal Session 7-Typing - Text-1		2012-07-09 15:25:25.805000
	Edit pad (rev 659)		Bob	cv404	XVal Session 7	1	XVal Session 7-Typing - Text-1		2012-07-09 15:25:25.828000
	Edit pad (rev 660)		sluggo	cv411	XVal Session 7	1	XVal Session 7-Typing - Text-1		2012-07-09 15:25:26.247000
	Edit pad (rev 661)		Kate	cv406	XVal Session 7	1	XVal Session 7-Typing - Text-1		2012-07-09 15:25:26.313000
	Edit pad (rev 662)		Bob	cv404	XVal Session 7	1	XVal Session 7-Typing - Text-1		2012-07-09 15:25:26.327000
	Edit pad (rev 663)		Capucine	cv402	XVal Session 7	1	XVal Session 7-Typing - Text-1		2012-07-09 15:25:26.569000
	Edit pad (rev 664)		sluggo	cv411	XVal Session 7	1	XVal Session 7-Typing - Text-1		2012-07-09 15:25:26.756000
	Edit pad (rev 665)		Kate	cv406	XVal Session 7	1	XVal Session 7-Typing - Text-1		2012-07-09 15:25:26.820000
	Edit pad (rev 666)		Kate	cv406	XVal Session 7	1	XVal Session 7-Typing - Text-1		2012-07-09 15:25:27.320000
	Edit pad (rev 667)		Bob	cv404	XVal Session 7	1	XVal Session 7-Typing - Text-1		2012-07-09 15:25:27.334000
	Edit pad (rev 668)		Capucine	cv402	XVal Session 7	1	XVal Session 7-Typing - Text-1		2012-07-09 15:25:27.523000
	Edit pad (rev 669)		Kate	cv406	XVal Session 7	1	XVal Session 7-Typing - Text-1		2012-07-09 15:25:27.820000
	Edit pad (rev 670)		Bob	cv404	XVal Session 7	1	XVal Session 7-Typing - Text-1		2012-07-09 15:25:27.834000
	Edit pad (rev 671)		Capucine	cv402	XVal Session 7	1	XVal Session 7-Typing - Text-1		2012-07-09 15:25:28.182000
	Edit pad (rev 672)		Capucine	cv402	XVal Session 7	1	XVal Session 7-Typing - Text-1		2012-07-09 15:25:28.686000
	Edit pad (rev 673)		sluggo	cv411	XVal Session 7	1	XVal Session 7-Typing - Text-1		2012-07-09 15:25:29.110000
	Edit pad (rev 674)		Capucine	cv402	XVal Session 7	1	XVal Session 7-Typing - Text-1		2012-07-09 15:25:29.195000
	Edit pad (rev 675)		Capucine	cv402	XVal Session 7	1	XVal Session 7-Typing - Text-1		2012-07-09 15:25:29.696000
	Edit pad (rev 676)		sluggo	cv411	XVal Session 7	1	XVal Session 7-Typing - Text-1		2012-07-09 15:25:29.894000
	Edit pad (rev 677)		Bob	cv404	XVal Session 7	1	XVal Session 7-Typing - Text-1		2012-07-09 15:25:31.279000
	Edit pad (rev 678)		sluggo	cv411	XVal Session 7	1	XVal Session 7-Typing - Text-1		2012-07-09 15:25:31.388000
	Edit pad (rev 679)		Kate	cv406	XVal Session 7	1	XVal Session 7-Typing - Text-1		2012-07-09 15:25:31.396000
	Edit pad (rev 680)		Bob	cv404	XVal Session 7	1	XVal Session 7-Typing - Text-1		2012-07-09 15:25:31.781000
	Edit pad (rev 681)		Kate	cv406	XVal Session 7	1	XVal Session 7-Typing - Text-1		2012-07-09 15:25:31.960000
	Edit pad (rev 682)		Capucine	cv402	XVal Session 7	1	XVal Session 7-Typing - Text-1		2012-07-09 15:25:32.132000
	Edit pad (rev 683)		sluggo	cv411	XVal Session 7	1	XVal Session 7-Typing - Text-1		2012-07-09 15:25:32.183000
	Edit pad (rev 684)		Bob	cv404	XVal Session 7	1	XVal Session 7-Typing - Text-1		2012-07-09 15:25:32.280000
	Edit pad (rev 685)		Kate	cv406	XVal Session 7	1	XVal Session 7-Typing - Text-1		2012-07-09 15:25:32.461000
	Edit pad (rev 686)		Capucine	cv402	XVal Session 7	1	XVal Session 7-Typing - Text-1		2012-07-09 15:25:32.641000
	Edit pad (rev 687)		Bob	cv404	XVal Session 7	1	XVal Session 7-Typing - Text-1		2012-07-09 15:25:32.787000
	Edit pad (rev 688)		Kate	cv406	XVal Session 7	1	XVal Session 7-Typing - Text-1		2012-07-09 15:25:32.962000
	Edit pad (rev 689)		Capucine	cv402	XVal Session 7	1	XVal Session 7-Typing - Text-1		2012-07-09 15:25:33.133000
	Edit pad (rev 690)		Bob	cv404	XVal Session 7	1	XVal Session 7-Typing - Text-1		2012-07-09 15:25:33.287000
	Edit pad (rev 691)		Kate	cv406	XVal Session 7	1	XVal Session 7-Typing - Text-1		2012-07-09 15:25:33.462000
	Edit pad (rev 692)		Capucine	cv402	XVal Session 7	1	XVal Session 7-Typing - Text-1		2012-07-09 15:25:33.632000
	Edit pad (rev 693)		Bob	cv404	XVal Session 7	1	XVal Session 7-Typing - Text-1		2012-07-09 15:25:33.814000
	Edit pad (rev 694)		Kate	cv406	XVal Session 7	1	XVal Session 7-Typing - Text-1		2012-07-09 15:25:33.964000
	Edit pad (rev 695)		Capucine	cv402	XVal Session 7	1	XVal Session 7-Typing - Text-1		2012-07-09 15:25:34.133000
	Edit pad (rev 696)		Bob	cv404	XVal Session 7	1	XVal Session 7-Typing - Text-1		2012-07-09 15:25:34.296000
	Edit pad (rev 697)		Kate	cv406	XVal Session 7	1	XVal Session 7-Typing - Text-1		2012-07-09 15:25:34.460000
	Edit pad (rev 698)		Capucine	cv402	XVal Session 7	1	XVal Session 7-Typing - Text-1		2012-07-09 15:25:34.638000
	Edit pad (rev 699)		Bob	cv404	XVal Session 7	1	XVal Session 7-Typing - Text-1		2012-07-09 15:25:34.859000
	Edit pad (rev 700)		Capucine	cv402	XVal Session 7	1	XVal Session 7-Typing - Text-1		2012-07-09 15:25:35.134000
	Edit pad (rev 701)		Bob	cv404	XVal Session 7	1	XVal Session 7-Typing - Text-1		2012-07-09 15:25:35.296000
	Edit pad (rev 702)		Capucine	cv402	XVal Session 7	1	XVal Session 7-Typing - Text-1		2012-07-09 15:25:35.633000
	Edit pad (rev 703)		Capucine	cv402	XVal Session 7	1	XVal Session 7-Typing - Text-1		2012-07-09 15:25:36.134000
	Edit pad (rev 704)		Kate	cv406	XVal Session 7	1	XVal Session 7-Typing - Text-1		2012-07-09 15:25:36.535000
	Edit pad (rev 705)		Capucine	cv402	XVal Session 7	1	XVal Session 7-Typing - Text-1		2012-07-09 15:25:36.632000
	Edit pad (rev 706)		Capucine	cv402	XVal Session 7	1	XVal Session 7-Typing - Text-1		2012-07-09 15:25:37.134000
	Edit pad (rev 707)		Bob	cv404	XVal Session 7	1	XVal Session 7-Typing - Text-1		2012-07-09 15:25:37.375000
	Edit pad (rev 708)		Capucine	cv402	XVal Session 7	1	XVal Session 7-Typing - Text-1		2012-07-09 15:25:37.638000
	Edit pad (rev 709)		Kate	cv406	XVal Session 7	1	XVal Session 7-Typing - Text-1		2012-07-09 15:25:37.870000
	Edit pad (rev 710)		Bob	cv404	XVal Session 7	1	XVal Session 7-Typing - Text-1		2012-07-09 15:25:37.875000
	Edit pad (rev 711)		Capucine	cv402	XVal Session 7	1	XVal Session 7-Typing - Text-1		2012-07-09 15:25:38.138000
	Edit pad (rev 712)		Bob	cv404	XVal Session 7	1	XVal Session 7-Typing - Text-1		2012-07-09 15:25:38.375000
	Edit pad (rev 713)		Capucine	cv402	XVal Session 7	1	XVal Session 7-Typing - Text-1		2012-07-09 15:25:38.649000
	Edit pad (rev 714)		Kate	cv406	XVal Session 7	1	XVal Session 7-Typing - Text-1		2012-07-09 15:25:38.826000
	Edit pad (rev 715)		Capucine	cv402	XVal Session 7	1	XVal Session 7-Typing - Text-1		2012-07-09 15:25:39.149000
	Edit pad (rev 716)		Kate	cv406	XVal Session 7	1	XVal Session 7-Typing - Text-1		2012-07-09 15:25:39.608000
	Edit pad (rev 717)		Capucine	cv402	XVal Session 7	1	XVal Session 7-Typing - Text-1		2012-07-09 15:25:39.653000
	Edit pad (rev 718)		Bob	cv404	XVal Session 7	1	XVal Session 7-Typing - Text-1		2012-07-09 15:25:40.075000
	Edit pad (rev 719)		Capucine	cv402	XVal Session 7	1	XVal Session 7-Typing - Text-1		2012-07-09 15:25:40.151000
	Edit pad (rev 720)		Bob	cv404	XVal Session 7	1	XVal Session 7-Typing - Text-1		2012-07-09 15:25:40.583000
	Edit pad (rev 721)		Capucine	cv402	XVal Session 7	1	XVal Session 7-Typing - Text-1		2012-07-09 15:25:40.658000
	Edit pad (rev 722)		Bob	cv404	XVal Session 7	1	XVal Session 7-Typing - Text-1		2012-07-09 15:25:41.094000
	Edit pad (rev 723)		Capucine	cv402	XVal Session 7	1	XVal Session 7-Typing - Text-1		2012-07-09 15:25:41.163000
	Edit pad (rev 724)		Bob	cv404	XVal Session 7	1	XVal Session 7-Typing - Text-1		2012-07-09 15:25:41.594000
	Edit pad (rev 725)		Capucine	cv402	XVal Session 7	1	XVal Session 7-Typing - Text-1		2012-07-09 15:25:41.665000
	Edit pad (rev 726)		Bob	cv404	XVal Session 7	1	XVal Session 7-Typing - Text-1		2012-07-09 15:25:42.094000
	Edit pad (rev 727)		Capucine	cv402	XVal Session 7	1	XVal Session 7-Typing - Text-1		2012-07-09 15:25:42.165000
	Edit pad (rev 728)		Bob	cv404	XVal Session 7	1	XVal Session 7-Typing - Text-1		2012-07-09 15:25:42.594000
	Edit pad (rev 729)		Kate	cv406	XVal Session 7	1	XVal Session 7-Typing - Text-1		2012-07-09 15:25:42.604000
	Edit pad (rev 730)		Capucine	cv402	XVal Session 7	1	XVal Session 7-Typing - Text-1		2012-07-09 15:25:42.667000
	Edit pad (rev 731)		Bob	cv404	XVal Session 7	1	XVal Session 7-Typing - Text-1		2012-07-09 15:25:43.094000
	Edit pad (rev 732)		Capucine	cv402	XVal Session 7	1	XVal Session 7-Typing - Text-1		2012-07-09 15:25:43.178000
	Edit pad (rev 733)		Kate	cv406	XVal Session 7	1	XVal Session 7-Typing - Text-1		2012-07-09 15:25:43.259000
	Edit pad (rev 734)		Bob	cv404	XVal Session 7	1	XVal Session 7-Typing - Text-1		2012-07-09 15:25:43.594000
	Edit pad (rev 735)		Capucine	cv402	XVal Session 7	1	XVal Session 7-Typing - Text-1		2012-07-09 15:25:43.687000
	Edit pad (rev 736)		Kate	cv406	XVal Session 7	1	XVal Session 7-Typing - Text-1		2012-07-09 15:25:43.774000
	Edit pad (rev 737)		Bob	cv404	XVal Session 7	1	XVal Session 7-Typing - Text-1		2012-07-09 15:25:44.096000
	Edit pad (rev 738)		Capucine	cv402	XVal Session 7	1	XVal Session 7-Typing - Text-1		2012-07-09 15:25:44.197000
	Edit pad (rev 739)		Kate	cv406	XVal Session 7	1	XVal Session 7-Typing - Text-1		2012-07-09 15:25:44.332000
	Edit pad (rev 740)		Bob	cv404	XVal Session 7	1	XVal Session 7-Typing - Text-1		2012-07-09 15:25:44.594000
	Edit pad (rev 741)		Capucine	cv402	XVal Session 7	1	XVal Session 7-Typing - Text-1		2012-07-09 15:25:44.694000
	Edit pad (rev 742)		Kate	cv406	XVal Session 7	1	XVal Session 7-Typing - Text-1		2012-07-09 15:25:44.835000
	Edit pad (rev 743)		Bob	cv404	XVal Session 7	1	XVal Session 7-Typing - Text-1		2012-07-09 15:25:45.093000
	Edit pad (rev 744)		Capucine	cv402	XVal Session 7	1	XVal Session 7-Typing - Text-1		2012-07-09 15:25:45.195000
	Edit pad (rev 745)		sluggo	cv411	XVal Session 7	1	XVal Session 7-Typing - Text-1		2012-07-09 15:25:45.220000
	Edit pad (rev 746)		Kate	cv406	XVal Session 7	1	XVal Session 7-Typing - Text-1		2012-07-09 15:25:45.334000
	Edit pad (rev 747)		Bob	cv404	XVal Session 7	1	XVal Session 7-Typing - Text-1		2012-07-09 15:25:45.593000
	Edit pad (rev 748)		Capucine	cv402	XVal Session 7	1	XVal Session 7-Typing - Text-1		2012-07-09 15:25:45.703000
	Edit pad (rev 749)		Kate	cv406	XVal Session 7	1	XVal Session 7-Typing - Text-1		2012-07-09 15:25:45.835000
	Edit pad (rev 750)		sluggo	cv411	XVal Session 7	1	XVal Session 7-Typing - Text-1		2012-07-09 15:25:45.986000
	Edit pad (rev 751)		Bob	cv404	XVal Session 7	1	XVal Session 7-Typing - Text-1		2012-07-09 15:25:46.098000
	Edit pad (rev 752)		Capucine	cv402	XVal Session 7	1	XVal Session 7-Typing - Text-1		2012-07-09 15:25:46.214000
	Edit pad (rev 753)		Bob	cv404	XVal Session 7	1	XVal Session 7-Typing - Text-1		2012-07-09 15:25:46.609000
	Edit pad (rev 754)		Capucine	cv402	XVal Session 7	1	XVal Session 7-Typing - Text-1		2012-07-09 15:25:46.718000
	Edit pad (rev 755)		Bob	cv404	XVal Session 7	1	XVal Session 7-Typing - Text-1		2012-07-09 15:25:47.109000
	Edit pad (rev 756)		Capucine	cv402	XVal Session 7	1	XVal Session 7-Typing - Text-1		2012-07-09 15:25:47.226000
	Edit pad (rev 757)		Bob	cv404	XVal Session 7	1	XVal Session 7-Typing - Text-1		2012-07-09 15:25:47.609000
	Edit pad (rev 758)		sluggo	cv411	XVal Session 7	1	XVal Session 7-Typing - Text-1		2012-07-09 15:25:47.615000
	Edit pad (rev 759)		Capucine	cv402	XVal Session 7	1	XVal Session 7-Typing - Text-1		2012-07-09 15:25:47.726000
	Edit pad (rev 760)		sluggo	cv411	XVal Session 7	1	XVal Session 7-Typing - Text-1		2012-07-09 15:25:48.118000
	Edit pad (rev 761)		Bob	cv404	XVal Session 7	1	XVal Session 7-Typing - Text-1		2012-07-09 15:25:48.614000
	Edit pad (rev 762)		Kate	cv406	XVal Session 7	1	XVal Session 7-Typing - Text-1		2012-07-09 15:25:48.703000
	Edit pad (rev 763)		Bob	cv404	XVal Session 7	1	XVal Session 7-Typing - Text-1		2012-07-09 15:25:49.125000
	Edit pad (rev 764)		Kate	cv406	XVal Session 7	1	XVal Session 7-Typing - Text-1		2012-07-09 15:25:49.210000
	Edit pad (rev 765)		sluggo	cv411	XVal Session 7	1	XVal Session 7-Typing - Text-1		2012-07-09 15:25:49.590000
	Edit pad (rev 766)		Bob	cv404	XVal Session 7	1	XVal Session 7-Typing - Text-1		2012-07-09 15:25:49.623000
	Edit pad (rev 767)		Kate	cv406	XVal Session 7	1	XVal Session 7-Typing - Text-1		2012-07-09 15:25:49.709000
	Edit pad (rev 768)		Capucine	cv402	XVal Session 7	1	XVal Session 7-Typing - Text-1		2012-07-09 15:25:49.861000
	Edit pad (rev 769)		sluggo	cv411	XVal Session 7	1	XVal Session 7-Typing - Text-1		2012-07-09 15:25:50.102000
	Edit pad (rev 770)		Bob	cv404	XVal Session 7	1	XVal Session 7-Typing - Text-1		2012-07-09 15:25:50.131000
	Edit pad (rev 771)		Bob	cv404	XVal Session 7	1	XVal Session 7-Typing - Text-1		2012-07-09 15:25:50.640000
	Edit pad (rev 772)		Bob	cv404	XVal Session 7	1	XVal Session 7-Typing - Text-1		2012-07-09 15:25:51.141000
	Edit pad (rev 773)		Kate	cv406	XVal Session 7	1	XVal Session 7-Typing - Text-1		2012-07-09 15:25:51.413000
	Edit pad (rev 774)		Capucine	cv402	XVal Session 7	1	XVal Session 7-Typing - Text-1		2012-07-09 15:25:51.434000
	Edit pad (rev 775)		Bob	cv404	XVal Session 7	1	XVal Session 7-Typing - Text-1		2012-07-09 15:25:51.640000
	Edit pad (rev 776)		Kate	cv406	XVal Session 7	1	XVal Session 7-Typing - Text-1		2012-07-09 15:25:52.004000
	Edit pad (rev 777)		Capucine	cv402	XVal Session 7	1	XVal Session 7-Typing - Text-1		2012-07-09 15:25:52.062000
	Edit pad (rev 778)		Bob	cv404	XVal Session 7	1	XVal Session 7-Typing - Text-1		2012-07-09 15:25:52.148000
	Edit pad (rev 779)		Kate	cv406	XVal Session 7	1	XVal Session 7-Typing - Text-1		2012-07-09 15:25:52.517000
	Edit pad (rev 780)		Capucine	cv402	XVal Session 7	1	XVal Session 7-Typing - Text-1		2012-07-09 15:25:52.566000
	Edit pad (rev 781)		Bob	cv404	XVal Session 7	1	XVal Session 7-Typing - Text-1		2012-07-09 15:25:52.920000
	Edit pad (rev 782)		Kate	cv406	XVal Session 7	1	XVal Session 7-Typing - Text-1		2012-07-09 15:25:53.022000
	Edit pad (rev 783)		Capucine	cv402	XVal Session 7	1	XVal Session 7-Typing - Text-1		2012-07-09 15:25:53.076000
	Edit pad (rev 784)		Bob	cv404	XVal Session 7	1	XVal Session 7-Typing - Text-1		2012-07-09 15:25:53.444000
	Edit pad (rev 785)		Kate	cv406	XVal Session 7	1	XVal Session 7-Typing - Text-1		2012-07-09 15:25:53.523000
	Edit pad (rev 786)		Capucine	cv402	XVal Session 7	1	XVal Session 7-Typing - Text-1		2012-07-09 15:25:53.586000
	Edit pad (rev 787)		Bob	cv404	XVal Session 7	1	XVal Session 7-Typing - Text-1		2012-07-09 15:25:53.953000
	Edit pad (rev 788)		Kate	cv406	XVal Session 7	1	XVal Session 7-Typing - Text-1		2012-07-09 15:25:54.023000
	Edit pad (rev 789)		Capucine	cv402	XVal Session 7	1	XVal Session 7-Typing - Text-1		2012-07-09 15:25:54.085000
	Edit pad (rev 790)		Bob	cv404	XVal Session 7	1	XVal Session 7-Typing - Text-1		2012-07-09 15:25:54.453000
	Edit pad (rev 791)		Kate	cv406	XVal Session 7	1	XVal Session 7-Typing - Text-1		2012-07-09 15:25:54.530000
	Edit pad (rev 792)		Bob	cv404	XVal Session 7	1	XVal Session 7-Typing - Text-1		2012-07-09 15:25:54.953000
	Edit pad (rev 793)		Kate	cv406	XVal Session 7	1	XVal Session 7-Typing - Text-1		2012-07-09 15:25:55.037000
	Edit pad (rev 794)		Bob	cv404	XVal Session 7	1	XVal Session 7-Typing - Text-1		2012-07-09 15:25:55.453000
	Edit pad (rev 795)		Kate	cv406	XVal Session 7	1	XVal Session 7-Typing - Text-1		2012-07-09 15:25:55.568000
	Edit pad (rev 796)		Bob	cv404	XVal Session 7	1	XVal Session 7-Typing - Text-1		2012-07-09 15:25:55.953000
	Edit pad (rev 797)		Kate	cv406	XVal Session 7	1	XVal Session 7-Typing - Text-1		2012-07-09 15:25:56.068000
	Edit pad (rev 798)		Bob	cv404	XVal Session 7	1	XVal Session 7-Typing - Text-1		2012-07-09 15:25:56.453000
	Edit pad (rev 799)		Kate	cv406	XVal Session 7	1	XVal Session 7-Typing - Text-1		2012-07-09 15:25:56.569000
	Edit pad (rev 800)		Bob	cv404	XVal Session 7	1	XVal Session 7-Typing - Text-1		2012-07-09 15:25:57.043000
	Edit pad (rev 801)		Kate	cv406	XVal Session 7	1	XVal Session 7-Typing - Text-1		2012-07-09 15:25:57.068000
	Edit pad (rev 802)		Bob	cv404	XVal Session 7	1	XVal Session 7-Typing - Text-1		2012-07-09 15:25:57.547000
	Edit pad (rev 803)		Kate	cv406	XVal Session 7	1	XVal Session 7-Typing - Text-1		2012-07-09 15:25:57.568000
	Edit pad (rev 804)		Bob	cv404	XVal Session 7	1	XVal Session 7-Typing - Text-1		2012-07-09 15:25:59.062000
	Edit pad (rev 805)		Capucine	cv402	XVal Session 7	1	XVal Session 7-Typing - Text-1		2012-07-09 15:25:59.504000
	Edit pad (rev 806)		Bob	cv404	XVal Session 7	1	XVal Session 7-Typing - Text-1		2012-07-09 15:25:59.564000
	Edit pad (rev 807)		Bob	cv404	XVal Session 7	1	XVal Session 7-Typing - Text-1		2012-07-09 15:26:00.072000
	Edit pad (rev 808)		Bob	cv404	XVal Session 7	1	XVal Session 7-Typing - Text-1		2012-07-09 15:26:00.578000
	Edit pad (rev 809)		Capucine	cv402	XVal Session 7	1	XVal Session 7-Typing - Text-1		2012-07-09 15:26:00.619000
	Edit pad (rev 810)		Bob	cv404	XVal Session 7	1	XVal Session 7-Typing - Text-1		2012-07-09 15:26:01.086000
	Edit pad (rev 811)		Kate	cv406	XVal Session 7	1	XVal Session 7-Typing - Text-1		2012-07-09 15:26:01.268000
	Edit pad (rev 812)		Bob	cv404	XVal Session 7	1	XVal Session 7-Typing - Text-1		2012-07-09 15:26:01.594000
	Edit pad (rev 813)		Kate	cv406	XVal Session 7	1	XVal Session 7-Typing - Text-1		2012-07-09 15:26:01.776000
	Edit pad (rev 814)		Bob	cv404	XVal Session 7	1	XVal Session 7-Typing - Text-1		2012-07-09 15:26:02.094000
	Edit pad (rev 815)		Kate	cv406	XVal Session 7	1	XVal Session 7-Typing - Text-1		2012-07-09 15:26:02.288000
	Edit pad (rev 816)		Bob	cv404	XVal Session 7	1	XVal Session 7-Typing - Text-1		2012-07-09 15:26:02.599000
	Edit pad (rev 817)		Kate	cv406	XVal Session 7	1	XVal Session 7-Typing - Text-1		2012-07-09 15:26:02.795000
	Edit pad (rev 818)		Bob	cv404	XVal Session 7	1	XVal Session 7-Typing - Text-1		2012-07-09 15:26:03.110000
	Edit pad (rev 819)		Kate	cv406	XVal Session 7	1	XVal Session 7-Typing - Text-1		2012-07-09 15:26:03.522000
	Edit pad (rev 820)		Bob	cv404	XVal Session 7	1	XVal Session 7-Typing - Text-1		2012-07-09 15:26:03.616000
	Edit pad (rev 821)		Kate	cv406	XVal Session 7	1	XVal Session 7-Typing - Text-1		2012-07-09 15:26:04.030000
	Edit pad (rev 822)		Bob	cv404	XVal Session 7	1	XVal Session 7-Typing - Text-1		2012-07-09 15:26:04.130000
	Edit pad (rev 823)		sluggo	cv411	XVal Session 7	1	XVal Session 7-Typing - Text-1		2012-07-09 15:26:04.456000
	Edit pad (rev 824)		Kate	cv406	XVal Session 7	1	XVal Session 7-Typing - Text-1		2012-07-09 15:26:04.525000
	Edit pad (rev 825)		Bob	cv404	XVal Session 7	1	XVal Session 7-Typing - Text-1		2012-07-09 15:26:04.640000
	Edit pad (rev 826)		sluggo	cv411	XVal Session 7	1	XVal Session 7-Typing - Text-1		2012-07-09 15:26:04.961000
	Edit pad (rev 827)		Kate	cv406	XVal Session 7	1	XVal Session 7-Typing - Text-1		2012-07-09 15:26:05.023000
	Edit pad (rev 828)		sluggo	cv411	XVal Session 7	1	XVal Session 7-Typing - Text-1		2012-07-09 15:26:05.462000
	Edit pad (rev 829)		Kate	cv406	XVal Session 7	1	XVal Session 7-Typing - Text-1		2012-07-09 15:26:05.536000
	Edit pad (rev 830)		Capucine	cv402	XVal Session 7	1	XVal Session 7-Typing - Text-1		2012-07-09 15:26:05.809000
	Edit pad (rev 831)		sluggo	cv411	XVal Session 7	1	XVal Session 7-Typing - Text-1		2012-07-09 15:26:05.961000
	Edit pad (rev 832)		Kate	cv406	XVal Session 7	1	XVal Session 7-Typing - Text-1		2012-07-09 15:26:06.048000
	Edit pad (rev 833)		sluggo	cv411	XVal Session 7	1	XVal Session 7-Typing - Text-1		2012-07-09 15:26:06.461000
	Edit pad (rev 834)		Capucine	cv402	XVal Session 7	1	XVal Session 7-Typing - Text-1		2012-07-09 15:26:06.642000
	Edit pad (rev 835)		sluggo	cv411	XVal Session 7	1	XVal Session 7-Typing - Text-1		2012-07-09 15:26:06.965000
	Edit pad (rev 836)		Capucine	cv402	XVal Session 7	1	XVal Session 7-Typing - Text-1		2012-07-09 15:26:07.070000
	Edit pad (rev 837)		Kate	cv406	XVal Session 7	1	XVal Session 7-Typing - Text-1		2012-07-09 15:26:07.369000
	Edit pad (rev 838)		Capucine	cv402	XVal Session 7	1	XVal Session 7-Typing - Text-1		2012-07-09 15:26:07.571000
	Edit pad (rev 839)		Kate	cv406	XVal Session 7	1	XVal Session 7-Typing - Text-1		2012-07-09 15:26:07.882000
	Edit pad (rev 840)		Capucine	cv402	XVal Session 7	1	XVal Session 7-Typing - Text-1		2012-07-09 15:26:08.071000
	Edit pad (rev 841)		Kate	cv406	XVal Session 7	1	XVal Session 7-Typing - Text-1		2012-07-09 15:26:08.383000
	Edit pad (rev 842)		Kate	cv406	XVal Session 7	1	XVal Session 7-Typing - Text-1		2012-07-09 15:26:08.889000
	Edit pad (rev 843)		Bob	cv404	XVal Session 7	1	XVal Session 7-Typing - Text-1		2012-07-09 15:26:09.008000
	Edit pad (rev 844)		Kate	cv406	XVal Session 7	1	XVal Session 7-Typing - Text-1		2012-07-09 15:26:09.384000
	Edit pad (rev 845)		Capucine	cv402	XVal Session 7	1	XVal Session 7-Typing - Text-1		2012-07-09 15:26:09.392000
	Edit pad (rev 846)		Kate	cv406	XVal Session 7	1	XVal Session 7-Typing - Text-1		2012-07-09 15:26:09.887000
	Edit pad (rev 847)		Capucine	cv402	XVal Session 7	1	XVal Session 7-Typing - Text-1		2012-07-09 15:26:10.212000
	Edit pad (rev 848)		Kate	cv406	XVal Session 7	1	XVal Session 7-Typing - Text-1		2012-07-09 15:26:10.388000
	Edit pad (rev 849)		Capucine	cv402	XVal Session 7	1	XVal Session 7-Typing - Text-1		2012-07-09 15:26:10.714000
	Edit pad (rev 850)		Capucine	cv402	XVal Session 7	1	XVal Session 7-Typing - Text-1		2012-07-09 15:26:11.351000
	Edit pad (rev 851)		Capucine	cv402	XVal Session 7	1	XVal Session 7-Typing - Text-1		2012-07-09 15:26:11.852000
	Edit pad (rev 852)		Capucine	cv402	XVal Session 7	1	XVal Session 7-Typing - Text-1		2012-07-09 15:26:12.452000
	Edit pad (rev 853)		Capucine	cv402	XVal Session 7	1	XVal Session 7-Typing - Text-1		2012-07-09 15:26:12.946000
	Edit pad (rev 854)		Capucine	cv402	XVal Session 7	1	XVal Session 7-Typing - Text-1		2012-07-09 15:26:14.180000
	Edit pad (rev 855)		Capucine	cv402	XVal Session 7	1	XVal Session 7-Typing - Text-1		2012-07-09 15:26:14.682000
	Edit pad (rev 856)		Kate	cv406	XVal Session 7	1	XVal Session 7-Typing - Text-1		2012-07-09 15:26:14.739000
	Edit pad (rev 857)		Capucine	cv402	XVal Session 7	1	XVal Session 7-Typing - Text-1		2012-07-09 15:26:16.801000
	Edit pad (rev 858)		Capucine	cv402	XVal Session 7	1	XVal Session 7-Typing - Text-1		2012-07-09 15:26:17.304000
	Edit pad (rev 859)		sluggo	cv411	XVal Session 7	1	XVal Session 7-Typing - Text-1		2012-07-09 15:26:17.577000
	Edit pad (rev 860)		sluggo	cv411	XVal Session 7	1	XVal Session 7-Typing - Text-1		2012-07-09 15:26:18.025000
	Edit pad (rev 861)		Kate	cv406	XVal Session 7	1	XVal Session 7-Typing - Text-1		2012-07-09 15:26:18.070000
	Edit pad (rev 862)		sluggo	cv411	XVal Session 7	1	XVal Session 7-Typing - Text-1		2012-07-09 15:26:18.524000
	Edit pad (rev 863)		sluggo	cv411	XVal Session 7	1	XVal Session 7-Typing - Text-1		2012-07-09 15:26:19.024000
	Edit pad (rev 864)		Kate	cv406	XVal Session 7	1	XVal Session 7-Typing - Text-1		2012-07-09 15:26:19.092000
	Edit pad (rev 865)		Capucine	cv402	XVal Session 7	1	XVal Session 7-Typing - Text-1		2012-07-09 15:26:19.488000
	Edit pad (rev 866)		sluggo	cv411	XVal Session 7	1	XVal Session 7-Typing - Text-1		2012-07-09 15:26:19.523000
	Edit pad (rev 867)		Kate	cv406	XVal Session 7	1	XVal Session 7-Typing - Text-1		2012-07-09 15:26:19.586000
	Edit pad (rev 868)		sluggo	cv411	XVal Session 7	1	XVal Session 7-Typing - Text-1		2012-07-09 15:26:20.024000
	Edit pad (rev 869)		Kate	cv406	XVal Session 7	1	XVal Session 7-Typing - Text-1		2012-07-09 15:26:20.089000
	Edit pad (rev 870)		Capucine	cv402	XVal Session 7	1	XVal Session 7-Typing - Text-1		2012-07-09 15:26:20.219000
	Edit pad (rev 871)		sluggo	cv411	XVal Session 7	1	XVal Session 7-Typing - Text-1		2012-07-09 15:26:20.526000
	Edit pad (rev 872)		Kate	cv406	XVal Session 7	1	XVal Session 7-Typing - Text-1		2012-07-09 15:26:20.588000
	Edit pad (rev 873)		sluggo	cv411	XVal Session 7	1	XVal Session 7-Typing - Text-1		2012-07-09 15:26:21.023000
	Edit pad (rev 874)		Kate	cv406	XVal Session 7	1	XVal Session 7-Typing - Text-1		2012-07-09 15:26:21.089000
	Edit pad (rev 875)		sluggo	cv411	XVal Session 7	1	XVal Session 7-Typing - Text-1		2012-07-09 15:26:21.526000
	Edit pad (rev 876)		Kate	cv406	XVal Session 7	1	XVal Session 7-Typing - Text-1		2012-07-09 15:26:21.592000
	Edit pad (rev 877)		Kate	cv406	XVal Session 7	1	XVal Session 7-Typing - Text-1		2012-07-09 15:26:22.102000
	Edit pad (rev 878)		Bob	cv404	XVal Session 7	1	XVal Session 7-Typing - Text-1		2012-07-09 15:26:22.460000
	Edit pad (rev 879)		Kate	cv406	XVal Session 7	1	XVal Session 7-Typing - Text-1		2012-07-09 15:26:22.600000
	Edit pad (rev 880)		Capucine	cv402	XVal Session 7	1	XVal Session 7-Typing - Text-1		2012-07-09 15:26:22.984000
	Edit pad (rev 881)		sluggo	cv411	XVal Session 7	1	XVal Session 7-Typing - Text-1		2012-07-09 15:26:23.074000
	Edit pad (rev 882)		Kate	cv406	XVal Session 7	1	XVal Session 7-Typing - Text-1		2012-07-09 15:26:23.106000
	Edit pad (rev 883)		sluggo	cv411	XVal Session 7	1	XVal Session 7-Typing - Text-1		2012-07-09 15:26:23.590000
	Edit pad (rev 884)		Kate	cv406	XVal Session 7	1	XVal Session 7-Typing - Text-1		2012-07-09 15:26:23.620000
	Edit pad (rev 885)		Bob	cv404	XVal Session 7	1	XVal Session 7-Typing - Text-1		2012-07-09 15:26:23.930000
	Edit pad (rev 886)		Kate	cv406	XVal Session 7	1	XVal Session 7-Typing - Text-1		2012-07-09 15:26:24.124000
	Edit pad (rev 887)		Bob	cv404	XVal Session 7	1	XVal Session 7-Typing - Text-1		2012-07-09 15:26:24.437000
	Edit pad (rev 888)		sluggo	cv411	XVal Session 7	1	XVal Session 7-Typing - Text-1		2012-07-09 15:26:24.527000
	Edit pad (rev 889)		Kate	cv406	XVal Session 7	1	XVal Session 7-Typing - Text-1		2012-07-09 15:26:24.631000
	Edit pad (rev 890)		Bob	cv404	XVal Session 7	1	XVal Session 7-Typing - Text-1		2012-07-09 15:26:24.937000
	Edit pad (rev 891)		sluggo	cv411	XVal Session 7	1	XVal Session 7-Typing - Text-1		2012-07-09 15:26:25.039000
	Edit pad (rev 892)		Kate	cv406	XVal Session 7	1	XVal Session 7-Typing - Text-1		2012-07-09 15:26:25.131000
	Edit pad (rev 893)		Capucine	cv402	XVal Session 7	1	XVal Session 7-Typing - Text-1		2012-07-09 15:26:25.406000
	Edit pad (rev 894)		Bob	cv404	XVal Session 7	1	XVal Session 7-Typing - Text-1		2012-07-09 15:26:25.435000
	Edit pad (rev 895)		sluggo	cv411	XVal Session 7	1	XVal Session 7-Typing - Text-1		2012-07-09 15:26:25.540000
	Edit pad (rev 896)		Kate	cv406	XVal Session 7	1	XVal Session 7-Typing - Text-1		2012-07-09 15:26:25.637000
	Edit pad (rev 897)		Bob	cv404	XVal Session 7	1	XVal Session 7-Typing - Text-1		2012-07-09 15:26:25.952000
	Edit pad (rev 898)		sluggo	cv411	XVal Session 7	1	XVal Session 7-Typing - Text-1		2012-07-09 15:26:26.038000
	Edit pad (rev 899)		Bob	cv404	XVal Session 7	1	XVal Session 7-Typing - Text-1		2012-07-09 15:26:26.453000
	Edit pad (rev 900)		Capucine	cv402	XVal Session 7	1	XVal Session 7-Typing - Text-1		2012-07-09 15:26:26.504000
	Edit pad (rev 901)		sluggo	cv411	XVal Session 7	1	XVal Session 7-Typing - Text-1		2012-07-09 15:26:26.539000
	Edit pad (rev 902)		Bob	cv404	XVal Session 7	1	XVal Session 7-Typing - Text-1		2012-07-09 15:26:26.953000
	Edit pad (rev 903)		sluggo	cv411	XVal Session 7	1	XVal Session 7-Typing - Text-1		2012-07-09 15:26:27.044000
	Edit pad (rev 904)		Kate	cv406	XVal Session 7	1	XVal Session 7-Typing - Text-1		2012-07-09 15:26:27.337000
	Edit pad (rev 905)		Bob	cv404	XVal Session 7	1	XVal Session 7-Typing - Text-1		2012-07-09 15:26:27.452000
	Edit pad (rev 906)		sluggo	cv411	XVal Session 7	1	XVal Session 7-Typing - Text-1		2012-07-09 15:26:27.541000
	Edit pad (rev 907)		Bob	cv404	XVal Session 7	1	XVal Session 7-Typing - Text-1		2012-07-09 15:26:28.063000
	Edit pad (rev 908)		Kate	cv406	XVal Session 7	1	XVal Session 7-Typing - Text-1		2012-07-09 15:26:28.177000
	Edit pad (rev 909)		Bob	cv404	XVal Session 7	1	XVal Session 7-Typing - Text-1		2012-07-09 15:26:28.563000
	Edit pad (rev 910)		Kate	cv406	XVal Session 7	1	XVal Session 7-Typing - Text-1		2012-07-09 15:26:28.876000
	Edit pad (rev 911)		Capucine	cv402	XVal Session 7	1	XVal Session 7-Typing - Text-1		2012-07-09 15:26:28.928000
	Edit pad (rev 912)		Bob	cv404	XVal Session 7	1	XVal Session 7-Typing - Text-1		2012-07-09 15:26:29.061000
	Edit pad (rev 913)		sluggo	cv411	XVal Session 7	1	XVal Session 7-Typing - Text-1		2012-07-09 15:26:29.109000
	Edit pad (rev 914)		Bob	cv404	XVal Session 7	1	XVal Session 7-Typing - Text-1		2012-07-09 15:26:29.564000
	Edit pad (rev 915)		sluggo	cv411	XVal Session 7	1	XVal Session 7-Typing - Text-1		2012-07-09 15:26:29.619000
	Edit pad (rev 916)		Capucine	cv402	XVal Session 7	1	XVal Session 7-Typing - Text-1		2012-07-09 15:26:30.024000
	Edit pad (rev 917)		Bob	cv404	XVal Session 7	1	XVal Session 7-Typing - Text-1		2012-07-09 15:26:30.062000
	Edit pad (rev 918)		sluggo	cv411	XVal Session 7	1	XVal Session 7-Typing - Text-1		2012-07-09 15:26:30.116000
	Edit pad (rev 919)		Kate	cv406	XVal Session 7	1	XVal Session 7-Typing - Text-1		2012-07-09 15:26:30.379000
	Edit pad (rev 920)		Bob	cv404	XVal Session 7	1	XVal Session 7-Typing - Text-1		2012-07-09 15:26:30.562000
	Edit pad (rev 921)		sluggo	cv411	XVal Session 7	1	XVal Session 7-Typing - Text-1		2012-07-09 15:26:30.694000
	Edit pad (rev 922)		Kate	cv406	XVal Session 7	1	XVal Session 7-Typing - Text-1		2012-07-09 15:26:31.033000
	Edit pad (rev 923)		Bob	cv404	XVal Session 7	1	XVal Session 7-Typing - Text-1		2012-07-09 15:26:31.062000
	Edit pad (rev 924)		sluggo	cv411	XVal Session 7	1	XVal Session 7-Typing - Text-1		2012-07-09 15:26:31.196000
	Edit pad (rev 925)		Kate	cv406	XVal Session 7	1	XVal Session 7-Typing - Text-1		2012-07-09 15:26:31.546000
	Edit pad (rev 926)		Bob	cv404	XVal Session 7	1	XVal Session 7-Typing - Text-1		2012-07-09 15:26:31.562000
	Edit pad (rev 927)		Capucine	cv402	XVal Session 7	1	XVal Session 7-Typing - Text-1		2012-07-09 15:26:31.640000
	Edit pad (rev 928)		sluggo	cv411	XVal Session 7	1	XVal Session 7-Typing - Text-1		2012-07-09 15:26:31.697000
	Edit pad (rev 929)		Kate	cv406	XVal Session 7	1	XVal Session 7-Typing - Text-1		2012-07-09 15:26:32.041000
	Edit pad (rev 930)		Bob	cv404	XVal Session 7	1	XVal Session 7-Typing - Text-1		2012-07-09 15:26:32.122000
	Edit pad (rev 931)		sluggo	cv411	XVal Session 7	1	XVal Session 7-Typing - Text-1		2012-07-09 15:26:32.196000
	Edit pad (rev 932)		Capucine	cv402	XVal Session 7	1	XVal Session 7-Typing - Text-1		2012-07-09 15:26:32.226000
	Edit pad (rev 933)		Kate	cv406	XVal Session 7	1	XVal Session 7-Typing - Text-1		2012-07-09 15:26:32.537000
	Edit pad (rev 934)		Bob	cv404	XVal Session 7	1	XVal Session 7-Typing - Text-1		2012-07-09 15:26:32.625000
	Edit pad (rev 935)		Capucine	cv402	XVal Session 7	1	XVal Session 7-Typing - Text-1		2012-07-09 15:26:32.726000
	Edit pad (rev 936)		sluggo	cv411	XVal Session 7	1	XVal Session 7-Typing - Text-1		2012-07-09 15:26:32.748000
	Edit pad (rev 937)		Kate	cv406	XVal Session 7	1	XVal Session 7-Typing - Text-1		2012-07-09 15:26:33.041000
	Edit pad (rev 938)		Bob	cv404	XVal Session 7	1	XVal Session 7-Typing - Text-1		2012-07-09 15:26:33.124000
	Edit pad (rev 939)		Capucine	cv402	XVal Session 7	1	XVal Session 7-Typing - Text-1		2012-07-09 15:26:33.230000
	Edit pad (rev 940)		sluggo	cv411	XVal Session 7	1	XVal Session 7-Typing - Text-1		2012-07-09 15:26:33.249000
	Edit pad (rev 941)		Kate	cv406	XVal Session 7	1	XVal Session 7-Typing - Text-1		2012-07-09 15:26:33.544000
	Edit pad (rev 942)		Bob	cv404	XVal Session 7	1	XVal Session 7-Typing - Text-1		2012-07-09 15:26:33.623000
	Edit pad (rev 943)		Capucine	cv402	XVal Session 7	1	XVal Session 7-Typing - Text-1		2012-07-09 15:26:33.727000
	Edit pad (rev 944)		sluggo	cv411	XVal Session 7	1	XVal Session 7-Typing - Text-1		2012-07-09 15:26:33.756000
	Edit pad (rev 945)		Kate	cv406	XVal Session 7	1	XVal Session 7-Typing - Text-1		2012-07-09 15:26:34.047000
	Edit pad (rev 946)		Bob	cv404	XVal Session 7	1	XVal Session 7-Typing - Text-1		2012-07-09 15:26:34.123000
	Edit pad (rev 947)		Kate	cv406	XVal Session 7	1	XVal Session 7-Typing - Text-1		2012-07-09 15:26:34.562000
	Edit pad (rev 948)		sluggo	cv411	XVal Session 7	1	XVal Session 7-Typing - Text-1		2012-07-09 15:26:34.659000
	Edit pad (rev 949)		Capucine	cv402	XVal Session 7	1	XVal Session 7-Typing - Text-1		2012-07-09 15:26:34.892000
	Edit pad (rev 950)		Kate	cv406	XVal Session 7	1	XVal Session 7-Typing - Text-1		2012-07-09 15:26:35.055000
	Edit pad (rev 951)		Capucine	cv402	XVal Session 7	1	XVal Session 7-Typing - Text-1		2012-07-09 15:26:35.399000
	Edit pad (rev 952)		sluggo	cv411	XVal Session 7	1	XVal Session 7-Typing - Text-1		2012-07-09 15:26:35.496000
	Edit pad (rev 953)		Capucine	cv402	XVal Session 7	1	XVal Session 7-Typing - Text-1		2012-07-09 15:26:35.900000
	Edit pad (rev 954)		Kate	cv406	XVal Session 7	1	XVal Session 7-Typing - Text-1		2012-07-09 15:26:35.955000
	Edit pad (rev 955)		sluggo	cv411	XVal Session 7	1	XVal Session 7-Typing - Text-1		2012-07-09 15:26:36.006000
	Edit pad (rev 956)		Bob	cv404	XVal Session 7	1	XVal Session 7-Typing - Text-1		2012-07-09 15:26:36.297000
	Edit pad (rev 957)		Capucine	cv402	XVal Session 7	1	XVal Session 7-Typing - Text-1		2012-07-09 15:26:36.399000
	Edit pad (rev 958)		sluggo	cv411	XVal Session 7	1	XVal Session 7-Typing - Text-1		2012-07-09 15:26:36.506000
	Edit pad (rev 959)		Kate	cv406	XVal Session 7	1	XVal Session 7-Typing - Text-1		2012-07-09 15:26:36.508000
	Edit pad (rev 960)		Bob	cv404	XVal Session 7	1	XVal Session 7-Typing - Text-1		2012-07-09 15:26:36.801000
	Edit pad (rev 961)		Kate	cv406	XVal Session 7	1	XVal Session 7-Typing - Text-1		2012-07-09 15:26:36.977000
	Edit pad (rev 962)		sluggo	cv411	XVal Session 7	1	XVal Session 7-Typing - Text-1		2012-07-09 15:26:37.010000
	Edit pad (rev 963)		Capucine	cv402	XVal Session 7	1	XVal Session 7-Typing - Text-1		2012-07-09 15:26:37.063000
	Edit pad (rev 964)		Bob	cv404	XVal Session 7	1	XVal Session 7-Typing - Text-1		2012-07-09 15:26:37.313000
	Edit pad (rev 965)		sluggo	cv411	XVal Session 7	1	XVal Session 7-Typing - Text-1		2012-07-09 15:26:37.508000
	Edit pad (rev 966)		Kate	cv406	XVal Session 7	1	XVal Session 7-Typing - Text-1		2012-07-09 15:26:37.576000
	Edit pad (rev 967)		Bob	cv404	XVal Session 7	1	XVal Session 7-Typing - Text-1		2012-07-09 15:26:37.812000
	Edit pad (rev 968)		Kate	cv406	XVal Session 7	1	XVal Session 7-Typing - Text-1		2012-07-09 15:26:37.995000
	Edit pad (rev 969)		Capucine	cv402	XVal Session 7	1	XVal Session 7-Typing - Text-1		2012-07-09 15:26:38.107000
	Edit pad (rev 970)		sluggo	cv411	XVal Session 7	1	XVal Session 7-Typing - Text-1		2012-07-09 15:26:38.149000
	Edit pad (rev 971)		Bob	cv404	XVal Session 7	1	XVal Session 7-Typing - Text-1		2012-07-09 15:26:38.473000
	Edit pad (rev 972)		Kate	cv406	XVal Session 7	1	XVal Session 7-Typing - Text-1		2012-07-09 15:26:38.493000
	Edit pad (rev 973)		Capucine	cv402	XVal Session 7	1	XVal Session 7-Typing - Text-1		2012-07-09 15:26:38.614000
	Edit pad (rev 974)		sluggo	cv411	XVal Session 7	1	XVal Session 7-Typing - Text-1		2012-07-09 15:26:38.654000
	Edit pad (rev 975)		Bob	cv404	XVal Session 7	1	XVal Session 7-Typing - Text-1		2012-07-09 15:26:38.989000
	Edit pad (rev 976)		Kate	cv406	XVal Session 7	1	XVal Session 7-Typing - Text-1		2012-07-09 15:26:38.992000
	Edit pad (rev 977)		Capucine	cv402	XVal Session 7	1	XVal Session 7-Typing - Text-1		2012-07-09 15:26:39.117000
	Edit pad (rev 978)		sluggo	cv411	XVal Session 7	1	XVal Session 7-Typing - Text-1		2012-07-09 15:26:39.217000
	Edit pad (rev 979)		Bob	cv404	XVal Session 7	1	XVal Session 7-Typing - Text-1		2012-07-09 15:26:39.489000
	Edit pad (rev 980)		sluggo	cv411	XVal Session 7	1	XVal Session 7-Typing - Text-1		2012-07-09 15:26:39.683000
	Edit pad (rev 981)		Capucine	cv402	XVal Session 7	1	XVal Session 7-Typing - Text-1		2012-07-09 15:26:40.313000
	Edit pad (rev 982)		sluggo	cv411	XVal Session 7	1	XVal Session 7-Typing - Text-1		2012-07-09 15:26:40.340000
	Edit pad (rev 983)		Capucine	cv402	XVal Session 7	1	XVal Session 7-Typing - Text-1		2012-07-09 15:26:40.823000
	Edit pad (rev 984)		sluggo	cv411	XVal Session 7	1	XVal Session 7-Typing - Text-1		2012-07-09 15:26:40.850000
	Edit pad (rev 985)		Capucine	cv402	XVal Session 7	1	XVal Session 7-Typing - Text-1		2012-07-09 15:26:41.321000
	Edit pad (rev 986)		sluggo	cv411	XVal Session 7	1	XVal Session 7-Typing - Text-1		2012-07-09 15:26:41.357000
	Edit pad (rev 987)		Capucine	cv402	XVal Session 7	1	XVal Session 7-Typing - Text-1		2012-07-09 15:26:41.825000
	Edit pad (rev 988)		sluggo	cv411	XVal Session 7	1	XVal Session 7-Typing - Text-1		2012-07-09 15:26:41.867000
	Edit pad (rev 989)		Kate	cv406	XVal Session 7	1	XVal Session 7-Typing - Text-1		2012-07-09 15:26:41.953000
	Edit pad (rev 990)		sluggo	cv411	XVal Session 7	1	XVal Session 7-Typing - Text-1		2012-07-09 15:26:42.375000
	Edit pad (rev 991)		sluggo	cv411	XVal Session 7	1	XVal Session 7-Typing - Text-1		2012-07-09 15:26:42.869000
	Edit pad (rev 992)		Capucine	cv402	XVal Session 7	1	XVal Session 7-Typing - Text-1		2012-07-09 15:26:43.019000
	Edit pad (rev 993)		Kate	cv406	XVal Session 7	1	XVal Session 7-Typing - Text-1		2012-07-09 15:26:43.318000
	Edit pad (rev 994)		Capucine	cv402	XVal Session 7	1	XVal Session 7-Typing - Text-1		2012-07-09 15:26:43.523000
	Edit pad (rev 995)		Kate	cv406	XVal Session 7	1	XVal Session 7-Typing - Text-1		2012-07-09 15:26:43.821000
	Edit pad (rev 996)		Capucine	cv402	XVal Session 7	1	XVal Session 7-Typing - Text-1		2012-07-09 15:26:44.027000
	Edit pad (rev 997)		Kate	cv406	XVal Session 7	1	XVal Session 7-Typing - Text-1		2012-07-09 15:26:44.321000
	Edit pad (rev 998)		Capucine	cv402	XVal Session 7	1	XVal Session 7-Typing - Text-1		2012-07-09 15:26:44.528000
	Edit pad (rev 999)		Kate	cv406	XVal Session 7	1	XVal Session 7-Typing - Text-1		2012-07-09 15:26:44.820000
	Edit pad (rev 1000)		Capucine	cv402	XVal Session 7	1	XVal Session 7-Typing - Text-1		2012-07-09 15:26:45.025000
	Edit pad (rev 1001)		Kate	cv406	XVal Session 7	1	XVal Session 7-Typing - Text-1		2012-07-09 15:26:45.320000
	Edit pad (rev 1002)		Capucine	cv402	XVal Session 7	1	XVal Session 7-Typing - Text-1		2012-07-09 15:26:45.524000
	Edit pad (rev 1003)		Kate	cv406	XVal Session 7	1	XVal Session 7-Typing - Text-1		2012-07-09 15:26:45.821000
	Edit pad (rev 1004)		Capucine	cv402	XVal Session 7	1	XVal Session 7-Typing - Text-1		2012-07-09 15:26:46.029000
	Edit pad (rev 1005)		Kate	cv406	XVal Session 7	1	XVal Session 7-Typing - Text-1		2012-07-09 15:26:46.471000
	Edit pad (rev 1006)		Capucine	cv402	XVal Session 7	1	XVal Session 7-Typing - Text-1		2012-07-09 15:26:46.526000
	Edit pad (rev 1007)		Kate	cv406	XVal Session 7	1	XVal Session 7-Typing - Text-1		2012-07-09 15:26:46.992000
	Edit pad (rev 1008)		Capucine	cv402	XVal Session 7	1	XVal Session 7-Typing - Text-1		2012-07-09 15:26:47.025000
	Edit pad (rev 1009)		Kate	cv406	XVal Session 7	1	XVal Session 7-Typing - Text-1		2012-07-09 15:26:47.492000
	Edit pad (rev 1010)		Capucine	cv402	XVal Session 7	1	XVal Session 7-Typing - Text-1		2012-07-09 15:26:47.529000
	Edit pad (rev 1011)		Capucine	cv402	XVal Session 7	1	XVal Session 7-Typing - Text-1		2012-07-09 15:26:48.026000
	Edit pad (rev 1012)		sluggo	cv411	XVal Session 7	1	XVal Session 7-Typing - Text-1		2012-07-09 15:26:48.205000
	Edit pad (rev 1013)		Capucine	cv402	XVal Session 7	1	XVal Session 7-Typing - Text-1		2012-07-09 15:26:48.525000
	Edit pad (rev 1014)		Kate	cv406	XVal Session 7	1	XVal Session 7-Typing - Text-1		2012-07-09 15:26:48.883000
	Edit pad (rev 1015)		sluggo	cv411	XVal Session 7	1	XVal Session 7-Typing - Text-1		2012-07-09 15:26:49.171000
	Edit pad (rev 1016)		Kate	cv406	XVal Session 7	1	XVal Session 7-Typing - Text-1		2012-07-09 15:26:49.385000
	Edit pad (rev 1017)		sluggo	cv411	XVal Session 7	1	XVal Session 7-Typing - Text-1		2012-07-09 15:26:49.685000
	Edit pad (rev 1018)		Kate	cv406	XVal Session 7	1	XVal Session 7-Typing - Text-1		2012-07-09 15:26:49.883000
	Edit pad (rev 1019)		Capucine	cv402	XVal Session 7	1	XVal Session 7-Typing - Text-1		2012-07-09 15:26:49.998000
	Edit pad (rev 1020)		sluggo	cv411	XVal Session 7	1	XVal Session 7-Typing - Text-1		2012-07-09 15:26:50.185000
	Edit pad (rev 1021)		Kate	cv406	XVal Session 7	1	XVal Session 7-Typing - Text-1		2012-07-09 15:26:50.420000
	Edit pad (rev 1022)		Capucine	cv402	XVal Session 7	1	XVal Session 7-Typing - Text-1		2012-07-09 15:26:50.500000
	Edit pad (rev 1023)		sluggo	cv411	XVal Session 7	1	XVal Session 7-Typing - Text-1		2012-07-09 15:26:50.683000
	Edit pad (rev 1024)		Kate	cv406	XVal Session 7	1	XVal Session 7-Typing - Text-1		2012-07-09 15:26:50.929000
	Edit pad (rev 1025)		Capucine	cv402	XVal Session 7	1	XVal Session 7-Typing - Text-1		2012-07-09 15:26:51.008000
	Edit pad (rev 1026)		sluggo	cv411	XVal Session 7	1	XVal Session 7-Typing - Text-1		2012-07-09 15:26:51.185000
	Edit pad (rev 1027)		Kate	cv406	XVal Session 7	1	XVal Session 7-Typing - Text-1		2012-07-09 15:26:51.429000
	Edit pad (rev 1028)		Capucine	cv402	XVal Session 7	1	XVal Session 7-Typing - Text-1		2012-07-09 15:26:51.610000
	Edit pad (rev 1029)		sluggo	cv411	XVal Session 7	1	XVal Session 7-Typing - Text-1		2012-07-09 15:26:51.782000
	Edit pad (rev 1030)		Kate	cv406	XVal Session 7	1	XVal Session 7-Typing - Text-1		2012-07-09 15:26:51.936000
	Edit pad (rev 1031)		Capucine	cv402	XVal Session 7	1	XVal Session 7-Typing - Text-1		2012-07-09 15:26:52.116000
	Edit pad (rev 1032)		sluggo	cv411	XVal Session 7	1	XVal Session 7-Typing - Text-1		2012-07-09 15:26:52.296000
	Edit pad (rev 1033)		Kate	cv406	XVal Session 7	1	XVal Session 7-Typing - Text-1		2012-07-09 15:26:52.445000
	Edit pad (rev 1034)		Capucine	cv402	XVal Session 7	1	XVal Session 7-Typing - Text-1		2012-07-09 15:26:52.617000
	Edit pad (rev 1035)		sluggo	cv411	XVal Session 7	1	XVal Session 7-Typing - Text-1		2012-07-09 15:26:52.789000
	Edit pad (rev 1036)		Capucine	cv402	XVal Session 7	1	XVal Session 7-Typing - Text-1		2012-07-09 15:26:53.119000
	Edit pad (rev 1037)		sluggo	cv411	XVal Session 7	1	XVal Session 7-Typing - Text-1		2012-07-09 15:26:53.290000
	Edit pad (rev 1038)		Capucine	cv402	XVal Session 7	1	XVal Session 7-Typing - Text-1		2012-07-09 15:26:53.618000
	Edit pad (rev 1039)		sluggo	cv411	XVal Session 7	1	XVal Session 7-Typing - Text-1		2012-07-09 15:26:53.789000
	Edit pad (rev 1040)		sluggo	cv411	XVal Session 7	1	XVal Session 7-Typing - Text-1		2012-07-09 15:26:54.289000
	Edit pad (rev 1041)		Capucine	cv402	XVal Session 7	1	XVal Session 7-Typing - Text-1		2012-07-09 15:26:54.304000
	Edit pad (rev 1042)		Bob	cv404	XVal Session 7	1	XVal Session 7-Typing - Text-1		2012-07-09 15:26:54.558000
	Edit pad (rev 1043)		sluggo	cv411	XVal Session 7	1	XVal Session 7-Typing - Text-1		2012-07-09 15:26:54.791000
	Edit pad (rev 1044)		Capucine	cv402	XVal Session 7	1	XVal Session 7-Typing - Text-1		2012-07-09 15:26:54.804000
	Edit pad (rev 1045)		Kate	cv406	XVal Session 7	1	XVal Session 7-Typing - Text-1		2012-07-09 15:26:54.883000
	Edit pad (rev 1046)		Bob	cv404	XVal Session 7	1	XVal Session 7-Typing - Text-1		2012-07-09 15:26:55.063000
	Edit pad (rev 1047)		sluggo	cv411	XVal Session 7	1	XVal Session 7-Typing - Text-1		2012-07-09 15:26:55.289000
	Edit pad (rev 1048)		Capucine	cv402	XVal Session 7	1	XVal Session 7-Typing - Text-1		2012-07-09 15:26:55.308000
	Edit pad (rev 1049)		Kate	cv406	XVal Session 7	1	XVal Session 7-Typing - Text-1		2012-07-09 15:26:55.387000
	Edit pad (rev 1050)		Bob	cv404	XVal Session 7	1	XVal Session 7-Typing - Text-1		2012-07-09 15:26:55.563000
	Edit pad (rev 1051)		sluggo	cv411	XVal Session 7	1	XVal Session 7-Typing - Text-1		2012-07-09 15:26:55.797000
	Edit pad (rev 1052)		Bob	cv404	XVal Session 7	1	XVal Session 7-Typing - Text-1		2012-07-09 15:26:56.063000
	Edit pad (rev 1053)		Capucine	cv402	XVal Session 7	1	XVal Session 7-Typing - Text-1		2012-07-09 15:26:56.098000
	Edit pad (rev 1054)		sluggo	cv411	XVal Session 7	1	XVal Session 7-Typing - Text-1		2012-07-09 15:26:56.308000
	Edit pad (rev 1055)		Bob	cv404	XVal Session 7	1	XVal Session 7-Typing - Text-1		2012-07-09 15:26:56.563000
	Edit pad (rev 1056)		Capucine	cv402	XVal Session 7	1	XVal Session 7-Typing - Text-1		2012-07-09 15:26:56.621000
	Edit pad (rev 1057)		sluggo	cv411	XVal Session 7	1	XVal Session 7-Typing - Text-1		2012-07-09 15:26:56.809000
	Edit pad (rev 1058)		Bob	cv404	XVal Session 7	1	XVal Session 7-Typing - Text-1		2012-07-09 15:26:57.063000
	Edit pad (rev 1059)		Capucine	cv402	XVal Session 7	1	XVal Session 7-Typing - Text-1		2012-07-09 15:26:57.127000
	Edit pad (rev 1060)		sluggo	cv411	XVal Session 7	1	XVal Session 7-Typing - Text-1		2012-07-09 15:26:57.308000
	Edit pad (rev 1061)		Bob	cv404	XVal Session 7	1	XVal Session 7-Typing - Text-1		2012-07-09 15:26:57.562000
	Edit pad (rev 1062)		Capucine	cv402	XVal Session 7	1	XVal Session 7-Typing - Text-1		2012-07-09 15:26:57.653000
	Edit pad (rev 1063)		Kate	cv406	XVal Session 7	1	XVal Session 7-Typing - Text-1		2012-07-09 15:26:57.745000
	Edit pad (rev 1064)		sluggo	cv411	XVal Session 7	1	XVal Session 7-Typing - Text-1		2012-07-09 15:26:57.806000
	Edit pad (rev 1065)		Bob	cv404	XVal Session 7	1	XVal Session 7-Typing - Text-1		2012-07-09 15:26:58.224000
	Edit pad (rev 1066)		Kate	cv406	XVal Session 7	1	XVal Session 7-Typing - Text-1		2012-07-09 15:26:58.246000
	Edit pad (rev 1067)		Capucine	cv402	XVal Session 7	1	XVal Session 7-Typing - Text-1		2012-07-09 15:26:58.272000
	Edit pad (rev 1068)		sluggo	cv411	XVal Session 7	1	XVal Session 7-Typing - Text-1		2012-07-09 15:26:58.307000
	Edit pad (rev 1069)		Bob	cv404	XVal Session 7	1	XVal Session 7-Typing - Text-1		2012-07-09 15:26:58.735000
	Edit pad (rev 1070)		Kate	cv406	XVal Session 7	1	XVal Session 7-Typing - Text-1		2012-07-09 15:26:58.747000
	Edit pad (rev 1071)		sluggo	cv411	XVal Session 7	1	XVal Session 7-Typing - Text-1		2012-07-09 15:26:58.806000
	Edit pad (rev 1072)		Bob	cv404	XVal Session 7	1	XVal Session 7-Typing - Text-1		2012-07-09 15:26:59.235000
	Edit pad (rev 1073)		sluggo	cv411	XVal Session 7	1	XVal Session 7-Typing - Text-1		2012-07-09 15:26:59.306000
	Edit pad (rev 1074)		Bob	cv404	XVal Session 7	1	XVal Session 7-Typing - Text-1		2012-07-09 15:26:59.740000
	Edit pad (rev 1075)		sluggo	cv411	XVal Session 7	1	XVal Session 7-Typing - Text-1		2012-07-09 15:27:00.086000
	Edit pad (rev 1076)		Bob	cv404	XVal Session 7	1	XVal Session 7-Typing - Text-1		2012-07-09 15:27:00.250000
	Edit pad (rev 1077)		Kate	cv406	XVal Session 7	1	XVal Session 7-Typing - Text-1		2012-07-09 15:27:00.326000
	Edit pad (rev 1078)		Capucine	cv402	XVal Session 7	1	XVal Session 7-Typing - Text-1		2012-07-09 15:27:00.549000
	Edit pad (rev 1079)		Kate	cv406	XVal Session 7	1	XVal Session 7-Typing - Text-1		2012-07-09 15:27:00.836000
	Edit pad (rev 1080)		Bob	cv404	XVal Session 7	1	XVal Session 7-Typing - Text-1		2012-07-09 15:27:00.937000
	Edit pad (rev 1081)		Capucine	cv402	XVal Session 7	1	XVal Session 7-Typing - Text-1		2012-07-09 15:27:01.059000
	Edit pad (rev 1082)		Kate	cv406	XVal Session 7	1	XVal Session 7-Typing - Text-1		2012-07-09 15:27:01.336000
	Edit pad (rev 1083)		Bob	cv404	XVal Session 7	1	XVal Session 7-Typing - Text-1		2012-07-09 15:27:01.442000
	Edit pad (rev 1084)		Bob	cv404	XVal Session 7	1	XVal Session 7-Typing - Text-1		2012-07-09 15:27:01.955000
	Edit pad (rev 1085)		Capucine	cv402	XVal Session 7	1	XVal Session 7-Typing - Text-1		2012-07-09 15:27:02.019000
	Edit pad (rev 1086)		Capucine	cv402	XVal Session 7	1	XVal Session 7-Typing - Text-1		2012-07-09 15:27:02.401000
	Edit pad (rev 1087)		Bob	cv404	XVal Session 7	1	XVal Session 7-Typing - Text-1		2012-07-09 15:27:02.455000
	Edit pad (rev 1088)		Capucine	cv402	XVal Session 7	1	XVal Session 7-Typing - Text-1		2012-07-09 15:27:02.910000
	Edit pad (rev 1089)		Bob	cv404	XVal Session 7	1	XVal Session 7-Typing - Text-1		2012-07-09 15:27:02.960000
	Edit pad (rev 1090)		Kate	cv406	XVal Session 7	1	XVal Session 7-Typing - Text-1		2012-07-09 15:27:03.248000
	Edit pad (rev 1091)		Capucine	cv402	XVal Session 7	1	XVal Session 7-Typing - Text-1		2012-07-09 15:27:03.415000
	Edit pad (rev 1092)		Bob	cv404	XVal Session 7	1	XVal Session 7-Typing - Text-1		2012-07-09 15:27:03.463000
	Edit pad (rev 1093)		Kate	cv406	XVal Session 7	1	XVal Session 7-Typing - Text-1		2012-07-09 15:27:03.761000
	Edit pad (rev 1094)		Capucine	cv402	XVal Session 7	1	XVal Session 7-Typing - Text-1		2012-07-09 15:27:03.916000
	Edit pad (rev 1095)		Bob	cv404	XVal Session 7	1	XVal Session 7-Typing - Text-1		2012-07-09 15:27:03.979000
	Edit pad (rev 1096)		Kate	cv406	XVal Session 7	1	XVal Session 7-Typing - Text-1		2012-07-09 15:27:04.435000
	Edit pad (rev 1097)		Bob	cv404	XVal Session 7	1	XVal Session 7-Typing - Text-1		2012-07-09 15:27:04.484000
	Edit pad (rev 1098)		Kate	cv406	XVal Session 7	1	XVal Session 7-Typing - Text-1		2012-07-09 15:27:04.935000
	Edit pad (rev 1099)		Bob	cv404	XVal Session 7	1	XVal Session 7-Typing - Text-1		2012-07-09 15:27:04.984000
	Edit pad (rev 1100)		Capucine	cv402	XVal Session 7	1	XVal Session 7-Typing - Text-1		2012-07-09 15:27:05.063000
	Edit pad (rev 1101)		Kate	cv406	XVal Session 7	1	XVal Session 7-Typing - Text-1		2012-07-09 15:27:05.448000
	Edit pad (rev 1102)		Bob	cv404	XVal Session 7	1	XVal Session 7-Typing - Text-1		2012-07-09 15:27:05.483000
	Edit pad (rev 1103)		Capucine	cv402	XVal Session 7	1	XVal Session 7-Typing - Text-1		2012-07-09 15:27:05.889000
	Edit pad (rev 1104)		Kate	cv406	XVal Session 7	1	XVal Session 7-Typing - Text-1		2012-07-09 15:27:05.947000
	Edit pad (rev 1105)		Bob	cv404	XVal Session 7	1	XVal Session 7-Typing - Text-1		2012-07-09 15:27:05.990000
	Edit pad (rev 1106)		Capucine	cv402	XVal Session 7	1	XVal Session 7-Typing - Text-1		2012-07-09 15:27:06.403000
	Edit pad (rev 1107)		Bob	cv404	XVal Session 7	1	XVal Session 7-Typing - Text-1		2012-07-09 15:27:06.497000
	Edit pad (rev 1108)		Capucine	cv402	XVal Session 7	1	XVal Session 7-Typing - Text-1		2012-07-09 15:27:06.900000
	Edit pad (rev 1109)		Bob	cv404	XVal Session 7	1	XVal Session 7-Typing - Text-1		2012-07-09 15:27:07.011000
	Edit pad (rev 1110)		Capucine	cv402	XVal Session 7	1	XVal Session 7-Typing - Text-1		2012-07-09 15:27:07.400000
	Edit pad (rev 1111)		Bob	cv404	XVal Session 7	1	XVal Session 7-Typing - Text-1		2012-07-09 15:27:07.514000
	Edit pad (rev 1112)		Capucine	cv402	XVal Session 7	1	XVal Session 7-Typing - Text-1		2012-07-09 15:27:07.901000
	Edit pad (rev 1113)		Bob	cv404	XVal Session 7	1	XVal Session 7-Typing - Text-1		2012-07-09 15:27:08.015000
	Edit pad (rev 1114)		Kate	cv406	XVal Session 7	1	XVal Session 7-Typing - Text-1		2012-07-09 15:27:08.052000
	Edit pad (rev 1115)		Capucine	cv402	XVal Session 7	1	XVal Session 7-Typing - Text-1		2012-07-09 15:27:08.489000
	Edit pad (rev 1116)		Bob	cv404	XVal Session 7	1	XVal Session 7-Typing - Text-1		2012-07-09 15:27:08.516000
	Edit pad (rev 1117)		Kate	cv406	XVal Session 7	1	XVal Session 7-Typing - Text-1		2012-07-09 15:27:08.558000
	Edit pad (rev 1118)		Capucine	cv402	XVal Session 7	1	XVal Session 7-Typing - Text-1		2012-07-09 15:27:08.996000
	Edit pad (rev 1119)		Bob	cv404	XVal Session 7	1	XVal Session 7-Typing - Text-1		2012-07-09 15:27:09.016000
	Edit pad (rev 1120)		Kate	cv406	XVal Session 7	1	XVal Session 7-Typing - Text-1		2012-07-09 15:27:09.060000
	Edit pad (rev 1121)		Capucine	cv402	XVal Session 7	1	XVal Session 7-Typing - Text-1		2012-07-09 15:27:09.495000
	Edit pad (rev 1122)		Bob	cv404	XVal Session 7	1	XVal Session 7-Typing - Text-1		2012-07-09 15:27:09.526000
	Edit pad (rev 1123)		Capucine	cv402	XVal Session 7	1	XVal Session 7-Typing - Text-1		2012-07-09 15:27:09.993000
	Edit pad (rev 1124)		Bob	cv404	XVal Session 7	1	XVal Session 7-Typing - Text-1		2012-07-09 15:27:10.044000
	Edit pad (rev 1125)		Kate	cv406	XVal Session 7	1	XVal Session 7-Typing - Text-1		2012-07-09 15:27:10.089000
	Edit pad (rev 1126)		Capucine	cv402	XVal Session 7	1	XVal Session 7-Typing - Text-1		2012-07-09 15:27:10.496000
	Edit pad (rev 1127)		Bob	cv404	XVal Session 7	1	XVal Session 7-Typing - Text-1		2012-07-09 15:27:10.546000
	Edit pad (rev 1128)		Bob	cv404	XVal Session 7	1	XVal Session 7-Typing - Text-1		2012-07-09 15:27:11.055000
	Edit pad (rev 1129)		Kate	cv406	XVal Session 7	1	XVal Session 7-Typing - Text-1		2012-07-09 15:27:11.125000
	Edit pad (rev 1130)		Capucine	cv402	XVal Session 7	1	XVal Session 7-Typing - Text-1		2012-07-09 15:27:11.376000
	Edit pad (rev 1131)		Bob	cv404	XVal Session 7	1	XVal Session 7-Typing - Text-1		2012-07-09 15:27:11.563000
	Edit pad (rev 1132)		Kate	cv406	XVal Session 7	1	XVal Session 7-Typing - Text-1		2012-07-09 15:27:11.831000
	Edit pad (rev 1133)		Bob	cv404	XVal Session 7	1	XVal Session 7-Typing - Text-1		2012-07-09 15:27:12.063000
	Edit pad (rev 1134)		Kate	cv406	XVal Session 7	1	XVal Session 7-Typing - Text-1		2012-07-09 15:27:12.336000
	Edit pad (rev 1135)		Bob	cv404	XVal Session 7	1	XVal Session 7-Typing - Text-1		2012-07-09 15:27:12.563000
	Edit pad (rev 1136)		Capucine	cv402	XVal Session 7	1	XVal Session 7-Typing - Text-1		2012-07-09 15:27:12.781000
	Edit pad (rev 1137)		Kate	cv406	XVal Session 7	1	XVal Session 7-Typing - Text-1		2012-07-09 15:27:12.837000
	Edit pad (rev 1138)		Bob	cv404	XVal Session 7	1	XVal Session 7-Typing - Text-1		2012-07-09 15:27:13.063000
	Edit pad (rev 1139)		Capucine	cv402	XVal Session 7	1	XVal Session 7-Typing - Text-1		2012-07-09 15:27:13.290000
	Edit pad (rev 1140)		Kate	cv406	XVal Session 7	1	XVal Session 7-Typing - Text-1		2012-07-09 15:27:13.335000
	Edit pad (rev 1141)		Bob	cv404	XVal Session 7	1	XVal Session 7-Typing - Text-1		2012-07-09 15:27:13.563000
	Edit pad (rev 1142)		Kate	cv406	XVal Session 7	1	XVal Session 7-Typing - Text-1		2012-07-09 15:27:13.841000
	Edit pad (rev 1143)		Bob	cv404	XVal Session 7	1	XVal Session 7-Typing - Text-1		2012-07-09 15:27:14.063000
	Edit pad (rev 1144)		Kate	cv406	XVal Session 7	1	XVal Session 7-Typing - Text-1		2012-07-09 15:27:14.343000
	Edit pad (rev 1145)		Bob	cv404	XVal Session 7	1	XVal Session 7-Typing - Text-1		2012-07-09 15:27:14.563000
	Edit pad (rev 1146)		Kate	cv406	XVal Session 7	1	XVal Session 7-Typing - Text-1		2012-07-09 15:27:14.851000
	Edit pad (rev 1147)		Capucine	cv402	XVal Session 7	1	XVal Session 7-Typing - Text-1		2012-07-09 15:27:15.028000
	Edit pad (rev 1148)		Bob	cv404	XVal Session 7	1	XVal Session 7-Typing - Text-1		2012-07-09 15:27:15.067000
	Edit pad (rev 1149)		Kate	cv406	XVal Session 7	1	XVal Session 7-Typing - Text-1		2012-07-09 15:27:15.355000
	Edit pad (rev 1150)		Capucine	cv402	XVal Session 7	1	XVal Session 7-Typing - Text-1		2012-07-09 15:27:15.542000
	Edit pad (rev 1151)		Bob	cv404	XVal Session 7	1	XVal Session 7-Typing - Text-1		2012-07-09 15:27:15.573000
	Edit pad (rev 1152)		Bob	cv404	XVal Session 7	1	XVal Session 7-Typing - Text-1		2012-07-09 15:27:16.078000
	Edit pad (rev 1153)		Kate	cv406	XVal Session 7	1	XVal Session 7-Typing - Text-1		2012-07-09 15:27:16.472000
	Edit pad (rev 1154)		Bob	cv404	XVal Session 7	1	XVal Session 7-Typing - Text-1		2012-07-09 15:27:16.583000
	Edit pad (rev 1155)		Kate	cv406	XVal Session 7	1	XVal Session 7-Typing - Text-1		2012-07-09 15:27:16.977000
	Edit pad (rev 1156)		Bob	cv404	XVal Session 7	1	XVal Session 7-Typing - Text-1		2012-07-09 15:27:17.093000
	Edit pad (rev 1157)		Kate	cv406	XVal Session 7	1	XVal Session 7-Typing - Text-1		2012-07-09 15:27:17.477000
	Edit pad (rev 1158)		Bob	cv404	XVal Session 7	1	XVal Session 7-Typing - Text-1		2012-07-09 15:27:17.593000
	Edit pad (rev 1159)		Kate	cv406	XVal Session 7	1	XVal Session 7-Typing - Text-1		2012-07-09 15:27:17.976000
	Edit pad (rev 1160)		Bob	cv404	XVal Session 7	1	XVal Session 7-Typing - Text-1		2012-07-09 15:27:18.092000
	Edit pad (rev 1161)		Kate	cv406	XVal Session 7	1	XVal Session 7-Typing - Text-1		2012-07-09 15:27:18.476000
	Edit pad (rev 1162)		Bob	cv404	XVal Session 7	1	XVal Session 7-Typing - Text-1		2012-07-09 15:27:18.593000
	Edit pad (rev 1163)		Capucine	cv402	XVal Session 7	1	XVal Session 7-Typing - Text-1		2012-07-09 15:27:18.761000
	Edit pad (rev 1164)		Kate	cv406	XVal Session 7	1	XVal Session 7-Typing - Text-1		2012-07-09 15:27:18.978000
	Edit pad (rev 1165)		Bob	cv404	XVal Session 7	1	XVal Session 7-Typing - Text-1		2012-07-09 15:27:19.093000
	Edit pad (rev 1166)		Kate	cv406	XVal Session 7	1	XVal Session 7-Typing - Text-1		2012-07-09 15:27:19.476000
	Edit pad (rev 1167)		Bob	cv404	XVal Session 7	1	XVal Session 7-Typing - Text-1		2012-07-09 15:27:19.592000
	Edit pad (rev 1168)		Kate	cv406	XVal Session 7	1	XVal Session 7-Typing - Text-1		2012-07-09 15:27:19.976000
	Edit pad (rev 1169)		Bob	cv404	XVal Session 7	1	XVal Session 7-Typing - Text-1		2012-07-09 15:27:20.097000
	Edit pad (rev 1170)		Kate	cv406	XVal Session 7	1	XVal Session 7-Typing - Text-1		2012-07-09 15:27:20.480000
	Edit pad (rev 1171)		Capucine	cv402	XVal Session 7	1	XVal Session 7-Typing - Text-1		2012-07-09 15:27:20.523000
	Edit pad (rev 1172)		Bob	cv404	XVal Session 7	1	XVal Session 7-Typing - Text-1		2012-07-09 15:27:20.596000
	Edit pad (rev 1173)		Kate	cv406	XVal Session 7	1	XVal Session 7-Typing - Text-1		2012-07-09 15:27:20.980000
	Edit pad (rev 1174)		Capucine	cv402	XVal Session 7	1	XVal Session 7-Typing - Text-1		2012-07-09 15:27:21.069000
	Edit pad (rev 1175)		Bob	cv404	XVal Session 7	1	XVal Session 7-Typing - Text-1		2012-07-09 15:27:21.100000
	Edit pad (rev 1176)		Kate	cv406	XVal Session 7	1	XVal Session 7-Typing - Text-1		2012-07-09 15:27:21.479000
	Edit pad (rev 1177)		Bob	cv404	XVal Session 7	1	XVal Session 7-Typing - Text-1		2012-07-09 15:27:21.604000
	Edit pad (rev 1178)		Kate	cv406	XVal Session 7	1	XVal Session 7-Typing - Text-1		2012-07-09 15:27:21.992000
	Edit pad (rev 1179)		Bob	cv404	XVal Session 7	1	XVal Session 7-Typing - Text-1		2012-07-09 15:27:22.105000
	Edit pad (rev 1180)		Capucine	cv402	XVal Session 7	1	XVal Session 7-Typing - Text-1		2012-07-09 15:27:22.336000
	Edit pad (rev 1181)		Kate	cv406	XVal Session 7	1	XVal Session 7-Typing - Text-1		2012-07-09 15:27:22.492000
	Edit pad (rev 1182)		Bob	cv404	XVal Session 7	1	XVal Session 7-Typing - Text-1		2012-07-09 15:27:22.608000
	Edit pad (rev 1183)		Kate	cv406	XVal Session 7	1	XVal Session 7-Typing - Text-1		2012-07-09 15:27:22.990000
	Edit pad (rev 1184)		Bob	cv404	XVal Session 7	1	XVal Session 7-Typing - Text-1		2012-07-09 15:27:23.116000
	Edit pad (rev 1185)		Kate	cv406	XVal Session 7	1	XVal Session 7-Typing - Text-1		2012-07-09 15:27:23.492000
	Edit pad (rev 1186)		Capucine	cv402	XVal Session 7	1	XVal Session 7-Typing - Text-1		2012-07-09 15:27:23.508000
	Edit pad (rev 1187)		Bob	cv404	XVal Session 7	1	XVal Session 7-Typing - Text-1		2012-07-09 15:27:23.621000
	Edit pad (rev 1188)		Kate	cv406	XVal Session 7	1	XVal Session 7-Typing - Text-1		2012-07-09 15:27:23.997000
	Edit pad (rev 1189)		Capucine	cv402	XVal Session 7	1	XVal Session 7-Typing - Text-1		2012-07-09 15:27:24.009000
	Edit pad (rev 1190)		Bob	cv404	XVal Session 7	1	XVal Session 7-Typing - Text-1		2012-07-09 15:27:24.125000
	Edit pad (rev 1191)		Kate	cv406	XVal Session 7	1	XVal Session 7-Typing - Text-1		2012-07-09 15:27:24.499000
	Edit pad (rev 1192)		Capucine	cv402	XVal Session 7	1	XVal Session 7-Typing - Text-1		2012-07-09 15:27:24.512000
	Edit pad (rev 1193)		Bob	cv404	XVal Session 7	1	XVal Session 7-Typing - Text-1		2012-07-09 15:27:24.624000
	Edit pad (rev 1194)		Kate	cv406	XVal Session 7	1	XVal Session 7-Typing - Text-1		2012-07-09 15:27:24.992000
	Edit pad (rev 1195)		Capucine	cv402	XVal Session 7	1	XVal Session 7-Typing - Text-1		2012-07-09 15:27:25.010000
	Edit pad (rev 1196)		Bob	cv404	XVal Session 7	1	XVal Session 7-Typing - Text-1		2012-07-09 15:27:25.124000
	Edit pad (rev 1197)		Kate	cv406	XVal Session 7	1	XVal Session 7-Typing - Text-1		2012-07-09 15:27:25.498000
	Edit pad (rev 1198)		Bob	cv404	XVal Session 7	1	XVal Session 7-Typing - Text-1		2012-07-09 15:27:25.626000
	Edit pad (rev 1199)		Kate	cv406	XVal Session 7	1	XVal Session 7-Typing - Text-1		2012-07-09 15:27:25.998000
	Edit pad (rev 1200)		Bob	cv404	XVal Session 7	1	XVal Session 7-Typing - Text-1		2012-07-09 15:27:26.128000
	Edit pad (rev 1201)		Capucine	cv402	XVal Session 7	1	XVal Session 7-Typing - Text-1		2012-07-09 15:27:26.423000
	Edit pad (rev 1202)		Bob	cv404	XVal Session 7	1	XVal Session 7-Typing - Text-1		2012-07-09 15:27:26.629000
	Edit pad (rev 1203)		Capucine	cv402	XVal Session 7	1	XVal Session 7-Typing - Text-1		2012-07-09 15:27:26.931000
	Edit pad (rev 1204)		Bob	cv404	XVal Session 7	1	XVal Session 7-Typing - Text-1		2012-07-09 15:27:27.128000
	Edit pad (rev 1205)		Capucine	cv402	XVal Session 7	1	XVal Session 7-Typing - Text-1		2012-07-09 15:27:27.431000
	Edit pad (rev 1206)		Bob	cv404	XVal Session 7	1	XVal Session 7-Typing - Text-1		2012-07-09 15:27:27.628000
	Edit pad (rev 1207)		Capucine	cv402	XVal Session 7	1	XVal Session 7-Typing - Text-1		2012-07-09 15:27:27.937000
	Edit pad (rev 1208)		Bob	cv404	XVal Session 7	1	XVal Session 7-Typing - Text-1		2012-07-09 15:27:28.129000
	Edit pad (rev 1209)		Kate	cv406	XVal Session 7	1	XVal Session 7-Typing - Text-1		2012-07-09 15:27:28.158000
	Edit pad (rev 1210)		Bob	cv404	XVal Session 7	1	XVal Session 7-Typing - Text-1		2012-07-09 15:27:28.628000
	Edit pad (rev 1211)		Kate	cv406	XVal Session 7	1	XVal Session 7-Typing - Text-1		2012-07-09 15:27:28.722000
	Edit pad (rev 1212)		Capucine	cv402	XVal Session 7	1	XVal Session 7-Typing - Text-1		2012-07-09 15:27:29.046000
	Edit pad (rev 1213)		Bob	cv404	XVal Session 7	1	XVal Session 7-Typing - Text-1		2012-07-09 15:27:29.128000
	Edit pad (rev 1214)		Kate	cv406	XVal Session 7	1	XVal Session 7-Typing - Text-1		2012-07-09 15:27:29.512000
	Edit pad (rev 1215)		Capucine	cv402	XVal Session 7	1	XVal Session 7-Typing - Text-1		2012-07-09 15:27:29.557000
	Edit pad (rev 1216)		Bob	cv404	XVal Session 7	1	XVal Session 7-Typing - Text-1		2012-07-09 15:27:29.626000
	Edit pad (rev 1217)		Kate	cv406	XVal Session 7	1	XVal Session 7-Typing - Text-1		2012-07-09 15:27:30.038000
	Edit pad (rev 1218)		Capucine	cv402	XVal Session 7	1	XVal Session 7-Typing - Text-1		2012-07-09 15:27:30.060000
	Edit pad (rev 1219)		Bob	cv404	XVal Session 7	1	XVal Session 7-Typing - Text-1		2012-07-09 15:27:30.127000
	Edit pad (rev 1220)		Kate	cv406	XVal Session 7	1	XVal Session 7-Typing - Text-1		2012-07-09 15:27:30.541000
	Edit pad (rev 1221)		Capucine	cv402	XVal Session 7	1	XVal Session 7-Typing - Text-1		2012-07-09 15:27:30.562000
	Edit pad (rev 1222)		Bob	cv404	XVal Session 7	1	XVal Session 7-Typing - Text-1		2012-07-09 15:27:30.630000
	Edit pad (rev 1223)		Kate	cv406	XVal Session 7	1	XVal Session 7-Typing - Text-1		2012-07-09 15:27:31.039000
	Edit pad (rev 1224)		Capucine	cv402	XVal Session 7	1	XVal Session 7-Typing - Text-1		2012-07-09 15:27:31.524000
	Edit pad (rev 1225)		Kate	cv406	XVal Session 7	1	XVal Session 7-Typing - Text-1		2012-07-09 15:27:31.539000
	Edit pad (rev 1226)		Bob	cv404	XVal Session 7	1	XVal Session 7-Typing - Text-1		2012-07-09 15:27:32.317000
	Edit pad (rev 1227)		Bob	cv404	XVal Session 7	1	XVal Session 7-Typing - Text-1		2012-07-09 15:27:32.833000
	Edit pad (rev 1228)		Bob	cv404	XVal Session 7	1	XVal Session 7-Typing - Text-1		2012-07-09 15:27:33.332000
	Edit pad (rev 1229)		Bob	cv404	XVal Session 7	1	XVal Session 7-Typing - Text-1		2012-07-09 15:27:33.849000
	Edit pad (rev 1230)		Bob	cv404	XVal Session 7	1	XVal Session 7-Typing - Text-1		2012-07-09 15:27:34.344000
	Edit pad (rev 1231)		Capucine	cv402	XVal Session 7	1	XVal Session 7-Typing - Text-1		2012-07-09 15:27:34.417000
	Edit pad (rev 1232)		Kate	cv406	XVal Session 7	1	XVal Session 7-Typing - Text-1		2012-07-09 15:27:34.477000
	Edit pad (rev 1233)		Bob	cv404	XVal Session 7	1	XVal Session 7-Typing - Text-1		2012-07-09 15:27:34.845000
	Edit pad (rev 1234)		Capucine	cv402	XVal Session 7	1	XVal Session 7-Typing - Text-1		2012-07-09 15:27:34.937000
	Edit pad (rev 1235)		Kate	cv406	XVal Session 7	1	XVal Session 7-Typing - Text-1		2012-07-09 15:27:34.981000
	Edit pad (rev 1236)		Bob	cv404	XVal Session 7	1	XVal Session 7-Typing - Text-1		2012-07-09 15:27:35.408000
	Edit pad (rev 1237)		Capucine	cv402	XVal Session 7	1	XVal Session 7-Typing - Text-1		2012-07-09 15:27:35.451000
	Edit pad (rev 1238)		Kate	cv406	XVal Session 7	1	XVal Session 7-Typing - Text-1		2012-07-09 15:27:35.496000
	Edit pad (rev 1239)		Capucine	cv402	XVal Session 7	1	XVal Session 7-Typing - Text-1		2012-07-09 15:27:35.947000
	Edit pad (rev 1240)		Kate	cv406	XVal Session 7	1	XVal Session 7-Typing - Text-1		2012-07-09 15:27:35.999000
	Edit pad (rev 1241)		Bob	cv404	XVal Session 7	1	XVal Session 7-Typing - Text-1		2012-07-09 15:27:36.343000
	Edit pad (rev 1242)		Kate	cv406	XVal Session 7	1	XVal Session 7-Typing - Text-1		2012-07-09 15:27:36.491000
	Edit pad (rev 1243)		Bob	cv404	XVal Session 7	1	XVal Session 7-Typing - Text-1		2012-07-09 15:27:36.844000
	Edit pad (rev 1244)		Capucine	cv402	XVal Session 7	1	XVal Session 7-Typing - Text-1		2012-07-09 15:27:36.922000
	Edit pad (rev 1245)		Kate	cv406	XVal Session 7	1	XVal Session 7-Typing - Text-1		2012-07-09 15:27:36.991000
	Edit pad (rev 1246)		Bob	cv404	XVal Session 7	1	XVal Session 7-Typing - Text-1		2012-07-09 15:27:37.345000
	Edit pad (rev 1247)		Capucine	cv402	XVal Session 7	1	XVal Session 7-Typing - Text-1		2012-07-09 15:27:37.434000
	Edit pad (rev 1248)		Bob	cv404	XVal Session 7	1	XVal Session 7-Typing - Text-1		2012-07-09 15:27:37.844000
	Edit pad (rev 1249)		Capucine	cv402	XVal Session 7	1	XVal Session 7-Typing - Text-1		2012-07-09 15:27:37.965000
	Edit pad (rev 1250)		Capucine	cv402	XVal Session 7	1	XVal Session 7-Typing - Text-1		2012-07-09 15:27:38.464000
	Edit pad (rev 1251)		Kate	cv406	XVal Session 7	1	XVal Session 7-Typing - Text-1		2012-07-09 15:27:38.774000
	Edit pad (rev 1252)		Bob	cv404	XVal Session 7	1	XVal Session 7-Typing - Text-1		2012-07-09 15:27:38.843000
	Edit pad (rev 1253)		Capucine	cv402	XVal Session 7	1	XVal Session 7-Typing - Text-1		2012-07-09 15:27:38.965000
	Edit pad (rev 1254)		Kate	cv406	XVal Session 7	1	XVal Session 7-Typing - Text-1		2012-07-09 15:27:39.296000
	Edit pad (rev 1255)		Bob	cv404	XVal Session 7	1	XVal Session 7-Typing - Text-1		2012-07-09 15:27:39.345000
	Edit pad (rev 1256)		Capucine	cv402	XVal Session 7	1	XVal Session 7-Typing - Text-1		2012-07-09 15:27:39.471000
	Edit pad (rev 1257)		Kate	cv406	XVal Session 7	1	XVal Session 7-Typing - Text-1		2012-07-09 15:27:39.805000
	Edit pad (rev 1258)		Bob	cv404	XVal Session 7	1	XVal Session 7-Typing - Text-1		2012-07-09 15:27:39.844000
	Edit pad (rev 1259)		Capucine	cv402	XVal Session 7	1	XVal Session 7-Typing - Text-1		2012-07-09 15:27:40.251000
	Edit pad (rev 1260)		Kate	cv406	XVal Session 7	1	XVal Session 7-Typing - Text-1		2012-07-09 15:27:40.305000
	Edit pad (rev 1261)		Bob	cv404	XVal Session 7	1	XVal Session 7-Typing - Text-1		2012-07-09 15:27:40.351000
	Edit pad (rev 1262)		Capucine	cv402	XVal Session 7	1	XVal Session 7-Typing - Text-1		2012-07-09 15:27:40.761000
	Edit pad (rev 1263)		Kate	cv406	XVal Session 7	1	XVal Session 7-Typing - Text-1		2012-07-09 15:27:40.805000
	Edit pad (rev 1264)		Bob	cv404	XVal Session 7	1	XVal Session 7-Typing - Text-1		2012-07-09 15:27:40.850000
	Edit pad (rev 1265)		Capucine	cv402	XVal Session 7	1	XVal Session 7-Typing - Text-1		2012-07-09 15:27:41.263000
	Edit pad (rev 1266)		Kate	cv406	XVal Session 7	1	XVal Session 7-Typing - Text-1		2012-07-09 15:27:41.306000
	Edit pad (rev 1267)		Bob	cv404	XVal Session 7	1	XVal Session 7-Typing - Text-1		2012-07-09 15:27:41.362000
	Edit pad (rev 1268)		Capucine	cv402	XVal Session 7	1	XVal Session 7-Typing - Text-1		2012-07-09 15:27:41.760000
	Edit pad (rev 1269)		Kate	cv406	XVal Session 7	1	XVal Session 7-Typing - Text-1		2012-07-09 15:27:41.803000
	Edit pad (rev 1270)		Bob	cv404	XVal Session 7	1	XVal Session 7-Typing - Text-1		2012-07-09 15:27:41.875000
	Edit pad (rev 1271)		Capucine	cv402	XVal Session 7	1	XVal Session 7-Typing - Text-1		2012-07-09 15:27:42.260000
	Edit pad (rev 1272)		Bob	cv404	XVal Session 7	1	XVal Session 7-Typing - Text-1		2012-07-09 15:27:42.379000
	Edit pad (rev 1273)		Kate	cv406	XVal Session 7	1	XVal Session 7-Typing - Text-1		2012-07-09 15:27:42.578000
	Edit pad (rev 1274)		Capucine	cv402	XVal Session 7	1	XVal Session 7-Typing - Text-1		2012-07-09 15:27:42.758000
	Edit pad (rev 1275)		Bob	cv404	XVal Session 7	1	XVal Session 7-Typing - Text-1		2012-07-09 15:27:42.890000
	Edit pad (rev 1276)		Kate	cv406	XVal Session 7	1	XVal Session 7-Typing - Text-1		2012-07-09 15:27:43.086000
	Edit pad (rev 1277)		Capucine	cv402	XVal Session 7	1	XVal Session 7-Typing - Text-1		2012-07-09 15:27:43.258000
	Edit pad (rev 1278)		Bob	cv404	XVal Session 7	1	XVal Session 7-Typing - Text-1		2012-07-09 15:27:43.391000
	Edit pad (rev 1279)		Kate	cv406	XVal Session 7	1	XVal Session 7-Typing - Text-1		2012-07-09 15:27:43.588000
	Edit pad (rev 1280)		Capucine	cv402	XVal Session 7	1	XVal Session 7-Typing - Text-1		2012-07-09 15:27:43.764000
	Edit pad (rev 1281)		Bob	cv404	XVal Session 7	1	XVal Session 7-Typing - Text-1		2012-07-09 15:27:43.897000
	Edit pad (rev 1282)		Kate	cv406	XVal Session 7	1	XVal Session 7-Typing - Text-1		2012-07-09 15:27:44.090000
	Edit pad (rev 1283)		Capucine	cv402	XVal Session 7	1	XVal Session 7-Typing - Text-1		2012-07-09 15:27:44.261000
	Edit pad (rev 1284)		Kate	cv406	XVal Session 7	1	XVal Session 7-Typing - Text-1		2012-07-09 15:27:44.589000
	Edit pad (rev 1285)		Bob	cv404	XVal Session 7	1	XVal Session 7-Typing - Text-1		2012-07-09 15:27:44.760000
	Edit pad (rev 1286)		Capucine	cv402	XVal Session 7	1	XVal Session 7-Typing - Text-1		2012-07-09 15:27:44.762000
	Edit pad (rev 1287)		Kate	cv406	XVal Session 7	1	XVal Session 7-Typing - Text-1		2012-07-09 15:27:45.109000
	Edit pad (rev 1288)		Capucine	cv402	XVal Session 7	1	XVal Session 7-Typing - Text-1		2012-07-09 15:27:45.261000
	Edit pad (rev 1289)		Bob	cv404	XVal Session 7	1	XVal Session 7-Typing - Text-1		2012-07-09 15:27:45.264000
	Edit pad (rev 1290)		Kate	cv406	XVal Session 7	1	XVal Session 7-Typing - Text-1		2012-07-09 15:27:45.618000
	Edit pad (rev 1291)		Capucine	cv402	XVal Session 7	1	XVal Session 7-Typing - Text-1		2012-07-09 15:27:45.763000
	Edit pad (rev 1292)		Bob	cv404	XVal Session 7	1	XVal Session 7-Typing - Text-1		2012-07-09 15:27:45.765000
	Edit pad (rev 1293)		Kate	cv406	XVal Session 7	1	XVal Session 7-Typing - Text-1		2012-07-09 15:27:46.122000
	Edit pad (rev 1294)		Bob	cv404	XVal Session 7	1	XVal Session 7-Typing - Text-1		2012-07-09 15:27:46.266000
	Edit pad (rev 1295)		Capucine	cv402	XVal Session 7	1	XVal Session 7-Typing - Text-1		2012-07-09 15:27:46.287000
	Edit pad (rev 1296)		Kate	cv406	XVal Session 7	1	XVal Session 7-Typing - Text-1		2012-07-09 15:27:46.690000
	Edit pad (rev 1297)		Bob	cv404	XVal Session 7	1	XVal Session 7-Typing - Text-1		2012-07-09 15:27:46.765000
	Edit pad (rev 1298)		Capucine	cv402	XVal Session 7	1	XVal Session 7-Typing - Text-1		2012-07-09 15:27:46.783000
	Edit pad (rev 1299)		Bob	cv404	XVal Session 7	1	XVal Session 7-Typing - Text-1		2012-07-09 15:27:47.265000
	Edit pad (rev 1300)		Capucine	cv402	XVal Session 7	1	XVal Session 7-Typing - Text-1		2012-07-09 15:27:47.321000
	Edit pad (rev 1301)		Bob	cv404	XVal Session 7	1	XVal Session 7-Typing - Text-1		2012-07-09 15:27:47.766000
	Edit pad (rev 1302)		Capucine	cv402	XVal Session 7	1	XVal Session 7-Typing - Text-1		2012-07-09 15:27:47.824000
	Edit pad (rev 1303)		Kate	cv406	XVal Session 7	1	XVal Session 7-Typing - Text-1		2012-07-09 15:27:48.088000
	Edit pad (rev 1304)		Bob	cv404	XVal Session 7	1	XVal Session 7-Typing - Text-1		2012-07-09 15:27:48.266000
	Edit pad (rev 1305)		Capucine	cv402	XVal Session 7	1	XVal Session 7-Typing - Text-1		2012-07-09 15:27:48.320000
	Edit pad (rev 1306)		Bob	cv404	XVal Session 7	1	XVal Session 7-Typing - Text-1		2012-07-09 15:27:48.766000
	Edit pad (rev 1307)		Capucine	cv402	XVal Session 7	1	XVal Session 7-Typing - Text-1		2012-07-09 15:27:48.821000
	Edit pad (rev 1308)		Bob	cv404	XVal Session 7	1	XVal Session 7-Typing - Text-1		2012-07-09 15:27:49.266000
	Edit pad (rev 1309)		Capucine	cv402	XVal Session 7	1	XVal Session 7-Typing - Text-1		2012-07-09 15:27:49.327000
	Edit pad (rev 1310)		Bob	cv404	XVal Session 7	1	XVal Session 7-Typing - Text-1		2012-07-09 15:27:49.766000
	Edit pad (rev 1311)		Capucine	cv402	XVal Session 7	1	XVal Session 7-Typing - Text-1		2012-07-09 15:27:49.829000
	Edit pad (rev 1312)		Kate	cv406	XVal Session 7	1	XVal Session 7-Typing - Text-1		2012-07-09 15:27:49.878000
	Edit pad (rev 1313)		Capucine	cv402	XVal Session 7	1	XVal Session 7-Typing - Text-1		2012-07-09 15:27:50.342000
	Edit pad (rev 1314)		Kate	cv406	XVal Session 7	1	XVal Session 7-Typing - Text-1		2012-07-09 15:27:50.381000
	Edit pad (rev 1315)		Capucine	cv402	XVal Session 7	1	XVal Session 7-Typing - Text-1		2012-07-09 15:27:50.841000
	Edit pad (rev 1316)		Kate	cv406	XVal Session 7	1	XVal Session 7-Typing - Text-1		2012-07-09 15:27:50.886000
	Edit pad (rev 1317)		Bob	cv404	XVal Session 7	1	XVal Session 7-Typing - Text-1		2012-07-09 15:27:50.910000
	Edit pad (rev 1318)		Capucine	cv402	XVal Session 7	1	XVal Session 7-Typing - Text-1		2012-07-09 15:27:51.362000
	Edit pad (rev 1319)		Bob	cv404	XVal Session 7	1	XVal Session 7-Typing - Text-1		2012-07-09 15:27:51.421000
	Edit pad (rev 1320)		Capucine	cv402	XVal Session 7	1	XVal Session 7-Typing - Text-1		2012-07-09 15:27:51.855000
	Edit pad (rev 1321)		Kate	cv406	XVal Session 7	1	XVal Session 7-Typing - Text-1		2012-07-09 15:27:52.061000
	Edit pad (rev 1322)		Capucine	cv402	XVal Session 7	1	XVal Session 7-Typing - Text-1		2012-07-09 15:27:52.355000
	Edit pad (rev 1323)		Kate	cv406	XVal Session 7	1	XVal Session 7-Typing - Text-1		2012-07-09 15:27:52.571000
	Edit pad (rev 1324)		Bob	cv404	XVal Session 7	1	XVal Session 7-Typing - Text-1		2012-07-09 15:27:52.624000
	Edit pad (rev 1325)		Bob	cv404	XVal Session 7	1	XVal Session 7-Typing - Text-1		2012-07-09 15:27:53.126000
	Edit pad (rev 1326)		Kate	cv406	XVal Session 7	1	XVal Session 7-Typing - Text-1		2012-07-09 15:27:53.470000
	Edit pad (rev 1327)		Kate	cv406	XVal Session 7	1	XVal Session 7-Typing - Text-1		2012-07-09 15:27:53.979000
	Edit pad (rev 1328)		Kate	cv406	XVal Session 7	1	XVal Session 7-Typing - Text-1		2012-07-09 15:27:54.479000
	Edit pad (rev 1329)		Bob	cv404	XVal Session 7	1	XVal Session 7-Typing - Text-1		2012-07-09 15:27:54.554000
	Edit pad (rev 1330)		Kate	cv406	XVal Session 7	1	XVal Session 7-Typing - Text-1		2012-07-09 15:27:54.976000
	Edit pad (rev 1331)		Bob	cv404	XVal Session 7	1	XVal Session 7-Typing - Text-1		2012-07-09 15:27:55.405000
	Edit pad (rev 1332)		Kate	cv406	XVal Session 7	1	XVal Session 7-Typing - Text-1		2012-07-09 15:27:55.477000
	Edit pad (rev 1333)		Capucine	cv402	XVal Session 7	1	XVal Session 7-Typing - Text-1		2012-07-09 15:27:55.524000
	Edit pad (rev 1334)		Bob	cv404	XVal Session 7	1	XVal Session 7-Typing - Text-1		2012-07-09 15:27:55.907000
	Edit pad (rev 1335)		Kate	cv406	XVal Session 7	1	XVal Session 7-Typing - Text-1		2012-07-09 15:27:55.977000
	Edit pad (rev 1336)		Capucine	cv402	XVal Session 7	1	XVal Session 7-Typing - Text-1		2012-07-09 15:27:56.231000
	Edit pad (rev 1337)		Bob	cv404	XVal Session 7	1	XVal Session 7-Typing - Text-1		2012-07-09 15:27:56.406000
	Edit pad (rev 1338)		Capucine	cv402	XVal Session 7	1	XVal Session 7-Typing - Text-1		2012-07-09 15:27:56.885000
	Edit pad (rev 1339)		Bob	cv404	XVal Session 7	1	XVal Session 7-Typing - Text-1		2012-07-09 15:27:56.907000
	Edit pad (rev 1340)		Kate	cv406	XVal Session 7	1	XVal Session 7-Typing - Text-1		2012-07-09 15:27:56.960000
	Edit pad (rev 1341)		Capucine	cv402	XVal Session 7	1	XVal Session 7-Typing - Text-1		2012-07-09 15:27:57.384000
	Edit pad (rev 1342)		Bob	cv404	XVal Session 7	1	XVal Session 7-Typing - Text-1		2012-07-09 15:27:57.407000
	Edit pad (rev 1343)		Kate	cv406	XVal Session 7	1	XVal Session 7-Typing - Text-1		2012-07-09 15:27:57.461000
	Edit pad (rev 1344)		Capucine	cv402	XVal Session 7	1	XVal Session 7-Typing - Text-1		2012-07-09 15:27:57.889000
	Edit pad (rev 1345)		Bob	cv404	XVal Session 7	1	XVal Session 7-Typing - Text-1		2012-07-09 15:27:57.907000
	Edit pad (rev 1346)		Kate	cv406	XVal Session 7	1	XVal Session 7-Typing - Text-1		2012-07-09 15:27:57.968000
	Edit pad (rev 1347)		Capucine	cv402	XVal Session 7	1	XVal Session 7-Typing - Text-1		2012-07-09 15:27:58.390000
	Edit pad (rev 1348)		Bob	cv404	XVal Session 7	1	XVal Session 7-Typing - Text-1		2012-07-09 15:27:58.407000
	Edit pad (rev 1349)		Kate	cv406	XVal Session 7	1	XVal Session 7-Typing - Text-1		2012-07-09 15:27:58.475000
	Edit pad (rev 1350)		Bob	cv404	XVal Session 7	1	XVal Session 7-Typing - Text-1		2012-07-09 15:27:58.907000
	Edit pad (rev 1351)		Kate	cv406	XVal Session 7	1	XVal Session 7-Typing - Text-1		2012-07-09 15:27:58.979000
	Edit pad (rev 1352)		Capucine	cv402	XVal Session 7	1	XVal Session 7-Typing - Text-1		2012-07-09 15:27:59.405000
	Edit pad (rev 1353)		Bob	cv404	XVal Session 7	1	XVal Session 7-Typing - Text-1		2012-07-09 15:27:59.418000
	Edit pad (rev 1354)		Kate	cv406	XVal Session 7	1	XVal Session 7-Typing - Text-1		2012-07-09 15:27:59.477000
	Edit pad (rev 1355)		Capucine	cv402	XVal Session 7	1	XVal Session 7-Typing - Text-1		2012-07-09 15:27:59.901000
	Edit pad (rev 1356)		Bob	cv404	XVal Session 7	1	XVal Session 7-Typing - Text-1		2012-07-09 15:27:59.922000
	Edit pad (rev 1357)		Kate	cv406	XVal Session 7	1	XVal Session 7-Typing - Text-1		2012-07-09 15:28:00.007000
	Edit pad (rev 1358)		Bob	cv404	XVal Session 7	1	XVal Session 7-Typing - Text-1		2012-07-09 15:28:00.429000
	Edit pad (rev 1359)		Capucine	cv402	XVal Session 7	1	XVal Session 7-Typing - Text-1		2012-07-09 15:28:00.530000
	Edit pad (rev 1360)		Bob	cv404	XVal Session 7	1	XVal Session 7-Typing - Text-1		2012-07-09 15:28:00.938000
	Edit pad (rev 1361)		Kate	cv406	XVal Session 7	1	XVal Session 7-Typing - Text-1		2012-07-09 15:28:01.368000
	Edit pad (rev 1362)		Bob	cv404	XVal Session 7	1	XVal Session 7-Typing - Text-1		2012-07-09 15:28:01.443000
	Edit pad (rev 1363)		Kate	cv406	XVal Session 7	1	XVal Session 7-Typing - Text-1		2012-07-09 15:28:01.867000
	Edit pad (rev 1364)		Bob	cv404	XVal Session 7	1	XVal Session 7-Typing - Text-1		2012-07-09 15:28:01.957000
	Edit pad (rev 1365)		Capucine	cv402	XVal Session 7	1	XVal Session 7-Typing - Text-1		2012-07-09 15:28:02.185000
	Edit pad (rev 1366)		Kate	cv406	XVal Session 7	1	XVal Session 7-Typing - Text-1		2012-07-09 15:28:02.365000
	Edit pad (rev 1367)		Bob	cv404	XVal Session 7	1	XVal Session 7-Typing - Text-1		2012-07-09 15:28:02.457000
	Edit pad (rev 1368)		Capucine	cv402	XVal Session 7	1	XVal Session 7-Typing - Text-1		2012-07-09 15:28:02.685000
	Edit pad (rev 1369)		Kate	cv406	XVal Session 7	1	XVal Session 7-Typing - Text-1		2012-07-09 15:28:02.866000
	Edit pad (rev 1370)		Bob	cv404	XVal Session 7	1	XVal Session 7-Typing - Text-1		2012-07-09 15:28:02.968000
	Edit pad (rev 1371)		Kate	cv406	XVal Session 7	1	XVal Session 7-Typing - Text-1		2012-07-09 15:28:03.376000
	Edit pad (rev 1372)		Bob	cv404	XVal Session 7	1	XVal Session 7-Typing - Text-1		2012-07-09 15:28:03.468000
	Edit pad (rev 1373)		Kate	cv406	XVal Session 7	1	XVal Session 7-Typing - Text-1		2012-07-09 15:28:03.884000
	Edit pad (rev 1374)		Bob	cv404	XVal Session 7	1	XVal Session 7-Typing - Text-1		2012-07-09 15:28:03.971000
	Edit pad (rev 1375)		Kate	cv406	XVal Session 7	1	XVal Session 7-Typing - Text-1		2012-07-09 15:28:04.404000
	Edit pad (rev 1376)		Bob	cv404	XVal Session 7	1	XVal Session 7-Typing - Text-1		2012-07-09 15:28:04.483000
	Edit pad (rev 1377)		Bob	cv404	XVal Session 7	1	XVal Session 7-Typing - Text-1		2012-07-09 15:28:04.986000
	Edit pad (rev 1378)		Capucine	cv402	XVal Session 7	1	XVal Session 7-Typing - Text-1		2012-07-09 15:28:05.121000
	Edit pad (rev 1379)		Bob	cv404	XVal Session 7	1	XVal Session 7-Typing - Text-1		2012-07-09 15:28:05.701000
	Edit pad (rev 1380)		Bob	cv404	XVal Session 7	1	XVal Session 7-Typing - Text-1		2012-07-09 15:28:06.204000
	Edit pad (rev 1381)		Capucine	cv402	XVal Session 7	1	XVal Session 7-Typing - Text-1		2012-07-09 15:28:06.268000
	Edit pad (rev 1382)		Bob	cv404	XVal Session 7	1	XVal Session 7-Typing - Text-1		2012-07-09 15:28:06.704000
	Edit pad (rev 1383)		Capucine	cv402	XVal Session 7	1	XVal Session 7-Typing - Text-1		2012-07-09 15:28:06.780000
	Edit pad (rev 1384)		Kate	cv406	XVal Session 7	1	XVal Session 7-Typing - Text-1		2012-07-09 15:28:06.910000
	Edit pad (rev 1385)		Bob	cv404	XVal Session 7	1	XVal Session 7-Typing - Text-1		2012-07-09 15:28:07.204000
	Edit pad (rev 1386)		Capucine	cv402	XVal Session 7	1	XVal Session 7-Typing - Text-1		2012-07-09 15:28:07.562000
	Edit pad (rev 1387)		Capucine	cv402	XVal Session 7	1	XVal Session 7-Typing - Text-1		2012-07-09 15:28:08.082000
	Edit pad (rev 1388)		Capucine	cv402	XVal Session 7	1	XVal Session 7-Typing - Text-1		2012-07-09 15:28:08.572000
	Edit pad (rev 1389)		Bob	cv404	XVal Session 7	1	XVal Session 7-Typing - Text-1		2012-07-09 15:28:08.637000
	Edit pad (rev 1390)		Capucine	cv402	XVal Session 7	1	XVal Session 7-Typing - Text-1		2012-07-09 15:28:09.073000
	Edit pad (rev 1391)		Capucine	cv402	XVal Session 7	1	XVal Session 7-Typing - Text-1		2012-07-09 15:28:10.173000
	Edit pad (rev 1392)		Bob	cv404	XVal Session 7	1	XVal Session 7-Typing - Text-1		2012-07-09 15:28:10.219000
	Edit pad (rev 1393)		Bob	cv404	XVal Session 7	1	XVal Session 7-Typing - Text-1		2012-07-09 15:28:10.721000
	Edit pad (rev 1394)		Capucine	cv402	XVal Session 7	1	XVal Session 7-Typing - Text-1		2012-07-09 15:28:10.783000
	Edit pad (rev 1395)		Bob	cv404	XVal Session 7	1	XVal Session 7-Typing - Text-1		2012-07-09 15:28:11.226000
	Edit pad (rev 1396)		Capucine	cv402	XVal Session 7	1	XVal Session 7-Typing - Text-1		2012-07-09 15:28:11.284000
	Edit pad (rev 1397)		Bob	cv404	XVal Session 7	1	XVal Session 7-Typing - Text-1		2012-07-09 15:28:11.741000
	Edit pad (rev 1398)		Capucine	cv402	XVal Session 7	1	XVal Session 7-Typing - Text-1		2012-07-09 15:28:11.808000
	Edit pad (rev 1399)		Kate	cv406	XVal Session 7	1	XVal Session 7-Typing - Text-1		2012-07-09 15:28:12.103000
	Edit pad (rev 1400)		Bob	cv404	XVal Session 7	1	XVal Session 7-Typing - Text-1		2012-07-09 15:28:12.250000
	Edit pad (rev 1401)		Bob	cv404	XVal Session 7	1	XVal Session 7-Typing - Text-1		2012-07-09 15:28:12.751000
	Edit pad (rev 1402)		Capucine	cv402	XVal Session 7	1	XVal Session 7-Typing - Text-1		2012-07-09 15:28:12.847000
	Edit pad (rev 1403)		Bob	cv404	XVal Session 7	1	XVal Session 7-Typing - Text-1		2012-07-09 15:28:13.252000
	Edit pad (rev 1404)		Capucine	cv402	XVal Session 7	1	XVal Session 7-Typing - Text-1		2012-07-09 15:28:13.352000
	Edit pad (rev 1405)		Bob	cv404	XVal Session 7	1	XVal Session 7-Typing - Text-1		2012-07-09 15:28:13.751000
	Edit pad (rev 1406)		Capucine	cv402	XVal Session 7	1	XVal Session 7-Typing - Text-1		2012-07-09 15:28:13.885000
	Edit pad (rev 1407)		Kate	cv406	XVal Session 7	1	XVal Session 7-Typing - Text-1		2012-07-09 15:28:13.929000
	Edit pad (rev 1408)		Bob	cv404	XVal Session 7	1	XVal Session 7-Typing - Text-1		2012-07-09 15:28:14.256000
	Edit pad (rev 1409)		Capucine	cv402	XVal Session 7	1	XVal Session 7-Typing - Text-1		2012-07-09 15:28:14.385000
	Edit pad (rev 1410)		Kate	cv406	XVal Session 7	1	XVal Session 7-Typing - Text-1		2012-07-09 15:28:14.528000
	Edit pad (rev 1411)		Bob	cv404	XVal Session 7	1	XVal Session 7-Typing - Text-1		2012-07-09 15:28:14.767000
	Edit pad (rev 1412)		Kate	cv406	XVal Session 7	1	XVal Session 7-Typing - Text-1		2012-07-09 15:28:14.948000
	Edit pad (rev 1413)		Bob	cv404	XVal Session 7	1	XVal Session 7-Typing - Text-1		2012-07-09 15:28:15.266000
	Edit pad (rev 1414)		Kate	cv406	XVal Session 7	1	XVal Session 7-Typing - Text-1		2012-07-09 15:28:15.446000
	Edit pad (rev 1415)		Capucine	cv402	XVal Session 7	1	XVal Session 7-Typing - Text-1		2012-07-09 15:28:15.488000
	Edit pad (rev 1416)		Bob	cv404	XVal Session 7	1	XVal Session 7-Typing - Text-1		2012-07-09 15:28:15.766000
	Edit pad (rev 1417)		Kate	cv406	XVal Session 7	1	XVal Session 7-Typing - Text-1		2012-07-09 15:28:15.945000
	Edit pad (rev 1418)		Bob	cv404	XVal Session 7	1	XVal Session 7-Typing - Text-1		2012-07-09 15:28:16.266000
	Edit pad (rev 1419)		Kate	cv406	XVal Session 7	1	XVal Session 7-Typing - Text-1		2012-07-09 15:28:16.447000
	Edit pad (rev 1420)		Bob	cv404	XVal Session 7	1	XVal Session 7-Typing - Text-1		2012-07-09 15:28:16.765000
	Edit pad (rev 1421)		Capucine	cv402	XVal Session 7	1	XVal Session 7-Typing - Text-1		2012-07-09 15:28:16.834000
	Edit pad (rev 1422)		Bob	cv404	XVal Session 7	1	XVal Session 7-Typing - Text-1		2012-07-09 15:28:17.270000
	Edit pad (rev 1423)		Capucine	cv402	XVal Session 7	1	XVal Session 7-Typing - Text-1		2012-07-09 15:28:17.359000
	Edit pad (rev 1424)		Kate	cv406	XVal Session 7	1	XVal Session 7-Typing - Text-1		2012-07-09 15:28:17.735000
	Edit pad (rev 1425)		Bob	cv404	XVal Session 7	1	XVal Session 7-Typing - Text-1		2012-07-09 15:28:17.783000
	Edit pad (rev 1426)		Capucine	cv402	XVal Session 7	1	XVal Session 7-Typing - Text-1		2012-07-09 15:28:17.858000
	Edit pad (rev 1427)		Kate	cv406	XVal Session 7	1	XVal Session 7-Typing - Text-1		2012-07-09 15:28:18.243000
	Edit pad (rev 1428)		Bob	cv404	XVal Session 7	1	XVal Session 7-Typing - Text-1		2012-07-09 15:28:18.282000
	Edit pad (rev 1429)		Capucine	cv402	XVal Session 7	1	XVal Session 7-Typing - Text-1		2012-07-09 15:28:18.352000
	Edit pad (rev 1430)		Bob	cv404	XVal Session 7	1	XVal Session 7-Typing - Text-1		2012-07-09 15:28:18.782000
	Edit pad (rev 1431)		Capucine	cv402	XVal Session 7	1	XVal Session 7-Typing - Text-1		2012-07-09 15:28:18.854000
	Edit pad (rev 1432)		Kate	cv406	XVal Session 7	1	XVal Session 7-Typing - Text-1		2012-07-09 15:28:18.922000
	Edit pad (rev 1433)		Bob	cv404	XVal Session 7	1	XVal Session 7-Typing - Text-1		2012-07-09 15:28:19.292000
	Edit pad (rev 1434)		Kate	cv406	XVal Session 7	1	XVal Session 7-Typing - Text-1		2012-07-09 15:28:19.433000
	Edit pad (rev 1435)		Bob	cv404	XVal Session 7	1	XVal Session 7-Typing - Text-1		2012-07-09 15:28:19.798000
	Edit pad (rev 1436)		Kate	cv406	XVal Session 7	1	XVal Session 7-Typing - Text-1		2012-07-09 15:28:19.933000
	Edit pad (rev 1437)		Bob	cv404	XVal Session 7	1	XVal Session 7-Typing - Text-1		2012-07-09 15:28:20.298000
	Edit pad (rev 1438)		Kate	cv406	XVal Session 7	1	XVal Session 7-Typing - Text-1		2012-07-09 15:28:20.429000
	Edit pad (rev 1439)		Bob	cv404	XVal Session 7	1	XVal Session 7-Typing - Text-1		2012-07-09 15:28:20.798000
	Edit pad (rev 1440)		Kate	cv406	XVal Session 7	1	XVal Session 7-Typing - Text-1		2012-07-09 15:28:20.936000
	Edit pad (rev 1441)		Bob	cv404	XVal Session 7	1	XVal Session 7-Typing - Text-1		2012-07-09 15:28:21.298000
	Edit pad (rev 1442)		Kate	cv406	XVal Session 7	1	XVal Session 7-Typing - Text-1		2012-07-09 15:28:21.653000
	Edit pad (rev 1443)		Bob	cv404	XVal Session 7	1	XVal Session 7-Typing - Text-1		2012-07-09 15:28:21.803000
	Edit pad (rev 1444)		Bob	cv404	XVal Session 7	1	XVal Session 7-Typing - Text-1		2012-07-09 15:28:22.310000
	Edit pad (rev 1445)		Bob	cv404	XVal Session 7	1	XVal Session 7-Typing - Text-1		2012-07-09 15:28:22.814000
	Edit pad (rev 1446)		Bob	cv404	XVal Session 7	1	XVal Session 7-Typing - Text-1		2012-07-09 15:28:23.314000
	Edit pad (rev 1447)		Kate	cv406	XVal Session 7	1	XVal Session 7-Typing - Text-1		2012-07-09 15:28:23.566000
	Edit pad (rev 1448)		Bob	cv404	XVal Session 7	1	XVal Session 7-Typing - Text-1		2012-07-09 15:28:23.829000
	Edit pad (rev 1449)		Kate	cv406	XVal Session 7	1	XVal Session 7-Typing - Text-1		2012-07-09 15:28:24.072000
	Edit pad (rev 1450)		Bob	cv404	XVal Session 7	1	XVal Session 7-Typing - Text-1		2012-07-09 15:28:24.329000
	Edit pad (rev 1451)		Kate	cv406	XVal Session 7	1	XVal Session 7-Typing - Text-1		2012-07-09 15:28:24.570000
	Edit pad (rev 1452)		Bob	cv404	XVal Session 7	1	XVal Session 7-Typing - Text-1		2012-07-09 15:28:24.857000
	Edit pad (rev 1453)		Kate	cv406	XVal Session 7	1	XVal Session 7-Typing - Text-1		2012-07-09 15:28:25.102000
	Edit pad (rev 1454)		Bob	cv404	XVal Session 7	1	XVal Session 7-Typing - Text-1		2012-07-09 15:28:25.377000
	Edit pad (rev 1455)		Kate	cv406	XVal Session 7	1	XVal Session 7-Typing - Text-1		2012-07-09 15:28:25.569000
	Edit pad (rev 1456)		Bob	cv404	XVal Session 7	1	XVal Session 7-Typing - Text-1		2012-07-09 15:28:25.876000
	Edit pad (rev 1457)		Kate	cv406	XVal Session 7	1	XVal Session 7-Typing - Text-1		2012-07-09 15:28:26.073000
	Edit pad (rev 1458)		Bob	cv404	XVal Session 7	1	XVal Session 7-Typing - Text-1		2012-07-09 15:28:26.375000
	Edit pad (rev 1459)		Bob	cv404	XVal Session 7	1	XVal Session 7-Typing - Text-1		2012-07-09 15:28:27.124000
	Edit pad (rev 1460)		Bob	cv404	XVal Session 7	1	XVal Session 7-Typing - Text-1		2012-07-09 15:28:27.377000
	Edit pad (rev 1461)		Kate	cv406	XVal Session 7	1	XVal Session 7-Typing - Text-1		2012-07-09 15:28:27.457000
	Edit pad (rev 1462)		Bob	cv404	XVal Session 7	1	XVal Session 7-Typing - Text-1		2012-07-09 15:28:27.891000
	Edit pad (rev 1463)		Capucine	cv402	XVal Session 7	1	XVal Session 7-Typing - Text-1		2012-07-09 15:28:27.942000
	Edit pad (rev 1464)		Kate	cv406	XVal Session 7	1	XVal Session 7-Typing - Text-1		2012-07-09 15:28:27.962000
	Edit pad (rev 1465)		Bob	cv404	XVal Session 7	1	XVal Session 7-Typing - Text-1		2012-07-09 15:28:28.392000
	Edit pad (rev 1466)		Kate	cv406	XVal Session 7	1	XVal Session 7-Typing - Text-1		2012-07-09 15:28:28.461000
	Edit pad (rev 1467)		Capucine	cv402	XVal Session 7	1	XVal Session 7-Typing - Text-1		2012-07-09 15:28:28.523000
	Edit pad (rev 1468)		Bob	cv404	XVal Session 7	1	XVal Session 7-Typing - Text-1		2012-07-09 15:28:28.891000
	Edit pad (rev 1469)		Kate	cv406	XVal Session 7	1	XVal Session 7-Typing - Text-1		2012-07-09 15:28:28.959000
	Edit pad (rev 1470)		Capucine	cv402	XVal Session 7	1	XVal Session 7-Typing - Text-1		2012-07-09 15:28:29.023000
	Edit pad (rev 1471)		Bob	cv404	XVal Session 7	1	XVal Session 7-Typing - Text-1		2012-07-09 15:28:29.426000
	Edit pad (rev 1472)		Kate	cv406	XVal Session 7	1	XVal Session 7-Typing - Text-1		2012-07-09 15:28:29.462000
	Edit pad (rev 1473)		Capucine	cv402	XVal Session 7	1	XVal Session 7-Typing - Text-1		2012-07-09 15:28:29.526000
	Edit pad (rev 1474)		Bob	cv404	XVal Session 7	1	XVal Session 7-Typing - Text-1		2012-07-09 15:28:29.923000
	Edit pad (rev 1475)		Kate	cv406	XVal Session 7	1	XVal Session 7-Typing - Text-1		2012-07-09 15:28:29.968000
	Edit pad (rev 1476)		Capucine	cv402	XVal Session 7	1	XVal Session 7-Typing - Text-1		2012-07-09 15:28:30.023000
	Edit pad (rev 1477)		Bob	cv404	XVal Session 7	1	XVal Session 7-Typing - Text-1		2012-07-09 15:28:30.424000
	Edit pad (rev 1478)		Kate	cv406	XVal Session 7	1	XVal Session 7-Typing - Text-1		2012-07-09 15:28:30.463000
	Edit pad (rev 1479)		Capucine	cv402	XVal Session 7	1	XVal Session 7-Typing - Text-1		2012-07-09 15:28:30.526000
	Edit pad (rev 1480)		Bob	cv404	XVal Session 7	1	XVal Session 7-Typing - Text-1		2012-07-09 15:28:30.923000
	Edit pad (rev 1481)		Kate	cv406	XVal Session 7	1	XVal Session 7-Typing - Text-1		2012-07-09 15:28:30.962000
	Edit pad (rev 1482)		Bob	cv404	XVal Session 7	1	XVal Session 7-Typing - Text-1		2012-07-09 15:28:31.423000
	Edit pad (rev 1483)		Kate	cv406	XVal Session 7	1	XVal Session 7-Typing - Text-1		2012-07-09 15:28:31.463000
	Edit pad (rev 1484)		Bob	cv404	XVal Session 7	1	XVal Session 7-Typing - Text-1		2012-07-09 15:28:31.923000
	Edit pad (rev 1485)		Kate	cv406	XVal Session 7	1	XVal Session 7-Typing - Text-1		2012-07-09 15:28:31.960000
	Edit pad (rev 1486)		Capucine	cv402	XVal Session 7	1	XVal Session 7-Typing - Text-1		2012-07-09 15:28:31.966000
	Edit pad (rev 1487)		Bob	cv404	XVal Session 7	1	XVal Session 7-Typing - Text-1		2012-07-09 15:28:32.423000
	Edit pad (rev 1488)		Kate	cv406	XVal Session 7	1	XVal Session 7-Typing - Text-1		2012-07-09 15:28:32.472000
	Edit pad (rev 1489)		Capucine	cv402	XVal Session 7	1	XVal Session 7-Typing - Text-1		2012-07-09 15:28:32.484000
	Edit pad (rev 1490)		Bob	cv404	XVal Session 7	1	XVal Session 7-Typing - Text-1		2012-07-09 15:28:32.923000
	Edit pad (rev 1491)		Kate	cv406	XVal Session 7	1	XVal Session 7-Typing - Text-1		2012-07-09 15:28:32.962000
	Edit pad (rev 1492)		Capucine	cv402	XVal Session 7	1	XVal Session 7-Typing - Text-1		2012-07-09 15:28:33.009000
	Edit pad (rev 1493)		Bob	cv404	XVal Session 7	1	XVal Session 7-Typing - Text-1		2012-07-09 15:28:33.423000
	Edit pad (rev 1494)		Kate	cv406	XVal Session 7	1	XVal Session 7-Typing - Text-1		2012-07-09 15:28:33.468000
	Edit pad (rev 1495)		Capucine	cv402	XVal Session 7	1	XVal Session 7-Typing - Text-1		2012-07-09 15:28:33.510000
	Edit pad (rev 1496)		Bob	cv404	XVal Session 7	1	XVal Session 7-Typing - Text-1		2012-07-09 15:28:33.923000
	Edit pad (rev 1497)		Kate	cv406	XVal Session 7	1	XVal Session 7-Typing - Text-1		2012-07-09 15:28:33.961000
	Edit pad (rev 1498)		Capucine	cv402	XVal Session 7	1	XVal Session 7-Typing - Text-1		2012-07-09 15:28:34.010000
	Edit pad (rev 1499)		Bob	cv404	XVal Session 7	1	XVal Session 7-Typing - Text-1		2012-07-09 15:28:34.423000
	Edit pad (rev 1500)		Capucine	cv402	XVal Session 7	1	XVal Session 7-Typing - Text-1		2012-07-09 15:28:34.508000
	Edit pad (rev 1501)		Bob	cv404	XVal Session 7	1	XVal Session 7-Typing - Text-1		2012-07-09 15:28:34.922000
	Edit pad (rev 1502)		Capucine	cv402	XVal Session 7	1	XVal Session 7-Typing - Text-1		2012-07-09 15:28:35.023000
	Edit pad (rev 1503)		Bob	cv404	XVal Session 7	1	XVal Session 7-Typing - Text-1		2012-07-09 15:28:35.423000
	Edit pad (rev 1504)		Capucine	cv402	XVal Session 7	1	XVal Session 7-Typing - Text-1		2012-07-09 15:28:35.531000
	Edit pad (rev 1505)		Bob	cv404	XVal Session 7	1	XVal Session 7-Typing - Text-1		2012-07-09 15:28:35.922000
	Edit pad (rev 1506)		Kate	cv406	XVal Session 7	1	XVal Session 7-Typing - Text-1		2012-07-09 15:28:35.949000
	Edit pad (rev 1507)		Capucine	cv402	XVal Session 7	1	XVal Session 7-Typing - Text-1		2012-07-09 15:28:36.029000
	Edit pad (rev 1508)		Bob	cv404	XVal Session 7	1	XVal Session 7-Typing - Text-1		2012-07-09 15:28:36.423000
	Edit pad (rev 1509)		Kate	cv406	XVal Session 7	1	XVal Session 7-Typing - Text-1		2012-07-09 15:28:36.468000
	Edit pad (rev 1510)		Capucine	cv402	XVal Session 7	1	XVal Session 7-Typing - Text-1		2012-07-09 15:28:36.539000
	Edit pad (rev 1511)		Bob	cv404	XVal Session 7	1	XVal Session 7-Typing - Text-1		2012-07-09 15:28:36.922000
	Edit pad (rev 1512)		Kate	cv406	XVal Session 7	1	XVal Session 7-Typing - Text-1		2012-07-09 15:28:36.963000
	Edit pad (rev 1513)		Bob	cv404	XVal Session 7	1	XVal Session 7-Typing - Text-1		2012-07-09 15:28:37.423000
	Edit pad (rev 1514)		Bob	cv404	XVal Session 7	1	XVal Session 7-Typing - Text-1		2012-07-09 15:28:37.922000
	Edit pad (rev 1515)		Capucine	cv402	XVal Session 7	1	XVal Session 7-Typing - Text-1		2012-07-09 15:28:38.272000
	Edit pad (rev 1516)		Bob	cv404	XVal Session 7	1	XVal Session 7-Typing - Text-1		2012-07-09 15:28:38.423000
	Edit pad (rev 1517)		Capucine	cv402	XVal Session 7	1	XVal Session 7-Typing - Text-1		2012-07-09 15:28:38.496000
	Edit pad (rev 1518)		Bob	cv404	XVal Session 7	1	XVal Session 7-Typing - Text-1		2012-07-09 15:28:38.923000
	Edit pad (rev 1519)		Capucine	cv402	XVal Session 7	1	XVal Session 7-Typing - Text-1		2012-07-09 15:28:38.996000
	Edit pad (rev 1520)		Kate	cv406	XVal Session 7	1	XVal Session 7-Typing - Text-1		2012-07-09 15:28:39.170000
	Edit pad (rev 1521)		Bob	cv404	XVal Session 7	1	XVal Session 7-Typing - Text-1		2012-07-09 15:28:39.427000
	Edit pad (rev 1522)		Kate	cv406	XVal Session 7	1	XVal Session 7-Typing - Text-1		2012-07-09 15:28:39.794000
	Edit pad (rev 1523)		Bob	cv404	XVal Session 7	1	XVal Session 7-Typing - Text-1		2012-07-09 15:28:39.925000
	Edit pad (rev 1524)		Kate	cv406	XVal Session 7	1	XVal Session 7-Typing - Text-1		2012-07-09 15:28:40.305000
	Edit pad (rev 1525)		Bob	cv404	XVal Session 7	1	XVal Session 7-Typing - Text-1		2012-07-09 15:28:40.425000
	Edit pad (rev 1526)		Kate	cv406	XVal Session 7	1	XVal Session 7-Typing - Text-1		2012-07-09 15:28:40.806000
	Edit pad (rev 1527)		Bob	cv404	XVal Session 7	1	XVal Session 7-Typing - Text-1		2012-07-09 15:28:40.925000
	Edit pad (rev 1528)		Kate	cv406	XVal Session 7	1	XVal Session 7-Typing - Text-1		2012-07-09 15:28:41.305000
	Edit pad (rev 1529)		Bob	cv404	XVal Session 7	1	XVal Session 7-Typing - Text-1		2012-07-09 15:28:41.427000
	Edit pad (rev 1530)		Kate	cv406	XVal Session 7	1	XVal Session 7-Typing - Text-1		2012-07-09 15:28:41.805000
	Edit pad (rev 1531)		Bob	cv404	XVal Session 7	1	XVal Session 7-Typing - Text-1		2012-07-09 15:28:41.927000
	Edit pad (rev 1532)		Kate	cv406	XVal Session 7	1	XVal Session 7-Typing - Text-1		2012-07-09 15:28:42.306000
	Edit pad (rev 1533)		Bob	cv404	XVal Session 7	1	XVal Session 7-Typing - Text-1		2012-07-09 15:28:42.438000
	Edit pad (rev 1534)		Bob	cv404	XVal Session 7	1	XVal Session 7-Typing - Text-1		2012-07-09 15:28:42.938000
	Edit pad (rev 1535)		Kate	cv406	XVal Session 7	1	XVal Session 7-Typing - Text-1		2012-07-09 15:28:43.115000
	Edit pad (rev 1536)		Capucine	cv402	XVal Session 7	1	XVal Session 7-Typing - Text-1		2012-07-09 15:28:43.140000
	Edit pad (rev 1537)		Capucine	cv402	XVal Session 7	1	XVal Session 7-Typing - Text-1		2012-07-09 15:28:43.653000
	Edit pad (rev 1538)		Capucine	cv402	XVal Session 7	1	XVal Session 7-Typing - Text-1		2012-07-09 15:28:44.150000
	Edit pad (rev 1539)		Kate	cv406	XVal Session 7	1	XVal Session 7-Typing - Text-1		2012-07-09 15:28:44.230000
	Edit pad (rev 1540)		Kate	cv406	XVal Session 7	1	XVal Session 7-Typing - Text-1		2012-07-09 15:28:44.742000
	Edit pad (rev 1541)		Kate	cv406	XVal Session 7	1	XVal Session 7-Typing - Text-1		2012-07-09 15:28:45.242000
	Edit pad (rev 1542)		Capucine	cv402	XVal Session 7	1	XVal Session 7-Typing - Text-1		2012-07-09 15:28:45.522000
	Edit pad (rev 1543)		Kate	cv406	XVal Session 7	1	XVal Session 7-Typing - Text-1		2012-07-09 15:28:45.740000
	Edit pad (rev 1544)		Capucine	cv402	XVal Session 7	1	XVal Session 7-Typing - Text-1		2012-07-09 15:28:46.111000
	Edit pad (rev 1545)		Kate	cv406	XVal Session 7	1	XVal Session 7-Typing - Text-1		2012-07-09 15:28:46.250000
	Edit pad (rev 1546)		Bob	cv404	XVal Session 7	1	XVal Session 7-Typing - Text-1		2012-07-09 15:28:46.752000
	Edit pad (rev 1547)		Bob	cv404	XVal Session 7	1	XVal Session 7-Typing - Text-1		2012-07-09 15:28:47.252000
	Edit pad (rev 1548)		Kate	cv406	XVal Session 7	1	XVal Session 7-Typing - Text-1		2012-07-09 15:28:47.281000
	Edit pad (rev 1549)		Capucine	cv402	XVal Session 7	1	XVal Session 7-Typing - Text-1		2012-07-09 15:28:47.632000
	Edit pad (rev 1550)		Bob	cv404	XVal Session 7	1	XVal Session 7-Typing - Text-1		2012-07-09 15:28:47.777000
	Edit pad (rev 1551)		Kate	cv406	XVal Session 7	1	XVal Session 7-Typing - Text-1		2012-07-09 15:28:47.817000
	Edit pad (rev 1552)		Capucine	cv402	XVal Session 7	1	XVal Session 7-Typing - Text-1		2012-07-09 15:28:48.144000
	Edit pad (rev 1553)		Bob	cv404	XVal Session 7	1	XVal Session 7-Typing - Text-1		2012-07-09 15:28:48.281000
	Edit pad (rev 1554)		Kate	cv406	XVal Session 7	1	XVal Session 7-Typing - Text-1		2012-07-09 15:28:48.305000
	Edit pad (rev 1555)		Capucine	cv402	XVal Session 7	1	XVal Session 7-Typing - Text-1		2012-07-09 15:28:48.716000
	Edit pad (rev 1556)		Capucine	cv402	XVal Session 7	1	XVal Session 7-Typing - Text-1		2012-07-09 15:28:49.224000
	Edit pad (rev 1557)		Kate	cv406	XVal Session 7	1	XVal Session 7-Typing - Text-1		2012-07-09 15:28:49.383000
	Edit pad (rev 1558)		Capucine	cv402	XVal Session 7	1	XVal Session 7-Typing - Text-1		2012-07-09 15:28:49.736000
	Edit pad (rev 1559)		Bob	cv404	XVal Session 7	1	XVal Session 7-Typing - Text-1		2012-07-09 15:28:49.747000
	Edit pad (rev 1560)		Kate	cv406	XVal Session 7	1	XVal Session 7-Typing - Text-1		2012-07-09 15:28:49.868000
9317	Load Instructions			CV032	XVal Session 7	1	XVal Session 7-Typing - Numbers-1	192.54.222.3	2012-07-09 15:28:50
9318	Load Instructions			CV031	XVal Session 7	1	XVal Session 7-Typing - Numbers-1	192.54.222.11	2012-07-09 15:28:50
9319	Load Instructions			CV034	XVal Session 7	1	XVal Session 7-Typing - Numbers-1	192.54.222.11	2012-07-09 15:28:50
9320	Load Instructions			CV033	XVal Session 7	1	XVal Session 7-Typing - Numbers-1	192.54.222.11	2012-07-09 15:28:50
	Edit pad (rev 1561)		Capucine	cv402	XVal Session 7	1	XVal Session 7-Typing - Text-1		2012-07-09 15:28:50.234000
	Edit pad (rev 1562)		Bob	cv404	XVal Session 7	1	XVal Session 7-Typing - Text-1		2012-07-09 15:28:50.248000
9329	Load Workspace			CV032	XVal Session 7	1	XVal Session 7-Typing - Numbers-1	192.54.222.3	2012-07-09 15:29:20
9330	Load Workspace			CV031	XVal Session 7	1	XVal Session 7-Typing - Numbers-1	192.54.222.11	2012-07-09 15:29:20
9331	Load Workspace			CV033	XVal Session 7	1	XVal Session 7-Typing - Numbers-1	192.54.222.11	2012-07-09 15:29:20
9332	Load Workspace			CV034	XVal Session 7	1	XVal Session 7-Typing - Numbers-1	192.54.222.11	2012-07-09 15:29:20
	Edit pad (rev 0)		sluggo	cv411	XVal Session 7	1	XVal Session 7-Typing - Numbers-1		2012-07-09 15:29:24.755000
	Edit pad (rev 1)		sluggo	cv411	XVal Session 7	1	XVal Session 7-Typing - Numbers-1		2012-07-09 15:29:25.262000
	Edit pad (rev 2)		sluggo	cv411	XVal Session 7	1	XVal Session 7-Typing - Numbers-1		2012-07-09 15:29:25.768000
	Edit pad (rev 3)		sluggo	cv411	XVal Session 7	1	XVal Session 7-Typing - Numbers-1		2012-07-09 15:29:26.257000
	Edit pad (rev 4)		sluggo	cv411	XVal Session 7	1	XVal Session 7-Typing - Numbers-1		2012-07-09 15:29:26.768000
	Edit pad (rev 5)		sluggo	cv411	XVal Session 7	1	XVal Session 7-Typing - Numbers-1		2012-07-09 15:29:27.275000
	Edit pad (rev 6)		sluggo	cv411	XVal Session 7	1	XVal Session 7-Typing - Numbers-1		2012-07-09 15:29:27.780000
	Edit pad (rev 7)		sluggo	cv411	XVal Session 7	1	XVal Session 7-Typing - Numbers-1		2012-07-09 15:29:28.296000
	Edit pad (rev 8)		Kate	cv406	XVal Session 7	1	XVal Session 7-Typing - Numbers-1		2012-07-09 15:29:28.647000
	Edit pad (rev 9)		sluggo	cv411	XVal Session 7	1	XVal Session 7-Typing - Numbers-1		2012-07-09 15:29:28.808000
	Edit pad (rev 10)		sluggo	cv411	XVal Session 7	1	XVal Session 7-Typing - Numbers-1		2012-07-09 15:29:30.068000
	Edit pad (rev 11)		Kate	cv406	XVal Session 7	1	XVal Session 7-Typing - Numbers-1		2012-07-09 15:29:30.128000
	Edit pad (rev 12)		sluggo	cv411	XVal Session 7	1	XVal Session 7-Typing - Numbers-1		2012-07-09 15:29:30.576000
	Edit pad (rev 13)		Kate	cv406	XVal Session 7	1	XVal Session 7-Typing - Numbers-1		2012-07-09 15:29:31.034000
	Edit pad (rev 14)		sluggo	cv411	XVal Session 7	1	XVal Session 7-Typing - Numbers-1		2012-07-09 15:29:31.070000
	Edit pad (rev 15)		sluggo	cv411	XVal Session 7	1	XVal Session 7-Typing - Numbers-1		2012-07-09 15:29:31.893000
	Edit pad (rev 16)		sluggo	cv411	XVal Session 7	1	XVal Session 7-Typing - Numbers-1		2012-07-09 15:29:32.400000
	Edit pad (rev 17)		sluggo	cv411	XVal Session 7	1	XVal Session 7-Typing - Numbers-1		2012-07-09 15:29:32.900000
	Edit pad (rev 18)		sluggo	cv411	XVal Session 7	1	XVal Session 7-Typing - Numbers-1		2012-07-09 15:29:33.402000
	Edit pad (rev 19)		Kate	cv406	XVal Session 7	1	XVal Session 7-Typing - Numbers-1		2012-07-09 15:29:33.513000
	Edit pad (rev 20)		sluggo	cv411	XVal Session 7	1	XVal Session 7-Typing - Numbers-1		2012-07-09 15:29:33.901000
	Edit pad (rev 21)		Kate	cv406	XVal Session 7	1	XVal Session 7-Typing - Numbers-1		2012-07-09 15:29:34.441000
	Edit pad (rev 22)		sluggo	cv411	XVal Session 7	1	XVal Session 7-Typing - Numbers-1		2012-07-09 15:29:34.661000
	Edit pad (rev 23)		sluggo	cv411	XVal Session 7	1	XVal Session 7-Typing - Numbers-1		2012-07-09 15:29:36.378000
	Edit pad (rev 24)		sluggo	cv411	XVal Session 7	1	XVal Session 7-Typing - Numbers-1		2012-07-09 15:29:36.884000
	Edit pad (rev 25)		sluggo	cv411	XVal Session 7	1	XVal Session 7-Typing - Numbers-1		2012-07-09 15:29:37.384000
	Edit pad (rev 26)		Bob	cv404	XVal Session 7	1	XVal Session 7-Typing - Numbers-1		2012-07-09 15:29:37.579000
	Edit pad (rev 27)		Bob	cv404	XVal Session 7	1	XVal Session 7-Typing - Numbers-1		2012-07-09 15:29:38.203000
	Edit pad (rev 28)		sluggo	cv411	XVal Session 7	1	XVal Session 7-Typing - Numbers-1		2012-07-09 15:29:38.677000
	Edit pad (rev 29)		Bob	cv404	XVal Session 7	1	XVal Session 7-Typing - Numbers-1		2012-07-09 15:29:39.127000
	Edit pad (rev 30)		sluggo	cv411	XVal Session 7	1	XVal Session 7-Typing - Numbers-1		2012-07-09 15:29:39.181000
	Edit pad (rev 31)		Bob	cv404	XVal Session 7	1	XVal Session 7-Typing - Numbers-1		2012-07-09 15:29:39.626000
	Edit pad (rev 32)		sluggo	cv411	XVal Session 7	1	XVal Session 7-Typing - Numbers-1		2012-07-09 15:29:39.681000
	Edit pad (rev 33)		Kate	cv406	XVal Session 7	1	XVal Session 7-Typing - Numbers-1		2012-07-09 15:29:39.772000
	Edit pad (rev 34)		Bob	cv404	XVal Session 7	1	XVal Session 7-Typing - Numbers-1		2012-07-09 15:29:40.128000
	Edit pad (rev 35)		Kate	cv406	XVal Session 7	1	XVal Session 7-Typing - Numbers-1		2012-07-09 15:29:40.278000
	Edit pad (rev 36)		sluggo	cv411	XVal Session 7	1	XVal Session 7-Typing - Numbers-1		2012-07-09 15:29:40.578000
	Edit pad (rev 37)		Bob	cv404	XVal Session 7	1	XVal Session 7-Typing - Numbers-1		2012-07-09 15:29:40.627000
	Edit pad (rev 38)		Kate	cv406	XVal Session 7	1	XVal Session 7-Typing - Numbers-1		2012-07-09 15:29:40.780000
	Edit pad (rev 39)		sluggo	cv411	XVal Session 7	1	XVal Session 7-Typing - Numbers-1		2012-07-09 15:29:41.085000
	Edit pad (rev 40)		Bob	cv404	XVal Session 7	1	XVal Session 7-Typing - Numbers-1		2012-07-09 15:29:41.127000
	Edit pad (rev 41)		Kate	cv406	XVal Session 7	1	XVal Session 7-Typing - Numbers-1		2012-07-09 15:29:41.273000
	Edit pad (rev 42)		Bob	cv404	XVal Session 7	1	XVal Session 7-Typing - Numbers-1		2012-07-09 15:29:41.627000
	Edit pad (rev 43)		Kate	cv406	XVal Session 7	1	XVal Session 7-Typing - Numbers-1		2012-07-09 15:29:41.774000
	Edit pad (rev 44)		Bob	cv404	XVal Session 7	1	XVal Session 7-Typing - Numbers-1		2012-07-09 15:29:42.131000
	Edit pad (rev 45)		Bob	cv404	XVal Session 7	1	XVal Session 7-Typing - Numbers-1		2012-07-09 15:29:42.642000
	Edit pad (rev 46)		Bob	cv404	XVal Session 7	1	XVal Session 7-Typing - Numbers-1		2012-07-09 15:29:43.142000
	Edit pad (rev 47)		Kate	cv406	XVal Session 7	1	XVal Session 7-Typing - Numbers-1		2012-07-09 15:29:43.690000
	Edit pad (rev 48)		Bob	cv404	XVal Session 7	1	XVal Session 7-Typing - Numbers-1		2012-07-09 15:29:43.747000
	Edit pad (rev 49)		Kate	cv406	XVal Session 7	1	XVal Session 7-Typing - Numbers-1		2012-07-09 15:29:44.196000
	Edit pad (rev 50)		Bob	cv404	XVal Session 7	1	XVal Session 7-Typing - Numbers-1		2012-07-09 15:29:44.250000
	Edit pad (rev 51)		Bob	cv404	XVal Session 7	1	XVal Session 7-Typing - Numbers-1		2012-07-09 15:29:44.751000
	Edit pad (rev 52)		Bob	cv404	XVal Session 7	1	XVal Session 7-Typing - Numbers-1		2012-07-09 15:29:45.251000
	Edit pad (rev 53)		Bob	cv404	XVal Session 7	1	XVal Session 7-Typing - Numbers-1		2012-07-09 15:29:45.751000
	Edit pad (rev 54)		Kate	cv406	XVal Session 7	1	XVal Session 7-Typing - Numbers-1		2012-07-09 15:29:46.066000
	Edit pad (rev 55)		Kate	cv406	XVal Session 7	1	XVal Session 7-Typing - Numbers-1		2012-07-09 15:29:46.569000
	Edit pad (rev 56)		Bob	cv404	XVal Session 7	1	XVal Session 7-Typing - Numbers-1		2012-07-09 15:29:46.839000
	Edit pad (rev 57)		Kate	cv406	XVal Session 7	1	XVal Session 7-Typing - Numbers-1		2012-07-09 15:29:47.070000
	Edit pad (rev 58)		Bob	cv404	XVal Session 7	1	XVal Session 7-Typing - Numbers-1		2012-07-09 15:29:47.345000
	Edit pad (rev 59)		sluggo	cv411	XVal Session 7	1	XVal Session 7-Typing - Numbers-1		2012-07-09 15:29:47.484000
	Edit pad (rev 60)		Kate	cv406	XVal Session 7	1	XVal Session 7-Typing - Numbers-1		2012-07-09 15:29:47.570000
	Edit pad (rev 61)		Bob	cv404	XVal Session 7	1	XVal Session 7-Typing - Numbers-1		2012-07-09 15:29:47.843000
	Edit pad (rev 62)		Bob	cv404	XVal Session 7	1	XVal Session 7-Typing - Numbers-1		2012-07-09 15:29:48.345000
	Edit pad (rev 63)		Bob	cv404	XVal Session 7	1	XVal Session 7-Typing - Numbers-1		2012-07-09 15:29:48.845000
	Edit pad (rev 64)		Bob	cv404	XVal Session 7	1	XVal Session 7-Typing - Numbers-1		2012-07-09 15:29:49.345000
	Edit pad (rev 65)		Bob	cv404	XVal Session 7	1	XVal Session 7-Typing - Numbers-1		2012-07-09 15:29:49.845000
	Edit pad (rev 66)		Bob	cv404	XVal Session 7	1	XVal Session 7-Typing - Numbers-1		2012-07-09 15:29:50.345000
	Edit pad (rev 67)		Bob	cv404	XVal Session 7	1	XVal Session 7-Typing - Numbers-1		2012-07-09 15:29:50.844000
	Edit pad (rev 68)		Bob	cv404	XVal Session 7	1	XVal Session 7-Typing - Numbers-1		2012-07-09 15:29:51.345000
	Edit pad (rev 69)		Bob	cv404	XVal Session 7	1	XVal Session 7-Typing - Numbers-1		2012-07-09 15:29:51.845000
	Edit pad (rev 70)		sluggo	cv411	XVal Session 7	1	XVal Session 7-Typing - Numbers-1		2012-07-09 15:29:51.971000
	Edit pad (rev 71)		Bob	cv404	XVal Session 7	1	XVal Session 7-Typing - Numbers-1		2012-07-09 15:29:52.345000
	Edit pad (rev 72)		sluggo	cv411	XVal Session 7	1	XVal Session 7-Typing - Numbers-1		2012-07-09 15:29:52.477000
	Edit pad (rev 73)		Kate	cv406	XVal Session 7	1	XVal Session 7-Typing - Numbers-1		2012-07-09 15:29:52.837000
	Edit pad (rev 74)		sluggo	cv411	XVal Session 7	1	XVal Session 7-Typing - Numbers-1		2012-07-09 15:29:52.976000
	Edit pad (rev 75)		Kate	cv406	XVal Session 7	1	XVal Session 7-Typing - Numbers-1		2012-07-09 15:29:53.200000
	Edit pad (rev 76)		Bob	cv404	XVal Session 7	1	XVal Session 7-Typing - Numbers-1		2012-07-09 15:29:53.451000
	Edit pad (rev 77)		sluggo	cv411	XVal Session 7	1	XVal Session 7-Typing - Numbers-1		2012-07-09 15:29:53.478000
	Edit pad (rev 78)		Kate	cv406	XVal Session 7	1	XVal Session 7-Typing - Numbers-1		2012-07-09 15:29:53.727000
	Edit pad (rev 79)		Bob	cv404	XVal Session 7	1	XVal Session 7-Typing - Numbers-1		2012-07-09 15:29:53.954000
	Edit pad (rev 80)		sluggo	cv411	XVal Session 7	1	XVal Session 7-Typing - Numbers-1		2012-07-09 15:29:53.978000
	Edit pad (rev 81)		Kate	cv406	XVal Session 7	1	XVal Session 7-Typing - Numbers-1		2012-07-09 15:29:54.250000
	Edit pad (rev 82)		Bob	cv404	XVal Session 7	1	XVal Session 7-Typing - Numbers-1		2012-07-09 15:29:54.454000
	Edit pad (rev 83)		sluggo	cv411	XVal Session 7	1	XVal Session 7-Typing - Numbers-1		2012-07-09 15:29:54.479000
	Edit pad (rev 84)		Kate	cv406	XVal Session 7	1	XVal Session 7-Typing - Numbers-1		2012-07-09 15:29:54.734000
	Edit pad (rev 85)		Bob	cv404	XVal Session 7	1	XVal Session 7-Typing - Numbers-1		2012-07-09 15:29:54.954000
	Edit pad (rev 86)		sluggo	cv411	XVal Session 7	1	XVal Session 7-Typing - Numbers-1		2012-07-09 15:29:54.977000
	Edit pad (rev 87)		sluggo	cv411	XVal Session 7	1	XVal Session 7-Typing - Numbers-1		2012-07-09 15:29:56.402000
	Edit pad (rev 88)		Bob	cv404	XVal Session 7	1	XVal Session 7-Typing - Numbers-1		2012-07-09 15:29:56.587000
	Edit pad (rev 89)		sluggo	cv411	XVal Session 7	1	XVal Session 7-Typing - Numbers-1		2012-07-09 15:29:56.915000
	Edit pad (rev 90)		Bob	cv404	XVal Session 7	1	XVal Session 7-Typing - Numbers-1		2012-07-09 15:29:57.095000
	Edit pad (rev 91)		Kate	cv406	XVal Session 7	1	XVal Session 7-Typing - Numbers-1		2012-07-09 15:29:57.146000
	Edit pad (rev 92)		sluggo	cv411	XVal Session 7	1	XVal Session 7-Typing - Numbers-1		2012-07-09 15:29:57.417000
	Edit pad (rev 93)		Bob	cv404	XVal Session 7	1	XVal Session 7-Typing - Numbers-1		2012-07-09 15:29:57.594000
	Edit pad (rev 94)		Kate	cv406	XVal Session 7	1	XVal Session 7-Typing - Numbers-1		2012-07-09 15:29:57.647000
	Edit pad (rev 95)		Bob	cv404	XVal Session 7	1	XVal Session 7-Typing - Numbers-1		2012-07-09 15:29:58.115000
	Edit pad (rev 96)		Kate	cv406	XVal Session 7	1	XVal Session 7-Typing - Numbers-1		2012-07-09 15:29:58.155000
	Edit pad (rev 97)		Bob	cv404	XVal Session 7	1	XVal Session 7-Typing - Numbers-1		2012-07-09 15:29:58.599000
	Edit pad (rev 98)		sluggo	cv411	XVal Session 7	1	XVal Session 7-Typing - Numbers-1		2012-07-09 15:29:58.821000
	Edit pad (rev 99)		Bob	cv404	XVal Session 7	1	XVal Session 7-Typing - Numbers-1		2012-07-09 15:29:59.109000
	Edit pad (rev 100)		sluggo	cv411	XVal Session 7	1	XVal Session 7-Typing - Numbers-1		2012-07-09 15:29:59.352000
	Edit pad (rev 101)		Bob	cv404	XVal Session 7	1	XVal Session 7-Typing - Numbers-1		2012-07-09 15:29:59.611000
	Edit pad (rev 102)		Bob	cv404	XVal Session 7	1	XVal Session 7-Typing - Numbers-1		2012-07-09 15:30:00.116000
	Edit pad (rev 103)		sluggo	cv411	XVal Session 7	1	XVal Session 7-Typing - Numbers-1		2012-07-09 15:30:00.341000
	Edit pad (rev 104)		Bob	cv404	XVal Session 7	1	XVal Session 7-Typing - Numbers-1		2012-07-09 15:30:00.626000
	Edit pad (rev 105)		sluggo	cv411	XVal Session 7	1	XVal Session 7-Typing - Numbers-1		2012-07-09 15:30:00.853000
	Edit pad (rev 106)		Bob	cv404	XVal Session 7	1	XVal Session 7-Typing - Numbers-1		2012-07-09 15:30:01.127000
	Edit pad (rev 107)		sluggo	cv411	XVal Session 7	1	XVal Session 7-Typing - Numbers-1		2012-07-09 15:30:01.355000
	Edit pad (rev 108)		Kate	cv406	XVal Session 7	1	XVal Session 7-Typing - Numbers-1		2012-07-09 15:30:01.936000
	Edit pad (rev 109)		sluggo	cv411	XVal Session 7	1	XVal Session 7-Typing - Numbers-1		2012-07-09 15:30:01.982000
	Edit pad (rev 110)		Bob	cv404	XVal Session 7	1	XVal Session 7-Typing - Numbers-1		2012-07-09 15:30:02.012000
	Edit pad (rev 111)		Kate	cv406	XVal Session 7	1	XVal Session 7-Typing - Numbers-1		2012-07-09 15:30:02.445000
	Edit pad (rev 112)		Bob	cv404	XVal Session 7	1	XVal Session 7-Typing - Numbers-1		2012-07-09 15:30:02.516000
	Edit pad (rev 113)		sluggo	cv411	XVal Session 7	1	XVal Session 7-Typing - Numbers-1		2012-07-09 15:30:02.519000
	Edit pad (rev 114)		Bob	cv404	XVal Session 7	1	XVal Session 7-Typing - Numbers-1		2012-07-09 15:30:03.017000
	Edit pad (rev 115)		sluggo	cv411	XVal Session 7	1	XVal Session 7-Typing - Numbers-1		2012-07-09 15:30:03.027000
	Edit pad (rev 116)		Kate	cv406	XVal Session 7	1	XVal Session 7-Typing - Numbers-1		2012-07-09 15:30:03.141000
	Edit pad (rev 117)		sluggo	cv411	XVal Session 7	1	XVal Session 7-Typing - Numbers-1		2012-07-09 15:30:03.524000
	Edit pad (rev 118)		sluggo	cv411	XVal Session 7	1	XVal Session 7-Typing - Numbers-1		2012-07-09 15:30:04.024000
	Edit pad (rev 119)		Bob	cv404	XVal Session 7	1	XVal Session 7-Typing - Numbers-1		2012-07-09 15:30:04.371000
	Edit pad (rev 120)		sluggo	cv411	XVal Session 7	1	XVal Session 7-Typing - Numbers-1		2012-07-09 15:30:04.525000
	Edit pad (rev 121)		Kate	cv406	XVal Session 7	1	XVal Session 7-Typing - Numbers-1		2012-07-09 15:30:04.630000
	Edit pad (rev 122)		sluggo	cv411	XVal Session 7	1	XVal Session 7-Typing - Numbers-1		2012-07-09 15:30:05.028000
	Edit pad (rev 123)		Bob	cv404	XVal Session 7	1	XVal Session 7-Typing - Numbers-1		2012-07-09 15:30:05.046000
	Edit pad (rev 124)		Kate	cv406	XVal Session 7	1	XVal Session 7-Typing - Numbers-1		2012-07-09 15:30:05.137000
	Edit pad (rev 125)		sluggo	cv411	XVal Session 7	1	XVal Session 7-Typing - Numbers-1		2012-07-09 15:30:05.527000
	Edit pad (rev 126)		Bob	cv404	XVal Session 7	1	XVal Session 7-Typing - Numbers-1		2012-07-09 15:30:05.548000
	Edit pad (rev 127)		sluggo	cv411	XVal Session 7	1	XVal Session 7-Typing - Numbers-1		2012-07-09 15:30:06.625000
	Edit pad (rev 128)		Bob	cv404	XVal Session 7	1	XVal Session 7-Typing - Numbers-1		2012-07-09 15:30:07.051000
	Edit pad (rev 129)		sluggo	cv411	XVal Session 7	1	XVal Session 7-Typing - Numbers-1		2012-07-09 15:30:07.134000
	Edit pad (rev 130)		sluggo	cv411	XVal Session 7	1	XVal Session 7-Typing - Numbers-1		2012-07-09 15:30:07.640000
	Edit pad (rev 131)		Bob	cv404	XVal Session 7	1	XVal Session 7-Typing - Numbers-1		2012-07-09 15:30:07.706000
	Edit pad (rev 132)		sluggo	cv411	XVal Session 7	1	XVal Session 7-Typing - Numbers-1		2012-07-09 15:30:08.150000
	Edit pad (rev 133)		Bob	cv404	XVal Session 7	1	XVal Session 7-Typing - Numbers-1		2012-07-09 15:30:08.221000
	Edit pad (rev 134)		sluggo	cv411	XVal Session 7	1	XVal Session 7-Typing - Numbers-1		2012-07-09 15:30:08.650000
	Edit pad (rev 135)		Bob	cv404	XVal Session 7	1	XVal Session 7-Typing - Numbers-1		2012-07-09 15:30:08.735000
	Edit pad (rev 136)		sluggo	cv411	XVal Session 7	1	XVal Session 7-Typing - Numbers-1		2012-07-09 15:30:09.150000
	Edit pad (rev 137)		Bob	cv404	XVal Session 7	1	XVal Session 7-Typing - Numbers-1		2012-07-09 15:30:09.291000
	Edit pad (rev 138)		Bob	cv404	XVal Session 7	1	XVal Session 7-Typing - Numbers-1		2012-07-09 15:30:09.798000
	Edit pad (rev 139)		Bob	cv404	XVal Session 7	1	XVal Session 7-Typing - Numbers-1		2012-07-09 15:30:10.299000
	Edit pad (rev 140)		sluggo	cv411	XVal Session 7	1	XVal Session 7-Typing - Numbers-1		2012-07-09 15:30:10.832000
	Edit pad (rev 141)		Kate	cv406	XVal Session 7	1	XVal Session 7-Typing - Numbers-1		2012-07-09 15:30:11.329000
	Edit pad (rev 142)		sluggo	cv411	XVal Session 7	1	XVal Session 7-Typing - Numbers-1		2012-07-09 15:30:11.337000
	Edit pad (rev 143)		Bob	cv404	XVal Session 7	1	XVal Session 7-Typing - Numbers-1		2012-07-09 15:30:11.481000
	Edit pad (rev 144)		Bob	cv404	XVal Session 7	1	XVal Session 7-Typing - Numbers-1		2012-07-09 15:30:11.986000
	Edit pad (rev 145)		sluggo	cv411	XVal Session 7	1	XVal Session 7-Typing - Numbers-1		2012-07-09 15:30:12.009000
	Edit pad (rev 146)		Bob	cv404	XVal Session 7	1	XVal Session 7-Typing - Numbers-1		2012-07-09 15:30:12.486000
	Edit pad (rev 147)		sluggo	cv411	XVal Session 7	1	XVal Session 7-Typing - Numbers-1		2012-07-09 15:30:12.511000
	Edit pad (rev 148)		Bob	cv404	XVal Session 7	1	XVal Session 7-Typing - Numbers-1		2012-07-09 15:30:13.001000
	Edit pad (rev 149)		sluggo	cv411	XVal Session 7	1	XVal Session 7-Typing - Numbers-1		2012-07-09 15:30:13.456000
	Edit pad (rev 150)		Bob	cv404	XVal Session 7	1	XVal Session 7-Typing - Numbers-1		2012-07-09 15:30:13.508000
	Edit pad (rev 151)		sluggo	cv411	XVal Session 7	1	XVal Session 7-Typing - Numbers-1		2012-07-09 15:30:13.988000
	Edit pad (rev 152)		Bob	cv404	XVal Session 7	1	XVal Session 7-Typing - Numbers-1		2012-07-09 15:30:14.017000
	Edit pad (rev 153)		sluggo	cv411	XVal Session 7	1	XVal Session 7-Typing - Numbers-1		2012-07-09 15:30:14.496000
	Edit pad (rev 154)		Bob	cv404	XVal Session 7	1	XVal Session 7-Typing - Numbers-1		2012-07-09 15:30:14.517000
	Edit pad (rev 155)		sluggo	cv411	XVal Session 7	1	XVal Session 7-Typing - Numbers-1		2012-07-09 15:30:15.337000
	Edit pad (rev 156)		Bob	cv404	XVal Session 7	1	XVal Session 7-Typing - Numbers-1		2012-07-09 15:30:15.370000
	Edit pad (rev 157)		sluggo	cv411	XVal Session 7	1	XVal Session 7-Typing - Numbers-1		2012-07-09 15:30:15.839000
	Edit pad (rev 158)		Bob	cv404	XVal Session 7	1	XVal Session 7-Typing - Numbers-1		2012-07-09 15:30:15.876000
	Edit pad (rev 159)		Bob	cv404	XVal Session 7	1	XVal Session 7-Typing - Numbers-1		2012-07-09 15:30:16.665000
	Edit pad (rev 160)		sluggo	cv411	XVal Session 7	1	XVal Session 7-Typing - Numbers-1		2012-07-09 15:30:17.004000
	Edit pad (rev 161)		Bob	cv404	XVal Session 7	1	XVal Session 7-Typing - Numbers-1		2012-07-09 15:30:17.172000
	Edit pad (rev 162)		sluggo	cv411	XVal Session 7	1	XVal Session 7-Typing - Numbers-1		2012-07-09 15:30:17.860000
	Edit pad (rev 163)		Kate	cv406	XVal Session 7	1	XVal Session 7-Typing - Numbers-1		2012-07-09 15:30:17.894000
	Edit pad (rev 164)		Bob	cv404	XVal Session 7	1	XVal Session 7-Typing - Numbers-1		2012-07-09 15:30:17.912000
	Edit pad (rev 165)		sluggo	cv411	XVal Session 7	1	XVal Session 7-Typing - Numbers-1		2012-07-09 15:30:18.373000
	Edit pad (rev 166)		Bob	cv404	XVal Session 7	1	XVal Session 7-Typing - Numbers-1		2012-07-09 15:30:18.412000
	Edit pad (rev 167)		Kate	cv406	XVal Session 7	1	XVal Session 7-Typing - Numbers-1		2012-07-09 15:30:18.857000
	Edit pad (rev 168)		sluggo	cv411	XVal Session 7	1	XVal Session 7-Typing - Numbers-1		2012-07-09 15:30:18.868000
	Edit pad (rev 169)		Bob	cv404	XVal Session 7	1	XVal Session 7-Typing - Numbers-1		2012-07-09 15:30:18.922000
	Edit pad (rev 170)		Kate	cv406	XVal Session 7	1	XVal Session 7-Typing - Numbers-1		2012-07-09 15:30:19.367000
	Edit pad (rev 171)		sluggo	cv411	XVal Session 7	1	XVal Session 7-Typing - Numbers-1		2012-07-09 15:30:19.370000
	Edit pad (rev 172)		Bob	cv404	XVal Session 7	1	XVal Session 7-Typing - Numbers-1		2012-07-09 15:30:19.427000
	Edit pad (rev 173)		Kate	cv406	XVal Session 7	1	XVal Session 7-Typing - Numbers-1		2012-07-09 15:30:19.868000
	Edit pad (rev 174)		sluggo	cv411	XVal Session 7	1	XVal Session 7-Typing - Numbers-1		2012-07-09 15:30:19.959000
	Edit pad (rev 175)		Bob	cv404	XVal Session 7	1	XVal Session 7-Typing - Numbers-1		2012-07-09 15:30:20.178000
	Edit pad (rev 176)		Kate	cv406	XVal Session 7	1	XVal Session 7-Typing - Numbers-1		2012-07-09 15:30:20.366000
	Edit pad (rev 177)		Bob	cv404	XVal Session 7	1	XVal Session 7-Typing - Numbers-1		2012-07-09 15:30:20.725000
	Edit pad (rev 178)		sluggo	cv411	XVal Session 7	1	XVal Session 7-Typing - Numbers-1		2012-07-09 15:30:21.035000
	Edit pad (rev 179)		Bob	cv404	XVal Session 7	1	XVal Session 7-Typing - Numbers-1		2012-07-09 15:30:21.236000
	Edit pad (rev 180)		Kate	cv406	XVal Session 7	1	XVal Session 7-Typing - Numbers-1		2012-07-09 15:30:21.326000
	Edit pad (rev 181)		sluggo	cv411	XVal Session 7	1	XVal Session 7-Typing - Numbers-1		2012-07-09 15:30:21.543000
	Edit pad (rev 182)		Bob	cv404	XVal Session 7	1	XVal Session 7-Typing - Numbers-1		2012-07-09 15:30:21.736000
	Edit pad (rev 183)		sluggo	cv411	XVal Session 7	1	XVal Session 7-Typing - Numbers-1		2012-07-09 15:30:22.040000
	Edit pad (rev 184)		Bob	cv404	XVal Session 7	1	XVal Session 7-Typing - Numbers-1		2012-07-09 15:30:22.236000
	Edit pad (rev 185)		sluggo	cv411	XVal Session 7	1	XVal Session 7-Typing - Numbers-1		2012-07-09 15:30:22.564000
	Edit pad (rev 186)		sluggo	cv411	XVal Session 7	1	XVal Session 7-Typing - Numbers-1		2012-07-09 15:30:23.154000
	Edit pad (rev 187)		Bob	cv404	XVal Session 7	1	XVal Session 7-Typing - Numbers-1		2012-07-09 15:30:23.167000
	Chat	I will type section 4	Capucine	cv402	XVal Session 7	1	XVal Session 7-Typing - Numbers-1		2012-07-09 15:30:23.538000
	Edit pad (rev 188)		sluggo	cv411	XVal Session 7	1	XVal Session 7-Typing - Numbers-1		2012-07-09 15:30:23.669000
	Edit pad (rev 189)		Bob	cv404	XVal Session 7	1	XVal Session 7-Typing - Numbers-1		2012-07-09 15:30:23.672000
	Edit pad (rev 190)		Kate	cv406	XVal Session 7	1	XVal Session 7-Typing - Numbers-1		2012-07-09 15:30:24.151000
	Edit pad (rev 191)		sluggo	cv411	XVal Session 7	1	XVal Session 7-Typing - Numbers-1		2012-07-09 15:30:24.173000
	Edit pad (rev 192)		Bob	cv404	XVal Session 7	1	XVal Session 7-Typing - Numbers-1		2012-07-09 15:30:24.178000
	Edit pad (rev 193)		Kate	cv406	XVal Session 7	1	XVal Session 7-Typing - Numbers-1		2012-07-09 15:30:24.653000
	Edit pad (rev 194)		Bob	cv404	XVal Session 7	1	XVal Session 7-Typing - Numbers-1		2012-07-09 15:30:24.689000
	Edit pad (rev 195)		Kate	cv406	XVal Session 7	1	XVal Session 7-Typing - Numbers-1		2012-07-09 15:30:25.173000
	Edit pad (rev 196)		Bob	cv404	XVal Session 7	1	XVal Session 7-Typing - Numbers-1		2012-07-09 15:30:25.409000
	Edit pad (rev 197)		Kate	cv406	XVal Session 7	1	XVal Session 7-Typing - Numbers-1		2012-07-09 15:30:25.665000
	Edit pad (rev 198)		Bob	cv404	XVal Session 7	1	XVal Session 7-Typing - Numbers-1		2012-07-09 15:30:27.312000
	Edit pad (rev 199)		Bob	cv404	XVal Session 7	1	XVal Session 7-Typing - Numbers-1		2012-07-09 15:30:28.264000
	Edit pad (rev 200)		Kate	cv406	XVal Session 7	1	XVal Session 7-Typing - Numbers-1		2012-07-09 15:30:28.343000
	Edit pad (rev 201)		Kate	cv406	XVal Session 7	1	XVal Session 7-Typing - Numbers-1		2012-07-09 15:30:29.268000
	Edit pad (rev 202)		Bob	cv404	XVal Session 7	1	XVal Session 7-Typing - Numbers-1		2012-07-09 15:30:29.619000
	Edit pad (rev 203)		Kate	cv406	XVal Session 7	1	XVal Session 7-Typing - Numbers-1		2012-07-09 15:30:29.772000
	Edit pad (rev 204)		Bob	cv404	XVal Session 7	1	XVal Session 7-Typing - Numbers-1		2012-07-09 15:30:30.135000
	Edit pad (rev 205)		Kate	cv406	XVal Session 7	1	XVal Session 7-Typing - Numbers-1		2012-07-09 15:30:30.272000
	Edit pad (rev 206)		Bob	cv404	XVal Session 7	1	XVal Session 7-Typing - Numbers-1		2012-07-09 15:30:30.637000
	Edit pad (rev 207)		Kate	cv406	XVal Session 7	1	XVal Session 7-Typing - Numbers-1		2012-07-09 15:30:30.776000
	Edit pad (rev 208)		Bob	cv404	XVal Session 7	1	XVal Session 7-Typing - Numbers-1		2012-07-09 15:30:31.148000
	Edit pad (rev 209)		Bob	cv404	XVal Session 7	1	XVal Session 7-Typing - Numbers-1		2012-07-09 15:30:31.658000
	Edit pad (rev 210)		Bob	cv404	XVal Session 7	1	XVal Session 7-Typing - Numbers-1		2012-07-09 15:30:32.237000
	Edit pad (rev 211)		Bob	cv404	XVal Session 7	1	XVal Session 7-Typing - Numbers-1		2012-07-09 15:30:34.202000
	Edit pad (rev 212)		Kate	cv406	XVal Session 7	1	XVal Session 7-Typing - Numbers-1		2012-07-09 15:30:34.303000
	Edit pad (rev 213)		Kate	cv406	XVal Session 7	1	XVal Session 7-Typing - Numbers-1		2012-07-09 15:30:34.808000
	Edit pad (rev 214)		Bob	cv404	XVal Session 7	1	XVal Session 7-Typing - Numbers-1		2012-07-09 15:30:34.854000
	Edit pad (rev 215)		Kate	cv406	XVal Session 7	1	XVal Session 7-Typing - Numbers-1		2012-07-09 15:30:35.305000
	Edit pad (rev 216)		Bob	cv404	XVal Session 7	1	XVal Session 7-Typing - Numbers-1		2012-07-09 15:30:35.361000
	Edit pad (rev 217)		Kate	cv406	XVal Session 7	1	XVal Session 7-Typing - Numbers-1		2012-07-09 15:30:35.901000
	Edit pad (rev 218)		Bob	cv404	XVal Session 7	1	XVal Session 7-Typing - Numbers-1		2012-07-09 15:30:37.635000
	Edit pad (rev 219)		Kate	cv406	XVal Session 7	1	XVal Session 7-Typing - Numbers-1		2012-07-09 15:30:37.972000
	Edit pad (rev 220)		Bob	cv404	XVal Session 7	1	XVal Session 7-Typing - Numbers-1		2012-07-09 15:30:38.135000
	Edit pad (rev 221)		Kate	cv406	XVal Session 7	1	XVal Session 7-Typing - Numbers-1		2012-07-09 15:30:38.480000
	Edit pad (rev 222)		Bob	cv404	XVal Session 7	1	XVal Session 7-Typing - Numbers-1		2012-07-09 15:30:38.641000
	Edit pad (rev 223)		Kate	cv406	XVal Session 7	1	XVal Session 7-Typing - Numbers-1		2012-07-09 15:30:38.977000
	Edit pad (rev 224)		Bob	cv404	XVal Session 7	1	XVal Session 7-Typing - Numbers-1		2012-07-09 15:30:39.141000
	Edit pad (rev 225)		Kate	cv406	XVal Session 7	1	XVal Session 7-Typing - Numbers-1		2012-07-09 15:30:39.859000
	Edit pad (rev 226)		sluggo	cv411	XVal Session 7	1	XVal Session 7-Typing - Numbers-1		2012-07-09 15:30:39.994000
	Edit pad (rev 227)		sluggo	cv411	XVal Session 7	1	XVal Session 7-Typing - Numbers-1		2012-07-09 15:30:40.496000
	Edit pad (rev 228)		sluggo	cv411	XVal Session 7	1	XVal Session 7-Typing - Numbers-1		2012-07-09 15:30:40.994000
	Edit pad (rev 229)		Kate	cv406	XVal Session 7	1	XVal Session 7-Typing - Numbers-1		2012-07-09 15:30:41.314000
	Edit pad (rev 230)		Kate	cv406	XVal Session 7	1	XVal Session 7-Typing - Numbers-1		2012-07-09 15:30:41.822000
	Edit pad (rev 231)		Bob	cv404	XVal Session 7	1	XVal Session 7-Typing - Numbers-1		2012-07-09 15:30:41.865000
	Edit pad (rev 232)		Bob	cv404	XVal Session 7	1	XVal Session 7-Typing - Numbers-1		2012-07-09 15:30:42.377000
	Edit pad (rev 233)		sluggo	cv411	XVal Session 7	1	XVal Session 7-Typing - Numbers-1		2012-07-09 15:30:42.838000
	Edit pad (rev 234)		Bob	cv404	XVal Session 7	1	XVal Session 7-Typing - Numbers-1		2012-07-09 15:30:42.883000
	Edit pad (rev 235)		sluggo	cv411	XVal Session 7	1	XVal Session 7-Typing - Numbers-1		2012-07-09 15:30:43.338000
	Edit pad (rev 236)		Kate	cv406	XVal Session 7	1	XVal Session 7-Typing - Numbers-1		2012-07-09 15:30:43.340000
	Edit pad (rev 237)		Bob	cv404	XVal Session 7	1	XVal Session 7-Typing - Numbers-1		2012-07-09 15:30:43.392000
	Edit pad (rev 238)		sluggo	cv411	XVal Session 7	1	XVal Session 7-Typing - Numbers-1		2012-07-09 15:30:43.838000
	Edit pad (rev 239)		Bob	cv404	XVal Session 7	1	XVal Session 7-Typing - Numbers-1		2012-07-09 15:30:43.902000
	Edit pad (rev 240)		sluggo	cv411	XVal Session 7	1	XVal Session 7-Typing - Numbers-1		2012-07-09 15:30:44.343000
	Edit pad (rev 241)		Bob	cv404	XVal Session 7	1	XVal Session 7-Typing - Numbers-1		2012-07-09 15:30:44.406000
	Edit pad (rev 242)		sluggo	cv411	XVal Session 7	1	XVal Session 7-Typing - Numbers-1		2012-07-09 15:30:44.851000
	Edit pad (rev 243)		sluggo	cv411	XVal Session 7	1	XVal Session 7-Typing - Numbers-1		2012-07-09 15:30:45.359000
	Edit pad (rev 244)		Bob	cv404	XVal Session 7	1	XVal Session 7-Typing - Numbers-1		2012-07-09 15:30:45.731000
	Edit pad (rev 245)		sluggo	cv411	XVal Session 7	1	XVal Session 7-Typing - Numbers-1		2012-07-09 15:30:45.856000
	Edit pad (rev 246)		sluggo	cv411	XVal Session 7	1	XVal Session 7-Typing - Numbers-1		2012-07-09 15:30:46.368000
	Edit pad (rev 247)		sluggo	cv411	XVal Session 7	1	XVal Session 7-Typing - Numbers-1		2012-07-09 15:30:46.869000
	Edit pad (rev 248)		Bob	cv404	XVal Session 7	1	XVal Session 7-Typing - Numbers-1		2012-07-09 15:30:49.108000
	Edit pad (rev 249)		Bob	cv404	XVal Session 7	1	XVal Session 7-Typing - Numbers-1		2012-07-09 15:30:50.021000
	Edit pad (rev 250)		sluggo	cv411	XVal Session 7	1	XVal Session 7-Typing - Numbers-1		2012-07-09 15:30:51.098000
	Edit pad (rev 251)		Bob	cv404	XVal Session 7	1	XVal Session 7-Typing - Numbers-1		2012-07-09 15:30:51.229000
	Edit pad (rev 252)		sluggo	cv411	XVal Session 7	1	XVal Session 7-Typing - Numbers-1		2012-07-09 15:30:51.602000
	Edit pad (rev 253)		Kate	cv406	XVal Session 7	1	XVal Session 7-Typing - Numbers-1		2012-07-09 15:30:51.612000
	Edit pad (rev 254)		Bob	cv404	XVal Session 7	1	XVal Session 7-Typing - Numbers-1		2012-07-09 15:30:51.735000
	Edit pad (rev 255)		sluggo	cv411	XVal Session 7	1	XVal Session 7-Typing - Numbers-1		2012-07-09 15:30:52.110000
	Edit pad (rev 256)		Kate	cv406	XVal Session 7	1	XVal Session 7-Typing - Numbers-1		2012-07-09 15:30:52.119000
	Edit pad (rev 257)		Bob	cv404	XVal Session 7	1	XVal Session 7-Typing - Numbers-1		2012-07-09 15:30:52.234000
	Edit pad (rev 258)		Bob	cv404	XVal Session 7	1	XVal Session 7-Typing - Numbers-1		2012-07-09 15:30:55.735000
	Edit pad (rev 259)		Kate	cv406	XVal Session 7	1	XVal Session 7-Typing - Numbers-1		2012-07-09 15:30:55.753000
	Edit pad (rev 260)		Bob	cv404	XVal Session 7	1	XVal Session 7-Typing - Numbers-1		2012-07-09 15:30:56.237000
	Edit pad (rev 261)		Bob	cv404	XVal Session 7	1	XVal Session 7-Typing - Numbers-1		2012-07-09 15:30:56.737000
	Edit pad (rev 262)		sluggo	cv411	XVal Session 7	1	XVal Session 7-Typing - Numbers-1		2012-07-09 15:30:57.517000
	Edit pad (rev 263)		Kate	cv406	XVal Session 7	1	XVal Session 7-Typing - Numbers-1		2012-07-09 15:30:57.755000
	Edit pad (rev 264)		sluggo	cv411	XVal Session 7	1	XVal Session 7-Typing - Numbers-1		2012-07-09 15:30:58.027000
	Edit pad (rev 265)		Kate	cv406	XVal Session 7	1	XVal Session 7-Typing - Numbers-1		2012-07-09 15:30:58.291000
	Edit pad (rev 266)		sluggo	cv411	XVal Session 7	1	XVal Session 7-Typing - Numbers-1		2012-07-09 15:30:58.593000
	Edit pad (rev 267)		Bob	cv404	XVal Session 7	1	XVal Session 7-Typing - Numbers-1		2012-07-09 15:30:58.791000
	Edit pad (rev 268)		Kate	cv406	XVal Session 7	1	XVal Session 7-Typing - Numbers-1		2012-07-09 15:30:59.069000
	Edit pad (rev 269)		Kate	cv406	XVal Session 7	1	XVal Session 7-Typing - Numbers-1		2012-07-09 15:30:59.571000
	Edit pad (rev 270)		sluggo	cv411	XVal Session 7	1	XVal Session 7-Typing - Numbers-1		2012-07-09 15:31:00.100000
	Edit pad (rev 271)		sluggo	cv411	XVal Session 7	1	XVal Session 7-Typing - Numbers-1		2012-07-09 15:31:00.609000
	Edit pad (rev 272)		Bob	cv404	XVal Session 7	1	XVal Session 7-Typing - Numbers-1		2012-07-09 15:31:00.629000
	Edit pad (rev 273)		sluggo	cv411	XVal Session 7	1	XVal Session 7-Typing - Numbers-1		2012-07-09 15:31:01.104000
	Edit pad (rev 274)		Bob	cv404	XVal Session 7	1	XVal Session 7-Typing - Numbers-1		2012-07-09 15:31:01.143000
	Edit pad (rev 275)		Bob	cv404	XVal Session 7	1	XVal Session 7-Typing - Numbers-1		2012-07-09 15:31:01.643000
	Edit pad (rev 276)		Bob	cv404	XVal Session 7	1	XVal Session 7-Typing - Numbers-1		2012-07-09 15:31:03.230000
	Edit pad (rev 277)		Capucine	cv402	XVal Session 7	1	XVal Session 7-Typing - Numbers-1		2012-07-09 15:31:03.250000
	Edit pad (rev 278)		sluggo	cv411	XVal Session 7	1	XVal Session 7-Typing - Numbers-1		2012-07-09 15:31:03.342000
	Edit pad (rev 279)		Capucine	cv402	XVal Session 7	1	XVal Session 7-Typing - Numbers-1		2012-07-09 15:31:03.759000
	Edit pad (rev 280)		sluggo	cv411	XVal Session 7	1	XVal Session 7-Typing - Numbers-1		2012-07-09 15:31:03.851000
	Edit pad (rev 281)		Capucine	cv402	XVal Session 7	1	XVal Session 7-Typing - Numbers-1		2012-07-09 15:31:04.263000
	Edit pad (rev 282)		sluggo	cv411	XVal Session 7	1	XVal Session 7-Typing - Numbers-1		2012-07-09 15:31:04.541000
	Edit pad (rev 283)		Bob	cv404	XVal Session 7	1	XVal Session 7-Typing - Numbers-1		2012-07-09 15:31:04.718000
	Edit pad (rev 284)		sluggo	cv411	XVal Session 7	1	XVal Session 7-Typing - Numbers-1		2012-07-09 15:31:05.041000
	Edit pad (rev 285)		Bob	cv404	XVal Session 7	1	XVal Session 7-Typing - Numbers-1		2012-07-09 15:31:05.220000
	Edit pad (rev 286)		Capucine	cv402	XVal Session 7	1	XVal Session 7-Typing - Numbers-1		2012-07-09 15:31:05.491000
	Edit pad (rev 287)		sluggo	cv411	XVal Session 7	1	XVal Session 7-Typing - Numbers-1		2012-07-09 15:31:05.897000
	Edit pad (rev 288)		Capucine	cv402	XVal Session 7	1	XVal Session 7-Typing - Numbers-1		2012-07-09 15:31:06.003000
	Edit pad (rev 289)		Bob	cv404	XVal Session 7	1	XVal Session 7-Typing - Numbers-1		2012-07-09 15:31:06.034000
	Edit pad (rev 290)		sluggo	cv411	XVal Session 7	1	XVal Session 7-Typing - Numbers-1		2012-07-09 15:31:06.400000
	Edit pad (rev 291)		Capucine	cv402	XVal Session 7	1	XVal Session 7-Typing - Numbers-1		2012-07-09 15:31:06.497000
	Edit pad (rev 292)		Bob	cv404	XVal Session 7	1	XVal Session 7-Typing - Numbers-1		2012-07-09 15:31:06.532000
	Edit pad (rev 293)		sluggo	cv411	XVal Session 7	1	XVal Session 7-Typing - Numbers-1		2012-07-09 15:31:06.900000
	Edit pad (rev 294)		sluggo	cv411	XVal Session 7	1	XVal Session 7-Typing - Numbers-1		2012-07-09 15:31:07.405000
	Edit pad (rev 295)		Bob	cv404	XVal Session 7	1	XVal Session 7-Typing - Numbers-1		2012-07-09 15:31:07.407000
	Edit pad (rev 296)		sluggo	cv411	XVal Session 7	1	XVal Session 7-Typing - Numbers-1		2012-07-09 15:31:08.098000
	Edit pad (rev 297)		sluggo	cv411	XVal Session 7	1	XVal Session 7-Typing - Numbers-1		2012-07-09 15:31:08.603000
	Edit pad (rev 298)		Bob	cv404	XVal Session 7	1	XVal Session 7-Typing - Numbers-1		2012-07-09 15:31:09.285000
	Edit pad (rev 299)		sluggo	cv411	XVal Session 7	1	XVal Session 7-Typing - Numbers-1		2012-07-09 15:31:09.709000
	Edit pad (rev 300)		Bob	cv404	XVal Session 7	1	XVal Session 7-Typing - Numbers-1		2012-07-09 15:31:09.787000
	Edit pad (rev 301)		sluggo	cv411	XVal Session 7	1	XVal Session 7-Typing - Numbers-1		2012-07-09 15:31:10.230000
	Edit pad (rev 302)		Bob	cv404	XVal Session 7	1	XVal Session 7-Typing - Numbers-1		2012-07-09 15:31:10.297000
	Edit pad (rev 303)		sluggo	cv411	XVal Session 7	1	XVal Session 7-Typing - Numbers-1		2012-07-09 15:31:10.728000
	Edit pad (rev 304)		Bob	cv404	XVal Session 7	1	XVal Session 7-Typing - Numbers-1		2012-07-09 15:31:10.797000
	Edit pad (rev 305)		sluggo	cv411	XVal Session 7	1	XVal Session 7-Typing - Numbers-1		2012-07-09 15:31:11.228000
	Edit pad (rev 306)		Bob	cv404	XVal Session 7	1	XVal Session 7-Typing - Numbers-1		2012-07-09 15:31:11.297000
	Edit pad (rev 307)		Capucine	cv402	XVal Session 7	1	XVal Session 7-Typing - Numbers-1		2012-07-09 15:31:11.749000
	Edit pad (rev 308)		sluggo	cv411	XVal Session 7	1	XVal Session 7-Typing - Numbers-1		2012-07-09 15:31:11.762000
	Edit pad (rev 309)		Bob	cv404	XVal Session 7	1	XVal Session 7-Typing - Numbers-1		2012-07-09 15:31:12.012000
	Edit pad (rev 310)		Capucine	cv402	XVal Session 7	1	XVal Session 7-Typing - Numbers-1		2012-07-09 15:31:12.260000
	Edit pad (rev 311)		sluggo	cv411	XVal Session 7	1	XVal Session 7-Typing - Numbers-1		2012-07-09 15:31:12.262000
	Edit pad (rev 312)		Bob	cv404	XVal Session 7	1	XVal Session 7-Typing - Numbers-1		2012-07-09 15:31:12.559000
	Edit pad (rev 313)		sluggo	cv411	XVal Session 7	1	XVal Session 7-Typing - Numbers-1		2012-07-09 15:31:12.766000
	Edit pad (rev 314)		Capucine	cv402	XVal Session 7	1	XVal Session 7-Typing - Numbers-1		2012-07-09 15:31:12.769000
	Edit pad (rev 315)		Bob	cv404	XVal Session 7	1	XVal Session 7-Typing - Numbers-1		2012-07-09 15:31:13.066000
	Edit pad (rev 316)		Capucine	cv402	XVal Session 7	1	XVal Session 7-Typing - Numbers-1		2012-07-09 15:31:13.268000
	Edit pad (rev 317)		sluggo	cv411	XVal Session 7	1	XVal Session 7-Typing - Numbers-1		2012-07-09 15:31:13.275000
	Edit pad (rev 318)		Bob	cv404	XVal Session 7	1	XVal Session 7-Typing - Numbers-1		2012-07-09 15:31:13.564000
	Edit pad (rev 319)		Kate	cv406	XVal Session 7	1	XVal Session 7-Typing - Numbers-1		2012-07-09 15:31:13.638000
	Edit pad (rev 320)		sluggo	cv411	XVal Session 7	1	XVal Session 7-Typing - Numbers-1		2012-07-09 15:31:13.781000
	Edit pad (rev 321)		Capucine	cv402	XVal Session 7	1	XVal Session 7-Typing - Numbers-1		2012-07-09 15:31:13.784000
	Edit pad (rev 322)		Bob	cv404	XVal Session 7	1	XVal Session 7-Typing - Numbers-1		2012-07-09 15:31:14.145000
	Edit pad (rev 323)		sluggo	cv411	XVal Session 7	1	XVal Session 7-Typing - Numbers-1		2012-07-09 15:31:14.277000
[truncated: 1,661 more rows]
