# Supplementary material for: Dynamics of collective performance in collaboration networks
Source: PLoS One. 2018 Oct 10;13(10):e0204547. doi: 10.1371/journal.pone.0204547 (PMC6179230; doi:10.1371/journal.pone.0204547)
Supplement: S1 Dataset — (ZIP) [file pone.0204547.s001.zip › data/team-data/team-chat-logs/XVal Session 83 - Group 1 - LogFile.csv]

id	event	data	chat_name	subject	session	session_group	completed_task	ip_address	timestamp
45367	Entering waiting room			cv390	XVal Session 83			192.54.222.11	2012-07-18 10:16:05
45368	Entering waiting room			cv393	XVal Session 83			192.54.222.11	2012-07-18 10:16:12
45369	Entering waiting room			cv391	XVal Session 83			192.54.222.11	2012-07-18 10:16:15
45370	Entering waiting room			cv392	XVal Session 83			192.54.222.11	2012-07-18 10:16:17
45372	Setup participants				XVal Session 83				2012-07-18 10:16:46
45373	Setup tasks				XVal Session 83				2012-07-18 10:16:46
45374	Introduction	Starting in 25 seconds		cv391	XVal Session 83	1		192.54.222.11	2012-07-18 10:16:46
45375	Introduction	Starting in 24 seconds		cv393	XVal Session 83	1		192.54.222.11	2012-07-18 10:16:47
45376	Introduction	Starting in 20 seconds		cv390	XVal Session 83	1		192.54.222.11	2012-07-18 10:16:51
45377	Introduction	Starting in 20 seconds		cv392	XVal Session 83	1		192.54.222.11	2012-07-18 10:16:51
45378	Load Instructions			cv393	XVal Session 83	1	XVal Session 83-Introduction-1	192.54.222.11	2012-07-18 10:17:11
45379	Load Instructions			cv391	XVal Session 83	1	XVal Session 83-Introduction-1	192.54.222.11	2012-07-18 10:17:11
45380	Load Instructions			cv390	XVal Session 83	1	XVal Session 83-Introduction-1	192.54.222.11	2012-07-18 10:17:11
45381	Load Instructions			cv392	XVal Session 83	1	XVal Session 83-Introduction-1	192.54.222.11	2012-07-18 10:17:11
45383	Load Workspace			cv392	XVal Session 83	1	XVal Session 83-Introduction-1	192.54.222.11	2012-07-18 10:17:31
45384	Load Workspace			cv393	XVal Session 83	1	XVal Session 83-Introduction-1	192.54.222.11	2012-07-18 10:17:31
45385	Load Workspace			cv391	XVal Session 83	1	XVal Session 83-Introduction-1	192.54.222.11	2012-07-18 10:17:31
45386	Load Workspace			cv390	XVal Session 83	1	XVal Session 83-Introduction-1	192.54.222.11	2012-07-18 10:17:31
	Chat	Hi, I'm Luisa :)	Dan	cv401	XVal Session 83	1	XVal Session 83-Introduction-1		2012-07-18 10:17:54.858000
	Edit pad (rev 0)		nic	cv403	XVal Session 83	1	XVal Session 83-Introduction-1		2012-07-18 10:18:03.002000
	Edit pad (rev 1)		nic	cv403	XVal Session 83	1	XVal Session 83-Introduction-1		2012-07-18 10:18:03.902000
	Edit pad (rev 2)		nic	cv403	XVal Session 83	1	XVal Session 83-Introduction-1		2012-07-18 10:18:04.423000
	Edit pad (rev 3)		nic	cv403	XVal Session 83	1	XVal Session 83-Introduction-1		2012-07-18 10:18:04.932000
	Chat	Dianne	Xing	cv400	XVal Session 83	1	XVal Session 83-Introduction-1		2012-07-18 10:18:06.389000
45389	Load Instructions			cv390	XVal Session 83	1	XVal Session 83-Typing - Text-1	192.54.222.11	2012-07-18 10:19:01
45390	Load Instructions			cv391	XVal Session 83	1	XVal Session 83-Typing - Text-1	192.54.222.11	2012-07-18 10:19:01
45391	Load Instructions			cv392	XVal Session 83	1	XVal Session 83-Typing - Text-1	192.54.222.11	2012-07-18 10:19:01
45392	Load Instructions			cv393	XVal Session 83	1	XVal Session 83-Typing - Text-1	192.54.222.11	2012-07-18 10:19:01
45395	Load Workspace			cv390	XVal Session 83	1	XVal Session 83-Typing - Text-1	192.54.222.11	2012-07-18 10:19:41
45396	Load Workspace			cv391	XVal Session 83	1	XVal Session 83-Typing - Text-1	192.54.222.11	2012-07-18 10:19:41
45397	Load Workspace			cv392	XVal Session 83	1	XVal Session 83-Typing - Text-1	192.54.222.11	2012-07-18 10:19:41
45398	Load Workspace			cv393	XVal Session 83	1	XVal Session 83-Typing - Text-1	192.54.222.11	2012-07-18 10:19:42
	Edit pad (rev 0)		Xing	cv400	XVal Session 83	1	XVal Session 83-Typing - Text-1		2012-07-18 10:19:49.349000
	Edit pad (rev 1)		Xing	cv400	XVal Session 83	1	XVal Session 83-Typing - Text-1		2012-07-18 10:19:49.849000
	Edit pad (rev 2)		Xing	cv400	XVal Session 83	1	XVal Session 83-Typing - Text-1		2012-07-18 10:19:50.656000
	Edit pad (rev 3)		Xing	cv400	XVal Session 83	1	XVal Session 83-Typing - Text-1		2012-07-18 10:19:51.166000
	Edit pad (rev 4)		nic	cv403	XVal Session 83	1	XVal Session 83-Typing - Text-1		2012-07-18 10:19:51.614000
	Edit pad (rev 5)		Xing	cv400	XVal Session 83	1	XVal Session 83-Typing - Text-1		2012-07-18 10:19:51.680000
	Edit pad (rev 6)		Xing	cv400	XVal Session 83	1	XVal Session 83-Typing - Text-1		2012-07-18 10:19:52.852000
	Edit pad (rev 7)		Xing	cv400	XVal Session 83	1	XVal Session 83-Typing - Text-1		2012-07-18 10:19:53.430000
	Edit pad (rev 8)		Xing	cv400	XVal Session 83	1	XVal Session 83-Typing - Text-1		2012-07-18 10:19:53.863000
	Edit pad (rev 9)		Xing	cv400	XVal Session 83	1	XVal Session 83-Typing - Text-1		2012-07-18 10:19:54.364000
	Edit pad (rev 10)		Xing	cv400	XVal Session 83	1	XVal Session 83-Typing - Text-1		2012-07-18 10:19:54.869000
	Edit pad (rev 11)		Xing	cv400	XVal Session 83	1	XVal Session 83-Typing - Text-1		2012-07-18 10:19:55.380000
	Edit pad (rev 12)		Xing	cv400	XVal Session 83	1	XVal Session 83-Typing - Text-1		2012-07-18 10:19:55.880000
	Edit pad (rev 13)		Xing	cv400	XVal Session 83	1	XVal Session 83-Typing - Text-1		2012-07-18 10:19:56.380000
	Edit pad (rev 14)		Xing	cv400	XVal Session 83	1	XVal Session 83-Typing - Text-1		2012-07-18 10:19:57.094000
	Edit pad (rev 15)		Xing	cv400	XVal Session 83	1	XVal Session 83-Typing - Text-1		2012-07-18 10:19:57.599000
	Edit pad (rev 16)		Xing	cv400	XVal Session 83	1	XVal Session 83-Typing - Text-1		2012-07-18 10:19:58.126000
	Edit pad (rev 17)		nic	cv403	XVal Session 83	1	XVal Session 83-Typing - Text-1		2012-07-18 10:19:58.319000
	Edit pad (rev 18)		Xing	cv400	XVal Session 83	1	XVal Session 83-Typing - Text-1		2012-07-18 10:19:58.631000
	Edit pad (rev 19)		Xing	cv400	XVal Session 83	1	XVal Session 83-Typing - Text-1		2012-07-18 10:19:59.129000
	Edit pad (rev 20)		Xing	cv400	XVal Session 83	1	XVal Session 83-Typing - Text-1		2012-07-18 10:19:59.630000
	Edit pad (rev 21)		Xing	cv400	XVal Session 83	1	XVal Session 83-Typing - Text-1		2012-07-18 10:20:00.130000
	Edit pad (rev 22)		nic	cv403	XVal Session 83	1	XVal Session 83-Typing - Text-1		2012-07-18 10:20:00.386000
	Edit pad (rev 23)		Xing	cv400	XVal Session 83	1	XVal Session 83-Typing - Text-1		2012-07-18 10:20:00.630000
	Edit pad (rev 24)		nic	cv403	XVal Session 83	1	XVal Session 83-Typing - Text-1		2012-07-18 10:20:01.095000
	Edit pad (rev 25)		Xing	cv400	XVal Session 83	1	XVal Session 83-Typing - Text-1		2012-07-18 10:20:01.130000
	Edit pad (rev 26)		Xing	cv400	XVal Session 83	1	XVal Session 83-Typing - Text-1		2012-07-18 10:20:01.630000
	Edit pad (rev 27)		Xing	cv400	XVal Session 83	1	XVal Session 83-Typing - Text-1		2012-07-18 10:20:02.549000
	Edit pad (rev 28)		Xing	cv400	XVal Session 83	1	XVal Session 83-Typing - Text-1		2012-07-18 10:20:03.050000
	Edit pad (rev 29)		Xing	cv400	XVal Session 83	1	XVal Session 83-Typing - Text-1		2012-07-18 10:20:03.554000
	Edit pad (rev 30)		Xing	cv400	XVal Session 83	1	XVal Session 83-Typing - Text-1		2012-07-18 10:20:04.051000
	Edit pad (rev 31)		Xing	cv400	XVal Session 83	1	XVal Session 83-Typing - Text-1		2012-07-18 10:20:04.552000
	Edit pad (rev 32)		nic	cv403	XVal Session 83	1	XVal Session 83-Typing - Text-1		2012-07-18 10:20:04.968000
	Edit pad (rev 33)		Xing	cv400	XVal Session 83	1	XVal Session 83-Typing - Text-1		2012-07-18 10:20:05.052000
	Edit pad (rev 34)		nic	cv403	XVal Session 83	1	XVal Session 83-Typing - Text-1		2012-07-18 10:20:05.479000
	Edit pad (rev 35)		Xing	cv400	XVal Session 83	1	XVal Session 83-Typing - Text-1		2012-07-18 10:20:05.553000
	Edit pad (rev 36)		Capucine	cv402	XVal Session 83	1	XVal Session 83-Typing - Text-1		2012-07-18 10:20:05.598000
	Edit pad (rev 37)		nic	cv403	XVal Session 83	1	XVal Session 83-Typing - Text-1		2012-07-18 10:20:05.985000
	Edit pad (rev 38)		Xing	cv400	XVal Session 83	1	XVal Session 83-Typing - Text-1		2012-07-18 10:20:06.094000
	Edit pad (rev 39)		Capucine	cv402	XVal Session 83	1	XVal Session 83-Typing - Text-1		2012-07-18 10:20:06.098000
	Edit pad (rev 40)		nic	cv403	XVal Session 83	1	XVal Session 83-Typing - Text-1		2012-07-18 10:20:06.495000
	Edit pad (rev 41)		Capucine	cv402	XVal Session 83	1	XVal Session 83-Typing - Text-1		2012-07-18 10:20:06.599000
	Edit pad (rev 42)		Xing	cv400	XVal Session 83	1	XVal Session 83-Typing - Text-1		2012-07-18 10:20:06.602000
	Edit pad (rev 43)		nic	cv403	XVal Session 83	1	XVal Session 83-Typing - Text-1		2012-07-18 10:20:06.995000
	Edit pad (rev 44)		Capucine	cv402	XVal Session 83	1	XVal Session 83-Typing - Text-1		2012-07-18 10:20:07.098000
	Edit pad (rev 45)		Xing	cv400	XVal Session 83	1	XVal Session 83-Typing - Text-1		2012-07-18 10:20:07.115000
	Edit pad (rev 46)		Capucine	cv402	XVal Session 83	1	XVal Session 83-Typing - Text-1		2012-07-18 10:20:07.600000
	Edit pad (rev 47)		Xing	cv400	XVal Session 83	1	XVal Session 83-Typing - Text-1		2012-07-18 10:20:07.670000
	Edit pad (rev 48)		Capucine	cv402	XVal Session 83	1	XVal Session 83-Typing - Text-1		2012-07-18 10:20:08.100000
	Edit pad (rev 49)		nic	cv403	XVal Session 83	1	XVal Session 83-Typing - Text-1		2012-07-18 10:20:08.188000
	Edit pad (rev 50)		Capucine	cv402	XVal Session 83	1	XVal Session 83-Typing - Text-1		2012-07-18 10:20:08.748000
	Edit pad (rev 51)		Xing	cv400	XVal Session 83	1	XVal Session 83-Typing - Text-1		2012-07-18 10:20:09.096000
	Edit pad (rev 52)		nic	cv403	XVal Session 83	1	XVal Session 83-Typing - Text-1		2012-07-18 10:20:09.251000
	Edit pad (rev 53)		Capucine	cv402	XVal Session 83	1	XVal Session 83-Typing - Text-1		2012-07-18 10:20:09.255000
	Edit pad (rev 54)		Xing	cv400	XVal Session 83	1	XVal Session 83-Typing - Text-1		2012-07-18 10:20:09.599000
	Edit pad (rev 55)		Capucine	cv402	XVal Session 83	1	XVal Session 83-Typing - Text-1		2012-07-18 10:20:09.754000
	Edit pad (rev 56)		nic	cv403	XVal Session 83	1	XVal Session 83-Typing - Text-1		2012-07-18 10:20:09.760000
	Edit pad (rev 57)		Xing	cv400	XVal Session 83	1	XVal Session 83-Typing - Text-1		2012-07-18 10:20:10.098000
	Edit pad (rev 58)		Capucine	cv402	XVal Session 83	1	XVal Session 83-Typing - Text-1		2012-07-18 10:20:10.255000
	Edit pad (rev 59)		nic	cv403	XVal Session 83	1	XVal Session 83-Typing - Text-1		2012-07-18 10:20:10.258000
	Edit pad (rev 60)		Capucine	cv402	XVal Session 83	1	XVal Session 83-Typing - Text-1		2012-07-18 10:20:10.756000
	Edit pad (rev 61)		nic	cv403	XVal Session 83	1	XVal Session 83-Typing - Text-1		2012-07-18 10:20:10.760000
	Edit pad (rev 62)		Capucine	cv402	XVal Session 83	1	XVal Session 83-Typing - Text-1		2012-07-18 10:20:11.256000
	Edit pad (rev 63)		nic	cv403	XVal Session 83	1	XVal Session 83-Typing - Text-1		2012-07-18 10:20:11.615000
	Edit pad (rev 64)		Capucine	cv402	XVal Session 83	1	XVal Session 83-Typing - Text-1		2012-07-18 10:20:11.768000
	Edit pad (rev 65)		Capucine	cv402	XVal Session 83	1	XVal Session 83-Typing - Text-1		2012-07-18 10:20:12.259000
	Edit pad (rev 66)		Capucine	cv402	XVal Session 83	1	XVal Session 83-Typing - Text-1		2012-07-18 10:20:12.771000
	Edit pad (rev 67)		nic	cv403	XVal Session 83	1	XVal Session 83-Typing - Text-1		2012-07-18 10:20:12.865000
	Edit pad (rev 68)		Capucine	cv402	XVal Session 83	1	XVal Session 83-Typing - Text-1		2012-07-18 10:20:13.271000
	Edit pad (rev 69)		Capucine	cv402	XVal Session 83	1	XVal Session 83-Typing - Text-1		2012-07-18 10:20:13.772000
	Edit pad (rev 70)		nic	cv403	XVal Session 83	1	XVal Session 83-Typing - Text-1		2012-07-18 10:20:14.268000
	Edit pad (rev 71)		Capucine	cv402	XVal Session 83	1	XVal Session 83-Typing - Text-1		2012-07-18 10:20:14.271000
	Edit pad (rev 72)		Capucine	cv402	XVal Session 83	1	XVal Session 83-Typing - Text-1		2012-07-18 10:20:14.771000
	Edit pad (rev 73)		nic	cv403	XVal Session 83	1	XVal Session 83-Typing - Text-1		2012-07-18 10:20:14.778000
	Edit pad (rev 74)		Capucine	cv402	XVal Session 83	1	XVal Session 83-Typing - Text-1		2012-07-18 10:20:15.271000
	Edit pad (rev 75)		nic	cv403	XVal Session 83	1	XVal Session 83-Typing - Text-1		2012-07-18 10:20:15.276000
	Edit pad (rev 76)		nic	cv403	XVal Session 83	1	XVal Session 83-Typing - Text-1		2012-07-18 10:20:15.776000
	Edit pad (rev 77)		Capucine	cv402	XVal Session 83	1	XVal Session 83-Typing - Text-1		2012-07-18 10:20:15.779000
	Edit pad (rev 78)		Capucine	cv402	XVal Session 83	1	XVal Session 83-Typing - Text-1		2012-07-18 10:20:16.287000
	Edit pad (rev 79)		nic	cv403	XVal Session 83	1	XVal Session 83-Typing - Text-1		2012-07-18 10:20:16.289000
	Edit pad (rev 80)		Capucine	cv402	XVal Session 83	1	XVal Session 83-Typing - Text-1		2012-07-18 10:20:16.787000
	Edit pad (rev 81)		nic	cv403	XVal Session 83	1	XVal Session 83-Typing - Text-1		2012-07-18 10:20:16.869000
	Edit pad (rev 82)		Capucine	cv402	XVal Session 83	1	XVal Session 83-Typing - Text-1		2012-07-18 10:20:17.288000
	Edit pad (rev 83)		Capucine	cv402	XVal Session 83	1	XVal Session 83-Typing - Text-1		2012-07-18 10:20:17.788000
	Edit pad (rev 84)		Capucine	cv402	XVal Session 83	1	XVal Session 83-Typing - Text-1		2012-07-18 10:20:18.288000
	Edit pad (rev 85)		Capucine	cv402	XVal Session 83	1	XVal Session 83-Typing - Text-1		2012-07-18 10:20:18.789000
	Edit pad (rev 86)		nic	cv403	XVal Session 83	1	XVal Session 83-Typing - Text-1		2012-07-18 10:20:18.991000
	Edit pad (rev 87)		Capucine	cv402	XVal Session 83	1	XVal Session 83-Typing - Text-1		2012-07-18 10:20:19.288000
	Edit pad (rev 88)		Capucine	cv402	XVal Session 83	1	XVal Session 83-Typing - Text-1		2012-07-18 10:20:19.788000
	Edit pad (rev 89)		nic	cv403	XVal Session 83	1	XVal Session 83-Typing - Text-1		2012-07-18 10:20:20.432000
	Edit pad (rev 90)		Capucine	cv402	XVal Session 83	1	XVal Session 83-Typing - Text-1		2012-07-18 10:20:20.472000
	Edit pad (rev 91)		Capucine	cv402	XVal Session 83	1	XVal Session 83-Typing - Text-1		2012-07-18 10:20:20.803000
	Edit pad (rev 92)		Xing	cv400	XVal Session 83	1	XVal Session 83-Typing - Text-1		2012-07-18 10:20:20.833000
	Edit pad (rev 93)		nic	cv403	XVal Session 83	1	XVal Session 83-Typing - Text-1		2012-07-18 10:20:20.930000
	Edit pad (rev 94)		Capucine	cv402	XVal Session 83	1	XVal Session 83-Typing - Text-1		2012-07-18 10:20:21.302000
	Edit pad (rev 95)		Xing	cv400	XVal Session 83	1	XVal Session 83-Typing - Text-1		2012-07-18 10:20:21.332000
	Edit pad (rev 96)		nic	cv403	XVal Session 83	1	XVal Session 83-Typing - Text-1		2012-07-18 10:20:21.431000
	Edit pad (rev 97)		Capucine	cv402	XVal Session 83	1	XVal Session 83-Typing - Text-1		2012-07-18 10:20:21.802000
	Edit pad (rev 98)		Xing	cv400	XVal Session 83	1	XVal Session 83-Typing - Text-1		2012-07-18 10:20:21.834000
	Edit pad (rev 99)		nic	cv403	XVal Session 83	1	XVal Session 83-Typing - Text-1		2012-07-18 10:20:21.930000
	Edit pad (rev 100)		Capucine	cv402	XVal Session 83	1	XVal Session 83-Typing - Text-1		2012-07-18 10:20:22.302000
	Edit pad (rev 101)		Xing	cv400	XVal Session 83	1	XVal Session 83-Typing - Text-1		2012-07-18 10:20:22.334000
	Edit pad (rev 102)		nic	cv403	XVal Session 83	1	XVal Session 83-Typing - Text-1		2012-07-18 10:20:22.431000
	Edit pad (rev 103)		Dan	cv401	XVal Session 83	1	XVal Session 83-Typing - Text-1		2012-07-18 10:20:22.649000
	Edit pad (rev 104)		Xing	cv400	XVal Session 83	1	XVal Session 83-Typing - Text-1		2012-07-18 10:20:22.834000
	Edit pad (rev 105)		nic	cv403	XVal Session 83	1	XVal Session 83-Typing - Text-1		2012-07-18 10:20:22.940000
	Edit pad (rev 106)		Capucine	cv402	XVal Session 83	1	XVal Session 83-Typing - Text-1		2012-07-18 10:20:23.160000
	Edit pad (rev 107)		Xing	cv400	XVal Session 83	1	XVal Session 83-Typing - Text-1		2012-07-18 10:20:23.334000
	Edit pad (rev 108)		nic	cv403	XVal Session 83	1	XVal Session 83-Typing - Text-1		2012-07-18 10:20:23.440000
	Edit pad (rev 109)		Capucine	cv402	XVal Session 83	1	XVal Session 83-Typing - Text-1		2012-07-18 10:20:23.663000
	Edit pad (rev 110)		Dan	cv401	XVal Session 83	1	XVal Session 83-Typing - Text-1		2012-07-18 10:20:23.758000
	Edit pad (rev 111)		Xing	cv400	XVal Session 83	1	XVal Session 83-Typing - Text-1		2012-07-18 10:20:23.832000
	Edit pad (rev 112)		nic	cv403	XVal Session 83	1	XVal Session 83-Typing - Text-1		2012-07-18 10:20:23.946000
	Edit pad (rev 113)		Capucine	cv402	XVal Session 83	1	XVal Session 83-Typing - Text-1		2012-07-18 10:20:24.163000
	Edit pad (rev 114)		Dan	cv401	XVal Session 83	1	XVal Session 83-Typing - Text-1		2012-07-18 10:20:24.258000
	Edit pad (rev 115)		Xing	cv400	XVal Session 83	1	XVal Session 83-Typing - Text-1		2012-07-18 10:20:24.332000
	Edit pad (rev 116)		nic	cv403	XVal Session 83	1	XVal Session 83-Typing - Text-1		2012-07-18 10:20:24.447000
	Edit pad (rev 117)		Capucine	cv402	XVal Session 83	1	XVal Session 83-Typing - Text-1		2012-07-18 10:20:24.663000
	Edit pad (rev 118)		Xing	cv400	XVal Session 83	1	XVal Session 83-Typing - Text-1		2012-07-18 10:20:24.860000
	Edit pad (rev 119)		nic	cv403	XVal Session 83	1	XVal Session 83-Typing - Text-1		2012-07-18 10:20:24.946000
	Edit pad (rev 120)		Capucine	cv402	XVal Session 83	1	XVal Session 83-Typing - Text-1		2012-07-18 10:20:25.163000
	Edit pad (rev 121)		Xing	cv400	XVal Session 83	1	XVal Session 83-Typing - Text-1		2012-07-18 10:20:25.364000
	Edit pad (rev 122)		nic	cv403	XVal Session 83	1	XVal Session 83-Typing - Text-1		2012-07-18 10:20:25.446000
	Edit pad (rev 123)		Capucine	cv402	XVal Session 83	1	XVal Session 83-Typing - Text-1		2012-07-18 10:20:25.663000
	Edit pad (rev 124)		Xing	cv400	XVal Session 83	1	XVal Session 83-Typing - Text-1		2012-07-18 10:20:25.866000
	Edit pad (rev 125)		nic	cv403	XVal Session 83	1	XVal Session 83-Typing - Text-1		2012-07-18 10:20:25.946000
	Edit pad (rev 126)		Capucine	cv402	XVal Session 83	1	XVal Session 83-Typing - Text-1		2012-07-18 10:20:26.163000
	Edit pad (rev 127)		Xing	cv400	XVal Session 83	1	XVal Session 83-Typing - Text-1		2012-07-18 10:20:26.364000
	Edit pad (rev 128)		Capucine	cv402	XVal Session 83	1	XVal Session 83-Typing - Text-1		2012-07-18 10:20:26.663000
	Edit pad (rev 129)		Xing	cv400	XVal Session 83	1	XVal Session 83-Typing - Text-1		2012-07-18 10:20:26.866000
	Edit pad (rev 130)		Capucine	cv402	XVal Session 83	1	XVal Session 83-Typing - Text-1		2012-07-18 10:20:27.163000
	Edit pad (rev 131)		Xing	cv400	XVal Session 83	1	XVal Session 83-Typing - Text-1		2012-07-18 10:20:27.380000
	Edit pad (rev 132)		Capucine	cv402	XVal Session 83	1	XVal Session 83-Typing - Text-1		2012-07-18 10:20:27.663000
	Edit pad (rev 133)		nic	cv403	XVal Session 83	1	XVal Session 83-Typing - Text-1		2012-07-18 10:20:27.734000
	Edit pad (rev 134)		Xing	cv400	XVal Session 83	1	XVal Session 83-Typing - Text-1		2012-07-18 10:20:27.882000
	Edit pad (rev 135)		Capucine	cv402	XVal Session 83	1	XVal Session 83-Typing - Text-1		2012-07-18 10:20:28.163000
	Edit pad (rev 136)		Xing	cv400	XVal Session 83	1	XVal Session 83-Typing - Text-1		2012-07-18 10:20:28.380000
	Edit pad (rev 137)		Capucine	cv402	XVal Session 83	1	XVal Session 83-Typing - Text-1		2012-07-18 10:20:28.670000
	Edit pad (rev 138)		Xing	cv400	XVal Session 83	1	XVal Session 83-Typing - Text-1		2012-07-18 10:20:28.880000
	Edit pad (rev 139)		Capucine	cv402	XVal Session 83	1	XVal Session 83-Typing - Text-1		2012-07-18 10:20:29.177000
	Edit pad (rev 140)		Xing	cv400	XVal Session 83	1	XVal Session 83-Typing - Text-1		2012-07-18 10:20:29.379000
	Edit pad (rev 141)		Capucine	cv402	XVal Session 83	1	XVal Session 83-Typing - Text-1		2012-07-18 10:20:29.682000
	Edit pad (rev 142)		Xing	cv400	XVal Session 83	1	XVal Session 83-Typing - Text-1		2012-07-18 10:20:29.880000
	Edit pad (rev 143)		Capucine	cv402	XVal Session 83	1	XVal Session 83-Typing - Text-1		2012-07-18 10:20:30.193000
	Edit pad (rev 144)		Xing	cv400	XVal Session 83	1	XVal Session 83-Typing - Text-1		2012-07-18 10:20:30.380000
	Edit pad (rev 145)		Capucine	cv402	XVal Session 83	1	XVal Session 83-Typing - Text-1		2012-07-18 10:20:31.112000
	Edit pad (rev 146)		Capucine	cv402	XVal Session 83	1	XVal Session 83-Typing - Text-1		2012-07-18 10:20:31.615000
	Edit pad (rev 147)		Capucine	cv402	XVal Session 83	1	XVal Session 83-Typing - Text-1		2012-07-18 10:20:32.114000
	Edit pad (rev 148)		Capucine	cv402	XVal Session 83	1	XVal Session 83-Typing - Text-1		2012-07-18 10:20:32.615000
	Edit pad (rev 149)		Capucine	cv402	XVal Session 83	1	XVal Session 83-Typing - Text-1		2012-07-18 10:20:33.115000
	Edit pad (rev 150)		Capucine	cv402	XVal Session 83	1	XVal Session 83-Typing - Text-1		2012-07-18 10:20:33.616000
	Edit pad (rev 151)		nic	cv403	XVal Session 83	1	XVal Session 83-Typing - Text-1		2012-07-18 10:20:33.640000
	Edit pad (rev 152)		Capucine	cv402	XVal Session 83	1	XVal Session 83-Typing - Text-1		2012-07-18 10:20:34.115000
	Edit pad (rev 153)		Capucine	cv402	XVal Session 83	1	XVal Session 83-Typing - Text-1		2012-07-18 10:20:34.617000
	Edit pad (rev 154)		nic	cv403	XVal Session 83	1	XVal Session 83-Typing - Text-1		2012-07-18 10:20:34.958000
	Edit pad (rev 155)		Capucine	cv402	XVal Session 83	1	XVal Session 83-Typing - Text-1		2012-07-18 10:20:35.118000
	Edit pad (rev 156)		Capucine	cv402	XVal Session 83	1	XVal Session 83-Typing - Text-1		2012-07-18 10:20:35.621000
	Edit pad (rev 157)		Capucine	cv402	XVal Session 83	1	XVal Session 83-Typing - Text-1		2012-07-18 10:20:36.131000
	Edit pad (rev 158)		Capucine	cv402	XVal Session 83	1	XVal Session 83-Typing - Text-1		2012-07-18 10:20:36.629000
	Edit pad (rev 159)		Capucine	cv402	XVal Session 83	1	XVal Session 83-Typing - Text-1		2012-07-18 10:20:37.138000
	Edit pad (rev 160)		Capucine	cv402	XVal Session 83	1	XVal Session 83-Typing - Text-1		2012-07-18 10:20:37.641000
	Edit pad (rev 161)		nic	cv403	XVal Session 83	1	XVal Session 83-Typing - Text-1		2012-07-18 10:20:37.927000
	Edit pad (rev 162)		Capucine	cv402	XVal Session 83	1	XVal Session 83-Typing - Text-1		2012-07-18 10:20:38.782000
	Edit pad (rev 163)		Capucine	cv402	XVal Session 83	1	XVal Session 83-Typing - Text-1		2012-07-18 10:20:39.307000
	Edit pad (rev 164)		Capucine	cv402	XVal Session 83	1	XVal Session 83-Typing - Text-1		2012-07-18 10:20:39.822000
	Edit pad (rev 165)		Capucine	cv402	XVal Session 83	1	XVal Session 83-Typing - Text-1		2012-07-18 10:20:40.334000
	Edit pad (rev 166)		Capucine	cv402	XVal Session 83	1	XVal Session 83-Typing - Text-1		2012-07-18 10:20:40.835000
	Edit pad (rev 167)		nic	cv403	XVal Session 83	1	XVal Session 83-Typing - Text-1		2012-07-18 10:20:41.274000
	Edit pad (rev 168)		Capucine	cv402	XVal Session 83	1	XVal Session 83-Typing - Text-1		2012-07-18 10:20:41.341000
	Edit pad (rev 169)		Capucine	cv402	XVal Session 83	1	XVal Session 83-Typing - Text-1		2012-07-18 10:20:41.850000
	Edit pad (rev 170)		Capucine	cv402	XVal Session 83	1	XVal Session 83-Typing - Text-1		2012-07-18 10:20:42.356000
	Edit pad (rev 171)		Capucine	cv402	XVal Session 83	1	XVal Session 83-Typing - Text-1		2012-07-18 10:20:42.863000
	Edit pad (rev 172)		nic	cv403	XVal Session 83	1	XVal Session 83-Typing - Text-1		2012-07-18 10:20:43.347000
	Edit pad (rev 173)		Capucine	cv402	XVal Session 83	1	XVal Session 83-Typing - Text-1		2012-07-18 10:20:43.365000
	Edit pad (rev 174)		nic	cv403	XVal Session 83	1	XVal Session 83-Typing - Text-1		2012-07-18 10:20:43.855000
	Edit pad (rev 175)		Capucine	cv402	XVal Session 83	1	XVal Session 83-Typing - Text-1		2012-07-18 10:20:43.864000
	Edit pad (rev 176)		Capucine	cv402	XVal Session 83	1	XVal Session 83-Typing - Text-1		2012-07-18 10:20:44.366000
	Edit pad (rev 177)		Capucine	cv402	XVal Session 83	1	XVal Session 83-Typing - Text-1		2012-07-18 10:20:44.931000
	Edit pad (rev 178)		Capucine	cv402	XVal Session 83	1	XVal Session 83-Typing - Text-1		2012-07-18 10:20:45.691000
	Edit pad (rev 179)		nic	cv403	XVal Session 83	1	XVal Session 83-Typing - Text-1		2012-07-18 10:20:45.767000
	Edit pad (rev 180)		Capucine	cv402	XVal Session 83	1	XVal Session 83-Typing - Text-1		2012-07-18 10:20:46.192000
	Edit pad (rev 181)		Capucine	cv402	XVal Session 83	1	XVal Session 83-Typing - Text-1		2012-07-18 10:20:46.982000
	Edit pad (rev 182)		Capucine	cv402	XVal Session 83	1	XVal Session 83-Typing - Text-1		2012-07-18 10:20:47.490000
	Edit pad (rev 183)		Capucine	cv402	XVal Session 83	1	XVal Session 83-Typing - Text-1		2012-07-18 10:20:47.990000
	Edit pad (rev 184)		Capucine	cv402	XVal Session 83	1	XVal Session 83-Typing - Text-1		2012-07-18 10:20:48.490000
	Edit pad (rev 185)		Dan	cv401	XVal Session 83	1	XVal Session 83-Typing - Text-1		2012-07-18 10:20:48.684000
	Edit pad (rev 186)		Capucine	cv402	XVal Session 83	1	XVal Session 83-Typing - Text-1		2012-07-18 10:20:48.990000
	Edit pad (rev 187)		Dan	cv401	XVal Session 83	1	XVal Session 83-Typing - Text-1		2012-07-18 10:20:49.128000
	Edit pad (rev 188)		nic	cv403	XVal Session 83	1	XVal Session 83-Typing - Text-1		2012-07-18 10:20:49.135000
	Edit pad (rev 189)		Capucine	cv402	XVal Session 83	1	XVal Session 83-Typing - Text-1		2012-07-18 10:20:49.490000
	Edit pad (rev 190)		Dan	cv401	XVal Session 83	1	XVal Session 83-Typing - Text-1		2012-07-18 10:20:49.630000
	Edit pad (rev 191)		nic	cv403	XVal Session 83	1	XVal Session 83-Typing - Text-1		2012-07-18 10:20:49.634000
	Edit pad (rev 192)		Capucine	cv402	XVal Session 83	1	XVal Session 83-Typing - Text-1		2012-07-18 10:20:49.991000
	Edit pad (rev 193)		Dan	cv401	XVal Session 83	1	XVal Session 83-Typing - Text-1		2012-07-18 10:20:50.128000
	Edit pad (rev 194)		nic	cv403	XVal Session 83	1	XVal Session 83-Typing - Text-1		2012-07-18 10:20:50.134000
	Edit pad (rev 195)		Capucine	cv402	XVal Session 83	1	XVal Session 83-Typing - Text-1		2012-07-18 10:20:50.489000
	Edit pad (rev 196)		Dan	cv401	XVal Session 83	1	XVal Session 83-Typing - Text-1		2012-07-18 10:20:50.630000
	Edit pad (rev 197)		nic	cv403	XVal Session 83	1	XVal Session 83-Typing - Text-1		2012-07-18 10:20:50.793000
	Edit pad (rev 198)		Capucine	cv402	XVal Session 83	1	XVal Session 83-Typing - Text-1		2012-07-18 10:20:50.993000
	Edit pad (rev 199)		nic	cv403	XVal Session 83	1	XVal Session 83-Typing - Text-1		2012-07-18 10:20:51.306000
	Edit pad (rev 200)		Capucine	cv402	XVal Session 83	1	XVal Session 83-Typing - Text-1		2012-07-18 10:20:51.504000
	Edit pad (rev 201)		Dan	cv401	XVal Session 83	1	XVal Session 83-Typing - Text-1		2012-07-18 10:20:51.541000
	Edit pad (rev 202)		Dan	cv401	XVal Session 83	1	XVal Session 83-Typing - Text-1		2012-07-18 10:20:52.043000
	Edit pad (rev 203)		Dan	cv401	XVal Session 83	1	XVal Session 83-Typing - Text-1		2012-07-18 10:20:52.543000
	Edit pad (rev 204)		Capucine	cv402	XVal Session 83	1	XVal Session 83-Typing - Text-1		2012-07-18 10:20:52.592000
	Edit pad (rev 205)		Dan	cv401	XVal Session 83	1	XVal Session 83-Typing - Text-1		2012-07-18 10:20:53.043000
	Edit pad (rev 206)		Capucine	cv402	XVal Session 83	1	XVal Session 83-Typing - Text-1		2012-07-18 10:20:53.098000
	Edit pad (rev 207)		Dan	cv401	XVal Session 83	1	XVal Session 83-Typing - Text-1		2012-07-18 10:20:53.545000
	Edit pad (rev 208)		Capucine	cv402	XVal Session 83	1	XVal Session 83-Typing - Text-1		2012-07-18 10:20:53.599000
	Edit pad (rev 209)		nic	cv403	XVal Session 83	1	XVal Session 83-Typing - Text-1		2012-07-18 10:20:53.804000
	Edit pad (rev 210)		Dan	cv401	XVal Session 83	1	XVal Session 83-Typing - Text-1		2012-07-18 10:20:54.046000
	Edit pad (rev 211)		Capucine	cv402	XVal Session 83	1	XVal Session 83-Typing - Text-1		2012-07-18 10:20:54.100000
	Edit pad (rev 212)		nic	cv403	XVal Session 83	1	XVal Session 83-Typing - Text-1		2012-07-18 10:20:54.307000
	Edit pad (rev 213)		Dan	cv401	XVal Session 83	1	XVal Session 83-Typing - Text-1		2012-07-18 10:20:54.544000
	Edit pad (rev 214)		nic	cv403	XVal Session 83	1	XVal Session 83-Typing - Text-1		2012-07-18 10:20:54.807000
	Edit pad (rev 215)		Dan	cv401	XVal Session 83	1	XVal Session 83-Typing - Text-1		2012-07-18 10:20:55.046000
	Edit pad (rev 216)		nic	cv403	XVal Session 83	1	XVal Session 83-Typing - Text-1		2012-07-18 10:20:55.307000
	Edit pad (rev 217)		nic	cv403	XVal Session 83	1	XVal Session 83-Typing - Text-1		2012-07-18 10:20:55.808000
	Edit pad (rev 218)		Dan	cv401	XVal Session 83	1	XVal Session 83-Typing - Text-1		2012-07-18 10:20:56.331000
	Edit pad (rev 219)		nic	cv403	XVal Session 83	1	XVal Session 83-Typing - Text-1		2012-07-18 10:20:56.470000
	Edit pad (rev 220)		Dan	cv401	XVal Session 83	1	XVal Session 83-Typing - Text-1		2012-07-18 10:20:56.831000
	Edit pad (rev 221)		nic	cv403	XVal Session 83	1	XVal Session 83-Typing - Text-1		2012-07-18 10:20:56.979000
	Edit pad (rev 222)		Dan	cv401	XVal Session 83	1	XVal Session 83-Typing - Text-1		2012-07-18 10:20:57.341000
	Edit pad (rev 223)		nic	cv403	XVal Session 83	1	XVal Session 83-Typing - Text-1		2012-07-18 10:20:57.478000
	Edit pad (rev 224)		Capucine	cv402	XVal Session 83	1	XVal Session 83-Typing - Text-1		2012-07-18 10:20:57.718000
	Edit pad (rev 225)		Dan	cv401	XVal Session 83	1	XVal Session 83-Typing - Text-1		2012-07-18 10:20:57.839000
	Edit pad (rev 226)		nic	cv403	XVal Session 83	1	XVal Session 83-Typing - Text-1		2012-07-18 10:20:57.979000
	Edit pad (rev 227)		Capucine	cv402	XVal Session 83	1	XVal Session 83-Typing - Text-1		2012-07-18 10:20:58.225000
	Edit pad (rev 228)		Dan	cv401	XVal Session 83	1	XVal Session 83-Typing - Text-1		2012-07-18 10:20:58.341000
	Edit pad (rev 229)		nic	cv403	XVal Session 83	1	XVal Session 83-Typing - Text-1		2012-07-18 10:20:58.477000
	Edit pad (rev 230)		Capucine	cv402	XVal Session 83	1	XVal Session 83-Typing - Text-1		2012-07-18 10:20:58.724000
	Edit pad (rev 231)		Dan	cv401	XVal Session 83	1	XVal Session 83-Typing - Text-1		2012-07-18 10:20:58.852000
	Edit pad (rev 232)		nic	cv403	XVal Session 83	1	XVal Session 83-Typing - Text-1		2012-07-18 10:20:58.948000
	Edit pad (rev 233)		nic	cv403	XVal Session 83	1	XVal Session 83-Typing - Text-1		2012-07-18 10:20:59.457000
	Edit pad (rev 234)		Capucine	cv402	XVal Session 83	1	XVal Session 83-Typing - Text-1		2012-07-18 10:20:59.814000
	Edit pad (rev 235)		nic	cv403	XVal Session 83	1	XVal Session 83-Typing - Text-1		2012-07-18 10:20:59.963000
	Edit pad (rev 236)		Capucine	cv402	XVal Session 83	1	XVal Session 83-Typing - Text-1		2012-07-18 10:21:00.319000
	Edit pad (rev 237)		nic	cv403	XVal Session 83	1	XVal Session 83-Typing - Text-1		2012-07-18 10:21:00.462000
	Edit pad (rev 238)		Capucine	cv402	XVal Session 83	1	XVal Session 83-Typing - Text-1		2012-07-18 10:21:00.818000
	Edit pad (rev 239)		nic	cv403	XVal Session 83	1	XVal Session 83-Typing - Text-1		2012-07-18 10:21:00.962000
	Edit pad (rev 240)		Capucine	cv402	XVal Session 83	1	XVal Session 83-Typing - Text-1		2012-07-18 10:21:01.319000
	Edit pad (rev 241)		nic	cv403	XVal Session 83	1	XVal Session 83-Typing - Text-1		2012-07-18 10:21:01.464000
	Edit pad (rev 242)		Capucine	cv402	XVal Session 83	1	XVal Session 83-Typing - Text-1		2012-07-18 10:21:01.826000
	Edit pad (rev 243)		nic	cv403	XVal Session 83	1	XVal Session 83-Typing - Text-1		2012-07-18 10:21:01.963000
	Edit pad (rev 244)		Capucine	cv402	XVal Session 83	1	XVal Session 83-Typing - Text-1		2012-07-18 10:21:02.333000
	Edit pad (rev 245)		nic	cv403	XVal Session 83	1	XVal Session 83-Typing - Text-1		2012-07-18 10:21:02.463000
	Edit pad (rev 246)		Capucine	cv402	XVal Session 83	1	XVal Session 83-Typing - Text-1		2012-07-18 10:21:02.834000
	Edit pad (rev 247)		nic	cv403	XVal Session 83	1	XVal Session 83-Typing - Text-1		2012-07-18 10:21:02.963000
	Edit pad (rev 248)		Capucine	cv402	XVal Session 83	1	XVal Session 83-Typing - Text-1		2012-07-18 10:21:03.332000
	Edit pad (rev 249)		nic	cv403	XVal Session 83	1	XVal Session 83-Typing - Text-1		2012-07-18 10:21:03.462000
	Edit pad (rev 250)		Dan	cv401	XVal Session 83	1	XVal Session 83-Typing - Text-1		2012-07-18 10:21:03.574000
	Edit pad (rev 251)		Capucine	cv402	XVal Session 83	1	XVal Session 83-Typing - Text-1		2012-07-18 10:21:03.834000
	Edit pad (rev 252)		nic	cv403	XVal Session 83	1	XVal Session 83-Typing - Text-1		2012-07-18 10:21:03.964000
	Edit pad (rev 253)		Capucine	cv402	XVal Session 83	1	XVal Session 83-Typing - Text-1		2012-07-18 10:21:04.334000
	Edit pad (rev 254)		Dan	cv401	XVal Session 83	1	XVal Session 83-Typing - Text-1		2012-07-18 10:21:04.338000
	Edit pad (rev 255)		nic	cv403	XVal Session 83	1	XVal Session 83-Typing - Text-1		2012-07-18 10:21:04.462000
	Edit pad (rev 256)		Capucine	cv402	XVal Session 83	1	XVal Session 83-Typing - Text-1		2012-07-18 10:21:04.925000
	Edit pad (rev 257)		nic	cv403	XVal Session 83	1	XVal Session 83-Typing - Text-1		2012-07-18 10:21:04.964000
	Edit pad (rev 258)		Capucine	cv402	XVal Session 83	1	XVal Session 83-Typing - Text-1		2012-07-18 10:21:05.427000
	Edit pad (rev 259)		nic	cv403	XVal Session 83	1	XVal Session 83-Typing - Text-1		2012-07-18 10:21:05.622000
	Edit pad (rev 260)		Capucine	cv402	XVal Session 83	1	XVal Session 83-Typing - Text-1		2012-07-18 10:21:05.997000
	Edit pad (rev 261)		nic	cv403	XVal Session 83	1	XVal Session 83-Typing - Text-1		2012-07-18 10:21:06.134000
	Edit pad (rev 262)		Capucine	cv402	XVal Session 83	1	XVal Session 83-Typing - Text-1		2012-07-18 10:21:06.507000
	Edit pad (rev 263)		nic	cv403	XVal Session 83	1	XVal Session 83-Typing - Text-1		2012-07-18 10:21:06.634000
	Edit pad (rev 264)		Capucine	cv402	XVal Session 83	1	XVal Session 83-Typing - Text-1		2012-07-18 10:21:07.005000
	Edit pad (rev 265)		nic	cv403	XVal Session 83	1	XVal Session 83-Typing - Text-1		2012-07-18 10:21:07.134000
	Edit pad (rev 266)		Capucine	cv402	XVal Session 83	1	XVal Session 83-Typing - Text-1		2012-07-18 10:21:07.506000
	Edit pad (rev 267)		nic	cv403	XVal Session 83	1	XVal Session 83-Typing - Text-1		2012-07-18 10:21:07.640000
	Edit pad (rev 268)		Capucine	cv402	XVal Session 83	1	XVal Session 83-Typing - Text-1		2012-07-18 10:21:08.006000
	Edit pad (rev 269)		nic	cv403	XVal Session 83	1	XVal Session 83-Typing - Text-1		2012-07-18 10:21:08.151000
	Edit pad (rev 270)		Capucine	cv402	XVal Session 83	1	XVal Session 83-Typing - Text-1		2012-07-18 10:21:08.508000
	Edit pad (rev 271)		nic	cv403	XVal Session 83	1	XVal Session 83-Typing - Text-1		2012-07-18 10:21:08.650000
	Edit pad (rev 272)		Capucine	cv402	XVal Session 83	1	XVal Session 83-Typing - Text-1		2012-07-18 10:21:09.013000
	Edit pad (rev 273)		nic	cv403	XVal Session 83	1	XVal Session 83-Typing - Text-1		2012-07-18 10:21:09.150000
	Edit pad (rev 274)		Capucine	cv402	XVal Session 83	1	XVal Session 83-Typing - Text-1		2012-07-18 10:21:09.527000
	Edit pad (rev 275)		nic	cv403	XVal Session 83	1	XVal Session 83-Typing - Text-1		2012-07-18 10:21:09.649000
	Edit pad (rev 276)		Capucine	cv402	XVal Session 83	1	XVal Session 83-Typing - Text-1		2012-07-18 10:21:10.036000
	Edit pad (rev 277)		nic	cv403	XVal Session 83	1	XVal Session 83-Typing - Text-1		2012-07-18 10:21:10.149000
	Edit pad (rev 278)		Capucine	cv402	XVal Session 83	1	XVal Session 83-Typing - Text-1		2012-07-18 10:21:10.538000
	Edit pad (rev 279)		nic	cv403	XVal Session 83	1	XVal Session 83-Typing - Text-1		2012-07-18 10:21:10.652000
	Edit pad (rev 280)		Xing	cv400	XVal Session 83	1	XVal Session 83-Typing - Text-1		2012-07-18 10:21:10.894000
	Edit pad (rev 281)		Capucine	cv402	XVal Session 83	1	XVal Session 83-Typing - Text-1		2012-07-18 10:21:11.036000
	Edit pad (rev 282)		nic	cv403	XVal Session 83	1	XVal Session 83-Typing - Text-1		2012-07-18 10:21:11.151000
	Edit pad (rev 283)		Capucine	cv402	XVal Session 83	1	XVal Session 83-Typing - Text-1		2012-07-18 10:21:11.538000
	Edit pad (rev 284)		Capucine	cv402	XVal Session 83	1	XVal Session 83-Typing - Text-1		2012-07-18 10:21:12.038000
	Edit pad (rev 285)		nic	cv403	XVal Session 83	1	XVal Session 83-Typing - Text-1		2012-07-18 10:21:12.419000
	Edit pad (rev 286)		Capucine	cv402	XVal Session 83	1	XVal Session 83-Typing - Text-1		2012-07-18 10:21:12.537000
	Edit pad (rev 287)		nic	cv403	XVal Session 83	1	XVal Session 83-Typing - Text-1		2012-07-18 10:21:12.922000
	Edit pad (rev 288)		Capucine	cv402	XVal Session 83	1	XVal Session 83-Typing - Text-1		2012-07-18 10:21:13.037000
	Edit pad (rev 289)		nic	cv403	XVal Session 83	1	XVal Session 83-Typing - Text-1		2012-07-18 10:21:13.432000
	Edit pad (rev 290)		Capucine	cv402	XVal Session 83	1	XVal Session 83-Typing - Text-1		2012-07-18 10:21:13.536000
	Edit pad (rev 291)		nic	cv403	XVal Session 83	1	XVal Session 83-Typing - Text-1		2012-07-18 10:21:13.938000
	Edit pad (rev 292)		Capucine	cv402	XVal Session 83	1	XVal Session 83-Typing - Text-1		2012-07-18 10:21:14.210000
	Edit pad (rev 293)		nic	cv403	XVal Session 83	1	XVal Session 83-Typing - Text-1		2012-07-18 10:21:14.448000
	Edit pad (rev 294)		Capucine	cv402	XVal Session 83	1	XVal Session 83-Typing - Text-1		2012-07-18 10:21:15.021000
	Edit pad (rev 295)		Capucine	cv402	XVal Session 83	1	XVal Session 83-Typing - Text-1		2012-07-18 10:21:15.522000
	Edit pad (rev 296)		Capucine	cv402	XVal Session 83	1	XVal Session 83-Typing - Text-1		2012-07-18 10:21:16.021000
	Edit pad (rev 297)		Xing	cv400	XVal Session 83	1	XVal Session 83-Typing - Text-1		2012-07-18 10:21:16.135000
	Edit pad (rev 298)		Capucine	cv402	XVal Session 83	1	XVal Session 83-Typing - Text-1		2012-07-18 10:21:16.522000
	Edit pad (rev 299)		nic	cv403	XVal Session 83	1	XVal Session 83-Typing - Text-1		2012-07-18 10:21:16.700000
	Edit pad (rev 300)		Capucine	cv402	XVal Session 83	1	XVal Session 83-Typing - Text-1		2012-07-18 10:21:17.022000
	Edit pad (rev 301)		nic	cv403	XVal Session 83	1	XVal Session 83-Typing - Text-1		2012-07-18 10:21:17.212000
	Edit pad (rev 302)		Capucine	cv402	XVal Session 83	1	XVal Session 83-Typing - Text-1		2012-07-18 10:21:17.521000
	Edit pad (rev 303)		Xing	cv400	XVal Session 83	1	XVal Session 83-Typing - Text-1		2012-07-18 10:21:17.820000
	Edit pad (rev 304)		Capucine	cv402	XVal Session 83	1	XVal Session 83-Typing - Text-1		2012-07-18 10:21:18.022000
	Edit pad (rev 305)		Xing	cv400	XVal Session 83	1	XVal Session 83-Typing - Text-1		2012-07-18 10:21:18.320000
	Edit pad (rev 306)		nic	cv403	XVal Session 83	1	XVal Session 83-Typing - Text-1		2012-07-18 10:21:18.378000
	Edit pad (rev 307)		Capucine	cv402	XVal Session 83	1	XVal Session 83-Typing - Text-1		2012-07-18 10:21:18.522000
	Edit pad (rev 308)		Xing	cv400	XVal Session 83	1	XVal Session 83-Typing - Text-1		2012-07-18 10:21:18.820000
	Edit pad (rev 309)		nic	cv403	XVal Session 83	1	XVal Session 83-Typing - Text-1		2012-07-18 10:21:18.884000
	Edit pad (rev 310)		Capucine	cv402	XVal Session 83	1	XVal Session 83-Typing - Text-1		2012-07-18 10:21:19.026000
	Edit pad (rev 311)		nic	cv403	XVal Session 83	1	XVal Session 83-Typing - Text-1		2012-07-18 10:21:19.385000
	Edit pad (rev 312)		Capucine	cv402	XVal Session 83	1	XVal Session 83-Typing - Text-1		2012-07-18 10:21:19.536000
	Edit pad (rev 313)		Xing	cv400	XVal Session 83	1	XVal Session 83-Typing - Text-1		2012-07-18 10:21:19.856000
	Edit pad (rev 314)		nic	cv403	XVal Session 83	1	XVal Session 83-Typing - Text-1		2012-07-18 10:21:19.886000
	Edit pad (rev 315)		Capucine	cv402	XVal Session 83	1	XVal Session 83-Typing - Text-1		2012-07-18 10:21:20.035000
	Edit pad (rev 316)		Xing	cv400	XVal Session 83	1	XVal Session 83-Typing - Text-1		2012-07-18 10:21:20.365000
	Edit pad (rev 317)		nic	cv403	XVal Session 83	1	XVal Session 83-Typing - Text-1		2012-07-18 10:21:20.386000
	Edit pad (rev 318)		Capucine	cv402	XVal Session 83	1	XVal Session 83-Typing - Text-1		2012-07-18 10:21:20.730000
	Edit pad (rev 319)		Xing	cv400	XVal Session 83	1	XVal Session 83-Typing - Text-1		2012-07-18 10:21:20.862000
	Edit pad (rev 320)		nic	cv403	XVal Session 83	1	XVal Session 83-Typing - Text-1		2012-07-18 10:21:20.884000
	Edit pad (rev 321)		Xing	cv400	XVal Session 83	1	XVal Session 83-Typing - Text-1		2012-07-18 10:21:21.369000
	Edit pad (rev 322)		nic	cv403	XVal Session 83	1	XVal Session 83-Typing - Text-1		2012-07-18 10:21:21.389000
	Edit pad (rev 323)		Capucine	cv402	XVal Session 83	1	XVal Session 83-Typing - Text-1		2012-07-18 10:21:21.430000
	Edit pad (rev 324)		Xing	cv400	XVal Session 83	1	XVal Session 83-Typing - Text-1		2012-07-18 10:21:21.874000
	Edit pad (rev 325)		nic	cv403	XVal Session 83	1	XVal Session 83-Typing - Text-1		2012-07-18 10:21:21.901000
	Edit pad (rev 326)		Capucine	cv402	XVal Session 83	1	XVal Session 83-Typing - Text-1		2012-07-18 10:21:21.953000
	Edit pad (rev 327)		Dan	cv401	XVal Session 83	1	XVal Session 83-Typing - Text-1		2012-07-18 10:21:22.349000
	Edit pad (rev 328)		Xing	cv400	XVal Session 83	1	XVal Session 83-Typing - Text-1		2012-07-18 10:21:22.381000
	Edit pad (rev 329)		nic	cv403	XVal Session 83	1	XVal Session 83-Typing - Text-1		2012-07-18 10:21:22.401000
	Edit pad (rev 330)		Capucine	cv402	XVal Session 83	1	XVal Session 83-Typing - Text-1		2012-07-18 10:21:22.466000
	Edit pad (rev 331)		Xing	cv400	XVal Session 83	1	XVal Session 83-Typing - Text-1		2012-07-18 10:21:22.880000
	Edit pad (rev 332)		nic	cv403	XVal Session 83	1	XVal Session 83-Typing - Text-1		2012-07-18 10:21:22.901000
	Edit pad (rev 333)		Capucine	cv402	XVal Session 83	1	XVal Session 83-Typing - Text-1		2012-07-18 10:21:22.969000
	Edit pad (rev 334)		Dan	cv401	XVal Session 83	1	XVal Session 83-Typing - Text-1		2012-07-18 10:21:23.257000
	Edit pad (rev 335)		Xing	cv400	XVal Session 83	1	XVal Session 83-Typing - Text-1		2012-07-18 10:21:23.379000
	Edit pad (rev 336)		nic	cv403	XVal Session 83	1	XVal Session 83-Typing - Text-1		2012-07-18 10:21:23.401000
	Edit pad (rev 337)		Capucine	cv402	XVal Session 83	1	XVal Session 83-Typing - Text-1		2012-07-18 10:21:23.473000
	Edit pad (rev 338)		Dan	cv401	XVal Session 83	1	XVal Session 83-Typing - Text-1		2012-07-18 10:21:23.756000
	Edit pad (rev 339)		Xing	cv400	XVal Session 83	1	XVal Session 83-Typing - Text-1		2012-07-18 10:21:23.878000
	Edit pad (rev 340)		nic	cv403	XVal Session 83	1	XVal Session 83-Typing - Text-1		2012-07-18 10:21:23.899000
	Edit pad (rev 341)		Capucine	cv402	XVal Session 83	1	XVal Session 83-Typing - Text-1		2012-07-18 10:21:23.973000
	Edit pad (rev 342)		Dan	cv401	XVal Session 83	1	XVal Session 83-Typing - Text-1		2012-07-18 10:21:24.260000
	Edit pad (rev 343)		Xing	cv400	XVal Session 83	1	XVal Session 83-Typing - Text-1		2012-07-18 10:21:24.380000
	Edit pad (rev 344)		nic	cv403	XVal Session 83	1	XVal Session 83-Typing - Text-1		2012-07-18 10:21:24.400000
	Edit pad (rev 345)		Capucine	cv402	XVal Session 83	1	XVal Session 83-Typing - Text-1		2012-07-18 10:21:24.473000
	Edit pad (rev 346)		Dan	cv401	XVal Session 83	1	XVal Session 83-Typing - Text-1		2012-07-18 10:21:24.758000
	Edit pad (rev 347)		Xing	cv400	XVal Session 83	1	XVal Session 83-Typing - Text-1		2012-07-18 10:21:24.879000
	Edit pad (rev 348)		Capucine	cv402	XVal Session 83	1	XVal Session 83-Typing - Text-1		2012-07-18 10:21:24.973000
	Edit pad (rev 349)		nic	cv403	XVal Session 83	1	XVal Session 83-Typing - Text-1		2012-07-18 10:21:24.992000
	Edit pad (rev 350)		Dan	cv401	XVal Session 83	1	XVal Session 83-Typing - Text-1		2012-07-18 10:21:25.263000
	Edit pad (rev 351)		Xing	cv400	XVal Session 83	1	XVal Session 83-Typing - Text-1		2012-07-18 10:21:25.396000
	Edit pad (rev 352)		Capucine	cv402	XVal Session 83	1	XVal Session 83-Typing - Text-1		2012-07-18 10:21:25.475000
	Edit pad (rev 353)		nic	cv403	XVal Session 83	1	XVal Session 83-Typing - Text-1		2012-07-18 10:21:25.494000
	Edit pad (rev 354)		Dan	cv401	XVal Session 83	1	XVal Session 83-Typing - Text-1		2012-07-18 10:21:25.789000
	Edit pad (rev 355)		Xing	cv400	XVal Session 83	1	XVal Session 83-Typing - Text-1		2012-07-18 10:21:25.899000
	Edit pad (rev 356)		Capucine	cv402	XVal Session 83	1	XVal Session 83-Typing - Text-1		2012-07-18 10:21:25.973000
	Edit pad (rev 357)		nic	cv403	XVal Session 83	1	XVal Session 83-Typing - Text-1		2012-07-18 10:21:25.993000
	Edit pad (rev 358)		Dan	cv401	XVal Session 83	1	XVal Session 83-Typing - Text-1		2012-07-18 10:21:26.289000
	Edit pad (rev 359)		Capucine	cv402	XVal Session 83	1	XVal Session 83-Typing - Text-1		2012-07-18 10:21:26.475000
	Edit pad (rev 360)		nic	cv403	XVal Session 83	1	XVal Session 83-Typing - Text-1		2012-07-18 10:21:26.495000
	Edit pad (rev 361)		Xing	cv400	XVal Session 83	1	XVal Session 83-Typing - Text-1		2012-07-18 10:21:26.523000
	Edit pad (rev 362)		Capucine	cv402	XVal Session 83	1	XVal Session 83-Typing - Text-1		2012-07-18 10:21:26.974000
	Edit pad (rev 363)		nic	cv403	XVal Session 83	1	XVal Session 83-Typing - Text-1		2012-07-18 10:21:26.995000
	Edit pad (rev 364)		Xing	cv400	XVal Session 83	1	XVal Session 83-Typing - Text-1		2012-07-18 10:21:27.031000
	Edit pad (rev 365)		Dan	cv401	XVal Session 83	1	XVal Session 83-Typing - Text-1		2012-07-18 10:21:27.053000
	Edit pad (rev 366)		Capucine	cv402	XVal Session 83	1	XVal Session 83-Typing - Text-1		2012-07-18 10:21:27.476000
	Edit pad (rev 367)		nic	cv403	XVal Session 83	1	XVal Session 83-Typing - Text-1		2012-07-18 10:21:27.500000
	Edit pad (rev 368)		Xing	cv400	XVal Session 83	1	XVal Session 83-Typing - Text-1		2012-07-18 10:21:27.536000
	Edit pad (rev 369)		Dan	cv401	XVal Session 83	1	XVal Session 83-Typing - Text-1		2012-07-18 10:21:27.553000
	Edit pad (rev 370)		Capucine	cv402	XVal Session 83	1	XVal Session 83-Typing - Text-1		2012-07-18 10:21:27.974000
	Edit pad (rev 371)		nic	cv403	XVal Session 83	1	XVal Session 83-Typing - Text-1		2012-07-18 10:21:28.010000
	Edit pad (rev 372)		Xing	cv400	XVal Session 83	1	XVal Session 83-Typing - Text-1		2012-07-18 10:21:28.036000
	Edit pad (rev 373)		Dan	cv401	XVal Session 83	1	XVal Session 83-Typing - Text-1		2012-07-18 10:21:28.216000
	Edit pad (rev 374)		Capucine	cv402	XVal Session 83	1	XVal Session 83-Typing - Text-1		2012-07-18 10:21:28.474000
	Edit pad (rev 375)		nic	cv403	XVal Session 83	1	XVal Session 83-Typing - Text-1		2012-07-18 10:21:28.509000
	Edit pad (rev 376)		Xing	cv400	XVal Session 83	1	XVal Session 83-Typing - Text-1		2012-07-18 10:21:28.536000
	Edit pad (rev 377)		Capucine	cv402	XVal Session 83	1	XVal Session 83-Typing - Text-1		2012-07-18 10:21:28.974000
	Edit pad (rev 378)		nic	cv403	XVal Session 83	1	XVal Session 83-Typing - Text-1		2012-07-18 10:21:29.015000
	Edit pad (rev 379)		Xing	cv400	XVal Session 83	1	XVal Session 83-Typing - Text-1		2012-07-18 10:21:29.036000
	Edit pad (rev 380)		Capucine	cv402	XVal Session 83	1	XVal Session 83-Typing - Text-1		2012-07-18 10:21:29.473000
	Edit pad (rev 381)		nic	cv403	XVal Session 83	1	XVal Session 83-Typing - Text-1		2012-07-18 10:21:29.526000
	Edit pad (rev 382)		Xing	cv400	XVal Session 83	1	XVal Session 83-Typing - Text-1		2012-07-18 10:21:29.536000
	Edit pad (rev 383)		Dan	cv401	XVal Session 83	1	XVal Session 83-Typing - Text-1		2012-07-18 10:21:29.697000
	Edit pad (rev 384)		Capucine	cv402	XVal Session 83	1	XVal Session 83-Typing - Text-1		2012-07-18 10:21:29.975000
	Edit pad (rev 385)		nic	cv403	XVal Session 83	1	XVal Session 83-Typing - Text-1		2012-07-18 10:21:30.026000
	Edit pad (rev 386)		Xing	cv400	XVal Session 83	1	XVal Session 83-Typing - Text-1		2012-07-18 10:21:30.037000
	Edit pad (rev 387)		Dan	cv401	XVal Session 83	1	XVal Session 83-Typing - Text-1		2012-07-18 10:21:30.198000
	Edit pad (rev 388)		Capucine	cv402	XVal Session 83	1	XVal Session 83-Typing - Text-1		2012-07-18 10:21:30.474000
	Edit pad (rev 389)		nic	cv403	XVal Session 83	1	XVal Session 83-Typing - Text-1		2012-07-18 10:21:30.527000
	Edit pad (rev 390)		Dan	cv401	XVal Session 83	1	XVal Session 83-Typing - Text-1		2012-07-18 10:21:30.697000
	Edit pad (rev 391)		Capucine	cv402	XVal Session 83	1	XVal Session 83-Typing - Text-1		2012-07-18 10:21:30.976000
	Edit pad (rev 392)		nic	cv403	XVal Session 83	1	XVal Session 83-Typing - Text-1		2012-07-18 10:21:31.030000
	Edit pad (rev 393)		Dan	cv401	XVal Session 83	1	XVal Session 83-Typing - Text-1		2012-07-18 10:21:31.199000
	Edit pad (rev 394)		Xing	cv400	XVal Session 83	1	XVal Session 83-Typing - Text-1		2012-07-18 10:21:31.230000
	Edit pad (rev 395)		Capucine	cv402	XVal Session 83	1	XVal Session 83-Typing - Text-1		2012-07-18 10:21:31.475000
	Edit pad (rev 396)		nic	cv403	XVal Session 83	1	XVal Session 83-Typing - Text-1		2012-07-18 10:21:31.532000
	Edit pad (rev 397)		Dan	cv401	XVal Session 83	1	XVal Session 83-Typing - Text-1		2012-07-18 10:21:31.699000
	Edit pad (rev 398)		Xing	cv400	XVal Session 83	1	XVal Session 83-Typing - Text-1		2012-07-18 10:21:31.740000
	Edit pad (rev 399)		Capucine	cv402	XVal Session 83	1	XVal Session 83-Typing - Text-1		2012-07-18 10:21:31.974000
	Edit pad (rev 400)		nic	cv403	XVal Session 83	1	XVal Session 83-Typing - Text-1		2012-07-18 10:21:32.036000
	Edit pad (rev 401)		Dan	cv401	XVal Session 83	1	XVal Session 83-Typing - Text-1		2012-07-18 10:21:32.199000
	Edit pad (rev 402)		Xing	cv400	XVal Session 83	1	XVal Session 83-Typing - Text-1		2012-07-18 10:21:32.351000
	Edit pad (rev 403)		Capucine	cv402	XVal Session 83	1	XVal Session 83-Typing - Text-1		2012-07-18 10:21:32.473000
	Edit pad (rev 404)		nic	cv403	XVal Session 83	1	XVal Session 83-Typing - Text-1		2012-07-18 10:21:32.540000
	Edit pad (rev 405)		Capucine	cv402	XVal Session 83	1	XVal Session 83-Typing - Text-1		2012-07-18 10:21:32.974000
	Edit pad (rev 406)		Dan	cv401	XVal Session 83	1	XVal Session 83-Typing - Text-1		2012-07-18 10:21:33.017000
	Edit pad (rev 407)		Xing	cv400	XVal Session 83	1	XVal Session 83-Typing - Text-1		2012-07-18 10:21:33.176000
	Edit pad (rev 408)		Capucine	cv402	XVal Session 83	1	XVal Session 83-Typing - Text-1		2012-07-18 10:21:33.482000
	Edit pad (rev 409)		Dan	cv401	XVal Session 83	1	XVal Session 83-Typing - Text-1		2012-07-18 10:21:33.672000
	Edit pad (rev 410)		Xing	cv400	XVal Session 83	1	XVal Session 83-Typing - Text-1		2012-07-18 10:21:33.675000
	Edit pad (rev 411)		Capucine	cv402	XVal Session 83	1	XVal Session 83-Typing - Text-1		2012-07-18 10:21:33.979000
	Edit pad (rev 412)		Dan	cv401	XVal Session 83	1	XVal Session 83-Typing - Text-1		2012-07-18 10:21:34.173000
	Edit pad (rev 413)		Xing	cv400	XVal Session 83	1	XVal Session 83-Typing - Text-1		2012-07-18 10:21:34.177000
	Edit pad (rev 414)		Capucine	cv402	XVal Session 83	1	XVal Session 83-Typing - Text-1		2012-07-18 10:21:34.490000
	Edit pad (rev 415)		nic	cv403	XVal Session 83	1	XVal Session 83-Typing - Text-1		2012-07-18 10:21:34.577000
	Edit pad (rev 416)		Dan	cv401	XVal Session 83	1	XVal Session 83-Typing - Text-1		2012-07-18 10:21:34.672000
	Edit pad (rev 417)		Xing	cv400	XVal Session 83	1	XVal Session 83-Typing - Text-1		2012-07-18 10:21:34.675000
	Edit pad (rev 418)		Capucine	cv402	XVal Session 83	1	XVal Session 83-Typing - Text-1		2012-07-18 10:21:35.006000
	Edit pad (rev 419)		Dan	cv401	XVal Session 83	1	XVal Session 83-Typing - Text-1		2012-07-18 10:21:35.171000
	Edit pad (rev 420)		nic	cv403	XVal Session 83	1	XVal Session 83-Typing - Text-1		2012-07-18 10:21:35.193000
	Edit pad (rev 421)		Xing	cv400	XVal Session 83	1	XVal Session 83-Typing - Text-1		2012-07-18 10:21:35.483000
	Edit pad (rev 422)		Capucine	cv402	XVal Session 83	1	XVal Session 83-Typing - Text-1		2012-07-18 10:21:35.510000
	Edit pad (rev 423)		Dan	cv401	XVal Session 83	1	XVal Session 83-Typing - Text-1		2012-07-18 10:21:35.674000
	Edit pad (rev 424)		Xing	cv400	XVal Session 83	1	XVal Session 83-Typing - Text-1		2012-07-18 10:21:35.989000
	Edit pad (rev 425)		Capucine	cv402	XVal Session 83	1	XVal Session 83-Typing - Text-1		2012-07-18 10:21:36.021000
	Edit pad (rev 426)		Dan	cv401	XVal Session 83	1	XVal Session 83-Typing - Text-1		2012-07-18 10:21:36.174000
	Edit pad (rev 427)		Xing	cv400	XVal Session 83	1	XVal Session 83-Typing - Text-1		2012-07-18 10:21:36.489000
	Edit pad (rev 428)		Capucine	cv402	XVal Session 83	1	XVal Session 83-Typing - Text-1		2012-07-18 10:21:36.521000
	Edit pad (rev 429)		Dan	cv401	XVal Session 83	1	XVal Session 83-Typing - Text-1		2012-07-18 10:21:36.673000
	Edit pad (rev 430)		Xing	cv400	XVal Session 83	1	XVal Session 83-Typing - Text-1		2012-07-18 10:21:36.989000
	Edit pad (rev 431)		Capucine	cv402	XVal Session 83	1	XVal Session 83-Typing - Text-1		2012-07-18 10:21:37.024000
	Edit pad (rev 432)		nic	cv403	XVal Session 83	1	XVal Session 83-Typing - Text-1		2012-07-18 10:21:37.051000
	Edit pad (rev 433)		Dan	cv401	XVal Session 83	1	XVal Session 83-Typing - Text-1		2012-07-18 10:21:37.214000
	Edit pad (rev 434)		Xing	cv400	XVal Session 83	1	XVal Session 83-Typing - Text-1		2012-07-18 10:21:37.489000
	Edit pad (rev 435)		Capucine	cv402	XVal Session 83	1	XVal Session 83-Typing - Text-1		2012-07-18 10:21:37.538000
	Edit pad (rev 436)		nic	cv403	XVal Session 83	1	XVal Session 83-Typing - Text-1		2012-07-18 10:21:37.557000
	Edit pad (rev 437)		Dan	cv401	XVal Session 83	1	XVal Session 83-Typing - Text-1		2012-07-18 10:21:37.712000
	Edit pad (rev 438)		Xing	cv400	XVal Session 83	1	XVal Session 83-Typing - Text-1		2012-07-18 10:21:37.989000
	Edit pad (rev 439)		Capucine	cv402	XVal Session 83	1	XVal Session 83-Typing - Text-1		2012-07-18 10:21:38.042000
	Edit pad (rev 440)		nic	cv403	XVal Session 83	1	XVal Session 83-Typing - Text-1		2012-07-18 10:21:38.055000
	Edit pad (rev 441)		Dan	cv401	XVal Session 83	1	XVal Session 83-Typing - Text-1		2012-07-18 10:21:38.218000
	Edit pad (rev 442)		Xing	cv400	XVal Session 83	1	XVal Session 83-Typing - Text-1		2012-07-18 10:21:38.490000
	Edit pad (rev 443)		nic	cv403	XVal Session 83	1	XVal Session 83-Typing - Text-1		2012-07-18 10:21:38.557000
	Edit pad (rev 444)		Capucine	cv402	XVal Session 83	1	XVal Session 83-Typing - Text-1		2012-07-18 10:21:38.573000
	Edit pad (rev 445)		Dan	cv401	XVal Session 83	1	XVal Session 83-Typing - Text-1		2012-07-18 10:21:38.715000
	Edit pad (rev 446)		Xing	cv400	XVal Session 83	1	XVal Session 83-Typing - Text-1		2012-07-18 10:21:38.989000
	Edit pad (rev 447)		nic	cv403	XVal Session 83	1	XVal Session 83-Typing - Text-1		2012-07-18 10:21:39.056000
	Edit pad (rev 448)		Capucine	cv402	XVal Session 83	1	XVal Session 83-Typing - Text-1		2012-07-18 10:21:39.074000
	Edit pad (rev 449)		Dan	cv401	XVal Session 83	1	XVal Session 83-Typing - Text-1		2012-07-18 10:21:39.215000
	Edit pad (rev 450)		Xing	cv400	XVal Session 83	1	XVal Session 83-Typing - Text-1		2012-07-18 10:21:39.489000
	Edit pad (rev 451)		nic	cv403	XVal Session 83	1	XVal Session 83-Typing - Text-1		2012-07-18 10:21:39.558000
	Edit pad (rev 452)		Capucine	cv402	XVal Session 83	1	XVal Session 83-Typing - Text-1		2012-07-18 10:21:39.577000
	Edit pad (rev 453)		Dan	cv401	XVal Session 83	1	XVal Session 83-Typing - Text-1		2012-07-18 10:21:39.713000
	Edit pad (rev 454)		Xing	cv400	XVal Session 83	1	XVal Session 83-Typing - Text-1		2012-07-18 10:21:39.989000
	Edit pad (rev 455)		nic	cv403	XVal Session 83	1	XVal Session 83-Typing - Text-1		2012-07-18 10:21:40.058000
	Edit pad (rev 456)		Capucine	cv402	XVal Session 83	1	XVal Session 83-Typing - Text-1		2012-07-18 10:21:40.090000
	Edit pad (rev 457)		Dan	cv401	XVal Session 83	1	XVal Session 83-Typing - Text-1		2012-07-18 10:21:40.458000
	Edit pad (rev 458)		Xing	cv400	XVal Session 83	1	XVal Session 83-Typing - Text-1		2012-07-18 10:21:40.489000
	Edit pad (rev 459)		nic	cv403	XVal Session 83	1	XVal Session 83-Typing - Text-1		2012-07-18 10:21:40.556000
	Edit pad (rev 460)		Capucine	cv402	XVal Session 83	1	XVal Session 83-Typing - Text-1		2012-07-18 10:21:40.598000
	Edit pad (rev 461)		Dan	cv401	XVal Session 83	1	XVal Session 83-Typing - Text-1		2012-07-18 10:21:40.958000
	Edit pad (rev 462)		Xing	cv400	XVal Session 83	1	XVal Session 83-Typing - Text-1		2012-07-18 10:21:40.989000
	Edit pad (rev 463)		nic	cv403	XVal Session 83	1	XVal Session 83-Typing - Text-1		2012-07-18 10:21:41.056000
	Edit pad (rev 464)		Capucine	cv402	XVal Session 83	1	XVal Session 83-Typing - Text-1		2012-07-18 10:21:41.099000
	Edit pad (rev 465)		Dan	cv401	XVal Session 83	1	XVal Session 83-Typing - Text-1		2012-07-18 10:21:41.461000
	Edit pad (rev 466)		Xing	cv400	XVal Session 83	1	XVal Session 83-Typing - Text-1		2012-07-18 10:21:41.489000
	Edit pad (rev 467)		nic	cv403	XVal Session 83	1	XVal Session 83-Typing - Text-1		2012-07-18 10:21:41.556000
	Edit pad (rev 468)		Capucine	cv402	XVal Session 83	1	XVal Session 83-Typing - Text-1		2012-07-18 10:21:41.610000
	Edit pad (rev 469)		Dan	cv401	XVal Session 83	1	XVal Session 83-Typing - Text-1		2012-07-18 10:21:41.960000
	Edit pad (rev 470)		Xing	cv400	XVal Session 83	1	XVal Session 83-Typing - Text-1		2012-07-18 10:21:41.987000
	Edit pad (rev 471)		nic	cv403	XVal Session 83	1	XVal Session 83-Typing - Text-1		2012-07-18 10:21:42.056000
	Edit pad (rev 472)		Capucine	cv402	XVal Session 83	1	XVal Session 83-Typing - Text-1		2012-07-18 10:21:42.113000
	Edit pad (rev 473)		Dan	cv401	XVal Session 83	1	XVal Session 83-Typing - Text-1		2012-07-18 10:21:42.460000
	Edit pad (rev 474)		Xing	cv400	XVal Session 83	1	XVal Session 83-Typing - Text-1		2012-07-18 10:21:42.488000
	Edit pad (rev 475)		Capucine	cv402	XVal Session 83	1	XVal Session 83-Typing - Text-1		2012-07-18 10:21:42.629000
	Edit pad (rev 476)		Dan	cv401	XVal Session 83	1	XVal Session 83-Typing - Text-1		2012-07-18 10:21:42.961000
	Edit pad (rev 477)		Xing	cv400	XVal Session 83	1	XVal Session 83-Typing - Text-1		2012-07-18 10:21:42.989000
	Edit pad (rev 478)		nic	cv403	XVal Session 83	1	XVal Session 83-Typing - Text-1		2012-07-18 10:21:43.024000
	Edit pad (rev 479)		Capucine	cv402	XVal Session 83	1	XVal Session 83-Typing - Text-1		2012-07-18 10:21:43.113000
	Edit pad (rev 480)		Xing	cv400	XVal Session 83	1	XVal Session 83-Typing - Text-1		2012-07-18 10:21:43.490000
	Edit pad (rev 481)		nic	cv403	XVal Session 83	1	XVal Session 83-Typing - Text-1		2012-07-18 10:21:43.526000
	Edit pad (rev 482)		Capucine	cv402	XVal Session 83	1	XVal Session 83-Typing - Text-1		2012-07-18 10:21:43.613000
	Edit pad (rev 483)		Dan	cv401	XVal Session 83	1	XVal Session 83-Typing - Text-1		2012-07-18 10:21:43.908000
	Edit pad (rev 484)		Xing	cv400	XVal Session 83	1	XVal Session 83-Typing - Text-1		2012-07-18 10:21:43.987000
	Edit pad (rev 485)		nic	cv403	XVal Session 83	1	XVal Session 83-Typing - Text-1		2012-07-18 10:21:44.025000
	Edit pad (rev 486)		Capucine	cv402	XVal Session 83	1	XVal Session 83-Typing - Text-1		2012-07-18 10:21:44.114000
	Edit pad (rev 487)		Dan	cv401	XVal Session 83	1	XVal Session 83-Typing - Text-1		2012-07-18 10:21:44.408000
	Edit pad (rev 488)		Xing	cv400	XVal Session 83	1	XVal Session 83-Typing - Text-1		2012-07-18 10:21:44.488000
	Edit pad (rev 489)		nic	cv403	XVal Session 83	1	XVal Session 83-Typing - Text-1		2012-07-18 10:21:44.526000
	Edit pad (rev 490)		Capucine	cv402	XVal Session 83	1	XVal Session 83-Typing - Text-1		2012-07-18 10:21:44.613000
	Edit pad (rev 491)		Dan	cv401	XVal Session 83	1	XVal Session 83-Typing - Text-1		2012-07-18 10:21:44.908000
	Edit pad (rev 492)		Xing	cv400	XVal Session 83	1	XVal Session 83-Typing - Text-1		2012-07-18 10:21:44.989000
	Edit pad (rev 493)		nic	cv403	XVal Session 83	1	XVal Session 83-Typing - Text-1		2012-07-18 10:21:45.031000
	Edit pad (rev 494)		Capucine	cv402	XVal Session 83	1	XVal Session 83-Typing - Text-1		2012-07-18 10:21:45.119000
	Edit pad (rev 495)		Dan	cv401	XVal Session 83	1	XVal Session 83-Typing - Text-1		2012-07-18 10:21:45.410000
	Edit pad (rev 496)		Xing	cv400	XVal Session 83	1	XVal Session 83-Typing - Text-1		2012-07-18 10:21:45.489000
	Edit pad (rev 497)		nic	cv403	XVal Session 83	1	XVal Session 83-Typing - Text-1		2012-07-18 10:21:45.608000
	Edit pad (rev 498)		Capucine	cv402	XVal Session 83	1	XVal Session 83-Typing - Text-1		2012-07-18 10:21:45.631000
	Edit pad (rev 499)		Dan	cv401	XVal Session 83	1	XVal Session 83-Typing - Text-1		2012-07-18 10:21:45.916000
	Edit pad (rev 500)		Xing	cv400	XVal Session 83	1	XVal Session 83-Typing - Text-1		2012-07-18 10:21:45.989000
	Edit pad (rev 501)		nic	cv403	XVal Session 83	1	XVal Session 83-Typing - Text-1		2012-07-18 10:21:46.041000
	Edit pad (rev 502)		Capucine	cv402	XVal Session 83	1	XVal Session 83-Typing - Text-1		2012-07-18 10:21:46.129000
	Edit pad (rev 503)		Dan	cv401	XVal Session 83	1	XVal Session 83-Typing - Text-1		2012-07-18 10:21:46.420000
	Edit pad (rev 504)		Xing	cv400	XVal Session 83	1	XVal Session 83-Typing - Text-1		2012-07-18 10:21:46.488000
	Edit pad (rev 505)		nic	cv403	XVal Session 83	1	XVal Session 83-Typing - Text-1		2012-07-18 10:21:46.540000
	Edit pad (rev 506)		Dan	cv401	XVal Session 83	1	XVal Session 83-Typing - Text-1		2012-07-18 10:21:46.919000
	Edit pad (rev 507)		Xing	cv400	XVal Session 83	1	XVal Session 83-Typing - Text-1		2012-07-18 10:21:46.992000
	Edit pad (rev 508)		nic	cv403	XVal Session 83	1	XVal Session 83-Typing - Text-1		2012-07-18 10:21:47.040000
	Edit pad (rev 509)		Capucine	cv402	XVal Session 83	1	XVal Session 83-Typing - Text-1		2012-07-18 10:21:47.350000
	Edit pad (rev 510)		Dan	cv401	XVal Session 83	1	XVal Session 83-Typing - Text-1		2012-07-18 10:21:47.417000
	Edit pad (rev 511)		Xing	cv400	XVal Session 83	1	XVal Session 83-Typing - Text-1		2012-07-18 10:21:47.503000
	Edit pad (rev 512)		nic	cv403	XVal Session 83	1	XVal Session 83-Typing - Text-1		2012-07-18 10:21:47.539000
	Edit pad (rev 513)		Capucine	cv402	XVal Session 83	1	XVal Session 83-Typing - Text-1		2012-07-18 10:21:47.850000
	Edit pad (rev 514)		Dan	cv401	XVal Session 83	1	XVal Session 83-Typing - Text-1		2012-07-18 10:21:47.918000
	Edit pad (rev 515)		Xing	cv400	XVal Session 83	1	XVal Session 83-Typing - Text-1		2012-07-18 10:21:48.003000
	Edit pad (rev 516)		nic	cv403	XVal Session 83	1	XVal Session 83-Typing - Text-1		2012-07-18 10:21:48.046000
	Edit pad (rev 517)		Capucine	cv402	XVal Session 83	1	XVal Session 83-Typing - Text-1		2012-07-18 10:21:48.350000
	Edit pad (rev 518)		Dan	cv401	XVal Session 83	1	XVal Session 83-Typing - Text-1		2012-07-18 10:21:48.420000
	Edit pad (rev 519)		Xing	cv400	XVal Session 83	1	XVal Session 83-Typing - Text-1		2012-07-18 10:21:48.504000
	Edit pad (rev 520)		nic	cv403	XVal Session 83	1	XVal Session 83-Typing - Text-1		2012-07-18 10:21:48.556000
	Edit pad (rev 521)		Capucine	cv402	XVal Session 83	1	XVal Session 83-Typing - Text-1		2012-07-18 10:21:48.850000
	Edit pad (rev 522)		Xing	cv400	XVal Session 83	1	XVal Session 83-Typing - Text-1		2012-07-18 10:21:49.006000
	Edit pad (rev 523)		nic	cv403	XVal Session 83	1	XVal Session 83-Typing - Text-1		2012-07-18 10:21:49.058000
	Edit pad (rev 524)		Dan	cv401	XVal Session 83	1	XVal Session 83-Typing - Text-1		2012-07-18 10:21:49.090000
	Edit pad (rev 525)		Capucine	cv402	XVal Session 83	1	XVal Session 83-Typing - Text-1		2012-07-18 10:21:49.350000
	Edit pad (rev 526)		Xing	cv400	XVal Session 83	1	XVal Session 83-Typing - Text-1		2012-07-18 10:21:49.510000
	Edit pad (rev 527)		nic	cv403	XVal Session 83	1	XVal Session 83-Typing - Text-1		2012-07-18 10:21:49.557000
	Edit pad (rev 528)		Dan	cv401	XVal Session 83	1	XVal Session 83-Typing - Text-1		2012-07-18 10:21:49.590000
	Edit pad (rev 529)		Capucine	cv402	XVal Session 83	1	XVal Session 83-Typing - Text-1		2012-07-18 10:21:49.947000
	Edit pad (rev 530)		Xing	cv400	XVal Session 83	1	XVal Session 83-Typing - Text-1		2012-07-18 10:21:50.030000
	Edit pad (rev 531)		nic	cv403	XVal Session 83	1	XVal Session 83-Typing - Text-1		2012-07-18 10:21:50.056000
	Edit pad (rev 532)		Dan	cv401	XVal Session 83	1	XVal Session 83-Typing - Text-1		2012-07-18 10:21:50.092000
	Edit pad (rev 533)		Capucine	cv402	XVal Session 83	1	XVal Session 83-Typing - Text-1		2012-07-18 10:21:50.457000
	Edit pad (rev 534)		Xing	cv400	XVal Session 83	1	XVal Session 83-Typing - Text-1		2012-07-18 10:21:50.541000
	Edit pad (rev 535)		nic	cv403	XVal Session 83	1	XVal Session 83-Typing - Text-1		2012-07-18 10:21:50.556000
	Edit pad (rev 536)		Dan	cv401	XVal Session 83	1	XVal Session 83-Typing - Text-1		2012-07-18 10:21:50.592000
	Edit pad (rev 537)		Xing	cv400	XVal Session 83	1	XVal Session 83-Typing - Text-1		2012-07-18 10:21:51.050000
	Edit pad (rev 538)		Dan	cv401	XVal Session 83	1	XVal Session 83-Typing - Text-1		2012-07-18 10:21:51.093000
	Edit pad (rev 539)		nic	cv403	XVal Session 83	1	XVal Session 83-Typing - Text-1		2012-07-18 10:21:51.396000
	Edit pad (rev 540)		Xing	cv400	XVal Session 83	1	XVal Session 83-Typing - Text-1		2012-07-18 10:21:51.551000
	Edit pad (rev 541)		Dan	cv401	XVal Session 83	1	XVal Session 83-Typing - Text-1		2012-07-18 10:21:51.591000
	Edit pad (rev 542)		nic	cv403	XVal Session 83	1	XVal Session 83-Typing - Text-1		2012-07-18 10:21:51.901000
	Edit pad (rev 543)		Xing	cv400	XVal Session 83	1	XVal Session 83-Typing - Text-1		2012-07-18 10:21:52.066000
	Edit pad (rev 544)		Capucine	cv402	XVal Session 83	1	XVal Session 83-Typing - Text-1		2012-07-18 10:21:52.086000
	Edit pad (rev 545)		Dan	cv401	XVal Session 83	1	XVal Session 83-Typing - Text-1		2012-07-18 10:21:52.095000
	Edit pad (rev 546)		nic	cv403	XVal Session 83	1	XVal Session 83-Typing - Text-1		2012-07-18 10:21:52.402000
	Edit pad (rev 547)		Xing	cv400	XVal Session 83	1	XVal Session 83-Typing - Text-1		2012-07-18 10:21:52.568000
	Edit pad (rev 548)		Capucine	cv402	XVal Session 83	1	XVal Session 83-Typing - Text-1		2012-07-18 10:21:52.585000
	Edit pad (rev 549)		Dan	cv401	XVal Session 83	1	XVal Session 83-Typing - Text-1		2012-07-18 10:21:52.597000
	Edit pad (rev 550)		nic	cv403	XVal Session 83	1	XVal Session 83-Typing - Text-1		2012-07-18 10:21:52.900000
	Edit pad (rev 551)		Xing	cv400	XVal Session 83	1	XVal Session 83-Typing - Text-1		2012-07-18 10:21:53.068000
	Edit pad (rev 552)		Dan	cv401	XVal Session 83	1	XVal Session 83-Typing - Text-1		2012-07-18 10:21:53.097000
	Edit pad (rev 553)		Capucine	cv402	XVal Session 83	1	XVal Session 83-Typing - Text-1		2012-07-18 10:21:53.100000
	Edit pad (rev 554)		nic	cv403	XVal Session 83	1	XVal Session 83-Typing - Text-1		2012-07-18 10:21:53.401000
	Edit pad (rev 555)		Xing	cv400	XVal Session 83	1	XVal Session 83-Typing - Text-1		2012-07-18 10:21:53.566000
	Edit pad (rev 556)		Capucine	cv402	XVal Session 83	1	XVal Session 83-Typing - Text-1		2012-07-18 10:21:53.604000
	Edit pad (rev 557)		nic	cv403	XVal Session 83	1	XVal Session 83-Typing - Text-1		2012-07-18 10:21:53.901000
	Edit pad (rev 558)		Dan	cv401	XVal Session 83	1	XVal Session 83-Typing - Text-1		2012-07-18 10:21:54.027000
	Edit pad (rev 559)		Xing	cv400	XVal Session 83	1	XVal Session 83-Typing - Text-1		2012-07-18 10:21:54.066000
	Edit pad (rev 560)		Capucine	cv402	XVal Session 83	1	XVal Session 83-Typing - Text-1		2012-07-18 10:21:54.104000
	Edit pad (rev 561)		Xing	cv400	XVal Session 83	1	XVal Session 83-Typing - Text-1		2012-07-18 10:21:54.568000
	Edit pad (rev 562)		nic	cv403	XVal Session 83	1	XVal Session 83-Typing - Text-1		2012-07-18 10:21:54.606000
	Edit pad (rev 563)		Dan	cv401	XVal Session 83	1	XVal Session 83-Typing - Text-1		2012-07-18 10:21:54.821000
	Edit pad (rev 564)		Capucine	cv402	XVal Session 83	1	XVal Session 83-Typing - Text-1		2012-07-18 10:21:54.841000
	Edit pad (rev 565)		Xing	cv400	XVal Session 83	1	XVal Session 83-Typing - Text-1		2012-07-18 10:21:55.068000
	Edit pad (rev 566)		nic	cv403	XVal Session 83	1	XVal Session 83-Typing - Text-1		2012-07-18 10:21:55.120000
	Edit pad (rev 567)		Dan	cv401	XVal Session 83	1	XVal Session 83-Typing - Text-1		2012-07-18 10:21:55.315000
	Edit pad (rev 568)		Capucine	cv402	XVal Session 83	1	XVal Session 83-Typing - Text-1		2012-07-18 10:21:55.350000
	Edit pad (rev 569)		Xing	cv400	XVal Session 83	1	XVal Session 83-Typing - Text-1		2012-07-18 10:21:55.573000
	Edit pad (rev 570)		nic	cv403	XVal Session 83	1	XVal Session 83-Typing - Text-1		2012-07-18 10:21:55.620000
	Edit pad (rev 571)		Dan	cv401	XVal Session 83	1	XVal Session 83-Typing - Text-1		2012-07-18 10:21:55.814000
	Edit pad (rev 572)		Capucine	cv402	XVal Session 83	1	XVal Session 83-Typing - Text-1		2012-07-18 10:21:55.851000
	Edit pad (rev 573)		Xing	cv400	XVal Session 83	1	XVal Session 83-Typing - Text-1		2012-07-18 10:21:56.073000
	Edit pad (rev 574)		Dan	cv401	XVal Session 83	1	XVal Session 83-Typing - Text-1		2012-07-18 10:21:56.314000
	Edit pad (rev 575)		Capucine	cv402	XVal Session 83	1	XVal Session 83-Typing - Text-1		2012-07-18 10:21:56.351000
	Edit pad (rev 576)		Xing	cv400	XVal Session 83	1	XVal Session 83-Typing - Text-1		2012-07-18 10:21:56.583000
	Edit pad (rev 577)		Dan	cv401	XVal Session 83	1	XVal Session 83-Typing - Text-1		2012-07-18 10:21:56.816000
	Edit pad (rev 578)		Capucine	cv402	XVal Session 83	1	XVal Session 83-Typing - Text-1		2012-07-18 10:21:56.851000
	Edit pad (rev 579)		nic	cv403	XVal Session 83	1	XVal Session 83-Typing - Text-1		2012-07-18 10:21:56.935000
	Edit pad (rev 580)		Xing	cv400	XVal Session 83	1	XVal Session 83-Typing - Text-1		2012-07-18 10:21:57.089000
	Edit pad (rev 581)		Capucine	cv402	XVal Session 83	1	XVal Session 83-Typing - Text-1		2012-07-18 10:21:57.350000
	Edit pad (rev 582)		nic	cv403	XVal Session 83	1	XVal Session 83-Typing - Text-1		2012-07-18 10:21:57.447000
	Edit pad (rev 583)		Xing	cv400	XVal Session 83	1	XVal Session 83-Typing - Text-1		2012-07-18 10:21:57.599000
	Edit pad (rev 584)		Capucine	cv402	XVal Session 83	1	XVal Session 83-Typing - Text-1		2012-07-18 10:21:57.850000
	Edit pad (rev 585)		nic	cv403	XVal Session 83	1	XVal Session 83-Typing - Text-1		2012-07-18 10:21:57.947000
	Edit pad (rev 586)		Dan	cv401	XVal Session 83	1	XVal Session 83-Typing - Text-1		2012-07-18 10:21:57.949000
	Edit pad (rev 587)		Xing	cv400	XVal Session 83	1	XVal Session 83-Typing - Text-1		2012-07-18 10:21:58.099000
	Edit pad (rev 588)		Capucine	cv402	XVal Session 83	1	XVal Session 83-Typing - Text-1		2012-07-18 10:21:58.351000
	Edit pad (rev 589)		nic	cv403	XVal Session 83	1	XVal Session 83-Typing - Text-1		2012-07-18 10:21:58.446000
	Edit pad (rev 590)		Xing	cv400	XVal Session 83	1	XVal Session 83-Typing - Text-1		2012-07-18 10:21:58.600000
	Edit pad (rev 591)		Dan	cv401	XVal Session 83	1	XVal Session 83-Typing - Text-1		2012-07-18 10:21:58.839000
	Edit pad (rev 592)		Capucine	cv402	XVal Session 83	1	XVal Session 83-Typing - Text-1		2012-07-18 10:21:58.850000
	Edit pad (rev 593)		nic	cv403	XVal Session 83	1	XVal Session 83-Typing - Text-1		2012-07-18 10:21:58.946000
	Edit pad (rev 594)		Capucine	cv402	XVal Session 83	1	XVal Session 83-Typing - Text-1		2012-07-18 10:21:59.352000
	Edit pad (rev 595)		Xing	cv400	XVal Session 83	1	XVal Session 83-Typing - Text-1		2012-07-18 10:21:59.423000
	Edit pad (rev 596)		nic	cv403	XVal Session 83	1	XVal Session 83-Typing - Text-1		2012-07-18 10:21:59.451000
	Edit pad (rev 597)		Dan	cv401	XVal Session 83	1	XVal Session 83-Typing - Text-1		2012-07-18 10:21:59.595000
	Edit pad (rev 598)		Capucine	cv402	XVal Session 83	1	XVal Session 83-Typing - Text-1		2012-07-18 10:21:59.851000
	Edit pad (rev 599)		Xing	cv400	XVal Session 83	1	XVal Session 83-Typing - Text-1		2012-07-18 10:21:59.927000
	Edit pad (rev 600)		nic	cv403	XVal Session 83	1	XVal Session 83-Typing - Text-1		2012-07-18 10:21:59.954000
	Edit pad (rev 601)		Dan	cv401	XVal Session 83	1	XVal Session 83-Typing - Text-1		2012-07-18 10:22:00.094000
	Edit pad (rev 602)		Capucine	cv402	XVal Session 83	1	XVal Session 83-Typing - Text-1		2012-07-18 10:22:00.350000
	Edit pad (rev 603)		Xing	cv400	XVal Session 83	1	XVal Session 83-Typing - Text-1		2012-07-18 10:22:00.425000
	Edit pad (rev 604)		Dan	cv401	XVal Session 83	1	XVal Session 83-Typing - Text-1		2012-07-18 10:22:00.597000
	Edit pad (rev 605)		Capucine	cv402	XVal Session 83	1	XVal Session 83-Typing - Text-1		2012-07-18 10:22:00.856000
	Edit pad (rev 606)		Dan	cv401	XVal Session 83	1	XVal Session 83-Typing - Text-1		2012-07-18 10:22:01.096000
	Edit pad (rev 607)		Xing	cv400	XVal Session 83	1	XVal Session 83-Typing - Text-1		2012-07-18 10:22:01.180000
	Edit pad (rev 608)		Capucine	cv402	XVal Session 83	1	XVal Session 83-Typing - Text-1		2012-07-18 10:22:01.365000
	Edit pad (rev 609)		Xing	cv400	XVal Session 83	1	XVal Session 83-Typing - Text-1		2012-07-18 10:22:01.693000
	Edit pad (rev 610)		Capucine	cv402	XVal Session 83	1	XVal Session 83-Typing - Text-1		2012-07-18 10:22:01.867000
	Edit pad (rev 611)		nic	cv403	XVal Session 83	1	XVal Session 83-Typing - Text-1		2012-07-18 10:22:02.094000
	Edit pad (rev 612)		Xing	cv400	XVal Session 83	1	XVal Session 83-Typing - Text-1		2012-07-18 10:22:02.191000
	Edit pad (rev 613)		Capucine	cv402	XVal Session 83	1	XVal Session 83-Typing - Text-1		2012-07-18 10:22:02.368000
	Edit pad (rev 614)		Dan	cv401	XVal Session 83	1	XVal Session 83-Typing - Text-1		2012-07-18 10:22:02.598000
	Edit pad (rev 615)		nic	cv403	XVal Session 83	1	XVal Session 83-Typing - Text-1		2012-07-18 10:22:02.604000
	Edit pad (rev 616)		Xing	cv400	XVal Session 83	1	XVal Session 83-Typing - Text-1		2012-07-18 10:22:02.691000
	Edit pad (rev 617)		Capucine	cv402	XVal Session 83	1	XVal Session 83-Typing - Text-1		2012-07-18 10:22:02.867000
	Edit pad (rev 618)		Dan	cv401	XVal Session 83	1	XVal Session 83-Typing - Text-1		2012-07-18 10:22:03.099000
	Edit pad (rev 619)		Xing	cv400	XVal Session 83	1	XVal Session 83-Typing - Text-1		2012-07-18 10:22:03.320000
	Edit pad (rev 620)		Capucine	cv402	XVal Session 83	1	XVal Session 83-Typing - Text-1		2012-07-18 10:22:03.412000
	Edit pad (rev 621)		Xing	cv400	XVal Session 83	1	XVal Session 83-Typing - Text-1		2012-07-18 10:22:03.819000
	Edit pad (rev 622)		Capucine	cv402	XVal Session 83	1	XVal Session 83-Typing - Text-1		2012-07-18 10:22:03.882000
	Edit pad (rev 623)		Dan	cv401	XVal Session 83	1	XVal Session 83-Typing - Text-1		2012-07-18 10:22:04.197000
	Edit pad (rev 624)		Xing	cv400	XVal Session 83	1	XVal Session 83-Typing - Text-1		2012-07-18 10:22:04.321000
	Edit pad (rev 625)		Capucine	cv402	XVal Session 83	1	XVal Session 83-Typing - Text-1		2012-07-18 10:22:04.380000
	Edit pad (rev 626)		Dan	cv401	XVal Session 83	1	XVal Session 83-Typing - Text-1		2012-07-18 10:22:04.698000
	Edit pad (rev 627)		Xing	cv400	XVal Session 83	1	XVal Session 83-Typing - Text-1		2012-07-18 10:22:04.831000
	Edit pad (rev 628)		Capucine	cv402	XVal Session 83	1	XVal Session 83-Typing - Text-1		2012-07-18 10:22:04.879000
	Edit pad (rev 629)		Dan	cv401	XVal Session 83	1	XVal Session 83-Typing - Text-1		2012-07-18 10:22:05.200000
	Edit pad (rev 630)		Xing	cv400	XVal Session 83	1	XVal Session 83-Typing - Text-1		2012-07-18 10:22:05.366000
	Edit pad (rev 631)		Capucine	cv402	XVal Session 83	1	XVal Session 83-Typing - Text-1		2012-07-18 10:22:05.382000
	Edit pad (rev 632)		Dan	cv401	XVal Session 83	1	XVal Session 83-Typing - Text-1		2012-07-18 10:22:05.700000
	Edit pad (rev 633)		Xing	cv400	XVal Session 83	1	XVal Session 83-Typing - Text-1		2012-07-18 10:22:05.879000
	Edit pad (rev 634)		Capucine	cv402	XVal Session 83	1	XVal Session 83-Typing - Text-1		2012-07-18 10:22:05.881000
	Edit pad (rev 635)		nic	cv403	XVal Session 83	1	XVal Session 83-Typing - Text-1		2012-07-18 10:22:06.191000
	Edit pad (rev 636)		Dan	cv401	XVal Session 83	1	XVal Session 83-Typing - Text-1		2012-07-18 10:22:06.198000
	Edit pad (rev 637)		Xing	cv400	XVal Session 83	1	XVal Session 83-Typing - Text-1		2012-07-18 10:22:06.386000
	Edit pad (rev 638)		Capucine	cv402	XVal Session 83	1	XVal Session 83-Typing - Text-1		2012-07-18 10:22:06.388000
	Edit pad (rev 639)		nic	cv403	XVal Session 83	1	XVal Session 83-Typing - Text-1		2012-07-18 10:22:06.698000
	Edit pad (rev 640)		Dan	cv401	XVal Session 83	1	XVal Session 83-Typing - Text-1		2012-07-18 10:22:06.701000
	Edit pad (rev 641)		Capucine	cv402	XVal Session 83	1	XVal Session 83-Typing - Text-1		2012-07-18 10:22:06.887000
	Edit pad (rev 642)		Xing	cv400	XVal Session 83	1	XVal Session 83-Typing - Text-1		2012-07-18 10:22:06.896000
	Edit pad (rev 643)		nic	cv403	XVal Session 83	1	XVal Session 83-Typing - Text-1		2012-07-18 10:22:07.198000
	Edit pad (rev 644)		Dan	cv401	XVal Session 83	1	XVal Session 83-Typing - Text-1		2012-07-18 10:22:07.200000
	Edit pad (rev 645)		Capucine	cv402	XVal Session 83	1	XVal Session 83-Typing - Text-1		2012-07-18 10:22:07.394000
	Edit pad (rev 646)		Xing	cv400	XVal Session 83	1	XVal Session 83-Typing - Text-1		2012-07-18 10:22:07.396000
	Edit pad (rev 647)		nic	cv403	XVal Session 83	1	XVal Session 83-Typing - Text-1		2012-07-18 10:22:07.700000
	Edit pad (rev 648)		Capucine	cv402	XVal Session 83	1	XVal Session 83-Typing - Text-1		2012-07-18 10:22:07.895000
	Edit pad (rev 649)		Xing	cv400	XVal Session 83	1	XVal Session 83-Typing - Text-1		2012-07-18 10:22:07.904000
	Edit pad (rev 650)		nic	cv403	XVal Session 83	1	XVal Session 83-Typing - Text-1		2012-07-18 10:22:08.198000
	Edit pad (rev 651)		Xing	cv400	XVal Session 83	1	XVal Session 83-Typing - Text-1		2012-07-18 10:22:08.394000
	Edit pad (rev 652)		Capucine	cv402	XVal Session 83	1	XVal Session 83-Typing - Text-1		2012-07-18 10:22:08.396000
	Edit pad (rev 653)		nic	cv403	XVal Session 83	1	XVal Session 83-Typing - Text-1		2012-07-18 10:22:08.698000
	Edit pad (rev 654)		Xing	cv400	XVal Session 83	1	XVal Session 83-Typing - Text-1		2012-07-18 10:22:08.895000
	Edit pad (rev 655)		Capucine	cv402	XVal Session 83	1	XVal Session 83-Typing - Text-1		2012-07-18 10:22:08.897000
	Edit pad (rev 656)		Dan	cv401	XVal Session 83	1	XVal Session 83-Typing - Text-1		2012-07-18 10:22:08.899000
	Edit pad (rev 657)		nic	cv403	XVal Session 83	1	XVal Session 83-Typing - Text-1		2012-07-18 10:22:09.198000
	Edit pad (rev 658)		Capucine	cv402	XVal Session 83	1	XVal Session 83-Typing - Text-1		2012-07-18 10:22:09.397000
	Edit pad (rev 659)		Dan	cv401	XVal Session 83	1	XVal Session 83-Typing - Text-1		2012-07-18 10:22:09.399000
	Edit pad (rev 660)		Xing	cv400	XVal Session 83	1	XVal Session 83-Typing - Text-1		2012-07-18 10:22:09.460000
	Edit pad (rev 661)		Capucine	cv402	XVal Session 83	1	XVal Session 83-Typing - Text-1		2012-07-18 10:22:09.897000
	Edit pad (rev 662)		Dan	cv401	XVal Session 83	1	XVal Session 83-Typing - Text-1		2012-07-18 10:22:09.898000
	Edit pad (rev 663)		Xing	cv400	XVal Session 83	1	XVal Session 83-Typing - Text-1		2012-07-18 10:22:09.973000
	Edit pad (rev 664)		nic	cv403	XVal Session 83	1	XVal Session 83-Typing - Text-1		2012-07-18 10:22:09.991000
	Edit pad (rev 665)		Capucine	cv402	XVal Session 83	1	XVal Session 83-Typing - Text-1		2012-07-18 10:22:10.397000
	Edit pad (rev 666)		Dan	cv401	XVal Session 83	1	XVal Session 83-Typing - Text-1		2012-07-18 10:22:10.400000
	Edit pad (rev 667)		Xing	cv400	XVal Session 83	1	XVal Session 83-Typing - Text-1		2012-07-18 10:22:10.492000
	Edit pad (rev 668)		nic	cv403	XVal Session 83	1	XVal Session 83-Typing - Text-1		2012-07-18 10:22:10.493000
	Edit pad (rev 669)		Dan	cv401	XVal Session 83	1	XVal Session 83-Typing - Text-1		2012-07-18 10:22:10.901000
	Edit pad (rev 670)		Xing	cv400	XVal Session 83	1	XVal Session 83-Typing - Text-1		2012-07-18 10:22:11.004000
	Edit pad (rev 671)		nic	cv403	XVal Session 83	1	XVal Session 83-Typing - Text-1		2012-07-18 10:22:11.030000
	Edit pad (rev 672)		Xing	cv400	XVal Session 83	1	XVal Session 83-Typing - Text-1		2012-07-18 10:22:11.506000
	Edit pad (rev 673)		nic	cv403	XVal Session 83	1	XVal Session 83-Typing - Text-1		2012-07-18 10:22:11.541000
	Edit pad (rev 674)		Xing	cv400	XVal Session 83	1	XVal Session 83-Typing - Text-1		2012-07-18 10:22:12.006000
	Edit pad (rev 675)		nic	cv403	XVal Session 83	1	XVal Session 83-Typing - Text-1		2012-07-18 10:22:12.043000
	Edit pad (rev 676)		nic	cv403	XVal Session 83	1	XVal Session 83-Typing - Text-1		2012-07-18 10:22:12.744000
	Edit pad (rev 677)		Xing	cv400	XVal Session 83	1	XVal Session 83-Typing - Text-1		2012-07-18 10:22:13.287000
	Edit pad (rev 678)		nic	cv403	XVal Session 83	1	XVal Session 83-Typing - Text-1		2012-07-18 10:22:13.647000
	Edit pad (rev 679)		Xing	cv400	XVal Session 83	1	XVal Session 83-Typing - Text-1		2012-07-18 10:22:13.785000
	Edit pad (rev 680)		Capucine	cv402	XVal Session 83	1	XVal Session 83-Typing - Text-1		2012-07-18 10:22:14.019000
	Edit pad (rev 681)		nic	cv403	XVal Session 83	1	XVal Session 83-Typing - Text-1		2012-07-18 10:22:14.149000
	Edit pad (rev 682)		Xing	cv400	XVal Session 83	1	XVal Session 83-Typing - Text-1		2012-07-18 10:22:14.285000
	Edit pad (rev 683)		Capucine	cv402	XVal Session 83	1	XVal Session 83-Typing - Text-1		2012-07-18 10:22:14.522000
	Edit pad (rev 684)		Xing	cv400	XVal Session 83	1	XVal Session 83-Typing - Text-1		2012-07-18 10:22:14.786000
	Edit pad (rev 685)		Capucine	cv402	XVal Session 83	1	XVal Session 83-Typing - Text-1		2012-07-18 10:22:15.021000
	Edit pad (rev 686)		Xing	cv400	XVal Session 83	1	XVal Session 83-Typing - Text-1		2012-07-18 10:22:15.285000
	Edit pad (rev 687)		nic	cv403	XVal Session 83	1	XVal Session 83-Typing - Text-1		2012-07-18 10:22:15.298000
	Edit pad (rev 688)		Capucine	cv402	XVal Session 83	1	XVal Session 83-Typing - Text-1		2012-07-18 10:22:15.521000
	Edit pad (rev 689)		Xing	cv400	XVal Session 83	1	XVal Session 83-Typing - Text-1		2012-07-18 10:22:15.786000
	Edit pad (rev 690)		Dan	cv401	XVal Session 83	1	XVal Session 83-Typing - Text-1		2012-07-18 10:22:15.826000
	Edit pad (rev 691)		nic	cv403	XVal Session 83	1	XVal Session 83-Typing - Text-1		2012-07-18 10:22:16.268000
	Edit pad (rev 692)		Dan	cv401	XVal Session 83	1	XVal Session 83-Typing - Text-1		2012-07-18 10:22:16.327000
	Edit pad (rev 693)		Xing	cv400	XVal Session 83	1	XVal Session 83-Typing - Text-1		2012-07-18 10:22:16.353000
	Edit pad (rev 694)		nic	cv403	XVal Session 83	1	XVal Session 83-Typing - Text-1		2012-07-18 10:22:16.777000
	Edit pad (rev 695)		Dan	cv401	XVal Session 83	1	XVal Session 83-Typing - Text-1		2012-07-18 10:22:16.829000
	Edit pad (rev 696)		Xing	cv400	XVal Session 83	1	XVal Session 83-Typing - Text-1		2012-07-18 10:22:16.862000
	Edit pad (rev 697)		Capucine	cv402	XVal Session 83	1	XVal Session 83-Typing - Text-1		2012-07-18 10:22:16.874000
	Edit pad (rev 698)		Dan	cv401	XVal Session 83	1	XVal Session 83-Typing - Text-1		2012-07-18 10:22:17.330000
	Edit pad (rev 699)		Xing	cv400	XVal Session 83	1	XVal Session 83-Typing - Text-1		2012-07-18 10:22:17.364000
	Edit pad (rev 700)		nic	cv403	XVal Session 83	1	XVal Session 83-Typing - Text-1		2012-07-18 10:22:17.657000
	Edit pad (rev 701)		Dan	cv401	XVal Session 83	1	XVal Session 83-Typing - Text-1		2012-07-18 10:22:17.830000
	Edit pad (rev 702)		nic	cv403	XVal Session 83	1	XVal Session 83-Typing - Text-1		2012-07-18 10:22:18.167000
	Edit pad (rev 703)		Dan	cv401	XVal Session 83	1	XVal Session 83-Typing - Text-1		2012-07-18 10:22:18.328000
	Edit pad (rev 704)		Capucine	cv402	XVal Session 83	1	XVal Session 83-Typing - Text-1		2012-07-18 10:22:18.533000
	Edit pad (rev 705)		Xing	cv400	XVal Session 83	1	XVal Session 83-Typing - Text-1		2012-07-18 10:22:18.593000
	Edit pad (rev 706)		nic	cv403	XVal Session 83	1	XVal Session 83-Typing - Text-1		2012-07-18 10:22:18.665000
	Edit pad (rev 707)		Dan	cv401	XVal Session 83	1	XVal Session 83-Typing - Text-1		2012-07-18 10:22:18.831000
	Edit pad (rev 708)		Capucine	cv402	XVal Session 83	1	XVal Session 83-Typing - Text-1		2012-07-18 10:22:19.038000
	Edit pad (rev 709)		nic	cv403	XVal Session 83	1	XVal Session 83-Typing - Text-1		2012-07-18 10:22:19.167000
	Edit pad (rev 710)		Xing	cv400	XVal Session 83	1	XVal Session 83-Typing - Text-1		2012-07-18 10:22:19.299000
	Edit pad (rev 711)		Dan	cv401	XVal Session 83	1	XVal Session 83-Typing - Text-1		2012-07-18 10:22:19.333000
	Edit pad (rev 712)		Capucine	cv402	XVal Session 83	1	XVal Session 83-Typing - Text-1		2012-07-18 10:22:19.541000
	Edit pad (rev 713)		nic	cv403	XVal Session 83	1	XVal Session 83-Typing - Text-1		2012-07-18 10:22:19.665000
	Edit pad (rev 714)		Xing	cv400	XVal Session 83	1	XVal Session 83-Typing - Text-1		2012-07-18 10:22:19.801000
	Edit pad (rev 715)		Capucine	cv402	XVal Session 83	1	XVal Session 83-Typing - Text-1		2012-07-18 10:22:20.051000
	Edit pad (rev 716)		nic	cv403	XVal Session 83	1	XVal Session 83-Typing - Text-1		2012-07-18 10:22:20.168000
	Edit pad (rev 717)		Xing	cv400	XVal Session 83	1	XVal Session 83-Typing - Text-1		2012-07-18 10:22:20.301000
	Edit pad (rev 718)		Capucine	cv402	XVal Session 83	1	XVal Session 83-Typing - Text-1		2012-07-18 10:22:20.588000
	Edit pad (rev 719)		nic	cv403	XVal Session 83	1	XVal Session 83-Typing - Text-1		2012-07-18 10:22:20.666000
	Edit pad (rev 720)		Xing	cv400	XVal Session 83	1	XVal Session 83-Typing - Text-1		2012-07-18 10:22:20.802000
	Edit pad (rev 721)		nic	cv403	XVal Session 83	1	XVal Session 83-Typing - Text-1		2012-07-18 10:22:21.169000
	Edit pad (rev 722)		Xing	cv400	XVal Session 83	1	XVal Session 83-Typing - Text-1		2012-07-18 10:22:21.300000
	Edit pad (rev 723)		Capucine	cv402	XVal Session 83	1	XVal Session 83-Typing - Text-1		2012-07-18 10:22:21.549000
	Edit pad (rev 724)		Dan	cv401	XVal Session 83	1	XVal Session 83-Typing - Text-1		2012-07-18 10:22:21.617000
	Edit pad (rev 725)		nic	cv403	XVal Session 83	1	XVal Session 83-Typing - Text-1		2012-07-18 10:22:21.672000
	Edit pad (rev 726)		Xing	cv400	XVal Session 83	1	XVal Session 83-Typing - Text-1		2012-07-18 10:22:21.805000
	Edit pad (rev 727)		Capucine	cv402	XVal Session 83	1	XVal Session 83-Typing - Text-1		2012-07-18 10:22:22.054000
	Edit pad (rev 728)		Dan	cv401	XVal Session 83	1	XVal Session 83-Typing - Text-1		2012-07-18 10:22:22.115000
	Edit pad (rev 729)		nic	cv403	XVal Session 83	1	XVal Session 83-Typing - Text-1		2012-07-18 10:22:22.172000
	Edit pad (rev 730)		Xing	cv400	XVal Session 83	1	XVal Session 83-Typing - Text-1		2012-07-18 10:22:22.317000
	Edit pad (rev 731)		Capucine	cv402	XVal Session 83	1	XVal Session 83-Typing - Text-1		2012-07-18 10:22:22.552000
	Edit pad (rev 732)		Dan	cv401	XVal Session 83	1	XVal Session 83-Typing - Text-1		2012-07-18 10:22:22.634000
	Edit pad (rev 733)		nic	cv403	XVal Session 83	1	XVal Session 83-Typing - Text-1		2012-07-18 10:22:22.681000
	Edit pad (rev 734)		Xing	cv400	XVal Session 83	1	XVal Session 83-Typing - Text-1		2012-07-18 10:22:22.818000
	Edit pad (rev 735)		Capucine	cv402	XVal Session 83	1	XVal Session 83-Typing - Text-1		2012-07-18 10:22:23.053000
	Edit pad (rev 736)		Dan	cv401	XVal Session 83	1	XVal Session 83-Typing - Text-1		2012-07-18 10:22:23.135000
	Edit pad (rev 737)		nic	cv403	XVal Session 83	1	XVal Session 83-Typing - Text-1		2012-07-18 10:22:23.181000
	Edit pad (rev 738)		Xing	cv400	XVal Session 83	1	XVal Session 83-Typing - Text-1		2012-07-18 10:22:23.318000
	Edit pad (rev 739)		nic	cv403	XVal Session 83	1	XVal Session 83-Typing - Text-1		2012-07-18 10:22:23.683000
	Edit pad (rev 740)		Xing	cv400	XVal Session 83	1	XVal Session 83-Typing - Text-1		2012-07-18 10:22:23.816000
	Edit pad (rev 741)		Dan	cv401	XVal Session 83	1	XVal Session 83-Typing - Text-1		2012-07-18 10:22:24.007000
	Edit pad (rev 742)		nic	cv403	XVal Session 83	1	XVal Session 83-Typing - Text-1		2012-07-18 10:22:24.182000
	Edit pad (rev 743)		Xing	cv400	XVal Session 83	1	XVal Session 83-Typing - Text-1		2012-07-18 10:22:24.316000
	Edit pad (rev 744)		Capucine	cv402	XVal Session 83	1	XVal Session 83-Typing - Text-1		2012-07-18 10:22:24.592000
	Edit pad (rev 745)		nic	cv403	XVal Session 83	1	XVal Session 83-Typing - Text-1		2012-07-18 10:22:24.682000
	Edit pad (rev 746)		Dan	cv401	XVal Session 83	1	XVal Session 83-Typing - Text-1		2012-07-18 10:22:24.689000
	Edit pad (rev 747)		Xing	cv400	XVal Session 83	1	XVal Session 83-Typing - Text-1		2012-07-18 10:22:24.816000
	Edit pad (rev 748)		Capucine	cv402	XVal Session 83	1	XVal Session 83-Typing - Text-1		2012-07-18 10:22:25.100000
	Edit pad (rev 749)		nic	cv403	XVal Session 83	1	XVal Session 83-Typing - Text-1		2012-07-18 10:22:25.183000
	Edit pad (rev 750)		Dan	cv401	XVal Session 83	1	XVal Session 83-Typing - Text-1		2012-07-18 10:22:25.190000
	Edit pad (rev 751)		Xing	cv400	XVal Session 83	1	XVal Session 83-Typing - Text-1		2012-07-18 10:22:25.319000
	Edit pad (rev 752)		Capucine	cv402	XVal Session 83	1	XVal Session 83-Typing - Text-1		2012-07-18 10:22:25.602000
	Edit pad (rev 753)		nic	cv403	XVal Session 83	1	XVal Session 83-Typing - Text-1		2012-07-18 10:22:25.681000
	Edit pad (rev 754)		Dan	cv401	XVal Session 83	1	XVal Session 83-Typing - Text-1		2012-07-18 10:22:25.694000
	Edit pad (rev 755)		Xing	cv400	XVal Session 83	1	XVal Session 83-Typing - Text-1		2012-07-18 10:22:25.819000
	Edit pad (rev 756)		Capucine	cv402	XVal Session 83	1	XVal Session 83-Typing - Text-1		2012-07-18 10:22:26.100000
	Edit pad (rev 757)		nic	cv403	XVal Session 83	1	XVal Session 83-Typing - Text-1		2012-07-18 10:22:26.189000
	Edit pad (rev 758)		Dan	cv401	XVal Session 83	1	XVal Session 83-Typing - Text-1		2012-07-18 10:22:26.203000
	Edit pad (rev 759)		Xing	cv400	XVal Session 83	1	XVal Session 83-Typing - Text-1		2012-07-18 10:22:26.332000
	Edit pad (rev 760)		Capucine	cv402	XVal Session 83	1	XVal Session 83-Typing - Text-1		2012-07-18 10:22:26.601000
	Edit pad (rev 761)		nic	cv403	XVal Session 83	1	XVal Session 83-Typing - Text-1		2012-07-18 10:22:26.688000
	Edit pad (rev 762)		Dan	cv401	XVal Session 83	1	XVal Session 83-Typing - Text-1		2012-07-18 10:22:26.708000
	Edit pad (rev 763)		Xing	cv400	XVal Session 83	1	XVal Session 83-Typing - Text-1		2012-07-18 10:22:26.832000
	Edit pad (rev 764)		Capucine	cv402	XVal Session 83	1	XVal Session 83-Typing - Text-1		2012-07-18 10:22:27.100000
	Edit pad (rev 765)		Xing	cv400	XVal Session 83	1	XVal Session 83-Typing - Text-1		2012-07-18 10:22:27.333000
	Edit pad (rev 766)		Dan	cv401	XVal Session 83	1	XVal Session 83-Typing - Text-1		2012-07-18 10:22:27.416000
	Edit pad (rev 767)		Capucine	cv402	XVal Session 83	1	XVal Session 83-Typing - Text-1		2012-07-18 10:22:27.601000
	Edit pad (rev 768)		Xing	cv400	XVal Session 83	1	XVal Session 83-Typing - Text-1		2012-07-18 10:22:27.832000
	Edit pad (rev 769)		Dan	cv401	XVal Session 83	1	XVal Session 83-Typing - Text-1		2012-07-18 10:22:27.918000
	Edit pad (rev 770)		nic	cv403	XVal Session 83	1	XVal Session 83-Typing - Text-1		2012-07-18 10:22:28.099000
	Edit pad (rev 771)		Capucine	cv402	XVal Session 83	1	XVal Session 83-Typing - Text-1		2012-07-18 10:22:28.102000
	Edit pad (rev 772)		Xing	cv400	XVal Session 83	1	XVal Session 83-Typing - Text-1		2012-07-18 10:22:28.332000
	Edit pad (rev 773)		Dan	cv401	XVal Session 83	1	XVal Session 83-Typing - Text-1		2012-07-18 10:22:28.416000
	Edit pad (rev 774)		Capucine	cv402	XVal Session 83	1	XVal Session 83-Typing - Text-1		2012-07-18 10:22:28.601000
	Edit pad (rev 775)		Xing	cv400	XVal Session 83	1	XVal Session 83-Typing - Text-1		2012-07-18 10:22:28.832000
	Edit pad (rev 776)		Dan	cv401	XVal Session 83	1	XVal Session 83-Typing - Text-1		2012-07-18 10:22:28.917000
	Edit pad (rev 777)		Capucine	cv402	XVal Session 83	1	XVal Session 83-Typing - Text-1		2012-07-18 10:22:29.100000
	Edit pad (rev 778)		Xing	cv400	XVal Session 83	1	XVal Session 83-Typing - Text-1		2012-07-18 10:22:29.332000
	Edit pad (rev 779)		Dan	cv401	XVal Session 83	1	XVal Session 83-Typing - Text-1		2012-07-18 10:22:29.417000
	Edit pad (rev 780)		Capucine	cv402	XVal Session 83	1	XVal Session 83-Typing - Text-1		2012-07-18 10:22:29.599000
	Edit pad (rev 781)		Xing	cv400	XVal Session 83	1	XVal Session 83-Typing - Text-1		2012-07-18 10:22:29.832000
	Edit pad (rev 782)		Dan	cv401	XVal Session 83	1	XVal Session 83-Typing - Text-1		2012-07-18 10:22:29.919000
	Edit pad (rev 783)		Capucine	cv402	XVal Session 83	1	XVal Session 83-Typing - Text-1		2012-07-18 10:22:30.107000
	Edit pad (rev 784)		Xing	cv400	XVal Session 83	1	XVal Session 83-Typing - Text-1		2012-07-18 10:22:30.332000
	Edit pad (rev 785)		nic	cv403	XVal Session 83	1	XVal Session 83-Typing - Text-1		2012-07-18 10:22:30.372000
	Edit pad (rev 786)		Dan	cv401	XVal Session 83	1	XVal Session 83-Typing - Text-1		2012-07-18 10:22:30.449000
	Edit pad (rev 787)		Capucine	cv402	XVal Session 83	1	XVal Session 83-Typing - Text-1		2012-07-18 10:22:30.621000
	Edit pad (rev 788)		Xing	cv400	XVal Session 83	1	XVal Session 83-Typing - Text-1		2012-07-18 10:22:30.833000
	Edit pad (rev 789)		nic	cv403	XVal Session 83	1	XVal Session 83-Typing - Text-1		2012-07-18 10:22:30.872000
	Edit pad (rev 790)		Dan	cv401	XVal Session 83	1	XVal Session 83-Typing - Text-1		2012-07-18 10:22:30.949000
	Edit pad (rev 791)		Capucine	cv402	XVal Session 83	1	XVal Session 83-Typing - Text-1		2012-07-18 10:22:31.131000
	Edit pad (rev 792)		Xing	cv400	XVal Session 83	1	XVal Session 83-Typing - Text-1		2012-07-18 10:22:31.332000
	Edit pad (rev 793)		Dan	cv401	XVal Session 83	1	XVal Session 83-Typing - Text-1		2012-07-18 10:22:31.450000
	Edit pad (rev 794)		Capucine	cv402	XVal Session 83	1	XVal Session 83-Typing - Text-1		2012-07-18 10:22:31.656000
	Edit pad (rev 795)		Xing	cv400	XVal Session 83	1	XVal Session 83-Typing - Text-1		2012-07-18 10:22:31.832000
	Edit pad (rev 796)		Dan	cv401	XVal Session 83	1	XVal Session 83-Typing - Text-1		2012-07-18 10:22:31.949000
	Edit pad (rev 797)		Capucine	cv402	XVal Session 83	1	XVal Session 83-Typing - Text-1		2012-07-18 10:22:32.163000
	Edit pad (rev 798)		Dan	cv401	XVal Session 83	1	XVal Session 83-Typing - Text-1		2012-07-18 10:22:32.451000
	Edit pad (rev 799)		Xing	cv400	XVal Session 83	1	XVal Session 83-Typing - Text-1		2012-07-18 10:22:32.478000
	Edit pad (rev 800)		Capucine	cv402	XVal Session 83	1	XVal Session 83-Typing - Text-1		2012-07-18 10:22:32.662000
	Edit pad (rev 801)		nic	cv403	XVal Session 83	1	XVal Session 83-Typing - Text-1		2012-07-18 10:22:32.666000
	Edit pad (rev 802)		Dan	cv401	XVal Session 83	1	XVal Session 83-Typing - Text-1		2012-07-18 10:22:32.952000
	Edit pad (rev 803)		Xing	cv400	XVal Session 83	1	XVal Session 83-Typing - Text-1		2012-07-18 10:22:33.060000
	Edit pad (rev 804)		Capucine	cv402	XVal Session 83	1	XVal Session 83-Typing - Text-1		2012-07-18 10:22:33.161000
	Edit pad (rev 805)		nic	cv403	XVal Session 83	1	XVal Session 83-Typing - Text-1		2012-07-18 10:22:33.213000
	Edit pad (rev 806)		Dan	cv401	XVal Session 83	1	XVal Session 83-Typing - Text-1		2012-07-18 10:22:33.451000
	Edit pad (rev 807)		Xing	cv400	XVal Session 83	1	XVal Session 83-Typing - Text-1		2012-07-18 10:22:33.566000
	Edit pad (rev 808)		Capucine	cv402	XVal Session 83	1	XVal Session 83-Typing - Text-1		2012-07-18 10:22:33.661000
	Edit pad (rev 809)		nic	cv403	XVal Session 83	1	XVal Session 83-Typing - Text-1		2012-07-18 10:22:33.717000
	Edit pad (rev 810)		Dan	cv401	XVal Session 83	1	XVal Session 83-Typing - Text-1		2012-07-18 10:22:34.029000
	Edit pad (rev 811)		Xing	cv400	XVal Session 83	1	XVal Session 83-Typing - Text-1		2012-07-18 10:22:34.068000
	Edit pad (rev 812)		Capucine	cv402	XVal Session 83	1	XVal Session 83-Typing - Text-1		2012-07-18 10:22:34.161000
	Edit pad (rev 813)		nic	cv403	XVal Session 83	1	XVal Session 83-Typing - Text-1		2012-07-18 10:22:34.228000
	Edit pad (rev 814)		Dan	cv401	XVal Session 83	1	XVal Session 83-Typing - Text-1		2012-07-18 10:22:34.533000
	Edit pad (rev 815)		Xing	cv400	XVal Session 83	1	XVal Session 83-Typing - Text-1		2012-07-18 10:22:34.568000
	Edit pad (rev 816)		Capucine	cv402	XVal Session 83	1	XVal Session 83-Typing - Text-1		2012-07-18 10:22:34.663000
	Edit pad (rev 817)		nic	cv403	XVal Session 83	1	XVal Session 83-Typing - Text-1		2012-07-18 10:22:34.729000
	Edit pad (rev 818)		Dan	cv401	XVal Session 83	1	XVal Session 83-Typing - Text-1		2012-07-18 10:22:35.035000
	Edit pad (rev 819)		Xing	cv400	XVal Session 83	1	XVal Session 83-Typing - Text-1		2012-07-18 10:22:35.068000
	Edit pad (rev 820)		nic	cv403	XVal Session 83	1	XVal Session 83-Typing - Text-1		2012-07-18 10:22:35.230000
	Edit pad (rev 821)		Capucine	cv402	XVal Session 83	1	XVal Session 83-Typing - Text-1		2012-07-18 10:22:35.429000
	Edit pad (rev 822)		Dan	cv401	XVal Session 83	1	XVal Session 83-Typing - Text-1		2012-07-18 10:22:35.532000
	Edit pad (rev 823)		Xing	cv400	XVal Session 83	1	XVal Session 83-Typing - Text-1		2012-07-18 10:22:35.573000
	Edit pad (rev 824)		nic	cv403	XVal Session 83	1	XVal Session 83-Typing - Text-1		2012-07-18 10:22:35.734000
	Edit pad (rev 825)		Capucine	cv402	XVal Session 83	1	XVal Session 83-Typing - Text-1		2012-07-18 10:22:35.965000
	Edit pad (rev 826)		Dan	cv401	XVal Session 83	1	XVal Session 83-Typing - Text-1		2012-07-18 10:22:36.033000
	Edit pad (rev 827)		Xing	cv400	XVal Session 83	1	XVal Session 83-Typing - Text-1		2012-07-18 10:22:36.086000
	Edit pad (rev 828)		nic	cv403	XVal Session 83	1	XVal Session 83-Typing - Text-1		2012-07-18 10:22:36.245000
	Edit pad (rev 829)		Capucine	cv402	XVal Session 83	1	XVal Session 83-Typing - Text-1		2012-07-18 10:22:36.475000
	Edit pad (rev 830)		Xing	cv400	XVal Session 83	1	XVal Session 83-Typing - Text-1		2012-07-18 10:22:36.597000
	Edit pad (rev 831)		nic	cv403	XVal Session 83	1	XVal Session 83-Typing - Text-1		2012-07-18 10:22:36.745000
	Edit pad (rev 832)		Dan	cv401	XVal Session 83	1	XVal Session 83-Typing - Text-1		2012-07-18 10:22:36.756000
	Edit pad (rev 833)		Capucine	cv402	XVal Session 83	1	XVal Session 83-Typing - Text-1		2012-07-18 10:22:36.975000
	Edit pad (rev 834)		Xing	cv400	XVal Session 83	1	XVal Session 83-Typing - Text-1		2012-07-18 10:22:37.114000
	Edit pad (rev 835)		nic	cv403	XVal Session 83	1	XVal Session 83-Typing - Text-1		2012-07-18 10:22:37.244000
	Edit pad (rev 836)		Dan	cv401	XVal Session 83	1	XVal Session 83-Typing - Text-1		2012-07-18 10:22:37.264000
	Edit pad (rev 837)		Capucine	cv402	XVal Session 83	1	XVal Session 83-Typing - Text-1		2012-07-18 10:22:37.481000
	Edit pad (rev 838)		Xing	cv400	XVal Session 83	1	XVal Session 83-Typing - Text-1		2012-07-18 10:22:37.613000
	Edit pad (rev 839)		nic	cv403	XVal Session 83	1	XVal Session 83-Typing - Text-1		2012-07-18 10:22:37.743000
	Edit pad (rev 840)		Dan	cv401	XVal Session 83	1	XVal Session 83-Typing - Text-1		2012-07-18 10:22:37.774000
	Edit pad (rev 841)		Capucine	cv402	XVal Session 83	1	XVal Session 83-Typing - Text-1		2012-07-18 10:22:37.982000
	Edit pad (rev 842)		Xing	cv400	XVal Session 83	1	XVal Session 83-Typing - Text-1		2012-07-18 10:22:38.113000
	Edit pad (rev 843)		nic	cv403	XVal Session 83	1	XVal Session 83-Typing - Text-1		2012-07-18 10:22:38.243000
	Edit pad (rev 844)		Capucine	cv402	XVal Session 83	1	XVal Session 83-Typing - Text-1		2012-07-18 10:22:38.490000
	Edit pad (rev 845)		Xing	cv400	XVal Session 83	1	XVal Session 83-Typing - Text-1		2012-07-18 10:22:38.623000
	Edit pad (rev 846)		nic	cv403	XVal Session 83	1	XVal Session 83-Typing - Text-1		2012-07-18 10:22:38.743000
	Edit pad (rev 847)		Capucine	cv402	XVal Session 83	1	XVal Session 83-Typing - Text-1		2012-07-18 10:22:38.991000
	Edit pad (rev 848)		Dan	cv401	XVal Session 83	1	XVal Session 83-Typing - Text-1		2012-07-18 10:22:39.026000
	Edit pad (rev 849)		Xing	cv400	XVal Session 83	1	XVal Session 83-Typing - Text-1		2012-07-18 10:22:39.128000
	Edit pad (rev 850)		nic	cv403	XVal Session 83	1	XVal Session 83-Typing - Text-1		2012-07-18 10:22:39.244000
	Edit pad (rev 851)		Capucine	cv402	XVal Session 83	1	XVal Session 83-Typing - Text-1		2012-07-18 10:22:39.492000
	Edit pad (rev 852)		Dan	cv401	XVal Session 83	1	XVal Session 83-Typing - Text-1		2012-07-18 10:22:39.541000
	Edit pad (rev 853)		Xing	cv400	XVal Session 83	1	XVal Session 83-Typing - Text-1		2012-07-18 10:22:39.629000
	Edit pad (rev 854)		Capucine	cv402	XVal Session 83	1	XVal Session 83-Typing - Text-1		2012-07-18 10:22:39.991000
	Edit pad (rev 855)		Dan	cv401	XVal Session 83	1	XVal Session 83-Typing - Text-1		2012-07-18 10:22:40.060000
	Edit pad (rev 856)		nic	cv403	XVal Session 83	1	XVal Session 83-Typing - Text-1		2012-07-18 10:22:40.064000
	Edit pad (rev 857)		Xing	cv400	XVal Session 83	1	XVal Session 83-Typing - Text-1		2012-07-18 10:22:40.128000
	Edit pad (rev 858)		Capucine	cv402	XVal Session 83	1	XVal Session 83-Typing - Text-1		2012-07-18 10:22:40.495000
	Edit pad (rev 859)		Dan	cv401	XVal Session 83	1	XVal Session 83-Typing - Text-1		2012-07-18 10:22:40.574000
	Edit pad (rev 860)		Xing	cv400	XVal Session 83	1	XVal Session 83-Typing - Text-1		2012-07-18 10:22:40.628000
	Edit pad (rev 861)		Capucine	cv402	XVal Session 83	1	XVal Session 83-Typing - Text-1		2012-07-18 10:22:40.994000
	Edit pad (rev 862)		nic	cv403	XVal Session 83	1	XVal Session 83-Typing - Text-1		2012-07-18 10:22:41.321000
	Edit pad (rev 863)		Capucine	cv402	XVal Session 83	1	XVal Session 83-Typing - Text-1		2012-07-18 10:22:41.504000
	Edit pad (rev 864)		Xing	cv400	XVal Session 83	1	XVal Session 83-Typing - Text-1		2012-07-18 10:22:41.874000
	Edit pad (rev 865)		nic	cv403	XVal Session 83	1	XVal Session 83-Typing - Text-1		2012-07-18 10:22:41.947000
	Edit pad (rev 866)		Dan	cv401	XVal Session 83	1	XVal Session 83-Typing - Text-1		2012-07-18 10:22:41.983000
	Edit pad (rev 867)		Capucine	cv402	XVal Session 83	1	XVal Session 83-Typing - Text-1		2012-07-18 10:22:42.005000
	Edit pad (rev 868)		Xing	cv400	XVal Session 83	1	XVal Session 83-Typing - Text-1		2012-07-18 10:22:42.381000
	Edit pad (rev 869)		nic	cv403	XVal Session 83	1	XVal Session 83-Typing - Text-1		2012-07-18 10:22:42.452000
	Edit pad (rev 870)		Dan	cv401	XVal Session 83	1	XVal Session 83-Typing - Text-1		2012-07-18 10:22:42.483000
	Edit pad (rev 871)		Capucine	cv402	XVal Session 83	1	XVal Session 83-Typing - Text-1		2012-07-18 10:22:42.509000
	Edit pad (rev 872)		nic	cv403	XVal Session 83	1	XVal Session 83-Typing - Text-1		2012-07-18 10:22:42.962000
	Edit pad (rev 873)		Dan	cv401	XVal Session 83	1	XVal Session 83-Typing - Text-1		2012-07-18 10:22:42.986000
	Edit pad (rev 874)		Capucine	cv402	XVal Session 83	1	XVal Session 83-Typing - Text-1		2012-07-18 10:22:43.022000
	Edit pad (rev 875)		nic	cv403	XVal Session 83	1	XVal Session 83-Typing - Text-1		2012-07-18 10:22:43.463000
	Edit pad (rev 876)		Dan	cv401	XVal Session 83	1	XVal Session 83-Typing - Text-1		2012-07-18 10:22:43.486000
	Edit pad (rev 877)		Capucine	cv402	XVal Session 83	1	XVal Session 83-Typing - Text-1		2012-07-18 10:22:43.520000
	Edit pad (rev 878)		nic	cv403	XVal Session 83	1	XVal Session 83-Typing - Text-1		2012-07-18 10:22:43.964000
	Edit pad (rev 879)		Dan	cv401	XVal Session 83	1	XVal Session 83-Typing - Text-1		2012-07-18 10:22:43.985000
	Edit pad (rev 880)		Capucine	cv402	XVal Session 83	1	XVal Session 83-Typing - Text-1		2012-07-18 10:22:44.025000
	Edit pad (rev 881)		nic	cv403	XVal Session 83	1	XVal Session 83-Typing - Text-1		2012-07-18 10:22:44.469000
	Edit pad (rev 882)		Dan	cv401	XVal Session 83	1	XVal Session 83-Typing - Text-1		2012-07-18 10:22:44.493000
	Edit pad (rev 883)		Capucine	cv402	XVal Session 83	1	XVal Session 83-Typing - Text-1		2012-07-18 10:22:44.537000
	Edit pad (rev 884)		Xing	cv400	XVal Session 83	1	XVal Session 83-Typing - Text-1		2012-07-18 10:22:44.554000
	Edit pad (rev 885)		nic	cv403	XVal Session 83	1	XVal Session 83-Typing - Text-1		2012-07-18 10:22:44.979000
	Edit pad (rev 886)		Dan	cv401	XVal Session 83	1	XVal Session 83-Typing - Text-1		2012-07-18 10:22:44.995000
	Edit pad (rev 887)		Capucine	cv402	XVal Session 83	1	XVal Session 83-Typing - Text-1		2012-07-18 10:22:45.037000
	Edit pad (rev 888)		Xing	cv400	XVal Session 83	1	XVal Session 83-Typing - Text-1		2012-07-18 10:22:45.064000
	Edit pad (rev 889)		nic	cv403	XVal Session 83	1	XVal Session 83-Typing - Text-1		2012-07-18 10:22:45.480000
	Edit pad (rev 890)		Dan	cv401	XVal Session 83	1	XVal Session 83-Typing - Text-1		2012-07-18 10:22:45.497000
	Edit pad (rev 891)		Capucine	cv402	XVal Session 83	1	XVal Session 83-Typing - Text-1		2012-07-18 10:22:45.545000
	Edit pad (rev 892)		Xing	cv400	XVal Session 83	1	XVal Session 83-Typing - Text-1		2012-07-18 10:22:45.567000
	Edit pad (rev 893)		nic	cv403	XVal Session 83	1	XVal Session 83-Typing - Text-1		2012-07-18 10:22:45.979000
	Edit pad (rev 894)		Dan	cv401	XVal Session 83	1	XVal Session 83-Typing - Text-1		2012-07-18 10:22:46.003000
	Edit pad (rev 895)		Capucine	cv402	XVal Session 83	1	XVal Session 83-Typing - Text-1		2012-07-18 10:22:46.059000
	Edit pad (rev 896)		Xing	cv400	XVal Session 83	1	XVal Session 83-Typing - Text-1		2012-07-18 10:22:46.083000
	Edit pad (rev 897)		nic	cv403	XVal Session 83	1	XVal Session 83-Typing - Text-1		2012-07-18 10:22:46.479000
	Edit pad (rev 898)		Dan	cv401	XVal Session 83	1	XVal Session 83-Typing - Text-1		2012-07-18 10:22:46.505000
	Edit pad (rev 899)		Capucine	cv402	XVal Session 83	1	XVal Session 83-Typing - Text-1		2012-07-18 10:22:46.575000
	Edit pad (rev 900)		Xing	cv400	XVal Session 83	1	XVal Session 83-Typing - Text-1		2012-07-18 10:22:46.595000
	Edit pad (rev 901)		Xing	cv400	XVal Session 83	1	XVal Session 83-Typing - Text-1		2012-07-18 10:22:47.099000
	Edit pad (rev 902)		Dan	cv401	XVal Session 83	1	XVal Session 83-Typing - Text-1		2012-07-18 10:22:47.551000
	Edit pad (rev 903)		Xing	cv400	XVal Session 83	1	XVal Session 83-Typing - Text-1		2012-07-18 10:22:47.598000
	Edit pad (rev 904)		Dan	cv401	XVal Session 83	1	XVal Session 83-Typing - Text-1		2012-07-18 10:22:48.052000
	Edit pad (rev 905)		Xing	cv400	XVal Session 83	1	XVal Session 83-Typing - Text-1		2012-07-18 10:22:48.107000
	Edit pad (rev 906)		nic	cv403	XVal Session 83	1	XVal Session 83-Typing - Text-1		2012-07-18 10:22:48.113000
	Edit pad (rev 907)		Dan	cv401	XVal Session 83	1	XVal Session 83-Typing - Text-1		2012-07-18 10:22:48.552000
	Edit pad (rev 908)		Xing	cv400	XVal Session 83	1	XVal Session 83-Typing - Text-1		2012-07-18 10:22:48.618000
	Edit pad (rev 909)		nic	cv403	XVal Session 83	1	XVal Session 83-Typing - Text-1		2012-07-18 10:22:48.979000
	Edit pad (rev 910)		Xing	cv400	XVal Session 83	1	XVal Session 83-Typing - Text-1		2012-07-18 10:22:49.128000
	Edit pad (rev 911)		Capucine	cv402	XVal Session 83	1	XVal Session 83-Typing - Text-1		2012-07-18 10:22:49.146000
	Edit pad (rev 912)		Dan	cv401	XVal Session 83	1	XVal Session 83-Typing - Text-1		2012-07-18 10:22:49.427000
	Edit pad (rev 913)		Xing	cv400	XVal Session 83	1	XVal Session 83-Typing - Text-1		2012-07-18 10:22:49.630000
	Edit pad (rev 914)		Capucine	cv402	XVal Session 83	1	XVal Session 83-Typing - Text-1		2012-07-18 10:22:49.645000
	Edit pad (rev 915)		Dan	cv401	XVal Session 83	1	XVal Session 83-Typing - Text-1		2012-07-18 10:22:49.927000
	Edit pad (rev 916)		nic	cv403	XVal Session 83	1	XVal Session 83-Typing - Text-1		2012-07-18 10:22:50.126000
	Edit pad (rev 917)		Xing	cv400	XVal Session 83	1	XVal Session 83-Typing - Text-1		2012-07-18 10:22:50.130000
	Edit pad (rev 918)		Capucine	cv402	XVal Session 83	1	XVal Session 83-Typing - Text-1		2012-07-18 10:22:50.147000
	Edit pad (rev 919)		Dan	cv401	XVal Session 83	1	XVal Session 83-Typing - Text-1		2012-07-18 10:22:50.429000
	Edit pad (rev 920)		Xing	cv400	XVal Session 83	1	XVal Session 83-Typing - Text-1		2012-07-18 10:22:50.630000
	Edit pad (rev 921)		nic	cv403	XVal Session 83	1	XVal Session 83-Typing - Text-1		2012-07-18 10:22:50.635000
	Edit pad (rev 922)		Capucine	cv402	XVal Session 83	1	XVal Session 83-Typing - Text-1		2012-07-18 10:22:50.663000
	Edit pad (rev 923)		Xing	cv400	XVal Session 83	1	XVal Session 83-Typing - Text-1		2012-07-18 10:22:51.131000
	Edit pad (rev 924)		nic	cv403	XVal Session 83	1	XVal Session 83-Typing - Text-1		2012-07-18 10:22:51.134000
	Edit pad (rev 925)		Capucine	cv402	XVal Session 83	1	XVal Session 83-Typing - Text-1		2012-07-18 10:22:51.162000
	Edit pad (rev 926)		Dan	cv401	XVal Session 83	1	XVal Session 83-Typing - Text-1		2012-07-18 10:22:51.522000
	Edit pad (rev 927)		Xing	cv400	XVal Session 83	1	XVal Session 83-Typing - Text-1		2012-07-18 10:22:51.629000
	Edit pad (rev 928)		nic	cv403	XVal Session 83	1	XVal Session 83-Typing - Text-1		2012-07-18 10:22:51.660000
	Edit pad (rev 929)		Capucine	cv402	XVal Session 83	1	XVal Session 83-Typing - Text-1		2012-07-18 10:22:51.663000
	Edit pad (rev 930)		Dan	cv401	XVal Session 83	1	XVal Session 83-Typing - Text-1		2012-07-18 10:22:52.022000
	Edit pad (rev 931)		Xing	cv400	XVal Session 83	1	XVal Session 83-Typing - Text-1		2012-07-18 10:22:52.129000
	Edit pad (rev 932)		Capucine	cv402	XVal Session 83	1	XVal Session 83-Typing - Text-1		2012-07-18 10:22:52.170000
	Edit pad (rev 933)		nic	cv403	XVal Session 83	1	XVal Session 83-Typing - Text-1		2012-07-18 10:22:52.246000
	Edit pad (rev 934)		Dan	cv401	XVal Session 83	1	XVal Session 83-Typing - Text-1		2012-07-18 10:22:52.523000
	Edit pad (rev 935)		Xing	cv400	XVal Session 83	1	XVal Session 83-Typing - Text-1		2012-07-18 10:22:52.629000
	Edit pad (rev 936)		Capucine	cv402	XVal Session 83	1	XVal Session 83-Typing - Text-1		2012-07-18 10:22:52.674000
	Edit pad (rev 937)		nic	cv403	XVal Session 83	1	XVal Session 83-Typing - Text-1		2012-07-18 10:22:52.676000
	Edit pad (rev 938)		Xing	cv400	XVal Session 83	1	XVal Session 83-Typing - Text-1		2012-07-18 10:22:53.136000
	Edit pad (rev 939)		Capucine	cv402	XVal Session 83	1	XVal Session 83-Typing - Text-1		2012-07-18 10:22:53.177000
	Edit pad (rev 940)		nic	cv403	XVal Session 83	1	XVal Session 83-Typing - Text-1		2012-07-18 10:22:53.182000
	Edit pad (rev 941)		Xing	cv400	XVal Session 83	1	XVal Session 83-Typing - Text-1		2012-07-18 10:22:53.645000
	Edit pad (rev 942)		Capucine	cv402	XVal Session 83	1	XVal Session 83-Typing - Text-1		2012-07-18 10:22:53.677000
	Edit pad (rev 943)		nic	cv403	XVal Session 83	1	XVal Session 83-Typing - Text-1		2012-07-18 10:22:53.683000
	Edit pad (rev 944)		Xing	cv400	XVal Session 83	1	XVal Session 83-Typing - Text-1		2012-07-18 10:22:54.146000
	Edit pad (rev 945)		Capucine	cv402	XVal Session 83	1	XVal Session 83-Typing - Text-1		2012-07-18 10:22:54.176000
	Edit pad (rev 946)		nic	cv403	XVal Session 83	1	XVal Session 83-Typing - Text-1		2012-07-18 10:22:54.182000
	Edit pad (rev 947)		Xing	cv400	XVal Session 83	1	XVal Session 83-Typing - Text-1		2012-07-18 10:22:54.646000
	Edit pad (rev 948)		nic	cv403	XVal Session 83	1	XVal Session 83-Typing - Text-1		2012-07-18 10:22:54.681000
	Edit pad (rev 949)		Capucine	cv402	XVal Session 83	1	XVal Session 83-Typing - Text-1		2012-07-18 10:22:54.682000
	Edit pad (rev 950)		Xing	cv400	XVal Session 83	1	XVal Session 83-Typing - Text-1		2012-07-18 10:22:55.146000
	Edit pad (rev 951)		nic	cv403	XVal Session 83	1	XVal Session 83-Typing - Text-1		2012-07-18 10:22:55.181000
	Edit pad (rev 952)		Capucine	cv402	XVal Session 83	1	XVal Session 83-Typing - Text-1		2012-07-18 10:22:55.193000
	Edit pad (rev 953)		Xing	cv400	XVal Session 83	1	XVal Session 83-Typing - Text-1		2012-07-18 10:22:55.646000
	Edit pad (rev 954)		nic	cv403	XVal Session 83	1	XVal Session 83-Typing - Text-1		2012-07-18 10:22:55.682000
	Edit pad (rev 955)		Capucine	cv402	XVal Session 83	1	XVal Session 83-Typing - Text-1		2012-07-18 10:22:55.693000
	Edit pad (rev 956)		Xing	cv400	XVal Session 83	1	XVal Session 83-Typing - Text-1		2012-07-18 10:22:56.146000
	Edit pad (rev 957)		nic	cv403	XVal Session 83	1	XVal Session 83-Typing - Text-1		2012-07-18 10:22:56.182000
	Edit pad (rev 958)		Capucine	cv402	XVal Session 83	1	XVal Session 83-Typing - Text-1		2012-07-18 10:22:56.215000
	Edit pad (rev 959)		Xing	cv400	XVal Session 83	1	XVal Session 83-Typing - Text-1		2012-07-18 10:22:56.645000
	Edit pad (rev 960)		Capucine	cv402	XVal Session 83	1	XVal Session 83-Typing - Text-1		2012-07-18 10:22:56.722000
	Edit pad (rev 961)		Xing	cv400	XVal Session 83	1	XVal Session 83-Typing - Text-1		2012-07-18 10:22:57.146000
	Edit pad (rev 962)		Capucine	cv402	XVal Session 83	1	XVal Session 83-Typing - Text-1		2012-07-18 10:22:57.231000
	Edit pad (rev 963)		Xing	cv400	XVal Session 83	1	XVal Session 83-Typing - Text-1		2012-07-18 10:22:57.646000
	Edit pad (rev 964)		nic	cv403	XVal Session 83	1	XVal Session 83-Typing - Text-1		2012-07-18 10:22:57.728000
	Edit pad (rev 965)		Capucine	cv402	XVal Session 83	1	XVal Session 83-Typing - Text-1		2012-07-18 10:22:57.754000
	Edit pad (rev 966)		Xing	cv400	XVal Session 83	1	XVal Session 83-Typing - Text-1		2012-07-18 10:22:58.145000
	Edit pad (rev 967)		nic	cv403	XVal Session 83	1	XVal Session 83-Typing - Text-1		2012-07-18 10:22:58.229000
	Edit pad (rev 968)		Capucine	cv402	XVal Session 83	1	XVal Session 83-Typing - Text-1		2012-07-18 10:22:58.273000
	Edit pad (rev 969)		Xing	cv400	XVal Session 83	1	XVal Session 83-Typing - Text-1		2012-07-18 10:22:58.646000
	Edit pad (rev 970)		nic	cv403	XVal Session 83	1	XVal Session 83-Typing - Text-1		2012-07-18 10:22:58.734000
	Edit pad (rev 971)		Capucine	cv402	XVal Session 83	1	XVal Session 83-Typing - Text-1		2012-07-18 10:22:58.776000
	Edit pad (rev 972)		Xing	cv400	XVal Session 83	1	XVal Session 83-Typing - Text-1		2012-07-18 10:22:59.146000
	Edit pad (rev 973)		nic	cv403	XVal Session 83	1	XVal Session 83-Typing - Text-1		2012-07-18 10:22:59.244000
	Edit pad (rev 974)		Capucine	cv402	XVal Session 83	1	XVal Session 83-Typing - Text-1		2012-07-18 10:22:59.276000
	Edit pad (rev 975)		Xing	cv400	XVal Session 83	1	XVal Session 83-Typing - Text-1		2012-07-18 10:22:59.645000
	Edit pad (rev 976)		nic	cv403	XVal Session 83	1	XVal Session 83-Typing - Text-1		2012-07-18 10:22:59.744000
	Edit pad (rev 977)		Capucine	cv402	XVal Session 83	1	XVal Session 83-Typing - Text-1		2012-07-18 10:22:59.776000
	Edit pad (rev 978)		Capucine	cv402	XVal Session 83	1	XVal Session 83-Typing - Text-1		2012-07-18 10:23:00.288000
	Edit pad (rev 979)		nic	cv403	XVal Session 83	1	XVal Session 83-Typing - Text-1		2012-07-18 10:23:00.593000
	Edit pad (rev 980)		Capucine	cv402	XVal Session 83	1	XVal Session 83-Typing - Text-1		2012-07-18 10:23:00.794000
	Edit pad (rev 981)		nic	cv403	XVal Session 83	1	XVal Session 83-Typing - Text-1		2012-07-18 10:23:01.246000
	Edit pad (rev 982)		Capucine	cv402	XVal Session 83	1	XVal Session 83-Typing - Text-1		2012-07-18 10:23:01.301000
	Edit pad (rev 983)		nic	cv403	XVal Session 83	1	XVal Session 83-Typing - Text-1		2012-07-18 10:23:01.746000
	Edit pad (rev 984)		Capucine	cv402	XVal Session 83	1	XVal Session 83-Typing - Text-1		2012-07-18 10:23:01.800000
	Edit pad (rev 985)		Dan	cv401	XVal Session 83	1	XVal Session 83-Typing - Text-1		2012-07-18 10:23:02.263000
	Edit pad (rev 986)		Capucine	cv402	XVal Session 83	1	XVal Session 83-Typing - Text-1		2012-07-18 10:23:02.325000
	Edit pad (rev 987)		nic	cv403	XVal Session 83	1	XVal Session 83-Typing - Text-1		2012-07-18 10:23:02.560000
	Edit pad (rev 988)		Dan	cv401	XVal Session 83	1	XVal Session 83-Typing - Text-1		2012-07-18 10:23:02.764000
	Edit pad (rev 989)		Xing	cv400	XVal Session 83	1	XVal Session 83-Typing - Text-1		2012-07-18 10:23:02.840000
	Edit pad (rev 990)		Capucine	cv402	XVal Session 83	1	XVal Session 83-Typing - Text-1		2012-07-18 10:23:02.858000
	Edit pad (rev 991)		nic	cv403	XVal Session 83	1	XVal Session 83-Typing - Text-1		2012-07-18 10:23:03.060000
	Edit pad (rev 992)		Dan	cv401	XVal Session 83	1	XVal Session 83-Typing - Text-1		2012-07-18 10:23:03.263000
	Edit pad (rev 993)		Capucine	cv402	XVal Session 83	1	XVal Session 83-Typing - Text-1		2012-07-18 10:23:03.367000
	Edit pad (rev 994)		Xing	cv400	XVal Session 83	1	XVal Session 83-Typing - Text-1		2012-07-18 10:23:03.710000
	Edit pad (rev 995)		Dan	cv401	XVal Session 83	1	XVal Session 83-Typing - Text-1		2012-07-18 10:23:03.766000
	Edit pad (rev 996)		Capucine	cv402	XVal Session 83	1	XVal Session 83-Typing - Text-1		2012-07-18 10:23:03.880000
	Edit pad (rev 997)		nic	cv403	XVal Session 83	1	XVal Session 83-Typing - Text-1		2012-07-18 10:23:04.139000
	Edit pad (rev 998)		Xing	cv400	XVal Session 83	1	XVal Session 83-Typing - Text-1		2012-07-18 10:23:04.222000
	Edit pad (rev 999)		Capucine	cv402	XVal Session 83	1	XVal Session 83-Typing - Text-1		2012-07-18 10:23:04.381000
	Edit pad (rev 1000)		nic	cv403	XVal Session 83	1	XVal Session 83-Typing - Text-1		2012-07-18 10:23:04.651000
	Edit pad (rev 1001)		Dan	cv401	XVal Session 83	1	XVal Session 83-Typing - Text-1		2012-07-18 10:23:04.669000
	Edit pad (rev 1002)		Xing	cv400	XVal Session 83	1	XVal Session 83-Typing - Text-1		2012-07-18 10:23:04.733000
	Edit pad (rev 1003)		Capucine	cv402	XVal Session 83	1	XVal Session 83-Typing - Text-1		2012-07-18 10:23:04.882000
	Edit pad (rev 1004)		nic	cv403	XVal Session 83	1	XVal Session 83-Typing - Text-1		2012-07-18 10:23:05.151000
	Edit pad (rev 1005)		Xing	cv400	XVal Session 83	1	XVal Session 83-Typing - Text-1		2012-07-18 10:23:05.238000
	Edit pad (rev 1006)		Dan	cv401	XVal Session 83	1	XVal Session 83-Typing - Text-1		2012-07-18 10:23:05.353000
	Edit pad (rev 1007)		Capucine	cv402	XVal Session 83	1	XVal Session 83-Typing - Text-1		2012-07-18 10:23:05.380000
	Edit pad (rev 1008)		Xing	cv400	XVal Session 83	1	XVal Session 83-Typing - Text-1		2012-07-18 10:23:05.739000
	Edit pad (rev 1009)		Dan	cv401	XVal Session 83	1	XVal Session 83-Typing - Text-1		2012-07-18 10:23:06.089000
	Edit pad (rev 1010)		Xing	cv400	XVal Session 83	1	XVal Session 83-Typing - Text-1		2012-07-18 10:23:06.242000
	Edit pad (rev 1011)		Capucine	cv402	XVal Session 83	1	XVal Session 83-Typing - Text-1		2012-07-18 10:23:06.263000
	Edit pad (rev 1012)		Dan	cv401	XVal Session 83	1	XVal Session 83-Typing - Text-1		2012-07-18 10:23:06.671000
	Edit pad (rev 1013)		Xing	cv400	XVal Session 83	1	XVal Session 83-Typing - Text-1		2012-07-18 10:23:06.740000
	Edit pad (rev 1014)		Capucine	cv402	XVal Session 83	1	XVal Session 83-Typing - Text-1		2012-07-18 10:23:06.770000
	Edit pad (rev 1015)		nic	cv403	XVal Session 83	1	XVal Session 83-Typing - Text-1		2012-07-18 10:23:06.942000
	Edit pad (rev 1016)		Dan	cv401	XVal Session 83	1	XVal Session 83-Typing - Text-1		2012-07-18 10:23:07.173000
	Edit pad (rev 1017)		Xing	cv400	XVal Session 83	1	XVal Session 83-Typing - Text-1		2012-07-18 10:23:07.248000
	Edit pad (rev 1018)		Capucine	cv402	XVal Session 83	1	XVal Session 83-Typing - Text-1		2012-07-18 10:23:07.271000
	Edit pad (rev 1019)		Dan	cv401	XVal Session 83	1	XVal Session 83-Typing - Text-1		2012-07-18 10:23:07.673000
	Edit pad (rev 1020)		Xing	cv400	XVal Session 83	1	XVal Session 83-Typing - Text-1		2012-07-18 10:23:07.751000
	Edit pad (rev 1021)		Capucine	cv402	XVal Session 83	1	XVal Session 83-Typing - Text-1		2012-07-18 10:23:07.773000
	Edit pad (rev 1022)		nic	cv403	XVal Session 83	1	XVal Session 83-Typing - Text-1		2012-07-18 10:23:08.194000
	Edit pad (rev 1023)		Xing	cv400	XVal Session 83	1	XVal Session 83-Typing - Text-1		2012-07-18 10:23:08.253000
	Edit pad (rev 1024)		Capucine	cv402	XVal Session 83	1	XVal Session 83-Typing - Text-1		2012-07-18 10:23:08.556000
	Edit pad (rev 1025)		Xing	cv400	XVal Session 83	1	XVal Session 83-Typing - Text-1		2012-07-18 10:23:08.753000
	Edit pad (rev 1026)		nic	cv403	XVal Session 83	1	XVal Session 83-Typing - Text-1		2012-07-18 10:23:08.774000
	Edit pad (rev 1027)		Capucine	cv402	XVal Session 83	1	XVal Session 83-Typing - Text-1		2012-07-18 10:23:09.060000
	Edit pad (rev 1028)		Xing	cv400	XVal Session 83	1	XVal Session 83-Typing - Text-1		2012-07-18 10:23:09.255000
	Edit pad (rev 1029)		nic	cv403	XVal Session 83	1	XVal Session 83-Typing - Text-1		2012-07-18 10:23:09.276000
	Edit pad (rev 1030)		Capucine	cv402	XVal Session 83	1	XVal Session 83-Typing - Text-1		2012-07-18 10:23:09.565000
	Edit pad (rev 1031)		Xing	cv400	XVal Session 83	1	XVal Session 83-Typing - Text-1		2012-07-18 10:23:09.755000
	Edit pad (rev 1032)		nic	cv403	XVal Session 83	1	XVal Session 83-Typing - Text-1		2012-07-18 10:23:09.776000
	Edit pad (rev 1033)		Capucine	cv402	XVal Session 83	1	XVal Session 83-Typing - Text-1		2012-07-18 10:23:10.072000
	Edit pad (rev 1034)		nic	cv403	XVal Session 83	1	XVal Session 83-Typing - Text-1		2012-07-18 10:23:10.275000
	Edit pad (rev 1035)		Xing	cv400	XVal Session 83	1	XVal Session 83-Typing - Text-1		2012-07-18 10:23:10.316000
	Edit pad (rev 1036)		Capucine	cv402	XVal Session 83	1	XVal Session 83-Typing - Text-1		2012-07-18 10:23:10.575000
	Edit pad (rev 1037)		Xing	cv400	XVal Session 83	1	XVal Session 83-Typing - Text-1		2012-07-18 10:23:10.801000
	Edit pad (rev 1038)		Capucine	cv402	XVal Session 83	1	XVal Session 83-Typing - Text-1		2012-07-18 10:23:11.084000
	Edit pad (rev 1039)		Dan	cv401	XVal Session 83	1	XVal Session 83-Typing - Text-1		2012-07-18 10:23:11.125000
	Edit pad (rev 1040)		Xing	cv400	XVal Session 83	1	XVal Session 83-Typing - Text-1		2012-07-18 10:23:11.361000
	Edit pad (rev 1041)		Capucine	cv402	XVal Session 83	1	XVal Session 83-Typing - Text-1		2012-07-18 10:23:11.584000
	Edit pad (rev 1042)		Dan	cv401	XVal Session 83	1	XVal Session 83-Typing - Text-1		2012-07-18 10:23:11.637000
	Edit pad (rev 1043)		Xing	cv400	XVal Session 83	1	XVal Session 83-Typing - Text-1		2012-07-18 10:23:11.800000
	Edit pad (rev 1044)		Capucine	cv402	XVal Session 83	1	XVal Session 83-Typing - Text-1		2012-07-18 10:23:12.109000
	Edit pad (rev 1045)		Dan	cv401	XVal Session 83	1	XVal Session 83-Typing - Text-1		2012-07-18 10:23:12.279000
	Edit pad (rev 1046)		Capucine	cv402	XVal Session 83	1	XVal Session 83-Typing - Text-1		2012-07-18 10:23:12.585000
	Edit pad (rev 1047)		nic	cv403	XVal Session 83	1	XVal Session 83-Typing - Text-1		2012-07-18 10:23:12.619000
	Edit pad (rev 1048)		Xing	cv400	XVal Session 83	1	XVal Session 83-Typing - Text-1		2012-07-18 10:23:12.887000
	Edit pad (rev 1049)		Dan	cv401	XVal Session 83	1	XVal Session 83-Typing - Text-1		2012-07-18 10:23:12.905000
	Edit pad (rev 1050)		Capucine	cv402	XVal Session 83	1	XVal Session 83-Typing - Text-1		2012-07-18 10:23:13.082000
	Edit pad (rev 1051)		Xing	cv400	XVal Session 83	1	XVal Session 83-Typing - Text-1		2012-07-18 10:23:13.389000
	Edit pad (rev 1052)		Dan	cv401	XVal Session 83	1	XVal Session 83-Typing - Text-1		2012-07-18 10:23:13.405000
	Edit pad (rev 1053)		Capucine	cv402	XVal Session 83	1	XVal Session 83-Typing - Text-1		2012-07-18 10:23:13.583000
	Edit pad (rev 1054)		Xing	cv400	XVal Session 83	1	XVal Session 83-Typing - Text-1		2012-07-18 10:23:13.897000
	Edit pad (rev 1055)		Dan	cv401	XVal Session 83	1	XVal Session 83-Typing - Text-1		2012-07-18 10:23:13.906000
	Edit pad (rev 1056)		Capucine	cv402	XVal Session 83	1	XVal Session 83-Typing - Text-1		2012-07-18 10:23:14.082000
	Edit pad (rev 1057)		Xing	cv400	XVal Session 83	1	XVal Session 83-Typing - Text-1		2012-07-18 10:23:14.396000
	Edit pad (rev 1058)		Dan	cv401	XVal Session 83	1	XVal Session 83-Typing - Text-1		2012-07-18 10:23:14.416000
	Edit pad (rev 1059)		Capucine	cv402	XVal Session 83	1	XVal Session 83-Typing - Text-1		2012-07-18 10:23:14.593000
	Edit pad (rev 1060)		Xing	cv400	XVal Session 83	1	XVal Session 83-Typing - Text-1		2012-07-18 10:23:14.896000
	Edit pad (rev 1061)		Dan	cv401	XVal Session 83	1	XVal Session 83-Typing - Text-1		2012-07-18 10:23:14.918000
	Edit pad (rev 1062)		nic	cv403	XVal Session 83	1	XVal Session 83-Typing - Text-1		2012-07-18 10:23:14.953000
	Edit pad (rev 1063)		Capucine	cv402	XVal Session 83	1	XVal Session 83-Typing - Text-1		2012-07-18 10:23:15.110000
	Edit pad (rev 1064)		Xing	cv400	XVal Session 83	1	XVal Session 83-Typing - Text-1		2012-07-18 10:23:15.396000
	Edit pad (rev 1065)		nic	cv403	XVal Session 83	1	XVal Session 83-Typing - Text-1		2012-07-18 10:23:15.456000
	Edit pad (rev 1066)		Capucine	cv402	XVal Session 83	1	XVal Session 83-Typing - Text-1		2012-07-18 10:23:15.614000
	Edit pad (rev 1067)		Xing	cv400	XVal Session 83	1	XVal Session 83-Typing - Text-1		2012-07-18 10:23:15.896000
	Edit pad (rev 1068)		nic	cv403	XVal Session 83	1	XVal Session 83-Typing - Text-1		2012-07-18 10:23:15.964000
	Edit pad (rev 1069)		Capucine	cv402	XVal Session 83	1	XVal Session 83-Typing - Text-1		2012-07-18 10:23:16.116000
	Edit pad (rev 1070)		Xing	cv400	XVal Session 83	1	XVal Session 83-Typing - Text-1		2012-07-18 10:23:16.396000
	Edit pad (rev 1071)		nic	cv403	XVal Session 83	1	XVal Session 83-Typing - Text-1		2012-07-18 10:23:16.464000
	Edit pad (rev 1072)		Capucine	cv402	XVal Session 83	1	XVal Session 83-Typing - Text-1		2012-07-18 10:23:16.632000
	Edit pad (rev 1073)		Xing	cv400	XVal Session 83	1	XVal Session 83-Typing - Text-1		2012-07-18 10:23:16.901000
	Edit pad (rev 1074)		Dan	cv401	XVal Session 83	1	XVal Session 83-Typing - Text-1		2012-07-18 10:23:16.951000
	Edit pad (rev 1075)		nic	cv403	XVal Session 83	1	XVal Session 83-Typing - Text-1		2012-07-18 10:23:16.967000
	Edit pad (rev 1076)		Capucine	cv402	XVal Session 83	1	XVal Session 83-Typing - Text-1		2012-07-18 10:23:17.147000
	Edit pad (rev 1077)		Xing	cv400	XVal Session 83	1	XVal Session 83-Typing - Text-1		2012-07-18 10:23:17.401000
	Edit pad (rev 1078)		Dan	cv401	XVal Session 83	1	XVal Session 83-Typing - Text-1		2012-07-18 10:23:17.465000
	Edit pad (rev 1079)		nic	cv403	XVal Session 83	1	XVal Session 83-Typing - Text-1		2012-07-18 10:23:17.467000
	Edit pad (rev 1080)		Xing	cv400	XVal Session 83	1	XVal Session 83-Typing - Text-1		2012-07-18 10:23:17.911000
	Edit pad (rev 1081)		nic	cv403	XVal Session 83	1	XVal Session 83-Typing - Text-1		2012-07-18 10:23:17.973000
	Edit pad (rev 1082)		Dan	cv401	XVal Session 83	1	XVal Session 83-Typing - Text-1		2012-07-18 10:23:17.979000
	Edit pad (rev 1083)		Xing	cv400	XVal Session 83	1	XVal Session 83-Typing - Text-1		2012-07-18 10:23:18.412000
	Edit pad (rev 1084)		nic	cv403	XVal Session 83	1	XVal Session 83-Typing - Text-1		2012-07-18 10:23:18.479000
	Edit pad (rev 1085)		Dan	cv401	XVal Session 83	1	XVal Session 83-Typing - Text-1		2012-07-18 10:23:18.754000
	Edit pad (rev 1086)		Xing	cv400	XVal Session 83	1	XVal Session 83-Typing - Text-1		2012-07-18 10:23:18.910000
	Edit pad (rev 1087)		nic	cv403	XVal Session 83	1	XVal Session 83-Typing - Text-1		2012-07-18 10:23:18.978000
	Edit pad (rev 1088)		Dan	cv401	XVal Session 83	1	XVal Session 83-Typing - Text-1		2012-07-18 10:23:19.255000
	Edit pad (rev 1089)		Xing	cv400	XVal Session 83	1	XVal Session 83-Typing - Text-1		2012-07-18 10:23:19.410000
	Edit pad (rev 1090)		nic	cv403	XVal Session 83	1	XVal Session 83-Typing - Text-1		2012-07-18 10:23:19.478000
	Edit pad (rev 1091)		Dan	cv401	XVal Session 83	1	XVal Session 83-Typing - Text-1		2012-07-18 10:23:19.768000
	Edit pad (rev 1092)		Xing	cv400	XVal Session 83	1	XVal Session 83-Typing - Text-1		2012-07-18 10:23:19.911000
	Edit pad (rev 1093)		nic	cv403	XVal Session 83	1	XVal Session 83-Typing - Text-1		2012-07-18 10:23:19.977000
	Edit pad (rev 1094)		Xing	cv400	XVal Session 83	1	XVal Session 83-Typing - Text-1		2012-07-18 10:23:20.413000
	Edit pad (rev 1095)		nic	cv403	XVal Session 83	1	XVal Session 83-Typing - Text-1		2012-07-18 10:23:20.478000
	Edit pad (rev 1096)		Capucine	cv402	XVal Session 83	1	XVal Session 83-Typing - Text-1		2012-07-18 10:23:20.497000
	Edit pad (rev 1097)		Xing	cv400	XVal Session 83	1	XVal Session 83-Typing - Text-1		2012-07-18 10:23:20.927000
	Edit pad (rev 1098)		nic	cv403	XVal Session 83	1	XVal Session 83-Typing - Text-1		2012-07-18 10:23:20.984000
	Edit pad (rev 1099)		Capucine	cv402	XVal Session 83	1	XVal Session 83-Typing - Text-1		2012-07-18 10:23:21.015000
	Edit pad (rev 1100)		Dan	cv401	XVal Session 83	1	XVal Session 83-Typing - Text-1		2012-07-18 10:23:21.051000
	Edit pad (rev 1101)		Xing	cv400	XVal Session 83	1	XVal Session 83-Typing - Text-1		2012-07-18 10:23:21.427000
	Edit pad (rev 1102)		nic	cv403	XVal Session 83	1	XVal Session 83-Typing - Text-1		2012-07-18 10:23:21.495000
	Edit pad (rev 1103)		Capucine	cv402	XVal Session 83	1	XVal Session 83-Typing - Text-1		2012-07-18 10:23:21.516000
	Edit pad (rev 1104)		Dan	cv401	XVal Session 83	1	XVal Session 83-Typing - Text-1		2012-07-18 10:23:21.564000
	Edit pad (rev 1105)		nic	cv403	XVal Session 83	1	XVal Session 83-Typing - Text-1		2012-07-18 10:23:21.995000
	Edit pad (rev 1106)		Capucine	cv402	XVal Session 83	1	XVal Session 83-Typing - Text-1		2012-07-18 10:23:22.022000
	Edit pad (rev 1107)		Dan	cv401	XVal Session 83	1	XVal Session 83-Typing - Text-1		2012-07-18 10:23:22.066000
	Edit pad (rev 1108)		nic	cv403	XVal Session 83	1	XVal Session 83-Typing - Text-1		2012-07-18 10:23:22.495000
	Edit pad (rev 1109)		Capucine	cv402	XVal Session 83	1	XVal Session 83-Typing - Text-1		2012-07-18 10:23:22.521000
	Edit pad (rev 1110)		Dan	cv401	XVal Session 83	1	XVal Session 83-Typing - Text-1		2012-07-18 10:23:22.588000
	Edit pad (rev 1111)		Xing	cv400	XVal Session 83	1	XVal Session 83-Typing - Text-1		2012-07-18 10:23:22.629000
	Edit pad (rev 1112)		nic	cv403	XVal Session 83	1	XVal Session 83-Typing - Text-1		2012-07-18 10:23:22.998000
	Edit pad (rev 1113)		Capucine	cv402	XVal Session 83	1	XVal Session 83-Typing - Text-1		2012-07-18 10:23:23.021000
	Edit pad (rev 1114)		Dan	cv401	XVal Session 83	1	XVal Session 83-Typing - Text-1		2012-07-18 10:23:23.094000
	Edit pad (rev 1115)		Xing	cv400	XVal Session 83	1	XVal Session 83-Typing - Text-1		2012-07-18 10:23:23.129000
	Edit pad (rev 1116)		nic	cv403	XVal Session 83	1	XVal Session 83-Typing - Text-1		2012-07-18 10:23:23.511000
	Edit pad (rev 1117)		Capucine	cv402	XVal Session 83	1	XVal Session 83-Typing - Text-1		2012-07-18 10:23:23.522000
	Edit pad (rev 1118)		Xing	cv400	XVal Session 83	1	XVal Session 83-Typing - Text-1		2012-07-18 10:23:23.629000
	Edit pad (rev 1119)		Dan	cv401	XVal Session 83	1	XVal Session 83-Typing - Text-1		2012-07-18 10:23:23.931000
	Edit pad (rev 1120)		nic	cv403	XVal Session 83	1	XVal Session 83-Typing - Text-1		2012-07-18 10:23:24.009000
	Edit pad (rev 1121)		Capucine	cv402	XVal Session 83	1	XVal Session 83-Typing - Text-1		2012-07-18 10:23:24.022000
	Edit pad (rev 1122)		Xing	cv400	XVal Session 83	1	XVal Session 83-Typing - Text-1		2012-07-18 10:23:24.129000
	Edit pad (rev 1123)		Dan	cv401	XVal Session 83	1	XVal Session 83-Typing - Text-1		2012-07-18 10:23:24.434000
	Edit pad (rev 1124)		Capucine	cv402	XVal Session 83	1	XVal Session 83-Typing - Text-1		2012-07-18 10:23:24.520000
	Edit pad (rev 1125)		nic	cv403	XVal Session 83	1	XVal Session 83-Typing - Text-1		2012-07-18 10:23:24.537000
	Edit pad (rev 1126)		Xing	cv400	XVal Session 83	1	XVal Session 83-Typing - Text-1		2012-07-18 10:23:24.631000
	Edit pad (rev 1127)		Dan	cv401	XVal Session 83	1	XVal Session 83-Typing - Text-1		2012-07-18 10:23:24.936000
	Edit pad (rev 1128)		nic	cv403	XVal Session 83	1	XVal Session 83-Typing - Text-1		2012-07-18 10:23:25.041000
	Edit pad (rev 1129)		Capucine	cv402	XVal Session 83	1	XVal Session 83-Typing - Text-1		2012-07-18 10:23:25.060000
	Edit pad (rev 1130)		Xing	cv400	XVal Session 83	1	XVal Session 83-Typing - Text-1		2012-07-18 10:23:25.194000
	Edit pad (rev 1131)		nic	cv403	XVal Session 83	1	XVal Session 83-Typing - Text-1		2012-07-18 10:23:25.542000
	Edit pad (rev 1132)		Capucine	cv402	XVal Session 83	1	XVal Session 83-Typing - Text-1		2012-07-18 10:23:25.568000
	Edit pad (rev 1133)		Xing	cv400	XVal Session 83	1	XVal Session 83-Typing - Text-1		2012-07-18 10:23:25.644000
	Edit pad (rev 1134)		nic	cv403	XVal Session 83	1	XVal Session 83-Typing - Text-1		2012-07-18 10:23:26.042000
	Edit pad (rev 1135)		Capucine	cv402	XVal Session 83	1	XVal Session 83-Typing - Text-1		2012-07-18 10:23:26.069000
	Edit pad (rev 1136)		Xing	cv400	XVal Session 83	1	XVal Session 83-Typing - Text-1		2012-07-18 10:23:26.144000
	Edit pad (rev 1137)		Dan	cv401	XVal Session 83	1	XVal Session 83-Typing - Text-1		2012-07-18 10:23:26.278000
	Edit pad (rev 1138)		nic	cv403	XVal Session 83	1	XVal Session 83-Typing - Text-1		2012-07-18 10:23:26.542000
	Edit pad (rev 1139)		Capucine	cv402	XVal Session 83	1	XVal Session 83-Typing - Text-1		2012-07-18 10:23:26.568000
	Edit pad (rev 1140)		Xing	cv400	XVal Session 83	1	XVal Session 83-Typing - Text-1		2012-07-18 10:23:26.644000
	Edit pad (rev 1141)		Dan	cv401	XVal Session 83	1	XVal Session 83-Typing - Text-1		2012-07-18 10:23:26.776000
	Edit pad (rev 1142)		nic	cv403	XVal Session 83	1	XVal Session 83-Typing - Text-1		2012-07-18 10:23:27.042000
	Edit pad (rev 1143)		Capucine	cv402	XVal Session 83	1	XVal Session 83-Typing - Text-1		2012-07-18 10:23:27.074000
	Edit pad (rev 1144)		Xing	cv400	XVal Session 83	1	XVal Session 83-Typing - Text-1		2012-07-18 10:23:27.147000
	Edit pad (rev 1145)		nic	cv403	XVal Session 83	1	XVal Session 83-Typing - Text-1		2012-07-18 10:23:27.542000
	Edit pad (rev 1146)		Capucine	cv402	XVal Session 83	1	XVal Session 83-Typing - Text-1		2012-07-18 10:23:27.593000
	Edit pad (rev 1147)		Xing	cv400	XVal Session 83	1	XVal Session 83-Typing - Text-1		2012-07-18 10:23:27.646000
	Edit pad (rev 1148)		Dan	cv401	XVal Session 83	1	XVal Session 83-Typing - Text-1		2012-07-18 10:23:27.678000
	Edit pad (rev 1149)		nic	cv403	XVal Session 83	1	XVal Session 83-Typing - Text-1		2012-07-18 10:23:28.042000
	Edit pad (rev 1150)		Capucine	cv402	XVal Session 83	1	XVal Session 83-Typing - Text-1		2012-07-18 10:23:28.100000
	Edit pad (rev 1151)		Dan	cv401	XVal Session 83	1	XVal Session 83-Typing - Text-1		2012-07-18 10:23:28.177000
	Edit pad (rev 1152)		Xing	cv400	XVal Session 83	1	XVal Session 83-Typing - Text-1		2012-07-18 10:23:28.206000
	Edit pad (rev 1153)		nic	cv403	XVal Session 83	1	XVal Session 83-Typing - Text-1		2012-07-18 10:23:28.542000
	Edit pad (rev 1154)		Capucine	cv402	XVal Session 83	1	XVal Session 83-Typing - Text-1		2012-07-18 10:23:28.600000
	Edit pad (rev 1155)		Dan	cv401	XVal Session 83	1	XVal Session 83-Typing - Text-1		2012-07-18 10:23:28.678000
	Edit pad (rev 1156)		Xing	cv400	XVal Session 83	1	XVal Session 83-Typing - Text-1		2012-07-18 10:23:28.709000
	Edit pad (rev 1157)		nic	cv403	XVal Session 83	1	XVal Session 83-Typing - Text-1		2012-07-18 10:23:29.042000
	Edit pad (rev 1158)		Capucine	cv402	XVal Session 83	1	XVal Session 83-Typing - Text-1		2012-07-18 10:23:29.101000
	Edit pad (rev 1159)		Dan	cv401	XVal Session 83	1	XVal Session 83-Typing - Text-1		2012-07-18 10:23:29.177000
	Edit pad (rev 1160)		Xing	cv400	XVal Session 83	1	XVal Session 83-Typing - Text-1		2012-07-18 10:23:29.212000
	Edit pad (rev 1161)		nic	cv403	XVal Session 83	1	XVal Session 83-Typing - Text-1		2012-07-18 10:23:29.546000
	Edit pad (rev 1162)		Capucine	cv402	XVal Session 83	1	XVal Session 83-Typing - Text-1		2012-07-18 10:23:29.606000
	Edit pad (rev 1163)		Dan	cv401	XVal Session 83	1	XVal Session 83-Typing - Text-1		2012-07-18 10:23:29.684000
	Edit pad (rev 1164)		Xing	cv400	XVal Session 83	1	XVal Session 83-Typing - Text-1		2012-07-18 10:23:29.712000
	Edit pad (rev 1165)		nic	cv403	XVal Session 83	1	XVal Session 83-Typing - Text-1		2012-07-18 10:23:30.058000
	Edit pad (rev 1166)		Capucine	cv402	XVal Session 83	1	XVal Session 83-Typing - Text-1		2012-07-18 10:23:30.114000
	Edit pad (rev 1167)		Dan	cv401	XVal Session 83	1	XVal Session 83-Typing - Text-1		2012-07-18 10:23:30.184000
	Edit pad (rev 1168)		Xing	cv400	XVal Session 83	1	XVal Session 83-Typing - Text-1		2012-07-18 10:23:30.219000
	Edit pad (rev 1169)		Capucine	cv402	XVal Session 83	1	XVal Session 83-Typing - Text-1		2012-07-18 10:23:30.617000
	Edit pad (rev 1170)		Xing	cv400	XVal Session 83	1	XVal Session 83-Typing - Text-1		2012-07-18 10:23:30.725000
	Edit pad (rev 1171)		Capucine	cv402	XVal Session 83	1	XVal Session 83-Typing - Text-1		2012-07-18 10:23:31.117000
	Edit pad (rev 1172)		Xing	cv400	XVal Session 83	1	XVal Session 83-Typing - Text-1		2012-07-18 10:23:31.230000
	Edit pad (rev 1173)		nic	cv403	XVal Session 83	1	XVal Session 83-Typing - Text-1		2012-07-18 10:23:31.599000
	Edit pad (rev 1174)		Capucine	cv402	XVal Session 83	1	XVal Session 83-Typing - Text-1		2012-07-18 10:23:31.617000
	Edit pad (rev 1175)		Xing	cv400	XVal Session 83	1	XVal Session 83-Typing - Text-1		2012-07-18 10:23:31.737000
	Edit pad (rev 1176)		Dan	cv401	XVal Session 83	1	XVal Session 83-Typing - Text-1		2012-07-18 10:23:31.987000
	Edit pad (rev 1177)		Capucine	cv402	XVal Session 83	1	XVal Session 83-Typing - Text-1		2012-07-18 10:23:32.114000
	Edit pad (rev 1178)		Xing	cv400	XVal Session 83	1	XVal Session 83-Typing - Text-1		2012-07-18 10:23:32.238000
	Edit pad (rev 1179)		nic	cv403	XVal Session 83	1	XVal Session 83-Typing - Text-1		2012-07-18 10:23:32.279000
	Edit pad (rev 1180)		Dan	cv401	XVal Session 83	1	XVal Session 83-Typing - Text-1		2012-07-18 10:23:32.488000
	Edit pad (rev 1181)		Capucine	cv402	XVal Session 83	1	XVal Session 83-Typing - Text-1		2012-07-18 10:23:32.614000
	Edit pad (rev 1182)		Xing	cv400	XVal Session 83	1	XVal Session 83-Typing - Text-1		2012-07-18 10:23:32.754000
	Edit pad (rev 1183)		nic	cv403	XVal Session 83	1	XVal Session 83-Typing - Text-1		2012-07-18 10:23:32.784000
	Edit pad (rev 1184)		Dan	cv401	XVal Session 83	1	XVal Session 83-Typing - Text-1		2012-07-18 10:23:32.988000
	Edit pad (rev 1185)		Capucine	cv402	XVal Session 83	1	XVal Session 83-Typing - Text-1		2012-07-18 10:23:33.115000
	Edit pad (rev 1186)		Xing	cv400	XVal Session 83	1	XVal Session 83-Typing - Text-1		2012-07-18 10:23:33.255000
	Edit pad (rev 1187)		nic	cv403	XVal Session 83	1	XVal Session 83-Typing - Text-1		2012-07-18 10:23:33.290000
	Edit pad (rev 1188)		Dan	cv401	XVal Session 83	1	XVal Session 83-Typing - Text-1		2012-07-18 10:23:33.489000
	Edit pad (rev 1189)		Capucine	cv402	XVal Session 83	1	XVal Session 83-Typing - Text-1		2012-07-18 10:23:33.619000
	Edit pad (rev 1190)		Xing	cv400	XVal Session 83	1	XVal Session 83-Typing - Text-1		2012-07-18 10:23:33.773000
	Edit pad (rev 1191)		Capucine	cv402	XVal Session 83	1	XVal Session 83-Typing - Text-1		2012-07-18 10:23:34.131000
	Edit pad (rev 1192)		Dan	cv401	XVal Session 83	1	XVal Session 83-Typing - Text-1		2012-07-18 10:23:34.133000
	Edit pad (rev 1193)		Xing	cv400	XVal Session 83	1	XVal Session 83-Typing - Text-1		2012-07-18 10:23:34.253000
	Edit pad (rev 1194)		Capucine	cv402	XVal Session 83	1	XVal Session 83-Typing - Text-1		2012-07-18 10:23:34.632000
	Edit pad (rev 1195)		Dan	cv401	XVal Session 83	1	XVal Session 83-Typing - Text-1		2012-07-18 10:23:34.634000
	Edit pad (rev 1196)		Xing	cv400	XVal Session 83	1	XVal Session 83-Typing - Text-1		2012-07-18 10:23:34.753000
	Edit pad (rev 1197)		Capucine	cv402	XVal Session 83	1	XVal Session 83-Typing - Text-1		2012-07-18 10:23:35.131000
	Edit pad (rev 1198)		Dan	cv401	XVal Session 83	1	XVal Session 83-Typing - Text-1		2012-07-18 10:23:35.134000
	Edit pad (rev 1199)		Xing	cv400	XVal Session 83	1	XVal Session 83-Typing - Text-1		2012-07-18 10:23:35.254000
	Edit pad (rev 1200)		Capucine	cv402	XVal Session 83	1	XVal Session 83-Typing - Text-1		2012-07-18 10:23:35.632000
	Edit pad (rev 1201)		Dan	cv401	XVal Session 83	1	XVal Session 83-Typing - Text-1		2012-07-18 10:23:35.647000
	Edit pad (rev 1202)		Xing	cv400	XVal Session 83	1	XVal Session 83-Typing - Text-1		2012-07-18 10:23:35.753000
	Edit pad (rev 1203)		Capucine	cv402	XVal Session 83	1	XVal Session 83-Typing - Text-1		2012-07-18 10:23:36.132000
	Edit pad (rev 1204)		Dan	cv401	XVal Session 83	1	XVal Session 83-Typing - Text-1		2012-07-18 10:23:36.155000
	Edit pad (rev 1205)		Xing	cv400	XVal Session 83	1	XVal Session 83-Typing - Text-1		2012-07-18 10:23:36.258000
	Edit pad (rev 1206)		Capucine	cv402	XVal Session 83	1	XVal Session 83-Typing - Text-1		2012-07-18 10:23:36.631000
	Edit pad (rev 1207)		Dan	cv401	XVal Session 83	1	XVal Session 83-Typing - Text-1		2012-07-18 10:23:36.670000
	Edit pad (rev 1208)		Xing	cv400	XVal Session 83	1	XVal Session 83-Typing - Text-1		2012-07-18 10:23:36.757000
	Edit pad (rev 1209)		Capucine	cv402	XVal Session 83	1	XVal Session 83-Typing - Text-1		2012-07-18 10:23:37.131000
	Edit pad (rev 1210)		Dan	cv401	XVal Session 83	1	XVal Session 83-Typing - Text-1		2012-07-18 10:23:37.170000
	Edit pad (rev 1211)		Xing	cv400	XVal Session 83	1	XVal Session 83-Typing - Text-1		2012-07-18 10:23:37.269000
	Edit pad (rev 1212)		Capucine	cv402	XVal Session 83	1	XVal Session 83-Typing - Text-1		2012-07-18 10:23:37.631000
	Edit pad (rev 1213)		Xing	cv400	XVal Session 83	1	XVal Session 83-Typing - Text-1		2012-07-18 10:23:37.769000
	Edit pad (rev 1214)		Capucine	cv402	XVal Session 83	1	XVal Session 83-Typing - Text-1		2012-07-18 10:23:38.131000
	Edit pad (rev 1215)		Xing	cv400	XVal Session 83	1	XVal Session 83-Typing - Text-1		2012-07-18 10:23:38.285000
	Edit pad (rev 1216)		Capucine	cv402	XVal Session 83	1	XVal Session 83-Typing - Text-1		2012-07-18 10:23:38.631000
	Edit pad (rev 1217)		Dan	cv401	XVal Session 83	1	XVal Session 83-Typing - Text-1		2012-07-18 10:23:38.771000
	Edit pad (rev 1218)		Xing	cv400	XVal Session 83	1	XVal Session 83-Typing - Text-1		2012-07-18 10:23:38.792000
	Edit pad (rev 1219)		Capucine	cv402	XVal Session 83	1	XVal Session 83-Typing - Text-1		2012-07-18 10:23:39.141000
	Edit pad (rev 1220)		Dan	cv401	XVal Session 83	1	XVal Session 83-Typing - Text-1		2012-07-18 10:23:39.271000
	Edit pad (rev 1221)		Capucine	cv402	XVal Session 83	1	XVal Session 83-Typing - Text-1		2012-07-18 10:23:39.646000
	Edit pad (rev 1222)		Dan	cv401	XVal Session 83	1	XVal Session 83-Typing - Text-1		2012-07-18 10:23:39.770000
	Edit pad (rev 1223)		Xing	cv400	XVal Session 83	1	XVal Session 83-Typing - Text-1		2012-07-18 10:23:39.971000
	Edit pad (rev 1224)		Dan	cv401	XVal Session 83	1	XVal Session 83-Typing - Text-1		2012-07-18 10:23:40.272000
	Edit pad (rev 1225)		Xing	cv400	XVal Session 83	1	XVal Session 83-Typing - Text-1		2012-07-18 10:23:40.474000
	Edit pad (rev 1226)		Xing	cv400	XVal Session 83	1	XVal Session 83-Typing - Text-1		2012-07-18 10:23:40.985000
	Edit pad (rev 1227)		Xing	cv400	XVal Session 83	1	XVal Session 83-Typing - Text-1		2012-07-18 10:23:41.489000
	Edit pad (rev 1228)		nic	cv403	XVal Session 83	1	XVal Session 83-Typing - Text-1		2012-07-18 10:23:41.494000
	Edit pad (rev 1229)		Dan	cv401	XVal Session 83	1	XVal Session 83-Typing - Text-1		2012-07-18 10:23:41.583000
	Edit pad (rev 1230)		Xing	cv400	XVal Session 83	1	XVal Session 83-Typing - Text-1		2012-07-18 10:23:41.989000
	Edit pad (rev 1231)		Dan	cv401	XVal Session 83	1	XVal Session 83-Typing - Text-1		2012-07-18 10:23:42.084000
	Edit pad (rev 1232)		nic	cv403	XVal Session 83	1	XVal Session 83-Typing - Text-1		2012-07-18 10:23:42.146000
	Edit pad (rev 1233)		Xing	cv400	XVal Session 83	1	XVal Session 83-Typing - Text-1		2012-07-18 10:23:42.489000
	Edit pad (rev 1234)		Capucine	cv402	XVal Session 83	1	XVal Session 83-Typing - Text-1		2012-07-18 10:23:42.555000
	Edit pad (rev 1235)		nic	cv403	XVal Session 83	1	XVal Session 83-Typing - Text-1		2012-07-18 10:23:42.655000
	Edit pad (rev 1236)		Xing	cv400	XVal Session 83	1	XVal Session 83-Typing - Text-1		2012-07-18 10:23:42.995000
	Edit pad (rev 1237)		Capucine	cv402	XVal Session 83	1	XVal Session 83-Typing - Text-1		2012-07-18 10:23:43.067000
	Edit pad (rev 1238)		Xing	cv400	XVal Session 83	1	XVal Session 83-Typing - Text-1		2012-07-18 10:23:43.505000
	Edit pad (rev 1239)		Capucine	cv402	XVal Session 83	1	XVal Session 83-Typing - Text-1		2012-07-18 10:23:43.571000
	Edit pad (rev 1240)		Xing	cv400	XVal Session 83	1	XVal Session 83-Typing - Text-1		2012-07-18 10:23:44.005000
	Edit pad (rev 1241)		Capucine	cv402	XVal Session 83	1	XVal Session 83-Typing - Text-1		2012-07-18 10:23:44.104000
	Edit pad (rev 1242)		Xing	cv400	XVal Session 83	1	XVal Session 83-Typing - Text-1		2012-07-18 10:23:44.505000
	Edit pad (rev 1243)		nic	cv403	XVal Session 83	1	XVal Session 83-Typing - Text-1		2012-07-18 10:23:44.606000
	Edit pad (rev 1244)		Capucine	cv402	XVal Session 83	1	XVal Session 83-Typing - Text-1		2012-07-18 10:23:44.741000
	Edit pad (rev 1245)		Xing	cv400	XVal Session 83	1	XVal Session 83-Typing - Text-1		2012-07-18 10:23:45.004000
	Edit pad (rev 1246)		Dan	cv401	XVal Session 83	1	XVal Session 83-Typing - Text-1		2012-07-18 10:23:45.301000
	Edit pad (rev 1247)		nic	cv403	XVal Session 83	1	XVal Session 83-Typing - Text-1		2012-07-18 10:23:45.486000
	Edit pad (rev 1248)		Xing	cv400	XVal Session 83	1	XVal Session 83-Typing - Text-1		2012-07-18 10:23:45.505000
	Edit pad (rev 1249)		Capucine	cv402	XVal Session 83	1	XVal Session 83-Typing - Text-1		2012-07-18 10:23:45.849000
	Edit pad (rev 1250)		Xing	cv400	XVal Session 83	1	XVal Session 83-Typing - Text-1		2012-07-18 10:23:46.004000
	Edit pad (rev 1251)		nic	cv403	XVal Session 83	1	XVal Session 83-Typing - Text-1		2012-07-18 10:23:46.341000
	Edit pad (rev 1252)		Dan	cv401	XVal Session 83	1	XVal Session 83-Typing - Text-1		2012-07-18 10:23:46.451000
	Edit pad (rev 1253)		Xing	cv400	XVal Session 83	1	XVal Session 83-Typing - Text-1		2012-07-18 10:23:46.504000
	Edit pad (rev 1254)		Capucine	cv402	XVal Session 83	1	XVal Session 83-Typing - Text-1		2012-07-18 10:23:46.928000
	Edit pad (rev 1255)		Dan	cv401	XVal Session 83	1	XVal Session 83-Typing - Text-1		2012-07-18 10:23:46.964000
	Edit pad (rev 1256)		Xing	cv400	XVal Session 83	1	XVal Session 83-Typing - Text-1		2012-07-18 10:23:47.011000
	Edit pad (rev 1257)		Capucine	cv402	XVal Session 83	1	XVal Session 83-Typing - Text-1		2012-07-18 10:23:47.428000
	Edit pad (rev 1258)		Xing	cv400	XVal Session 83	1	XVal Session 83-Typing - Text-1		2012-07-18 10:23:47.521000
	Edit pad (rev 1259)		Dan	cv401	XVal Session 83	1	XVal Session 83-Typing - Text-1		2012-07-18 10:23:47.642000
	Edit pad (rev 1260)		Capucine	cv402	XVal Session 83	1	XVal Session 83-Typing - Text-1		2012-07-18 10:23:47.928000
	Edit pad (rev 1261)		Xing	cv400	XVal Session 83	1	XVal Session 83-Typing - Text-1		2012-07-18 10:23:48.023000
	Edit pad (rev 1262)		nic	cv403	XVal Session 83	1	XVal Session 83-Typing - Text-1		2012-07-18 10:23:48.056000
	Edit pad (rev 1263)		Dan	cv401	XVal Session 83	1	XVal Session 83-Typing - Text-1		2012-07-18 10:23:48.146000
	Edit pad (rev 1264)		Capucine	cv402	XVal Session 83	1	XVal Session 83-Typing - Text-1		2012-07-18 10:23:48.428000
	Edit pad (rev 1265)		Xing	cv400	XVal Session 83	1	XVal Session 83-Typing - Text-1		2012-07-18 10:23:48.520000
	Edit pad (rev 1266)		Dan	cv401	XVal Session 83	1	XVal Session 83-Typing - Text-1		2012-07-18 10:23:48.645000
	Edit pad (rev 1267)		Capucine	cv402	XVal Session 83	1	XVal Session 83-Typing - Text-1		2012-07-18 10:23:48.933000
	Edit pad (rev 1268)		Xing	cv400	XVal Session 83	1	XVal Session 83-Typing - Text-1		2012-07-18 10:23:49.021000
	Edit pad (rev 1269)		Dan	cv401	XVal Session 83	1	XVal Session 83-Typing - Text-1		2012-07-18 10:23:49.147000
	Edit pad (rev 1270)		Capucine	cv402	XVal Session 83	1	XVal Session 83-Typing - Text-1		2012-07-18 10:23:49.443000
	Edit pad (rev 1271)		Xing	cv400	XVal Session 83	1	XVal Session 83-Typing - Text-1		2012-07-18 10:23:49.520000
	Edit pad (rev 1272)		Dan	cv401	XVal Session 83	1	XVal Session 83-Typing - Text-1		2012-07-18 10:23:49.646000
	Edit pad (rev 1273)		Capucine	cv402	XVal Session 83	1	XVal Session 83-Typing - Text-1		2012-07-18 10:23:49.944000
	Edit pad (rev 1274)		Dan	cv401	XVal Session 83	1	XVal Session 83-Typing - Text-1		2012-07-18 10:23:50.148000
	Edit pad (rev 1275)		Capucine	cv402	XVal Session 83	1	XVal Session 83-Typing - Text-1		2012-07-18 10:23:50.442000
	Edit pad (rev 1276)		nic	cv403	XVal Session 83	1	XVal Session 83-Typing - Text-1		2012-07-18 10:23:50.557000
	Edit pad (rev 1277)		Dan	cv401	XVal Session 83	1	XVal Session 83-Typing - Text-1		2012-07-18 10:23:50.646000
	Edit pad (rev 1278)		Dan	cv401	XVal Session 83	1	XVal Session 83-Typing - Text-1		2012-07-18 10:23:51.148000
	Edit pad (rev 1279)		Capucine	cv402	XVal Session 83	1	XVal Session 83-Typing - Text-1		2012-07-18 10:23:51.460000
	Edit pad (rev 1280)		Dan	cv401	XVal Session 83	1	XVal Session 83-Typing - Text-1		2012-07-18 10:23:51.648000
	Edit pad (rev 1281)		Xing	cv400	XVal Session 83	1	XVal Session 83-Typing - Text-1		2012-07-18 10:23:51.912000
	Edit pad (rev 1282)		Capucine	cv402	XVal Session 83	1	XVal Session 83-Typing - Text-1		2012-07-18 10:23:51.962000
	Edit pad (rev 1283)		Dan	cv401	XVal Session 83	1	XVal Session 83-Typing - Text-1		2012-07-18 10:23:52.152000
	Edit pad (rev 1284)		Xing	cv400	XVal Session 83	1	XVal Session 83-Typing - Text-1		2012-07-18 10:23:52.411000
	Edit pad (rev 1285)		Capucine	cv402	XVal Session 83	1	XVal Session 83-Typing - Text-1		2012-07-18 10:23:52.473000
	Edit pad (rev 1286)		Dan	cv401	XVal Session 83	1	XVal Session 83-Typing - Text-1		2012-07-18 10:23:52.652000
	Edit pad (rev 1287)		Xing	cv400	XVal Session 83	1	XVal Session 83-Typing - Text-1		2012-07-18 10:23:52.911000
	Edit pad (rev 1288)		Capucine	cv402	XVal Session 83	1	XVal Session 83-Typing - Text-1		2012-07-18 10:23:52.976000
	Edit pad (rev 1289)		nic	cv403	XVal Session 83	1	XVal Session 83-Typing - Text-1		2012-07-18 10:23:53.378000
	Edit pad (rev 1290)		Xing	cv400	XVal Session 83	1	XVal Session 83-Typing - Text-1		2012-07-18 10:23:53.411000
	Edit pad (rev 1291)		Capucine	cv402	XVal Session 83	1	XVal Session 83-Typing - Text-1		2012-07-18 10:23:53.497000
	Edit pad (rev 1292)		Xing	cv400	XVal Session 83	1	XVal Session 83-Typing - Text-1		2012-07-18 10:23:53.911000
	Edit pad (rev 1293)		Capucine	cv402	XVal Session 83	1	XVal Session 83-Typing - Text-1		2012-07-18 10:23:54.018000
	Edit pad (rev 1294)		Dan	cv401	XVal Session 83	1	XVal Session 83-Typing - Text-1		2012-07-18 10:23:54.402000
	Edit pad (rev 1295)		Xing	cv400	XVal Session 83	1	XVal Session 83-Typing - Text-1		2012-07-18 10:23:54.412000
	Edit pad (rev 1296)		Capucine	cv402	XVal Session 83	1	XVal Session 83-Typing - Text-1		2012-07-18 10:23:54.527000
	Edit pad (rev 1297)		Dan	cv401	XVal Session 83	1	XVal Session 83-Typing - Text-1		2012-07-18 10:23:54.903000
	Edit pad (rev 1298)		Xing	cv400	XVal Session 83	1	XVal Session 83-Typing - Text-1		2012-07-18 10:23:54.911000
	Edit pad (rev 1299)		Capucine	cv402	XVal Session 83	1	XVal Session 83-Typing - Text-1		2012-07-18 10:23:55.044000
	Edit pad (rev 1300)		Dan	cv401	XVal Session 83	1	XVal Session 83-Typing - Text-1		2012-07-18 10:23:55.414000
	Edit pad (rev 1301)		Xing	cv400	XVal Session 83	1	XVal Session 83-Typing - Text-1		2012-07-18 10:23:55.417000
	Edit pad (rev 1302)		Capucine	cv402	XVal Session 83	1	XVal Session 83-Typing - Text-1		2012-07-18 10:23:55.539000
	Edit pad (rev 1303)		nic	cv403	XVal Session 83	1	XVal Session 83-Typing - Text-1		2012-07-18 10:23:55.802000
	Edit pad (rev 1304)		Dan	cv401	XVal Session 83	1	XVal Session 83-Typing - Text-1		2012-07-18 10:23:55.911000
	Edit pad (rev 1305)		Xing	cv400	XVal Session 83	1	XVal Session 83-Typing - Text-1		2012-07-18 10:23:55.924000
	Edit pad (rev 1306)		Capucine	cv402	XVal Session 83	1	XVal Session 83-Typing - Text-1		2012-07-18 10:23:56.088000
	Edit pad (rev 1307)		nic	cv403	XVal Session 83	1	XVal Session 83-Typing - Text-1		2012-07-18 10:23:56.308000
	Edit pad (rev 1308)		Dan	cv401	XVal Session 83	1	XVal Session 83-Typing - Text-1		2012-07-18 10:23:56.411000
	Edit pad (rev 1309)		Xing	cv400	XVal Session 83	1	XVal Session 83-Typing - Text-1		2012-07-18 10:23:56.432000
	Edit pad (rev 1310)		Capucine	cv402	XVal Session 83	1	XVal Session 83-Typing - Text-1		2012-07-18 10:23:56.551000
	Edit pad (rev 1311)		nic	cv403	XVal Session 83	1	XVal Session 83-Typing - Text-1		2012-07-18 10:23:56.806000
	Edit pad (rev 1312)		Dan	cv401	XVal Session 83	1	XVal Session 83-Typing - Text-1		2012-07-18 10:23:56.911000
	Edit pad (rev 1313)		Xing	cv400	XVal Session 83	1	XVal Session 83-Typing - Text-1		2012-07-18 10:23:56.938000
	Edit pad (rev 1314)		Capucine	cv402	XVal Session 83	1	XVal Session 83-Typing - Text-1		2012-07-18 10:23:57.051000
	Edit pad (rev 1315)		Xing	cv400	XVal Session 83	1	XVal Session 83-Typing - Text-1		2012-07-18 10:23:57.443000
	Edit pad (rev 1316)		Capucine	cv402	XVal Session 83	1	XVal Session 83-Typing - Text-1		2012-07-18 10:23:57.551000
	Edit pad (rev 1317)		Dan	cv401	XVal Session 83	1	XVal Session 83-Typing - Text-1		2012-07-18 10:23:57.558000
	Edit pad (rev 1318)		Xing	cv400	XVal Session 83	1	XVal Session 83-Typing - Text-1		2012-07-18 10:23:57.942000
	Edit pad (rev 1319)		Capucine	cv402	XVal Session 83	1	XVal Session 83-Typing - Text-1		2012-07-18 10:23:58.051000
	Edit pad (rev 1320)		Dan	cv401	XVal Session 83	1	XVal Session 83-Typing - Text-1		2012-07-18 10:23:58.073000
	Edit pad (rev 1321)		Xing	cv400	XVal Session 83	1	XVal Session 83-Typing - Text-1		2012-07-18 10:23:58.443000
	Edit pad (rev 1322)		Capucine	cv402	XVal Session 83	1	XVal Session 83-Typing - Text-1		2012-07-18 10:23:58.552000
	Edit pad (rev 1323)		Dan	cv401	XVal Session 83	1	XVal Session 83-Typing - Text-1		2012-07-18 10:23:58.572000
	Edit pad (rev 1324)		nic	cv403	XVal Session 83	1	XVal Session 83-Typing - Text-1		2012-07-18 10:23:58.927000
	Edit pad (rev 1325)		Capucine	cv402	XVal Session 83	1	XVal Session 83-Typing - Text-1		2012-07-18 10:23:59.059000
	Edit pad (rev 1326)		Dan	cv401	XVal Session 83	1	XVal Session 83-Typing - Text-1		2012-07-18 10:23:59.083000
	Edit pad (rev 1327)		Capucine	cv402	XVal Session 83	1	XVal Session 83-Typing - Text-1		2012-07-18 10:23:59.566000
	Edit pad (rev 1328)		Dan	cv401	XVal Session 83	1	XVal Session 83-Typing - Text-1		2012-07-18 10:23:59.583000
	Edit pad (rev 1329)		nic	cv403	XVal Session 83	1	XVal Session 83-Typing - Text-1		2012-07-18 10:23:59.788000
	Edit pad (rev 1330)		Capucine	cv402	XVal Session 83	1	XVal Session 83-Typing - Text-1		2012-07-18 10:24:00.069000
	Edit pad (rev 1331)		Dan	cv401	XVal Session 83	1	XVal Session 83-Typing - Text-1		2012-07-18 10:24:00.084000
	Edit pad (rev 1332)		nic	cv403	XVal Session 83	1	XVal Session 83-Typing - Text-1		2012-07-18 10:24:00.290000
	Edit pad (rev 1333)		Capucine	cv402	XVal Session 83	1	XVal Session 83-Typing - Text-1		2012-07-18 10:24:00.570000
	Edit pad (rev 1334)		nic	cv403	XVal Session 83	1	XVal Session 83-Typing - Text-1		2012-07-18 10:24:00.791000
	Edit pad (rev 1335)		Dan	cv401	XVal Session 83	1	XVal Session 83-Typing - Text-1		2012-07-18 10:24:00.842000
	Edit pad (rev 1336)		Capucine	cv402	XVal Session 83	1	XVal Session 83-Typing - Text-1		2012-07-18 10:24:01.075000
	Edit pad (rev 1337)		Dan	cv401	XVal Session 83	1	XVal Session 83-Typing - Text-1		2012-07-18 10:24:01.342000
	Edit pad (rev 1338)		Capucine	cv402	XVal Session 83	1	XVal Session 83-Typing - Text-1		2012-07-18 10:24:01.585000
	Edit pad (rev 1339)		Dan	cv401	XVal Session 83	1	XVal Session 83-Typing - Text-1		2012-07-18 10:24:01.842000
	Edit pad (rev 1340)		Capucine	cv402	XVal Session 83	1	XVal Session 83-Typing - Text-1		2012-07-18 10:24:02.084000
	Edit pad (rev 1341)		nic	cv403	XVal Session 83	1	XVal Session 83-Typing - Text-1		2012-07-18 10:24:02.246000
	Edit pad (rev 1342)		Dan	cv401	XVal Session 83	1	XVal Session 83-Typing - Text-1		2012-07-18 10:24:02.342000
	Edit pad (rev 1343)		Capucine	cv402	XVal Session 83	1	XVal Session 83-Typing - Text-1		2012-07-18 10:24:02.588000
	Edit pad (rev 1344)		nic	cv403	XVal Session 83	1	XVal Session 83-Typing - Text-1		2012-07-18 10:24:02.759000
	Edit pad (rev 1345)		Dan	cv401	XVal Session 83	1	XVal Session 83-Typing - Text-1		2012-07-18 10:24:02.845000
	Edit pad (rev 1346)		Capucine	cv402	XVal Session 83	1	XVal Session 83-Typing - Text-1		2012-07-18 10:24:03.100000
	Edit pad (rev 1347)		Dan	cv401	XVal Session 83	1	XVal Session 83-Typing - Text-1		2012-07-18 10:24:03.344000
	Edit pad (rev 1348)		nic	cv403	XVal Session 83	1	XVal Session 83-Typing - Text-1		2012-07-18 10:24:03.555000
	Edit pad (rev 1349)		Capucine	cv402	XVal Session 83	1	XVal Session 83-Typing - Text-1		2012-07-18 10:24:03.634000
	Edit pad (rev 1350)		Dan	cv401	XVal Session 83	1	XVal Session 83-Typing - Text-1		2012-07-18 10:24:03.999000
	Edit pad (rev 1351)		nic	cv403	XVal Session 83	1	XVal Session 83-Typing - Text-1		2012-07-18 10:24:04.056000
	Edit pad (rev 1352)		Capucine	cv402	XVal Session 83	1	XVal Session 83-Typing - Text-1		2012-07-18 10:24:04.114000
	Edit pad (rev 1353)		Dan	cv401	XVal Session 83	1	XVal Session 83-Typing - Text-1		2012-07-18 10:24:04.499000
	Edit pad (rev 1354)		nic	cv403	XVal Session 83	1	XVal Session 83-Typing - Text-1		2012-07-18 10:24:04.556000
	Edit pad (rev 1355)		Capucine	cv402	XVal Session 83	1	XVal Session 83-Typing - Text-1		2012-07-18 10:24:04.614000
	Edit pad (rev 1356)		Dan	cv401	XVal Session 83	1	XVal Session 83-Typing - Text-1		2012-07-18 10:24:05.003000
	Edit pad (rev 1357)		Capucine	cv402	XVal Session 83	1	XVal Session 83-Typing - Text-1		2012-07-18 10:24:05.114000
	Edit pad (rev 1358)		Dan	cv401	XVal Session 83	1	XVal Session 83-Typing - Text-1		2012-07-18 10:24:05.510000
	Edit pad (rev 1359)		Capucine	cv402	XVal Session 83	1	XVal Session 83-Typing - Text-1		2012-07-18 10:24:05.614000
	Edit pad (rev 1360)		Dan	cv401	XVal Session 83	1	XVal Session 83-Typing - Text-1		2012-07-18 10:24:06.012000
	Edit pad (rev 1361)		Capucine	cv402	XVal Session 83	1	XVal Session 83-Typing - Text-1		2012-07-18 10:24:06.116000
	Edit pad (rev 1362)		Capucine	cv402	XVal Session 83	1	XVal Session 83-Typing - Text-1		2012-07-18 10:24:06.616000
	Edit pad (rev 1363)		Dan	cv401	XVal Session 83	1	XVal Session 83-Typing - Text-1		2012-07-18 10:24:06.670000
	Edit pad (rev 1364)		Capucine	cv402	XVal Session 83	1	XVal Session 83-Typing - Text-1		2012-07-18 10:24:07.116000
	Edit pad (rev 1365)		Dan	cv401	XVal Session 83	1	XVal Session 83-Typing - Text-1		2012-07-18 10:24:07.241000
	Edit pad (rev 1366)		Capucine	cv402	XVal Session 83	1	XVal Session 83-Typing - Text-1		2012-07-18 10:24:07.616000
	Edit pad (rev 1367)		Dan	cv401	XVal Session 83	1	XVal Session 83-Typing - Text-1		2012-07-18 10:24:07.672000
	Edit pad (rev 1368)		Capucine	cv402	XVal Session 83	1	XVal Session 83-Typing - Text-1		2012-07-18 10:24:08.116000
	Edit pad (rev 1369)		Dan	cv401	XVal Session 83	1	XVal Session 83-Typing - Text-1		2012-07-18 10:24:08.173000
	Edit pad (rev 1370)		Capucine	cv402	XVal Session 83	1	XVal Session 83-Typing - Text-1		2012-07-18 10:24:08.616000
	Edit pad (rev 1371)		Dan	cv401	XVal Session 83	1	XVal Session 83-Typing - Text-1		2012-07-18 10:24:08.674000
	Edit pad (rev 1372)		Capucine	cv402	XVal Session 83	1	XVal Session 83-Typing - Text-1		2012-07-18 10:24:09.116000
	Edit pad (rev 1373)		Capucine	cv402	XVal Session 83	1	XVal Session 83-Typing - Text-1		2012-07-18 10:24:09.616000
	Edit pad (rev 1374)		Capucine	cv402	XVal Session 83	1	XVal Session 83-Typing - Text-1		2012-07-18 10:24:10.123000
	Edit pad (rev 1375)		Capucine	cv402	XVal Session 83	1	XVal Session 83-Typing - Text-1		2012-07-18 10:24:10.622000
	Edit pad (rev 1376)		Capucine	cv402	XVal Session 83	1	XVal Session 83-Typing - Text-1		2012-07-18 10:24:11.132000
	Edit pad (rev 1377)		Capucine	cv402	XVal Session 83	1	XVal Session 83-Typing - Text-1		2012-07-18 10:24:11.647000
	Edit pad (rev 1378)		Capucine	cv402	XVal Session 83	1	XVal Session 83-Typing - Text-1		2012-07-18 10:24:12.147000
	Edit pad (rev 1379)		Capucine	cv402	XVal Session 83	1	XVal Session 83-Typing - Text-1		2012-07-18 10:24:12.654000
	Edit pad (rev 1380)		nic	cv403	XVal Session 83	1	XVal Session 83-Typing - Text-1		2012-07-18 10:24:13.033000
	Edit pad (rev 1381)		Capucine	cv402	XVal Session 83	1	XVal Session 83-Typing - Text-1		2012-07-18 10:24:13.307000
	Edit pad (rev 1382)		nic	cv403	XVal Session 83	1	XVal Session 83-Typing - Text-1		2012-07-18 10:24:13.542000
	Edit pad (rev 1383)		Capucine	cv402	XVal Session 83	1	XVal Session 83-Typing - Text-1		2012-07-18 10:24:13.807000
	Edit pad (rev 1384)		nic	cv403	XVal Session 83	1	XVal Session 83-Typing - Text-1		2012-07-18 10:24:14.249000
	Edit pad (rev 1385)		Capucine	cv402	XVal Session 83	1	XVal Session 83-Typing - Text-1		2012-07-18 10:24:14.305000
	Edit pad (rev 1386)		nic	cv403	XVal Session 83	1	XVal Session 83-Typing - Text-1		2012-07-18 10:24:14.761000
	Edit pad (rev 1387)		Capucine	cv402	XVal Session 83	1	XVal Session 83-Typing - Text-1		2012-07-18 10:24:14.805000
	Edit pad (rev 1388)		nic	cv403	XVal Session 83	1	XVal Session 83-Typing - Text-1		2012-07-18 10:24:15.262000
	Edit pad (rev 1389)		Capucine	cv402	XVal Session 83	1	XVal Session 83-Typing - Text-1		2012-07-18 10:24:15.325000
	Edit pad (rev 1390)		nic	cv403	XVal Session 83	1	XVal Session 83-Typing - Text-1		2012-07-18 10:24:15.760000
	Edit pad (rev 1391)		Capucine	cv402	XVal Session 83	1	XVal Session 83-Typing - Text-1		2012-07-18 10:24:15.858000
	Edit pad (rev 1392)		nic	cv403	XVal Session 83	1	XVal Session 83-Typing - Text-1		2012-07-18 10:24:16.261000
	Edit pad (rev 1393)		Capucine	cv402	XVal Session 83	1	XVal Session 83-Typing - Text-1		2012-07-18 10:24:16.382000
	Edit pad (rev 1394)		nic	cv403	XVal Session 83	1	XVal Session 83-Typing - Text-1		2012-07-18 10:24:16.759000
	Edit pad (rev 1395)		Capucine	cv402	XVal Session 83	1	XVal Session 83-Typing - Text-1		2012-07-18 10:24:16.881000
	Edit pad (rev 1396)		nic	cv403	XVal Session 83	1	XVal Session 83-Typing - Text-1		2012-07-18 10:24:17.260000
	Edit pad (rev 1397)		Capucine	cv402	XVal Session 83	1	XVal Session 83-Typing - Text-1		2012-07-18 10:24:17.386000
	Edit pad (rev 1398)		nic	cv403	XVal Session 83	1	XVal Session 83-Typing - Text-1		2012-07-18 10:24:17.760000
	Edit pad (rev 1399)		Capucine	cv402	XVal Session 83	1	XVal Session 83-Typing - Text-1		2012-07-18 10:24:17.886000
	Edit pad (rev 1400)		nic	cv403	XVal Session 83	1	XVal Session 83-Typing - Text-1		2012-07-18 10:24:18.260000
	Edit pad (rev 1401)		Capucine	cv402	XVal Session 83	1	XVal Session 83-Typing - Text-1		2012-07-18 10:24:18.396000
	Edit pad (rev 1402)		nic	cv403	XVal Session 83	1	XVal Session 83-Typing - Text-1		2012-07-18 10:24:18.760000
	Edit pad (rev 1403)		Capucine	cv402	XVal Session 83	1	XVal Session 83-Typing - Text-1		2012-07-18 10:24:18.895000
	Edit pad (rev 1404)		nic	cv403	XVal Session 83	1	XVal Session 83-Typing - Text-1		2012-07-18 10:24:19.260000
	Edit pad (rev 1405)		Capucine	cv402	XVal Session 83	1	XVal Session 83-Typing - Text-1		2012-07-18 10:24:19.395000
	Edit pad (rev 1406)		nic	cv403	XVal Session 83	1	XVal Session 83-Typing - Text-1		2012-07-18 10:24:19.760000
	Edit pad (rev 1407)		Capucine	cv402	XVal Session 83	1	XVal Session 83-Typing - Text-1		2012-07-18 10:24:19.895000
	Edit pad (rev 1408)		nic	cv403	XVal Session 83	1	XVal Session 83-Typing - Text-1		2012-07-18 10:24:20.260000
	Edit pad (rev 1409)		Capucine	cv402	XVal Session 83	1	XVal Session 83-Typing - Text-1		2012-07-18 10:24:20.395000
	Edit pad (rev 1410)		nic	cv403	XVal Session 83	1	XVal Session 83-Typing - Text-1		2012-07-18 10:24:20.761000
	Edit pad (rev 1411)		Capucine	cv402	XVal Session 83	1	XVal Session 83-Typing - Text-1		2012-07-18 10:24:20.895000
	Edit pad (rev 1412)		nic	cv403	XVal Session 83	1	XVal Session 83-Typing - Text-1		2012-07-18 10:24:21.262000
	Edit pad (rev 1413)		Capucine	cv402	XVal Session 83	1	XVal Session 83-Typing - Text-1		2012-07-18 10:24:21.395000
	Edit pad (rev 1414)		nic	cv403	XVal Session 83	1	XVal Session 83-Typing - Text-1		2012-07-18 10:24:21.760000
	Edit pad (rev 1415)		Capucine	cv402	XVal Session 83	1	XVal Session 83-Typing - Text-1		2012-07-18 10:24:21.898000
	Edit pad (rev 1416)		Capucine	cv402	XVal Session 83	1	XVal Session 83-Typing - Text-1		2012-07-18 10:24:22.398000
	Edit pad (rev 1417)		Capucine	cv402	XVal Session 83	1	XVal Session 83-Typing - Text-1		2012-07-18 10:24:22.903000
	Edit pad (rev 1418)		nic	cv403	XVal Session 83	1	XVal Session 83-Typing - Text-1		2012-07-18 10:24:23.226000
	Edit pad (rev 1419)		Capucine	cv402	XVal Session 83	1	XVal Session 83-Typing - Text-1		2012-07-18 10:24:23.402000
	Edit pad (rev 1420)		Capucine	cv402	XVal Session 83	1	XVal Session 83-Typing - Text-1		2012-07-18 10:24:23.915000
	Edit pad (rev 1421)		Capucine	cv402	XVal Session 83	1	XVal Session 83-Typing - Text-1		2012-07-18 10:24:24.428000
	Edit pad (rev 1422)		nic	cv403	XVal Session 83	1	XVal Session 83-Typing - Text-1		2012-07-18 10:24:24.899000
	Edit pad (rev 1423)		Capucine	cv402	XVal Session 83	1	XVal Session 83-Typing - Text-1		2012-07-18 10:24:24.926000
	Edit pad (rev 1424)		Capucine	cv402	XVal Session 83	1	XVal Session 83-Typing - Text-1		2012-07-18 10:24:25.428000
	Edit pad (rev 1425)		nic	cv403	XVal Session 83	1	XVal Session 83-Typing - Text-1		2012-07-18 10:24:25.514000
	Edit pad (rev 1426)		Capucine	cv402	XVal Session 83	1	XVal Session 83-Typing - Text-1		2012-07-18 10:24:25.933000
	Edit pad (rev 1427)		nic	cv403	XVal Session 83	1	XVal Session 83-Typing - Text-1		2012-07-18 10:24:26.025000
	Edit pad (rev 1428)		Capucine	cv402	XVal Session 83	1	XVal Session 83-Typing - Text-1		2012-07-18 10:24:26.444000
	Edit pad (rev 1429)		nic	cv403	XVal Session 83	1	XVal Session 83-Typing - Text-1		2012-07-18 10:24:26.525000
	Edit pad (rev 1430)		Capucine	cv402	XVal Session 83	1	XVal Session 83-Typing - Text-1		2012-07-18 10:24:26.944000
	Edit pad (rev 1431)		nic	cv403	XVal Session 83	1	XVal Session 83-Typing - Text-1		2012-07-18 10:24:27.032000
	Edit pad (rev 1432)		Capucine	cv402	XVal Session 83	1	XVal Session 83-Typing - Text-1		2012-07-18 10:24:27.445000
	Edit pad (rev 1433)		nic	cv403	XVal Session 83	1	XVal Session 83-Typing - Text-1		2012-07-18 10:24:27.540000
	Edit pad (rev 1434)		Capucine	cv402	XVal Session 83	1	XVal Session 83-Typing - Text-1		2012-07-18 10:24:27.944000
	Edit pad (rev 1435)		nic	cv403	XVal Session 83	1	XVal Session 83-Typing - Text-1		2012-07-18 10:24:28.040000
	Edit pad (rev 1436)		Capucine	cv402	XVal Session 83	1	XVal Session 83-Typing - Text-1		2012-07-18 10:24:28.449000
	Edit pad (rev 1437)		nic	cv403	XVal Session 83	1	XVal Session 83-Typing - Text-1		2012-07-18 10:24:28.540000
	Edit pad (rev 1438)		Capucine	cv402	XVal Session 83	1	XVal Session 83-Typing - Text-1		2012-07-18 10:24:28.949000
	Edit pad (rev 1439)		nic	cv403	XVal Session 83	1	XVal Session 83-Typing - Text-1		2012-07-18 10:24:29.039000
	Edit pad (rev 1440)		Capucine	cv402	XVal Session 83	1	XVal Session 83-Typing - Text-1		2012-07-18 10:24:29.451000
	Edit pad (rev 1441)		Capucine	cv402	XVal Session 83	1	XVal Session 83-Typing - Text-1		2012-07-18 10:24:29.966000
	Edit pad (rev 1442)		nic	cv403	XVal Session 83	1	XVal Session 83-Typing - Text-1		2012-07-18 10:24:31.933000
	Edit pad (rev 1443)		nic	cv403	XVal Session 83	1	XVal Session 83-Typing - Text-1		2012-07-18 10:24:33.983000
	Edit pad (rev 1444)		nic	cv403	XVal Session 83	1	XVal Session 83-Typing - Text-1		2012-07-18 10:24:35.296000
	Edit pad (rev 1445)		nic	cv403	XVal Session 83	1	XVal Session 83-Typing - Text-1		2012-07-18 10:24:35.808000
	Edit pad (rev 1446)		Dan	cv401	XVal Session 83	1	XVal Session 83-Typing - Text-1		2012-07-18 10:24:36.728000
	Edit pad (rev 1447)		nic	cv403	XVal Session 83	1	XVal Session 83-Typing - Text-1		2012-07-18 10:24:36.827000
	Edit pad (rev 1448)		Dan	cv401	XVal Session 83	1	XVal Session 83-Typing - Text-1		2012-07-18 10:24:37.290000
	Edit pad (rev 1449)		nic	cv403	XVal Session 83	1	XVal Session 83-Typing - Text-1		2012-07-18 10:24:37.343000
	Edit pad (rev 1450)		nic	cv403	XVal Session 83	1	XVal Session 83-Typing - Text-1		2012-07-18 10:24:37.854000
	Edit pad (rev 1451)		Dan	cv401	XVal Session 83	1	XVal Session 83-Typing - Text-1		2012-07-18 10:24:38.868000
	Edit pad (rev 1452)		Dan	cv401	XVal Session 83	1	XVal Session 83-Typing - Text-1		2012-07-18 10:24:39.385000
	Edit pad (rev 1453)		Dan	cv401	XVal Session 83	1	XVal Session 83-Typing - Text-1		2012-07-18 10:24:40.760000
	Edit pad (rev 1454)		Dan	cv401	XVal Session 83	1	XVal Session 83-Typing - Text-1		2012-07-18 10:24:41.627000
	Edit pad (rev 1455)		Dan	cv401	XVal Session 83	1	XVal Session 83-Typing - Text-1		2012-07-18 10:24:42.128000
	Edit pad (rev 1456)		Dan	cv401	XVal Session 83	1	XVal Session 83-Typing - Text-1		2012-07-18 10:24:42.626000
	Edit pad (rev 1457)		Dan	cv401	XVal Session 83	1	XVal Session 83-Typing - Text-1		2012-07-18 10:24:43.128000
	Edit pad (rev 1458)		Capucine	cv402	XVal Session 83	1	XVal Session 83-Typing - Text-1		2012-07-18 10:24:45.415000
	Edit pad (rev 1459)		nic	cv403	XVal Session 83	1	XVal Session 83-Typing - Text-1		2012-07-18 10:24:46.601000
	Edit pad (rev 1460)		nic	cv403	XVal Session 83	1	XVal Session 83-Typing - Text-1		2012-07-18 10:24:47.104000
	Edit pad (rev 1461)		nic	cv403	XVal Session 83	1	XVal Session 83-Typing - Text-1		2012-07-18 10:24:48.557000
	Edit pad (rev 1462)		nic	cv403	XVal Session 83	1	XVal Session 83-Typing - Text-1		2012-07-18 10:24:49.058000
	Edit pad (rev 1463)		Capucine	cv402	XVal Session 83	1	XVal Session 83-Typing - Text-1		2012-07-18 10:24:49.384000
	Edit pad (rev 1464)		nic	cv403	XVal Session 83	1	XVal Session 83-Typing - Text-1		2012-07-18 10:24:49.556000
	Edit pad (rev 1465)		Capucine	cv402	XVal Session 83	1	XVal Session 83-Typing - Text-1		2012-07-18 10:24:49.900000
	Edit pad (rev 1466)		Dan	cv401	XVal Session 83	1	XVal Session 83-Typing - Text-1		2012-07-18 10:24:51.495000
	Edit pad (rev 1467)		nic	cv403	XVal Session 83	1	XVal Session 83-Typing - Text-1		2012-07-18 10:24:52.344000
	Edit pad (rev 1468)		Dan	cv401	XVal Session 83	1	XVal Session 83-Typing - Text-1		2012-07-18 10:24:52.933000
	Edit pad (rev 1469)		Dan	cv401	XVal Session 83	1	XVal Session 83-Typing - Text-1		2012-07-18 10:24:53.434000
	Edit pad (rev 1470)		nic	cv403	XVal Session 83	1	XVal Session 83-Typing - Text-1		2012-07-18 10:24:53.531000
	Edit pad (rev 1471)		Capucine	cv402	XVal Session 83	1	XVal Session 83-Typing - Text-1		2012-07-18 10:24:53.758000
	Edit pad (rev 1472)		Dan	cv401	XVal Session 83	1	XVal Session 83-Typing - Text-1		2012-07-18 10:24:53.931000
	Edit pad (rev 1473)		nic	cv403	XVal Session 83	1	XVal Session 83-Typing - Text-1		2012-07-18 10:24:54.040000
	Edit pad (rev 1474)		Capucine	cv402	XVal Session 83	1	XVal Session 83-Typing - Text-1		2012-07-18 10:24:54.270000
	Edit pad (rev 1475)		Dan	cv401	XVal Session 83	1	XVal Session 83-Typing - Text-1		2012-07-18 10:24:54.435000
	Edit pad (rev 1476)		Capucine	cv402	XVal Session 83	1	XVal Session 83-Typing - Text-1		2012-07-18 10:24:54.770000
	Edit pad (rev 1477)		Dan	cv401	XVal Session 83	1	XVal Session 83-Typing - Text-1		2012-07-18 10:24:54.937000
	Edit pad (rev 1478)		Capucine	cv402	XVal Session 83	1	XVal Session 83-Typing - Text-1		2012-07-18 10:24:55.395000
	Edit pad (rev 1479)		Dan	cv401	XVal Session 83	1	XVal Session 83-Typing - Text-1		2012-07-18 10:24:55.567000
	Edit pad (rev 1480)		Capucine	cv402	XVal Session 83	1	XVal Session 83-Typing - Text-1		2012-07-18 10:24:55.895000
	Edit pad (rev 1481)		Dan	cv401	XVal Session 83	1	XVal Session 83-Typing - Text-1		2012-07-18 10:24:56.067000
	Edit pad (rev 1482)		Capucine	cv402	XVal Session 83	1	XVal Session 83-Typing - Text-1		2012-07-18 10:24:56.395000
	Edit pad (rev 1483)		Capucine	cv402	XVal Session 83	1	XVal Session 83-Typing - Text-1		2012-07-18 10:24:56.895000
	Edit pad (rev 1484)		Capucine	cv402	XVal Session 83	1	XVal Session 83-Typing - Text-1		2012-07-18 10:24:57.395000
	Edit pad (rev 1485)		Dan	cv401	XVal Session 83	1	XVal Session 83-Typing - Text-1		2012-07-18 10:24:57.522000
	Edit pad (rev 1486)		Capucine	cv402	XVal Session 83	1	XVal Session 83-Typing - Text-1		2012-07-18 10:24:57.895000
	Edit pad (rev 1487)		Dan	cv401	XVal Session 83	1	XVal Session 83-Typing - Text-1		2012-07-18 10:24:58.023000
	Edit pad (rev 1488)		Capucine	cv402	XVal Session 83	1	XVal Session 83-Typing - Text-1		2012-07-18 10:24:58.395000
	Edit pad (rev 1489)		Dan	cv401	XVal Session 83	1	XVal Session 83-Typing - Text-1		2012-07-18 10:24:58.522000
	Edit pad (rev 1490)		Capucine	cv402	XVal Session 83	1	XVal Session 83-Typing - Text-1		2012-07-18 10:24:58.896000
	Edit pad (rev 1491)		Dan	cv401	XVal Session 83	1	XVal Session 83-Typing - Text-1		2012-07-18 10:24:59.023000
	Edit pad (rev 1492)		Capucine	cv402	XVal Session 83	1	XVal Session 83-Typing - Text-1		2012-07-18 10:24:59.395000
	Edit pad (rev 1493)		nic	cv403	XVal Session 83	1	XVal Session 83-Typing - Text-1		2012-07-18 10:24:59.412000
	Edit pad (rev 1494)		Dan	cv401	XVal Session 83	1	XVal Session 83-Typing - Text-1		2012-07-18 10:24:59.602000
	Edit pad (rev 1495)		Capucine	cv402	XVal Session 83	1	XVal Session 83-Typing - Text-1		2012-07-18 10:24:59.895000
	Edit pad (rev 1496)		nic	cv403	XVal Session 83	1	XVal Session 83-Typing - Text-1		2012-07-18 10:24:59.916000
	Edit pad (rev 1497)		Dan	cv401	XVal Session 83	1	XVal Session 83-Typing - Text-1		2012-07-18 10:25:00.102000
	Edit pad (rev 1498)		Capucine	cv402	XVal Session 83	1	XVal Session 83-Typing - Text-1		2012-07-18 10:25:00.404000
	Edit pad (rev 1499)		nic	cv403	XVal Session 83	1	XVal Session 83-Typing - Text-1		2012-07-18 10:25:00.756000
	Edit pad (rev 1500)		Capucine	cv402	XVal Session 83	1	XVal Session 83-Typing - Text-1		2012-07-18 10:25:00.912000
	Edit pad (rev 1501)		Dan	cv401	XVal Session 83	1	XVal Session 83-Typing - Text-1		2012-07-18 10:25:01.053000
	Edit pad (rev 1502)		nic	cv403	XVal Session 83	1	XVal Session 83-Typing - Text-1		2012-07-18 10:25:01.262000
	Edit pad (rev 1503)		Capucine	cv402	XVal Session 83	1	XVal Session 83-Typing - Text-1		2012-07-18 10:25:01.425000
	Edit pad (rev 1504)		Dan	cv401	XVal Session 83	1	XVal Session 83-Typing - Text-1		2012-07-18 10:25:01.550000
	Edit pad (rev 1505)		Capucine	cv402	XVal Session 83	1	XVal Session 83-Typing - Text-1		2012-07-18 10:25:01.977000
	Edit pad (rev 1506)		Dan	cv401	XVal Session 83	1	XVal Session 83-Typing - Text-1		2012-07-18 10:25:02.051000
	Edit pad (rev 1507)		Dan	cv401	XVal Session 83	1	XVal Session 83-Typing - Text-1		2012-07-18 10:25:02.551000
	Edit pad (rev 1508)		nic	cv403	XVal Session 83	1	XVal Session 83-Typing - Text-1		2012-07-18 10:25:02.638000
	Edit pad (rev 1509)		Capucine	cv402	XVal Session 83	1	XVal Session 83-Typing - Text-1		2012-07-18 10:25:02.966000
	Edit pad (rev 1510)		Dan	cv401	XVal Session 83	1	XVal Session 83-Typing - Text-1		2012-07-18 10:25:03.050000
	Edit pad (rev 1511)		nic	cv403	XVal Session 83	1	XVal Session 83-Typing - Text-1		2012-07-18 10:25:03.149000
	Edit pad (rev 1512)		Capucine	cv402	XVal Session 83	1	XVal Session 83-Typing - Text-1		2012-07-18 10:25:03.492000
	Edit pad (rev 1513)		nic	cv403	XVal Session 83	1	XVal Session 83-Typing - Text-1		2012-07-18 10:25:03.650000
	Edit pad (rev 1514)		Capucine	cv402	XVal Session 83	1	XVal Session 83-Typing - Text-1		2012-07-18 10:25:04.005000
	Edit pad (rev 1515)		Dan	cv401	XVal Session 83	1	XVal Session 83-Typing - Text-1		2012-07-18 10:25:04.171000
	Edit pad (rev 1516)		nic	cv403	XVal Session 83	1	XVal Session 83-Typing - Text-1		2012-07-18 10:25:04.558000
	Edit pad (rev 1517)		Dan	cv401	XVal Session 83	1	XVal Session 83-Typing - Text-1		2012-07-18 10:25:04.671000
	Edit pad (rev 1518)		Capucine	cv402	XVal Session 83	1	XVal Session 83-Typing - Text-1		2012-07-18 10:25:04.700000
	Edit pad (rev 1519)		nic	cv403	XVal Session 83	1	XVal Session 83-Typing - Text-1		2012-07-18 10:25:05.113000
	Edit pad (rev 1520)		Dan	cv401	XVal Session 83	1	XVal Session 83-Typing - Text-1		2012-07-18 10:25:05.172000
	Edit pad (rev 1521)		nic	cv403	XVal Session 83	1	XVal Session 83-Typing - Text-1		2012-07-18 10:25:05.527000
	Edit pad (rev 1522)		Capucine	cv402	XVal Session 83	1	XVal Session 83-Typing - Text-1		2012-07-18 10:25:05.634000
	Edit pad (rev 1523)		Dan	cv401	XVal Session 83	1	XVal Session 83-Typing - Text-1		2012-07-18 10:25:05.671000
	Edit pad (rev 1524)		nic	cv403	XVal Session 83	1	XVal Session 83-Typing - Text-1		2012-07-18 10:25:06.027000
	Edit pad (rev 1525)		Dan	cv401	XVal Session 83	1	XVal Session 83-Typing - Text-1		2012-07-18 10:25:06.241000
	Edit pad (rev 1526)		Capucine	cv402	XVal Session 83	1	XVal Session 83-Typing - Text-1		2012-07-18 10:25:06.496000
	Edit pad (rev 1527)		nic	cv403	XVal Session 83	1	XVal Session 83-Typing - Text-1		2012-07-18 10:25:06.526000
	Edit pad (rev 1528)		Dan	cv401	XVal Session 83	1	XVal Session 83-Typing - Text-1		2012-07-18 10:25:06.741000
	Edit pad (rev 1529)		nic	cv403	XVal Session 83	1	XVal Session 83-Typing - Text-1		2012-07-18 10:25:07.026000
	Edit pad (rev 1530)		Dan	cv401	XVal Session 83	1	XVal Session 83-Typing - Text-1		2012-07-18 10:25:07.242000
	Edit pad (rev 1531)		nic	cv403	XVal Session 83	1	XVal Session 83-Typing - Text-1		2012-07-18 10:25:07.526000
	Edit pad (rev 1532)		Dan	cv401	XVal Session 83	1	XVal Session 83-Typing - Text-1		2012-07-18 10:25:07.742000
	Edit pad (rev 1533)		nic	cv403	XVal Session 83	1	XVal Session 83-Typing - Text-1		2012-07-18 10:25:08.049000
	Edit pad (rev 1534)		nic	cv403	XVal Session 83	1	XVal Session 83-Typing - Text-1		2012-07-18 10:25:08.558000
	Edit pad (rev 1535)		nic	cv403	XVal Session 83	1	XVal Session 83-Typing - Text-1		2012-07-18 10:25:09.058000
	Edit pad (rev 1536)		Dan	cv401	XVal Session 83	1	XVal Session 83-Typing - Text-1		2012-07-18 10:25:09.352000
	Edit pad (rev 1537)		nic	cv403	XVal Session 83	1	XVal Session 83-Typing - Text-1		2012-07-18 10:25:09.559000
	Edit pad (rev 1538)		Dan	cv401	XVal Session 83	1	XVal Session 83-Typing - Text-1		2012-07-18 10:25:09.851000
	Edit pad (rev 1539)		Capucine	cv402	XVal Session 83	1	XVal Session 83-Typing - Text-1		2012-07-18 10:25:09.870000
	Edit pad (rev 1540)		nic	cv403	XVal Session 83	1	XVal Session 83-Typing - Text-1		2012-07-18 10:25:10.057000
	Edit pad (rev 1541)		Dan	cv401	XVal Session 83	1	XVal Session 83-Typing - Text-1		2012-07-18 10:25:10.353000
	Edit pad (rev 1542)		Capucine	cv402	XVal Session 83	1	XVal Session 83-Typing - Text-1		2012-07-18 10:25:10.379000
	Edit pad (rev 1543)		nic	cv403	XVal Session 83	1	XVal Session 83-Typing - Text-1		2012-07-18 10:25:10.558000
	Edit pad (rev 1544)		Capucine	cv402	XVal Session 83	1	XVal Session 83-Typing - Text-1		2012-07-18 10:25:10.880000
	Edit pad (rev 1545)		nic	cv403	XVal Session 83	1	XVal Session 83-Typing - Text-1		2012-07-18 10:25:11.056000
	Edit pad (rev 1546)		Dan	cv401	XVal Session 83	1	XVal Session 83-Typing - Text-1		2012-07-18 10:25:11.306000
	Edit pad (rev 1547)		nic	cv403	XVal Session 83	1	XVal Session 83-Typing - Text-1		2012-07-18 10:25:11.564000
	Edit pad (rev 1548)		Dan	cv401	XVal Session 83	1	XVal Session 83-Typing - Text-1		2012-07-18 10:25:11.806000
	Edit pad (rev 1549)		nic	cv403	XVal Session 83	1	XVal Session 83-Typing - Text-1		2012-07-18 10:25:12.079000
	Edit pad (rev 1550)		Dan	cv401	XVal Session 83	1	XVal Session 83-Typing - Text-1		2012-07-18 10:25:12.312000
	Edit pad (rev 1551)		nic	cv403	XVal Session 83	1	XVal Session 83-Typing - Text-1		2012-07-18 10:25:12.589000
	Edit pad (rev 1552)		Dan	cv401	XVal Session 83	1	XVal Session 83-Typing - Text-1		2012-07-18 10:25:12.805000
	Edit pad (rev 1553)		nic	cv403	XVal Session 83	1	XVal Session 83-Typing - Text-1		2012-07-18 10:25:13.089000
	Edit pad (rev 1554)		nic	cv403	XVal Session 83	1	XVal Session 83-Typing - Text-1		2012-07-18 10:25:13.589000
	Edit pad (rev 1555)		Dan	cv401	XVal Session 83	1	XVal Session 83-Typing - Text-1		2012-07-18 10:25:14.025000
	Edit pad (rev 1556)		nic	cv403	XVal Session 83	1	XVal Session 83-Typing - Text-1		2012-07-18 10:25:14.095000
	Edit pad (rev 1557)		Dan	cv401	XVal Session 83	1	XVal Session 83-Typing - Text-1		2012-07-18 10:25:14.527000
	Edit pad (rev 1558)		nic	cv403	XVal Session 83	1	XVal Session 83-Typing - Text-1		2012-07-18 10:25:14.604000
	Edit pad (rev 1559)		Dan	cv401	XVal Session 83	1	XVal Session 83-Typing - Text-1		2012-07-18 10:25:15.027000
	Edit pad (rev 1560)		Capucine	cv402	XVal Session 83	1	XVal Session 83-Typing - Text-1		2012-07-18 10:25:16.553000
	Edit pad (rev 1561)		Capucine	cv402	XVal Session 83	1	XVal Session 83-Typing - Text-1		2012-07-18 10:25:17.047000
	Edit pad (rev 1562)		Capucine	cv402	XVal Session 83	1	XVal Session 83-Typing - Text-1		2012-07-18 10:25:17.557000
	Edit pad (rev 1563)		Capucine	cv402	XVal Session 83	1	XVal Session 83-Typing - Text-1		2012-07-18 10:25:18.067000
	Edit pad (rev 1564)		nic	cv403	XVal Session 83	1	XVal Session 83-Typing - Text-1		2012-07-18 10:25:18.137000
	Edit pad (rev 1565)		Capucine	cv402	XVal Session 83	1	XVal Session 83-Typing - Text-1		2012-07-18 10:25:18.567000
	Edit pad (rev 1566)		Dan	cv401	XVal Session 83	1	XVal Session 83-Typing - Text-1		2012-07-18 10:25:18.687000
	Edit pad (rev 1567)		nic	cv403	XVal Session 83	1	XVal Session 83-Typing - Text-1		2012-07-18 10:25:18.717000
	Edit pad (rev 1568)		Capucine	cv402	XVal Session 83	1	XVal Session 83-Typing - Text-1		2012-07-18 10:25:19.068000
	Edit pad (rev 1569)		nic	cv403	XVal Session 83	1	XVal Session 83-Typing - Text-1		2012-07-18 10:25:19.228000
	Edit pad (rev 1570)		Capucine	cv402	XVal Session 83	1	XVal Session 83-Typing - Text-1		2012-07-18 10:25:19.569000
	Edit pad (rev 1571)		nic	cv403	XVal Session 83	1	XVal Session 83-Typing - Text-1		2012-07-18 10:25:19.729000
	Edit pad (rev 1572)		Capucine	cv402	XVal Session 83	1	XVal Session 83-Typing - Text-1		2012-07-18 10:25:20.067000
	Edit pad (rev 1573)		Capucine	cv402	XVal Session 83	1	XVal Session 83-Typing - Text-1		2012-07-18 10:25:20.567000
	Edit pad (rev 1574)		nic	cv403	XVal Session 83	1	XVal Session 83-Typing - Text-1		2012-07-18 10:25:20.830000
	Edit pad (rev 1575)		Capucine	cv402	XVal Session 83	1	XVal Session 83-Typing - Text-1		2012-07-18 10:25:21.067000
	Edit pad (rev 1576)		nic	cv403	XVal Session 83	1	XVal Session 83-Typing - Text-1		2012-07-18 10:25:21.555000
	Edit pad (rev 1577)		Capucine	cv402	XVal Session 83	1	XVal Session 83-Typing - Text-1		2012-07-18 10:25:21.569000
	Edit pad (rev 1578)		Capucine	cv402	XVal Session 83	1	XVal Session 83-Typing - Text-1		2012-07-18 10:25:22.069000
	Edit pad (rev 1579)		Capucine	cv402	XVal Session 83	1	XVal Session 83-Typing - Text-1		2012-07-18 10:25:22.567000
	Edit pad (rev 1580)		Capucine	cv402	XVal Session 83	1	XVal Session 83-Typing - Text-1		2012-07-18 10:25:23.082000
	Edit pad (rev 1581)		nic	cv403	XVal Session 83	1	XVal Session 83-Typing - Text-1		2012-07-18 10:25:23.394000
	Edit pad (rev 1582)		Capucine	cv402	XVal Session 83	1	XVal Session 83-Typing - Text-1		2012-07-18 10:25:23.583000
	Edit pad (rev 1583)		Capucine	cv402	XVal Session 83	1	XVal Session 83-Typing - Text-1		2012-07-18 10:25:24.085000
	Edit pad (rev 1584)		Capucine	cv402	XVal Session 83	1	XVal Session 83-Typing - Text-1		2012-07-18 10:25:24.588000
	Edit pad (rev 1585)		Dan	cv401	XVal Session 83	1	XVal Session 83-Typing - Text-1		2012-07-18 10:25:24.787000
	Edit pad (rev 1586)		Capucine	cv402	XVal Session 83	1	XVal Session 83-Typing - Text-1		2012-07-18 10:25:25.100000
	Edit pad (rev 1587)		Dan	cv401	XVal Session 83	1	XVal Session 83-Typing - Text-1		2012-07-18 10:25:25.285000
	Edit pad (rev 1588)		Capucine	cv402	XVal Session 83	1	XVal Session 83-Typing - Text-1		2012-07-18 10:25:25.600000
	Edit pad (rev 1589)		Dan	cv401	XVal Session 83	1	XVal Session 83-Typing - Text-1		2012-07-18 10:25:25.786000
	Edit pad (rev 1590)		Capucine	cv402	XVal Session 83	1	XVal Session 83-Typing - Text-1		2012-07-18 10:25:26.101000
	Edit pad (rev 1591)		Dan	cv401	XVal Session 83	1	XVal Session 83-Typing - Text-1		2012-07-18 10:25:26.288000
	Edit pad (rev 1592)		Dan	cv401	XVal Session 83	1	XVal Session 83-Typing - Text-1		2012-07-18 10:25:26.787000
	Edit pad (rev 1593)		Capucine	cv402	XVal Session 83	1	XVal Session 83-Typing - Text-1		2012-07-18 10:25:26.880000
	Edit pad (rev 1594)		Dan	cv401	XVal Session 83	1	XVal Session 83-Typing - Text-1		2012-07-18 10:25:27.288000
	Edit pad (rev 1595)		Capucine	cv402	XVal Session 83	1	XVal Session 83-Typing - Text-1		2012-07-18 10:25:27.380000
	Edit pad (rev 1596)		Dan	cv401	XVal Session 83	1	XVal Session 83-Typing - Text-1		2012-07-18 10:25:27.787000
	Edit pad (rev 1597)		Capucine	cv402	XVal Session 83	1	XVal Session 83-Typing - Text-1		2012-07-18 10:25:28.049000
	Edit pad (rev 1598)		Dan	cv401	XVal Session 83	1	XVal Session 83-Typing - Text-1		2012-07-18 10:25:28.287000
	Edit pad (rev 1599)		Capucine	cv402	XVal Session 83	1	XVal Session 83-Typing - Text-1		2012-07-18 10:25:28.553000
	Edit pad (rev 1600)		Capucine	cv402	XVal Session 83	1	XVal Session 83-Typing - Text-1		2012-07-18 10:25:29.053000
	Edit pad (rev 1601)		Capucine	cv402	XVal Session 83	1	XVal Session 83-Typing - Text-1		2012-07-18 10:25:29.552000
	Edit pad (rev 1602)		Capucine	cv402	XVal Session 83	1	XVal Session 83-Typing - Text-1		2012-07-18 10:25:30.054000
	Edit pad (rev 1603)		nic	cv403	XVal Session 83	1	XVal Session 83-Typing - Text-1		2012-07-18 10:25:30.414000
	Edit pad (rev 1604)		Capucine	cv402	XVal Session 83	1	XVal Session 83-Typing - Text-1		2012-07-18 10:25:30.563000
	Edit pad (rev 1605)		Dan	cv401	XVal Session 83	1	XVal Session 83-Typing - Text-1		2012-07-18 10:25:30.806000
	Edit pad (rev 1606)		Capucine	cv402	XVal Session 83	1	XVal Session 83-Typing - Text-1		2012-07-18 10:25:31.069000
	Edit pad (rev 1607)		nic	cv403	XVal Session 83	1	XVal Session 83-Typing - Text-1		2012-07-18 10:25:31.142000
	Edit pad (rev 1608)		Dan	cv401	XVal Session 83	1	XVal Session 83-Typing - Text-1		2012-07-18 10:25:31.305000
	Edit pad (rev 1609)		Capucine	cv402	XVal Session 83	1	XVal Session 83-Typing - Text-1		2012-07-18 10:25:31.569000
	Edit pad (rev 1610)		nic	cv403	XVal Session 83	1	XVal Session 83-Typing - Text-1		2012-07-18 10:25:31.650000
	Edit pad (rev 1611)		Dan	cv401	XVal Session 83	1	XVal Session 83-Typing - Text-1		2012-07-18 10:25:31.806000
	Edit pad (rev 1612)		Capucine	cv402	XVal Session 83	1	XVal Session 83-Typing - Text-1		2012-07-18 10:25:32.085000
	Edit pad (rev 1613)		nic	cv403	XVal Session 83	1	XVal Session 83-Typing - Text-1		2012-07-18 10:25:32.151000
	Edit pad (rev 1614)		Dan	cv401	XVal Session 83	1	XVal Session 83-Typing - Text-1		2012-07-18 10:25:32.601000
	Edit pad (rev 1615)		Capucine	cv402	XVal Session 83	1	XVal Session 83-Typing - Text-1		2012-07-18 10:25:32.612000
	Edit pad (rev 1616)		nic	cv403	XVal Session 83	1	XVal Session 83-Typing - Text-1		2012-07-18 10:25:32.651000
	Edit pad (rev 1617)		Dan	cv401	XVal Session 83	1	XVal Session 83-Typing - Text-1		2012-07-18 10:25:33.103000
	Edit pad (rev 1618)		Capucine	cv402	XVal Session 83	1	XVal Session 83-Typing - Text-1		2012-07-18 10:25:33.116000
	Edit pad (rev 1619)		nic	cv403	XVal Session 83	1	XVal Session 83-Typing - Text-1		2012-07-18 10:25:33.149000
	Edit pad (rev 1620)		Dan	cv401	XVal Session 83	1	XVal Session 83-Typing - Text-1		2012-07-18 10:25:33.606000
	Edit pad (rev 1621)		Capucine	cv402	XVal Session 83	1	XVal Session 83-Typing - Text-1		2012-07-18 10:25:33.622000
	Edit pad (rev 1622)		nic	cv403	XVal Session 83	1	XVal Session 83-Typing - Text-1		2012-07-18 10:25:33.859000
	Edit pad (rev 1623)		Capucine	cv402	XVal Session 83	1	XVal Session 83-Typing - Text-1		2012-07-18 10:25:34.132000
	Edit pad (rev 1624)		nic	cv403	XVal Session 83	1	XVal Session 83-Typing - Text-1		2012-07-18 10:25:34.370000
	Edit pad (rev 1625)		Dan	cv401	XVal Session 83	1	XVal Session 83-Typing - Text-1		2012-07-18 10:25:34.492000
	Edit pad (rev 1626)		Capucine	cv402	XVal Session 83	1	XVal Session 83-Typing - Text-1		2012-07-18 10:25:34.630000
	Edit pad (rev 1627)		Dan	cv401	XVal Session 83	1	XVal Session 83-Typing - Text-1		2012-07-18 10:25:34.994000
	Edit pad (rev 1628)		Capucine	cv402	XVal Session 83	1	XVal Session 83-Typing - Text-1		2012-07-18 10:25:35.130000
	Edit pad (rev 1629)		Dan	cv401	XVal Session 83	1	XVal Session 83-Typing - Text-1		2012-07-18 10:25:35.495000
	Edit pad (rev 1630)		Capucine	cv402	XVal Session 83	1	XVal Session 83-Typing - Text-1		2012-07-18 10:25:35.630000
	Edit pad (rev 1631)		Capucine	cv402	XVal Session 83	1	XVal Session 83-Typing - Text-1		2012-07-18 10:25:36.131000
	Edit pad (rev 1632)		Capucine	cv402	XVal Session 83	1	XVal Session 83-Typing - Text-1		2012-07-18 10:25:37.509000
	Edit pad (rev 1633)		nic	cv403	XVal Session 83	1	XVal Session 83-Typing - Text-1		2012-07-18 10:25:38.877000
	Edit pad (rev 1634)		nic	cv403	XVal Session 83	1	XVal Session 83-Typing - Text-1		2012-07-18 10:25:39.386000
	Edit pad (rev 1635)		Capucine	cv402	XVal Session 83	1	XVal Session 83-Typing - Text-1		2012-07-18 10:25:39.801000
	Edit pad (rev 1636)		nic	cv403	XVal Session 83	1	XVal Session 83-Typing - Text-1		2012-07-18 10:25:39.889000
	Edit pad (rev 1637)		nic	cv403	XVal Session 83	1	XVal Session 83-Typing - Text-1		2012-07-18 10:25:40.412000
	Edit pad (rev 1638)		Capucine	cv402	XVal Session 83	1	XVal Session 83-Typing - Text-1		2012-07-18 10:25:40.442000
	Edit pad (rev 1639)		nic	cv403	XVal Session 83	1	XVal Session 83-Typing - Text-1		2012-07-18 10:25:40.917000
	Edit pad (rev 1640)		Capucine	cv402	XVal Session 83	1	XVal Session 83-Typing - Text-1		2012-07-18 10:25:40.945000
	Edit pad (rev 1641)		nic	cv403	XVal Session 83	1	XVal Session 83-Typing - Text-1		2012-07-18 10:25:41.417000
	Edit pad (rev 1642)		Capucine	cv402	XVal Session 83	1	XVal Session 83-Typing - Text-1		2012-07-18 10:25:41.444000
	Edit pad (rev 1643)		nic	cv403	XVal Session 83	1	XVal Session 83-Typing - Text-1		2012-07-18 10:25:41.917000
	Edit pad (rev 1644)		Capucine	cv402	XVal Session 83	1	XVal Session 83-Typing - Text-1		2012-07-18 10:25:41.944000
	Edit pad (rev 1645)		nic	cv403	XVal Session 83	1	XVal Session 83-Typing - Text-1		2012-07-18 10:25:42.417000
	Edit pad (rev 1646)		Capucine	cv402	XVal Session 83	1	XVal Session 83-Typing - Text-1		2012-07-18 10:25:42.442000
	Edit pad (rev 1647)		nic	cv403	XVal Session 83	1	XVal Session 83-Typing - Text-1		2012-07-18 10:25:42.919000
	Edit pad (rev 1648)		Capucine	cv402	XVal Session 83	1	XVal Session 83-Typing - Text-1		2012-07-18 10:25:42.943000
	Edit pad (rev 1649)		nic	cv403	XVal Session 83	1	XVal Session 83-Typing - Text-1		2012-07-18 10:25:43.417000
	Edit pad (rev 1650)		Capucine	cv402	XVal Session 83	1	XVal Session 83-Typing - Text-1		2012-07-18 10:25:43.444000
	Edit pad (rev 1651)		Capucine	cv402	XVal Session 83	1	XVal Session 83-Typing - Text-1		2012-07-18 10:25:43.944000
	Edit pad (rev 1652)		nic	cv403	XVal Session 83	1	XVal Session 83-Typing - Text-1		2012-07-18 10:25:44.124000
	Edit pad (rev 1653)		Capucine	cv402	XVal Session 83	1	XVal Session 83-Typing - Text-1		2012-07-18 10:25:44.444000
	Edit pad (rev 1654)		nic	cv403	XVal Session 83	1	XVal Session 83-Typing - Text-1		2012-07-18 10:25:44.636000
	Edit pad (rev 1655)		Capucine	cv402	XVal Session 83	1	XVal Session 83-Typing - Text-1		2012-07-18 10:25:44.945000
	Edit pad (rev 1656)		nic	cv403	XVal Session 83	1	XVal Session 83-Typing - Text-1		2012-07-18 10:25:45.134000
	Edit pad (rev 1657)		Capucine	cv402	XVal Session 83	1	XVal Session 83-Typing - Text-1		2012-07-18 10:25:45.444000
	Edit pad (rev 1658)		nic	cv403	XVal Session 83	1	XVal Session 83-Typing - Text-1		2012-07-18 10:25:45.634000
	Edit pad (rev 1659)		Capucine	cv402	XVal Session 83	1	XVal Session 83-Typing - Text-1		2012-07-18 10:25:45.951000
	Edit pad (rev 1660)		Capucine	cv402	XVal Session 83	1	XVal Session 83-Typing - Text-1		2012-07-18 10:25:46.454000
	Edit pad (rev 1661)		Capucine	cv402	XVal Session 83	1	XVal Session 83-Typing - Text-1		2012-07-18 10:25:46.959000
	Edit pad (rev 1662)		Capucine	cv402	XVal Session 83	1	XVal Session 83-Typing - Text-1		2012-07-18 10:25:47.459000
	Edit pad (rev 1663)		Capucine	cv402	XVal Session 83	1	XVal Session 83-Typing - Text-1		2012-07-18 10:25:47.962000
	Edit pad (rev 1664)		Capucine	cv402	XVal Session 83	1	XVal Session 83-Typing - Text-1		2012-07-18 10:25:48.462000
	Edit pad (rev 1665)		Capucine	cv402	XVal Session 83	1	XVal Session 83-Typing - Text-1		2012-07-18 10:25:48.961000
	Edit pad (rev 1666)		nic	cv403	XVal Session 83	1	XVal Session 83-Typing - Text-1		2012-07-18 10:25:49.019000
	Edit pad (rev 1667)		Capucine	cv402	XVal Session 83	1	XVal Session 83-Typing - Text-1		2012-07-18 10:25:49.467000
	Edit pad (rev 1668)		nic	cv403	XVal Session 83	1	XVal Session 83-Typing - Text-1		2012-07-18 10:25:49.542000
	Edit pad (rev 1669)		Capucine	cv402	XVal Session 83	1	XVal Session 83-Typing - Text-1		2012-07-18 10:25:49.976000
	Edit pad (rev 1670)		nic	cv403	XVal Session 83	1	XVal Session 83-Typing - Text-1		2012-07-18 10:25:50.045000
	Edit pad (rev 1671)		Capucine	cv402	XVal Session 83	1	XVal Session 83-Typing - Text-1		2012-07-18 10:25:50.474000
	Edit pad (rev 1672)		nic	cv403	XVal Session 83	1	XVal Session 83-Typing - Text-1		2012-07-18 10:25:50.972000
	Edit pad (rev 1673)		Capucine	cv402	XVal Session 83	1	XVal Session 83-Typing - Text-1		2012-07-18 10:25:50.985000
	Edit pad (rev 1674)		nic	cv403	XVal Session 83	1	XVal Session 83-Typing - Text-1		2012-07-18 10:25:51.480000
	Edit pad (rev 1675)		Capucine	cv402	XVal Session 83	1	XVal Session 83-Typing - Text-1		2012-07-18 10:25:51.525000
	Edit pad (rev 1676)		nic	cv403	XVal Session 83	1	XVal Session 83-Typing - Text-1		2012-07-18 10:25:51.979000
	Edit pad (rev 1677)		Capucine	cv402	XVal Session 83	1	XVal Session 83-Typing - Text-1		2012-07-18 10:25:52.035000
	Edit pad (rev 1678)		Capucine	cv402	XVal Session 83	1	XVal Session 83-Typing - Text-1		2012-07-18 10:25:52.537000
	Edit pad (rev 1679)		Capucine	cv402	XVal Session 83	1	XVal Session 83-Typing - Text-1		2012-07-18 10:25:53.038000
	Edit pad (rev 1680)		nic	cv403	XVal Session 83	1	XVal Session 83-Typing - Text-1		2012-07-18 10:25:53.077000
	Edit pad (rev 1681)		Capucine	cv402	XVal Session 83	1	XVal Session 83-Typing - Text-1		2012-07-18 10:25:53.538000
	Edit pad (rev 1682)		nic	cv403	XVal Session 83	1	XVal Session 83-Typing - Text-1		2012-07-18 10:25:53.876000
	Edit pad (rev 1683)		Capucine	cv402	XVal Session 83	1	XVal Session 83-Typing - Text-1		2012-07-18 10:25:54.038000
	Edit pad (rev 1684)		Capucine	cv402	XVal Session 83	1	XVal Session 83-Typing - Text-1		2012-07-18 10:25:54.537000
	Edit pad (rev 1685)		Capucine	cv402	XVal Session 83	1	XVal Session 83-Typing - Text-1		2012-07-18 10:25:55.039000
	Edit pad (rev 1686)		Capucine	cv402	XVal Session 83	1	XVal Session 83-Typing - Text-1		2012-07-18 10:25:55.539000
	Edit pad (rev 1687)		nic	cv403	XVal Session 83	1	XVal Session 83-Typing - Text-1		2012-07-18 10:25:56.002000
	Edit pad (rev 1688)		Capucine	cv402	XVal Session 83	1	XVal Session 83-Typing - Text-1		2012-07-18 10:25:56.039000
	Edit pad (rev 1689)		Capucine	cv402	XVal Session 83	1	XVal Session 83-Typing - Text-1		2012-07-18 10:25:56.538000
	Edit pad (rev 1690)		nic	cv403	XVal Session 83	1	XVal Session 83-Typing - Text-1		2012-07-18 10:25:56.618000
	Edit pad (rev 1691)		Capucine	cv402	XVal Session 83	1	XVal Session 83-Typing - Text-1		2012-07-18 10:25:57.038000
	Edit pad (rev 1692)		Capucine	cv402	XVal Session 83	1	XVal Session 83-Typing - Text-1		2012-07-18 10:25:57.610000
	Edit pad (rev 1693)		Capucine	cv402	XVal Session 83	1	XVal Session 83-Typing - Text-1		2012-07-18 10:25:58.115000
	Edit pad (rev 1694)		Capucine	cv402	XVal Session 83	1	XVal Session 83-Typing - Text-1		2012-07-18 10:25:58.614000
	Edit pad (rev 1695)		Capucine	cv402	XVal Session 83	1	XVal Session 83-Typing - Text-1		2012-07-18 10:25:59.116000
	Edit pad (rev 1696)		Capucine	cv402	XVal Session 83	1	XVal Session 83-Typing - Text-1		2012-07-18 10:25:59.614000
	Edit pad (rev 1697)		Capucine	cv402	XVal Session 83	1	XVal Session 83-Typing - Text-1		2012-07-18 10:26:00.122000
	Edit pad (rev 1698)		nic	cv403	XVal Session 83	1	XVal Session 83-Typing - Text-1		2012-07-18 10:26:00.194000
	Edit pad (rev 1699)		Capucine	cv402	XVal Session 83	1	XVal Session 83-Typing - Text-1		2012-07-18 10:26:00.630000
	Edit pad (rev 1700)		nic	cv403	XVal Session 83	1	XVal Session 83-Typing - Text-1		2012-07-18 10:26:00.695000
	Edit pad (rev 1701)		Capucine	cv402	XVal Session 83	1	XVal Session 83-Typing - Text-1		2012-07-18 10:26:01.130000
	Edit pad (rev 1702)		Capucine	cv402	XVal Session 83	1	XVal Session 83-Typing - Text-1		2012-07-18 10:26:01.630000
	Edit pad (rev 1703)		Capucine	cv402	XVal Session 83	1	XVal Session 83-Typing - Text-1		2012-07-18 10:26:02.130000
	Edit pad (rev 1704)		Capucine	cv402	XVal Session 83	1	XVal Session 83-Typing - Text-1		2012-07-18 10:26:02.631000
	Edit pad (rev 1705)		Capucine	cv402	XVal Session 83	1	XVal Session 83-Typing - Text-1		2012-07-18 10:26:03.132000
	Edit pad (rev 1706)		Capucine	cv402	XVal Session 83	1	XVal Session 83-Typing - Text-1		2012-07-18 10:26:03.633000
	Edit pad (rev 1707)		Capucine	cv402	XVal Session 83	1	XVal Session 83-Typing - Text-1		2012-07-18 10:26:04.130000
	Edit pad (rev 1708)		nic	cv403	XVal Session 83	1	XVal Session 83-Typing - Text-1		2012-07-18 10:26:04.226000
	Edit pad (rev 1709)		Capucine	cv402	XVal Session 83	1	XVal Session 83-Typing - Text-1		2012-07-18 10:26:04.631000
	Edit pad (rev 1710)		nic	cv403	XVal Session 83	1	XVal Session 83-Typing - Text-1		2012-07-18 10:26:04.728000
	Edit pad (rev 1711)		Capucine	cv402	XVal Session 83	1	XVal Session 83-Typing - Text-1		2012-07-18 10:26:05.131000
	Edit pad (rev 1712)		nic	cv403	XVal Session 83	1	XVal Session 83-Typing - Text-1		2012-07-18 10:26:05.228000
	Edit pad (rev 1713)		Capucine	cv402	XVal Session 83	1	XVal Session 83-Typing - Text-1		2012-07-18 10:26:05.631000
	Edit pad (rev 1714)		nic	cv403	XVal Session 83	1	XVal Session 83-Typing - Text-1		2012-07-18 10:26:05.732000
	Edit pad (rev 1715)		Capucine	cv402	XVal Session 83	1	XVal Session 83-Typing - Text-1		2012-07-18 10:26:06.131000
	Edit pad (rev 1716)		Capucine	cv402	XVal Session 83	1	XVal Session 83-Typing - Text-1		2012-07-18 10:26:06.631000
	Edit pad (rev 1717)		Capucine	cv402	XVal Session 83	1	XVal Session 83-Typing - Text-1		2012-07-18 10:26:07.131000
	Edit pad (rev 1718)		Dan	cv401	XVal Session 83	1	XVal Session 83-Typing - Text-1		2012-07-18 10:26:07.649000
	Edit pad (rev 1719)		Capucine	cv402	XVal Session 83	1	XVal Session 83-Typing - Text-1		2012-07-18 10:26:08.356000
	Edit pad (rev 1720)		nic	cv403	XVal Session 83	1	XVal Session 83-Typing - Text-1		2012-07-18 10:26:08.549000
	Edit pad (rev 1721)		nic	cv403	XVal Session 83	1	XVal Session 83-Typing - Text-1		2012-07-18 10:26:09.058000
	Edit pad (rev 1722)		nic	cv403	XVal Session 83	1	XVal Session 83-Typing - Text-1		2012-07-18 10:26:09.557000
	Edit pad (rev 1723)		nic	cv403	XVal Session 83	1	XVal Session 83-Typing - Text-1		2012-07-18 10:26:10.064000
	Edit pad (rev 1724)		Dan	cv401	XVal Session 83	1	XVal Session 83-Typing - Text-1		2012-07-18 10:26:10.177000
	Edit pad (rev 1725)		nic	cv403	XVal Session 83	1	XVal Session 83-Typing - Text-1		2012-07-18 10:26:10.594000
	Edit pad (rev 1726)		Dan	cv401	XVal Session 83	1	XVal Session 83-Typing - Text-1		2012-07-18 10:26:10.678000
45447	Load Instructions			cv393	XVal Session 83	1	XVal Session 83-Typing - Numbers-1	192.54.222.11	2012-07-18 10:26:11
45448	Load Instructions			cv390	XVal Session 83	1	XVal Session 83-Typing - Numbers-1	192.54.222.11	2012-07-18 10:26:11
45449	Load Instructions			cv391	XVal Session 83	1	XVal Session 83-Typing - Numbers-1	192.54.222.11	2012-07-18 10:26:11
45450	Load Instructions			cv392	XVal Session 83	1	XVal Session 83-Typing - Numbers-1	192.54.222.11	2012-07-18 10:26:11
	Edit pad (rev 1727)		nic	cv403	XVal Session 83	1	XVal Session 83-Typing - Text-1		2012-07-18 10:26:11.087000
	Edit pad (rev 1728)		Dan	cv401	XVal Session 83	1	XVal Session 83-Typing - Text-1		2012-07-18 10:26:11.179000
	Edit pad (rev 1729)		Dan	cv401	XVal Session 83	1	XVal Session 83-Typing - Text-1		2012-07-18 10:26:11.678000
45455	Load Workspace			cv390	XVal Session 83	1	XVal Session 83-Typing - Numbers-1	192.54.222.11	2012-07-18 10:26:41
45456	Load Workspace			cv391	XVal Session 83	1	XVal Session 83-Typing - Numbers-1	192.54.222.11	2012-07-18 10:26:41
45457	Load Workspace			cv392	XVal Session 83	1	XVal Session 83-Typing - Numbers-1	192.54.222.11	2012-07-18 10:26:41
45458	Load Workspace			cv393	XVal Session 83	1	XVal Session 83-Typing - Numbers-1	192.54.222.11	2012-07-18 10:26:41
	Edit pad (rev 0)		nic	cv403	XVal Session 83	1	XVal Session 83-Typing - Numbers-1		2012-07-18 10:27:03.171000
	Edit pad (rev 1)		nic	cv403	XVal Session 83	1	XVal Session 83-Typing - Numbers-1		2012-07-18 10:27:04.531000
	Edit pad (rev 2)		nic	cv403	XVal Session 83	1	XVal Session 83-Typing - Numbers-1		2012-07-18 10:27:05.660000
	Edit pad (rev 3)		nic	cv403	XVal Session 83	1	XVal Session 83-Typing - Numbers-1		2012-07-18 10:27:06.214000
	Edit pad (rev 4)		Capucine	cv402	XVal Session 83	1	XVal Session 83-Typing - Numbers-1		2012-07-18 10:27:07.178000
	Edit pad (rev 5)		Capucine	cv402	XVal Session 83	1	XVal Session 83-Typing - Numbers-1		2012-07-18 10:27:07.679000
	Edit pad (rev 6)		nic	cv403	XVal Session 83	1	XVal Session 83-Typing - Numbers-1		2012-07-18 10:27:08.877000
	Edit pad (rev 7)		Capucine	cv402	XVal Session 83	1	XVal Session 83-Typing - Numbers-1		2012-07-18 10:27:09.545000
	Edit pad (rev 8)		Capucine	cv402	XVal Session 83	1	XVal Session 83-Typing - Numbers-1		2012-07-18 10:27:10.052000
	Edit pad (rev 9)		Capucine	cv402	XVal Session 83	1	XVal Session 83-Typing - Numbers-1		2012-07-18 10:27:11.064000
	Edit pad (rev 10)		nic	cv403	XVal Session 83	1	XVal Session 83-Typing - Numbers-1		2012-07-18 10:27:11.070000
	Edit pad (rev 11)		Capucine	cv402	XVal Session 83	1	XVal Session 83-Typing - Numbers-1		2012-07-18 10:27:11.832000
	Edit pad (rev 12)		nic	cv403	XVal Session 83	1	XVal Session 83-Typing - Numbers-1		2012-07-18 10:27:13.024000
	Edit pad (rev 13)		Capucine	cv402	XVal Session 83	1	XVal Session 83-Typing - Numbers-1		2012-07-18 10:27:13.230000
	Edit pad (rev 14)		nic	cv403	XVal Session 83	1	XVal Session 83-Typing - Numbers-1		2012-07-18 10:27:13.842000
	Edit pad (rev 15)		Capucine	cv402	XVal Session 83	1	XVal Session 83-Typing - Numbers-1		2012-07-18 10:27:14.207000
	Edit pad (rev 16)		nic	cv403	XVal Session 83	1	XVal Session 83-Typing - Numbers-1		2012-07-18 10:27:14.344000
	Edit pad (rev 17)		Capucine	cv402	XVal Session 83	1	XVal Session 83-Typing - Numbers-1		2012-07-18 10:27:14.789000
	Edit pad (rev 18)		Capucine	cv402	XVal Session 83	1	XVal Session 83-Typing - Numbers-1		2012-07-18 10:27:15.295000
	Edit pad (rev 19)		nic	cv403	XVal Session 83	1	XVal Session 83-Typing - Numbers-1		2012-07-18 10:27:15.666000
	Edit pad (rev 20)		Dan	cv401	XVal Session 83	1	XVal Session 83-Typing - Numbers-1		2012-07-18 10:27:16.790000
	Edit pad (rev 21)		nic	cv403	XVal Session 83	1	XVal Session 83-Typing - Numbers-1		2012-07-18 10:27:16.816000
	Edit pad (rev 22)		nic	cv403	XVal Session 83	1	XVal Session 83-Typing - Numbers-1		2012-07-18 10:27:17.429000
	Edit pad (rev 23)		nic	cv403	XVal Session 83	1	XVal Session 83-Typing - Numbers-1		2012-07-18 10:27:18.170000
	Edit pad (rev 24)		Capucine	cv402	XVal Session 83	1	XVal Session 83-Typing - Numbers-1		2012-07-18 10:27:18.904000
	Edit pad (rev 25)		nic	cv403	XVal Session 83	1	XVal Session 83-Typing - Numbers-1		2012-07-18 10:27:19.107000
	Edit pad (rev 26)		Capucine	cv402	XVal Session 83	1	XVal Session 83-Typing - Numbers-1		2012-07-18 10:27:19.414000
	Edit pad (rev 27)		nic	cv403	XVal Session 83	1	XVal Session 83-Typing - Numbers-1		2012-07-18 10:27:19.620000
	Edit pad (rev 28)		Capucine	cv402	XVal Session 83	1	XVal Session 83-Typing - Numbers-1		2012-07-18 10:27:19.914000
	Edit pad (rev 29)		nic	cv403	XVal Session 83	1	XVal Session 83-Typing - Numbers-1		2012-07-18 10:27:20.342000
	Edit pad (rev 30)		Capucine	cv402	XVal Session 83	1	XVal Session 83-Typing - Numbers-1		2012-07-18 10:27:20.418000
	Edit pad (rev 31)		nic	cv403	XVal Session 83	1	XVal Session 83-Typing - Numbers-1		2012-07-18 10:27:21.134000
	Edit pad (rev 32)		nic	cv403	XVal Session 83	1	XVal Session 83-Typing - Numbers-1		2012-07-18 10:27:21.845000
	Edit pad (rev 33)		Capucine	cv402	XVal Session 83	1	XVal Session 83-Typing - Numbers-1		2012-07-18 10:27:22.312000
	Edit pad (rev 34)		nic	cv403	XVal Session 83	1	XVal Session 83-Typing - Numbers-1		2012-07-18 10:27:22.667000
	Edit pad (rev 35)		Xing	cv400	XVal Session 83	1	XVal Session 83-Typing - Numbers-1		2012-07-18 10:27:22.885000
	Edit pad (rev 36)		Xing	cv400	XVal Session 83	1	XVal Session 83-Typing - Numbers-1		2012-07-18 10:27:23.382000
	Edit pad (rev 37)		nic	cv403	XVal Session 83	1	XVal Session 83-Typing - Numbers-1		2012-07-18 10:27:23.584000
	Edit pad (rev 38)		Xing	cv400	XVal Session 83	1	XVal Session 83-Typing - Numbers-1		2012-07-18 10:27:23.896000
	Edit pad (rev 39)		Capucine	cv402	XVal Session 83	1	XVal Session 83-Typing - Numbers-1		2012-07-18 10:27:24.342000
	Edit pad (rev 40)		Capucine	cv402	XVal Session 83	1	XVal Session 83-Typing - Numbers-1		2012-07-18 10:27:24.849000
	Edit pad (rev 41)		Dan	cv401	XVal Session 83	1	XVal Session 83-Typing - Numbers-1		2012-07-18 10:27:24.857000
	Edit pad (rev 42)		nic	cv403	XVal Session 83	1	XVal Session 83-Typing - Numbers-1		2012-07-18 10:27:25.089000
	Edit pad (rev 43)		Xing	cv400	XVal Session 83	1	XVal Session 83-Typing - Numbers-1		2012-07-18 10:27:25.138000
	Edit pad (rev 44)		Capucine	cv402	XVal Session 83	1	XVal Session 83-Typing - Numbers-1		2012-07-18 10:27:25.593000
	Edit pad (rev 45)		Xing	cv400	XVal Session 83	1	XVal Session 83-Typing - Numbers-1		2012-07-18 10:27:25.654000
	Edit pad (rev 46)		nic	cv403	XVal Session 83	1	XVal Session 83-Typing - Numbers-1		2012-07-18 10:27:25.656000
	Edit pad (rev 47)		Capucine	cv402	XVal Session 83	1	XVal Session 83-Typing - Numbers-1		2012-07-18 10:27:26.358000
	Edit pad (rev 48)		Dan	cv401	XVal Session 83	1	XVal Session 83-Typing - Numbers-1		2012-07-18 10:27:26.784000
	Edit pad (rev 49)		Capucine	cv402	XVal Session 83	1	XVal Session 83-Typing - Numbers-1		2012-07-18 10:27:26.866000
	Edit pad (rev 50)		nic	cv403	XVal Session 83	1	XVal Session 83-Typing - Numbers-1		2012-07-18 10:27:27.223000
	Edit pad (rev 51)		Dan	cv401	XVal Session 83	1	XVal Session 83-Typing - Numbers-1		2012-07-18 10:27:27.285000
	Edit pad (rev 52)		Capucine	cv402	XVal Session 83	1	XVal Session 83-Typing - Numbers-1		2012-07-18 10:27:27.364000
	Edit pad (rev 53)		nic	cv403	XVal Session 83	1	XVal Session 83-Typing - Numbers-1		2012-07-18 10:27:27.790000
	Edit pad (rev 54)		Capucine	cv402	XVal Session 83	1	XVal Session 83-Typing - Numbers-1		2012-07-18 10:27:27.864000
	Edit pad (rev 55)		Xing	cv400	XVal Session 83	1	XVal Session 83-Typing - Numbers-1		2012-07-18 10:27:27.921000
	Edit pad (rev 56)		Capucine	cv402	XVal Session 83	1	XVal Session 83-Typing - Numbers-1		2012-07-18 10:27:28.366000
	Edit pad (rev 57)		Xing	cv400	XVal Session 83	1	XVal Session 83-Typing - Numbers-1		2012-07-18 10:27:28.438000
	Edit pad (rev 58)		Dan	cv401	XVal Session 83	1	XVal Session 83-Typing - Numbers-1		2012-07-18 10:27:28.905000
	Edit pad (rev 59)		nic	cv403	XVal Session 83	1	XVal Session 83-Typing - Numbers-1		2012-07-18 10:27:28.958000
	Edit pad (rev 60)		Xing	cv400	XVal Session 83	1	XVal Session 83-Typing - Numbers-1		2012-07-18 10:27:29.577000
	Edit pad (rev 61)		Dan	cv401	XVal Session 83	1	XVal Session 83-Typing - Numbers-1		2012-07-18 10:27:29.698000
	Edit pad (rev 62)		Xing	cv400	XVal Session 83	1	XVal Session 83-Typing - Numbers-1		2012-07-18 10:27:30.083000
	Edit pad (rev 63)		Dan	cv401	XVal Session 83	1	XVal Session 83-Typing - Numbers-1		2012-07-18 10:27:30.202000
	Edit pad (rev 64)		Capucine	cv402	XVal Session 83	1	XVal Session 83-Typing - Numbers-1		2012-07-18 10:27:30.243000
	Edit pad (rev 65)		Xing	cv400	XVal Session 83	1	XVal Session 83-Typing - Numbers-1		2012-07-18 10:27:30.583000
	Edit pad (rev 66)		Capucine	cv402	XVal Session 83	1	XVal Session 83-Typing - Numbers-1		2012-07-18 10:27:30.742000
	Edit pad (rev 67)		Xing	cv400	XVal Session 83	1	XVal Session 83-Typing - Numbers-1		2012-07-18 10:27:31.083000
	Edit pad (rev 68)		Capucine	cv402	XVal Session 83	1	XVal Session 83-Typing - Numbers-1		2012-07-18 10:27:31.245000
	Edit pad (rev 69)		Xing	cv400	XVal Session 83	1	XVal Session 83-Typing - Numbers-1		2012-07-18 10:27:31.710000
	Edit pad (rev 70)		nic	cv403	XVal Session 83	1	XVal Session 83-Typing - Numbers-1		2012-07-18 10:27:31.970000
	Edit pad (rev 71)		Capucine	cv402	XVal Session 83	1	XVal Session 83-Typing - Numbers-1		2012-07-18 10:27:32.533000
	Edit pad (rev 72)		Dan	cv401	XVal Session 83	1	XVal Session 83-Typing - Numbers-1		2012-07-18 10:27:32.620000
	Edit pad (rev 73)		nic	cv403	XVal Session 83	1	XVal Session 83-Typing - Numbers-1		2012-07-18 10:27:32.871000
	Edit pad (rev 74)		Capucine	cv402	XVal Session 83	1	XVal Session 83-Typing - Numbers-1		2012-07-18 10:27:33.036000
	Edit pad (rev 75)		Dan	cv401	XVal Session 83	1	XVal Session 83-Typing - Numbers-1		2012-07-18 10:27:33.120000
	Edit pad (rev 76)		Dan	cv401	XVal Session 83	1	XVal Session 83-Typing - Numbers-1		2012-07-18 10:27:33.895000
	Edit pad (rev 77)		nic	cv403	XVal Session 83	1	XVal Session 83-Typing - Numbers-1		2012-07-18 10:27:34.163000
	Edit pad (rev 78)		Xing	cv400	XVal Session 83	1	XVal Session 83-Typing - Numbers-1		2012-07-18 10:27:34.463000
	Edit pad (rev 79)		Dan	cv401	XVal Session 83	1	XVal Session 83-Typing - Numbers-1		2012-07-18 10:27:34.769000
	Edit pad (rev 80)		Xing	cv400	XVal Session 83	1	XVal Session 83-Typing - Numbers-1		2012-07-18 10:27:34.974000
	Edit pad (rev 81)		nic	cv403	XVal Session 83	1	XVal Session 83-Typing - Numbers-1		2012-07-18 10:27:35.338000
	Edit pad (rev 82)		Dan	cv401	XVal Session 83	1	XVal Session 83-Typing - Numbers-1		2012-07-18 10:27:35.351000
	Edit pad (rev 83)		Capucine	cv402	XVal Session 83	1	XVal Session 83-Typing - Numbers-1		2012-07-18 10:27:35.465000
	Edit pad (rev 84)		Xing	cv400	XVal Session 83	1	XVal Session 83-Typing - Numbers-1		2012-07-18 10:27:35.478000
	Edit pad (rev 85)		Xing	cv400	XVal Session 83	1	XVal Session 83-Typing - Numbers-1		2012-07-18 10:27:36.022000
	Edit pad (rev 86)		Dan	cv401	XVal Session 83	1	XVal Session 83-Typing - Numbers-1		2012-07-18 10:27:36.025000
	Edit pad (rev 87)		nic	cv403	XVal Session 83	1	XVal Session 83-Typing - Numbers-1		2012-07-18 10:27:36.058000
	Edit pad (rev 88)		Xing	cv400	XVal Session 83	1	XVal Session 83-Typing - Numbers-1		2012-07-18 10:27:36.844000
	Edit pad (rev 89)		nic	cv403	XVal Session 83	1	XVal Session 83-Typing - Numbers-1		2012-07-18 10:27:37.019000
	Edit pad (rev 90)		Capucine	cv402	XVal Session 83	1	XVal Session 83-Typing - Numbers-1		2012-07-18 10:27:37.132000
	Edit pad (rev 91)		Dan	cv401	XVal Session 83	1	XVal Session 83-Typing - Numbers-1		2012-07-18 10:27:37.150000
	Edit pad (rev 92)		Xing	cv400	XVal Session 83	1	XVal Session 83-Typing - Numbers-1		2012-07-18 10:27:37.349000
	Edit pad (rev 93)		Dan	cv401	XVal Session 83	1	XVal Session 83-Typing - Numbers-1		2012-07-18 10:27:37.651000
	Edit pad (rev 94)		nic	cv403	XVal Session 83	1	XVal Session 83-Typing - Numbers-1		2012-07-18 10:27:37.894000
	Edit pad (rev 95)		Xing	cv400	XVal Session 83	1	XVal Session 83-Typing - Numbers-1		2012-07-18 10:27:37.939000
	Edit pad (rev 96)		Dan	cv401	XVal Session 83	1	XVal Session 83-Typing - Numbers-1		2012-07-18 10:27:38.152000
	Edit pad (rev 97)		Xing	cv400	XVal Session 83	1	XVal Session 83-Typing - Numbers-1		2012-07-18 10:27:38.771000
	Edit pad (rev 98)		Dan	cv401	XVal Session 83	1	XVal Session 83-Typing - Numbers-1		2012-07-18 10:27:38.773000
	Edit pad (rev 99)		Xing	cv400	XVal Session 83	1	XVal Session 83-Typing - Numbers-1		2012-07-18 10:27:39.271000
	Edit pad (rev 100)		nic	cv403	XVal Session 83	1	XVal Session 83-Typing - Numbers-1		2012-07-18 10:27:39.299000
	Edit pad (rev 101)		Dan	cv401	XVal Session 83	1	XVal Session 83-Typing - Numbers-1		2012-07-18 10:27:39.508000
	Edit pad (rev 102)		Dan	cv401	XVal Session 83	1	XVal Session 83-Typing - Numbers-1		2012-07-18 10:27:40.009000
	Edit pad (rev 103)		Xing	cv400	XVal Session 83	1	XVal Session 83-Typing - Numbers-1		2012-07-18 10:27:40.695000
	Edit pad (rev 104)		Dan	cv401	XVal Session 83	1	XVal Session 83-Typing - Numbers-1		2012-07-18 10:27:41.042000
	Edit pad (rev 105)		nic	cv403	XVal Session 83	1	XVal Session 83-Typing - Numbers-1		2012-07-18 10:27:41.073000
	Edit pad (rev 106)		Capucine	cv402	XVal Session 83	1	XVal Session 83-Typing - Numbers-1		2012-07-18 10:27:41.447000
	Edit pad (rev 107)		Dan	cv401	XVal Session 83	1	XVal Session 83-Typing - Numbers-1		2012-07-18 10:27:41.541000
	Edit pad (rev 108)		Capucine	cv402	XVal Session 83	1	XVal Session 83-Typing - Numbers-1		2012-07-18 10:27:41.947000
	Edit pad (rev 109)		Dan	cv401	XVal Session 83	1	XVal Session 83-Typing - Numbers-1		2012-07-18 10:27:42.039000
	Edit pad (rev 110)		Xing	cv400	XVal Session 83	1	XVal Session 83-Typing - Numbers-1		2012-07-18 10:27:42.301000
	Edit pad (rev 111)		Capucine	cv402	XVal Session 83	1	XVal Session 83-Typing - Numbers-1		2012-07-18 10:27:42.459000
	Edit pad (rev 112)		Dan	cv401	XVal Session 83	1	XVal Session 83-Typing - Numbers-1		2012-07-18 10:27:42.545000
	Edit pad (rev 113)		nic	cv403	XVal Session 83	1	XVal Session 83-Typing - Numbers-1		2012-07-18 10:27:42.604000
	Edit pad (rev 114)		Xing	cv400	XVal Session 83	1	XVal Session 83-Typing - Numbers-1		2012-07-18 10:27:42.827000
	Edit pad (rev 115)		Capucine	cv402	XVal Session 83	1	XVal Session 83-Typing - Numbers-1		2012-07-18 10:27:42.958000
	Edit pad (rev 116)		Dan	cv401	XVal Session 83	1	XVal Session 83-Typing - Numbers-1		2012-07-18 10:27:43.049000
	Edit pad (rev 117)		Xing	cv400	XVal Session 83	1	XVal Session 83-Typing - Numbers-1		2012-07-18 10:27:43.318000
	Edit pad (rev 118)		Capucine	cv402	XVal Session 83	1	XVal Session 83-Typing - Numbers-1		2012-07-18 10:27:43.458000
	Edit pad (rev 119)		Dan	cv401	XVal Session 83	1	XVal Session 83-Typing - Numbers-1		2012-07-18 10:27:43.549000
	Edit pad (rev 120)		Xing	cv400	XVal Session 83	1	XVal Session 83-Typing - Numbers-1		2012-07-18 10:27:43.924000
	Edit pad (rev 121)		Dan	cv401	XVal Session 83	1	XVal Session 83-Typing - Numbers-1		2012-07-18 10:27:44.158000
	Edit pad (rev 122)		Dan	cv401	XVal Session 83	1	XVal Session 83-Typing - Numbers-1		2012-07-18 10:27:44.794000
	Edit pad (rev 123)		Xing	cv400	XVal Session 83	1	XVal Session 83-Typing - Numbers-1		2012-07-18 10:27:45.075000
	Edit pad (rev 124)		Capucine	cv402	XVal Session 83	1	XVal Session 83-Typing - Numbers-1		2012-07-18 10:27:45.164000
	Edit pad (rev 125)		nic	cv403	XVal Session 83	1	XVal Session 83-Typing - Numbers-1		2012-07-18 10:27:45.170000
	Edit pad (rev 126)		Dan	cv401	XVal Session 83	1	XVal Session 83-Typing - Numbers-1		2012-07-18 10:27:45.534000
	Edit pad (rev 127)		Xing	cv400	XVal Session 83	1	XVal Session 83-Typing - Numbers-1		2012-07-18 10:27:45.577000
	Edit pad (rev 128)		Capucine	cv402	XVal Session 83	1	XVal Session 83-Typing - Numbers-1		2012-07-18 10:27:45.677000
	Edit pad (rev 129)		nic	cv403	XVal Session 83	1	XVal Session 83-Typing - Numbers-1		2012-07-18 10:27:45.897000
	Edit pad (rev 130)		Dan	cv401	XVal Session 83	1	XVal Session 83-Typing - Numbers-1		2012-07-18 10:27:46.032000
	Edit pad (rev 131)		Xing	cv400	XVal Session 83	1	XVal Session 83-Typing - Numbers-1		2012-07-18 10:27:46.083000
	Edit pad (rev 132)		nic	cv403	XVal Session 83	1	XVal Session 83-Typing - Numbers-1		2012-07-18 10:27:46.401000
	Edit pad (rev 133)		Dan	cv401	XVal Session 83	1	XVal Session 83-Typing - Numbers-1		2012-07-18 10:27:46.597000
	Edit pad (rev 134)		Xing	cv400	XVal Session 83	1	XVal Session 83-Typing - Numbers-1		2012-07-18 10:27:46.599000
	Edit pad (rev 135)		Capucine	cv402	XVal Session 83	1	XVal Session 83-Typing - Numbers-1		2012-07-18 10:27:46.621000
	Edit pad (rev 136)		nic	cv403	XVal Session 83	1	XVal Session 83-Typing - Numbers-1		2012-07-18 10:27:47.131000
	Edit pad (rev 137)		Xing	cv400	XVal Session 83	1	XVal Session 83-Typing - Numbers-1		2012-07-18 10:27:47.146000
	Edit pad (rev 138)		Dan	cv401	XVal Session 83	1	XVal Session 83-Typing - Numbers-1		2012-07-18 10:27:47.320000
	Edit pad (rev 139)		Xing	cv400	XVal Session 83	1	XVal Session 83-Typing - Numbers-1		2012-07-18 10:27:47.662000
	Edit pad (rev 140)		Capucine	cv402	XVal Session 83	1	XVal Session 83-Typing - Numbers-1		2012-07-18 10:27:47.775000
	Edit pad (rev 141)		Xing	cv400	XVal Session 83	1	XVal Session 83-Typing - Numbers-1		2012-07-18 10:27:48.160000
	Edit pad (rev 142)		nic	cv403	XVal Session 83	1	XVal Session 83-Typing - Numbers-1		2012-07-18 10:27:48.205000
	Edit pad (rev 143)		Dan	cv401	XVal Session 83	1	XVal Session 83-Typing - Numbers-1		2012-07-18 10:27:48.293000
	Edit pad (rev 144)		Xing	cv400	XVal Session 83	1	XVal Session 83-Typing - Numbers-1		2012-07-18 10:27:48.666000
	Edit pad (rev 145)		nic	cv403	XVal Session 83	1	XVal Session 83-Typing - Numbers-1		2012-07-18 10:27:48.907000
	Edit pad (rev 146)		Dan	cv401	XVal Session 83	1	XVal Session 83-Typing - Numbers-1		2012-07-18 10:27:49.056000
	Edit pad (rev 147)		Capucine	cv402	XVal Session 83	1	XVal Session 83-Typing - Numbers-1		2012-07-18 10:27:49.318000
	Edit pad (rev 148)		Xing	cv400	XVal Session 83	1	XVal Session 83-Typing - Numbers-1		2012-07-18 10:27:49.579000
	Edit pad (rev 149)		Capucine	cv402	XVal Session 83	1	XVal Session 83-Typing - Numbers-1		2012-07-18 10:27:49.819000
	Edit pad (rev 150)		Dan	cv401	XVal Session 83	1	XVal Session 83-Typing - Numbers-1		2012-07-18 10:27:50.006000
	Edit pad (rev 151)		nic	cv403	XVal Session 83	1	XVal Session 83-Typing - Numbers-1		2012-07-18 10:27:50.041000
	Edit pad (rev 152)		Xing	cv400	XVal Session 83	1	XVal Session 83-Typing - Numbers-1		2012-07-18 10:27:50.081000
	Edit pad (rev 153)		nic	cv403	XVal Session 83	1	XVal Session 83-Typing - Numbers-1		2012-07-18 10:27:50.542000
	Edit pad (rev 154)		Capucine	cv402	XVal Session 83	1	XVal Session 83-Typing - Numbers-1		2012-07-18 10:27:51.046000
	Edit pad (rev 155)		Dan	cv401	XVal Session 83	1	XVal Session 83-Typing - Numbers-1		2012-07-18 10:27:51.067000
	Edit pad (rev 156)		Xing	cv400	XVal Session 83	1	XVal Session 83-Typing - Numbers-1		2012-07-18 10:27:51.272000
	Edit pad (rev 157)		nic	cv403	XVal Session 83	1	XVal Session 83-Typing - Numbers-1		2012-07-18 10:27:51.505000
	Edit pad (rev 158)		Capucine	cv402	XVal Session 83	1	XVal Session 83-Typing - Numbers-1		2012-07-18 10:27:51.558000
	Edit pad (rev 159)		Dan	cv401	XVal Session 83	1	XVal Session 83-Typing - Numbers-1		2012-07-18 10:27:52.121000
	Edit pad (rev 160)		nic	cv403	XVal Session 83	1	XVal Session 83-Typing - Numbers-1		2012-07-18 10:27:52.738000
	Edit pad (rev 161)		Capucine	cv402	XVal Session 83	1	XVal Session 83-Typing - Numbers-1		2012-07-18 10:27:52.979000
	Edit pad (rev 162)		Dan	cv401	XVal Session 83	1	XVal Session 83-Typing - Numbers-1		2012-07-18 10:27:53.277000
	Edit pad (rev 163)		nic	cv403	XVal Session 83	1	XVal Session 83-Typing - Numbers-1		2012-07-18 10:27:53.378000
	Edit pad (rev 164)		Capucine	cv402	XVal Session 83	1	XVal Session 83-Typing - Numbers-1		2012-07-18 10:27:53.491000
	Edit pad (rev 165)		Dan	cv401	XVal Session 83	1	XVal Session 83-Typing - Numbers-1		2012-07-18 10:27:53.778000
	Edit pad (rev 166)		Capucine	cv402	XVal Session 83	1	XVal Session 83-Typing - Numbers-1		2012-07-18 10:27:53.991000
	Edit pad (rev 167)		nic	cv403	XVal Session 83	1	XVal Session 83-Typing - Numbers-1		2012-07-18 10:27:54.424000
	Edit pad (rev 168)		Xing	cv400	XVal Session 83	1	XVal Session 83-Typing - Numbers-1		2012-07-18 10:27:54.666000
	Edit pad (rev 169)		Capucine	cv402	XVal Session 83	1	XVal Session 83-Typing - Numbers-1		2012-07-18 10:27:55.095000
	Edit pad (rev 170)		nic	cv403	XVal Session 83	1	XVal Session 83-Typing - Numbers-1		2012-07-18 10:27:55.364000
	Edit pad (rev 171)		Capucine	cv402	XVal Session 83	1	XVal Session 83-Typing - Numbers-1		2012-07-18 10:27:55.601000
	Edit pad (rev 172)		Capucine	cv402	XVal Session 83	1	XVal Session 83-Typing - Numbers-1		2012-07-18 10:27:56.101000
	Edit pad (rev 173)		Xing	cv400	XVal Session 83	1	XVal Session 83-Typing - Numbers-1		2012-07-18 10:27:56.208000
	Edit pad (rev 174)		nic	cv403	XVal Session 83	1	XVal Session 83-Typing - Numbers-1		2012-07-18 10:27:56.702000
	Edit pad (rev 175)		Capucine	cv402	XVal Session 83	1	XVal Session 83-Typing - Numbers-1		2012-07-18 10:27:56.719000
	Edit pad (rev 176)		Xing	cv400	XVal Session 83	1	XVal Session 83-Typing - Numbers-1		2012-07-18 10:27:56.756000
	Edit pad (rev 177)		Capucine	cv402	XVal Session 83	1	XVal Session 83-Typing - Numbers-1		2012-07-18 10:27:57.226000
	Edit pad (rev 178)		Xing	cv400	XVal Session 83	1	XVal Session 83-Typing - Numbers-1		2012-07-18 10:27:57.323000
	Edit pad (rev 179)		Capucine	cv402	XVal Session 83	1	XVal Session 83-Typing - Numbers-1		2012-07-18 10:27:57.726000
	Edit pad (rev 180)		nic	cv403	XVal Session 83	1	XVal Session 83-Typing - Numbers-1		2012-07-18 10:27:57.785000
	Edit pad (rev 181)		Xing	cv400	XVal Session 83	1	XVal Session 83-Typing - Numbers-1		2012-07-18 10:27:57.832000
	Edit pad (rev 182)		Capucine	cv402	XVal Session 83	1	XVal Session 83-Typing - Numbers-1		2012-07-18 10:27:58.566000
	Edit pad (rev 183)		Xing	cv400	XVal Session 83	1	XVal Session 83-Typing - Numbers-1		2012-07-18 10:27:59.007000
	Edit pad (rev 184)		Capucine	cv402	XVal Session 83	1	XVal Session 83-Typing - Numbers-1		2012-07-18 10:27:59.067000
	Edit pad (rev 185)		Capucine	cv402	XVal Session 83	1	XVal Session 83-Typing - Numbers-1		2012-07-18 10:27:59.570000
	Edit pad (rev 186)		Xing	cv400	XVal Session 83	1	XVal Session 83-Typing - Numbers-1		2012-07-18 10:28:00.037000
	Edit pad (rev 187)		Xing	cv400	XVal Session 83	1	XVal Session 83-Typing - Numbers-1		2012-07-18 10:28:00.553000
	Edit pad (rev 188)		Capucine	cv402	XVal Session 83	1	XVal Session 83-Typing - Numbers-1		2012-07-18 10:28:00.627000
	Edit pad (rev 189)		nic	cv403	XVal Session 83	1	XVal Session 83-Typing - Numbers-1		2012-07-18 10:28:01.126000
	Edit pad (rev 190)		Capucine	cv402	XVal Session 83	1	XVal Session 83-Typing - Numbers-1		2012-07-18 10:28:01.130000
	Edit pad (rev 191)		Dan	cv401	XVal Session 83	1	XVal Session 83-Typing - Numbers-1		2012-07-18 10:28:01.179000
	Edit pad (rev 192)		Dan	cv401	XVal Session 83	1	XVal Session 83-Typing - Numbers-1		2012-07-18 10:28:01.738000
	Edit pad (rev 193)		Capucine	cv402	XVal Session 83	1	XVal Session 83-Typing - Numbers-1		2012-07-18 10:28:01.809000
	Edit pad (rev 194)		nic	cv403	XVal Session 83	1	XVal Session 83-Typing - Numbers-1		2012-07-18 10:28:01.988000
	Edit pad (rev 195)		Xing	cv400	XVal Session 83	1	XVal Session 83-Typing - Numbers-1		2012-07-18 10:28:02.045000
	Edit pad (rev 196)		Dan	cv401	XVal Session 83	1	XVal Session 83-Typing - Numbers-1		2012-07-18 10:28:02.294000
	Edit pad (rev 197)		Capucine	cv402	XVal Session 83	1	XVal Session 83-Typing - Numbers-1		2012-07-18 10:28:02.319000
	Edit pad (rev 198)		Capucine	cv402	XVal Session 83	1	XVal Session 83-Typing - Numbers-1		2012-07-18 10:28:02.820000
	Edit pad (rev 199)		nic	cv403	XVal Session 83	1	XVal Session 83-Typing - Numbers-1		2012-07-18 10:28:03.576000
	Edit pad (rev 200)		Xing	cv400	XVal Session 83	1	XVal Session 83-Typing - Numbers-1		2012-07-18 10:28:03.643000
	Edit pad (rev 201)		Dan	cv401	XVal Session 83	1	XVal Session 83-Typing - Numbers-1		2012-07-18 10:28:03.794000
	Edit pad (rev 202)		Xing	cv400	XVal Session 83	1	XVal Session 83-Typing - Numbers-1		2012-07-18 10:28:04.145000
	Edit pad (rev 203)		Dan	cv401	XVal Session 83	1	XVal Session 83-Typing - Numbers-1		2012-07-18 10:28:04.517000
	Edit pad (rev 204)		nic	cv403	XVal Session 83	1	XVal Session 83-Typing - Numbers-1		2012-07-18 10:28:04.822000
	Edit pad (rev 205)		Xing	cv400	XVal Session 83	1	XVal Session 83-Typing - Numbers-1		2012-07-18 10:28:05.805000
	Edit pad (rev 206)		nic	cv403	XVal Session 83	1	XVal Session 83-Typing - Numbers-1		2012-07-18 10:28:06.135000
	Edit pad (rev 207)		nic	cv403	XVal Session 83	1	XVal Session 83-Typing - Numbers-1		2012-07-18 10:28:06.755000
	Edit pad (rev 208)		Capucine	cv402	XVal Session 83	1	XVal Session 83-Typing - Numbers-1		2012-07-18 10:28:06.796000
	Edit pad (rev 209)		Xing	cv400	XVal Session 83	1	XVal Session 83-Typing - Numbers-1		2012-07-18 10:28:07.093000
	Edit pad (rev 210)		Capucine	cv402	XVal Session 83	1	XVal Session 83-Typing - Numbers-1		2012-07-18 10:28:07.302000
	Edit pad (rev 211)		nic	cv403	XVal Session 83	1	XVal Session 83-Typing - Numbers-1		2012-07-18 10:28:07.521000
	Edit pad (rev 212)		Xing	cv400	XVal Session 83	1	XVal Session 83-Typing - Numbers-1		2012-07-18 10:28:07.599000
	Edit pad (rev 213)		Capucine	cv402	XVal Session 83	1	XVal Session 83-Typing - Numbers-1		2012-07-18 10:28:07.803000
	Edit pad (rev 214)		Capucine	cv402	XVal Session 83	1	XVal Session 83-Typing - Numbers-1		2012-07-18 10:28:08.320000
	Edit pad (rev 215)		Xing	cv400	XVal Session 83	1	XVal Session 83-Typing - Numbers-1		2012-07-18 10:28:08.439000
	Edit pad (rev 216)		nic	cv403	XVal Session 83	1	XVal Session 83-Typing - Numbers-1		2012-07-18 10:28:08.775000
	Edit pad (rev 217)		Xing	cv400	XVal Session 83	1	XVal Session 83-Typing - Numbers-1		2012-07-18 10:28:08.946000
	Edit pad (rev 218)		Capucine	cv402	XVal Session 83	1	XVal Session 83-Typing - Numbers-1		2012-07-18 10:28:08.966000
	Edit pad (rev 219)		nic	cv403	XVal Session 83	1	XVal Session 83-Typing - Numbers-1		2012-07-18 10:28:09.438000
	Edit pad (rev 220)		Capucine	cv402	XVal Session 83	1	XVal Session 83-Typing - Numbers-1		2012-07-18 10:28:09.476000
	Edit pad (rev 221)		Capucine	cv402	XVal Session 83	1	XVal Session 83-Typing - Numbers-1		2012-07-18 10:28:09.977000
	Edit pad (rev 222)		Xing	cv400	XVal Session 83	1	XVal Session 83-Typing - Numbers-1		2012-07-18 10:28:10.257000
	Edit pad (rev 223)		nic	cv403	XVal Session 83	1	XVal Session 83-Typing - Numbers-1		2012-07-18 10:28:10.468000
	Edit pad (rev 224)		Dan	cv401	XVal Session 83	1	XVal Session 83-Typing - Numbers-1		2012-07-18 10:28:10.500000
	Edit pad (rev 225)		Xing	cv400	XVal Session 83	1	XVal Session 83-Typing - Numbers-1		2012-07-18 10:28:10.763000
	Edit pad (rev 226)		Capucine	cv402	XVal Session 83	1	XVal Session 83-Typing - Numbers-1		2012-07-18 10:28:11.014000
	Edit pad (rev 227)		Xing	cv400	XVal Session 83	1	XVal Session 83-Typing - Numbers-1		2012-07-18 10:28:11.270000
	Edit pad (rev 228)		Dan	cv401	XVal Session 83	1	XVal Session 83-Typing - Numbers-1		2012-07-18 10:28:11.280000
[truncated: 1,399 more rows]
