# Supplementary material for: Dynamics of collective performance in collaboration networks
Source: PLoS One. 2018 Oct 10;13(10):e0204547. doi: 10.1371/journal.pone.0204547 (PMC6179230; doi:10.1371/journal.pone.0204547)
Supplement: S1 Dataset — (ZIP) [file pone.0204547.s001.zip › data/team-data/team-chat-logs/XVal Session 53 - Group 1 - LogFile.csv]

id	event	data	chat_name	subject	session	session_group	completed_task	ip_address	timestamp
31675	Entering waiting room			cv254	XVal Session 53			18.111.27.106	2012-07-14 13:08:02
31676	Entering waiting room			cv252	XVal Session 53			192.54.222.3	2012-07-14 13:08:07
31677	Entering waiting room			cv253	XVal Session 53			18.111.28.237	2012-07-14 13:08:09
31678	Entering waiting room			cv251	XVal Session 53			192.54.222.3	2012-07-14 13:08:14
31679	Setup participants				XVal Session 53				2012-07-14 13:08:41
31680	Setup tasks				XVal Session 53				2012-07-14 13:08:41
31681	Introduction	Starting in 25 seconds		cv252	XVal Session 53	1		192.54.222.3	2012-07-14 13:08:41
31682	Introduction	Starting in 24 seconds		cv251	XVal Session 53	1		192.54.222.3	2012-07-14 13:08:42
31683	Introduction	Starting in 20 seconds		cv254	XVal Session 53	1		18.111.27.106	2012-07-14 13:08:46
31684	Introduction	Starting in 20 seconds		cv253	XVal Session 53	1		18.111.28.237	2012-07-14 13:08:46
31685	Load Instructions			cv251	XVal Session 53	1	XVal Session 53-Introduction-1	192.54.222.3	2012-07-14 13:09:06
31686	Load Instructions			cv254	XVal Session 53	1	XVal Session 53-Introduction-1	18.111.27.106	2012-07-14 13:09:06
31687	Load Instructions			cv253	XVal Session 53	1	XVal Session 53-Introduction-1	18.111.28.237	2012-07-14 13:09:07
31688	Load Instructions			cv252	XVal Session 53	1	XVal Session 53-Introduction-1	192.54.222.3	2012-07-14 13:09:07
31690	Load Workspace			cv254	XVal Session 53	1	XVal Session 53-Introduction-1	18.111.27.106	2012-07-14 13:09:26
31691	Load Workspace			cv253	XVal Session 53	1	XVal Session 53-Introduction-1	18.111.28.237	2012-07-14 13:09:26
31692	Load Workspace			cv252	XVal Session 53	1	XVal Session 53-Introduction-1	192.54.222.3	2012-07-14 13:09:26
31693	Load Workspace			cv251	XVal Session 53	1	XVal Session 53-Introduction-1	192.54.222.3	2012-07-14 13:09:26
	Edit pad (rev 0)		Claudia	cv402	XVal Session 53	1	XVal Session 53-Introduction-1		2012-07-14 13:09:31.009000
	Edit pad (rev 1)		Claudia	cv402	XVal Session 53	1	XVal Session 53-Introduction-1		2012-07-14 13:09:31.512000
	Edit pad (rev 2)		Claudia	cv402	XVal Session 53	1	XVal Session 53-Introduction-1		2012-07-14 13:09:32.012000
	Edit pad (rev 3)		Claudia	cv402	XVal Session 53	1	XVal Session 53-Introduction-1		2012-07-14 13:09:32.513000
	Edit pad (rev 4)		Matt	cv310	XVal Session 53	1	XVal Session 53-Introduction-1		2012-07-14 13:09:34.368000
	Edit pad (rev 5)		Matt	cv310	XVal Session 53	1	XVal Session 53-Introduction-1		2012-07-14 13:09:34.862000
	Edit pad (rev 6)		Matt	cv310	XVal Session 53	1	XVal Session 53-Introduction-1		2012-07-14 13:09:35.363000
	Edit pad (rev 7)		Matt	cv310	XVal Session 53	1	XVal Session 53-Introduction-1		2012-07-14 13:09:35.863000
	Edit pad (rev 8)		Matt	cv310	XVal Session 53	1	XVal Session 53-Introduction-1		2012-07-14 13:09:36.363000
	Edit pad (rev 9)		Matt	cv310	XVal Session 53	1	XVal Session 53-Introduction-1		2012-07-14 13:09:37.106000
	Edit pad (rev 10)		Claudia	cv402	XVal Session 53	1	XVal Session 53-Introduction-1		2012-07-14 13:09:37.173000
	Edit pad (rev 11)		Claudia	cv402	XVal Session 53	1	XVal Session 53-Introduction-1		2012-07-14 13:09:37.674000
	Edit pad (rev 12)		Claudia	cv402	XVal Session 53	1	XVal Session 53-Introduction-1		2012-07-14 13:09:38.178000
	Edit pad (rev 13)		Claudia	cv402	XVal Session 53	1	XVal Session 53-Introduction-1		2012-07-14 13:09:38.676000
	Edit pad (rev 14)		Claudia	cv402	XVal Session 53	1	XVal Session 53-Introduction-1		2012-07-14 13:09:39.478000
	Edit pad (rev 15)		Mark:	cv309	XVal Session 53	1	XVal Session 53-Introduction-1		2012-07-14 13:09:39.896000
	Edit pad (rev 16)		Claudia	cv402	XVal Session 53	1	XVal Session 53-Introduction-1		2012-07-14 13:09:39.983000
	Edit pad (rev 17)		Mark:	cv309	XVal Session 53	1	XVal Session 53-Introduction-1		2012-07-14 13:09:40.393000
	Edit pad (rev 18)		Claudia	cv402	XVal Session 53	1	XVal Session 53-Introduction-1		2012-07-14 13:09:40.484000
	Edit pad (rev 19)		Mark:	cv309	XVal Session 53	1	XVal Session 53-Introduction-1		2012-07-14 13:09:40.893000
	Edit pad (rev 20)		Mark:	cv309	XVal Session 53	1	XVal Session 53-Introduction-1		2012-07-14 13:09:41.393000
	Edit pad (rev 21)		Mark:	cv309	XVal Session 53	1	XVal Session 53-Introduction-1		2012-07-14 13:09:41.895000
	Edit pad (rev 22)		Mark:	cv309	XVal Session 53	1	XVal Session 53-Introduction-1		2012-07-14 13:09:42.396000
	Edit pad (rev 23)		Mark:	cv309	XVal Session 53	1	XVal Session 53-Introduction-1		2012-07-14 13:09:42.894000
	Edit pad (rev 24)		Mark:	cv309	XVal Session 53	1	XVal Session 53-Introduction-1		2012-07-14 13:09:43.997000
	Edit pad (rev 25)		Matt	cv310	XVal Session 53	1	XVal Session 53-Introduction-1		2012-07-14 13:09:45.887000
	Edit pad (rev 26)		Matt	cv310	XVal Session 53	1	XVal Session 53-Introduction-1		2012-07-14 13:09:46.387000
	Edit pad (rev 27)		Matt	cv310	XVal Session 53	1	XVal Session 53-Introduction-1		2012-07-14 13:09:46.886000
	Edit pad (rev 28)		Matt	cv310	XVal Session 53	1	XVal Session 53-Introduction-1		2012-07-14 13:09:47.385000
	Edit pad (rev 29)		Matt	cv310	XVal Session 53	1	XVal Session 53-Introduction-1		2012-07-14 13:09:47.888000
	Edit pad (rev 30)		Matt	cv310	XVal Session 53	1	XVal Session 53-Introduction-1		2012-07-14 13:09:48.388000
	Edit pad (rev 31)		jeral	cv311	XVal Session 53	1	XVal Session 53-Introduction-1		2012-07-14 13:09:52.566000
	Edit pad (rev 32)		Matt	cv310	XVal Session 53	1	XVal Session 53-Introduction-1		2012-07-14 13:09:53.025000
	Edit pad (rev 33)		jeral	cv311	XVal Session 53	1	XVal Session 53-Introduction-1		2012-07-14 13:09:53.178000
	Edit pad (rev 34)		Matt	cv310	XVal Session 53	1	XVal Session 53-Introduction-1		2012-07-14 13:09:53.525000
	Edit pad (rev 35)		jeral	cv311	XVal Session 53	1	XVal Session 53-Introduction-1		2012-07-14 13:09:53.920000
	Edit pad (rev 36)		Matt	cv310	XVal Session 53	1	XVal Session 53-Introduction-1		2012-07-14 13:09:54.023000
	Edit pad (rev 37)		jeral	cv311	XVal Session 53	1	XVal Session 53-Introduction-1		2012-07-14 13:09:54.421000
	Edit pad (rev 38)		Matt	cv310	XVal Session 53	1	XVal Session 53-Introduction-1		2012-07-14 13:09:54.523000
	Edit pad (rev 39)		jeral	cv311	XVal Session 53	1	XVal Session 53-Introduction-1		2012-07-14 13:09:54.922000
	Edit pad (rev 40)		Claudia	cv402	XVal Session 53	1	XVal Session 53-Introduction-1		2012-07-14 13:09:55.423000
	Edit pad (rev 41)		jeral	cv311	XVal Session 53	1	XVal Session 53-Introduction-1		2012-07-14 13:09:55.424000
	Edit pad (rev 42)		Claudia	cv402	XVal Session 53	1	XVal Session 53-Introduction-1		2012-07-14 13:09:55.923000
	Edit pad (rev 43)		Claudia	cv402	XVal Session 53	1	XVal Session 53-Introduction-1		2012-07-14 13:09:56.424000
	Edit pad (rev 44)		Claudia	cv402	XVal Session 53	1	XVal Session 53-Introduction-1		2012-07-14 13:09:56.933000
	Edit pad (rev 45)		Claudia	cv402	XVal Session 53	1	XVal Session 53-Introduction-1		2012-07-14 13:09:57.442000
	Edit pad (rev 46)		Claudia	cv402	XVal Session 53	1	XVal Session 53-Introduction-1		2012-07-14 13:09:57.943000
	Edit pad (rev 47)		Claudia	cv402	XVal Session 53	1	XVal Session 53-Introduction-1		2012-07-14 13:09:58.443000
	Edit pad (rev 48)		jeral	cv311	XVal Session 53	1	XVal Session 53-Introduction-1		2012-07-14 13:10:02.344000
	Edit pad (rev 49)		jeral	cv311	XVal Session 53	1	XVal Session 53-Introduction-1		2012-07-14 13:10:02.854000
	Edit pad (rev 50)		jeral	cv311	XVal Session 53	1	XVal Session 53-Introduction-1		2012-07-14 13:10:03.354000
	Edit pad (rev 51)		jeral	cv311	XVal Session 53	1	XVal Session 53-Introduction-1		2012-07-14 13:10:03.854000
	Edit pad (rev 52)		Matt	cv310	XVal Session 53	1	XVal Session 53-Introduction-1		2012-07-14 13:10:04.046000
	Edit pad (rev 53)		Matt	cv310	XVal Session 53	1	XVal Session 53-Introduction-1		2012-07-14 13:10:04.545000
	Edit pad (rev 54)		Matt	cv310	XVal Session 53	1	XVal Session 53-Introduction-1		2012-07-14 13:10:05.046000
	Edit pad (rev 55)		Matt	cv310	XVal Session 53	1	XVal Session 53-Introduction-1		2012-07-14 13:10:07.819000
	Edit pad (rev 56)		Mark:	cv309	XVal Session 53	1	XVal Session 53-Introduction-1		2012-07-14 13:10:08.678000
	Edit pad (rev 57)		Matt	cv310	XVal Session 53	1	XVal Session 53-Introduction-1		2012-07-14 13:10:09.853000
	Edit pad (rev 58)		Matt	cv310	XVal Session 53	1	XVal Session 53-Introduction-1		2012-07-14 13:10:10.501000
	Edit pad (rev 59)		Mark:	cv309	XVal Session 53	1	XVal Session 53-Introduction-1		2012-07-14 13:10:10.697000
	Edit pad (rev 60)		Matt	cv310	XVal Session 53	1	XVal Session 53-Introduction-1		2012-07-14 13:10:11.001000
	Edit pad (rev 61)		Mark:	cv309	XVal Session 53	1	XVal Session 53-Introduction-1		2012-07-14 13:10:11.195000
	Edit pad (rev 62)		Mark:	cv309	XVal Session 53	1	XVal Session 53-Introduction-1		2012-07-14 13:10:11.698000
	Edit pad (rev 63)		Matt	cv310	XVal Session 53	1	XVal Session 53-Introduction-1		2012-07-14 13:10:12.036000
	Edit pad (rev 64)		Matt	cv310	XVal Session 53	1	XVal Session 53-Introduction-1		2012-07-14 13:10:12.557000
	Edit pad (rev 65)		Matt	cv310	XVal Session 53	1	XVal Session 53-Introduction-1		2012-07-14 13:10:13.056000
	Edit pad (rev 66)		Matt	cv310	XVal Session 53	1	XVal Session 53-Introduction-1		2012-07-14 13:10:13.556000
	Edit pad (rev 67)		Matt	cv310	XVal Session 53	1	XVal Session 53-Introduction-1		2012-07-14 13:10:14.057000
	Edit pad (rev 68)		Claudia	cv402	XVal Session 53	1	XVal Session 53-Introduction-1		2012-07-14 13:10:17.298000
	Edit pad (rev 69)		Matt	cv310	XVal Session 53	1	XVal Session 53-Introduction-1		2012-07-14 13:10:17.392000
	Edit pad (rev 70)		Claudia	cv402	XVal Session 53	1	XVal Session 53-Introduction-1		2012-07-14 13:10:17.798000
	Edit pad (rev 71)		Matt	cv310	XVal Session 53	1	XVal Session 53-Introduction-1		2012-07-14 13:10:17.902000
	Edit pad (rev 72)		Claudia	cv402	XVal Session 53	1	XVal Session 53-Introduction-1		2012-07-14 13:10:18.368000
	Edit pad (rev 73)		Matt	cv310	XVal Session 53	1	XVal Session 53-Introduction-1		2012-07-14 13:10:18.403000
	Edit pad (rev 74)		Claudia	cv402	XVal Session 53	1	XVal Session 53-Introduction-1		2012-07-14 13:10:18.869000
	Edit pad (rev 75)		Matt	cv310	XVal Session 53	1	XVal Session 53-Introduction-1		2012-07-14 13:10:18.904000
	Edit pad (rev 76)		Claudia	cv402	XVal Session 53	1	XVal Session 53-Introduction-1		2012-07-14 13:10:19.370000
	Edit pad (rev 77)		Matt	cv310	XVal Session 53	1	XVal Session 53-Introduction-1		2012-07-14 13:10:19.404000
	Edit pad (rev 78)		Claudia	cv402	XVal Session 53	1	XVal Session 53-Introduction-1		2012-07-14 13:10:20.033000
	Edit pad (rev 79)		Matt	cv310	XVal Session 53	1	XVal Session 53-Introduction-1		2012-07-14 13:10:20.375000
	Edit pad (rev 80)		Claudia	cv402	XVal Session 53	1	XVal Session 53-Introduction-1		2012-07-14 13:10:20.532000
	Edit pad (rev 81)		Claudia	cv402	XVal Session 53	1	XVal Session 53-Introduction-1		2012-07-14 13:10:21.033000
	Edit pad (rev 82)		Matt	cv310	XVal Session 53	1	XVal Session 53-Introduction-1		2012-07-14 13:10:21.495000
	Edit pad (rev 83)		Claudia	cv402	XVal Session 53	1	XVal Session 53-Introduction-1		2012-07-14 13:10:21.536000
	Edit pad (rev 84)		Claudia	cv402	XVal Session 53	1	XVal Session 53-Introduction-1		2012-07-14 13:10:22.045000
	Edit pad (rev 85)		Claudia	cv402	XVal Session 53	1	XVal Session 53-Introduction-1		2012-07-14 13:10:22.543000
	Edit pad (rev 86)		Claudia	cv402	XVal Session 53	1	XVal Session 53-Introduction-1		2012-07-14 13:10:23.045000
	Edit pad (rev 87)		Matt	cv310	XVal Session 53	1	XVal Session 53-Introduction-1		2012-07-14 13:10:23.377000
	Edit pad (rev 88)		Claudia	cv402	XVal Session 53	1	XVal Session 53-Introduction-1		2012-07-14 13:10:23.548000
	Edit pad (rev 89)		Claudia	cv402	XVal Session 53	1	XVal Session 53-Introduction-1		2012-07-14 13:10:24.049000
	Edit pad (rev 90)		Claudia	cv402	XVal Session 53	1	XVal Session 53-Introduction-1		2012-07-14 13:10:24.550000
	Edit pad (rev 91)		Claudia	cv402	XVal Session 53	1	XVal Session 53-Introduction-1		2012-07-14 13:10:25.052000
	Edit pad (rev 92)		Claudia	cv402	XVal Session 53	1	XVal Session 53-Introduction-1		2012-07-14 13:10:25.552000
	Edit pad (rev 93)		Claudia	cv402	XVal Session 53	1	XVal Session 53-Introduction-1		2012-07-14 13:10:26.051000
	Edit pad (rev 94)		Matt	cv310	XVal Session 53	1	XVal Session 53-Introduction-1		2012-07-14 13:10:26.162000
	Edit pad (rev 95)		Claudia	cv402	XVal Session 53	1	XVal Session 53-Introduction-1		2012-07-14 13:10:26.551000
	Edit pad (rev 96)		Matt	cv310	XVal Session 53	1	XVal Session 53-Introduction-1		2012-07-14 13:10:26.785000
	Edit pad (rev 97)		Claudia	cv402	XVal Session 53	1	XVal Session 53-Introduction-1		2012-07-14 13:10:27.052000
	Edit pad (rev 98)		Claudia	cv402	XVal Session 53	1	XVal Session 53-Introduction-1		2012-07-14 13:10:27.552000
	Edit pad (rev 99)		Claudia	cv402	XVal Session 53	1	XVal Session 53-Introduction-1		2012-07-14 13:10:28.052000
	Edit pad (rev 100)		Matt	cv310	XVal Session 53	1	XVal Session 53-Introduction-1		2012-07-14 13:10:28.071000
	Edit pad (rev 101)		Claudia	cv402	XVal Session 53	1	XVal Session 53-Introduction-1		2012-07-14 13:10:28.552000
	Edit pad (rev 102)		Matt	cv310	XVal Session 53	1	XVal Session 53-Introduction-1		2012-07-14 13:10:28.957000
	Edit pad (rev 103)		Claudia	cv402	XVal Session 53	1	XVal Session 53-Introduction-1		2012-07-14 13:10:29.052000
	Edit pad (rev 104)		Claudia	cv402	XVal Session 53	1	XVal Session 53-Introduction-1		2012-07-14 13:10:29.554000
	Edit pad (rev 105)		Claudia	cv402	XVal Session 53	1	XVal Session 53-Introduction-1		2012-07-14 13:10:30.055000
	Edit pad (rev 106)		Claudia	cv402	XVal Session 53	1	XVal Session 53-Introduction-1		2012-07-14 13:10:30.555000
	Edit pad (rev 107)		Claudia	cv402	XVal Session 53	1	XVal Session 53-Introduction-1		2012-07-14 13:10:31.777000
	Edit pad (rev 108)		Claudia	cv402	XVal Session 53	1	XVal Session 53-Introduction-1		2012-07-14 13:10:32.277000
	Edit pad (rev 109)		Matt	cv310	XVal Session 53	1	XVal Session 53-Introduction-1		2012-07-14 13:10:32.587000
	Edit pad (rev 110)		Claudia	cv402	XVal Session 53	1	XVal Session 53-Introduction-1		2012-07-14 13:10:32.778000
	Edit pad (rev 111)		Claudia	cv402	XVal Session 53	1	XVal Session 53-Introduction-1		2012-07-14 13:10:33.314000
	Edit pad (rev 112)		Claudia	cv402	XVal Session 53	1	XVal Session 53-Introduction-1		2012-07-14 13:10:33.813000
	Edit pad (rev 113)		Claudia	cv402	XVal Session 53	1	XVal Session 53-Introduction-1		2012-07-14 13:10:34.313000
	Edit pad (rev 114)		Claudia	cv402	XVal Session 53	1	XVal Session 53-Introduction-1		2012-07-14 13:10:34.813000
	Edit pad (rev 115)		Claudia	cv402	XVal Session 53	1	XVal Session 53-Introduction-1		2012-07-14 13:10:35.314000
	Edit pad (rev 116)		Matt	cv310	XVal Session 53	1	XVal Session 53-Introduction-1		2012-07-14 13:10:35.696000
	Edit pad (rev 117)		Claudia	cv402	XVal Session 53	1	XVal Session 53-Introduction-1		2012-07-14 13:10:35.811000
	Edit pad (rev 118)		Matt	cv310	XVal Session 53	1	XVal Session 53-Introduction-1		2012-07-14 13:10:36.196000
	Edit pad (rev 119)		Matt	cv310	XVal Session 53	1	XVal Session 53-Introduction-1		2012-07-14 13:10:36.696000
31710	Load Instructions			cv254	XVal Session 53	1	XVal Session 53-Typing - Text-1	18.111.27.106	2012-07-14 13:10:56
31711	Load Instructions			cv252	XVal Session 53	1	XVal Session 53-Typing - Text-1	192.54.222.3	2012-07-14 13:10:56
31712	Load Instructions			cv253	XVal Session 53	1	XVal Session 53-Typing - Text-1	18.111.28.237	2012-07-14 13:10:56
31713	Load Instructions			cv251	XVal Session 53	1	XVal Session 53-Typing - Text-1	192.54.222.3	2012-07-14 13:10:56
31719	Load Workspace			cv254	XVal Session 53	1	XVal Session 53-Typing - Text-1	18.111.27.106	2012-07-14 13:11:36
31720	Load Workspace			cv253	XVal Session 53	1	XVal Session 53-Typing - Text-1	18.111.28.237	2012-07-14 13:11:36
31721	Load Workspace			cv252	XVal Session 53	1	XVal Session 53-Typing - Text-1	192.54.222.3	2012-07-14 13:11:36
31722	Load Workspace			cv251	XVal Session 53	1	XVal Session 53-Typing - Text-1	192.54.222.3	2012-07-14 13:11:36
	Edit pad (rev 0)		jeral	cv311	XVal Session 53	1	XVal Session 53-Typing - Text-1		2012-07-14 13:11:42.022000
	Edit pad (rev 1)		Claudia	cv402	XVal Session 53	1	XVal Session 53-Typing - Text-1		2012-07-14 13:11:42.490000
	Edit pad (rev 2)		jeral	cv311	XVal Session 53	1	XVal Session 53-Typing - Text-1		2012-07-14 13:11:42.520000
	Edit pad (rev 3)		jeral	cv311	XVal Session 53	1	XVal Session 53-Typing - Text-1		2012-07-14 13:11:43.192000
	Edit pad (rev 4)		Claudia	cv402	XVal Session 53	1	XVal Session 53-Typing - Text-1		2012-07-14 13:11:43.377000
	Edit pad (rev 5)		Claudia	cv402	XVal Session 53	1	XVal Session 53-Typing - Text-1		2012-07-14 13:11:43.994000
	Edit pad (rev 6)		Claudia	cv402	XVal Session 53	1	XVal Session 53-Typing - Text-1		2012-07-14 13:11:44.493000
	Edit pad (rev 7)		jeral	cv311	XVal Session 53	1	XVal Session 53-Typing - Text-1		2012-07-14 13:11:44.951000
	Edit pad (rev 8)		Claudia	cv402	XVal Session 53	1	XVal Session 53-Typing - Text-1		2012-07-14 13:11:44.995000
	Edit pad (rev 9)		jeral	cv311	XVal Session 53	1	XVal Session 53-Typing - Text-1		2012-07-14 13:11:45.456000
	Edit pad (rev 10)		Claudia	cv402	XVal Session 53	1	XVal Session 53-Typing - Text-1		2012-07-14 13:11:45.494000
	Edit pad (rev 11)		jeral	cv311	XVal Session 53	1	XVal Session 53-Typing - Text-1		2012-07-14 13:11:45.957000
	Edit pad (rev 12)		Claudia	cv402	XVal Session 53	1	XVal Session 53-Typing - Text-1		2012-07-14 13:11:45.994000
	Edit pad (rev 13)		jeral	cv311	XVal Session 53	1	XVal Session 53-Typing - Text-1		2012-07-14 13:11:46.459000
	Edit pad (rev 14)		Claudia	cv402	XVal Session 53	1	XVal Session 53-Typing - Text-1		2012-07-14 13:11:46.494000
	Edit pad (rev 15)		jeral	cv311	XVal Session 53	1	XVal Session 53-Typing - Text-1		2012-07-14 13:11:46.959000
	Edit pad (rev 16)		Claudia	cv402	XVal Session 53	1	XVal Session 53-Typing - Text-1		2012-07-14 13:11:46.995000
	Edit pad (rev 17)		jeral	cv311	XVal Session 53	1	XVal Session 53-Typing - Text-1		2012-07-14 13:11:47.459000
	Edit pad (rev 18)		Claudia	cv402	XVal Session 53	1	XVal Session 53-Typing - Text-1		2012-07-14 13:11:47.498000
	Edit pad (rev 19)		Claudia	cv402	XVal Session 53	1	XVal Session 53-Typing - Text-1		2012-07-14 13:11:49.218000
	Edit pad (rev 20)		Claudia	cv402	XVal Session 53	1	XVal Session 53-Typing - Text-1		2012-07-14 13:11:49.718000
	Edit pad (rev 21)		Claudia	cv402	XVal Session 53	1	XVal Session 53-Typing - Text-1		2012-07-14 13:11:50.218000
	Edit pad (rev 22)		Claudia	cv402	XVal Session 53	1	XVal Session 53-Typing - Text-1		2012-07-14 13:11:50.718000
	Edit pad (rev 23)		jeral	cv311	XVal Session 53	1	XVal Session 53-Typing - Text-1		2012-07-14 13:11:55.239000
	Edit pad (rev 24)		jeral	cv311	XVal Session 53	1	XVal Session 53-Typing - Text-1		2012-07-14 13:11:55.739000
	Edit pad (rev 25)		jeral	cv311	XVal Session 53	1	XVal Session 53-Typing - Text-1		2012-07-14 13:11:56.240000
	Edit pad (rev 26)		jeral	cv311	XVal Session 53	1	XVal Session 53-Typing - Text-1		2012-07-14 13:11:56.738000
	Edit pad (rev 27)		jeral	cv311	XVal Session 53	1	XVal Session 53-Typing - Text-1		2012-07-14 13:11:57.239000
	Edit pad (rev 28)		jeral	cv311	XVal Session 53	1	XVal Session 53-Typing - Text-1		2012-07-14 13:11:57.740000
	Edit pad (rev 29)		jeral	cv311	XVal Session 53	1	XVal Session 53-Typing - Text-1		2012-07-14 13:12:19.434000
	Edit pad (rev 30)		jeral	cv311	XVal Session 53	1	XVal Session 53-Typing - Text-1		2012-07-14 13:12:19.934000
	Edit pad (rev 31)		jeral	cv311	XVal Session 53	1	XVal Session 53-Typing - Text-1		2012-07-14 13:12:21.100000
	Edit pad (rev 32)		jeral	cv311	XVal Session 53	1	XVal Session 53-Typing - Text-1		2012-07-14 13:12:21.818000
	Edit pad (rev 33)		jeral	cv311	XVal Session 53	1	XVal Session 53-Typing - Text-1		2012-07-14 13:12:22.319000
	Edit pad (rev 34)		jeral	cv311	XVal Session 53	1	XVal Session 53-Typing - Text-1		2012-07-14 13:12:22.825000
	Edit pad (rev 35)		jeral	cv311	XVal Session 53	1	XVal Session 53-Typing - Text-1		2012-07-14 13:12:23.327000
	Edit pad (rev 36)		jeral	cv311	XVal Session 53	1	XVal Session 53-Typing - Text-1		2012-07-14 13:12:23.825000
	Edit pad (rev 37)		jeral	cv311	XVal Session 53	1	XVal Session 53-Typing - Text-1		2012-07-14 13:12:24.326000
	Edit pad (rev 38)		Matt	cv310	XVal Session 53	1	XVal Session 53-Typing - Text-1		2012-07-14 13:12:24.341000
	Edit pad (rev 39)		jeral	cv311	XVal Session 53	1	XVal Session 53-Typing - Text-1		2012-07-14 13:12:24.825000
	Edit pad (rev 40)		Matt	cv310	XVal Session 53	1	XVal Session 53-Typing - Text-1		2012-07-14 13:12:24.837000
	Edit pad (rev 41)		jeral	cv311	XVal Session 53	1	XVal Session 53-Typing - Text-1		2012-07-14 13:12:25.326000
	Edit pad (rev 42)		Matt	cv310	XVal Session 53	1	XVal Session 53-Typing - Text-1		2012-07-14 13:12:25.339000
	Edit pad (rev 43)		jeral	cv311	XVal Session 53	1	XVal Session 53-Typing - Text-1		2012-07-14 13:12:25.826000
	Edit pad (rev 44)		Matt	cv310	XVal Session 53	1	XVal Session 53-Typing - Text-1		2012-07-14 13:12:25.837000
	Edit pad (rev 45)		jeral	cv311	XVal Session 53	1	XVal Session 53-Typing - Text-1		2012-07-14 13:12:26.326000
	Edit pad (rev 46)		Matt	cv310	XVal Session 53	1	XVal Session 53-Typing - Text-1		2012-07-14 13:12:26.339000
	Edit pad (rev 47)		Matt	cv310	XVal Session 53	1	XVal Session 53-Typing - Text-1		2012-07-14 13:12:26.840000
	Edit pad (rev 48)		Claudia	cv402	XVal Session 53	1	XVal Session 53-Typing - Text-1		2012-07-14 13:12:27.104000
	Edit pad (rev 49)		Matt	cv310	XVal Session 53	1	XVal Session 53-Typing - Text-1		2012-07-14 13:12:27.339000
	Edit pad (rev 50)		jeral	cv311	XVal Session 53	1	XVal Session 53-Typing - Text-1		2012-07-14 13:12:27.367000
	Edit pad (rev 51)		Claudia	cv402	XVal Session 53	1	XVal Session 53-Typing - Text-1		2012-07-14 13:12:27.603000
	Edit pad (rev 52)		Matt	cv310	XVal Session 53	1	XVal Session 53-Typing - Text-1		2012-07-14 13:12:27.840000
	Edit pad (rev 53)		jeral	cv311	XVal Session 53	1	XVal Session 53-Typing - Text-1		2012-07-14 13:12:27.867000
	Edit pad (rev 54)		Claudia	cv402	XVal Session 53	1	XVal Session 53-Typing - Text-1		2012-07-14 13:12:28.153000
	Edit pad (rev 55)		Matt	cv310	XVal Session 53	1	XVal Session 53-Typing - Text-1		2012-07-14 13:12:28.339000
	Edit pad (rev 56)		jeral	cv311	XVal Session 53	1	XVal Session 53-Typing - Text-1		2012-07-14 13:12:28.365000
	Edit pad (rev 57)		Claudia	cv402	XVal Session 53	1	XVal Session 53-Typing - Text-1		2012-07-14 13:12:28.653000
	Edit pad (rev 58)		Matt	cv310	XVal Session 53	1	XVal Session 53-Typing - Text-1		2012-07-14 13:12:28.840000
	Edit pad (rev 59)		jeral	cv311	XVal Session 53	1	XVal Session 53-Typing - Text-1		2012-07-14 13:12:28.867000
	Edit pad (rev 60)		Claudia	cv402	XVal Session 53	1	XVal Session 53-Typing - Text-1		2012-07-14 13:12:29.156000
	Edit pad (rev 61)		Matt	cv310	XVal Session 53	1	XVal Session 53-Typing - Text-1		2012-07-14 13:12:29.340000
	Edit pad (rev 62)		jeral	cv311	XVal Session 53	1	XVal Session 53-Typing - Text-1		2012-07-14 13:12:29.368000
	Edit pad (rev 63)		Claudia	cv402	XVal Session 53	1	XVal Session 53-Typing - Text-1		2012-07-14 13:12:29.655000
	Edit pad (rev 64)		Matt	cv310	XVal Session 53	1	XVal Session 53-Typing - Text-1		2012-07-14 13:12:29.841000
	Edit pad (rev 65)		jeral	cv311	XVal Session 53	1	XVal Session 53-Typing - Text-1		2012-07-14 13:12:29.868000
	Edit pad (rev 66)		Claudia	cv402	XVal Session 53	1	XVal Session 53-Typing - Text-1		2012-07-14 13:12:30.155000
	Edit pad (rev 67)		jeral	cv311	XVal Session 53	1	XVal Session 53-Typing - Text-1		2012-07-14 13:12:30.382000
	Edit pad (rev 68)		Claudia	cv402	XVal Session 53	1	XVal Session 53-Typing - Text-1		2012-07-14 13:12:30.655000
	Edit pad (rev 69)		jeral	cv311	XVal Session 53	1	XVal Session 53-Typing - Text-1		2012-07-14 13:12:30.884000
	Edit pad (rev 70)		Claudia	cv402	XVal Session 53	1	XVal Session 53-Typing - Text-1		2012-07-14 13:12:31.155000
	Edit pad (rev 71)		jeral	cv311	XVal Session 53	1	XVal Session 53-Typing - Text-1		2012-07-14 13:12:31.386000
	Edit pad (rev 72)		Claudia	cv402	XVal Session 53	1	XVal Session 53-Typing - Text-1		2012-07-14 13:12:31.657000
	Edit pad (rev 73)		jeral	cv311	XVal Session 53	1	XVal Session 53-Typing - Text-1		2012-07-14 13:12:31.883000
	Edit pad (rev 74)		Claudia	cv402	XVal Session 53	1	XVal Session 53-Typing - Text-1		2012-07-14 13:12:32.156000
	Edit pad (rev 75)		Matt	cv310	XVal Session 53	1	XVal Session 53-Typing - Text-1		2012-07-14 13:12:32.235000
	Edit pad (rev 76)		Matt	cv310	XVal Session 53	1	XVal Session 53-Typing - Text-1		2012-07-14 13:12:32.736000
	Edit pad (rev 77)		jeral	cv311	XVal Session 53	1	XVal Session 53-Typing - Text-1		2012-07-14 13:12:33.173000
	Edit pad (rev 78)		Matt	cv310	XVal Session 53	1	XVal Session 53-Typing - Text-1		2012-07-14 13:12:33.237000
	Edit pad (rev 79)		jeral	cv311	XVal Session 53	1	XVal Session 53-Typing - Text-1		2012-07-14 13:12:33.671000
	Edit pad (rev 80)		Matt	cv310	XVal Session 53	1	XVal Session 53-Typing - Text-1		2012-07-14 13:12:33.737000
	Edit pad (rev 81)		Claudia	cv402	XVal Session 53	1	XVal Session 53-Typing - Text-1		2012-07-14 13:12:33.768000
	Edit pad (rev 82)		Matt	cv310	XVal Session 53	1	XVal Session 53-Typing - Text-1		2012-07-14 13:12:34.237000
	Edit pad (rev 83)		Claudia	cv402	XVal Session 53	1	XVal Session 53-Typing - Text-1		2012-07-14 13:12:34.268000
	Edit pad (rev 84)		Matt	cv310	XVal Session 53	1	XVal Session 53-Typing - Text-1		2012-07-14 13:12:34.738000
	Edit pad (rev 85)		Claudia	cv402	XVal Session 53	1	XVal Session 53-Typing - Text-1		2012-07-14 13:12:34.768000
	Edit pad (rev 86)		Matt	cv310	XVal Session 53	1	XVal Session 53-Typing - Text-1		2012-07-14 13:12:35.236000
	Edit pad (rev 87)		Claudia	cv402	XVal Session 53	1	XVal Session 53-Typing - Text-1		2012-07-14 13:12:35.499000
	Edit pad (rev 88)		jeral	cv311	XVal Session 53	1	XVal Session 53-Typing - Text-1		2012-07-14 13:12:35.826000
	Edit pad (rev 89)		Matt	cv310	XVal Session 53	1	XVal Session 53-Typing - Text-1		2012-07-14 13:12:35.888000
	Edit pad (rev 90)		jeral	cv311	XVal Session 53	1	XVal Session 53-Typing - Text-1		2012-07-14 13:12:36.326000
	Edit pad (rev 91)		Matt	cv310	XVal Session 53	1	XVal Session 53-Typing - Text-1		2012-07-14 13:12:36.395000
	Edit pad (rev 92)		jeral	cv311	XVal Session 53	1	XVal Session 53-Typing - Text-1		2012-07-14 13:12:36.826000
	Edit pad (rev 93)		jeral	cv311	XVal Session 53	1	XVal Session 53-Typing - Text-1		2012-07-14 13:12:38.255000
	Edit pad (rev 94)		Matt	cv310	XVal Session 53	1	XVal Session 53-Typing - Text-1		2012-07-14 13:12:38.309000
	Edit pad (rev 95)		Claudia	cv402	XVal Session 53	1	XVal Session 53-Typing - Text-1		2012-07-14 13:12:38.593000
	Edit pad (rev 96)		jeral	cv311	XVal Session 53	1	XVal Session 53-Typing - Text-1		2012-07-14 13:12:38.754000
	Edit pad (rev 97)		Matt	cv310	XVal Session 53	1	XVal Session 53-Typing - Text-1		2012-07-14 13:12:38.809000
	Edit pad (rev 98)		Claudia	cv402	XVal Session 53	1	XVal Session 53-Typing - Text-1		2012-07-14 13:12:39.131000
	Edit pad (rev 99)		Matt	cv310	XVal Session 53	1	XVal Session 53-Typing - Text-1		2012-07-14 13:12:39.310000
	Edit pad (rev 100)		Claudia	cv402	XVal Session 53	1	XVal Session 53-Typing - Text-1		2012-07-14 13:12:39.630000
	Edit pad (rev 101)		Matt	cv310	XVal Session 53	1	XVal Session 53-Typing - Text-1		2012-07-14 13:12:39.816000
	Edit pad (rev 102)		Claudia	cv402	XVal Session 53	1	XVal Session 53-Typing - Text-1		2012-07-14 13:12:40.131000
	Edit pad (rev 103)		Matt	cv310	XVal Session 53	1	XVal Session 53-Typing - Text-1		2012-07-14 13:12:40.318000
	Edit pad (rev 104)		Matt	cv310	XVal Session 53	1	XVal Session 53-Typing - Text-1		2012-07-14 13:12:40.819000
	Edit pad (rev 105)		Claudia	cv402	XVal Session 53	1	XVal Session 53-Typing - Text-1		2012-07-14 13:12:40.825000
	Edit pad (rev 106)		Matt	cv310	XVal Session 53	1	XVal Session 53-Typing - Text-1		2012-07-14 13:12:41.319000
	Edit pad (rev 107)		jeral	cv311	XVal Session 53	1	XVal Session 53-Typing - Text-1		2012-07-14 13:12:41.423000
	Edit pad (rev 108)		jeral	cv311	XVal Session 53	1	XVal Session 53-Typing - Text-1		2012-07-14 13:12:41.923000
	Edit pad (rev 109)		Claudia	cv402	XVal Session 53	1	XVal Session 53-Typing - Text-1		2012-07-14 13:12:42.043000
	Edit pad (rev 110)		jeral	cv311	XVal Session 53	1	XVal Session 53-Typing - Text-1		2012-07-14 13:12:42.426000
	Edit pad (rev 111)		Claudia	cv402	XVal Session 53	1	XVal Session 53-Typing - Text-1		2012-07-14 13:12:42.545000
	Edit pad (rev 112)		jeral	cv311	XVal Session 53	1	XVal Session 53-Typing - Text-1		2012-07-14 13:12:42.926000
	Edit pad (rev 113)		Claudia	cv402	XVal Session 53	1	XVal Session 53-Typing - Text-1		2012-07-14 13:12:43.044000
	Edit pad (rev 114)		jeral	cv311	XVal Session 53	1	XVal Session 53-Typing - Text-1		2012-07-14 13:12:43.425000
	Edit pad (rev 115)		Matt	cv310	XVal Session 53	1	XVal Session 53-Typing - Text-1		2012-07-14 13:12:44.547000
	Edit pad (rev 116)		jeral	cv311	XVal Session 53	1	XVal Session 53-Typing - Text-1		2012-07-14 13:12:44.803000
	Edit pad (rev 117)		jeral	cv311	XVal Session 53	1	XVal Session 53-Typing - Text-1		2012-07-14 13:12:45.634000
	Edit pad (rev 118)		jeral	cv311	XVal Session 53	1	XVal Session 53-Typing - Text-1		2012-07-14 13:12:46.132000
	Edit pad (rev 119)		Claudia	cv402	XVal Session 53	1	XVal Session 53-Typing - Text-1		2012-07-14 13:12:49.756000
	Edit pad (rev 120)		jeral	cv311	XVal Session 53	1	XVal Session 53-Typing - Text-1		2012-07-14 13:12:53.610000
	Edit pad (rev 121)		Claudia	cv402	XVal Session 53	1	XVal Session 53-Typing - Text-1		2012-07-14 13:12:53.930000
	Edit pad (rev 122)		jeral	cv311	XVal Session 53	1	XVal Session 53-Typing - Text-1		2012-07-14 13:12:54.110000
	Edit pad (rev 123)		Claudia	cv402	XVal Session 53	1	XVal Session 53-Typing - Text-1		2012-07-14 13:12:54.429000
	Edit pad (rev 124)		jeral	cv311	XVal Session 53	1	XVal Session 53-Typing - Text-1		2012-07-14 13:12:54.610000
	Edit pad (rev 125)		Matt	cv310	XVal Session 53	1	XVal Session 53-Typing - Text-1		2012-07-14 13:12:55.065000
	Edit pad (rev 126)		Claudia	cv402	XVal Session 53	1	XVal Session 53-Typing - Text-1		2012-07-14 13:12:55.372000
	Edit pad (rev 127)		Matt	cv310	XVal Session 53	1	XVal Session 53-Typing - Text-1		2012-07-14 13:12:55.565000
	Edit pad (rev 128)		Claudia	cv402	XVal Session 53	1	XVal Session 53-Typing - Text-1		2012-07-14 13:12:55.872000
	Edit pad (rev 129)		Matt	cv310	XVal Session 53	1	XVal Session 53-Typing - Text-1		2012-07-14 13:12:56.065000
	Edit pad (rev 130)		jeral	cv311	XVal Session 53	1	XVal Session 53-Typing - Text-1		2012-07-14 13:12:56.095000
	Edit pad (rev 131)		Matt	cv310	XVal Session 53	1	XVal Session 53-Typing - Text-1		2012-07-14 13:12:56.566000
	Edit pad (rev 132)		jeral	cv311	XVal Session 53	1	XVal Session 53-Typing - Text-1		2012-07-14 13:12:56.594000
	Edit pad (rev 133)		Matt	cv310	XVal Session 53	1	XVal Session 53-Typing - Text-1		2012-07-14 13:12:57.065000
	Edit pad (rev 134)		jeral	cv311	XVal Session 53	1	XVal Session 53-Typing - Text-1		2012-07-14 13:12:57.125000
	Edit pad (rev 135)		Matt	cv310	XVal Session 53	1	XVal Session 53-Typing - Text-1		2012-07-14 13:12:57.567000
	Edit pad (rev 136)		jeral	cv311	XVal Session 53	1	XVal Session 53-Typing - Text-1		2012-07-14 13:12:57.608000
	Edit pad (rev 137)		Matt	cv310	XVal Session 53	1	XVal Session 53-Typing - Text-1		2012-07-14 13:12:58.068000
	Edit pad (rev 138)		jeral	cv311	XVal Session 53	1	XVal Session 53-Typing - Text-1		2012-07-14 13:12:58.110000
	Edit pad (rev 139)		Claudia	cv402	XVal Session 53	1	XVal Session 53-Typing - Text-1		2012-07-14 13:12:58.567000
	Edit pad (rev 140)		Matt	cv310	XVal Session 53	1	XVal Session 53-Typing - Text-1		2012-07-14 13:12:58.569000
	Edit pad (rev 141)		jeral	cv311	XVal Session 53	1	XVal Session 53-Typing - Text-1		2012-07-14 13:12:58.610000
	Edit pad (rev 142)		Claudia	cv402	XVal Session 53	1	XVal Session 53-Typing - Text-1		2012-07-14 13:12:59.066000
	Edit pad (rev 143)		jeral	cv311	XVal Session 53	1	XVal Session 53-Typing - Text-1		2012-07-14 13:12:59.110000
	Edit pad (rev 144)		Matt	cv310	XVal Session 53	1	XVal Session 53-Typing - Text-1		2012-07-14 13:12:59.131000
	Edit pad (rev 145)		Claudia	cv402	XVal Session 53	1	XVal Session 53-Typing - Text-1		2012-07-14 13:12:59.566000
	Edit pad (rev 146)		Matt	cv310	XVal Session 53	1	XVal Session 53-Typing - Text-1		2012-07-14 13:12:59.568000
	Edit pad (rev 147)		jeral	cv311	XVal Session 53	1	XVal Session 53-Typing - Text-1		2012-07-14 13:12:59.610000
	Edit pad (rev 148)		Claudia	cv402	XVal Session 53	1	XVal Session 53-Typing - Text-1		2012-07-14 13:13:00.065000
	Edit pad (rev 149)		Matt	cv310	XVal Session 53	1	XVal Session 53-Typing - Text-1		2012-07-14 13:13:00.067000
	Edit pad (rev 150)		Mark:	cv309	XVal Session 53	1	XVal Session 53-Typing - Text-1		2012-07-14 13:13:00.410000
	Edit pad (rev 151)		jeral	cv311	XVal Session 53	1	XVal Session 53-Typing - Text-1		2012-07-14 13:13:00.427000
	Edit pad (rev 152)		Matt	cv310	XVal Session 53	1	XVal Session 53-Typing - Text-1		2012-07-14 13:13:00.568000
	Edit pad (rev 153)		jeral	cv311	XVal Session 53	1	XVal Session 53-Typing - Text-1		2012-07-14 13:13:00.929000
	Edit pad (rev 154)		Matt	cv310	XVal Session 53	1	XVal Session 53-Typing - Text-1		2012-07-14 13:13:01.068000
	Edit pad (rev 155)		Claudia	cv402	XVal Session 53	1	XVal Session 53-Typing - Text-1		2012-07-14 13:13:01.144000
	Edit pad (rev 156)		Mark:	cv309	XVal Session 53	1	XVal Session 53-Typing - Text-1		2012-07-14 13:13:01.216000
	Edit pad (rev 157)		jeral	cv311	XVal Session 53	1	XVal Session 53-Typing - Text-1		2012-07-14 13:13:01.429000
	Edit pad (rev 158)		Claudia	cv402	XVal Session 53	1	XVal Session 53-Typing - Text-1		2012-07-14 13:13:01.660000
	Edit pad (rev 159)		Claudia	cv402	XVal Session 53	1	XVal Session 53-Typing - Text-1		2012-07-14 13:13:02.147000
	Edit pad (rev 160)		Claudia	cv402	XVal Session 53	1	XVal Session 53-Typing - Text-1		2012-07-14 13:13:02.973000
	Edit pad (rev 161)		Claudia	cv402	XVal Session 53	1	XVal Session 53-Typing - Text-1		2012-07-14 13:13:03.474000
	Edit pad (rev 162)		Mark:	cv309	XVal Session 53	1	XVal Session 53-Typing - Text-1		2012-07-14 13:13:03.534000
	Edit pad (rev 163)		Mark:	cv309	XVal Session 53	1	XVal Session 53-Typing - Text-1		2012-07-14 13:13:04.035000
	Edit pad (rev 164)		Matt	cv310	XVal Session 53	1	XVal Session 53-Typing - Text-1		2012-07-14 13:13:04.288000
	Edit pad (rev 165)		Mark:	cv309	XVal Session 53	1	XVal Session 53-Typing - Text-1		2012-07-14 13:13:04.536000
	Edit pad (rev 166)		Mark:	cv309	XVal Session 53	1	XVal Session 53-Typing - Text-1		2012-07-14 13:13:05.082000
	Edit pad (rev 167)		Claudia	cv402	XVal Session 53	1	XVal Session 53-Typing - Text-1		2012-07-14 13:13:05.486000
	Edit pad (rev 168)		Mark:	cv309	XVal Session 53	1	XVal Session 53-Typing - Text-1		2012-07-14 13:13:05.580000
	Edit pad (rev 169)		Claudia	cv402	XVal Session 53	1	XVal Session 53-Typing - Text-1		2012-07-14 13:13:05.985000
	Edit pad (rev 170)		Mark:	cv309	XVal Session 53	1	XVal Session 53-Typing - Text-1		2012-07-14 13:13:06.080000
	Edit pad (rev 171)		jeral	cv311	XVal Session 53	1	XVal Session 53-Typing - Text-1		2012-07-14 13:13:06.428000
	Edit pad (rev 172)		Claudia	cv402	XVal Session 53	1	XVal Session 53-Typing - Text-1		2012-07-14 13:13:06.488000
	Edit pad (rev 173)		Mark:	cv309	XVal Session 53	1	XVal Session 53-Typing - Text-1		2012-07-14 13:13:06.918000
	Edit pad (rev 174)		jeral	cv311	XVal Session 53	1	XVal Session 53-Typing - Text-1		2012-07-14 13:13:06.927000
	Edit pad (rev 175)		Mark:	cv309	XVal Session 53	1	XVal Session 53-Typing - Text-1		2012-07-14 13:13:07.420000
	Edit pad (rev 176)		jeral	cv311	XVal Session 53	1	XVal Session 53-Typing - Text-1		2012-07-14 13:13:07.427000
	Edit pad (rev 177)		Matt	cv310	XVal Session 53	1	XVal Session 53-Typing - Text-1		2012-07-14 13:13:07.617000
	Edit pad (rev 178)		Mark:	cv309	XVal Session 53	1	XVal Session 53-Typing - Text-1		2012-07-14 13:13:07.924000
	Edit pad (rev 179)		jeral	cv311	XVal Session 53	1	XVal Session 53-Typing - Text-1		2012-07-14 13:13:07.927000
	Edit pad (rev 180)		Mark:	cv309	XVal Session 53	1	XVal Session 53-Typing - Text-1		2012-07-14 13:13:08.422000
	Edit pad (rev 181)		jeral	cv311	XVal Session 53	1	XVal Session 53-Typing - Text-1		2012-07-14 13:13:08.427000
	Edit pad (rev 182)		Claudia	cv402	XVal Session 53	1	XVal Session 53-Typing - Text-1		2012-07-14 13:13:08.777000
	Edit pad (rev 183)		Mark:	cv309	XVal Session 53	1	XVal Session 53-Typing - Text-1		2012-07-14 13:13:08.920000
	Edit pad (rev 184)		Claudia	cv402	XVal Session 53	1	XVal Session 53-Typing - Text-1		2012-07-14 13:13:09.277000
	Edit pad (rev 185)		Mark:	cv309	XVal Session 53	1	XVal Session 53-Typing - Text-1		2012-07-14 13:13:09.421000
	Edit pad (rev 186)		Claudia	cv402	XVal Session 53	1	XVal Session 53-Typing - Text-1		2012-07-14 13:13:09.778000
	Edit pad (rev 187)		Mark:	cv309	XVal Session 53	1	XVal Session 53-Typing - Text-1		2012-07-14 13:13:09.920000
	Edit pad (rev 188)		Claudia	cv402	XVal Session 53	1	XVal Session 53-Typing - Text-1		2012-07-14 13:13:10.278000
	Edit pad (rev 189)		Mark:	cv309	XVal Session 53	1	XVal Session 53-Typing - Text-1		2012-07-14 13:13:10.422000
	Edit pad (rev 190)		Matt	cv310	XVal Session 53	1	XVal Session 53-Typing - Text-1		2012-07-14 13:13:10.871000
	Edit pad (rev 191)		Claudia	cv402	XVal Session 53	1	XVal Session 53-Typing - Text-1		2012-07-14 13:13:10.939000
	Edit pad (rev 192)		Matt	cv310	XVal Session 53	1	XVal Session 53-Typing - Text-1		2012-07-14 13:13:11.372000
	Edit pad (rev 193)		Claudia	cv402	XVal Session 53	1	XVal Session 53-Typing - Text-1		2012-07-14 13:13:11.437000
	Edit pad (rev 194)		Mark:	cv309	XVal Session 53	1	XVal Session 53-Typing - Text-1		2012-07-14 13:13:11.608000
	Edit pad (rev 195)		Matt	cv310	XVal Session 53	1	XVal Session 53-Typing - Text-1		2012-07-14 13:13:11.873000
	Edit pad (rev 196)		jeral	cv311	XVal Session 53	1	XVal Session 53-Typing - Text-1		2012-07-14 13:13:12.038000
	Edit pad (rev 197)		Mark:	cv309	XVal Session 53	1	XVal Session 53-Typing - Text-1		2012-07-14 13:13:12.105000
	Edit pad (rev 198)		Claudia	cv402	XVal Session 53	1	XVal Session 53-Typing - Text-1		2012-07-14 13:13:12.107000
	Edit pad (rev 199)		jeral	cv311	XVal Session 53	1	XVal Session 53-Typing - Text-1		2012-07-14 13:13:12.539000
	Edit pad (rev 200)		Mark:	cv309	XVal Session 53	1	XVal Session 53-Typing - Text-1		2012-07-14 13:13:12.605000
	Edit pad (rev 201)		Claudia	cv402	XVal Session 53	1	XVal Session 53-Typing - Text-1		2012-07-14 13:13:12.609000
	Edit pad (rev 202)		jeral	cv311	XVal Session 53	1	XVal Session 53-Typing - Text-1		2012-07-14 13:13:13.038000
	Edit pad (rev 203)		Claudia	cv402	XVal Session 53	1	XVal Session 53-Typing - Text-1		2012-07-14 13:13:13.108000
	Edit pad (rev 204)		Matt	cv310	XVal Session 53	1	XVal Session 53-Typing - Text-1		2012-07-14 13:13:13.259000
	Edit pad (rev 205)		jeral	cv311	XVal Session 53	1	XVal Session 53-Typing - Text-1		2012-07-14 13:13:13.540000
	Edit pad (rev 206)		Mark:	cv309	XVal Session 53	1	XVal Session 53-Typing - Text-1		2012-07-14 13:13:13.562000
	Edit pad (rev 207)		Claudia	cv402	XVal Session 53	1	XVal Session 53-Typing - Text-1		2012-07-14 13:13:13.611000
	Edit pad (rev 208)		Matt	cv310	XVal Session 53	1	XVal Session 53-Typing - Text-1		2012-07-14 13:13:13.759000
	Edit pad (rev 209)		jeral	cv311	XVal Session 53	1	XVal Session 53-Typing - Text-1		2012-07-14 13:13:14.039000
	Edit pad (rev 210)		Mark:	cv309	XVal Session 53	1	XVal Session 53-Typing - Text-1		2012-07-14 13:13:14.288000
	Edit pad (rev 211)		Claudia	cv402	XVal Session 53	1	XVal Session 53-Typing - Text-1		2012-07-14 13:13:14.305000
	Edit pad (rev 212)		jeral	cv311	XVal Session 53	1	XVal Session 53-Typing - Text-1		2012-07-14 13:13:14.539000
	Edit pad (rev 213)		Matt	cv310	XVal Session 53	1	XVal Session 53-Typing - Text-1		2012-07-14 13:13:14.857000
	Edit pad (rev 214)		jeral	cv311	XVal Session 53	1	XVal Session 53-Typing - Text-1		2012-07-14 13:13:15.036000
	Edit pad (rev 215)		Claudia	cv402	XVal Session 53	1	XVal Session 53-Typing - Text-1		2012-07-14 13:13:15.065000
	Edit pad (rev 216)		Mark:	cv309	XVal Session 53	1	XVal Session 53-Typing - Text-1		2012-07-14 13:13:15.124000
	Edit pad (rev 217)		Matt	cv310	XVal Session 53	1	XVal Session 53-Typing - Text-1		2012-07-14 13:13:15.356000
	Edit pad (rev 218)		Claudia	cv402	XVal Session 53	1	XVal Session 53-Typing - Text-1		2012-07-14 13:13:15.568000
	Edit pad (rev 219)		Mark:	cv309	XVal Session 53	1	XVal Session 53-Typing - Text-1		2012-07-14 13:13:15.637000
	Edit pad (rev 220)		Matt	cv310	XVal Session 53	1	XVal Session 53-Typing - Text-1		2012-07-14 13:13:15.856000
	Edit pad (rev 221)		jeral	cv311	XVal Session 53	1	XVal Session 53-Typing - Text-1		2012-07-14 13:13:16.060000
	Edit pad (rev 222)		Mark:	cv309	XVal Session 53	1	XVal Session 53-Typing - Text-1		2012-07-14 13:13:16.121000
	Edit pad (rev 223)		Matt	cv310	XVal Session 53	1	XVal Session 53-Typing - Text-1		2012-07-14 13:13:16.354000
	Edit pad (rev 224)		jeral	cv311	XVal Session 53	1	XVal Session 53-Typing - Text-1		2012-07-14 13:13:16.560000
	Edit pad (rev 225)		Mark:	cv309	XVal Session 53	1	XVal Session 53-Typing - Text-1		2012-07-14 13:13:16.620000
	Edit pad (rev 226)		Mark:	cv309	XVal Session 53	1	XVal Session 53-Typing - Text-1		2012-07-14 13:13:17.120000
	Edit pad (rev 227)		Mark:	cv309	XVal Session 53	1	XVal Session 53-Typing - Text-1		2012-07-14 13:13:17.621000
	Edit pad (rev 228)		Matt	cv310	XVal Session 53	1	XVal Session 53-Typing - Text-1		2012-07-14 13:13:17.924000
	Edit pad (rev 229)		Mark:	cv309	XVal Session 53	1	XVal Session 53-Typing - Text-1		2012-07-14 13:13:18.122000
	Edit pad (rev 230)		jeral	cv311	XVal Session 53	1	XVal Session 53-Typing - Text-1		2012-07-14 13:13:18.290000
	Edit pad (rev 231)		Matt	cv310	XVal Session 53	1	XVal Session 53-Typing - Text-1		2012-07-14 13:13:18.422000
	Edit pad (rev 232)		jeral	cv311	XVal Session 53	1	XVal Session 53-Typing - Text-1		2012-07-14 13:13:18.792000
	Edit pad (rev 233)		Matt	cv310	XVal Session 53	1	XVal Session 53-Typing - Text-1		2012-07-14 13:13:18.922000
	Edit pad (rev 234)		jeral	cv311	XVal Session 53	1	XVal Session 53-Typing - Text-1		2012-07-14 13:13:19.292000
	Edit pad (rev 235)		Claudia	cv402	XVal Session 53	1	XVal Session 53-Typing - Text-1		2012-07-14 13:13:19.351000
	Edit pad (rev 236)		Matt	cv310	XVal Session 53	1	XVal Session 53-Typing - Text-1		2012-07-14 13:13:19.426000
	Edit pad (rev 237)		Mark:	cv309	XVal Session 53	1	XVal Session 53-Typing - Text-1		2012-07-14 13:13:19.455000
	Edit pad (rev 238)		jeral	cv311	XVal Session 53	1	XVal Session 53-Typing - Text-1		2012-07-14 13:13:19.793000
	Edit pad (rev 239)		Claudia	cv402	XVal Session 53	1	XVal Session 53-Typing - Text-1		2012-07-14 13:13:19.865000
	Edit pad (rev 240)		Matt	cv310	XVal Session 53	1	XVal Session 53-Typing - Text-1		2012-07-14 13:13:19.925000
	Edit pad (rev 241)		Mark:	cv309	XVal Session 53	1	XVal Session 53-Typing - Text-1		2012-07-14 13:13:19.964000
	Edit pad (rev 242)		Claudia	cv402	XVal Session 53	1	XVal Session 53-Typing - Text-1		2012-07-14 13:13:20.368000
	Edit pad (rev 243)		Matt	cv310	XVal Session 53	1	XVal Session 53-Typing - Text-1		2012-07-14 13:13:20.429000
	Edit pad (rev 244)		Mark:	cv309	XVal Session 53	1	XVal Session 53-Typing - Text-1		2012-07-14 13:13:20.464000
	Edit pad (rev 245)		Claudia	cv402	XVal Session 53	1	XVal Session 53-Typing - Text-1		2012-07-14 13:13:20.868000
	Edit pad (rev 246)		Matt	cv310	XVal Session 53	1	XVal Session 53-Typing - Text-1		2012-07-14 13:13:20.932000
	Edit pad (rev 247)		Mark:	cv309	XVal Session 53	1	XVal Session 53-Typing - Text-1		2012-07-14 13:13:20.967000
	Edit pad (rev 248)		Claudia	cv402	XVal Session 53	1	XVal Session 53-Typing - Text-1		2012-07-14 13:13:21.368000
	Edit pad (rev 249)		Matt	cv310	XVal Session 53	1	XVal Session 53-Typing - Text-1		2012-07-14 13:13:21.429000
	Edit pad (rev 250)		Mark:	cv309	XVal Session 53	1	XVal Session 53-Typing - Text-1		2012-07-14 13:13:21.467000
	Edit pad (rev 251)		Claudia	cv402	XVal Session 53	1	XVal Session 53-Typing - Text-1		2012-07-14 13:13:21.868000
	Edit pad (rev 252)		Matt	cv310	XVal Session 53	1	XVal Session 53-Typing - Text-1		2012-07-14 13:13:21.934000
	Edit pad (rev 253)		Mark:	cv309	XVal Session 53	1	XVal Session 53-Typing - Text-1		2012-07-14 13:13:21.968000
	Edit pad (rev 254)		Claudia	cv402	XVal Session 53	1	XVal Session 53-Typing - Text-1		2012-07-14 13:13:22.368000
	Edit pad (rev 255)		Matt	cv310	XVal Session 53	1	XVal Session 53-Typing - Text-1		2012-07-14 13:13:22.434000
	Edit pad (rev 256)		Mark:	cv309	XVal Session 53	1	XVal Session 53-Typing - Text-1		2012-07-14 13:13:22.881000
	Edit pad (rev 257)		Claudia	cv402	XVal Session 53	1	XVal Session 53-Typing - Text-1		2012-07-14 13:13:22.890000
	Edit pad (rev 258)		jeral	cv311	XVal Session 53	1	XVal Session 53-Typing - Text-1		2012-07-14 13:13:22.902000
	Edit pad (rev 259)		Matt	cv310	XVal Session 53	1	XVal Session 53-Typing - Text-1		2012-07-14 13:13:22.935000
	Edit pad (rev 260)		Claudia	cv402	XVal Session 53	1	XVal Session 53-Typing - Text-1		2012-07-14 13:13:23.371000
	Edit pad (rev 261)		Mark:	cv309	XVal Session 53	1	XVal Session 53-Typing - Text-1		2012-07-14 13:13:23.379000
	Edit pad (rev 262)		jeral	cv311	XVal Session 53	1	XVal Session 53-Typing - Text-1		2012-07-14 13:13:23.412000
	Edit pad (rev 263)		Matt	cv310	XVal Session 53	1	XVal Session 53-Typing - Text-1		2012-07-14 13:13:23.434000
	Edit pad (rev 264)		Claudia	cv402	XVal Session 53	1	XVal Session 53-Typing - Text-1		2012-07-14 13:13:23.870000
	Edit pad (rev 265)		Mark:	cv309	XVal Session 53	1	XVal Session 53-Typing - Text-1		2012-07-14 13:13:23.879000
	Edit pad (rev 266)		Matt	cv310	XVal Session 53	1	XVal Session 53-Typing - Text-1		2012-07-14 13:13:23.936000
	Edit pad (rev 267)		jeral	cv311	XVal Session 53	1	XVal Session 53-Typing - Text-1		2012-07-14 13:13:23.941000
	Edit pad (rev 268)		Claudia	cv402	XVal Session 53	1	XVal Session 53-Typing - Text-1		2012-07-14 13:13:24.369000
	Edit pad (rev 269)		Mark:	cv309	XVal Session 53	1	XVal Session 53-Typing - Text-1		2012-07-14 13:13:24.380000
	Edit pad (rev 270)		Matt	cv310	XVal Session 53	1	XVal Session 53-Typing - Text-1		2012-07-14 13:13:24.446000
	Edit pad (rev 271)		jeral	cv311	XVal Session 53	1	XVal Session 53-Typing - Text-1		2012-07-14 13:13:24.448000
	Edit pad (rev 272)		Mark:	cv309	XVal Session 53	1	XVal Session 53-Typing - Text-1		2012-07-14 13:13:24.900000
	Edit pad (rev 273)		Matt	cv310	XVal Session 53	1	XVal Session 53-Typing - Text-1		2012-07-14 13:13:24.948000
	Edit pad (rev 274)		jeral	cv311	XVal Session 53	1	XVal Session 53-Typing - Text-1		2012-07-14 13:13:24.973000
	Edit pad (rev 275)		Mark:	cv309	XVal Session 53	1	XVal Session 53-Typing - Text-1		2012-07-14 13:13:25.403000
	Edit pad (rev 276)		Matt	cv310	XVal Session 53	1	XVal Session 53-Typing - Text-1		2012-07-14 13:13:25.449000
	Edit pad (rev 277)		jeral	cv311	XVal Session 53	1	XVal Session 53-Typing - Text-1		2012-07-14 13:13:25.473000
	Edit pad (rev 278)		Mark:	cv309	XVal Session 53	1	XVal Session 53-Typing - Text-1		2012-07-14 13:13:25.903000
	Edit pad (rev 279)		Matt	cv310	XVal Session 53	1	XVal Session 53-Typing - Text-1		2012-07-14 13:13:25.952000
	Edit pad (rev 280)		jeral	cv311	XVal Session 53	1	XVal Session 53-Typing - Text-1		2012-07-14 13:13:25.973000
	Edit pad (rev 281)		Mark:	cv309	XVal Session 53	1	XVal Session 53-Typing - Text-1		2012-07-14 13:13:26.404000
	Edit pad (rev 282)		Matt	cv310	XVal Session 53	1	XVal Session 53-Typing - Text-1		2012-07-14 13:13:26.450000
	Edit pad (rev 283)		jeral	cv311	XVal Session 53	1	XVal Session 53-Typing - Text-1		2012-07-14 13:13:26.472000
	Edit pad (rev 284)		jeral	cv311	XVal Session 53	1	XVal Session 53-Typing - Text-1		2012-07-14 13:13:26.976000
	Edit pad (rev 285)		jeral	cv311	XVal Session 53	1	XVal Session 53-Typing - Text-1		2012-07-14 13:13:27.476000
	Edit pad (rev 286)		Matt	cv310	XVal Session 53	1	XVal Session 53-Typing - Text-1		2012-07-14 13:13:27.536000
	Edit pad (rev 287)		Mark:	cv309	XVal Session 53	1	XVal Session 53-Typing - Text-1		2012-07-14 13:13:27.768000
	Edit pad (rev 288)		Claudia	cv402	XVal Session 53	1	XVal Session 53-Typing - Text-1		2012-07-14 13:13:27.772000
	Edit pad (rev 289)		Matt	cv310	XVal Session 53	1	XVal Session 53-Typing - Text-1		2012-07-14 13:13:28.036000
	Edit pad (rev 290)		Claudia	cv402	XVal Session 53	1	XVal Session 53-Typing - Text-1		2012-07-14 13:13:28.272000
	Edit pad (rev 291)		Mark:	cv309	XVal Session 53	1	XVal Session 53-Typing - Text-1		2012-07-14 13:13:28.281000
	Edit pad (rev 292)		Matt	cv310	XVal Session 53	1	XVal Session 53-Typing - Text-1		2012-07-14 13:13:28.536000
	Edit pad (rev 293)		Claudia	cv402	XVal Session 53	1	XVal Session 53-Typing - Text-1		2012-07-14 13:13:28.772000
	Edit pad (rev 294)		Mark:	cv309	XVal Session 53	1	XVal Session 53-Typing - Text-1		2012-07-14 13:13:28.782000
	Edit pad (rev 295)		Claudia	cv402	XVal Session 53	1	XVal Session 53-Typing - Text-1		2012-07-14 13:13:29.273000
	Edit pad (rev 296)		Mark:	cv309	XVal Session 53	1	XVal Session 53-Typing - Text-1		2012-07-14 13:13:29.281000
	Edit pad (rev 297)		jeral	cv311	XVal Session 53	1	XVal Session 53-Typing - Text-1		2012-07-14 13:13:29.306000
	Edit pad (rev 298)		Matt	cv310	XVal Session 53	1	XVal Session 53-Typing - Text-1		2012-07-14 13:13:29.359000
	Edit pad (rev 299)		Claudia	cv402	XVal Session 53	1	XVal Session 53-Typing - Text-1		2012-07-14 13:13:29.775000
	Edit pad (rev 300)		Mark:	cv309	XVal Session 53	1	XVal Session 53-Typing - Text-1		2012-07-14 13:13:29.781000
	Edit pad (rev 301)		jeral	cv311	XVal Session 53	1	XVal Session 53-Typing - Text-1		2012-07-14 13:13:29.805000
	Edit pad (rev 302)		Matt	cv310	XVal Session 53	1	XVal Session 53-Typing - Text-1		2012-07-14 13:13:29.863000
	Edit pad (rev 303)		Claudia	cv402	XVal Session 53	1	XVal Session 53-Typing - Text-1		2012-07-14 13:13:30.277000
	Edit pad (rev 304)		Mark:	cv309	XVal Session 53	1	XVal Session 53-Typing - Text-1		2012-07-14 13:13:30.284000
	Edit pad (rev 305)		Matt	cv310	XVal Session 53	1	XVal Session 53-Typing - Text-1		2012-07-14 13:13:30.363000
	Edit pad (rev 306)		jeral	cv311	XVal Session 53	1	XVal Session 53-Typing - Text-1		2012-07-14 13:13:30.676000
	Edit pad (rev 307)		Claudia	cv402	XVal Session 53	1	XVal Session 53-Typing - Text-1		2012-07-14 13:13:30.774000
	Edit pad (rev 308)		Mark:	cv309	XVal Session 53	1	XVal Session 53-Typing - Text-1		2012-07-14 13:13:30.782000
	Edit pad (rev 309)		Matt	cv310	XVal Session 53	1	XVal Session 53-Typing - Text-1		2012-07-14 13:13:30.861000
	Edit pad (rev 310)		jeral	cv311	XVal Session 53	1	XVal Session 53-Typing - Text-1		2012-07-14 13:13:31.177000
	Edit pad (rev 311)		Claudia	cv402	XVal Session 53	1	XVal Session 53-Typing - Text-1		2012-07-14 13:13:31.273000
	Edit pad (rev 312)		Matt	cv310	XVal Session 53	1	XVal Session 53-Typing - Text-1		2012-07-14 13:13:31.362000
	Edit pad (rev 313)		jeral	cv311	XVal Session 53	1	XVal Session 53-Typing - Text-1		2012-07-14 13:13:31.678000
	Edit pad (rev 314)		Claudia	cv402	XVal Session 53	1	XVal Session 53-Typing - Text-1		2012-07-14 13:13:31.776000
	Edit pad (rev 315)		jeral	cv311	XVal Session 53	1	XVal Session 53-Typing - Text-1		2012-07-14 13:13:32.183000
	Edit pad (rev 316)		Claudia	cv402	XVal Session 53	1	XVal Session 53-Typing - Text-1		2012-07-14 13:13:32.282000
	Edit pad (rev 317)		Mark:	cv309	XVal Session 53	1	XVal Session 53-Typing - Text-1		2012-07-14 13:13:32.293000
	Edit pad (rev 318)		jeral	cv311	XVal Session 53	1	XVal Session 53-Typing - Text-1		2012-07-14 13:13:32.684000
	Edit pad (rev 319)		Claudia	cv402	XVal Session 53	1	XVal Session 53-Typing - Text-1		2012-07-14 13:13:32.784000
	Edit pad (rev 320)		Mark:	cv309	XVal Session 53	1	XVal Session 53-Typing - Text-1		2012-07-14 13:13:32.806000
	Edit pad (rev 321)		jeral	cv311	XVal Session 53	1	XVal Session 53-Typing - Text-1		2012-07-14 13:13:33.184000
	Edit pad (rev 322)		Matt	cv310	XVal Session 53	1	XVal Session 53-Typing - Text-1		2012-07-14 13:13:33.210000
	Edit pad (rev 323)		Claudia	cv402	XVal Session 53	1	XVal Session 53-Typing - Text-1		2012-07-14 13:13:33.281000
	Edit pad (rev 324)		Mark:	cv309	XVal Session 53	1	XVal Session 53-Typing - Text-1		2012-07-14 13:13:33.310000
	Edit pad (rev 325)		jeral	cv311	XVal Session 53	1	XVal Session 53-Typing - Text-1		2012-07-14 13:13:33.684000
	Edit pad (rev 326)		Claudia	cv402	XVal Session 53	1	XVal Session 53-Typing - Text-1		2012-07-14 13:13:33.782000
	Edit pad (rev 327)		Mark:	cv309	XVal Session 53	1	XVal Session 53-Typing - Text-1		2012-07-14 13:13:33.810000
	Edit pad (rev 328)		Matt	cv310	XVal Session 53	1	XVal Session 53-Typing - Text-1		2012-07-14 13:13:33.849000
	Edit pad (rev 329)		jeral	cv311	XVal Session 53	1	XVal Session 53-Typing - Text-1		2012-07-14 13:13:34.194000
	Edit pad (rev 330)		Claudia	cv402	XVal Session 53	1	XVal Session 53-Typing - Text-1		2012-07-14 13:13:34.281000
	Edit pad (rev 331)		Mark:	cv309	XVal Session 53	1	XVal Session 53-Typing - Text-1		2012-07-14 13:13:34.311000
	Edit pad (rev 332)		Matt	cv310	XVal Session 53	1	XVal Session 53-Typing - Text-1		2012-07-14 13:13:34.349000
	Edit pad (rev 333)		Claudia	cv402	XVal Session 53	1	XVal Session 53-Typing - Text-1		2012-07-14 13:13:34.785000
	Edit pad (rev 334)		jeral	cv311	XVal Session 53	1	XVal Session 53-Typing - Text-1		2012-07-14 13:13:34.797000
	Edit pad (rev 335)		Matt	cv310	XVal Session 53	1	XVal Session 53-Typing - Text-1		2012-07-14 13:13:34.851000
	Edit pad (rev 336)		Mark:	cv309	XVal Session 53	1	XVal Session 53-Typing - Text-1		2012-07-14 13:13:35.058000
	Edit pad (rev 337)		Claudia	cv402	XVal Session 53	1	XVal Session 53-Typing - Text-1		2012-07-14 13:13:35.286000
	Edit pad (rev 338)		jeral	cv311	XVal Session 53	1	XVal Session 53-Typing - Text-1		2012-07-14 13:13:35.295000
	Edit pad (rev 339)		Matt	cv310	XVal Session 53	1	XVal Session 53-Typing - Text-1		2012-07-14 13:13:35.351000
	Edit pad (rev 340)		Mark:	cv309	XVal Session 53	1	XVal Session 53-Typing - Text-1		2012-07-14 13:13:35.556000
	Edit pad (rev 341)		Claudia	cv402	XVal Session 53	1	XVal Session 53-Typing - Text-1		2012-07-14 13:13:35.785000
	Edit pad (rev 342)		Matt	cv310	XVal Session 53	1	XVal Session 53-Typing - Text-1		2012-07-14 13:13:35.851000
	Edit pad (rev 343)		Mark:	cv309	XVal Session 53	1	XVal Session 53-Typing - Text-1		2012-07-14 13:13:36.055000
	Edit pad (rev 344)		Claudia	cv402	XVal Session 53	1	XVal Session 53-Typing - Text-1		2012-07-14 13:13:36.286000
	Edit pad (rev 345)		Matt	cv310	XVal Session 53	1	XVal Session 53-Typing - Text-1		2012-07-14 13:13:36.354000
	Edit pad (rev 346)		jeral	cv311	XVal Session 53	1	XVal Session 53-Typing - Text-1		2012-07-14 13:13:36.479000
	Edit pad (rev 347)		Mark:	cv309	XVal Session 53	1	XVal Session 53-Typing - Text-1		2012-07-14 13:13:36.558000
	Edit pad (rev 348)		Claudia	cv402	XVal Session 53	1	XVal Session 53-Typing - Text-1		2012-07-14 13:13:36.785000
	Edit pad (rev 349)		Matt	cv310	XVal Session 53	1	XVal Session 53-Typing - Text-1		2012-07-14 13:13:36.855000
	Edit pad (rev 350)		jeral	cv311	XVal Session 53	1	XVal Session 53-Typing - Text-1		2012-07-14 13:13:36.979000
	Edit pad (rev 351)		Mark:	cv309	XVal Session 53	1	XVal Session 53-Typing - Text-1		2012-07-14 13:13:37.060000
	Edit pad (rev 352)		Claudia	cv402	XVal Session 53	1	XVal Session 53-Typing - Text-1		2012-07-14 13:13:37.286000
	Edit pad (rev 353)		Matt	cv310	XVal Session 53	1	XVal Session 53-Typing - Text-1		2012-07-14 13:13:37.355000
	Edit pad (rev 354)		jeral	cv311	XVal Session 53	1	XVal Session 53-Typing - Text-1		2012-07-14 13:13:37.479000
	Edit pad (rev 355)		Claudia	cv402	XVal Session 53	1	XVal Session 53-Typing - Text-1		2012-07-14 13:13:37.787000
	Edit pad (rev 356)		Matt	cv310	XVal Session 53	1	XVal Session 53-Typing - Text-1		2012-07-14 13:13:37.857000
	Edit pad (rev 357)		jeral	cv311	XVal Session 53	1	XVal Session 53-Typing - Text-1		2012-07-14 13:13:37.980000
	Edit pad (rev 358)		Mark:	cv309	XVal Session 53	1	XVal Session 53-Typing - Text-1		2012-07-14 13:13:38.045000
	Edit pad (rev 359)		Claudia	cv402	XVal Session 53	1	XVal Session 53-Typing - Text-1		2012-07-14 13:13:38.285000
	Edit pad (rev 360)		Matt	cv310	XVal Session 53	1	XVal Session 53-Typing - Text-1		2012-07-14 13:13:38.356000
	Edit pad (rev 361)		Mark:	cv309	XVal Session 53	1	XVal Session 53-Typing - Text-1		2012-07-14 13:13:38.547000
	Edit pad (rev 362)		jeral	cv311	XVal Session 53	1	XVal Session 53-Typing - Text-1		2012-07-14 13:13:38.739000
	Edit pad (rev 363)		Claudia	cv402	XVal Session 53	1	XVal Session 53-Typing - Text-1		2012-07-14 13:13:38.787000
	Edit pad (rev 364)		jeral	cv311	XVal Session 53	1	XVal Session 53-Typing - Text-1		2012-07-14 13:13:38.987000
	Edit pad (rev 365)		Mark:	cv309	XVal Session 53	1	XVal Session 53-Typing - Text-1		2012-07-14 13:13:39.048000
	Edit pad (rev 366)		Matt	cv310	XVal Session 53	1	XVal Session 53-Typing - Text-1		2012-07-14 13:13:39.280000
	Edit pad (rev 367)		Claudia	cv402	XVal Session 53	1	XVal Session 53-Typing - Text-1		2012-07-14 13:13:39.287000
	Edit pad (rev 368)		jeral	cv311	XVal Session 53	1	XVal Session 53-Typing - Text-1		2012-07-14 13:13:39.487000
	Edit pad (rev 369)		Mark:	cv309	XVal Session 53	1	XVal Session 53-Typing - Text-1		2012-07-14 13:13:39.548000
	Edit pad (rev 370)		Matt	cv310	XVal Session 53	1	XVal Session 53-Typing - Text-1		2012-07-14 13:13:39.779000
	Edit pad (rev 371)		Claudia	cv402	XVal Session 53	1	XVal Session 53-Typing - Text-1		2012-07-14 13:13:39.786000
	Edit pad (rev 372)		jeral	cv311	XVal Session 53	1	XVal Session 53-Typing - Text-1		2012-07-14 13:13:39.989000
	Edit pad (rev 373)		Mark:	cv309	XVal Session 53	1	XVal Session 53-Typing - Text-1		2012-07-14 13:13:40.045000
	Edit pad (rev 374)		Matt	cv310	XVal Session 53	1	XVal Session 53-Typing - Text-1		2012-07-14 13:13:40.279000
	Edit pad (rev 375)		Claudia	cv402	XVal Session 53	1	XVal Session 53-Typing - Text-1		2012-07-14 13:13:40.287000
	Edit pad (rev 376)		jeral	cv311	XVal Session 53	1	XVal Session 53-Typing - Text-1		2012-07-14 13:13:40.489000
	Edit pad (rev 377)		Matt	cv310	XVal Session 53	1	XVal Session 53-Typing - Text-1		2012-07-14 13:13:40.780000
	Edit pad (rev 378)		Claudia	cv402	XVal Session 53	1	XVal Session 53-Typing - Text-1		2012-07-14 13:13:40.787000
	Edit pad (rev 379)		jeral	cv311	XVal Session 53	1	XVal Session 53-Typing - Text-1		2012-07-14 13:13:40.989000
	Edit pad (rev 380)		Matt	cv310	XVal Session 53	1	XVal Session 53-Typing - Text-1		2012-07-14 13:13:41.282000
	Edit pad (rev 381)		Claudia	cv402	XVal Session 53	1	XVal Session 53-Typing - Text-1		2012-07-14 13:13:41.287000
	Edit pad (rev 382)		jeral	cv311	XVal Session 53	1	XVal Session 53-Typing - Text-1		2012-07-14 13:13:41.489000
	Edit pad (rev 383)		Matt	cv310	XVal Session 53	1	XVal Session 53-Typing - Text-1		2012-07-14 13:13:41.780000
	Edit pad (rev 384)		Claudia	cv402	XVal Session 53	1	XVal Session 53-Typing - Text-1		2012-07-14 13:13:41.853000
	Edit pad (rev 385)		jeral	cv311	XVal Session 53	1	XVal Session 53-Typing - Text-1		2012-07-14 13:13:41.999000
	Edit pad (rev 386)		Mark:	cv309	XVal Session 53	1	XVal Session 53-Typing - Text-1		2012-07-14 13:13:42.172000
	Edit pad (rev 387)		Matt	cv310	XVal Session 53	1	XVal Session 53-Typing - Text-1		2012-07-14 13:13:42.279000
	Edit pad (rev 388)		Claudia	cv402	XVal Session 53	1	XVal Session 53-Typing - Text-1		2012-07-14 13:13:42.351000
	Edit pad (rev 389)		jeral	cv311	XVal Session 53	1	XVal Session 53-Typing - Text-1		2012-07-14 13:13:42.499000
	Edit pad (rev 390)		Mark:	cv309	XVal Session 53	1	XVal Session 53-Typing - Text-1		2012-07-14 13:13:42.673000
	Edit pad (rev 391)		Matt	cv310	XVal Session 53	1	XVal Session 53-Typing - Text-1		2012-07-14 13:13:42.779000
	Edit pad (rev 392)		Claudia	cv402	XVal Session 53	1	XVal Session 53-Typing - Text-1		2012-07-14 13:13:42.852000
	Edit pad (rev 393)		jeral	cv311	XVal Session 53	1	XVal Session 53-Typing - Text-1		2012-07-14 13:13:42.999000
	Edit pad (rev 394)		Mark:	cv309	XVal Session 53	1	XVal Session 53-Typing - Text-1		2012-07-14 13:13:43.174000
	Edit pad (rev 395)		Matt	cv310	XVal Session 53	1	XVal Session 53-Typing - Text-1		2012-07-14 13:13:43.279000
	Edit pad (rev 396)		Matt	cv310	XVal Session 53	1	XVal Session 53-Typing - Text-1		2012-07-14 13:13:43.780000
	Edit pad (rev 397)		Claudia	cv402	XVal Session 53	1	XVal Session 53-Typing - Text-1		2012-07-14 13:13:43.826000
	Edit pad (rev 398)		Matt	cv310	XVal Session 53	1	XVal Session 53-Typing - Text-1		2012-07-14 13:13:44.284000
	Edit pad (rev 399)		Claudia	cv402	XVal Session 53	1	XVal Session 53-Typing - Text-1		2012-07-14 13:13:44.327000
	Edit pad (rev 400)		jeral	cv311	XVal Session 53	1	XVal Session 53-Typing - Text-1		2012-07-14 13:13:44.344000
	Edit pad (rev 401)		Mark:	cv309	XVal Session 53	1	XVal Session 53-Typing - Text-1		2012-07-14 13:13:44.541000
	Edit pad (rev 402)		Matt	cv310	XVal Session 53	1	XVal Session 53-Typing - Text-1		2012-07-14 13:13:44.785000
	Edit pad (rev 403)		Claudia	cv402	XVal Session 53	1	XVal Session 53-Typing - Text-1		2012-07-14 13:13:44.828000
	Edit pad (rev 404)		jeral	cv311	XVal Session 53	1	XVal Session 53-Typing - Text-1		2012-07-14 13:13:44.843000
	Edit pad (rev 405)		Mark:	cv309	XVal Session 53	1	XVal Session 53-Typing - Text-1		2012-07-14 13:13:45.042000
	Edit pad (rev 406)		Matt	cv310	XVal Session 53	1	XVal Session 53-Typing - Text-1		2012-07-14 13:13:45.285000
	Edit pad (rev 407)		Mark:	cv309	XVal Session 53	1	XVal Session 53-Typing - Text-1		2012-07-14 13:13:45.690000
	Edit pad (rev 408)		Matt	cv310	XVal Session 53	1	XVal Session 53-Typing - Text-1		2012-07-14 13:13:45.785000
	Edit pad (rev 409)		jeral	cv311	XVal Session 53	1	XVal Session 53-Typing - Text-1		2012-07-14 13:13:45.921000
	Edit pad (rev 410)		Claudia	cv402	XVal Session 53	1	XVal Session 53-Typing - Text-1		2012-07-14 13:13:46.163000
	Edit pad (rev 411)		Matt	cv310	XVal Session 53	1	XVal Session 53-Typing - Text-1		2012-07-14 13:13:46.285000
	Edit pad (rev 412)		Claudia	cv402	XVal Session 53	1	XVal Session 53-Typing - Text-1		2012-07-14 13:13:46.662000
	Edit pad (rev 413)		Matt	cv310	XVal Session 53	1	XVal Session 53-Typing - Text-1		2012-07-14 13:13:46.785000
	Edit pad (rev 414)		Mark:	cv309	XVal Session 53	1	XVal Session 53-Typing - Text-1		2012-07-14 13:13:46.958000
	Edit pad (rev 415)		Claudia	cv402	XVal Session 53	1	XVal Session 53-Typing - Text-1		2012-07-14 13:13:47.163000
	Edit pad (rev 416)		Matt	cv310	XVal Session 53	1	XVal Session 53-Typing - Text-1		2012-07-14 13:13:47.285000
	Edit pad (rev 417)		jeral	cv311	XVal Session 53	1	XVal Session 53-Typing - Text-1		2012-07-14 13:13:47.446000
	Edit pad (rev 418)		Mark:	cv309	XVal Session 53	1	XVal Session 53-Typing - Text-1		2012-07-14 13:13:47.459000
	Edit pad (rev 419)		Claudia	cv402	XVal Session 53	1	XVal Session 53-Typing - Text-1		2012-07-14 13:13:47.663000
	Edit pad (rev 420)		Matt	cv310	XVal Session 53	1	XVal Session 53-Typing - Text-1		2012-07-14 13:13:47.784000
	Edit pad (rev 421)		jeral	cv311	XVal Session 53	1	XVal Session 53-Typing - Text-1		2012-07-14 13:13:47.947000
	Edit pad (rev 422)		Matt	cv310	XVal Session 53	1	XVal Session 53-Typing - Text-1		2012-07-14 13:13:48.286000
	Edit pad (rev 423)		jeral	cv311	XVal Session 53	1	XVal Session 53-Typing - Text-1		2012-07-14 13:13:48.445000
	Edit pad (rev 424)		Claudia	cv402	XVal Session 53	1	XVal Session 53-Typing - Text-1		2012-07-14 13:13:48.464000
	Edit pad (rev 425)		Mark:	cv309	XVal Session 53	1	XVal Session 53-Typing - Text-1		2012-07-14 13:13:48.565000
	Edit pad (rev 426)		Matt	cv310	XVal Session 53	1	XVal Session 53-Typing - Text-1		2012-07-14 13:13:48.787000
	Edit pad (rev 427)		jeral	cv311	XVal Session 53	1	XVal Session 53-Typing - Text-1		2012-07-14 13:13:48.945000
	Edit pad (rev 428)		Claudia	cv402	XVal Session 53	1	XVal Session 53-Typing - Text-1		2012-07-14 13:13:48.964000
	Edit pad (rev 429)		Mark:	cv309	XVal Session 53	1	XVal Session 53-Typing - Text-1		2012-07-14 13:13:49.195000
	Edit pad (rev 430)		Matt	cv310	XVal Session 53	1	XVal Session 53-Typing - Text-1		2012-07-14 13:13:49.287000
	Edit pad (rev 431)		jeral	cv311	XVal Session 53	1	XVal Session 53-Typing - Text-1		2012-07-14 13:13:49.446000
	Edit pad (rev 432)		Claudia	cv402	XVal Session 53	1	XVal Session 53-Typing - Text-1		2012-07-14 13:13:49.476000
	Edit pad (rev 433)		Mark:	cv309	XVal Session 53	1	XVal Session 53-Typing - Text-1		2012-07-14 13:13:49.695000
	Edit pad (rev 434)		Matt	cv310	XVal Session 53	1	XVal Session 53-Typing - Text-1		2012-07-14 13:13:49.787000
	Edit pad (rev 435)		jeral	cv311	XVal Session 53	1	XVal Session 53-Typing - Text-1		2012-07-14 13:13:49.947000
	Edit pad (rev 436)		Claudia	cv402	XVal Session 53	1	XVal Session 53-Typing - Text-1		2012-07-14 13:13:49.977000
	Edit pad (rev 437)		Mark:	cv309	XVal Session 53	1	XVal Session 53-Typing - Text-1		2012-07-14 13:13:50.201000
	Edit pad (rev 438)		Matt	cv310	XVal Session 53	1	XVal Session 53-Typing - Text-1		2012-07-14 13:13:50.286000
	Edit pad (rev 439)		jeral	cv311	XVal Session 53	1	XVal Session 53-Typing - Text-1		2012-07-14 13:13:50.446000
	Edit pad (rev 440)		Claudia	cv402	XVal Session 53	1	XVal Session 53-Typing - Text-1		2012-07-14 13:13:50.573000
	Edit pad (rev 441)		Matt	cv310	XVal Session 53	1	XVal Session 53-Typing - Text-1		2012-07-14 13:13:50.788000
	Edit pad (rev 442)		jeral	cv311	XVal Session 53	1	XVal Session 53-Typing - Text-1		2012-07-14 13:13:50.945000
	Edit pad (rev 443)		Mark:	cv309	XVal Session 53	1	XVal Session 53-Typing - Text-1		2012-07-14 13:13:50.993000
	Edit pad (rev 444)		Claudia	cv402	XVal Session 53	1	XVal Session 53-Typing - Text-1		2012-07-14 13:13:51.074000
	Edit pad (rev 445)		Matt	cv310	XVal Session 53	1	XVal Session 53-Typing - Text-1		2012-07-14 13:13:51.288000
	Edit pad (rev 446)		jeral	cv311	XVal Session 53	1	XVal Session 53-Typing - Text-1		2012-07-14 13:13:51.445000
	Edit pad (rev 447)		Mark:	cv309	XVal Session 53	1	XVal Session 53-Typing - Text-1		2012-07-14 13:13:51.497000
	Edit pad (rev 448)		Claudia	cv402	XVal Session 53	1	XVal Session 53-Typing - Text-1		2012-07-14 13:13:51.573000
	Edit pad (rev 449)		Matt	cv310	XVal Session 53	1	XVal Session 53-Typing - Text-1		2012-07-14 13:13:51.789000
	Edit pad (rev 450)		jeral	cv311	XVal Session 53	1	XVal Session 53-Typing - Text-1		2012-07-14 13:13:51.945000
	Edit pad (rev 451)		Claudia	cv402	XVal Session 53	1	XVal Session 53-Typing - Text-1		2012-07-14 13:13:52.072000
	Edit pad (rev 452)		Matt	cv310	XVal Session 53	1	XVal Session 53-Typing - Text-1		2012-07-14 13:13:52.289000
	Edit pad (rev 453)		jeral	cv311	XVal Session 53	1	XVal Session 53-Typing - Text-1		2012-07-14 13:13:52.519000
	Edit pad (rev 454)		Claudia	cv402	XVal Session 53	1	XVal Session 53-Typing - Text-1		2012-07-14 13:13:52.572000
	Edit pad (rev 455)		Mark:	cv309	XVal Session 53	1	XVal Session 53-Typing - Text-1		2012-07-14 13:13:52.676000
	Edit pad (rev 456)		Matt	cv310	XVal Session 53	1	XVal Session 53-Typing - Text-1		2012-07-14 13:13:52.830000
	Edit pad (rev 457)		jeral	cv311	XVal Session 53	1	XVal Session 53-Typing - Text-1		2012-07-14 13:13:52.945000
	Edit pad (rev 458)		Mark:	cv309	XVal Session 53	1	XVal Session 53-Typing - Text-1		2012-07-14 13:13:53.177000
	Edit pad (rev 459)		Matt	cv310	XVal Session 53	1	XVal Session 53-Typing - Text-1		2012-07-14 13:13:53.288000
	Edit pad (rev 460)		jeral	cv311	XVal Session 53	1	XVal Session 53-Typing - Text-1		2012-07-14 13:13:53.467000
	Edit pad (rev 461)		Matt	cv310	XVal Session 53	1	XVal Session 53-Typing - Text-1		2012-07-14 13:13:53.790000
	Edit pad (rev 462)		jeral	cv311	XVal Session 53	1	XVal Session 53-Typing - Text-1		2012-07-14 13:13:53.946000
	Edit pad (rev 463)		Matt	cv310	XVal Session 53	1	XVal Session 53-Typing - Text-1		2012-07-14 13:13:54.294000
	Edit pad (rev 464)		Mark:	cv309	XVal Session 53	1	XVal Session 53-Typing - Text-1		2012-07-14 13:13:54.336000
	Edit pad (rev 465)		Matt	cv310	XVal Session 53	1	XVal Session 53-Typing - Text-1		2012-07-14 13:13:54.793000
	Edit pad (rev 466)		jeral	cv311	XVal Session 53	1	XVal Session 53-Typing - Text-1		2012-07-14 13:13:55.096000
	Edit pad (rev 467)		Mark:	cv309	XVal Session 53	1	XVal Session 53-Typing - Text-1		2012-07-14 13:13:55.156000
	Edit pad (rev 468)		Claudia	cv402	XVal Session 53	1	XVal Session 53-Typing - Text-1		2012-07-14 13:13:55.469000
	Edit pad (rev 469)		Matt	cv310	XVal Session 53	1	XVal Session 53-Typing - Text-1		2012-07-14 13:13:55.574000
	Edit pad (rev 470)		jeral	cv311	XVal Session 53	1	XVal Session 53-Typing - Text-1		2012-07-14 13:13:55.599000
	Edit pad (rev 471)		Mark:	cv309	XVal Session 53	1	XVal Session 53-Typing - Text-1		2012-07-14 13:13:55.814000
	Edit pad (rev 472)		Claudia	cv402	XVal Session 53	1	XVal Session 53-Typing - Text-1		2012-07-14 13:13:55.968000
	Edit pad (rev 473)		Matt	cv310	XVal Session 53	1	XVal Session 53-Typing - Text-1		2012-07-14 13:13:56.074000
	Edit pad (rev 474)		jeral	cv311	XVal Session 53	1	XVal Session 53-Typing - Text-1		2012-07-14 13:13:56.098000
	Edit pad (rev 475)		Mark:	cv309	XVal Session 53	1	XVal Session 53-Typing - Text-1		2012-07-14 13:13:56.331000
	Edit pad (rev 476)		Claudia	cv402	XVal Session 53	1	XVal Session 53-Typing - Text-1		2012-07-14 13:13:56.468000
	Edit pad (rev 477)		Matt	cv310	XVal Session 53	1	XVal Session 53-Typing - Text-1		2012-07-14 13:13:56.573000
	Edit pad (rev 478)		jeral	cv311	XVal Session 53	1	XVal Session 53-Typing - Text-1		2012-07-14 13:13:56.607000
	Edit pad (rev 479)		Claudia	cv402	XVal Session 53	1	XVal Session 53-Typing - Text-1		2012-07-14 13:13:56.969000
	Edit pad (rev 480)		Matt	cv310	XVal Session 53	1	XVal Session 53-Typing - Text-1		2012-07-14 13:13:57.073000
	Edit pad (rev 481)		jeral	cv311	XVal Session 53	1	XVal Session 53-Typing - Text-1		2012-07-14 13:13:57.110000
	Edit pad (rev 482)		Mark:	cv309	XVal Session 53	1	XVal Session 53-Typing - Text-1		2012-07-14 13:13:57.432000
	Edit pad (rev 483)		Claudia	cv402	XVal Session 53	1	XVal Session 53-Typing - Text-1		2012-07-14 13:13:57.483000
	Edit pad (rev 484)		Matt	cv310	XVal Session 53	1	XVal Session 53-Typing - Text-1		2012-07-14 13:13:57.575000
	Edit pad (rev 485)		jeral	cv311	XVal Session 53	1	XVal Session 53-Typing - Text-1		2012-07-14 13:13:57.738000
	Edit pad (rev 486)		Claudia	cv402	XVal Session 53	1	XVal Session 53-Typing - Text-1		2012-07-14 13:13:57.985000
	Edit pad (rev 487)		Matt	cv310	XVal Session 53	1	XVal Session 53-Typing - Text-1		2012-07-14 13:13:58.090000
	Edit pad (rev 488)		jeral	cv311	XVal Session 53	1	XVal Session 53-Typing - Text-1		2012-07-14 13:13:58.238000
	Edit pad (rev 489)		Claudia	cv402	XVal Session 53	1	XVal Session 53-Typing - Text-1		2012-07-14 13:13:58.485000
	Edit pad (rev 490)		Matt	cv310	XVal Session 53	1	XVal Session 53-Typing - Text-1		2012-07-14 13:13:58.592000
	Edit pad (rev 491)		jeral	cv311	XVal Session 53	1	XVal Session 53-Typing - Text-1		2012-07-14 13:13:58.737000
	Edit pad (rev 492)		Matt	cv310	XVal Session 53	1	XVal Session 53-Typing - Text-1		2012-07-14 13:13:59.093000
	Edit pad (rev 493)		jeral	cv311	XVal Session 53	1	XVal Session 53-Typing - Text-1		2012-07-14 13:13:59.239000
	Edit pad (rev 494)		Mark:	cv309	XVal Session 53	1	XVal Session 53-Typing - Text-1		2012-07-14 13:13:59.283000
	Edit pad (rev 495)		Matt	cv310	XVal Session 53	1	XVal Session 53-Typing - Text-1		2012-07-14 13:13:59.595000
	Edit pad (rev 496)		Claudia	cv402	XVal Session 53	1	XVal Session 53-Typing - Text-1		2012-07-14 13:13:59.666000
	Edit pad (rev 497)		jeral	cv311	XVal Session 53	1	XVal Session 53-Typing - Text-1		2012-07-14 13:13:59.737000
	Edit pad (rev 498)		Mark:	cv309	XVal Session 53	1	XVal Session 53-Typing - Text-1		2012-07-14 13:13:59.781000
	Edit pad (rev 499)		Matt	cv310	XVal Session 53	1	XVal Session 53-Typing - Text-1		2012-07-14 13:14:00.095000
	Edit pad (rev 500)		Claudia	cv402	XVal Session 53	1	XVal Session 53-Typing - Text-1		2012-07-14 13:14:00.167000
	Edit pad (rev 501)		jeral	cv311	XVal Session 53	1	XVal Session 53-Typing - Text-1		2012-07-14 13:14:00.238000
	Edit pad (rev 502)		Mark:	cv309	XVal Session 53	1	XVal Session 53-Typing - Text-1		2012-07-14 13:14:00.281000
	Edit pad (rev 503)		Matt	cv310	XVal Session 53	1	XVal Session 53-Typing - Text-1		2012-07-14 13:14:00.594000
	Edit pad (rev 504)		jeral	cv311	XVal Session 53	1	XVal Session 53-Typing - Text-1		2012-07-14 13:14:00.738000
	Edit pad (rev 505)		Mark:	cv309	XVal Session 53	1	XVal Session 53-Typing - Text-1		2012-07-14 13:14:00.781000
	Edit pad (rev 506)		Claudia	cv402	XVal Session 53	1	XVal Session 53-Typing - Text-1		2012-07-14 13:14:01.093000
	Edit pad (rev 507)		Matt	cv310	XVal Session 53	1	XVal Session 53-Typing - Text-1		2012-07-14 13:14:01.097000
	Edit pad (rev 508)		jeral	cv311	XVal Session 53	1	XVal Session 53-Typing - Text-1		2012-07-14 13:14:01.238000
	Edit pad (rev 509)		Mark:	cv309	XVal Session 53	1	XVal Session 53-Typing - Text-1		2012-07-14 13:14:01.282000
	Edit pad (rev 510)		Claudia	cv402	XVal Session 53	1	XVal Session 53-Typing - Text-1		2012-07-14 13:14:01.593000
	Edit pad (rev 511)		Matt	cv310	XVal Session 53	1	XVal Session 53-Typing - Text-1		2012-07-14 13:14:01.595000
	Edit pad (rev 512)		jeral	cv311	XVal Session 53	1	XVal Session 53-Typing - Text-1		2012-07-14 13:14:01.741000
	Edit pad (rev 513)		Claudia	cv402	XVal Session 53	1	XVal Session 53-Typing - Text-1		2012-07-14 13:14:02.094000
	Edit pad (rev 514)		Matt	cv310	XVal Session 53	1	XVal Session 53-Typing - Text-1		2012-07-14 13:14:02.096000
	Edit pad (rev 515)		jeral	cv311	XVal Session 53	1	XVal Session 53-Typing - Text-1		2012-07-14 13:14:02.240000
	Edit pad (rev 516)		Claudia	cv402	XVal Session 53	1	XVal Session 53-Typing - Text-1		2012-07-14 13:14:02.595000
	Edit pad (rev 517)		Matt	cv310	XVal Session 53	1	XVal Session 53-Typing - Text-1		2012-07-14 13:14:02.599000
	Edit pad (rev 518)		jeral	cv311	XVal Session 53	1	XVal Session 53-Typing - Text-1		2012-07-14 13:14:02.740000
	Edit pad (rev 519)		Claudia	cv402	XVal Session 53	1	XVal Session 53-Typing - Text-1		2012-07-14 13:14:03.095000
	Edit pad (rev 520)		Matt	cv310	XVal Session 53	1	XVal Session 53-Typing - Text-1		2012-07-14 13:14:03.099000
	Edit pad (rev 521)		Claudia	cv402	XVal Session 53	1	XVal Session 53-Typing - Text-1		2012-07-14 13:14:03.594000
	Edit pad (rev 522)		Matt	cv310	XVal Session 53	1	XVal Session 53-Typing - Text-1		2012-07-14 13:14:03.598000
	Edit pad (rev 523)		Mark:	cv309	XVal Session 53	1	XVal Session 53-Typing - Text-1		2012-07-14 13:14:03.787000
	Edit pad (rev 524)		jeral	cv311	XVal Session 53	1	XVal Session 53-Typing - Text-1		2012-07-14 13:14:03.829000
	Edit pad (rev 525)		Matt	cv310	XVal Session 53	1	XVal Session 53-Typing - Text-1		2012-07-14 13:14:04.101000
	Edit pad (rev 526)		Claudia	cv402	XVal Session 53	1	XVal Session 53-Typing - Text-1		2012-07-14 13:14:04.143000
	Edit pad (rev 527)		Mark:	cv309	XVal Session 53	1	XVal Session 53-Typing - Text-1		2012-07-14 13:14:04.287000
	Edit pad (rev 528)		jeral	cv311	XVal Session 53	1	XVal Session 53-Typing - Text-1		2012-07-14 13:14:04.331000
	Edit pad (rev 529)		Matt	cv310	XVal Session 53	1	XVal Session 53-Typing - Text-1		2012-07-14 13:14:04.601000
	Edit pad (rev 530)		Claudia	cv402	XVal Session 53	1	XVal Session 53-Typing - Text-1		2012-07-14 13:14:04.645000
	Edit pad (rev 531)		Mark:	cv309	XVal Session 53	1	XVal Session 53-Typing - Text-1		2012-07-14 13:14:04.787000
	Edit pad (rev 532)		jeral	cv311	XVal Session 53	1	XVal Session 53-Typing - Text-1		2012-07-14 13:14:04.829000
	Edit pad (rev 533)		Matt	cv310	XVal Session 53	1	XVal Session 53-Typing - Text-1		2012-07-14 13:14:05.100000
	Edit pad (rev 534)		Claudia	cv402	XVal Session 53	1	XVal Session 53-Typing - Text-1		2012-07-14 13:14:05.145000
	Edit pad (rev 535)		Mark:	cv309	XVal Session 53	1	XVal Session 53-Typing - Text-1		2012-07-14 13:14:05.285000
	Edit pad (rev 536)		jeral	cv311	XVal Session 53	1	XVal Session 53-Typing - Text-1		2012-07-14 13:14:05.329000
	Edit pad (rev 537)		Matt	cv310	XVal Session 53	1	XVal Session 53-Typing - Text-1		2012-07-14 13:14:05.607000
	Edit pad (rev 538)		Claudia	cv402	XVal Session 53	1	XVal Session 53-Typing - Text-1		2012-07-14 13:14:05.646000
	Edit pad (rev 539)		Mark:	cv309	XVal Session 53	1	XVal Session 53-Typing - Text-1		2012-07-14 13:14:05.790000
	Edit pad (rev 540)		jeral	cv311	XVal Session 53	1	XVal Session 53-Typing - Text-1		2012-07-14 13:14:05.843000
	Edit pad (rev 541)		Matt	cv310	XVal Session 53	1	XVal Session 53-Typing - Text-1		2012-07-14 13:14:06.105000
	Edit pad (rev 542)		Mark:	cv309	XVal Session 53	1	XVal Session 53-Typing - Text-1		2012-07-14 13:14:06.290000
	Edit pad (rev 543)		jeral	cv311	XVal Session 53	1	XVal Session 53-Typing - Text-1		2012-07-14 13:14:06.343000
	Edit pad (rev 544)		Matt	cv310	XVal Session 53	1	XVal Session 53-Typing - Text-1		2012-07-14 13:14:06.608000
	Edit pad (rev 545)		Claudia	cv402	XVal Session 53	1	XVal Session 53-Typing - Text-1		2012-07-14 13:14:06.624000
	Edit pad (rev 546)		jeral	cv311	XVal Session 53	1	XVal Session 53-Typing - Text-1		2012-07-14 13:14:06.844000
	Edit pad (rev 547)		Matt	cv310	XVal Session 53	1	XVal Session 53-Typing - Text-1		2012-07-14 13:14:07.108000
	Edit pad (rev 548)		Claudia	cv402	XVal Session 53	1	XVal Session 53-Typing - Text-1		2012-07-14 13:14:07.124000
	Edit pad (rev 549)		jeral	cv311	XVal Session 53	1	XVal Session 53-Typing - Text-1		2012-07-14 13:14:07.345000
	Edit pad (rev 550)		Matt	cv310	XVal Session 53	1	XVal Session 53-Typing - Text-1		2012-07-14 13:14:07.614000
	Edit pad (rev 551)		jeral	cv311	XVal Session 53	1	XVal Session 53-Typing - Text-1		2012-07-14 13:14:07.844000
	Edit pad (rev 552)		Claudia	cv402	XVal Session 53	1	XVal Session 53-Typing - Text-1		2012-07-14 13:14:07.881000
	Edit pad (rev 553)		Matt	cv310	XVal Session 53	1	XVal Session 53-Typing - Text-1		2012-07-14 13:14:08.111000
	Edit pad (rev 554)		jeral	cv311	XVal Session 53	1	XVal Session 53-Typing - Text-1		2012-07-14 13:14:08.346000
	Edit pad (rev 555)		Claudia	cv402	XVal Session 53	1	XVal Session 53-Typing - Text-1		2012-07-14 13:14:08.382000
	Edit pad (rev 556)		Matt	cv310	XVal Session 53	1	XVal Session 53-Typing - Text-1		2012-07-14 13:14:08.610000
	Edit pad (rev 557)		jeral	cv311	XVal Session 53	1	XVal Session 53-Typing - Text-1		2012-07-14 13:14:08.856000
	Edit pad (rev 558)		Claudia	cv402	XVal Session 53	1	XVal Session 53-Typing - Text-1		2012-07-14 13:14:08.881000
	Edit pad (rev 559)		Mark:	cv309	XVal Session 53	1	XVal Session 53-Typing - Text-1		2012-07-14 13:14:09.056000
	Edit pad (rev 560)		Matt	cv310	XVal Session 53	1	XVal Session 53-Typing - Text-1		2012-07-14 13:14:09.111000
	Edit pad (rev 561)		Claudia	cv402	XVal Session 53	1	XVal Session 53-Typing - Text-1		2012-07-14 13:14:09.382000
	Edit pad (rev 562)		Mark:	cv309	XVal Session 53	1	XVal Session 53-Typing - Text-1		2012-07-14 13:14:09.556000
	Edit pad (rev 563)		Matt	cv310	XVal Session 53	1	XVal Session 53-Typing - Text-1		2012-07-14 13:14:09.614000
	Edit pad (rev 564)		jeral	cv311	XVal Session 53	1	XVal Session 53-Typing - Text-1		2012-07-14 13:14:09.866000
	Edit pad (rev 565)		Claudia	cv402	XVal Session 53	1	XVal Session 53-Typing - Text-1		2012-07-14 13:14:09.882000
	Edit pad (rev 566)		Matt	cv310	XVal Session 53	1	XVal Session 53-Typing - Text-1		2012-07-14 13:14:10.162000
	Edit pad (rev 567)		Mark:	cv309	XVal Session 53	1	XVal Session 53-Typing - Text-1		2012-07-14 13:14:10.356000
	Edit pad (rev 568)		Claudia	cv402	XVal Session 53	1	XVal Session 53-Typing - Text-1		2012-07-14 13:14:10.382000
	Edit pad (rev 569)		Matt	cv310	XVal Session 53	1	XVal Session 53-Typing - Text-1		2012-07-14 13:14:10.614000
	Edit pad (rev 570)		Mark:	cv309	XVal Session 53	1	XVal Session 53-Typing - Text-1		2012-07-14 13:14:10.856000
	Edit pad (rev 571)		Matt	cv310	XVal Session 53	1	XVal Session 53-Typing - Text-1		2012-07-14 13:14:11.116000
	Edit pad (rev 572)		Claudia	cv402	XVal Session 53	1	XVal Session 53-Typing - Text-1		2012-07-14 13:14:11.148000
	Edit pad (rev 573)		jeral	cv311	XVal Session 53	1	XVal Session 53-Typing - Text-1		2012-07-14 13:14:11.509000
	Edit pad (rev 574)		Mark:	cv309	XVal Session 53	1	XVal Session 53-Typing - Text-1		2012-07-14 13:14:11.556000
	Edit pad (rev 575)		Matt	cv310	XVal Session 53	1	XVal Session 53-Typing - Text-1		2012-07-14 13:14:11.613000
	Edit pad (rev 576)		Claudia	cv402	XVal Session 53	1	XVal Session 53-Typing - Text-1		2012-07-14 13:14:11.647000
	Edit pad (rev 577)		jeral	cv311	XVal Session 53	1	XVal Session 53-Typing - Text-1		2012-07-14 13:14:12.041000
	Edit pad (rev 578)		Mark:	cv309	XVal Session 53	1	XVal Session 53-Typing - Text-1		2012-07-14 13:14:12.058000
	Edit pad (rev 579)		Matt	cv310	XVal Session 53	1	XVal Session 53-Typing - Text-1		2012-07-14 13:14:12.114000
	Edit pad (rev 580)		Claudia	cv402	XVal Session 53	1	XVal Session 53-Typing - Text-1		2012-07-14 13:14:12.152000
	Edit pad (rev 581)		jeral	cv311	XVal Session 53	1	XVal Session 53-Typing - Text-1		2012-07-14 13:14:12.540000
	Edit pad (rev 582)		Mark:	cv309	XVal Session 53	1	XVal Session 53-Typing - Text-1		2012-07-14 13:14:12.560000
	Edit pad (rev 583)		Matt	cv310	XVal Session 53	1	XVal Session 53-Typing - Text-1		2012-07-14 13:14:12.621000
	Edit pad (rev 584)		Claudia	cv402	XVal Session 53	1	XVal Session 53-Typing - Text-1		2012-07-14 13:14:12.651000
	Edit pad (rev 585)		jeral	cv311	XVal Session 53	1	XVal Session 53-Typing - Text-1		2012-07-14 13:14:13.047000
	Edit pad (rev 586)		Mark:	cv309	XVal Session 53	1	XVal Session 53-Typing - Text-1		2012-07-14 13:14:13.061000
	Edit pad (rev 587)		Matt	cv310	XVal Session 53	1	XVal Session 53-Typing - Text-1		2012-07-14 13:14:13.120000
	Edit pad (rev 588)		Claudia	cv402	XVal Session 53	1	XVal Session 53-Typing - Text-1		2012-07-14 13:14:13.154000
	Edit pad (rev 589)		jeral	cv311	XVal Session 53	1	XVal Session 53-Typing - Text-1		2012-07-14 13:14:13.549000
	Edit pad (rev 590)		Mark:	cv309	XVal Session 53	1	XVal Session 53-Typing - Text-1		2012-07-14 13:14:13.561000
	Edit pad (rev 591)		Matt	cv310	XVal Session 53	1	XVal Session 53-Typing - Text-1		2012-07-14 13:14:13.623000
	Edit pad (rev 592)		Claudia	cv402	XVal Session 53	1	XVal Session 53-Typing - Text-1		2012-07-14 13:14:13.709000
	Edit pad (rev 593)		jeral	cv311	XVal Session 53	1	XVal Session 53-Typing - Text-1		2012-07-14 13:14:14.055000
	Edit pad (rev 594)		Matt	cv310	XVal Session 53	1	XVal Session 53-Typing - Text-1		2012-07-14 13:14:14.129000
	Edit pad (rev 595)		Mark:	cv309	XVal Session 53	1	XVal Session 53-Typing - Text-1		2012-07-14 13:14:14.192000
	Edit pad (rev 596)		Matt	cv310	XVal Session 53	1	XVal Session 53-Typing - Text-1		2012-07-14 13:14:14.631000
	Edit pad (rev 597)		Matt	cv310	XVal Session 53	1	XVal Session 53-Typing - Text-1		2012-07-14 13:14:15.133000
	Edit pad (rev 598)		Mark:	cv309	XVal Session 53	1	XVal Session 53-Typing - Text-1		2012-07-14 13:14:15.336000
	Edit pad (rev 599)		Matt	cv310	XVal Session 53	1	XVal Session 53-Typing - Text-1		2012-07-14 13:14:15.632000
	Edit pad (rev 600)		Mark:	cv309	XVal Session 53	1	XVal Session 53-Typing - Text-1		2012-07-14 13:14:15.837000
	Edit pad (rev 601)		Matt	cv310	XVal Session 53	1	XVal Session 53-Typing - Text-1		2012-07-14 13:14:16.133000
	Edit pad (rev 602)		jeral	cv311	XVal Session 53	1	XVal Session 53-Typing - Text-1		2012-07-14 13:14:16.362000
	Edit pad (rev 603)		Mark:	cv309	XVal Session 53	1	XVal Session 53-Typing - Text-1		2012-07-14 13:14:16.497000
	Edit pad (rev 604)		Matt	cv310	XVal Session 53	1	XVal Session 53-Typing - Text-1		2012-07-14 13:14:16.632000
	Edit pad (rev 605)		jeral	cv311	XVal Session 53	1	XVal Session 53-Typing - Text-1		2012-07-14 13:14:16.862000
	Edit pad (rev 606)		Mark:	cv309	XVal Session 53	1	XVal Session 53-Typing - Text-1		2012-07-14 13:14:17
	Edit pad (rev 607)		Matt	cv310	XVal Session 53	1	XVal Session 53-Typing - Text-1		2012-07-14 13:14:17.133000
	Edit pad (rev 608)		jeral	cv311	XVal Session 53	1	XVal Session 53-Typing - Text-1		2012-07-14 13:14:17.362000
	Edit pad (rev 609)		Claudia	cv402	XVal Session 53	1	XVal Session 53-Typing - Text-1		2012-07-14 13:14:17.458000
	Edit pad (rev 610)		Mark:	cv309	XVal Session 53	1	XVal Session 53-Typing - Text-1		2012-07-14 13:14:17.504000
	Edit pad (rev 611)		Matt	cv310	XVal Session 53	1	XVal Session 53-Typing - Text-1		2012-07-14 13:14:17.631000
	Edit pad (rev 612)		jeral	cv311	XVal Session 53	1	XVal Session 53-Typing - Text-1		2012-07-14 13:14:17.862000
	Edit pad (rev 613)		Claudia	cv402	XVal Session 53	1	XVal Session 53-Typing - Text-1		2012-07-14 13:14:17.958000
	Edit pad (rev 614)		Mark:	cv309	XVal Session 53	1	XVal Session 53-Typing - Text-1		2012-07-14 13:14:18.004000
	Edit pad (rev 615)		Matt	cv310	XVal Session 53	1	XVal Session 53-Typing - Text-1		2012-07-14 13:14:18.133000
	Edit pad (rev 616)		jeral	cv311	XVal Session 53	1	XVal Session 53-Typing - Text-1		2012-07-14 13:14:18.360000
	Edit pad (rev 617)		Claudia	cv402	XVal Session 53	1	XVal Session 53-Typing - Text-1		2012-07-14 13:14:18.458000
	Edit pad (rev 618)		Mark:	cv309	XVal Session 53	1	XVal Session 53-Typing - Text-1		2012-07-14 13:14:18.505000
	Edit pad (rev 619)		Matt	cv310	XVal Session 53	1	XVal Session 53-Typing - Text-1		2012-07-14 13:14:18.634000
	Edit pad (rev 620)		jeral	cv311	XVal Session 53	1	XVal Session 53-Typing - Text-1		2012-07-14 13:14:18.863000
	Edit pad (rev 621)		Claudia	cv402	XVal Session 53	1	XVal Session 53-Typing - Text-1		2012-07-14 13:14:18.958000
	Edit pad (rev 622)		Mark:	cv309	XVal Session 53	1	XVal Session 53-Typing - Text-1		2012-07-14 13:14:19.005000
	Edit pad (rev 623)		Matt	cv310	XVal Session 53	1	XVal Session 53-Typing - Text-1		2012-07-14 13:14:19.133000
	Edit pad (rev 624)		jeral	cv311	XVal Session 53	1	XVal Session 53-Typing - Text-1		2012-07-14 13:14:19.363000
	Edit pad (rev 625)		Mark:	cv309	XVal Session 53	1	XVal Session 53-Typing - Text-1		2012-07-14 13:14:19.506000
	Edit pad (rev 626)		Matt	cv310	XVal Session 53	1	XVal Session 53-Typing - Text-1		2012-07-14 13:14:19.633000
	Edit pad (rev 627)		jeral	cv311	XVal Session 53	1	XVal Session 53-Typing - Text-1		2012-07-14 13:14:19.864000
	Edit pad (rev 628)		Claudia	cv402	XVal Session 53	1	XVal Session 53-Typing - Text-1		2012-07-14 13:14:19.892000
	Edit pad (rev 629)		Mark:	cv309	XVal Session 53	1	XVal Session 53-Typing - Text-1		2012-07-14 13:14:20.012000
	Edit pad (rev 630)		Matt	cv310	XVal Session 53	1	XVal Session 53-Typing - Text-1		2012-07-14 13:14:20.134000
	Edit pad (rev 631)		Mark:	cv309	XVal Session 53	1	XVal Session 53-Typing - Text-1		2012-07-14 13:14:20.511000
	Edit pad (rev 632)		jeral	cv311	XVal Session 53	1	XVal Session 53-Typing - Text-1		2012-07-14 13:14:20.522000
	Edit pad (rev 633)		Matt	cv310	XVal Session 53	1	XVal Session 53-Typing - Text-1		2012-07-14 13:14:20.633000
	Edit pad (rev 634)		Claudia	cv402	XVal Session 53	1	XVal Session 53-Typing - Text-1		2012-07-14 13:14:20.797000
	Edit pad (rev 635)		Mark:	cv309	XVal Session 53	1	XVal Session 53-Typing - Text-1		2012-07-14 13:14:21.011000
	Edit pad (rev 636)		jeral	cv311	XVal Session 53	1	XVal Session 53-Typing - Text-1		2012-07-14 13:14:21.027000
	Edit pad (rev 637)		Matt	cv310	XVal Session 53	1	XVal Session 53-Typing - Text-1		2012-07-14 13:14:21.132000
	Edit pad (rev 638)		Claudia	cv402	XVal Session 53	1	XVal Session 53-Typing - Text-1		2012-07-14 13:14:21.296000
	Edit pad (rev 639)		jeral	cv311	XVal Session 53	1	XVal Session 53-Typing - Text-1		2012-07-14 13:14:21.528000
	Edit pad (rev 640)		Mark:	cv309	XVal Session 53	1	XVal Session 53-Typing - Text-1		2012-07-14 13:14:21.553000
	Edit pad (rev 641)		Matt	cv310	XVal Session 53	1	XVal Session 53-Typing - Text-1		2012-07-14 13:14:21.633000
	Edit pad (rev 642)		Claudia	cv402	XVal Session 53	1	XVal Session 53-Typing - Text-1		2012-07-14 13:14:21.799000
	Edit pad (rev 643)		jeral	cv311	XVal Session 53	1	XVal Session 53-Typing - Text-1		2012-07-14 13:14:22.029000
	Edit pad (rev 644)		Matt	cv310	XVal Session 53	1	XVal Session 53-Typing - Text-1		2012-07-14 13:14:22.137000
	Edit pad (rev 645)		Mark:	cv309	XVal Session 53	1	XVal Session 53-Typing - Text-1		2012-07-14 13:14:22.272000
	Edit pad (rev 646)		Claudia	cv402	XVal Session 53	1	XVal Session 53-Typing - Text-1		2012-07-14 13:14:22.297000
	Edit pad (rev 647)		jeral	cv311	XVal Session 53	1	XVal Session 53-Typing - Text-1		2012-07-14 13:14:22.529000
	Edit pad (rev 648)		Matt	cv310	XVal Session 53	1	XVal Session 53-Typing - Text-1		2012-07-14 13:14:22.635000
	Edit pad (rev 649)		Mark:	cv309	XVal Session 53	1	XVal Session 53-Typing - Text-1		2012-07-14 13:14:22.771000
	Edit pad (rev 650)		jeral	cv311	XVal Session 53	1	XVal Session 53-Typing - Text-1		2012-07-14 13:14:23.028000
	Edit pad (rev 651)		Claudia	cv402	XVal Session 53	1	XVal Session 53-Typing - Text-1		2012-07-14 13:14:23.151000
	Edit pad (rev 652)		Mark:	cv309	XVal Session 53	1	XVal Session 53-Typing - Text-1		2012-07-14 13:14:23.286000
	Edit pad (rev 653)		jeral	cv311	XVal Session 53	1	XVal Session 53-Typing - Text-1		2012-07-14 13:14:23.529000
	Edit pad (rev 654)		Claudia	cv402	XVal Session 53	1	XVal Session 53-Typing - Text-1		2012-07-14 13:14:23.651000
	Edit pad (rev 655)		Matt	cv310	XVal Session 53	1	XVal Session 53-Typing - Text-1		2012-07-14 13:14:23.672000
	Edit pad (rev 656)		Mark:	cv309	XVal Session 53	1	XVal Session 53-Typing - Text-1		2012-07-14 13:14:23.785000
	Edit pad (rev 657)		Claudia	cv402	XVal Session 53	1	XVal Session 53-Typing - Text-1		2012-07-14 13:14:24.153000
	Edit pad (rev 658)		Matt	cv310	XVal Session 53	1	XVal Session 53-Typing - Text-1		2012-07-14 13:14:24.173000
	Edit pad (rev 659)		Mark:	cv309	XVal Session 53	1	XVal Session 53-Typing - Text-1		2012-07-14 13:14:24.285000
	Edit pad (rev 660)		Claudia	cv402	XVal Session 53	1	XVal Session 53-Typing - Text-1		2012-07-14 13:14:24.658000
	Edit pad (rev 661)		Matt	cv310	XVal Session 53	1	XVal Session 53-Typing - Text-1		2012-07-14 13:14:24.674000
	Edit pad (rev 662)		Mark:	cv309	XVal Session 53	1	XVal Session 53-Typing - Text-1		2012-07-14 13:14:24.785000
	Edit pad (rev 663)		Claudia	cv402	XVal Session 53	1	XVal Session 53-Typing - Text-1		2012-07-14 13:14:25.152000
	Edit pad (rev 664)		Matt	cv310	XVal Session 53	1	XVal Session 53-Typing - Text-1		2012-07-14 13:14:25.176000
	Edit pad (rev 665)		Mark:	cv309	XVal Session 53	1	XVal Session 53-Typing - Text-1		2012-07-14 13:14:25.284000
	Edit pad (rev 666)		Claudia	cv402	XVal Session 53	1	XVal Session 53-Typing - Text-1		2012-07-14 13:14:25.654000
	Edit pad (rev 667)		Matt	cv310	XVal Session 53	1	XVal Session 53-Typing - Text-1		2012-07-14 13:14:25.678000
	Edit pad (rev 668)		Mark:	cv309	XVal Session 53	1	XVal Session 53-Typing - Text-1		2012-07-14 13:14:25.785000
	Edit pad (rev 669)		jeral	cv311	XVal Session 53	1	XVal Session 53-Typing - Text-1		2012-07-14 13:14:26.003000
	Edit pad (rev 670)		Matt	cv310	XVal Session 53	1	XVal Session 53-Typing - Text-1		2012-07-14 13:14:26.178000
	Edit pad (rev 671)		Claudia	cv402	XVal Session 53	1	XVal Session 53-Typing - Text-1		2012-07-14 13:14:26.300000
	Edit pad (rev 672)		Matt	cv310	XVal Session 53	1	XVal Session 53-Typing - Text-1		2012-07-14 13:14:26.691000
	Edit pad (rev 673)		jeral	cv311	XVal Session 53	1	XVal Session 53-Typing - Text-1		2012-07-14 13:14:26.772000
	Edit pad (rev 674)		Mark:	cv309	XVal Session 53	1	XVal Session 53-Typing - Text-1		2012-07-14 13:14:26.940000
	Edit pad (rev 675)		Claudia	cv402	XVal Session 53	1	XVal Session 53-Typing - Text-1		2012-07-14 13:14:26.992000
	Edit pad (rev 676)		Matt	cv310	XVal Session 53	1	XVal Session 53-Typing - Text-1		2012-07-14 13:14:27.192000
	Edit pad (rev 677)		jeral	cv311	XVal Session 53	1	XVal Session 53-Typing - Text-1		2012-07-14 13:14:27.270000
	Edit pad (rev 678)		Mark:	cv309	XVal Session 53	1	XVal Session 53-Typing - Text-1		2012-07-14 13:14:27.439000
	Edit pad (rev 679)		Claudia	cv402	XVal Session 53	1	XVal Session 53-Typing - Text-1		2012-07-14 13:14:27.491000
	Edit pad (rev 680)		Matt	cv310	XVal Session 53	1	XVal Session 53-Typing - Text-1		2012-07-14 13:14:27.692000
	Edit pad (rev 681)		jeral	cv311	XVal Session 53	1	XVal Session 53-Typing - Text-1		2012-07-14 13:14:27.770000
	Edit pad (rev 682)		Mark:	cv309	XVal Session 53	1	XVal Session 53-Typing - Text-1		2012-07-14 13:14:27.941000
	Edit pad (rev 683)		Claudia	cv402	XVal Session 53	1	XVal Session 53-Typing - Text-1		2012-07-14 13:14:28.072000
	Edit pad (rev 684)		Matt	cv310	XVal Session 53	1	XVal Session 53-Typing - Text-1		2012-07-14 13:14:28.191000
	Edit pad (rev 685)		jeral	cv311	XVal Session 53	1	XVal Session 53-Typing - Text-1		2012-07-14 13:14:28.270000
	Edit pad (rev 686)		Mark:	cv309	XVal Session 53	1	XVal Session 53-Typing - Text-1		2012-07-14 13:14:28.440000
	Edit pad (rev 687)		Matt	cv310	XVal Session 53	1	XVal Session 53-Typing - Text-1		2012-07-14 13:14:28.691000
	Edit pad (rev 688)		jeral	cv311	XVal Session 53	1	XVal Session 53-Typing - Text-1		2012-07-14 13:14:28.771000
	Edit pad (rev 689)		Mark:	cv309	XVal Session 53	1	XVal Session 53-Typing - Text-1		2012-07-14 13:14:28.939000
	Edit pad (rev 690)		Matt	cv310	XVal Session 53	1	XVal Session 53-Typing - Text-1		2012-07-14 13:14:29.203000
	Edit pad (rev 691)		jeral	cv311	XVal Session 53	1	XVal Session 53-Typing - Text-1		2012-07-14 13:14:29.274000
	Edit pad (rev 692)		Mark:	cv309	XVal Session 53	1	XVal Session 53-Typing - Text-1		2012-07-14 13:14:29.444000
	Edit pad (rev 693)		Claudia	cv402	XVal Session 53	1	XVal Session 53-Typing - Text-1		2012-07-14 13:14:29.651000
	Edit pad (rev 694)		Matt	cv310	XVal Session 53	1	XVal Session 53-Typing - Text-1		2012-07-14 13:14:29.702000
	Edit pad (rev 695)		jeral	cv311	XVal Session 53	1	XVal Session 53-Typing - Text-1		2012-07-14 13:14:29.772000
	Edit pad (rev 696)		Mark:	cv309	XVal Session 53	1	XVal Session 53-Typing - Text-1		2012-07-14 13:14:29.944000
	Edit pad (rev 697)		Claudia	cv402	XVal Session 53	1	XVal Session 53-Typing - Text-1		2012-07-14 13:14:30.149000
	Edit pad (rev 698)		Matt	cv310	XVal Session 53	1	XVal Session 53-Typing - Text-1		2012-07-14 13:14:30.204000
	Edit pad (rev 699)		jeral	cv311	XVal Session 53	1	XVal Session 53-Typing - Text-1		2012-07-14 13:14:30.288000
	Edit pad (rev 700)		Mark:	cv309	XVal Session 53	1	XVal Session 53-Typing - Text-1		2012-07-14 13:14:30.443000
	Edit pad (rev 701)		jeral	cv311	XVal Session 53	1	XVal Session 53-Typing - Text-1		2012-07-14 13:14:30.790000
	Edit pad (rev 702)		Matt	cv310	XVal Session 53	1	XVal Session 53-Typing - Text-1		2012-07-14 13:14:30.882000
	Edit pad (rev 703)		Mark:	cv309	XVal Session 53	1	XVal Session 53-Typing - Text-1		2012-07-14 13:14:30.944000
	Edit pad (rev 704)		jeral	cv311	XVal Session 53	1	XVal Session 53-Typing - Text-1		2012-07-14 13:14:31.298000
	Edit pad (rev 705)		Matt	cv310	XVal Session 53	1	XVal Session 53-Typing - Text-1		2012-07-14 13:14:31.382000
	Edit pad (rev 706)		Mark:	cv309	XVal Session 53	1	XVal Session 53-Typing - Text-1		2012-07-14 13:14:31.443000
	Edit pad (rev 707)		jeral	cv311	XVal Session 53	1	XVal Session 53-Typing - Text-1		2012-07-14 13:14:31.813000
	Edit pad (rev 708)		Mark:	cv309	XVal Session 53	1	XVal Session 53-Typing - Text-1		2012-07-14 13:14:31.944000
	Edit pad (rev 709)		jeral	cv311	XVal Session 53	1	XVal Session 53-Typing - Text-1		2012-07-14 13:14:32.352000
	Edit pad (rev 710)		Matt	cv310	XVal Session 53	1	XVal Session 53-Typing - Text-1		2012-07-14 13:14:32.507000
	Edit pad (rev 711)		Claudia	cv402	XVal Session 53	1	XVal Session 53-Typing - Text-1		2012-07-14 13:14:32.539000
	Edit pad (rev 712)		Mark:	cv309	XVal Session 53	1	XVal Session 53-Typing - Text-1		2012-07-14 13:14:32.746000
	Edit pad (rev 713)		jeral	cv311	XVal Session 53	1	XVal Session 53-Typing - Text-1		2012-07-14 13:14:32.850000
	Edit pad (rev 714)		Matt	cv310	XVal Session 53	1	XVal Session 53-Typing - Text-1		2012-07-14 13:14:33.007000
	Edit pad (rev 715)		Claudia	cv402	XVal Session 53	1	XVal Session 53-Typing - Text-1		2012-07-14 13:14:33.040000
	Edit pad (rev 716)		Mark:	cv309	XVal Session 53	1	XVal Session 53-Typing - Text-1		2012-07-14 13:14:33.247000
	Edit pad (rev 717)		jeral	cv311	XVal Session 53	1	XVal Session 53-Typing - Text-1		2012-07-14 13:14:33.349000
	Edit pad (rev 718)		Matt	cv310	XVal Session 53	1	XVal Session 53-Typing - Text-1		2012-07-14 13:14:33.508000
	Edit pad (rev 719)		Matt	cv310	XVal Session 53	1	XVal Session 53-Typing - Text-1		2012-07-14 13:14:34.009000
	Edit pad (rev 720)		Claudia	cv402	XVal Session 53	1	XVal Session 53-Typing - Text-1		2012-07-14 13:14:34.322000
	Edit pad (rev 721)		Matt	cv310	XVal Session 53	1	XVal Session 53-Typing - Text-1		2012-07-14 13:14:34.536000
	Edit pad (rev 722)		jeral	cv311	XVal Session 53	1	XVal Session 53-Typing - Text-1		2012-07-14 13:14:34.760000
	Edit pad (rev 723)		Claudia	cv402	XVal Session 53	1	XVal Session 53-Typing - Text-1		2012-07-14 13:14:34.822000
	Edit pad (rev 724)		Matt	cv310	XVal Session 53	1	XVal Session 53-Typing - Text-1		2012-07-14 13:14:35.039000
	Edit pad (rev 725)		jeral	cv311	XVal Session 53	1	XVal Session 53-Typing - Text-1		2012-07-14 13:14:35.260000
	Edit pad (rev 726)		Matt	cv310	XVal Session 53	1	XVal Session 53-Typing - Text-1		2012-07-14 13:14:35.541000
	Edit pad (rev 727)		Claudia	cv402	XVal Session 53	1	XVal Session 53-Typing - Text-1		2012-07-14 13:14:35.570000
	Edit pad (rev 728)		jeral	cv311	XVal Session 53	1	XVal Session 53-Typing - Text-1		2012-07-14 13:14:35.902000
	Edit pad (rev 729)		Matt	cv310	XVal Session 53	1	XVal Session 53-Typing - Text-1		2012-07-14 13:14:36.040000
	Edit pad (rev 730)		Claudia	cv402	XVal Session 53	1	XVal Session 53-Typing - Text-1		2012-07-14 13:14:36.070000
	Edit pad (rev 731)		jeral	cv311	XVal Session 53	1	XVal Session 53-Typing - Text-1		2012-07-14 13:14:36.402000
	Edit pad (rev 732)		Matt	cv310	XVal Session 53	1	XVal Session 53-Typing - Text-1		2012-07-14 13:14:36.540000
	Edit pad (rev 733)		Claudia	cv402	XVal Session 53	1	XVal Session 53-Typing - Text-1		2012-07-14 13:14:36.579000
	Edit pad (rev 734)		jeral	cv311	XVal Session 53	1	XVal Session 53-Typing - Text-1		2012-07-14 13:14:36.902000
	Edit pad (rev 735)		Matt	cv310	XVal Session 53	1	XVal Session 53-Typing - Text-1		2012-07-14 13:14:37.039000
	Edit pad (rev 736)		Mark:	cv309	XVal Session 53	1	XVal Session 53-Typing - Text-1		2012-07-14 13:14:37.156000
	Edit pad (rev 737)		Claudia	cv402	XVal Session 53	1	XVal Session 53-Typing - Text-1		2012-07-14 13:14:37.158000
	Edit pad (rev 738)		jeral	cv311	XVal Session 53	1	XVal Session 53-Typing - Text-1		2012-07-14 13:14:37.401000
	Edit pad (rev 739)		Matt	cv310	XVal Session 53	1	XVal Session 53-Typing - Text-1		2012-07-14 13:14:37.540000
	Edit pad (rev 740)		Mark:	cv309	XVal Session 53	1	XVal Session 53-Typing - Text-1		2012-07-14 13:14:37.657000
	Edit pad (rev 741)		Claudia	cv402	XVal Session 53	1	XVal Session 53-Typing - Text-1		2012-07-14 13:14:37.659000
	Edit pad (rev 742)		jeral	cv311	XVal Session 53	1	XVal Session 53-Typing - Text-1		2012-07-14 13:14:37.901000
	Edit pad (rev 743)		Matt	cv310	XVal Session 53	1	XVal Session 53-Typing - Text-1		2012-07-14 13:14:38.042000
	Edit pad (rev 744)		Claudia	cv402	XVal Session 53	1	XVal Session 53-Typing - Text-1		2012-07-14 13:14:38.158000
	Edit pad (rev 745)		Mark:	cv309	XVal Session 53	1	XVal Session 53-Typing - Text-1		2012-07-14 13:14:38.160000
	Edit pad (rev 746)		Matt	cv310	XVal Session 53	1	XVal Session 53-Typing - Text-1		2012-07-14 13:14:38.562000
	Edit pad (rev 747)		Claudia	cv402	XVal Session 53	1	XVal Session 53-Typing - Text-1		2012-07-14 13:14:38.658000
	Edit pad (rev 748)		Mark:	cv309	XVal Session 53	1	XVal Session 53-Typing - Text-1		2012-07-14 13:14:38.660000
	Edit pad (rev 749)		jeral	cv311	XVal Session 53	1	XVal Session 53-Typing - Text-1		2012-07-14 13:14:38.851000
	Edit pad (rev 750)		Matt	cv310	XVal Session 53	1	XVal Session 53-Typing - Text-1		2012-07-14 13:14:39.061000
	Edit pad (rev 751)		Claudia	cv402	XVal Session 53	1	XVal Session 53-Typing - Text-1		2012-07-14 13:14:39.158000
	Edit pad (rev 752)		Mark:	cv309	XVal Session 53	1	XVal Session 53-Typing - Text-1		2012-07-14 13:14:39.161000
	Edit pad (rev 753)		jeral	cv311	XVal Session 53	1	XVal Session 53-Typing - Text-1		2012-07-14 13:14:39.351000
	Edit pad (rev 754)		Matt	cv310	XVal Session 53	1	XVal Session 53-Typing - Text-1		2012-07-14 13:14:39.561000
	Edit pad (rev 755)		Mark:	cv309	XVal Session 53	1	XVal Session 53-Typing - Text-1		2012-07-14 13:14:39.662000
	Edit pad (rev 756)		Claudia	cv402	XVal Session 53	1	XVal Session 53-Typing - Text-1		2012-07-14 13:14:39.886000
	Edit pad (rev 757)		Matt	cv310	XVal Session 53	1	XVal Session 53-Typing - Text-1		2012-07-14 13:14:40.060000
	Edit pad (rev 758)		Mark:	cv309	XVal Session 53	1	XVal Session 53-Typing - Text-1		2012-07-14 13:14:40.171000
	Edit pad (rev 759)		Claudia	cv402	XVal Session 53	1	XVal Session 53-Typing - Text-1		2012-07-14 13:14:40.386000
	Edit pad (rev 760)		Matt	cv310	XVal Session 53	1	XVal Session 53-Typing - Text-1		2012-07-14 13:14:40.560000
	Edit pad (rev 761)		Mark:	cv309	XVal Session 53	1	XVal Session 53-Typing - Text-1		2012-07-14 13:14:40.789000
	Edit pad (rev 762)		Matt	cv310	XVal Session 53	1	XVal Session 53-Typing - Text-1		2012-07-14 13:14:41.064000
	Edit pad (rev 763)		jeral	cv311	XVal Session 53	1	XVal Session 53-Typing - Text-1		2012-07-14 13:14:41.118000
	Edit pad (rev 764)		Claudia	cv402	XVal Session 53	1	XVal Session 53-Typing - Text-1		2012-07-14 13:14:41.128000
	Edit pad (rev 765)		Mark:	cv309	XVal Session 53	1	XVal Session 53-Typing - Text-1		2012-07-14 13:14:41.289000
	Edit pad (rev 766)		Matt	cv310	XVal Session 53	1	XVal Session 53-Typing - Text-1		2012-07-14 13:14:41.569000
	Edit pad (rev 767)		Claudia	cv402	XVal Session 53	1	XVal Session 53-Typing - Text-1		2012-07-14 13:14:41.644000
	Edit pad (rev 768)		Mark:	cv309	XVal Session 53	1	XVal Session 53-Typing - Text-1		2012-07-14 13:14:41.789000
	Edit pad (rev 769)		Matt	cv310	XVal Session 53	1	XVal Session 53-Typing - Text-1		2012-07-14 13:14:42.069000
	Edit pad (rev 770)		jeral	cv311	XVal Session 53	1	XVal Session 53-Typing - Text-1		2012-07-14 13:14:42.122000
	Edit pad (rev 771)		Claudia	cv402	XVal Session 53	1	XVal Session 53-Typing - Text-1		2012-07-14 13:14:42.145000
	Edit pad (rev 772)		Mark:	cv309	XVal Session 53	1	XVal Session 53-Typing - Text-1		2012-07-14 13:14:42.305000
	Edit pad (rev 773)		Matt	cv310	XVal Session 53	1	XVal Session 53-Typing - Text-1		2012-07-14 13:14:42.586000
	Edit pad (rev 774)		jeral	cv311	XVal Session 53	1	XVal Session 53-Typing - Text-1		2012-07-14 13:14:42.626000
	Edit pad (rev 775)		Claudia	cv402	XVal Session 53	1	XVal Session 53-Typing - Text-1		2012-07-14 13:14:42.648000
	Edit pad (rev 776)		Mark:	cv309	XVal Session 53	1	XVal Session 53-Typing - Text-1		2012-07-14 13:14:42.872000
	Edit pad (rev 777)		jeral	cv311	XVal Session 53	1	XVal Session 53-Typing - Text-1		2012-07-14 13:14:43.128000
	Edit pad (rev 778)		Claudia	cv402	XVal Session 53	1	XVal Session 53-Typing - Text-1		2012-07-14 13:14:43.147000
	Edit pad (rev 779)		Mark:	cv309	XVal Session 53	1	XVal Session 53-Typing - Text-1		2012-07-14 13:14:43.372000
	Edit pad (rev 780)		jeral	cv311	XVal Session 53	1	XVal Session 53-Typing - Text-1		2012-07-14 13:14:43.756000
	Edit pad (rev 781)		Mark:	cv309	XVal Session 53	1	XVal Session 53-Typing - Text-1		2012-07-14 13:14:43.872000
	Edit pad (rev 782)		Matt	cv310	XVal Session 53	1	XVal Session 53-Typing - Text-1		2012-07-14 13:14:44.146000
	Edit pad (rev 783)		jeral	cv311	XVal Session 53	1	XVal Session 53-Typing - Text-1		2012-07-14 13:14:44.257000
	Edit pad (rev 784)		Mark:	cv309	XVal Session 53	1	XVal Session 53-Typing - Text-1		2012-07-14 13:14:44.395000
	Edit pad (rev 785)		Matt	cv310	XVal Session 53	1	XVal Session 53-Typing - Text-1		2012-07-14 13:14:44.658000
	Edit pad (rev 786)		jeral	cv311	XVal Session 53	1	XVal Session 53-Typing - Text-1		2012-07-14 13:14:44.756000
	Edit pad (rev 787)		Claudia	cv402	XVal Session 53	1	XVal Session 53-Typing - Text-1		2012-07-14 13:14:44.791000
	Edit pad (rev 788)		Mark:	cv309	XVal Session 53	1	XVal Session 53-Typing - Text-1		2012-07-14 13:14:44.893000
	Edit pad (rev 789)		Matt	cv310	XVal Session 53	1	XVal Session 53-Typing - Text-1		2012-07-14 13:14:45.157000
	Edit pad (rev 790)		Claudia	cv402	XVal Session 53	1	XVal Session 53-Typing - Text-1		2012-07-14 13:14:45.291000
	Edit pad (rev 791)		Matt	cv310	XVal Session 53	1	XVal Session 53-Typing - Text-1		2012-07-14 13:14:45.674000
	Edit pad (rev 792)		jeral	cv311	XVal Session 53	1	XVal Session 53-Typing - Text-1		2012-07-14 13:14:45.717000
	Edit pad (rev 793)		Mark:	cv309	XVal Session 53	1	XVal Session 53-Typing - Text-1		2012-07-14 13:14:45.727000
	Edit pad (rev 794)		Claudia	cv402	XVal Session 53	1	XVal Session 53-Typing - Text-1		2012-07-14 13:14:45.790000
	Edit pad (rev 795)		Matt	cv310	XVal Session 53	1	XVal Session 53-Typing - Text-1		2012-07-14 13:14:46.174000
	Edit pad (rev 796)		jeral	cv311	XVal Session 53	1	XVal Session 53-Typing - Text-1		2012-07-14 13:14:46.219000
	Edit pad (rev 797)		Mark:	cv309	XVal Session 53	1	XVal Session 53-Typing - Text-1		2012-07-14 13:14:46.671000
	Edit pad (rev 798)		Matt	cv310	XVal Session 53	1	XVal Session 53-Typing - Text-1		2012-07-14 13:14:46.682000
	Edit pad (rev 799)		jeral	cv311	XVal Session 53	1	XVal Session 53-Typing - Text-1		2012-07-14 13:14:46.720000
	Edit pad (rev 800)		Claudia	cv402	XVal Session 53	1	XVal Session 53-Typing - Text-1		2012-07-14 13:14:46.759000
	Edit pad (rev 801)		Matt	cv310	XVal Session 53	1	XVal Session 53-Typing - Text-1		2012-07-14 13:14:47.184000
	Edit pad (rev 802)		jeral	cv311	XVal Session 53	1	XVal Session 53-Typing - Text-1		2012-07-14 13:14:47.221000
	Edit pad (rev 803)		Matt	cv310	XVal Session 53	1	XVal Session 53-Typing - Text-1		2012-07-14 13:14:47.683000
	Edit pad (rev 804)		jeral	cv311	XVal Session 53	1	XVal Session 53-Typing - Text-1		2012-07-14 13:14:47.723000
	Edit pad (rev 805)		Claudia	cv402	XVal Session 53	1	XVal Session 53-Typing - Text-1		2012-07-14 13:14:48.028000
	Edit pad (rev 806)		Matt	cv310	XVal Session 53	1	XVal Session 53-Typing - Text-1		2012-07-14 13:14:48.181000
	Edit pad (rev 807)		jeral	cv311	XVal Session 53	1	XVal Session 53-Typing - Text-1		2012-07-14 13:14:48.221000
	Edit pad (rev 808)		Claudia	cv402	XVal Session 53	1	XVal Session 53-Typing - Text-1		2012-07-14 13:14:48.535000
	Edit pad (rev 809)		Matt	cv310	XVal Session 53	1	XVal Session 53-Typing - Text-1		2012-07-14 13:14:48.681000
	Edit pad (rev 810)		jeral	cv311	XVal Session 53	1	XVal Session 53-Typing - Text-1		2012-07-14 13:14:48.773000
	Edit pad (rev 811)		Claudia	cv402	XVal Session 53	1	XVal Session 53-Typing - Text-1		2012-07-14 13:14:49.033000
	Edit pad (rev 812)		jeral	cv311	XVal Session 53	1	XVal Session 53-Typing - Text-1		2012-07-14 13:14:49.226000
	Edit pad (rev 813)		Claudia	cv402	XVal Session 53	1	XVal Session 53-Typing - Text-1		2012-07-14 13:14:49.533000
	Edit pad (rev 814)		Claudia	cv402	XVal Session 53	1	XVal Session 53-Typing - Text-1		2012-07-14 13:14:50.034000
	Edit pad (rev 815)		jeral	cv311	XVal Session 53	1	XVal Session 53-Typing - Text-1		2012-07-14 13:14:50.375000
	Edit pad (rev 816)		Mark:	cv309	XVal Session 53	1	XVal Session 53-Typing - Text-1		2012-07-14 13:14:50.516000
	Edit pad (rev 817)		Claudia	cv402	XVal Session 53	1	XVal Session 53-Typing - Text-1		2012-07-14 13:14:50.535000
	Edit pad (rev 818)		jeral	cv311	XVal Session 53	1	XVal Session 53-Typing - Text-1		2012-07-14 13:14:50.878000
	Edit pad (rev 819)		Mark:	cv309	XVal Session 53	1	XVal Session 53-Typing - Text-1		2012-07-14 13:14:51.013000
	Edit pad (rev 820)		Claudia	cv402	XVal Session 53	1	XVal Session 53-Typing - Text-1		2012-07-14 13:14:51.052000
	Edit pad (rev 821)		jeral	cv311	XVal Session 53	1	XVal Session 53-Typing - Text-1		2012-07-14 13:14:51.380000
	Edit pad (rev 822)		Mark:	cv309	XVal Session 53	1	XVal Session 53-Typing - Text-1		2012-07-14 13:14:51.514000
	Edit pad (rev 823)		Claudia	cv402	XVal Session 53	1	XVal Session 53-Typing - Text-1		2012-07-14 13:14:51.552000
	Edit pad (rev 824)		jeral	cv311	XVal Session 53	1	XVal Session 53-Typing - Text-1		2012-07-14 13:14:51.880000
	Edit pad (rev 825)		Mark:	cv309	XVal Session 53	1	XVal Session 53-Typing - Text-1		2012-07-14 13:14:52.014000
	Edit pad (rev 826)		jeral	cv311	XVal Session 53	1	XVal Session 53-Typing - Text-1		2012-07-14 13:14:52.379000
	Edit pad (rev 827)		Mark:	cv309	XVal Session 53	1	XVal Session 53-Typing - Text-1		2012-07-14 13:14:52.519000
	Edit pad (rev 828)		Claudia	cv402	XVal Session 53	1	XVal Session 53-Typing - Text-1		2012-07-14 13:14:52.784000
	Edit pad (rev 829)		jeral	cv311	XVal Session 53	1	XVal Session 53-Typing - Text-1		2012-07-14 13:14:52.879000
	Edit pad (rev 830)		Mark:	cv309	XVal Session 53	1	XVal Session 53-Typing - Text-1		2012-07-14 13:14:53.021000
	Edit pad (rev 831)		Claudia	cv402	XVal Session 53	1	XVal Session 53-Typing - Text-1		2012-07-14 13:14:53.284000
	Edit pad (rev 832)		jeral	cv311	XVal Session 53	1	XVal Session 53-Typing - Text-1		2012-07-14 13:14:53.379000
	Edit pad (rev 833)		Mark:	cv309	XVal Session 53	1	XVal Session 53-Typing - Text-1		2012-07-14 13:14:53.521000
	Edit pad (rev 834)		Claudia	cv402	XVal Session 53	1	XVal Session 53-Typing - Text-1		2012-07-14 13:14:53.786000
	Edit pad (rev 835)		Mark:	cv309	XVal Session 53	1	XVal Session 53-Typing - Text-1		2012-07-14 13:14:54.042000
	Edit pad (rev 836)		Claudia	cv402	XVal Session 53	1	XVal Session 53-Typing - Text-1		2012-07-14 13:14:54.285000
	Edit pad (rev 837)		jeral	cv311	XVal Session 53	1	XVal Session 53-Typing - Text-1		2012-07-14 13:14:54.515000
	Edit pad (rev 838)		Mark:	cv309	XVal Session 53	1	XVal Session 53-Typing - Text-1		2012-07-14 13:14:54.520000
	Edit pad (rev 839)		Mark:	cv309	XVal Session 53	1	XVal Session 53-Typing - Text-1		2012-07-14 13:14:55.022000
	Edit pad (rev 840)		jeral	cv311	XVal Session 53	1	XVal Session 53-Typing - Text-1		2012-07-14 13:14:55.024000
	Edit pad (rev 841)		jeral	cv311	XVal Session 53	1	XVal Session 53-Typing - Text-1		2012-07-14 13:14:55.521000
	Edit pad (rev 842)		Mark:	cv309	XVal Session 53	1	XVal Session 53-Typing - Text-1		2012-07-14 13:14:55.522000
	Edit pad (rev 843)		jeral	cv311	XVal Session 53	1	XVal Session 53-Typing - Text-1		2012-07-14 13:14:56.022000
	Edit pad (rev 844)		Mark:	cv309	XVal Session 53	1	XVal Session 53-Typing - Text-1		2012-07-14 13:14:56.023000
	Edit pad (rev 845)		Claudia	cv402	XVal Session 53	1	XVal Session 53-Typing - Text-1		2012-07-14 13:14:56.059000
	Edit pad (rev 846)		jeral	cv311	XVal Session 53	1	XVal Session 53-Typing - Text-1		2012-07-14 13:14:56.521000
	Edit pad (rev 847)		Mark:	cv309	XVal Session 53	1	XVal Session 53-Typing - Text-1		2012-07-14 13:14:56.524000
	Edit pad (rev 848)		Claudia	cv402	XVal Session 53	1	XVal Session 53-Typing - Text-1		2012-07-14 13:14:56.600000
	Edit pad (rev 849)		jeral	cv311	XVal Session 53	1	XVal Session 53-Typing - Text-1		2012-07-14 13:14:57.020000
	Edit pad (rev 850)		Mark:	cv309	XVal Session 53	1	XVal Session 53-Typing - Text-1		2012-07-14 13:14:57.033000
	Edit pad (rev 851)		Claudia	cv402	XVal Session 53	1	XVal Session 53-Typing - Text-1		2012-07-14 13:14:57.577000
	Edit pad (rev 852)		Mark:	cv309	XVal Session 53	1	XVal Session 53-Typing - Text-1		2012-07-14 13:14:57.641000
	Edit pad (rev 853)		jeral	cv311	XVal Session 53	1	XVal Session 53-Typing - Text-1		2012-07-14 13:14:57.681000
	Edit pad (rev 854)		Claudia	cv402	XVal Session 53	1	XVal Session 53-Typing - Text-1		2012-07-14 13:14:58.078000
	Edit pad (rev 855)		Claudia	cv402	XVal Session 53	1	XVal Session 53-Typing - Text-1		2012-07-14 13:14:58.578000
	Edit pad (rev 856)		jeral	cv311	XVal Session 53	1	XVal Session 53-Typing - Text-1		2012-07-14 13:14:58.739000
	Edit pad (rev 857)		Mark:	cv309	XVal Session 53	1	XVal Session 53-Typing - Text-1		2012-07-14 13:14:58.917000
	Edit pad (rev 858)		Claudia	cv402	XVal Session 53	1	XVal Session 53-Typing - Text-1		2012-07-14 13:14:59.078000
	Edit pad (rev 859)		jeral	cv311	XVal Session 53	1	XVal Session 53-Typing - Text-1		2012-07-14 13:14:59.169000
	Edit pad (rev 860)		Claudia	cv402	XVal Session 53	1	XVal Session 53-Typing - Text-1		2012-07-14 13:14:59.578000
	Edit pad (rev 861)		jeral	cv311	XVal Session 53	1	XVal Session 53-Typing - Text-1		2012-07-14 13:15:01.934000
	Edit pad (rev 862)		jeral	cv311	XVal Session 53	1	XVal Session 53-Typing - Text-1		2012-07-14 13:15:02.434000
	Edit pad (rev 863)		jeral	cv311	XVal Session 53	1	XVal Session 53-Typing - Text-1		2012-07-14 13:15:03.395000
	Edit pad (rev 864)		Claudia	cv402	XVal Session 53	1	XVal Session 53-Typing - Text-1		2012-07-14 13:15:04.757000
	Edit pad (rev 865)		jeral	cv311	XVal Session 53	1	XVal Session 53-Typing - Text-1		2012-07-14 13:15:05.037000
	Edit pad (rev 866)		Claudia	cv402	XVal Session 53	1	XVal Session 53-Typing - Text-1		2012-07-14 13:15:05.258000
	Edit pad (rev 867)		jeral	cv311	XVal Session 53	1	XVal Session 53-Typing - Text-1		2012-07-14 13:15:05.537000
	Edit pad (rev 868)		jeral	cv311	XVal Session 53	1	XVal Session 53-Typing - Text-1		2012-07-14 13:15:06.052000
	Edit pad (rev 869)		jeral	cv311	XVal Session 53	1	XVal Session 53-Typing - Text-1		2012-07-14 13:15:06.556000
	Edit pad (rev 870)		Matt	cv310	XVal Session 53	1	XVal Session 53-Typing - Text-1		2012-07-14 13:15:07.395000
	Edit pad (rev 871)		jeral	cv311	XVal Session 53	1	XVal Session 53-Typing - Text-1		2012-07-14 13:15:07.829000
	Edit pad (rev 872)		Matt	cv310	XVal Session 53	1	XVal Session 53-Typing - Text-1		2012-07-14 13:15:07.959000
	Edit pad (rev 873)		jeral	cv311	XVal Session 53	1	XVal Session 53-Typing - Text-1		2012-07-14 13:15:08.328000
	Edit pad (rev 874)		Matt	cv310	XVal Session 53	1	XVal Session 53-Typing - Text-1		2012-07-14 13:15:08.490000
	Edit pad (rev 875)		jeral	cv311	XVal Session 53	1	XVal Session 53-Typing - Text-1		2012-07-14 13:15:08.832000
	Edit pad (rev 876)		Matt	cv310	XVal Session 53	1	XVal Session 53-Typing - Text-1		2012-07-14 13:15:08.988000
	Edit pad (rev 877)		jeral	cv311	XVal Session 53	1	XVal Session 53-Typing - Text-1		2012-07-14 13:15:09.332000
	Edit pad (rev 878)		jeral	cv311	XVal Session 53	1	XVal Session 53-Typing - Text-1		2012-07-14 13:15:10.669000
	Edit pad (rev 879)		Matt	cv310	XVal Session 53	1	XVal Session 53-Typing - Text-1		2012-07-14 13:15:10.717000
	Edit pad (rev 880)		jeral	cv311	XVal Session 53	1	XVal Session 53-Typing - Text-1		2012-07-14 13:15:11.169000
	Edit pad (rev 881)		Matt	cv310	XVal Session 53	1	XVal Session 53-Typing - Text-1		2012-07-14 13:15:11.215000
	Edit pad (rev 882)		Matt	cv310	XVal Session 53	1	XVal Session 53-Typing - Text-1		2012-07-14 13:15:11.718000
	Edit pad (rev 883)		jeral	cv311	XVal Session 53	1	XVal Session 53-Typing - Text-1		2012-07-14 13:15:11.808000
	Edit pad (rev 884)		Matt	cv310	XVal Session 53	1	XVal Session 53-Typing - Text-1		2012-07-14 13:15:12.218000
	Edit pad (rev 885)		jeral	cv311	XVal Session 53	1	XVal Session 53-Typing - Text-1		2012-07-14 13:15:12.308000
	Edit pad (rev 886)		Matt	cv310	XVal Session 53	1	XVal Session 53-Typing - Text-1		2012-07-14 13:15:12.724000
	Edit pad (rev 887)		jeral	cv311	XVal Session 53	1	XVal Session 53-Typing - Text-1		2012-07-14 13:15:12.807000
	Edit pad (rev 888)		Matt	cv310	XVal Session 53	1	XVal Session 53-Typing - Text-1		2012-07-14 13:15:13.224000
	Edit pad (rev 889)		Matt	cv310	XVal Session 53	1	XVal Session 53-Typing - Text-1		2012-07-14 13:15:13.724000
	Edit pad (rev 890)		jeral	cv311	XVal Session 53	1	XVal Session 53-Typing - Text-1		2012-07-14 13:15:13.808000
	Edit pad (rev 891)		jeral	cv311	XVal Session 53	1	XVal Session 53-Typing - Text-1		2012-07-14 13:15:14.311000
	Edit pad (rev 892)		Matt	cv310	XVal Session 53	1	XVal Session 53-Typing - Text-1		2012-07-14 13:15:14.802000
	Edit pad (rev 893)		jeral	cv311	XVal Session 53	1	XVal Session 53-Typing - Text-1		2012-07-14 13:15:14.811000
	Edit pad (rev 894)		Matt	cv310	XVal Session 53	1	XVal Session 53-Typing - Text-1		2012-07-14 13:15:15.302000
	Edit pad (rev 895)		jeral	cv311	XVal Session 53	1	XVal Session 53-Typing - Text-1		2012-07-14 13:15:15.509000
	Edit pad (rev 896)		Matt	cv310	XVal Session 53	1	XVal Session 53-Typing - Text-1		2012-07-14 13:15:15.802000
	Edit pad (rev 897)		jeral	cv311	XVal Session 53	1	XVal Session 53-Typing - Text-1		2012-07-14 13:15:16.008000
	Edit pad (rev 898)		Matt	cv310	XVal Session 53	1	XVal Session 53-Typing - Text-1		2012-07-14 13:15:16.302000
	Edit pad (rev 899)		jeral	cv311	XVal Session 53	1	XVal Session 53-Typing - Text-1		2012-07-14 13:15:16.509000
	Edit pad (rev 900)		Matt	cv310	XVal Session 53	1	XVal Session 53-Typing - Text-1		2012-07-14 13:15:16.803000
	Edit pad (rev 901)		jeral	cv311	XVal Session 53	1	XVal Session 53-Typing - Text-1		2012-07-14 13:15:17.010000
	Edit pad (rev 902)		jeral	cv311	XVal Session 53	1	XVal Session 53-Typing - Text-1		2012-07-14 13:15:17.509000
	Edit pad (rev 903)		jeral	cv311	XVal Session 53	1	XVal Session 53-Typing - Text-1		2012-07-14 13:15:19.293000
	Edit pad (rev 904)		jeral	cv311	XVal Session 53	1	XVal Session 53-Typing - Text-1		2012-07-14 13:15:19.794000
	Edit pad (rev 905)		jeral	cv311	XVal Session 53	1	XVal Session 53-Typing - Text-1		2012-07-14 13:15:20.293000
	Edit pad (rev 906)		jeral	cv311	XVal Session 53	1	XVal Session 53-Typing - Text-1		2012-07-14 13:15:20.793000
	Edit pad (rev 907)		jeral	cv311	XVal Session 53	1	XVal Session 53-Typing - Text-1		2012-07-14 13:15:24.876000
	Edit pad (rev 908)		jeral	cv311	XVal Session 53	1	XVal Session 53-Typing - Text-1		2012-07-14 13:15:25.378000
	Edit pad (rev 909)		jeral	cv311	XVal Session 53	1	XVal Session 53-Typing - Text-1		2012-07-14 13:15:26.433000
	Edit pad (rev 910)		jeral	cv311	XVal Session 53	1	XVal Session 53-Typing - Text-1		2012-07-14 13:15:27.206000
	Edit pad (rev 911)		jeral	cv311	XVal Session 53	1	XVal Session 53-Typing - Text-1		2012-07-14 13:15:27.955000
	Edit pad (rev 912)		jeral	cv311	XVal Session 53	1	XVal Session 53-Typing - Text-1		2012-07-14 13:15:28.458000
	Edit pad (rev 913)		jeral	cv311	XVal Session 53	1	XVal Session 53-Typing - Text-1		2012-07-14 13:15:28.958000
	Edit pad (rev 914)		jeral	cv311	XVal Session 53	1	XVal Session 53-Typing - Text-1		2012-07-14 13:15:29.590000
	Edit pad (rev 915)		jeral	cv311	XVal Session 53	1	XVal Session 53-Typing - Text-1		2012-07-14 13:15:30.090000
	Edit pad (rev 916)		jeral	cv311	XVal Session 53	1	XVal Session 53-Typing - Text-1		2012-07-14 13:15:30.590000
	Edit pad (rev 917)		jeral	cv311	XVal Session 53	1	XVal Session 53-Typing - Text-1		2012-07-14 13:15:31.092000
	Edit pad (rev 918)		jeral	cv311	XVal Session 53	1	XVal Session 53-Typing - Text-1		2012-07-14 13:15:31.590000
	Edit pad (rev 919)		Claudia	cv402	XVal Session 53	1	XVal Session 53-Typing - Text-1		2012-07-14 13:15:32.325000
	Edit pad (rev 920)		jeral	cv311	XVal Session 53	1	XVal Session 53-Typing - Text-1		2012-07-14 13:15:32.364000
	Edit pad (rev 921)		Matt	cv310	XVal Session 53	1	XVal Session 53-Typing - Text-1		2012-07-14 13:15:32.611000
	Edit pad (rev 922)		Claudia	cv402	XVal Session 53	1	XVal Session 53-Typing - Text-1		2012-07-14 13:15:32.825000
	Edit pad (rev 923)		jeral	cv311	XVal Session 53	1	XVal Session 53-Typing - Text-1		2012-07-14 13:15:32.864000
	Edit pad (rev 924)		Claudia	cv402	XVal Session 53	1	XVal Session 53-Typing - Text-1		2012-07-14 13:15:33.326000
	Edit pad (rev 925)		Claudia	cv402	XVal Session 53	1	XVal Session 53-Typing - Text-1		2012-07-14 13:15:33.825000
	Edit pad (rev 926)		Matt	cv310	XVal Session 53	1	XVal Session 53-Typing - Text-1		2012-07-14 13:15:33.864000
	Edit pad (rev 927)		Claudia	cv402	XVal Session 53	1	XVal Session 53-Typing - Text-1		2012-07-14 13:15:34.325000
	Edit pad (rev 928)		Matt	cv310	XVal Session 53	1	XVal Session 53-Typing - Text-1		2012-07-14 13:15:34.365000
	Edit pad (rev 929)		jeral	cv311	XVal Session 53	1	XVal Session 53-Typing - Text-1		2012-07-14 13:15:34.405000
	Edit pad (rev 930)		Claudia	cv402	XVal Session 53	1	XVal Session 53-Typing - Text-1		2012-07-14 13:15:34.832000
	Edit pad (rev 931)		Matt	cv310	XVal Session 53	1	XVal Session 53-Typing - Text-1		2012-07-14 13:15:34.866000
	Edit pad (rev 932)		jeral	cv311	XVal Session 53	1	XVal Session 53-Typing - Text-1		2012-07-14 13:15:34.911000
	Edit pad (rev 933)		Matt	cv310	XVal Session 53	1	XVal Session 53-Typing - Text-1		2012-07-14 13:15:35.366000
	Edit pad (rev 934)		jeral	cv311	XVal Session 53	1	XVal Session 53-Typing - Text-1		2012-07-14 13:15:35.412000
	Edit pad (rev 935)		Matt	cv310	XVal Session 53	1	XVal Session 53-Typing - Text-1		2012-07-14 13:15:35.867000
	Edit pad (rev 936)		jeral	cv311	XVal Session 53	1	XVal Session 53-Typing - Text-1		2012-07-14 13:15:35.930000
	Edit pad (rev 937)		Claudia	cv402	XVal Session 53	1	XVal Session 53-Typing - Text-1		2012-07-14 13:15:36.073000
	Edit pad (rev 938)		Matt	cv310	XVal Session 53	1	XVal Session 53-Typing - Text-1		2012-07-14 13:15:36.367000
	Edit pad (rev 939)		jeral	cv311	XVal Session 53	1	XVal Session 53-Typing - Text-1		2012-07-14 13:15:36.429000
	Edit pad (rev 940)		Claudia	cv402	XVal Session 53	1	XVal Session 53-Typing - Text-1		2012-07-14 13:15:36.570000
	Edit pad (rev 941)		Matt	cv310	XVal Session 53	1	XVal Session 53-Typing - Text-1		2012-07-14 13:15:36.867000
	Edit pad (rev 942)		Claudia	cv402	XVal Session 53	1	XVal Session 53-Typing - Text-1		2012-07-14 13:15:37.073000
	Edit pad (rev 943)		jeral	cv311	XVal Session 53	1	XVal Session 53-Typing - Text-1		2012-07-14 13:15:37.110000
	Edit pad (rev 944)		Matt	cv310	XVal Session 53	1	XVal Session 53-Typing - Text-1		2012-07-14 13:15:37.370000
	Edit pad (rev 945)		jeral	cv311	XVal Session 53	1	XVal Session 53-Typing - Text-1		2012-07-14 13:15:37.612000
	Edit pad (rev 946)		Matt	cv310	XVal Session 53	1	XVal Session 53-Typing - Text-1		2012-07-14 13:15:37.870000
	Edit pad (rev 947)		jeral	cv311	XVal Session 53	1	XVal Session 53-Typing - Text-1		2012-07-14 13:15:38.116000
	Edit pad (rev 948)		Matt	cv310	XVal Session 53	1	XVal Session 53-Typing - Text-1		2012-07-14 13:15:38.370000
	Edit pad (rev 949)		jeral	cv311	XVal Session 53	1	XVal Session 53-Typing - Text-1		2012-07-14 13:15:38.614000
	Edit pad (rev 950)		Matt	cv310	XVal Session 53	1	XVal Session 53-Typing - Text-1		2012-07-14 13:15:38.871000
	Edit pad (rev 951)		jeral	cv311	XVal Session 53	1	XVal Session 53-Typing - Text-1		2012-07-14 13:15:39.114000
	Edit pad (rev 952)		Matt	cv310	XVal Session 53	1	XVal Session 53-Typing - Text-1		2012-07-14 13:15:39.372000
	Edit pad (rev 953)		jeral	cv311	XVal Session 53	1	XVal Session 53-Typing - Text-1		2012-07-14 13:15:39.614000
	Edit pad (rev 954)		Matt	cv310	XVal Session 53	1	XVal Session 53-Typing - Text-1		2012-07-14 13:15:40.004000
	Edit pad (rev 955)		jeral	cv311	XVal Session 53	1	XVal Session 53-Typing - Text-1		2012-07-14 13:15:40.113000
	Edit pad (rev 956)		Matt	cv310	XVal Session 53	1	XVal Session 53-Typing - Text-1		2012-07-14 13:15:40.504000
	Edit pad (rev 957)		jeral	cv311	XVal Session 53	1	XVal Session 53-Typing - Text-1		2012-07-14 13:15:40.613000
	Edit pad (rev 958)		Matt	cv310	XVal Session 53	1	XVal Session 53-Typing - Text-1		2012-07-14 13:15:41.004000
	Edit pad (rev 959)		jeral	cv311	XVal Session 53	1	XVal Session 53-Typing - Text-1		2012-07-14 13:15:41.113000
	Edit pad (rev 960)		Matt	cv310	XVal Session 53	1	XVal Session 53-Typing - Text-1		2012-07-14 13:15:41.506000
	Edit pad (rev 961)		jeral	cv311	XVal Session 53	1	XVal Session 53-Typing - Text-1		2012-07-14 13:15:41.612000
	Edit pad (rev 962)		Matt	cv310	XVal Session 53	1	XVal Session 53-Typing - Text-1		2012-07-14 13:15:42.004000
	Edit pad (rev 963)		jeral	cv311	XVal Session 53	1	XVal Session 53-Typing - Text-1		2012-07-14 13:15:42.114000
	Edit pad (rev 964)		Matt	cv310	XVal Session 53	1	XVal Session 53-Typing - Text-1		2012-07-14 13:15:42.511000
	Edit pad (rev 965)		jeral	cv311	XVal Session 53	1	XVal Session 53-Typing - Text-1		2012-07-14 13:15:42.617000
	Edit pad (rev 966)		Matt	cv310	XVal Session 53	1	XVal Session 53-Typing - Text-1		2012-07-14 13:15:43.012000
	Edit pad (rev 967)		jeral	cv311	XVal Session 53	1	XVal Session 53-Typing - Text-1		2012-07-14 13:15:43.125000
	Edit pad (rev 968)		jeral	cv311	XVal Session 53	1	XVal Session 53-Typing - Text-1		2012-07-14 13:15:43.618000
	Edit pad (rev 969)		Matt	cv310	XVal Session 53	1	XVal Session 53-Typing - Text-1		2012-07-14 13:15:43.655000
	Edit pad (rev 970)		Claudia	cv402	XVal Session 53	1	XVal Session 53-Typing - Text-1		2012-07-14 13:15:43.889000
	Edit pad (rev 971)		jeral	cv311	XVal Session 53	1	XVal Session 53-Typing - Text-1		2012-07-14 13:15:44.117000
	Edit pad (rev 972)		Matt	cv310	XVal Session 53	1	XVal Session 53-Typing - Text-1		2012-07-14 13:15:44.161000
	Edit pad (rev 973)		Claudia	cv402	XVal Session 53	1	XVal Session 53-Typing - Text-1		2012-07-14 13:15:44.390000
	Edit pad (rev 974)		jeral	cv311	XVal Session 53	1	XVal Session 53-Typing - Text-1		2012-07-14 13:15:44.618000
	Edit pad (rev 975)		Matt	cv310	XVal Session 53	1	XVal Session 53-Typing - Text-1		2012-07-14 13:15:44.664000
	Edit pad (rev 976)		Claudia	cv402	XVal Session 53	1	XVal Session 53-Typing - Text-1		2012-07-14 13:15:44.929000
	Edit pad (rev 977)		Matt	cv310	XVal Session 53	1	XVal Session 53-Typing - Text-1		2012-07-14 13:15:45.236000
	Edit pad (rev 978)		jeral	cv311	XVal Session 53	1	XVal Session 53-Typing - Text-1		2012-07-14 13:15:45.370000
	Edit pad (rev 979)		Claudia	cv402	XVal Session 53	1	XVal Session 53-Typing - Text-1		2012-07-14 13:15:45.429000
	Edit pad (rev 980)		Matt	cv310	XVal Session 53	1	XVal Session 53-Typing - Text-1		2012-07-14 13:15:45.740000
	Edit pad (rev 981)		jeral	cv311	XVal Session 53	1	XVal Session 53-Typing - Text-1		2012-07-14 13:15:45.873000
	Edit pad (rev 982)		Claudia	cv402	XVal Session 53	1	XVal Session 53-Typing - Text-1		2012-07-14 13:15:45.930000
	Edit pad (rev 983)		Matt	cv310	XVal Session 53	1	XVal Session 53-Typing - Text-1		2012-07-14 13:15:46.240000
	Edit pad (rev 984)		jeral	cv311	XVal Session 53	1	XVal Session 53-Typing - Text-1		2012-07-14 13:15:46.373000
	Edit pad (rev 985)		Claudia	cv402	XVal Session 53	1	XVal Session 53-Typing - Text-1		2012-07-14 13:15:46.429000
	Edit pad (rev 986)		Matt	cv310	XVal Session 53	1	XVal Session 53-Typing - Text-1		2012-07-14 13:15:46.739000
	Edit pad (rev 987)		jeral	cv311	XVal Session 53	1	XVal Session 53-Typing - Text-1		2012-07-14 13:15:46.873000
	Edit pad (rev 988)		Mark:	cv309	XVal Session 53	1	XVal Session 53-Typing - Text-1		2012-07-14 13:15:47.178000
	Edit pad (rev 989)		Matt	cv310	XVal Session 53	1	XVal Session 53-Typing - Text-1		2012-07-14 13:15:47.241000
	Edit pad (rev 990)		jeral	cv311	XVal Session 53	1	XVal Session 53-Typing - Text-1		2012-07-14 13:15:47.373000
	Edit pad (rev 991)		Claudia	cv402	XVal Session 53	1	XVal Session 53-Typing - Text-1		2012-07-14 13:15:47.648000
	Edit pad (rev 992)		Matt	cv310	XVal Session 53	1	XVal Session 53-Typing - Text-1		2012-07-14 13:15:47.750000
	Edit pad (rev 993)		jeral	cv311	XVal Session 53	1	XVal Session 53-Typing - Text-1		2012-07-14 13:15:47.875000
	Edit pad (rev 994)		Claudia	cv402	XVal Session 53	1	XVal Session 53-Typing - Text-1		2012-07-14 13:15:48.148000
	Edit pad (rev 995)		Matt	cv310	XVal Session 53	1	XVal Session 53-Typing - Text-1		2012-07-14 13:15:48.250000
	Edit pad (rev 996)		jeral	cv311	XVal Session 53	1	XVal Session 53-Typing - Text-1		2012-07-14 13:15:48.376000
	Edit pad (rev 997)		Claudia	cv402	XVal Session 53	1	XVal Session 53-Typing - Text-1		2012-07-14 13:15:48.649000
	Edit pad (rev 998)		Matt	cv310	XVal Session 53	1	XVal Session 53-Typing - Text-1		2012-07-14 13:15:48.751000
	Edit pad (rev 999)		jeral	cv311	XVal Session 53	1	XVal Session 53-Typing - Text-1		2012-07-14 13:15:48.883000
	Edit pad (rev 1000)		Claudia	cv402	XVal Session 53	1	XVal Session 53-Typing - Text-1		2012-07-14 13:15:49.150000
	Edit pad (rev 1001)		jeral	cv311	XVal Session 53	1	XVal Session 53-Typing - Text-1		2012-07-14 13:15:49.375000
	Edit pad (rev 1002)		Matt	cv310	XVal Session 53	1	XVal Session 53-Typing - Text-1		2012-07-14 13:15:49.427000
	Edit pad (rev 1003)		Claudia	cv402	XVal Session 53	1	XVal Session 53-Typing - Text-1		2012-07-14 13:15:49.651000
	Edit pad (rev 1004)		jeral	cv311	XVal Session 53	1	XVal Session 53-Typing - Text-1		2012-07-14 13:15:49.876000
	Edit pad (rev 1005)		Claudia	cv402	XVal Session 53	1	XVal Session 53-Typing - Text-1		2012-07-14 13:15:50.151000
	Edit pad (rev 1006)		Mark:	cv309	XVal Session 53	1	XVal Session 53-Typing - Text-1		2012-07-14 13:15:50.164000
	Edit pad (rev 1007)		Matt	cv310	XVal Session 53	1	XVal Session 53-Typing - Text-1		2012-07-14 13:15:50.268000
	Edit pad (rev 1008)		jeral	cv311	XVal Session 53	1	XVal Session 53-Typing - Text-1		2012-07-14 13:15:50.374000
	Edit pad (rev 1009)		Claudia	cv402	XVal Session 53	1	XVal Session 53-Typing - Text-1		2012-07-14 13:15:50.653000
	Edit pad (rev 1010)		Mark:	cv309	XVal Session 53	1	XVal Session 53-Typing - Text-1		2012-07-14 13:15:50.663000
	Edit pad (rev 1011)		Matt	cv310	XVal Session 53	1	XVal Session 53-Typing - Text-1		2012-07-14 13:15:50.771000
	Edit pad (rev 1012)		jeral	cv311	XVal Session 53	1	XVal Session 53-Typing - Text-1		2012-07-14 13:15:50.874000
	Edit pad (rev 1013)		Claudia	cv402	XVal Session 53	1	XVal Session 53-Typing - Text-1		2012-07-14 13:15:51.158000
	Edit pad (rev 1014)		Mark:	cv309	XVal Session 53	1	XVal Session 53-Typing - Text-1		2012-07-14 13:15:51.164000
	Edit pad (rev 1015)		Matt	cv310	XVal Session 53	1	XVal Session 53-Typing - Text-1		2012-07-14 13:15:51.271000
	Edit pad (rev 1016)		jeral	cv311	XVal Session 53	1	XVal Session 53-Typing - Text-1		2012-07-14 13:15:51.375000
	Edit pad (rev 1017)		Claudia	cv402	XVal Session 53	1	XVal Session 53-Typing - Text-1		2012-07-14 13:15:51.660000
	Edit pad (rev 1018)		Mark:	cv309	XVal Session 53	1	XVal Session 53-Typing - Text-1		2012-07-14 13:15:51.697000
	Edit pad (rev 1019)		Matt	cv310	XVal Session 53	1	XVal Session 53-Typing - Text-1		2012-07-14 13:15:51.772000
	Edit pad (rev 1020)		jeral	cv311	XVal Session 53	1	XVal Session 53-Typing - Text-1		2012-07-14 13:15:51.874000
	Edit pad (rev 1021)		Claudia	cv402	XVal Session 53	1	XVal Session 53-Typing - Text-1		2012-07-14 13:15:52.162000
	Edit pad (rev 1022)		Mark:	cv309	XVal Session 53	1	XVal Session 53-Typing - Text-1		2012-07-14 13:15:52.197000
	Edit pad (rev 1023)		Matt	cv310	XVal Session 53	1	XVal Session 53-Typing - Text-1		2012-07-14 13:15:52.272000
	Edit pad (rev 1024)		jeral	cv311	XVal Session 53	1	XVal Session 53-Typing - Text-1		2012-07-14 13:15:52.374000
	Edit pad (rev 1025)		Matt	cv310	XVal Session 53	1	XVal Session 53-Typing - Text-1		2012-07-14 13:15:52.773000
	Edit pad (rev 1026)		jeral	cv311	XVal Session 53	1	XVal Session 53-Typing - Text-1		2012-07-14 13:15:52.876000
	Edit pad (rev 1027)		Mark:	cv309	XVal Session 53	1	XVal Session 53-Typing - Text-1		2012-07-14 13:15:52.907000
	Edit pad (rev 1028)		Claudia	cv402	XVal Session 53	1	XVal Session 53-Typing - Text-1		2012-07-14 13:15:53.160000
	Edit pad (rev 1029)		Matt	cv310	XVal Session 53	1	XVal Session 53-Typing - Text-1		2012-07-14 13:15:53.273000
	Edit pad (rev 1030)		jeral	cv311	XVal Session 53	1	XVal Session 53-Typing - Text-1		2012-07-14 13:15:53.379000
	Edit pad (rev 1031)		Claudia	cv402	XVal Session 53	1	XVal Session 53-Typing - Text-1		2012-07-14 13:15:53.658000
	Edit pad (rev 1032)		Matt	cv310	XVal Session 53	1	XVal Session 53-Typing - Text-1		2012-07-14 13:15:53.785000
	Edit pad (rev 1033)		jeral	cv311	XVal Session 53	1	XVal Session 53-Typing - Text-1		2012-07-14 13:15:53.881000
	Edit pad (rev 1034)		Claudia	cv402	XVal Session 53	1	XVal Session 53-Typing - Text-1		2012-07-14 13:15:54.158000
	Edit pad (rev 1035)		Mark:	cv309	XVal Session 53	1	XVal Session 53-Typing - Text-1		2012-07-14 13:15:54.228000
	Edit pad (rev 1036)		Matt	cv310	XVal Session 53	1	XVal Session 53-Typing - Text-1		2012-07-14 13:15:54.277000
	Edit pad (rev 1037)		jeral	cv311	XVal Session 53	1	XVal Session 53-Typing - Text-1		2012-07-14 13:15:54.381000
	Edit pad (rev 1038)		Claudia	cv402	XVal Session 53	1	XVal Session 53-Typing - Text-1		2012-07-14 13:15:54.659000
	Edit pad (rev 1039)		Mark:	cv309	XVal Session 53	1	XVal Session 53-Typing - Text-1		2012-07-14 13:15:54.732000
	Edit pad (rev 1040)		Matt	cv310	XVal Session 53	1	XVal Session 53-Typing - Text-1		2012-07-14 13:15:54.782000
	Edit pad (rev 1041)		jeral	cv311	XVal Session 53	1	XVal Session 53-Typing - Text-1		2012-07-14 13:15:54.881000
	Edit pad (rev 1042)		Claudia	cv402	XVal Session 53	1	XVal Session 53-Typing - Text-1		2012-07-14 13:15:55.158000
	Edit pad (rev 1043)		Mark:	cv309	XVal Session 53	1	XVal Session 53-Typing - Text-1		2012-07-14 13:15:55.232000
	Edit pad (rev 1044)		Matt	cv310	XVal Session 53	1	XVal Session 53-Typing - Text-1		2012-07-14 13:15:55.293000
	Edit pad (rev 1045)		jeral	cv311	XVal Session 53	1	XVal Session 53-Typing - Text-1		2012-07-14 13:15:55.381000
	Edit pad (rev 1046)		Mark:	cv309	XVal Session 53	1	XVal Session 53-Typing - Text-1		2012-07-14 13:15:55.732000
	Edit pad (rev 1047)		Matt	cv310	XVal Session 53	1	XVal Session 53-Typing - Text-1		2012-07-14 13:15:55.792000
	Edit pad (rev 1048)		jeral	cv311	XVal Session 53	1	XVal Session 53-Typing - Text-1		2012-07-14 13:15:55.888000
	Edit pad (rev 1049)		Mark:	cv309	XVal Session 53	1	XVal Session 53-Typing - Text-1		2012-07-14 13:15:56.232000
	Edit pad (rev 1050)		jeral	cv311	XVal Session 53	1	XVal Session 53-Typing - Text-1		2012-07-14 13:15:56.382000
	Edit pad (rev 1051)		Claudia	cv402	XVal Session 53	1	XVal Session 53-Typing - Text-1		2012-07-14 13:15:56.411000
	Edit pad (rev 1052)		Matt	cv310	XVal Session 53	1	XVal Session 53-Typing - Text-1		2012-07-14 13:15:56.602000
	Edit pad (rev 1053)		Mark:	cv309	XVal Session 53	1	XVal Session 53-Typing - Text-1		2012-07-14 13:15:56.732000
	Edit pad (rev 1054)		jeral	cv311	XVal Session 53	1	XVal Session 53-Typing - Text-1		2012-07-14 13:15:56.884000
	Edit pad (rev 1055)		Claudia	cv402	XVal Session 53	1	XVal Session 53-Typing - Text-1		2012-07-14 13:15:56.912000
	Edit pad (rev 1056)		Matt	cv310	XVal Session 53	1	XVal Session 53-Typing - Text-1		2012-07-14 13:15:57.100000
	Edit pad (rev 1057)		jeral	cv311	XVal Session 53	1	XVal Session 53-Typing - Text-1		2012-07-14 13:15:57.384000
	Edit pad (rev 1058)		Claudia	cv402	XVal Session 53	1	XVal Session 53-Typing - Text-1		2012-07-14 13:15:57.477000
	Edit pad (rev 1059)		Mark:	cv309	XVal Session 53	1	XVal Session 53-Typing - Text-1		2012-07-14 13:15:57.478000
	Edit pad (rev 1060)		Matt	cv310	XVal Session 53	1	XVal Session 53-Typing - Text-1		2012-07-14 13:15:57.600000
	Edit pad (rev 1061)		Claudia	cv402	XVal Session 53	1	XVal Session 53-Typing - Text-1		2012-07-14 13:15:57.933000
	Edit pad (rev 1062)		Mark:	cv309	XVal Session 53	1	XVal Session 53-Typing - Text-1		2012-07-14 13:15:57.987000
	Edit pad (rev 1063)		jeral	cv311	XVal Session 53	1	XVal Session 53-Typing - Text-1		2012-07-14 13:15:57.991000
	Edit pad (rev 1064)		Matt	cv310	XVal Session 53	1	XVal Session 53-Typing - Text-1		2012-07-14 13:15:58.108000
	Edit pad (rev 1065)		Claudia	cv402	XVal Session 53	1	XVal Session 53-Typing - Text-1		2012-07-14 13:15:58.435000
	Edit pad (rev 1066)		jeral	cv311	XVal Session 53	1	XVal Session 53-Typing - Text-1		2012-07-14 13:15:58.493000
	Edit pad (rev 1067)		Matt	cv310	XVal Session 53	1	XVal Session 53-Typing - Text-1		2012-07-14 13:15:58.607000
	Edit pad (rev 1068)		Claudia	cv402	XVal Session 53	1	XVal Session 53-Typing - Text-1		2012-07-14 13:15:58.934000
	Edit pad (rev 1069)		jeral	cv311	XVal Session 53	1	XVal Session 53-Typing - Text-1		2012-07-14 13:15:58.992000
	Edit pad (rev 1070)		Matt	cv310	XVal Session 53	1	XVal Session 53-Typing - Text-1		2012-07-14 13:15:59.106000
	Edit pad (rev 1071)		Mark:	cv309	XVal Session 53	1	XVal Session 53-Typing - Text-1		2012-07-14 13:15:59.381000
	Edit pad (rev 1072)		Claudia	cv402	XVal Session 53	1	XVal Session 53-Typing - Text-1		2012-07-14 13:15:59.434000
	Edit pad (rev 1073)		jeral	cv311	XVal Session 53	1	XVal Session 53-Typing - Text-1		2012-07-14 13:15:59.490000
	Edit pad (rev 1074)		Matt	cv310	XVal Session 53	1	XVal Session 53-Typing - Text-1		2012-07-14 13:15:59.606000
	Edit pad (rev 1075)		Mark:	cv309	XVal Session 53	1	XVal Session 53-Typing - Text-1		2012-07-14 13:15:59.882000
	Edit pad (rev 1076)		Claudia	cv402	XVal Session 53	1	XVal Session 53-Typing - Text-1		2012-07-14 13:15:59.935000
	Edit pad (rev 1077)		jeral	cv311	XVal Session 53	1	XVal Session 53-Typing - Text-1		2012-07-14 13:15:59.996000
	Edit pad (rev 1078)		Matt	cv310	XVal Session 53	1	XVal Session 53-Typing - Text-1		2012-07-14 13:16:00.109000
	Edit pad (rev 1079)		jeral	cv311	XVal Session 53	1	XVal Session 53-Typing - Text-1		2012-07-14 13:16:00.497000
	Edit pad (rev 1080)		Matt	cv310	XVal Session 53	1	XVal Session 53-Typing - Text-1		2012-07-14 13:16:00.618000
	Edit pad (rev 1081)		jeral	cv311	XVal Session 53	1	XVal Session 53-Typing - Text-1		2012-07-14 13:16:01.001000
	Edit pad (rev 1082)		Mark:	cv309	XVal Session 53	1	XVal Session 53-Typing - Text-1		2012-07-14 13:16:01.029000
	Edit pad (rev 1083)		Matt	cv310	XVal Session 53	1	XVal Session 53-Typing - Text-1		2012-07-14 13:16:01.118000
	Edit pad (rev 1084)		jeral	cv311	XVal Session 53	1	XVal Session 53-Typing - Text-1		2012-07-14 13:16:01.499000
	Edit pad (rev 1085)		Mark:	cv309	XVal Session 53	1	XVal Session 53-Typing - Text-1		2012-07-14 13:16:01.529000
	Edit pad (rev 1086)		Claudia	cv402	XVal Session 53	1	XVal Session 53-Typing - Text-1		2012-07-14 13:16:01.544000
	Edit pad (rev 1087)		Matt	cv310	XVal Session 53	1	XVal Session 53-Typing - Text-1		2012-07-14 13:16:01.617000
	Edit pad (rev 1088)		jeral	cv311	XVal Session 53	1	XVal Session 53-Typing - Text-1		2012-07-14 13:16:02
	Edit pad (rev 1089)		Mark:	cv309	XVal Session 53	1	XVal Session 53-Typing - Text-1		2012-07-14 13:16:02.030000
	Edit pad (rev 1090)		Claudia	cv402	XVal Session 53	1	XVal Session 53-Typing - Text-1		2012-07-14 13:16:02.046000
	Edit pad (rev 1091)		Matt	cv310	XVal Session 53	1	XVal Session 53-Typing - Text-1		2012-07-14 13:16:02.117000
	Edit pad (rev 1092)		jeral	cv311	XVal Session 53	1	XVal Session 53-Typing - Text-1		2012-07-14 13:16:02.500000
	Edit pad (rev 1093)		Matt	cv310	XVal Session 53	1	XVal Session 53-Typing - Text-1		2012-07-14 13:16:02.624000
	Edit pad (rev 1094)		Mark:	cv309	XVal Session 53	1	XVal Session 53-Typing - Text-1		2012-07-14 13:16:02.826000
	Edit pad (rev 1095)		jeral	cv311	XVal Session 53	1	XVal Session 53-Typing - Text-1		2012-07-14 13:16:02.998000
	Edit pad (rev 1096)		Matt	cv310	XVal Session 53	1	XVal Session 53-Typing - Text-1		2012-07-14 13:16:03.133000
	Edit pad (rev 1097)		Mark:	cv309	XVal Session 53	1	XVal Session 53-Typing - Text-1		2012-07-14 13:16:03.327000
	Edit pad (rev 1098)		Matt	cv310	XVal Session 53	1	XVal Session 53-Typing - Text-1		2012-07-14 13:16:03.635000
	Edit pad (rev 1099)		Mark:	cv309	XVal Session 53	1	XVal Session 53-Typing - Text-1		2012-07-14 13:16:03.859000
	Edit pad (rev 1100)		jeral	cv311	XVal Session 53	1	XVal Session 53-Typing - Text-1		2012-07-14 13:16:04.030000
	Edit pad (rev 1101)		Matt	cv310	XVal Session 53	1	XVal Session 53-Typing - Text-1		2012-07-14 13:16:04.133000
	Edit pad (rev 1102)		Mark:	cv309	XVal Session 53	1	XVal Session 53-Typing - Text-1		2012-07-14 13:16:04.359000
	Edit pad (rev 1103)		jeral	cv311	XVal Session 53	1	XVal Session 53-Typing - Text-1		2012-07-14 13:16:04.542000
	Edit pad (rev 1104)		Matt	cv310	XVal Session 53	1	XVal Session 53-Typing - Text-1		2012-07-14 13:16:04.634000
	Edit pad (rev 1105)		Mark:	cv309	XVal Session 53	1	XVal Session 53-Typing - Text-1		2012-07-14 13:16:04.944000
	Edit pad (rev 1106)		jeral	cv311	XVal Session 53	1	XVal Session 53-Typing - Text-1		2012-07-14 13:16:05.030000
	Edit pad (rev 1107)		Matt	cv310	XVal Session 53	1	XVal Session 53-Typing - Text-1		2012-07-14 13:16:05.132000
	Edit pad (rev 1108)		Claudia	cv402	XVal Session 53	1	XVal Session 53-Typing - Text-1		2012-07-14 13:16:05.150000
	Edit pad (rev 1109)		Mark:	cv309	XVal Session 53	1	XVal Session 53-Typing - Text-1		2012-07-14 13:16:05.445000
	Edit pad (rev 1110)		Matt	cv310	XVal Session 53	1	XVal Session 53-Typing - Text-1		2012-07-14 13:16:05.633000
	Edit pad (rev 1111)		Claudia	cv402	XVal Session 53	1	XVal Session 53-Typing - Text-1		2012-07-14 13:16:05.651000
	Edit pad (rev 1112)		jeral	cv311	XVal Session 53	1	XVal Session 53-Typing - Text-1		2012-07-14 13:16:05.994000
	Edit pad (rev 1113)		Matt	cv310	XVal Session 53	1	XVal Session 53-Typing - Text-1		2012-07-14 13:16:06.135000
	Edit pad (rev 1114)		Claudia	cv402	XVal Session 53	1	XVal Session 53-Typing - Text-1		2012-07-14 13:16:06.163000
	Edit pad (rev 1115)		Mark:	cv309	XVal Session 53	1	XVal Session 53-Typing - Text-1		2012-07-14 13:16:06.240000
	Edit pad (rev 1116)		jeral	cv311	XVal Session 53	1	XVal Session 53-Typing - Text-1		2012-07-14 13:16:06.493000
	Edit pad (rev 1117)		Claudia	cv402	XVal Session 53	1	XVal Session 53-Typing - Text-1		2012-07-14 13:16:06.664000
	Edit pad (rev 1118)		Mark:	cv309	XVal Session 53	1	XVal Session 53-Typing - Text-1		2012-07-14 13:16:06.742000
	Edit pad (rev 1119)		jeral	cv311	XVal Session 53	1	XVal Session 53-Typing - Text-1		2012-07-14 13:16:07
	Edit pad (rev 1120)		Matt	cv310	XVal Session 53	1	XVal Session 53-Typing - Text-1		2012-07-14 13:16:07.055000
	Edit pad (rev 1121)		Mark:	cv309	XVal Session 53	1	XVal Session 53-Typing - Text-1		2012-07-14 13:16:07.242000
	Edit pad (rev 1122)		jeral	cv311	XVal Session 53	1	XVal Session 53-Typing - Text-1		2012-07-14 13:16:07.500000
	Edit pad (rev 1123)		Matt	cv310	XVal Session 53	1	XVal Session 53-Typing - Text-1		2012-07-14 13:16:07.556000
	Edit pad (rev 1124)		Mark:	cv309	XVal Session 53	1	XVal Session 53-Typing - Text-1		2012-07-14 13:16:07.750000
	Edit pad (rev 1125)		jeral	cv311	XVal Session 53	1	XVal Session 53-Typing - Text-1		2012-07-14 13:16:07.999000
	Edit pad (rev 1126)		Matt	cv310	XVal Session 53	1	XVal Session 53-Typing - Text-1		2012-07-14 13:16:08.071000
	Edit pad (rev 1127)		Mark:	cv309	XVal Session 53	1	XVal Session 53-Typing - Text-1		2012-07-14 13:16:08.249000
	Edit pad (rev 1128)		Claudia	cv402	XVal Session 53	1	XVal Session 53-Typing - Text-1		2012-07-14 13:16:08.342000
	Edit pad (rev 1129)		Matt	cv310	XVal Session 53	1	XVal Session 53-Typing - Text-1		2012-07-14 13:16:08.556000
	Edit pad (rev 1130)		jeral	cv311	XVal Session 53	1	XVal Session 53-Typing - Text-1		2012-07-14 13:16:08.616000
	Edit pad (rev 1131)		Mark:	cv309	XVal Session 53	1	XVal Session 53-Typing - Text-1		2012-07-14 13:16:08.750000
	Edit pad (rev 1132)		Claudia	cv402	XVal Session 53	1	XVal Session 53-Typing - Text-1		2012-07-14 13:16:08.846000
	Edit pad (rev 1133)		jeral	cv311	XVal Session 53	1	XVal Session 53-Typing - Text-1		2012-07-14 13:16:09.125000
	Edit pad (rev 1134)		Mark:	cv309	XVal Session 53	1	XVal Session 53-Typing - Text-1		2012-07-14 13:16:09.250000
	Edit pad (rev 1135)		Claudia	cv402	XVal Session 53	1	XVal Session 53-Typing - Text-1		2012-07-14 13:16:09.348000
	Edit pad (rev 1136)		jeral	cv311	XVal Session 53	1	XVal Session 53-Typing - Text-1		2012-07-14 13:16:09.623000
	Edit pad (rev 1137)		Matt	cv310	XVal Session 53	1	XVal Session 53-Typing - Text-1		2012-07-14 13:16:09.696000
	Edit pad (rev 1138)		Mark:	cv309	XVal Session 53	1	XVal Session 53-Typing - Text-1		2012-07-14 13:16:09.750000
	Edit pad (rev 1139)		Claudia	cv402	XVal Session 53	1	XVal Session 53-Typing - Text-1		2012-07-14 13:16:09.847000
	Edit pad (rev 1140)		Matt	cv310	XVal Session 53	1	XVal Session 53-Typing - Text-1		2012-07-14 13:16:10.203000
	Edit pad (rev 1141)		Claudia	cv402	XVal Session 53	1	XVal Session 53-Typing - Text-1		2012-07-14 13:16:10.347000
	Edit pad (rev 1142)		jeral	cv311	XVal Session 53	1	XVal Session 53-Typing - Text-1		2012-07-14 13:16:10.702000
	Edit pad (rev 1143)		Matt	cv310	XVal Session 53	1	XVal Session 53-Typing - Text-1		2012-07-14 13:16:10.704000
	Edit pad (rev 1144)		Mark:	cv309	XVal Session 53	1	XVal Session 53-Typing - Text-1		2012-07-14 13:16:11.053000
	Edit pad (rev 1145)		Claudia	cv402	XVal Session 53	1	XVal Session 53-Typing - Text-1		2012-07-14 13:16:11.158000
	Edit pad (rev 1146)		jeral	cv311	XVal Session 53	1	XVal Session 53-Typing - Text-1		2012-07-14 13:16:11.200000
	Edit pad (rev 1147)		Matt	cv310	XVal Session 53	1	XVal Session 53-Typing - Text-1		2012-07-14 13:16:11.201000
	Edit pad (rev 1148)		Mark:	cv309	XVal Session 53	1	XVal Session 53-Typing - Text-1		2012-07-14 13:16:11.600000
	Edit pad (rev 1149)		Claudia	cv402	XVal Session 53	1	XVal Session 53-Typing - Text-1		2012-07-14 13:16:11.666000
	Edit pad (rev 1150)		jeral	cv311	XVal Session 53	1	XVal Session 53-Typing - Text-1		2012-07-14 13:16:11.700000
	Edit pad (rev 1151)		Matt	cv310	XVal Session 53	1	XVal Session 53-Typing - Text-1		2012-07-14 13:16:11.701000
	Edit pad (rev 1152)		Mark:	cv309	XVal Session 53	1	XVal Session 53-Typing - Text-1		2012-07-14 13:16:12.106000
	Edit pad (rev 1153)		Claudia	cv402	XVal Session 53	1	XVal Session 53-Typing - Text-1		2012-07-14 13:16:12.168000
	Edit pad (rev 1154)		Matt	cv310	XVal Session 53	1	XVal Session 53-Typing - Text-1		2012-07-14 13:16:12.202000
	Edit pad (rev 1155)		jeral	cv311	XVal Session 53	1	XVal Session 53-Typing - Text-1		2012-07-14 13:16:12.459000
	Edit pad (rev 1156)		Mark:	cv309	XVal Session 53	1	XVal Session 53-Typing - Text-1		2012-07-14 13:16:12.607000
	Edit pad (rev 1157)		Claudia	cv402	XVal Session 53	1	XVal Session 53-Typing - Text-1		2012-07-14 13:16:12.666000
	Edit pad (rev 1158)		Matt	cv310	XVal Session 53	1	XVal Session 53-Typing - Text-1		2012-07-14 13:16:12.703000
	Edit pad (rev 1159)		jeral	cv311	XVal Session 53	1	XVal Session 53-Typing - Text-1		2012-07-14 13:16:12.966000
	Edit pad (rev 1160)		Mark:	cv309	XVal Session 53	1	XVal Session 53-Typing - Text-1		2012-07-14 13:16:13.106000
	Edit pad (rev 1161)		Claudia	cv402	XVal Session 53	1	XVal Session 53-Typing - Text-1		2012-07-14 13:16:13.166000
	Edit pad (rev 1162)		Matt	cv310	XVal Session 53	1	XVal Session 53-Typing - Text-1		2012-07-14 13:16:13.204000
	Edit pad (rev 1163)		jeral	cv311	XVal Session 53	1	XVal Session 53-Typing - Text-1		2012-07-14 13:16:13.464000
	Edit pad (rev 1164)		Claudia	cv402	XVal Session 53	1	XVal Session 53-Typing - Text-1		2012-07-14 13:16:13.669000
	Edit pad (rev 1165)		Matt	cv310	XVal Session 53	1	XVal Session 53-Typing - Text-1		2012-07-14 13:16:13.703000
	Edit pad (rev 1166)		Mark:	cv309	XVal Session 53	1	XVal Session 53-Typing - Text-1		2012-07-14 13:16:13.945000
	Edit pad (rev 1167)		jeral	cv311	XVal Session 53	1	XVal Session 53-Typing - Text-1		2012-07-14 13:16:13.968000
	Edit pad (rev 1168)		Claudia	cv402	XVal Session 53	1	XVal Session 53-Typing - Text-1		2012-07-14 13:16:14.170000
	Edit pad (rev 1169)		Matt	cv310	XVal Session 53	1	XVal Session 53-Typing - Text-1		2012-07-14 13:16:14.203000
	Edit pad (rev 1170)		Mark:	cv309	XVal Session 53	1	XVal Session 53-Typing - Text-1		2012-07-14 13:16:14.449000
	Edit pad (rev 1171)		jeral	cv311	XVal Session 53	1	XVal Session 53-Typing - Text-1		2012-07-14 13:16:14.469000
	Edit pad (rev 1172)		Matt	cv310	XVal Session 53	1	XVal Session 53-Typing - Text-1		2012-07-14 13:16:14.706000
	Edit pad (rev 1173)		Claudia	cv402	XVal Session 53	1	XVal Session 53-Typing - Text-1		2012-07-14 13:16:14.765000
	Edit pad (rev 1174)		Mark:	cv309	XVal Session 53	1	XVal Session 53-Typing - Text-1		2012-07-14 13:16:14.949000
	Edit pad (rev 1175)		jeral	cv311	XVal Session 53	1	XVal Session 53-Typing - Text-1		2012-07-14 13:16:14.981000
	Edit pad (rev 1176)		Claudia	cv402	XVal Session 53	1	XVal Session 53-Typing - Text-1		2012-07-14 13:16:15.265000
	Edit pad (rev 1177)		Mark:	cv309	XVal Session 53	1	XVal Session 53-Typing - Text-1		2012-07-14 13:16:15.448000
	Edit pad (rev 1178)		jeral	cv311	XVal Session 53	1	XVal Session 53-Typing - Text-1		2012-07-14 13:16:15.467000
	Edit pad (rev 1179)		Claudia	cv402	XVal Session 53	1	XVal Session 53-Typing - Text-1		2012-07-14 13:16:15.765000
	Edit pad (rev 1180)		Mark:	cv309	XVal Session 53	1	XVal Session 53-Typing - Text-1		2012-07-14 13:16:15.948000
	Edit pad (rev 1181)		jeral	cv311	XVal Session 53	1	XVal Session 53-Typing - Text-1		2012-07-14 13:16:15.969000
	Edit pad (rev 1182)		Claudia	cv402	XVal Session 53	1	XVal Session 53-Typing - Text-1		2012-07-14 13:16:16.265000
	Edit pad (rev 1183)		Mark:	cv309	XVal Session 53	1	XVal Session 53-Typing - Text-1		2012-07-14 13:16:16.447000
	Edit pad (rev 1184)		jeral	cv311	XVal Session 53	1	XVal Session 53-Typing - Text-1		2012-07-14 13:16:16.467000
	Edit pad (rev 1185)		Claudia	cv402	XVal Session 53	1	XVal Session 53-Typing - Text-1		2012-07-14 13:16:16.765000
	Edit pad (rev 1186)		Mark:	cv309	XVal Session 53	1	XVal Session 53-Typing - Text-1		2012-07-14 13:16:16.950000
	Edit pad (rev 1187)		jeral	cv311	XVal Session 53	1	XVal Session 53-Typing - Text-1		2012-07-14 13:16:16.970000
	Edit pad (rev 1188)		Claudia	cv402	XVal Session 53	1	XVal Session 53-Typing - Text-1		2012-07-14 13:16:17.266000
	Edit pad (rev 1189)		Mark:	cv309	XVal Session 53	1	XVal Session 53-Typing - Text-1		2012-07-14 13:16:17.454000
	Edit pad (rev 1190)		jeral	cv311	XVal Session 53	1	XVal Session 53-Typing - Text-1		2012-07-14 13:16:17.470000
	Edit pad (rev 1191)		Claudia	cv402	XVal Session 53	1	XVal Session 53-Typing - Text-1		2012-07-14 13:16:17.767000
	Edit pad (rev 1192)		Mark:	cv309	XVal Session 53	1	XVal Session 53-Typing - Text-1		2012-07-14 13:16:17.955000
	Edit pad (rev 1193)		jeral	cv311	XVal Session 53	1	XVal Session 53-Typing - Text-1		2012-07-14 13:16:17.970000
	Edit pad (rev 1194)		jeral	cv311	XVal Session 53	1	XVal Session 53-Typing - Text-1		2012-07-14 13:16:18.472000
	Edit pad (rev 1195)		Mark:	cv309	XVal Session 53	1	XVal Session 53-Typing - Text-1		2012-07-14 13:16:18.728000
	Edit pad (rev 1196)		jeral	cv311	XVal Session 53	1	XVal Session 53-Typing - Text-1		2012-07-14 13:16:18.971000
	Edit pad (rev 1197)		Mark:	cv309	XVal Session 53	1	XVal Session 53-Typing - Text-1		2012-07-14 13:16:19.227000
	Edit pad (rev 1198)		Claudia	cv402	XVal Session 53	1	XVal Session 53-Typing - Text-1		2012-07-14 13:16:19.294000
	Edit pad (rev 1199)		jeral	cv311	XVal Session 53	1	XVal Session 53-Typing - Text-1		2012-07-14 13:16:19.471000
	Edit pad (rev 1200)		Mark:	cv309	XVal Session 53	1	XVal Session 53-Typing - Text-1		2012-07-14 13:16:19.728000
	Edit pad (rev 1201)		Claudia	cv402	XVal Session 53	1	XVal Session 53-Typing - Text-1		2012-07-14 13:16:19.793000
	Edit pad (rev 1202)		jeral	cv311	XVal Session 53	1	XVal Session 53-Typing - Text-1		2012-07-14 13:16:19.972000
	Edit pad (rev 1203)		Mark:	cv309	XVal Session 53	1	XVal Session 53-Typing - Text-1		2012-07-14 13:16:20.228000
	Edit pad (rev 1204)		Claudia	cv402	XVal Session 53	1	XVal Session 53-Typing - Text-1		2012-07-14 13:16:20.299000
	Edit pad (rev 1205)		jeral	cv311	XVal Session 53	1	XVal Session 53-Typing - Text-1		2012-07-14 13:16:20.472000
	Edit pad (rev 1206)		Mark:	cv309	XVal Session 53	1	XVal Session 53-Typing - Text-1		2012-07-14 13:16:20.728000
	Edit pad (rev 1207)		Claudia	cv402	XVal Session 53	1	XVal Session 53-Typing - Text-1		2012-07-14 13:16:20.799000
	Edit pad (rev 1208)		jeral	cv311	XVal Session 53	1	XVal Session 53-Typing - Text-1		2012-07-14 13:16:20.974000
	Edit pad (rev 1209)		Mark:	cv309	XVal Session 53	1	XVal Session 53-Typing - Text-1		2012-07-14 13:16:21.228000
	Edit pad (rev 1210)		Claudia	cv402	XVal Session 53	1	XVal Session 53-Typing - Text-1		2012-07-14 13:16:21.301000
	Edit pad (rev 1211)		jeral	cv311	XVal Session 53	1	XVal Session 53-Typing - Text-1		2012-07-14 13:16:21.473000
	Edit pad (rev 1212)		Mark:	cv309	XVal Session 53	1	XVal Session 53-Typing - Text-1		2012-07-14 13:16:21.728000
	Edit pad (rev 1213)		Claudia	cv402	XVal Session 53	1	XVal Session 53-Typing - Text-1		2012-07-14 13:16:21.813000
	Edit pad (rev 1214)		jeral	cv311	XVal Session 53	1	XVal Session 53-Typing - Text-1		2012-07-14 13:16:21.975000
	Edit pad (rev 1215)		Mark:	cv309	XVal Session 53	1	XVal Session 53-Typing - Text-1		2012-07-14 13:16:22.543000
	Edit pad (rev 1216)		Mark:	cv309	XVal Session 53	1	XVal Session 53-Typing - Text-1		2012-07-14 13:16:23.043000
	Edit pad (rev 1217)		Mark:	cv309	XVal Session 53	1	XVal Session 53-Typing - Text-1		2012-07-14 13:16:23.543000
	Edit pad (rev 1218)		Mark:	cv309	XVal Session 53	1	XVal Session 53-Typing - Text-1		2012-07-14 13:16:24.042000
	Edit pad (rev 1219)		Claudia	cv402	XVal Session 53	1	XVal Session 53-Typing - Text-1		2012-07-14 13:16:24.418000
	Edit pad (rev 1220)		Matt	cv310	XVal Session 53	1	XVal Session 53-Typing - Text-1		2012-07-14 13:16:24.524000
	Edit pad (rev 1221)		Mark:	cv309	XVal Session 53	1	XVal Session 53-Typing - Text-1		2012-07-14 13:16:24.543000
	Edit pad (rev 1222)		Claudia	cv402	XVal Session 53	1	XVal Session 53-Typing - Text-1		2012-07-14 13:16:24.918000
	Edit pad (rev 1223)		Mark:	cv309	XVal Session 53	1	XVal Session 53-Typing - Text-1		2012-07-14 13:16:25.043000
	Edit pad (rev 1224)		Claudia	cv402	XVal Session 53	1	XVal Session 53-Typing - Text-1		2012-07-14 13:16:25.420000
	Edit pad (rev 1225)		Mark:	cv309	XVal Session 53	1	XVal Session 53-Typing - Text-1		2012-07-14 13:16:25.543000
	Edit pad (rev 1226)		Claudia	cv402	XVal Session 53	1	XVal Session 53-Typing - Text-1		2012-07-14 13:16:25.920000
	Edit pad (rev 1227)		Claudia	cv402	XVal Session 53	1	XVal Session 53-Typing - Text-1		2012-07-14 13:16:26.421000
	Edit pad (rev 1228)		Mark:	cv309	XVal Session 53	1	XVal Session 53-Typing - Text-1		2012-07-14 13:16:26.526000
	Edit pad (rev 1229)		Mark:	cv309	XVal Session 53	1	XVal Session 53-Typing - Text-1		2012-07-14 13:16:27.028000
	Edit pad (rev 1230)		Claudia	cv402	XVal Session 53	1	XVal Session 53-Typing - Text-1		2012-07-14 13:16:27.143000
	Edit pad (rev 1231)		Mark:	cv309	XVal Session 53	1	XVal Session 53-Typing - Text-1		2012-07-14 13:16:27.528000
	Edit pad (rev 1232)		Claudia	cv402	XVal Session 53	1	XVal Session 53-Typing - Text-1		2012-07-14 13:16:27.642000
	Edit pad (rev 1233)		Matt	cv310	XVal Session 53	1	XVal Session 53-Typing - Text-1		2012-07-14 13:16:27.842000
	Edit pad (rev 1234)		Mark:	cv309	XVal Session 53	1	XVal Session 53-Typing - Text-1		2012-07-14 13:16:28.027000
	Edit pad (rev 1235)		Claudia	cv402	XVal Session 53	1	XVal Session 53-Typing - Text-1		2012-07-14 13:16:28.143000
	Edit pad (rev 1236)		Matt	cv310	XVal Session 53	1	XVal Session 53-Typing - Text-1		2012-07-14 13:16:28.460000
	Edit pad (rev 1237)		Mark:	cv309	XVal Session 53	1	XVal Session 53-Typing - Text-1		2012-07-14 13:16:28.527000
	Edit pad (rev 1238)		Claudia	cv402	XVal Session 53	1	XVal Session 53-Typing - Text-1		2012-07-14 13:16:28.642000
	Edit pad (rev 1239)		Matt	cv310	XVal Session 53	1	XVal Session 53-Typing - Text-1		2012-07-14 13:16:28.959000
	Edit pad (rev 1240)		Mark:	cv309	XVal Session 53	1	XVal Session 53-Typing - Text-1		2012-07-14 13:16:29.026000
	Edit pad (rev 1241)		Claudia	cv402	XVal Session 53	1	XVal Session 53-Typing - Text-1		2012-07-14 13:16:29.142000
	Edit pad (rev 1242)		Matt	cv310	XVal Session 53	1	XVal Session 53-Typing - Text-1		2012-07-14 13:16:29.461000
	Edit pad (rev 1243)		Mark:	cv309	XVal Session 53	1	XVal Session 53-Typing - Text-1		2012-07-14 13:16:29.533000
	Edit pad (rev 1244)		Claudia	cv402	XVal Session 53	1	XVal Session 53-Typing - Text-1		2012-07-14 13:16:29.644000
	Edit pad (rev 1245)		Mark:	cv309	XVal Session 53	1	XVal Session 53-Typing - Text-1		2012-07-14 13:16:30.034000
	Edit pad (rev 1246)		Claudia	cv402	XVal Session 53	1	XVal Session 53-Typing - Text-1		2012-07-14 13:16:30.145000
	Edit pad (rev 1247)		Matt	cv310	XVal Session 53	1	XVal Session 53-Typing - Text-1		2012-07-14 13:16:30.379000
	Edit pad (rev 1248)		Mark:	cv309	XVal Session 53	1	XVal Session 53-Typing - Text-1		2012-07-14 13:16:30.533000
	Edit pad (rev 1249)		Matt	cv310	XVal Session 53	1	XVal Session 53-Typing - Text-1		2012-07-14 13:16:30.880000
	Edit pad (rev 1250)		Claudia	cv402	XVal Session 53	1	XVal Session 53-Typing - Text-1		2012-07-14 13:16:30.995000
	Edit pad (rev 1251)		Mark:	cv309	XVal Session 53	1	XVal Session 53-Typing - Text-1		2012-07-14 13:16:31.033000
	Edit pad (rev 1252)		Claudia	cv402	XVal Session 53	1	XVal Session 53-Typing - Text-1		2012-07-14 13:16:31.496000
	Edit pad (rev 1253)		Mark:	cv309	XVal Session 53	1	XVal Session 53-Typing - Text-1		2012-07-14 13:16:31.535000
	Edit pad (rev 1254)		Matt	cv310	XVal Session 53	1	XVal Session 53-Typing - Text-1		2012-07-14 13:16:31.619000
	Edit pad (rev 1255)		Claudia	cv402	XVal Session 53	1	XVal Session 53-Typing - Text-1		2012-07-14 13:16:31.996000
	Edit pad (rev 1256)		Matt	cv310	XVal Session 53	1	XVal Session 53-Typing - Text-1		2012-07-14 13:16:32.119000
	Edit pad (rev 1257)		Mark:	cv309	XVal Session 53	1	XVal Session 53-Typing - Text-1		2012-07-14 13:16:32.158000
	Edit pad (rev 1258)		Claudia	cv402	XVal Session 53	1	XVal Session 53-Typing - Text-1		2012-07-14 13:16:32.496000
	Edit pad (rev 1259)		Matt	cv310	XVal Session 53	1	XVal Session 53-Typing - Text-1		2012-07-14 13:16:32.619000
	Edit pad (rev 1260)		Mark:	cv309	XVal Session 53	1	XVal Session 53-Typing - Text-1		2012-07-14 13:16:32.678000
	Edit pad (rev 1261)		Matt	cv310	XVal Session 53	1	XVal Session 53-Typing - Text-1		2012-07-14 13:16:33.121000
	Edit pad (rev 1262)		Claudia	cv402	XVal Session 53	1	XVal Session 53-Typing - Text-1		2012-07-14 13:16:33.418000
	Edit pad (rev 1263)		Mark:	cv309	XVal Session 53	1	XVal Session 53-Typing - Text-1		2012-07-14 13:16:33.448000
	Edit pad (rev 1264)		Matt	cv310	XVal Session 53	1	XVal Session 53-Typing - Text-1		2012-07-14 13:16:33.620000
	Edit pad (rev 1265)		Claudia	cv402	XVal Session 53	1	XVal Session 53-Typing - Text-1		2012-07-14 13:16:33.917000
	Edit pad (rev 1266)		Matt	cv310	XVal Session 53	1	XVal Session 53-Typing - Text-1		2012-07-14 13:16:34.120000
	Edit pad (rev 1267)		Mark:	cv309	XVal Session 53	1	XVal Session 53-Typing - Text-1		2012-07-14 13:16:34.261000
	Edit pad (rev 1268)		Matt	cv310	XVal Session 53	1	XVal Session 53-Typing - Text-1		2012-07-14 13:16:34.626000
	Edit pad (rev 1269)		Mark:	cv309	XVal Session 53	1	XVal Session 53-Typing - Text-1		2012-07-14 13:16:34.760000
	Edit pad (rev 1270)		Claudia	cv402	XVal Session 53	1	XVal Session 53-Typing - Text-1		2012-07-14 13:16:34.826000
	Edit pad (rev 1271)		Matt	cv310	XVal Session 53	1	XVal Session 53-Typing - Text-1		2012-07-14 13:16:35.127000
	Edit pad (rev 1272)		Mark:	cv309	XVal Session 53	1	XVal Session 53-Typing - Text-1		2012-07-14 13:16:35.259000
	Edit pad (rev 1273)		Matt	cv310	XVal Session 53	1	XVal Session 53-Typing - Text-1		2012-07-14 13:16:35.628000
	Edit pad (rev 1274)		Matt	cv310	XVal Session 53	1	XVal Session 53-Typing - Text-1		2012-07-14 13:16:36.130000
	Edit pad (rev 1275)		Mark:	cv309	XVal Session 53	1	XVal Session 53-Typing - Text-1		2012-07-14 13:16:36.412000
	Edit pad (rev 1276)		Matt	cv310	XVal Session 53	1	XVal Session 53-Typing - Text-1		2012-07-14 13:16:36.628000
	Edit pad (rev 1277)		Mark:	cv309	XVal Session 53	1	XVal Session 53-Typing - Text-1		2012-07-14 13:16:36.887000
	Edit pad (rev 1278)		Matt	cv310	XVal Session 53	1	XVal Session 53-Typing - Text-1		2012-07-14 13:16:37.128000
	Edit pad (rev 1279)		Mark:	cv309	XVal Session 53	1	XVal Session 53-Typing - Text-1		2012-07-14 13:16:37.594000
	Edit pad (rev 1280)		Matt	cv310	XVal Session 53	1	XVal Session 53-Typing - Text-1		2012-07-14 13:16:37.629000
	Edit pad (rev 1281)		Mark:	cv309	XVal Session 53	1	XVal Session 53-Typing - Text-1		2012-07-14 13:16:38.095000
	Edit pad (rev 1282)		Matt	cv310	XVal Session 53	1	XVal Session 53-Typing - Text-1		2012-07-14 13:16:38.128000
	Edit pad (rev 1283)		Mark:	cv309	XVal Session 53	1	XVal Session 53-Typing - Text-1		2012-07-14 13:16:38.594000
	Edit pad (rev 1284)		Matt	cv310	XVal Session 53	1	XVal Session 53-Typing - Text-1		2012-07-14 13:16:38.637000
	Edit pad (rev 1285)		Mark:	cv309	XVal Session 53	1	XVal Session 53-Typing - Text-1		2012-07-14 13:16:39.094000
	Edit pad (rev 1286)		Matt	cv310	XVal Session 53	1	XVal Session 53-Typing - Text-1		2012-07-14 13:16:39.140000
	Edit pad (rev 1287)		Matt	cv310	XVal Session 53	1	XVal Session 53-Typing - Text-1		2012-07-14 13:16:39.642000
	Edit pad (rev 1288)		Mark:	cv309	XVal Session 53	1	XVal Session 53-Typing - Text-1		2012-07-14 13:16:39.907000
	Edit pad (rev 1289)		Matt	cv310	XVal Session 53	1	XVal Session 53-Typing - Text-1		2012-07-14 13:16:40.141000
	Edit pad (rev 1290)		Mark:	cv309	XVal Session 53	1	XVal Session 53-Typing - Text-1		2012-07-14 13:16:40.408000
	Edit pad (rev 1291)		Matt	cv310	XVal Session 53	1	XVal Session 53-Typing - Text-1		2012-07-14 13:16:40.642000
	Edit pad (rev 1292)		Mark:	cv309	XVal Session 53	1	XVal Session 53-Typing - Text-1		2012-07-14 13:16:40.908000
	Edit pad (rev 1293)		Matt	cv310	XVal Session 53	1	XVal Session 53-Typing - Text-1		2012-07-14 13:16:41.143000
	Edit pad (rev 1294)		Matt	cv310	XVal Session 53	1	XVal Session 53-Typing - Text-1		2012-07-14 13:16:41.642000
	Edit pad (rev 1295)		Claudia	cv402	XVal Session 53	1	XVal Session 53-Typing - Text-1		2012-07-14 13:16:41.700000
	Edit pad (rev 1296)		Mark:	cv309	XVal Session 53	1	XVal Session 53-Typing - Text-1		2012-07-14 13:16:41.951000
	Edit pad (rev 1297)		Matt	cv310	XVal Session 53	1	XVal Session 53-Typing - Text-1		2012-07-14 13:16:42.140000
	Edit pad (rev 1298)		Claudia	cv402	XVal Session 53	1	XVal Session 53-Typing - Text-1		2012-07-14 13:16:42.200000
	Edit pad (rev 1299)		Mark:	cv309	XVal Session 53	1	XVal Session 53-Typing - Text-1		2012-07-14 13:16:42.461000
	Edit pad (rev 1300)		Matt	cv310	XVal Session 53	1	XVal Session 53-Typing - Text-1		2012-07-14 13:16:42.642000
	Edit pad (rev 1301)		Claudia	cv402	XVal Session 53	1	XVal Session 53-Typing - Text-1		2012-07-14 13:16:42.698000
	Edit pad (rev 1302)		Mark:	cv309	XVal Session 53	1	XVal Session 53-Typing - Text-1		2012-07-14 13:16:42.962000
	Edit pad (rev 1303)		Matt	cv310	XVal Session 53	1	XVal Session 53-Typing - Text-1		2012-07-14 13:16:43.142000
	Edit pad (rev 1304)		Claudia	cv402	XVal Session 53	1	XVal Session 53-Typing - Text-1		2012-07-14 13:16:43.209000
	Edit pad (rev 1305)		Mark:	cv309	XVal Session 53	1	XVal Session 53-Typing - Text-1		2012-07-14 13:16:43.462000
	Edit pad (rev 1306)		Matt	cv310	XVal Session 53	1	XVal Session 53-Typing - Text-1		2012-07-14 13:16:43.640000
	Edit pad (rev 1307)		Claudia	cv402	XVal Session 53	1	XVal Session 53-Typing - Text-1		2012-07-14 13:16:43.700000
	Edit pad (rev 1308)		Mark:	cv309	XVal Session 53	1	XVal Session 53-Typing - Text-1		2012-07-14 13:16:43.963000
	Edit pad (rev 1309)		Matt	cv310	XVal Session 53	1	XVal Session 53-Typing - Text-1		2012-07-14 13:16:44.141000
	Edit pad (rev 1310)		Claudia	cv402	XVal Session 53	1	XVal Session 53-Typing - Text-1		2012-07-14 13:16:44.201000
	Edit pad (rev 1311)		Mark:	cv309	XVal Session 53	1	XVal Session 53-Typing - Text-1		2012-07-14 13:16:44.462000
	Edit pad (rev 1312)		Matt	cv310	XVal Session 53	1	XVal Session 53-Typing - Text-1		2012-07-14 13:16:44.641000
	Edit pad (rev 1313)		Claudia	cv402	XVal Session 53	1	XVal Session 53-Typing - Text-1		2012-07-14 13:16:44.701000
	Edit pad (rev 1314)		Mark:	cv309	XVal Session 53	1	XVal Session 53-Typing - Text-1		2012-07-14 13:16:44.963000
	Edit pad (rev 1315)		Matt	cv310	XVal Session 53	1	XVal Session 53-Typing - Text-1		2012-07-14 13:16:45.142000
	Edit pad (rev 1316)		Claudia	cv402	XVal Session 53	1	XVal Session 53-Typing - Text-1		2012-07-14 13:16:45.201000
	Edit pad (rev 1317)		Mark:	cv309	XVal Session 53	1	XVal Session 53-Typing - Text-1		2012-07-14 13:16:45.574000
	Edit pad (rev 1318)		Claudia	cv402	XVal Session 53	1	XVal Session 53-Typing - Text-1		2012-07-14 13:16:45.702000
	Edit pad (rev 1319)		Mark:	cv309	XVal Session 53	1	XVal Session 53-Typing - Text-1		2012-07-14 13:16:46.075000
	Edit pad (rev 1320)		Matt	cv310	XVal Session 53	1	XVal Session 53-Typing - Text-1		2012-07-14 13:16:46.145000
	Edit pad (rev 1321)		Claudia	cv402	XVal Session 53	1	XVal Session 53-Typing - Text-1		2012-07-14 13:16:46.202000
	Edit pad (rev 1322)		Mark:	cv309	XVal Session 53	1	XVal Session 53-Typing - Text-1		2012-07-14 13:16:46.576000
	Edit pad (rev 1323)		Matt	cv310	XVal Session 53	1	XVal Session 53-Typing - Text-1		2012-07-14 13:16:46.646000
	Edit pad (rev 1324)		Mark:	cv309	XVal Session 53	1	XVal Session 53-Typing - Text-1		2012-07-14 13:16:47.079000
	Edit pad (rev 1325)		Matt	cv310	XVal Session 53	1	XVal Session 53-Typing - Text-1		2012-07-14 13:16:47.147000
	Edit pad (rev 1326)		Mark:	cv309	XVal Session 53	1	XVal Session 53-Typing - Text-1		2012-07-14 13:16:47.576000
	Edit pad (rev 1327)		Matt	cv310	XVal Session 53	1	XVal Session 53-Typing - Text-1		2012-07-14 13:16:47.645000
	Edit pad (rev 1328)		Mark:	cv309	XVal Session 53	1	XVal Session 53-Typing - Text-1		2012-07-14 13:16:48.078000
	Edit pad (rev 1329)		Matt	cv310	XVal Session 53	1	XVal Session 53-Typing - Text-1		2012-07-14 13:16:48.145000
	Edit pad (rev 1330)		Claudia	cv402	XVal Session 53	1	XVal Session 53-Typing - Text-1		2012-07-14 13:16:48.334000
	Edit pad (rev 1331)		Matt	cv310	XVal Session 53	1	XVal Session 53-Typing - Text-1		2012-07-14 13:16:48.646000
	Edit pad (rev 1332)		Claudia	cv402	XVal Session 53	1	XVal Session 53-Typing - Text-1		2012-07-14 13:16:48.833000
	Edit pad (rev 1333)		Matt	cv310	XVal Session 53	1	XVal Session 53-Typing - Text-1		2012-07-14 13:16:49.149000
	Edit pad (rev 1334)		Mark:	cv309	XVal Session 53	1	XVal Session 53-Typing - Text-1		2012-07-14 13:16:49.172000
	Edit pad (rev 1335)		Claudia	cv402	XVal Session 53	1	XVal Session 53-Typing - Text-1		2012-07-14 13:16:49.332000
	Edit pad (rev 1336)		Matt	cv310	XVal Session 53	1	XVal Session 53-Typing - Text-1		2012-07-14 13:16:49.649000
	Edit pad (rev 1337)		Claudia	cv402	XVal Session 53	1	XVal Session 53-Typing - Text-1		2012-07-14 13:16:49.834000
	Edit pad (rev 1338)		Matt	cv310	XVal Session 53	1	XVal Session 53-Typing - Text-1		2012-07-14 13:16:50.150000
	Edit pad (rev 1339)		Claudia	cv402	XVal Session 53	1	XVal Session 53-Typing - Text-1		2012-07-14 13:16:50.334000
	Edit pad (rev 1340)		Matt	cv310	XVal Session 53	1	XVal Session 53-Typing - Text-1		2012-07-14 13:16:50.650000
	Edit pad (rev 1341)		Claudia	cv402	XVal Session 53	1	XVal Session 53-Typing - Text-1		2012-07-14 13:16:50.834000
	Edit pad (rev 1342)		Matt	cv310	XVal Session 53	1	XVal Session 53-Typing - Text-1		2012-07-14 13:16:51.152000
	Edit pad (rev 1343)		Claudia	cv402	XVal Session 53	1	XVal Session 53-Typing - Text-1		2012-07-14 13:16:51.387000
	Edit pad (rev 1344)		Matt	cv310	XVal Session 53	1	XVal Session 53-Typing - Text-1		2012-07-14 13:16:51.656000
	Edit pad (rev 1345)		Claudia	cv402	XVal Session 53	1	XVal Session 53-Typing - Text-1		2012-07-14 13:16:51.887000
	Edit pad (rev 1346)		Matt	cv310	XVal Session 53	1	XVal Session 53-Typing - Text-1		2012-07-14 13:16:52.155000
	Edit pad (rev 1347)		Claudia	cv402	XVal Session 53	1	XVal Session 53-Typing - Text-1		2012-07-14 13:16:52.389000
	Edit pad (rev 1348)		Matt	cv310	XVal Session 53	1	XVal Session 53-Typing - Text-1		2012-07-14 13:16:52.656000
	Edit pad (rev 1349)		Matt	cv310	XVal Session 53	1	XVal Session 53-Typing - Text-1		2012-07-14 13:16:53.156000
	Edit pad (rev 1350)		Matt	cv310	XVal Session 53	1	XVal Session 53-Typing - Text-1		2012-07-14 13:16:53.929000
	Edit pad (rev 1351)		Matt	cv310	XVal Session 53	1	XVal Session 53-Typing - Text-1		2012-07-14 13:16:54.428000
	Edit pad (rev 1352)		Matt	cv310	XVal Session 53	1	XVal Session 53-Typing - Text-1		2012-07-14 13:16:54.928000
	Edit pad (rev 1353)		Matt	cv310	XVal Session 53	1	XVal Session 53-Typing - Text-1		2012-07-14 13:16:55.430000
	Edit pad (rev 1354)		Matt	cv310	XVal Session 53	1	XVal Session 53-Typing - Text-1		2012-07-14 13:16:55.931000
	Edit pad (rev 1355)		Matt	cv310	XVal Session 53	1	XVal Session 53-Typing - Text-1		2012-07-14 13:16:56.430000
	Edit pad (rev 1356)		Matt	cv310	XVal Session 53	1	XVal Session 53-Typing - Text-1		2012-07-14 13:16:56.935000
	Edit pad (rev 1357)		Matt	cv310	XVal Session 53	1	XVal Session 53-Typing - Text-1		2012-07-14 13:16:57.435000
	Edit pad (rev 1358)		Matt	cv310	XVal Session 53	1	XVal Session 53-Typing - Text-1		2012-07-14 13:16:57.937000
	Edit pad (rev 1359)		Matt	cv310	XVal Session 53	1	XVal Session 53-Typing - Text-1		2012-07-14 13:16:58.435000
	Edit pad (rev 1360)		Matt	cv310	XVal Session 53	1	XVal Session 53-Typing - Text-1		2012-07-14 13:16:58.935000
	Edit pad (rev 1361)		Matt	cv310	XVal Session 53	1	XVal Session 53-Typing - Text-1		2012-07-14 13:16:59.435000
	Edit pad (rev 1362)		Matt	cv310	XVal Session 53	1	XVal Session 53-Typing - Text-1		2012-07-14 13:16:59.935000
	Edit pad (rev 1363)		Claudia	cv402	XVal Session 53	1	XVal Session 53-Typing - Text-1		2012-07-14 13:17:08.124000
	Edit pad (rev 1364)		Claudia	cv402	XVal Session 53	1	XVal Session 53-Typing - Text-1		2012-07-14 13:17:08.631000
	Edit pad (rev 1365)		jeral	cv311	XVal Session 53	1	XVal Session 53-Typing - Text-1		2012-07-14 13:17:08.998000
	Edit pad (rev 1366)		Claudia	cv402	XVal Session 53	1	XVal Session 53-Typing - Text-1		2012-07-14 13:17:09.129000
	Edit pad (rev 1367)		jeral	cv311	XVal Session 53	1	XVal Session 53-Typing - Text-1		2012-07-14 13:17:09.566000
	Edit pad (rev 1368)		Claudia	cv402	XVal Session 53	1	XVal Session 53-Typing - Text-1		2012-07-14 13:17:09.904000
	Edit pad (rev 1369)		Claudia	cv402	XVal Session 53	1	XVal Session 53-Typing - Text-1		2012-07-14 13:17:10.405000
	Edit pad (rev 1370)		Claudia	cv402	XVal Session 53	1	XVal Session 53-Typing - Text-1		2012-07-14 13:17:10.904000
	Edit pad (rev 1371)		Claudia	cv402	XVal Session 53	1	XVal Session 53-Typing - Text-1		2012-07-14 13:17:11.405000
	Edit pad (rev 1372)		jeral	cv311	XVal Session 53	1	XVal Session 53-Typing - Text-1		2012-07-14 13:17:12.330000
	Edit pad (rev 1373)		jeral	cv311	XVal Session 53	1	XVal Session 53-Typing - Text-1		2012-07-14 13:17:13.748000
	Edit pad (rev 1374)		Claudia	cv402	XVal Session 53	1	XVal Session 53-Typing - Text-1		2012-07-14 13:17:13.849000
	Edit pad (rev 1375)		jeral	cv311	XVal Session 53	1	XVal Session 53-Typing - Text-1		2012-07-14 13:17:14.251000
	Edit pad (rev 1376)		Claudia	cv402	XVal Session 53	1	XVal Session 53-Typing - Text-1		2012-07-14 13:17:14.350000
	Edit pad (rev 1377)		jeral	cv311	XVal Session 53	1	XVal Session 53-Typing - Text-1		2012-07-14 13:17:14.757000
	Edit pad (rev 1378)		Claudia	cv402	XVal Session 53	1	XVal Session 53-Typing - Text-1		2012-07-14 13:17:14.850000
	Edit pad (rev 1379)		jeral	cv311	XVal Session 53	1	XVal Session 53-Typing - Text-1		2012-07-14 13:17:15.250000
	Edit pad (rev 1380)		Claudia	cv402	XVal Session 53	1	XVal Session 53-Typing - Text-1		2012-07-14 13:17:16.120000
	Edit pad (rev 1381)		Claudia	cv402	XVal Session 53	1	XVal Session 53-Typing - Text-1		2012-07-14 13:17:16.621000
	Edit pad (rev 1382)		jeral	cv311	XVal Session 53	1	XVal Session 53-Typing - Text-1		2012-07-14 13:17:17.022000
	Edit pad (rev 1383)		Claudia	cv402	XVal Session 53	1	XVal Session 53-Typing - Text-1		2012-07-14 13:17:17.119000
	Edit pad (rev 1384)		jeral	cv311	XVal Session 53	1	XVal Session 53-Typing - Text-1		2012-07-14 13:17:17.524000
	Edit pad (rev 1385)		Claudia	cv402	XVal Session 53	1	XVal Session 53-Typing - Text-1		2012-07-14 13:17:17.619000
	Edit pad (rev 1386)		Claudia	cv402	XVal Session 53	1	XVal Session 53-Typing - Text-1		2012-07-14 13:17:18.121000
	Edit pad (rev 1387)		jeral	cv311	XVal Session 53	1	XVal Session 53-Typing - Text-1		2012-07-14 13:17:18.123000
	Edit pad (rev 1388)		jeral	cv311	XVal Session 53	1	XVal Session 53-Typing - Text-1		2012-07-14 13:17:18.621000
	Edit pad (rev 1389)		Claudia	cv402	XVal Session 53	1	XVal Session 53-Typing - Text-1		2012-07-14 13:17:18.623000
	Edit pad (rev 1390)		jeral	cv311	XVal Session 53	1	XVal Session 53-Typing - Text-1		2012-07-14 13:17:19.122000
	Edit pad (rev 1391)		Claudia	cv402	XVal Session 53	1	XVal Session 53-Typing - Text-1		2012-07-14 13:17:19.124000
	Edit pad (rev 1392)		jeral	cv311	XVal Session 53	1	XVal Session 53-Typing - Text-1		2012-07-14 13:17:19.622000
	Edit pad (rev 1393)		Claudia	cv402	XVal Session 53	1	XVal Session 53-Typing - Text-1		2012-07-14 13:17:19.624000
	Edit pad (rev 1394)		jeral	cv311	XVal Session 53	1	XVal Session 53-Typing - Text-1		2012-07-14 13:17:20.125000
	Edit pad (rev 1395)		Claudia	cv402	XVal Session 53	1	XVal Session 53-Typing - Text-1		2012-07-14 13:17:20.141000
	Edit pad (rev 1396)		Mark:	cv309	XVal Session 53	1	XVal Session 53-Typing - Text-1		2012-07-14 13:17:20.552000
	Edit pad (rev 1397)		jeral	cv311	XVal Session 53	1	XVal Session 53-Typing - Text-1		2012-07-14 13:17:20.622000
	Edit pad (rev 1398)		Claudia	cv402	XVal Session 53	1	XVal Session 53-Typing - Text-1		2012-07-14 13:17:20.656000
	Edit pad (rev 1399)		Mark:	cv309	XVal Session 53	1	XVal Session 53-Typing - Text-1		2012-07-14 13:17:21.051000
	Edit pad (rev 1400)		jeral	cv311	XVal Session 53	1	XVal Session 53-Typing - Text-1		2012-07-14 13:17:21.129000
	Edit pad (rev 1401)		Mark:	cv309	XVal Session 53	1	XVal Session 53-Typing - Text-1		2012-07-14 13:17:21.553000
	Edit pad (rev 1402)		jeral	cv311	XVal Session 53	1	XVal Session 53-Typing - Text-1		2012-07-14 13:17:21.633000
	Edit pad (rev 1403)		Claudia	cv402	XVal Session 53	1	XVal Session 53-Typing - Text-1		2012-07-14 13:17:21.655000
	Edit pad (rev 1404)		Mark:	cv309	XVal Session 53	1	XVal Session 53-Typing - Text-1		2012-07-14 13:17:22.060000
	Edit pad (rev 1405)		jeral	cv311	XVal Session 53	1	XVal Session 53-Typing - Text-1		2012-07-14 13:17:22.131000
	Edit pad (rev 1406)		Claudia	cv402	XVal Session 53	1	XVal Session 53-Typing - Text-1		2012-07-14 13:17:22.158000
	Edit pad (rev 1407)		Mark:	cv309	XVal Session 53	1	XVal Session 53-Typing - Text-1		2012-07-14 13:17:22.560000
	Edit pad (rev 1408)		jeral	cv311	XVal Session 53	1	XVal Session 53-Typing - Text-1		2012-07-14 13:17:22.634000
	Edit pad (rev 1409)		Claudia	cv402	XVal Session 53	1	XVal Session 53-Typing - Text-1		2012-07-14 13:17:22.989000
	Edit pad (rev 1410)		jeral	cv311	XVal Session 53	1	XVal Session 53-Typing - Text-1		2012-07-14 13:17:23.136000
	Edit pad (rev 1411)		Claudia	cv402	XVal Session 53	1	XVal Session 53-Typing - Text-1		2012-07-14 13:17:23.489000
	Edit pad (rev 1412)		jeral	cv311	XVal Session 53	1	XVal Session 53-Typing - Text-1		2012-07-14 13:17:23.634000
	Edit pad (rev 1413)		Mark:	cv309	XVal Session 53	1	XVal Session 53-Typing - Text-1		2012-07-14 13:17:23.900000
	Edit pad (rev 1414)		Claudia	cv402	XVal Session 53	1	XVal Session 53-Typing - Text-1		2012-07-14 13:17:23.987000
	Edit pad (rev 1415)		jeral	cv311	XVal Session 53	1	XVal Session 53-Typing - Text-1		2012-07-14 13:17:24.136000
	Edit pad (rev 1416)		Mark:	cv309	XVal Session 53	1	XVal Session 53-Typing - Text-1		2012-07-14 13:17:24.400000
	Edit pad (rev 1417)		jeral	cv311	XVal Session 53	1	XVal Session 53-Typing - Text-1		2012-07-14 13:17:24.636000
	Edit pad (rev 1418)		Mark:	cv309	XVal Session 53	1	XVal Session 53-Typing - Text-1		2012-07-14 13:17:24.900000
	Edit pad (rev 1419)		jeral	cv311	XVal Session 53	1	XVal Session 53-Typing - Text-1		2012-07-14 13:17:25.136000
	Edit pad (rev 1420)		Mark:	cv309	XVal Session 53	1	XVal Session 53-Typing - Text-1		2012-07-14 13:17:25.409000
	Edit pad (rev 1421)		jeral	cv311	XVal Session 53	1	XVal Session 53-Typing - Text-1		2012-07-14 13:17:25.636000
	Edit pad (rev 1422)		Mark:	cv309	XVal Session 53	1	XVal Session 53-Typing - Text-1		2012-07-14 13:17:25.914000
	Edit pad (rev 1423)		jeral	cv311	XVal Session 53	1	XVal Session 53-Typing - Text-1		2012-07-14 13:17:26.136000
	Edit pad (rev 1424)		Mark:	cv309	XVal Session 53	1	XVal Session 53-Typing - Text-1		2012-07-14 13:17:26.414000
	Edit pad (rev 1425)		jeral	cv311	XVal Session 53	1	XVal Session 53-Typing - Text-1		2012-07-14 13:17:26.640000
	Edit pad (rev 1426)		Mark:	cv309	XVal Session 53	1	XVal Session 53-Typing - Text-1		2012-07-14 13:17:26.914000
	Edit pad (rev 1427)		jeral	cv311	XVal Session 53	1	XVal Session 53-Typing - Text-1		2012-07-14 13:17:27.140000
	Edit pad (rev 1428)		Mark:	cv309	XVal Session 53	1	XVal Session 53-Typing - Text-1		2012-07-14 13:17:27.414000
	Edit pad (rev 1429)		Claudia	cv402	XVal Session 53	1	XVal Session 53-Typing - Text-1		2012-07-14 13:17:27.432000
	Edit pad (rev 1430)		jeral	cv311	XVal Session 53	1	XVal Session 53-Typing - Text-1		2012-07-14 13:17:27.640000
	Edit pad (rev 1431)		Mark:	cv309	XVal Session 53	1	XVal Session 53-Typing - Text-1		2012-07-14 13:17:27.914000
	Edit pad (rev 1432)		Claudia	cv402	XVal Session 53	1	XVal Session 53-Typing - Text-1		2012-07-14 13:17:27.934000
	Edit pad (rev 1433)		jeral	cv311	XVal Session 53	1	XVal Session 53-Typing - Text-1		2012-07-14 13:17:28.139000
	Edit pad (rev 1434)		Mark:	cv309	XVal Session 53	1	XVal Session 53-Typing - Text-1		2012-07-14 13:17:28.415000
	Edit pad (rev 1435)		Claudia	cv402	XVal Session 53	1	XVal Session 53-Typing - Text-1		2012-07-14 13:17:28.441000
	Edit pad (rev 1436)		jeral	cv311	XVal Session 53	1	XVal Session 53-Typing - Text-1		2012-07-14 13:17:28.640000
	Edit pad (rev 1437)		Claudia	cv402	XVal Session 53	1	XVal Session 53-Typing - Text-1		2012-07-14 13:17:28.942000
	Edit pad (rev 1438)		jeral	cv311	XVal Session 53	1	XVal Session 53-Typing - Text-1		2012-07-14 13:17:29.141000
	Edit pad (rev 1439)		jeral	cv311	XVal Session 53	1	XVal Session 53-Typing - Text-1		2012-07-14 13:17:29.641000
	Edit pad (rev 1440)		Claudia	cv402	XVal Session 53	1	XVal Session 53-Typing - Text-1		2012-07-14 13:17:29.833000
	Edit pad (rev 1441)		Mark:	cv309	XVal Session 53	1	XVal Session 53-Typing - Text-1		2012-07-14 13:17:29.903000
	Edit pad (rev 1442)		jeral	cv311	XVal Session 53	1	XVal Session 53-Typing - Text-1		2012-07-14 13:17:30.140000
	Edit pad (rev 1443)		Claudia	cv402	XVal Session 53	1	XVal Session 53-Typing - Text-1		2012-07-14 13:17:30.335000
	Edit pad (rev 1444)		Mark:	cv309	XVal Session 53	1	XVal Session 53-Typing - Text-1		2012-07-14 13:17:30.406000
	Edit pad (rev 1445)		jeral	cv311	XVal Session 53	1	XVal Session 53-Typing - Text-1		2012-07-14 13:17:30.641000
	Edit pad (rev 1446)		Mark:	cv309	XVal Session 53	1	XVal Session 53-Typing - Text-1		2012-07-14 13:17:30.905000
	Edit pad (rev 1447)		jeral	cv311	XVal Session 53	1	XVal Session 53-Typing - Text-1		2012-07-14 13:17:31.140000
	Edit pad (rev 1448)		Mark:	cv309	XVal Session 53	1	XVal Session 53-Typing - Text-1		2012-07-14 13:17:31.413000
	Edit pad (rev 1449)		jeral	cv311	XVal Session 53	1	XVal Session 53-Typing - Text-1		2012-07-14 13:17:31.808000
	Edit pad (rev 1450)		Mark:	cv309	XVal Session 53	1	XVal Session 53-Typing - Text-1		2012-07-14 13:17:31.911000
	Edit pad (rev 1451)		jeral	cv311	XVal Session 53	1	XVal Session 53-Typing - Text-1		2012-07-14 13:17:32.308000
	Edit pad (rev 1452)		jeral	cv311	XVal Session 53	1	XVal Session 53-Typing - Text-1		2012-07-14 13:17:32.807000
	Edit pad (rev 1453)		jeral	cv311	XVal Session 53	1	XVal Session 53-Typing - Text-1		2012-07-14 13:17:33.308000
	Edit pad (rev 1454)		Mark:	cv309	XVal Session 53	1	XVal Session 53-Typing - Text-1		2012-07-14 13:17:33.325000
	Edit pad (rev 1455)		jeral	cv311	XVal Session 53	1	XVal Session 53-Typing - Text-1		2012-07-14 13:17:33.810000
	Edit pad (rev 1456)		Mark:	cv309	XVal Session 53	1	XVal Session 53-Typing - Text-1		2012-07-14 13:17:33.827000
	Edit pad (rev 1457)		jeral	cv311	XVal Session 53	1	XVal Session 53-Typing - Text-1		2012-07-14 13:17:34.314000
	Edit pad (rev 1458)		Mark:	cv309	XVal Session 53	1	XVal Session 53-Typing - Text-1		2012-07-14 13:17:34.324000
	Edit pad (rev 1459)		Claudia	cv402	XVal Session 53	1	XVal Session 53-Typing - Text-1		2012-07-14 13:17:34.410000
	Edit pad (rev 1460)		jeral	cv311	XVal Session 53	1	XVal Session 53-Typing - Text-1		2012-07-14 13:17:34.815000
	Edit pad (rev 1461)		Mark:	cv309	XVal Session 53	1	XVal Session 53-Typing - Text-1		2012-07-14 13:17:34.824000
	Edit pad (rev 1462)		Claudia	cv402	XVal Session 53	1	XVal Session 53-Typing - Text-1		2012-07-14 13:17:34.922000
	Edit pad (rev 1463)		jeral	cv311	XVal Session 53	1	XVal Session 53-Typing - Text-1		2012-07-14 13:17:35.315000
	Edit pad (rev 1464)		Mark:	cv309	XVal Session 53	1	XVal Session 53-Typing - Text-1		2012-07-14 13:17:35.328000
	Edit pad (rev 1465)		Claudia	cv402	XVal Session 53	1	XVal Session 53-Typing - Text-1		2012-07-14 13:17:35.425000
	Edit pad (rev 1466)		jeral	cv311	XVal Session 53	1	XVal Session 53-Typing - Text-1		2012-07-14 13:17:35.816000
	Edit pad (rev 1467)		Mark:	cv309	XVal Session 53	1	XVal Session 53-Typing - Text-1		2012-07-14 13:17:35.825000
	Edit pad (rev 1468)		jeral	cv311	XVal Session 53	1	XVal Session 53-Typing - Text-1		2012-07-14 13:17:36.317000
	Edit pad (rev 1469)		Mark:	cv309	XVal Session 53	1	XVal Session 53-Typing - Text-1		2012-07-14 13:17:36.325000
	Edit pad (rev 1470)		Claudia	cv402	XVal Session 53	1	XVal Session 53-Typing - Text-1		2012-07-14 13:17:36.520000
	Edit pad (rev 1471)		jeral	cv311	XVal Session 53	1	XVal Session 53-Typing - Text-1		2012-07-14 13:17:36.817000
	Edit pad (rev 1472)		Mark:	cv309	XVal Session 53	1	XVal Session 53-Typing - Text-1		2012-07-14 13:17:36.826000
	Edit pad (rev 1473)		Claudia	cv402	XVal Session 53	1	XVal Session 53-Typing - Text-1		2012-07-14 13:17:37.020000
	Edit pad (rev 1474)		jeral	cv311	XVal Session 53	1	XVal Session 53-Typing - Text-1		2012-07-14 13:17:37.318000
	Edit pad (rev 1475)		Mark:	cv309	XVal Session 53	1	XVal Session 53-Typing - Text-1		2012-07-14 13:17:37.333000
	Edit pad (rev 1476)		Claudia	cv402	XVal Session 53	1	XVal Session 53-Typing - Text-1		2012-07-14 13:17:37.519000
	Edit pad (rev 1477)		jeral	cv311	XVal Session 53	1	XVal Session 53-Typing - Text-1		2012-07-14 13:17:37.819000
	Edit pad (rev 1478)		Mark:	cv309	XVal Session 53	1	XVal Session 53-Typing - Text-1		2012-07-14 13:17:37.839000
	Edit pad (rev 1479)		Claudia	cv402	XVal Session 53	1	XVal Session 53-Typing - Text-1		2012-07-14 13:17:38.018000
	Edit pad (rev 1480)		jeral	cv311	XVal Session 53	1	XVal Session 53-Typing - Text-1		2012-07-14 13:17:38.320000
	Edit pad (rev 1481)		Mark:	cv309	XVal Session 53	1	XVal Session 53-Typing - Text-1		2012-07-14 13:17:38.346000
	Edit pad (rev 1482)		Claudia	cv402	XVal Session 53	1	XVal Session 53-Typing - Text-1		2012-07-14 13:17:38.521000
	Edit pad (rev 1483)		jeral	cv311	XVal Session 53	1	XVal Session 53-Typing - Text-1		2012-07-14 13:17:38.821000
	Edit pad (rev 1484)		Mark:	cv309	XVal Session 53	1	XVal Session 53-Typing - Text-1		2012-07-14 13:17:38.848000
	Edit pad (rev 1485)		Claudia	cv402	XVal Session 53	1	XVal Session 53-Typing - Text-1		2012-07-14 13:17:39.020000
	Edit pad (rev 1486)		Matt	cv310	XVal Session 53	1	XVal Session 53-Typing - Text-1		2012-07-14 13:17:39.308000
	Edit pad (rev 1487)		Mark:	cv309	XVal Session 53	1	XVal Session 53-Typing - Text-1		2012-07-14 13:17:39.345000
	Edit pad (rev 1488)		Claudia	cv402	XVal Session 53	1	XVal Session 53-Typing - Text-1		2012-07-14 13:17:39.519000
	Edit pad (rev 1489)		Matt	cv310	XVal Session 53	1	XVal Session 53-Typing - Text-1		2012-07-14 13:17:39.813000
	Edit pad (rev 1490)		Mark:	cv309	XVal Session 53	1	XVal Session 53-Typing - Text-1		2012-07-14 13:17:39.848000
	Edit pad (rev 1491)		Claudia	cv402	XVal Session 53	1	XVal Session 53-Typing - Text-1		2012-07-14 13:17:40.020000
	Edit pad (rev 1492)		Matt	cv310	XVal Session 53	1	XVal Session 53-Typing - Text-1		2012-07-14 13:17:40.313000
	Edit pad (rev 1493)		Mark:	cv309	XVal Session 53	1	XVal Session 53-Typing - Text-1		2012-07-14 13:17:40.356000
	Edit pad (rev 1494)		Claudia	cv402	XVal Session 53	1	XVal Session 53-Typing - Text-1		2012-07-14 13:17:40.520000
	Edit pad (rev 1495)		Matt	cv310	XVal Session 53	1	XVal Session 53-Typing - Text-1		2012-07-14 13:17:40.814000
	Edit pad (rev 1496)		Mark:	cv309	XVal Session 53	1	XVal Session 53-Typing - Text-1		2012-07-14 13:17:40.865000
	Edit pad (rev 1497)		Claudia	cv402	XVal Session 53	1	XVal Session 53-Typing - Text-1		2012-07-14 13:17:41.023000
	Edit pad (rev 1498)		Matt	cv310	XVal Session 53	1	XVal Session 53-Typing - Text-1		2012-07-14 13:17:41.312000
	Edit pad (rev 1499)		Claudia	cv402	XVal Session 53	1	XVal Session 53-Typing - Text-1		2012-07-14 13:17:41.521000
	Edit pad (rev 1500)		Matt	cv310	XVal Session 53	1	XVal Session 53-Typing - Text-1		2012-07-14 13:17:41.813000
	Edit pad (rev 1501)		Claudia	cv402	XVal Session 53	1	XVal Session 53-Typing - Text-1		2012-07-14 13:17:42.020000
	Edit pad (rev 1502)		Mark:	cv309	XVal Session 53	1	XVal Session 53-Typing - Text-1		2012-07-14 13:17:42.057000
	Edit pad (rev 1503)		Matt	cv310	XVal Session 53	1	XVal Session 53-Typing - Text-1		2012-07-14 13:17:42.313000
	Edit pad (rev 1504)		jeral	cv311	XVal Session 53	1	XVal Session 53-Typing - Text-1		2012-07-14 13:17:42.334000
	Edit pad (rev 1505)		Claudia	cv402	XVal Session 53	1	XVal Session 53-Typing - Text-1		2012-07-14 13:17:42.520000
	Edit pad (rev 1506)		Mark:	cv309	XVal Session 53	1	XVal Session 53-Typing - Text-1		2012-07-14 13:17:42.554000
	Edit pad (rev 1507)		Matt	cv310	XVal Session 53	1	XVal Session 53-Typing - Text-1		2012-07-14 13:17:42.813000
	Edit pad (rev 1508)		jeral	cv311	XVal Session 53	1	XVal Session 53-Typing - Text-1		2012-07-14 13:17:42.838000
	Edit pad (rev 1509)		Claudia	cv402	XVal Session 53	1	XVal Session 53-Typing - Text-1		2012-07-14 13:17:43.021000
	Edit pad (rev 1510)		Mark:	cv309	XVal Session 53	1	XVal Session 53-Typing - Text-1		2012-07-14 13:17:43.063000
	Edit pad (rev 1511)		Matt	cv310	XVal Session 53	1	XVal Session 53-Typing - Text-1		2012-07-14 13:17:43.313000
	Edit pad (rev 1512)		jeral	cv311	XVal Session 53	1	XVal Session 53-Typing - Text-1		2012-07-14 13:17:43.343000
	Edit pad (rev 1513)		Claudia	cv402	XVal Session 53	1	XVal Session 53-Typing - Text-1		2012-07-14 13:17:43.522000
	Edit pad (rev 1514)		Mark:	cv309	XVal Session 53	1	XVal Session 53-Typing - Text-1		2012-07-14 13:17:43.567000
	Edit pad (rev 1515)		Matt	cv310	XVal Session 53	1	XVal Session 53-Typing - Text-1		2012-07-14 13:17:43.813000
	Edit pad (rev 1516)		jeral	cv311	XVal Session 53	1	XVal Session 53-Typing - Text-1		2012-07-14 13:17:43.844000
	Edit pad (rev 1517)		Claudia	cv402	XVal Session 53	1	XVal Session 53-Typing - Text-1		2012-07-14 13:17:44.020000
	Edit pad (rev 1518)		Mark:	cv309	XVal Session 53	1	XVal Session 53-Typing - Text-1		2012-07-14 13:17:44.067000
	Edit pad (rev 1519)		Matt	cv310	XVal Session 53	1	XVal Session 53-Typing - Text-1		2012-07-14 13:17:44.314000
	Edit pad (rev 1520)		jeral	cv311	XVal Session 53	1	XVal Session 53-Typing - Text-1		2012-07-14 13:17:44.343000
	Edit pad (rev 1521)		Claudia	cv402	XVal Session 53	1	XVal Session 53-Typing - Text-1		2012-07-14 13:17:44.521000
	Edit pad (rev 1522)		Matt	cv310	XVal Session 53	1	XVal Session 53-Typing - Text-1		2012-07-14 13:17:44.813000
	Edit pad (rev 1523)		jeral	cv311	XVal Session 53	1	XVal Session 53-Typing - Text-1		2012-07-14 13:17:44.859000
	Edit pad (rev 1524)		Claudia	cv402	XVal Session 53	1	XVal Session 53-Typing - Text-1		2012-07-14 13:17:45.022000
	Edit pad (rev 1525)		Matt	cv310	XVal Session 53	1	XVal Session 53-Typing - Text-1		2012-07-14 13:17:45.313000
	Edit pad (rev 1526)		Mark:	cv309	XVal Session 53	1	XVal Session 53-Typing - Text-1		2012-07-14 13:17:45.362000
	Edit pad (rev 1527)		jeral	cv311	XVal Session 53	1	XVal Session 53-Typing - Text-1		2012-07-14 13:17:45.367000
	Edit pad (rev 1528)		Claudia	cv402	XVal Session 53	1	XVal Session 53-Typing - Text-1		2012-07-14 13:17:45.520000
	Edit pad (rev 1529)		Matt	cv310	XVal Session 53	1	XVal Session 53-Typing - Text-1		2012-07-14 13:17:45.816000
	Edit pad (rev 1530)		Mark:	cv309	XVal Session 53	1	XVal Session 53-Typing - Text-1		2012-07-14 13:17:45.863000
	Edit pad (rev 1531)		jeral	cv311	XVal Session 53	1	XVal Session 53-Typing - Text-1		2012-07-14 13:17:45.869000
	Edit pad (rev 1532)		Matt	cv310	XVal Session 53	1	XVal Session 53-Typing - Text-1		2012-07-14 13:17:46.315000
	Edit pad (rev 1533)		Mark:	cv309	XVal Session 53	1	XVal Session 53-Typing - Text-1		2012-07-14 13:17:46.363000
	Edit pad (rev 1534)		jeral	cv311	XVal Session 53	1	XVal Session 53-Typing - Text-1		2012-07-14 13:17:46.369000
	Edit pad (rev 1535)		Matt	cv310	XVal Session 53	1	XVal Session 53-Typing - Text-1		2012-07-14 13:17:46.816000
	Edit pad (rev 1536)		Mark:	cv309	XVal Session 53	1	XVal Session 53-Typing - Text-1		2012-07-14 13:17:46.865000
	Edit pad (rev 1537)		jeral	cv311	XVal Session 53	1	XVal Session 53-Typing - Text-1		2012-07-14 13:17:46.871000
	Edit pad (rev 1538)		Matt	cv310	XVal Session 53	1	XVal Session 53-Typing - Text-1		2012-07-14 13:17:47.318000
	Edit pad (rev 1539)		jeral	cv311	XVal Session 53	1	XVal Session 53-Typing - Text-1		2012-07-14 13:17:47.369000
	Edit pad (rev 1540)		Matt	cv310	XVal Session 53	1	XVal Session 53-Typing - Text-1		2012-07-14 13:17:47.815000
	Edit pad (rev 1541)		jeral	cv311	XVal Session 53	1	XVal Session 53-Typing - Text-1		2012-07-14 13:17:47.869000
	Edit pad (rev 1542)		Claudia	cv402	XVal Session 53	1	XVal Session 53-Typing - Text-1		2012-07-14 13:17:47.901000
	Edit pad (rev 1543)		Matt	cv310	XVal Session 53	1	XVal Session 53-Typing - Text-1		2012-07-14 13:17:48.315000
	Edit pad (rev 1544)		jeral	cv311	XVal Session 53	1	XVal Session 53-Typing - Text-1		2012-07-14 13:17:48.370000
	Edit pad (rev 1545)		Claudia	cv402	XVal Session 53	1	XVal Session 53-Typing - Text-1		2012-07-14 13:17:48.409000
	Edit pad (rev 1546)		Mark:	cv309	XVal Session 53	1	XVal Session 53-Typing - Text-1		2012-07-14 13:17:48.760000
	Edit pad (rev 1547)		Matt	cv310	XVal Session 53	1	XVal Session 53-Typing - Text-1		2012-07-14 13:17:48.823000
	Edit pad (rev 1548)		jeral	cv311	XVal Session 53	1	XVal Session 53-Typing - Text-1		2012-07-14 13:17:48.907000
	Edit pad (rev 1549)		Claudia	cv402	XVal Session 53	1	XVal Session 53-Typing - Text-1		2012-07-14 13:17:48.912000
	Edit pad (rev 1550)		Mark:	cv309	XVal Session 53	1	XVal Session 53-Typing - Text-1		2012-07-14 13:17:49.260000
	Edit pad (rev 1551)		Matt	cv310	XVal Session 53	1	XVal Session 53-Typing - Text-1		2012-07-14 13:17:49.329000
	Edit pad (rev 1552)		jeral	cv311	XVal Session 53	1	XVal Session 53-Typing - Text-1		2012-07-14 13:17:49.406000
	Edit pad (rev 1553)		Claudia	cv402	XVal Session 53	1	XVal Session 53-Typing - Text-1		2012-07-14 13:17:49.420000
	Edit pad (rev 1554)		Mark:	cv309	XVal Session 53	1	XVal Session 53-Typing - Text-1		2012-07-14 13:17:49.760000
	Edit pad (rev 1555)		Matt	cv310	XVal Session 53	1	XVal Session 53-Typing - Text-1		2012-07-14 13:17:49.836000
	Edit pad (rev 1556)		jeral	cv311	XVal Session 53	1	XVal Session 53-Typing - Text-1		2012-07-14 13:17:49.906000
	Edit pad (rev 1557)		Claudia	cv402	XVal Session 53	1	XVal Session 53-Typing - Text-1		2012-07-14 13:17:49.920000
	Edit pad (rev 1558)		Mark:	cv309	XVal Session 53	1	XVal Session 53-Typing - Text-1		2012-07-14 13:17:50.260000
	Edit pad (rev 1559)		Matt	cv310	XVal Session 53	1	XVal Session 53-Typing - Text-1		2012-07-14 13:17:50.337000
	Edit pad (rev 1560)		jeral	cv311	XVal Session 53	1	XVal Session 53-Typing - Text-1		2012-07-14 13:17:50.411000
	Edit pad (rev 1561)		Claudia	cv402	XVal Session 53	1	XVal Session 53-Typing - Text-1		2012-07-14 13:17:50.425000
	Edit pad (rev 1562)		Mark:	cv309	XVal Session 53	1	XVal Session 53-Typing - Text-1		2012-07-14 13:17:50.761000
	Edit pad (rev 1563)		Matt	cv310	XVal Session 53	1	XVal Session 53-Typing - Text-1		2012-07-14 13:17:50.836000
	Edit pad (rev 1564)		jeral	cv311	XVal Session 53	1	XVal Session 53-Typing - Text-1		2012-07-14 13:17:50.950000
	Edit pad (rev 1565)		Mark:	cv309	XVal Session 53	1	XVal Session 53-Typing - Text-1		2012-07-14 13:17:51.267000
	Edit pad (rev 1566)		Matt	cv310	XVal Session 53	1	XVal Session 53-Typing - Text-1		2012-07-14 13:17:51.335000
	Edit pad (rev 1567)		Claudia	cv402	XVal Session 53	1	XVal Session 53-Typing - Text-1		2012-07-14 13:17:51.384000
	Edit pad (rev 1568)		jeral	cv311	XVal Session 53	1	XVal Session 53-Typing - Text-1		2012-07-14 13:17:51.450000
	Edit pad (rev 1569)		Mark:	cv309	XVal Session 53	1	XVal Session 53-Typing - Text-1		2012-07-14 13:17:51.778000
	Edit pad (rev 1570)		Claudia	cv402	XVal Session 53	1	XVal Session 53-Typing - Text-1		2012-07-14 13:17:51.884000
	Edit pad (rev 1571)		Matt	cv310	XVal Session 53	1	XVal Session 53-Typing - Text-1		2012-07-14 13:17:51.907000
	Edit pad (rev 1572)		jeral	cv311	XVal Session 53	1	XVal Session 53-Typing - Text-1		2012-07-14 13:17:51.949000
	Edit pad (rev 1573)		Matt	cv310	XVal Session 53	1	XVal Session 53-Typing - Text-1		2012-07-14 13:17:52.408000
	Edit pad (rev 1574)		Mark:	cv309	XVal Session 53	1	XVal Session 53-Typing - Text-1		2012-07-14 13:17:52.446000
	Edit pad (rev 1575)		jeral	cv311	XVal Session 53	1	XVal Session 53-Typing - Text-1		2012-07-14 13:17:52.449000
	Edit pad (rev 1576)		Claudia	cv402	XVal Session 53	1	XVal Session 53-Typing - Text-1		2012-07-14 13:17:52.484000
	Edit pad (rev 1577)		Matt	cv310	XVal Session 53	1	XVal Session 53-Typing - Text-1		2012-07-14 13:17:52.909000
	Edit pad (rev 1578)		Mark:	cv309	XVal Session 53	1	XVal Session 53-Typing - Text-1		2012-07-14 13:17:52.947000
	Edit pad (rev 1579)		jeral	cv311	XVal Session 53	1	XVal Session 53-Typing - Text-1		2012-07-14 13:17:52.951000
	Edit pad (rev 1580)		Claudia	cv402	XVal Session 53	1	XVal Session 53-Typing - Text-1		2012-07-14 13:17:52.993000
	Edit pad (rev 1581)		Matt	cv310	XVal Session 53	1	XVal Session 53-Typing - Text-1		2012-07-14 13:17:53.415000
	Edit pad (rev 1582)		Mark:	cv309	XVal Session 53	1	XVal Session 53-Typing - Text-1		2012-07-14 13:17:53.450000
	Edit pad (rev 1583)		jeral	cv311	XVal Session 53	1	XVal Session 53-Typing - Text-1		2012-07-14 13:17:53.452000
	Edit pad (rev 1584)		Claudia	cv402	XVal Session 53	1	XVal Session 53-Typing - Text-1		2012-07-14 13:17:53.495000
	Edit pad (rev 1585)		Matt	cv310	XVal Session 53	1	XVal Session 53-Typing - Text-1		2012-07-14 13:17:53.916000
	Edit pad (rev 1586)		Mark:	cv309	XVal Session 53	1	XVal Session 53-Typing - Text-1		2012-07-14 13:17:53.951000
	Edit pad (rev 1587)		jeral	cv311	XVal Session 53	1	XVal Session 53-Typing - Text-1		2012-07-14 13:17:53.953000
	Edit pad (rev 1588)		jeral	cv311	XVal Session 53	1	XVal Session 53-Typing - Text-1		2012-07-14 13:17:54.460000
	Edit pad (rev 1589)		Mark:	cv309	XVal Session 53	1	XVal Session 53-Typing - Text-1		2012-07-14 13:17:54.554000
	Edit pad (rev 1590)		Matt	cv310	XVal Session 53	1	XVal Session 53-Typing - Text-1		2012-07-14 13:17:54.563000
	Edit pad (rev 1591)		jeral	cv311	XVal Session 53	1	XVal Session 53-Typing - Text-1		2012-07-14 13:17:54.988000
	Edit pad (rev 1592)		Matt	cv310	XVal Session 53	1	XVal Session 53-Typing - Text-1		2012-07-14 13:17:55.083000
	Edit pad (rev 1593)		Claudia	cv402	XVal Session 53	1	XVal Session 53-Typing - Text-1		2012-07-14 13:17:55.525000
	Edit pad (rev 1594)		Matt	cv310	XVal Session 53	1	XVal Session 53-Typing - Text-1		2012-07-14 13:17:55.592000
	Edit pad (rev 1595)		jeral	cv311	XVal Session 53	1	XVal Session 53-Typing - Text-1		2012-07-14 13:17:55.789000
	Edit pad (rev 1596)		Claudia	cv402	XVal Session 53	1	XVal Session 53-Typing - Text-1		2012-07-14 13:17:56.025000
	Edit pad (rev 1597)		Matt	cv310	XVal Session 53	1	XVal Session 53-Typing - Text-1		2012-07-14 13:17:56.095000
	Edit pad (rev 1598)		jeral	cv311	XVal Session 53	1	XVal Session 53-Typing - Text-1		2012-07-14 13:17:56.289000
	Edit pad (rev 1599)		Claudia	cv402	XVal Session 53	1	XVal Session 53-Typing - Text-1		2012-07-14 13:17:56.526000
	Edit pad (rev 1600)		Matt	cv310	XVal Session 53	1	XVal Session 53-Typing - Text-1		2012-07-14 13:17:56.595000
	Edit pad (rev 1601)		jeral	cv311	XVal Session 53	1	XVal Session 53-Typing - Text-1		2012-07-14 13:17:56.789000
	Edit pad (rev 1602)		Claudia	cv402	XVal Session 53	1	XVal Session 53-Typing - Text-1		2012-07-14 13:17:57.027000
	Edit pad (rev 1603)		Matt	cv310	XVal Session 53	1	XVal Session 53-Typing - Text-1		2012-07-14 13:17:57.092000
	Edit pad (rev 1604)		jeral	cv311	XVal Session 53	1	XVal Session 53-Typing - Text-1		2012-07-14 13:17:57.289000
	Edit pad (rev 1605)		Matt	cv310	XVal Session 53	1	XVal Session 53-Typing - Text-1		2012-07-14 13:17:57.597000
	Edit pad (rev 1606)		Claudia	cv402	XVal Session 53	1	XVal Session 53-Typing - Text-1		2012-07-14 13:17:57.702000
	Edit pad (rev 1607)		Matt	cv310	XVal Session 53	1	XVal Session 53-Typing - Text-1		2012-07-14 13:17:58.098000
	Edit pad (rev 1608)		Claudia	cv402	XVal Session 53	1	XVal Session 53-Typing - Text-1		2012-07-14 13:17:58.214000
	Edit pad (rev 1609)		Matt	cv310	XVal Session 53	1	XVal Session 53-Typing - Text-1		2012-07-14 13:17:58.653000
	Edit pad (rev 1610)		Claudia	cv402	XVal Session 53	1	XVal Session 53-Typing - Text-1		2012-07-14 13:17:58.715000
	Edit pad (rev 1611)		jeral	cv311	XVal Session 53	1	XVal Session 53-Typing - Text-1		2012-07-14 13:17:58.716000
	Edit pad (rev 1612)		Matt	cv310	XVal Session 53	1	XVal Session 53-Typing - Text-1		2012-07-14 13:17:59.154000
	Edit pad (rev 1613)		Claudia	cv402	XVal Session 53	1	XVal Session 53-Typing - Text-1		2012-07-14 13:17:59.215000
	Edit pad (rev 1614)		jeral	cv311	XVal Session 53	1	XVal Session 53-Typing - Text-1		2012-07-14 13:17:59.218000
	Edit pad (rev 1615)		Matt	cv310	XVal Session 53	1	XVal Session 53-Typing - Text-1		2012-07-14 13:17:59.706000
	Edit pad (rev 1616)		Mark:	cv309	XVal Session 53	1	XVal Session 53-Typing - Text-1		2012-07-14 13:17:59.709000
	Edit pad (rev 1617)		Claudia	cv402	XVal Session 53	1	XVal Session 53-Typing - Text-1		2012-07-14 13:17:59.716000
	Edit pad (rev 1618)		jeral	cv311	XVal Session 53	1	XVal Session 53-Typing - Text-1		2012-07-14 13:17:59.717000
	Edit pad (rev 1619)		Matt	cv310	XVal Session 53	1	XVal Session 53-Typing - Text-1		2012-07-14 13:18:00.155000
	Edit pad (rev 1620)		Claudia	cv402	XVal Session 53	1	XVal Session 53-Typing - Text-1		2012-07-14 13:18:00.215000
	Edit pad (rev 1621)		jeral	cv311	XVal Session 53	1	XVal Session 53-Typing - Text-1		2012-07-14 13:18:00.217000
	Edit pad (rev 1622)		Mark:	cv309	XVal Session 53	1	XVal Session 53-Typing - Text-1		2012-07-14 13:18:00.222000
	Edit pad (rev 1623)		Matt	cv310	XVal Session 53	1	XVal Session 53-Typing - Text-1		2012-07-14 13:18:00.656000
	Edit pad (rev 1624)		jeral	cv311	XVal Session 53	1	XVal Session 53-Typing - Text-1		2012-07-14 13:18:00.716000
	Edit pad (rev 1625)		Claudia	cv402	XVal Session 53	1	XVal Session 53-Typing - Text-1		2012-07-14 13:18:00.721000
	Edit pad (rev 1626)		Matt	cv310	XVal Session 53	1	XVal Session 53-Typing - Text-1		2012-07-14 13:18:01.157000
	Edit pad (rev 1627)		jeral	cv311	XVal Session 53	1	XVal Session 53-Typing - Text-1		2012-07-14 13:18:01.220000
	Edit pad (rev 1628)		Matt	cv310	XVal Session 53	1	XVal Session 53-Typing - Text-1		2012-07-14 13:18:01.656000
	Edit pad (rev 1629)		Claudia	cv402	XVal Session 53	1	XVal Session 53-Typing - Text-1		2012-07-14 13:18:01.663000
	Edit pad (rev 1630)		jeral	cv311	XVal Session 53	1	XVal Session 53-Typing - Text-1		2012-07-14 13:18:01.721000
	Edit pad (rev 1631)		Matt	cv310	XVal Session 53	1	XVal Session 53-Typing - Text-1		2012-07-14 13:18:02.157000
	Edit pad (rev 1632)		Claudia	cv402	XVal Session 53	1	XVal Session 53-Typing - Text-1		2012-07-14 13:18:02.162000
	Edit pad (rev 1633)		jeral	cv311	XVal Session 53	1	XVal Session 53-Typing - Text-1		2012-07-14 13:18:02.219000
	Edit pad (rev 1634)		Matt	cv310	XVal Session 53	1	XVal Session 53-Typing - Text-1		2012-07-14 13:18:02.658000
	Edit pad (rev 1635)		Claudia	cv402	XVal Session 53	1	XVal Session 53-Typing - Text-1		2012-07-14 13:18:02.664000
	Edit pad (rev 1636)		Matt	cv310	XVal Session 53	1	XVal Session 53-Typing - Text-1		2012-07-14 13:18:03.158000
	Edit pad (rev 1637)		jeral	cv311	XVal Session 53	1	XVal Session 53-Typing - Text-1		2012-07-14 13:18:03.160000
	Edit pad (rev 1638)		Claudia	cv402	XVal Session 53	1	XVal Session 53-Typing - Text-1		2012-07-14 13:18:03.164000
	Edit pad (rev 1639)		Matt	cv310	XVal Session 53	1	XVal Session 53-Typing - Text-1		2012-07-14 13:18:03.658000
	Edit pad (rev 1640)		jeral	cv311	XVal Session 53	1	XVal Session 53-Typing - Text-1		2012-07-14 13:18:03.660000
	Edit pad (rev 1641)		Claudia	cv402	XVal Session 53	1	XVal Session 53-Typing - Text-1		2012-07-14 13:18:03.664000
	Edit pad (rev 1642)		Matt	cv310	XVal Session 53	1	XVal Session 53-Typing - Text-1		2012-07-14 13:18:04.160000
	Edit pad (rev 1643)		jeral	cv311	XVal Session 53	1	XVal Session 53-Typing - Text-1		2012-07-14 13:18:04.162000
	Edit pad (rev 1644)		Claudia	cv402	XVal Session 53	1	XVal Session 53-Typing - Text-1		2012-07-14 13:18:04.165000
	Edit pad (rev 1645)		jeral	cv311	XVal Session 53	1	XVal Session 53-Typing - Text-1		2012-07-14 13:18:04.661000
	Edit pad (rev 1646)		Matt	cv310	XVal Session 53	1	XVal Session 53-Typing - Text-1		2012-07-14 13:18:04.663000
	Edit pad (rev 1647)		Matt	cv310	XVal Session 53	1	XVal Session 53-Typing - Text-1		2012-07-14 13:18:05.162000
	Edit pad (rev 1648)		jeral	cv311	XVal Session 53	1	XVal Session 53-Typing - Text-1		2012-07-14 13:18:05.163000
	Edit pad (rev 1649)		Claudia	cv402	XVal Session 53	1	XVal Session 53-Typing - Text-1		2012-07-14 13:18:05.539000
	Edit pad (rev 1650)		Matt	cv310	XVal Session 53	1	XVal Session 53-Typing - Text-1		2012-07-14 13:18:05.660000
	Edit pad (rev 1651)		jeral	cv311	XVal Session 53	1	XVal Session 53-Typing - Text-1		2012-07-14 13:18:05.931000
31753	Load Instructions			cv252	XVal Session 53	1	XVal Session 53-Typing - Numbers-1	192.54.222.3	2012-07-14 13:18:06
31754	Load Instructions			cv253	XVal Session 53	1	XVal Session 53-Typing - Numbers-1	18.111.28.237	2012-07-14 13:18:06
31755	Load Instructions			cv251	XVal Session 53	1	XVal Session 53-Typing - Numbers-1	192.54.222.3	2012-07-14 13:18:06
	Edit pad (rev 1652)		Claudia	cv402	XVal Session 53	1	XVal Session 53-Typing - Text-1		2012-07-14 13:18:06.039000
	Edit pad (rev 1653)		jeral	cv311	XVal Session 53	1	XVal Session 53-Typing - Text-1		2012-07-14 13:18:06.431000
	Edit pad (rev 1654)		jeral	cv311	XVal Session 53	1	XVal Session 53-Typing - Text-1		2012-07-14 13:18:06.932000
31756	Load Instructions			cv254	XVal Session 53	1	XVal Session 53-Typing - Numbers-1	18.111.27.106	2012-07-14 13:18:07
31757	Load Workspace			cv254	XVal Session 53	1	XVal Session 53-Typing - Numbers-1	18.111.27.106	2012-07-14 13:18:36
31758	Load Workspace			cv252	XVal Session 53	1	XVal Session 53-Typing - Numbers-1	192.54.222.3	2012-07-14 13:18:36
31759	Load Workspace			cv253	XVal Session 53	1	XVal Session 53-Typing - Numbers-1	18.111.28.237	2012-07-14 13:18:36
31760	Load Workspace			cv251	XVal Session 53	1	XVal Session 53-Typing - Numbers-1	192.54.222.3	2012-07-14 13:18:36
	Edit pad (rev 0)		jeral	cv311	XVal Session 53	1	XVal Session 53-Typing - Numbers-1		2012-07-14 13:18:41.900000
	Edit pad (rev 1)		jeral	cv311	XVal Session 53	1	XVal Session 53-Typing - Numbers-1		2012-07-14 13:18:42.400000
	Edit pad (rev 2)		jeral	cv311	XVal Session 53	1	XVal Session 53-Typing - Numbers-1		2012-07-14 13:18:42.900000
	Edit pad (rev 3)		jeral	cv311	XVal Session 53	1	XVal Session 53-Typing - Numbers-1		2012-07-14 13:18:44.044000
	Edit pad (rev 4)		jeral	cv311	XVal Session 53	1	XVal Session 53-Typing - Numbers-1		2012-07-14 13:18:45.262000
	Edit pad (rev 5)		jeral	cv311	XVal Session 53	1	XVal Session 53-Typing - Numbers-1		2012-07-14 13:18:45.795000
	Edit pad (rev 6)		Claudia	cv402	XVal Session 53	1	XVal Session 53-Typing - Numbers-1		2012-07-14 13:18:46.256000
	Edit pad (rev 7)		jeral	cv311	XVal Session 53	1	XVal Session 53-Typing - Numbers-1		2012-07-14 13:18:46.709000
	Edit pad (rev 8)		Claudia	cv402	XVal Session 53	1	XVal Session 53-Typing - Numbers-1		2012-07-14 13:18:46.753000
	Edit pad (rev 9)		jeral	cv311	XVal Session 53	1	XVal Session 53-Typing - Numbers-1		2012-07-14 13:18:47.244000
	Edit pad (rev 10)		Claudia	cv402	XVal Session 53	1	XVal Session 53-Typing - Numbers-1		2012-07-14 13:18:47.263000
	Edit pad (rev 11)		jeral	cv311	XVal Session 53	1	XVal Session 53-Typing - Numbers-1		2012-07-14 13:18:47.787000
	Edit pad (rev 12)		Claudia	cv402	XVal Session 53	1	XVal Session 53-Typing - Numbers-1		2012-07-14 13:18:48.003000
	Edit pad (rev 13)		jeral	cv311	XVal Session 53	1	XVal Session 53-Typing - Numbers-1		2012-07-14 13:18:48.316000
	Edit pad (rev 14)		Claudia	cv402	XVal Session 53	1	XVal Session 53-Typing - Numbers-1		2012-07-14 13:18:48.503000
	Edit pad (rev 15)		Mark:	cv309	XVal Session 53	1	XVal Session 53-Typing - Numbers-1		2012-07-14 13:18:48.838000
	Edit pad (rev 16)		Claudia	cv402	XVal Session 53	1	XVal Session 53-Typing - Numbers-1		2012-07-14 13:18:49.002000
	Edit pad (rev 17)		Mark:	cv309	XVal Session 53	1	XVal Session 53-Typing - Numbers-1		2012-07-14 13:18:49.335000
	Edit pad (rev 18)		Claudia	cv402	XVal Session 53	1	XVal Session 53-Typing - Numbers-1		2012-07-14 13:18:49.582000
	Edit pad (rev 19)		Mark:	cv309	XVal Session 53	1	XVal Session 53-Typing - Numbers-1		2012-07-14 13:18:49.809000
	Edit pad (rev 20)		Mark:	cv309	XVal Session 53	1	XVal Session 53-Typing - Numbers-1		2012-07-14 13:18:50.310000
	Edit pad (rev 21)		Mark:	cv309	XVal Session 53	1	XVal Session 53-Typing - Numbers-1		2012-07-14 13:18:50.827000
	Edit pad (rev 22)		Mark:	cv309	XVal Session 53	1	XVal Session 53-Typing - Numbers-1		2012-07-14 13:18:51.309000
	Edit pad (rev 23)		Claudia	cv402	XVal Session 53	1	XVal Session 53-Typing - Numbers-1		2012-07-14 13:18:51.616000
	Edit pad (rev 24)		Mark:	cv309	XVal Session 53	1	XVal Session 53-Typing - Numbers-1		2012-07-14 13:18:52.101000
	Edit pad (rev 25)		Matt	cv310	XVal Session 53	1	XVal Session 53-Typing - Numbers-1		2012-07-14 13:18:54.567000
	Edit pad (rev 26)		Mark:	cv309	XVal Session 53	1	XVal Session 53-Typing - Numbers-1		2012-07-14 13:18:56.549000
	Edit pad (rev 27)		Claudia	cv402	XVal Session 53	1	XVal Session 53-Typing - Numbers-1		2012-07-14 13:18:57.368000
	Edit pad (rev 28)		Mark:	cv309	XVal Session 53	1	XVal Session 53-Typing - Numbers-1		2012-07-14 13:18:57.994000
	Edit pad (rev 29)		jeral	cv311	XVal Session 53	1	XVal Session 53-Typing - Numbers-1		2012-07-14 13:18:59.588000
	Edit pad (rev 30)		Mark:	cv309	XVal Session 53	1	XVal Session 53-Typing - Numbers-1		2012-07-14 13:19:00.121000
	Edit pad (rev 31)		Claudia	cv402	XVal Session 53	1	XVal Session 53-Typing - Numbers-1		2012-07-14 13:19:00.505000
	Edit pad (rev 32)		Claudia	cv402	XVal Session 53	1	XVal Session 53-Typing - Numbers-1		2012-07-14 13:19:01.007000
	Edit pad (rev 33)		Mark:	cv309	XVal Session 53	1	XVal Session 53-Typing - Numbers-1		2012-07-14 13:19:01.077000
	Edit pad (rev 34)		Claudia	cv402	XVal Session 53	1	XVal Session 53-Typing - Numbers-1		2012-07-14 13:19:01.506000
	Edit pad (rev 35)		Claudia	cv402	XVal Session 53	1	XVal Session 53-Typing - Numbers-1		2012-07-14 13:19:04.933000
	Edit pad (rev 36)		Claudia	cv402	XVal Session 53	1	XVal Session 53-Typing - Numbers-1		2012-07-14 13:19:06.982000
	Edit pad (rev 37)		Claudia	cv402	XVal Session 53	1	XVal Session 53-Typing - Numbers-1		2012-07-14 13:19:07.447000
	Edit pad (rev 38)		Claudia	cv402	XVal Session 53	1	XVal Session 53-Typing - Numbers-1		2012-07-14 13:19:09.491000
	Edit pad (rev 39)		Claudia	cv402	XVal Session 53	1	XVal Session 53-Typing - Numbers-1		2012-07-14 13:19:10.522000
	Edit pad (rev 40)		Claudia	cv402	XVal Session 53	1	XVal Session 53-Typing - Numbers-1		2012-07-14 13:19:10.989000
	Edit pad (rev 41)		Matt	cv310	XVal Session 53	1	XVal Session 53-Typing - Numbers-1		2012-07-14 13:19:11.420000
	Edit pad (rev 42)		Matt	cv310	XVal Session 53	1	XVal Session 53-Typing - Numbers-1		2012-07-14 13:19:11.919000
	Edit pad (rev 43)		Claudia	cv402	XVal Session 53	1	XVal Session 53-Typing - Numbers-1		2012-07-14 13:19:12.080000
	Edit pad (rev 44)		Mark:	cv309	XVal Session 53	1	XVal Session 53-Typing - Numbers-1		2012-07-14 13:19:12.297000
	Edit pad (rev 45)		Mark:	cv309	XVal Session 53	1	XVal Session 53-Typing - Numbers-1		2012-07-14 13:19:12.922000
	Edit pad (rev 46)		Matt	cv310	XVal Session 53	1	XVal Session 53-Typing - Numbers-1		2012-07-14 13:19:13.108000
	Edit pad (rev 47)		Claudia	cv402	XVal Session 53	1	XVal Session 53-Typing - Numbers-1		2012-07-14 13:19:13.293000
	Edit pad (rev 48)		Mark:	cv309	XVal Session 53	1	XVal Session 53-Typing - Numbers-1		2012-07-14 13:19:13.423000
	Edit pad (rev 49)		Claudia	cv402	XVal Session 53	1	XVal Session 53-Typing - Numbers-1		2012-07-14 13:19:13.797000
	Edit pad (rev 50)		Mark:	cv309	XVal Session 53	1	XVal Session 53-Typing - Numbers-1		2012-07-14 13:19:13.947000
	Edit pad (rev 51)		Claudia	cv402	XVal Session 53	1	XVal Session 53-Typing - Numbers-1		2012-07-14 13:19:14.427000
	Edit pad (rev 52)		Matt	cv310	XVal Session 53	1	XVal Session 53-Typing - Numbers-1		2012-07-14 13:19:14.434000
	Edit pad (rev 53)		Claudia	cv402	XVal Session 53	1	XVal Session 53-Typing - Numbers-1		2012-07-14 13:19:15.195000
	Edit pad (rev 54)		Mark:	cv309	XVal Session 53	1	XVal Session 53-Typing - Numbers-1		2012-07-14 13:19:15.413000
	Edit pad (rev 55)		Claudia	cv402	XVal Session 53	1	XVal Session 53-Typing - Numbers-1		2012-07-14 13:19:15.605000
	Edit pad (rev 56)		Matt	cv310	XVal Session 53	1	XVal Session 53-Typing - Numbers-1		2012-07-14 13:19:15.889000
	Edit pad (rev 57)		Mark:	cv309	XVal Session 53	1	XVal Session 53-Typing - Numbers-1		2012-07-14 13:19:16.035000
	Edit pad (rev 58)		Matt	cv310	XVal Session 53	1	XVal Session 53-Typing - Numbers-1		2012-07-14 13:19:16.389000
	Edit pad (rev 59)		Mark:	cv309	XVal Session 53	1	XVal Session 53-Typing - Numbers-1		2012-07-14 13:19:16.666000
	Edit pad (rev 60)		Matt	cv310	XVal Session 53	1	XVal Session 53-Typing - Numbers-1		2012-07-14 13:19:16.889000
	Edit pad (rev 61)		jeral	cv311	XVal Session 53	1	XVal Session 53-Typing - Numbers-1		2012-07-14 13:19:17.111000
	Edit pad (rev 62)		jeral	cv311	XVal Session 53	1	XVal Session 53-Typing - Numbers-1		2012-07-14 13:19:17.609000
	Edit pad (rev 63)		Matt	cv310	XVal Session 53	1	XVal Session 53-Typing - Numbers-1		2012-07-14 13:19:17.959000
	Edit pad (rev 64)		jeral	cv311	XVal Session 53	1	XVal Session 53-Typing - Numbers-1		2012-07-14 13:19:18.267000
	Edit pad (rev 65)		jeral	cv311	XVal Session 53	1	XVal Session 53-Typing - Numbers-1		2012-07-14 13:19:18.766000
	Edit pad (rev 66)		Claudia	cv402	XVal Session 53	1	XVal Session 53-Typing - Numbers-1		2012-07-14 13:19:19.008000
	Edit pad (rev 67)		jeral	cv311	XVal Session 53	1	XVal Session 53-Typing - Numbers-1		2012-07-14 13:19:19.267000
	Edit pad (rev 68)		Mark:	cv309	XVal Session 53	1	XVal Session 53-Typing - Numbers-1		2012-07-14 13:19:19.303000
	Edit pad (rev 69)		Claudia	cv402	XVal Session 53	1	XVal Session 53-Typing - Numbers-1		2012-07-14 13:19:19.682000
	Edit pad (rev 70)		Mark:	cv309	XVal Session 53	1	XVal Session 53-Typing - Numbers-1		2012-07-14 13:19:19.689000
	Edit pad (rev 71)		Matt	cv310	XVal Session 53	1	XVal Session 53-Typing - Numbers-1		2012-07-14 13:19:20.077000
	Edit pad (rev 72)		Claudia	cv402	XVal Session 53	1	XVal Session 53-Typing - Numbers-1		2012-07-14 13:19:20.181000
	Edit pad (rev 73)		Mark:	cv309	XVal Session 53	1	XVal Session 53-Typing - Numbers-1		2012-07-14 13:19:20.305000
	Edit pad (rev 74)		jeral	cv311	XVal Session 53	1	XVal Session 53-Typing - Numbers-1		2012-07-14 13:19:20.554000
	Edit pad (rev 75)		Mark:	cv309	XVal Session 53	1	XVal Session 53-Typing - Numbers-1		2012-07-14 13:19:20.816000
	Edit pad (rev 76)		jeral	cv311	XVal Session 53	1	XVal Session 53-Typing - Numbers-1		2012-07-14 13:19:21.054000
	Edit pad (rev 77)		Claudia	cv402	XVal Session 53	1	XVal Session 53-Typing - Numbers-1		2012-07-14 13:19:21.096000
	Edit pad (rev 78)		Mark:	cv309	XVal Session 53	1	XVal Session 53-Typing - Numbers-1		2012-07-14 13:19:21.316000
	Edit pad (rev 79)		Matt	cv310	XVal Session 53	1	XVal Session 53-Typing - Numbers-1		2012-07-14 13:19:21.373000
	Edit pad (rev 80)		Claudia	cv402	XVal Session 53	1	XVal Session 53-Typing - Numbers-1		2012-07-14 13:19:21.599000
	Edit pad (rev 81)		jeral	cv311	XVal Session 53	1	XVal Session 53-Typing - Numbers-1		2012-07-14 13:19:21.860000
	Edit pad (rev 82)		Mark:	cv309	XVal Session 53	1	XVal Session 53-Typing - Numbers-1		2012-07-14 13:19:21.884000
	Edit pad (rev 83)		Claudia	cv402	XVal Session 53	1	XVal Session 53-Typing - Numbers-1		2012-07-14 13:19:22.100000
	Edit pad (rev 84)		Matt	cv310	XVal Session 53	1	XVal Session 53-Typing - Numbers-1		2012-07-14 13:19:22.122000
	Edit pad (rev 85)		Mark:	cv309	XVal Session 53	1	XVal Session 53-Typing - Numbers-1		2012-07-14 13:19:22.315000
	Edit pad (rev 86)		jeral	cv311	XVal Session 53	1	XVal Session 53-Typing - Numbers-1		2012-07-14 13:19:22.361000
	Edit pad (rev 87)		Matt	cv310	XVal Session 53	1	XVal Session 53-Typing - Numbers-1		2012-07-14 13:19:22.625000
	Edit pad (rev 88)		jeral	cv311	XVal Session 53	1	XVal Session 53-Typing - Numbers-1		2012-07-14 13:19:22.860000
	Edit pad (rev 89)		Claudia	cv402	XVal Session 53	1	XVal Session 53-Typing - Numbers-1		2012-07-14 13:19:23.071000
	Edit pad (rev 90)		Mark:	cv309	XVal Session 53	1	XVal Session 53-Typing - Numbers-1		2012-07-14 13:19:23.231000
	Edit pad (rev 91)		Matt	cv310	XVal Session 53	1	XVal Session 53-Typing - Numbers-1		2012-07-14 13:19:23.306000
	Edit pad (rev 92)		jeral	cv311	XVal Session 53	1	XVal Session 53-Typing - Numbers-1		2012-07-14 13:19:23.361000
	Edit pad (rev 93)		Mark:	cv309	XVal Session 53	1	XVal Session 53-Typing - Numbers-1		2012-07-14 13:19:23.732000
	Edit pad (rev 94)		jeral	cv311	XVal Session 53	1	XVal Session 53-Typing - Numbers-1		2012-07-14 13:19:23.860000
	Edit pad (rev 95)		Mark:	cv309	XVal Session 53	1	XVal Session 53-Typing - Numbers-1		2012-07-14 13:19:24.229000
	Edit pad (rev 96)		Matt	cv310	XVal Session 53	1	XVal Session 53-Typing - Numbers-1		2012-07-14 13:19:24.238000
	Edit pad (rev 97)		Claudia	cv402	XVal Session 53	1	XVal Session 53-Typing - Numbers-1		2012-07-14 13:19:24.276000
	Edit pad (rev 98)		jeral	cv311	XVal Session 53	1	XVal Session 53-Typing - Numbers-1		2012-07-14 13:19:24.493000
	Edit pad (rev 99)		Matt	cv310	XVal Session 53	1	XVal Session 53-Typing - Numbers-1		2012-07-14 13:19:24.738000
	Edit pad (rev 100)		Claudia	cv402	XVal Session 53	1	XVal Session 53-Typing - Numbers-1		2012-07-14 13:19:24.776000
	Edit pad (rev 101)		jeral	cv311	XVal Session 53	1	XVal Session 53-Typing - Numbers-1		2012-07-14 13:19:24.995000
	Edit pad (rev 102)		Mark:	cv309	XVal Session 53	1	XVal Session 53-Typing - Numbers-1		2012-07-14 13:19:25.093000
	Edit pad (rev 103)		Matt	cv310	XVal Session 53	1	XVal Session 53-Typing - Numbers-1		2012-07-14 13:19:25.239000
	Edit pad (rev 104)		jeral	cv311	XVal Session 53	1	XVal Session 53-Typing - Numbers-1		2012-07-14 13:19:25.496000
	Edit pad (rev 105)		Claudia	cv402	XVal Session 53	1	XVal Session 53-Typing - Numbers-1		2012-07-14 13:19:25.543000
	Edit pad (rev 106)		Mark:	cv309	XVal Session 53	1	XVal Session 53-Typing - Numbers-1		2012-07-14 13:19:25.582000
	Edit pad (rev 107)		Matt	cv310	XVal Session 53	1	XVal Session 53-Typing - Numbers-1		2012-07-14 13:19:25.740000
	Edit pad (rev 108)		jeral	cv311	XVal Session 53	1	XVal Session 53-Typing - Numbers-1		2012-07-14 13:19:25.997000
	Edit pad (rev 109)		Mark:	cv309	XVal Session 53	1	XVal Session 53-Typing - Numbers-1		2012-07-14 13:19:26.085000
	Edit pad (rev 110)		Matt	cv310	XVal Session 53	1	XVal Session 53-Typing - Numbers-1		2012-07-14 13:19:26.238000
	Edit pad (rev 111)		Claudia	cv402	XVal Session 53	1	XVal Session 53-Typing - Numbers-1		2012-07-14 13:19:26.321000
	Edit pad (rev 112)		Matt	cv310	XVal Session 53	1	XVal Session 53-Typing - Numbers-1		2012-07-14 13:19:26.738000
	Edit pad (rev 113)		jeral	cv311	XVal Session 53	1	XVal Session 53-Typing - Numbers-1		2012-07-14 13:19:26.774000
	Edit pad (rev 114)		Mark:	cv309	XVal Session 53	1	XVal Session 53-Typing - Numbers-1		2012-07-14 13:19:26.814000
	Edit pad (rev 115)		Claudia	cv402	XVal Session 53	1	XVal Session 53-Typing - Numbers-1		2012-07-14 13:19:26.873000
	Edit pad (rev 116)		Matt	cv310	XVal Session 53	1	XVal Session 53-Typing - Numbers-1		2012-07-14 13:19:27.237000
	Edit pad (rev 117)		Mark:	cv309	XVal Session 53	1	XVal Session 53-Typing - Numbers-1		2012-07-14 13:19:27.436000
	Edit pad (rev 118)		Claudia	cv402	XVal Session 53	1	XVal Session 53-Typing - Numbers-1		2012-07-14 13:19:27.472000
	Edit pad (rev 119)		Claudia	cv402	XVal Session 53	1	XVal Session 53-Typing - Numbers-1		2012-07-14 13:19:27.977000
	Edit pad (rev 120)		Mark:	cv309	XVal Session 53	1	XVal Session 53-Typing - Numbers-1		2012-07-14 13:19:28.128000
	Edit pad (rev 121)		Matt	cv310	XVal Session 53	1	XVal Session 53-Typing - Numbers-1		2012-07-14 13:19:28.224000
	Edit pad (rev 122)		Claudia	cv402	XVal Session 53	1	XVal Session 53-Typing - Numbers-1		2012-07-14 13:19:28.480000
	Edit pad (rev 123)		jeral	cv311	XVal Session 53	1	XVal Session 53-Typing - Numbers-1		2012-07-14 13:19:28.622000
	Edit pad (rev 124)		Mark:	cv309	XVal Session 53	1	XVal Session 53-Typing - Numbers-1		2012-07-14 13:19:28.628000
	Edit pad (rev 125)		jeral	cv311	XVal Session 53	1	XVal Session 53-Typing - Numbers-1		2012-07-14 13:19:29.121000
	Edit pad (rev 126)		Mark:	cv309	XVal Session 53	1	XVal Session 53-Typing - Numbers-1		2012-07-14 13:19:29.137000
	Edit pad (rev 127)		jeral	cv311	XVal Session 53	1	XVal Session 53-Typing - Numbers-1		2012-07-14 13:19:29.622000
	Edit pad (rev 128)		Claudia	cv402	XVal Session 53	1	XVal Session 53-Typing - Numbers-1		2012-07-14 13:19:29.963000
	Edit pad (rev 129)		Mark:	cv309	XVal Session 53	1	XVal Session 53-Typing - Numbers-1		2012-07-14 13:19:30.125000
	Edit pad (rev 130)		Claudia	cv402	XVal Session 53	1	XVal Session 53-Typing - Numbers-1		2012-07-14 13:19:30.463000
	Edit pad (rev 131)		jeral	cv311	XVal Session 53	1	XVal Session 53-Typing - Numbers-1		2012-07-14 13:19:31.049000
	Edit pad (rev 132)		Matt	cv310	XVal Session 53	1	XVal Session 53-Typing - Numbers-1		2012-07-14 13:19:31.103000
	Edit pad (rev 133)		Claudia	cv402	XVal Session 53	1	XVal Session 53-Typing - Numbers-1		2012-07-14 13:19:31.127000
	Edit pad (rev 134)		jeral	cv311	XVal Session 53	1	XVal Session 53-Typing - Numbers-1		2012-07-14 13:19:31.551000
	Edit pad (rev 135)		Matt	cv310	XVal Session 53	1	XVal Session 53-Typing - Numbers-1		2012-07-14 13:19:31.643000
	Edit pad (rev 136)		jeral	cv311	XVal Session 53	1	XVal Session 53-Typing - Numbers-1		2012-07-14 13:19:32.062000
	Edit pad (rev 137)		Matt	cv310	XVal Session 53	1	XVal Session 53-Typing - Numbers-1		2012-07-14 13:19:32.159000
	Edit pad (rev 138)		Claudia	cv402	XVal Session 53	1	XVal Session 53-Typing - Numbers-1		2012-07-14 13:19:32.165000
	Edit pad (rev 139)		Matt	cv310	XVal Session 53	1	XVal Session 53-Typing - Numbers-1		2012-07-14 13:19:32.661000
	Edit pad (rev 140)		jeral	cv311	XVal Session 53	1	XVal Session 53-Typing - Numbers-1		2012-07-14 13:19:32.758000
	Edit pad (rev 141)		Claudia	cv402	XVal Session 53	1	XVal Session 53-Typing - Numbers-1		2012-07-14 13:19:33.194000
	Edit pad (rev 142)		jeral	cv311	XVal Session 53	1	XVal Session 53-Typing - Numbers-1		2012-07-14 13:19:33.257000
	Edit pad (rev 143)		Claudia	cv402	XVal Session 53	1	XVal Session 53-Typing - Numbers-1		2012-07-14 13:19:33.695000
	Edit pad (rev 144)		jeral	cv311	XVal Session 53	1	XVal Session 53-Typing - Numbers-1		2012-07-14 13:19:33.783000
	Edit pad (rev 145)		Matt	cv310	XVal Session 53	1	XVal Session 53-Typing - Numbers-1		2012-07-14 13:19:34.039000
	Edit pad (rev 146)		Claudia	cv402	XVal Session 53	1	XVal Session 53-Typing - Numbers-1		2012-07-14 13:19:34.195000
	Edit pad (rev 147)		jeral	cv311	XVal Session 53	1	XVal Session 53-Typing - Numbers-1		2012-07-14 13:19:34.298000
	Edit pad (rev 148)		Matt	cv310	XVal Session 53	1	XVal Session 53-Typing - Numbers-1		2012-07-14 13:19:34.555000
	Edit pad (rev 149)		Claudia	cv402	XVal Session 53	1	XVal Session 53-Typing - Numbers-1		2012-07-14 13:19:35.212000
	Edit pad (rev 150)		Matt	cv310	XVal Session 53	1	XVal Session 53-Typing - Numbers-1		2012-07-14 13:19:35.344000
	Edit pad (rev 151)		jeral	cv311	XVal Session 53	1	XVal Session 53-Typing - Numbers-1		2012-07-14 13:19:35.475000
	Edit pad (rev 152)		Claudia	cv402	XVal Session 53	1	XVal Session 53-Typing - Numbers-1		2012-07-14 13:19:35.910000
	Edit pad (rev 153)		jeral	cv311	XVal Session 53	1	XVal Session 53-Typing - Numbers-1		2012-07-14 13:19:35.976000
	Edit pad (rev 154)		Matt	cv310	XVal Session 53	1	XVal Session 53-Typing - Numbers-1		2012-07-14 13:19:36.046000
	Edit pad (rev 155)		jeral	cv311	XVal Session 53	1	XVal Session 53-Typing - Numbers-1		2012-07-14 13:19:36.480000
	Edit pad (rev 156)		Matt	cv310	XVal Session 53	1	XVal Session 53-Typing - Numbers-1		2012-07-14 13:19:36.724000
	Edit pad (rev 157)		Claudia	cv402	XVal Session 53	1	XVal Session 53-Typing - Numbers-1		2012-07-14 13:19:36.910000
	Edit pad (rev 158)		jeral	cv311	XVal Session 53	1	XVal Session 53-Typing - Numbers-1		2012-07-14 13:19:36.980000
	Edit pad (rev 159)		Matt	cv310	XVal Session 53	1	XVal Session 53-Typing - Numbers-1		2012-07-14 13:19:37.222000
	Edit pad (rev 160)		Claudia	cv402	XVal Session 53	1	XVal Session 53-Typing - Numbers-1		2012-07-14 13:19:37.409000
	Edit pad (rev 161)		jeral	cv311	XVal Session 53	1	XVal Session 53-Typing - Numbers-1		2012-07-14 13:19:37.480000
	Edit pad (rev 162)		Matt	cv310	XVal Session 53	1	XVal Session 53-Typing - Numbers-1		2012-07-14 13:19:37.723000
	Edit pad (rev 163)		jeral	cv311	XVal Session 53	1	XVal Session 53-Typing - Numbers-1		2012-07-14 13:19:37.983000
	Edit pad (rev 164)		Matt	cv310	XVal Session 53	1	XVal Session 53-Typing - Numbers-1		2012-07-14 13:19:38.223000
	Edit pad (rev 165)		Claudia	cv402	XVal Session 53	1	XVal Session 53-Typing - Numbers-1		2012-07-14 13:19:38.616000
	Edit pad (rev 166)		Matt	cv310	XVal Session 53	1	XVal Session 53-Typing - Numbers-1		2012-07-14 13:19:38.723000
	Edit pad (rev 167)		jeral	cv311	XVal Session 53	1	XVal Session 53-Typing - Numbers-1		2012-07-14 13:19:38.729000
	Edit pad (rev 168)		Mark:	cv309	XVal Session 53	1	XVal Session 53-Typing - Numbers-1		2012-07-14 13:19:39.099000
	Edit pad (rev 169)		Matt	cv310	XVal Session 53	1	XVal Session 53-Typing - Numbers-1		2012-07-14 13:19:39.223000
	Edit pad (rev 170)		jeral	cv311	XVal Session 53	1	XVal Session 53-Typing - Numbers-1		2012-07-14 13:19:39.264000
	Edit pad (rev 171)		Matt	cv310	XVal Session 53	1	XVal Session 53-Typing - Numbers-1		2012-07-14 13:19:39.723000
	Edit pad (rev 172)		jeral	cv311	XVal Session 53	1	XVal Session 53-Typing - Numbers-1		2012-07-14 13:19:39.765000
	Edit pad (rev 173)		Claudia	cv402	XVal Session 53	1	XVal Session 53-Typing - Numbers-1		2012-07-14 13:19:39.839000
	Edit pad (rev 174)		Matt	cv310	XVal Session 53	1	XVal Session 53-Typing - Numbers-1		2012-07-14 13:19:40.223000
	Edit pad (rev 175)		jeral	cv311	XVal Session 53	1	XVal Session 53-Typing - Numbers-1		2012-07-14 13:19:40.266000
	Edit pad (rev 176)		Matt	cv310	XVal Session 53	1	XVal Session 53-Typing - Numbers-1		2012-07-14 13:19:40.722000
	Edit pad (rev 177)		jeral	cv311	XVal Session 53	1	XVal Session 53-Typing - Numbers-1		2012-07-14 13:19:40.766000
	Edit pad (rev 178)		jeral	cv311	XVal Session 53	1	XVal Session 53-Typing - Numbers-1		2012-07-14 13:19:41.266000
	Edit pad (rev 179)		Matt	cv310	XVal Session 53	1	XVal Session 53-Typing - Numbers-1		2012-07-14 13:19:42.008000
	Edit pad (rev 180)		jeral	cv311	XVal Session 53	1	XVal Session 53-Typing - Numbers-1		2012-07-14 13:19:42.432000
	Edit pad (rev 181)		Matt	cv310	XVal Session 53	1	XVal Session 53-Typing - Numbers-1		2012-07-14 13:19:43.250000
	Edit pad (rev 182)		jeral	cv311	XVal Session 53	1	XVal Session 53-Typing - Numbers-1		2012-07-14 13:19:43.719000
	Edit pad (rev 183)		Mark:	cv309	XVal Session 53	1	XVal Session 53-Typing - Numbers-1		2012-07-14 13:19:43.746000
	Edit pad (rev 184)		Matt	cv310	XVal Session 53	1	XVal Session 53-Typing - Numbers-1		2012-07-14 13:19:43.750000
	Edit pad (rev 185)		jeral	cv311	XVal Session 53	1	XVal Session 53-Typing - Numbers-1		2012-07-14 13:19:44.218000
	Edit pad (rev 186)		Mark:	cv309	XVal Session 53	1	XVal Session 53-Typing - Numbers-1		2012-07-14 13:19:44.252000
	Edit pad (rev 187)		Matt	cv310	XVal Session 53	1	XVal Session 53-Typing - Numbers-1		2012-07-14 13:19:44.640000
	Edit pad (rev 188)		Mark:	cv309	XVal Session 53	1	XVal Session 53-Typing - Numbers-1		2012-07-14 13:19:44.779000
	Edit pad (rev 189)		jeral	cv311	XVal Session 53	1	XVal Session 53-Typing - Numbers-1		2012-07-14 13:19:45.028000
[truncated: 1,702 more rows]
