# Supplementary material for: Dynamics of collective performance in collaboration networks
Source: PLoS One. 2018 Oct 10;13(10):e0204547. doi: 10.1371/journal.pone.0204547 (PMC6179230; doi:10.1371/journal.pone.0204547)
Supplement: S1 Dataset — (ZIP) [file pone.0204547.s001.zip › data/team-data/team-chat-logs/XVal Session 5 - Group 1 - LogFile.csv]

id	event	data	chat_name	subject	session	session_group	completed_task	ip_address	timestamp
9096	Entering waiting room			CV024	XVal Session 5			192.54.222.11	2012-07-09 15:14:23
9097	Entering waiting room			CV026	XVal Session 5			192.54.222.11	2012-07-09 15:14:25
9098	Entering waiting room			CV025	XVal Session 5			192.54.222.11	2012-07-09 15:14:28
9099	Entering waiting room			CV023	XVal Session 5			192.54.222.11	2012-07-09 15:14:28
9111	Setup participants				XVal Session 5				2012-07-09 15:14:57
9112	Setup tasks				XVal Session 5				2012-07-09 15:14:57
9113	Introduction	Starting in 25 seconds		CV023	XVal Session 5	1		192.54.222.11	2012-07-09 15:14:57
9114	Introduction	Starting in 24 seconds		CV024	XVal Session 5	1		192.54.222.11	2012-07-09 15:14:58
9115	Introduction	Starting in 24 seconds		CV026	XVal Session 5	1		192.54.222.11	2012-07-09 15:14:58
9117	Introduction	Starting in 20 seconds		CV025	XVal Session 5	1		192.54.222.11	2012-07-09 15:15:02
9121	Load Instructions			CV026	XVal Session 5	1	XVal Session 5-Introduction-1	192.54.222.11	2012-07-09 15:15:22
9122	Load Instructions			CV024	XVal Session 5	1	XVal Session 5-Introduction-1	192.54.222.11	2012-07-09 15:15:22
9123	Load Instructions			CV025	XVal Session 5	1	XVal Session 5-Introduction-1	192.54.222.11	2012-07-09 15:15:22
9124	Load Instructions			CV023	XVal Session 5	1	XVal Session 5-Introduction-1	192.54.222.11	2012-07-09 15:15:22
9128	Load Workspace			CV023	XVal Session 5	1	XVal Session 5-Introduction-1	192.54.222.11	2012-07-09 15:15:42
9129	Load Workspace			CV026	XVal Session 5	1	XVal Session 5-Introduction-1	192.54.222.11	2012-07-09 15:15:42
9130	Load Workspace			CV024	XVal Session 5	1	XVal Session 5-Introduction-1	192.54.222.11	2012-07-09 15:15:42
9131	Load Workspace			CV025	XVal Session 5	1	XVal Session 5-Introduction-1	192.54.222.11	2012-07-09 15:15:46
	Edit pad (rev 0)		Frank	cv407	XVal Session 5	1	XVal Session 5-Introduction-1		2012-07-09 15:15:47.704000
	Edit pad (rev 1)		Frank	cv407	XVal Session 5	1	XVal Session 5-Introduction-1		2012-07-09 15:15:48.214000
	Edit pad (rev 2)		Frank	cv407	XVal Session 5	1	XVal Session 5-Introduction-1		2012-07-09 15:15:48.715000
	Edit pad (rev 3)		Frank	cv407	XVal Session 5	1	XVal Session 5-Introduction-1		2012-07-09 15:15:49.215000
	Edit pad (rev 4)		Frank	cv407	XVal Session 5	1	XVal Session 5-Introduction-1		2012-07-09 15:15:49.713000
	Edit pad (rev 5)		Jamey	cv409	XVal Session 5	1	XVal Session 5-Introduction-1		2012-07-09 15:15:51.045000
	Edit pad (rev 6)		Jamey	cv409	XVal Session 5	1	XVal Session 5-Introduction-1		2012-07-09 15:15:51.543000
	Edit pad (rev 7)		Jamey	cv409	XVal Session 5	1	XVal Session 5-Introduction-1		2012-07-09 15:15:52.853000
	Edit pad (rev 8)		Jamey	cv409	XVal Session 5	1	XVal Session 5-Introduction-1		2012-07-09 15:15:53.355000
	Edit pad (rev 9)		Jamey	cv409	XVal Session 5	1	XVal Session 5-Introduction-1		2012-07-09 15:15:53.856000
	Edit pad (rev 10)		Jamey	cv409	XVal Session 5	1	XVal Session 5-Introduction-1		2012-07-09 15:15:54.355000
	Edit pad (rev 11)		Jamey	cv409	XVal Session 5	1	XVal Session 5-Introduction-1		2012-07-09 15:15:54.890000
	Edit pad (rev 12)		Jamey	cv409	XVal Session 5	1	XVal Session 5-Introduction-1		2012-07-09 15:15:55.401000
	Edit pad (rev 13)		Jamey	cv409	XVal Session 5	1	XVal Session 5-Introduction-1		2012-07-09 15:15:55.901000
	Edit pad (rev 14)		Jamey	cv409	XVal Session 5	1	XVal Session 5-Introduction-1		2012-07-09 15:15:56.401000
	Edit pad (rev 15)		Jamey	cv409	XVal Session 5	1	XVal Session 5-Introduction-1		2012-07-09 15:15:56.902000
	Edit pad (rev 16)		Jamey	cv409	XVal Session 5	1	XVal Session 5-Introduction-1		2012-07-09 15:15:57.401000
	Edit pad (rev 17)		Jamey	cv409	XVal Session 5	1	XVal Session 5-Introduction-1		2012-07-09 15:15:57.901000
	Edit pad (rev 18)		Jamey	cv409	XVal Session 5	1	XVal Session 5-Introduction-1		2012-07-09 15:16:00.431000
	Edit pad (rev 19)		Matt	cv310	XVal Session 5	1	XVal Session 5-Introduction-1		2012-07-09 15:16:01.313000
	Edit pad (rev 20)		Matt	cv310	XVal Session 5	1	XVal Session 5-Introduction-1		2012-07-09 15:16:01.819000
	Edit pad (rev 21)		Matt	cv310	XVal Session 5	1	XVal Session 5-Introduction-1		2012-07-09 15:16:02.323000
	Edit pad (rev 22)		Matt	cv310	XVal Session 5	1	XVal Session 5-Introduction-1		2012-07-09 15:16:04.850000
	Edit pad (rev 23)		Matt	cv310	XVal Session 5	1	XVal Session 5-Introduction-1		2012-07-09 15:16:05.699000
	Edit pad (rev 24)		Matt	cv310	XVal Session 5	1	XVal Session 5-Introduction-1		2012-07-09 15:16:06.199000
	Edit pad (rev 25)		Jamey	cv409	XVal Session 5	1	XVal Session 5-Introduction-1		2012-07-09 15:16:06.314000
	Edit pad (rev 26)		Matt	cv310	XVal Session 5	1	XVal Session 5-Introduction-1		2012-07-09 15:16:06.699000
	Edit pad (rev 27)		Matt	cv310	XVal Session 5	1	XVal Session 5-Introduction-1		2012-07-09 15:16:07.199000
	Edit pad (rev 28)		Matt	cv310	XVal Session 5	1	XVal Session 5-Introduction-1		2012-07-09 15:16:07.704000
	Chat	Hello	Nick	cv396	XVal Session 5	1	XVal Session 5-Introduction-1		2012-07-09 15:16:07.915000
	Edit pad (rev 29)		Matt	cv310	XVal Session 5	1	XVal Session 5-Introduction-1		2012-07-09 15:16:08.448000
	Edit pad (rev 30)		Matt	cv310	XVal Session 5	1	XVal Session 5-Introduction-1		2012-07-09 15:16:08.949000
	Edit pad (rev 31)		Matt	cv310	XVal Session 5	1	XVal Session 5-Introduction-1		2012-07-09 15:16:09.454000
	Edit pad (rev 32)		Matt	cv310	XVal Session 5	1	XVal Session 5-Introduction-1		2012-07-09 15:16:11.011000
	Edit pad (rev 33)		Matt	cv310	XVal Session 5	1	XVal Session 5-Introduction-1		2012-07-09 15:16:11.516000
	Edit pad (rev 34)		Matt	cv310	XVal Session 5	1	XVal Session 5-Introduction-1		2012-07-09 15:16:12.193000
	Edit pad (rev 35)		Matt	cv310	XVal Session 5	1	XVal Session 5-Introduction-1		2012-07-09 15:16:12.697000
	Edit pad (rev 36)		Matt	cv310	XVal Session 5	1	XVal Session 5-Introduction-1		2012-07-09 15:16:13.290000
	Edit pad (rev 37)		Matt	cv310	XVal Session 5	1	XVal Session 5-Introduction-1		2012-07-09 15:16:13.792000
	Chat	Hi	Frank	cv407	XVal Session 5	1	XVal Session 5-Introduction-1		2012-07-09 15:16:15.694000
	Edit pad (rev 38)		Jamey	cv409	XVal Session 5	1	XVal Session 5-Introduction-1		2012-07-09 15:16:18.970000
	Edit pad (rev 39)		Matt	cv310	XVal Session 5	1	XVal Session 5-Introduction-1		2012-07-09 15:16:21.812000
	Edit pad (rev 40)		Jamey	cv409	XVal Session 5	1	XVal Session 5-Introduction-1		2012-07-09 15:16:27.304000
	Edit pad (rev 41)		Jamey	cv409	XVal Session 5	1	XVal Session 5-Introduction-1		2012-07-09 15:16:27.817000
	Edit pad (rev 42)		Jamey	cv409	XVal Session 5	1	XVal Session 5-Introduction-1		2012-07-09 15:16:28.324000
	Edit pad (rev 43)		Jamey	cv409	XVal Session 5	1	XVal Session 5-Introduction-1		2012-07-09 15:16:28.824000
	Edit pad (rev 44)		Jamey	cv409	XVal Session 5	1	XVal Session 5-Introduction-1		2012-07-09 15:16:32.886000
	Edit pad (rev 45)		Jamey	cv409	XVal Session 5	1	XVal Session 5-Introduction-1		2012-07-09 15:16:33.386000
	Edit pad (rev 46)		Jamey	cv409	XVal Session 5	1	XVal Session 5-Introduction-1		2012-07-09 15:16:33.886000
	Edit pad (rev 47)		Jamey	cv409	XVal Session 5	1	XVal Session 5-Introduction-1		2012-07-09 15:16:34.698000
	Edit pad (rev 48)		Jamey	cv409	XVal Session 5	1	XVal Session 5-Introduction-1		2012-07-09 15:16:35.200000
	Edit pad (rev 49)		Jamey	cv409	XVal Session 5	1	XVal Session 5-Introduction-1		2012-07-09 15:16:36.720000
	Edit pad (rev 50)		Matt	cv310	XVal Session 5	1	XVal Session 5-Introduction-1		2012-07-09 15:16:37.544000
	Edit pad (rev 51)		Matt	cv310	XVal Session 5	1	XVal Session 5-Introduction-1		2012-07-09 15:16:38.055000
	Edit pad (rev 52)		Matt	cv310	XVal Session 5	1	XVal Session 5-Introduction-1		2012-07-09 15:16:38.559000
	Edit pad (rev 53)		Matt	cv310	XVal Session 5	1	XVal Session 5-Introduction-1		2012-07-09 15:16:39.058000
	Edit pad (rev 54)		Matt	cv310	XVal Session 5	1	XVal Session 5-Introduction-1		2012-07-09 15:16:39.560000
	Edit pad (rev 55)		Nick	cv396	XVal Session 5	1	XVal Session 5-Introduction-1		2012-07-09 15:16:39.609000
	Edit pad (rev 56)		Matt	cv310	XVal Session 5	1	XVal Session 5-Introduction-1		2012-07-09 15:16:40.057000
	Edit pad (rev 57)		Nick	cv396	XVal Session 5	1	XVal Session 5-Introduction-1		2012-07-09 15:16:40.505000
	Edit pad (rev 58)		Matt	cv310	XVal Session 5	1	XVal Session 5-Introduction-1		2012-07-09 15:16:40.574000
	Edit pad (rev 59)		Nick	cv396	XVal Session 5	1	XVal Session 5-Introduction-1		2012-07-09 15:16:41.018000
	Edit pad (rev 60)		Matt	cv310	XVal Session 5	1	XVal Session 5-Introduction-1		2012-07-09 15:16:41.073000
	Edit pad (rev 61)		Nick	cv396	XVal Session 5	1	XVal Session 5-Introduction-1		2012-07-09 15:16:41.517000
	Edit pad (rev 62)		Matt	cv310	XVal Session 5	1	XVal Session 5-Introduction-1		2012-07-09 15:16:41.573000
	Edit pad (rev 63)		Nick	cv396	XVal Session 5	1	XVal Session 5-Introduction-1		2012-07-09 15:16:42.018000
	Edit pad (rev 64)		Matt	cv310	XVal Session 5	1	XVal Session 5-Introduction-1		2012-07-09 15:16:42.078000
	Edit pad (rev 65)		Nick	cv396	XVal Session 5	1	XVal Session 5-Introduction-1		2012-07-09 15:16:42.523000
	Edit pad (rev 66)		Matt	cv310	XVal Session 5	1	XVal Session 5-Introduction-1		2012-07-09 15:16:42.669000
	Edit pad (rev 67)		Nick	cv396	XVal Session 5	1	XVal Session 5-Introduction-1		2012-07-09 15:16:43.033000
	Edit pad (rev 68)		Matt	cv310	XVal Session 5	1	XVal Session 5-Introduction-1		2012-07-09 15:16:43.181000
	Edit pad (rev 69)		Nick	cv396	XVal Session 5	1	XVal Session 5-Introduction-1		2012-07-09 15:16:43.533000
	Edit pad (rev 70)		Matt	cv310	XVal Session 5	1	XVal Session 5-Introduction-1		2012-07-09 15:16:43.852000
	Edit pad (rev 71)		Nick	cv396	XVal Session 5	1	XVal Session 5-Introduction-1		2012-07-09 15:16:44.031000
	Edit pad (rev 72)		Matt	cv310	XVal Session 5	1	XVal Session 5-Introduction-1		2012-07-09 15:16:44.354000
	Edit pad (rev 73)		Nick	cv396	XVal Session 5	1	XVal Session 5-Introduction-1		2012-07-09 15:16:44.536000
	Edit pad (rev 74)		Nick	cv396	XVal Session 5	1	XVal Session 5-Introduction-1		2012-07-09 15:16:45.056000
	Edit pad (rev 75)		Matt	cv310	XVal Session 5	1	XVal Session 5-Introduction-1		2012-07-09 15:16:45.317000
	Edit pad (rev 76)		Nick	cv396	XVal Session 5	1	XVal Session 5-Introduction-1		2012-07-09 15:16:45.541000
	Edit pad (rev 77)		Matt	cv310	XVal Session 5	1	XVal Session 5-Introduction-1		2012-07-09 15:16:45.823000
	Edit pad (rev 78)		Nick	cv396	XVal Session 5	1	XVal Session 5-Introduction-1		2012-07-09 15:16:46.048000
	Edit pad (rev 79)		Nick	cv396	XVal Session 5	1	XVal Session 5-Introduction-1		2012-07-09 15:16:46.548000
	Edit pad (rev 80)		Matt	cv310	XVal Session 5	1	XVal Session 5-Introduction-1		2012-07-09 15:16:46.806000
	Edit pad (rev 81)		Nick	cv396	XVal Session 5	1	XVal Session 5-Introduction-1		2012-07-09 15:16:47.048000
	Edit pad (rev 82)		Matt	cv310	XVal Session 5	1	XVal Session 5-Introduction-1		2012-07-09 15:16:47.308000
	Edit pad (rev 83)		Nick	cv396	XVal Session 5	1	XVal Session 5-Introduction-1		2012-07-09 15:16:47.549000
	Edit pad (rev 84)		Matt	cv310	XVal Session 5	1	XVal Session 5-Introduction-1		2012-07-09 15:16:47.808000
	Edit pad (rev 85)		Nick	cv396	XVal Session 5	1	XVal Session 5-Introduction-1		2012-07-09 15:16:48.051000
	Edit pad (rev 86)		Matt	cv310	XVal Session 5	1	XVal Session 5-Introduction-1		2012-07-09 15:16:48.308000
	Edit pad (rev 87)		Nick	cv396	XVal Session 5	1	XVal Session 5-Introduction-1		2012-07-09 15:16:48.549000
	Edit pad (rev 88)		Nick	cv396	XVal Session 5	1	XVal Session 5-Introduction-1		2012-07-09 15:16:49.326000
	Edit pad (rev 89)		Matt	cv310	XVal Session 5	1	XVal Session 5-Introduction-1		2012-07-09 15:16:49.957000
	Edit pad (rev 90)		Matt	cv310	XVal Session 5	1	XVal Session 5-Introduction-1		2012-07-09 15:16:50.464000
	Edit pad (rev 91)		Matt	cv310	XVal Session 5	1	XVal Session 5-Introduction-1		2012-07-09 15:16:51.520000
	Edit pad (rev 92)		Nick	cv396	XVal Session 5	1	XVal Session 5-Introduction-1		2012-07-09 15:16:52.219000
	Edit pad (rev 93)		Nick	cv396	XVal Session 5	1	XVal Session 5-Introduction-1		2012-07-09 15:16:52.720000
	Edit pad (rev 94)		Matt	cv310	XVal Session 5	1	XVal Session 5-Introduction-1		2012-07-09 15:16:52.739000
	Edit pad (rev 95)		Nick	cv396	XVal Session 5	1	XVal Session 5-Introduction-1		2012-07-09 15:16:53.218000
	Edit pad (rev 96)		Matt	cv310	XVal Session 5	1	XVal Session 5-Introduction-1		2012-07-09 15:16:53.246000
	Edit pad (rev 97)		Nick	cv396	XVal Session 5	1	XVal Session 5-Introduction-1		2012-07-09 15:16:53.720000
	Edit pad (rev 98)		Matt	cv310	XVal Session 5	1	XVal Session 5-Introduction-1		2012-07-09 15:16:53.744000
	Edit pad (rev 99)		Matt	cv310	XVal Session 5	1	XVal Session 5-Introduction-1		2012-07-09 15:16:54.245000
	Edit pad (rev 100)		Matt	cv310	XVal Session 5	1	XVal Session 5-Introduction-1		2012-07-09 15:16:54.745000
	Edit pad (rev 101)		Nick	cv396	XVal Session 5	1	XVal Session 5-Introduction-1		2012-07-09 15:16:54.812000
	Edit pad (rev 102)		Matt	cv310	XVal Session 5	1	XVal Session 5-Introduction-1		2012-07-09 15:16:55.246000
	Edit pad (rev 103)		Nick	cv396	XVal Session 5	1	XVal Session 5-Introduction-1		2012-07-09 15:16:55.318000
	Edit pad (rev 104)		Jamey	cv409	XVal Session 5	1	XVal Session 5-Introduction-1		2012-07-09 15:16:55.546000
	Edit pad (rev 105)		Matt	cv310	XVal Session 5	1	XVal Session 5-Introduction-1		2012-07-09 15:16:55.780000
	Edit pad (rev 106)		Jamey	cv409	XVal Session 5	1	XVal Session 5-Introduction-1		2012-07-09 15:16:56.058000
	Edit pad (rev 107)		Matt	cv310	XVal Session 5	1	XVal Session 5-Introduction-1		2012-07-09 15:16:56.280000
	Edit pad (rev 108)		Jamey	cv409	XVal Session 5	1	XVal Session 5-Introduction-1		2012-07-09 15:16:56.613000
	Edit pad (rev 109)		Matt	cv310	XVal Session 5	1	XVal Session 5-Introduction-1		2012-07-09 15:16:56.792000
	Edit pad (rev 110)		Jamey	cv409	XVal Session 5	1	XVal Session 5-Introduction-1		2012-07-09 15:16:57.120000
	Edit pad (rev 111)		Matt	cv310	XVal Session 5	1	XVal Session 5-Introduction-1		2012-07-09 15:16:57.757000
	Edit pad (rev 112)		Jamey	cv409	XVal Session 5	1	XVal Session 5-Introduction-1		2012-07-09 15:16:57.766000
	Edit pad (rev 113)		Matt	cv310	XVal Session 5	1	XVal Session 5-Introduction-1		2012-07-09 15:16:58.261000
	Edit pad (rev 114)		Jamey	cv409	XVal Session 5	1	XVal Session 5-Introduction-1		2012-07-09 15:16:58.276000
	Edit pad (rev 115)		Matt	cv310	XVal Session 5	1	XVal Session 5-Introduction-1		2012-07-09 15:16:58.761000
	Edit pad (rev 116)		Jamey	cv409	XVal Session 5	1	XVal Session 5-Introduction-1		2012-07-09 15:16:58.778000
	Edit pad (rev 117)		Matt	cv310	XVal Session 5	1	XVal Session 5-Introduction-1		2012-07-09 15:16:59.261000
	Edit pad (rev 118)		Jamey	cv409	XVal Session 5	1	XVal Session 5-Introduction-1		2012-07-09 15:16:59.275000
	Edit pad (rev 119)		Matt	cv310	XVal Session 5	1	XVal Session 5-Introduction-1		2012-07-09 15:16:59.761000
	Edit pad (rev 120)		Jamey	cv409	XVal Session 5	1	XVal Session 5-Introduction-1		2012-07-09 15:16:59.776000
	Edit pad (rev 121)		Matt	cv310	XVal Session 5	1	XVal Session 5-Introduction-1		2012-07-09 15:17:00.261000
	Edit pad (rev 122)		Jamey	cv409	XVal Session 5	1	XVal Session 5-Introduction-1		2012-07-09 15:17:00.281000
	Edit pad (rev 123)		Matt	cv310	XVal Session 5	1	XVal Session 5-Introduction-1		2012-07-09 15:17:00.761000
	Edit pad (rev 124)		Jamey	cv409	XVal Session 5	1	XVal Session 5-Introduction-1		2012-07-09 15:17:00.792000
	Edit pad (rev 125)		Matt	cv310	XVal Session 5	1	XVal Session 5-Introduction-1		2012-07-09 15:17:01.260000
	Edit pad (rev 126)		Jamey	cv409	XVal Session 5	1	XVal Session 5-Introduction-1		2012-07-09 15:17:01.292000
	Edit pad (rev 127)		Jamey	cv409	XVal Session 5	1	XVal Session 5-Introduction-1		2012-07-09 15:17:01.823000
	Edit pad (rev 128)		Jamey	cv409	XVal Session 5	1	XVal Session 5-Introduction-1		2012-07-09 15:17:02.381000
	Edit pad (rev 129)		Nick	cv396	XVal Session 5	1	XVal Session 5-Introduction-1		2012-07-09 15:17:02.616000
	Edit pad (rev 130)		Matt	cv310	XVal Session 5	1	XVal Session 5-Introduction-1		2012-07-09 15:17:03.116000
	Edit pad (rev 131)		Nick	cv396	XVal Session 5	1	XVal Session 5-Introduction-1		2012-07-09 15:17:03.126000
	Edit pad (rev 132)		Jamey	cv409	XVal Session 5	1	XVal Session 5-Introduction-1		2012-07-09 15:17:03.703000
	Edit pad (rev 133)		Nick	cv396	XVal Session 5	1	XVal Session 5-Introduction-1		2012-07-09 15:17:03.799000
	Edit pad (rev 134)		Nick	cv396	XVal Session 5	1	XVal Session 5-Introduction-1		2012-07-09 15:17:04.304000
	Edit pad (rev 135)		Jamey	cv409	XVal Session 5	1	XVal Session 5-Introduction-1		2012-07-09 15:17:04.389000
	Edit pad (rev 136)		Nick	cv396	XVal Session 5	1	XVal Session 5-Introduction-1		2012-07-09 15:17:04.809000
	Edit pad (rev 137)		Nick	cv396	XVal Session 5	1	XVal Session 5-Introduction-1		2012-07-09 15:17:05.314000
	Edit pad (rev 138)		Nick	cv396	XVal Session 5	1	XVal Session 5-Introduction-1		2012-07-09 15:17:05.814000
	Edit pad (rev 139)		Nick	cv396	XVal Session 5	1	XVal Session 5-Introduction-1		2012-07-09 15:17:06.320000
	Edit pad (rev 140)		Nick	cv396	XVal Session 5	1	XVal Session 5-Introduction-1		2012-07-09 15:17:06.830000
	Edit pad (rev 141)		Nick	cv396	XVal Session 5	1	XVal Session 5-Introduction-1		2012-07-09 15:17:07.329000
	Edit pad (rev 142)		Nick	cv396	XVal Session 5	1	XVal Session 5-Introduction-1		2012-07-09 15:17:07.829000
	Edit pad (rev 143)		Nick	cv396	XVal Session 5	1	XVal Session 5-Introduction-1		2012-07-09 15:17:08.330000
	Edit pad (rev 144)		Nick	cv396	XVal Session 5	1	XVal Session 5-Introduction-1		2012-07-09 15:17:09.178000
	Edit pad (rev 145)		Nick	cv396	XVal Session 5	1	XVal Session 5-Introduction-1		2012-07-09 15:17:09.689000
	Edit pad (rev 146)		Nick	cv396	XVal Session 5	1	XVal Session 5-Introduction-1		2012-07-09 15:17:10.189000
9147	Load Instructions			CV023	XVal Session 5	1	XVal Session 5-Typing - Text-1	192.54.222.11	2012-07-09 15:17:12
9148	Load Instructions			CV026	XVal Session 5	1	XVal Session 5-Typing - Text-1	192.54.222.11	2012-07-09 15:17:12
9149	Load Instructions			CV025	XVal Session 5	1	XVal Session 5-Typing - Text-1	192.54.222.11	2012-07-09 15:17:12
9150	Load Instructions			CV024	XVal Session 5	1	XVal Session 5-Typing - Text-1	192.54.222.11	2012-07-09 15:17:12
9157	Load Workspace			CV026	XVal Session 5	1	XVal Session 5-Typing - Text-1	192.54.222.11	2012-07-09 15:17:52
9158	Load Workspace			CV025	XVal Session 5	1	XVal Session 5-Typing - Text-1	192.54.222.11	2012-07-09 15:17:52
9159	Load Workspace			CV024	XVal Session 5	1	XVal Session 5-Typing - Text-1	192.54.222.11	2012-07-09 15:17:52
9160	Load Workspace			CV023	XVal Session 5	1	XVal Session 5-Typing - Text-1	192.54.222.11	2012-07-09 15:17:52
	Edit pad (rev 0)		Nick	cv396	XVal Session 5	1	XVal Session 5-Typing - Text-1		2012-07-09 15:17:54.849000
	Edit pad (rev 1)		Nick	cv396	XVal Session 5	1	XVal Session 5-Typing - Text-1		2012-07-09 15:17:55.351000
	Edit pad (rev 2)		Nick	cv396	XVal Session 5	1	XVal Session 5-Typing - Text-1		2012-07-09 15:17:55.861000
	Edit pad (rev 3)		Nick	cv396	XVal Session 5	1	XVal Session 5-Typing - Text-1		2012-07-09 15:17:56.364000
	Edit pad (rev 4)		Nick	cv396	XVal Session 5	1	XVal Session 5-Typing - Text-1		2012-07-09 15:17:56.876000
	Edit pad (rev 5)		Nick	cv396	XVal Session 5	1	XVal Session 5-Typing - Text-1		2012-07-09 15:17:57.376000
	Edit pad (rev 6)		Nick	cv396	XVal Session 5	1	XVal Session 5-Typing - Text-1		2012-07-09 15:17:57.876000
	Edit pad (rev 7)		Nick	cv396	XVal Session 5	1	XVal Session 5-Typing - Text-1		2012-07-09 15:17:58.377000
	Edit pad (rev 8)		Nick	cv396	XVal Session 5	1	XVal Session 5-Typing - Text-1		2012-07-09 15:17:58.876000
	Edit pad (rev 9)		Nick	cv396	XVal Session 5	1	XVal Session 5-Typing - Text-1		2012-07-09 15:17:59.376000
	Edit pad (rev 10)		Nick	cv396	XVal Session 5	1	XVal Session 5-Typing - Text-1		2012-07-09 15:17:59.877000
	Edit pad (rev 11)		Nick	cv396	XVal Session 5	1	XVal Session 5-Typing - Text-1		2012-07-09 15:18:00.376000
	Edit pad (rev 12)		Nick	cv396	XVal Session 5	1	XVal Session 5-Typing - Text-1		2012-07-09 15:18:00.876000
	Edit pad (rev 13)		Nick	cv396	XVal Session 5	1	XVal Session 5-Typing - Text-1		2012-07-09 15:18:01.377000
	Edit pad (rev 14)		Nick	cv396	XVal Session 5	1	XVal Session 5-Typing - Text-1		2012-07-09 15:18:01.876000
	Edit pad (rev 15)		Nick	cv396	XVal Session 5	1	XVal Session 5-Typing - Text-1		2012-07-09 15:18:03.772000
	Edit pad (rev 16)		Nick	cv396	XVal Session 5	1	XVal Session 5-Typing - Text-1		2012-07-09 15:18:04.283000
	Edit pad (rev 17)		Nick	cv396	XVal Session 5	1	XVal Session 5-Typing - Text-1		2012-07-09 15:18:06.424000
	Edit pad (rev 18)		Nick	cv396	XVal Session 5	1	XVal Session 5-Typing - Text-1		2012-07-09 15:18:07.885000
	Edit pad (rev 19)		Nick	cv396	XVal Session 5	1	XVal Session 5-Typing - Text-1		2012-07-09 15:18:08.393000
	Edit pad (rev 20)		Nick	cv396	XVal Session 5	1	XVal Session 5-Typing - Text-1		2012-07-09 15:18:08.892000
	Edit pad (rev 21)		Nick	cv396	XVal Session 5	1	XVal Session 5-Typing - Text-1		2012-07-09 15:18:11.240000
	Edit pad (rev 22)		Nick	cv396	XVal Session 5	1	XVal Session 5-Typing - Text-1		2012-07-09 15:18:11.752000
	Edit pad (rev 23)		Nick	cv396	XVal Session 5	1	XVal Session 5-Typing - Text-1		2012-07-09 15:18:12.264000
	Edit pad (rev 24)		Nick	cv396	XVal Session 5	1	XVal Session 5-Typing - Text-1		2012-07-09 15:18:12.767000
9164	Load Workspace			CV023	XVal Session 5	1	XVal Session 5-Typing - Text-1	192.54.222.11	2012-07-09 15:18:13
	Edit pad (rev 25)		Nick	cv396	XVal Session 5	1	XVal Session 5-Typing - Text-1		2012-07-09 15:18:13.267000
	Edit pad (rev 26)		Nick	cv396	XVal Session 5	1	XVal Session 5-Typing - Text-1		2012-07-09 15:18:13.765000
	Edit pad (rev 27)		Nick	cv396	XVal Session 5	1	XVal Session 5-Typing - Text-1		2012-07-09 15:18:14.267000
	Edit pad (rev 28)		Nick	cv396	XVal Session 5	1	XVal Session 5-Typing - Text-1		2012-07-09 15:18:14.767000
	Edit pad (rev 29)		Nick	cv396	XVal Session 5	1	XVal Session 5-Typing - Text-1		2012-07-09 15:18:15.267000
	Edit pad (rev 30)		Nick	cv396	XVal Session 5	1	XVal Session 5-Typing - Text-1		2012-07-09 15:18:15.777000
	Edit pad (rev 31)		Nick	cv396	XVal Session 5	1	XVal Session 5-Typing - Text-1		2012-07-09 15:18:16.283000
	Edit pad (rev 32)		Nick	cv396	XVal Session 5	1	XVal Session 5-Typing - Text-1		2012-07-09 15:18:16.782000
	Edit pad (rev 33)		Nick	cv396	XVal Session 5	1	XVal Session 5-Typing - Text-1		2012-07-09 15:18:17.285000
	Edit pad (rev 34)		Matt	cv310	XVal Session 5	1	XVal Session 5-Typing - Text-1		2012-07-09 15:18:17.580000
	Edit pad (rev 35)		Nick	cv396	XVal Session 5	1	XVal Session 5-Typing - Text-1		2012-07-09 15:18:17.782000
	Edit pad (rev 36)		Nick	cv396	XVal Session 5	1	XVal Session 5-Typing - Text-1		2012-07-09 15:18:18.282000
	Edit pad (rev 37)		Nick	cv396	XVal Session 5	1	XVal Session 5-Typing - Text-1		2012-07-09 15:18:18.790000
	Edit pad (rev 38)		Nick	cv396	XVal Session 5	1	XVal Session 5-Typing - Text-1		2012-07-09 15:18:19.385000
	Edit pad (rev 39)		Nick	cv396	XVal Session 5	1	XVal Session 5-Typing - Text-1		2012-07-09 15:18:19.892000
	Edit pad (rev 40)		Matt	cv310	XVal Session 5	1	XVal Session 5-Typing - Text-1		2012-07-09 15:18:20.267000
	Edit pad (rev 41)		Frank	cv407	XVal Session 5	1	XVal Session 5-Typing - Text-1		2012-07-09 15:18:20.331000
	Edit pad (rev 42)		Nick	cv396	XVal Session 5	1	XVal Session 5-Typing - Text-1		2012-07-09 15:18:20.390000
	Edit pad (rev 43)		Matt	cv310	XVal Session 5	1	XVal Session 5-Typing - Text-1		2012-07-09 15:18:20.776000
	Edit pad (rev 44)		Frank	cv407	XVal Session 5	1	XVal Session 5-Typing - Text-1		2012-07-09 15:18:20.840000
	Edit pad (rev 45)		Nick	cv396	XVal Session 5	1	XVal Session 5-Typing - Text-1		2012-07-09 15:18:20.896000
	Edit pad (rev 46)		Matt	cv310	XVal Session 5	1	XVal Session 5-Typing - Text-1		2012-07-09 15:18:21.276000
	Edit pad (rev 47)		Frank	cv407	XVal Session 5	1	XVal Session 5-Typing - Text-1		2012-07-09 15:18:21.340000
	Edit pad (rev 48)		Nick	cv396	XVal Session 5	1	XVal Session 5-Typing - Text-1		2012-07-09 15:18:21.406000
	Edit pad (rev 49)		Matt	cv310	XVal Session 5	1	XVal Session 5-Typing - Text-1		2012-07-09 15:18:21.778000
	Edit pad (rev 50)		Frank	cv407	XVal Session 5	1	XVal Session 5-Typing - Text-1		2012-07-09 15:18:21.840000
	Edit pad (rev 51)		Nick	cv396	XVal Session 5	1	XVal Session 5-Typing - Text-1		2012-07-09 15:18:21.906000
	Edit pad (rev 52)		Matt	cv310	XVal Session 5	1	XVal Session 5-Typing - Text-1		2012-07-09 15:18:22.279000
	Edit pad (rev 53)		Frank	cv407	XVal Session 5	1	XVal Session 5-Typing - Text-1		2012-07-09 15:18:22.346000
	Edit pad (rev 54)		Nick	cv396	XVal Session 5	1	XVal Session 5-Typing - Text-1		2012-07-09 15:18:22.405000
	Edit pad (rev 55)		Frank	cv407	XVal Session 5	1	XVal Session 5-Typing - Text-1		2012-07-09 15:18:22.859000
	Edit pad (rev 56)		Matt	cv310	XVal Session 5	1	XVal Session 5-Typing - Text-1		2012-07-09 15:18:23.327000
	Edit pad (rev 57)		Frank	cv407	XVal Session 5	1	XVal Session 5-Typing - Text-1		2012-07-09 15:18:23.359000
	Edit pad (rev 58)		Matt	cv310	XVal Session 5	1	XVal Session 5-Typing - Text-1		2012-07-09 15:18:23.839000
	Edit pad (rev 59)		Frank	cv407	XVal Session 5	1	XVal Session 5-Typing - Text-1		2012-07-09 15:18:23.871000
	Edit pad (rev 60)		Frank	cv407	XVal Session 5	1	XVal Session 5-Typing - Text-1		2012-07-09 15:18:24.372000
	Edit pad (rev 61)		Frank	cv407	XVal Session 5	1	XVal Session 5-Typing - Text-1		2012-07-09 15:18:24.871000
	Edit pad (rev 62)		Frank	cv407	XVal Session 5	1	XVal Session 5-Typing - Text-1		2012-07-09 15:18:25.379000
	Edit pad (rev 63)		Nick	cv396	XVal Session 5	1	XVal Session 5-Typing - Text-1		2012-07-09 15:18:25.411000
	Edit pad (rev 64)		Nick	cv396	XVal Session 5	1	XVal Session 5-Typing - Text-1		2012-07-09 15:18:25.918000
	Edit pad (rev 65)		Matt	cv310	XVal Session 5	1	XVal Session 5-Typing - Text-1		2012-07-09 15:18:26.278000
	Edit pad (rev 66)		Nick	cv396	XVal Session 5	1	XVal Session 5-Typing - Text-1		2012-07-09 15:18:26.424000
	Edit pad (rev 67)		Frank	cv407	XVal Session 5	1	XVal Session 5-Typing - Text-1		2012-07-09 15:18:26.842000
	Edit pad (rev 68)		Matt	cv310	XVal Session 5	1	XVal Session 5-Typing - Text-1		2012-07-09 15:18:26.895000
	Edit pad (rev 69)		Nick	cv396	XVal Session 5	1	XVal Session 5-Typing - Text-1		2012-07-09 15:18:26.938000
	Edit pad (rev 70)		Matt	cv310	XVal Session 5	1	XVal Session 5-Typing - Text-1		2012-07-09 15:18:27.401000
	Edit pad (rev 71)		Nick	cv396	XVal Session 5	1	XVal Session 5-Typing - Text-1		2012-07-09 15:18:27.453000
	Edit pad (rev 72)		Frank	cv407	XVal Session 5	1	XVal Session 5-Typing - Text-1		2012-07-09 15:18:27.869000
	Edit pad (rev 73)		Nick	cv396	XVal Session 5	1	XVal Session 5-Typing - Text-1		2012-07-09 15:18:27.972000
	Edit pad (rev 74)		Matt	cv310	XVal Session 5	1	XVal Session 5-Typing - Text-1		2012-07-09 15:18:28.160000
	Edit pad (rev 75)		Frank	cv407	XVal Session 5	1	XVal Session 5-Typing - Text-1		2012-07-09 15:18:28.371000
	Edit pad (rev 76)		Nick	cv396	XVal Session 5	1	XVal Session 5-Typing - Text-1		2012-07-09 15:18:28.492000
	Edit pad (rev 77)		Matt	cv310	XVal Session 5	1	XVal Session 5-Typing - Text-1		2012-07-09 15:18:28.664000
	Edit pad (rev 78)		Frank	cv407	XVal Session 5	1	XVal Session 5-Typing - Text-1		2012-07-09 15:18:28.870000
	Edit pad (rev 79)		Nick	cv396	XVal Session 5	1	XVal Session 5-Typing - Text-1		2012-07-09 15:18:29.001000
	Edit pad (rev 80)		Matt	cv310	XVal Session 5	1	XVal Session 5-Typing - Text-1		2012-07-09 15:18:29.213000
	Edit pad (rev 81)		Frank	cv407	XVal Session 5	1	XVal Session 5-Typing - Text-1		2012-07-09 15:18:29.369000
	Edit pad (rev 82)		Nick	cv396	XVal Session 5	1	XVal Session 5-Typing - Text-1		2012-07-09 15:18:29.505000
	Edit pad (rev 83)		Matt	cv310	XVal Session 5	1	XVal Session 5-Typing - Text-1		2012-07-09 15:18:29.713000
	Edit pad (rev 84)		Frank	cv407	XVal Session 5	1	XVal Session 5-Typing - Text-1		2012-07-09 15:18:29.893000
	Edit pad (rev 85)		Nick	cv396	XVal Session 5	1	XVal Session 5-Typing - Text-1		2012-07-09 15:18:30.005000
	Edit pad (rev 86)		Matt	cv310	XVal Session 5	1	XVal Session 5-Typing - Text-1		2012-07-09 15:18:30.215000
	Edit pad (rev 87)		Frank	cv407	XVal Session 5	1	XVal Session 5-Typing - Text-1		2012-07-09 15:18:30.371000
	Edit pad (rev 88)		Nick	cv396	XVal Session 5	1	XVal Session 5-Typing - Text-1		2012-07-09 15:18:30.516000
	Edit pad (rev 89)		Matt	cv310	XVal Session 5	1	XVal Session 5-Typing - Text-1		2012-07-09 15:18:30.718000
	Edit pad (rev 90)		Frank	cv407	XVal Session 5	1	XVal Session 5-Typing - Text-1		2012-07-09 15:18:30.872000
	Edit pad (rev 91)		Matt	cv310	XVal Session 5	1	XVal Session 5-Typing - Text-1		2012-07-09 15:18:31.229000
	Edit pad (rev 92)		Frank	cv407	XVal Session 5	1	XVal Session 5-Typing - Text-1		2012-07-09 15:18:31.371000
	Edit pad (rev 93)		Nick	cv396	XVal Session 5	1	XVal Session 5-Typing - Text-1		2012-07-09 15:18:31.392000
	Edit pad (rev 94)		Matt	cv310	XVal Session 5	1	XVal Session 5-Typing - Text-1		2012-07-09 15:18:31.729000
	Edit pad (rev 95)		Nick	cv396	XVal Session 5	1	XVal Session 5-Typing - Text-1		2012-07-09 15:18:31.892000
	Edit pad (rev 96)		Frank	cv407	XVal Session 5	1	XVal Session 5-Typing - Text-1		2012-07-09 15:18:32.076000
	Edit pad (rev 97)		Matt	cv310	XVal Session 5	1	XVal Session 5-Typing - Text-1		2012-07-09 15:18:32.229000
	Edit pad (rev 98)		Nick	cv396	XVal Session 5	1	XVal Session 5-Typing - Text-1		2012-07-09 15:18:32.401000
	Edit pad (rev 99)		Frank	cv407	XVal Session 5	1	XVal Session 5-Typing - Text-1		2012-07-09 15:18:32.590000
	Edit pad (rev 100)		Matt	cv310	XVal Session 5	1	XVal Session 5-Typing - Text-1		2012-07-09 15:18:32.727000
	Edit pad (rev 101)		Nick	cv396	XVal Session 5	1	XVal Session 5-Typing - Text-1		2012-07-09 15:18:32.908000
	Edit pad (rev 102)		Nick	cv396	XVal Session 5	1	XVal Session 5-Typing - Text-1		2012-07-09 15:18:33.408000
	Edit pad (rev 103)		Nick	cv396	XVal Session 5	1	XVal Session 5-Typing - Text-1		2012-07-09 15:18:34.033000
	Edit pad (rev 104)		Nick	cv396	XVal Session 5	1	XVal Session 5-Typing - Text-1		2012-07-09 15:18:34.532000
	Edit pad (rev 105)		Nick	cv396	XVal Session 5	1	XVal Session 5-Typing - Text-1		2012-07-09 15:18:35.033000
	Edit pad (rev 106)		Nick	cv396	XVal Session 5	1	XVal Session 5-Typing - Text-1		2012-07-09 15:18:35.540000
	Edit pad (rev 107)		Nick	cv396	XVal Session 5	1	XVal Session 5-Typing - Text-1		2012-07-09 15:18:36.048000
	Edit pad (rev 108)		Nick	cv396	XVal Session 5	1	XVal Session 5-Typing - Text-1		2012-07-09 15:18:36.548000
	Edit pad (rev 109)		Nick	cv396	XVal Session 5	1	XVal Session 5-Typing - Text-1		2012-07-09 15:18:37.049000
	Edit pad (rev 110)		Nick	cv396	XVal Session 5	1	XVal Session 5-Typing - Text-1		2012-07-09 15:18:37.548000
	Edit pad (rev 111)		Nick	cv396	XVal Session 5	1	XVal Session 5-Typing - Text-1		2012-07-09 15:18:38.052000
	Edit pad (rev 112)		Nick	cv396	XVal Session 5	1	XVal Session 5-Typing - Text-1		2012-07-09 15:18:38.552000
	Edit pad (rev 113)		Nick	cv396	XVal Session 5	1	XVal Session 5-Typing - Text-1		2012-07-09 15:18:39.050000
	Edit pad (rev 114)		Nick	cv396	XVal Session 5	1	XVal Session 5-Typing - Text-1		2012-07-09 15:18:39.552000
	Edit pad (rev 115)		Nick	cv396	XVal Session 5	1	XVal Session 5-Typing - Text-1		2012-07-09 15:18:40.051000
	Edit pad (rev 116)		Nick	cv396	XVal Session 5	1	XVal Session 5-Typing - Text-1		2012-07-09 15:18:40.554000
	Edit pad (rev 117)		Nick	cv396	XVal Session 5	1	XVal Session 5-Typing - Text-1		2012-07-09 15:18:41.063000
	Edit pad (rev 118)		Nick	cv396	XVal Session 5	1	XVal Session 5-Typing - Text-1		2012-07-09 15:18:41.565000
	Edit pad (rev 119)		Nick	cv396	XVal Session 5	1	XVal Session 5-Typing - Text-1		2012-07-09 15:18:42.431000
	Edit pad (rev 120)		Nick	cv396	XVal Session 5	1	XVal Session 5-Typing - Text-1		2012-07-09 15:18:42.938000
	Edit pad (rev 121)		Nick	cv396	XVal Session 5	1	XVal Session 5-Typing - Text-1		2012-07-09 15:18:43.439000
	Edit pad (rev 122)		Nick	cv396	XVal Session 5	1	XVal Session 5-Typing - Text-1		2012-07-09 15:18:43.939000
	Edit pad (rev 123)		Nick	cv396	XVal Session 5	1	XVal Session 5-Typing - Text-1		2012-07-09 15:18:44.439000
	Edit pad (rev 124)		Nick	cv396	XVal Session 5	1	XVal Session 5-Typing - Text-1		2012-07-09 15:18:44.940000
	Edit pad (rev 125)		Nick	cv396	XVal Session 5	1	XVal Session 5-Typing - Text-1		2012-07-09 15:18:45.448000
	Edit pad (rev 126)		Nick	cv396	XVal Session 5	1	XVal Session 5-Typing - Text-1		2012-07-09 15:18:45.955000
	Edit pad (rev 127)		Nick	cv396	XVal Session 5	1	XVal Session 5-Typing - Text-1		2012-07-09 15:18:46.459000
	Edit pad (rev 128)		Nick	cv396	XVal Session 5	1	XVal Session 5-Typing - Text-1		2012-07-09 15:18:46.971000
	Edit pad (rev 129)		Nick	cv396	XVal Session 5	1	XVal Session 5-Typing - Text-1		2012-07-09 15:18:47.554000
	Edit pad (rev 130)		Nick	cv396	XVal Session 5	1	XVal Session 5-Typing - Text-1		2012-07-09 15:18:48.064000
	Edit pad (rev 131)		Nick	cv396	XVal Session 5	1	XVal Session 5-Typing - Text-1		2012-07-09 15:18:48.565000
	Edit pad (rev 132)		Nick	cv396	XVal Session 5	1	XVal Session 5-Typing - Text-1		2012-07-09 15:18:49.678000
	Edit pad (rev 133)		Nick	cv396	XVal Session 5	1	XVal Session 5-Typing - Text-1		2012-07-09 15:18:50.168000
	Edit pad (rev 134)		Nick	cv396	XVal Session 5	1	XVal Session 5-Typing - Text-1		2012-07-09 15:18:50.682000
	Edit pad (rev 135)		Nick	cv396	XVal Session 5	1	XVal Session 5-Typing - Text-1		2012-07-09 15:18:51.189000
	Edit pad (rev 136)		Nick	cv396	XVal Session 5	1	XVal Session 5-Typing - Text-1		2012-07-09 15:18:51.689000
	Edit pad (rev 137)		Nick	cv396	XVal Session 5	1	XVal Session 5-Typing - Text-1		2012-07-09 15:18:52.194000
	Edit pad (rev 138)		Nick	cv396	XVal Session 5	1	XVal Session 5-Typing - Text-1		2012-07-09 15:18:52.705000
	Edit pad (rev 139)		Nick	cv396	XVal Session 5	1	XVal Session 5-Typing - Text-1		2012-07-09 15:18:53.205000
	Edit pad (rev 140)		Nick	cv396	XVal Session 5	1	XVal Session 5-Typing - Text-1		2012-07-09 15:18:53.765000
	Edit pad (rev 141)		Nick	cv396	XVal Session 5	1	XVal Session 5-Typing - Text-1		2012-07-09 15:18:54.267000
	Edit pad (rev 142)		Nick	cv396	XVal Session 5	1	XVal Session 5-Typing - Text-1		2012-07-09 15:18:54.771000
	Edit pad (rev 143)		Nick	cv396	XVal Session 5	1	XVal Session 5-Typing - Text-1		2012-07-09 15:18:55.283000
	Edit pad (rev 144)		Nick	cv396	XVal Session 5	1	XVal Session 5-Typing - Text-1		2012-07-09 15:18:55.783000
	Edit pad (rev 145)		Nick	cv396	XVal Session 5	1	XVal Session 5-Typing - Text-1		2012-07-09 15:18:56.283000
	Edit pad (rev 146)		Frank	cv407	XVal Session 5	1	XVal Session 5-Typing - Text-1		2012-07-09 15:18:56.900000
	Edit pad (rev 147)		Frank	cv407	XVal Session 5	1	XVal Session 5-Typing - Text-1		2012-07-09 15:18:57.402000
	Edit pad (rev 148)		Nick	cv396	XVal Session 5	1	XVal Session 5-Typing - Text-1		2012-07-09 15:18:57.432000
	Edit pad (rev 149)		Frank	cv407	XVal Session 5	1	XVal Session 5-Typing - Text-1		2012-07-09 15:18:57.901000
	Edit pad (rev 150)		Nick	cv396	XVal Session 5	1	XVal Session 5-Typing - Text-1		2012-07-09 15:18:57.944000
	Edit pad (rev 151)		Frank	cv407	XVal Session 5	1	XVal Session 5-Typing - Text-1		2012-07-09 15:18:58.404000
	Edit pad (rev 152)		Frank	cv407	XVal Session 5	1	XVal Session 5-Typing - Text-1		2012-07-09 15:18:58.909000
	Edit pad (rev 153)		Nick	cv396	XVal Session 5	1	XVal Session 5-Typing - Text-1		2012-07-09 15:18:58.963000
	Edit pad (rev 154)		Nick	cv396	XVal Session 5	1	XVal Session 5-Typing - Text-1		2012-07-09 15:18:59.466000
	Edit pad (rev 155)		Frank	cv407	XVal Session 5	1	XVal Session 5-Typing - Text-1		2012-07-09 15:18:59.512000
	Edit pad (rev 156)		Nick	cv396	XVal Session 5	1	XVal Session 5-Typing - Text-1		2012-07-09 15:18:59.969000
	Edit pad (rev 157)		Frank	cv407	XVal Session 5	1	XVal Session 5-Typing - Text-1		2012-07-09 15:19:00.034000
	Edit pad (rev 158)		Nick	cv396	XVal Session 5	1	XVal Session 5-Typing - Text-1		2012-07-09 15:19:00.476000
	Edit pad (rev 159)		Frank	cv407	XVal Session 5	1	XVal Session 5-Typing - Text-1		2012-07-09 15:19:00.541000
	Edit pad (rev 160)		Nick	cv396	XVal Session 5	1	XVal Session 5-Typing - Text-1		2012-07-09 15:19:00.986000
	Edit pad (rev 161)		Nick	cv396	XVal Session 5	1	XVal Session 5-Typing - Text-1		2012-07-09 15:19:01.486000
	Edit pad (rev 162)		Nick	cv396	XVal Session 5	1	XVal Session 5-Typing - Text-1		2012-07-09 15:19:01.986000
	Edit pad (rev 163)		Nick	cv396	XVal Session 5	1	XVal Session 5-Typing - Text-1		2012-07-09 15:19:02.486000
	Edit pad (rev 164)		Jamey	cv409	XVal Session 5	1	XVal Session 5-Typing - Text-1		2012-07-09 15:19:02.981000
	Edit pad (rev 165)		Nick	cv396	XVal Session 5	1	XVal Session 5-Typing - Text-1		2012-07-09 15:19:02.987000
	Edit pad (rev 166)		Jamey	cv409	XVal Session 5	1	XVal Session 5-Typing - Text-1		2012-07-09 15:19:03.480000
	Edit pad (rev 167)		Nick	cv396	XVal Session 5	1	XVal Session 5-Typing - Text-1		2012-07-09 15:19:03.486000
	Edit pad (rev 168)		Jamey	cv409	XVal Session 5	1	XVal Session 5-Typing - Text-1		2012-07-09 15:19:03.981000
	Edit pad (rev 169)		Jamey	cv409	XVal Session 5	1	XVal Session 5-Typing - Text-1		2012-07-09 15:19:04.495000
	Edit pad (rev 170)		Nick	cv396	XVal Session 5	1	XVal Session 5-Typing - Text-1		2012-07-09 15:19:04.667000
	Edit pad (rev 171)		Jamey	cv409	XVal Session 5	1	XVal Session 5-Typing - Text-1		2012-07-09 15:19:04.994000
	Edit pad (rev 172)		Nick	cv396	XVal Session 5	1	XVal Session 5-Typing - Text-1		2012-07-09 15:19:05.173000
	Edit pad (rev 173)		Nick	cv396	XVal Session 5	1	XVal Session 5-Typing - Text-1		2012-07-09 15:19:05.678000
	Edit pad (rev 174)		Jamey	cv409	XVal Session 5	1	XVal Session 5-Typing - Text-1		2012-07-09 15:19:05.785000
	Edit pad (rev 175)		Nick	cv396	XVal Session 5	1	XVal Session 5-Typing - Text-1		2012-07-09 15:19:06.188000
	Edit pad (rev 176)		Nick	cv396	XVal Session 5	1	XVal Session 5-Typing - Text-1		2012-07-09 15:19:06.689000
	Edit pad (rev 177)		Jamey	cv409	XVal Session 5	1	XVal Session 5-Typing - Text-1		2012-07-09 15:19:06.693000
	Edit pad (rev 178)		Nick	cv396	XVal Session 5	1	XVal Session 5-Typing - Text-1		2012-07-09 15:19:07.189000
	Edit pad (rev 179)		Jamey	cv409	XVal Session 5	1	XVal Session 5-Typing - Text-1		2012-07-09 15:19:07.194000
	Edit pad (rev 180)		Nick	cv396	XVal Session 5	1	XVal Session 5-Typing - Text-1		2012-07-09 15:19:07.689000
	Edit pad (rev 181)		Jamey	cv409	XVal Session 5	1	XVal Session 5-Typing - Text-1		2012-07-09 15:19:07.698000
	Edit pad (rev 182)		Nick	cv396	XVal Session 5	1	XVal Session 5-Typing - Text-1		2012-07-09 15:19:08.189000
	Edit pad (rev 183)		Jamey	cv409	XVal Session 5	1	XVal Session 5-Typing - Text-1		2012-07-09 15:19:08.198000
	Edit pad (rev 184)		Jamey	cv409	XVal Session 5	1	XVal Session 5-Typing - Text-1		2012-07-09 15:19:08.698000
	Edit pad (rev 185)		Nick	cv396	XVal Session 5	1	XVal Session 5-Typing - Text-1		2012-07-09 15:19:09.879000
	Edit pad (rev 186)		Jamey	cv409	XVal Session 5	1	XVal Session 5-Typing - Text-1		2012-07-09 15:19:09.904000
	Edit pad (rev 187)		Nick	cv396	XVal Session 5	1	XVal Session 5-Typing - Text-1		2012-07-09 15:19:10.386000
	Edit pad (rev 188)		Jamey	cv409	XVal Session 5	1	XVal Session 5-Typing - Text-1		2012-07-09 15:19:10.600000
	Edit pad (rev 189)		Nick	cv396	XVal Session 5	1	XVal Session 5-Typing - Text-1		2012-07-09 15:19:10.900000
	Edit pad (rev 190)		Jamey	cv409	XVal Session 5	1	XVal Session 5-Typing - Text-1		2012-07-09 15:19:11.102000
	Edit pad (rev 191)		Jamey	cv409	XVal Session 5	1	XVal Session 5-Typing - Text-1		2012-07-09 15:19:11.605000
	Edit pad (rev 192)		Nick	cv396	XVal Session 5	1	XVal Session 5-Typing - Text-1		2012-07-09 15:19:11.698000
	Edit pad (rev 193)		Jamey	cv409	XVal Session 5	1	XVal Session 5-Typing - Text-1		2012-07-09 15:19:12.104000
	Edit pad (rev 194)		Nick	cv396	XVal Session 5	1	XVal Session 5-Typing - Text-1		2012-07-09 15:19:12.227000
	Edit pad (rev 195)		Jamey	cv409	XVal Session 5	1	XVal Session 5-Typing - Text-1		2012-07-09 15:19:12.605000
	Edit pad (rev 196)		Nick	cv396	XVal Session 5	1	XVal Session 5-Typing - Text-1		2012-07-09 15:19:12.703000
	Edit pad (rev 197)		Jamey	cv409	XVal Session 5	1	XVal Session 5-Typing - Text-1		2012-07-09 15:19:13.105000
	Edit pad (rev 198)		Nick	cv396	XVal Session 5	1	XVal Session 5-Typing - Text-1		2012-07-09 15:19:13.203000
	Edit pad (rev 199)		Jamey	cv409	XVal Session 5	1	XVal Session 5-Typing - Text-1		2012-07-09 15:19:13.605000
	Edit pad (rev 200)		Nick	cv396	XVal Session 5	1	XVal Session 5-Typing - Text-1		2012-07-09 15:19:21.198000
	Edit pad (rev 201)		Jamey	cv409	XVal Session 5	1	XVal Session 5-Typing - Text-1		2012-07-09 15:19:26.062000
	Edit pad (rev 202)		Nick	cv396	XVal Session 5	1	XVal Session 5-Typing - Text-1		2012-07-09 15:19:30.977000
	Edit pad (rev 203)		Matt	cv310	XVal Session 5	1	XVal Session 5-Typing - Text-1		2012-07-09 15:19:31.230000
	Edit pad (rev 204)		Nick	cv396	XVal Session 5	1	XVal Session 5-Typing - Text-1		2012-07-09 15:19:31.486000
	Edit pad (rev 205)		Matt	cv310	XVal Session 5	1	XVal Session 5-Typing - Text-1		2012-07-09 15:19:31.759000
	Edit pad (rev 206)		Nick	cv396	XVal Session 5	1	XVal Session 5-Typing - Text-1		2012-07-09 15:19:32.068000
	Edit pad (rev 207)		Matt	cv310	XVal Session 5	1	XVal Session 5-Typing - Text-1		2012-07-09 15:19:32.229000
	Edit pad (rev 208)		Nick	cv396	XVal Session 5	1	XVal Session 5-Typing - Text-1		2012-07-09 15:19:32.580000
	Edit pad (rev 209)		Matt	cv310	XVal Session 5	1	XVal Session 5-Typing - Text-1		2012-07-09 15:19:32.754000
	Edit pad (rev 210)		Nick	cv396	XVal Session 5	1	XVal Session 5-Typing - Text-1		2012-07-09 15:19:33.455000
	Edit pad (rev 211)		Jamey	cv409	XVal Session 5	1	XVal Session 5-Typing - Text-1		2012-07-09 15:19:33.576000
	Edit pad (rev 212)		Matt	cv310	XVal Session 5	1	XVal Session 5-Typing - Text-1		2012-07-09 15:19:33.774000
	Edit pad (rev 213)		Nick	cv396	XVal Session 5	1	XVal Session 5-Typing - Text-1		2012-07-09 15:19:33.955000
	Edit pad (rev 214)		Matt	cv310	XVal Session 5	1	XVal Session 5-Typing - Text-1		2012-07-09 15:19:34.333000
	Edit pad (rev 215)		Nick	cv396	XVal Session 5	1	XVal Session 5-Typing - Text-1		2012-07-09 15:19:34.453000
	Edit pad (rev 216)		Matt	cv310	XVal Session 5	1	XVal Session 5-Typing - Text-1		2012-07-09 15:19:34.838000
	Edit pad (rev 217)		Nick	cv396	XVal Session 5	1	XVal Session 5-Typing - Text-1		2012-07-09 15:19:34.954000
	Edit pad (rev 218)		Nick	cv396	XVal Session 5	1	XVal Session 5-Typing - Text-1		2012-07-09 15:19:35.481000
	Edit pad (rev 219)		Matt	cv310	XVal Session 5	1	XVal Session 5-Typing - Text-1		2012-07-09 15:19:35.912000
	Edit pad (rev 220)		Nick	cv396	XVal Session 5	1	XVal Session 5-Typing - Text-1		2012-07-09 15:19:35.990000
	Edit pad (rev 221)		Nick	cv396	XVal Session 5	1	XVal Session 5-Typing - Text-1		2012-07-09 15:19:36.501000
	Edit pad (rev 222)		Jamey	cv409	XVal Session 5	1	XVal Session 5-Typing - Text-1		2012-07-09 15:19:36.564000
	Edit pad (rev 223)		Nick	cv396	XVal Session 5	1	XVal Session 5-Typing - Text-1		2012-07-09 15:19:37.001000
	Edit pad (rev 224)		Nick	cv396	XVal Session 5	1	XVal Session 5-Typing - Text-1		2012-07-09 15:19:37.501000
	Edit pad (rev 225)		Nick	cv396	XVal Session 5	1	XVal Session 5-Typing - Text-1		2012-07-09 15:19:38.007000
	Edit pad (rev 226)		Nick	cv396	XVal Session 5	1	XVal Session 5-Typing - Text-1		2012-07-09 15:19:38.526000
	Edit pad (rev 227)		Nick	cv396	XVal Session 5	1	XVal Session 5-Typing - Text-1		2012-07-09 15:19:39.034000
	Edit pad (rev 228)		Nick	cv396	XVal Session 5	1	XVal Session 5-Typing - Text-1		2012-07-09 15:19:39.532000
	Edit pad (rev 229)		Nick	cv396	XVal Session 5	1	XVal Session 5-Typing - Text-1		2012-07-09 15:19:40.033000
	Edit pad (rev 230)		Nick	cv396	XVal Session 5	1	XVal Session 5-Typing - Text-1		2012-07-09 15:19:40.531000
	Edit pad (rev 231)		Nick	cv396	XVal Session 5	1	XVal Session 5-Typing - Text-1		2012-07-09 15:19:41.033000
	Edit pad (rev 232)		Nick	cv396	XVal Session 5	1	XVal Session 5-Typing - Text-1		2012-07-09 15:19:41.532000
	Edit pad (rev 233)		Jamey	cv409	XVal Session 5	1	XVal Session 5-Typing - Text-1		2012-07-09 15:19:41.981000
	Edit pad (rev 234)		Nick	cv396	XVal Session 5	1	XVal Session 5-Typing - Text-1		2012-07-09 15:19:42.031000
	Edit pad (rev 235)		Nick	cv396	XVal Session 5	1	XVal Session 5-Typing - Text-1		2012-07-09 15:19:42.573000
	Edit pad (rev 236)		Jamey	cv409	XVal Session 5	1	XVal Session 5-Typing - Text-1		2012-07-09 15:19:42.845000
	Edit pad (rev 237)		Nick	cv396	XVal Session 5	1	XVal Session 5-Typing - Text-1		2012-07-09 15:19:43.079000
	Edit pad (rev 238)		Nick	cv396	XVal Session 5	1	XVal Session 5-Typing - Text-1		2012-07-09 15:19:43.581000
	Edit pad (rev 239)		Jamey	cv409	XVal Session 5	1	XVal Session 5-Typing - Text-1		2012-07-09 15:19:43.901000
	Edit pad (rev 240)		Nick	cv396	XVal Session 5	1	XVal Session 5-Typing - Text-1		2012-07-09 15:19:44.093000
	Edit pad (rev 241)		Nick	cv396	XVal Session 5	1	XVal Session 5-Typing - Text-1		2012-07-09 15:19:44.595000
	Edit pad (rev 242)		Jamey	cv409	XVal Session 5	1	XVal Session 5-Typing - Text-1		2012-07-09 15:19:45.066000
	Edit pad (rev 243)		Nick	cv396	XVal Session 5	1	XVal Session 5-Typing - Text-1		2012-07-09 15:19:45.100000
	Edit pad (rev 244)		Nick	cv396	XVal Session 5	1	XVal Session 5-Typing - Text-1		2012-07-09 15:19:45.605000
	Edit pad (rev 245)		Nick	cv396	XVal Session 5	1	XVal Session 5-Typing - Text-1		2012-07-09 15:19:46.117000
	Edit pad (rev 246)		Nick	cv396	XVal Session 5	1	XVal Session 5-Typing - Text-1		2012-07-09 15:19:46.627000
	Edit pad (rev 247)		Jamey	cv409	XVal Session 5	1	XVal Session 5-Typing - Text-1		2012-07-09 15:19:46.731000
	Edit pad (rev 248)		Nick	cv396	XVal Session 5	1	XVal Session 5-Typing - Text-1		2012-07-09 15:19:47.125000
	Edit pad (rev 249)		Jamey	cv409	XVal Session 5	1	XVal Session 5-Typing - Text-1		2012-07-09 15:19:47.338000
	Edit pad (rev 250)		Nick	cv396	XVal Session 5	1	XVal Session 5-Typing - Text-1		2012-07-09 15:19:47.627000
	Edit pad (rev 251)		Jamey	cv409	XVal Session 5	1	XVal Session 5-Typing - Text-1		2012-07-09 15:19:47.894000
	Edit pad (rev 252)		Nick	cv396	XVal Session 5	1	XVal Session 5-Typing - Text-1		2012-07-09 15:19:48.127000
	Edit pad (rev 253)		Nick	cv396	XVal Session 5	1	XVal Session 5-Typing - Text-1		2012-07-09 15:19:48.626000
	Edit pad (rev 254)		Nick	cv396	XVal Session 5	1	XVal Session 5-Typing - Text-1		2012-07-09 15:19:49.127000
	Edit pad (rev 255)		Frank	cv407	XVal Session 5	1	XVal Session 5-Typing - Text-1		2012-07-09 15:19:49.348000
	Edit pad (rev 256)		Nick	cv396	XVal Session 5	1	XVal Session 5-Typing - Text-1		2012-07-09 15:19:49.627000
	Edit pad (rev 257)		Frank	cv407	XVal Session 5	1	XVal Session 5-Typing - Text-1		2012-07-09 15:19:49.793000
	Edit pad (rev 258)		Jamey	cv409	XVal Session 5	1	XVal Session 5-Typing - Text-1		2012-07-09 15:19:49.983000
	Edit pad (rev 259)		Nick	cv396	XVal Session 5	1	XVal Session 5-Typing - Text-1		2012-07-09 15:19:50.152000
	Edit pad (rev 260)		Frank	cv407	XVal Session 5	1	XVal Session 5-Typing - Text-1		2012-07-09 15:19:50.292000
	Edit pad (rev 261)		Jamey	cv409	XVal Session 5	1	XVal Session 5-Typing - Text-1		2012-07-09 15:19:50.495000
	Edit pad (rev 262)		Nick	cv396	XVal Session 5	1	XVal Session 5-Typing - Text-1		2012-07-09 15:19:50.657000
	Edit pad (rev 263)		Frank	cv407	XVal Session 5	1	XVal Session 5-Typing - Text-1		2012-07-09 15:19:50.791000
	Edit pad (rev 264)		Jamey	cv409	XVal Session 5	1	XVal Session 5-Typing - Text-1		2012-07-09 15:19:50.995000
	Edit pad (rev 265)		Nick	cv396	XVal Session 5	1	XVal Session 5-Typing - Text-1		2012-07-09 15:19:51.241000
	Edit pad (rev 266)		Frank	cv407	XVal Session 5	1	XVal Session 5-Typing - Text-1		2012-07-09 15:19:51.294000
	Edit pad (rev 267)		Nick	cv396	XVal Session 5	1	XVal Session 5-Typing - Text-1		2012-07-09 15:19:51.751000
	Edit pad (rev 268)		Jamey	cv409	XVal Session 5	1	XVal Session 5-Typing - Text-1		2012-07-09 15:19:51.768000
	Edit pad (rev 269)		Frank	cv407	XVal Session 5	1	XVal Session 5-Typing - Text-1		2012-07-09 15:19:51.794000
	Edit pad (rev 270)		Nick	cv396	XVal Session 5	1	XVal Session 5-Typing - Text-1		2012-07-09 15:19:52.252000
	Edit pad (rev 271)		Frank	cv407	XVal Session 5	1	XVal Session 5-Typing - Text-1		2012-07-09 15:19:52.293000
	Edit pad (rev 272)		Jamey	cv409	XVal Session 5	1	XVal Session 5-Typing - Text-1		2012-07-09 15:19:52.309000
	Edit pad (rev 273)		Frank	cv407	XVal Session 5	1	XVal Session 5-Typing - Text-1		2012-07-09 15:19:52.794000
	Edit pad (rev 274)		Jamey	cv409	XVal Session 5	1	XVal Session 5-Typing - Text-1		2012-07-09 15:19:52.808000
	Edit pad (rev 275)		Nick	cv396	XVal Session 5	1	XVal Session 5-Typing - Text-1		2012-07-09 15:19:53.128000
	Edit pad (rev 276)		Frank	cv407	XVal Session 5	1	XVal Session 5-Typing - Text-1		2012-07-09 15:19:53.293000
	Edit pad (rev 277)		Jamey	cv409	XVal Session 5	1	XVal Session 5-Typing - Text-1		2012-07-09 15:19:53.307000
	Edit pad (rev 278)		Nick	cv396	XVal Session 5	1	XVal Session 5-Typing - Text-1		2012-07-09 15:19:53.628000
	Edit pad (rev 279)		Frank	cv407	XVal Session 5	1	XVal Session 5-Typing - Text-1		2012-07-09 15:19:53.792000
	Edit pad (rev 280)		Jamey	cv409	XVal Session 5	1	XVal Session 5-Typing - Text-1		2012-07-09 15:19:53.806000
	Edit pad (rev 281)		Nick	cv396	XVal Session 5	1	XVal Session 5-Typing - Text-1		2012-07-09 15:19:54.128000
	Edit pad (rev 282)		Frank	cv407	XVal Session 5	1	XVal Session 5-Typing - Text-1		2012-07-09 15:19:54.295000
	Edit pad (rev 283)		Jamey	cv409	XVal Session 5	1	XVal Session 5-Typing - Text-1		2012-07-09 15:19:54.308000
	Edit pad (rev 284)		Nick	cv396	XVal Session 5	1	XVal Session 5-Typing - Text-1		2012-07-09 15:19:54.642000
	Edit pad (rev 285)		Frank	cv407	XVal Session 5	1	XVal Session 5-Typing - Text-1		2012-07-09 15:19:54.794000
	Edit pad (rev 286)		Jamey	cv409	XVal Session 5	1	XVal Session 5-Typing - Text-1		2012-07-09 15:19:54.822000
	Edit pad (rev 287)		Frank	cv407	XVal Session 5	1	XVal Session 5-Typing - Text-1		2012-07-09 15:19:55.296000
	Edit pad (rev 288)		Jamey	cv409	XVal Session 5	1	XVal Session 5-Typing - Text-1		2012-07-09 15:19:55.322000
	Edit pad (rev 289)		Nick	cv396	XVal Session 5	1	XVal Session 5-Typing - Text-1		2012-07-09 15:19:55.361000
	Edit pad (rev 290)		Frank	cv407	XVal Session 5	1	XVal Session 5-Typing - Text-1		2012-07-09 15:19:55.793000
	Edit pad (rev 291)		Nick	cv396	XVal Session 5	1	XVal Session 5-Typing - Text-1		2012-07-09 15:19:55.867000
	Edit pad (rev 292)		Jamey	cv409	XVal Session 5	1	XVal Session 5-Typing - Text-1		2012-07-09 15:19:55.920000
	Edit pad (rev 293)		Frank	cv407	XVal Session 5	1	XVal Session 5-Typing - Text-1		2012-07-09 15:19:56.293000
	Edit pad (rev 294)		Frank	cv407	XVal Session 5	1	XVal Session 5-Typing - Text-1		2012-07-09 15:19:56.958000
	Edit pad (rev 295)		Frank	cv407	XVal Session 5	1	XVal Session 5-Typing - Text-1		2012-07-09 15:19:57.466000
	Edit pad (rev 296)		Frank	cv407	XVal Session 5	1	XVal Session 5-Typing - Text-1		2012-07-09 15:19:57.964000
	Edit pad (rev 297)		Nick	cv396	XVal Session 5	1	XVal Session 5-Typing - Text-1		2012-07-09 15:19:58.164000
	Edit pad (rev 298)		Frank	cv407	XVal Session 5	1	XVal Session 5-Typing - Text-1		2012-07-09 15:19:58.465000
	Edit pad (rev 299)		Nick	cv396	XVal Session 5	1	XVal Session 5-Typing - Text-1		2012-07-09 15:19:58.670000
	Edit pad (rev 300)		Frank	cv407	XVal Session 5	1	XVal Session 5-Typing - Text-1		2012-07-09 15:19:58.965000
	Edit pad (rev 301)		Nick	cv396	XVal Session 5	1	XVal Session 5-Typing - Text-1		2012-07-09 15:19:59.173000
	Edit pad (rev 302)		Jamey	cv409	XVal Session 5	1	XVal Session 5-Typing - Text-1		2012-07-09 15:19:59.257000
	Edit pad (rev 303)		Frank	cv407	XVal Session 5	1	XVal Session 5-Typing - Text-1		2012-07-09 15:19:59.467000
	Edit pad (rev 304)		Nick	cv396	XVal Session 5	1	XVal Session 5-Typing - Text-1		2012-07-09 15:19:59.673000
	Edit pad (rev 305)		Frank	cv407	XVal Session 5	1	XVal Session 5-Typing - Text-1		2012-07-09 15:19:59.971000
	Edit pad (rev 306)		Nick	cv396	XVal Session 5	1	XVal Session 5-Typing - Text-1		2012-07-09 15:20:00.174000
	Edit pad (rev 307)		Frank	cv407	XVal Session 5	1	XVal Session 5-Typing - Text-1		2012-07-09 15:20:00.481000
	Edit pad (rev 308)		Matt	cv310	XVal Session 5	1	XVal Session 5-Typing - Text-1		2012-07-09 15:20:00.523000
	Edit pad (rev 309)		Nick	cv396	XVal Session 5	1	XVal Session 5-Typing - Text-1		2012-07-09 15:20:00.881000
	Edit pad (rev 310)		Frank	cv407	XVal Session 5	1	XVal Session 5-Typing - Text-1		2012-07-09 15:20:00.980000
	Edit pad (rev 311)		Matt	cv310	XVal Session 5	1	XVal Session 5-Typing - Text-1		2012-07-09 15:20:01.023000
	Edit pad (rev 312)		Nick	cv396	XVal Session 5	1	XVal Session 5-Typing - Text-1		2012-07-09 15:20:01.389000
	Edit pad (rev 313)		Frank	cv407	XVal Session 5	1	XVal Session 5-Typing - Text-1		2012-07-09 15:20:01.480000
	Edit pad (rev 314)		Matt	cv310	XVal Session 5	1	XVal Session 5-Typing - Text-1		2012-07-09 15:20:01.524000
	Edit pad (rev 315)		Nick	cv396	XVal Session 5	1	XVal Session 5-Typing - Text-1		2012-07-09 15:20:01.892000
	Edit pad (rev 316)		Frank	cv407	XVal Session 5	1	XVal Session 5-Typing - Text-1		2012-07-09 15:20:01.979000
	Edit pad (rev 317)		Jamey	cv409	XVal Session 5	1	XVal Session 5-Typing - Text-1		2012-07-09 15:20:02.011000
	Edit pad (rev 318)		Matt	cv310	XVal Session 5	1	XVal Session 5-Typing - Text-1		2012-07-09 15:20:02.024000
	Edit pad (rev 319)		Nick	cv396	XVal Session 5	1	XVal Session 5-Typing - Text-1		2012-07-09 15:20:02.392000
	Edit pad (rev 320)		Frank	cv407	XVal Session 5	1	XVal Session 5-Typing - Text-1		2012-07-09 15:20:02.480000
	Edit pad (rev 321)		Matt	cv310	XVal Session 5	1	XVal Session 5-Typing - Text-1		2012-07-09 15:20:02.537000
	Edit pad (rev 322)		Jamey	cv409	XVal Session 5	1	XVal Session 5-Typing - Text-1		2012-07-09 15:20:02.547000
	Edit pad (rev 323)		Nick	cv396	XVal Session 5	1	XVal Session 5-Typing - Text-1		2012-07-09 15:20:02.897000
	Edit pad (rev 324)		Frank	cv407	XVal Session 5	1	XVal Session 5-Typing - Text-1		2012-07-09 15:20:02.981000
	Edit pad (rev 325)		Matt	cv310	XVal Session 5	1	XVal Session 5-Typing - Text-1		2012-07-09 15:20:03.044000
	Edit pad (rev 326)		Jamey	cv409	XVal Session 5	1	XVal Session 5-Typing - Text-1		2012-07-09 15:20:03.083000
	Edit pad (rev 327)		Frank	cv407	XVal Session 5	1	XVal Session 5-Typing - Text-1		2012-07-09 15:20:03.480000
	Edit pad (rev 328)		Jamey	cv409	XVal Session 5	1	XVal Session 5-Typing - Text-1		2012-07-09 15:20:03.529000
	Edit pad (rev 329)		Matt	cv310	XVal Session 5	1	XVal Session 5-Typing - Text-1		2012-07-09 15:20:03.555000
	Edit pad (rev 330)		Frank	cv407	XVal Session 5	1	XVal Session 5-Typing - Text-1		2012-07-09 15:20:03.980000
	Edit pad (rev 331)		Jamey	cv409	XVal Session 5	1	XVal Session 5-Typing - Text-1		2012-07-09 15:20:04.041000
	Edit pad (rev 332)		Frank	cv407	XVal Session 5	1	XVal Session 5-Typing - Text-1		2012-07-09 15:20:04.482000
	Edit pad (rev 333)		Frank	cv407	XVal Session 5	1	XVal Session 5-Typing - Text-1		2012-07-09 15:20:04.981000
	Edit pad (rev 334)		Jamey	cv409	XVal Session 5	1	XVal Session 5-Typing - Text-1		2012-07-09 15:20:05.202000
	Edit pad (rev 335)		Matt	cv310	XVal Session 5	1	XVal Session 5-Typing - Text-1		2012-07-09 15:20:05.328000
	Edit pad (rev 336)		Frank	cv407	XVal Session 5	1	XVal Session 5-Typing - Text-1		2012-07-09 15:20:05.480000
	Edit pad (rev 337)		Jamey	cv409	XVal Session 5	1	XVal Session 5-Typing - Text-1		2012-07-09 15:20:05.704000
	Edit pad (rev 338)		Nick	cv396	XVal Session 5	1	XVal Session 5-Typing - Text-1		2012-07-09 15:20:05.742000
	Edit pad (rev 339)		Frank	cv407	XVal Session 5	1	XVal Session 5-Typing - Text-1		2012-07-09 15:20:05.980000
	Edit pad (rev 340)		Matt	cv310	XVal Session 5	1	XVal Session 5-Typing - Text-1		2012-07-09 15:20:06.225000
	Edit pad (rev 341)		Nick	cv396	XVal Session 5	1	XVal Session 5-Typing - Text-1		2012-07-09 15:20:06.251000
	Edit pad (rev 342)		Jamey	cv409	XVal Session 5	1	XVal Session 5-Typing - Text-1		2012-07-09 15:20:06.409000
	Edit pad (rev 343)		Frank	cv407	XVal Session 5	1	XVal Session 5-Typing - Text-1		2012-07-09 15:20:06.521000
	Edit pad (rev 344)		Nick	cv396	XVal Session 5	1	XVal Session 5-Typing - Text-1		2012-07-09 15:20:06.752000
	Edit pad (rev 345)		Jamey	cv409	XVal Session 5	1	XVal Session 5-Typing - Text-1		2012-07-09 15:20:06.916000
	Edit pad (rev 346)		Frank	cv407	XVal Session 5	1	XVal Session 5-Typing - Text-1		2012-07-09 15:20:06.986000
	Edit pad (rev 347)		Nick	cv396	XVal Session 5	1	XVal Session 5-Typing - Text-1		2012-07-09 15:20:07.252000
	Edit pad (rev 348)		Jamey	cv409	XVal Session 5	1	XVal Session 5-Typing - Text-1		2012-07-09 15:20:07.416000
	Edit pad (rev 349)		Frank	cv407	XVal Session 5	1	XVal Session 5-Typing - Text-1		2012-07-09 15:20:07.483000
	Edit pad (rev 350)		Nick	cv396	XVal Session 5	1	XVal Session 5-Typing - Text-1		2012-07-09 15:20:07.767000
	Edit pad (rev 351)		Jamey	cv409	XVal Session 5	1	XVal Session 5-Typing - Text-1		2012-07-09 15:20:07.915000
	Edit pad (rev 352)		Frank	cv407	XVal Session 5	1	XVal Session 5-Typing - Text-1		2012-07-09 15:20:07.986000
	Edit pad (rev 353)		Matt	cv310	XVal Session 5	1	XVal Session 5-Typing - Text-1		2012-07-09 15:20:08.217000
	Edit pad (rev 354)		Nick	cv396	XVal Session 5	1	XVal Session 5-Typing - Text-1		2012-07-09 15:20:08.468000
	Edit pad (rev 355)		Frank	cv407	XVal Session 5	1	XVal Session 5-Typing - Text-1		2012-07-09 15:20:08.500000
	Edit pad (rev 356)		Jamey	cv409	XVal Session 5	1	XVal Session 5-Typing - Text-1		2012-07-09 15:20:08.576000
	Edit pad (rev 357)		Matt	cv310	XVal Session 5	1	XVal Session 5-Typing - Text-1		2012-07-09 15:20:08.727000
	Edit pad (rev 358)		Nick	cv396	XVal Session 5	1	XVal Session 5-Typing - Text-1		2012-07-09 15:20:08.970000
	Edit pad (rev 359)		Frank	cv407	XVal Session 5	1	XVal Session 5-Typing - Text-1		2012-07-09 15:20:08.995000
	Edit pad (rev 360)		Jamey	cv409	XVal Session 5	1	XVal Session 5-Typing - Text-1		2012-07-09 15:20:09.082000
	Edit pad (rev 361)		Nick	cv396	XVal Session 5	1	XVal Session 5-Typing - Text-1		2012-07-09 15:20:09.481000
	Edit pad (rev 362)		Frank	cv407	XVal Session 5	1	XVal Session 5-Typing - Text-1		2012-07-09 15:20:09.573000
	Edit pad (rev 363)		Jamey	cv409	XVal Session 5	1	XVal Session 5-Typing - Text-1		2012-07-09 15:20:09.596000
	Edit pad (rev 364)		Matt	cv310	XVal Session 5	1	XVal Session 5-Typing - Text-1		2012-07-09 15:20:10.010000
	Edit pad (rev 365)		Frank	cv407	XVal Session 5	1	XVal Session 5-Typing - Text-1		2012-07-09 15:20:10.075000
	Edit pad (rev 366)		Jamey	cv409	XVal Session 5	1	XVal Session 5-Typing - Text-1		2012-07-09 15:20:10.103000
	Edit pad (rev 367)		Nick	cv396	XVal Session 5	1	XVal Session 5-Typing - Text-1		2012-07-09 15:20:10.330000
	Edit pad (rev 368)		Matt	cv310	XVal Session 5	1	XVal Session 5-Typing - Text-1		2012-07-09 15:20:10.531000
	Edit pad (rev 369)		Frank	cv407	XVal Session 5	1	XVal Session 5-Typing - Text-1		2012-07-09 15:20:10.581000
	Edit pad (rev 370)		Nick	cv396	XVal Session 5	1	XVal Session 5-Typing - Text-1		2012-07-09 15:20:10.830000
	Edit pad (rev 371)		Matt	cv310	XVal Session 5	1	XVal Session 5-Typing - Text-1		2012-07-09 15:20:11.041000
	Edit pad (rev 372)		Jamey	cv409	XVal Session 5	1	XVal Session 5-Typing - Text-1		2012-07-09 15:20:11.066000
	Edit pad (rev 373)		Frank	cv407	XVal Session 5	1	XVal Session 5-Typing - Text-1		2012-07-09 15:20:11.081000
	Edit pad (rev 374)		Nick	cv396	XVal Session 5	1	XVal Session 5-Typing - Text-1		2012-07-09 15:20:11.330000
	Edit pad (rev 375)		Jamey	cv409	XVal Session 5	1	XVal Session 5-Typing - Text-1		2012-07-09 15:20:11.573000
	Edit pad (rev 376)		Frank	cv407	XVal Session 5	1	XVal Session 5-Typing - Text-1		2012-07-09 15:20:11.698000
	Edit pad (rev 377)		Nick	cv396	XVal Session 5	1	XVal Session 5-Typing - Text-1		2012-07-09 15:20:11.828000
	Edit pad (rev 378)		Jamey	cv409	XVal Session 5	1	XVal Session 5-Typing - Text-1		2012-07-09 15:20:12.073000
	Edit pad (rev 379)		Matt	cv310	XVal Session 5	1	XVal Session 5-Typing - Text-1		2012-07-09 15:20:12.132000
	Edit pad (rev 380)		Frank	cv407	XVal Session 5	1	XVal Session 5-Typing - Text-1		2012-07-09 15:20:12.199000
	Edit pad (rev 381)		Nick	cv396	XVal Session 5	1	XVal Session 5-Typing - Text-1		2012-07-09 15:20:12.330000
	Edit pad (rev 382)		Matt	cv310	XVal Session 5	1	XVal Session 5-Typing - Text-1		2012-07-09 15:20:12.634000
	Edit pad (rev 383)		Frank	cv407	XVal Session 5	1	XVal Session 5-Typing - Text-1		2012-07-09 15:20:12.700000
	Edit pad (rev 384)		Nick	cv396	XVal Session 5	1	XVal Session 5-Typing - Text-1		2012-07-09 15:20:12.835000
	Edit pad (rev 385)		Matt	cv310	XVal Session 5	1	XVal Session 5-Typing - Text-1		2012-07-09 15:20:13.141000
	Edit pad (rev 386)		Frank	cv407	XVal Session 5	1	XVal Session 5-Typing - Text-1		2012-07-09 15:20:13.200000
	Edit pad (rev 387)		Nick	cv396	XVal Session 5	1	XVal Session 5-Typing - Text-1		2012-07-09 15:20:13.344000
	Edit pad (rev 388)		Matt	cv310	XVal Session 5	1	XVal Session 5-Typing - Text-1		2012-07-09 15:20:13.659000
	Edit pad (rev 389)		Frank	cv407	XVal Session 5	1	XVal Session 5-Typing - Text-1		2012-07-09 15:20:13.699000
	Edit pad (rev 390)		Nick	cv396	XVal Session 5	1	XVal Session 5-Typing - Text-1		2012-07-09 15:20:13.843000
	Edit pad (rev 391)		Matt	cv310	XVal Session 5	1	XVal Session 5-Typing - Text-1		2012-07-09 15:20:14.159000
	Edit pad (rev 392)		Frank	cv407	XVal Session 5	1	XVal Session 5-Typing - Text-1		2012-07-09 15:20:14.197000
	Edit pad (rev 393)		Nick	cv396	XVal Session 5	1	XVal Session 5-Typing - Text-1		2012-07-09 15:20:14.344000
	Edit pad (rev 394)		Frank	cv407	XVal Session 5	1	XVal Session 5-Typing - Text-1		2012-07-09 15:20:14.698000
	Edit pad (rev 395)		Matt	cv310	XVal Session 5	1	XVal Session 5-Typing - Text-1		2012-07-09 15:20:14.724000
	Edit pad (rev 396)		Nick	cv396	XVal Session 5	1	XVal Session 5-Typing - Text-1		2012-07-09 15:20:14.843000
	Edit pad (rev 397)		Matt	cv310	XVal Session 5	1	XVal Session 5-Typing - Text-1		2012-07-09 15:20:15.228000
	Edit pad (rev 398)		Nick	cv396	XVal Session 5	1	XVal Session 5-Typing - Text-1		2012-07-09 15:20:15.342000
	Edit pad (rev 399)		Nick	cv396	XVal Session 5	1	XVal Session 5-Typing - Text-1		2012-07-09 15:20:15.845000
	Edit pad (rev 400)		Frank	cv407	XVal Session 5	1	XVal Session 5-Typing - Text-1		2012-07-09 15:20:16.002000
	Edit pad (rev 401)		Nick	cv396	XVal Session 5	1	XVal Session 5-Typing - Text-1		2012-07-09 15:20:16.345000
	Edit pad (rev 402)		Frank	cv407	XVal Session 5	1	XVal Session 5-Typing - Text-1		2012-07-09 15:20:16.502000
	Edit pad (rev 403)		Nick	cv396	XVal Session 5	1	XVal Session 5-Typing - Text-1		2012-07-09 15:20:16.843000
	Edit pad (rev 404)		Frank	cv407	XVal Session 5	1	XVal Session 5-Typing - Text-1		2012-07-09 15:20:17.012000
	Edit pad (rev 405)		Nick	cv396	XVal Session 5	1	XVal Session 5-Typing - Text-1		2012-07-09 15:20:17.345000
	Edit pad (rev 406)		Frank	cv407	XVal Session 5	1	XVal Session 5-Typing - Text-1		2012-07-09 15:20:17.590000
	Edit pad (rev 407)		Frank	cv407	XVal Session 5	1	XVal Session 5-Typing - Text-1		2012-07-09 15:20:18.094000
	Edit pad (rev 408)		Jamey	cv409	XVal Session 5	1	XVal Session 5-Typing - Text-1		2012-07-09 15:20:18.100000
	Edit pad (rev 409)		Nick	cv396	XVal Session 5	1	XVal Session 5-Typing - Text-1		2012-07-09 15:20:18.318000
	Edit pad (rev 410)		Frank	cv407	XVal Session 5	1	XVal Session 5-Typing - Text-1		2012-07-09 15:20:18.597000
	Edit pad (rev 411)		Jamey	cv409	XVal Session 5	1	XVal Session 5-Typing - Text-1		2012-07-09 15:20:18.865000
	Edit pad (rev 412)		Frank	cv407	XVal Session 5	1	XVal Session 5-Typing - Text-1		2012-07-09 15:20:19.096000
	Edit pad (rev 413)		Jamey	cv409	XVal Session 5	1	XVal Session 5-Typing - Text-1		2012-07-09 15:20:19.369000
	Edit pad (rev 414)		Jamey	cv409	XVal Session 5	1	XVal Session 5-Typing - Text-1		2012-07-09 15:20:19.870000
	Edit pad (rev 415)		Frank	cv407	XVal Session 5	1	XVal Session 5-Typing - Text-1		2012-07-09 15:20:19.949000
	Edit pad (rev 416)		Nick	cv396	XVal Session 5	1	XVal Session 5-Typing - Text-1		2012-07-09 15:20:20.378000
	Edit pad (rev 417)		Jamey	cv409	XVal Session 5	1	XVal Session 5-Typing - Text-1		2012-07-09 15:20:20.389000
	Edit pad (rev 418)		Frank	cv407	XVal Session 5	1	XVal Session 5-Typing - Text-1		2012-07-09 15:20:20.479000
	Edit pad (rev 419)		Nick	cv396	XVal Session 5	1	XVal Session 5-Typing - Text-1		2012-07-09 15:20:20.877000
	Edit pad (rev 420)		Jamey	cv409	XVal Session 5	1	XVal Session 5-Typing - Text-1		2012-07-09 15:20:20.901000
	Edit pad (rev 421)		Frank	cv407	XVal Session 5	1	XVal Session 5-Typing - Text-1		2012-07-09 15:20:20.989000
	Edit pad (rev 422)		Nick	cv396	XVal Session 5	1	XVal Session 5-Typing - Text-1		2012-07-09 15:20:21.377000
	Edit pad (rev 423)		Frank	cv407	XVal Session 5	1	XVal Session 5-Typing - Text-1		2012-07-09 15:20:21.495000
	Edit pad (rev 424)		Nick	cv396	XVal Session 5	1	XVal Session 5-Typing - Text-1		2012-07-09 15:20:21.877000
	Edit pad (rev 425)		Frank	cv407	XVal Session 5	1	XVal Session 5-Typing - Text-1		2012-07-09 15:20:21.996000
	Edit pad (rev 426)		Nick	cv396	XVal Session 5	1	XVal Session 5-Typing - Text-1		2012-07-09 15:20:22.377000
	Edit pad (rev 427)		Jamey	cv409	XVal Session 5	1	XVal Session 5-Typing - Text-1		2012-07-09 15:20:22.451000
	Edit pad (rev 428)		Frank	cv407	XVal Session 5	1	XVal Session 5-Typing - Text-1		2012-07-09 15:20:22.501000
	Edit pad (rev 429)		Nick	cv396	XVal Session 5	1	XVal Session 5-Typing - Text-1		2012-07-09 15:20:22.877000
	Edit pad (rev 430)		Jamey	cv409	XVal Session 5	1	XVal Session 5-Typing - Text-1		2012-07-09 15:20:22.971000
	Edit pad (rev 431)		Frank	cv407	XVal Session 5	1	XVal Session 5-Typing - Text-1		2012-07-09 15:20:23.002000
	Edit pad (rev 432)		Nick	cv396	XVal Session 5	1	XVal Session 5-Typing - Text-1		2012-07-09 15:20:23.378000
	Edit pad (rev 433)		Jamey	cv409	XVal Session 5	1	XVal Session 5-Typing - Text-1		2012-07-09 15:20:23.487000
	Edit pad (rev 434)		Frank	cv407	XVal Session 5	1	XVal Session 5-Typing - Text-1		2012-07-09 15:20:23.508000
	Edit pad (rev 435)		Nick	cv396	XVal Session 5	1	XVal Session 5-Typing - Text-1		2012-07-09 15:20:23.878000
	Edit pad (rev 436)		Jamey	cv409	XVal Session 5	1	XVal Session 5-Typing - Text-1		2012-07-09 15:20:23.992000
	Edit pad (rev 437)		Frank	cv407	XVal Session 5	1	XVal Session 5-Typing - Text-1		2012-07-09 15:20:24.011000
	Edit pad (rev 438)		Nick	cv396	XVal Session 5	1	XVal Session 5-Typing - Text-1		2012-07-09 15:20:24.378000
	Edit pad (rev 439)		Frank	cv407	XVal Session 5	1	XVal Session 5-Typing - Text-1		2012-07-09 15:20:24.517000
	Edit pad (rev 440)		Nick	cv396	XVal Session 5	1	XVal Session 5-Typing - Text-1		2012-07-09 15:20:24.877000
	Edit pad (rev 441)		Frank	cv407	XVal Session 5	1	XVal Session 5-Typing - Text-1		2012-07-09 15:20:25.027000
	Edit pad (rev 442)		Nick	cv396	XVal Session 5	1	XVal Session 5-Typing - Text-1		2012-07-09 15:20:25.377000
	Edit pad (rev 443)		Frank	cv407	XVal Session 5	1	XVal Session 5-Typing - Text-1		2012-07-09 15:20:25.526000
	Edit pad (rev 444)		Nick	cv396	XVal Session 5	1	XVal Session 5-Typing - Text-1		2012-07-09 15:20:25.876000
	Edit pad (rev 445)		Frank	cv407	XVal Session 5	1	XVal Session 5-Typing - Text-1		2012-07-09 15:20:26.026000
	Edit pad (rev 446)		Nick	cv396	XVal Session 5	1	XVal Session 5-Typing - Text-1		2012-07-09 15:20:26.378000
	Edit pad (rev 447)		Frank	cv407	XVal Session 5	1	XVal Session 5-Typing - Text-1		2012-07-09 15:20:26.527000
	Edit pad (rev 448)		Nick	cv396	XVal Session 5	1	XVal Session 5-Typing - Text-1		2012-07-09 15:20:26.877000
	Edit pad (rev 449)		Frank	cv407	XVal Session 5	1	XVal Session 5-Typing - Text-1		2012-07-09 15:20:27.026000
	Edit pad (rev 450)		Nick	cv396	XVal Session 5	1	XVal Session 5-Typing - Text-1		2012-07-09 15:20:27.377000
	Edit pad (rev 451)		Frank	cv407	XVal Session 5	1	XVal Session 5-Typing - Text-1		2012-07-09 15:20:27.527000
	Edit pad (rev 452)		Nick	cv396	XVal Session 5	1	XVal Session 5-Typing - Text-1		2012-07-09 15:20:27.877000
	Edit pad (rev 453)		Jamey	cv409	XVal Session 5	1	XVal Session 5-Typing - Text-1		2012-07-09 15:20:27.995000
	Edit pad (rev 454)		Frank	cv407	XVal Session 5	1	XVal Session 5-Typing - Text-1		2012-07-09 15:20:28.027000
	Edit pad (rev 455)		Nick	cv396	XVal Session 5	1	XVal Session 5-Typing - Text-1		2012-07-09 15:20:28.381000
	Edit pad (rev 456)		Jamey	cv409	XVal Session 5	1	XVal Session 5-Typing - Text-1		2012-07-09 15:20:28.502000
	Edit pad (rev 457)		Frank	cv407	XVal Session 5	1	XVal Session 5-Typing - Text-1		2012-07-09 15:20:28.537000
	Edit pad (rev 458)		Nick	cv396	XVal Session 5	1	XVal Session 5-Typing - Text-1		2012-07-09 15:20:28.881000
	Edit pad (rev 459)		Frank	cv407	XVal Session 5	1	XVal Session 5-Typing - Text-1		2012-07-09 15:20:29.043000
	Edit pad (rev 460)		Jamey	cv409	XVal Session 5	1	XVal Session 5-Typing - Text-1		2012-07-09 15:20:29.251000
	Edit pad (rev 461)		Nick	cv396	XVal Session 5	1	XVal Session 5-Typing - Text-1		2012-07-09 15:20:29.379000
	Edit pad (rev 462)		Frank	cv407	XVal Session 5	1	XVal Session 5-Typing - Text-1		2012-07-09 15:20:29.559000
	Edit pad (rev 463)		Nick	cv396	XVal Session 5	1	XVal Session 5-Typing - Text-1		2012-07-09 15:20:29.880000
	Edit pad (rev 464)		Frank	cv407	XVal Session 5	1	XVal Session 5-Typing - Text-1		2012-07-09 15:20:30.063000
	Edit pad (rev 465)		Nick	cv396	XVal Session 5	1	XVal Session 5-Typing - Text-1		2012-07-09 15:20:30.392000
	Edit pad (rev 466)		Frank	cv407	XVal Session 5	1	XVal Session 5-Typing - Text-1		2012-07-09 15:20:30.573000
	Edit pad (rev 467)		Nick	cv396	XVal Session 5	1	XVal Session 5-Typing - Text-1		2012-07-09 15:20:30.892000
	Edit pad (rev 468)		Jamey	cv409	XVal Session 5	1	XVal Session 5-Typing - Text-1		2012-07-09 15:20:30.895000
	Edit pad (rev 469)		Frank	cv407	XVal Session 5	1	XVal Session 5-Typing - Text-1		2012-07-09 15:20:31.080000
	Edit pad (rev 470)		Nick	cv396	XVal Session 5	1	XVal Session 5-Typing - Text-1		2012-07-09 15:20:31.393000
	Edit pad (rev 471)		Frank	cv407	XVal Session 5	1	XVal Session 5-Typing - Text-1		2012-07-09 15:20:31.596000
	Edit pad (rev 472)		Nick	cv396	XVal Session 5	1	XVal Session 5-Typing - Text-1		2012-07-09 15:20:31.892000
	Edit pad (rev 473)		Frank	cv407	XVal Session 5	1	XVal Session 5-Typing - Text-1		2012-07-09 15:20:32.117000
	Edit pad (rev 474)		Matt	cv310	XVal Session 5	1	XVal Session 5-Typing - Text-1		2012-07-09 15:20:32.165000
	Edit pad (rev 475)		Jamey	cv409	XVal Session 5	1	XVal Session 5-Typing - Text-1		2012-07-09 15:20:32.181000
	Edit pad (rev 476)		Nick	cv396	XVal Session 5	1	XVal Session 5-Typing - Text-1		2012-07-09 15:20:32.392000
	Edit pad (rev 477)		Frank	cv407	XVal Session 5	1	XVal Session 5-Typing - Text-1		2012-07-09 15:20:32.628000
	Edit pad (rev 478)		Matt	cv310	XVal Session 5	1	XVal Session 5-Typing - Text-1		2012-07-09 15:20:32.681000
	Edit pad (rev 479)		Jamey	cv409	XVal Session 5	1	XVal Session 5-Typing - Text-1		2012-07-09 15:20:32.698000
	Edit pad (rev 480)		Nick	cv396	XVal Session 5	1	XVal Session 5-Typing - Text-1		2012-07-09 15:20:32.897000
	Edit pad (rev 481)		Jamey	cv409	XVal Session 5	1	XVal Session 5-Typing - Text-1		2012-07-09 15:20:33.199000
	Edit pad (rev 482)		Frank	cv407	XVal Session 5	1	XVal Session 5-Typing - Text-1		2012-07-09 15:20:33.309000
	Edit pad (rev 483)		Matt	cv310	XVal Session 5	1	XVal Session 5-Typing - Text-1		2012-07-09 15:20:33.315000
	Edit pad (rev 484)		Nick	cv396	XVal Session 5	1	XVal Session 5-Typing - Text-1		2012-07-09 15:20:33.406000
	Edit pad (rev 485)		Jamey	cv409	XVal Session 5	1	XVal Session 5-Typing - Text-1		2012-07-09 15:20:33.699000
	Edit pad (rev 486)		Frank	cv407	XVal Session 5	1	XVal Session 5-Typing - Text-1		2012-07-09 15:20:33.815000
	Edit pad (rev 487)		Matt	cv310	XVal Session 5	1	XVal Session 5-Typing - Text-1		2012-07-09 15:20:33.820000
	Edit pad (rev 488)		Nick	cv396	XVal Session 5	1	XVal Session 5-Typing - Text-1		2012-07-09 15:20:33.908000
	Edit pad (rev 489)		Frank	cv407	XVal Session 5	1	XVal Session 5-Typing - Text-1		2012-07-09 15:20:34.314000
	Edit pad (rev 490)		Nick	cv396	XVal Session 5	1	XVal Session 5-Typing - Text-1		2012-07-09 15:20:34.406000
	Edit pad (rev 491)		Jamey	cv409	XVal Session 5	1	XVal Session 5-Typing - Text-1		2012-07-09 15:20:34.637000
	Edit pad (rev 492)		Frank	cv407	XVal Session 5	1	XVal Session 5-Typing - Text-1		2012-07-09 15:20:34.825000
	Edit pad (rev 493)		Nick	cv396	XVal Session 5	1	XVal Session 5-Typing - Text-1		2012-07-09 15:20:34.908000
	Edit pad (rev 494)		Frank	cv407	XVal Session 5	1	XVal Session 5-Typing - Text-1		2012-07-09 15:20:35.326000
	Edit pad (rev 495)		Jamey	cv409	XVal Session 5	1	XVal Session 5-Typing - Text-1		2012-07-09 15:20:35.335000
	Edit pad (rev 496)		Nick	cv396	XVal Session 5	1	XVal Session 5-Typing - Text-1		2012-07-09 15:20:35.408000
	Edit pad (rev 497)		Matt	cv310	XVal Session 5	1	XVal Session 5-Typing - Text-1		2012-07-09 15:20:35.757000
	Edit pad (rev 498)		Frank	cv407	XVal Session 5	1	XVal Session 5-Typing - Text-1		2012-07-09 15:20:35.824000
	Edit pad (rev 499)		Jamey	cv409	XVal Session 5	1	XVal Session 5-Typing - Text-1		2012-07-09 15:20:35.837000
	Edit pad (rev 500)		Nick	cv396	XVal Session 5	1	XVal Session 5-Typing - Text-1		2012-07-09 15:20:36.184000
	Edit pad (rev 501)		Matt	cv310	XVal Session 5	1	XVal Session 5-Typing - Text-1		2012-07-09 15:20:36.284000
	Edit pad (rev 502)		Frank	cv407	XVal Session 5	1	XVal Session 5-Typing - Text-1		2012-07-09 15:20:36.324000
	Edit pad (rev 503)		Jamey	cv409	XVal Session 5	1	XVal Session 5-Typing - Text-1		2012-07-09 15:20:36.338000
	Edit pad (rev 504)		Nick	cv396	XVal Session 5	1	XVal Session 5-Typing - Text-1		2012-07-09 15:20:36.688000
	Edit pad (rev 505)		Frank	cv407	XVal Session 5	1	XVal Session 5-Typing - Text-1		2012-07-09 15:20:36.824000
	Edit pad (rev 506)		Matt	cv310	XVal Session 5	1	XVal Session 5-Typing - Text-1		2012-07-09 15:20:36.837000
	Edit pad (rev 507)		Jamey	cv409	XVal Session 5	1	XVal Session 5-Typing - Text-1		2012-07-09 15:20:36.838000
	Edit pad (rev 508)		Nick	cv396	XVal Session 5	1	XVal Session 5-Typing - Text-1		2012-07-09 15:20:37.189000
	Edit pad (rev 509)		Matt	cv310	XVal Session 5	1	XVal Session 5-Typing - Text-1		2012-07-09 15:20:37.304000
	Edit pad (rev 510)		Frank	cv407	XVal Session 5	1	XVal Session 5-Typing - Text-1		2012-07-09 15:20:37.339000
	Edit pad (rev 511)		Jamey	cv409	XVal Session 5	1	XVal Session 5-Typing - Text-1		2012-07-09 15:20:37.546000
	Edit pad (rev 512)		Nick	cv396	XVal Session 5	1	XVal Session 5-Typing - Text-1		2012-07-09 15:20:37.687000
	Edit pad (rev 513)		Frank	cv407	XVal Session 5	1	XVal Session 5-Typing - Text-1		2012-07-09 15:20:37.840000
	Edit pad (rev 514)		Nick	cv396	XVal Session 5	1	XVal Session 5-Typing - Text-1		2012-07-09 15:20:38.189000
	Edit pad (rev 515)		Frank	cv407	XVal Session 5	1	XVal Session 5-Typing - Text-1		2012-07-09 15:20:38.341000
	Edit pad (rev 516)		Matt	cv310	XVal Session 5	1	XVal Session 5-Typing - Text-1		2012-07-09 15:20:38.395000
	Edit pad (rev 517)		Nick	cv396	XVal Session 5	1	XVal Session 5-Typing - Text-1		2012-07-09 15:20:38.689000
	Edit pad (rev 518)		Nick	cv396	XVal Session 5	1	XVal Session 5-Typing - Text-1		2012-07-09 15:20:39.195000
	Edit pad (rev 519)		Jamey	cv409	XVal Session 5	1	XVal Session 5-Typing - Text-1		2012-07-09 15:20:39.284000
	Edit pad (rev 520)		Matt	cv310	XVal Session 5	1	XVal Session 5-Typing - Text-1		2012-07-09 15:20:39.440000
	Edit pad (rev 521)		Nick	cv396	XVal Session 5	1	XVal Session 5-Typing - Text-1		2012-07-09 15:20:39.705000
	Edit pad (rev 522)		Matt	cv310	XVal Session 5	1	XVal Session 5-Typing - Text-1		2012-07-09 15:20:39.946000
	Edit pad (rev 523)		Nick	cv396	XVal Session 5	1	XVal Session 5-Typing - Text-1		2012-07-09 15:20:40.205000
	Edit pad (rev 524)		Jamey	cv409	XVal Session 5	1	XVal Session 5-Typing - Text-1		2012-07-09 15:20:40.322000
	Edit pad (rev 525)		Matt	cv310	XVal Session 5	1	XVal Session 5-Typing - Text-1		2012-07-09 15:20:40.453000
	Edit pad (rev 526)		Nick	cv396	XVal Session 5	1	XVal Session 5-Typing - Text-1		2012-07-09 15:20:40.705000
	Edit pad (rev 527)		Frank	cv407	XVal Session 5	1	XVal Session 5-Typing - Text-1		2012-07-09 15:20:40.879000
	Edit pad (rev 528)		Matt	cv310	XVal Session 5	1	XVal Session 5-Typing - Text-1		2012-07-09 15:20:40.952000
	Edit pad (rev 529)		Nick	cv396	XVal Session 5	1	XVal Session 5-Typing - Text-1		2012-07-09 15:20:41.205000
	Edit pad (rev 530)		Frank	cv407	XVal Session 5	1	XVal Session 5-Typing - Text-1		2012-07-09 15:20:41.347000
	Edit pad (rev 531)		Jamey	cv409	XVal Session 5	1	XVal Session 5-Typing - Text-1		2012-07-09 15:20:41.351000
	Edit pad (rev 532)		Matt	cv310	XVal Session 5	1	XVal Session 5-Typing - Text-1		2012-07-09 15:20:41.464000
	Edit pad (rev 533)		Nick	cv396	XVal Session 5	1	XVal Session 5-Typing - Text-1		2012-07-09 15:20:41.720000
	Edit pad (rev 534)		Jamey	cv409	XVal Session 5	1	XVal Session 5-Typing - Text-1		2012-07-09 15:20:41.852000
	Edit pad (rev 535)		Matt	cv310	XVal Session 5	1	XVal Session 5-Typing - Text-1		2012-07-09 15:20:41.978000
	Edit pad (rev 536)		Nick	cv396	XVal Session 5	1	XVal Session 5-Typing - Text-1		2012-07-09 15:20:42.220000
	Edit pad (rev 537)		Frank	cv407	XVal Session 5	1	XVal Session 5-Typing - Text-1		2012-07-09 15:20:42.279000
	Edit pad (rev 538)		Frank	cv407	XVal Session 5	1	XVal Session 5-Typing - Text-1		2012-07-09 15:20:42.787000
	Edit pad (rev 539)		Nick	cv396	XVal Session 5	1	XVal Session 5-Typing - Text-1		2012-07-09 15:20:43.063000
	Edit pad (rev 540)		Jamey	cv409	XVal Session 5	1	XVal Session 5-Typing - Text-1		2012-07-09 15:20:43.210000
	Edit pad (rev 541)		Matt	cv310	XVal Session 5	1	XVal Session 5-Typing - Text-1		2012-07-09 15:20:43.252000
	Edit pad (rev 542)		Frank	cv407	XVal Session 5	1	XVal Session 5-Typing - Text-1		2012-07-09 15:20:43.288000
	Edit pad (rev 543)		Nick	cv396	XVal Session 5	1	XVal Session 5-Typing - Text-1		2012-07-09 15:20:43.564000
	Edit pad (rev 544)		Frank	cv407	XVal Session 5	1	XVal Session 5-Typing - Text-1		2012-07-09 15:20:43.801000
	Edit pad (rev 545)		Matt	cv310	XVal Session 5	1	XVal Session 5-Typing - Text-1		2012-07-09 15:20:43.803000
	Edit pad (rev 546)		Jamey	cv409	XVal Session 5	1	XVal Session 5-Typing - Text-1		2012-07-09 15:20:43.856000
	Edit pad (rev 547)		Nick	cv396	XVal Session 5	1	XVal Session 5-Typing - Text-1		2012-07-09 15:20:44.064000
	Edit pad (rev 548)		Frank	cv407	XVal Session 5	1	XVal Session 5-Typing - Text-1		2012-07-09 15:20:44.309000
	Edit pad (rev 549)		Matt	cv310	XVal Session 5	1	XVal Session 5-Typing - Text-1		2012-07-09 15:20:44.314000
	Edit pad (rev 550)		Jamey	cv409	XVal Session 5	1	XVal Session 5-Typing - Text-1		2012-07-09 15:20:44.382000
	Edit pad (rev 551)		Nick	cv396	XVal Session 5	1	XVal Session 5-Typing - Text-1		2012-07-09 15:20:44.564000
	Edit pad (rev 552)		Frank	cv407	XVal Session 5	1	XVal Session 5-Typing - Text-1		2012-07-09 15:20:44.809000
	Edit pad (rev 553)		Matt	cv310	XVal Session 5	1	XVal Session 5-Typing - Text-1		2012-07-09 15:20:44.814000
	Edit pad (rev 554)		Jamey	cv409	XVal Session 5	1	XVal Session 5-Typing - Text-1		2012-07-09 15:20:44.888000
	Edit pad (rev 555)		Nick	cv396	XVal Session 5	1	XVal Session 5-Typing - Text-1		2012-07-09 15:20:45.068000
	Edit pad (rev 556)		Frank	cv407	XVal Session 5	1	XVal Session 5-Typing - Text-1		2012-07-09 15:20:45.320000
	Edit pad (rev 557)		Matt	cv310	XVal Session 5	1	XVal Session 5-Typing - Text-1		2012-07-09 15:20:45.323000
	Edit pad (rev 558)		Jamey	cv409	XVal Session 5	1	XVal Session 5-Typing - Text-1		2012-07-09 15:20:45.400000
	Edit pad (rev 559)		Nick	cv396	XVal Session 5	1	XVal Session 5-Typing - Text-1		2012-07-09 15:20:45.564000
	Edit pad (rev 560)		Frank	cv407	XVal Session 5	1	XVal Session 5-Typing - Text-1		2012-07-09 15:20:45.824000
	Edit pad (rev 561)		Jamey	cv409	XVal Session 5	1	XVal Session 5-Typing - Text-1		2012-07-09 15:20:45.901000
	Edit pad (rev 562)		Nick	cv396	XVal Session 5	1	XVal Session 5-Typing - Text-1		2012-07-09 15:20:46.065000
	Edit pad (rev 563)		Matt	cv310	XVal Session 5	1	XVal Session 5-Typing - Text-1		2012-07-09 15:20:46.154000
	Edit pad (rev 564)		Frank	cv407	XVal Session 5	1	XVal Session 5-Typing - Text-1		2012-07-09 15:20:46.325000
	Edit pad (rev 565)		Nick	cv396	XVal Session 5	1	XVal Session 5-Typing - Text-1		2012-07-09 15:20:46.564000
	Edit pad (rev 566)		Jamey	cv409	XVal Session 5	1	XVal Session 5-Typing - Text-1		2012-07-09 15:20:46.658000
	Edit pad (rev 567)		Matt	cv310	XVal Session 5	1	XVal Session 5-Typing - Text-1		2012-07-09 15:20:46.664000
	Edit pad (rev 568)		Frank	cv407	XVal Session 5	1	XVal Session 5-Typing - Text-1		2012-07-09 15:20:46.825000
	Edit pad (rev 569)		Nick	cv396	XVal Session 5	1	XVal Session 5-Typing - Text-1		2012-07-09 15:20:47.064000
	Edit pad (rev 570)		Matt	cv310	XVal Session 5	1	XVal Session 5-Typing - Text-1		2012-07-09 15:20:47.164000
	Edit pad (rev 571)		Frank	cv407	XVal Session 5	1	XVal Session 5-Typing - Text-1		2012-07-09 15:20:47.325000
	Edit pad (rev 572)		Nick	cv396	XVal Session 5	1	XVal Session 5-Typing - Text-1		2012-07-09 15:20:47.564000
	Edit pad (rev 573)		Matt	cv310	XVal Session 5	1	XVal Session 5-Typing - Text-1		2012-07-09 15:20:47.665000
	Edit pad (rev 574)		Frank	cv407	XVal Session 5	1	XVal Session 5-Typing - Text-1		2012-07-09 15:20:47.841000
	Edit pad (rev 575)		Nick	cv396	XVal Session 5	1	XVal Session 5-Typing - Text-1		2012-07-09 15:20:48.064000
	Edit pad (rev 576)		Matt	cv310	XVal Session 5	1	XVal Session 5-Typing - Text-1		2012-07-09 15:20:48.164000
	Edit pad (rev 577)		Frank	cv407	XVal Session 5	1	XVal Session 5-Typing - Text-1		2012-07-09 15:20:48.340000
	Edit pad (rev 578)		Jamey	cv409	XVal Session 5	1	XVal Session 5-Typing - Text-1		2012-07-09 15:20:48.462000
	Edit pad (rev 579)		Nick	cv396	XVal Session 5	1	XVal Session 5-Typing - Text-1		2012-07-09 15:20:48.569000
	Edit pad (rev 580)		Matt	cv310	XVal Session 5	1	XVal Session 5-Typing - Text-1		2012-07-09 15:20:48.664000
	Edit pad (rev 581)		Jamey	cv409	XVal Session 5	1	XVal Session 5-Typing - Text-1		2012-07-09 15:20:48.963000
	Edit pad (rev 582)		Jamey	cv409	XVal Session 5	1	XVal Session 5-Typing - Text-1		2012-07-09 15:20:49.463000
	Edit pad (rev 583)		Matt	cv310	XVal Session 5	1	XVal Session 5-Typing - Text-1		2012-07-09 15:20:49.508000
	Edit pad (rev 584)		Frank	cv407	XVal Session 5	1	XVal Session 5-Typing - Text-1		2012-07-09 15:20:49.688000
	Edit pad (rev 585)		Frank	cv407	XVal Session 5	1	XVal Session 5-Typing - Text-1		2012-07-09 15:20:50.200000
	Edit pad (rev 586)		Matt	cv310	XVal Session 5	1	XVal Session 5-Typing - Text-1		2012-07-09 15:20:50.248000
	Edit pad (rev 587)		Frank	cv407	XVal Session 5	1	XVal Session 5-Typing - Text-1		2012-07-09 15:20:50.700000
	Edit pad (rev 588)		Matt	cv310	XVal Session 5	1	XVal Session 5-Typing - Text-1		2012-07-09 15:20:50.758000
	Edit pad (rev 589)		Jamey	cv409	XVal Session 5	1	XVal Session 5-Typing - Text-1		2012-07-09 15:20:51.193000
	Edit pad (rev 590)		Matt	cv310	XVal Session 5	1	XVal Session 5-Typing - Text-1		2012-07-09 15:20:51.292000
	Edit pad (rev 591)		Jamey	cv409	XVal Session 5	1	XVal Session 5-Typing - Text-1		2012-07-09 15:20:51.697000
	Edit pad (rev 592)		Frank	cv407	XVal Session 5	1	XVal Session 5-Typing - Text-1		2012-07-09 15:20:51.758000
	Edit pad (rev 593)		Matt	cv310	XVal Session 5	1	XVal Session 5-Typing - Text-1		2012-07-09 15:20:51.798000
	Edit pad (rev 594)		Jamey	cv409	XVal Session 5	1	XVal Session 5-Typing - Text-1		2012-07-09 15:20:52.208000
	Edit pad (rev 595)		Frank	cv407	XVal Session 5	1	XVal Session 5-Typing - Text-1		2012-07-09 15:20:52.413000
	Edit pad (rev 596)		Jamey	cv409	XVal Session 5	1	XVal Session 5-Typing - Text-1		2012-07-09 15:20:52.713000
	Edit pad (rev 597)		Frank	cv407	XVal Session 5	1	XVal Session 5-Typing - Text-1		2012-07-09 15:20:52.918000
	Edit pad (rev 598)		Matt	cv310	XVal Session 5	1	XVal Session 5-Typing - Text-1		2012-07-09 15:20:53.195000
	Edit pad (rev 599)		Frank	cv407	XVal Session 5	1	XVal Session 5-Typing - Text-1		2012-07-09 15:20:53.418000
	Edit pad (rev 600)		Matt	cv310	XVal Session 5	1	XVal Session 5-Typing - Text-1		2012-07-09 15:20:53.780000
	Edit pad (rev 601)		Frank	cv407	XVal Session 5	1	XVal Session 5-Typing - Text-1		2012-07-09 15:20:53.917000
	Edit pad (rev 602)		Matt	cv310	XVal Session 5	1	XVal Session 5-Typing - Text-1		2012-07-09 15:20:54.341000
	Edit pad (rev 603)		Frank	cv407	XVal Session 5	1	XVal Session 5-Typing - Text-1		2012-07-09 15:20:54.416000
	Edit pad (rev 604)		Jamey	cv409	XVal Session 5	1	XVal Session 5-Typing - Text-1		2012-07-09 15:20:54.518000
	Edit pad (rev 605)		Frank	cv407	XVal Session 5	1	XVal Session 5-Typing - Text-1		2012-07-09 15:20:54.918000
	Edit pad (rev 606)		Matt	cv310	XVal Session 5	1	XVal Session 5-Typing - Text-1		2012-07-09 15:20:54.921000
	Edit pad (rev 607)		Jamey	cv409	XVal Session 5	1	XVal Session 5-Typing - Text-1		2012-07-09 15:20:55.241000
	Edit pad (rev 608)		Frank	cv407	XVal Session 5	1	XVal Session 5-Typing - Text-1		2012-07-09 15:20:55.417000
	Edit pad (rev 609)		Matt	cv310	XVal Session 5	1	XVal Session 5-Typing - Text-1		2012-07-09 15:20:55.436000
	Edit pad (rev 610)		Jamey	cv409	XVal Session 5	1	XVal Session 5-Typing - Text-1		2012-07-09 15:20:55.744000
	Edit pad (rev 611)		Frank	cv407	XVal Session 5	1	XVal Session 5-Typing - Text-1		2012-07-09 15:20:55.926000
	Edit pad (rev 612)		Jamey	cv409	XVal Session 5	1	XVal Session 5-Typing - Text-1		2012-07-09 15:20:56.253000
	Edit pad (rev 613)		Frank	cv407	XVal Session 5	1	XVal Session 5-Typing - Text-1		2012-07-09 15:20:56.436000
	Edit pad (rev 614)		Jamey	cv409	XVal Session 5	1	XVal Session 5-Typing - Text-1		2012-07-09 15:20:56.760000
	Edit pad (rev 615)		Frank	cv407	XVal Session 5	1	XVal Session 5-Typing - Text-1		2012-07-09 15:20:56.950000
	Edit pad (rev 616)		Matt	cv310	XVal Session 5	1	XVal Session 5-Typing - Text-1		2012-07-09 15:20:57.256000
	Edit pad (rev 617)		Frank	cv407	XVal Session 5	1	XVal Session 5-Typing - Text-1		2012-07-09 15:20:57.450000
	Edit pad (rev 618)		Frank	cv407	XVal Session 5	1	XVal Session 5-Typing - Text-1		2012-07-09 15:20:57.951000
	Edit pad (rev 619)		Matt	cv310	XVal Session 5	1	XVal Session 5-Typing - Text-1		2012-07-09 15:20:58.127000
	Edit pad (rev 620)		Frank	cv407	XVal Session 5	1	XVal Session 5-Typing - Text-1		2012-07-09 15:20:58.450000
	Edit pad (rev 621)		Matt	cv310	XVal Session 5	1	XVal Session 5-Typing - Text-1		2012-07-09 15:20:58.634000
	Edit pad (rev 622)		Frank	cv407	XVal Session 5	1	XVal Session 5-Typing - Text-1		2012-07-09 15:20:58.950000
	Edit pad (rev 623)		Jamey	cv409	XVal Session 5	1	XVal Session 5-Typing - Text-1		2012-07-09 15:20:59.024000
	Edit pad (rev 624)		Matt	cv310	XVal Session 5	1	XVal Session 5-Typing - Text-1		2012-07-09 15:20:59.132000
	Edit pad (rev 625)		Frank	cv407	XVal Session 5	1	XVal Session 5-Typing - Text-1		2012-07-09 15:20:59.450000
	Edit pad (rev 626)		Jamey	cv409	XVal Session 5	1	XVal Session 5-Typing - Text-1		2012-07-09 15:20:59.539000
	Edit pad (rev 627)		Matt	cv310	XVal Session 5	1	XVal Session 5-Typing - Text-1		2012-07-09 15:20:59.632000
	Edit pad (rev 628)		Frank	cv407	XVal Session 5	1	XVal Session 5-Typing - Text-1		2012-07-09 15:20:59.950000
	Edit pad (rev 629)		Jamey	cv409	XVal Session 5	1	XVal Session 5-Typing - Text-1		2012-07-09 15:21:00.057000
	Edit pad (rev 630)		Matt	cv310	XVal Session 5	1	XVal Session 5-Typing - Text-1		2012-07-09 15:21:00.132000
	Edit pad (rev 631)		Frank	cv407	XVal Session 5	1	XVal Session 5-Typing - Text-1		2012-07-09 15:21:00.448000
	Edit pad (rev 632)		Jamey	cv409	XVal Session 5	1	XVal Session 5-Typing - Text-1		2012-07-09 15:21:00.564000
	Edit pad (rev 633)		Matt	cv310	XVal Session 5	1	XVal Session 5-Typing - Text-1		2012-07-09 15:21:00.632000
	Edit pad (rev 634)		Frank	cv407	XVal Session 5	1	XVal Session 5-Typing - Text-1		2012-07-09 15:21:00.950000
	Edit pad (rev 635)		Jamey	cv409	XVal Session 5	1	XVal Session 5-Typing - Text-1		2012-07-09 15:21:01.072000
	Edit pad (rev 636)		Matt	cv310	XVal Session 5	1	XVal Session 5-Typing - Text-1		2012-07-09 15:21:01.132000
	Edit pad (rev 637)		Frank	cv407	XVal Session 5	1	XVal Session 5-Typing - Text-1		2012-07-09 15:21:01.450000
	Edit pad (rev 638)		Jamey	cv409	XVal Session 5	1	XVal Session 5-Typing - Text-1		2012-07-09 15:21:01.571000
	Edit pad (rev 639)		Nick	cv396	XVal Session 5	1	XVal Session 5-Typing - Text-1		2012-07-09 15:21:01.616000
	Edit pad (rev 640)		Matt	cv310	XVal Session 5	1	XVal Session 5-Typing - Text-1		2012-07-09 15:21:01.631000
	Edit pad (rev 641)		Frank	cv407	XVal Session 5	1	XVal Session 5-Typing - Text-1		2012-07-09 15:21:01.949000
	Edit pad (rev 642)		Matt	cv310	XVal Session 5	1	XVal Session 5-Typing - Text-1		2012-07-09 15:21:02.133000
	Edit pad (rev 643)		Frank	cv407	XVal Session 5	1	XVal Session 5-Typing - Text-1		2012-07-09 15:21:02.450000
	Edit pad (rev 644)		Matt	cv310	XVal Session 5	1	XVal Session 5-Typing - Text-1		2012-07-09 15:21:02.637000
	Edit pad (rev 645)		Jamey	cv409	XVal Session 5	1	XVal Session 5-Typing - Text-1		2012-07-09 15:21:02.655000
	Edit pad (rev 646)		Frank	cv407	XVal Session 5	1	XVal Session 5-Typing - Text-1		2012-07-09 15:21:02.950000
	Edit pad (rev 647)		Matt	cv310	XVal Session 5	1	XVal Session 5-Typing - Text-1		2012-07-09 15:21:03.149000
	Edit pad (rev 648)		Frank	cv407	XVal Session 5	1	XVal Session 5-Typing - Text-1		2012-07-09 15:21:03.452000
	Edit pad (rev 649)		Jamey	cv409	XVal Session 5	1	XVal Session 5-Typing - Text-1		2012-07-09 15:21:03.831000
	Edit pad (rev 650)		Frank	cv407	XVal Session 5	1	XVal Session 5-Typing - Text-1		2012-07-09 15:21:03.948000
	Edit pad (rev 651)		Jamey	cv409	XVal Session 5	1	XVal Session 5-Typing - Text-1		2012-07-09 15:21:04.338000
	Edit pad (rev 652)		Frank	cv407	XVal Session 5	1	XVal Session 5-Typing - Text-1		2012-07-09 15:21:04.454000
	Edit pad (rev 653)		Jamey	cv409	XVal Session 5	1	XVal Session 5-Typing - Text-1		2012-07-09 15:21:04.838000
	Edit pad (rev 654)		Frank	cv407	XVal Session 5	1	XVal Session 5-Typing - Text-1		2012-07-09 15:21:04.968000
	Edit pad (rev 655)		Matt	cv310	XVal Session 5	1	XVal Session 5-Typing - Text-1		2012-07-09 15:21:05.334000
	Edit pad (rev 656)		Jamey	cv409	XVal Session 5	1	XVal Session 5-Typing - Text-1		2012-07-09 15:21:05.340000
	Edit pad (rev 657)		Frank	cv407	XVal Session 5	1	XVal Session 5-Typing - Text-1		2012-07-09 15:21:05.480000
	Edit pad (rev 658)		Matt	cv310	XVal Session 5	1	XVal Session 5-Typing - Text-1		2012-07-09 15:21:05.837000
	Edit pad (rev 659)		Jamey	cv409	XVal Session 5	1	XVal Session 5-Typing - Text-1		2012-07-09 15:21:05.838000
	Edit pad (rev 660)		Nick	cv396	XVal Session 5	1	XVal Session 5-Typing - Text-1		2012-07-09 15:21:05.909000
	Edit pad (rev 661)		Frank	cv407	XVal Session 5	1	XVal Session 5-Typing - Text-1		2012-07-09 15:21:05.985000
	Edit pad (rev 662)		Jamey	cv409	XVal Session 5	1	XVal Session 5-Typing - Text-1		2012-07-09 15:21:06.338000
	Edit pad (rev 663)		Matt	cv310	XVal Session 5	1	XVal Session 5-Typing - Text-1		2012-07-09 15:21:06.339000
	Edit pad (rev 664)		Frank	cv407	XVal Session 5	1	XVal Session 5-Typing - Text-1		2012-07-09 15:21:06.495000
	Edit pad (rev 665)		Frank	cv407	XVal Session 5	1	XVal Session 5-Typing - Text-1		2012-07-09 15:21:07.002000
	Edit pad (rev 666)		Jamey	cv409	XVal Session 5	1	XVal Session 5-Typing - Text-1		2012-07-09 15:21:07.016000
	Edit pad (rev 667)		Matt	cv310	XVal Session 5	1	XVal Session 5-Typing - Text-1		2012-07-09 15:21:07.074000
	Edit pad (rev 668)		Frank	cv407	XVal Session 5	1	XVal Session 5-Typing - Text-1		2012-07-09 15:21:07.519000
	Edit pad (rev 669)		Matt	cv310	XVal Session 5	1	XVal Session 5-Typing - Text-1		2012-07-09 15:21:07.605000
	Edit pad (rev 670)		Frank	cv407	XVal Session 5	1	XVal Session 5-Typing - Text-1		2012-07-09 15:21:08.012000
	Edit pad (rev 671)		Matt	cv310	XVal Session 5	1	XVal Session 5-Typing - Text-1		2012-07-09 15:21:08.125000
	Edit pad (rev 672)		Frank	cv407	XVal Session 5	1	XVal Session 5-Typing - Text-1		2012-07-09 15:21:08.513000
	Edit pad (rev 673)		Jamey	cv409	XVal Session 5	1	XVal Session 5-Typing - Text-1		2012-07-09 15:21:08.620000
	Edit pad (rev 674)		Matt	cv310	XVal Session 5	1	XVal Session 5-Typing - Text-1		2012-07-09 15:21:08.637000
	Edit pad (rev 675)		Frank	cv407	XVal Session 5	1	XVal Session 5-Typing - Text-1		2012-07-09 15:21:09.011000
	Edit pad (rev 676)		Matt	cv310	XVal Session 5	1	XVal Session 5-Typing - Text-1		2012-07-09 15:21:09.148000
	Edit pad (rev 677)		Jamey	cv409	XVal Session 5	1	XVal Session 5-Typing - Text-1		2012-07-09 15:21:09.185000
	Edit pad (rev 678)		Frank	cv407	XVal Session 5	1	XVal Session 5-Typing - Text-1		2012-07-09 15:21:09.512000
	Edit pad (rev 679)		Jamey	cv409	XVal Session 5	1	XVal Session 5-Typing - Text-1		2012-07-09 15:21:09.896000
	Edit pad (rev 680)		Nick	cv396	XVal Session 5	1	XVal Session 5-Typing - Text-1		2012-07-09 15:21:10.268000
	Edit pad (rev 681)		Frank	cv407	XVal Session 5	1	XVal Session 5-Typing - Text-1		2012-07-09 15:21:10.591000
	Edit pad (rev 682)		Matt	cv310	XVal Session 5	1	XVal Session 5-Typing - Text-1		2012-07-09 15:21:10.705000
	Edit pad (rev 683)		Frank	cv407	XVal Session 5	1	XVal Session 5-Typing - Text-1		2012-07-09 15:21:11.089000
	Edit pad (rev 684)		Matt	cv310	XVal Session 5	1	XVal Session 5-Typing - Text-1		2012-07-09 15:21:11.211000
	Edit pad (rev 685)		Jamey	cv409	XVal Session 5	1	XVal Session 5-Typing - Text-1		2012-07-09 15:21:11.439000
	Edit pad (rev 686)		Frank	cv407	XVal Session 5	1	XVal Session 5-Typing - Text-1		2012-07-09 15:21:11.589000
	Edit pad (rev 687)		Matt	cv310	XVal Session 5	1	XVal Session 5-Typing - Text-1		2012-07-09 15:21:11.712000
	Edit pad (rev 688)		Jamey	cv409	XVal Session 5	1	XVal Session 5-Typing - Text-1		2012-07-09 15:21:13.335000
	Edit pad (rev 689)		Jamey	cv409	XVal Session 5	1	XVal Session 5-Typing - Text-1		2012-07-09 15:21:13.341000
	Edit pad (rev 690)		Jamey	cv409	XVal Session 5	1	XVal Session 5-Typing - Text-1		2012-07-09 15:21:13.852000
	Edit pad (rev 691)		Frank	cv407	XVal Session 5	1	XVal Session 5-Typing - Text-1		2012-07-09 15:21:14.237000
	Edit pad (rev 692)		Frank	cv407	XVal Session 5	1	XVal Session 5-Typing - Text-1		2012-07-09 15:21:14.252000
	Edit pad (rev 693)		Matt	cv310	XVal Session 5	1	XVal Session 5-Typing - Text-1		2012-07-09 15:21:14.327000
	Edit pad (rev 694)		Jamey	cv409	XVal Session 5	1	XVal Session 5-Typing - Text-1		2012-07-09 15:21:14.352000
	Edit pad (rev 695)		Frank	cv407	XVal Session 5	1	XVal Session 5-Typing - Text-1		2012-07-09 15:21:14.760000
	Edit pad (rev 696)		Jamey	cv409	XVal Session 5	1	XVal Session 5-Typing - Text-1		2012-07-09 15:21:14.852000
	Edit pad (rev 697)		Nick	cv396	XVal Session 5	1	XVal Session 5-Typing - Text-1		2012-07-09 15:21:14.883000
	Edit pad (rev 698)		Frank	cv407	XVal Session 5	1	XVal Session 5-Typing - Text-1		2012-07-09 15:21:15.261000
	Edit pad (rev 699)		Jamey	cv409	XVal Session 5	1	XVal Session 5-Typing - Text-1		2012-07-09 15:21:15.352000
	Edit pad (rev 700)		Matt	cv310	XVal Session 5	1	XVal Session 5-Typing - Text-1		2012-07-09 15:21:15.652000
	Edit pad (rev 701)		Frank	cv407	XVal Session 5	1	XVal Session 5-Typing - Text-1		2012-07-09 15:21:15.762000
	Edit pad (rev 702)		Jamey	cv409	XVal Session 5	1	XVal Session 5-Typing - Text-1		2012-07-09 15:21:15.851000
	Edit pad (rev 703)		Frank	cv407	XVal Session 5	1	XVal Session 5-Typing - Text-1		2012-07-09 15:21:16.262000
	Edit pad (rev 704)		Frank	cv407	XVal Session 5	1	XVal Session 5-Typing - Text-1		2012-07-09 15:21:16.761000
	Edit pad (rev 705)		Jamey	cv409	XVal Session 5	1	XVal Session 5-Typing - Text-1		2012-07-09 15:21:16.963000
	Edit pad (rev 706)		Frank	cv407	XVal Session 5	1	XVal Session 5-Typing - Text-1		2012-07-09 15:21:17.261000
	Edit pad (rev 707)		Frank	cv407	XVal Session 5	1	XVal Session 5-Typing - Text-1		2012-07-09 15:21:17.903000
	Edit pad (rev 708)		Jamey	cv409	XVal Session 5	1	XVal Session 5-Typing - Text-1		2012-07-09 15:21:18.040000
	Edit pad (rev 709)		Matt	cv310	XVal Session 5	1	XVal Session 5-Typing - Text-1		2012-07-09 15:21:18.062000
	Edit pad (rev 710)		Frank	cv407	XVal Session 5	1	XVal Session 5-Typing - Text-1		2012-07-09 15:21:18.408000
	Edit pad (rev 711)		Jamey	cv409	XVal Session 5	1	XVal Session 5-Typing - Text-1		2012-07-09 15:21:18.541000
	Edit pad (rev 712)		Matt	cv310	XVal Session 5	1	XVal Session 5-Typing - Text-1		2012-07-09 15:21:18.873000
	Edit pad (rev 713)		Frank	cv407	XVal Session 5	1	XVal Session 5-Typing - Text-1		2012-07-09 15:21:18.917000
	Edit pad (rev 714)		Jamey	cv409	XVal Session 5	1	XVal Session 5-Typing - Text-1		2012-07-09 15:21:19.040000
	Edit pad (rev 715)		Matt	cv310	XVal Session 5	1	XVal Session 5-Typing - Text-1		2012-07-09 15:21:19.382000
	Edit pad (rev 716)		Frank	cv407	XVal Session 5	1	XVal Session 5-Typing - Text-1		2012-07-09 15:21:19.417000
	Edit pad (rev 717)		Jamey	cv409	XVal Session 5	1	XVal Session 5-Typing - Text-1		2012-07-09 15:21:19.552000
	Edit pad (rev 718)		Frank	cv407	XVal Session 5	1	XVal Session 5-Typing - Text-1		2012-07-09 15:21:19.917000
	Edit pad (rev 719)		Jamey	cv409	XVal Session 5	1	XVal Session 5-Typing - Text-1		2012-07-09 15:21:20.055000
	Edit pad (rev 720)		Matt	cv310	XVal Session 5	1	XVal Session 5-Typing - Text-1		2012-07-09 15:21:20.320000
	Edit pad (rev 721)		Frank	cv407	XVal Session 5	1	XVal Session 5-Typing - Text-1		2012-07-09 15:21:20.417000
	Edit pad (rev 722)		Jamey	cv409	XVal Session 5	1	XVal Session 5-Typing - Text-1		2012-07-09 15:21:20.555000
	Edit pad (rev 723)		Frank	cv407	XVal Session 5	1	XVal Session 5-Typing - Text-1		2012-07-09 15:21:20.917000
	Edit pad (rev 724)		Jamey	cv409	XVal Session 5	1	XVal Session 5-Typing - Text-1		2012-07-09 15:21:21.055000
	Edit pad (rev 725)		Matt	cv310	XVal Session 5	1	XVal Session 5-Typing - Text-1		2012-07-09 15:21:21.296000
	Edit pad (rev 726)		Frank	cv407	XVal Session 5	1	XVal Session 5-Typing - Text-1		2012-07-09 15:21:21.417000
	Edit pad (rev 727)		Jamey	cv409	XVal Session 5	1	XVal Session 5-Typing - Text-1		2012-07-09 15:21:21.555000
	Edit pad (rev 728)		Frank	cv407	XVal Session 5	1	XVal Session 5-Typing - Text-1		2012-07-09 15:21:21.916000
	Edit pad (rev 729)		Matt	cv310	XVal Session 5	1	XVal Session 5-Typing - Text-1		2012-07-09 15:21:21.941000
	Edit pad (rev 730)		Frank	cv407	XVal Session 5	1	XVal Session 5-Typing - Text-1		2012-07-09 15:21:22.418000
	Edit pad (rev 731)		Matt	cv310	XVal Session 5	1	XVal Session 5-Typing - Text-1		2012-07-09 15:21:22.538000
	Edit pad (rev 732)		Frank	cv407	XVal Session 5	1	XVal Session 5-Typing - Text-1		2012-07-09 15:21:22.917000
	Edit pad (rev 733)		Matt	cv310	XVal Session 5	1	XVal Session 5-Typing - Text-1		2012-07-09 15:21:23.038000
	Edit pad (rev 734)		Frank	cv407	XVal Session 5	1	XVal Session 5-Typing - Text-1		2012-07-09 15:21:23.427000
	Edit pad (rev 735)		Matt	cv310	XVal Session 5	1	XVal Session 5-Typing - Text-1		2012-07-09 15:21:23.538000
	Edit pad (rev 736)		Jamey	cv409	XVal Session 5	1	XVal Session 5-Typing - Text-1		2012-07-09 15:21:23.903000
	Edit pad (rev 737)		Frank	cv407	XVal Session 5	1	XVal Session 5-Typing - Text-1		2012-07-09 15:21:23.933000
	Edit pad (rev 738)		Matt	cv310	XVal Session 5	1	XVal Session 5-Typing - Text-1		2012-07-09 15:21:24.039000
	Edit pad (rev 739)		Frank	cv407	XVal Session 5	1	XVal Session 5-Typing - Text-1		2012-07-09 15:21:24.434000
	Edit pad (rev 740)		Jamey	cv409	XVal Session 5	1	XVal Session 5-Typing - Text-1		2012-07-09 15:21:24.647000
	Edit pad (rev 741)		Matt	cv310	XVal Session 5	1	XVal Session 5-Typing - Text-1		2012-07-09 15:21:24.664000
	Edit pad (rev 742)		Frank	cv407	XVal Session 5	1	XVal Session 5-Typing - Text-1		2012-07-09 15:21:24.943000
	Edit pad (rev 743)		Jamey	cv409	XVal Session 5	1	XVal Session 5-Typing - Text-1		2012-07-09 15:21:25.281000
	Edit pad (rev 744)		Matt	cv310	XVal Session 5	1	XVal Session 5-Typing - Text-1		2012-07-09 15:21:25.421000
	Edit pad (rev 745)		Frank	cv407	XVal Session 5	1	XVal Session 5-Typing - Text-1		2012-07-09 15:21:25.448000
	Edit pad (rev 746)		Jamey	cv409	XVal Session 5	1	XVal Session 5-Typing - Text-1		2012-07-09 15:21:25.791000
	Edit pad (rev 747)		Matt	cv310	XVal Session 5	1	XVal Session 5-Typing - Text-1		2012-07-09 15:21:26.109000
	Edit pad (rev 748)		Jamey	cv409	XVal Session 5	1	XVal Session 5-Typing - Text-1		2012-07-09 15:21:26.291000
	Edit pad (rev 749)		Frank	cv407	XVal Session 5	1	XVal Session 5-Typing - Text-1		2012-07-09 15:21:26.691000
	Edit pad (rev 750)		Jamey	cv409	XVal Session 5	1	XVal Session 5-Typing - Text-1		2012-07-09 15:21:26.794000
	Edit pad (rev 751)		Nick	cv396	XVal Session 5	1	XVal Session 5-Typing - Text-1		2012-07-09 15:21:26.981000
	Edit pad (rev 752)		Frank	cv407	XVal Session 5	1	XVal Session 5-Typing - Text-1		2012-07-09 15:21:27.192000
	Edit pad (rev 753)		Nick	cv396	XVal Session 5	1	XVal Session 5-Typing - Text-1		2012-07-09 15:21:27.486000
	Edit pad (rev 754)		Frank	cv407	XVal Session 5	1	XVal Session 5-Typing - Text-1		2012-07-09 15:21:27.697000
	Edit pad (rev 755)		Nick	cv396	XVal Session 5	1	XVal Session 5-Typing - Text-1		2012-07-09 15:21:27.986000
	Edit pad (rev 756)		Frank	cv407	XVal Session 5	1	XVal Session 5-Typing - Text-1		2012-07-09 15:21:28.198000
	Edit pad (rev 757)		Frank	cv407	XVal Session 5	1	XVal Session 5-Typing - Text-1		2012-07-09 15:21:28.820000
	Edit pad (rev 758)		Matt	cv310	XVal Session 5	1	XVal Session 5-Typing - Text-1		2012-07-09 15:21:29.134000
	Edit pad (rev 759)		Frank	cv407	XVal Session 5	1	XVal Session 5-Typing - Text-1		2012-07-09 15:21:29.325000
	Edit pad (rev 760)		Nick	cv396	XVal Session 5	1	XVal Session 5-Typing - Text-1		2012-07-09 15:21:29.435000
	Edit pad (rev 761)		Matt	cv310	XVal Session 5	1	XVal Session 5-Typing - Text-1		2012-07-09 15:21:29.633000
	Edit pad (rev 762)		Frank	cv407	XVal Session 5	1	XVal Session 5-Typing - Text-1		2012-07-09 15:21:29.825000
	Edit pad (rev 763)		Nick	cv396	XVal Session 5	1	XVal Session 5-Typing - Text-1		2012-07-09 15:21:29.938000
	Edit pad (rev 764)		Frank	cv407	XVal Session 5	1	XVal Session 5-Typing - Text-1		2012-07-09 15:21:30.324000
	Edit pad (rev 765)		Nick	cv396	XVal Session 5	1	XVal Session 5-Typing - Text-1		2012-07-09 15:21:30.445000
	Edit pad (rev 766)		Frank	cv407	XVal Session 5	1	XVal Session 5-Typing - Text-1		2012-07-09 15:21:30.825000
	Edit pad (rev 767)		Nick	cv396	XVal Session 5	1	XVal Session 5-Typing - Text-1		2012-07-09 15:21:30.953000
	Edit pad (rev 768)		Frank	cv407	XVal Session 5	1	XVal Session 5-Typing - Text-1		2012-07-09 15:21:31.330000
	Edit pad (rev 769)		Nick	cv396	XVal Session 5	1	XVal Session 5-Typing - Text-1		2012-07-09 15:21:31.453000
	Edit pad (rev 770)		Frank	cv407	XVal Session 5	1	XVal Session 5-Typing - Text-1		2012-07-09 15:21:31.841000
	Edit pad (rev 771)		Nick	cv396	XVal Session 5	1	XVal Session 5-Typing - Text-1		2012-07-09 15:21:31.953000
	Edit pad (rev 772)		Frank	cv407	XVal Session 5	1	XVal Session 5-Typing - Text-1		2012-07-09 15:21:32.340000
	Edit pad (rev 773)		Nick	cv396	XVal Session 5	1	XVal Session 5-Typing - Text-1		2012-07-09 15:21:32.453000
	Edit pad (rev 774)		Matt	cv310	XVal Session 5	1	XVal Session 5-Typing - Text-1		2012-07-09 15:21:32.609000
	Edit pad (rev 775)		Frank	cv407	XVal Session 5	1	XVal Session 5-Typing - Text-1		2012-07-09 15:21:32.855000
	Edit pad (rev 776)		Nick	cv396	XVal Session 5	1	XVal Session 5-Typing - Text-1		2012-07-09 15:21:32.999000
	Edit pad (rev 777)		Frank	cv407	XVal Session 5	1	XVal Session 5-Typing - Text-1		2012-07-09 15:21:33.357000
	Edit pad (rev 778)		Nick	cv396	XVal Session 5	1	XVal Session 5-Typing - Text-1		2012-07-09 15:21:33.499000
	Edit pad (rev 779)		Matt	cv310	XVal Session 5	1	XVal Session 5-Typing - Text-1		2012-07-09 15:21:33.834000
	Edit pad (rev 780)		Frank	cv407	XVal Session 5	1	XVal Session 5-Typing - Text-1		2012-07-09 15:21:33.857000
	Edit pad (rev 781)		Nick	cv396	XVal Session 5	1	XVal Session 5-Typing - Text-1		2012-07-09 15:21:34.001000
	Edit pad (rev 782)		Matt	cv310	XVal Session 5	1	XVal Session 5-Typing - Text-1		2012-07-09 15:21:34.338000
	Edit pad (rev 783)		Nick	cv396	XVal Session 5	1	XVal Session 5-Typing - Text-1		2012-07-09 15:21:34.504000
	Edit pad (rev 784)		Matt	cv310	XVal Session 5	1	XVal Session 5-Typing - Text-1		2012-07-09 15:21:34.954000
	Edit pad (rev 785)		Nick	cv396	XVal Session 5	1	XVal Session 5-Typing - Text-1		2012-07-09 15:21:35.007000
	Edit pad (rev 786)		Matt	cv310	XVal Session 5	1	XVal Session 5-Typing - Text-1		2012-07-09 15:21:35.463000
	Edit pad (rev 787)		Nick	cv396	XVal Session 5	1	XVal Session 5-Typing - Text-1		2012-07-09 15:21:35.510000
	Edit pad (rev 788)		Frank	cv407	XVal Session 5	1	XVal Session 5-Typing - Text-1		2012-07-09 15:21:35.948000
	Edit pad (rev 789)		Nick	cv396	XVal Session 5	1	XVal Session 5-Typing - Text-1		2012-07-09 15:21:36.017000
	Edit pad (rev 790)		Nick	cv396	XVal Session 5	1	XVal Session 5-Typing - Text-1		2012-07-09 15:21:36.517000
	Edit pad (rev 791)		Frank	cv407	XVal Session 5	1	XVal Session 5-Typing - Text-1		2012-07-09 15:21:36.617000
	Edit pad (rev 792)		Jamey	cv409	XVal Session 5	1	XVal Session 5-Typing - Text-1		2012-07-09 15:21:36.787000
	Edit pad (rev 793)		Nick	cv396	XVal Session 5	1	XVal Session 5-Typing - Text-1		2012-07-09 15:21:37.025000
	Edit pad (rev 794)		Frank	cv407	XVal Session 5	1	XVal Session 5-Typing - Text-1		2012-07-09 15:21:37.129000
	Edit pad (rev 795)		Nick	cv396	XVal Session 5	1	XVal Session 5-Typing - Text-1		2012-07-09 15:21:37.532000
	Edit pad (rev 796)		Matt	cv310	XVal Session 5	1	XVal Session 5-Typing - Text-1		2012-07-09 15:21:37.622000
	Edit pad (rev 797)		Frank	cv407	XVal Session 5	1	XVal Session 5-Typing - Text-1		2012-07-09 15:21:37.643000
	Edit pad (rev 798)		Nick	cv396	XVal Session 5	1	XVal Session 5-Typing - Text-1		2012-07-09 15:21:38.032000
	Edit pad (rev 799)		Matt	cv310	XVal Session 5	1	XVal Session 5-Typing - Text-1		2012-07-09 15:21:38.132000
	Edit pad (rev 800)		Frank	cv407	XVal Session 5	1	XVal Session 5-Typing - Text-1		2012-07-09 15:21:38.149000
	Edit pad (rev 801)		Nick	cv396	XVal Session 5	1	XVal Session 5-Typing - Text-1		2012-07-09 15:21:38.532000
	Edit pad (rev 802)		Frank	cv407	XVal Session 5	1	XVal Session 5-Typing - Text-1		2012-07-09 15:21:38.651000
	Edit pad (rev 803)		Jamey	cv409	XVal Session 5	1	XVal Session 5-Typing - Text-1		2012-07-09 15:21:38.791000
	Edit pad (rev 804)		Matt	cv310	XVal Session 5	1	XVal Session 5-Typing - Text-1		2012-07-09 15:21:38.964000
	Edit pad (rev 805)		Nick	cv396	XVal Session 5	1	XVal Session 5-Typing - Text-1		2012-07-09 15:21:39.032000
	Edit pad (rev 806)		Frank	cv407	XVal Session 5	1	XVal Session 5-Typing - Text-1		2012-07-09 15:21:39.152000
	Edit pad (rev 807)		Matt	cv310	XVal Session 5	1	XVal Session 5-Typing - Text-1		2012-07-09 15:21:39.477000
	Edit pad (rev 808)		Nick	cv396	XVal Session 5	1	XVal Session 5-Typing - Text-1		2012-07-09 15:21:39.550000
	Edit pad (rev 809)		Frank	cv407	XVal Session 5	1	XVal Session 5-Typing - Text-1		2012-07-09 15:21:39.712000
	Edit pad (rev 810)		Matt	cv310	XVal Session 5	1	XVal Session 5-Typing - Text-1		2012-07-09 15:21:39.978000
	Edit pad (rev 811)		Nick	cv396	XVal Session 5	1	XVal Session 5-Typing - Text-1		2012-07-09 15:21:40.058000
	Edit pad (rev 812)		Frank	cv407	XVal Session 5	1	XVal Session 5-Typing - Text-1		2012-07-09 15:21:40.217000
	Edit pad (rev 813)		Nick	cv396	XVal Session 5	1	XVal Session 5-Typing - Text-1		2012-07-09 15:21:40.564000
	Edit pad (rev 814)		Frank	cv407	XVal Session 5	1	XVal Session 5-Typing - Text-1		2012-07-09 15:21:40.719000
	Edit pad (rev 815)		Matt	cv310	XVal Session 5	1	XVal Session 5-Typing - Text-1		2012-07-09 15:21:40.854000
	Edit pad (rev 816)		Nick	cv396	XVal Session 5	1	XVal Session 5-Typing - Text-1		2012-07-09 15:21:41.067000
	Edit pad (rev 817)		Frank	cv407	XVal Session 5	1	XVal Session 5-Typing - Text-1		2012-07-09 15:21:41.228000
	Edit pad (rev 818)		Jamey	cv409	XVal Session 5	1	XVal Session 5-Typing - Text-1		2012-07-09 15:21:41.517000
	Edit pad (rev 819)		Nick	cv396	XVal Session 5	1	XVal Session 5-Typing - Text-1		2012-07-09 15:21:41.588000
	Edit pad (rev 820)		Jamey	cv409	XVal Session 5	1	XVal Session 5-Typing - Text-1		2012-07-09 15:21:42.026000
	Edit pad (rev 821)		Nick	cv396	XVal Session 5	1	XVal Session 5-Typing - Text-1		2012-07-09 15:21:42.095000
	Edit pad (rev 822)		Jamey	cv409	XVal Session 5	1	XVal Session 5-Typing - Text-1		2012-07-09 15:21:42.525000
	Edit pad (rev 823)		Nick	cv396	XVal Session 5	1	XVal Session 5-Typing - Text-1		2012-07-09 15:21:42.594000
	Edit pad (rev 824)		Jamey	cv409	XVal Session 5	1	XVal Session 5-Typing - Text-1		2012-07-09 15:21:43.026000
	Edit pad (rev 825)		Nick	cv396	XVal Session 5	1	XVal Session 5-Typing - Text-1		2012-07-09 15:21:43.094000
	Edit pad (rev 826)		Jamey	cv409	XVal Session 5	1	XVal Session 5-Typing - Text-1		2012-07-09 15:21:43.525000
	Edit pad (rev 827)		Nick	cv396	XVal Session 5	1	XVal Session 5-Typing - Text-1		2012-07-09 15:21:43.601000
	Edit pad (rev 828)		Jamey	cv409	XVal Session 5	1	XVal Session 5-Typing - Text-1		2012-07-09 15:21:44.035000
	Edit pad (rev 829)		Nick	cv396	XVal Session 5	1	XVal Session 5-Typing - Text-1		2012-07-09 15:21:44.110000
	Edit pad (rev 830)		Matt	cv310	XVal Session 5	1	XVal Session 5-Typing - Text-1		2012-07-09 15:21:44.455000
	Edit pad (rev 831)		Jamey	cv409	XVal Session 5	1	XVal Session 5-Typing - Text-1		2012-07-09 15:21:44.540000
	Edit pad (rev 832)		Nick	cv396	XVal Session 5	1	XVal Session 5-Typing - Text-1		2012-07-09 15:21:44.609000
	Edit pad (rev 833)		Nick	cv396	XVal Session 5	1	XVal Session 5-Typing - Text-1		2012-07-09 15:21:45.111000
	Edit pad (rev 834)		Matt	cv310	XVal Session 5	1	XVal Session 5-Typing - Text-1		2012-07-09 15:21:45.531000
	Edit pad (rev 835)		Nick	cv396	XVal Session 5	1	XVal Session 5-Typing - Text-1		2012-07-09 15:21:45.615000
	Edit pad (rev 836)		Nick	cv396	XVal Session 5	1	XVal Session 5-Typing - Text-1		2012-07-09 15:21:46.130000
	Edit pad (rev 837)		Frank	cv407	XVal Session 5	1	XVal Session 5-Typing - Text-1		2012-07-09 15:21:46.541000
	Edit pad (rev 838)		Nick	cv396	XVal Session 5	1	XVal Session 5-Typing - Text-1		2012-07-09 15:21:46.865000
	Edit pad (rev 839)		Frank	cv407	XVal Session 5	1	XVal Session 5-Typing - Text-1		2012-07-09 15:21:47.042000
	Edit pad (rev 840)		Jamey	cv409	XVal Session 5	1	XVal Session 5-Typing - Text-1		2012-07-09 15:21:47.161000
	Edit pad (rev 841)		Nick	cv396	XVal Session 5	1	XVal Session 5-Typing - Text-1		2012-07-09 15:21:47.363000
	Edit pad (rev 842)		Frank	cv407	XVal Session 5	1	XVal Session 5-Typing - Text-1		2012-07-09 15:21:47.544000
	Edit pad (rev 843)		Jamey	cv409	XVal Session 5	1	XVal Session 5-Typing - Text-1		2012-07-09 15:21:47.825000
	Edit pad (rev 844)		Frank	cv407	XVal Session 5	1	XVal Session 5-Typing - Text-1		2012-07-09 15:21:48.055000
	Edit pad (rev 845)		Jamey	cv409	XVal Session 5	1	XVal Session 5-Typing - Text-1		2012-07-09 15:21:48.338000
	Edit pad (rev 846)		Matt	cv310	XVal Session 5	1	XVal Session 5-Typing - Text-1		2012-07-09 15:21:48.384000
	Edit pad (rev 847)		Frank	cv407	XVal Session 5	1	XVal Session 5-Typing - Text-1		2012-07-09 15:21:48.560000
	Edit pad (rev 848)		Jamey	cv409	XVal Session 5	1	XVal Session 5-Typing - Text-1		2012-07-09 15:21:48.838000
	Edit pad (rev 849)		Matt	cv310	XVal Session 5	1	XVal Session 5-Typing - Text-1		2012-07-09 15:21:48.884000
	Edit pad (rev 850)		Frank	cv407	XVal Session 5	1	XVal Session 5-Typing - Text-1		2012-07-09 15:21:49.061000
	Edit pad (rev 851)		Jamey	cv409	XVal Session 5	1	XVal Session 5-Typing - Text-1		2012-07-09 15:21:49.338000
	Edit pad (rev 852)		Matt	cv310	XVal Session 5	1	XVal Session 5-Typing - Text-1		2012-07-09 15:21:49.385000
	Edit pad (rev 853)		Frank	cv407	XVal Session 5	1	XVal Session 5-Typing - Text-1		2012-07-09 15:21:49.558000
	Edit pad (rev 854)		Matt	cv310	XVal Session 5	1	XVal Session 5-Typing - Text-1		2012-07-09 15:21:49.884000
	Edit pad (rev 855)		Frank	cv407	XVal Session 5	1	XVal Session 5-Typing - Text-1		2012-07-09 15:21:50.059000
	Edit pad (rev 856)		Matt	cv310	XVal Session 5	1	XVal Session 5-Typing - Text-1		2012-07-09 15:21:50.384000
	Edit pad (rev 857)		Frank	cv407	XVal Session 5	1	XVal Session 5-Typing - Text-1		2012-07-09 15:21:50.559000
	Edit pad (rev 858)		Matt	cv310	XVal Session 5	1	XVal Session 5-Typing - Text-1		2012-07-09 15:21:50.884000
	Edit pad (rev 859)		Frank	cv407	XVal Session 5	1	XVal Session 5-Typing - Text-1		2012-07-09 15:21:51.060000
	Edit pad (rev 860)		Frank	cv407	XVal Session 5	1	XVal Session 5-Typing - Text-1		2012-07-09 15:21:51.560000
	Edit pad (rev 861)		Nick	cv396	XVal Session 5	1	XVal Session 5-Typing - Text-1		2012-07-09 15:21:51.593000
	Edit pad (rev 862)		Nick	cv396	XVal Session 5	1	XVal Session 5-Typing - Text-1		2012-07-09 15:21:52.095000
	Edit pad (rev 863)		Matt	cv310	XVal Session 5	1	XVal Session 5-Typing - Text-1		2012-07-09 15:21:52.113000
	Edit pad (rev 864)		Frank	cv407	XVal Session 5	1	XVal Session 5-Typing - Text-1		2012-07-09 15:21:52.115000
	Edit pad (rev 865)		Nick	cv396	XVal Session 5	1	XVal Session 5-Typing - Text-1		2012-07-09 15:21:52.601000
	Edit pad (rev 866)		Matt	cv310	XVal Session 5	1	XVal Session 5-Typing - Text-1		2012-07-09 15:21:52.618000
	Edit pad (rev 867)		Frank	cv407	XVal Session 5	1	XVal Session 5-Typing - Text-1		2012-07-09 15:21:52.623000
	Edit pad (rev 868)		Nick	cv396	XVal Session 5	1	XVal Session 5-Typing - Text-1		2012-07-09 15:21:53.108000
	Edit pad (rev 869)		Matt	cv310	XVal Session 5	1	XVal Session 5-Typing - Text-1		2012-07-09 15:21:53.118000
	Edit pad (rev 870)		Frank	cv407	XVal Session 5	1	XVal Session 5-Typing - Text-1		2012-07-09 15:21:53.122000
	Edit pad (rev 871)		Nick	cv396	XVal Session 5	1	XVal Session 5-Typing - Text-1		2012-07-09 15:21:53.611000
	Edit pad (rev 872)		Matt	cv310	XVal Session 5	1	XVal Session 5-Typing - Text-1		2012-07-09 15:21:53.617000
	Edit pad (rev 873)		Frank	cv407	XVal Session 5	1	XVal Session 5-Typing - Text-1		2012-07-09 15:21:53.627000
	Edit pad (rev 874)		Nick	cv396	XVal Session 5	1	XVal Session 5-Typing - Text-1		2012-07-09 15:21:54.111000
	Edit pad (rev 875)		Frank	cv407	XVal Session 5	1	XVal Session 5-Typing - Text-1		2012-07-09 15:21:54.131000
	Edit pad (rev 876)		Matt	cv310	XVal Session 5	1	XVal Session 5-Typing - Text-1		2012-07-09 15:21:54.354000
	Edit pad (rev 877)		Jamey	cv409	XVal Session 5	1	XVal Session 5-Typing - Text-1		2012-07-09 15:21:54.453000
	Edit pad (rev 878)		Frank	cv407	XVal Session 5	1	XVal Session 5-Typing - Text-1		2012-07-09 15:21:54.632000
	Edit pad (rev 879)		Nick	cv396	XVal Session 5	1	XVal Session 5-Typing - Text-1		2012-07-09 15:21:54.658000
	Edit pad (rev 880)		Jamey	cv409	XVal Session 5	1	XVal Session 5-Typing - Text-1		2012-07-09 15:21:55.072000
	Edit pad (rev 881)		Matt	cv310	XVal Session 5	1	XVal Session 5-Typing - Text-1		2012-07-09 15:21:55.093000
	Edit pad (rev 882)		Frank	cv407	XVal Session 5	1	XVal Session 5-Typing - Text-1		2012-07-09 15:21:55.135000
	Edit pad (rev 883)		Nick	cv396	XVal Session 5	1	XVal Session 5-Typing - Text-1		2012-07-09 15:21:55.158000
	Edit pad (rev 884)		Jamey	cv409	XVal Session 5	1	XVal Session 5-Typing - Text-1		2012-07-09 15:21:55.571000
	Edit pad (rev 885)		Matt	cv310	XVal Session 5	1	XVal Session 5-Typing - Text-1		2012-07-09 15:21:55.602000
	Edit pad (rev 886)		Frank	cv407	XVal Session 5	1	XVal Session 5-Typing - Text-1		2012-07-09 15:21:55.635000
	Edit pad (rev 887)		Nick	cv396	XVal Session 5	1	XVal Session 5-Typing - Text-1		2012-07-09 15:21:55.658000
	Edit pad (rev 888)		Jamey	cv409	XVal Session 5	1	XVal Session 5-Typing - Text-1		2012-07-09 15:21:56.072000
	Edit pad (rev 889)		Frank	cv407	XVal Session 5	1	XVal Session 5-Typing - Text-1		2012-07-09 15:21:56.138000
	Edit pad (rev 890)		Nick	cv396	XVal Session 5	1	XVal Session 5-Typing - Text-1		2012-07-09 15:21:56.161000
	Edit pad (rev 891)		Matt	cv310	XVal Session 5	1	XVal Session 5-Typing - Text-1		2012-07-09 15:21:56.372000
	Edit pad (rev 892)		Jamey	cv409	XVal Session 5	1	XVal Session 5-Typing - Text-1		2012-07-09 15:21:56.572000
	Edit pad (rev 893)		Frank	cv407	XVal Session 5	1	XVal Session 5-Typing - Text-1		2012-07-09 15:21:56.644000
	Edit pad (rev 894)		Matt	cv310	XVal Session 5	1	XVal Session 5-Typing - Text-1		2012-07-09 15:21:56.886000
	Edit pad (rev 895)		Jamey	cv409	XVal Session 5	1	XVal Session 5-Typing - Text-1		2012-07-09 15:21:57.072000
	Edit pad (rev 896)		Frank	cv407	XVal Session 5	1	XVal Session 5-Typing - Text-1		2012-07-09 15:21:57.153000
	Edit pad (rev 897)		Nick	cv396	XVal Session 5	1	XVal Session 5-Typing - Text-1		2012-07-09 15:21:57.570000
	Edit pad (rev 898)		Frank	cv407	XVal Session 5	1	XVal Session 5-Typing - Text-1		2012-07-09 15:21:57.652000
	Edit pad (rev 899)		Jamey	cv409	XVal Session 5	1	XVal Session 5-Typing - Text-1		2012-07-09 15:21:57.767000
	Edit pad (rev 900)		Matt	cv310	XVal Session 5	1	XVal Session 5-Typing - Text-1		2012-07-09 15:21:57.891000
	Edit pad (rev 901)		Nick	cv396	XVal Session 5	1	XVal Session 5-Typing - Text-1		2012-07-09 15:21:58.080000
	Edit pad (rev 902)		Frank	cv407	XVal Session 5	1	XVal Session 5-Typing - Text-1		2012-07-09 15:21:58.152000
	Edit pad (rev 903)		Matt	cv310	XVal Session 5	1	XVal Session 5-Typing - Text-1		2012-07-09 15:21:58.399000
	Edit pad (rev 904)		Nick	cv396	XVal Session 5	1	XVal Session 5-Typing - Text-1		2012-07-09 15:21:58.580000
	Edit pad (rev 905)		Frank	cv407	XVal Session 5	1	XVal Session 5-Typing - Text-1		2012-07-09 15:21:58.652000
	Edit pad (rev 906)		Matt	cv310	XVal Session 5	1	XVal Session 5-Typing - Text-1		2012-07-09 15:21:58.907000
	Edit pad (rev 907)		Nick	cv396	XVal Session 5	1	XVal Session 5-Typing - Text-1		2012-07-09 15:21:59.080000
	Edit pad (rev 908)		Frank	cv407	XVal Session 5	1	XVal Session 5-Typing - Text-1		2012-07-09 15:21:59.153000
	Edit pad (rev 909)		Jamey	cv409	XVal Session 5	1	XVal Session 5-Typing - Text-1		2012-07-09 15:21:59.278000
	Edit pad (rev 910)		Matt	cv310	XVal Session 5	1	XVal Session 5-Typing - Text-1		2012-07-09 15:21:59.412000
	Edit pad (rev 911)		Nick	cv396	XVal Session 5	1	XVal Session 5-Typing - Text-1		2012-07-09 15:21:59.579000
	Edit pad (rev 912)		Frank	cv407	XVal Session 5	1	XVal Session 5-Typing - Text-1		2012-07-09 15:21:59.655000
	Edit pad (rev 913)		Jamey	cv409	XVal Session 5	1	XVal Session 5-Typing - Text-1		2012-07-09 15:21:59.777000
	Edit pad (rev 914)		Nick	cv396	XVal Session 5	1	XVal Session 5-Typing - Text-1		2012-07-09 15:22:00.080000
	Edit pad (rev 915)		Frank	cv407	XVal Session 5	1	XVal Session 5-Typing - Text-1		2012-07-09 15:22:00.152000
	Edit pad (rev 916)		Jamey	cv409	XVal Session 5	1	XVal Session 5-Typing - Text-1		2012-07-09 15:22:00.291000
	Edit pad (rev 917)		Matt	cv310	XVal Session 5	1	XVal Session 5-Typing - Text-1		2012-07-09 15:22:00.299000
	Edit pad (rev 918)		Nick	cv396	XVal Session 5	1	XVal Session 5-Typing - Text-1		2012-07-09 15:22:00.582000
	Edit pad (rev 919)		Jamey	cv409	XVal Session 5	1	XVal Session 5-Typing - Text-1		2012-07-09 15:22:00.792000
	Edit pad (rev 920)		Frank	cv407	XVal Session 5	1	XVal Session 5-Typing - Text-1		2012-07-09 15:22:00.802000
	Edit pad (rev 921)		Matt	cv310	XVal Session 5	1	XVal Session 5-Typing - Text-1		2012-07-09 15:22:00.811000
	Edit pad (rev 922)		Nick	cv396	XVal Session 5	1	XVal Session 5-Typing - Text-1		2012-07-09 15:22:01.085000
	Edit pad (rev 923)		Jamey	cv409	XVal Session 5	1	XVal Session 5-Typing - Text-1		2012-07-09 15:22:01.293000
	Edit pad (rev 924)		Frank	cv407	XVal Session 5	1	XVal Session 5-Typing - Text-1		2012-07-09 15:22:01.310000
	Edit pad (rev 925)		Matt	cv310	XVal Session 5	1	XVal Session 5-Typing - Text-1		2012-07-09 15:22:01.321000
	Edit pad (rev 926)		Nick	cv396	XVal Session 5	1	XVal Session 5-Typing - Text-1		2012-07-09 15:22:01.594000
	Edit pad (rev 927)		Jamey	cv409	XVal Session 5	1	XVal Session 5-Typing - Text-1		2012-07-09 15:22:01.799000
	Edit pad (rev 928)		Frank	cv407	XVal Session 5	1	XVal Session 5-Typing - Text-1		2012-07-09 15:22:01.811000
	Edit pad (rev 929)		Matt	cv310	XVal Session 5	1	XVal Session 5-Typing - Text-1		2012-07-09 15:22:01.821000
	Edit pad (rev 930)		Nick	cv396	XVal Session 5	1	XVal Session 5-Typing - Text-1		2012-07-09 15:22:02.095000
	Edit pad (rev 931)		Jamey	cv409	XVal Session 5	1	XVal Session 5-Typing - Text-1		2012-07-09 15:22:02.308000
	Edit pad (rev 932)		Frank	cv407	XVal Session 5	1	XVal Session 5-Typing - Text-1		2012-07-09 15:22:02.316000
	Edit pad (rev 933)		Nick	cv396	XVal Session 5	1	XVal Session 5-Typing - Text-1		2012-07-09 15:22:02.594000
	Edit pad (rev 934)		Matt	cv310	XVal Session 5	1	XVal Session 5-Typing - Text-1		2012-07-09 15:22:02.726000
	Edit pad (rev 935)		Frank	cv407	XVal Session 5	1	XVal Session 5-Typing - Text-1		2012-07-09 15:22:02.825000
	Edit pad (rev 936)		Nick	cv396	XVal Session 5	1	XVal Session 5-Typing - Text-1		2012-07-09 15:22:03.095000
	Edit pad (rev 937)		Matt	cv310	XVal Session 5	1	XVal Session 5-Typing - Text-1		2012-07-09 15:22:03.226000
	Edit pad (rev 938)		Frank	cv407	XVal Session 5	1	XVal Session 5-Typing - Text-1		2012-07-09 15:22:03.325000
	Edit pad (rev 939)		Nick	cv396	XVal Session 5	1	XVal Session 5-Typing - Text-1		2012-07-09 15:22:03.595000
	Edit pad (rev 940)		Frank	cv407	XVal Session 5	1	XVal Session 5-Typing - Text-1		2012-07-09 15:22:03.828000
	Edit pad (rev 941)		Nick	cv396	XVal Session 5	1	XVal Session 5-Typing - Text-1		2012-07-09 15:22:04.095000
	Edit pad (rev 942)		Frank	cv407	XVal Session 5	1	XVal Session 5-Typing - Text-1		2012-07-09 15:22:04.341000
	Edit pad (rev 943)		Matt	cv310	XVal Session 5	1	XVal Session 5-Typing - Text-1		2012-07-09 15:22:04.403000
	Edit pad (rev 944)		Nick	cv396	XVal Session 5	1	XVal Session 5-Typing - Text-1		2012-07-09 15:22:04.595000
	Edit pad (rev 945)		Nick	cv396	XVal Session 5	1	XVal Session 5-Typing - Text-1		2012-07-09 15:22:05.095000
	Edit pad (rev 946)		Matt	cv310	XVal Session 5	1	XVal Session 5-Typing - Text-1		2012-07-09 15:22:05.305000
	Edit pad (rev 947)		Nick	cv396	XVal Session 5	1	XVal Session 5-Typing - Text-1		2012-07-09 15:22:05.601000
	Edit pad (rev 948)		Matt	cv310	XVal Session 5	1	XVal Session 5-Typing - Text-1		2012-07-09 15:22:05.806000
	Edit pad (rev 949)		Nick	cv396	XVal Session 5	1	XVal Session 5-Typing - Text-1		2012-07-09 15:22:06.110000
	Edit pad (rev 950)		Jamey	cv409	XVal Session 5	1	XVal Session 5-Typing - Text-1		2012-07-09 15:22:06.243000
	Edit pad (rev 951)		Matt	cv310	XVal Session 5	1	XVal Session 5-Typing - Text-1		2012-07-09 15:22:06.304000
	Edit pad (rev 952)		Nick	cv396	XVal Session 5	1	XVal Session 5-Typing - Text-1		2012-07-09 15:22:06.611000
	Edit pad (rev 953)		Jamey	cv409	XVal Session 5	1	XVal Session 5-Typing - Text-1		2012-07-09 15:22:06.815000
	Edit pad (rev 954)		Matt	cv310	XVal Session 5	1	XVal Session 5-Typing - Text-1		2012-07-09 15:22:06.824000
	Edit pad (rev 955)		Nick	cv396	XVal Session 5	1	XVal Session 5-Typing - Text-1		2012-07-09 15:22:07.118000
	Edit pad (rev 956)		Jamey	cv409	XVal Session 5	1	XVal Session 5-Typing - Text-1		2012-07-09 15:22:07.320000
	Edit pad (rev 957)		Matt	cv310	XVal Session 5	1	XVal Session 5-Typing - Text-1		2012-07-09 15:22:07.335000
	Edit pad (rev 958)		Nick	cv396	XVal Session 5	1	XVal Session 5-Typing - Text-1		2012-07-09 15:22:07.632000
	Edit pad (rev 959)		Jamey	cv409	XVal Session 5	1	XVal Session 5-Typing - Text-1		2012-07-09 15:22:07.822000
	Edit pad (rev 960)		Matt	cv310	XVal Session 5	1	XVal Session 5-Typing - Text-1		2012-07-09 15:22:07.837000
	Edit pad (rev 961)		Nick	cv396	XVal Session 5	1	XVal Session 5-Typing - Text-1		2012-07-09 15:22:08.141000
	Edit pad (rev 962)		Nick	cv396	XVal Session 5	1	XVal Session 5-Typing - Text-1		2012-07-09 15:22:08.642000
	Edit pad (rev 963)		Nick	cv396	XVal Session 5	1	XVal Session 5-Typing - Text-1		2012-07-09 15:22:09.142000
	Edit pad (rev 964)		Jamey	cv409	XVal Session 5	1	XVal Session 5-Typing - Text-1		2012-07-09 15:22:09.318000
	Edit pad (rev 965)		Nick	cv396	XVal Session 5	1	XVal Session 5-Typing - Text-1		2012-07-09 15:22:09.642000
	Edit pad (rev 966)		Jamey	cv409	XVal Session 5	1	XVal Session 5-Typing - Text-1		2012-07-09 15:22:09.986000
	Edit pad (rev 967)		Nick	cv396	XVal Session 5	1	XVal Session 5-Typing - Text-1		2012-07-09 15:22:10.141000
	Edit pad (rev 968)		Jamey	cv409	XVal Session 5	1	XVal Session 5-Typing - Text-1		2012-07-09 15:22:10.497000
	Edit pad (rev 969)		Nick	cv396	XVal Session 5	1	XVal Session 5-Typing - Text-1		2012-07-09 15:22:10.642000
	Edit pad (rev 970)		Jamey	cv409	XVal Session 5	1	XVal Session 5-Typing - Text-1		2012-07-09 15:22:10.994000
	Edit pad (rev 971)		Nick	cv396	XVal Session 5	1	XVal Session 5-Typing - Text-1		2012-07-09 15:22:11.141000
	Edit pad (rev 972)		Nick	cv396	XVal Session 5	1	XVal Session 5-Typing - Text-1		2012-07-09 15:22:11.642000
	Edit pad (rev 973)		Matt	cv310	XVal Session 5	1	XVal Session 5-Typing - Text-1		2012-07-09 15:22:11.730000
	Edit pad (rev 974)		Nick	cv396	XVal Session 5	1	XVal Session 5-Typing - Text-1		2012-07-09 15:22:12.143000
	Edit pad (rev 975)		Matt	cv310	XVal Session 5	1	XVal Session 5-Typing - Text-1		2012-07-09 15:22:12.344000
	Edit pad (rev 976)		Nick	cv396	XVal Session 5	1	XVal Session 5-Typing - Text-1		2012-07-09 15:22:12.648000
	Edit pad (rev 977)		Jamey	cv409	XVal Session 5	1	XVal Session 5-Typing - Text-1		2012-07-09 15:22:12.766000
	Edit pad (rev 978)		Matt	cv310	XVal Session 5	1	XVal Session 5-Typing - Text-1		2012-07-09 15:22:12.851000
	Edit pad (rev 979)		Nick	cv396	XVal Session 5	1	XVal Session 5-Typing - Text-1		2012-07-09 15:22:13.158000
	Edit pad (rev 980)		Jamey	cv409	XVal Session 5	1	XVal Session 5-Typing - Text-1		2012-07-09 15:22:13.275000
	Edit pad (rev 981)		Nick	cv396	XVal Session 5	1	XVal Session 5-Typing - Text-1		2012-07-09 15:22:13.658000
	Edit pad (rev 982)		Matt	cv310	XVal Session 5	1	XVal Session 5-Typing - Text-1		2012-07-09 15:22:13.745000
	Edit pad (rev 983)		Jamey	cv409	XVal Session 5	1	XVal Session 5-Typing - Text-1		2012-07-09 15:22:13.784000
	Edit pad (rev 984)		Nick	cv396	XVal Session 5	1	XVal Session 5-Typing - Text-1		2012-07-09 15:22:14.160000
	Edit pad (rev 985)		Matt	cv310	XVal Session 5	1	XVal Session 5-Typing - Text-1		2012-07-09 15:22:14.262000
	Edit pad (rev 986)		Nick	cv396	XVal Session 5	1	XVal Session 5-Typing - Text-1		2012-07-09 15:22:14.664000
	Edit pad (rev 987)		Matt	cv310	XVal Session 5	1	XVal Session 5-Typing - Text-1		2012-07-09 15:22:14.761000
	Edit pad (rev 988)		Nick	cv396	XVal Session 5	1	XVal Session 5-Typing - Text-1		2012-07-09 15:22:15.165000
	Edit pad (rev 989)		Matt	cv310	XVal Session 5	1	XVal Session 5-Typing - Text-1		2012-07-09 15:22:15.261000
	Edit pad (rev 990)		Nick	cv396	XVal Session 5	1	XVal Session 5-Typing - Text-1		2012-07-09 15:22:15.673000
	Edit pad (rev 991)		Jamey	cv409	XVal Session 5	1	XVal Session 5-Typing - Text-1		2012-07-09 15:22:15.712000
	Edit pad (rev 992)		Frank	cv407	XVal Session 5	1	XVal Session 5-Typing - Text-1		2012-07-09 15:22:16.030000
	Edit pad (rev 993)		Matt	cv310	XVal Session 5	1	XVal Session 5-Typing - Text-1		2012-07-09 15:22:16.045000
	Edit pad (rev 994)		Nick	cv396	XVal Session 5	1	XVal Session 5-Typing - Text-1		2012-07-09 15:22:16.172000
	Edit pad (rev 995)		Jamey	cv409	XVal Session 5	1	XVal Session 5-Typing - Text-1		2012-07-09 15:22:16.212000
	Edit pad (rev 996)		Matt	cv310	XVal Session 5	1	XVal Session 5-Typing - Text-1		2012-07-09 15:22:16.544000
	Edit pad (rev 997)		Nick	cv396	XVal Session 5	1	XVal Session 5-Typing - Text-1		2012-07-09 15:22:16.672000
	Edit pad (rev 998)		Jamey	cv409	XVal Session 5	1	XVal Session 5-Typing - Text-1		2012-07-09 15:22:16.711000
	Edit pad (rev 999)		Nick	cv396	XVal Session 5	1	XVal Session 5-Typing - Text-1		2012-07-09 15:22:17.177000
	Edit pad (rev 1000)		Nick	cv396	XVal Session 5	1	XVal Session 5-Typing - Text-1		2012-07-09 15:22:17.677000
	Edit pad (rev 1001)		Jamey	cv409	XVal Session 5	1	XVal Session 5-Typing - Text-1		2012-07-09 15:22:17.827000
	Edit pad (rev 1002)		Nick	cv396	XVal Session 5	1	XVal Session 5-Typing - Text-1		2012-07-09 15:22:18.387000
	Edit pad (rev 1003)		Jamey	cv409	XVal Session 5	1	XVal Session 5-Typing - Text-1		2012-07-09 15:22:18.668000
	Edit pad (rev 1004)		Nick	cv396	XVal Session 5	1	XVal Session 5-Typing - Text-1		2012-07-09 15:22:18.891000
	Edit pad (rev 1005)		Matt	cv310	XVal Session 5	1	XVal Session 5-Typing - Text-1		2012-07-09 15:22:19.214000
	Edit pad (rev 1006)		Nick	cv396	XVal Session 5	1	XVal Session 5-Typing - Text-1		2012-07-09 15:22:19.391000
	Edit pad (rev 1007)		Matt	cv310	XVal Session 5	1	XVal Session 5-Typing - Text-1		2012-07-09 15:22:19.821000
	Edit pad (rev 1008)		Nick	cv396	XVal Session 5	1	XVal Session 5-Typing - Text-1		2012-07-09 15:22:19.891000
	Edit pad (rev 1009)		Nick	cv396	XVal Session 5	1	XVal Session 5-Typing - Text-1		2012-07-09 15:22:20.393000
	Edit pad (rev 1010)		Matt	cv310	XVal Session 5	1	XVal Session 5-Typing - Text-1		2012-07-09 15:22:20.649000
	Edit pad (rev 1011)		Nick	cv396	XVal Session 5	1	XVal Session 5-Typing - Text-1		2012-07-09 15:22:20.892000
	Edit pad (rev 1012)		Nick	cv396	XVal Session 5	1	XVal Session 5-Typing - Text-1		2012-07-09 15:22:21.394000
	Edit pad (rev 1013)		Nick	cv396	XVal Session 5	1	XVal Session 5-Typing - Text-1		2012-07-09 15:22:22.024000
	Edit pad (rev 1014)		Nick	cv396	XVal Session 5	1	XVal Session 5-Typing - Text-1		2012-07-09 15:22:22.539000
	Edit pad (rev 1015)		Jamey	cv409	XVal Session 5	1	XVal Session 5-Typing - Text-1		2012-07-09 15:22:22.651000
	Edit pad (rev 1016)		Nick	cv396	XVal Session 5	1	XVal Session 5-Typing - Text-1		2012-07-09 15:22:23.049000
	Edit pad (rev 1017)		Jamey	cv409	XVal Session 5	1	XVal Session 5-Typing - Text-1		2012-07-09 15:22:23.164000
	Edit pad (rev 1018)		Nick	cv396	XVal Session 5	1	XVal Session 5-Typing - Text-1		2012-07-09 15:22:23.549000
	Edit pad (rev 1019)		Jamey	cv409	XVal Session 5	1	XVal Session 5-Typing - Text-1		2012-07-09 15:22:23.665000
	Edit pad (rev 1020)		Nick	cv396	XVal Session 5	1	XVal Session 5-Typing - Text-1		2012-07-09 15:22:24.048000
	Edit pad (rev 1021)		Nick	cv396	XVal Session 5	1	XVal Session 5-Typing - Text-1		2012-07-09 15:22:24.549000
	Edit pad (rev 1022)		Jamey	cv409	XVal Session 5	1	XVal Session 5-Typing - Text-1		2012-07-09 15:22:24.863000
	Edit pad (rev 1023)		Nick	cv396	XVal Session 5	1	XVal Session 5-Typing - Text-1		2012-07-09 15:22:25.052000
	Edit pad (rev 1024)		Jamey	cv409	XVal Session 5	1	XVal Session 5-Typing - Text-1		2012-07-09 15:22:25.375000
	Edit pad (rev 1025)		Nick	cv396	XVal Session 5	1	XVal Session 5-Typing - Text-1		2012-07-09 15:22:25.562000
	Edit pad (rev 1026)		Nick	cv396	XVal Session 5	1	XVal Session 5-Typing - Text-1		2012-07-09 15:22:26.080000
	Edit pad (rev 1027)		Jamey	cv409	XVal Session 5	1	XVal Session 5-Typing - Text-1		2012-07-09 15:22:26.345000
	Edit pad (rev 1028)		Nick	cv396	XVal Session 5	1	XVal Session 5-Typing - Text-1		2012-07-09 15:22:26.595000
	Edit pad (rev 1029)		Jamey	cv409	XVal Session 5	1	XVal Session 5-Typing - Text-1		2012-07-09 15:22:26.854000
	Edit pad (rev 1030)		Nick	cv396	XVal Session 5	1	XVal Session 5-Typing - Text-1		2012-07-09 15:22:27.095000
	Edit pad (rev 1031)		Nick	cv396	XVal Session 5	1	XVal Session 5-Typing - Text-1		2012-07-09 15:22:27.600000
	Edit pad (rev 1032)		Jamey	cv409	XVal Session 5	1	XVal Session 5-Typing - Text-1		2012-07-09 15:22:27.707000
	Edit pad (rev 1033)		Nick	cv396	XVal Session 5	1	XVal Session 5-Typing - Text-1		2012-07-09 15:22:28.111000
	Edit pad (rev 1034)		Jamey	cv409	XVal Session 5	1	XVal Session 5-Typing - Text-1		2012-07-09 15:22:28.253000
	Edit pad (rev 1035)		Nick	cv396	XVal Session 5	1	XVal Session 5-Typing - Text-1		2012-07-09 15:22:28.616000
	Edit pad (rev 1036)		Nick	cv396	XVal Session 5	1	XVal Session 5-Typing - Text-1		2012-07-09 15:22:29.126000
	Edit pad (rev 1037)		Nick	cv396	XVal Session 5	1	XVal Session 5-Typing - Text-1		2012-07-09 15:22:29.627000
	Edit pad (rev 1038)		Nick	cv396	XVal Session 5	1	XVal Session 5-Typing - Text-1		2012-07-09 15:22:30.127000
	Edit pad (rev 1039)		Nick	cv396	XVal Session 5	1	XVal Session 5-Typing - Text-1		2012-07-09 15:22:30.643000
	Edit pad (rev 1040)		Nick	cv396	XVal Session 5	1	XVal Session 5-Typing - Text-1		2012-07-09 15:22:31.276000
	Edit pad (rev 1041)		Nick	cv396	XVal Session 5	1	XVal Session 5-Typing - Text-1		2012-07-09 15:22:31.783000
	Edit pad (rev 1042)		Frank	cv407	XVal Session 5	1	XVal Session 5-Typing - Text-1		2012-07-09 15:22:31.887000
	Edit pad (rev 1043)		Nick	cv396	XVal Session 5	1	XVal Session 5-Typing - Text-1		2012-07-09 15:22:32.283000
	Edit pad (rev 1044)		Nick	cv396	XVal Session 5	1	XVal Session 5-Typing - Text-1		2012-07-09 15:22:32.782000
	Edit pad (rev 1045)		Nick	cv396	XVal Session 5	1	XVal Session 5-Typing - Text-1		2012-07-09 15:22:33.289000
	Edit pad (rev 1046)		Nick	cv396	XVal Session 5	1	XVal Session 5-Typing - Text-1		2012-07-09 15:22:33.798000
	Edit pad (rev 1047)		Nick	cv396	XVal Session 5	1	XVal Session 5-Typing - Text-1		2012-07-09 15:22:34.299000
	Edit pad (rev 1048)		Jamey	cv409	XVal Session 5	1	XVal Session 5-Typing - Text-1		2012-07-09 15:22:34.736000
	Edit pad (rev 1049)		Nick	cv396	XVal Session 5	1	XVal Session 5-Typing - Text-1		2012-07-09 15:22:34.801000
	Edit pad (rev 1050)		Jamey	cv409	XVal Session 5	1	XVal Session 5-Typing - Text-1		2012-07-09 15:22:35.244000
	Edit pad (rev 1051)		Nick	cv396	XVal Session 5	1	XVal Session 5-Typing - Text-1		2012-07-09 15:22:35.451000
	Edit pad (rev 1052)		Jamey	cv409	XVal Session 5	1	XVal Session 5-Typing - Text-1		2012-07-09 15:22:35.743000
	Edit pad (rev 1053)		Nick	cv396	XVal Session 5	1	XVal Session 5-Typing - Text-1		2012-07-09 15:22:35.955000
	Edit pad (rev 1054)		Nick	cv396	XVal Session 5	1	XVal Session 5-Typing - Text-1		2012-07-09 15:22:36.455000
	Edit pad (rev 1055)		Nick	cv396	XVal Session 5	1	XVal Session 5-Typing - Text-1		2012-07-09 15:22:36.956000
	Edit pad (rev 1056)		Jamey	cv409	XVal Session 5	1	XVal Session 5-Typing - Text-1		2012-07-09 15:22:37.162000
	Edit pad (rev 1057)		Matt	cv310	XVal Session 5	1	XVal Session 5-Typing - Text-1		2012-07-09 15:22:37.281000
	Edit pad (rev 1058)		Nick	cv396	XVal Session 5	1	XVal Session 5-Typing - Text-1		2012-07-09 15:22:37.455000
	Edit pad (rev 1059)		Matt	cv310	XVal Session 5	1	XVal Session 5-Typing - Text-1		2012-07-09 15:22:37.789000
	Edit pad (rev 1060)		Nick	cv396	XVal Session 5	1	XVal Session 5-Typing - Text-1		2012-07-09 15:22:37.955000
	Edit pad (rev 1061)		Matt	cv310	XVal Session 5	1	XVal Session 5-Typing - Text-1		2012-07-09 15:22:38.289000
	Edit pad (rev 1062)		Nick	cv396	XVal Session 5	1	XVal Session 5-Typing - Text-1		2012-07-09 15:22:38.456000
	Edit pad (rev 1063)		Matt	cv310	XVal Session 5	1	XVal Session 5-Typing - Text-1		2012-07-09 15:22:38.790000
	Edit pad (rev 1064)		Nick	cv396	XVal Session 5	1	XVal Session 5-Typing - Text-1		2012-07-09 15:22:38.955000
	Edit pad (rev 1065)		Matt	cv310	XVal Session 5	1	XVal Session 5-Typing - Text-1		2012-07-09 15:22:39.291000
	Edit pad (rev 1066)		Nick	cv396	XVal Session 5	1	XVal Session 5-Typing - Text-1		2012-07-09 15:22:39.459000
	Edit pad (rev 1067)		Nick	cv396	XVal Session 5	1	XVal Session 5-Typing - Text-1		2012-07-09 15:22:39.971000
	Edit pad (rev 1068)		Nick	cv396	XVal Session 5	1	XVal Session 5-Typing - Text-1		2012-07-09 15:22:40.477000
	Edit pad (rev 1069)		Nick	cv396	XVal Session 5	1	XVal Session 5-Typing - Text-1		2012-07-09 15:22:40.986000
	Edit pad (rev 1070)		Nick	cv396	XVal Session 5	1	XVal Session 5-Typing - Text-1		2012-07-09 15:22:41.486000
	Edit pad (rev 1071)		Jamey	cv409	XVal Session 5	1	XVal Session 5-Typing - Text-1		2012-07-09 15:22:41.743000
	Edit pad (rev 1072)		Nick	cv396	XVal Session 5	1	XVal Session 5-Typing - Text-1		2012-07-09 15:22:41.996000
	Edit pad (rev 1073)		Nick	cv396	XVal Session 5	1	XVal Session 5-Typing - Text-1		2012-07-09 15:22:42.502000
	Edit pad (rev 1074)		Jamey	cv409	XVal Session 5	1	XVal Session 5-Typing - Text-1		2012-07-09 15:22:42.888000
	Edit pad (rev 1075)		Nick	cv396	XVal Session 5	1	XVal Session 5-Typing - Text-1		2012-07-09 15:22:43
	Edit pad (rev 1076)		Jamey	cv409	XVal Session 5	1	XVal Session 5-Typing - Text-1		2012-07-09 15:22:43.387000
	Edit pad (rev 1077)		Nick	cv396	XVal Session 5	1	XVal Session 5-Typing - Text-1		2012-07-09 15:22:43.500000
	Edit pad (rev 1078)		Nick	cv396	XVal Session 5	1	XVal Session 5-Typing - Text-1		2012-07-09 15:22:44.004000
	Edit pad (rev 1079)		Jamey	cv409	XVal Session 5	1	XVal Session 5-Typing - Text-1		2012-07-09 15:22:44.394000
	Edit pad (rev 1080)		Nick	cv396	XVal Session 5	1	XVal Session 5-Typing - Text-1		2012-07-09 15:22:44.508000
	Edit pad (rev 1081)		Nick	cv396	XVal Session 5	1	XVal Session 5-Typing - Text-1		2012-07-09 15:22:45.008000
	Edit pad (rev 1082)		Jamey	cv409	XVal Session 5	1	XVal Session 5-Typing - Text-1		2012-07-09 15:22:45.429000
	Edit pad (rev 1083)		Nick	cv396	XVal Session 5	1	XVal Session 5-Typing - Text-1		2012-07-09 15:22:45.516000
	Edit pad (rev 1084)		Nick	cv396	XVal Session 5	1	XVal Session 5-Typing - Text-1		2012-07-09 15:22:46.103000
	Edit pad (rev 1085)		Jamey	cv409	XVal Session 5	1	XVal Session 5-Typing - Text-1		2012-07-09 15:22:46.292000
	Edit pad (rev 1086)		Nick	cv396	XVal Session 5	1	XVal Session 5-Typing - Text-1		2012-07-09 15:22:46.637000
	Edit pad (rev 1087)		Nick	cv396	XVal Session 5	1	XVal Session 5-Typing - Text-1		2012-07-09 15:22:47.149000
	Edit pad (rev 1088)		Jamey	cv409	XVal Session 5	1	XVal Session 5-Typing - Text-1		2012-07-09 15:22:47.571000
	Edit pad (rev 1089)		Nick	cv396	XVal Session 5	1	XVal Session 5-Typing - Text-1		2012-07-09 15:22:47.647000
	Edit pad (rev 1090)		Jamey	cv409	XVal Session 5	1	XVal Session 5-Typing - Text-1		2012-07-09 15:22:48.072000
	Edit pad (rev 1091)		Nick	cv396	XVal Session 5	1	XVal Session 5-Typing - Text-1		2012-07-09 15:22:48.245000
	Edit pad (rev 1092)		Jamey	cv409	XVal Session 5	1	XVal Session 5-Typing - Text-1		2012-07-09 15:22:48.572000
	Edit pad (rev 1093)		Nick	cv396	XVal Session 5	1	XVal Session 5-Typing - Text-1		2012-07-09 15:22:48.750000
	Edit pad (rev 1094)		Jamey	cv409	XVal Session 5	1	XVal Session 5-Typing - Text-1		2012-07-09 15:22:49.198000
	Edit pad (rev 1095)		Nick	cv396	XVal Session 5	1	XVal Session 5-Typing - Text-1		2012-07-09 15:22:49.258000
	Edit pad (rev 1096)		Nick	cv396	XVal Session 5	1	XVal Session 5-Typing - Text-1		2012-07-09 15:22:49.768000
	Edit pad (rev 1097)		Nick	cv396	XVal Session 5	1	XVal Session 5-Typing - Text-1		2012-07-09 15:22:50.267000
	Edit pad (rev 1098)		Jamey	cv409	XVal Session 5	1	XVal Session 5-Typing - Text-1		2012-07-09 15:22:50.705000
	Edit pad (rev 1099)		Nick	cv396	XVal Session 5	1	XVal Session 5-Typing - Text-1		2012-07-09 15:22:50.771000
	Edit pad (rev 1100)		Nick	cv396	XVal Session 5	1	XVal Session 5-Typing - Text-1		2012-07-09 15:22:51.283000
	Edit pad (rev 1101)		Nick	cv396	XVal Session 5	1	XVal Session 5-Typing - Text-1		2012-07-09 15:22:51.783000
	Edit pad (rev 1102)		Jamey	cv409	XVal Session 5	1	XVal Session 5-Typing - Text-1		2012-07-09 15:22:52.166000
	Edit pad (rev 1103)		Nick	cv396	XVal Session 5	1	XVal Session 5-Typing - Text-1		2012-07-09 15:22:52.282000
	Edit pad (rev 1104)		Nick	cv396	XVal Session 5	1	XVal Session 5-Typing - Text-1		2012-07-09 15:22:52.783000
	Edit pad (rev 1105)		Jamey	cv409	XVal Session 5	1	XVal Session 5-Typing - Text-1		2012-07-09 15:22:53.126000
	Edit pad (rev 1106)		Nick	cv396	XVal Session 5	1	XVal Session 5-Typing - Text-1		2012-07-09 15:22:53.283000
	Edit pad (rev 1107)		Jamey	cv409	XVal Session 5	1	XVal Session 5-Typing - Text-1		2012-07-09 15:22:53.704000
	Edit pad (rev 1108)		Nick	cv396	XVal Session 5	1	XVal Session 5-Typing - Text-1		2012-07-09 15:22:53.781000
	Edit pad (rev 1109)		Jamey	cv409	XVal Session 5	1	XVal Session 5-Typing - Text-1		2012-07-09 15:22:54.212000
	Edit pad (rev 1110)		Nick	cv396	XVal Session 5	1	XVal Session 5-Typing - Text-1		2012-07-09 15:22:54.282000
	Edit pad (rev 1111)		Nick	cv396	XVal Session 5	1	XVal Session 5-Typing - Text-1		2012-07-09 15:22:54.785000
	Edit pad (rev 1112)		Nick	cv396	XVal Session 5	1	XVal Session 5-Typing - Text-1		2012-07-09 15:22:55.282000
	Edit pad (rev 1113)		Nick	cv396	XVal Session 5	1	XVal Session 5-Typing - Text-1		2012-07-09 15:22:55.784000
	Edit pad (rev 1114)		Jamey	cv409	XVal Session 5	1	XVal Session 5-Typing - Text-1		2012-07-09 15:22:56.428000
	Edit pad (rev 1115)		Jamey	cv409	XVal Session 5	1	XVal Session 5-Typing - Text-1		2012-07-09 15:22:56.931000
	Edit pad (rev 1116)		Nick	cv396	XVal Session 5	1	XVal Session 5-Typing - Text-1		2012-07-09 15:22:57.121000
	Edit pad (rev 1117)		Nick	cv396	XVal Session 5	1	XVal Session 5-Typing - Text-1		2012-07-09 15:22:57.623000
	Edit pad (rev 1118)		Matt	cv310	XVal Session 5	1	XVal Session 5-Typing - Text-1		2012-07-09 15:22:57.998000
	Edit pad (rev 1119)		Nick	cv396	XVal Session 5	1	XVal Session 5-Typing - Text-1		2012-07-09 15:22:58.125000
	Edit pad (rev 1120)		Jamey	cv409	XVal Session 5	1	XVal Session 5-Typing - Text-1		2012-07-09 15:22:58.387000
	Edit pad (rev 1121)		Matt	cv310	XVal Session 5	1	XVal Session 5-Typing - Text-1		2012-07-09 15:22:58.496000
	Edit pad (rev 1122)		Nick	cv396	XVal Session 5	1	XVal Session 5-Typing - Text-1		2012-07-09 15:22:58.627000
	Edit pad (rev 1123)		Matt	cv310	XVal Session 5	1	XVal Session 5-Typing - Text-1		2012-07-09 15:22:59.008000
	Edit pad (rev 1124)		Nick	cv396	XVal Session 5	1	XVal Session 5-Typing - Text-1		2012-07-09 15:22:59.134000
	Edit pad (rev 1125)		Matt	cv310	XVal Session 5	1	XVal Session 5-Typing - Text-1		2012-07-09 15:22:59.511000
	Edit pad (rev 1126)		Nick	cv396	XVal Session 5	1	XVal Session 5-Typing - Text-1		2012-07-09 15:22:59.637000
	Edit pad (rev 1127)		Jamey	cv409	XVal Session 5	1	XVal Session 5-Typing - Text-1		2012-07-09 15:22:59.833000
	Edit pad (rev 1128)		Matt	cv310	XVal Session 5	1	XVal Session 5-Typing - Text-1		2012-07-09 15:23:00.024000
	Edit pad (rev 1129)		Nick	cv396	XVal Session 5	1	XVal Session 5-Typing - Text-1		2012-07-09 15:23:00.142000
	Edit pad (rev 1130)		Jamey	cv409	XVal Session 5	1	XVal Session 5-Typing - Text-1		2012-07-09 15:23:00.337000
	Edit pad (rev 1131)		Matt	cv310	XVal Session 5	1	XVal Session 5-Typing - Text-1		2012-07-09 15:23:00.524000
	Edit pad (rev 1132)		Nick	cv396	XVal Session 5	1	XVal Session 5-Typing - Text-1		2012-07-09 15:23:00.647000
	Edit pad (rev 1133)		Nick	cv396	XVal Session 5	1	XVal Session 5-Typing - Text-1		2012-07-09 15:23:01.164000
	Edit pad (rev 1134)		Nick	cv396	XVal Session 5	1	XVal Session 5-Typing - Text-1		2012-07-09 15:23:01.730000
	Edit pad (rev 1135)		Matt	cv310	XVal Session 5	1	XVal Session 5-Typing - Text-1		2012-07-09 15:23:02.055000
	Edit pad (rev 1136)		Nick	cv396	XVal Session 5	1	XVal Session 5-Typing - Text-1		2012-07-09 15:23:02.235000
	Edit pad (rev 1137)		Jamey	cv409	XVal Session 5	1	XVal Session 5-Typing - Text-1		2012-07-09 15:23:02.464000
	Edit pad (rev 1138)		Matt	cv310	XVal Session 5	1	XVal Session 5-Typing - Text-1		2012-07-09 15:23:02.603000
	Edit pad (rev 1139)		Nick	cv396	XVal Session 5	1	XVal Session 5-Typing - Text-1		2012-07-09 15:23:02.735000
	Edit pad (rev 1140)		Jamey	cv409	XVal Session 5	1	XVal Session 5-Typing - Text-1		2012-07-09 15:23:02.963000
	Edit pad (rev 1141)		Nick	cv396	XVal Session 5	1	XVal Session 5-Typing - Text-1		2012-07-09 15:23:03.243000
	Edit pad (rev 1142)		Matt	cv310	XVal Session 5	1	XVal Session 5-Typing - Text-1		2012-07-09 15:23:03.287000
	Edit pad (rev 1143)		Jamey	cv409	XVal Session 5	1	XVal Session 5-Typing - Text-1		2012-07-09 15:23:03.582000
	Edit pad (rev 1144)		Nick	cv396	XVal Session 5	1	XVal Session 5-Typing - Text-1		2012-07-09 15:23:03.751000
	Edit pad (rev 1145)		Matt	cv310	XVal Session 5	1	XVal Session 5-Typing - Text-1		2012-07-09 15:23:03.789000
	Edit pad (rev 1146)		Nick	cv396	XVal Session 5	1	XVal Session 5-Typing - Text-1		2012-07-09 15:23:04.259000
	Edit pad (rev 1147)		Jamey	cv409	XVal Session 5	1	XVal Session 5-Typing - Text-1		2012-07-09 15:23:04.326000
	Edit pad (rev 1148)		Nick	cv396	XVal Session 5	1	XVal Session 5-Typing - Text-1		2012-07-09 15:23:04.768000
	Edit pad (rev 1149)		Jamey	cv409	XVal Session 5	1	XVal Session 5-Typing - Text-1		2012-07-09 15:23:04.873000
	Edit pad (rev 1150)		Matt	cv310	XVal Session 5	1	XVal Session 5-Typing - Text-1		2012-07-09 15:23:05.065000
	Edit pad (rev 1151)		Nick	cv396	XVal Session 5	1	XVal Session 5-Typing - Text-1		2012-07-09 15:23:05.275000
	Edit pad (rev 1152)		Jamey	cv409	XVal Session 5	1	XVal Session 5-Typing - Text-1		2012-07-09 15:23:05.383000
	Edit pad (rev 1153)		Matt	cv310	XVal Session 5	1	XVal Session 5-Typing - Text-1		2012-07-09 15:23:05.571000
	Edit pad (rev 1154)		Nick	cv396	XVal Session 5	1	XVal Session 5-Typing - Text-1		2012-07-09 15:23:05.783000
	Edit pad (rev 1155)		Jamey	cv409	XVal Session 5	1	XVal Session 5-Typing - Text-1		2012-07-09 15:23:06.052000
	Edit pad (rev 1156)		Matt	cv310	XVal Session 5	1	XVal Session 5-Typing - Text-1		2012-07-09 15:23:06.073000
	Edit pad (rev 1157)		Nick	cv396	XVal Session 5	1	XVal Session 5-Typing - Text-1		2012-07-09 15:23:06.283000
	Edit pad (rev 1158)		Matt	cv310	XVal Session 5	1	XVal Session 5-Typing - Text-1		2012-07-09 15:23:06.570000
	Edit pad (rev 1159)		Jamey	cv409	XVal Session 5	1	XVal Session 5-Typing - Text-1		2012-07-09 15:23:06.612000
	Edit pad (rev 1160)		Nick	cv396	XVal Session 5	1	XVal Session 5-Typing - Text-1		2012-07-09 15:23:06.783000
	Edit pad (rev 1161)		Matt	cv310	XVal Session 5	1	XVal Session 5-Typing - Text-1		2012-07-09 15:23:07.071000
	Edit pad (rev 1162)		Jamey	cv409	XVal Session 5	1	XVal Session 5-Typing - Text-1		2012-07-09 15:23:07.119000
	Edit pad (rev 1163)		Nick	cv396	XVal Session 5	1	XVal Session 5-Typing - Text-1		2012-07-09 15:23:07.281000
	Edit pad (rev 1164)		Matt	cv310	XVal Session 5	1	XVal Session 5-Typing - Text-1		2012-07-09 15:23:07.571000
	Edit pad (rev 1165)		Jamey	cv409	XVal Session 5	1	XVal Session 5-Typing - Text-1		2012-07-09 15:23:07.619000
	Edit pad (rev 1166)		Nick	cv396	XVal Session 5	1	XVal Session 5-Typing - Text-1		2012-07-09 15:23:07.783000
	Edit pad (rev 1167)		Matt	cv310	XVal Session 5	1	XVal Session 5-Typing - Text-1		2012-07-09 15:23:08.073000
	Edit pad (rev 1168)		Jamey	cv409	XVal Session 5	1	XVal Session 5-Typing - Text-1		2012-07-09 15:23:08.125000
	Edit pad (rev 1169)		Nick	cv396	XVal Session 5	1	XVal Session 5-Typing - Text-1		2012-07-09 15:23:08.283000
	Edit pad (rev 1170)		Matt	cv310	XVal Session 5	1	XVal Session 5-Typing - Text-1		2012-07-09 15:23:08.570000
	Edit pad (rev 1171)		Jamey	cv409	XVal Session 5	1	XVal Session 5-Typing - Text-1		2012-07-09 15:23:08.656000
	Edit pad (rev 1172)		Nick	cv396	XVal Session 5	1	XVal Session 5-Typing - Text-1		2012-07-09 15:23:08.783000
	Edit pad (rev 1173)		Nick	cv396	XVal Session 5	1	XVal Session 5-Typing - Text-1		2012-07-09 15:23:09.905000
	Edit pad (rev 1174)		Jamey	cv409	XVal Session 5	1	XVal Session 5-Typing - Text-1		2012-07-09 15:23:09.974000
	Edit pad (rev 1175)		Matt	cv310	XVal Session 5	1	XVal Session 5-Typing - Text-1		2012-07-09 15:23:10.136000
	Edit pad (rev 1176)		Nick	cv396	XVal Session 5	1	XVal Session 5-Typing - Text-1		2012-07-09 15:23:10.414000
	Edit pad (rev 1177)		Matt	cv310	XVal Session 5	1	XVal Session 5-Typing - Text-1		2012-07-09 15:23:10.636000
	Edit pad (rev 1178)		Nick	cv396	XVal Session 5	1	XVal Session 5-Typing - Text-1		2012-07-09 15:23:10.924000
	Edit pad (rev 1179)		Matt	cv310	XVal Session 5	1	XVal Session 5-Typing - Text-1		2012-07-09 15:23:11.190000
	Edit pad (rev 1180)		Nick	cv396	XVal Session 5	1	XVal Session 5-Typing - Text-1		2012-07-09 15:23:11.427000
	Edit pad (rev 1181)		Matt	cv310	XVal Session 5	1	XVal Session 5-Typing - Text-1		2012-07-09 15:23:11.647000
	Edit pad (rev 1182)		Nick	cv396	XVal Session 5	1	XVal Session 5-Typing - Text-1		2012-07-09 15:23:11.928000
	Edit pad (rev 1183)		Matt	cv310	XVal Session 5	1	XVal Session 5-Typing - Text-1		2012-07-09 15:23:12.187000
	Edit pad (rev 1184)		Nick	cv396	XVal Session 5	1	XVal Session 5-Typing - Text-1		2012-07-09 15:23:12.429000
	Edit pad (rev 1185)		Matt	cv310	XVal Session 5	1	XVal Session 5-Typing - Text-1		2012-07-09 15:23:12.791000
	Edit pad (rev 1186)		Nick	cv396	XVal Session 5	1	XVal Session 5-Typing - Text-1		2012-07-09 15:23:12.937000
	Edit pad (rev 1187)		Matt	cv310	XVal Session 5	1	XVal Session 5-Typing - Text-1		2012-07-09 15:23:13.290000
	Edit pad (rev 1188)		Nick	cv396	XVal Session 5	1	XVal Session 5-Typing - Text-1		2012-07-09 15:23:13.438000
	Edit pad (rev 1189)		Nick	cv396	XVal Session 5	1	XVal Session 5-Typing - Text-1		2012-07-09 15:23:13.939000
	Edit pad (rev 1190)		Nick	cv396	XVal Session 5	1	XVal Session 5-Typing - Text-1		2012-07-09 15:23:14.439000
	Edit pad (rev 1191)		Nick	cv396	XVal Session 5	1	XVal Session 5-Typing - Text-1		2012-07-09 15:23:14.940000
	Edit pad (rev 1192)		Nick	cv396	XVal Session 5	1	XVal Session 5-Typing - Text-1		2012-07-09 15:23:15.440000
	Edit pad (rev 1193)		Nick	cv396	XVal Session 5	1	XVal Session 5-Typing - Text-1		2012-07-09 15:23:15.940000
	Edit pad (rev 1194)		Nick	cv396	XVal Session 5	1	XVal Session 5-Typing - Text-1		2012-07-09 15:23:16.440000
	Edit pad (rev 1195)		Matt	cv310	XVal Session 5	1	XVal Session 5-Typing - Text-1		2012-07-09 15:23:16.885000
	Edit pad (rev 1196)		Nick	cv396	XVal Session 5	1	XVal Session 5-Typing - Text-1		2012-07-09 15:23:16.941000
	Edit pad (rev 1197)		Matt	cv310	XVal Session 5	1	XVal Session 5-Typing - Text-1		2012-07-09 15:23:17.388000
	Edit pad (rev 1198)		Nick	cv396	XVal Session 5	1	XVal Session 5-Typing - Text-1		2012-07-09 15:23:17.440000
	Edit pad (rev 1199)		Matt	cv310	XVal Session 5	1	XVal Session 5-Typing - Text-1		2012-07-09 15:23:17.899000
	Edit pad (rev 1200)		Nick	cv396	XVal Session 5	1	XVal Session 5-Typing - Text-1		2012-07-09 15:23:17.942000
	Edit pad (rev 1201)		Matt	cv310	XVal Session 5	1	XVal Session 5-Typing - Text-1		2012-07-09 15:23:18.406000
	Edit pad (rev 1202)		Nick	cv396	XVal Session 5	1	XVal Session 5-Typing - Text-1		2012-07-09 15:23:18.460000
	Edit pad (rev 1203)		Nick	cv396	XVal Session 5	1	XVal Session 5-Typing - Text-1		2012-07-09 15:23:18.972000
	Edit pad (rev 1204)		Matt	cv310	XVal Session 5	1	XVal Session 5-Typing - Text-1		2012-07-09 15:23:19.028000
	Edit pad (rev 1205)		Jamey	cv409	XVal Session 5	1	XVal Session 5-Typing - Text-1		2012-07-09 15:23:19.425000
	Edit pad (rev 1206)		Nick	cv396	XVal Session 5	1	XVal Session 5-Typing - Text-1		2012-07-09 15:23:19.487000
	Edit pad (rev 1207)		Matt	cv310	XVal Session 5	1	XVal Session 5-Typing - Text-1		2012-07-09 15:23:19.526000
	Edit pad (rev 1208)		Nick	cv396	XVal Session 5	1	XVal Session 5-Typing - Text-1		2012-07-09 15:23:20.003000
	Edit pad (rev 1209)		Jamey	cv409	XVal Session 5	1	XVal Session 5-Typing - Text-1		2012-07-09 15:23:20.369000
	Edit pad (rev 1210)		Nick	cv396	XVal Session 5	1	XVal Session 5-Typing - Text-1		2012-07-09 15:23:20.501000
	Edit pad (rev 1211)		Jamey	cv409	XVal Session 5	1	XVal Session 5-Typing - Text-1		2012-07-09 15:23:20.869000
	Edit pad (rev 1212)		Nick	cv396	XVal Session 5	1	XVal Session 5-Typing - Text-1		2012-07-09 15:23:21.001000
	Edit pad (rev 1213)		Jamey	cv409	XVal Session 5	1	XVal Session 5-Typing - Text-1		2012-07-09 15:23:21.369000
	Edit pad (rev 1214)		Nick	cv396	XVal Session 5	1	XVal Session 5-Typing - Text-1		2012-07-09 15:23:21.501000
	Edit pad (rev 1215)		Jamey	cv409	XVal Session 5	1	XVal Session 5-Typing - Text-1		2012-07-09 15:23:21.869000
	Edit pad (rev 1216)		Nick	cv396	XVal Session 5	1	XVal Session 5-Typing - Text-1		2012-07-09 15:23:22.002000
	Edit pad (rev 1217)		Jamey	cv409	XVal Session 5	1	XVal Session 5-Typing - Text-1		2012-07-09 15:23:22.369000
	Edit pad (rev 1218)		Matt	cv310	XVal Session 5	1	XVal Session 5-Typing - Text-1		2012-07-09 15:23:22.418000
	Edit pad (rev 1219)		Nick	cv396	XVal Session 5	1	XVal Session 5-Typing - Text-1		2012-07-09 15:23:22.504000
	Edit pad (rev 1220)		Jamey	cv409	XVal Session 5	1	XVal Session 5-Typing - Text-1		2012-07-09 15:23:22.869000
	Edit pad (rev 1221)		Matt	cv310	XVal Session 5	1	XVal Session 5-Typing - Text-1		2012-07-09 15:23:22.931000
	Edit pad (rev 1222)		Nick	cv396	XVal Session 5	1	XVal Session 5-Typing - Text-1		2012-07-09 15:23:23.007000
	Edit pad (rev 1223)		Jamey	cv409	XVal Session 5	1	XVal Session 5-Typing - Text-1		2012-07-09 15:23:23.368000
	Edit pad (rev 1224)		Matt	cv310	XVal Session 5	1	XVal Session 5-Typing - Text-1		2012-07-09 15:23:23.444000
	Edit pad (rev 1225)		Nick	cv396	XVal Session 5	1	XVal Session 5-Typing - Text-1		2012-07-09 15:23:23.516000
	Edit pad (rev 1226)		Matt	cv310	XVal Session 5	1	XVal Session 5-Typing - Text-1		2012-07-09 15:23:23.953000
	Edit pad (rev 1227)		Nick	cv396	XVal Session 5	1	XVal Session 5-Typing - Text-1		2012-07-09 15:23:24.016000
	Edit pad (rev 1228)		Matt	cv310	XVal Session 5	1	XVal Session 5-Typing - Text-1		2012-07-09 15:23:24.461000
	Edit pad (rev 1229)		Nick	cv396	XVal Session 5	1	XVal Session 5-Typing - Text-1		2012-07-09 15:23:24.516000
	Edit pad (rev 1230)		Jamey	cv409	XVal Session 5	1	XVal Session 5-Typing - Text-1		2012-07-09 15:23:24.526000
	Edit pad (rev 1231)		Jamey	cv409	XVal Session 5	1	XVal Session 5-Typing - Text-1		2012-07-09 15:23:25.029000
	Edit pad (rev 1232)		Nick	cv396	XVal Session 5	1	XVal Session 5-Typing - Text-1		2012-07-09 15:23:25.073000
	Edit pad (rev 1233)		Matt	cv310	XVal Session 5	1	XVal Session 5-Typing - Text-1		2012-07-09 15:23:25.078000
	Edit pad (rev 1234)		Nick	cv396	XVal Session 5	1	XVal Session 5-Typing - Text-1		2012-07-09 15:23:25.523000
	Edit pad (rev 1235)		Jamey	cv409	XVal Session 5	1	XVal Session 5-Typing - Text-1		2012-07-09 15:23:25.623000
	Edit pad (rev 1236)		Nick	cv396	XVal Session 5	1	XVal Session 5-Typing - Text-1		2012-07-09 15:23:26.033000
	Edit pad (rev 1237)		Jamey	cv409	XVal Session 5	1	XVal Session 5-Typing - Text-1		2012-07-09 15:23:26.048000
	Edit pad (rev 1238)		Matt	cv310	XVal Session 5	1	XVal Session 5-Typing - Text-1		2012-07-09 15:23:26.355000
	Edit pad (rev 1239)		Nick	cv396	XVal Session 5	1	XVal Session 5-Typing - Text-1		2012-07-09 15:23:26.533000
	Edit pad (rev 1240)		Jamey	cv409	XVal Session 5	1	XVal Session 5-Typing - Text-1		2012-07-09 15:23:26.556000
	Edit pad (rev 1241)		Matt	cv310	XVal Session 5	1	XVal Session 5-Typing - Text-1		2012-07-09 15:23:26.820000
	Edit pad (rev 1242)		Nick	cv396	XVal Session 5	1	XVal Session 5-Typing - Text-1		2012-07-09 15:23:27.033000
	Edit pad (rev 1243)		Matt	cv310	XVal Session 5	1	XVal Session 5-Typing - Text-1		2012-07-09 15:23:27.326000
	Edit pad (rev 1244)		Nick	cv396	XVal Session 5	1	XVal Session 5-Typing - Text-1		2012-07-09 15:23:27.533000
	Edit pad (rev 1245)		Nick	cv396	XVal Session 5	1	XVal Session 5-Typing - Text-1		2012-07-09 15:23:28.033000
	Edit pad (rev 1246)		Jamey	cv409	XVal Session 5	1	XVal Session 5-Typing - Text-1		2012-07-09 15:23:28.168000
	Edit pad (rev 1247)		Nick	cv396	XVal Session 5	1	XVal Session 5-Typing - Text-1		2012-07-09 15:23:28.533000
	Edit pad (rev 1248)		Jamey	cv409	XVal Session 5	1	XVal Session 5-Typing - Text-1		2012-07-09 15:23:28.665000
	Edit pad (rev 1249)		Nick	cv396	XVal Session 5	1	XVal Session 5-Typing - Text-1		2012-07-09 15:23:29.033000
	Edit pad (rev 1250)		Matt	cv310	XVal Session 5	1	XVal Session 5-Typing - Text-1		2012-07-09 15:23:29.063000
	Edit pad (rev 1251)		Jamey	cv409	XVal Session 5	1	XVal Session 5-Typing - Text-1		2012-07-09 15:23:29.166000
	Edit pad (rev 1252)		Nick	cv396	XVal Session 5	1	XVal Session 5-Typing - Text-1		2012-07-09 15:23:29.541000
	Edit pad (rev 1253)		Matt	cv310	XVal Session 5	1	XVal Session 5-Typing - Text-1		2012-07-09 15:23:29.577000
	Edit pad (rev 1254)		Jamey	cv409	XVal Session 5	1	XVal Session 5-Typing - Text-1		2012-07-09 15:23:29.667000
	Edit pad (rev 1255)		Nick	cv396	XVal Session 5	1	XVal Session 5-Typing - Text-1		2012-07-09 15:23:30.049000
	Edit pad (rev 1256)		Matt	cv310	XVal Session 5	1	XVal Session 5-Typing - Text-1		2012-07-09 15:23:30.071000
	Edit pad (rev 1257)		Jamey	cv409	XVal Session 5	1	XVal Session 5-Typing - Text-1		2012-07-09 15:23:30.170000
	Edit pad (rev 1258)		Nick	cv396	XVal Session 5	1	XVal Session 5-Typing - Text-1		2012-07-09 15:23:30.549000
	Edit pad (rev 1259)		Jamey	cv409	XVal Session 5	1	XVal Session 5-Typing - Text-1		2012-07-09 15:23:30.680000
	Edit pad (rev 1260)		Matt	cv310	XVal Session 5	1	XVal Session 5-Typing - Text-1		2012-07-09 15:23:30.711000
	Edit pad (rev 1261)		Nick	cv396	XVal Session 5	1	XVal Session 5-Typing - Text-1		2012-07-09 15:23:31.049000
	Edit pad (rev 1262)		Matt	cv310	XVal Session 5	1	XVal Session 5-Typing - Text-1		2012-07-09 15:23:31.211000
	Edit pad (rev 1263)		Jamey	cv409	XVal Session 5	1	XVal Session 5-Typing - Text-1		2012-07-09 15:23:31.394000
	Edit pad (rev 1264)		Nick	cv396	XVal Session 5	1	XVal Session 5-Typing - Text-1		2012-07-09 15:23:31.548000
	Edit pad (rev 1265)		Matt	cv310	XVal Session 5	1	XVal Session 5-Typing - Text-1		2012-07-09 15:23:31.711000
	Edit pad (rev 1266)		Jamey	cv409	XVal Session 5	1	XVal Session 5-Typing - Text-1		2012-07-09 15:23:31.898000
	Edit pad (rev 1267)		Nick	cv396	XVal Session 5	1	XVal Session 5-Typing - Text-1		2012-07-09 15:23:32.049000
	Edit pad (rev 1268)		Matt	cv310	XVal Session 5	1	XVal Session 5-Typing - Text-1		2012-07-09 15:23:32.210000
	Edit pad (rev 1269)		Jamey	cv409	XVal Session 5	1	XVal Session 5-Typing - Text-1		2012-07-09 15:23:32.400000
	Edit pad (rev 1270)		Nick	cv396	XVal Session 5	1	XVal Session 5-Typing - Text-1		2012-07-09 15:23:32.548000
	Edit pad (rev 1271)		Matt	cv310	XVal Session 5	1	XVal Session 5-Typing - Text-1		2012-07-09 15:23:32.711000
	Edit pad (rev 1272)		Jamey	cv409	XVal Session 5	1	XVal Session 5-Typing - Text-1		2012-07-09 15:23:32.900000
	Edit pad (rev 1273)		Nick	cv396	XVal Session 5	1	XVal Session 5-Typing - Text-1		2012-07-09 15:23:33.048000
	Edit pad (rev 1274)		Matt	cv310	XVal Session 5	1	XVal Session 5-Typing - Text-1		2012-07-09 15:23:33.211000
	Edit pad (rev 1275)		Nick	cv396	XVal Session 5	1	XVal Session 5-Typing - Text-1		2012-07-09 15:23:33.549000
	Edit pad (rev 1276)		Matt	cv310	XVal Session 5	1	XVal Session 5-Typing - Text-1		2012-07-09 15:23:33.710000
	Edit pad (rev 1277)		Nick	cv396	XVal Session 5	1	XVal Session 5-Typing - Text-1		2012-07-09 15:23:34.049000
	Edit pad (rev 1278)		Matt	cv310	XVal Session 5	1	XVal Session 5-Typing - Text-1		2012-07-09 15:23:34.210000
	Edit pad (rev 1279)		Nick	cv396	XVal Session 5	1	XVal Session 5-Typing - Text-1		2012-07-09 15:23:34.549000
	Edit pad (rev 1280)		Nick	cv396	XVal Session 5	1	XVal Session 5-Typing - Text-1		2012-07-09 15:23:35.049000
	Edit pad (rev 1281)		Nick	cv396	XVal Session 5	1	XVal Session 5-Typing - Text-1		2012-07-09 15:23:35.554000
	Edit pad (rev 1282)		Nick	cv396	XVal Session 5	1	XVal Session 5-Typing - Text-1		2012-07-09 15:23:36.065000
	Edit pad (rev 1283)		Nick	cv396	XVal Session 5	1	XVal Session 5-Typing - Text-1		2012-07-09 15:23:36.564000
	Edit pad (rev 1284)		Nick	cv396	XVal Session 5	1	XVal Session 5-Typing - Text-1		2012-07-09 15:23:37.068000
	Edit pad (rev 1285)		Nick	cv396	XVal Session 5	1	XVal Session 5-Typing - Text-1		2012-07-09 15:23:37.580000
	Edit pad (rev 1286)		Nick	cv396	XVal Session 5	1	XVal Session 5-Typing - Text-1		2012-07-09 15:23:38.081000
	Edit pad (rev 1287)		Nick	cv396	XVal Session 5	1	XVal Session 5-Typing - Text-1		2012-07-09 15:23:38.580000
	Edit pad (rev 1288)		Nick	cv396	XVal Session 5	1	XVal Session 5-Typing - Text-1		2012-07-09 15:23:39.080000
	Edit pad (rev 1289)		Nick	cv396	XVal Session 5	1	XVal Session 5-Typing - Text-1		2012-07-09 15:23:39.580000
	Edit pad (rev 1290)		Matt	cv310	XVal Session 5	1	XVal Session 5-Typing - Text-1		2012-07-09 15:23:39.681000
	Edit pad (rev 1291)		Nick	cv396	XVal Session 5	1	XVal Session 5-Typing - Text-1		2012-07-09 15:23:40.080000
	Edit pad (rev 1292)		Matt	cv310	XVal Session 5	1	XVal Session 5-Typing - Text-1		2012-07-09 15:23:40.194000
	Edit pad (rev 1293)		Nick	cv396	XVal Session 5	1	XVal Session 5-Typing - Text-1		2012-07-09 15:23:40.580000
	Edit pad (rev 1294)		Jamey	cv409	XVal Session 5	1	XVal Session 5-Typing - Text-1		2012-07-09 15:23:40.856000
	Edit pad (rev 1295)		Matt	cv310	XVal Session 5	1	XVal Session 5-Typing - Text-1		2012-07-09 15:23:40.999000
	Edit pad (rev 1296)		Nick	cv396	XVal Session 5	1	XVal Session 5-Typing - Text-1		2012-07-09 15:23:41.081000
	Edit pad (rev 1297)		Matt	cv310	XVal Session 5	1	XVal Session 5-Typing - Text-1		2012-07-09 15:23:41.508000
	Edit pad (rev 1298)		Nick	cv396	XVal Session 5	1	XVal Session 5-Typing - Text-1		2012-07-09 15:23:41.580000
	Edit pad (rev 1299)		Jamey	cv409	XVal Session 5	1	XVal Session 5-Typing - Text-1		2012-07-09 15:23:41.875000
	Edit pad (rev 1300)		Nick	cv396	XVal Session 5	1	XVal Session 5-Typing - Text-1		2012-07-09 15:23:42.079000
	Edit pad (rev 1301)		Matt	cv310	XVal Session 5	1	XVal Session 5-Typing - Text-1		2012-07-09 15:23:42.325000
	Edit pad (rev 1302)		Jamey	cv409	XVal Session 5	1	XVal Session 5-Typing - Text-1		2012-07-09 15:23:42.391000
	Edit pad (rev 1303)		Nick	cv396	XVal Session 5	1	XVal Session 5-Typing - Text-1		2012-07-09 15:23:42.580000
	Edit pad (rev 1304)		Jamey	cv409	XVal Session 5	1	XVal Session 5-Typing - Text-1		2012-07-09 15:23:42.900000
	Edit pad (rev 1305)		Matt	cv310	XVal Session 5	1	XVal Session 5-Typing - Text-1		2012-07-09 15:23:42.916000
	Edit pad (rev 1306)		Nick	cv396	XVal Session 5	1	XVal Session 5-Typing - Text-1		2012-07-09 15:23:43.079000
	Edit pad (rev 1307)		Jamey	cv409	XVal Session 5	1	XVal Session 5-Typing - Text-1		2012-07-09 15:23:43.400000
	Edit pad (rev 1308)		Matt	cv310	XVal Session 5	1	XVal Session 5-Typing - Text-1		2012-07-09 15:23:43.438000
	Edit pad (rev 1309)		Nick	cv396	XVal Session 5	1	XVal Session 5-Typing - Text-1		2012-07-09 15:23:43.579000
	Edit pad (rev 1310)		Jamey	cv409	XVal Session 5	1	XVal Session 5-Typing - Text-1		2012-07-09 15:23:43.900000
	Edit pad (rev 1311)		Nick	cv396	XVal Session 5	1	XVal Session 5-Typing - Text-1		2012-07-09 15:23:44.081000
	Edit pad (rev 1312)		Jamey	cv409	XVal Session 5	1	XVal Session 5-Typing - Text-1		2012-07-09 15:23:44.400000
	Edit pad (rev 1313)		Nick	cv396	XVal Session 5	1	XVal Session 5-Typing - Text-1		2012-07-09 15:23:44.580000
	Edit pad (rev 1314)		Matt	cv310	XVal Session 5	1	XVal Session 5-Typing - Text-1		2012-07-09 15:23:44.616000
	Edit pad (rev 1315)		Jamey	cv409	XVal Session 5	1	XVal Session 5-Typing - Text-1		2012-07-09 15:23:44.900000
	Edit pad (rev 1316)		Nick	cv396	XVal Session 5	1	XVal Session 5-Typing - Text-1		2012-07-09 15:23:45.079000
	Edit pad (rev 1317)		Matt	cv310	XVal Session 5	1	XVal Session 5-Typing - Text-1		2012-07-09 15:23:45.118000
	Edit pad (rev 1318)		Jamey	cv409	XVal Session 5	1	XVal Session 5-Typing - Text-1		2012-07-09 15:23:45.400000
	Edit pad (rev 1319)		Nick	cv396	XVal Session 5	1	XVal Session 5-Typing - Text-1		2012-07-09 15:23:45.579000
	Edit pad (rev 1320)		Matt	cv310	XVal Session 5	1	XVal Session 5-Typing - Text-1		2012-07-09 15:23:45.623000
	Edit pad (rev 1321)		Jamey	cv409	XVal Session 5	1	XVal Session 5-Typing - Text-1		2012-07-09 15:23:45.900000
	Edit pad (rev 1322)		Nick	cv396	XVal Session 5	1	XVal Session 5-Typing - Text-1		2012-07-09 15:23:46.079000
	Edit pad (rev 1323)		Matt	cv310	XVal Session 5	1	XVal Session 5-Typing - Text-1		2012-07-09 15:23:46.132000
	Edit pad (rev 1324)		Nick	cv396	XVal Session 5	1	XVal Session 5-Typing - Text-1		2012-07-09 15:23:46.580000
	Edit pad (rev 1325)		Matt	cv310	XVal Session 5	1	XVal Session 5-Typing - Text-1		2012-07-09 15:23:46.632000
	Edit pad (rev 1326)		Nick	cv396	XVal Session 5	1	XVal Session 5-Typing - Text-1		2012-07-09 15:23:47.080000
	Edit pad (rev 1327)		Jamey	cv409	XVal Session 5	1	XVal Session 5-Typing - Text-1		2012-07-09 15:23:47.172000
	Edit pad (rev 1328)		Nick	cv396	XVal Session 5	1	XVal Session 5-Typing - Text-1		2012-07-09 15:23:47.580000
	Edit pad (rev 1329)		Matt	cv310	XVal Session 5	1	XVal Session 5-Typing - Text-1		2012-07-09 15:23:47.669000
	Edit pad (rev 1330)		Jamey	cv409	XVal Session 5	1	XVal Session 5-Typing - Text-1		2012-07-09 15:23:47.689000
	Edit pad (rev 1331)		Nick	cv396	XVal Session 5	1	XVal Session 5-Typing - Text-1		2012-07-09 15:23:48.112000
	Edit pad (rev 1332)		Jamey	cv409	XVal Session 5	1	XVal Session 5-Typing - Text-1		2012-07-09 15:23:48.195000
	Edit pad (rev 1333)		Matt	cv310	XVal Session 5	1	XVal Session 5-Typing - Text-1		2012-07-09 15:23:48.385000
	Edit pad (rev 1334)		Nick	cv396	XVal Session 5	1	XVal Session 5-Typing - Text-1		2012-07-09 15:23:48.612000
	Edit pad (rev 1335)		Jamey	cv409	XVal Session 5	1	XVal Session 5-Typing - Text-1		2012-07-09 15:23:48.697000
	Edit pad (rev 1336)		Matt	cv310	XVal Session 5	1	XVal Session 5-Typing - Text-1		2012-07-09 15:23:48.886000
	Edit pad (rev 1337)		Nick	cv396	XVal Session 5	1	XVal Session 5-Typing - Text-1		2012-07-09 15:23:49.112000
	Edit pad (rev 1338)		Jamey	cv409	XVal Session 5	1	XVal Session 5-Typing - Text-1		2012-07-09 15:23:49.195000
	Edit pad (rev 1339)		Matt	cv310	XVal Session 5	1	XVal Session 5-Typing - Text-1		2012-07-09 15:23:49.384000
	Edit pad (rev 1340)		Nick	cv396	XVal Session 5	1	XVal Session 5-Typing - Text-1		2012-07-09 15:23:49.627000
	Edit pad (rev 1341)		Jamey	cv409	XVal Session 5	1	XVal Session 5-Typing - Text-1		2012-07-09 15:23:49.701000
	Edit pad (rev 1342)		Matt	cv310	XVal Session 5	1	XVal Session 5-Typing - Text-1		2012-07-09 15:23:49.886000
	Edit pad (rev 1343)		Nick	cv396	XVal Session 5	1	XVal Session 5-Typing - Text-1		2012-07-09 15:23:50.128000
	Edit pad (rev 1344)		Matt	cv310	XVal Session 5	1	XVal Session 5-Typing - Text-1		2012-07-09 15:23:50.487000
	Edit pad (rev 1345)		Nick	cv396	XVal Session 5	1	XVal Session 5-Typing - Text-1		2012-07-09 15:23:50.631000
	Edit pad (rev 1346)		Jamey	cv409	XVal Session 5	1	XVal Session 5-Typing - Text-1		2012-07-09 15:23:50.828000
	Edit pad (rev 1347)		Matt	cv310	XVal Session 5	1	XVal Session 5-Typing - Text-1		2012-07-09 15:23:50.991000
	Edit pad (rev 1348)		Nick	cv396	XVal Session 5	1	XVal Session 5-Typing - Text-1		2012-07-09 15:23:51.141000
	Edit pad (rev 1349)		Jamey	cv409	XVal Session 5	1	XVal Session 5-Typing - Text-1		2012-07-09 15:23:51.337000
	Edit pad (rev 1350)		Nick	cv396	XVal Session 5	1	XVal Session 5-Typing - Text-1		2012-07-09 15:23:51.641000
	Edit pad (rev 1351)		Jamey	cv409	XVal Session 5	1	XVal Session 5-Typing - Text-1		2012-07-09 15:23:51.835000
	Edit pad (rev 1352)		Matt	cv310	XVal Session 5	1	XVal Session 5-Typing - Text-1		2012-07-09 15:23:51.935000
	Edit pad (rev 1353)		Nick	cv396	XVal Session 5	1	XVal Session 5-Typing - Text-1		2012-07-09 15:23:52.142000
	Edit pad (rev 1354)		Jamey	cv409	XVal Session 5	1	XVal Session 5-Typing - Text-1		2012-07-09 15:23:52.337000
	Edit pad (rev 1355)		Nick	cv396	XVal Session 5	1	XVal Session 5-Typing - Text-1		2012-07-09 15:23:52.643000
	Edit pad (rev 1356)		Matt	cv310	XVal Session 5	1	XVal Session 5-Typing - Text-1		2012-07-09 15:23:52.715000
	Edit pad (rev 1357)		Jamey	cv409	XVal Session 5	1	XVal Session 5-Typing - Text-1		2012-07-09 15:23:52.837000
	Edit pad (rev 1358)		Nick	cv396	XVal Session 5	1	XVal Session 5-Typing - Text-1		2012-07-09 15:23:53.142000
	Edit pad (rev 1359)		Matt	cv310	XVal Session 5	1	XVal Session 5-Typing - Text-1		2012-07-09 15:23:53.221000
	Edit pad (rev 1360)		Jamey	cv409	XVal Session 5	1	XVal Session 5-Typing - Text-1		2012-07-09 15:23:53.337000
	Edit pad (rev 1361)		Nick	cv396	XVal Session 5	1	XVal Session 5-Typing - Text-1		2012-07-09 15:23:53.643000
	Edit pad (rev 1362)		Frank	cv407	XVal Session 5	1	XVal Session 5-Typing - Text-1		2012-07-09 15:23:53.686000
	Edit pad (rev 1363)		Matt	cv310	XVal Session 5	1	XVal Session 5-Typing - Text-1		2012-07-09 15:23:53.759000
	Edit pad (rev 1364)		Jamey	cv409	XVal Session 5	1	XVal Session 5-Typing - Text-1		2012-07-09 15:23:53.844000
	Edit pad (rev 1365)		Matt	cv310	XVal Session 5	1	XVal Session 5-Typing - Text-1		2012-07-09 15:23:54.259000
	Edit pad (rev 1366)		Jamey	cv409	XVal Session 5	1	XVal Session 5-Typing - Text-1		2012-07-09 15:23:54.344000
	Edit pad (rev 1367)		Nick	cv396	XVal Session 5	1	XVal Session 5-Typing - Text-1		2012-07-09 15:23:54.408000
	Edit pad (rev 1368)		Frank	cv407	XVal Session 5	1	XVal Session 5-Typing - Text-1		2012-07-09 15:23:54.740000
	Edit pad (rev 1369)		Matt	cv310	XVal Session 5	1	XVal Session 5-Typing - Text-1		2012-07-09 15:23:54.777000
	Edit pad (rev 1370)		Jamey	cv409	XVal Session 5	1	XVal Session 5-Typing - Text-1		2012-07-09 15:23:54.852000
	Edit pad (rev 1371)		Nick	cv396	XVal Session 5	1	XVal Session 5-Typing - Text-1		2012-07-09 15:23:54.908000
	Edit pad (rev 1372)		Frank	cv407	XVal Session 5	1	XVal Session 5-Typing - Text-1		2012-07-09 15:23:55.248000
	Edit pad (rev 1373)		Nick	cv396	XVal Session 5	1	XVal Session 5-Typing - Text-1		2012-07-09 15:23:55.408000
	Edit pad (rev 1374)		Frank	cv407	XVal Session 5	1	XVal Session 5-Typing - Text-1		2012-07-09 15:23:55.747000
	Edit pad (rev 1375)		Matt	cv310	XVal Session 5	1	XVal Session 5-Typing - Text-1		2012-07-09 15:23:56.469000
	Edit pad (rev 1376)		Nick	cv396	XVal Session 5	1	XVal Session 5-Typing - Text-1		2012-07-09 15:23:56.623000
	Edit pad (rev 1377)		Frank	cv407	XVal Session 5	1	XVal Session 5-Typing - Text-1		2012-07-09 15:23:56.835000
	Edit pad (rev 1378)		Matt	cv310	XVal Session 5	1	XVal Session 5-Typing - Text-1		2012-07-09 15:23:56.974000
	Edit pad (rev 1379)		Nick	cv396	XVal Session 5	1	XVal Session 5-Typing - Text-1		2012-07-09 15:23:57.125000
	Edit pad (rev 1380)		Jamey	cv409	XVal Session 5	1	XVal Session 5-Typing - Text-1		2012-07-09 15:23:57.201000
	Edit pad (rev 1381)		Frank	cv407	XVal Session 5	1	XVal Session 5-Typing - Text-1		2012-07-09 15:23:57.341000
	Edit pad (rev 1382)		Matt	cv310	XVal Session 5	1	XVal Session 5-Typing - Text-1		2012-07-09 15:23:57.474000
	Edit pad (rev 1383)		Nick	cv396	XVal Session 5	1	XVal Session 5-Typing - Text-1		2012-07-09 15:23:57.627000
	Edit pad (rev 1384)		Frank	cv407	XVal Session 5	1	XVal Session 5-Typing - Text-1		2012-07-09 15:23:57.840000
	Edit pad (rev 1385)		Jamey	cv409	XVal Session 5	1	XVal Session 5-Typing - Text-1		2012-07-09 15:23:57.937000
	Edit pad (rev 1386)		Matt	cv310	XVal Session 5	1	XVal Session 5-Typing - Text-1		2012-07-09 15:23:57.976000
	Edit pad (rev 1387)		Nick	cv396	XVal Session 5	1	XVal Session 5-Typing - Text-1		2012-07-09 15:23:58.130000
	Edit pad (rev 1388)		Frank	cv407	XVal Session 5	1	XVal Session 5-Typing - Text-1		2012-07-09 15:23:58.357000
	Edit pad (rev 1389)		Jamey	cv409	XVal Session 5	1	XVal Session 5-Typing - Text-1		2012-07-09 15:23:58.442000
	Edit pad (rev 1390)		Nick	cv396	XVal Session 5	1	XVal Session 5-Typing - Text-1		2012-07-09 15:23:58.630000
	Edit pad (rev 1391)		Frank	cv407	XVal Session 5	1	XVal Session 5-Typing - Text-1		2012-07-09 15:23:58.861000
	Edit pad (rev 1392)		Jamey	cv409	XVal Session 5	1	XVal Session 5-Typing - Text-1		2012-07-09 15:23:58.947000
	Edit pad (rev 1393)		Nick	cv396	XVal Session 5	1	XVal Session 5-Typing - Text-1		2012-07-09 15:23:59.143000
	Edit pad (rev 1394)		Frank	cv407	XVal Session 5	1	XVal Session 5-Typing - Text-1		2012-07-09 15:23:59.361000
	Edit pad (rev 1395)		Nick	cv396	XVal Session 5	1	XVal Session 5-Typing - Text-1		2012-07-09 15:23:59.648000
	Edit pad (rev 1396)		Frank	cv407	XVal Session 5	1	XVal Session 5-Typing - Text-1		2012-07-09 15:23:59.873000
	Edit pad (rev 1397)		Nick	cv396	XVal Session 5	1	XVal Session 5-Typing - Text-1		2012-07-09 15:24:00.148000
	Edit pad (rev 1398)		Matt	cv310	XVal Session 5	1	XVal Session 5-Typing - Text-1		2012-07-09 15:24:00.225000
	Edit pad (rev 1399)		Jamey	cv409	XVal Session 5	1	XVal Session 5-Typing - Text-1		2012-07-09 15:24:00.351000
	Edit pad (rev 1400)		Frank	cv407	XVal Session 5	1	XVal Session 5-Typing - Text-1		2012-07-09 15:24:00.373000
	Edit pad (rev 1401)		Nick	cv396	XVal Session 5	1	XVal Session 5-Typing - Text-1		2012-07-09 15:24:00.658000
	Edit pad (rev 1402)		Matt	cv310	XVal Session 5	1	XVal Session 5-Typing - Text-1		2012-07-09 15:24:00.727000
	Edit pad (rev 1403)		Frank	cv407	XVal Session 5	1	XVal Session 5-Typing - Text-1		2012-07-09 15:24:00.873000
	Edit pad (rev 1404)		Jamey	cv409	XVal Session 5	1	XVal Session 5-Typing - Text-1		2012-07-09 15:24:01.096000
	Edit pad (rev 1405)		Nick	cv396	XVal Session 5	1	XVal Session 5-Typing - Text-1		2012-07-09 15:24:01.163000
	Edit pad (rev 1406)		Frank	cv407	XVal Session 5	1	XVal Session 5-Typing - Text-1		2012-07-09 15:24:01.373000
	Edit pad (rev 1407)		Nick	cv396	XVal Session 5	1	XVal Session 5-Typing - Text-1		2012-07-09 15:24:01.666000
	Edit pad (rev 1408)		Frank	cv407	XVal Session 5	1	XVal Session 5-Typing - Text-1		2012-07-09 15:24:01.873000
	Edit pad (rev 1409)		Nick	cv396	XVal Session 5	1	XVal Session 5-Typing - Text-1		2012-07-09 15:24:02.174000
	Edit pad (rev 1410)		Frank	cv407	XVal Session 5	1	XVal Session 5-Typing - Text-1		2012-07-09 15:24:02.373000
	Edit pad (rev 1411)		Matt	cv310	XVal Session 5	1	XVal Session 5-Typing - Text-1		2012-07-09 15:24:02.564000
	Edit pad (rev 1412)		Jamey	cv409	XVal Session 5	1	XVal Session 5-Typing - Text-1		2012-07-09 15:24:02.574000
	Edit pad (rev 1413)		Nick	cv396	XVal Session 5	1	XVal Session 5-Typing - Text-1		2012-07-09 15:24:02.727000
	Edit pad (rev 1414)		Frank	cv407	XVal Session 5	1	XVal Session 5-Typing - Text-1		2012-07-09 15:24:02.875000
	Edit pad (rev 1415)		Matt	cv310	XVal Session 5	1	XVal Session 5-Typing - Text-1		2012-07-09 15:24:03.081000
	Edit pad (rev 1416)		Jamey	cv409	XVal Session 5	1	XVal Session 5-Typing - Text-1		2012-07-09 15:24:03.083000
	Edit pad (rev 1417)		Nick	cv396	XVal Session 5	1	XVal Session 5-Typing - Text-1		2012-07-09 15:24:03.174000
	Edit pad (rev 1418)		Matt	cv310	XVal Session 5	1	XVal Session 5-Typing - Text-1		2012-07-09 15:24:03.586000
	Edit pad (rev 1419)		Jamey	cv409	XVal Session 5	1	XVal Session 5-Typing - Text-1		2012-07-09 15:24:03.588000
	Edit pad (rev 1420)		Frank	cv407	XVal Session 5	1	XVal Session 5-Typing - Text-1		2012-07-09 15:24:03.672000
	Edit pad (rev 1421)		Nick	cv396	XVal Session 5	1	XVal Session 5-Typing - Text-1		2012-07-09 15:24:03.677000
	Edit pad (rev 1422)		Matt	cv310	XVal Session 5	1	XVal Session 5-Typing - Text-1		2012-07-09 15:24:04.093000
	Edit pad (rev 1423)		Frank	cv407	XVal Session 5	1	XVal Session 5-Typing - Text-1		2012-07-09 15:24:04.183000
	Edit pad (rev 1424)		Nick	cv396	XVal Session 5	1	XVal Session 5-Typing - Text-1		2012-07-09 15:24:04.186000
	Edit pad (rev 1425)		Jamey	cv409	XVal Session 5	1	XVal Session 5-Typing - Text-1		2012-07-09 15:24:04.423000
	Edit pad (rev 1426)		Frank	cv407	XVal Session 5	1	XVal Session 5-Typing - Text-1		2012-07-09 15:24:04.686000
	Edit pad (rev 1427)		Nick	cv396	XVal Session 5	1	XVal Session 5-Typing - Text-1		2012-07-09 15:24:04.689000
	Edit pad (rev 1428)		Matt	cv310	XVal Session 5	1	XVal Session 5-Typing - Text-1		2012-07-09 15:24:04.713000
	Edit pad (rev 1429)		Frank	cv407	XVal Session 5	1	XVal Session 5-Typing - Text-1		2012-07-09 15:24:05.186000
	Edit pad (rev 1430)		Nick	cv396	XVal Session 5	1	XVal Session 5-Typing - Text-1		2012-07-09 15:24:05.190000
	Edit pad (rev 1431)		Matt	cv310	XVal Session 5	1	XVal Session 5-Typing - Text-1		2012-07-09 15:24:05.230000
	Edit pad (rev 1432)		Jamey	cv409	XVal Session 5	1	XVal Session 5-Typing - Text-1		2012-07-09 15:24:05.444000
	Edit pad (rev 1433)		Nick	cv396	XVal Session 5	1	XVal Session 5-Typing - Text-1		2012-07-09 15:24:05.689000
	Edit pad (rev 1434)		Frank	cv407	XVal Session 5	1	XVal Session 5-Typing - Text-1		2012-07-09 15:24:05.697000
	Edit pad (rev 1435)		Jamey	cv409	XVal Session 5	1	XVal Session 5-Typing - Text-1		2012-07-09 15:24:06.072000
	Edit pad (rev 1436)		Matt	cv310	XVal Session 5	1	XVal Session 5-Typing - Text-1		2012-07-09 15:24:06.174000
	Edit pad (rev 1437)		Nick	cv396	XVal Session 5	1	XVal Session 5-Typing - Text-1		2012-07-09 15:24:06.188000
	Edit pad (rev 1438)		Frank	cv407	XVal Session 5	1	XVal Session 5-Typing - Text-1		2012-07-09 15:24:06.200000
	Edit pad (rev 1439)		Jamey	cv409	XVal Session 5	1	XVal Session 5-Typing - Text-1		2012-07-09 15:24:06.572000
	Edit pad (rev 1440)		Matt	cv310	XVal Session 5	1	XVal Session 5-Typing - Text-1		2012-07-09 15:24:06.679000
	Edit pad (rev 1441)		Frank	cv407	XVal Session 5	1	XVal Session 5-Typing - Text-1		2012-07-09 15:24:06.699000
	Edit pad (rev 1442)		Nick	cv396	XVal Session 5	1	XVal Session 5-Typing - Text-1		2012-07-09 15:24:06.722000
	Edit pad (rev 1443)		Matt	cv310	XVal Session 5	1	XVal Session 5-Typing - Text-1		2012-07-09 15:24:07.181000
	Edit pad (rev 1444)		Frank	cv407	XVal Session 5	1	XVal Session 5-Typing - Text-1		2012-07-09 15:24:07.201000
	Edit pad (rev 1445)		Nick	cv396	XVal Session 5	1	XVal Session 5-Typing - Text-1		2012-07-09 15:24:07.223000
	Edit pad (rev 1446)		Jamey	cv409	XVal Session 5	1	XVal Session 5-Typing - Text-1		2012-07-09 15:24:07.591000
	Edit pad (rev 1447)		Matt	cv310	XVal Session 5	1	XVal Session 5-Typing - Text-1		2012-07-09 15:24:07.679000
	Edit pad (rev 1448)		Frank	cv407	XVal Session 5	1	XVal Session 5-Typing - Text-1		2012-07-09 15:24:07.698000
	Edit pad (rev 1449)		Nick	cv396	XVal Session 5	1	XVal Session 5-Typing - Text-1		2012-07-09 15:24:08.051000
	Edit pad (rev 1450)		Jamey	cv409	XVal Session 5	1	XVal Session 5-Typing - Text-1		2012-07-09 15:24:08.091000
	Edit pad (rev 1451)		Frank	cv407	XVal Session 5	1	XVal Session 5-Typing - Text-1		2012-07-09 15:24:08.419000
	Edit pad (rev 1452)		Matt	cv310	XVal Session 5	1	XVal Session 5-Typing - Text-1		2012-07-09 15:24:08.481000
	Edit pad (rev 1453)		Nick	cv396	XVal Session 5	1	XVal Session 5-Typing - Text-1		2012-07-09 15:24:08.569000
	Edit pad (rev 1454)		Jamey	cv409	XVal Session 5	1	XVal Session 5-Typing - Text-1		2012-07-09 15:24:08.596000
	Edit pad (rev 1455)		Frank	cv407	XVal Session 5	1	XVal Session 5-Typing - Text-1		2012-07-09 15:24:08.926000
	Edit pad (rev 1456)		Matt	cv310	XVal Session 5	1	XVal Session 5-Typing - Text-1		2012-07-09 15:24:08.994000
	Edit pad (rev 1457)		Nick	cv396	XVal Session 5	1	XVal Session 5-Typing - Text-1		2012-07-09 15:24:09.079000
	Edit pad (rev 1458)		Frank	cv407	XVal Session 5	1	XVal Session 5-Typing - Text-1		2012-07-09 15:24:09.435000
	Edit pad (rev 1459)		Nick	cv396	XVal Session 5	1	XVal Session 5-Typing - Text-1		2012-07-09 15:24:09.578000
	Edit pad (rev 1460)		Matt	cv310	XVal Session 5	1	XVal Session 5-Typing - Text-1		2012-07-09 15:24:09.873000
	Edit pad (rev 1461)		Frank	cv407	XVal Session 5	1	XVal Session 5-Typing - Text-1		2012-07-09 15:24:09.933000
	Edit pad (rev 1462)		Nick	cv396	XVal Session 5	1	XVal Session 5-Typing - Text-1		2012-07-09 15:24:10.079000
	Edit pad (rev 1463)		Jamey	cv409	XVal Session 5	1	XVal Session 5-Typing - Text-1		2012-07-09 15:24:10.119000
	Edit pad (rev 1464)		Matt	cv310	XVal Session 5	1	XVal Session 5-Typing - Text-1		2012-07-09 15:24:10.384000
	Edit pad (rev 1465)		Frank	cv407	XVal Session 5	1	XVal Session 5-Typing - Text-1		2012-07-09 15:24:10.435000
	Edit pad (rev 1466)		Nick	cv396	XVal Session 5	1	XVal Session 5-Typing - Text-1		2012-07-09 15:24:10.580000
	Edit pad (rev 1467)		Jamey	cv409	XVal Session 5	1	XVal Session 5-Typing - Text-1		2012-07-09 15:24:10.619000
	Edit pad (rev 1468)		Frank	cv407	XVal Session 5	1	XVal Session 5-Typing - Text-1		2012-07-09 15:24:10.935000
	Edit pad (rev 1469)		Matt	cv310	XVal Session 5	1	XVal Session 5-Typing - Text-1		2012-07-09 15:24:10.954000
	Edit pad (rev 1470)		Nick	cv396	XVal Session 5	1	XVal Session 5-Typing - Text-1		2012-07-09 15:24:11.080000
	Edit pad (rev 1471)		Jamey	cv409	XVal Session 5	1	XVal Session 5-Typing - Text-1		2012-07-09 15:24:11.395000
	Edit pad (rev 1472)		Frank	cv407	XVal Session 5	1	XVal Session 5-Typing - Text-1		2012-07-09 15:24:11.436000
	Edit pad (rev 1473)		Nick	cv396	XVal Session 5	1	XVal Session 5-Typing - Text-1		2012-07-09 15:24:11.586000
	Edit pad (rev 1474)		Matt	cv310	XVal Session 5	1	XVal Session 5-Typing - Text-1		2012-07-09 15:24:11.694000
	Edit pad (rev 1475)		Frank	cv407	XVal Session 5	1	XVal Session 5-Typing - Text-1		2012-07-09 15:24:11.935000
	Edit pad (rev 1476)		Nick	cv396	XVal Session 5	1	XVal Session 5-Typing - Text-1		2012-07-09 15:24:12.093000
	Edit pad (rev 1477)		Matt	cv310	XVal Session 5	1	XVal Session 5-Typing - Text-1		2012-07-09 15:24:12.194000
	Edit pad (rev 1478)		Jamey	cv409	XVal Session 5	1	XVal Session 5-Typing - Text-1		2012-07-09 15:24:12.224000
	Edit pad (rev 1479)		Frank	cv407	XVal Session 5	1	XVal Session 5-Typing - Text-1		2012-07-09 15:24:12.436000
	Edit pad (rev 1480)		Nick	cv396	XVal Session 5	1	XVal Session 5-Typing - Text-1		2012-07-09 15:24:12.637000
	Edit pad (rev 1481)		Matt	cv310	XVal Session 5	1	XVal Session 5-Typing - Text-1		2012-07-09 15:24:12.768000
	Edit pad (rev 1482)		Jamey	cv409	XVal Session 5	1	XVal Session 5-Typing - Text-1		2012-07-09 15:24:12.819000
	Edit pad (rev 1483)		Frank	cv407	XVal Session 5	1	XVal Session 5-Typing - Text-1		2012-07-09 15:24:12.934000
	Edit pad (rev 1484)		Nick	cv396	XVal Session 5	1	XVal Session 5-Typing - Text-1		2012-07-09 15:24:13.143000
	Edit pad (rev 1485)		Matt	cv310	XVal Session 5	1	XVal Session 5-Typing - Text-1		2012-07-09 15:24:13.272000
	Edit pad (rev 1486)		Jamey	cv409	XVal Session 5	1	XVal Session 5-Typing - Text-1		2012-07-09 15:24:13.320000
	Edit pad (rev 1487)		Frank	cv407	XVal Session 5	1	XVal Session 5-Typing - Text-1		2012-07-09 15:24:13.434000
	Edit pad (rev 1488)		Nick	cv396	XVal Session 5	1	XVal Session 5-Typing - Text-1		2012-07-09 15:24:13.658000
	Edit pad (rev 1489)		Matt	cv310	XVal Session 5	1	XVal Session 5-Typing - Text-1		2012-07-09 15:24:13.772000
	Edit pad (rev 1490)		Jamey	cv409	XVal Session 5	1	XVal Session 5-Typing - Text-1		2012-07-09 15:24:13.820000
	Edit pad (rev 1491)		Frank	cv407	XVal Session 5	1	XVal Session 5-Typing - Text-1		2012-07-09 15:24:13.934000
	Edit pad (rev 1492)		Nick	cv396	XVal Session 5	1	XVal Session 5-Typing - Text-1		2012-07-09 15:24:14.159000
	Edit pad (rev 1493)		Matt	cv310	XVal Session 5	1	XVal Session 5-Typing - Text-1		2012-07-09 15:24:14.272000
	Edit pad (rev 1494)		Jamey	cv409	XVal Session 5	1	XVal Session 5-Typing - Text-1		2012-07-09 15:24:14.320000
	Edit pad (rev 1495)		Nick	cv396	XVal Session 5	1	XVal Session 5-Typing - Text-1		2012-07-09 15:24:14.659000
	Edit pad (rev 1496)		Matt	cv310	XVal Session 5	1	XVal Session 5-Typing - Text-1		2012-07-09 15:24:14.772000
	Edit pad (rev 1497)		Jamey	cv409	XVal Session 5	1	XVal Session 5-Typing - Text-1		2012-07-09 15:24:14.821000
	Edit pad (rev 1498)		Nick	cv396	XVal Session 5	1	XVal Session 5-Typing - Text-1		2012-07-09 15:24:15.158000
	Edit pad (rev 1499)		Jamey	cv409	XVal Session 5	1	XVal Session 5-Typing - Text-1		2012-07-09 15:24:15.320000
	Edit pad (rev 1500)		Matt	cv310	XVal Session 5	1	XVal Session 5-Typing - Text-1		2012-07-09 15:24:15.341000
	Edit pad (rev 1501)		Nick	cv396	XVal Session 5	1	XVal Session 5-Typing - Text-1		2012-07-09 15:24:15.659000
	Edit pad (rev 1502)		Jamey	cv409	XVal Session 5	1	XVal Session 5-Typing - Text-1		2012-07-09 15:24:15.822000
	Edit pad (rev 1503)		Matt	cv310	XVal Session 5	1	XVal Session 5-Typing - Text-1		2012-07-09 15:24:15.854000
	Edit pad (rev 1504)		Nick	cv396	XVal Session 5	1	XVal Session 5-Typing - Text-1		2012-07-09 15:24:16.158000
	Edit pad (rev 1505)		Matt	cv310	XVal Session 5	1	XVal Session 5-Typing - Text-1		2012-07-09 15:24:16.360000
	Edit pad (rev 1506)		Nick	cv396	XVal Session 5	1	XVal Session 5-Typing - Text-1		2012-07-09 15:24:16.659000
	Edit pad (rev 1507)		Matt	cv310	XVal Session 5	1	XVal Session 5-Typing - Text-1		2012-07-09 15:24:16.868000
	Edit pad (rev 1508)		Nick	cv396	XVal Session 5	1	XVal Session 5-Typing - Text-1		2012-07-09 15:24:17.158000
	Edit pad (rev 1509)		Matt	cv310	XVal Session 5	1	XVal Session 5-Typing - Text-1		2012-07-09 15:24:17.367000
	Edit pad (rev 1510)		Nick	cv396	XVal Session 5	1	XVal Session 5-Typing - Text-1		2012-07-09 15:24:17.658000
	Edit pad (rev 1511)		Matt	cv310	XVal Session 5	1	XVal Session 5-Typing - Text-1		2012-07-09 15:24:17.866000
	Edit pad (rev 1512)		Nick	cv396	XVal Session 5	1	XVal Session 5-Typing - Text-1		2012-07-09 15:24:18.164000
	Edit pad (rev 1513)		Matt	cv310	XVal Session 5	1	XVal Session 5-Typing - Text-1		2012-07-09 15:24:18.367000
	Edit pad (rev 1514)		Jamey	cv409	XVal Session 5	1	XVal Session 5-Typing - Text-1		2012-07-09 15:24:18.520000
	Edit pad (rev 1515)		Matt	cv310	XVal Session 5	1	XVal Session 5-Typing - Text-1		2012-07-09 15:24:18.867000
	Edit pad (rev 1516)		Matt	cv310	XVal Session 5	1	XVal Session 5-Typing - Text-1		2012-07-09 15:24:19.367000
	Edit pad (rev 1517)		Jamey	cv409	XVal Session 5	1	XVal Session 5-Typing - Text-1		2012-07-09 15:24:19.395000
	Edit pad (rev 1518)		Matt	cv310	XVal Session 5	1	XVal Session 5-Typing - Text-1		2012-07-09 15:24:19.902000
	Edit pad (rev 1519)		Matt	cv310	XVal Session 5	1	XVal Session 5-Typing - Text-1		2012-07-09 15:24:20.366000
	Edit pad (rev 1520)		Matt	cv310	XVal Session 5	1	XVal Session 5-Typing - Text-1		2012-07-09 15:24:20.866000
	Edit pad (rev 1521)		Nick	cv396	XVal Session 5	1	XVal Session 5-Typing - Text-1		2012-07-09 15:24:20.879000
	Edit pad (rev 1522)		Nick	cv396	XVal Session 5	1	XVal Session 5-Typing - Text-1		2012-07-09 15:24:21.380000
	Edit pad (rev 1523)		Matt	cv310	XVal Session 5	1	XVal Session 5-Typing - Text-1		2012-07-09 15:24:21.450000
	Edit pad (rev 1524)		Nick	cv396	XVal Session 5	1	XVal Session 5-Typing - Text-1		2012-07-09 15:24:21.892000
	Edit pad (rev 1525)		Matt	cv310	XVal Session 5	1	XVal Session 5-Typing - Text-1		2012-07-09 15:24:21.963000
9269	Load Instructions			CV023	XVal Session 5	1	XVal Session 5-Typing - Numbers-1	192.54.222.11	2012-07-09 15:24:22
9270	Load Instructions			CV025	XVal Session 5	1	XVal Session 5-Typing - Numbers-1	192.54.222.11	2012-07-09 15:24:22
9271	Load Instructions			CV024	XVal Session 5	1	XVal Session 5-Typing - Numbers-1	192.54.222.11	2012-07-09 15:24:22
	Edit pad (rev 1526)		Nick	cv396	XVal Session 5	1	XVal Session 5-Typing - Text-1		2012-07-09 15:24:22.392000
	Edit pad (rev 1527)		Nick	cv396	XVal Session 5	1	XVal Session 5-Typing - Text-1		2012-07-09 15:24:22.891000
9272	Load Instructions			CV026	XVal Session 5	1	XVal Session 5-Typing - Numbers-1	192.54.222.11	2012-07-09 15:24:23
9281	Load Workspace			CV024	XVal Session 5	1	XVal Session 5-Typing - Numbers-1	192.54.222.11	2012-07-09 15:24:52
9282	Load Workspace			CV026	XVal Session 5	1	XVal Session 5-Typing - Numbers-1	192.54.222.11	2012-07-09 15:24:52
9283	Load Workspace			CV025	XVal Session 5	1	XVal Session 5-Typing - Numbers-1	192.54.222.11	2012-07-09 15:24:52
9284	Load Workspace			CV023	XVal Session 5	1	XVal Session 5-Typing - Numbers-1	192.54.222.11	2012-07-09 15:24:52
	Edit pad (rev 0)		Frank	cv407	XVal Session 5	1	XVal Session 5-Typing - Numbers-1		2012-07-09 15:24:57.975000
	Edit pad (rev 1)		Frank	cv407	XVal Session 5	1	XVal Session 5-Typing - Numbers-1		2012-07-09 15:24:58.482000
	Edit pad (rev 2)		Frank	cv407	XVal Session 5	1	XVal Session 5-Typing - Numbers-1		2012-07-09 15:24:58.982000
	Edit pad (rev 3)		Frank	cv407	XVal Session 5	1	XVal Session 5-Typing - Numbers-1		2012-07-09 15:24:59.572000
	Edit pad (rev 4)		Frank	cv407	XVal Session 5	1	XVal Session 5-Typing - Numbers-1		2012-07-09 15:25:00.156000
	Edit pad (rev 5)		Frank	cv407	XVal Session 5	1	XVal Session 5-Typing - Numbers-1		2012-07-09 15:25:00.734000
	Edit pad (rev 6)		Frank	cv407	XVal Session 5	1	XVal Session 5-Typing - Numbers-1		2012-07-09 15:25:02.279000
	Edit pad (rev 7)		Frank	cv407	XVal Session 5	1	XVal Session 5-Typing - Numbers-1		2012-07-09 15:25:03.449000
	Edit pad (rev 8)		Frank	cv407	XVal Session 5	1	XVal Session 5-Typing - Numbers-1		2012-07-09 15:25:03.469000
	Edit pad (rev 9)		Jamey	cv409	XVal Session 5	1	XVal Session 5-Typing - Numbers-1		2012-07-09 15:25:04.616000
	Edit pad (rev 10)		Nick	cv396	XVal Session 5	1	XVal Session 5-Typing - Numbers-1		2012-07-09 15:25:04.962000
	Edit pad (rev 11)		Jamey	cv409	XVal Session 5	1	XVal Session 5-Typing - Numbers-1		2012-07-09 15:25:05.136000
	Edit pad (rev 12)		Frank	cv407	XVal Session 5	1	XVal Session 5-Typing - Numbers-1		2012-07-09 15:25:05.166000
	Edit pad (rev 13)		Nick	cv396	XVal Session 5	1	XVal Session 5-Typing - Numbers-1		2012-07-09 15:25:05.459000
	Edit pad (rev 14)		Jamey	cv409	XVal Session 5	1	XVal Session 5-Typing - Numbers-1		2012-07-09 15:25:05.649000
	Edit pad (rev 15)		Frank	cv407	XVal Session 5	1	XVal Session 5-Typing - Numbers-1		2012-07-09 15:25:05.670000
	Edit pad (rev 16)		Matt	cv310	XVal Session 5	1	XVal Session 5-Typing - Numbers-1		2012-07-09 15:25:06.115000
	Edit pad (rev 17)		Jamey	cv409	XVal Session 5	1	XVal Session 5-Typing - Numbers-1		2012-07-09 15:25:06.156000
	Edit pad (rev 18)		Nick	cv396	XVal Session 5	1	XVal Session 5-Typing - Numbers-1		2012-07-09 15:25:06.159000
	Edit pad (rev 19)		Frank	cv407	XVal Session 5	1	XVal Session 5-Typing - Numbers-1		2012-07-09 15:25:06.198000
	Edit pad (rev 20)		Jamey	cv409	XVal Session 5	1	XVal Session 5-Typing - Numbers-1		2012-07-09 15:25:06.665000
	Edit pad (rev 21)		Frank	cv407	XVal Session 5	1	XVal Session 5-Typing - Numbers-1		2012-07-09 15:25:06.701000
	Edit pad (rev 22)		Matt	cv310	XVal Session 5	1	XVal Session 5-Typing - Numbers-1		2012-07-09 15:25:06.710000
	Edit pad (rev 23)		Nick	cv396	XVal Session 5	1	XVal Session 5-Typing - Numbers-1		2012-07-09 15:25:06.845000
	Edit pad (rev 24)		Jamey	cv409	XVal Session 5	1	XVal Session 5-Typing - Numbers-1		2012-07-09 15:25:07.165000
	Edit pad (rev 25)		Matt	cv310	XVal Session 5	1	XVal Session 5-Typing - Numbers-1		2012-07-09 15:25:07.211000
	Edit pad (rev 26)		Nick	cv396	XVal Session 5	1	XVal Session 5-Typing - Numbers-1		2012-07-09 15:25:07.345000
	Edit pad (rev 27)		Frank	cv407	XVal Session 5	1	XVal Session 5-Typing - Numbers-1		2012-07-09 15:25:08.649000
	Edit pad (rev 28)		Frank	cv407	XVal Session 5	1	XVal Session 5-Typing - Numbers-1		2012-07-09 15:25:09.661000
	Edit pad (rev 29)		Frank	cv407	XVal Session 5	1	XVal Session 5-Typing - Numbers-1		2012-07-09 15:25:10.424000
	Edit pad (rev 30)		Matt	cv310	XVal Session 5	1	XVal Session 5-Typing - Numbers-1		2012-07-09 15:25:10.905000
	Edit pad (rev 31)		Jamey	cv409	XVal Session 5	1	XVal Session 5-Typing - Numbers-1		2012-07-09 15:25:11.283000
	Edit pad (rev 32)		Matt	cv310	XVal Session 5	1	XVal Session 5-Typing - Numbers-1		2012-07-09 15:25:11.435000
	Edit pad (rev 33)		Jamey	cv409	XVal Session 5	1	XVal Session 5-Typing - Numbers-1		2012-07-09 15:25:11.791000
	Edit pad (rev 34)		Matt	cv310	XVal Session 5	1	XVal Session 5-Typing - Numbers-1		2012-07-09 15:25:11.912000
	Edit pad (rev 35)		Frank	cv407	XVal Session 5	1	XVal Session 5-Typing - Numbers-1		2012-07-09 15:25:11.939000
	Edit pad (rev 36)		Jamey	cv409	XVal Session 5	1	XVal Session 5-Typing - Numbers-1		2012-07-09 15:25:12.291000
	Edit pad (rev 37)		Matt	cv310	XVal Session 5	1	XVal Session 5-Typing - Numbers-1		2012-07-09 15:25:12.418000
	Edit pad (rev 38)		Nick	cv396	XVal Session 5	1	XVal Session 5-Typing - Numbers-1		2012-07-09 15:25:12.972000
	Edit pad (rev 39)		Frank	cv407	XVal Session 5	1	XVal Session 5-Typing - Numbers-1		2012-07-09 15:25:13.572000
	Edit pad (rev 40)		Frank	cv407	XVal Session 5	1	XVal Session 5-Typing - Numbers-1		2012-07-09 15:25:14.075000
	Edit pad (rev 41)		Frank	cv407	XVal Session 5	1	XVal Session 5-Typing - Numbers-1		2012-07-09 15:25:16.041000
	Edit pad (rev 42)		Nick	cv396	XVal Session 5	1	XVal Session 5-Typing - Numbers-1		2012-07-09 15:25:16.618000
	Edit pad (rev 43)		Nick	cv396	XVal Session 5	1	XVal Session 5-Typing - Numbers-1		2012-07-09 15:25:17.118000
	Edit pad (rev 44)		Nick	cv396	XVal Session 5	1	XVal Session 5-Typing - Numbers-1		2012-07-09 15:25:17.627000
	Edit pad (rev 45)		Nick	cv396	XVal Session 5	1	XVal Session 5-Typing - Numbers-1		2012-07-09 15:25:18.126000
	Edit pad (rev 46)		Frank	cv407	XVal Session 5	1	XVal Session 5-Typing - Numbers-1		2012-07-09 15:25:19.713000
	Edit pad (rev 47)		Nick	cv396	XVal Session 5	1	XVal Session 5-Typing - Numbers-1		2012-07-09 15:25:20.068000
	Edit pad (rev 48)		Frank	cv407	XVal Session 5	1	XVal Session 5-Typing - Numbers-1		2012-07-09 15:25:20.435000
	Edit pad (rev 49)		Matt	cv310	XVal Session 5	1	XVal Session 5-Typing - Numbers-1		2012-07-09 15:25:20.517000
	Edit pad (rev 50)		Matt	cv310	XVal Session 5	1	XVal Session 5-Typing - Numbers-1		2012-07-09 15:25:21.024000
	Edit pad (rev 51)		Frank	cv407	XVal Session 5	1	XVal Session 5-Typing - Numbers-1		2012-07-09 15:25:21.066000
	Edit pad (rev 52)		Matt	cv310	XVal Session 5	1	XVal Session 5-Typing - Numbers-1		2012-07-09 15:25:21.523000
	Edit pad (rev 53)		Frank	cv407	XVal Session 5	1	XVal Session 5-Typing - Numbers-1		2012-07-09 15:25:21.785000
	Edit pad (rev 54)		Matt	cv310	XVal Session 5	1	XVal Session 5-Typing - Numbers-1		2012-07-09 15:25:22.258000
	Edit pad (rev 55)		Frank	cv407	XVal Session 5	1	XVal Session 5-Typing - Numbers-1		2012-07-09 15:25:22.294000
	Edit pad (rev 56)		Nick	cv396	XVal Session 5	1	XVal Session 5-Typing - Numbers-1		2012-07-09 15:25:22.356000
	Edit pad (rev 57)		Frank	cv407	XVal Session 5	1	XVal Session 5-Typing - Numbers-1		2012-07-09 15:25:22.794000
	Edit pad (rev 58)		Nick	cv396	XVal Session 5	1	XVal Session 5-Typing - Numbers-1		2012-07-09 15:25:22.865000
	Edit pad (rev 59)		Frank	cv407	XVal Session 5	1	XVal Session 5-Typing - Numbers-1		2012-07-09 15:25:23.294000
	Edit pad (rev 60)		Nick	cv396	XVal Session 5	1	XVal Session 5-Typing - Numbers-1		2012-07-09 15:25:23.371000
	Edit pad (rev 61)		Nick	cv396	XVal Session 5	1	XVal Session 5-Typing - Numbers-1		2012-07-09 15:25:23.876000
	Edit pad (rev 62)		Nick	cv396	XVal Session 5	1	XVal Session 5-Typing - Numbers-1		2012-07-09 15:25:25.599000
	Edit pad (rev 63)		Frank	cv407	XVal Session 5	1	XVal Session 5-Typing - Numbers-1		2012-07-09 15:25:26.689000
	Edit pad (rev 64)		Nick	cv396	XVal Session 5	1	XVal Session 5-Typing - Numbers-1		2012-07-09 15:25:26.752000
	Edit pad (rev 65)		Nick	cv396	XVal Session 5	1	XVal Session 5-Typing - Numbers-1		2012-07-09 15:25:27.252000
	Edit pad (rev 66)		Nick	cv396	XVal Session 5	1	XVal Session 5-Typing - Numbers-1		2012-07-09 15:25:27.768000
	Edit pad (rev 67)		Nick	cv396	XVal Session 5	1	XVal Session 5-Typing - Numbers-1		2012-07-09 15:25:28.268000
	Edit pad (rev 68)		Jamey	cv409	XVal Session 5	1	XVal Session 5-Typing - Numbers-1		2012-07-09 15:25:28.764000
	Edit pad (rev 69)		Nick	cv396	XVal Session 5	1	XVal Session 5-Typing - Numbers-1		2012-07-09 15:25:28.769000
	Edit pad (rev 70)		Jamey	cv409	XVal Session 5	1	XVal Session 5-Typing - Numbers-1		2012-07-09 15:25:29.274000
	Edit pad (rev 71)		Nick	cv396	XVal Session 5	1	XVal Session 5-Typing - Numbers-1		2012-07-09 15:25:29.336000
	Edit pad (rev 72)		Jamey	cv409	XVal Session 5	1	XVal Session 5-Typing - Numbers-1		2012-07-09 15:25:29.775000
	Edit pad (rev 73)		Nick	cv396	XVal Session 5	1	XVal Session 5-Typing - Numbers-1		2012-07-09 15:25:30.412000
	Edit pad (rev 74)		Nick	cv396	XVal Session 5	1	XVal Session 5-Typing - Numbers-1		2012-07-09 15:25:31.218000
	Edit pad (rev 75)		Frank	cv407	XVal Session 5	1	XVal Session 5-Typing - Numbers-1		2012-07-09 15:25:31.640000
	Edit pad (rev 76)		Nick	cv396	XVal Session 5	1	XVal Session 5-Typing - Numbers-1		2012-07-09 15:25:31.719000
	Edit pad (rev 77)		Frank	cv407	XVal Session 5	1	XVal Session 5-Typing - Numbers-1		2012-07-09 15:25:32.138000
	Edit pad (rev 78)		Nick	cv396	XVal Session 5	1	XVal Session 5-Typing - Numbers-1		2012-07-09 15:25:32.220000
	Edit pad (rev 79)		Frank	cv407	XVal Session 5	1	XVal Session 5-Typing - Numbers-1		2012-07-09 15:25:32.690000
	Edit pad (rev 80)		Nick	cv396	XVal Session 5	1	XVal Session 5-Typing - Numbers-1		2012-07-09 15:25:33.221000
	Edit pad (rev 81)		Nick	cv396	XVal Session 5	1	XVal Session 5-Typing - Numbers-1		2012-07-09 15:25:33.722000
	Edit pad (rev 82)		Jamey	cv409	XVal Session 5	1	XVal Session 5-Typing - Numbers-1		2012-07-09 15:25:33.828000
	Edit pad (rev 83)		Nick	cv396	XVal Session 5	1	XVal Session 5-Typing - Numbers-1		2012-07-09 15:25:34.899000
	Edit pad (rev 84)		Nick	cv396	XVal Session 5	1	XVal Session 5-Typing - Numbers-1		2012-07-09 15:25:35.408000
	Edit pad (rev 85)		Frank	cv407	XVal Session 5	1	XVal Session 5-Typing - Numbers-1		2012-07-09 15:25:35.601000
	Edit pad (rev 86)		Nick	cv396	XVal Session 5	1	XVal Session 5-Typing - Numbers-1		2012-07-09 15:25:35.908000
	Edit pad (rev 87)		Jamey	cv409	XVal Session 5	1	XVal Session 5-Typing - Numbers-1		2012-07-09 15:25:35.926000
	Edit pad (rev 88)		Frank	cv407	XVal Session 5	1	XVal Session 5-Typing - Numbers-1		2012-07-09 15:25:36.108000
	Edit pad (rev 89)		Nick	cv396	XVal Session 5	1	XVal Session 5-Typing - Numbers-1		2012-07-09 15:25:36.408000
	Edit pad (rev 90)		Jamey	cv409	XVal Session 5	1	XVal Session 5-Typing - Numbers-1		2012-07-09 15:25:36.429000
	Edit pad (rev 91)		Frank	cv407	XVal Session 5	1	XVal Session 5-Typing - Numbers-1		2012-07-09 15:25:36.608000
	Edit pad (rev 92)		Nick	cv396	XVal Session 5	1	XVal Session 5-Typing - Numbers-1		2012-07-09 15:25:36.911000
	Edit pad (rev 93)		Jamey	cv409	XVal Session 5	1	XVal Session 5-Typing - Numbers-1		2012-07-09 15:25:37.043000
	Edit pad (rev 94)		Frank	cv407	XVal Session 5	1	XVal Session 5-Typing - Numbers-1		2012-07-09 15:25:37.124000
	Edit pad (rev 95)		Nick	cv396	XVal Session 5	1	XVal Session 5-Typing - Numbers-1		2012-07-09 15:25:37.407000
	Edit pad (rev 96)		Frank	cv407	XVal Session 5	1	XVal Session 5-Typing - Numbers-1		2012-07-09 15:25:37.841000
	Edit pad (rev 97)		Jamey	cv409	XVal Session 5	1	XVal Session 5-Typing - Numbers-1		2012-07-09 15:25:37.850000
	Edit pad (rev 98)		Nick	cv396	XVal Session 5	1	XVal Session 5-Typing - Numbers-1		2012-07-09 15:25:37.906000
	Edit pad (rev 99)		Frank	cv407	XVal Session 5	1	XVal Session 5-Typing - Numbers-1		2012-07-09 15:25:38.279000
	Edit pad (rev 100)		Frank	cv407	XVal Session 5	1	XVal Session 5-Typing - Numbers-1		2012-07-09 15:25:38.779000
	Edit pad (rev 101)		Nick	cv396	XVal Session 5	1	XVal Session 5-Typing - Numbers-1		2012-07-09 15:25:38.900000
	Edit pad (rev 102)		Nick	cv396	XVal Session 5	1	XVal Session 5-Typing - Numbers-1		2012-07-09 15:25:39.412000
	Edit pad (rev 103)		Jamey	cv409	XVal Session 5	1	XVal Session 5-Typing - Numbers-1		2012-07-09 15:25:39.529000
	Edit pad (rev 104)		Frank	cv407	XVal Session 5	1	XVal Session 5-Typing - Numbers-1		2012-07-09 15:25:39.909000
	Edit pad (rev 105)		Nick	cv396	XVal Session 5	1	XVal Session 5-Typing - Numbers-1		2012-07-09 15:25:39.924000
	Edit pad (rev 106)		Nick	cv396	XVal Session 5	1	XVal Session 5-Typing - Numbers-1		2012-07-09 15:25:40.424000
	Edit pad (rev 107)		Frank	cv407	XVal Session 5	1	XVal Session 5-Typing - Numbers-1		2012-07-09 15:25:40.498000
	Edit pad (rev 108)		Nick	cv396	XVal Session 5	1	XVal Session 5-Typing - Numbers-1		2012-07-09 15:25:40.924000
	Edit pad (rev 109)		Frank	cv407	XVal Session 5	1	XVal Session 5-Typing - Numbers-1		2012-07-09 15:25:41.310000
	Edit pad (rev 110)		Nick	cv396	XVal Session 5	1	XVal Session 5-Typing - Numbers-1		2012-07-09 15:25:41.423000
	Edit pad (rev 111)		Jamey	cv409	XVal Session 5	1	XVal Session 5-Typing - Numbers-1		2012-07-09 15:25:41.845000
	Edit pad (rev 112)		Nick	cv396	XVal Session 5	1	XVal Session 5-Typing - Numbers-1		2012-07-09 15:25:41.924000
	Edit pad (rev 113)		Jamey	cv409	XVal Session 5	1	XVal Session 5-Typing - Numbers-1		2012-07-09 15:25:42.353000
	Edit pad (rev 114)		Nick	cv396	XVal Session 5	1	XVal Session 5-Typing - Numbers-1		2012-07-09 15:25:42.422000
	Edit pad (rev 115)		Frank	cv407	XVal Session 5	1	XVal Session 5-Typing - Numbers-1		2012-07-09 15:25:42.794000
	Edit pad (rev 116)		Nick	cv396	XVal Session 5	1	XVal Session 5-Typing - Numbers-1		2012-07-09 15:25:42.923000
	Edit pad (rev 117)		Frank	cv407	XVal Session 5	1	XVal Session 5-Typing - Numbers-1		2012-07-09 15:25:43.294000
	Edit pad (rev 118)		Nick	cv396	XVal Session 5	1	XVal Session 5-Typing - Numbers-1		2012-07-09 15:25:43.424000
	Edit pad (rev 119)		Frank	cv407	XVal Session 5	1	XVal Session 5-Typing - Numbers-1		2012-07-09 15:25:43.794000
	Edit pad (rev 120)		Nick	cv396	XVal Session 5	1	XVal Session 5-Typing - Numbers-1		2012-07-09 15:25:43.922000
	Edit pad (rev 121)		Jamey	cv409	XVal Session 5	1	XVal Session 5-Typing - Numbers-1		2012-07-09 15:25:44.251000
	Edit pad (rev 122)		Frank	cv407	XVal Session 5	1	XVal Session 5-Typing - Numbers-1		2012-07-09 15:25:44.373000
	Edit pad (rev 123)		Nick	cv396	XVal Session 5	1	XVal Session 5-Typing - Numbers-1		2012-07-09 15:25:44.635000
	Edit pad (rev 124)		Jamey	cv409	XVal Session 5	1	XVal Session 5-Typing - Numbers-1		2012-07-09 15:25:44.758000
	Edit pad (rev 125)		Frank	cv407	XVal Session 5	1	XVal Session 5-Typing - Numbers-1		2012-07-09 15:25:44.875000
	Edit pad (rev 126)		Nick	cv396	XVal Session 5	1	XVal Session 5-Typing - Numbers-1		2012-07-09 15:25:45.214000
	Edit pad (rev 127)		Nick	cv396	XVal Session 5	1	XVal Session 5-Typing - Numbers-1		2012-07-09 15:25:45.782000
	Edit pad (rev 128)		Frank	cv407	XVal Session 5	1	XVal Session 5-Typing - Numbers-1		2012-07-09 15:25:45.837000
	Edit pad (rev 129)		Nick	cv396	XVal Session 5	1	XVal Session 5-Typing - Numbers-1		2012-07-09 15:25:46.222000
	Edit pad (rev 130)		Jamey	cv409	XVal Session 5	1	XVal Session 5-Typing - Numbers-1		2012-07-09 15:25:46.298000
	Edit pad (rev 131)		Frank	cv407	XVal Session 5	1	XVal Session 5-Typing - Numbers-1		2012-07-09 15:25:46.341000
	Edit pad (rev 132)		Nick	cv396	XVal Session 5	1	XVal Session 5-Typing - Numbers-1		2012-07-09 15:25:46.734000
	Edit pad (rev 133)		Jamey	cv409	XVal Session 5	1	XVal Session 5-Typing - Numbers-1		2012-07-09 15:25:46.797000
	Edit pad (rev 134)		Nick	cv396	XVal Session 5	1	XVal Session 5-Typing - Numbers-1		2012-07-09 15:25:47.236000
	Edit pad (rev 135)		Frank	cv407	XVal Session 5	1	XVal Session 5-Typing - Numbers-1		2012-07-09 15:25:47.533000
	Edit pad (rev 136)		Nick	cv396	XVal Session 5	1	XVal Session 5-Typing - Numbers-1		2012-07-09 15:25:47.736000
	Edit pad (rev 137)		Jamey	cv409	XVal Session 5	1	XVal Session 5-Typing - Numbers-1		2012-07-09 15:25:47.915000
	Edit pad (rev 138)		Frank	cv407	XVal Session 5	1	XVal Session 5-Typing - Numbers-1		2012-07-09 15:25:48.043000
	Edit pad (rev 139)		Nick	cv396	XVal Session 5	1	XVal Session 5-Typing - Numbers-1		2012-07-09 15:25:48.278000
	Edit pad (rev 140)		Nick	cv396	XVal Session 5	1	XVal Session 5-Typing - Numbers-1		2012-07-09 15:25:48.859000
	Edit pad (rev 141)		Nick	cv396	XVal Session 5	1	XVal Session 5-Typing - Numbers-1		2012-07-09 15:25:49.362000
	Edit pad (rev 142)		Frank	cv407	XVal Session 5	1	XVal Session 5-Typing - Numbers-1		2012-07-09 15:25:49.820000
	Edit pad (rev 143)		Nick	cv396	XVal Session 5	1	XVal Session 5-Typing - Numbers-1		2012-07-09 15:25:49.893000
	Edit pad (rev 144)		Frank	cv407	XVal Session 5	1	XVal Session 5-Typing - Numbers-1		2012-07-09 15:25:50.326000
	Edit pad (rev 145)		Nick	cv396	XVal Session 5	1	XVal Session 5-Typing - Numbers-1		2012-07-09 15:25:50.401000
	Edit pad (rev 146)		Frank	cv407	XVal Session 5	1	XVal Session 5-Typing - Numbers-1		2012-07-09 15:25:50.826000
	Edit pad (rev 147)		Jamey	cv409	XVal Session 5	1	XVal Session 5-Typing - Numbers-1		2012-07-09 15:25:50.945000
	Edit pad (rev 148)		Frank	cv407	XVal Session 5	1	XVal Session 5-Typing - Numbers-1		2012-07-09 15:25:51.326000
	Edit pad (rev 149)		Jamey	cv409	XVal Session 5	1	XVal Session 5-Typing - Numbers-1		2012-07-09 15:25:51.445000
	Edit pad (rev 150)		Jamey	cv409	XVal Session 5	1	XVal Session 5-Typing - Numbers-1		2012-07-09 15:25:51.947000
	Edit pad (rev 151)		Frank	cv407	XVal Session 5	1	XVal Session 5-Typing - Numbers-1		2012-07-09 15:25:52.210000
	Edit pad (rev 152)		Nick	cv396	XVal Session 5	1	XVal Session 5-Typing - Numbers-1		2012-07-09 15:25:52.255000
	Edit pad (rev 153)		Jamey	cv409	XVal Session 5	1	XVal Session 5-Typing - Numbers-1		2012-07-09 15:25:52.447000
	Edit pad (rev 154)		Frank	cv407	XVal Session 5	1	XVal Session 5-Typing - Numbers-1		2012-07-09 15:25:52.818000
	Edit pad (rev 155)		Nick	cv396	XVal Session 5	1	XVal Session 5-Typing - Numbers-1		2012-07-09 15:25:53.068000
	Edit pad (rev 156)		Frank	cv407	XVal Session 5	1	XVal Session 5-Typing - Numbers-1		2012-07-09 15:25:53.324000
	Edit pad (rev 157)		Jamey	cv409	XVal Session 5	1	XVal Session 5-Typing - Numbers-1		2012-07-09 15:25:53.414000
	Edit pad (rev 158)		Nick	cv396	XVal Session 5	1	XVal Session 5-Typing - Numbers-1		2012-07-09 15:25:53.571000
	Edit pad (rev 159)		Nick	cv396	XVal Session 5	1	XVal Session 5-Typing - Numbers-1		2012-07-09 15:25:54.159000
	Edit pad (rev 160)		Nick	cv396	XVal Session 5	1	XVal Session 5-Typing - Numbers-1		2012-07-09 15:25:54.673000
	Edit pad (rev 161)		Nick	cv396	XVal Session 5	1	XVal Session 5-Typing - Numbers-1		2012-07-09 15:25:55.949000
	Edit pad (rev 162)		Jamey	cv409	XVal Session 5	1	XVal Session 5-Typing - Numbers-1		2012-07-09 15:25:56.055000
	Edit pad (rev 163)		Nick	cv396	XVal Session 5	1	XVal Session 5-Typing - Numbers-1		2012-07-09 15:25:56.455000
	Edit pad (rev 164)		Jamey	cv409	XVal Session 5	1	XVal Session 5-Typing - Numbers-1		2012-07-09 15:25:56.560000
	Edit pad (rev 165)		Jamey	cv409	XVal Session 5	1	XVal Session 5-Typing - Numbers-1		2012-07-09 15:25:57.071000
	Edit pad (rev 166)		Jamey	cv409	XVal Session 5	1	XVal Session 5-Typing - Numbers-1		2012-07-09 15:25:57.571000
	Edit pad (rev 167)		Jamey	cv409	XVal Session 5	1	XVal Session 5-Typing - Numbers-1		2012-07-09 15:25:58.291000
	Edit pad (rev 168)		Jamey	cv409	XVal Session 5	1	XVal Session 5-Typing - Numbers-1		2012-07-09 15:25:58.796000
	Edit pad (rev 169)		Jamey	cv409	XVal Session 5	1	XVal Session 5-Typing - Numbers-1		2012-07-09 15:25:59.306000
	Edit pad (rev 170)		Jamey	cv409	XVal Session 5	1	XVal Session 5-Typing - Numbers-1		2012-07-09 15:25:59.805000
	Edit pad (rev 171)		Jamey	cv409	XVal Session 5	1	XVal Session 5-Typing - Numbers-1		2012-07-09 15:26:02.505000
	Edit pad (rev 172)		Jamey	cv409	XVal Session 5	1	XVal Session 5-Typing - Numbers-1		2012-07-09 15:26:03.007000
	Edit pad (rev 173)		Jamey	cv409	XVal Session 5	1	XVal Session 5-Typing - Numbers-1		2012-07-09 15:26:03.510000
	Edit pad (rev 174)		Jamey	cv409	XVal Session 5	1	XVal Session 5-Typing - Numbers-1		2012-07-09 15:26:04.009000
	Edit pad (rev 175)		Frank	cv407	XVal Session 5	1	XVal Session 5-Typing - Numbers-1		2012-07-09 15:26:07.253000
	Edit pad (rev 176)		Jamey	cv409	XVal Session 5	1	XVal Session 5-Typing - Numbers-1		2012-07-09 15:26:08.504000
	Edit pad (rev 177)		Matt	cv310	XVal Session 5	1	XVal Session 5-Typing - Numbers-1		2012-07-09 15:26:09.709000
	Edit pad (rev 178)		Frank	cv407	XVal Session 5	1	XVal Session 5-Typing - Numbers-1		2012-07-09 15:26:10.454000
	Edit pad (rev 179)		Jamey	cv409	XVal Session 5	1	XVal Session 5-Typing - Numbers-1		2012-07-09 15:26:10.735000
	Edit pad (rev 180)		Frank	cv407	XVal Session 5	1	XVal Session 5-Typing - Numbers-1		2012-07-09 15:26:10.956000
	Edit pad (rev 181)		Frank	cv407	XVal Session 5	1	XVal Session 5-Typing - Numbers-1		2012-07-09 15:26:11.467000
	Edit pad (rev 182)		Frank	cv407	XVal Session 5	1	XVal Session 5-Typing - Numbers-1		2012-07-09 15:26:16.738000
	Edit pad (rev 183)		Frank	cv407	XVal Session 5	1	XVal Session 5-Typing - Numbers-1		2012-07-09 15:26:17.248000
	Edit pad (rev 184)		Nick	cv396	XVal Session 5	1	XVal Session 5-Typing - Numbers-1		2012-07-09 15:26:18.697000
	Edit pad (rev 185)		Jamey	cv409	XVal Session 5	1	XVal Session 5-Typing - Numbers-1		2012-07-09 15:26:18.731000
	Edit pad (rev 186)		Frank	cv407	XVal Session 5	1	XVal Session 5-Typing - Numbers-1		2012-07-09 15:26:18.877000
	Edit pad (rev 187)		Matt	cv310	XVal Session 5	1	XVal Session 5-Typing - Numbers-1		2012-07-09 15:26:19.205000
	Edit pad (rev 188)		Frank	cv407	XVal Session 5	1	XVal Session 5-Typing - Numbers-1		2012-07-09 15:26:19.388000
	Edit pad (rev 189)		Frank	cv407	XVal Session 5	1	XVal Session 5-Typing - Numbers-1		2012-07-09 15:26:19.889000
	Edit pad (rev 190)		Nick	cv396	XVal Session 5	1	XVal Session 5-Typing - Numbers-1		2012-07-09 15:26:19.990000
	Edit pad (rev 191)		Nick	cv396	XVal Session 5	1	XVal Session 5-Typing - Numbers-1		2012-07-09 15:26:20.494000
	Edit pad (rev 192)		Frank	cv407	XVal Session 5	1	XVal Session 5-Typing - Numbers-1		2012-07-09 15:26:20.616000
	Edit pad (rev 193)		Jamey	cv409	XVal Session 5	1	XVal Session 5-Typing - Numbers-1		2012-07-09 15:26:20.976000
	Edit pad (rev 194)		Frank	cv407	XVal Session 5	1	XVal Session 5-Typing - Numbers-1		2012-07-09 15:26:21.118000
	Edit pad (rev 195)		Matt	cv310	XVal Session 5	1	XVal Session 5-Typing - Numbers-1		2012-07-09 15:26:21.232000
	Edit pad (rev 196)		Jamey	cv409	XVal Session 5	1	XVal Session 5-Typing - Numbers-1		2012-07-09 15:26:21.478000
	Edit pad (rev 197)		Nick	cv396	XVal Session 5	1	XVal Session 5-Typing - Numbers-1		2012-07-09 15:26:21.559000
	Edit pad (rev 198)		Frank	cv407	XVal Session 5	1	XVal Session 5-Typing - Numbers-1		2012-07-09 15:26:21.622000
	Edit pad (rev 199)		Matt	cv310	XVal Session 5	1	XVal Session 5-Typing - Numbers-1		2012-07-09 15:26:21.741000
	Edit pad (rev 200)		Nick	cv396	XVal Session 5	1	XVal Session 5-Typing - Numbers-1		2012-07-09 15:26:22.064000
	Edit pad (rev 201)		Frank	cv407	XVal Session 5	1	XVal Session 5-Typing - Numbers-1		2012-07-09 15:26:22.124000
	Edit pad (rev 202)		Matt	cv310	XVal Session 5	1	XVal Session 5-Typing - Numbers-1		2012-07-09 15:26:22.239000
	Edit pad (rev 203)		Nick	cv396	XVal Session 5	1	XVal Session 5-Typing - Numbers-1		2012-07-09 15:26:22.564000
	Edit pad (rev 204)		Matt	cv310	XVal Session 5	1	XVal Session 5-Typing - Numbers-1		2012-07-09 15:26:22.854000
	Edit pad (rev 205)		Matt	cv310	XVal Session 5	1	XVal Session 5-Typing - Numbers-1		2012-07-09 15:26:23.366000
	Edit pad (rev 206)		Nick	cv396	XVal Session 5	1	XVal Session 5-Typing - Numbers-1		2012-07-09 15:26:23.383000
	Edit pad (rev 207)		Frank	cv407	XVal Session 5	1	XVal Session 5-Typing - Numbers-1		2012-07-09 15:26:23.647000
	Edit pad (rev 208)		Nick	cv396	XVal Session 5	1	XVal Session 5-Typing - Numbers-1		2012-07-09 15:26:23.893000
	Edit pad (rev 209)		Nick	cv396	XVal Session 5	1	XVal Session 5-Typing - Numbers-1		2012-07-09 15:26:24.393000
	Edit pad (rev 210)		Nick	cv396	XVal Session 5	1	XVal Session 5-Typing - Numbers-1		2012-07-09 15:26:24.892000
	Edit pad (rev 211)		Matt	cv310	XVal Session 5	1	XVal Session 5-Typing - Numbers-1		2012-07-09 15:26:24.899000
	Edit pad (rev 212)		Jamey	cv409	XVal Session 5	1	XVal Session 5-Typing - Numbers-1		2012-07-09 15:26:25.067000
	Edit pad (rev 213)		Matt	cv310	XVal Session 5	1	XVal Session 5-Typing - Numbers-1		2012-07-09 15:26:25.402000
	Edit pad (rev 214)		Matt	cv310	XVal Session 5	1	XVal Session 5-Typing - Numbers-1		2012-07-09 15:26:25.905000
	Edit pad (rev 215)		Frank	cv407	XVal Session 5	1	XVal Session 5-Typing - Numbers-1		2012-07-09 15:26:25.964000
	Edit pad (rev 216)		Jamey	cv409	XVal Session 5	1	XVal Session 5-Typing - Numbers-1		2012-07-09 15:26:26.071000
	Edit pad (rev 217)		Matt	cv310	XVal Session 5	1	XVal Session 5-Typing - Numbers-1		2012-07-09 15:26:26.414000
	Edit pad (rev 218)		Jamey	cv409	XVal Session 5	1	XVal Session 5-Typing - Numbers-1		2012-07-09 15:26:26.620000
	Edit pad (rev 219)		Matt	cv310	XVal Session 5	1	XVal Session 5-Typing - Numbers-1		2012-07-09 15:26:27.084000
	Edit pad (rev 220)		Matt	cv310	XVal Session 5	1	XVal Session 5-Typing - Numbers-1		2012-07-09 15:26:27.584000
	Edit pad (rev 221)		Matt	cv310	XVal Session 5	1	XVal Session 5-Typing - Numbers-1		2012-07-09 15:26:28.085000
	Edit pad (rev 222)		Matt	cv310	XVal Session 5	1	XVal Session 5-Typing - Numbers-1		2012-07-09 15:26:28.888000
	Edit pad (rev 223)		Jamey	cv409	XVal Session 5	1	XVal Session 5-Typing - Numbers-1		2012-07-09 15:26:28.961000
	Edit pad (rev 224)		Frank	cv407	XVal Session 5	1	XVal Session 5-Typing - Numbers-1		2012-07-09 15:26:28.987000
	Edit pad (rev 225)		Matt	cv310	XVal Session 5	1	XVal Session 5-Typing - Numbers-1		2012-07-09 15:26:29.397000
	Edit pad (rev 226)		Jamey	cv409	XVal Session 5	1	XVal Session 5-Typing - Numbers-1		2012-07-09 15:26:29.462000
	Edit pad (rev 227)		Nick	cv396	XVal Session 5	1	XVal Session 5-Typing - Numbers-1		2012-07-09 15:26:29.485000
	Edit pad (rev 228)		Nick	cv396	XVal Session 5	1	XVal Session 5-Typing - Numbers-1		2012-07-09 15:26:29.985000
	Edit pad (rev 229)		Nick	cv396	XVal Session 5	1	XVal Session 5-Typing - Numbers-1		2012-07-09 15:26:30.486000
	Edit pad (rev 230)		Matt	cv310	XVal Session 5	1	XVal Session 5-Typing - Numbers-1		2012-07-09 15:26:30.526000
	Edit pad (rev 231)		Matt	cv310	XVal Session 5	1	XVal Session 5-Typing - Numbers-1		2012-07-09 15:26:31.038000
	Edit pad (rev 232)		Nick	cv396	XVal Session 5	1	XVal Session 5-Typing - Numbers-1		2012-07-09 15:26:31.077000
	Edit pad (rev 233)		Matt	cv310	XVal Session 5	1	XVal Session 5-Typing - Numbers-1		2012-07-09 15:26:31.538000
	Edit pad (rev 234)		Nick	cv396	XVal Session 5	1	XVal Session 5-Typing - Numbers-1		2012-07-09 15:26:31.854000
	Edit pad (rev 235)		Matt	cv310	XVal Session 5	1	XVal Session 5-Typing - Numbers-1		2012-07-09 15:26:32.077000
	Edit pad (rev 236)		Matt	cv310	XVal Session 5	1	XVal Session 5-Typing - Numbers-1		2012-07-09 15:26:32.585000
	Edit pad (rev 237)		Nick	cv396	XVal Session 5	1	XVal Session 5-Typing - Numbers-1		2012-07-09 15:26:32.599000
	Edit pad (rev 238)		Jamey	cv409	XVal Session 5	1	XVal Session 5-Typing - Numbers-1		2012-07-09 15:26:32.656000
	Edit pad (rev 239)		Nick	cv396	XVal Session 5	1	XVal Session 5-Typing - Numbers-1		2012-07-09 15:26:33.111000
	Edit pad (rev 240)		Jamey	cv409	XVal Session 5	1	XVal Session 5-Typing - Numbers-1		2012-07-09 15:26:33.163000
	Edit pad (rev 241)		Nick	cv396	XVal Session 5	1	XVal Session 5-Typing - Numbers-1		2012-07-09 15:26:33.611000
	Edit pad (rev 242)		Matt	cv310	XVal Session 5	1	XVal Session 5-Typing - Numbers-1		2012-07-09 15:26:34.093000
	Edit pad (rev 243)		Nick	cv396	XVal Session 5	1	XVal Session 5-Typing - Numbers-1		2012-07-09 15:26:34.184000
	Edit pad (rev 244)		Jamey	cv409	XVal Session 5	1	XVal Session 5-Typing - Numbers-1		2012-07-09 15:26:34.355000
	Edit pad (rev 245)		Matt	cv310	XVal Session 5	1	XVal Session 5-Typing - Numbers-1		2012-07-09 15:26:34.601000
	Edit pad (rev 246)		Nick	cv396	XVal Session 5	1	XVal Session 5-Typing - Numbers-1		2012-07-09 15:26:34.689000
	Edit pad (rev 247)		Frank	cv407	XVal Session 5	1	XVal Session 5-Typing - Numbers-1		2012-07-09 15:26:35.075000
	Edit pad (rev 248)		Matt	cv310	XVal Session 5	1	XVal Session 5-Typing - Numbers-1		2012-07-09 15:26:35.100000
	Edit pad (rev 249)		Nick	cv396	XVal Session 5	1	XVal Session 5-Typing - Numbers-1		2012-07-09 15:26:35.193000
	Edit pad (rev 250)		Nick	cv396	XVal Session 5	1	XVal Session 5-Typing - Numbers-1		2012-07-09 15:26:35.705000
	Edit pad (rev 251)		Frank	cv407	XVal Session 5	1	XVal Session 5-Typing - Numbers-1		2012-07-09 15:26:36.177000
	Edit pad (rev 252)		Nick	cv396	XVal Session 5	1	XVal Session 5-Typing - Numbers-1		2012-07-09 15:26:36.205000
	Edit pad (rev 253)		Matt	cv310	XVal Session 5	1	XVal Session 5-Typing - Numbers-1		2012-07-09 15:26:36.504000
	Edit pad (rev 254)		Frank	cv407	XVal Session 5	1	XVal Session 5-Typing - Numbers-1		2012-07-09 15:26:36.684000
	Edit pad (rev 255)		Nick	cv396	XVal Session 5	1	XVal Session 5-Typing - Numbers-1		2012-07-09 15:26:36.705000
	Edit pad (rev 256)		Matt	cv310	XVal Session 5	1	XVal Session 5-Typing - Numbers-1		2012-07-09 15:26:37.007000
	Edit pad (rev 257)		Frank	cv407	XVal Session 5	1	XVal Session 5-Typing - Numbers-1		2012-07-09 15:26:37.184000
	Edit pad (rev 258)		Nick	cv396	XVal Session 5	1	XVal Session 5-Typing - Numbers-1		2012-07-09 15:26:37.203000
	Edit pad (rev 259)		Matt	cv310	XVal Session 5	1	XVal Session 5-Typing - Numbers-1		2012-07-09 15:26:37.617000
	Edit pad (rev 260)		Frank	cv407	XVal Session 5	1	XVal Session 5-Typing - Numbers-1		2012-07-09 15:26:37.687000
	Edit pad (rev 261)		Nick	cv396	XVal Session 5	1	XVal Session 5-Typing - Numbers-1		2012-07-09 15:26:37.826000
	Edit pad (rev 262)		Matt	cv310	XVal Session 5	1	XVal Session 5-Typing - Numbers-1		2012-07-09 15:26:38.118000
	Edit pad (rev 263)		Frank	cv407	XVal Session 5	1	XVal Session 5-Typing - Numbers-1		2012-07-09 15:26:38.185000
	Edit pad (rev 264)		Nick	cv396	XVal Session 5	1	XVal Session 5-Typing - Numbers-1		2012-07-09 15:26:38.331000
	Edit pad (rev 265)		Jamey	cv409	XVal Session 5	1	XVal Session 5-Typing - Numbers-1		2012-07-09 15:26:38.345000
	Edit pad (rev 266)		Frank	cv407	XVal Session 5	1	XVal Session 5-Typing - Numbers-1		2012-07-09 15:26:38.689000
	Edit pad (rev 267)		Matt	cv310	XVal Session 5	1	XVal Session 5-Typing - Numbers-1		2012-07-09 15:26:39.133000
	Edit pad (rev 268)		Frank	cv407	XVal Session 5	1	XVal Session 5-Typing - Numbers-1		2012-07-09 15:26:39.199000
	Edit pad (rev 269)		Frank	cv407	XVal Session 5	1	XVal Session 5-Typing - Numbers-1		2012-07-09 15:26:39.699000
	Edit pad (rev 270)		Matt	cv310	XVal Session 5	1	XVal Session 5-Typing - Numbers-1		2012-07-09 15:26:40.133000
	Edit pad (rev 271)		Frank	cv407	XVal Session 5	1	XVal Session 5-Typing - Numbers-1		2012-07-09 15:26:40.200000
	Edit pad (rev 272)		Matt	cv310	XVal Session 5	1	XVal Session 5-Typing - Numbers-1		2012-07-09 15:26:40.632000
	Edit pad (rev 273)		Nick	cv396	XVal Session 5	1	XVal Session 5-Typing - Numbers-1		2012-07-09 15:26:40.848000
	Edit pad (rev 274)		Frank	cv407	XVal Session 5	1	XVal Session 5-Typing - Numbers-1		2012-07-09 15:26:40.973000
	Edit pad (rev 275)		Nick	cv396	XVal Session 5	1	XVal Session 5-Typing - Numbers-1		2012-07-09 15:26:41.428000
	Edit pad (rev 276)		Frank	cv407	XVal Session 5	1	XVal Session 5-Typing - Numbers-1		2012-07-09 15:26:41.489000
	Edit pad (rev 277)		Matt	cv310	XVal Session 5	1	XVal Session 5-Typing - Numbers-1		2012-07-09 15:26:41.646000
	Edit pad (rev 278)		Frank	cv407	XVal Session 5	1	XVal Session 5-Typing - Numbers-1		2012-07-09 15:26:42.005000
	Edit pad (rev 279)		Matt	cv310	XVal Session 5	1	XVal Session 5-Typing - Numbers-1		2012-07-09 15:26:42.146000
	Edit pad (rev 280)		Nick	cv396	XVal Session 5	1	XVal Session 5-Typing - Numbers-1		2012-07-09 15:26:42.457000
	Edit pad (rev 281)		Frank	cv407	XVal Session 5	1	XVal Session 5-Typing - Numbers-1		2012-07-09 15:26:42.512000
	Edit pad (rev 282)		Matt	cv310	XVal Session 5	1	XVal Session 5-Typing - Numbers-1		2012-07-09 15:26:42.647000
	Edit pad (rev 283)		Nick	cv396	XVal Session 5	1	XVal Session 5-Typing - Numbers-1		2012-07-09 15:26:42.970000
	Edit pad (rev 284)		Matt	cv310	XVal Session 5	1	XVal Session 5-Typing - Numbers-1		2012-07-09 15:26:43.164000
	Edit pad (rev 285)		Frank	cv407	XVal Session 5	1	XVal Session 5-Typing - Numbers-1		2012-07-09 15:26:43.215000
	Edit pad (rev 286)		Nick	cv396	XVal Session 5	1	XVal Session 5-Typing - Numbers-1		2012-07-09 15:26:43.590000
[truncated: 1,628 more rows]
