# Supplementary material for: Dynamics of collective performance in collaboration networks
Source: PLoS One. 2018 Oct 10;13(10):e0204547. doi: 10.1371/journal.pone.0204547 (PMC6179230; doi:10.1371/journal.pone.0204547)
Supplement: S1 Dataset — (ZIP) [file pone.0204547.s001.zip › data/team-data/team-chat-logs/XVal Session 55 - Group 1 - LogFile.csv]

id	event	data	chat_name	subject	session	session_group	completed_task	ip_address	timestamp
31689	Entering waiting room			cv262	XVal Session 55			18.111.54.166	2012-07-14 13:09:20
31694	Entering waiting room			cv260	XVal Session 55			192.54.222.11	2012-07-14 13:09:38
31696	Entering waiting room			cv259	XVal Session 55			192.54.222.11	2012-07-14 13:09:44
31718	Entering waiting room			cv261	XVal Session 55			192.54.222.11	2012-07-14 13:11:19
31723	Setup participants				XVal Session 55				2012-07-14 13:11:44
31724	Setup tasks				XVal Session 55				2012-07-14 13:11:44
31725	Introduction	Starting in 25 seconds		cv259	XVal Session 55	1		192.54.222.11	2012-07-14 13:11:44
31726	Introduction	Starting in 24 seconds		cv260	XVal Session 55	1		192.54.222.11	2012-07-14 13:11:45
31727	Introduction	Starting in 24 seconds		cv262	XVal Session 55	1		18.111.54.166	2012-07-14 13:11:45
31728	Introduction	Starting in 20 seconds		cv261	XVal Session 55	1		192.54.222.11	2012-07-14 13:11:49
31729	Load Instructions			cv260	XVal Session 55	1	XVal Session 55-Introduction-1	192.54.222.11	2012-07-14 13:12:09
31730	Load Instructions			cv262	XVal Session 55	1	XVal Session 55-Introduction-1	18.111.54.166	2012-07-14 13:12:09
31731	Load Instructions			cv261	XVal Session 55	1	XVal Session 55-Introduction-1	192.54.222.11	2012-07-14 13:12:09
31732	Load Instructions			cv259	XVal Session 55	1	XVal Session 55-Introduction-1	192.54.222.11	2012-07-14 13:12:09
31733	Load Workspace			cv259	XVal Session 55	1	XVal Session 55-Introduction-1	192.54.222.11	2012-07-14 13:12:29
31734	Load Workspace			cv260	XVal Session 55	1	XVal Session 55-Introduction-1	192.54.222.11	2012-07-14 13:12:29
31735	Load Workspace			cv262	XVal Session 55	1	XVal Session 55-Introduction-1	18.111.54.166	2012-07-14 13:12:29
31736	Load Workspace			cv261	XVal Session 55	1	XVal Session 55-Introduction-1	192.54.222.11	2012-07-14 13:12:30
	Chat	Hello	Frank	cv407	XVal Session 55	1	XVal Session 55-Introduction-1		2012-07-14 13:13:10.184000
	Chat	Hi	charles	cv410	XVal Session 55	1	XVal Session 55-Introduction-1		2012-07-14 13:13:16.435000
31745	Load Instructions			cv261	XVal Session 55	1	XVal Session 55-Typing - Text-1	192.54.222.11	2012-07-14 13:13:59
31746	Load Instructions			cv259	XVal Session 55	1	XVal Session 55-Typing - Text-1	192.54.222.11	2012-07-14 13:13:59
31747	Load Instructions			cv260	XVal Session 55	1	XVal Session 55-Typing - Text-1	192.54.222.11	2012-07-14 13:13:59
31748	Load Instructions			cv262	XVal Session 55	1	XVal Session 55-Typing - Text-1	18.111.54.166	2012-07-14 13:13:59
31749	Load Workspace			cv262	XVal Session 55	1	XVal Session 55-Typing - Text-1	18.111.54.166	2012-07-14 13:14:39
31750	Load Workspace			cv260	XVal Session 55	1	XVal Session 55-Typing - Text-1	192.54.222.11	2012-07-14 13:14:39
31751	Load Workspace			cv259	XVal Session 55	1	XVal Session 55-Typing - Text-1	192.54.222.11	2012-07-14 13:14:39
31752	Load Workspace			cv261	XVal Session 55	1	XVal Session 55-Typing - Text-1	192.54.222.11	2012-07-14 13:14:39
	Edit pad (rev 0)		charles	cv410	XVal Session 55	1	XVal Session 55-Typing - Text-1		2012-07-14 13:14:43.687000
	Edit pad (rev 1)		charles	cv410	XVal Session 55	1	XVal Session 55-Typing - Text-1		2012-07-14 13:14:44.187000
	Edit pad (rev 2)		Bob	cv404	XVal Session 55	1	XVal Session 55-Typing - Text-1		2012-07-14 13:14:44.393000
	Edit pad (rev 3)		charles	cv410	XVal Session 55	1	XVal Session 55-Typing - Text-1		2012-07-14 13:14:44.687000
	Edit pad (rev 4)		Frank	cv407	XVal Session 55	1	XVal Session 55-Typing - Text-1		2012-07-14 13:14:44.764000
	Edit pad (rev 5)		Bob	cv404	XVal Session 55	1	XVal Session 55-Typing - Text-1		2012-07-14 13:14:44.891000
	Edit pad (rev 6)		charles	cv410	XVal Session 55	1	XVal Session 55-Typing - Text-1		2012-07-14 13:14:45.186000
	Edit pad (rev 7)		Bob	cv404	XVal Session 55	1	XVal Session 55-Typing - Text-1		2012-07-14 13:14:45.393000
	Edit pad (rev 8)		charles	cv410	XVal Session 55	1	XVal Session 55-Typing - Text-1		2012-07-14 13:14:45.686000
	Edit pad (rev 9)		Frank	cv407	XVal Session 55	1	XVal Session 55-Typing - Text-1		2012-07-14 13:14:45.889000
	Edit pad (rev 10)		Bob	cv404	XVal Session 55	1	XVal Session 55-Typing - Text-1		2012-07-14 13:14:45.897000
	Edit pad (rev 11)		Frank	cv407	XVal Session 55	1	XVal Session 55-Typing - Text-1		2012-07-14 13:14:46.389000
	Edit pad (rev 12)		Bob	cv404	XVal Session 55	1	XVal Session 55-Typing - Text-1		2012-07-14 13:14:46.395000
	Edit pad (rev 13)		Frank	cv407	XVal Session 55	1	XVal Session 55-Typing - Text-1		2012-07-14 13:14:46.889000
	Edit pad (rev 14)		Bob	cv404	XVal Session 55	1	XVal Session 55-Typing - Text-1		2012-07-14 13:14:46.895000
	Edit pad (rev 15)		Bob	cv404	XVal Session 55	1	XVal Session 55-Typing - Text-1		2012-07-14 13:14:47.396000
	Edit pad (rev 16)		Frank	cv407	XVal Session 55	1	XVal Session 55-Typing - Text-1		2012-07-14 13:14:47.456000
	Edit pad (rev 17)		Bob	cv404	XVal Session 55	1	XVal Session 55-Typing - Text-1		2012-07-14 13:14:47.896000
	Edit pad (rev 18)		Frank	cv407	XVal Session 55	1	XVal Session 55-Typing - Text-1		2012-07-14 13:14:47.956000
	Edit pad (rev 19)		Capucine	cv402	XVal Session 55	1	XVal Session 55-Typing - Text-1		2012-07-14 13:14:48.100000
	Edit pad (rev 20)		Bob	cv404	XVal Session 55	1	XVal Session 55-Typing - Text-1		2012-07-14 13:14:48.396000
	Edit pad (rev 21)		Frank	cv407	XVal Session 55	1	XVal Session 55-Typing - Text-1		2012-07-14 13:14:48.453000
	Edit pad (rev 22)		Bob	cv404	XVal Session 55	1	XVal Session 55-Typing - Text-1		2012-07-14 13:14:48.897000
	Edit pad (rev 23)		Capucine	cv402	XVal Session 55	1	XVal Session 55-Typing - Text-1		2012-07-14 13:14:49.004000
	Edit pad (rev 24)		Frank	cv407	XVal Session 55	1	XVal Session 55-Typing - Text-1		2012-07-14 13:14:49.145000
	Edit pad (rev 25)		Capucine	cv402	XVal Session 55	1	XVal Session 55-Typing - Text-1		2012-07-14 13:14:49.506000
	Edit pad (rev 26)		Frank	cv407	XVal Session 55	1	XVal Session 55-Typing - Text-1		2012-07-14 13:14:49.645000
	Edit pad (rev 27)		charles	cv410	XVal Session 55	1	XVal Session 55-Typing - Text-1		2012-07-14 13:14:49.895000
	Edit pad (rev 28)		Capucine	cv402	XVal Session 55	1	XVal Session 55-Typing - Text-1		2012-07-14 13:14:50.007000
	Edit pad (rev 29)		Frank	cv407	XVal Session 55	1	XVal Session 55-Typing - Text-1		2012-07-14 13:14:50.146000
	Edit pad (rev 30)		charles	cv410	XVal Session 55	1	XVal Session 55-Typing - Text-1		2012-07-14 13:14:50.396000
	Edit pad (rev 31)		Capucine	cv402	XVal Session 55	1	XVal Session 55-Typing - Text-1		2012-07-14 13:14:50.503000
	Edit pad (rev 32)		Frank	cv407	XVal Session 55	1	XVal Session 55-Typing - Text-1		2012-07-14 13:14:50.648000
	Edit pad (rev 33)		charles	cv410	XVal Session 55	1	XVal Session 55-Typing - Text-1		2012-07-14 13:14:50.897000
	Edit pad (rev 34)		Capucine	cv402	XVal Session 55	1	XVal Session 55-Typing - Text-1		2012-07-14 13:14:51.007000
	Edit pad (rev 35)		Frank	cv407	XVal Session 55	1	XVal Session 55-Typing - Text-1		2012-07-14 13:14:51.147000
	Edit pad (rev 36)		charles	cv410	XVal Session 55	1	XVal Session 55-Typing - Text-1		2012-07-14 13:14:51.399000
	Edit pad (rev 37)		Capucine	cv402	XVal Session 55	1	XVal Session 55-Typing - Text-1		2012-07-14 13:14:51.506000
	Edit pad (rev 38)		Frank	cv407	XVal Session 55	1	XVal Session 55-Typing - Text-1		2012-07-14 13:14:51.649000
	Edit pad (rev 39)		charles	cv410	XVal Session 55	1	XVal Session 55-Typing - Text-1		2012-07-14 13:14:51.900000
	Edit pad (rev 40)		Frank	cv407	XVal Session 55	1	XVal Session 55-Typing - Text-1		2012-07-14 13:14:52.148000
	Edit pad (rev 41)		charles	cv410	XVal Session 55	1	XVal Session 55-Typing - Text-1		2012-07-14 13:14:52.400000
	Edit pad (rev 42)		Frank	cv407	XVal Session 55	1	XVal Session 55-Typing - Text-1		2012-07-14 13:14:52.720000
	Edit pad (rev 43)		charles	cv410	XVal Session 55	1	XVal Session 55-Typing - Text-1		2012-07-14 13:14:52.907000
	Edit pad (rev 44)		Frank	cv407	XVal Session 55	1	XVal Session 55-Typing - Text-1		2012-07-14 13:14:53.220000
	Edit pad (rev 45)		charles	cv410	XVal Session 55	1	XVal Session 55-Typing - Text-1		2012-07-14 13:14:53.408000
	Edit pad (rev 46)		Frank	cv407	XVal Session 55	1	XVal Session 55-Typing - Text-1		2012-07-14 13:14:53.721000
	Edit pad (rev 47)		Bob	cv404	XVal Session 55	1	XVal Session 55-Typing - Text-1		2012-07-14 13:14:54.288000
	Edit pad (rev 48)		Capucine	cv402	XVal Session 55	1	XVal Session 55-Typing - Text-1		2012-07-14 13:14:54.493000
	Edit pad (rev 49)		charles	cv410	XVal Session 55	1	XVal Session 55-Typing - Text-1		2012-07-14 13:14:54.554000
	Edit pad (rev 50)		Capucine	cv402	XVal Session 55	1	XVal Session 55-Typing - Text-1		2012-07-14 13:14:54.994000
	Edit pad (rev 51)		charles	cv410	XVal Session 55	1	XVal Session 55-Typing - Text-1		2012-07-14 13:14:55.059000
	Edit pad (rev 52)		Capucine	cv402	XVal Session 55	1	XVal Session 55-Typing - Text-1		2012-07-14 13:14:55.492000
	Edit pad (rev 53)		charles	cv410	XVal Session 55	1	XVal Session 55-Typing - Text-1		2012-07-14 13:14:55.559000
	Edit pad (rev 54)		Capucine	cv402	XVal Session 55	1	XVal Session 55-Typing - Text-1		2012-07-14 13:14:55.993000
	Edit pad (rev 55)		Frank	cv407	XVal Session 55	1	XVal Session 55-Typing - Text-1		2012-07-14 13:14:56.058000
	Edit pad (rev 56)		charles	cv410	XVal Session 55	1	XVal Session 55-Typing - Text-1		2012-07-14 13:14:56.061000
	Edit pad (rev 57)		Capucine	cv402	XVal Session 55	1	XVal Session 55-Typing - Text-1		2012-07-14 13:14:56.491000
	Edit pad (rev 58)		charles	cv410	XVal Session 55	1	XVal Session 55-Typing - Text-1		2012-07-14 13:14:56.566000
	Edit pad (rev 59)		Capucine	cv402	XVal Session 55	1	XVal Session 55-Typing - Text-1		2012-07-14 13:14:56.990000
	Edit pad (rev 60)		charles	cv410	XVal Session 55	1	XVal Session 55-Typing - Text-1		2012-07-14 13:14:57.064000
	Edit pad (rev 61)		Frank	cv407	XVal Session 55	1	XVal Session 55-Typing - Text-1		2012-07-14 13:14:57.460000
	Edit pad (rev 62)		Capucine	cv402	XVal Session 55	1	XVal Session 55-Typing - Text-1		2012-07-14 13:14:57.497000
	Edit pad (rev 63)		Frank	cv407	XVal Session 55	1	XVal Session 55-Typing - Text-1		2012-07-14 13:14:57.961000
	Edit pad (rev 64)		Capucine	cv402	XVal Session 55	1	XVal Session 55-Typing - Text-1		2012-07-14 13:14:57.997000
	Edit pad (rev 65)		Frank	cv407	XVal Session 55	1	XVal Session 55-Typing - Text-1		2012-07-14 13:14:58.461000
	Edit pad (rev 66)		Capucine	cv402	XVal Session 55	1	XVal Session 55-Typing - Text-1		2012-07-14 13:14:58.495000
	Edit pad (rev 67)		charles	cv410	XVal Session 55	1	XVal Session 55-Typing - Text-1		2012-07-14 13:14:58.952000
	Edit pad (rev 68)		Frank	cv407	XVal Session 55	1	XVal Session 55-Typing - Text-1		2012-07-14 13:14:58.961000
	Edit pad (rev 69)		charles	cv410	XVal Session 55	1	XVal Session 55-Typing - Text-1		2012-07-14 13:14:59.452000
	Edit pad (rev 70)		Capucine	cv402	XVal Session 55	1	XVal Session 55-Typing - Text-1		2012-07-14 13:14:59.864000
	Edit pad (rev 71)		charles	cv410	XVal Session 55	1	XVal Session 55-Typing - Text-1		2012-07-14 13:14:59.990000
	Edit pad (rev 72)		charles	cv410	XVal Session 55	1	XVal Session 55-Typing - Text-1		2012-07-14 13:15:00.492000
	Edit pad (rev 73)		charles	cv410	XVal Session 55	1	XVal Session 55-Typing - Text-1		2012-07-14 13:15:00.992000
	Edit pad (rev 74)		Frank	cv407	XVal Session 55	1	XVal Session 55-Typing - Text-1		2012-07-14 13:15:01.002000
	Edit pad (rev 75)		Capucine	cv402	XVal Session 55	1	XVal Session 55-Typing - Text-1		2012-07-14 13:15:01.153000
	Edit pad (rev 76)		Frank	cv407	XVal Session 55	1	XVal Session 55-Typing - Text-1		2012-07-14 13:15:01.502000
	Edit pad (rev 77)		charles	cv410	XVal Session 55	1	XVal Session 55-Typing - Text-1		2012-07-14 13:15:01.592000
	Edit pad (rev 78)		Capucine	cv402	XVal Session 55	1	XVal Session 55-Typing - Text-1		2012-07-14 13:15:01.652000
	Edit pad (rev 79)		Frank	cv407	XVal Session 55	1	XVal Session 55-Typing - Text-1		2012-07-14 13:15:02.001000
	Edit pad (rev 80)		charles	cv410	XVal Session 55	1	XVal Session 55-Typing - Text-1		2012-07-14 13:15:02.095000
	Edit pad (rev 81)		Capucine	cv402	XVal Session 55	1	XVal Session 55-Typing - Text-1		2012-07-14 13:15:02.150000
	Edit pad (rev 82)		Frank	cv407	XVal Session 55	1	XVal Session 55-Typing - Text-1		2012-07-14 13:15:02.501000
	Edit pad (rev 83)		Bob	cv404	XVal Session 55	1	XVal Session 55-Typing - Text-1		2012-07-14 13:15:02.506000
	Edit pad (rev 84)		charles	cv410	XVal Session 55	1	XVal Session 55-Typing - Text-1		2012-07-14 13:15:02.608000
	Edit pad (rev 85)		Capucine	cv402	XVal Session 55	1	XVal Session 55-Typing - Text-1		2012-07-14 13:15:02.651000
	Edit pad (rev 86)		Frank	cv407	XVal Session 55	1	XVal Session 55-Typing - Text-1		2012-07-14 13:15:03.002000
	Edit pad (rev 87)		Bob	cv404	XVal Session 55	1	XVal Session 55-Typing - Text-1		2012-07-14 13:15:03.006000
	Edit pad (rev 88)		charles	cv410	XVal Session 55	1	XVal Session 55-Typing - Text-1		2012-07-14 13:15:03.115000
	Edit pad (rev 89)		Bob	cv404	XVal Session 55	1	XVal Session 55-Typing - Text-1		2012-07-14 13:15:03.506000
	Edit pad (rev 90)		Frank	cv407	XVal Session 55	1	XVal Session 55-Typing - Text-1		2012-07-14 13:15:03.855000
	Edit pad (rev 91)		Bob	cv404	XVal Session 55	1	XVal Session 55-Typing - Text-1		2012-07-14 13:15:04.007000
	Edit pad (rev 92)		Frank	cv407	XVal Session 55	1	XVal Session 55-Typing - Text-1		2012-07-14 13:15:04.355000
	Edit pad (rev 93)		Bob	cv404	XVal Session 55	1	XVal Session 55-Typing - Text-1		2012-07-14 13:15:04.508000
	Edit pad (rev 94)		Frank	cv407	XVal Session 55	1	XVal Session 55-Typing - Text-1		2012-07-14 13:15:04.855000
	Edit pad (rev 95)		Frank	cv407	XVal Session 55	1	XVal Session 55-Typing - Text-1		2012-07-14 13:15:05.355000
	Edit pad (rev 96)		Capucine	cv402	XVal Session 55	1	XVal Session 55-Typing - Text-1		2012-07-14 13:15:05.378000
	Edit pad (rev 97)		Bob	cv404	XVal Session 55	1	XVal Session 55-Typing - Text-1		2012-07-14 13:15:05.828000
	Edit pad (rev 98)		Frank	cv407	XVal Session 55	1	XVal Session 55-Typing - Text-1		2012-07-14 13:15:05.855000
	Edit pad (rev 99)		Capucine	cv402	XVal Session 55	1	XVal Session 55-Typing - Text-1		2012-07-14 13:15:05.884000
	Edit pad (rev 100)		Bob	cv404	XVal Session 55	1	XVal Session 55-Typing - Text-1		2012-07-14 13:15:06.328000
	Edit pad (rev 101)		Frank	cv407	XVal Session 55	1	XVal Session 55-Typing - Text-1		2012-07-14 13:15:06.588000
	Edit pad (rev 102)		Bob	cv404	XVal Session 55	1	XVal Session 55-Typing - Text-1		2012-07-14 13:15:06.831000
	Edit pad (rev 103)		Frank	cv407	XVal Session 55	1	XVal Session 55-Typing - Text-1		2012-07-14 13:15:07.089000
	Edit pad (rev 104)		Frank	cv407	XVal Session 55	1	XVal Session 55-Typing - Text-1		2012-07-14 13:15:07.589000
	Edit pad (rev 105)		Capucine	cv402	XVal Session 55	1	XVal Session 55-Typing - Text-1		2012-07-14 13:15:07.643000
	Edit pad (rev 106)		Frank	cv407	XVal Session 55	1	XVal Session 55-Typing - Text-1		2012-07-14 13:15:08.088000
	Edit pad (rev 107)		Capucine	cv402	XVal Session 55	1	XVal Session 55-Typing - Text-1		2012-07-14 13:15:08.187000
	Edit pad (rev 108)		Frank	cv407	XVal Session 55	1	XVal Session 55-Typing - Text-1		2012-07-14 13:15:08.590000
	Edit pad (rev 109)		Capucine	cv402	XVal Session 55	1	XVal Session 55-Typing - Text-1		2012-07-14 13:15:08.656000
	Edit pad (rev 110)		Frank	cv407	XVal Session 55	1	XVal Session 55-Typing - Text-1		2012-07-14 13:15:09.090000
	Edit pad (rev 111)		Capucine	cv402	XVal Session 55	1	XVal Session 55-Typing - Text-1		2012-07-14 13:15:09.159000
	Edit pad (rev 112)		charles	cv410	XVal Session 55	1	XVal Session 55-Typing - Text-1		2012-07-14 13:15:09.349000
	Edit pad (rev 113)		Frank	cv407	XVal Session 55	1	XVal Session 55-Typing - Text-1		2012-07-14 13:15:09.591000
	Edit pad (rev 114)		Capucine	cv402	XVal Session 55	1	XVal Session 55-Typing - Text-1		2012-07-14 13:15:09.660000
	Edit pad (rev 115)		charles	cv410	XVal Session 55	1	XVal Session 55-Typing - Text-1		2012-07-14 13:15:09.861000
	Edit pad (rev 116)		Frank	cv407	XVal Session 55	1	XVal Session 55-Typing - Text-1		2012-07-14 13:15:10.092000
	Edit pad (rev 117)		Capucine	cv402	XVal Session 55	1	XVal Session 55-Typing - Text-1		2012-07-14 13:15:10.162000
	Edit pad (rev 118)		Frank	cv407	XVal Session 55	1	XVal Session 55-Typing - Text-1		2012-07-14 13:15:10.592000
	Edit pad (rev 119)		Capucine	cv402	XVal Session 55	1	XVal Session 55-Typing - Text-1		2012-07-14 13:15:10.661000
	Edit pad (rev 120)		Bob	cv404	XVal Session 55	1	XVal Session 55-Typing - Text-1		2012-07-14 13:15:10.813000
	Edit pad (rev 121)		charles	cv410	XVal Session 55	1	XVal Session 55-Typing - Text-1		2012-07-14 13:15:10.953000
	Edit pad (rev 122)		Frank	cv407	XVal Session 55	1	XVal Session 55-Typing - Text-1		2012-07-14 13:15:11.091000
	Edit pad (rev 123)		charles	cv410	XVal Session 55	1	XVal Session 55-Typing - Text-1		2012-07-14 13:15:11.456000
	Edit pad (rev 124)		Frank	cv407	XVal Session 55	1	XVal Session 55-Typing - Text-1		2012-07-14 13:15:11.749000
	Edit pad (rev 125)		Frank	cv407	XVal Session 55	1	XVal Session 55-Typing - Text-1		2012-07-14 13:15:12.249000
	Edit pad (rev 126)		Bob	cv404	XVal Session 55	1	XVal Session 55-Typing - Text-1		2012-07-14 13:15:12.264000
	Edit pad (rev 127)		Capucine	cv402	XVal Session 55	1	XVal Session 55-Typing - Text-1		2012-07-14 13:15:12.298000
	Edit pad (rev 128)		charles	cv410	XVal Session 55	1	XVal Session 55-Typing - Text-1		2012-07-14 13:15:12.564000
	Edit pad (rev 129)		Frank	cv407	XVal Session 55	1	XVal Session 55-Typing - Text-1		2012-07-14 13:15:12.747000
	Edit pad (rev 130)		Bob	cv404	XVal Session 55	1	XVal Session 55-Typing - Text-1		2012-07-14 13:15:12.764000
	Edit pad (rev 131)		Capucine	cv402	XVal Session 55	1	XVal Session 55-Typing - Text-1		2012-07-14 13:15:13.037000
	Edit pad (rev 132)		charles	cv410	XVal Session 55	1	XVal Session 55-Typing - Text-1		2012-07-14 13:15:13.065000
	Edit pad (rev 133)		Frank	cv407	XVal Session 55	1	XVal Session 55-Typing - Text-1		2012-07-14 13:15:13.248000
	Edit pad (rev 134)		charles	cv410	XVal Session 55	1	XVal Session 55-Typing - Text-1		2012-07-14 13:15:13.563000
	Edit pad (rev 135)		Frank	cv407	XVal Session 55	1	XVal Session 55-Typing - Text-1		2012-07-14 13:15:13.750000
	Edit pad (rev 136)		Bob	cv404	XVal Session 55	1	XVal Session 55-Typing - Text-1		2012-07-14 13:15:14.004000
	Edit pad (rev 137)		charles	cv410	XVal Session 55	1	XVal Session 55-Typing - Text-1		2012-07-14 13:15:14.072000
	Edit pad (rev 138)		Frank	cv407	XVal Session 55	1	XVal Session 55-Typing - Text-1		2012-07-14 13:15:14.251000
	Edit pad (rev 139)		Capucine	cv402	XVal Session 55	1	XVal Session 55-Typing - Text-1		2012-07-14 13:15:14.278000
	Edit pad (rev 140)		Bob	cv404	XVal Session 55	1	XVal Session 55-Typing - Text-1		2012-07-14 13:15:14.553000
	Edit pad (rev 141)		charles	cv410	XVal Session 55	1	XVal Session 55-Typing - Text-1		2012-07-14 13:15:14.590000
	Edit pad (rev 142)		Capucine	cv402	XVal Session 55	1	XVal Session 55-Typing - Text-1		2012-07-14 13:15:14.777000
	Edit pad (rev 143)		Bob	cv404	XVal Session 55	1	XVal Session 55-Typing - Text-1		2012-07-14 13:15:15.003000
	Edit pad (rev 144)		charles	cv410	XVal Session 55	1	XVal Session 55-Typing - Text-1		2012-07-14 13:15:15.088000
	Edit pad (rev 145)		Frank	cv407	XVal Session 55	1	XVal Session 55-Typing - Text-1		2012-07-14 13:15:15.358000
	Edit pad (rev 146)		Capucine	cv402	XVal Session 55	1	XVal Session 55-Typing - Text-1		2012-07-14 13:15:15.403000
	Edit pad (rev 147)		Bob	cv404	XVal Session 55	1	XVal Session 55-Typing - Text-1		2012-07-14 13:15:15.514000
	Edit pad (rev 148)		charles	cv410	XVal Session 55	1	XVal Session 55-Typing - Text-1		2012-07-14 13:15:15.588000
	Edit pad (rev 149)		Frank	cv407	XVal Session 55	1	XVal Session 55-Typing - Text-1		2012-07-14 13:15:15.859000
	Edit pad (rev 150)		Capucine	cv402	XVal Session 55	1	XVal Session 55-Typing - Text-1		2012-07-14 13:15:15.908000
	Edit pad (rev 151)		Bob	cv404	XVal Session 55	1	XVal Session 55-Typing - Text-1		2012-07-14 13:15:16.003000
	Edit pad (rev 152)		charles	cv410	XVal Session 55	1	XVal Session 55-Typing - Text-1		2012-07-14 13:15:16.089000
	Edit pad (rev 153)		Frank	cv407	XVal Session 55	1	XVal Session 55-Typing - Text-1		2012-07-14 13:15:16.370000
	Edit pad (rev 154)		Capucine	cv402	XVal Session 55	1	XVal Session 55-Typing - Text-1		2012-07-14 13:15:16.406000
	Edit pad (rev 155)		Bob	cv404	XVal Session 55	1	XVal Session 55-Typing - Text-1		2012-07-14 13:15:16.506000
	Edit pad (rev 156)		charles	cv410	XVal Session 55	1	XVal Session 55-Typing - Text-1		2012-07-14 13:15:16.591000
	Edit pad (rev 157)		Frank	cv407	XVal Session 55	1	XVal Session 55-Typing - Text-1		2012-07-14 13:15:16.869000
	Edit pad (rev 158)		Capucine	cv402	XVal Session 55	1	XVal Session 55-Typing - Text-1		2012-07-14 13:15:16.909000
	Edit pad (rev 159)		Bob	cv404	XVal Session 55	1	XVal Session 55-Typing - Text-1		2012-07-14 13:15:17.005000
	Edit pad (rev 160)		charles	cv410	XVal Session 55	1	XVal Session 55-Typing - Text-1		2012-07-14 13:15:17.090000
	Edit pad (rev 161)		Frank	cv407	XVal Session 55	1	XVal Session 55-Typing - Text-1		2012-07-14 13:15:17.371000
	Edit pad (rev 162)		Capucine	cv402	XVal Session 55	1	XVal Session 55-Typing - Text-1		2012-07-14 13:15:17.415000
	Edit pad (rev 163)		Bob	cv404	XVal Session 55	1	XVal Session 55-Typing - Text-1		2012-07-14 13:15:17.505000
	Edit pad (rev 164)		charles	cv410	XVal Session 55	1	XVal Session 55-Typing - Text-1		2012-07-14 13:15:17.590000
	Edit pad (rev 165)		Frank	cv407	XVal Session 55	1	XVal Session 55-Typing - Text-1		2012-07-14 13:15:17.872000
	Edit pad (rev 166)		Bob	cv404	XVal Session 55	1	XVal Session 55-Typing - Text-1		2012-07-14 13:15:18.005000
	Edit pad (rev 167)		charles	cv410	XVal Session 55	1	XVal Session 55-Typing - Text-1		2012-07-14 13:15:18.095000
	Edit pad (rev 168)		Frank	cv407	XVal Session 55	1	XVal Session 55-Typing - Text-1		2012-07-14 13:15:18.372000
	Edit pad (rev 169)		Bob	cv404	XVal Session 55	1	XVal Session 55-Typing - Text-1		2012-07-14 13:15:18.505000
	Edit pad (rev 170)		charles	cv410	XVal Session 55	1	XVal Session 55-Typing - Text-1		2012-07-14 13:15:18.593000
	Edit pad (rev 171)		Bob	cv404	XVal Session 55	1	XVal Session 55-Typing - Text-1		2012-07-14 13:15:19.006000
	Edit pad (rev 172)		Frank	cv407	XVal Session 55	1	XVal Session 55-Typing - Text-1		2012-07-14 13:15:19.038000
	Edit pad (rev 173)		charles	cv410	XVal Session 55	1	XVal Session 55-Typing - Text-1		2012-07-14 13:15:19.098000
	Edit pad (rev 174)		Bob	cv404	XVal Session 55	1	XVal Session 55-Typing - Text-1		2012-07-14 13:15:19.515000
	Edit pad (rev 175)		Frank	cv407	XVal Session 55	1	XVal Session 55-Typing - Text-1		2012-07-14 13:15:19.540000
	Edit pad (rev 176)		charles	cv410	XVal Session 55	1	XVal Session 55-Typing - Text-1		2012-07-14 13:15:19.600000
	Edit pad (rev 177)		Bob	cv404	XVal Session 55	1	XVal Session 55-Typing - Text-1		2012-07-14 13:15:20.017000
	Edit pad (rev 178)		Capucine	cv402	XVal Session 55	1	XVal Session 55-Typing - Text-1		2012-07-14 13:15:20.028000
	Edit pad (rev 179)		Frank	cv407	XVal Session 55	1	XVal Session 55-Typing - Text-1		2012-07-14 13:15:20.058000
	Edit pad (rev 180)		charles	cv410	XVal Session 55	1	XVal Session 55-Typing - Text-1		2012-07-14 13:15:20.104000
	Edit pad (rev 181)		Bob	cv404	XVal Session 55	1	XVal Session 55-Typing - Text-1		2012-07-14 13:15:20.520000
	Edit pad (rev 182)		Frank	cv407	XVal Session 55	1	XVal Session 55-Typing - Text-1		2012-07-14 13:15:20.540000
	Edit pad (rev 183)		charles	cv410	XVal Session 55	1	XVal Session 55-Typing - Text-1		2012-07-14 13:15:20.607000
	Edit pad (rev 184)		Capucine	cv402	XVal Session 55	1	XVal Session 55-Typing - Text-1		2012-07-14 13:15:20.625000
	Edit pad (rev 185)		Bob	cv404	XVal Session 55	1	XVal Session 55-Typing - Text-1		2012-07-14 13:15:21.022000
	Edit pad (rev 186)		Frank	cv407	XVal Session 55	1	XVal Session 55-Typing - Text-1		2012-07-14 13:15:21.040000
	Edit pad (rev 187)		charles	cv410	XVal Session 55	1	XVal Session 55-Typing - Text-1		2012-07-14 13:15:21.104000
	Edit pad (rev 188)		Capucine	cv402	XVal Session 55	1	XVal Session 55-Typing - Text-1		2012-07-14 13:15:21.124000
	Edit pad (rev 189)		Bob	cv404	XVal Session 55	1	XVal Session 55-Typing - Text-1		2012-07-14 13:15:21.521000
	Edit pad (rev 190)		Frank	cv407	XVal Session 55	1	XVal Session 55-Typing - Text-1		2012-07-14 13:15:21.560000
	Edit pad (rev 191)		charles	cv410	XVal Session 55	1	XVal Session 55-Typing - Text-1		2012-07-14 13:15:21.605000
	Edit pad (rev 192)		Capucine	cv402	XVal Session 55	1	XVal Session 55-Typing - Text-1		2012-07-14 13:15:21.627000
	Edit pad (rev 193)		Frank	cv407	XVal Session 55	1	XVal Session 55-Typing - Text-1		2012-07-14 13:15:22.062000
	Edit pad (rev 194)		charles	cv410	XVal Session 55	1	XVal Session 55-Typing - Text-1		2012-07-14 13:15:22.105000
	Edit pad (rev 195)		Capucine	cv402	XVal Session 55	1	XVal Session 55-Typing - Text-1		2012-07-14 13:15:22.127000
	Edit pad (rev 196)		Bob	cv404	XVal Session 55	1	XVal Session 55-Typing - Text-1		2012-07-14 13:15:22.551000
	Edit pad (rev 197)		Frank	cv407	XVal Session 55	1	XVal Session 55-Typing - Text-1		2012-07-14 13:15:22.563000
	Edit pad (rev 198)		charles	cv410	XVal Session 55	1	XVal Session 55-Typing - Text-1		2012-07-14 13:15:22.609000
	Edit pad (rev 199)		Capucine	cv402	XVal Session 55	1	XVal Session 55-Typing - Text-1		2012-07-14 13:15:22.639000
	Edit pad (rev 200)		Bob	cv404	XVal Session 55	1	XVal Session 55-Typing - Text-1		2012-07-14 13:15:23.050000
	Edit pad (rev 201)		Frank	cv407	XVal Session 55	1	XVal Session 55-Typing - Text-1		2012-07-14 13:15:23.064000
	Edit pad (rev 202)		charles	cv410	XVal Session 55	1	XVal Session 55-Typing - Text-1		2012-07-14 13:15:23.110000
	Edit pad (rev 203)		Bob	cv404	XVal Session 55	1	XVal Session 55-Typing - Text-1		2012-07-14 13:15:23.551000
	Edit pad (rev 204)		Frank	cv407	XVal Session 55	1	XVal Session 55-Typing - Text-1		2012-07-14 13:15:23.569000
	Edit pad (rev 205)		charles	cv410	XVal Session 55	1	XVal Session 55-Typing - Text-1		2012-07-14 13:15:23.609000
	Edit pad (rev 206)		Frank	cv407	XVal Session 55	1	XVal Session 55-Typing - Text-1		2012-07-14 13:15:24.069000
	Edit pad (rev 207)		Capucine	cv402	XVal Session 55	1	XVal Session 55-Typing - Text-1		2012-07-14 13:15:24.119000
	Edit pad (rev 208)		Bob	cv404	XVal Session 55	1	XVal Session 55-Typing - Text-1		2012-07-14 13:15:24.270000
	Edit pad (rev 209)		Frank	cv407	XVal Session 55	1	XVal Session 55-Typing - Text-1		2012-07-14 13:15:24.569000
	Edit pad (rev 210)		Capucine	cv402	XVal Session 55	1	XVal Session 55-Typing - Text-1		2012-07-14 13:15:24.618000
	Edit pad (rev 211)		Bob	cv404	XVal Session 55	1	XVal Session 55-Typing - Text-1		2012-07-14 13:15:24.770000
	Edit pad (rev 212)		Frank	cv407	XVal Session 55	1	XVal Session 55-Typing - Text-1		2012-07-14 13:15:25.069000
	Edit pad (rev 213)		Capucine	cv402	XVal Session 55	1	XVal Session 55-Typing - Text-1		2012-07-14 13:15:25.118000
	Edit pad (rev 214)		Bob	cv404	XVal Session 55	1	XVal Session 55-Typing - Text-1		2012-07-14 13:15:25.272000
	Edit pad (rev 215)		Frank	cv407	XVal Session 55	1	XVal Session 55-Typing - Text-1		2012-07-14 13:15:25.569000
	Edit pad (rev 216)		Capucine	cv402	XVal Session 55	1	XVal Session 55-Typing - Text-1		2012-07-14 13:15:25.619000
	Edit pad (rev 217)		Bob	cv404	XVal Session 55	1	XVal Session 55-Typing - Text-1		2012-07-14 13:15:25.772000
	Edit pad (rev 218)		Capucine	cv402	XVal Session 55	1	XVal Session 55-Typing - Text-1		2012-07-14 13:15:26.119000
	Edit pad (rev 219)		Frank	cv407	XVal Session 55	1	XVal Session 55-Typing - Text-1		2012-07-14 13:15:26.144000
	Edit pad (rev 220)		Bob	cv404	XVal Session 55	1	XVal Session 55-Typing - Text-1		2012-07-14 13:15:26.269000
	Edit pad (rev 221)		Capucine	cv402	XVal Session 55	1	XVal Session 55-Typing - Text-1		2012-07-14 13:15:26.618000
	Edit pad (rev 222)		Frank	cv407	XVal Session 55	1	XVal Session 55-Typing - Text-1		2012-07-14 13:15:26.645000
	Edit pad (rev 223)		Bob	cv404	XVal Session 55	1	XVal Session 55-Typing - Text-1		2012-07-14 13:15:26.769000
	Edit pad (rev 224)		Capucine	cv402	XVal Session 55	1	XVal Session 55-Typing - Text-1		2012-07-14 13:15:27.119000
	Edit pad (rev 225)		Frank	cv407	XVal Session 55	1	XVal Session 55-Typing - Text-1		2012-07-14 13:15:27.147000
	Edit pad (rev 226)		Bob	cv404	XVal Session 55	1	XVal Session 55-Typing - Text-1		2012-07-14 13:15:27.269000
	Edit pad (rev 227)		Capucine	cv402	XVal Session 55	1	XVal Session 55-Typing - Text-1		2012-07-14 13:15:27.617000
	Edit pad (rev 228)		Frank	cv407	XVal Session 55	1	XVal Session 55-Typing - Text-1		2012-07-14 13:15:27.680000
	Edit pad (rev 229)		charles	cv410	XVal Session 55	1	XVal Session 55-Typing - Text-1		2012-07-14 13:15:27.716000
	Edit pad (rev 230)		Bob	cv404	XVal Session 55	1	XVal Session 55-Typing - Text-1		2012-07-14 13:15:27.769000
	Edit pad (rev 231)		Capucine	cv402	XVal Session 55	1	XVal Session 55-Typing - Text-1		2012-07-14 13:15:28.121000
	Edit pad (rev 232)		Frank	cv407	XVal Session 55	1	XVal Session 55-Typing - Text-1		2012-07-14 13:15:28.155000
	Edit pad (rev 233)		Bob	cv404	XVal Session 55	1	XVal Session 55-Typing - Text-1		2012-07-14 13:15:28.270000
	Edit pad (rev 234)		Capucine	cv402	XVal Session 55	1	XVal Session 55-Typing - Text-1		2012-07-14 13:15:28.620000
	Edit pad (rev 235)		Frank	cv407	XVal Session 55	1	XVal Session 55-Typing - Text-1		2012-07-14 13:15:28.654000
	Edit pad (rev 236)		Bob	cv404	XVal Session 55	1	XVal Session 55-Typing - Text-1		2012-07-14 13:15:28.775000
	Edit pad (rev 237)		Capucine	cv402	XVal Session 55	1	XVal Session 55-Typing - Text-1		2012-07-14 13:15:29.122000
	Edit pad (rev 238)		Frank	cv407	XVal Session 55	1	XVal Session 55-Typing - Text-1		2012-07-14 13:15:29.152000
	Edit pad (rev 239)		Bob	cv404	XVal Session 55	1	XVal Session 55-Typing - Text-1		2012-07-14 13:15:29.275000
	Edit pad (rev 240)		Frank	cv407	XVal Session 55	1	XVal Session 55-Typing - Text-1		2012-07-14 13:15:29.655000
	Edit pad (rev 241)		Bob	cv404	XVal Session 55	1	XVal Session 55-Typing - Text-1		2012-07-14 13:15:29.774000
	Edit pad (rev 242)		Frank	cv407	XVal Session 55	1	XVal Session 55-Typing - Text-1		2012-07-14 13:15:30.195000
	Edit pad (rev 243)		Bob	cv404	XVal Session 55	1	XVal Session 55-Typing - Text-1		2012-07-14 13:15:30.276000
	Edit pad (rev 244)		Frank	cv407	XVal Session 55	1	XVal Session 55-Typing - Text-1		2012-07-14 13:15:30.693000
	Edit pad (rev 245)		Bob	cv404	XVal Session 55	1	XVal Session 55-Typing - Text-1		2012-07-14 13:15:31.008000
	Edit pad (rev 246)		Frank	cv407	XVal Session 55	1	XVal Session 55-Typing - Text-1		2012-07-14 13:15:31.599000
	Edit pad (rev 247)		Bob	cv404	XVal Session 55	1	XVal Session 55-Typing - Text-1		2012-07-14 13:15:32.186000
	Edit pad (rev 248)		Frank	cv407	XVal Session 55	1	XVal Session 55-Typing - Text-1		2012-07-14 13:15:32.472000
	Edit pad (rev 249)		Bob	cv404	XVal Session 55	1	XVal Session 55-Typing - Text-1		2012-07-14 13:15:32.685000
	Edit pad (rev 250)		charles	cv410	XVal Session 55	1	XVal Session 55-Typing - Text-1		2012-07-14 13:15:32.732000
	Edit pad (rev 251)		Capucine	cv402	XVal Session 55	1	XVal Session 55-Typing - Text-1		2012-07-14 13:15:32.976000
	Edit pad (rev 252)		Frank	cv407	XVal Session 55	1	XVal Session 55-Typing - Text-1		2012-07-14 13:15:33.013000
	Edit pad (rev 253)		Frank	cv407	XVal Session 55	1	XVal Session 55-Typing - Text-1		2012-07-14 13:15:33.517000
	Edit pad (rev 254)		Capucine	cv402	XVal Session 55	1	XVal Session 55-Typing - Text-1		2012-07-14 13:15:33.881000
	Edit pad (rev 255)		Frank	cv407	XVal Session 55	1	XVal Session 55-Typing - Text-1		2012-07-14 13:15:34.016000
	Edit pad (rev 256)		Bob	cv404	XVal Session 55	1	XVal Session 55-Typing - Text-1		2012-07-14 13:15:34.047000
	Edit pad (rev 257)		charles	cv410	XVal Session 55	1	XVal Session 55-Typing - Text-1		2012-07-14 13:15:34.334000
	Edit pad (rev 258)		Capucine	cv402	XVal Session 55	1	XVal Session 55-Typing - Text-1		2012-07-14 13:15:34.381000
	Edit pad (rev 259)		Frank	cv407	XVal Session 55	1	XVal Session 55-Typing - Text-1		2012-07-14 13:15:34.516000
	Edit pad (rev 260)		Bob	cv404	XVal Session 55	1	XVal Session 55-Typing - Text-1		2012-07-14 13:15:34.550000
	Edit pad (rev 261)		Capucine	cv402	XVal Session 55	1	XVal Session 55-Typing - Text-1		2012-07-14 13:15:34.881000
	Edit pad (rev 262)		Frank	cv407	XVal Session 55	1	XVal Session 55-Typing - Text-1		2012-07-14 13:15:35.016000
	Edit pad (rev 263)		Bob	cv404	XVal Session 55	1	XVal Session 55-Typing - Text-1		2012-07-14 13:15:35.121000
	Edit pad (rev 264)		Capucine	cv402	XVal Session 55	1	XVal Session 55-Typing - Text-1		2012-07-14 13:15:35.390000
	Edit pad (rev 265)		Frank	cv407	XVal Session 55	1	XVal Session 55-Typing - Text-1		2012-07-14 13:15:35.516000
	Edit pad (rev 266)		Bob	cv404	XVal Session 55	1	XVal Session 55-Typing - Text-1		2012-07-14 13:15:35.891000
	Edit pad (rev 267)		charles	cv410	XVal Session 55	1	XVal Session 55-Typing - Text-1		2012-07-14 13:15:35.952000
	Edit pad (rev 268)		Bob	cv404	XVal Session 55	1	XVal Session 55-Typing - Text-1		2012-07-14 13:15:36.391000
	Edit pad (rev 269)		charles	cv410	XVal Session 55	1	XVal Session 55-Typing - Text-1		2012-07-14 13:15:36.454000
	Edit pad (rev 270)		Frank	cv407	XVal Session 55	1	XVal Session 55-Typing - Text-1		2012-07-14 13:15:36.481000
	Edit pad (rev 271)		Bob	cv404	XVal Session 55	1	XVal Session 55-Typing - Text-1		2012-07-14 13:15:36.891000
	Edit pad (rev 272)		Frank	cv407	XVal Session 55	1	XVal Session 55-Typing - Text-1		2012-07-14 13:15:37.007000
	Edit pad (rev 273)		Capucine	cv402	XVal Session 55	1	XVal Session 55-Typing - Text-1		2012-07-14 13:15:37.221000
	Edit pad (rev 274)		charles	cv410	XVal Session 55	1	XVal Session 55-Typing - Text-1		2012-07-14 13:15:37.272000
	Edit pad (rev 275)		Bob	cv404	XVal Session 55	1	XVal Session 55-Typing - Text-1		2012-07-14 13:15:37.389000
	Edit pad (rev 276)		Frank	cv407	XVal Session 55	1	XVal Session 55-Typing - Text-1		2012-07-14 13:15:37.508000
	Edit pad (rev 277)		Capucine	cv402	XVal Session 55	1	XVal Session 55-Typing - Text-1		2012-07-14 13:15:37.722000
	Edit pad (rev 278)		charles	cv410	XVal Session 55	1	XVal Session 55-Typing - Text-1		2012-07-14 13:15:37.774000
	Edit pad (rev 279)		Bob	cv404	XVal Session 55	1	XVal Session 55-Typing - Text-1		2012-07-14 13:15:37.890000
	Edit pad (rev 280)		Frank	cv407	XVal Session 55	1	XVal Session 55-Typing - Text-1		2012-07-14 13:15:38.008000
	Edit pad (rev 281)		Capucine	cv402	XVal Session 55	1	XVal Session 55-Typing - Text-1		2012-07-14 13:15:38.222000
	Edit pad (rev 282)		charles	cv410	XVal Session 55	1	XVal Session 55-Typing - Text-1		2012-07-14 13:15:38.275000
	Edit pad (rev 283)		Bob	cv404	XVal Session 55	1	XVal Session 55-Typing - Text-1		2012-07-14 13:15:38.390000
	Edit pad (rev 284)		Capucine	cv402	XVal Session 55	1	XVal Session 55-Typing - Text-1		2012-07-14 13:15:38.726000
	Edit pad (rev 285)		charles	cv410	XVal Session 55	1	XVal Session 55-Typing - Text-1		2012-07-14 13:15:38.775000
	Edit pad (rev 286)		Bob	cv404	XVal Session 55	1	XVal Session 55-Typing - Text-1		2012-07-14 13:15:38.889000
	Edit pad (rev 287)		Capucine	cv402	XVal Session 55	1	XVal Session 55-Typing - Text-1		2012-07-14 13:15:39.228000
	Edit pad (rev 288)		charles	cv410	XVal Session 55	1	XVal Session 55-Typing - Text-1		2012-07-14 13:15:39.279000
	Edit pad (rev 289)		Bob	cv404	XVal Session 55	1	XVal Session 55-Typing - Text-1		2012-07-14 13:15:39.390000
	Edit pad (rev 290)		Capucine	cv402	XVal Session 55	1	XVal Session 55-Typing - Text-1		2012-07-14 13:15:39.726000
	Edit pad (rev 291)		charles	cv410	XVal Session 55	1	XVal Session 55-Typing - Text-1		2012-07-14 13:15:39.778000
	Edit pad (rev 292)		Frank	cv407	XVal Session 55	1	XVal Session 55-Typing - Text-1		2012-07-14 13:15:39.810000
	Edit pad (rev 293)		Bob	cv404	XVal Session 55	1	XVal Session 55-Typing - Text-1		2012-07-14 13:15:39.890000
	Edit pad (rev 294)		Capucine	cv402	XVal Session 55	1	XVal Session 55-Typing - Text-1		2012-07-14 13:15:40.225000
	Edit pad (rev 295)		charles	cv410	XVal Session 55	1	XVal Session 55-Typing - Text-1		2012-07-14 13:15:40.281000
	Edit pad (rev 296)		Bob	cv404	XVal Session 55	1	XVal Session 55-Typing - Text-1		2012-07-14 13:15:40.404000
	Edit pad (rev 297)		Capucine	cv402	XVal Session 55	1	XVal Session 55-Typing - Text-1		2012-07-14 13:15:40.726000
	Edit pad (rev 298)		charles	cv410	XVal Session 55	1	XVal Session 55-Typing - Text-1		2012-07-14 13:15:40.782000
	Edit pad (rev 299)		Bob	cv404	XVal Session 55	1	XVal Session 55-Typing - Text-1		2012-07-14 13:15:41.031000
	Edit pad (rev 300)		Capucine	cv402	XVal Session 55	1	XVal Session 55-Typing - Text-1		2012-07-14 13:15:41.226000
	Edit pad (rev 301)		charles	cv410	XVal Session 55	1	XVal Session 55-Typing - Text-1		2012-07-14 13:15:41.288000
	Edit pad (rev 302)		Bob	cv404	XVal Session 55	1	XVal Session 55-Typing - Text-1		2012-07-14 13:15:41.530000
	Edit pad (rev 303)		Capucine	cv402	XVal Session 55	1	XVal Session 55-Typing - Text-1		2012-07-14 13:15:41.725000
	Edit pad (rev 304)		charles	cv410	XVal Session 55	1	XVal Session 55-Typing - Text-1		2012-07-14 13:15:41.786000
	Edit pad (rev 305)		Bob	cv404	XVal Session 55	1	XVal Session 55-Typing - Text-1		2012-07-14 13:15:42.030000
	Edit pad (rev 306)		charles	cv410	XVal Session 55	1	XVal Session 55-Typing - Text-1		2012-07-14 13:15:42.287000
	Edit pad (rev 307)		Bob	cv404	XVal Session 55	1	XVal Session 55-Typing - Text-1		2012-07-14 13:15:42.530000
	Edit pad (rev 308)		charles	cv410	XVal Session 55	1	XVal Session 55-Typing - Text-1		2012-07-14 13:15:42.788000
	Edit pad (rev 309)		Bob	cv404	XVal Session 55	1	XVal Session 55-Typing - Text-1		2012-07-14 13:15:43.030000
	Edit pad (rev 310)		Capucine	cv402	XVal Session 55	1	XVal Session 55-Typing - Text-1		2012-07-14 13:15:43.076000
	Edit pad (rev 311)		charles	cv410	XVal Session 55	1	XVal Session 55-Typing - Text-1		2012-07-14 13:15:43.289000
	Edit pad (rev 312)		Bob	cv404	XVal Session 55	1	XVal Session 55-Typing - Text-1		2012-07-14 13:15:43.554000
	Edit pad (rev 313)		Capucine	cv402	XVal Session 55	1	XVal Session 55-Typing - Text-1		2012-07-14 13:15:43.574000
	Edit pad (rev 314)		charles	cv410	XVal Session 55	1	XVal Session 55-Typing - Text-1		2012-07-14 13:15:43.788000
	Edit pad (rev 315)		Bob	cv404	XVal Session 55	1	XVal Session 55-Typing - Text-1		2012-07-14 13:15:44.058000
	Edit pad (rev 316)		Capucine	cv402	XVal Session 55	1	XVal Session 55-Typing - Text-1		2012-07-14 13:15:44.142000
	Edit pad (rev 317)		charles	cv410	XVal Session 55	1	XVal Session 55-Typing - Text-1		2012-07-14 13:15:44.287000
	Edit pad (rev 318)		Bob	cv404	XVal Session 55	1	XVal Session 55-Typing - Text-1		2012-07-14 13:15:44.559000
	Edit pad (rev 319)		Capucine	cv402	XVal Session 55	1	XVal Session 55-Typing - Text-1		2012-07-14 13:15:44.642000
	Edit pad (rev 320)		charles	cv410	XVal Session 55	1	XVal Session 55-Typing - Text-1		2012-07-14 13:15:44.790000
	Edit pad (rev 321)		Bob	cv404	XVal Session 55	1	XVal Session 55-Typing - Text-1		2012-07-14 13:15:45.057000
	Edit pad (rev 322)		Capucine	cv402	XVal Session 55	1	XVal Session 55-Typing - Text-1		2012-07-14 13:15:45.144000
	Edit pad (rev 323)		charles	cv410	XVal Session 55	1	XVal Session 55-Typing - Text-1		2012-07-14 13:15:45.289000
	Edit pad (rev 324)		Bob	cv404	XVal Session 55	1	XVal Session 55-Typing - Text-1		2012-07-14 13:15:45.558000
	Edit pad (rev 325)		charles	cv410	XVal Session 55	1	XVal Session 55-Typing - Text-1		2012-07-14 13:15:45.787000
	Edit pad (rev 326)		Capucine	cv402	XVal Session 55	1	XVal Session 55-Typing - Text-1		2012-07-14 13:15:45.812000
	Edit pad (rev 327)		Bob	cv404	XVal Session 55	1	XVal Session 55-Typing - Text-1		2012-07-14 13:15:46.057000
	Edit pad (rev 328)		charles	cv410	XVal Session 55	1	XVal Session 55-Typing - Text-1		2012-07-14 13:15:46.290000
	Edit pad (rev 329)		Bob	cv404	XVal Session 55	1	XVal Session 55-Typing - Text-1		2012-07-14 13:15:46.558000
	Edit pad (rev 330)		charles	cv410	XVal Session 55	1	XVal Session 55-Typing - Text-1		2012-07-14 13:15:46.789000
	Edit pad (rev 331)		Capucine	cv402	XVal Session 55	1	XVal Session 55-Typing - Text-1		2012-07-14 13:15:46.865000
	Edit pad (rev 332)		Frank	cv407	XVal Session 55	1	XVal Session 55-Typing - Text-1		2012-07-14 13:15:47.264000
	Edit pad (rev 333)		charles	cv410	XVal Session 55	1	XVal Session 55-Typing - Text-1		2012-07-14 13:15:47.291000
	Edit pad (rev 334)		Bob	cv404	XVal Session 55	1	XVal Session 55-Typing - Text-1		2012-07-14 13:15:47.295000
	Edit pad (rev 335)		Capucine	cv402	XVal Session 55	1	XVal Session 55-Typing - Text-1		2012-07-14 13:15:47.365000
	Edit pad (rev 336)		Frank	cv407	XVal Session 55	1	XVal Session 55-Typing - Text-1		2012-07-14 13:15:47.766000
	Edit pad (rev 337)		Bob	cv404	XVal Session 55	1	XVal Session 55-Typing - Text-1		2012-07-14 13:15:47.796000
	Edit pad (rev 338)		Capucine	cv402	XVal Session 55	1	XVal Session 55-Typing - Text-1		2012-07-14 13:15:47.865000
	Edit pad (rev 339)		charles	cv410	XVal Session 55	1	XVal Session 55-Typing - Text-1		2012-07-14 13:15:47.873000
	Edit pad (rev 340)		Frank	cv407	XVal Session 55	1	XVal Session 55-Typing - Text-1		2012-07-14 13:15:48.265000
	Edit pad (rev 341)		charles	cv410	XVal Session 55	1	XVal Session 55-Typing - Text-1		2012-07-14 13:15:48.290000
	Edit pad (rev 342)		Bob	cv404	XVal Session 55	1	XVal Session 55-Typing - Text-1		2012-07-14 13:15:48.295000
	Edit pad (rev 343)		Capucine	cv402	XVal Session 55	1	XVal Session 55-Typing - Text-1		2012-07-14 13:15:48.378000
	Edit pad (rev 344)		Frank	cv407	XVal Session 55	1	XVal Session 55-Typing - Text-1		2012-07-14 13:15:48.765000
	Edit pad (rev 345)		charles	cv410	XVal Session 55	1	XVal Session 55-Typing - Text-1		2012-07-14 13:15:48.790000
	Edit pad (rev 346)		Bob	cv404	XVal Session 55	1	XVal Session 55-Typing - Text-1		2012-07-14 13:15:48.796000
	Edit pad (rev 347)		Frank	cv407	XVal Session 55	1	XVal Session 55-Typing - Text-1		2012-07-14 13:15:49.266000
	Edit pad (rev 348)		charles	cv410	XVal Session 55	1	XVal Session 55-Typing - Text-1		2012-07-14 13:15:49.295000
	Edit pad (rev 349)		Bob	cv404	XVal Session 55	1	XVal Session 55-Typing - Text-1		2012-07-14 13:15:49.299000
	Edit pad (rev 350)		Capucine	cv402	XVal Session 55	1	XVal Session 55-Typing - Text-1		2012-07-14 13:15:49.497000
	Edit pad (rev 351)		Frank	cv407	XVal Session 55	1	XVal Session 55-Typing - Text-1		2012-07-14 13:15:49.766000
	Edit pad (rev 352)		charles	cv410	XVal Session 55	1	XVal Session 55-Typing - Text-1		2012-07-14 13:15:49.795000
	Edit pad (rev 353)		Bob	cv404	XVal Session 55	1	XVal Session 55-Typing - Text-1		2012-07-14 13:15:49.820000
	Edit pad (rev 354)		Capucine	cv402	XVal Session 55	1	XVal Session 55-Typing - Text-1		2012-07-14 13:15:49.998000
	Edit pad (rev 355)		charles	cv410	XVal Session 55	1	XVal Session 55-Typing - Text-1		2012-07-14 13:15:50.295000
	Edit pad (rev 356)		Capucine	cv402	XVal Session 55	1	XVal Session 55-Typing - Text-1		2012-07-14 13:15:50.496000
	Edit pad (rev 357)		Bob	cv404	XVal Session 55	1	XVal Session 55-Typing - Text-1		2012-07-14 13:15:50.548000
	Edit pad (rev 358)		Frank	cv407	XVal Session 55	1	XVal Session 55-Typing - Text-1		2012-07-14 13:15:50.720000
	Edit pad (rev 359)		charles	cv410	XVal Session 55	1	XVal Session 55-Typing - Text-1		2012-07-14 13:15:50.794000
	Edit pad (rev 360)		Bob	cv404	XVal Session 55	1	XVal Session 55-Typing - Text-1		2012-07-14 13:15:51.049000
	Edit pad (rev 361)		Frank	cv407	XVal Session 55	1	XVal Session 55-Typing - Text-1		2012-07-14 13:15:51.222000
	Edit pad (rev 362)		charles	cv410	XVal Session 55	1	XVal Session 55-Typing - Text-1		2012-07-14 13:15:51.293000
	Edit pad (rev 363)		Bob	cv404	XVal Session 55	1	XVal Session 55-Typing - Text-1		2012-07-14 13:15:51.550000
	Edit pad (rev 364)		Frank	cv407	XVal Session 55	1	XVal Session 55-Typing - Text-1		2012-07-14 13:15:51.719000
	Edit pad (rev 365)		charles	cv410	XVal Session 55	1	XVal Session 55-Typing - Text-1		2012-07-14 13:15:51.795000
	Edit pad (rev 366)		Bob	cv404	XVal Session 55	1	XVal Session 55-Typing - Text-1		2012-07-14 13:15:52.049000
	Edit pad (rev 367)		Frank	cv407	XVal Session 55	1	XVal Session 55-Typing - Text-1		2012-07-14 13:15:52.221000
	Edit pad (rev 368)		charles	cv410	XVal Session 55	1	XVal Session 55-Typing - Text-1		2012-07-14 13:15:52.296000
	Edit pad (rev 369)		Bob	cv404	XVal Session 55	1	XVal Session 55-Typing - Text-1		2012-07-14 13:15:52.549000
	Edit pad (rev 370)		Capucine	cv402	XVal Session 55	1	XVal Session 55-Typing - Text-1		2012-07-14 13:15:52.581000
	Edit pad (rev 371)		Frank	cv407	XVal Session 55	1	XVal Session 55-Typing - Text-1		2012-07-14 13:15:52.720000
	Edit pad (rev 372)		charles	cv410	XVal Session 55	1	XVal Session 55-Typing - Text-1		2012-07-14 13:15:52.795000
	Edit pad (rev 373)		Bob	cv404	XVal Session 55	1	XVal Session 55-Typing - Text-1		2012-07-14 13:15:53.050000
	Edit pad (rev 374)		Capucine	cv402	XVal Session 55	1	XVal Session 55-Typing - Text-1		2012-07-14 13:15:53.082000
	Edit pad (rev 375)		Frank	cv407	XVal Session 55	1	XVal Session 55-Typing - Text-1		2012-07-14 13:15:53.221000
	Edit pad (rev 376)		charles	cv410	XVal Session 55	1	XVal Session 55-Typing - Text-1		2012-07-14 13:15:53.295000
	Edit pad (rev 377)		Bob	cv404	XVal Session 55	1	XVal Session 55-Typing - Text-1		2012-07-14 13:15:53.552000
	Edit pad (rev 378)		Capucine	cv402	XVal Session 55	1	XVal Session 55-Typing - Text-1		2012-07-14 13:15:53.583000
	Edit pad (rev 379)		Frank	cv407	XVal Session 55	1	XVal Session 55-Typing - Text-1		2012-07-14 13:15:53.720000
	Edit pad (rev 380)		charles	cv410	XVal Session 55	1	XVal Session 55-Typing - Text-1		2012-07-14 13:15:53.797000
	Edit pad (rev 381)		Capucine	cv402	XVal Session 55	1	XVal Session 55-Typing - Text-1		2012-07-14 13:15:54.087000
	Edit pad (rev 382)		charles	cv410	XVal Session 55	1	XVal Session 55-Typing - Text-1		2012-07-14 13:15:54.296000
	Edit pad (rev 383)		Frank	cv407	XVal Session 55	1	XVal Session 55-Typing - Text-1		2012-07-14 13:15:54.345000
	Edit pad (rev 384)		Capucine	cv402	XVal Session 55	1	XVal Session 55-Typing - Text-1		2012-07-14 13:15:54.583000
	Edit pad (rev 385)		charles	cv410	XVal Session 55	1	XVal Session 55-Typing - Text-1		2012-07-14 13:15:54.799000
	Edit pad (rev 386)		Frank	cv407	XVal Session 55	1	XVal Session 55-Typing - Text-1		2012-07-14 13:15:54.846000
	Edit pad (rev 387)		Capucine	cv402	XVal Session 55	1	XVal Session 55-Typing - Text-1		2012-07-14 13:15:55.084000
	Edit pad (rev 388)		charles	cv410	XVal Session 55	1	XVal Session 55-Typing - Text-1		2012-07-14 13:15:55.303000
	Edit pad (rev 389)		Bob	cv404	XVal Session 55	1	XVal Session 55-Typing - Text-1		2012-07-14 13:15:55.337000
	Edit pad (rev 390)		Frank	cv407	XVal Session 55	1	XVal Session 55-Typing - Text-1		2012-07-14 13:15:55.347000
	Edit pad (rev 391)		charles	cv410	XVal Session 55	1	XVal Session 55-Typing - Text-1		2012-07-14 13:15:55.803000
	Edit pad (rev 392)		Capucine	cv402	XVal Session 55	1	XVal Session 55-Typing - Text-1		2012-07-14 13:15:55.809000
	Edit pad (rev 393)		Bob	cv404	XVal Session 55	1	XVal Session 55-Typing - Text-1		2012-07-14 13:15:55.838000
	Edit pad (rev 394)		Frank	cv407	XVal Session 55	1	XVal Session 55-Typing - Text-1		2012-07-14 13:15:55.885000
	Edit pad (rev 395)		charles	cv410	XVal Session 55	1	XVal Session 55-Typing - Text-1		2012-07-14 13:15:56.303000
	Edit pad (rev 396)		Capucine	cv402	XVal Session 55	1	XVal Session 55-Typing - Text-1		2012-07-14 13:15:56.311000
	Edit pad (rev 397)		Bob	cv404	XVal Session 55	1	XVal Session 55-Typing - Text-1		2012-07-14 13:15:56.338000
	Edit pad (rev 398)		Frank	cv407	XVal Session 55	1	XVal Session 55-Typing - Text-1		2012-07-14 13:15:56.351000
	Edit pad (rev 399)		charles	cv410	XVal Session 55	1	XVal Session 55-Typing - Text-1		2012-07-14 13:15:56.803000
	Edit pad (rev 400)		Bob	cv404	XVal Session 55	1	XVal Session 55-Typing - Text-1		2012-07-14 13:15:56.839000
	Edit pad (rev 401)		Frank	cv407	XVal Session 55	1	XVal Session 55-Typing - Text-1		2012-07-14 13:15:56.852000
	Edit pad (rev 402)		charles	cv410	XVal Session 55	1	XVal Session 55-Typing - Text-1		2012-07-14 13:15:57.303000
	Edit pad (rev 403)		Bob	cv404	XVal Session 55	1	XVal Session 55-Typing - Text-1		2012-07-14 13:15:57.339000
	Edit pad (rev 404)		Frank	cv407	XVal Session 55	1	XVal Session 55-Typing - Text-1		2012-07-14 13:15:57.354000
	Edit pad (rev 405)		charles	cv410	XVal Session 55	1	XVal Session 55-Typing - Text-1		2012-07-14 13:15:57.802000
	Edit pad (rev 406)		Bob	cv404	XVal Session 55	1	XVal Session 55-Typing - Text-1		2012-07-14 13:15:57.839000
	Edit pad (rev 407)		Frank	cv407	XVal Session 55	1	XVal Session 55-Typing - Text-1		2012-07-14 13:15:57.857000
	Edit pad (rev 408)		Capucine	cv402	XVal Session 55	1	XVal Session 55-Typing - Text-1		2012-07-14 13:15:58.099000
	Edit pad (rev 409)		charles	cv410	XVal Session 55	1	XVal Session 55-Typing - Text-1		2012-07-14 13:15:58.305000
	Edit pad (rev 410)		Bob	cv404	XVal Session 55	1	XVal Session 55-Typing - Text-1		2012-07-14 13:15:58.341000
	Edit pad (rev 411)		Frank	cv407	XVal Session 55	1	XVal Session 55-Typing - Text-1		2012-07-14 13:15:58.358000
	Edit pad (rev 412)		Capucine	cv402	XVal Session 55	1	XVal Session 55-Typing - Text-1		2012-07-14 13:15:58.600000
	Edit pad (rev 413)		charles	cv410	XVal Session 55	1	XVal Session 55-Typing - Text-1		2012-07-14 13:15:58.802000
	Edit pad (rev 414)		Bob	cv404	XVal Session 55	1	XVal Session 55-Typing - Text-1		2012-07-14 13:15:58.840000
	Edit pad (rev 415)		Frank	cv407	XVal Session 55	1	XVal Session 55-Typing - Text-1		2012-07-14 13:15:58.861000
	Edit pad (rev 416)		charles	cv410	XVal Session 55	1	XVal Session 55-Typing - Text-1		2012-07-14 13:15:59.302000
	Edit pad (rev 417)		Bob	cv404	XVal Session 55	1	XVal Session 55-Typing - Text-1		2012-07-14 13:15:59.341000
	Edit pad (rev 418)		Frank	cv407	XVal Session 55	1	XVal Session 55-Typing - Text-1		2012-07-14 13:15:59.370000
	Edit pad (rev 419)		Capucine	cv402	XVal Session 55	1	XVal Session 55-Typing - Text-1		2012-07-14 13:15:59.804000
	Edit pad (rev 420)		charles	cv410	XVal Session 55	1	XVal Session 55-Typing - Text-1		2012-07-14 13:15:59.806000
	Edit pad (rev 421)		Bob	cv404	XVal Session 55	1	XVal Session 55-Typing - Text-1		2012-07-14 13:15:59.844000
	Edit pad (rev 422)		Frank	cv407	XVal Session 55	1	XVal Session 55-Typing - Text-1		2012-07-14 13:15:59.873000
	Edit pad (rev 423)		charles	cv410	XVal Session 55	1	XVal Session 55-Typing - Text-1		2012-07-14 13:16:00.304000
	Edit pad (rev 424)		Capucine	cv402	XVal Session 55	1	XVal Session 55-Typing - Text-1		2012-07-14 13:16:00.306000
	Edit pad (rev 425)		Frank	cv407	XVal Session 55	1	XVal Session 55-Typing - Text-1		2012-07-14 13:16:00.374000
	Edit pad (rev 426)		Bob	cv404	XVal Session 55	1	XVal Session 55-Typing - Text-1		2012-07-14 13:16:00.640000
	Edit pad (rev 427)		charles	cv410	XVal Session 55	1	XVal Session 55-Typing - Text-1		2012-07-14 13:16:00.802000
	Edit pad (rev 428)		Capucine	cv402	XVal Session 55	1	XVal Session 55-Typing - Text-1		2012-07-14 13:16:00.805000
	Edit pad (rev 429)		Frank	cv407	XVal Session 55	1	XVal Session 55-Typing - Text-1		2012-07-14 13:16:00.874000
	Edit pad (rev 430)		Bob	cv404	XVal Session 55	1	XVal Session 55-Typing - Text-1		2012-07-14 13:16:01.139000
	Edit pad (rev 431)		charles	cv410	XVal Session 55	1	XVal Session 55-Typing - Text-1		2012-07-14 13:16:01.304000
	Edit pad (rev 432)		Capucine	cv402	XVal Session 55	1	XVal Session 55-Typing - Text-1		2012-07-14 13:16:01.306000
	Edit pad (rev 433)		Frank	cv407	XVal Session 55	1	XVal Session 55-Typing - Text-1		2012-07-14 13:16:01.373000
	Edit pad (rev 434)		Bob	cv404	XVal Session 55	1	XVal Session 55-Typing - Text-1		2012-07-14 13:16:01.639000
	Edit pad (rev 435)		charles	cv410	XVal Session 55	1	XVal Session 55-Typing - Text-1		2012-07-14 13:16:01.803000
	Edit pad (rev 436)		Capucine	cv402	XVal Session 55	1	XVal Session 55-Typing - Text-1		2012-07-14 13:16:01.810000
	Edit pad (rev 437)		Frank	cv407	XVal Session 55	1	XVal Session 55-Typing - Text-1		2012-07-14 13:16:01.883000
	Edit pad (rev 438)		Bob	cv404	XVal Session 55	1	XVal Session 55-Typing - Text-1		2012-07-14 13:16:02.141000
	Edit pad (rev 439)		Capucine	cv402	XVal Session 55	1	XVal Session 55-Typing - Text-1		2012-07-14 13:16:02.306000
	Edit pad (rev 440)		Frank	cv407	XVal Session 55	1	XVal Session 55-Typing - Text-1		2012-07-14 13:16:02.383000
	Edit pad (rev 441)		charles	cv410	XVal Session 55	1	XVal Session 55-Typing - Text-1		2012-07-14 13:16:02.436000
	Edit pad (rev 442)		Bob	cv404	XVal Session 55	1	XVal Session 55-Typing - Text-1		2012-07-14 13:16:02.641000
	Edit pad (rev 443)		Capucine	cv402	XVal Session 55	1	XVal Session 55-Typing - Text-1		2012-07-14 13:16:02.806000
	Edit pad (rev 444)		charles	cv410	XVal Session 55	1	XVal Session 55-Typing - Text-1		2012-07-14 13:16:02.869000
	Edit pad (rev 445)		Frank	cv407	XVal Session 55	1	XVal Session 55-Typing - Text-1		2012-07-14 13:16:02.884000
	Edit pad (rev 446)		Bob	cv404	XVal Session 55	1	XVal Session 55-Typing - Text-1		2012-07-14 13:16:03.141000
	Edit pad (rev 447)		Frank	cv407	XVal Session 55	1	XVal Session 55-Typing - Text-1		2012-07-14 13:16:03.385000
	Edit pad (rev 448)		charles	cv410	XVal Session 55	1	XVal Session 55-Typing - Text-1		2012-07-14 13:16:03.408000
	Edit pad (rev 449)		Bob	cv404	XVal Session 55	1	XVal Session 55-Typing - Text-1		2012-07-14 13:16:03.640000
	Edit pad (rev 450)		Frank	cv407	XVal Session 55	1	XVal Session 55-Typing - Text-1		2012-07-14 13:16:03.886000
	Edit pad (rev 451)		charles	cv410	XVal Session 55	1	XVal Session 55-Typing - Text-1		2012-07-14 13:16:03.911000
	Edit pad (rev 452)		Bob	cv404	XVal Session 55	1	XVal Session 55-Typing - Text-1		2012-07-14 13:16:04.140000
	Edit pad (rev 453)		Frank	cv407	XVal Session 55	1	XVal Session 55-Typing - Text-1		2012-07-14 13:16:04.386000
	Edit pad (rev 454)		charles	cv410	XVal Session 55	1	XVal Session 55-Typing - Text-1		2012-07-14 13:16:04.412000
	Edit pad (rev 455)		charles	cv410	XVal Session 55	1	XVal Session 55-Typing - Text-1		2012-07-14 13:16:04.909000
	Edit pad (rev 456)		charles	cv410	XVal Session 55	1	XVal Session 55-Typing - Text-1		2012-07-14 13:16:05.411000
	Edit pad (rev 457)		charles	cv410	XVal Session 55	1	XVal Session 55-Typing - Text-1		2012-07-14 13:16:05.912000
	Edit pad (rev 458)		charles	cv410	XVal Session 55	1	XVal Session 55-Typing - Text-1		2012-07-14 13:16:06.411000
	Edit pad (rev 459)		Frank	cv407	XVal Session 55	1	XVal Session 55-Typing - Text-1		2012-07-14 13:16:06.465000
	Edit pad (rev 460)		Capucine	cv402	XVal Session 55	1	XVal Session 55-Typing - Text-1		2012-07-14 13:16:06.613000
	Edit pad (rev 461)		charles	cv410	XVal Session 55	1	XVal Session 55-Typing - Text-1		2012-07-14 13:16:06.919000
	Edit pad (rev 462)		Bob	cv404	XVal Session 55	1	XVal Session 55-Typing - Text-1		2012-07-14 13:16:06.928000
	Edit pad (rev 463)		Frank	cv407	XVal Session 55	1	XVal Session 55-Typing - Text-1		2012-07-14 13:16:06.988000
	Edit pad (rev 464)		Capucine	cv402	XVal Session 55	1	XVal Session 55-Typing - Text-1		2012-07-14 13:16:07.112000
	Edit pad (rev 465)		charles	cv410	XVal Session 55	1	XVal Session 55-Typing - Text-1		2012-07-14 13:16:07.420000
	Edit pad (rev 466)		Bob	cv404	XVal Session 55	1	XVal Session 55-Typing - Text-1		2012-07-14 13:16:07.432000
	Edit pad (rev 467)		Frank	cv407	XVal Session 55	1	XVal Session 55-Typing - Text-1		2012-07-14 13:16:07.930000
	Edit pad (rev 468)		Bob	cv404	XVal Session 55	1	XVal Session 55-Typing - Text-1		2012-07-14 13:16:07.932000
	Edit pad (rev 469)		Capucine	cv402	XVal Session 55	1	XVal Session 55-Typing - Text-1		2012-07-14 13:16:08.032000
	Edit pad (rev 470)		charles	cv410	XVal Session 55	1	XVal Session 55-Typing - Text-1		2012-07-14 13:16:08.034000
	Edit pad (rev 471)		charles	cv410	XVal Session 55	1	XVal Session 55-Typing - Text-1		2012-07-14 13:16:08.420000
	Edit pad (rev 472)		Bob	cv404	XVal Session 55	1	XVal Session 55-Typing - Text-1		2012-07-14 13:16:08.431000
	Edit pad (rev 473)		Frank	cv407	XVal Session 55	1	XVal Session 55-Typing - Text-1		2012-07-14 13:16:08.434000
	Edit pad (rev 474)		Capucine	cv402	XVal Session 55	1	XVal Session 55-Typing - Text-1		2012-07-14 13:16:08.475000
	Edit pad (rev 475)		charles	cv410	XVal Session 55	1	XVal Session 55-Typing - Text-1		2012-07-14 13:16:08.922000
	Edit pad (rev 476)		Bob	cv404	XVal Session 55	1	XVal Session 55-Typing - Text-1		2012-07-14 13:16:08.933000
	Edit pad (rev 477)		Frank	cv407	XVal Session 55	1	XVal Session 55-Typing - Text-1		2012-07-14 13:16:08.936000
	Edit pad (rev 478)		Capucine	cv402	XVal Session 55	1	XVal Session 55-Typing - Text-1		2012-07-14 13:16:09.002000
	Edit pad (rev 479)		charles	cv410	XVal Session 55	1	XVal Session 55-Typing - Text-1		2012-07-14 13:16:09.422000
	Edit pad (rev 480)		Bob	cv404	XVal Session 55	1	XVal Session 55-Typing - Text-1		2012-07-14 13:16:09.435000
	Edit pad (rev 481)		Frank	cv407	XVal Session 55	1	XVal Session 55-Typing - Text-1		2012-07-14 13:16:09.437000
	Edit pad (rev 482)		Capucine	cv402	XVal Session 55	1	XVal Session 55-Typing - Text-1		2012-07-14 13:16:09.503000
	Edit pad (rev 483)		charles	cv410	XVal Session 55	1	XVal Session 55-Typing - Text-1		2012-07-14 13:16:09.923000
	Edit pad (rev 484)		Bob	cv404	XVal Session 55	1	XVal Session 55-Typing - Text-1		2012-07-14 13:16:09.936000
	Edit pad (rev 485)		Frank	cv407	XVal Session 55	1	XVal Session 55-Typing - Text-1		2012-07-14 13:16:09.940000
	Edit pad (rev 486)		Capucine	cv402	XVal Session 55	1	XVal Session 55-Typing - Text-1		2012-07-14 13:16:10.005000
	Edit pad (rev 487)		charles	cv410	XVal Session 55	1	XVal Session 55-Typing - Text-1		2012-07-14 13:16:10.424000
	Edit pad (rev 488)		Frank	cv407	XVal Session 55	1	XVal Session 55-Typing - Text-1		2012-07-14 13:16:10.442000
	Edit pad (rev 489)		Capucine	cv402	XVal Session 55	1	XVal Session 55-Typing - Text-1		2012-07-14 13:16:10.503000
	Edit pad (rev 490)		charles	cv410	XVal Session 55	1	XVal Session 55-Typing - Text-1		2012-07-14 13:16:10.925000
	Edit pad (rev 491)		Frank	cv407	XVal Session 55	1	XVal Session 55-Typing - Text-1		2012-07-14 13:16:10.948000
	Edit pad (rev 492)		charles	cv410	XVal Session 55	1	XVal Session 55-Typing - Text-1		2012-07-14 13:16:11.424000
	Edit pad (rev 493)		Frank	cv407	XVal Session 55	1	XVal Session 55-Typing - Text-1		2012-07-14 13:16:11.475000
	Edit pad (rev 494)		Bob	cv404	XVal Session 55	1	XVal Session 55-Typing - Text-1		2012-07-14 13:16:11.833000
	Edit pad (rev 495)		charles	cv410	XVal Session 55	1	XVal Session 55-Typing - Text-1		2012-07-14 13:16:11.924000
	Edit pad (rev 496)		Frank	cv407	XVal Session 55	1	XVal Session 55-Typing - Text-1		2012-07-14 13:16:11.973000
	Edit pad (rev 497)		Bob	cv404	XVal Session 55	1	XVal Session 55-Typing - Text-1		2012-07-14 13:16:12.333000
	Edit pad (rev 498)		charles	cv410	XVal Session 55	1	XVal Session 55-Typing - Text-1		2012-07-14 13:16:12.426000
	Edit pad (rev 499)		Frank	cv407	XVal Session 55	1	XVal Session 55-Typing - Text-1		2012-07-14 13:16:12.474000
	Edit pad (rev 500)		Bob	cv404	XVal Session 55	1	XVal Session 55-Typing - Text-1		2012-07-14 13:16:12.833000
	Edit pad (rev 501)		charles	cv410	XVal Session 55	1	XVal Session 55-Typing - Text-1		2012-07-14 13:16:12.925000
	Edit pad (rev 502)		Frank	cv407	XVal Session 55	1	XVal Session 55-Typing - Text-1		2012-07-14 13:16:12.973000
	Edit pad (rev 503)		Bob	cv404	XVal Session 55	1	XVal Session 55-Typing - Text-1		2012-07-14 13:16:13.333000
	Edit pad (rev 504)		charles	cv410	XVal Session 55	1	XVal Session 55-Typing - Text-1		2012-07-14 13:16:13.424000
	Edit pad (rev 505)		Frank	cv407	XVal Session 55	1	XVal Session 55-Typing - Text-1		2012-07-14 13:16:13.587000
	Edit pad (rev 506)		Bob	cv404	XVal Session 55	1	XVal Session 55-Typing - Text-1		2012-07-14 13:16:13.834000
	Edit pad (rev 507)		charles	cv410	XVal Session 55	1	XVal Session 55-Typing - Text-1		2012-07-14 13:16:13.924000
	Edit pad (rev 508)		Frank	cv407	XVal Session 55	1	XVal Session 55-Typing - Text-1		2012-07-14 13:16:14.087000
	Edit pad (rev 509)		charles	cv410	XVal Session 55	1	XVal Session 55-Typing - Text-1		2012-07-14 13:16:14.427000
	Edit pad (rev 510)		Frank	cv407	XVal Session 55	1	XVal Session 55-Typing - Text-1		2012-07-14 13:16:14.586000
	Edit pad (rev 511)		charles	cv410	XVal Session 55	1	XVal Session 55-Typing - Text-1		2012-07-14 13:16:14.926000
	Edit pad (rev 512)		Bob	cv404	XVal Session 55	1	XVal Session 55-Typing - Text-1		2012-07-14 13:16:14.979000
	Edit pad (rev 513)		charles	cv410	XVal Session 55	1	XVal Session 55-Typing - Text-1		2012-07-14 13:16:15.426000
	Edit pad (rev 514)		Capucine	cv402	XVal Session 55	1	XVal Session 55-Typing - Text-1		2012-07-14 13:16:15.657000
	Edit pad (rev 515)		Bob	cv404	XVal Session 55	1	XVal Session 55-Typing - Text-1		2012-07-14 13:16:15.715000
	Edit pad (rev 516)		Frank	cv407	XVal Session 55	1	XVal Session 55-Typing - Text-1		2012-07-14 13:16:15.776000
	Edit pad (rev 517)		charles	cv410	XVal Session 55	1	XVal Session 55-Typing - Text-1		2012-07-14 13:16:15.930000
	Edit pad (rev 518)		Capucine	cv402	XVal Session 55	1	XVal Session 55-Typing - Text-1		2012-07-14 13:16:16.161000
	Edit pad (rev 519)		Bob	cv404	XVal Session 55	1	XVal Session 55-Typing - Text-1		2012-07-14 13:16:16.230000
	Edit pad (rev 520)		charles	cv410	XVal Session 55	1	XVal Session 55-Typing - Text-1		2012-07-14 13:16:16.430000
	Edit pad (rev 521)		Capucine	cv402	XVal Session 55	1	XVal Session 55-Typing - Text-1		2012-07-14 13:16:16.663000
	Edit pad (rev 522)		Frank	cv407	XVal Session 55	1	XVal Session 55-Typing - Text-1		2012-07-14 13:16:16.666000
	Edit pad (rev 523)		Bob	cv404	XVal Session 55	1	XVal Session 55-Typing - Text-1		2012-07-14 13:16:16.734000
	Edit pad (rev 524)		charles	cv410	XVal Session 55	1	XVal Session 55-Typing - Text-1		2012-07-14 13:16:16.934000
	Edit pad (rev 525)		Capucine	cv402	XVal Session 55	1	XVal Session 55-Typing - Text-1		2012-07-14 13:16:17.163000
	Edit pad (rev 526)		Frank	cv407	XVal Session 55	1	XVal Session 55-Typing - Text-1		2012-07-14 13:16:17.169000
	Edit pad (rev 527)		Bob	cv404	XVal Session 55	1	XVal Session 55-Typing - Text-1		2012-07-14 13:16:17.235000
	Edit pad (rev 528)		charles	cv410	XVal Session 55	1	XVal Session 55-Typing - Text-1		2012-07-14 13:16:17.434000
	Edit pad (rev 529)		Capucine	cv402	XVal Session 55	1	XVal Session 55-Typing - Text-1		2012-07-14 13:16:17.665000
	Edit pad (rev 530)		Frank	cv407	XVal Session 55	1	XVal Session 55-Typing - Text-1		2012-07-14 13:16:17.668000
	Edit pad (rev 531)		Bob	cv404	XVal Session 55	1	XVal Session 55-Typing - Text-1		2012-07-14 13:16:17.733000
	Edit pad (rev 532)		charles	cv410	XVal Session 55	1	XVal Session 55-Typing - Text-1		2012-07-14 13:16:17.935000
	Edit pad (rev 533)		Capucine	cv402	XVal Session 55	1	XVal Session 55-Typing - Text-1		2012-07-14 13:16:18.171000
	Edit pad (rev 534)		Bob	cv404	XVal Session 55	1	XVal Session 55-Typing - Text-1		2012-07-14 13:16:18.233000
	Edit pad (rev 535)		charles	cv410	XVal Session 55	1	XVal Session 55-Typing - Text-1		2012-07-14 13:16:18.434000
	Edit pad (rev 536)		Capucine	cv402	XVal Session 55	1	XVal Session 55-Typing - Text-1		2012-07-14 13:16:18.672000
	Edit pad (rev 537)		Bob	cv404	XVal Session 55	1	XVal Session 55-Typing - Text-1		2012-07-14 13:16:18.735000
	Edit pad (rev 538)		charles	cv410	XVal Session 55	1	XVal Session 55-Typing - Text-1		2012-07-14 13:16:18.946000
	Edit pad (rev 539)		Capucine	cv402	XVal Session 55	1	XVal Session 55-Typing - Text-1		2012-07-14 13:16:19.172000
	Edit pad (rev 540)		Bob	cv404	XVal Session 55	1	XVal Session 55-Typing - Text-1		2012-07-14 13:16:19.238000
	Edit pad (rev 541)		charles	cv410	XVal Session 55	1	XVal Session 55-Typing - Text-1		2012-07-14 13:16:19.446000
	Edit pad (rev 542)		Bob	cv404	XVal Session 55	1	XVal Session 55-Typing - Text-1		2012-07-14 13:16:19.737000
	Edit pad (rev 543)		charles	cv410	XVal Session 55	1	XVal Session 55-Typing - Text-1		2012-07-14 13:16:19.945000
	Edit pad (rev 544)		Frank	cv407	XVal Session 55	1	XVal Session 55-Typing - Text-1		2012-07-14 13:16:19.946000
	Edit pad (rev 545)		Capucine	cv402	XVal Session 55	1	XVal Session 55-Typing - Text-1		2012-07-14 13:16:19.975000
	Edit pad (rev 546)		Bob	cv404	XVal Session 55	1	XVal Session 55-Typing - Text-1		2012-07-14 13:16:20.236000
	Edit pad (rev 547)		Frank	cv407	XVal Session 55	1	XVal Session 55-Typing - Text-1		2012-07-14 13:16:20.445000
	Edit pad (rev 548)		charles	cv410	XVal Session 55	1	XVal Session 55-Typing - Text-1		2012-07-14 13:16:20.451000
	Edit pad (rev 549)		Capucine	cv402	XVal Session 55	1	XVal Session 55-Typing - Text-1		2012-07-14 13:16:20.699000
	Edit pad (rev 550)		charles	cv410	XVal Session 55	1	XVal Session 55-Typing - Text-1		2012-07-14 13:16:20.952000
	Edit pad (rev 551)		Bob	cv404	XVal Session 55	1	XVal Session 55-Typing - Text-1		2012-07-14 13:16:21.133000
	Edit pad (rev 552)		Capucine	cv402	XVal Session 55	1	XVal Session 55-Typing - Text-1		2012-07-14 13:16:21.199000
	Edit pad (rev 553)		charles	cv410	XVal Session 55	1	XVal Session 55-Typing - Text-1		2012-07-14 13:16:21.452000
	Edit pad (rev 554)		Bob	cv404	XVal Session 55	1	XVal Session 55-Typing - Text-1		2012-07-14 13:16:21.632000
	Edit pad (rev 555)		Capucine	cv402	XVal Session 55	1	XVal Session 55-Typing - Text-1		2012-07-14 13:16:21.696000
	Edit pad (rev 556)		charles	cv410	XVal Session 55	1	XVal Session 55-Typing - Text-1		2012-07-14 13:16:21.956000
	Edit pad (rev 557)		Bob	cv404	XVal Session 55	1	XVal Session 55-Typing - Text-1		2012-07-14 13:16:22.153000
	Edit pad (rev 558)		Capucine	cv402	XVal Session 55	1	XVal Session 55-Typing - Text-1		2012-07-14 13:16:22.196000
	Edit pad (rev 559)		charles	cv410	XVal Session 55	1	XVal Session 55-Typing - Text-1		2012-07-14 13:16:22.453000
	Edit pad (rev 560)		Bob	cv404	XVal Session 55	1	XVal Session 55-Typing - Text-1		2012-07-14 13:16:22.633000
	Edit pad (rev 561)		Capucine	cv402	XVal Session 55	1	XVal Session 55-Typing - Text-1		2012-07-14 13:16:22.697000
	Edit pad (rev 562)		Frank	cv407	XVal Session 55	1	XVal Session 55-Typing - Text-1		2012-07-14 13:16:22.739000
	Edit pad (rev 563)		Bob	cv404	XVal Session 55	1	XVal Session 55-Typing - Text-1		2012-07-14 13:16:23.133000
	Edit pad (rev 564)		Frank	cv407	XVal Session 55	1	XVal Session 55-Typing - Text-1		2012-07-14 13:16:23.258000
	Edit pad (rev 565)		Bob	cv404	XVal Session 55	1	XVal Session 55-Typing - Text-1		2012-07-14 13:16:23.633000
	Edit pad (rev 566)		Frank	cv407	XVal Session 55	1	XVal Session 55-Typing - Text-1		2012-07-14 13:16:23.746000
	Edit pad (rev 567)		charles	cv410	XVal Session 55	1	XVal Session 55-Typing - Text-1		2012-07-14 13:16:24.073000
	Edit pad (rev 568)		Capucine	cv402	XVal Session 55	1	XVal Session 55-Typing - Text-1		2012-07-14 13:16:24.168000
	Edit pad (rev 569)		Bob	cv404	XVal Session 55	1	XVal Session 55-Typing - Text-1		2012-07-14 13:16:24.519000
	Edit pad (rev 570)		charles	cv410	XVal Session 55	1	XVal Session 55-Typing - Text-1		2012-07-14 13:16:24.573000
	Edit pad (rev 571)		charles	cv410	XVal Session 55	1	XVal Session 55-Typing - Text-1		2012-07-14 13:16:25.073000
	Edit pad (rev 572)		Bob	cv404	XVal Session 55	1	XVal Session 55-Typing - Text-1		2012-07-14 13:16:25.112000
	Edit pad (rev 573)		Capucine	cv402	XVal Session 55	1	XVal Session 55-Typing - Text-1		2012-07-14 13:16:25.212000
	Edit pad (rev 574)		charles	cv410	XVal Session 55	1	XVal Session 55-Typing - Text-1		2012-07-14 13:16:25.575000
	Edit pad (rev 575)		Bob	cv404	XVal Session 55	1	XVal Session 55-Typing - Text-1		2012-07-14 13:16:25.611000
	Edit pad (rev 576)		Capucine	cv402	XVal Session 55	1	XVal Session 55-Typing - Text-1		2012-07-14 13:16:25.708000
	Edit pad (rev 577)		Frank	cv407	XVal Session 55	1	XVal Session 55-Typing - Text-1		2012-07-14 13:16:25.872000
	Edit pad (rev 578)		charles	cv410	XVal Session 55	1	XVal Session 55-Typing - Text-1		2012-07-14 13:16:26.075000
	Edit pad (rev 579)		Bob	cv404	XVal Session 55	1	XVal Session 55-Typing - Text-1		2012-07-14 13:16:26.113000
	Edit pad (rev 580)		Capucine	cv402	XVal Session 55	1	XVal Session 55-Typing - Text-1		2012-07-14 13:16:26.209000
	Edit pad (rev 581)		charles	cv410	XVal Session 55	1	XVal Session 55-Typing - Text-1		2012-07-14 13:16:26.576000
	Edit pad (rev 582)		Bob	cv404	XVal Session 55	1	XVal Session 55-Typing - Text-1		2012-07-14 13:16:26.613000
	Edit pad (rev 583)		Frank	cv407	XVal Session 55	1	XVal Session 55-Typing - Text-1		2012-07-14 13:16:26.619000
	Edit pad (rev 584)		Capucine	cv402	XVal Session 55	1	XVal Session 55-Typing - Text-1		2012-07-14 13:16:26.709000
	Edit pad (rev 585)		Bob	cv404	XVal Session 55	1	XVal Session 55-Typing - Text-1		2012-07-14 13:16:27.114000
	Edit pad (rev 586)		charles	cv410	XVal Session 55	1	XVal Session 55-Typing - Text-1		2012-07-14 13:16:27.146000
	Edit pad (rev 587)		Frank	cv407	XVal Session 55	1	XVal Session 55-Typing - Text-1		2012-07-14 13:16:27.147000
	Edit pad (rev 588)		Capucine	cv402	XVal Session 55	1	XVal Session 55-Typing - Text-1		2012-07-14 13:16:27.209000
	Edit pad (rev 589)		Bob	cv404	XVal Session 55	1	XVal Session 55-Typing - Text-1		2012-07-14 13:16:27.614000
	Edit pad (rev 590)		Frank	cv407	XVal Session 55	1	XVal Session 55-Typing - Text-1		2012-07-14 13:16:27.647000
	Edit pad (rev 591)		charles	cv410	XVal Session 55	1	XVal Session 55-Typing - Text-1		2012-07-14 13:16:27.648000
	Edit pad (rev 592)		Capucine	cv402	XVal Session 55	1	XVal Session 55-Typing - Text-1		2012-07-14 13:16:27.721000
	Edit pad (rev 593)		Bob	cv404	XVal Session 55	1	XVal Session 55-Typing - Text-1		2012-07-14 13:16:28.115000
	Edit pad (rev 594)		charles	cv410	XVal Session 55	1	XVal Session 55-Typing - Text-1		2012-07-14 13:16:28.146000
	Edit pad (rev 595)		Frank	cv407	XVal Session 55	1	XVal Session 55-Typing - Text-1		2012-07-14 13:16:28.151000
	Edit pad (rev 596)		Capucine	cv402	XVal Session 55	1	XVal Session 55-Typing - Text-1		2012-07-14 13:16:28.223000
	Edit pad (rev 597)		Bob	cv404	XVal Session 55	1	XVal Session 55-Typing - Text-1		2012-07-14 13:16:28.615000
	Edit pad (rev 598)		Frank	cv407	XVal Session 55	1	XVal Session 55-Typing - Text-1		2012-07-14 13:16:28.651000
	Edit pad (rev 599)		Capucine	cv402	XVal Session 55	1	XVal Session 55-Typing - Text-1		2012-07-14 13:16:28.724000
	Edit pad (rev 600)		Bob	cv404	XVal Session 55	1	XVal Session 55-Typing - Text-1		2012-07-14 13:16:29.115000
	Edit pad (rev 601)		Capucine	cv402	XVal Session 55	1	XVal Session 55-Typing - Text-1		2012-07-14 13:16:29.221000
	Edit pad (rev 602)		Frank	cv407	XVal Session 55	1	XVal Session 55-Typing - Text-1		2012-07-14 13:16:29.237000
	Edit pad (rev 603)		Bob	cv404	XVal Session 55	1	XVal Session 55-Typing - Text-1		2012-07-14 13:16:29.615000
	Edit pad (rev 604)		Capucine	cv402	XVal Session 55	1	XVal Session 55-Typing - Text-1		2012-07-14 13:16:29.721000
	Edit pad (rev 605)		Frank	cv407	XVal Session 55	1	XVal Session 55-Typing - Text-1		2012-07-14 13:16:29.995000
	Edit pad (rev 606)		Bob	cv404	XVal Session 55	1	XVal Session 55-Typing - Text-1		2012-07-14 13:16:30.113000
	Edit pad (rev 607)		Frank	cv407	XVal Session 55	1	XVal Session 55-Typing - Text-1		2012-07-14 13:16:30.492000
	Edit pad (rev 608)		Capucine	cv402	XVal Session 55	1	XVal Session 55-Typing - Text-1		2012-07-14 13:16:30.831000
	Edit pad (rev 609)		Frank	cv407	XVal Session 55	1	XVal Session 55-Typing - Text-1		2012-07-14 13:16:30.991000
	Edit pad (rev 610)		Bob	cv404	XVal Session 55	1	XVal Session 55-Typing - Text-1		2012-07-14 13:16:31.236000
	Edit pad (rev 611)		Capucine	cv402	XVal Session 55	1	XVal Session 55-Typing - Text-1		2012-07-14 13:16:31.332000
	Edit pad (rev 612)		Frank	cv407	XVal Session 55	1	XVal Session 55-Typing - Text-1		2012-07-14 13:16:31.492000
	Edit pad (rev 613)		charles	cv410	XVal Session 55	1	XVal Session 55-Typing - Text-1		2012-07-14 13:16:31.515000
	Edit pad (rev 614)		Capucine	cv402	XVal Session 55	1	XVal Session 55-Typing - Text-1		2012-07-14 13:16:31.834000
	Edit pad (rev 615)		Bob	cv404	XVal Session 55	1	XVal Session 55-Typing - Text-1		2012-07-14 13:16:31.860000
	Edit pad (rev 616)		Frank	cv407	XVal Session 55	1	XVal Session 55-Typing - Text-1		2012-07-14 13:16:31.994000
	Edit pad (rev 617)		charles	cv410	XVal Session 55	1	XVal Session 55-Typing - Text-1		2012-07-14 13:16:32.014000
	Edit pad (rev 618)		Bob	cv404	XVal Session 55	1	XVal Session 55-Typing - Text-1		2012-07-14 13:16:32.321000
	Edit pad (rev 619)		Capucine	cv402	XVal Session 55	1	XVal Session 55-Typing - Text-1		2012-07-14 13:16:32.337000
	Edit pad (rev 620)		Frank	cv407	XVal Session 55	1	XVal Session 55-Typing - Text-1		2012-07-14 13:16:32.647000
	Edit pad (rev 621)		Bob	cv404	XVal Session 55	1	XVal Session 55-Typing - Text-1		2012-07-14 13:16:32.820000
	Edit pad (rev 622)		Capucine	cv402	XVal Session 55	1	XVal Session 55-Typing - Text-1		2012-07-14 13:16:32.838000
	Edit pad (rev 623)		Frank	cv407	XVal Session 55	1	XVal Session 55-Typing - Text-1		2012-07-14 13:16:33.068000
	Edit pad (rev 624)		Capucine	cv402	XVal Session 55	1	XVal Session 55-Typing - Text-1		2012-07-14 13:16:33.337000
	Edit pad (rev 625)		Bob	cv404	XVal Session 55	1	XVal Session 55-Typing - Text-1		2012-07-14 13:16:33.365000
	Edit pad (rev 626)		Frank	cv407	XVal Session 55	1	XVal Session 55-Typing - Text-1		2012-07-14 13:16:33.580000
	Edit pad (rev 627)		Capucine	cv402	XVal Session 55	1	XVal Session 55-Typing - Text-1		2012-07-14 13:16:33.837000
	Edit pad (rev 628)		Bob	cv404	XVal Session 55	1	XVal Session 55-Typing - Text-1		2012-07-14 13:16:33.875000
	Edit pad (rev 629)		Frank	cv407	XVal Session 55	1	XVal Session 55-Typing - Text-1		2012-07-14 13:16:34.073000
	Edit pad (rev 630)		Capucine	cv402	XVal Session 55	1	XVal Session 55-Typing - Text-1		2012-07-14 13:16:34.340000
	Edit pad (rev 631)		Bob	cv404	XVal Session 55	1	XVal Session 55-Typing - Text-1		2012-07-14 13:16:34.377000
	Edit pad (rev 632)		Frank	cv407	XVal Session 55	1	XVal Session 55-Typing - Text-1		2012-07-14 13:16:34.571000
	Edit pad (rev 633)		Bob	cv404	XVal Session 55	1	XVal Session 55-Typing - Text-1		2012-07-14 13:16:34.876000
	Edit pad (rev 634)		Frank	cv407	XVal Session 55	1	XVal Session 55-Typing - Text-1		2012-07-14 13:16:35.071000
	Edit pad (rev 635)		Bob	cv404	XVal Session 55	1	XVal Session 55-Typing - Text-1		2012-07-14 13:16:35.377000
	Edit pad (rev 636)		Frank	cv407	XVal Session 55	1	XVal Session 55-Typing - Text-1		2012-07-14 13:16:35.571000
	Edit pad (rev 637)		Bob	cv404	XVal Session 55	1	XVal Session 55-Typing - Text-1		2012-07-14 13:16:35.877000
	Edit pad (rev 638)		Frank	cv407	XVal Session 55	1	XVal Session 55-Typing - Text-1		2012-07-14 13:16:36.073000
	Edit pad (rev 639)		Bob	cv404	XVal Session 55	1	XVal Session 55-Typing - Text-1		2012-07-14 13:16:36.378000
	Edit pad (rev 640)		Frank	cv407	XVal Session 55	1	XVal Session 55-Typing - Text-1		2012-07-14 13:16:36.572000
	Edit pad (rev 641)		Bob	cv404	XVal Session 55	1	XVal Session 55-Typing - Text-1		2012-07-14 13:16:36.877000
	Edit pad (rev 642)		Frank	cv407	XVal Session 55	1	XVal Session 55-Typing - Text-1		2012-07-14 13:16:37.073000
	Edit pad (rev 643)		Capucine	cv402	XVal Session 55	1	XVal Session 55-Typing - Text-1		2012-07-14 13:16:37.107000
	Edit pad (rev 644)		charles	cv410	XVal Session 55	1	XVal Session 55-Typing - Text-1		2012-07-14 13:16:37.125000
	Edit pad (rev 645)		Bob	cv404	XVal Session 55	1	XVal Session 55-Typing - Text-1		2012-07-14 13:16:37.489000
	Edit pad (rev 646)		Capucine	cv402	XVal Session 55	1	XVal Session 55-Typing - Text-1		2012-07-14 13:16:37.607000
	Edit pad (rev 647)		charles	cv410	XVal Session 55	1	XVal Session 55-Typing - Text-1		2012-07-14 13:16:37.634000
	Edit pad (rev 648)		charles	cv410	XVal Session 55	1	XVal Session 55-Typing - Text-1		2012-07-14 13:16:38.136000
	Edit pad (rev 649)		Frank	cv407	XVal Session 55	1	XVal Session 55-Typing - Text-1		2012-07-14 13:16:38.391000
	Edit pad (rev 650)		charles	cv410	XVal Session 55	1	XVal Session 55-Typing - Text-1		2012-07-14 13:16:38.635000
	Edit pad (rev 651)		Bob	cv404	XVal Session 55	1	XVal Session 55-Typing - Text-1		2012-07-14 13:16:38.704000
	Edit pad (rev 652)		charles	cv410	XVal Session 55	1	XVal Session 55-Typing - Text-1		2012-07-14 13:16:39.139000
	Edit pad (rev 653)		Bob	cv404	XVal Session 55	1	XVal Session 55-Typing - Text-1		2012-07-14 13:16:39.219000
	Edit pad (rev 654)		charles	cv410	XVal Session 55	1	XVal Session 55-Typing - Text-1		2012-07-14 13:16:39.636000
	Edit pad (rev 655)		Bob	cv404	XVal Session 55	1	XVal Session 55-Typing - Text-1		2012-07-14 13:16:39.739000
	Edit pad (rev 656)		charles	cv410	XVal Session 55	1	XVal Session 55-Typing - Text-1		2012-07-14 13:16:40.136000
	Edit pad (rev 657)		Capucine	cv402	XVal Session 55	1	XVal Session 55-Typing - Text-1		2012-07-14 13:16:40.214000
	Edit pad (rev 658)		Bob	cv404	XVal Session 55	1	XVal Session 55-Typing - Text-1		2012-07-14 13:16:40.257000
	Edit pad (rev 659)		Frank	cv407	XVal Session 55	1	XVal Session 55-Typing - Text-1		2012-07-14 13:16:40.472000
	Edit pad (rev 660)		charles	cv410	XVal Session 55	1	XVal Session 55-Typing - Text-1		2012-07-14 13:16:40.635000
	Edit pad (rev 661)		Capucine	cv402	XVal Session 55	1	XVal Session 55-Typing - Text-1		2012-07-14 13:16:40.710000
	Edit pad (rev 662)		Bob	cv404	XVal Session 55	1	XVal Session 55-Typing - Text-1		2012-07-14 13:16:40.759000
	Edit pad (rev 663)		Frank	cv407	XVal Session 55	1	XVal Session 55-Typing - Text-1		2012-07-14 13:16:40.974000
	Edit pad (rev 664)		charles	cv410	XVal Session 55	1	XVal Session 55-Typing - Text-1		2012-07-14 13:16:41.135000
	Edit pad (rev 665)		Bob	cv404	XVal Session 55	1	XVal Session 55-Typing - Text-1		2012-07-14 13:16:41.259000
	Edit pad (rev 666)		Frank	cv407	XVal Session 55	1	XVal Session 55-Typing - Text-1		2012-07-14 13:16:41.475000
	Edit pad (rev 667)		charles	cv410	XVal Session 55	1	XVal Session 55-Typing - Text-1		2012-07-14 13:16:41.636000
	Edit pad (rev 668)		Frank	cv407	XVal Session 55	1	XVal Session 55-Typing - Text-1		2012-07-14 13:16:41.994000
	Edit pad (rev 669)		Bob	cv404	XVal Session 55	1	XVal Session 55-Typing - Text-1		2012-07-14 13:16:42.035000
	Edit pad (rev 670)		charles	cv410	XVal Session 55	1	XVal Session 55-Typing - Text-1		2012-07-14 13:16:42.137000
	Edit pad (rev 671)		Frank	cv407	XVal Session 55	1	XVal Session 55-Typing - Text-1		2012-07-14 13:16:42.494000
	Edit pad (rev 672)		charles	cv410	XVal Session 55	1	XVal Session 55-Typing - Text-1		2012-07-14 13:16:42.637000
	Edit pad (rev 673)		Frank	cv407	XVal Session 55	1	XVal Session 55-Typing - Text-1		2012-07-14 13:16:42.993000
	Edit pad (rev 674)		charles	cv410	XVal Session 55	1	XVal Session 55-Typing - Text-1		2012-07-14 13:16:43.138000
	Edit pad (rev 675)		Bob	cv404	XVal Session 55	1	XVal Session 55-Typing - Text-1		2012-07-14 13:16:43.156000
	Edit pad (rev 676)		Capucine	cv402	XVal Session 55	1	XVal Session 55-Typing - Text-1		2012-07-14 13:16:43.412000
	Edit pad (rev 677)		Frank	cv407	XVal Session 55	1	XVal Session 55-Typing - Text-1		2012-07-14 13:16:43.492000
	Edit pad (rev 678)		charles	cv410	XVal Session 55	1	XVal Session 55-Typing - Text-1		2012-07-14 13:16:43.638000
	Edit pad (rev 679)		Bob	cv404	XVal Session 55	1	XVal Session 55-Typing - Text-1		2012-07-14 13:16:43.658000
	Edit pad (rev 680)		Capucine	cv402	XVal Session 55	1	XVal Session 55-Typing - Text-1		2012-07-14 13:16:43.911000
	Edit pad (rev 681)		charles	cv410	XVal Session 55	1	XVal Session 55-Typing - Text-1		2012-07-14 13:16:44.139000
	Edit pad (rev 682)		Bob	cv404	XVal Session 55	1	XVal Session 55-Typing - Text-1		2012-07-14 13:16:44.157000
	Edit pad (rev 683)		Capucine	cv402	XVal Session 55	1	XVal Session 55-Typing - Text-1		2012-07-14 13:16:44.413000
	Edit pad (rev 684)		charles	cv410	XVal Session 55	1	XVal Session 55-Typing - Text-1		2012-07-14 13:16:44.639000
	Edit pad (rev 685)		Bob	cv404	XVal Session 55	1	XVal Session 55-Typing - Text-1		2012-07-14 13:16:44.662000
	Edit pad (rev 686)		Frank	cv407	XVal Session 55	1	XVal Session 55-Typing - Text-1		2012-07-14 13:16:44.687000
	Edit pad (rev 687)		Capucine	cv402	XVal Session 55	1	XVal Session 55-Typing - Text-1		2012-07-14 13:16:44.910000
	Edit pad (rev 688)		charles	cv410	XVal Session 55	1	XVal Session 55-Typing - Text-1		2012-07-14 13:16:45.139000
	Edit pad (rev 689)		Bob	cv404	XVal Session 55	1	XVal Session 55-Typing - Text-1		2012-07-14 13:16:46.054000
	Edit pad (rev 690)		charles	cv410	XVal Session 55	1	XVal Session 55-Typing - Text-1		2012-07-14 13:16:46.084000
	Edit pad (rev 691)		Bob	cv404	XVal Session 55	1	XVal Session 55-Typing - Text-1		2012-07-14 13:16:46.561000
	Edit pad (rev 692)		charles	cv410	XVal Session 55	1	XVal Session 55-Typing - Text-1		2012-07-14 13:16:46.586000
	Edit pad (rev 693)		Bob	cv404	XVal Session 55	1	XVal Session 55-Typing - Text-1		2012-07-14 13:16:47.060000
	Edit pad (rev 694)		charles	cv410	XVal Session 55	1	XVal Session 55-Typing - Text-1		2012-07-14 13:16:47.279000
	Edit pad (rev 695)		Frank	cv407	XVal Session 55	1	XVal Session 55-Typing - Text-1		2012-07-14 13:16:47.415000
	Edit pad (rev 696)		Bob	cv404	XVal Session 55	1	XVal Session 55-Typing - Text-1		2012-07-14 13:16:47.558000
	Edit pad (rev 697)		charles	cv410	XVal Session 55	1	XVal Session 55-Typing - Text-1		2012-07-14 13:16:47.779000
	Edit pad (rev 698)		Frank	cv407	XVal Session 55	1	XVal Session 55-Typing - Text-1		2012-07-14 13:16:47.915000
	Edit pad (rev 699)		Bob	cv404	XVal Session 55	1	XVal Session 55-Typing - Text-1		2012-07-14 13:16:48.059000
	Edit pad (rev 700)		charles	cv410	XVal Session 55	1	XVal Session 55-Typing - Text-1		2012-07-14 13:16:48.281000
	Edit pad (rev 701)		Capucine	cv402	XVal Session 55	1	XVal Session 55-Typing - Text-1		2012-07-14 13:16:48.377000
	Edit pad (rev 702)		Bob	cv404	XVal Session 55	1	XVal Session 55-Typing - Text-1		2012-07-14 13:16:48.560000
	Edit pad (rev 703)		charles	cv410	XVal Session 55	1	XVal Session 55-Typing - Text-1		2012-07-14 13:16:48.784000
	Edit pad (rev 704)		Frank	cv407	XVal Session 55	1	XVal Session 55-Typing - Text-1		2012-07-14 13:16:49.036000
	Edit pad (rev 705)		Bob	cv404	XVal Session 55	1	XVal Session 55-Typing - Text-1		2012-07-14 13:16:49.059000
	Edit pad (rev 706)		charles	cv410	XVal Session 55	1	XVal Session 55-Typing - Text-1		2012-07-14 13:16:49.284000
	Edit pad (rev 707)		Frank	cv407	XVal Session 55	1	XVal Session 55-Typing - Text-1		2012-07-14 13:16:49.510000
	Edit pad (rev 708)		Bob	cv404	XVal Session 55	1	XVal Session 55-Typing - Text-1		2012-07-14 13:16:49.559000
	Edit pad (rev 709)		charles	cv410	XVal Session 55	1	XVal Session 55-Typing - Text-1		2012-07-14 13:16:49.784000
	Edit pad (rev 710)		Frank	cv407	XVal Session 55	1	XVal Session 55-Typing - Text-1		2012-07-14 13:16:50.009000
	Edit pad (rev 711)		Bob	cv404	XVal Session 55	1	XVal Session 55-Typing - Text-1		2012-07-14 13:16:50.069000
	Edit pad (rev 712)		charles	cv410	XVal Session 55	1	XVal Session 55-Typing - Text-1		2012-07-14 13:16:50.288000
	Edit pad (rev 713)		Frank	cv407	XVal Session 55	1	XVal Session 55-Typing - Text-1		2012-07-14 13:16:50.510000
	Edit pad (rev 714)		Bob	cv404	XVal Session 55	1	XVal Session 55-Typing - Text-1		2012-07-14 13:16:50.573000
	Edit pad (rev 715)		charles	cv410	XVal Session 55	1	XVal Session 55-Typing - Text-1		2012-07-14 13:16:50.784000
	Edit pad (rev 716)		Frank	cv407	XVal Session 55	1	XVal Session 55-Typing - Text-1		2012-07-14 13:16:51.010000
	Edit pad (rev 717)		charles	cv410	XVal Session 55	1	XVal Session 55-Typing - Text-1		2012-07-14 13:16:51.284000
	Edit pad (rev 718)		Bob	cv404	XVal Session 55	1	XVal Session 55-Typing - Text-1		2012-07-14 13:16:51.337000
	Edit pad (rev 719)		Frank	cv407	XVal Session 55	1	XVal Session 55-Typing - Text-1		2012-07-14 13:16:51.518000
	Edit pad (rev 720)		charles	cv410	XVal Session 55	1	XVal Session 55-Typing - Text-1		2012-07-14 13:16:51.785000
	Edit pad (rev 721)		Capucine	cv402	XVal Session 55	1	XVal Session 55-Typing - Text-1		2012-07-14 13:16:51.831000
	Edit pad (rev 722)		Frank	cv407	XVal Session 55	1	XVal Session 55-Typing - Text-1		2012-07-14 13:16:52.016000
	Edit pad (rev 723)		charles	cv410	XVal Session 55	1	XVal Session 55-Typing - Text-1		2012-07-14 13:16:52.319000
	Edit pad (rev 724)		Frank	cv407	XVal Session 55	1	XVal Session 55-Typing - Text-1		2012-07-14 13:16:52.516000
	Edit pad (rev 725)		charles	cv410	XVal Session 55	1	XVal Session 55-Typing - Text-1		2012-07-14 13:16:52.786000
	Edit pad (rev 726)		Capucine	cv402	XVal Session 55	1	XVal Session 55-Typing - Text-1		2012-07-14 13:16:53.128000
	Edit pad (rev 727)		Frank	cv407	XVal Session 55	1	XVal Session 55-Typing - Text-1		2012-07-14 13:16:53.198000
	Edit pad (rev 728)		charles	cv410	XVal Session 55	1	XVal Session 55-Typing - Text-1		2012-07-14 13:16:53.363000
	Edit pad (rev 729)		Capucine	cv402	XVal Session 55	1	XVal Session 55-Typing - Text-1		2012-07-14 13:16:53.628000
	Edit pad (rev 730)		Frank	cv407	XVal Session 55	1	XVal Session 55-Typing - Text-1		2012-07-14 13:16:53.696000
	Edit pad (rev 731)		Bob	cv404	XVal Session 55	1	XVal Session 55-Typing - Text-1		2012-07-14 13:16:53.743000
	Edit pad (rev 732)		charles	cv410	XVal Session 55	1	XVal Session 55-Typing - Text-1		2012-07-14 13:16:53.783000
	Edit pad (rev 733)		Capucine	cv402	XVal Session 55	1	XVal Session 55-Typing - Text-1		2012-07-14 13:16:54.129000
	Edit pad (rev 734)		Frank	cv407	XVal Session 55	1	XVal Session 55-Typing - Text-1		2012-07-14 13:16:54.198000
	Edit pad (rev 735)		Bob	cv404	XVal Session 55	1	XVal Session 55-Typing - Text-1		2012-07-14 13:16:54.257000
	Edit pad (rev 736)		charles	cv410	XVal Session 55	1	XVal Session 55-Typing - Text-1		2012-07-14 13:16:54.283000
	Edit pad (rev 737)		Capucine	cv402	XVal Session 55	1	XVal Session 55-Typing - Text-1		2012-07-14 13:16:54.627000
	Edit pad (rev 738)		Frank	cv407	XVal Session 55	1	XVal Session 55-Typing - Text-1		2012-07-14 13:16:54.699000
	Edit pad (rev 739)		Bob	cv404	XVal Session 55	1	XVal Session 55-Typing - Text-1		2012-07-14 13:16:54.758000
	Edit pad (rev 740)		charles	cv410	XVal Session 55	1	XVal Session 55-Typing - Text-1		2012-07-14 13:16:54.793000
	Edit pad (rev 741)		Capucine	cv402	XVal Session 55	1	XVal Session 55-Typing - Text-1		2012-07-14 13:16:55.129000
	Edit pad (rev 742)		Frank	cv407	XVal Session 55	1	XVal Session 55-Typing - Text-1		2012-07-14 13:16:55.200000
	Edit pad (rev 743)		charles	cv410	XVal Session 55	1	XVal Session 55-Typing - Text-1		2012-07-14 13:16:55.296000
	Edit pad (rev 744)		Capucine	cv402	XVal Session 55	1	XVal Session 55-Typing - Text-1		2012-07-14 13:16:55.630000
	Edit pad (rev 745)		charles	cv410	XVal Session 55	1	XVal Session 55-Typing - Text-1		2012-07-14 13:16:55.795000
	Edit pad (rev 746)		Bob	cv404	XVal Session 55	1	XVal Session 55-Typing - Text-1		2012-07-14 13:16:56.020000
	Edit pad (rev 747)		Capucine	cv402	XVal Session 55	1	XVal Session 55-Typing - Text-1		2012-07-14 13:16:56.128000
	Edit pad (rev 748)		Frank	cv407	XVal Session 55	1	XVal Session 55-Typing - Text-1		2012-07-14 13:16:56.445000
	Edit pad (rev 749)		charles	cv410	XVal Session 55	1	XVal Session 55-Typing - Text-1		2012-07-14 13:16:56.546000
	Edit pad (rev 750)		Frank	cv407	XVal Session 55	1	XVal Session 55-Typing - Text-1		2012-07-14 13:16:56.945000
	Edit pad (rev 751)		charles	cv410	XVal Session 55	1	XVal Session 55-Typing - Text-1		2012-07-14 13:16:57.051000
	Edit pad (rev 752)		Frank	cv407	XVal Session 55	1	XVal Session 55-Typing - Text-1		2012-07-14 13:16:57.450000
	Edit pad (rev 753)		Bob	cv404	XVal Session 55	1	XVal Session 55-Typing - Text-1		2012-07-14 13:16:57.512000
	Edit pad (rev 754)		charles	cv410	XVal Session 55	1	XVal Session 55-Typing - Text-1		2012-07-14 13:16:57.552000
	Edit pad (rev 755)		Capucine	cv402	XVal Session 55	1	XVal Session 55-Typing - Text-1		2012-07-14 13:16:57.836000
	Edit pad (rev 756)		charles	cv410	XVal Session 55	1	XVal Session 55-Typing - Text-1		2012-07-14 13:16:58.056000
	Edit pad (rev 757)		Bob	cv404	XVal Session 55	1	XVal Session 55-Typing - Text-1		2012-07-14 13:16:58.060000
	Edit pad (rev 758)		Capucine	cv402	XVal Session 55	1	XVal Session 55-Typing - Text-1		2012-07-14 13:16:58.337000
	Edit pad (rev 759)		charles	cv410	XVal Session 55	1	XVal Session 55-Typing - Text-1		2012-07-14 13:16:58.556000
	Edit pad (rev 760)		Bob	cv404	XVal Session 55	1	XVal Session 55-Typing - Text-1		2012-07-14 13:16:58.561000
	Edit pad (rev 761)		Capucine	cv402	XVal Session 55	1	XVal Session 55-Typing - Text-1		2012-07-14 13:16:58.836000
	Edit pad (rev 762)		Frank	cv407	XVal Session 55	1	XVal Session 55-Typing - Text-1		2012-07-14 13:16:58.907000
	Edit pad (rev 763)		charles	cv410	XVal Session 55	1	XVal Session 55-Typing - Text-1		2012-07-14 13:16:59.054000
	Edit pad (rev 764)		Bob	cv404	XVal Session 55	1	XVal Session 55-Typing - Text-1		2012-07-14 13:16:59.060000
	Edit pad (rev 765)		Capucine	cv402	XVal Session 55	1	XVal Session 55-Typing - Text-1		2012-07-14 13:16:59.336000
	Edit pad (rev 766)		Frank	cv407	XVal Session 55	1	XVal Session 55-Typing - Text-1		2012-07-14 13:16:59.414000
	Edit pad (rev 767)		Bob	cv404	XVal Session 55	1	XVal Session 55-Typing - Text-1		2012-07-14 13:16:59.561000
	Edit pad (rev 768)		Capucine	cv402	XVal Session 55	1	XVal Session 55-Typing - Text-1		2012-07-14 13:16:59.843000
	Edit pad (rev 769)		Frank	cv407	XVal Session 55	1	XVal Session 55-Typing - Text-1		2012-07-14 13:16:59.918000
	Edit pad (rev 770)		charles	cv410	XVal Session 55	1	XVal Session 55-Typing - Text-1		2012-07-14 13:17:00.306000
	Edit pad (rev 771)		Capucine	cv402	XVal Session 55	1	XVal Session 55-Typing - Text-1		2012-07-14 13:17:00.341000
	Edit pad (rev 772)		Frank	cv407	XVal Session 55	1	XVal Session 55-Typing - Text-1		2012-07-14 13:17:00.418000
	Edit pad (rev 773)		charles	cv410	XVal Session 55	1	XVal Session 55-Typing - Text-1		2012-07-14 13:17:00.808000
	Edit pad (rev 774)		Capucine	cv402	XVal Session 55	1	XVal Session 55-Typing - Text-1		2012-07-14 13:17:00.839000
	Edit pad (rev 775)		Frank	cv407	XVal Session 55	1	XVal Session 55-Typing - Text-1		2012-07-14 13:17:00.916000
	Edit pad (rev 776)		Bob	cv404	XVal Session 55	1	XVal Session 55-Typing - Text-1		2012-07-14 13:17:01.267000
	Edit pad (rev 777)		charles	cv410	XVal Session 55	1	XVal Session 55-Typing - Text-1		2012-07-14 13:17:01.308000
	Edit pad (rev 778)		Capucine	cv402	XVal Session 55	1	XVal Session 55-Typing - Text-1		2012-07-14 13:17:01.340000
	Edit pad (rev 779)		Frank	cv407	XVal Session 55	1	XVal Session 55-Typing - Text-1		2012-07-14 13:17:01.417000
	Edit pad (rev 780)		charles	cv410	XVal Session 55	1	XVal Session 55-Typing - Text-1		2012-07-14 13:17:01.813000
	Edit pad (rev 781)		Capucine	cv402	XVal Session 55	1	XVal Session 55-Typing - Text-1		2012-07-14 13:17:01.853000
	Edit pad (rev 782)		Frank	cv407	XVal Session 55	1	XVal Session 55-Typing - Text-1		2012-07-14 13:17:01.924000
	Edit pad (rev 783)		Bob	cv404	XVal Session 55	1	XVal Session 55-Typing - Text-1		2012-07-14 13:17:01.947000
	Edit pad (rev 784)		charles	cv410	XVal Session 55	1	XVal Session 55-Typing - Text-1		2012-07-14 13:17:02.314000
	Edit pad (rev 785)		Frank	cv407	XVal Session 55	1	XVal Session 55-Typing - Text-1		2012-07-14 13:17:02.425000
	Edit pad (rev 786)		Bob	cv404	XVal Session 55	1	XVal Session 55-Typing - Text-1		2012-07-14 13:17:02.448000
	Edit pad (rev 787)		charles	cv410	XVal Session 55	1	XVal Session 55-Typing - Text-1		2012-07-14 13:17:02.814000
	Edit pad (rev 788)		Bob	cv404	XVal Session 55	1	XVal Session 55-Typing - Text-1		2012-07-14 13:17:02.950000
	Edit pad (rev 789)		Frank	cv407	XVal Session 55	1	XVal Session 55-Typing - Text-1		2012-07-14 13:17:02.972000
	Edit pad (rev 790)		charles	cv410	XVal Session 55	1	XVal Session 55-Typing - Text-1		2012-07-14 13:17:03.315000
	Edit pad (rev 791)		Bob	cv404	XVal Session 55	1	XVal Session 55-Typing - Text-1		2012-07-14 13:17:03.456000
	Edit pad (rev 792)		Frank	cv407	XVal Session 55	1	XVal Session 55-Typing - Text-1		2012-07-14 13:17:03.471000
	Edit pad (rev 793)		Capucine	cv402	XVal Session 55	1	XVal Session 55-Typing - Text-1		2012-07-14 13:17:03.685000
	Edit pad (rev 794)		charles	cv410	XVal Session 55	1	XVal Session 55-Typing - Text-1		2012-07-14 13:17:03.813000
	Edit pad (rev 795)		Bob	cv404	XVal Session 55	1	XVal Session 55-Typing - Text-1		2012-07-14 13:17:03.962000
	Edit pad (rev 796)		Frank	cv407	XVal Session 55	1	XVal Session 55-Typing - Text-1		2012-07-14 13:17:04.001000
	Edit pad (rev 797)		Capucine	cv402	XVal Session 55	1	XVal Session 55-Typing - Text-1		2012-07-14 13:17:04.184000
	Edit pad (rev 798)		charles	cv410	XVal Session 55	1	XVal Session 55-Typing - Text-1		2012-07-14 13:17:04.320000
	Edit pad (rev 799)		Bob	cv404	XVal Session 55	1	XVal Session 55-Typing - Text-1		2012-07-14 13:17:04.461000
	Edit pad (rev 800)		Capucine	cv402	XVal Session 55	1	XVal Session 55-Typing - Text-1		2012-07-14 13:17:04.684000
	Edit pad (rev 801)		charles	cv410	XVal Session 55	1	XVal Session 55-Typing - Text-1		2012-07-14 13:17:04.822000
	Edit pad (rev 802)		charles	cv410	XVal Session 55	1	XVal Session 55-Typing - Text-1		2012-07-14 13:17:05.322000
	Edit pad (rev 803)		Frank	cv407	XVal Session 55	1	XVal Session 55-Typing - Text-1		2012-07-14 13:17:05.686000
	Edit pad (rev 804)		charles	cv410	XVal Session 55	1	XVal Session 55-Typing - Text-1		2012-07-14 13:17:05.821000
	Edit pad (rev 805)		Bob	cv404	XVal Session 55	1	XVal Session 55-Typing - Text-1		2012-07-14 13:17:06.202000
	Edit pad (rev 806)		Frank	cv407	XVal Session 55	1	XVal Session 55-Typing - Text-1		2012-07-14 13:17:06.209000
	Edit pad (rev 807)		charles	cv410	XVal Session 55	1	XVal Session 55-Typing - Text-1		2012-07-14 13:17:06.321000
	Edit pad (rev 808)		Frank	cv407	XVal Session 55	1	XVal Session 55-Typing - Text-1		2012-07-14 13:17:06.688000
	Edit pad (rev 809)		charles	cv410	XVal Session 55	1	XVal Session 55-Typing - Text-1		2012-07-14 13:17:06.823000
	Edit pad (rev 810)		Bob	cv404	XVal Session 55	1	XVal Session 55-Typing - Text-1		2012-07-14 13:17:06.846000
	Edit pad (rev 811)		Frank	cv407	XVal Session 55	1	XVal Session 55-Typing - Text-1		2012-07-14 13:17:07.190000
	Edit pad (rev 812)		charles	cv410	XVal Session 55	1	XVal Session 55-Typing - Text-1		2012-07-14 13:17:07.321000
	Edit pad (rev 813)		Bob	cv404	XVal Session 55	1	XVal Session 55-Typing - Text-1		2012-07-14 13:17:07.345000
	Edit pad (rev 814)		Frank	cv407	XVal Session 55	1	XVal Session 55-Typing - Text-1		2012-07-14 13:17:07.689000
	Edit pad (rev 815)		charles	cv410	XVal Session 55	1	XVal Session 55-Typing - Text-1		2012-07-14 13:17:07.833000
	Edit pad (rev 816)		Bob	cv404	XVal Session 55	1	XVal Session 55-Typing - Text-1		2012-07-14 13:17:07.847000
	Edit pad (rev 817)		Frank	cv407	XVal Session 55	1	XVal Session 55-Typing - Text-1		2012-07-14 13:17:08.212000
	Edit pad (rev 818)		charles	cv410	XVal Session 55	1	XVal Session 55-Typing - Text-1		2012-07-14 13:17:08.338000
	Edit pad (rev 819)		Bob	cv404	XVal Session 55	1	XVal Session 55-Typing - Text-1		2012-07-14 13:17:08.348000
	Edit pad (rev 820)		charles	cv410	XVal Session 55	1	XVal Session 55-Typing - Text-1		2012-07-14 13:17:08.842000
	Edit pad (rev 821)		Bob	cv404	XVal Session 55	1	XVal Session 55-Typing - Text-1		2012-07-14 13:17:08.848000
	Edit pad (rev 822)		Frank	cv407	XVal Session 55	1	XVal Session 55-Typing - Text-1		2012-07-14 13:17:08.923000
	Edit pad (rev 823)		charles	cv410	XVal Session 55	1	XVal Session 55-Typing - Text-1		2012-07-14 13:17:09.342000
	Edit pad (rev 824)		Bob	cv404	XVal Session 55	1	XVal Session 55-Typing - Text-1		2012-07-14 13:17:09.350000
	Edit pad (rev 825)		Capucine	cv402	XVal Session 55	1	XVal Session 55-Typing - Text-1		2012-07-14 13:17:09.376000
	Edit pad (rev 826)		Frank	cv407	XVal Session 55	1	XVal Session 55-Typing - Text-1		2012-07-14 13:17:09.424000
	Edit pad (rev 827)		charles	cv410	XVal Session 55	1	XVal Session 55-Typing - Text-1		2012-07-14 13:17:09.843000
	Edit pad (rev 828)		Bob	cv404	XVal Session 55	1	XVal Session 55-Typing - Text-1		2012-07-14 13:17:09.850000
	Edit pad (rev 829)		Frank	cv407	XVal Session 55	1	XVal Session 55-Typing - Text-1		2012-07-14 13:17:09.968000
	Edit pad (rev 830)		charles	cv410	XVal Session 55	1	XVal Session 55-Typing - Text-1		2012-07-14 13:17:10.347000
	Edit pad (rev 831)		Bob	cv404	XVal Session 55	1	XVal Session 55-Typing - Text-1		2012-07-14 13:17:10.354000
	Edit pad (rev 832)		Capucine	cv402	XVal Session 55	1	XVal Session 55-Typing - Text-1		2012-07-14 13:17:10.447000
	Edit pad (rev 833)		Frank	cv407	XVal Session 55	1	XVal Session 55-Typing - Text-1		2012-07-14 13:17:10.484000
	Edit pad (rev 834)		charles	cv410	XVal Session 55	1	XVal Session 55-Typing - Text-1		2012-07-14 13:17:10.847000
	Edit pad (rev 835)		Bob	cv404	XVal Session 55	1	XVal Session 55-Typing - Text-1		2012-07-14 13:17:10.853000
	Edit pad (rev 836)		Capucine	cv402	XVal Session 55	1	XVal Session 55-Typing - Text-1		2012-07-14 13:17:10.947000
	Edit pad (rev 837)		Frank	cv407	XVal Session 55	1	XVal Session 55-Typing - Text-1		2012-07-14 13:17:10.982000
	Edit pad (rev 838)		charles	cv410	XVal Session 55	1	XVal Session 55-Typing - Text-1		2012-07-14 13:17:11.348000
	Edit pad (rev 839)		Bob	cv404	XVal Session 55	1	XVal Session 55-Typing - Text-1		2012-07-14 13:17:11.354000
	Edit pad (rev 840)		Capucine	cv402	XVal Session 55	1	XVal Session 55-Typing - Text-1		2012-07-14 13:17:11.470000
	Edit pad (rev 841)		Frank	cv407	XVal Session 55	1	XVal Session 55-Typing - Text-1		2012-07-14 13:17:11.486000
	Edit pad (rev 842)		charles	cv410	XVal Session 55	1	XVal Session 55-Typing - Text-1		2012-07-14 13:17:11.849000
	Edit pad (rev 843)		Bob	cv404	XVal Session 55	1	XVal Session 55-Typing - Text-1		2012-07-14 13:17:11.854000
	Edit pad (rev 844)		Capucine	cv402	XVal Session 55	1	XVal Session 55-Typing - Text-1		2012-07-14 13:17:11.956000
	Edit pad (rev 845)		Frank	cv407	XVal Session 55	1	XVal Session 55-Typing - Text-1		2012-07-14 13:17:11.986000
	Edit pad (rev 846)		charles	cv410	XVal Session 55	1	XVal Session 55-Typing - Text-1		2012-07-14 13:17:12.349000
	Edit pad (rev 847)		Bob	cv404	XVal Session 55	1	XVal Session 55-Typing - Text-1		2012-07-14 13:17:12.421000
	Edit pad (rev 848)		Capucine	cv402	XVal Session 55	1	XVal Session 55-Typing - Text-1		2012-07-14 13:17:12.464000
	Edit pad (rev 849)		Frank	cv407	XVal Session 55	1	XVal Session 55-Typing - Text-1		2012-07-14 13:17:12.497000
	Edit pad (rev 850)		charles	cv410	XVal Session 55	1	XVal Session 55-Typing - Text-1		2012-07-14 13:17:12.851000
	Edit pad (rev 851)		Bob	cv404	XVal Session 55	1	XVal Session 55-Typing - Text-1		2012-07-14 13:17:12.924000
	Edit pad (rev 852)		Capucine	cv402	XVal Session 55	1	XVal Session 55-Typing - Text-1		2012-07-14 13:17:12.975000
	Edit pad (rev 853)		charles	cv410	XVal Session 55	1	XVal Session 55-Typing - Text-1		2012-07-14 13:17:13.350000
	Edit pad (rev 854)		Bob	cv404	XVal Session 55	1	XVal Session 55-Typing - Text-1		2012-07-14 13:17:13.423000
	Edit pad (rev 855)		Capucine	cv402	XVal Session 55	1	XVal Session 55-Typing - Text-1		2012-07-14 13:17:13.475000
	Edit pad (rev 856)		Frank	cv407	XVal Session 55	1	XVal Session 55-Typing - Text-1		2012-07-14 13:17:13.707000
	Edit pad (rev 857)		charles	cv410	XVal Session 55	1	XVal Session 55-Typing - Text-1		2012-07-14 13:17:13.885000
	Edit pad (rev 858)		Bob	cv404	XVal Session 55	1	XVal Session 55-Typing - Text-1		2012-07-14 13:17:13.922000
	Edit pad (rev 859)		Capucine	cv402	XVal Session 55	1	XVal Session 55-Typing - Text-1		2012-07-14 13:17:13.978000
	Edit pad (rev 860)		charles	cv410	XVal Session 55	1	XVal Session 55-Typing - Text-1		2012-07-14 13:17:14.388000
	Edit pad (rev 861)		Bob	cv404	XVal Session 55	1	XVal Session 55-Typing - Text-1		2012-07-14 13:17:14.423000
	Edit pad (rev 862)		Frank	cv407	XVal Session 55	1	XVal Session 55-Typing - Text-1		2012-07-14 13:17:14.456000
	Edit pad (rev 863)		Capucine	cv402	XVal Session 55	1	XVal Session 55-Typing - Text-1		2012-07-14 13:17:14.494000
	Edit pad (rev 864)		charles	cv410	XVal Session 55	1	XVal Session 55-Typing - Text-1		2012-07-14 13:17:14.886000
	Edit pad (rev 865)		Bob	cv404	XVal Session 55	1	XVal Session 55-Typing - Text-1		2012-07-14 13:17:14.954000
	Edit pad (rev 866)		Frank	cv407	XVal Session 55	1	XVal Session 55-Typing - Text-1		2012-07-14 13:17:14.957000
	Edit pad (rev 867)		Capucine	cv402	XVal Session 55	1	XVal Session 55-Typing - Text-1		2012-07-14 13:17:14.997000
	Edit pad (rev 868)		charles	cv410	XVal Session 55	1	XVal Session 55-Typing - Text-1		2012-07-14 13:17:15.387000
	Edit pad (rev 869)		Bob	cv404	XVal Session 55	1	XVal Session 55-Typing - Text-1		2012-07-14 13:17:15.686000
	Edit pad (rev 870)		charles	cv410	XVal Session 55	1	XVal Session 55-Typing - Text-1		2012-07-14 13:17:15.887000
	Edit pad (rev 871)		Frank	cv407	XVal Session 55	1	XVal Session 55-Typing - Text-1		2012-07-14 13:17:16.380000
	Edit pad (rev 872)		charles	cv410	XVal Session 55	1	XVal Session 55-Typing - Text-1		2012-07-14 13:17:16.392000
	Edit pad (rev 873)		Bob	cv404	XVal Session 55	1	XVal Session 55-Typing - Text-1		2012-07-14 13:17:16.500000
	Edit pad (rev 874)		Frank	cv407	XVal Session 55	1	XVal Session 55-Typing - Text-1		2012-07-14 13:17:16.880000
	Edit pad (rev 875)		charles	cv410	XVal Session 55	1	XVal Session 55-Typing - Text-1		2012-07-14 13:17:16.890000
	Edit pad (rev 876)		Bob	cv404	XVal Session 55	1	XVal Session 55-Typing - Text-1		2012-07-14 13:17:16.999000
	Edit pad (rev 877)		Frank	cv407	XVal Session 55	1	XVal Session 55-Typing - Text-1		2012-07-14 13:17:17.380000
	Edit pad (rev 878)		charles	cv410	XVal Session 55	1	XVal Session 55-Typing - Text-1		2012-07-14 13:17:17.390000
	Edit pad (rev 879)		Bob	cv404	XVal Session 55	1	XVal Session 55-Typing - Text-1		2012-07-14 13:17:17.499000
	Edit pad (rev 880)		Frank	cv407	XVal Session 55	1	XVal Session 55-Typing - Text-1		2012-07-14 13:17:17.881000
	Edit pad (rev 881)		Capucine	cv402	XVal Session 55	1	XVal Session 55-Typing - Text-1		2012-07-14 13:17:17.941000
	Edit pad (rev 882)		Bob	cv404	XVal Session 55	1	XVal Session 55-Typing - Text-1		2012-07-14 13:17:17.999000
	Edit pad (rev 883)		Frank	cv407	XVal Session 55	1	XVal Session 55-Typing - Text-1		2012-07-14 13:17:18.381000
	Edit pad (rev 884)		Capucine	cv402	XVal Session 55	1	XVal Session 55-Typing - Text-1		2012-07-14 13:17:18.442000
	Edit pad (rev 885)		Bob	cv404	XVal Session 55	1	XVal Session 55-Typing - Text-1		2012-07-14 13:17:18.500000
	Edit pad (rev 886)		Frank	cv407	XVal Session 55	1	XVal Session 55-Typing - Text-1		2012-07-14 13:17:18.881000
	Edit pad (rev 887)		Capucine	cv402	XVal Session 55	1	XVal Session 55-Typing - Text-1		2012-07-14 13:17:18.942000
	Edit pad (rev 888)		Bob	cv404	XVal Session 55	1	XVal Session 55-Typing - Text-1		2012-07-14 13:17:19.010000
	Edit pad (rev 889)		Bob	cv404	XVal Session 55	1	XVal Session 55-Typing - Text-1		2012-07-14 13:17:19.512000
	Edit pad (rev 890)		Frank	cv407	XVal Session 55	1	XVal Session 55-Typing - Text-1		2012-07-14 13:17:19.735000
	Edit pad (rev 891)		Bob	cv404	XVal Session 55	1	XVal Session 55-Typing - Text-1		2012-07-14 13:17:20.012000
	Edit pad (rev 892)		Frank	cv407	XVal Session 55	1	XVal Session 55-Typing - Text-1		2012-07-14 13:17:20.234000
	Edit pad (rev 893)		Bob	cv404	XVal Session 55	1	XVal Session 55-Typing - Text-1		2012-07-14 13:17:20.513000
	Edit pad (rev 894)		Frank	cv407	XVal Session 55	1	XVal Session 55-Typing - Text-1		2012-07-14 13:17:20.734000
	Edit pad (rev 895)		Bob	cv404	XVal Session 55	1	XVal Session 55-Typing - Text-1		2012-07-14 13:17:21.022000
	Edit pad (rev 896)		Frank	cv407	XVal Session 55	1	XVal Session 55-Typing - Text-1		2012-07-14 13:17:21.232000
	Edit pad (rev 897)		Capucine	cv402	XVal Session 55	1	XVal Session 55-Typing - Text-1		2012-07-14 13:17:21.356000
	Edit pad (rev 898)		Bob	cv404	XVal Session 55	1	XVal Session 55-Typing - Text-1		2012-07-14 13:17:21.525000
	Edit pad (rev 899)		Frank	cv407	XVal Session 55	1	XVal Session 55-Typing - Text-1		2012-07-14 13:17:21.734000
	Edit pad (rev 900)		Frank	cv407	XVal Session 55	1	XVal Session 55-Typing - Text-1		2012-07-14 13:17:22.343000
	Edit pad (rev 901)		Bob	cv404	XVal Session 55	1	XVal Session 55-Typing - Text-1		2012-07-14 13:17:22.397000
	Edit pad (rev 902)		Frank	cv407	XVal Session 55	1	XVal Session 55-Typing - Text-1		2012-07-14 13:17:22.843000
	Edit pad (rev 903)		Bob	cv404	XVal Session 55	1	XVal Session 55-Typing - Text-1		2012-07-14 13:17:22.894000
	Edit pad (rev 904)		Frank	cv407	XVal Session 55	1	XVal Session 55-Typing - Text-1		2012-07-14 13:17:23.377000
	Edit pad (rev 905)		Bob	cv404	XVal Session 55	1	XVal Session 55-Typing - Text-1		2012-07-14 13:17:23.395000
	Edit pad (rev 906)		Bob	cv404	XVal Session 55	1	XVal Session 55-Typing - Text-1		2012-07-14 13:17:23.896000
	Edit pad (rev 907)		Bob	cv404	XVal Session 55	1	XVal Session 55-Typing - Text-1		2012-07-14 13:17:24.398000
	Edit pad (rev 908)		Frank	cv407	XVal Session 55	1	XVal Session 55-Typing - Text-1		2012-07-14 13:17:24.408000
	Edit pad (rev 909)		Capucine	cv402	XVal Session 55	1	XVal Session 55-Typing - Text-1		2012-07-14 13:17:24.589000
	Edit pad (rev 910)		Bob	cv404	XVal Session 55	1	XVal Session 55-Typing - Text-1		2012-07-14 13:17:24.899000
	Edit pad (rev 911)		Frank	cv407	XVal Session 55	1	XVal Session 55-Typing - Text-1		2012-07-14 13:17:24.907000
	Edit pad (rev 912)		Frank	cv407	XVal Session 55	1	XVal Session 55-Typing - Text-1		2012-07-14 13:17:25.407000
	Edit pad (rev 913)		Bob	cv404	XVal Session 55	1	XVal Session 55-Typing - Text-1		2012-07-14 13:17:25.483000
	Edit pad (rev 914)		Capucine	cv402	XVal Session 55	1	XVal Session 55-Typing - Text-1		2012-07-14 13:17:25.710000
	Edit pad (rev 915)		Frank	cv407	XVal Session 55	1	XVal Session 55-Typing - Text-1		2012-07-14 13:17:25.907000
	Edit pad (rev 916)		Bob	cv404	XVal Session 55	1	XVal Session 55-Typing - Text-1		2012-07-14 13:17:25.984000
	Edit pad (rev 917)		Capucine	cv402	XVal Session 55	1	XVal Session 55-Typing - Text-1		2012-07-14 13:17:26.209000
	Edit pad (rev 918)		Bob	cv404	XVal Session 55	1	XVal Session 55-Typing - Text-1		2012-07-14 13:17:26.489000
	Edit pad (rev 919)		Capucine	cv402	XVal Session 55	1	XVal Session 55-Typing - Text-1		2012-07-14 13:17:26.709000
	Edit pad (rev 920)		Bob	cv404	XVal Session 55	1	XVal Session 55-Typing - Text-1		2012-07-14 13:17:27.015000
	Edit pad (rev 921)		Frank	cv407	XVal Session 55	1	XVal Session 55-Typing - Text-1		2012-07-14 13:17:27.328000
	Edit pad (rev 922)		Capucine	cv402	XVal Session 55	1	XVal Session 55-Typing - Text-1		2012-07-14 13:17:27.378000
	Edit pad (rev 923)		Bob	cv404	XVal Session 55	1	XVal Session 55-Typing - Text-1		2012-07-14 13:17:27.487000
	Edit pad (rev 924)		Bob	cv404	XVal Session 55	1	XVal Session 55-Typing - Text-1		2012-07-14 13:17:27.986000
	Edit pad (rev 925)		Frank	cv407	XVal Session 55	1	XVal Session 55-Typing - Text-1		2012-07-14 13:17:28.329000
	Edit pad (rev 926)		Bob	cv404	XVal Session 55	1	XVal Session 55-Typing - Text-1		2012-07-14 13:17:28.487000
	Edit pad (rev 927)		Capucine	cv402	XVal Session 55	1	XVal Session 55-Typing - Text-1		2012-07-14 13:17:28.591000
	Edit pad (rev 928)		Bob	cv404	XVal Session 55	1	XVal Session 55-Typing - Text-1		2012-07-14 13:17:28.988000
	Edit pad (rev 929)		Capucine	cv402	XVal Session 55	1	XVal Session 55-Typing - Text-1		2012-07-14 13:17:29.091000
	Edit pad (rev 930)		Bob	cv404	XVal Session 55	1	XVal Session 55-Typing - Text-1		2012-07-14 13:17:29.491000
	Edit pad (rev 931)		Frank	cv407	XVal Session 55	1	XVal Session 55-Typing - Text-1		2012-07-14 13:17:29.584000
	Edit pad (rev 932)		Capucine	cv402	XVal Session 55	1	XVal Session 55-Typing - Text-1		2012-07-14 13:17:29.604000
	Edit pad (rev 933)		charles	cv410	XVal Session 55	1	XVal Session 55-Typing - Text-1		2012-07-14 13:17:29.639000
	Edit pad (rev 934)		Frank	cv407	XVal Session 55	1	XVal Session 55-Typing - Text-1		2012-07-14 13:17:30.088000
	Edit pad (rev 935)		charles	cv410	XVal Session 55	1	XVal Session 55-Typing - Text-1		2012-07-14 13:17:30.142000
	Edit pad (rev 936)		Frank	cv407	XVal Session 55	1	XVal Session 55-Typing - Text-1		2012-07-14 13:17:30.588000
	Edit pad (rev 937)		charles	cv410	XVal Session 55	1	XVal Session 55-Typing - Text-1		2012-07-14 13:17:30.643000
	Edit pad (rev 938)		Bob	cv404	XVal Session 55	1	XVal Session 55-Typing - Text-1		2012-07-14 13:17:30.743000
	Edit pad (rev 939)		Frank	cv407	XVal Session 55	1	XVal Session 55-Typing - Text-1		2012-07-14 13:17:31.088000
	Edit pad (rev 940)		charles	cv410	XVal Session 55	1	XVal Session 55-Typing - Text-1		2012-07-14 13:17:31.142000
	Edit pad (rev 941)		Bob	cv404	XVal Session 55	1	XVal Session 55-Typing - Text-1		2012-07-14 13:17:31.241000
	Edit pad (rev 942)		Frank	cv407	XVal Session 55	1	XVal Session 55-Typing - Text-1		2012-07-14 13:17:31.588000
	Edit pad (rev 943)		charles	cv410	XVal Session 55	1	XVal Session 55-Typing - Text-1		2012-07-14 13:17:31.641000
	Edit pad (rev 944)		Bob	cv404	XVal Session 55	1	XVal Session 55-Typing - Text-1		2012-07-14 13:17:31.750000
	Edit pad (rev 945)		Frank	cv407	XVal Session 55	1	XVal Session 55-Typing - Text-1		2012-07-14 13:17:32.088000
	Edit pad (rev 946)		charles	cv410	XVal Session 55	1	XVal Session 55-Typing - Text-1		2012-07-14 13:17:32.140000
	Edit pad (rev 947)		Bob	cv404	XVal Session 55	1	XVal Session 55-Typing - Text-1		2012-07-14 13:17:32.249000
	Edit pad (rev 948)		Capucine	cv402	XVal Session 55	1	XVal Session 55-Typing - Text-1		2012-07-14 13:17:32.333000
	Edit pad (rev 949)		Frank	cv407	XVal Session 55	1	XVal Session 55-Typing - Text-1		2012-07-14 13:17:32.590000
	Edit pad (rev 950)		charles	cv410	XVal Session 55	1	XVal Session 55-Typing - Text-1		2012-07-14 13:17:32.642000
	Edit pad (rev 951)		Bob	cv404	XVal Session 55	1	XVal Session 55-Typing - Text-1		2012-07-14 13:17:32.817000
	Edit pad (rev 952)		Frank	cv407	XVal Session 55	1	XVal Session 55-Typing - Text-1		2012-07-14 13:17:33.091000
	Edit pad (rev 953)		charles	cv410	XVal Session 55	1	XVal Session 55-Typing - Text-1		2012-07-14 13:17:33.146000
	Edit pad (rev 954)		Bob	cv404	XVal Session 55	1	XVal Session 55-Typing - Text-1		2012-07-14 13:17:33.329000
	Edit pad (rev 955)		Capucine	cv402	XVal Session 55	1	XVal Session 55-Typing - Text-1		2012-07-14 13:17:33.425000
	Edit pad (rev 956)		Frank	cv407	XVal Session 55	1	XVal Session 55-Typing - Text-1		2012-07-14 13:17:33.590000
	Edit pad (rev 957)		charles	cv410	XVal Session 55	1	XVal Session 55-Typing - Text-1		2012-07-14 13:17:33.643000
	Edit pad (rev 958)		Bob	cv404	XVal Session 55	1	XVal Session 55-Typing - Text-1		2012-07-14 13:17:33.829000
	Edit pad (rev 959)		Frank	cv407	XVal Session 55	1	XVal Session 55-Typing - Text-1		2012-07-14 13:17:34.090000
	Edit pad (rev 960)		charles	cv410	XVal Session 55	1	XVal Session 55-Typing - Text-1		2012-07-14 13:17:34.140000
	Edit pad (rev 961)		Bob	cv404	XVal Session 55	1	XVal Session 55-Typing - Text-1		2012-07-14 13:17:34.328000
	Edit pad (rev 962)		Capucine	cv402	XVal Session 55	1	XVal Session 55-Typing - Text-1		2012-07-14 13:17:34.589000
	Edit pad (rev 963)		charles	cv410	XVal Session 55	1	XVal Session 55-Typing - Text-1		2012-07-14 13:17:34.647000
	Edit pad (rev 964)		Bob	cv404	XVal Session 55	1	XVal Session 55-Typing - Text-1		2012-07-14 13:17:34.829000
	Edit pad (rev 965)		charles	cv410	XVal Session 55	1	XVal Session 55-Typing - Text-1		2012-07-14 13:17:35.148000
	Edit pad (rev 966)		Capucine	cv402	XVal Session 55	1	XVal Session 55-Typing - Text-1		2012-07-14 13:17:35.202000
	Edit pad (rev 967)		Frank	cv407	XVal Session 55	1	XVal Session 55-Typing - Text-1		2012-07-14 13:17:35.286000
	Edit pad (rev 968)		charles	cv410	XVal Session 55	1	XVal Session 55-Typing - Text-1		2012-07-14 13:17:35.651000
	Edit pad (rev 969)		Capucine	cv402	XVal Session 55	1	XVal Session 55-Typing - Text-1		2012-07-14 13:17:35.700000
	Edit pad (rev 970)		Frank	cv407	XVal Session 55	1	XVal Session 55-Typing - Text-1		2012-07-14 13:17:35.787000
	Edit pad (rev 971)		charles	cv410	XVal Session 55	1	XVal Session 55-Typing - Text-1		2012-07-14 13:17:36.150000
	Edit pad (rev 972)		Bob	cv404	XVal Session 55	1	XVal Session 55-Typing - Text-1		2012-07-14 13:17:36.204000
	Edit pad (rev 973)		Frank	cv407	XVal Session 55	1	XVal Session 55-Typing - Text-1		2012-07-14 13:17:36.287000
	Edit pad (rev 974)		charles	cv410	XVal Session 55	1	XVal Session 55-Typing - Text-1		2012-07-14 13:17:36.654000
	Edit pad (rev 975)		Bob	cv404	XVal Session 55	1	XVal Session 55-Typing - Text-1		2012-07-14 13:17:36.703000
	Edit pad (rev 976)		Capucine	cv402	XVal Session 55	1	XVal Session 55-Typing - Text-1		2012-07-14 13:17:36.782000
	Edit pad (rev 977)		Frank	cv407	XVal Session 55	1	XVal Session 55-Typing - Text-1		2012-07-14 13:17:36.786000
	Edit pad (rev 978)		Bob	cv404	XVal Session 55	1	XVal Session 55-Typing - Text-1		2012-07-14 13:17:37.203000
	Edit pad (rev 979)		Capucine	cv402	XVal Session 55	1	XVal Session 55-Typing - Text-1		2012-07-14 13:17:37.283000
	Edit pad (rev 980)		Frank	cv407	XVal Session 55	1	XVal Session 55-Typing - Text-1		2012-07-14 13:17:37.286000
	Edit pad (rev 981)		charles	cv410	XVal Session 55	1	XVal Session 55-Typing - Text-1		2012-07-14 13:17:37.303000
	Edit pad (rev 982)		Bob	cv404	XVal Session 55	1	XVal Session 55-Typing - Text-1		2012-07-14 13:17:37.703000
	Edit pad (rev 983)		Capucine	cv402	XVal Session 55	1	XVal Session 55-Typing - Text-1		2012-07-14 13:17:37.786000
	Edit pad (rev 984)		Frank	cv407	XVal Session 55	1	XVal Session 55-Typing - Text-1		2012-07-14 13:17:37.788000
	Edit pad (rev 985)		charles	cv410	XVal Session 55	1	XVal Session 55-Typing - Text-1		2012-07-14 13:17:37.894000
	Edit pad (rev 986)		Bob	cv404	XVal Session 55	1	XVal Session 55-Typing - Text-1		2012-07-14 13:17:38.202000
	Edit pad (rev 987)		Frank	cv407	XVal Session 55	1	XVal Session 55-Typing - Text-1		2012-07-14 13:17:38.287000
	Edit pad (rev 988)		Capucine	cv402	XVal Session 55	1	XVal Session 55-Typing - Text-1		2012-07-14 13:17:38.289000
	Edit pad (rev 989)		Bob	cv404	XVal Session 55	1	XVal Session 55-Typing - Text-1		2012-07-14 13:17:38.705000
	Edit pad (rev 990)		Capucine	cv402	XVal Session 55	1	XVal Session 55-Typing - Text-1		2012-07-14 13:17:38.788000
	Edit pad (rev 991)		charles	cv410	XVal Session 55	1	XVal Session 55-Typing - Text-1		2012-07-14 13:17:38.810000
	Edit pad (rev 992)		Bob	cv404	XVal Session 55	1	XVal Session 55-Typing - Text-1		2012-07-14 13:17:39.204000
	Edit pad (rev 993)		Capucine	cv402	XVal Session 55	1	XVal Session 55-Typing - Text-1		2012-07-14 13:17:39.285000
	Edit pad (rev 994)		charles	cv410	XVal Session 55	1	XVal Session 55-Typing - Text-1		2012-07-14 13:17:39.307000
	Edit pad (rev 995)		Bob	cv404	XVal Session 55	1	XVal Session 55-Typing - Text-1		2012-07-14 13:17:39.705000
	Edit pad (rev 996)		Frank	cv407	XVal Session 55	1	XVal Session 55-Typing - Text-1		2012-07-14 13:17:39.739000
	Edit pad (rev 997)		Capucine	cv402	XVal Session 55	1	XVal Session 55-Typing - Text-1		2012-07-14 13:17:39.788000
	Edit pad (rev 998)		charles	cv410	XVal Session 55	1	XVal Session 55-Typing - Text-1		2012-07-14 13:17:39.824000
	Edit pad (rev 999)		Bob	cv404	XVal Session 55	1	XVal Session 55-Typing - Text-1		2012-07-14 13:17:40.204000
	Edit pad (rev 1000)		Frank	cv407	XVal Session 55	1	XVal Session 55-Typing - Text-1		2012-07-14 13:17:40.240000
	Edit pad (rev 1001)		Capucine	cv402	XVal Session 55	1	XVal Session 55-Typing - Text-1		2012-07-14 13:17:40.288000
	Edit pad (rev 1002)		charles	cv410	XVal Session 55	1	XVal Session 55-Typing - Text-1		2012-07-14 13:17:40.328000
	Edit pad (rev 1003)		Frank	cv407	XVal Session 55	1	XVal Session 55-Typing - Text-1		2012-07-14 13:17:40.744000
	Edit pad (rev 1004)		Capucine	cv402	XVal Session 55	1	XVal Session 55-Typing - Text-1		2012-07-14 13:17:40.789000
	Edit pad (rev 1005)		charles	cv410	XVal Session 55	1	XVal Session 55-Typing - Text-1		2012-07-14 13:17:40.833000
	Edit pad (rev 1006)		Frank	cv407	XVal Session 55	1	XVal Session 55-Typing - Text-1		2012-07-14 13:17:41.296000
	Edit pad (rev 1007)		Capucine	cv402	XVal Session 55	1	XVal Session 55-Typing - Text-1		2012-07-14 13:17:41.298000
	Edit pad (rev 1008)		charles	cv410	XVal Session 55	1	XVal Session 55-Typing - Text-1		2012-07-14 13:17:41.330000
	Edit pad (rev 1009)		Bob	cv404	XVal Session 55	1	XVal Session 55-Typing - Text-1		2012-07-14 13:17:41.403000
	Edit pad (rev 1010)		Capucine	cv402	XVal Session 55	1	XVal Session 55-Typing - Text-1		2012-07-14 13:17:41.791000
	Edit pad (rev 1011)		charles	cv410	XVal Session 55	1	XVal Session 55-Typing - Text-1		2012-07-14 13:17:41.832000
	Edit pad (rev 1012)		Bob	cv404	XVal Session 55	1	XVal Session 55-Typing - Text-1		2012-07-14 13:17:41.903000
	Edit pad (rev 1013)		Frank	cv407	XVal Session 55	1	XVal Session 55-Typing - Text-1		2012-07-14 13:17:42.131000
	Edit pad (rev 1014)		charles	cv410	XVal Session 55	1	XVal Session 55-Typing - Text-1		2012-07-14 13:17:42.384000
	Edit pad (rev 1015)		Bob	cv404	XVal Session 55	1	XVal Session 55-Typing - Text-1		2012-07-14 13:17:42.404000
	Edit pad (rev 1016)		Capucine	cv402	XVal Session 55	1	XVal Session 55-Typing - Text-1		2012-07-14 13:17:42.783000
	Edit pad (rev 1017)		Frank	cv407	XVal Session 55	1	XVal Session 55-Typing - Text-1		2012-07-14 13:17:42.875000
	Edit pad (rev 1018)		charles	cv410	XVal Session 55	1	XVal Session 55-Typing - Text-1		2012-07-14 13:17:42.885000
	Edit pad (rev 1019)		charles	cv410	XVal Session 55	1	XVal Session 55-Typing - Text-1		2012-07-14 13:17:43.383000
	Edit pad (rev 1020)		Capucine	cv402	XVal Session 55	1	XVal Session 55-Typing - Text-1		2012-07-14 13:17:43.387000
	Edit pad (rev 1021)		charles	cv410	XVal Session 55	1	XVal Session 55-Typing - Text-1		2012-07-14 13:17:43.885000
	Edit pad (rev 1022)		charles	cv410	XVal Session 55	1	XVal Session 55-Typing - Text-1		2012-07-14 13:17:45.573000
	Edit pad (rev 1023)		Frank	cv407	XVal Session 55	1	XVal Session 55-Typing - Text-1		2012-07-14 13:17:45.681000
	Edit pad (rev 1024)		charles	cv410	XVal Session 55	1	XVal Session 55-Typing - Text-1		2012-07-14 13:17:46.074000
	Edit pad (rev 1025)		Frank	cv407	XVal Session 55	1	XVal Session 55-Typing - Text-1		2012-07-14 13:17:46.338000
	Edit pad (rev 1026)		Bob	cv404	XVal Session 55	1	XVal Session 55-Typing - Text-1		2012-07-14 13:17:46.470000
	Edit pad (rev 1027)		charles	cv410	XVal Session 55	1	XVal Session 55-Typing - Text-1		2012-07-14 13:17:46.571000
	Edit pad (rev 1028)		Bob	cv404	XVal Session 55	1	XVal Session 55-Typing - Text-1		2012-07-14 13:17:46.969000
	Edit pad (rev 1029)		charles	cv410	XVal Session 55	1	XVal Session 55-Typing - Text-1		2012-07-14 13:17:47.082000
	Edit pad (rev 1030)		Capucine	cv402	XVal Session 55	1	XVal Session 55-Typing - Text-1		2012-07-14 13:17:47.331000
	Edit pad (rev 1031)		charles	cv410	XVal Session 55	1	XVal Session 55-Typing - Text-1		2012-07-14 13:17:47.582000
	Edit pad (rev 1032)		Frank	cv407	XVal Session 55	1	XVal Session 55-Typing - Text-1		2012-07-14 13:17:47.644000
	Edit pad (rev 1033)		Capucine	cv402	XVal Session 55	1	XVal Session 55-Typing - Text-1		2012-07-14 13:17:47.830000
	Edit pad (rev 1034)		charles	cv410	XVal Session 55	1	XVal Session 55-Typing - Text-1		2012-07-14 13:17:48.091000
	Edit pad (rev 1035)		Frank	cv407	XVal Session 55	1	XVal Session 55-Typing - Text-1		2012-07-14 13:17:48.148000
	Edit pad (rev 1036)		Capucine	cv402	XVal Session 55	1	XVal Session 55-Typing - Text-1		2012-07-14 13:17:48.328000
	Edit pad (rev 1037)		charles	cv410	XVal Session 55	1	XVal Session 55-Typing - Text-1		2012-07-14 13:17:48.594000
	Edit pad (rev 1038)		Frank	cv407	XVal Session 55	1	XVal Session 55-Typing - Text-1		2012-07-14 13:17:48.650000
	Edit pad (rev 1039)		Capucine	cv402	XVal Session 55	1	XVal Session 55-Typing - Text-1		2012-07-14 13:17:48.831000
	Edit pad (rev 1040)		charles	cv410	XVal Session 55	1	XVal Session 55-Typing - Text-1		2012-07-14 13:17:49.092000
	Edit pad (rev 1041)		Frank	cv407	XVal Session 55	1	XVal Session 55-Typing - Text-1		2012-07-14 13:17:49.151000
	Edit pad (rev 1042)		Capucine	cv402	XVal Session 55	1	XVal Session 55-Typing - Text-1		2012-07-14 13:17:49.331000
	Edit pad (rev 1043)		charles	cv410	XVal Session 55	1	XVal Session 55-Typing - Text-1		2012-07-14 13:17:49.592000
	Edit pad (rev 1044)		Frank	cv407	XVal Session 55	1	XVal Session 55-Typing - Text-1		2012-07-14 13:17:49.651000
	Edit pad (rev 1045)		Bob	cv404	XVal Session 55	1	XVal Session 55-Typing - Text-1		2012-07-14 13:17:49.697000
	Edit pad (rev 1046)		Capucine	cv402	XVal Session 55	1	XVal Session 55-Typing - Text-1		2012-07-14 13:17:49.829000
	Edit pad (rev 1047)		charles	cv410	XVal Session 55	1	XVal Session 55-Typing - Text-1		2012-07-14 13:17:50.096000
	Edit pad (rev 1048)		Bob	cv404	XVal Session 55	1	XVal Session 55-Typing - Text-1		2012-07-14 13:17:50.198000
	Edit pad (rev 1049)		Capucine	cv402	XVal Session 55	1	XVal Session 55-Typing - Text-1		2012-07-14 13:17:50.330000
	Edit pad (rev 1050)		Frank	cv407	XVal Session 55	1	XVal Session 55-Typing - Text-1		2012-07-14 13:17:50.535000
	Edit pad (rev 1051)		charles	cv410	XVal Session 55	1	XVal Session 55-Typing - Text-1		2012-07-14 13:17:50.651000
	Edit pad (rev 1052)		Bob	cv404	XVal Session 55	1	XVal Session 55-Typing - Text-1		2012-07-14 13:17:50.699000
	Edit pad (rev 1053)		Capucine	cv402	XVal Session 55	1	XVal Session 55-Typing - Text-1		2012-07-14 13:17:50.838000
	Edit pad (rev 1054)		Frank	cv407	XVal Session 55	1	XVal Session 55-Typing - Text-1		2012-07-14 13:17:51.034000
	Edit pad (rev 1055)		charles	cv410	XVal Session 55	1	XVal Session 55-Typing - Text-1		2012-07-14 13:17:51.150000
	Edit pad (rev 1056)		Bob	cv404	XVal Session 55	1	XVal Session 55-Typing - Text-1		2012-07-14 13:17:51.206000
	Edit pad (rev 1057)		Capucine	cv402	XVal Session 55	1	XVal Session 55-Typing - Text-1		2012-07-14 13:17:51.332000
	Edit pad (rev 1058)		Frank	cv407	XVal Session 55	1	XVal Session 55-Typing - Text-1		2012-07-14 13:17:51.534000
	Edit pad (rev 1059)		charles	cv410	XVal Session 55	1	XVal Session 55-Typing - Text-1		2012-07-14 13:17:51.657000
	Edit pad (rev 1060)		Bob	cv404	XVal Session 55	1	XVal Session 55-Typing - Text-1		2012-07-14 13:17:51.706000
	Edit pad (rev 1061)		Capucine	cv402	XVal Session 55	1	XVal Session 55-Typing - Text-1		2012-07-14 13:17:51.832000
	Edit pad (rev 1062)		Frank	cv407	XVal Session 55	1	XVal Session 55-Typing - Text-1		2012-07-14 13:17:52.039000
	Edit pad (rev 1063)		charles	cv410	XVal Session 55	1	XVal Session 55-Typing - Text-1		2012-07-14 13:17:52.154000
	Edit pad (rev 1064)		Bob	cv404	XVal Session 55	1	XVal Session 55-Typing - Text-1		2012-07-14 13:17:52.206000
	Edit pad (rev 1065)		Capucine	cv402	XVal Session 55	1	XVal Session 55-Typing - Text-1		2012-07-14 13:17:52.331000
	Edit pad (rev 1066)		Frank	cv407	XVal Session 55	1	XVal Session 55-Typing - Text-1		2012-07-14 13:17:52.539000
	Edit pad (rev 1067)		charles	cv410	XVal Session 55	1	XVal Session 55-Typing - Text-1		2012-07-14 13:17:52.652000
	Edit pad (rev 1068)		Bob	cv404	XVal Session 55	1	XVal Session 55-Typing - Text-1		2012-07-14 13:17:52.707000
	Edit pad (rev 1069)		Capucine	cv402	XVal Session 55	1	XVal Session 55-Typing - Text-1		2012-07-14 13:17:52.831000
	Edit pad (rev 1070)		Frank	cv407	XVal Session 55	1	XVal Session 55-Typing - Text-1		2012-07-14 13:17:53.040000
	Edit pad (rev 1071)		charles	cv410	XVal Session 55	1	XVal Session 55-Typing - Text-1		2012-07-14 13:17:53.158000
	Edit pad (rev 1072)		Bob	cv404	XVal Session 55	1	XVal Session 55-Typing - Text-1		2012-07-14 13:17:53.208000
	Edit pad (rev 1073)		Capucine	cv402	XVal Session 55	1	XVal Session 55-Typing - Text-1		2012-07-14 13:17:53.330000
	Edit pad (rev 1074)		Frank	cv407	XVal Session 55	1	XVal Session 55-Typing - Text-1		2012-07-14 13:17:53.539000
	Edit pad (rev 1075)		charles	cv410	XVal Session 55	1	XVal Session 55-Typing - Text-1		2012-07-14 13:17:53.658000
	Edit pad (rev 1076)		Bob	cv404	XVal Session 55	1	XVal Session 55-Typing - Text-1		2012-07-14 13:17:53.709000
	Edit pad (rev 1077)		Capucine	cv402	XVal Session 55	1	XVal Session 55-Typing - Text-1		2012-07-14 13:17:53.832000
	Edit pad (rev 1078)		Frank	cv407	XVal Session 55	1	XVal Session 55-Typing - Text-1		2012-07-14 13:17:54.039000
	Edit pad (rev 1079)		charles	cv410	XVal Session 55	1	XVal Session 55-Typing - Text-1		2012-07-14 13:17:54.159000
	Edit pad (rev 1080)		Bob	cv404	XVal Session 55	1	XVal Session 55-Typing - Text-1		2012-07-14 13:17:54.209000
	Edit pad (rev 1081)		Capucine	cv402	XVal Session 55	1	XVal Session 55-Typing - Text-1		2012-07-14 13:17:54.331000
	Edit pad (rev 1082)		Capucine	cv402	XVal Session 55	1	XVal Session 55-Typing - Text-1		2012-07-14 13:17:54.833000
	Edit pad (rev 1083)		charles	cv410	XVal Session 55	1	XVal Session 55-Typing - Text-1		2012-07-14 13:17:54.836000
	Edit pad (rev 1084)		Frank	cv407	XVal Session 55	1	XVal Session 55-Typing - Text-1		2012-07-14 13:17:55.149000
	Edit pad (rev 1085)		Capucine	cv402	XVal Session 55	1	XVal Session 55-Typing - Text-1		2012-07-14 13:17:55.333000
	Edit pad (rev 1086)		charles	cv410	XVal Session 55	1	XVal Session 55-Typing - Text-1		2012-07-14 13:17:55.335000
	Edit pad (rev 1087)		Frank	cv407	XVal Session 55	1	XVal Session 55-Typing - Text-1		2012-07-14 13:17:55.649000
	Edit pad (rev 1088)		Capucine	cv402	XVal Session 55	1	XVal Session 55-Typing - Text-1		2012-07-14 13:17:55.831000
	Edit pad (rev 1089)		charles	cv410	XVal Session 55	1	XVal Session 55-Typing - Text-1		2012-07-14 13:17:55.840000
	Edit pad (rev 1090)		Frank	cv407	XVal Session 55	1	XVal Session 55-Typing - Text-1		2012-07-14 13:17:56.149000
	Edit pad (rev 1091)		Bob	cv404	XVal Session 55	1	XVal Session 55-Typing - Text-1		2012-07-14 13:17:56.191000
	Edit pad (rev 1092)		Capucine	cv402	XVal Session 55	1	XVal Session 55-Typing - Text-1		2012-07-14 13:17:56.332000
	Edit pad (rev 1093)		charles	cv410	XVal Session 55	1	XVal Session 55-Typing - Text-1		2012-07-14 13:17:56.341000
	Edit pad (rev 1094)		Frank	cv407	XVal Session 55	1	XVal Session 55-Typing - Text-1		2012-07-14 13:17:56.652000
	Edit pad (rev 1095)		Bob	cv404	XVal Session 55	1	XVal Session 55-Typing - Text-1		2012-07-14 13:17:56.710000
	Edit pad (rev 1096)		Capucine	cv402	XVal Session 55	1	XVal Session 55-Typing - Text-1		2012-07-14 13:17:56.833000
	Edit pad (rev 1097)		charles	cv410	XVal Session 55	1	XVal Session 55-Typing - Text-1		2012-07-14 13:17:56.857000
	Edit pad (rev 1098)		Frank	cv407	XVal Session 55	1	XVal Session 55-Typing - Text-1		2012-07-14 13:17:57.155000
	Edit pad (rev 1099)		Bob	cv404	XVal Session 55	1	XVal Session 55-Typing - Text-1		2012-07-14 13:17:57.211000
	Edit pad (rev 1100)		Capucine	cv402	XVal Session 55	1	XVal Session 55-Typing - Text-1		2012-07-14 13:17:57.330000
	Edit pad (rev 1101)		charles	cv410	XVal Session 55	1	XVal Session 55-Typing - Text-1		2012-07-14 13:17:57.385000
	Edit pad (rev 1102)		Bob	cv404	XVal Session 55	1	XVal Session 55-Typing - Text-1		2012-07-14 13:17:57.730000
	Edit pad (rev 1103)		charles	cv410	XVal Session 55	1	XVal Session 55-Typing - Text-1		2012-07-14 13:17:57.881000
	Edit pad (rev 1104)		charles	cv410	XVal Session 55	1	XVal Session 55-Typing - Text-1		2012-07-14 13:17:58.382000
	Edit pad (rev 1105)		charles	cv410	XVal Session 55	1	XVal Session 55-Typing - Text-1		2012-07-14 13:17:58.890000
	Edit pad (rev 1106)		charles	cv410	XVal Session 55	1	XVal Session 55-Typing - Text-1		2012-07-14 13:17:59.388000
	Edit pad (rev 1107)		charles	cv410	XVal Session 55	1	XVal Session 55-Typing - Text-1		2012-07-14 13:17:59.890000
	Edit pad (rev 1108)		Bob	cv404	XVal Session 55	1	XVal Session 55-Typing - Text-1		2012-07-14 13:18:00.266000
	Edit pad (rev 1109)		charles	cv410	XVal Session 55	1	XVal Session 55-Typing - Text-1		2012-07-14 13:18:00.387000
	Edit pad (rev 1110)		charles	cv410	XVal Session 55	1	XVal Session 55-Typing - Text-1		2012-07-14 13:18:00.889000
	Edit pad (rev 1111)		Frank	cv407	XVal Session 55	1	XVal Session 55-Typing - Text-1		2012-07-14 13:18:00.950000
	Edit pad (rev 1112)		charles	cv410	XVal Session 55	1	XVal Session 55-Typing - Text-1		2012-07-14 13:18:01.391000
	Edit pad (rev 1113)		Frank	cv407	XVal Session 55	1	XVal Session 55-Typing - Text-1		2012-07-14 13:18:01.454000
	Edit pad (rev 1114)		Bob	cv404	XVal Session 55	1	XVal Session 55-Typing - Text-1		2012-07-14 13:18:01.521000
	Edit pad (rev 1115)		charles	cv410	XVal Session 55	1	XVal Session 55-Typing - Text-1		2012-07-14 13:18:01.958000
	Edit pad (rev 1116)		Frank	cv407	XVal Session 55	1	XVal Session 55-Typing - Text-1		2012-07-14 13:18:01.960000
	Edit pad (rev 1117)		Bob	cv404	XVal Session 55	1	XVal Session 55-Typing - Text-1		2012-07-14 13:18:02.029000
	Edit pad (rev 1118)		charles	cv410	XVal Session 55	1	XVal Session 55-Typing - Text-1		2012-07-14 13:18:02.458000
	Edit pad (rev 1119)		Frank	cv407	XVal Session 55	1	XVal Session 55-Typing - Text-1		2012-07-14 13:18:02.461000
	Edit pad (rev 1120)		Bob	cv404	XVal Session 55	1	XVal Session 55-Typing - Text-1		2012-07-14 13:18:02.531000
	Edit pad (rev 1121)		Frank	cv407	XVal Session 55	1	XVal Session 55-Typing - Text-1		2012-07-14 13:18:02.961000
	Edit pad (rev 1122)		Bob	cv404	XVal Session 55	1	XVal Session 55-Typing - Text-1		2012-07-14 13:18:03.031000
	Edit pad (rev 1123)		charles	cv410	XVal Session 55	1	XVal Session 55-Typing - Text-1		2012-07-14 13:18:03.071000
	Edit pad (rev 1124)		Frank	cv407	XVal Session 55	1	XVal Session 55-Typing - Text-1		2012-07-14 13:18:03.507000
	Edit pad (rev 1125)		Bob	cv404	XVal Session 55	1	XVal Session 55-Typing - Text-1		2012-07-14 13:18:03.531000
	Edit pad (rev 1126)		charles	cv410	XVal Session 55	1	XVal Session 55-Typing - Text-1		2012-07-14 13:18:03.603000
	Edit pad (rev 1127)		Frank	cv407	XVal Session 55	1	XVal Session 55-Typing - Text-1		2012-07-14 13:18:03.960000
	Edit pad (rev 1128)		Bob	cv404	XVal Session 55	1	XVal Session 55-Typing - Text-1		2012-07-14 13:18:04.030000
	Edit pad (rev 1129)		charles	cv410	XVal Session 55	1	XVal Session 55-Typing - Text-1		2012-07-14 13:18:04.104000
	Edit pad (rev 1130)		Frank	cv407	XVal Session 55	1	XVal Session 55-Typing - Text-1		2012-07-14 13:18:04.461000
	Edit pad (rev 1131)		Frank	cv407	XVal Session 55	1	XVal Session 55-Typing - Text-1		2012-07-14 13:18:05.017000
	Edit pad (rev 1132)		charles	cv410	XVal Session 55	1	XVal Session 55-Typing - Text-1		2012-07-14 13:18:05.065000
	Edit pad (rev 1133)		Frank	cv407	XVal Session 55	1	XVal Session 55-Typing - Text-1		2012-07-14 13:18:05.520000
	Edit pad (rev 1134)		charles	cv410	XVal Session 55	1	XVal Session 55-Typing - Text-1		2012-07-14 13:18:05.566000
	Edit pad (rev 1135)		Frank	cv407	XVal Session 55	1	XVal Session 55-Typing - Text-1		2012-07-14 13:18:06.021000
	Edit pad (rev 1136)		charles	cv410	XVal Session 55	1	XVal Session 55-Typing - Text-1		2012-07-14 13:18:06.067000
	Edit pad (rev 1137)		Frank	cv407	XVal Session 55	1	XVal Session 55-Typing - Text-1		2012-07-14 13:18:06.521000
	Edit pad (rev 1138)		charles	cv410	XVal Session 55	1	XVal Session 55-Typing - Text-1		2012-07-14 13:18:06.571000
	Edit pad (rev 1139)		Frank	cv407	XVal Session 55	1	XVal Session 55-Typing - Text-1		2012-07-14 13:18:07.020000
	Edit pad (rev 1140)		charles	cv410	XVal Session 55	1	XVal Session 55-Typing - Text-1		2012-07-14 13:18:07.067000
	Edit pad (rev 1141)		Frank	cv407	XVal Session 55	1	XVal Session 55-Typing - Text-1		2012-07-14 13:18:07.521000
	Edit pad (rev 1142)		charles	cv410	XVal Session 55	1	XVal Session 55-Typing - Text-1		2012-07-14 13:18:07.572000
	Edit pad (rev 1143)		Frank	cv407	XVal Session 55	1	XVal Session 55-Typing - Text-1		2012-07-14 13:18:08.023000
	Edit pad (rev 1144)		charles	cv410	XVal Session 55	1	XVal Session 55-Typing - Text-1		2012-07-14 13:18:08.095000
	Edit pad (rev 1145)		Bob	cv404	XVal Session 55	1	XVal Session 55-Typing - Text-1		2012-07-14 13:18:08.368000
	Edit pad (rev 1146)		charles	cv410	XVal Session 55	1	XVal Session 55-Typing - Text-1		2012-07-14 13:18:08.594000
	Edit pad (rev 1147)		charles	cv410	XVal Session 55	1	XVal Session 55-Typing - Text-1		2012-07-14 13:18:09.095000
	Edit pad (rev 1148)		Bob	cv404	XVal Session 55	1	XVal Session 55-Typing - Text-1		2012-07-14 13:18:09.139000
	Edit pad (rev 1149)		Frank	cv407	XVal Session 55	1	XVal Session 55-Typing - Text-1		2012-07-14 13:18:09.144000
	Edit pad (rev 1150)		charles	cv410	XVal Session 55	1	XVal Session 55-Typing - Text-1		2012-07-14 13:18:09.600000
	Edit pad (rev 1151)		Frank	cv407	XVal Session 55	1	XVal Session 55-Typing - Text-1		2012-07-14 13:18:09.645000
	Edit pad (rev 1152)		Bob	cv404	XVal Session 55	1	XVal Session 55-Typing - Text-1		2012-07-14 13:18:09.972000
	Edit pad (rev 1153)		charles	cv410	XVal Session 55	1	XVal Session 55-Typing - Text-1		2012-07-14 13:18:10.095000
	Edit pad (rev 1154)		Frank	cv407	XVal Session 55	1	XVal Session 55-Typing - Text-1		2012-07-14 13:18:10.143000
	Edit pad (rev 1155)		Bob	cv404	XVal Session 55	1	XVal Session 55-Typing - Text-1		2012-07-14 13:18:10.473000
	Edit pad (rev 1156)		charles	cv410	XVal Session 55	1	XVal Session 55-Typing - Text-1		2012-07-14 13:18:10.594000
	Edit pad (rev 1157)		Frank	cv407	XVal Session 55	1	XVal Session 55-Typing - Text-1		2012-07-14 13:18:10.643000
	Edit pad (rev 1158)		Bob	cv404	XVal Session 55	1	XVal Session 55-Typing - Text-1		2012-07-14 13:18:10.972000
	Edit pad (rev 1159)		charles	cv410	XVal Session 55	1	XVal Session 55-Typing - Text-1		2012-07-14 13:18:11.097000
	Edit pad (rev 1160)		Frank	cv407	XVal Session 55	1	XVal Session 55-Typing - Text-1		2012-07-14 13:18:11.271000
	Edit pad (rev 1161)		Bob	cv404	XVal Session 55	1	XVal Session 55-Typing - Text-1		2012-07-14 13:18:11.473000
	Edit pad (rev 1162)		charles	cv410	XVal Session 55	1	XVal Session 55-Typing - Text-1		2012-07-14 13:18:11.595000
	Edit pad (rev 1163)		Frank	cv407	XVal Session 55	1	XVal Session 55-Typing - Text-1		2012-07-14 13:18:11.772000
	Edit pad (rev 1164)		Bob	cv404	XVal Session 55	1	XVal Session 55-Typing - Text-1		2012-07-14 13:18:11.973000
	Edit pad (rev 1165)		charles	cv410	XVal Session 55	1	XVal Session 55-Typing - Text-1		2012-07-14 13:18:12.095000
	Edit pad (rev 1166)		Frank	cv407	XVal Session 55	1	XVal Session 55-Typing - Text-1		2012-07-14 13:18:12.272000
	Edit pad (rev 1167)		Bob	cv404	XVal Session 55	1	XVal Session 55-Typing - Text-1		2012-07-14 13:18:12.474000
	Edit pad (rev 1168)		charles	cv410	XVal Session 55	1	XVal Session 55-Typing - Text-1		2012-07-14 13:18:12.594000
	Edit pad (rev 1169)		Frank	cv407	XVal Session 55	1	XVal Session 55-Typing - Text-1		2012-07-14 13:18:12.772000
	Edit pad (rev 1170)		charles	cv410	XVal Session 55	1	XVal Session 55-Typing - Text-1		2012-07-14 13:18:13.096000
	Edit pad (rev 1171)		Frank	cv407	XVal Session 55	1	XVal Session 55-Typing - Text-1		2012-07-14 13:18:13.270000
	Edit pad (rev 1172)		Bob	cv404	XVal Session 55	1	XVal Session 55-Typing - Text-1		2012-07-14 13:18:13.298000
	Edit pad (rev 1173)		charles	cv410	XVal Session 55	1	XVal Session 55-Typing - Text-1		2012-07-14 13:18:13.597000
	Edit pad (rev 1174)		Frank	cv407	XVal Session 55	1	XVal Session 55-Typing - Text-1		2012-07-14 13:18:13.770000
	Edit pad (rev 1175)		charles	cv410	XVal Session 55	1	XVal Session 55-Typing - Text-1		2012-07-14 13:18:14.134000
	Edit pad (rev 1176)		Frank	cv407	XVal Session 55	1	XVal Session 55-Typing - Text-1		2012-07-14 13:18:14.270000
	Edit pad (rev 1177)		Bob	cv404	XVal Session 55	1	XVal Session 55-Typing - Text-1		2012-07-14 13:18:14.304000
	Edit pad (rev 1178)		charles	cv410	XVal Session 55	1	XVal Session 55-Typing - Text-1		2012-07-14 13:18:14.635000
	Edit pad (rev 1179)		Frank	cv407	XVal Session 55	1	XVal Session 55-Typing - Text-1		2012-07-14 13:18:14.770000
	Edit pad (rev 1180)		charles	cv410	XVal Session 55	1	XVal Session 55-Typing - Text-1		2012-07-14 13:18:15.136000
	Edit pad (rev 1181)		Bob	cv404	XVal Session 55	1	XVal Session 55-Typing - Text-1		2012-07-14 13:18:15.176000
	Edit pad (rev 1182)		Frank	cv407	XVal Session 55	1	XVal Session 55-Typing - Text-1		2012-07-14 13:18:15.278000
	Edit pad (rev 1183)		charles	cv410	XVal Session 55	1	XVal Session 55-Typing - Text-1		2012-07-14 13:18:15.634000
	Edit pad (rev 1184)		Frank	cv407	XVal Session 55	1	XVal Session 55-Typing - Text-1		2012-07-14 13:18:15.777000
	Edit pad (rev 1185)		charles	cv410	XVal Session 55	1	XVal Session 55-Typing - Text-1		2012-07-14 13:18:16.139000
	Edit pad (rev 1186)		Frank	cv407	XVal Session 55	1	XVal Session 55-Typing - Text-1		2012-07-14 13:18:16.499000
	Edit pad (rev 1187)		charles	cv410	XVal Session 55	1	XVal Session 55-Typing - Text-1		2012-07-14 13:18:16.638000
	Edit pad (rev 1188)		Frank	cv407	XVal Session 55	1	XVal Session 55-Typing - Text-1		2012-07-14 13:18:17
	Edit pad (rev 1189)		charles	cv410	XVal Session 55	1	XVal Session 55-Typing - Text-1		2012-07-14 13:18:17.137000
	Edit pad (rev 1190)		Frank	cv407	XVal Session 55	1	XVal Session 55-Typing - Text-1		2012-07-14 13:18:17.501000
	Edit pad (rev 1191)		charles	cv410	XVal Session 55	1	XVal Session 55-Typing - Text-1		2012-07-14 13:18:17.639000
	Edit pad (rev 1192)		Frank	cv407	XVal Session 55	1	XVal Session 55-Typing - Text-1		2012-07-14 13:18:18.001000
	Edit pad (rev 1193)		charles	cv410	XVal Session 55	1	XVal Session 55-Typing - Text-1		2012-07-14 13:18:18.137000
	Edit pad (rev 1194)		Bob	cv404	XVal Session 55	1	XVal Session 55-Typing - Text-1		2012-07-14 13:18:18.669000
	Edit pad (rev 1195)		charles	cv410	XVal Session 55	1	XVal Session 55-Typing - Text-1		2012-07-14 13:18:19.065000
	Edit pad (rev 1196)		Bob	cv404	XVal Session 55	1	XVal Session 55-Typing - Text-1		2012-07-14 13:18:19.168000
	Edit pad (rev 1197)		charles	cv410	XVal Session 55	1	XVal Session 55-Typing - Text-1		2012-07-14 13:18:19.569000
	Edit pad (rev 1198)		Frank	cv407	XVal Session 55	1	XVal Session 55-Typing - Text-1		2012-07-14 13:18:19.645000
	Edit pad (rev 1199)		Bob	cv404	XVal Session 55	1	XVal Session 55-Typing - Text-1		2012-07-14 13:18:19.672000
	Edit pad (rev 1200)		charles	cv410	XVal Session 55	1	XVal Session 55-Typing - Text-1		2012-07-14 13:18:20.075000
	Edit pad (rev 1201)		Frank	cv407	XVal Session 55	1	XVal Session 55-Typing - Text-1		2012-07-14 13:18:20.160000
	Edit pad (rev 1202)		Bob	cv404	XVal Session 55	1	XVal Session 55-Typing - Text-1		2012-07-14 13:18:20.177000
	Edit pad (rev 1203)		charles	cv410	XVal Session 55	1	XVal Session 55-Typing - Text-1		2012-07-14 13:18:20.584000
	Edit pad (rev 1204)		Frank	cv407	XVal Session 55	1	XVal Session 55-Typing - Text-1		2012-07-14 13:18:20.660000
	Edit pad (rev 1205)		Bob	cv404	XVal Session 55	1	XVal Session 55-Typing - Text-1		2012-07-14 13:18:20.675000
	Edit pad (rev 1206)		charles	cv410	XVal Session 55	1	XVal Session 55-Typing - Text-1		2012-07-14 13:18:21.086000
	Edit pad (rev 1207)		Frank	cv407	XVal Session 55	1	XVal Session 55-Typing - Text-1		2012-07-14 13:18:21.167000
	Edit pad (rev 1208)		Bob	cv404	XVal Session 55	1	XVal Session 55-Typing - Text-1		2012-07-14 13:18:21.181000
	Edit pad (rev 1209)		charles	cv410	XVal Session 55	1	XVal Session 55-Typing - Text-1		2012-07-14 13:18:21.585000
	Edit pad (rev 1210)		Frank	cv407	XVal Session 55	1	XVal Session 55-Typing - Text-1		2012-07-14 13:18:21.667000
	Edit pad (rev 1211)		Bob	cv404	XVal Session 55	1	XVal Session 55-Typing - Text-1		2012-07-14 13:18:21.695000
	Edit pad (rev 1212)		charles	cv410	XVal Session 55	1	XVal Session 55-Typing - Text-1		2012-07-14 13:18:22.089000
	Edit pad (rev 1213)		Bob	cv404	XVal Session 55	1	XVal Session 55-Typing - Text-1		2012-07-14 13:18:22.198000
	Edit pad (rev 1214)		charles	cv410	XVal Session 55	1	XVal Session 55-Typing - Text-1		2012-07-14 13:18:22.588000
	Edit pad (rev 1215)		Frank	cv407	XVal Session 55	1	XVal Session 55-Typing - Text-1		2012-07-14 13:18:22.643000
	Edit pad (rev 1216)		Bob	cv404	XVal Session 55	1	XVal Session 55-Typing - Text-1		2012-07-14 13:18:22.698000
	Edit pad (rev 1217)		charles	cv410	XVal Session 55	1	XVal Session 55-Typing - Text-1		2012-07-14 13:18:23.089000
	Edit pad (rev 1218)		Bob	cv404	XVal Session 55	1	XVal Session 55-Typing - Text-1		2012-07-14 13:18:23.199000
	Edit pad (rev 1219)		charles	cv410	XVal Session 55	1	XVal Session 55-Typing - Text-1		2012-07-14 13:18:23.589000
	Edit pad (rev 1220)		Bob	cv404	XVal Session 55	1	XVal Session 55-Typing - Text-1		2012-07-14 13:18:23.698000
	Edit pad (rev 1221)		charles	cv410	XVal Session 55	1	XVal Session 55-Typing - Text-1		2012-07-14 13:18:24.088000
	Edit pad (rev 1222)		Bob	cv404	XVal Session 55	1	XVal Session 55-Typing - Text-1		2012-07-14 13:18:24.490000
	Edit pad (rev 1223)		charles	cv410	XVal Session 55	1	XVal Session 55-Typing - Text-1		2012-07-14 13:18:24.587000
	Edit pad (rev 1224)		Bob	cv404	XVal Session 55	1	XVal Session 55-Typing - Text-1		2012-07-14 13:18:25.067000
	Edit pad (rev 1225)		charles	cv410	XVal Session 55	1	XVal Session 55-Typing - Text-1		2012-07-14 13:18:25.095000
	Edit pad (rev 1226)		Frank	cv407	XVal Session 55	1	XVal Session 55-Typing - Text-1		2012-07-14 13:18:25.183000
	Edit pad (rev 1227)		Bob	cv404	XVal Session 55	1	XVal Session 55-Typing - Text-1		2012-07-14 13:18:25.570000
	Edit pad (rev 1228)		charles	cv410	XVal Session 55	1	XVal Session 55-Typing - Text-1		2012-07-14 13:18:25.595000
	Edit pad (rev 1229)		Frank	cv407	XVal Session 55	1	XVal Session 55-Typing - Text-1		2012-07-14 13:18:25.687000
	Edit pad (rev 1230)		Bob	cv404	XVal Session 55	1	XVal Session 55-Typing - Text-1		2012-07-14 13:18:26.069000
	Edit pad (rev 1231)		charles	cv410	XVal Session 55	1	XVal Session 55-Typing - Text-1		2012-07-14 13:18:26.094000
	Edit pad (rev 1232)		Frank	cv407	XVal Session 55	1	XVal Session 55-Typing - Text-1		2012-07-14 13:18:26.188000
	Edit pad (rev 1233)		Capucine	cv402	XVal Session 55	1	XVal Session 55-Typing - Text-1		2012-07-14 13:18:26.373000
	Edit pad (rev 1234)		Bob	cv404	XVal Session 55	1	XVal Session 55-Typing - Text-1		2012-07-14 13:18:26.567000
	Edit pad (rev 1235)		charles	cv410	XVal Session 55	1	XVal Session 55-Typing - Text-1		2012-07-14 13:18:26.605000
	Edit pad (rev 1236)		Frank	cv407	XVal Session 55	1	XVal Session 55-Typing - Text-1		2012-07-14 13:18:26.689000
	Edit pad (rev 1237)		Bob	cv404	XVal Session 55	1	XVal Session 55-Typing - Text-1		2012-07-14 13:18:27.069000
	Edit pad (rev 1238)		Frank	cv407	XVal Session 55	1	XVal Session 55-Typing - Text-1		2012-07-14 13:18:27.192000
	Edit pad (rev 1239)		charles	cv410	XVal Session 55	1	XVal Session 55-Typing - Text-1		2012-07-14 13:18:27.212000
	Edit pad (rev 1240)		Capucine	cv402	XVal Session 55	1	XVal Session 55-Typing - Text-1		2012-07-14 13:18:27.581000
	Edit pad (rev 1241)		Frank	cv407	XVal Session 55	1	XVal Session 55-Typing - Text-1		2012-07-14 13:18:27.694000
	Edit pad (rev 1242)		charles	cv410	XVal Session 55	1	XVal Session 55-Typing - Text-1		2012-07-14 13:18:27.737000
	Edit pad (rev 1243)		Capucine	cv402	XVal Session 55	1	XVal Session 55-Typing - Text-1		2012-07-14 13:18:28.084000
	Edit pad (rev 1244)		charles	cv410	XVal Session 55	1	XVal Session 55-Typing - Text-1		2012-07-14 13:18:28.240000
	Edit pad (rev 1245)		Bob	cv404	XVal Session 55	1	XVal Session 55-Typing - Text-1		2012-07-14 13:18:28.509000
	Edit pad (rev 1246)		Capucine	cv402	XVal Session 55	1	XVal Session 55-Typing - Text-1		2012-07-14 13:18:28.580000
	Edit pad (rev 1247)		Frank	cv407	XVal Session 55	1	XVal Session 55-Typing - Text-1		2012-07-14 13:18:28.617000
	Edit pad (rev 1248)		charles	cv410	XVal Session 55	1	XVal Session 55-Typing - Text-1		2012-07-14 13:18:28.738000
	Edit pad (rev 1249)		Bob	cv404	XVal Session 55	1	XVal Session 55-Typing - Text-1		2012-07-14 13:18:29.009000
	Edit pad (rev 1250)		Capucine	cv402	XVal Session 55	1	XVal Session 55-Typing - Text-1		2012-07-14 13:18:29.088000
	Edit pad (rev 1251)		Frank	cv407	XVal Session 55	1	XVal Session 55-Typing - Text-1		2012-07-14 13:18:29.125000
	Edit pad (rev 1252)		charles	cv410	XVal Session 55	1	XVal Session 55-Typing - Text-1		2012-07-14 13:18:29.237000
	Edit pad (rev 1253)		Bob	cv404	XVal Session 55	1	XVal Session 55-Typing - Text-1		2012-07-14 13:18:29.512000
	Edit pad (rev 1254)		Frank	cv407	XVal Session 55	1	XVal Session 55-Typing - Text-1		2012-07-14 13:18:29.631000
	Edit pad (rev 1255)		Bob	cv404	XVal Session 55	1	XVal Session 55-Typing - Text-1		2012-07-14 13:18:30.011000
	Edit pad (rev 1256)		Capucine	cv402	XVal Session 55	1	XVal Session 55-Typing - Text-1		2012-07-14 13:18:30.087000
	Edit pad (rev 1257)		Frank	cv407	XVal Session 55	1	XVal Session 55-Typing - Text-1		2012-07-14 13:18:30.130000
	Edit pad (rev 1258)		Capucine	cv402	XVal Session 55	1	XVal Session 55-Typing - Text-1		2012-07-14 13:18:30.314000
	Edit pad (rev 1259)		charles	cv410	XVal Session 55	1	XVal Session 55-Typing - Text-1		2012-07-14 13:18:30.316000
	Edit pad (rev 1260)		Bob	cv404	XVal Session 55	1	XVal Session 55-Typing - Text-1		2012-07-14 13:18:30.514000
	Edit pad (rev 1261)		Frank	cv407	XVal Session 55	1	XVal Session 55-Typing - Text-1		2012-07-14 13:18:30.632000
	Edit pad (rev 1262)		Capucine	cv402	XVal Session 55	1	XVal Session 55-Typing - Text-1		2012-07-14 13:18:30.814000
	Edit pad (rev 1263)		charles	cv410	XVal Session 55	1	XVal Session 55-Typing - Text-1		2012-07-14 13:18:30.816000
	Edit pad (rev 1264)		Bob	cv404	XVal Session 55	1	XVal Session 55-Typing - Text-1		2012-07-14 13:18:31.014000
	Edit pad (rev 1265)		Frank	cv407	XVal Session 55	1	XVal Session 55-Typing - Text-1		2012-07-14 13:18:31.132000
	Edit pad (rev 1266)		Capucine	cv402	XVal Session 55	1	XVal Session 55-Typing - Text-1		2012-07-14 13:18:31.322000
	Edit pad (rev 1267)		Bob	cv404	XVal Session 55	1	XVal Session 55-Typing - Text-1		2012-07-14 13:18:31.515000
	Edit pad (rev 1268)		Capucine	cv402	XVal Session 55	1	XVal Session 55-Typing - Text-1		2012-07-14 13:18:31.817000
	Edit pad (rev 1269)		Bob	cv404	XVal Session 55	1	XVal Session 55-Typing - Text-1		2012-07-14 13:18:32.015000
	Edit pad (rev 1270)		Frank	cv407	XVal Session 55	1	XVal Session 55-Typing - Text-1		2012-07-14 13:18:32.080000
	Edit pad (rev 1271)		Capucine	cv402	XVal Session 55	1	XVal Session 55-Typing - Text-1		2012-07-14 13:18:32.319000
	Edit pad (rev 1272)		Bob	cv404	XVal Session 55	1	XVal Session 55-Typing - Text-1		2012-07-14 13:18:32.514000
	Edit pad (rev 1273)		Frank	cv407	XVal Session 55	1	XVal Session 55-Typing - Text-1		2012-07-14 13:18:32.526000
	Edit pad (rev 1274)		Bob	cv404	XVal Session 55	1	XVal Session 55-Typing - Text-1		2012-07-14 13:18:33.016000
	Edit pad (rev 1275)		Frank	cv407	XVal Session 55	1	XVal Session 55-Typing - Text-1		2012-07-14 13:18:33.025000
	Edit pad (rev 1276)		Capucine	cv402	XVal Session 55	1	XVal Session 55-Typing - Text-1		2012-07-14 13:18:33.265000
	Edit pad (rev 1277)		Frank	cv407	XVal Session 55	1	XVal Session 55-Typing - Text-1		2012-07-14 13:18:33.526000
	Edit pad (rev 1278)		Capucine	cv402	XVal Session 55	1	XVal Session 55-Typing - Text-1		2012-07-14 13:18:33.746000
	Edit pad (rev 1279)		Frank	cv407	XVal Session 55	1	XVal Session 55-Typing - Text-1		2012-07-14 13:18:34.026000
	Edit pad (rev 1280)		Capucine	cv402	XVal Session 55	1	XVal Session 55-Typing - Text-1		2012-07-14 13:18:34.251000
	Edit pad (rev 1281)		Frank	cv407	XVal Session 55	1	XVal Session 55-Typing - Text-1		2012-07-14 13:18:34.527000
	Edit pad (rev 1282)		Bob	cv404	XVal Session 55	1	XVal Session 55-Typing - Text-1		2012-07-14 13:18:34.545000
	Edit pad (rev 1283)		Capucine	cv402	XVal Session 55	1	XVal Session 55-Typing - Text-1		2012-07-14 13:18:34.751000
	Edit pad (rev 1284)		Frank	cv407	XVal Session 55	1	XVal Session 55-Typing - Text-1		2012-07-14 13:18:35.027000
	Edit pad (rev 1285)		Bob	cv404	XVal Session 55	1	XVal Session 55-Typing - Text-1		2012-07-14 13:18:35.044000
	Edit pad (rev 1286)		Frank	cv407	XVal Session 55	1	XVal Session 55-Typing - Text-1		2012-07-14 13:18:35.527000
	Edit pad (rev 1287)		Bob	cv404	XVal Session 55	1	XVal Session 55-Typing - Text-1		2012-07-14 13:18:35.544000
	Edit pad (rev 1288)		Frank	cv407	XVal Session 55	1	XVal Session 55-Typing - Text-1		2012-07-14 13:18:36.028000
	Edit pad (rev 1289)		Bob	cv404	XVal Session 55	1	XVal Session 55-Typing - Text-1		2012-07-14 13:18:36.044000
	Edit pad (rev 1290)		Capucine	cv402	XVal Session 55	1	XVal Session 55-Typing - Text-1		2012-07-14 13:18:36.066000
	Edit pad (rev 1291)		Frank	cv407	XVal Session 55	1	XVal Session 55-Typing - Text-1		2012-07-14 13:18:36.532000
	Edit pad (rev 1292)		Bob	cv404	XVal Session 55	1	XVal Session 55-Typing - Text-1		2012-07-14 13:18:36.546000
	Edit pad (rev 1293)		Capucine	cv402	XVal Session 55	1	XVal Session 55-Typing - Text-1		2012-07-14 13:18:36.595000
	Edit pad (rev 1294)		Frank	cv407	XVal Session 55	1	XVal Session 55-Typing - Text-1		2012-07-14 13:18:37.035000
	Edit pad (rev 1295)		Bob	cv404	XVal Session 55	1	XVal Session 55-Typing - Text-1		2012-07-14 13:18:37.045000
	Edit pad (rev 1296)		Capucine	cv402	XVal Session 55	1	XVal Session 55-Typing - Text-1		2012-07-14 13:18:37.095000
	Edit pad (rev 1297)		Frank	cv407	XVal Session 55	1	XVal Session 55-Typing - Text-1		2012-07-14 13:18:37.534000
	Edit pad (rev 1298)		Capucine	cv402	XVal Session 55	1	XVal Session 55-Typing - Text-1		2012-07-14 13:18:37.598000
	Edit pad (rev 1299)		Frank	cv407	XVal Session 55	1	XVal Session 55-Typing - Text-1		2012-07-14 13:18:38.036000
	Edit pad (rev 1300)		Capucine	cv402	XVal Session 55	1	XVal Session 55-Typing - Text-1		2012-07-14 13:18:38.099000
	Edit pad (rev 1301)		Bob	cv404	XVal Session 55	1	XVal Session 55-Typing - Text-1		2012-07-14 13:18:38.408000
	Edit pad (rev 1302)		Capucine	cv402	XVal Session 55	1	XVal Session 55-Typing - Text-1		2012-07-14 13:18:38.601000
	Edit pad (rev 1303)		Bob	cv404	XVal Session 55	1	XVal Session 55-Typing - Text-1		2012-07-14 13:18:38.911000
	Edit pad (rev 1304)		Frank	cv407	XVal Session 55	1	XVal Session 55-Typing - Text-1		2012-07-14 13:18:38.935000
	Edit pad (rev 1305)		Capucine	cv402	XVal Session 55	1	XVal Session 55-Typing - Text-1		2012-07-14 13:18:39.103000
	Edit pad (rev 1306)		Bob	cv404	XVal Session 55	1	XVal Session 55-Typing - Text-1		2012-07-14 13:18:39.409000
	Edit pad (rev 1307)		Frank	cv407	XVal Session 55	1	XVal Session 55-Typing - Text-1		2012-07-14 13:18:39.436000
	Edit pad (rev 1308)		Bob	cv404	XVal Session 55	1	XVal Session 55-Typing - Text-1		2012-07-14 13:18:39.911000
	Edit pad (rev 1309)		Frank	cv407	XVal Session 55	1	XVal Session 55-Typing - Text-1		2012-07-14 13:18:39.935000
	Edit pad (rev 1310)		Capucine	cv402	XVal Session 55	1	XVal Session 55-Typing - Text-1		2012-07-14 13:18:40.395000
	Edit pad (rev 1311)		Bob	cv404	XVal Session 55	1	XVal Session 55-Typing - Text-1		2012-07-14 13:18:40.412000
	Edit pad (rev 1312)		Frank	cv407	XVal Session 55	1	XVal Session 55-Typing - Text-1		2012-07-14 13:18:40.436000
	Edit pad (rev 1313)		charles	cv410	XVal Session 55	1	XVal Session 55-Typing - Text-1		2012-07-14 13:18:40.856000
	Edit pad (rev 1314)		Capucine	cv402	XVal Session 55	1	XVal Session 55-Typing - Text-1		2012-07-14 13:18:40.898000
	Edit pad (rev 1315)		Bob	cv404	XVal Session 55	1	XVal Session 55-Typing - Text-1		2012-07-14 13:18:40.929000
	Edit pad (rev 1316)		Frank	cv407	XVal Session 55	1	XVal Session 55-Typing - Text-1		2012-07-14 13:18:40.953000
	Edit pad (rev 1317)		charles	cv410	XVal Session 55	1	XVal Session 55-Typing - Text-1		2012-07-14 13:18:41.357000
	Edit pad (rev 1318)		Capucine	cv402	XVal Session 55	1	XVal Session 55-Typing - Text-1		2012-07-14 13:18:41.401000
	Edit pad (rev 1319)		Frank	cv407	XVal Session 55	1	XVal Session 55-Typing - Text-1		2012-07-14 13:18:41.706000
	Edit pad (rev 1320)		charles	cv410	XVal Session 55	1	XVal Session 55-Typing - Text-1		2012-07-14 13:18:41.855000
	Edit pad (rev 1321)		Capucine	cv402	XVal Session 55	1	XVal Session 55-Typing - Text-1		2012-07-14 13:18:41.902000
	Edit pad (rev 1322)		Bob	cv404	XVal Session 55	1	XVal Session 55-Typing - Text-1		2012-07-14 13:18:42.298000
	Edit pad (rev 1323)		Frank	cv407	XVal Session 55	1	XVal Session 55-Typing - Text-1		2012-07-14 13:18:42.360000
	Edit pad (rev 1324)		Capucine	cv402	XVal Session 55	1	XVal Session 55-Typing - Text-1		2012-07-14 13:18:42.402000
	Edit pad (rev 1325)		Frank	cv407	XVal Session 55	1	XVal Session 55-Typing - Text-1		2012-07-14 13:18:42.860000
	Edit pad (rev 1326)		Capucine	cv402	XVal Session 55	1	XVal Session 55-Typing - Text-1		2012-07-14 13:18:42.902000
	Edit pad (rev 1327)		Bob	cv404	XVal Session 55	1	XVal Session 55-Typing - Text-1		2012-07-14 13:18:42.935000
	Edit pad (rev 1328)		Frank	cv407	XVal Session 55	1	XVal Session 55-Typing - Text-1		2012-07-14 13:18:43.360000
	Edit pad (rev 1329)		Capucine	cv402	XVal Session 55	1	XVal Session 55-Typing - Text-1		2012-07-14 13:18:43.403000
	Edit pad (rev 1330)		Bob	cv404	XVal Session 55	1	XVal Session 55-Typing - Text-1		2012-07-14 13:18:43.433000
	Edit pad (rev 1331)		Bob	cv404	XVal Session 55	1	XVal Session 55-Typing - Text-1		2012-07-14 13:18:43.936000
	Edit pad (rev 1332)		Bob	cv404	XVal Session 55	1	XVal Session 55-Typing - Text-1		2012-07-14 13:18:44.438000
	Edit pad (rev 1333)		Capucine	cv402	XVal Session 55	1	XVal Session 55-Typing - Text-1		2012-07-14 13:18:44.842000
	Edit pad (rev 1334)		Bob	cv404	XVal Session 55	1	XVal Session 55-Typing - Text-1		2012-07-14 13:18:44.938000
	Edit pad (rev 1335)		Capucine	cv402	XVal Session 55	1	XVal Session 55-Typing - Text-1		2012-07-14 13:18:45.343000
	Edit pad (rev 1336)		Bob	cv404	XVal Session 55	1	XVal Session 55-Typing - Text-1		2012-07-14 13:18:45.436000
	Edit pad (rev 1337)		Capucine	cv402	XVal Session 55	1	XVal Session 55-Typing - Text-1		2012-07-14 13:18:45.842000
	Edit pad (rev 1338)		Bob	cv404	XVal Session 55	1	XVal Session 55-Typing - Text-1		2012-07-14 13:18:45.938000
	Edit pad (rev 1339)		Capucine	cv402	XVal Session 55	1	XVal Session 55-Typing - Text-1		2012-07-14 13:18:46.343000
	Edit pad (rev 1340)		Bob	cv404	XVal Session 55	1	XVal Session 55-Typing - Text-1		2012-07-14 13:18:46.437000
	Edit pad (rev 1341)		Bob	cv404	XVal Session 55	1	XVal Session 55-Typing - Text-1		2012-07-14 13:18:46.941000
	Edit pad (rev 1342)		Bob	cv404	XVal Session 55	1	XVal Session 55-Typing - Text-1		2012-07-14 13:18:47.441000
	Edit pad (rev 1343)		Frank	cv407	XVal Session 55	1	XVal Session 55-Typing - Text-1		2012-07-14 13:18:47.450000
	Edit pad (rev 1344)		Capucine	cv402	XVal Session 55	1	XVal Session 55-Typing - Text-1		2012-07-14 13:18:47.968000
	Edit pad (rev 1345)		Frank	cv407	XVal Session 55	1	XVal Session 55-Typing - Text-1		2012-07-14 13:18:48.360000
	Edit pad (rev 1346)		Capucine	cv402	XVal Session 55	1	XVal Session 55-Typing - Text-1		2012-07-14 13:18:48.476000
	Edit pad (rev 1347)		Frank	cv407	XVal Session 55	1	XVal Session 55-Typing - Text-1		2012-07-14 13:18:48.858000
	Edit pad (rev 1348)		Capucine	cv402	XVal Session 55	1	XVal Session 55-Typing - Text-1		2012-07-14 13:18:48.977000
	Edit pad (rev 1349)		Bob	cv404	XVal Session 55	1	XVal Session 55-Typing - Text-1		2012-07-14 13:18:49.341000
	Edit pad (rev 1350)		Frank	cv407	XVal Session 55	1	XVal Session 55-Typing - Text-1		2012-07-14 13:18:49.362000
	Edit pad (rev 1351)		Capucine	cv402	XVal Session 55	1	XVal Session 55-Typing - Text-1		2012-07-14 13:18:49.478000
	Edit pad (rev 1352)		Bob	cv404	XVal Session 55	1	XVal Session 55-Typing - Text-1		2012-07-14 13:18:49.840000
	Edit pad (rev 1353)		Frank	cv407	XVal Session 55	1	XVal Session 55-Typing - Text-1		2012-07-14 13:18:49.860000
	Edit pad (rev 1354)		Capucine	cv402	XVal Session 55	1	XVal Session 55-Typing - Text-1		2012-07-14 13:18:49.983000
	Edit pad (rev 1355)		Bob	cv404	XVal Session 55	1	XVal Session 55-Typing - Text-1		2012-07-14 13:18:50.341000
	Edit pad (rev 1356)		Frank	cv407	XVal Session 55	1	XVal Session 55-Typing - Text-1		2012-07-14 13:18:50.359000
	Edit pad (rev 1357)		Capucine	cv402	XVal Session 55	1	XVal Session 55-Typing - Text-1		2012-07-14 13:18:50.489000
	Edit pad (rev 1358)		Bob	cv404	XVal Session 55	1	XVal Session 55-Typing - Text-1		2012-07-14 13:18:50.840000
	Edit pad (rev 1359)		Frank	cv407	XVal Session 55	1	XVal Session 55-Typing - Text-1		2012-07-14 13:18:50.863000
	Edit pad (rev 1360)		Capucine	cv402	XVal Session 55	1	XVal Session 55-Typing - Text-1		2012-07-14 13:18:51.208000
	Edit pad (rev 1361)		Bob	cv404	XVal Session 55	1	XVal Session 55-Typing - Text-1		2012-07-14 13:18:51.340000
	Edit pad (rev 1362)		Frank	cv407	XVal Session 55	1	XVal Session 55-Typing - Text-1		2012-07-14 13:18:51.360000
	Edit pad (rev 1363)		Bob	cv404	XVal Session 55	1	XVal Session 55-Typing - Text-1		2012-07-14 13:18:51.838000
	Edit pad (rev 1364)		Frank	cv407	XVal Session 55	1	XVal Session 55-Typing - Text-1		2012-07-14 13:18:52.121000
	Edit pad (rev 1365)		Capucine	cv402	XVal Session 55	1	XVal Session 55-Typing - Text-1		2012-07-14 13:18:52.154000
	Edit pad (rev 1366)		Bob	cv404	XVal Session 55	1	XVal Session 55-Typing - Text-1		2012-07-14 13:18:52.340000
	Edit pad (rev 1367)		Frank	cv407	XVal Session 55	1	XVal Session 55-Typing - Text-1		2012-07-14 13:18:52.640000
	Edit pad (rev 1368)		Bob	cv404	XVal Session 55	1	XVal Session 55-Typing - Text-1		2012-07-14 13:18:52.841000
	Edit pad (rev 1369)		Capucine	cv402	XVal Session 55	1	XVal Session 55-Typing - Text-1		2012-07-14 13:18:53.089000
	Edit pad (rev 1370)		Frank	cv407	XVal Session 55	1	XVal Session 55-Typing - Text-1		2012-07-14 13:18:53.119000
	Edit pad (rev 1371)		Bob	cv404	XVal Session 55	1	XVal Session 55-Typing - Text-1		2012-07-14 13:18:53.340000
	Edit pad (rev 1372)		Capucine	cv402	XVal Session 55	1	XVal Session 55-Typing - Text-1		2012-07-14 13:18:53.589000
	Edit pad (rev 1373)		Frank	cv407	XVal Session 55	1	XVal Session 55-Typing - Text-1		2012-07-14 13:18:53.658000
	Edit pad (rev 1374)		Bob	cv404	XVal Session 55	1	XVal Session 55-Typing - Text-1		2012-07-14 13:18:53.841000
	Edit pad (rev 1375)		Frank	cv407	XVal Session 55	1	XVal Session 55-Typing - Text-1		2012-07-14 13:18:54.154000
	Edit pad (rev 1376)		Capucine	cv402	XVal Session 55	1	XVal Session 55-Typing - Text-1		2012-07-14 13:18:54.218000
	Edit pad (rev 1377)		Frank	cv407	XVal Session 55	1	XVal Session 55-Typing - Text-1		2012-07-14 13:18:54.655000
	Edit pad (rev 1378)		Capucine	cv402	XVal Session 55	1	XVal Session 55-Typing - Text-1		2012-07-14 13:18:54.720000
	Edit pad (rev 1379)		Bob	cv404	XVal Session 55	1	XVal Session 55-Typing - Text-1		2012-07-14 13:18:55.050000
	Edit pad (rev 1380)		Frank	cv407	XVal Session 55	1	XVal Session 55-Typing - Text-1		2012-07-14 13:18:55.157000
	Edit pad (rev 1381)		Capucine	cv402	XVal Session 55	1	XVal Session 55-Typing - Text-1		2012-07-14 13:18:55.246000
	Edit pad (rev 1382)		Bob	cv404	XVal Session 55	1	XVal Session 55-Typing - Text-1		2012-07-14 13:18:55.596000
	Edit pad (rev 1383)		Capucine	cv402	XVal Session 55	1	XVal Session 55-Typing - Text-1		2012-07-14 13:18:55.746000
	Edit pad (rev 1384)		Frank	cv407	XVal Session 55	1	XVal Session 55-Typing - Text-1		2012-07-14 13:18:55.937000
	Edit pad (rev 1385)		Bob	cv404	XVal Session 55	1	XVal Session 55-Typing - Text-1		2012-07-14 13:18:56.093000
	Edit pad (rev 1386)		Capucine	cv402	XVal Session 55	1	XVal Session 55-Typing - Text-1		2012-07-14 13:18:56.245000
	Edit pad (rev 1387)		Frank	cv407	XVal Session 55	1	XVal Session 55-Typing - Text-1		2012-07-14 13:18:56.438000
	Edit pad (rev 1388)		Bob	cv404	XVal Session 55	1	XVal Session 55-Typing - Text-1		2012-07-14 13:18:56.595000
	Edit pad (rev 1389)		Frank	cv407	XVal Session 55	1	XVal Session 55-Typing - Text-1		2012-07-14 13:18:56.937000
	Edit pad (rev 1390)		Bob	cv404	XVal Session 55	1	XVal Session 55-Typing - Text-1		2012-07-14 13:18:57.093000
	Edit pad (rev 1391)		Capucine	cv402	XVal Session 55	1	XVal Session 55-Typing - Text-1		2012-07-14 13:18:57.181000
	Edit pad (rev 1392)		Frank	cv407	XVal Session 55	1	XVal Session 55-Typing - Text-1		2012-07-14 13:18:57.439000
	Edit pad (rev 1393)		Bob	cv404	XVal Session 55	1	XVal Session 55-Typing - Text-1		2012-07-14 13:18:57.595000
	Edit pad (rev 1394)		Capucine	cv402	XVal Session 55	1	XVal Session 55-Typing - Text-1		2012-07-14 13:18:57.682000
	Edit pad (rev 1395)		Bob	cv404	XVal Session 55	1	XVal Session 55-Typing - Text-1		2012-07-14 13:18:58.100000
	Edit pad (rev 1396)		Capucine	cv402	XVal Session 55	1	XVal Session 55-Typing - Text-1		2012-07-14 13:18:58.184000
	Edit pad (rev 1397)		Frank	cv407	XVal Session 55	1	XVal Session 55-Typing - Text-1		2012-07-14 13:18:58.191000
	Edit pad (rev 1398)		Bob	cv404	XVal Session 55	1	XVal Session 55-Typing - Text-1		2012-07-14 13:18:58.599000
	Edit pad (rev 1399)		Frank	cv407	XVal Session 55	1	XVal Session 55-Typing - Text-1		2012-07-14 13:18:58.690000
	Edit pad (rev 1400)		Capucine	cv402	XVal Session 55	1	XVal Session 55-Typing - Text-1		2012-07-14 13:18:58.964000
	Edit pad (rev 1401)		Bob	cv404	XVal Session 55	1	XVal Session 55-Typing - Text-1		2012-07-14 13:18:59.101000
	Edit pad (rev 1402)		Frank	cv407	XVal Session 55	1	XVal Session 55-Typing - Text-1		2012-07-14 13:18:59.197000
	Edit pad (rev 1403)		Bob	cv404	XVal Session 55	1	XVal Session 55-Typing - Text-1		2012-07-14 13:18:59.603000
	Edit pad (rev 1404)		Frank	cv407	XVal Session 55	1	XVal Session 55-Typing - Text-1		2012-07-14 13:18:59.697000
	Edit pad (rev 1405)		Capucine	cv402	XVal Session 55	1	XVal Session 55-Typing - Text-1		2012-07-14 13:19:00.177000
	Edit pad (rev 1406)		charles	cv410	XVal Session 55	1	XVal Session 55-Typing - Text-1		2012-07-14 13:19:00.266000
	Edit pad (rev 1407)		Capucine	cv402	XVal Session 55	1	XVal Session 55-Typing - Text-1		2012-07-14 13:19:00.676000
	Edit pad (rev 1408)		Bob	cv404	XVal Session 55	1	XVal Session 55-Typing - Text-1		2012-07-14 13:19:00.737000
	Edit pad (rev 1409)		charles	cv410	XVal Session 55	1	XVal Session 55-Typing - Text-1		2012-07-14 13:19:00.768000
	Edit pad (rev 1410)		Frank	cv407	XVal Session 55	1	XVal Session 55-Typing - Text-1		2012-07-14 13:19:01.338000
	Edit pad (rev 1411)		Bob	cv404	XVal Session 55	1	XVal Session 55-Typing - Text-1		2012-07-14 13:19:01.499000
	Edit pad (rev 1412)		charles	cv410	XVal Session 55	1	XVal Session 55-Typing - Text-1		2012-07-14 13:19:01.645000
	Edit pad (rev 1413)		Frank	cv407	XVal Session 55	1	XVal Session 55-Typing - Text-1		2012-07-14 13:19:01.840000
	Edit pad (rev 1414)		Bob	cv404	XVal Session 55	1	XVal Session 55-Typing - Text-1		2012-07-14 13:19:01.997000
	Edit pad (rev 1415)		Capucine	cv402	XVal Session 55	1	XVal Session 55-Typing - Text-1		2012-07-14 13:19:02.038000
	Edit pad (rev 1416)		charles	cv410	XVal Session 55	1	XVal Session 55-Typing - Text-1		2012-07-14 13:19:02.153000
	Edit pad (rev 1417)		Frank	cv407	XVal Session 55	1	XVal Session 55-Typing - Text-1		2012-07-14 13:19:02.339000
	Edit pad (rev 1418)		Bob	cv404	XVal Session 55	1	XVal Session 55-Typing - Text-1		2012-07-14 13:19:02.500000
	Edit pad (rev 1419)		Capucine	cv402	XVal Session 55	1	XVal Session 55-Typing - Text-1		2012-07-14 13:19:02.538000
	Edit pad (rev 1420)		Frank	cv407	XVal Session 55	1	XVal Session 55-Typing - Text-1		2012-07-14 13:19:02.841000
	Edit pad (rev 1421)		charles	cv410	XVal Session 55	1	XVal Session 55-Typing - Text-1		2012-07-14 13:19:02.870000
	Edit pad (rev 1422)		Frank	cv407	XVal Session 55	1	XVal Session 55-Typing - Text-1		2012-07-14 13:19:03.365000
	Edit pad (rev 1423)		charles	cv410	XVal Session 55	1	XVal Session 55-Typing - Text-1		2012-07-14 13:19:03.370000
	Edit pad (rev 1424)		charles	cv410	XVal Session 55	1	XVal Session 55-Typing - Text-1		2012-07-14 13:19:03.871000
	Edit pad (rev 1425)		Frank	cv407	XVal Session 55	1	XVal Session 55-Typing - Text-1		2012-07-14 13:19:03.921000
	Edit pad (rev 1426)		Capucine	cv402	XVal Session 55	1	XVal Session 55-Typing - Text-1		2012-07-14 13:19:03.962000
	Edit pad (rev 1427)		charles	cv410	XVal Session 55	1	XVal Session 55-Typing - Text-1		2012-07-14 13:19:04.371000
	Edit pad (rev 1428)		Frank	cv407	XVal Session 55	1	XVal Session 55-Typing - Text-1		2012-07-14 13:19:04.421000
	Edit pad (rev 1429)		charles	cv410	XVal Session 55	1	XVal Session 55-Typing - Text-1		2012-07-14 13:19:04.899000
	Edit pad (rev 1430)		Frank	cv407	XVal Session 55	1	XVal Session 55-Typing - Text-1		2012-07-14 13:19:04.923000
	Edit pad (rev 1431)		Capucine	cv402	XVal Session 55	1	XVal Session 55-Typing - Text-1		2012-07-14 13:19:05.281000
	Edit pad (rev 1432)		charles	cv410	XVal Session 55	1	XVal Session 55-Typing - Text-1		2012-07-14 13:19:05.399000
	Edit pad (rev 1433)		Frank	cv407	XVal Session 55	1	XVal Session 55-Typing - Text-1		2012-07-14 13:19:05.423000
	Edit pad (rev 1434)		Bob	cv404	XVal Session 55	1	XVal Session 55-Typing - Text-1		2012-07-14 13:19:05.511000
	Edit pad (rev 1435)		charles	cv410	XVal Session 55	1	XVal Session 55-Typing - Text-1		2012-07-14 13:19:05.900000
	Edit pad (rev 1436)		Frank	cv407	XVal Session 55	1	XVal Session 55-Typing - Text-1		2012-07-14 13:19:05.927000
	Edit pad (rev 1437)		Bob	cv404	XVal Session 55	1	XVal Session 55-Typing - Text-1		2012-07-14 13:19:06.011000
	Edit pad (rev 1438)		charles	cv410	XVal Session 55	1	XVal Session 55-Typing - Text-1		2012-07-14 13:19:06.398000
	Edit pad (rev 1439)		Frank	cv407	XVal Session 55	1	XVal Session 55-Typing - Text-1		2012-07-14 13:19:06.423000
	Edit pad (rev 1440)		Capucine	cv402	XVal Session 55	1	XVal Session 55-Typing - Text-1		2012-07-14 13:19:06.463000
	Edit pad (rev 1441)		Bob	cv404	XVal Session 55	1	XVal Session 55-Typing - Text-1		2012-07-14 13:19:06.513000
	Edit pad (rev 1442)		charles	cv410	XVal Session 55	1	XVal Session 55-Typing - Text-1		2012-07-14 13:19:06.902000
	Edit pad (rev 1443)		Frank	cv407	XVal Session 55	1	XVal Session 55-Typing - Text-1		2012-07-14 13:19:06.927000
	Edit pad (rev 1444)		Capucine	cv402	XVal Session 55	1	XVal Session 55-Typing - Text-1		2012-07-14 13:19:06.964000
	Edit pad (rev 1445)		Bob	cv404	XVal Session 55	1	XVal Session 55-Typing - Text-1		2012-07-14 13:19:07.017000
	Edit pad (rev 1446)		charles	cv410	XVal Session 55	1	XVal Session 55-Typing - Text-1		2012-07-14 13:19:07.399000
	Edit pad (rev 1447)		Capucine	cv402	XVal Session 55	1	XVal Session 55-Typing - Text-1		2012-07-14 13:19:07.466000
	Edit pad (rev 1448)		Bob	cv404	XVal Session 55	1	XVal Session 55-Typing - Text-1		2012-07-14 13:19:07.515000
	Edit pad (rev 1449)		Frank	cv407	XVal Session 55	1	XVal Session 55-Typing - Text-1		2012-07-14 13:19:07.789000
	Edit pad (rev 1450)		charles	cv410	XVal Session 55	1	XVal Session 55-Typing - Text-1		2012-07-14 13:19:07.898000
	Edit pad (rev 1451)		Capucine	cv402	XVal Session 55	1	XVal Session 55-Typing - Text-1		2012-07-14 13:19:07.992000
	Edit pad (rev 1452)		Bob	cv404	XVal Session 55	1	XVal Session 55-Typing - Text-1		2012-07-14 13:19:08.016000
	Edit pad (rev 1453)		charles	cv410	XVal Session 55	1	XVal Session 55-Typing - Text-1		2012-07-14 13:19:08.402000
	Edit pad (rev 1454)		Capucine	cv402	XVal Session 55	1	XVal Session 55-Typing - Text-1		2012-07-14 13:19:08.465000
	Edit pad (rev 1455)		Frank	cv407	XVal Session 55	1	XVal Session 55-Typing - Text-1		2012-07-14 13:19:08.554000
	Edit pad (rev 1456)		Bob	cv404	XVal Session 55	1	XVal Session 55-Typing - Text-1		2012-07-14 13:19:08.557000
	Edit pad (rev 1457)		charles	cv410	XVal Session 55	1	XVal Session 55-Typing - Text-1		2012-07-14 13:19:08.900000
	Edit pad (rev 1458)		Capucine	cv402	XVal Session 55	1	XVal Session 55-Typing - Text-1		2012-07-14 13:19:08.965000
	Edit pad (rev 1459)		Frank	cv407	XVal Session 55	1	XVal Session 55-Typing - Text-1		2012-07-14 13:19:09.053000
	Edit pad (rev 1460)		Bob	cv404	XVal Session 55	1	XVal Session 55-Typing - Text-1		2012-07-14 13:19:09.055000
	Edit pad (rev 1461)		charles	cv410	XVal Session 55	1	XVal Session 55-Typing - Text-1		2012-07-14 13:19:09.400000
	Edit pad (rev 1462)		Capucine	cv402	XVal Session 55	1	XVal Session 55-Typing - Text-1		2012-07-14 13:19:09.471000
	Edit pad (rev 1463)		Frank	cv407	XVal Session 55	1	XVal Session 55-Typing - Text-1		2012-07-14 13:19:09.555000
	Edit pad (rev 1464)		Bob	cv404	XVal Session 55	1	XVal Session 55-Typing - Text-1		2012-07-14 13:19:09.560000
	Edit pad (rev 1465)		charles	cv410	XVal Session 55	1	XVal Session 55-Typing - Text-1		2012-07-14 13:19:09.901000
	Edit pad (rev 1466)		Capucine	cv402	XVal Session 55	1	XVal Session 55-Typing - Text-1		2012-07-14 13:19:09.964000
	Edit pad (rev 1467)		Frank	cv407	XVal Session 55	1	XVal Session 55-Typing - Text-1		2012-07-14 13:19:10.054000
	Edit pad (rev 1468)		Bob	cv404	XVal Session 55	1	XVal Session 55-Typing - Text-1		2012-07-14 13:19:10.059000
	Edit pad (rev 1469)		charles	cv410	XVal Session 55	1	XVal Session 55-Typing - Text-1		2012-07-14 13:19:10.417000
	Edit pad (rev 1470)		Frank	cv407	XVal Session 55	1	XVal Session 55-Typing - Text-1		2012-07-14 13:19:10.554000
	Edit pad (rev 1471)		Bob	cv404	XVal Session 55	1	XVal Session 55-Typing - Text-1		2012-07-14 13:19:10.562000
	Edit pad (rev 1472)		charles	cv410	XVal Session 55	1	XVal Session 55-Typing - Text-1		2012-07-14 13:19:10.902000
	Edit pad (rev 1473)		Frank	cv407	XVal Session 55	1	XVal Session 55-Typing - Text-1		2012-07-14 13:19:11.053000
	Edit pad (rev 1474)		Bob	cv404	XVal Session 55	1	XVal Session 55-Typing - Text-1		2012-07-14 13:19:11.063000
	Edit pad (rev 1475)		charles	cv410	XVal Session 55	1	XVal Session 55-Typing - Text-1		2012-07-14 13:19:11.403000
	Edit pad (rev 1476)		Frank	cv407	XVal Session 55	1	XVal Session 55-Typing - Text-1		2012-07-14 13:19:11.554000
	Edit pad (rev 1477)		Capucine	cv402	XVal Session 55	1	XVal Session 55-Typing - Text-1		2012-07-14 13:19:11.605000
	Edit pad (rev 1478)		Bob	cv404	XVal Session 55	1	XVal Session 55-Typing - Text-1		2012-07-14 13:19:11.619000
	Edit pad (rev 1479)		charles	cv410	XVal Session 55	1	XVal Session 55-Typing - Text-1		2012-07-14 13:19:12.006000
	Edit pad (rev 1480)		Frank	cv407	XVal Session 55	1	XVal Session 55-Typing - Text-1		2012-07-14 13:19:12.057000
	Edit pad (rev 1481)		Capucine	cv402	XVal Session 55	1	XVal Session 55-Typing - Text-1		2012-07-14 13:19:12.072000
	Edit pad (rev 1482)		Bob	cv404	XVal Session 55	1	XVal Session 55-Typing - Text-1		2012-07-14 13:19:12.119000
	Edit pad (rev 1483)		charles	cv410	XVal Session 55	1	XVal Session 55-Typing - Text-1		2012-07-14 13:19:12.507000
	Edit pad (rev 1484)		Frank	cv407	XVal Session 55	1	XVal Session 55-Typing - Text-1		2012-07-14 13:19:12.558000
	Edit pad (rev 1485)		Capucine	cv402	XVal Session 55	1	XVal Session 55-Typing - Text-1		2012-07-14 13:19:12.574000
	Edit pad (rev 1486)		Bob	cv404	XVal Session 55	1	XVal Session 55-Typing - Text-1		2012-07-14 13:19:12.618000
	Edit pad (rev 1487)		charles	cv410	XVal Session 55	1	XVal Session 55-Typing - Text-1		2012-07-14 13:19:13.012000
	Edit pad (rev 1488)		Frank	cv407	XVal Session 55	1	XVal Session 55-Typing - Text-1		2012-07-14 13:19:13.075000
	Edit pad (rev 1489)		Bob	cv404	XVal Session 55	1	XVal Session 55-Typing - Text-1		2012-07-14 13:19:13.127000
	Edit pad (rev 1490)		Capucine	cv402	XVal Session 55	1	XVal Session 55-Typing - Text-1		2012-07-14 13:19:13.148000
	Edit pad (rev 1491)		charles	cv410	XVal Session 55	1	XVal Session 55-Typing - Text-1		2012-07-14 13:19:13.508000
	Edit pad (rev 1492)		Frank	cv407	XVal Session 55	1	XVal Session 55-Typing - Text-1		2012-07-14 13:19:13.575000
	Edit pad (rev 1493)		Capucine	cv402	XVal Session 55	1	XVal Session 55-Typing - Text-1		2012-07-14 13:19:13.597000
	Edit pad (rev 1494)		Bob	cv404	XVal Session 55	1	XVal Session 55-Typing - Text-1		2012-07-14 13:19:13.627000
	Edit pad (rev 1495)		charles	cv410	XVal Session 55	1	XVal Session 55-Typing - Text-1		2012-07-14 13:19:14.013000
	Edit pad (rev 1496)		Frank	cv407	XVal Session 55	1	XVal Session 55-Typing - Text-1		2012-07-14 13:19:14.072000
	Edit pad (rev 1497)		Capucine	cv402	XVal Session 55	1	XVal Session 55-Typing - Text-1		2012-07-14 13:19:14.096000
	Edit pad (rev 1498)		Bob	cv404	XVal Session 55	1	XVal Session 55-Typing - Text-1		2012-07-14 13:19:14.127000
	Edit pad (rev 1499)		charles	cv410	XVal Session 55	1	XVal Session 55-Typing - Text-1		2012-07-14 13:19:14.530000
	Edit pad (rev 1500)		Capucine	cv402	XVal Session 55	1	XVal Session 55-Typing - Text-1		2012-07-14 13:19:14.596000
	Edit pad (rev 1501)		Bob	cv404	XVal Session 55	1	XVal Session 55-Typing - Text-1		2012-07-14 13:19:14.627000
	Edit pad (rev 1502)		charles	cv410	XVal Session 55	1	XVal Session 55-Typing - Text-1		2012-07-14 13:19:15.031000
	Edit pad (rev 1503)		Capucine	cv402	XVal Session 55	1	XVal Session 55-Typing - Text-1		2012-07-14 13:19:15.107000
	Edit pad (rev 1504)		Frank	cv407	XVal Session 55	1	XVal Session 55-Typing - Text-1		2012-07-14 13:19:15.263000
	Edit pad (rev 1505)		charles	cv410	XVal Session 55	1	XVal Session 55-Typing - Text-1		2012-07-14 13:19:15.537000
	Edit pad (rev 1506)		Capucine	cv402	XVal Session 55	1	XVal Session 55-Typing - Text-1		2012-07-14 13:19:15.616000
	Edit pad (rev 1507)		Frank	cv407	XVal Session 55	1	XVal Session 55-Typing - Text-1		2012-07-14 13:19:15.905000
	Edit pad (rev 1508)		charles	cv410	XVal Session 55	1	XVal Session 55-Typing - Text-1		2012-07-14 13:19:16.034000
	Edit pad (rev 1509)		Capucine	cv402	XVal Session 55	1	XVal Session 55-Typing - Text-1		2012-07-14 13:19:16.104000
	Edit pad (rev 1510)		Bob	cv404	XVal Session 55	1	XVal Session 55-Typing - Text-1		2012-07-14 13:19:16.386000
	Edit pad (rev 1511)		charles	cv410	XVal Session 55	1	XVal Session 55-Typing - Text-1		2012-07-14 13:19:16.537000
	Edit pad (rev 1512)		Capucine	cv402	XVal Session 55	1	XVal Session 55-Typing - Text-1		2012-07-14 13:19:16.608000
	Edit pad (rev 1513)		Bob	cv404	XVal Session 55	1	XVal Session 55-Typing - Text-1		2012-07-14 13:19:16.891000
	Edit pad (rev 1514)		charles	cv410	XVal Session 55	1	XVal Session 55-Typing - Text-1		2012-07-14 13:19:17.212000
	Edit pad (rev 1515)		Bob	cv404	XVal Session 55	1	XVal Session 55-Typing - Text-1		2012-07-14 13:19:17.391000
	Edit pad (rev 1516)		Frank	cv407	XVal Session 55	1	XVal Session 55-Typing - Text-1		2012-07-14 13:19:17.632000
	Edit pad (rev 1517)		charles	cv410	XVal Session 55	1	XVal Session 55-Typing - Text-1		2012-07-14 13:19:17.715000
	Edit pad (rev 1518)		Bob	cv404	XVal Session 55	1	XVal Session 55-Typing - Text-1		2012-07-14 13:19:17.892000
	Edit pad (rev 1519)		Frank	cv407	XVal Session 55	1	XVal Session 55-Typing - Text-1		2012-07-14 13:19:18.131000
	Edit pad (rev 1520)		charles	cv410	XVal Session 55	1	XVal Session 55-Typing - Text-1		2012-07-14 13:19:18.214000
	Edit pad (rev 1521)		Bob	cv404	XVal Session 55	1	XVal Session 55-Typing - Text-1		2012-07-14 13:19:18.391000
	Edit pad (rev 1522)		Capucine	cv402	XVal Session 55	1	XVal Session 55-Typing - Text-1		2012-07-14 13:19:18.527000
	Edit pad (rev 1523)		Frank	cv407	XVal Session 55	1	XVal Session 55-Typing - Text-1		2012-07-14 13:19:18.631000
	Edit pad (rev 1524)		charles	cv410	XVal Session 55	1	XVal Session 55-Typing - Text-1		2012-07-14 13:19:18.715000
	Edit pad (rev 1525)		Bob	cv404	XVal Session 55	1	XVal Session 55-Typing - Text-1		2012-07-14 13:19:18.891000
	Edit pad (rev 1526)		Frank	cv407	XVal Session 55	1	XVal Session 55-Typing - Text-1		2012-07-14 13:19:19.132000
	Edit pad (rev 1527)		charles	cv410	XVal Session 55	1	XVal Session 55-Typing - Text-1		2012-07-14 13:19:19.217000
	Edit pad (rev 1528)		Capucine	cv402	XVal Session 55	1	XVal Session 55-Typing - Text-1		2012-07-14 13:19:19.382000
	Edit pad (rev 1529)		Bob	cv404	XVal Session 55	1	XVal Session 55-Typing - Text-1		2012-07-14 13:19:19.390000
	Edit pad (rev 1530)		Frank	cv407	XVal Session 55	1	XVal Session 55-Typing - Text-1		2012-07-14 13:19:19.633000
	Edit pad (rev 1531)		charles	cv410	XVal Session 55	1	XVal Session 55-Typing - Text-1		2012-07-14 13:19:19.888000
	Edit pad (rev 1532)		Bob	cv404	XVal Session 55	1	XVal Session 55-Typing - Text-1		2012-07-14 13:19:19.894000
	Edit pad (rev 1533)		Frank	cv407	XVal Session 55	1	XVal Session 55-Typing - Text-1		2012-07-14 13:19:20.133000
	Edit pad (rev 1534)		Bob	cv404	XVal Session 55	1	XVal Session 55-Typing - Text-1		2012-07-14 13:19:20.394000
	Edit pad (rev 1535)		charles	cv410	XVal Session 55	1	XVal Session 55-Typing - Text-1		2012-07-14 13:19:20.400000
	Edit pad (rev 1536)		Bob	cv404	XVal Session 55	1	XVal Session 55-Typing - Text-1		2012-07-14 13:19:20.895000
	Edit pad (rev 1537)		charles	cv410	XVal Session 55	1	XVal Session 55-Typing - Text-1		2012-07-14 13:19:20.902000
	Edit pad (rev 1538)		Capucine	cv402	XVal Session 55	1	XVal Session 55-Typing - Text-1		2012-07-14 13:19:20.960000
	Edit pad (rev 1539)		Bob	cv404	XVal Session 55	1	XVal Session 55-Typing - Text-1		2012-07-14 13:19:21.392000
	Edit pad (rev 1540)		charles	cv410	XVal Session 55	1	XVal Session 55-Typing - Text-1		2012-07-14 13:19:21.403000
	Edit pad (rev 1541)		Capucine	cv402	XVal Session 55	1	XVal Session 55-Typing - Text-1		2012-07-14 13:19:21.462000
	Edit pad (rev 1542)		Bob	cv404	XVal Session 55	1	XVal Session 55-Typing - Text-1		2012-07-14 13:19:21.894000
	Edit pad (rev 1543)		charles	cv410	XVal Session 55	1	XVal Session 55-Typing - Text-1		2012-07-14 13:19:21.902000
	Edit pad (rev 1544)		Capucine	cv402	XVal Session 55	1	XVal Session 55-Typing - Text-1		2012-07-14 13:19:21.962000
	Edit pad (rev 1545)		Bob	cv404	XVal Session 55	1	XVal Session 55-Typing - Text-1		2012-07-14 13:19:22.393000
	Edit pad (rev 1546)		charles	cv410	XVal Session 55	1	XVal Session 55-Typing - Text-1		2012-07-14 13:19:22.409000
	Edit pad (rev 1547)		Capucine	cv402	XVal Session 55	1	XVal Session 55-Typing - Text-1		2012-07-14 13:19:22.465000
	Edit pad (rev 1548)		Bob	cv404	XVal Session 55	1	XVal Session 55-Typing - Text-1		2012-07-14 13:19:22.892000
	Edit pad (rev 1549)		charles	cv410	XVal Session 55	1	XVal Session 55-Typing - Text-1		2012-07-14 13:19:22.906000
	Edit pad (rev 1550)		Capucine	cv402	XVal Session 55	1	XVal Session 55-Typing - Text-1		2012-07-14 13:19:22.966000
	Edit pad (rev 1551)		Bob	cv404	XVal Session 55	1	XVal Session 55-Typing - Text-1		2012-07-14 13:19:23.393000
	Edit pad (rev 1552)		charles	cv410	XVal Session 55	1	XVal Session 55-Typing - Text-1		2012-07-14 13:19:23.406000
	Edit pad (rev 1553)		Capucine	cv402	XVal Session 55	1	XVal Session 55-Typing - Text-1		2012-07-14 13:19:23.472000
	Edit pad (rev 1554)		Bob	cv404	XVal Session 55	1	XVal Session 55-Typing - Text-1		2012-07-14 13:19:23.893000
	Edit pad (rev 1555)		charles	cv410	XVal Session 55	1	XVal Session 55-Typing - Text-1		2012-07-14 13:19:23.909000
	Edit pad (rev 1556)		Frank	cv407	XVal Session 55	1	XVal Session 55-Typing - Text-1		2012-07-14 13:19:23.925000
	Edit pad (rev 1557)		Capucine	cv402	XVal Session 55	1	XVal Session 55-Typing - Text-1		2012-07-14 13:19:23.971000
	Edit pad (rev 1558)		charles	cv410	XVal Session 55	1	XVal Session 55-Typing - Text-1		2012-07-14 13:19:24.407000
	Edit pad (rev 1559)		Bob	cv404	XVal Session 55	1	XVal Session 55-Typing - Text-1		2012-07-14 13:19:24.439000
	Edit pad (rev 1560)		Capucine	cv402	XVal Session 55	1	XVal Session 55-Typing - Text-1		2012-07-14 13:19:24.473000
	Edit pad (rev 1561)		charles	cv410	XVal Session 55	1	XVal Session 55-Typing - Text-1		2012-07-14 13:19:24.908000
	Edit pad (rev 1562)		Capucine	cv402	XVal Session 55	1	XVal Session 55-Typing - Text-1		2012-07-14 13:19:24.976000
	Edit pad (rev 1563)		Bob	cv404	XVal Session 55	1	XVal Session 55-Typing - Text-1		2012-07-14 13:19:25.046000
	Edit pad (rev 1564)		Frank	cv407	XVal Session 55	1	XVal Session 55-Typing - Text-1		2012-07-14 13:19:25.184000
	Edit pad (rev 1565)		charles	cv410	XVal Session 55	1	XVal Session 55-Typing - Text-1		2012-07-14 13:19:25.413000
	Edit pad (rev 1566)		Bob	cv404	XVal Session 55	1	XVal Session 55-Typing - Text-1		2012-07-14 13:19:25.531000
	Edit pad (rev 1567)		Frank	cv407	XVal Session 55	1	XVal Session 55-Typing - Text-1		2012-07-14 13:19:25.697000
	Edit pad (rev 1568)		charles	cv410	XVal Session 55	1	XVal Session 55-Typing - Text-1		2012-07-14 13:19:25.920000
	Edit pad (rev 1569)		Bob	cv404	XVal Session 55	1	XVal Session 55-Typing - Text-1		2012-07-14 13:19:26.033000
	Edit pad (rev 1570)		Frank	cv407	XVal Session 55	1	XVal Session 55-Typing - Text-1		2012-07-14 13:19:26.241000
	Edit pad (rev 1571)		Capucine	cv402	XVal Session 55	1	XVal Session 55-Typing - Text-1		2012-07-14 13:19:26.256000
	Edit pad (rev 1572)		charles	cv410	XVal Session 55	1	XVal Session 55-Typing - Text-1		2012-07-14 13:19:26.416000
	Edit pad (rev 1573)		Bob	cv404	XVal Session 55	1	XVal Session 55-Typing - Text-1		2012-07-14 13:19:26.530000
	Edit pad (rev 1574)		Capucine	cv402	XVal Session 55	1	XVal Session 55-Typing - Text-1		2012-07-14 13:19:26.759000
	Edit pad (rev 1575)		charles	cv410	XVal Session 55	1	XVal Session 55-Typing - Text-1		2012-07-14 13:19:26.920000
	Edit pad (rev 1576)		Bob	cv404	XVal Session 55	1	XVal Session 55-Typing - Text-1		2012-07-14 13:19:27.162000
	Edit pad (rev 1577)		Capucine	cv402	XVal Session 55	1	XVal Session 55-Typing - Text-1		2012-07-14 13:19:27.257000
	Edit pad (rev 1578)		charles	cv410	XVal Session 55	1	XVal Session 55-Typing - Text-1		2012-07-14 13:19:27.420000
	Edit pad (rev 1579)		Bob	cv404	XVal Session 55	1	XVal Session 55-Typing - Text-1		2012-07-14 13:19:27.662000
	Edit pad (rev 1580)		Capucine	cv402	XVal Session 55	1	XVal Session 55-Typing - Text-1		2012-07-14 13:19:27.757000
	Edit pad (rev 1581)		charles	cv410	XVal Session 55	1	XVal Session 55-Typing - Text-1		2012-07-14 13:19:27.920000
	Edit pad (rev 1582)		Bob	cv404	XVal Session 55	1	XVal Session 55-Typing - Text-1		2012-07-14 13:19:28.161000
	Edit pad (rev 1583)		Capucine	cv402	XVal Session 55	1	XVal Session 55-Typing - Text-1		2012-07-14 13:19:28.358000
	Edit pad (rev 1584)		charles	cv410	XVal Session 55	1	XVal Session 55-Typing - Text-1		2012-07-14 13:19:28.422000
	Edit pad (rev 1585)		Bob	cv404	XVal Session 55	1	XVal Session 55-Typing - Text-1		2012-07-14 13:19:28.665000
	Edit pad (rev 1586)		Capucine	cv402	XVal Session 55	1	XVal Session 55-Typing - Text-1		2012-07-14 13:19:28.857000
	Edit pad (rev 1587)		Bob	cv404	XVal Session 55	1	XVal Session 55-Typing - Text-1		2012-07-14 13:19:29.165000
	Edit pad (rev 1588)		Capucine	cv402	XVal Session 55	1	XVal Session 55-Typing - Text-1		2012-07-14 13:19:29.365000
	Edit pad (rev 1589)		Bob	cv404	XVal Session 55	1	XVal Session 55-Typing - Text-1		2012-07-14 13:19:29.671000
	Edit pad (rev 1590)		Capucine	cv402	XVal Session 55	1	XVal Session 55-Typing - Text-1		2012-07-14 13:19:29.865000
	Edit pad (rev 1591)		Bob	cv404	XVal Session 55	1	XVal Session 55-Typing - Text-1		2012-07-14 13:19:30.171000
	Edit pad (rev 1592)		Capucine	cv402	XVal Session 55	1	XVal Session 55-Typing - Text-1		2012-07-14 13:19:30.405000
	Edit pad (rev 1593)		Bob	cv404	XVal Session 55	1	XVal Session 55-Typing - Text-1		2012-07-14 13:19:30.676000
	Edit pad (rev 1594)		Capucine	cv402	XVal Session 55	1	XVal Session 55-Typing - Text-1		2012-07-14 13:19:30.904000
	Edit pad (rev 1595)		Bob	cv404	XVal Session 55	1	XVal Session 55-Typing - Text-1		2012-07-14 13:19:31.175000
	Edit pad (rev 1596)		Capucine	cv402	XVal Session 55	1	XVal Session 55-Typing - Text-1		2012-07-14 13:19:31.405000
	Edit pad (rev 1597)		Bob	cv404	XVal Session 55	1	XVal Session 55-Typing - Text-1		2012-07-14 13:19:31.678000
	Edit pad (rev 1598)		charles	cv410	XVal Session 55	1	XVal Session 55-Typing - Text-1		2012-07-14 13:19:31.971000
	Edit pad (rev 1599)		Bob	cv404	XVal Session 55	1	XVal Session 55-Typing - Text-1		2012-07-14 13:19:32.177000
	Edit pad (rev 1600)		charles	cv410	XVal Session 55	1	XVal Session 55-Typing - Text-1		2012-07-14 13:19:32.472000
	Edit pad (rev 1601)		Bob	cv404	XVal Session 55	1	XVal Session 55-Typing - Text-1		2012-07-14 13:19:32.675000
	Edit pad (rev 1602)		charles	cv410	XVal Session 55	1	XVal Session 55-Typing - Text-1		2012-07-14 13:19:32.973000
	Edit pad (rev 1603)		charles	cv410	XVal Session 55	1	XVal Session 55-Typing - Text-1		2012-07-14 13:19:33.473000
	Edit pad (rev 1604)		charles	cv410	XVal Session 55	1	XVal Session 55-Typing - Text-1		2012-07-14 13:19:33.973000
	Edit pad (rev 1605)		Bob	cv404	XVal Session 55	1	XVal Session 55-Typing - Text-1		2012-07-14 13:19:33.976000
	Edit pad (rev 1606)		charles	cv410	XVal Session 55	1	XVal Session 55-Typing - Text-1		2012-07-14 13:19:34.475000
	Edit pad (rev 1607)		Bob	cv404	XVal Session 55	1	XVal Session 55-Typing - Text-1		2012-07-14 13:19:34.882000
	Edit pad (rev 1608)		charles	cv410	XVal Session 55	1	XVal Session 55-Typing - Text-1		2012-07-14 13:19:34.975000
	Edit pad (rev 1609)		Bob	cv404	XVal Session 55	1	XVal Session 55-Typing - Text-1		2012-07-14 13:19:35.382000
	Edit pad (rev 1610)		charles	cv410	XVal Session 55	1	XVal Session 55-Typing - Text-1		2012-07-14 13:19:35.493000
	Edit pad (rev 1611)		Bob	cv404	XVal Session 55	1	XVal Session 55-Typing - Text-1		2012-07-14 13:19:35.882000
	Edit pad (rev 1612)		Capucine	cv402	XVal Session 55	1	XVal Session 55-Typing - Text-1		2012-07-14 13:19:36.357000
	Edit pad (rev 1613)		Bob	cv404	XVal Session 55	1	XVal Session 55-Typing - Text-1		2012-07-14 13:19:36.383000
	Edit pad (rev 1614)		Capucine	cv402	XVal Session 55	1	XVal Session 55-Typing - Text-1		2012-07-14 13:19:36.854000
	Edit pad (rev 1615)		Bob	cv404	XVal Session 55	1	XVal Session 55-Typing - Text-1		2012-07-14 13:19:36.883000
	Edit pad (rev 1616)		Capucine	cv402	XVal Session 55	1	XVal Session 55-Typing - Text-1		2012-07-14 13:19:37.358000
	Edit pad (rev 1617)		Bob	cv404	XVal Session 55	1	XVal Session 55-Typing - Text-1		2012-07-14 13:19:37.381000
	Edit pad (rev 1618)		Capucine	cv402	XVal Session 55	1	XVal Session 55-Typing - Text-1		2012-07-14 13:19:37.860000
	Edit pad (rev 1619)		Bob	cv404	XVal Session 55	1	XVal Session 55-Typing - Text-1		2012-07-14 13:19:38.324000
	Edit pad (rev 1620)		Capucine	cv402	XVal Session 55	1	XVal Session 55-Typing - Text-1		2012-07-14 13:19:38.372000
	Edit pad (rev 1621)		Bob	cv404	XVal Session 55	1	XVal Session 55-Typing - Text-1		2012-07-14 13:19:38.826000
	Edit pad (rev 1622)		Capucine	cv402	XVal Session 55	1	XVal Session 55-Typing - Text-1		2012-07-14 13:19:38.873000
	Edit pad (rev 1623)		Bob	cv404	XVal Session 55	1	XVal Session 55-Typing - Text-1		2012-07-14 13:19:39.326000
	Edit pad (rev 1624)		Capucine	cv402	XVal Session 55	1	XVal Session 55-Typing - Text-1		2012-07-14 13:19:39.375000
	Edit pad (rev 1625)		Bob	cv404	XVal Session 55	1	XVal Session 55-Typing - Text-1		2012-07-14 13:19:39.826000
	Edit pad (rev 1626)		Capucine	cv402	XVal Session 55	1	XVal Session 55-Typing - Text-1		2012-07-14 13:19:39.877000
	Edit pad (rev 1627)		charles	cv410	XVal Session 55	1	XVal Session 55-Typing - Text-1		2012-07-14 13:19:40.275000
	Edit pad (rev 1628)		Capucine	cv402	XVal Session 55	1	XVal Session 55-Typing - Text-1		2012-07-14 13:19:40.381000
	Edit pad (rev 1629)		Bob	cv404	XVal Session 55	1	XVal Session 55-Typing - Text-1		2012-07-14 13:19:40.508000
	Edit pad (rev 1630)		charles	cv410	XVal Session 55	1	XVal Session 55-Typing - Text-1		2012-07-14 13:19:40.776000
	Edit pad (rev 1631)		Bob	cv404	XVal Session 55	1	XVal Session 55-Typing - Text-1		2012-07-14 13:19:41.011000
	Edit pad (rev 1632)		charles	cv410	XVal Session 55	1	XVal Session 55-Typing - Text-1		2012-07-14 13:19:41.276000
	Edit pad (rev 1633)		Bob	cv404	XVal Session 55	1	XVal Session 55-Typing - Text-1		2012-07-14 13:19:41.508000
	Edit pad (rev 1634)		charles	cv410	XVal Session 55	1	XVal Session 55-Typing - Text-1		2012-07-14 13:19:41.774000
	Edit pad (rev 1635)		Bob	cv404	XVal Session 55	1	XVal Session 55-Typing - Text-1		2012-07-14 13:19:42.010000
	Edit pad (rev 1636)		charles	cv410	XVal Session 55	1	XVal Session 55-Typing - Text-1		2012-07-14 13:19:42.275000
	Edit pad (rev 1637)		Bob	cv404	XVal Session 55	1	XVal Session 55-Typing - Text-1		2012-07-14 13:19:42.523000
	Edit pad (rev 1638)		charles	cv410	XVal Session 55	1	XVal Session 55-Typing - Text-1		2012-07-14 13:19:42.782000
	Edit pad (rev 1639)		Bob	cv404	XVal Session 55	1	XVal Session 55-Typing - Text-1		2012-07-14 13:19:43.019000
	Edit pad (rev 1640)		charles	cv410	XVal Session 55	1	XVal Session 55-Typing - Text-1		2012-07-14 13:19:43.274000
	Edit pad (rev 1641)		Bob	cv404	XVal Session 55	1	XVal Session 55-Typing - Text-1		2012-07-14 13:19:43.524000
	Edit pad (rev 1642)		charles	cv410	XVal Session 55	1	XVal Session 55-Typing - Text-1		2012-07-14 13:19:43.776000
	Edit pad (rev 1643)		Bob	cv404	XVal Session 55	1	XVal Session 55-Typing - Text-1		2012-07-14 13:19:44.019000
	Edit pad (rev 1644)		charles	cv410	XVal Session 55	1	XVal Session 55-Typing - Text-1		2012-07-14 13:19:44.277000
	Edit pad (rev 1645)		Bob	cv404	XVal Session 55	1	XVal Session 55-Typing - Text-1		2012-07-14 13:19:44.521000
	Edit pad (rev 1646)		charles	cv410	XVal Session 55	1	XVal Session 55-Typing - Text-1		2012-07-14 13:19:44.786000
	Edit pad (rev 1647)		Bob	cv404	XVal Session 55	1	XVal Session 55-Typing - Text-1		2012-07-14 13:19:45.018000
	Edit pad (rev 1648)		Capucine	cv402	XVal Session 55	1	XVal Session 55-Typing - Text-1		2012-07-14 13:19:45.322000
	Edit pad (rev 1649)		charles	cv410	XVal Session 55	1	XVal Session 55-Typing - Text-1		2012-07-14 13:19:45.410000
	Edit pad (rev 1650)		Capucine	cv402	XVal Session 55	1	XVal Session 55-Typing - Text-1		2012-07-14 13:19:45.819000
	Edit pad (rev 1651)		charles	cv410	XVal Session 55	1	XVal Session 55-Typing - Text-1		2012-07-14 13:19:45.918000
	Edit pad (rev 1652)		Capucine	cv402	XVal Session 55	1	XVal Session 55-Typing - Text-1		2012-07-14 13:19:46.366000
	Edit pad (rev 1653)		charles	cv410	XVal Session 55	1	XVal Session 55-Typing - Text-1		2012-07-14 13:19:46.424000
	Edit pad (rev 1654)		Bob	cv404	XVal Session 55	1	XVal Session 55-Typing - Text-1		2012-07-14 13:19:46.577000
	Edit pad (rev 1655)		Capucine	cv402	XVal Session 55	1	XVal Session 55-Typing - Text-1		2012-07-14 13:19:46.863000
	Edit pad (rev 1656)		charles	cv410	XVal Session 55	1	XVal Session 55-Typing - Text-1		2012-07-14 13:19:46.926000
	Edit pad (rev 1657)		Bob	cv404	XVal Session 55	1	XVal Session 55-Typing - Text-1		2012-07-14 13:19:47.080000
	Edit pad (rev 1658)		Capucine	cv402	XVal Session 55	1	XVal Session 55-Typing - Text-1		2012-07-14 13:19:47.368000
	Edit pad (rev 1659)		Bob	cv404	XVal Session 55	1	XVal Session 55-Typing - Text-1		2012-07-14 13:19:47.582000
	Edit pad (rev 1660)		Capucine	cv402	XVal Session 55	1	XVal Session 55-Typing - Text-1		2012-07-14 13:19:47.866000
	Edit pad (rev 1661)		Bob	cv404	XVal Session 55	1	XVal Session 55-Typing - Text-1		2012-07-14 13:19:48.082000
	Edit pad (rev 1662)		Capucine	cv402	XVal Session 55	1	XVal Session 55-Typing - Text-1		2012-07-14 13:19:48.372000
	Edit pad (rev 1663)		Bob	cv404	XVal Session 55	1	XVal Session 55-Typing - Text-1		2012-07-14 13:19:48.582000
	Edit pad (rev 1664)		Capucine	cv402	XVal Session 55	1	XVal Session 55-Typing - Text-1		2012-07-14 13:19:48.873000
	Edit pad (rev 1665)		Bob	cv404	XVal Session 55	1	XVal Session 55-Typing - Text-1		2012-07-14 13:19:49.082000
	Edit pad (rev 1666)		charles	cv410	XVal Session 55	1	XVal Session 55-Typing - Text-1		2012-07-14 13:19:49.557000
	Edit pad (rev 1667)		Bob	cv404	XVal Session 55	1	XVal Session 55-Typing - Text-1		2012-07-14 13:19:49.625000
	Edit pad (rev 1668)		Capucine	cv402	XVal Session 55	1	XVal Session 55-Typing - Text-1		2012-07-14 13:19:49.722000
	Edit pad (rev 1669)		charles	cv410	XVal Session 55	1	XVal Session 55-Typing - Text-1		2012-07-14 13:19:50.052000
	Edit pad (rev 1670)		Bob	cv404	XVal Session 55	1	XVal Session 55-Typing - Text-1		2012-07-14 13:19:50.083000
	Edit pad (rev 1671)		Capucine	cv402	XVal Session 55	1	XVal Session 55-Typing - Text-1		2012-07-14 13:19:50.219000
	Edit pad (rev 1672)		Bob	cv404	XVal Session 55	1	XVal Session 55-Typing - Text-1		2012-07-14 13:19:50.583000
	Edit pad (rev 1673)		charles	cv410	XVal Session 55	1	XVal Session 55-Typing - Text-1		2012-07-14 13:19:50.593000
	Edit pad (rev 1674)		Bob	cv404	XVal Session 55	1	XVal Session 55-Typing - Text-1		2012-07-14 13:19:51.083000
	Edit pad (rev 1675)		charles	cv410	XVal Session 55	1	XVal Session 55-Typing - Text-1		2012-07-14 13:19:51.107000
	Edit pad (rev 1676)		Capucine	cv402	XVal Session 55	1	XVal Session 55-Typing - Text-1		2012-07-14 13:19:51.582000
	Edit pad (rev 1677)		charles	cv410	XVal Session 55	1	XVal Session 55-Typing - Text-1		2012-07-14 13:19:51.608000
	Edit pad (rev 1678)		Bob	cv404	XVal Session 55	1	XVal Session 55-Typing - Text-1		2012-07-14 13:19:51.964000
	Edit pad (rev 1679)		charles	cv410	XVal Session 55	1	XVal Session 55-Typing - Text-1		2012-07-14 13:19:52.110000
	Edit pad (rev 1680)		Bob	cv404	XVal Session 55	1	XVal Session 55-Typing - Text-1		2012-07-14 13:19:52.461000
	Edit pad (rev 1681)		charles	cv410	XVal Session 55	1	XVal Session 55-Typing - Text-1		2012-07-14 13:19:52.608000
	Edit pad (rev 1682)		Bob	cv404	XVal Session 55	1	XVal Session 55-Typing - Text-1		2012-07-14 13:19:52.961000
	Edit pad (rev 1683)		charles	cv410	XVal Session 55	1	XVal Session 55-Typing - Text-1		2012-07-14 13:19:53.110000
	Edit pad (rev 1684)		Bob	cv404	XVal Session 55	1	XVal Session 55-Typing - Text-1		2012-07-14 13:19:53.461000
	Edit pad (rev 1685)		charles	cv410	XVal Session 55	1	XVal Session 55-Typing - Text-1		2012-07-14 13:19:53.610000
	Edit pad (rev 1686)		Bob	cv404	XVal Session 55	1	XVal Session 55-Typing - Text-1		2012-07-14 13:19:53.961000
	Edit pad (rev 1687)		charles	cv410	XVal Session 55	1	XVal Session 55-Typing - Text-1		2012-07-14 13:19:54.119000
	Edit pad (rev 1688)		Bob	cv404	XVal Session 55	1	XVal Session 55-Typing - Text-1		2012-07-14 13:19:54.461000
	Edit pad (rev 1689)		Capucine	cv402	XVal Session 55	1	XVal Session 55-Typing - Text-1		2012-07-14 13:19:54.711000
	Edit pad (rev 1690)		charles	cv410	XVal Session 55	1	XVal Session 55-Typing - Text-1		2012-07-14 13:19:54.778000
	Edit pad (rev 1691)		Bob	cv404	XVal Session 55	1	XVal Session 55-Typing - Text-1		2012-07-14 13:19:54.962000
	Edit pad (rev 1692)		Capucine	cv402	XVal Session 55	1	XVal Session 55-Typing - Text-1		2012-07-14 13:19:55.281000
	Edit pad (rev 1693)		charles	cv410	XVal Session 55	1	XVal Session 55-Typing - Text-1		2012-07-14 13:19:55.447000
	Edit pad (rev 1694)		Bob	cv404	XVal Session 55	1	XVal Session 55-Typing - Text-1		2012-07-14 13:19:55.475000
	Edit pad (rev 1695)		Capucine	cv402	XVal Session 55	1	XVal Session 55-Typing - Text-1		2012-07-14 13:19:55.782000
	Edit pad (rev 1696)		Bob	cv404	XVal Session 55	1	XVal Session 55-Typing - Text-1		2012-07-14 13:19:55.974000
	Edit pad (rev 1697)		charles	cv410	XVal Session 55	1	XVal Session 55-Typing - Text-1		2012-07-14 13:19:56.048000
	Edit pad (rev 1698)		Capucine	cv402	XVal Session 55	1	XVal Session 55-Typing - Text-1		2012-07-14 13:19:56.280000
	Edit pad (rev 1699)		Bob	cv404	XVal Session 55	1	XVal Session 55-Typing - Text-1		2012-07-14 13:19:56.475000
	Edit pad (rev 1700)		charles	cv410	XVal Session 55	1	XVal Session 55-Typing - Text-1		2012-07-14 13:19:56.549000
	Edit pad (rev 1701)		Capucine	cv402	XVal Session 55	1	XVal Session 55-Typing - Text-1		2012-07-14 13:19:56.781000
	Edit pad (rev 1702)		Bob	cv404	XVal Session 55	1	XVal Session 55-Typing - Text-1		2012-07-14 13:19:56.976000
	Edit pad (rev 1703)		charles	cv410	XVal Session 55	1	XVal Session 55-Typing - Text-1		2012-07-14 13:19:57.056000
	Edit pad (rev 1704)		Capucine	cv402	XVal Session 55	1	XVal Session 55-Typing - Text-1		2012-07-14 13:19:57.283000
	Edit pad (rev 1705)		Bob	cv404	XVal Session 55	1	XVal Session 55-Typing - Text-1		2012-07-14 13:19:57.479000
	Edit pad (rev 1706)		charles	cv410	XVal Session 55	1	XVal Session 55-Typing - Text-1		2012-07-14 13:19:57.607000
	Edit pad (rev 1707)		Capucine	cv402	XVal Session 55	1	XVal Session 55-Typing - Text-1		2012-07-14 13:19:57.781000
	Edit pad (rev 1708)		Bob	cv404	XVal Session 55	1	XVal Session 55-Typing - Text-1		2012-07-14 13:19:57.975000
	Edit pad (rev 1709)		charles	cv410	XVal Session 55	1	XVal Session 55-Typing - Text-1		2012-07-14 13:19:58.114000
	Edit pad (rev 1710)		charles	cv410	XVal Session 55	1	XVal Session 55-Typing - Text-1		2012-07-14 13:19:58.613000
	Edit pad (rev 1711)		Capucine	cv402	XVal Session 55	1	XVal Session 55-Typing - Text-1		2012-07-14 13:19:58.672000
	Edit pad (rev 1712)		charles	cv410	XVal Session 55	1	XVal Session 55-Typing - Text-1		2012-07-14 13:19:59.122000
	Edit pad (rev 1713)		Bob	cv404	XVal Session 55	1	XVal Session 55-Typing - Text-1		2012-07-14 13:19:59.385000
	Edit pad (rev 1714)		charles	cv410	XVal Session 55	1	XVal Session 55-Typing - Text-1		2012-07-14 13:19:59.858000
	Edit pad (rev 1715)		Bob	cv404	XVal Session 55	1	XVal Session 55-Typing - Text-1		2012-07-14 13:19:59.900000
	Edit pad (rev 1716)		charles	cv410	XVal Session 55	1	XVal Session 55-Typing - Text-1		2012-07-14 13:20:00.386000
	Edit pad (rev 1717)		Bob	cv404	XVal Session 55	1	XVal Session 55-Typing - Text-1		2012-07-14 13:20:00.402000
	Edit pad (rev 1718)		charles	cv410	XVal Session 55	1	XVal Session 55-Typing - Text-1		2012-07-14 13:20:00.860000
	Edit pad (rev 1719)		Bob	cv404	XVal Session 55	1	XVal Session 55-Typing - Text-1		2012-07-14 13:20:00.902000
	Edit pad (rev 1720)		Bob	cv404	XVal Session 55	1	XVal Session 55-Typing - Text-1		2012-07-14 13:20:01.428000
	Edit pad (rev 1721)		Capucine	cv402	XVal Session 55	1	XVal Session 55-Typing - Text-1		2012-07-14 13:20:01.466000
	Edit pad (rev 1722)		Bob	cv404	XVal Session 55	1	XVal Session 55-Typing - Text-1		2012-07-14 13:20:01.928000
	Edit pad (rev 1723)		charles	cv410	XVal Session 55	1	XVal Session 55-Typing - Text-1		2012-07-14 13:20:01.965000
	Edit pad (rev 1724)		Capucine	cv402	XVal Session 55	1	XVal Session 55-Typing - Text-1		2012-07-14 13:20:01.969000
	Edit pad (rev 1725)		Bob	cv404	XVal Session 55	1	XVal Session 55-Typing - Text-1		2012-07-14 13:20:02.433000
	Edit pad (rev 1726)		charles	cv410	XVal Session 55	1	XVal Session 55-Typing - Text-1		2012-07-14 13:20:02.466000
	Edit pad (rev 1727)		Capucine	cv402	XVal Session 55	1	XVal Session 55-Typing - Text-1		2012-07-14 13:20:02.470000
	Edit pad (rev 1728)		Bob	cv404	XVal Session 55	1	XVal Session 55-Typing - Text-1		2012-07-14 13:20:02.934000
	Edit pad (rev 1729)		Capucine	cv402	XVal Session 55	1	XVal Session 55-Typing - Text-1		2012-07-14 13:20:02.979000
	Edit pad (rev 1730)		Bob	cv404	XVal Session 55	1	XVal Session 55-Typing - Text-1		2012-07-14 13:20:03.434000
	Edit pad (rev 1731)		Capucine	cv402	XVal Session 55	1	XVal Session 55-Typing - Text-1		2012-07-14 13:20:03.477000
	Edit pad (rev 1732)		Bob	cv404	XVal Session 55	1	XVal Session 55-Typing - Text-1		2012-07-14 13:20:03.935000
	Edit pad (rev 1733)		Capucine	cv402	XVal Session 55	1	XVal Session 55-Typing - Text-1		2012-07-14 13:20:03.977000
	Edit pad (rev 1734)		Frank	cv407	XVal Session 55	1	XVal Session 55-Typing - Text-1		2012-07-14 13:20:04.005000
	Edit pad (rev 1735)		Bob	cv404	XVal Session 55	1	XVal Session 55-Typing - Text-1		2012-07-14 13:20:04.436000
	Edit pad (rev 1736)		Capucine	cv402	XVal Session 55	1	XVal Session 55-Typing - Text-1		2012-07-14 13:20:04.476000
	Edit pad (rev 1737)		Frank	cv407	XVal Session 55	1	XVal Session 55-Typing - Text-1		2012-07-14 13:20:04.509000
	Edit pad (rev 1738)		charles	cv410	XVal Session 55	1	XVal Session 55-Typing - Text-1		2012-07-14 13:20:04.855000
	Edit pad (rev 1739)		Bob	cv404	XVal Session 55	1	XVal Session 55-Typing - Text-1		2012-07-14 13:20:04.945000
	Edit pad (rev 1740)		Capucine	cv402	XVal Session 55	1	XVal Session 55-Typing - Text-1		2012-07-14 13:20:04.980000
	Edit pad (rev 1741)		Frank	cv407	XVal Session 55	1	XVal Session 55-Typing - Text-1		2012-07-14 13:20:05.043000
	Edit pad (rev 1742)		charles	cv410	XVal Session 55	1	XVal Session 55-Typing - Text-1		2012-07-14 13:20:05.364000
	Edit pad (rev 1743)		Bob	cv404	XVal Session 55	1	XVal Session 55-Typing - Text-1		2012-07-14 13:20:05.445000
	Edit pad (rev 1744)		Capucine	cv402	XVal Session 55	1	XVal Session 55-Typing - Text-1		2012-07-14 13:20:05.480000
	Edit pad (rev 1745)		charles	cv410	XVal Session 55	1	XVal Session 55-Typing - Text-1		2012-07-14 13:20:05.862000
	Edit pad (rev 1746)		Bob	cv404	XVal Session 55	1	XVal Session 55-Typing - Text-1		2012-07-14 13:20:05.949000
	Edit pad (rev 1747)		Capucine	cv402	XVal Session 55	1	XVal Session 55-Typing - Text-1		2012-07-14 13:20:05.979000
	Edit pad (rev 1748)		Frank	cv407	XVal Session 55	1	XVal Session 55-Typing - Text-1		2012-07-14 13:20:06.247000
	Edit pad (rev 1749)		charles	cv410	XVal Session 55	1	XVal Session 55-Typing - Text-1		2012-07-14 13:20:06.366000
	Edit pad (rev 1750)		Bob	cv404	XVal Session 55	1	XVal Session 55-Typing - Text-1		2012-07-14 13:20:06.448000
	Edit pad (rev 1751)		Capucine	cv402	XVal Session 55	1	XVal Session 55-Typing - Text-1		2012-07-14 13:20:06.479000
	Edit pad (rev 1752)		Frank	cv407	XVal Session 55	1	XVal Session 55-Typing - Text-1		2012-07-14 13:20:06.749000
	Edit pad (rev 1753)		charles	cv410	XVal Session 55	1	XVal Session 55-Typing - Text-1		2012-07-14 13:20:06.862000
	Edit pad (rev 1754)		Bob	cv404	XVal Session 55	1	XVal Session 55-Typing - Text-1		2012-07-14 13:20:07.072000
	Edit pad (rev 1755)		Frank	cv407	XVal Session 55	1	XVal Session 55-Typing - Text-1		2012-07-14 13:20:07.250000
	Edit pad (rev 1756)		Capucine	cv402	XVal Session 55	1	XVal Session 55-Typing - Text-1		2012-07-14 13:20:07.294000
	Edit pad (rev 1757)		charles	cv410	XVal Session 55	1	XVal Session 55-Typing - Text-1		2012-07-14 13:20:07.365000
	Edit pad (rev 1758)		Bob	cv404	XVal Session 55	1	XVal Session 55-Typing - Text-1		2012-07-14 13:20:07.572000
	Edit pad (rev 1759)		Frank	cv407	XVal Session 55	1	XVal Session 55-Typing - Text-1		2012-07-14 13:20:07.749000
	Edit pad (rev 1760)		Capucine	cv402	XVal Session 55	1	XVal Session 55-Typing - Text-1		2012-07-14 13:20:07.795000
	Edit pad (rev 1761)		charles	cv410	XVal Session 55	1	XVal Session 55-Typing - Text-1		2012-07-14 13:20:07.862000
	Edit pad (rev 1762)		Bob	cv404	XVal Session 55	1	XVal Session 55-Typing - Text-1		2012-07-14 13:20:08.073000
	Edit pad (rev 1763)		Capucine	cv402	XVal Session 55	1	XVal Session 55-Typing - Text-1		2012-07-14 13:20:08.338000
	Edit pad (rev 1764)		charles	cv410	XVal Session 55	1	XVal Session 55-Typing - Text-1		2012-07-14 13:20:08.368000
	Edit pad (rev 1765)		Bob	cv404	XVal Session 55	1	XVal Session 55-Typing - Text-1		2012-07-14 13:20:08.573000
	Edit pad (rev 1766)		Frank	cv407	XVal Session 55	1	XVal Session 55-Typing - Text-1		2012-07-14 13:20:08.608000
	Edit pad (rev 1767)		Capucine	cv402	XVal Session 55	1	XVal Session 55-Typing - Text-1		2012-07-14 13:20:08.795000
	Edit pad (rev 1768)		charles	cv410	XVal Session 55	1	XVal Session 55-Typing - Text-1		2012-07-14 13:20:08.867000
	Edit pad (rev 1769)		Bob	cv404	XVal Session 55	1	XVal Session 55-Typing - Text-1		2012-07-14 13:20:09.077000
	Edit pad (rev 1770)		Frank	cv407	XVal Session 55	1	XVal Session 55-Typing - Text-1		2012-07-14 13:20:09.115000
	Edit pad (rev 1771)		Capucine	cv402	XVal Session 55	1	XVal Session 55-Typing - Text-1		2012-07-14 13:20:09.302000
	Edit pad (rev 1772)		charles	cv410	XVal Session 55	1	XVal Session 55-Typing - Text-1		2012-07-14 13:20:09.391000
	Edit pad (rev 1773)		Frank	cv407	XVal Session 55	1	XVal Session 55-Typing - Text-1		2012-07-14 13:20:09.608000
	Edit pad (rev 1774)		charles	cv410	XVal Session 55	1	XVal Session 55-Typing - Text-1		2012-07-14 13:20:09.891000
	Edit pad (rev 1775)		Frank	cv407	XVal Session 55	1	XVal Session 55-Typing - Text-1		2012-07-14 13:20:10.108000
	Edit pad (rev 1776)		Bob	cv404	XVal Session 55	1	XVal Session 55-Typing - Text-1		2012-07-14 13:20:10.212000
	Edit pad (rev 1777)		charles	cv410	XVal Session 55	1	XVal Session 55-Typing - Text-1		2012-07-14 13:20:10.403000
	Edit pad (rev 1778)		Frank	cv407	XVal Session 55	1	XVal Session 55-Typing - Text-1		2012-07-14 13:20:10.610000
	Edit pad (rev 1779)		Bob	cv404	XVal Session 55	1	XVal Session 55-Typing - Text-1		2012-07-14 13:20:10.734000
	Edit pad (rev 1780)		charles	cv410	XVal Session 55	1	XVal Session 55-Typing - Text-1		2012-07-14 13:20:11.139000
	Edit pad (rev 1781)		Bob	cv404	XVal Session 55	1	XVal Session 55-Typing - Text-1		2012-07-14 13:20:11.237000
	Edit pad (rev 1782)		Frank	cv407	XVal Session 55	1	XVal Session 55-Typing - Text-1		2012-07-14 13:20:11.282000
	Edit pad (rev 1783)		charles	cv410	XVal Session 55	1	XVal Session 55-Typing - Text-1		2012-07-14 13:20:11.642000
	Edit pad (rev 1784)		Bob	cv404	XVal Session 55	1	XVal Session 55-Typing - Text-1		2012-07-14 13:20:11.740000
	Edit pad (rev 1785)		Frank	cv407	XVal Session 55	1	XVal Session 55-Typing - Text-1		2012-07-14 13:20:11.784000
	Edit pad (rev 1786)		charles	cv410	XVal Session 55	1	XVal Session 55-Typing - Text-1		2012-07-14 13:20:12.141000
	Edit pad (rev 1787)		Bob	cv404	XVal Session 55	1	XVal Session 55-Typing - Text-1		2012-07-14 13:20:12.242000
	Edit pad (rev 1788)		Frank	cv407	XVal Session 55	1	XVal Session 55-Typing - Text-1		2012-07-14 13:20:12.536000
	Edit pad (rev 1789)		charles	cv410	XVal Session 55	1	XVal Session 55-Typing - Text-1		2012-07-14 13:20:12.641000
	Edit pad (rev 1790)		Bob	cv404	XVal Session 55	1	XVal Session 55-Typing - Text-1		2012-07-14 13:20:12.743000
	Edit pad (rev 1791)		Frank	cv407	XVal Session 55	1	XVal Session 55-Typing - Text-1		2012-07-14 13:20:13.053000
	Edit pad (rev 1792)		charles	cv410	XVal Session 55	1	XVal Session 55-Typing - Text-1		2012-07-14 13:20:13.141000
	Edit pad (rev 1793)		Frank	cv407	XVal Session 55	1	XVal Session 55-Typing - Text-1		2012-07-14 13:20:13.554000
	Edit pad (rev 1794)		charles	cv410	XVal Session 55	1	XVal Session 55-Typing - Text-1		2012-07-14 13:20:13.642000
	Edit pad (rev 1795)		Bob	cv404	XVal Session 55	1	XVal Session 55-Typing - Text-1		2012-07-14 13:20:13.879000
	Edit pad (rev 1796)		Frank	cv407	XVal Session 55	1	XVal Session 55-Typing - Text-1		2012-07-14 13:20:14.058000
	Edit pad (rev 1797)		charles	cv410	XVal Session 55	1	XVal Session 55-Typing - Text-1		2012-07-14 13:20:14.150000
	Edit pad (rev 1798)		Bob	cv404	XVal Session 55	1	XVal Session 55-Typing - Text-1		2012-07-14 13:20:14.381000
	Edit pad (rev 1799)		charles	cv410	XVal Session 55	1	XVal Session 55-Typing - Text-1		2012-07-14 13:20:14.656000
	Edit pad (rev 1800)		Frank	cv407	XVal Session 55	1	XVal Session 55-Typing - Text-1		2012-07-14 13:20:14.663000
	Edit pad (rev 1801)		Bob	cv404	XVal Session 55	1	XVal Session 55-Typing - Text-1		2012-07-14 13:20:14.882000
	Edit pad (rev 1802)		Frank	cv407	XVal Session 55	1	XVal Session 55-Typing - Text-1		2012-07-14 13:20:15.113000
	Edit pad (rev 1803)		charles	cv410	XVal Session 55	1	XVal Session 55-Typing - Text-1		2012-07-14 13:20:15.158000
	Edit pad (rev 1804)		Bob	cv404	XVal Session 55	1	XVal Session 55-Typing - Text-1		2012-07-14 13:20:15.383000
	Edit pad (rev 1805)		charles	cv410	XVal Session 55	1	XVal Session 55-Typing - Text-1		2012-07-14 13:20:15.661000
	Edit pad (rev 1806)		Frank	cv407	XVal Session 55	1	XVal Session 55-Typing - Text-1		2012-07-14 13:20:15.718000
	Edit pad (rev 1807)		Bob	cv404	XVal Session 55	1	XVal Session 55-Typing - Text-1		2012-07-14 13:20:15.882000
	Edit pad (rev 1808)		charles	cv410	XVal Session 55	1	XVal Session 55-Typing - Text-1		2012-07-14 13:20:16.159000
	Edit pad (rev 1809)		Bob	cv404	XVal Session 55	1	XVal Session 55-Typing - Text-1		2012-07-14 13:20:16.546000
	Edit pad (rev 1810)		Frank	cv407	XVal Session 55	1	XVal Session 55-Typing - Text-1		2012-07-14 13:20:16.588000
	Edit pad (rev 1811)		Bob	cv404	XVal Session 55	1	XVal Session 55-Typing - Text-1		2012-07-14 13:20:17.045000
	Edit pad (rev 1812)		Frank	cv407	XVal Session 55	1	XVal Session 55-Typing - Text-1		2012-07-14 13:20:17.091000
	Edit pad (rev 1813)		charles	cv410	XVal Session 55	1	XVal Session 55-Typing - Text-1		2012-07-14 13:20:17.195000
	Edit pad (rev 1814)		Bob	cv404	XVal Session 55	1	XVal Session 55-Typing - Text-1		2012-07-14 13:20:17.549000
	Edit pad (rev 1815)		charles	cv410	XVal Session 55	1	XVal Session 55-Typing - Text-1		2012-07-14 13:20:17.701000
	Edit pad (rev 1816)		Frank	cv407	XVal Session 55	1	XVal Session 55-Typing - Text-1		2012-07-14 13:20:17.795000
	Edit pad (rev 1817)		Bob	cv404	XVal Session 55	1	XVal Session 55-Typing - Text-1		2012-07-14 13:20:18.048000
	Edit pad (rev 1818)		charles	cv410	XVal Session 55	1	XVal Session 55-Typing - Text-1		2012-07-14 13:20:18.198000
	Edit pad (rev 1819)		Frank	cv407	XVal Session 55	1	XVal Session 55-Typing - Text-1		2012-07-14 13:20:18.298000
	Edit pad (rev 1820)		Bob	cv404	XVal Session 55	1	XVal Session 55-Typing - Text-1		2012-07-14 13:20:18.549000
	Edit pad (rev 1821)		charles	cv410	XVal Session 55	1	XVal Session 55-Typing - Text-1		2012-07-14 13:20:18.695000
	Edit pad (rev 1822)		Bob	cv404	XVal Session 55	1	XVal Session 55-Typing - Text-1		2012-07-14 13:20:19.047000
	Edit pad (rev 1823)		charles	cv410	XVal Session 55	1	XVal Session 55-Typing - Text-1		2012-07-14 13:20:19.194000
	Edit pad (rev 1824)		Frank	cv407	XVal Session 55	1	XVal Session 55-Typing - Text-1		2012-07-14 13:20:19.224000
	Edit pad (rev 1825)		Bob	cv404	XVal Session 55	1	XVal Session 55-Typing - Text-1		2012-07-14 13:20:19.547000
	Edit pad (rev 1826)		charles	cv410	XVal Session 55	1	XVal Session 55-Typing - Text-1		2012-07-14 13:20:19.699000
	Edit pad (rev 1827)		Bob	cv404	XVal Session 55	1	XVal Session 55-Typing - Text-1		2012-07-14 13:20:20.048000
	Edit pad (rev 1828)		charles	cv410	XVal Session 55	1	XVal Session 55-Typing - Text-1		2012-07-14 13:20:20.198000
	Edit pad (rev 1829)		Frank	cv407	XVal Session 55	1	XVal Session 55-Typing - Text-1		2012-07-14 13:20:20.201000
	Edit pad (rev 1830)		Capucine	cv402	XVal Session 55	1	XVal Session 55-Typing - Text-1		2012-07-14 13:20:20.313000
	Edit pad (rev 1831)		Bob	cv404	XVal Session 55	1	XVal Session 55-Typing - Text-1		2012-07-14 13:20:20.548000
	Edit pad (rev 1832)		charles	cv410	XVal Session 55	1	XVal Session 55-Typing - Text-1		2012-07-14 13:20:20.698000
	Edit pad (rev 1833)		Frank	cv407	XVal Session 55	1	XVal Session 55-Typing - Text-1		2012-07-14 13:20:20.701000
	Edit pad (rev 1834)		Capucine	cv402	XVal Session 55	1	XVal Session 55-Typing - Text-1		2012-07-14 13:20:20.814000
	Edit pad (rev 1835)		Bob	cv404	XVal Session 55	1	XVal Session 55-Typing - Text-1		2012-07-14 13:20:21.048000
	Edit pad (rev 1836)		Frank	cv407	XVal Session 55	1	XVal Session 55-Typing - Text-1		2012-07-14 13:20:21.201000
	Edit pad (rev 1837)		charles	cv410	XVal Session 55	1	XVal Session 55-Typing - Text-1		2012-07-14 13:20:21.203000
	Edit pad (rev 1838)		Capucine	cv402	XVal Session 55	1	XVal Session 55-Typing - Text-1		2012-07-14 13:20:21.314000
	Edit pad (rev 1839)		Bob	cv404	XVal Session 55	1	XVal Session 55-Typing - Text-1		2012-07-14 13:20:21.545000
	Edit pad (rev 1840)		charles	cv410	XVal Session 55	1	XVal Session 55-Typing - Text-1		2012-07-14 13:20:21.706000
	Edit pad (rev 1841)		Capucine	cv402	XVal Session 55	1	XVal Session 55-Typing - Text-1		2012-07-14 13:20:21.815000
	Edit pad (rev 1842)		Frank	cv407	XVal Session 55	1	XVal Session 55-Typing - Text-1		2012-07-14 13:20:21.991000
	Edit pad (rev 1843)		Bob	cv404	XVal Session 55	1	XVal Session 55-Typing - Text-1		2012-07-14 13:20:22.051000
	Edit pad (rev 1844)		charles	cv410	XVal Session 55	1	XVal Session 55-Typing - Text-1		2012-07-14 13:20:22.206000
	Edit pad (rev 1845)		Capucine	cv402	XVal Session 55	1	XVal Session 55-Typing - Text-1		2012-07-14 13:20:22.314000
	Edit pad (rev 1846)		Frank	cv407	XVal Session 55	1	XVal Session 55-Typing - Text-1		2012-07-14 13:20:22.490000
	Edit pad (rev 1847)		Bob	cv404	XVal Session 55	1	XVal Session 55-Typing - Text-1		2012-07-14 13:20:22.551000
	Edit pad (rev 1848)		charles	cv410	XVal Session 55	1	XVal Session 55-Typing - Text-1		2012-07-14 13:20:22.704000
	Edit pad (rev 1849)		Capucine	cv402	XVal Session 55	1	XVal Session 55-Typing - Text-1		2012-07-14 13:20:22.818000
	Edit pad (rev 1850)		Frank	cv407	XVal Session 55	1	XVal Session 55-Typing - Text-1		2012-07-14 13:20:23.002000
	Edit pad (rev 1851)		Bob	cv404	XVal Session 55	1	XVal Session 55-Typing - Text-1		2012-07-14 13:20:23.045000
	Edit pad (rev 1852)		charles	cv410	XVal Session 55	1	XVal Session 55-Typing - Text-1		2012-07-14 13:20:23.204000
	Edit pad (rev 1853)		Capucine	cv402	XVal Session 55	1	XVal Session 55-Typing - Text-1		2012-07-14 13:20:23.319000
	Edit pad (rev 1854)		Bob	cv404	XVal Session 55	1	XVal Session 55-Typing - Text-1		2012-07-14 13:20:23.551000
	Edit pad (rev 1855)		Capucine	cv402	XVal Session 55	1	XVal Session 55-Typing - Text-1		2012-07-14 13:20:23.818000
	Edit pad (rev 1856)		Frank	cv407	XVal Session 55	1	XVal Session 55-Typing - Text-1		2012-07-14 13:20:23.900000
	Edit pad (rev 1857)		Bob	cv404	XVal Session 55	1	XVal Session 55-Typing - Text-1		2012-07-14 13:20:24.193000
	Edit pad (rev 1858)		Capucine	cv402	XVal Session 55	1	XVal Session 55-Typing - Text-1		2012-07-14 13:20:24.319000
	Edit pad (rev 1859)		Bob	cv404	XVal Session 55	1	XVal Session 55-Typing - Text-1		2012-07-14 13:20:24.692000
	Edit pad (rev 1860)		Capucine	cv402	XVal Session 55	1	XVal Session 55-Typing - Text-1		2012-07-14 13:20:24.818000
	Edit pad (rev 1861)		Frank	cv407	XVal Session 55	1	XVal Session 55-Typing - Text-1		2012-07-14 13:20:24.952000
	Edit pad (rev 1862)		Bob	cv404	XVal Session 55	1	XVal Session 55-Typing - Text-1		2012-07-14 13:20:25.190000
	Edit pad (rev 1863)		Capucine	cv402	XVal Session 55	1	XVal Session 55-Typing - Text-1		2012-07-14 13:20:25.316000
	Edit pad (rev 1864)		Frank	cv407	XVal Session 55	1	XVal Session 55-Typing - Text-1		2012-07-14 13:20:25.453000
	Edit pad (rev 1865)		Bob	cv404	XVal Session 55	1	XVal Session 55-Typing - Text-1		2012-07-14 13:20:25.689000
	Edit pad (rev 1866)		Capucine	cv402	XVal Session 55	1	XVal Session 55-Typing - Text-1		2012-07-14 13:20:25.817000
	Edit pad (rev 1867)		Frank	cv407	XVal Session 55	1	XVal Session 55-Typing - Text-1		2012-07-14 13:20:25.956000
	Edit pad (rev 1868)		Bob	cv404	XVal Session 55	1	XVal Session 55-Typing - Text-1		2012-07-14 13:20:26.193000
	Edit pad (rev 1869)		Frank	cv407	XVal Session 55	1	XVal Session 55-Typing - Text-1		2012-07-14 13:20:26.453000
	Edit pad (rev 1870)		Bob	cv404	XVal Session 55	1	XVal Session 55-Typing - Text-1		2012-07-14 13:20:26.692000
	Edit pad (rev 1871)		Capucine	cv402	XVal Session 55	1	XVal Session 55-Typing - Text-1		2012-07-14 13:20:26.756000
	Edit pad (rev 1872)		Bob	cv404	XVal Session 55	1	XVal Session 55-Typing - Text-1		2012-07-14 13:20:27.191000
	Edit pad (rev 1873)		Frank	cv407	XVal Session 55	1	XVal Session 55-Typing - Text-1		2012-07-14 13:20:27.195000
	Edit pad (rev 1874)		Frank	cv407	XVal Session 55	1	XVal Session 55-Typing - Text-1		2012-07-14 13:20:27.685000
	Edit pad (rev 1875)		Bob	cv404	XVal Session 55	1	XVal Session 55-Typing - Text-1		2012-07-14 13:20:27.692000
	Edit pad (rev 1876)		Frank	cv407	XVal Session 55	1	XVal Session 55-Typing - Text-1		2012-07-14 13:20:28.181000
	Edit pad (rev 1877)		Bob	cv404	XVal Session 55	1	XVal Session 55-Typing - Text-1		2012-07-14 13:20:28.191000
	Edit pad (rev 1878)		Capucine	cv402	XVal Session 55	1	XVal Session 55-Typing - Text-1		2012-07-14 13:20:28.682000
	Edit pad (rev 1879)		Bob	cv404	XVal Session 55	1	XVal Session 55-Typing - Text-1		2012-07-14 13:20:28.692000
	Edit pad (rev 1880)		Capucine	cv402	XVal Session 55	1	XVal Session 55-Typing - Text-1		2012-07-14 13:20:29.180000
	Edit pad (rev 1881)		Bob	cv404	XVal Session 55	1	XVal Session 55-Typing - Text-1		2012-07-14 13:20:29.211000
	Edit pad (rev 1882)		Capucine	cv402	XVal Session 55	1	XVal Session 55-Typing - Text-1		2012-07-14 13:20:29.683000
	Edit pad (rev 1883)		Bob	cv404	XVal Session 55	1	XVal Session 55-Typing - Text-1		2012-07-14 13:20:29.710000
	Edit pad (rev 1884)		Capucine	cv402	XVal Session 55	1	XVal Session 55-Typing - Text-1		2012-07-14 13:20:30.186000
	Edit pad (rev 1885)		Bob	cv404	XVal Session 55	1	XVal Session 55-Typing - Text-1		2012-07-14 13:20:30.219000
	Edit pad (rev 1886)		Capucine	cv402	XVal Session 55	1	XVal Session 55-Typing - Text-1		2012-07-14 13:20:30.713000
	Edit pad (rev 1887)		Bob	cv404	XVal Session 55	1	XVal Session 55-Typing - Text-1		2012-07-14 13:20:30.715000
	Edit pad (rev 1888)		Frank	cv407	XVal Session 55	1	XVal Session 55-Typing - Text-1		2012-07-14 13:20:31.166000
	Edit pad (rev 1889)		Capucine	cv402	XVal Session 55	1	XVal Session 55-Typing - Text-1		2012-07-14 13:20:31.216000
	Edit pad (rev 1890)		Bob	cv404	XVal Session 55	1	XVal Session 55-Typing - Text-1		2012-07-14 13:20:31.227000
	Edit pad (rev 1891)		Frank	cv407	XVal Session 55	1	XVal Session 55-Typing - Text-1		2012-07-14 13:20:31.672000
	Edit pad (rev 1892)		Capucine	cv402	XVal Session 55	1	XVal Session 55-Typing - Text-1		2012-07-14 13:20:31.777000
	Edit pad (rev 1893)		Capucine	cv402	XVal Session 55	1	XVal Session 55-Typing - Text-1		2012-07-14 13:20:32.274000
	Edit pad (rev 1894)		Bob	cv404	XVal Session 55	1	XVal Session 55-Typing - Text-1		2012-07-14 13:20:32.295000
	Edit pad (rev 1895)		Frank	cv407	XVal Session 55	1	XVal Session 55-Typing - Text-1		2012-07-14 13:20:32.421000
	Edit pad (rev 1896)		Bob	cv404	XVal Session 55	1	XVal Session 55-Typing - Text-1		2012-07-14 13:20:32.794000
	Edit pad (rev 1897)		Capucine	cv402	XVal Session 55	1	XVal Session 55-Typing - Text-1		2012-07-14 13:20:32.861000
	Edit pad (rev 1898)		Frank	cv407	XVal Session 55	1	XVal Session 55-Typing - Text-1		2012-07-14 13:20:33.224000
	Edit pad (rev 1899)		Bob	cv404	XVal Session 55	1	XVal Session 55-Typing - Text-1		2012-07-14 13:20:33.297000
	Edit pad (rev 1900)		Capucine	cv402	XVal Session 55	1	XVal Session 55-Typing - Text-1		2012-07-14 13:20:33.358000
	Edit pad (rev 1901)		Frank	cv407	XVal Session 55	1	XVal Session 55-Typing - Text-1		2012-07-14 13:20:33.725000
	Edit pad (rev 1902)		Bob	cv404	XVal Session 55	1	XVal Session 55-Typing - Text-1		2012-07-14 13:20:33.796000
	Edit pad (rev 1903)		Capucine	cv402	XVal Session 55	1	XVal Session 55-Typing - Text-1		2012-07-14 13:20:33.861000
	Edit pad (rev 1904)		Frank	cv407	XVal Session 55	1	XVal Session 55-Typing - Text-1		2012-07-14 13:20:34.225000
	Edit pad (rev 1905)		Bob	cv404	XVal Session 55	1	XVal Session 55-Typing - Text-1		2012-07-14 13:20:34.299000
	Edit pad (rev 1906)		Frank	cv407	XVal Session 55	1	XVal Session 55-Typing - Text-1		2012-07-14 13:20:34.724000
	Edit pad (rev 1907)		Bob	cv404	XVal Session 55	1	XVal Session 55-Typing - Text-1		2012-07-14 13:20:34.799000
	Edit pad (rev 1908)		Capucine	cv402	XVal Session 55	1	XVal Session 55-Typing - Text-1		2012-07-14 13:20:34.806000
	Edit pad (rev 1909)		Frank	cv407	XVal Session 55	1	XVal Session 55-Typing - Text-1		2012-07-14 13:20:35.226000
	Edit pad (rev 1910)		Bob	cv404	XVal Session 55	1	XVal Session 55-Typing - Text-1		2012-07-14 13:20:35.364000
	Edit pad (rev 1911)		Frank	cv407	XVal Session 55	1	XVal Session 55-Typing - Text-1		2012-07-14 13:20:35.727000
	Edit pad (rev 1912)		Bob	cv404	XVal Session 55	1	XVal Session 55-Typing - Text-1		2012-07-14 13:20:35.867000
	Edit pad (rev 1913)		Frank	cv407	XVal Session 55	1	XVal Session 55-Typing - Text-1		2012-07-14 13:20:36.226000
	Edit pad (rev 1914)		Bob	cv404	XVal Session 55	1	XVal Session 55-Typing - Text-1		2012-07-14 13:20:36.366000
	Edit pad (rev 1915)		Bob	cv404	XVal Session 55	1	XVal Session 55-Typing - Text-1		2012-07-14 13:20:36.868000
	Edit pad (rev 1916)		Frank	cv407	XVal Session 55	1	XVal Session 55-Typing - Text-1		2012-07-14 13:20:37.197000
	Edit pad (rev 1917)		Bob	cv404	XVal Session 55	1	XVal Session 55-Typing - Text-1		2012-07-14 13:20:37.411000
	Edit pad (rev 1918)		Frank	cv407	XVal Session 55	1	XVal Session 55-Typing - Text-1		2012-07-14 13:20:37.699000
	Edit pad (rev 1919)		Bob	cv404	XVal Session 55	1	XVal Session 55-Typing - Text-1		2012-07-14 13:20:37.912000
	Edit pad (rev 1920)		Frank	cv407	XVal Session 55	1	XVal Session 55-Typing - Text-1		2012-07-14 13:20:38.198000
	Edit pad (rev 1921)		Bob	cv404	XVal Session 55	1	XVal Session 55-Typing - Text-1		2012-07-14 13:20:38.411000
	Edit pad (rev 1922)		Frank	cv407	XVal Session 55	1	XVal Session 55-Typing - Text-1		2012-07-14 13:20:38.699000
	Edit pad (rev 1923)		Bob	cv404	XVal Session 55	1	XVal Session 55-Typing - Text-1		2012-07-14 13:20:38.911000
	Edit pad (rev 1924)		Frank	cv407	XVal Session 55	1	XVal Session 55-Typing - Text-1		2012-07-14 13:20:39.199000
	Edit pad (rev 1925)		Capucine	cv402	XVal Session 55	1	XVal Session 55-Typing - Text-1		2012-07-14 13:20:39.585000
	Edit pad (rev 1926)		Bob	cv404	XVal Session 55	1	XVal Session 55-Typing - Text-1		2012-07-14 13:20:39.645000
	Edit pad (rev 1927)		Frank	cv407	XVal Session 55	1	XVal Session 55-Typing - Text-1		2012-07-14 13:20:39.724000
	Edit pad (rev 1928)		Capucine	cv402	XVal Session 55	1	XVal Session 55-Typing - Text-1		2012-07-14 13:20:40.089000
	Edit pad (rev 1929)		Bob	cv404	XVal Session 55	1	XVal Session 55-Typing - Text-1		2012-07-14 13:20:40.184000
	Edit pad (rev 1930)		Frank	cv407	XVal Session 55	1	XVal Session 55-Typing - Text-1		2012-07-14 13:20:40.210000
	Edit pad (rev 1931)		Capucine	cv402	XVal Session 55	1	XVal Session 55-Typing - Text-1		2012-07-14 13:20:40.589000
	Edit pad (rev 1932)		Bob	cv404	XVal Session 55	1	XVal Session 55-Typing - Text-1		2012-07-14 13:20:40.691000
	Edit pad (rev 1933)		Capucine	cv402	XVal Session 55	1	XVal Session 55-Typing - Text-1		2012-07-14 13:20:41.086000
	Edit pad (rev 1934)		Bob	cv404	XVal Session 55	1	XVal Session 55-Typing - Text-1		2012-07-14 13:20:41.191000
	Edit pad (rev 1935)		Capucine	cv402	XVal Session 55	1	XVal Session 55-Typing - Text-1		2012-07-14 13:20:41.585000
	Edit pad (rev 1936)		Frank	cv407	XVal Session 55	1	XVal Session 55-Typing - Text-1		2012-07-14 13:20:41.680000
	Edit pad (rev 1937)		Bob	cv404	XVal Session 55	1	XVal Session 55-Typing - Text-1		2012-07-14 13:20:41.699000
	Edit pad (rev 1938)		Capucine	cv402	XVal Session 55	1	XVal Session 55-Typing - Text-1		2012-07-14 13:20:42.087000
	Edit pad (rev 1939)		Frank	cv407	XVal Session 55	1	XVal Session 55-Typing - Text-1		2012-07-14 13:20:42.184000
	Edit pad (rev 1940)		Bob	cv404	XVal Session 55	1	XVal Session 55-Typing - Text-1		2012-07-14 13:20:42.210000
	Edit pad (rev 1941)		Capucine	cv402	XVal Session 55	1	XVal Session 55-Typing - Text-1		2012-07-14 13:20:42.585000
	Edit pad (rev 1942)		Bob	cv404	XVal Session 55	1	XVal Session 55-Typing - Text-1		2012-07-14 13:20:42.712000
	Edit pad (rev 1943)		Frank	cv407	XVal Session 55	1	XVal Session 55-Typing - Text-1		2012-07-14 13:20:43.019000
	Edit pad (rev 1944)		Capucine	cv402	XVal Session 55	1	XVal Session 55-Typing - Text-1		2012-07-14 13:20:43.103000
	Edit pad (rev 1945)		Bob	cv404	XVal Session 55	1	XVal Session 55-Typing - Text-1		2012-07-14 13:20:43.212000
	Edit pad (rev 1946)		Frank	cv407	XVal Session 55	1	XVal Session 55-Typing - Text-1		2012-07-14 13:20:43.949000
	Edit pad (rev 1947)		Frank	cv407	XVal Session 55	1	XVal Session 55-Typing - Text-1		2012-07-14 13:20:44.450000
	Edit pad (rev 1948)		Frank	cv407	XVal Session 55	1	XVal Session 55-Typing - Text-1		2012-07-14 13:20:44.949000
	Edit pad (rev 1949)		Capucine	cv402	XVal Session 55	1	XVal Session 55-Typing - Text-1		2012-07-14 13:20:45.092000
	Edit pad (rev 1950)		Frank	cv407	XVal Session 55	1	XVal Session 55-Typing - Text-1		2012-07-14 13:20:45.451000
	Edit pad (rev 1951)		Capucine	cv402	XVal Session 55	1	XVal Session 55-Typing - Text-1		2012-07-14 13:20:45.592000
	Edit pad (rev 1952)		Bob	cv404	XVal Session 55	1	XVal Session 55-Typing - Text-1		2012-07-14 13:20:45.787000
	Edit pad (rev 1953)		Frank	cv407	XVal Session 55	1	XVal Session 55-Typing - Text-1		2012-07-14 13:20:45.954000
	Edit pad (rev 1954)		Capucine	cv402	XVal Session 55	1	XVal Session 55-Typing - Text-1		2012-07-14 13:20:46.092000
	Edit pad (rev 1955)		Frank	cv407	XVal Session 55	1	XVal Session 55-Typing - Text-1		2012-07-14 13:20:46.455000
	Edit pad (rev 1956)		Bob	cv404	XVal Session 55	1	XVal Session 55-Typing - Text-1		2012-07-14 13:20:46.504000
	Edit pad (rev 1957)		Capucine	cv402	XVal Session 55	1	XVal Session 55-Typing - Text-1		2012-07-14 13:20:46.592000
	Edit pad (rev 1958)		Frank	cv407	XVal Session 55	1	XVal Session 55-Typing - Text-1		2012-07-14 13:20:46.957000
	Edit pad (rev 1959)		Bob	cv404	XVal Session 55	1	XVal Session 55-Typing - Text-1		2012-07-14 13:20:47.005000
	Edit pad (rev 1960)		Frank	cv407	XVal Session 55	1	XVal Session 55-Typing - Text-1		2012-07-14 13:20:47.461000
	Edit pad (rev 1961)		Capucine	cv402	XVal Session 55	1	XVal Session 55-Typing - Text-1		2012-07-14 13:20:47.506000
	Edit pad (rev 1962)		Bob	cv404	XVal Session 55	1	XVal Session 55-Typing - Text-1		2012-07-14 13:20:47.516000
	Edit pad (rev 1963)		Frank	cv407	XVal Session 55	1	XVal Session 55-Typing - Text-1		2012-07-14 13:20:47.962000
	Edit pad (rev 1964)		Capucine	cv402	XVal Session 55	1	XVal Session 55-Typing - Text-1		2012-07-14 13:20:48.005000
	Edit pad (rev 1965)		Bob	cv404	XVal Session 55	1	XVal Session 55-Typing - Text-1		2012-07-14 13:20:48.014000
	Edit pad (rev 1966)		Frank	cv407	XVal Session 55	1	XVal Session 55-Typing - Text-1		2012-07-14 13:20:48.461000
	Edit pad (rev 1967)		Bob	cv404	XVal Session 55	1	XVal Session 55-Typing - Text-1		2012-07-14 13:20:48.514000
	Edit pad (rev 1968)		Capucine	cv402	XVal Session 55	1	XVal Session 55-Typing - Text-1		2012-07-14 13:20:48.516000
	Edit pad (rev 1969)		Frank	cv407	XVal Session 55	1	XVal Session 55-Typing - Text-1		2012-07-14 13:20:48.960000
	Edit pad (rev 1970)		Bob	cv404	XVal Session 55	1	XVal Session 55-Typing - Text-1		2012-07-14 13:20:49.028000
[truncated: 2,511 more rows]
