# Supplementary material for: Dynamics of collective performance in collaboration networks
Source: PLoS One. 2018 Oct 10;13(10):e0204547. doi: 10.1371/journal.pone.0204547 (PMC6179230; doi:10.1371/journal.pone.0204547)
Supplement: S1 Dataset — (ZIP) [file pone.0204547.s001.zip › data/team-data/team-chat-logs/XVal Session 29 - Group 1 - LogFile.csv]

id	event	data	chat_name	subject	session	session_group	completed_task	ip_address	timestamp
19412	Entering waiting room			cv138	XVal Session 29			18.111.41.122	2012-07-12 09:10:44
19413	Entering waiting room			cv137	XVal Session 29			192.54.222.11	2012-07-12 09:11:25
19414	Entering waiting room			cv140	XVal Session 29			192.54.222.11	2012-07-12 09:11:40
19415	Entering waiting room			cv139	XVal Session 29			192.54.222.11	2012-07-12 09:11:43
19416	Setup participants				XVal Session 29				2012-07-12 09:12:08
19417	Setup tasks				XVal Session 29				2012-07-12 09:12:08
19418	Introduction	Starting in 25 seconds		cv137	XVal Session 29	1		192.54.222.11	2012-07-12 09:12:08
19419	Introduction	Starting in 25 seconds		cv139	XVal Session 29	1		192.54.222.11	2012-07-12 09:12:08
19420	Introduction	Starting in 24 seconds		cv138	XVal Session 29	1		18.111.41.122	2012-07-12 09:12:09
19421	Introduction	Starting in 20 seconds		cv140	XVal Session 29	1		192.54.222.11	2012-07-12 09:12:13
19422	Load Instructions			cv138	XVal Session 29	1	XVal Session 29-Introduction-1	18.111.41.122	2012-07-12 09:12:33
19423	Load Instructions			cv137	XVal Session 29	1	XVal Session 29-Introduction-1	192.54.222.11	2012-07-12 09:12:33
19424	Load Instructions			cv140	XVal Session 29	1	XVal Session 29-Introduction-1	192.54.222.11	2012-07-12 09:12:33
19425	Load Instructions			cv139	XVal Session 29	1	XVal Session 29-Introduction-1	192.54.222.11	2012-07-12 09:12:33
19426	Load Workspace			cv140	XVal Session 29	1	XVal Session 29-Introduction-1	192.54.222.11	2012-07-12 09:12:53
19427	Load Workspace			cv139	XVal Session 29	1	XVal Session 29-Introduction-1	192.54.222.11	2012-07-12 09:12:53
19428	Load Workspace			cv137	XVal Session 29	1	XVal Session 29-Introduction-1	192.54.222.11	2012-07-12 09:12:53
19429	Load Workspace			cv138	XVal Session 29	1	XVal Session 29-Introduction-1	18.111.41.122	2012-07-12 09:12:53
	Edit pad (rev 0)		greg	cv412	XVal Session 29	1	XVal Session 29-Introduction-1		2012-07-12 09:13:01.131000
	Edit pad (rev 1)		greg	cv412	XVal Session 29	1	XVal Session 29-Introduction-1		2012-07-12 09:13:01.657000
	Edit pad (rev 2)		greg	cv412	XVal Session 29	1	XVal Session 29-Introduction-1		2012-07-12 09:13:02.157000
	Edit pad (rev 3)		Dan	cv401	XVal Session 29	1	XVal Session 29-Introduction-1		2012-07-12 09:13:03.258000
	Edit pad (rev 4)		Dan	cv401	XVal Session 29	1	XVal Session 29-Introduction-1		2012-07-12 09:13:03.761000
	Edit pad (rev 5)		Dan	cv401	XVal Session 29	1	XVal Session 29-Introduction-1		2012-07-12 09:13:05.035000
	Edit pad (rev 6)		Dan	cv401	XVal Session 29	1	XVal Session 29-Introduction-1		2012-07-12 09:13:14.801000
	Edit pad (rev 7)		Dan	cv401	XVal Session 29	1	XVal Session 29-Introduction-1		2012-07-12 09:13:15.306000
	Edit pad (rev 8)		Frank	cv407	XVal Session 29	1	XVal Session 29-Introduction-1		2012-07-12 09:13:16.620000
	Edit pad (rev 9)		Frank	cv407	XVal Session 29	1	XVal Session 29-Introduction-1		2012-07-12 09:13:17.131000
	Edit pad (rev 10)		Frank	cv407	XVal Session 29	1	XVal Session 29-Introduction-1		2012-07-12 09:13:18.187000
	Edit pad (rev 11)		Frank	cv407	XVal Session 29	1	XVal Session 29-Introduction-1		2012-07-12 09:13:18.727000
	Edit pad (rev 12)		Nick	cv396	XVal Session 29	1	XVal Session 29-Introduction-1		2012-07-12 09:13:21.194000
	Edit pad (rev 13)		Nick	cv396	XVal Session 29	1	XVal Session 29-Introduction-1		2012-07-12 09:13:21.694000
	Edit pad (rev 14)		Nick	cv396	XVal Session 29	1	XVal Session 29-Introduction-1		2012-07-12 09:13:22.751000
	Edit pad (rev 15)		Nick	cv396	XVal Session 29	1	XVal Session 29-Introduction-1		2012-07-12 09:13:23.256000
	Edit pad (rev 16)		Nick	cv396	XVal Session 29	1	XVal Session 29-Introduction-1		2012-07-12 09:13:23.756000
	Edit pad (rev 17)		Nick	cv396	XVal Session 29	1	XVal Session 29-Introduction-1		2012-07-12 09:13:24.256000
	Edit pad (rev 18)		Nick	cv396	XVal Session 29	1	XVal Session 29-Introduction-1		2012-07-12 09:13:24.756000
	Edit pad (rev 19)		Nick	cv396	XVal Session 29	1	XVal Session 29-Introduction-1		2012-07-12 09:13:25.256000
	Edit pad (rev 20)		Nick	cv396	XVal Session 29	1	XVal Session 29-Introduction-1		2012-07-12 09:13:25.760000
	Edit pad (rev 21)		Nick	cv396	XVal Session 29	1	XVal Session 29-Introduction-1		2012-07-12 09:13:26.271000
	Edit pad (rev 22)		Nick	cv396	XVal Session 29	1	XVal Session 29-Introduction-1		2012-07-12 09:13:26.772000
	Edit pad (rev 23)		Nick	cv396	XVal Session 29	1	XVal Session 29-Introduction-1		2012-07-12 09:13:28.307000
	Edit pad (rev 24)		Nick	cv396	XVal Session 29	1	XVal Session 29-Introduction-1		2012-07-12 09:13:35.829000
	Edit pad (rev 25)		Nick	cv396	XVal Session 29	1	XVal Session 29-Introduction-1		2012-07-12 09:13:36.334000
	Edit pad (rev 26)		Nick	cv396	XVal Session 29	1	XVal Session 29-Introduction-1		2012-07-12 09:13:36.837000
	Edit pad (rev 27)		Nick	cv396	XVal Session 29	1	XVal Session 29-Introduction-1		2012-07-12 09:13:37.350000
	Edit pad (rev 28)		Nick	cv396	XVal Session 29	1	XVal Session 29-Introduction-1		2012-07-12 09:13:38.024000
	Edit pad (rev 29)		Frank	cv407	XVal Session 29	1	XVal Session 29-Introduction-1		2012-07-12 09:13:44.134000
	Edit pad (rev 30)		Frank	cv407	XVal Session 29	1	XVal Session 29-Introduction-1		2012-07-12 09:13:45.720000
	Edit pad (rev 31)		Frank	cv407	XVal Session 29	1	XVal Session 29-Introduction-1		2012-07-12 09:13:49.891000
	Edit pad (rev 32)		Frank	cv407	XVal Session 29	1	XVal Session 29-Introduction-1		2012-07-12 09:13:52.329000
	Edit pad (rev 33)		Frank	cv407	XVal Session 29	1	XVal Session 29-Introduction-1		2012-07-12 09:13:52.828000
	Edit pad (rev 34)		Frank	cv407	XVal Session 29	1	XVal Session 29-Introduction-1		2012-07-12 09:13:53.645000
	Edit pad (rev 35)		Frank	cv407	XVal Session 29	1	XVal Session 29-Introduction-1		2012-07-12 09:13:54.213000
	Edit pad (rev 36)		Frank	cv407	XVal Session 29	1	XVal Session 29-Introduction-1		2012-07-12 09:13:55.255000
	Edit pad (rev 37)		Frank	cv407	XVal Session 29	1	XVal Session 29-Introduction-1		2012-07-12 09:13:56.385000
	Edit pad (rev 38)		Frank	cv407	XVal Session 29	1	XVal Session 29-Introduction-1		2012-07-12 09:13:57.135000
	Edit pad (rev 39)		Frank	cv407	XVal Session 29	1	XVal Session 29-Introduction-1		2012-07-12 09:13:57.720000
	Edit pad (rev 40)		Frank	cv407	XVal Session 29	1	XVal Session 29-Introduction-1		2012-07-12 09:13:58.494000
	Edit pad (rev 41)		Frank	cv407	XVal Session 29	1	XVal Session 29-Introduction-1		2012-07-12 09:13:59.143000
	Edit pad (rev 42)		Frank	cv407	XVal Session 29	1	XVal Session 29-Introduction-1		2012-07-12 09:13:59.640000
	Edit pad (rev 43)		Frank	cv407	XVal Session 29	1	XVal Session 29-Introduction-1		2012-07-12 09:14:00.139000
	Edit pad (rev 44)		Frank	cv407	XVal Session 29	1	XVal Session 29-Introduction-1		2012-07-12 09:14:00.644000
	Edit pad (rev 45)		Frank	cv407	XVal Session 29	1	XVal Session 29-Introduction-1		2012-07-12 09:14:01.143000
	Edit pad (rev 46)		Frank	cv407	XVal Session 29	1	XVal Session 29-Introduction-1		2012-07-12 09:14:01.654000
	Edit pad (rev 47)		Frank	cv407	XVal Session 29	1	XVal Session 29-Introduction-1		2012-07-12 09:14:07.119000
	Edit pad (rev 48)		Frank	cv407	XVal Session 29	1	XVal Session 29-Introduction-1		2012-07-12 09:14:08.020000
	Edit pad (rev 49)		Frank	cv407	XVal Session 29	1	XVal Session 29-Introduction-1		2012-07-12 09:14:09.271000
	Edit pad (rev 50)		Frank	cv407	XVal Session 29	1	XVal Session 29-Introduction-1		2012-07-12 09:14:09.781000
	Edit pad (rev 51)		Frank	cv407	XVal Session 29	1	XVal Session 29-Introduction-1		2012-07-12 09:14:10.281000
19434	Load Instructions			cv139	XVal Session 29	1	XVal Session 29-Typing - Text-1	192.54.222.11	2012-07-12 09:14:23
19435	Load Instructions			cv140	XVal Session 29	1	XVal Session 29-Typing - Text-1	192.54.222.11	2012-07-12 09:14:23
19436	Load Instructions			cv137	XVal Session 29	1	XVal Session 29-Typing - Text-1	192.54.222.11	2012-07-12 09:14:23
19437	Load Instructions			cv138	XVal Session 29	1	XVal Session 29-Typing - Text-1	18.111.41.122	2012-07-12 09:14:23
19438	Load Workspace			cv139	XVal Session 29	1	XVal Session 29-Typing - Text-1	192.54.222.11	2012-07-12 09:15:03
19439	Load Workspace			cv137	XVal Session 29	1	XVal Session 29-Typing - Text-1	192.54.222.11	2012-07-12 09:15:03
19440	Load Workspace			cv140	XVal Session 29	1	XVal Session 29-Typing - Text-1	192.54.222.11	2012-07-12 09:15:03
19441	Load Workspace			cv138	XVal Session 29	1	XVal Session 29-Typing - Text-1	18.111.41.122	2012-07-12 09:15:04
	Edit pad (rev 0)		Nick	cv396	XVal Session 29	1	XVal Session 29-Typing - Text-1		2012-07-12 09:15:13.466000
	Edit pad (rev 1)		Nick	cv396	XVal Session 29	1	XVal Session 29-Typing - Text-1		2012-07-12 09:15:15.056000
	Edit pad (rev 2)		Nick	cv396	XVal Session 29	1	XVal Session 29-Typing - Text-1		2012-07-12 09:15:19.230000
	Edit pad (rev 3)		Nick	cv396	XVal Session 29	1	XVal Session 29-Typing - Text-1		2012-07-12 09:15:19.740000
	Edit pad (rev 4)		Nick	cv396	XVal Session 29	1	XVal Session 29-Typing - Text-1		2012-07-12 09:15:24.162000
	Edit pad (rev 5)		Nick	cv396	XVal Session 29	1	XVal Session 29-Typing - Text-1		2012-07-12 09:15:24.662000
	Edit pad (rev 6)		Nick	cv396	XVal Session 29	1	XVal Session 29-Typing - Text-1		2012-07-12 09:15:27.664000
	Edit pad (rev 7)		Nick	cv396	XVal Session 29	1	XVal Session 29-Typing - Text-1		2012-07-12 09:15:30.556000
	Edit pad (rev 8)		Nick	cv396	XVal Session 29	1	XVal Session 29-Typing - Text-1		2012-07-12 09:15:31.069000
	Edit pad (rev 9)		Nick	cv396	XVal Session 29	1	XVal Session 29-Typing - Text-1		2012-07-12 09:15:31.574000
	Edit pad (rev 10)		Nick	cv396	XVal Session 29	1	XVal Session 29-Typing - Text-1		2012-07-12 09:15:32.084000
	Edit pad (rev 11)		Nick	cv396	XVal Session 29	1	XVal Session 29-Typing - Text-1		2012-07-12 09:15:32.986000
	Edit pad (rev 12)		Nick	cv396	XVal Session 29	1	XVal Session 29-Typing - Text-1		2012-07-12 09:15:33.491000
	Edit pad (rev 13)		Nick	cv396	XVal Session 29	1	XVal Session 29-Typing - Text-1		2012-07-12 09:15:33.991000
	Edit pad (rev 14)		Nick	cv396	XVal Session 29	1	XVal Session 29-Typing - Text-1		2012-07-12 09:15:34.937000
	Edit pad (rev 15)		Nick	cv396	XVal Session 29	1	XVal Session 29-Typing - Text-1		2012-07-12 09:15:37.714000
	Edit pad (rev 16)		Nick	cv396	XVal Session 29	1	XVal Session 29-Typing - Text-1		2012-07-12 09:15:38.224000
	Edit pad (rev 17)		Nick	cv396	XVal Session 29	1	XVal Session 29-Typing - Text-1		2012-07-12 09:15:38.725000
	Edit pad (rev 18)		Nick	cv396	XVal Session 29	1	XVal Session 29-Typing - Text-1		2012-07-12 09:15:39.224000
	Edit pad (rev 19)		greg	cv412	XVal Session 29	1	XVal Session 29-Typing - Text-1		2012-07-12 09:15:39.599000
	Edit pad (rev 20)		Nick	cv396	XVal Session 29	1	XVal Session 29-Typing - Text-1		2012-07-12 09:15:39.723000
	Edit pad (rev 21)		greg	cv412	XVal Session 29	1	XVal Session 29-Typing - Text-1		2012-07-12 09:15:40.196000
	Edit pad (rev 22)		Nick	cv396	XVal Session 29	1	XVal Session 29-Typing - Text-1		2012-07-12 09:15:40.226000
	Edit pad (rev 23)		greg	cv412	XVal Session 29	1	XVal Session 29-Typing - Text-1		2012-07-12 09:15:40.621000
	Edit pad (rev 24)		Nick	cv396	XVal Session 29	1	XVal Session 29-Typing - Text-1		2012-07-12 09:15:40.723000
	Edit pad (rev 25)		greg	cv412	XVal Session 29	1	XVal Session 29-Typing - Text-1		2012-07-12 09:15:41.114000
	Edit pad (rev 26)		Nick	cv396	XVal Session 29	1	XVal Session 29-Typing - Text-1		2012-07-12 09:15:41.223000
	Edit pad (rev 27)		greg	cv412	XVal Session 29	1	XVal Session 29-Typing - Text-1		2012-07-12 09:15:41.663000
	Edit pad (rev 28)		Nick	cv396	XVal Session 29	1	XVal Session 29-Typing - Text-1		2012-07-12 09:15:41.725000
	Edit pad (rev 29)		Nick	cv396	XVal Session 29	1	XVal Session 29-Typing - Text-1		2012-07-12 09:15:43.105000
	Edit pad (rev 30)		greg	cv412	XVal Session 29	1	XVal Session 29-Typing - Text-1		2012-07-12 09:15:43.799000
	Edit pad (rev 31)		Nick	cv396	XVal Session 29	1	XVal Session 29-Typing - Text-1		2012-07-12 09:15:44.790000
	Edit pad (rev 32)		greg	cv412	XVal Session 29	1	XVal Session 29-Typing - Text-1		2012-07-12 09:15:45.439000
	Edit pad (rev 33)		greg	cv412	XVal Session 29	1	XVal Session 29-Typing - Text-1		2012-07-12 09:15:45.952000
	Edit pad (rev 34)		Nick	cv396	XVal Session 29	1	XVal Session 29-Typing - Text-1		2012-07-12 09:15:46.458000
	Edit pad (rev 35)		greg	cv412	XVal Session 29	1	XVal Session 29-Typing - Text-1		2012-07-12 09:15:46.902000
	Edit pad (rev 36)		greg	cv412	XVal Session 29	1	XVal Session 29-Typing - Text-1		2012-07-12 09:15:47.407000
	Edit pad (rev 37)		greg	cv412	XVal Session 29	1	XVal Session 29-Typing - Text-1		2012-07-12 09:15:47.907000
	Edit pad (rev 38)		Nick	cv396	XVal Session 29	1	XVal Session 29-Typing - Text-1		2012-07-12 09:15:47.934000
	Edit pad (rev 39)		greg	cv412	XVal Session 29	1	XVal Session 29-Typing - Text-1		2012-07-12 09:15:48.407000
	Edit pad (rev 40)		Nick	cv396	XVal Session 29	1	XVal Session 29-Typing - Text-1		2012-07-12 09:15:48.787000
	Edit pad (rev 41)		greg	cv412	XVal Session 29	1	XVal Session 29-Typing - Text-1		2012-07-12 09:15:48.906000
	Edit pad (rev 42)		greg	cv412	XVal Session 29	1	XVal Session 29-Typing - Text-1		2012-07-12 09:15:49.405000
	Edit pad (rev 43)		Nick	cv396	XVal Session 29	1	XVal Session 29-Typing - Text-1		2012-07-12 09:15:49.497000
	Edit pad (rev 44)		Nick	cv396	XVal Session 29	1	XVal Session 29-Typing - Text-1		2012-07-12 09:15:50.215000
	Edit pad (rev 45)		Nick	cv396	XVal Session 29	1	XVal Session 29-Typing - Text-1		2012-07-12 09:15:50.725000
	Edit pad (rev 46)		greg	cv412	XVal Session 29	1	XVal Session 29-Typing - Text-1		2012-07-12 09:15:50.996000
	Edit pad (rev 47)		Nick	cv396	XVal Session 29	1	XVal Session 29-Typing - Text-1		2012-07-12 09:15:51.225000
	Edit pad (rev 48)		greg	cv412	XVal Session 29	1	XVal Session 29-Typing - Text-1		2012-07-12 09:15:51.499000
	Edit pad (rev 49)		greg	cv412	XVal Session 29	1	XVal Session 29-Typing - Text-1		2012-07-12 09:15:52.002000
	Edit pad (rev 50)		greg	cv412	XVal Session 29	1	XVal Session 29-Typing - Text-1		2012-07-12 09:15:52.500000
	Edit pad (rev 51)		Nick	cv396	XVal Session 29	1	XVal Session 29-Typing - Text-1		2012-07-12 09:15:52.752000
	Edit pad (rev 52)		greg	cv412	XVal Session 29	1	XVal Session 29-Typing - Text-1		2012-07-12 09:15:53.003000
	Edit pad (rev 53)		Nick	cv396	XVal Session 29	1	XVal Session 29-Typing - Text-1		2012-07-12 09:15:53.261000
	Edit pad (rev 54)		greg	cv412	XVal Session 29	1	XVal Session 29-Typing - Text-1		2012-07-12 09:15:53.501000
	Edit pad (rev 55)		greg	cv412	XVal Session 29	1	XVal Session 29-Typing - Text-1		2012-07-12 09:15:53.998000
	Edit pad (rev 56)		greg	cv412	XVal Session 29	1	XVal Session 29-Typing - Text-1		2012-07-12 09:15:54.500000
	Edit pad (rev 57)		greg	cv412	XVal Session 29	1	XVal Session 29-Typing - Text-1		2012-07-12 09:15:55.001000
	Edit pad (rev 58)		Nick	cv396	XVal Session 29	1	XVal Session 29-Typing - Text-1		2012-07-12 09:15:55.194000
	Edit pad (rev 59)		greg	cv412	XVal Session 29	1	XVal Session 29-Typing - Text-1		2012-07-12 09:15:55.498000
	Edit pad (rev 60)		Nick	cv396	XVal Session 29	1	XVal Session 29-Typing - Text-1		2012-07-12 09:15:55.938000
	Edit pad (rev 61)		greg	cv412	XVal Session 29	1	XVal Session 29-Typing - Text-1		2012-07-12 09:15:55.999000
	Edit pad (rev 62)		Nick	cv396	XVal Session 29	1	XVal Session 29-Typing - Text-1		2012-07-12 09:15:56.442000
	Edit pad (rev 63)		greg	cv412	XVal Session 29	1	XVal Session 29-Typing - Text-1		2012-07-12 09:15:56.563000
	Edit pad (rev 64)		Nick	cv396	XVal Session 29	1	XVal Session 29-Typing - Text-1		2012-07-12 09:15:56.943000
	Edit pad (rev 65)		greg	cv412	XVal Session 29	1	XVal Session 29-Typing - Text-1		2012-07-12 09:15:57.753000
	Edit pad (rev 66)		greg	cv412	XVal Session 29	1	XVal Session 29-Typing - Text-1		2012-07-12 09:15:58.253000
	Edit pad (rev 67)		greg	cv412	XVal Session 29	1	XVal Session 29-Typing - Text-1		2012-07-12 09:15:58.769000
	Edit pad (rev 68)		Nick	cv396	XVal Session 29	1	XVal Session 29-Typing - Text-1		2012-07-12 09:15:59.165000
	Edit pad (rev 69)		greg	cv412	XVal Session 29	1	XVal Session 29-Typing - Text-1		2012-07-12 09:15:59.301000
	Edit pad (rev 70)		greg	cv412	XVal Session 29	1	XVal Session 29-Typing - Text-1		2012-07-12 09:15:59.820000
	Edit pad (rev 71)		greg	cv412	XVal Session 29	1	XVal Session 29-Typing - Text-1		2012-07-12 09:16:00.318000
	Edit pad (rev 72)		greg	cv412	XVal Session 29	1	XVal Session 29-Typing - Text-1		2012-07-12 09:16:00.829000
	Edit pad (rev 73)		greg	cv412	XVal Session 29	1	XVal Session 29-Typing - Text-1		2012-07-12 09:16:01.330000
	Edit pad (rev 74)		greg	cv412	XVal Session 29	1	XVal Session 29-Typing - Text-1		2012-07-12 09:16:02.195000
	Edit pad (rev 75)		Nick	cv396	XVal Session 29	1	XVal Session 29-Typing - Text-1		2012-07-12 09:16:02.568000
	Edit pad (rev 76)		greg	cv412	XVal Session 29	1	XVal Session 29-Typing - Text-1		2012-07-12 09:16:02.704000
	Edit pad (rev 77)		Nick	cv396	XVal Session 29	1	XVal Session 29-Typing - Text-1		2012-07-12 09:16:03.068000
	Edit pad (rev 78)		greg	cv412	XVal Session 29	1	XVal Session 29-Typing - Text-1		2012-07-12 09:16:03.205000
	Edit pad (rev 79)		Nick	cv396	XVal Session 29	1	XVal Session 29-Typing - Text-1		2012-07-12 09:16:08.418000
	Edit pad (rev 80)		Nick	cv396	XVal Session 29	1	XVal Session 29-Typing - Text-1		2012-07-12 09:16:10.504000
	Edit pad (rev 81)		greg	cv412	XVal Session 29	1	XVal Session 29-Typing - Text-1		2012-07-12 09:16:10.579000
	Edit pad (rev 82)		greg	cv412	XVal Session 29	1	XVal Session 29-Typing - Text-1		2012-07-12 09:16:11.087000
	Edit pad (rev 83)		greg	cv412	XVal Session 29	1	XVal Session 29-Typing - Text-1		2012-07-12 09:16:11.586000
	Edit pad (rev 84)		greg	cv412	XVal Session 29	1	XVal Session 29-Typing - Text-1		2012-07-12 09:16:13.494000
	Edit pad (rev 85)		greg	cv412	XVal Session 29	1	XVal Session 29-Typing - Text-1		2012-07-12 09:16:13.998000
	Edit pad (rev 86)		greg	cv412	XVal Session 29	1	XVal Session 29-Typing - Text-1		2012-07-12 09:16:14.499000
	Edit pad (rev 87)		greg	cv412	XVal Session 29	1	XVal Session 29-Typing - Text-1		2012-07-12 09:16:15
	Edit pad (rev 88)		greg	cv412	XVal Session 29	1	XVal Session 29-Typing - Text-1		2012-07-12 09:16:15.504000
	Edit pad (rev 89)		greg	cv412	XVal Session 29	1	XVal Session 29-Typing - Text-1		2012-07-12 09:16:16.009000
	Edit pad (rev 90)		greg	cv412	XVal Session 29	1	XVal Session 29-Typing - Text-1		2012-07-12 09:16:16.502000
	Edit pad (rev 91)		greg	cv412	XVal Session 29	1	XVal Session 29-Typing - Text-1		2012-07-12 09:16:17.003000
	Edit pad (rev 92)		greg	cv412	XVal Session 29	1	XVal Session 29-Typing - Text-1		2012-07-12 09:16:17.499000
	Edit pad (rev 93)		greg	cv412	XVal Session 29	1	XVal Session 29-Typing - Text-1		2012-07-12 09:16:18.001000
	Edit pad (rev 94)		greg	cv412	XVal Session 29	1	XVal Session 29-Typing - Text-1		2012-07-12 09:16:18.508000
	Edit pad (rev 95)		greg	cv412	XVal Session 29	1	XVal Session 29-Typing - Text-1		2012-07-12 09:16:19.030000
	Edit pad (rev 96)		greg	cv412	XVal Session 29	1	XVal Session 29-Typing - Text-1		2012-07-12 09:16:19.533000
	Edit pad (rev 97)		greg	cv412	XVal Session 29	1	XVal Session 29-Typing - Text-1		2012-07-12 09:16:20.032000
	Edit pad (rev 98)		greg	cv412	XVal Session 29	1	XVal Session 29-Typing - Text-1		2012-07-12 09:16:32.322000
	Edit pad (rev 99)		greg	cv412	XVal Session 29	1	XVal Session 29-Typing - Text-1		2012-07-12 09:16:34.054000
	Edit pad (rev 100)		greg	cv412	XVal Session 29	1	XVal Session 29-Typing - Text-1		2012-07-12 09:16:39.170000
	Edit pad (rev 101)		greg	cv412	XVal Session 29	1	XVal Session 29-Typing - Text-1		2012-07-12 09:16:39.675000
	Edit pad (rev 102)		greg	cv412	XVal Session 29	1	XVal Session 29-Typing - Text-1		2012-07-12 09:16:40.172000
	Edit pad (rev 103)		greg	cv412	XVal Session 29	1	XVal Session 29-Typing - Text-1		2012-07-12 09:16:40.678000
	Edit pad (rev 104)		greg	cv412	XVal Session 29	1	XVal Session 29-Typing - Text-1		2012-07-12 09:16:41.188000
	Edit pad (rev 105)		greg	cv412	XVal Session 29	1	XVal Session 29-Typing - Text-1		2012-07-12 09:16:41.688000
	Edit pad (rev 106)		greg	cv412	XVal Session 29	1	XVal Session 29-Typing - Text-1		2012-07-12 09:16:42.228000
	Edit pad (rev 107)		greg	cv412	XVal Session 29	1	XVal Session 29-Typing - Text-1		2012-07-12 09:16:42.735000
	Edit pad (rev 108)		greg	cv412	XVal Session 29	1	XVal Session 29-Typing - Text-1		2012-07-12 09:16:43.631000
	Edit pad (rev 109)		greg	cv412	XVal Session 29	1	XVal Session 29-Typing - Text-1		2012-07-12 09:16:44.140000
	Edit pad (rev 110)		greg	cv412	XVal Session 29	1	XVal Session 29-Typing - Text-1		2012-07-12 09:16:44.644000
	Edit pad (rev 111)		greg	cv412	XVal Session 29	1	XVal Session 29-Typing - Text-1		2012-07-12 09:16:45.142000
	Edit pad (rev 112)		greg	cv412	XVal Session 29	1	XVal Session 29-Typing - Text-1		2012-07-12 09:16:45.646000
	Edit pad (rev 113)		greg	cv412	XVal Session 29	1	XVal Session 29-Typing - Text-1		2012-07-12 09:16:46.145000
	Edit pad (rev 114)		greg	cv412	XVal Session 29	1	XVal Session 29-Typing - Text-1		2012-07-12 09:16:46.655000
	Edit pad (rev 115)		Dan	cv401	XVal Session 29	1	XVal Session 29-Typing - Text-1		2012-07-12 09:16:46.991000
	Edit pad (rev 116)		greg	cv412	XVal Session 29	1	XVal Session 29-Typing - Text-1		2012-07-12 09:16:47.493000
	Edit pad (rev 117)		greg	cv412	XVal Session 29	1	XVal Session 29-Typing - Text-1		2012-07-12 09:16:47.999000
	Edit pad (rev 118)		greg	cv412	XVal Session 29	1	XVal Session 29-Typing - Text-1		2012-07-12 09:16:48.919000
	Edit pad (rev 119)		greg	cv412	XVal Session 29	1	XVal Session 29-Typing - Text-1		2012-07-12 09:16:49.424000
	Edit pad (rev 120)		Dan	cv401	XVal Session 29	1	XVal Session 29-Typing - Text-1		2012-07-12 09:16:49.564000
	Edit pad (rev 121)		greg	cv412	XVal Session 29	1	XVal Session 29-Typing - Text-1		2012-07-12 09:16:49.927000
	Edit pad (rev 122)		greg	cv412	XVal Session 29	1	XVal Session 29-Typing - Text-1		2012-07-12 09:16:50.449000
	Edit pad (rev 123)		greg	cv412	XVal Session 29	1	XVal Session 29-Typing - Text-1		2012-07-12 09:16:50.954000
	Edit pad (rev 124)		greg	cv412	XVal Session 29	1	XVal Session 29-Typing - Text-1		2012-07-12 09:16:51.453000
	Edit pad (rev 125)		greg	cv412	XVal Session 29	1	XVal Session 29-Typing - Text-1		2012-07-12 09:16:52.182000
	Edit pad (rev 126)		greg	cv412	XVal Session 29	1	XVal Session 29-Typing - Text-1		2012-07-12 09:16:52.688000
	Edit pad (rev 127)		greg	cv412	XVal Session 29	1	XVal Session 29-Typing - Text-1		2012-07-12 09:16:53.193000
	Edit pad (rev 128)		greg	cv412	XVal Session 29	1	XVal Session 29-Typing - Text-1		2012-07-12 09:16:53.706000
	Edit pad (rev 129)		greg	cv412	XVal Session 29	1	XVal Session 29-Typing - Text-1		2012-07-12 09:16:55.178000
	Edit pad (rev 130)		greg	cv412	XVal Session 29	1	XVal Session 29-Typing - Text-1		2012-07-12 09:16:55.764000
	Edit pad (rev 131)		greg	cv412	XVal Session 29	1	XVal Session 29-Typing - Text-1		2012-07-12 09:16:56.918000
	Edit pad (rev 132)		greg	cv412	XVal Session 29	1	XVal Session 29-Typing - Text-1		2012-07-12 09:16:57.424000
	Edit pad (rev 133)		Dan	cv401	XVal Session 29	1	XVal Session 29-Typing - Text-1		2012-07-12 09:16:57.440000
	Edit pad (rev 134)		greg	cv412	XVal Session 29	1	XVal Session 29-Typing - Text-1		2012-07-12 09:16:57.921000
	Edit pad (rev 135)		greg	cv412	XVal Session 29	1	XVal Session 29-Typing - Text-1		2012-07-12 09:16:58.423000
	Edit pad (rev 136)		greg	cv412	XVal Session 29	1	XVal Session 29-Typing - Text-1		2012-07-12 09:16:58.925000
	Edit pad (rev 137)		greg	cv412	XVal Session 29	1	XVal Session 29-Typing - Text-1		2012-07-12 09:16:59.423000
	Edit pad (rev 138)		greg	cv412	XVal Session 29	1	XVal Session 29-Typing - Text-1		2012-07-12 09:16:59.922000
	Edit pad (rev 139)		greg	cv412	XVal Session 29	1	XVal Session 29-Typing - Text-1		2012-07-12 09:17:00.422000
	Edit pad (rev 140)		greg	cv412	XVal Session 29	1	XVal Session 29-Typing - Text-1		2012-07-12 09:17:00.922000
	Edit pad (rev 141)		greg	cv412	XVal Session 29	1	XVal Session 29-Typing - Text-1		2012-07-12 09:17:01.423000
	Edit pad (rev 142)		greg	cv412	XVal Session 29	1	XVal Session 29-Typing - Text-1		2012-07-12 09:17:02.356000
	Edit pad (rev 143)		greg	cv412	XVal Session 29	1	XVal Session 29-Typing - Text-1		2012-07-12 09:17:02.859000
	Edit pad (rev 144)		greg	cv412	XVal Session 29	1	XVal Session 29-Typing - Text-1		2012-07-12 09:17:03.360000
	Edit pad (rev 145)		greg	cv412	XVal Session 29	1	XVal Session 29-Typing - Text-1		2012-07-12 09:17:03.862000
	Edit pad (rev 146)		greg	cv412	XVal Session 29	1	XVal Session 29-Typing - Text-1		2012-07-12 09:17:04.361000
	Edit pad (rev 147)		greg	cv412	XVal Session 29	1	XVal Session 29-Typing - Text-1		2012-07-12 09:17:05.456000
	Edit pad (rev 148)		greg	cv412	XVal Session 29	1	XVal Session 29-Typing - Text-1		2012-07-12 09:17:05.955000
	Edit pad (rev 149)		greg	cv412	XVal Session 29	1	XVal Session 29-Typing - Text-1		2012-07-12 09:17:06.460000
	Edit pad (rev 150)		greg	cv412	XVal Session 29	1	XVal Session 29-Typing - Text-1		2012-07-12 09:17:06.955000
	Edit pad (rev 151)		greg	cv412	XVal Session 29	1	XVal Session 29-Typing - Text-1		2012-07-12 09:17:08.415000
	Edit pad (rev 152)		greg	cv412	XVal Session 29	1	XVal Session 29-Typing - Text-1		2012-07-12 09:17:08.974000
	Edit pad (rev 153)		greg	cv412	XVal Session 29	1	XVal Session 29-Typing - Text-1		2012-07-12 09:17:09.487000
	Edit pad (rev 154)		greg	cv412	XVal Session 29	1	XVal Session 29-Typing - Text-1		2012-07-12 09:17:09.987000
	Edit pad (rev 155)		greg	cv412	XVal Session 29	1	XVal Session 29-Typing - Text-1		2012-07-12 09:17:10.579000
	Edit pad (rev 156)		Nick	cv396	XVal Session 29	1	XVal Session 29-Typing - Text-1		2012-07-12 09:17:10.831000
	Edit pad (rev 157)		greg	cv412	XVal Session 29	1	XVal Session 29-Typing - Text-1		2012-07-12 09:17:11.096000
	Edit pad (rev 158)		greg	cv412	XVal Session 29	1	XVal Session 29-Typing - Text-1		2012-07-12 09:17:11.594000
	Edit pad (rev 159)		greg	cv412	XVal Session 29	1	XVal Session 29-Typing - Text-1		2012-07-12 09:17:12.099000
	Edit pad (rev 160)		Nick	cv396	XVal Session 29	1	XVal Session 29-Typing - Text-1		2012-07-12 09:17:12.422000
	Edit pad (rev 161)		greg	cv412	XVal Session 29	1	XVal Session 29-Typing - Text-1		2012-07-12 09:17:12.598000
	Edit pad (rev 162)		greg	cv412	XVal Session 29	1	XVal Session 29-Typing - Text-1		2012-07-12 09:17:13.110000
	Edit pad (rev 163)		Nick	cv396	XVal Session 29	1	XVal Session 29-Typing - Text-1		2012-07-12 09:17:13.468000
	Edit pad (rev 164)		Nick	cv396	XVal Session 29	1	XVal Session 29-Typing - Text-1		2012-07-12 09:17:13.975000
	Edit pad (rev 165)		greg	cv412	XVal Session 29	1	XVal Session 29-Typing - Text-1		2012-07-12 09:17:14.061000
	Edit pad (rev 166)		Nick	cv396	XVal Session 29	1	XVal Session 29-Typing - Text-1		2012-07-12 09:17:14.750000
	Edit pad (rev 167)		greg	cv412	XVal Session 29	1	XVal Session 29-Typing - Text-1		2012-07-12 09:17:14.794000
	Edit pad (rev 168)		Nick	cv396	XVal Session 29	1	XVal Session 29-Typing - Text-1		2012-07-12 09:17:15.256000
	Edit pad (rev 169)		greg	cv412	XVal Session 29	1	XVal Session 29-Typing - Text-1		2012-07-12 09:17:15.298000
	Edit pad (rev 170)		Nick	cv396	XVal Session 29	1	XVal Session 29-Typing - Text-1		2012-07-12 09:17:15.755000
	Edit pad (rev 171)		greg	cv412	XVal Session 29	1	XVal Session 29-Typing - Text-1		2012-07-12 09:17:15.796000
	Edit pad (rev 172)		Nick	cv396	XVal Session 29	1	XVal Session 29-Typing - Text-1		2012-07-12 09:17:16.256000
	Edit pad (rev 173)		greg	cv412	XVal Session 29	1	XVal Session 29-Typing - Text-1		2012-07-12 09:17:16.299000
	Edit pad (rev 174)		greg	cv412	XVal Session 29	1	XVal Session 29-Typing - Text-1		2012-07-12 09:17:16.800000
	Edit pad (rev 175)		greg	cv412	XVal Session 29	1	XVal Session 29-Typing - Text-1		2012-07-12 09:17:17.299000
	Edit pad (rev 176)		Nick	cv396	XVal Session 29	1	XVal Session 29-Typing - Text-1		2012-07-12 09:17:17.538000
	Edit pad (rev 177)		greg	cv412	XVal Session 29	1	XVal Session 29-Typing - Text-1		2012-07-12 09:17:17.799000
	Edit pad (rev 178)		Nick	cv396	XVal Session 29	1	XVal Session 29-Typing - Text-1		2012-07-12 09:17:18.042000
	Edit pad (rev 179)		greg	cv412	XVal Session 29	1	XVal Session 29-Typing - Text-1		2012-07-12 09:17:18.303000
	Edit pad (rev 180)		Nick	cv396	XVal Session 29	1	XVal Session 29-Typing - Text-1		2012-07-12 09:17:18.554000
	Edit pad (rev 181)		greg	cv412	XVal Session 29	1	XVal Session 29-Typing - Text-1		2012-07-12 09:17:18.812000
	Edit pad (rev 182)		Nick	cv396	XVal Session 29	1	XVal Session 29-Typing - Text-1		2012-07-12 09:17:19.053000
	Edit pad (rev 183)		greg	cv412	XVal Session 29	1	XVal Session 29-Typing - Text-1		2012-07-12 09:17:19.313000
	Edit pad (rev 184)		greg	cv412	XVal Session 29	1	XVal Session 29-Typing - Text-1		2012-07-12 09:17:19.818000
	Edit pad (rev 185)		Nick	cv396	XVal Session 29	1	XVal Session 29-Typing - Text-1		2012-07-12 09:17:19.978000
	Edit pad (rev 186)		greg	cv412	XVal Session 29	1	XVal Session 29-Typing - Text-1		2012-07-12 09:17:20.313000
	Edit pad (rev 187)		Nick	cv396	XVal Session 29	1	XVal Session 29-Typing - Text-1		2012-07-12 09:17:20.480000
	Edit pad (rev 188)		greg	cv412	XVal Session 29	1	XVal Session 29-Typing - Text-1		2012-07-12 09:17:20.811000
	Edit pad (rev 189)		Nick	cv396	XVal Session 29	1	XVal Session 29-Typing - Text-1		2012-07-12 09:17:20.978000
	Edit pad (rev 190)		greg	cv412	XVal Session 29	1	XVal Session 29-Typing - Text-1		2012-07-12 09:17:21.312000
	Edit pad (rev 191)		Nick	cv396	XVal Session 29	1	XVal Session 29-Typing - Text-1		2012-07-12 09:17:21.489000
	Edit pad (rev 192)		greg	cv412	XVal Session 29	1	XVal Session 29-Typing - Text-1		2012-07-12 09:17:21.813000
	Edit pad (rev 193)		Nick	cv396	XVal Session 29	1	XVal Session 29-Typing - Text-1		2012-07-12 09:17:21.989000
	Edit pad (rev 194)		Nick	cv396	XVal Session 29	1	XVal Session 29-Typing - Text-1		2012-07-12 09:17:22.508000
	Edit pad (rev 195)		Nick	cv396	XVal Session 29	1	XVal Session 29-Typing - Text-1		2012-07-12 09:17:23.012000
	Edit pad (rev 196)		greg	cv412	XVal Session 29	1	XVal Session 29-Typing - Text-1		2012-07-12 09:17:23.198000
	Edit pad (rev 197)		Nick	cv396	XVal Session 29	1	XVal Session 29-Typing - Text-1		2012-07-12 09:17:23.522000
	Edit pad (rev 198)		greg	cv412	XVal Session 29	1	XVal Session 29-Typing - Text-1		2012-07-12 09:17:23.704000
	Edit pad (rev 199)		Nick	cv396	XVal Session 29	1	XVal Session 29-Typing - Text-1		2012-07-12 09:17:24.022000
	Edit pad (rev 200)		greg	cv412	XVal Session 29	1	XVal Session 29-Typing - Text-1		2012-07-12 09:17:24.204000
	Edit pad (rev 201)		Nick	cv396	XVal Session 29	1	XVal Session 29-Typing - Text-1		2012-07-12 09:17:24.522000
	Edit pad (rev 202)		greg	cv412	XVal Session 29	1	XVal Session 29-Typing - Text-1		2012-07-12 09:17:24.723000
	Edit pad (rev 203)		Nick	cv396	XVal Session 29	1	XVal Session 29-Typing - Text-1		2012-07-12 09:17:25.022000
	Edit pad (rev 204)		greg	cv412	XVal Session 29	1	XVal Session 29-Typing - Text-1		2012-07-12 09:17:25.219000
	Edit pad (rev 205)		greg	cv412	XVal Session 29	1	XVal Session 29-Typing - Text-1		2012-07-12 09:17:25.721000
	Edit pad (rev 206)		greg	cv412	XVal Session 29	1	XVal Session 29-Typing - Text-1		2012-07-12 09:17:26.221000
	Edit pad (rev 207)		Nick	cv396	XVal Session 29	1	XVal Session 29-Typing - Text-1		2012-07-12 09:17:26.518000
	Edit pad (rev 208)		greg	cv412	XVal Session 29	1	XVal Session 29-Typing - Text-1		2012-07-12 09:17:26.721000
	Edit pad (rev 209)		greg	cv412	XVal Session 29	1	XVal Session 29-Typing - Text-1		2012-07-12 09:17:27.222000
	Edit pad (rev 210)		Nick	cv396	XVal Session 29	1	XVal Session 29-Typing - Text-1		2012-07-12 09:17:27.506000
	Edit pad (rev 211)		Nick	cv396	XVal Session 29	1	XVal Session 29-Typing - Text-1		2012-07-12 09:17:28.197000
	Edit pad (rev 212)		greg	cv412	XVal Session 29	1	XVal Session 29-Typing - Text-1		2012-07-12 09:17:29.151000
	Edit pad (rev 213)		Frank	cv407	XVal Session 29	1	XVal Session 29-Typing - Text-1		2012-07-12 09:17:29.534000
	Edit pad (rev 214)		greg	cv412	XVal Session 29	1	XVal Session 29-Typing - Text-1		2012-07-12 09:17:29.655000
	Edit pad (rev 215)		greg	cv412	XVal Session 29	1	XVal Session 29-Typing - Text-1		2012-07-12 09:17:30.376000
	Edit pad (rev 216)		Nick	cv396	XVal Session 29	1	XVal Session 29-Typing - Text-1		2012-07-12 09:17:30.432000
	Edit pad (rev 217)		greg	cv412	XVal Session 29	1	XVal Session 29-Typing - Text-1		2012-07-12 09:17:30.878000
	Edit pad (rev 218)		Nick	cv396	XVal Session 29	1	XVal Session 29-Typing - Text-1		2012-07-12 09:17:31.160000
	Edit pad (rev 219)		greg	cv412	XVal Session 29	1	XVal Session 29-Typing - Text-1		2012-07-12 09:17:31.378000
	Edit pad (rev 220)		Nick	cv396	XVal Session 29	1	XVal Session 29-Typing - Text-1		2012-07-12 09:17:31.665000
	Edit pad (rev 221)		greg	cv412	XVal Session 29	1	XVal Session 29-Typing - Text-1		2012-07-12 09:17:31.874000
	Edit pad (rev 222)		Nick	cv396	XVal Session 29	1	XVal Session 29-Typing - Text-1		2012-07-12 09:17:32.178000
	Edit pad (rev 223)		Nick	cv396	XVal Session 29	1	XVal Session 29-Typing - Text-1		2012-07-12 09:17:32.678000
	Edit pad (rev 224)		greg	cv412	XVal Session 29	1	XVal Session 29-Typing - Text-1		2012-07-12 09:17:32.770000
	Edit pad (rev 225)		greg	cv412	XVal Session 29	1	XVal Session 29-Typing - Text-1		2012-07-12 09:17:33.932000
	Edit pad (rev 226)		Nick	cv396	XVal Session 29	1	XVal Session 29-Typing - Text-1		2012-07-12 09:17:34.060000
	Edit pad (rev 227)		greg	cv412	XVal Session 29	1	XVal Session 29-Typing - Text-1		2012-07-12 09:17:34.450000
	Edit pad (rev 228)		Nick	cv396	XVal Session 29	1	XVal Session 29-Typing - Text-1		2012-07-12 09:17:34.912000
	Edit pad (rev 229)		greg	cv412	XVal Session 29	1	XVal Session 29-Typing - Text-1		2012-07-12 09:17:34.966000
	Edit pad (rev 230)		Frank	cv407	XVal Session 29	1	XVal Session 29-Typing - Text-1		2012-07-12 09:17:35.197000
	Edit pad (rev 231)		Nick	cv396	XVal Session 29	1	XVal Session 29-Typing - Text-1		2012-07-12 09:17:35.412000
	Edit pad (rev 232)		greg	cv412	XVal Session 29	1	XVal Session 29-Typing - Text-1		2012-07-12 09:17:35.459000
	Edit pad (rev 233)		greg	cv412	XVal Session 29	1	XVal Session 29-Typing - Text-1		2012-07-12 09:17:35.955000
	Edit pad (rev 234)		Frank	cv407	XVal Session 29	1	XVal Session 29-Typing - Text-1		2012-07-12 09:17:36.121000
	Edit pad (rev 235)		Nick	cv396	XVal Session 29	1	XVal Session 29-Typing - Text-1		2012-07-12 09:17:36.274000
	Edit pad (rev 236)		greg	cv412	XVal Session 29	1	XVal Session 29-Typing - Text-1		2012-07-12 09:17:36.457000
	Edit pad (rev 237)		greg	cv412	XVal Session 29	1	XVal Session 29-Typing - Text-1		2012-07-12 09:17:36.969000
	Edit pad (rev 238)		Nick	cv396	XVal Session 29	1	XVal Session 29-Typing - Text-1		2012-07-12 09:17:37.042000
	Edit pad (rev 239)		greg	cv412	XVal Session 29	1	XVal Session 29-Typing - Text-1		2012-07-12 09:17:37.470000
	Edit pad (rev 240)		Nick	cv396	XVal Session 29	1	XVal Session 29-Typing - Text-1		2012-07-12 09:17:37.749000
	Edit pad (rev 241)		greg	cv412	XVal Session 29	1	XVal Session 29-Typing - Text-1		2012-07-12 09:17:37.977000
	Edit pad (rev 242)		Nick	cv396	XVal Session 29	1	XVal Session 29-Typing - Text-1		2012-07-12 09:17:38.261000
	Edit pad (rev 243)		greg	cv412	XVal Session 29	1	XVal Session 29-Typing - Text-1		2012-07-12 09:17:38.487000
	Edit pad (rev 244)		Nick	cv396	XVal Session 29	1	XVal Session 29-Typing - Text-1		2012-07-12 09:17:38.772000
	Edit pad (rev 245)		greg	cv412	XVal Session 29	1	XVal Session 29-Typing - Text-1		2012-07-12 09:17:38.984000
	Edit pad (rev 246)		Nick	cv396	XVal Session 29	1	XVal Session 29-Typing - Text-1		2012-07-12 09:17:39.272000
	Edit pad (rev 247)		greg	cv412	XVal Session 29	1	XVal Session 29-Typing - Text-1		2012-07-12 09:17:39.486000
	Edit pad (rev 248)		Nick	cv396	XVal Session 29	1	XVal Session 29-Typing - Text-1		2012-07-12 09:17:39.771000
	Edit pad (rev 249)		Frank	cv407	XVal Session 29	1	XVal Session 29-Typing - Text-1		2012-07-12 09:17:40.091000
	Edit pad (rev 250)		greg	cv412	XVal Session 29	1	XVal Session 29-Typing - Text-1		2012-07-12 09:17:40.603000
	Edit pad (rev 251)		Nick	cv396	XVal Session 29	1	XVal Session 29-Typing - Text-1		2012-07-12 09:17:40.858000
	Edit pad (rev 252)		Dan	cv401	XVal Session 29	1	XVal Session 29-Typing - Text-1		2012-07-12 09:17:41.484000
	Edit pad (rev 253)		Frank	cv407	XVal Session 29	1	XVal Session 29-Typing - Text-1		2012-07-12 09:17:41.493000
	Edit pad (rev 254)		greg	cv412	XVal Session 29	1	XVal Session 29-Typing - Text-1		2012-07-12 09:17:41.884000
	Edit pad (rev 255)		Dan	cv401	XVal Session 29	1	XVal Session 29-Typing - Text-1		2012-07-12 09:17:41.993000
	Edit pad (rev 256)		Frank	cv407	XVal Session 29	1	XVal Session 29-Typing - Text-1		2012-07-12 09:17:41.998000
	Edit pad (rev 257)		greg	cv412	XVal Session 29	1	XVal Session 29-Typing - Text-1		2012-07-12 09:17:42.391000
	Edit pad (rev 258)		Dan	cv401	XVal Session 29	1	XVal Session 29-Typing - Text-1		2012-07-12 09:17:42.503000
	Edit pad (rev 259)		Nick	cv396	XVal Session 29	1	XVal Session 29-Typing - Text-1		2012-07-12 09:17:42.513000
	Edit pad (rev 260)		greg	cv412	XVal Session 29	1	XVal Session 29-Typing - Text-1		2012-07-12 09:17:42.897000
	Edit pad (rev 261)		Dan	cv401	XVal Session 29	1	XVal Session 29-Typing - Text-1		2012-07-12 09:17:43.006000
	Edit pad (rev 262)		Nick	cv396	XVal Session 29	1	XVal Session 29-Typing - Text-1		2012-07-12 09:17:43.017000
	Edit pad (rev 263)		greg	cv412	XVal Session 29	1	XVal Session 29-Typing - Text-1		2012-07-12 09:17:43.390000
	Edit pad (rev 264)		Dan	cv401	XVal Session 29	1	XVal Session 29-Typing - Text-1		2012-07-12 09:17:43.503000
	Edit pad (rev 265)		Nick	cv396	XVal Session 29	1	XVal Session 29-Typing - Text-1		2012-07-12 09:17:43.520000
	Edit pad (rev 266)		greg	cv412	XVal Session 29	1	XVal Session 29-Typing - Text-1		2012-07-12 09:17:43.893000
	Edit pad (rev 267)		Dan	cv401	XVal Session 29	1	XVal Session 29-Typing - Text-1		2012-07-12 09:17:44.008000
	Edit pad (rev 268)		greg	cv412	XVal Session 29	1	XVal Session 29-Typing - Text-1		2012-07-12 09:17:44.391000
	Edit pad (rev 269)		Dan	cv401	XVal Session 29	1	XVal Session 29-Typing - Text-1		2012-07-12 09:17:44.504000
	Edit pad (rev 270)		Frank	cv407	XVal Session 29	1	XVal Session 29-Typing - Text-1		2012-07-12 09:17:44.870000
	Edit pad (rev 271)		greg	cv412	XVal Session 29	1	XVal Session 29-Typing - Text-1		2012-07-12 09:17:44.894000
	Edit pad (rev 272)		Dan	cv401	XVal Session 29	1	XVal Session 29-Typing - Text-1		2012-07-12 09:17:45.003000
	Edit pad (rev 273)		Nick	cv396	XVal Session 29	1	XVal Session 29-Typing - Text-1		2012-07-12 09:17:45.194000
	Edit pad (rev 274)		Frank	cv407	XVal Session 29	1	XVal Session 29-Typing - Text-1		2012-07-12 09:17:45.372000
	Edit pad (rev 275)		greg	cv412	XVal Session 29	1	XVal Session 29-Typing - Text-1		2012-07-12 09:17:45.410000
	Edit pad (rev 276)		Dan	cv401	XVal Session 29	1	XVal Session 29-Typing - Text-1		2012-07-12 09:17:45.521000
	Edit pad (rev 277)		Nick	cv396	XVal Session 29	1	XVal Session 29-Typing - Text-1		2012-07-12 09:17:45.695000
	Edit pad (rev 278)		Frank	cv407	XVal Session 29	1	XVal Session 29-Typing - Text-1		2012-07-12 09:17:45.875000
	Edit pad (rev 279)		greg	cv412	XVal Session 29	1	XVal Session 29-Typing - Text-1		2012-07-12 09:17:45.914000
	Edit pad (rev 280)		Nick	cv396	XVal Session 29	1	XVal Session 29-Typing - Text-1		2012-07-12 09:17:46.194000
	Edit pad (rev 281)		greg	cv412	XVal Session 29	1	XVal Session 29-Typing - Text-1		2012-07-12 09:17:46.429000
	Edit pad (rev 282)		greg	cv412	XVal Session 29	1	XVal Session 29-Typing - Text-1		2012-07-12 09:17:46.942000
	Edit pad (rev 283)		Nick	cv396	XVal Session 29	1	XVal Session 29-Typing - Text-1		2012-07-12 09:17:47.263000
	Edit pad (rev 284)		greg	cv412	XVal Session 29	1	XVal Session 29-Typing - Text-1		2012-07-12 09:17:47.443000
	Edit pad (rev 285)		Dan	cv401	XVal Session 29	1	XVal Session 29-Typing - Text-1		2012-07-12 09:17:47.666000
	Edit pad (rev 286)		Nick	cv396	XVal Session 29	1	XVal Session 29-Typing - Text-1		2012-07-12 09:17:47.770000
	Edit pad (rev 287)		greg	cv412	XVal Session 29	1	XVal Session 29-Typing - Text-1		2012-07-12 09:17:47.954000
	Edit pad (rev 288)		Dan	cv401	XVal Session 29	1	XVal Session 29-Typing - Text-1		2012-07-12 09:17:48.176000
	Edit pad (rev 289)		Nick	cv396	XVal Session 29	1	XVal Session 29-Typing - Text-1		2012-07-12 09:17:48.276000
	Edit pad (rev 290)		Dan	cv401	XVal Session 29	1	XVal Session 29-Typing - Text-1		2012-07-12 09:17:48.678000
	Edit pad (rev 291)		Nick	cv396	XVal Session 29	1	XVal Session 29-Typing - Text-1		2012-07-12 09:17:49.704000
	Edit pad (rev 292)		greg	cv412	XVal Session 29	1	XVal Session 29-Typing - Text-1		2012-07-12 09:17:49.783000
	Edit pad (rev 293)		Nick	cv396	XVal Session 29	1	XVal Session 29-Typing - Text-1		2012-07-12 09:17:50.209000
	Edit pad (rev 294)		greg	cv412	XVal Session 29	1	XVal Session 29-Typing - Text-1		2012-07-12 09:17:50.282000
	Edit pad (rev 295)		Nick	cv396	XVal Session 29	1	XVal Session 29-Typing - Text-1		2012-07-12 09:17:50.709000
	Edit pad (rev 296)		greg	cv412	XVal Session 29	1	XVal Session 29-Typing - Text-1		2012-07-12 09:17:50.787000
	Edit pad (rev 297)		Dan	cv401	XVal Session 29	1	XVal Session 29-Typing - Text-1		2012-07-12 09:17:50.789000
	Edit pad (rev 298)		Nick	cv396	XVal Session 29	1	XVal Session 29-Typing - Text-1		2012-07-12 09:17:51.209000
	Edit pad (rev 299)		greg	cv412	XVal Session 29	1	XVal Session 29-Typing - Text-1		2012-07-12 09:17:51.282000
	Edit pad (rev 300)		Dan	cv401	XVal Session 29	1	XVal Session 29-Typing - Text-1		2012-07-12 09:17:51.300000
	Edit pad (rev 301)		Nick	cv396	XVal Session 29	1	XVal Session 29-Typing - Text-1		2012-07-12 09:17:51.709000
	Edit pad (rev 302)		greg	cv412	XVal Session 29	1	XVal Session 29-Typing - Text-1		2012-07-12 09:17:52.013000
	Edit pad (rev 303)		Frank	cv407	XVal Session 29	1	XVal Session 29-Typing - Text-1		2012-07-12 09:17:52.180000
	Edit pad (rev 304)		greg	cv412	XVal Session 29	1	XVal Session 29-Typing - Text-1		2012-07-12 09:17:52.518000
	Edit pad (rev 305)		Dan	cv401	XVal Session 29	1	XVal Session 29-Typing - Text-1		2012-07-12 09:17:52.668000
	Edit pad (rev 306)		Nick	cv396	XVal Session 29	1	XVal Session 29-Typing - Text-1		2012-07-12 09:17:52.819000
	Edit pad (rev 307)		Frank	cv407	XVal Session 29	1	XVal Session 29-Typing - Text-1		2012-07-12 09:17:52.844000
	Edit pad (rev 308)		greg	cv412	XVal Session 29	1	XVal Session 29-Typing - Text-1		2012-07-12 09:17:53.028000
	Edit pad (rev 309)		Dan	cv401	XVal Session 29	1	XVal Session 29-Typing - Text-1		2012-07-12 09:17:53.176000
	Edit pad (rev 310)		Nick	cv396	XVal Session 29	1	XVal Session 29-Typing - Text-1		2012-07-12 09:17:53.332000
	Edit pad (rev 311)		Frank	cv407	XVal Session 29	1	XVal Session 29-Typing - Text-1		2012-07-12 09:17:53.362000
	Edit pad (rev 312)		greg	cv412	XVal Session 29	1	XVal Session 29-Typing - Text-1		2012-07-12 09:17:53.532000
	Edit pad (rev 313)		Nick	cv396	XVal Session 29	1	XVal Session 29-Typing - Text-1		2012-07-12 09:17:53.835000
	Edit pad (rev 314)		greg	cv412	XVal Session 29	1	XVal Session 29-Typing - Text-1		2012-07-12 09:17:54.104000
	Edit pad (rev 315)		Nick	cv396	XVal Session 29	1	XVal Session 29-Typing - Text-1		2012-07-12 09:17:54.339000
	Edit pad (rev 316)		greg	cv412	XVal Session 29	1	XVal Session 29-Typing - Text-1		2012-07-12 09:17:54.792000
	Edit pad (rev 317)		Nick	cv396	XVal Session 29	1	XVal Session 29-Typing - Text-1		2012-07-12 09:17:54.848000
	Edit pad (rev 318)		greg	cv412	XVal Session 29	1	XVal Session 29-Typing - Text-1		2012-07-12 09:17:55.297000
	Edit pad (rev 319)		Nick	cv396	XVal Session 29	1	XVal Session 29-Typing - Text-1		2012-07-12 09:17:55.351000
	Edit pad (rev 320)		Dan	cv401	XVal Session 29	1	XVal Session 29-Typing - Text-1		2012-07-12 09:17:55.368000
	Edit pad (rev 321)		Frank	cv407	XVal Session 29	1	XVal Session 29-Typing - Text-1		2012-07-12 09:17:55.387000
	Edit pad (rev 322)		greg	cv412	XVal Session 29	1	XVal Session 29-Typing - Text-1		2012-07-12 09:17:55.800000
	Edit pad (rev 323)		Nick	cv396	XVal Session 29	1	XVal Session 29-Typing - Text-1		2012-07-12 09:17:55.855000
	Edit pad (rev 324)		Dan	cv401	XVal Session 29	1	XVal Session 29-Typing - Text-1		2012-07-12 09:17:55.884000
	Edit pad (rev 325)		greg	cv412	XVal Session 29	1	XVal Session 29-Typing - Text-1		2012-07-12 09:17:56.298000
	Edit pad (rev 326)		Dan	cv401	XVal Session 29	1	XVal Session 29-Typing - Text-1		2012-07-12 09:17:56.394000
	Edit pad (rev 327)		Nick	cv396	XVal Session 29	1	XVal Session 29-Typing - Text-1		2012-07-12 09:17:56.763000
	Edit pad (rev 328)		greg	cv412	XVal Session 29	1	XVal Session 29-Typing - Text-1		2012-07-12 09:17:56.804000
	Edit pad (rev 329)		Dan	cv401	XVal Session 29	1	XVal Session 29-Typing - Text-1		2012-07-12 09:17:56.894000
	Edit pad (rev 330)		Nick	cv396	XVal Session 29	1	XVal Session 29-Typing - Text-1		2012-07-12 09:17:57.272000
	Edit pad (rev 331)		greg	cv412	XVal Session 29	1	XVal Session 29-Typing - Text-1		2012-07-12 09:17:57.311000
	Edit pad (rev 332)		Dan	cv401	XVal Session 29	1	XVal Session 29-Typing - Text-1		2012-07-12 09:17:57.395000
	Edit pad (rev 333)		Nick	cv396	XVal Session 29	1	XVal Session 29-Typing - Text-1		2012-07-12 09:17:57.772000
	Edit pad (rev 334)		greg	cv412	XVal Session 29	1	XVal Session 29-Typing - Text-1		2012-07-12 09:17:57.812000
	Edit pad (rev 335)		Dan	cv401	XVal Session 29	1	XVal Session 29-Typing - Text-1		2012-07-12 09:17:57.894000
	Edit pad (rev 336)		greg	cv412	XVal Session 29	1	XVal Session 29-Typing - Text-1		2012-07-12 09:17:58.312000
	Edit pad (rev 337)		Dan	cv401	XVal Session 29	1	XVal Session 29-Typing - Text-1		2012-07-12 09:17:58.396000
	Edit pad (rev 338)		greg	cv412	XVal Session 29	1	XVal Session 29-Typing - Text-1		2012-07-12 09:17:58.813000
	Edit pad (rev 339)		Nick	cv396	XVal Session 29	1	XVal Session 29-Typing - Text-1		2012-07-12 09:17:58.992000
	Edit pad (rev 340)		Frank	cv407	XVal Session 29	1	XVal Session 29-Typing - Text-1		2012-07-12 09:17:59.021000
	Edit pad (rev 341)		Dan	cv401	XVal Session 29	1	XVal Session 29-Typing - Text-1		2012-07-12 09:17:59.447000
	Edit pad (rev 342)		Nick	cv396	XVal Session 29	1	XVal Session 29-Typing - Text-1		2012-07-12 09:17:59.506000
	Edit pad (rev 343)		Nick	cv396	XVal Session 29	1	XVal Session 29-Typing - Text-1		2012-07-12 09:18:00.007000
	Edit pad (rev 344)		Dan	cv401	XVal Session 29	1	XVal Session 29-Typing - Text-1		2012-07-12 09:18:00.137000
	Edit pad (rev 345)		greg	cv412	XVal Session 29	1	XVal Session 29-Typing - Text-1		2012-07-12 09:18:00.285000
	Edit pad (rev 346)		Frank	cv407	XVal Session 29	1	XVal Session 29-Typing - Text-1		2012-07-12 09:18:00.314000
	Edit pad (rev 347)		Dan	cv401	XVal Session 29	1	XVal Session 29-Typing - Text-1		2012-07-12 09:18:00.630000
	Edit pad (rev 348)		greg	cv412	XVal Session 29	1	XVal Session 29-Typing - Text-1		2012-07-12 09:18:00.787000
	Edit pad (rev 349)		Frank	cv407	XVal Session 29	1	XVal Session 29-Typing - Text-1		2012-07-12 09:18:00.918000
	Edit pad (rev 350)		greg	cv412	XVal Session 29	1	XVal Session 29-Typing - Text-1		2012-07-12 09:18:01.298000
	Edit pad (rev 351)		Nick	cv396	XVal Session 29	1	XVal Session 29-Typing - Text-1		2012-07-12 09:18:01.417000
	Edit pad (rev 352)		greg	cv412	XVal Session 29	1	XVal Session 29-Typing - Text-1		2012-07-12 09:18:01.807000
	Edit pad (rev 353)		Frank	cv407	XVal Session 29	1	XVal Session 29-Typing - Text-1		2012-07-12 09:18:02.077000
	Edit pad (rev 354)		greg	cv412	XVal Session 29	1	XVal Session 29-Typing - Text-1		2012-07-12 09:18:02.298000
	Edit pad (rev 355)		Dan	cv401	XVal Session 29	1	XVal Session 29-Typing - Text-1		2012-07-12 09:18:02.512000
	Edit pad (rev 356)		greg	cv412	XVal Session 29	1	XVal Session 29-Typing - Text-1		2012-07-12 09:18:02.799000
	Edit pad (rev 357)		Nick	cv396	XVal Session 29	1	XVal Session 29-Typing - Text-1		2012-07-12 09:18:02.886000
	Edit pad (rev 358)		Dan	cv401	XVal Session 29	1	XVal Session 29-Typing - Text-1		2012-07-12 09:18:03.019000
	Edit pad (rev 359)		greg	cv412	XVal Session 29	1	XVal Session 29-Typing - Text-1		2012-07-12 09:18:03.300000
	Edit pad (rev 360)		Nick	cv396	XVal Session 29	1	XVal Session 29-Typing - Text-1		2012-07-12 09:18:03.386000
	Edit pad (rev 361)		Dan	cv401	XVal Session 29	1	XVal Session 29-Typing - Text-1		2012-07-12 09:18:03.520000
	Edit pad (rev 362)		greg	cv412	XVal Session 29	1	XVal Session 29-Typing - Text-1		2012-07-12 09:18:03.800000
	Edit pad (rev 363)		Nick	cv396	XVal Session 29	1	XVal Session 29-Typing - Text-1		2012-07-12 09:18:03.897000
	Edit pad (rev 364)		Dan	cv401	XVal Session 29	1	XVal Session 29-Typing - Text-1		2012-07-12 09:18:04.020000
	Edit pad (rev 365)		greg	cv412	XVal Session 29	1	XVal Session 29-Typing - Text-1		2012-07-12 09:18:04.322000
	Edit pad (rev 366)		Dan	cv401	XVal Session 29	1	XVal Session 29-Typing - Text-1		2012-07-12 09:18:04.523000
	Edit pad (rev 367)		greg	cv412	XVal Session 29	1	XVal Session 29-Typing - Text-1		2012-07-12 09:18:04.831000
	Edit pad (rev 368)		Nick	cv396	XVal Session 29	1	XVal Session 29-Typing - Text-1		2012-07-12 09:18:04.835000
	Edit pad (rev 369)		Dan	cv401	XVal Session 29	1	XVal Session 29-Typing - Text-1		2012-07-12 09:18:05.024000
	Edit pad (rev 370)		Dan	cv401	XVal Session 29	1	XVal Session 29-Typing - Text-1		2012-07-12 09:18:05.533000
	Edit pad (rev 371)		greg	cv412	XVal Session 29	1	XVal Session 29-Typing - Text-1		2012-07-12 09:18:05.764000
	Edit pad (rev 372)		Dan	cv401	XVal Session 29	1	XVal Session 29-Typing - Text-1		2012-07-12 09:18:06.037000
	Edit pad (rev 373)		Nick	cv396	XVal Session 29	1	XVal Session 29-Typing - Text-1		2012-07-12 09:18:06.112000
	Edit pad (rev 374)		greg	cv412	XVal Session 29	1	XVal Session 29-Typing - Text-1		2012-07-12 09:18:06.274000
	Edit pad (rev 375)		Frank	cv407	XVal Session 29	1	XVal Session 29-Typing - Text-1		2012-07-12 09:18:06.306000
	Edit pad (rev 376)		Nick	cv396	XVal Session 29	1	XVal Session 29-Typing - Text-1		2012-07-12 09:18:06.615000
	Edit pad (rev 377)		greg	cv412	XVal Session 29	1	XVal Session 29-Typing - Text-1		2012-07-12 09:18:06.784000
	Edit pad (rev 378)		Dan	cv401	XVal Session 29	1	XVal Session 29-Typing - Text-1		2012-07-12 09:18:06.808000
	Edit pad (rev 379)		Nick	cv396	XVal Session 29	1	XVal Session 29-Typing - Text-1		2012-07-12 09:18:07.116000
	Edit pad (rev 380)		greg	cv412	XVal Session 29	1	XVal Session 29-Typing - Text-1		2012-07-12 09:18:07.280000
	Edit pad (rev 381)		Dan	cv401	XVal Session 29	1	XVal Session 29-Typing - Text-1		2012-07-12 09:18:07.315000
	Edit pad (rev 382)		Nick	cv396	XVal Session 29	1	XVal Session 29-Typing - Text-1		2012-07-12 09:18:07.615000
	Edit pad (rev 383)		greg	cv412	XVal Session 29	1	XVal Session 29-Typing - Text-1		2012-07-12 09:18:07.837000
	Edit pad (rev 384)		Nick	cv396	XVal Session 29	1	XVal Session 29-Typing - Text-1		2012-07-12 09:18:08.115000
	Edit pad (rev 385)		Dan	cv401	XVal Session 29	1	XVal Session 29-Typing - Text-1		2012-07-12 09:18:08.142000
	Edit pad (rev 386)		greg	cv412	XVal Session 29	1	XVal Session 29-Typing - Text-1		2012-07-12 09:18:08.282000
	Edit pad (rev 387)		Dan	cv401	XVal Session 29	1	XVal Session 29-Typing - Text-1		2012-07-12 09:18:08.645000
	Edit pad (rev 388)		greg	cv412	XVal Session 29	1	XVal Session 29-Typing - Text-1		2012-07-12 09:18:08.781000
	Edit pad (rev 389)		Nick	cv396	XVal Session 29	1	XVal Session 29-Typing - Text-1		2012-07-12 09:18:08.817000
	Edit pad (rev 390)		Dan	cv401	XVal Session 29	1	XVal Session 29-Typing - Text-1		2012-07-12 09:18:09.154000
	Edit pad (rev 391)		greg	cv412	XVal Session 29	1	XVal Session 29-Typing - Text-1		2012-07-12 09:18:09.284000
	Edit pad (rev 392)		Dan	cv401	XVal Session 29	1	XVal Session 29-Typing - Text-1		2012-07-12 09:18:09.661000
	Edit pad (rev 393)		greg	cv412	XVal Session 29	1	XVal Session 29-Typing - Text-1		2012-07-12 09:18:09.781000
	Edit pad (rev 394)		Nick	cv396	XVal Session 29	1	XVal Session 29-Typing - Text-1		2012-07-12 09:18:09.847000
	Edit pad (rev 395)		Dan	cv401	XVal Session 29	1	XVal Session 29-Typing - Text-1		2012-07-12 09:18:10.165000
	Edit pad (rev 396)		greg	cv412	XVal Session 29	1	XVal Session 29-Typing - Text-1		2012-07-12 09:18:10.317000
	Edit pad (rev 397)		Nick	cv396	XVal Session 29	1	XVal Session 29-Typing - Text-1		2012-07-12 09:18:10.339000
	Edit pad (rev 398)		Dan	cv401	XVal Session 29	1	XVal Session 29-Typing - Text-1		2012-07-12 09:18:10.660000
	Edit pad (rev 399)		greg	cv412	XVal Session 29	1	XVal Session 29-Typing - Text-1		2012-07-12 09:18:10.814000
	Edit pad (rev 400)		Nick	cv396	XVal Session 29	1	XVal Session 29-Typing - Text-1		2012-07-12 09:18:10.818000
	Edit pad (rev 401)		Dan	cv401	XVal Session 29	1	XVal Session 29-Typing - Text-1		2012-07-12 09:18:11.159000
	Edit pad (rev 402)		Nick	cv396	XVal Session 29	1	XVal Session 29-Typing - Text-1		2012-07-12 09:18:11.776000
	Edit pad (rev 403)		Dan	cv401	XVal Session 29	1	XVal Session 29-Typing - Text-1		2012-07-12 09:18:11.831000
	Edit pad (rev 404)		greg	cv412	XVal Session 29	1	XVal Session 29-Typing - Text-1		2012-07-12 09:18:11.885000
	Edit pad (rev 405)		Frank	cv407	XVal Session 29	1	XVal Session 29-Typing - Text-1		2012-07-12 09:18:12.209000
	Edit pad (rev 406)		Dan	cv401	XVal Session 29	1	XVal Session 29-Typing - Text-1		2012-07-12 09:18:12.332000
	Edit pad (rev 407)		greg	cv412	XVal Session 29	1	XVal Session 29-Typing - Text-1		2012-07-12 09:18:12.382000
	Edit pad (rev 408)		Dan	cv401	XVal Session 29	1	XVal Session 29-Typing - Text-1		2012-07-12 09:18:12.835000
	Edit pad (rev 409)		Nick	cv396	XVal Session 29	1	XVal Session 29-Typing - Text-1		2012-07-12 09:18:12.856000
	Edit pad (rev 410)		Dan	cv401	XVal Session 29	1	XVal Session 29-Typing - Text-1		2012-07-12 09:18:13.335000
	Edit pad (rev 411)		Nick	cv396	XVal Session 29	1	XVal Session 29-Typing - Text-1		2012-07-12 09:18:13.366000
	Edit pad (rev 412)		Frank	cv407	XVal Session 29	1	XVal Session 29-Typing - Text-1		2012-07-12 09:18:13.672000
	Edit pad (rev 413)		Dan	cv401	XVal Session 29	1	XVal Session 29-Typing - Text-1		2012-07-12 09:18:13.849000
	Edit pad (rev 414)		Nick	cv396	XVal Session 29	1	XVal Session 29-Typing - Text-1		2012-07-12 09:18:13.866000
	Edit pad (rev 415)		Dan	cv401	XVal Session 29	1	XVal Session 29-Typing - Text-1		2012-07-12 09:18:14.351000
	Edit pad (rev 416)		Frank	cv407	XVal Session 29	1	XVal Session 29-Typing - Text-1		2012-07-12 09:18:14.353000
	Edit pad (rev 417)		Nick	cv396	XVal Session 29	1	XVal Session 29-Typing - Text-1		2012-07-12 09:18:14.365000
	Edit pad (rev 418)		Dan	cv401	XVal Session 29	1	XVal Session 29-Typing - Text-1		2012-07-12 09:18:14.851000
	Edit pad (rev 419)		Frank	cv407	XVal Session 29	1	XVal Session 29-Typing - Text-1		2012-07-12 09:18:14.858000
	Edit pad (rev 420)		Nick	cv396	XVal Session 29	1	XVal Session 29-Typing - Text-1		2012-07-12 09:18:14.868000
	Edit pad (rev 421)		Frank	cv407	XVal Session 29	1	XVal Session 29-Typing - Text-1		2012-07-12 09:18:15.365000
	Edit pad (rev 422)		Nick	cv396	XVal Session 29	1	XVal Session 29-Typing - Text-1		2012-07-12 09:18:15.391000
	Edit pad (rev 423)		Frank	cv407	XVal Session 29	1	XVal Session 29-Typing - Text-1		2012-07-12 09:18:15.873000
	Edit pad (rev 424)		Nick	cv396	XVal Session 29	1	XVal Session 29-Typing - Text-1		2012-07-12 09:18:15.899000
	Edit pad (rev 425)		Nick	cv396	XVal Session 29	1	XVal Session 29-Typing - Text-1		2012-07-12 09:18:16.397000
	Edit pad (rev 426)		greg	cv412	XVal Session 29	1	XVal Session 29-Typing - Text-1		2012-07-12 09:18:16.548000
	Edit pad (rev 427)		Dan	cv401	XVal Session 29	1	XVal Session 29-Typing - Text-1		2012-07-12 09:18:16.801000
	Edit pad (rev 428)		Nick	cv396	XVal Session 29	1	XVal Session 29-Typing - Text-1		2012-07-12 09:18:16.895000
	Edit pad (rev 429)		greg	cv412	XVal Session 29	1	XVal Session 29-Typing - Text-1		2012-07-12 09:18:17.510000
	Edit pad (rev 430)		Nick	cv396	XVal Session 29	1	XVal Session 29-Typing - Text-1		2012-07-12 09:18:17.610000
	Edit pad (rev 431)		greg	cv412	XVal Session 29	1	XVal Session 29-Typing - Text-1		2012-07-12 09:18:18.017000
	Edit pad (rev 432)		Nick	cv396	XVal Session 29	1	XVal Session 29-Typing - Text-1		2012-07-12 09:18:18.383000
	Edit pad (rev 433)		Frank	cv407	XVal Session 29	1	XVal Session 29-Typing - Text-1		2012-07-12 09:18:18.438000
	Edit pad (rev 434)		greg	cv412	XVal Session 29	1	XVal Session 29-Typing - Text-1		2012-07-12 09:18:18.520000
	Edit pad (rev 435)		Nick	cv396	XVal Session 29	1	XVal Session 29-Typing - Text-1		2012-07-12 09:18:18.918000
	Edit pad (rev 436)		greg	cv412	XVal Session 29	1	XVal Session 29-Typing - Text-1		2012-07-12 09:18:19.031000
	Edit pad (rev 437)		Frank	cv407	XVal Session 29	1	XVal Session 29-Typing - Text-1		2012-07-12 09:18:19.075000
	Edit pad (rev 438)		Frank	cv407	XVal Session 29	1	XVal Session 29-Typing - Text-1		2012-07-12 09:18:20.538000
	Edit pad (rev 439)		Nick	cv396	XVal Session 29	1	XVal Session 29-Typing - Text-1		2012-07-12 09:18:20.635000
	Edit pad (rev 440)		greg	cv412	XVal Session 29	1	XVal Session 29-Typing - Text-1		2012-07-12 09:18:21.186000
	Edit pad (rev 441)		Nick	cv396	XVal Session 29	1	XVal Session 29-Typing - Text-1		2012-07-12 09:18:21.260000
	Edit pad (rev 442)		greg	cv412	XVal Session 29	1	XVal Session 29-Typing - Text-1		2012-07-12 09:18:21.689000
	Edit pad (rev 443)		Nick	cv396	XVal Session 29	1	XVal Session 29-Typing - Text-1		2012-07-12 09:18:21.776000
	Edit pad (rev 444)		greg	cv412	XVal Session 29	1	XVal Session 29-Typing - Text-1		2012-07-12 09:18:22.188000
	Edit pad (rev 445)		Nick	cv396	XVal Session 29	1	XVal Session 29-Typing - Text-1		2012-07-12 09:18:22.291000
	Edit pad (rev 446)		greg	cv412	XVal Session 29	1	XVal Session 29-Typing - Text-1		2012-07-12 09:18:22.692000
	Edit pad (rev 447)		Nick	cv396	XVal Session 29	1	XVal Session 29-Typing - Text-1		2012-07-12 09:18:23.055000
	Edit pad (rev 448)		greg	cv412	XVal Session 29	1	XVal Session 29-Typing - Text-1		2012-07-12 09:18:23.187000
	Edit pad (rev 449)		Nick	cv396	XVal Session 29	1	XVal Session 29-Typing - Text-1		2012-07-12 09:18:23.887000
	Edit pad (rev 450)		greg	cv412	XVal Session 29	1	XVal Session 29-Typing - Text-1		2012-07-12 09:18:24.380000
	Edit pad (rev 451)		Nick	cv396	XVal Session 29	1	XVal Session 29-Typing - Text-1		2012-07-12 09:18:24.398000
	Edit pad (rev 452)		Dan	cv401	XVal Session 29	1	XVal Session 29-Typing - Text-1		2012-07-12 09:18:24.424000
	Edit pad (rev 453)		greg	cv412	XVal Session 29	1	XVal Session 29-Typing - Text-1		2012-07-12 09:18:24.891000
	Edit pad (rev 454)		Dan	cv401	XVal Session 29	1	XVal Session 29-Typing - Text-1		2012-07-12 09:18:24.926000
	Edit pad (rev 455)		greg	cv412	XVal Session 29	1	XVal Session 29-Typing - Text-1		2012-07-12 09:18:25.392000
	Edit pad (rev 456)		Dan	cv401	XVal Session 29	1	XVal Session 29-Typing - Text-1		2012-07-12 09:18:25.428000
	Edit pad (rev 457)		Nick	cv396	XVal Session 29	1	XVal Session 29-Typing - Text-1		2012-07-12 09:18:25.615000
	Edit pad (rev 458)		greg	cv412	XVal Session 29	1	XVal Session 29-Typing - Text-1		2012-07-12 09:18:25.893000
	Edit pad (rev 459)		Dan	cv401	XVal Session 29	1	XVal Session 29-Typing - Text-1		2012-07-12 09:18:25.943000
	Edit pad (rev 460)		Nick	cv396	XVal Session 29	1	XVal Session 29-Typing - Text-1		2012-07-12 09:18:26.185000
	Edit pad (rev 461)		Dan	cv401	XVal Session 29	1	XVal Session 29-Typing - Text-1		2012-07-12 09:18:26.441000
	Edit pad (rev 462)		Dan	cv401	XVal Session 29	1	XVal Session 29-Typing - Text-1		2012-07-12 09:18:26.943000
	Edit pad (rev 463)		Dan	cv401	XVal Session 29	1	XVal Session 29-Typing - Text-1		2012-07-12 09:18:27.460000
	Edit pad (rev 464)		greg	cv412	XVal Session 29	1	XVal Session 29-Typing - Text-1		2012-07-12 09:18:27.626000
	Edit pad (rev 465)		greg	cv412	XVal Session 29	1	XVal Session 29-Typing - Text-1		2012-07-12 09:18:28.130000
	Edit pad (rev 466)		Nick	cv396	XVal Session 29	1	XVal Session 29-Typing - Text-1		2012-07-12 09:18:28.563000
	Edit pad (rev 467)		greg	cv412	XVal Session 29	1	XVal Session 29-Typing - Text-1		2012-07-12 09:18:28.626000
	Edit pad (rev 468)		greg	cv412	XVal Session 29	1	XVal Session 29-Typing - Text-1		2012-07-12 09:18:29.131000
	Edit pad (rev 469)		Nick	cv396	XVal Session 29	1	XVal Session 29-Typing - Text-1		2012-07-12 09:18:29.492000
	Edit pad (rev 470)		greg	cv412	XVal Session 29	1	XVal Session 29-Typing - Text-1		2012-07-12 09:18:29.626000
	Edit pad (rev 471)		Nick	cv396	XVal Session 29	1	XVal Session 29-Typing - Text-1		2012-07-12 09:18:29.992000
	Edit pad (rev 472)		Frank	cv407	XVal Session 29	1	XVal Session 29-Typing - Text-1		2012-07-12 09:18:30.116000
	Edit pad (rev 473)		greg	cv412	XVal Session 29	1	XVal Session 29-Typing - Text-1		2012-07-12 09:18:30.124000
	Edit pad (rev 474)		Dan	cv401	XVal Session 29	1	XVal Session 29-Typing - Text-1		2012-07-12 09:18:30.414000
	Edit pad (rev 475)		greg	cv412	XVal Session 29	1	XVal Session 29-Typing - Text-1		2012-07-12 09:18:30.636000
	Edit pad (rev 476)		Nick	cv396	XVal Session 29	1	XVal Session 29-Typing - Text-1		2012-07-12 09:18:30.662000
	Edit pad (rev 477)		Dan	cv401	XVal Session 29	1	XVal Session 29-Typing - Text-1		2012-07-12 09:18:31.023000
	Edit pad (rev 478)		greg	cv412	XVal Session 29	1	XVal Session 29-Typing - Text-1		2012-07-12 09:18:31.139000
	Edit pad (rev 479)		Dan	cv401	XVal Session 29	1	XVal Session 29-Typing - Text-1		2012-07-12 09:18:31.534000
	Edit pad (rev 480)		greg	cv412	XVal Session 29	1	XVal Session 29-Typing - Text-1		2012-07-12 09:18:31.643000
	Edit pad (rev 481)		Nick	cv396	XVal Session 29	1	XVal Session 29-Typing - Text-1		2012-07-12 09:18:31.660000
	Edit pad (rev 482)		Dan	cv401	XVal Session 29	1	XVal Session 29-Typing - Text-1		2012-07-12 09:18:32.034000
	Edit pad (rev 483)		Frank	cv407	XVal Session 29	1	XVal Session 29-Typing - Text-1		2012-07-12 09:18:32.096000
	Edit pad (rev 484)		greg	cv412	XVal Session 29	1	XVal Session 29-Typing - Text-1		2012-07-12 09:18:32.146000
	Edit pad (rev 485)		Dan	cv401	XVal Session 29	1	XVal Session 29-Typing - Text-1		2012-07-12 09:18:33.080000
	Edit pad (rev 486)		Nick	cv396	XVal Session 29	1	XVal Session 29-Typing - Text-1		2012-07-12 09:18:33.151000
	Edit pad (rev 487)		greg	cv412	XVal Session 29	1	XVal Session 29-Typing - Text-1		2012-07-12 09:18:33.507000
	Edit pad (rev 488)		Dan	cv401	XVal Session 29	1	XVal Session 29-Typing - Text-1		2012-07-12 09:18:33.584000
	Edit pad (rev 489)		Nick	cv396	XVal Session 29	1	XVal Session 29-Typing - Text-1		2012-07-12 09:18:33.910000
	Edit pad (rev 490)		greg	cv412	XVal Session 29	1	XVal Session 29-Typing - Text-1		2012-07-12 09:18:34.015000
	Edit pad (rev 491)		Dan	cv401	XVal Session 29	1	XVal Session 29-Typing - Text-1		2012-07-12 09:18:34.083000
	Edit pad (rev 492)		greg	cv412	XVal Session 29	1	XVal Session 29-Typing - Text-1		2012-07-12 09:18:34.526000
	Edit pad (rev 493)		greg	cv412	XVal Session 29	1	XVal Session 29-Typing - Text-1		2012-07-12 09:18:35.035000
	Edit pad (rev 494)		Nick	cv396	XVal Session 29	1	XVal Session 29-Typing - Text-1		2012-07-12 09:18:35.521000
	Edit pad (rev 495)		greg	cv412	XVal Session 29	1	XVal Session 29-Typing - Text-1		2012-07-12 09:18:35.532000
	Edit pad (rev 496)		Dan	cv401	XVal Session 29	1	XVal Session 29-Typing - Text-1		2012-07-12 09:18:35.635000
	Edit pad (rev 497)		greg	cv412	XVal Session 29	1	XVal Session 29-Typing - Text-1		2012-07-12 09:18:36.033000
	Edit pad (rev 498)		Frank	cv407	XVal Session 29	1	XVal Session 29-Typing - Text-1		2012-07-12 09:18:36.261000
	Edit pad (rev 499)		Dan	cv401	XVal Session 29	1	XVal Session 29-Typing - Text-1		2012-07-12 09:18:36.440000
	Edit pad (rev 500)		Frank	cv407	XVal Session 29	1	XVal Session 29-Typing - Text-1		2012-07-12 09:18:36.718000
	Edit pad (rev 501)		Nick	cv396	XVal Session 29	1	XVal Session 29-Typing - Text-1		2012-07-12 09:18:36.820000
	Edit pad (rev 502)		Dan	cv401	XVal Session 29	1	XVal Session 29-Typing - Text-1		2012-07-12 09:18:36.867000
	Edit pad (rev 503)		greg	cv412	XVal Session 29	1	XVal Session 29-Typing - Text-1		2012-07-12 09:18:37.110000
	Edit pad (rev 504)		Nick	cv396	XVal Session 29	1	XVal Session 29-Typing - Text-1		2012-07-12 09:18:37.323000
	Edit pad (rev 505)		Dan	cv401	XVal Session 29	1	XVal Session 29-Typing - Text-1		2012-07-12 09:18:37.363000
	Edit pad (rev 506)		Nick	cv396	XVal Session 29	1	XVal Session 29-Typing - Text-1		2012-07-12 09:18:37.836000
	Edit pad (rev 507)		Nick	cv396	XVal Session 29	1	XVal Session 29-Typing - Text-1		2012-07-12 09:18:38.335000
	Edit pad (rev 508)		greg	cv412	XVal Session 29	1	XVal Session 29-Typing - Text-1		2012-07-12 09:18:38.469000
	Edit pad (rev 509)		Dan	cv401	XVal Session 29	1	XVal Session 29-Typing - Text-1		2012-07-12 09:18:38.874000
	Edit pad (rev 510)		Frank	cv407	XVal Session 29	1	XVal Session 29-Typing - Text-1		2012-07-12 09:18:38.949000
	Edit pad (rev 511)		greg	cv412	XVal Session 29	1	XVal Session 29-Typing - Text-1		2012-07-12 09:18:38.972000
	Edit pad (rev 512)		Dan	cv401	XVal Session 29	1	XVal Session 29-Typing - Text-1		2012-07-12 09:18:39.380000
	Edit pad (rev 513)		Frank	cv407	XVal Session 29	1	XVal Session 29-Typing - Text-1		2012-07-12 09:18:39.451000
	Edit pad (rev 514)		greg	cv412	XVal Session 29	1	XVal Session 29-Typing - Text-1		2012-07-12 09:18:39.485000
	Edit pad (rev 515)		Dan	cv401	XVal Session 29	1	XVal Session 29-Typing - Text-1		2012-07-12 09:18:39.878000
	Edit pad (rev 516)		greg	cv412	XVal Session 29	1	XVal Session 29-Typing - Text-1		2012-07-12 09:18:39.983000
	Edit pad (rev 517)		greg	cv412	XVal Session 29	1	XVal Session 29-Typing - Text-1		2012-07-12 09:18:40.484000
	Edit pad (rev 518)		Dan	cv401	XVal Session 29	1	XVal Session 29-Typing - Text-1		2012-07-12 09:18:40.505000
	Edit pad (rev 519)		Frank	cv407	XVal Session 29	1	XVal Session 29-Typing - Text-1		2012-07-12 09:18:40.577000
	Edit pad (rev 520)		Nick	cv396	XVal Session 29	1	XVal Session 29-Typing - Text-1		2012-07-12 09:18:40.599000
	Edit pad (rev 521)		greg	cv412	XVal Session 29	1	XVal Session 29-Typing - Text-1		2012-07-12 09:18:40.986000
	Edit pad (rev 522)		Nick	cv396	XVal Session 29	1	XVal Session 29-Typing - Text-1		2012-07-12 09:18:41.108000
	Edit pad (rev 523)		greg	cv412	XVal Session 29	1	XVal Session 29-Typing - Text-1		2012-07-12 09:18:41.486000
	Edit pad (rev 524)		Nick	cv396	XVal Session 29	1	XVal Session 29-Typing - Text-1		2012-07-12 09:18:41.614000
	Edit pad (rev 525)		Nick	cv396	XVal Session 29	1	XVal Session 29-Typing - Text-1		2012-07-12 09:18:42.127000
	Edit pad (rev 526)		Nick	cv396	XVal Session 29	1	XVal Session 29-Typing - Text-1		2012-07-12 09:18:42.680000
	Edit pad (rev 527)		greg	cv412	XVal Session 29	1	XVal Session 29-Typing - Text-1		2012-07-12 09:18:42.991000
	Edit pad (rev 528)		Nick	cv396	XVal Session 29	1	XVal Session 29-Typing - Text-1		2012-07-12 09:18:43.278000
	Edit pad (rev 529)		Nick	cv396	XVal Session 29	1	XVal Session 29-Typing - Text-1		2012-07-12 09:18:43.787000
	Edit pad (rev 530)		Frank	cv407	XVal Session 29	1	XVal Session 29-Typing - Text-1		2012-07-12 09:18:44.568000
	Edit pad (rev 531)		Nick	cv396	XVal Session 29	1	XVal Session 29-Typing - Text-1		2012-07-12 09:18:44.724000
	Edit pad (rev 532)		greg	cv412	XVal Session 29	1	XVal Session 29-Typing - Text-1		2012-07-12 09:18:45
	Edit pad (rev 533)		greg	cv412	XVal Session 29	1	XVal Session 29-Typing - Text-1		2012-07-12 09:18:45.500000
	Edit pad (rev 534)		Nick	cv396	XVal Session 29	1	XVal Session 29-Typing - Text-1		2012-07-12 09:18:45.549000
	Edit pad (rev 535)		greg	cv412	XVal Session 29	1	XVal Session 29-Typing - Text-1		2012-07-12 09:18:46.001000
	Edit pad (rev 536)		Nick	cv396	XVal Session 29	1	XVal Session 29-Typing - Text-1		2012-07-12 09:18:46.103000
	Edit pad (rev 537)		Dan	cv401	XVal Session 29	1	XVal Session 29-Typing - Text-1		2012-07-12 09:18:46.105000
	Edit pad (rev 538)		greg	cv412	XVal Session 29	1	XVal Session 29-Typing - Text-1		2012-07-12 09:18:46.501000
	Edit pad (rev 539)		Dan	cv401	XVal Session 29	1	XVal Session 29-Typing - Text-1		2012-07-12 09:18:46.599000
	Edit pad (rev 540)		Nick	cv396	XVal Session 29	1	XVal Session 29-Typing - Text-1		2012-07-12 09:18:46.618000
	Edit pad (rev 541)		greg	cv412	XVal Session 29	1	XVal Session 29-Typing - Text-1		2012-07-12 09:18:46.999000
	Edit pad (rev 542)		Dan	cv401	XVal Session 29	1	XVal Session 29-Typing - Text-1		2012-07-12 09:18:47.113000
	Edit pad (rev 543)		Nick	cv396	XVal Session 29	1	XVal Session 29-Typing - Text-1		2012-07-12 09:18:47.116000
	Edit pad (rev 544)		greg	cv412	XVal Session 29	1	XVal Session 29-Typing - Text-1		2012-07-12 09:18:47.500000
	Edit pad (rev 545)		Nick	cv396	XVal Session 29	1	XVal Session 29-Typing - Text-1		2012-07-12 09:18:47.616000
	Edit pad (rev 546)		Dan	cv401	XVal Session 29	1	XVal Session 29-Typing - Text-1		2012-07-12 09:18:47.618000
	Edit pad (rev 547)		greg	cv412	XVal Session 29	1	XVal Session 29-Typing - Text-1		2012-07-12 09:18:48.001000
	Edit pad (rev 548)		Dan	cv401	XVal Session 29	1	XVal Session 29-Typing - Text-1		2012-07-12 09:18:48.114000
	Edit pad (rev 549)		Dan	cv401	XVal Session 29	1	XVal Session 29-Typing - Text-1		2012-07-12 09:18:48.613000
	Edit pad (rev 550)		Dan	cv401	XVal Session 29	1	XVal Session 29-Typing - Text-1		2012-07-12 09:18:49.122000
	Edit pad (rev 551)		Dan	cv401	XVal Session 29	1	XVal Session 29-Typing - Text-1		2012-07-12 09:18:49.629000
	Edit pad (rev 552)		Dan	cv401	XVal Session 29	1	XVal Session 29-Typing - Text-1		2012-07-12 09:18:50.130000
	Edit pad (rev 553)		Frank	cv407	XVal Session 29	1	XVal Session 29-Typing - Text-1		2012-07-12 09:18:50.548000
	Edit pad (rev 554)		greg	cv412	XVal Session 29	1	XVal Session 29-Typing - Text-1		2012-07-12 09:18:50.597000
	Edit pad (rev 555)		Dan	cv401	XVal Session 29	1	XVal Session 29-Typing - Text-1		2012-07-12 09:18:50.628000
	Edit pad (rev 556)		greg	cv412	XVal Session 29	1	XVal Session 29-Typing - Text-1		2012-07-12 09:18:51.117000
	Edit pad (rev 557)		Dan	cv401	XVal Session 29	1	XVal Session 29-Typing - Text-1		2012-07-12 09:18:51.281000
	Edit pad (rev 558)		Frank	cv407	XVal Session 29	1	XVal Session 29-Typing - Text-1		2012-07-12 09:18:51.600000
	Edit pad (rev 559)		greg	cv412	XVal Session 29	1	XVal Session 29-Typing - Text-1		2012-07-12 09:18:51.610000
	Edit pad (rev 560)		Dan	cv401	XVal Session 29	1	XVal Session 29-Typing - Text-1		2012-07-12 09:18:51.784000
	Edit pad (rev 561)		greg	cv412	XVal Session 29	1	XVal Session 29-Typing - Text-1		2012-07-12 09:18:52.109000
	Edit pad (rev 562)		Nick	cv396	XVal Session 29	1	XVal Session 29-Typing - Text-1		2012-07-12 09:18:52.123000
	Edit pad (rev 563)		greg	cv412	XVal Session 29	1	XVal Session 29-Typing - Text-1		2012-07-12 09:18:52.610000
	Edit pad (rev 564)		Nick	cv396	XVal Session 29	1	XVal Session 29-Typing - Text-1		2012-07-12 09:18:53.084000
	Edit pad (rev 565)		greg	cv412	XVal Session 29	1	XVal Session 29-Typing - Text-1		2012-07-12 09:18:53.115000
	Edit pad (rev 566)		greg	cv412	XVal Session 29	1	XVal Session 29-Typing - Text-1		2012-07-12 09:18:53.631000
	Edit pad (rev 567)		greg	cv412	XVal Session 29	1	XVal Session 29-Typing - Text-1		2012-07-12 09:18:54.144000
	Edit pad (rev 568)		Dan	cv401	XVal Session 29	1	XVal Session 29-Typing - Text-1		2012-07-12 09:18:54.511000
	Edit pad (rev 569)		Nick	cv396	XVal Session 29	1	XVal Session 29-Typing - Text-1		2012-07-12 09:18:54.595000
	Edit pad (rev 570)		greg	cv412	XVal Session 29	1	XVal Session 29-Typing - Text-1		2012-07-12 09:18:54.999000
	Edit pad (rev 571)		Dan	cv401	XVal Session 29	1	XVal Session 29-Typing - Text-1		2012-07-12 09:18:55.066000
	Edit pad (rev 572)		Nick	cv396	XVal Session 29	1	XVal Session 29-Typing - Text-1		2012-07-12 09:18:55.109000
	Edit pad (rev 573)		greg	cv412	XVal Session 29	1	XVal Session 29-Typing - Text-1		2012-07-12 09:18:55.502000
	Edit pad (rev 574)		Dan	cv401	XVal Session 29	1	XVal Session 29-Typing - Text-1		2012-07-12 09:18:55.570000
	Edit pad (rev 575)		Nick	cv396	XVal Session 29	1	XVal Session 29-Typing - Text-1		2012-07-12 09:18:55.619000
	Edit pad (rev 576)		greg	cv412	XVal Session 29	1	XVal Session 29-Typing - Text-1		2012-07-12 09:18:56
	Edit pad (rev 577)		Dan	cv401	XVal Session 29	1	XVal Session 29-Typing - Text-1		2012-07-12 09:18:56.069000
	Edit pad (rev 578)		greg	cv412	XVal Session 29	1	XVal Session 29-Typing - Text-1		2012-07-12 09:18:56.502000
	Edit pad (rev 579)		greg	cv412	XVal Session 29	1	XVal Session 29-Typing - Text-1		2012-07-12 09:18:56.999000
	Edit pad (rev 580)		greg	cv412	XVal Session 29	1	XVal Session 29-Typing - Text-1		2012-07-12 09:18:57.502000
	Edit pad (rev 581)		greg	cv412	XVal Session 29	1	XVal Session 29-Typing - Text-1		2012-07-12 09:18:58.001000
	Edit pad (rev 582)		Dan	cv401	XVal Session 29	1	XVal Session 29-Typing - Text-1		2012-07-12 09:18:58.489000
	Edit pad (rev 583)		greg	cv412	XVal Session 29	1	XVal Session 29-Typing - Text-1		2012-07-12 09:18:58.534000
	Edit pad (rev 584)		Dan	cv401	XVal Session 29	1	XVal Session 29-Typing - Text-1		2012-07-12 09:18:58.993000
	Edit pad (rev 585)		greg	cv412	XVal Session 29	1	XVal Session 29-Typing - Text-1		2012-07-12 09:18:59.003000
	Edit pad (rev 586)		greg	cv412	XVal Session 29	1	XVal Session 29-Typing - Text-1		2012-07-12 09:18:59.499000
	Edit pad (rev 587)		Dan	cv401	XVal Session 29	1	XVal Session 29-Typing - Text-1		2012-07-12 09:18:59.518000
	Edit pad (rev 588)		greg	cv412	XVal Session 29	1	XVal Session 29-Typing - Text-1		2012-07-12 09:19:00.012000
	Edit pad (rev 589)		Dan	cv401	XVal Session 29	1	XVal Session 29-Typing - Text-1		2012-07-12 09:19:00.412000
	Edit pad (rev 590)		greg	cv412	XVal Session 29	1	XVal Session 29-Typing - Text-1		2012-07-12 09:19:00.502000
	Edit pad (rev 591)		greg	cv412	XVal Session 29	1	XVal Session 29-Typing - Text-1		2012-07-12 09:19:00.999000
	Edit pad (rev 592)		Nick	cv396	XVal Session 29	1	XVal Session 29-Typing - Text-1		2012-07-12 09:19:02.574000
	Edit pad (rev 593)		Dan	cv401	XVal Session 29	1	XVal Session 29-Typing - Text-1		2012-07-12 09:19:02.605000
	Edit pad (rev 594)		Dan	cv401	XVal Session 29	1	XVal Session 29-Typing - Text-1		2012-07-12 09:19:03.115000
	Edit pad (rev 595)		Dan	cv401	XVal Session 29	1	XVal Session 29-Typing - Text-1		2012-07-12 09:19:03.887000
	Edit pad (rev 596)		Nick	cv396	XVal Session 29	1	XVal Session 29-Typing - Text-1		2012-07-12 09:19:04.821000
	Edit pad (rev 597)		greg	cv412	XVal Session 29	1	XVal Session 29-Typing - Text-1		2012-07-12 09:19:04.918000
	Edit pad (rev 598)		Dan	cv401	XVal Session 29	1	XVal Session 29-Typing - Text-1		2012-07-12 09:19:05.090000
	Edit pad (rev 599)		greg	cv412	XVal Session 29	1	XVal Session 29-Typing - Text-1		2012-07-12 09:19:05.425000
	Edit pad (rev 600)		Dan	cv401	XVal Session 29	1	XVal Session 29-Typing - Text-1		2012-07-12 09:19:05.597000
	Edit pad (rev 601)		Dan	cv401	XVal Session 29	1	XVal Session 29-Typing - Text-1		2012-07-12 09:19:06.099000
	Edit pad (rev 602)		Nick	cv396	XVal Session 29	1	XVal Session 29-Typing - Text-1		2012-07-12 09:19:06.144000
	Edit pad (rev 603)		Dan	cv401	XVal Session 29	1	XVal Session 29-Typing - Text-1		2012-07-12 09:19:06.597000
	Edit pad (rev 604)		greg	cv412	XVal Session 29	1	XVal Session 29-Typing - Text-1		2012-07-12 09:19:06.678000
	Edit pad (rev 605)		Nick	cv396	XVal Session 29	1	XVal Session 29-Typing - Text-1		2012-07-12 09:19:06.705000
	Edit pad (rev 606)		Dan	cv401	XVal Session 29	1	XVal Session 29-Typing - Text-1		2012-07-12 09:19:07.099000
	Edit pad (rev 607)		greg	cv412	XVal Session 29	1	XVal Session 29-Typing - Text-1		2012-07-12 09:19:07.177000
	Edit pad (rev 608)		Nick	cv396	XVal Session 29	1	XVal Session 29-Typing - Text-1		2012-07-12 09:19:07.582000
	Edit pad (rev 609)		greg	cv412	XVal Session 29	1	XVal Session 29-Typing - Text-1		2012-07-12 09:19:07.687000
	Edit pad (rev 610)		greg	cv412	XVal Session 29	1	XVal Session 29-Typing - Text-1		2012-07-12 09:19:08.188000
	Edit pad (rev 611)		greg	cv412	XVal Session 29	1	XVal Session 29-Typing - Text-1		2012-07-12 09:19:08.687000
	Edit pad (rev 612)		Nick	cv396	XVal Session 29	1	XVal Session 29-Typing - Text-1		2012-07-12 09:19:08.752000
	Edit pad (rev 613)		Frank	cv407	XVal Session 29	1	XVal Session 29-Typing - Text-1		2012-07-12 09:19:08.919000
	Edit pad (rev 614)		greg	cv412	XVal Session 29	1	XVal Session 29-Typing - Text-1		2012-07-12 09:19:09.188000
	Edit pad (rev 615)		Nick	cv396	XVal Session 29	1	XVal Session 29-Typing - Text-1		2012-07-12 09:19:09.256000
	Edit pad (rev 616)		Frank	cv407	XVal Session 29	1	XVal Session 29-Typing - Text-1		2012-07-12 09:19:09.604000
	Edit pad (rev 617)		greg	cv412	XVal Session 29	1	XVal Session 29-Typing - Text-1		2012-07-12 09:19:09.686000
	Edit pad (rev 618)		Nick	cv396	XVal Session 29	1	XVal Session 29-Typing - Text-1		2012-07-12 09:19:09.755000
	Edit pad (rev 619)		Nick	cv396	XVal Session 29	1	XVal Session 29-Typing - Text-1		2012-07-12 09:19:10.333000
	Edit pad (rev 620)		greg	cv412	XVal Session 29	1	XVal Session 29-Typing - Text-1		2012-07-12 09:19:11.125000
	Edit pad (rev 621)		Nick	cv396	XVal Session 29	1	XVal Session 29-Typing - Text-1		2012-07-12 09:19:11.291000
	Edit pad (rev 622)		Dan	cv401	XVal Session 29	1	XVal Session 29-Typing - Text-1		2012-07-12 09:19:11.502000
	Edit pad (rev 623)		Frank	cv407	XVal Session 29	1	XVal Session 29-Typing - Text-1		2012-07-12 09:19:11.694000
	Edit pad (rev 624)		Nick	cv396	XVal Session 29	1	XVal Session 29-Typing - Text-1		2012-07-12 09:19:11.808000
	Edit pad (rev 625)		Dan	cv401	XVal Session 29	1	XVal Session 29-Typing - Text-1		2012-07-12 09:19:12.005000
	Edit pad (rev 626)		greg	cv412	XVal Session 29	1	XVal Session 29-Typing - Text-1		2012-07-12 09:19:12.281000
	Edit pad (rev 627)		Nick	cv396	XVal Session 29	1	XVal Session 29-Typing - Text-1		2012-07-12 09:19:12.317000
	Edit pad (rev 628)		Dan	cv401	XVal Session 29	1	XVal Session 29-Typing - Text-1		2012-07-12 09:19:12.503000
	Edit pad (rev 629)		greg	cv412	XVal Session 29	1	XVal Session 29-Typing - Text-1		2012-07-12 09:19:12.780000
	Edit pad (rev 630)		Dan	cv401	XVal Session 29	1	XVal Session 29-Typing - Text-1		2012-07-12 09:19:13.006000
	Edit pad (rev 631)		greg	cv412	XVal Session 29	1	XVal Session 29-Typing - Text-1		2012-07-12 09:19:13.281000
	Edit pad (rev 632)		Dan	cv401	XVal Session 29	1	XVal Session 29-Typing - Text-1		2012-07-12 09:19:13.502000
	Edit pad (rev 633)		Nick	cv396	XVal Session 29	1	XVal Session 29-Typing - Text-1		2012-07-12 09:19:13.764000
	Edit pad (rev 634)		greg	cv412	XVal Session 29	1	XVal Session 29-Typing - Text-1		2012-07-12 09:19:13.782000
	Edit pad (rev 635)		Frank	cv407	XVal Session 29	1	XVal Session 29-Typing - Text-1		2012-07-12 09:19:13.877000
	Edit pad (rev 636)		Dan	cv401	XVal Session 29	1	XVal Session 29-Typing - Text-1		2012-07-12 09:19:14.005000
	Edit pad (rev 637)		greg	cv412	XVal Session 29	1	XVal Session 29-Typing - Text-1		2012-07-12 09:19:14.291000
	Edit pad (rev 638)		Dan	cv401	XVal Session 29	1	XVal Session 29-Typing - Text-1		2012-07-12 09:19:14.511000
	Edit pad (rev 639)		Nick	cv396	XVal Session 29	1	XVal Session 29-Typing - Text-1		2012-07-12 09:19:14.529000
	Edit pad (rev 640)		greg	cv412	XVal Session 29	1	XVal Session 29-Typing - Text-1		2012-07-12 09:19:14.798000
	Edit pad (rev 641)		Dan	cv401	XVal Session 29	1	XVal Session 29-Typing - Text-1		2012-07-12 09:19:15.008000
	Edit pad (rev 642)		Nick	cv396	XVal Session 29	1	XVal Session 29-Typing - Text-1		2012-07-12 09:19:15.070000
	Edit pad (rev 643)		greg	cv412	XVal Session 29	1	XVal Session 29-Typing - Text-1		2012-07-12 09:19:15.296000
	Edit pad (rev 644)		Dan	cv401	XVal Session 29	1	XVal Session 29-Typing - Text-1		2012-07-12 09:19:15.513000
	Edit pad (rev 645)		Nick	cv396	XVal Session 29	1	XVal Session 29-Typing - Text-1		2012-07-12 09:19:15.583000
	Edit pad (rev 646)		greg	cv412	XVal Session 29	1	XVal Session 29-Typing - Text-1		2012-07-12 09:19:15.798000
	Edit pad (rev 647)		Dan	cv401	XVal Session 29	1	XVal Session 29-Typing - Text-1		2012-07-12 09:19:16.027000
	Edit pad (rev 648)		Nick	cv396	XVal Session 29	1	XVal Session 29-Typing - Text-1		2012-07-12 09:19:16.083000
	Edit pad (rev 649)		greg	cv412	XVal Session 29	1	XVal Session 29-Typing - Text-1		2012-07-12 09:19:16.298000
	Edit pad (rev 650)		Dan	cv401	XVal Session 29	1	XVal Session 29-Typing - Text-1		2012-07-12 09:19:16.539000
	Edit pad (rev 651)		Frank	cv407	XVal Session 29	1	XVal Session 29-Typing - Text-1		2012-07-12 09:19:16.568000
	Edit pad (rev 652)		Nick	cv396	XVal Session 29	1	XVal Session 29-Typing - Text-1		2012-07-12 09:19:16.594000
	Edit pad (rev 653)		greg	cv412	XVal Session 29	1	XVal Session 29-Typing - Text-1		2012-07-12 09:19:16.802000
	Edit pad (rev 654)		Dan	cv401	XVal Session 29	1	XVal Session 29-Typing - Text-1		2012-07-12 09:19:17.035000
	Edit pad (rev 655)		greg	cv412	XVal Session 29	1	XVal Session 29-Typing - Text-1		2012-07-12 09:19:17.298000
	Edit pad (rev 656)		Frank	cv407	XVal Session 29	1	XVal Session 29-Typing - Text-1		2012-07-12 09:19:17.484000
	Edit pad (rev 657)		Dan	cv401	XVal Session 29	1	XVal Session 29-Typing - Text-1		2012-07-12 09:19:17.541000
	Edit pad (rev 658)		greg	cv412	XVal Session 29	1	XVal Session 29-Typing - Text-1		2012-07-12 09:19:17.797000
	Edit pad (rev 659)		Nick	cv396	XVal Session 29	1	XVal Session 29-Typing - Text-1		2012-07-12 09:19:17.880000
	Edit pad (rev 660)		Dan	cv401	XVal Session 29	1	XVal Session 29-Typing - Text-1		2012-07-12 09:19:18.035000
	Edit pad (rev 661)		greg	cv412	XVal Session 29	1	XVal Session 29-Typing - Text-1		2012-07-12 09:19:18.296000
	Edit pad (rev 662)		Dan	cv401	XVal Session 29	1	XVal Session 29-Typing - Text-1		2012-07-12 09:19:18.534000
	Edit pad (rev 663)		greg	cv412	XVal Session 29	1	XVal Session 29-Typing - Text-1		2012-07-12 09:19:18.798000
	Edit pad (rev 664)		Nick	cv396	XVal Session 29	1	XVal Session 29-Typing - Text-1		2012-07-12 09:19:18.857000
	Edit pad (rev 665)		Nick	cv396	XVal Session 29	1	XVal Session 29-Typing - Text-1		2012-07-12 09:19:19.372000
	Edit pad (rev 666)		Nick	cv396	XVal Session 29	1	XVal Session 29-Typing - Text-1		2012-07-12 09:19:19.866000
	Edit pad (rev 667)		Nick	cv396	XVal Session 29	1	XVal Session 29-Typing - Text-1		2012-07-12 09:19:20.941000
	Edit pad (rev 668)		Frank	cv407	XVal Session 29	1	XVal Session 29-Typing - Text-1		2012-07-12 09:19:21.199000
	Edit pad (rev 669)		Nick	cv396	XVal Session 29	1	XVal Session 29-Typing - Text-1		2012-07-12 09:19:21.548000
	Edit pad (rev 670)		Frank	cv407	XVal Session 29	1	XVal Session 29-Typing - Text-1		2012-07-12 09:19:22.378000
	Edit pad (rev 671)		greg	cv412	XVal Session 29	1	XVal Session 29-Typing - Text-1		2012-07-12 09:19:23.058000
	Edit pad (rev 672)		greg	cv412	XVal Session 29	1	XVal Session 29-Typing - Text-1		2012-07-12 09:19:23.564000
	Edit pad (rev 673)		Nick	cv396	XVal Session 29	1	XVal Session 29-Typing - Text-1		2012-07-12 09:19:23.630000
	Edit pad (rev 674)		greg	cv412	XVal Session 29	1	XVal Session 29-Typing - Text-1		2012-07-12 09:19:24.068000
	Edit pad (rev 675)		Frank	cv407	XVal Session 29	1	XVal Session 29-Typing - Text-1		2012-07-12 09:19:24.352000
	Edit pad (rev 676)		Nick	cv396	XVal Session 29	1	XVal Session 29-Typing - Text-1		2012-07-12 09:19:24.387000
	Edit pad (rev 677)		Dan	cv401	XVal Session 29	1	XVal Session 29-Typing - Text-1		2012-07-12 09:19:24.907000
	Edit pad (rev 678)		Dan	cv401	XVal Session 29	1	XVal Session 29-Typing - Text-1		2012-07-12 09:19:25.410000
	Edit pad (rev 679)		greg	cv412	XVal Session 29	1	XVal Session 29-Typing - Text-1		2012-07-12 09:19:25.661000
	Edit pad (rev 680)		Frank	cv407	XVal Session 29	1	XVal Session 29-Typing - Text-1		2012-07-12 09:19:25.969000
	Edit pad (rev 681)		greg	cv412	XVal Session 29	1	XVal Session 29-Typing - Text-1		2012-07-12 09:19:26.170000
	Edit pad (rev 682)		Nick	cv396	XVal Session 29	1	XVal Session 29-Typing - Text-1		2012-07-12 09:19:26.558000
	Edit pad (rev 683)		greg	cv412	XVal Session 29	1	XVal Session 29-Typing - Text-1		2012-07-12 09:19:26.671000
	Edit pad (rev 684)		Dan	cv401	XVal Session 29	1	XVal Session 29-Typing - Text-1		2012-07-12 09:19:26.693000
	Edit pad (rev 685)		Nick	cv396	XVal Session 29	1	XVal Session 29-Typing - Text-1		2012-07-12 09:19:27.068000
	Edit pad (rev 686)		greg	cv412	XVal Session 29	1	XVal Session 29-Typing - Text-1		2012-07-12 09:19:27.172000
	Edit pad (rev 687)		Dan	cv401	XVal Session 29	1	XVal Session 29-Typing - Text-1		2012-07-12 09:19:27.210000
	Edit pad (rev 688)		Frank	cv407	XVal Session 29	1	XVal Session 29-Typing - Text-1		2012-07-12 09:19:27.463000
	Edit pad (rev 689)		Nick	cv396	XVal Session 29	1	XVal Session 29-Typing - Text-1		2012-07-12 09:19:27.619000
	Edit pad (rev 690)		Dan	cv401	XVal Session 29	1	XVal Session 29-Typing - Text-1		2012-07-12 09:19:27.706000
	Edit pad (rev 691)		greg	cv412	XVal Session 29	1	XVal Session 29-Typing - Text-1		2012-07-12 09:19:27.854000
	Edit pad (rev 692)		Nick	cv396	XVal Session 29	1	XVal Session 29-Typing - Text-1		2012-07-12 09:19:28.068000
	Edit pad (rev 693)		Dan	cv401	XVal Session 29	1	XVal Session 29-Typing - Text-1		2012-07-12 09:19:28.206000
	Edit pad (rev 694)		Dan	cv401	XVal Session 29	1	XVal Session 29-Typing - Text-1		2012-07-12 09:19:28.708000
	Edit pad (rev 695)		greg	cv412	XVal Session 29	1	XVal Session 29-Typing - Text-1		2012-07-12 09:19:28.997000
	Edit pad (rev 696)		Dan	cv401	XVal Session 29	1	XVal Session 29-Typing - Text-1		2012-07-12 09:19:29.206000
	Edit pad (rev 697)		Nick	cv396	XVal Session 29	1	XVal Session 29-Typing - Text-1		2012-07-12 09:19:29.430000
	Edit pad (rev 698)		greg	cv412	XVal Session 29	1	XVal Session 29-Typing - Text-1		2012-07-12 09:19:29.501000
	Edit pad (rev 699)		Dan	cv401	XVal Session 29	1	XVal Session 29-Typing - Text-1		2012-07-12 09:19:29.720000
	Edit pad (rev 700)		greg	cv412	XVal Session 29	1	XVal Session 29-Typing - Text-1		2012-07-12 09:19:29.999000
	Edit pad (rev 701)		Dan	cv401	XVal Session 29	1	XVal Session 29-Typing - Text-1		2012-07-12 09:19:30.310000
	Edit pad (rev 702)		Nick	cv396	XVal Session 29	1	XVal Session 29-Typing - Text-1		2012-07-12 09:19:30.491000
	Edit pad (rev 703)		Dan	cv401	XVal Session 29	1	XVal Session 29-Typing - Text-1		2012-07-12 09:19:30.816000
	Edit pad (rev 704)		Nick	cv396	XVal Session 29	1	XVal Session 29-Typing - Text-1		2012-07-12 09:19:30.991000
	Edit pad (rev 705)		greg	cv412	XVal Session 29	1	XVal Session 29-Typing - Text-1		2012-07-12 09:19:31.069000
	Edit pad (rev 706)		Dan	cv401	XVal Session 29	1	XVal Session 29-Typing - Text-1		2012-07-12 09:19:31.337000
	Edit pad (rev 707)		Nick	cv396	XVal Session 29	1	XVal Session 29-Typing - Text-1		2012-07-12 09:19:31.491000
	Edit pad (rev 708)		greg	cv412	XVal Session 29	1	XVal Session 29-Typing - Text-1		2012-07-12 09:19:31.579000
	Edit pad (rev 709)		Dan	cv401	XVal Session 29	1	XVal Session 29-Typing - Text-1		2012-07-12 09:19:31.842000
	Edit pad (rev 710)		greg	cv412	XVal Session 29	1	XVal Session 29-Typing - Text-1		2012-07-12 09:19:32.079000
	Edit pad (rev 711)		Dan	cv401	XVal Session 29	1	XVal Session 29-Typing - Text-1		2012-07-12 09:19:32.345000
	Edit pad (rev 712)		greg	cv412	XVal Session 29	1	XVal Session 29-Typing - Text-1		2012-07-12 09:19:32.582000
	Edit pad (rev 713)		Dan	cv401	XVal Session 29	1	XVal Session 29-Typing - Text-1		2012-07-12 09:19:32.851000
	Edit pad (rev 714)		Nick	cv396	XVal Session 29	1	XVal Session 29-Typing - Text-1		2012-07-12 09:19:32.856000
	Edit pad (rev 715)		greg	cv412	XVal Session 29	1	XVal Session 29-Typing - Text-1		2012-07-12 09:19:33.079000
	Edit pad (rev 716)		Dan	cv401	XVal Session 29	1	XVal Session 29-Typing - Text-1		2012-07-12 09:19:33.347000
	Edit pad (rev 717)		Nick	cv396	XVal Session 29	1	XVal Session 29-Typing - Text-1		2012-07-12 09:19:33.365000
	Edit pad (rev 718)		greg	cv412	XVal Session 29	1	XVal Session 29-Typing - Text-1		2012-07-12 09:19:33.578000
	Edit pad (rev 719)		Frank	cv407	XVal Session 29	1	XVal Session 29-Typing - Text-1		2012-07-12 09:19:33.822000
	Edit pad (rev 720)		Dan	cv401	XVal Session 29	1	XVal Session 29-Typing - Text-1		2012-07-12 09:19:33.846000
	Edit pad (rev 721)		Nick	cv396	XVal Session 29	1	XVal Session 29-Typing - Text-1		2012-07-12 09:19:33.871000
	Edit pad (rev 722)		greg	cv412	XVal Session 29	1	XVal Session 29-Typing - Text-1		2012-07-12 09:19:34.078000
	Edit pad (rev 723)		greg	cv412	XVal Session 29	1	XVal Session 29-Typing - Text-1		2012-07-12 09:19:34.581000
	Edit pad (rev 724)		greg	cv412	XVal Session 29	1	XVal Session 29-Typing - Text-1		2012-07-12 09:19:35.305000
	Edit pad (rev 725)		Nick	cv396	XVal Session 29	1	XVal Session 29-Typing - Text-1		2012-07-12 09:19:36.208000
	Edit pad (rev 726)		greg	cv412	XVal Session 29	1	XVal Session 29-Typing - Text-1		2012-07-12 09:19:36.558000
	Edit pad (rev 727)		Nick	cv396	XVal Session 29	1	XVal Session 29-Typing - Text-1		2012-07-12 09:19:36.710000
	Edit pad (rev 728)		greg	cv412	XVal Session 29	1	XVal Session 29-Typing - Text-1		2012-07-12 09:19:37.179000
	Edit pad (rev 729)		Nick	cv396	XVal Session 29	1	XVal Session 29-Typing - Text-1		2012-07-12 09:19:37.212000
	Edit pad (rev 730)		greg	cv412	XVal Session 29	1	XVal Session 29-Typing - Text-1		2012-07-12 09:19:37.690000
	Edit pad (rev 731)		greg	cv412	XVal Session 29	1	XVal Session 29-Typing - Text-1		2012-07-12 09:19:38.188000
	Edit pad (rev 732)		Frank	cv407	XVal Session 29	1	XVal Session 29-Typing - Text-1		2012-07-12 09:19:38.736000
	Edit pad (rev 733)		Dan	cv401	XVal Session 29	1	XVal Session 29-Typing - Text-1		2012-07-12 09:19:39.589000
	Edit pad (rev 734)		Nick	cv396	XVal Session 29	1	XVal Session 29-Typing - Text-1		2012-07-12 09:19:39.701000
	Edit pad (rev 735)		Dan	cv401	XVal Session 29	1	XVal Session 29-Typing - Text-1		2012-07-12 09:19:40.102000
	Edit pad (rev 736)		Nick	cv396	XVal Session 29	1	XVal Session 29-Typing - Text-1		2012-07-12 09:19:40.208000
	Edit pad (rev 737)		Dan	cv401	XVal Session 29	1	XVal Session 29-Typing - Text-1		2012-07-12 09:19:40.603000
	Edit pad (rev 738)		Nick	cv396	XVal Session 29	1	XVal Session 29-Typing - Text-1		2012-07-12 09:19:40.707000
	Edit pad (rev 739)		Dan	cv401	XVal Session 29	1	XVal Session 29-Typing - Text-1		2012-07-12 09:19:41.114000
	Edit pad (rev 740)		Frank	cv407	XVal Session 29	1	XVal Session 29-Typing - Text-1		2012-07-12 09:19:41.149000
	Edit pad (rev 741)		Nick	cv396	XVal Session 29	1	XVal Session 29-Typing - Text-1		2012-07-12 09:19:41.208000
	Edit pad (rev 742)		Dan	cv401	XVal Session 29	1	XVal Session 29-Typing - Text-1		2012-07-12 09:19:41.617000
	Edit pad (rev 743)		Dan	cv401	XVal Session 29	1	XVal Session 29-Typing - Text-1		2012-07-12 09:19:42.114000
	Edit pad (rev 744)		Nick	cv396	XVal Session 29	1	XVal Session 29-Typing - Text-1		2012-07-12 09:19:42.131000
	Edit pad (rev 745)		Dan	cv401	XVal Session 29	1	XVal Session 29-Typing - Text-1		2012-07-12 09:19:42.616000
	Edit pad (rev 746)		Frank	cv407	XVal Session 29	1	XVal Session 29-Typing - Text-1		2012-07-12 09:19:42.777000
	Edit pad (rev 747)		Nick	cv396	XVal Session 29	1	XVal Session 29-Typing - Text-1		2012-07-12 09:19:43.049000
	Edit pad (rev 748)		Dan	cv401	XVal Session 29	1	XVal Session 29-Typing - Text-1		2012-07-12 09:19:43.130000
	Edit pad (rev 749)		Nick	cv396	XVal Session 29	1	XVal Session 29-Typing - Text-1		2012-07-12 09:19:43.609000
	Edit pad (rev 750)		Dan	cv401	XVal Session 29	1	XVal Session 29-Typing - Text-1		2012-07-12 09:19:43.645000
	Edit pad (rev 751)		greg	cv412	XVal Session 29	1	XVal Session 29-Typing - Text-1		2012-07-12 09:19:44.020000
	Edit pad (rev 752)		Nick	cv396	XVal Session 29	1	XVal Session 29-Typing - Text-1		2012-07-12 09:19:44.120000
	Edit pad (rev 753)		Dan	cv401	XVal Session 29	1	XVal Session 29-Typing - Text-1		2012-07-12 09:19:44.138000
	Edit pad (rev 754)		greg	cv412	XVal Session 29	1	XVal Session 29-Typing - Text-1		2012-07-12 09:19:44.533000
	Edit pad (rev 755)		Nick	cv396	XVal Session 29	1	XVal Session 29-Typing - Text-1		2012-07-12 09:19:44.636000
	Edit pad (rev 756)		Dan	cv401	XVal Session 29	1	XVal Session 29-Typing - Text-1		2012-07-12 09:19:44.653000
	Edit pad (rev 757)		greg	cv412	XVal Session 29	1	XVal Session 29-Typing - Text-1		2012-07-12 09:19:45.033000
	Edit pad (rev 758)		greg	cv412	XVal Session 29	1	XVal Session 29-Typing - Text-1		2012-07-12 09:19:45.532000
	Edit pad (rev 759)		Nick	cv396	XVal Session 29	1	XVal Session 29-Typing - Text-1		2012-07-12 09:19:45.654000
	Edit pad (rev 760)		Dan	cv401	XVal Session 29	1	XVal Session 29-Typing - Text-1		2012-07-12 09:19:45.856000
	Edit pad (rev 761)		greg	cv412	XVal Session 29	1	XVal Session 29-Typing - Text-1		2012-07-12 09:19:46.031000
	Edit pad (rev 762)		Dan	cv401	XVal Session 29	1	XVal Session 29-Typing - Text-1		2012-07-12 09:19:46.367000
	Edit pad (rev 763)		greg	cv412	XVal Session 29	1	XVal Session 29-Typing - Text-1		2012-07-12 09:19:46.532000
	Edit pad (rev 764)		Nick	cv396	XVal Session 29	1	XVal Session 29-Typing - Text-1		2012-07-12 09:19:46.635000
	Edit pad (rev 765)		Dan	cv401	XVal Session 29	1	XVal Session 29-Typing - Text-1		2012-07-12 09:19:46.864000
	Edit pad (rev 766)		Nick	cv396	XVal Session 29	1	XVal Session 29-Typing - Text-1		2012-07-12 09:19:47.137000
	Edit pad (rev 767)		Nick	cv396	XVal Session 29	1	XVal Session 29-Typing - Text-1		2012-07-12 09:19:47.647000
	Edit pad (rev 768)		Dan	cv401	XVal Session 29	1	XVal Session 29-Typing - Text-1		2012-07-12 09:19:47.712000
	Edit pad (rev 769)		Dan	cv401	XVal Session 29	1	XVal Session 29-Typing - Text-1		2012-07-12 09:19:48.223000
	Edit pad (rev 770)		greg	cv412	XVal Session 29	1	XVal Session 29-Typing - Text-1		2012-07-12 09:19:48.646000
	Edit pad (rev 771)		Frank	cv407	XVal Session 29	1	XVal Session 29-Typing - Text-1		2012-07-12 09:19:48.774000
	Edit pad (rev 772)		Dan	cv401	XVal Session 29	1	XVal Session 29-Typing - Text-1		2012-07-12 09:19:48.910000
	Edit pad (rev 773)		Nick	cv396	XVal Session 29	1	XVal Session 29-Typing - Text-1		2012-07-12 09:19:49.107000
	Edit pad (rev 774)		greg	cv412	XVal Session 29	1	XVal Session 29-Typing - Text-1		2012-07-12 09:19:49.160000
	Edit pad (rev 775)		Dan	cv401	XVal Session 29	1	XVal Session 29-Typing - Text-1		2012-07-12 09:19:49.413000
	Edit pad (rev 776)		greg	cv412	XVal Session 29	1	XVal Session 29-Typing - Text-1		2012-07-12 09:19:49.674000
	Edit pad (rev 777)		Nick	cv396	XVal Session 29	1	XVal Session 29-Typing - Text-1		2012-07-12 09:19:49.730000
	Edit pad (rev 778)		greg	cv412	XVal Session 29	1	XVal Session 29-Typing - Text-1		2012-07-12 09:19:50.173000
	Edit pad (rev 779)		Nick	cv396	XVal Session 29	1	XVal Session 29-Typing - Text-1		2012-07-12 09:19:50.233000
	Edit pad (rev 780)		greg	cv412	XVal Session 29	1	XVal Session 29-Typing - Text-1		2012-07-12 09:19:50.686000
	Edit pad (rev 781)		greg	cv412	XVal Session 29	1	XVal Session 29-Typing - Text-1		2012-07-12 09:19:51.188000
	Edit pad (rev 782)		Frank	cv407	XVal Session 29	1	XVal Session 29-Typing - Text-1		2012-07-12 09:19:51.279000
	Edit pad (rev 783)		Nick	cv396	XVal Session 29	1	XVal Session 29-Typing - Text-1		2012-07-12 09:19:51.310000
	Edit pad (rev 784)		Nick	cv396	XVal Session 29	1	XVal Session 29-Typing - Text-1		2012-07-12 09:19:51.819000
	Edit pad (rev 785)		greg	cv412	XVal Session 29	1	XVal Session 29-Typing - Text-1		2012-07-12 09:19:51.844000
	Edit pad (rev 786)		Frank	cv407	XVal Session 29	1	XVal Session 29-Typing - Text-1		2012-07-12 09:19:51.921000
	Edit pad (rev 787)		Nick	cv396	XVal Session 29	1	XVal Session 29-Typing - Text-1		2012-07-12 09:19:52.318000
	Edit pad (rev 788)		greg	cv412	XVal Session 29	1	XVal Session 29-Typing - Text-1		2012-07-12 09:19:52.344000
	Edit pad (rev 789)		greg	cv412	XVal Session 29	1	XVal Session 29-Typing - Text-1		2012-07-12 09:19:52.860000
	Edit pad (rev 790)		greg	cv412	XVal Session 29	1	XVal Session 29-Typing - Text-1		2012-07-12 09:19:53.361000
	Edit pad (rev 791)		greg	cv412	XVal Session 29	1	XVal Session 29-Typing - Text-1		2012-07-12 09:19:53.861000
	Edit pad (rev 792)		Nick	cv396	XVal Session 29	1	XVal Session 29-Typing - Text-1		2012-07-12 09:19:53.881000
	Edit pad (rev 793)		greg	cv412	XVal Session 29	1	XVal Session 29-Typing - Text-1		2012-07-12 09:19:54.360000
	Edit pad (rev 794)		Nick	cv396	XVal Session 29	1	XVal Session 29-Typing - Text-1		2012-07-12 09:19:54.744000
	Edit pad (rev 795)		Dan	cv401	XVal Session 29	1	XVal Session 29-Typing - Text-1		2012-07-12 09:19:55.041000
	Edit pad (rev 796)		Nick	cv396	XVal Session 29	1	XVal Session 29-Typing - Text-1		2012-07-12 09:19:55.255000
	Edit pad (rev 797)		greg	cv412	XVal Session 29	1	XVal Session 29-Typing - Text-1		2012-07-12 09:19:55.539000
	Edit pad (rev 798)		Dan	cv401	XVal Session 29	1	XVal Session 29-Typing - Text-1		2012-07-12 09:19:55.750000
	Edit pad (rev 799)		greg	cv412	XVal Session 29	1	XVal Session 29-Typing - Text-1		2012-07-12 09:19:56.090000
	Edit pad (rev 800)		Dan	cv401	XVal Session 29	1	XVal Session 29-Typing - Text-1		2012-07-12 09:19:56.252000
	Edit pad (rev 801)		greg	cv412	XVal Session 29	1	XVal Session 29-Typing - Text-1		2012-07-12 09:19:56.618000
	Edit pad (rev 802)		Dan	cv401	XVal Session 29	1	XVal Session 29-Typing - Text-1		2012-07-12 09:19:56.997000
	Edit pad (rev 803)		Nick	cv396	XVal Session 29	1	XVal Session 29-Typing - Text-1		2012-07-12 09:19:57.006000
	Edit pad (rev 804)		Dan	cv401	XVal Session 29	1	XVal Session 29-Typing - Text-1		2012-07-12 09:19:57.545000
	Edit pad (rev 805)		Dan	cv401	XVal Session 29	1	XVal Session 29-Typing - Text-1		2012-07-12 09:19:58.055000
	Edit pad (rev 806)		Nick	cv396	XVal Session 29	1	XVal Session 29-Typing - Text-1		2012-07-12 09:19:58.363000
	Edit pad (rev 807)		Dan	cv401	XVal Session 29	1	XVal Session 29-Typing - Text-1		2012-07-12 09:19:58.550000
	Edit pad (rev 808)		Nick	cv396	XVal Session 29	1	XVal Session 29-Typing - Text-1		2012-07-12 09:19:58.866000
	Edit pad (rev 809)		Dan	cv401	XVal Session 29	1	XVal Session 29-Typing - Text-1		2012-07-12 09:19:59.181000
	Edit pad (rev 810)		Dan	cv401	XVal Session 29	1	XVal Session 29-Typing - Text-1		2012-07-12 09:19:59.690000
	Edit pad (rev 811)		Dan	cv401	XVal Session 29	1	XVal Session 29-Typing - Text-1		2012-07-12 09:20:00.190000
	Edit pad (rev 812)		Dan	cv401	XVal Session 29	1	XVal Session 29-Typing - Text-1		2012-07-12 09:20:00.697000
	Edit pad (rev 813)		Dan	cv401	XVal Session 29	1	XVal Session 29-Typing - Text-1		2012-07-12 09:20:01.208000
	Edit pad (rev 814)		Nick	cv396	XVal Session 29	1	XVal Session 29-Typing - Text-1		2012-07-12 09:20:01.323000
	Edit pad (rev 815)		Dan	cv401	XVal Session 29	1	XVal Session 29-Typing - Text-1		2012-07-12 09:20:01.711000
	Edit pad (rev 816)		Nick	cv396	XVal Session 29	1	XVal Session 29-Typing - Text-1		2012-07-12 09:20:01.829000
	Edit pad (rev 817)		greg	cv412	XVal Session 29	1	XVal Session 29-Typing - Text-1		2012-07-12 09:20:03.145000
	Edit pad (rev 818)		greg	cv412	XVal Session 29	1	XVal Session 29-Typing - Text-1		2012-07-12 09:20:03.657000
	Edit pad (rev 819)		greg	cv412	XVal Session 29	1	XVal Session 29-Typing - Text-1		2012-07-12 09:20:04.156000
	Edit pad (rev 820)		greg	cv412	XVal Session 29	1	XVal Session 29-Typing - Text-1		2012-07-12 09:20:04.663000
	Edit pad (rev 821)		Dan	cv401	XVal Session 29	1	XVal Session 29-Typing - Text-1		2012-07-12 09:20:05.145000
	Edit pad (rev 822)		greg	cv412	XVal Session 29	1	XVal Session 29-Typing - Text-1		2012-07-12 09:20:05.170000
	Edit pad (rev 823)		Nick	cv396	XVal Session 29	1	XVal Session 29-Typing - Text-1		2012-07-12 09:20:05.189000
	Edit pad (rev 824)		Dan	cv401	XVal Session 29	1	XVal Session 29-Typing - Text-1		2012-07-12 09:20:05.647000
	Edit pad (rev 825)		Nick	cv396	XVal Session 29	1	XVal Session 29-Typing - Text-1		2012-07-12 09:20:05.693000
	Edit pad (rev 826)		Dan	cv401	XVal Session 29	1	XVal Session 29-Typing - Text-1		2012-07-12 09:20:06.144000
	Edit pad (rev 827)		Dan	cv401	XVal Session 29	1	XVal Session 29-Typing - Text-1		2012-07-12 09:20:06.647000
	Edit pad (rev 828)		Dan	cv401	XVal Session 29	1	XVal Session 29-Typing - Text-1		2012-07-12 09:20:07.145000
	Edit pad (rev 829)		greg	cv412	XVal Session 29	1	XVal Session 29-Typing - Text-1		2012-07-12 09:20:07.351000
	Edit pad (rev 830)		greg	cv412	XVal Session 29	1	XVal Session 29-Typing - Text-1		2012-07-12 09:20:08.018000
	Edit pad (rev 831)		Dan	cv401	XVal Session 29	1	XVal Session 29-Typing - Text-1		2012-07-12 09:20:08.050000
	Edit pad (rev 832)		greg	cv412	XVal Session 29	1	XVal Session 29-Typing - Text-1		2012-07-12 09:20:08.519000
	Edit pad (rev 833)		Dan	cv401	XVal Session 29	1	XVal Session 29-Typing - Text-1		2012-07-12 09:20:08.556000
	Edit pad (rev 834)		Nick	cv396	XVal Session 29	1	XVal Session 29-Typing - Text-1		2012-07-12 09:20:08.814000
	Edit pad (rev 835)		greg	cv412	XVal Session 29	1	XVal Session 29-Typing - Text-1		2012-07-12 09:20:09.021000
	Edit pad (rev 836)		Nick	cv396	XVal Session 29	1	XVal Session 29-Typing - Text-1		2012-07-12 09:20:09.319000
	Edit pad (rev 837)		greg	cv412	XVal Session 29	1	XVal Session 29-Typing - Text-1		2012-07-12 09:20:09.531000
	Edit pad (rev 838)		Dan	cv401	XVal Session 29	1	XVal Session 29-Typing - Text-1		2012-07-12 09:20:09.622000
	Edit pad (rev 839)		greg	cv412	XVal Session 29	1	XVal Session 29-Typing - Text-1		2012-07-12 09:20:10.030000
	Edit pad (rev 840)		Nick	cv396	XVal Session 29	1	XVal Session 29-Typing - Text-1		2012-07-12 09:20:10.081000
	Edit pad (rev 841)		Dan	cv401	XVal Session 29	1	XVal Session 29-Typing - Text-1		2012-07-12 09:20:10.426000
	Edit pad (rev 842)		greg	cv412	XVal Session 29	1	XVal Session 29-Typing - Text-1		2012-07-12 09:20:10.531000
	Edit pad (rev 843)		Nick	cv396	XVal Session 29	1	XVal Session 29-Typing - Text-1		2012-07-12 09:20:10.583000
	Edit pad (rev 844)		greg	cv412	XVal Session 29	1	XVal Session 29-Typing - Text-1		2012-07-12 09:20:11.033000
	Edit pad (rev 845)		Nick	cv396	XVal Session 29	1	XVal Session 29-Typing - Text-1		2012-07-12 09:20:11.089000
	Edit pad (rev 846)		Dan	cv401	XVal Session 29	1	XVal Session 29-Typing - Text-1		2012-07-12 09:20:11.114000
	Edit pad (rev 847)		greg	cv412	XVal Session 29	1	XVal Session 29-Typing - Text-1		2012-07-12 09:20:11.532000
	Edit pad (rev 848)		Nick	cv396	XVal Session 29	1	XVal Session 29-Typing - Text-1		2012-07-12 09:20:11.597000
	Edit pad (rev 849)		greg	cv412	XVal Session 29	1	XVal Session 29-Typing - Text-1		2012-07-12 09:20:12.035000
	Edit pad (rev 850)		Dan	cv401	XVal Session 29	1	XVal Session 29-Typing - Text-1		2012-07-12 09:20:12.525000
	Edit pad (rev 851)		Frank	cv407	XVal Session 29	1	XVal Session 29-Typing - Text-1		2012-07-12 09:20:12.573000
	Edit pad (rev 852)		Nick	cv396	XVal Session 29	1	XVal Session 29-Typing - Text-1		2012-07-12 09:20:12.987000
	Edit pad (rev 853)		Frank	cv407	XVal Session 29	1	XVal Session 29-Typing - Text-1		2012-07-12 09:20:13.082000
	Edit pad (rev 854)		greg	cv412	XVal Session 29	1	XVal Session 29-Typing - Text-1		2012-07-12 09:20:13.093000
	Edit pad (rev 855)		Dan	cv401	XVal Session 29	1	XVal Session 29-Typing - Text-1		2012-07-12 09:20:13.498000
	Edit pad (rev 856)		greg	cv412	XVal Session 29	1	XVal Session 29-Typing - Text-1		2012-07-12 09:20:13.595000
	Edit pad (rev 857)		Dan	cv401	XVal Session 29	1	XVal Session 29-Typing - Text-1		2012-07-12 09:20:14.003000
	Edit pad (rev 858)		greg	cv412	XVal Session 29	1	XVal Session 29-Typing - Text-1		2012-07-12 09:20:14.095000
	Edit pad (rev 859)		Dan	cv401	XVal Session 29	1	XVal Session 29-Typing - Text-1		2012-07-12 09:20:14.510000
	Edit pad (rev 860)		greg	cv412	XVal Session 29	1	XVal Session 29-Typing - Text-1		2012-07-12 09:20:14.593000
	Edit pad (rev 861)		Dan	cv401	XVal Session 29	1	XVal Session 29-Typing - Text-1		2012-07-12 09:20:15.004000
	Edit pad (rev 862)		greg	cv412	XVal Session 29	1	XVal Session 29-Typing - Text-1		2012-07-12 09:20:15.095000
	Edit pad (rev 863)		Dan	cv401	XVal Session 29	1	XVal Session 29-Typing - Text-1		2012-07-12 09:20:15.510000
	Edit pad (rev 864)		Nick	cv396	XVal Session 29	1	XVal Session 29-Typing - Text-1		2012-07-12 09:20:15.624000
	Edit pad (rev 865)		Dan	cv401	XVal Session 29	1	XVal Session 29-Typing - Text-1		2012-07-12 09:20:16.004000
	Edit pad (rev 866)		Nick	cv396	XVal Session 29	1	XVal Session 29-Typing - Text-1		2012-07-12 09:20:16.129000
	Edit pad (rev 867)		Frank	cv407	XVal Session 29	1	XVal Session 29-Typing - Text-1		2012-07-12 09:20:16.492000
	Edit pad (rev 868)		Dan	cv401	XVal Session 29	1	XVal Session 29-Typing - Text-1		2012-07-12 09:20:16.503000
	Edit pad (rev 869)		Nick	cv396	XVal Session 29	1	XVal Session 29-Typing - Text-1		2012-07-12 09:20:16.630000
	Edit pad (rev 870)		Nick	cv396	XVal Session 29	1	XVal Session 29-Typing - Text-1		2012-07-12 09:20:17.715000
	Edit pad (rev 871)		Frank	cv407	XVal Session 29	1	XVal Session 29-Typing - Text-1		2012-07-12 09:20:18.591000
	Edit pad (rev 872)		greg	cv412	XVal Session 29	1	XVal Session 29-Typing - Text-1		2012-07-12 09:20:18.747000
	Edit pad (rev 873)		Nick	cv396	XVal Session 29	1	XVal Session 29-Typing - Text-1		2012-07-12 09:20:18.781000
	Edit pad (rev 874)		Dan	cv401	XVal Session 29	1	XVal Session 29-Typing - Text-1		2012-07-12 09:20:19.040000
	Edit pad (rev 875)		greg	cv412	XVal Session 29	1	XVal Session 29-Typing - Text-1		2012-07-12 09:20:19.428000
	Edit pad (rev 876)		Frank	cv407	XVal Session 29	1	XVal Session 29-Typing - Text-1		2012-07-12 09:20:19.460000
	Edit pad (rev 877)		Dan	cv401	XVal Session 29	1	XVal Session 29-Typing - Text-1		2012-07-12 09:20:19.549000
	Edit pad (rev 878)		Frank	cv407	XVal Session 29	1	XVal Session 29-Typing - Text-1		2012-07-12 09:20:20.024000
	Edit pad (rev 879)		Dan	cv401	XVal Session 29	1	XVal Session 29-Typing - Text-1		2012-07-12 09:20:20.050000
	Edit pad (rev 880)		Nick	cv396	XVal Session 29	1	XVal Session 29-Typing - Text-1		2012-07-12 09:20:20.319000
	Edit pad (rev 881)		Dan	cv401	XVal Session 29	1	XVal Session 29-Typing - Text-1		2012-07-12 09:20:20.550000
	Edit pad (rev 882)		greg	cv412	XVal Session 29	1	XVal Session 29-Typing - Text-1		2012-07-12 09:20:20.742000
	Edit pad (rev 883)		Frank	cv407	XVal Session 29	1	XVal Session 29-Typing - Text-1		2012-07-12 09:20:20.787000
	Edit pad (rev 884)		Nick	cv396	XVal Session 29	1	XVal Session 29-Typing - Text-1		2012-07-12 09:20:20.817000
	Edit pad (rev 885)		Dan	cv401	XVal Session 29	1	XVal Session 29-Typing - Text-1		2012-07-12 09:20:21.053000
	Edit pad (rev 886)		Frank	cv407	XVal Session 29	1	XVal Session 29-Typing - Text-1		2012-07-12 09:20:21.297000
	Edit pad (rev 887)		Nick	cv396	XVal Session 29	1	XVal Session 29-Typing - Text-1		2012-07-12 09:20:21.348000
	Edit pad (rev 888)		Dan	cv401	XVal Session 29	1	XVal Session 29-Typing - Text-1		2012-07-12 09:20:21.555000
	Edit pad (rev 889)		Frank	cv407	XVal Session 29	1	XVal Session 29-Typing - Text-1		2012-07-12 09:20:21.796000
	Edit pad (rev 890)		Dan	cv401	XVal Session 29	1	XVal Session 29-Typing - Text-1		2012-07-12 09:20:22.053000
	Edit pad (rev 891)		Frank	cv407	XVal Session 29	1	XVal Session 29-Typing - Text-1		2012-07-12 09:20:22.394000
	Edit pad (rev 892)		Nick	cv396	XVal Session 29	1	XVal Session 29-Typing - Text-1		2012-07-12 09:20:22.488000
	Edit pad (rev 893)		Dan	cv401	XVal Session 29	1	XVal Session 29-Typing - Text-1		2012-07-12 09:20:22.550000
	Edit pad (rev 894)		Frank	cv407	XVal Session 29	1	XVal Session 29-Typing - Text-1		2012-07-12 09:20:23.009000
	Edit pad (rev 895)		greg	cv412	XVal Session 29	1	XVal Session 29-Typing - Text-1		2012-07-12 09:20:24.306000
	Edit pad (rev 896)		Nick	cv396	XVal Session 29	1	XVal Session 29-Typing - Text-1		2012-07-12 09:20:24.927000
	Edit pad (rev 897)		Frank	cv407	XVal Session 29	1	XVal Session 29-Typing - Text-1		2012-07-12 09:20:25.649000
	Edit pad (rev 898)		greg	cv412	XVal Session 29	1	XVal Session 29-Typing - Text-1		2012-07-12 09:20:25.821000
	Edit pad (rev 899)		Frank	cv407	XVal Session 29	1	XVal Session 29-Typing - Text-1		2012-07-12 09:20:26.358000
	Edit pad (rev 900)		Frank	cv407	XVal Session 29	1	XVal Session 29-Typing - Text-1		2012-07-12 09:20:26.852000
	Edit pad (rev 901)		Frank	cv407	XVal Session 29	1	XVal Session 29-Typing - Text-1		2012-07-12 09:20:27.972000
	Edit pad (rev 902)		Nick	cv396	XVal Session 29	1	XVal Session 29-Typing - Text-1		2012-07-12 09:20:27.976000
	Edit pad (rev 903)		greg	cv412	XVal Session 29	1	XVal Session 29-Typing - Text-1		2012-07-12 09:20:28.261000
	Edit pad (rev 904)		Dan	cv401	XVal Session 29	1	XVal Session 29-Typing - Text-1		2012-07-12 09:20:28.296000
	Edit pad (rev 905)		Nick	cv396	XVal Session 29	1	XVal Session 29-Typing - Text-1		2012-07-12 09:20:28.612000
	Edit pad (rev 906)		Dan	cv401	XVal Session 29	1	XVal Session 29-Typing - Text-1		2012-07-12 09:20:28.797000
	Edit pad (rev 907)		greg	cv412	XVal Session 29	1	XVal Session 29-Typing - Text-1		2012-07-12 09:20:28.887000
	Edit pad (rev 908)		Dan	cv401	XVal Session 29	1	XVal Session 29-Typing - Text-1		2012-07-12 09:20:29.301000
	Edit pad (rev 909)		Nick	cv396	XVal Session 29	1	XVal Session 29-Typing - Text-1		2012-07-12 09:20:29.685000
	Edit pad (rev 910)		Dan	cv401	XVal Session 29	1	XVal Session 29-Typing - Text-1		2012-07-12 09:20:29.807000
	Edit pad (rev 911)		Nick	cv396	XVal Session 29	1	XVal Session 29-Typing - Text-1		2012-07-12 09:20:30.194000
	Edit pad (rev 912)		Dan	cv401	XVal Session 29	1	XVal Session 29-Typing - Text-1		2012-07-12 09:20:30.303000
	Edit pad (rev 913)		greg	cv412	XVal Session 29	1	XVal Session 29-Typing - Text-1		2012-07-12 09:20:30.567000
	Edit pad (rev 914)		Nick	cv396	XVal Session 29	1	XVal Session 29-Typing - Text-1		2012-07-12 09:20:30.699000
	Edit pad (rev 915)		Dan	cv401	XVal Session 29	1	XVal Session 29-Typing - Text-1		2012-07-12 09:20:30.800000
	Edit pad (rev 916)		Dan	cv401	XVal Session 29	1	XVal Session 29-Typing - Text-1		2012-07-12 09:20:31.304000
	Edit pad (rev 917)		Dan	cv401	XVal Session 29	1	XVal Session 29-Typing - Text-1		2012-07-12 09:20:31.803000
	Edit pad (rev 918)		Dan	cv401	XVal Session 29	1	XVal Session 29-Typing - Text-1		2012-07-12 09:20:32.304000
	Edit pad (rev 919)		Dan	cv401	XVal Session 29	1	XVal Session 29-Typing - Text-1		2012-07-12 09:20:32.800000
	Edit pad (rev 920)		Nick	cv396	XVal Session 29	1	XVal Session 29-Typing - Text-1		2012-07-12 09:20:33.125000
	Edit pad (rev 921)		greg	cv412	XVal Session 29	1	XVal Session 29-Typing - Text-1		2012-07-12 09:20:33.505000
	Edit pad (rev 922)		Nick	cv396	XVal Session 29	1	XVal Session 29-Typing - Text-1		2012-07-12 09:20:33.988000
	Edit pad (rev 923)		Frank	cv407	XVal Session 29	1	XVal Session 29-Typing - Text-1		2012-07-12 09:20:34.416000
	Edit pad (rev 924)		Nick	cv396	XVal Session 29	1	XVal Session 29-Typing - Text-1		2012-07-12 09:20:34.491000
	Edit pad (rev 925)		Frank	cv407	XVal Session 29	1	XVal Session 29-Typing - Text-1		2012-07-12 09:20:35.059000
	Edit pad (rev 926)		Nick	cv396	XVal Session 29	1	XVal Session 29-Typing - Text-1		2012-07-12 09:20:35.553000
	Edit pad (rev 927)		Frank	cv407	XVal Session 29	1	XVal Session 29-Typing - Text-1		2012-07-12 09:20:35.900000
	Edit pad (rev 928)		Nick	cv396	XVal Session 29	1	XVal Session 29-Typing - Text-1		2012-07-12 09:20:36.052000
	Edit pad (rev 929)		Dan	cv401	XVal Session 29	1	XVal Session 29-Typing - Text-1		2012-07-12 09:20:36.167000
	Edit pad (rev 930)		Nick	cv396	XVal Session 29	1	XVal Session 29-Typing - Text-1		2012-07-12 09:20:36.554000
	Edit pad (rev 931)		Dan	cv401	XVal Session 29	1	XVal Session 29-Typing - Text-1		2012-07-12 09:20:36.674000
	Edit pad (rev 932)		greg	cv412	XVal Session 29	1	XVal Session 29-Typing - Text-1		2012-07-12 09:20:36.926000
	Edit pad (rev 933)		Nick	cv396	XVal Session 29	1	XVal Session 29-Typing - Text-1		2012-07-12 09:20:37.052000
	Edit pad (rev 934)		Frank	cv407	XVal Session 29	1	XVal Session 29-Typing - Text-1		2012-07-12 09:20:37.164000
	Edit pad (rev 935)		Dan	cv401	XVal Session 29	1	XVal Session 29-Typing - Text-1		2012-07-12 09:20:37.185000
	Edit pad (rev 936)		greg	cv412	XVal Session 29	1	XVal Session 29-Typing - Text-1		2012-07-12 09:20:37.445000
	Edit pad (rev 937)		Nick	cv396	XVal Session 29	1	XVal Session 29-Typing - Text-1		2012-07-12 09:20:37.689000
	Edit pad (rev 938)		Dan	cv401	XVal Session 29	1	XVal Session 29-Typing - Text-1		2012-07-12 09:20:37.691000
	Edit pad (rev 939)		greg	cv412	XVal Session 29	1	XVal Session 29-Typing - Text-1		2012-07-12 09:20:37.938000
	Edit pad (rev 940)		Nick	cv396	XVal Session 29	1	XVal Session 29-Typing - Text-1		2012-07-12 09:20:38.216000
	Edit pad (rev 941)		greg	cv412	XVal Session 29	1	XVal Session 29-Typing - Text-1		2012-07-12 09:20:38.438000
	Edit pad (rev 942)		Nick	cv396	XVal Session 29	1	XVal Session 29-Typing - Text-1		2012-07-12 09:20:38.725000
	Edit pad (rev 943)		greg	cv412	XVal Session 29	1	XVal Session 29-Typing - Text-1		2012-07-12 09:20:38.936000
	Edit pad (rev 944)		Nick	cv396	XVal Session 29	1	XVal Session 29-Typing - Text-1		2012-07-12 09:20:39.228000
	Edit pad (rev 945)		Dan	cv401	XVal Session 29	1	XVal Session 29-Typing - Text-1		2012-07-12 09:20:39.436000
	Edit pad (rev 946)		greg	cv412	XVal Session 29	1	XVal Session 29-Typing - Text-1		2012-07-12 09:20:39.447000
	Edit pad (rev 947)		Dan	cv401	XVal Session 29	1	XVal Session 29-Typing - Text-1		2012-07-12 09:20:39.942000
	Edit pad (rev 948)		greg	cv412	XVal Session 29	1	XVal Session 29-Typing - Text-1		2012-07-12 09:20:39.954000
	Edit pad (rev 949)		greg	cv412	XVal Session 29	1	XVal Session 29-Typing - Text-1		2012-07-12 09:20:40.454000
	Edit pad (rev 950)		Dan	cv401	XVal Session 29	1	XVal Session 29-Typing - Text-1		2012-07-12 09:20:40.490000
	Edit pad (rev 951)		Nick	cv396	XVal Session 29	1	XVal Session 29-Typing - Text-1		2012-07-12 09:20:40.552000
	Edit pad (rev 952)		Dan	cv401	XVal Session 29	1	XVal Session 29-Typing - Text-1		2012-07-12 09:20:40.945000
	Edit pad (rev 953)		greg	cv412	XVal Session 29	1	XVal Session 29-Typing - Text-1		2012-07-12 09:20:40.952000
	Edit pad (rev 954)		Dan	cv401	XVal Session 29	1	XVal Session 29-Typing - Text-1		2012-07-12 09:20:41.457000
	Edit pad (rev 955)		Dan	cv401	XVal Session 29	1	XVal Session 29-Typing - Text-1		2012-07-12 09:20:41.958000
	Edit pad (rev 956)		greg	cv412	XVal Session 29	1	XVal Session 29-Typing - Text-1		2012-07-12 09:20:42.189000
	Edit pad (rev 957)		Nick	cv396	XVal Session 29	1	XVal Session 29-Typing - Text-1		2012-07-12 09:20:42.255000
	Edit pad (rev 958)		Dan	cv401	XVal Session 29	1	XVal Session 29-Typing - Text-1		2012-07-12 09:20:42.459000
	Edit pad (rev 959)		greg	cv412	XVal Session 29	1	XVal Session 29-Typing - Text-1		2012-07-12 09:20:42.695000
	Edit pad (rev 960)		Nick	cv396	XVal Session 29	1	XVal Session 29-Typing - Text-1		2012-07-12 09:20:42.757000
	Edit pad (rev 961)		Dan	cv401	XVal Session 29	1	XVal Session 29-Typing - Text-1		2012-07-12 09:20:42.959000
	Edit pad (rev 962)		Frank	cv407	XVal Session 29	1	XVal Session 29-Typing - Text-1		2012-07-12 09:20:43.071000
	Edit pad (rev 963)		greg	cv412	XVal Session 29	1	XVal Session 29-Typing - Text-1		2012-07-12 09:20:43.204000
	Edit pad (rev 964)		Nick	cv396	XVal Session 29	1	XVal Session 29-Typing - Text-1		2012-07-12 09:20:43.257000
	Edit pad (rev 965)		Dan	cv401	XVal Session 29	1	XVal Session 29-Typing - Text-1		2012-07-12 09:20:43.463000
	Edit pad (rev 966)		Frank	cv407	XVal Session 29	1	XVal Session 29-Typing - Text-1		2012-07-12 09:20:43.720000
	Edit pad (rev 967)		Dan	cv401	XVal Session 29	1	XVal Session 29-Typing - Text-1		2012-07-12 09:20:43.974000
	Edit pad (rev 968)		greg	cv412	XVal Session 29	1	XVal Session 29-Typing - Text-1		2012-07-12 09:20:44.518000
	Edit pad (rev 969)		Nick	cv396	XVal Session 29	1	XVal Session 29-Typing - Text-1		2012-07-12 09:20:44.525000
	Edit pad (rev 970)		Frank	cv407	XVal Session 29	1	XVal Session 29-Typing - Text-1		2012-07-12 09:20:44.586000
	Edit pad (rev 971)		greg	cv412	XVal Session 29	1	XVal Session 29-Typing - Text-1		2012-07-12 09:20:45.016000
	Edit pad (rev 972)		Nick	cv396	XVal Session 29	1	XVal Session 29-Typing - Text-1		2012-07-12 09:20:45.037000
	Edit pad (rev 973)		Dan	cv401	XVal Session 29	1	XVal Session 29-Typing - Text-1		2012-07-12 09:20:45.418000
	Edit pad (rev 974)		greg	cv412	XVal Session 29	1	XVal Session 29-Typing - Text-1		2012-07-12 09:20:45.541000
	Edit pad (rev 975)		Dan	cv401	XVal Session 29	1	XVal Session 29-Typing - Text-1		2012-07-12 09:20:45.927000
	Edit pad (rev 976)		Frank	cv407	XVal Session 29	1	XVal Session 29-Typing - Text-1		2012-07-12 09:20:45.963000
	Edit pad (rev 977)		Nick	cv396	XVal Session 29	1	XVal Session 29-Typing - Text-1		2012-07-12 09:20:46.389000
	Edit pad (rev 978)		Dan	cv401	XVal Session 29	1	XVal Session 29-Typing - Text-1		2012-07-12 09:20:46.427000
	Edit pad (rev 979)		Frank	cv407	XVal Session 29	1	XVal Session 29-Typing - Text-1		2012-07-12 09:20:46.889000
	Edit pad (rev 980)		Dan	cv401	XVal Session 29	1	XVal Session 29-Typing - Text-1		2012-07-12 09:20:46.935000
	Edit pad (rev 981)		greg	cv412	XVal Session 29	1	XVal Session 29-Typing - Text-1		2012-07-12 09:20:47.080000
	Edit pad (rev 982)		Nick	cv396	XVal Session 29	1	XVal Session 29-Typing - Text-1		2012-07-12 09:20:47.122000
	Edit pad (rev 983)		Frank	cv407	XVal Session 29	1	XVal Session 29-Typing - Text-1		2012-07-12 09:20:47.392000
	Edit pad (rev 984)		Dan	cv401	XVal Session 29	1	XVal Session 29-Typing - Text-1		2012-07-12 09:20:47.446000
	Edit pad (rev 985)		greg	cv412	XVal Session 29	1	XVal Session 29-Typing - Text-1		2012-07-12 09:20:47.587000
	Edit pad (rev 986)		Nick	cv396	XVal Session 29	1	XVal Session 29-Typing - Text-1		2012-07-12 09:20:47.622000
	Edit pad (rev 987)		Frank	cv407	XVal Session 29	1	XVal Session 29-Typing - Text-1		2012-07-12 09:20:47.897000
	Edit pad (rev 988)		Dan	cv401	XVal Session 29	1	XVal Session 29-Typing - Text-1		2012-07-12 09:20:47.956000
	Edit pad (rev 989)		greg	cv412	XVal Session 29	1	XVal Session 29-Typing - Text-1		2012-07-12 09:20:48.098000
	Edit pad (rev 990)		Nick	cv396	XVal Session 29	1	XVal Session 29-Typing - Text-1		2012-07-12 09:20:48.131000
	Edit pad (rev 991)		Dan	cv401	XVal Session 29	1	XVal Session 29-Typing - Text-1		2012-07-12 09:20:48.462000
	Edit pad (rev 992)		greg	cv412	XVal Session 29	1	XVal Session 29-Typing - Text-1		2012-07-12 09:20:48.595000
	Edit pad (rev 993)		Nick	cv396	XVal Session 29	1	XVal Session 29-Typing - Text-1		2012-07-12 09:20:48.636000
	Edit pad (rev 994)		greg	cv412	XVal Session 29	1	XVal Session 29-Typing - Text-1		2012-07-12 09:20:49.093000
	Edit pad (rev 995)		greg	cv412	XVal Session 29	1	XVal Session 29-Typing - Text-1		2012-07-12 09:20:49.595000
	Edit pad (rev 996)		Dan	cv401	XVal Session 29	1	XVal Session 29-Typing - Text-1		2012-07-12 09:20:49.841000
	Edit pad (rev 997)		greg	cv412	XVal Session 29	1	XVal Session 29-Typing - Text-1		2012-07-12 09:20:50.094000
	Edit pad (rev 998)		Dan	cv401	XVal Session 29	1	XVal Session 29-Typing - Text-1		2012-07-12 09:20:50.346000
	Edit pad (rev 999)		Nick	cv396	XVal Session 29	1	XVal Session 29-Typing - Text-1		2012-07-12 09:20:50.352000
	Edit pad (rev 1000)		greg	cv412	XVal Session 29	1	XVal Session 29-Typing - Text-1		2012-07-12 09:20:50.596000
	Edit pad (rev 1001)		Dan	cv401	XVal Session 29	1	XVal Session 29-Typing - Text-1		2012-07-12 09:20:50.849000
	Edit pad (rev 1002)		Frank	cv407	XVal Session 29	1	XVal Session 29-Typing - Text-1		2012-07-12 09:20:51.023000
	Edit pad (rev 1003)		Nick	cv396	XVal Session 29	1	XVal Session 29-Typing - Text-1		2012-07-12 09:20:51.040000
	Edit pad (rev 1004)		greg	cv412	XVal Session 29	1	XVal Session 29-Typing - Text-1		2012-07-12 09:20:51.102000
	Edit pad (rev 1005)		Frank	cv407	XVal Session 29	1	XVal Session 29-Typing - Text-1		2012-07-12 09:20:51.531000
	Edit pad (rev 1006)		Nick	cv396	XVal Session 29	1	XVal Session 29-Typing - Text-1		2012-07-12 09:20:51.555000
	Edit pad (rev 1007)		greg	cv412	XVal Session 29	1	XVal Session 29-Typing - Text-1		2012-07-12 09:20:51.634000
	Edit pad (rev 1008)		Dan	cv401	XVal Session 29	1	XVal Session 29-Typing - Text-1		2012-07-12 09:20:51.761000
	Edit pad (rev 1009)		Frank	cv407	XVal Session 29	1	XVal Session 29-Typing - Text-1		2012-07-12 09:20:52.054000
	Edit pad (rev 1010)		Nick	cv396	XVal Session 29	1	XVal Session 29-Typing - Text-1		2012-07-12 09:20:52.068000
	Edit pad (rev 1011)		greg	cv412	XVal Session 29	1	XVal Session 29-Typing - Text-1		2012-07-12 09:20:52.218000
	Edit pad (rev 1012)		greg	cv412	XVal Session 29	1	XVal Session 29-Typing - Text-1		2012-07-12 09:20:52.771000
	Edit pad (rev 1013)		Dan	cv401	XVal Session 29	1	XVal Session 29-Typing - Text-1		2012-07-12 09:20:52.905000
	Edit pad (rev 1014)		Frank	cv407	XVal Session 29	1	XVal Session 29-Typing - Text-1		2012-07-12 09:20:53.249000
	Edit pad (rev 1015)		greg	cv412	XVal Session 29	1	XVal Session 29-Typing - Text-1		2012-07-12 09:20:53.270000
	Edit pad (rev 1016)		Frank	cv407	XVal Session 29	1	XVal Session 29-Typing - Text-1		2012-07-12 09:20:53.813000
	Edit pad (rev 1017)		Dan	cv401	XVal Session 29	1	XVal Session 29-Typing - Text-1		2012-07-12 09:20:53.934000
	Edit pad (rev 1018)		Nick	cv396	XVal Session 29	1	XVal Session 29-Typing - Text-1		2012-07-12 09:20:54.265000
	Edit pad (rev 1019)		Dan	cv401	XVal Session 29	1	XVal Session 29-Typing - Text-1		2012-07-12 09:20:54.585000
	Edit pad (rev 1020)		greg	cv412	XVal Session 29	1	XVal Session 29-Typing - Text-1		2012-07-12 09:20:54.721000
	Edit pad (rev 1021)		Nick	cv396	XVal Session 29	1	XVal Session 29-Typing - Text-1		2012-07-12 09:20:54.770000
	Edit pad (rev 1022)		Dan	cv401	XVal Session 29	1	XVal Session 29-Typing - Text-1		2012-07-12 09:20:55.089000
	Edit pad (rev 1023)		greg	cv412	XVal Session 29	1	XVal Session 29-Typing - Text-1		2012-07-12 09:20:55.236000
	Edit pad (rev 1024)		Nick	cv396	XVal Session 29	1	XVal Session 29-Typing - Text-1		2012-07-12 09:20:55.272000
	Edit pad (rev 1025)		Dan	cv401	XVal Session 29	1	XVal Session 29-Typing - Text-1		2012-07-12 09:20:55.588000
	Edit pad (rev 1026)		greg	cv412	XVal Session 29	1	XVal Session 29-Typing - Text-1		2012-07-12 09:20:55.734000
	Edit pad (rev 1027)		greg	cv412	XVal Session 29	1	XVal Session 29-Typing - Text-1		2012-07-12 09:20:56.235000
	Edit pad (rev 1028)		greg	cv412	XVal Session 29	1	XVal Session 29-Typing - Text-1		2012-07-12 09:20:56.741000
	Edit pad (rev 1029)		greg	cv412	XVal Session 29	1	XVal Session 29-Typing - Text-1		2012-07-12 09:20:57.256000
	Edit pad (rev 1030)		Frank	cv407	XVal Session 29	1	XVal Session 29-Typing - Text-1		2012-07-12 09:20:57.707000
	Edit pad (rev 1031)		greg	cv412	XVal Session 29	1	XVal Session 29-Typing - Text-1		2012-07-12 09:20:57.749000
	Edit pad (rev 1032)		greg	cv412	XVal Session 29	1	XVal Session 29-Typing - Text-1		2012-07-12 09:20:58.251000
	Edit pad (rev 1033)		Dan	cv401	XVal Session 29	1	XVal Session 29-Typing - Text-1		2012-07-12 09:20:58.341000
	Edit pad (rev 1034)		Nick	cv396	XVal Session 29	1	XVal Session 29-Typing - Text-1		2012-07-12 09:20:58.359000
	Edit pad (rev 1035)		greg	cv412	XVal Session 29	1	XVal Session 29-Typing - Text-1		2012-07-12 09:20:58.751000
	Edit pad (rev 1036)		Dan	cv401	XVal Session 29	1	XVal Session 29-Typing - Text-1		2012-07-12 09:20:58.848000
	Edit pad (rev 1037)		Nick	cv396	XVal Session 29	1	XVal Session 29-Typing - Text-1		2012-07-12 09:20:58.867000
	Edit pad (rev 1038)		greg	cv412	XVal Session 29	1	XVal Session 29-Typing - Text-1		2012-07-12 09:20:59.252000
	Edit pad (rev 1039)		Dan	cv401	XVal Session 29	1	XVal Session 29-Typing - Text-1		2012-07-12 09:20:59.366000
	Edit pad (rev 1040)		Nick	cv396	XVal Session 29	1	XVal Session 29-Typing - Text-1		2012-07-12 09:20:59.379000
	Edit pad (rev 1041)		greg	cv412	XVal Session 29	1	XVal Session 29-Typing - Text-1		2012-07-12 09:20:59.751000
	Edit pad (rev 1042)		Frank	cv407	XVal Session 29	1	XVal Session 29-Typing - Text-1		2012-07-12 09:20:59.843000
	Edit pad (rev 1043)		Dan	cv401	XVal Session 29	1	XVal Session 29-Typing - Text-1		2012-07-12 09:20:59.868000
	Edit pad (rev 1044)		greg	cv412	XVal Session 29	1	XVal Session 29-Typing - Text-1		2012-07-12 09:21:00.250000
	Edit pad (rev 1045)		Frank	cv407	XVal Session 29	1	XVal Session 29-Typing - Text-1		2012-07-12 09:21:00.342000
	Edit pad (rev 1046)		Dan	cv401	XVal Session 29	1	XVal Session 29-Typing - Text-1		2012-07-12 09:21:00.378000
	Edit pad (rev 1047)		greg	cv412	XVal Session 29	1	XVal Session 29-Typing - Text-1		2012-07-12 09:21:00.751000
	Edit pad (rev 1048)		Dan	cv401	XVal Session 29	1	XVal Session 29-Typing - Text-1		2012-07-12 09:21:00.877000
	Edit pad (rev 1049)		Nick	cv396	XVal Session 29	1	XVal Session 29-Typing - Text-1		2012-07-12 09:21:01.265000
	Edit pad (rev 1050)		Dan	cv401	XVal Session 29	1	XVal Session 29-Typing - Text-1		2012-07-12 09:21:01.378000
	Edit pad (rev 1051)		Nick	cv396	XVal Session 29	1	XVal Session 29-Typing - Text-1		2012-07-12 09:21:01.771000
	Edit pad (rev 1052)		Dan	cv401	XVal Session 29	1	XVal Session 29-Typing - Text-1		2012-07-12 09:21:01.884000
	Edit pad (rev 1053)		Nick	cv396	XVal Session 29	1	XVal Session 29-Typing - Text-1		2012-07-12 09:21:02.273000
	Edit pad (rev 1054)		greg	cv412	XVal Session 29	1	XVal Session 29-Typing - Text-1		2012-07-12 09:21:02.333000
	Edit pad (rev 1055)		Dan	cv401	XVal Session 29	1	XVal Session 29-Typing - Text-1		2012-07-12 09:21:02.382000
	Edit pad (rev 1056)		Nick	cv396	XVal Session 29	1	XVal Session 29-Typing - Text-1		2012-07-12 09:21:02.772000
	Edit pad (rev 1057)		greg	cv412	XVal Session 29	1	XVal Session 29-Typing - Text-1		2012-07-12 09:21:02.834000
	Edit pad (rev 1058)		Dan	cv401	XVal Session 29	1	XVal Session 29-Typing - Text-1		2012-07-12 09:21:02.896000
	Edit pad (rev 1059)		greg	cv412	XVal Session 29	1	XVal Session 29-Typing - Text-1		2012-07-12 09:21:03.347000
	Edit pad (rev 1060)		Dan	cv401	XVal Session 29	1	XVal Session 29-Typing - Text-1		2012-07-12 09:21:03.401000
	Edit pad (rev 1061)		Frank	cv407	XVal Session 29	1	XVal Session 29-Typing - Text-1		2012-07-12 09:21:03.774000
	Edit pad (rev 1062)		greg	cv412	XVal Session 29	1	XVal Session 29-Typing - Text-1		2012-07-12 09:21:03.869000
	Edit pad (rev 1063)		Dan	cv401	XVal Session 29	1	XVal Session 29-Typing - Text-1		2012-07-12 09:21:03.911000
	Edit pad (rev 1064)		greg	cv412	XVal Session 29	1	XVal Session 29-Typing - Text-1		2012-07-12 09:21:04.384000
	Edit pad (rev 1065)		Dan	cv401	XVal Session 29	1	XVal Session 29-Typing - Text-1		2012-07-12 09:21:04.989000
	Edit pad (rev 1066)		Nick	cv396	XVal Session 29	1	XVal Session 29-Typing - Text-1		2012-07-12 09:21:06.125000
	Edit pad (rev 1067)		greg	cv412	XVal Session 29	1	XVal Session 29-Typing - Text-1		2012-07-12 09:21:06.305000
	Edit pad (rev 1068)		greg	cv412	XVal Session 29	1	XVal Session 29-Typing - Text-1		2012-07-12 09:21:06.813000
	Edit pad (rev 1069)		Dan	cv401	XVal Session 29	1	XVal Session 29-Typing - Text-1		2012-07-12 09:21:07.055000
	Edit pad (rev 1070)		greg	cv412	XVal Session 29	1	XVal Session 29-Typing - Text-1		2012-07-12 09:21:07.315000
	Edit pad (rev 1071)		Nick	cv396	XVal Session 29	1	XVal Session 29-Typing - Text-1		2012-07-12 09:21:07.342000
	Edit pad (rev 1072)		Frank	cv407	XVal Session 29	1	XVal Session 29-Typing - Text-1		2012-07-12 09:21:07.402000
	Edit pad (rev 1073)		Dan	cv401	XVal Session 29	1	XVal Session 29-Typing - Text-1		2012-07-12 09:21:07.565000
	Edit pad (rev 1074)		greg	cv412	XVal Session 29	1	XVal Session 29-Typing - Text-1		2012-07-12 09:21:07.818000
	Edit pad (rev 1075)		Dan	cv401	XVal Session 29	1	XVal Session 29-Typing - Text-1		2012-07-12 09:21:08.065000
	Edit pad (rev 1076)		greg	cv412	XVal Session 29	1	XVal Session 29-Typing - Text-1		2012-07-12 09:21:08.328000
	Edit pad (rev 1077)		Dan	cv401	XVal Session 29	1	XVal Session 29-Typing - Text-1		2012-07-12 09:21:08.568000
	Edit pad (rev 1078)		Nick	cv396	XVal Session 29	1	XVal Session 29-Typing - Text-1		2012-07-12 09:21:08.676000
	Edit pad (rev 1079)		greg	cv412	XVal Session 29	1	XVal Session 29-Typing - Text-1		2012-07-12 09:21:08.833000
	Edit pad (rev 1080)		Dan	cv401	XVal Session 29	1	XVal Session 29-Typing - Text-1		2012-07-12 09:21:09.066000
	Edit pad (rev 1081)		greg	cv412	XVal Session 29	1	XVal Session 29-Typing - Text-1		2012-07-12 09:21:09.328000
	Edit pad (rev 1082)		Dan	cv401	XVal Session 29	1	XVal Session 29-Typing - Text-1		2012-07-12 09:21:09.569000
	Edit pad (rev 1083)		greg	cv412	XVal Session 29	1	XVal Session 29-Typing - Text-1		2012-07-12 09:21:09.834000
	Edit pad (rev 1084)		Nick	cv396	XVal Session 29	1	XVal Session 29-Typing - Text-1		2012-07-12 09:21:09.899000
	Edit pad (rev 1085)		Dan	cv401	XVal Session 29	1	XVal Session 29-Typing - Text-1		2012-07-12 09:21:10.068000
	Edit pad (rev 1086)		greg	cv412	XVal Session 29	1	XVal Session 29-Typing - Text-1		2012-07-12 09:21:10.345000
	Edit pad (rev 1087)		Nick	cv396	XVal Session 29	1	XVal Session 29-Typing - Text-1		2012-07-12 09:21:10.412000
	Edit pad (rev 1088)		Dan	cv401	XVal Session 29	1	XVal Session 29-Typing - Text-1		2012-07-12 09:21:10.565000
	Edit pad (rev 1089)		greg	cv412	XVal Session 29	1	XVal Session 29-Typing - Text-1		2012-07-12 09:21:10.846000
	Edit pad (rev 1090)		Nick	cv396	XVal Session 29	1	XVal Session 29-Typing - Text-1		2012-07-12 09:21:10.910000
	Edit pad (rev 1091)		Dan	cv401	XVal Session 29	1	XVal Session 29-Typing - Text-1		2012-07-12 09:21:11.069000
	Edit pad (rev 1092)		greg	cv412	XVal Session 29	1	XVal Session 29-Typing - Text-1		2012-07-12 09:21:11.345000
	Edit pad (rev 1093)		Dan	cv401	XVal Session 29	1	XVal Session 29-Typing - Text-1		2012-07-12 09:21:11.571000
	Edit pad (rev 1094)		greg	cv412	XVal Session 29	1	XVal Session 29-Typing - Text-1		2012-07-12 09:21:11.929000
	Edit pad (rev 1095)		Dan	cv401	XVal Session 29	1	XVal Session 29-Typing - Text-1		2012-07-12 09:21:12.070000
	Edit pad (rev 1096)		Frank	cv407	XVal Session 29	1	XVal Session 29-Typing - Text-1		2012-07-12 09:21:12.332000
	Edit pad (rev 1097)		greg	cv412	XVal Session 29	1	XVal Session 29-Typing - Text-1		2012-07-12 09:21:12.352000
	Edit pad (rev 1098)		Dan	cv401	XVal Session 29	1	XVal Session 29-Typing - Text-1		2012-07-12 09:21:12.566000
	Edit pad (rev 1099)		greg	cv412	XVal Session 29	1	XVal Session 29-Typing - Text-1		2012-07-12 09:21:12.860000
	Edit pad (rev 1100)		Dan	cv401	XVal Session 29	1	XVal Session 29-Typing - Text-1		2012-07-12 09:21:13.068000
	Edit pad (rev 1101)		Frank	cv407	XVal Session 29	1	XVal Session 29-Typing - Text-1		2012-07-12 09:21:13.304000
	Edit pad (rev 1102)		Dan	cv401	XVal Session 29	1	XVal Session 29-Typing - Text-1		2012-07-12 09:21:15.210000
	Edit pad (rev 1103)		Dan	cv401	XVal Session 29	1	XVal Session 29-Typing - Text-1		2012-07-12 09:21:15.755000
	Edit pad (rev 1104)		Dan	cv401	XVal Session 29	1	XVal Session 29-Typing - Text-1		2012-07-12 09:21:16.255000
	Edit pad (rev 1105)		Dan	cv401	XVal Session 29	1	XVal Session 29-Typing - Text-1		2012-07-12 09:21:16.753000
	Edit pad (rev 1106)		greg	cv412	XVal Session 29	1	XVal Session 29-Typing - Text-1		2012-07-12 09:21:16.763000
	Edit pad (rev 1107)		Frank	cv407	XVal Session 29	1	XVal Session 29-Typing - Text-1		2012-07-12 09:21:17.150000
	Edit pad (rev 1108)		Dan	cv401	XVal Session 29	1	XVal Session 29-Typing - Text-1		2012-07-12 09:21:17.254000
	Edit pad (rev 1109)		Dan	cv401	XVal Session 29	1	XVal Session 29-Typing - Text-1		2012-07-12 09:21:17.759000
	Edit pad (rev 1110)		Dan	cv401	XVal Session 29	1	XVal Session 29-Typing - Text-1		2012-07-12 09:21:18.254000
	Edit pad (rev 1111)		Dan	cv401	XVal Session 29	1	XVal Session 29-Typing - Text-1		2012-07-12 09:21:18.940000
	Edit pad (rev 1112)		greg	cv412	XVal Session 29	1	XVal Session 29-Typing - Text-1		2012-07-12 09:21:19.476000
	Edit pad (rev 1113)		Dan	cv401	XVal Session 29	1	XVal Session 29-Typing - Text-1		2012-07-12 09:21:19.529000
	Edit pad (rev 1114)		greg	cv412	XVal Session 29	1	XVal Session 29-Typing - Text-1		2012-07-12 09:21:19.984000
	Edit pad (rev 1115)		Dan	cv401	XVal Session 29	1	XVal Session 29-Typing - Text-1		2012-07-12 09:21:20.051000
	Edit pad (rev 1116)		greg	cv412	XVal Session 29	1	XVal Session 29-Typing - Text-1		2012-07-12 09:21:20.485000
	Edit pad (rev 1117)		Dan	cv401	XVal Session 29	1	XVal Session 29-Typing - Text-1		2012-07-12 09:21:20.542000
	Edit pad (rev 1118)		Frank	cv407	XVal Session 29	1	XVal Session 29-Typing - Text-1		2012-07-12 09:21:20.816000
	Edit pad (rev 1119)		greg	cv412	XVal Session 29	1	XVal Session 29-Typing - Text-1		2012-07-12 09:21:20.985000
	Edit pad (rev 1120)		Dan	cv401	XVal Session 29	1	XVal Session 29-Typing - Text-1		2012-07-12 09:21:21.058000
	Edit pad (rev 1121)		greg	cv412	XVal Session 29	1	XVal Session 29-Typing - Text-1		2012-07-12 09:21:21.488000
	Edit pad (rev 1122)		Dan	cv401	XVal Session 29	1	XVal Session 29-Typing - Text-1		2012-07-12 09:21:21.545000
	Edit pad (rev 1123)		Nick	cv396	XVal Session 29	1	XVal Session 29-Typing - Text-1		2012-07-12 09:21:21.862000
	Edit pad (rev 1124)		greg	cv412	XVal Session 29	1	XVal Session 29-Typing - Text-1		2012-07-12 09:21:21.991000
	Edit pad (rev 1125)		Frank	cv407	XVal Session 29	1	XVal Session 29-Typing - Text-1		2012-07-12 09:21:22.004000
	Edit pad (rev 1126)		greg	cv412	XVal Session 29	1	XVal Session 29-Typing - Text-1		2012-07-12 09:21:22.499000
	Edit pad (rev 1127)		Dan	cv401	XVal Session 29	1	XVal Session 29-Typing - Text-1		2012-07-12 09:21:22.567000
	Edit pad (rev 1128)		Frank	cv407	XVal Session 29	1	XVal Session 29-Typing - Text-1		2012-07-12 09:21:22.739000
	Edit pad (rev 1129)		greg	cv412	XVal Session 29	1	XVal Session 29-Typing - Text-1		2012-07-12 09:21:23
	Edit pad (rev 1130)		Dan	cv401	XVal Session 29	1	XVal Session 29-Typing - Text-1		2012-07-12 09:21:23.067000
	Edit pad (rev 1131)		Nick	cv396	XVal Session 29	1	XVal Session 29-Typing - Text-1		2012-07-12 09:21:23.467000
	Edit pad (rev 1132)		greg	cv412	XVal Session 29	1	XVal Session 29-Typing - Text-1		2012-07-12 09:21:23.506000
	Edit pad (rev 1133)		Dan	cv401	XVal Session 29	1	XVal Session 29-Typing - Text-1		2012-07-12 09:21:23.565000
	Edit pad (rev 1134)		Frank	cv407	XVal Session 29	1	XVal Session 29-Typing - Text-1		2012-07-12 09:21:23.841000
	Edit pad (rev 1135)		Nick	cv396	XVal Session 29	1	XVal Session 29-Typing - Text-1		2012-07-12 09:21:23.973000
	Edit pad (rev 1136)		greg	cv412	XVal Session 29	1	XVal Session 29-Typing - Text-1		2012-07-12 09:21:24.001000
	Edit pad (rev 1137)		Dan	cv401	XVal Session 29	1	XVal Session 29-Typing - Text-1		2012-07-12 09:21:24.070000
	Edit pad (rev 1138)		Nick	cv396	XVal Session 29	1	XVal Session 29-Typing - Text-1		2012-07-12 09:21:24.475000
	Edit pad (rev 1139)		greg	cv412	XVal Session 29	1	XVal Session 29-Typing - Text-1		2012-07-12 09:21:24.500000
	Edit pad (rev 1140)		Dan	cv401	XVal Session 29	1	XVal Session 29-Typing - Text-1		2012-07-12 09:21:24.565000
	Edit pad (rev 1141)		greg	cv412	XVal Session 29	1	XVal Session 29-Typing - Text-1		2012-07-12 09:21:25.001000
	Edit pad (rev 1142)		Dan	cv401	XVal Session 29	1	XVal Session 29-Typing - Text-1		2012-07-12 09:21:25.074000
	Edit pad (rev 1143)		Dan	cv401	XVal Session 29	1	XVal Session 29-Typing - Text-1		2012-07-12 09:21:25.602000
	Edit pad (rev 1144)		Frank	cv407	XVal Session 29	1	XVal Session 29-Typing - Text-1		2012-07-12 09:21:25.796000
	Edit pad (rev 1145)		Dan	cv401	XVal Session 29	1	XVal Session 29-Typing - Text-1		2012-07-12 09:21:26.102000
	Edit pad (rev 1146)		Frank	cv407	XVal Session 29	1	XVal Session 29-Typing - Text-1		2012-07-12 09:21:26.511000
	Edit pad (rev 1147)		Nick	cv396	XVal Session 29	1	XVal Session 29-Typing - Text-1		2012-07-12 09:21:26.555000
	Edit pad (rev 1148)		Dan	cv401	XVal Session 29	1	XVal Session 29-Typing - Text-1		2012-07-12 09:21:26.597000
	Edit pad (rev 1149)		Nick	cv396	XVal Session 29	1	XVal Session 29-Typing - Text-1		2012-07-12 09:21:27.084000
	Edit pad (rev 1150)		Dan	cv401	XVal Session 29	1	XVal Session 29-Typing - Text-1		2012-07-12 09:21:27.104000
	Edit pad (rev 1151)		Frank	cv407	XVal Session 29	1	XVal Session 29-Typing - Text-1		2012-07-12 09:21:27.490000
	Edit pad (rev 1152)		Dan	cv401	XVal Session 29	1	XVal Session 29-Typing - Text-1		2012-07-12 09:21:27.612000
	Edit pad (rev 1153)		greg	cv412	XVal Session 29	1	XVal Session 29-Typing - Text-1		2012-07-12 09:21:27.743000
	Edit pad (rev 1154)		Frank	cv407	XVal Session 29	1	XVal Session 29-Typing - Text-1		2012-07-12 09:21:28
	Edit pad (rev 1155)		Dan	cv401	XVal Session 29	1	XVal Session 29-Typing - Text-1		2012-07-12 09:21:28.112000
	Edit pad (rev 1156)		greg	cv412	XVal Session 29	1	XVal Session 29-Typing - Text-1		2012-07-12 09:21:28.250000
	Edit pad (rev 1157)		Dan	cv401	XVal Session 29	1	XVal Session 29-Typing - Text-1		2012-07-12 09:21:28.621000
	Edit pad (rev 1158)		Frank	cv407	XVal Session 29	1	XVal Session 29-Typing - Text-1		2012-07-12 09:21:28.693000
	Edit pad (rev 1159)		greg	cv412	XVal Session 29	1	XVal Session 29-Typing - Text-1		2012-07-12 09:21:28.752000
	Edit pad (rev 1160)		Dan	cv401	XVal Session 29	1	XVal Session 29-Typing - Text-1		2012-07-12 09:21:29.131000
	Edit pad (rev 1161)		Frank	cv407	XVal Session 29	1	XVal Session 29-Typing - Text-1		2012-07-12 09:21:29.201000
	Edit pad (rev 1162)		greg	cv412	XVal Session 29	1	XVal Session 29-Typing - Text-1		2012-07-12 09:21:29.257000
	Edit pad (rev 1163)		greg	cv412	XVal Session 29	1	XVal Session 29-Typing - Text-1		2012-07-12 09:21:29.773000
	Edit pad (rev 1164)		Nick	cv396	XVal Session 29	1	XVal Session 29-Typing - Text-1		2012-07-12 09:21:30.763000
	Edit pad (rev 1165)		Nick	cv396	XVal Session 29	1	XVal Session 29-Typing - Text-1		2012-07-12 09:21:31.272000
	Edit pad (rev 1166)		greg	cv412	XVal Session 29	1	XVal Session 29-Typing - Text-1		2012-07-12 09:21:31.535000
	Edit pad (rev 1167)		Dan	cv401	XVal Session 29	1	XVal Session 29-Typing - Text-1		2012-07-12 09:21:31.640000
	Edit pad (rev 1168)		Nick	cv396	XVal Session 29	1	XVal Session 29-Typing - Text-1		2012-07-12 09:21:31.772000
	Edit pad (rev 1169)		greg	cv412	XVal Session 29	1	XVal Session 29-Typing - Text-1		2012-07-12 09:21:32.048000
	Edit pad (rev 1170)		Dan	cv401	XVal Session 29	1	XVal Session 29-Typing - Text-1		2012-07-12 09:21:32.138000
	Edit pad (rev 1171)		greg	cv412	XVal Session 29	1	XVal Session 29-Typing - Text-1		2012-07-12 09:21:32.549000
	Edit pad (rev 1172)		Dan	cv401	XVal Session 29	1	XVal Session 29-Typing - Text-1		2012-07-12 09:21:32.645000
19495	Load Instructions			cv139	XVal Session 29	1	XVal Session 29-Typing - Numbers-1	192.54.222.11	2012-07-12 09:21:33
19496	Load Instructions			cv138	XVal Session 29	1	XVal Session 29-Typing - Numbers-1	18.111.41.122	2012-07-12 09:21:33
19497	Load Instructions			cv137	XVal Session 29	1	XVal Session 29-Typing - Numbers-1	192.54.222.11	2012-07-12 09:21:33
19498	Load Instructions			cv140	XVal Session 29	1	XVal Session 29-Typing - Numbers-1	192.54.222.11	2012-07-12 09:21:33
	Edit pad (rev 1173)		greg	cv412	XVal Session 29	1	XVal Session 29-Typing - Text-1		2012-07-12 09:21:33.047000
	Edit pad (rev 1174)		Dan	cv401	XVal Session 29	1	XVal Session 29-Typing - Text-1		2012-07-12 09:21:33.143000
19499	Load Workspace			cv139	XVal Session 29	1	XVal Session 29-Typing - Numbers-1	192.54.222.11	2012-07-12 09:22:03
19500	Load Workspace			cv138	XVal Session 29	1	XVal Session 29-Typing - Numbers-1	18.111.41.122	2012-07-12 09:22:03
19501	Load Workspace			cv140	XVal Session 29	1	XVal Session 29-Typing - Numbers-1	192.54.222.11	2012-07-12 09:22:03
19502	Load Workspace			cv137	XVal Session 29	1	XVal Session 29-Typing - Numbers-1	192.54.222.11	2012-07-12 09:22:03
	Edit pad (rev 0)		greg	cv412	XVal Session 29	1	XVal Session 29-Typing - Numbers-1		2012-07-12 09:22:18.987000
	Edit pad (rev 1)		greg	cv412	XVal Session 29	1	XVal Session 29-Typing - Numbers-1		2012-07-12 09:22:19.469000
	Edit pad (rev 2)		greg	cv412	XVal Session 29	1	XVal Session 29-Typing - Numbers-1		2012-07-12 09:22:19.970000
	Edit pad (rev 3)		greg	cv412	XVal Session 29	1	XVal Session 29-Typing - Numbers-1		2012-07-12 09:22:20.473000
	Edit pad (rev 4)		greg	cv412	XVal Session 29	1	XVal Session 29-Typing - Numbers-1		2012-07-12 09:22:20.971000
	Edit pad (rev 5)		greg	cv412	XVal Session 29	1	XVal Session 29-Typing - Numbers-1		2012-07-12 09:22:22.861000
	Edit pad (rev 6)		Dan	cv401	XVal Session 29	1	XVal Session 29-Typing - Numbers-1		2012-07-12 09:22:23.637000
	Edit pad (rev 7)		Frank	cv407	XVal Session 29	1	XVal Session 29-Typing - Numbers-1		2012-07-12 09:22:24.711000
	Edit pad (rev 8)		greg	cv412	XVal Session 29	1	XVal Session 29-Typing - Numbers-1		2012-07-12 09:22:24.773000
	Edit pad (rev 9)		Nick	cv396	XVal Session 29	1	XVal Session 29-Typing - Numbers-1		2012-07-12 09:22:24.802000
	Edit pad (rev 10)		greg	cv412	XVal Session 29	1	XVal Session 29-Typing - Numbers-1		2012-07-12 09:22:25.282000
	Edit pad (rev 11)		Dan	cv401	XVal Session 29	1	XVal Session 29-Typing - Numbers-1		2012-07-12 09:22:25.320000
	Edit pad (rev 12)		Nick	cv396	XVal Session 29	1	XVal Session 29-Typing - Numbers-1		2012-07-12 09:22:25.370000
	Edit pad (rev 13)		greg	cv412	XVal Session 29	1	XVal Session 29-Typing - Numbers-1		2012-07-12 09:22:25.782000
	Edit pad (rev 14)		Dan	cv401	XVal Session 29	1	XVal Session 29-Typing - Numbers-1		2012-07-12 09:22:25.832000
	Edit pad (rev 15)		Nick	cv396	XVal Session 29	1	XVal Session 29-Typing - Numbers-1		2012-07-12 09:22:25.881000
	Edit pad (rev 16)		Dan	cv401	XVal Session 29	1	XVal Session 29-Typing - Numbers-1		2012-07-12 09:22:26.334000
	Edit pad (rev 17)		greg	cv412	XVal Session 29	1	XVal Session 29-Typing - Numbers-1		2012-07-12 09:22:26.521000
	Edit pad (rev 18)		Dan	cv401	XVal Session 29	1	XVal Session 29-Typing - Numbers-1		2012-07-12 09:22:26.831000
	Edit pad (rev 19)		Nick	cv396	XVal Session 29	1	XVal Session 29-Typing - Numbers-1		2012-07-12 09:22:27.077000
	Edit pad (rev 20)		Dan	cv401	XVal Session 29	1	XVal Session 29-Typing - Numbers-1		2012-07-12 09:22:27.339000
	Edit pad (rev 21)		greg	cv412	XVal Session 29	1	XVal Session 29-Typing - Numbers-1		2012-07-12 09:22:27.765000
	Edit pad (rev 22)		Dan	cv401	XVal Session 29	1	XVal Session 29-Typing - Numbers-1		2012-07-12 09:22:27.847000
	Edit pad (rev 23)		greg	cv412	XVal Session 29	1	XVal Session 29-Typing - Numbers-1		2012-07-12 09:22:28.267000
	Edit pad (rev 24)		greg	cv412	XVal Session 29	1	XVal Session 29-Typing - Numbers-1		2012-07-12 09:22:28.774000
	Edit pad (rev 25)		Nick	cv396	XVal Session 29	1	XVal Session 29-Typing - Numbers-1		2012-07-12 09:22:28.810000
	Edit pad (rev 26)		greg	cv412	XVal Session 29	1	XVal Session 29-Typing - Numbers-1		2012-07-12 09:22:29.265000
	Edit pad (rev 27)		Dan	cv401	XVal Session 29	1	XVal Session 29-Typing - Numbers-1		2012-07-12 09:22:29.393000
	Edit pad (rev 28)		Nick	cv396	XVal Session 29	1	XVal Session 29-Typing - Numbers-1		2012-07-12 09:22:29.420000
	Edit pad (rev 29)		Dan	cv401	XVal Session 29	1	XVal Session 29-Typing - Numbers-1		2012-07-12 09:22:29.897000
	Edit pad (rev 30)		Nick	cv396	XVal Session 29	1	XVal Session 29-Typing - Numbers-1		2012-07-12 09:22:29.959000
	Edit pad (rev 31)		Frank	cv407	XVal Session 29	1	XVal Session 29-Typing - Numbers-1		2012-07-12 09:22:30.203000
	Edit pad (rev 32)		Nick	cv396	XVal Session 29	1	XVal Session 29-Typing - Numbers-1		2012-07-12 09:22:30.460000
	Edit pad (rev 33)		Dan	cv401	XVal Session 29	1	XVal Session 29-Typing - Numbers-1		2012-07-12 09:22:30.549000
	Edit pad (rev 34)		Frank	cv407	XVal Session 29	1	XVal Session 29-Typing - Numbers-1		2012-07-12 09:22:30.717000
	Edit pad (rev 35)		Nick	cv396	XVal Session 29	1	XVal Session 29-Typing - Numbers-1		2012-07-12 09:22:31.024000
	Edit pad (rev 36)		Dan	cv401	XVal Session 29	1	XVal Session 29-Typing - Numbers-1		2012-07-12 09:22:31.049000
	Edit pad (rev 37)		greg	cv412	XVal Session 29	1	XVal Session 29-Typing - Numbers-1		2012-07-12 09:22:31.231000
	Edit pad (rev 38)		Dan	cv401	XVal Session 29	1	XVal Session 29-Typing - Numbers-1		2012-07-12 09:22:31.549000
	Edit pad (rev 39)		greg	cv412	XVal Session 29	1	XVal Session 29-Typing - Numbers-1		2012-07-12 09:22:31.736000
	Edit pad (rev 40)		greg	cv412	XVal Session 29	1	XVal Session 29-Typing - Numbers-1		2012-07-12 09:22:32.237000
	Edit pad (rev 41)		Dan	cv401	XVal Session 29	1	XVal Session 29-Typing - Numbers-1		2012-07-12 09:22:32.540000
	Edit pad (rev 42)		greg	cv412	XVal Session 29	1	XVal Session 29-Typing - Numbers-1		2012-07-12 09:22:32.735000
	Edit pad (rev 43)		Dan	cv401	XVal Session 29	1	XVal Session 29-Typing - Numbers-1		2012-07-12 09:22:33.055000
	Edit pad (rev 44)		Dan	cv401	XVal Session 29	1	XVal Session 29-Typing - Numbers-1		2012-07-12 09:22:33.552000
	Edit pad (rev 45)		Nick	cv396	XVal Session 29	1	XVal Session 29-Typing - Numbers-1		2012-07-12 09:22:34.412000
	Edit pad (rev 46)		Dan	cv401	XVal Session 29	1	XVal Session 29-Typing - Numbers-1		2012-07-12 09:22:35.069000
	Edit pad (rev 47)		Nick	cv396	XVal Session 29	1	XVal Session 29-Typing - Numbers-1		2012-07-12 09:22:35.145000
	Edit pad (rev 48)		Dan	cv401	XVal Session 29	1	XVal Session 29-Typing - Numbers-1		2012-07-12 09:22:35.584000
	Edit pad (rev 49)		greg	cv412	XVal Session 29	1	XVal Session 29-Typing - Numbers-1		2012-07-12 09:22:35.605000
	Edit pad (rev 50)		Nick	cv396	XVal Session 29	1	XVal Session 29-Typing - Numbers-1		2012-07-12 09:22:35.647000
	Edit pad (rev 51)		Frank	cv407	XVal Session 29	1	XVal Session 29-Typing - Numbers-1		2012-07-12 09:22:36.083000
	Edit pad (rev 52)		Dan	cv401	XVal Session 29	1	XVal Session 29-Typing - Numbers-1		2012-07-12 09:22:36.089000
	Edit pad (rev 53)		greg	cv412	XVal Session 29	1	XVal Session 29-Typing - Numbers-1		2012-07-12 09:22:36.117000
	Edit pad (rev 54)		Dan	cv401	XVal Session 29	1	XVal Session 29-Typing - Numbers-1		2012-07-12 09:22:36.584000
	Edit pad (rev 55)		greg	cv412	XVal Session 29	1	XVal Session 29-Typing - Numbers-1		2012-07-12 09:22:36.627000
	Edit pad (rev 56)		Frank	cv407	XVal Session 29	1	XVal Session 29-Typing - Numbers-1		2012-07-12 09:22:36.856000
	Edit pad (rev 57)		greg	cv412	XVal Session 29	1	XVal Session 29-Typing - Numbers-1		2012-07-12 09:22:37.127000
	Edit pad (rev 58)		Frank	cv407	XVal Session 29	1	XVal Session 29-Typing - Numbers-1		2012-07-12 09:22:37.359000
	Edit pad (rev 59)		greg	cv412	XVal Session 29	1	XVal Session 29-Typing - Numbers-1		2012-07-12 09:22:37.624000
	Edit pad (rev 60)		Dan	cv401	XVal Session 29	1	XVal Session 29-Typing - Numbers-1		2012-07-12 09:22:37.743000
	Edit pad (rev 61)		greg	cv412	XVal Session 29	1	XVal Session 29-Typing - Numbers-1		2012-07-12 09:22:38.124000
	Edit pad (rev 62)		Dan	cv401	XVal Session 29	1	XVal Session 29-Typing - Numbers-1		2012-07-12 09:22:38.321000
	Edit pad (rev 63)		Dan	cv401	XVal Session 29	1	XVal Session 29-Typing - Numbers-1		2012-07-12 09:22:38.832000
	Edit pad (rev 64)		Nick	cv396	XVal Session 29	1	XVal Session 29-Typing - Numbers-1		2012-07-12 09:22:39.127000
	Edit pad (rev 65)		Dan	cv401	XVal Session 29	1	XVal Session 29-Typing - Numbers-1		2012-07-12 09:22:39.335000
	Edit pad (rev 66)		greg	cv412	XVal Session 29	1	XVal Session 29-Typing - Numbers-1		2012-07-12 09:22:39.441000
	Edit pad (rev 67)		Nick	cv396	XVal Session 29	1	XVal Session 29-Typing - Numbers-1		2012-07-12 09:22:39.631000
	Edit pad (rev 68)		Dan	cv401	XVal Session 29	1	XVal Session 29-Typing - Numbers-1		2012-07-12 09:22:39.912000
	Edit pad (rev 69)		greg	cv412	XVal Session 29	1	XVal Session 29-Typing - Numbers-1		2012-07-12 09:22:39.953000
	Edit pad (rev 70)		Frank	cv407	XVal Session 29	1	XVal Session 29-Typing - Numbers-1		2012-07-12 09:22:40.097000
	Edit pad (rev 71)		Dan	cv401	XVal Session 29	1	XVal Session 29-Typing - Numbers-1		2012-07-12 09:22:40.409000
	Edit pad (rev 72)		greg	cv412	XVal Session 29	1	XVal Session 29-Typing - Numbers-1		2012-07-12 09:22:40.465000
	Edit pad (rev 73)		greg	cv412	XVal Session 29	1	XVal Session 29-Typing - Numbers-1		2012-07-12 09:22:40.968000
	Edit pad (rev 74)		Dan	cv401	XVal Session 29	1	XVal Session 29-Typing - Numbers-1		2012-07-12 09:22:41.382000
	Edit pad (rev 75)		greg	cv412	XVal Session 29	1	XVal Session 29-Typing - Numbers-1		2012-07-12 09:22:41.471000
	Edit pad (rev 76)		Nick	cv396	XVal Session 29	1	XVal Session 29-Typing - Numbers-1		2012-07-12 09:22:41.503000
	Edit pad (rev 77)		Dan	cv401	XVal Session 29	1	XVal Session 29-Typing - Numbers-1		2012-07-12 09:22:41.896000
	Edit pad (rev 78)		Frank	cv407	XVal Session 29	1	XVal Session 29-Typing - Numbers-1		2012-07-12 09:22:41.947000
	Edit pad (rev 79)		Dan	cv401	XVal Session 29	1	XVal Session 29-Typing - Numbers-1		2012-07-12 09:22:42.394000
	Edit pad (rev 80)		Dan	cv401	XVal Session 29	1	XVal Session 29-Typing - Numbers-1		2012-07-12 09:22:42.979000
	Edit pad (rev 81)		Frank	cv407	XVal Session 29	1	XVal Session 29-Typing - Numbers-1		2012-07-12 09:22:43.080000
	Edit pad (rev 82)		Nick	cv396	XVal Session 29	1	XVal Session 29-Typing - Numbers-1		2012-07-12 09:22:43.429000
	Edit pad (rev 83)		Dan	cv401	XVal Session 29	1	XVal Session 29-Typing - Numbers-1		2012-07-12 09:22:43.488000
	Edit pad (rev 84)		greg	cv412	XVal Session 29	1	XVal Session 29-Typing - Numbers-1		2012-07-12 09:22:43.598000
	Edit pad (rev 85)		Nick	cv396	XVal Session 29	1	XVal Session 29-Typing - Numbers-1		2012-07-12 09:22:43.929000
	Edit pad (rev 86)		Dan	cv401	XVal Session 29	1	XVal Session 29-Typing - Numbers-1		2012-07-12 09:22:43.987000
	Edit pad (rev 87)		greg	cv412	XVal Session 29	1	XVal Session 29-Typing - Numbers-1		2012-07-12 09:22:44.110000
	Edit pad (rev 88)		Frank	cv407	XVal Session 29	1	XVal Session 29-Typing - Numbers-1		2012-07-12 09:22:44.138000
	Edit pad (rev 89)		Nick	cv396	XVal Session 29	1	XVal Session 29-Typing - Numbers-1		2012-07-12 09:22:44.429000
	Edit pad (rev 90)		Dan	cv401	XVal Session 29	1	XVal Session 29-Typing - Numbers-1		2012-07-12 09:22:44.501000
	Edit pad (rev 91)		greg	cv412	XVal Session 29	1	XVal Session 29-Typing - Numbers-1		2012-07-12 09:22:44.610000
	Edit pad (rev 92)		Dan	cv401	XVal Session 29	1	XVal Session 29-Typing - Numbers-1		2012-07-12 09:22:45.003000
	Edit pad (rev 93)		Nick	cv396	XVal Session 29	1	XVal Session 29-Typing - Numbers-1		2012-07-12 09:22:45.997000
	Edit pad (rev 94)		greg	cv412	XVal Session 29	1	XVal Session 29-Typing - Numbers-1		2012-07-12 09:22:46.110000
	Edit pad (rev 95)		Dan	cv401	XVal Session 29	1	XVal Session 29-Typing - Numbers-1		2012-07-12 09:22:46.119000
	Edit pad (rev 96)		Nick	cv396	XVal Session 29	1	XVal Session 29-Typing - Numbers-1		2012-07-12 09:22:46.507000
	Edit pad (rev 97)		Dan	cv401	XVal Session 29	1	XVal Session 29-Typing - Numbers-1		2012-07-12 09:22:46.614000
	Edit pad (rev 98)		Nick	cv396	XVal Session 29	1	XVal Session 29-Typing - Numbers-1		2012-07-12 09:22:47.063000
	Edit pad (rev 99)		Dan	cv401	XVal Session 29	1	XVal Session 29-Typing - Numbers-1		2012-07-12 09:22:47.114000
	Edit pad (rev 100)		Frank	cv407	XVal Session 29	1	XVal Session 29-Typing - Numbers-1		2012-07-12 09:22:47.169000
	Edit pad (rev 101)		Frank	cv407	XVal Session 29	1	XVal Session 29-Typing - Numbers-1		2012-07-12 09:22:48.109000
	Edit pad (rev 102)		Dan	cv401	XVal Session 29	1	XVal Session 29-Typing - Numbers-1		2012-07-12 09:22:48.169000
	Edit pad (rev 103)		Dan	cv401	XVal Session 29	1	XVal Session 29-Typing - Numbers-1		2012-07-12 09:22:48.665000
	Edit pad (rev 104)		Frank	cv407	XVal Session 29	1	XVal Session 29-Typing - Numbers-1		2012-07-12 09:22:48.783000
	Edit pad (rev 105)		Dan	cv401	XVal Session 29	1	XVal Session 29-Typing - Numbers-1		2012-07-12 09:22:49.176000
	Edit pad (rev 106)		Dan	cv401	XVal Session 29	1	XVal Session 29-Typing - Numbers-1		2012-07-12 09:22:49.676000
	Edit pad (rev 107)		Nick	cv396	XVal Session 29	1	XVal Session 29-Typing - Numbers-1		2012-07-12 09:22:49.804000
	Edit pad (rev 108)		Nick	cv396	XVal Session 29	1	XVal Session 29-Typing - Numbers-1		2012-07-12 09:22:50.318000
	Edit pad (rev 109)		Nick	cv396	XVal Session 29	1	XVal Session 29-Typing - Numbers-1		2012-07-12 09:22:50.819000
	Edit pad (rev 110)		Dan	cv401	XVal Session 29	1	XVal Session 29-Typing - Numbers-1		2012-07-12 09:22:51.125000
	Edit pad (rev 111)		Frank	cv407	XVal Session 29	1	XVal Session 29-Typing - Numbers-1		2012-07-12 09:22:51.442000
	Edit pad (rev 112)		Dan	cv401	XVal Session 29	1	XVal Session 29-Typing - Numbers-1		2012-07-12 09:22:51.678000
	Edit pad (rev 113)		Nick	cv396	XVal Session 29	1	XVal Session 29-Typing - Numbers-1		2012-07-12 09:22:52.276000
	Edit pad (rev 114)		Frank	cv407	XVal Session 29	1	XVal Session 29-Typing - Numbers-1		2012-07-12 09:22:52.580000
	Edit pad (rev 115)		Dan	cv401	XVal Session 29	1	XVal Session 29-Typing - Numbers-1		2012-07-12 09:22:52.722000
	Edit pad (rev 116)		Nick	cv396	XVal Session 29	1	XVal Session 29-Typing - Numbers-1		2012-07-12 09:22:52.788000
	Edit pad (rev 117)		Frank	cv407	XVal Session 29	1	XVal Session 29-Typing - Numbers-1		2012-07-12 09:22:53.079000
	Edit pad (rev 118)		Dan	cv401	XVal Session 29	1	XVal Session 29-Typing - Numbers-1		2012-07-12 09:22:53.182000
	Edit pad (rev 119)		Nick	cv396	XVal Session 29	1	XVal Session 29-Typing - Numbers-1		2012-07-12 09:22:53.531000
	Edit pad (rev 120)		Dan	cv401	XVal Session 29	1	XVal Session 29-Typing - Numbers-1		2012-07-12 09:22:53.674000
	Edit pad (rev 121)		Nick	cv396	XVal Session 29	1	XVal Session 29-Typing - Numbers-1		2012-07-12 09:22:54.038000
	Edit pad (rev 122)		Dan	cv401	XVal Session 29	1	XVal Session 29-Typing - Numbers-1		2012-07-12 09:22:54.175000
	Edit pad (rev 123)		greg	cv412	XVal Session 29	1	XVal Session 29-Typing - Numbers-1		2012-07-12 09:22:54.533000
	Edit pad (rev 124)		Nick	cv396	XVal Session 29	1	XVal Session 29-Typing - Numbers-1		2012-07-12 09:22:54.857000
	Edit pad (rev 125)		Dan	cv401	XVal Session 29	1	XVal Session 29-Typing - Numbers-1		2012-07-12 09:22:54.860000
	Edit pad (rev 126)		greg	cv412	XVal Session 29	1	XVal Session 29-Typing - Numbers-1		2012-07-12 09:22:55.030000
	Edit pad (rev 127)		Frank	cv407	XVal Session 29	1	XVal Session 29-Typing - Numbers-1		2012-07-12 09:22:55.247000
	Edit pad (rev 128)		Dan	cv401	XVal Session 29	1	XVal Session 29-Typing - Numbers-1		2012-07-12 09:22:55.363000
	Edit pad (rev 129)		greg	cv412	XVal Session 29	1	XVal Session 29-Typing - Numbers-1		2012-07-12 09:22:55.533000
	Edit pad (rev 130)		Frank	cv407	XVal Session 29	1	XVal Session 29-Typing - Numbers-1		2012-07-12 09:22:55.756000
	Edit pad (rev 131)		Dan	cv401	XVal Session 29	1	XVal Session 29-Typing - Numbers-1		2012-07-12 09:22:55.951000
	Edit pad (rev 132)		greg	cv412	XVal Session 29	1	XVal Session 29-Typing - Numbers-1		2012-07-12 09:22:56.032000
	Edit pad (rev 133)		Dan	cv401	XVal Session 29	1	XVal Session 29-Typing - Numbers-1		2012-07-12 09:22:56.457000
	Edit pad (rev 134)		greg	cv412	XVal Session 29	1	XVal Session 29-Typing - Numbers-1		2012-07-12 09:22:56.720000
	Edit pad (rev 135)		Dan	cv401	XVal Session 29	1	XVal Session 29-Typing - Numbers-1		2012-07-12 09:22:57.777000
	Edit pad (rev 136)		Dan	cv401	XVal Session 29	1	XVal Session 29-Typing - Numbers-1		2012-07-12 09:22:58.284000
	Edit pad (rev 137)		Dan	cv401	XVal Session 29	1	XVal Session 29-Typing - Numbers-1		2012-07-12 09:22:58.785000
	Edit pad (rev 138)		Dan	cv401	XVal Session 29	1	XVal Session 29-Typing - Numbers-1		2012-07-12 09:22:59.285000
	Edit pad (rev 139)		Dan	cv401	XVal Session 29	1	XVal Session 29-Typing - Numbers-1		2012-07-12 09:22:59.786000
	Edit pad (rev 140)		Dan	cv401	XVal Session 29	1	XVal Session 29-Typing - Numbers-1		2012-07-12 09:23:00.290000
	Edit pad (rev 141)		Frank	cv407	XVal Session 29	1	XVal Session 29-Typing - Numbers-1		2012-07-12 09:23:01.115000
	Edit pad (rev 142)		Frank	cv407	XVal Session 29	1	XVal Session 29-Typing - Numbers-1		2012-07-12 09:23:04.262000
	Edit pad (rev 143)		Dan	cv401	XVal Session 29	1	XVal Session 29-Typing - Numbers-1		2012-07-12 09:23:05.644000
	Edit pad (rev 144)		Frank	cv407	XVal Session 29	1	XVal Session 29-Typing - Numbers-1		2012-07-12 09:23:06.940000
	Edit pad (rev 145)		Frank	cv407	XVal Session 29	1	XVal Session 29-Typing - Numbers-1		2012-07-12 09:23:07.454000
	Edit pad (rev 146)		Frank	cv407	XVal Session 29	1	XVal Session 29-Typing - Numbers-1		2012-07-12 09:23:09.513000
	Edit pad (rev 147)		greg	cv412	XVal Session 29	1	XVal Session 29-Typing - Numbers-1		2012-07-12 09:23:11.610000
	Edit pad (rev 148)		Frank	cv407	XVal Session 29	1	XVal Session 29-Typing - Numbers-1		2012-07-12 09:23:11.702000
	Edit pad (rev 149)		greg	cv412	XVal Session 29	1	XVal Session 29-Typing - Numbers-1		2012-07-12 09:23:12.262000
	Edit pad (rev 150)		Frank	cv407	XVal Session 29	1	XVal Session 29-Typing - Numbers-1		2012-07-12 09:23:12.290000
	Edit pad (rev 151)		greg	cv412	XVal Session 29	1	XVal Session 29-Typing - Numbers-1		2012-07-12 09:23:12.767000
	Edit pad (rev 152)		greg	cv412	XVal Session 29	1	XVal Session 29-Typing - Numbers-1		2012-07-12 09:23:13.268000
	Edit pad (rev 153)		Frank	cv407	XVal Session 29	1	XVal Session 29-Typing - Numbers-1		2012-07-12 09:23:13.550000
	Edit pad (rev 154)		greg	cv412	XVal Session 29	1	XVal Session 29-Typing - Numbers-1		2012-07-12 09:23:21.840000
	Edit pad (rev 155)		greg	cv412	XVal Session 29	1	XVal Session 29-Typing - Numbers-1		2012-07-12 09:23:22.340000
	Edit pad (rev 156)		greg	cv412	XVal Session 29	1	XVal Session 29-Typing - Numbers-1		2012-07-12 09:23:22.858000
	Edit pad (rev 157)		greg	cv412	XVal Session 29	1	XVal Session 29-Typing - Numbers-1		2012-07-12 09:23:23.412000
	Edit pad (rev 158)		greg	cv412	XVal Session 29	1	XVal Session 29-Typing - Numbers-1		2012-07-12 09:23:23.896000
	Edit pad (rev 159)		greg	cv412	XVal Session 29	1	XVal Session 29-Typing - Numbers-1		2012-07-12 09:23:24.378000
	Edit pad (rev 160)		greg	cv412	XVal Session 29	1	XVal Session 29-Typing - Numbers-1		2012-07-12 09:23:24.881000
	Edit pad (rev 161)		greg	cv412	XVal Session 29	1	XVal Session 29-Typing - Numbers-1		2012-07-12 09:23:25.414000
	Edit pad (rev 162)		greg	cv412	XVal Session 29	1	XVal Session 29-Typing - Numbers-1		2012-07-12 09:23:25.898000
	Edit pad (rev 163)		greg	cv412	XVal Session 29	1	XVal Session 29-Typing - Numbers-1		2012-07-12 09:23:26.405000
	Edit pad (rev 164)		greg	cv412	XVal Session 29	1	XVal Session 29-Typing - Numbers-1		2012-07-12 09:23:26.912000
	Edit pad (rev 165)		greg	cv412	XVal Session 29	1	XVal Session 29-Typing - Numbers-1		2012-07-12 09:23:27.436000
	Edit pad (rev 166)		greg	cv412	XVal Session 29	1	XVal Session 29-Typing - Numbers-1		2012-07-12 09:23:27.930000
	Edit pad (rev 167)		greg	cv412	XVal Session 29	1	XVal Session 29-Typing - Numbers-1		2012-07-12 09:23:28.438000
	Edit pad (rev 168)		greg	cv412	XVal Session 29	1	XVal Session 29-Typing - Numbers-1		2012-07-12 09:23:35.914000
	Edit pad (rev 169)		greg	cv412	XVal Session 29	1	XVal Session 29-Typing - Numbers-1		2012-07-12 09:23:36.499000
	Edit pad (rev 170)		greg	cv412	XVal Session 29	1	XVal Session 29-Typing - Numbers-1		2012-07-12 09:23:37.001000
	Edit pad (rev 171)		greg	cv412	XVal Session 29	1	XVal Session 29-Typing - Numbers-1		2012-07-12 09:23:37.503000
	Edit pad (rev 172)		greg	cv412	XVal Session 29	1	XVal Session 29-Typing - Numbers-1		2012-07-12 09:23:38.260000
	Edit pad (rev 173)		Dan	cv401	XVal Session 29	1	XVal Session 29-Typing - Numbers-1		2012-07-12 09:23:39.117000
	Edit pad (rev 174)		Dan	cv401	XVal Session 29	1	XVal Session 29-Typing - Numbers-1		2012-07-12 09:23:39.629000
	Edit pad (rev 175)		Dan	cv401	XVal Session 29	1	XVal Session 29-Typing - Numbers-1		2012-07-12 09:23:40.129000
	Edit pad (rev 176)		Dan	cv401	XVal Session 29	1	XVal Session 29-Typing - Numbers-1		2012-07-12 09:23:40.631000
	Edit pad (rev 177)		greg	cv412	XVal Session 29	1	XVal Session 29-Typing - Numbers-1		2012-07-12 09:23:40.968000
	Edit pad (rev 178)		greg	cv412	XVal Session 29	1	XVal Session 29-Typing - Numbers-1		2012-07-12 09:23:41.691000
	Edit pad (rev 179)		greg	cv412	XVal Session 29	1	XVal Session 29-Typing - Numbers-1		2012-07-12 09:23:42.204000
	Edit pad (rev 180)		Dan	cv401	XVal Session 29	1	XVal Session 29-Typing - Numbers-1		2012-07-12 09:23:42.390000
	Edit pad (rev 181)		greg	cv412	XVal Session 29	1	XVal Session 29-Typing - Numbers-1		2012-07-12 09:23:43.991000
	Edit pad (rev 182)		Dan	cv401	XVal Session 29	1	XVal Session 29-Typing - Numbers-1		2012-07-12 09:23:44.409000
	Edit pad (rev 183)		greg	cv412	XVal Session 29	1	XVal Session 29-Typing - Numbers-1		2012-07-12 09:23:44.490000
	Edit pad (rev 184)		Dan	cv401	XVal Session 29	1	XVal Session 29-Typing - Numbers-1		2012-07-12 09:23:44.915000
	Edit pad (rev 185)		Nick	cv396	XVal Session 29	1	XVal Session 29-Typing - Numbers-1		2012-07-12 09:23:44.950000
	Edit pad (rev 186)		greg	cv412	XVal Session 29	1	XVal Session 29-Typing - Numbers-1		2012-07-12 09:23:45.093000
	Edit pad (rev 187)		Dan	cv401	XVal Session 29	1	XVal Session 29-Typing - Numbers-1		2012-07-12 09:23:45.409000
	Edit pad (rev 188)		greg	cv412	XVal Session 29	1	XVal Session 29-Typing - Numbers-1		2012-07-12 09:23:45.596000
	Edit pad (rev 189)		Dan	cv401	XVal Session 29	1	XVal Session 29-Typing - Numbers-1		2012-07-12 09:23:45.934000
	Edit pad (rev 190)		greg	cv412	XVal Session 29	1	XVal Session 29-Typing - Numbers-1		2012-07-12 09:23:46.100000
	Edit pad (rev 191)		greg	cv412	XVal Session 29	1	XVal Session 29-Typing - Numbers-1		2012-07-12 09:23:46.605000
	Edit pad (rev 192)		greg	cv412	XVal Session 29	1	XVal Session 29-Typing - Numbers-1		2012-07-12 09:23:47.114000
	Edit pad (rev 193)		Nick	cv396	XVal Session 29	1	XVal Session 29-Typing - Numbers-1		2012-07-12 09:23:47.158000
	Edit pad (rev 194)		greg	cv412	XVal Session 29	1	XVal Session 29-Typing - Numbers-1		2012-07-12 09:23:47.667000
	Edit pad (rev 195)		Dan	cv401	XVal Session 29	1	XVal Session 29-Typing - Numbers-1		2012-07-12 09:23:47.826000
	Edit pad (rev 196)		Nick	cv396	XVal Session 29	1	XVal Session 29-Typing - Numbers-1		2012-07-12 09:23:48.022000
	Edit pad (rev 197)		greg	cv412	XVal Session 29	1	XVal Session 29-Typing - Numbers-1		2012-07-12 09:23:48.174000
	Edit pad (rev 198)		Dan	cv401	XVal Session 29	1	XVal Session 29-Typing - Numbers-1		2012-07-12 09:23:48.336000
	Edit pad (rev 199)		Nick	cv396	XVal Session 29	1	XVal Session 29-Typing - Numbers-1		2012-07-12 09:23:48.522000
	Edit pad (rev 200)		greg	cv412	XVal Session 29	1	XVal Session 29-Typing - Numbers-1		2012-07-12 09:23:48.674000
	Edit pad (rev 201)		Nick	cv396	XVal Session 29	1	XVal Session 29-Typing - Numbers-1		2012-07-12 09:23:49.022000
	Edit pad (rev 202)		Dan	cv401	XVal Session 29	1	XVal Session 29-Typing - Numbers-1		2012-07-12 09:23:49.086000
	Edit pad (rev 203)		greg	cv412	XVal Session 29	1	XVal Session 29-Typing - Numbers-1		2012-07-12 09:23:49.328000
	Edit pad (rev 204)		Dan	cv401	XVal Session 29	1	XVal Session 29-Typing - Numbers-1		2012-07-12 09:23:49.600000
	Edit pad (rev 205)		Nick	cv396	XVal Session 29	1	XVal Session 29-Typing - Numbers-1		2012-07-12 09:23:50.297000
	Edit pad (rev 206)		greg	cv412	XVal Session 29	1	XVal Session 29-Typing - Numbers-1		2012-07-12 09:23:50.577000
	Edit pad (rev 207)		Nick	cv396	XVal Session 29	1	XVal Session 29-Typing - Numbers-1		2012-07-12 09:23:50.837000
	Edit pad (rev 208)		greg	cv412	XVal Session 29	1	XVal Session 29-Typing - Numbers-1		2012-07-12 09:23:51.079000
	Edit pad (rev 209)		Nick	cv396	XVal Session 29	1	XVal Session 29-Typing - Numbers-1		2012-07-12 09:23:51.529000
	Edit pad (rev 210)		greg	cv412	XVal Session 29	1	XVal Session 29-Typing - Numbers-1		2012-07-12 09:23:51.578000
	Edit pad (rev 211)		Dan	cv401	XVal Session 29	1	XVal Session 29-Typing - Numbers-1		2012-07-12 09:23:51.804000
	Edit pad (rev 212)		Nick	cv396	XVal Session 29	1	XVal Session 29-Typing - Numbers-1		2012-07-12 09:23:52.038000
	Edit pad (rev 213)		greg	cv412	XVal Session 29	1	XVal Session 29-Typing - Numbers-1		2012-07-12 09:23:52.615000
	Edit pad (rev 214)		Frank	cv407	XVal Session 29	1	XVal Session 29-Typing - Numbers-1		2012-07-12 09:23:52.741000
	Edit pad (rev 215)		Dan	cv401	XVal Session 29	1	XVal Session 29-Typing - Numbers-1		2012-07-12 09:23:52.937000
	Edit pad (rev 216)		greg	cv412	XVal Session 29	1	XVal Session 29-Typing - Numbers-1		2012-07-12 09:23:53.129000
	Edit pad (rev 217)		greg	cv412	XVal Session 29	1	XVal Session 29-Typing - Numbers-1		2012-07-12 09:23:53.625000
	Edit pad (rev 218)		Nick	cv396	XVal Session 29	1	XVal Session 29-Typing - Numbers-1		2012-07-12 09:23:54.097000
	Edit pad (rev 219)		Dan	cv401	XVal Session 29	1	XVal Session 29-Typing - Numbers-1		2012-07-12 09:23:54.494000
	Edit pad (rev 220)		greg	cv412	XVal Session 29	1	XVal Session 29-Typing - Numbers-1		2012-07-12 09:23:54.504000
	Edit pad (rev 221)		Frank	cv407	XVal Session 29	1	XVal Session 29-Typing - Numbers-1		2012-07-12 09:23:54.581000
	Edit pad (rev 222)		Nick	cv396	XVal Session 29	1	XVal Session 29-Typing - Numbers-1		2012-07-12 09:23:54.732000
	Edit pad (rev 223)		greg	cv412	XVal Session 29	1	XVal Session 29-Typing - Numbers-1		2012-07-12 09:23:55.016000
	Edit pad (rev 224)		Frank	cv407	XVal Session 29	1	XVal Session 29-Typing - Numbers-1		2012-07-12 09:23:55.077000
	Edit pad (rev 225)		greg	cv412	XVal Session 29	1	XVal Session 29-Typing - Numbers-1		2012-07-12 09:23:55.515000
	Edit pad (rev 226)		Nick	cv396	XVal Session 29	1	XVal Session 29-Typing - Numbers-1		2012-07-12 09:23:55.582000
	Edit pad (rev 227)		Dan	cv401	XVal Session 29	1	XVal Session 29-Typing - Numbers-1		2012-07-12 09:23:55.668000
	Edit pad (rev 228)		greg	cv412	XVal Session 29	1	XVal Session 29-Typing - Numbers-1		2012-07-12 09:23:56.017000
	Edit pad (rev 229)		Dan	cv401	XVal Session 29	1	XVal Session 29-Typing - Numbers-1		2012-07-12 09:23:56.174000
	Edit pad (rev 230)		greg	cv412	XVal Session 29	1	XVal Session 29-Typing - Numbers-1		2012-07-12 09:23:56.523000
	Edit pad (rev 231)		greg	cv412	XVal Session 29	1	XVal Session 29-Typing - Numbers-1		2012-07-12 09:23:57.017000
	Edit pad (rev 232)		Nick	cv396	XVal Session 29	1	XVal Session 29-Typing - Numbers-1		2012-07-12 09:23:57.342000
	Edit pad (rev 233)		greg	cv412	XVal Session 29	1	XVal Session 29-Typing - Numbers-1		2012-07-12 09:23:57.516000
	Edit pad (rev 234)		Dan	cv401	XVal Session 29	1	XVal Session 29-Typing - Numbers-1		2012-07-12 09:23:57.630000
	Edit pad (rev 235)		Nick	cv396	XVal Session 29	1	XVal Session 29-Typing - Numbers-1		2012-07-12 09:23:57.850000
	Edit pad (rev 236)		greg	cv412	XVal Session 29	1	XVal Session 29-Typing - Numbers-1		2012-07-12 09:23:58.015000
	Edit pad (rev 237)		Dan	cv401	XVal Session 29	1	XVal Session 29-Typing - Numbers-1		2012-07-12 09:23:58.112000
	Edit pad (rev 238)		greg	cv412	XVal Session 29	1	XVal Session 29-Typing - Numbers-1		2012-07-12 09:23:58.517000
	Edit pad (rev 239)		Dan	cv401	XVal Session 29	1	XVal Session 29-Typing - Numbers-1		2012-07-12 09:23:58.612000
	Edit pad (rev 240)		Nick	cv396	XVal Session 29	1	XVal Session 29-Typing - Numbers-1		2012-07-12 09:23:58.991000
	Edit pad (rev 241)		Dan	cv401	XVal Session 29	1	XVal Session 29-Typing - Numbers-1		2012-07-12 09:23:59.201000
	Edit pad (rev 242)		Frank	cv407	XVal Session 29	1	XVal Session 29-Typing - Numbers-1		2012-07-12 09:23:59.335000
	Edit pad (rev 243)		Dan	cv401	XVal Session 29	1	XVal Session 29-Typing - Numbers-1		2012-07-12 09:23:59.711000
	Edit pad (rev 244)		Nick	cv396	XVal Session 29	1	XVal Session 29-Typing - Numbers-1		2012-07-12 09:24:00.216000
	Edit pad (rev 245)		Frank	cv407	XVal Session 29	1	XVal Session 29-Typing - Numbers-1		2012-07-12 09:24:00.455000
	Edit pad (rev 246)		Nick	cv396	XVal Session 29	1	XVal Session 29-Typing - Numbers-1		2012-07-12 09:24:00.725000
	Edit pad (rev 247)		Frank	cv407	XVal Session 29	1	XVal Session 29-Typing - Numbers-1		2012-07-12 09:24:00.969000
	Edit pad (rev 248)		greg	cv412	XVal Session 29	1	XVal Session 29-Typing - Numbers-1		2012-07-12 09:24:00.987000
	Edit pad (rev 249)		Nick	cv396	XVal Session 29	1	XVal Session 29-Typing - Numbers-1		2012-07-12 09:24:01.223000
	Edit pad (rev 250)		greg	cv412	XVal Session 29	1	XVal Session 29-Typing - Numbers-1		2012-07-12 09:24:01.500000
	Edit pad (rev 251)		Dan	cv401	XVal Session 29	1	XVal Session 29-Typing - Numbers-1		2012-07-12 09:24:01.570000
	Edit pad (rev 252)		greg	cv412	XVal Session 29	1	XVal Session 29-Typing - Numbers-1		2012-07-12 09:24:02.009000
	Edit pad (rev 253)		Dan	cv401	XVal Session 29	1	XVal Session 29-Typing - Numbers-1		2012-07-12 09:24:02.081000
	Edit pad (rev 254)		greg	cv412	XVal Session 29	1	XVal Session 29-Typing - Numbers-1		2012-07-12 09:24:02.520000
	Edit pad (rev 255)		Dan	cv401	XVal Session 29	1	XVal Session 29-Typing - Numbers-1		2012-07-12 09:24:02.589000
	Edit pad (rev 256)		Nick	cv396	XVal Session 29	1	XVal Session 29-Typing - Numbers-1		2012-07-12 09:24:02.994000
	Edit pad (rev 257)		Dan	cv401	XVal Session 29	1	XVal Session 29-Typing - Numbers-1		2012-07-12 09:24:03.097000
	Edit pad (rev 258)		Nick	cv396	XVal Session 29	1	XVal Session 29-Typing - Numbers-1		2012-07-12 09:24:03.495000
	Edit pad (rev 259)		Dan	cv401	XVal Session 29	1	XVal Session 29-Typing - Numbers-1		2012-07-12 09:24:03.598000
	Edit pad (rev 260)		Dan	cv401	XVal Session 29	1	XVal Session 29-Typing - Numbers-1		2012-07-12 09:24:04.113000
	Edit pad (rev 261)		greg	cv412	XVal Session 29	1	XVal Session 29-Typing - Numbers-1		2012-07-12 09:24:04.427000
	Edit pad (rev 262)		Nick	cv396	XVal Session 29	1	XVal Session 29-Typing - Numbers-1		2012-07-12 09:24:04.747000
	Edit pad (rev 263)		Dan	cv401	XVal Session 29	1	XVal Session 29-Typing - Numbers-1		2012-07-12 09:24:05.215000
	Edit pad (rev 264)		Nick	cv396	XVal Session 29	1	XVal Session 29-Typing - Numbers-1		2012-07-12 09:24:05.257000
	Edit pad (rev 265)		greg	cv412	XVal Session 29	1	XVal Session 29-Typing - Numbers-1		2012-07-12 09:24:05.379000
	Edit pad (rev 266)		Dan	cv401	XVal Session 29	1	XVal Session 29-Typing - Numbers-1		2012-07-12 09:24:05.723000
	Edit pad (rev 267)		Nick	cv396	XVal Session 29	1	XVal Session 29-Typing - Numbers-1		2012-07-12 09:24:05.976000
	Edit pad (rev 268)		greg	cv412	XVal Session 29	1	XVal Session 29-Typing - Numbers-1		2012-07-12 09:24:06.197000
	Edit pad (rev 269)		Dan	cv401	XVal Session 29	1	XVal Session 29-Typing - Numbers-1		2012-07-12 09:24:06.229000
	Edit pad (rev 270)		greg	cv412	XVal Session 29	1	XVal Session 29-Typing - Numbers-1		2012-07-12 09:24:06.704000
	Edit pad (rev 271)		Dan	cv401	XVal Session 29	1	XVal Session 29-Typing - Numbers-1		2012-07-12 09:24:06.739000
	Edit pad (rev 272)		greg	cv412	XVal Session 29	1	XVal Session 29-Typing - Numbers-1		2012-07-12 09:24:07.202000
	Edit pad (rev 273)		Dan	cv401	XVal Session 29	1	XVal Session 29-Typing - Numbers-1		2012-07-12 09:24:07.244000
	Edit pad (rev 274)		Dan	cv401	XVal Session 29	1	XVal Session 29-Typing - Numbers-1		2012-07-12 09:24:07.759000
	Edit pad (rev 275)		Nick	cv396	XVal Session 29	1	XVal Session 29-Typing - Numbers-1		2012-07-12 09:24:08.068000
	Edit pad (rev 276)		greg	cv412	XVal Session 29	1	XVal Session 29-Typing - Numbers-1		2012-07-12 09:24:08.072000
	Edit pad (rev 277)		Dan	cv401	XVal Session 29	1	XVal Session 29-Typing - Numbers-1		2012-07-12 09:24:08.422000
	Edit pad (rev 278)		Nick	cv396	XVal Session 29	1	XVal Session 29-Typing - Numbers-1		2012-07-12 09:24:08.568000
	Edit pad (rev 279)		greg	cv412	XVal Session 29	1	XVal Session 29-Typing - Numbers-1		2012-07-12 09:24:08.589000
	Edit pad (rev 280)		Dan	cv401	XVal Session 29	1	XVal Session 29-Typing - Numbers-1		2012-07-12 09:24:08.926000
	Edit pad (rev 281)		Nick	cv396	XVal Session 29	1	XVal Session 29-Typing - Numbers-1		2012-07-12 09:24:09.067000
	Edit pad (rev 282)		greg	cv412	XVal Session 29	1	XVal Session 29-Typing - Numbers-1		2012-07-12 09:24:09.229000
	Edit pad (rev 283)		Dan	cv401	XVal Session 29	1	XVal Session 29-Typing - Numbers-1		2012-07-12 09:24:09.425000
	Edit pad (rev 284)		Nick	cv396	XVal Session 29	1	XVal Session 29-Typing - Numbers-1		2012-07-12 09:24:09.567000
	Edit pad (rev 285)		greg	cv412	XVal Session 29	1	XVal Session 29-Typing - Numbers-1		2012-07-12 09:24:09.737000
	Edit pad (rev 286)		greg	cv412	XVal Session 29	1	XVal Session 29-Typing - Numbers-1		2012-07-12 09:24:10.234000
	Edit pad (rev 287)		Dan	cv401	XVal Session 29	1	XVal Session 29-Typing - Numbers-1		2012-07-12 09:24:10.296000
	Edit pad (rev 288)		Frank	cv407	XVal Session 29	1	XVal Session 29-Typing - Numbers-1		2012-07-12 09:24:10.661000
	Edit pad (rev 289)		Dan	cv401	XVal Session 29	1	XVal Session 29-Typing - Numbers-1		2012-07-12 09:24:10.803000
	Edit pad (rev 290)		Nick	cv396	XVal Session 29	1	XVal Session 29-Typing - Numbers-1		2012-07-12 09:24:11.020000
	Edit pad (rev 291)		Dan	cv401	XVal Session 29	1	XVal Session 29-Typing - Numbers-1		2012-07-12 09:24:11.315000
	Edit pad (rev 292)		Frank	cv407	XVal Session 29	1	XVal Session 29-Typing - Numbers-1		2012-07-12 09:24:11.625000
	Edit pad (rev 293)		Dan	cv401	XVal Session 29	1	XVal Session 29-Typing - Numbers-1		2012-07-12 09:24:12.008000
	Edit pad (rev 294)		Frank	cv407	XVal Session 29	1	XVal Session 29-Typing - Numbers-1		2012-07-12 09:24:12.129000
	Edit pad (rev 295)		Dan	cv401	XVal Session 29	1	XVal Session 29-Typing - Numbers-1		2012-07-12 09:24:12.580000
	Edit pad (rev 296)		Nick	cv396	XVal Session 29	1	XVal Session 29-Typing - Numbers-1		2012-07-12 09:24:12.627000
	Edit pad (rev 297)		Dan	cv401	XVal Session 29	1	XVal Session 29-Typing - Numbers-1		2012-07-12 09:24:13.080000
	Edit pad (rev 298)		Nick	cv396	XVal Session 29	1	XVal Session 29-Typing - Numbers-1		2012-07-12 09:24:13.130000
	Edit pad (rev 299)		Dan	cv401	XVal Session 29	1	XVal Session 29-Typing - Numbers-1		2012-07-12 09:24:13.582000
	Edit pad (rev 300)		Dan	cv401	XVal Session 29	1	XVal Session 29-Typing - Numbers-1		2012-07-12 09:24:14.088000
	Edit pad (rev 301)		greg	cv412	XVal Session 29	1	XVal Session 29-Typing - Numbers-1		2012-07-12 09:24:14.410000
	Edit pad (rev 302)		Dan	cv401	XVal Session 29	1	XVal Session 29-Typing - Numbers-1		2012-07-12 09:24:14.597000
	Edit pad (rev 303)		Frank	cv407	XVal Session 29	1	XVal Session 29-Typing - Numbers-1		2012-07-12 09:24:14.672000
	Edit pad (rev 304)		greg	cv412	XVal Session 29	1	XVal Session 29-Typing - Numbers-1		2012-07-12 09:24:14.923000
	Edit pad (rev 305)		Dan	cv401	XVal Session 29	1	XVal Session 29-Typing - Numbers-1		2012-07-12 09:24:15.101000
	Edit pad (rev 306)		Nick	cv396	XVal Session 29	1	XVal Session 29-Typing - Numbers-1		2012-07-12 09:24:15.120000
	Edit pad (rev 307)		greg	cv412	XVal Session 29	1	XVal Session 29-Typing - Numbers-1		2012-07-12 09:24:15.444000
	Edit pad (rev 308)		Dan	cv401	XVal Session 29	1	XVal Session 29-Typing - Numbers-1		2012-07-12 09:24:15.598000
	Edit pad (rev 309)		Nick	cv396	XVal Session 29	1	XVal Session 29-Typing - Numbers-1		2012-07-12 09:24:15.620000
	Edit pad (rev 310)		greg	cv412	XVal Session 29	1	XVal Session 29-Typing - Numbers-1		2012-07-12 09:24:15.962000
	Edit pad (rev 311)		Frank	cv407	XVal Session 29	1	XVal Session 29-Typing - Numbers-1		2012-07-12 09:24:16.359000
	Edit pad (rev 312)		Nick	cv396	XVal Session 29	1	XVal Session 29-Typing - Numbers-1		2012-07-12 09:24:16.710000
	Edit pad (rev 313)		Dan	cv401	XVal Session 29	1	XVal Session 29-Typing - Numbers-1		2012-07-12 09:24:16.787000
	Edit pad (rev 314)		greg	cv412	XVal Session 29	1	XVal Session 29-Typing - Numbers-1		2012-07-12 09:24:17.019000
	Edit pad (rev 315)		Dan	cv401	XVal Session 29	1	XVal Session 29-Typing - Numbers-1		2012-07-12 09:24:17.713000
	Edit pad (rev 316)		Dan	cv401	XVal Session 29	1	XVal Session 29-Typing - Numbers-1		2012-07-12 09:24:18.209000
	Edit pad (rev 317)		Dan	cv401	XVal Session 29	1	XVal Session 29-Typing - Numbers-1		2012-07-12 09:24:18.713000
	Edit pad (rev 318)		Nick	cv396	XVal Session 29	1	XVal Session 29-Typing - Numbers-1		2012-07-12 09:24:19.084000
	Edit pad (rev 319)		Dan	cv401	XVal Session 29	1	XVal Session 29-Typing - Numbers-1		2012-07-12 09:24:19.221000
	Edit pad (rev 320)		Nick	cv396	XVal Session 29	1	XVal Session 29-Typing - Numbers-1		2012-07-12 09:24:19.601000
	Edit pad (rev 321)		Dan	cv401	XVal Session 29	1	XVal Session 29-Typing - Numbers-1		2012-07-12 09:24:19.859000
	Edit pad (rev 322)		Nick	cv396	XVal Session 29	1	XVal Session 29-Typing - Numbers-1		2012-07-12 09:24:20.156000
	Edit pad (rev 323)		greg	cv412	XVal Session 29	1	XVal Session 29-Typing - Numbers-1		2012-07-12 09:24:20.482000
	Edit pad (rev 324)		Dan	cv401	XVal Session 29	1	XVal Session 29-Typing - Numbers-1		2012-07-12 09:24:20.919000
	Edit pad (rev 325)		greg	cv412	XVal Session 29	1	XVal Session 29-Typing - Numbers-1		2012-07-12 09:24:20.986000
	Edit pad (rev 326)		greg	cv412	XVal Session 29	1	XVal Session 29-Typing - Numbers-1		2012-07-12 09:24:21.486000
	Edit pad (rev 327)		Dan	cv401	XVal Session 29	1	XVal Session 29-Typing - Numbers-1		2012-07-12 09:24:21.509000
	Edit pad (rev 328)		Nick	cv396	XVal Session 29	1	XVal Session 29-Typing - Numbers-1		2012-07-12 09:24:21.746000
	Edit pad (rev 329)		Dan	cv401	XVal Session 29	1	XVal Session 29-Typing - Numbers-1		2012-07-12 09:24:22.020000
	Edit pad (rev 330)		greg	cv412	XVal Session 29	1	XVal Session 29-Typing - Numbers-1		2012-07-12 09:24:22.242000
	Edit pad (rev 331)		Nick	cv396	XVal Session 29	1	XVal Session 29-Typing - Numbers-1		2012-07-12 09:24:22.255000
	Edit pad (rev 332)		Nick	cv396	XVal Session 29	1	XVal Session 29-Typing - Numbers-1		2012-07-12 09:24:22.757000
	Edit pad (rev 333)		greg	cv412	XVal Session 29	1	XVal Session 29-Typing - Numbers-1		2012-07-12 09:24:23.145000
	Edit pad (rev 334)		greg	cv412	XVal Session 29	1	XVal Session 29-Typing - Numbers-1		2012-07-12 09:24:23.896000
	Edit pad (rev 335)		Nick	cv396	XVal Session 29	1	XVal Session 29-Typing - Numbers-1		2012-07-12 09:24:24.276000
	Edit pad (rev 336)		greg	cv412	XVal Session 29	1	XVal Session 29-Typing - Numbers-1		2012-07-12 09:24:24.405000
	Edit pad (rev 337)		Nick	cv396	XVal Session 29	1	XVal Session 29-Typing - Numbers-1		2012-07-12 09:24:24.788000
	Edit pad (rev 338)		greg	cv412	XVal Session 29	1	XVal Session 29-Typing - Numbers-1		2012-07-12 09:24:24.906000
	Edit pad (rev 339)		Nick	cv396	XVal Session 29	1	XVal Session 29-Typing - Numbers-1		2012-07-12 09:24:26.136000
	Edit pad (rev 340)		Nick	cv396	XVal Session 29	1	XVal Session 29-Typing - Numbers-1		2012-07-12 09:24:26.860000
	Edit pad (rev 341)		Frank	cv407	XVal Session 29	1	XVal Session 29-Typing - Numbers-1		2012-07-12 09:24:26.903000
	Edit pad (rev 342)		Dan	cv401	XVal Session 29	1	XVal Session 29-Typing - Numbers-1		2012-07-12 09:24:27.241000
	Edit pad (rev 343)		Nick	cv396	XVal Session 29	1	XVal Session 29-Typing - Numbers-1		2012-07-12 09:24:27.364000
	Edit pad (rev 344)		Dan	cv401	XVal Session 29	1	XVal Session 29-Typing - Numbers-1		2012-07-12 09:24:27.754000
	Edit pad (rev 345)		Nick	cv396	XVal Session 29	1	XVal Session 29-Typing - Numbers-1		2012-07-12 09:24:27.868000
	Edit pad (rev 346)		Nick	cv396	XVal Session 29	1	XVal Session 29-Typing - Numbers-1		2012-07-12 09:24:29.971000
	Edit pad (rev 347)		Nick	cv396	XVal Session 29	1	XVal Session 29-Typing - Numbers-1		2012-07-12 09:24:30.669000
	Edit pad (rev 348)		Frank	cv407	XVal Session 29	1	XVal Session 29-Typing - Numbers-1		2012-07-12 09:24:31.180000
	Edit pad (rev 349)		Frank	cv407	XVal Session 29	1	XVal Session 29-Typing - Numbers-1		2012-07-12 09:24:31.759000
	Edit pad (rev 350)		Frank	cv407	XVal Session 29	1	XVal Session 29-Typing - Numbers-1		2012-07-12 09:24:32.265000
	Edit pad (rev 351)		Nick	cv396	XVal Session 29	1	XVal Session 29-Typing - Numbers-1		2012-07-12 09:24:32.267000
	Edit pad (rev 352)		Dan	cv401	XVal Session 29	1	XVal Session 29-Typing - Numbers-1		2012-07-12 09:24:32.357000
	Edit pad (rev 353)		Nick	cv396	XVal Session 29	1	XVal Session 29-Typing - Numbers-1		2012-07-12 09:24:33.018000
	Edit pad (rev 354)		Nick	cv396	XVal Session 29	1	XVal Session 29-Typing - Numbers-1		2012-07-12 09:24:33.683000
	Edit pad (rev 355)		Dan	cv401	XVal Session 29	1	XVal Session 29-Typing - Numbers-1		2012-07-12 09:24:33.998000
	Edit pad (rev 356)		Nick	cv396	XVal Session 29	1	XVal Session 29-Typing - Numbers-1		2012-07-12 09:24:34.193000
	Edit pad (rev 357)		Frank	cv407	XVal Session 29	1	XVal Session 29-Typing - Numbers-1		2012-07-12 09:24:34.456000
	Edit pad (rev 358)		Frank	cv407	XVal Session 29	1	XVal Session 29-Typing - Numbers-1		2012-07-12 09:24:34.985000
	Edit pad (rev 359)		Nick	cv396	XVal Session 29	1	XVal Session 29-Typing - Numbers-1		2012-07-12 09:24:36.042000
	Edit pad (rev 360)		Frank	cv407	XVal Session 29	1	XVal Session 29-Typing - Numbers-1		2012-07-12 09:24:36.063000
	Edit pad (rev 361)		Nick	cv396	XVal Session 29	1	XVal Session 29-Typing - Numbers-1		2012-07-12 09:24:36.559000
	Edit pad (rev 362)		Nick	cv396	XVal Session 29	1	XVal Session 29-Typing - Numbers-1		2012-07-12 09:24:37.069000
	Edit pad (rev 363)		Nick	cv396	XVal Session 29	1	XVal Session 29-Typing - Numbers-1		2012-07-12 09:24:37.685000
	Edit pad (rev 364)		Frank	cv407	XVal Session 29	1	XVal Session 29-Typing - Numbers-1		2012-07-12 09:24:38.383000
	Edit pad (rev 365)		Nick	cv396	XVal Session 29	1	XVal Session 29-Typing - Numbers-1		2012-07-12 09:24:39.042000
	Edit pad (rev 366)		Nick	cv396	XVal Session 29	1	XVal Session 29-Typing - Numbers-1		2012-07-12 09:24:39.553000
	Edit pad (rev 367)		Frank	cv407	XVal Session 29	1	XVal Session 29-Typing - Numbers-1		2012-07-12 09:24:40.080000
	Edit pad (rev 368)		Nick	cv396	XVal Session 29	1	XVal Session 29-Typing - Numbers-1		2012-07-12 09:24:40.157000
	Edit pad (rev 369)		Frank	cv407	XVal Session 29	1	XVal Session 29-Typing - Numbers-1		2012-07-12 09:24:41.271000
	Edit pad (rev 370)		Nick	cv396	XVal Session 29	1	XVal Session 29-Typing - Numbers-1		2012-07-12 09:24:41.482000
	Edit pad (rev 371)		Frank	cv407	XVal Session 29	1	XVal Session 29-Typing - Numbers-1		2012-07-12 09:24:41.766000
	Edit pad (rev 372)		Frank	cv407	XVal Session 29	1	XVal Session 29-Typing - Numbers-1		2012-07-12 09:24:42.375000
	Edit pad (rev 373)		Nick	cv396	XVal Session 29	1	XVal Session 29-Typing - Numbers-1		2012-07-12 09:24:42.377000
	Edit pad (rev 374)		Nick	cv396	XVal Session 29	1	XVal Session 29-Typing - Numbers-1		2012-07-12 09:24:42.979000
	Edit pad (rev 375)		Nick	cv396	XVal Session 29	1	XVal Session 29-Typing - Numbers-1		2012-07-12 09:24:44.317000
	Edit pad (rev 376)		Nick	cv396	XVal Session 29	1	XVal Session 29-Typing - Numbers-1		2012-07-12 09:24:44.875000
	Edit pad (rev 377)		Nick	cv396	XVal Session 29	1	XVal Session 29-Typing - Numbers-1		2012-07-12 09:24:45.381000
	Edit pad (rev 378)		Nick	cv396	XVal Session 29	1	XVal Session 29-Typing - Numbers-1		2012-07-12 09:24:46.855000
	Edit pad (rev 379)		Nick	cv396	XVal Session 29	1	XVal Session 29-Typing - Numbers-1		2012-07-12 09:24:48.700000
	Edit pad (rev 380)		Nick	cv396	XVal Session 29	1	XVal Session 29-Typing - Numbers-1		2012-07-12 09:24:49.209000
	Edit pad (rev 381)		Nick	cv396	XVal Session 29	1	XVal Session 29-Typing - Numbers-1		2012-07-12 09:24:49.712000
	Edit pad (rev 382)		Frank	cv407	XVal Session 29	1	XVal Session 29-Typing - Numbers-1		2012-07-12 09:24:50.446000
	Edit pad (rev 383)		Frank	cv407	XVal Session 29	1	XVal Session 29-Typing - Numbers-1		2012-07-12 09:24:50.953000
	Edit pad (rev 384)		Nick	cv396	XVal Session 29	1	XVal Session 29-Typing - Numbers-1		2012-07-12 09:24:51.670000
	Edit pad (rev 385)		Nick	cv396	XVal Session 29	1	XVal Session 29-Typing - Numbers-1		2012-07-12 09:24:52.178000
	Edit pad (rev 386)		Frank	cv407	XVal Session 29	1	XVal Session 29-Typing - Numbers-1		2012-07-12 09:24:52.268000
	Edit pad (rev 387)		Nick	cv396	XVal Session 29	1	XVal Session 29-Typing - Numbers-1		2012-07-12 09:24:53.488000
	Edit pad (rev 388)		Nick	cv396	XVal Session 29	1	XVal Session 29-Typing - Numbers-1		2012-07-12 09:24:54.246000
	Edit pad (rev 389)		Frank	cv407	XVal Session 29	1	XVal Session 29-Typing - Numbers-1		2012-07-12 09:24:54.633000
	Edit pad (rev 390)		Nick	cv396	XVal Session 29	1	XVal Session 29-Typing - Numbers-1		2012-07-12 09:24:54.754000
	Edit pad (rev 391)		Dan	cv401	XVal Session 29	1	XVal Session 29-Typing - Numbers-1		2012-07-12 09:24:55.208000
	Edit pad (rev 392)		Nick	cv396	XVal Session 29	1	XVal Session 29-Typing - Numbers-1		2012-07-12 09:24:55.260000
	Edit pad (rev 393)		Dan	cv401	XVal Session 29	1	XVal Session 29-Typing - Numbers-1		2012-07-12 09:24:55.707000
	Edit pad (rev 394)		Frank	cv407	XVal Session 29	1	XVal Session 29-Typing - Numbers-1		2012-07-12 09:24:55.773000
	Edit pad (rev 395)		Frank	cv407	XVal Session 29	1	XVal Session 29-Typing - Numbers-1		2012-07-12 09:24:56.683000
	Edit pad (rev 396)		Dan	cv401	XVal Session 29	1	XVal Session 29-Typing - Numbers-1		2012-07-12 09:24:56.715000
	Edit pad (rev 397)		Dan	cv401	XVal Session 29	1	XVal Session 29-Typing - Numbers-1		2012-07-12 09:24:57.227000
	Edit pad (rev 398)		Frank	cv407	XVal Session 29	1	XVal Session 29-Typing - Numbers-1		2012-07-12 09:24:57.404000
	Edit pad (rev 399)		Dan	cv401	XVal Session 29	1	XVal Session 29-Typing - Numbers-1		2012-07-12 09:24:57.738000
	Edit pad (rev 400)		Dan	cv401	XVal Session 29	1	XVal Session 29-Typing - Numbers-1		2012-07-12 09:24:58.239000
	Edit pad (rev 401)		Dan	cv401	XVal Session 29	1	XVal Session 29-Typing - Numbers-1		2012-07-12 09:24:59.037000
	Edit pad (rev 402)		Dan	cv401	XVal Session 29	1	XVal Session 29-Typing - Numbers-1		2012-07-12 09:24:59.549000
	Edit pad (rev 403)		Frank	cv407	XVal Session 29	1	XVal Session 29-Typing - Numbers-1		2012-07-12 09:24:59.635000
	Edit pad (rev 404)		Frank	cv407	XVal Session 29	1	XVal Session 29-Typing - Numbers-1		2012-07-12 09:25:01.089000
19504	Load Instructions			cv138	XVal Session 29	1	XVal Session 29-Matrix Solving-1	18.111.41.122	2012-07-12 09:25:03
19505	Load Instructions			cv140	XVal Session 29	1	XVal Session 29-Matrix Solving-1	192.54.222.11	2012-07-12 09:25:03
19506	Load Instructions			cv137	XVal Session 29	1	XVal Session 29-Matrix Solving-1	192.54.222.11	2012-07-12 09:25:03
19507	Load Instructions			cv139	XVal Session 29	1	XVal Session 29-Matrix Solving-1	192.54.222.11	2012-07-12 09:25:03
19508	Load Primer			cv139	XVal Session 29	1	XVal Session 29-Matrix Solving-1	192.54.222.11	2012-07-12 09:25:23
19509	Load Primer			cv138	XVal Session 29	1	XVal Session 29-Matrix Solving-1	18.111.41.122	2012-07-12 09:25:23
19510	Load Primer			cv140	XVal Session 29	1	XVal Session 29-Matrix Solving-1	192.54.222.11	2012-07-12 09:25:23
19511	Load Primer			cv137	XVal Session 29	1	XVal Session 29-Matrix Solving-1	192.54.222.11	2012-07-12 09:25:23
19512	Load Workspace			cv137	XVal Session 29	1	XVal Session 29-Matrix Solving-1	192.54.222.11	2012-07-12 09:26:08
19513	Load Workspace			cv139	XVal Session 29	1	XVal Session 29-Matrix Solving-1	192.54.222.11	2012-07-12 09:26:08
19514	Load Workspace			cv138	XVal Session 29	1	XVal Session 29-Matrix Solving-1	18.111.41.122	2012-07-12 09:26:08
19515	Load Workspace			cv140	XVal Session 29	1	XVal Session 29-Matrix Solving-1	192.54.222.11	2012-07-12 09:26:09
19520	Edit Grid	[1,1] : 5		cv137	XVal Session 29	1	XVal Session 29-Matrix Solving-1	192.54.222.11	2012-07-12 09:27:03
19528	Edit Grid	[3,1] : 7		cv137	XVal Session 29	1	XVal Session 29-Matrix Solving-1	192.54.222.11	2012-07-12 09:27:22
19532	Edit Grid	[5,1] : 3		cv137	XVal Session 29	1	XVal Session 29-Matrix Solving-1	192.54.222.11	2012-07-12 09:27:48
19533	Edit Grid	[3,1] : 77		cv140	XVal Session 29	1	XVal Session 29-Matrix Solving-1	192.54.222.11	2012-07-12 09:28:14
19534	Edit Grid	[7,1] :		cv137	XVal Session 29	1	XVal Session 29-Matrix Solving-1	192.54.222.11	2012-07-12 09:28:18
19535	Edit Grid	[3,1] : 7		cv137	XVal Session 29	1	XVal Session 29-Matrix Solving-1	192.54.222.11	2012-07-12 09:28:21
19536	Edit Grid	[7,1] : 2		cv137	XVal Session 29	1	XVal Session 29-Matrix Solving-1	192.54.222.11	2012-07-12 09:28:59
19537	Edit Grid	[9,1] :		cv140	XVal Session 29	1	XVal Session 29-Matrix Solving-1	192.54.222.11	2012-07-12 09:29:11
19538	Edit Grid	[9,1] : 8		cv137	XVal Session 29	1	XVal Session 29-Matrix Solving-1	192.54.222.11	2012-07-12 09:29:16
19539	Edit Grid	[7,1] : 22		cv140	XVal Session 29	1	XVal Session 29-Matrix Solving-1	192.54.222.11	2012-07-12 09:29:20
19540	Edit Grid	[7,1] : 2		cv139	XVal Session 29	1	XVal Session 29-Matrix Solving-1	192.54.222.11	2012-07-12 09:29:26
19541	Load Instructions			cv138	XVal Session 29	1	XVal Session 29-Detection - Images Trial-1	18.111.41.122	2012-07-12 09:29:38
19542	Load Instructions			cv139	XVal Session 29	1	XVal Session 29-Detection - Images Trial-1	192.54.222.11	2012-07-12 09:29:38
19543	Load Instructions			cv137	XVal Session 29	1	XVal Session 29-Detection - Images Trial-1	192.54.222.11	2012-07-12 09:29:38
19544	Load Instructions			cv140	XVal Session 29	1	XVal Session 29-Detection - Images Trial-1	192.54.222.11	2012-07-12 09:29:38
19545	Load Workspace			cv138	XVal Session 29	1	XVal Session 29-Detection - Images Trial-1	18.111.41.122	2012-07-12 09:29:48
19546	Load Workspace			cv139	XVal Session 29	1	XVal Session 29-Detection - Images Trial-1	192.54.222.11	2012-07-12 09:29:48
19547	Load Workspace			cv137	XVal Session 29	1	XVal Session 29-Detection - Images Trial-1	192.54.222.11	2012-07-12 09:29:48
19548	Load Workspace			cv140	XVal Session 29	1	XVal Session 29-Detection - Images Trial-1	192.54.222.11	2012-07-12 09:29:49
19560	Load Instructions			cv140	XVal Session 29	1	XVal Session 29-Detection - Strategy-1	192.54.222.11	2012-07-12 09:31:03
19561	Load Instructions			cv137	XVal Session 29	1	XVal Session 29-Detection - Strategy-1	192.54.222.11	2012-07-12 09:31:03
19562	Load Instructions			cv138	XVal Session 29	1	XVal Session 29-Detection - Strategy-1	18.111.41.122	2012-07-12 09:31:03
19563	Load Instructions			cv139	XVal Session 29	1	XVal Session 29-Detection - Strategy-1	192.54.222.11	2012-07-12 09:31:03
19570	Load Workspace			cv139	XVal Session 29	1	XVal Session 29-Detection - Strategy-1	192.54.222.11	2012-07-12 09:31:23
19571	Load Workspace			cv140	XVal Session 29	1	XVal Session 29-Detection - Strategy-1	192.54.222.11	2012-07-12 09:31:23
19572	Load Workspace			cv137	XVal Session 29	1	XVal Session 29-Detection - Strategy-1	192.54.222.11	2012-07-12 09:31:23
19573	Load Workspace			cv138	XVal Session 29	1	XVal Session 29-Detection - Strategy-1	18.111.41.122	2012-07-12 09:31:23
19579	Load Instructions			cv138	XVal Session 29	1	XVal Session 29-Detection - Images 1-1	18.111.41.122	2012-07-12 09:32:23
19580	Load Instructions			cv139	XVal Session 29	1	XVal Session 29-Detection - Images 1-1	192.54.222.11	2012-07-12 09:32:23
19582	Load Instructions			cv140	XVal Session 29	1	XVal Session 29-Detection - Images 1-1	192.54.222.11	2012-07-12 09:32:23
19583	Load Instructions			cv137	XVal Session 29	1	XVal Session 29-Detection - Images 1-1	192.54.222.11	2012-07-12 09:32:23
19584	Load Workspace			cv140	XVal Session 29	1	XVal Session 29-Detection - Images 1-1	192.54.222.11	2012-07-12 09:32:28
19585	Load Workspace			cv137	XVal Session 29	1	XVal Session 29-Detection - Images 1-1	192.54.222.11	2012-07-12 09:32:28
19586	Load Workspace			cv138	XVal Session 29	1	XVal Session 29-Detection - Images 1-1	18.111.41.122	2012-07-12 09:32:28
19587	Load Workspace			cv139	XVal Session 29	1	XVal Session 29-Detection - Images 1-1	192.54.222.11	2012-07-12 09:32:28
19595	Load Instructions			cv140	XVal Session 29	1	XVal Session 29-Detection - Images 2-1	192.54.222.11	2012-07-12 09:33:43
19596	Load Instructions			cv137	XVal Session 29	1	XVal Session 29-Detection - Images 2-1	192.54.222.11	2012-07-12 09:33:43
19597	Load Instructions			cv138	XVal Session 29	1	XVal Session 29-Detection - Images 2-1	18.111.41.122	2012-07-12 09:33:43
19598	Load Instructions			cv139	XVal Session 29	1	XVal Session 29-Detection - Images 2-1	192.54.222.11	2012-07-12 09:33:44
19599	Load Workspace			cv138	XVal Session 29	1	XVal Session 29-Detection - Images 2-1	18.111.41.122	2012-07-12 09:33:48
19600	Load Workspace			cv139	XVal Session 29	1	XVal Session 29-Detection - Images 2-1	192.54.222.11	2012-07-12 09:33:48
19601	Load Workspace			cv140	XVal Session 29	1	XVal Session 29-Detection - Images 2-1	192.54.222.11	2012-07-12 09:33:48
19602	Load Workspace			cv137	XVal Session 29	1	XVal Session 29-Detection - Images 2-1	192.54.222.11	2012-07-12 09:33:48
19607	Edit Grid	[1,1] : guitar		cv139	XVal Session 29	1	XVal Session 29-Detection - Images 2-1	192.54.222.11	2012-07-12 09:34:20
19616	Load Instructions			cv137	XVal Session 29	1	XVal Session 29-Detection - Images 3-1	192.54.222.11	2012-07-12 09:35:03
19617	Load Instructions			cv138	XVal Session 29	1	XVal Session 29-Detection - Images 3-1	18.111.41.122	2012-07-12 09:35:03
19618	Load Instructions			cv139	XVal Session 29	1	XVal Session 29-Detection - Images 3-1	192.54.222.11	2012-07-12 09:35:03
19619	Load Instructions			cv140	XVal Session 29	1	XVal Session 29-Detection - Images 3-1	192.54.222.11	2012-07-12 09:35:03
19621	Load Workspace			cv139	XVal Session 29	1	XVal Session 29-Detection - Images 3-1	192.54.222.11	2012-07-12 09:35:08
19622	Load Workspace			cv140	XVal Session 29	1	XVal Session 29-Detection - Images 3-1	192.54.222.11	2012-07-12 09:35:08
19623	Load Workspace			cv137	XVal Session 29	1	XVal Session 29-Detection - Images 3-1	192.54.222.11	2012-07-12 09:35:08
19624	Load Workspace			cv138	XVal Session 29	1	XVal Session 29-Detection - Images 3-1	18.111.41.122	2012-07-12 09:35:08
19639	Load Instructions			cv139	XVal Session 29	1	XVal Session 29-Detection - Words 1-1	192.54.222.11	2012-07-12 09:36:23
19640	Load Instructions			cv140	XVal Session 29	1	XVal Session 29-Detection - Words 1-1	192.54.222.11	2012-07-12 09:36:23
19641	Load Instructions			cv137	XVal Session 29	1	XVal Session 29-Detection - Words 1-1	192.54.222.11	2012-07-12 09:36:23
19642	Load Instructions			cv138	XVal Session 29	1	XVal Session 29-Detection - Words 1-1	18.111.41.122	2012-07-12 09:36:23
19643	Load Workspace			cv137	XVal Session 29	1	XVal Session 29-Detection - Words 1-1	192.54.222.11	2012-07-12 09:36:28
19644	Load Workspace			cv138	XVal Session 29	1	XVal Session 29-Detection - Words 1-1	18.111.41.122	2012-07-12 09:36:28
19645	Load Workspace			cv140	XVal Session 29	1	XVal Session 29-Detection - Words 1-1	192.54.222.11	2012-07-12 09:36:28
19646	Load Workspace			cv139	XVal Session 29	1	XVal Session 29-Detection - Words 1-1	192.54.222.11	2012-07-12 09:36:28
19659	Edit Grid	[1,1] : radio		cv139	XVal Session 29	1	XVal Session 29-Detection - Words 1-1	192.54.222.11	2012-07-12 09:37:39
19663	Load Instructions			cv139	XVal Session 29	1	XVal Session 29-Detection - Words 2-1	192.54.222.11	2012-07-12 09:37:43
19664	Load Instructions			cv140	XVal Session 29	1	XVal Session 29-Detection - Words 2-1	192.54.222.11	2012-07-12 09:37:43
19665	Load Instructions			cv137	XVal Session 29	1	XVal Session 29-Detection - Words 2-1	192.54.222.11	2012-07-12 09:37:43
19666	Load Instructions			cv138	XVal Session 29	1	XVal Session 29-Detection - Words 2-1	18.111.41.122	2012-07-12 09:37:43
19667	Load Workspace			cv139	XVal Session 29	1	XVal Session 29-Detection - Words 2-1	192.54.222.11	2012-07-12 09:37:48
19668	Load Workspace			cv140	XVal Session 29	1	XVal Session 29-Detection - Words 2-1	192.54.222.11	2012-07-12 09:37:48
19669	Load Workspace			cv137	XVal Session 29	1	XVal Session 29-Detection - Words 2-1	192.54.222.11	2012-07-12 09:37:48
19670	Load Workspace			cv138	XVal Session 29	1	XVal Session 29-Detection - Words 2-1	18.111.41.122	2012-07-12 09:37:48
19680	Edit Grid	[1,1] : arm		cv137	XVal Session 29	1	XVal Session 29-Detection - Words 2-1	192.54.222.11	2012-07-12 09:38:43
19687	Load Instructions			cv138	XVal Session 29	1	XVal Session 29-Detection - Words 3-1	18.111.41.122	2012-07-12 09:39:03
19689	Load Instructions			cv139	XVal Session 29	1	XVal Session 29-Detection - Words 3-1	192.54.222.11	2012-07-12 09:39:03
19690	Load Instructions			cv140	XVal Session 29	1	XVal Session 29-Detection - Words 3-1	192.54.222.11	2012-07-12 09:39:03
19691	Load Instructions			cv137	XVal Session 29	1	XVal Session 29-Detection - Words 3-1	192.54.222.11	2012-07-12 09:39:03
19692	Load Workspace			cv139	XVal Session 29	1	XVal Session 29-Detection - Words 3-1	192.54.222.11	2012-07-12 09:39:08
19693	Load Workspace			cv140	XVal Session 29	1	XVal Session 29-Detection - Words 3-1	192.54.222.11	2012-07-12 09:39:08
19694	Load Workspace			cv138	XVal Session 29	1	XVal Session 29-Detection - Words 3-1	18.111.41.122	2012-07-12 09:39:08
19695	Load Workspace			cv137	XVal Session 29	1	XVal Session 29-Detection - Words 3-1	192.54.222.11	2012-07-12 09:39:08
19705	Edit Grid	[1,1] : xylophone		cv137	XVal Session 29	1	XVal Session 29-Detection - Words 3-1	192.54.222.11	2012-07-12 09:40:14
19709	Edit Grid	[1,2] : igloo		cv137	XVal Session 29	1	XVal Session 29-Detection - Words 3-1	192.54.222.11	2012-07-12 09:40:17
19713	Load Instructions			cv139	XVal Session 29	1	XVal Session 29-Unscramble Words-1	192.54.222.11	2012-07-12 09:40:23
19714	Load Instructions			cv140	XVal Session 29	1	XVal Session 29-Unscramble Words-1	192.54.222.11	2012-07-12 09:40:23
19715	Load Instructions			cv138	XVal Session 29	1	XVal Session 29-Unscramble Words-1	18.111.41.122	2012-07-12 09:40:23
19716	Load Instructions			cv137	XVal Session 29	1	XVal Session 29-Unscramble Words-1	192.54.222.11	2012-07-12 09:40:23
19718	Load Workspace			cv139	XVal Session 29	1	XVal Session 29-Unscramble Words-1	192.54.222.11	2012-07-12 09:40:43
19719	Load Workspace			cv140	XVal Session 29	1	XVal Session 29-Unscramble Words-1	192.54.222.11	2012-07-12 09:40:43
19720	Load Workspace			cv138	XVal Session 29	1	XVal Session 29-Unscramble Words-1	18.111.41.122	2012-07-12 09:40:43
19721	Load Workspace			cv137	XVal Session 29	1	XVal Session 29-Unscramble Words-1	192.54.222.11	2012-07-12 09:40:44
19728	Edit Grid	[1,1] : paper		cv139	XVal Session 29	1	XVal Session 29-Unscramble Words-1	192.54.222.11	2012-07-12 09:40:55
19729	Edit Grid	[2,1] : cable		cv139	XVal Session 29	1	XVal Session 29-Unscramble Words-1	192.54.222.11	2012-07-12 09:41:04
19732	Edit Grid	[12,2] :		cv139	XVal Session 29	1	XVal Session 29-Unscramble Words-1	192.54.222.11	2012-07-12 09:41:23
19734	Edit Grid	[3,1] : jelly		cv139	XVal Session 29	1	XVal Session 29-Unscramble Words-1	192.54.222.11	2012-07-12 09:41:30
19745	Edit Grid	[4,1] : lowley		cv139	XVal Session 29	1	XVal Session 29-Unscramble Words-1	192.54.222.11	2012-07-12 09:42:06
19749	Edit Grid	[5,1] :		cv139	XVal Session 29	1	XVal Session 29-Unscramble Words-1	192.54.222.11	2012-07-12 09:42:11
19751	Edit Grid	[6,1] : letter		cv139	XVal Session 29	1	XVal Session 29-Unscramble Words-1	192.54.222.11	2012-07-12 09:42:27
19755	Load Instructions			cv140	XVal Session 29	1	XVal Session 29-Memory - Video and Image Trial-1	192.54.222.11	2012-07-12 09:42:43
19756	Load Instructions			cv138	XVal Session 29	1	XVal Session 29-Memory - Video and Image Trial-1	18.111.41.122	2012-07-12 09:42:43
19757	Load Instructions			cv137	XVal Session 29	1	XVal Session 29-Memory - Video and Image Trial-1	192.54.222.11	2012-07-12 09:42:43
19758	Load Instructions			cv139	XVal Session 29	1	XVal Session 29-Memory - Video and Image Trial-1	192.54.222.11	2012-07-12 09:42:43
19767	Load Primer			cv139	XVal Session 29	1	XVal Session 29-Memory - Video and Image Trial-1	192.54.222.11	2012-07-12 09:43:03
19768	Load Primer			cv140	XVal Session 29	1	XVal Session 29-Memory - Video and Image Trial-1	192.54.222.11	2012-07-12 09:43:03
19769	Load Primer			cv138	XVal Session 29	1	XVal Session 29-Memory - Video and Image Trial-1	18.111.41.122	2012-07-12 09:43:03
19770	Load Primer			cv137	XVal Session 29	1	XVal Session 29-Memory - Video and Image Trial-1	192.54.222.11	2012-07-12 09:43:03
19781	Load Workspace			cv140	XVal Session 29	1	XVal Session 29-Memory - Video and Image Trial-1	192.54.222.11	2012-07-12 09:44:14
19782	Load Workspace			cv138	XVal Session 29	1	XVal Session 29-Memory - Video and Image Trial-1	18.111.41.122	2012-07-12 09:44:14
19783	Load Workspace			cv139	XVal Session 29	1	XVal Session 29-Memory - Video and Image Trial-1	192.54.222.11	2012-07-12 09:44:15
19784	Load Workspace			cv137	XVal Session 29	1	XVal Session 29-Memory - Video and Image Trial-1	192.54.222.11	2012-07-12 09:44:15
19796	Edit Grid	[1,1] : geese		cv138	XVal Session 29	1	XVal Session 29-Memory - Video and Image Trial-1	18.111.41.122	2012-07-12 09:44:44
19803	Edit Grid	[3,1] :		cv138	XVal Session 29	1	XVal Session 29-Memory - Video and Image Trial-1	18.111.41.122	2012-07-12 09:44:54
19804	Edit Grid	[5,1] :		cv138	XVal Session 29	1	XVal Session 29-Memory - Video and Image Trial-1	18.111.41.122	2012-07-12 09:45:07
19805	Edit Grid	[3,1] : left		cv138	XVal Session 29	1	XVal Session 29-Memory - Video and Image Trial-1	18.111.41.122	2012-07-12 09:45:11
19806	Edit Grid	[5,1] : 8		cv138	XVal Session 29	1	XVal Session 29-Memory - Video and Image Trial-1	18.111.41.122	2012-07-12 09:45:17
19807	Edit Grid	[7,1] : 4		cv138	XVal Session 29	1	XVal Session 29-Memory - Video and Image Trial-1	18.111.41.122	2012-07-12 09:45:20
19812	Edit Grid	[9,1] :		cv138	XVal Session 29	1	XVal Session 29-Memory - Video and Image Trial-1	18.111.41.122	2012-07-12 09:45:36
19815	Edit Grid	[9,4] : b		cv138	XVal Session 29	1	XVal Session 29-Memory - Video and Image Trial-1	18.111.41.122	2012-07-12 09:45:43
19816	Load Instructions			cv140	XVal Session 29	1	XVal Session 29-Memory - Strategy 1-1	192.54.222.11	2012-07-12 09:45:44
19817	Load Instructions			cv138	XVal Session 29	1	XVal Session 29-Memory - Strategy 1-1	18.111.41.122	2012-07-12 09:45:44
19818	Load Instructions			cv139	XVal Session 29	1	XVal Session 29-Memory - Strategy 1-1	192.54.222.11	2012-07-12 09:45:44
19819	Load Instructions			cv137	XVal Session 29	1	XVal Session 29-Memory - Strategy 1-1	192.54.222.11	2012-07-12 09:45:44
19827	Load Workspace			cv137	XVal Session 29	1	XVal Session 29-Memory - Strategy 1-1	192.54.222.11	2012-07-12 09:46:09
19829	Load Workspace			cv140	XVal Session 29	1	XVal Session 29-Memory - Strategy 1-1	192.54.222.11	2012-07-12 09:46:09
19830	Load Workspace			cv138	XVal Session 29	1	XVal Session 29-Memory - Strategy 1-1	18.111.41.122	2012-07-12 09:46:09
19831	Load Workspace			cv139	XVal Session 29	1	XVal Session 29-Memory - Strategy 1-1	192.54.222.11	2012-07-12 09:46:09
19843	Load Instructions			cv137	XVal Session 29	1	XVal Session 29-Memory - Video-1	192.54.222.11	2012-07-12 09:47:09
19844	Load Instructions			cv140	XVal Session 29	1	XVal Session 29-Memory - Video-1	192.54.222.11	2012-07-12 09:47:09
19846	Load Instructions			cv138	XVal Session 29	1	XVal Session 29-Memory - Video-1	18.111.41.122	2012-07-12 09:47:09
19847	Load Instructions			cv139	XVal Session 29	1	XVal Session 29-Memory - Video-1	192.54.222.11	2012-07-12 09:47:09
19849	Load Primer			cv138	XVal Session 29	1	XVal Session 29-Memory - Video-1	18.111.41.122	2012-07-12 09:47:19
19850	Load Primer			cv139	XVal Session 29	1	XVal Session 29-Memory - Video-1	192.54.222.11	2012-07-12 09:47:19
19851	Load Primer			cv137	XVal Session 29	1	XVal Session 29-Memory - Video-1	192.54.222.11	2012-07-12 09:47:19
19852	Load Primer			cv140	XVal Session 29	1	XVal Session 29-Memory - Video-1	192.54.222.11	2012-07-12 09:47:19
19873	Load Workspace			cv138	XVal Session 29	1	XVal Session 29-Memory - Video-1	18.111.41.122	2012-07-12 09:49:19
19874	Load Workspace			cv139	XVal Session 29	1	XVal Session 29-Memory - Video-1	192.54.222.11	2012-07-12 09:49:19
19875	Load Workspace			cv137	XVal Session 29	1	XVal Session 29-Memory - Video-1	192.54.222.11	2012-07-12 09:49:20
19876	Load Workspace			cv140	XVal Session 29	1	XVal Session 29-Memory - Video-1	192.54.222.11	2012-07-12 09:49:20
19881	Edit Grid	[1,1] : 6		cv138	XVal Session 29	1	XVal Session 29-Memory - Video-1	18.111.41.122	2012-07-12 09:49:31
19890	Edit Grid	[2,1] : 3		cv138	XVal Session 29	1	XVal Session 29-Memory - Video-1	18.111.41.122	2012-07-12 09:50:02
19895	Edit Grid	[3,1] : middle		cv138	XVal Session 29	1	XVal Session 29-Memory - Video-1	18.111.41.122	2012-07-12 09:50:09
19899	Edit Grid	[4,1] : a		cv138	XVal Session 29	1	XVal Session 29-Memory - Video-1	18.111.41.122	2012-07-12 09:50:19
19901	Edit Grid	[4,2] : c		cv138	XVal Session 29	1	XVal Session 29-Memory - Video-1	18.111.41.122	2012-07-12 09:50:23
19904	Edit Grid	[4,3] : d		cv138	XVal Session 29	1	XVal Session 29-Memory - Video-1	18.111.41.122	2012-07-12 09:50:26
19905	Edit Grid	[4,4] : b		cv138	XVal Session 29	1	XVal Session 29-Memory - Video-1	18.111.41.122	2012-07-12 09:50:29
19913	Edit Grid	[5,1] : hazel		cv137	XVal Session 29	1	XVal Session 29-Memory - Video-1	192.54.222.11	2012-07-12 09:50:51
19918	Load Instructions			cv140	XVal Session 29	1	XVal Session 29-Memory - Picture-1	192.54.222.11	2012-07-12 09:51:19
19919	Load Instructions			cv137	XVal Session 29	1	XVal Session 29-Memory - Picture-1	192.54.222.11	2012-07-12 09:51:19
19920	Load Instructions			cv138	XVal Session 29	1	XVal Session 29-Memory - Picture-1	18.111.41.122	2012-07-12 09:51:19
19921	Load Instructions			cv139	XVal Session 29	1	XVal Session 29-Memory - Picture-1	192.54.222.11	2012-07-12 09:51:20
19930	Load Primer			cv138	XVal Session 29	1	XVal Session 29-Memory - Picture-1	18.111.41.122	2012-07-12 09:51:29
19931	Load Primer			cv139	XVal Session 29	1	XVal Session 29-Memory - Picture-1	192.54.222.11	2012-07-12 09:51:29
19932	Load Primer			cv140	XVal Session 29	1	XVal Session 29-Memory - Picture-1	192.54.222.11	2012-07-12 09:51:29
19933	Load Primer			cv137	XVal Session 29	1	XVal Session 29-Memory - Picture-1	192.54.222.11	2012-07-12 09:51:29
19948	Load Workspace			cv137	XVal Session 29	1	XVal Session 29-Memory - Picture-1	192.54.222.11	2012-07-12 09:52:59
19949	Load Workspace			cv138	XVal Session 29	1	XVal Session 29-Memory - Picture-1	18.111.41.122	2012-07-12 09:52:59
19950	Load Workspace			cv139	XVal Session 29	1	XVal Session 29-Memory - Picture-1	192.54.222.11	2012-07-12 09:52:59
19951	Load Workspace			cv140	XVal Session 29	1	XVal Session 29-Memory - Picture-1	192.54.222.11	2012-07-12 09:53:00
19955	Edit Grid	[2,1] : flute		cv138	XVal Session 29	1	XVal Session 29-Memory - Picture-1	18.111.41.122	2012-07-12 09:53:08
19956	Edit Grid	[3,1] : red blue		cv138	XVal Session 29	1	XVal Session 29-Memory - Picture-1	18.111.41.122	2012-07-12 09:53:20
19957	Edit Grid	[4,1] : 1		cv138	XVal Session 29	1	XVal Session 29-Memory - Picture-1	18.111.41.122	2012-07-12 09:53:33
19958	Edit Grid	[5,1] : 5		cv138	XVal Session 29	1	XVal Session 29-Memory - Picture-1	18.111.41.122	2012-07-12 09:53:58
19959	Edit Grid	[6,1] : willow		cv138	XVal Session 29	1	XVal Session 29-Memory - Picture-1	18.111.41.122	2012-07-12 09:54:12
19966	Edit Grid	[7,1] : brown		cv137	XVal Session 29	1	XVal Session 29-Memory - Picture-1	192.54.222.11	2012-07-12 09:54:45
19968	Load Instructions			cv140	XVal Session 29	1	XVal Session 29-Memory - Words Trial -1	192.54.222.11	2012-07-12 09:54:59
19969	Load Instructions			cv137	XVal Session 29	1	XVal Session 29-Memory - Words Trial -1	192.54.222.11	2012-07-12 09:54:59
19970	Load Instructions			cv138	XVal Session 29	1	XVal Session 29-Memory - Words Trial -1	18.111.41.122	2012-07-12 09:54:59
19971	Load Instructions			cv139	XVal Session 29	1	XVal Session 29-Memory - Words Trial -1	192.54.222.11	2012-07-12 09:54:59
19984	Load Primer			cv139	XVal Session 29	1	XVal Session 29-Memory - Words Trial -1	192.54.222.11	2012-07-12 09:55:19
19985	Load Primer			cv140	XVal Session 29	1	XVal Session 29-Memory - Words Trial -1	192.54.222.11	2012-07-12 09:55:19
19986	Load Primer			cv137	XVal Session 29	1	XVal Session 29-Memory - Words Trial -1	192.54.222.11	2012-07-12 09:55:19
19987	Load Primer			cv138	XVal Session 29	1	XVal Session 29-Memory - Words Trial -1	18.111.41.122	2012-07-12 09:55:20
20019	Load Workspace			cv138	XVal Session 29	1	XVal Session 29-Memory - Words Trial -1	18.111.41.122	2012-07-12 09:56:49
20020	Load Workspace			cv139	XVal Session 29	1	XVal Session 29-Memory - Words Trial -1	192.54.222.11	2012-07-12 09:56:49
20021	Load Workspace			cv140	XVal Session 29	1	XVal Session 29-Memory - Words Trial -1	192.54.222.11	2012-07-12 09:56:49
20022	Load Workspace			cv137	XVal Session 29	1	XVal Session 29-Memory - Words Trial -1	192.54.222.11	2012-07-12 09:56:49
	Edit pad (rev 0)		Nick	cv396	XVal Session 29	1	XVal Session 29-Memory - Words Trial -1		2012-07-12 09:56:56.412000
	Edit pad (rev 1)		Nick	cv396	XVal Session 29	1	XVal Session 29-Memory - Words Trial -1		2012-07-12 09:56:56.908000
	Edit pad (rev 2)		Nick	cv396	XVal Session 29	1	XVal Session 29-Memory - Words Trial -1		2012-07-12 09:56:57.408000
	Edit pad (rev 3)		Nick	cv396	XVal Session 29	1	XVal Session 29-Memory - Words Trial -1		2012-07-12 09:56:57.908000
	Edit pad (rev 4)		Nick	cv396	XVal Session 29	1	XVal Session 29-Memory - Words Trial -1		2012-07-12 09:56:59.258000
	Edit pad (rev 5)		Nick	cv396	XVal Session 29	1	XVal Session 29-Memory - Words Trial -1		2012-07-12 09:57:06.549000
	Edit pad (rev 6)		Nick	cv396	XVal Session 29	1	XVal Session 29-Memory - Words Trial -1		2012-07-12 09:57:08.515000
	Edit pad (rev 7)		Nick	cv396	XVal Session 29	1	XVal Session 29-Memory - Words Trial -1		2012-07-12 09:57:09.700000
	Edit pad (rev 8)		Nick	cv396	XVal Session 29	1	XVal Session 29-Memory - Words Trial -1		2012-07-12 09:57:10.202000
	Edit pad (rev 9)		Nick	cv396	XVal Session 29	1	XVal Session 29-Memory - Words Trial -1		2012-07-12 09:57:10.765000
	Edit pad (rev 10)		Dan	cv401	XVal Session 29	1	XVal Session 29-Memory - Words Trial -1		2012-07-12 09:57:10.833000
	Edit pad (rev 11)		Dan	cv401	XVal Session 29	1	XVal Session 29-Memory - Words Trial -1		2012-07-12 09:57:11.340000
	Edit pad (rev 12)		Nick	cv396	XVal Session 29	1	XVal Session 29-Memory - Words Trial -1		2012-07-12 09:57:11.412000
	Edit pad (rev 13)		Dan	cv401	XVal Session 29	1	XVal Session 29-Memory - Words Trial -1		2012-07-12 09:57:11.832000
	Edit pad (rev 14)		Nick	cv396	XVal Session 29	1	XVal Session 29-Memory - Words Trial -1		2012-07-12 09:57:12.493000
	Edit pad (rev 15)		Nick	cv396	XVal Session 29	1	XVal Session 29-Memory - Words Trial -1		2012-07-12 09:57:12.995000
	Edit pad (rev 16)		Nick	cv396	XVal Session 29	1	XVal Session 29-Memory - Words Trial -1		2012-07-12 09:57:13.494000
	Edit pad (rev 17)		Nick	cv396	XVal Session 29	1	XVal Session 29-Memory - Words Trial -1		2012-07-12 09:57:13.993000
	Edit pad (rev 18)		Nick	cv396	XVal Session 29	1	XVal Session 29-Memory - Words Trial -1		2012-07-12 09:57:14.495000
	Edit pad (rev 19)		Dan	cv401	XVal Session 29	1	XVal Session 29-Memory - Words Trial -1		2012-07-12 09:57:14.693000
	Edit pad (rev 20)		Nick	cv396	XVal Session 29	1	XVal Session 29-Memory - Words Trial -1		2012-07-12 09:57:14.994000
	Edit pad (rev 21)		greg	cv412	XVal Session 29	1	XVal Session 29-Memory - Words Trial -1		2012-07-12 09:57:16.324000
	Edit pad (rev 22)		Frank	cv407	XVal Session 29	1	XVal Session 29-Memory - Words Trial -1		2012-07-12 09:57:17.112000
	Edit pad (rev 23)		greg	cv412	XVal Session 29	1	XVal Session 29-Memory - Words Trial -1		2012-07-12 09:57:18.174000
	Edit pad (rev 24)		Frank	cv407	XVal Session 29	1	XVal Session 29-Memory - Words Trial -1		2012-07-12 09:57:18.412000
	Edit pad (rev 25)		greg	cv412	XVal Session 29	1	XVal Session 29-Memory - Words Trial -1		2012-07-12 09:57:18.686000
	Edit pad (rev 26)		greg	cv412	XVal Session 29	1	XVal Session 29-Memory - Words Trial -1		2012-07-12 09:57:19.223000
	Edit pad (rev 27)		greg	cv412	XVal Session 29	1	XVal Session 29-Memory - Words Trial -1		2012-07-12 09:57:19.724000
	Edit pad (rev 28)		greg	cv412	XVal Session 29	1	XVal Session 29-Memory - Words Trial -1		2012-07-12 09:57:20.229000
	Edit pad (rev 29)		Dan	cv401	XVal Session 29	1	XVal Session 29-Memory - Words Trial -1		2012-07-12 09:57:20.349000
	Edit pad (rev 30)		Frank	cv407	XVal Session 29	1	XVal Session 29-Memory - Words Trial -1		2012-07-12 09:57:20.502000
	Edit pad (rev 31)		greg	cv412	XVal Session 29	1	XVal Session 29-Memory - Words Trial -1		2012-07-12 09:57:20.732000
	Edit pad (rev 32)		Dan	cv401	XVal Session 29	1	XVal Session 29-Memory - Words Trial -1		2012-07-12 09:57:20.849000
	Edit pad (rev 33)		Frank	cv407	XVal Session 29	1	XVal Session 29-Memory - Words Trial -1		2012-07-12 09:57:21.051000
	Edit pad (rev 34)		greg	cv412	XVal Session 29	1	XVal Session 29-Memory - Words Trial -1		2012-07-12 09:57:21.226000
	Edit pad (rev 35)		Dan	cv401	XVal Session 29	1	XVal Session 29-Memory - Words Trial -1		2012-07-12 09:57:21.354000
	Edit pad (rev 36)		Dan	cv401	XVal Session 29	1	XVal Session 29-Memory - Words Trial -1		2012-07-12 09:57:21.850000
	Edit pad (rev 37)		Frank	cv407	XVal Session 29	1	XVal Session 29-Memory - Words Trial -1		2012-07-12 09:57:22.151000
	Edit pad (rev 38)		Dan	cv401	XVal Session 29	1	XVal Session 29-Memory - Words Trial -1		2012-07-12 09:57:22.432000
	Edit pad (rev 39)		Frank	cv407	XVal Session 29	1	XVal Session 29-Memory - Words Trial -1		2012-07-12 09:57:22.870000
	Edit pad (rev 40)		Dan	cv401	XVal Session 29	1	XVal Session 29-Memory - Words Trial -1		2012-07-12 09:57:23.190000
	Edit pad (rev 41)		greg	cv412	XVal Session 29	1	XVal Session 29-Memory - Words Trial -1		2012-07-12 09:57:23.456000
	Edit pad (rev 42)		Frank	cv407	XVal Session 29	1	XVal Session 29-Memory - Words Trial -1		2012-07-12 09:57:23.463000
	Edit pad (rev 43)		Nick	cv396	XVal Session 29	1	XVal Session 29-Memory - Words Trial -1		2012-07-12 09:57:23.687000
	Edit pad (rev 44)		Frank	cv407	XVal Session 29	1	XVal Session 29-Memory - Words Trial -1		2012-07-12 09:57:23.980000
	Edit pad (rev 45)		Nick	cv396	XVal Session 29	1	XVal Session 29-Memory - Words Trial -1		2012-07-12 09:57:24.188000
	Edit pad (rev 46)		Frank	cv407	XVal Session 29	1	XVal Session 29-Memory - Words Trial -1		2012-07-12 09:57:24.607000
	Edit pad (rev 47)		Nick	cv396	XVal Session 29	1	XVal Session 29-Memory - Words Trial -1		2012-07-12 09:57:24.686000
	Edit pad (rev 48)		Nick	cv396	XVal Session 29	1	XVal Session 29-Memory - Words Trial -1		2012-07-12 09:57:25.188000
	Edit pad (rev 49)		Dan	cv401	XVal Session 29	1	XVal Session 29-Memory - Words Trial -1		2012-07-12 09:57:27.076000
	Edit pad (rev 50)		Nick	cv396	XVal Session 29	1	XVal Session 29-Memory - Words Trial -1		2012-07-12 09:57:27.457000
	Edit pad (rev 51)		Nick	cv396	XVal Session 29	1	XVal Session 29-Memory - Words Trial -1		2012-07-12 09:57:27.957000
	Edit pad (rev 52)		Nick	cv396	XVal Session 29	1	XVal Session 29-Memory - Words Trial -1		2012-07-12 09:57:28.457000
	Edit pad (rev 53)		Nick	cv396	XVal Session 29	1	XVal Session 29-Memory - Words Trial -1		2012-07-12 09:57:28.956000
	Edit pad (rev 54)		Dan	cv401	XVal Session 29	1	XVal Session 29-Memory - Words Trial -1		2012-07-12 09:57:29.344000
	Edit pad (rev 55)		Nick	cv396	XVal Session 29	1	XVal Session 29-Memory - Words Trial -1		2012-07-12 09:57:30.077000
	Edit pad (rev 56)		greg	cv412	XVal Session 29	1	XVal Session 29-Memory - Words Trial -1		2012-07-12 09:57:33.884000
	Edit pad (rev 57)		greg	cv412	XVal Session 29	1	XVal Session 29-Memory - Words Trial -1		2012-07-12 09:57:34.387000
	Edit pad (rev 58)		Dan	cv401	XVal Session 29	1	XVal Session 29-Memory - Words Trial -1		2012-07-12 09:57:34.390000
	Edit pad (rev 59)		greg	cv412	XVal Session 29	1	XVal Session 29-Memory - Words Trial -1		2012-07-12 09:57:34.885000
	Edit pad (rev 60)		Dan	cv401	XVal Session 29	1	XVal Session 29-Memory - Words Trial -1		2012-07-12 09:57:35.076000
	Edit pad (rev 61)		greg	cv412	XVal Session 29	1	XVal Session 29-Memory - Words Trial -1		2012-07-12 09:57:35.384000
	Edit pad (rev 62)		Dan	cv401	XVal Session 29	1	XVal Session 29-Memory - Words Trial -1		2012-07-12 09:57:35.576000
	Edit pad (rev 63)		Dan	cv401	XVal Session 29	1	XVal Session 29-Memory - Words Trial -1		2012-07-12 09:57:36.077000
	Edit pad (rev 64)		Nick	cv396	XVal Session 29	1	XVal Session 29-Memory - Words Trial -1		2012-07-12 09:57:47.384000
	Edit pad (rev 65)		Nick	cv396	XVal Session 29	1	XVal Session 29-Memory - Words Trial -1		2012-07-12 09:57:47.883000
	Edit pad (rev 66)		Nick	cv396	XVal Session 29	1	XVal Session 29-Memory - Words Trial -1		2012-07-12 09:57:48.708000
	Edit pad (rev 67)		Nick	cv396	XVal Session 29	1	XVal Session 29-Memory - Words Trial -1		2012-07-12 09:57:49.294000
	Edit pad (rev 68)		Nick	cv396	XVal Session 29	1	XVal Session 29-Memory - Words Trial -1		2012-07-12 09:57:49.821000
	Edit pad (rev 69)		Nick	cv396	XVal Session 29	1	XVal Session 29-Memory - Words Trial -1		2012-07-12 09:57:50.237000
	Edit pad (rev 70)		Nick	cv396	XVal Session 29	1	XVal Session 29-Memory - Words Trial -1		2012-07-12 09:57:50.739000
	Edit pad (rev 71)		Dan	cv401	XVal Session 29	1	XVal Session 29-Memory - Words Trial -1		2012-07-12 09:58:03.335000
	Edit pad (rev 72)		Dan	cv401	XVal Session 29	1	XVal Session 29-Memory - Words Trial -1		2012-07-12 09:58:05
	Edit pad (rev 73)		Dan	cv401	XVal Session 29	1	XVal Session 29-Memory - Words Trial -1		2012-07-12 09:58:05.500000
	Edit pad (rev 74)		Dan	cv401	XVal Session 29	1	XVal Session 29-Memory - Words Trial -1		2012-07-12 09:58:06.004000
20033	Load Instructions			cv140	XVal Session 29	1	XVal Session 29-Memory - Strategy 2-1	192.54.222.11	2012-07-12 09:58:19
20034	Load Instructions			cv137	XVal Session 29	1	XVal Session 29-Memory - Strategy 2-1	192.54.222.11	2012-07-12 09:58:19
20035	Load Instructions			cv138	XVal Session 29	1	XVal Session 29-Memory - Strategy 2-1	18.111.41.122	2012-07-12 09:58:19
20036	Load Instructions			cv139	XVal Session 29	1	XVal Session 29-Memory - Strategy 2-1	192.54.222.11	2012-07-12 09:58:19
20041	Load Workspace			cv139	XVal Session 29	1	XVal Session 29-Memory - Strategy 2-1	192.54.222.11	2012-07-12 09:58:29
20042	Load Workspace			cv140	XVal Session 29	1	XVal Session 29-Memory - Strategy 2-1	192.54.222.11	2012-07-12 09:58:29
20043	Load Workspace			cv137	XVal Session 29	1	XVal Session 29-Memory - Strategy 2-1	192.54.222.11	2012-07-12 09:58:29
20044	Load Workspace			cv138	XVal Session 29	1	XVal Session 29-Memory - Strategy 2-1	18.111.41.122	2012-07-12 09:58:29
20059	Load Instructions			cv138	XVal Session 29	1	XVal Session 29-Memory - Words-1	18.111.41.122	2012-07-12 09:59:29
20060	Load Instructions			cv139	XVal Session 29	1	XVal Session 29-Memory - Words-1	192.54.222.11	2012-07-12 09:59:29
20061	Load Instructions			cv140	XVal Session 29	1	XVal Session 29-Memory - Words-1	192.54.222.11	2012-07-12 09:59:29
20062	Load Instructions			cv137	XVal Session 29	1	XVal Session 29-Memory - Words-1	192.54.222.11	2012-07-12 09:59:29
20064	Load Primer			cv137	XVal Session 29	1	XVal Session 29-Memory - Words-1	192.54.222.11	2012-07-12 09:59:39
20065	Load Primer			cv138	XVal Session 29	1	XVal Session 29-Memory - Words-1	18.111.41.122	2012-07-12 09:59:39
20066	Load Primer			cv139	XVal Session 29	1	XVal Session 29-Memory - Words-1	192.54.222.11	2012-07-12 09:59:39
20067	Load Primer			cv140	XVal Session 29	1	XVal Session 29-Memory - Words-1	192.54.222.11	2012-07-12 09:59:39
20085	Load Workspace			cv140	XVal Session 29	1	XVal Session 29-Memory - Words-1	192.54.222.11	2012-07-12 10:01:09
20086	Load Workspace			cv137	XVal Session 29	1	XVal Session 29-Memory - Words-1	192.54.222.11	2012-07-12 10:01:09
20087	Load Workspace			cv138	XVal Session 29	1	XVal Session 29-Memory - Words-1	18.111.41.122	2012-07-12 10:01:09
20088	Load Workspace			cv139	XVal Session 29	1	XVal Session 29-Memory - Words-1	192.54.222.11	2012-07-12 10:01:10
	Edit pad (rev 0)		greg	cv412	XVal Session 29	1	XVal Session 29-Memory - Words-1		2012-07-12 10:01:13.079000
	Edit pad (rev 1)		greg	cv412	XVal Session 29	1	XVal Session 29-Memory - Words-1		2012-07-12 10:01:15.380000
	Edit pad (rev 2)		greg	cv412	XVal Session 29	1	XVal Session 29-Memory - Words-1		2012-07-12 10:01:15.866000
	Edit pad (rev 3)		Dan	cv401	XVal Session 29	1	XVal Session 29-Memory - Words-1		2012-07-12 10:01:16.320000
	Edit pad (rev 4)		greg	cv412	XVal Session 29	1	XVal Session 29-Memory - Words-1		2012-07-12 10:01:16.362000
	Edit pad (rev 5)		Dan	cv401	XVal Session 29	1	XVal Session 29-Memory - Words-1		2012-07-12 10:01:16.807000
	Edit pad (rev 6)		greg	cv412	XVal Session 29	1	XVal Session 29-Memory - Words-1		2012-07-12 10:01:16.975000
	Edit pad (rev 7)		Dan	cv401	XVal Session 29	1	XVal Session 29-Memory - Words-1		2012-07-12 10:01:17.308000
	Edit pad (rev 8)		greg	cv412	XVal Session 29	1	XVal Session 29-Memory - Words-1		2012-07-12 10:01:17.475000
	Edit pad (rev 9)		greg	cv412	XVal Session 29	1	XVal Session 29-Memory - Words-1		2012-07-12 10:01:17.981000
	Edit pad (rev 10)		greg	cv412	XVal Session 29	1	XVal Session 29-Memory - Words-1		2012-07-12 10:01:18.477000
	Edit pad (rev 11)		Dan	cv401	XVal Session 29	1	XVal Session 29-Memory - Words-1		2012-07-12 10:01:18.617000
	Edit pad (rev 12)		greg	cv412	XVal Session 29	1	XVal Session 29-Memory - Words-1		2012-07-12 10:01:18.982000
	Edit pad (rev 13)		greg	cv412	XVal Session 29	1	XVal Session 29-Memory - Words-1		2012-07-12 10:01:19.477000
	Edit pad (rev 14)		greg	cv412	XVal Session 29	1	XVal Session 29-Memory - Words-1		2012-07-12 10:01:19.976000
	Edit pad (rev 15)		greg	cv412	XVal Session 29	1	XVal Session 29-Memory - Words-1		2012-07-12 10:01:20.475000
	Edit pad (rev 16)		Dan	cv401	XVal Session 29	1	XVal Session 29-Memory - Words-1		2012-07-12 10:01:20.934000
	Edit pad (rev 17)		greg	cv412	XVal Session 29	1	XVal Session 29-Memory - Words-1		2012-07-12 10:01:20.975000
	Edit pad (rev 18)		Nick	cv396	XVal Session 29	1	XVal Session 29-Memory - Words-1		2012-07-12 10:01:21.142000
	Edit pad (rev 19)		Dan	cv401	XVal Session 29	1	XVal Session 29-Memory - Words-1		2012-07-12 10:01:21.436000
	Edit pad (rev 20)		greg	cv412	XVal Session 29	1	XVal Session 29-Memory - Words-1		2012-07-12 10:01:21.482000
	Edit pad (rev 21)		Nick	cv396	XVal Session 29	1	XVal Session 29-Memory - Words-1		2012-07-12 10:01:21.640000
	Edit pad (rev 22)		Dan	cv401	XVal Session 29	1	XVal Session 29-Memory - Words-1		2012-07-12 10:01:21.934000
	Edit pad (rev 23)		greg	cv412	XVal Session 29	1	XVal Session 29-Memory - Words-1		2012-07-12 10:01:21.984000
	Edit pad (rev 24)		Nick	cv396	XVal Session 29	1	XVal Session 29-Memory - Words-1		2012-07-12 10:01:22.141000
	Edit pad (rev 25)		Dan	cv401	XVal Session 29	1	XVal Session 29-Memory - Words-1		2012-07-12 10:01:22.435000
	Edit pad (rev 26)		greg	cv412	XVal Session 29	1	XVal Session 29-Memory - Words-1		2012-07-12 10:01:22.490000
	Edit pad (rev 27)		Nick	cv396	XVal Session 29	1	XVal Session 29-Memory - Words-1		2012-07-12 10:01:22.641000
	Edit pad (rev 28)		greg	cv412	XVal Session 29	1	XVal Session 29-Memory - Words-1		2012-07-12 10:01:23.086000
	Edit pad (rev 29)		greg	cv412	XVal Session 29	1	XVal Session 29-Memory - Words-1		2012-07-12 10:01:23.585000
	Edit pad (rev 30)		Dan	cv401	XVal Session 29	1	XVal Session 29-Memory - Words-1		2012-07-12 10:01:23.806000
	Edit pad (rev 31)		greg	cv412	XVal Session 29	1	XVal Session 29-Memory - Words-1		2012-07-12 10:01:24.092000
	Edit pad (rev 32)		greg	cv412	XVal Session 29	1	XVal Session 29-Memory - Words-1		2012-07-12 10:01:24.585000
	Edit pad (rev 33)		greg	cv412	XVal Session 29	1	XVal Session 29-Memory - Words-1		2012-07-12 10:01:25.263000
	Edit pad (rev 34)		greg	cv412	XVal Session 29	1	XVal Session 29-Memory - Words-1		2012-07-12 10:01:25.766000
	Edit pad (rev 35)		greg	cv412	XVal Session 29	1	XVal Session 29-Memory - Words-1		2012-07-12 10:01:26.270000
	Edit pad (rev 36)		greg	cv412	XVal Session 29	1	XVal Session 29-Memory - Words-1		2012-07-12 10:01:26.773000
	Edit pad (rev 37)		greg	cv412	XVal Session 29	1	XVal Session 29-Memory - Words-1		2012-07-12 10:01:27.276000
	Edit pad (rev 38)		greg	cv412	XVal Session 29	1	XVal Session 29-Memory - Words-1		2012-07-12 10:01:27.784000
	Edit pad (rev 39)		greg	cv412	XVal Session 29	1	XVal Session 29-Memory - Words-1		2012-07-12 10:01:28.584000
	Edit pad (rev 40)		greg	cv412	XVal Session 29	1	XVal Session 29-Memory - Words-1		2012-07-12 10:01:29.083000
	Edit pad (rev 41)		greg	cv412	XVal Session 29	1	XVal Session 29-Memory - Words-1		2012-07-12 10:01:29.585000
	Edit pad (rev 42)		Nick	cv396	XVal Session 29	1	XVal Session 29-Memory - Words-1		2012-07-12 10:01:29.876000
	Edit pad (rev 43)		Nick	cv396	XVal Session 29	1	XVal Session 29-Memory - Words-1		2012-07-12 10:01:30.377000
	Edit pad (rev 44)		Nick	cv396	XVal Session 29	1	XVal Session 29-Memory - Words-1		2012-07-12 10:01:30.883000
	Edit pad (rev 45)		Nick	cv396	XVal Session 29	1	XVal Session 29-Memory - Words-1		2012-07-12 10:01:31.497000
	Edit pad (rev 46)		greg	cv412	XVal Session 29	1	XVal Session 29-Memory - Words-1		2012-07-12 10:01:31.783000
	Edit pad (rev 47)		Nick	cv396	XVal Session 29	1	XVal Session 29-Memory - Words-1		2012-07-12 10:01:31.996000
	Edit pad (rev 48)		greg	cv412	XVal Session 29	1	XVal Session 29-Memory - Words-1		2012-07-12 10:01:32.702000
	Edit pad (rev 49)		greg	cv412	XVal Session 29	1	XVal Session 29-Memory - Words-1		2012-07-12 10:01:33.368000
	Edit pad (rev 50)		greg	cv412	XVal Session 29	1	XVal Session 29-Memory - Words-1		2012-07-12 10:01:33.883000
	Edit pad (rev 51)		greg	cv412	XVal Session 29	1	XVal Session 29-Memory - Words-1		2012-07-12 10:01:34.419000
	Edit pad (rev 52)		greg	cv412	XVal Session 29	1	XVal Session 29-Memory - Words-1		2012-07-12 10:01:34.936000
[truncated: 382 more rows]
