# Supplementary material for: Dynamics of collective performance in collaboration networks
Source: PLoS One. 2018 Oct 10;13(10):e0204547. doi: 10.1371/journal.pone.0204547 (PMC6179230; doi:10.1371/journal.pone.0204547)
Supplement: S1 Dataset — (ZIP) [file pone.0204547.s001.zip › data/team-data/team-chat-logs/XVal Session 80 - Group 1 - LogFile.csv]

id	event	data	chat_name	subject	session	session_group	completed_task	ip_address	timestamp
41971	Entering waiting room			cv374	XVal Session 80			18.111.44.42	2012-07-17 14:06:33
41974	Entering waiting room			cv372	XVal Session 80			192.54.222.3	2012-07-17 14:06:48
41983	Entering waiting room			cv375	XVal Session 80			192.54.222.3	2012-07-17 14:07:47
41988	Entering waiting room			cv373	XVal Session 80			192.54.222.11	2012-07-17 14:08:13
41993	Setup participants				XVal Session 80				2012-07-17 14:08:41
41994	Setup tasks				XVal Session 80				2012-07-17 14:08:41
41995	Introduction	Starting in 25 seconds		cv372	XVal Session 80	1		192.54.222.3	2012-07-17 14:08:41
41996	Introduction	Starting in 25 seconds		cv375	XVal Session 80	1		192.54.222.3	2012-07-17 14:08:41
41997	Introduction	Starting in 25 seconds		cv373	XVal Session 80	1		192.54.222.11	2012-07-17 14:08:41
41998	Introduction	Starting in 20 seconds		cv374	XVal Session 80	1		18.111.44.42	2012-07-17 14:08:46
41999	Load Instructions			cv374	XVal Session 80	1	XVal Session 80-Introduction-1	18.111.44.42	2012-07-17 14:09:07
42000	Load Instructions			cv372	XVal Session 80	1	XVal Session 80-Introduction-1	192.54.222.3	2012-07-17 14:09:07
42001	Load Instructions			cv375	XVal Session 80	1	XVal Session 80-Introduction-1	192.54.222.3	2012-07-17 14:09:07
42002	Load Instructions			cv373	XVal Session 80	1	XVal Session 80-Introduction-1	192.54.222.11	2012-07-17 14:09:07
42003	Load Workspace			cv372	XVal Session 80	1	XVal Session 80-Introduction-1	192.54.222.3	2012-07-17 14:09:26
42004	Load Workspace			cv374	XVal Session 80	1	XVal Session 80-Introduction-1	18.111.44.42	2012-07-17 14:09:26
42005	Load Workspace			cv375	XVal Session 80	1	XVal Session 80-Introduction-1	192.54.222.3	2012-07-17 14:09:26
42006	Load Workspace			cv373	XVal Session 80	1	XVal Session 80-Introduction-1	192.54.222.11	2012-07-17 14:09:26
	Edit pad (rev 0)		charles	cv410	XVal Session 80	1	XVal Session 80-Introduction-1		2012-07-17 14:10:04.787000
	Edit pad (rev 1)		charles	cv410	XVal Session 80	1	XVal Session 80-Introduction-1		2012-07-17 14:10:05.288000
	Edit pad (rev 2)		charles	cv410	XVal Session 80	1	XVal Session 80-Introduction-1		2012-07-17 14:10:05.795000
	Edit pad (rev 3)		charles	cv410	XVal Session 80	1	XVal Session 80-Introduction-1		2012-07-17 14:10:06.295000
	Edit pad (rev 4)		charles	cv410	XVal Session 80	1	XVal Session 80-Introduction-1		2012-07-17 14:10:06.795000
	Edit pad (rev 5)		charles	cv410	XVal Session 80	1	XVal Session 80-Introduction-1		2012-07-17 14:10:07.295000
	Edit pad (rev 6)		greg	cv412	XVal Session 80	1	XVal Session 80-Introduction-1		2012-07-17 14:10:10.349000
	Edit pad (rev 7)		greg	cv412	XVal Session 80	1	XVal Session 80-Introduction-1		2012-07-17 14:10:11.306000
	Edit pad (rev 8)		greg	cv412	XVal Session 80	1	XVal Session 80-Introduction-1		2012-07-17 14:10:12.030000
	Edit pad (rev 9)		greg	cv412	XVal Session 80	1	XVal Session 80-Introduction-1		2012-07-17 14:10:12.532000
	Edit pad (rev 10)		Rose	cv408	XVal Session 80	1	XVal Session 80-Introduction-1		2012-07-17 14:10:13.097000
	Edit pad (rev 11)		Rose	cv408	XVal Session 80	1	XVal Session 80-Introduction-1		2012-07-17 14:10:13.599000
	Edit pad (rev 12)		greg	cv412	XVal Session 80	1	XVal Session 80-Introduction-1		2012-07-17 14:10:13.929000
	Edit pad (rev 13)		Rose	cv408	XVal Session 80	1	XVal Session 80-Introduction-1		2012-07-17 14:10:14.099000
	Edit pad (rev 14)		greg	cv412	XVal Session 80	1	XVal Session 80-Introduction-1		2012-07-17 14:10:14.510000
	Edit pad (rev 15)		Rose	cv408	XVal Session 80	1	XVal Session 80-Introduction-1		2012-07-17 14:10:14.598000
	Edit pad (rev 16)		greg	cv412	XVal Session 80	1	XVal Session 80-Introduction-1		2012-07-17 14:10:15.067000
	Edit pad (rev 17)		Rose	cv408	XVal Session 80	1	XVal Session 80-Introduction-1		2012-07-17 14:10:15.102000
	Edit pad (rev 18)		greg	cv412	XVal Session 80	1	XVal Session 80-Introduction-1		2012-07-17 14:10:15.567000
	Edit pad (rev 19)		Rose	cv408	XVal Session 80	1	XVal Session 80-Introduction-1		2012-07-17 14:10:15.614000
	Edit pad (rev 20)		Rose	cv408	XVal Session 80	1	XVal Session 80-Introduction-1		2012-07-17 14:10:16.289000
	Edit pad (rev 21)		greg	cv412	XVal Session 80	1	XVal Session 80-Introduction-1		2012-07-17 14:10:16.358000
	Edit pad (rev 22)		Rose	cv408	XVal Session 80	1	XVal Session 80-Introduction-1		2012-07-17 14:10:16.787000
	Edit pad (rev 23)		Rose	cv408	XVal Session 80	1	XVal Session 80-Introduction-1		2012-07-17 14:10:17.302000
	Edit pad (rev 24)		Rose	cv408	XVal Session 80	1	XVal Session 80-Introduction-1		2012-07-17 14:10:17.802000
	Edit pad (rev 25)		Rose	cv408	XVal Session 80	1	XVal Session 80-Introduction-1		2012-07-17 14:10:18.302000
	Edit pad (rev 26)		Rose	cv408	XVal Session 80	1	XVal Session 80-Introduction-1		2012-07-17 14:10:18.802000
	Edit pad (rev 27)		Rose	cv408	XVal Session 80	1	XVal Session 80-Introduction-1		2012-07-17 14:10:19.302000
	Edit pad (rev 28)		sean	cv372	XVal Session 80	1	XVal Session 80-Introduction-1		2012-07-17 14:10:19.352000
	Edit pad (rev 29)		Rose	cv408	XVal Session 80	1	XVal Session 80-Introduction-1		2012-07-17 14:10:19.802000
	Edit pad (rev 30)		Rose	cv408	XVal Session 80	1	XVal Session 80-Introduction-1		2012-07-17 14:10:20.302000
	Edit pad (rev 31)		sean	cv372	XVal Session 80	1	XVal Session 80-Introduction-1		2012-07-17 14:10:20.357000
	Edit pad (rev 32)		sean	cv372	XVal Session 80	1	XVal Session 80-Introduction-1		2012-07-17 14:10:20.859000
	Edit pad (rev 33)		sean	cv372	XVal Session 80	1	XVal Session 80-Introduction-1		2012-07-17 14:10:21.358000
42015	Load Instructions			cv374	XVal Session 80	1	XVal Session 80-Typing - Text-1	18.111.44.42	2012-07-17 14:10:56
42016	Load Instructions			cv372	XVal Session 80	1	XVal Session 80-Typing - Text-1	192.54.222.3	2012-07-17 14:10:56
42017	Load Instructions			cv375	XVal Session 80	1	XVal Session 80-Typing - Text-1	192.54.222.3	2012-07-17 14:10:56
42018	Load Instructions			cv373	XVal Session 80	1	XVal Session 80-Typing - Text-1	192.54.222.11	2012-07-17 14:10:56
42019	Load Workspace			cv372	XVal Session 80	1	XVal Session 80-Typing - Text-1	192.54.222.3	2012-07-17 14:11:36
42020	Load Workspace			cv374	XVal Session 80	1	XVal Session 80-Typing - Text-1	18.111.44.42	2012-07-17 14:11:36
42021	Load Workspace			cv375	XVal Session 80	1	XVal Session 80-Typing - Text-1	192.54.222.3	2012-07-17 14:11:36
42022	Load Workspace			cv373	XVal Session 80	1	XVal Session 80-Typing - Text-1	192.54.222.11	2012-07-17 14:11:36
	Edit pad (rev 0)		charles	cv410	XVal Session 80	1	XVal Session 80-Typing - Text-1		2012-07-17 14:11:40.947000
	Edit pad (rev 1)		charles	cv410	XVal Session 80	1	XVal Session 80-Typing - Text-1		2012-07-17 14:11:41.435000
	Edit pad (rev 2)		charles	cv410	XVal Session 80	1	XVal Session 80-Typing - Text-1		2012-07-17 14:11:41.935000
	Edit pad (rev 3)		charles	cv410	XVal Session 80	1	XVal Session 80-Typing - Text-1		2012-07-17 14:11:42.440000
	Edit pad (rev 4)		charles	cv410	XVal Session 80	1	XVal Session 80-Typing - Text-1		2012-07-17 14:11:42.951000
	Edit pad (rev 5)		charles	cv410	XVal Session 80	1	XVal Session 80-Typing - Text-1		2012-07-17 14:11:43.456000
	Edit pad (rev 6)		charles	cv410	XVal Session 80	1	XVal Session 80-Typing - Text-1		2012-07-17 14:11:43.967000
	Edit pad (rev 7)		charles	cv410	XVal Session 80	1	XVal Session 80-Typing - Text-1		2012-07-17 14:11:44.466000
	Edit pad (rev 8)		charles	cv410	XVal Session 80	1	XVal Session 80-Typing - Text-1		2012-07-17 14:11:44.967000
	Edit pad (rev 9)		charles	cv410	XVal Session 80	1	XVal Session 80-Typing - Text-1		2012-07-17 14:11:45.465000
	Edit pad (rev 10)		Rose	cv408	XVal Session 80	1	XVal Session 80-Typing - Text-1		2012-07-17 14:11:48.004000
	Edit pad (rev 11)		Rose	cv408	XVal Session 80	1	XVal Session 80-Typing - Text-1		2012-07-17 14:11:48.492000
	Edit pad (rev 12)		Rose	cv408	XVal Session 80	1	XVal Session 80-Typing - Text-1		2012-07-17 14:11:48.993000
	Edit pad (rev 13)		greg	cv412	XVal Session 80	1	XVal Session 80-Typing - Text-1		2012-07-17 14:11:49.628000
	Edit pad (rev 14)		Rose	cv408	XVal Session 80	1	XVal Session 80-Typing - Text-1		2012-07-17 14:11:49.680000
	Edit pad (rev 15)		greg	cv412	XVal Session 80	1	XVal Session 80-Typing - Text-1		2012-07-17 14:11:50.524000
	Edit pad (rev 16)		charles	cv410	XVal Session 80	1	XVal Session 80-Typing - Text-1		2012-07-17 14:11:51.430000
	Edit pad (rev 17)		greg	cv412	XVal Session 80	1	XVal Session 80-Typing - Text-1		2012-07-17 14:11:52.028000
	Edit pad (rev 18)		greg	cv412	XVal Session 80	1	XVal Session 80-Typing - Text-1		2012-07-17 14:11:52.843000
	Edit pad (rev 19)		greg	cv412	XVal Session 80	1	XVal Session 80-Typing - Text-1		2012-07-17 14:11:54.570000
	Edit pad (rev 20)		charles	cv410	XVal Session 80	1	XVal Session 80-Typing - Text-1		2012-07-17 14:11:54.770000
	Edit pad (rev 21)		greg	cv412	XVal Session 80	1	XVal Session 80-Typing - Text-1		2012-07-17 14:11:58.216000
	Edit pad (rev 22)		charles	cv410	XVal Session 80	1	XVal Session 80-Typing - Text-1		2012-07-17 14:11:59.180000
	Edit pad (rev 23)		charles	cv410	XVal Session 80	1	XVal Session 80-Typing - Text-1		2012-07-17 14:11:59.685000
	Edit pad (rev 24)		greg	cv412	XVal Session 80	1	XVal Session 80-Typing - Text-1		2012-07-17 14:11:59.867000
	Edit pad (rev 25)		charles	cv410	XVal Session 80	1	XVal Session 80-Typing - Text-1		2012-07-17 14:12:00.185000
	Edit pad (rev 26)		greg	cv412	XVal Session 80	1	XVal Session 80-Typing - Text-1		2012-07-17 14:12:00.640000
	Edit pad (rev 27)		charles	cv410	XVal Session 80	1	XVal Session 80-Typing - Text-1		2012-07-17 14:12:00.685000
	Edit pad (rev 28)		charles	cv410	XVal Session 80	1	XVal Session 80-Typing - Text-1		2012-07-17 14:12:01.185000
	Edit pad (rev 29)		charles	cv410	XVal Session 80	1	XVal Session 80-Typing - Text-1		2012-07-17 14:12:01.685000
	Edit pad (rev 30)		greg	cv412	XVal Session 80	1	XVal Session 80-Typing - Text-1		2012-07-17 14:12:01.720000
	Edit pad (rev 31)		charles	cv410	XVal Session 80	1	XVal Session 80-Typing - Text-1		2012-07-17 14:12:02.186000
	Edit pad (rev 32)		charles	cv410	XVal Session 80	1	XVal Session 80-Typing - Text-1		2012-07-17 14:12:02.690000
	Edit pad (rev 33)		charles	cv410	XVal Session 80	1	XVal Session 80-Typing - Text-1		2012-07-17 14:12:03.185000
	Edit pad (rev 34)		charles	cv410	XVal Session 80	1	XVal Session 80-Typing - Text-1		2012-07-17 14:12:03.685000
	Edit pad (rev 35)		greg	cv412	XVal Session 80	1	XVal Session 80-Typing - Text-1		2012-07-17 14:12:03.990000
	Edit pad (rev 36)		charles	cv410	XVal Session 80	1	XVal Session 80-Typing - Text-1		2012-07-17 14:12:04.184000
	Edit pad (rev 37)		greg	cv412	XVal Session 80	1	XVal Session 80-Typing - Text-1		2012-07-17 14:12:04.705000
	Edit pad (rev 38)		charles	cv410	XVal Session 80	1	XVal Session 80-Typing - Text-1		2012-07-17 14:12:04.983000
	Edit pad (rev 39)		greg	cv412	XVal Session 80	1	XVal Session 80-Typing - Text-1		2012-07-17 14:12:05.206000
	Edit pad (rev 40)		charles	cv410	XVal Session 80	1	XVal Session 80-Typing - Text-1		2012-07-17 14:12:05.552000
	Edit pad (rev 41)		greg	cv412	XVal Session 80	1	XVal Session 80-Typing - Text-1		2012-07-17 14:12:05.706000
	Edit pad (rev 42)		charles	cv410	XVal Session 80	1	XVal Session 80-Typing - Text-1		2012-07-17 14:12:06.060000
	Edit pad (rev 43)		greg	cv412	XVal Session 80	1	XVal Session 80-Typing - Text-1		2012-07-17 14:12:06.206000
	Edit pad (rev 44)		charles	cv410	XVal Session 80	1	XVal Session 80-Typing - Text-1		2012-07-17 14:12:06.559000
	Edit pad (rev 45)		greg	cv412	XVal Session 80	1	XVal Session 80-Typing - Text-1		2012-07-17 14:12:06.706000
	Edit pad (rev 46)		charles	cv410	XVal Session 80	1	XVal Session 80-Typing - Text-1		2012-07-17 14:12:07.061000
	Edit pad (rev 47)		greg	cv412	XVal Session 80	1	XVal Session 80-Typing - Text-1		2012-07-17 14:12:07.530000
	Edit pad (rev 48)		charles	cv410	XVal Session 80	1	XVal Session 80-Typing - Text-1		2012-07-17 14:12:07.598000
	Edit pad (rev 49)		greg	cv412	XVal Session 80	1	XVal Session 80-Typing - Text-1		2012-07-17 14:12:08.032000
	Edit pad (rev 50)		charles	cv410	XVal Session 80	1	XVal Session 80-Typing - Text-1		2012-07-17 14:12:08.074000
	Edit pad (rev 51)		greg	cv412	XVal Session 80	1	XVal Session 80-Typing - Text-1		2012-07-17 14:12:08.530000
	Edit pad (rev 52)		charles	cv410	XVal Session 80	1	XVal Session 80-Typing - Text-1		2012-07-17 14:12:08.574000
	Edit pad (rev 53)		charles	cv410	XVal Session 80	1	XVal Session 80-Typing - Text-1		2012-07-17 14:12:09.081000
	Edit pad (rev 54)		charles	cv410	XVal Session 80	1	XVal Session 80-Typing - Text-1		2012-07-17 14:12:09.586000
	Edit pad (rev 55)		charles	cv410	XVal Session 80	1	XVal Session 80-Typing - Text-1		2012-07-17 14:12:10.096000
	Edit pad (rev 56)		greg	cv412	XVal Session 80	1	XVal Session 80-Typing - Text-1		2012-07-17 14:12:10.392000
	Edit pad (rev 57)		charles	cv410	XVal Session 80	1	XVal Session 80-Typing - Text-1		2012-07-17 14:12:10.607000
	Edit pad (rev 58)		greg	cv412	XVal Session 80	1	XVal Session 80-Typing - Text-1		2012-07-17 14:12:10.893000
	Edit pad (rev 59)		charles	cv410	XVal Session 80	1	XVal Session 80-Typing - Text-1		2012-07-17 14:12:11.289000
	Edit pad (rev 60)		charles	cv410	XVal Session 80	1	XVal Session 80-Typing - Text-1		2012-07-17 14:12:11.795000
	Edit pad (rev 61)		greg	cv412	XVal Session 80	1	XVal Session 80-Typing - Text-1		2012-07-17 14:12:12.261000
	Edit pad (rev 62)		charles	cv410	XVal Session 80	1	XVal Session 80-Typing - Text-1		2012-07-17 14:12:12.294000
	Edit pad (rev 63)		greg	cv412	XVal Session 80	1	XVal Session 80-Typing - Text-1		2012-07-17 14:12:12.762000
	Edit pad (rev 64)		charles	cv410	XVal Session 80	1	XVal Session 80-Typing - Text-1		2012-07-17 14:12:12.794000
	Edit pad (rev 65)		greg	cv412	XVal Session 80	1	XVal Session 80-Typing - Text-1		2012-07-17 14:12:13.261000
	Edit pad (rev 66)		charles	cv410	XVal Session 80	1	XVal Session 80-Typing - Text-1		2012-07-17 14:12:13.294000
	Edit pad (rev 67)		greg	cv412	XVal Session 80	1	XVal Session 80-Typing - Text-1		2012-07-17 14:12:13.762000
	Edit pad (rev 68)		charles	cv410	XVal Session 80	1	XVal Session 80-Typing - Text-1		2012-07-17 14:12:13.793000
	Edit pad (rev 69)		sean	cv372	XVal Session 80	1	XVal Session 80-Typing - Text-1		2012-07-17 14:12:14.041000
	Edit pad (rev 70)		charles	cv410	XVal Session 80	1	XVal Session 80-Typing - Text-1		2012-07-17 14:12:14.294000
	Edit pad (rev 71)		greg	cv412	XVal Session 80	1	XVal Session 80-Typing - Text-1		2012-07-17 14:12:14.653000
	Edit pad (rev 72)		sean	cv372	XVal Session 80	1	XVal Session 80-Typing - Text-1		2012-07-17 14:12:14.727000
	Edit pad (rev 73)		charles	cv410	XVal Session 80	1	XVal Session 80-Typing - Text-1		2012-07-17 14:12:14.793000
	Edit pad (rev 74)		charles	cv410	XVal Session 80	1	XVal Session 80-Typing - Text-1		2012-07-17 14:12:15.295000
	Edit pad (rev 75)		greg	cv412	XVal Session 80	1	XVal Session 80-Typing - Text-1		2012-07-17 14:12:15.400000
	Edit pad (rev 76)		charles	cv410	XVal Session 80	1	XVal Session 80-Typing - Text-1		2012-07-17 14:12:15.795000
	Edit pad (rev 77)		greg	cv412	XVal Session 80	1	XVal Session 80-Typing - Text-1		2012-07-17 14:12:16.014000
	Edit pad (rev 78)		sean	cv372	XVal Session 80	1	XVal Session 80-Typing - Text-1		2012-07-17 14:12:16.016000
	Edit pad (rev 79)		charles	cv410	XVal Session 80	1	XVal Session 80-Typing - Text-1		2012-07-17 14:12:16.294000
	Edit pad (rev 80)		greg	cv412	XVal Session 80	1	XVal Session 80-Typing - Text-1		2012-07-17 14:12:16.513000
	Edit pad (rev 81)		sean	cv372	XVal Session 80	1	XVal Session 80-Typing - Text-1		2012-07-17 14:12:16.515000
	Edit pad (rev 82)		charles	cv410	XVal Session 80	1	XVal Session 80-Typing - Text-1		2012-07-17 14:12:16.794000
	Edit pad (rev 83)		sean	cv372	XVal Session 80	1	XVal Session 80-Typing - Text-1		2012-07-17 14:12:17.057000
	Edit pad (rev 84)		charles	cv410	XVal Session 80	1	XVal Session 80-Typing - Text-1		2012-07-17 14:12:17.300000
	Edit pad (rev 85)		sean	cv372	XVal Session 80	1	XVal Session 80-Typing - Text-1		2012-07-17 14:12:17.712000
	Edit pad (rev 86)		greg	cv412	XVal Session 80	1	XVal Session 80-Typing - Text-1		2012-07-17 14:12:17.782000
	Edit pad (rev 87)		charles	cv410	XVal Session 80	1	XVal Session 80-Typing - Text-1		2012-07-17 14:12:17.809000
	Edit pad (rev 88)		sean	cv372	XVal Session 80	1	XVal Session 80-Typing - Text-1		2012-07-17 14:12:18.212000
	Edit pad (rev 89)		charles	cv410	XVal Session 80	1	XVal Session 80-Typing - Text-1		2012-07-17 14:12:18.310000
	Edit pad (rev 90)		sean	cv372	XVal Session 80	1	XVal Session 80-Typing - Text-1		2012-07-17 14:12:18.716000
	Edit pad (rev 91)		charles	cv410	XVal Session 80	1	XVal Session 80-Typing - Text-1		2012-07-17 14:12:18.821000
	Edit pad (rev 92)		sean	cv372	XVal Session 80	1	XVal Session 80-Typing - Text-1		2012-07-17 14:12:19.217000
	Edit pad (rev 93)		charles	cv410	XVal Session 80	1	XVal Session 80-Typing - Text-1		2012-07-17 14:12:19.340000
	Edit pad (rev 94)		sean	cv372	XVal Session 80	1	XVal Session 80-Typing - Text-1		2012-07-17 14:12:19.713000
	Edit pad (rev 95)		charles	cv410	XVal Session 80	1	XVal Session 80-Typing - Text-1		2012-07-17 14:12:19.841000
	Edit pad (rev 96)		greg	cv412	XVal Session 80	1	XVal Session 80-Typing - Text-1		2012-07-17 14:12:19.973000
	Edit pad (rev 97)		sean	cv372	XVal Session 80	1	XVal Session 80-Typing - Text-1		2012-07-17 14:12:20.218000
	Edit pad (rev 98)		charles	cv410	XVal Session 80	1	XVal Session 80-Typing - Text-1		2012-07-17 14:12:20.342000
	Edit pad (rev 99)		sean	cv372	XVal Session 80	1	XVal Session 80-Typing - Text-1		2012-07-17 14:12:20.717000
	Edit pad (rev 100)		charles	cv410	XVal Session 80	1	XVal Session 80-Typing - Text-1		2012-07-17 14:12:20.855000
	Edit pad (rev 101)		greg	cv412	XVal Session 80	1	XVal Session 80-Typing - Text-1		2012-07-17 14:12:21.043000
	Edit pad (rev 102)		charles	cv410	XVal Session 80	1	XVal Session 80-Typing - Text-1		2012-07-17 14:12:21.417000
	Edit pad (rev 103)		charles	cv410	XVal Session 80	1	XVal Session 80-Typing - Text-1		2012-07-17 14:12:21.918000
	Edit pad (rev 104)		charles	cv410	XVal Session 80	1	XVal Session 80-Typing - Text-1		2012-07-17 14:12:22.420000
	Edit pad (rev 105)		greg	cv412	XVal Session 80	1	XVal Session 80-Typing - Text-1		2012-07-17 14:12:22.952000
	Edit pad (rev 106)		sean	cv372	XVal Session 80	1	XVal Session 80-Typing - Text-1		2012-07-17 14:12:23.347000
	Edit pad (rev 107)		charles	cv410	XVal Session 80	1	XVal Session 80-Typing - Text-1		2012-07-17 14:12:23.637000
	Edit pad (rev 108)		greg	cv412	XVal Session 80	1	XVal Session 80-Typing - Text-1		2012-07-17 14:12:23.733000
	Edit pad (rev 109)		sean	cv372	XVal Session 80	1	XVal Session 80-Typing - Text-1		2012-07-17 14:12:23.920000
	Edit pad (rev 110)		charles	cv410	XVal Session 80	1	XVal Session 80-Typing - Text-1		2012-07-17 14:12:24.148000
	Edit pad (rev 111)		greg	cv412	XVal Session 80	1	XVal Session 80-Typing - Text-1		2012-07-17 14:12:24.285000
	Edit pad (rev 112)		sean	cv372	XVal Session 80	1	XVal Session 80-Typing - Text-1		2012-07-17 14:12:24.418000
	Edit pad (rev 113)		charles	cv410	XVal Session 80	1	XVal Session 80-Typing - Text-1		2012-07-17 14:12:24.654000
	Edit pad (rev 114)		charles	cv410	XVal Session 80	1	XVal Session 80-Typing - Text-1		2012-07-17 14:12:25.153000
	Edit pad (rev 115)		greg	cv412	XVal Session 80	1	XVal Session 80-Typing - Text-1		2012-07-17 14:12:25.192000
	Edit pad (rev 116)		charles	cv410	XVal Session 80	1	XVal Session 80-Typing - Text-1		2012-07-17 14:12:25.654000
	Edit pad (rev 117)		charles	cv410	XVal Session 80	1	XVal Session 80-Typing - Text-1		2012-07-17 14:12:26.153000
	Edit pad (rev 118)		greg	cv412	XVal Session 80	1	XVal Session 80-Typing - Text-1		2012-07-17 14:12:26.514000
	Edit pad (rev 119)		sean	cv372	XVal Session 80	1	XVal Session 80-Typing - Text-1		2012-07-17 14:12:26.557000
	Edit pad (rev 120)		charles	cv410	XVal Session 80	1	XVal Session 80-Typing - Text-1		2012-07-17 14:12:26.656000
	Edit pad (rev 121)		sean	cv372	XVal Session 80	1	XVal Session 80-Typing - Text-1		2012-07-17 14:12:27.058000
	Edit pad (rev 122)		charles	cv410	XVal Session 80	1	XVal Session 80-Typing - Text-1		2012-07-17 14:12:27.158000
	Edit pad (rev 123)		greg	cv412	XVal Session 80	1	XVal Session 80-Typing - Text-1		2012-07-17 14:12:27.485000
	Edit pad (rev 124)		sean	cv372	XVal Session 80	1	XVal Session 80-Typing - Text-1		2012-07-17 14:12:27.557000
	Edit pad (rev 125)		charles	cv410	XVal Session 80	1	XVal Session 80-Typing - Text-1		2012-07-17 14:12:27.656000
	Edit pad (rev 126)		greg	cv412	XVal Session 80	1	XVal Session 80-Typing - Text-1		2012-07-17 14:12:28.034000
	Edit pad (rev 127)		sean	cv372	XVal Session 80	1	XVal Session 80-Typing - Text-1		2012-07-17 14:12:28.058000
	Edit pad (rev 128)		charles	cv410	XVal Session 80	1	XVal Session 80-Typing - Text-1		2012-07-17 14:12:28.156000
	Edit pad (rev 129)		sean	cv372	XVal Session 80	1	XVal Session 80-Typing - Text-1		2012-07-17 14:12:28.558000
	Edit pad (rev 130)		charles	cv410	XVal Session 80	1	XVal Session 80-Typing - Text-1		2012-07-17 14:12:28.664000
	Edit pad (rev 131)		sean	cv372	XVal Session 80	1	XVal Session 80-Typing - Text-1		2012-07-17 14:12:29.058000
	Edit pad (rev 132)		charles	cv410	XVal Session 80	1	XVal Session 80-Typing - Text-1		2012-07-17 14:12:29.169000
	Edit pad (rev 133)		charles	cv410	XVal Session 80	1	XVal Session 80-Typing - Text-1		2012-07-17 14:12:29.669000
	Edit pad (rev 134)		greg	cv412	XVal Session 80	1	XVal Session 80-Typing - Text-1		2012-07-17 14:12:29.993000
	Edit pad (rev 135)		charles	cv410	XVal Session 80	1	XVal Session 80-Typing - Text-1		2012-07-17 14:12:30.168000
	Edit pad (rev 136)		charles	cv410	XVal Session 80	1	XVal Session 80-Typing - Text-1		2012-07-17 14:12:30.669000
	Edit pad (rev 137)		greg	cv412	XVal Session 80	1	XVal Session 80-Typing - Text-1		2012-07-17 14:12:30.761000
	Edit pad (rev 138)		charles	cv410	XVal Session 80	1	XVal Session 80-Typing - Text-1		2012-07-17 14:12:31.169000
	Edit pad (rev 139)		greg	cv412	XVal Session 80	1	XVal Session 80-Typing - Text-1		2012-07-17 14:12:31.289000
	Edit pad (rev 140)		charles	cv410	XVal Session 80	1	XVal Session 80-Typing - Text-1		2012-07-17 14:12:31.670000
	Edit pad (rev 141)		greg	cv412	XVal Session 80	1	XVal Session 80-Typing - Text-1		2012-07-17 14:12:31.789000
	Edit pad (rev 142)		charles	cv410	XVal Session 80	1	XVal Session 80-Typing - Text-1		2012-07-17 14:12:32.683000
	Edit pad (rev 143)		greg	cv412	XVal Session 80	1	XVal Session 80-Typing - Text-1		2012-07-17 14:12:32.942000
	Edit pad (rev 144)		charles	cv410	XVal Session 80	1	XVal Session 80-Typing - Text-1		2012-07-17 14:12:33.185000
	Edit pad (rev 145)		greg	cv412	XVal Session 80	1	XVal Session 80-Typing - Text-1		2012-07-17 14:12:33.443000
	Edit pad (rev 146)		charles	cv410	XVal Session 80	1	XVal Session 80-Typing - Text-1		2012-07-17 14:12:33.685000
	Edit pad (rev 147)		sean	cv372	XVal Session 80	1	XVal Session 80-Typing - Text-1		2012-07-17 14:12:33.880000
	Edit pad (rev 148)		greg	cv412	XVal Session 80	1	XVal Session 80-Typing - Text-1		2012-07-17 14:12:33.943000
	Edit pad (rev 149)		charles	cv410	XVal Session 80	1	XVal Session 80-Typing - Text-1		2012-07-17 14:12:34.237000
	Edit pad (rev 150)		sean	cv372	XVal Session 80	1	XVal Session 80-Typing - Text-1		2012-07-17 14:12:34.379000
	Edit pad (rev 151)		greg	cv412	XVal Session 80	1	XVal Session 80-Typing - Text-1		2012-07-17 14:12:34.444000
	Edit pad (rev 152)		sean	cv372	XVal Session 80	1	XVal Session 80-Typing - Text-1		2012-07-17 14:12:34.882000
	Edit pad (rev 153)		charles	cv410	XVal Session 80	1	XVal Session 80-Typing - Text-1		2012-07-17 14:12:35.358000
	Edit pad (rev 154)		sean	cv372	XVal Session 80	1	XVal Session 80-Typing - Text-1		2012-07-17 14:12:35.383000
	Edit pad (rev 155)		greg	cv412	XVal Session 80	1	XVal Session 80-Typing - Text-1		2012-07-17 14:12:35.420000
	Edit pad (rev 156)		greg	cv412	XVal Session 80	1	XVal Session 80-Typing - Text-1		2012-07-17 14:12:35.920000
	Edit pad (rev 157)		sean	cv372	XVal Session 80	1	XVal Session 80-Typing - Text-1		2012-07-17 14:12:35.985000
	Edit pad (rev 158)		greg	cv412	XVal Session 80	1	XVal Session 80-Typing - Text-1		2012-07-17 14:12:36.420000
	Edit pad (rev 159)		charles	cv410	XVal Session 80	1	XVal Session 80-Typing - Text-1		2012-07-17 14:12:36.699000
	Edit pad (rev 160)		sean	cv372	XVal Session 80	1	XVal Session 80-Typing - Text-1		2012-07-17 14:12:36.715000
	Edit pad (rev 161)		greg	cv412	XVal Session 80	1	XVal Session 80-Typing - Text-1		2012-07-17 14:12:37.081000
	Edit pad (rev 162)		charles	cv410	XVal Session 80	1	XVal Session 80-Typing - Text-1		2012-07-17 14:12:37.212000
	Edit pad (rev 163)		sean	cv372	XVal Session 80	1	XVal Session 80-Typing - Text-1		2012-07-17 14:12:37.218000
	Edit pad (rev 164)		greg	cv412	XVal Session 80	1	XVal Session 80-Typing - Text-1		2012-07-17 14:12:37.580000
	Edit pad (rev 165)		charles	cv410	XVal Session 80	1	XVal Session 80-Typing - Text-1		2012-07-17 14:12:37.717000
	Edit pad (rev 166)		sean	cv372	XVal Session 80	1	XVal Session 80-Typing - Text-1		2012-07-17 14:12:37.719000
	Edit pad (rev 167)		charles	cv410	XVal Session 80	1	XVal Session 80-Typing - Text-1		2012-07-17 14:12:38.216000
	Edit pad (rev 168)		sean	cv372	XVal Session 80	1	XVal Session 80-Typing - Text-1		2012-07-17 14:12:38.219000
	Edit pad (rev 169)		charles	cv410	XVal Session 80	1	XVal Session 80-Typing - Text-1		2012-07-17 14:12:38.723000
	Edit pad (rev 170)		charles	cv410	XVal Session 80	1	XVal Session 80-Typing - Text-1		2012-07-17 14:12:39.232000
	Edit pad (rev 171)		charles	cv410	XVal Session 80	1	XVal Session 80-Typing - Text-1		2012-07-17 14:12:39.732000
	Edit pad (rev 172)		greg	cv412	XVal Session 80	1	XVal Session 80-Typing - Text-1		2012-07-17 14:12:40.053000
	Edit pad (rev 173)		sean	cv372	XVal Session 80	1	XVal Session 80-Typing - Text-1		2012-07-17 14:12:40.222000
	Edit pad (rev 174)		charles	cv410	XVal Session 80	1	XVal Session 80-Typing - Text-1		2012-07-17 14:12:40.232000
	Edit pad (rev 175)		sean	cv372	XVal Session 80	1	XVal Session 80-Typing - Text-1		2012-07-17 14:12:40.723000
	Edit pad (rev 176)		charles	cv410	XVal Session 80	1	XVal Session 80-Typing - Text-1		2012-07-17 14:12:40.731000
	Edit pad (rev 177)		greg	cv412	XVal Session 80	1	XVal Session 80-Typing - Text-1		2012-07-17 14:12:41.017000
	Edit pad (rev 178)		sean	cv372	XVal Session 80	1	XVal Session 80-Typing - Text-1		2012-07-17 14:12:41.223000
	Edit pad (rev 179)		charles	cv410	XVal Session 80	1	XVal Session 80-Typing - Text-1		2012-07-17 14:12:41.232000
	Edit pad (rev 180)		greg	cv412	XVal Session 80	1	XVal Session 80-Typing - Text-1		2012-07-17 14:12:41.704000
	Edit pad (rev 181)		sean	cv372	XVal Session 80	1	XVal Session 80-Typing - Text-1		2012-07-17 14:12:41.723000
	Edit pad (rev 182)		charles	cv410	XVal Session 80	1	XVal Session 80-Typing - Text-1		2012-07-17 14:12:41.737000
	Edit pad (rev 183)		sean	cv372	XVal Session 80	1	XVal Session 80-Typing - Text-1		2012-07-17 14:12:42.223000
	Edit pad (rev 184)		charles	cv410	XVal Session 80	1	XVal Session 80-Typing - Text-1		2012-07-17 14:12:42.247000
	Edit pad (rev 185)		sean	cv372	XVal Session 80	1	XVal Session 80-Typing - Text-1		2012-07-17 14:12:42.724000
	Edit pad (rev 186)		charles	cv410	XVal Session 80	1	XVal Session 80-Typing - Text-1		2012-07-17 14:12:42.748000
	Edit pad (rev 187)		greg	cv412	XVal Session 80	1	XVal Session 80-Typing - Text-1		2012-07-17 14:12:43.048000
	Edit pad (rev 188)		charles	cv410	XVal Session 80	1	XVal Session 80-Typing - Text-1		2012-07-17 14:12:43.262000
	Edit pad (rev 189)		charles	cv410	XVal Session 80	1	XVal Session 80-Typing - Text-1		2012-07-17 14:12:43.768000
	Edit pad (rev 190)		sean	cv372	XVal Session 80	1	XVal Session 80-Typing - Text-1		2012-07-17 14:12:43.852000
	Edit pad (rev 191)		greg	cv412	XVal Session 80	1	XVal Session 80-Typing - Text-1		2012-07-17 14:12:44.081000
	Edit pad (rev 192)		charles	cv410	XVal Session 80	1	XVal Session 80-Typing - Text-1		2012-07-17 14:12:44.262000
	Edit pad (rev 193)		sean	cv372	XVal Session 80	1	XVal Session 80-Typing - Text-1		2012-07-17 14:12:44.353000
	Edit pad (rev 194)		greg	cv412	XVal Session 80	1	XVal Session 80-Typing - Text-1		2012-07-17 14:12:44.583000
	Edit pad (rev 195)		charles	cv410	XVal Session 80	1	XVal Session 80-Typing - Text-1		2012-07-17 14:12:44.804000
	Edit pad (rev 196)		sean	cv372	XVal Session 80	1	XVal Session 80-Typing - Text-1		2012-07-17 14:12:44.853000
	Edit pad (rev 197)		sean	cv372	XVal Session 80	1	XVal Session 80-Typing - Text-1		2012-07-17 14:12:45.882000
	Edit pad (rev 198)		charles	cv410	XVal Session 80	1	XVal Session 80-Typing - Text-1		2012-07-17 14:12:46.259000
	Edit pad (rev 199)		sean	cv372	XVal Session 80	1	XVal Session 80-Typing - Text-1		2012-07-17 14:12:46.380000
	Edit pad (rev 200)		charles	cv410	XVal Session 80	1	XVal Session 80-Typing - Text-1		2012-07-17 14:12:46.765000
	Edit pad (rev 201)		sean	cv372	XVal Session 80	1	XVal Session 80-Typing - Text-1		2012-07-17 14:12:46.880000
	Edit pad (rev 202)		charles	cv410	XVal Session 80	1	XVal Session 80-Typing - Text-1		2012-07-17 14:12:47.262000
	Edit pad (rev 203)		sean	cv372	XVal Session 80	1	XVal Session 80-Typing - Text-1		2012-07-17 14:12:47.384000
	Edit pad (rev 204)		greg	cv412	XVal Session 80	1	XVal Session 80-Typing - Text-1		2012-07-17 14:12:47.466000
	Edit pad (rev 205)		charles	cv410	XVal Session 80	1	XVal Session 80-Typing - Text-1		2012-07-17 14:12:47.763000
	Edit pad (rev 206)		sean	cv372	XVal Session 80	1	XVal Session 80-Typing - Text-1		2012-07-17 14:12:47.885000
	Edit pad (rev 207)		charles	cv410	XVal Session 80	1	XVal Session 80-Typing - Text-1		2012-07-17 14:12:48.262000
	Edit pad (rev 208)		sean	cv372	XVal Session 80	1	XVal Session 80-Typing - Text-1		2012-07-17 14:12:48.383000
	Edit pad (rev 209)		charles	cv410	XVal Session 80	1	XVal Session 80-Typing - Text-1		2012-07-17 14:12:48.762000
	Edit pad (rev 210)		sean	cv372	XVal Session 80	1	XVal Session 80-Typing - Text-1		2012-07-17 14:12:48.884000
	Edit pad (rev 211)		sean	cv372	XVal Session 80	1	XVal Session 80-Typing - Text-1		2012-07-17 14:12:49.385000
	Edit pad (rev 212)		sean	cv372	XVal Session 80	1	XVal Session 80-Typing - Text-1		2012-07-17 14:12:49.886000
	Edit pad (rev 213)		sean	cv372	XVal Session 80	1	XVal Session 80-Typing - Text-1		2012-07-17 14:12:50.807000
	Edit pad (rev 214)		sean	cv372	XVal Session 80	1	XVal Session 80-Typing - Text-1		2012-07-17 14:12:51.303000
	Edit pad (rev 215)		charles	cv410	XVal Session 80	1	XVal Session 80-Typing - Text-1		2012-07-17 14:12:51.645000
	Edit pad (rev 216)		greg	cv412	XVal Session 80	1	XVal Session 80-Typing - Text-1		2012-07-17 14:12:51.763000
	Edit pad (rev 217)		sean	cv372	XVal Session 80	1	XVal Session 80-Typing - Text-1		2012-07-17 14:12:51.829000
	Edit pad (rev 218)		sean	cv372	XVal Session 80	1	XVal Session 80-Typing - Text-1		2012-07-17 14:12:52.304000
	Edit pad (rev 219)		greg	cv412	XVal Session 80	1	XVal Session 80-Typing - Text-1		2012-07-17 14:12:52.337000
	Edit pad (rev 220)		greg	cv412	XVal Session 80	1	XVal Session 80-Typing - Text-1		2012-07-17 14:12:52.839000
	Edit pad (rev 221)		sean	cv372	XVal Session 80	1	XVal Session 80-Typing - Text-1		2012-07-17 14:12:53.205000
	Edit pad (rev 222)		charles	cv410	XVal Session 80	1	XVal Session 80-Typing - Text-1		2012-07-17 14:12:53.330000
	Edit pad (rev 223)		greg	cv412	XVal Session 80	1	XVal Session 80-Typing - Text-1		2012-07-17 14:12:53.349000
	Edit pad (rev 224)		sean	cv372	XVal Session 80	1	XVal Session 80-Typing - Text-1		2012-07-17 14:12:53.705000
	Edit pad (rev 225)		charles	cv410	XVal Session 80	1	XVal Session 80-Typing - Text-1		2012-07-17 14:12:53.843000
	Edit pad (rev 226)		greg	cv412	XVal Session 80	1	XVal Session 80-Typing - Text-1		2012-07-17 14:12:53.855000
	Edit pad (rev 227)		sean	cv372	XVal Session 80	1	XVal Session 80-Typing - Text-1		2012-07-17 14:12:54.207000
	Edit pad (rev 228)		charles	cv410	XVal Session 80	1	XVal Session 80-Typing - Text-1		2012-07-17 14:12:54.346000
	Edit pad (rev 229)		greg	cv412	XVal Session 80	1	XVal Session 80-Typing - Text-1		2012-07-17 14:12:54.414000
	Edit pad (rev 230)		sean	cv372	XVal Session 80	1	XVal Session 80-Typing - Text-1		2012-07-17 14:12:54.706000
	Edit pad (rev 231)		charles	cv410	XVal Session 80	1	XVal Session 80-Typing - Text-1		2012-07-17 14:12:54.857000
	Edit pad (rev 232)		greg	cv412	XVal Session 80	1	XVal Session 80-Typing - Text-1		2012-07-17 14:12:54.864000
	Edit pad (rev 233)		sean	cv372	XVal Session 80	1	XVal Session 80-Typing - Text-1		2012-07-17 14:12:55.227000
	Edit pad (rev 234)		charles	cv410	XVal Session 80	1	XVal Session 80-Typing - Text-1		2012-07-17 14:12:55.355000
	Edit pad (rev 235)		greg	cv412	XVal Session 80	1	XVal Session 80-Typing - Text-1		2012-07-17 14:12:55.369000
	Edit pad (rev 236)		sean	cv372	XVal Session 80	1	XVal Session 80-Typing - Text-1		2012-07-17 14:12:55.730000
	Edit pad (rev 237)		greg	cv412	XVal Session 80	1	XVal Session 80-Typing - Text-1		2012-07-17 14:12:55.868000
	Edit pad (rev 238)		sean	cv372	XVal Session 80	1	XVal Session 80-Typing - Text-1		2012-07-17 14:12:56.229000
	Edit pad (rev 239)		sean	cv372	XVal Session 80	1	XVal Session 80-Typing - Text-1		2012-07-17 14:12:56.730000
	Edit pad (rev 240)		greg	cv412	XVal Session 80	1	XVal Session 80-Typing - Text-1		2012-07-17 14:12:57.082000
	Edit pad (rev 241)		greg	cv412	XVal Session 80	1	XVal Session 80-Typing - Text-1		2012-07-17 14:12:58.408000
	Edit pad (rev 242)		greg	cv412	XVal Session 80	1	XVal Session 80-Typing - Text-1		2012-07-17 14:12:59.085000
	Edit pad (rev 243)		sean	cv372	XVal Session 80	1	XVal Session 80-Typing - Text-1		2012-07-17 14:12:59.532000
	Edit pad (rev 244)		sean	cv372	XVal Session 80	1	XVal Session 80-Typing - Text-1		2012-07-17 14:13:00.032000
	Edit pad (rev 245)		charles	cv410	XVal Session 80	1	XVal Session 80-Typing - Text-1		2012-07-17 14:13:00.392000
	Edit pad (rev 246)		sean	cv372	XVal Session 80	1	XVal Session 80-Typing - Text-1		2012-07-17 14:13:01.232000
	Edit pad (rev 247)		sean	cv372	XVal Session 80	1	XVal Session 80-Typing - Text-1		2012-07-17 14:13:02.159000
	Edit pad (rev 248)		greg	cv412	XVal Session 80	1	XVal Session 80-Typing - Text-1		2012-07-17 14:13:02.526000
	Edit pad (rev 249)		sean	cv372	XVal Session 80	1	XVal Session 80-Typing - Text-1		2012-07-17 14:13:02.660000
	Edit pad (rev 250)		greg	cv412	XVal Session 80	1	XVal Session 80-Typing - Text-1		2012-07-17 14:13:03.026000
	Edit pad (rev 251)		sean	cv372	XVal Session 80	1	XVal Session 80-Typing - Text-1		2012-07-17 14:13:03.159000
	Edit pad (rev 252)		greg	cv412	XVal Session 80	1	XVal Session 80-Typing - Text-1		2012-07-17 14:13:03.527000
	Edit pad (rev 253)		sean	cv372	XVal Session 80	1	XVal Session 80-Typing - Text-1		2012-07-17 14:13:03.660000
	Edit pad (rev 254)		greg	cv412	XVal Session 80	1	XVal Session 80-Typing - Text-1		2012-07-17 14:13:04.319000
	Edit pad (rev 255)		greg	cv412	XVal Session 80	1	XVal Session 80-Typing - Text-1		2012-07-17 14:13:05.848000
	Edit pad (rev 256)		sean	cv372	XVal Session 80	1	XVal Session 80-Typing - Text-1		2012-07-17 14:13:06.151000
	Edit pad (rev 257)		sean	cv372	XVal Session 80	1	XVal Session 80-Typing - Text-1		2012-07-17 14:13:06.654000
	Edit pad (rev 258)		sean	cv372	XVal Session 80	1	XVal Session 80-Typing - Text-1		2012-07-17 14:13:07.163000
	Edit pad (rev 259)		sean	cv372	XVal Session 80	1	XVal Session 80-Typing - Text-1		2012-07-17 14:13:07.666000
	Edit pad (rev 260)		charles	cv410	XVal Session 80	1	XVal Session 80-Typing - Text-1		2012-07-17 14:13:08.042000
	Edit pad (rev 261)		sean	cv372	XVal Session 80	1	XVal Session 80-Typing - Text-1		2012-07-17 14:13:08.169000
	Edit pad (rev 262)		charles	cv410	XVal Session 80	1	XVal Session 80-Typing - Text-1		2012-07-17 14:13:08.588000
	Edit pad (rev 263)		sean	cv372	XVal Session 80	1	XVal Session 80-Typing - Text-1		2012-07-17 14:13:08.987000
	Edit pad (rev 264)		charles	cv410	XVal Session 80	1	XVal Session 80-Typing - Text-1		2012-07-17 14:13:09.044000
	Edit pad (rev 265)		sean	cv372	XVal Session 80	1	XVal Session 80-Typing - Text-1		2012-07-17 14:13:09.488000
	Edit pad (rev 266)		charles	cv410	XVal Session 80	1	XVal Session 80-Typing - Text-1		2012-07-17 14:13:09.548000
	Edit pad (rev 267)		sean	cv372	XVal Session 80	1	XVal Session 80-Typing - Text-1		2012-07-17 14:13:09.987000
	Edit pad (rev 268)		charles	cv410	XVal Session 80	1	XVal Session 80-Typing - Text-1		2012-07-17 14:13:10.060000
	Edit pad (rev 269)		greg	cv412	XVal Session 80	1	XVal Session 80-Typing - Text-1		2012-07-17 14:13:10.443000
	Edit pad (rev 270)		sean	cv372	XVal Session 80	1	XVal Session 80-Typing - Text-1		2012-07-17 14:13:10.486000
	Edit pad (rev 271)		charles	cv410	XVal Session 80	1	XVal Session 80-Typing - Text-1		2012-07-17 14:13:10.559000
	Edit pad (rev 272)		sean	cv372	XVal Session 80	1	XVal Session 80-Typing - Text-1		2012-07-17 14:13:10.992000
	Edit pad (rev 273)		charles	cv410	XVal Session 80	1	XVal Session 80-Typing - Text-1		2012-07-17 14:13:11.060000
	Edit pad (rev 274)		sean	cv372	XVal Session 80	1	XVal Session 80-Typing - Text-1		2012-07-17 14:13:11.493000
	Edit pad (rev 275)		charles	cv410	XVal Session 80	1	XVal Session 80-Typing - Text-1		2012-07-17 14:13:11.558000
	Edit pad (rev 276)		charles	cv410	XVal Session 80	1	XVal Session 80-Typing - Text-1		2012-07-17 14:13:12.060000
	Edit pad (rev 277)		charles	cv410	XVal Session 80	1	XVal Session 80-Typing - Text-1		2012-07-17 14:13:12.563000
	Edit pad (rev 278)		greg	cv412	XVal Session 80	1	XVal Session 80-Typing - Text-1		2012-07-17 14:13:12.585000
	Edit pad (rev 279)		charles	cv410	XVal Session 80	1	XVal Session 80-Typing - Text-1		2012-07-17 14:13:13.059000
	Edit pad (rev 280)		greg	cv412	XVal Session 80	1	XVal Session 80-Typing - Text-1		2012-07-17 14:13:13.342000
	Edit pad (rev 281)		sean	cv372	XVal Session 80	1	XVal Session 80-Typing - Text-1		2012-07-17 14:13:13.444000
	Edit pad (rev 282)		charles	cv410	XVal Session 80	1	XVal Session 80-Typing - Text-1		2012-07-17 14:13:13.656000
	Edit pad (rev 283)		sean	cv372	XVal Session 80	1	XVal Session 80-Typing - Text-1		2012-07-17 14:13:13.946000
	Edit pad (rev 284)		charles	cv410	XVal Session 80	1	XVal Session 80-Typing - Text-1		2012-07-17 14:13:14.282000
	Edit pad (rev 285)		sean	cv372	XVal Session 80	1	XVal Session 80-Typing - Text-1		2012-07-17 14:13:14.444000
	Edit pad (rev 286)		charles	cv410	XVal Session 80	1	XVal Session 80-Typing - Text-1		2012-07-17 14:13:14.765000
	Edit pad (rev 287)		sean	cv372	XVal Session 80	1	XVal Session 80-Typing - Text-1		2012-07-17 14:13:14.947000
	Edit pad (rev 288)		charles	cv410	XVal Session 80	1	XVal Session 80-Typing - Text-1		2012-07-17 14:13:15.265000
	Edit pad (rev 289)		greg	cv412	XVal Session 80	1	XVal Session 80-Typing - Text-1		2012-07-17 14:13:15.360000
	Edit pad (rev 290)		sean	cv372	XVal Session 80	1	XVal Session 80-Typing - Text-1		2012-07-17 14:13:15.444000
	Edit pad (rev 291)		charles	cv410	XVal Session 80	1	XVal Session 80-Typing - Text-1		2012-07-17 14:13:15.765000
	Edit pad (rev 292)		sean	cv372	XVal Session 80	1	XVal Session 80-Typing - Text-1		2012-07-17 14:13:15.946000
	Edit pad (rev 293)		charles	cv410	XVal Session 80	1	XVal Session 80-Typing - Text-1		2012-07-17 14:13:16.264000
	Edit pad (rev 294)		greg	cv412	XVal Session 80	1	XVal Session 80-Typing - Text-1		2012-07-17 14:13:16.763000
	Edit pad (rev 295)		charles	cv410	XVal Session 80	1	XVal Session 80-Typing - Text-1		2012-07-17 14:13:16.765000
	Edit pad (rev 296)		greg	cv412	XVal Session 80	1	XVal Session 80-Typing - Text-1		2012-07-17 14:13:17.263000
	Edit pad (rev 297)		charles	cv410	XVal Session 80	1	XVal Session 80-Typing - Text-1		2012-07-17 14:13:17.278000
	Edit pad (rev 298)		greg	cv412	XVal Session 80	1	XVal Session 80-Typing - Text-1		2012-07-17 14:13:17.763000
	Edit pad (rev 299)		charles	cv410	XVal Session 80	1	XVal Session 80-Typing - Text-1		2012-07-17 14:13:17.780000
	Edit pad (rev 300)		charles	cv410	XVal Session 80	1	XVal Session 80-Typing - Text-1		2012-07-17 14:13:18.280000
	Edit pad (rev 301)		sean	cv372	XVal Session 80	1	XVal Session 80-Typing - Text-1		2012-07-17 14:13:18.362000
	Edit pad (rev 302)		greg	cv412	XVal Session 80	1	XVal Session 80-Typing - Text-1		2012-07-17 14:13:18.693000
	Edit pad (rev 303)		sean	cv372	XVal Session 80	1	XVal Session 80-Typing - Text-1		2012-07-17 14:13:18.865000
	Edit pad (rev 304)		charles	cv410	XVal Session 80	1	XVal Session 80-Typing - Text-1		2012-07-17 14:13:19.274000
	Edit pad (rev 305)		sean	cv372	XVal Session 80	1	XVal Session 80-Typing - Text-1		2012-07-17 14:13:19.364000
	Edit pad (rev 306)		charles	cv410	XVal Session 80	1	XVal Session 80-Typing - Text-1		2012-07-17 14:13:19.779000
	Edit pad (rev 307)		sean	cv372	XVal Session 80	1	XVal Session 80-Typing - Text-1		2012-07-17 14:13:19.864000
	Edit pad (rev 308)		greg	cv412	XVal Session 80	1	XVal Session 80-Typing - Text-1		2012-07-17 14:13:20.168000
	Edit pad (rev 309)		charles	cv410	XVal Session 80	1	XVal Session 80-Typing - Text-1		2012-07-17 14:13:20.277000
	Edit pad (rev 310)		sean	cv372	XVal Session 80	1	XVal Session 80-Typing - Text-1		2012-07-17 14:13:20.364000
	Edit pad (rev 311)		charles	cv410	XVal Session 80	1	XVal Session 80-Typing - Text-1		2012-07-17 14:13:20.779000
	Edit pad (rev 312)		sean	cv372	XVal Session 80	1	XVal Session 80-Typing - Text-1		2012-07-17 14:13:20.864000
	Edit pad (rev 313)		charles	cv410	XVal Session 80	1	XVal Session 80-Typing - Text-1		2012-07-17 14:13:21.280000
	Edit pad (rev 314)		sean	cv372	XVal Session 80	1	XVal Session 80-Typing - Text-1		2012-07-17 14:13:21.372000
	Edit pad (rev 315)		charles	cv410	XVal Session 80	1	XVal Session 80-Typing - Text-1		2012-07-17 14:13:21.779000
	Edit pad (rev 316)		sean	cv372	XVal Session 80	1	XVal Session 80-Typing - Text-1		2012-07-17 14:13:21.872000
	Edit pad (rev 317)		greg	cv412	XVal Session 80	1	XVal Session 80-Typing - Text-1		2012-07-17 14:13:22.060000
	Edit pad (rev 318)		charles	cv410	XVal Session 80	1	XVal Session 80-Typing - Text-1		2012-07-17 14:13:22.281000
	Edit pad (rev 319)		greg	cv412	XVal Session 80	1	XVal Session 80-Typing - Text-1		2012-07-17 14:13:23.041000
	Edit pad (rev 320)		sean	cv372	XVal Session 80	1	XVal Session 80-Typing - Text-1		2012-07-17 14:13:24.754000
	Edit pad (rev 321)		sean	cv372	XVal Session 80	1	XVal Session 80-Typing - Text-1		2012-07-17 14:13:25.254000
	Edit pad (rev 322)		charles	cv410	XVal Session 80	1	XVal Session 80-Typing - Text-1		2012-07-17 14:13:25.275000
	Edit pad (rev 323)		sean	cv372	XVal Session 80	1	XVal Session 80-Typing - Text-1		2012-07-17 14:13:25.776000
	Edit pad (rev 324)		greg	cv412	XVal Session 80	1	XVal Session 80-Typing - Text-1		2012-07-17 14:13:25.972000
	Edit pad (rev 325)		sean	cv372	XVal Session 80	1	XVal Session 80-Typing - Text-1		2012-07-17 14:13:26.256000
	Edit pad (rev 326)		greg	cv412	XVal Session 80	1	XVal Session 80-Typing - Text-1		2012-07-17 14:13:26.473000
	Edit pad (rev 327)		sean	cv372	XVal Session 80	1	XVal Session 80-Typing - Text-1		2012-07-17 14:13:26.795000
	Edit pad (rev 328)		greg	cv412	XVal Session 80	1	XVal Session 80-Typing - Text-1		2012-07-17 14:13:27.281000
	Edit pad (rev 329)		sean	cv372	XVal Session 80	1	XVal Session 80-Typing - Text-1		2012-07-17 14:13:27.297000
	Edit pad (rev 330)		greg	cv412	XVal Session 80	1	XVal Session 80-Typing - Text-1		2012-07-17 14:13:27.782000
	Edit pad (rev 331)		sean	cv372	XVal Session 80	1	XVal Session 80-Typing - Text-1		2012-07-17 14:13:27.797000
	Edit pad (rev 332)		sean	cv372	XVal Session 80	1	XVal Session 80-Typing - Text-1		2012-07-17 14:13:28.442000
	Edit pad (rev 333)		sean	cv372	XVal Session 80	1	XVal Session 80-Typing - Text-1		2012-07-17 14:13:29.706000
	Edit pad (rev 334)		greg	cv412	XVal Session 80	1	XVal Session 80-Typing - Text-1		2012-07-17 14:13:30.095000
	Edit pad (rev 335)		sean	cv372	XVal Session 80	1	XVal Session 80-Typing - Text-1		2012-07-17 14:13:30.205000
	Edit pad (rev 336)		greg	cv412	XVal Session 80	1	XVal Session 80-Typing - Text-1		2012-07-17 14:13:30.598000
	Edit pad (rev 337)		charles	cv410	XVal Session 80	1	XVal Session 80-Typing - Text-1		2012-07-17 14:13:30.676000
	Edit pad (rev 338)		sean	cv372	XVal Session 80	1	XVal Session 80-Typing - Text-1		2012-07-17 14:13:30.704000
	Edit pad (rev 339)		charles	cv410	XVal Session 80	1	XVal Session 80-Typing - Text-1		2012-07-17 14:13:31.186000
	Edit pad (rev 340)		sean	cv372	XVal Session 80	1	XVal Session 80-Typing - Text-1		2012-07-17 14:13:31.287000
	Edit pad (rev 341)		charles	cv410	XVal Session 80	1	XVal Session 80-Typing - Text-1		2012-07-17 14:13:31.685000
	Edit pad (rev 342)		sean	cv372	XVal Session 80	1	XVal Session 80-Typing - Text-1		2012-07-17 14:13:31.787000
	Edit pad (rev 343)		charles	cv410	XVal Session 80	1	XVal Session 80-Typing - Text-1		2012-07-17 14:13:32.189000
	Edit pad (rev 344)		greg	cv412	XVal Session 80	1	XVal Session 80-Typing - Text-1		2012-07-17 14:13:32.640000
	Edit pad (rev 345)		charles	cv410	XVal Session 80	1	XVal Session 80-Typing - Text-1		2012-07-17 14:13:32.690000
	Edit pad (rev 346)		sean	cv372	XVal Session 80	1	XVal Session 80-Typing - Text-1		2012-07-17 14:13:32.755000
	Edit pad (rev 347)		charles	cv410	XVal Session 80	1	XVal Session 80-Typing - Text-1		2012-07-17 14:13:33.201000
	Edit pad (rev 348)		sean	cv372	XVal Session 80	1	XVal Session 80-Typing - Text-1		2012-07-17 14:13:33.257000
	Edit pad (rev 349)		charles	cv410	XVal Session 80	1	XVal Session 80-Typing - Text-1		2012-07-17 14:13:33.700000
	Edit pad (rev 350)		sean	cv372	XVal Session 80	1	XVal Session 80-Typing - Text-1		2012-07-17 14:13:33.980000
	Edit pad (rev 351)		greg	cv412	XVal Session 80	1	XVal Session 80-Typing - Text-1		2012-07-17 14:13:33.992000
	Edit pad (rev 352)		charles	cv410	XVal Session 80	1	XVal Session 80-Typing - Text-1		2012-07-17 14:13:34.199000
	Edit pad (rev 353)		sean	cv372	XVal Session 80	1	XVal Session 80-Typing - Text-1		2012-07-17 14:13:34.480000
	Edit pad (rev 354)		charles	cv410	XVal Session 80	1	XVal Session 80-Typing - Text-1		2012-07-17 14:13:34.702000
	Edit pad (rev 355)		greg	cv412	XVal Session 80	1	XVal Session 80-Typing - Text-1		2012-07-17 14:13:34.847000
	Edit pad (rev 356)		charles	cv410	XVal Session 80	1	XVal Session 80-Typing - Text-1		2012-07-17 14:13:35.201000
	Edit pad (rev 357)		greg	cv412	XVal Session 80	1	XVal Session 80-Typing - Text-1		2012-07-17 14:13:35.348000
	Edit pad (rev 358)		sean	cv372	XVal Session 80	1	XVal Session 80-Typing - Text-1		2012-07-17 14:13:35.622000
	Edit pad (rev 359)		charles	cv410	XVal Session 80	1	XVal Session 80-Typing - Text-1		2012-07-17 14:13:35.704000
	Edit pad (rev 360)		greg	cv412	XVal Session 80	1	XVal Session 80-Typing - Text-1		2012-07-17 14:13:35.853000
	Edit pad (rev 361)		sean	cv372	XVal Session 80	1	XVal Session 80-Typing - Text-1		2012-07-17 14:13:36.284000
	Edit pad (rev 362)		greg	cv412	XVal Session 80	1	XVal Session 80-Typing - Text-1		2012-07-17 14:13:36.353000
	Edit pad (rev 363)		sean	cv372	XVal Session 80	1	XVal Session 80-Typing - Text-1		2012-07-17 14:13:36.782000
	Edit pad (rev 364)		greg	cv412	XVal Session 80	1	XVal Session 80-Typing - Text-1		2012-07-17 14:13:36.854000
	Edit pad (rev 365)		sean	cv372	XVal Session 80	1	XVal Session 80-Typing - Text-1		2012-07-17 14:13:37.282000
	Edit pad (rev 366)		greg	cv412	XVal Session 80	1	XVal Session 80-Typing - Text-1		2012-07-17 14:13:37.355000
	Edit pad (rev 367)		greg	cv412	XVal Session 80	1	XVal Session 80-Typing - Text-1		2012-07-17 14:13:37.855000
	Edit pad (rev 368)		greg	cv412	XVal Session 80	1	XVal Session 80-Typing - Text-1		2012-07-17 14:13:38.355000
	Edit pad (rev 369)		greg	cv412	XVal Session 80	1	XVal Session 80-Typing - Text-1		2012-07-17 14:13:38.855000
	Edit pad (rev 370)		greg	cv412	XVal Session 80	1	XVal Session 80-Typing - Text-1		2012-07-17 14:13:39.355000
	Edit pad (rev 371)		greg	cv412	XVal Session 80	1	XVal Session 80-Typing - Text-1		2012-07-17 14:13:39.856000
	Edit pad (rev 372)		greg	cv412	XVal Session 80	1	XVal Session 80-Typing - Text-1		2012-07-17 14:13:40.356000
	Edit pad (rev 373)		greg	cv412	XVal Session 80	1	XVal Session 80-Typing - Text-1		2012-07-17 14:13:41.013000
	Edit pad (rev 374)		sean	cv372	XVal Session 80	1	XVal Session 80-Typing - Text-1		2012-07-17 14:13:41.390000
	Edit pad (rev 375)		greg	cv412	XVal Session 80	1	XVal Session 80-Typing - Text-1		2012-07-17 14:13:41.512000
	Edit pad (rev 376)		greg	cv412	XVal Session 80	1	XVal Session 80-Typing - Text-1		2012-07-17 14:13:42.012000
	Edit pad (rev 377)		sean	cv372	XVal Session 80	1	XVal Session 80-Typing - Text-1		2012-07-17 14:13:42.303000
	Edit pad (rev 378)		greg	cv412	XVal Session 80	1	XVal Session 80-Typing - Text-1		2012-07-17 14:13:42.517000
	Edit pad (rev 379)		sean	cv372	XVal Session 80	1	XVal Session 80-Typing - Text-1		2012-07-17 14:13:42.802000
	Edit pad (rev 380)		sean	cv372	XVal Session 80	1	XVal Session 80-Typing - Text-1		2012-07-17 14:13:43.302000
	Edit pad (rev 381)		sean	cv372	XVal Session 80	1	XVal Session 80-Typing - Text-1		2012-07-17 14:13:43.804000
	Edit pad (rev 382)		sean	cv372	XVal Session 80	1	XVal Session 80-Typing - Text-1		2012-07-17 14:13:44.305000
	Edit pad (rev 383)		charles	cv410	XVal Session 80	1	XVal Session 80-Typing - Text-1		2012-07-17 14:13:45.230000
	Edit pad (rev 384)		sean	cv372	XVal Session 80	1	XVal Session 80-Typing - Text-1		2012-07-17 14:13:45.292000
	Edit pad (rev 385)		charles	cv410	XVal Session 80	1	XVal Session 80-Typing - Text-1		2012-07-17 14:13:45.732000
	Edit pad (rev 386)		sean	cv372	XVal Session 80	1	XVal Session 80-Typing - Text-1		2012-07-17 14:13:45.793000
	Edit pad (rev 387)		sean	cv372	XVal Session 80	1	XVal Session 80-Typing - Text-1		2012-07-17 14:13:46.294000
	Edit pad (rev 388)		sean	cv372	XVal Session 80	1	XVal Session 80-Typing - Text-1		2012-07-17 14:13:46.795000
	Edit pad (rev 389)		charles	cv410	XVal Session 80	1	XVal Session 80-Typing - Text-1		2012-07-17 14:13:47.294000
	Edit pad (rev 390)		greg	cv412	XVal Session 80	1	XVal Session 80-Typing - Text-1		2012-07-17 14:13:47.299000
	Edit pad (rev 391)		sean	cv372	XVal Session 80	1	XVal Session 80-Typing - Text-1		2012-07-17 14:13:47.616000
	Edit pad (rev 392)		charles	cv410	XVal Session 80	1	XVal Session 80-Typing - Text-1		2012-07-17 14:13:47.793000
	Edit pad (rev 393)		sean	cv372	XVal Session 80	1	XVal Session 80-Typing - Text-1		2012-07-17 14:13:48.116000
	Edit pad (rev 394)		charles	cv410	XVal Session 80	1	XVal Session 80-Typing - Text-1		2012-07-17 14:13:49.303000
	Edit pad (rev 395)		greg	cv412	XVal Session 80	1	XVal Session 80-Typing - Text-1		2012-07-17 14:13:49.526000
	Edit pad (rev 396)		greg	cv412	XVal Session 80	1	XVal Session 80-Typing - Text-1		2012-07-17 14:13:50.030000
	Edit pad (rev 397)		greg	cv412	XVal Session 80	1	XVal Session 80-Typing - Text-1		2012-07-17 14:13:50.529000
	Edit pad (rev 398)		charles	cv410	XVal Session 80	1	XVal Session 80-Typing - Text-1		2012-07-17 14:13:50.611000
	Edit pad (rev 399)		greg	cv412	XVal Session 80	1	XVal Session 80-Typing - Text-1		2012-07-17 14:13:51.030000
	Edit pad (rev 400)		charles	cv410	XVal Session 80	1	XVal Session 80-Typing - Text-1		2012-07-17 14:13:51.122000
	Edit pad (rev 401)		greg	cv412	XVal Session 80	1	XVal Session 80-Typing - Text-1		2012-07-17 14:13:51.531000
	Edit pad (rev 402)		charles	cv410	XVal Session 80	1	XVal Session 80-Typing - Text-1		2012-07-17 14:13:51.622000
	Edit pad (rev 403)		greg	cv412	XVal Session 80	1	XVal Session 80-Typing - Text-1		2012-07-17 14:13:52.031000
	Edit pad (rev 404)		charles	cv410	XVal Session 80	1	XVal Session 80-Typing - Text-1		2012-07-17 14:13:52.227000
	Edit pad (rev 405)		sean	cv372	XVal Session 80	1	XVal Session 80-Typing - Text-1		2012-07-17 14:13:52.292000
	Edit pad (rev 406)		charles	cv410	XVal Session 80	1	XVal Session 80-Typing - Text-1		2012-07-17 14:13:52.732000
	Edit pad (rev 407)		sean	cv372	XVal Session 80	1	XVal Session 80-Typing - Text-1		2012-07-17 14:13:52.799000
	Edit pad (rev 408)		greg	cv412	XVal Session 80	1	XVal Session 80-Typing - Text-1		2012-07-17 14:13:52.995000
	Edit pad (rev 409)		charles	cv410	XVal Session 80	1	XVal Session 80-Typing - Text-1		2012-07-17 14:13:53.232000
	Edit pad (rev 410)		charles	cv410	XVal Session 80	1	XVal Session 80-Typing - Text-1		2012-07-17 14:13:53.732000
	Edit pad (rev 411)		sean	cv372	XVal Session 80	1	XVal Session 80-Typing - Text-1		2012-07-17 14:13:53.788000
	Edit pad (rev 412)		charles	cv410	XVal Session 80	1	XVal Session 80-Typing - Text-1		2012-07-17 14:13:54.232000
	Edit pad (rev 413)		sean	cv372	XVal Session 80	1	XVal Session 80-Typing - Text-1		2012-07-17 14:13:54.287000
	Edit pad (rev 414)		charles	cv410	XVal Session 80	1	XVal Session 80-Typing - Text-1		2012-07-17 14:13:54.733000
	Edit pad (rev 415)		sean	cv372	XVal Session 80	1	XVal Session 80-Typing - Text-1		2012-07-17 14:13:54.787000
	Edit pad (rev 416)		charles	cv410	XVal Session 80	1	XVal Session 80-Typing - Text-1		2012-07-17 14:13:55.232000
	Edit pad (rev 417)		greg	cv412	XVal Session 80	1	XVal Session 80-Typing - Text-1		2012-07-17 14:13:55.236000
	Edit pad (rev 418)		sean	cv372	XVal Session 80	1	XVal Session 80-Typing - Text-1		2012-07-17 14:13:55.669000
	Edit pad (rev 419)		greg	cv412	XVal Session 80	1	XVal Session 80-Typing - Text-1		2012-07-17 14:13:55.737000
	Edit pad (rev 420)		charles	cv410	XVal Session 80	1	XVal Session 80-Typing - Text-1		2012-07-17 14:13:55.743000
	Edit pad (rev 421)		sean	cv372	XVal Session 80	1	XVal Session 80-Typing - Text-1		2012-07-17 14:13:56.168000
	Edit pad (rev 422)		greg	cv412	XVal Session 80	1	XVal Session 80-Typing - Text-1		2012-07-17 14:13:56.236000
	Edit pad (rev 423)		charles	cv410	XVal Session 80	1	XVal Session 80-Typing - Text-1		2012-07-17 14:13:56.250000
	Edit pad (rev 424)		sean	cv372	XVal Session 80	1	XVal Session 80-Typing - Text-1		2012-07-17 14:13:56.668000
	Edit pad (rev 425)		greg	cv412	XVal Session 80	1	XVal Session 80-Typing - Text-1		2012-07-17 14:13:56.735000
	Edit pad (rev 426)		charles	cv410	XVal Session 80	1	XVal Session 80-Typing - Text-1		2012-07-17 14:13:56.769000
	Edit pad (rev 427)		sean	cv372	XVal Session 80	1	XVal Session 80-Typing - Text-1		2012-07-17 14:13:57.168000
	Edit pad (rev 428)		greg	cv412	XVal Session 80	1	XVal Session 80-Typing - Text-1		2012-07-17 14:13:57.236000
	Edit pad (rev 429)		charles	cv410	XVal Session 80	1	XVal Session 80-Typing - Text-1		2012-07-17 14:13:57.487000
	Edit pad (rev 430)		sean	cv372	XVal Session 80	1	XVal Session 80-Typing - Text-1		2012-07-17 14:13:57.808000
	Edit pad (rev 431)		charles	cv410	XVal Session 80	1	XVal Session 80-Typing - Text-1		2012-07-17 14:13:57.996000
	Edit pad (rev 432)		sean	cv372	XVal Session 80	1	XVal Session 80-Typing - Text-1		2012-07-17 14:13:58.307000
	Edit pad (rev 433)		charles	cv410	XVal Session 80	1	XVal Session 80-Typing - Text-1		2012-07-17 14:13:58.499000
	Edit pad (rev 434)		greg	cv412	XVal Session 80	1	XVal Session 80-Typing - Text-1		2012-07-17 14:13:58.594000
	Edit pad (rev 435)		sean	cv372	XVal Session 80	1	XVal Session 80-Typing - Text-1		2012-07-17 14:13:58.810000
	Edit pad (rev 436)		charles	cv410	XVal Session 80	1	XVal Session 80-Typing - Text-1		2012-07-17 14:13:58.998000
	Edit pad (rev 437)		greg	cv412	XVal Session 80	1	XVal Session 80-Typing - Text-1		2012-07-17 14:13:59.096000
	Edit pad (rev 438)		sean	cv372	XVal Session 80	1	XVal Session 80-Typing - Text-1		2012-07-17 14:13:59.309000
	Edit pad (rev 439)		charles	cv410	XVal Session 80	1	XVal Session 80-Typing - Text-1		2012-07-17 14:13:59.497000
	Edit pad (rev 440)		sean	cv372	XVal Session 80	1	XVal Session 80-Typing - Text-1		2012-07-17 14:13:59.810000
	Edit pad (rev 441)		charles	cv410	XVal Session 80	1	XVal Session 80-Typing - Text-1		2012-07-17 14:13:59.996000
	Edit pad (rev 442)		sean	cv372	XVal Session 80	1	XVal Session 80-Typing - Text-1		2012-07-17 14:14:00.308000
	Edit pad (rev 443)		charles	cv410	XVal Session 80	1	XVal Session 80-Typing - Text-1		2012-07-17 14:14:00.498000
	Edit pad (rev 444)		sean	cv372	XVal Session 80	1	XVal Session 80-Typing - Text-1		2012-07-17 14:14:00.807000
	Edit pad (rev 445)		charles	cv410	XVal Session 80	1	XVal Session 80-Typing - Text-1		2012-07-17 14:14:00.998000
	Edit pad (rev 446)		sean	cv372	XVal Session 80	1	XVal Session 80-Typing - Text-1		2012-07-17 14:14:01.308000
	Edit pad (rev 447)		charles	cv410	XVal Session 80	1	XVal Session 80-Typing - Text-1		2012-07-17 14:14:01.497000
	Edit pad (rev 448)		charles	cv410	XVal Session 80	1	XVal Session 80-Typing - Text-1		2012-07-17 14:14:01.998000
	Edit pad (rev 449)		sean	cv372	XVal Session 80	1	XVal Session 80-Typing - Text-1		2012-07-17 14:14:02.364000
	Edit pad (rev 450)		charles	cv410	XVal Session 80	1	XVal Session 80-Typing - Text-1		2012-07-17 14:14:02.497000
	Edit pad (rev 451)		charles	cv410	XVal Session 80	1	XVal Session 80-Typing - Text-1		2012-07-17 14:14:02.998000
	Edit pad (rev 452)		charles	cv410	XVal Session 80	1	XVal Session 80-Typing - Text-1		2012-07-17 14:14:03.503000
	Edit pad (rev 453)		sean	cv372	XVal Session 80	1	XVal Session 80-Typing - Text-1		2012-07-17 14:14:03.534000
	Edit pad (rev 454)		charles	cv410	XVal Session 80	1	XVal Session 80-Typing - Text-1		2012-07-17 14:14:04.014000
	Edit pad (rev 455)		sean	cv372	XVal Session 80	1	XVal Session 80-Typing - Text-1		2012-07-17 14:14:04.035000
	Edit pad (rev 456)		charles	cv410	XVal Session 80	1	XVal Session 80-Typing - Text-1		2012-07-17 14:14:04.514000
	Edit pad (rev 457)		sean	cv372	XVal Session 80	1	XVal Session 80-Typing - Text-1		2012-07-17 14:14:04.535000
	Edit pad (rev 458)		greg	cv412	XVal Session 80	1	XVal Session 80-Typing - Text-1		2012-07-17 14:14:04.822000
	Edit pad (rev 459)		charles	cv410	XVal Session 80	1	XVal Session 80-Typing - Text-1		2012-07-17 14:14:05.013000
	Edit pad (rev 460)		sean	cv372	XVal Session 80	1	XVal Session 80-Typing - Text-1		2012-07-17 14:14:05.380000
	Edit pad (rev 461)		greg	cv412	XVal Session 80	1	XVal Session 80-Typing - Text-1		2012-07-17 14:14:05.406000
	Edit pad (rev 462)		charles	cv410	XVal Session 80	1	XVal Session 80-Typing - Text-1		2012-07-17 14:14:05.512000
	Edit pad (rev 463)		greg	cv412	XVal Session 80	1	XVal Session 80-Typing - Text-1		2012-07-17 14:14:05.908000
	Edit pad (rev 464)		charles	cv410	XVal Session 80	1	XVal Session 80-Typing - Text-1		2012-07-17 14:14:06.013000
	Edit pad (rev 465)		sean	cv372	XVal Session 80	1	XVal Session 80-Typing - Text-1		2012-07-17 14:14:06.014000
	Edit pad (rev 466)		greg	cv412	XVal Session 80	1	XVal Session 80-Typing - Text-1		2012-07-17 14:14:06.406000
	Edit pad (rev 467)		charles	cv410	XVal Session 80	1	XVal Session 80-Typing - Text-1		2012-07-17 14:14:06.512000
	Edit pad (rev 468)		sean	cv372	XVal Session 80	1	XVal Session 80-Typing - Text-1		2012-07-17 14:14:06.758000
	Edit pad (rev 469)		greg	cv412	XVal Session 80	1	XVal Session 80-Typing - Text-1		2012-07-17 14:14:06.909000
	Edit pad (rev 470)		charles	cv410	XVal Session 80	1	XVal Session 80-Typing - Text-1		2012-07-17 14:14:07.011000
	Edit pad (rev 471)		sean	cv372	XVal Session 80	1	XVal Session 80-Typing - Text-1		2012-07-17 14:14:07.258000
	Edit pad (rev 472)		greg	cv412	XVal Session 80	1	XVal Session 80-Typing - Text-1		2012-07-17 14:14:07.407000
	Edit pad (rev 473)		charles	cv410	XVal Session 80	1	XVal Session 80-Typing - Text-1		2012-07-17 14:14:07.512000
	Edit pad (rev 474)		sean	cv372	XVal Session 80	1	XVal Session 80-Typing - Text-1		2012-07-17 14:14:07.757000
	Edit pad (rev 475)		greg	cv412	XVal Session 80	1	XVal Session 80-Typing - Text-1		2012-07-17 14:14:07.909000
	Edit pad (rev 476)		charles	cv410	XVal Session 80	1	XVal Session 80-Typing - Text-1		2012-07-17 14:14:08.207000
	Edit pad (rev 477)		greg	cv412	XVal Session 80	1	XVal Session 80-Typing - Text-1		2012-07-17 14:14:08.410000
	Edit pad (rev 478)		charles	cv410	XVal Session 80	1	XVal Session 80-Typing - Text-1		2012-07-17 14:14:08.735000
	Edit pad (rev 479)		sean	cv372	XVal Session 80	1	XVal Session 80-Typing - Text-1		2012-07-17 14:14:08.855000
	Edit pad (rev 480)		greg	cv412	XVal Session 80	1	XVal Session 80-Typing - Text-1		2012-07-17 14:14:08.908000
	Edit pad (rev 481)		charles	cv410	XVal Session 80	1	XVal Session 80-Typing - Text-1		2012-07-17 14:14:09.219000
	Edit pad (rev 482)		charles	cv410	XVal Session 80	1	XVal Session 80-Typing - Text-1		2012-07-17 14:14:09.719000
	Edit pad (rev 483)		charles	cv410	XVal Session 80	1	XVal Session 80-Typing - Text-1		2012-07-17 14:14:10.219000
	Edit pad (rev 484)		charles	cv410	XVal Session 80	1	XVal Session 80-Typing - Text-1		2012-07-17 14:14:10.732000
	Edit pad (rev 485)		charles	cv410	XVal Session 80	1	XVal Session 80-Typing - Text-1		2012-07-17 14:14:11.232000
	Edit pad (rev 486)		charles	cv410	XVal Session 80	1	XVal Session 80-Typing - Text-1		2012-07-17 14:14:11.733000
	Edit pad (rev 487)		charles	cv410	XVal Session 80	1	XVal Session 80-Typing - Text-1		2012-07-17 14:14:12.233000
	Edit pad (rev 488)		sean	cv372	XVal Session 80	1	XVal Session 80-Typing - Text-1		2012-07-17 14:14:12.518000
	Edit pad (rev 489)		charles	cv410	XVal Session 80	1	XVal Session 80-Typing - Text-1		2012-07-17 14:14:12.734000
	Edit pad (rev 490)		greg	cv412	XVal Session 80	1	XVal Session 80-Typing - Text-1		2012-07-17 14:14:12.998000
	Edit pad (rev 491)		sean	cv372	XVal Session 80	1	XVal Session 80-Typing - Text-1		2012-07-17 14:14:13.024000
	Edit pad (rev 492)		charles	cv410	XVal Session 80	1	XVal Session 80-Typing - Text-1		2012-07-17 14:14:13.248000
	Edit pad (rev 493)		sean	cv372	XVal Session 80	1	XVal Session 80-Typing - Text-1		2012-07-17 14:14:13.524000
	Edit pad (rev 494)		greg	cv412	XVal Session 80	1	XVal Session 80-Typing - Text-1		2012-07-17 14:14:13.750000
	Edit pad (rev 495)		charles	cv410	XVal Session 80	1	XVal Session 80-Typing - Text-1		2012-07-17 14:14:13.754000
	Edit pad (rev 496)		greg	cv412	XVal Session 80	1	XVal Session 80-Typing - Text-1		2012-07-17 14:14:14.251000
	Edit pad (rev 497)		charles	cv410	XVal Session 80	1	XVal Session 80-Typing - Text-1		2012-07-17 14:14:14.262000
	Edit pad (rev 498)		greg	cv412	XVal Session 80	1	XVal Session 80-Typing - Text-1		2012-07-17 14:14:14.750000
	Edit pad (rev 499)		charles	cv410	XVal Session 80	1	XVal Session 80-Typing - Text-1		2012-07-17 14:14:14.768000
	Edit pad (rev 500)		sean	cv372	XVal Session 80	1	XVal Session 80-Typing - Text-1		2012-07-17 14:14:15.149000
	Edit pad (rev 501)		charles	cv410	XVal Session 80	1	XVal Session 80-Typing - Text-1		2012-07-17 14:14:15.277000
	Edit pad (rev 502)		sean	cv372	XVal Session 80	1	XVal Session 80-Typing - Text-1		2012-07-17 14:14:15.649000
	Edit pad (rev 503)		charles	cv410	XVal Session 80	1	XVal Session 80-Typing - Text-1		2012-07-17 14:14:15.789000
	Edit pad (rev 504)		sean	cv372	XVal Session 80	1	XVal Session 80-Typing - Text-1		2012-07-17 14:14:16.148000
	Edit pad (rev 505)		greg	cv412	XVal Session 80	1	XVal Session 80-Typing - Text-1		2012-07-17 14:14:16.154000
	Edit pad (rev 506)		charles	cv410	XVal Session 80	1	XVal Session 80-Typing - Text-1		2012-07-17 14:14:16.294000
	Edit pad (rev 507)		charles	cv410	XVal Session 80	1	XVal Session 80-Typing - Text-1		2012-07-17 14:14:16.795000
	Edit pad (rev 508)		sean	cv372	XVal Session 80	1	XVal Session 80-Typing - Text-1		2012-07-17 14:14:16.887000
	Edit pad (rev 509)		charles	cv410	XVal Session 80	1	XVal Session 80-Typing - Text-1		2012-07-17 14:14:17.323000
	Edit pad (rev 510)		sean	cv372	XVal Session 80	1	XVal Session 80-Typing - Text-1		2012-07-17 14:14:17.387000
	Edit pad (rev 511)		charles	cv410	XVal Session 80	1	XVal Session 80-Typing - Text-1		2012-07-17 14:14:17.795000
	Edit pad (rev 512)		charles	cv410	XVal Session 80	1	XVal Session 80-Typing - Text-1		2012-07-17 14:14:18.294000
	Edit pad (rev 513)		sean	cv372	XVal Session 80	1	XVal Session 80-Typing - Text-1		2012-07-17 14:14:18.687000
	Edit pad (rev 514)		charles	cv410	XVal Session 80	1	XVal Session 80-Typing - Text-1		2012-07-17 14:14:18.793000
	Edit pad (rev 515)		sean	cv372	XVal Session 80	1	XVal Session 80-Typing - Text-1		2012-07-17 14:14:19.186000
	Edit pad (rev 516)		charles	cv410	XVal Session 80	1	XVal Session 80-Typing - Text-1		2012-07-17 14:14:19.444000
	Edit pad (rev 517)		sean	cv372	XVal Session 80	1	XVal Session 80-Typing - Text-1		2012-07-17 14:14:19.687000
	Edit pad (rev 518)		charles	cv410	XVal Session 80	1	XVal Session 80-Typing - Text-1		2012-07-17 14:14:20.039000
	Edit pad (rev 519)		charles	cv410	XVal Session 80	1	XVal Session 80-Typing - Text-1		2012-07-17 14:14:20.456000
	Edit pad (rev 520)		charles	cv410	XVal Session 80	1	XVal Session 80-Typing - Text-1		2012-07-17 14:14:20.964000
	Edit pad (rev 521)		charles	cv410	XVal Session 80	1	XVal Session 80-Typing - Text-1		2012-07-17 14:14:21.468000
	Edit pad (rev 522)		greg	cv412	XVal Session 80	1	XVal Session 80-Typing - Text-1		2012-07-17 14:14:21.688000
	Edit pad (rev 523)		charles	cv410	XVal Session 80	1	XVal Session 80-Typing - Text-1		2012-07-17 14:14:21.970000
	Edit pad (rev 524)		charles	cv410	XVal Session 80	1	XVal Session 80-Typing - Text-1		2012-07-17 14:14:22.468000
	Edit pad (rev 525)		charles	cv410	XVal Session 80	1	XVal Session 80-Typing - Text-1		2012-07-17 14:14:22.968000
	Edit pad (rev 526)		charles	cv410	XVal Session 80	1	XVal Session 80-Typing - Text-1		2012-07-17 14:14:23.467000
	Edit pad (rev 527)		charles	cv410	XVal Session 80	1	XVal Session 80-Typing - Text-1		2012-07-17 14:14:23.968000
	Edit pad (rev 528)		charles	cv410	XVal Session 80	1	XVal Session 80-Typing - Text-1		2012-07-17 14:14:24.468000
	Edit pad (rev 529)		charles	cv410	XVal Session 80	1	XVal Session 80-Typing - Text-1		2012-07-17 14:14:24.967000
	Edit pad (rev 530)		sean	cv372	XVal Session 80	1	XVal Session 80-Typing - Text-1		2012-07-17 14:14:25.120000
	Edit pad (rev 531)		charles	cv410	XVal Session 80	1	XVal Session 80-Typing - Text-1		2012-07-17 14:14:25.467000
	Edit pad (rev 532)		charles	cv410	XVal Session 80	1	XVal Session 80-Typing - Text-1		2012-07-17 14:14:25.973000
	Edit pad (rev 533)		sean	cv372	XVal Session 80	1	XVal Session 80-Typing - Text-1		2012-07-17 14:14:26.163000
	Edit pad (rev 534)		sean	cv372	XVal Session 80	1	XVal Session 80-Typing - Text-1		2012-07-17 14:14:26.664000
	Edit pad (rev 535)		charles	cv410	XVal Session 80	1	XVal Session 80-Typing - Text-1		2012-07-17 14:14:26.924000
	Edit pad (rev 536)		sean	cv372	XVal Session 80	1	XVal Session 80-Typing - Text-1		2012-07-17 14:14:27.164000
	Edit pad (rev 537)		greg	cv412	XVal Session 80	1	XVal Session 80-Typing - Text-1		2012-07-17 14:14:27.437000
	Edit pad (rev 538)		charles	cv410	XVal Session 80	1	XVal Session 80-Typing - Text-1		2012-07-17 14:14:27.498000
	Edit pad (rev 539)		sean	cv372	XVal Session 80	1	XVal Session 80-Typing - Text-1		2012-07-17 14:14:27.663000
	Edit pad (rev 540)		greg	cv412	XVal Session 80	1	XVal Session 80-Typing - Text-1		2012-07-17 14:14:27.938000
	Edit pad (rev 541)		charles	cv410	XVal Session 80	1	XVal Session 80-Typing - Text-1		2012-07-17 14:14:27.997000
	Edit pad (rev 542)		sean	cv372	XVal Session 80	1	XVal Session 80-Typing - Text-1		2012-07-17 14:14:28.165000
	Edit pad (rev 543)		greg	cv412	XVal Session 80	1	XVal Session 80-Typing - Text-1		2012-07-17 14:14:28.438000
	Edit pad (rev 544)		charles	cv410	XVal Session 80	1	XVal Session 80-Typing - Text-1		2012-07-17 14:14:28.499000
	Edit pad (rev 545)		sean	cv372	XVal Session 80	1	XVal Session 80-Typing - Text-1		2012-07-17 14:14:28.664000
	Edit pad (rev 546)		greg	cv412	XVal Session 80	1	XVal Session 80-Typing - Text-1		2012-07-17 14:14:28.963000
	Edit pad (rev 547)		charles	cv410	XVal Session 80	1	XVal Session 80-Typing - Text-1		2012-07-17 14:14:28.998000
	Edit pad (rev 548)		sean	cv372	XVal Session 80	1	XVal Session 80-Typing - Text-1		2012-07-17 14:14:29.163000
	Edit pad (rev 549)		charles	cv410	XVal Session 80	1	XVal Session 80-Typing - Text-1		2012-07-17 14:14:29.498000
	Edit pad (rev 550)		greg	cv412	XVal Session 80	1	XVal Session 80-Typing - Text-1		2012-07-17 14:14:29.598000
	Edit pad (rev 551)		sean	cv372	XVal Session 80	1	XVal Session 80-Typing - Text-1		2012-07-17 14:14:29.663000
	Edit pad (rev 552)		charles	cv410	XVal Session 80	1	XVal Session 80-Typing - Text-1		2012-07-17 14:14:29.999000
	Edit pad (rev 553)		greg	cv412	XVal Session 80	1	XVal Session 80-Typing - Text-1		2012-07-17 14:14:30.096000
	Edit pad (rev 554)		charles	cv410	XVal Session 80	1	XVal Session 80-Typing - Text-1		2012-07-17 14:14:30.499000
	Edit pad (rev 555)		greg	cv412	XVal Session 80	1	XVal Session 80-Typing - Text-1		2012-07-17 14:14:30.596000
	Edit pad (rev 556)		charles	cv410	XVal Session 80	1	XVal Session 80-Typing - Text-1		2012-07-17 14:14:30.999000
	Edit pad (rev 557)		greg	cv412	XVal Session 80	1	XVal Session 80-Typing - Text-1		2012-07-17 14:14:31.098000
	Edit pad (rev 558)		charles	cv410	XVal Session 80	1	XVal Session 80-Typing - Text-1		2012-07-17 14:14:31.502000
	Edit pad (rev 559)		greg	cv412	XVal Session 80	1	XVal Session 80-Typing - Text-1		2012-07-17 14:14:31.603000
	Edit pad (rev 560)		sean	cv372	XVal Session 80	1	XVal Session 80-Typing - Text-1		2012-07-17 14:14:31.651000
	Edit pad (rev 561)		charles	cv410	XVal Session 80	1	XVal Session 80-Typing - Text-1		2012-07-17 14:14:32.002000
	Edit pad (rev 562)		greg	cv412	XVal Session 80	1	XVal Session 80-Typing - Text-1		2012-07-17 14:14:32.104000
	Edit pad (rev 563)		sean	cv372	XVal Session 80	1	XVal Session 80-Typing - Text-1		2012-07-17 14:14:32.153000
	Edit pad (rev 564)		charles	cv410	XVal Session 80	1	XVal Session 80-Typing - Text-1		2012-07-17 14:14:32.506000
	Edit pad (rev 565)		greg	cv412	XVal Session 80	1	XVal Session 80-Typing - Text-1		2012-07-17 14:14:32.602000
	Edit pad (rev 566)		sean	cv372	XVal Session 80	1	XVal Session 80-Typing - Text-1		2012-07-17 14:14:32.870000
	Edit pad (rev 567)		charles	cv410	XVal Session 80	1	XVal Session 80-Typing - Text-1		2012-07-17 14:14:33.004000
	Edit pad (rev 568)		greg	cv412	XVal Session 80	1	XVal Session 80-Typing - Text-1		2012-07-17 14:14:33.105000
	Edit pad (rev 569)		sean	cv372	XVal Session 80	1	XVal Session 80-Typing - Text-1		2012-07-17 14:14:33.371000
	Edit pad (rev 570)		charles	cv410	XVal Session 80	1	XVal Session 80-Typing - Text-1		2012-07-17 14:14:33.512000
	Edit pad (rev 571)		sean	cv372	XVal Session 80	1	XVal Session 80-Typing - Text-1		2012-07-17 14:14:33.873000
	Edit pad (rev 572)		charles	cv410	XVal Session 80	1	XVal Session 80-Typing - Text-1		2012-07-17 14:14:34.012000
	Edit pad (rev 573)		sean	cv372	XVal Session 80	1	XVal Session 80-Typing - Text-1		2012-07-17 14:14:34.373000
	Edit pad (rev 574)		charles	cv410	XVal Session 80	1	XVal Session 80-Typing - Text-1		2012-07-17 14:14:34.515000
	Edit pad (rev 575)		charles	cv410	XVal Session 80	1	XVal Session 80-Typing - Text-1		2012-07-17 14:14:35.014000
	Edit pad (rev 576)		charles	cv410	XVal Session 80	1	XVal Session 80-Typing - Text-1		2012-07-17 14:14:35.513000
	Edit pad (rev 577)		charles	cv410	XVal Session 80	1	XVal Session 80-Typing - Text-1		2012-07-17 14:14:36.014000
	Edit pad (rev 578)		charles	cv410	XVal Session 80	1	XVal Session 80-Typing - Text-1		2012-07-17 14:14:36.519000
	Edit pad (rev 579)		sean	cv372	XVal Session 80	1	XVal Session 80-Typing - Text-1		2012-07-17 14:14:36.796000
	Edit pad (rev 580)		charles	cv410	XVal Session 80	1	XVal Session 80-Typing - Text-1		2012-07-17 14:14:37.026000
	Edit pad (rev 581)		sean	cv372	XVal Session 80	1	XVal Session 80-Typing - Text-1		2012-07-17 14:14:37.297000
	Edit pad (rev 582)		charles	cv410	XVal Session 80	1	XVal Session 80-Typing - Text-1		2012-07-17 14:14:37.529000
	Edit pad (rev 583)		charles	cv410	XVal Session 80	1	XVal Session 80-Typing - Text-1		2012-07-17 14:14:38.029000
	Edit pad (rev 584)		charles	cv410	XVal Session 80	1	XVal Session 80-Typing - Text-1		2012-07-17 14:14:38.530000
	Edit pad (rev 585)		sean	cv372	XVal Session 80	1	XVal Session 80-Typing - Text-1		2012-07-17 14:14:38.686000
	Edit pad (rev 586)		charles	cv410	XVal Session 80	1	XVal Session 80-Typing - Text-1		2012-07-17 14:14:39.045000
	Edit pad (rev 587)		sean	cv372	XVal Session 80	1	XVal Session 80-Typing - Text-1		2012-07-17 14:14:39.184000
	Edit pad (rev 588)		charles	cv410	XVal Session 80	1	XVal Session 80-Typing - Text-1		2012-07-17 14:14:39.545000
	Edit pad (rev 589)		sean	cv372	XVal Session 80	1	XVal Session 80-Typing - Text-1		2012-07-17 14:14:39.685000
	Edit pad (rev 590)		charles	cv410	XVal Session 80	1	XVal Session 80-Typing - Text-1		2012-07-17 14:14:40.045000
	Edit pad (rev 591)		sean	cv372	XVal Session 80	1	XVal Session 80-Typing - Text-1		2012-07-17 14:14:40.184000
	Edit pad (rev 592)		charles	cv410	XVal Session 80	1	XVal Session 80-Typing - Text-1		2012-07-17 14:14:40.545000
	Edit pad (rev 593)		charles	cv410	XVal Session 80	1	XVal Session 80-Typing - Text-1		2012-07-17 14:14:41.044000
	Edit pad (rev 594)		charles	cv410	XVal Session 80	1	XVal Session 80-Typing - Text-1		2012-07-17 14:14:41.549000
	Edit pad (rev 595)		sean	cv372	XVal Session 80	1	XVal Session 80-Typing - Text-1		2012-07-17 14:14:41.808000
	Edit pad (rev 596)		charles	cv410	XVal Session 80	1	XVal Session 80-Typing - Text-1		2012-07-17 14:14:42.048000
	Edit pad (rev 597)		sean	cv372	XVal Session 80	1	XVal Session 80-Typing - Text-1		2012-07-17 14:14:42.309000
	Edit pad (rev 598)		charles	cv410	XVal Session 80	1	XVal Session 80-Typing - Text-1		2012-07-17 14:14:42.548000
	Edit pad (rev 599)		charles	cv410	XVal Session 80	1	XVal Session 80-Typing - Text-1		2012-07-17 14:14:43.095000
	Edit pad (rev 600)		sean	cv372	XVal Session 80	1	XVal Session 80-Typing - Text-1		2012-07-17 14:14:43.210000
	Edit pad (rev 601)		charles	cv410	XVal Session 80	1	XVal Session 80-Typing - Text-1		2012-07-17 14:14:43.562000
	Edit pad (rev 602)		greg	cv412	XVal Session 80	1	XVal Session 80-Typing - Text-1		2012-07-17 14:14:43.747000
	Edit pad (rev 603)		sean	cv372	XVal Session 80	1	XVal Session 80-Typing - Text-1		2012-07-17 14:14:44.028000
	Edit pad (rev 604)		charles	cv410	XVal Session 80	1	XVal Session 80-Typing - Text-1		2012-07-17 14:14:44.062000
	Edit pad (rev 605)		greg	cv412	XVal Session 80	1	XVal Session 80-Typing - Text-1		2012-07-17 14:14:44.244000
	Edit pad (rev 606)		sean	cv372	XVal Session 80	1	XVal Session 80-Typing - Text-1		2012-07-17 14:14:44.529000
	Edit pad (rev 607)		charles	cv410	XVal Session 80	1	XVal Session 80-Typing - Text-1		2012-07-17 14:14:44.577000
	Edit pad (rev 608)		sean	cv372	XVal Session 80	1	XVal Session 80-Typing - Text-1		2012-07-17 14:14:45.028000
	Edit pad (rev 609)		greg	cv412	XVal Session 80	1	XVal Session 80-Typing - Text-1		2012-07-17 14:14:45.562000
	Edit pad (rev 610)		charles	cv410	XVal Session 80	1	XVal Session 80-Typing - Text-1		2012-07-17 14:14:45.581000
	Edit pad (rev 611)		greg	cv412	XVal Session 80	1	XVal Session 80-Typing - Text-1		2012-07-17 14:14:46.061000
	Edit pad (rev 612)		charles	cv410	XVal Session 80	1	XVal Session 80-Typing - Text-1		2012-07-17 14:14:46.092000
	Edit pad (rev 613)		charles	cv410	XVal Session 80	1	XVal Session 80-Typing - Text-1		2012-07-17 14:14:46.592000
	Edit pad (rev 614)		greg	cv412	XVal Session 80	1	XVal Session 80-Typing - Text-1		2012-07-17 14:14:46.954000
	Edit pad (rev 615)		sean	cv372	XVal Session 80	1	XVal Session 80-Typing - Text-1		2012-07-17 14:14:46.975000
	Edit pad (rev 616)		charles	cv410	XVal Session 80	1	XVal Session 80-Typing - Text-1		2012-07-17 14:14:47.093000
	Edit pad (rev 617)		sean	cv372	XVal Session 80	1	XVal Session 80-Typing - Text-1		2012-07-17 14:14:47.560000
	Edit pad (rev 618)		charles	cv410	XVal Session 80	1	XVal Session 80-Typing - Text-1		2012-07-17 14:14:47.609000
	Edit pad (rev 619)		sean	cv372	XVal Session 80	1	XVal Session 80-Typing - Text-1		2012-07-17 14:14:48.060000
	Edit pad (rev 620)		greg	cv412	XVal Session 80	1	XVal Session 80-Typing - Text-1		2012-07-17 14:14:48.104000
	Edit pad (rev 621)		charles	cv410	XVal Session 80	1	XVal Session 80-Typing - Text-1		2012-07-17 14:14:48.107000
	Edit pad (rev 622)		sean	cv372	XVal Session 80	1	XVal Session 80-Typing - Text-1		2012-07-17 14:14:48.561000
	Edit pad (rev 623)		charles	cv410	XVal Session 80	1	XVal Session 80-Typing - Text-1		2012-07-17 14:14:48.614000
	Edit pad (rev 624)		charles	cv410	XVal Session 80	1	XVal Session 80-Typing - Text-1		2012-07-17 14:14:49.308000
	Edit pad (rev 625)		charles	cv410	XVal Session 80	1	XVal Session 80-Typing - Text-1		2012-07-17 14:14:50.050000
	Edit pad (rev 626)		sean	cv372	XVal Session 80	1	XVal Session 80-Typing - Text-1		2012-07-17 14:14:50.055000
	Edit pad (rev 627)		charles	cv410	XVal Session 80	1	XVal Session 80-Typing - Text-1		2012-07-17 14:14:50.549000
	Edit pad (rev 628)		sean	cv372	XVal Session 80	1	XVal Session 80-Typing - Text-1		2012-07-17 14:14:50.554000
	Edit pad (rev 629)		charles	cv410	XVal Session 80	1	XVal Session 80-Typing - Text-1		2012-07-17 14:14:51.062000
	Edit pad (rev 630)		charles	cv410	XVal Session 80	1	XVal Session 80-Typing - Text-1		2012-07-17 14:14:51.566000
	Edit pad (rev 631)		charles	cv410	XVal Session 80	1	XVal Session 80-Typing - Text-1		2012-07-17 14:14:52.067000
	Edit pad (rev 632)		charles	cv410	XVal Session 80	1	XVal Session 80-Typing - Text-1		2012-07-17 14:14:52.579000
	Edit pad (rev 633)		greg	cv412	XVal Session 80	1	XVal Session 80-Typing - Text-1		2012-07-17 14:14:52.798000
	Edit pad (rev 634)		sean	cv372	XVal Session 80	1	XVal Session 80-Typing - Text-1		2012-07-17 14:14:52.880000
	Edit pad (rev 635)		charles	cv410	XVal Session 80	1	XVal Session 80-Typing - Text-1		2012-07-17 14:14:53.078000
	Edit pad (rev 636)		greg	cv412	XVal Session 80	1	XVal Session 80-Typing - Text-1		2012-07-17 14:14:53.300000
	Edit pad (rev 637)		sean	cv372	XVal Session 80	1	XVal Session 80-Typing - Text-1		2012-07-17 14:14:53.386000
	Edit pad (rev 638)		charles	cv410	XVal Session 80	1	XVal Session 80-Typing - Text-1		2012-07-17 14:14:53.578000
	Edit pad (rev 639)		greg	cv412	XVal Session 80	1	XVal Session 80-Typing - Text-1		2012-07-17 14:14:53.801000
	Edit pad (rev 640)		charles	cv410	XVal Session 80	1	XVal Session 80-Typing - Text-1		2012-07-17 14:14:54.078000
	Edit pad (rev 641)		greg	cv412	XVal Session 80	1	XVal Session 80-Typing - Text-1		2012-07-17 14:14:54.303000
	Edit pad (rev 642)		sean	cv372	XVal Session 80	1	XVal Session 80-Typing - Text-1		2012-07-17 14:14:54.328000
	Edit pad (rev 643)		charles	cv410	XVal Session 80	1	XVal Session 80-Typing - Text-1		2012-07-17 14:14:54.585000
	Edit pad (rev 644)		greg	cv412	XVal Session 80	1	XVal Session 80-Typing - Text-1		2012-07-17 14:14:54.961000
	Edit pad (rev 645)		charles	cv410	XVal Session 80	1	XVal Session 80-Typing - Text-1		2012-07-17 14:14:55.091000
	Edit pad (rev 646)		greg	cv412	XVal Session 80	1	XVal Session 80-Typing - Text-1		2012-07-17 14:14:55.460000
	Edit pad (rev 647)		charles	cv410	XVal Session 80	1	XVal Session 80-Typing - Text-1		2012-07-17 14:14:55.590000
	Edit pad (rev 648)		sean	cv372	XVal Session 80	1	XVal Session 80-Typing - Text-1		2012-07-17 14:14:55.912000
	Edit pad (rev 649)		greg	cv412	XVal Session 80	1	XVal Session 80-Typing - Text-1		2012-07-17 14:14:55.959000
	Edit pad (rev 650)		charles	cv410	XVal Session 80	1	XVal Session 80-Typing - Text-1		2012-07-17 14:14:56.106000
	Edit pad (rev 651)		sean	cv372	XVal Session 80	1	XVal Session 80-Typing - Text-1		2012-07-17 14:14:56.414000
	Edit pad (rev 652)		greg	cv412	XVal Session 80	1	XVal Session 80-Typing - Text-1		2012-07-17 14:14:56.459000
	Edit pad (rev 653)		charles	cv410	XVal Session 80	1	XVal Session 80-Typing - Text-1		2012-07-17 14:14:56.606000
	Edit pad (rev 654)		sean	cv372	XVal Session 80	1	XVal Session 80-Typing - Text-1		2012-07-17 14:14:56.914000
	Edit pad (rev 655)		charles	cv410	XVal Session 80	1	XVal Session 80-Typing - Text-1		2012-07-17 14:14:57.113000
	Edit pad (rev 656)		sean	cv372	XVal Session 80	1	XVal Session 80-Typing - Text-1		2012-07-17 14:14:57.413000
	Edit pad (rev 657)		charles	cv410	XVal Session 80	1	XVal Session 80-Typing - Text-1		2012-07-17 14:14:57.623000
	Edit pad (rev 658)		sean	cv372	XVal Session 80	1	XVal Session 80-Typing - Text-1		2012-07-17 14:14:57.914000
	Edit pad (rev 659)		charles	cv410	XVal Session 80	1	XVal Session 80-Typing - Text-1		2012-07-17 14:14:58.123000
	Edit pad (rev 660)		sean	cv372	XVal Session 80	1	XVal Session 80-Typing - Text-1		2012-07-17 14:14:58.430000
	Edit pad (rev 661)		greg	cv412	XVal Session 80	1	XVal Session 80-Typing - Text-1		2012-07-17 14:14:58.604000
	Edit pad (rev 662)		charles	cv410	XVal Session 80	1	XVal Session 80-Typing - Text-1		2012-07-17 14:14:58.626000
	Edit pad (rev 663)		sean	cv372	XVal Session 80	1	XVal Session 80-Typing - Text-1		2012-07-17 14:14:58.930000
	Edit pad (rev 664)		charles	cv410	XVal Session 80	1	XVal Session 80-Typing - Text-1		2012-07-17 14:14:59.123000
	Edit pad (rev 665)		greg	cv412	XVal Session 80	1	XVal Session 80-Typing - Text-1		2012-07-17 14:14:59.388000
	Edit pad (rev 666)		charles	cv410	XVal Session 80	1	XVal Session 80-Typing - Text-1		2012-07-17 14:14:59.623000
	Edit pad (rev 667)		greg	cv412	XVal Session 80	1	XVal Session 80-Typing - Text-1		2012-07-17 14:14:59.888000
	Edit pad (rev 668)		charles	cv410	XVal Session 80	1	XVal Session 80-Typing - Text-1		2012-07-17 14:15:00.123000
	Edit pad (rev 669)		greg	cv412	XVal Session 80	1	XVal Session 80-Typing - Text-1		2012-07-17 14:15:00.388000
	Edit pad (rev 670)		sean	cv372	XVal Session 80	1	XVal Session 80-Typing - Text-1		2012-07-17 14:15:00.442000
	Edit pad (rev 671)		charles	cv410	XVal Session 80	1	XVal Session 80-Typing - Text-1		2012-07-17 14:15:00.629000
	Edit pad (rev 672)		sean	cv372	XVal Session 80	1	XVal Session 80-Typing - Text-1		2012-07-17 14:15:00.941000
	Edit pad (rev 673)		greg	cv412	XVal Session 80	1	XVal Session 80-Typing - Text-1		2012-07-17 14:15:00.982000
	Edit pad (rev 674)		charles	cv410	XVal Session 80	1	XVal Session 80-Typing - Text-1		2012-07-17 14:15:01.127000
	Edit pad (rev 675)		sean	cv372	XVal Session 80	1	XVal Session 80-Typing - Text-1		2012-07-17 14:15:01.441000
	Edit pad (rev 676)		greg	cv412	XVal Session 80	1	XVal Session 80-Typing - Text-1		2012-07-17 14:15:01.483000
	Edit pad (rev 677)		charles	cv410	XVal Session 80	1	XVal Session 80-Typing - Text-1		2012-07-17 14:15:01.627000
	Edit pad (rev 678)		sean	cv372	XVal Session 80	1	XVal Session 80-Typing - Text-1		2012-07-17 14:15:01.941000
	Edit pad (rev 679)		charles	cv410	XVal Session 80	1	XVal Session 80-Typing - Text-1		2012-07-17 14:15:02.138000
	Edit pad (rev 680)		greg	cv412	XVal Session 80	1	XVal Session 80-Typing - Text-1		2012-07-17 14:15:02.397000
	Edit pad (rev 681)		sean	cv372	XVal Session 80	1	XVal Session 80-Typing - Text-1		2012-07-17 14:15:02.443000
	Edit pad (rev 682)		charles	cv410	XVal Session 80	1	XVal Session 80-Typing - Text-1		2012-07-17 14:15:02.638000
	Edit pad (rev 683)		greg	cv412	XVal Session 80	1	XVal Session 80-Typing - Text-1		2012-07-17 14:15:02.897000
	Edit pad (rev 684)		sean	cv372	XVal Session 80	1	XVal Session 80-Typing - Text-1		2012-07-17 14:15:02.941000
	Edit pad (rev 685)		charles	cv410	XVal Session 80	1	XVal Session 80-Typing - Text-1		2012-07-17 14:15:03.140000
	Edit pad (rev 686)		greg	cv412	XVal Session 80	1	XVal Session 80-Typing - Text-1		2012-07-17 14:15:03.398000
	Edit pad (rev 687)		sean	cv372	XVal Session 80	1	XVal Session 80-Typing - Text-1		2012-07-17 14:15:03.441000
	Edit pad (rev 688)		charles	cv410	XVal Session 80	1	XVal Session 80-Typing - Text-1		2012-07-17 14:15:03.637000
	Edit pad (rev 689)		sean	cv372	XVal Session 80	1	XVal Session 80-Typing - Text-1		2012-07-17 14:15:03.941000
	Edit pad (rev 690)		greg	cv412	XVal Session 80	1	XVal Session 80-Typing - Text-1		2012-07-17 14:15:04.052000
	Edit pad (rev 691)		charles	cv410	XVal Session 80	1	XVal Session 80-Typing - Text-1		2012-07-17 14:15:04.137000
	Edit pad (rev 692)		sean	cv372	XVal Session 80	1	XVal Session 80-Typing - Text-1		2012-07-17 14:15:04.439000
	Edit pad (rev 693)		greg	cv412	XVal Session 80	1	XVal Session 80-Typing - Text-1		2012-07-17 14:15:04.552000
	Edit pad (rev 694)		charles	cv410	XVal Session 80	1	XVal Session 80-Typing - Text-1		2012-07-17 14:15:04.637000
	Edit pad (rev 695)		sean	cv372	XVal Session 80	1	XVal Session 80-Typing - Text-1		2012-07-17 14:15:04.941000
	Edit pad (rev 696)		charles	cv410	XVal Session 80	1	XVal Session 80-Typing - Text-1		2012-07-17 14:15:05.145000
	Edit pad (rev 697)		greg	cv412	XVal Session 80	1	XVal Session 80-Typing - Text-1		2012-07-17 14:15:05.152000
	Edit pad (rev 698)		sean	cv372	XVal Session 80	1	XVal Session 80-Typing - Text-1		2012-07-17 14:15:05.441000
	Edit pad (rev 699)		charles	cv410	XVal Session 80	1	XVal Session 80-Typing - Text-1		2012-07-17 14:15:05.655000
	Edit pad (rev 700)		greg	cv412	XVal Session 80	1	XVal Session 80-Typing - Text-1		2012-07-17 14:15:05.665000
	Edit pad (rev 701)		sean	cv372	XVal Session 80	1	XVal Session 80-Typing - Text-1		2012-07-17 14:15:05.941000
	Edit pad (rev 702)		charles	cv410	XVal Session 80	1	XVal Session 80-Typing - Text-1		2012-07-17 14:15:06.154000
	Edit pad (rev 703)		greg	cv412	XVal Session 80	1	XVal Session 80-Typing - Text-1		2012-07-17 14:15:06.404000
	Edit pad (rev 704)		charles	cv410	XVal Session 80	1	XVal Session 80-Typing - Text-1		2012-07-17 14:15:06.655000
	Edit pad (rev 705)		charles	cv410	XVal Session 80	1	XVal Session 80-Typing - Text-1		2012-07-17 14:15:07.153000
	Edit pad (rev 706)		greg	cv412	XVal Session 80	1	XVal Session 80-Typing - Text-1		2012-07-17 14:15:07.285000
	Edit pad (rev 707)		charles	cv410	XVal Session 80	1	XVal Session 80-Typing - Text-1		2012-07-17 14:15:07.655000
	Edit pad (rev 708)		greg	cv412	XVal Session 80	1	XVal Session 80-Typing - Text-1		2012-07-17 14:15:08.104000
	Edit pad (rev 709)		charles	cv410	XVal Session 80	1	XVal Session 80-Typing - Text-1		2012-07-17 14:15:08.154000
	Edit pad (rev 710)		greg	cv412	XVal Session 80	1	XVal Session 80-Typing - Text-1		2012-07-17 14:15:08.604000
	Edit pad (rev 711)		charles	cv410	XVal Session 80	1	XVal Session 80-Typing - Text-1		2012-07-17 14:15:08.653000
	Edit pad (rev 712)		greg	cv412	XVal Session 80	1	XVal Session 80-Typing - Text-1		2012-07-17 14:15:09.104000
	Edit pad (rev 713)		charles	cv410	XVal Session 80	1	XVal Session 80-Typing - Text-1		2012-07-17 14:15:09.173000
	Edit pad (rev 714)		greg	cv412	XVal Session 80	1	XVal Session 80-Typing - Text-1		2012-07-17 14:15:09.603000
	Edit pad (rev 715)		charles	cv410	XVal Session 80	1	XVal Session 80-Typing - Text-1		2012-07-17 14:15:09.695000
	Edit pad (rev 716)		charles	cv410	XVal Session 80	1	XVal Session 80-Typing - Text-1		2012-07-17 14:15:10.201000
	Edit pad (rev 717)		charles	cv410	XVal Session 80	1	XVal Session 80-Typing - Text-1		2012-07-17 14:15:10.780000
	Edit pad (rev 718)		charles	cv410	XVal Session 80	1	XVal Session 80-Typing - Text-1		2012-07-17 14:15:11.279000
	Edit pad (rev 719)		charles	cv410	XVal Session 80	1	XVal Session 80-Typing - Text-1		2012-07-17 14:15:11.783000
	Edit pad (rev 720)		charles	cv410	XVal Session 80	1	XVal Session 80-Typing - Text-1		2012-07-17 14:15:12.282000
	Edit pad (rev 721)		charles	cv410	XVal Session 80	1	XVal Session 80-Typing - Text-1		2012-07-17 14:15:12.783000
	Edit pad (rev 722)		charles	cv410	XVal Session 80	1	XVal Session 80-Typing - Text-1		2012-07-17 14:15:13.296000
	Edit pad (rev 723)		charles	cv410	XVal Session 80	1	XVal Session 80-Typing - Text-1		2012-07-17 14:15:13.797000
	Edit pad (rev 724)		charles	cv410	XVal Session 80	1	XVal Session 80-Typing - Text-1		2012-07-17 14:15:14.297000
	Edit pad (rev 725)		sean	cv372	XVal Session 80	1	XVal Session 80-Typing - Text-1		2012-07-17 14:15:14.746000
	Edit pad (rev 726)		charles	cv410	XVal Session 80	1	XVal Session 80-Typing - Text-1		2012-07-17 14:15:14.794000
	Edit pad (rev 727)		sean	cv372	XVal Session 80	1	XVal Session 80-Typing - Text-1		2012-07-17 14:15:15.291000
	Edit pad (rev 728)		charles	cv410	XVal Session 80	1	XVal Session 80-Typing - Text-1		2012-07-17 14:15:15.297000
	Edit pad (rev 729)		charles	cv410	XVal Session 80	1	XVal Session 80-Typing - Text-1		2012-07-17 14:15:15.800000
	Edit pad (rev 730)		sean	cv372	XVal Session 80	1	XVal Session 80-Typing - Text-1		2012-07-17 14:15:16.077000
	Edit pad (rev 731)		charles	cv410	XVal Session 80	1	XVal Session 80-Typing - Text-1		2012-07-17 14:15:16.313000
	Edit pad (rev 732)		sean	cv372	XVal Session 80	1	XVal Session 80-Typing - Text-1		2012-07-17 14:15:16.580000
	Edit pad (rev 733)		charles	cv410	XVal Session 80	1	XVal Session 80-Typing - Text-1		2012-07-17 14:15:16.812000
	Edit pad (rev 734)		sean	cv372	XVal Session 80	1	XVal Session 80-Typing - Text-1		2012-07-17 14:15:17.308000
	Edit pad (rev 735)		charles	cv410	XVal Session 80	1	XVal Session 80-Typing - Text-1		2012-07-17 14:15:17.311000
	Edit pad (rev 736)		sean	cv372	XVal Session 80	1	XVal Session 80-Typing - Text-1		2012-07-17 14:15:17.809000
	Edit pad (rev 737)		charles	cv410	XVal Session 80	1	XVal Session 80-Typing - Text-1		2012-07-17 14:15:17.811000
	Edit pad (rev 738)		sean	cv372	XVal Session 80	1	XVal Session 80-Typing - Text-1		2012-07-17 14:15:18.311000
	Edit pad (rev 739)		charles	cv410	XVal Session 80	1	XVal Session 80-Typing - Text-1		2012-07-17 14:15:18.367000
	Edit pad (rev 740)		greg	cv412	XVal Session 80	1	XVal Session 80-Typing - Text-1		2012-07-17 14:15:18.370000
	Edit pad (rev 741)		sean	cv372	XVal Session 80	1	XVal Session 80-Typing - Text-1		2012-07-17 14:15:18.814000
	Edit pad (rev 742)		charles	cv410	XVal Session 80	1	XVal Session 80-Typing - Text-1		2012-07-17 14:15:18.873000
	Edit pad (rev 743)		greg	cv412	XVal Session 80	1	XVal Session 80-Typing - Text-1		2012-07-17 14:15:19.134000
	Edit pad (rev 744)		sean	cv372	XVal Session 80	1	XVal Session 80-Typing - Text-1		2012-07-17 14:15:19.314000
	Edit pad (rev 745)		charles	cv410	XVal Session 80	1	XVal Session 80-Typing - Text-1		2012-07-17 14:15:19.535000
	Edit pad (rev 746)		greg	cv412	XVal Session 80	1	XVal Session 80-Typing - Text-1		2012-07-17 14:15:19.649000
	Edit pad (rev 747)		charles	cv410	XVal Session 80	1	XVal Session 80-Typing - Text-1		2012-07-17 14:15:20.045000
	Edit pad (rev 748)		greg	cv412	XVal Session 80	1	XVal Session 80-Typing - Text-1		2012-07-17 14:15:20.150000
	Edit pad (rev 749)		charles	cv410	XVal Session 80	1	XVal Session 80-Typing - Text-1		2012-07-17 14:15:20.545000
	Edit pad (rev 750)		greg	cv412	XVal Session 80	1	XVal Session 80-Typing - Text-1		2012-07-17 14:15:20.650000
	Edit pad (rev 751)		charles	cv410	XVal Session 80	1	XVal Session 80-Typing - Text-1		2012-07-17 14:15:21.045000
	Edit pad (rev 752)		greg	cv412	XVal Session 80	1	XVal Session 80-Typing - Text-1		2012-07-17 14:15:21.149000
	Edit pad (rev 753)		charles	cv410	XVal Session 80	1	XVal Session 80-Typing - Text-1		2012-07-17 14:15:21.544000
	Edit pad (rev 754)		sean	cv372	XVal Session 80	1	XVal Session 80-Typing - Text-1		2012-07-17 14:15:21.594000
	Edit pad (rev 755)		greg	cv412	XVal Session 80	1	XVal Session 80-Typing - Text-1		2012-07-17 14:15:21.649000
	Edit pad (rev 756)		charles	cv410	XVal Session 80	1	XVal Session 80-Typing - Text-1		2012-07-17 14:15:22.045000
	Edit pad (rev 757)		sean	cv372	XVal Session 80	1	XVal Session 80-Typing - Text-1		2012-07-17 14:15:22.095000
	Edit pad (rev 758)		greg	cv412	XVal Session 80	1	XVal Session 80-Typing - Text-1		2012-07-17 14:15:22.164000
	Edit pad (rev 759)		charles	cv410	XVal Session 80	1	XVal Session 80-Typing - Text-1		2012-07-17 14:15:22.545000
	Edit pad (rev 760)		greg	cv412	XVal Session 80	1	XVal Session 80-Typing - Text-1		2012-07-17 14:15:22.664000
	Edit pad (rev 761)		sean	cv372	XVal Session 80	1	XVal Session 80-Typing - Text-1		2012-07-17 14:15:22.851000
	Edit pad (rev 762)		charles	cv410	XVal Session 80	1	XVal Session 80-Typing - Text-1		2012-07-17 14:15:23.045000
	Edit pad (rev 763)		greg	cv412	XVal Session 80	1	XVal Session 80-Typing - Text-1		2012-07-17 14:15:23.164000
	Edit pad (rev 764)		sean	cv372	XVal Session 80	1	XVal Session 80-Typing - Text-1		2012-07-17 14:15:23.500000
	Edit pad (rev 765)		charles	cv410	XVal Session 80	1	XVal Session 80-Typing - Text-1		2012-07-17 14:15:23.554000
	Edit pad (rev 766)		greg	cv412	XVal Session 80	1	XVal Session 80-Typing - Text-1		2012-07-17 14:15:23.666000
	Edit pad (rev 767)		sean	cv372	XVal Session 80	1	XVal Session 80-Typing - Text-1		2012-07-17 14:15:24
	Edit pad (rev 768)		charles	cv410	XVal Session 80	1	XVal Session 80-Typing - Text-1		2012-07-17 14:15:24.061000
	Edit pad (rev 769)		greg	cv412	XVal Session 80	1	XVal Session 80-Typing - Text-1		2012-07-17 14:15:24.165000
	Edit pad (rev 770)		sean	cv372	XVal Session 80	1	XVal Session 80-Typing - Text-1		2012-07-17 14:15:24.508000
	Edit pad (rev 771)		charles	cv410	XVal Session 80	1	XVal Session 80-Typing - Text-1		2012-07-17 14:15:24.566000
	Edit pad (rev 772)		greg	cv412	XVal Session 80	1	XVal Session 80-Typing - Text-1		2012-07-17 14:15:24.666000
	Edit pad (rev 773)		sean	cv372	XVal Session 80	1	XVal Session 80-Typing - Text-1		2012-07-17 14:15:25.009000
	Edit pad (rev 774)		charles	cv410	XVal Session 80	1	XVal Session 80-Typing - Text-1		2012-07-17 14:15:25.075000
	Edit pad (rev 775)		greg	cv412	XVal Session 80	1	XVal Session 80-Typing - Text-1		2012-07-17 14:15:25.165000
	Edit pad (rev 776)		sean	cv372	XVal Session 80	1	XVal Session 80-Typing - Text-1		2012-07-17 14:15:25.510000
	Edit pad (rev 777)		charles	cv410	XVal Session 80	1	XVal Session 80-Typing - Text-1		2012-07-17 14:15:25.582000
	Edit pad (rev 778)		greg	cv412	XVal Session 80	1	XVal Session 80-Typing - Text-1		2012-07-17 14:15:25.665000
	Edit pad (rev 779)		sean	cv372	XVal Session 80	1	XVal Session 80-Typing - Text-1		2012-07-17 14:15:26.042000
	Edit pad (rev 780)		charles	cv410	XVal Session 80	1	XVal Session 80-Typing - Text-1		2012-07-17 14:15:26.091000
	Edit pad (rev 781)		greg	cv412	XVal Session 80	1	XVal Session 80-Typing - Text-1		2012-07-17 14:15:26.165000
	Edit pad (rev 782)		sean	cv372	XVal Session 80	1	XVal Session 80-Typing - Text-1		2012-07-17 14:15:26.510000
	Edit pad (rev 783)		charles	cv410	XVal Session 80	1	XVal Session 80-Typing - Text-1		2012-07-17 14:15:26.593000
	Edit pad (rev 784)		greg	cv412	XVal Session 80	1	XVal Session 80-Typing - Text-1		2012-07-17 14:15:26.667000
	Edit pad (rev 785)		sean	cv372	XVal Session 80	1	XVal Session 80-Typing - Text-1		2012-07-17 14:15:27.010000
	Edit pad (rev 786)		charles	cv410	XVal Session 80	1	XVal Session 80-Typing - Text-1		2012-07-17 14:15:27.097000
	Edit pad (rev 787)		greg	cv412	XVal Session 80	1	XVal Session 80-Typing - Text-1		2012-07-17 14:15:27.531000
	Edit pad (rev 788)		charles	cv410	XVal Session 80	1	XVal Session 80-Typing - Text-1		2012-07-17 14:15:27.601000
	Edit pad (rev 789)		sean	cv372	XVal Session 80	1	XVal Session 80-Typing - Text-1		2012-07-17 14:15:27.889000
	Edit pad (rev 790)		greg	cv412	XVal Session 80	1	XVal Session 80-Typing - Text-1		2012-07-17 14:15:28.096000
	Edit pad (rev 791)		charles	cv410	XVal Session 80	1	XVal Session 80-Typing - Text-1		2012-07-17 14:15:28.108000
	Edit pad (rev 792)		sean	cv372	XVal Session 80	1	XVal Session 80-Typing - Text-1		2012-07-17 14:15:28.475000
	Edit pad (rev 793)		charles	cv410	XVal Session 80	1	XVal Session 80-Typing - Text-1		2012-07-17 14:15:28.619000
	Edit pad (rev 794)		sean	cv372	XVal Session 80	1	XVal Session 80-Typing - Text-1		2012-07-17 14:15:28.987000
	Edit pad (rev 795)		charles	cv410	XVal Session 80	1	XVal Session 80-Typing - Text-1		2012-07-17 14:15:29.122000
	Edit pad (rev 796)		charles	cv410	XVal Session 80	1	XVal Session 80-Typing - Text-1		2012-07-17 14:15:29.624000
	Edit pad (rev 797)		greg	cv412	XVal Session 80	1	XVal Session 80-Typing - Text-1		2012-07-17 14:15:29.691000
	Edit pad (rev 798)		charles	cv410	XVal Session 80	1	XVal Session 80-Typing - Text-1		2012-07-17 14:15:30.125000
	Edit pad (rev 799)		sean	cv372	XVal Session 80	1	XVal Session 80-Typing - Text-1		2012-07-17 14:15:30.154000
	Edit pad (rev 800)		charles	cv410	XVal Session 80	1	XVal Session 80-Typing - Text-1		2012-07-17 14:15:30.623000
	Edit pad (rev 801)		sean	cv372	XVal Session 80	1	XVal Session 80-Typing - Text-1		2012-07-17 14:15:30.656000
	Edit pad (rev 802)		greg	cv412	XVal Session 80	1	XVal Session 80-Typing - Text-1		2012-07-17 14:15:30.893000
	Edit pad (rev 803)		charles	cv410	XVal Session 80	1	XVal Session 80-Typing - Text-1		2012-07-17 14:15:31.139000
	Edit pad (rev 804)		sean	cv372	XVal Session 80	1	XVal Session 80-Typing - Text-1		2012-07-17 14:15:31.156000
	Edit pad (rev 805)		greg	cv412	XVal Session 80	1	XVal Session 80-Typing - Text-1		2012-07-17 14:15:31.393000
	Edit pad (rev 806)		charles	cv410	XVal Session 80	1	XVal Session 80-Typing - Text-1		2012-07-17 14:15:31.640000
	Edit pad (rev 807)		sean	cv372	XVal Session 80	1	XVal Session 80-Typing - Text-1		2012-07-17 14:15:31.656000
	Edit pad (rev 808)		greg	cv412	XVal Session 80	1	XVal Session 80-Typing - Text-1		2012-07-17 14:15:31.893000
	Edit pad (rev 809)		charles	cv410	XVal Session 80	1	XVal Session 80-Typing - Text-1		2012-07-17 14:15:32.139000
	Edit pad (rev 810)		sean	cv372	XVal Session 80	1	XVal Session 80-Typing - Text-1		2012-07-17 14:15:32.156000
	Edit pad (rev 811)		charles	cv410	XVal Session 80	1	XVal Session 80-Typing - Text-1		2012-07-17 14:15:32.638000
	Edit pad (rev 812)		sean	cv372	XVal Session 80	1	XVal Session 80-Typing - Text-1		2012-07-17 14:15:32.655000
	Edit pad (rev 813)		charles	cv410	XVal Session 80	1	XVal Session 80-Typing - Text-1		2012-07-17 14:15:33.139000
	Edit pad (rev 814)		sean	cv372	XVal Session 80	1	XVal Session 80-Typing - Text-1		2012-07-17 14:15:33.274000
	Edit pad (rev 815)		charles	cv410	XVal Session 80	1	XVal Session 80-Typing - Text-1		2012-07-17 14:15:33.770000
	Edit pad (rev 816)		sean	cv372	XVal Session 80	1	XVal Session 80-Typing - Text-1		2012-07-17 14:15:33.775000
	Edit pad (rev 817)		charles	cv410	XVal Session 80	1	XVal Session 80-Typing - Text-1		2012-07-17 14:15:34.270000
	Edit pad (rev 818)		sean	cv372	XVal Session 80	1	XVal Session 80-Typing - Text-1		2012-07-17 14:15:34.311000
	Edit pad (rev 819)		charles	cv410	XVal Session 80	1	XVal Session 80-Typing - Text-1		2012-07-17 14:15:34.780000
	Edit pad (rev 820)		charles	cv410	XVal Session 80	1	XVal Session 80-Typing - Text-1		2012-07-17 14:15:35.281000
	Edit pad (rev 821)		sean	cv372	XVal Session 80	1	XVal Session 80-Typing - Text-1		2012-07-17 14:15:35.375000
	Edit pad (rev 822)		charles	cv410	XVal Session 80	1	XVal Session 80-Typing - Text-1		2012-07-17 14:15:35.794000
	Edit pad (rev 823)		sean	cv372	XVal Session 80	1	XVal Session 80-Typing - Text-1		2012-07-17 14:15:35.876000
	Edit pad (rev 824)		charles	cv410	XVal Session 80	1	XVal Session 80-Typing - Text-1		2012-07-17 14:15:36.295000
	Edit pad (rev 825)		sean	cv372	XVal Session 80	1	XVal Session 80-Typing - Text-1		2012-07-17 14:15:36.377000
	Edit pad (rev 826)		charles	cv410	XVal Session 80	1	XVal Session 80-Typing - Text-1		2012-07-17 14:15:36.803000
	Edit pad (rev 827)		charles	cv410	XVal Session 80	1	XVal Session 80-Typing - Text-1		2012-07-17 14:15:37.533000
	Edit pad (rev 828)		charles	cv410	XVal Session 80	1	XVal Session 80-Typing - Text-1		2012-07-17 14:15:38.036000
	Edit pad (rev 829)		sean	cv372	XVal Session 80	1	XVal Session 80-Typing - Text-1		2012-07-17 14:15:38.490000
	Edit pad (rev 830)		charles	cv410	XVal Session 80	1	XVal Session 80-Typing - Text-1		2012-07-17 14:15:38.549000
	Edit pad (rev 831)		charles	cv410	XVal Session 80	1	XVal Session 80-Typing - Text-1		2012-07-17 14:15:39.054000
	Edit pad (rev 832)		sean	cv372	XVal Session 80	1	XVal Session 80-Typing - Text-1		2012-07-17 14:15:39.130000
	Edit pad (rev 833)		charles	cv410	XVal Session 80	1	XVal Session 80-Typing - Text-1		2012-07-17 14:15:39.562000
	Edit pad (rev 834)		sean	cv372	XVal Session 80	1	XVal Session 80-Typing - Text-1		2012-07-17 14:15:39.628000
	Edit pad (rev 835)		charles	cv410	XVal Session 80	1	XVal Session 80-Typing - Text-1		2012-07-17 14:15:40.063000
	Edit pad (rev 836)		sean	cv372	XVal Session 80	1	XVal Session 80-Typing - Text-1		2012-07-17 14:15:40.130000
	Edit pad (rev 837)		charles	cv410	XVal Session 80	1	XVal Session 80-Typing - Text-1		2012-07-17 14:15:40.577000
	Edit pad (rev 838)		sean	cv372	XVal Session 80	1	XVal Session 80-Typing - Text-1		2012-07-17 14:15:40.631000
	Edit pad (rev 839)		sean	cv372	XVal Session 80	1	XVal Session 80-Typing - Text-1		2012-07-17 14:15:41.131000
	Edit pad (rev 840)		sean	cv372	XVal Session 80	1	XVal Session 80-Typing - Text-1		2012-07-17 14:15:41.633000
	Edit pad (rev 841)		sean	cv372	XVal Session 80	1	XVal Session 80-Typing - Text-1		2012-07-17 14:15:42.131000
	Edit pad (rev 842)		greg	cv412	XVal Session 80	1	XVal Session 80-Typing - Text-1		2012-07-17 14:15:42.306000
	Edit pad (rev 843)		sean	cv372	XVal Session 80	1	XVal Session 80-Typing - Text-1		2012-07-17 14:15:42.649000
	Edit pad (rev 844)		greg	cv412	XVal Session 80	1	XVal Session 80-Typing - Text-1		2012-07-17 14:15:42.806000
	Edit pad (rev 845)		sean	cv372	XVal Session 80	1	XVal Session 80-Typing - Text-1		2012-07-17 14:15:43.149000
	Edit pad (rev 846)		greg	cv412	XVal Session 80	1	XVal Session 80-Typing - Text-1		2012-07-17 14:15:43.306000
	Edit pad (rev 847)		greg	cv412	XVal Session 80	1	XVal Session 80-Typing - Text-1		2012-07-17 14:15:43.808000
	Edit pad (rev 848)		greg	cv412	XVal Session 80	1	XVal Session 80-Typing - Text-1		2012-07-17 14:15:44.307000
	Edit pad (rev 849)		sean	cv372	XVal Session 80	1	XVal Session 80-Typing - Text-1		2012-07-17 14:15:44.367000
	Edit pad (rev 850)		sean	cv372	XVal Session 80	1	XVal Session 80-Typing - Text-1		2012-07-17 14:15:44.868000
	Edit pad (rev 851)		sean	cv372	XVal Session 80	1	XVal Session 80-Typing - Text-1		2012-07-17 14:15:45.369000
	Edit pad (rev 852)		sean	cv372	XVal Session 80	1	XVal Session 80-Typing - Text-1		2012-07-17 14:15:45.868000
	Edit pad (rev 853)		sean	cv372	XVal Session 80	1	XVal Session 80-Typing - Text-1		2012-07-17 14:15:46.368000
	Edit pad (rev 854)		sean	cv372	XVal Session 80	1	XVal Session 80-Typing - Text-1		2012-07-17 14:15:46.869000
	Edit pad (rev 855)		sean	cv372	XVal Session 80	1	XVal Session 80-Typing - Text-1		2012-07-17 14:15:47.368000
	Edit pad (rev 856)		charles	cv410	XVal Session 80	1	XVal Session 80-Typing - Text-1		2012-07-17 14:15:47.732000
	Edit pad (rev 857)		sean	cv372	XVal Session 80	1	XVal Session 80-Typing - Text-1		2012-07-17 14:15:47.868000
	Edit pad (rev 858)		charles	cv410	XVal Session 80	1	XVal Session 80-Typing - Text-1		2012-07-17 14:15:48.367000
	Edit pad (rev 859)		sean	cv372	XVal Session 80	1	XVal Session 80-Typing - Text-1		2012-07-17 14:15:48.369000
	Edit pad (rev 860)		sean	cv372	XVal Session 80	1	XVal Session 80-Typing - Text-1		2012-07-17 14:15:48.869000
	Edit pad (rev 861)		charles	cv410	XVal Session 80	1	XVal Session 80-Typing - Text-1		2012-07-17 14:15:51.373000
	Edit pad (rev 862)		sean	cv372	XVal Session 80	1	XVal Session 80-Typing - Text-1		2012-07-17 14:15:52.212000
	Edit pad (rev 863)		charles	cv410	XVal Session 80	1	XVal Session 80-Typing - Text-1		2012-07-17 14:15:52.406000
	Edit pad (rev 864)		sean	cv372	XVal Session 80	1	XVal Session 80-Typing - Text-1		2012-07-17 14:15:52.875000
	Edit pad (rev 865)		greg	cv412	XVal Session 80	1	XVal Session 80-Typing - Text-1		2012-07-17 14:15:52.932000
	Edit pad (rev 866)		charles	cv410	XVal Session 80	1	XVal Session 80-Typing - Text-1		2012-07-17 14:15:53.340000
	Edit pad (rev 867)		sean	cv372	XVal Session 80	1	XVal Session 80-Typing - Text-1		2012-07-17 14:15:53.644000
	Edit pad (rev 868)		charles	cv410	XVal Session 80	1	XVal Session 80-Typing - Text-1		2012-07-17 14:15:53.840000
	Edit pad (rev 869)		sean	cv372	XVal Session 80	1	XVal Session 80-Typing - Text-1		2012-07-17 14:15:54.147000
	Edit pad (rev 870)		charles	cv410	XVal Session 80	1	XVal Session 80-Typing - Text-1		2012-07-17 14:15:54.350000
	Edit pad (rev 871)		sean	cv372	XVal Session 80	1	XVal Session 80-Typing - Text-1		2012-07-17 14:15:54.645000
	Edit pad (rev 872)		charles	cv410	XVal Session 80	1	XVal Session 80-Typing - Text-1		2012-07-17 14:15:54.875000
	Edit pad (rev 873)		charles	cv410	XVal Session 80	1	XVal Session 80-Typing - Text-1		2012-07-17 14:15:55.374000
	Edit pad (rev 874)		sean	cv372	XVal Session 80	1	XVal Session 80-Typing - Text-1		2012-07-17 14:15:56.418000
	Edit pad (rev 875)		sean	cv372	XVal Session 80	1	XVal Session 80-Typing - Text-1		2012-07-17 14:15:56.917000
	Edit pad (rev 876)		sean	cv372	XVal Session 80	1	XVal Session 80-Typing - Text-1		2012-07-17 14:15:57.417000
	Edit pad (rev 877)		charles	cv410	XVal Session 80	1	XVal Session 80-Typing - Text-1		2012-07-17 14:15:57.543000
	Edit pad (rev 878)		sean	cv372	XVal Session 80	1	XVal Session 80-Typing - Text-1		2012-07-17 14:15:57.917000
	Edit pad (rev 879)		sean	cv372	XVal Session 80	1	XVal Session 80-Typing - Text-1		2012-07-17 14:15:58.418000
	Edit pad (rev 880)		sean	cv372	XVal Session 80	1	XVal Session 80-Typing - Text-1		2012-07-17 14:15:58.918000
	Edit pad (rev 881)		sean	cv372	XVal Session 80	1	XVal Session 80-Typing - Text-1		2012-07-17 14:15:59.419000
	Edit pad (rev 882)		greg	cv412	XVal Session 80	1	XVal Session 80-Typing - Text-1		2012-07-17 14:15:59.804000
	Edit pad (rev 883)		greg	cv412	XVal Session 80	1	XVal Session 80-Typing - Text-1		2012-07-17 14:16:00.309000
	Edit pad (rev 884)		sean	cv372	XVal Session 80	1	XVal Session 80-Typing - Text-1		2012-07-17 14:16:00.657000
	Edit pad (rev 885)		greg	cv412	XVal Session 80	1	XVal Session 80-Typing - Text-1		2012-07-17 14:16:00.808000
	Edit pad (rev 886)		sean	cv372	XVal Session 80	1	XVal Session 80-Typing - Text-1		2012-07-17 14:16:01.155000
	Edit pad (rev 887)		greg	cv412	XVal Session 80	1	XVal Session 80-Typing - Text-1		2012-07-17 14:16:01.309000
	Edit pad (rev 888)		sean	cv372	XVal Session 80	1	XVal Session 80-Typing - Text-1		2012-07-17 14:16:01.658000
	Edit pad (rev 889)		greg	cv412	XVal Session 80	1	XVal Session 80-Typing - Text-1		2012-07-17 14:16:01.809000
	Edit pad (rev 890)		charles	cv410	XVal Session 80	1	XVal Session 80-Typing - Text-1		2012-07-17 14:16:02.044000
	Edit pad (rev 891)		sean	cv372	XVal Session 80	1	XVal Session 80-Typing - Text-1		2012-07-17 14:16:02.154000
	Edit pad (rev 892)		greg	cv412	XVal Session 80	1	XVal Session 80-Typing - Text-1		2012-07-17 14:16:02.311000
	Edit pad (rev 893)		sean	cv372	XVal Session 80	1	XVal Session 80-Typing - Text-1		2012-07-17 14:16:02.657000
	Edit pad (rev 894)		greg	cv412	XVal Session 80	1	XVal Session 80-Typing - Text-1		2012-07-17 14:16:02.811000
	Edit pad (rev 895)		charles	cv410	XVal Session 80	1	XVal Session 80-Typing - Text-1		2012-07-17 14:16:02.978000
	Edit pad (rev 896)		sean	cv372	XVal Session 80	1	XVal Session 80-Typing - Text-1		2012-07-17 14:16:03.154000
	Edit pad (rev 897)		greg	cv412	XVal Session 80	1	XVal Session 80-Typing - Text-1		2012-07-17 14:16:03.422000
	Edit pad (rev 898)		charles	cv410	XVal Session 80	1	XVal Session 80-Typing - Text-1		2012-07-17 14:16:03.501000
	Edit pad (rev 899)		charles	cv410	XVal Session 80	1	XVal Session 80-Typing - Text-1		2012-07-17 14:16:04.015000
	Edit pad (rev 900)		sean	cv372	XVal Session 80	1	XVal Session 80-Typing - Text-1		2012-07-17 14:16:04.096000
	Edit pad (rev 901)		charles	cv410	XVal Session 80	1	XVal Session 80-Typing - Text-1		2012-07-17 14:16:04.520000
	Edit pad (rev 902)		greg	cv412	XVal Session 80	1	XVal Session 80-Typing - Text-1		2012-07-17 14:16:04.566000
	Edit pad (rev 903)		sean	cv372	XVal Session 80	1	XVal Session 80-Typing - Text-1		2012-07-17 14:16:04.597000
	Edit pad (rev 904)		charles	cv410	XVal Session 80	1	XVal Session 80-Typing - Text-1		2012-07-17 14:16:05.030000
	Edit pad (rev 905)		greg	cv412	XVal Session 80	1	XVal Session 80-Typing - Text-1		2012-07-17 14:16:05.067000
	Edit pad (rev 906)		sean	cv372	XVal Session 80	1	XVal Session 80-Typing - Text-1		2012-07-17 14:16:05.097000
	Edit pad (rev 907)		charles	cv410	XVal Session 80	1	XVal Session 80-Typing - Text-1		2012-07-17 14:16:05.532000
	Edit pad (rev 908)		greg	cv412	XVal Session 80	1	XVal Session 80-Typing - Text-1		2012-07-17 14:16:05.568000
	Edit pad (rev 909)		charles	cv410	XVal Session 80	1	XVal Session 80-Typing - Text-1		2012-07-17 14:16:06.031000
	Edit pad (rev 910)		greg	cv412	XVal Session 80	1	XVal Session 80-Typing - Text-1		2012-07-17 14:16:06.069000
	Edit pad (rev 911)		sean	cv372	XVal Session 80	1	XVal Session 80-Typing - Text-1		2012-07-17 14:16:06.435000
	Edit pad (rev 912)		charles	cv410	XVal Session 80	1	XVal Session 80-Typing - Text-1		2012-07-17 14:16:06.533000
	Edit pad (rev 913)		greg	cv412	XVal Session 80	1	XVal Session 80-Typing - Text-1		2012-07-17 14:16:06.567000
	Edit pad (rev 914)		sean	cv372	XVal Session 80	1	XVal Session 80-Typing - Text-1		2012-07-17 14:16:06.936000
	Edit pad (rev 915)		charles	cv410	XVal Session 80	1	XVal Session 80-Typing - Text-1		2012-07-17 14:16:07.044000
	Edit pad (rev 916)		greg	cv412	XVal Session 80	1	XVal Session 80-Typing - Text-1		2012-07-17 14:16:07.066000
	Edit pad (rev 917)		sean	cv372	XVal Session 80	1	XVal Session 80-Typing - Text-1		2012-07-17 14:16:07.434000
	Edit pad (rev 918)		charles	cv410	XVal Session 80	1	XVal Session 80-Typing - Text-1		2012-07-17 14:16:07.547000
	Edit pad (rev 919)		greg	cv412	XVal Session 80	1	XVal Session 80-Typing - Text-1		2012-07-17 14:16:07.566000
	Edit pad (rev 920)		sean	cv372	XVal Session 80	1	XVal Session 80-Typing - Text-1		2012-07-17 14:16:07.957000
	Edit pad (rev 921)		charles	cv410	XVal Session 80	1	XVal Session 80-Typing - Text-1		2012-07-17 14:16:08.049000
	Edit pad (rev 922)		greg	cv412	XVal Session 80	1	XVal Session 80-Typing - Text-1		2012-07-17 14:16:08.067000
	Edit pad (rev 923)		charles	cv410	XVal Session 80	1	XVal Session 80-Typing - Text-1		2012-07-17 14:16:08.550000
	Edit pad (rev 924)		greg	cv412	XVal Session 80	1	XVal Session 80-Typing - Text-1		2012-07-17 14:16:08.570000
	Edit pad (rev 925)		charles	cv410	XVal Session 80	1	XVal Session 80-Typing - Text-1		2012-07-17 14:16:09.049000
	Edit pad (rev 926)		charles	cv410	XVal Session 80	1	XVal Session 80-Typing - Text-1		2012-07-17 14:16:09.551000
	Edit pad (rev 927)		charles	cv410	XVal Session 80	1	XVal Session 80-Typing - Text-1		2012-07-17 14:16:10.052000
	Edit pad (rev 928)		charles	cv410	XVal Session 80	1	XVal Session 80-Typing - Text-1		2012-07-17 14:16:10.562000
	Edit pad (rev 929)		charles	cv410	XVal Session 80	1	XVal Session 80-Typing - Text-1		2012-07-17 14:16:11.061000
	Edit pad (rev 930)		charles	cv410	XVal Session 80	1	XVal Session 80-Typing - Text-1		2012-07-17 14:16:11.561000
	Edit pad (rev 931)		charles	cv410	XVal Session 80	1	XVal Session 80-Typing - Text-1		2012-07-17 14:16:12.061000
	Edit pad (rev 932)		charles	cv410	XVal Session 80	1	XVal Session 80-Typing - Text-1		2012-07-17 14:16:12.561000
	Edit pad (rev 933)		sean	cv372	XVal Session 80	1	XVal Session 80-Typing - Text-1		2012-07-17 14:16:12.667000
	Edit pad (rev 934)		charles	cv410	XVal Session 80	1	XVal Session 80-Typing - Text-1		2012-07-17 14:16:13.062000
	Edit pad (rev 935)		sean	cv372	XVal Session 80	1	XVal Session 80-Typing - Text-1		2012-07-17 14:16:13.169000
	Edit pad (rev 936)		greg	cv412	XVal Session 80	1	XVal Session 80-Typing - Text-1		2012-07-17 14:16:13.473000
	Edit pad (rev 937)		charles	cv410	XVal Session 80	1	XVal Session 80-Typing - Text-1		2012-07-17 14:16:13.565000
	Edit pad (rev 938)		sean	cv372	XVal Session 80	1	XVal Session 80-Typing - Text-1		2012-07-17 14:16:13.667000
	Edit pad (rev 939)		charles	cv410	XVal Session 80	1	XVal Session 80-Typing - Text-1		2012-07-17 14:16:14.080000
	Edit pad (rev 940)		sean	cv372	XVal Session 80	1	XVal Session 80-Typing - Text-1		2012-07-17 14:16:14.569000
	Edit pad (rev 941)		charles	cv410	XVal Session 80	1	XVal Session 80-Typing - Text-1		2012-07-17 14:16:14.584000
	Edit pad (rev 942)		sean	cv372	XVal Session 80	1	XVal Session 80-Typing - Text-1		2012-07-17 14:16:15.069000
	Edit pad (rev 943)		charles	cv410	XVal Session 80	1	XVal Session 80-Typing - Text-1		2012-07-17 14:16:15.095000
	Edit pad (rev 944)		greg	cv412	XVal Session 80	1	XVal Session 80-Typing - Text-1		2012-07-17 14:16:15.379000
	Edit pad (rev 945)		sean	cv372	XVal Session 80	1	XVal Session 80-Typing - Text-1		2012-07-17 14:16:15.568000
	Edit pad (rev 946)		charles	cv410	XVal Session 80	1	XVal Session 80-Typing - Text-1		2012-07-17 14:16:15.642000
	Edit pad (rev 947)		greg	cv412	XVal Session 80	1	XVal Session 80-Typing - Text-1		2012-07-17 14:16:15.881000
	Edit pad (rev 948)		sean	cv372	XVal Session 80	1	XVal Session 80-Typing - Text-1		2012-07-17 14:16:16.067000
	Edit pad (rev 949)		charles	cv410	XVal Session 80	1	XVal Session 80-Typing - Text-1		2012-07-17 14:16:16.139000
	Edit pad (rev 950)		greg	cv412	XVal Session 80	1	XVal Session 80-Typing - Text-1		2012-07-17 14:16:16.381000
	Edit pad (rev 951)		charles	cv410	XVal Session 80	1	XVal Session 80-Typing - Text-1		2012-07-17 14:16:16.641000
	Edit pad (rev 952)		greg	cv412	XVal Session 80	1	XVal Session 80-Typing - Text-1		2012-07-17 14:16:16.881000
	Edit pad (rev 953)		charles	cv410	XVal Session 80	1	XVal Session 80-Typing - Text-1		2012-07-17 14:16:17.140000
	Edit pad (rev 954)		charles	cv410	XVal Session 80	1	XVal Session 80-Typing - Text-1		2012-07-17 14:16:17.654000
	Edit pad (rev 955)		sean	cv372	XVal Session 80	1	XVal Session 80-Typing - Text-1		2012-07-17 14:16:17.929000
	Edit pad (rev 956)		charles	cv410	XVal Session 80	1	XVal Session 80-Typing - Text-1		2012-07-17 14:16:18.156000
	Edit pad (rev 957)		greg	cv412	XVal Session 80	1	XVal Session 80-Typing - Text-1		2012-07-17 14:16:18.287000
	Edit pad (rev 958)		sean	cv372	XVal Session 80	1	XVal Session 80-Typing - Text-1		2012-07-17 14:16:18.427000
	Edit pad (rev 959)		charles	cv410	XVal Session 80	1	XVal Session 80-Typing - Text-1		2012-07-17 14:16:18.655000
	Edit pad (rev 960)		sean	cv372	XVal Session 80	1	XVal Session 80-Typing - Text-1		2012-07-17 14:16:18.930000
	Edit pad (rev 961)		greg	cv412	XVal Session 80	1	XVal Session 80-Typing - Text-1		2012-07-17 14:16:19.031000
	Edit pad (rev 962)		charles	cv410	XVal Session 80	1	XVal Session 80-Typing - Text-1		2012-07-17 14:16:19.154000
	Edit pad (rev 963)		sean	cv372	XVal Session 80	1	XVal Session 80-Typing - Text-1		2012-07-17 14:16:19.428000
	Edit pad (rev 964)		greg	cv412	XVal Session 80	1	XVal Session 80-Typing - Text-1		2012-07-17 14:16:19.532000
	Edit pad (rev 965)		charles	cv410	XVal Session 80	1	XVal Session 80-Typing - Text-1		2012-07-17 14:16:19.654000
	Edit pad (rev 966)		sean	cv372	XVal Session 80	1	XVal Session 80-Typing - Text-1		2012-07-17 14:16:19.927000
	Edit pad (rev 967)		greg	cv412	XVal Session 80	1	XVal Session 80-Typing - Text-1		2012-07-17 14:16:20.032000
	Edit pad (rev 968)		charles	cv410	XVal Session 80	1	XVal Session 80-Typing - Text-1		2012-07-17 14:16:20.155000
	Edit pad (rev 969)		sean	cv372	XVal Session 80	1	XVal Session 80-Typing - Text-1		2012-07-17 14:16:20.427000
	Edit pad (rev 970)		greg	cv412	XVal Session 80	1	XVal Session 80-Typing - Text-1		2012-07-17 14:16:20.541000
	Edit pad (rev 971)		charles	cv410	XVal Session 80	1	XVal Session 80-Typing - Text-1		2012-07-17 14:16:20.654000
	Edit pad (rev 972)		sean	cv372	XVal Session 80	1	XVal Session 80-Typing - Text-1		2012-07-17 14:16:20.928000
	Edit pad (rev 973)		charles	cv410	XVal Session 80	1	XVal Session 80-Typing - Text-1		2012-07-17 14:16:21.155000
	Edit pad (rev 974)		charles	cv410	XVal Session 80	1	XVal Session 80-Typing - Text-1		2012-07-17 14:16:21.735000
	Edit pad (rev 975)		charles	cv410	XVal Session 80	1	XVal Session 80-Typing - Text-1		2012-07-17 14:16:22.249000
	Edit pad (rev 976)		greg	cv412	XVal Session 80	1	XVal Session 80-Typing - Text-1		2012-07-17 14:16:22.276000
	Edit pad (rev 977)		charles	cv410	XVal Session 80	1	XVal Session 80-Typing - Text-1		2012-07-17 14:16:22.753000
	Edit pad (rev 978)		greg	cv412	XVal Session 80	1	XVal Session 80-Typing - Text-1		2012-07-17 14:16:22.786000
	Edit pad (rev 979)		sean	cv372	XVal Session 80	1	XVal Session 80-Typing - Text-1		2012-07-17 14:16:22.955000
	Edit pad (rev 980)		sean	cv372	XVal Session 80	1	XVal Session 80-Typing - Text-1		2012-07-17 14:16:23.455000
	Edit pad (rev 981)		charles	cv410	XVal Session 80	1	XVal Session 80-Typing - Text-1		2012-07-17 14:16:23.533000
	Edit pad (rev 982)		sean	cv372	XVal Session 80	1	XVal Session 80-Typing - Text-1		2012-07-17 14:16:23.956000
	Edit pad (rev 983)		charles	cv410	XVal Session 80	1	XVal Session 80-Typing - Text-1		2012-07-17 14:16:24.035000
	Edit pad (rev 984)		sean	cv372	XVal Session 80	1	XVal Session 80-Typing - Text-1		2012-07-17 14:16:24.457000
	Edit pad (rev 985)		charles	cv410	XVal Session 80	1	XVal Session 80-Typing - Text-1		2012-07-17 14:16:24.535000
	Edit pad (rev 986)		greg	cv412	XVal Session 80	1	XVal Session 80-Typing - Text-1		2012-07-17 14:16:24.915000
	Edit pad (rev 987)		sean	cv372	XVal Session 80	1	XVal Session 80-Typing - Text-1		2012-07-17 14:16:24.958000
	Edit pad (rev 988)		charles	cv410	XVal Session 80	1	XVal Session 80-Typing - Text-1		2012-07-17 14:16:25.046000
	Edit pad (rev 989)		sean	cv372	XVal Session 80	1	XVal Session 80-Typing - Text-1		2012-07-17 14:16:25.462000
	Edit pad (rev 990)		charles	cv410	XVal Session 80	1	XVal Session 80-Typing - Text-1		2012-07-17 14:16:25.545000
	Edit pad (rev 991)		sean	cv372	XVal Session 80	1	XVal Session 80-Typing - Text-1		2012-07-17 14:16:25.958000
	Edit pad (rev 992)		charles	cv410	XVal Session 80	1	XVal Session 80-Typing - Text-1		2012-07-17 14:16:26.053000
	Edit pad (rev 993)		sean	cv372	XVal Session 80	1	XVal Session 80-Typing - Text-1		2012-07-17 14:16:26.457000
	Edit pad (rev 994)		charles	cv410	XVal Session 80	1	XVal Session 80-Typing - Text-1		2012-07-17 14:16:26.562000
	Edit pad (rev 995)		greg	cv412	XVal Session 80	1	XVal Session 80-Typing - Text-1		2012-07-17 14:16:26.736000
	Edit pad (rev 996)		charles	cv410	XVal Session 80	1	XVal Session 80-Typing - Text-1		2012-07-17 14:16:27.063000
	Edit pad (rev 997)		sean	cv372	XVal Session 80	1	XVal Session 80-Typing - Text-1		2012-07-17 14:16:27.463000
	Edit pad (rev 998)		charles	cv410	XVal Session 80	1	XVal Session 80-Typing - Text-1		2012-07-17 14:16:27.761000
	Edit pad (rev 999)		sean	cv372	XVal Session 80	1	XVal Session 80-Typing - Text-1		2012-07-17 14:16:27.963000
	Edit pad (rev 1000)		greg	cv412	XVal Session 80	1	XVal Session 80-Typing - Text-1		2012-07-17 14:16:28.065000
	Edit pad (rev 1001)		charles	cv410	XVal Session 80	1	XVal Session 80-Typing - Text-1		2012-07-17 14:16:28.269000
	Edit pad (rev 1002)		sean	cv372	XVal Session 80	1	XVal Session 80-Typing - Text-1		2012-07-17 14:16:28.463000
	Edit pad (rev 1003)		charles	cv410	XVal Session 80	1	XVal Session 80-Typing - Text-1		2012-07-17 14:16:28.786000
	Edit pad (rev 1004)		sean	cv372	XVal Session 80	1	XVal Session 80-Typing - Text-1		2012-07-17 14:16:28.965000
	Edit pad (rev 1005)		charles	cv410	XVal Session 80	1	XVal Session 80-Typing - Text-1		2012-07-17 14:16:29.298000
	Edit pad (rev 1006)		sean	cv372	XVal Session 80	1	XVal Session 80-Typing - Text-1		2012-07-17 14:16:29.464000
	Edit pad (rev 1007)		charles	cv410	XVal Session 80	1	XVal Session 80-Typing - Text-1		2012-07-17 14:16:29.943000
	Edit pad (rev 1008)		sean	cv372	XVal Session 80	1	XVal Session 80-Typing - Text-1		2012-07-17 14:16:29.964000
	Edit pad (rev 1009)		charles	cv410	XVal Session 80	1	XVal Session 80-Typing - Text-1		2012-07-17 14:16:30.452000
	Edit pad (rev 1010)		sean	cv372	XVal Session 80	1	XVal Session 80-Typing - Text-1		2012-07-17 14:16:30.464000
	Edit pad (rev 1011)		greg	cv412	XVal Session 80	1	XVal Session 80-Typing - Text-1		2012-07-17 14:16:30.562000
	Edit pad (rev 1012)		charles	cv410	XVal Session 80	1	XVal Session 80-Typing - Text-1		2012-07-17 14:16:30.967000
	Edit pad (rev 1013)		sean	cv372	XVal Session 80	1	XVal Session 80-Typing - Text-1		2012-07-17 14:16:30.970000
	Edit pad (rev 1014)		charles	cv410	XVal Session 80	1	XVal Session 80-Typing - Text-1		2012-07-17 14:16:31.450000
	Edit pad (rev 1015)		sean	cv372	XVal Session 80	1	XVal Session 80-Typing - Text-1		2012-07-17 14:16:31.469000
	Edit pad (rev 1016)		charles	cv410	XVal Session 80	1	XVal Session 80-Typing - Text-1		2012-07-17 14:16:31.950000
	Edit pad (rev 1017)		sean	cv372	XVal Session 80	1	XVal Session 80-Typing - Text-1		2012-07-17 14:16:32.174000
	Edit pad (rev 1018)		charles	cv410	XVal Session 80	1	XVal Session 80-Typing - Text-1		2012-07-17 14:16:32.451000
	Edit pad (rev 1019)		charles	cv410	XVal Session 80	1	XVal Session 80-Typing - Text-1		2012-07-17 14:16:32.951000
	Edit pad (rev 1020)		sean	cv372	XVal Session 80	1	XVal Session 80-Typing - Text-1		2012-07-17 14:16:33.119000
	Edit pad (rev 1021)		charles	cv410	XVal Session 80	1	XVal Session 80-Typing - Text-1		2012-07-17 14:16:33.451000
	Edit pad (rev 1022)		charles	cv410	XVal Session 80	1	XVal Session 80-Typing - Text-1		2012-07-17 14:16:33.992000
	Edit pad (rev 1023)		charles	cv410	XVal Session 80	1	XVal Session 80-Typing - Text-1		2012-07-17 14:16:34.509000
	Edit pad (rev 1024)		sean	cv372	XVal Session 80	1	XVal Session 80-Typing - Text-1		2012-07-17 14:16:34.769000
	Edit pad (rev 1025)		charles	cv410	XVal Session 80	1	XVal Session 80-Typing - Text-1		2012-07-17 14:16:35.014000
	Edit pad (rev 1026)		sean	cv372	XVal Session 80	1	XVal Session 80-Typing - Text-1		2012-07-17 14:16:35.205000
	Edit pad (rev 1027)		charles	cv410	XVal Session 80	1	XVal Session 80-Typing - Text-1		2012-07-17 14:16:35.522000
	Edit pad (rev 1028)		greg	cv412	XVal Session 80	1	XVal Session 80-Typing - Text-1		2012-07-17 14:16:35.526000
	Edit pad (rev 1029)		sean	cv372	XVal Session 80	1	XVal Session 80-Typing - Text-1		2012-07-17 14:16:35.705000
	Edit pad (rev 1030)		greg	cv412	XVal Session 80	1	XVal Session 80-Typing - Text-1		2012-07-17 14:16:36.026000
	Edit pad (rev 1031)		charles	cv410	XVal Session 80	1	XVal Session 80-Typing - Text-1		2012-07-17 14:16:36.202000
	Edit pad (rev 1032)		sean	cv372	XVal Session 80	1	XVal Session 80-Typing - Text-1		2012-07-17 14:16:36.207000
	Edit pad (rev 1033)		greg	cv412	XVal Session 80	1	XVal Session 80-Typing - Text-1		2012-07-17 14:16:36.526000
	Edit pad (rev 1034)		charles	cv410	XVal Session 80	1	XVal Session 80-Typing - Text-1		2012-07-17 14:16:36.702000
	Edit pad (rev 1035)		sean	cv372	XVal Session 80	1	XVal Session 80-Typing - Text-1		2012-07-17 14:16:36.708000
	Edit pad (rev 1036)		greg	cv412	XVal Session 80	1	XVal Session 80-Typing - Text-1		2012-07-17 14:16:37.026000
	Edit pad (rev 1037)		sean	cv372	XVal Session 80	1	XVal Session 80-Typing - Text-1		2012-07-17 14:16:37.208000
	Edit pad (rev 1038)		charles	cv410	XVal Session 80	1	XVal Session 80-Typing - Text-1		2012-07-17 14:16:37.320000
	Edit pad (rev 1039)		greg	cv412	XVal Session 80	1	XVal Session 80-Typing - Text-1		2012-07-17 14:16:37.525000
	Edit pad (rev 1040)		sean	cv372	XVal Session 80	1	XVal Session 80-Typing - Text-1		2012-07-17 14:16:37.707000
	Edit pad (rev 1041)		charles	cv410	XVal Session 80	1	XVal Session 80-Typing - Text-1		2012-07-17 14:16:37.827000
	Edit pad (rev 1042)		greg	cv412	XVal Session 80	1	XVal Session 80-Typing - Text-1		2012-07-17 14:16:38.198000
	Edit pad (rev 1043)		sean	cv372	XVal Session 80	1	XVal Session 80-Typing - Text-1		2012-07-17 14:16:38.209000
	Edit pad (rev 1044)		charles	cv410	XVal Session 80	1	XVal Session 80-Typing - Text-1		2012-07-17 14:16:38.523000
	Edit pad (rev 1045)		greg	cv412	XVal Session 80	1	XVal Session 80-Typing - Text-1		2012-07-17 14:16:38.696000
	Edit pad (rev 1046)		sean	cv372	XVal Session 80	1	XVal Session 80-Typing - Text-1		2012-07-17 14:16:38.709000
	Edit pad (rev 1047)		charles	cv410	XVal Session 80	1	XVal Session 80-Typing - Text-1		2012-07-17 14:16:39.032000
	Edit pad (rev 1048)		greg	cv412	XVal Session 80	1	XVal Session 80-Typing - Text-1		2012-07-17 14:16:39.196000
	Edit pad (rev 1049)		sean	cv372	XVal Session 80	1	XVal Session 80-Typing - Text-1		2012-07-17 14:16:39.211000
	Edit pad (rev 1050)		charles	cv410	XVal Session 80	1	XVal Session 80-Typing - Text-1		2012-07-17 14:16:39.545000
	Edit pad (rev 1051)		greg	cv412	XVal Session 80	1	XVal Session 80-Typing - Text-1		2012-07-17 14:16:39.696000
	Edit pad (rev 1052)		sean	cv372	XVal Session 80	1	XVal Session 80-Typing - Text-1		2012-07-17 14:16:39.714000
	Edit pad (rev 1053)		charles	cv410	XVal Session 80	1	XVal Session 80-Typing - Text-1		2012-07-17 14:16:40.045000
	Edit pad (rev 1054)		greg	cv412	XVal Session 80	1	XVal Session 80-Typing - Text-1		2012-07-17 14:16:40.198000
	Edit pad (rev 1055)		charles	cv410	XVal Session 80	1	XVal Session 80-Typing - Text-1		2012-07-17 14:16:40.547000
	Edit pad (rev 1056)		greg	cv412	XVal Session 80	1	XVal Session 80-Typing - Text-1		2012-07-17 14:16:40.696000
	Edit pad (rev 1057)		sean	cv372	XVal Session 80	1	XVal Session 80-Typing - Text-1		2012-07-17 14:16:40.748000
	Edit pad (rev 1058)		charles	cv410	XVal Session 80	1	XVal Session 80-Typing - Text-1		2012-07-17 14:16:41.046000
	Edit pad (rev 1059)		greg	cv412	XVal Session 80	1	XVal Session 80-Typing - Text-1		2012-07-17 14:16:41.196000
	Edit pad (rev 1060)		sean	cv372	XVal Session 80	1	XVal Session 80-Typing - Text-1		2012-07-17 14:16:41.556000
	Edit pad (rev 1061)		charles	cv410	XVal Session 80	1	XVal Session 80-Typing - Text-1		2012-07-17 14:16:41.560000
	Edit pad (rev 1062)		greg	cv412	XVal Session 80	1	XVal Session 80-Typing - Text-1		2012-07-17 14:16:41.695000
	Edit pad (rev 1063)		charles	cv410	XVal Session 80	1	XVal Session 80-Typing - Text-1		2012-07-17 14:16:42.061000
	Edit pad (rev 1064)		charles	cv410	XVal Session 80	1	XVal Session 80-Typing - Text-1		2012-07-17 14:16:42.561000
	Edit pad (rev 1065)		sean	cv372	XVal Session 80	1	XVal Session 80-Typing - Text-1		2012-07-17 14:16:42.729000
	Edit pad (rev 1066)		charles	cv410	XVal Session 80	1	XVal Session 80-Typing - Text-1		2012-07-17 14:16:43.062000
	Edit pad (rev 1067)		sean	cv372	XVal Session 80	1	XVal Session 80-Typing - Text-1		2012-07-17 14:16:43.228000
	Edit pad (rev 1068)		sean	cv372	XVal Session 80	1	XVal Session 80-Typing - Text-1		2012-07-17 14:16:44.646000
	Edit pad (rev 1069)		sean	cv372	XVal Session 80	1	XVal Session 80-Typing - Text-1		2012-07-17 14:16:45.175000
	Edit pad (rev 1070)		greg	cv412	XVal Session 80	1	XVal Session 80-Typing - Text-1		2012-07-17 14:16:45.272000
	Edit pad (rev 1071)		sean	cv372	XVal Session 80	1	XVal Session 80-Typing - Text-1		2012-07-17 14:16:45.681000
	Edit pad (rev 1072)		charles	cv410	XVal Session 80	1	XVal Session 80-Typing - Text-1		2012-07-17 14:16:45.951000
	Edit pad (rev 1073)		sean	cv372	XVal Session 80	1	XVal Session 80-Typing - Text-1		2012-07-17 14:16:46.182000
	Edit pad (rev 1074)		greg	cv412	XVal Session 80	1	XVal Session 80-Typing - Text-1		2012-07-17 14:16:46.235000
	Edit pad (rev 1075)		charles	cv410	XVal Session 80	1	XVal Session 80-Typing - Text-1		2012-07-17 14:16:46.451000
	Edit pad (rev 1076)		sean	cv372	XVal Session 80	1	XVal Session 80-Typing - Text-1		2012-07-17 14:16:46.682000
	Edit pad (rev 1077)		greg	cv412	XVal Session 80	1	XVal Session 80-Typing - Text-1		2012-07-17 14:16:46.737000
	Edit pad (rev 1078)		charles	cv410	XVal Session 80	1	XVal Session 80-Typing - Text-1		2012-07-17 14:16:46.951000
	Edit pad (rev 1079)		greg	cv412	XVal Session 80	1	XVal Session 80-Typing - Text-1		2012-07-17 14:16:47.240000
	Edit pad (rev 1080)		charles	cv410	XVal Session 80	1	XVal Session 80-Typing - Text-1		2012-07-17 14:16:47.453000
	Edit pad (rev 1081)		sean	cv372	XVal Session 80	1	XVal Session 80-Typing - Text-1		2012-07-17 14:16:47.553000
	Edit pad (rev 1082)		greg	cv412	XVal Session 80	1	XVal Session 80-Typing - Text-1		2012-07-17 14:16:47.743000
	Edit pad (rev 1083)		charles	cv410	XVal Session 80	1	XVal Session 80-Typing - Text-1		2012-07-17 14:16:47.951000
	Edit pad (rev 1084)		sean	cv372	XVal Session 80	1	XVal Session 80-Typing - Text-1		2012-07-17 14:16:48.055000
	Edit pad (rev 1085)		greg	cv412	XVal Session 80	1	XVal Session 80-Typing - Text-1		2012-07-17 14:16:48.241000
	Edit pad (rev 1086)		charles	cv410	XVal Session 80	1	XVal Session 80-Typing - Text-1		2012-07-17 14:16:48.452000
	Edit pad (rev 1087)		sean	cv372	XVal Session 80	1	XVal Session 80-Typing - Text-1		2012-07-17 14:16:48.555000
	Edit pad (rev 1088)		greg	cv412	XVal Session 80	1	XVal Session 80-Typing - Text-1		2012-07-17 14:16:48.742000
	Edit pad (rev 1089)		charles	cv410	XVal Session 80	1	XVal Session 80-Typing - Text-1		2012-07-17 14:16:48.952000
	Edit pad (rev 1090)		sean	cv372	XVal Session 80	1	XVal Session 80-Typing - Text-1		2012-07-17 14:16:49.056000
	Edit pad (rev 1091)		greg	cv412	XVal Session 80	1	XVal Session 80-Typing - Text-1		2012-07-17 14:16:49.241000
	Edit pad (rev 1092)		charles	cv410	XVal Session 80	1	XVal Session 80-Typing - Text-1		2012-07-17 14:16:49.451000
	Edit pad (rev 1093)		sean	cv372	XVal Session 80	1	XVal Session 80-Typing - Text-1		2012-07-17 14:16:49.555000
	Edit pad (rev 1094)		greg	cv412	XVal Session 80	1	XVal Session 80-Typing - Text-1		2012-07-17 14:16:49.754000
	Edit pad (rev 1095)		charles	cv410	XVal Session 80	1	XVal Session 80-Typing - Text-1		2012-07-17 14:16:49.951000
	Edit pad (rev 1096)		greg	cv412	XVal Session 80	1	XVal Session 80-Typing - Text-1		2012-07-17 14:16:50.254000
	Edit pad (rev 1097)		charles	cv410	XVal Session 80	1	XVal Session 80-Typing - Text-1		2012-07-17 14:16:50.450000
	Edit pad (rev 1098)		sean	cv372	XVal Session 80	1	XVal Session 80-Typing - Text-1		2012-07-17 14:16:50.486000
	Edit pad (rev 1099)		charles	cv410	XVal Session 80	1	XVal Session 80-Typing - Text-1		2012-07-17 14:16:50.952000
	Edit pad (rev 1100)		sean	cv372	XVal Session 80	1	XVal Session 80-Typing - Text-1		2012-07-17 14:16:50.987000
	Edit pad (rev 1101)		charles	cv410	XVal Session 80	1	XVal Session 80-Typing - Text-1		2012-07-17 14:16:51.451000
	Edit pad (rev 1102)		sean	cv372	XVal Session 80	1	XVal Session 80-Typing - Text-1		2012-07-17 14:16:51.489000
	Edit pad (rev 1103)		charles	cv410	XVal Session 80	1	XVal Session 80-Typing - Text-1		2012-07-17 14:16:51.951000
	Edit pad (rev 1104)		sean	cv372	XVal Session 80	1	XVal Session 80-Typing - Text-1		2012-07-17 14:16:51.990000
	Edit pad (rev 1105)		charles	cv410	XVal Session 80	1	XVal Session 80-Typing - Text-1		2012-07-17 14:16:52.452000
	Edit pad (rev 1106)		sean	cv372	XVal Session 80	1	XVal Session 80-Typing - Text-1		2012-07-17 14:16:52.512000
	Edit pad (rev 1107)		charles	cv410	XVal Session 80	1	XVal Session 80-Typing - Text-1		2012-07-17 14:16:52.953000
	Edit pad (rev 1108)		sean	cv372	XVal Session 80	1	XVal Session 80-Typing - Text-1		2012-07-17 14:16:53.011000
	Edit pad (rev 1109)		charles	cv410	XVal Session 80	1	XVal Session 80-Typing - Text-1		2012-07-17 14:16:53.453000
	Edit pad (rev 1110)		sean	cv372	XVal Session 80	1	XVal Session 80-Typing - Text-1		2012-07-17 14:16:53.511000
	Edit pad (rev 1111)		charles	cv410	XVal Session 80	1	XVal Session 80-Typing - Text-1		2012-07-17 14:16:53.953000
	Edit pad (rev 1112)		sean	cv372	XVal Session 80	1	XVal Session 80-Typing - Text-1		2012-07-17 14:16:54.024000
	Edit pad (rev 1113)		charles	cv410	XVal Session 80	1	XVal Session 80-Typing - Text-1		2012-07-17 14:16:54.455000
	Edit pad (rev 1114)		sean	cv372	XVal Session 80	1	XVal Session 80-Typing - Text-1		2012-07-17 14:16:54.547000
	Edit pad (rev 1115)		charles	cv410	XVal Session 80	1	XVal Session 80-Typing - Text-1		2012-07-17 14:16:54.953000
	Edit pad (rev 1116)		sean	cv372	XVal Session 80	1	XVal Session 80-Typing - Text-1		2012-07-17 14:16:55.050000
	Edit pad (rev 1117)		charles	cv410	XVal Session 80	1	XVal Session 80-Typing - Text-1		2012-07-17 14:16:55.457000
	Edit pad (rev 1118)		sean	cv372	XVal Session 80	1	XVal Session 80-Typing - Text-1		2012-07-17 14:16:55.546000
	Edit pad (rev 1119)		greg	cv412	XVal Session 80	1	XVal Session 80-Typing - Text-1		2012-07-17 14:16:55.735000
	Edit pad (rev 1120)		charles	cv410	XVal Session 80	1	XVal Session 80-Typing - Text-1		2012-07-17 14:16:55.967000
	Edit pad (rev 1121)		sean	cv372	XVal Session 80	1	XVal Session 80-Typing - Text-1		2012-07-17 14:16:56.051000
	Edit pad (rev 1122)		charles	cv410	XVal Session 80	1	XVal Session 80-Typing - Text-1		2012-07-17 14:16:56.468000
	Edit pad (rev 1123)		sean	cv372	XVal Session 80	1	XVal Session 80-Typing - Text-1		2012-07-17 14:16:56.550000
	Edit pad (rev 1124)		greg	cv412	XVal Session 80	1	XVal Session 80-Typing - Text-1		2012-07-17 14:16:56.690000
	Edit pad (rev 1125)		charles	cv410	XVal Session 80	1	XVal Session 80-Typing - Text-1		2012-07-17 14:16:56.967000
	Edit pad (rev 1126)		sean	cv372	XVal Session 80	1	XVal Session 80-Typing - Text-1		2012-07-17 14:16:57.053000
	Edit pad (rev 1127)		greg	cv412	XVal Session 80	1	XVal Session 80-Typing - Text-1		2012-07-17 14:16:57.189000
	Edit pad (rev 1128)		charles	cv410	XVal Session 80	1	XVal Session 80-Typing - Text-1		2012-07-17 14:16:57.467000
	Edit pad (rev 1129)		sean	cv372	XVal Session 80	1	XVal Session 80-Typing - Text-1		2012-07-17 14:16:57.555000
	Edit pad (rev 1130)		greg	cv412	XVal Session 80	1	XVal Session 80-Typing - Text-1		2012-07-17 14:16:57.689000
	Edit pad (rev 1131)		charles	cv410	XVal Session 80	1	XVal Session 80-Typing - Text-1		2012-07-17 14:16:57.967000
	Edit pad (rev 1132)		sean	cv372	XVal Session 80	1	XVal Session 80-Typing - Text-1		2012-07-17 14:16:58.053000
	Edit pad (rev 1133)		charles	cv410	XVal Session 80	1	XVal Session 80-Typing - Text-1		2012-07-17 14:16:58.470000
	Edit pad (rev 1134)		charles	cv410	XVal Session 80	1	XVal Session 80-Typing - Text-1		2012-07-17 14:16:58.986000
	Edit pad (rev 1135)		charles	cv410	XVal Session 80	1	XVal Session 80-Typing - Text-1		2012-07-17 14:16:59.484000
	Edit pad (rev 1136)		sean	cv372	XVal Session 80	1	XVal Session 80-Typing - Text-1		2012-07-17 14:16:59.692000
	Edit pad (rev 1137)		charles	cv410	XVal Session 80	1	XVal Session 80-Typing - Text-1		2012-07-17 14:16:59.983000
	Edit pad (rev 1138)		sean	cv372	XVal Session 80	1	XVal Session 80-Typing - Text-1		2012-07-17 14:17:00.189000
	Edit pad (rev 1139)		charles	cv410	XVal Session 80	1	XVal Session 80-Typing - Text-1		2012-07-17 14:17:00.538000
	Edit pad (rev 1140)		sean	cv372	XVal Session 80	1	XVal Session 80-Typing - Text-1		2012-07-17 14:17:00.688000
	Edit pad (rev 1141)		charles	cv410	XVal Session 80	1	XVal Session 80-Typing - Text-1		2012-07-17 14:17:00.983000
	Edit pad (rev 1142)		sean	cv372	XVal Session 80	1	XVal Session 80-Typing - Text-1		2012-07-17 14:17:01.199000
	Edit pad (rev 1143)		charles	cv410	XVal Session 80	1	XVal Session 80-Typing - Text-1		2012-07-17 14:17:01.484000
	Edit pad (rev 1144)		sean	cv372	XVal Session 80	1	XVal Session 80-Typing - Text-1		2012-07-17 14:17:01.699000
	Edit pad (rev 1145)		charles	cv410	XVal Session 80	1	XVal Session 80-Typing - Text-1		2012-07-17 14:17:01.983000
	Edit pad (rev 1146)		sean	cv372	XVal Session 80	1	XVal Session 80-Typing - Text-1		2012-07-17 14:17:02.201000
	Edit pad (rev 1147)		charles	cv410	XVal Session 80	1	XVal Session 80-Typing - Text-1		2012-07-17 14:17:02.483000
	Edit pad (rev 1148)		sean	cv372	XVal Session 80	1	XVal Session 80-Typing - Text-1		2012-07-17 14:17:02.699000
	Edit pad (rev 1149)		sean	cv372	XVal Session 80	1	XVal Session 80-Typing - Text-1		2012-07-17 14:17:03.203000
	Edit pad (rev 1150)		greg	cv412	XVal Session 80	1	XVal Session 80-Typing - Text-1		2012-07-17 14:17:03.372000
	Edit pad (rev 1151)		sean	cv372	XVal Session 80	1	XVal Session 80-Typing - Text-1		2012-07-17 14:17:03.704000
	Edit pad (rev 1152)		charles	cv410	XVal Session 80	1	XVal Session 80-Typing - Text-1		2012-07-17 14:17:03.746000
	Edit pad (rev 1153)		greg	cv412	XVal Session 80	1	XVal Session 80-Typing - Text-1		2012-07-17 14:17:03.870000
	Edit pad (rev 1154)		charles	cv410	XVal Session 80	1	XVal Session 80-Typing - Text-1		2012-07-17 14:17:04.248000
	Edit pad (rev 1155)		greg	cv412	XVal Session 80	1	XVal Session 80-Typing - Text-1		2012-07-17 14:17:04.371000
	Edit pad (rev 1156)		charles	cv410	XVal Session 80	1	XVal Session 80-Typing - Text-1		2012-07-17 14:17:04.757000
	Edit pad (rev 1157)		sean	cv372	XVal Session 80	1	XVal Session 80-Typing - Text-1		2012-07-17 14:17:04.783000
	Edit pad (rev 1158)		greg	cv412	XVal Session 80	1	XVal Session 80-Typing - Text-1		2012-07-17 14:17:04.869000
	Edit pad (rev 1159)		charles	cv410	XVal Session 80	1	XVal Session 80-Typing - Text-1		2012-07-17 14:17:05.264000
	Edit pad (rev 1160)		sean	cv372	XVal Session 80	1	XVal Session 80-Typing - Text-1		2012-07-17 14:17:05.285000
	Edit pad (rev 1161)		charles	cv410	XVal Session 80	1	XVal Session 80-Typing - Text-1		2012-07-17 14:17:05.956000
	Edit pad (rev 1162)		charles	cv410	XVal Session 80	1	XVal Session 80-Typing - Text-1		2012-07-17 14:17:06.469000
	Edit pad (rev 1163)		charles	cv410	XVal Session 80	1	XVal Session 80-Typing - Text-1		2012-07-17 14:17:06.969000
	Edit pad (rev 1164)		greg	cv412	XVal Session 80	1	XVal Session 80-Typing - Text-1		2012-07-17 14:17:07.395000
	Edit pad (rev 1165)		charles	cv410	XVal Session 80	1	XVal Session 80-Typing - Text-1		2012-07-17 14:17:07.469000
	Edit pad (rev 1166)		charles	cv410	XVal Session 80	1	XVal Session 80-Typing - Text-1		2012-07-17 14:17:07.969000
	Edit pad (rev 1167)		charles	cv410	XVal Session 80	1	XVal Session 80-Typing - Text-1		2012-07-17 14:17:08.468000
	Edit pad (rev 1168)		greg	cv412	XVal Session 80	1	XVal Session 80-Typing - Text-1		2012-07-17 14:17:08.570000
	Edit pad (rev 1169)		charles	cv410	XVal Session 80	1	XVal Session 80-Typing - Text-1		2012-07-17 14:17:08.973000
	Edit pad (rev 1170)		greg	cv412	XVal Session 80	1	XVal Session 80-Typing - Text-1		2012-07-17 14:17:09.333000
	Edit pad (rev 1171)		charles	cv410	XVal Session 80	1	XVal Session 80-Typing - Text-1		2012-07-17 14:17:09.482000
	Edit pad (rev 1172)		charles	cv410	XVal Session 80	1	XVal Session 80-Typing - Text-1		2012-07-17 14:17:09.984000
	Edit pad (rev 1173)		charles	cv410	XVal Session 80	1	XVal Session 80-Typing - Text-1		2012-07-17 14:17:10.500000
	Edit pad (rev 1174)		greg	cv412	XVal Session 80	1	XVal Session 80-Typing - Text-1		2012-07-17 14:17:10.538000
	Edit pad (rev 1175)		charles	cv410	XVal Session 80	1	XVal Session 80-Typing - Text-1		2012-07-17 14:17:11
	Edit pad (rev 1176)		charles	cv410	XVal Session 80	1	XVal Session 80-Typing - Text-1		2012-07-17 14:17:11.499000
	Edit pad (rev 1177)		charles	cv410	XVal Session 80	1	XVal Session 80-Typing - Text-1		2012-07-17 14:17:11.999000
	Edit pad (rev 1178)		sean	cv372	XVal Session 80	1	XVal Session 80-Typing - Text-1		2012-07-17 14:17:12.029000
	Edit pad (rev 1179)		charles	cv410	XVal Session 80	1	XVal Session 80-Typing - Text-1		2012-07-17 14:17:12.499000
	Edit pad (rev 1180)		sean	cv372	XVal Session 80	1	XVal Session 80-Typing - Text-1		2012-07-17 14:17:12.918000
	Edit pad (rev 1181)		charles	cv410	XVal Session 80	1	XVal Session 80-Typing - Text-1		2012-07-17 14:17:13.006000
	Edit pad (rev 1182)		charles	cv410	XVal Session 80	1	XVal Session 80-Typing - Text-1		2012-07-17 14:17:13.514000
	Edit pad (rev 1183)		greg	cv412	XVal Session 80	1	XVal Session 80-Typing - Text-1		2012-07-17 14:17:13.529000
	Edit pad (rev 1184)		charles	cv410	XVal Session 80	1	XVal Session 80-Typing - Text-1		2012-07-17 14:17:14.014000
	Edit pad (rev 1185)		charles	cv410	XVal Session 80	1	XVal Session 80-Typing - Text-1		2012-07-17 14:17:14.515000
	Edit pad (rev 1186)		sean	cv372	XVal Session 80	1	XVal Session 80-Typing - Text-1		2012-07-17 14:17:14.616000
	Edit pad (rev 1187)		charles	cv410	XVal Session 80	1	XVal Session 80-Typing - Text-1		2012-07-17 14:17:15.014000
	Edit pad (rev 1188)		sean	cv372	XVal Session 80	1	XVal Session 80-Typing - Text-1		2012-07-17 14:17:15.124000
	Edit pad (rev 1189)		charles	cv410	XVal Session 80	1	XVal Session 80-Typing - Text-1		2012-07-17 14:17:15.514000
	Edit pad (rev 1190)		charles	cv410	XVal Session 80	1	XVal Session 80-Typing - Text-1		2012-07-17 14:17:16.014000
	Edit pad (rev 1191)		sean	cv372	XVal Session 80	1	XVal Session 80-Typing - Text-1		2012-07-17 14:17:16.206000
	Edit pad (rev 1192)		charles	cv410	XVal Session 80	1	XVal Session 80-Typing - Text-1		2012-07-17 14:17:16.514000
	Edit pad (rev 1193)		sean	cv372	XVal Session 80	1	XVal Session 80-Typing - Text-1		2012-07-17 14:17:16.710000
	Edit pad (rev 1194)		charles	cv410	XVal Session 80	1	XVal Session 80-Typing - Text-1		2012-07-17 14:17:17.018000
	Edit pad (rev 1195)		sean	cv372	XVal Session 80	1	XVal Session 80-Typing - Text-1		2012-07-17 14:17:17.209000
	Edit pad (rev 1196)		sean	cv372	XVal Session 80	1	XVal Session 80-Typing - Text-1		2012-07-17 14:17:17.713000
	Edit pad (rev 1197)		greg	cv412	XVal Session 80	1	XVal Session 80-Typing - Text-1		2012-07-17 14:17:18.783000
	Edit pad (rev 1198)		greg	cv412	XVal Session 80	1	XVal Session 80-Typing - Text-1		2012-07-17 14:17:19.467000
	Edit pad (rev 1199)		sean	cv372	XVal Session 80	1	XVal Session 80-Typing - Text-1		2012-07-17 14:17:19.759000
	Edit pad (rev 1200)		greg	cv412	XVal Session 80	1	XVal Session 80-Typing - Text-1		2012-07-17 14:17:19.967000
	Edit pad (rev 1201)		sean	cv372	XVal Session 80	1	XVal Session 80-Typing - Text-1		2012-07-17 14:17:20.260000
	Edit pad (rev 1202)		sean	cv372	XVal Session 80	1	XVal Session 80-Typing - Text-1		2012-07-17 14:17:20.764000
	Edit pad (rev 1203)		sean	cv372	XVal Session 80	1	XVal Session 80-Typing - Text-1		2012-07-17 14:17:21.265000
	Edit pad (rev 1204)		sean	cv372	XVal Session 80	1	XVal Session 80-Typing - Text-1		2012-07-17 14:17:21.765000
	Edit pad (rev 1205)		charles	cv410	XVal Session 80	1	XVal Session 80-Typing - Text-1		2012-07-17 14:17:22.029000
	Edit pad (rev 1206)		sean	cv372	XVal Session 80	1	XVal Session 80-Typing - Text-1		2012-07-17 14:17:22.269000
	Edit pad (rev 1207)		charles	cv410	XVal Session 80	1	XVal Session 80-Typing - Text-1		2012-07-17 14:17:22.530000
	Edit pad (rev 1208)		charles	cv410	XVal Session 80	1	XVal Session 80-Typing - Text-1		2012-07-17 14:17:23.031000
	Edit pad (rev 1209)		sean	cv372	XVal Session 80	1	XVal Session 80-Typing - Text-1		2012-07-17 14:17:23.163000
	Edit pad (rev 1210)		charles	cv410	XVal Session 80	1	XVal Session 80-Typing - Text-1		2012-07-17 14:17:23.530000
	Edit pad (rev 1211)		sean	cv372	XVal Session 80	1	XVal Session 80-Typing - Text-1		2012-07-17 14:17:23.661000
	Edit pad (rev 1212)		charles	cv410	XVal Session 80	1	XVal Session 80-Typing - Text-1		2012-07-17 14:17:24.030000
	Edit pad (rev 1213)		greg	cv412	XVal Session 80	1	XVal Session 80-Typing - Text-1		2012-07-17 14:17:24.060000
	Edit pad (rev 1214)		charles	cv410	XVal Session 80	1	XVal Session 80-Typing - Text-1		2012-07-17 14:17:24.530000
	Edit pad (rev 1215)		charles	cv410	XVal Session 80	1	XVal Session 80-Typing - Text-1		2012-07-17 14:17:25.341000
	Edit pad (rev 1216)		charles	cv410	XVal Session 80	1	XVal Session 80-Typing - Text-1		2012-07-17 14:17:25.842000
	Edit pad (rev 1217)		charles	cv410	XVal Session 80	1	XVal Session 80-Typing - Text-1		2012-07-17 14:17:26.341000
	Edit pad (rev 1218)		charles	cv410	XVal Session 80	1	XVal Session 80-Typing - Text-1		2012-07-17 14:17:26.850000
	Edit pad (rev 1219)		greg	cv412	XVal Session 80	1	XVal Session 80-Typing - Text-1		2012-07-17 14:17:27.162000
	Edit pad (rev 1220)		charles	cv410	XVal Session 80	1	XVal Session 80-Typing - Text-1		2012-07-17 14:17:27.358000
	Edit pad (rev 1221)		greg	cv412	XVal Session 80	1	XVal Session 80-Typing - Text-1		2012-07-17 14:17:27.710000
	Edit pad (rev 1222)		charles	cv410	XVal Session 80	1	XVal Session 80-Typing - Text-1		2012-07-17 14:17:27.857000
	Edit pad (rev 1223)		greg	cv412	XVal Session 80	1	XVal Session 80-Typing - Text-1		2012-07-17 14:17:28.212000
	Edit pad (rev 1224)		charles	cv410	XVal Session 80	1	XVal Session 80-Typing - Text-1		2012-07-17 14:17:28.358000
	Edit pad (rev 1225)		greg	cv412	XVal Session 80	1	XVal Session 80-Typing - Text-1		2012-07-17 14:17:28.714000
	Edit pad (rev 1226)		charles	cv410	XVal Session 80	1	XVal Session 80-Typing - Text-1		2012-07-17 14:17:28.857000
	Edit pad (rev 1227)		charles	cv410	XVal Session 80	1	XVal Session 80-Typing - Text-1		2012-07-17 14:17:29.358000
	Edit pad (rev 1228)		charles	cv410	XVal Session 80	1	XVal Session 80-Typing - Text-1		2012-07-17 14:17:31.320000
	Edit pad (rev 1229)		charles	cv410	XVal Session 80	1	XVal Session 80-Typing - Text-1		2012-07-17 14:17:31.827000
	Edit pad (rev 1230)		sean	cv372	XVal Session 80	1	XVal Session 80-Typing - Text-1		2012-07-17 14:17:31.982000
	Edit pad (rev 1231)		sean	cv372	XVal Session 80	1	XVal Session 80-Typing - Text-1		2012-07-17 14:17:32.484000
	Edit pad (rev 1232)		sean	cv372	XVal Session 80	1	XVal Session 80-Typing - Text-1		2012-07-17 14:17:34.511000
	Edit pad (rev 1233)		greg	cv412	XVal Session 80	1	XVal Session 80-Typing - Text-1		2012-07-17 14:17:41.810000
	Edit pad (rev 1234)		greg	cv412	XVal Session 80	1	XVal Session 80-Typing - Text-1		2012-07-17 14:17:42.425000
	Edit pad (rev 1235)		greg	cv412	XVal Session 80	1	XVal Session 80-Typing - Text-1		2012-07-17 14:17:42.925000
	Edit pad (rev 1236)		greg	cv412	XVal Session 80	1	XVal Session 80-Typing - Text-1		2012-07-17 14:17:43.426000
	Edit pad (rev 1237)		greg	cv412	XVal Session 80	1	XVal Session 80-Typing - Text-1		2012-07-17 14:17:43.926000
	Edit pad (rev 1238)		greg	cv412	XVal Session 80	1	XVal Session 80-Typing - Text-1		2012-07-17 14:17:44.426000
	Edit pad (rev 1239)		greg	cv412	XVal Session 80	1	XVal Session 80-Typing - Text-1		2012-07-17 14:17:44.926000
	Edit pad (rev 1240)		greg	cv412	XVal Session 80	1	XVal Session 80-Typing - Text-1		2012-07-17 14:17:45.426000
	Edit pad (rev 1241)		greg	cv412	XVal Session 80	1	XVal Session 80-Typing - Text-1		2012-07-17 14:17:46.380000
	Edit pad (rev 1242)		greg	cv412	XVal Session 80	1	XVal Session 80-Typing - Text-1		2012-07-17 14:17:49.419000
	Edit pad (rev 1243)		greg	cv412	XVal Session 80	1	XVal Session 80-Typing - Text-1		2012-07-17 14:17:50.894000
	Edit pad (rev 1244)		greg	cv412	XVal Session 80	1	XVal Session 80-Typing - Text-1		2012-07-17 14:17:51.394000
	Edit pad (rev 1245)		greg	cv412	XVal Session 80	1	XVal Session 80-Typing - Text-1		2012-07-17 14:17:51.896000
	Edit pad (rev 1246)		greg	cv412	XVal Session 80	1	XVal Session 80-Typing - Text-1		2012-07-17 14:17:52.396000
	Edit pad (rev 1247)		greg	cv412	XVal Session 80	1	XVal Session 80-Typing - Text-1		2012-07-17 14:17:52.896000
	Edit pad (rev 1248)		greg	cv412	XVal Session 80	1	XVal Session 80-Typing - Text-1		2012-07-17 14:17:53.396000
	Edit pad (rev 1249)		greg	cv412	XVal Session 80	1	XVal Session 80-Typing - Text-1		2012-07-17 14:17:54.444000
	Edit pad (rev 1250)		greg	cv412	XVal Session 80	1	XVal Session 80-Typing - Text-1		2012-07-17 14:17:54.943000
	Edit pad (rev 1251)		greg	cv412	XVal Session 80	1	XVal Session 80-Typing - Text-1		2012-07-17 14:17:55.444000
	Edit pad (rev 1252)		charles	cv410	XVal Session 80	1	XVal Session 80-Typing - Text-1		2012-07-17 14:17:56.038000
	Edit pad (rev 1253)		charles	cv410	XVal Session 80	1	XVal Session 80-Typing - Text-1		2012-07-17 14:17:56.544000
	Edit pad (rev 1254)		charles	cv410	XVal Session 80	1	XVal Session 80-Typing - Text-1		2012-07-17 14:17:58.758000
	Edit pad (rev 1255)		charles	cv410	XVal Session 80	1	XVal Session 80-Typing - Text-1		2012-07-17 14:17:59.264000
	Edit pad (rev 1256)		charles	cv410	XVal Session 80	1	XVal Session 80-Typing - Text-1		2012-07-17 14:17:59.765000
	Edit pad (rev 1257)		greg	cv412	XVal Session 80	1	XVal Session 80-Typing - Text-1		2012-07-17 14:18:01.104000
	Edit pad (rev 1258)		greg	cv412	XVal Session 80	1	XVal Session 80-Typing - Text-1		2012-07-17 14:18:02.233000
	Edit pad (rev 1259)		greg	cv412	XVal Session 80	1	XVal Session 80-Typing - Text-1		2012-07-17 14:18:03.312000
	Edit pad (rev 1260)		charles	cv410	XVal Session 80	1	XVal Session 80-Typing - Text-1		2012-07-17 14:18:03.643000
	Edit pad (rev 1261)		greg	cv412	XVal Session 80	1	XVal Session 80-Typing - Text-1		2012-07-17 14:18:03.812000
	Edit pad (rev 1262)		charles	cv410	XVal Session 80	1	XVal Session 80-Typing - Text-1		2012-07-17 14:18:04.244000
	Edit pad (rev 1263)		charles	cv410	XVal Session 80	1	XVal Session 80-Typing - Text-1		2012-07-17 14:18:04.748000
	Edit pad (rev 1264)		charles	cv410	XVal Session 80	1	XVal Session 80-Typing - Text-1		2012-07-17 14:18:05.249000
	Edit pad (rev 1265)		charles	cv410	XVal Session 80	1	XVal Session 80-Typing - Text-1		2012-07-17 14:18:05.749000
42031	Load Instructions			cv374	XVal Session 80	1	XVal Session 80-Typing - Numbers-1	18.111.44.42	2012-07-17 14:18:06
42032	Load Instructions			cv372	XVal Session 80	1	XVal Session 80-Typing - Numbers-1	192.54.222.3	2012-07-17 14:18:06
42033	Load Instructions			cv375	XVal Session 80	1	XVal Session 80-Typing - Numbers-1	192.54.222.3	2012-07-17 14:18:06
42034	Load Instructions			cv373	XVal Session 80	1	XVal Session 80-Typing - Numbers-1	192.54.222.11	2012-07-17 14:18:06
	Edit pad (rev 1266)		greg	cv412	XVal Session 80	1	XVal Session 80-Typing - Text-1		2012-07-17 14:18:06.025000
	Edit pad (rev 1267)		charles	cv410	XVal Session 80	1	XVal Session 80-Typing - Text-1		2012-07-17 14:18:06.249000
42035	Load Workspace			cv374	XVal Session 80	1	XVal Session 80-Typing - Numbers-1	18.111.44.42	2012-07-17 14:18:36
42036	Load Workspace			cv372	XVal Session 80	1	XVal Session 80-Typing - Numbers-1	192.54.222.3	2012-07-17 14:18:36
42037	Load Workspace			cv375	XVal Session 80	1	XVal Session 80-Typing - Numbers-1	192.54.222.3	2012-07-17 14:18:36
42038	Load Workspace			cv373	XVal Session 80	1	XVal Session 80-Typing - Numbers-1	192.54.222.11	2012-07-17 14:18:36
	Edit pad (rev 0)		greg	cv412	XVal Session 80	1	XVal Session 80-Typing - Numbers-1		2012-07-17 14:18:40.778000
	Edit pad (rev 1)		greg	cv412	XVal Session 80	1	XVal Session 80-Typing - Numbers-1		2012-07-17 14:18:41.397000
	Edit pad (rev 2)		greg	cv412	XVal Session 80	1	XVal Session 80-Typing - Numbers-1		2012-07-17 14:18:42.068000
	Edit pad (rev 3)		greg	cv412	XVal Session 80	1	XVal Session 80-Typing - Numbers-1		2012-07-17 14:18:42.821000
	Edit pad (rev 4)		charles	cv410	XVal Session 80	1	XVal Session 80-Typing - Numbers-1		2012-07-17 14:18:43.950000
	Edit pad (rev 5)		charles	cv410	XVal Session 80	1	XVal Session 80-Typing - Numbers-1		2012-07-17 14:18:44.540000
	Edit pad (rev 6)		Rose	cv408	XVal Session 80	1	XVal Session 80-Typing - Numbers-1		2012-07-17 14:18:44.658000
	Edit pad (rev 7)		greg	cv412	XVal Session 80	1	XVal Session 80-Typing - Numbers-1		2012-07-17 14:18:44.865000
	Edit pad (rev 8)		charles	cv410	XVal Session 80	1	XVal Session 80-Typing - Numbers-1		2012-07-17 14:18:45.077000
	Edit pad (rev 9)		Rose	cv408	XVal Session 80	1	XVal Session 80-Typing - Numbers-1		2012-07-17 14:18:45.162000
	Edit pad (rev 10)		greg	cv412	XVal Session 80	1	XVal Session 80-Typing - Numbers-1		2012-07-17 14:18:45.922000
	Edit pad (rev 11)		Rose	cv408	XVal Session 80	1	XVal Session 80-Typing - Numbers-1		2012-07-17 14:18:46.414000
	Edit pad (rev 12)		charles	cv410	XVal Session 80	1	XVal Session 80-Typing - Numbers-1		2012-07-17 14:18:46.526000
	Edit pad (rev 13)		Rose	cv408	XVal Session 80	1	XVal Session 80-Typing - Numbers-1		2012-07-17 14:18:46.915000
	Edit pad (rev 14)		charles	cv410	XVal Session 80	1	XVal Session 80-Typing - Numbers-1		2012-07-17 14:18:47.044000
	Edit pad (rev 15)		greg	cv412	XVal Session 80	1	XVal Session 80-Typing - Numbers-1		2012-07-17 14:18:47.145000
	Edit pad (rev 16)		charles	cv410	XVal Session 80	1	XVal Session 80-Typing - Numbers-1		2012-07-17 14:18:47.568000
	Edit pad (rev 17)		greg	cv412	XVal Session 80	1	XVal Session 80-Typing - Numbers-1		2012-07-17 14:18:47.770000
	Edit pad (rev 18)		charles	cv410	XVal Session 80	1	XVal Session 80-Typing - Numbers-1		2012-07-17 14:18:48.524000
	Edit pad (rev 19)		greg	cv412	XVal Session 80	1	XVal Session 80-Typing - Numbers-1		2012-07-17 14:18:48.552000
	Edit pad (rev 20)		Rose	cv408	XVal Session 80	1	XVal Session 80-Typing - Numbers-1		2012-07-17 14:18:49.466000
	Edit pad (rev 21)		charles	cv410	XVal Session 80	1	XVal Session 80-Typing - Numbers-1		2012-07-17 14:18:49.662000
	Edit pad (rev 22)		sean	cv372	XVal Session 80	1	XVal Session 80-Typing - Numbers-1		2012-07-17 14:18:49.867000
	Edit pad (rev 23)		Rose	cv408	XVal Session 80	1	XVal Session 80-Typing - Numbers-1		2012-07-17 14:18:49.974000
	Edit pad (rev 24)		charles	cv410	XVal Session 80	1	XVal Session 80-Typing - Numbers-1		2012-07-17 14:18:50.348000
	Edit pad (rev 25)		charles	cv410	XVal Session 80	1	XVal Session 80-Typing - Numbers-1		2012-07-17 14:18:50.922000
	Edit pad (rev 26)		Rose	cv408	XVal Session 80	1	XVal Session 80-Typing - Numbers-1		2012-07-17 14:18:51.023000
	Edit pad (rev 27)		greg	cv412	XVal Session 80	1	XVal Session 80-Typing - Numbers-1		2012-07-17 14:18:51.496000
	Edit pad (rev 28)		charles	cv410	XVal Session 80	1	XVal Session 80-Typing - Numbers-1		2012-07-17 14:18:51.534000
	Edit pad (rev 29)		charles	cv410	XVal Session 80	1	XVal Session 80-Typing - Numbers-1		2012-07-17 14:18:52.045000
	Edit pad (rev 30)		charles	cv410	XVal Session 80	1	XVal Session 80-Typing - Numbers-1		2012-07-17 14:18:52.547000
	Edit pad (rev 31)		charles	cv410	XVal Session 80	1	XVal Session 80-Typing - Numbers-1		2012-07-17 14:18:53.047000
	Edit pad (rev 32)		charles	cv410	XVal Session 80	1	XVal Session 80-Typing - Numbers-1		2012-07-17 14:18:53.546000
	Edit pad (rev 33)		Rose	cv408	XVal Session 80	1	XVal Session 80-Typing - Numbers-1		2012-07-17 14:18:53.596000
	Edit pad (rev 34)		Rose	cv408	XVal Session 80	1	XVal Session 80-Typing - Numbers-1		2012-07-17 14:18:54.103000
	Edit pad (rev 35)		charles	cv410	XVal Session 80	1	XVal Session 80-Typing - Numbers-1		2012-07-17 14:18:54.320000
	Edit pad (rev 36)		Rose	cv408	XVal Session 80	1	XVal Session 80-Typing - Numbers-1		2012-07-17 14:18:54.735000
	Edit pad (rev 37)		charles	cv410	XVal Session 80	1	XVal Session 80-Typing - Numbers-1		2012-07-17 14:18:54.825000
	Edit pad (rev 38)		Rose	cv408	XVal Session 80	1	XVal Session 80-Typing - Numbers-1		2012-07-17 14:18:55.242000
	Edit pad (rev 39)		greg	cv412	XVal Session 80	1	XVal Session 80-Typing - Numbers-1		2012-07-17 14:18:55.341000
	Edit pad (rev 40)		Rose	cv408	XVal Session 80	1	XVal Session 80-Typing - Numbers-1		2012-07-17 14:18:55.742000
	Edit pad (rev 41)		charles	cv410	XVal Session 80	1	XVal Session 80-Typing - Numbers-1		2012-07-17 14:18:55.820000
	Edit pad (rev 42)		greg	cv412	XVal Session 80	1	XVal Session 80-Typing - Numbers-1		2012-07-17 14:18:56.010000
	Edit pad (rev 43)		Rose	cv408	XVal Session 80	1	XVal Session 80-Typing - Numbers-1		2012-07-17 14:18:56.241000
	Edit pad (rev 44)		charles	cv410	XVal Session 80	1	XVal Session 80-Typing - Numbers-1		2012-07-17 14:18:56.335000
	Edit pad (rev 45)		Rose	cv408	XVal Session 80	1	XVal Session 80-Typing - Numbers-1		2012-07-17 14:18:56.742000
	Edit pad (rev 46)		charles	cv410	XVal Session 80	1	XVal Session 80-Typing - Numbers-1		2012-07-17 14:18:56.989000
	Edit pad (rev 47)		Rose	cv408	XVal Session 80	1	XVal Session 80-Typing - Numbers-1		2012-07-17 14:18:57.241000
	Edit pad (rev 48)		greg	cv412	XVal Session 80	1	XVal Session 80-Typing - Numbers-1		2012-07-17 14:18:57.500000
	Edit pad (rev 49)		Rose	cv408	XVal Session 80	1	XVal Session 80-Typing - Numbers-1		2012-07-17 14:18:57.742000
	Edit pad (rev 50)		greg	cv412	XVal Session 80	1	XVal Session 80-Typing - Numbers-1		2012-07-17 14:18:58
	Edit pad (rev 51)		charles	cv410	XVal Session 80	1	XVal Session 80-Typing - Numbers-1		2012-07-17 14:18:58.925000
	Edit pad (rev 52)		charles	cv410	XVal Session 80	1	XVal Session 80-Typing - Numbers-1		2012-07-17 14:18:59.431000
	Edit pad (rev 53)		Rose	cv408	XVal Session 80	1	XVal Session 80-Typing - Numbers-1		2012-07-17 14:18:59.545000
	Edit pad (rev 54)		charles	cv410	XVal Session 80	1	XVal Session 80-Typing - Numbers-1		2012-07-17 14:18:59.936000
	Edit pad (rev 55)		Rose	cv408	XVal Session 80	1	XVal Session 80-Typing - Numbers-1		2012-07-17 14:19:00.052000
	Edit pad (rev 56)		charles	cv410	XVal Session 80	1	XVal Session 80-Typing - Numbers-1		2012-07-17 14:19:00.437000
	Edit pad (rev 57)		Rose	cv408	XVal Session 80	1	XVal Session 80-Typing - Numbers-1		2012-07-17 14:19:00.552000
	Edit pad (rev 58)		charles	cv410	XVal Session 80	1	XVal Session 80-Typing - Numbers-1		2012-07-17 14:19:00.936000
	Edit pad (rev 59)		Rose	cv408	XVal Session 80	1	XVal Session 80-Typing - Numbers-1		2012-07-17 14:19:01.053000
	Edit pad (rev 60)		charles	cv410	XVal Session 80	1	XVal Session 80-Typing - Numbers-1		2012-07-17 14:19:01.437000
	Edit pad (rev 61)		Rose	cv408	XVal Session 80	1	XVal Session 80-Typing - Numbers-1		2012-07-17 14:19:01.557000
	Edit pad (rev 62)		charles	cv410	XVal Session 80	1	XVal Session 80-Typing - Numbers-1		2012-07-17 14:19:01.936000
	Edit pad (rev 63)		charles	cv410	XVal Session 80	1	XVal Session 80-Typing - Numbers-1		2012-07-17 14:19:02.436000
	Edit pad (rev 64)		Rose	cv408	XVal Session 80	1	XVal Session 80-Typing - Numbers-1		2012-07-17 14:19:02.669000
	Edit pad (rev 65)		charles	cv410	XVal Session 80	1	XVal Session 80-Typing - Numbers-1		2012-07-17 14:19:02.939000
	Edit pad (rev 66)		Rose	cv408	XVal Session 80	1	XVal Session 80-Typing - Numbers-1		2012-07-17 14:19:03.174000
	Edit pad (rev 67)		Rose	cv408	XVal Session 80	1	XVal Session 80-Typing - Numbers-1		2012-07-17 14:19:03.679000
	Edit pad (rev 68)		charles	cv410	XVal Session 80	1	XVal Session 80-Typing - Numbers-1		2012-07-17 14:19:03.919000
	Edit pad (rev 69)		Rose	cv408	XVal Session 80	1	XVal Session 80-Typing - Numbers-1		2012-07-17 14:19:04.179000
	Edit pad (rev 70)		sean	cv372	XVal Session 80	1	XVal Session 80-Typing - Numbers-1		2012-07-17 14:19:04.416000
	Edit pad (rev 71)		charles	cv410	XVal Session 80	1	XVal Session 80-Typing - Numbers-1		2012-07-17 14:19:04.836000
	Edit pad (rev 72)		sean	cv372	XVal Session 80	1	XVal Session 80-Typing - Numbers-1		2012-07-17 14:19:04.914000
	Edit pad (rev 73)		Rose	cv408	XVal Session 80	1	XVal Session 80-Typing - Numbers-1		2012-07-17 14:19:05.118000
	Edit pad (rev 74)		charles	cv410	XVal Session 80	1	XVal Session 80-Typing - Numbers-1		2012-07-17 14:19:05.612000
	Edit pad (rev 75)		Rose	cv408	XVal Session 80	1	XVal Session 80-Typing - Numbers-1		2012-07-17 14:19:05.618000
	Edit pad (rev 76)		sean	cv372	XVal Session 80	1	XVal Session 80-Typing - Numbers-1		2012-07-17 14:19:05.662000
	Edit pad (rev 77)		Rose	cv408	XVal Session 80	1	XVal Session 80-Typing - Numbers-1		2012-07-17 14:19:06.116000
	Edit pad (rev 78)		charles	cv410	XVal Session 80	1	XVal Session 80-Typing - Numbers-1		2012-07-17 14:19:06.124000
	Edit pad (rev 79)		sean	cv372	XVal Session 80	1	XVal Session 80-Typing - Numbers-1		2012-07-17 14:19:06.164000
	Edit pad (rev 80)		Rose	cv408	XVal Session 80	1	XVal Session 80-Typing - Numbers-1		2012-07-17 14:19:06.617000
	Edit pad (rev 81)		charles	cv410	XVal Session 80	1	XVal Session 80-Typing - Numbers-1		2012-07-17 14:19:06.623000
	Edit pad (rev 82)		sean	cv372	XVal Session 80	1	XVal Session 80-Typing - Numbers-1		2012-07-17 14:19:06.811000
	Edit pad (rev 83)		charles	cv410	XVal Session 80	1	XVal Session 80-Typing - Numbers-1		2012-07-17 14:19:07.123000
	Edit pad (rev 84)		Rose	cv408	XVal Session 80	1	XVal Session 80-Typing - Numbers-1		2012-07-17 14:19:07.171000
	Edit pad (rev 85)		sean	cv372	XVal Session 80	1	XVal Session 80-Typing - Numbers-1		2012-07-17 14:19:07.312000
	Edit pad (rev 86)		charles	cv410	XVal Session 80	1	XVal Session 80-Typing - Numbers-1		2012-07-17 14:19:07.623000
	Edit pad (rev 87)		charles	cv410	XVal Session 80	1	XVal Session 80-Typing - Numbers-1		2012-07-17 14:19:08.123000
	Edit pad (rev 88)		charles	cv410	XVal Session 80	1	XVal Session 80-Typing - Numbers-1		2012-07-17 14:19:08.624000
	Edit pad (rev 89)		charles	cv410	XVal Session 80	1	XVal Session 80-Typing - Numbers-1		2012-07-17 14:19:09.125000
	Edit pad (rev 90)		charles	cv410	XVal Session 80	1	XVal Session 80-Typing - Numbers-1		2012-07-17 14:19:09.624000
	Edit pad (rev 91)		Rose	cv408	XVal Session 80	1	XVal Session 80-Typing - Numbers-1		2012-07-17 14:19:09.701000
	Edit pad (rev 92)		charles	cv410	XVal Session 80	1	XVal Session 80-Typing - Numbers-1		2012-07-17 14:19:10.187000
	Edit pad (rev 93)		Rose	cv408	XVal Session 80	1	XVal Session 80-Typing - Numbers-1		2012-07-17 14:19:10.211000
	Edit pad (rev 94)		greg	cv412	XVal Session 80	1	XVal Session 80-Typing - Numbers-1		2012-07-17 14:19:10.463000
	Edit pad (rev 95)		charles	cv410	XVal Session 80	1	XVal Session 80-Typing - Numbers-1		2012-07-17 14:19:10.688000
	Edit pad (rev 96)		Rose	cv408	XVal Session 80	1	XVal Session 80-Typing - Numbers-1		2012-07-17 14:19:10.719000
	Edit pad (rev 97)		charles	cv410	XVal Session 80	1	XVal Session 80-Typing - Numbers-1		2012-07-17 14:19:11.187000
	Edit pad (rev 98)		sean	cv372	XVal Session 80	1	XVal Session 80-Typing - Numbers-1		2012-07-17 14:19:11.280000
	Edit pad (rev 99)		charles	cv410	XVal Session 80	1	XVal Session 80-Typing - Numbers-1		2012-07-17 14:19:11.694000
	Edit pad (rev 100)		greg	cv412	XVal Session 80	1	XVal Session 80-Typing - Numbers-1		2012-07-17 14:19:11.771000
	Edit pad (rev 101)		sean	cv372	XVal Session 80	1	XVal Session 80-Typing - Numbers-1		2012-07-17 14:19:11.996000
	Edit pad (rev 102)		charles	cv410	XVal Session 80	1	XVal Session 80-Typing - Numbers-1		2012-07-17 14:19:12.195000
	Edit pad (rev 103)		greg	cv412	XVal Session 80	1	XVal Session 80-Typing - Numbers-1		2012-07-17 14:19:12.272000
	Edit pad (rev 104)		sean	cv372	XVal Session 80	1	XVal Session 80-Typing - Numbers-1		2012-07-17 14:19:12.497000
	Edit pad (rev 105)		Rose	cv408	XVal Session 80	1	XVal Session 80-Typing - Numbers-1		2012-07-17 14:19:12.525000
	Edit pad (rev 106)		charles	cv410	XVal Session 80	1	XVal Session 80-Typing - Numbers-1		2012-07-17 14:19:12.730000
	Edit pad (rev 107)		charles	cv410	XVal Session 80	1	XVal Session 80-Typing - Numbers-1		2012-07-17 14:19:13.238000
	Edit pad (rev 108)		Rose	cv408	XVal Session 80	1	XVal Session 80-Typing - Numbers-1		2012-07-17 14:19:13.837000
	Edit pad (rev 109)		charles	cv410	XVal Session 80	1	XVal Session 80-Typing - Numbers-1		2012-07-17 14:19:13.959000
	Edit pad (rev 110)		charles	cv410	XVal Session 80	1	XVal Session 80-Typing - Numbers-1		2012-07-17 14:19:14.468000
	Edit pad (rev 111)		Rose	cv408	XVal Session 80	1	XVal Session 80-Typing - Numbers-1		2012-07-17 14:19:15.109000
	Edit pad (rev 112)		Rose	cv408	XVal Session 80	1	XVal Session 80-Typing - Numbers-1		2012-07-17 14:19:16.376000
	Edit pad (rev 113)		charles	cv410	XVal Session 80	1	XVal Session 80-Typing - Numbers-1		2012-07-17 14:19:16.768000
	Edit pad (rev 114)		Rose	cv408	XVal Session 80	1	XVal Session 80-Typing - Numbers-1		2012-07-17 14:19:16.881000
	Edit pad (rev 115)		sean	cv372	XVal Session 80	1	XVal Session 80-Typing - Numbers-1		2012-07-17 14:19:16.919000
	Edit pad (rev 116)		Rose	cv408	XVal Session 80	1	XVal Session 80-Typing - Numbers-1		2012-07-17 14:19:17.382000
	Edit pad (rev 117)		charles	cv410	XVal Session 80	1	XVal Session 80-Typing - Numbers-1		2012-07-17 14:19:17.393000
	Edit pad (rev 118)		sean	cv372	XVal Session 80	1	XVal Session 80-Typing - Numbers-1		2012-07-17 14:19:17.442000
	Edit pad (rev 119)		greg	cv412	XVal Session 80	1	XVal Session 80-Typing - Numbers-1		2012-07-17 14:19:17.903000
	Edit pad (rev 120)		sean	cv372	XVal Session 80	1	XVal Session 80-Typing - Numbers-1		2012-07-17 14:19:17.974000
	Edit pad (rev 121)		charles	cv410	XVal Session 80	1	XVal Session 80-Typing - Numbers-1		2012-07-17 14:19:18.256000
	Edit pad (rev 122)		Rose	cv408	XVal Session 80	1	XVal Session 80-Typing - Numbers-1		2012-07-17 14:19:18.629000
	Edit pad (rev 123)		charles	cv410	XVal Session 80	1	XVal Session 80-Typing - Numbers-1		2012-07-17 14:19:18.909000
	Edit pad (rev 124)		charles	cv410	XVal Session 80	1	XVal Session 80-Typing - Numbers-1		2012-07-17 14:19:19.422000
	Edit pad (rev 125)		Rose	cv408	XVal Session 80	1	XVal Session 80-Typing - Numbers-1		2012-07-17 14:19:19.605000
	Edit pad (rev 126)		charles	cv410	XVal Session 80	1	XVal Session 80-Typing - Numbers-1		2012-07-17 14:19:19.920000
	Edit pad (rev 127)		Rose	cv408	XVal Session 80	1	XVal Session 80-Typing - Numbers-1		2012-07-17 14:19:20.115000
	Edit pad (rev 128)		charles	cv410	XVal Session 80	1	XVal Session 80-Typing - Numbers-1		2012-07-17 14:19:20.421000
	Edit pad (rev 129)		sean	cv372	XVal Session 80	1	XVal Session 80-Typing - Numbers-1		2012-07-17 14:19:20.623000
	Edit pad (rev 130)		charles	cv410	XVal Session 80	1	XVal Session 80-Typing - Numbers-1		2012-07-17 14:19:20.921000
	Edit pad (rev 131)		Rose	cv408	XVal Session 80	1	XVal Session 80-Typing - Numbers-1		2012-07-17 14:19:20.961000
	Edit pad (rev 132)		sean	cv372	XVal Session 80	1	XVal Session 80-Typing - Numbers-1		2012-07-17 14:19:21.162000
	Edit pad (rev 133)		charles	cv410	XVal Session 80	1	XVal Session 80-Typing - Numbers-1		2012-07-17 14:19:21.447000
	Edit pad (rev 134)		Rose	cv408	XVal Session 80	1	XVal Session 80-Typing - Numbers-1		2012-07-17 14:19:21.472000
	Edit pad (rev 135)		sean	cv372	XVal Session 80	1	XVal Session 80-Typing - Numbers-1		2012-07-17 14:19:21.662000
	Edit pad (rev 136)		Rose	cv408	XVal Session 80	1	XVal Session 80-Typing - Numbers-1		2012-07-17 14:19:21.976000
	Edit pad (rev 137)		charles	cv410	XVal Session 80	1	XVal Session 80-Typing - Numbers-1		2012-07-17 14:19:22.164000
	Edit pad (rev 138)		Rose	cv408	XVal Session 80	1	XVal Session 80-Typing - Numbers-1		2012-07-17 14:19:22.475000
	Edit pad (rev 139)		sean	cv372	XVal Session 80	1	XVal Session 80-Typing - Numbers-1		2012-07-17 14:19:22.730000
	Edit pad (rev 140)		greg	cv412	XVal Session 80	1	XVal Session 80-Typing - Numbers-1		2012-07-17 14:19:22.732000
	Edit pad (rev 141)		Rose	cv408	XVal Session 80	1	XVal Session 80-Typing - Numbers-1		2012-07-17 14:19:22.977000
	Edit pad (rev 142)		sean	cv372	XVal Session 80	1	XVal Session 80-Typing - Numbers-1		2012-07-17 14:19:23.230000
	Edit pad (rev 143)		greg	cv412	XVal Session 80	1	XVal Session 80-Typing - Numbers-1		2012-07-17 14:19:23.288000
	Edit pad (rev 144)		sean	cv372	XVal Session 80	1	XVal Session 80-Typing - Numbers-1		2012-07-17 14:19:23.731000
	Edit pad (rev 145)		Rose	cv408	XVal Session 80	1	XVal Session 80-Typing - Numbers-1		2012-07-17 14:19:24.101000
	Edit pad (rev 146)		sean	cv372	XVal Session 80	1	XVal Session 80-Typing - Numbers-1		2012-07-17 14:19:24.230000
	Edit pad (rev 147)		Rose	cv408	XVal Session 80	1	XVal Session 80-Typing - Numbers-1		2012-07-17 14:19:24.601000
	Edit pad (rev 148)		sean	cv372	XVal Session 80	1	XVal Session 80-Typing - Numbers-1		2012-07-17 14:19:24.731000
	Edit pad (rev 149)		greg	cv412	XVal Session 80	1	XVal Session 80-Typing - Numbers-1		2012-07-17 14:19:24.760000
	Edit pad (rev 150)		sean	cv372	XVal Session 80	1	XVal Session 80-Typing - Numbers-1		2012-07-17 14:19:25.237000
	Edit pad (rev 151)		Rose	cv408	XVal Session 80	1	XVal Session 80-Typing - Numbers-1		2012-07-17 14:19:25.544000
	Edit pad (rev 152)		sean	cv372	XVal Session 80	1	XVal Session 80-Typing - Numbers-1		2012-07-17 14:19:25.919000
	Edit pad (rev 153)		greg	cv412	XVal Session 80	1	XVal Session 80-Typing - Numbers-1		2012-07-17 14:19:25.991000
	Edit pad (rev 154)		charles	cv410	XVal Session 80	1	XVal Session 80-Typing - Numbers-1		2012-07-17 14:19:26.153000
	Edit pad (rev 155)		sean	cv372	XVal Session 80	1	XVal Session 80-Typing - Numbers-1		2012-07-17 14:19:26.418000
	Edit pad (rev 156)		greg	cv412	XVal Session 80	1	XVal Session 80-Typing - Numbers-1		2012-07-17 14:19:26.568000
	Edit pad (rev 157)		Rose	cv408	XVal Session 80	1	XVal Session 80-Typing - Numbers-1		2012-07-17 14:19:26.852000
	Edit pad (rev 158)		sean	cv372	XVal Session 80	1	XVal Session 80-Typing - Numbers-1		2012-07-17 14:19:26.918000
	Edit pad (rev 159)		Rose	cv408	XVal Session 80	1	XVal Session 80-Typing - Numbers-1		2012-07-17 14:19:28.023000
	Edit pad (rev 160)		sean	cv372	XVal Session 80	1	XVal Session 80-Typing - Numbers-1		2012-07-17 14:19:28.274000
	Edit pad (rev 161)		sean	cv372	XVal Session 80	1	XVal Session 80-Typing - Numbers-1		2012-07-17 14:19:28.785000
	Edit pad (rev 162)		sean	cv372	XVal Session 80	1	XVal Session 80-Typing - Numbers-1		2012-07-17 14:19:29.276000
	Edit pad (rev 163)		Rose	cv408	XVal Session 80	1	XVal Session 80-Typing - Numbers-1		2012-07-17 14:19:29.436000
	Edit pad (rev 164)		sean	cv372	XVal Session 80	1	XVal Session 80-Typing - Numbers-1		2012-07-17 14:19:29.778000
	Edit pad (rev 165)		Rose	cv408	XVal Session 80	1	XVal Session 80-Typing - Numbers-1		2012-07-17 14:19:29.944000
	Edit pad (rev 166)		greg	cv412	XVal Session 80	1	XVal Session 80-Typing - Numbers-1		2012-07-17 14:19:29.988000
	Edit pad (rev 167)		sean	cv372	XVal Session 80	1	XVal Session 80-Typing - Numbers-1		2012-07-17 14:19:30.283000
	Edit pad (rev 168)		charles	cv410	XVal Session 80	1	XVal Session 80-Typing - Numbers-1		2012-07-17 14:19:30.341000
	Edit pad (rev 169)		Rose	cv408	XVal Session 80	1	XVal Session 80-Typing - Numbers-1		2012-07-17 14:19:30.460000
	Edit pad (rev 170)		sean	cv372	XVal Session 80	1	XVal Session 80-Typing - Numbers-1		2012-07-17 14:19:30.782000
	Edit pad (rev 171)		greg	cv412	XVal Session 80	1	XVal Session 80-Typing - Numbers-1		2012-07-17 14:19:30.819000
	Edit pad (rev 172)		sean	cv372	XVal Session 80	1	XVal Session 80-Typing - Numbers-1		2012-07-17 14:19:31.284000
	Edit pad (rev 173)		greg	cv412	XVal Session 80	1	XVal Session 80-Typing - Numbers-1		2012-07-17 14:19:31.456000
	Edit pad (rev 174)		charles	cv410	XVal Session 80	1	XVal Session 80-Typing - Numbers-1		2012-07-17 14:19:31.543000
	Edit pad (rev 175)		sean	cv372	XVal Session 80	1	XVal Session 80-Typing - Numbers-1		2012-07-17 14:19:31.785000
	Edit pad (rev 176)		charles	cv410	XVal Session 80	1	XVal Session 80-Typing - Numbers-1		2012-07-17 14:19:32.221000
	Edit pad (rev 177)		sean	cv372	XVal Session 80	1	XVal Session 80-Typing - Numbers-1		2012-07-17 14:19:32.559000
	Edit pad (rev 178)		sean	cv372	XVal Session 80	1	XVal Session 80-Typing - Numbers-1		2012-07-17 14:19:33.061000
	Edit pad (rev 179)		charles	cv410	XVal Session 80	1	XVal Session 80-Typing - Numbers-1		2012-07-17 14:19:33.188000
	Edit pad (rev 180)		sean	cv372	XVal Session 80	1	XVal Session 80-Typing - Numbers-1		2012-07-17 14:19:33.562000
	Edit pad (rev 181)		charles	cv410	XVal Session 80	1	XVal Session 80-Typing - Numbers-1		2012-07-17 14:19:33.983000
	Edit pad (rev 182)		sean	cv372	XVal Session 80	1	XVal Session 80-Typing - Numbers-1		2012-07-17 14:19:34.059000
	Edit pad (rev 183)		Rose	cv408	XVal Session 80	1	XVal Session 80-Typing - Numbers-1		2012-07-17 14:19:34.429000
	Edit pad (rev 184)		charles	cv410	XVal Session 80	1	XVal Session 80-Typing - Numbers-1		2012-07-17 14:19:34.482000
	Edit pad (rev 185)		sean	cv372	XVal Session 80	1	XVal Session 80-Typing - Numbers-1		2012-07-17 14:19:34.562000
	Edit pad (rev 186)		Rose	cv408	XVal Session 80	1	XVal Session 80-Typing - Numbers-1		2012-07-17 14:19:34.929000
	Edit pad (rev 187)		charles	cv410	XVal Session 80	1	XVal Session 80-Typing - Numbers-1		2012-07-17 14:19:34.982000
	Edit pad (rev 188)		Rose	cv408	XVal Session 80	1	XVal Session 80-Typing - Numbers-1		2012-07-17 14:19:35.430000
	Edit pad (rev 189)		sean	cv372	XVal Session 80	1	XVal Session 80-Typing - Numbers-1		2012-07-17 14:19:35.466000
	Edit pad (rev 190)		charles	cv410	XVal Session 80	1	XVal Session 80-Typing - Numbers-1		2012-07-17 14:19:35.525000
	Edit pad (rev 191)		greg	cv412	XVal Session 80	1	XVal Session 80-Typing - Numbers-1		2012-07-17 14:19:35.944000
	Edit pad (rev 192)		Rose	cv408	XVal Session 80	1	XVal Session 80-Typing - Numbers-1		2012-07-17 14:19:36.171000
	Edit pad (rev 193)		greg	cv412	XVal Session 80	1	XVal Session 80-Typing - Numbers-1		2012-07-17 14:19:36.445000
	Edit pad (rev 194)		charles	cv410	XVal Session 80	1	XVal Session 80-Typing - Numbers-1		2012-07-17 14:19:36.940000
	Edit pad (rev 195)		greg	cv412	XVal Session 80	1	XVal Session 80-Typing - Numbers-1		2012-07-17 14:19:36.946000
	Edit pad (rev 196)		Rose	cv408	XVal Session 80	1	XVal Session 80-Typing - Numbers-1		2012-07-17 14:19:37.045000
	Edit pad (rev 197)		charles	cv410	XVal Session 80	1	XVal Session 80-Typing - Numbers-1		2012-07-17 14:19:37.505000
	Edit pad (rev 198)		greg	cv412	XVal Session 80	1	XVal Session 80-Typing - Numbers-1		2012-07-17 14:19:37.722000
	Edit pad (rev 199)		charles	cv410	XVal Session 80	1	XVal Session 80-Typing - Numbers-1		2012-07-17 14:19:38.015000
	Edit pad (rev 200)		greg	cv412	XVal Session 80	1	XVal Session 80-Typing - Numbers-1		2012-07-17 14:19:38.225000
	Edit pad (rev 201)		Rose	cv408	XVal Session 80	1	XVal Session 80-Typing - Numbers-1		2012-07-17 14:19:38.486000
	Edit pad (rev 202)		greg	cv412	XVal Session 80	1	XVal Session 80-Typing - Numbers-1		2012-07-17 14:19:38.725000
	Edit pad (rev 203)		Rose	cv408	XVal Session 80	1	XVal Session 80-Typing - Numbers-1		2012-07-17 14:19:38.991000
	Edit pad (rev 204)		charles	cv410	XVal Session 80	1	XVal Session 80-Typing - Numbers-1		2012-07-17 14:19:39.052000
	Edit pad (rev 205)		Rose	cv408	XVal Session 80	1	XVal Session 80-Typing - Numbers-1		2012-07-17 14:19:39.497000
	Edit pad (rev 206)		charles	cv410	XVal Session 80	1	XVal Session 80-Typing - Numbers-1		2012-07-17 14:19:40.059000
	Edit pad (rev 207)		greg	cv412	XVal Session 80	1	XVal Session 80-Typing - Numbers-1		2012-07-17 14:19:40.435000
	Edit pad (rev 208)		Rose	cv408	XVal Session 80	1	XVal Session 80-Typing - Numbers-1		2012-07-17 14:19:40.501000
	Edit pad (rev 209)		charles	cv410	XVal Session 80	1	XVal Session 80-Typing - Numbers-1		2012-07-17 14:19:40.813000
	Edit pad (rev 210)		charles	cv410	XVal Session 80	1	XVal Session 80-Typing - Numbers-1		2012-07-17 14:19:41.396000
	Edit pad (rev 211)		greg	cv412	XVal Session 80	1	XVal Session 80-Typing - Numbers-1		2012-07-17 14:19:41.698000
	Edit pad (rev 212)		charles	cv410	XVal Session 80	1	XVal Session 80-Typing - Numbers-1		2012-07-17 14:19:42.351000
	Edit pad (rev 213)		Rose	cv408	XVal Session 80	1	XVal Session 80-Typing - Numbers-1		2012-07-17 14:19:42.383000
	Edit pad (rev 214)		greg	cv412	XVal Session 80	1	XVal Session 80-Typing - Numbers-1		2012-07-17 14:19:42.469000
	Edit pad (rev 215)		Rose	cv408	XVal Session 80	1	XVal Session 80-Typing - Numbers-1		2012-07-17 14:19:42.883000
	Edit pad (rev 216)		charles	cv410	XVal Session 80	1	XVal Session 80-Typing - Numbers-1		2012-07-17 14:19:43.352000
	Edit pad (rev 217)		Rose	cv408	XVal Session 80	1	XVal Session 80-Typing - Numbers-1		2012-07-17 14:19:43.382000
	Edit pad (rev 218)		charles	cv410	XVal Session 80	1	XVal Session 80-Typing - Numbers-1		2012-07-17 14:19:43.863000
	Edit pad (rev 219)		Rose	cv408	XVal Session 80	1	XVal Session 80-Typing - Numbers-1		2012-07-17 14:19:44.350000
	Edit pad (rev 220)		charles	cv410	XVal Session 80	1	XVal Session 80-Typing - Numbers-1		2012-07-17 14:19:44.358000
	Edit pad (rev 221)		Rose	cv408	XVal Session 80	1	XVal Session 80-Typing - Numbers-1		2012-07-17 14:19:44.851000
	Edit pad (rev 222)		charles	cv410	XVal Session 80	1	XVal Session 80-Typing - Numbers-1		2012-07-17 14:19:44.870000
	Edit pad (rev 223)		charles	cv410	XVal Session 80	1	XVal Session 80-Typing - Numbers-1		2012-07-17 14:19:45.374000
	Edit pad (rev 224)		greg	cv412	XVal Session 80	1	XVal Session 80-Typing - Numbers-1		2012-07-17 14:19:45.540000
	Edit pad (rev 225)		charles	cv410	XVal Session 80	1	XVal Session 80-Typing - Numbers-1		2012-07-17 14:19:45.874000
	Edit pad (rev 226)		charles	cv410	XVal Session 80	1	XVal Session 80-Typing - Numbers-1		2012-07-17 14:19:46.374000
	Edit pad (rev 227)		Rose	cv408	XVal Session 80	1	XVal Session 80-Typing - Numbers-1		2012-07-17 14:19:46.444000
	Edit pad (rev 228)		Rose	cv408	XVal Session 80	1	XVal Session 80-Typing - Numbers-1		2012-07-17 14:19:46.946000
	Edit pad (rev 229)		charles	cv410	XVal Session 80	1	XVal Session 80-Typing - Numbers-1		2012-07-17 14:19:47.463000
	Edit pad (rev 230)		sean	cv372	XVal Session 80	1	XVal Session 80-Typing - Numbers-1		2012-07-17 14:19:47.522000
	Edit pad (rev 231)		charles	cv410	XVal Session 80	1	XVal Session 80-Typing - Numbers-1		2012-07-17 14:19:47.973000
	Edit pad (rev 232)		sean	cv372	XVal Session 80	1	XVal Session 80-Typing - Numbers-1		2012-07-17 14:19:48.028000
	Edit pad (rev 233)		Rose	cv408	XVal Session 80	1	XVal Session 80-Typing - Numbers-1		2012-07-17 14:19:48.381000
	Edit pad (rev 234)		charles	cv410	XVal Session 80	1	XVal Session 80-Typing - Numbers-1		2012-07-17 14:19:48.481000
	Edit pad (rev 235)		Rose	cv408	XVal Session 80	1	XVal Session 80-Typing - Numbers-1		2012-07-17 14:19:48.883000
	Edit pad (rev 236)		charles	cv410	XVal Session 80	1	XVal Session 80-Typing - Numbers-1		2012-07-17 14:19:49.127000
	Edit pad (rev 237)		greg	cv412	XVal Session 80	1	XVal Session 80-Typing - Numbers-1		2012-07-17 14:19:49.194000
	Edit pad (rev 238)		Rose	cv408	XVal Session 80	1	XVal Session 80-Typing - Numbers-1		2012-07-17 14:19:49.382000
	Edit pad (rev 239)		charles	cv410	XVal Session 80	1	XVal Session 80-Typing - Numbers-1		2012-07-17 14:19:49.678000
	Edit pad (rev 240)		Rose	cv408	XVal Session 80	1	XVal Session 80-Typing - Numbers-1		2012-07-17 14:19:49.881000
	Edit pad (rev 241)		greg	cv412	XVal Session 80	1	XVal Session 80-Typing - Numbers-1		2012-07-17 14:19:49.916000
	Edit pad (rev 242)		charles	cv410	XVal Session 80	1	XVal Session 80-Typing - Numbers-1		2012-07-17 14:19:50.138000
	Edit pad (rev 243)		sean	cv372	XVal Session 80	1	XVal Session 80-Typing - Numbers-1		2012-07-17 14:19:50.192000
	Edit pad (rev 244)		Rose	cv408	XVal Session 80	1	XVal Session 80-Typing - Numbers-1		2012-07-17 14:19:50.382000
	Edit pad (rev 245)		greg	cv412	XVal Session 80	1	XVal Session 80-Typing - Numbers-1		2012-07-17 14:19:50.558000
	Edit pad (rev 246)		charles	cv410	XVal Session 80	1	XVal Session 80-Typing - Numbers-1		2012-07-17 14:19:50.640000
	Edit pad (rev 247)		sean	cv372	XVal Session 80	1	XVal Session 80-Typing - Numbers-1		2012-07-17 14:19:50.936000
	Edit pad (rev 248)		greg	cv412	XVal Session 80	1	XVal Session 80-Typing - Numbers-1		2012-07-17 14:19:51.443000
	Edit pad (rev 249)		charles	cv410	XVal Session 80	1	XVal Session 80-Typing - Numbers-1		2012-07-17 14:19:51.612000
	Edit pad (rev 250)		sean	cv372	XVal Session 80	1	XVal Session 80-Typing - Numbers-1		2012-07-17 14:19:51.701000
	Edit pad (rev 251)		sean	cv372	XVal Session 80	1	XVal Session 80-Typing - Numbers-1		2012-07-17 14:19:52.255000
	Edit pad (rev 252)		charles	cv410	XVal Session 80	1	XVal Session 80-Typing - Numbers-1		2012-07-17 14:19:52.372000
	Edit pad (rev 253)		charles	cv410	XVal Session 80	1	XVal Session 80-Typing - Numbers-1		2012-07-17 14:19:52.802000
	Edit pad (rev 254)		sean	cv372	XVal Session 80	1	XVal Session 80-Typing - Numbers-1		2012-07-17 14:19:52.988000
	Edit pad (rev 255)		charles	cv410	XVal Session 80	1	XVal Session 80-Typing - Numbers-1		2012-07-17 14:19:53.311000
	Edit pad (rev 256)		charles	cv410	XVal Session 80	1	XVal Session 80-Typing - Numbers-1		2012-07-17 14:19:53.812000
	Edit pad (rev 257)		charles	cv410	XVal Session 80	1	XVal Session 80-Typing - Numbers-1		2012-07-17 14:19:54.311000
	Edit pad (rev 258)		greg	cv412	XVal Session 80	1	XVal Session 80-Typing - Numbers-1		2012-07-17 14:19:54.730000
	Edit pad (rev 259)		charles	cv410	XVal Session 80	1	XVal Session 80-Typing - Numbers-1		2012-07-17 14:19:54.826000
	Edit pad (rev 260)		sean	cv372	XVal Session 80	1	XVal Session 80-Typing - Numbers-1		2012-07-17 14:19:55.075000
	Edit pad (rev 261)		charles	cv410	XVal Session 80	1	XVal Session 80-Typing - Numbers-1		2012-07-17 14:19:55.328000
	Edit pad (rev 262)		greg	cv412	XVal Session 80	1	XVal Session 80-Typing - Numbers-1		2012-07-17 14:19:55.404000
	Edit pad (rev 263)		sean	cv372	XVal Session 80	1	XVal Session 80-Typing - Numbers-1		2012-07-17 14:19:55.577000
	Edit pad (rev 264)		greg	cv412	XVal Session 80	1	XVal Session 80-Typing - Numbers-1		2012-07-17 14:19:55.906000
	Edit pad (rev 265)		sean	cv372	XVal Session 80	1	XVal Session 80-Typing - Numbers-1		2012-07-17 14:19:56.077000
	Edit pad (rev 266)		Rose	cv408	XVal Session 80	1	XVal Session 80-Typing - Numbers-1		2012-07-17 14:19:56.092000
	Edit pad (rev 267)		charles	cv410	XVal Session 80	1	XVal Session 80-Typing - Numbers-1		2012-07-17 14:19:56.185000
	Edit pad (rev 268)		greg	cv412	XVal Session 80	1	XVal Session 80-Typing - Numbers-1		2012-07-17 14:19:56.406000
	Edit pad (rev 269)		charles	cv410	XVal Session 80	1	XVal Session 80-Typing - Numbers-1		2012-07-17 14:19:56.687000
	Edit pad (rev 270)		charles	cv410	XVal Session 80	1	XVal Session 80-Typing - Numbers-1		2012-07-17 14:19:57.185000
	Edit pad (rev 271)		sean	cv372	XVal Session 80	1	XVal Session 80-Typing - Numbers-1		2012-07-17 14:19:57.397000
	Edit pad (rev 272)		Rose	cv408	XVal Session 80	1	XVal Session 80-Typing - Numbers-1		2012-07-17 14:19:57.426000
	Edit pad (rev 273)		charles	cv410	XVal Session 80	1	XVal Session 80-Typing - Numbers-1		2012-07-17 14:19:57.687000
	Edit pad (rev 274)		Rose	cv408	XVal Session 80	1	XVal Session 80-Typing - Numbers-1		2012-07-17 14:19:57.929000
	Edit pad (rev 275)		greg	cv412	XVal Session 80	1	XVal Session 80-Typing - Numbers-1		2012-07-17 14:19:58.174000
	Edit pad (rev 276)		charles	cv410	XVal Session 80	1	XVal Session 80-Typing - Numbers-1		2012-07-17 14:19:58.186000
	Edit pad (rev 277)		Rose	cv408	XVal Session 80	1	XVal Session 80-Typing - Numbers-1		2012-07-17 14:19:58.647000
	Edit pad (rev 278)		charles	cv410	XVal Session 80	1	XVal Session 80-Typing - Numbers-1		2012-07-17 14:19:58.718000
	Edit pad (rev 279)		charles	cv410	XVal Session 80	1	XVal Session 80-Typing - Numbers-1		2012-07-17 14:19:59.219000
	Edit pad (rev 280)		sean	cv372	XVal Session 80	1	XVal Session 80-Typing - Numbers-1		2012-07-17 14:19:59.412000
	Edit pad (rev 281)		Rose	cv408	XVal Session 80	1	XVal Session 80-Typing - Numbers-1		2012-07-17 14:19:59.516000
	Edit pad (rev 282)		charles	cv410	XVal Session 80	1	XVal Session 80-Typing - Numbers-1		2012-07-17 14:19:59.719000
	Edit pad (rev 283)		sean	cv372	XVal Session 80	1	XVal Session 80-Typing - Numbers-1		2012-07-17 14:19:59.914000
	Edit pad (rev 284)		greg	cv412	XVal Session 80	1	XVal Session 80-Typing - Numbers-1		2012-07-17 14:19:59.955000
	Edit pad (rev 285)		Rose	cv408	XVal Session 80	1	XVal Session 80-Typing - Numbers-1		2012-07-17 14:20:00.030000
	Edit pad (rev 286)		charles	cv410	XVal Session 80	1	XVal Session 80-Typing - Numbers-1		2012-07-17 14:20:00.220000
	Edit pad (rev 287)		greg	cv412	XVal Session 80	1	XVal Session 80-Typing - Numbers-1		2012-07-17 14:20:00.511000
	Edit pad (rev 288)		Rose	cv408	XVal Session 80	1	XVal Session 80-Typing - Numbers-1		2012-07-17 14:20:00.537000
	Edit pad (rev 289)		charles	cv410	XVal Session 80	1	XVal Session 80-Typing - Numbers-1		2012-07-17 14:20:00.720000
	Edit pad (rev 290)		sean	cv372	XVal Session 80	1	XVal Session 80-Typing - Numbers-1		2012-07-17 14:20:01.118000
	Edit pad (rev 291)		greg	cv412	XVal Session 80	1	XVal Session 80-Typing - Numbers-1		2012-07-17 14:20:01.148000
	Edit pad (rev 292)		Rose	cv408	XVal Session 80	1	XVal Session 80-Typing - Numbers-1		2012-07-17 14:20:01.171000
	Edit pad (rev 293)		charles	cv410	XVal Session 80	1	XVal Session 80-Typing - Numbers-1		2012-07-17 14:20:01.231000
	Edit pad (rev 294)		sean	cv372	XVal Session 80	1	XVal Session 80-Typing - Numbers-1		2012-07-17 14:20:01.618000
	Edit pad (rev 295)		Rose	cv408	XVal Session 80	1	XVal Session 80-Typing - Numbers-1		2012-07-17 14:20:01.677000
	Edit pad (rev 296)		greg	cv412	XVal Session 80	1	XVal Session 80-Typing - Numbers-1		2012-07-17 14:20:01.800000
	Edit pad (rev 297)		charles	cv410	XVal Session 80	1	XVal Session 80-Typing - Numbers-1		2012-07-17 14:20:01.822000
	Edit pad (rev 298)		sean	cv372	XVal Session 80	1	XVal Session 80-Typing - Numbers-1		2012-07-17 14:20:02.149000
	Edit pad (rev 299)		charles	cv410	XVal Session 80	1	XVal Session 80-Typing - Numbers-1		2012-07-17 14:20:02.325000
	Edit pad (rev 300)		charles	cv410	XVal Session 80	1	XVal Session 80-Typing - Numbers-1		2012-07-17 14:20:02.827000
	Edit pad (rev 301)		sean	cv372	XVal Session 80	1	XVal Session 80-Typing - Numbers-1		2012-07-17 14:20:02.889000
	Edit pad (rev 302)		Rose	cv408	XVal Session 80	1	XVal Session 80-Typing - Numbers-1		2012-07-17 14:20:03.046000
	Edit pad (rev 303)		greg	cv412	XVal Session 80	1	XVal Session 80-Typing - Numbers-1		2012-07-17 14:20:03.256000
	Edit pad (rev 304)		charles	cv410	XVal Session 80	1	XVal Session 80-Typing - Numbers-1		2012-07-17 14:20:03.325000
	Edit pad (rev 305)		sean	cv372	XVal Session 80	1	XVal Session 80-Typing - Numbers-1		2012-07-17 14:20:03.503000
	Edit pad (rev 306)		charles	cv410	XVal Session 80	1	XVal Session 80-Typing - Numbers-1		2012-07-17 14:20:03.833000
	Edit pad (rev 307)		Rose	cv408	XVal Session 80	1	XVal Session 80-Typing - Numbers-1		2012-07-17 14:20:03.896000
	Edit pad (rev 308)		sean	cv372	XVal Session 80	1	XVal Session 80-Typing - Numbers-1		2012-07-17 14:20:04.310000
	Edit pad (rev 309)		charles	cv410	XVal Session 80	1	XVal Session 80-Typing - Numbers-1		2012-07-17 14:20:04.343000
	Edit pad (rev 310)		Rose	cv408	XVal Session 80	1	XVal Session 80-Typing - Numbers-1		2012-07-17 14:20:04.401000
	Edit pad (rev 311)		sean	cv372	XVal Session 80	1	XVal Session 80-Typing - Numbers-1		2012-07-17 14:20:04.932000
	Edit pad (rev 312)		Rose	cv408	XVal Session 80	1	XVal Session 80-Typing - Numbers-1		2012-07-17 14:20:05.164000
	Edit pad (rev 313)		sean	cv372	XVal Session 80	1	XVal Session 80-Typing - Numbers-1		2012-07-17 14:20:05.440000
	Edit pad (rev 314)		Rose	cv408	XVal Session 80	1	XVal Session 80-Typing - Numbers-1		2012-07-17 14:20:05.664000
	Edit pad (rev 315)		charles	cv410	XVal Session 80	1	XVal Session 80-Typing - Numbers-1		2012-07-17 14:20:05.693000
	Edit pad (rev 316)		sean	cv372	XVal Session 80	1	XVal Session 80-Typing - Numbers-1		2012-07-17 14:20:05.940000
42045	Load Workspace			cv373	XVal Session 80	1	XVal Session 80-Typing - Numbers-1	192.54.222.11	2012-07-17 14:20:32
42046	Load Workspace			cv372	XVal Session 80	1	XVal Session 80-Typing - Numbers-1	192.54.222.3	2012-07-17 14:20:33
42047	Load Workspace			cv374	XVal Session 80	1	XVal Session 80-Typing - Numbers-1	18.111.44.42	2012-07-17 14:20:33
42051	Load Workspace			cv375	XVal Session 80	1	XVal Session 80-Typing - Numbers-1	192.54.222.3	2012-07-17 14:20:35
42053	Load Workspace			cv374	XVal Session 80	1	XVal Session 80-Typing - Numbers-1	18.111.44.42	2012-07-17 14:20:38
42054	Load Workspace			cv374	XVal Session 80	1	XVal Session 80-Typing - Numbers-1	18.111.44.42	2012-07-17 14:20:44
42055	Load Workspace			cv373	XVal Session 80	1	XVal Session 80-Typing - Numbers-1	192.54.222.11	2012-07-17 14:20:45
42056	Load Workspace			cv374	XVal Session 80	1	XVal Session 80-Typing - Numbers-1	18.111.44.42	2012-07-17 14:20:46
42061	Load Workspace			cv374	XVal Session 80	1	XVal Session 80-Typing - Numbers-1	18.111.44.42	2012-07-17 14:20:53
42062	Load Workspace			cv372	XVal Session 80	1	XVal Session 80-Typing - Numbers-1	192.54.222.3	2012-07-17 14:20:53
42063	Load Workspace			cv373	XVal Session 80	1	XVal Session 80-Typing - Numbers-1	192.54.222.11	2012-07-17 14:20:55
42064	Load Workspace			cv374	XVal Session 80	1	XVal Session 80-Typing - Numbers-1	18.111.44.42	2012-07-17 14:21:02
42065	Load Workspace			cv373	XVal Session 80	1	XVal Session 80-Typing - Numbers-1	192.54.222.11	2012-07-17 14:21:02
42066	Load Workspace			cv372	XVal Session 80	1	XVal Session 80-Typing - Numbers-1	192.54.222.3	2012-07-17 14:21:03
42067	Entering waiting room			cv374	XVal Session 80	1		18.111.44.42	2012-07-17 14:21:10
42069	Load Workspace			cv374	XVal Session 80	1	XVal Session 80-Typing - Numbers-1	18.111.44.42	2012-07-17 14:21:15
42073	Load Workspace			cv373	XVal Session 80	1	XVal Session 80-Typing - Numbers-1	192.54.222.11	2012-07-17 14:21:21
42076	Load Workspace			cv375	XVal Session 80	1	XVal Session 80-Typing - Numbers-1	192.54.222.3	2012-07-17 14:21:33
42079	Load Workspace			cv373	XVal Session 80	1	XVal Session 80-Typing - Numbers-1	192.54.222.11	2012-07-17 14:21:35
42080	Load Instructions			cv374	XVal Session 80	1	XVal Session 80-Matrix Solving-1	18.111.44.42	2012-07-17 14:21:36
42081	Load Instructions			cv373	XVal Session 80	1	XVal Session 80-Matrix Solving-1	192.54.222.11	2012-07-17 14:21:36
42082	Load Instructions			cv375	XVal Session 80	1	XVal Session 80-Matrix Solving-1	192.54.222.3	2012-07-17 14:21:36
42083	Load Instructions			cv372	XVal Session 80	1	XVal Session 80-Matrix Solving-1	192.54.222.3	2012-07-17 14:21:36
42088	Load Primer			cv375	XVal Session 80	1	XVal Session 80-Matrix Solving-1	192.54.222.3	2012-07-17 14:21:56
42089	Load Primer			cv374	XVal Session 80	1	XVal Session 80-Matrix Solving-1	18.111.44.42	2012-07-17 14:21:56
42090	Load Primer			cv373	XVal Session 80	1	XVal Session 80-Matrix Solving-1	192.54.222.11	2012-07-17 14:21:56
42091	Entering waiting room			cv372	XVal Session 80	1		192.54.222.11	2012-07-17 14:22:02
42093	Load Primer			cv372	XVal Session 80	1	XVal Session 80-Matrix Solving-1	192.54.222.11	2012-07-17 14:22:07
42097	Load Workspace			cv373	XVal Session 80	1	XVal Session 80-Matrix Solving-1	192.54.222.11	2012-07-17 14:22:41
42098	Load Workspace			cv375	XVal Session 80	1	XVal Session 80-Matrix Solving-1	192.54.222.3	2012-07-17 14:22:41
42099	Load Workspace			cv372	XVal Session 80	1	XVal Session 80-Matrix Solving-1	192.54.222.11	2012-07-17 14:22:41
42100	Load Workspace			cv374	XVal Session 80	1	XVal Session 80-Matrix Solving-1	18.111.44.42	2012-07-17 14:22:41
42105	Edit Grid	[7,1] :		cv373	XVal Session 80	1	XVal Session 80-Matrix Solving-1	192.54.222.11	2012-07-17 14:23:08
42109	Edit Grid	[1,1] : 5		cv374	XVal Session 80	1	XVal Session 80-Matrix Solving-1	18.111.44.42	2012-07-17 14:23:32
42111	Load Workspace			cv372	XVal Session 80	1	XVal Session 80-Matrix Solving-1	192.54.222.11	2012-07-17 14:23:33
42113	Edit Grid	[5,1] : 2		cv373	XVal Session 80	1	XVal Session 80-Matrix Solving-1	192.54.222.11	2012-07-17 14:23:41
42114	Edit Grid	[7,1] : 6		cv373	XVal Session 80	1	XVal Session 80-Matrix Solving-1	192.54.222.11	2012-07-17 14:23:46
42120	Edit Grid	[3,1] : 7		cv374	XVal Session 80	1	XVal Session 80-Matrix Solving-1	18.111.44.42	2012-07-17 14:23:56
42122	Edit Grid	[5,1] : 3		cv374	XVal Session 80	1	XVal Session 80-Matrix Solving-1	18.111.44.42	2012-07-17 14:23:59
42125	Edit Grid	[9,1] : 8		cv373	XVal Session 80	1	XVal Session 80-Matrix Solving-1	192.54.222.11	2012-07-17 14:24:03
	Chat	is it working?	Rose	cv408	XVal Session 80	1	XVal Session 80-Matrix Solving-1		2012-07-17 14:24:15.161000
	Chat	whew, cool	Rose	cv408	XVal Session 80	1	XVal Session 80-Matrix Solving-1		2012-07-17 14:24:20.398000
42151	Edit Grid	[11,1] : 5		cv373	XVal Session 80	1	XVal Session 80-Matrix Solving-1	192.54.222.11	2012-07-17 14:25:16
42152	Edit Grid	[15,1] : 2		cv373	XVal Session 80	1	XVal Session 80-Matrix Solving-1	192.54.222.11	2012-07-17 14:25:18
42153	Load Workspace			cv372	XVal Session 80	1	XVal Session 80-Matrix Solving-1	192.54.222.11	2012-07-17 14:25:20
42154	Edit Grid	[13,1] : 4		cv375	XVal Session 80	1	XVal Session 80-Matrix Solving-1	192.54.222.3	2012-07-17 14:25:24
42164	Edit Grid	[17,1] : 6		cv374	XVal Session 80	1	XVal Session 80-Matrix Solving-1	18.111.44.42	2012-07-17 14:25:59
42168	Load Instructions			cv374	XVal Session 80	1	XVal Session 80-Detection - Images Trial-1	18.111.44.42	2012-07-17 14:26:11
42169	Load Instructions			cv372	XVal Session 80	1	XVal Session 80-Detection - Images Trial-1	192.54.222.11	2012-07-17 14:26:11
42170	Load Instructions			cv373	XVal Session 80	1	XVal Session 80-Detection - Images Trial-1	192.54.222.11	2012-07-17 14:26:11
42171	Load Instructions			cv375	XVal Session 80	1	XVal Session 80-Detection - Images Trial-1	192.54.222.3	2012-07-17 14:26:11
42172	Load Workspace			cv373	XVal Session 80	1	XVal Session 80-Detection - Images Trial-1	192.54.222.11	2012-07-17 14:26:21
42173	Load Workspace			cv375	XVal Session 80	1	XVal Session 80-Detection - Images Trial-1	192.54.222.3	2012-07-17 14:26:21
42174	Load Workspace			cv374	XVal Session 80	1	XVal Session 80-Detection - Images Trial-1	18.111.44.42	2012-07-17 14:26:21
42175	Load Workspace			cv372	XVal Session 80	1	XVal Session 80-Detection - Images Trial-1	192.54.222.11	2012-07-17 14:26:21
	Chat	everybody count one of the objects?	charles	cv410	XVal Session 80	1	XVal Session 80-Detection - Images Trial-1		2012-07-17 14:26:33.042000
	Chat	i'll take guitars and trees	charles	cv410	XVal Session 80	1	XVal Session 80-Detection - Images Trial-1		2012-07-17 14:26:41.819000
42184	Edit Grid	[1,1] : Head		cv375	XVal Session 80	1	XVal Session 80-Detection - Images Trial-1	192.54.222.3	2012-07-17 14:26:43
	Chat	i'll take computers and cds	Rose	cv408	XVal Session 80	1	XVal Session 80-Detection - Images Trial-1		2012-07-17 14:26:52.451000
	Chat	25 guitars	charles	cv410	XVal Session 80	1	XVal Session 80-Detection - Images Trial-1		2012-07-17 14:27:09.139000
	Chat	21 trees	charles	cv410	XVal Session 80	1	XVal Session 80-Detection - Images Trial-1		2012-07-17 14:27:23.045000
	Chat	18 coputers	Rose	cv408	XVal Session 80	1	XVal Session 80-Detection - Images Trial-1		2012-07-17 14:27:25.726000
	Chat	ill take heads	Dan	cv401	XVal Session 80	1	XVal Session 80-Detection - Images Trial-1		2012-07-17 14:27:28.660000
42196	Load Instructions			cv372	XVal Session 80	1	XVal Session 80-Detection - Strategy-1	192.54.222.11	2012-07-17 14:27:36
42197	Load Instructions			cv373	XVal Session 80	1	XVal Session 80-Detection - Strategy-1	192.54.222.11	2012-07-17 14:27:36
42198	Load Instructions			cv375	XVal Session 80	1	XVal Session 80-Detection - Strategy-1	192.54.222.3	2012-07-17 14:27:36
42199	Load Instructions			cv374	XVal Session 80	1	XVal Session 80-Detection - Strategy-1	18.111.44.42	2012-07-17 14:27:36
42212	Load Workspace			cv374	XVal Session 80	1	XVal Session 80-Detection - Strategy-1	18.111.44.42	2012-07-17 14:27:56
42213	Load Workspace			cv372	XVal Session 80	1	XVal Session 80-Detection - Strategy-1	192.54.222.11	2012-07-17 14:27:56
42214	Load Workspace			cv373	XVal Session 80	1	XVal Session 80-Detection - Strategy-1	192.54.222.11	2012-07-17 14:27:56
42215	Load Workspace			cv375	XVal Session 80	1	XVal Session 80-Detection - Strategy-1	192.54.222.3	2012-07-17 14:27:56
	Edit pad (rev 0)		charles	cv410	XVal Session 80	1	XVal Session 80-Detection - Strategy-1		2012-07-17 14:28:04.428000
	Edit pad (rev 1)		charles	cv410	XVal Session 80	1	XVal Session 80-Detection - Strategy-1		2012-07-17 14:28:04.924000
	Edit pad (rev 2)		charles	cv410	XVal Session 80	1	XVal Session 80-Detection - Strategy-1		2012-07-17 14:28:05.438000
	Edit pad (rev 3)		charles	cv410	XVal Session 80	1	XVal Session 80-Detection - Strategy-1		2012-07-17 14:28:05.938000
	Edit pad (rev 4)		charles	cv410	XVal Session 80	1	XVal Session 80-Detection - Strategy-1		2012-07-17 14:28:06.438000
	Edit pad (rev 5)		charles	cv410	XVal Session 80	1	XVal Session 80-Detection - Strategy-1		2012-07-17 14:28:06.940000
	Edit pad (rev 6)		charles	cv410	XVal Session 80	1	XVal Session 80-Detection - Strategy-1		2012-07-17 14:28:07.440000
	Edit pad (rev 7)		charles	cv410	XVal Session 80	1	XVal Session 80-Detection - Strategy-1		2012-07-17 14:28:07.940000
	Edit pad (rev 8)		charles	cv410	XVal Session 80	1	XVal Session 80-Detection - Strategy-1		2012-07-17 14:28:08.440000
	Edit pad (rev 9)		charles	cv410	XVal Session 80	1	XVal Session 80-Detection - Strategy-1		2012-07-17 14:28:08.940000
	Edit pad (rev 10)		charles	cv410	XVal Session 80	1	XVal Session 80-Detection - Strategy-1		2012-07-17 14:28:09.440000
	Edit pad (rev 11)		charles	cv410	XVal Session 80	1	XVal Session 80-Detection - Strategy-1		2012-07-17 14:28:09.942000
	Edit pad (rev 12)		charles	cv410	XVal Session 80	1	XVal Session 80-Detection - Strategy-1		2012-07-17 14:28:10.453000
	Edit pad (rev 13)		Rose	cv408	XVal Session 80	1	XVal Session 80-Detection - Strategy-1		2012-07-17 14:28:14.302000
	Edit pad (rev 14)		Rose	cv408	XVal Session 80	1	XVal Session 80-Detection - Strategy-1		2012-07-17 14:28:14.806000
	Edit pad (rev 15)		Rose	cv408	XVal Session 80	1	XVal Session 80-Detection - Strategy-1		2012-07-17 14:28:15.307000
	Edit pad (rev 16)		Rose	cv408	XVal Session 80	1	XVal Session 80-Detection - Strategy-1		2012-07-17 14:28:15.806000
	Edit pad (rev 17)		Rose	cv408	XVal Session 80	1	XVal Session 80-Detection - Strategy-1		2012-07-17 14:28:16.307000
	Edit pad (rev 18)		Rose	cv408	XVal Session 80	1	XVal Session 80-Detection - Strategy-1		2012-07-17 14:28:17.001000
	Edit pad (rev 19)		Rose	cv408	XVal Session 80	1	XVal Session 80-Detection - Strategy-1		2012-07-17 14:28:17.510000
	Edit pad (rev 20)		Rose	cv408	XVal Session 80	1	XVal Session 80-Detection - Strategy-1		2012-07-17 14:28:18.009000
	Edit pad (rev 21)		Rose	cv408	XVal Session 80	1	XVal Session 80-Detection - Strategy-1		2012-07-17 14:28:18.510000
	Edit pad (rev 22)		Rose	cv408	XVal Session 80	1	XVal Session 80-Detection - Strategy-1		2012-07-17 14:28:19.021000
	Edit pad (rev 23)		Rose	cv408	XVal Session 80	1	XVal Session 80-Detection - Strategy-1		2012-07-17 14:28:19.522000
	Edit pad (rev 24)		Rose	cv408	XVal Session 80	1	XVal Session 80-Detection - Strategy-1		2012-07-17 14:28:20.025000
	Edit pad (rev 25)		Rose	cv408	XVal Session 80	1	XVal Session 80-Detection - Strategy-1		2012-07-17 14:28:20.614000
	Edit pad (rev 26)		Rose	cv408	XVal Session 80	1	XVal Session 80-Detection - Strategy-1		2012-07-17 14:28:22.158000
	Edit pad (rev 27)		Rose	cv408	XVal Session 80	1	XVal Session 80-Detection - Strategy-1		2012-07-17 14:28:22.811000
	Chat	Good Idea	greg	cv412	XVal Session 80	1	XVal Session 80-Detection - Strategy-1		2012-07-17 14:28:28.158000
	Chat	ok	Dan	cv401	XVal Session 80	1	XVal Session 80-Detection - Strategy-1		2012-07-17 14:28:41.414000
	Chat	it really depends on the size and number of different objects.	Rose	cv408	XVal Session 80	1	XVal Session 80-Detection - Strategy-1		2012-07-17 14:28:43.259000
	Chat	true	charles	cv410	XVal Session 80	1	XVal Session 80-Detection - Strategy-1		2012-07-17 14:28:49.385000
42225	Load Instructions			cv375	XVal Session 80	1	XVal Session 80-Detection - Images 1-1	192.54.222.3	2012-07-17 14:28:56
42226	Load Instructions			cv374	XVal Session 80	1	XVal Session 80-Detection - Images 1-1	18.111.44.42	2012-07-17 14:28:56
42227	Load Instructions			cv372	XVal Session 80	1	XVal Session 80-Detection - Images 1-1	192.54.222.11	2012-07-17 14:28:56
42228	Load Instructions			cv373	XVal Session 80	1	XVal Session 80-Detection - Images 1-1	192.54.222.11	2012-07-17 14:28:57
42229	Load Workspace			cv372	XVal Session 80	1	XVal Session 80-Detection - Images 1-1	192.54.222.11	2012-07-17 14:29:01
42230	Load Workspace			cv373	XVal Session 80	1	XVal Session 80-Detection - Images 1-1	192.54.222.11	2012-07-17 14:29:01
42231	Load Workspace			cv375	XVal Session 80	1	XVal Session 80-Detection - Images 1-1	192.54.222.3	2012-07-17 14:29:01
42232	Load Workspace			cv374	XVal Session 80	1	XVal Session 80-Detection - Images 1-1	18.111.44.42	2012-07-17 14:29:01
	Chat	taking guitars and trees	charles	cv410	XVal Session 80	1	XVal Session 80-Detection - Images 1-1		2012-07-17 14:29:08.470000
	Chat	tomatoes and shoes	Rose	cv408	XVal Session 80	1	XVal Session 80-Detection - Images 1-1		2012-07-17 14:29:15.316000
	Chat	23 guitars	charles	cv410	XVal Session 80	1	XVal Session 80-Detection - Images 1-1		2012-07-17 14:29:25.484000
	Chat	heads and guns	Dan	cv401	XVal Session 80	1	XVal Session 80-Detection - Images 1-1		2012-07-17 14:29:30.098000
	Chat	14 trees	charles	cv410	XVal Session 80	1	XVal Session 80-Detection - Images 1-1		2012-07-17 14:29:38.105000
	Chat	cmpoters	greg	cv412	XVal Session 80	1	XVal Session 80-Detection - Images 1-1		2012-07-17 14:29:38.615000
	Chat	29 tomatoes	Rose	cv408	XVal Session 80	1	XVal Session 80-Detection - Images 1-1		2012-07-17 14:29:46.678000
	Chat	taking phones and knives	charles	cv410	XVal Session 80	1	XVal Session 80-Detection - Images 1-1		2012-07-17 14:29:47.797000
	Chat	17 heads	Dan	cv401	XVal Session 80	1	XVal Session 80-Detection - Images 1-1		2012-07-17 14:29:51.551000
	Chat	8 phones	charles	cv410	XVal Session 80	1	XVal Session 80-Detection - Images 1-1		2012-07-17 14:29:59.793000
	Chat	11 shoes	Rose	cv408	XVal Session 80	1	XVal Session 80-Detection - Images 1-1		2012-07-17 14:30:09.208000
42255	Load Instructions			cv374	XVal Session 80	1	XVal Session 80-Detection - Images 2-1	18.111.44.42	2012-07-17 14:30:16
42256	Load Instructions			cv372	XVal Session 80	1	XVal Session 80-Detection - Images 2-1	192.54.222.11	2012-07-17 14:30:16
42257	Load Instructions			cv373	XVal Session 80	1	XVal Session 80-Detection - Images 2-1	192.54.222.11	2012-07-17 14:30:16
42258	Load Instructions			cv375	XVal Session 80	1	XVal Session 80-Detection - Images 2-1	192.54.222.3	2012-07-17 14:30:16
42259	Load Workspace			cv373	XVal Session 80	1	XVal Session 80-Detection - Images 2-1	192.54.222.11	2012-07-17 14:30:21
42260	Load Workspace			cv375	XVal Session 80	1	XVal Session 80-Detection - Images 2-1	192.54.222.3	2012-07-17 14:30:21
42261	Load Workspace			cv374	XVal Session 80	1	XVal Session 80-Detection - Images 2-1	18.111.44.42	2012-07-17 14:30:21
42262	Load Workspace			cv372	XVal Session 80	1	XVal Session 80-Detection - Images 2-1	192.54.222.11	2012-07-17 14:30:21
	Chat	i think its shoes	charles	cv410	XVal Session 80	1	XVal Session 80-Detection - Images 2-1		2012-07-17 14:30:41.360000
	Chat	29 computers	greg	cv412	XVal Session 80	1	XVal Session 80-Detection - Images 2-1		2012-07-17 14:30:48.059000
	Chat	12 shoes	charles	cv410	XVal Session 80	1	XVal Session 80-Detection - Images 2-1		2012-07-17 14:30:54.309000
	Chat	7 horses	charles	cv410	XVal Session 80	1	XVal Session 80-Detection - Images 2-1		2012-07-17 14:31:11.931000
	Chat	sorry 10	charles	cv410	XVal Session 80	1	XVal Session 80-Detection - Images 2-1		2012-07-17 14:31:25.957000
	Chat	9 guitars?	Rose	cv408	XVal Session 80	1	XVal Session 80-Detection - Images 2-1		2012-07-17 14:31:27.825000
42272	Load Instructions			cv372	XVal Session 80	1	XVal Session 80-Detection - Images 3-1	192.54.222.11	2012-07-17 14:31:36
42273	Load Instructions			cv373	XVal Session 80	1	XVal Session 80-Detection - Images 3-1	192.54.222.11	2012-07-17 14:31:36
42274	Load Instructions			cv375	XVal Session 80	1	XVal Session 80-Detection - Images 3-1	192.54.222.3	2012-07-17 14:31:36
42275	Load Instructions			cv374	XVal Session 80	1	XVal Session 80-Detection - Images 3-1	18.111.44.42	2012-07-17 14:31:36
42277	Load Workspace			cv372	XVal Session 80	1	XVal Session 80-Detection - Images 3-1	192.54.222.11	2012-07-17 14:31:41
42278	Load Workspace			cv375	XVal Session 80	1	XVal Session 80-Detection - Images 3-1	192.54.222.3	2012-07-17 14:31:41
42279	Load Workspace			cv373	XVal Session 80	1	XVal Session 80-Detection - Images 3-1	192.54.222.11	2012-07-17 14:31:41
42280	Load Workspace			cv374	XVal Session 80	1	XVal Session 80-Detection - Images 3-1	18.111.44.42	2012-07-17 14:31:42
	Chat	taking guns and butterflies	charles	cv410	XVal Session 80	1	XVal Session 80-Detection - Images 3-1		2012-07-17 14:31:50.599000
	Chat	19 bikes	greg	cv412	XVal Session 80	1	XVal Session 80-Detection - Images 3-1		2012-07-17 14:31:53.934000
	Chat	24 butterflies	charles	cv410	XVal Session 80	1	XVal Session 80-Detection - Images 3-1		2012-07-17 14:32:07.466000
	Chat	17 heads	Dan	cv401	XVal Session 80	1	XVal Session 80-Detection - Images 3-1		2012-07-17 14:32:07.607000
	Chat	22 computers	Rose	cv408	XVal Session 80	1	XVal Session 80-Detection - Images 3-1		2012-07-17 14:32:12.240000
	Chat	16 guns	charles	cv410	XVal Session 80	1	XVal Session 80-Detection - Images 3-1		2012-07-17 14:32:26.840000
	Chat	21 tomatoes	Dan	cv401	XVal Session 80	1	XVal Session 80-Detection - Images 3-1		2012-07-17 14:32:27.946000
	Chat	24 tomatoes	Rose	cv408	XVal Session 80	1	XVal Session 80-Detection - Images 3-1		2012-07-17 14:32:38.010000
	Chat	10 phones	charles	cv410	XVal Session 80	1	XVal Session 80-Detection - Images 3-1		2012-07-17 14:32:43.199000
42290	Edit Grid	[1,1] : butterflies		cv374	XVal Session 80	1	XVal Session 80-Detection - Images 3-1	18.111.44.42	2012-07-17 14:32:48
	Chat	so guns and heads	charles	cv410	XVal Session 80	1	XVal Session 80-Detection - Images 3-1		2012-07-17 14:32:51.591000
42292	Load Instructions			cv374	XVal Session 80	1	XVal Session 80-Detection - Words 1-1	18.111.44.42	2012-07-17 14:32:56
42293	Load Instructions			cv372	XVal Session 80	1	XVal Session 80-Detection - Words 1-1	192.54.222.11	2012-07-17 14:32:56
42294	Load Instructions			cv375	XVal Session 80	1	XVal Session 80-Detection - Words 1-1	192.54.222.3	2012-07-17 14:32:56
42295	Load Instructions			cv373	XVal Session 80	1	XVal Session 80-Detection - Words 1-1	192.54.222.11	2012-07-17 14:32:57
42296	Load Workspace			cv375	XVal Session 80	1	XVal Session 80-Detection - Words 1-1	192.54.222.3	2012-07-17 14:33:01
42297	Load Workspace			cv373	XVal Session 80	1	XVal Session 80-Detection - Words 1-1	192.54.222.11	2012-07-17 14:33:01
42298	Load Workspace			cv374	XVal Session 80	1	XVal Session 80-Detection - Words 1-1	18.111.44.42	2012-07-17 14:33:01
42299	Load Workspace			cv372	XVal Session 80	1	XVal Session 80-Detection - Words 1-1	192.54.222.11	2012-07-17 14:33:01
	Chat	7 mastermind	charles	cv410	XVal Session 80	1	XVal Session 80-Detection - Words 1-1		2012-07-17 14:33:23.285000
	Chat	13 radio	Rose	cv408	XVal Session 80	1	XVal Session 80-Detection - Words 1-1		2012-07-17 14:33:42.853000
	Chat	3 tub	Dan	cv401	XVal Session 80	1	XVal Session 80-Detection - Words 1-1		2012-07-17 14:33:55.235000
	Chat	15 loner	charles	cv410	XVal Session 80	1	XVal Session 80-Detection - Words 1-1		2012-07-17 14:33:59.375000
	Chat	9 parrot	Rose	cv408	XVal Session 80	1	XVal Session 80-Detection - Words 1-1		2012-07-17 14:34:15.940000
42309	Load Instructions			cv372	XVal Session 80	1	XVal Session 80-Detection - Words 2-1	192.54.222.11	2012-07-17 14:34:16
42310	Load Instructions			cv375	XVal Session 80	1	XVal Session 80-Detection - Words 2-1	192.54.222.3	2012-07-17 14:34:16
42311	Load Instructions			cv373	XVal Session 80	1	XVal Session 80-Detection - Words 2-1	192.54.222.11	2012-07-17 14:34:16
42312	Load Instructions			cv374	XVal Session 80	1	XVal Session 80-Detection - Words 2-1	18.111.44.42	2012-07-17 14:34:16
42313	Load Workspace			cv374	XVal Session 80	1	XVal Session 80-Detection - Words 2-1	18.111.44.42	2012-07-17 14:34:21
42314	Load Workspace			cv373	XVal Session 80	1	XVal Session 80-Detection - Words 2-1	192.54.222.11	2012-07-17 14:34:21
42315	Load Workspace			cv372	XVal Session 80	1	XVal Session 80-Detection - Words 2-1	192.54.222.11	2012-07-17 14:34:21
42316	Load Workspace			cv375	XVal Session 80	1	XVal Session 80-Detection - Words 2-1	192.54.222.3	2012-07-17 14:34:21
	Chat	3 arm	Rose	cv408	XVal Session 80	1	XVal Session 80-Detection - Words 2-1		2012-07-17 14:34:38.760000
	Chat	no, 4	Rose	cv408	XVal Session 80	1	XVal Session 80-Detection - Words 2-1		2012-07-17 14:34:46.217000
	Chat	crap, can't count. 5	Rose	cv408	XVal Session 80	1	XVal Session 80-Detection - Words 2-1		2012-07-17 14:35:14.481000
	Chat	5 parrot	greg	cv412	XVal Session 80	1	XVal Session 80-Detection - Words 2-1		2012-07-17 14:35:16.601000
	Chat	i see two qiuilts?	charles	cv410	XVal Session 80	1	XVal Session 80-Detection - Words 2-1		2012-07-17 14:35:25.458000
	Chat	quilts	charles	cv410	XVal Session 80	1	XVal Session 80-Detection - Words 2-1		2012-07-17 14:35:27.971000
	Chat	3 loner	Rose	cv408	XVal Session 80	1	XVal Session 80-Detection - Words 2-1		2012-07-17 14:35:35.864000
42327	Load Instructions			cv375	XVal Session 80	1	XVal Session 80-Detection - Words 3-1	192.54.222.3	2012-07-17 14:35:36
42328	Load Instructions			cv374	XVal Session 80	1	XVal Session 80-Detection - Words 3-1	18.111.44.42	2012-07-17 14:35:36
42329	Load Instructions			cv373	XVal Session 80	1	XVal Session 80-Detection - Words 3-1	192.54.222.11	2012-07-17 14:35:36
42330	Load Instructions			cv372	XVal Session 80	1	XVal Session 80-Detection - Words 3-1	192.54.222.11	2012-07-17 14:35:36
42331	Load Workspace			cv372	XVal Session 80	1	XVal Session 80-Detection - Words 3-1	192.54.222.11	2012-07-17 14:35:41
42332	Load Workspace			cv374	XVal Session 80	1	XVal Session 80-Detection - Words 3-1	18.111.44.42	2012-07-17 14:35:41
42333	Load Workspace			cv375	XVal Session 80	1	XVal Session 80-Detection - Words 3-1	192.54.222.3	2012-07-17 14:35:41
42334	Load Workspace			cv373	XVal Session 80	1	XVal Session 80-Detection - Words 3-1	192.54.222.11	2012-07-17 14:35:41
	Chat	12 mastermind	Rose	cv408	XVal Session 80	1	XVal Session 80-Detection - Words 3-1		2012-07-17 14:36:01.319000
	Chat	9 xylophone and mastermind?	charles	cv410	XVal Session 80	1	XVal Session 80-Detection - Words 3-1		2012-07-17 14:36:01.673000
	Chat	hahah ok im wrong	charles	cv410	XVal Session 80	1	XVal Session 80-Detection - Words 3-1		2012-07-17 14:36:07.032000
	Chat	no biggie	Rose	cv408	XVal Session 80	1	XVal Session 80-Detection - Words 3-1		2012-07-17 14:36:15.023000
	Chat	we just need to remember to put the answers in	Rose	cv408	XVal Session 80	1	XVal Session 80-Detection - Words 3-1		2012-07-17 14:36:23.124000
	Chat	haha	Rose	cv408	XVal Session 80	1	XVal Session 80-Detection - Words 3-1		2012-07-17 14:36:25.379000
	Chat	11 or 12 igloo i think	Rose	cv408	XVal Session 80	1	XVal Session 80-Detection - Words 3-1		2012-07-17 14:36:49.723000
	Chat	7 comma	charles	cv410	XVal Session 80	1	XVal Session 80-Detection - Words 3-1		2012-07-17 14:36:50.981000
42356	Edit Grid	[1,1] : igloo		cv374	XVal Session 80	1	XVal Session 80-Detection - Words 3-1	18.111.44.42	2012-07-17 14:36:53
42358	Load Instructions			cv372	XVal Session 80	1	XVal Session 80-Unscramble Words-1	192.54.222.11	2012-07-17 14:36:56
42359	Load Instructions			cv374	XVal Session 80	1	XVal Session 80-Unscramble Words-1	18.111.44.42	2012-07-17 14:36:56
42360	Load Instructions			cv375	XVal Session 80	1	XVal Session 80-Unscramble Words-1	192.54.222.3	2012-07-17 14:36:56
42361	Load Instructions			cv373	XVal Session 80	1	XVal Session 80-Unscramble Words-1	192.54.222.11	2012-07-17 14:36:56
42366	Load Workspace			cv375	XVal Session 80	1	XVal Session 80-Unscramble Words-1	192.54.222.3	2012-07-17 14:37:16
42367	Load Workspace			cv373	XVal Session 80	1	XVal Session 80-Unscramble Words-1	192.54.222.11	2012-07-17 14:37:16
42368	Load Workspace			cv372	XVal Session 80	1	XVal Session 80-Unscramble Words-1	192.54.222.11	2012-07-17 14:37:16
42369	Load Workspace			cv374	XVal Session 80	1	XVal Session 80-Unscramble Words-1	18.111.44.42	2012-07-17 14:37:17
42370	Edit Grid	[1,1] : paper		cv374	XVal Session 80	1	XVal Session 80-Unscramble Words-1	18.111.44.42	2012-07-17 14:37:21
42372	Edit Grid	[1,2] :		cv374	XVal Session 80	1	XVal Session 80-Unscramble Words-1	18.111.44.42	2012-07-17 14:37:23
42373	Edit Grid	[2,1] : cable		cv374	XVal Session 80	1	XVal Session 80-Unscramble Words-1	18.111.44.42	2012-07-17 14:37:25
42374	Edit Grid	[2,2] :		cv374	XVal Session 80	1	XVal Session 80-Unscramble Words-1	18.111.44.42	2012-07-17 14:37:26
42375	Edit Grid	[3,1] : jelly		cv374	XVal Session 80	1	XVal Session 80-Unscramble Words-1	18.111.44.42	2012-07-17 14:37:31
42376	Edit Grid	[3,2] :		cv374	XVal Session 80	1	XVal Session 80-Unscramble Words-1	18.111.44.42	2012-07-17 14:37:31
42378	Edit Grid	[6,1] : letter		cv372	XVal Session 80	1	XVal Session 80-Unscramble Words-1	192.54.222.11	2012-07-17 14:37:34
	Chat	I will take 24 to 20	greg	cv412	XVal Session 80	1	XVal Session 80-Unscramble Words-1		2012-07-17 14:37:37.705000
42381	Edit Grid	[4,1] : rewind		cv374	XVal Session 80	1	XVal Session 80-Unscramble Words-1	18.111.44.42	2012-07-17 14:37:44
42382	Edit Grid	[4,2] :		cv374	XVal Session 80	1	XVal Session 80-Unscramble Words-1	18.111.44.42	2012-07-17 14:37:44
42383	Edit Grid	[5,1] :		cv374	XVal Session 80	1	XVal Session 80-Unscramble Words-1	18.111.44.42	2012-07-17 14:37:49
42384	Edit Grid	[4,1] : yellow		cv374	XVal Session 80	1	XVal Session 80-Unscramble Words-1	18.111.44.42	2012-07-17 14:37:56
42385	Edit Grid	[9,1] : farther		cv373	XVal Session 80	1	XVal Session 80-Unscramble Words-1	192.54.222.11	2012-07-17 14:37:58
42386	Edit Grid	[5,1] : rewind		cv374	XVal Session 80	1	XVal Session 80-Unscramble Words-1	18.111.44.42	2012-07-17 14:37:59
42387	Edit Grid	[7,1] :		cv372	XVal Session 80	1	XVal Session 80-Unscramble Words-1	192.54.222.11	2012-07-17 14:38:01
42388	Edit Grid	[1,2] : cavity		cv372	XVal Session 80	1	XVal Session 80-Unscramble Words-1	192.54.222.11	2012-07-17 14:38:03
	Chat	13-18	Dan	cv401	XVal Session 80	1	XVal Session 80-Unscramble Words-1		2012-07-17 14:38:17.093000
42393	Edit Grid	[11,2] :		cv374	XVal Session 80	1	XVal Session 80-Unscramble Words-1	18.111.44.42	2012-07-17 14:38:21
42398	Edit Grid	[8,1] : cavalry		cv374	XVal Session 80	1	XVal Session 80-Unscramble Words-1	18.111.44.42	2012-07-17 14:38:29
	Chat	i did the first 8 almost	Rose	cv408	XVal Session 80	1	XVal Session 80-Unscramble Words-1		2012-07-17 14:38:34.600000
42400	Edit Grid	[7,1] : cutlery		cv374	XVal Session 80	1	XVal Session 80-Unscramble Words-1	18.111.44.42	2012-07-17 14:38:46
	Chat	The get harder	greg	cv412	XVal Session 80	1	XVal Session 80-Unscramble Words-1		2012-07-17 14:39:02.193000
42401	Edit Grid	[10,1] :		cv373	XVal Session 80	1	XVal Session 80-Unscramble Words-1	192.54.222.11	2012-07-17 14:39:05
	Chat	yep	Rose	cv408	XVal Session 80	1	XVal Session 80-Unscramble Words-1		2012-07-17 14:39:10.362000
	Chat	im so bad at these	charles	cv410	XVal Session 80	1	XVal Session 80-Unscramble Words-1		2012-07-17 14:39:13.870000
42403	Load Instructions			cv374	XVal Session 80	1	XVal Session 80-Memory - Video and Image Trial-1	18.111.44.42	2012-07-17 14:39:16
42404	Load Instructions			cv375	XVal Session 80	1	XVal Session 80-Memory - Video and Image Trial-1	192.54.222.3	2012-07-17 14:39:16
42405	Load Instructions			cv373	XVal Session 80	1	XVal Session 80-Memory - Video and Image Trial-1	192.54.222.11	2012-07-17 14:39:16
42406	Load Instructions			cv372	XVal Session 80	1	XVal Session 80-Memory - Video and Image Trial-1	192.54.222.11	2012-07-17 14:39:16
42407	Load Primer			cv372	XVal Session 80	1	XVal Session 80-Memory - Video and Image Trial-1	192.54.222.11	2012-07-17 14:39:36
42408	Load Primer			cv374	XVal Session 80	1	XVal Session 80-Memory - Video and Image Trial-1	18.111.44.42	2012-07-17 14:39:36
42409	Load Primer			cv375	XVal Session 80	1	XVal Session 80-Memory - Video and Image Trial-1	192.54.222.3	2012-07-17 14:39:36
42410	Load Primer			cv373	XVal Session 80	1	XVal Session 80-Memory - Video and Image Trial-1	192.54.222.11	2012-07-17 14:39:37
42437	Load Workspace			cv375	XVal Session 80	1	XVal Session 80-Memory - Video and Image Trial-1	192.54.222.3	2012-07-17 14:40:47
42438	Load Workspace			cv372	XVal Session 80	1	XVal Session 80-Memory - Video and Image Trial-1	192.54.222.11	2012-07-17 14:40:47
42439	Load Workspace			cv373	XVal Session 80	1	XVal Session 80-Memory - Video and Image Trial-1	192.54.222.11	2012-07-17 14:40:47
42440	Load Workspace			cv374	XVal Session 80	1	XVal Session 80-Memory - Video and Image Trial-1	18.111.44.42	2012-07-17 14:40:47
42442	Edit Grid	[1,1] :		cv373	XVal Session 80	1	XVal Session 80-Memory - Video and Image Trial-1	192.54.222.11	2012-07-17 14:40:54
42443	Edit Grid	[3,1] : Left		cv373	XVal Session 80	1	XVal Session 80-Memory - Video and Image Trial-1	192.54.222.11	2012-07-17 14:40:59
42444	Edit Grid	[5,1] :		cv373	XVal Session 80	1	XVal Session 80-Memory - Video and Image Trial-1	192.54.222.11	2012-07-17 14:41:03
	Chat	Flock of birds?	greg	cv412	XVal Session 80	1	XVal Session 80-Memory - Video and Image Trial-1		2012-07-17 14:41:06.649000
42450	Edit Grid	[7,1] :		cv373	XVal Session 80	1	XVal Session 80-Memory - Video and Image Trial-1	192.54.222.11	2012-07-17 14:41:11
42454	Edit Grid	[9,1] : C		cv373	XVal Session 80	1	XVal Session 80-Memory - Video and Image Trial-1	192.54.222.11	2012-07-17 14:41:13
42455	Edit Grid	[9,2] : D		cv373	XVal Session 80	1	XVal Session 80-Memory - Video and Image Trial-1	192.54.222.11	2012-07-17 14:41:15
42456	Edit Grid	[9,3] : A		cv373	XVal Session 80	1	XVal Session 80-Memory - Video and Image Trial-1	192.54.222.11	2012-07-17 14:41:16
	Chat	that sounds rihgt	Dan	cv401	XVal Session 80	1	XVal Session 80-Memory - Video and Image Trial-1		2012-07-17 14:41:17.991000
	Chat	yeah, there was a V fomation of birds	Rose	cv408	XVal Session 80	1	XVal Session 80-Memory - Video and Image Trial-1		2012-07-17 14:41:18.612000
42458	Edit Grid	[9,4] : B		cv373	XVal Session 80	1	XVal Session 80-Memory - Video and Image Trial-1	192.54.222.11	2012-07-17 14:41:19
42460	Edit Grid	[1,1] : Bird		cv375	XVal Session 80	1	XVal Session 80-Memory - Video and Image Trial-1	192.54.222.3	2012-07-17 14:41:28
	Chat	geese maybe?	charles	cv410	XVal Session 80	1	XVal Session 80-Memory - Video and Image Trial-1		2012-07-17 14:41:28.092000
	Chat	but did the dragon turn back to look at them	Rose	cv408	XVal Session 80	1	XVal Session 80-Memory - Video and Image Trial-1		2012-07-17 14:41:29.301000
	Chat	yeah it did	charles	cv410	XVal Session 80	1	XVal Session 80-Memory - Video and Image Trial-1		2012-07-17 14:41:34.615000
	Chat	ok	Rose	cv408	XVal Session 80	1	XVal Session 80-Memory - Video and Image Trial-1		2012-07-17 14:41:37.221000
	Chat	any ideas on 3/4	charles	cv410	XVal Session 80	1	XVal Session 80-Memory - Video and Image Trial-1		2012-07-17 14:41:47.217000
	Chat	Not really sure. There's a lot of people in the BG	Rose	cv408	XVal Session 80	1	XVal Session 80-Memory - Video and Image Trial-1		2012-07-17 14:42:12.873000
42478	Load Instructions			cv373	XVal Session 80	1	XVal Session 80-Memory - Strategy 1-1	192.54.222.11	2012-07-17 14:42:17
42479	Load Instructions			cv374	XVal Session 80	1	XVal Session 80-Memory - Strategy 1-1	18.111.44.42	2012-07-17 14:42:17
42480	Load Instructions			cv375	XVal Session 80	1	XVal Session 80-Memory - Strategy 1-1	192.54.222.3	2012-07-17 14:42:17
42481	Load Instructions			cv372	XVal Session 80	1	XVal Session 80-Memory - Strategy 1-1	192.54.222.11	2012-07-17 14:42:17
42491	Load Workspace			cv373	XVal Session 80	1	XVal Session 80-Memory - Strategy 1-1	192.54.222.11	2012-07-17 14:42:42
42492	Load Workspace			cv374	XVal Session 80	1	XVal Session 80-Memory - Strategy 1-1	18.111.44.42	2012-07-17 14:42:42
42493	Load Workspace			cv375	XVal Session 80	1	XVal Session 80-Memory - Strategy 1-1	192.54.222.3	2012-07-17 14:42:42
42494	Load Workspace			cv372	XVal Session 80	1	XVal Session 80-Memory - Strategy 1-1	192.54.222.11	2012-07-17 14:42:42
	Edit pad (rev 0)		charles	cv410	XVal Session 80	1	XVal Session 80-Memory - Strategy 1-1		2012-07-17 14:42:56.170000
	Edit pad (rev 1)		charles	cv410	XVal Session 80	1	XVal Session 80-Memory - Strategy 1-1		2012-07-17 14:42:56.676000
	Edit pad (rev 2)		charles	cv410	XVal Session 80	1	XVal Session 80-Memory - Strategy 1-1		2012-07-17 14:42:57.448000
	Edit pad (rev 3)		charles	cv410	XVal Session 80	1	XVal Session 80-Memory - Strategy 1-1		2012-07-17 14:42:57.947000
	Edit pad (rev 4)		charles	cv410	XVal Session 80	1	XVal Session 80-Memory - Strategy 1-1		2012-07-17 14:42:58.448000
	Edit pad (rev 5)		charles	cv410	XVal Session 80	1	XVal Session 80-Memory - Strategy 1-1		2012-07-17 14:42:59.027000
	Edit pad (rev 6)		charles	cv410	XVal Session 80	1	XVal Session 80-Memory - Strategy 1-1		2012-07-17 14:42:59.817000
	Chat	how do we go about memorizing video/image data	Rose	cv408	XVal Session 80	1	XVal Session 80-Memory - Strategy 1-1		2012-07-17 14:43:02.589000
	Chat	do we want to pick things like background/# s etc	Dan	cv401	XVal Session 80	1	XVal Session 80-Memory - Strategy 1-1		2012-07-17 14:43:04.779000
	Chat	Ok	greg	cv412	XVal Session 80	1	XVal Session 80-Memory - Strategy 1-1		2012-07-17 14:43:13.679000
	Chat	Who want's background?	greg	cv412	XVal Session 80	1	XVal Session 80-Memory - Strategy 1-1		2012-07-17 14:43:35.108000
42500	Load Instructions			cv375	XVal Session 80	1	XVal Session 80-Memory - Video-1	192.54.222.3	2012-07-17 14:43:42
42501	Load Instructions			cv372	XVal Session 80	1	XVal Session 80-Memory - Video-1	192.54.222.11	2012-07-17 14:43:42
42502	Load Instructions			cv373	XVal Session 80	1	XVal Session 80-Memory - Video-1	192.54.222.11	2012-07-17 14:43:42
42503	Load Instructions			cv374	XVal Session 80	1	XVal Session 80-Memory - Video-1	18.111.44.42	2012-07-17 14:43:42
	Chat	it'd help if we had chat during this video	Rose	cv408	XVal Session 80	1	XVal Session 80-Memory - Strategy 1-1		2012-07-17 14:43:42.012000
42504	Load Primer			cv374	XVal Session 80	1	XVal Session 80-Memory - Video-1	18.111.44.42	2012-07-17 14:43:52
42505	Load Primer			cv373	XVal Session 80	1	XVal Session 80-Memory - Video-1	192.54.222.11	2012-07-17 14:43:52
42506	Load Primer			cv372	XVal Session 80	1	XVal Session 80-Memory - Video-1	192.54.222.11	2012-07-17 14:43:52
42508	Load Primer			cv375	XVal Session 80	1	XVal Session 80-Memory - Video-1	192.54.222.3	2012-07-17 14:43:52
42540	Load Workspace			cv374	XVal Session 80	1	XVal Session 80-Memory - Video-1	18.111.44.42	2012-07-17 14:45:52
42541	Load Workspace			cv373	XVal Session 80	1	XVal Session 80-Memory - Video-1	192.54.222.11	2012-07-17 14:45:52
42542	Load Workspace			cv372	XVal Session 80	1	XVal Session 80-Memory - Video-1	192.54.222.11	2012-07-17 14:45:52
42543	Load Workspace			cv375	XVal Session 80	1	XVal Session 80-Memory - Video-1	192.54.222.3	2012-07-17 14:45:52
42544	Edit Grid	[1,1] : 6		cv372	XVal Session 80	1	XVal Session 80-Memory - Video-1	192.54.222.11	2012-07-17 14:45:59
42545	Edit Grid	[1,1] : 5		cv374	XVal Session 80	1	XVal Session 80-Memory - Video-1	18.111.44.42	2012-07-17 14:45:59
42549	Edit Grid	[3,1] : middle		cv373	XVal Session 80	1	XVal Session 80-Memory - Video-1	192.54.222.11	2012-07-17 14:46:15
42550	Edit Grid	[4,1] : c		cv373	XVal Session 80	1	XVal Session 80-Memory - Video-1	192.54.222.11	2012-07-17 14:46:20
42552	Edit Grid	[4,2] : a		cv373	XVal Session 80	1	XVal Session 80-Memory - Video-1	192.54.222.11	2012-07-17 14:46:23
42553	Edit Grid	[4,3] : c		cv373	XVal Session 80	1	XVal Session 80-Memory - Video-1	192.54.222.11	2012-07-17 14:46:27
42557	Edit Grid	[4,4] :		cv373	XVal Session 80	1	XVal Session 80-Memory - Video-1	192.54.222.11	2012-07-17 14:46:27
42558	Edit Grid	[2,1] : 4		cv375	XVal Session 80	1	XVal Session 80-Memory - Video-1	192.54.222.3	2012-07-17 14:46:29
42559	Edit Grid	[2,1] :		cv374	XVal Session 80	1	XVal Session 80-Memory - Video-1	18.111.44.42	2012-07-17 14:46:29
42560	Edit Grid	[4,3] : d		cv373	XVal Session 80	1	XVal Session 80-Memory - Video-1	192.54.222.11	2012-07-17 14:46:30
42561	Edit Grid	[5,1] : Brown		cv375	XVal Session 80	1	XVal Session 80-Memory - Video-1	192.54.222.3	2012-07-17 14:46:33
	Chat	were there 4 rodents?	Rose	cv408	XVal Session 80	1	XVal Session 80-Memory - Video-1		2012-07-17 14:46:35.256000
42562	Edit Grid	[4,4] : b		cv373	XVal Session 80	1	XVal Session 80-Memory - Video-1	192.54.222.11	2012-07-17 14:46:38
	Chat	the 3 main ones and the bunnies	Rose	cv408	XVal Session 80	1	XVal Session 80-Memory - Video-1		2012-07-17 14:46:46.356000
	Chat	3 i think	charles	cv410	XVal Session 80	1	XVal Session 80-Memory - Video-1		2012-07-17 14:46:46.723000
42568	Edit Grid	[2,1] : 4		cv375	XVal Session 80	1	XVal Session 80-Memory - Video-1	192.54.222.3	2012-07-17 14:46:50
	Chat	the fox	charles	cv410	XVal Session 80	1	XVal Session 80-Memory - Video-1		2012-07-17 14:46:50.903000
	Chat	the evil one	charles	cv410	XVal Session 80	1	XVal Session 80-Memory - Video-1		2012-07-17 14:47:02.661000
	Chat	and the gray one	charles	cv410	XVal Session 80	1	XVal Session 80-Memory - Video-1		2012-07-17 14:47:05.931000
	Chat	and then the main bunny	charles	cv410	XVal Session 80	1	XVal Session 80-Memory - Video-1		2012-07-17 14:47:11.902000
	Chat	so, the 3 at the beginning.	Rose	cv408	XVal Session 80	1	XVal Session 80-Memory - Video-1		2012-07-17 14:47:12.530000
	Chat	yeah	charles	cv410	XVal Session 80	1	XVal Session 80-Memory - Video-1		2012-07-17 14:47:19.141000
	Chat	ok	Rose	cv408	XVal Session 80	1	XVal Session 80-Memory - Video-1		2012-07-17 14:47:20.854000
	Chat	is the event order correct? i put that in	charles	cv410	XVal Session 80	1	XVal Session 80-Memory - Video-1		2012-07-17 14:47:40.512000
	Chat	i just used the search bar to type in notes for myself. haha.	Rose	cv408	XVal Session 80	1	XVal Session 80-Memory - Video-1		2012-07-17 14:47:45.481000
	Chat	as a notepad	Rose	cv408	XVal Session 80	1	XVal Session 80-Memory - Video-1		2012-07-17 14:47:50.911000
42580	Load Instructions			cv372	XVal Session 80	1	XVal Session 80-Memory - Picture-1	192.54.222.11	2012-07-17 14:47:52
42581	Load Instructions			cv375	XVal Session 80	1	XVal Session 80-Memory - Picture-1	192.54.222.3	2012-07-17 14:47:52
42582	Load Instructions			cv374	XVal Session 80	1	XVal Session 80-Memory - Picture-1	18.111.44.42	2012-07-17 14:47:52
42583	Load Instructions			cv373	XVal Session 80	1	XVal Session 80-Memory - Picture-1	192.54.222.11	2012-07-17 14:47:53
42584	Load Primer			cv374	XVal Session 80	1	XVal Session 80-Memory - Picture-1	18.111.44.42	2012-07-17 14:48:02
42585	Load Primer			cv373	XVal Session 80	1	XVal Session 80-Memory - Picture-1	192.54.222.11	2012-07-17 14:48:02
42586	Load Primer			cv372	XVal Session 80	1	XVal Session 80-Memory - Picture-1	192.54.222.11	2012-07-17 14:48:02
42587	Load Primer			cv375	XVal Session 80	1	XVal Session 80-Memory - Picture-1	192.54.222.3	2012-07-17 14:48:02
42614	Load Workspace			cv374	XVal Session 80	1	XVal Session 80-Memory - Picture-1	18.111.44.42	2012-07-17 14:49:32
42615	Load Workspace			cv373	XVal Session 80	1	XVal Session 80-Memory - Picture-1	192.54.222.11	2012-07-17 14:49:32
42616	Load Workspace			cv372	XVal Session 80	1	XVal Session 80-Memory - Picture-1	192.54.222.11	2012-07-17 14:49:32
42618	Load Workspace			cv375	XVal Session 80	1	XVal Session 80-Memory - Picture-1	192.54.222.3	2012-07-17 14:49:32
42619	Edit Grid	[2,1] :		cv374	XVal Session 80	1	XVal Session 80-Memory - Picture-1	18.111.44.42	2012-07-17 14:49:39
42620	Edit Grid	[2,1] : flute		cv373	XVal Session 80	1	XVal Session 80-Memory - Picture-1	192.54.222.11	2012-07-17 14:49:40
42621	Edit Grid	[3,1] :		cv373	XVal Session 80	1	XVal Session 80-Memory - Picture-1	192.54.222.11	2012-07-17 14:49:42
42622	Edit Grid	[4,1] :		cv373	XVal Session 80	1	XVal Session 80-Memory - Picture-1	192.54.222.11	2012-07-17 14:49:48
42623	Edit Grid	[5,1] : 2		cv373	XVal Session 80	1	XVal Session 80-Memory - Picture-1	192.54.222.11	2012-07-17 14:49:52
42625	Edit Grid	[6,1] :		cv373	XVal Session 80	1	XVal Session 80-Memory - Picture-1	192.54.222.11	2012-07-17 14:49:57
	Chat	Rat fink is the artist	greg	cv412	XVal Session 80	1	XVal Session 80-Memory - Picture-1		2012-07-17 14:50:04.952000
42634	Edit Grid	[7,1] :		cv373	XVal Session 80	1	XVal Session 80-Memory - Picture-1	192.54.222.11	2012-07-17 14:50:24
	Chat	...oh dear	charles	cv410	XVal Session 80	1	XVal Session 80-Memory - Picture-1		2012-07-17 14:50:29.156000
	Chat	there were 2 eyes on the flag monster, right?	Rose	cv408	XVal Session 80	1	XVal Session 80-Memory - Picture-1		2012-07-17 14:50:38.458000
42637	Edit Grid	[7,1] : black		cv375	XVal Session 80	1	XVal Session 80-Memory - Picture-1	192.54.222.3	2012-07-17 14:50:42
	Chat	i thought so..	charles	cv410	XVal Session 80	1	XVal Session 80-Memory - Picture-1		2012-07-17 14:50:43.587000
	Chat	i took note primarily of the textual data	Rose	cv408	XVal Session 80	1	XVal Session 80-Memory - Picture-1		2012-07-17 14:50:52.435000
[truncated: 1,056 more rows]
