# Supplementary material for: Dynamics of collective performance in collaboration networks
Source: PLoS One. 2018 Oct 10;13(10):e0204547. doi: 10.1371/journal.pone.0204547 (PMC6179230; doi:10.1371/journal.pone.0204547)
Supplement: S1 Dataset — (ZIP) [file pone.0204547.s001.zip › data/team-data/team-chat-logs/XVal Session 35 - Group 1 - LogFile.csv]

id	event	data	chat_name	subject	session	session_group	completed_task	ip_address	timestamp
20724	Entering waiting room			cv167	XVal Session 35			192.54.222.3	2012-07-12 15:01:37
20725	Entering waiting room			cv165	XVal Session 35			192.54.222.11	2012-07-12 15:01:39
20726	Entering waiting room			cv166	XVal Session 35			192.54.222.3	2012-07-12 15:01:44
20727	Entering waiting room			cv164	XVal Session 35			18.111.60.210	2012-07-12 15:01:53
20729	Setup participants				XVal Session 35				2012-07-12 15:02:19
20730	Setup tasks				XVal Session 35				2012-07-12 15:02:19
20731	Introduction	Starting in 25 seconds		cv164	XVal Session 35	1		18.111.60.210	2012-07-12 15:02:19
20732	Introduction	Starting in 24 seconds		cv167	XVal Session 35	1		192.54.222.3	2012-07-12 15:02:20
20733	Introduction	Starting in 20 seconds		cv166	XVal Session 35	1		192.54.222.3	2012-07-12 15:02:24
20734	Introduction	Starting in 20 seconds		cv165	XVal Session 35	1		192.54.222.11	2012-07-12 15:02:24
20735	Load Instructions			cv167	XVal Session 35	1	XVal Session 35-Introduction-1	192.54.222.3	2012-07-12 15:02:44
20736	Load Instructions			cv166	XVal Session 35	1	XVal Session 35-Introduction-1	192.54.222.3	2012-07-12 15:02:44
20737	Load Instructions			cv165	XVal Session 35	1	XVal Session 35-Introduction-1	192.54.222.11	2012-07-12 15:02:44
20738	Load Instructions			cv164	XVal Session 35	1	XVal Session 35-Introduction-1	18.111.60.210	2012-07-12 15:02:44
20745	Load Workspace			cv164	XVal Session 35	1	XVal Session 35-Introduction-1	18.111.60.210	2012-07-12 15:03:04
20746	Load Workspace			cv167	XVal Session 35	1	XVal Session 35-Introduction-1	192.54.222.3	2012-07-12 15:03:04
20747	Load Workspace			cv166	XVal Session 35	1	XVal Session 35-Introduction-1	192.54.222.3	2012-07-12 15:03:04
20748	Load Workspace			cv165	XVal Session 35	1	XVal Session 35-Introduction-1	192.54.222.11	2012-07-12 15:03:04
	Chat	Golden-hi	sluggo	cv411	XVal Session 35	1	XVal Session 35-Introduction-1		2012-07-12 15:04:15.693000
	Chat	hello	Brady	cv405	XVal Session 35	1	XVal Session 35-Introduction-1		2012-07-12 15:04:33.522000
20765	Load Instructions			cv165	XVal Session 35	1	XVal Session 35-Typing - Text-1	192.54.222.11	2012-07-12 15:04:34
20766	Load Instructions			cv164	XVal Session 35	1	XVal Session 35-Typing - Text-1	18.111.60.210	2012-07-12 15:04:34
20767	Load Instructions			cv167	XVal Session 35	1	XVal Session 35-Typing - Text-1	192.54.222.3	2012-07-12 15:04:34
20768	Load Instructions			cv166	XVal Session 35	1	XVal Session 35-Typing - Text-1	192.54.222.3	2012-07-12 15:04:35
20773	Load Workspace			cv166	XVal Session 35	1	XVal Session 35-Typing - Text-1	192.54.222.3	2012-07-12 15:05:14
20774	Load Workspace			cv165	XVal Session 35	1	XVal Session 35-Typing - Text-1	192.54.222.11	2012-07-12 15:05:14
20775	Load Workspace			cv164	XVal Session 35	1	XVal Session 35-Typing - Text-1	18.111.60.210	2012-07-12 15:05:14
20776	Load Workspace			cv167	XVal Session 35	1	XVal Session 35-Typing - Text-1	192.54.222.3	2012-07-12 15:05:14
	Chat	Who is doing which paragraph?	Mark:	cv309	XVal Session 35	1	XVal Session 35-Typing - Text-1		2012-07-12 15:05:45.410000
	Edit pad (rev 0)		nic	cv403	XVal Session 35	1	XVal Session 35-Typing - Text-1		2012-07-12 15:05:50.452000
	Edit pad (rev 1)		nic	cv403	XVal Session 35	1	XVal Session 35-Typing - Text-1		2012-07-12 15:05:50.949000
	Edit pad (rev 2)		nic	cv403	XVal Session 35	1	XVal Session 35-Typing - Text-1		2012-07-12 15:05:51.450000
	Edit pad (rev 3)		nic	cv403	XVal Session 35	1	XVal Session 35-Typing - Text-1		2012-07-12 15:05:51.950000
	Edit pad (rev 4)		nic	cv403	XVal Session 35	1	XVal Session 35-Typing - Text-1		2012-07-12 15:05:52.450000
	Edit pad (rev 5)		nic	cv403	XVal Session 35	1	XVal Session 35-Typing - Text-1		2012-07-12 15:05:52.949000
	Edit pad (rev 6)		nic	cv403	XVal Session 35	1	XVal Session 35-Typing - Text-1		2012-07-12 15:05:53.449000
	Edit pad (rev 7)		nic	cv403	XVal Session 35	1	XVal Session 35-Typing - Text-1		2012-07-12 15:05:53.950000
	Edit pad (rev 8)		nic	cv403	XVal Session 35	1	XVal Session 35-Typing - Text-1		2012-07-12 15:05:54.449000
	Edit pad (rev 9)		nic	cv403	XVal Session 35	1	XVal Session 35-Typing - Text-1		2012-07-12 15:05:54.949000
	Edit pad (rev 10)		nic	cv403	XVal Session 35	1	XVal Session 35-Typing - Text-1		2012-07-12 15:05:55.449000
	Edit pad (rev 11)		nic	cv403	XVal Session 35	1	XVal Session 35-Typing - Text-1		2012-07-12 15:05:55.949000
	Chat	OK.,. go	Mark:	cv309	XVal Session 35	1	XVal Session 35-Typing - Text-1		2012-07-12 15:06:00.098000
	Chat	I'll do the 2nd	Mark:	cv309	XVal Session 35	1	XVal Session 35-Typing - Text-1		2012-07-12 15:06:03.473000
	Edit pad (rev 12)		nic	cv403	XVal Session 35	1	XVal Session 35-Typing - Text-1		2012-07-12 15:06:09.841000
	Edit pad (rev 13)		nic	cv403	XVal Session 35	1	XVal Session 35-Typing - Text-1		2012-07-12 15:06:10.340000
	Edit pad (rev 14)		nic	cv403	XVal Session 35	1	XVal Session 35-Typing - Text-1		2012-07-12 15:06:10.841000
	Edit pad (rev 15)		nic	cv403	XVal Session 35	1	XVal Session 35-Typing - Text-1		2012-07-12 15:06:11.340000
	Edit pad (rev 16)		sluggo	cv411	XVal Session 35	1	XVal Session 35-Typing - Text-1		2012-07-12 15:06:26.912000
	Edit pad (rev 17)		sluggo	cv411	XVal Session 35	1	XVal Session 35-Typing - Text-1		2012-07-12 15:06:28.118000
	Chat	i will do the third	Brady	cv405	XVal Session 35	1	XVal Session 35-Typing - Text-1		2012-07-12 15:06:28.825000
	Edit pad (rev 18)		sluggo	cv411	XVal Session 35	1	XVal Session 35-Typing - Text-1		2012-07-12 15:06:29.003000
	Edit pad (rev 19)		sluggo	cv411	XVal Session 35	1	XVal Session 35-Typing - Text-1		2012-07-12 15:06:29.506000
	Edit pad (rev 20)		sluggo	cv411	XVal Session 35	1	XVal Session 35-Typing - Text-1		2012-07-12 15:06:30.936000
	Edit pad (rev 21)		sluggo	cv411	XVal Session 35	1	XVal Session 35-Typing - Text-1		2012-07-12 15:06:31.435000
	Edit pad (rev 22)		sluggo	cv411	XVal Session 35	1	XVal Session 35-Typing - Text-1		2012-07-12 15:06:31.935000
	Edit pad (rev 23)		sluggo	cv411	XVal Session 35	1	XVal Session 35-Typing - Text-1		2012-07-12 15:06:32.437000
	Edit pad (rev 24)		sluggo	cv411	XVal Session 35	1	XVal Session 35-Typing - Text-1		2012-07-12 15:06:32.936000
	Edit pad (rev 25)		sluggo	cv411	XVal Session 35	1	XVal Session 35-Typing - Text-1		2012-07-12 15:06:33.464000
	Edit pad (rev 26)		sluggo	cv411	XVal Session 35	1	XVal Session 35-Typing - Text-1		2012-07-12 15:06:33.965000
	Edit pad (rev 27)		sluggo	cv411	XVal Session 35	1	XVal Session 35-Typing - Text-1		2012-07-12 15:06:34.465000
	Edit pad (rev 28)		sluggo	cv411	XVal Session 35	1	XVal Session 35-Typing - Text-1		2012-07-12 15:06:34.964000
	Edit pad (rev 29)		sluggo	cv411	XVal Session 35	1	XVal Session 35-Typing - Text-1		2012-07-12 15:06:35.464000
	Edit pad (rev 30)		sluggo	cv411	XVal Session 35	1	XVal Session 35-Typing - Text-1		2012-07-12 15:06:35.963000
	Edit pad (rev 31)		sluggo	cv411	XVal Session 35	1	XVal Session 35-Typing - Text-1		2012-07-12 15:06:36.465000
	Edit pad (rev 32)		sluggo	cv411	XVal Session 35	1	XVal Session 35-Typing - Text-1		2012-07-12 15:06:36.968000
	Edit pad (rev 33)		sluggo	cv411	XVal Session 35	1	XVal Session 35-Typing - Text-1		2012-07-12 15:06:37.468000
	Edit pad (rev 34)		sluggo	cv411	XVal Session 35	1	XVal Session 35-Typing - Text-1		2012-07-12 15:06:37.966000
	Chat	can we write simultaneusly	Brady	cv405	XVal Session 35	1	XVal Session 35-Typing - Text-1		2012-07-12 15:06:59.951000
	Chat	?	Brady	cv405	XVal Session 35	1	XVal Session 35-Typing - Text-1		2012-07-12 15:07:02.786000
	Chat	Golden I will do fourth	sluggo	cv411	XVal Session 35	1	XVal Session 35-Typing - Text-1		2012-07-12 15:07:06.760000
	Chat	Modias.. let's help edit the 1st para	Mark:	cv309	XVal Session 35	1	XVal Session 35-Typing - Text-1		2012-07-12 15:07:10.409000
	Chat	need to go swiftly	Mark:	cv309	XVal Session 35	1	XVal Session 35-Typing - Text-1		2012-07-12 15:07:21.372000
	Edit pad (rev 35)		sluggo	cv411	XVal Session 35	1	XVal Session 35-Typing - Text-1		2012-07-12 15:07:36.928000
	Edit pad (rev 36)		sluggo	cv411	XVal Session 35	1	XVal Session 35-Typing - Text-1		2012-07-12 15:07:38.797000
	Edit pad (rev 37)		sluggo	cv411	XVal Session 35	1	XVal Session 35-Typing - Text-1		2012-07-12 15:07:39.509000
	Edit pad (rev 38)		sluggo	cv411	XVal Session 35	1	XVal Session 35-Typing - Text-1		2012-07-12 15:07:40.017000
	Edit pad (rev 39)		sluggo	cv411	XVal Session 35	1	XVal Session 35-Typing - Text-1		2012-07-12 15:07:40.516000
	Edit pad (rev 40)		sluggo	cv411	XVal Session 35	1	XVal Session 35-Typing - Text-1		2012-07-12 15:07:41.017000
	Edit pad (rev 41)		sluggo	cv411	XVal Session 35	1	XVal Session 35-Typing - Text-1		2012-07-12 15:07:41.520000
	Edit pad (rev 42)		sluggo	cv411	XVal Session 35	1	XVal Session 35-Typing - Text-1		2012-07-12 15:07:42.020000
	Edit pad (rev 43)		sluggo	cv411	XVal Session 35	1	XVal Session 35-Typing - Text-1		2012-07-12 15:07:42.520000
	Edit pad (rev 44)		sluggo	cv411	XVal Session 35	1	XVal Session 35-Typing - Text-1		2012-07-12 15:07:43.022000
	Edit pad (rev 45)		sluggo	cv411	XVal Session 35	1	XVal Session 35-Typing - Text-1		2012-07-12 15:07:43.954000
	Edit pad (rev 46)		sluggo	cv411	XVal Session 35	1	XVal Session 35-Typing - Text-1		2012-07-12 15:07:44.457000
	Edit pad (rev 47)		sluggo	cv411	XVal Session 35	1	XVal Session 35-Typing - Text-1		2012-07-12 15:07:44.956000
	Edit pad (rev 48)		sluggo	cv411	XVal Session 35	1	XVal Session 35-Typing - Text-1		2012-07-12 15:07:46.183000
	Edit pad (rev 49)		sluggo	cv411	XVal Session 35	1	XVal Session 35-Typing - Text-1		2012-07-12 15:07:46.684000
	Edit pad (rev 50)		sluggo	cv411	XVal Session 35	1	XVal Session 35-Typing - Text-1		2012-07-12 15:07:47.184000
	Edit pad (rev 51)		sluggo	cv411	XVal Session 35	1	XVal Session 35-Typing - Text-1		2012-07-12 15:07:47.684000
	Edit pad (rev 52)		sluggo	cv411	XVal Session 35	1	XVal Session 35-Typing - Text-1		2012-07-12 15:07:48.183000
	Edit pad (rev 53)		sluggo	cv411	XVal Session 35	1	XVal Session 35-Typing - Text-1		2012-07-12 15:07:48.685000
	Edit pad (rev 54)		sluggo	cv411	XVal Session 35	1	XVal Session 35-Typing - Text-1		2012-07-12 15:07:49.184000
	Edit pad (rev 55)		sluggo	cv411	XVal Session 35	1	XVal Session 35-Typing - Text-1		2012-07-12 15:07:49.686000
	Edit pad (rev 56)		sluggo	cv411	XVal Session 35	1	XVal Session 35-Typing - Text-1		2012-07-12 15:07:50.186000
	Edit pad (rev 57)		sluggo	cv411	XVal Session 35	1	XVal Session 35-Typing - Text-1		2012-07-12 15:07:50.699000
	Edit pad (rev 58)		sluggo	cv411	XVal Session 35	1	XVal Session 35-Typing - Text-1		2012-07-12 15:07:51.199000
	Edit pad (rev 59)		sluggo	cv411	XVal Session 35	1	XVal Session 35-Typing - Text-1		2012-07-12 15:07:51.700000
	Edit pad (rev 60)		sluggo	cv411	XVal Session 35	1	XVal Session 35-Typing - Text-1		2012-07-12 15:07:52.202000
	Edit pad (rev 61)		sluggo	cv411	XVal Session 35	1	XVal Session 35-Typing - Text-1		2012-07-12 15:07:52.724000
	Edit pad (rev 62)		sluggo	cv411	XVal Session 35	1	XVal Session 35-Typing - Text-1		2012-07-12 15:07:53.223000
	Edit pad (rev 63)		sluggo	cv411	XVal Session 35	1	XVal Session 35-Typing - Text-1		2012-07-12 15:07:53.724000
	Edit pad (rev 64)		sluggo	cv411	XVal Session 35	1	XVal Session 35-Typing - Text-1		2012-07-12 15:07:54.224000
	Edit pad (rev 65)		sluggo	cv411	XVal Session 35	1	XVal Session 35-Typing - Text-1		2012-07-12 15:07:54.724000
	Edit pad (rev 66)		sluggo	cv411	XVal Session 35	1	XVal Session 35-Typing - Text-1		2012-07-12 15:07:55.224000
	Edit pad (rev 67)		sluggo	cv411	XVal Session 35	1	XVal Session 35-Typing - Text-1		2012-07-12 15:07:55.728000
	Edit pad (rev 68)		sluggo	cv411	XVal Session 35	1	XVal Session 35-Typing - Text-1		2012-07-12 15:07:56.226000
	Edit pad (rev 69)		sluggo	cv411	XVal Session 35	1	XVal Session 35-Typing - Text-1		2012-07-12 15:07:56.845000
	Edit pad (rev 70)		sluggo	cv411	XVal Session 35	1	XVal Session 35-Typing - Text-1		2012-07-12 15:07:57.345000
	Edit pad (rev 71)		sluggo	cv411	XVal Session 35	1	XVal Session 35-Typing - Text-1		2012-07-12 15:07:57.844000
	Edit pad (rev 72)		sluggo	cv411	XVal Session 35	1	XVal Session 35-Typing - Text-1		2012-07-12 15:07:58.345000
	Edit pad (rev 73)		sluggo	cv411	XVal Session 35	1	XVal Session 35-Typing - Text-1		2012-07-12 15:07:58.845000
	Edit pad (rev 74)		sluggo	cv411	XVal Session 35	1	XVal Session 35-Typing - Text-1		2012-07-12 15:08:00.207000
	Edit pad (rev 75)		sluggo	cv411	XVal Session 35	1	XVal Session 35-Typing - Text-1		2012-07-12 15:08:01.112000
	Edit pad (rev 76)		sluggo	cv411	XVal Session 35	1	XVal Session 35-Typing - Text-1		2012-07-12 15:08:01.611000
	Edit pad (rev 77)		sluggo	cv411	XVal Session 35	1	XVal Session 35-Typing - Text-1		2012-07-12 15:08:02.111000
	Chat	I can do the fifth paragraph	nic	cv403	XVal Session 35	1	XVal Session 35-Typing - Text-1		2012-07-12 15:08:02.368000
	Edit pad (rev 78)		sluggo	cv411	XVal Session 35	1	XVal Session 35-Typing - Text-1		2012-07-12 15:08:02.611000
	Edit pad (rev 79)		sluggo	cv411	XVal Session 35	1	XVal Session 35-Typing - Text-1		2012-07-12 15:08:03.111000
	Edit pad (rev 80)		sluggo	cv411	XVal Session 35	1	XVal Session 35-Typing - Text-1		2012-07-12 15:08:03.631000
	Edit pad (rev 81)		sluggo	cv411	XVal Session 35	1	XVal Session 35-Typing - Text-1		2012-07-12 15:08:04.112000
	Edit pad (rev 82)		sluggo	cv411	XVal Session 35	1	XVal Session 35-Typing - Text-1		2012-07-12 15:08:04.618000
	Edit pad (rev 83)		sluggo	cv411	XVal Session 35	1	XVal Session 35-Typing - Text-1		2012-07-12 15:08:05.117000
	Edit pad (rev 84)		sluggo	cv411	XVal Session 35	1	XVal Session 35-Typing - Text-1		2012-07-12 15:08:05.617000
	Edit pad (rev 85)		sluggo	cv411	XVal Session 35	1	XVal Session 35-Typing - Text-1		2012-07-12 15:08:06.116000
	Edit pad (rev 86)		sluggo	cv411	XVal Session 35	1	XVal Session 35-Typing - Text-1		2012-07-12 15:08:06.618000
	Edit pad (rev 87)		sluggo	cv411	XVal Session 35	1	XVal Session 35-Typing - Text-1		2012-07-12 15:08:07.119000
	Edit pad (rev 88)		sluggo	cv411	XVal Session 35	1	XVal Session 35-Typing - Text-1		2012-07-12 15:08:07.773000
	Chat	good	Mark:	cv309	XVal Session 35	1	XVal Session 35-Typing - Text-1		2012-07-12 15:08:07.779000
	Edit pad (rev 89)		sluggo	cv411	XVal Session 35	1	XVal Session 35-Typing - Text-1		2012-07-12 15:08:08.272000
	Edit pad (rev 90)		sluggo	cv411	XVal Session 35	1	XVal Session 35-Typing - Text-1		2012-07-12 15:08:09.175000
	Edit pad (rev 91)		sluggo	cv411	XVal Session 35	1	XVal Session 35-Typing - Text-1		2012-07-12 15:08:10.078000
	Edit pad (rev 92)		sluggo	cv411	XVal Session 35	1	XVal Session 35-Typing - Text-1		2012-07-12 15:08:10.578000
	Edit pad (rev 93)		sluggo	cv411	XVal Session 35	1	XVal Session 35-Typing - Text-1		2012-07-12 15:08:11.078000
	Edit pad (rev 94)		sluggo	cv411	XVal Session 35	1	XVal Session 35-Typing - Text-1		2012-07-12 15:08:11.578000
	Edit pad (rev 95)		sluggo	cv411	XVal Session 35	1	XVal Session 35-Typing - Text-1		2012-07-12 15:08:12.269000
	Edit pad (rev 96)		sluggo	cv411	XVal Session 35	1	XVal Session 35-Typing - Text-1		2012-07-12 15:08:12.860000
	Edit pad (rev 97)		sluggo	cv411	XVal Session 35	1	XVal Session 35-Typing - Text-1		2012-07-12 15:08:13.522000
	Edit pad (rev 98)		sluggo	cv411	XVal Session 35	1	XVal Session 35-Typing - Text-1		2012-07-12 15:08:14.024000
	Edit pad (rev 99)		sluggo	cv411	XVal Session 35	1	XVal Session 35-Typing - Text-1		2012-07-12 15:08:14.522000
	Edit pad (rev 100)		sluggo	cv411	XVal Session 35	1	XVal Session 35-Typing - Text-1		2012-07-12 15:08:15.425000
	Edit pad (rev 101)		sluggo	cv411	XVal Session 35	1	XVal Session 35-Typing - Text-1		2012-07-12 15:08:15.931000
	Edit pad (rev 102)		sluggo	cv411	XVal Session 35	1	XVal Session 35-Typing - Text-1		2012-07-12 15:08:16.431000
	Edit pad (rev 103)		sluggo	cv411	XVal Session 35	1	XVal Session 35-Typing - Text-1		2012-07-12 15:08:16.934000
	Edit pad (rev 104)		sluggo	cv411	XVal Session 35	1	XVal Session 35-Typing - Text-1		2012-07-12 15:08:17.430000
	Edit pad (rev 105)		sluggo	cv411	XVal Session 35	1	XVal Session 35-Typing - Text-1		2012-07-12 15:08:18.054000
	Edit pad (rev 106)		sluggo	cv411	XVal Session 35	1	XVal Session 35-Typing - Text-1		2012-07-12 15:08:18.903000
	Edit pad (rev 107)		sluggo	cv411	XVal Session 35	1	XVal Session 35-Typing - Text-1		2012-07-12 15:08:19.404000
	Edit pad (rev 108)		sluggo	cv411	XVal Session 35	1	XVal Session 35-Typing - Text-1		2012-07-12 15:08:21.392000
	Edit pad (rev 109)		sluggo	cv411	XVal Session 35	1	XVal Session 35-Typing - Text-1		2012-07-12 15:08:21.891000
	Edit pad (rev 110)		sluggo	cv411	XVal Session 35	1	XVal Session 35-Typing - Text-1		2012-07-12 15:08:22.424000
	Edit pad (rev 111)		sluggo	cv411	XVal Session 35	1	XVal Session 35-Typing - Text-1		2012-07-12 15:08:22.924000
	Edit pad (rev 112)		sluggo	cv411	XVal Session 35	1	XVal Session 35-Typing - Text-1		2012-07-12 15:08:23.425000
	Edit pad (rev 113)		sluggo	cv411	XVal Session 35	1	XVal Session 35-Typing - Text-1		2012-07-12 15:08:23.926000
	Edit pad (rev 114)		sluggo	cv411	XVal Session 35	1	XVal Session 35-Typing - Text-1		2012-07-12 15:08:24.425000
	Edit pad (rev 115)		sluggo	cv411	XVal Session 35	1	XVal Session 35-Typing - Text-1		2012-07-12 15:08:24.925000
	Edit pad (rev 116)		sluggo	cv411	XVal Session 35	1	XVal Session 35-Typing - Text-1		2012-07-12 15:08:25.425000
	Edit pad (rev 117)		nic	cv403	XVal Session 35	1	XVal Session 35-Typing - Text-1		2012-07-12 15:08:25.746000
	Edit pad (rev 118)		sluggo	cv411	XVal Session 35	1	XVal Session 35-Typing - Text-1		2012-07-12 15:08:25.925000
	Edit pad (rev 119)		nic	cv403	XVal Session 35	1	XVal Session 35-Typing - Text-1		2012-07-12 15:08:26.252000
	Edit pad (rev 120)		sluggo	cv411	XVal Session 35	1	XVal Session 35-Typing - Text-1		2012-07-12 15:08:26.427000
	Edit pad (rev 121)		nic	cv403	XVal Session 35	1	XVal Session 35-Typing - Text-1		2012-07-12 15:08:26.762000
	Edit pad (rev 122)		sluggo	cv411	XVal Session 35	1	XVal Session 35-Typing - Text-1		2012-07-12 15:08:26.926000
	Edit pad (rev 123)		nic	cv403	XVal Session 35	1	XVal Session 35-Typing - Text-1		2012-07-12 15:08:27.262000
	Edit pad (rev 124)		sluggo	cv411	XVal Session 35	1	XVal Session 35-Typing - Text-1		2012-07-12 15:08:27.431000
	Edit pad (rev 125)		nic	cv403	XVal Session 35	1	XVal Session 35-Typing - Text-1		2012-07-12 15:08:27.764000
	Edit pad (rev 126)		sluggo	cv411	XVal Session 35	1	XVal Session 35-Typing - Text-1		2012-07-12 15:08:27.933000
	Edit pad (rev 127)		nic	cv403	XVal Session 35	1	XVal Session 35-Typing - Text-1		2012-07-12 15:08:28.263000
	Edit pad (rev 128)		sluggo	cv411	XVal Session 35	1	XVal Session 35-Typing - Text-1		2012-07-12 15:08:28.434000
	Edit pad (rev 129)		nic	cv403	XVal Session 35	1	XVal Session 35-Typing - Text-1		2012-07-12 15:08:28.764000
	Edit pad (rev 130)		sluggo	cv411	XVal Session 35	1	XVal Session 35-Typing - Text-1		2012-07-12 15:08:28.934000
	Edit pad (rev 131)		nic	cv403	XVal Session 35	1	XVal Session 35-Typing - Text-1		2012-07-12 15:08:29.263000
	Edit pad (rev 132)		sluggo	cv411	XVal Session 35	1	XVal Session 35-Typing - Text-1		2012-07-12 15:08:29.434000
	Edit pad (rev 133)		nic	cv403	XVal Session 35	1	XVal Session 35-Typing - Text-1		2012-07-12 15:08:29.763000
	Edit pad (rev 134)		sluggo	cv411	XVal Session 35	1	XVal Session 35-Typing - Text-1		2012-07-12 15:08:29.933000
	Edit pad (rev 135)		sluggo	cv411	XVal Session 35	1	XVal Session 35-Typing - Text-1		2012-07-12 15:08:30.493000
	Edit pad (rev 136)		sluggo	cv411	XVal Session 35	1	XVal Session 35-Typing - Text-1		2012-07-12 15:08:30.993000
	Edit pad (rev 137)		sluggo	cv411	XVal Session 35	1	XVal Session 35-Typing - Text-1		2012-07-12 15:08:31.494000
	Edit pad (rev 138)		sluggo	cv411	XVal Session 35	1	XVal Session 35-Typing - Text-1		2012-07-12 15:08:31.999000
	Edit pad (rev 139)		sluggo	cv411	XVal Session 35	1	XVal Session 35-Typing - Text-1		2012-07-12 15:08:32.499000
	Edit pad (rev 140)		sluggo	cv411	XVal Session 35	1	XVal Session 35-Typing - Text-1		2012-07-12 15:08:32.999000
	Chat	ok i will do the first	Brady	cv405	XVal Session 35	1	XVal Session 35-Typing - Text-1		2012-07-12 15:08:33.483000
	Edit pad (rev 141)		sluggo	cv411	XVal Session 35	1	XVal Session 35-Typing - Text-1		2012-07-12 15:08:33.500000
	Edit pad (rev 142)		sluggo	cv411	XVal Session 35	1	XVal Session 35-Typing - Text-1		2012-07-12 15:08:34.001000
	Edit pad (rev 143)		sluggo	cv411	XVal Session 35	1	XVal Session 35-Typing - Text-1		2012-07-12 15:08:34.500000
	Edit pad (rev 144)		sluggo	cv411	XVal Session 35	1	XVal Session 35-Typing - Text-1		2012-07-12 15:08:35.001000
	Edit pad (rev 145)		sluggo	cv411	XVal Session 35	1	XVal Session 35-Typing - Text-1		2012-07-12 15:08:35.502000
	Edit pad (rev 146)		sluggo	cv411	XVal Session 35	1	XVal Session 35-Typing - Text-1		2012-07-12 15:08:36.001000
	Edit pad (rev 147)		sluggo	cv411	XVal Session 35	1	XVal Session 35-Typing - Text-1		2012-07-12 15:08:36.504000
	Edit pad (rev 148)		sluggo	cv411	XVal Session 35	1	XVal Session 35-Typing - Text-1		2012-07-12 15:08:37.004000
	Edit pad (rev 149)		sluggo	cv411	XVal Session 35	1	XVal Session 35-Typing - Text-1		2012-07-12 15:08:37.504000
	Edit pad (rev 150)		sluggo	cv411	XVal Session 35	1	XVal Session 35-Typing - Text-1		2012-07-12 15:08:38.004000
	Edit pad (rev 151)		sluggo	cv411	XVal Session 35	1	XVal Session 35-Typing - Text-1		2012-07-12 15:08:38.505000
	Edit pad (rev 152)		sluggo	cv411	XVal Session 35	1	XVal Session 35-Typing - Text-1		2012-07-12 15:08:39.008000
	Edit pad (rev 153)		nic	cv403	XVal Session 35	1	XVal Session 35-Typing - Text-1		2012-07-12 15:08:39.366000
	Edit pad (rev 154)		sluggo	cv411	XVal Session 35	1	XVal Session 35-Typing - Text-1		2012-07-12 15:08:39.514000
	Edit pad (rev 155)		nic	cv403	XVal Session 35	1	XVal Session 35-Typing - Text-1		2012-07-12 15:08:39.871000
	Edit pad (rev 156)		sluggo	cv411	XVal Session 35	1	XVal Session 35-Typing - Text-1		2012-07-12 15:08:40.010000
	Edit pad (rev 157)		sluggo	cv411	XVal Session 35	1	XVal Session 35-Typing - Text-1		2012-07-12 15:08:40.511000
	Edit pad (rev 158)		sluggo	cv411	XVal Session 35	1	XVal Session 35-Typing - Text-1		2012-07-12 15:08:41.012000
	Edit pad (rev 159)		nic	cv403	XVal Session 35	1	XVal Session 35-Typing - Text-1		2012-07-12 15:08:41.057000
	Edit pad (rev 160)		sluggo	cv411	XVal Session 35	1	XVal Session 35-Typing - Text-1		2012-07-12 15:08:41.512000
	Edit pad (rev 161)		nic	cv403	XVal Session 35	1	XVal Session 35-Typing - Text-1		2012-07-12 15:08:41.579000
	Edit pad (rev 162)		sluggo	cv411	XVal Session 35	1	XVal Session 35-Typing - Text-1		2012-07-12 15:08:42.012000
	Edit pad (rev 163)		nic	cv403	XVal Session 35	1	XVal Session 35-Typing - Text-1		2012-07-12 15:08:42.080000
	Edit pad (rev 164)		sluggo	cv411	XVal Session 35	1	XVal Session 35-Typing - Text-1		2012-07-12 15:08:42.512000
	Edit pad (rev 165)		nic	cv403	XVal Session 35	1	XVal Session 35-Typing - Text-1		2012-07-12 15:08:42.605000
	Edit pad (rev 166)		sluggo	cv411	XVal Session 35	1	XVal Session 35-Typing - Text-1		2012-07-12 15:08:43.012000
	Edit pad (rev 167)		nic	cv403	XVal Session 35	1	XVal Session 35-Typing - Text-1		2012-07-12 15:08:43.135000
	Edit pad (rev 168)		sluggo	cv411	XVal Session 35	1	XVal Session 35-Typing - Text-1		2012-07-12 15:08:43.513000
	Edit pad (rev 169)		nic	cv403	XVal Session 35	1	XVal Session 35-Typing - Text-1		2012-07-12 15:08:43.635000
	Chat	or edit	Brady	cv405	XVal Session 35	1	XVal Session 35-Typing - Text-1		2012-07-12 15:08:43.648000
	Edit pad (rev 170)		sluggo	cv411	XVal Session 35	1	XVal Session 35-Typing - Text-1		2012-07-12 15:08:44.011000
	Edit pad (rev 171)		sluggo	cv411	XVal Session 35	1	XVal Session 35-Typing - Text-1		2012-07-12 15:08:44.513000
	Edit pad (rev 172)		nic	cv403	XVal Session 35	1	XVal Session 35-Typing - Text-1		2012-07-12 15:08:44.541000
	Edit pad (rev 173)		sluggo	cv411	XVal Session 35	1	XVal Session 35-Typing - Text-1		2012-07-12 15:08:45.014000
	Edit pad (rev 174)		nic	cv403	XVal Session 35	1	XVal Session 35-Typing - Text-1		2012-07-12 15:08:45.047000
	Edit pad (rev 175)		nic	cv403	XVal Session 35	1	XVal Session 35-Typing - Text-1		2012-07-12 15:08:45.558000
	Edit pad (rev 176)		sluggo	cv411	XVal Session 35	1	XVal Session 35-Typing - Text-1		2012-07-12 15:08:45.574000
	Edit pad (rev 177)		nic	cv403	XVal Session 35	1	XVal Session 35-Typing - Text-1		2012-07-12 15:08:46.069000
	Edit pad (rev 178)		nic	cv403	XVal Session 35	1	XVal Session 35-Typing - Text-1		2012-07-12 15:08:46.574000
	Edit pad (rev 179)		nic	cv403	XVal Session 35	1	XVal Session 35-Typing - Text-1		2012-07-12 15:08:47.074000
	Edit pad (rev 180)		nic	cv403	XVal Session 35	1	XVal Session 35-Typing - Text-1		2012-07-12 15:08:47.575000
	Edit pad (rev 181)		nic	cv403	XVal Session 35	1	XVal Session 35-Typing - Text-1		2012-07-12 15:08:48.075000
	Edit pad (rev 182)		nic	cv403	XVal Session 35	1	XVal Session 35-Typing - Text-1		2012-07-12 15:08:48.575000
	Edit pad (rev 183)		nic	cv403	XVal Session 35	1	XVal Session 35-Typing - Text-1		2012-07-12 15:08:49.075000
	Edit pad (rev 184)		nic	cv403	XVal Session 35	1	XVal Session 35-Typing - Text-1		2012-07-12 15:08:49.576000
	Edit pad (rev 185)		nic	cv403	XVal Session 35	1	XVal Session 35-Typing - Text-1		2012-07-12 15:08:50.075000
	Edit pad (rev 186)		nic	cv403	XVal Session 35	1	XVal Session 35-Typing - Text-1		2012-07-12 15:08:50.575000
	Edit pad (rev 187)		nic	cv403	XVal Session 35	1	XVal Session 35-Typing - Text-1		2012-07-12 15:08:51.080000
	Edit pad (rev 188)		nic	cv403	XVal Session 35	1	XVal Session 35-Typing - Text-1		2012-07-12 15:08:52.485000
	Edit pad (rev 189)		nic	cv403	XVal Session 35	1	XVal Session 35-Typing - Text-1		2012-07-12 15:08:52.996000
	Edit pad (rev 190)		nic	cv403	XVal Session 35	1	XVal Session 35-Typing - Text-1		2012-07-12 15:08:53.496000
	Edit pad (rev 191)		nic	cv403	XVal Session 35	1	XVal Session 35-Typing - Text-1		2012-07-12 15:08:54.003000
	Edit pad (rev 192)		nic	cv403	XVal Session 35	1	XVal Session 35-Typing - Text-1		2012-07-12 15:08:54.512000
	Edit pad (rev 193)		Mark:	cv309	XVal Session 35	1	XVal Session 35-Typing - Text-1		2012-07-12 15:08:54.633000
	Edit pad (rev 194)		nic	cv403	XVal Session 35	1	XVal Session 35-Typing - Text-1		2012-07-12 15:08:55.012000
	Edit pad (rev 195)		Mark:	cv309	XVal Session 35	1	XVal Session 35-Typing - Text-1		2012-07-12 15:08:55.245000
	Edit pad (rev 196)		nic	cv403	XVal Session 35	1	XVal Session 35-Typing - Text-1		2012-07-12 15:08:55.512000
	Edit pad (rev 197)		nic	cv403	XVal Session 35	1	XVal Session 35-Typing - Text-1		2012-07-12 15:08:56.011000
	Edit pad (rev 198)		nic	cv403	XVal Session 35	1	XVal Session 35-Typing - Text-1		2012-07-12 15:08:56.511000
	Edit pad (rev 199)		nic	cv403	XVal Session 35	1	XVal Session 35-Typing - Text-1		2012-07-12 15:08:57.010000
	Edit pad (rev 200)		nic	cv403	XVal Session 35	1	XVal Session 35-Typing - Text-1		2012-07-12 15:08:57.511000
	Edit pad (rev 201)		nic	cv403	XVal Session 35	1	XVal Session 35-Typing - Text-1		2012-07-12 15:08:58.017000
	Edit pad (rev 202)		Brady	cv405	XVal Session 35	1	XVal Session 35-Typing - Text-1		2012-07-12 15:08:58.375000
	Edit pad (rev 203)		Brady	cv405	XVal Session 35	1	XVal Session 35-Typing - Text-1		2012-07-12 15:08:58.876000
	Edit pad (rev 204)		nic	cv403	XVal Session 35	1	XVal Session 35-Typing - Text-1		2012-07-12 15:08:59.162000
	Edit pad (rev 205)		nic	cv403	XVal Session 35	1	XVal Session 35-Typing - Text-1		2012-07-12 15:08:59.699000
	Edit pad (rev 206)		Brady	cv405	XVal Session 35	1	XVal Session 35-Typing - Text-1		2012-07-12 15:09:00.054000
	Edit pad (rev 207)		nic	cv403	XVal Session 35	1	XVal Session 35-Typing - Text-1		2012-07-12 15:09:00.197000
	Edit pad (rev 208)		Brady	cv405	XVal Session 35	1	XVal Session 35-Typing - Text-1		2012-07-12 15:09:00.556000
	Edit pad (rev 209)		Brady	cv405	XVal Session 35	1	XVal Session 35-Typing - Text-1		2012-07-12 15:09:01.062000
	Edit pad (rev 210)		nic	cv403	XVal Session 35	1	XVal Session 35-Typing - Text-1		2012-07-12 15:09:01.382000
	Edit pad (rev 211)		nic	cv403	XVal Session 35	1	XVal Session 35-Typing - Text-1		2012-07-12 15:09:01.886000
	Edit pad (rev 212)		nic	cv403	XVal Session 35	1	XVal Session 35-Typing - Text-1		2012-07-12 15:09:02.387000
	Edit pad (rev 213)		nic	cv403	XVal Session 35	1	XVal Session 35-Typing - Text-1		2012-07-12 15:09:03.187000
	Edit pad (rev 214)		nic	cv403	XVal Session 35	1	XVal Session 35-Typing - Text-1		2012-07-12 15:09:03.699000
	Edit pad (rev 215)		nic	cv403	XVal Session 35	1	XVal Session 35-Typing - Text-1		2012-07-12 15:09:04.199000
	Edit pad (rev 216)		nic	cv403	XVal Session 35	1	XVal Session 35-Typing - Text-1		2012-07-12 15:09:04.699000
	Edit pad (rev 217)		nic	cv403	XVal Session 35	1	XVal Session 35-Typing - Text-1		2012-07-12 15:09:05.219000
	Edit pad (rev 218)		nic	cv403	XVal Session 35	1	XVal Session 35-Typing - Text-1		2012-07-12 15:09:05.730000
	Edit pad (rev 219)		nic	cv403	XVal Session 35	1	XVal Session 35-Typing - Text-1		2012-07-12 15:09:06.230000
	Edit pad (rev 220)		nic	cv403	XVal Session 35	1	XVal Session 35-Typing - Text-1		2012-07-12 15:09:06.730000
	Edit pad (rev 221)		nic	cv403	XVal Session 35	1	XVal Session 35-Typing - Text-1		2012-07-12 15:09:07.575000
	Edit pad (rev 222)		nic	cv403	XVal Session 35	1	XVal Session 35-Typing - Text-1		2012-07-12 15:09:08.074000
	Edit pad (rev 223)		nic	cv403	XVal Session 35	1	XVal Session 35-Typing - Text-1		2012-07-12 15:09:08.574000
	Edit pad (rev 224)		nic	cv403	XVal Session 35	1	XVal Session 35-Typing - Text-1		2012-07-12 15:09:09.075000
	Edit pad (rev 225)		nic	cv403	XVal Session 35	1	XVal Session 35-Typing - Text-1		2012-07-12 15:09:12.574000
	Edit pad (rev 226)		nic	cv403	XVal Session 35	1	XVal Session 35-Typing - Text-1		2012-07-12 15:09:21.322000
	Edit pad (rev 227)		nic	cv403	XVal Session 35	1	XVal Session 35-Typing - Text-1		2012-07-12 15:09:21.824000
	Edit pad (rev 228)		nic	cv403	XVal Session 35	1	XVal Session 35-Typing - Text-1		2012-07-12 15:09:22.335000
	Edit pad (rev 229)		nic	cv403	XVal Session 35	1	XVal Session 35-Typing - Text-1		2012-07-12 15:09:22.840000
	Edit pad (rev 230)		nic	cv403	XVal Session 35	1	XVal Session 35-Typing - Text-1		2012-07-12 15:09:23.340000
	Edit pad (rev 231)		nic	cv403	XVal Session 35	1	XVal Session 35-Typing - Text-1		2012-07-12 15:09:23.841000
	Edit pad (rev 232)		nic	cv403	XVal Session 35	1	XVal Session 35-Typing - Text-1		2012-07-12 15:09:24.346000
	Edit pad (rev 233)		nic	cv403	XVal Session 35	1	XVal Session 35-Typing - Text-1		2012-07-12 15:09:24.856000
	Edit pad (rev 234)		nic	cv403	XVal Session 35	1	XVal Session 35-Typing - Text-1		2012-07-12 15:09:25.356000
	Edit pad (rev 235)		Mark:	cv309	XVal Session 35	1	XVal Session 35-Typing - Text-1		2012-07-12 15:09:26.120000
	Edit pad (rev 236)		nic	cv403	XVal Session 35	1	XVal Session 35-Typing - Text-1		2012-07-12 15:09:26.622000
	Edit pad (rev 237)		sluggo	cv411	XVal Session 35	1	XVal Session 35-Typing - Text-1		2012-07-12 15:09:29.188000
	Edit pad (rev 238)		nic	cv403	XVal Session 35	1	XVal Session 35-Typing - Text-1		2012-07-12 15:09:29.206000
	Edit pad (rev 239)		sluggo	cv411	XVal Session 35	1	XVal Session 35-Typing - Text-1		2012-07-12 15:09:29.689000
	Edit pad (rev 240)		nic	cv403	XVal Session 35	1	XVal Session 35-Typing - Text-1		2012-07-12 15:09:29.713000
	Edit pad (rev 241)		sluggo	cv411	XVal Session 35	1	XVal Session 35-Typing - Text-1		2012-07-12 15:09:30.189000
	Edit pad (rev 242)		nic	cv403	XVal Session 35	1	XVal Session 35-Typing - Text-1		2012-07-12 15:09:30.214000
	Edit pad (rev 243)		nic	cv403	XVal Session 35	1	XVal Session 35-Typing - Text-1		2012-07-12 15:09:30.716000
	Edit pad (rev 244)		nic	cv403	XVal Session 35	1	XVal Session 35-Typing - Text-1		2012-07-12 15:09:31.215000
	Edit pad (rev 245)		nic	cv403	XVal Session 35	1	XVal Session 35-Typing - Text-1		2012-07-12 15:09:31.715000
	Edit pad (rev 246)		sluggo	cv411	XVal Session 35	1	XVal Session 35-Typing - Text-1		2012-07-12 15:09:32.051000
	Edit pad (rev 247)		nic	cv403	XVal Session 35	1	XVal Session 35-Typing - Text-1		2012-07-12 15:09:32.215000
	Edit pad (rev 248)		nic	cv403	XVal Session 35	1	XVal Session 35-Typing - Text-1		2012-07-12 15:09:32.715000
	Edit pad (rev 249)		sluggo	cv411	XVal Session 35	1	XVal Session 35-Typing - Text-1		2012-07-12 15:09:32.895000
	Edit pad (rev 250)		nic	cv403	XVal Session 35	1	XVal Session 35-Typing - Text-1		2012-07-12 15:09:33.312000
	Edit pad (rev 251)		sluggo	cv411	XVal Session 35	1	XVal Session 35-Typing - Text-1		2012-07-12 15:09:33.394000
	Edit pad (rev 252)		nic	cv403	XVal Session 35	1	XVal Session 35-Typing - Text-1		2012-07-12 15:09:33.824000
	Edit pad (rev 253)		sluggo	cv411	XVal Session 35	1	XVal Session 35-Typing - Text-1		2012-07-12 15:09:33.896000
	Edit pad (rev 254)		nic	cv403	XVal Session 35	1	XVal Session 35-Typing - Text-1		2012-07-12 15:09:34.324000
	Edit pad (rev 255)		sluggo	cv411	XVal Session 35	1	XVal Session 35-Typing - Text-1		2012-07-12 15:09:34.398000
	Edit pad (rev 256)		nic	cv403	XVal Session 35	1	XVal Session 35-Typing - Text-1		2012-07-12 15:09:34.824000
	Edit pad (rev 257)		sluggo	cv411	XVal Session 35	1	XVal Session 35-Typing - Text-1		2012-07-12 15:09:34.898000
	Edit pad (rev 258)		nic	cv403	XVal Session 35	1	XVal Session 35-Typing - Text-1		2012-07-12 15:09:35.389000
	Edit pad (rev 259)		sluggo	cv411	XVal Session 35	1	XVal Session 35-Typing - Text-1		2012-07-12 15:09:35.397000
	Edit pad (rev 260)		sluggo	cv411	XVal Session 35	1	XVal Session 35-Typing - Text-1		2012-07-12 15:09:35.897000
	Edit pad (rev 261)		nic	cv403	XVal Session 35	1	XVal Session 35-Typing - Text-1		2012-07-12 15:09:35.902000
	Edit pad (rev 262)		sluggo	cv411	XVal Session 35	1	XVal Session 35-Typing - Text-1		2012-07-12 15:09:36.399000
	Edit pad (rev 263)		nic	cv403	XVal Session 35	1	XVal Session 35-Typing - Text-1		2012-07-12 15:09:36.402000
	Edit pad (rev 264)		nic	cv403	XVal Session 35	1	XVal Session 35-Typing - Text-1		2012-07-12 15:09:36.903000
	Edit pad (rev 265)		sluggo	cv411	XVal Session 35	1	XVal Session 35-Typing - Text-1		2012-07-12 15:09:36.904000
	Edit pad (rev 266)		nic	cv403	XVal Session 35	1	XVal Session 35-Typing - Text-1		2012-07-12 15:09:37.403000
	Edit pad (rev 267)		sluggo	cv411	XVal Session 35	1	XVal Session 35-Typing - Text-1		2012-07-12 15:09:37.408000
	Edit pad (rev 268)		nic	cv403	XVal Session 35	1	XVal Session 35-Typing - Text-1		2012-07-12 15:09:37.903000
	Edit pad (rev 269)		sluggo	cv411	XVal Session 35	1	XVal Session 35-Typing - Text-1		2012-07-12 15:09:37.907000
	Edit pad (rev 270)		sluggo	cv411	XVal Session 35	1	XVal Session 35-Typing - Text-1		2012-07-12 15:09:38.408000
	Edit pad (rev 271)		nic	cv403	XVal Session 35	1	XVal Session 35-Typing - Text-1		2012-07-12 15:09:38.765000
	Edit pad (rev 272)		sluggo	cv411	XVal Session 35	1	XVal Session 35-Typing - Text-1		2012-07-12 15:09:38.911000
	Edit pad (rev 273)		nic	cv403	XVal Session 35	1	XVal Session 35-Typing - Text-1		2012-07-12 15:09:39.277000
	Edit pad (rev 274)		sluggo	cv411	XVal Session 35	1	XVal Session 35-Typing - Text-1		2012-07-12 15:09:39.408000
	Edit pad (rev 275)		nic	cv403	XVal Session 35	1	XVal Session 35-Typing - Text-1		2012-07-12 15:09:39.777000
	Edit pad (rev 276)		sluggo	cv411	XVal Session 35	1	XVal Session 35-Typing - Text-1		2012-07-12 15:09:39.907000
	Edit pad (rev 277)		Brady	cv405	XVal Session 35	1	XVal Session 35-Typing - Text-1		2012-07-12 15:09:40.146000
	Edit pad (rev 278)		nic	cv403	XVal Session 35	1	XVal Session 35-Typing - Text-1		2012-07-12 15:09:40.277000
	Edit pad (rev 279)		sluggo	cv411	XVal Session 35	1	XVal Session 35-Typing - Text-1		2012-07-12 15:09:40.408000
	Edit pad (rev 280)		nic	cv403	XVal Session 35	1	XVal Session 35-Typing - Text-1		2012-07-12 15:09:40.784000
	Edit pad (rev 281)		sluggo	cv411	XVal Session 35	1	XVal Session 35-Typing - Text-1		2012-07-12 15:09:40.908000
	Edit pad (rev 282)		nic	cv403	XVal Session 35	1	XVal Session 35-Typing - Text-1		2012-07-12 15:09:41.293000
	Edit pad (rev 283)		sluggo	cv411	XVal Session 35	1	XVal Session 35-Typing - Text-1		2012-07-12 15:09:41.410000
	Edit pad (rev 284)		sluggo	cv411	XVal Session 35	1	XVal Session 35-Typing - Text-1		2012-07-12 15:09:41.912000
	Edit pad (rev 285)		nic	cv403	XVal Session 35	1	XVal Session 35-Typing - Text-1		2012-07-12 15:09:42.265000
	Edit pad (rev 286)		sluggo	cv411	XVal Session 35	1	XVal Session 35-Typing - Text-1		2012-07-12 15:09:42.410000
	Edit pad (rev 287)		nic	cv403	XVal Session 35	1	XVal Session 35-Typing - Text-1		2012-07-12 15:09:42.764000
	Edit pad (rev 288)		sluggo	cv411	XVal Session 35	1	XVal Session 35-Typing - Text-1		2012-07-12 15:09:42.910000
	Edit pad (rev 289)		sluggo	cv411	XVal Session 35	1	XVal Session 35-Typing - Text-1		2012-07-12 15:09:43.419000
	Edit pad (rev 290)		nic	cv403	XVal Session 35	1	XVal Session 35-Typing - Text-1		2012-07-12 15:09:43.456000
	Edit pad (rev 291)		sluggo	cv411	XVal Session 35	1	XVal Session 35-Typing - Text-1		2012-07-12 15:09:43.920000
	Edit pad (rev 292)		nic	cv403	XVal Session 35	1	XVal Session 35-Typing - Text-1		2012-07-12 15:09:44.013000
	Edit pad (rev 293)		nic	cv403	XVal Session 35	1	XVal Session 35-Typing - Text-1		2012-07-12 15:09:44.514000
	Edit pad (rev 294)		nic	cv403	XVal Session 35	1	XVal Session 35-Typing - Text-1		2012-07-12 15:09:45.014000
	Edit pad (rev 295)		sluggo	cv411	XVal Session 35	1	XVal Session 35-Typing - Text-1		2012-07-12 15:09:45.469000
	Edit pad (rev 296)		nic	cv403	XVal Session 35	1	XVal Session 35-Typing - Text-1		2012-07-12 15:09:45.527000
	Edit pad (rev 297)		nic	cv403	XVal Session 35	1	XVal Session 35-Typing - Text-1		2012-07-12 15:09:46.026000
	Edit pad (rev 298)		nic	cv403	XVal Session 35	1	XVal Session 35-Typing - Text-1		2012-07-12 15:09:46.690000
	Edit pad (rev 299)		nic	cv403	XVal Session 35	1	XVal Session 35-Typing - Text-1		2012-07-12 15:09:47.199000
	Edit pad (rev 300)		sluggo	cv411	XVal Session 35	1	XVal Session 35-Typing - Text-1		2012-07-12 15:09:47.232000
	Edit pad (rev 301)		nic	cv403	XVal Session 35	1	XVal Session 35-Typing - Text-1		2012-07-12 15:09:47.699000
	Edit pad (rev 302)		sluggo	cv411	XVal Session 35	1	XVal Session 35-Typing - Text-1		2012-07-12 15:09:47.732000
	Edit pad (rev 303)		nic	cv403	XVal Session 35	1	XVal Session 35-Typing - Text-1		2012-07-12 15:09:48.199000
	Edit pad (rev 304)		sluggo	cv411	XVal Session 35	1	XVal Session 35-Typing - Text-1		2012-07-12 15:09:48.232000
	Edit pad (rev 305)		sluggo	cv411	XVal Session 35	1	XVal Session 35-Typing - Text-1		2012-07-12 15:09:48.734000
	Edit pad (rev 306)		nic	cv403	XVal Session 35	1	XVal Session 35-Typing - Text-1		2012-07-12 15:09:48.997000
	Edit pad (rev 307)		sluggo	cv411	XVal Session 35	1	XVal Session 35-Typing - Text-1		2012-07-12 15:09:49.235000
	Edit pad (rev 308)		nic	cv403	XVal Session 35	1	XVal Session 35-Typing - Text-1		2012-07-12 15:09:49.503000
	Edit pad (rev 309)		sluggo	cv411	XVal Session 35	1	XVal Session 35-Typing - Text-1		2012-07-12 15:09:49.734000
	Edit pad (rev 310)		nic	cv403	XVal Session 35	1	XVal Session 35-Typing - Text-1		2012-07-12 15:09:50.013000
	Edit pad (rev 311)		sluggo	cv411	XVal Session 35	1	XVal Session 35-Typing - Text-1		2012-07-12 15:09:50.234000
	Edit pad (rev 312)		nic	cv403	XVal Session 35	1	XVal Session 35-Typing - Text-1		2012-07-12 15:09:50.512000
	Edit pad (rev 313)		sluggo	cv411	XVal Session 35	1	XVal Session 35-Typing - Text-1		2012-07-12 15:09:50.745000
	Edit pad (rev 314)		nic	cv403	XVal Session 35	1	XVal Session 35-Typing - Text-1		2012-07-12 15:09:51.012000
	Edit pad (rev 315)		sluggo	cv411	XVal Session 35	1	XVal Session 35-Typing - Text-1		2012-07-12 15:09:51.247000
	Edit pad (rev 316)		sluggo	cv411	XVal Session 35	1	XVal Session 35-Typing - Text-1		2012-07-12 15:09:51.868000
	Edit pad (rev 317)		sluggo	cv411	XVal Session 35	1	XVal Session 35-Typing - Text-1		2012-07-12 15:09:52.433000
	Edit pad (rev 318)		sluggo	cv411	XVal Session 35	1	XVal Session 35-Typing - Text-1		2012-07-12 15:09:52.933000
	Edit pad (rev 319)		sluggo	cv411	XVal Session 35	1	XVal Session 35-Typing - Text-1		2012-07-12 15:09:53.648000
	Edit pad (rev 320)		sluggo	cv411	XVal Session 35	1	XVal Session 35-Typing - Text-1		2012-07-12 15:09:54.278000
	Edit pad (rev 321)		sluggo	cv411	XVal Session 35	1	XVal Session 35-Typing - Text-1		2012-07-12 15:09:55.536000
	Edit pad (rev 322)		nic	cv403	XVal Session 35	1	XVal Session 35-Typing - Text-1		2012-07-12 15:09:55.611000
	Edit pad (rev 323)		nic	cv403	XVal Session 35	1	XVal Session 35-Typing - Text-1		2012-07-12 15:09:56.110000
	Edit pad (rev 324)		sluggo	cv411	XVal Session 35	1	XVal Session 35-Typing - Text-1		2012-07-12 15:09:56.412000
	Edit pad (rev 325)		nic	cv403	XVal Session 35	1	XVal Session 35-Typing - Text-1		2012-07-12 15:09:56.612000
	Edit pad (rev 326)		sluggo	cv411	XVal Session 35	1	XVal Session 35-Typing - Text-1		2012-07-12 15:09:56.911000
	Edit pad (rev 327)		nic	cv403	XVal Session 35	1	XVal Session 35-Typing - Text-1		2012-07-12 15:09:57.121000
	Edit pad (rev 328)		sluggo	cv411	XVal Session 35	1	XVal Session 35-Typing - Text-1		2012-07-12 15:09:57.411000
	Edit pad (rev 329)		nic	cv403	XVal Session 35	1	XVal Session 35-Typing - Text-1		2012-07-12 15:09:57.703000
	Edit pad (rev 330)		nic	cv403	XVal Session 35	1	XVal Session 35-Typing - Text-1		2012-07-12 15:09:58.202000
	Edit pad (rev 331)		sluggo	cv411	XVal Session 35	1	XVal Session 35-Typing - Text-1		2012-07-12 15:09:58.576000
	Edit pad (rev 332)		nic	cv403	XVal Session 35	1	XVal Session 35-Typing - Text-1		2012-07-12 15:09:58.713000
	Edit pad (rev 333)		sluggo	cv411	XVal Session 35	1	XVal Session 35-Typing - Text-1		2012-07-12 15:09:59.076000
	Edit pad (rev 334)		nic	cv403	XVal Session 35	1	XVal Session 35-Typing - Text-1		2012-07-12 15:09:59.213000
	Edit pad (rev 335)		sluggo	cv411	XVal Session 35	1	XVal Session 35-Typing - Text-1		2012-07-12 15:09:59.579000
	Edit pad (rev 336)		nic	cv403	XVal Session 35	1	XVal Session 35-Typing - Text-1		2012-07-12 15:09:59.721000
	Edit pad (rev 337)		sluggo	cv411	XVal Session 35	1	XVal Session 35-Typing - Text-1		2012-07-12 15:10:00.079000
	Edit pad (rev 338)		sluggo	cv411	XVal Session 35	1	XVal Session 35-Typing - Text-1		2012-07-12 15:10:00.577000
	Edit pad (rev 339)		nic	cv403	XVal Session 35	1	XVal Session 35-Typing - Text-1		2012-07-12 15:10:00.801000
	Edit pad (rev 340)		sluggo	cv411	XVal Session 35	1	XVal Session 35-Typing - Text-1		2012-07-12 15:10:01.077000
	Edit pad (rev 341)		nic	cv403	XVal Session 35	1	XVal Session 35-Typing - Text-1		2012-07-12 15:10:01.310000
	Edit pad (rev 342)		sluggo	cv411	XVal Session 35	1	XVal Session 35-Typing - Text-1		2012-07-12 15:10:01.578000
	Edit pad (rev 343)		nic	cv403	XVal Session 35	1	XVal Session 35-Typing - Text-1		2012-07-12 15:10:01.808000
	Edit pad (rev 344)		sluggo	cv411	XVal Session 35	1	XVal Session 35-Typing - Text-1		2012-07-12 15:10:02.079000
	Edit pad (rev 345)		nic	cv403	XVal Session 35	1	XVal Session 35-Typing - Text-1		2012-07-12 15:10:02.309000
	Edit pad (rev 346)		sluggo	cv411	XVal Session 35	1	XVal Session 35-Typing - Text-1		2012-07-12 15:10:02.642000
	Edit pad (rev 347)		sluggo	cv411	XVal Session 35	1	XVal Session 35-Typing - Text-1		2012-07-12 15:10:03.142000
	Edit pad (rev 348)		nic	cv403	XVal Session 35	1	XVal Session 35-Typing - Text-1		2012-07-12 15:10:03.402000
	Edit pad (rev 349)		sluggo	cv411	XVal Session 35	1	XVal Session 35-Typing - Text-1		2012-07-12 15:10:03.643000
	Edit pad (rev 350)		nic	cv403	XVal Session 35	1	XVal Session 35-Typing - Text-1		2012-07-12 15:10:03.903000
	Edit pad (rev 351)		nic	cv403	XVal Session 35	1	XVal Session 35-Typing - Text-1		2012-07-12 15:10:04.402000
	Edit pad (rev 352)		sluggo	cv411	XVal Session 35	1	XVal Session 35-Typing - Text-1		2012-07-12 15:10:04.665000
	Edit pad (rev 353)		nic	cv403	XVal Session 35	1	XVal Session 35-Typing - Text-1		2012-07-12 15:10:04.901000
	Edit pad (rev 354)		sluggo	cv411	XVal Session 35	1	XVal Session 35-Typing - Text-1		2012-07-12 15:10:05.164000
	Edit pad (rev 355)		nic	cv403	XVal Session 35	1	XVal Session 35-Typing - Text-1		2012-07-12 15:10:05.402000
	Edit pad (rev 356)		sluggo	cv411	XVal Session 35	1	XVal Session 35-Typing - Text-1		2012-07-12 15:10:05.665000
	Edit pad (rev 357)		nic	cv403	XVal Session 35	1	XVal Session 35-Typing - Text-1		2012-07-12 15:10:05.902000
	Edit pad (rev 358)		sluggo	cv411	XVal Session 35	1	XVal Session 35-Typing - Text-1		2012-07-12 15:10:06.165000
	Edit pad (rev 359)		nic	cv403	XVal Session 35	1	XVal Session 35-Typing - Text-1		2012-07-12 15:10:06.402000
	Edit pad (rev 360)		sluggo	cv411	XVal Session 35	1	XVal Session 35-Typing - Text-1		2012-07-12 15:10:06.666000
	Edit pad (rev 361)		Mark:	cv309	XVal Session 35	1	XVal Session 35-Typing - Text-1		2012-07-12 15:10:06.825000
	Edit pad (rev 362)		nic	cv403	XVal Session 35	1	XVal Session 35-Typing - Text-1		2012-07-12 15:10:06.908000
	Edit pad (rev 363)		sluggo	cv411	XVal Session 35	1	XVal Session 35-Typing - Text-1		2012-07-12 15:10:07.166000
	Edit pad (rev 364)		Mark:	cv309	XVal Session 35	1	XVal Session 35-Typing - Text-1		2012-07-12 15:10:07.331000
	Edit pad (rev 365)		sluggo	cv411	XVal Session 35	1	XVal Session 35-Typing - Text-1		2012-07-12 15:10:07.666000
	Edit pad (rev 366)		nic	cv403	XVal Session 35	1	XVal Session 35-Typing - Text-1		2012-07-12 15:10:07.693000
	Edit pad (rev 367)		Mark:	cv309	XVal Session 35	1	XVal Session 35-Typing - Text-1		2012-07-12 15:10:07.829000
	Edit pad (rev 368)		nic	cv403	XVal Session 35	1	XVal Session 35-Typing - Text-1		2012-07-12 15:10:08.200000
	Edit pad (rev 369)		Mark:	cv309	XVal Session 35	1	XVal Session 35-Typing - Text-1		2012-07-12 15:10:08.330000
	Edit pad (rev 370)		Mark:	cv309	XVal Session 35	1	XVal Session 35-Typing - Text-1		2012-07-12 15:10:08.832000
	Edit pad (rev 371)		Mark:	cv309	XVal Session 35	1	XVal Session 35-Typing - Text-1		2012-07-12 15:10:09.331000
	Edit pad (rev 372)		Mark:	cv309	XVal Session 35	1	XVal Session 35-Typing - Text-1		2012-07-12 15:10:09.832000
	Edit pad (rev 373)		nic	cv403	XVal Session 35	1	XVal Session 35-Typing - Text-1		2012-07-12 15:10:09.841000
	Edit pad (rev 374)		nic	cv403	XVal Session 35	1	XVal Session 35-Typing - Text-1		2012-07-12 15:10:11.103000
	Edit pad (rev 375)		nic	cv403	XVal Session 35	1	XVal Session 35-Typing - Text-1		2012-07-12 15:10:11.603000
	Edit pad (rev 376)		Mark:	cv309	XVal Session 35	1	XVal Session 35-Typing - Text-1		2012-07-12 15:10:12.642000
	Edit pad (rev 377)		nic	cv403	XVal Session 35	1	XVal Session 35-Typing - Text-1		2012-07-12 15:10:12.986000
	Edit pad (rev 378)		Mark:	cv309	XVal Session 35	1	XVal Session 35-Typing - Text-1		2012-07-12 15:10:13.143000
	Edit pad (rev 379)		nic	cv403	XVal Session 35	1	XVal Session 35-Typing - Text-1		2012-07-12 15:10:13.496000
	Edit pad (rev 380)		Mark:	cv309	XVal Session 35	1	XVal Session 35-Typing - Text-1		2012-07-12 15:10:13.642000
	Edit pad (rev 381)		nic	cv403	XVal Session 35	1	XVal Session 35-Typing - Text-1		2012-07-12 15:10:14.034000
	Edit pad (rev 382)		Mark:	cv309	XVal Session 35	1	XVal Session 35-Typing - Text-1		2012-07-12 15:10:14.142000
	Edit pad (rev 383)		nic	cv403	XVal Session 35	1	XVal Session 35-Typing - Text-1		2012-07-12 15:10:14.545000
	Edit pad (rev 384)		nic	cv403	XVal Session 35	1	XVal Session 35-Typing - Text-1		2012-07-12 15:10:15.043000
	Edit pad (rev 385)		Mark:	cv309	XVal Session 35	1	XVal Session 35-Typing - Text-1		2012-07-12 15:10:15.059000
	Edit pad (rev 386)		nic	cv403	XVal Session 35	1	XVal Session 35-Typing - Text-1		2012-07-12 15:10:15.542000
	Edit pad (rev 387)		Mark:	cv309	XVal Session 35	1	XVal Session 35-Typing - Text-1		2012-07-12 15:10:15.571000
	Edit pad (rev 388)		Mark:	cv309	XVal Session 35	1	XVal Session 35-Typing - Text-1		2012-07-12 15:10:16.073000
	Edit pad (rev 389)		Mark:	cv309	XVal Session 35	1	XVal Session 35-Typing - Text-1		2012-07-12 15:10:16.581000
	Edit pad (rev 390)		nic	cv403	XVal Session 35	1	XVal Session 35-Typing - Text-1		2012-07-12 15:10:16.700000
	Edit pad (rev 391)		Mark:	cv309	XVal Session 35	1	XVal Session 35-Typing - Text-1		2012-07-12 15:10:17.081000
	Edit pad (rev 392)		nic	cv403	XVal Session 35	1	XVal Session 35-Typing - Text-1		2012-07-12 15:10:17.204000
	Edit pad (rev 393)		Mark:	cv309	XVal Session 35	1	XVal Session 35-Typing - Text-1		2012-07-12 15:10:17.581000
	Edit pad (rev 394)		nic	cv403	XVal Session 35	1	XVal Session 35-Typing - Text-1		2012-07-12 15:10:17.713000
	Edit pad (rev 395)		Mark:	cv309	XVal Session 35	1	XVal Session 35-Typing - Text-1		2012-07-12 15:10:18.081000
	Edit pad (rev 396)		nic	cv403	XVal Session 35	1	XVal Session 35-Typing - Text-1		2012-07-12 15:10:18.213000
	Edit pad (rev 397)		Mark:	cv309	XVal Session 35	1	XVal Session 35-Typing - Text-1		2012-07-12 15:10:18.581000
	Edit pad (rev 398)		nic	cv403	XVal Session 35	1	XVal Session 35-Typing - Text-1		2012-07-12 15:10:18.713000
	Edit pad (rev 399)		Mark:	cv309	XVal Session 35	1	XVal Session 35-Typing - Text-1		2012-07-12 15:10:19.082000
	Edit pad (rev 400)		nic	cv403	XVal Session 35	1	XVal Session 35-Typing - Text-1		2012-07-12 15:10:19.216000
	Edit pad (rev 401)		nic	cv403	XVal Session 35	1	XVal Session 35-Typing - Text-1		2012-07-12 15:10:19.717000
	Edit pad (rev 402)		Mark:	cv309	XVal Session 35	1	XVal Session 35-Typing - Text-1		2012-07-12 15:10:19.896000
	Edit pad (rev 403)		nic	cv403	XVal Session 35	1	XVal Session 35-Typing - Text-1		2012-07-12 15:10:20.230000
	Edit pad (rev 404)		Mark:	cv309	XVal Session 35	1	XVal Session 35-Typing - Text-1		2012-07-12 15:10:20.398000
	Edit pad (rev 405)		Mark:	cv309	XVal Session 35	1	XVal Session 35-Typing - Text-1		2012-07-12 15:10:21.465000
	Edit pad (rev 406)		nic	cv403	XVal Session 35	1	XVal Session 35-Typing - Text-1		2012-07-12 15:10:21.497000
	Edit pad (rev 407)		Mark:	cv309	XVal Session 35	1	XVal Session 35-Typing - Text-1		2012-07-12 15:10:21.966000
	Edit pad (rev 408)		nic	cv403	XVal Session 35	1	XVal Session 35-Typing - Text-1		2012-07-12 15:10:21.997000
	Edit pad (rev 409)		Mark:	cv309	XVal Session 35	1	XVal Session 35-Typing - Text-1		2012-07-12 15:10:22.472000
	Edit pad (rev 410)		nic	cv403	XVal Session 35	1	XVal Session 35-Typing - Text-1		2012-07-12 15:10:22.503000
	Edit pad (rev 411)		nic	cv403	XVal Session 35	1	XVal Session 35-Typing - Text-1		2012-07-12 15:10:23.465000
	Edit pad (rev 412)		nic	cv403	XVal Session 35	1	XVal Session 35-Typing - Text-1		2012-07-12 15:10:23.965000
	Edit pad (rev 413)		nic	cv403	XVal Session 35	1	XVal Session 35-Typing - Text-1		2012-07-12 15:10:24.463000
	Edit pad (rev 414)		nic	cv403	XVal Session 35	1	XVal Session 35-Typing - Text-1		2012-07-12 15:10:24.964000
	Edit pad (rev 415)		nic	cv403	XVal Session 35	1	XVal Session 35-Typing - Text-1		2012-07-12 15:10:25.464000
	Edit pad (rev 416)		nic	cv403	XVal Session 35	1	XVal Session 35-Typing - Text-1		2012-07-12 15:10:25.965000
	Edit pad (rev 417)		Mark:	cv309	XVal Session 35	1	XVal Session 35-Typing - Text-1		2012-07-12 15:10:26.401000
	Edit pad (rev 418)		nic	cv403	XVal Session 35	1	XVal Session 35-Typing - Text-1		2012-07-12 15:10:26.463000
	Edit pad (rev 419)		Mark:	cv309	XVal Session 35	1	XVal Session 35-Typing - Text-1		2012-07-12 15:10:26.909000
	Edit pad (rev 420)		nic	cv403	XVal Session 35	1	XVal Session 35-Typing - Text-1		2012-07-12 15:10:26.963000
	Edit pad (rev 421)		Mark:	cv309	XVal Session 35	1	XVal Session 35-Typing - Text-1		2012-07-12 15:10:27.409000
	Edit pad (rev 422)		nic	cv403	XVal Session 35	1	XVal Session 35-Typing - Text-1		2012-07-12 15:10:27.490000
	Edit pad (rev 423)		Mark:	cv309	XVal Session 35	1	XVal Session 35-Typing - Text-1		2012-07-12 15:10:27.909000
	Edit pad (rev 424)		nic	cv403	XVal Session 35	1	XVal Session 35-Typing - Text-1		2012-07-12 15:10:27.997000
	Edit pad (rev 425)		Mark:	cv309	XVal Session 35	1	XVal Session 35-Typing - Text-1		2012-07-12 15:10:28.408000
	Edit pad (rev 426)		nic	cv403	XVal Session 35	1	XVal Session 35-Typing - Text-1		2012-07-12 15:10:28.519000
	Edit pad (rev 427)		Mark:	cv309	XVal Session 35	1	XVal Session 35-Typing - Text-1		2012-07-12 15:10:28.909000
	Edit pad (rev 428)		nic	cv403	XVal Session 35	1	XVal Session 35-Typing - Text-1		2012-07-12 15:10:29.318000
	Edit pad (rev 429)		Mark:	cv309	XVal Session 35	1	XVal Session 35-Typing - Text-1		2012-07-12 15:10:29.407000
	Edit pad (rev 430)		Mark:	cv309	XVal Session 35	1	XVal Session 35-Typing - Text-1		2012-07-12 15:10:29.910000
	Edit pad (rev 431)		nic	cv403	XVal Session 35	1	XVal Session 35-Typing - Text-1		2012-07-12 15:10:29.980000
	Edit pad (rev 432)		Mark:	cv309	XVal Session 35	1	XVal Session 35-Typing - Text-1		2012-07-12 15:10:30.409000
	Edit pad (rev 433)		nic	cv403	XVal Session 35	1	XVal Session 35-Typing - Text-1		2012-07-12 15:10:30.657000
	Edit pad (rev 434)		Mark:	cv309	XVal Session 35	1	XVal Session 35-Typing - Text-1		2012-07-12 15:10:30.909000
	Edit pad (rev 435)		nic	cv403	XVal Session 35	1	XVal Session 35-Typing - Text-1		2012-07-12 15:10:31.157000
	Edit pad (rev 436)		Mark:	cv309	XVal Session 35	1	XVal Session 35-Typing - Text-1		2012-07-12 15:10:31.409000
	Edit pad (rev 437)		nic	cv403	XVal Session 35	1	XVal Session 35-Typing - Text-1		2012-07-12 15:10:31.668000
	Edit pad (rev 438)		nic	cv403	XVal Session 35	1	XVal Session 35-Typing - Text-1		2012-07-12 15:10:32.167000
	Edit pad (rev 439)		nic	cv403	XVal Session 35	1	XVal Session 35-Typing - Text-1		2012-07-12 15:10:32.668000
	Edit pad (rev 440)		nic	cv403	XVal Session 35	1	XVal Session 35-Typing - Text-1		2012-07-12 15:10:33.168000
	Edit pad (rev 441)		Brady	cv405	XVal Session 35	1	XVal Session 35-Typing - Text-1		2012-07-12 15:10:33.307000
	Edit pad (rev 442)		nic	cv403	XVal Session 35	1	XVal Session 35-Typing - Text-1		2012-07-12 15:10:33.919000
	Edit pad (rev 443)		nic	cv403	XVal Session 35	1	XVal Session 35-Typing - Text-1		2012-07-12 15:10:34.432000
	Edit pad (rev 444)		nic	cv403	XVal Session 35	1	XVal Session 35-Typing - Text-1		2012-07-12 15:10:34.932000
	Edit pad (rev 445)		nic	cv403	XVal Session 35	1	XVal Session 35-Typing - Text-1		2012-07-12 15:10:35.482000
	Edit pad (rev 446)		nic	cv403	XVal Session 35	1	XVal Session 35-Typing - Text-1		2012-07-12 15:10:35.933000
	Edit pad (rev 447)		nic	cv403	XVal Session 35	1	XVal Session 35-Typing - Text-1		2012-07-12 15:10:36.436000
	Edit pad (rev 448)		nic	cv403	XVal Session 35	1	XVal Session 35-Typing - Text-1		2012-07-12 15:10:37.552000
	Edit pad (rev 449)		nic	cv403	XVal Session 35	1	XVal Session 35-Typing - Text-1		2012-07-12 15:10:38.059000
	Edit pad (rev 450)		nic	cv403	XVal Session 35	1	XVal Session 35-Typing - Text-1		2012-07-12 15:10:38.565000
	Edit pad (rev 451)		nic	cv403	XVal Session 35	1	XVal Session 35-Typing - Text-1		2012-07-12 15:10:39.076000
	Edit pad (rev 452)		nic	cv403	XVal Session 35	1	XVal Session 35-Typing - Text-1		2012-07-12 15:10:39.804000
	Edit pad (rev 453)		nic	cv403	XVal Session 35	1	XVal Session 35-Typing - Text-1		2012-07-12 15:10:40.366000
	Edit pad (rev 454)		nic	cv403	XVal Session 35	1	XVal Session 35-Typing - Text-1		2012-07-12 15:10:40.878000
	Edit pad (rev 455)		nic	cv403	XVal Session 35	1	XVal Session 35-Typing - Text-1		2012-07-12 15:10:41.386000
	Edit pad (rev 456)		nic	cv403	XVal Session 35	1	XVal Session 35-Typing - Text-1		2012-07-12 15:10:41.886000
	Edit pad (rev 457)		nic	cv403	XVal Session 35	1	XVal Session 35-Typing - Text-1		2012-07-12 15:10:42.385000
	Edit pad (rev 458)		nic	cv403	XVal Session 35	1	XVal Session 35-Typing - Text-1		2012-07-12 15:10:42.886000
	Edit pad (rev 459)		nic	cv403	XVal Session 35	1	XVal Session 35-Typing - Text-1		2012-07-12 15:10:44.332000
	Edit pad (rev 460)		nic	cv403	XVal Session 35	1	XVal Session 35-Typing - Text-1		2012-07-12 15:10:44.834000
	Edit pad (rev 461)		nic	cv403	XVal Session 35	1	XVal Session 35-Typing - Text-1		2012-07-12 15:10:45.340000
	Edit pad (rev 462)		nic	cv403	XVal Session 35	1	XVal Session 35-Typing - Text-1		2012-07-12 15:10:45.840000
	Edit pad (rev 463)		nic	cv403	XVal Session 35	1	XVal Session 35-Typing - Text-1		2012-07-12 15:10:46.340000
	Edit pad (rev 464)		nic	cv403	XVal Session 35	1	XVal Session 35-Typing - Text-1		2012-07-12 15:10:47.212000
	Edit pad (rev 465)		nic	cv403	XVal Session 35	1	XVal Session 35-Typing - Text-1		2012-07-12 15:10:47.722000
	Edit pad (rev 466)		nic	cv403	XVal Session 35	1	XVal Session 35-Typing - Text-1		2012-07-12 15:10:48.230000
	Edit pad (rev 467)		nic	cv403	XVal Session 35	1	XVal Session 35-Typing - Text-1		2012-07-12 15:10:48.730000
	Edit pad (rev 468)		nic	cv403	XVal Session 35	1	XVal Session 35-Typing - Text-1		2012-07-12 15:10:49.230000
	Edit pad (rev 469)		nic	cv403	XVal Session 35	1	XVal Session 35-Typing - Text-1		2012-07-12 15:10:50.041000
	Edit pad (rev 470)		nic	cv403	XVal Session 35	1	XVal Session 35-Typing - Text-1		2012-07-12 15:10:50.612000
	Edit pad (rev 471)		nic	cv403	XVal Session 35	1	XVal Session 35-Typing - Text-1		2012-07-12 15:10:51.105000
	Edit pad (rev 472)		nic	cv403	XVal Session 35	1	XVal Session 35-Typing - Text-1		2012-07-12 15:10:51.650000
	Edit pad (rev 473)		nic	cv403	XVal Session 35	1	XVal Session 35-Typing - Text-1		2012-07-12 15:10:52.155000
	Edit pad (rev 474)		nic	cv403	XVal Session 35	1	XVal Session 35-Typing - Text-1		2012-07-12 15:10:52.656000
	Edit pad (rev 475)		nic	cv403	XVal Session 35	1	XVal Session 35-Typing - Text-1		2012-07-12 15:10:53.168000
	Edit pad (rev 476)		nic	cv403	XVal Session 35	1	XVal Session 35-Typing - Text-1		2012-07-12 15:10:53.667000
	Edit pad (rev 477)		nic	cv403	XVal Session 35	1	XVal Session 35-Typing - Text-1		2012-07-12 15:10:54.168000
	Edit pad (rev 478)		nic	cv403	XVal Session 35	1	XVal Session 35-Typing - Text-1		2012-07-12 15:10:54.668000
	Edit pad (rev 479)		nic	cv403	XVal Session 35	1	XVal Session 35-Typing - Text-1		2012-07-12 15:10:55.168000
	Edit pad (rev 480)		nic	cv403	XVal Session 35	1	XVal Session 35-Typing - Text-1		2012-07-12 15:10:55.669000
	Edit pad (rev 481)		sluggo	cv411	XVal Session 35	1	XVal Session 35-Typing - Text-1		2012-07-12 15:10:55.772000
	Edit pad (rev 482)		nic	cv403	XVal Session 35	1	XVal Session 35-Typing - Text-1		2012-07-12 15:10:56.168000
	Edit pad (rev 483)		sluggo	cv411	XVal Session 35	1	XVal Session 35-Typing - Text-1		2012-07-12 15:10:56.271000
	Edit pad (rev 484)		nic	cv403	XVal Session 35	1	XVal Session 35-Typing - Text-1		2012-07-12 15:10:56.668000
	Edit pad (rev 485)		sluggo	cv411	XVal Session 35	1	XVal Session 35-Typing - Text-1		2012-07-12 15:10:56.932000
	Edit pad (rev 486)		sluggo	cv411	XVal Session 35	1	XVal Session 35-Typing - Text-1		2012-07-12 15:10:57.440000
	Chat	Modias: my 1st para shows the first words as Tiridates I was King of...	Mark:	cv309	XVal Session 35	1	XVal Session 35-Typing - Text-1		2012-07-12 15:10:57.443000
	Edit pad (rev 487)		nic	cv403	XVal Session 35	1	XVal Session 35-Typing - Text-1		2012-07-12 15:10:57.477000
	Edit pad (rev 488)		sluggo	cv411	XVal Session 35	1	XVal Session 35-Typing - Text-1		2012-07-12 15:10:57.940000
	Edit pad (rev 489)		nic	cv403	XVal Session 35	1	XVal Session 35-Typing - Text-1		2012-07-12 15:10:57.979000
	Edit pad (rev 490)		nic	cv403	XVal Session 35	1	XVal Session 35-Typing - Text-1		2012-07-12 15:10:58.479000
	Edit pad (rev 491)		nic	cv403	XVal Session 35	1	XVal Session 35-Typing - Text-1		2012-07-12 15:10:58.982000
	Edit pad (rev 492)		nic	cv403	XVal Session 35	1	XVal Session 35-Typing - Text-1		2012-07-12 15:10:59.481000
	Edit pad (rev 493)		nic	cv403	XVal Session 35	1	XVal Session 35-Typing - Text-1		2012-07-12 15:10:59.989000
	Edit pad (rev 494)		nic	cv403	XVal Session 35	1	XVal Session 35-Typing - Text-1		2012-07-12 15:11:00.494000
	Edit pad (rev 495)		nic	cv403	XVal Session 35	1	XVal Session 35-Typing - Text-1		2012-07-12 15:11:01.206000
	Edit pad (rev 496)		nic	cv403	XVal Session 35	1	XVal Session 35-Typing - Text-1		2012-07-12 15:11:01.708000
	Edit pad (rev 497)		nic	cv403	XVal Session 35	1	XVal Session 35-Typing - Text-1		2012-07-12 15:11:02.215000
	Edit pad (rev 498)		nic	cv403	XVal Session 35	1	XVal Session 35-Typing - Text-1		2012-07-12 15:11:02.715000
	Edit pad (rev 499)		nic	cv403	XVal Session 35	1	XVal Session 35-Typing - Text-1		2012-07-12 15:11:03.215000
	Edit pad (rev 500)		nic	cv403	XVal Session 35	1	XVal Session 35-Typing - Text-1		2012-07-12 15:11:03.715000
	Edit pad (rev 501)		nic	cv403	XVal Session 35	1	XVal Session 35-Typing - Text-1		2012-07-12 15:11:04.215000
	Edit pad (rev 502)		nic	cv403	XVal Session 35	1	XVal Session 35-Typing - Text-1		2012-07-12 15:11:04.715000
	Edit pad (rev 503)		Mark:	cv309	XVal Session 35	1	XVal Session 35-Typing - Text-1		2012-07-12 15:11:05.121000
	Edit pad (rev 504)		nic	cv403	XVal Session 35	1	XVal Session 35-Typing - Text-1		2012-07-12 15:11:05.213000
	Edit pad (rev 505)		Mark:	cv309	XVal Session 35	1	XVal Session 35-Typing - Text-1		2012-07-12 15:11:05.628000
	Edit pad (rev 506)		nic	cv403	XVal Session 35	1	XVal Session 35-Typing - Text-1		2012-07-12 15:11:05.713000
	Edit pad (rev 507)		Mark:	cv309	XVal Session 35	1	XVal Session 35-Typing - Text-1		2012-07-12 15:11:06.128000
	Edit pad (rev 508)		nic	cv403	XVal Session 35	1	XVal Session 35-Typing - Text-1		2012-07-12 15:11:06.453000
	Edit pad (rev 509)		nic	cv403	XVal Session 35	1	XVal Session 35-Typing - Text-1		2012-07-12 15:11:06.965000
	Edit pad (rev 510)		nic	cv403	XVal Session 35	1	XVal Session 35-Typing - Text-1		2012-07-12 15:11:07.465000
	Edit pad (rev 511)		nic	cv403	XVal Session 35	1	XVal Session 35-Typing - Text-1		2012-07-12 15:11:09.560000
	Edit pad (rev 512)		nic	cv403	XVal Session 35	1	XVal Session 35-Typing - Text-1		2012-07-12 15:11:10.061000
	Edit pad (rev 513)		Mark:	cv309	XVal Session 35	1	XVal Session 35-Typing - Text-1		2012-07-12 15:11:10.063000
	Edit pad (rev 514)		Mark:	cv309	XVal Session 35	1	XVal Session 35-Typing - Text-1		2012-07-12 15:11:10.565000
	Edit pad (rev 515)		nic	cv403	XVal Session 35	1	XVal Session 35-Typing - Text-1		2012-07-12 15:11:10.574000
	Edit pad (rev 516)		Mark:	cv309	XVal Session 35	1	XVal Session 35-Typing - Text-1		2012-07-12 15:11:11.065000
	Edit pad (rev 517)		nic	cv403	XVal Session 35	1	XVal Session 35-Typing - Text-1		2012-07-12 15:11:11.074000
	Edit pad (rev 518)		Mark:	cv309	XVal Session 35	1	XVal Session 35-Typing - Text-1		2012-07-12 15:11:11.567000
	Edit pad (rev 519)		nic	cv403	XVal Session 35	1	XVal Session 35-Typing - Text-1		2012-07-12 15:11:11.575000
	Edit pad (rev 520)		nic	cv403	XVal Session 35	1	XVal Session 35-Typing - Text-1		2012-07-12 15:11:12.074000
	Edit pad (rev 521)		Mark:	cv309	XVal Session 35	1	XVal Session 35-Typing - Text-1		2012-07-12 15:11:12.081000
	Edit pad (rev 522)		nic	cv403	XVal Session 35	1	XVal Session 35-Typing - Text-1		2012-07-12 15:11:12.573000
	Edit pad (rev 523)		Mark:	cv309	XVal Session 35	1	XVal Session 35-Typing - Text-1		2012-07-12 15:11:12.582000
	Edit pad (rev 524)		nic	cv403	XVal Session 35	1	XVal Session 35-Typing - Text-1		2012-07-12 15:11:13.074000
	Edit pad (rev 525)		Mark:	cv309	XVal Session 35	1	XVal Session 35-Typing - Text-1		2012-07-12 15:11:13.081000
	Edit pad (rev 526)		Mark:	cv309	XVal Session 35	1	XVal Session 35-Typing - Text-1		2012-07-12 15:11:13.581000
	Edit pad (rev 527)		nic	cv403	XVal Session 35	1	XVal Session 35-Typing - Text-1		2012-07-12 15:11:13.707000
	Edit pad (rev 528)		nic	cv403	XVal Session 35	1	XVal Session 35-Typing - Text-1		2012-07-12 15:11:14.304000
	Edit pad (rev 529)		Mark:	cv309	XVal Session 35	1	XVal Session 35-Typing - Text-1		2012-07-12 15:11:14.322000
	Edit pad (rev 530)		nic	cv403	XVal Session 35	1	XVal Session 35-Typing - Text-1		2012-07-12 15:11:14.808000
	Edit pad (rev 531)		Mark:	cv309	XVal Session 35	1	XVal Session 35-Typing - Text-1		2012-07-12 15:11:14.831000
	Edit pad (rev 532)		nic	cv403	XVal Session 35	1	XVal Session 35-Typing - Text-1		2012-07-12 15:11:15.308000
	Edit pad (rev 533)		Mark:	cv309	XVal Session 35	1	XVal Session 35-Typing - Text-1		2012-07-12 15:11:15.331000
	Edit pad (rev 534)		nic	cv403	XVal Session 35	1	XVal Session 35-Typing - Text-1		2012-07-12 15:11:15.808000
	Edit pad (rev 535)		nic	cv403	XVal Session 35	1	XVal Session 35-Typing - Text-1		2012-07-12 15:11:16.309000
	Edit pad (rev 536)		nic	cv403	XVal Session 35	1	XVal Session 35-Typing - Text-1		2012-07-12 15:11:16.809000
	Edit pad (rev 537)		nic	cv403	XVal Session 35	1	XVal Session 35-Typing - Text-1		2012-07-12 15:11:17.309000
	Edit pad (rev 538)		nic	cv403	XVal Session 35	1	XVal Session 35-Typing - Text-1		2012-07-12 15:11:17.808000
	Edit pad (rev 539)		sluggo	cv411	XVal Session 35	1	XVal Session 35-Typing - Text-1		2012-07-12 15:11:18.241000
	Edit pad (rev 540)		nic	cv403	XVal Session 35	1	XVal Session 35-Typing - Text-1		2012-07-12 15:11:18.309000
	Edit pad (rev 541)		sluggo	cv411	XVal Session 35	1	XVal Session 35-Typing - Text-1		2012-07-12 15:11:18.741000
	Edit pad (rev 542)		nic	cv403	XVal Session 35	1	XVal Session 35-Typing - Text-1		2012-07-12 15:11:18.808000
	Edit pad (rev 543)		sluggo	cv411	XVal Session 35	1	XVal Session 35-Typing - Text-1		2012-07-12 15:11:19.240000
	Edit pad (rev 544)		nic	cv403	XVal Session 35	1	XVal Session 35-Typing - Text-1		2012-07-12 15:11:19.307000
	Edit pad (rev 545)		sluggo	cv411	XVal Session 35	1	XVal Session 35-Typing - Text-1		2012-07-12 15:11:19.741000
	Edit pad (rev 546)		nic	cv403	XVal Session 35	1	XVal Session 35-Typing - Text-1		2012-07-12 15:11:19.807000
	Edit pad (rev 547)		Mark:	cv309	XVal Session 35	1	XVal Session 35-Typing - Text-1		2012-07-12 15:11:20.091000
	Edit pad (rev 548)		sluggo	cv411	XVal Session 35	1	XVal Session 35-Typing - Text-1		2012-07-12 15:11:20.297000
	Edit pad (rev 549)		nic	cv403	XVal Session 35	1	XVal Session 35-Typing - Text-1		2012-07-12 15:11:20.310000
	Edit pad (rev 550)		Mark:	cv309	XVal Session 35	1	XVal Session 35-Typing - Text-1		2012-07-12 15:11:20.597000
	Edit pad (rev 551)		sluggo	cv411	XVal Session 35	1	XVal Session 35-Typing - Text-1		2012-07-12 15:11:20.796000
	Edit pad (rev 552)		nic	cv403	XVal Session 35	1	XVal Session 35-Typing - Text-1		2012-07-12 15:11:20.821000
	Edit pad (rev 553)		Mark:	cv309	XVal Session 35	1	XVal Session 35-Typing - Text-1		2012-07-12 15:11:21.099000
	Edit pad (rev 554)		sluggo	cv411	XVal Session 35	1	XVal Session 35-Typing - Text-1		2012-07-12 15:11:21.351000
	Edit pad (rev 555)		Mark:	cv309	XVal Session 35	1	XVal Session 35-Typing - Text-1		2012-07-12 15:11:21.597000
	Edit pad (rev 556)		nic	cv403	XVal Session 35	1	XVal Session 35-Typing - Text-1		2012-07-12 15:11:21.673000
	Edit pad (rev 557)		sluggo	cv411	XVal Session 35	1	XVal Session 35-Typing - Text-1		2012-07-12 15:11:21.796000
	Edit pad (rev 558)		Mark:	cv309	XVal Session 35	1	XVal Session 35-Typing - Text-1		2012-07-12 15:11:22.098000
	Edit pad (rev 559)		nic	cv403	XVal Session 35	1	XVal Session 35-Typing - Text-1		2012-07-12 15:11:22.182000
	Edit pad (rev 560)		sluggo	cv411	XVal Session 35	1	XVal Session 35-Typing - Text-1		2012-07-12 15:11:22.296000
	Edit pad (rev 561)		Mark:	cv309	XVal Session 35	1	XVal Session 35-Typing - Text-1		2012-07-12 15:11:22.597000
	Edit pad (rev 562)		nic	cv403	XVal Session 35	1	XVal Session 35-Typing - Text-1		2012-07-12 15:11:22.692000
	Edit pad (rev 563)		Mark:	cv309	XVal Session 35	1	XVal Session 35-Typing - Text-1		2012-07-12 15:11:23.097000
	Edit pad (rev 564)		nic	cv403	XVal Session 35	1	XVal Session 35-Typing - Text-1		2012-07-12 15:11:23.199000
	Edit pad (rev 565)		Mark:	cv309	XVal Session 35	1	XVal Session 35-Typing - Text-1		2012-07-12 15:11:23.595000
	Edit pad (rev 566)		nic	cv403	XVal Session 35	1	XVal Session 35-Typing - Text-1		2012-07-12 15:11:23.698000
	Edit pad (rev 567)		Mark:	cv309	XVal Session 35	1	XVal Session 35-Typing - Text-1		2012-07-12 15:11:24.096000
	Edit pad (rev 568)		nic	cv403	XVal Session 35	1	XVal Session 35-Typing - Text-1		2012-07-12 15:11:24.201000
	Edit pad (rev 569)		sluggo	cv411	XVal Session 35	1	XVal Session 35-Typing - Text-1		2012-07-12 15:11:24.387000
	Edit pad (rev 570)		nic	cv403	XVal Session 35	1	XVal Session 35-Typing - Text-1		2012-07-12 15:11:24.715000
	Edit pad (rev 571)		Mark:	cv309	XVal Session 35	1	XVal Session 35-Typing - Text-1		2012-07-12 15:11:24.828000
	Edit pad (rev 572)		nic	cv403	XVal Session 35	1	XVal Session 35-Typing - Text-1		2012-07-12 15:11:25.215000
	Edit pad (rev 573)		Mark:	cv309	XVal Session 35	1	XVal Session 35-Typing - Text-1		2012-07-12 15:11:25.329000
	Edit pad (rev 574)		nic	cv403	XVal Session 35	1	XVal Session 35-Typing - Text-1		2012-07-12 15:11:25.715000
	Edit pad (rev 575)		Mark:	cv309	XVal Session 35	1	XVal Session 35-Typing - Text-1		2012-07-12 15:11:25.829000
	Edit pad (rev 576)		nic	cv403	XVal Session 35	1	XVal Session 35-Typing - Text-1		2012-07-12 15:11:26.215000
	Edit pad (rev 577)		Mark:	cv309	XVal Session 35	1	XVal Session 35-Typing - Text-1		2012-07-12 15:11:26.329000
	Edit pad (rev 578)		Mark:	cv309	XVal Session 35	1	XVal Session 35-Typing - Text-1		2012-07-12 15:11:26.831000
	Edit pad (rev 579)		nic	cv403	XVal Session 35	1	XVal Session 35-Typing - Text-1		2012-07-12 15:11:26.938000
	Edit pad (rev 580)		Mark:	cv309	XVal Session 35	1	XVal Session 35-Typing - Text-1		2012-07-12 15:11:27.331000
	Edit pad (rev 581)		nic	cv403	XVal Session 35	1	XVal Session 35-Typing - Text-1		2012-07-12 15:11:27.447000
	Edit pad (rev 582)		Mark:	cv309	XVal Session 35	1	XVal Session 35-Typing - Text-1		2012-07-12 15:11:27.831000
	Edit pad (rev 583)		nic	cv403	XVal Session 35	1	XVal Session 35-Typing - Text-1		2012-07-12 15:11:27.947000
	Edit pad (rev 584)		Mark:	cv309	XVal Session 35	1	XVal Session 35-Typing - Text-1		2012-07-12 15:11:28.331000
	Edit pad (rev 585)		nic	cv403	XVal Session 35	1	XVal Session 35-Typing - Text-1		2012-07-12 15:11:28.448000
	Edit pad (rev 586)		sluggo	cv411	XVal Session 35	1	XVal Session 35-Typing - Text-1		2012-07-12 15:11:28.807000
	Edit pad (rev 587)		Mark:	cv309	XVal Session 35	1	XVal Session 35-Typing - Text-1		2012-07-12 15:11:28.831000
	Edit pad (rev 588)		nic	cv403	XVal Session 35	1	XVal Session 35-Typing - Text-1		2012-07-12 15:11:28.951000
	Edit pad (rev 589)		sluggo	cv411	XVal Session 35	1	XVal Session 35-Typing - Text-1		2012-07-12 15:11:29.307000
	Edit pad (rev 590)		Mark:	cv309	XVal Session 35	1	XVal Session 35-Typing - Text-1		2012-07-12 15:11:29.330000
	Edit pad (rev 591)		nic	cv403	XVal Session 35	1	XVal Session 35-Typing - Text-1		2012-07-12 15:11:29.451000
	Edit pad (rev 592)		sluggo	cv411	XVal Session 35	1	XVal Session 35-Typing - Text-1		2012-07-12 15:11:29.808000
	Edit pad (rev 593)		nic	cv403	XVal Session 35	1	XVal Session 35-Typing - Text-1		2012-07-12 15:11:29.950000
	Edit pad (rev 594)		sluggo	cv411	XVal Session 35	1	XVal Session 35-Typing - Text-1		2012-07-12 15:11:30.308000
	Edit pad (rev 595)		Mark:	cv309	XVal Session 35	1	XVal Session 35-Typing - Text-1		2012-07-12 15:11:30.436000
	Edit pad (rev 596)		nic	cv403	XVal Session 35	1	XVal Session 35-Typing - Text-1		2012-07-12 15:11:30.639000
	Edit pad (rev 597)		sluggo	cv411	XVal Session 35	1	XVal Session 35-Typing - Text-1		2012-07-12 15:11:30.808000
	Edit pad (rev 598)		Mark:	cv309	XVal Session 35	1	XVal Session 35-Typing - Text-1		2012-07-12 15:11:30.939000
	Edit pad (rev 599)		nic	cv403	XVal Session 35	1	XVal Session 35-Typing - Text-1		2012-07-12 15:11:31.137000
	Edit pad (rev 600)		sluggo	cv411	XVal Session 35	1	XVal Session 35-Typing - Text-1		2012-07-12 15:11:31.309000
	Edit pad (rev 601)		Mark:	cv309	XVal Session 35	1	XVal Session 35-Typing - Text-1		2012-07-12 15:11:31.442000
	Edit pad (rev 602)		nic	cv403	XVal Session 35	1	XVal Session 35-Typing - Text-1		2012-07-12 15:11:31.636000
	Edit pad (rev 603)		sluggo	cv411	XVal Session 35	1	XVal Session 35-Typing - Text-1		2012-07-12 15:11:31.810000
	Edit pad (rev 604)		Mark:	cv309	XVal Session 35	1	XVal Session 35-Typing - Text-1		2012-07-12 15:11:31.951000
	Edit pad (rev 605)		nic	cv403	XVal Session 35	1	XVal Session 35-Typing - Text-1		2012-07-12 15:11:32.137000
	Edit pad (rev 606)		sluggo	cv411	XVal Session 35	1	XVal Session 35-Typing - Text-1		2012-07-12 15:11:32.308000
	Edit pad (rev 607)		Mark:	cv309	XVal Session 35	1	XVal Session 35-Typing - Text-1		2012-07-12 15:11:32.454000
	Edit pad (rev 608)		nic	cv403	XVal Session 35	1	XVal Session 35-Typing - Text-1		2012-07-12 15:11:32.637000
	Edit pad (rev 609)		sluggo	cv411	XVal Session 35	1	XVal Session 35-Typing - Text-1		2012-07-12 15:11:32.809000
	Edit pad (rev 610)		Mark:	cv309	XVal Session 35	1	XVal Session 35-Typing - Text-1		2012-07-12 15:11:32.955000
	Edit pad (rev 611)		nic	cv403	XVal Session 35	1	XVal Session 35-Typing - Text-1		2012-07-12 15:11:33.140000
	Edit pad (rev 612)		sluggo	cv411	XVal Session 35	1	XVal Session 35-Typing - Text-1		2012-07-12 15:11:33.309000
	Edit pad (rev 613)		Mark:	cv309	XVal Session 35	1	XVal Session 35-Typing - Text-1		2012-07-12 15:11:33.454000
	Edit pad (rev 614)		Mark:	cv309	XVal Session 35	1	XVal Session 35-Typing - Text-1		2012-07-12 15:11:33.956000
	Edit pad (rev 615)		Mark:	cv309	XVal Session 35	1	XVal Session 35-Typing - Text-1		2012-07-12 15:11:34.456000
	Edit pad (rev 616)		nic	cv403	XVal Session 35	1	XVal Session 35-Typing - Text-1		2012-07-12 15:11:34.545000
	Edit pad (rev 617)		sluggo	cv411	XVal Session 35	1	XVal Session 35-Typing - Text-1		2012-07-12 15:11:34.714000
	Edit pad (rev 618)		nic	cv403	XVal Session 35	1	XVal Session 35-Typing - Text-1		2012-07-12 15:11:35.053000
	Edit pad (rev 619)		Mark:	cv309	XVal Session 35	1	XVal Session 35-Typing - Text-1		2012-07-12 15:11:35.462000
	Edit pad (rev 620)		sluggo	cv411	XVal Session 35	1	XVal Session 35-Typing - Text-1		2012-07-12 15:11:35.581000
	Edit pad (rev 621)		sluggo	cv411	XVal Session 35	1	XVal Session 35-Typing - Text-1		2012-07-12 15:11:36.083000
	Edit pad (rev 622)		Mark:	cv309	XVal Session 35	1	XVal Session 35-Typing - Text-1		2012-07-12 15:11:36.129000
	Edit pad (rev 623)		nic	cv403	XVal Session 35	1	XVal Session 35-Typing - Text-1		2012-07-12 15:11:36.209000
	Edit pad (rev 624)		sluggo	cv411	XVal Session 35	1	XVal Session 35-Typing - Text-1		2012-07-12 15:11:36.584000
	Edit pad (rev 625)		Mark:	cv309	XVal Session 35	1	XVal Session 35-Typing - Text-1		2012-07-12 15:11:36.630000
	Edit pad (rev 626)		nic	cv403	XVal Session 35	1	XVal Session 35-Typing - Text-1		2012-07-12 15:11:36.714000
	Edit pad (rev 627)		sluggo	cv411	XVal Session 35	1	XVal Session 35-Typing - Text-1		2012-07-12 15:11:37.084000
	Edit pad (rev 628)		Mark:	cv309	XVal Session 35	1	XVal Session 35-Typing - Text-1		2012-07-12 15:11:37.146000
	Edit pad (rev 629)		nic	cv403	XVal Session 35	1	XVal Session 35-Typing - Text-1		2012-07-12 15:11:37.213000
	Edit pad (rev 630)		sluggo	cv411	XVal Session 35	1	XVal Session 35-Typing - Text-1		2012-07-12 15:11:37.586000
	Edit pad (rev 631)		nic	cv403	XVal Session 35	1	XVal Session 35-Typing - Text-1		2012-07-12 15:11:37.714000
	Edit pad (rev 632)		sluggo	cv411	XVal Session 35	1	XVal Session 35-Typing - Text-1		2012-07-12 15:11:38.085000
	Edit pad (rev 633)		Mark:	cv309	XVal Session 35	1	XVal Session 35-Typing - Text-1		2012-07-12 15:11:38.095000
	Edit pad (rev 634)		nic	cv403	XVal Session 35	1	XVal Session 35-Typing - Text-1		2012-07-12 15:11:38.213000
	Edit pad (rev 635)		sluggo	cv411	XVal Session 35	1	XVal Session 35-Typing - Text-1		2012-07-12 15:11:38.586000
	Edit pad (rev 636)		Mark:	cv309	XVal Session 35	1	XVal Session 35-Typing - Text-1		2012-07-12 15:11:38.595000
	Edit pad (rev 637)		nic	cv403	XVal Session 35	1	XVal Session 35-Typing - Text-1		2012-07-12 15:11:38.714000
	Edit pad (rev 638)		sluggo	cv411	XVal Session 35	1	XVal Session 35-Typing - Text-1		2012-07-12 15:11:39.086000
	Edit pad (rev 639)		Mark:	cv309	XVal Session 35	1	XVal Session 35-Typing - Text-1		2012-07-12 15:11:39.105000
	Edit pad (rev 640)		sluggo	cv411	XVal Session 35	1	XVal Session 35-Typing - Text-1		2012-07-12 15:11:39.587000
	Edit pad (rev 641)		Mark:	cv309	XVal Session 35	1	XVal Session 35-Typing - Text-1		2012-07-12 15:11:39.612000
	Edit pad (rev 642)		nic	cv403	XVal Session 35	1	XVal Session 35-Typing - Text-1		2012-07-12 15:11:39.972000
	Edit pad (rev 643)		sluggo	cv411	XVal Session 35	1	XVal Session 35-Typing - Text-1		2012-07-12 15:11:40.093000
	Edit pad (rev 644)		Mark:	cv309	XVal Session 35	1	XVal Session 35-Typing - Text-1		2012-07-12 15:11:40.152000
	Edit pad (rev 645)		nic	cv403	XVal Session 35	1	XVal Session 35-Typing - Text-1		2012-07-12 15:11:40.553000
	Edit pad (rev 646)		sluggo	cv411	XVal Session 35	1	XVal Session 35-Typing - Text-1		2012-07-12 15:11:40.592000
	Edit pad (rev 647)		Mark:	cv309	XVal Session 35	1	XVal Session 35-Typing - Text-1		2012-07-12 15:11:40.620000
	Edit pad (rev 648)		nic	cv403	XVal Session 35	1	XVal Session 35-Typing - Text-1		2012-07-12 15:11:40.980000
	Edit pad (rev 649)		sluggo	cv411	XVal Session 35	1	XVal Session 35-Typing - Text-1		2012-07-12 15:11:41.092000
	Edit pad (rev 650)		Mark:	cv309	XVal Session 35	1	XVal Session 35-Typing - Text-1		2012-07-12 15:11:41.196000
	Edit pad (rev 651)		sluggo	cv411	XVal Session 35	1	XVal Session 35-Typing - Text-1		2012-07-12 15:11:41.594000
	Edit pad (rev 652)		Mark:	cv309	XVal Session 35	1	XVal Session 35-Typing - Text-1		2012-07-12 15:11:41.671000
	Edit pad (rev 653)		nic	cv403	XVal Session 35	1	XVal Session 35-Typing - Text-1		2012-07-12 15:11:41.850000
	Edit pad (rev 654)		sluggo	cv411	XVal Session 35	1	XVal Session 35-Typing - Text-1		2012-07-12 15:11:42.093000
	Edit pad (rev 655)		Mark:	cv309	XVal Session 35	1	XVal Session 35-Typing - Text-1		2012-07-12 15:11:42.144000
	Edit pad (rev 656)		nic	cv403	XVal Session 35	1	XVal Session 35-Typing - Text-1		2012-07-12 15:11:42.353000
	Edit pad (rev 657)		sluggo	cv411	XVal Session 35	1	XVal Session 35-Typing - Text-1		2012-07-12 15:11:42.594000
	Edit pad (rev 658)		Mark:	cv309	XVal Session 35	1	XVal Session 35-Typing - Text-1		2012-07-12 15:11:42.644000
	Edit pad (rev 659)		nic	cv403	XVal Session 35	1	XVal Session 35-Typing - Text-1		2012-07-12 15:11:42.856000
	Edit pad (rev 660)		sluggo	cv411	XVal Session 35	1	XVal Session 35-Typing - Text-1		2012-07-12 15:11:43.094000
	Edit pad (rev 661)		Mark:	cv309	XVal Session 35	1	XVal Session 35-Typing - Text-1		2012-07-12 15:11:43.144000
	Edit pad (rev 662)		sluggo	cv411	XVal Session 35	1	XVal Session 35-Typing - Text-1		2012-07-12 15:11:43.594000
	Edit pad (rev 663)		Mark:	cv309	XVal Session 35	1	XVal Session 35-Typing - Text-1		2012-07-12 15:11:43.642000
	Edit pad (rev 664)		nic	cv403	XVal Session 35	1	XVal Session 35-Typing - Text-1		2012-07-12 15:11:43.649000
20844	Load Instructions			cv167	XVal Session 35	1	XVal Session 35-Typing - Numbers-1	192.54.222.3	2012-07-12 15:11:44
20847	Load Instructions			cv164	XVal Session 35	1	XVal Session 35-Typing - Numbers-1	18.111.60.210	2012-07-12 15:11:44
20848	Load Instructions			cv165	XVal Session 35	1	XVal Session 35-Typing - Numbers-1	192.54.222.11	2012-07-12 15:11:44
20850	Load Instructions			cv166	XVal Session 35	1	XVal Session 35-Typing - Numbers-1	192.54.222.3	2012-07-12 15:11:44
	Edit pad (rev 665)		sluggo	cv411	XVal Session 35	1	XVal Session 35-Typing - Text-1		2012-07-12 15:11:44.099000
	Edit pad (rev 666)		sluggo	cv411	XVal Session 35	1	XVal Session 35-Typing - Text-1		2012-07-12 15:11:44.593000
	Edit pad (rev 667)		nic	cv403	XVal Session 35	1	XVal Session 35-Typing - Text-1		2012-07-12 15:11:44.628000
20856	Load Workspace			cv166	XVal Session 35	1	XVal Session 35-Typing - Numbers-1	192.54.222.3	2012-07-12 15:12:14
20857	Load Workspace			cv167	XVal Session 35	1	XVal Session 35-Typing - Numbers-1	192.54.222.3	2012-07-12 15:12:14
20858	Load Workspace			cv164	XVal Session 35	1	XVal Session 35-Typing - Numbers-1	18.111.60.210	2012-07-12 15:12:14
20859	Load Workspace			cv165	XVal Session 35	1	XVal Session 35-Typing - Numbers-1	192.54.222.11	2012-07-12 15:12:14
	Chat	I can enter the first set of numbers	nic	cv403	XVal Session 35	1	XVal Session 35-Typing - Numbers-1		2012-07-12 15:12:30.888000
	Chat	Golden-4th row	sluggo	cv411	XVal Session 35	1	XVal Session 35-Typing - Numbers-1		2012-07-12 15:12:37.611000
	Edit pad (rev 0)		nic	cv403	XVal Session 35	1	XVal Session 35-Typing - Numbers-1		2012-07-12 15:12:42.391000
	Edit pad (rev 1)		nic	cv403	XVal Session 35	1	XVal Session 35-Typing - Numbers-1		2012-07-12 15:12:42.902000
	Chat	I will do the second	Brady	cv405	XVal Session 35	1	XVal Session 35-Typing - Numbers-1		2012-07-12 15:12:44.056000
	Edit pad (rev 2)		nic	cv403	XVal Session 35	1	XVal Session 35-Typing - Numbers-1		2012-07-12 15:12:44.212000
	Edit pad (rev 3)		nic	cv403	XVal Session 35	1	XVal Session 35-Typing - Numbers-1		2012-07-12 15:12:44.745000
	Edit pad (rev 4)		sluggo	cv411	XVal Session 35	1	XVal Session 35-Typing - Numbers-1		2012-07-12 15:12:45.097000
	Edit pad (rev 5)		nic	cv403	XVal Session 35	1	XVal Session 35-Typing - Numbers-1		2012-07-12 15:12:45.330000
	Edit pad (rev 6)		sluggo	cv411	XVal Session 35	1	XVal Session 35-Typing - Numbers-1		2012-07-12 15:12:45.596000
	Edit pad (rev 7)		nic	cv403	XVal Session 35	1	XVal Session 35-Typing - Numbers-1		2012-07-12 15:12:46.834000
	Edit pad (rev 8)		nic	cv403	XVal Session 35	1	XVal Session 35-Typing - Numbers-1		2012-07-12 15:12:47.340000
	Edit pad (rev 9)		Brady	cv405	XVal Session 35	1	XVal Session 35-Typing - Numbers-1		2012-07-12 15:12:48.245000
	Edit pad (rev 10)		Brady	cv405	XVal Session 35	1	XVal Session 35-Typing - Numbers-1		2012-07-12 15:12:48.744000
	Edit pad (rev 11)		Brady	cv405	XVal Session 35	1	XVal Session 35-Typing - Numbers-1		2012-07-12 15:12:49.244000
	Edit pad (rev 12)		nic	cv403	XVal Session 35	1	XVal Session 35-Typing - Numbers-1		2012-07-12 15:12:49.438000
	Edit pad (rev 13)		Brady	cv405	XVal Session 35	1	XVal Session 35-Typing - Numbers-1		2012-07-12 15:12:49.745000
	Edit pad (rev 14)		nic	cv403	XVal Session 35	1	XVal Session 35-Typing - Numbers-1		2012-07-12 15:12:49.941000
	Edit pad (rev 15)		Brady	cv405	XVal Session 35	1	XVal Session 35-Typing - Numbers-1		2012-07-12 15:12:50.379000
	Edit pad (rev 16)		nic	cv403	XVal Session 35	1	XVal Session 35-Typing - Numbers-1		2012-07-12 15:12:50.448000
	Edit pad (rev 17)		Brady	cv405	XVal Session 35	1	XVal Session 35-Typing - Numbers-1		2012-07-12 15:12:50.918000
	Edit pad (rev 18)		nic	cv403	XVal Session 35	1	XVal Session 35-Typing - Numbers-1		2012-07-12 15:12:50.949000
	Edit pad (rev 19)		Brady	cv405	XVal Session 35	1	XVal Session 35-Typing - Numbers-1		2012-07-12 15:12:52.179000
	Edit pad (rev 20)		nic	cv403	XVal Session 35	1	XVal Session 35-Typing - Numbers-1		2012-07-12 15:12:53.014000
	Edit pad (rev 21)		nic	cv403	XVal Session 35	1	XVal Session 35-Typing - Numbers-1		2012-07-12 15:12:53.527000
	Edit pad (rev 22)		nic	cv403	XVal Session 35	1	XVal Session 35-Typing - Numbers-1		2012-07-12 15:12:54.028000
	Edit pad (rev 23)		sluggo	cv411	XVal Session 35	1	XVal Session 35-Typing - Numbers-1		2012-07-12 15:12:54.299000
	Chat	3rd	Mark:	cv309	XVal Session 35	1	XVal Session 35-Typing - Numbers-1		2012-07-12 15:12:54.640000
	Edit pad (rev 24)		sluggo	cv411	XVal Session 35	1	XVal Session 35-Typing - Numbers-1		2012-07-12 15:12:54.797000
	Edit pad (rev 25)		nic	cv403	XVal Session 35	1	XVal Session 35-Typing - Numbers-1		2012-07-12 15:12:54.932000
	Edit pad (rev 26)		sluggo	cv411	XVal Session 35	1	XVal Session 35-Typing - Numbers-1		2012-07-12 15:12:55.299000
	Edit pad (rev 27)		nic	cv403	XVal Session 35	1	XVal Session 35-Typing - Numbers-1		2012-07-12 15:12:55.432000
	Edit pad (rev 28)		nic	cv403	XVal Session 35	1	XVal Session 35-Typing - Numbers-1		2012-07-12 15:12:55.934000
	Edit pad (rev 29)		nic	cv403	XVal Session 35	1	XVal Session 35-Typing - Numbers-1		2012-07-12 15:12:57.735000
	Edit pad (rev 30)		Mark:	cv309	XVal Session 35	1	XVal Session 35-Typing - Numbers-1		2012-07-12 15:12:57.847000
	Edit pad (rev 31)		nic	cv403	XVal Session 35	1	XVal Session 35-Typing - Numbers-1		2012-07-12 15:12:58.246000
	Edit pad (rev 32)		Mark:	cv309	XVal Session 35	1	XVal Session 35-Typing - Numbers-1		2012-07-12 15:12:58.347000
	Edit pad (rev 33)		Mark:	cv309	XVal Session 35	1	XVal Session 35-Typing - Numbers-1		2012-07-12 15:12:58.862000
	Edit pad (rev 34)		nic	cv403	XVal Session 35	1	XVal Session 35-Typing - Numbers-1		2012-07-12 15:12:59.522000
	Edit pad (rev 35)		nic	cv403	XVal Session 35	1	XVal Session 35-Typing - Numbers-1		2012-07-12 15:13:00.150000
	Edit pad (rev 36)		nic	cv403	XVal Session 35	1	XVal Session 35-Typing - Numbers-1		2012-07-12 15:13:00.652000
	Edit pad (rev 37)		nic	cv403	XVal Session 35	1	XVal Session 35-Typing - Numbers-1		2012-07-12 15:13:01.152000
	Edit pad (rev 38)		Brady	cv405	XVal Session 35	1	XVal Session 35-Typing - Numbers-1		2012-07-12 15:13:01.184000
	Edit pad (rev 39)		Mark:	cv309	XVal Session 35	1	XVal Session 35-Typing - Numbers-1		2012-07-12 15:13:02.298000
	Edit pad (rev 40)		Mark:	cv309	XVal Session 35	1	XVal Session 35-Typing - Numbers-1		2012-07-12 15:13:02.876000
	Edit pad (rev 41)		Brady	cv405	XVal Session 35	1	XVal Session 35-Typing - Numbers-1		2012-07-12 15:13:03.011000
	Edit pad (rev 42)		nic	cv403	XVal Session 35	1	XVal Session 35-Typing - Numbers-1		2012-07-12 15:13:03.133000
	Edit pad (rev 43)		Mark:	cv309	XVal Session 35	1	XVal Session 35-Typing - Numbers-1		2012-07-12 15:13:03.378000
	Edit pad (rev 44)		Brady	cv405	XVal Session 35	1	XVal Session 35-Typing - Numbers-1		2012-07-12 15:13:03.584000
	Edit pad (rev 45)		nic	cv403	XVal Session 35	1	XVal Session 35-Typing - Numbers-1		2012-07-12 15:13:03.635000
	Edit pad (rev 46)		Mark:	cv309	XVal Session 35	1	XVal Session 35-Typing - Numbers-1		2012-07-12 15:13:03.878000
	Edit pad (rev 47)		Brady	cv405	XVal Session 35	1	XVal Session 35-Typing - Numbers-1		2012-07-12 15:13:04.085000
	Edit pad (rev 48)		nic	cv403	XVal Session 35	1	XVal Session 35-Typing - Numbers-1		2012-07-12 15:13:04.135000
	Edit pad (rev 49)		nic	cv403	XVal Session 35	1	XVal Session 35-Typing - Numbers-1		2012-07-12 15:13:04.638000
	Edit pad (rev 50)		Mark:	cv309	XVal Session 35	1	XVal Session 35-Typing - Numbers-1		2012-07-12 15:13:05.096000
	Edit pad (rev 51)		Mark:	cv309	XVal Session 35	1	XVal Session 35-Typing - Numbers-1		2012-07-12 15:13:05.596000
	Edit pad (rev 52)		Brady	cv405	XVal Session 35	1	XVal Session 35-Typing - Numbers-1		2012-07-12 15:13:05.674000
	Edit pad (rev 53)		nic	cv403	XVal Session 35	1	XVal Session 35-Typing - Numbers-1		2012-07-12 15:13:05.714000
	Edit pad (rev 54)		Mark:	cv309	XVal Session 35	1	XVal Session 35-Typing - Numbers-1		2012-07-12 15:13:06.096000
	Edit pad (rev 55)		Brady	cv405	XVal Session 35	1	XVal Session 35-Typing - Numbers-1		2012-07-12 15:13:06.176000
	Edit pad (rev 56)		Mark:	cv309	XVal Session 35	1	XVal Session 35-Typing - Numbers-1		2012-07-12 15:13:06.650000
	Edit pad (rev 57)		nic	cv403	XVal Session 35	1	XVal Session 35-Typing - Numbers-1		2012-07-12 15:13:06.762000
	Edit pad (rev 58)		Brady	cv405	XVal Session 35	1	XVal Session 35-Typing - Numbers-1		2012-07-12 15:13:06.778000
	Edit pad (rev 59)		Mark:	cv309	XVal Session 35	1	XVal Session 35-Typing - Numbers-1		2012-07-12 15:13:07.230000
	Edit pad (rev 60)		nic	cv403	XVal Session 35	1	XVal Session 35-Typing - Numbers-1		2012-07-12 15:13:07.272000
	Edit pad (rev 61)		Brady	cv405	XVal Session 35	1	XVal Session 35-Typing - Numbers-1		2012-07-12 15:13:07.281000
	Edit pad (rev 62)		Mark:	cv309	XVal Session 35	1	XVal Session 35-Typing - Numbers-1		2012-07-12 15:13:07.808000
	Edit pad (rev 63)		nic	cv403	XVal Session 35	1	XVal Session 35-Typing - Numbers-1		2012-07-12 15:13:08.203000
	Edit pad (rev 64)		Brady	cv405	XVal Session 35	1	XVal Session 35-Typing - Numbers-1		2012-07-12 15:13:08.527000
	Edit pad (rev 65)		Mark:	cv309	XVal Session 35	1	XVal Session 35-Typing - Numbers-1		2012-07-12 15:13:08.786000
	Edit pad (rev 66)		Brady	cv405	XVal Session 35	1	XVal Session 35-Typing - Numbers-1		2012-07-12 15:13:09.030000
	Edit pad (rev 67)		Mark:	cv309	XVal Session 35	1	XVal Session 35-Typing - Numbers-1		2012-07-12 15:13:09.286000
	Edit pad (rev 68)		Brady	cv405	XVal Session 35	1	XVal Session 35-Typing - Numbers-1		2012-07-12 15:13:09.530000
	Edit pad (rev 69)		nic	cv403	XVal Session 35	1	XVal Session 35-Typing - Numbers-1		2012-07-12 15:13:09.567000
	Edit pad (rev 70)		Mark:	cv309	XVal Session 35	1	XVal Session 35-Typing - Numbers-1		2012-07-12 15:13:09.791000
	Edit pad (rev 71)		Brady	cv405	XVal Session 35	1	XVal Session 35-Typing - Numbers-1		2012-07-12 15:13:10.030000
	Edit pad (rev 72)		nic	cv403	XVal Session 35	1	XVal Session 35-Typing - Numbers-1		2012-07-12 15:13:10.271000
	Edit pad (rev 73)		Mark:	cv309	XVal Session 35	1	XVal Session 35-Typing - Numbers-1		2012-07-12 15:13:10.300000
	Edit pad (rev 74)		sluggo	cv411	XVal Session 35	1	XVal Session 35-Typing - Numbers-1		2012-07-12 15:13:10.596000
	Edit pad (rev 75)		nic	cv403	XVal Session 35	1	XVal Session 35-Typing - Numbers-1		2012-07-12 15:13:10.778000
	Edit pad (rev 76)		Brady	cv405	XVal Session 35	1	XVal Session 35-Typing - Numbers-1		2012-07-12 15:13:10.780000
	Edit pad (rev 77)		nic	cv403	XVal Session 35	1	XVal Session 35-Typing - Numbers-1		2012-07-12 15:13:11.277000
	Edit pad (rev 78)		Brady	cv405	XVal Session 35	1	XVal Session 35-Typing - Numbers-1		2012-07-12 15:13:11.280000
	Edit pad (rev 79)		Mark:	cv309	XVal Session 35	1	XVal Session 35-Typing - Numbers-1		2012-07-12 15:13:11.283000
	Edit pad (rev 80)		Mark:	cv309	XVal Session 35	1	XVal Session 35-Typing - Numbers-1		2012-07-12 15:13:11.784000
	Edit pad (rev 81)		nic	cv403	XVal Session 35	1	XVal Session 35-Typing - Numbers-1		2012-07-12 15:13:12.117000
	Edit pad (rev 82)		Mark:	cv309	XVal Session 35	1	XVal Session 35-Typing - Numbers-1		2012-07-12 15:13:12.282000
	Edit pad (rev 83)		Brady	cv405	XVal Session 35	1	XVal Session 35-Typing - Numbers-1		2012-07-12 15:13:12.349000
	Edit pad (rev 84)		nic	cv403	XVal Session 35	1	XVal Session 35-Typing - Numbers-1		2012-07-12 15:13:12.621000
	Edit pad (rev 85)		Brady	cv405	XVal Session 35	1	XVal Session 35-Typing - Numbers-1		2012-07-12 15:13:12.873000
	Edit pad (rev 86)		Brady	cv405	XVal Session 35	1	XVal Session 35-Typing - Numbers-1		2012-07-12 15:13:13.615000
	Edit pad (rev 87)		nic	cv403	XVal Session 35	1	XVal Session 35-Typing - Numbers-1		2012-07-12 15:13:13.634000
	Edit pad (rev 88)		nic	cv403	XVal Session 35	1	XVal Session 35-Typing - Numbers-1		2012-07-12 15:13:14.136000
	Edit pad (rev 89)		Mark:	cv309	XVal Session 35	1	XVal Session 35-Typing - Numbers-1		2012-07-12 15:13:14.516000
	Edit pad (rev 90)		nic	cv403	XVal Session 35	1	XVal Session 35-Typing - Numbers-1		2012-07-12 15:13:14.637000
	Edit pad (rev 91)		Mark:	cv309	XVal Session 35	1	XVal Session 35-Typing - Numbers-1		2012-07-12 15:13:15.018000
	Edit pad (rev 92)		nic	cv403	XVal Session 35	1	XVal Session 35-Typing - Numbers-1		2012-07-12 15:13:15.139000
	Edit pad (rev 93)		Mark:	cv309	XVal Session 35	1	XVal Session 35-Typing - Numbers-1		2012-07-12 15:13:15.519000
	Edit pad (rev 94)		nic	cv403	XVal Session 35	1	XVal Session 35-Typing - Numbers-1		2012-07-12 15:13:15.636000
	Edit pad (rev 95)		sluggo	cv411	XVal Session 35	1	XVal Session 35-Typing - Numbers-1		2012-07-12 15:13:15.714000
	Edit pad (rev 96)		Mark:	cv309	XVal Session 35	1	XVal Session 35-Typing - Numbers-1		2012-07-12 15:13:16.019000
	Edit pad (rev 97)		sluggo	cv411	XVal Session 35	1	XVal Session 35-Typing - Numbers-1		2012-07-12 15:13:16.761000
	Edit pad (rev 98)		nic	cv403	XVal Session 35	1	XVal Session 35-Typing - Numbers-1		2012-07-12 15:13:17.192000
	Edit pad (rev 99)		Mark:	cv309	XVal Session 35	1	XVal Session 35-Typing - Numbers-1		2012-07-12 15:13:17.285000
	Edit pad (rev 100)		sluggo	cv411	XVal Session 35	1	XVal Session 35-Typing - Numbers-1		2012-07-12 15:13:17.459000
	Edit pad (rev 101)		nic	cv403	XVal Session 35	1	XVal Session 35-Typing - Numbers-1		2012-07-12 15:13:17.699000
	Edit pad (rev 102)		Mark:	cv309	XVal Session 35	1	XVal Session 35-Typing - Numbers-1		2012-07-12 15:13:17.798000
	Edit pad (rev 103)		sluggo	cv411	XVal Session 35	1	XVal Session 35-Typing - Numbers-1		2012-07-12 15:13:18.171000
	Edit pad (rev 104)		Mark:	cv309	XVal Session 35	1	XVal Session 35-Typing - Numbers-1		2012-07-12 15:13:18.298000
	Edit pad (rev 105)		Brady	cv405	XVal Session 35	1	XVal Session 35-Typing - Numbers-1		2012-07-12 15:13:18.575000
	Edit pad (rev 106)		Mark:	cv309	XVal Session 35	1	XVal Session 35-Typing - Numbers-1		2012-07-12 15:13:18.799000
	Edit pad (rev 107)		nic	cv403	XVal Session 35	1	XVal Session 35-Typing - Numbers-1		2012-07-12 15:13:18.868000
	Edit pad (rev 108)		Brady	cv405	XVal Session 35	1	XVal Session 35-Typing - Numbers-1		2012-07-12 15:13:19.075000
	Edit pad (rev 109)		nic	cv403	XVal Session 35	1	XVal Session 35-Typing - Numbers-1		2012-07-12 15:13:19.371000
	Edit pad (rev 110)		Mark:	cv309	XVal Session 35	1	XVal Session 35-Typing - Numbers-1		2012-07-12 15:13:19.638000
	Edit pad (rev 111)		nic	cv403	XVal Session 35	1	XVal Session 35-Typing - Numbers-1		2012-07-12 15:13:20.118000
	Edit pad (rev 112)		Mark:	cv309	XVal Session 35	1	XVal Session 35-Typing - Numbers-1		2012-07-12 15:13:20.144000
	Edit pad (rev 113)		Brady	cv405	XVal Session 35	1	XVal Session 35-Typing - Numbers-1		2012-07-12 15:13:20.598000
	Edit pad (rev 114)		Mark:	cv309	XVal Session 35	1	XVal Session 35-Typing - Numbers-1		2012-07-12 15:13:20.642000
	Edit pad (rev 115)		Mark:	cv309	XVal Session 35	1	XVal Session 35-Typing - Numbers-1		2012-07-12 15:13:21.143000
	Edit pad (rev 116)		nic	cv403	XVal Session 35	1	XVal Session 35-Typing - Numbers-1		2012-07-12 15:13:21.175000
	Edit pad (rev 117)		nic	cv403	XVal Session 35	1	XVal Session 35-Typing - Numbers-1		2012-07-12 15:13:21.684000
	Edit pad (rev 118)		sluggo	cv411	XVal Session 35	1	XVal Session 35-Typing - Numbers-1		2012-07-12 15:13:21.862000
	Edit pad (rev 119)		Brady	cv405	XVal Session 35	1	XVal Session 35-Typing - Numbers-1		2012-07-12 15:13:21.953000
	Edit pad (rev 120)		sluggo	cv411	XVal Session 35	1	XVal Session 35-Typing - Numbers-1		2012-07-12 15:13:22.365000
	Edit pad (rev 121)		Mark:	cv309	XVal Session 35	1	XVal Session 35-Typing - Numbers-1		2012-07-12 15:13:22.449000
	Edit pad (rev 122)		nic	cv403	XVal Session 35	1	XVal Session 35-Typing - Numbers-1		2012-07-12 15:13:22.718000
	Edit pad (rev 123)		Brady	cv405	XVal Session 35	1	XVal Session 35-Typing - Numbers-1		2012-07-12 15:13:22.759000
	Edit pad (rev 124)		Mark:	cv309	XVal Session 35	1	XVal Session 35-Typing - Numbers-1		2012-07-12 15:13:22.956000
	Edit pad (rev 125)		nic	cv403	XVal Session 35	1	XVal Session 35-Typing - Numbers-1		2012-07-12 15:13:23.230000
	Edit pad (rev 126)		Brady	cv405	XVal Session 35	1	XVal Session 35-Typing - Numbers-1		2012-07-12 15:13:23.259000
	Edit pad (rev 127)		Mark:	cv309	XVal Session 35	1	XVal Session 35-Typing - Numbers-1		2012-07-12 15:13:23.456000
	Edit pad (rev 128)		nic	cv403	XVal Session 35	1	XVal Session 35-Typing - Numbers-1		2012-07-12 15:13:23.773000
	Edit pad (rev 129)		Mark:	cv309	XVal Session 35	1	XVal Session 35-Typing - Numbers-1		2012-07-12 15:13:24.172000
	Edit pad (rev 130)		nic	cv403	XVal Session 35	1	XVal Session 35-Typing - Numbers-1		2012-07-12 15:13:24.229000
	Edit pad (rev 131)		Brady	cv405	XVal Session 35	1	XVal Session 35-Typing - Numbers-1		2012-07-12 15:13:24.604000
	Edit pad (rev 132)		nic	cv403	XVal Session 35	1	XVal Session 35-Typing - Numbers-1		2012-07-12 15:13:24.735000
	Edit pad (rev 133)		Mark:	cv309	XVal Session 35	1	XVal Session 35-Typing - Numbers-1		2012-07-12 15:13:24.842000
	Edit pad (rev 134)		sluggo	cv411	XVal Session 35	1	XVal Session 35-Typing - Numbers-1		2012-07-12 15:13:24.998000
	Edit pad (rev 135)		nic	cv403	XVal Session 35	1	XVal Session 35-Typing - Numbers-1		2012-07-12 15:13:25.246000
	Edit pad (rev 136)		Mark:	cv309	XVal Session 35	1	XVal Session 35-Typing - Numbers-1		2012-07-12 15:13:25.506000
	Edit pad (rev 137)		Brady	cv405	XVal Session 35	1	XVal Session 35-Typing - Numbers-1		2012-07-12 15:13:25.522000
	Edit pad (rev 138)		Mark:	cv309	XVal Session 35	1	XVal Session 35-Typing - Numbers-1		2012-07-12 15:13:26.443000
	Edit pad (rev 139)		Mark:	cv309	XVal Session 35	1	XVal Session 35-Typing - Numbers-1		2012-07-12 15:13:26.956000
	Edit pad (rev 140)		Brady	cv405	XVal Session 35	1	XVal Session 35-Typing - Numbers-1		2012-07-12 15:13:26.989000
	Edit pad (rev 141)		Mark:	cv309	XVal Session 35	1	XVal Session 35-Typing - Numbers-1		2012-07-12 15:13:27.456000
	Edit pad (rev 142)		sluggo	cv411	XVal Session 35	1	XVal Session 35-Typing - Numbers-1		2012-07-12 15:13:27.684000
	Edit pad (rev 143)		Brady	cv405	XVal Session 35	1	XVal Session 35-Typing - Numbers-1		2012-07-12 15:13:28.201000
	Edit pad (rev 144)		Brady	cv405	XVal Session 35	1	XVal Session 35-Typing - Numbers-1		2012-07-12 15:13:28.701000
	Edit pad (rev 145)		sluggo	cv411	XVal Session 35	1	XVal Session 35-Typing - Numbers-1		2012-07-12 15:13:29.743000
	Edit pad (rev 146)		Brady	cv405	XVal Session 35	1	XVal Session 35-Typing - Numbers-1		2012-07-12 15:13:29.818000
	Edit pad (rev 147)		Mark:	cv309	XVal Session 35	1	XVal Session 35-Typing - Numbers-1		2012-07-12 15:13:30.030000
	Edit pad (rev 148)		sluggo	cv411	XVal Session 35	1	XVal Session 35-Typing - Numbers-1		2012-07-12 15:13:30.255000
	Edit pad (rev 149)		Mark:	cv309	XVal Session 35	1	XVal Session 35-Typing - Numbers-1		2012-07-12 15:13:30.534000
	Edit pad (rev 150)		Mark:	cv309	XVal Session 35	1	XVal Session 35-Typing - Numbers-1		2012-07-12 15:13:31.034000
	Edit pad (rev 151)		Brady	cv405	XVal Session 35	1	XVal Session 35-Typing - Numbers-1		2012-07-12 15:13:31.687000
	Edit pad (rev 152)		Mark:	cv309	XVal Session 35	1	XVal Session 35-Typing - Numbers-1		2012-07-12 15:13:31.923000
	Edit pad (rev 153)		Brady	cv405	XVal Session 35	1	XVal Session 35-Typing - Numbers-1		2012-07-12 15:13:32.186000
	Edit pad (rev 154)		sluggo	cv411	XVal Session 35	1	XVal Session 35-Typing - Numbers-1		2012-07-12 15:13:32.262000
	Edit pad (rev 155)		Mark:	cv309	XVal Session 35	1	XVal Session 35-Typing - Numbers-1		2012-07-12 15:13:32.425000
	Edit pad (rev 156)		Brady	cv405	XVal Session 35	1	XVal Session 35-Typing - Numbers-1		2012-07-12 15:13:32.902000
	Edit pad (rev 157)		Mark:	cv309	XVal Session 35	1	XVal Session 35-Typing - Numbers-1		2012-07-12 15:13:32.925000
	Edit pad (rev 158)		sluggo	cv411	XVal Session 35	1	XVal Session 35-Typing - Numbers-1		2012-07-12 15:13:32.994000
	Edit pad (rev 159)		Brady	cv405	XVal Session 35	1	XVal Session 35-Typing - Numbers-1		2012-07-12 15:13:33.403000
	Edit pad (rev 160)		Brady	cv405	XVal Session 35	1	XVal Session 35-Typing - Numbers-1		2012-07-12 15:13:33.904000
	Edit pad (rev 161)		Brady	cv405	XVal Session 35	1	XVal Session 35-Typing - Numbers-1		2012-07-12 15:13:34.406000
	Edit pad (rev 162)		Mark:	cv309	XVal Session 35	1	XVal Session 35-Typing - Numbers-1		2012-07-12 15:13:34.522000
	Edit pad (rev 163)		Brady	cv405	XVal Session 35	1	XVal Session 35-Typing - Numbers-1		2012-07-12 15:13:34.903000
	Edit pad (rev 164)		Mark:	cv309	XVal Session 35	1	XVal Session 35-Typing - Numbers-1		2012-07-12 15:13:35.083000
	Edit pad (rev 165)		Brady	cv405	XVal Session 35	1	XVal Session 35-Typing - Numbers-1		2012-07-12 15:13:35.405000
	Edit pad (rev 166)		sluggo	cv411	XVal Session 35	1	XVal Session 35-Typing - Numbers-1		2012-07-12 15:13:35.774000
	Edit pad (rev 167)		Mark:	cv309	XVal Session 35	1	XVal Session 35-Typing - Numbers-1		2012-07-12 15:13:35.801000
	Edit pad (rev 168)		Brady	cv405	XVal Session 35	1	XVal Session 35-Typing - Numbers-1		2012-07-12 15:13:35.903000
	Edit pad (rev 169)		sluggo	cv411	XVal Session 35	1	XVal Session 35-Typing - Numbers-1		2012-07-12 15:13:36.274000
	Edit pad (rev 170)		Brady	cv405	XVal Session 35	1	XVal Session 35-Typing - Numbers-1		2012-07-12 15:13:36.404000
	Edit pad (rev 171)		Brady	cv405	XVal Session 35	1	XVal Session 35-Typing - Numbers-1		2012-07-12 15:13:36.905000
	Edit pad (rev 172)		Mark:	cv309	XVal Session 35	1	XVal Session 35-Typing - Numbers-1		2012-07-12 15:13:37.370000
	Edit pad (rev 173)		Brady	cv405	XVal Session 35	1	XVal Session 35-Typing - Numbers-1		2012-07-12 15:13:37.408000
	Edit pad (rev 174)		Mark:	cv309	XVal Session 35	1	XVal Session 35-Typing - Numbers-1		2012-07-12 15:13:37.876000
	Edit pad (rev 175)		Brady	cv405	XVal Session 35	1	XVal Session 35-Typing - Numbers-1		2012-07-12 15:13:38.128000
	Edit pad (rev 176)		sluggo	cv411	XVal Session 35	1	XVal Session 35-Typing - Numbers-1		2012-07-12 15:13:38.205000
	Edit pad (rev 177)		Mark:	cv309	XVal Session 35	1	XVal Session 35-Typing - Numbers-1		2012-07-12 15:13:38.378000
	Edit pad (rev 178)		Brady	cv405	XVal Session 35	1	XVal Session 35-Typing - Numbers-1		2012-07-12 15:13:38.628000
	Edit pad (rev 179)		sluggo	cv411	XVal Session 35	1	XVal Session 35-Typing - Numbers-1		2012-07-12 15:13:38.727000
	Edit pad (rev 180)		Brady	cv405	XVal Session 35	1	XVal Session 35-Typing - Numbers-1		2012-07-12 15:13:39.128000
	Edit pad (rev 181)		sluggo	cv411	XVal Session 35	1	XVal Session 35-Typing - Numbers-1		2012-07-12 15:13:39.229000
	Edit pad (rev 182)		Mark:	cv309	XVal Session 35	1	XVal Session 35-Typing - Numbers-1		2012-07-12 15:13:39.269000
	Edit pad (rev 183)		Brady	cv405	XVal Session 35	1	XVal Session 35-Typing - Numbers-1		2012-07-12 15:13:39.628000
	Edit pad (rev 184)		Mark:	cv309	XVal Session 35	1	XVal Session 35-Typing - Numbers-1		2012-07-12 15:13:39.783000
	Edit pad (rev 185)		Brady	cv405	XVal Session 35	1	XVal Session 35-Typing - Numbers-1		2012-07-12 15:13:40.130000
	Edit pad (rev 186)		Mark:	cv309	XVal Session 35	1	XVal Session 35-Typing - Numbers-1		2012-07-12 15:13:40.348000
	Edit pad (rev 187)		Brady	cv405	XVal Session 35	1	XVal Session 35-Typing - Numbers-1		2012-07-12 15:13:40.634000
	Edit pad (rev 188)		Brady	cv405	XVal Session 35	1	XVal Session 35-Typing - Numbers-1		2012-07-12 15:13:41.133000
	Edit pad (rev 189)		sluggo	cv411	XVal Session 35	1	XVal Session 35-Typing - Numbers-1		2012-07-12 15:13:41.216000
	Edit pad (rev 190)		Mark:	cv309	XVal Session 35	1	XVal Session 35-Typing - Numbers-1		2012-07-12 15:13:41.457000
	Edit pad (rev 191)		Brady	cv405	XVal Session 35	1	XVal Session 35-Typing - Numbers-1		2012-07-12 15:13:41.650000
	Edit pad (rev 192)		sluggo	cv411	XVal Session 35	1	XVal Session 35-Typing - Numbers-1		2012-07-12 15:13:41.741000
	Edit pad (rev 193)		Mark:	cv309	XVal Session 35	1	XVal Session 35-Typing - Numbers-1		2012-07-12 15:13:42.409000
	Edit pad (rev 194)		Brady	cv405	XVal Session 35	1	XVal Session 35-Typing - Numbers-1		2012-07-12 15:13:42.445000
	Edit pad (rev 195)		Mark:	cv309	XVal Session 35	1	XVal Session 35-Typing - Numbers-1		2012-07-12 15:13:42.910000
	Edit pad (rev 196)		Brady	cv405	XVal Session 35	1	XVal Session 35-Typing - Numbers-1		2012-07-12 15:13:42.951000
	Chat	I can do the fifth	nic	cv403	XVal Session 35	1	XVal Session 35-Typing - Numbers-1		2012-07-12 15:13:43.017000
	Edit pad (rev 197)		Brady	cv405	XVal Session 35	1	XVal Session 35-Typing - Numbers-1		2012-07-12 15:13:43.570000
	Edit pad (rev 198)		Mark:	cv309	XVal Session 35	1	XVal Session 35-Typing - Numbers-1		2012-07-12 15:13:43.753000
	Edit pad (rev 199)		Mark:	cv309	XVal Session 35	1	XVal Session 35-Typing - Numbers-1		2012-07-12 15:13:44.253000
	Edit pad (rev 200)		Brady	cv405	XVal Session 35	1	XVal Session 35-Typing - Numbers-1		2012-07-12 15:13:44.389000
	Edit pad (rev 201)		Mark:	cv309	XVal Session 35	1	XVal Session 35-Typing - Numbers-1		2012-07-12 15:13:44.753000
	Edit pad (rev 202)		Brady	cv405	XVal Session 35	1	XVal Session 35-Typing - Numbers-1		2012-07-12 15:13:44.890000
	Edit pad (rev 203)		Brady	cv405	XVal Session 35	1	XVal Session 35-Typing - Numbers-1		2012-07-12 15:13:45.777000
	Edit pad (rev 204)		sluggo	cv411	XVal Session 35	1	XVal Session 35-Typing - Numbers-1		2012-07-12 15:13:46.361000
	Edit pad (rev 205)		Mark:	cv309	XVal Session 35	1	XVal Session 35-Typing - Numbers-1		2012-07-12 15:13:46.491000
	Edit pad (rev 206)		Mark:	cv309	XVal Session 35	1	XVal Session 35-Typing - Numbers-1		2012-07-12 15:13:47.003000
	Edit pad (rev 207)		Mark:	cv309	XVal Session 35	1	XVal Session 35-Typing - Numbers-1		2012-07-12 15:13:47.503000
	Edit pad (rev 208)		sluggo	cv411	XVal Session 35	1	XVal Session 35-Typing - Numbers-1		2012-07-12 15:13:47.531000
	Edit pad (rev 209)		Mark:	cv309	XVal Session 35	1	XVal Session 35-Typing - Numbers-1		2012-07-12 15:13:48.692000
	Edit pad (rev 210)		Mark:	cv309	XVal Session 35	1	XVal Session 35-Typing - Numbers-1		2012-07-12 15:13:49.191000
	Edit pad (rev 211)		sluggo	cv411	XVal Session 35	1	XVal Session 35-Typing - Numbers-1		2012-07-12 15:13:49.275000
	Edit pad (rev 212)		Brady	cv405	XVal Session 35	1	XVal Session 35-Typing - Numbers-1		2012-07-12 15:13:49.495000
	Edit pad (rev 213)		nic	cv403	XVal Session 35	1	XVal Session 35-Typing - Numbers-1		2012-07-12 15:13:49.675000
	Edit pad (rev 214)		sluggo	cv411	XVal Session 35	1	XVal Session 35-Typing - Numbers-1		2012-07-12 15:13:49.858000
	Edit pad (rev 215)		Brady	cv405	XVal Session 35	1	XVal Session 35-Typing - Numbers-1		2012-07-12 15:13:49.993000
	Edit pad (rev 216)		Mark:	cv309	XVal Session 35	1	XVal Session 35-Typing - Numbers-1		2012-07-12 15:13:50.012000
	Edit pad (rev 217)		Brady	cv405	XVal Session 35	1	XVal Session 35-Typing - Numbers-1		2012-07-12 15:13:50.494000
	Edit pad (rev 218)		Mark:	cv309	XVal Session 35	1	XVal Session 35-Typing - Numbers-1		2012-07-12 15:13:50.517000
	Edit pad (rev 219)		sluggo	cv411	XVal Session 35	1	XVal Session 35-Typing - Numbers-1		2012-07-12 15:13:50.532000
	Edit pad (rev 220)		Brady	cv405	XVal Session 35	1	XVal Session 35-Typing - Numbers-1		2012-07-12 15:13:50.995000
	Edit pad (rev 221)		Mark:	cv309	XVal Session 35	1	XVal Session 35-Typing - Numbers-1		2012-07-12 15:13:51.391000
	Edit pad (rev 222)		Brady	cv405	XVal Session 35	1	XVal Session 35-Typing - Numbers-1		2012-07-12 15:13:51.493000
	Edit pad (rev 223)		Brady	cv405	XVal Session 35	1	XVal Session 35-Typing - Numbers-1		2012-07-12 15:13:51.996000
	Edit pad (rev 224)		sluggo	cv411	XVal Session 35	1	XVal Session 35-Typing - Numbers-1		2012-07-12 15:13:52.986000
	Edit pad (rev 225)		sluggo	cv411	XVal Session 35	1	XVal Session 35-Typing - Numbers-1		2012-07-12 15:13:53.888000
	Edit pad (rev 226)		nic	cv403	XVal Session 35	1	XVal Session 35-Typing - Numbers-1		2012-07-12 15:13:54.153000
	Edit pad (rev 227)		sluggo	cv411	XVal Session 35	1	XVal Session 35-Typing - Numbers-1		2012-07-12 15:13:54.645000
	Edit pad (rev 228)		nic	cv403	XVal Session 35	1	XVal Session 35-Typing - Numbers-1		2012-07-12 15:13:54.653000
	Edit pad (rev 229)		sluggo	cv411	XVal Session 35	1	XVal Session 35-Typing - Numbers-1		2012-07-12 15:13:55.144000
	Edit pad (rev 230)		sluggo	cv411	XVal Session 35	1	XVal Session 35-Typing - Numbers-1		2012-07-12 15:13:55.892000
	Edit pad (rev 231)		Brady	cv405	XVal Session 35	1	XVal Session 35-Typing - Numbers-1		2012-07-12 15:13:56.151000
	Edit pad (rev 232)		nic	cv403	XVal Session 35	1	XVal Session 35-Typing - Numbers-1		2012-07-12 15:13:56.556000
	Edit pad (rev 233)		sluggo	cv411	XVal Session 35	1	XVal Session 35-Typing - Numbers-1		2012-07-12 15:13:56.587000
	Edit pad (rev 234)		Brady	cv405	XVal Session 35	1	XVal Session 35-Typing - Numbers-1		2012-07-12 15:13:56.650000
	Edit pad (rev 235)		sluggo	cv411	XVal Session 35	1	XVal Session 35-Typing - Numbers-1		2012-07-12 15:13:57.190000
	Edit pad (rev 236)		nic	cv403	XVal Session 35	1	XVal Session 35-Typing - Numbers-1		2012-07-12 15:13:57.516000
	Edit pad (rev 237)		sluggo	cv411	XVal Session 35	1	XVal Session 35-Typing - Numbers-1		2012-07-12 15:13:57.863000
	Edit pad (rev 238)		nic	cv403	XVal Session 35	1	XVal Session 35-Typing - Numbers-1		2012-07-12 15:13:58.015000
	Edit pad (rev 239)		nic	cv403	XVal Session 35	1	XVal Session 35-Typing - Numbers-1		2012-07-12 15:13:58.615000
	Edit pad (rev 240)		sluggo	cv411	XVal Session 35	1	XVal Session 35-Typing - Numbers-1		2012-07-12 15:13:58.886000
	Edit pad (rev 241)		nic	cv403	XVal Session 35	1	XVal Session 35-Typing - Numbers-1		2012-07-12 15:13:59.274000
	Edit pad (rev 242)		sluggo	cv411	XVal Session 35	1	XVal Session 35-Typing - Numbers-1		2012-07-12 15:13:59.587000
	Edit pad (rev 243)		nic	cv403	XVal Session 35	1	XVal Session 35-Typing - Numbers-1		2012-07-12 15:13:59.961000
	Edit pad (rev 244)		sluggo	cv411	XVal Session 35	1	XVal Session 35-Typing - Numbers-1		2012-07-12 15:14:00.084000
	Edit pad (rev 245)		nic	cv403	XVal Session 35	1	XVal Session 35-Typing - Numbers-1		2012-07-12 15:14:00.464000
	Edit pad (rev 246)		nic	cv403	XVal Session 35	1	XVal Session 35-Typing - Numbers-1		2012-07-12 15:14:00.965000
	Edit pad (rev 247)		nic	cv403	XVal Session 35	1	XVal Session 35-Typing - Numbers-1		2012-07-12 15:14:01.737000
	Edit pad (rev 248)		nic	cv403	XVal Session 35	1	XVal Session 35-Typing - Numbers-1		2012-07-12 15:14:02.246000
	Edit pad (rev 249)		nic	cv403	XVal Session 35	1	XVal Session 35-Typing - Numbers-1		2012-07-12 15:14:02.746000
	Edit pad (rev 250)		nic	cv403	XVal Session 35	1	XVal Session 35-Typing - Numbers-1		2012-07-12 15:14:03.928000
	Edit pad (rev 251)		nic	cv403	XVal Session 35	1	XVal Session 35-Typing - Numbers-1		2012-07-12 15:14:04.428000
	Edit pad (rev 252)		nic	cv403	XVal Session 35	1	XVal Session 35-Typing - Numbers-1		2012-07-12 15:14:04.936000
	Edit pad (rev 253)		nic	cv403	XVal Session 35	1	XVal Session 35-Typing - Numbers-1		2012-07-12 15:14:05.434000
	Chat	6th	Mark:	cv309	XVal Session 35	1	XVal Session 35-Typing - Numbers-1		2012-07-12 15:14:05.652000
	Chat	sixth	Brady	cv405	XVal Session 35	1	XVal Session 35-Typing - Numbers-1		2012-07-12 15:14:05.858000
	Edit pad (rev 254)		nic	cv403	XVal Session 35	1	XVal Session 35-Typing - Numbers-1		2012-07-12 15:14:06.131000
	Edit pad (rev 255)		sluggo	cv411	XVal Session 35	1	XVal Session 35-Typing - Numbers-1		2012-07-12 15:14:06.418000
	Edit pad (rev 256)		nic	cv403	XVal Session 35	1	XVal Session 35-Typing - Numbers-1		2012-07-12 15:14:06.637000
	Edit pad (rev 257)		nic	cv403	XVal Session 35	1	XVal Session 35-Typing - Numbers-1		2012-07-12 15:14:07.137000
	Edit pad (rev 258)		sluggo	cv411	XVal Session 35	1	XVal Session 35-Typing - Numbers-1		2012-07-12 15:14:07.223000
	Edit pad (rev 259)		nic	cv403	XVal Session 35	1	XVal Session 35-Typing - Numbers-1		2012-07-12 15:14:07.748000
	Edit pad (rev 260)		nic	cv403	XVal Session 35	1	XVal Session 35-Typing - Numbers-1		2012-07-12 15:14:08.810000
	Edit pad (rev 261)		sluggo	cv411	XVal Session 35	1	XVal Session 35-Typing - Numbers-1		2012-07-12 15:14:08.893000
	Edit pad (rev 262)		nic	cv403	XVal Session 35	1	XVal Session 35-Typing - Numbers-1		2012-07-12 15:14:09.490000
	Chat	7th	Mark:	cv309	XVal Session 35	1	XVal Session 35-Typing - Numbers-1		2012-07-12 15:14:09.911000
	Edit pad (rev 263)		nic	cv403	XVal Session 35	1	XVal Session 35-Typing - Numbers-1		2012-07-12 15:14:10.349000
	Edit pad (rev 264)		sluggo	cv411	XVal Session 35	1	XVal Session 35-Typing - Numbers-1		2012-07-12 15:14:10.718000
	Edit pad (rev 265)		nic	cv403	XVal Session 35	1	XVal Session 35-Typing - Numbers-1		2012-07-12 15:14:10.853000
	Edit pad (rev 266)		sluggo	cv411	XVal Session 35	1	XVal Session 35-Typing - Numbers-1		2012-07-12 15:14:11.220000
	Edit pad (rev 267)		nic	cv403	XVal Session 35	1	XVal Session 35-Typing - Numbers-1		2012-07-12 15:14:11.353000
	Edit pad (rev 268)		sluggo	cv411	XVal Session 35	1	XVal Session 35-Typing - Numbers-1		2012-07-12 15:14:11.722000
	Edit pad (rev 269)		nic	cv403	XVal Session 35	1	XVal Session 35-Typing - Numbers-1		2012-07-12 15:14:11.960000
	Edit pad (rev 270)		nic	cv403	XVal Session 35	1	XVal Session 35-Typing - Numbers-1		2012-07-12 15:14:12.467000
	Edit pad (rev 271)		sluggo	cv411	XVal Session 35	1	XVal Session 35-Typing - Numbers-1		2012-07-12 15:14:12.924000
	Edit pad (rev 272)		nic	cv403	XVal Session 35	1	XVal Session 35-Typing - Numbers-1		2012-07-12 15:14:12.964000
	Edit pad (rev 273)		sluggo	cv411	XVal Session 35	1	XVal Session 35-Typing - Numbers-1		2012-07-12 15:14:13.843000
	Chat	ok	Brady	cv405	XVal Session 35	1	XVal Session 35-Typing - Numbers-1		2012-07-12 15:14:13.849000
	Edit pad (rev 274)		sluggo	cv411	XVal Session 35	1	XVal Session 35-Typing - Numbers-1		2012-07-12 15:14:14.475000
	Edit pad (rev 275)		nic	cv403	XVal Session 35	1	XVal Session 35-Typing - Numbers-1		2012-07-12 15:14:15.106000
	Edit pad (rev 276)		nic	cv403	XVal Session 35	1	XVal Session 35-Typing - Numbers-1		2012-07-12 15:14:15.605000
	Edit pad (rev 277)		nic	cv403	XVal Session 35	1	XVal Session 35-Typing - Numbers-1		2012-07-12 15:14:16.106000
	Edit pad (rev 278)		sluggo	cv411	XVal Session 35	1	XVal Session 35-Typing - Numbers-1		2012-07-12 15:14:16.108000
	Edit pad (rev 279)		sluggo	cv411	XVal Session 35	1	XVal Session 35-Typing - Numbers-1		2012-07-12 15:14:16.608000
	Edit pad (rev 280)		sluggo	cv411	XVal Session 35	1	XVal Session 35-Typing - Numbers-1		2012-07-12 15:14:17.461000
	Edit pad (rev 281)		sluggo	cv411	XVal Session 35	1	XVal Session 35-Typing - Numbers-1		2012-07-12 15:14:18.363000
	Edit pad (rev 282)		sluggo	cv411	XVal Session 35	1	XVal Session 35-Typing - Numbers-1		2012-07-12 15:14:18.928000
	Edit pad (rev 283)		sluggo	cv411	XVal Session 35	1	XVal Session 35-Typing - Numbers-1		2012-07-12 15:14:20.239000
	Edit pad (rev 284)		nic	cv403	XVal Session 35	1	XVal Session 35-Typing - Numbers-1		2012-07-12 15:14:20.666000
	Edit pad (rev 285)		sluggo	cv411	XVal Session 35	1	XVal Session 35-Typing - Numbers-1		2012-07-12 15:14:20.827000
	Edit pad (rev 286)		sluggo	cv411	XVal Session 35	1	XVal Session 35-Typing - Numbers-1		2012-07-12 15:14:21.625000
	Edit pad (rev 287)		sluggo	cv411	XVal Session 35	1	XVal Session 35-Typing - Numbers-1		2012-07-12 15:14:22.313000
	Edit pad (rev 288)		nic	cv403	XVal Session 35	1	XVal Session 35-Typing - Numbers-1		2012-07-12 15:14:22.772000
	Edit pad (rev 289)		sluggo	cv411	XVal Session 35	1	XVal Session 35-Typing - Numbers-1		2012-07-12 15:14:23.259000
	Edit pad (rev 290)		nic	cv403	XVal Session 35	1	XVal Session 35-Typing - Numbers-1		2012-07-12 15:14:23.789000
	Edit pad (rev 291)		nic	cv403	XVal Session 35	1	XVal Session 35-Typing - Numbers-1		2012-07-12 15:14:24.293000
	Edit pad (rev 292)		sluggo	cv411	XVal Session 35	1	XVal Session 35-Typing - Numbers-1		2012-07-12 15:14:24.556000
	Edit pad (rev 293)		nic	cv403	XVal Session 35	1	XVal Session 35-Typing - Numbers-1		2012-07-12 15:14:24.793000
	Edit pad (rev 294)		Brady	cv405	XVal Session 35	1	XVal Session 35-Typing - Numbers-1		2012-07-12 15:14:25.083000
	Edit pad (rev 295)		Brady	cv405	XVal Session 35	1	XVal Session 35-Typing - Numbers-1		2012-07-12 15:14:25.582000
	Edit pad (rev 296)		nic	cv403	XVal Session 35	1	XVal Session 35-Typing - Numbers-1		2012-07-12 15:14:25.751000
	Edit pad (rev 297)		nic	cv403	XVal Session 35	1	XVal Session 35-Typing - Numbers-1		2012-07-12 15:14:26.246000
	Edit pad (rev 298)		sluggo	cv411	XVal Session 35	1	XVal Session 35-Typing - Numbers-1		2012-07-12 15:14:26.707000
	Edit pad (rev 299)		nic	cv403	XVal Session 35	1	XVal Session 35-Typing - Numbers-1		2012-07-12 15:14:26.756000
	Edit pad (rev 300)		nic	cv403	XVal Session 35	1	XVal Session 35-Typing - Numbers-1		2012-07-12 15:14:27.263000
	Edit pad (rev 301)		nic	cv403	XVal Session 35	1	XVal Session 35-Typing - Numbers-1		2012-07-12 15:14:28.492000
	Edit pad (rev 302)		sluggo	cv411	XVal Session 35	1	XVal Session 35-Typing - Numbers-1		2012-07-12 15:14:28.549000
	Edit pad (rev 303)		nic	cv403	XVal Session 35	1	XVal Session 35-Typing - Numbers-1		2012-07-12 15:14:28.996000
	Edit pad (rev 304)		sluggo	cv411	XVal Session 35	1	XVal Session 35-Typing - Numbers-1		2012-07-12 15:14:29.071000
	Edit pad (rev 305)		sluggo	cv411	XVal Session 35	1	XVal Session 35-Typing - Numbers-1		2012-07-12 15:14:30.318000
	Edit pad (rev 306)		Mark:	cv309	XVal Session 35	1	XVal Session 35-Typing - Numbers-1		2012-07-12 15:14:30.529000
	Edit pad (rev 307)		nic	cv403	XVal Session 35	1	XVal Session 35-Typing - Numbers-1		2012-07-12 15:14:30.641000
	Edit pad (rev 308)		nic	cv403	XVal Session 35	1	XVal Session 35-Typing - Numbers-1		2012-07-12 15:14:31.157000
	Edit pad (rev 309)		sluggo	cv411	XVal Session 35	1	XVal Session 35-Typing - Numbers-1		2012-07-12 15:14:31.265000
	Edit pad (rev 310)		sluggo	cv411	XVal Session 35	1	XVal Session 35-Typing - Numbers-1		2012-07-12 15:14:31.766000
	Edit pad (rev 311)		nic	cv403	XVal Session 35	1	XVal Session 35-Typing - Numbers-1		2012-07-12 15:14:31.888000
	Edit pad (rev 312)		nic	cv403	XVal Session 35	1	XVal Session 35-Typing - Numbers-1		2012-07-12 15:14:32.848000
	Edit pad (rev 313)		sluggo	cv411	XVal Session 35	1	XVal Session 35-Typing - Numbers-1		2012-07-12 15:14:33.088000
	Edit pad (rev 314)		nic	cv403	XVal Session 35	1	XVal Session 35-Typing - Numbers-1		2012-07-12 15:14:33.638000
	Edit pad (rev 315)		sluggo	cv411	XVal Session 35	1	XVal Session 35-Typing - Numbers-1		2012-07-12 15:14:33.667000
	Edit pad (rev 316)		nic	cv403	XVal Session 35	1	XVal Session 35-Typing - Numbers-1		2012-07-12 15:14:34.153000
	Edit pad (rev 317)		nic	cv403	XVal Session 35	1	XVal Session 35-Typing - Numbers-1		2012-07-12 15:14:34.768000
	Edit pad (rev 318)		sluggo	cv411	XVal Session 35	1	XVal Session 35-Typing - Numbers-1		2012-07-12 15:14:35.456000
	Edit pad (rev 319)		Mark:	cv309	XVal Session 35	1	XVal Session 35-Typing - Numbers-1		2012-07-12 15:14:35.800000
	Edit pad (rev 320)		nic	cv403	XVal Session 35	1	XVal Session 35-Typing - Numbers-1		2012-07-12 15:14:35.957000
	Edit pad (rev 321)		sluggo	cv411	XVal Session 35	1	XVal Session 35-Typing - Numbers-1		2012-07-12 15:14:37.144000
	Edit pad (rev 322)		nic	cv403	XVal Session 35	1	XVal Session 35-Typing - Numbers-1		2012-07-12 15:14:37.225000
	Edit pad (rev 323)		nic	cv403	XVal Session 35	1	XVal Session 35-Typing - Numbers-1		2012-07-12 15:14:38.633000
	Edit pad (rev 324)		Brady	cv405	XVal Session 35	1	XVal Session 35-Typing - Numbers-1		2012-07-12 15:14:38.888000
	Edit pad (rev 325)		nic	cv403	XVal Session 35	1	XVal Session 35-Typing - Numbers-1		2012-07-12 15:14:39.137000
	Edit pad (rev 326)		Brady	cv405	XVal Session 35	1	XVal Session 35-Typing - Numbers-1		2012-07-12 15:14:39.391000
	Edit pad (rev 327)		nic	cv403	XVal Session 35	1	XVal Session 35-Typing - Numbers-1		2012-07-12 15:14:39.637000
	Edit pad (rev 328)		Brady	cv405	XVal Session 35	1	XVal Session 35-Typing - Numbers-1		2012-07-12 15:14:40.286000
	Edit pad (rev 329)		nic	cv403	XVal Session 35	1	XVal Session 35-Typing - Numbers-1		2012-07-12 15:14:40.343000
	Edit pad (rev 330)		Brady	cv405	XVal Session 35	1	XVal Session 35-Typing - Numbers-1		2012-07-12 15:14:40.789000
	Edit pad (rev 331)		nic	cv403	XVal Session 35	1	XVal Session 35-Typing - Numbers-1		2012-07-12 15:14:40.869000
	Edit pad (rev 332)		Brady	cv405	XVal Session 35	1	XVal Session 35-Typing - Numbers-1		2012-07-12 15:14:41.290000
	Edit pad (rev 333)		Brady	cv405	XVal Session 35	1	XVal Session 35-Typing - Numbers-1		2012-07-12 15:14:41.790000
	Edit pad (rev 334)		nic	cv403	XVal Session 35	1	XVal Session 35-Typing - Numbers-1		2012-07-12 15:14:41.912000
	Edit pad (rev 335)		Brady	cv405	XVal Session 35	1	XVal Session 35-Typing - Numbers-1		2012-07-12 15:14:42.290000
	Edit pad (rev 336)		nic	cv403	XVal Session 35	1	XVal Session 35-Typing - Numbers-1		2012-07-12 15:14:42.420000
	Edit pad (rev 337)		Brady	cv405	XVal Session 35	1	XVal Session 35-Typing - Numbers-1		2012-07-12 15:14:42.789000
	Edit pad (rev 338)		nic	cv403	XVal Session 35	1	XVal Session 35-Typing - Numbers-1		2012-07-12 15:14:42.917000
	Edit pad (rev 339)		Brady	cv405	XVal Session 35	1	XVal Session 35-Typing - Numbers-1		2012-07-12 15:14:43.294000
	Edit pad (rev 340)		nic	cv403	XVal Session 35	1	XVal Session 35-Typing - Numbers-1		2012-07-12 15:14:43.658000
	Edit pad (rev 341)		Brady	cv405	XVal Session 35	1	XVal Session 35-Typing - Numbers-1		2012-07-12 15:14:43.939000
	Edit pad (rev 342)		nic	cv403	XVal Session 35	1	XVal Session 35-Typing - Numbers-1		2012-07-12 15:14:44.266000
	Edit pad (rev 343)		Brady	cv405	XVal Session 35	1	XVal Session 35-Typing - Numbers-1		2012-07-12 15:14:44.439000
	Edit pad (rev 344)		Brady	cv405	XVal Session 35	1	XVal Session 35-Typing - Numbers-1		2012-07-12 15:14:44.939000
	Edit pad (rev 345)		nic	cv403	XVal Session 35	1	XVal Session 35-Typing - Numbers-1		2012-07-12 15:14:45.041000
	Edit pad (rev 346)		Brady	cv405	XVal Session 35	1	XVal Session 35-Typing - Numbers-1		2012-07-12 15:14:45.439000
	Edit pad (rev 347)		Brady	cv405	XVal Session 35	1	XVal Session 35-Typing - Numbers-1		2012-07-12 15:14:46.273000
	Edit pad (rev 348)		Brady	cv405	XVal Session 35	1	XVal Session 35-Typing - Numbers-1		2012-07-12 15:14:46.776000
	Edit pad (rev 349)		Brady	cv405	XVal Session 35	1	XVal Session 35-Typing - Numbers-1		2012-07-12 15:14:47.327000
	Edit pad (rev 350)		Brady	cv405	XVal Session 35	1	XVal Session 35-Typing - Numbers-1		2012-07-12 15:14:48.012000
	Edit pad (rev 351)		nic	cv403	XVal Session 35	1	XVal Session 35-Typing - Numbers-1		2012-07-12 15:14:48.195000
	Edit pad (rev 352)		Brady	cv405	XVal Session 35	1	XVal Session 35-Typing - Numbers-1		2012-07-12 15:14:48.670000
	Edit pad (rev 353)		Brady	cv405	XVal Session 35	1	XVal Session 35-Typing - Numbers-1		2012-07-12 15:14:49.725000
	Edit pad (rev 354)		nic	cv403	XVal Session 35	1	XVal Session 35-Typing - Numbers-1		2012-07-12 15:14:49.796000
	Edit pad (rev 355)		Brady	cv405	XVal Session 35	1	XVal Session 35-Typing - Numbers-1		2012-07-12 15:14:50.253000
	Edit pad (rev 356)		nic	cv403	XVal Session 35	1	XVal Session 35-Typing - Numbers-1		2012-07-12 15:14:50.308000
	Edit pad (rev 357)		Brady	cv405	XVal Session 35	1	XVal Session 35-Typing - Numbers-1		2012-07-12 15:14:50.825000
	Edit pad (rev 358)		Brady	cv405	XVal Session 35	1	XVal Session 35-Typing - Numbers-1		2012-07-12 15:14:51.255000
	Edit pad (rev 359)		nic	cv403	XVal Session 35	1	XVal Session 35-Typing - Numbers-1		2012-07-12 15:14:51.301000
	Edit pad (rev 360)		Brady	cv405	XVal Session 35	1	XVal Session 35-Typing - Numbers-1		2012-07-12 15:14:51.759000
	Edit pad (rev 361)		nic	cv403	XVal Session 35	1	XVal Session 35-Typing - Numbers-1		2012-07-12 15:14:51.808000
	Edit pad (rev 362)		nic	cv403	XVal Session 35	1	XVal Session 35-Typing - Numbers-1		2012-07-12 15:14:52.310000
	Edit pad (rev 363)		Brady	cv405	XVal Session 35	1	XVal Session 35-Typing - Numbers-1		2012-07-12 15:14:52.570000
	Edit pad (rev 364)		nic	cv403	XVal Session 35	1	XVal Session 35-Typing - Numbers-1		2012-07-12 15:14:52.943000
	Edit pad (rev 365)		Brady	cv405	XVal Session 35	1	XVal Session 35-Typing - Numbers-1		2012-07-12 15:14:53.069000
	Edit pad (rev 366)		nic	cv403	XVal Session 35	1	XVal Session 35-Typing - Numbers-1		2012-07-12 15:14:53.449000
	Edit pad (rev 367)		Brady	cv405	XVal Session 35	1	XVal Session 35-Typing - Numbers-1		2012-07-12 15:14:53.569000
	Edit pad (rev 368)		Brady	cv405	XVal Session 35	1	XVal Session 35-Typing - Numbers-1		2012-07-12 15:14:54.069000
	Edit pad (rev 369)		Brady	cv405	XVal Session 35	1	XVal Session 35-Typing - Numbers-1		2012-07-12 15:14:54.570000
	Edit pad (rev 370)		Brady	cv405	XVal Session 35	1	XVal Session 35-Typing - Numbers-1		2012-07-12 15:14:55.085000
	Edit pad (rev 371)		Brady	cv405	XVal Session 35	1	XVal Session 35-Typing - Numbers-1		2012-07-12 15:14:56.008000
	Edit pad (rev 372)		Mark:	cv309	XVal Session 35	1	XVal Session 35-Typing - Numbers-1		2012-07-12 15:14:56.268000
	Edit pad (rev 373)		Brady	cv405	XVal Session 35	1	XVal Session 35-Typing - Numbers-1		2012-07-12 15:14:56.508000
	Edit pad (rev 374)		Mark:	cv309	XVal Session 35	1	XVal Session 35-Typing - Numbers-1		2012-07-12 15:14:56.768000
	Edit pad (rev 375)		Brady	cv405	XVal Session 35	1	XVal Session 35-Typing - Numbers-1		2012-07-12 15:14:57.012000
	Edit pad (rev 376)		Brady	cv405	XVal Session 35	1	XVal Session 35-Typing - Numbers-1		2012-07-12 15:14:57.512000
	Edit pad (rev 377)		Mark:	cv309	XVal Session 35	1	XVal Session 35-Typing - Numbers-1		2012-07-12 15:14:57.696000
	Edit pad (rev 378)		Brady	cv405	XVal Session 35	1	XVal Session 35-Typing - Numbers-1		2012-07-12 15:14:58.013000
	Edit pad (rev 379)		Mark:	cv309	XVal Session 35	1	XVal Session 35-Typing - Numbers-1		2012-07-12 15:14:58.205000
	Edit pad (rev 380)		Brady	cv405	XVal Session 35	1	XVal Session 35-Typing - Numbers-1		2012-07-12 15:14:58.588000
	Edit pad (rev 381)		Mark:	cv309	XVal Session 35	1	XVal Session 35-Typing - Numbers-1		2012-07-12 15:14:58.714000
	Edit pad (rev 382)		Brady	cv405	XVal Session 35	1	XVal Session 35-Typing - Numbers-1		2012-07-12 15:14:59.088000
	Edit pad (rev 383)		Mark:	cv309	XVal Session 35	1	XVal Session 35-Typing - Numbers-1		2012-07-12 15:14:59.753000
	Edit pad (rev 384)		Brady	cv405	XVal Session 35	1	XVal Session 35-Typing - Numbers-1		2012-07-12 15:14:59.837000
	Edit pad (rev 385)		Mark:	cv309	XVal Session 35	1	XVal Session 35-Typing - Numbers-1		2012-07-12 15:15:00.173000
	Edit pad (rev 386)		Brady	cv405	XVal Session 35	1	XVal Session 35-Typing - Numbers-1		2012-07-12 15:15:00.739000
	Edit pad (rev 387)		Brady	cv405	XVal Session 35	1	XVal Session 35-Typing - Numbers-1		2012-07-12 15:15:01.241000
	Edit pad (rev 388)		Mark:	cv309	XVal Session 35	1	XVal Session 35-Typing - Numbers-1		2012-07-12 15:15:01.346000
	Edit pad (rev 389)		Brady	cv405	XVal Session 35	1	XVal Session 35-Typing - Numbers-1		2012-07-12 15:15:01.740000
	Edit pad (rev 390)		Mark:	cv309	XVal Session 35	1	XVal Session 35-Typing - Numbers-1		2012-07-12 15:15:01.846000
	Edit pad (rev 391)		Mark:	cv309	XVal Session 35	1	XVal Session 35-Typing - Numbers-1		2012-07-12 15:15:02.348000
	Edit pad (rev 392)		Brady	cv405	XVal Session 35	1	XVal Session 35-Typing - Numbers-1		2012-07-12 15:15:02.423000
	Edit pad (rev 393)		Mark:	cv309	XVal Session 35	1	XVal Session 35-Typing - Numbers-1		2012-07-12 15:15:02.848000
	Edit pad (rev 394)		Brady	cv405	XVal Session 35	1	XVal Session 35-Typing - Numbers-1		2012-07-12 15:15:02.973000
	Edit pad (rev 395)		Mark:	cv309	XVal Session 35	1	XVal Session 35-Typing - Numbers-1		2012-07-12 15:15:03.670000
	Edit pad (rev 396)		Brady	cv405	XVal Session 35	1	XVal Session 35-Typing - Numbers-1		2012-07-12 15:15:04.123000
	Edit pad (rev 397)		Mark:	cv309	XVal Session 35	1	XVal Session 35-Typing - Numbers-1		2012-07-12 15:15:04.173000
	Edit pad (rev 398)		Mark:	cv309	XVal Session 35	1	XVal Session 35-Typing - Numbers-1		2012-07-12 15:15:04.673000
	Edit pad (rev 399)		Brady	cv405	XVal Session 35	1	XVal Session 35-Typing - Numbers-1		2012-07-12 15:15:05.199000
	Edit pad (rev 400)		Brady	cv405	XVal Session 35	1	XVal Session 35-Typing - Numbers-1		2012-07-12 15:15:05.701000
	Edit pad (rev 401)		Mark:	cv309	XVal Session 35	1	XVal Session 35-Typing - Numbers-1		2012-07-12 15:15:05.925000
	Edit pad (rev 402)		Brady	cv405	XVal Session 35	1	XVal Session 35-Typing - Numbers-1		2012-07-12 15:15:06.201000
	Edit pad (rev 403)		Mark:	cv309	XVal Session 35	1	XVal Session 35-Typing - Numbers-1		2012-07-12 15:15:06.425000
	Edit pad (rev 404)		Brady	cv405	XVal Session 35	1	XVal Session 35-Typing - Numbers-1		2012-07-12 15:15:06.702000
	Edit pad (rev 405)		Brady	cv405	XVal Session 35	1	XVal Session 35-Typing - Numbers-1		2012-07-12 15:15:07.201000
	Edit pad (rev 406)		Mark:	cv309	XVal Session 35	1	XVal Session 35-Typing - Numbers-1		2012-07-12 15:15:07.677000
	Edit pad (rev 407)		Brady	cv405	XVal Session 35	1	XVal Session 35-Typing - Numbers-1		2012-07-12 15:15:08.116000
	Edit pad (rev 408)		Mark:	cv309	XVal Session 35	1	XVal Session 35-Typing - Numbers-1		2012-07-12 15:15:08.389000
	Edit pad (rev 409)		Brady	cv405	XVal Session 35	1	XVal Session 35-Typing - Numbers-1		2012-07-12 15:15:08.616000
	Edit pad (rev 410)		Mark:	cv309	XVal Session 35	1	XVal Session 35-Typing - Numbers-1		2012-07-12 15:15:08.893000
	Edit pad (rev 411)		Brady	cv405	XVal Session 35	1	XVal Session 35-Typing - Numbers-1		2012-07-12 15:15:09.122000
	Edit pad (rev 412)		Mark:	cv309	XVal Session 35	1	XVal Session 35-Typing - Numbers-1		2012-07-12 15:15:09.488000
	Edit pad (rev 413)		Brady	cv405	XVal Session 35	1	XVal Session 35-Typing - Numbers-1		2012-07-12 15:15:09.811000
	Edit pad (rev 414)		Brady	cv405	XVal Session 35	1	XVal Session 35-Typing - Numbers-1		2012-07-12 15:15:10.312000
	Edit pad (rev 415)		Mark:	cv309	XVal Session 35	1	XVal Session 35-Typing - Numbers-1		2012-07-12 15:15:10.378000
	Edit pad (rev 416)		Mark:	cv309	XVal Session 35	1	XVal Session 35-Typing - Numbers-1		2012-07-12 15:15:10.878000
	Edit pad (rev 417)		Brady	cv405	XVal Session 35	1	XVal Session 35-Typing - Numbers-1		2012-07-12 15:15:10.905000
	Edit pad (rev 418)		Brady	cv405	XVal Session 35	1	XVal Session 35-Typing - Numbers-1		2012-07-12 15:15:11.407000
	Edit pad (rev 419)		Mark:	cv309	XVal Session 35	1	XVal Session 35-Typing - Numbers-1		2012-07-12 15:15:11.844000
	Edit pad (rev 420)		Brady	cv405	XVal Session 35	1	XVal Session 35-Typing - Numbers-1		2012-07-12 15:15:11.906000
	Edit pad (rev 421)		Mark:	cv309	XVal Session 35	1	XVal Session 35-Typing - Numbers-1		2012-07-12 15:15:12.346000
	Edit pad (rev 422)		Brady	cv405	XVal Session 35	1	XVal Session 35-Typing - Numbers-1		2012-07-12 15:15:12.630000
	Edit pad (rev 423)		Mark:	cv309	XVal Session 35	1	XVal Session 35-Typing - Numbers-1		2012-07-12 15:15:12.846000
	Edit pad (rev 424)		Mark:	cv309	XVal Session 35	1	XVal Session 35-Typing - Numbers-1		2012-07-12 15:15:13.544000
20890	Load Instructions			cv165	XVal Session 35	1	XVal Session 35-Matrix Solving-1	192.54.222.11	2012-07-12 15:15:14
20891	Load Instructions			cv164	XVal Session 35	1	XVal Session 35-Matrix Solving-1	18.111.60.210	2012-07-12 15:15:14
20892	Load Instructions			cv166	XVal Session 35	1	XVal Session 35-Matrix Solving-1	192.54.222.3	2012-07-12 15:15:14
20893	Load Instructions			cv167	XVal Session 35	1	XVal Session 35-Matrix Solving-1	192.54.222.3	2012-07-12 15:15:14
	Edit pad (rev 425)		Mark:	cv309	XVal Session 35	1	XVal Session 35-Typing - Numbers-1		2012-07-12 15:15:14.050000
	Edit pad (rev 426)		Mark:	cv309	XVal Session 35	1	XVal Session 35-Typing - Numbers-1		2012-07-12 15:15:14.550000
20895	Load Primer			cv167	XVal Session 35	1	XVal Session 35-Matrix Solving-1	192.54.222.3	2012-07-12 15:15:34
20896	Load Primer			cv165	XVal Session 35	1	XVal Session 35-Matrix Solving-1	192.54.222.11	2012-07-12 15:15:34
20897	Load Primer			cv164	XVal Session 35	1	XVal Session 35-Matrix Solving-1	18.111.60.210	2012-07-12 15:15:34
20898	Load Primer			cv166	XVal Session 35	1	XVal Session 35-Matrix Solving-1	192.54.222.3	2012-07-12 15:15:34
20915	Load Workspace			cv164	XVal Session 35	1	XVal Session 35-Matrix Solving-1	18.111.60.210	2012-07-12 15:16:19
20916	Load Workspace			cv166	XVal Session 35	1	XVal Session 35-Matrix Solving-1	192.54.222.3	2012-07-12 15:16:19
20917	Load Workspace			cv167	XVal Session 35	1	XVal Session 35-Matrix Solving-1	192.54.222.3	2012-07-12 15:16:19
20918	Load Workspace			cv165	XVal Session 35	1	XVal Session 35-Matrix Solving-1	192.54.222.11	2012-07-12 15:16:19
20919	Edit Grid	[1,1] : 5		cv167	XVal Session 35	1	XVal Session 35-Matrix Solving-1	192.54.222.3	2012-07-12 15:16:41
	Chat	next?	Mark:	cv309	XVal Session 35	1	XVal Session 35-Matrix Solving-1		2012-07-12 15:16:46.356000
	Chat	anyone have another thought?	Mark:	cv309	XVal Session 35	1	XVal Session 35-Matrix Solving-1		2012-07-12 15:17:11.763000
	Chat	3rd	Brady	cv405	XVal Session 35	1	XVal Session 35-Matrix Solving-1		2012-07-12 15:17:13.627000
20934	Edit Grid	[3,1] :		cv166	XVal Session 35	1	XVal Session 35-Matrix Solving-1	192.54.222.3	2012-07-12 15:17:21
	Chat	I agree with 5	nic	cv403	XVal Session 35	1	XVal Session 35-Matrix Solving-1		2012-07-12 15:17:28.974000
20935	Edit Grid	[3,1] : 3		cv167	XVal Session 35	1	XVal Session 35-Matrix Solving-1	192.54.222.3	2012-07-12 15:17:47
20938	Edit Grid	[5,1] :		cv167	XVal Session 35	1	XVal Session 35-Matrix Solving-1	192.54.222.3	2012-07-12 15:17:55
	Chat	lets go to #3	Mark:	cv309	XVal Session 35	1	XVal Session 35-Matrix Solving-1		2012-07-12 15:17:59.901000
20940	Edit Grid	[3,1] : 7		cv164	XVal Session 35	1	XVal Session 35-Matrix Solving-1	18.111.60.210	2012-07-12 15:18:10
20952	Edit Grid	[5,1] : 3		cv164	XVal Session 35	1	XVal Session 35-Matrix Solving-1	18.111.60.210	2012-07-12 15:18:43
20953	Edit Grid	[7,1] : 6		cv164	XVal Session 35	1	XVal Session 35-Matrix Solving-1	18.111.60.210	2012-07-12 15:18:46
20954	Edit Grid	[9,1] : 8		cv164	XVal Session 35	1	XVal Session 35-Matrix Solving-1	18.111.60.210	2012-07-12 15:19:02
20972	Load Instructions			cv164	XVal Session 35	1	XVal Session 35-Detection - Images Trial-1	18.111.60.210	2012-07-12 15:19:49
20973	Load Instructions			cv165	XVal Session 35	1	XVal Session 35-Detection - Images Trial-1	192.54.222.11	2012-07-12 15:19:49
20974	Load Instructions			cv166	XVal Session 35	1	XVal Session 35-Detection - Images Trial-1	192.54.222.3	2012-07-12 15:19:49
20975	Load Instructions			cv167	XVal Session 35	1	XVal Session 35-Detection - Images Trial-1	192.54.222.3	2012-07-12 15:19:49
20976	Load Workspace			cv167	XVal Session 35	1	XVal Session 35-Detection - Images Trial-1	192.54.222.3	2012-07-12 15:19:59
20977	Load Workspace			cv166	XVal Session 35	1	XVal Session 35-Detection - Images Trial-1	192.54.222.3	2012-07-12 15:19:59
20978	Load Workspace			cv165	XVal Session 35	1	XVal Session 35-Detection - Images Trial-1	192.54.222.11	2012-07-12 15:19:59
20979	Load Workspace			cv164	XVal Session 35	1	XVal Session 35-Detection - Images Trial-1	18.111.60.210	2012-07-12 15:19:59
20984	Edit Grid	[1,1] : knife		cv164	XVal Session 35	1	XVal Session 35-Detection - Images Trial-1	18.111.60.210	2012-07-12 15:20:13
	Chat	face?	Mark:	cv309	XVal Session 35	1	XVal Session 35-Detection - Images Trial-1		2012-07-12 15:20:16.917000
	Chat	knife?	Brady	cv405	XVal Session 35	1	XVal Session 35-Detection - Images Trial-1		2012-07-12 15:20:17.104000
	Chat	count knife's .. i'll do faces	Mark:	cv309	XVal Session 35	1	XVal Session 35-Detection - Images Trial-1		2012-07-12 15:20:36.707000
	Chat	shirt	nic	cv403	XVal Session 35	1	XVal Session 35-Detection - Images Trial-1		2012-07-12 15:20:44.531000
	Chat	Golden-T-shirts	sluggo	cv411	XVal Session 35	1	XVal Session 35-Detection - Images Trial-1		2012-07-12 15:20:53.323000
	Chat	look at this grid from a far distance	Brady	cv405	XVal Session 35	1	XVal Session 35-Detection - Images Trial-1		2012-07-12 15:21:01.400000
21002	Load Instructions			cv167	XVal Session 35	1	XVal Session 35-Detection - Strategy-1	192.54.222.3	2012-07-12 15:21:14
21003	Load Instructions			cv166	XVal Session 35	1	XVal Session 35-Detection - Strategy-1	192.54.222.3	2012-07-12 15:21:14
21004	Load Instructions			cv165	XVal Session 35	1	XVal Session 35-Detection - Strategy-1	192.54.222.11	2012-07-12 15:21:14
21005	Load Instructions			cv164	XVal Session 35	1	XVal Session 35-Detection - Strategy-1	18.111.60.210	2012-07-12 15:21:14
21008	Load Workspace			cv166	XVal Session 35	1	XVal Session 35-Detection - Strategy-1	192.54.222.3	2012-07-12 15:21:34
21009	Load Workspace			cv165	XVal Session 35	1	XVal Session 35-Detection - Strategy-1	192.54.222.11	2012-07-12 15:21:34
21010	Load Workspace			cv164	XVal Session 35	1	XVal Session 35-Detection - Strategy-1	18.111.60.210	2012-07-12 15:21:34
21011	Load Workspace			cv167	XVal Session 35	1	XVal Session 35-Detection - Strategy-1	192.54.222.3	2012-07-12 15:21:34
	Chat	ideas?	Mark:	cv309	XVal Session 35	1	XVal Session 35-Detection - Strategy-1		2012-07-12 15:21:52.534000
	Chat	by category?	Mark:	cv309	XVal Session 35	1	XVal Session 35-Detection - Strategy-1		2012-07-12 15:22:02.830000
	Chat	one person could agree to count each item?	nic	cv403	XVal Session 35	1	XVal Session 35-Detection - Strategy-1		2012-07-12 15:22:07.023000
	Chat	i think is very good idea to see the frequency of the showed colors	Brady	cv405	XVal Session 35	1	XVal Session 35-Detection - Strategy-1		2012-07-12 15:22:14.114000
	Chat	if it's like the last exercise	nic	cv403	XVal Session 35	1	XVal Session 35-Detection - Strategy-1		2012-07-12 15:22:23.497000
21030	Load Instructions			cv166	XVal Session 35	1	XVal Session 35-Detection - Images 1-1	192.54.222.3	2012-07-12 15:22:34
21031	Load Instructions			cv165	XVal Session 35	1	XVal Session 35-Detection - Images 1-1	192.54.222.11	2012-07-12 15:22:34
21032	Load Instructions			cv164	XVal Session 35	1	XVal Session 35-Detection - Images 1-1	18.111.60.210	2012-07-12 15:22:34
21033	Load Instructions			cv167	XVal Session 35	1	XVal Session 35-Detection - Images 1-1	192.54.222.3	2012-07-12 15:22:34
21036	Load Instructions			cv164	XVal Session 35	1	XVal Session 35-Detection - Images 1-1	18.111.60.210	2012-07-12 15:22:35
21034	Load Instructions			cv164	XVal Session 35	1	XVal Session 35-Detection - Strategy-1	18.111.60.210	2012-07-12 15:22:35
21035	Load Workspace			cv164	XVal Session 35	1	XVal Session 35-Detection - Strategy-1	18.111.60.210	2012-07-12 15:22:35
21037	Load Workspace			cv167	XVal Session 35	1	XVal Session 35-Detection - Images 1-1	192.54.222.3	2012-07-12 15:22:39
21039	Load Workspace			cv166	XVal Session 35	1	XVal Session 35-Detection - Images 1-1	192.54.222.3	2012-07-12 15:22:39
21041	Load Workspace			cv165	XVal Session 35	1	XVal Session 35-Detection - Images 1-1	192.54.222.11	2012-07-12 15:22:39
21043	Load Workspace			cv164	XVal Session 35	1	XVal Session 35-Detection - Images 1-1	18.111.60.210	2012-07-12 15:22:39
	Chat	I'll count the shirts	nic	cv403	XVal Session 35	1	XVal Session 35-Detection - Images 1-1		2012-07-12 15:22:53.294000
	Chat	i'lll do knife's	Mark:	cv309	XVal Session 35	1	XVal Session 35-Detection - Images 1-1		2012-07-12 15:23:01.985000
	Chat	I'll count the faces	sluggo	cv411	XVal Session 35	1	XVal Session 35-Detection - Images 1-1		2012-07-12 15:23:15.172000
	Chat	18 purple shirts	nic	cv403	XVal Session 35	1	XVal Session 35-Detection - Images 1-1		2012-07-12 15:23:17.781000
	Chat	31 I think	Mark:	cv309	XVal Session 35	1	XVal Session 35-Detection - Images 1-1		2012-07-12 15:23:26.050000
	Chat	not the most	Mark:	cv309	XVal Session 35	1	XVal Session 35-Detection - Images 1-1		2012-07-12 15:23:28.006000
	Chat	tomatoes	Brady	cv405	XVal Session 35	1	XVal Session 35-Detection - Images 1-1		2012-07-12 15:23:30.234000
	Chat	could be guitars	Mark:	cv309	XVal Session 35	1	XVal Session 35-Detection - Images 1-1		2012-07-12 15:23:37.945000
	Chat	15 sec	Mark:	cv309	XVal Session 35	1	XVal Session 35-Detection - Images 1-1		2012-07-12 15:23:40.253000
	Chat	19 faces	sluggo	cv411	XVal Session 35	1	XVal Session 35-Detection - Images 1-1		2012-07-12 15:23:51.582000
	Chat	butteflies	Mark:	cv309	XVal Session 35	1	XVal Session 35-Detection - Images 1-1		2012-07-12 15:23:52.536000
21079	Load Instructions			cv164	XVal Session 35	1	XVal Session 35-Detection - Images 2-1	18.111.60.210	2012-07-12 15:23:54
21080	Load Instructions			cv167	XVal Session 35	1	XVal Session 35-Detection - Images 2-1	192.54.222.3	2012-07-12 15:23:54
21081	Load Instructions			cv166	XVal Session 35	1	XVal Session 35-Detection - Images 2-1	192.54.222.3	2012-07-12 15:23:54
21082	Load Instructions			cv165	XVal Session 35	1	XVal Session 35-Detection - Images 2-1	192.54.222.11	2012-07-12 15:23:54
21084	Load Workspace			cv166	XVal Session 35	1	XVal Session 35-Detection - Images 2-1	192.54.222.3	2012-07-12 15:23:59
21085	Load Workspace			cv165	XVal Session 35	1	XVal Session 35-Detection - Images 2-1	192.54.222.11	2012-07-12 15:23:59
21086	Load Workspace			cv164	XVal Session 35	1	XVal Session 35-Detection - Images 2-1	18.111.60.210	2012-07-12 15:23:59
21087	Load Workspace			cv167	XVal Session 35	1	XVal Session 35-Detection - Images 2-1	192.54.222.3	2012-07-12 15:23:59
	Chat	cds	Brady	cv405	XVal Session 35	1	XVal Session 35-Detection - Images 2-1		2012-07-12 15:24:08.956000
21097	Edit Grid	[1,1] : trees		cv167	XVal Session 35	1	XVal Session 35-Detection - Images 2-1	192.54.222.3	2012-07-12 15:24:21
	Chat	22 spiders	nic	cv403	XVal Session 35	1	XVal Session 35-Detection - Images 2-1		2012-07-12 15:24:28.262000
	Chat	24	Brady	cv405	XVal Session 35	1	XVal Session 35-Detection - Images 2-1		2012-07-12 15:24:32.023000
	Chat	22 computers	sluggo	cv411	XVal Session 35	1	XVal Session 35-Detection - Images 2-1		2012-07-12 15:24:39.206000
	Chat	bikes	Brady	cv405	XVal Session 35	1	XVal Session 35-Detection - Images 2-1		2012-07-12 15:24:44.603000
	Chat	change it.. if you think otherwise	Mark:	cv309	XVal Session 35	1	XVal Session 35-Detection - Images 2-1		2012-07-12 15:24:46.921000
	Chat	23	Brady	cv405	XVal Session 35	1	XVal Session 35-Detection - Images 2-1		2012-07-12 15:25:05.681000
21122	Load Instructions			cv166	XVal Session 35	1	XVal Session 35-Detection - Images 3-1	192.54.222.3	2012-07-12 15:25:14
21123	Load Instructions			cv165	XVal Session 35	1	XVal Session 35-Detection - Images 3-1	192.54.222.11	2012-07-12 15:25:14
21124	Load Instructions			cv164	XVal Session 35	1	XVal Session 35-Detection - Images 3-1	18.111.60.210	2012-07-12 15:25:14
21125	Load Instructions			cv167	XVal Session 35	1	XVal Session 35-Detection - Images 3-1	192.54.222.3	2012-07-12 15:25:14
21126	Load Workspace			cv167	XVal Session 35	1	XVal Session 35-Detection - Images 3-1	192.54.222.3	2012-07-12 15:25:19
21127	Load Workspace			cv166	XVal Session 35	1	XVal Session 35-Detection - Images 3-1	192.54.222.3	2012-07-12 15:25:19
21128	Load Workspace			cv165	XVal Session 35	1	XVal Session 35-Detection - Images 3-1	192.54.222.11	2012-07-12 15:25:19
21129	Load Workspace			cv164	XVal Session 35	1	XVal Session 35-Detection - Images 3-1	18.111.60.210	2012-07-12 15:25:20
	Chat	screens	Brady	cv405	XVal Session 35	1	XVal Session 35-Detection - Images 3-1		2012-07-12 15:25:31.913000
21133	Edit Grid	[1,1] :		cv167	XVal Session 35	1	XVal Session 35-Detection - Images 3-1	192.54.222.3	2012-07-12 15:25:40
	Chat	guns and knifes?	Mark:	cv309	XVal Session 35	1	XVal Session 35-Detection - Images 3-1		2012-07-12 15:25:43.868000
21142	Edit Grid	[1,1] : guns		cv167	XVal Session 35	1	XVal Session 35-Detection - Images 3-1	192.54.222.3	2012-07-12 15:25:49
	Chat	faces and knifes	sluggo	cv411	XVal Session 35	1	XVal Session 35-Detection - Images 3-1		2012-07-12 15:25:49.341000
	Chat	21	Brady	cv405	XVal Session 35	1	XVal Session 35-Detection - Images 3-1		2012-07-12 15:25:50.464000
21143	Edit Grid	[1,2] : knife		cv167	XVal Session 35	1	XVal Session 35-Detection - Images 3-1	192.54.222.3	2012-07-12 15:25:52
21156	Edit Grid	[1,1] : faces		cv167	XVal Session 35	1	XVal Session 35-Detection - Images 3-1	192.54.222.3	2012-07-12 15:26:18
	Chat	17 guns	nic	cv403	XVal Session 35	1	XVal Session 35-Detection - Images 3-1		2012-07-12 15:26:24.431000
	Chat	faces and knife?	Mark:	cv309	XVal Session 35	1	XVal Session 35-Detection - Images 3-1		2012-07-12 15:26:32.061000
21159	Load Instructions			cv165	XVal Session 35	1	XVal Session 35-Detection - Words 1-1	192.54.222.11	2012-07-12 15:26:34
21160	Load Instructions			cv164	XVal Session 35	1	XVal Session 35-Detection - Words 1-1	18.111.60.210	2012-07-12 15:26:34
21161	Load Instructions			cv167	XVal Session 35	1	XVal Session 35-Detection - Words 1-1	192.54.222.3	2012-07-12 15:26:34
21162	Load Instructions			cv166	XVal Session 35	1	XVal Session 35-Detection - Words 1-1	192.54.222.3	2012-07-12 15:26:35
21163	Load Workspace			cv166	XVal Session 35	1	XVal Session 35-Detection - Words 1-1	192.54.222.3	2012-07-12 15:26:39
21164	Load Workspace			cv165	XVal Session 35	1	XVal Session 35-Detection - Words 1-1	192.54.222.11	2012-07-12 15:26:39
21165	Load Workspace			cv164	XVal Session 35	1	XVal Session 35-Detection - Words 1-1	18.111.60.210	2012-07-12 15:26:39
21166	Load Workspace			cv167	XVal Session 35	1	XVal Session 35-Detection - Words 1-1	192.54.222.3	2012-07-12 15:26:39
	Chat	parrot?	Mark:	cv309	XVal Session 35	1	XVal Session 35-Detection - Words 1-1		2012-07-12 15:26:54.975000
	Chat	loner?	nic	cv403	XVal Session 35	1	XVal Session 35-Detection - Words 1-1		2012-07-12 15:27:10.401000
	Chat	radio?	Brady	cv405	XVal Session 35	1	XVal Session 35-Detection - Words 1-1		2012-07-12 15:27:18.137000
	Chat	8 mastermind	sluggo	cv411	XVal Session 35	1	XVal Session 35-Detection - Words 1-1		2012-07-12 15:27:25.968000
	Chat	dont count	Brady	cv405	XVal Session 35	1	XVal Session 35-Detection - Words 1-1		2012-07-12 15:27:38.029000
	Chat	sense	Brady	cv405	XVal Session 35	1	XVal Session 35-Detection - Words 1-1		2012-07-12 15:27:43.750000
	Chat	:-	Brady	cv405	XVal Session 35	1	XVal Session 35-Detection - Words 1-1		2012-07-12 15:27:47.742000
	Chat	:-)	Brady	cv405	XVal Session 35	1	XVal Session 35-Detection - Words 1-1		2012-07-12 15:27:51.997000
21207	Load Instructions			cv165	XVal Session 35	1	XVal Session 35-Detection - Words 2-1	192.54.222.11	2012-07-12 15:27:54
21208	Load Instructions			cv166	XVal Session 35	1	XVal Session 35-Detection - Words 2-1	192.54.222.3	2012-07-12 15:27:54
21209	Load Instructions			cv164	XVal Session 35	1	XVal Session 35-Detection - Words 2-1	18.111.60.210	2012-07-12 15:27:54
21210	Load Instructions			cv167	XVal Session 35	1	XVal Session 35-Detection - Words 2-1	192.54.222.3	2012-07-12 15:27:55
21211	Load Workspace			cv164	XVal Session 35	1	XVal Session 35-Detection - Words 2-1	18.111.60.210	2012-07-12 15:27:59
21212	Load Workspace			cv167	XVal Session 35	1	XVal Session 35-Detection - Words 2-1	192.54.222.3	2012-07-12 15:27:59
21213	Load Workspace			cv165	XVal Session 35	1	XVal Session 35-Detection - Words 2-1	192.54.222.11	2012-07-12 15:27:59
21214	Load Workspace			cv166	XVal Session 35	1	XVal Session 35-Detection - Words 2-1	192.54.222.3	2012-07-12 15:28:00
	Chat	tub?	Brady	cv405	XVal Session 35	1	XVal Session 35-Detection - Words 2-1		2012-07-12 15:28:22.389000
	Chat	igloo?	nic	cv403	XVal Session 35	1	XVal Session 35-Detection - Words 2-1		2012-07-12 15:28:27.536000
	Chat	quit	sluggo	cv411	XVal Session 35	1	XVal Session 35-Detection - Words 2-1		2012-07-12 15:28:36.819000
	Chat	hat?	Mark:	cv309	XVal Session 35	1	XVal Session 35-Detection - Words 2-1		2012-07-12 15:28:49.397000
	Chat	se evvery colum	Brady	cv405	XVal Session 35	1	XVal Session 35-Detection - Words 2-1		2012-07-12 15:29:05.129000
	Chat	18 rows 7 col	Mark:	cv309	XVal Session 35	1	XVal Session 35-Detection - Words 2-1		2012-07-12 15:29:12.967000
21241	Load Instructions			cv165	XVal Session 35	1	XVal Session 35-Detection - Words 3-1	192.54.222.11	2012-07-12 15:29:14
21242	Load Instructions			cv166	XVal Session 35	1	XVal Session 35-Detection - Words 3-1	192.54.222.3	2012-07-12 15:29:14
21243	Load Instructions			cv164	XVal Session 35	1	XVal Session 35-Detection - Words 3-1	18.111.60.210	2012-07-12 15:29:14
21244	Load Instructions			cv167	XVal Session 35	1	XVal Session 35-Detection - Words 3-1	192.54.222.3	2012-07-12 15:29:14
21249	Load Workspace			cv166	XVal Session 35	1	XVal Session 35-Detection - Words 3-1	192.54.222.3	2012-07-12 15:29:19
21250	Load Workspace			cv165	XVal Session 35	1	XVal Session 35-Detection - Words 3-1	192.54.222.11	2012-07-12 15:29:19
21251	Load Workspace			cv164	XVal Session 35	1	XVal Session 35-Detection - Words 3-1	18.111.60.210	2012-07-12 15:29:19
21252	Load Workspace			cv167	XVal Session 35	1	XVal Session 35-Detection - Words 3-1	192.54.222.3	2012-07-12 15:29:19
21258	Edit Grid	[1,1] : parrot		cv167	XVal Session 35	1	XVal Session 35-Detection - Words 3-1	192.54.222.3	2012-07-12 15:29:39
21263	Edit Grid	[1,2] : loner		cv167	XVal Session 35	1	XVal Session 35-Detection - Words 3-1	192.54.222.3	2012-07-12 15:29:44
	Chat	bed?	Brady	cv405	XVal Session 35	1	XVal Session 35-Detection - Words 3-1		2012-07-12 15:29:49.982000
	Chat	lets start there	Mark:	cv309	XVal Session 35	1	XVal Session 35-Detection - Words 3-1		2012-07-12 15:29:50.430000
	Chat	loner, parrot??	Mark:	cv309	XVal Session 35	1	XVal Session 35-Detection - Words 3-1		2012-07-12 15:30:00.629000
	Chat	igloo ?	Brady	cv405	XVal Session 35	1	XVal Session 35-Detection - Words 3-1		2012-07-12 15:30:11.127000
	Chat	no igloo sorry	Brady	cv405	XVal Session 35	1	XVal Session 35-Detection - Words 3-1		2012-07-12 15:30:27.617000
	Chat	parrot, loner	sluggo	cv411	XVal Session 35	1	XVal Session 35-Detection - Words 3-1		2012-07-12 15:30:31.290000
21280	Load Instructions			cv167	XVal Session 35	1	XVal Session 35-Unscramble Words-1	192.54.222.3	2012-07-12 15:30:34
21281	Load Instructions			cv165	XVal Session 35	1	XVal Session 35-Unscramble Words-1	192.54.222.11	2012-07-12 15:30:34
21282	Load Instructions			cv166	XVal Session 35	1	XVal Session 35-Unscramble Words-1	192.54.222.3	2012-07-12 15:30:34
21283	Load Instructions			cv164	XVal Session 35	1	XVal Session 35-Unscramble Words-1	18.111.60.210	2012-07-12 15:30:34
21285	Load Workspace			cv166	XVal Session 35	1	XVal Session 35-Unscramble Words-1	192.54.222.3	2012-07-12 15:30:54
21286	Load Workspace			cv165	XVal Session 35	1	XVal Session 35-Unscramble Words-1	192.54.222.11	2012-07-12 15:30:54
21287	Load Workspace			cv164	XVal Session 35	1	XVal Session 35-Unscramble Words-1	18.111.60.210	2012-07-12 15:30:54
21288	Load Workspace			cv167	XVal Session 35	1	XVal Session 35-Unscramble Words-1	192.54.222.3	2012-07-12 15:30:54
	Chat	each take one..	Mark:	cv309	XVal Session 35	1	XVal Session 35-Unscramble Words-1		2012-07-12 15:31:02.387000
	Chat	i 'll do 2	Mark:	cv309	XVal Session 35	1	XVal Session 35-Unscramble Words-1		2012-07-12 15:31:09.296000
21299	Edit Grid	[2,1] : cable		cv167	XVal Session 35	1	XVal Session 35-Unscramble Words-1	192.54.222.3	2012-07-12 15:31:18
	Chat	5	Mark:	cv309	XVal Session 35	1	XVal Session 35-Unscramble Words-1		2012-07-12 15:31:20.422000
21312	Edit Grid	[1,1] :		cv166	XVal Session 35	1	XVal Session 35-Unscramble Words-1	192.54.222.3	2012-07-12 15:31:38
21319	Edit Grid	[3,1] : jelly		cv166	XVal Session 35	1	XVal Session 35-Unscramble Words-1	192.54.222.3	2012-07-12 15:31:46
21329	Edit Grid	[4,1] : wolley		cv164	XVal Session 35	1	XVal Session 35-Unscramble Words-1	18.111.60.210	2012-07-12 15:31:54
21333	Edit Grid	[5,1] :		cv166	XVal Session 35	1	XVal Session 35-Unscramble Words-1	192.54.222.3	2012-07-12 15:32:01
21334	Edit Grid	[6,1] : letter		cv166	XVal Session 35	1	XVal Session 35-Unscramble Words-1	192.54.222.3	2012-07-12 15:32:05
21341	Edit Grid	[7,1] :		cv167	XVal Session 35	1	XVal Session 35-Unscramble Words-1	192.54.222.3	2012-07-12 15:32:33
21344	Edit Grid	[5,2] : magnetic		cv166	XVal Session 35	1	XVal Session 35-Unscramble Words-1	192.54.222.3	2012-07-12 15:32:41
21351	Load Instructions			cv165	XVal Session 35	1	XVal Session 35-Memory - Video and Image Trial-1	192.54.222.11	2012-07-12 15:32:54
21352	Load Instructions			cv166	XVal Session 35	1	XVal Session 35-Memory - Video and Image Trial-1	192.54.222.3	2012-07-12 15:32:54
21353	Load Instructions			cv164	XVal Session 35	1	XVal Session 35-Memory - Video and Image Trial-1	18.111.60.210	2012-07-12 15:32:54
21354	Load Instructions			cv167	XVal Session 35	1	XVal Session 35-Memory - Video and Image Trial-1	192.54.222.3	2012-07-12 15:32:54
21364	Load Primer			cv167	XVal Session 35	1	XVal Session 35-Memory - Video and Image Trial-1	192.54.222.3	2012-07-12 15:33:14
21365	Load Primer			cv165	XVal Session 35	1	XVal Session 35-Memory - Video and Image Trial-1	192.54.222.11	2012-07-12 15:33:14
21366	Load Primer			cv166	XVal Session 35	1	XVal Session 35-Memory - Video and Image Trial-1	192.54.222.3	2012-07-12 15:33:14
21367	Load Primer			cv164	XVal Session 35	1	XVal Session 35-Memory - Video and Image Trial-1	18.111.60.210	2012-07-12 15:33:14
21397	Load Workspace			cv166	XVal Session 35	1	XVal Session 35-Memory - Video and Image Trial-1	192.54.222.3	2012-07-12 15:34:25
21398	Load Workspace			cv164	XVal Session 35	1	XVal Session 35-Memory - Video and Image Trial-1	18.111.60.210	2012-07-12 15:34:25
21399	Load Workspace			cv167	XVal Session 35	1	XVal Session 35-Memory - Video and Image Trial-1	192.54.222.3	2012-07-12 15:34:25
21400	Load Workspace			cv165	XVal Session 35	1	XVal Session 35-Memory - Video and Image Trial-1	192.54.222.11	2012-07-12 15:34:25
21405	Edit Grid	[1,1] : birds		cv166	XVal Session 35	1	XVal Session 35-Memory - Video and Image Trial-1	192.54.222.3	2012-07-12 15:34:39
	Chat	birds?	sluggo	cv411	XVal Session 35	1	XVal Session 35-Memory - Video and Image Trial-1		2012-07-12 15:34:46.494000
21406	Edit Grid	[3,1] :		cv166	XVal Session 35	1	XVal Session 35-Memory - Video and Image Trial-1	192.54.222.3	2012-07-12 15:34:48
21407	Edit Grid	[3,1] : left		cv167	XVal Session 35	1	XVal Session 35-Memory - Video and Image Trial-1	192.54.222.3	2012-07-12 15:34:52
21416	Edit Grid	[5,1] :		cv166	XVal Session 35	1	XVal Session 35-Memory - Video and Image Trial-1	192.54.222.3	2012-07-12 15:34:59
21418	Edit Grid	[7,1] :		cv166	XVal Session 35	1	XVal Session 35-Memory - Video and Image Trial-1	192.54.222.3	2012-07-12 15:35:02
	Chat	5	sluggo	cv411	XVal Session 35	1	XVal Session 35-Memory - Video and Image Trial-1		2012-07-12 15:35:11.062000
	Chat	3?	Brady	cv405	XVal Session 35	1	XVal Session 35-Memory - Video and Image Trial-1		2012-07-12 15:35:13.428000
21421	Edit Grid	[9,1] : c		cv166	XVal Session 35	1	XVal Session 35-Memory - Video and Image Trial-1	192.54.222.3	2012-07-12 15:35:14
21426	Edit Grid	[9,2] : d		cv166	XVal Session 35	1	XVal Session 35-Memory - Video and Image Trial-1	192.54.222.3	2012-07-12 15:35:20
21429	Edit Grid	[9,3] : a		cv166	XVal Session 35	1	XVal Session 35-Memory - Video and Image Trial-1	192.54.222.3	2012-07-12 15:35:25
21431	Edit Grid	[9,4] : b		cv166	XVal Session 35	1	XVal Session 35-Memory - Video and Image Trial-1	192.54.222.3	2012-07-12 15:35:29
21433	Edit Grid	[7,1] : 3		cv167	XVal Session 35	1	XVal Session 35-Memory - Video and Image Trial-1	192.54.222.3	2012-07-12 15:35:34
21442	Edit Grid	[5,1] : 7		cv167	XVal Session 35	1	XVal Session 35-Memory - Video and Image Trial-1	192.54.222.3	2012-07-12 15:35:48
	Chat	I think	Mark:	cv309	XVal Session 35	1	XVal Session 35-Memory - Video and Image Trial-1		2012-07-12 15:35:53.491000
21450	Load Instructions			cv166	XVal Session 35	1	XVal Session 35-Memory - Strategy 1-1	192.54.222.3	2012-07-12 15:35:55
21451	Load Instructions			cv164	XVal Session 35	1	XVal Session 35-Memory - Strategy 1-1	18.111.60.210	2012-07-12 15:35:55
21452	Load Instructions			cv165	XVal Session 35	1	XVal Session 35-Memory - Strategy 1-1	192.54.222.11	2012-07-12 15:35:56
21453	Load Instructions			cv167	XVal Session 35	1	XVal Session 35-Memory - Strategy 1-1	192.54.222.3	2012-07-12 15:35:56
21458	Load Workspace			cv164	XVal Session 35	1	XVal Session 35-Memory - Strategy 1-1	18.111.60.210	2012-07-12 15:36:20
21459	Load Workspace			cv165	XVal Session 35	1	XVal Session 35-Memory - Strategy 1-1	192.54.222.11	2012-07-12 15:36:20
21460	Load Workspace			cv167	XVal Session 35	1	XVal Session 35-Memory - Strategy 1-1	192.54.222.3	2012-07-12 15:36:20
21461	Load Workspace			cv166	XVal Session 35	1	XVal Session 35-Memory - Strategy 1-1	192.54.222.3	2012-07-12 15:36:20
	Edit pad (rev 0)		Brady	cv405	XVal Session 35	1	XVal Session 35-Memory - Strategy 1-1		2012-07-12 15:36:34.806000
	Edit pad (rev 1)		Brady	cv405	XVal Session 35	1	XVal Session 35-Memory - Strategy 1-1		2012-07-12 15:36:35.857000
	Edit pad (rev 2)		Brady	cv405	XVal Session 35	1	XVal Session 35-Memory - Strategy 1-1		2012-07-12 15:36:36.359000
	Edit pad (rev 3)		Brady	cv405	XVal Session 35	1	XVal Session 35-Memory - Strategy 1-1		2012-07-12 15:36:36.857000
	Edit pad (rev 4)		Brady	cv405	XVal Session 35	1	XVal Session 35-Memory - Strategy 1-1		2012-07-12 15:36:37.360000
	Edit pad (rev 5)		Brady	cv405	XVal Session 35	1	XVal Session 35-Memory - Strategy 1-1		2012-07-12 15:36:37.859000
	Edit pad (rev 6)		Brady	cv405	XVal Session 35	1	XVal Session 35-Memory - Strategy 1-1		2012-07-12 15:36:38.359000
	Edit pad (rev 7)		Brady	cv405	XVal Session 35	1	XVal Session 35-Memory - Strategy 1-1		2012-07-12 15:36:38.860000
	Edit pad (rev 8)		Brady	cv405	XVal Session 35	1	XVal Session 35-Memory - Strategy 1-1		2012-07-12 15:36:39.360000
	Edit pad (rev 9)		Brady	cv405	XVal Session 35	1	XVal Session 35-Memory - Strategy 1-1		2012-07-12 15:36:40.190000
	Edit pad (rev 10)		Brady	cv405	XVal Session 35	1	XVal Session 35-Memory - Strategy 1-1		2012-07-12 15:36:40.690000
	Edit pad (rev 11)		Brady	cv405	XVal Session 35	1	XVal Session 35-Memory - Strategy 1-1		2012-07-12 15:36:41.191000
	Edit pad (rev 12)		Brady	cv405	XVal Session 35	1	XVal Session 35-Memory - Strategy 1-1		2012-07-12 15:36:43.337000
	Edit pad (rev 13)		Brady	cv405	XVal Session 35	1	XVal Session 35-Memory - Strategy 1-1		2012-07-12 15:36:43.837000
	Edit pad (rev 14)		Brady	cv405	XVal Session 35	1	XVal Session 35-Memory - Strategy 1-1		2012-07-12 15:36:44.337000
	Edit pad (rev 15)		Brady	cv405	XVal Session 35	1	XVal Session 35-Memory - Strategy 1-1		2012-07-12 15:36:45.361000
	Edit pad (rev 16)		Brady	cv405	XVal Session 35	1	XVal Session 35-Memory - Strategy 1-1		2012-07-12 15:36:45.861000
	Edit pad (rev 17)		Brady	cv405	XVal Session 35	1	XVal Session 35-Memory - Strategy 1-1		2012-07-12 15:36:46.361000
	Edit pad (rev 18)		Brady	cv405	XVal Session 35	1	XVal Session 35-Memory - Strategy 1-1		2012-07-12 15:36:46.861000
	Edit pad (rev 19)		Brady	cv405	XVal Session 35	1	XVal Session 35-Memory - Strategy 1-1		2012-07-12 15:36:47.361000
	Edit pad (rev 20)		Brady	cv405	XVal Session 35	1	XVal Session 35-Memory - Strategy 1-1		2012-07-12 15:36:50.666000
	Edit pad (rev 21)		Brady	cv405	XVal Session 35	1	XVal Session 35-Memory - Strategy 1-1		2012-07-12 15:36:51.375000
	Edit pad (rev 22)		Brady	cv405	XVal Session 35	1	XVal Session 35-Memory - Strategy 1-1		2012-07-12 15:36:52.814000
	Edit pad (rev 23)		Brady	cv405	XVal Session 35	1	XVal Session 35-Memory - Strategy 1-1		2012-07-12 15:36:53.283000
	Edit pad (rev 24)		Brady	cv405	XVal Session 35	1	XVal Session 35-Memory - Strategy 1-1		2012-07-12 15:36:53.780000
	Edit pad (rev 25)		Brady	cv405	XVal Session 35	1	XVal Session 35-Memory - Strategy 1-1		2012-07-12 15:36:54.282000
	Edit pad (rev 26)		Brady	cv405	XVal Session 35	1	XVal Session 35-Memory - Strategy 1-1		2012-07-12 15:36:54.782000
	Edit pad (rev 27)		Brady	cv405	XVal Session 35	1	XVal Session 35-Memory - Strategy 1-1		2012-07-12 15:36:56.259000
	Edit pad (rev 28)		Brady	cv405	XVal Session 35	1	XVal Session 35-Memory - Strategy 1-1		2012-07-12 15:36:56.759000
	Edit pad (rev 29)		Brady	cv405	XVal Session 35	1	XVal Session 35-Memory - Strategy 1-1		2012-07-12 15:36:57.260000
	Edit pad (rev 30)		Brady	cv405	XVal Session 35	1	XVal Session 35-Memory - Strategy 1-1		2012-07-12 15:36:57.759000
	Edit pad (rev 31)		Brady	cv405	XVal Session 35	1	XVal Session 35-Memory - Strategy 1-1		2012-07-12 15:36:58.342000
	Edit pad (rev 32)		Brady	cv405	XVal Session 35	1	XVal Session 35-Memory - Strategy 1-1		2012-07-12 15:36:58.846000
	Edit pad (rev 33)		Brady	cv405	XVal Session 35	1	XVal Session 35-Memory - Strategy 1-1		2012-07-12 15:36:59.345000
	Edit pad (rev 34)		Brady	cv405	XVal Session 35	1	XVal Session 35-Memory - Strategy 1-1		2012-07-12 15:36:59.846000
	Edit pad (rev 35)		Brady	cv405	XVal Session 35	1	XVal Session 35-Memory - Strategy 1-1		2012-07-12 15:37:00.346000
	Edit pad (rev 36)		Mark:	cv309	XVal Session 35	1	XVal Session 35-Memory - Strategy 1-1		2012-07-12 15:37:00.479000
	Edit pad (rev 37)		Brady	cv405	XVal Session 35	1	XVal Session 35-Memory - Strategy 1-1		2012-07-12 15:37:00.857000
	Edit pad (rev 38)		Mark:	cv309	XVal Session 35	1	XVal Session 35-Memory - Strategy 1-1		2012-07-12 15:37:00.984000
	Edit pad (rev 39)		Brady	cv405	XVal Session 35	1	XVal Session 35-Memory - Strategy 1-1		2012-07-12 15:37:01.359000
	Edit pad (rev 40)		Mark:	cv309	XVal Session 35	1	XVal Session 35-Memory - Strategy 1-1		2012-07-12 15:37:01.755000
	Edit pad (rev 41)		Mark:	cv309	XVal Session 35	1	XVal Session 35-Memory - Strategy 1-1		2012-07-12 15:37:02.177000
	Edit pad (rev 42)		Mark:	cv309	XVal Session 35	1	XVal Session 35-Memory - Strategy 1-1		2012-07-12 15:37:02.688000
	Edit pad (rev 43)		Mark:	cv309	XVal Session 35	1	XVal Session 35-Memory - Strategy 1-1		2012-07-12 15:37:03.190000
	Edit pad (rev 44)		Mark:	cv309	XVal Session 35	1	XVal Session 35-Memory - Strategy 1-1		2012-07-12 15:37:03.690000
	Edit pad (rev 45)		Mark:	cv309	XVal Session 35	1	XVal Session 35-Memory - Strategy 1-1		2012-07-12 15:37:04.191000
	Edit pad (rev 46)		Mark:	cv309	XVal Session 35	1	XVal Session 35-Memory - Strategy 1-1		2012-07-12 15:37:04.690000
	Edit pad (rev 47)		Mark:	cv309	XVal Session 35	1	XVal Session 35-Memory - Strategy 1-1		2012-07-12 15:37:05.194000
	Edit pad (rev 48)		Mark:	cv309	XVal Session 35	1	XVal Session 35-Memory - Strategy 1-1		2012-07-12 15:37:05.810000
	Edit pad (rev 49)		Mark:	cv309	XVal Session 35	1	XVal Session 35-Memory - Strategy 1-1		2012-07-12 15:37:06.314000
	Edit pad (rev 50)		Mark:	cv309	XVal Session 35	1	XVal Session 35-Memory - Strategy 1-1		2012-07-12 15:37:07.692000
	Edit pad (rev 51)		Mark:	cv309	XVal Session 35	1	XVal Session 35-Memory - Strategy 1-1		2012-07-12 15:37:08.195000
	Edit pad (rev 52)		Mark:	cv309	XVal Session 35	1	XVal Session 35-Memory - Strategy 1-1		2012-07-12 15:37:08.705000
	Edit pad (rev 53)		Brady	cv405	XVal Session 35	1	XVal Session 35-Memory - Strategy 1-1		2012-07-12 15:37:09.701000
	Edit pad (rev 54)		Mark:	cv309	XVal Session 35	1	XVal Session 35-Memory - Strategy 1-1		2012-07-12 15:37:10.142000
	Edit pad (rev 55)		Brady	cv405	XVal Session 35	1	XVal Session 35-Memory - Strategy 1-1		2012-07-12 15:37:10.201000
	Edit pad (rev 56)		Mark:	cv309	XVal Session 35	1	XVal Session 35-Memory - Strategy 1-1		2012-07-12 15:37:10.644000
	Edit pad (rev 57)		Mark:	cv309	XVal Session 35	1	XVal Session 35-Memory - Strategy 1-1		2012-07-12 15:37:11.143000
	Edit pad (rev 58)		Brady	cv405	XVal Session 35	1	XVal Session 35-Memory - Strategy 1-1		2012-07-12 15:37:11.207000
	Edit pad (rev 59)		Mark:	cv309	XVal Session 35	1	XVal Session 35-Memory - Strategy 1-1		2012-07-12 15:37:11.644000
	Edit pad (rev 60)		Brady	cv405	XVal Session 35	1	XVal Session 35-Memory - Strategy 1-1		2012-07-12 15:37:11.707000
	Edit pad (rev 61)		Mark:	cv309	XVal Session 35	1	XVal Session 35-Memory - Strategy 1-1		2012-07-12 15:37:12.145000
	Edit pad (rev 62)		Brady	cv405	XVal Session 35	1	XVal Session 35-Memory - Strategy 1-1		2012-07-12 15:37:12.422000
	Edit pad (rev 63)		Mark:	cv309	XVal Session 35	1	XVal Session 35-Memory - Strategy 1-1		2012-07-12 15:37:12.662000
	Edit pad (rev 64)		Brady	cv405	XVal Session 35	1	XVal Session 35-Memory - Strategy 1-1		2012-07-12 15:37:12.922000
	Edit pad (rev 65)		Mark:	cv309	XVal Session 35	1	XVal Session 35-Memory - Strategy 1-1		2012-07-12 15:37:13.165000
	Edit pad (rev 66)		Brady	cv405	XVal Session 35	1	XVal Session 35-Memory - Strategy 1-1		2012-07-12 15:37:13.423000
	Edit pad (rev 67)		Mark:	cv309	XVal Session 35	1	XVal Session 35-Memory - Strategy 1-1		2012-07-12 15:37:13.673000
	Edit pad (rev 68)		Brady	cv405	XVal Session 35	1	XVal Session 35-Memory - Strategy 1-1		2012-07-12 15:37:13.923000
	Edit pad (rev 69)		Mark:	cv309	XVal Session 35	1	XVal Session 35-Memory - Strategy 1-1		2012-07-12 15:37:14.174000
	Edit pad (rev 70)		Mark:	cv309	XVal Session 35	1	XVal Session 35-Memory - Strategy 1-1		2012-07-12 15:37:14.674000
	Edit pad (rev 71)		Mark:	cv309	XVal Session 35	1	XVal Session 35-Memory - Strategy 1-1		2012-07-12 15:37:15.174000
	Edit pad (rev 72)		Mark:	cv309	XVal Session 35	1	XVal Session 35-Memory - Strategy 1-1		2012-07-12 15:37:15.674000
	Edit pad (rev 73)		Mark:	cv309	XVal Session 35	1	XVal Session 35-Memory - Strategy 1-1		2012-07-12 15:37:16.175000
	Edit pad (rev 74)		Mark:	cv309	XVal Session 35	1	XVal Session 35-Memory - Strategy 1-1		2012-07-12 15:37:16.674000
	Edit pad (rev 75)		Mark:	cv309	XVal Session 35	1	XVal Session 35-Memory - Strategy 1-1		2012-07-12 15:37:17.174000
	Edit pad (rev 76)		Mark:	cv309	XVal Session 35	1	XVal Session 35-Memory - Strategy 1-1		2012-07-12 15:37:17.674000
	Edit pad (rev 77)		Brady	cv405	XVal Session 35	1	XVal Session 35-Memory - Strategy 1-1		2012-07-12 15:37:17.843000
	Edit pad (rev 78)		Mark:	cv309	XVal Session 35	1	XVal Session 35-Memory - Strategy 1-1		2012-07-12 15:37:18.175000
	Edit pad (rev 79)		Brady	cv405	XVal Session 35	1	XVal Session 35-Memory - Strategy 1-1		2012-07-12 15:37:18.343000
	Edit pad (rev 80)		Mark:	cv309	XVal Session 35	1	XVal Session 35-Memory - Strategy 1-1		2012-07-12 15:37:18.675000
	Edit pad (rev 81)		Brady	cv405	XVal Session 35	1	XVal Session 35-Memory - Strategy 1-1		2012-07-12 15:37:18.841000
	Edit pad (rev 82)		Mark:	cv309	XVal Session 35	1	XVal Session 35-Memory - Strategy 1-1		2012-07-12 15:37:19.174000
	Edit pad (rev 83)		Brady	cv405	XVal Session 35	1	XVal Session 35-Memory - Strategy 1-1		2012-07-12 15:37:19.341000
	Edit pad (rev 84)		Mark:	cv309	XVal Session 35	1	XVal Session 35-Memory - Strategy 1-1		2012-07-12 15:37:19.674000
21494	Load Instructions			cv165	XVal Session 35	1	XVal Session 35-Memory - Video-1	192.54.222.11	2012-07-12 15:37:20
21495	Load Instructions			cv167	XVal Session 35	1	XVal Session 35-Memory - Video-1	192.54.222.3	2012-07-12 15:37:20
21496	Load Instructions			cv164	XVal Session 35	1	XVal Session 35-Memory - Video-1	18.111.60.210	2012-07-12 15:37:20
21497	Load Instructions			cv166	XVal Session 35	1	XVal Session 35-Memory - Video-1	192.54.222.3	2012-07-12 15:37:20
	Edit pad (rev 85)		Brady	cv405	XVal Session 35	1	XVal Session 35-Memory - Strategy 1-1		2012-07-12 15:37:20.106000
21502	Load Primer			cv166	XVal Session 35	1	XVal Session 35-Memory - Video-1	192.54.222.3	2012-07-12 15:37:30
21503	Load Primer			cv165	XVal Session 35	1	XVal Session 35-Memory - Video-1	192.54.222.11	2012-07-12 15:37:30
21504	Load Primer			cv164	XVal Session 35	1	XVal Session 35-Memory - Video-1	18.111.60.210	2012-07-12 15:37:30
21505	Load Primer			cv167	XVal Session 35	1	XVal Session 35-Memory - Video-1	192.54.222.3	2012-07-12 15:37:30
21544	Load Workspace			cv167	XVal Session 35	1	XVal Session 35-Memory - Video-1	192.54.222.3	2012-07-12 15:39:30
21545	Load Workspace			cv165	XVal Session 35	1	XVal Session 35-Memory - Video-1	192.54.222.11	2012-07-12 15:39:30
21546	Load Workspace			cv164	XVal Session 35	1	XVal Session 35-Memory - Video-1	18.111.60.210	2012-07-12 15:39:30
21548	Load Workspace			cv166	XVal Session 35	1	XVal Session 35-Memory - Video-1	192.54.222.3	2012-07-12 15:39:30
21550	Edit Grid	[1,1] : 7		cv167	XVal Session 35	1	XVal Session 35-Memory - Video-1	192.54.222.3	2012-07-12 15:39:37
	Chat	3?	sluggo	cv411	XVal Session 35	1	XVal Session 35-Memory - Video-1		2012-07-12 15:39:42.921000
21553	Edit Grid	[2,1] : 5		cv167	XVal Session 35	1	XVal Session 35-Memory - Video-1	192.54.222.3	2012-07-12 15:39:56
	Chat	5	sluggo	cv411	XVal Session 35	1	XVal Session 35-Memory - Video-1		2012-07-12 15:39:58.474000
21558	Edit Grid	[3,1] :		cv167	XVal Session 35	1	XVal Session 35-Memory - Video-1	192.54.222.3	2012-07-12 15:40:07
21559	Edit Grid	[4,1] :		cv167	XVal Session 35	1	XVal Session 35-Memory - Video-1	192.54.222.3	2012-07-12 15:40:08
21561	Edit Grid	[3,1] : bottom		cv167	XVal Session 35	1	XVal Session 35-Memory - Video-1	192.54.222.3	2012-07-12 15:40:13
21583	Edit Grid	[4,1] : c		cv167	XVal Session 35	1	XVal Session 35-Memory - Video-1	192.54.222.3	2012-07-12 15:40:50
21588	Edit Grid	[4,2] : a		cv166	XVal Session 35	1	XVal Session 35-Memory - Video-1	192.54.222.3	2012-07-12 15:41:00
21595	Edit Grid	[4,3] : b		cv166	XVal Session 35	1	XVal Session 35-Memory - Video-1	192.54.222.3	2012-07-12 15:41:06
21599	Edit Grid	[4,4] : d		cv166	XVal Session 35	1	XVal Session 35-Memory - Video-1	192.54.222.3	2012-07-12 15:41:09
21604	Edit Grid	[4,3] : c		cv167	XVal Session 35	1	XVal Session 35-Memory - Video-1	192.54.222.3	2012-07-12 15:41:14
21605	Edit Grid	[5,1] : blue		cv164	XVal Session 35	1	XVal Session 35-Memory - Video-1	18.111.60.210	2012-07-12 15:41:14
	Chat	blue?	Brady	cv405	XVal Session 35	1	XVal Session 35-Memory - Video-1		2012-07-12 15:41:22.557000
21611	Load Instructions			cv167	XVal Session 35	1	XVal Session 35-Memory - Picture-1	192.54.222.3	2012-07-12 15:41:30
21612	Load Instructions			cv165	XVal Session 35	1	XVal Session 35-Memory - Picture-1	192.54.222.11	2012-07-12 15:41:30
21613	Load Instructions			cv164	XVal Session 35	1	XVal Session 35-Memory - Picture-1	18.111.60.210	2012-07-12 15:41:30
21614	Load Instructions			cv166	XVal Session 35	1	XVal Session 35-Memory - Picture-1	192.54.222.3	2012-07-12 15:41:30
21622	Load Primer			cv166	XVal Session 35	1	XVal Session 35-Memory - Picture-1	192.54.222.3	2012-07-12 15:41:40
21623	Load Primer			cv167	XVal Session 35	1	XVal Session 35-Memory - Picture-1	192.54.222.3	2012-07-12 15:41:40
21624	Load Primer			cv165	XVal Session 35	1	XVal Session 35-Memory - Picture-1	192.54.222.11	2012-07-12 15:41:40
21625	Load Primer			cv164	XVal Session 35	1	XVal Session 35-Memory - Picture-1	18.111.60.210	2012-07-12 15:41:40
21656	Load Workspace			cv167	XVal Session 35	1	XVal Session 35-Memory - Picture-1	192.54.222.3	2012-07-12 15:43:10
21657	Load Workspace			cv165	XVal Session 35	1	XVal Session 35-Memory - Picture-1	192.54.222.11	2012-07-12 15:43:10
21658	Load Workspace			cv164	XVal Session 35	1	XVal Session 35-Memory - Picture-1	18.111.60.210	2012-07-12 15:43:10
21659	Load Workspace			cv166	XVal Session 35	1	XVal Session 35-Memory - Picture-1	192.54.222.3	2012-07-12 15:43:10
21660	Edit Grid	[2,1] : flute		cv166	XVal Session 35	1	XVal Session 35-Memory - Picture-1	192.54.222.3	2012-07-12 15:43:19
21663	Edit Grid	[3,1] :		cv167	XVal Session 35	1	XVal Session 35-Memory - Picture-1	192.54.222.3	2012-07-12 15:43:30
21672	Edit Grid	[4,1] :		cv167	XVal Session 35	1	XVal Session 35-Memory - Picture-1	192.54.222.3	2012-07-12 15:43:39
21674	Edit Grid	[3,1] : blue-white		cv164	XVal Session 35	1	XVal Session 35-Memory - Picture-1	18.111.60.210	2012-07-12 15:43:41
21680	Edit Grid	[5,1] : 2		cv167	XVal Session 35	1	XVal Session 35-Memory - Picture-1	192.54.222.3	2012-07-12 15:43:45
21683	Edit Grid	[6,1] : palm		cv166	XVal Session 35	1	XVal Session 35-Memory - Picture-1	192.54.222.3	2012-07-12 15:43:48
21686	Edit Grid	[7,1] : blue		cv165	XVal Session 35	1	XVal Session 35-Memory - Picture-1	192.54.222.11	2012-07-12 15:43:59
21693	Edit Grid	[4,1] : 3		cv164	XVal Session 35	1	XVal Session 35-Memory - Picture-1	18.111.60.210	2012-07-12 15:44:12
21701	Edit Grid	[4,1] : 2		cv167	XVal Session 35	1	XVal Session 35-Memory - Picture-1	192.54.222.3	2012-07-12 15:44:36
21702	Edit Grid	[4,1] : 1		cv167	XVal Session 35	1	XVal Session 35-Memory - Picture-1	192.54.222.3	2012-07-12 15:44:39
21703	Edit Grid	[4,1] : 3		cv167	XVal Session 35	1	XVal Session 35-Memory - Picture-1	192.54.222.3	2012-07-12 15:44:41
21704	Edit Grid	[5,1] : 5		cv164	XVal Session 35	1	XVal Session 35-Memory - Picture-1	18.111.60.210	2012-07-12 15:44:53
21705	Edit Grid	[4,1] : 4		cv167	XVal Session 35	1	XVal Session 35-Memory - Picture-1	192.54.222.3	2012-07-12 15:45:07
21707	Load Instructions			cv167	XVal Session 35	1	XVal Session 35-Memory - Words Trial -1	192.54.222.3	2012-07-12 15:45:10
21708	Load Instructions			cv165	XVal Session 35	1	XVal Session 35-Memory - Words Trial -1	192.54.222.11	2012-07-12 15:45:10
21709	Load Instructions			cv164	XVal Session 35	1	XVal Session 35-Memory - Words Trial -1	18.111.60.210	2012-07-12 15:45:10
21710	Load Instructions			cv166	XVal Session 35	1	XVal Session 35-Memory - Words Trial -1	192.54.222.3	2012-07-12 15:45:10
21723	Load Primer			cv167	XVal Session 35	1	XVal Session 35-Memory - Words Trial -1	192.54.222.3	2012-07-12 15:45:30
21724	Load Primer			cv165	XVal Session 35	1	XVal Session 35-Memory - Words Trial -1	192.54.222.11	2012-07-12 15:45:30
21725	Load Primer			cv164	XVal Session 35	1	XVal Session 35-Memory - Words Trial -1	18.111.60.210	2012-07-12 15:45:30
21726	Load Primer			cv166	XVal Session 35	1	XVal Session 35-Memory - Words Trial -1	192.54.222.3	2012-07-12 15:45:30
21761	Load Workspace			cv166	XVal Session 35	1	XVal Session 35-Memory - Words Trial -1	192.54.222.3	2012-07-12 15:47:00
21762	Load Workspace			cv164	XVal Session 35	1	XVal Session 35-Memory - Words Trial -1	18.111.60.210	2012-07-12 15:47:00
21763	Load Workspace			cv167	XVal Session 35	1	XVal Session 35-Memory - Words Trial -1	192.54.222.3	2012-07-12 15:47:00
21764	Load Workspace			cv165	XVal Session 35	1	XVal Session 35-Memory - Words Trial -1	192.54.222.11	2012-07-12 15:47:00
	Edit pad (rev 0)		nic	cv403	XVal Session 35	1	XVal Session 35-Memory - Words Trial -1		2012-07-12 15:47:06.887000
	Edit pad (rev 1)		nic	cv403	XVal Session 35	1	XVal Session 35-Memory - Words Trial -1		2012-07-12 15:47:07.384000
	Edit pad (rev 2)		Mark:	cv309	XVal Session 35	1	XVal Session 35-Memory - Words Trial -1		2012-07-12 15:47:07.403000
	Edit pad (rev 3)		nic	cv403	XVal Session 35	1	XVal Session 35-Memory - Words Trial -1		2012-07-12 15:47:07.885000
	Edit pad (rev 4)		Mark:	cv309	XVal Session 35	1	XVal Session 35-Memory - Words Trial -1		2012-07-12 15:47:08.486000
	Edit pad (rev 5)		Mark:	cv309	XVal Session 35	1	XVal Session 35-Memory - Words Trial -1		2012-07-12 15:47:08.990000
	Edit pad (rev 6)		nic	cv403	XVal Session 35	1	XVal Session 35-Memory - Words Trial -1		2012-07-12 15:47:12.198000
	Chat	2nd line	Brady	cv405	XVal Session 35	1	XVal Session 35-Memory - Words Trial -1		2012-07-12 15:47:13.404000
	Edit pad (rev 7)		Mark:	cv309	XVal Session 35	1	XVal Session 35-Memory - Words Trial -1		2012-07-12 15:47:13.704000
	Edit pad (rev 8)		Mark:	cv309	XVal Session 35	1	XVal Session 35-Memory - Words Trial -1		2012-07-12 15:47:14.207000
	Edit pad (rev 9)		Mark:	cv309	XVal Session 35	1	XVal Session 35-Memory - Words Trial -1		2012-07-12 15:47:14.707000
	Edit pad (rev 10)		Mark:	cv309	XVal Session 35	1	XVal Session 35-Memory - Words Trial -1		2012-07-12 15:47:15.211000
	Edit pad (rev 11)		Mark:	cv309	XVal Session 35	1	XVal Session 35-Memory - Words Trial -1		2012-07-12 15:47:15.722000
	Edit pad (rev 12)		Mark:	cv309	XVal Session 35	1	XVal Session 35-Memory - Words Trial -1		2012-07-12 15:47:16.236000
	Edit pad (rev 13)		Mark:	cv309	XVal Session 35	1	XVal Session 35-Memory - Words Trial -1		2012-07-12 15:47:16.736000
	Edit pad (rev 14)		Mark:	cv309	XVal Session 35	1	XVal Session 35-Memory - Words Trial -1		2012-07-12 15:47:17.238000
	Edit pad (rev 15)		Mark:	cv309	XVal Session 35	1	XVal Session 35-Memory - Words Trial -1		2012-07-12 15:47:18.088000
	Edit pad (rev 16)		Mark:	cv309	XVal Session 35	1	XVal Session 35-Memory - Words Trial -1		2012-07-12 15:47:18.596000
	Edit pad (rev 17)		Mark:	cv309	XVal Session 35	1	XVal Session 35-Memory - Words Trial -1		2012-07-12 15:47:19.096000
	Edit pad (rev 18)		Mark:	cv309	XVal Session 35	1	XVal Session 35-Memory - Words Trial -1		2012-07-12 15:47:20.266000
	Edit pad (rev 19)		Mark:	cv309	XVal Session 35	1	XVal Session 35-Memory - Words Trial -1		2012-07-12 15:47:20.768000
	Edit pad (rev 20)		Brady	cv405	XVal Session 35	1	XVal Session 35-Memory - Words Trial -1		2012-07-12 15:47:21.023000
	Edit pad (rev 21)		Mark:	cv309	XVal Session 35	1	XVal Session 35-Memory - Words Trial -1		2012-07-12 15:47:21.269000
	Edit pad (rev 22)		Brady	cv405	XVal Session 35	1	XVal Session 35-Memory - Words Trial -1		2012-07-12 15:47:21.528000
	Edit pad (rev 23)		Mark:	cv309	XVal Session 35	1	XVal Session 35-Memory - Words Trial -1		2012-07-12 15:47:21.769000
	Edit pad (rev 24)		Brady	cv405	XVal Session 35	1	XVal Session 35-Memory - Words Trial -1		2012-07-12 15:47:22.028000
	Edit pad (rev 25)		Mark:	cv309	XVal Session 35	1	XVal Session 35-Memory - Words Trial -1		2012-07-12 15:47:22.268000
	Edit pad (rev 26)		Mark:	cv309	XVal Session 35	1	XVal Session 35-Memory - Words Trial -1		2012-07-12 15:47:22.768000
	Edit pad (rev 27)		Brady	cv405	XVal Session 35	1	XVal Session 35-Memory - Words Trial -1		2012-07-12 15:47:22.830000
	Edit pad (rev 28)		Brady	cv405	XVal Session 35	1	XVal Session 35-Memory - Words Trial -1		2012-07-12 15:47:23.330000
	Edit pad (rev 29)		Mark:	cv309	XVal Session 35	1	XVal Session 35-Memory - Words Trial -1		2012-07-12 15:47:24.820000
	Edit pad (rev 30)		Mark:	cv309	XVal Session 35	1	XVal Session 35-Memory - Words Trial -1		2012-07-12 15:47:25.321000
	Edit pad (rev 31)		Mark:	cv309	XVal Session 35	1	XVal Session 35-Memory - Words Trial -1		2012-07-12 15:47:25.821000
	Edit pad (rev 32)		nic	cv403	XVal Session 35	1	XVal Session 35-Memory - Words Trial -1		2012-07-12 15:47:26.090000
	Edit pad (rev 33)		Mark:	cv309	XVal Session 35	1	XVal Session 35-Memory - Words Trial -1		2012-07-12 15:47:26.322000
	Edit pad (rev 34)		nic	cv403	XVal Session 35	1	XVal Session 35-Memory - Words Trial -1		2012-07-12 15:47:26.748000
	Edit pad (rev 35)		Mark:	cv309	XVal Session 35	1	XVal Session 35-Memory - Words Trial -1		2012-07-12 15:47:26.821000
	Edit pad (rev 36)		nic	cv403	XVal Session 35	1	XVal Session 35-Memory - Words Trial -1		2012-07-12 15:47:27.252000
	Edit pad (rev 37)		Mark:	cv309	XVal Session 35	1	XVal Session 35-Memory - Words Trial -1		2012-07-12 15:47:27.330000
	Edit pad (rev 38)		nic	cv403	XVal Session 35	1	XVal Session 35-Memory - Words Trial -1		2012-07-12 15:47:27.751000
	Edit pad (rev 39)		Mark:	cv309	XVal Session 35	1	XVal Session 35-Memory - Words Trial -1		2012-07-12 15:47:27.828000
	Edit pad (rev 40)		Mark:	cv309	XVal Session 35	1	XVal Session 35-Memory - Words Trial -1		2012-07-12 15:47:28.329000
	Edit pad (rev 41)		Mark:	cv309	XVal Session 35	1	XVal Session 35-Memory - Words Trial -1		2012-07-12 15:47:28.830000
	Edit pad (rev 42)		nic	cv403	XVal Session 35	1	XVal Session 35-Memory - Words Trial -1		2012-07-12 15:47:29.084000
	Edit pad (rev 43)		Mark:	cv309	XVal Session 35	1	XVal Session 35-Memory - Words Trial -1		2012-07-12 15:47:29.330000
	Edit pad (rev 44)		Mark:	cv309	XVal Session 35	1	XVal Session 35-Memory - Words Trial -1		2012-07-12 15:47:29.832000
	Edit pad (rev 45)		Mark:	cv309	XVal Session 35	1	XVal Session 35-Memory - Words Trial -1		2012-07-12 15:47:30.332000
	Edit pad (rev 46)		Brady	cv405	XVal Session 35	1	XVal Session 35-Memory - Words Trial -1		2012-07-12 15:47:30.902000
	Edit pad (rev 47)		Mark:	cv309	XVal Session 35	1	XVal Session 35-Memory - Words Trial -1		2012-07-12 15:47:31.140000
	Edit pad (rev 48)		Brady	cv405	XVal Session 35	1	XVal Session 35-Memory - Words Trial -1		2012-07-12 15:47:31.470000
	Edit pad (rev 49)		Mark:	cv309	XVal Session 35	1	XVal Session 35-Memory - Words Trial -1		2012-07-12 15:47:31.658000
	Edit pad (rev 50)		Brady	cv405	XVal Session 35	1	XVal Session 35-Memory - Words Trial -1		2012-07-12 15:47:32.091000
	Edit pad (rev 51)		Brady	cv405	XVal Session 35	1	XVal Session 35-Memory - Words Trial -1		2012-07-12 15:47:32.764000
	Edit pad (rev 52)		Mark:	cv309	XVal Session 35	1	XVal Session 35-Memory - Words Trial -1		2012-07-12 15:47:32.799000
	Edit pad (rev 53)		Brady	cv405	XVal Session 35	1	XVal Session 35-Memory - Words Trial -1		2012-07-12 15:47:33.265000
	Edit pad (rev 54)		Mark:	cv309	XVal Session 35	1	XVal Session 35-Memory - Words Trial -1		2012-07-12 15:47:33.303000
	Edit pad (rev 55)		Brady	cv405	XVal Session 35	1	XVal Session 35-Memory - Words Trial -1		2012-07-12 15:47:33.766000
	Edit pad (rev 56)		Mark:	cv309	XVal Session 35	1	XVal Session 35-Memory - Words Trial -1		2012-07-12 15:47:33.806000
	Edit pad (rev 57)		Brady	cv405	XVal Session 35	1	XVal Session 35-Memory - Words Trial -1		2012-07-12 15:47:34.267000
	Edit pad (rev 58)		Brady	cv405	XVal Session 35	1	XVal Session 35-Memory - Words Trial -1		2012-07-12 15:47:34.768000
	Edit pad (rev 59)		Brady	cv405	XVal Session 35	1	XVal Session 35-Memory - Words Trial -1		2012-07-12 15:47:35.267000
	Edit pad (rev 60)		Mark:	cv309	XVal Session 35	1	XVal Session 35-Memory - Words Trial -1		2012-07-12 15:47:37.351000
	Edit pad (rev 61)		nic	cv403	XVal Session 35	1	XVal Session 35-Memory - Words Trial -1		2012-07-12 15:47:37.568000
	Edit pad (rev 62)		Mark:	cv309	XVal Session 35	1	XVal Session 35-Memory - Words Trial -1		2012-07-12 15:47:37.861000
	Edit pad (rev 63)		nic	cv403	XVal Session 35	1	XVal Session 35-Memory - Words Trial -1		2012-07-12 15:47:38.069000
	Edit pad (rev 64)		Mark:	cv309	XVal Session 35	1	XVal Session 35-Memory - Words Trial -1		2012-07-12 15:47:38.363000
	Edit pad (rev 65)		nic	cv403	XVal Session 35	1	XVal Session 35-Memory - Words Trial -1		2012-07-12 15:47:38.572000
	Edit pad (rev 66)		nic	cv403	XVal Session 35	1	XVal Session 35-Memory - Words Trial -1		2012-07-12 15:47:39.072000
	Edit pad (rev 67)		nic	cv403	XVal Session 35	1	XVal Session 35-Memory - Words Trial -1		2012-07-12 15:47:39.572000
	Edit pad (rev 68)		nic	cv403	XVal Session 35	1	XVal Session 35-Memory - Words Trial -1		2012-07-12 15:47:40.071000
	Edit pad (rev 69)		Brady	cv405	XVal Session 35	1	XVal Session 35-Memory - Words Trial -1		2012-07-12 15:47:40.379000
	Edit pad (rev 70)		nic	cv403	XVal Session 35	1	XVal Session 35-Memory - Words Trial -1		2012-07-12 15:47:40.571000
	Edit pad (rev 71)		Brady	cv405	XVal Session 35	1	XVal Session 35-Memory - Words Trial -1		2012-07-12 15:47:40.880000
	Edit pad (rev 72)		Mark:	cv309	XVal Session 35	1	XVal Session 35-Memory - Words Trial -1		2012-07-12 15:47:40.981000
	Edit pad (rev 73)		Brady	cv405	XVal Session 35	1	XVal Session 35-Memory - Words Trial -1		2012-07-12 15:47:41.380000
	Edit pad (rev 74)		nic	cv403	XVal Session 35	1	XVal Session 35-Memory - Words Trial -1		2012-07-12 15:47:41.413000
	Edit pad (rev 75)		Mark:	cv309	XVal Session 35	1	XVal Session 35-Memory - Words Trial -1		2012-07-12 15:47:41.486000
	Edit pad (rev 76)		Brady	cv405	XVal Session 35	1	XVal Session 35-Memory - Words Trial -1		2012-07-12 15:47:41.888000
	Edit pad (rev 77)		nic	cv403	XVal Session 35	1	XVal Session 35-Memory - Words Trial -1		2012-07-12 15:47:41.915000
	Edit pad (rev 78)		Mark:	cv309	XVal Session 35	1	XVal Session 35-Memory - Words Trial -1		2012-07-12 15:47:42.104000
	Edit pad (rev 79)		nic	cv403	XVal Session 35	1	XVal Session 35-Memory - Words Trial -1		2012-07-12 15:47:42.414000
	Edit pad (rev 80)		Mark:	cv309	XVal Session 35	1	XVal Session 35-Memory - Words Trial -1		2012-07-12 15:47:42.612000
	Edit pad (rev 81)		nic	cv403	XVal Session 35	1	XVal Session 35-Memory - Words Trial -1		2012-07-12 15:47:42.914000
	Edit pad (rev 82)		Mark:	cv309	XVal Session 35	1	XVal Session 35-Memory - Words Trial -1		2012-07-12 15:47:43.114000
	Edit pad (rev 83)		nic	cv403	XVal Session 35	1	XVal Session 35-Memory - Words Trial -1		2012-07-12 15:47:43.427000
	Edit pad (rev 84)		nic	cv403	XVal Session 35	1	XVal Session 35-Memory - Words Trial -1		2012-07-12 15:47:44.828000
	Edit pad (rev 85)		nic	cv403	XVal Session 35	1	XVal Session 35-Memory - Words Trial -1		2012-07-12 15:47:45.328000
	Edit pad (rev 86)		Brady	cv405	XVal Session 35	1	XVal Session 35-Memory - Words Trial -1		2012-07-12 15:47:45.333000
	Edit pad (rev 87)		nic	cv403	XVal Session 35	1	XVal Session 35-Memory - Words Trial -1		2012-07-12 15:47:45.827000
	Edit pad (rev 88)		Brady	cv405	XVal Session 35	1	XVal Session 35-Memory - Words Trial -1		2012-07-12 15:47:45.833000
	Edit pad (rev 89)		nic	cv403	XVal Session 35	1	XVal Session 35-Memory - Words Trial -1		2012-07-12 15:47:46.327000
	Edit pad (rev 90)		Brady	cv405	XVal Session 35	1	XVal Session 35-Memory - Words Trial -1		2012-07-12 15:47:46.333000
	Edit pad (rev 91)		Brady	cv405	XVal Session 35	1	XVal Session 35-Memory - Words Trial -1		2012-07-12 15:47:46.832000
	Edit pad (rev 92)		Brady	cv405	XVal Session 35	1	XVal Session 35-Memory - Words Trial -1		2012-07-12 15:47:47.333000
	Edit pad (rev 93)		Mark:	cv309	XVal Session 35	1	XVal Session 35-Memory - Words Trial -1		2012-07-12 15:47:47.698000
	Edit pad (rev 94)		Mark:	cv309	XVal Session 35	1	XVal Session 35-Memory - Words Trial -1		2012-07-12 15:47:48.204000
	Edit pad (rev 95)		nic	cv403	XVal Session 35	1	XVal Session 35-Memory - Words Trial -1		2012-07-12 15:47:48.276000
	Edit pad (rev 96)		Mark:	cv309	XVal Session 35	1	XVal Session 35-Memory - Words Trial -1		2012-07-12 15:47:48.705000
	Edit pad (rev 97)		nic	cv403	XVal Session 35	1	XVal Session 35-Memory - Words Trial -1		2012-07-12 15:47:48.775000
	Edit pad (rev 98)		nic	cv403	XVal Session 35	1	XVal Session 35-Memory - Words Trial -1		2012-07-12 15:47:49.275000
	Edit pad (rev 99)		nic	cv403	XVal Session 35	1	XVal Session 35-Memory - Words Trial -1		2012-07-12 15:47:49.779000
	Edit pad (rev 100)		Brady	cv405	XVal Session 35	1	XVal Session 35-Memory - Words Trial -1		2012-07-12 15:47:52.726000
	Edit pad (rev 101)		Brady	cv405	XVal Session 35	1	XVal Session 35-Memory - Words Trial -1		2012-07-12 15:47:53.227000
	Edit pad (rev 102)		Brady	cv405	XVal Session 35	1	XVal Session 35-Memory - Words Trial -1		2012-07-12 15:47:53.776000
	Edit pad (rev 103)		Brady	cv405	XVal Session 35	1	XVal Session 35-Memory - Words Trial -1		2012-07-12 15:47:54.500000
	Edit pad (rev 104)		Brady	cv405	XVal Session 35	1	XVal Session 35-Memory - Words Trial -1		2012-07-12 15:47:54.999000
	Edit pad (rev 105)		nic	cv403	XVal Session 35	1	XVal Session 35-Memory - Words Trial -1		2012-07-12 15:47:57.211000
	Edit pad (rev 106)		nic	cv403	XVal Session 35	1	XVal Session 35-Memory - Words Trial -1		2012-07-12 15:47:57.711000
	Edit pad (rev 107)		nic	cv403	XVal Session 35	1	XVal Session 35-Memory - Words Trial -1		2012-07-12 15:47:58.211000
	Edit pad (rev 108)		nic	cv403	XVal Session 35	1	XVal Session 35-Memory - Words Trial -1		2012-07-12 15:47:58.712000
	Edit pad (rev 109)		nic	cv403	XVal Session 35	1	XVal Session 35-Memory - Words Trial -1		2012-07-12 15:47:59.212000
	Edit pad (rev 110)		Mark:	cv309	XVal Session 35	1	XVal Session 35-Memory - Words Trial -1		2012-07-12 15:47:59.285000
	Edit pad (rev 111)		nic	cv403	XVal Session 35	1	XVal Session 35-Memory - Words Trial -1		2012-07-12 15:47:59.711000
	Edit pad (rev 112)		Mark:	cv309	XVal Session 35	1	XVal Session 35-Memory - Words Trial -1		2012-07-12 15:47:59.789000
	Edit pad (rev 113)		nic	cv403	XVal Session 35	1	XVal Session 35-Memory - Words Trial -1		2012-07-12 15:48:00.481000
	Edit pad (rev 114)		Mark:	cv309	XVal Session 35	1	XVal Session 35-Memory - Words Trial -1		2012-07-12 15:48:01.002000
	Edit pad (rev 115)		nic	cv403	XVal Session 35	1	XVal Session 35-Memory - Words Trial -1		2012-07-12 15:48:01.020000
	Edit pad (rev 116)		nic	cv403	XVal Session 35	1	XVal Session 35-Memory - Words Trial -1		2012-07-12 15:48:01.481000
	Edit pad (rev 117)		Mark:	cv309	XVal Session 35	1	XVal Session 35-Memory - Words Trial -1		2012-07-12 15:48:01.515000
	Edit pad (rev 118)		nic	cv403	XVal Session 35	1	XVal Session 35-Memory - Words Trial -1		2012-07-12 15:48:02.001000
	Edit pad (rev 119)		Mark:	cv309	XVal Session 35	1	XVal Session 35-Memory - Words Trial -1		2012-07-12 15:48:02.122000
	Edit pad (rev 120)		nic	cv403	XVal Session 35	1	XVal Session 35-Memory - Words Trial -1		2012-07-12 15:48:02.552000
	Chat	last line	Brady	cv405	XVal Session 35	1	XVal Session 35-Memory - Words Trial -1		2012-07-12 15:48:02.608000
	Edit pad (rev 121)		nic	cv403	XVal Session 35	1	XVal Session 35-Memory - Words Trial -1		2012-07-12 15:48:03.147000
	Edit pad (rev 122)		nic	cv403	XVal Session 35	1	XVal Session 35-Memory - Words Trial -1		2012-07-12 15:48:03.647000
	Edit pad (rev 123)		sluggo	cv411	XVal Session 35	1	XVal Session 35-Memory - Words Trial -1		2012-07-12 15:48:03.995000
	Edit pad (rev 124)		nic	cv403	XVal Session 35	1	XVal Session 35-Memory - Words Trial -1		2012-07-12 15:48:04.145000
	Edit pad (rev 125)		sluggo	cv411	XVal Session 35	1	XVal Session 35-Memory - Words Trial -1		2012-07-12 15:48:04.491000
	Edit pad (rev 126)		nic	cv403	XVal Session 35	1	XVal Session 35-Memory - Words Trial -1		2012-07-12 15:48:04.646000
	Edit pad (rev 127)		sluggo	cv411	XVal Session 35	1	XVal Session 35-Memory - Words Trial -1		2012-07-12 15:48:04.993000
	Edit pad (rev 128)		nic	cv403	XVal Session 35	1	XVal Session 35-Memory - Words Trial -1		2012-07-12 15:48:05.445000
	Edit pad (rev 129)		sluggo	cv411	XVal Session 35	1	XVal Session 35-Memory - Words Trial -1		2012-07-12 15:48:05.492000
	Edit pad (rev 130)		nic	cv403	XVal Session 35	1	XVal Session 35-Memory - Words Trial -1		2012-07-12 15:48:05.941000
	Edit pad (rev 131)		sluggo	cv411	XVal Session 35	1	XVal Session 35-Memory - Words Trial -1		2012-07-12 15:48:05.990000
	Edit pad (rev 132)		nic	cv403	XVal Session 35	1	XVal Session 35-Memory - Words Trial -1		2012-07-12 15:48:06.442000
	Edit pad (rev 133)		sluggo	cv411	XVal Session 35	1	XVal Session 35-Memory - Words Trial -1		2012-07-12 15:48:06.490000
	Edit pad (rev 134)		nic	cv403	XVal Session 35	1	XVal Session 35-Memory - Words Trial -1		2012-07-12 15:48:06.942000
	Edit pad (rev 135)		nic	cv403	XVal Session 35	1	XVal Session 35-Memory - Words Trial -1		2012-07-12 15:48:07.445000
	Edit pad (rev 136)		nic	cv403	XVal Session 35	1	XVal Session 35-Memory - Words Trial -1		2012-07-12 15:48:07.948000
	Edit pad (rev 137)		Brady	cv405	XVal Session 35	1	XVal Session 35-Memory - Words Trial -1		2012-07-12 15:48:08.082000
	Edit pad (rev 138)		Brady	cv405	XVal Session 35	1	XVal Session 35-Memory - Words Trial -1		2012-07-12 15:48:08.583000
	Edit pad (rev 139)		Brady	cv405	XVal Session 35	1	XVal Session 35-Memory - Words Trial -1		2012-07-12 15:48:09.288000
	Edit pad (rev 140)		Brady	cv405	XVal Session 35	1	XVal Session 35-Memory - Words Trial -1		2012-07-12 15:48:09.789000
	Edit pad (rev 141)		Brady	cv405	XVal Session 35	1	XVal Session 35-Memory - Words Trial -1		2012-07-12 15:48:10.289000
	Edit pad (rev 142)		Brady	cv405	XVal Session 35	1	XVal Session 35-Memory - Words Trial -1		2012-07-12 15:48:10.789000
	Edit pad (rev 143)		Brady	cv405	XVal Session 35	1	XVal Session 35-Memory - Words Trial -1		2012-07-12 15:48:17.896000
	Edit pad (rev 144)		Brady	cv405	XVal Session 35	1	XVal Session 35-Memory - Words Trial -1		2012-07-12 15:48:18.395000
	Edit pad (rev 145)		Brady	cv405	XVal Session 35	1	XVal Session 35-Memory - Words Trial -1		2012-07-12 15:48:18.900000
	Edit pad (rev 146)		Brady	cv405	XVal Session 35	1	XVal Session 35-Memory - Words Trial -1		2012-07-12 15:48:19.399000
	Edit pad (rev 147)		nic	cv403	XVal Session 35	1	XVal Session 35-Memory - Words Trial -1		2012-07-12 15:48:20.107000
	Edit pad (rev 148)		nic	cv403	XVal Session 35	1	XVal Session 35-Memory - Words Trial -1		2012-07-12 15:48:20.606000
	Edit pad (rev 149)		nic	cv403	XVal Session 35	1	XVal Session 35-Memory - Words Trial -1		2012-07-12 15:48:21.106000
	Edit pad (rev 150)		nic	cv403	XVal Session 35	1	XVal Session 35-Memory - Words Trial -1		2012-07-12 15:48:21.606000
	Edit pad (rev 151)		nic	cv403	XVal Session 35	1	XVal Session 35-Memory - Words Trial -1		2012-07-12 15:48:22.118000
	Edit pad (rev 152)		nic	cv403	XVal Session 35	1	XVal Session 35-Memory - Words Trial -1		2012-07-12 15:48:22.617000
	Edit pad (rev 153)		Brady	cv405	XVal Session 35	1	XVal Session 35-Memory - Words Trial -1		2012-07-12 15:48:22.920000
	Edit pad (rev 154)		nic	cv403	XVal Session 35	1	XVal Session 35-Memory - Words Trial -1		2012-07-12 15:48:23.117000
	Edit pad (rev 155)		Brady	cv405	XVal Session 35	1	XVal Session 35-Memory - Words Trial -1		2012-07-12 15:48:23.611000
	Edit pad (rev 156)		nic	cv403	XVal Session 35	1	XVal Session 35-Memory - Words Trial -1		2012-07-12 15:48:23.623000
	Edit pad (rev 157)		nic	cv403	XVal Session 35	1	XVal Session 35-Memory - Words Trial -1		2012-07-12 15:48:24.124000
	Edit pad (rev 158)		Brady	cv405	XVal Session 35	1	XVal Session 35-Memory - Words Trial -1		2012-07-12 15:48:24.460000
	Edit pad (rev 159)		nic	cv403	XVal Session 35	1	XVal Session 35-Memory - Words Trial -1		2012-07-12 15:48:24.622000
	Edit pad (rev 160)		Brady	cv405	XVal Session 35	1	XVal Session 35-Memory - Words Trial -1		2012-07-12 15:48:24.960000
	Edit pad (rev 161)		Brady	cv405	XVal Session 35	1	XVal Session 35-Memory - Words Trial -1		2012-07-12 15:48:25.460000
	Edit pad (rev 162)		Brady	cv405	XVal Session 35	1	XVal Session 35-Memory - Words Trial -1		2012-07-12 15:48:25.960000
	Edit pad (rev 163)		Brady	cv405	XVal Session 35	1	XVal Session 35-Memory - Words Trial -1		2012-07-12 15:48:26.614000
	Edit pad (rev 164)		Brady	cv405	XVal Session 35	1	XVal Session 35-Memory - Words Trial -1		2012-07-12 15:48:27.228000
	Edit pad (rev 165)		nic	cv403	XVal Session 35	1	XVal Session 35-Memory - Words Trial -1		2012-07-12 15:48:27.263000
	Edit pad (rev 166)		Brady	cv405	XVal Session 35	1	XVal Session 35-Memory - Words Trial -1		2012-07-12 15:48:27.728000
	Edit pad (rev 167)		nic	cv403	XVal Session 35	1	XVal Session 35-Memory - Words Trial -1		2012-07-12 15:48:27.765000
	Edit pad (rev 168)		nic	cv403	XVal Session 35	1	XVal Session 35-Memory - Words Trial -1		2012-07-12 15:48:28.265000
	Edit pad (rev 169)		Brady	cv405	XVal Session 35	1	XVal Session 35-Memory - Words Trial -1		2012-07-12 15:48:28.334000
	Edit pad (rev 170)		nic	cv403	XVal Session 35	1	XVal Session 35-Memory - Words Trial -1		2012-07-12 15:48:28.765000
	Edit pad (rev 171)		Brady	cv405	XVal Session 35	1	XVal Session 35-Memory - Words Trial -1		2012-07-12 15:48:28.849000
	Edit pad (rev 172)		Brady	cv405	XVal Session 35	1	XVal Session 35-Memory - Words Trial -1		2012-07-12 15:48:29.333000
	Edit pad (rev 173)		Brady	cv405	XVal Session 35	1	XVal Session 35-Memory - Words Trial -1		2012-07-12 15:48:29.919000
21805	Load Instructions			cv167	XVal Session 35	1	XVal Session 35-Memory - Strategy 2-1	192.54.222.3	2012-07-12 15:48:30
21806	Load Instructions			cv165	XVal Session 35	1	XVal Session 35-Memory - Strategy 2-1	192.54.222.11	2012-07-12 15:48:30
21807	Load Instructions			cv166	XVal Session 35	1	XVal Session 35-Memory - Strategy 2-1	192.54.222.3	2012-07-12 15:48:30
21808	Load Instructions			cv164	XVal Session 35	1	XVal Session 35-Memory - Strategy 2-1	18.111.60.210	2012-07-12 15:48:30
	Edit pad (rev 174)		Brady	cv405	XVal Session 35	1	XVal Session 35-Memory - Words Trial -1		2012-07-12 15:48:30.419000
21812	Load Workspace			cv167	XVal Session 35	1	XVal Session 35-Memory - Strategy 2-1	192.54.222.3	2012-07-12 15:48:40
21813	Load Workspace			cv165	XVal Session 35	1	XVal Session 35-Memory - Strategy 2-1	192.54.222.11	2012-07-12 15:48:40
21814	Load Workspace			cv166	XVal Session 35	1	XVal Session 35-Memory - Strategy 2-1	192.54.222.3	2012-07-12 15:48:40
21815	Load Workspace			cv164	XVal Session 35	1	XVal Session 35-Memory - Strategy 2-1	18.111.60.210	2012-07-12 15:48:40
	Chat	I'll do bottom 2 lines .. WATCH in typing not to do dups!	Mark:	cv309	XVal Session 35	1	XVal Session 35-Memory - Strategy 2-1		2012-07-12 15:48:57.468000
	Chat	I'll take the last lin	sluggo	cv411	XVal Session 35	1	XVal Session 35-Memory - Strategy 2-1		2012-07-12 15:48:59.626000
	Chat	i will save the last line and the pre last	Brady	cv405	XVal Session 35	1	XVal Session 35-Memory - Strategy 2-1		2012-07-12 15:48:59.890000
	Chat	xaxa	Brady	cv405	XVal Session 35	1	XVal Session 35-Memory - Strategy 2-1		2012-07-12 15:49:05.461000
	Chat	I have bottom 2..	Mark:	cv309	XVal Session 35	1	XVal Session 35-Memory - Strategy 2-1		2012-07-12 15:49:06.081000
	Chat	i will take the fiirst	Brady	cv405	XVal Session 35	1	XVal Session 35-Memory - Strategy 2-1		2012-07-12 15:49:13.026000
	Chat	and second	Brady	cv405	XVal Session 35	1	XVal Session 35-Memory - Strategy 2-1		2012-07-12 15:49:15.890000
	Chat	third	nic	cv403	XVal Session 35	1	XVal Session 35-Memory - Strategy 2-1		2012-07-12 15:49:19.662000
	Chat	two lines each?	Mark:	cv309	XVal Session 35	1	XVal Session 35-Memory - Strategy 2-1		2012-07-12 15:49:23.670000
	Chat	fourth	sluggo	cv411	XVal Session 35	1	XVal Session 35-Memory - Strategy 2-1		2012-07-12 15:49:27.570000
	Chat	and fifth	Brady	cv405	XVal Session 35	1	XVal Session 35-Memory - Strategy 2-1		2012-07-12 15:49:31.445000
	Chat	lest not overlap	sluggo	cv411	XVal Session 35	1	XVal Session 35-Memory - Strategy 2-1		2012-07-12 15:49:38.547000
21847	Load Instructions			cv164	XVal Session 35	1	XVal Session 35-Memory - Words-1	18.111.60.210	2012-07-12 15:49:40
21848	Load Instructions			cv167	XVal Session 35	1	XVal Session 35-Memory - Words-1	192.54.222.3	2012-07-12 15:49:40
21849	Load Instructions			cv165	XVal Session 35	1	XVal Session 35-Memory - Words-1	192.54.222.11	2012-07-12 15:49:40
21850	Load Instructions			cv166	XVal Session 35	1	XVal Session 35-Memory - Words-1	192.54.222.3	2012-07-12 15:49:40
21853	Load Primer			cv165	XVal Session 35	1	XVal Session 35-Memory - Words-1	192.54.222.11	2012-07-12 15:49:50
21854	Load Primer			cv167	XVal Session 35	1	XVal Session 35-Memory - Words-1	192.54.222.3	2012-07-12 15:49:50
21855	Load Primer			cv166	XVal Session 35	1	XVal Session 35-Memory - Words-1	192.54.222.3	2012-07-12 15:49:50
21856	Load Primer			cv164	XVal Session 35	1	XVal Session 35-Memory - Words-1	18.111.60.210	2012-07-12 15:49:50
21884	Load Workspace			cv165	XVal Session 35	1	XVal Session 35-Memory - Words-1	192.54.222.11	2012-07-12 15:51:20
21885	Load Workspace			cv166	XVal Session 35	1	XVal Session 35-Memory - Words-1	192.54.222.3	2012-07-12 15:51:20
21886	Load Workspace			cv167	XVal Session 35	1	XVal Session 35-Memory - Words-1	192.54.222.3	2012-07-12 15:51:20
21887	Load Workspace			cv164	XVal Session 35	1	XVal Session 35-Memory - Words-1	18.111.60.210	2012-07-12 15:51:20
	Edit pad (rev 0)		nic	cv403	XVal Session 35	1	XVal Session 35-Memory - Words-1		2012-07-12 15:51:24.044000
	Edit pad (rev 1)		nic	cv403	XVal Session 35	1	XVal Session 35-Memory - Words-1		2012-07-12 15:51:24.544000
	Edit pad (rev 2)		nic	cv403	XVal Session 35	1	XVal Session 35-Memory - Words-1		2012-07-12 15:51:25.044000
	Edit pad (rev 3)		sluggo	cv411	XVal Session 35	1	XVal Session 35-Memory - Words-1		2012-07-12 15:51:25.090000
	Edit pad (rev 4)		Mark:	cv309	XVal Session 35	1	XVal Session 35-Memory - Words-1		2012-07-12 15:51:25.303000
	Edit pad (rev 5)		nic	cv403	XVal Session 35	1	XVal Session 35-Memory - Words-1		2012-07-12 15:51:25.544000
	Edit pad (rev 6)		sluggo	cv411	XVal Session 35	1	XVal Session 35-Memory - Words-1		2012-07-12 15:51:25.588000
	Edit pad (rev 7)		Mark:	cv309	XVal Session 35	1	XVal Session 35-Memory - Words-1		2012-07-12 15:51:25.815000
	Edit pad (rev 8)		nic	cv403	XVal Session 35	1	XVal Session 35-Memory - Words-1		2012-07-12 15:51:26.045000
	Edit pad (rev 9)		sluggo	cv411	XVal Session 35	1	XVal Session 35-Memory - Words-1		2012-07-12 15:51:26.119000
	Edit pad (rev 10)		nic	cv403	XVal Session 35	1	XVal Session 35-Memory - Words-1		2012-07-12 15:51:26.545000
	Edit pad (rev 11)		Mark:	cv309	XVal Session 35	1	XVal Session 35-Memory - Words-1		2012-07-12 15:51:26.678000
	Edit pad (rev 12)		nic	cv403	XVal Session 35	1	XVal Session 35-Memory - Words-1		2012-07-12 15:51:27.045000
	Edit pad (rev 13)		sluggo	cv411	XVal Session 35	1	XVal Session 35-Memory - Words-1		2012-07-12 15:51:27.081000
	Edit pad (rev 14)		Mark:	cv309	XVal Session 35	1	XVal Session 35-Memory - Words-1		2012-07-12 15:51:27.178000
	Edit pad (rev 15)		nic	cv403	XVal Session 35	1	XVal Session 35-Memory - Words-1		2012-07-12 15:51:27.636000
	Edit pad (rev 16)		Mark:	cv309	XVal Session 35	1	XVal Session 35-Memory - Words-1		2012-07-12 15:51:27.688000
	Edit pad (rev 17)		Mark:	cv309	XVal Session 35	1	XVal Session 35-Memory - Words-1		2012-07-12 15:51:28.248000
	Edit pad (rev 18)		nic	cv403	XVal Session 35	1	XVal Session 35-Memory - Words-1		2012-07-12 15:51:28.275000
	Edit pad (rev 19)		Mark:	cv309	XVal Session 35	1	XVal Session 35-Memory - Words-1		2012-07-12 15:51:28.723000
	Edit pad (rev 20)		nic	cv403	XVal Session 35	1	XVal Session 35-Memory - Words-1		2012-07-12 15:51:28.783000
	Edit pad (rev 21)		nic	cv403	XVal Session 35	1	XVal Session 35-Memory - Words-1		2012-07-12 15:51:29.294000
	Edit pad (rev 22)		nic	cv403	XVal Session 35	1	XVal Session 35-Memory - Words-1		2012-07-12 15:51:29.784000
	Edit pad (rev 23)		nic	cv403	XVal Session 35	1	XVal Session 35-Memory - Words-1		2012-07-12 15:51:30.372000
	Edit pad (rev 24)		Mark:	cv309	XVal Session 35	1	XVal Session 35-Memory - Words-1		2012-07-12 15:51:30.594000
	Edit pad (rev 25)		nic	cv403	XVal Session 35	1	XVal Session 35-Memory - Words-1		2012-07-12 15:51:30.872000
	Edit pad (rev 26)		Mark:	cv309	XVal Session 35	1	XVal Session 35-Memory - Words-1		2012-07-12 15:51:31.096000
	Edit pad (rev 27)		nic	cv403	XVal Session 35	1	XVal Session 35-Memory - Words-1		2012-07-12 15:51:31.372000
	Edit pad (rev 28)		Mark:	cv309	XVal Session 35	1	XVal Session 35-Memory - Words-1		2012-07-12 15:51:31.595000
	Edit pad (rev 29)		nic	cv403	XVal Session 35	1	XVal Session 35-Memory - Words-1		2012-07-12 15:51:31.873000
	Edit pad (rev 30)		Mark:	cv309	XVal Session 35	1	XVal Session 35-Memory - Words-1		2012-07-12 15:51:32.095000
	Edit pad (rev 31)		nic	cv403	XVal Session 35	1	XVal Session 35-Memory - Words-1		2012-07-12 15:51:32.372000
	Edit pad (rev 32)		nic	cv403	XVal Session 35	1	XVal Session 35-Memory - Words-1		2012-07-12 15:51:32.872000
	Edit pad (rev 33)		Mark:	cv309	XVal Session 35	1	XVal Session 35-Memory - Words-1		2012-07-12 15:51:32.882000
	Edit pad (rev 34)		Mark:	cv309	XVal Session 35	1	XVal Session 35-Memory - Words-1		2012-07-12 15:51:33.392000
	Edit pad (rev 35)		nic	cv403	XVal Session 35	1	XVal Session 35-Memory - Words-1		2012-07-12 15:51:33.399000
	Edit pad (rev 36)		nic	cv403	XVal Session 35	1	XVal Session 35-Memory - Words-1		2012-07-12 15:51:33.900000
	Edit pad (rev 37)		Mark:	cv309	XVal Session 35	1	XVal Session 35-Memory - Words-1		2012-07-12 15:51:33.931000
	Edit pad (rev 38)		Mark:	cv309	XVal Session 35	1	XVal Session 35-Memory - Words-1		2012-07-12 15:51:34.441000
	Edit pad (rev 39)		nic	cv403	XVal Session 35	1	XVal Session 35-Memory - Words-1		2012-07-12 15:51:34.578000
	Edit pad (rev 40)		Brady	cv405	XVal Session 35	1	XVal Session 35-Memory - Words-1		2012-07-12 15:51:34.614000
	Edit pad (rev 41)		Mark:	cv309	XVal Session 35	1	XVal Session 35-Memory - Words-1		2012-07-12 15:51:34.940000
	Edit pad (rev 42)		Brady	cv405	XVal Session 35	1	XVal Session 35-Memory - Words-1		2012-07-12 15:51:35.117000
	Edit pad (rev 43)		Mark:	cv309	XVal Session 35	1	XVal Session 35-Memory - Words-1		2012-07-12 15:51:35.444000
	Edit pad (rev 44)		Brady	cv405	XVal Session 35	1	XVal Session 35-Memory - Words-1		2012-07-12 15:51:35.616000
	Edit pad (rev 45)		Mark:	cv309	XVal Session 35	1	XVal Session 35-Memory - Words-1		2012-07-12 15:51:35.955000
	Edit pad (rev 46)		Brady	cv405	XVal Session 35	1	XVal Session 35-Memory - Words-1		2012-07-12 15:51:36.117000
	Edit pad (rev 47)		Mark:	cv309	XVal Session 35	1	XVal Session 35-Memory - Words-1		2012-07-12 15:51:36.456000
	Edit pad (rev 48)		Brady	cv405	XVal Session 35	1	XVal Session 35-Memory - Words-1		2012-07-12 15:51:36.619000
	Edit pad (rev 49)		sluggo	cv411	XVal Session 35	1	XVal Session 35-Memory - Words-1		2012-07-12 15:51:36.925000
	Edit pad (rev 50)		Mark:	cv309	XVal Session 35	1	XVal Session 35-Memory - Words-1		2012-07-12 15:51:36.957000
	Edit pad (rev 51)		sluggo	cv411	XVal Session 35	1	XVal Session 35-Memory - Words-1		2012-07-12 15:51:37.428000
	Edit pad (rev 52)		Mark:	cv309	XVal Session 35	1	XVal Session 35-Memory - Words-1		2012-07-12 15:51:37.474000
	Edit pad (rev 53)		Mark:	cv309	XVal Session 35	1	XVal Session 35-Memory - Words-1		2012-07-12 15:51:38.102000
	Edit pad (rev 54)		sluggo	cv411	XVal Session 35	1	XVal Session 35-Memory - Words-1		2012-07-12 15:51:39.223000
	Edit pad (rev 55)		sluggo	cv411	XVal Session 35	1	XVal Session 35-Memory - Words-1		2012-07-12 15:51:39.768000
	Edit pad (rev 56)		sluggo	cv411	XVal Session 35	1	XVal Session 35-Memory - Words-1		2012-07-12 15:51:40.312000
	Edit pad (rev 57)		sluggo	cv411	XVal Session 35	1	XVal Session 35-Memory - Words-1		2012-07-12 15:51:40.812000
	Edit pad (rev 58)		sluggo	cv411	XVal Session 35	1	XVal Session 35-Memory - Words-1		2012-07-12 15:51:41.311000
	Edit pad (rev 59)		sluggo	cv411	XVal Session 35	1	XVal Session 35-Memory - Words-1		2012-07-12 15:51:41.811000
	Edit pad (rev 60)		Mark:	cv309	XVal Session 35	1	XVal Session 35-Memory - Words-1		2012-07-12 15:51:42.368000
	Edit pad (rev 61)		Mark:	cv309	XVal Session 35	1	XVal Session 35-Memory - Words-1		2012-07-12 15:51:42.876000
	Edit pad (rev 62)		Mark:	cv309	XVal Session 35	1	XVal Session 35-Memory - Words-1		2012-07-12 15:51:43.376000
	Edit pad (rev 63)		Brady	cv405	XVal Session 35	1	XVal Session 35-Memory - Words-1		2012-07-12 15:51:43.706000
	Edit pad (rev 64)		Mark:	cv309	XVal Session 35	1	XVal Session 35-Memory - Words-1		2012-07-12 15:51:43.878000
	Edit pad (rev 65)		Brady	cv405	XVal Session 35	1	XVal Session 35-Memory - Words-1		2012-07-12 15:51:44.206000
	Edit pad (rev 66)		Mark:	cv309	XVal Session 35	1	XVal Session 35-Memory - Words-1		2012-07-12 15:51:44.375000
	Edit pad (rev 67)		Brady	cv405	XVal Session 35	1	XVal Session 35-Memory - Words-1		2012-07-12 15:51:44.826000
	Edit pad (rev 68)		Mark:	cv309	XVal Session 35	1	XVal Session 35-Memory - Words-1		2012-07-12 15:51:44.877000
	Edit pad (rev 69)		Brady	cv405	XVal Session 35	1	XVal Session 35-Memory - Words-1		2012-07-12 15:51:45.328000
	Edit pad (rev 70)		Mark:	cv309	XVal Session 35	1	XVal Session 35-Memory - Words-1		2012-07-12 15:51:45.426000
	Edit pad (rev 71)		Brady	cv405	XVal Session 35	1	XVal Session 35-Memory - Words-1		2012-07-12 15:51:45.828000
	Edit pad (rev 72)		Mark:	cv309	XVal Session 35	1	XVal Session 35-Memory - Words-1		2012-07-12 15:51:45.893000
	Edit pad (rev 73)		Brady	cv405	XVal Session 35	1	XVal Session 35-Memory - Words-1		2012-07-12 15:51:46.336000
	Edit pad (rev 74)		Mark:	cv309	XVal Session 35	1	XVal Session 35-Memory - Words-1		2012-07-12 15:51:46.401000
	Edit pad (rev 75)		Mark:	cv309	XVal Session 35	1	XVal Session 35-Memory - Words-1		2012-07-12 15:51:46.908000
	Edit pad (rev 76)		Mark:	cv309	XVal Session 35	1	XVal Session 35-Memory - Words-1		2012-07-12 15:51:47.409000
	Edit pad (rev 77)		Mark:	cv309	XVal Session 35	1	XVal Session 35-Memory - Words-1		2012-07-12 15:51:47.909000
	Edit pad (rev 78)		Mark:	cv309	XVal Session 35	1	XVal Session 35-Memory - Words-1		2012-07-12 15:51:48.408000
	Edit pad (rev 79)		Brady	cv405	XVal Session 35	1	XVal Session 35-Memory - Words-1		2012-07-12 15:51:48.608000
	Edit pad (rev 80)		Brady	cv405	XVal Session 35	1	XVal Session 35-Memory - Words-1		2012-07-12 15:51:49.108000
	Edit pad (rev 81)		Mark:	cv309	XVal Session 35	1	XVal Session 35-Memory - Words-1		2012-07-12 15:51:49.268000
	Edit pad (rev 82)		Mark:	cv309	XVal Session 35	1	XVal Session 35-Memory - Words-1		2012-07-12 15:51:49.782000
	Edit pad (rev 83)		Brady	cv405	XVal Session 35	1	XVal Session 35-Memory - Words-1		2012-07-12 15:51:50.030000
	Edit pad (rev 84)		Mark:	cv309	XVal Session 35	1	XVal Session 35-Memory - Words-1		2012-07-12 15:51:50.282000
	Edit pad (rev 85)		Brady	cv405	XVal Session 35	1	XVal Session 35-Memory - Words-1		2012-07-12 15:51:50.529000
	Edit pad (rev 86)		Brady	cv405	XVal Session 35	1	XVal Session 35-Memory - Words-1		2012-07-12 15:51:51.032000
	Edit pad (rev 87)		Brady	cv405	XVal Session 35	1	XVal Session 35-Memory - Words-1		2012-07-12 15:51:51.534000
	Edit pad (rev 88)		Mark:	cv309	XVal Session 35	1	XVal Session 35-Memory - Words-1		2012-07-12 15:51:51.896000
	Edit pad (rev 89)		Brady	cv405	XVal Session 35	1	XVal Session 35-Memory - Words-1		2012-07-12 15:51:52.032000
	Edit pad (rev 90)		Mark:	cv309	XVal Session 35	1	XVal Session 35-Memory - Words-1		2012-07-12 15:51:52.394000
	Edit pad (rev 91)		Brady	cv405	XVal Session 35	1	XVal Session 35-Memory - Words-1		2012-07-12 15:51:52.530000
	Edit pad (rev 92)		Mark:	cv309	XVal Session 35	1	XVal Session 35-Memory - Words-1		2012-07-12 15:51:52.900000
	Edit pad (rev 93)		Brady	cv405	XVal Session 35	1	XVal Session 35-Memory - Words-1		2012-07-12 15:51:54.018000
	Edit pad (rev 94)		Brady	cv405	XVal Session 35	1	XVal Session 35-Memory - Words-1		2012-07-12 15:51:54.464000
	Edit pad (rev 95)		Brady	cv405	XVal Session 35	1	XVal Session 35-Memory - Words-1		2012-07-12 15:51:54.964000
	Edit pad (rev 96)		Mark:	cv309	XVal Session 35	1	XVal Session 35-Memory - Words-1		2012-07-12 15:51:55.402000
	Edit pad (rev 97)		Brady	cv405	XVal Session 35	1	XVal Session 35-Memory - Words-1		2012-07-12 15:51:55.465000
	Edit pad (rev 98)		Mark:	cv309	XVal Session 35	1	XVal Session 35-Memory - Words-1		2012-07-12 15:51:55.902000
	Edit pad (rev 99)		Brady	cv405	XVal Session 35	1	XVal Session 35-Memory - Words-1		2012-07-12 15:51:55.965000
	Edit pad (rev 100)		Mark:	cv309	XVal Session 35	1	XVal Session 35-Memory - Words-1		2012-07-12 15:51:56.408000
	Edit pad (rev 101)		Brady	cv405	XVal Session 35	1	XVal Session 35-Memory - Words-1		2012-07-12 15:51:56.464000
	Edit pad (rev 102)		Mark:	cv309	XVal Session 35	1	XVal Session 35-Memory - Words-1		2012-07-12 15:51:56.908000
	Edit pad (rev 103)		Brady	cv405	XVal Session 35	1	XVal Session 35-Memory - Words-1		2012-07-12 15:51:56.970000
	Edit pad (rev 104)		Mark:	cv309	XVal Session 35	1	XVal Session 35-Memory - Words-1		2012-07-12 15:51:57.408000
	Edit pad (rev 105)		Brady	cv405	XVal Session 35	1	XVal Session 35-Memory - Words-1		2012-07-12 15:51:57.477000
	Edit pad (rev 106)		Mark:	cv309	XVal Session 35	1	XVal Session 35-Memory - Words-1		2012-07-12 15:51:57.908000
	Edit pad (rev 107)		Brady	cv405	XVal Session 35	1	XVal Session 35-Memory - Words-1		2012-07-12 15:52:02.414000
	Edit pad (rev 108)		Brady	cv405	XVal Session 35	1	XVal Session 35-Memory - Words-1		2012-07-12 15:52:02.915000
	Edit pad (rev 109)		Brady	cv405	XVal Session 35	1	XVal Session 35-Memory - Words-1		2012-07-12 15:52:03.414000
	Edit pad (rev 110)		Brady	cv405	XVal Session 35	1	XVal Session 35-Memory - Words-1		2012-07-12 15:52:03.914000
	Edit pad (rev 111)		Brady	cv405	XVal Session 35	1	XVal Session 35-Memory - Words-1		2012-07-12 15:52:04.497000
	Edit pad (rev 112)		Brady	cv405	XVal Session 35	1	XVal Session 35-Memory - Words-1		2012-07-12 15:52:04.996000
	Edit pad (rev 113)		Brady	cv405	XVal Session 35	1	XVal Session 35-Memory - Words-1		2012-07-12 15:52:05.495000
	Edit pad (rev 114)		sluggo	cv411	XVal Session 35	1	XVal Session 35-Memory - Words-1		2012-07-12 15:52:06.172000
	Edit pad (rev 115)		Brady	cv405	XVal Session 35	1	XVal Session 35-Memory - Words-1		2012-07-12 15:52:06.339000
	Edit pad (rev 116)		sluggo	cv411	XVal Session 35	1	XVal Session 35-Memory - Words-1		2012-07-12 15:52:06.701000
	Edit pad (rev 117)		Brady	cv405	XVal Session 35	1	XVal Session 35-Memory - Words-1		2012-07-12 15:52:06.840000
	Edit pad (rev 118)		Brady	cv405	XVal Session 35	1	XVal Session 35-Memory - Words-1		2012-07-12 15:52:07.420000
	Edit pad (rev 119)		sluggo	cv411	XVal Session 35	1	XVal Session 35-Memory - Words-1		2012-07-12 15:52:07.446000
	Edit pad (rev 120)		sluggo	cv411	XVal Session 35	1	XVal Session 35-Memory - Words-1		2012-07-12 15:52:07.948000
	Edit pad (rev 121)		nic	cv403	XVal Session 35	1	XVal Session 35-Memory - Words-1		2012-07-12 15:52:08.041000
	Edit pad (rev 122)		Brady	cv405	XVal Session 35	1	XVal Session 35-Memory - Words-1		2012-07-12 15:52:08.063000
	Edit pad (rev 123)		sluggo	cv411	XVal Session 35	1	XVal Session 35-Memory - Words-1		2012-07-12 15:52:08.449000
	Edit pad (rev 124)		nic	cv403	XVal Session 35	1	XVal Session 35-Memory - Words-1		2012-07-12 15:52:08.540000
	Edit pad (rev 125)		sluggo	cv411	XVal Session 35	1	XVal Session 35-Memory - Words-1		2012-07-12 15:52:08.952000
	Edit pad (rev 126)		nic	cv403	XVal Session 35	1	XVal Session 35-Memory - Words-1		2012-07-12 15:52:09.040000
	Edit pad (rev 127)		Brady	cv405	XVal Session 35	1	XVal Session 35-Memory - Words-1		2012-07-12 15:52:09.045000
	Edit pad (rev 128)		Brady	cv405	XVal Session 35	1	XVal Session 35-Memory - Words-1		2012-07-12 15:52:09.547000
	Edit pad (rev 129)		sluggo	cv411	XVal Session 35	1	XVal Session 35-Memory - Words-1		2012-07-12 15:52:09.567000
	Edit pad (rev 130)		Brady	cv405	XVal Session 35	1	XVal Session 35-Memory - Words-1		2012-07-12 15:52:10.047000
	Edit pad (rev 131)		sluggo	cv411	XVal Session 35	1	XVal Session 35-Memory - Words-1		2012-07-12 15:52:10.382000
	Edit pad (rev 132)		Brady	cv405	XVal Session 35	1	XVal Session 35-Memory - Words-1		2012-07-12 15:52:10.546000
	Edit pad (rev 133)		sluggo	cv411	XVal Session 35	1	XVal Session 35-Memory - Words-1		2012-07-12 15:52:10.886000
	Edit pad (rev 134)		Brady	cv405	XVal Session 35	1	XVal Session 35-Memory - Words-1		2012-07-12 15:52:11.045000
	Edit pad (rev 135)		sluggo	cv411	XVal Session 35	1	XVal Session 35-Memory - Words-1		2012-07-12 15:52:11.389000
	Edit pad (rev 136)		Brady	cv405	XVal Session 35	1	XVal Session 35-Memory - Words-1		2012-07-12 15:52:11.547000
	Edit pad (rev 137)		Brady	cv405	XVal Session 35	1	XVal Session 35-Memory - Words-1		2012-07-12 15:52:12.046000
	Edit pad (rev 138)		sluggo	cv411	XVal Session 35	1	XVal Session 35-Memory - Words-1		2012-07-12 15:52:12.132000
	Edit pad (rev 139)		Brady	cv405	XVal Session 35	1	XVal Session 35-Memory - Words-1		2012-07-12 15:52:12.609000
	Edit pad (rev 140)		sluggo	cv411	XVal Session 35	1	XVal Session 35-Memory - Words-1		2012-07-12 15:52:12.635000
	Edit pad (rev 141)		Brady	cv405	XVal Session 35	1	XVal Session 35-Memory - Words-1		2012-07-12 15:52:13.109000
	Edit pad (rev 142)		nic	cv403	XVal Session 35	1	XVal Session 35-Memory - Words-1		2012-07-12 15:52:13.186000
	Edit pad (rev 143)		sluggo	cv411	XVal Session 35	1	XVal Session 35-Memory - Words-1		2012-07-12 15:52:13.208000
	Edit pad (rev 144)		nic	cv403	XVal Session 35	1	XVal Session 35-Memory - Words-1		2012-07-12 15:52:13.693000
	Edit pad (rev 145)		sluggo	cv411	XVal Session 35	1	XVal Session 35-Memory - Words-1		2012-07-12 15:52:13.730000
	Edit pad (rev 146)		nic	cv403	XVal Session 35	1	XVal Session 35-Memory - Words-1		2012-07-12 15:52:14.196000
	Edit pad (rev 147)		sluggo	cv411	XVal Session 35	1	XVal Session 35-Memory - Words-1		2012-07-12 15:52:14.241000
	Edit pad (rev 148)		nic	cv403	XVal Session 35	1	XVal Session 35-Memory - Words-1		2012-07-12 15:52:14.694000
	Edit pad (rev 149)		sluggo	cv411	XVal Session 35	1	XVal Session 35-Memory - Words-1		2012-07-12 15:52:14.742000
	Edit pad (rev 150)		nic	cv403	XVal Session 35	1	XVal Session 35-Memory - Words-1		2012-07-12 15:52:15.194000
	Edit pad (rev 151)		sluggo	cv411	XVal Session 35	1	XVal Session 35-Memory - Words-1		2012-07-12 15:52:15.243000
	Edit pad (rev 152)		sluggo	cv411	XVal Session 35	1	XVal Session 35-Memory - Words-1		2012-07-12 15:52:15.742000
	Edit pad (rev 153)		sluggo	cv411	XVal Session 35	1	XVal Session 35-Memory - Words-1		2012-07-12 15:52:16.245000
	Edit pad (rev 154)		sluggo	cv411	XVal Session 35	1	XVal Session 35-Memory - Words-1		2012-07-12 15:52:16.744000
	Edit pad (rev 155)		Brady	cv405	XVal Session 35	1	XVal Session 35-Memory - Words-1		2012-07-12 15:52:19.190000
	Edit pad (rev 156)		Brady	cv405	XVal Session 35	1	XVal Session 35-Memory - Words-1		2012-07-12 15:52:19.629000
	Edit pad (rev 157)		Brady	cv405	XVal Session 35	1	XVal Session 35-Memory - Words-1		2012-07-12 15:52:20.129000
	Edit pad (rev 158)		Brady	cv405	XVal Session 35	1	XVal Session 35-Memory - Words-1		2012-07-12 15:52:20.635000
	Edit pad (rev 159)		Brady	cv405	XVal Session 35	1	XVal Session 35-Memory - Words-1		2012-07-12 15:52:21.135000
	Edit pad (rev 160)		Brady	cv405	XVal Session 35	1	XVal Session 35-Memory - Words-1		2012-07-12 15:52:21.641000
	Edit pad (rev 161)		Brady	cv405	XVal Session 35	1	XVal Session 35-Memory - Words-1		2012-07-12 15:52:22.142000
	Edit pad (rev 162)		Brady	cv405	XVal Session 35	1	XVal Session 35-Memory - Words-1		2012-07-12 15:52:22.642000
	Edit pad (rev 163)		Brady	cv405	XVal Session 35	1	XVal Session 35-Memory - Words-1		2012-07-12 15:52:23.629000
	Edit pad (rev 164)		Mark:	cv309	XVal Session 35	1	XVal Session 35-Memory - Words-1		2012-07-12 15:52:28.707000
	Edit pad (rev 165)		Mark:	cv309	XVal Session 35	1	XVal Session 35-Memory - Words-1		2012-07-12 15:52:29.220000
	Edit pad (rev 166)		Mark:	cv309	XVal Session 35	1	XVal Session 35-Memory - Words-1		2012-07-12 15:52:29.721000
	Edit pad (rev 167)		Mark:	cv309	XVal Session 35	1	XVal Session 35-Memory - Words-1		2012-07-12 15:52:30.220000
	Edit pad (rev 168)		Mark:	cv309	XVal Session 35	1	XVal Session 35-Memory - Words-1		2012-07-12 15:52:30.726000
	Edit pad (rev 169)		sluggo	cv411	XVal Session 35	1	XVal Session 35-Memory - Words-1		2012-07-12 15:52:39.542000
	Edit pad (rev 170)		sluggo	cv411	XVal Session 35	1	XVal Session 35-Memory - Words-1		2012-07-12 15:52:40.133000
	Edit pad (rev 171)		sluggo	cv411	XVal Session 35	1	XVal Session 35-Memory - Words-1		2012-07-12 15:52:40.633000
	Edit pad (rev 172)		Brady	cv405	XVal Session 35	1	XVal Session 35-Memory - Words-1		2012-07-12 15:52:41.515000
	Edit pad (rev 173)		Brady	cv405	XVal Session 35	1	XVal Session 35-Memory - Words-1		2012-07-12 15:52:42.015000
	Edit pad (rev 174)		Brady	cv405	XVal Session 35	1	XVal Session 35-Memory - Words-1		2012-07-12 15:52:42.516000
	Edit pad (rev 175)		Brady	cv405	XVal Session 35	1	XVal Session 35-Memory - Words-1		2012-07-12 15:52:43.017000
	Edit pad (rev 176)		Brady	cv405	XVal Session 35	1	XVal Session 35-Memory - Words-1		2012-07-12 15:52:43.517000
	Edit pad (rev 177)		Brady	cv405	XVal Session 35	1	XVal Session 35-Memory - Words-1		2012-07-12 15:52:44.017000
	Edit pad (rev 178)		Brady	cv405	XVal Session 35	1	XVal Session 35-Memory - Words-1		2012-07-12 15:52:44.517000
	Edit pad (rev 179)		Mark:	cv309	XVal Session 35	1	XVal Session 35-Memory - Words-1		2012-07-12 15:52:44.565000
	Edit pad (rev 180)		Brady	cv405	XVal Session 35	1	XVal Session 35-Memory - Words-1		2012-07-12 15:52:45.104000
	Edit pad (rev 181)		Brady	cv405	XVal Session 35	1	XVal Session 35-Memory - Words-1		2012-07-12 15:52:45.603000
	Edit pad (rev 182)		Mark:	cv309	XVal Session 35	1	XVal Session 35-Memory - Words-1		2012-07-12 15:52:46.085000
	Edit pad (rev 183)		Brady	cv405	XVal Session 35	1	XVal Session 35-Memory - Words-1		2012-07-12 15:52:46.104000
	Edit pad (rev 184)		Brady	cv405	XVal Session 35	1	XVal Session 35-Memory - Words-1		2012-07-12 15:52:46.604000
	Edit pad (rev 185)		Brady	cv405	XVal Session 35	1	XVal Session 35-Memory - Words-1		2012-07-12 15:52:47.105000
	Edit pad (rev 186)		Brady	cv405	XVal Session 35	1	XVal Session 35-Memory - Words-1		2012-07-12 15:52:47.605000
	Edit pad (rev 187)		Mark:	cv309	XVal Session 35	1	XVal Session 35-Memory - Words-1		2012-07-12 15:52:47.887000
	Edit pad (rev 188)		Brady	cv405	XVal Session 35	1	XVal Session 35-Memory - Words-1		2012-07-12 15:52:48.104000
	Edit pad (rev 189)		Mark:	cv309	XVal Session 35	1	XVal Session 35-Memory - Words-1		2012-07-12 15:52:49.487000
21901	Load Instructions			cv167	XVal Session 35	1	XVal Session 35-Sudoku-1	192.54.222.3	2012-07-12 15:52:50
21902	Load Instructions			cv164	XVal Session 35	1	XVal Session 35-Sudoku-1	18.111.60.210	2012-07-12 15:52:50
21903	Load Instructions			cv165	XVal Session 35	1	XVal Session 35-Sudoku-1	192.54.222.11	2012-07-12 15:52:50
21904	Load Instructions			cv166	XVal Session 35	1	XVal Session 35-Sudoku-1	192.54.222.3	2012-07-12 15:52:50
21923	Load Workspace			cv166	XVal Session 35	1	XVal Session 35-Sudoku-1	192.54.222.3	2012-07-12 15:53:30
21924	Load Workspace			cv167	XVal Session 35	1	XVal Session 35-Sudoku-1	192.54.222.3	2012-07-12 15:53:30
21925	Load Workspace			cv164	XVal Session 35	1	XVal Session 35-Sudoku-1	18.111.60.210	2012-07-12 15:53:30
21926	Load Workspace			cv165	XVal Session 35	1	XVal Session 35-Sudoku-1	192.54.222.11	2012-07-12 15:53:30
	Chat	i do 3rd row	Mark:	cv309	XVal Session 35	1	XVal Session 35-Sudoku-1		2012-07-12 15:53:36.428000
	Chat	i dont know to play sudokou	Brady	cv405	XVal Session 35	1	XVal Session 35-Sudoku-1		2012-07-12 15:53:55.751000
21935	Edit Grid	[9,2] :		cv167	XVal Session 35	1	XVal Session 35-Sudoku-1	192.54.222.3	2012-07-12 15:54:04
	Chat	your not the ony one, lets try	sluggo	cv411	XVal Session 35	1	XVal Session 35-Sudoku-1		2012-07-12 15:54:20.210000
	Chat	any help what i can do	Brady	cv405	XVal Session 35	1	XVal Session 35-Sudoku-1		2012-07-12 15:54:25.444000
21943	Edit Grid	[7,1] :		cv167	XVal Session 35	1	XVal Session 35-Sudoku-1	192.54.222.3	2012-07-12 15:54:26
21944	Edit Grid	[7,2] : 1		cv167	XVal Session 35	1	XVal Session 35-Sudoku-1	192.54.222.3	2012-07-12 15:54:30
21945	Edit Grid	[1,1] : 1		cv166	XVal Session 35	1	XVal Session 35-Sudoku-1	192.54.222.3	2012-07-12 15:54:30
21949	Edit Grid	[3,3] : 2		cv166	XVal Session 35	1	XVal Session 35-Sudoku-1	192.54.222.3	2012-07-12 15:54:40
21950	Edit Grid	[7,3] : 2		cv167	XVal Session 35	1	XVal Session 35-Sudoku-1	192.54.222.3	2012-07-12 15:54:41
21952	Edit Grid	[8,3] :		cv167	XVal Session 35	1	XVal Session 35-Sudoku-1	192.54.222.3	2012-07-12 15:54:43
21954	Edit Grid	[2,1] : 4		cv166	XVal Session 35	1	XVal Session 35-Sudoku-1	192.54.222.3	2012-07-12 15:54:44
21957	Edit Grid	[3,1] : 3		cv166	XVal Session 35	1	XVal Session 35-Sudoku-1	192.54.222.3	2012-07-12 15:54:46
21965	Edit Grid	[1,3] : 8		cv166	XVal Session 35	1	XVal Session 35-Sudoku-1	192.54.222.3	2012-07-12 15:54:51
21970	Edit Grid	[7,3] :		cv167	XVal Session 35	1	XVal Session 35-Sudoku-1	192.54.222.3	2012-07-12 15:55:07
	Chat	I'll try the third row third box	sluggo	cv411	XVal Session 35	1	XVal Session 35-Sudoku-1		2012-07-12 15:55:17.382000
21975	Edit Grid	[8,2] : 6		cv167	XVal Session 35	1	XVal Session 35-Sudoku-1	192.54.222.3	2012-07-12 15:55:18
21980	Edit Grid	[7,7] : 2		cv165	XVal Session 35	1	XVal Session 35-Sudoku-1	192.54.222.11	2012-07-12 15:55:28
21981	Edit Grid	[1,4] :		cv166	XVal Session 35	1	XVal Session 35-Sudoku-1	192.54.222.3	2012-07-12 15:55:29
21982	Edit Grid	[8,3] : 3		cv167	XVal Session 35	1	XVal Session 35-Sudoku-1	192.54.222.3	2012-07-12 15:55:31
21983	Edit Grid	[4,1] : 5		cv166	XVal Session 35	1	XVal Session 35-Sudoku-1	192.54.222.3	2012-07-12 15:55:33
21984	Edit Grid	[7,1] : 8		cv166	XVal Session 35	1	XVal Session 35-Sudoku-1	192.54.222.3	2012-07-12 15:55:36
21985	Edit Grid	[7,9] :		cv165	XVal Session 35	1	XVal Session 35-Sudoku-1	192.54.222.11	2012-07-12 15:55:38
21986	Edit Grid	[7,7] : 1		cv165	XVal Session 35	1	XVal Session 35-Sudoku-1	192.54.222.11	2012-07-12 15:55:41
21990	Edit Grid	[4,2] : 2		cv166	XVal Session 35	1	XVal Session 35-Sudoku-1	192.54.222.3	2012-07-12 15:55:50
21994	Edit Grid	[5,2] : 3		cv166	XVal Session 35	1	XVal Session 35-Sudoku-1	192.54.222.3	2012-07-12 15:55:57
21998	Edit Grid	[7,9] : 7		cv165	XVal Session 35	1	XVal Session 35-Sudoku-1	192.54.222.11	2012-07-12 15:56:03
21999	Edit Grid	[9,2] : 4		cv166	XVal Session 35	1	XVal Session 35-Sudoku-1	192.54.222.3	2012-07-12 15:56:04
22003	Edit Grid	[9,7] : 8		cv165	XVal Session 35	1	XVal Session 35-Sudoku-1	192.54.222.11	2012-07-12 15:56:06
22006	Edit Grid	[8,9] : 9		cv165	XVal Session 35	1	XVal Session 35-Sudoku-1	192.54.222.11	2012-07-12 15:56:12
22007	Edit Grid	[7,3] : 2		cv167	XVal Session 35	1	XVal Session 35-Sudoku-1	192.54.222.3	2012-07-12 15:56:13
22037	Edit Grid	[9,6] : 3		cv166	XVal Session 35	1	XVal Session 35-Sudoku-1	192.54.222.3	2012-07-12 15:56:32
22039	Edit Grid	[9,5] : 7		cv166	XVal Session 35	1	XVal Session 35-Sudoku-1	192.54.222.3	2012-07-12 15:56:36
22041	Edit Grid	[3,6] : 4		cv167	XVal Session 35	1	XVal Session 35-Sudoku-1	192.54.222.3	2012-07-12 15:56:38
	Chat	I'll try third row third box	sluggo	cv411	XVal Session 35	1	XVal Session 35-Sudoku-1		2012-07-12 15:56:41.416000
22046	Edit Grid	[4,6] :		cv167	XVal Session 35	1	XVal Session 35-Sudoku-1	192.54.222.3	2012-07-12 15:56:53
22048	Edit Grid	[4,3] : 1		cv166	XVal Session 35	1	XVal Session 35-Sudoku-1	192.54.222.3	2012-07-12 15:56:57
22050	Load Instructions			cv165	XVal Session 35	1	XVal Session 35-Brainstorm - Words-1	192.54.222.11	2012-07-12 15:57:00
22051	Load Instructions			cv166	XVal Session 35	1	XVal Session 35-Brainstorm - Words-1	192.54.222.3	2012-07-12 15:57:00
22052	Load Instructions			cv164	XVal Session 35	1	XVal Session 35-Brainstorm - Words-1	18.111.60.210	2012-07-12 15:57:00
22053	Load Instructions			cv167	XVal Session 35	1	XVal Session 35-Brainstorm - Words-1	192.54.222.3	2012-07-12 15:57:00
22062	Load Workspace			cv167	XVal Session 35	1	XVal Session 35-Brainstorm - Words-1	192.54.222.3	2012-07-12 15:57:15
22063	Load Workspace			cv165	XVal Session 35	1	XVal Session 35-Brainstorm - Words-1	192.54.222.11	2012-07-12 15:57:15
22064	Load Workspace			cv166	XVal Session 35	1	XVal Session 35-Brainstorm - Words-1	192.54.222.3	2012-07-12 15:57:15
22065	Load Workspace			cv164	XVal Session 35	1	XVal Session 35-Brainstorm - Words-1	18.111.60.210	2012-07-12 15:57:15
	Edit pad (rev 0)		Mark:	cv309	XVal Session 35	1	XVal Session 35-Brainstorm - Words-1		2012-07-12 15:57:18.378000
	Edit pad (rev 1)		Mark:	cv309	XVal Session 35	1	XVal Session 35-Brainstorm - Words-1		2012-07-12 15:57:18.879000
	Edit pad (rev 2)		Mark:	cv309	XVal Session 35	1	XVal Session 35-Brainstorm - Words-1		2012-07-12 15:57:19.379000
	Edit pad (rev 3)		Mark:	cv309	XVal Session 35	1	XVal Session 35-Brainstorm - Words-1		2012-07-12 15:57:19.893000
	Edit pad (rev 4)		Mark:	cv309	XVal Session 35	1	XVal Session 35-Brainstorm - Words-1		2012-07-12 15:57:20.400000
	Edit pad (rev 5)		Mark:	cv309	XVal Session 35	1	XVal Session 35-Brainstorm - Words-1		2012-07-12 15:57:20.908000
	Edit pad (rev 6)		Mark:	cv309	XVal Session 35	1	XVal Session 35-Brainstorm - Words-1		2012-07-12 15:57:21.431000
	Edit pad (rev 7)		Mark:	cv309	XVal Session 35	1	XVal Session 35-Brainstorm - Words-1		2012-07-12 15:57:21.940000
	Edit pad (rev 8)		Mark:	cv309	XVal Session 35	1	XVal Session 35-Brainstorm - Words-1		2012-07-12 15:57:22.440000
	Edit pad (rev 9)		Mark:	cv309	XVal Session 35	1	XVal Session 35-Brainstorm - Words-1		2012-07-12 15:57:22.943000
	Edit pad (rev 10)		Mark:	cv309	XVal Session 35	1	XVal Session 35-Brainstorm - Words-1		2012-07-12 15:57:23.442000
	Edit pad (rev 11)		Mark:	cv309	XVal Session 35	1	XVal Session 35-Brainstorm - Words-1		2012-07-12 15:57:23.942000
	Edit pad (rev 12)		Mark:	cv309	XVal Session 35	1	XVal Session 35-Brainstorm - Words-1		2012-07-12 15:57:25.251000
	Edit pad (rev 13)		Mark:	cv309	XVal Session 35	1	XVal Session 35-Brainstorm - Words-1		2012-07-12 15:57:27.106000
	Edit pad (rev 14)		Mark:	cv309	XVal Session 35	1	XVal Session 35-Brainstorm - Words-1		2012-07-12 15:57:27.611000
	Edit pad (rev 15)		Mark:	cv309	XVal Session 35	1	XVal Session 35-Brainstorm - Words-1		2012-07-12 15:57:28.113000
	Edit pad (rev 16)		Mark:	cv309	XVal Session 35	1	XVal Session 35-Brainstorm - Words-1		2012-07-12 15:57:28.614000
	Edit pad (rev 17)		Mark:	cv309	XVal Session 35	1	XVal Session 35-Brainstorm - Words-1		2012-07-12 15:57:29.473000
	Edit pad (rev 18)		Mark:	cv309	XVal Session 35	1	XVal Session 35-Brainstorm - Words-1		2012-07-12 15:57:29.985000
	Edit pad (rev 19)		nic	cv403	XVal Session 35	1	XVal Session 35-Brainstorm - Words-1		2012-07-12 15:57:30.430000
	Edit pad (rev 20)		Mark:	cv309	XVal Session 35	1	XVal Session 35-Brainstorm - Words-1		2012-07-12 15:57:30.486000
	Edit pad (rev 21)		nic	cv403	XVal Session 35	1	XVal Session 35-Brainstorm - Words-1		2012-07-12 15:57:30.927000
	Edit pad (rev 22)		nic	cv403	XVal Session 35	1	XVal Session 35-Brainstorm - Words-1		2012-07-12 15:57:31.426000
	Edit pad (rev 23)		Mark:	cv309	XVal Session 35	1	XVal Session 35-Brainstorm - Words-1		2012-07-12 15:57:31.815000
	Edit pad (rev 24)		nic	cv403	XVal Session 35	1	XVal Session 35-Brainstorm - Words-1		2012-07-12 15:57:31.960000
	Edit pad (rev 25)		Mark:	cv309	XVal Session 35	1	XVal Session 35-Brainstorm - Words-1		2012-07-12 15:57:32.315000
	Edit pad (rev 26)		Mark:	cv309	XVal Session 35	1	XVal Session 35-Brainstorm - Words-1		2012-07-12 15:57:32.816000
	Edit pad (rev 27)		Mark:	cv309	XVal Session 35	1	XVal Session 35-Brainstorm - Words-1		2012-07-12 15:57:33.315000
	Edit pad (rev 28)		Mark:	cv309	XVal Session 35	1	XVal Session 35-Brainstorm - Words-1		2012-07-12 15:57:33.820000
	Edit pad (rev 29)		Mark:	cv309	XVal Session 35	1	XVal Session 35-Brainstorm - Words-1		2012-07-12 15:57:34.322000
	Edit pad (rev 30)		sluggo	cv411	XVal Session 35	1	XVal Session 35-Brainstorm - Words-1		2012-07-12 15:57:37.953000
	Edit pad (rev 31)		sluggo	cv411	XVal Session 35	1	XVal Session 35-Brainstorm - Words-1		2012-07-12 15:57:38.449000
	Edit pad (rev 32)		sluggo	cv411	XVal Session 35	1	XVal Session 35-Brainstorm - Words-1		2012-07-12 15:57:38.949000
	Edit pad (rev 33)		nic	cv403	XVal Session 35	1	XVal Session 35-Brainstorm - Words-1		2012-07-12 15:57:41.656000
	Edit pad (rev 34)		nic	cv403	XVal Session 35	1	XVal Session 35-Brainstorm - Words-1		2012-07-12 15:57:42.155000
[truncated: 716 more rows]
