# Supplementary material for: Dynamics of collective performance in collaboration networks
Source: PLoS One. 2018 Oct 10;13(10):e0204547. doi: 10.1371/journal.pone.0204547 (PMC6179230; doi:10.1371/journal.pone.0204547)
Supplement: S1 Dataset — (ZIP) [file pone.0204547.s001.zip › data/team-data/team-chat-logs/XVal Session 73 - Group 1 - LogFile.csv]

id	event	data	chat_name	subject	session	session_group	completed_task	ip_address	timestamp
39177	Entering waiting room			cv342	XVal Session 73			192.54.222.11	2012-07-16 18:04:30
39179	Entering waiting room			cv341	XVal Session 73			18.111.54.125	2012-07-16 18:04:43
39180	Entering waiting room			cv339	XVal Session 73			18.111.44.42	2012-07-16 18:04:53
39189	Entering waiting room			cv340	XVal Session 73			192.54.222.11	2012-07-16 18:05:30
39198	Setup participants				XVal Session 73				2012-07-16 18:05:54
39199	Setup tasks				XVal Session 73				2012-07-16 18:05:54
39200	Introduction	Starting in 25 seconds		cv339	XVal Session 73	1		18.111.44.42	2012-07-16 18:05:54
39201	Introduction	Starting in 25 seconds		cv341	XVal Session 73	1		18.111.54.125	2012-07-16 18:05:54
39202	Introduction	Starting in 25 seconds		cv342	XVal Session 73	1		192.54.222.11	2012-07-16 18:05:54
39203	Introduction	Starting in 24 seconds		cv340	XVal Session 73	1		192.54.222.11	2012-07-16 18:05:55
39208	Load Instructions			cv340	XVal Session 73	1	XVal Session 73-Introduction-1	192.54.222.11	2012-07-16 18:06:19
39209	Load Instructions			cv341	XVal Session 73	1	XVal Session 73-Introduction-1	18.111.54.125	2012-07-16 18:06:19
39210	Load Instructions			cv339	XVal Session 73	1	XVal Session 73-Introduction-1	18.111.44.42	2012-07-16 18:06:19
39211	Load Instructions			cv342	XVal Session 73	1	XVal Session 73-Introduction-1	192.54.222.11	2012-07-16 18:06:20
39212	Load Workspace			cv341	XVal Session 73	1	XVal Session 73-Introduction-1	18.111.54.125	2012-07-16 18:06:39
39213	Load Workspace			cv339	XVal Session 73	1	XVal Session 73-Introduction-1	18.111.44.42	2012-07-16 18:06:39
39214	Load Workspace			cv342	XVal Session 73	1	XVal Session 73-Introduction-1	192.54.222.11	2012-07-16 18:06:39
39215	Load Workspace			cv340	XVal Session 73	1	XVal Session 73-Introduction-1	192.54.222.11	2012-07-16 18:06:39
	Edit pad (rev 0)		charles	cv410	XVal Session 73	1	XVal Session 73-Introduction-1		2012-07-16 18:07:15.898000
	Edit pad (rev 1)		charles	cv410	XVal Session 73	1	XVal Session 73-Introduction-1		2012-07-16 18:07:16.401000
	Edit pad (rev 2)		charles	cv410	XVal Session 73	1	XVal Session 73-Introduction-1		2012-07-16 18:07:19.666000
	Chat	Test	Capucine	cv402	XVal Session 73	1	XVal Session 73-Introduction-1		2012-07-16 18:07:20.323000
	Chat	Hi everyone1	Rose	cv408	XVal Session 73	1	XVal Session 73-Introduction-1		2012-07-16 18:07:23.811000
	Edit pad (rev 3)		charles	cv410	XVal Session 73	1	XVal Session 73-Introduction-1		2012-07-16 18:07:23.934000
	Chat	Hello	Nick	cv396	XVal Session 73	1	XVal Session 73-Introduction-1		2012-07-16 18:07:24.484000
	Edit pad (rev 4)		charles	cv410	XVal Session 73	1	XVal Session 73-Introduction-1		2012-07-16 18:07:34.323000
	Edit pad (rev 5)		charles	cv410	XVal Session 73	1	XVal Session 73-Introduction-1		2012-07-16 18:07:34.823000
	Edit pad (rev 6)		charles	cv410	XVal Session 73	1	XVal Session 73-Introduction-1		2012-07-16 18:07:36.280000
	Edit pad (rev 7)		charles	cv410	XVal Session 73	1	XVal Session 73-Introduction-1		2012-07-16 18:07:36.860000
	Edit pad (rev 8)		charles	cv410	XVal Session 73	1	XVal Session 73-Introduction-1		2012-07-16 18:07:37.889000
	Edit pad (rev 9)		charles	cv410	XVal Session 73	1	XVal Session 73-Introduction-1		2012-07-16 18:07:38.404000
	Edit pad (rev 10)		Rose	cv408	XVal Session 73	1	XVal Session 73-Introduction-1		2012-07-16 18:07:39.098000
	Edit pad (rev 11)		Rose	cv408	XVal Session 73	1	XVal Session 73-Introduction-1		2012-07-16 18:07:40.999000
	Edit pad (rev 12)		Rose	cv408	XVal Session 73	1	XVal Session 73-Introduction-1		2012-07-16 18:07:45.358000
	Edit pad (rev 13)		Rose	cv408	XVal Session 73	1	XVal Session 73-Introduction-1		2012-07-16 18:07:45.862000
	Edit pad (rev 14)		Rose	cv408	XVal Session 73	1	XVal Session 73-Introduction-1		2012-07-16 18:07:46.362000
	Edit pad (rev 15)		Rose	cv408	XVal Session 73	1	XVal Session 73-Introduction-1		2012-07-16 18:07:47.852000
	Edit pad (rev 16)		Rose	cv408	XVal Session 73	1	XVal Session 73-Introduction-1		2012-07-16 18:07:48.866000
	Edit pad (rev 17)		charles	cv410	XVal Session 73	1	XVal Session 73-Introduction-1		2012-07-16 18:07:51.733000
	Edit pad (rev 18)		charles	cv410	XVal Session 73	1	XVal Session 73-Introduction-1		2012-07-16 18:07:52.249000
	Edit pad (rev 19)		charles	cv410	XVal Session 73	1	XVal Session 73-Introduction-1		2012-07-16 18:08:04.978000
39220	Load Instructions			cv341	XVal Session 73	1	XVal Session 73-Typing - Text-1	18.111.54.125	2012-07-16 18:08:09
39221	Load Instructions			cv339	XVal Session 73	1	XVal Session 73-Typing - Text-1	18.111.44.42	2012-07-16 18:08:09
39222	Load Instructions			cv342	XVal Session 73	1	XVal Session 73-Typing - Text-1	192.54.222.11	2012-07-16 18:08:09
39223	Load Instructions			cv340	XVal Session 73	1	XVal Session 73-Typing - Text-1	192.54.222.11	2012-07-16 18:08:09
39229	Load Workspace			cv341	XVal Session 73	1	XVal Session 73-Typing - Text-1	18.111.54.125	2012-07-16 18:08:49
39230	Load Workspace			cv339	XVal Session 73	1	XVal Session 73-Typing - Text-1	18.111.44.42	2012-07-16 18:08:49
39231	Load Workspace			cv342	XVal Session 73	1	XVal Session 73-Typing - Text-1	192.54.222.11	2012-07-16 18:08:49
39232	Load Workspace			cv340	XVal Session 73	1	XVal Session 73-Typing - Text-1	192.54.222.11	2012-07-16 18:08:50
	Edit pad (rev 0)		Nick	cv396	XVal Session 73	1	XVal Session 73-Typing - Text-1		2012-07-16 18:08:58.788000
	Edit pad (rev 1)		charles	cv410	XVal Session 73	1	XVal Session 73-Typing - Text-1		2012-07-16 18:08:58.854000
	Edit pad (rev 2)		Nick	cv396	XVal Session 73	1	XVal Session 73-Typing - Text-1		2012-07-16 18:08:59.545000
	Edit pad (rev 3)		Nick	cv396	XVal Session 73	1	XVal Session 73-Typing - Text-1		2012-07-16 18:09:00.053000
	Edit pad (rev 4)		Nick	cv396	XVal Session 73	1	XVal Session 73-Typing - Text-1		2012-07-16 18:09:00.558000
	Edit pad (rev 5)		Nick	cv396	XVal Session 73	1	XVal Session 73-Typing - Text-1		2012-07-16 18:09:01.069000
	Edit pad (rev 6)		Nick	cv396	XVal Session 73	1	XVal Session 73-Typing - Text-1		2012-07-16 18:09:01.569000
	Edit pad (rev 7)		Nick	cv396	XVal Session 73	1	XVal Session 73-Typing - Text-1		2012-07-16 18:09:02.082000
	Edit pad (rev 8)		Nick	cv396	XVal Session 73	1	XVal Session 73-Typing - Text-1		2012-07-16 18:09:02.585000
	Edit pad (rev 9)		Nick	cv396	XVal Session 73	1	XVal Session 73-Typing - Text-1		2012-07-16 18:09:03.105000
	Edit pad (rev 10)		Nick	cv396	XVal Session 73	1	XVal Session 73-Typing - Text-1		2012-07-16 18:09:03.623000
	Edit pad (rev 11)		Nick	cv396	XVal Session 73	1	XVal Session 73-Typing - Text-1		2012-07-16 18:09:04.693000
	Edit pad (rev 12)		Nick	cv396	XVal Session 73	1	XVal Session 73-Typing - Text-1		2012-07-16 18:09:05.194000
	Edit pad (rev 13)		Nick	cv396	XVal Session 73	1	XVal Session 73-Typing - Text-1		2012-07-16 18:09:05.697000
	Edit pad (rev 14)		Nick	cv396	XVal Session 73	1	XVal Session 73-Typing - Text-1		2012-07-16 18:09:06.399000
	Chat	Who is going to do the typing?	Capucine	cv402	XVal Session 73	1	XVal Session 73-Typing - Text-1		2012-07-16 18:09:06.460000
	Edit pad (rev 15)		Nick	cv396	XVal Session 73	1	XVal Session 73-Typing - Text-1		2012-07-16 18:09:07.003000
	Edit pad (rev 16)		Nick	cv396	XVal Session 73	1	XVal Session 73-Typing - Text-1		2012-07-16 18:09:07.421000
	Edit pad (rev 17)		Rose	cv408	XVal Session 73	1	XVal Session 73-Typing - Text-1		2012-07-16 18:09:11.989000
	Edit pad (rev 18)		Rose	cv408	XVal Session 73	1	XVal Session 73-Typing - Text-1		2012-07-16 18:09:12.488000
	Edit pad (rev 19)		Nick	cv396	XVal Session 73	1	XVal Session 73-Typing - Text-1		2012-07-16 18:09:12.570000
	Edit pad (rev 20)		Nick	cv396	XVal Session 73	1	XVal Session 73-Typing - Text-1		2012-07-16 18:09:13.084000
	Edit pad (rev 21)		Rose	cv408	XVal Session 73	1	XVal Session 73-Typing - Text-1		2012-07-16 18:09:13.733000
	Edit pad (rev 22)		Rose	cv408	XVal Session 73	1	XVal Session 73-Typing - Text-1		2012-07-16 18:09:14.238000
	Edit pad (rev 23)		Nick	cv396	XVal Session 73	1	XVal Session 73-Typing - Text-1		2012-07-16 18:09:14.452000
	Edit pad (rev 24)		Rose	cv408	XVal Session 73	1	XVal Session 73-Typing - Text-1		2012-07-16 18:09:14.876000
	Edit pad (rev 25)		Rose	cv408	XVal Session 73	1	XVal Session 73-Typing - Text-1		2012-07-16 18:09:15.379000
	Edit pad (rev 26)		Rose	cv408	XVal Session 73	1	XVal Session 73-Typing - Text-1		2012-07-16 18:09:15.878000
	Edit pad (rev 27)		Rose	cv408	XVal Session 73	1	XVal Session 73-Typing - Text-1		2012-07-16 18:09:16.378000
	Edit pad (rev 28)		Rose	cv408	XVal Session 73	1	XVal Session 73-Typing - Text-1		2012-07-16 18:09:16.878000
	Edit pad (rev 29)		Nick	cv396	XVal Session 73	1	XVal Session 73-Typing - Text-1		2012-07-16 18:09:17.277000
	Edit pad (rev 30)		Rose	cv408	XVal Session 73	1	XVal Session 73-Typing - Text-1		2012-07-16 18:09:17.378000
	Edit pad (rev 31)		Nick	cv396	XVal Session 73	1	XVal Session 73-Typing - Text-1		2012-07-16 18:09:17.787000
	Edit pad (rev 32)		Rose	cv408	XVal Session 73	1	XVal Session 73-Typing - Text-1		2012-07-16 18:09:17.877000
	Edit pad (rev 33)		Nick	cv396	XVal Session 73	1	XVal Session 73-Typing - Text-1		2012-07-16 18:09:18.287000
	Edit pad (rev 34)		Rose	cv408	XVal Session 73	1	XVal Session 73-Typing - Text-1		2012-07-16 18:09:18.377000
	Edit pad (rev 35)		Nick	cv396	XVal Session 73	1	XVal Session 73-Typing - Text-1		2012-07-16 18:09:18.787000
	Edit pad (rev 36)		Nick	cv396	XVal Session 73	1	XVal Session 73-Typing - Text-1		2012-07-16 18:09:19.289000
	Edit pad (rev 37)		Rose	cv408	XVal Session 73	1	XVal Session 73-Typing - Text-1		2012-07-16 18:09:20.228000
	Edit pad (rev 38)		Rose	cv408	XVal Session 73	1	XVal Session 73-Typing - Text-1		2012-07-16 18:09:20.737000
	Edit pad (rev 39)		Rose	cv408	XVal Session 73	1	XVal Session 73-Typing - Text-1		2012-07-16 18:09:21.237000
	Edit pad (rev 40)		Rose	cv408	XVal Session 73	1	XVal Session 73-Typing - Text-1		2012-07-16 18:09:21.737000
	Edit pad (rev 41)		Nick	cv396	XVal Session 73	1	XVal Session 73-Typing - Text-1		2012-07-16 18:09:21.758000
	Edit pad (rev 42)		Nick	cv396	XVal Session 73	1	XVal Session 73-Typing - Text-1		2012-07-16 18:09:22.272000
	Edit pad (rev 43)		Nick	cv396	XVal Session 73	1	XVal Session 73-Typing - Text-1		2012-07-16 18:09:22.865000
	Edit pad (rev 44)		Rose	cv408	XVal Session 73	1	XVal Session 73-Typing - Text-1		2012-07-16 18:09:23.268000
	Edit pad (rev 45)		Rose	cv408	XVal Session 73	1	XVal Session 73-Typing - Text-1		2012-07-16 18:09:24.696000
	Edit pad (rev 46)		Rose	cv408	XVal Session 73	1	XVal Session 73-Typing - Text-1		2012-07-16 18:09:25.206000
	Edit pad (rev 47)		Rose	cv408	XVal Session 73	1	XVal Session 73-Typing - Text-1		2012-07-16 18:09:25.706000
	Edit pad (rev 48)		Rose	cv408	XVal Session 73	1	XVal Session 73-Typing - Text-1		2012-07-16 18:09:26.268000
	Edit pad (rev 49)		Rose	cv408	XVal Session 73	1	XVal Session 73-Typing - Text-1		2012-07-16 18:09:26.768000
	Edit pad (rev 50)		charles	cv410	XVal Session 73	1	XVal Session 73-Typing - Text-1		2012-07-16 18:09:26.781000
	Edit pad (rev 51)		Rose	cv408	XVal Session 73	1	XVal Session 73-Typing - Text-1		2012-07-16 18:09:27.269000
	Edit pad (rev 52)		charles	cv410	XVal Session 73	1	XVal Session 73-Typing - Text-1		2012-07-16 18:09:27.294000
	Edit pad (rev 53)		Rose	cv408	XVal Session 73	1	XVal Session 73-Typing - Text-1		2012-07-16 18:09:27.768000
	Edit pad (rev 54)		charles	cv410	XVal Session 73	1	XVal Session 73-Typing - Text-1		2012-07-16 18:09:27.792000
	Edit pad (rev 55)		Rose	cv408	XVal Session 73	1	XVal Session 73-Typing - Text-1		2012-07-16 18:09:28.911000
	Edit pad (rev 56)		Rose	cv408	XVal Session 73	1	XVal Session 73-Typing - Text-1		2012-07-16 18:09:29.493000
	Edit pad (rev 57)		Rose	cv408	XVal Session 73	1	XVal Session 73-Typing - Text-1		2012-07-16 18:09:30.003000
	Edit pad (rev 58)		Nick	cv396	XVal Session 73	1	XVal Session 73-Typing - Text-1		2012-07-16 18:09:31.411000
	Edit pad (rev 59)		Rose	cv408	XVal Session 73	1	XVal Session 73-Typing - Text-1		2012-07-16 18:09:31.413000
	Edit pad (rev 60)		Nick	cv396	XVal Session 73	1	XVal Session 73-Typing - Text-1		2012-07-16 18:09:31.913000
	Edit pad (rev 61)		Rose	cv408	XVal Session 73	1	XVal Session 73-Typing - Text-1		2012-07-16 18:09:31.925000
	Edit pad (rev 62)		Nick	cv396	XVal Session 73	1	XVal Session 73-Typing - Text-1		2012-07-16 18:09:32.413000
	Edit pad (rev 63)		Rose	cv408	XVal Session 73	1	XVal Session 73-Typing - Text-1		2012-07-16 18:09:32.773000
	Edit pad (rev 64)		charles	cv410	XVal Session 73	1	XVal Session 73-Typing - Text-1		2012-07-16 18:09:32.805000
	Edit pad (rev 65)		Nick	cv396	XVal Session 73	1	XVal Session 73-Typing - Text-1		2012-07-16 18:09:32.912000
	Edit pad (rev 66)		Nick	cv396	XVal Session 73	1	XVal Session 73-Typing - Text-1		2012-07-16 18:09:33.414000
	Edit pad (rev 67)		Rose	cv408	XVal Session 73	1	XVal Session 73-Typing - Text-1		2012-07-16 18:09:33.751000
	Edit pad (rev 68)		Nick	cv396	XVal Session 73	1	XVal Session 73-Typing - Text-1		2012-07-16 18:09:33.915000
	Edit pad (rev 69)		charles	cv410	XVal Session 73	1	XVal Session 73-Typing - Text-1		2012-07-16 18:09:34.150000
	Edit pad (rev 70)		charles	cv410	XVal Session 73	1	XVal Session 73-Typing - Text-1		2012-07-16 18:09:35.218000
	Edit pad (rev 71)		charles	cv410	XVal Session 73	1	XVal Session 73-Typing - Text-1		2012-07-16 18:09:35.725000
	Edit pad (rev 72)		Nick	cv396	XVal Session 73	1	XVal Session 73-Typing - Text-1		2012-07-16 18:09:36.006000
	Edit pad (rev 73)		charles	cv410	XVal Session 73	1	XVal Session 73-Typing - Text-1		2012-07-16 18:09:36.230000
	Edit pad (rev 74)		charles	cv410	XVal Session 73	1	XVal Session 73-Typing - Text-1		2012-07-16 18:09:37.472000
	Edit pad (rev 75)		Rose	cv408	XVal Session 73	1	XVal Session 73-Typing - Text-1		2012-07-16 18:09:37.822000
	Edit pad (rev 76)		charles	cv410	XVal Session 73	1	XVal Session 73-Typing - Text-1		2012-07-16 18:09:37.979000
	Edit pad (rev 77)		Rose	cv408	XVal Session 73	1	XVal Session 73-Typing - Text-1		2012-07-16 18:09:38.332000
	Edit pad (rev 78)		charles	cv410	XVal Session 73	1	XVal Session 73-Typing - Text-1		2012-07-16 18:09:38.478000
	Edit pad (rev 79)		Rose	cv408	XVal Session 73	1	XVal Session 73-Typing - Text-1		2012-07-16 18:09:38.831000
	Edit pad (rev 80)		charles	cv410	XVal Session 73	1	XVal Session 73-Typing - Text-1		2012-07-16 18:09:38.983000
	Edit pad (rev 81)		charles	cv410	XVal Session 73	1	XVal Session 73-Typing - Text-1		2012-07-16 18:09:39.481000
	Edit pad (rev 82)		Rose	cv408	XVal Session 73	1	XVal Session 73-Typing - Text-1		2012-07-16 18:09:39.513000
	Edit pad (rev 83)		charles	cv410	XVal Session 73	1	XVal Session 73-Typing - Text-1		2012-07-16 18:09:39.982000
	Edit pad (rev 84)		Rose	cv408	XVal Session 73	1	XVal Session 73-Typing - Text-1		2012-07-16 18:09:40.069000
	Edit pad (rev 85)		charles	cv410	XVal Session 73	1	XVal Session 73-Typing - Text-1		2012-07-16 18:09:40.481000
	Edit pad (rev 86)		Rose	cv408	XVal Session 73	1	XVal Session 73-Typing - Text-1		2012-07-16 18:09:40.586000
	Edit pad (rev 87)		charles	cv410	XVal Session 73	1	XVal Session 73-Typing - Text-1		2012-07-16 18:09:40.980000
	Edit pad (rev 88)		Rose	cv408	XVal Session 73	1	XVal Session 73-Typing - Text-1		2012-07-16 18:09:41.251000
	Edit pad (rev 89)		charles	cv410	XVal Session 73	1	XVal Session 73-Typing - Text-1		2012-07-16 18:09:41.478000
	Edit pad (rev 90)		charles	cv410	XVal Session 73	1	XVal Session 73-Typing - Text-1		2012-07-16 18:09:41.979000
	Edit pad (rev 91)		Rose	cv408	XVal Session 73	1	XVal Session 73-Typing - Text-1		2012-07-16 18:09:42.443000
	Edit pad (rev 92)		charles	cv410	XVal Session 73	1	XVal Session 73-Typing - Text-1		2012-07-16 18:09:42.480000
	Edit pad (rev 93)		Rose	cv408	XVal Session 73	1	XVal Session 73-Typing - Text-1		2012-07-16 18:09:42.956000
	Edit pad (rev 94)		charles	cv410	XVal Session 73	1	XVal Session 73-Typing - Text-1		2012-07-16 18:09:42.980000
	Edit pad (rev 95)		Rose	cv408	XVal Session 73	1	XVal Session 73-Typing - Text-1		2012-07-16 18:09:43.456000
	Edit pad (rev 96)		Rose	cv408	XVal Session 73	1	XVal Session 73-Typing - Text-1		2012-07-16 18:09:43.955000
	Edit pad (rev 97)		Rose	cv408	XVal Session 73	1	XVal Session 73-Typing - Text-1		2012-07-16 18:09:44.465000
	Edit pad (rev 98)		charles	cv410	XVal Session 73	1	XVal Session 73-Typing - Text-1		2012-07-16 18:09:44.509000
	Edit pad (rev 99)		Rose	cv408	XVal Session 73	1	XVal Session 73-Typing - Text-1		2012-07-16 18:09:44.955000
	Edit pad (rev 100)		charles	cv410	XVal Session 73	1	XVal Session 73-Typing - Text-1		2012-07-16 18:09:45.196000
	Edit pad (rev 101)		charles	cv410	XVal Session 73	1	XVal Session 73-Typing - Text-1		2012-07-16 18:09:45.858000
	Edit pad (rev 102)		Rose	cv408	XVal Session 73	1	XVal Session 73-Typing - Text-1		2012-07-16 18:09:46.330000
	Edit pad (rev 103)		charles	cv410	XVal Session 73	1	XVal Session 73-Typing - Text-1		2012-07-16 18:09:46.362000
	Edit pad (rev 104)		charles	cv410	XVal Session 73	1	XVal Session 73-Typing - Text-1		2012-07-16 18:09:46.871000
	Edit pad (rev 105)		Rose	cv408	XVal Session 73	1	XVal Session 73-Typing - Text-1		2012-07-16 18:09:46.954000
	Edit pad (rev 106)		Rose	cv408	XVal Session 73	1	XVal Session 73-Typing - Text-1		2012-07-16 18:09:47.456000
	Edit pad (rev 107)		Rose	cv408	XVal Session 73	1	XVal Session 73-Typing - Text-1		2012-07-16 18:09:49.063000
	Edit pad (rev 108)		Rose	cv408	XVal Session 73	1	XVal Session 73-Typing - Text-1		2012-07-16 18:09:49.566000
	Edit pad (rev 109)		Rose	cv408	XVal Session 73	1	XVal Session 73-Typing - Text-1		2012-07-16 18:09:50.065000
	Chat	I'll start at the last paragraph	Capucine	cv402	XVal Session 73	1	XVal Session 73-Typing - Text-1		2012-07-16 18:09:50.092000
	Edit pad (rev 110)		charles	cv410	XVal Session 73	1	XVal Session 73-Typing - Text-1		2012-07-16 18:09:50.240000
	Edit pad (rev 111)		Rose	cv408	XVal Session 73	1	XVal Session 73-Typing - Text-1		2012-07-16 18:09:50.566000
	Edit pad (rev 112)		charles	cv410	XVal Session 73	1	XVal Session 73-Typing - Text-1		2012-07-16 18:09:50.808000
	Edit pad (rev 113)		Rose	cv408	XVal Session 73	1	XVal Session 73-Typing - Text-1		2012-07-16 18:09:51.065000
	Edit pad (rev 114)		Rose	cv408	XVal Session 73	1	XVal Session 73-Typing - Text-1		2012-07-16 18:09:52.361000
	Edit pad (rev 115)		charles	cv410	XVal Session 73	1	XVal Session 73-Typing - Text-1		2012-07-16 18:09:52.516000
	Edit pad (rev 116)		Rose	cv408	XVal Session 73	1	XVal Session 73-Typing - Text-1		2012-07-16 18:09:52.861000
	Edit pad (rev 117)		Rose	cv408	XVal Session 73	1	XVal Session 73-Typing - Text-1		2012-07-16 18:09:53.401000
	Edit pad (rev 118)		Capucine	cv402	XVal Session 73	1	XVal Session 73-Typing - Text-1		2012-07-16 18:09:54.383000
	Edit pad (rev 119)		Rose	cv408	XVal Session 73	1	XVal Session 73-Typing - Text-1		2012-07-16 18:09:54.472000
	Edit pad (rev 120)		Rose	cv408	XVal Session 73	1	XVal Session 73-Typing - Text-1		2012-07-16 18:09:54.977000
	Edit pad (rev 121)		Capucine	cv402	XVal Session 73	1	XVal Session 73-Typing - Text-1		2012-07-16 18:09:54.987000
	Edit pad (rev 122)		Rose	cv408	XVal Session 73	1	XVal Session 73-Typing - Text-1		2012-07-16 18:09:55.488000
	Edit pad (rev 123)		Capucine	cv402	XVal Session 73	1	XVal Session 73-Typing - Text-1		2012-07-16 18:09:55.492000
	Edit pad (rev 124)		Rose	cv408	XVal Session 73	1	XVal Session 73-Typing - Text-1		2012-07-16 18:09:55.987000
	Edit pad (rev 125)		Capucine	cv402	XVal Session 73	1	XVal Session 73-Typing - Text-1		2012-07-16 18:09:55.993000
	Edit pad (rev 126)		charles	cv410	XVal Session 73	1	XVal Session 73-Typing - Text-1		2012-07-16 18:09:56.050000
	Edit pad (rev 127)		Rose	cv408	XVal Session 73	1	XVal Session 73-Typing - Text-1		2012-07-16 18:09:56.488000
	Edit pad (rev 128)		Capucine	cv402	XVal Session 73	1	XVal Session 73-Typing - Text-1		2012-07-16 18:09:56.498000
	Edit pad (rev 129)		Rose	cv408	XVal Session 73	1	XVal Session 73-Typing - Text-1		2012-07-16 18:09:56.987000
	Edit pad (rev 130)		Capucine	cv402	XVal Session 73	1	XVal Session 73-Typing - Text-1		2012-07-16 18:09:57.008000
	Edit pad (rev 131)		Rose	cv408	XVal Session 73	1	XVal Session 73-Typing - Text-1		2012-07-16 18:09:57.487000
	Edit pad (rev 132)		Capucine	cv402	XVal Session 73	1	XVal Session 73-Typing - Text-1		2012-07-16 18:09:57.508000
	Edit pad (rev 133)		charles	cv410	XVal Session 73	1	XVal Session 73-Typing - Text-1		2012-07-16 18:09:57.536000
	Edit pad (rev 134)		Rose	cv408	XVal Session 73	1	XVal Session 73-Typing - Text-1		2012-07-16 18:09:57.987000
	Edit pad (rev 135)		Rose	cv408	XVal Session 73	1	XVal Session 73-Typing - Text-1		2012-07-16 18:09:58.488000
	Edit pad (rev 136)		charles	cv410	XVal Session 73	1	XVal Session 73-Typing - Text-1		2012-07-16 18:09:58.815000
	Edit pad (rev 137)		Capucine	cv402	XVal Session 73	1	XVal Session 73-Typing - Text-1		2012-07-16 18:09:58.914000
	Edit pad (rev 138)		Rose	cv408	XVal Session 73	1	XVal Session 73-Typing - Text-1		2012-07-16 18:09:58.986000
	Edit pad (rev 139)		Capucine	cv402	XVal Session 73	1	XVal Session 73-Typing - Text-1		2012-07-16 18:09:59.415000
	Edit pad (rev 140)		charles	cv410	XVal Session 73	1	XVal Session 73-Typing - Text-1		2012-07-16 18:09:59.449000
	Edit pad (rev 141)		Capucine	cv402	XVal Session 73	1	XVal Session 73-Typing - Text-1		2012-07-16 18:09:59.913000
	Edit pad (rev 142)		Nick	cv396	XVal Session 73	1	XVal Session 73-Typing - Text-1		2012-07-16 18:09:59.928000
	Edit pad (rev 143)		charles	cv410	XVal Session 73	1	XVal Session 73-Typing - Text-1		2012-07-16 18:09:59.948000
	Edit pad (rev 144)		Capucine	cv402	XVal Session 73	1	XVal Session 73-Typing - Text-1		2012-07-16 18:10:00.414000
	Edit pad (rev 145)		Nick	cv396	XVal Session 73	1	XVal Session 73-Typing - Text-1		2012-07-16 18:10:00.428000
	Edit pad (rev 146)		charles	cv410	XVal Session 73	1	XVal Session 73-Typing - Text-1		2012-07-16 18:10:00.450000
	Edit pad (rev 147)		Capucine	cv402	XVal Session 73	1	XVal Session 73-Typing - Text-1		2012-07-16 18:10:00.915000
	Edit pad (rev 148)		charles	cv410	XVal Session 73	1	XVal Session 73-Typing - Text-1		2012-07-16 18:10:00.949000
	Edit pad (rev 149)		Capucine	cv402	XVal Session 73	1	XVal Session 73-Typing - Text-1		2012-07-16 18:10:01.414000
	Edit pad (rev 150)		charles	cv410	XVal Session 73	1	XVal Session 73-Typing - Text-1		2012-07-16 18:10:01.449000
	Edit pad (rev 151)		Nick	cv396	XVal Session 73	1	XVal Session 73-Typing - Text-1		2012-07-16 18:10:01.750000
	Edit pad (rev 152)		Rose	cv408	XVal Session 73	1	XVal Session 73-Typing - Text-1		2012-07-16 18:10:01.803000
	Edit pad (rev 153)		Capucine	cv402	XVal Session 73	1	XVal Session 73-Typing - Text-1		2012-07-16 18:10:01.918000
	Edit pad (rev 154)		charles	cv410	XVal Session 73	1	XVal Session 73-Typing - Text-1		2012-07-16 18:10:01.950000
	Edit pad (rev 155)		Nick	cv396	XVal Session 73	1	XVal Session 73-Typing - Text-1		2012-07-16 18:10:02.256000
	Edit pad (rev 156)		Rose	cv408	XVal Session 73	1	XVal Session 73-Typing - Text-1		2012-07-16 18:10:02.316000
	Edit pad (rev 157)		Capucine	cv402	XVal Session 73	1	XVal Session 73-Typing - Text-1		2012-07-16 18:10:02.416000
	Edit pad (rev 158)		charles	cv410	XVal Session 73	1	XVal Session 73-Typing - Text-1		2012-07-16 18:10:02.452000
	Edit pad (rev 159)		Nick	cv396	XVal Session 73	1	XVal Session 73-Typing - Text-1		2012-07-16 18:10:02.757000
	Edit pad (rev 160)		Rose	cv408	XVal Session 73	1	XVal Session 73-Typing - Text-1		2012-07-16 18:10:02.833000
	Edit pad (rev 161)		Capucine	cv402	XVal Session 73	1	XVal Session 73-Typing - Text-1		2012-07-16 18:10:02.928000
	Edit pad (rev 162)		Nick	cv396	XVal Session 73	1	XVal Session 73-Typing - Text-1		2012-07-16 18:10:03.256000
	Edit pad (rev 163)		Rose	cv408	XVal Session 73	1	XVal Session 73-Typing - Text-1		2012-07-16 18:10:03.338000
	Edit pad (rev 164)		Capucine	cv402	XVal Session 73	1	XVal Session 73-Typing - Text-1		2012-07-16 18:10:03.428000
	Edit pad (rev 165)		Nick	cv396	XVal Session 73	1	XVal Session 73-Typing - Text-1		2012-07-16 18:10:03.757000
	Edit pad (rev 166)		Capucine	cv402	XVal Session 73	1	XVal Session 73-Typing - Text-1		2012-07-16 18:10:03.930000
	Edit pad (rev 167)		charles	cv410	XVal Session 73	1	XVal Session 73-Typing - Text-1		2012-07-16 18:10:04.044000
	Edit pad (rev 168)		Nick	cv396	XVal Session 73	1	XVal Session 73-Typing - Text-1		2012-07-16 18:10:04.257000
	Edit pad (rev 169)		Capucine	cv402	XVal Session 73	1	XVal Session 73-Typing - Text-1		2012-07-16 18:10:04.430000
	Edit pad (rev 170)		Nick	cv396	XVal Session 73	1	XVal Session 73-Typing - Text-1		2012-07-16 18:10:04.762000
	Edit pad (rev 171)		Capucine	cv402	XVal Session 73	1	XVal Session 73-Typing - Text-1		2012-07-16 18:10:04.956000
	Edit pad (rev 172)		charles	cv410	XVal Session 73	1	XVal Session 73-Typing - Text-1		2012-07-16 18:10:05.152000
	Edit pad (rev 173)		Nick	cv396	XVal Session 73	1	XVal Session 73-Typing - Text-1		2012-07-16 18:10:05.270000
	Edit pad (rev 174)		Capucine	cv402	XVal Session 73	1	XVal Session 73-Typing - Text-1		2012-07-16 18:10:05.456000
	Edit pad (rev 175)		charles	cv410	XVal Session 73	1	XVal Session 73-Typing - Text-1		2012-07-16 18:10:05.636000
	Edit pad (rev 176)		Rose	cv408	XVal Session 73	1	XVal Session 73-Typing - Text-1		2012-07-16 18:10:05.755000
	Edit pad (rev 177)		Nick	cv396	XVal Session 73	1	XVal Session 73-Typing - Text-1		2012-07-16 18:10:05.771000
	Edit pad (rev 178)		Rose	cv408	XVal Session 73	1	XVal Session 73-Typing - Text-1		2012-07-16 18:10:06.255000
	Edit pad (rev 179)		Capucine	cv402	XVal Session 73	1	XVal Session 73-Typing - Text-1		2012-07-16 18:10:06.269000
	Edit pad (rev 180)		charles	cv410	XVal Session 73	1	XVal Session 73-Typing - Text-1		2012-07-16 18:10:06.294000
	Edit pad (rev 181)		Nick	cv396	XVal Session 73	1	XVal Session 73-Typing - Text-1		2012-07-16 18:10:06.718000
	Edit pad (rev 182)		Rose	cv408	XVal Session 73	1	XVal Session 73-Typing - Text-1		2012-07-16 18:10:06.756000
	Edit pad (rev 183)		Capucine	cv402	XVal Session 73	1	XVal Session 73-Typing - Text-1		2012-07-16 18:10:06.774000
	Edit pad (rev 184)		charles	cv410	XVal Session 73	1	XVal Session 73-Typing - Text-1		2012-07-16 18:10:06.796000
	Edit pad (rev 185)		Nick	cv396	XVal Session 73	1	XVal Session 73-Typing - Text-1		2012-07-16 18:10:07.225000
	Edit pad (rev 186)		Capucine	cv402	XVal Session 73	1	XVal Session 73-Typing - Text-1		2012-07-16 18:10:07.274000
	Edit pad (rev 187)		Rose	cv408	XVal Session 73	1	XVal Session 73-Typing - Text-1		2012-07-16 18:10:07.305000
	Edit pad (rev 188)		Capucine	cv402	XVal Session 73	1	XVal Session 73-Typing - Text-1		2012-07-16 18:10:07.775000
	Edit pad (rev 189)		charles	cv410	XVal Session 73	1	XVal Session 73-Typing - Text-1		2012-07-16 18:10:07.778000
	Edit pad (rev 190)		Rose	cv408	XVal Session 73	1	XVal Session 73-Typing - Text-1		2012-07-16 18:10:08.108000
	Edit pad (rev 191)		Nick	cv396	XVal Session 73	1	XVal Session 73-Typing - Text-1		2012-07-16 18:10:08.170000
	Edit pad (rev 192)		Capucine	cv402	XVal Session 73	1	XVal Session 73-Typing - Text-1		2012-07-16 18:10:08.272000
	Edit pad (rev 193)		charles	cv410	XVal Session 73	1	XVal Session 73-Typing - Text-1		2012-07-16 18:10:08.280000
	Edit pad (rev 194)		Rose	cv408	XVal Session 73	1	XVal Session 73-Typing - Text-1		2012-07-16 18:10:08.612000
	Edit pad (rev 195)		Nick	cv396	XVal Session 73	1	XVal Session 73-Typing - Text-1		2012-07-16 18:10:08.676000
	Edit pad (rev 196)		Capucine	cv402	XVal Session 73	1	XVal Session 73-Typing - Text-1		2012-07-16 18:10:08.772000
	Edit pad (rev 197)		charles	cv410	XVal Session 73	1	XVal Session 73-Typing - Text-1		2012-07-16 18:10:08.790000
	Edit pad (rev 198)		Nick	cv396	XVal Session 73	1	XVal Session 73-Typing - Text-1		2012-07-16 18:10:09.178000
	Edit pad (rev 199)		Capucine	cv402	XVal Session 73	1	XVal Session 73-Typing - Text-1		2012-07-16 18:10:09.273000
	Edit pad (rev 200)		charles	cv410	XVal Session 73	1	XVal Session 73-Typing - Text-1		2012-07-16 18:10:09.662000
	Edit pad (rev 201)		Nick	cv396	XVal Session 73	1	XVal Session 73-Typing - Text-1		2012-07-16 18:10:09.679000
	Edit pad (rev 202)		Rose	cv408	XVal Session 73	1	XVal Session 73-Typing - Text-1		2012-07-16 18:10:09.729000
	Edit pad (rev 203)		Capucine	cv402	XVal Session 73	1	XVal Session 73-Typing - Text-1		2012-07-16 18:10:09.781000
	Edit pad (rev 204)		charles	cv410	XVal Session 73	1	XVal Session 73-Typing - Text-1		2012-07-16 18:10:10.168000
	Edit pad (rev 205)		Nick	cv396	XVal Session 73	1	XVal Session 73-Typing - Text-1		2012-07-16 18:10:10.178000
	Edit pad (rev 206)		Rose	cv408	XVal Session 73	1	XVal Session 73-Typing - Text-1		2012-07-16 18:10:10.241000
	Edit pad (rev 207)		Capucine	cv402	XVal Session 73	1	XVal Session 73-Typing - Text-1		2012-07-16 18:10:10.297000
	Edit pad (rev 208)		Nick	cv396	XVal Session 73	1	XVal Session 73-Typing - Text-1		2012-07-16 18:10:10.680000
	Edit pad (rev 209)		Rose	cv408	XVal Session 73	1	XVal Session 73-Typing - Text-1		2012-07-16 18:10:10.752000
	Edit pad (rev 210)		Capucine	cv402	XVal Session 73	1	XVal Session 73-Typing - Text-1		2012-07-16 18:10:10.802000
	Edit pad (rev 211)		Nick	cv396	XVal Session 73	1	XVal Session 73-Typing - Text-1		2012-07-16 18:10:11.179000
	Edit pad (rev 212)		Rose	cv408	XVal Session 73	1	XVal Session 73-Typing - Text-1		2012-07-16 18:10:11.253000
	Edit pad (rev 213)		charles	cv410	XVal Session 73	1	XVal Session 73-Typing - Text-1		2012-07-16 18:10:11.279000
	Edit pad (rev 214)		Capucine	cv402	XVal Session 73	1	XVal Session 73-Typing - Text-1		2012-07-16 18:10:11.316000
	Edit pad (rev 215)		Nick	cv396	XVal Session 73	1	XVal Session 73-Typing - Text-1		2012-07-16 18:10:11.679000
	Edit pad (rev 216)		Rose	cv408	XVal Session 73	1	XVal Session 73-Typing - Text-1		2012-07-16 18:10:11.752000
	Edit pad (rev 217)		Capucine	cv402	XVal Session 73	1	XVal Session 73-Typing - Text-1		2012-07-16 18:10:11.819000
	Edit pad (rev 218)		Nick	cv396	XVal Session 73	1	XVal Session 73-Typing - Text-1		2012-07-16 18:10:12.181000
	Edit pad (rev 219)		Capucine	cv402	XVal Session 73	1	XVal Session 73-Typing - Text-1		2012-07-16 18:10:12.386000
	Edit pad (rev 220)		Nick	cv396	XVal Session 73	1	XVal Session 73-Typing - Text-1		2012-07-16 18:10:12.693000
	Edit pad (rev 221)		charles	cv410	XVal Session 73	1	XVal Session 73-Typing - Text-1		2012-07-16 18:10:12.754000
	Edit pad (rev 222)		Capucine	cv402	XVal Session 73	1	XVal Session 73-Typing - Text-1		2012-07-16 18:10:12.884000
	Edit pad (rev 223)		Nick	cv396	XVal Session 73	1	XVal Session 73-Typing - Text-1		2012-07-16 18:10:13.224000
	Edit pad (rev 224)		charles	cv410	XVal Session 73	1	XVal Session 73-Typing - Text-1		2012-07-16 18:10:13.261000
	Edit pad (rev 225)		Capucine	cv402	XVal Session 73	1	XVal Session 73-Typing - Text-1		2012-07-16 18:10:13.384000
	Edit pad (rev 226)		Rose	cv408	XVal Session 73	1	XVal Session 73-Typing - Text-1		2012-07-16 18:10:13.483000
	Edit pad (rev 227)		Nick	cv396	XVal Session 73	1	XVal Session 73-Typing - Text-1		2012-07-16 18:10:13.751000
	Edit pad (rev 228)		Capucine	cv402	XVal Session 73	1	XVal Session 73-Typing - Text-1		2012-07-16 18:10:13.897000
	Edit pad (rev 229)		charles	cv410	XVal Session 73	1	XVal Session 73-Typing - Text-1		2012-07-16 18:10:13.917000
	Edit pad (rev 230)		Rose	cv408	XVal Session 73	1	XVal Session 73-Typing - Text-1		2012-07-16 18:10:13.989000
	Edit pad (rev 231)		Nick	cv396	XVal Session 73	1	XVal Session 73-Typing - Text-1		2012-07-16 18:10:14.225000
	Edit pad (rev 232)		charles	cv410	XVal Session 73	1	XVal Session 73-Typing - Text-1		2012-07-16 18:10:14.418000
	Edit pad (rev 233)		Rose	cv408	XVal Session 73	1	XVal Session 73-Typing - Text-1		2012-07-16 18:10:14.488000
	Edit pad (rev 234)		Nick	cv396	XVal Session 73	1	XVal Session 73-Typing - Text-1		2012-07-16 18:10:14.800000
	Edit pad (rev 235)		charles	cv410	XVal Session 73	1	XVal Session 73-Typing - Text-1		2012-07-16 18:10:14.926000
	Edit pad (rev 236)		Capucine	cv402	XVal Session 73	1	XVal Session 73-Typing - Text-1		2012-07-16 18:10:14.943000
	Edit pad (rev 237)		Rose	cv408	XVal Session 73	1	XVal Session 73-Typing - Text-1		2012-07-16 18:10:14.985000
	Edit pad (rev 238)		Nick	cv396	XVal Session 73	1	XVal Session 73-Typing - Text-1		2012-07-16 18:10:15.303000
	Edit pad (rev 239)		charles	cv410	XVal Session 73	1	XVal Session 73-Typing - Text-1		2012-07-16 18:10:15.422000
	Edit pad (rev 240)		Rose	cv408	XVal Session 73	1	XVal Session 73-Typing - Text-1		2012-07-16 18:10:15.492000
	Edit pad (rev 241)		Capucine	cv402	XVal Session 73	1	XVal Session 73-Typing - Text-1		2012-07-16 18:10:15.514000
	Edit pad (rev 242)		Nick	cv396	XVal Session 73	1	XVal Session 73-Typing - Text-1		2012-07-16 18:10:15.809000
	Edit pad (rev 243)		charles	cv410	XVal Session 73	1	XVal Session 73-Typing - Text-1		2012-07-16 18:10:15.934000
	Edit pad (rev 244)		Rose	cv408	XVal Session 73	1	XVal Session 73-Typing - Text-1		2012-07-16 18:10:15.985000
	Edit pad (rev 245)		Capucine	cv402	XVal Session 73	1	XVal Session 73-Typing - Text-1		2012-07-16 18:10:16.230000
	Edit pad (rev 246)		Nick	cv396	XVal Session 73	1	XVal Session 73-Typing - Text-1		2012-07-16 18:10:16.320000
	Edit pad (rev 247)		charles	cv410	XVal Session 73	1	XVal Session 73-Typing - Text-1		2012-07-16 18:10:16.432000
	Edit pad (rev 248)		Rose	cv408	XVal Session 73	1	XVal Session 73-Typing - Text-1		2012-07-16 18:10:16.485000
	Edit pad (rev 249)		Capucine	cv402	XVal Session 73	1	XVal Session 73-Typing - Text-1		2012-07-16 18:10:16.741000
	Edit pad (rev 250)		Nick	cv396	XVal Session 73	1	XVal Session 73-Typing - Text-1		2012-07-16 18:10:16.817000
	Edit pad (rev 251)		charles	cv410	XVal Session 73	1	XVal Session 73-Typing - Text-1		2012-07-16 18:10:16.932000
	Edit pad (rev 252)		Capucine	cv402	XVal Session 73	1	XVal Session 73-Typing - Text-1		2012-07-16 18:10:17.243000
	Edit pad (rev 253)		Nick	cv396	XVal Session 73	1	XVal Session 73-Typing - Text-1		2012-07-16 18:10:17.322000
	Edit pad (rev 254)		charles	cv410	XVal Session 73	1	XVal Session 73-Typing - Text-1		2012-07-16 18:10:17.434000
	Edit pad (rev 255)		Capucine	cv402	XVal Session 73	1	XVal Session 73-Typing - Text-1		2012-07-16 18:10:17.743000
	Edit pad (rev 256)		Rose	cv408	XVal Session 73	1	XVal Session 73-Typing - Text-1		2012-07-16 18:10:17.767000
	Edit pad (rev 257)		Nick	cv396	XVal Session 73	1	XVal Session 73-Typing - Text-1		2012-07-16 18:10:17.833000
	Edit pad (rev 258)		charles	cv410	XVal Session 73	1	XVal Session 73-Typing - Text-1		2012-07-16 18:10:17.932000
	Edit pad (rev 259)		Capucine	cv402	XVal Session 73	1	XVal Session 73-Typing - Text-1		2012-07-16 18:10:18.243000
	Edit pad (rev 260)		Rose	cv408	XVal Session 73	1	XVal Session 73-Typing - Text-1		2012-07-16 18:10:18.268000
	Edit pad (rev 261)		Nick	cv396	XVal Session 73	1	XVal Session 73-Typing - Text-1		2012-07-16 18:10:18.332000
	Edit pad (rev 262)		charles	cv410	XVal Session 73	1	XVal Session 73-Typing - Text-1		2012-07-16 18:10:18.432000
	Edit pad (rev 263)		Capucine	cv402	XVal Session 73	1	XVal Session 73-Typing - Text-1		2012-07-16 18:10:18.743000
	Edit pad (rev 264)		Rose	cv408	XVal Session 73	1	XVal Session 73-Typing - Text-1		2012-07-16 18:10:18.768000
	Edit pad (rev 265)		Nick	cv396	XVal Session 73	1	XVal Session 73-Typing - Text-1		2012-07-16 18:10:18.832000
	Edit pad (rev 266)		charles	cv410	XVal Session 73	1	XVal Session 73-Typing - Text-1		2012-07-16 18:10:18.933000
	Edit pad (rev 267)		Capucine	cv402	XVal Session 73	1	XVal Session 73-Typing - Text-1		2012-07-16 18:10:19.320000
	Edit pad (rev 268)		charles	cv410	XVal Session 73	1	XVal Session 73-Typing - Text-1		2012-07-16 18:10:19.431000
	Edit pad (rev 269)		Capucine	cv402	XVal Session 73	1	XVal Session 73-Typing - Text-1		2012-07-16 18:10:19.821000
	Edit pad (rev 270)		charles	cv410	XVal Session 73	1	XVal Session 73-Typing - Text-1		2012-07-16 18:10:19.932000
	Edit pad (rev 271)		Capucine	cv402	XVal Session 73	1	XVal Session 73-Typing - Text-1		2012-07-16 18:10:20.321000
	Edit pad (rev 272)		Nick	cv396	XVal Session 73	1	XVal Session 73-Typing - Text-1		2012-07-16 18:10:20.340000
	Edit pad (rev 273)		Rose	cv408	XVal Session 73	1	XVal Session 73-Typing - Text-1		2012-07-16 18:10:20.397000
	Edit pad (rev 274)		charles	cv410	XVal Session 73	1	XVal Session 73-Typing - Text-1		2012-07-16 18:10:20.463000
	Edit pad (rev 275)		Capucine	cv402	XVal Session 73	1	XVal Session 73-Typing - Text-1		2012-07-16 18:10:20.821000
	Edit pad (rev 276)		Rose	cv408	XVal Session 73	1	XVal Session 73-Typing - Text-1		2012-07-16 18:10:20.899000
	Edit pad (rev 277)		charles	cv410	XVal Session 73	1	XVal Session 73-Typing - Text-1		2012-07-16 18:10:20.964000
	Edit pad (rev 278)		Nick	cv396	XVal Session 73	1	XVal Session 73-Typing - Text-1		2012-07-16 18:10:20.976000
	Edit pad (rev 279)		Capucine	cv402	XVal Session 73	1	XVal Session 73-Typing - Text-1		2012-07-16 18:10:21.321000
	Edit pad (rev 280)		charles	cv410	XVal Session 73	1	XVal Session 73-Typing - Text-1		2012-07-16 18:10:21.462000
	Edit pad (rev 281)		Nick	cv396	XVal Session 73	1	XVal Session 73-Typing - Text-1		2012-07-16 18:10:21.477000
	Edit pad (rev 282)		Capucine	cv402	XVal Session 73	1	XVal Session 73-Typing - Text-1		2012-07-16 18:10:21.821000
	Edit pad (rev 283)		Nick	cv396	XVal Session 73	1	XVal Session 73-Typing - Text-1		2012-07-16 18:10:21.977000
	Edit pad (rev 284)		charles	cv410	XVal Session 73	1	XVal Session 73-Typing - Text-1		2012-07-16 18:10:21.998000
	Edit pad (rev 285)		Capucine	cv402	XVal Session 73	1	XVal Session 73-Typing - Text-1		2012-07-16 18:10:22.321000
	Edit pad (rev 286)		Nick	cv396	XVal Session 73	1	XVal Session 73-Typing - Text-1		2012-07-16 18:10:22.489000
	Edit pad (rev 287)		charles	cv410	XVal Session 73	1	XVal Session 73-Typing - Text-1		2012-07-16 18:10:22.751000
	Edit pad (rev 288)		Capucine	cv402	XVal Session 73	1	XVal Session 73-Typing - Text-1		2012-07-16 18:10:22.825000
	Edit pad (rev 289)		Rose	cv408	XVal Session 73	1	XVal Session 73-Typing - Text-1		2012-07-16 18:10:23.097000
	Edit pad (rev 290)		Nick	cv396	XVal Session 73	1	XVal Session 73-Typing - Text-1		2012-07-16 18:10:23.108000
	Edit pad (rev 291)		Capucine	cv402	XVal Session 73	1	XVal Session 73-Typing - Text-1		2012-07-16 18:10:23.326000
	Edit pad (rev 292)		Rose	cv408	XVal Session 73	1	XVal Session 73-Typing - Text-1		2012-07-16 18:10:23.597000
	Edit pad (rev 293)		Nick	cv396	XVal Session 73	1	XVal Session 73-Typing - Text-1		2012-07-16 18:10:23.616000
	Edit pad (rev 294)		Capucine	cv402	XVal Session 73	1	XVal Session 73-Typing - Text-1		2012-07-16 18:10:23.837000
	Edit pad (rev 295)		charles	cv410	XVal Session 73	1	XVal Session 73-Typing - Text-1		2012-07-16 18:10:23.872000
	Edit pad (rev 296)		Rose	cv408	XVal Session 73	1	XVal Session 73-Typing - Text-1		2012-07-16 18:10:24.097000
	Edit pad (rev 297)		Nick	cv396	XVal Session 73	1	XVal Session 73-Typing - Text-1		2012-07-16 18:10:24.116000
	Edit pad (rev 298)		charles	cv410	XVal Session 73	1	XVal Session 73-Typing - Text-1		2012-07-16 18:10:24.373000
	Edit pad (rev 299)		Nick	cv396	XVal Session 73	1	XVal Session 73-Typing - Text-1		2012-07-16 18:10:24.616000
	Edit pad (rev 300)		charles	cv410	XVal Session 73	1	XVal Session 73-Typing - Text-1		2012-07-16 18:10:24.872000
	Edit pad (rev 301)		Nick	cv396	XVal Session 73	1	XVal Session 73-Typing - Text-1		2012-07-16 18:10:25.115000
	Edit pad (rev 302)		charles	cv410	XVal Session 73	1	XVal Session 73-Typing - Text-1		2012-07-16 18:10:25.388000
	Edit pad (rev 303)		Rose	cv408	XVal Session 73	1	XVal Session 73-Typing - Text-1		2012-07-16 18:10:25.538000
	Edit pad (rev 304)		Nick	cv396	XVal Session 73	1	XVal Session 73-Typing - Text-1		2012-07-16 18:10:25.930000
	Edit pad (rev 305)		charles	cv410	XVal Session 73	1	XVal Session 73-Typing - Text-1		2012-07-16 18:10:25.986000
	Edit pad (rev 306)		Rose	cv408	XVal Session 73	1	XVal Session 73-Typing - Text-1		2012-07-16 18:10:26.052000
	Edit pad (rev 307)		Nick	cv396	XVal Session 73	1	XVal Session 73-Typing - Text-1		2012-07-16 18:10:26.433000
	Edit pad (rev 308)		charles	cv410	XVal Session 73	1	XVal Session 73-Typing - Text-1		2012-07-16 18:10:26.502000
	Edit pad (rev 309)		Rose	cv408	XVal Session 73	1	XVal Session 73-Typing - Text-1		2012-07-16 18:10:26.558000
	Edit pad (rev 310)		charles	cv410	XVal Session 73	1	XVal Session 73-Typing - Text-1		2012-07-16 18:10:27.022000
	Edit pad (rev 311)		Nick	cv396	XVal Session 73	1	XVal Session 73-Typing - Text-1		2012-07-16 18:10:27.063000
	Edit pad (rev 312)		Rose	cv408	XVal Session 73	1	XVal Session 73-Typing - Text-1		2012-07-16 18:10:27.065000
	Edit pad (rev 313)		charles	cv410	XVal Session 73	1	XVal Session 73-Typing - Text-1		2012-07-16 18:10:27.497000
	Edit pad (rev 314)		Rose	cv408	XVal Session 73	1	XVal Session 73-Typing - Text-1		2012-07-16 18:10:27.566000
	Edit pad (rev 315)		Nick	cv396	XVal Session 73	1	XVal Session 73-Typing - Text-1		2012-07-16 18:10:27.805000
	Edit pad (rev 316)		charles	cv410	XVal Session 73	1	XVal Session 73-Typing - Text-1		2012-07-16 18:10:27.999000
	Edit pad (rev 317)		Rose	cv408	XVal Session 73	1	XVal Session 73-Typing - Text-1		2012-07-16 18:10:28.066000
	Edit pad (rev 318)		Nick	cv396	XVal Session 73	1	XVal Session 73-Typing - Text-1		2012-07-16 18:10:28.470000
	Edit pad (rev 319)		charles	cv410	XVal Session 73	1	XVal Session 73-Typing - Text-1		2012-07-16 18:10:28.511000
	Edit pad (rev 320)		Capucine	cv402	XVal Session 73	1	XVal Session 73-Typing - Text-1		2012-07-16 18:10:28.764000
	Edit pad (rev 321)		Nick	cv396	XVal Session 73	1	XVal Session 73-Typing - Text-1		2012-07-16 18:10:28.971000
	Edit pad (rev 322)		charles	cv410	XVal Session 73	1	XVal Session 73-Typing - Text-1		2012-07-16 18:10:29.009000
	Edit pad (rev 323)		Rose	cv408	XVal Session 73	1	XVal Session 73-Typing - Text-1		2012-07-16 18:10:29.230000
	Edit pad (rev 324)		Capucine	cv402	XVal Session 73	1	XVal Session 73-Typing - Text-1		2012-07-16 18:10:29.276000
	Edit pad (rev 325)		Nick	cv396	XVal Session 73	1	XVal Session 73-Typing - Text-1		2012-07-16 18:10:29.475000
	Edit pad (rev 326)		Rose	cv408	XVal Session 73	1	XVal Session 73-Typing - Text-1		2012-07-16 18:10:29.739000
	Edit pad (rev 327)		Capucine	cv402	XVal Session 73	1	XVal Session 73-Typing - Text-1		2012-07-16 18:10:29.788000
	Edit pad (rev 328)		Nick	cv396	XVal Session 73	1	XVal Session 73-Typing - Text-1		2012-07-16 18:10:29.979000
	Edit pad (rev 329)		charles	cv410	XVal Session 73	1	XVal Session 73-Typing - Text-1		2012-07-16 18:10:30.052000
	Edit pad (rev 330)		Rose	cv408	XVal Session 73	1	XVal Session 73-Typing - Text-1		2012-07-16 18:10:30.238000
	Edit pad (rev 331)		Capucine	cv402	XVal Session 73	1	XVal Session 73-Typing - Text-1		2012-07-16 18:10:30.289000
	Edit pad (rev 332)		Nick	cv396	XVal Session 73	1	XVal Session 73-Typing - Text-1		2012-07-16 18:10:30.490000
	Edit pad (rev 333)		charles	cv410	XVal Session 73	1	XVal Session 73-Typing - Text-1		2012-07-16 18:10:30.564000
	Edit pad (rev 334)		Rose	cv408	XVal Session 73	1	XVal Session 73-Typing - Text-1		2012-07-16 18:10:30.736000
	Edit pad (rev 335)		Nick	cv396	XVal Session 73	1	XVal Session 73-Typing - Text-1		2012-07-16 18:10:30.991000
	Edit pad (rev 336)		charles	cv410	XVal Session 73	1	XVal Session 73-Typing - Text-1		2012-07-16 18:10:31.116000
	Edit pad (rev 337)		Rose	cv408	XVal Session 73	1	XVal Session 73-Typing - Text-1		2012-07-16 18:10:31.238000
	Edit pad (rev 338)		Capucine	cv402	XVal Session 73	1	XVal Session 73-Typing - Text-1		2012-07-16 18:10:31.273000
	Edit pad (rev 339)		Nick	cv396	XVal Session 73	1	XVal Session 73-Typing - Text-1		2012-07-16 18:10:31.492000
	Edit pad (rev 340)		charles	cv410	XVal Session 73	1	XVal Session 73-Typing - Text-1		2012-07-16 18:10:31.629000
	Edit pad (rev 341)		Nick	cv396	XVal Session 73	1	XVal Session 73-Typing - Text-1		2012-07-16 18:10:31.991000
	Edit pad (rev 342)		charles	cv410	XVal Session 73	1	XVal Session 73-Typing - Text-1		2012-07-16 18:10:32.135000
	Edit pad (rev 343)		Nick	cv396	XVal Session 73	1	XVal Session 73-Typing - Text-1		2012-07-16 18:10:32.492000
	Edit pad (rev 344)		Capucine	cv402	XVal Session 73	1	XVal Session 73-Typing - Text-1		2012-07-16 18:10:32.904000
	Edit pad (rev 345)		Nick	cv396	XVal Session 73	1	XVal Session 73-Typing - Text-1		2012-07-16 18:10:32.997000
	Edit pad (rev 346)		Rose	cv408	XVal Session 73	1	XVal Session 73-Typing - Text-1		2012-07-16 18:10:33.141000
	Edit pad (rev 347)		Capucine	cv402	XVal Session 73	1	XVal Session 73-Typing - Text-1		2012-07-16 18:10:33.415000
	Edit pad (rev 348)		Nick	cv396	XVal Session 73	1	XVal Session 73-Typing - Text-1		2012-07-16 18:10:33.519000
	Edit pad (rev 349)		Rose	cv408	XVal Session 73	1	XVal Session 73-Typing - Text-1		2012-07-16 18:10:33.642000
	Edit pad (rev 350)		Capucine	cv402	XVal Session 73	1	XVal Session 73-Typing - Text-1		2012-07-16 18:10:33.914000
	Edit pad (rev 351)		Nick	cv396	XVal Session 73	1	XVal Session 73-Typing - Text-1		2012-07-16 18:10:34.019000
	Edit pad (rev 352)		Rose	cv408	XVal Session 73	1	XVal Session 73-Typing - Text-1		2012-07-16 18:10:34.144000
	Edit pad (rev 353)		Capucine	cv402	XVal Session 73	1	XVal Session 73-Typing - Text-1		2012-07-16 18:10:34.414000
	Edit pad (rev 354)		Nick	cv396	XVal Session 73	1	XVal Session 73-Typing - Text-1		2012-07-16 18:10:34.521000
	Edit pad (rev 355)		charles	cv410	XVal Session 73	1	XVal Session 73-Typing - Text-1		2012-07-16 18:10:34.824000
	Edit pad (rev 356)		Capucine	cv402	XVal Session 73	1	XVal Session 73-Typing - Text-1		2012-07-16 18:10:34.931000
	Edit pad (rev 357)		Nick	cv396	XVal Session 73	1	XVal Session 73-Typing - Text-1		2012-07-16 18:10:35.020000
	Edit pad (rev 358)		Capucine	cv402	XVal Session 73	1	XVal Session 73-Typing - Text-1		2012-07-16 18:10:35.432000
	Edit pad (rev 359)		Nick	cv396	XVal Session 73	1	XVal Session 73-Typing - Text-1		2012-07-16 18:10:35.520000
	Edit pad (rev 360)		charles	cv410	XVal Session 73	1	XVal Session 73-Typing - Text-1		2012-07-16 18:10:35.538000
	Edit pad (rev 361)		Capucine	cv402	XVal Session 73	1	XVal Session 73-Typing - Text-1		2012-07-16 18:10:35.936000
	Edit pad (rev 362)		Rose	cv408	XVal Session 73	1	XVal Session 73-Typing - Text-1		2012-07-16 18:10:35.938000
	Edit pad (rev 363)		Nick	cv396	XVal Session 73	1	XVal Session 73-Typing - Text-1		2012-07-16 18:10:36.025000
	Edit pad (rev 364)		charles	cv410	XVal Session 73	1	XVal Session 73-Typing - Text-1		2012-07-16 18:10:36.039000
	Edit pad (rev 365)		Rose	cv408	XVal Session 73	1	XVal Session 73-Typing - Text-1		2012-07-16 18:10:36.439000
	Edit pad (rev 366)		Nick	cv396	XVal Session 73	1	XVal Session 73-Typing - Text-1		2012-07-16 18:10:36.539000
	Edit pad (rev 367)		Capucine	cv402	XVal Session 73	1	XVal Session 73-Typing - Text-1		2012-07-16 18:10:36.562000
	Edit pad (rev 368)		Rose	cv408	XVal Session 73	1	XVal Session 73-Typing - Text-1		2012-07-16 18:10:36.941000
	Edit pad (rev 369)		Nick	cv396	XVal Session 73	1	XVal Session 73-Typing - Text-1		2012-07-16 18:10:37.053000
	Edit pad (rev 370)		Capucine	cv402	XVal Session 73	1	XVal Session 73-Typing - Text-1		2012-07-16 18:10:37.070000
	Edit pad (rev 371)		Rose	cv408	XVal Session 73	1	XVal Session 73-Typing - Text-1		2012-07-16 18:10:37.441000
	Edit pad (rev 372)		Capucine	cv402	XVal Session 73	1	XVal Session 73-Typing - Text-1		2012-07-16 18:10:37.771000
	Edit pad (rev 373)		Rose	cv408	XVal Session 73	1	XVal Session 73-Typing - Text-1		2012-07-16 18:10:37.949000
	Edit pad (rev 374)		Nick	cv396	XVal Session 73	1	XVal Session 73-Typing - Text-1		2012-07-16 18:10:37.956000
	Edit pad (rev 375)		Capucine	cv402	XVal Session 73	1	XVal Session 73-Typing - Text-1		2012-07-16 18:10:38.273000
	Edit pad (rev 376)		Rose	cv408	XVal Session 73	1	XVal Session 73-Typing - Text-1		2012-07-16 18:10:38.456000
	Edit pad (rev 377)		Nick	cv396	XVal Session 73	1	XVal Session 73-Typing - Text-1		2012-07-16 18:10:38.459000
	Edit pad (rev 378)		charles	cv410	XVal Session 73	1	XVal Session 73-Typing - Text-1		2012-07-16 18:10:38.688000
	Edit pad (rev 379)		Capucine	cv402	XVal Session 73	1	XVal Session 73-Typing - Text-1		2012-07-16 18:10:38.773000
	Edit pad (rev 380)		Rose	cv408	XVal Session 73	1	XVal Session 73-Typing - Text-1		2012-07-16 18:10:38.955000
	Edit pad (rev 381)		Nick	cv396	XVal Session 73	1	XVal Session 73-Typing - Text-1		2012-07-16 18:10:38.959000
	Edit pad (rev 382)		Capucine	cv402	XVal Session 73	1	XVal Session 73-Typing - Text-1		2012-07-16 18:10:39.275000
	Edit pad (rev 383)		Rose	cv408	XVal Session 73	1	XVal Session 73-Typing - Text-1		2012-07-16 18:10:39.454000
	Edit pad (rev 384)		Nick	cv396	XVal Session 73	1	XVal Session 73-Typing - Text-1		2012-07-16 18:10:39.458000
	Edit pad (rev 385)		Nick	cv396	XVal Session 73	1	XVal Session 73-Typing - Text-1		2012-07-16 18:10:39.959000
	Edit pad (rev 386)		Capucine	cv402	XVal Session 73	1	XVal Session 73-Typing - Text-1		2012-07-16 18:10:39.994000
	Edit pad (rev 387)		Nick	cv396	XVal Session 73	1	XVal Session 73-Typing - Text-1		2012-07-16 18:10:40.460000
	Edit pad (rev 388)		Capucine	cv402	XVal Session 73	1	XVal Session 73-Typing - Text-1		2012-07-16 18:10:40.493000
	Edit pad (rev 389)		charles	cv410	XVal Session 73	1	XVal Session 73-Typing - Text-1		2012-07-16 18:10:40.822000
	Edit pad (rev 390)		Rose	cv408	XVal Session 73	1	XVal Session 73-Typing - Text-1		2012-07-16 18:10:40.835000
	Edit pad (rev 391)		Nick	cv396	XVal Session 73	1	XVal Session 73-Typing - Text-1		2012-07-16 18:10:40.962000
	Edit pad (rev 392)		Capucine	cv402	XVal Session 73	1	XVal Session 73-Typing - Text-1		2012-07-16 18:10:40.991000
	Edit pad (rev 393)		Rose	cv408	XVal Session 73	1	XVal Session 73-Typing - Text-1		2012-07-16 18:10:41.339000
	Edit pad (rev 394)		Nick	cv396	XVal Session 73	1	XVal Session 73-Typing - Text-1		2012-07-16 18:10:41.465000
	Edit pad (rev 395)		Capucine	cv402	XVal Session 73	1	XVal Session 73-Typing - Text-1		2012-07-16 18:10:41.567000
	Edit pad (rev 396)		charles	cv410	XVal Session 73	1	XVal Session 73-Typing - Text-1		2012-07-16 18:10:41.692000
	Edit pad (rev 397)		Rose	cv408	XVal Session 73	1	XVal Session 73-Typing - Text-1		2012-07-16 18:10:41.845000
	Edit pad (rev 398)		Nick	cv396	XVal Session 73	1	XVal Session 73-Typing - Text-1		2012-07-16 18:10:41.975000
	Edit pad (rev 399)		Capucine	cv402	XVal Session 73	1	XVal Session 73-Typing - Text-1		2012-07-16 18:10:42.069000
	Edit pad (rev 400)		charles	cv410	XVal Session 73	1	XVal Session 73-Typing - Text-1		2012-07-16 18:10:42.198000
	Edit pad (rev 401)		Nick	cv396	XVal Session 73	1	XVal Session 73-Typing - Text-1		2012-07-16 18:10:42.475000
	Edit pad (rev 402)		Capucine	cv402	XVal Session 73	1	XVal Session 73-Typing - Text-1		2012-07-16 18:10:42.579000
	Edit pad (rev 403)		charles	cv410	XVal Session 73	1	XVal Session 73-Typing - Text-1		2012-07-16 18:10:42.713000
	Edit pad (rev 404)		Nick	cv396	XVal Session 73	1	XVal Session 73-Typing - Text-1		2012-07-16 18:10:42.981000
	Edit pad (rev 405)		Capucine	cv402	XVal Session 73	1	XVal Session 73-Typing - Text-1		2012-07-16 18:10:43.091000
	Edit pad (rev 406)		Rose	cv408	XVal Session 73	1	XVal Session 73-Typing - Text-1		2012-07-16 18:10:43.114000
	Edit pad (rev 407)		charles	cv410	XVal Session 73	1	XVal Session 73-Typing - Text-1		2012-07-16 18:10:43.212000
	Edit pad (rev 408)		Nick	cv396	XVal Session 73	1	XVal Session 73-Typing - Text-1		2012-07-16 18:10:43.490000
	Edit pad (rev 409)		Capucine	cv402	XVal Session 73	1	XVal Session 73-Typing - Text-1		2012-07-16 18:10:43.602000
	Edit pad (rev 410)		Rose	cv408	XVal Session 73	1	XVal Session 73-Typing - Text-1		2012-07-16 18:10:43.619000
	Edit pad (rev 411)		Nick	cv396	XVal Session 73	1	XVal Session 73-Typing - Text-1		2012-07-16 18:10:43.991000
	Edit pad (rev 412)		Capucine	cv402	XVal Session 73	1	XVal Session 73-Typing - Text-1		2012-07-16 18:10:44.104000
	Edit pad (rev 413)		Rose	cv408	XVal Session 73	1	XVal Session 73-Typing - Text-1		2012-07-16 18:10:44.122000
	Edit pad (rev 414)		Nick	cv396	XVal Session 73	1	XVal Session 73-Typing - Text-1		2012-07-16 18:10:44.508000
	Edit pad (rev 415)		Capucine	cv402	XVal Session 73	1	XVal Session 73-Typing - Text-1		2012-07-16 18:10:44.603000
	Edit pad (rev 416)		Rose	cv408	XVal Session 73	1	XVal Session 73-Typing - Text-1		2012-07-16 18:10:44.637000
	Edit pad (rev 417)		Nick	cv396	XVal Session 73	1	XVal Session 73-Typing - Text-1		2012-07-16 18:10:45.007000
	Edit pad (rev 418)		Capucine	cv402	XVal Session 73	1	XVal Session 73-Typing - Text-1		2012-07-16 18:10:45.121000
	Edit pad (rev 419)		Rose	cv408	XVal Session 73	1	XVal Session 73-Typing - Text-1		2012-07-16 18:10:45.142000
	Edit pad (rev 420)		charles	cv410	XVal Session 73	1	XVal Session 73-Typing - Text-1		2012-07-16 18:10:45.188000
	Edit pad (rev 421)		Nick	cv396	XVal Session 73	1	XVal Session 73-Typing - Text-1		2012-07-16 18:10:45.522000
	Edit pad (rev 422)		Capucine	cv402	XVal Session 73	1	XVal Session 73-Typing - Text-1		2012-07-16 18:10:45.652000
	Edit pad (rev 423)		charles	cv410	XVal Session 73	1	XVal Session 73-Typing - Text-1		2012-07-16 18:10:45.697000
	Edit pad (rev 424)		Nick	cv396	XVal Session 73	1	XVal Session 73-Typing - Text-1		2012-07-16 18:10:46.023000
	Edit pad (rev 425)		Capucine	cv402	XVal Session 73	1	XVal Session 73-Typing - Text-1		2012-07-16 18:10:46.132000
	Edit pad (rev 426)		charles	cv410	XVal Session 73	1	XVal Session 73-Typing - Text-1		2012-07-16 18:10:46.199000
	Edit pad (rev 427)		Rose	cv408	XVal Session 73	1	XVal Session 73-Typing - Text-1		2012-07-16 18:10:46.547000
	Edit pad (rev 428)		Capucine	cv402	XVal Session 73	1	XVal Session 73-Typing - Text-1		2012-07-16 18:10:46.632000
	Edit pad (rev 429)		charles	cv410	XVal Session 73	1	XVal Session 73-Typing - Text-1		2012-07-16 18:10:47.006000
	Edit pad (rev 430)		Rose	cv408	XVal Session 73	1	XVal Session 73-Typing - Text-1		2012-07-16 18:10:47.050000
	Edit pad (rev 431)		Capucine	cv402	XVal Session 73	1	XVal Session 73-Typing - Text-1		2012-07-16 18:10:47.131000
	Edit pad (rev 432)		Nick	cv396	XVal Session 73	1	XVal Session 73-Typing - Text-1		2012-07-16 18:10:47.628000
	Edit pad (rev 433)		Capucine	cv402	XVal Session 73	1	XVal Session 73-Typing - Text-1		2012-07-16 18:10:47.634000
	Edit pad (rev 434)		Nick	cv396	XVal Session 73	1	XVal Session 73-Typing - Text-1		2012-07-16 18:10:48.131000
	Edit pad (rev 435)		Capucine	cv402	XVal Session 73	1	XVal Session 73-Typing - Text-1		2012-07-16 18:10:48.133000
	Edit pad (rev 436)		Rose	cv408	XVal Session 73	1	XVal Session 73-Typing - Text-1		2012-07-16 18:10:48.374000
	Edit pad (rev 437)		charles	cv410	XVal Session 73	1	XVal Session 73-Typing - Text-1		2012-07-16 18:10:48.413000
	Edit pad (rev 438)		Capucine	cv402	XVal Session 73	1	XVal Session 73-Typing - Text-1		2012-07-16 18:10:48.633000
	Edit pad (rev 439)		Nick	cv396	XVal Session 73	1	XVal Session 73-Typing - Text-1		2012-07-16 18:10:48.814000
	Edit pad (rev 440)		Rose	cv408	XVal Session 73	1	XVal Session 73-Typing - Text-1		2012-07-16 18:10:48.877000
	Edit pad (rev 441)		Capucine	cv402	XVal Session 73	1	XVal Session 73-Typing - Text-1		2012-07-16 18:10:49.133000
	Edit pad (rev 442)		Nick	cv396	XVal Session 73	1	XVal Session 73-Typing - Text-1		2012-07-16 18:10:49.319000
	Edit pad (rev 443)		Rose	cv408	XVal Session 73	1	XVal Session 73-Typing - Text-1		2012-07-16 18:10:49.379000
	Edit pad (rev 444)		Capucine	cv402	XVal Session 73	1	XVal Session 73-Typing - Text-1		2012-07-16 18:10:49.636000
	Edit pad (rev 445)		Nick	cv396	XVal Session 73	1	XVal Session 73-Typing - Text-1		2012-07-16 18:10:49.819000
	Edit pad (rev 446)		Capucine	cv402	XVal Session 73	1	XVal Session 73-Typing - Text-1		2012-07-16 18:10:50.136000
	Edit pad (rev 447)		Rose	cv408	XVal Session 73	1	XVal Session 73-Typing - Text-1		2012-07-16 18:10:50.631000
	Edit pad (rev 448)		Capucine	cv402	XVal Session 73	1	XVal Session 73-Typing - Text-1		2012-07-16 18:10:50.635000
	Edit pad (rev 449)		Nick	cv396	XVal Session 73	1	XVal Session 73-Typing - Text-1		2012-07-16 18:10:50.678000
	Edit pad (rev 450)		charles	cv410	XVal Session 73	1	XVal Session 73-Typing - Text-1		2012-07-16 18:10:50.916000
	Edit pad (rev 451)		Capucine	cv402	XVal Session 73	1	XVal Session 73-Typing - Text-1		2012-07-16 18:10:51.135000
	Edit pad (rev 452)		Nick	cv396	XVal Session 73	1	XVal Session 73-Typing - Text-1		2012-07-16 18:10:51.178000
	Edit pad (rev 453)		Capucine	cv402	XVal Session 73	1	XVal Session 73-Typing - Text-1		2012-07-16 18:10:51.638000
	Edit pad (rev 454)		Nick	cv396	XVal Session 73	1	XVal Session 73-Typing - Text-1		2012-07-16 18:10:51.687000
	Edit pad (rev 455)		Capucine	cv402	XVal Session 73	1	XVal Session 73-Typing - Text-1		2012-07-16 18:10:52.138000
	Edit pad (rev 456)		Nick	cv396	XVal Session 73	1	XVal Session 73-Typing - Text-1		2012-07-16 18:10:52.193000
	Edit pad (rev 457)		Rose	cv408	XVal Session 73	1	XVal Session 73-Typing - Text-1		2012-07-16 18:10:52.216000
	Edit pad (rev 458)		Capucine	cv402	XVal Session 73	1	XVal Session 73-Typing - Text-1		2012-07-16 18:10:52.638000
	Edit pad (rev 459)		Nick	cv396	XVal Session 73	1	XVal Session 73-Typing - Text-1		2012-07-16 18:10:52.694000
	Edit pad (rev 460)		Rose	cv408	XVal Session 73	1	XVal Session 73-Typing - Text-1		2012-07-16 18:10:52.723000
	Edit pad (rev 461)		Capucine	cv402	XVal Session 73	1	XVal Session 73-Typing - Text-1		2012-07-16 18:10:53.149000
	Edit pad (rev 462)		Nick	cv396	XVal Session 73	1	XVal Session 73-Typing - Text-1		2012-07-16 18:10:53.193000
	Edit pad (rev 463)		Rose	cv408	XVal Session 73	1	XVal Session 73-Typing - Text-1		2012-07-16 18:10:53.221000
	Edit pad (rev 464)		charles	cv410	XVal Session 73	1	XVal Session 73-Typing - Text-1		2012-07-16 18:10:53.236000
	Edit pad (rev 465)		Capucine	cv402	XVal Session 73	1	XVal Session 73-Typing - Text-1		2012-07-16 18:10:53.649000
	Edit pad (rev 466)		Rose	cv408	XVal Session 73	1	XVal Session 73-Typing - Text-1		2012-07-16 18:10:53.720000
	Edit pad (rev 467)		charles	cv410	XVal Session 73	1	XVal Session 73-Typing - Text-1		2012-07-16 18:10:53.744000
	Edit pad (rev 468)		Nick	cv396	XVal Session 73	1	XVal Session 73-Typing - Text-1		2012-07-16 18:10:54.008000
	Edit pad (rev 469)		Capucine	cv402	XVal Session 73	1	XVal Session 73-Typing - Text-1		2012-07-16 18:10:54.148000
	Edit pad (rev 470)		Nick	cv396	XVal Session 73	1	XVal Session 73-Typing - Text-1		2012-07-16 18:10:54.512000
	Edit pad (rev 471)		Capucine	cv402	XVal Session 73	1	XVal Session 73-Typing - Text-1		2012-07-16 18:10:54.648000
	Edit pad (rev 472)		charles	cv410	XVal Session 73	1	XVal Session 73-Typing - Text-1		2012-07-16 18:10:54.792000
	Edit pad (rev 473)		Rose	cv408	XVal Session 73	1	XVal Session 73-Typing - Text-1		2012-07-16 18:10:54.985000
	Edit pad (rev 474)		Nick	cv396	XVal Session 73	1	XVal Session 73-Typing - Text-1		2012-07-16 18:10:55.030000
	Edit pad (rev 475)		Capucine	cv402	XVal Session 73	1	XVal Session 73-Typing - Text-1		2012-07-16 18:10:55.152000
	Edit pad (rev 476)		charles	cv410	XVal Session 73	1	XVal Session 73-Typing - Text-1		2012-07-16 18:10:55.290000
	Edit pad (rev 477)		Nick	cv396	XVal Session 73	1	XVal Session 73-Typing - Text-1		2012-07-16 18:10:55.536000
	Edit pad (rev 478)		Rose	cv408	XVal Session 73	1	XVal Session 73-Typing - Text-1		2012-07-16 18:10:55.584000
	Edit pad (rev 479)		charles	cv410	XVal Session 73	1	XVal Session 73-Typing - Text-1		2012-07-16 18:10:55.797000
	Edit pad (rev 480)		Capucine	cv402	XVal Session 73	1	XVal Session 73-Typing - Text-1		2012-07-16 18:10:56.004000
	Edit pad (rev 481)		Nick	cv396	XVal Session 73	1	XVal Session 73-Typing - Text-1		2012-07-16 18:10:56.037000
	Edit pad (rev 482)		Rose	cv408	XVal Session 73	1	XVal Session 73-Typing - Text-1		2012-07-16 18:10:56.084000
	Edit pad (rev 483)		charles	cv410	XVal Session 73	1	XVal Session 73-Typing - Text-1		2012-07-16 18:10:56.309000
	Edit pad (rev 484)		Capucine	cv402	XVal Session 73	1	XVal Session 73-Typing - Text-1		2012-07-16 18:10:56.508000
	Edit pad (rev 485)		Nick	cv396	XVal Session 73	1	XVal Session 73-Typing - Text-1		2012-07-16 18:10:56.538000
	Edit pad (rev 486)		charles	cv410	XVal Session 73	1	XVal Session 73-Typing - Text-1		2012-07-16 18:10:56.867000
	Edit pad (rev 487)		Rose	cv408	XVal Session 73	1	XVal Session 73-Typing - Text-1		2012-07-16 18:10:56.956000
	Edit pad (rev 488)		Capucine	cv402	XVal Session 73	1	XVal Session 73-Typing - Text-1		2012-07-16 18:10:57.006000
	Edit pad (rev 489)		Nick	cv396	XVal Session 73	1	XVal Session 73-Typing - Text-1		2012-07-16 18:10:57.035000
	Edit pad (rev 490)		Nick	cv396	XVal Session 73	1	XVal Session 73-Typing - Text-1		2012-07-16 18:10:57.538000
	Edit pad (rev 491)		charles	cv410	XVal Session 73	1	XVal Session 73-Typing - Text-1		2012-07-16 18:10:57.555000
	Edit pad (rev 492)		Capucine	cv402	XVal Session 73	1	XVal Session 73-Typing - Text-1		2012-07-16 18:10:57.588000
	Edit pad (rev 493)		Rose	cv408	XVal Session 73	1	XVal Session 73-Typing - Text-1		2012-07-16 18:10:57.727000
	Edit pad (rev 494)		Nick	cv396	XVal Session 73	1	XVal Session 73-Typing - Text-1		2012-07-16 18:10:58.038000
	Edit pad (rev 495)		Capucine	cv402	XVal Session 73	1	XVal Session 73-Typing - Text-1		2012-07-16 18:10:58.091000
	Edit pad (rev 496)		charles	cv410	XVal Session 73	1	XVal Session 73-Typing - Text-1		2012-07-16 18:10:58.119000
	Edit pad (rev 497)		Rose	cv408	XVal Session 73	1	XVal Session 73-Typing - Text-1		2012-07-16 18:10:58.236000
	Edit pad (rev 498)		Nick	cv396	XVal Session 73	1	XVal Session 73-Typing - Text-1		2012-07-16 18:10:58.537000
	Edit pad (rev 499)		Capucine	cv402	XVal Session 73	1	XVal Session 73-Typing - Text-1		2012-07-16 18:10:58.602000
	Edit pad (rev 500)		charles	cv410	XVal Session 73	1	XVal Session 73-Typing - Text-1		2012-07-16 18:10:58.621000
	Edit pad (rev 501)		Nick	cv396	XVal Session 73	1	XVal Session 73-Typing - Text-1		2012-07-16 18:10:59.037000
	Edit pad (rev 502)		charles	cv410	XVal Session 73	1	XVal Session 73-Typing - Text-1		2012-07-16 18:10:59.481000
	Edit pad (rev 503)		Capucine	cv402	XVal Session 73	1	XVal Session 73-Typing - Text-1		2012-07-16 18:10:59.763000
	Edit pad (rev 504)		charles	cv410	XVal Session 73	1	XVal Session 73-Typing - Text-1		2012-07-16 18:10:59.980000
	Edit pad (rev 505)		Nick	cv396	XVal Session 73	1	XVal Session 73-Typing - Text-1		2012-07-16 18:11:00.002000
	Edit pad (rev 506)		Rose	cv408	XVal Session 73	1	XVal Session 73-Typing - Text-1		2012-07-16 18:11:00.071000
	Edit pad (rev 507)		Capucine	cv402	XVal Session 73	1	XVal Session 73-Typing - Text-1		2012-07-16 18:11:00.264000
	Edit pad (rev 508)		Nick	cv396	XVal Session 73	1	XVal Session 73-Typing - Text-1		2012-07-16 18:11:00.504000
	Edit pad (rev 509)		Rose	cv408	XVal Session 73	1	XVal Session 73-Typing - Text-1		2012-07-16 18:11:00.591000
	Edit pad (rev 510)		charles	cv410	XVal Session 73	1	XVal Session 73-Typing - Text-1		2012-07-16 18:11:00.728000
	Edit pad (rev 511)		Capucine	cv402	XVal Session 73	1	XVal Session 73-Typing - Text-1		2012-07-16 18:11:00.774000
	Edit pad (rev 512)		Nick	cv396	XVal Session 73	1	XVal Session 73-Typing - Text-1		2012-07-16 18:11:01.006000
	Edit pad (rev 513)		Rose	cv408	XVal Session 73	1	XVal Session 73-Typing - Text-1		2012-07-16 18:11:01.096000
	Edit pad (rev 514)		charles	cv410	XVal Session 73	1	XVal Session 73-Typing - Text-1		2012-07-16 18:11:01.229000
	Edit pad (rev 515)		Capucine	cv402	XVal Session 73	1	XVal Session 73-Typing - Text-1		2012-07-16 18:11:01.274000
	Edit pad (rev 516)		Nick	cv396	XVal Session 73	1	XVal Session 73-Typing - Text-1		2012-07-16 18:11:01.506000
	Edit pad (rev 517)		Rose	cv408	XVal Session 73	1	XVal Session 73-Typing - Text-1		2012-07-16 18:11:01.595000
	Edit pad (rev 518)		charles	cv410	XVal Session 73	1	XVal Session 73-Typing - Text-1		2012-07-16 18:11:01.729000
	Edit pad (rev 519)		Capucine	cv402	XVal Session 73	1	XVal Session 73-Typing - Text-1		2012-07-16 18:11:01.789000
	Edit pad (rev 520)		Nick	cv396	XVal Session 73	1	XVal Session 73-Typing - Text-1		2012-07-16 18:11:02.012000
	Edit pad (rev 521)		Capucine	cv402	XVal Session 73	1	XVal Session 73-Typing - Text-1		2012-07-16 18:11:02.295000
	Edit pad (rev 522)		Nick	cv396	XVal Session 73	1	XVal Session 73-Typing - Text-1		2012-07-16 18:11:02.522000
	Edit pad (rev 523)		Rose	cv408	XVal Session 73	1	XVal Session 73-Typing - Text-1		2012-07-16 18:11:02.587000
	Edit pad (rev 524)		charles	cv410	XVal Session 73	1	XVal Session 73-Typing - Text-1		2012-07-16 18:11:02.648000
	Edit pad (rev 525)		Capucine	cv402	XVal Session 73	1	XVal Session 73-Typing - Text-1		2012-07-16 18:11:02.805000
	Edit pad (rev 526)		Nick	cv396	XVal Session 73	1	XVal Session 73-Typing - Text-1		2012-07-16 18:11:03.022000
	Edit pad (rev 527)		Rose	cv408	XVal Session 73	1	XVal Session 73-Typing - Text-1		2012-07-16 18:11:03.096000
	Edit pad (rev 528)		Capucine	cv402	XVal Session 73	1	XVal Session 73-Typing - Text-1		2012-07-16 18:11:03.305000
	Edit pad (rev 529)		charles	cv410	XVal Session 73	1	XVal Session 73-Typing - Text-1		2012-07-16 18:11:03.378000
	Edit pad (rev 530)		Nick	cv396	XVal Session 73	1	XVal Session 73-Typing - Text-1		2012-07-16 18:11:03.523000
	Edit pad (rev 531)		Rose	cv408	XVal Session 73	1	XVal Session 73-Typing - Text-1		2012-07-16 18:11:03.597000
	Edit pad (rev 532)		Capucine	cv402	XVal Session 73	1	XVal Session 73-Typing - Text-1		2012-07-16 18:11:03.805000
	Edit pad (rev 533)		charles	cv410	XVal Session 73	1	XVal Session 73-Typing - Text-1		2012-07-16 18:11:03.885000
	Edit pad (rev 534)		Nick	cv396	XVal Session 73	1	XVal Session 73-Typing - Text-1		2012-07-16 18:11:04.036000
	Edit pad (rev 535)		Rose	cv408	XVal Session 73	1	XVal Session 73-Typing - Text-1		2012-07-16 18:11:04.097000
	Edit pad (rev 536)		Capucine	cv402	XVal Session 73	1	XVal Session 73-Typing - Text-1		2012-07-16 18:11:04.305000
	Edit pad (rev 537)		Nick	cv396	XVal Session 73	1	XVal Session 73-Typing - Text-1		2012-07-16 18:11:04.537000
	Edit pad (rev 538)		Rose	cv408	XVal Session 73	1	XVal Session 73-Typing - Text-1		2012-07-16 18:11:04.596000
	Edit pad (rev 539)		Capucine	cv402	XVal Session 73	1	XVal Session 73-Typing - Text-1		2012-07-16 18:11:04.807000
	Edit pad (rev 540)		charles	cv410	XVal Session 73	1	XVal Session 73-Typing - Text-1		2012-07-16 18:11:04.835000
	Edit pad (rev 541)		Nick	cv396	XVal Session 73	1	XVal Session 73-Typing - Text-1		2012-07-16 18:11:05.038000
	Edit pad (rev 542)		Capucine	cv402	XVal Session 73	1	XVal Session 73-Typing - Text-1		2012-07-16 18:11:05.307000
	Edit pad (rev 543)		Rose	cv408	XVal Session 73	1	XVal Session 73-Typing - Text-1		2012-07-16 18:11:05.335000
	Edit pad (rev 544)		Nick	cv396	XVal Session 73	1	XVal Session 73-Typing - Text-1		2012-07-16 18:11:05.537000
	Edit pad (rev 545)		Capucine	cv402	XVal Session 73	1	XVal Session 73-Typing - Text-1		2012-07-16 18:11:05.807000
	Edit pad (rev 546)		Rose	cv408	XVal Session 73	1	XVal Session 73-Typing - Text-1		2012-07-16 18:11:05.847000
	Edit pad (rev 547)		Nick	cv396	XVal Session 73	1	XVal Session 73-Typing - Text-1		2012-07-16 18:11:06.037000
	Edit pad (rev 548)		Capucine	cv402	XVal Session 73	1	XVal Session 73-Typing - Text-1		2012-07-16 18:11:06.307000
	Edit pad (rev 549)		Nick	cv396	XVal Session 73	1	XVal Session 73-Typing - Text-1		2012-07-16 18:11:06.537000
	Edit pad (rev 550)		Capucine	cv402	XVal Session 73	1	XVal Session 73-Typing - Text-1		2012-07-16 18:11:06.815000
	Edit pad (rev 551)		Rose	cv408	XVal Session 73	1	XVal Session 73-Typing - Text-1		2012-07-16 18:11:06.970000
	Edit pad (rev 552)		Nick	cv396	XVal Session 73	1	XVal Session 73-Typing - Text-1		2012-07-16 18:11:07.048000
	Edit pad (rev 553)		Capucine	cv402	XVal Session 73	1	XVal Session 73-Typing - Text-1		2012-07-16 18:11:07.307000
	Edit pad (rev 554)		charles	cv410	XVal Session 73	1	XVal Session 73-Typing - Text-1		2012-07-16 18:11:07.359000
	Edit pad (rev 555)		Rose	cv408	XVal Session 73	1	XVal Session 73-Typing - Text-1		2012-07-16 18:11:07.471000
	Edit pad (rev 556)		Nick	cv396	XVal Session 73	1	XVal Session 73-Typing - Text-1		2012-07-16 18:11:07.551000
	Edit pad (rev 557)		Capucine	cv402	XVal Session 73	1	XVal Session 73-Typing - Text-1		2012-07-16 18:11:07.806000
	Edit pad (rev 558)		charles	cv410	XVal Session 73	1	XVal Session 73-Typing - Text-1		2012-07-16 18:11:07.861000
	Edit pad (rev 559)		Rose	cv408	XVal Session 73	1	XVal Session 73-Typing - Text-1		2012-07-16 18:11:07.970000
	Edit pad (rev 560)		Nick	cv396	XVal Session 73	1	XVal Session 73-Typing - Text-1		2012-07-16 18:11:08.057000
	Edit pad (rev 561)		Capucine	cv402	XVal Session 73	1	XVal Session 73-Typing - Text-1		2012-07-16 18:11:08.321000
	Edit pad (rev 562)		charles	cv410	XVal Session 73	1	XVal Session 73-Typing - Text-1		2012-07-16 18:11:08.369000
	Edit pad (rev 563)		Nick	cv396	XVal Session 73	1	XVal Session 73-Typing - Text-1		2012-07-16 18:11:08.568000
	Edit pad (rev 564)		Rose	cv408	XVal Session 73	1	XVal Session 73-Typing - Text-1		2012-07-16 18:11:08.701000
	Edit pad (rev 565)		Capucine	cv402	XVal Session 73	1	XVal Session 73-Typing - Text-1		2012-07-16 18:11:08.819000
	Edit pad (rev 566)		charles	cv410	XVal Session 73	1	XVal Session 73-Typing - Text-1		2012-07-16 18:11:08.876000
	Edit pad (rev 567)		Nick	cv396	XVal Session 73	1	XVal Session 73-Typing - Text-1		2012-07-16 18:11:09.072000
	Edit pad (rev 568)		Rose	cv408	XVal Session 73	1	XVal Session 73-Typing - Text-1		2012-07-16 18:11:09.206000
	Edit pad (rev 569)		Capucine	cv402	XVal Session 73	1	XVal Session 73-Typing - Text-1		2012-07-16 18:11:09.319000
	Edit pad (rev 570)		charles	cv410	XVal Session 73	1	XVal Session 73-Typing - Text-1		2012-07-16 18:11:09.391000
	Edit pad (rev 571)		Nick	cv396	XVal Session 73	1	XVal Session 73-Typing - Text-1		2012-07-16 18:11:09.569000
	Edit pad (rev 572)		Capucine	cv402	XVal Session 73	1	XVal Session 73-Typing - Text-1		2012-07-16 18:11:09.820000
	Edit pad (rev 573)		charles	cv410	XVal Session 73	1	XVal Session 73-Typing - Text-1		2012-07-16 18:11:09.884000
	Edit pad (rev 574)		Nick	cv396	XVal Session 73	1	XVal Session 73-Typing - Text-1		2012-07-16 18:11:10.069000
	Edit pad (rev 575)		Rose	cv408	XVal Session 73	1	XVal Session 73-Typing - Text-1		2012-07-16 18:11:10.308000
	Edit pad (rev 576)		Capucine	cv402	XVal Session 73	1	XVal Session 73-Typing - Text-1		2012-07-16 18:11:10.328000
	Edit pad (rev 577)		charles	cv410	XVal Session 73	1	XVal Session 73-Typing - Text-1		2012-07-16 18:11:10.388000
	Edit pad (rev 578)		Rose	cv408	XVal Session 73	1	XVal Session 73-Typing - Text-1		2012-07-16 18:11:10.816000
	Edit pad (rev 579)		Capucine	cv402	XVal Session 73	1	XVal Session 73-Typing - Text-1		2012-07-16 18:11:10.841000
	Edit pad (rev 580)		charles	cv410	XVal Session 73	1	XVal Session 73-Typing - Text-1		2012-07-16 18:11:10.884000
	Edit pad (rev 581)		Nick	cv396	XVal Session 73	1	XVal Session 73-Typing - Text-1		2012-07-16 18:11:11.023000
	Edit pad (rev 582)		Rose	cv408	XVal Session 73	1	XVal Session 73-Typing - Text-1		2012-07-16 18:11:11.320000
	Edit pad (rev 583)		Capucine	cv402	XVal Session 73	1	XVal Session 73-Typing - Text-1		2012-07-16 18:11:11.352000
	Edit pad (rev 584)		charles	cv410	XVal Session 73	1	XVal Session 73-Typing - Text-1		2012-07-16 18:11:11.387000
	Edit pad (rev 585)		Nick	cv396	XVal Session 73	1	XVal Session 73-Typing - Text-1		2012-07-16 18:11:11.523000
	Edit pad (rev 586)		Rose	cv408	XVal Session 73	1	XVal Session 73-Typing - Text-1		2012-07-16 18:11:11.829000
	Edit pad (rev 587)		Capucine	cv402	XVal Session 73	1	XVal Session 73-Typing - Text-1		2012-07-16 18:11:11.857000
	Edit pad (rev 588)		charles	cv410	XVal Session 73	1	XVal Session 73-Typing - Text-1		2012-07-16 18:11:11.887000
	Edit pad (rev 589)		Nick	cv396	XVal Session 73	1	XVal Session 73-Typing - Text-1		2012-07-16 18:11:12.032000
	Edit pad (rev 590)		Rose	cv408	XVal Session 73	1	XVal Session 73-Typing - Text-1		2012-07-16 18:11:12.331000
	Edit pad (rev 591)		charles	cv410	XVal Session 73	1	XVal Session 73-Typing - Text-1		2012-07-16 18:11:12.386000
	Edit pad (rev 592)		Capucine	cv402	XVal Session 73	1	XVal Session 73-Typing - Text-1		2012-07-16 18:11:12.393000
	Edit pad (rev 593)		Nick	cv396	XVal Session 73	1	XVal Session 73-Typing - Text-1		2012-07-16 18:11:12.536000
	Edit pad (rev 594)		Capucine	cv402	XVal Session 73	1	XVal Session 73-Typing - Text-1		2012-07-16 18:11:12.898000
	Edit pad (rev 595)		charles	cv410	XVal Session 73	1	XVal Session 73-Typing - Text-1		2012-07-16 18:11:12.909000
	Edit pad (rev 596)		Nick	cv396	XVal Session 73	1	XVal Session 73-Typing - Text-1		2012-07-16 18:11:13.106000
	Edit pad (rev 597)		Capucine	cv402	XVal Session 73	1	XVal Session 73-Typing - Text-1		2012-07-16 18:11:13.402000
	Edit pad (rev 598)		charles	cv410	XVal Session 73	1	XVal Session 73-Typing - Text-1		2012-07-16 18:11:13.417000
	Edit pad (rev 599)		Rose	cv408	XVal Session 73	1	XVal Session 73-Typing - Text-1		2012-07-16 18:11:13.571000
	Edit pad (rev 600)		Nick	cv396	XVal Session 73	1	XVal Session 73-Typing - Text-1		2012-07-16 18:11:13.614000
	Edit pad (rev 601)		Capucine	cv402	XVal Session 73	1	XVal Session 73-Typing - Text-1		2012-07-16 18:11:13.901000
	Edit pad (rev 602)		charles	cv410	XVal Session 73	1	XVal Session 73-Typing - Text-1		2012-07-16 18:11:13.918000
	Edit pad (rev 603)		Rose	cv408	XVal Session 73	1	XVal Session 73-Typing - Text-1		2012-07-16 18:11:14.080000
	Edit pad (rev 604)		Nick	cv396	XVal Session 73	1	XVal Session 73-Typing - Text-1		2012-07-16 18:11:14.116000
	Edit pad (rev 605)		Capucine	cv402	XVal Session 73	1	XVal Session 73-Typing - Text-1		2012-07-16 18:11:14.414000
	Edit pad (rev 606)		charles	cv410	XVal Session 73	1	XVal Session 73-Typing - Text-1		2012-07-16 18:11:14.418000
	Edit pad (rev 607)		Rose	cv408	XVal Session 73	1	XVal Session 73-Typing - Text-1		2012-07-16 18:11:14.580000
	Edit pad (rev 608)		Nick	cv396	XVal Session 73	1	XVal Session 73-Typing - Text-1		2012-07-16 18:11:14.615000
	Edit pad (rev 609)		Capucine	cv402	XVal Session 73	1	XVal Session 73-Typing - Text-1		2012-07-16 18:11:14.914000
	Edit pad (rev 610)		charles	cv410	XVal Session 73	1	XVal Session 73-Typing - Text-1		2012-07-16 18:11:14.934000
	Edit pad (rev 611)		Rose	cv408	XVal Session 73	1	XVal Session 73-Typing - Text-1		2012-07-16 18:11:15.080000
	Edit pad (rev 612)		Nick	cv396	XVal Session 73	1	XVal Session 73-Typing - Text-1		2012-07-16 18:11:15.114000
	Edit pad (rev 613)		Capucine	cv402	XVal Session 73	1	XVal Session 73-Typing - Text-1		2012-07-16 18:11:15.414000
	Edit pad (rev 614)		charles	cv410	XVal Session 73	1	XVal Session 73-Typing - Text-1		2012-07-16 18:11:15.434000
	Edit pad (rev 615)		Rose	cv408	XVal Session 73	1	XVal Session 73-Typing - Text-1		2012-07-16 18:11:15.580000
	Edit pad (rev 616)		Nick	cv396	XVal Session 73	1	XVal Session 73-Typing - Text-1		2012-07-16 18:11:15.823000
	Edit pad (rev 617)		Capucine	cv402	XVal Session 73	1	XVal Session 73-Typing - Text-1		2012-07-16 18:11:15.912000
	Edit pad (rev 618)		charles	cv410	XVal Session 73	1	XVal Session 73-Typing - Text-1		2012-07-16 18:11:15.933000
	Edit pad (rev 619)		Rose	cv408	XVal Session 73	1	XVal Session 73-Typing - Text-1		2012-07-16 18:11:16.081000
	Edit pad (rev 620)		Nick	cv396	XVal Session 73	1	XVal Session 73-Typing - Text-1		2012-07-16 18:11:16.335000
	Edit pad (rev 621)		Capucine	cv402	XVal Session 73	1	XVal Session 73-Typing - Text-1		2012-07-16 18:11:16.412000
	Edit pad (rev 622)		charles	cv410	XVal Session 73	1	XVal Session 73-Typing - Text-1		2012-07-16 18:11:16.582000
	Edit pad (rev 623)		Rose	cv408	XVal Session 73	1	XVal Session 73-Typing - Text-1		2012-07-16 18:11:16.657000
	Edit pad (rev 624)		Nick	cv396	XVal Session 73	1	XVal Session 73-Typing - Text-1		2012-07-16 18:11:16.835000
	Edit pad (rev 625)		Capucine	cv402	XVal Session 73	1	XVal Session 73-Typing - Text-1		2012-07-16 18:11:16.912000
	Edit pad (rev 626)		charles	cv410	XVal Session 73	1	XVal Session 73-Typing - Text-1		2012-07-16 18:11:17.089000
	Edit pad (rev 627)		Rose	cv408	XVal Session 73	1	XVal Session 73-Typing - Text-1		2012-07-16 18:11:17.160000
	Edit pad (rev 628)		Capucine	cv402	XVal Session 73	1	XVal Session 73-Typing - Text-1		2012-07-16 18:11:17.414000
	Edit pad (rev 629)		charles	cv410	XVal Session 73	1	XVal Session 73-Typing - Text-1		2012-07-16 18:11:17.589000
	Edit pad (rev 630)		Nick	cv396	XVal Session 73	1	XVal Session 73-Typing - Text-1		2012-07-16 18:11:17.611000
	Edit pad (rev 631)		Rose	cv408	XVal Session 73	1	XVal Session 73-Typing - Text-1		2012-07-16 18:11:17.658000
	Edit pad (rev 632)		Capucine	cv402	XVal Session 73	1	XVal Session 73-Typing - Text-1		2012-07-16 18:11:17.914000
	Edit pad (rev 633)		charles	cv410	XVal Session 73	1	XVal Session 73-Typing - Text-1		2012-07-16 18:11:18.098000
	Edit pad (rev 634)		Nick	cv396	XVal Session 73	1	XVal Session 73-Typing - Text-1		2012-07-16 18:11:18.111000
	Edit pad (rev 635)		Rose	cv408	XVal Session 73	1	XVal Session 73-Typing - Text-1		2012-07-16 18:11:18.158000
	Edit pad (rev 636)		Nick	cv396	XVal Session 73	1	XVal Session 73-Typing - Text-1		2012-07-16 18:11:18.614000
	Edit pad (rev 637)		Rose	cv408	XVal Session 73	1	XVal Session 73-Typing - Text-1		2012-07-16 18:11:18.661000
	Edit pad (rev 638)		Nick	cv396	XVal Session 73	1	XVal Session 73-Typing - Text-1		2012-07-16 18:11:19.120000
	Edit pad (rev 639)		charles	cv410	XVal Session 73	1	XVal Session 73-Typing - Text-1		2012-07-16 18:11:19.136000
	Edit pad (rev 640)		Rose	cv408	XVal Session 73	1	XVal Session 73-Typing - Text-1		2012-07-16 18:11:19.185000
	Edit pad (rev 641)		Nick	cv396	XVal Session 73	1	XVal Session 73-Typing - Text-1		2012-07-16 18:11:19.653000
	Edit pad (rev 642)		Rose	cv408	XVal Session 73	1	XVal Session 73-Typing - Text-1		2012-07-16 18:11:19.690000
	Edit pad (rev 643)		Nick	cv396	XVal Session 73	1	XVal Session 73-Typing - Text-1		2012-07-16 18:11:20.133000
	Edit pad (rev 644)		Capucine	cv402	XVal Session 73	1	XVal Session 73-Typing - Text-1		2012-07-16 18:11:20.265000
	Edit pad (rev 645)		Nick	cv396	XVal Session 73	1	XVal Session 73-Typing - Text-1		2012-07-16 18:11:20.629000
	Edit pad (rev 646)		Capucine	cv402	XVal Session 73	1	XVal Session 73-Typing - Text-1		2012-07-16 18:11:20.773000
	Edit pad (rev 647)		Nick	cv396	XVal Session 73	1	XVal Session 73-Typing - Text-1		2012-07-16 18:11:21.145000
	Edit pad (rev 648)		charles	cv410	XVal Session 73	1	XVal Session 73-Typing - Text-1		2012-07-16 18:11:21.238000
	Edit pad (rev 649)		Capucine	cv402	XVal Session 73	1	XVal Session 73-Typing - Text-1		2012-07-16 18:11:21.277000
	Edit pad (rev 650)		Nick	cv396	XVal Session 73	1	XVal Session 73-Typing - Text-1		2012-07-16 18:11:21.647000
	Edit pad (rev 651)		charles	cv410	XVal Session 73	1	XVal Session 73-Typing - Text-1		2012-07-16 18:11:21.753000
	Edit pad (rev 652)		Capucine	cv402	XVal Session 73	1	XVal Session 73-Typing - Text-1		2012-07-16 18:11:21.782000
	Edit pad (rev 653)		Nick	cv396	XVal Session 73	1	XVal Session 73-Typing - Text-1		2012-07-16 18:11:22.150000
	Edit pad (rev 654)		charles	cv410	XVal Session 73	1	XVal Session 73-Typing - Text-1		2012-07-16 18:11:22.260000
	Edit pad (rev 655)		Capucine	cv402	XVal Session 73	1	XVal Session 73-Typing - Text-1		2012-07-16 18:11:22.287000
	Edit pad (rev 656)		Nick	cv396	XVal Session 73	1	XVal Session 73-Typing - Text-1		2012-07-16 18:11:22.663000
	Edit pad (rev 657)		Nick	cv396	XVal Session 73	1	XVal Session 73-Typing - Text-1		2012-07-16 18:11:23.162000
	Edit pad (rev 658)		Nick	cv396	XVal Session 73	1	XVal Session 73-Typing - Text-1		2012-07-16 18:11:23.678000
	Edit pad (rev 659)		Capucine	cv402	XVal Session 73	1	XVal Session 73-Typing - Text-1		2012-07-16 18:11:23.820000
	Edit pad (rev 660)		Nick	cv396	XVal Session 73	1	XVal Session 73-Typing - Text-1		2012-07-16 18:11:24.178000
	Edit pad (rev 661)		Capucine	cv402	XVal Session 73	1	XVal Session 73-Typing - Text-1		2012-07-16 18:11:24.321000
	Edit pad (rev 662)		Capucine	cv402	XVal Session 73	1	XVal Session 73-Typing - Text-1		2012-07-16 18:11:24.819000
	Edit pad (rev 663)		charles	cv410	XVal Session 73	1	XVal Session 73-Typing - Text-1		2012-07-16 18:11:25.120000
	Edit pad (rev 664)		Capucine	cv402	XVal Session 73	1	XVal Session 73-Typing - Text-1		2012-07-16 18:11:25.321000
	Edit pad (rev 665)		Nick	cv396	XVal Session 73	1	XVal Session 73-Typing - Text-1		2012-07-16 18:11:25.323000
	Edit pad (rev 666)		Capucine	cv402	XVal Session 73	1	XVal Session 73-Typing - Text-1		2012-07-16 18:11:25.820000
	Edit pad (rev 667)		Nick	cv396	XVal Session 73	1	XVal Session 73-Typing - Text-1		2012-07-16 18:11:26.023000
	Edit pad (rev 668)		Capucine	cv402	XVal Session 73	1	XVal Session 73-Typing - Text-1		2012-07-16 18:11:26.321000
	Edit pad (rev 669)		Nick	cv396	XVal Session 73	1	XVal Session 73-Typing - Text-1		2012-07-16 18:11:26.522000
	Edit pad (rev 670)		Capucine	cv402	XVal Session 73	1	XVal Session 73-Typing - Text-1		2012-07-16 18:11:26.821000
	Edit pad (rev 671)		Nick	cv396	XVal Session 73	1	XVal Session 73-Typing - Text-1		2012-07-16 18:11:27.022000
	Edit pad (rev 672)		Capucine	cv402	XVal Session 73	1	XVal Session 73-Typing - Text-1		2012-07-16 18:11:27.321000
	Edit pad (rev 673)		Nick	cv396	XVal Session 73	1	XVal Session 73-Typing - Text-1		2012-07-16 18:11:27.522000
	Edit pad (rev 674)		charles	cv410	XVal Session 73	1	XVal Session 73-Typing - Text-1		2012-07-16 18:11:27.622000
	Edit pad (rev 675)		Capucine	cv402	XVal Session 73	1	XVal Session 73-Typing - Text-1		2012-07-16 18:11:27.931000
	Edit pad (rev 676)		charles	cv410	XVal Session 73	1	XVal Session 73-Typing - Text-1		2012-07-16 18:11:28.133000
	Edit pad (rev 677)		Capucine	cv402	XVal Session 73	1	XVal Session 73-Typing - Text-1		2012-07-16 18:11:28.439000
	Edit pad (rev 678)		charles	cv410	XVal Session 73	1	XVal Session 73-Typing - Text-1		2012-07-16 18:11:28.634000
	Edit pad (rev 679)		Capucine	cv402	XVal Session 73	1	XVal Session 73-Typing - Text-1		2012-07-16 18:11:28.936000
	Edit pad (rev 680)		charles	cv410	XVal Session 73	1	XVal Session 73-Typing - Text-1		2012-07-16 18:11:29.136000
	Edit pad (rev 681)		Capucine	cv402	XVal Session 73	1	XVal Session 73-Typing - Text-1		2012-07-16 18:11:29.446000
	Edit pad (rev 682)		charles	cv410	XVal Session 73	1	XVal Session 73-Typing - Text-1		2012-07-16 18:11:29.638000
	Edit pad (rev 683)		Capucine	cv402	XVal Session 73	1	XVal Session 73-Typing - Text-1		2012-07-16 18:11:29.946000
	Edit pad (rev 684)		Nick	cv396	XVal Session 73	1	XVal Session 73-Typing - Text-1		2012-07-16 18:11:30.032000
	Edit pad (rev 685)		charles	cv410	XVal Session 73	1	XVal Session 73-Typing - Text-1		2012-07-16 18:11:30.135000
	Edit pad (rev 686)		Capucine	cv402	XVal Session 73	1	XVal Session 73-Typing - Text-1		2012-07-16 18:11:30.446000
	Edit pad (rev 687)		Nick	cv396	XVal Session 73	1	XVal Session 73-Typing - Text-1		2012-07-16 18:11:30.596000
	Edit pad (rev 688)		charles	cv410	XVal Session 73	1	XVal Session 73-Typing - Text-1		2012-07-16 18:11:30.638000
	Edit pad (rev 689)		Capucine	cv402	XVal Session 73	1	XVal Session 73-Typing - Text-1		2012-07-16 18:11:30.946000
	Edit pad (rev 690)		charles	cv410	XVal Session 73	1	XVal Session 73-Typing - Text-1		2012-07-16 18:11:31.150000
	Edit pad (rev 691)		Capucine	cv402	XVal Session 73	1	XVal Session 73-Typing - Text-1		2012-07-16 18:11:31.446000
	Edit pad (rev 692)		charles	cv410	XVal Session 73	1	XVal Session 73-Typing - Text-1		2012-07-16 18:11:31.656000
	Edit pad (rev 693)		Nick	cv396	XVal Session 73	1	XVal Session 73-Typing - Text-1		2012-07-16 18:11:31.692000
	Edit pad (rev 694)		Capucine	cv402	XVal Session 73	1	XVal Session 73-Typing - Text-1		2012-07-16 18:11:31.946000
	Edit pad (rev 695)		charles	cv410	XVal Session 73	1	XVal Session 73-Typing - Text-1		2012-07-16 18:11:32.151000
	Edit pad (rev 696)		Capucine	cv402	XVal Session 73	1	XVal Session 73-Typing - Text-1		2012-07-16 18:11:32.446000
	Edit pad (rev 697)		Nick	cv396	XVal Session 73	1	XVal Session 73-Typing - Text-1		2012-07-16 18:11:32.449000
	Edit pad (rev 698)		charles	cv410	XVal Session 73	1	XVal Session 73-Typing - Text-1		2012-07-16 18:11:32.653000
	Edit pad (rev 699)		Capucine	cv402	XVal Session 73	1	XVal Session 73-Typing - Text-1		2012-07-16 18:11:32.948000
	Edit pad (rev 700)		Nick	cv396	XVal Session 73	1	XVal Session 73-Typing - Text-1		2012-07-16 18:11:32.959000
	Edit pad (rev 701)		charles	cv410	XVal Session 73	1	XVal Session 73-Typing - Text-1		2012-07-16 18:11:33.152000
	Edit pad (rev 702)		Capucine	cv402	XVal Session 73	1	XVal Session 73-Typing - Text-1		2012-07-16 18:11:33.446000
	Edit pad (rev 703)		Nick	cv396	XVal Session 73	1	XVal Session 73-Typing - Text-1		2012-07-16 18:11:33.462000
	Edit pad (rev 704)		charles	cv410	XVal Session 73	1	XVal Session 73-Typing - Text-1		2012-07-16 18:11:33.652000
	Edit pad (rev 705)		Capucine	cv402	XVal Session 73	1	XVal Session 73-Typing - Text-1		2012-07-16 18:11:33.946000
	Edit pad (rev 706)		Nick	cv396	XVal Session 73	1	XVal Session 73-Typing - Text-1		2012-07-16 18:11:33.965000
	Edit pad (rev 707)		charles	cv410	XVal Session 73	1	XVal Session 73-Typing - Text-1		2012-07-16 18:11:34.152000
	Edit pad (rev 708)		Capucine	cv402	XVal Session 73	1	XVal Session 73-Typing - Text-1		2012-07-16 18:11:34.446000
	Edit pad (rev 709)		Nick	cv396	XVal Session 73	1	XVal Session 73-Typing - Text-1		2012-07-16 18:11:34.475000
	Edit pad (rev 710)		charles	cv410	XVal Session 73	1	XVal Session 73-Typing - Text-1		2012-07-16 18:11:34.652000
	Edit pad (rev 711)		Capucine	cv402	XVal Session 73	1	XVal Session 73-Typing - Text-1		2012-07-16 18:11:34.946000
	Edit pad (rev 712)		Nick	cv396	XVal Session 73	1	XVal Session 73-Typing - Text-1		2012-07-16 18:11:34.974000
	Edit pad (rev 713)		charles	cv410	XVal Session 73	1	XVal Session 73-Typing - Text-1		2012-07-16 18:11:35.160000
	Edit pad (rev 714)		Capucine	cv402	XVal Session 73	1	XVal Session 73-Typing - Text-1		2012-07-16 18:11:35.446000
	Edit pad (rev 715)		Nick	cv396	XVal Session 73	1	XVal Session 73-Typing - Text-1		2012-07-16 18:11:35.475000
	Edit pad (rev 716)		charles	cv410	XVal Session 73	1	XVal Session 73-Typing - Text-1		2012-07-16 18:11:35.659000
	Edit pad (rev 717)		Capucine	cv402	XVal Session 73	1	XVal Session 73-Typing - Text-1		2012-07-16 18:11:35.946000
	Edit pad (rev 718)		Nick	cv396	XVal Session 73	1	XVal Session 73-Typing - Text-1		2012-07-16 18:11:35.973000
	Edit pad (rev 719)		charles	cv410	XVal Session 73	1	XVal Session 73-Typing - Text-1		2012-07-16 18:11:36.160000
	Edit pad (rev 720)		Capucine	cv402	XVal Session 73	1	XVal Session 73-Typing - Text-1		2012-07-16 18:11:36.456000
	Edit pad (rev 721)		Nick	cv396	XVal Session 73	1	XVal Session 73-Typing - Text-1		2012-07-16 18:11:36.475000
	Edit pad (rev 722)		charles	cv410	XVal Session 73	1	XVal Session 73-Typing - Text-1		2012-07-16 18:11:36.661000
	Edit pad (rev 723)		Capucine	cv402	XVal Session 73	1	XVal Session 73-Typing - Text-1		2012-07-16 18:11:36.946000
	Edit pad (rev 724)		Nick	cv396	XVal Session 73	1	XVal Session 73-Typing - Text-1		2012-07-16 18:11:36.975000
	Edit pad (rev 725)		charles	cv410	XVal Session 73	1	XVal Session 73-Typing - Text-1		2012-07-16 18:11:37.167000
	Edit pad (rev 726)		Capucine	cv402	XVal Session 73	1	XVal Session 73-Typing - Text-1		2012-07-16 18:11:37.446000
	Edit pad (rev 727)		Nick	cv396	XVal Session 73	1	XVal Session 73-Typing - Text-1		2012-07-16 18:11:37.541000
	Edit pad (rev 728)		charles	cv410	XVal Session 73	1	XVal Session 73-Typing - Text-1		2012-07-16 18:11:37.667000
	Edit pad (rev 729)		Capucine	cv402	XVal Session 73	1	XVal Session 73-Typing - Text-1		2012-07-16 18:11:37.946000
	Edit pad (rev 730)		Nick	cv396	XVal Session 73	1	XVal Session 73-Typing - Text-1		2012-07-16 18:11:38.060000
	Edit pad (rev 731)		charles	cv410	XVal Session 73	1	XVal Session 73-Typing - Text-1		2012-07-16 18:11:38.165000
	Edit pad (rev 732)		Capucine	cv402	XVal Session 73	1	XVal Session 73-Typing - Text-1		2012-07-16 18:11:38.446000
	Edit pad (rev 733)		Nick	cv396	XVal Session 73	1	XVal Session 73-Typing - Text-1		2012-07-16 18:11:38.573000
	Edit pad (rev 734)		charles	cv410	XVal Session 73	1	XVal Session 73-Typing - Text-1		2012-07-16 18:11:38.666000
	Edit pad (rev 735)		Capucine	cv402	XVal Session 73	1	XVal Session 73-Typing - Text-1		2012-07-16 18:11:38.947000
	Edit pad (rev 736)		Nick	cv396	XVal Session 73	1	XVal Session 73-Typing - Text-1		2012-07-16 18:11:39.067000
	Edit pad (rev 737)		charles	cv410	XVal Session 73	1	XVal Session 73-Typing - Text-1		2012-07-16 18:11:39.165000
	Edit pad (rev 738)		Capucine	cv402	XVal Session 73	1	XVal Session 73-Typing - Text-1		2012-07-16 18:11:39.446000
	Edit pad (rev 739)		Nick	cv396	XVal Session 73	1	XVal Session 73-Typing - Text-1		2012-07-16 18:11:39.567000
	Edit pad (rev 740)		charles	cv410	XVal Session 73	1	XVal Session 73-Typing - Text-1		2012-07-16 18:11:39.669000
	Edit pad (rev 741)		Capucine	cv402	XVal Session 73	1	XVal Session 73-Typing - Text-1		2012-07-16 18:11:39.945000
	Edit pad (rev 742)		Nick	cv396	XVal Session 73	1	XVal Session 73-Typing - Text-1		2012-07-16 18:11:40.072000
	Edit pad (rev 743)		charles	cv410	XVal Session 73	1	XVal Session 73-Typing - Text-1		2012-07-16 18:11:40.173000
	Edit pad (rev 744)		Capucine	cv402	XVal Session 73	1	XVal Session 73-Typing - Text-1		2012-07-16 18:11:40.446000
	Edit pad (rev 745)		Nick	cv396	XVal Session 73	1	XVal Session 73-Typing - Text-1		2012-07-16 18:11:40.584000
	Edit pad (rev 746)		charles	cv410	XVal Session 73	1	XVal Session 73-Typing - Text-1		2012-07-16 18:11:40.666000
	Edit pad (rev 747)		Capucine	cv402	XVal Session 73	1	XVal Session 73-Typing - Text-1		2012-07-16 18:11:40.946000
	Edit pad (rev 748)		Nick	cv396	XVal Session 73	1	XVal Session 73-Typing - Text-1		2012-07-16 18:11:41.083000
	Edit pad (rev 749)		charles	cv410	XVal Session 73	1	XVal Session 73-Typing - Text-1		2012-07-16 18:11:41.166000
	Edit pad (rev 750)		Capucine	cv402	XVal Session 73	1	XVal Session 73-Typing - Text-1		2012-07-16 18:11:41.446000
	Edit pad (rev 751)		Nick	cv396	XVal Session 73	1	XVal Session 73-Typing - Text-1		2012-07-16 18:11:41.589000
	Edit pad (rev 752)		charles	cv410	XVal Session 73	1	XVal Session 73-Typing - Text-1		2012-07-16 18:11:41.665000
	Edit pad (rev 753)		Capucine	cv402	XVal Session 73	1	XVal Session 73-Typing - Text-1		2012-07-16 18:11:41.946000
	Edit pad (rev 754)		Nick	cv396	XVal Session 73	1	XVal Session 73-Typing - Text-1		2012-07-16 18:11:42.098000
	Edit pad (rev 755)		charles	cv410	XVal Session 73	1	XVal Session 73-Typing - Text-1		2012-07-16 18:11:42.165000
	Edit pad (rev 756)		charles	cv410	XVal Session 73	1	XVal Session 73-Typing - Text-1		2012-07-16 18:11:42.945000
	Edit pad (rev 757)		Nick	cv396	XVal Session 73	1	XVal Session 73-Typing - Text-1		2012-07-16 18:11:43.139000
	Edit pad (rev 758)		charles	cv410	XVal Session 73	1	XVal Session 73-Typing - Text-1		2012-07-16 18:11:43.448000
	Edit pad (rev 759)		Nick	cv396	XVal Session 73	1	XVal Session 73-Typing - Text-1		2012-07-16 18:11:43.647000
	Edit pad (rev 760)		charles	cv410	XVal Session 73	1	XVal Session 73-Typing - Text-1		2012-07-16 18:11:43.950000
	Edit pad (rev 761)		Nick	cv396	XVal Session 73	1	XVal Session 73-Typing - Text-1		2012-07-16 18:11:44.147000
	Edit pad (rev 762)		Nick	cv396	XVal Session 73	1	XVal Session 73-Typing - Text-1		2012-07-16 18:11:44.647000
	Edit pad (rev 763)		charles	cv410	XVal Session 73	1	XVal Session 73-Typing - Text-1		2012-07-16 18:11:44.753000
	Edit pad (rev 764)		Nick	cv396	XVal Session 73	1	XVal Session 73-Typing - Text-1		2012-07-16 18:11:45.145000
	Edit pad (rev 765)		charles	cv410	XVal Session 73	1	XVal Session 73-Typing - Text-1		2012-07-16 18:11:45.263000
	Edit pad (rev 766)		Capucine	cv402	XVal Session 73	1	XVal Session 73-Typing - Text-1		2012-07-16 18:11:45.377000
	Edit pad (rev 767)		charles	cv410	XVal Session 73	1	XVal Session 73-Typing - Text-1		2012-07-16 18:11:45.762000
	Edit pad (rev 768)		Capucine	cv402	XVal Session 73	1	XVal Session 73-Typing - Text-1		2012-07-16 18:11:45.885000
	Edit pad (rev 769)		Nick	cv396	XVal Session 73	1	XVal Session 73-Typing - Text-1		2012-07-16 18:11:46.237000
	Edit pad (rev 770)		charles	cv410	XVal Session 73	1	XVal Session 73-Typing - Text-1		2012-07-16 18:11:46.263000
	Edit pad (rev 771)		Capucine	cv402	XVal Session 73	1	XVal Session 73-Typing - Text-1		2012-07-16 18:11:46.385000
	Edit pad (rev 772)		Nick	cv396	XVal Session 73	1	XVal Session 73-Typing - Text-1		2012-07-16 18:11:46.741000
	Edit pad (rev 773)		charles	cv410	XVal Session 73	1	XVal Session 73-Typing - Text-1		2012-07-16 18:11:46.774000
	Edit pad (rev 774)		Capucine	cv402	XVal Session 73	1	XVal Session 73-Typing - Text-1		2012-07-16 18:11:46.885000
	Edit pad (rev 775)		Nick	cv396	XVal Session 73	1	XVal Session 73-Typing - Text-1		2012-07-16 18:11:47.239000
	Edit pad (rev 776)		charles	cv410	XVal Session 73	1	XVal Session 73-Typing - Text-1		2012-07-16 18:11:47.278000
	Edit pad (rev 777)		Capucine	cv402	XVal Session 73	1	XVal Session 73-Typing - Text-1		2012-07-16 18:11:47.397000
	Edit pad (rev 778)		Nick	cv396	XVal Session 73	1	XVal Session 73-Typing - Text-1		2012-07-16 18:11:47.741000
	Edit pad (rev 779)		charles	cv410	XVal Session 73	1	XVal Session 73-Typing - Text-1		2012-07-16 18:11:47.776000
	Edit pad (rev 780)		Capucine	cv402	XVal Session 73	1	XVal Session 73-Typing - Text-1		2012-07-16 18:11:47.897000
	Edit pad (rev 781)		Nick	cv396	XVal Session 73	1	XVal Session 73-Typing - Text-1		2012-07-16 18:11:48.241000
	Edit pad (rev 782)		charles	cv410	XVal Session 73	1	XVal Session 73-Typing - Text-1		2012-07-16 18:11:48.277000
	Edit pad (rev 783)		Capucine	cv402	XVal Session 73	1	XVal Session 73-Typing - Text-1		2012-07-16 18:11:48.397000
	Edit pad (rev 784)		Nick	cv396	XVal Session 73	1	XVal Session 73-Typing - Text-1		2012-07-16 18:11:48.741000
	Edit pad (rev 785)		Capucine	cv402	XVal Session 73	1	XVal Session 73-Typing - Text-1		2012-07-16 18:11:48.899000
	Edit pad (rev 786)		charles	cv410	XVal Session 73	1	XVal Session 73-Typing - Text-1		2012-07-16 18:11:49.067000
	Edit pad (rev 787)		Nick	cv396	XVal Session 73	1	XVal Session 73-Typing - Text-1		2012-07-16 18:11:49.239000
	Edit pad (rev 788)		Capucine	cv402	XVal Session 73	1	XVal Session 73-Typing - Text-1		2012-07-16 18:11:49.398000
	Edit pad (rev 789)		charles	cv410	XVal Session 73	1	XVal Session 73-Typing - Text-1		2012-07-16 18:11:49.573000
	Edit pad (rev 790)		Nick	cv396	XVal Session 73	1	XVal Session 73-Typing - Text-1		2012-07-16 18:11:49.739000
	Edit pad (rev 791)		Capucine	cv402	XVal Session 73	1	XVal Session 73-Typing - Text-1		2012-07-16 18:11:49.898000
	Edit pad (rev 792)		charles	cv410	XVal Session 73	1	XVal Session 73-Typing - Text-1		2012-07-16 18:11:50.072000
	Edit pad (rev 793)		Nick	cv396	XVal Session 73	1	XVal Session 73-Typing - Text-1		2012-07-16 18:11:50.239000
	Edit pad (rev 794)		Capucine	cv402	XVal Session 73	1	XVal Session 73-Typing - Text-1		2012-07-16 18:11:50.398000
	Edit pad (rev 795)		charles	cv410	XVal Session 73	1	XVal Session 73-Typing - Text-1		2012-07-16 18:11:50.572000
	Edit pad (rev 796)		Nick	cv396	XVal Session 73	1	XVal Session 73-Typing - Text-1		2012-07-16 18:11:50.741000
	Edit pad (rev 797)		Capucine	cv402	XVal Session 73	1	XVal Session 73-Typing - Text-1		2012-07-16 18:11:50.898000
	Edit pad (rev 798)		Nick	cv396	XVal Session 73	1	XVal Session 73-Typing - Text-1		2012-07-16 18:11:51.240000
	Edit pad (rev 799)		charles	cv410	XVal Session 73	1	XVal Session 73-Typing - Text-1		2012-07-16 18:11:51.296000
	Edit pad (rev 800)		Capucine	cv402	XVal Session 73	1	XVal Session 73-Typing - Text-1		2012-07-16 18:11:51.398000
	Edit pad (rev 801)		Nick	cv396	XVal Session 73	1	XVal Session 73-Typing - Text-1		2012-07-16 18:11:51.744000
	Edit pad (rev 802)		charles	cv410	XVal Session 73	1	XVal Session 73-Typing - Text-1		2012-07-16 18:11:51.844000
	Edit pad (rev 803)		Capucine	cv402	XVal Session 73	1	XVal Session 73-Typing - Text-1		2012-07-16 18:11:52.084000
	Edit pad (rev 804)		Nick	cv396	XVal Session 73	1	XVal Session 73-Typing - Text-1		2012-07-16 18:11:52.239000
	Edit pad (rev 805)		charles	cv410	XVal Session 73	1	XVal Session 73-Typing - Text-1		2012-07-16 18:11:52.361000
	Edit pad (rev 806)		Capucine	cv402	XVal Session 73	1	XVal Session 73-Typing - Text-1		2012-07-16 18:11:52.508000
	Edit pad (rev 807)		Nick	cv396	XVal Session 73	1	XVal Session 73-Typing - Text-1		2012-07-16 18:11:52.741000
	Edit pad (rev 808)		Capucine	cv402	XVal Session 73	1	XVal Session 73-Typing - Text-1		2012-07-16 18:11:53.009000
	Edit pad (rev 809)		Nick	cv396	XVal Session 73	1	XVal Session 73-Typing - Text-1		2012-07-16 18:11:53.241000
	Edit pad (rev 810)		Capucine	cv402	XVal Session 73	1	XVal Session 73-Typing - Text-1		2012-07-16 18:11:53.509000
	Edit pad (rev 811)		Nick	cv396	XVal Session 73	1	XVal Session 73-Typing - Text-1		2012-07-16 18:11:53.741000
	Edit pad (rev 812)		charles	cv410	XVal Session 73	1	XVal Session 73-Typing - Text-1		2012-07-16 18:11:53.935000
	Edit pad (rev 813)		Capucine	cv402	XVal Session 73	1	XVal Session 73-Typing - Text-1		2012-07-16 18:11:54.009000
	Edit pad (rev 814)		Nick	cv396	XVal Session 73	1	XVal Session 73-Typing - Text-1		2012-07-16 18:11:54.241000
	Edit pad (rev 815)		Capucine	cv402	XVal Session 73	1	XVal Session 73-Typing - Text-1		2012-07-16 18:11:54.509000
	Edit pad (rev 816)		Nick	cv396	XVal Session 73	1	XVal Session 73-Typing - Text-1		2012-07-16 18:11:54.741000
	Edit pad (rev 817)		Capucine	cv402	XVal Session 73	1	XVal Session 73-Typing - Text-1		2012-07-16 18:11:55.009000
	Edit pad (rev 818)		Nick	cv396	XVal Session 73	1	XVal Session 73-Typing - Text-1		2012-07-16 18:11:55.241000
	Edit pad (rev 819)		Capucine	cv402	XVal Session 73	1	XVal Session 73-Typing - Text-1		2012-07-16 18:11:55.509000
	Edit pad (rev 820)		Nick	cv396	XVal Session 73	1	XVal Session 73-Typing - Text-1		2012-07-16 18:11:55.741000
	Edit pad (rev 821)		charles	cv410	XVal Session 73	1	XVal Session 73-Typing - Text-1		2012-07-16 18:11:55.951000
	Edit pad (rev 822)		Capucine	cv402	XVal Session 73	1	XVal Session 73-Typing - Text-1		2012-07-16 18:11:56.007000
	Edit pad (rev 823)		Nick	cv396	XVal Session 73	1	XVal Session 73-Typing - Text-1		2012-07-16 18:11:56.241000
	Edit pad (rev 824)		charles	cv410	XVal Session 73	1	XVal Session 73-Typing - Text-1		2012-07-16 18:11:56.464000
	Edit pad (rev 825)		Capucine	cv402	XVal Session 73	1	XVal Session 73-Typing - Text-1		2012-07-16 18:11:56.507000
	Edit pad (rev 826)		Nick	cv396	XVal Session 73	1	XVal Session 73-Typing - Text-1		2012-07-16 18:11:56.741000
	Edit pad (rev 827)		Nick	cv396	XVal Session 73	1	XVal Session 73-Typing - Text-1		2012-07-16 18:11:57.255000
	Edit pad (rev 828)		Capucine	cv402	XVal Session 73	1	XVal Session 73-Typing - Text-1		2012-07-16 18:11:57.338000
	Edit pad (rev 829)		charles	cv410	XVal Session 73	1	XVal Session 73-Typing - Text-1		2012-07-16 18:11:57.377000
	Edit pad (rev 830)		Capucine	cv402	XVal Session 73	1	XVal Session 73-Typing - Text-1		2012-07-16 18:11:57.854000
	Edit pad (rev 831)		Nick	cv396	XVal Session 73	1	XVal Session 73-Typing - Text-1		2012-07-16 18:11:57.931000
	Edit pad (rev 832)		charles	cv410	XVal Session 73	1	XVal Session 73-Typing - Text-1		2012-07-16 18:11:58.225000
	Edit pad (rev 833)		Capucine	cv402	XVal Session 73	1	XVal Session 73-Typing - Text-1		2012-07-16 18:11:58.351000
	Edit pad (rev 834)		Nick	cv396	XVal Session 73	1	XVal Session 73-Typing - Text-1		2012-07-16 18:11:58.442000
	Edit pad (rev 835)		Capucine	cv402	XVal Session 73	1	XVal Session 73-Typing - Text-1		2012-07-16 18:11:58.868000
	Edit pad (rev 836)		Nick	cv396	XVal Session 73	1	XVal Session 73-Typing - Text-1		2012-07-16 18:11:58.950000
	Edit pad (rev 837)		charles	cv410	XVal Session 73	1	XVal Session 73-Typing - Text-1		2012-07-16 18:11:59.273000
	Edit pad (rev 838)		Capucine	cv402	XVal Session 73	1	XVal Session 73-Typing - Text-1		2012-07-16 18:11:59.366000
	Edit pad (rev 839)		Nick	cv396	XVal Session 73	1	XVal Session 73-Typing - Text-1		2012-07-16 18:11:59.458000
	Edit pad (rev 840)		charles	cv410	XVal Session 73	1	XVal Session 73-Typing - Text-1		2012-07-16 18:11:59.781000
	Edit pad (rev 841)		Capucine	cv402	XVal Session 73	1	XVal Session 73-Typing - Text-1		2012-07-16 18:11:59.866000
	Edit pad (rev 842)		Nick	cv396	XVal Session 73	1	XVal Session 73-Typing - Text-1		2012-07-16 18:11:59.965000
	Edit pad (rev 843)		Capucine	cv402	XVal Session 73	1	XVal Session 73-Typing - Text-1		2012-07-16 18:12:00.368000
	Edit pad (rev 844)		Nick	cv396	XVal Session 73	1	XVal Session 73-Typing - Text-1		2012-07-16 18:12:00.473000
	Edit pad (rev 845)		charles	cv410	XVal Session 73	1	XVal Session 73-Typing - Text-1		2012-07-16 18:12:00.712000
	Edit pad (rev 846)		Capucine	cv402	XVal Session 73	1	XVal Session 73-Typing - Text-1		2012-07-16 18:12:00.866000
	Edit pad (rev 847)		Nick	cv396	XVal Session 73	1	XVal Session 73-Typing - Text-1		2012-07-16 18:12:00.973000
	Edit pad (rev 848)		Capucine	cv402	XVal Session 73	1	XVal Session 73-Typing - Text-1		2012-07-16 18:12:01.439000
	Edit pad (rev 849)		Nick	cv396	XVal Session 73	1	XVal Session 73-Typing - Text-1		2012-07-16 18:12:01.473000
	Edit pad (rev 850)		Capucine	cv402	XVal Session 73	1	XVal Session 73-Typing - Text-1		2012-07-16 18:12:01.948000
	Edit pad (rev 851)		Nick	cv396	XVal Session 73	1	XVal Session 73-Typing - Text-1		2012-07-16 18:12:01.977000
	Edit pad (rev 852)		Capucine	cv402	XVal Session 73	1	XVal Session 73-Typing - Text-1		2012-07-16 18:12:02.472000
	Edit pad (rev 853)		Nick	cv396	XVal Session 73	1	XVal Session 73-Typing - Text-1		2012-07-16 18:12:02.487000
	Edit pad (rev 854)		charles	cv410	XVal Session 73	1	XVal Session 73-Typing - Text-1		2012-07-16 18:12:02.773000
	Edit pad (rev 855)		Capucine	cv402	XVal Session 73	1	XVal Session 73-Typing - Text-1		2012-07-16 18:12:02.975000
	Edit pad (rev 856)		Nick	cv396	XVal Session 73	1	XVal Session 73-Typing - Text-1		2012-07-16 18:12:03.118000
	Edit pad (rev 857)		charles	cv410	XVal Session 73	1	XVal Session 73-Typing - Text-1		2012-07-16 18:12:03.198000
	Edit pad (rev 858)		charles	cv410	XVal Session 73	1	XVal Session 73-Typing - Text-1		2012-07-16 18:12:03.703000
	Edit pad (rev 859)		Nick	cv396	XVal Session 73	1	XVal Session 73-Typing - Text-1		2012-07-16 18:12:03.785000
	Edit pad (rev 860)		charles	cv410	XVal Session 73	1	XVal Session 73-Typing - Text-1		2012-07-16 18:12:04.241000
	Edit pad (rev 861)		Capucine	cv402	XVal Session 73	1	XVal Session 73-Typing - Text-1		2012-07-16 18:12:04.340000
	Edit pad (rev 862)		Nick	cv396	XVal Session 73	1	XVal Session 73-Typing - Text-1		2012-07-16 18:12:04.379000
	Edit pad (rev 863)		charles	cv410	XVal Session 73	1	XVal Session 73-Typing - Text-1		2012-07-16 18:12:04.778000
	Edit pad (rev 864)		Capucine	cv402	XVal Session 73	1	XVal Session 73-Typing - Text-1		2012-07-16 18:12:04.847000
	Edit pad (rev 865)		Nick	cv396	XVal Session 73	1	XVal Session 73-Typing - Text-1		2012-07-16 18:12:05.038000
	Edit pad (rev 866)		charles	cv410	XVal Session 73	1	XVal Session 73-Typing - Text-1		2012-07-16 18:12:05.246000
	Edit pad (rev 867)		Capucine	cv402	XVal Session 73	1	XVal Session 73-Typing - Text-1		2012-07-16 18:12:05.350000
	Edit pad (rev 868)		charles	cv410	XVal Session 73	1	XVal Session 73-Typing - Text-1		2012-07-16 18:12:05.746000
	Edit pad (rev 869)		charles	cv410	XVal Session 73	1	XVal Session 73-Typing - Text-1		2012-07-16 18:12:06.245000
	Edit pad (rev 870)		Nick	cv396	XVal Session 73	1	XVal Session 73-Typing - Text-1		2012-07-16 18:12:06.248000
	Edit pad (rev 871)		Capucine	cv402	XVal Session 73	1	XVal Session 73-Typing - Text-1		2012-07-16 18:12:06.731000
	Edit pad (rev 872)		charles	cv410	XVal Session 73	1	XVal Session 73-Typing - Text-1		2012-07-16 18:12:06.745000
	Edit pad (rev 873)		Nick	cv396	XVal Session 73	1	XVal Session 73-Typing - Text-1		2012-07-16 18:12:06.754000
	Edit pad (rev 874)		Capucine	cv402	XVal Session 73	1	XVal Session 73-Typing - Text-1		2012-07-16 18:12:07.243000
	Edit pad (rev 875)		charles	cv410	XVal Session 73	1	XVal Session 73-Typing - Text-1		2012-07-16 18:12:07.245000
	Edit pad (rev 876)		Nick	cv396	XVal Session 73	1	XVal Session 73-Typing - Text-1		2012-07-16 18:12:07.258000
	Edit pad (rev 877)		Nick	cv396	XVal Session 73	1	XVal Session 73-Typing - Text-1		2012-07-16 18:12:07.756000
	Edit pad (rev 878)		Capucine	cv402	XVal Session 73	1	XVal Session 73-Typing - Text-1		2012-07-16 18:12:07.758000
	Edit pad (rev 879)		charles	cv410	XVal Session 73	1	XVal Session 73-Typing - Text-1		2012-07-16 18:12:07.827000
	Edit pad (rev 880)		Nick	cv396	XVal Session 73	1	XVal Session 73-Typing - Text-1		2012-07-16 18:12:08.256000
	Edit pad (rev 881)		Capucine	cv402	XVal Session 73	1	XVal Session 73-Typing - Text-1		2012-07-16 18:12:08.258000
	Edit pad (rev 882)		charles	cv410	XVal Session 73	1	XVal Session 73-Typing - Text-1		2012-07-16 18:12:08.628000
	Edit pad (rev 883)		Capucine	cv402	XVal Session 73	1	XVal Session 73-Typing - Text-1		2012-07-16 18:12:08.758000
	Edit pad (rev 884)		Nick	cv396	XVal Session 73	1	XVal Session 73-Typing - Text-1		2012-07-16 18:12:08.763000
	Edit pad (rev 885)		Capucine	cv402	XVal Session 73	1	XVal Session 73-Typing - Text-1		2012-07-16 18:12:09.259000
	Edit pad (rev 886)		Nick	cv396	XVal Session 73	1	XVal Session 73-Typing - Text-1		2012-07-16 18:12:09.274000
	Edit pad (rev 887)		charles	cv410	XVal Session 73	1	XVal Session 73-Typing - Text-1		2012-07-16 18:12:09.382000
	Edit pad (rev 888)		Nick	cv396	XVal Session 73	1	XVal Session 73-Typing - Text-1		2012-07-16 18:12:09.798000
	Edit pad (rev 889)		Capucine	cv402	XVal Session 73	1	XVal Session 73-Typing - Text-1		2012-07-16 18:12:09.868000
	Edit pad (rev 890)		charles	cv410	XVal Session 73	1	XVal Session 73-Typing - Text-1		2012-07-16 18:12:09.893000
	Edit pad (rev 891)		Capucine	cv402	XVal Session 73	1	XVal Session 73-Typing - Text-1		2012-07-16 18:12:10.370000
	Edit pad (rev 892)		charles	cv410	XVal Session 73	1	XVal Session 73-Typing - Text-1		2012-07-16 18:12:10.388000
	Edit pad (rev 893)		Nick	cv396	XVal Session 73	1	XVal Session 73-Typing - Text-1		2012-07-16 18:12:10.445000
	Edit pad (rev 894)		Capucine	cv402	XVal Session 73	1	XVal Session 73-Typing - Text-1		2012-07-16 18:12:10.868000
	Edit pad (rev 895)		charles	cv410	XVal Session 73	1	XVal Session 73-Typing - Text-1		2012-07-16 18:12:10.886000
	Edit pad (rev 896)		Nick	cv396	XVal Session 73	1	XVal Session 73-Typing - Text-1		2012-07-16 18:12:10.945000
	Edit pad (rev 897)		Capucine	cv402	XVal Session 73	1	XVal Session 73-Typing - Text-1		2012-07-16 18:12:11.370000
	Edit pad (rev 898)		charles	cv410	XVal Session 73	1	XVal Session 73-Typing - Text-1		2012-07-16 18:12:11.436000
	Edit pad (rev 899)		Nick	cv396	XVal Session 73	1	XVal Session 73-Typing - Text-1		2012-07-16 18:12:11.445000
	Edit pad (rev 900)		Capucine	cv402	XVal Session 73	1	XVal Session 73-Typing - Text-1		2012-07-16 18:12:11.870000
	Edit pad (rev 901)		charles	cv410	XVal Session 73	1	XVal Session 73-Typing - Text-1		2012-07-16 18:12:11.935000
	Edit pad (rev 902)		Nick	cv396	XVal Session 73	1	XVal Session 73-Typing - Text-1		2012-07-16 18:12:11.966000
	Edit pad (rev 903)		Capucine	cv402	XVal Session 73	1	XVal Session 73-Typing - Text-1		2012-07-16 18:12:12.378000
	Edit pad (rev 904)		charles	cv410	XVal Session 73	1	XVal Session 73-Typing - Text-1		2012-07-16 18:12:12.447000
	Edit pad (rev 905)		Nick	cv396	XVal Session 73	1	XVal Session 73-Typing - Text-1		2012-07-16 18:12:12.478000
	Edit pad (rev 906)		Capucine	cv402	XVal Session 73	1	XVal Session 73-Typing - Text-1		2012-07-16 18:12:12.883000
	Edit pad (rev 907)		charles	cv410	XVal Session 73	1	XVal Session 73-Typing - Text-1		2012-07-16 18:12:12.947000
	Edit pad (rev 908)		Nick	cv396	XVal Session 73	1	XVal Session 73-Typing - Text-1		2012-07-16 18:12:12.977000
	Edit pad (rev 909)		Capucine	cv402	XVal Session 73	1	XVal Session 73-Typing - Text-1		2012-07-16 18:12:13.384000
	Edit pad (rev 910)		charles	cv410	XVal Session 73	1	XVal Session 73-Typing - Text-1		2012-07-16 18:12:13.450000
	Edit pad (rev 911)		Nick	cv396	XVal Session 73	1	XVal Session 73-Typing - Text-1		2012-07-16 18:12:13.487000
	Edit pad (rev 912)		Capucine	cv402	XVal Session 73	1	XVal Session 73-Typing - Text-1		2012-07-16 18:12:13.884000
	Edit pad (rev 913)		Nick	cv396	XVal Session 73	1	XVal Session 73-Typing - Text-1		2012-07-16 18:12:13.991000
	Edit pad (rev 914)		charles	cv410	XVal Session 73	1	XVal Session 73-Typing - Text-1		2012-07-16 18:12:13.993000
	Edit pad (rev 915)		Capucine	cv402	XVal Session 73	1	XVal Session 73-Typing - Text-1		2012-07-16 18:12:14.383000
	Edit pad (rev 916)		charles	cv410	XVal Session 73	1	XVal Session 73-Typing - Text-1		2012-07-16 18:12:14.498000
	Edit pad (rev 917)		Nick	cv396	XVal Session 73	1	XVal Session 73-Typing - Text-1		2012-07-16 18:12:14.517000
	Edit pad (rev 918)		Capucine	cv402	XVal Session 73	1	XVal Session 73-Typing - Text-1		2012-07-16 18:12:14.900000
	Edit pad (rev 919)		charles	cv410	XVal Session 73	1	XVal Session 73-Typing - Text-1		2012-07-16 18:12:15.020000
	Edit pad (rev 920)		Nick	cv396	XVal Session 73	1	XVal Session 73-Typing - Text-1		2012-07-16 18:12:15.117000
	Edit pad (rev 921)		charles	cv410	XVal Session 73	1	XVal Session 73-Typing - Text-1		2012-07-16 18:12:15.527000
	Edit pad (rev 922)		Nick	cv396	XVal Session 73	1	XVal Session 73-Typing - Text-1		2012-07-16 18:12:15.617000
	Edit pad (rev 923)		Capucine	cv402	XVal Session 73	1	XVal Session 73-Typing - Text-1		2012-07-16 18:12:15.619000
	Edit pad (rev 924)		Nick	cv396	XVal Session 73	1	XVal Session 73-Typing - Text-1		2012-07-16 18:12:16.125000
	Edit pad (rev 925)		Capucine	cv402	XVal Session 73	1	XVal Session 73-Typing - Text-1		2012-07-16 18:12:16.126000
	Edit pad (rev 926)		Capucine	cv402	XVal Session 73	1	XVal Session 73-Typing - Text-1		2012-07-16 18:12:16.624000
	Edit pad (rev 927)		Nick	cv396	XVal Session 73	1	XVal Session 73-Typing - Text-1		2012-07-16 18:12:16.631000
	Edit pad (rev 928)		charles	cv410	XVal Session 73	1	XVal Session 73-Typing - Text-1		2012-07-16 18:12:16.732000
	Edit pad (rev 929)		Nick	cv396	XVal Session 73	1	XVal Session 73-Typing - Text-1		2012-07-16 18:12:17.131000
	Edit pad (rev 930)		Capucine	cv402	XVal Session 73	1	XVal Session 73-Typing - Text-1		2012-07-16 18:12:17.133000
	Edit pad (rev 931)		charles	cv410	XVal Session 73	1	XVal Session 73-Typing - Text-1		2012-07-16 18:12:17.231000
	Edit pad (rev 932)		Nick	cv396	XVal Session 73	1	XVal Session 73-Typing - Text-1		2012-07-16 18:12:17.632000
	Edit pad (rev 933)		Capucine	cv402	XVal Session 73	1	XVal Session 73-Typing - Text-1		2012-07-16 18:12:17.639000
	Edit pad (rev 934)		charles	cv410	XVal Session 73	1	XVal Session 73-Typing - Text-1		2012-07-16 18:12:17.733000
	Edit pad (rev 935)		Nick	cv396	XVal Session 73	1	XVal Session 73-Typing - Text-1		2012-07-16 18:12:18.132000
	Edit pad (rev 936)		Capucine	cv402	XVal Session 73	1	XVal Session 73-Typing - Text-1		2012-07-16 18:12:18.152000
	Edit pad (rev 937)		charles	cv410	XVal Session 73	1	XVal Session 73-Typing - Text-1		2012-07-16 18:12:18.244000
	Edit pad (rev 938)		Nick	cv396	XVal Session 73	1	XVal Session 73-Typing - Text-1		2012-07-16 18:12:18.632000
	Edit pad (rev 939)		Capucine	cv402	XVal Session 73	1	XVal Session 73-Typing - Text-1		2012-07-16 18:12:18.664000
	Edit pad (rev 940)		charles	cv410	XVal Session 73	1	XVal Session 73-Typing - Text-1		2012-07-16 18:12:18.744000
	Edit pad (rev 941)		Nick	cv396	XVal Session 73	1	XVal Session 73-Typing - Text-1		2012-07-16 18:12:19.132000
	Edit pad (rev 942)		charles	cv410	XVal Session 73	1	XVal Session 73-Typing - Text-1		2012-07-16 18:12:19.244000
	Edit pad (rev 943)		Capucine	cv402	XVal Session 73	1	XVal Session 73-Typing - Text-1		2012-07-16 18:12:19.441000
	Edit pad (rev 944)		Nick	cv396	XVal Session 73	1	XVal Session 73-Typing - Text-1		2012-07-16 18:12:19.632000
	Edit pad (rev 945)		charles	cv410	XVal Session 73	1	XVal Session 73-Typing - Text-1		2012-07-16 18:12:19.744000
	Edit pad (rev 946)		Capucine	cv402	XVal Session 73	1	XVal Session 73-Typing - Text-1		2012-07-16 18:12:19.946000
	Edit pad (rev 947)		Nick	cv396	XVal Session 73	1	XVal Session 73-Typing - Text-1		2012-07-16 18:12:20.131000
	Edit pad (rev 948)		charles	cv410	XVal Session 73	1	XVal Session 73-Typing - Text-1		2012-07-16 18:12:20.268000
	Edit pad (rev 949)		Nick	cv396	XVal Session 73	1	XVal Session 73-Typing - Text-1		2012-07-16 18:12:20.632000
	Edit pad (rev 950)		charles	cv410	XVal Session 73	1	XVal Session 73-Typing - Text-1		2012-07-16 18:12:20.777000
	Edit pad (rev 951)		Nick	cv396	XVal Session 73	1	XVal Session 73-Typing - Text-1		2012-07-16 18:12:21.132000
	Edit pad (rev 952)		charles	cv410	XVal Session 73	1	XVal Session 73-Typing - Text-1		2012-07-16 18:12:21.314000
	Edit pad (rev 953)		Nick	cv396	XVal Session 73	1	XVal Session 73-Typing - Text-1		2012-07-16 18:12:21.636000
	Edit pad (rev 954)		Capucine	cv402	XVal Session 73	1	XVal Session 73-Typing - Text-1		2012-07-16 18:12:21.676000
	Edit pad (rev 955)		charles	cv410	XVal Session 73	1	XVal Session 73-Typing - Text-1		2012-07-16 18:12:21.822000
	Edit pad (rev 956)		Nick	cv396	XVal Session 73	1	XVal Session 73-Typing - Text-1		2012-07-16 18:12:22.136000
	Edit pad (rev 957)		Capucine	cv402	XVal Session 73	1	XVal Session 73-Typing - Text-1		2012-07-16 18:12:22.198000
	Edit pad (rev 958)		charles	cv410	XVal Session 73	1	XVal Session 73-Typing - Text-1		2012-07-16 18:12:22.322000
	Edit pad (rev 959)		Nick	cv396	XVal Session 73	1	XVal Session 73-Typing - Text-1		2012-07-16 18:12:22.646000
	Edit pad (rev 960)		Capucine	cv402	XVal Session 73	1	XVal Session 73-Typing - Text-1		2012-07-16 18:12:22.702000
	Edit pad (rev 961)		charles	cv410	XVal Session 73	1	XVal Session 73-Typing - Text-1		2012-07-16 18:12:22.823000
	Edit pad (rev 962)		Nick	cv396	XVal Session 73	1	XVal Session 73-Typing - Text-1		2012-07-16 18:12:23.148000
	Edit pad (rev 963)		Capucine	cv402	XVal Session 73	1	XVal Session 73-Typing - Text-1		2012-07-16 18:12:23.212000
	Edit pad (rev 964)		charles	cv410	XVal Session 73	1	XVal Session 73-Typing - Text-1		2012-07-16 18:12:23.322000
	Edit pad (rev 965)		Nick	cv396	XVal Session 73	1	XVal Session 73-Typing - Text-1		2012-07-16 18:12:23.647000
	Edit pad (rev 966)		Capucine	cv402	XVal Session 73	1	XVal Session 73-Typing - Text-1		2012-07-16 18:12:23.712000
	Edit pad (rev 967)		charles	cv410	XVal Session 73	1	XVal Session 73-Typing - Text-1		2012-07-16 18:12:23.823000
	Edit pad (rev 968)		Nick	cv396	XVal Session 73	1	XVal Session 73-Typing - Text-1		2012-07-16 18:12:24.146000
	Edit pad (rev 969)		Capucine	cv402	XVal Session 73	1	XVal Session 73-Typing - Text-1		2012-07-16 18:12:24.210000
	Edit pad (rev 970)		charles	cv410	XVal Session 73	1	XVal Session 73-Typing - Text-1		2012-07-16 18:12:24.524000
	Edit pad (rev 971)		Nick	cv396	XVal Session 73	1	XVal Session 73-Typing - Text-1		2012-07-16 18:12:24.645000
	Edit pad (rev 972)		Capucine	cv402	XVal Session 73	1	XVal Session 73-Typing - Text-1		2012-07-16 18:12:24.710000
	Edit pad (rev 973)		charles	cv410	XVal Session 73	1	XVal Session 73-Typing - Text-1		2012-07-16 18:12:25.027000
	Edit pad (rev 974)		Nick	cv396	XVal Session 73	1	XVal Session 73-Typing - Text-1		2012-07-16 18:12:25.146000
	Edit pad (rev 975)		Capucine	cv402	XVal Session 73	1	XVal Session 73-Typing - Text-1		2012-07-16 18:12:25.210000
	Edit pad (rev 976)		charles	cv410	XVal Session 73	1	XVal Session 73-Typing - Text-1		2012-07-16 18:12:25.526000
	Edit pad (rev 977)		Nick	cv396	XVal Session 73	1	XVal Session 73-Typing - Text-1		2012-07-16 18:12:25.665000
	Edit pad (rev 978)		Capucine	cv402	XVal Session 73	1	XVal Session 73-Typing - Text-1		2012-07-16 18:12:25.896000
	Edit pad (rev 979)		charles	cv410	XVal Session 73	1	XVal Session 73-Typing - Text-1		2012-07-16 18:12:26.026000
	Edit pad (rev 980)		Nick	cv396	XVal Session 73	1	XVal Session 73-Typing - Text-1		2012-07-16 18:12:26.162000
	Edit pad (rev 981)		Capucine	cv402	XVal Session 73	1	XVal Session 73-Typing - Text-1		2012-07-16 18:12:26.400000
	Edit pad (rev 982)		charles	cv410	XVal Session 73	1	XVal Session 73-Typing - Text-1		2012-07-16 18:12:26.531000
	Edit pad (rev 983)		Nick	cv396	XVal Session 73	1	XVal Session 73-Typing - Text-1		2012-07-16 18:12:26.654000
	Edit pad (rev 984)		Capucine	cv402	XVal Session 73	1	XVal Session 73-Typing - Text-1		2012-07-16 18:12:26.899000
	Edit pad (rev 985)		charles	cv410	XVal Session 73	1	XVal Session 73-Typing - Text-1		2012-07-16 18:12:27.093000
	Edit pad (rev 986)		Nick	cv396	XVal Session 73	1	XVal Session 73-Typing - Text-1		2012-07-16 18:12:27.157000
	Edit pad (rev 987)		Capucine	cv402	XVal Session 73	1	XVal Session 73-Typing - Text-1		2012-07-16 18:12:27.400000
	Edit pad (rev 988)		charles	cv410	XVal Session 73	1	XVal Session 73-Typing - Text-1		2012-07-16 18:12:27.606000
	Edit pad (rev 989)		Nick	cv396	XVal Session 73	1	XVal Session 73-Typing - Text-1		2012-07-16 18:12:27.661000
	Edit pad (rev 990)		Capucine	cv402	XVal Session 73	1	XVal Session 73-Typing - Text-1		2012-07-16 18:12:27.899000
	Edit pad (rev 991)		charles	cv410	XVal Session 73	1	XVal Session 73-Typing - Text-1		2012-07-16 18:12:28.105000
	Edit pad (rev 992)		Nick	cv396	XVal Session 73	1	XVal Session 73-Typing - Text-1		2012-07-16 18:12:28.163000
	Edit pad (rev 993)		Capucine	cv402	XVal Session 73	1	XVal Session 73-Typing - Text-1		2012-07-16 18:12:28.399000
	Edit pad (rev 994)		charles	cv410	XVal Session 73	1	XVal Session 73-Typing - Text-1		2012-07-16 18:12:28.608000
	Edit pad (rev 995)		Nick	cv396	XVal Session 73	1	XVal Session 73-Typing - Text-1		2012-07-16 18:12:28.661000
	Edit pad (rev 996)		Capucine	cv402	XVal Session 73	1	XVal Session 73-Typing - Text-1		2012-07-16 18:12:28.900000
	Edit pad (rev 997)		charles	cv410	XVal Session 73	1	XVal Session 73-Typing - Text-1		2012-07-16 18:12:29.105000
	Edit pad (rev 998)		Nick	cv396	XVal Session 73	1	XVal Session 73-Typing - Text-1		2012-07-16 18:12:29.161000
	Edit pad (rev 999)		Capucine	cv402	XVal Session 73	1	XVal Session 73-Typing - Text-1		2012-07-16 18:12:29.399000
	Edit pad (rev 1000)		charles	cv410	XVal Session 73	1	XVal Session 73-Typing - Text-1		2012-07-16 18:12:29.607000
	Edit pad (rev 1001)		Nick	cv396	XVal Session 73	1	XVal Session 73-Typing - Text-1		2012-07-16 18:12:29.673000
	Edit pad (rev 1002)		Capucine	cv402	XVal Session 73	1	XVal Session 73-Typing - Text-1		2012-07-16 18:12:29.899000
	Edit pad (rev 1003)		charles	cv410	XVal Session 73	1	XVal Session 73-Typing - Text-1		2012-07-16 18:12:30.121000
	Edit pad (rev 1004)		Nick	cv396	XVal Session 73	1	XVal Session 73-Typing - Text-1		2012-07-16 18:12:30.178000
	Edit pad (rev 1005)		Capucine	cv402	XVal Session 73	1	XVal Session 73-Typing - Text-1		2012-07-16 18:12:30.399000
	Edit pad (rev 1006)		charles	cv410	XVal Session 73	1	XVal Session 73-Typing - Text-1		2012-07-16 18:12:30.621000
	Edit pad (rev 1007)		Nick	cv396	XVal Session 73	1	XVal Session 73-Typing - Text-1		2012-07-16 18:12:30.692000
	Edit pad (rev 1008)		Capucine	cv402	XVal Session 73	1	XVal Session 73-Typing - Text-1		2012-07-16 18:12:30.899000
	Edit pad (rev 1009)		charles	cv410	XVal Session 73	1	XVal Session 73-Typing - Text-1		2012-07-16 18:12:31.121000
	Edit pad (rev 1010)		Nick	cv396	XVal Session 73	1	XVal Session 73-Typing - Text-1		2012-07-16 18:12:31.194000
	Edit pad (rev 1011)		Capucine	cv402	XVal Session 73	1	XVal Session 73-Typing - Text-1		2012-07-16 18:12:31.671000
	Edit pad (rev 1012)		Nick	cv396	XVal Session 73	1	XVal Session 73-Typing - Text-1		2012-07-16 18:12:31.693000
	Edit pad (rev 1013)		charles	cv410	XVal Session 73	1	XVal Session 73-Typing - Text-1		2012-07-16 18:12:31.745000
	Edit pad (rev 1014)		Capucine	cv402	XVal Session 73	1	XVal Session 73-Typing - Text-1		2012-07-16 18:12:32.187000
	Edit pad (rev 1015)		Nick	cv396	XVal Session 73	1	XVal Session 73-Typing - Text-1		2012-07-16 18:12:32.194000
	Edit pad (rev 1016)		Capucine	cv402	XVal Session 73	1	XVal Session 73-Typing - Text-1		2012-07-16 18:12:32.686000
	Edit pad (rev 1017)		Nick	cv396	XVal Session 73	1	XVal Session 73-Typing - Text-1		2012-07-16 18:12:32.693000
	Edit pad (rev 1018)		Nick	cv396	XVal Session 73	1	XVal Session 73-Typing - Text-1		2012-07-16 18:12:33.194000
	Edit pad (rev 1019)		Capucine	cv402	XVal Session 73	1	XVal Session 73-Typing - Text-1		2012-07-16 18:12:33.198000
	Edit pad (rev 1020)		Nick	cv396	XVal Session 73	1	XVal Session 73-Typing - Text-1		2012-07-16 18:12:33.694000
	Edit pad (rev 1021)		Capucine	cv402	XVal Session 73	1	XVal Session 73-Typing - Text-1		2012-07-16 18:12:33.698000
	Edit pad (rev 1022)		charles	cv410	XVal Session 73	1	XVal Session 73-Typing - Text-1		2012-07-16 18:12:33.994000
	Edit pad (rev 1023)		Nick	cv396	XVal Session 73	1	XVal Session 73-Typing - Text-1		2012-07-16 18:12:34.194000
	Edit pad (rev 1024)		Capucine	cv402	XVal Session 73	1	XVal Session 73-Typing - Text-1		2012-07-16 18:12:34.196000
	Edit pad (rev 1025)		Nick	cv396	XVal Session 73	1	XVal Session 73-Typing - Text-1		2012-07-16 18:12:34.694000
	Edit pad (rev 1026)		Capucine	cv402	XVal Session 73	1	XVal Session 73-Typing - Text-1		2012-07-16 18:12:34.706000
	Edit pad (rev 1027)		charles	cv410	XVal Session 73	1	XVal Session 73-Typing - Text-1		2012-07-16 18:12:34.874000
	Edit pad (rev 1028)		Capucine	cv402	XVal Session 73	1	XVal Session 73-Typing - Text-1		2012-07-16 18:12:35.207000
	Edit pad (rev 1029)		charles	cv410	XVal Session 73	1	XVal Session 73-Typing - Text-1		2012-07-16 18:12:35.639000
	Edit pad (rev 1030)		Capucine	cv402	XVal Session 73	1	XVal Session 73-Typing - Text-1		2012-07-16 18:12:35.712000
	Edit pad (rev 1031)		Nick	cv396	XVal Session 73	1	XVal Session 73-Typing - Text-1		2012-07-16 18:12:35.763000
	Edit pad (rev 1032)		Capucine	cv402	XVal Session 73	1	XVal Session 73-Typing - Text-1		2012-07-16 18:12:36.213000
	Edit pad (rev 1033)		charles	cv410	XVal Session 73	1	XVal Session 73-Typing - Text-1		2012-07-16 18:12:36.258000
	Edit pad (rev 1034)		Nick	cv396	XVal Session 73	1	XVal Session 73-Typing - Text-1		2012-07-16 18:12:36.282000
	Edit pad (rev 1035)		Capucine	cv402	XVal Session 73	1	XVal Session 73-Typing - Text-1		2012-07-16 18:12:36.714000
	Edit pad (rev 1036)		charles	cv410	XVal Session 73	1	XVal Session 73-Typing - Text-1		2012-07-16 18:12:36.769000
	Edit pad (rev 1037)		Nick	cv396	XVal Session 73	1	XVal Session 73-Typing - Text-1		2012-07-16 18:12:36.785000
	Edit pad (rev 1038)		Capucine	cv402	XVal Session 73	1	XVal Session 73-Typing - Text-1		2012-07-16 18:12:37.213000
	Edit pad (rev 1039)		charles	cv410	XVal Session 73	1	XVal Session 73-Typing - Text-1		2012-07-16 18:12:37.277000
	Edit pad (rev 1040)		Nick	cv396	XVal Session 73	1	XVal Session 73-Typing - Text-1		2012-07-16 18:12:37.304000
	Edit pad (rev 1041)		Capucine	cv402	XVal Session 73	1	XVal Session 73-Typing - Text-1		2012-07-16 18:12:37.713000
	Edit pad (rev 1042)		charles	cv410	XVal Session 73	1	XVal Session 73-Typing - Text-1		2012-07-16 18:12:37.776000
	Edit pad (rev 1043)		Nick	cv396	XVal Session 73	1	XVal Session 73-Typing - Text-1		2012-07-16 18:12:37.804000
	Edit pad (rev 1044)		Capucine	cv402	XVal Session 73	1	XVal Session 73-Typing - Text-1		2012-07-16 18:12:38.214000
	Edit pad (rev 1045)		Nick	cv396	XVal Session 73	1	XVal Session 73-Typing - Text-1		2012-07-16 18:12:38.310000
	Edit pad (rev 1046)		Capucine	cv402	XVal Session 73	1	XVal Session 73-Typing - Text-1		2012-07-16 18:12:38.728000
	Edit pad (rev 1047)		Nick	cv396	XVal Session 73	1	XVal Session 73-Typing - Text-1		2012-07-16 18:12:38.817000
	Edit pad (rev 1048)		Capucine	cv402	XVal Session 73	1	XVal Session 73-Typing - Text-1		2012-07-16 18:12:39.228000
	Edit pad (rev 1049)		Nick	cv396	XVal Session 73	1	XVal Session 73-Typing - Text-1		2012-07-16 18:12:39.317000
	Edit pad (rev 1050)		Capucine	cv402	XVal Session 73	1	XVal Session 73-Typing - Text-1		2012-07-16 18:12:39.728000
	Edit pad (rev 1051)		Nick	cv396	XVal Session 73	1	XVal Session 73-Typing - Text-1		2012-07-16 18:12:40.140000
	Edit pad (rev 1052)		Capucine	cv402	XVal Session 73	1	XVal Session 73-Typing - Text-1		2012-07-16 18:12:40.518000
	Edit pad (rev 1053)		Nick	cv396	XVal Session 73	1	XVal Session 73-Typing - Text-1		2012-07-16 18:12:40.645000
	Edit pad (rev 1054)		Capucine	cv402	XVal Session 73	1	XVal Session 73-Typing - Text-1		2012-07-16 18:12:41.024000
	Edit pad (rev 1055)		Nick	cv396	XVal Session 73	1	XVal Session 73-Typing - Text-1		2012-07-16 18:12:41.154000
	Edit pad (rev 1056)		Capucine	cv402	XVal Session 73	1	XVal Session 73-Typing - Text-1		2012-07-16 18:12:41.529000
	Edit pad (rev 1057)		Nick	cv396	XVal Session 73	1	XVal Session 73-Typing - Text-1		2012-07-16 18:12:41.661000
	Edit pad (rev 1058)		Capucine	cv402	XVal Session 73	1	XVal Session 73-Typing - Text-1		2012-07-16 18:12:42.040000
	Edit pad (rev 1059)		Nick	cv396	XVal Session 73	1	XVal Session 73-Typing - Text-1		2012-07-16 18:12:42.161000
	Edit pad (rev 1060)		Capucine	cv402	XVal Session 73	1	XVal Session 73-Typing - Text-1		2012-07-16 18:12:42.562000
	Edit pad (rev 1061)		Nick	cv396	XVal Session 73	1	XVal Session 73-Typing - Text-1		2012-07-16 18:12:42.994000
	Edit pad (rev 1062)		Capucine	cv402	XVal Session 73	1	XVal Session 73-Typing - Text-1		2012-07-16 18:12:43.077000
	Edit pad (rev 1063)		Nick	cv396	XVal Session 73	1	XVal Session 73-Typing - Text-1		2012-07-16 18:12:43.507000
	Edit pad (rev 1064)		Capucine	cv402	XVal Session 73	1	XVal Session 73-Typing - Text-1		2012-07-16 18:12:43.585000
	Edit pad (rev 1065)		Nick	cv396	XVal Session 73	1	XVal Session 73-Typing - Text-1		2012-07-16 18:12:44.006000
	Chat	If youre doing the last paragraph, Ill start the second to last	Rose	cv408	XVal Session 73	1	XVal Session 73-Typing - Text-1		2012-07-16 18:12:44.067000
	Edit pad (rev 1066)		Capucine	cv402	XVal Session 73	1	XVal Session 73-Typing - Text-1		2012-07-16 18:12:44.087000
	Edit pad (rev 1067)		Nick	cv396	XVal Session 73	1	XVal Session 73-Typing - Text-1		2012-07-16 18:12:44.513000
	Edit pad (rev 1068)		Capucine	cv402	XVal Session 73	1	XVal Session 73-Typing - Text-1		2012-07-16 18:12:44.585000
	Edit pad (rev 1069)		Nick	cv396	XVal Session 73	1	XVal Session 73-Typing - Text-1		2012-07-16 18:12:45.022000
	Edit pad (rev 1070)		Capucine	cv402	XVal Session 73	1	XVal Session 73-Typing - Text-1		2012-07-16 18:12:45.414000
	Edit pad (rev 1071)		Nick	cv396	XVal Session 73	1	XVal Session 73-Typing - Text-1		2012-07-16 18:12:45.521000
	Edit pad (rev 1072)		Nick	cv396	XVal Session 73	1	XVal Session 73-Typing - Text-1		2012-07-16 18:12:46.029000
	Edit pad (rev 1073)		Nick	cv396	XVal Session 73	1	XVal Session 73-Typing - Text-1		2012-07-16 18:12:46.551000
	Edit pad (rev 1074)		Nick	cv396	XVal Session 73	1	XVal Session 73-Typing - Text-1		2012-07-16 18:12:47.059000
	Edit pad (rev 1075)		Nick	cv396	XVal Session 73	1	XVal Session 73-Typing - Text-1		2012-07-16 18:12:47.569000
	Edit pad (rev 1076)		Nick	cv396	XVal Session 73	1	XVal Session 73-Typing - Text-1		2012-07-16 18:12:48.069000
	Edit pad (rev 1077)		Nick	cv396	XVal Session 73	1	XVal Session 73-Typing - Text-1		2012-07-16 18:12:48.590000
	Edit pad (rev 1078)		Nick	cv396	XVal Session 73	1	XVal Session 73-Typing - Text-1		2012-07-16 18:12:49.100000
	Edit pad (rev 1079)		Nick	cv396	XVal Session 73	1	XVal Session 73-Typing - Text-1		2012-07-16 18:12:49.600000
	Edit pad (rev 1080)		Nick	cv396	XVal Session 73	1	XVal Session 73-Typing - Text-1		2012-07-16 18:12:50.118000
	Edit pad (rev 1081)		Nick	cv396	XVal Session 73	1	XVal Session 73-Typing - Text-1		2012-07-16 18:12:50.620000
	Edit pad (rev 1082)		Nick	cv396	XVal Session 73	1	XVal Session 73-Typing - Text-1		2012-07-16 18:12:51.131000
	Edit pad (rev 1083)		Nick	cv396	XVal Session 73	1	XVal Session 73-Typing - Text-1		2012-07-16 18:12:51.631000
	Chat	never mind	Rose	cv408	XVal Session 73	1	XVal Session 73-Typing - Text-1		2012-07-16 18:12:51.812000
	Edit pad (rev 1084)		Nick	cv396	XVal Session 73	1	XVal Session 73-Typing - Text-1		2012-07-16 18:12:52.139000
	Edit pad (rev 1085)		Nick	cv396	XVal Session 73	1	XVal Session 73-Typing - Text-1		2012-07-16 18:12:52.638000
	Edit pad (rev 1086)		Nick	cv396	XVal Session 73	1	XVal Session 73-Typing - Text-1		2012-07-16 18:12:53.374000
	Edit pad (rev 1087)		Nick	cv396	XVal Session 73	1	XVal Session 73-Typing - Text-1		2012-07-16 18:12:53.956000
	Edit pad (rev 1088)		Nick	cv396	XVal Session 73	1	XVal Session 73-Typing - Text-1		2012-07-16 18:12:54.459000
	Edit pad (rev 1089)		Nick	cv396	XVal Session 73	1	XVal Session 73-Typing - Text-1		2012-07-16 18:12:54.962000
	Edit pad (rev 1090)		Nick	cv396	XVal Session 73	1	XVal Session 73-Typing - Text-1		2012-07-16 18:12:55.460000
	Edit pad (rev 1091)		Nick	cv396	XVal Session 73	1	XVal Session 73-Typing - Text-1		2012-07-16 18:12:55.959000
	Edit pad (rev 1092)		Nick	cv396	XVal Session 73	1	XVal Session 73-Typing - Text-1		2012-07-16 18:12:56.459000
	Edit pad (rev 1093)		Nick	cv396	XVal Session 73	1	XVal Session 73-Typing - Text-1		2012-07-16 18:12:56.959000
	Edit pad (rev 1094)		Nick	cv396	XVal Session 73	1	XVal Session 73-Typing - Text-1		2012-07-16 18:12:57.459000
	Edit pad (rev 1095)		Nick	cv396	XVal Session 73	1	XVal Session 73-Typing - Text-1		2012-07-16 18:12:57.960000
	Edit pad (rev 1096)		charles	cv410	XVal Session 73	1	XVal Session 73-Typing - Text-1		2012-07-16 18:12:58.333000
	Edit pad (rev 1097)		Nick	cv396	XVal Session 73	1	XVal Session 73-Typing - Text-1		2012-07-16 18:12:58.457000
	Edit pad (rev 1098)		Nick	cv396	XVal Session 73	1	XVal Session 73-Typing - Text-1		2012-07-16 18:12:58.960000
	Edit pad (rev 1099)		charles	cv410	XVal Session 73	1	XVal Session 73-Typing - Text-1		2012-07-16 18:12:58.998000
	Chat	I'm already doing the 2nd to last	Capucine	cv402	XVal Session 73	1	XVal Session 73-Typing - Text-1		2012-07-16 18:12:59.904000
	Edit pad (rev 1100)		charles	cv410	XVal Session 73	1	XVal Session 73-Typing - Text-1		2012-07-16 18:13:01.509000
	Edit pad (rev 1101)		charles	cv410	XVal Session 73	1	XVal Session 73-Typing - Text-1		2012-07-16 18:13:02.011000
	Edit pad (rev 1102)		charles	cv410	XVal Session 73	1	XVal Session 73-Typing - Text-1		2012-07-16 18:13:02.513000
	Edit pad (rev 1103)		Rose	cv408	XVal Session 73	1	XVal Session 73-Typing - Text-1		2012-07-16 18:13:05.500000
	Edit pad (rev 1104)		charles	cv410	XVal Session 73	1	XVal Session 73-Typing - Text-1		2012-07-16 18:13:05.573000
	Edit pad (rev 1105)		charles	cv410	XVal Session 73	1	XVal Session 73-Typing - Text-1		2012-07-16 18:13:06.074000
	Edit pad (rev 1106)		charles	cv410	XVal Session 73	1	XVal Session 73-Typing - Text-1		2012-07-16 18:13:06.574000
	Edit pad (rev 1107)		Rose	cv408	XVal Session 73	1	XVal Session 73-Typing - Text-1		2012-07-16 18:13:06.662000
	Edit pad (rev 1108)		Rose	cv408	XVal Session 73	1	XVal Session 73-Typing - Text-1		2012-07-16 18:13:07.166000
	Edit pad (rev 1109)		charles	cv410	XVal Session 73	1	XVal Session 73-Typing - Text-1		2012-07-16 18:13:07.403000
	Edit pad (rev 1110)		Rose	cv408	XVal Session 73	1	XVal Session 73-Typing - Text-1		2012-07-16 18:13:07.676000
	Edit pad (rev 1111)		charles	cv410	XVal Session 73	1	XVal Session 73-Typing - Text-1		2012-07-16 18:13:07.902000
	Edit pad (rev 1112)		Rose	cv408	XVal Session 73	1	XVal Session 73-Typing - Text-1		2012-07-16 18:13:08.176000
	Edit pad (rev 1113)		charles	cv410	XVal Session 73	1	XVal Session 73-Typing - Text-1		2012-07-16 18:13:08.403000
	Edit pad (rev 1114)		charles	cv410	XVal Session 73	1	XVal Session 73-Typing - Text-1		2012-07-16 18:13:08.993000
	Edit pad (rev 1115)		Rose	cv408	XVal Session 73	1	XVal Session 73-Typing - Text-1		2012-07-16 18:13:09.064000
	Edit pad (rev 1116)		Rose	cv408	XVal Session 73	1	XVal Session 73-Typing - Text-1		2012-07-16 18:13:09.565000
	Edit pad (rev 1117)		charles	cv410	XVal Session 73	1	XVal Session 73-Typing - Text-1		2012-07-16 18:13:09.834000
	Edit pad (rev 1118)		charles	cv410	XVal Session 73	1	XVal Session 73-Typing - Text-1		2012-07-16 18:13:10.295000
	Edit pad (rev 1119)		charles	cv410	XVal Session 73	1	XVal Session 73-Typing - Text-1		2012-07-16 18:13:10.775000
	Edit pad (rev 1120)		charles	cv410	XVal Session 73	1	XVal Session 73-Typing - Text-1		2012-07-16 18:13:11.284000
	Edit pad (rev 1121)		Rose	cv408	XVal Session 73	1	XVal Session 73-Typing - Text-1		2012-07-16 18:13:11.698000
	Edit pad (rev 1122)		charles	cv410	XVal Session 73	1	XVal Session 73-Typing - Text-1		2012-07-16 18:13:11.788000
	Edit pad (rev 1123)		Rose	cv408	XVal Session 73	1	XVal Session 73-Typing - Text-1		2012-07-16 18:13:12.205000
	Edit pad (rev 1124)		charles	cv410	XVal Session 73	1	XVal Session 73-Typing - Text-1		2012-07-16 18:13:12.292000
	Edit pad (rev 1125)		Rose	cv408	XVal Session 73	1	XVal Session 73-Typing - Text-1		2012-07-16 18:13:12.707000
	Edit pad (rev 1126)		charles	cv410	XVal Session 73	1	XVal Session 73-Typing - Text-1		2012-07-16 18:13:12.802000
	Edit pad (rev 1127)		Rose	cv408	XVal Session 73	1	XVal Session 73-Typing - Text-1		2012-07-16 18:13:13.207000
	Edit pad (rev 1128)		charles	cv410	XVal Session 73	1	XVal Session 73-Typing - Text-1		2012-07-16 18:13:13.304000
	Edit pad (rev 1129)		Rose	cv408	XVal Session 73	1	XVal Session 73-Typing - Text-1		2012-07-16 18:13:13.707000
	Edit pad (rev 1130)		charles	cv410	XVal Session 73	1	XVal Session 73-Typing - Text-1		2012-07-16 18:13:13.807000
	Edit pad (rev 1131)		Rose	cv408	XVal Session 73	1	XVal Session 73-Typing - Text-1		2012-07-16 18:13:14.207000
	Edit pad (rev 1132)		charles	cv410	XVal Session 73	1	XVal Session 73-Typing - Text-1		2012-07-16 18:13:14.391000
	Edit pad (rev 1133)		Rose	cv408	XVal Session 73	1	XVal Session 73-Typing - Text-1		2012-07-16 18:13:14.760000
	Edit pad (rev 1134)		charles	cv410	XVal Session 73	1	XVal Session 73-Typing - Text-1		2012-07-16 18:13:14.900000
	Edit pad (rev 1135)		Rose	cv408	XVal Session 73	1	XVal Session 73-Typing - Text-1		2012-07-16 18:13:15.269000
	Edit pad (rev 1136)		charles	cv410	XVal Session 73	1	XVal Session 73-Typing - Text-1		2012-07-16 18:13:15.403000
	Edit pad (rev 1137)		Rose	cv408	XVal Session 73	1	XVal Session 73-Typing - Text-1		2012-07-16 18:13:15.771000
	Edit pad (rev 1138)		charles	cv410	XVal Session 73	1	XVal Session 73-Typing - Text-1		2012-07-16 18:13:16.464000
	Edit pad (rev 1139)		Rose	cv408	XVal Session 73	1	XVal Session 73-Typing - Text-1		2012-07-16 18:13:16.948000
	Edit pad (rev 1140)		charles	cv410	XVal Session 73	1	XVal Session 73-Typing - Text-1		2012-07-16 18:13:16.965000
	Edit pad (rev 1141)		Rose	cv408	XVal Session 73	1	XVal Session 73-Typing - Text-1		2012-07-16 18:13:17.457000
	Edit pad (rev 1142)		charles	cv410	XVal Session 73	1	XVal Session 73-Typing - Text-1		2012-07-16 18:13:17.466000
	Edit pad (rev 1143)		Rose	cv408	XVal Session 73	1	XVal Session 73-Typing - Text-1		2012-07-16 18:13:17.957000
	Edit pad (rev 1144)		charles	cv410	XVal Session 73	1	XVal Session 73-Typing - Text-1		2012-07-16 18:13:17.972000
	Edit pad (rev 1145)		charles	cv410	XVal Session 73	1	XVal Session 73-Typing - Text-1		2012-07-16 18:13:18.480000
	Edit pad (rev 1146)		Capucine	cv402	XVal Session 73	1	XVal Session 73-Typing - Text-1		2012-07-16 18:13:18.963000
	Edit pad (rev 1147)		charles	cv410	XVal Session 73	1	XVal Session 73-Typing - Text-1		2012-07-16 18:13:19.465000
	Edit pad (rev 1148)		Capucine	cv402	XVal Session 73	1	XVal Session 73-Typing - Text-1		2012-07-16 18:13:19.504000
	Edit pad (rev 1149)		Capucine	cv402	XVal Session 73	1	XVal Session 73-Typing - Text-1		2012-07-16 18:13:19.963000
	Edit pad (rev 1150)		charles	cv410	XVal Session 73	1	XVal Session 73-Typing - Text-1		2012-07-16 18:13:19.988000
	Edit pad (rev 1151)		charles	cv410	XVal Session 73	1	XVal Session 73-Typing - Text-1		2012-07-16 18:13:20.464000
	Edit pad (rev 1152)		Capucine	cv402	XVal Session 73	1	XVal Session 73-Typing - Text-1		2012-07-16 18:13:20.473000
	Edit pad (rev 1153)		charles	cv410	XVal Session 73	1	XVal Session 73-Typing - Text-1		2012-07-16 18:13:20.964000
	Edit pad (rev 1154)		Capucine	cv402	XVal Session 73	1	XVal Session 73-Typing - Text-1		2012-07-16 18:13:20.977000
	Edit pad (rev 1155)		charles	cv410	XVal Session 73	1	XVal Session 73-Typing - Text-1		2012-07-16 18:13:21.464000
	Edit pad (rev 1156)		charles	cv410	XVal Session 73	1	XVal Session 73-Typing - Text-1		2012-07-16 18:13:22.124000
	Edit pad (rev 1157)		charles	cv410	XVal Session 73	1	XVal Session 73-Typing - Text-1		2012-07-16 18:13:22.640000
	Edit pad (rev 1158)		Rose	cv408	XVal Session 73	1	XVal Session 73-Typing - Text-1		2012-07-16 18:13:22.896000
	Edit pad (rev 1159)		Capucine	cv402	XVal Session 73	1	XVal Session 73-Typing - Text-1		2012-07-16 18:13:23.136000
	Edit pad (rev 1160)		charles	cv410	XVal Session 73	1	XVal Session 73-Typing - Text-1		2012-07-16 18:13:23.143000
	Edit pad (rev 1161)		Capucine	cv402	XVal Session 73	1	XVal Session 73-Typing - Text-1		2012-07-16 18:13:23.635000
	Edit pad (rev 1162)		charles	cv410	XVal Session 73	1	XVal Session 73-Typing - Text-1		2012-07-16 18:13:23.641000
	Edit pad (rev 1163)		Rose	cv408	XVal Session 73	1	XVal Session 73-Typing - Text-1		2012-07-16 18:13:24.035000
	Edit pad (rev 1164)		Capucine	cv402	XVal Session 73	1	XVal Session 73-Typing - Text-1		2012-07-16 18:13:24.134000
	Edit pad (rev 1165)		charles	cv410	XVal Session 73	1	XVal Session 73-Typing - Text-1		2012-07-16 18:13:24.150000
	Edit pad (rev 1166)		Rose	cv408	XVal Session 73	1	XVal Session 73-Typing - Text-1		2012-07-16 18:13:24.535000
	Edit pad (rev 1167)		Capucine	cv402	XVal Session 73	1	XVal Session 73-Typing - Text-1		2012-07-16 18:13:24.640000
	Edit pad (rev 1168)		charles	cv410	XVal Session 73	1	XVal Session 73-Typing - Text-1		2012-07-16 18:13:24.657000
	Edit pad (rev 1169)		Capucine	cv402	XVal Session 73	1	XVal Session 73-Typing - Text-1		2012-07-16 18:13:25.149000
	Edit pad (rev 1170)		charles	cv410	XVal Session 73	1	XVal Session 73-Typing - Text-1		2012-07-16 18:13:25.159000
	Edit pad (rev 1171)		Rose	cv408	XVal Session 73	1	XVal Session 73-Typing - Text-1		2012-07-16 18:13:25.573000
	Edit pad (rev 1172)		Capucine	cv402	XVal Session 73	1	XVal Session 73-Typing - Text-1		2012-07-16 18:13:25.649000
	Edit pad (rev 1173)		Capucine	cv402	XVal Session 73	1	XVal Session 73-Typing - Text-1		2012-07-16 18:13:26.149000
	Edit pad (rev 1174)		Rose	cv408	XVal Session 73	1	XVal Session 73-Typing - Text-1		2012-07-16 18:13:26.361000
	Edit pad (rev 1175)		Capucine	cv402	XVal Session 73	1	XVal Session 73-Typing - Text-1		2012-07-16 18:13:26.650000
	Edit pad (rev 1176)		Rose	cv408	XVal Session 73	1	XVal Session 73-Typing - Text-1		2012-07-16 18:13:26.864000
	Edit pad (rev 1177)		Capucine	cv402	XVal Session 73	1	XVal Session 73-Typing - Text-1		2012-07-16 18:13:27.149000
	Edit pad (rev 1178)		Rose	cv408	XVal Session 73	1	XVal Session 73-Typing - Text-1		2012-07-16 18:13:27.363000
	Edit pad (rev 1179)		Capucine	cv402	XVal Session 73	1	XVal Session 73-Typing - Text-1		2012-07-16 18:13:27.649000
	Edit pad (rev 1180)		Rose	cv408	XVal Session 73	1	XVal Session 73-Typing - Text-1		2012-07-16 18:13:27.863000
	Edit pad (rev 1181)		Capucine	cv402	XVal Session 73	1	XVal Session 73-Typing - Text-1		2012-07-16 18:13:28.153000
	Edit pad (rev 1182)		Rose	cv408	XVal Session 73	1	XVal Session 73-Typing - Text-1		2012-07-16 18:13:28.363000
	Edit pad (rev 1183)		Capucine	cv402	XVal Session 73	1	XVal Session 73-Typing - Text-1		2012-07-16 18:13:28.657000
	Edit pad (rev 1184)		Rose	cv408	XVal Session 73	1	XVal Session 73-Typing - Text-1		2012-07-16 18:13:29.112000
	Edit pad (rev 1185)		Capucine	cv402	XVal Session 73	1	XVal Session 73-Typing - Text-1		2012-07-16 18:13:29.163000
	Edit pad (rev 1186)		Rose	cv408	XVal Session 73	1	XVal Session 73-Typing - Text-1		2012-07-16 18:13:29.613000
	Edit pad (rev 1187)		Capucine	cv402	XVal Session 73	1	XVal Session 73-Typing - Text-1		2012-07-16 18:13:29.663000
	Edit pad (rev 1188)		Rose	cv408	XVal Session 73	1	XVal Session 73-Typing - Text-1		2012-07-16 18:13:30.113000
	Edit pad (rev 1189)		charles	cv410	XVal Session 73	1	XVal Session 73-Typing - Text-1		2012-07-16 18:13:30.115000
	Edit pad (rev 1190)		Capucine	cv402	XVal Session 73	1	XVal Session 73-Typing - Text-1		2012-07-16 18:13:30.165000
	Edit pad (rev 1191)		charles	cv410	XVal Session 73	1	XVal Session 73-Typing - Text-1		2012-07-16 18:13:30.605000
	Edit pad (rev 1192)		Capucine	cv402	XVal Session 73	1	XVal Session 73-Typing - Text-1		2012-07-16 18:13:30.665000
	Edit pad (rev 1193)		charles	cv410	XVal Session 73	1	XVal Session 73-Typing - Text-1		2012-07-16 18:13:31.105000
	Edit pad (rev 1194)		Capucine	cv402	XVal Session 73	1	XVal Session 73-Typing - Text-1		2012-07-16 18:13:31.163000
	Edit pad (rev 1195)		Rose	cv408	XVal Session 73	1	XVal Session 73-Typing - Text-1		2012-07-16 18:13:31.225000
	Edit pad (rev 1196)		charles	cv410	XVal Session 73	1	XVal Session 73-Typing - Text-1		2012-07-16 18:13:31.605000
	Edit pad (rev 1197)		Rose	cv408	XVal Session 73	1	XVal Session 73-Typing - Text-1		2012-07-16 18:13:31.723000
	Edit pad (rev 1198)		Capucine	cv402	XVal Session 73	1	XVal Session 73-Typing - Text-1		2012-07-16 18:13:31.751000
	Edit pad (rev 1199)		charles	cv410	XVal Session 73	1	XVal Session 73-Typing - Text-1		2012-07-16 18:13:32.105000
	Edit pad (rev 1200)		Rose	cv408	XVal Session 73	1	XVal Session 73-Typing - Text-1		2012-07-16 18:13:32.224000
	Edit pad (rev 1201)		Capucine	cv402	XVal Session 73	1	XVal Session 73-Typing - Text-1		2012-07-16 18:13:32.251000
	Edit pad (rev 1202)		charles	cv410	XVal Session 73	1	XVal Session 73-Typing - Text-1		2012-07-16 18:13:32.605000
	Edit pad (rev 1203)		Rose	cv408	XVal Session 73	1	XVal Session 73-Typing - Text-1		2012-07-16 18:13:32.737000
	Edit pad (rev 1204)		Capucine	cv402	XVal Session 73	1	XVal Session 73-Typing - Text-1		2012-07-16 18:13:33.033000
	Edit pad (rev 1205)		charles	cv410	XVal Session 73	1	XVal Session 73-Typing - Text-1		2012-07-16 18:13:33.105000
	Edit pad (rev 1206)		Rose	cv408	XVal Session 73	1	XVal Session 73-Typing - Text-1		2012-07-16 18:13:33.238000
	Edit pad (rev 1207)		Capucine	cv402	XVal Session 73	1	XVal Session 73-Typing - Text-1		2012-07-16 18:13:33.540000
	Edit pad (rev 1208)		charles	cv410	XVal Session 73	1	XVal Session 73-Typing - Text-1		2012-07-16 18:13:33.604000
	Edit pad (rev 1209)		Rose	cv408	XVal Session 73	1	XVal Session 73-Typing - Text-1		2012-07-16 18:13:33.736000
	Edit pad (rev 1210)		Capucine	cv402	XVal Session 73	1	XVal Session 73-Typing - Text-1		2012-07-16 18:13:34.048000
	Edit pad (rev 1211)		Capucine	cv402	XVal Session 73	1	XVal Session 73-Typing - Text-1		2012-07-16 18:13:34.971000
	Edit pad (rev 1212)		Rose	cv408	XVal Session 73	1	XVal Session 73-Typing - Text-1		2012-07-16 18:13:34.976000
	Edit pad (rev 1213)		Capucine	cv402	XVal Session 73	1	XVal Session 73-Typing - Text-1		2012-07-16 18:13:35.069000
	Edit pad (rev 1214)		Rose	cv408	XVal Session 73	1	XVal Session 73-Typing - Text-1		2012-07-16 18:13:35.348000
	Edit pad (rev 1215)		Capucine	cv402	XVal Session 73	1	XVal Session 73-Typing - Text-1		2012-07-16 18:13:35.571000
	Edit pad (rev 1216)		Rose	cv408	XVal Session 73	1	XVal Session 73-Typing - Text-1		2012-07-16 18:13:35.848000
	Edit pad (rev 1217)		charles	cv410	XVal Session 73	1	XVal Session 73-Typing - Text-1		2012-07-16 18:13:36.068000
	Edit pad (rev 1218)		Capucine	cv402	XVal Session 73	1	XVal Session 73-Typing - Text-1		2012-07-16 18:13:36.160000
	Edit pad (rev 1219)		charles	cv410	XVal Session 73	1	XVal Session 73-Typing - Text-1		2012-07-16 18:13:36.573000
	Edit pad (rev 1220)		Capucine	cv402	XVal Session 73	1	XVal Session 73-Typing - Text-1		2012-07-16 18:13:36.691000
	Edit pad (rev 1221)		charles	cv410	XVal Session 73	1	XVal Session 73-Typing - Text-1		2012-07-16 18:13:37.079000
	Edit pad (rev 1222)		Capucine	cv402	XVal Session 73	1	XVal Session 73-Typing - Text-1		2012-07-16 18:13:37.165000
	Edit pad (rev 1223)		Rose	cv408	XVal Session 73	1	XVal Session 73-Typing - Text-1		2012-07-16 18:13:37.304000
	Edit pad (rev 1224)		charles	cv410	XVal Session 73	1	XVal Session 73-Typing - Text-1		2012-07-16 18:13:37.574000
	Edit pad (rev 1225)		Capucine	cv402	XVal Session 73	1	XVal Session 73-Typing - Text-1		2012-07-16 18:13:37.663000
	Edit pad (rev 1226)		Rose	cv408	XVal Session 73	1	XVal Session 73-Typing - Text-1		2012-07-16 18:13:37.806000
	Edit pad (rev 1227)		charles	cv410	XVal Session 73	1	XVal Session 73-Typing - Text-1		2012-07-16 18:13:38.110000
	Edit pad (rev 1228)		Capucine	cv402	XVal Session 73	1	XVal Session 73-Typing - Text-1		2012-07-16 18:13:38.165000
	Edit pad (rev 1229)		Capucine	cv402	XVal Session 73	1	XVal Session 73-Typing - Text-1		2012-07-16 18:13:38.664000
	Edit pad (rev 1230)		charles	cv410	XVal Session 73	1	XVal Session 73-Typing - Text-1		2012-07-16 18:13:39.022000
	Edit pad (rev 1231)		Rose	cv408	XVal Session 73	1	XVal Session 73-Typing - Text-1		2012-07-16 18:13:39.173000
	Edit pad (rev 1232)		Capucine	cv402	XVal Session 73	1	XVal Session 73-Typing - Text-1		2012-07-16 18:13:39.175000
	Edit pad (rev 1233)		charles	cv410	XVal Session 73	1	XVal Session 73-Typing - Text-1		2012-07-16 18:13:39.529000
	Edit pad (rev 1234)		Rose	cv408	XVal Session 73	1	XVal Session 73-Typing - Text-1		2012-07-16 18:13:39.678000
	Edit pad (rev 1235)		Capucine	cv402	XVal Session 73	1	XVal Session 73-Typing - Text-1		2012-07-16 18:13:39.915000
	Edit pad (rev 1236)		charles	cv410	XVal Session 73	1	XVal Session 73-Typing - Text-1		2012-07-16 18:13:40.027000
	Edit pad (rev 1237)		Rose	cv408	XVal Session 73	1	XVal Session 73-Typing - Text-1		2012-07-16 18:13:40.182000
	Edit pad (rev 1238)		Capucine	cv402	XVal Session 73	1	XVal Session 73-Typing - Text-1		2012-07-16 18:13:40.416000
	Edit pad (rev 1239)		charles	cv410	XVal Session 73	1	XVal Session 73-Typing - Text-1		2012-07-16 18:13:40.528000
	Edit pad (rev 1240)		Capucine	cv402	XVal Session 73	1	XVal Session 73-Typing - Text-1		2012-07-16 18:13:40.915000
	Edit pad (rev 1241)		Capucine	cv402	XVal Session 73	1	XVal Session 73-Typing - Text-1		2012-07-16 18:13:41.415000
	Edit pad (rev 1242)		Rose	cv408	XVal Session 73	1	XVal Session 73-Typing - Text-1		2012-07-16 18:13:41.448000
	Edit pad (rev 1243)		charles	cv410	XVal Session 73	1	XVal Session 73-Typing - Text-1		2012-07-16 18:13:41.516000
	Edit pad (rev 1244)		Capucine	cv402	XVal Session 73	1	XVal Session 73-Typing - Text-1		2012-07-16 18:13:41.922000
	Edit pad (rev 1245)		charles	cv410	XVal Session 73	1	XVal Session 73-Typing - Text-1		2012-07-16 18:13:42.018000
	Edit pad (rev 1246)		Rose	cv408	XVal Session 73	1	XVal Session 73-Typing - Text-1		2012-07-16 18:13:42.258000
	Edit pad (rev 1247)		Capucine	cv402	XVal Session 73	1	XVal Session 73-Typing - Text-1		2012-07-16 18:13:42.431000
	Edit pad (rev 1248)		charles	cv410	XVal Session 73	1	XVal Session 73-Typing - Text-1		2012-07-16 18:13:42.526000
	Edit pad (rev 1249)		Capucine	cv402	XVal Session 73	1	XVal Session 73-Typing - Text-1		2012-07-16 18:13:42.931000
	Edit pad (rev 1250)		charles	cv410	XVal Session 73	1	XVal Session 73-Typing - Text-1		2012-07-16 18:13:43.053000
	Edit pad (rev 1251)		Capucine	cv402	XVal Session 73	1	XVal Session 73-Typing - Text-1		2012-07-16 18:13:43.431000
	Edit pad (rev 1252)		charles	cv410	XVal Session 73	1	XVal Session 73-Typing - Text-1		2012-07-16 18:13:43.543000
	Edit pad (rev 1253)		Rose	cv408	XVal Session 73	1	XVal Session 73-Typing - Text-1		2012-07-16 18:13:43.818000
	Edit pad (rev 1254)		Capucine	cv402	XVal Session 73	1	XVal Session 73-Typing - Text-1		2012-07-16 18:13:43.929000
	Edit pad (rev 1255)		charles	cv410	XVal Session 73	1	XVal Session 73-Typing - Text-1		2012-07-16 18:13:44.041000
	Edit pad (rev 1256)		Rose	cv408	XVal Session 73	1	XVal Session 73-Typing - Text-1		2012-07-16 18:13:44.317000
	Edit pad (rev 1257)		Capucine	cv402	XVal Session 73	1	XVal Session 73-Typing - Text-1		2012-07-16 18:13:44.429000
	Edit pad (rev 1258)		charles	cv410	XVal Session 73	1	XVal Session 73-Typing - Text-1		2012-07-16 18:13:44.542000
	Edit pad (rev 1259)		Rose	cv408	XVal Session 73	1	XVal Session 73-Typing - Text-1		2012-07-16 18:13:44.822000
	Edit pad (rev 1260)		Capucine	cv402	XVal Session 73	1	XVal Session 73-Typing - Text-1		2012-07-16 18:13:44.929000
	Edit pad (rev 1261)		charles	cv410	XVal Session 73	1	XVal Session 73-Typing - Text-1		2012-07-16 18:13:45.041000
	Edit pad (rev 1262)		Rose	cv408	XVal Session 73	1	XVal Session 73-Typing - Text-1		2012-07-16 18:13:45.325000
	Edit pad (rev 1263)		Capucine	cv402	XVal Session 73	1	XVal Session 73-Typing - Text-1		2012-07-16 18:13:45.429000
	Edit pad (rev 1264)		charles	cv410	XVal Session 73	1	XVal Session 73-Typing - Text-1		2012-07-16 18:13:45.544000
	Edit pad (rev 1265)		Rose	cv408	XVal Session 73	1	XVal Session 73-Typing - Text-1		2012-07-16 18:13:45.832000
	Edit pad (rev 1266)		Capucine	cv402	XVal Session 73	1	XVal Session 73-Typing - Text-1		2012-07-16 18:13:45.929000
	Edit pad (rev 1267)		charles	cv410	XVal Session 73	1	XVal Session 73-Typing - Text-1		2012-07-16 18:13:46.041000
	Edit pad (rev 1268)		charles	cv410	XVal Session 73	1	XVal Session 73-Typing - Text-1		2012-07-16 18:13:46.542000
	Edit pad (rev 1269)		Capucine	cv402	XVal Session 73	1	XVal Session 73-Typing - Text-1		2012-07-16 18:13:46.739000
	Edit pad (rev 1270)		Rose	cv408	XVal Session 73	1	XVal Session 73-Typing - Text-1		2012-07-16 18:13:46.931000
	Edit pad (rev 1271)		charles	cv410	XVal Session 73	1	XVal Session 73-Typing - Text-1		2012-07-16 18:13:47.236000
	Edit pad (rev 1272)		Capucine	cv402	XVal Session 73	1	XVal Session 73-Typing - Text-1		2012-07-16 18:13:47.253000
	Edit pad (rev 1273)		Rose	cv408	XVal Session 73	1	XVal Session 73-Typing - Text-1		2012-07-16 18:13:47.442000
	Edit pad (rev 1274)		charles	cv410	XVal Session 73	1	XVal Session 73-Typing - Text-1		2012-07-16 18:13:47.747000
	Edit pad (rev 1275)		Capucine	cv402	XVal Session 73	1	XVal Session 73-Typing - Text-1		2012-07-16 18:13:47.759000
	Edit pad (rev 1276)		Rose	cv408	XVal Session 73	1	XVal Session 73-Typing - Text-1		2012-07-16 18:13:47.941000
	Edit pad (rev 1277)		charles	cv410	XVal Session 73	1	XVal Session 73-Typing - Text-1		2012-07-16 18:13:48.245000
	Edit pad (rev 1278)		Capucine	cv402	XVal Session 73	1	XVal Session 73-Typing - Text-1		2012-07-16 18:13:48.259000
	Edit pad (rev 1279)		charles	cv410	XVal Session 73	1	XVal Session 73-Typing - Text-1		2012-07-16 18:13:48.751000
	Edit pad (rev 1280)		Capucine	cv402	XVal Session 73	1	XVal Session 73-Typing - Text-1		2012-07-16 18:13:48.759000
	Edit pad (rev 1281)		Rose	cv408	XVal Session 73	1	XVal Session 73-Typing - Text-1		2012-07-16 18:13:49.209000
	Edit pad (rev 1282)		charles	cv410	XVal Session 73	1	XVal Session 73-Typing - Text-1		2012-07-16 18:13:49.255000
	Edit pad (rev 1283)		Rose	cv408	XVal Session 73	1	XVal Session 73-Typing - Text-1		2012-07-16 18:13:49.711000
	Edit pad (rev 1284)		charles	cv410	XVal Session 73	1	XVal Session 73-Typing - Text-1		2012-07-16 18:13:49.768000
	Edit pad (rev 1285)		charles	cv410	XVal Session 73	1	XVal Session 73-Typing - Text-1		2012-07-16 18:13:50.293000
	Edit pad (rev 1286)		charles	cv410	XVal Session 73	1	XVal Session 73-Typing - Text-1		2012-07-16 18:13:50.793000
	Edit pad (rev 1287)		charles	cv410	XVal Session 73	1	XVal Session 73-Typing - Text-1		2012-07-16 18:13:51.294000
	Edit pad (rev 1288)		Rose	cv408	XVal Session 73	1	XVal Session 73-Typing - Text-1		2012-07-16 18:13:51.298000
	Edit pad (rev 1289)		Capucine	cv402	XVal Session 73	1	XVal Session 73-Typing - Text-1		2012-07-16 18:13:51.404000
	Edit pad (rev 1290)		charles	cv410	XVal Session 73	1	XVal Session 73-Typing - Text-1		2012-07-16 18:13:51.797000
	Edit pad (rev 1291)		Rose	cv408	XVal Session 73	1	XVal Session 73-Typing - Text-1		2012-07-16 18:13:51.802000
	Edit pad (rev 1292)		Capucine	cv402	XVal Session 73	1	XVal Session 73-Typing - Text-1		2012-07-16 18:13:51.924000
	Edit pad (rev 1293)		charles	cv410	XVal Session 73	1	XVal Session 73-Typing - Text-1		2012-07-16 18:13:52.297000
	Edit pad (rev 1294)		Rose	cv408	XVal Session 73	1	XVal Session 73-Typing - Text-1		2012-07-16 18:13:52.301000
	Edit pad (rev 1295)		Capucine	cv402	XVal Session 73	1	XVal Session 73-Typing - Text-1		2012-07-16 18:13:52.430000
	Edit pad (rev 1296)		charles	cv410	XVal Session 73	1	XVal Session 73-Typing - Text-1		2012-07-16 18:13:52.809000
	Edit pad (rev 1297)		Capucine	cv402	XVal Session 73	1	XVal Session 73-Typing - Text-1		2012-07-16 18:13:52.930000
	Edit pad (rev 1298)		charles	cv410	XVal Session 73	1	XVal Session 73-Typing - Text-1		2012-07-16 18:13:53.308000
	Edit pad (rev 1299)		Capucine	cv402	XVal Session 73	1	XVal Session 73-Typing - Text-1		2012-07-16 18:13:53.430000
	Edit pad (rev 1300)		charles	cv410	XVal Session 73	1	XVal Session 73-Typing - Text-1		2012-07-16 18:13:53.808000
	Edit pad (rev 1301)		Capucine	cv402	XVal Session 73	1	XVal Session 73-Typing - Text-1		2012-07-16 18:13:53.929000
	Edit pad (rev 1302)		Rose	cv408	XVal Session 73	1	XVal Session 73-Typing - Text-1		2012-07-16 18:13:54.217000
	Edit pad (rev 1303)		charles	cv410	XVal Session 73	1	XVal Session 73-Typing - Text-1		2012-07-16 18:13:54.307000
	Edit pad (rev 1304)		Capucine	cv402	XVal Session 73	1	XVal Session 73-Typing - Text-1		2012-07-16 18:13:54.429000
	Edit pad (rev 1305)		charles	cv410	XVal Session 73	1	XVal Session 73-Typing - Text-1		2012-07-16 18:13:54.808000
	Edit pad (rev 1306)		Capucine	cv402	XVal Session 73	1	XVal Session 73-Typing - Text-1		2012-07-16 18:13:54.931000
	Edit pad (rev 1307)		charles	cv410	XVal Session 73	1	XVal Session 73-Typing - Text-1		2012-07-16 18:13:55.308000
	Edit pad (rev 1308)		Capucine	cv402	XVal Session 73	1	XVal Session 73-Typing - Text-1		2012-07-16 18:13:55.431000
	Edit pad (rev 1309)		Capucine	cv402	XVal Session 73	1	XVal Session 73-Typing - Text-1		2012-07-16 18:13:56.087000
	Edit pad (rev 1310)		charles	cv410	XVal Session 73	1	XVal Session 73-Typing - Text-1		2012-07-16 18:13:56.129000
	Edit pad (rev 1311)		Rose	cv408	XVal Session 73	1	XVal Session 73-Typing - Text-1		2012-07-16 18:13:56.545000
	Edit pad (rev 1312)		charles	cv410	XVal Session 73	1	XVal Session 73-Typing - Text-1		2012-07-16 18:13:56.635000
	Edit pad (rev 1313)		Capucine	cv402	XVal Session 73	1	XVal Session 73-Typing - Text-1		2012-07-16 18:13:56.945000
	Edit pad (rev 1314)		Rose	cv408	XVal Session 73	1	XVal Session 73-Typing - Text-1		2012-07-16 18:13:57.050000
	Edit pad (rev 1315)		charles	cv410	XVal Session 73	1	XVal Session 73-Typing - Text-1		2012-07-16 18:13:57.135000
	Edit pad (rev 1316)		Capucine	cv402	XVal Session 73	1	XVal Session 73-Typing - Text-1		2012-07-16 18:13:57.446000
	Edit pad (rev 1317)		Rose	cv408	XVal Session 73	1	XVal Session 73-Typing - Text-1		2012-07-16 18:13:57.551000
	Edit pad (rev 1318)		Capucine	cv402	XVal Session 73	1	XVal Session 73-Typing - Text-1		2012-07-16 18:13:57.946000
	Edit pad (rev 1319)		Rose	cv408	XVal Session 73	1	XVal Session 73-Typing - Text-1		2012-07-16 18:13:58.050000
	Edit pad (rev 1320)		Capucine	cv402	XVal Session 73	1	XVal Session 73-Typing - Text-1		2012-07-16 18:13:58.446000
	Edit pad (rev 1321)		Rose	cv408	XVal Session 73	1	XVal Session 73-Typing - Text-1		2012-07-16 18:13:58.551000
	Edit pad (rev 1322)		charles	cv410	XVal Session 73	1	XVal Session 73-Typing - Text-1		2012-07-16 18:13:58.810000
	Edit pad (rev 1323)		Capucine	cv402	XVal Session 73	1	XVal Session 73-Typing - Text-1		2012-07-16 18:13:58.945000
	Edit pad (rev 1324)		Rose	cv408	XVal Session 73	1	XVal Session 73-Typing - Text-1		2012-07-16 18:13:59.050000
	Edit pad (rev 1325)		charles	cv410	XVal Session 73	1	XVal Session 73-Typing - Text-1		2012-07-16 18:13:59.327000
	Edit pad (rev 1326)		Capucine	cv402	XVal Session 73	1	XVal Session 73-Typing - Text-1		2012-07-16 18:13:59.447000
	Edit pad (rev 1327)		Capucine	cv402	XVal Session 73	1	XVal Session 73-Typing - Text-1		2012-07-16 18:13:59.953000
	Edit pad (rev 1328)		charles	cv410	XVal Session 73	1	XVal Session 73-Typing - Text-1		2012-07-16 18:14:00.260000
	Edit pad (rev 1329)		Rose	cv408	XVal Session 73	1	XVal Session 73-Typing - Text-1		2012-07-16 18:14:00.527000
	Edit pad (rev 1330)		charles	cv410	XVal Session 73	1	XVal Session 73-Typing - Text-1		2012-07-16 18:14:00.762000
	Edit pad (rev 1331)		Capucine	cv402	XVal Session 73	1	XVal Session 73-Typing - Text-1		2012-07-16 18:14:00.989000
	Edit pad (rev 1332)		Rose	cv408	XVal Session 73	1	XVal Session 73-Typing - Text-1		2012-07-16 18:14:01.035000
	Edit pad (rev 1333)		charles	cv410	XVal Session 73	1	XVal Session 73-Typing - Text-1		2012-07-16 18:14:01.261000
	Edit pad (rev 1334)		Capucine	cv402	XVal Session 73	1	XVal Session 73-Typing - Text-1		2012-07-16 18:14:01.494000
	Edit pad (rev 1335)		Rose	cv408	XVal Session 73	1	XVal Session 73-Typing - Text-1		2012-07-16 18:14:01.535000
	Edit pad (rev 1336)		charles	cv410	XVal Session 73	1	XVal Session 73-Typing - Text-1		2012-07-16 18:14:01.869000
	Edit pad (rev 1337)		Capucine	cv402	XVal Session 73	1	XVal Session 73-Typing - Text-1		2012-07-16 18:14:01.991000
	Edit pad (rev 1338)		charles	cv410	XVal Session 73	1	XVal Session 73-Typing - Text-1		2012-07-16 18:14:02.371000
	Edit pad (rev 1339)		Capucine	cv402	XVal Session 73	1	XVal Session 73-Typing - Text-1		2012-07-16 18:14:02.707000
	Edit pad (rev 1340)		charles	cv410	XVal Session 73	1	XVal Session 73-Typing - Text-1		2012-07-16 18:14:02.871000
	Edit pad (rev 1341)		Capucine	cv402	XVal Session 73	1	XVal Session 73-Typing - Text-1		2012-07-16 18:14:03.210000
	Edit pad (rev 1342)		charles	cv410	XVal Session 73	1	XVal Session 73-Typing - Text-1		2012-07-16 18:14:03.434000
	Edit pad (rev 1343)		Capucine	cv402	XVal Session 73	1	XVal Session 73-Typing - Text-1		2012-07-16 18:14:03.792000
	Edit pad (rev 1344)		charles	cv410	XVal Session 73	1	XVal Session 73-Typing - Text-1		2012-07-16 18:14:03.947000
	Edit pad (rev 1345)		Rose	cv408	XVal Session 73	1	XVal Session 73-Typing - Text-1		2012-07-16 18:14:04.150000
	Edit pad (rev 1346)		Capucine	cv402	XVal Session 73	1	XVal Session 73-Typing - Text-1		2012-07-16 18:14:04.210000
	Edit pad (rev 1347)		charles	cv410	XVal Session 73	1	XVal Session 73-Typing - Text-1		2012-07-16 18:14:04.449000
	Edit pad (rev 1348)		Rose	cv408	XVal Session 73	1	XVal Session 73-Typing - Text-1		2012-07-16 18:14:04.660000
	Edit pad (rev 1349)		Capucine	cv402	XVal Session 73	1	XVal Session 73-Typing - Text-1		2012-07-16 18:14:04.712000
	Edit pad (rev 1350)		charles	cv410	XVal Session 73	1	XVal Session 73-Typing - Text-1		2012-07-16 18:14:04.949000
	Edit pad (rev 1351)		Rose	cv408	XVal Session 73	1	XVal Session 73-Typing - Text-1		2012-07-16 18:14:05.160000
	Edit pad (rev 1352)		Capucine	cv402	XVal Session 73	1	XVal Session 73-Typing - Text-1		2012-07-16 18:14:05.212000
	Edit pad (rev 1353)		charles	cv410	XVal Session 73	1	XVal Session 73-Typing - Text-1		2012-07-16 18:14:05.449000
	Edit pad (rev 1354)		Rose	cv408	XVal Session 73	1	XVal Session 73-Typing - Text-1		2012-07-16 18:14:05.659000
	Edit pad (rev 1355)		charles	cv410	XVal Session 73	1	XVal Session 73-Typing - Text-1		2012-07-16 18:14:05.949000
	Edit pad (rev 1356)		charles	cv410	XVal Session 73	1	XVal Session 73-Typing - Text-1		2012-07-16 18:14:06.448000
	Edit pad (rev 1357)		charles	cv410	XVal Session 73	1	XVal Session 73-Typing - Text-1		2012-07-16 18:14:06.958000
	Edit pad (rev 1358)		Capucine	cv402	XVal Session 73	1	XVal Session 73-Typing - Text-1		2012-07-16 18:14:06.969000
	Edit pad (rev 1359)		Rose	cv408	XVal Session 73	1	XVal Session 73-Typing - Text-1		2012-07-16 18:14:07.408000
	Edit pad (rev 1360)		charles	cv410	XVal Session 73	1	XVal Session 73-Typing - Text-1		2012-07-16 18:14:07.464000
	Edit pad (rev 1361)		Capucine	cv402	XVal Session 73	1	XVal Session 73-Typing - Text-1		2012-07-16 18:14:07.469000
	Edit pad (rev 1362)		Rose	cv408	XVal Session 73	1	XVal Session 73-Typing - Text-1		2012-07-16 18:14:07.911000
	Edit pad (rev 1363)		charles	cv410	XVal Session 73	1	XVal Session 73-Typing - Text-1		2012-07-16 18:14:07.964000
	Edit pad (rev 1364)		Capucine	cv402	XVal Session 73	1	XVal Session 73-Typing - Text-1		2012-07-16 18:14:07.972000
	Edit pad (rev 1365)		charles	cv410	XVal Session 73	1	XVal Session 73-Typing - Text-1		2012-07-16 18:14:08.465000
	Edit pad (rev 1366)		Rose	cv408	XVal Session 73	1	XVal Session 73-Typing - Text-1		2012-07-16 18:14:08.467000
	Edit pad (rev 1367)		Capucine	cv402	XVal Session 73	1	XVal Session 73-Typing - Text-1		2012-07-16 18:14:08.479000
	Edit pad (rev 1368)		Rose	cv408	XVal Session 73	1	XVal Session 73-Typing - Text-1		2012-07-16 18:14:08.910000
	Edit pad (rev 1369)		charles	cv410	XVal Session 73	1	XVal Session 73-Typing - Text-1		2012-07-16 18:14:08.985000
	Edit pad (rev 1370)		Capucine	cv402	XVal Session 73	1	XVal Session 73-Typing - Text-1		2012-07-16 18:14:09.004000
	Edit pad (rev 1371)		Rose	cv408	XVal Session 73	1	XVal Session 73-Typing - Text-1		2012-07-16 18:14:09.409000
	Edit pad (rev 1372)		Capucine	cv402	XVal Session 73	1	XVal Session 73-Typing - Text-1		2012-07-16 18:14:09.508000
	Edit pad (rev 1373)		Rose	cv408	XVal Session 73	1	XVal Session 73-Typing - Text-1		2012-07-16 18:14:09.910000
	Edit pad (rev 1374)		Capucine	cv402	XVal Session 73	1	XVal Session 73-Typing - Text-1		2012-07-16 18:14:10.013000
	Edit pad (rev 1375)		charles	cv410	XVal Session 73	1	XVal Session 73-Typing - Text-1		2012-07-16 18:14:10.137000
	Edit pad (rev 1376)		Rose	cv408	XVal Session 73	1	XVal Session 73-Typing - Text-1		2012-07-16 18:14:10.410000
	Edit pad (rev 1377)		Capucine	cv402	XVal Session 73	1	XVal Session 73-Typing - Text-1		2012-07-16 18:14:10.512000
	Edit pad (rev 1378)		charles	cv410	XVal Session 73	1	XVal Session 73-Typing - Text-1		2012-07-16 18:14:10.638000
	Edit pad (rev 1379)		Capucine	cv402	XVal Session 73	1	XVal Session 73-Typing - Text-1		2012-07-16 18:14:11.041000
	Edit pad (rev 1380)		Capucine	cv402	XVal Session 73	1	XVal Session 73-Typing - Text-1		2012-07-16 18:14:11.525000
	Edit pad (rev 1381)		Rose	cv408	XVal Session 73	1	XVal Session 73-Typing - Text-1		2012-07-16 18:14:11.630000
	Edit pad (rev 1382)		Capucine	cv402	XVal Session 73	1	XVal Session 73-Typing - Text-1		2012-07-16 18:14:12.025000
	Edit pad (rev 1383)		Rose	cv408	XVal Session 73	1	XVal Session 73-Typing - Text-1		2012-07-16 18:14:12.135000
	Edit pad (rev 1384)		Rose	cv408	XVal Session 73	1	XVal Session 73-Typing - Text-1		2012-07-16 18:14:12.645000
	Edit pad (rev 1385)		Capucine	cv402	XVal Session 73	1	XVal Session 73-Typing - Text-1		2012-07-16 18:14:12.802000
	Edit pad (rev 1386)		Rose	cv408	XVal Session 73	1	XVal Session 73-Typing - Text-1		2012-07-16 18:14:13.145000
	Edit pad (rev 1387)		Capucine	cv402	XVal Session 73	1	XVal Session 73-Typing - Text-1		2012-07-16 18:14:13.304000
	Edit pad (rev 1388)		Rose	cv408	XVal Session 73	1	XVal Session 73-Typing - Text-1		2012-07-16 18:14:13.645000
	Edit pad (rev 1389)		Capucine	cv402	XVal Session 73	1	XVal Session 73-Typing - Text-1		2012-07-16 18:14:13.804000
	Edit pad (rev 1390)		Rose	cv408	XVal Session 73	1	XVal Session 73-Typing - Text-1		2012-07-16 18:14:14.146000
	Edit pad (rev 1391)		Capucine	cv402	XVal Session 73	1	XVal Session 73-Typing - Text-1		2012-07-16 18:14:14.304000
	Edit pad (rev 1392)		Capucine	cv402	XVal Session 73	1	XVal Session 73-Typing - Text-1		2012-07-16 18:14:14.826000
	Edit pad (rev 1393)		Rose	cv408	XVal Session 73	1	XVal Session 73-Typing - Text-1		2012-07-16 18:14:15.278000
	Edit pad (rev 1394)		Capucine	cv402	XVal Session 73	1	XVal Session 73-Typing - Text-1		2012-07-16 18:14:15.333000
	Edit pad (rev 1395)		charles	cv410	XVal Session 73	1	XVal Session 73-Typing - Text-1		2012-07-16 18:14:15.740000
	Edit pad (rev 1396)		Rose	cv408	XVal Session 73	1	XVal Session 73-Typing - Text-1		2012-07-16 18:14:15.785000
	Edit pad (rev 1397)		Capucine	cv402	XVal Session 73	1	XVal Session 73-Typing - Text-1		2012-07-16 18:14:15.836000
	Edit pad (rev 1398)		Rose	cv408	XVal Session 73	1	XVal Session 73-Typing - Text-1		2012-07-16 18:14:16.285000
	Edit pad (rev 1399)		Capucine	cv402	XVal Session 73	1	XVal Session 73-Typing - Text-1		2012-07-16 18:14:16.336000
	Edit pad (rev 1400)		Rose	cv408	XVal Session 73	1	XVal Session 73-Typing - Text-1		2012-07-16 18:14:16.785000
	Edit pad (rev 1401)		Capucine	cv402	XVal Session 73	1	XVal Session 73-Typing - Text-1		2012-07-16 18:14:16.837000
	Edit pad (rev 1402)		charles	cv410	XVal Session 73	1	XVal Session 73-Typing - Text-1		2012-07-16 18:14:17.283000
	Edit pad (rev 1403)		Rose	cv408	XVal Session 73	1	XVal Session 73-Typing - Text-1		2012-07-16 18:14:17.285000
	Edit pad (rev 1404)		Capucine	cv402	XVal Session 73	1	XVal Session 73-Typing - Text-1		2012-07-16 18:14:17.337000
	Edit pad (rev 1405)		Capucine	cv402	XVal Session 73	1	XVal Session 73-Typing - Text-1		2012-07-16 18:14:17.842000
	Edit pad (rev 1406)		charles	cv410	XVal Session 73	1	XVal Session 73-Typing - Text-1		2012-07-16 18:14:18.043000
	Edit pad (rev 1407)		Rose	cv408	XVal Session 73	1	XVal Session 73-Typing - Text-1		2012-07-16 18:14:18.322000
	Edit pad (rev 1408)		Capucine	cv402	XVal Session 73	1	XVal Session 73-Typing - Text-1		2012-07-16 18:14:18.347000
	Edit pad (rev 1409)		charles	cv410	XVal Session 73	1	XVal Session 73-Typing - Text-1		2012-07-16 18:14:18.543000
	Edit pad (rev 1410)		Rose	cv408	XVal Session 73	1	XVal Session 73-Typing - Text-1		2012-07-16 18:14:18.832000
	Edit pad (rev 1411)		Capucine	cv402	XVal Session 73	1	XVal Session 73-Typing - Text-1		2012-07-16 18:14:18.855000
	Edit pad (rev 1412)		Rose	cv408	XVal Session 73	1	XVal Session 73-Typing - Text-1		2012-07-16 18:14:19.332000
	Edit pad (rev 1413)		Capucine	cv402	XVal Session 73	1	XVal Session 73-Typing - Text-1		2012-07-16 18:14:20.196000
	Edit pad (rev 1414)		Capucine	cv402	XVal Session 73	1	XVal Session 73-Typing - Text-1		2012-07-16 18:14:20.700000
	Edit pad (rev 1415)		Capucine	cv402	XVal Session 73	1	XVal Session 73-Typing - Text-1		2012-07-16 18:14:21.206000
	Edit pad (rev 1416)		charles	cv410	XVal Session 73	1	XVal Session 73-Typing - Text-1		2012-07-16 18:14:21.485000
	Edit pad (rev 1417)		Capucine	cv402	XVal Session 73	1	XVal Session 73-Typing - Text-1		2012-07-16 18:14:21.709000
	Edit pad (rev 1418)		Rose	cv408	XVal Session 73	1	XVal Session 73-Typing - Text-1		2012-07-16 18:14:21.711000
	Edit pad (rev 1419)		charles	cv410	XVal Session 73	1	XVal Session 73-Typing - Text-1		2012-07-16 18:14:21.996000
	Edit pad (rev 1420)		Rose	cv408	XVal Session 73	1	XVal Session 73-Typing - Text-1		2012-07-16 18:14:22.211000
	Edit pad (rev 1421)		Capucine	cv402	XVal Session 73	1	XVal Session 73-Typing - Text-1		2012-07-16 18:14:22.212000
	Edit pad (rev 1422)		charles	cv410	XVal Session 73	1	XVal Session 73-Typing - Text-1		2012-07-16 18:14:22.496000
	Edit pad (rev 1423)		Rose	cv408	XVal Session 73	1	XVal Session 73-Typing - Text-1		2012-07-16 18:14:22.710000
	Edit pad (rev 1424)		Capucine	cv402	XVal Session 73	1	XVal Session 73-Typing - Text-1		2012-07-16 18:14:22.721000
	Edit pad (rev 1425)		charles	cv410	XVal Session 73	1	XVal Session 73-Typing - Text-1		2012-07-16 18:14:22.997000
	Edit pad (rev 1426)		Capucine	cv402	XVal Session 73	1	XVal Session 73-Typing - Text-1		2012-07-16 18:14:23.228000
	Edit pad (rev 1427)		Rose	cv408	XVal Session 73	1	XVal Session 73-Typing - Text-1		2012-07-16 18:14:23.668000
	Edit pad (rev 1428)		charles	cv410	XVal Session 73	1	XVal Session 73-Typing - Text-1		2012-07-16 18:14:23.712000
	Edit pad (rev 1429)		Capucine	cv402	XVal Session 73	1	XVal Session 73-Typing - Text-1		2012-07-16 18:14:23.728000
	Edit pad (rev 1430)		Rose	cv408	XVal Session 73	1	XVal Session 73-Typing - Text-1		2012-07-16 18:14:24.175000
	Edit pad (rev 1431)		charles	cv410	XVal Session 73	1	XVal Session 73-Typing - Text-1		2012-07-16 18:14:24.226000
	Edit pad (rev 1432)		Capucine	cv402	XVal Session 73	1	XVal Session 73-Typing - Text-1		2012-07-16 18:14:24.228000
	Edit pad (rev 1433)		Rose	cv408	XVal Session 73	1	XVal Session 73-Typing - Text-1		2012-07-16 18:14:24.676000
	Edit pad (rev 1434)		Capucine	cv402	XVal Session 73	1	XVal Session 73-Typing - Text-1		2012-07-16 18:14:24.734000
	Edit pad (rev 1435)		charles	cv410	XVal Session 73	1	XVal Session 73-Typing - Text-1		2012-07-16 18:14:24.738000
	Edit pad (rev 1436)		Rose	cv408	XVal Session 73	1	XVal Session 73-Typing - Text-1		2012-07-16 18:14:25.174000
	Edit pad (rev 1437)		Capucine	cv402	XVal Session 73	1	XVal Session 73-Typing - Text-1		2012-07-16 18:14:25.242000
	Edit pad (rev 1438)		charles	cv410	XVal Session 73	1	XVal Session 73-Typing - Text-1		2012-07-16 18:14:25.246000
	Edit pad (rev 1439)		Rose	cv408	XVal Session 73	1	XVal Session 73-Typing - Text-1		2012-07-16 18:14:25.675000
	Edit pad (rev 1440)		Capucine	cv402	XVal Session 73	1	XVal Session 73-Typing - Text-1		2012-07-16 18:14:25.749000
	Edit pad (rev 1441)		Capucine	cv402	XVal Session 73	1	XVal Session 73-Typing - Text-1		2012-07-16 18:14:26.250000
	Edit pad (rev 1442)		charles	cv410	XVal Session 73	1	XVal Session 73-Typing - Text-1		2012-07-16 18:14:26.317000
	Edit pad (rev 1443)		Capucine	cv402	XVal Session 73	1	XVal Session 73-Typing - Text-1		2012-07-16 18:14:26.759000
	Edit pad (rev 1444)		charles	cv410	XVal Session 73	1	XVal Session 73-Typing - Text-1		2012-07-16 18:14:26.824000
	Edit pad (rev 1445)		Rose	cv408	XVal Session 73	1	XVal Session 73-Typing - Text-1		2012-07-16 18:14:26.882000
	Edit pad (rev 1446)		Capucine	cv402	XVal Session 73	1	XVal Session 73-Typing - Text-1		2012-07-16 18:14:27.259000
	Edit pad (rev 1447)		charles	cv410	XVal Session 73	1	XVal Session 73-Typing - Text-1		2012-07-16 18:14:27.326000
	Edit pad (rev 1448)		Rose	cv408	XVal Session 73	1	XVal Session 73-Typing - Text-1		2012-07-16 18:14:27.393000
	Edit pad (rev 1449)		Capucine	cv402	XVal Session 73	1	XVal Session 73-Typing - Text-1		2012-07-16 18:14:27.759000
	Edit pad (rev 1450)		charles	cv410	XVal Session 73	1	XVal Session 73-Typing - Text-1		2012-07-16 18:14:27.826000
	Edit pad (rev 1451)		Rose	cv408	XVal Session 73	1	XVal Session 73-Typing - Text-1		2012-07-16 18:14:28.215000
	Edit pad (rev 1452)		Capucine	cv402	XVal Session 73	1	XVal Session 73-Typing - Text-1		2012-07-16 18:14:28.274000
	Edit pad (rev 1453)		charles	cv410	XVal Session 73	1	XVal Session 73-Typing - Text-1		2012-07-16 18:14:28.343000
	Edit pad (rev 1454)		Rose	cv408	XVal Session 73	1	XVal Session 73-Typing - Text-1		2012-07-16 18:14:28.675000
	Edit pad (rev 1455)		Capucine	cv402	XVal Session 73	1	XVal Session 73-Typing - Text-1		2012-07-16 18:14:28.787000
	Edit pad (rev 1456)		charles	cv410	XVal Session 73	1	XVal Session 73-Typing - Text-1		2012-07-16 18:14:28.845000
	Edit pad (rev 1457)		Rose	cv408	XVal Session 73	1	XVal Session 73-Typing - Text-1		2012-07-16 18:14:29.176000
	Edit pad (rev 1458)		Capucine	cv402	XVal Session 73	1	XVal Session 73-Typing - Text-1		2012-07-16 18:14:29.289000
	Edit pad (rev 1459)		charles	cv410	XVal Session 73	1	XVal Session 73-Typing - Text-1		2012-07-16 18:14:29.354000
	Edit pad (rev 1460)		Capucine	cv402	XVal Session 73	1	XVal Session 73-Typing - Text-1		2012-07-16 18:14:29.790000
	Edit pad (rev 1461)		charles	cv410	XVal Session 73	1	XVal Session 73-Typing - Text-1		2012-07-16 18:14:29.997000
	Edit pad (rev 1462)		Capucine	cv402	XVal Session 73	1	XVal Session 73-Typing - Text-1		2012-07-16 18:14:30.435000
	Edit pad (rev 1463)		charles	cv410	XVal Session 73	1	XVal Session 73-Typing - Text-1		2012-07-16 18:14:30.502000
39262	Load Instructions			cv339	XVal Session 73	1	XVal Session 73-Typing - Text-1	18.111.44.42	2012-07-16 18:14:31
39263	Load Workspace			cv339	XVal Session 73	1	XVal Session 73-Typing - Text-1	18.111.44.42	2012-07-16 18:14:31
	Edit pad (rev 1464)		Capucine	cv402	XVal Session 73	1	XVal Session 73-Typing - Text-1		2012-07-16 18:14:31.009000
	Edit pad (rev 1465)		charles	cv410	XVal Session 73	1	XVal Session 73-Typing - Text-1		2012-07-16 18:14:31.011000
	Edit pad (rev 1466)		Capucine	cv402	XVal Session 73	1	XVal Session 73-Typing - Text-1		2012-07-16 18:14:31.509000
	Edit pad (rev 1467)		charles	cv410	XVal Session 73	1	XVal Session 73-Typing - Text-1		2012-07-16 18:14:31.511000
	Edit pad (rev 1468)		Capucine	cv402	XVal Session 73	1	XVal Session 73-Typing - Text-1		2012-07-16 18:14:32.009000
	Edit pad (rev 1469)		charles	cv410	XVal Session 73	1	XVal Session 73-Typing - Text-1		2012-07-16 18:14:32.011000
	Edit pad (rev 1470)		Capucine	cv402	XVal Session 73	1	XVal Session 73-Typing - Text-1		2012-07-16 18:14:32.509000
	Edit pad (rev 1471)		charles	cv410	XVal Session 73	1	XVal Session 73-Typing - Text-1		2012-07-16 18:14:32.512000
	Edit pad (rev 1472)		charles	cv410	XVal Session 73	1	XVal Session 73-Typing - Text-1		2012-07-16 18:14:33.012000
	Edit pad (rev 1473)		Capucine	cv402	XVal Session 73	1	XVal Session 73-Typing - Text-1		2012-07-16 18:14:33.018000
	Edit pad (rev 1474)		charles	cv410	XVal Session 73	1	XVal Session 73-Typing - Text-1		2012-07-16 18:14:33.512000
	Edit pad (rev 1475)		Capucine	cv402	XVal Session 73	1	XVal Session 73-Typing - Text-1		2012-07-16 18:14:33.524000
	Edit pad (rev 1476)		charles	cv410	XVal Session 73	1	XVal Session 73-Typing - Text-1		2012-07-16 18:14:34.012000
	Edit pad (rev 1477)		charles	cv410	XVal Session 73	1	XVal Session 73-Typing - Text-1		2012-07-16 18:14:34.823000
	Edit pad (rev 1478)		Capucine	cv402	XVal Session 73	1	XVal Session 73-Typing - Text-1		2012-07-16 18:14:34.969000
	Edit pad (rev 1479)		charles	cv410	XVal Session 73	1	XVal Session 73-Typing - Text-1		2012-07-16 18:14:35.325000
	Edit pad (rev 1480)		Capucine	cv402	XVal Session 73	1	XVal Session 73-Typing - Text-1		2012-07-16 18:14:35.478000
	Edit pad (rev 1481)		charles	cv410	XVal Session 73	1	XVal Session 73-Typing - Text-1		2012-07-16 18:14:35.827000
	Edit pad (rev 1482)		Capucine	cv402	XVal Session 73	1	XVal Session 73-Typing - Text-1		2012-07-16 18:14:35.976000
	Edit pad (rev 1483)		charles	cv410	XVal Session 73	1	XVal Session 73-Typing - Text-1		2012-07-16 18:14:36.325000
	Edit pad (rev 1484)		Capucine	cv402	XVal Session 73	1	XVal Session 73-Typing - Text-1		2012-07-16 18:14:36.476000
	Edit pad (rev 1485)		charles	cv410	XVal Session 73	1	XVal Session 73-Typing - Text-1		2012-07-16 18:14:36.830000
	Edit pad (rev 1486)		Capucine	cv402	XVal Session 73	1	XVal Session 73-Typing - Text-1		2012-07-16 18:14:36.976000
	Edit pad (rev 1487)		Rose	cv408	XVal Session 73	1	XVal Session 73-Typing - Text-1		2012-07-16 18:14:37.194000
	Edit pad (rev 1488)		charles	cv410	XVal Session 73	1	XVal Session 73-Typing - Text-1		2012-07-16 18:14:37.330000
	Edit pad (rev 1489)		Capucine	cv402	XVal Session 73	1	XVal Session 73-Typing - Text-1		2012-07-16 18:14:37.476000
	Edit pad (rev 1490)		charles	cv410	XVal Session 73	1	XVal Session 73-Typing - Text-1		2012-07-16 18:14:37.840000
	Edit pad (rev 1491)		Capucine	cv402	XVal Session 73	1	XVal Session 73-Typing - Text-1		2012-07-16 18:14:37.982000
	Edit pad (rev 1492)		Capucine	cv402	XVal Session 73	1	XVal Session 73-Typing - Text-1		2012-07-16 18:14:38.489000
	Edit pad (rev 1493)		charles	cv410	XVal Session 73	1	XVal Session 73-Typing - Text-1		2012-07-16 18:14:38.862000
	Edit pad (rev 1494)		Capucine	cv402	XVal Session 73	1	XVal Session 73-Typing - Text-1		2012-07-16 18:14:38.991000
	Edit pad (rev 1495)		charles	cv410	XVal Session 73	1	XVal Session 73-Typing - Text-1		2012-07-16 18:14:39.373000
	Edit pad (rev 1496)		Capucine	cv402	XVal Session 73	1	XVal Session 73-Typing - Text-1		2012-07-16 18:14:39.510000
	Edit pad (rev 1497)		charles	cv410	XVal Session 73	1	XVal Session 73-Typing - Text-1		2012-07-16 18:14:39.872000
	Edit pad (rev 1498)		Capucine	cv402	XVal Session 73	1	XVal Session 73-Typing - Text-1		2012-07-16 18:14:40.010000
	Edit pad (rev 1499)		charles	cv410	XVal Session 73	1	XVal Session 73-Typing - Text-1		2012-07-16 18:14:40.372000
	Edit pad (rev 1500)		Capucine	cv402	XVal Session 73	1	XVal Session 73-Typing - Text-1		2012-07-16 18:14:40.509000
	Edit pad (rev 1501)		charles	cv410	XVal Session 73	1	XVal Session 73-Typing - Text-1		2012-07-16 18:14:40.877000
	Edit pad (rev 1502)		Capucine	cv402	XVal Session 73	1	XVal Session 73-Typing - Text-1		2012-07-16 18:14:41.018000
	Edit pad (rev 1503)		charles	cv410	XVal Session 73	1	XVal Session 73-Typing - Text-1		2012-07-16 18:14:41.502000
	Edit pad (rev 1504)		Capucine	cv402	XVal Session 73	1	XVal Session 73-Typing - Text-1		2012-07-16 18:14:41.533000
	Edit pad (rev 1505)		charles	cv410	XVal Session 73	1	XVal Session 73-Typing - Text-1		2012-07-16 18:14:42.011000
	Edit pad (rev 1506)		Capucine	cv402	XVal Session 73	1	XVal Session 73-Typing - Text-1		2012-07-16 18:14:42.043000
	Edit pad (rev 1507)		Capucine	cv402	XVal Session 73	1	XVal Session 73-Typing - Text-1		2012-07-16 18:14:42.552000
	Edit pad (rev 1508)		Capucine	cv402	XVal Session 73	1	XVal Session 73-Typing - Text-1		2012-07-16 18:14:43.056000
	Edit pad (rev 1509)		Capucine	cv402	XVal Session 73	1	XVal Session 73-Typing - Text-1		2012-07-16 18:14:43.556000
	Edit pad (rev 1510)		charles	cv410	XVal Session 73	1	XVal Session 73-Typing - Text-1		2012-07-16 18:14:44.019000
	Edit pad (rev 1511)		Capucine	cv402	XVal Session 73	1	XVal Session 73-Typing - Text-1		2012-07-16 18:14:44.059000
	Edit pad (rev 1512)		charles	cv410	XVal Session 73	1	XVal Session 73-Typing - Text-1		2012-07-16 18:14:44.536000
	Edit pad (rev 1513)		Capucine	cv402	XVal Session 73	1	XVal Session 73-Typing - Text-1		2012-07-16 18:14:44.563000
	Chat	anyone did the 3rd para?	Nick	cv396	XVal Session 73	1	XVal Session 73-Typing - Text-1		2012-07-16 18:14:44.748000
	Edit pad (rev 1514)		charles	cv410	XVal Session 73	1	XVal Session 73-Typing - Text-1		2012-07-16 18:14:45.042000
	Edit pad (rev 1515)		Capucine	cv402	XVal Session 73	1	XVal Session 73-Typing - Text-1		2012-07-16 18:14:45.072000
	Edit pad (rev 1516)		charles	cv410	XVal Session 73	1	XVal Session 73-Typing - Text-1		2012-07-16 18:14:45.543000
	Edit pad (rev 1517)		Capucine	cv402	XVal Session 73	1	XVal Session 73-Typing - Text-1		2012-07-16 18:14:45.605000
	Edit pad (rev 1518)		Capucine	cv402	XVal Session 73	1	XVal Session 73-Typing - Text-1		2012-07-16 18:14:46.118000
	Edit pad (rev 1519)		charles	cv410	XVal Session 73	1	XVal Session 73-Typing - Text-1		2012-07-16 18:14:46.312000
	Edit pad (rev 1520)		charles	cv410	XVal Session 73	1	XVal Session 73-Typing - Text-1		2012-07-16 18:14:46.818000
	Edit pad (rev 1521)		Capucine	cv402	XVal Session 73	1	XVal Session 73-Typing - Text-1		2012-07-16 18:14:46.982000
	Edit pad (rev 1522)		charles	cv410	XVal Session 73	1	XVal Session 73-Typing - Text-1		2012-07-16 18:14:47.324000
	Edit pad (rev 1523)		Capucine	cv402	XVal Session 73	1	XVal Session 73-Typing - Text-1		2012-07-16 18:14:47.487000
	Edit pad (rev 1524)		charles	cv410	XVal Session 73	1	XVal Session 73-Typing - Text-1		2012-07-16 18:14:47.822000
	Edit pad (rev 1525)		Capucine	cv402	XVal Session 73	1	XVal Session 73-Typing - Text-1		2012-07-16 18:14:47.994000
	Edit pad (rev 1526)		charles	cv410	XVal Session 73	1	XVal Session 73-Typing - Text-1		2012-07-16 18:14:48.324000
	Edit pad (rev 1527)		Capucine	cv402	XVal Session 73	1	XVal Session 73-Typing - Text-1		2012-07-16 18:14:48.492000
	Edit pad (rev 1528)		charles	cv410	XVal Session 73	1	XVal Session 73-Typing - Text-1		2012-07-16 18:14:48.824000
	Edit pad (rev 1529)		Capucine	cv402	XVal Session 73	1	XVal Session 73-Typing - Text-1		2012-07-16 18:14:48.992000
	Edit pad (rev 1530)		Capucine	cv402	XVal Session 73	1	XVal Session 73-Typing - Text-1		2012-07-16 18:14:49.493000
	Edit pad (rev 1531)		charles	cv410	XVal Session 73	1	XVal Session 73-Typing - Text-1		2012-07-16 18:14:49.933000
	Edit pad (rev 1532)		Capucine	cv402	XVal Session 73	1	XVal Session 73-Typing - Text-1		2012-07-16 18:14:49.998000
	Edit pad (rev 1533)		charles	cv410	XVal Session 73	1	XVal Session 73-Typing - Text-1		2012-07-16 18:14:50.436000
	Edit pad (rev 1534)		Capucine	cv402	XVal Session 73	1	XVal Session 73-Typing - Text-1		2012-07-16 18:14:50.509000
	Edit pad (rev 1535)		charles	cv410	XVal Session 73	1	XVal Session 73-Typing - Text-1		2012-07-16 18:14:50.935000
	Edit pad (rev 1536)		Capucine	cv402	XVal Session 73	1	XVal Session 73-Typing - Text-1		2012-07-16 18:14:51.010000
	Edit pad (rev 1537)		charles	cv410	XVal Session 73	1	XVal Session 73-Typing - Text-1		2012-07-16 18:14:51.434000
	Edit pad (rev 1538)		Capucine	cv402	XVal Session 73	1	XVal Session 73-Typing - Text-1		2012-07-16 18:14:51.515000
	Edit pad (rev 1539)		Capucine	cv402	XVal Session 73	1	XVal Session 73-Typing - Text-1		2012-07-16 18:14:52.025000
	Edit pad (rev 1540)		Capucine	cv402	XVal Session 73	1	XVal Session 73-Typing - Text-1		2012-07-16 18:14:52.524000
	Edit pad (rev 1541)		charles	cv410	XVal Session 73	1	XVal Session 73-Typing - Text-1		2012-07-16 18:14:52.634000
	Edit pad (rev 1542)		Capucine	cv402	XVal Session 73	1	XVal Session 73-Typing - Text-1		2012-07-16 18:14:53.025000
	Edit pad (rev 1543)		charles	cv410	XVal Session 73	1	XVal Session 73-Typing - Text-1		2012-07-16 18:14:53.135000
	Edit pad (rev 1544)		Capucine	cv402	XVal Session 73	1	XVal Session 73-Typing - Text-1		2012-07-16 18:14:53.531000
	Edit pad (rev 1545)		Nick	cv396	XVal Session 73	1	XVal Session 73-Typing - Text-1		2012-07-16 18:14:53.836000
	Edit pad (rev 1546)		Capucine	cv402	XVal Session 73	1	XVal Session 73-Typing - Text-1		2012-07-16 18:14:54.039000
	Edit pad (rev 1547)		Capucine	cv402	XVal Session 73	1	XVal Session 73-Typing - Text-1		2012-07-16 18:14:54.541000
	Edit pad (rev 1548)		Capucine	cv402	XVal Session 73	1	XVal Session 73-Typing - Text-1		2012-07-16 18:14:55.040000
	Edit pad (rev 1549)		charles	cv410	XVal Session 73	1	XVal Session 73-Typing - Text-1		2012-07-16 18:14:55.062000
	Edit pad (rev 1550)		Capucine	cv402	XVal Session 73	1	XVal Session 73-Typing - Text-1		2012-07-16 18:14:55.543000
	Edit pad (rev 1551)		charles	cv410	XVal Session 73	1	XVal Session 73-Typing - Text-1		2012-07-16 18:14:55.558000
	Edit pad (rev 1552)		Nick	cv396	XVal Session 73	1	XVal Session 73-Typing - Text-1		2012-07-16 18:14:56.004000
	Edit pad (rev 1553)		Capucine	cv402	XVal Session 73	1	XVal Session 73-Typing - Text-1		2012-07-16 18:14:56.048000
	Edit pad (rev 1554)		charles	cv410	XVal Session 73	1	XVal Session 73-Typing - Text-1		2012-07-16 18:14:56.075000
	Edit pad (rev 1555)		Nick	cv396	XVal Session 73	1	XVal Session 73-Typing - Text-1		2012-07-16 18:14:56.507000
	Edit pad (rev 1556)		Capucine	cv402	XVal Session 73	1	XVal Session 73-Typing - Text-1		2012-07-16 18:14:56.563000
	Edit pad (rev 1557)		Nick	cv396	XVal Session 73	1	XVal Session 73-Typing - Text-1		2012-07-16 18:14:57.006000
	Edit pad (rev 1558)		charles	cv410	XVal Session 73	1	XVal Session 73-Typing - Text-1		2012-07-16 18:14:57.053000
	Edit pad (rev 1559)		Capucine	cv402	XVal Session 73	1	XVal Session 73-Typing - Text-1		2012-07-16 18:14:57.072000
	Edit pad (rev 1560)		Nick	cv396	XVal Session 73	1	XVal Session 73-Typing - Text-1		2012-07-16 18:14:57.510000
	Edit pad (rev 1561)		charles	cv410	XVal Session 73	1	XVal Session 73-Typing - Text-1		2012-07-16 18:14:57.560000
	Edit pad (rev 1562)		Capucine	cv402	XVal Session 73	1	XVal Session 73-Typing - Text-1		2012-07-16 18:14:57.572000
	Edit pad (rev 1563)		Nick	cv396	XVal Session 73	1	XVal Session 73-Typing - Text-1		2012-07-16 18:14:58.022000
	Edit pad (rev 1564)		charles	cv410	XVal Session 73	1	XVal Session 73-Typing - Text-1		2012-07-16 18:14:58.070000
	Edit pad (rev 1565)		Capucine	cv402	XVal Session 73	1	XVal Session 73-Typing - Text-1		2012-07-16 18:14:58.072000
	Edit pad (rev 1566)		Nick	cv396	XVal Session 73	1	XVal Session 73-Typing - Text-1		2012-07-16 18:14:58.592000
	Edit pad (rev 1567)		Capucine	cv402	XVal Session 73	1	XVal Session 73-Typing - Text-1		2012-07-16 18:14:58.787000
	Edit pad (rev 1568)		Nick	cv396	XVal Session 73	1	XVal Session 73-Typing - Text-1		2012-07-16 18:14:59.100000
	Edit pad (rev 1569)		charles	cv410	XVal Session 73	1	XVal Session 73-Typing - Text-1		2012-07-16 18:14:59.220000
	Edit pad (rev 1570)		Capucine	cv402	XVal Session 73	1	XVal Session 73-Typing - Text-1		2012-07-16 18:14:59.289000
	Edit pad (rev 1571)		Nick	cv396	XVal Session 73	1	XVal Session 73-Typing - Text-1		2012-07-16 18:14:59.600000
	Edit pad (rev 1572)		charles	cv410	XVal Session 73	1	XVal Session 73-Typing - Text-1		2012-07-16 18:14:59.863000
	Edit pad (rev 1573)		Nick	cv396	XVal Session 73	1	XVal Session 73-Typing - Text-1		2012-07-16 18:15:00.100000
	Edit pad (rev 1574)		Capucine	cv402	XVal Session 73	1	XVal Session 73-Typing - Text-1		2012-07-16 18:15:00.245000
	Edit pad (rev 1575)		charles	cv410	XVal Session 73	1	XVal Session 73-Typing - Text-1		2012-07-16 18:15:00.366000
	Edit pad (rev 1576)		Nick	cv396	XVal Session 73	1	XVal Session 73-Typing - Text-1		2012-07-16 18:15:00.600000
	Edit pad (rev 1577)		Capucine	cv402	XVal Session 73	1	XVal Session 73-Typing - Text-1		2012-07-16 18:15:00.744000
	Edit pad (rev 1578)		charles	cv410	XVal Session 73	1	XVal Session 73-Typing - Text-1		2012-07-16 18:15:00.870000
	Edit pad (rev 1579)		Nick	cv396	XVal Session 73	1	XVal Session 73-Typing - Text-1		2012-07-16 18:15:01.205000
	Edit pad (rev 1580)		Capucine	cv402	XVal Session 73	1	XVal Session 73-Typing - Text-1		2012-07-16 18:15:01.252000
	Edit pad (rev 1581)		charles	cv410	XVal Session 73	1	XVal Session 73-Typing - Text-1		2012-07-16 18:15:01.376000
	Edit pad (rev 1582)		Capucine	cv402	XVal Session 73	1	XVal Session 73-Typing - Text-1		2012-07-16 18:15:01.759000
	Edit pad (rev 1583)		charles	cv410	XVal Session 73	1	XVal Session 73-Typing - Text-1		2012-07-16 18:15:01.885000
	Edit pad (rev 1584)		Capucine	cv402	XVal Session 73	1	XVal Session 73-Typing - Text-1		2012-07-16 18:15:02.259000
	Edit pad (rev 1585)		charles	cv410	XVal Session 73	1	XVal Session 73-Typing - Text-1		2012-07-16 18:15:02.388000
	Edit pad (rev 1586)		Nick	cv396	XVal Session 73	1	XVal Session 73-Typing - Text-1		2012-07-16 18:15:02.708000
	Edit pad (rev 1587)		Capucine	cv402	XVal Session 73	1	XVal Session 73-Typing - Text-1		2012-07-16 18:15:02.758000
	Edit pad (rev 1588)		charles	cv410	XVal Session 73	1	XVal Session 73-Typing - Text-1		2012-07-16 18:15:02.885000
	Edit pad (rev 1589)		Nick	cv396	XVal Session 73	1	XVal Session 73-Typing - Text-1		2012-07-16 18:15:03.209000
	Edit pad (rev 1590)		Capucine	cv402	XVal Session 73	1	XVal Session 73-Typing - Text-1		2012-07-16 18:15:03.257000
	Edit pad (rev 1591)		charles	cv410	XVal Session 73	1	XVal Session 73-Typing - Text-1		2012-07-16 18:15:03.385000
	Edit pad (rev 1592)		Nick	cv396	XVal Session 73	1	XVal Session 73-Typing - Text-1		2012-07-16 18:15:03.712000
	Edit pad (rev 1593)		Capucine	cv402	XVal Session 73	1	XVal Session 73-Typing - Text-1		2012-07-16 18:15:03.758000
	Edit pad (rev 1594)		charles	cv410	XVal Session 73	1	XVal Session 73-Typing - Text-1		2012-07-16 18:15:03.885000
	Edit pad (rev 1595)		Nick	cv396	XVal Session 73	1	XVal Session 73-Typing - Text-1		2012-07-16 18:15:04.225000
	Edit pad (rev 1596)		Capucine	cv402	XVal Session 73	1	XVal Session 73-Typing - Text-1		2012-07-16 18:15:04.259000
	Edit pad (rev 1597)		charles	cv410	XVal Session 73	1	XVal Session 73-Typing - Text-1		2012-07-16 18:15:04.388000
	Edit pad (rev 1598)		Capucine	cv402	XVal Session 73	1	XVal Session 73-Typing - Text-1		2012-07-16 18:15:04.775000
	Edit pad (rev 1599)		charles	cv410	XVal Session 73	1	XVal Session 73-Typing - Text-1		2012-07-16 18:15:04.959000
	Edit pad (rev 1600)		Capucine	cv402	XVal Session 73	1	XVal Session 73-Typing - Text-1		2012-07-16 18:15:05.274000
	Edit pad (rev 1601)		charles	cv410	XVal Session 73	1	XVal Session 73-Typing - Text-1		2012-07-16 18:15:05.392000
	Edit pad (rev 1602)		Capucine	cv402	XVal Session 73	1	XVal Session 73-Typing - Text-1		2012-07-16 18:15:05.775000
	Edit pad (rev 1603)		charles	cv410	XVal Session 73	1	XVal Session 73-Typing - Text-1		2012-07-16 18:15:05.899000
	Edit pad (rev 1604)		Nick	cv396	XVal Session 73	1	XVal Session 73-Typing - Text-1		2012-07-16 18:15:05.979000
	Edit pad (rev 1605)		charles	cv410	XVal Session 73	1	XVal Session 73-Typing - Text-1		2012-07-16 18:15:06.401000
	Edit pad (rev 1606)		Nick	cv396	XVal Session 73	1	XVal Session 73-Typing - Text-1		2012-07-16 18:15:06.476000
	Edit pad (rev 1607)		Capucine	cv402	XVal Session 73	1	XVal Session 73-Typing - Text-1		2012-07-16 18:15:06.566000
	Edit pad (rev 1608)		charles	cv410	XVal Session 73	1	XVal Session 73-Typing - Text-1		2012-07-16 18:15:06.904000
	Edit pad (rev 1609)		charles	cv410	XVal Session 73	1	XVal Session 73-Typing - Text-1		2012-07-16 18:15:07.402000
	Edit pad (rev 1610)		Nick	cv396	XVal Session 73	1	XVal Session 73-Typing - Text-1		2012-07-16 18:15:07.467000
	Edit pad (rev 1611)		charles	cv410	XVal Session 73	1	XVal Session 73-Typing - Text-1		2012-07-16 18:15:07.905000
	Edit pad (rev 1612)		Nick	cv396	XVal Session 73	1	XVal Session 73-Typing - Text-1		2012-07-16 18:15:07.975000
	Edit pad (rev 1613)		charles	cv410	XVal Session 73	1	XVal Session 73-Typing - Text-1		2012-07-16 18:15:08.403000
	Edit pad (rev 1614)		Nick	cv396	XVal Session 73	1	XVal Session 73-Typing - Text-1		2012-07-16 18:15:08.578000
	Edit pad (rev 1615)		charles	cv410	XVal Session 73	1	XVal Session 73-Typing - Text-1		2012-07-16 18:15:08.904000
	Edit pad (rev 1616)		Nick	cv396	XVal Session 73	1	XVal Session 73-Typing - Text-1		2012-07-16 18:15:09.084000
	Edit pad (rev 1617)		charles	cv410	XVal Session 73	1	XVal Session 73-Typing - Text-1		2012-07-16 18:15:09.415000
	Edit pad (rev 1618)		Nick	cv396	XVal Session 73	1	XVal Session 73-Typing - Text-1		2012-07-16 18:15:09.590000
	Edit pad (rev 1619)		Capucine	cv402	XVal Session 73	1	XVal Session 73-Typing - Text-1		2012-07-16 18:15:09.811000
	Edit pad (rev 1620)		charles	cv410	XVal Session 73	1	XVal Session 73-Typing - Text-1		2012-07-16 18:15:09.919000
	Edit pad (rev 1621)		Nick	cv396	XVal Session 73	1	XVal Session 73-Typing - Text-1		2012-07-16 18:15:10.099000
	Edit pad (rev 1622)		charles	cv410	XVal Session 73	1	XVal Session 73-Typing - Text-1		2012-07-16 18:15:10.418000
	Edit pad (rev 1623)		Nick	cv396	XVal Session 73	1	XVal Session 73-Typing - Text-1		2012-07-16 18:15:10.600000
	Edit pad (rev 1624)		charles	cv410	XVal Session 73	1	XVal Session 73-Typing - Text-1		2012-07-16 18:15:10.918000
	Edit pad (rev 1625)		Nick	cv396	XVal Session 73	1	XVal Session 73-Typing - Text-1		2012-07-16 18:15:11.255000
	Edit pad (rev 1626)		charles	cv410	XVal Session 73	1	XVal Session 73-Typing - Text-1		2012-07-16 18:15:11.416000
	Edit pad (rev 1627)		Nick	cv396	XVal Session 73	1	XVal Session 73-Typing - Text-1		2012-07-16 18:15:11.756000
	Edit pad (rev 1628)		charles	cv410	XVal Session 73	1	XVal Session 73-Typing - Text-1		2012-07-16 18:15:11.917000
	Edit pad (rev 1629)		charles	cv410	XVal Session 73	1	XVal Session 73-Typing - Text-1		2012-07-16 18:15:12.419000
	Edit pad (rev 1630)		charles	cv410	XVal Session 73	1	XVal Session 73-Typing - Text-1		2012-07-16 18:15:12.918000
	Edit pad (rev 1631)		charles	cv410	XVal Session 73	1	XVal Session 73-Typing - Text-1		2012-07-16 18:15:13.419000
	Edit pad (rev 1632)		Nick	cv396	XVal Session 73	1	XVal Session 73-Typing - Text-1		2012-07-16 18:15:13.545000
	Edit pad (rev 1633)		charles	cv410	XVal Session 73	1	XVal Session 73-Typing - Text-1		2012-07-16 18:15:13.919000
	Edit pad (rev 1634)		Nick	cv396	XVal Session 73	1	XVal Session 73-Typing - Text-1		2012-07-16 18:15:14.048000
	Edit pad (rev 1635)		charles	cv410	XVal Session 73	1	XVal Session 73-Typing - Text-1		2012-07-16 18:15:14.418000
	Edit pad (rev 1636)		Nick	cv396	XVal Session 73	1	XVal Session 73-Typing - Text-1		2012-07-16 18:15:14.551000
	Edit pad (rev 1637)		Nick	cv396	XVal Session 73	1	XVal Session 73-Typing - Text-1		2012-07-16 18:15:15.053000
	Edit pad (rev 1638)		charles	cv410	XVal Session 73	1	XVal Session 73-Typing - Text-1		2012-07-16 18:15:15.092000
	Edit pad (rev 1639)		Nick	cv396	XVal Session 73	1	XVal Session 73-Typing - Text-1		2012-07-16 18:15:15.553000
	Edit pad (rev 1640)		charles	cv410	XVal Session 73	1	XVal Session 73-Typing - Text-1		2012-07-16 18:15:15.891000
	Edit pad (rev 1641)		Nick	cv396	XVal Session 73	1	XVal Session 73-Typing - Text-1		2012-07-16 18:15:16.053000
	Edit pad (rev 1642)		charles	cv410	XVal Session 73	1	XVal Session 73-Typing - Text-1		2012-07-16 18:15:16.391000
	Edit pad (rev 1643)		Nick	cv396	XVal Session 73	1	XVal Session 73-Typing - Text-1		2012-07-16 18:15:16.551000
	Edit pad (rev 1644)		charles	cv410	XVal Session 73	1	XVal Session 73-Typing - Text-1		2012-07-16 18:15:16.903000
	Edit pad (rev 1645)		Nick	cv396	XVal Session 73	1	XVal Session 73-Typing - Text-1		2012-07-16 18:15:17.051000
	Edit pad (rev 1646)		charles	cv410	XVal Session 73	1	XVal Session 73-Typing - Text-1		2012-07-16 18:15:17.403000
	Edit pad (rev 1647)		Nick	cv396	XVal Session 73	1	XVal Session 73-Typing - Text-1		2012-07-16 18:15:17.551000
	Edit pad (rev 1648)		charles	cv410	XVal Session 73	1	XVal Session 73-Typing - Text-1		2012-07-16 18:15:17.903000
	Edit pad (rev 1649)		Nick	cv396	XVal Session 73	1	XVal Session 73-Typing - Text-1		2012-07-16 18:15:18.053000
	Edit pad (rev 1650)		charles	cv410	XVal Session 73	1	XVal Session 73-Typing - Text-1		2012-07-16 18:15:18.402000
	Edit pad (rev 1651)		Nick	cv396	XVal Session 73	1	XVal Session 73-Typing - Text-1		2012-07-16 18:15:18.552000
	Edit pad (rev 1652)		charles	cv410	XVal Session 73	1	XVal Session 73-Typing - Text-1		2012-07-16 18:15:18.902000
39268	Load Instructions			cv342	XVal Session 73	1	XVal Session 73-Typing - Numbers-1	192.54.222.11	2012-07-16 18:15:19
39269	Load Instructions			cv340	XVal Session 73	1	XVal Session 73-Typing - Numbers-1	192.54.222.11	2012-07-16 18:15:19
39270	Load Instructions			cv339	XVal Session 73	1	XVal Session 73-Typing - Numbers-1	18.111.44.42	2012-07-16 18:15:19
	Edit pad (rev 1653)		Nick	cv396	XVal Session 73	1	XVal Session 73-Typing - Text-1		2012-07-16 18:15:19.052000
	Edit pad (rev 1654)		Nick	cv396	XVal Session 73	1	XVal Session 73-Typing - Text-1		2012-07-16 18:15:19.553000
39271	Load Instructions			cv341	XVal Session 73	1	XVal Session 73-Typing - Numbers-1	18.111.54.125	2012-07-16 18:15:20
39276	Load Instructions			cv339	XVal Session 73	1	XVal Session 73-Typing - Numbers-1	18.111.44.42	2012-07-16 18:15:36
39277	Load Instructions			cv339	XVal Session 73	1	XVal Session 73-Typing - Numbers-1	18.111.44.42	2012-07-16 18:15:39
39278	Load Instructions			cv339	XVal Session 73	1	XVal Session 73-Typing - Numbers-1	18.111.44.42	2012-07-16 18:15:43
39280	Load Workspace			cv341	XVal Session 73	1	XVal Session 73-Typing - Numbers-1	18.111.54.125	2012-07-16 18:15:49
39281	Load Workspace			cv342	XVal Session 73	1	XVal Session 73-Typing - Numbers-1	192.54.222.11	2012-07-16 18:15:49
39282	Load Workspace			cv339	XVal Session 73	1	XVal Session 73-Typing - Numbers-1	18.111.44.42	2012-07-16 18:15:49
39283	Load Workspace			cv340	XVal Session 73	1	XVal Session 73-Typing - Numbers-1	192.54.222.11	2012-07-16 18:15:49
	Edit pad (rev 0)		Nick	cv396	XVal Session 73	1	XVal Session 73-Typing - Numbers-1		2012-07-16 18:15:57.359000
	Edit pad (rev 1)		Nick	cv396	XVal Session 73	1	XVal Session 73-Typing - Numbers-1		2012-07-16 18:15:57.866000
	Chat	I'll start at bottom	Capucine	cv402	XVal Session 73	1	XVal Session 73-Typing - Numbers-1		2012-07-16 18:15:57.965000
	Edit pad (rev 2)		Nick	cv396	XVal Session 73	1	XVal Session 73-Typing - Numbers-1		2012-07-16 18:15:58.462000
	Edit pad (rev 3)		Capucine	cv402	XVal Session 73	1	XVal Session 73-Typing - Numbers-1		2012-07-16 18:16:05.086000
	Chat	i start the top	Nick	cv396	XVal Session 73	1	XVal Session 73-Typing - Numbers-1		2012-07-16 18:16:05.494000
	Edit pad (rev 4)		Capucine	cv402	XVal Session 73	1	XVal Session 73-Typing - Numbers-1		2012-07-16 18:16:05.587000
	Edit pad (rev 5)		Capucine	cv402	XVal Session 73	1	XVal Session 73-Typing - Numbers-1		2012-07-16 18:16:06.088000
	Edit pad (rev 6)		Capucine	cv402	XVal Session 73	1	XVal Session 73-Typing - Numbers-1		2012-07-16 18:16:06.594000
	Edit pad (rev 7)		Capucine	cv402	XVal Session 73	1	XVal Session 73-Typing - Numbers-1		2012-07-16 18:16:07.094000
	Edit pad (rev 8)		Rose	cv408	XVal Session 73	1	XVal Session 73-Typing - Numbers-1		2012-07-16 18:16:07.262000
	Edit pad (rev 9)		Capucine	cv402	XVal Session 73	1	XVal Session 73-Typing - Numbers-1		2012-07-16 18:16:07.634000
	Edit pad (rev 10)		Rose	cv408	XVal Session 73	1	XVal Session 73-Typing - Numbers-1		2012-07-16 18:16:07.768000
	Edit pad (rev 11)		Rose	cv408	XVal Session 73	1	XVal Session 73-Typing - Numbers-1		2012-07-16 18:16:08.270000
	Edit pad (rev 12)		Nick	cv396	XVal Session 73	1	XVal Session 73-Typing - Numbers-1		2012-07-16 18:16:08.975000
	Edit pad (rev 13)		Capucine	cv402	XVal Session 73	1	XVal Session 73-Typing - Numbers-1		2012-07-16 18:16:09.626000
	Edit pad (rev 14)		Rose	cv408	XVal Session 73	1	XVal Session 73-Typing - Numbers-1		2012-07-16 18:16:09.848000
	Edit pad (rev 15)		Capucine	cv402	XVal Session 73	1	XVal Session 73-Typing - Numbers-1		2012-07-16 18:16:10.175000
	Edit pad (rev 16)		Rose	cv408	XVal Session 73	1	XVal Session 73-Typing - Numbers-1		2012-07-16 18:16:10.362000
	Edit pad (rev 17)		Capucine	cv402	XVal Session 73	1	XVal Session 73-Typing - Numbers-1		2012-07-16 18:16:10.864000
	Edit pad (rev 18)		Rose	cv408	XVal Session 73	1	XVal Session 73-Typing - Numbers-1		2012-07-16 18:16:10.913000
	Edit pad (rev 19)		Nick	cv396	XVal Session 73	1	XVal Session 73-Typing - Numbers-1		2012-07-16 18:16:11.337000
	Edit pad (rev 20)		Capucine	cv402	XVal Session 73	1	XVal Session 73-Typing - Numbers-1		2012-07-16 18:16:11.367000
	Edit pad (rev 21)		Rose	cv408	XVal Session 73	1	XVal Session 73-Typing - Numbers-1		2012-07-16 18:16:11.425000
	Edit pad (rev 22)		Nick	cv396	XVal Session 73	1	XVal Session 73-Typing - Numbers-1		2012-07-16 18:16:11.804000
	Edit pad (rev 23)		Capucine	cv402	XVal Session 73	1	XVal Session 73-Typing - Numbers-1		2012-07-16 18:16:12.588000
	Edit pad (rev 24)		Nick	cv396	XVal Session 73	1	XVal Session 73-Typing - Numbers-1		2012-07-16 18:16:13.338000
	Edit pad (rev 25)		Rose	cv408	XVal Session 73	1	XVal Session 73-Typing - Numbers-1		2012-07-16 18:16:13.788000
	Edit pad (rev 26)		Nick	cv396	XVal Session 73	1	XVal Session 73-Typing - Numbers-1		2012-07-16 18:16:13.848000
	Edit pad (rev 27)		Rose	cv408	XVal Session 73	1	XVal Session 73-Typing - Numbers-1		2012-07-16 18:16:14.290000
	Edit pad (rev 28)		Nick	cv396	XVal Session 73	1	XVal Session 73-Typing - Numbers-1		2012-07-16 18:16:14.767000
	Edit pad (rev 29)		Nick	cv396	XVal Session 73	1	XVal Session 73-Typing - Numbers-1		2012-07-16 18:16:16.054000
	Edit pad (rev 30)		Rose	cv408	XVal Session 73	1	XVal Session 73-Typing - Numbers-1		2012-07-16 18:16:16.129000
	Edit pad (rev 31)		Nick	cv396	XVal Session 73	1	XVal Session 73-Typing - Numbers-1		2012-07-16 18:16:16.554000
	Edit pad (rev 32)		Rose	cv408	XVal Session 73	1	XVal Session 73-Typing - Numbers-1		2012-07-16 18:16:16.854000
	Edit pad (rev 33)		Nick	cv396	XVal Session 73	1	XVal Session 73-Typing - Numbers-1		2012-07-16 18:16:17.054000
	Edit pad (rev 34)		Nick	cv396	XVal Session 73	1	XVal Session 73-Typing - Numbers-1		2012-07-16 18:16:17.601000
	Edit pad (rev 35)		Rose	cv408	XVal Session 73	1	XVal Session 73-Typing - Numbers-1		2012-07-16 18:16:18.105000
	Edit pad (rev 36)		Rose	cv408	XVal Session 73	1	XVal Session 73-Typing - Numbers-1		2012-07-16 18:16:18.645000
	Edit pad (rev 37)		Nick	cv396	XVal Session 73	1	XVal Session 73-Typing - Numbers-1		2012-07-16 18:16:19.312000
	Edit pad (rev 38)		Rose	cv408	XVal Session 73	1	XVal Session 73-Typing - Numbers-1		2012-07-16 18:16:19.724000
	Edit pad (rev 39)		Nick	cv396	XVal Session 73	1	XVal Session 73-Typing - Numbers-1		2012-07-16 18:16:19.818000
	Edit pad (rev 40)		Rose	cv408	XVal Session 73	1	XVal Session 73-Typing - Numbers-1		2012-07-16 18:16:20.282000
	Edit pad (rev 41)		Nick	cv396	XVal Session 73	1	XVal Session 73-Typing - Numbers-1		2012-07-16 18:16:20.320000
	Edit pad (rev 42)		Nick	cv396	XVal Session 73	1	XVal Session 73-Typing - Numbers-1		2012-07-16 18:16:21.795000
	Edit pad (rev 43)		Rose	cv408	XVal Session 73	1	XVal Session 73-Typing - Numbers-1		2012-07-16 18:16:22.001000
	Edit pad (rev 44)		Nick	cv396	XVal Session 73	1	XVal Session 73-Typing - Numbers-1		2012-07-16 18:16:22.303000
	Edit pad (rev 45)		Rose	cv408	XVal Session 73	1	XVal Session 73-Typing - Numbers-1		2012-07-16 18:16:22.912000
	Edit pad (rev 46)		Nick	cv396	XVal Session 73	1	XVal Session 73-Typing - Numbers-1		2012-07-16 18:16:23.005000
	Edit pad (rev 47)		Rose	cv408	XVal Session 73	1	XVal Session 73-Typing - Numbers-1		2012-07-16 18:16:23.412000
	Edit pad (rev 48)		Nick	cv396	XVal Session 73	1	XVal Session 73-Typing - Numbers-1		2012-07-16 18:16:23.723000
	Edit pad (rev 49)		Rose	cv408	XVal Session 73	1	XVal Session 73-Typing - Numbers-1		2012-07-16 18:16:23.918000
	Edit pad (rev 50)		Nick	cv396	XVal Session 73	1	XVal Session 73-Typing - Numbers-1		2012-07-16 18:16:24.225000
	Edit pad (rev 51)		Rose	cv408	XVal Session 73	1	XVal Session 73-Typing - Numbers-1		2012-07-16 18:16:24.426000
	Edit pad (rev 52)		Nick	cv396	XVal Session 73	1	XVal Session 73-Typing - Numbers-1		2012-07-16 18:16:24.725000
	Edit pad (rev 53)		Nick	cv396	XVal Session 73	1	XVal Session 73-Typing - Numbers-1		2012-07-16 18:16:25.455000
	Edit pad (rev 54)		Nick	cv396	XVal Session 73	1	XVal Session 73-Typing - Numbers-1		2012-07-16 18:16:25.959000
	Edit pad (rev 55)		Rose	cv408	XVal Session 73	1	XVal Session 73-Typing - Numbers-1		2012-07-16 18:16:25.977000
	Edit pad (rev 56)		Nick	cv396	XVal Session 73	1	XVal Session 73-Typing - Numbers-1		2012-07-16 18:16:26.460000
	Edit pad (rev 57)		Rose	cv408	XVal Session 73	1	XVal Session 73-Typing - Numbers-1		2012-07-16 18:16:26.508000
	Edit pad (rev 58)		Nick	cv396	XVal Session 73	1	XVal Session 73-Typing - Numbers-1		2012-07-16 18:16:26.967000
	Edit pad (rev 59)		Rose	cv408	XVal Session 73	1	XVal Session 73-Typing - Numbers-1		2012-07-16 18:16:27.018000
	Edit pad (rev 60)		Nick	cv396	XVal Session 73	1	XVal Session 73-Typing - Numbers-1		2012-07-16 18:16:27.474000
	Edit pad (rev 61)		Rose	cv408	XVal Session 73	1	XVal Session 73-Typing - Numbers-1		2012-07-16 18:16:27.518000
	Edit pad (rev 62)		Nick	cv396	XVal Session 73	1	XVal Session 73-Typing - Numbers-1		2012-07-16 18:16:27.975000
	Edit pad (rev 63)		Rose	cv408	XVal Session 73	1	XVal Session 73-Typing - Numbers-1		2012-07-16 18:16:28.474000
	Edit pad (rev 64)		Nick	cv396	XVal Session 73	1	XVal Session 73-Typing - Numbers-1		2012-07-16 18:16:28.477000
	Edit pad (rev 65)		Rose	cv408	XVal Session 73	1	XVal Session 73-Typing - Numbers-1		2012-07-16 18:16:29.319000
	Edit pad (rev 66)		Rose	cv408	XVal Session 73	1	XVal Session 73-Typing - Numbers-1		2012-07-16 18:16:29.832000
	Edit pad (rev 67)		Rose	cv408	XVal Session 73	1	XVal Session 73-Typing - Numbers-1		2012-07-16 18:16:30.332000
	Edit pad (rev 68)		Rose	cv408	XVal Session 73	1	XVal Session 73-Typing - Numbers-1		2012-07-16 18:16:30.962000
	Chat	I will go in the middle	charles	cv410	XVal Session 73	1	XVal Session 73-Typing - Numbers-1		2012-07-16 18:16:32.562000
	Edit pad (rev 69)		Rose	cv408	XVal Session 73	1	XVal Session 73-Typing - Numbers-1		2012-07-16 18:16:32.645000
	Edit pad (rev 70)		Rose	cv408	XVal Session 73	1	XVal Session 73-Typing - Numbers-1		2012-07-16 18:16:33.316000
	Edit pad (rev 71)		Rose	cv408	XVal Session 73	1	XVal Session 73-Typing - Numbers-1		2012-07-16 18:16:33.817000
	Edit pad (rev 72)		Rose	cv408	XVal Session 73	1	XVal Session 73-Typing - Numbers-1		2012-07-16 18:16:34.317000
	Edit pad (rev 73)		Rose	cv408	XVal Session 73	1	XVal Session 73-Typing - Numbers-1		2012-07-16 18:16:34.819000
	Edit pad (rev 74)		Rose	cv408	XVal Session 73	1	XVal Session 73-Typing - Numbers-1		2012-07-16 18:16:36.202000
	Edit pad (rev 75)		Rose	cv408	XVal Session 73	1	XVal Session 73-Typing - Numbers-1		2012-07-16 18:16:36.709000
	Edit pad (rev 76)		Rose	cv408	XVal Session 73	1	XVal Session 73-Typing - Numbers-1		2012-07-16 18:16:37.209000
	Edit pad (rev 77)		charles	cv410	XVal Session 73	1	XVal Session 73-Typing - Numbers-1		2012-07-16 18:16:37.220000
	Edit pad (rev 78)		Rose	cv408	XVal Session 73	1	XVal Session 73-Typing - Numbers-1		2012-07-16 18:16:37.709000
	Edit pad (rev 79)		charles	cv410	XVal Session 73	1	XVal Session 73-Typing - Numbers-1		2012-07-16 18:16:37.731000
	Edit pad (rev 80)		Rose	cv408	XVal Session 73	1	XVal Session 73-Typing - Numbers-1		2012-07-16 18:16:38.223000
	Edit pad (rev 81)		Rose	cv408	XVal Session 73	1	XVal Session 73-Typing - Numbers-1		2012-07-16 18:16:38.723000
	Edit pad (rev 82)		Rose	cv408	XVal Session 73	1	XVal Session 73-Typing - Numbers-1		2012-07-16 18:16:39.285000
	Edit pad (rev 83)		charles	cv410	XVal Session 73	1	XVal Session 73-Typing - Numbers-1		2012-07-16 18:16:39.292000
	Edit pad (rev 84)		Rose	cv408	XVal Session 73	1	XVal Session 73-Typing - Numbers-1		2012-07-16 18:16:39.874000
	Edit pad (rev 85)		Rose	cv408	XVal Session 73	1	XVal Session 73-Typing - Numbers-1		2012-07-16 18:16:40.379000
	Edit pad (rev 86)		Rose	cv408	XVal Session 73	1	XVal Session 73-Typing - Numbers-1		2012-07-16 18:16:40.879000
	Edit pad (rev 87)		Nick	cv396	XVal Session 73	1	XVal Session 73-Typing - Numbers-1		2012-07-16 18:16:41.091000
	Edit pad (rev 88)		Capucine	cv402	XVal Session 73	1	XVal Session 73-Typing - Numbers-1		2012-07-16 18:16:41.644000
	Edit pad (rev 89)		Rose	cv408	XVal Session 73	1	XVal Session 73-Typing - Numbers-1		2012-07-16 18:16:42.046000
	Edit pad (rev 90)		Capucine	cv402	XVal Session 73	1	XVal Session 73-Typing - Numbers-1		2012-07-16 18:16:42.149000
	Edit pad (rev 91)		Rose	cv408	XVal Session 73	1	XVal Session 73-Typing - Numbers-1		2012-07-16 18:16:42.551000
	Edit pad (rev 92)		Capucine	cv402	XVal Session 73	1	XVal Session 73-Typing - Numbers-1		2012-07-16 18:16:42.649000
	Edit pad (rev 93)		Nick	cv396	XVal Session 73	1	XVal Session 73-Typing - Numbers-1		2012-07-16 18:16:42.674000
	Edit pad (rev 94)		Rose	cv408	XVal Session 73	1	XVal Session 73-Typing - Numbers-1		2012-07-16 18:16:43.165000
	Edit pad (rev 95)		Nick	cv396	XVal Session 73	1	XVal Session 73-Typing - Numbers-1		2012-07-16 18:16:43.176000
	Edit pad (rev 96)		Rose	cv408	XVal Session 73	1	XVal Session 73-Typing - Numbers-1		2012-07-16 18:16:43.664000
	Edit pad (rev 97)		Nick	cv396	XVal Session 73	1	XVal Session 73-Typing - Numbers-1		2012-07-16 18:16:43.678000
	Edit pad (rev 98)		Rose	cv408	XVal Session 73	1	XVal Session 73-Typing - Numbers-1		2012-07-16 18:16:44.176000
	Edit pad (rev 99)		charles	cv410	XVal Session 73	1	XVal Session 73-Typing - Numbers-1		2012-07-16 18:16:44.223000
	Edit pad (rev 100)		Nick	cv396	XVal Session 73	1	XVal Session 73-Typing - Numbers-1		2012-07-16 18:16:44.565000
	Edit pad (rev 101)		charles	cv410	XVal Session 73	1	XVal Session 73-Typing - Numbers-1		2012-07-16 18:16:44.731000
	Edit pad (rev 102)		Rose	cv408	XVal Session 73	1	XVal Session 73-Typing - Numbers-1		2012-07-16 18:16:44.894000
	Edit pad (rev 103)		Capucine	cv402	XVal Session 73	1	XVal Session 73-Typing - Numbers-1		2012-07-16 18:16:44.946000
	Edit pad (rev 104)		Nick	cv396	XVal Session 73	1	XVal Session 73-Typing - Numbers-1		2012-07-16 18:16:45.069000
	Edit pad (rev 105)		Rose	cv408	XVal Session 73	1	XVal Session 73-Typing - Numbers-1		2012-07-16 18:16:45.175000
	Edit pad (rev 106)		Capucine	cv402	XVal Session 73	1	XVal Session 73-Typing - Numbers-1		2012-07-16 18:16:45.447000
	Edit pad (rev 107)		charles	cv410	XVal Session 73	1	XVal Session 73-Typing - Numbers-1		2012-07-16 18:16:45.453000
	Edit pad (rev 108)		Nick	cv396	XVal Session 73	1	XVal Session 73-Typing - Numbers-1		2012-07-16 18:16:45.573000
	Edit pad (rev 109)		Rose	cv408	XVal Session 73	1	XVal Session 73-Typing - Numbers-1		2012-07-16 18:16:45.849000
	Edit pad (rev 110)		charles	cv410	XVal Session 73	1	XVal Session 73-Typing - Numbers-1		2012-07-16 18:16:45.965000
	Edit pad (rev 111)		Nick	cv396	XVal Session 73	1	XVal Session 73-Typing - Numbers-1		2012-07-16 18:16:46.078000
	Edit pad (rev 112)		charles	cv410	XVal Session 73	1	XVal Session 73-Typing - Numbers-1		2012-07-16 18:16:46.464000
	Edit pad (rev 113)		charles	cv410	XVal Session 73	1	XVal Session 73-Typing - Numbers-1		2012-07-16 18:16:46.970000
	Edit pad (rev 114)		Nick	cv396	XVal Session 73	1	XVal Session 73-Typing - Numbers-1		2012-07-16 18:16:47.006000
	Edit pad (rev 115)		Capucine	cv402	XVal Session 73	1	XVal Session 73-Typing - Numbers-1		2012-07-16 18:16:47.077000
	Edit pad (rev 116)		charles	cv410	XVal Session 73	1	XVal Session 73-Typing - Numbers-1		2012-07-16 18:16:47.467000
	Edit pad (rev 117)		Nick	cv396	XVal Session 73	1	XVal Session 73-Typing - Numbers-1		2012-07-16 18:16:47.506000
	Edit pad (rev 118)		charles	cv410	XVal Session 73	1	XVal Session 73-Typing - Numbers-1		2012-07-16 18:16:47.967000
	Edit pad (rev 119)		Nick	cv396	XVal Session 73	1	XVal Session 73-Typing - Numbers-1		2012-07-16 18:16:48.007000
	Edit pad (rev 120)		Nick	cv396	XVal Session 73	1	XVal Session 73-Typing - Numbers-1		2012-07-16 18:16:48.506000
	Edit pad (rev 121)		Capucine	cv402	XVal Session 73	1	XVal Session 73-Typing - Numbers-1		2012-07-16 18:16:48.534000
	Edit pad (rev 122)		Rose	cv408	XVal Session 73	1	XVal Session 73-Typing - Numbers-1		2012-07-16 18:16:49.039000
	Edit pad (rev 123)		Nick	cv396	XVal Session 73	1	XVal Session 73-Typing - Numbers-1		2012-07-16 18:16:49.112000
	Edit pad (rev 124)		Rose	cv408	XVal Session 73	1	XVal Session 73-Typing - Numbers-1		2012-07-16 18:16:49.556000
	Edit pad (rev 125)		Nick	cv396	XVal Session 73	1	XVal Session 73-Typing - Numbers-1		2012-07-16 18:16:49.831000
	Edit pad (rev 126)		charles	cv410	XVal Session 73	1	XVal Session 73-Typing - Numbers-1		2012-07-16 18:16:49.904000
	Edit pad (rev 127)		Rose	cv408	XVal Session 73	1	XVal Session 73-Typing - Numbers-1		2012-07-16 18:16:50.089000
	Edit pad (rev 128)		Capucine	cv402	XVal Session 73	1	XVal Session 73-Typing - Numbers-1		2012-07-16 18:16:50.104000
	Edit pad (rev 129)		Nick	cv396	XVal Session 73	1	XVal Session 73-Typing - Numbers-1		2012-07-16 18:16:50.337000
	Edit pad (rev 130)		charles	cv410	XVal Session 73	1	XVal Session 73-Typing - Numbers-1		2012-07-16 18:16:50.403000
	Edit pad (rev 131)		Rose	cv408	XVal Session 73	1	XVal Session 73-Typing - Numbers-1		2012-07-16 18:16:50.843000
	Edit pad (rev 132)		Nick	cv396	XVal Session 73	1	XVal Session 73-Typing - Numbers-1		2012-07-16 18:16:50.898000
	Edit pad (rev 133)		Capucine	cv402	XVal Session 73	1	XVal Session 73-Typing - Numbers-1		2012-07-16 18:16:50.939000
	Edit pad (rev 134)		Nick	cv396	XVal Session 73	1	XVal Session 73-Typing - Numbers-1		2012-07-16 18:16:51.401000
	Edit pad (rev 135)		Capucine	cv402	XVal Session 73	1	XVal Session 73-Typing - Numbers-1		2012-07-16 18:16:51.751000
	Edit pad (rev 136)		Nick	cv396	XVal Session 73	1	XVal Session 73-Typing - Numbers-1		2012-07-16 18:16:51.902000
	Edit pad (rev 137)		charles	cv410	XVal Session 73	1	XVal Session 73-Typing - Numbers-1		2012-07-16 18:16:52.356000
	Edit pad (rev 138)		Nick	cv396	XVal Session 73	1	XVal Session 73-Typing - Numbers-1		2012-07-16 18:16:52.412000
	Edit pad (rev 139)		charles	cv410	XVal Session 73	1	XVal Session 73-Typing - Numbers-1		2012-07-16 18:16:53.344000
	Edit pad (rev 140)		Capucine	cv402	XVal Session 73	1	XVal Session 73-Typing - Numbers-1		2012-07-16 18:16:53.598000
	Edit pad (rev 141)		Nick	cv396	XVal Session 73	1	XVal Session 73-Typing - Numbers-1		2012-07-16 18:16:53.709000
	Edit pad (rev 142)		charles	cv410	XVal Session 73	1	XVal Session 73-Typing - Numbers-1		2012-07-16 18:16:53.854000
	Edit pad (rev 143)		Capucine	cv402	XVal Session 73	1	XVal Session 73-Typing - Numbers-1		2012-07-16 18:16:54.103000
	Edit pad (rev 144)		Nick	cv396	XVal Session 73	1	XVal Session 73-Typing - Numbers-1		2012-07-16 18:16:54.267000
	Edit pad (rev 145)		charles	cv410	XVal Session 73	1	XVal Session 73-Typing - Numbers-1		2012-07-16 18:16:54.486000
	Edit pad (rev 146)		charles	cv410	XVal Session 73	1	XVal Session 73-Typing - Numbers-1		2012-07-16 18:16:55.017000
	Edit pad (rev 147)		Capucine	cv402	XVal Session 73	1	XVal Session 73-Typing - Numbers-1		2012-07-16 18:16:55.252000
	Edit pad (rev 148)		Nick	cv396	XVal Session 73	1	XVal Session 73-Typing - Numbers-1		2012-07-16 18:16:55.576000
	Edit pad (rev 149)		charles	cv410	XVal Session 73	1	XVal Session 73-Typing - Numbers-1		2012-07-16 18:16:55.653000
	Edit pad (rev 150)		Capucine	cv402	XVal Session 73	1	XVal Session 73-Typing - Numbers-1		2012-07-16 18:16:56.072000
	Edit pad (rev 151)		Nick	cv396	XVal Session 73	1	XVal Session 73-Typing - Numbers-1		2012-07-16 18:16:56.084000
	Edit pad (rev 152)		charles	cv410	XVal Session 73	1	XVal Session 73-Typing - Numbers-1		2012-07-16 18:16:56.382000
	Edit pad (rev 153)		Nick	cv396	XVal Session 73	1	XVal Session 73-Typing - Numbers-1		2012-07-16 18:16:56.584000
	Edit pad (rev 154)		charles	cv410	XVal Session 73	1	XVal Session 73-Typing - Numbers-1		2012-07-16 18:16:56.889000
	Edit pad (rev 155)		Nick	cv396	XVal Session 73	1	XVal Session 73-Typing - Numbers-1		2012-07-16 18:16:57.084000
	Edit pad (rev 156)		Capucine	cv402	XVal Session 73	1	XVal Session 73-Typing - Numbers-1		2012-07-16 18:16:57.236000
	Edit pad (rev 157)		charles	cv410	XVal Session 73	1	XVal Session 73-Typing - Numbers-1		2012-07-16 18:16:57.385000
	Edit pad (rev 158)		Nick	cv396	XVal Session 73	1	XVal Session 73-Typing - Numbers-1		2012-07-16 18:16:57.864000
	Edit pad (rev 159)		charles	cv410	XVal Session 73	1	XVal Session 73-Typing - Numbers-1		2012-07-16 18:16:57.889000
	Edit pad (rev 160)		charles	cv410	XVal Session 73	1	XVal Session 73-Typing - Numbers-1		2012-07-16 18:16:58.668000
	Edit pad (rev 161)		Nick	cv396	XVal Session 73	1	XVal Session 73-Typing - Numbers-1		2012-07-16 18:16:59.024000
	Edit pad (rev 162)		charles	cv410	XVal Session 73	1	XVal Session 73-Typing - Numbers-1		2012-07-16 18:16:59.166000
	Edit pad (rev 163)		Capucine	cv402	XVal Session 73	1	XVal Session 73-Typing - Numbers-1		2012-07-16 18:16:59.202000
	Edit pad (rev 164)		Nick	cv396	XVal Session 73	1	XVal Session 73-Typing - Numbers-1		2012-07-16 18:16:59.537000
	Edit pad (rev 165)		charles	cv410	XVal Session 73	1	XVal Session 73-Typing - Numbers-1		2012-07-16 18:16:59.666000
	Edit pad (rev 166)		charles	cv410	XVal Session 73	1	XVal Session 73-Typing - Numbers-1		2012-07-16 18:17:00.243000
	Edit pad (rev 167)		Capucine	cv402	XVal Session 73	1	XVal Session 73-Typing - Numbers-1		2012-07-16 18:17:00.858000
	Edit pad (rev 168)		charles	cv410	XVal Session 73	1	XVal Session 73-Typing - Numbers-1		2012-07-16 18:17:00.864000
	Edit pad (rev 169)		Rose	cv408	XVal Session 73	1	XVal Session 73-Typing - Numbers-1		2012-07-16 18:17:00.884000
	Edit pad (rev 170)		Rose	cv408	XVal Session 73	1	XVal Session 73-Typing - Numbers-1		2012-07-16 18:17:01.396000
	Edit pad (rev 171)		charles	cv410	XVal Session 73	1	XVal Session 73-Typing - Numbers-1		2012-07-16 18:17:01.750000
	Edit pad (rev 172)		charles	cv410	XVal Session 73	1	XVal Session 73-Typing - Numbers-1		2012-07-16 18:17:02.264000
	Edit pad (rev 173)		Rose	cv408	XVal Session 73	1	XVal Session 73-Typing - Numbers-1		2012-07-16 18:17:02.306000
	Edit pad (rev 174)		charles	cv410	XVal Session 73	1	XVal Session 73-Typing - Numbers-1		2012-07-16 18:17:02.761000
	Edit pad (rev 175)		Rose	cv408	XVal Session 73	1	XVal Session 73-Typing - Numbers-1		2012-07-16 18:17:02.859000
	Edit pad (rev 176)		Capucine	cv402	XVal Session 73	1	XVal Session 73-Typing - Numbers-1		2012-07-16 18:17:03.218000
	Edit pad (rev 177)		charles	cv410	XVal Session 73	1	XVal Session 73-Typing - Numbers-1		2012-07-16 18:17:03.264000
	Edit pad (rev 178)		Rose	cv408	XVal Session 73	1	XVal Session 73-Typing - Numbers-1		2012-07-16 18:17:03.316000
	Edit pad (rev 179)		Rose	cv408	XVal Session 73	1	XVal Session 73-Typing - Numbers-1		2012-07-16 18:17:03.856000
	Edit pad (rev 180)		charles	cv410	XVal Session 73	1	XVal Session 73-Typing - Numbers-1		2012-07-16 18:17:04.357000
	Edit pad (rev 181)		Rose	cv408	XVal Session 73	1	XVal Session 73-Typing - Numbers-1		2012-07-16 18:17:04.364000
	Edit pad (rev 182)		Rose	cv408	XVal Session 73	1	XVal Session 73-Typing - Numbers-1		2012-07-16 18:17:05.119000
	Edit pad (rev 183)		charles	cv410	XVal Session 73	1	XVal Session 73-Typing - Numbers-1		2012-07-16 18:17:06.196000
	Edit pad (rev 184)		charles	cv410	XVal Session 73	1	XVal Session 73-Typing - Numbers-1		2012-07-16 18:17:07.340000
	Edit pad (rev 185)		charles	cv410	XVal Session 73	1	XVal Session 73-Typing - Numbers-1		2012-07-16 18:17:07.840000
	Edit pad (rev 186)		Capucine	cv402	XVal Session 73	1	XVal Session 73-Typing - Numbers-1		2012-07-16 18:17:08.882000
	Edit pad (rev 187)		charles	cv410	XVal Session 73	1	XVal Session 73-Typing - Numbers-1		2012-07-16 18:17:08.939000
	Edit pad (rev 188)		charles	cv410	XVal Session 73	1	XVal Session 73-Typing - Numbers-1		2012-07-16 18:17:09.449000
	Edit pad (rev 189)		Rose	cv408	XVal Session 73	1	XVal Session 73-Typing - Numbers-1		2012-07-16 18:17:09.998000
	Edit pad (rev 190)		charles	cv410	XVal Session 73	1	XVal Session 73-Typing - Numbers-1		2012-07-16 18:17:10.453000
	Edit pad (rev 191)		Capucine	cv402	XVal Session 73	1	XVal Session 73-Typing - Numbers-1		2012-07-16 18:17:10.460000
	Edit pad (rev 192)		Rose	cv408	XVal Session 73	1	XVal Session 73-Typing - Numbers-1		2012-07-16 18:17:10.504000
	Edit pad (rev 193)		Rose	cv408	XVal Session 73	1	XVal Session 73-Typing - Numbers-1		2012-07-16 18:17:11.003000
	Edit pad (rev 194)		charles	cv410	XVal Session 73	1	XVal Session 73-Typing - Numbers-1		2012-07-16 18:17:11.396000
	Edit pad (rev 195)		Rose	cv408	XVal Session 73	1	XVal Session 73-Typing - Numbers-1		2012-07-16 18:17:11.503000
	Edit pad (rev 196)		Capucine	cv402	XVal Session 73	1	XVal Session 73-Typing - Numbers-1		2012-07-16 18:17:11.842000
	Edit pad (rev 197)		charles	cv410	XVal Session 73	1	XVal Session 73-Typing - Numbers-1		2012-07-16 18:17:11.902000
	Edit pad (rev 198)		Capucine	cv402	XVal Session 73	1	XVal Session 73-Typing - Numbers-1		2012-07-16 18:17:12.353000
	Edit pad (rev 199)		charles	cv410	XVal Session 73	1	XVal Session 73-Typing - Numbers-1		2012-07-16 18:17:12.676000
	Edit pad (rev 200)		Capucine	cv402	XVal Session 73	1	XVal Session 73-Typing - Numbers-1		2012-07-16 18:17:12.956000
	Edit pad (rev 201)		charles	cv410	XVal Session 73	1	XVal Session 73-Typing - Numbers-1		2012-07-16 18:17:13.186000
	Edit pad (rev 202)		Rose	cv408	XVal Session 73	1	XVal Session 73-Typing - Numbers-1		2012-07-16 18:17:13.588000
	Edit pad (rev 203)		charles	cv410	XVal Session 73	1	XVal Session 73-Typing - Numbers-1		2012-07-16 18:17:13.682000
	Edit pad (rev 204)		Capucine	cv402	XVal Session 73	1	XVal Session 73-Typing - Numbers-1		2012-07-16 18:17:14.030000
	Edit pad (rev 205)		Rose	cv408	XVal Session 73	1	XVal Session 73-Typing - Numbers-1		2012-07-16 18:17:14.098000
	Edit pad (rev 206)		charles	cv410	XVal Session 73	1	XVal Session 73-Typing - Numbers-1		2012-07-16 18:17:14.184000
	Edit pad (rev 207)		Capucine	cv402	XVal Session 73	1	XVal Session 73-Typing - Numbers-1		2012-07-16 18:17:14.540000
	Edit pad (rev 208)		charles	cv410	XVal Session 73	1	XVal Session 73-Typing - Numbers-1		2012-07-16 18:17:14.682000
	Edit pad (rev 209)		Rose	cv408	XVal Session 73	1	XVal Session 73-Typing - Numbers-1		2012-07-16 18:17:14.892000
	Edit pad (rev 210)		Capucine	cv402	XVal Session 73	1	XVal Session 73-Typing - Numbers-1		2012-07-16 18:17:15.039000
	Edit pad (rev 211)		Rose	cv408	XVal Session 73	1	XVal Session 73-Typing - Numbers-1		2012-07-16 18:17:15.395000
	Edit pad (rev 212)		Capucine	cv402	XVal Session 73	1	XVal Session 73-Typing - Numbers-1		2012-07-16 18:17:15.575000
	Edit pad (rev 213)		Rose	cv408	XVal Session 73	1	XVal Session 73-Typing - Numbers-1		2012-07-16 18:17:15.897000
	Edit pad (rev 214)		charles	cv410	XVal Session 73	1	XVal Session 73-Typing - Numbers-1		2012-07-16 18:17:16.204000
	Edit pad (rev 215)		Rose	cv408	XVal Session 73	1	XVal Session 73-Typing - Numbers-1		2012-07-16 18:17:16.393000
	Edit pad (rev 216)		charles	cv410	XVal Session 73	1	XVal Session 73-Typing - Numbers-1		2012-07-16 18:17:16.997000
	Edit pad (rev 217)		Rose	cv408	XVal Session 73	1	XVal Session 73-Typing - Numbers-1		2012-07-16 18:17:17.026000
	Edit pad (rev 218)		Capucine	cv402	XVal Session 73	1	XVal Session 73-Typing - Numbers-1		2012-07-16 18:17:17.051000
	Edit pad (rev 219)		charles	cv410	XVal Session 73	1	XVal Session 73-Typing - Numbers-1		2012-07-16 18:17:17.535000
	Edit pad (rev 220)		Rose	cv408	XVal Session 73	1	XVal Session 73-Typing - Numbers-1		2012-07-16 18:17:17.537000
	Edit pad (rev 221)		Capucine	cv402	XVal Session 73	1	XVal Session 73-Typing - Numbers-1		2012-07-16 18:17:17.555000
	Edit pad (rev 222)		Rose	cv408	XVal Session 73	1	XVal Session 73-Typing - Numbers-1		2012-07-16 18:17:18.036000
	Edit pad (rev 223)		Capucine	cv402	XVal Session 73	1	XVal Session 73-Typing - Numbers-1		2012-07-16 18:17:18.056000
	Edit pad (rev 224)		charles	cv410	XVal Session 73	1	XVal Session 73-Typing - Numbers-1		2012-07-16 18:17:18.489000
	Edit pad (rev 225)		Rose	cv408	XVal Session 73	1	XVal Session 73-Typing - Numbers-1		2012-07-16 18:17:18.604000
	Edit pad (rev 226)		Capucine	cv402	XVal Session 73	1	XVal Session 73-Typing - Numbers-1		2012-07-16 18:17:18.938000
	Edit pad (rev 227)		charles	cv410	XVal Session 73	1	XVal Session 73-Typing - Numbers-1		2012-07-16 18:17:19.136000
	Edit pad (rev 228)		Rose	cv408	XVal Session 73	1	XVal Session 73-Typing - Numbers-1		2012-07-16 18:17:19.229000
	Edit pad (rev 229)		Capucine	cv402	XVal Session 73	1	XVal Session 73-Typing - Numbers-1		2012-07-16 18:17:19.447000
	Edit pad (rev 230)		Rose	cv408	XVal Session 73	1	XVal Session 73-Typing - Numbers-1		2012-07-16 18:17:19.740000
	Edit pad (rev 231)		Capucine	cv402	XVal Session 73	1	XVal Session 73-Typing - Numbers-1		2012-07-16 18:17:20.067000
	Edit pad (rev 232)		charles	cv410	XVal Session 73	1	XVal Session 73-Typing - Numbers-1		2012-07-16 18:17:20.079000
	Edit pad (rev 233)		Rose	cv408	XVal Session 73	1	XVal Session 73-Typing - Numbers-1		2012-07-16 18:17:20.237000
	Edit pad (rev 234)		charles	cv410	XVal Session 73	1	XVal Session 73-Typing - Numbers-1		2012-07-16 18:17:20.590000
	Edit pad (rev 235)		Rose	cv408	XVal Session 73	1	XVal Session 73-Typing - Numbers-1		2012-07-16 18:17:21.665000
	Edit pad (rev 236)		charles	cv410	XVal Session 73	1	XVal Session 73-Typing - Numbers-1		2012-07-16 18:17:21.676000
	Edit pad (rev 237)		charles	cv410	XVal Session 73	1	XVal Session 73-Typing - Numbers-1		2012-07-16 18:17:22.183000
	Edit pad (rev 238)		Capucine	cv402	XVal Session 73	1	XVal Session 73-Typing - Numbers-1		2012-07-16 18:17:22.381000
	Edit pad (rev 239)		Rose	cv408	XVal Session 73	1	XVal Session 73-Typing - Numbers-1		2012-07-16 18:17:22.595000
	Edit pad (rev 240)		charles	cv410	XVal Session 73	1	XVal Session 73-Typing - Numbers-1		2012-07-16 18:17:22.905000
	Edit pad (rev 241)		Rose	cv408	XVal Session 73	1	XVal Session 73-Typing - Numbers-1		2012-07-16 18:17:23.098000
	Edit pad (rev 242)		Capucine	cv402	XVal Session 73	1	XVal Session 73-Typing - Numbers-1		2012-07-16 18:17:23.214000
	Edit pad (rev 243)		charles	cv410	XVal Session 73	1	XVal Session 73-Typing - Numbers-1		2012-07-16 18:17:23.403000
	Edit pad (rev 244)		Capucine	cv402	XVal Session 73	1	XVal Session 73-Typing - Numbers-1		2012-07-16 18:17:24.371000
	Edit pad (rev 245)		charles	cv410	XVal Session 73	1	XVal Session 73-Typing - Numbers-1		2012-07-16 18:17:24.430000
	Edit pad (rev 246)		Capucine	cv402	XVal Session 73	1	XVal Session 73-Typing - Numbers-1		2012-07-16 18:17:24.870000
	Edit pad (rev 247)		Rose	cv408	XVal Session 73	1	XVal Session 73-Typing - Numbers-1		2012-07-16 18:17:24.979000
	Edit pad (rev 248)		charles	cv410	XVal Session 73	1	XVal Session 73-Typing - Numbers-1		2012-07-16 18:17:25.452000
	Edit pad (rev 249)		Capucine	cv402	XVal Session 73	1	XVal Session 73-Typing - Numbers-1		2012-07-16 18:17:25.615000
	Edit pad (rev 250)		Rose	cv408	XVal Session 73	1	XVal Session 73-Typing - Numbers-1		2012-07-16 18:17:25.648000
	Edit pad (rev 251)		Rose	cv408	XVal Session 73	1	XVal Session 73-Typing - Numbers-1		2012-07-16 18:17:26.159000
	Edit pad (rev 252)		charles	cv410	XVal Session 73	1	XVal Session 73-Typing - Numbers-1		2012-07-16 18:17:26.239000
	Edit pad (rev 253)		Rose	cv408	XVal Session 73	1	XVal Session 73-Typing - Numbers-1		2012-07-16 18:17:26.698000
	Edit pad (rev 254)		Rose	cv408	XVal Session 73	1	XVal Session 73-Typing - Numbers-1		2012-07-16 18:17:27.241000
	Edit pad (rev 255)		Capucine	cv402	XVal Session 73	1	XVal Session 73-Typing - Numbers-1		2012-07-16 18:17:27.745000
	Edit pad (rev 256)		charles	cv410	XVal Session 73	1	XVal Session 73-Typing - Numbers-1		2012-07-16 18:17:28.633000
	Edit pad (rev 257)		Capucine	cv402	XVal Session 73	1	XVal Session 73-Typing - Numbers-1		2012-07-16 18:17:28.879000
	Edit pad (rev 258)		Rose	cv408	XVal Session 73	1	XVal Session 73-Typing - Numbers-1		2012-07-16 18:17:28.935000
	Edit pad (rev 259)		charles	cv410	XVal Session 73	1	XVal Session 73-Typing - Numbers-1		2012-07-16 18:17:29.136000
	Edit pad (rev 260)		Rose	cv408	XVal Session 73	1	XVal Session 73-Typing - Numbers-1		2012-07-16 18:17:29.443000
	Edit pad (rev 261)		Capucine	cv402	XVal Session 73	1	XVal Session 73-Typing - Numbers-1		2012-07-16 18:17:29.477000
	Edit pad (rev 262)		Rose	cv408	XVal Session 73	1	XVal Session 73-Typing - Numbers-1		2012-07-16 18:17:30.245000
	Edit pad (rev 263)		Capucine	cv402	XVal Session 73	1	XVal Session 73-Typing - Numbers-1		2012-07-16 18:17:30.632000
	Edit pad (rev 264)		Rose	cv408	XVal Session 73	1	XVal Session 73-Typing - Numbers-1		2012-07-16 18:17:31.770000
	Edit pad (rev 265)		Capucine	cv402	XVal Session 73	1	XVal Session 73-Typing - Numbers-1		2012-07-16 18:17:31.795000
	Edit pad (rev 266)		Rose	cv408	XVal Session 73	1	XVal Session 73-Typing - Numbers-1		2012-07-16 18:17:32.270000
	Edit pad (rev 267)		Capucine	cv402	XVal Session 73	1	XVal Session 73-Typing - Numbers-1		2012-07-16 18:17:32.293000
	Edit pad (rev 268)		Rose	cv408	XVal Session 73	1	XVal Session 73-Typing - Numbers-1		2012-07-16 18:17:32.992000
	Edit pad (rev 269)		Capucine	cv402	XVal Session 73	1	XVal Session 73-Typing - Numbers-1		2012-07-16 18:17:33.269000
	Edit pad (rev 270)		Rose	cv408	XVal Session 73	1	XVal Session 73-Typing - Numbers-1		2012-07-16 18:17:33.504000
	Edit pad (rev 271)		charles	cv410	XVal Session 73	1	XVal Session 73-Typing - Numbers-1		2012-07-16 18:17:33.734000
	Edit pad (rev 272)		Capucine	cv402	XVal Session 73	1	XVal Session 73-Typing - Numbers-1		2012-07-16 18:17:33.773000
[truncated: 1,788 more rows]
