# Supplementary material for: Dynamics of collective performance in collaboration networks
Source: PLoS One. 2018 Oct 10;13(10):e0204547. doi: 10.1371/journal.pone.0204547 (PMC6179230; doi:10.1371/journal.pone.0204547)
Supplement: S1 Dataset — (ZIP) [file pone.0204547.s001.zip › data/team-data/team-chat-logs/XVal Session 46 - Group 1 - LogFile.csv]

id	event	data	chat_name	subject	session	session_group	completed_task	ip_address	timestamp
26963	Entering waiting room			cv217	XVal Session 46			18.111.28.237	2012-07-13 14:13:59
26964	Entering waiting room			cv218	XVal Session 46			18.111.27.106	2012-07-13 14:14:02
26965	Entering waiting room			cv220	XVal Session 46			192.54.222.3	2012-07-13 14:14:03
26966	Entering waiting room			cv219	XVal Session 46			192.54.222.3	2012-07-13 14:14:04
26971	Setup participants				XVal Session 46				2012-07-13 14:14:34
26972	Setup tasks				XVal Session 46				2012-07-13 14:14:34
26973	Introduction	Starting in 25 seconds		cv217	XVal Session 46	1		18.111.28.237	2012-07-13 14:14:34
26974	Introduction	Starting in 25 seconds		cv218	XVal Session 46	1		18.111.27.106	2012-07-13 14:14:34
26975	Introduction	Starting in 24 seconds		cv220	XVal Session 46	1		192.54.222.3	2012-07-13 14:14:35
26976	Introduction	Starting in 20 seconds		cv219	XVal Session 46	1		192.54.222.3	2012-07-13 14:14:39
26977	Load Instructions			cv220	XVal Session 46	1	XVal Session 46-Introduction-1	192.54.222.3	2012-07-13 14:14:59
26978	Load Instructions			cv219	XVal Session 46	1	XVal Session 46-Introduction-1	192.54.222.3	2012-07-13 14:14:59
26979	Load Instructions			cv217	XVal Session 46	1	XVal Session 46-Introduction-1	18.111.28.237	2012-07-13 14:14:59
26980	Load Instructions			cv218	XVal Session 46	1	XVal Session 46-Introduction-1	18.111.27.106	2012-07-13 14:14:59
26985	Load Workspace			cv220	XVal Session 46	1	XVal Session 46-Introduction-1	192.54.222.3	2012-07-13 14:15:19
26986	Load Workspace			cv219	XVal Session 46	1	XVal Session 46-Introduction-1	192.54.222.3	2012-07-13 14:15:19
26987	Load Workspace			cv217	XVal Session 46	1	XVal Session 46-Introduction-1	18.111.28.237	2012-07-13 14:15:19
26988	Load Workspace			cv218	XVal Session 46	1	XVal Session 46-Introduction-1	18.111.27.106	2012-07-13 14:15:19
	Edit pad (rev 0)		sean	cv372	XVal Session 46	1	XVal Session 46-Introduction-1		2012-07-13 14:15:25.014000
	Edit pad (rev 1)		sean	cv372	XVal Session 46	1	XVal Session 46-Introduction-1		2012-07-13 14:15:25.556000
	Edit pad (rev 2)		sean	cv372	XVal Session 46	1	XVal Session 46-Introduction-1		2012-07-13 14:15:26.018000
	Edit pad (rev 3)		sean	cv372	XVal Session 46	1	XVal Session 46-Introduction-1		2012-07-13 14:15:26.519000
	Edit pad (rev 4)		sean	cv372	XVal Session 46	1	XVal Session 46-Introduction-1		2012-07-13 14:15:27.023000
	Edit pad (rev 5)		sean	cv372	XVal Session 46	1	XVal Session 46-Introduction-1		2012-07-13 14:15:27.560000
	Edit pad (rev 6)		sean	cv372	XVal Session 46	1	XVal Session 46-Introduction-1		2012-07-13 14:15:28.070000
	Edit pad (rev 7)		sean	cv372	XVal Session 46	1	XVal Session 46-Introduction-1		2012-07-13 14:15:28.582000
	Edit pad (rev 8)		jeral	cv311	XVal Session 46	1	XVal Session 46-Introduction-1		2012-07-13 14:15:31.330000
	Edit pad (rev 9)		jeral	cv311	XVal Session 46	1	XVal Session 46-Introduction-1		2012-07-13 14:15:31.838000
	Edit pad (rev 10)		Claudia	cv402	XVal Session 46	1	XVal Session 46-Introduction-1		2012-07-13 14:15:33.764000
	Edit pad (rev 11)		Claudia	cv402	XVal Session 46	1	XVal Session 46-Introduction-1		2012-07-13 14:15:34.268000
	Edit pad (rev 12)		Claudia	cv402	XVal Session 46	1	XVal Session 46-Introduction-1		2012-07-13 14:15:34.804000
	Edit pad (rev 13)		Claudia	cv402	XVal Session 46	1	XVal Session 46-Introduction-1		2012-07-13 14:15:35.364000
	Edit pad (rev 14)		Claudia	cv402	XVal Session 46	1	XVal Session 46-Introduction-1		2012-07-13 14:15:35.869000
	Edit pad (rev 15)		Claudia	cv402	XVal Session 46	1	XVal Session 46-Introduction-1		2012-07-13 14:15:36.378000
	Edit pad (rev 16)		Claudia	cv402	XVal Session 46	1	XVal Session 46-Introduction-1		2012-07-13 14:15:36.878000
	Edit pad (rev 17)		Claudia	cv402	XVal Session 46	1	XVal Session 46-Introduction-1		2012-07-13 14:15:37.378000
	Edit pad (rev 18)		Claudia	cv402	XVal Session 46	1	XVal Session 46-Introduction-1		2012-07-13 14:15:37.878000
	Edit pad (rev 19)		Claudia	cv402	XVal Session 46	1	XVal Session 46-Introduction-1		2012-07-13 14:15:38.939000
	Edit pad (rev 20)		Claudia	cv402	XVal Session 46	1	XVal Session 46-Introduction-1		2012-07-13 14:15:39.439000
	Edit pad (rev 21)		Claudia	cv402	XVal Session 46	1	XVal Session 46-Introduction-1		2012-07-13 14:15:39.949000
	Edit pad (rev 22)		Claudia	cv402	XVal Session 46	1	XVal Session 46-Introduction-1		2012-07-13 14:15:40.454000
	Edit pad (rev 23)		Mark:	cv309	XVal Session 46	1	XVal Session 46-Introduction-1		2012-07-13 14:15:41.169000
	Edit pad (rev 24)		Claudia	cv402	XVal Session 46	1	XVal Session 46-Introduction-1		2012-07-13 14:15:41.228000
	Edit pad (rev 25)		jeral	cv311	XVal Session 46	1	XVal Session 46-Introduction-1		2012-07-13 14:15:41.968000
	Edit pad (rev 26)		Mark:	cv309	XVal Session 46	1	XVal Session 46-Introduction-1		2012-07-13 14:15:41.993000
	Edit pad (rev 27)		jeral	cv311	XVal Session 46	1	XVal Session 46-Introduction-1		2012-07-13 14:15:42.479000
	Edit pad (rev 28)		Mark:	cv309	XVal Session 46	1	XVal Session 46-Introduction-1		2012-07-13 14:15:42.627000
	Edit pad (rev 29)		Mark:	cv309	XVal Session 46	1	XVal Session 46-Introduction-1		2012-07-13 14:15:43.126000
	Edit pad (rev 30)		jeral	cv311	XVal Session 46	1	XVal Session 46-Introduction-1		2012-07-13 14:15:47.729000
	Edit pad (rev 31)		Claudia	cv402	XVal Session 46	1	XVal Session 46-Introduction-1		2012-07-13 14:15:47.950000
	Edit pad (rev 32)		jeral	cv311	XVal Session 46	1	XVal Session 46-Introduction-1		2012-07-13 14:15:48.229000
	Edit pad (rev 33)		Claudia	cv402	XVal Session 46	1	XVal Session 46-Introduction-1		2012-07-13 14:15:48.456000
	Edit pad (rev 34)		Mark:	cv309	XVal Session 46	1	XVal Session 46-Introduction-1		2012-07-13 14:15:49.218000
	Edit pad (rev 35)		jeral	cv311	XVal Session 46	1	XVal Session 46-Introduction-1		2012-07-13 14:15:49.331000
	Edit pad (rev 36)		Claudia	cv402	XVal Session 46	1	XVal Session 46-Introduction-1		2012-07-13 14:15:49.692000
	Edit pad (rev 37)		jeral	cv311	XVal Session 46	1	XVal Session 46-Introduction-1		2012-07-13 14:15:49.836000
	Edit pad (rev 38)		Claudia	cv402	XVal Session 46	1	XVal Session 46-Introduction-1		2012-07-13 14:15:50.192000
	Edit pad (rev 39)		jeral	cv311	XVal Session 46	1	XVal Session 46-Introduction-1		2012-07-13 14:15:50.336000
	Edit pad (rev 40)		Claudia	cv402	XVal Session 46	1	XVal Session 46-Introduction-1		2012-07-13 14:15:50.696000
	Edit pad (rev 41)		jeral	cv311	XVal Session 46	1	XVal Session 46-Introduction-1		2012-07-13 14:15:50.837000
	Edit pad (rev 42)		Mark:	cv309	XVal Session 46	1	XVal Session 46-Introduction-1		2012-07-13 14:15:51.156000
	Edit pad (rev 43)		jeral	cv311	XVal Session 46	1	XVal Session 46-Introduction-1		2012-07-13 14:15:51.337000
	Edit pad (rev 44)		Mark:	cv309	XVal Session 46	1	XVal Session 46-Introduction-1		2012-07-13 14:15:51.657000
	Edit pad (rev 45)		jeral	cv311	XVal Session 46	1	XVal Session 46-Introduction-1		2012-07-13 14:15:51.838000
	Edit pad (rev 46)		Mark:	cv309	XVal Session 46	1	XVal Session 46-Introduction-1		2012-07-13 14:15:52.156000
	Edit pad (rev 47)		Mark:	cv309	XVal Session 46	1	XVal Session 46-Introduction-1		2012-07-13 14:15:52.657000
	Edit pad (rev 48)		Mark:	cv309	XVal Session 46	1	XVal Session 46-Introduction-1		2012-07-13 14:15:53.157000
	Edit pad (rev 49)		Mark:	cv309	XVal Session 46	1	XVal Session 46-Introduction-1		2012-07-13 14:15:53.657000
	Edit pad (rev 50)		Mark:	cv309	XVal Session 46	1	XVal Session 46-Introduction-1		2012-07-13 14:15:54.157000
	Edit pad (rev 51)		Mark:	cv309	XVal Session 46	1	XVal Session 46-Introduction-1		2012-07-13 14:15:54.657000
	Edit pad (rev 52)		Mark:	cv309	XVal Session 46	1	XVal Session 46-Introduction-1		2012-07-13 14:15:55.156000
	Edit pad (rev 53)		Mark:	cv309	XVal Session 46	1	XVal Session 46-Introduction-1		2012-07-13 14:15:56.237000
	Edit pad (rev 54)		Mark:	cv309	XVal Session 46	1	XVal Session 46-Introduction-1		2012-07-13 14:15:56.737000
	Edit pad (rev 55)		Mark:	cv309	XVal Session 46	1	XVal Session 46-Introduction-1		2012-07-13 14:15:57.237000
	Edit pad (rev 56)		Mark:	cv309	XVal Session 46	1	XVal Session 46-Introduction-1		2012-07-13 14:15:57.736000
	Edit pad (rev 57)		Mark:	cv309	XVal Session 46	1	XVal Session 46-Introduction-1		2012-07-13 14:15:58.236000
	Edit pad (rev 58)		Claudia	cv402	XVal Session 46	1	XVal Session 46-Introduction-1		2012-07-13 14:16:40.869000
	Edit pad (rev 59)		Claudia	cv402	XVal Session 46	1	XVal Session 46-Introduction-1		2012-07-13 14:16:41.802000
	Edit pad (rev 60)		Claudia	cv402	XVal Session 46	1	XVal Session 46-Introduction-1		2012-07-13 14:16:42.301000
	Edit pad (rev 61)		Claudia	cv402	XVal Session 46	1	XVal Session 46-Introduction-1		2012-07-13 14:16:42.802000
	Edit pad (rev 62)		Claudia	cv402	XVal Session 46	1	XVal Session 46-Introduction-1		2012-07-13 14:16:43.309000
27005	Load Instructions			cv219	XVal Session 46	1	XVal Session 46-Typing - Text-1	192.54.222.3	2012-07-13 14:16:49
27006	Load Instructions			cv217	XVal Session 46	1	XVal Session 46-Typing - Text-1	18.111.28.237	2012-07-13 14:16:49
27007	Load Instructions			cv218	XVal Session 46	1	XVal Session 46-Typing - Text-1	18.111.27.106	2012-07-13 14:16:49
27008	Load Instructions			cv220	XVal Session 46	1	XVal Session 46-Typing - Text-1	192.54.222.3	2012-07-13 14:16:49
27013	Load Workspace			cv219	XVal Session 46	1	XVal Session 46-Typing - Text-1	192.54.222.3	2012-07-13 14:17:29
27014	Load Workspace			cv218	XVal Session 46	1	XVal Session 46-Typing - Text-1	18.111.27.106	2012-07-13 14:17:29
27015	Load Workspace			cv217	XVal Session 46	1	XVal Session 46-Typing - Text-1	18.111.28.237	2012-07-13 14:17:29
27016	Load Workspace			cv220	XVal Session 46	1	XVal Session 46-Typing - Text-1	192.54.222.3	2012-07-13 14:17:29
	Edit pad (rev 0)		Mark:	cv309	XVal Session 46	1	XVal Session 46-Typing - Text-1		2012-07-13 14:17:42.200000
	Edit pad (rev 1)		Mark:	cv309	XVal Session 46	1	XVal Session 46-Typing - Text-1		2012-07-13 14:17:42.696000
	Edit pad (rev 2)		Mark:	cv309	XVal Session 46	1	XVal Session 46-Typing - Text-1		2012-07-13 14:17:43.196000
	Edit pad (rev 3)		Mark:	cv309	XVal Session 46	1	XVal Session 46-Typing - Text-1		2012-07-13 14:17:43.697000
	Edit pad (rev 4)		Mark:	cv309	XVal Session 46	1	XVal Session 46-Typing - Text-1		2012-07-13 14:17:44.198000
	Edit pad (rev 5)		Mark:	cv309	XVal Session 46	1	XVal Session 46-Typing - Text-1		2012-07-13 14:17:44.699000
	Edit pad (rev 6)		Mark:	cv309	XVal Session 46	1	XVal Session 46-Typing - Text-1		2012-07-13 14:17:45.198000
	Edit pad (rev 7)		Mark:	cv309	XVal Session 46	1	XVal Session 46-Typing - Text-1		2012-07-13 14:17:45.699000
	Edit pad (rev 8)		Mark:	cv309	XVal Session 46	1	XVal Session 46-Typing - Text-1		2012-07-13 14:17:46.273000
	Edit pad (rev 9)		Mark:	cv309	XVal Session 46	1	XVal Session 46-Typing - Text-1		2012-07-13 14:17:46.772000
	Edit pad (rev 10)		Mark:	cv309	XVal Session 46	1	XVal Session 46-Typing - Text-1		2012-07-13 14:17:47.274000
	Edit pad (rev 11)		Mark:	cv309	XVal Session 46	1	XVal Session 46-Typing - Text-1		2012-07-13 14:17:47.776000
	Edit pad (rev 12)		Mark:	cv309	XVal Session 46	1	XVal Session 46-Typing - Text-1		2012-07-13 14:17:48.274000
	Edit pad (rev 13)		Mark:	cv309	XVal Session 46	1	XVal Session 46-Typing - Text-1		2012-07-13 14:17:48.776000
	Edit pad (rev 14)		sean	cv372	XVal Session 46	1	XVal Session 46-Typing - Text-1		2012-07-13 14:17:48.904000
	Edit pad (rev 15)		sean	cv372	XVal Session 46	1	XVal Session 46-Typing - Text-1		2012-07-13 14:17:49.413000
	Edit pad (rev 16)		Mark:	cv309	XVal Session 46	1	XVal Session 46-Typing - Text-1		2012-07-13 14:17:49.528000
	Edit pad (rev 17)		sean	cv372	XVal Session 46	1	XVal Session 46-Typing - Text-1		2012-07-13 14:17:49.925000
	Edit pad (rev 18)		Mark:	cv309	XVal Session 46	1	XVal Session 46-Typing - Text-1		2012-07-13 14:17:50.040000
	Edit pad (rev 19)		sean	cv372	XVal Session 46	1	XVal Session 46-Typing - Text-1		2012-07-13 14:17:50.425000
	Edit pad (rev 20)		Mark:	cv309	XVal Session 46	1	XVal Session 46-Typing - Text-1		2012-07-13 14:17:50.540000
	Edit pad (rev 21)		sean	cv372	XVal Session 46	1	XVal Session 46-Typing - Text-1		2012-07-13 14:17:50.925000
	Edit pad (rev 22)		Mark:	cv309	XVal Session 46	1	XVal Session 46-Typing - Text-1		2012-07-13 14:17:51.041000
	Edit pad (rev 23)		sean	cv372	XVal Session 46	1	XVal Session 46-Typing - Text-1		2012-07-13 14:17:51.426000
	Edit pad (rev 24)		Mark:	cv309	XVal Session 46	1	XVal Session 46-Typing - Text-1		2012-07-13 14:17:51.540000
	Edit pad (rev 25)		Mark:	cv309	XVal Session 46	1	XVal Session 46-Typing - Text-1		2012-07-13 14:17:52.042000
	Edit pad (rev 26)		sean	cv372	XVal Session 46	1	XVal Session 46-Typing - Text-1		2012-07-13 14:17:52.107000
	Edit pad (rev 27)		Mark:	cv309	XVal Session 46	1	XVal Session 46-Typing - Text-1		2012-07-13 14:17:52.542000
	Edit pad (rev 28)		sean	cv372	XVal Session 46	1	XVal Session 46-Typing - Text-1		2012-07-13 14:17:52.614000
	Edit pad (rev 29)		sean	cv372	XVal Session 46	1	XVal Session 46-Typing - Text-1		2012-07-13 14:17:53.113000
	Edit pad (rev 30)		Mark:	cv309	XVal Session 46	1	XVal Session 46-Typing - Text-1		2012-07-13 14:17:53.169000
	Edit pad (rev 31)		sean	cv372	XVal Session 46	1	XVal Session 46-Typing - Text-1		2012-07-13 14:17:53.612000
	Edit pad (rev 32)		Mark:	cv309	XVal Session 46	1	XVal Session 46-Typing - Text-1		2012-07-13 14:17:53.671000
	Edit pad (rev 33)		Mark:	cv309	XVal Session 46	1	XVal Session 46-Typing - Text-1		2012-07-13 14:17:54.171000
	Edit pad (rev 34)		Mark:	cv309	XVal Session 46	1	XVal Session 46-Typing - Text-1		2012-07-13 14:17:54.671000
	Edit pad (rev 35)		Mark:	cv309	XVal Session 46	1	XVal Session 46-Typing - Text-1		2012-07-13 14:17:55.170000
	Edit pad (rev 36)		Mark:	cv309	XVal Session 46	1	XVal Session 46-Typing - Text-1		2012-07-13 14:17:55.670000
	Edit pad (rev 37)		Mark:	cv309	XVal Session 46	1	XVal Session 46-Typing - Text-1		2012-07-13 14:17:56.173000
	Edit pad (rev 38)		Mark:	cv309	XVal Session 46	1	XVal Session 46-Typing - Text-1		2012-07-13 14:17:56.671000
	Edit pad (rev 39)		Mark:	cv309	XVal Session 46	1	XVal Session 46-Typing - Text-1		2012-07-13 14:17:57.170000
	Edit pad (rev 40)		Claudia	cv402	XVal Session 46	1	XVal Session 46-Typing - Text-1		2012-07-13 14:17:57.711000
	Edit pad (rev 41)		Mark:	cv309	XVal Session 46	1	XVal Session 46-Typing - Text-1		2012-07-13 14:17:57.721000
	Edit pad (rev 42)		Mark:	cv309	XVal Session 46	1	XVal Session 46-Typing - Text-1		2012-07-13 14:17:58.169000
	Edit pad (rev 43)		Claudia	cv402	XVal Session 46	1	XVal Session 46-Typing - Text-1		2012-07-13 14:17:58.221000
	Edit pad (rev 44)		Mark:	cv309	XVal Session 46	1	XVal Session 46-Typing - Text-1		2012-07-13 14:17:58.671000
	Edit pad (rev 45)		Claudia	cv402	XVal Session 46	1	XVal Session 46-Typing - Text-1		2012-07-13 14:17:58.722000
	Edit pad (rev 46)		Mark:	cv309	XVal Session 46	1	XVal Session 46-Typing - Text-1		2012-07-13 14:17:59.169000
	Edit pad (rev 47)		Claudia	cv402	XVal Session 46	1	XVal Session 46-Typing - Text-1		2012-07-13 14:17:59.221000
	Edit pad (rev 48)		Mark:	cv309	XVal Session 46	1	XVal Session 46-Typing - Text-1		2012-07-13 14:17:59.671000
	Edit pad (rev 49)		Claudia	cv402	XVal Session 46	1	XVal Session 46-Typing - Text-1		2012-07-13 14:17:59.720000
	Edit pad (rev 50)		Mark:	cv309	XVal Session 46	1	XVal Session 46-Typing - Text-1		2012-07-13 14:18:00.172000
	Edit pad (rev 51)		Claudia	cv402	XVal Session 46	1	XVal Session 46-Typing - Text-1		2012-07-13 14:18:00.219000
	Edit pad (rev 52)		Mark:	cv309	XVal Session 46	1	XVal Session 46-Typing - Text-1		2012-07-13 14:18:00.677000
	Edit pad (rev 53)		Claudia	cv402	XVal Session 46	1	XVal Session 46-Typing - Text-1		2012-07-13 14:18:00.975000
	Edit pad (rev 54)		Mark:	cv309	XVal Session 46	1	XVal Session 46-Typing - Text-1		2012-07-13 14:18:01.178000
	Edit pad (rev 55)		Claudia	cv402	XVal Session 46	1	XVal Session 46-Typing - Text-1		2012-07-13 14:18:01.487000
	Edit pad (rev 56)		Mark:	cv309	XVal Session 46	1	XVal Session 46-Typing - Text-1		2012-07-13 14:18:01.678000
	Edit pad (rev 57)		Claudia	cv402	XVal Session 46	1	XVal Session 46-Typing - Text-1		2012-07-13 14:18:01.987000
	Edit pad (rev 58)		Mark:	cv309	XVal Session 46	1	XVal Session 46-Typing - Text-1		2012-07-13 14:18:02.178000
	Edit pad (rev 59)		Claudia	cv402	XVal Session 46	1	XVal Session 46-Typing - Text-1		2012-07-13 14:18:02.486000
	Edit pad (rev 60)		Mark:	cv309	XVal Session 46	1	XVal Session 46-Typing - Text-1		2012-07-13 14:18:02.678000
	Edit pad (rev 61)		Claudia	cv402	XVal Session 46	1	XVal Session 46-Typing - Text-1		2012-07-13 14:18:02.986000
	Edit pad (rev 62)		Mark:	cv309	XVal Session 46	1	XVal Session 46-Typing - Text-1		2012-07-13 14:18:03.176000
	Edit pad (rev 63)		Claudia	cv402	XVal Session 46	1	XVal Session 46-Typing - Text-1		2012-07-13 14:18:03.492000
	Edit pad (rev 64)		Mark:	cv309	XVal Session 46	1	XVal Session 46-Typing - Text-1		2012-07-13 14:18:03.677000
	Edit pad (rev 65)		Claudia	cv402	XVal Session 46	1	XVal Session 46-Typing - Text-1		2012-07-13 14:18:04
	Edit pad (rev 66)		Mark:	cv309	XVal Session 46	1	XVal Session 46-Typing - Text-1		2012-07-13 14:18:04.178000
	Edit pad (rev 67)		Claudia	cv402	XVal Session 46	1	XVal Session 46-Typing - Text-1		2012-07-13 14:18:04.503000
	Edit pad (rev 68)		Mark:	cv309	XVal Session 46	1	XVal Session 46-Typing - Text-1		2012-07-13 14:18:04.677000
	Edit pad (rev 69)		Claudia	cv402	XVal Session 46	1	XVal Session 46-Typing - Text-1		2012-07-13 14:18:05.004000
	Edit pad (rev 70)		Mark:	cv309	XVal Session 46	1	XVal Session 46-Typing - Text-1		2012-07-13 14:18:05.176000
	Edit pad (rev 71)		Claudia	cv402	XVal Session 46	1	XVal Session 46-Typing - Text-1		2012-07-13 14:18:05.503000
	Edit pad (rev 72)		Mark:	cv309	XVal Session 46	1	XVal Session 46-Typing - Text-1		2012-07-13 14:18:05.676000
	Edit pad (rev 73)		jeral	cv311	XVal Session 46	1	XVal Session 46-Typing - Text-1		2012-07-13 14:18:06.064000
	Edit pad (rev 74)		Mark:	cv309	XVal Session 46	1	XVal Session 46-Typing - Text-1		2012-07-13 14:18:06.177000
	Edit pad (rev 75)		Claudia	cv402	XVal Session 46	1	XVal Session 46-Typing - Text-1		2012-07-13 14:18:06.399000
	Edit pad (rev 76)		jeral	cv311	XVal Session 46	1	XVal Session 46-Typing - Text-1		2012-07-13 14:18:06.571000
	Edit pad (rev 77)		Mark:	cv309	XVal Session 46	1	XVal Session 46-Typing - Text-1		2012-07-13 14:18:06.677000
	Edit pad (rev 78)		Claudia	cv402	XVal Session 46	1	XVal Session 46-Typing - Text-1		2012-07-13 14:18:06.909000
	Edit pad (rev 79)		Mark:	cv309	XVal Session 46	1	XVal Session 46-Typing - Text-1		2012-07-13 14:18:07.181000
	Edit pad (rev 80)		Claudia	cv402	XVal Session 46	1	XVal Session 46-Typing - Text-1		2012-07-13 14:18:07.572000
	Edit pad (rev 81)		Mark:	cv309	XVal Session 46	1	XVal Session 46-Typing - Text-1		2012-07-13 14:18:07.690000
	Edit pad (rev 82)		Claudia	cv402	XVal Session 46	1	XVal Session 46-Typing - Text-1		2012-07-13 14:18:08.081000
	Edit pad (rev 83)		Mark:	cv309	XVal Session 46	1	XVal Session 46-Typing - Text-1		2012-07-13 14:18:08.192000
	Edit pad (rev 84)		Claudia	cv402	XVal Session 46	1	XVal Session 46-Typing - Text-1		2012-07-13 14:18:08.581000
	Edit pad (rev 85)		Mark:	cv309	XVal Session 46	1	XVal Session 46-Typing - Text-1		2012-07-13 14:18:08.691000
	Edit pad (rev 86)		Claudia	cv402	XVal Session 46	1	XVal Session 46-Typing - Text-1		2012-07-13 14:18:09.081000
	Edit pad (rev 87)		Mark:	cv309	XVal Session 46	1	XVal Session 46-Typing - Text-1		2012-07-13 14:18:09.191000
	Edit pad (rev 88)		Claudia	cv402	XVal Session 46	1	XVal Session 46-Typing - Text-1		2012-07-13 14:18:09.581000
	Edit pad (rev 89)		sean	cv372	XVal Session 46	1	XVal Session 46-Typing - Text-1		2012-07-13 14:18:09.645000
	Edit pad (rev 90)		Mark:	cv309	XVal Session 46	1	XVal Session 46-Typing - Text-1		2012-07-13 14:18:09.697000
	Edit pad (rev 91)		Claudia	cv402	XVal Session 46	1	XVal Session 46-Typing - Text-1		2012-07-13 14:18:10.103000
	Edit pad (rev 92)		Mark:	cv309	XVal Session 46	1	XVal Session 46-Typing - Text-1		2012-07-13 14:18:10.200000
	Edit pad (rev 93)		sean	cv372	XVal Session 46	1	XVal Session 46-Typing - Text-1		2012-07-13 14:18:10.205000
	Edit pad (rev 94)		Claudia	cv402	XVal Session 46	1	XVal Session 46-Typing - Text-1		2012-07-13 14:18:10.612000
	Edit pad (rev 95)		Mark:	cv309	XVal Session 46	1	XVal Session 46-Typing - Text-1		2012-07-13 14:18:10.700000
	Edit pad (rev 96)		sean	cv372	XVal Session 46	1	XVal Session 46-Typing - Text-1		2012-07-13 14:18:10.720000
	Edit pad (rev 97)		Claudia	cv402	XVal Session 46	1	XVal Session 46-Typing - Text-1		2012-07-13 14:18:11.110000
	Edit pad (rev 98)		Mark:	cv309	XVal Session 46	1	XVal Session 46-Typing - Text-1		2012-07-13 14:18:11.199000
	Edit pad (rev 99)		sean	cv372	XVal Session 46	1	XVal Session 46-Typing - Text-1		2012-07-13 14:18:11.220000
	Edit pad (rev 100)		Claudia	cv402	XVal Session 46	1	XVal Session 46-Typing - Text-1		2012-07-13 14:18:11.612000
	Edit pad (rev 101)		Mark:	cv309	XVal Session 46	1	XVal Session 46-Typing - Text-1		2012-07-13 14:18:11.699000
	Edit pad (rev 102)		sean	cv372	XVal Session 46	1	XVal Session 46-Typing - Text-1		2012-07-13 14:18:11.721000
	Edit pad (rev 103)		Claudia	cv402	XVal Session 46	1	XVal Session 46-Typing - Text-1		2012-07-13 14:18:12.112000
	Edit pad (rev 104)		Mark:	cv309	XVal Session 46	1	XVal Session 46-Typing - Text-1		2012-07-13 14:18:12.200000
	Edit pad (rev 105)		sean	cv372	XVal Session 46	1	XVal Session 46-Typing - Text-1		2012-07-13 14:18:12.220000
	Edit pad (rev 106)		Claudia	cv402	XVal Session 46	1	XVal Session 46-Typing - Text-1		2012-07-13 14:18:12.612000
	Edit pad (rev 107)		Mark:	cv309	XVal Session 46	1	XVal Session 46-Typing - Text-1		2012-07-13 14:18:12.705000
	Edit pad (rev 108)		sean	cv372	XVal Session 46	1	XVal Session 46-Typing - Text-1		2012-07-13 14:18:12.725000
	Edit pad (rev 109)		Claudia	cv402	XVal Session 46	1	XVal Session 46-Typing - Text-1		2012-07-13 14:18:13.112000
	Edit pad (rev 110)		Mark:	cv309	XVal Session 46	1	XVal Session 46-Typing - Text-1		2012-07-13 14:18:13.209000
	Edit pad (rev 111)		sean	cv372	XVal Session 46	1	XVal Session 46-Typing - Text-1		2012-07-13 14:18:13.389000
	Edit pad (rev 112)		Claudia	cv402	XVal Session 46	1	XVal Session 46-Typing - Text-1		2012-07-13 14:18:13.611000
	Edit pad (rev 113)		Mark:	cv309	XVal Session 46	1	XVal Session 46-Typing - Text-1		2012-07-13 14:18:13.708000
	Edit pad (rev 114)		sean	cv372	XVal Session 46	1	XVal Session 46-Typing - Text-1		2012-07-13 14:18:13.894000
	Edit pad (rev 115)		Claudia	cv402	XVal Session 46	1	XVal Session 46-Typing - Text-1		2012-07-13 14:18:14.110000
	Edit pad (rev 116)		Mark:	cv309	XVal Session 46	1	XVal Session 46-Typing - Text-1		2012-07-13 14:18:14.207000
	Edit pad (rev 117)		sean	cv372	XVal Session 46	1	XVal Session 46-Typing - Text-1		2012-07-13 14:18:14.392000
	Edit pad (rev 118)		Claudia	cv402	XVal Session 46	1	XVal Session 46-Typing - Text-1		2012-07-13 14:18:14.611000
	Edit pad (rev 119)		Mark:	cv309	XVal Session 46	1	XVal Session 46-Typing - Text-1		2012-07-13 14:18:14.707000
	Edit pad (rev 120)		sean	cv372	XVal Session 46	1	XVal Session 46-Typing - Text-1		2012-07-13 14:18:14.894000
	Edit pad (rev 121)		Claudia	cv402	XVal Session 46	1	XVal Session 46-Typing - Text-1		2012-07-13 14:18:15.112000
	Edit pad (rev 122)		jeral	cv311	XVal Session 46	1	XVal Session 46-Typing - Text-1		2012-07-13 14:18:15.158000
	Edit pad (rev 123)		Mark:	cv309	XVal Session 46	1	XVal Session 46-Typing - Text-1		2012-07-13 14:18:15.214000
	Edit pad (rev 124)		sean	cv372	XVal Session 46	1	XVal Session 46-Typing - Text-1		2012-07-13 14:18:15.550000
	Edit pad (rev 125)		Claudia	cv402	XVal Session 46	1	XVal Session 46-Typing - Text-1		2012-07-13 14:18:15.619000
	Edit pad (rev 126)		jeral	cv311	XVal Session 46	1	XVal Session 46-Typing - Text-1		2012-07-13 14:18:15.664000
	Edit pad (rev 127)		Mark:	cv309	XVal Session 46	1	XVal Session 46-Typing - Text-1		2012-07-13 14:18:15.713000
	Edit pad (rev 128)		sean	cv372	XVal Session 46	1	XVal Session 46-Typing - Text-1		2012-07-13 14:18:16.051000
	Edit pad (rev 129)		Claudia	cv402	XVal Session 46	1	XVal Session 46-Typing - Text-1		2012-07-13 14:18:16.132000
	Edit pad (rev 130)		jeral	cv311	XVal Session 46	1	XVal Session 46-Typing - Text-1		2012-07-13 14:18:16.164000
	Edit pad (rev 131)		Mark:	cv309	XVal Session 46	1	XVal Session 46-Typing - Text-1		2012-07-13 14:18:16.213000
	Edit pad (rev 132)		sean	cv372	XVal Session 46	1	XVal Session 46-Typing - Text-1		2012-07-13 14:18:16.627000
	Edit pad (rev 133)		Claudia	cv402	XVal Session 46	1	XVal Session 46-Typing - Text-1		2012-07-13 14:18:16.643000
	Edit pad (rev 134)		jeral	cv311	XVal Session 46	1	XVal Session 46-Typing - Text-1		2012-07-13 14:18:16.692000
	Edit pad (rev 135)		Mark:	cv309	XVal Session 46	1	XVal Session 46-Typing - Text-1		2012-07-13 14:18:16.716000
	Edit pad (rev 136)		sean	cv372	XVal Session 46	1	XVal Session 46-Typing - Text-1		2012-07-13 14:18:17.127000
	Edit pad (rev 137)		Claudia	cv402	XVal Session 46	1	XVal Session 46-Typing - Text-1		2012-07-13 14:18:17.142000
	Edit pad (rev 138)		Mark:	cv309	XVal Session 46	1	XVal Session 46-Typing - Text-1		2012-07-13 14:18:17.217000
	Edit pad (rev 139)		Claudia	cv402	XVal Session 46	1	XVal Session 46-Typing - Text-1		2012-07-13 14:18:17.647000
	Edit pad (rev 140)		jeral	cv311	XVal Session 46	1	XVal Session 46-Typing - Text-1		2012-07-13 14:18:17.667000
	Edit pad (rev 141)		sean	cv372	XVal Session 46	1	XVal Session 46-Typing - Text-1		2012-07-13 14:18:17.717000
	Edit pad (rev 142)		Mark:	cv309	XVal Session 46	1	XVal Session 46-Typing - Text-1		2012-07-13 14:18:17.985000
	Edit pad (rev 143)		Claudia	cv402	XVal Session 46	1	XVal Session 46-Typing - Text-1		2012-07-13 14:18:18.158000
	Edit pad (rev 144)		jeral	cv311	XVal Session 46	1	XVal Session 46-Typing - Text-1		2012-07-13 14:18:18.171000
	Edit pad (rev 145)		sean	cv372	XVal Session 46	1	XVal Session 46-Typing - Text-1		2012-07-13 14:18:18.220000
	Edit pad (rev 146)		Mark:	cv309	XVal Session 46	1	XVal Session 46-Typing - Text-1		2012-07-13 14:18:18.470000
	Edit pad (rev 147)		Claudia	cv402	XVal Session 46	1	XVal Session 46-Typing - Text-1		2012-07-13 14:18:18.659000
	Edit pad (rev 148)		jeral	cv311	XVal Session 46	1	XVal Session 46-Typing - Text-1		2012-07-13 14:18:18.682000
	Edit pad (rev 149)		sean	cv372	XVal Session 46	1	XVal Session 46-Typing - Text-1		2012-07-13 14:18:18.722000
	Edit pad (rev 150)		Mark:	cv309	XVal Session 46	1	XVal Session 46-Typing - Text-1		2012-07-13 14:18:18.965000
	Edit pad (rev 151)		Claudia	cv402	XVal Session 46	1	XVal Session 46-Typing - Text-1		2012-07-13 14:18:19.159000
	Edit pad (rev 152)		jeral	cv311	XVal Session 46	1	XVal Session 46-Typing - Text-1		2012-07-13 14:18:19.182000
	Edit pad (rev 153)		Mark:	cv309	XVal Session 46	1	XVal Session 46-Typing - Text-1		2012-07-13 14:18:19.465000
	Edit pad (rev 154)		Claudia	cv402	XVal Session 46	1	XVal Session 46-Typing - Text-1		2012-07-13 14:18:19.661000
	Edit pad (rev 155)		jeral	cv311	XVal Session 46	1	XVal Session 46-Typing - Text-1		2012-07-13 14:18:19.682000
	Edit pad (rev 156)		Mark:	cv309	XVal Session 46	1	XVal Session 46-Typing - Text-1		2012-07-13 14:18:19.965000
	Edit pad (rev 157)		jeral	cv311	XVal Session 46	1	XVal Session 46-Typing - Text-1		2012-07-13 14:18:20.182000
	Edit pad (rev 158)		Claudia	cv402	XVal Session 46	1	XVal Session 46-Typing - Text-1		2012-07-13 14:18:20.453000
	Edit pad (rev 159)		Mark:	cv309	XVal Session 46	1	XVal Session 46-Typing - Text-1		2012-07-13 14:18:20.465000
	Edit pad (rev 160)		jeral	cv311	XVal Session 46	1	XVal Session 46-Typing - Text-1		2012-07-13 14:18:20.682000
	Edit pad (rev 161)		Claudia	cv402	XVal Session 46	1	XVal Session 46-Typing - Text-1		2012-07-13 14:18:20.955000
	Edit pad (rev 162)		Mark:	cv309	XVal Session 46	1	XVal Session 46-Typing - Text-1		2012-07-13 14:18:20.966000
	Edit pad (rev 163)		jeral	cv311	XVal Session 46	1	XVal Session 46-Typing - Text-1		2012-07-13 14:18:21.182000
	Edit pad (rev 164)		Claudia	cv402	XVal Session 46	1	XVal Session 46-Typing - Text-1		2012-07-13 14:18:21.461000
	Edit pad (rev 165)		Mark:	cv309	XVal Session 46	1	XVal Session 46-Typing - Text-1		2012-07-13 14:18:21.466000
	Edit pad (rev 166)		sean	cv372	XVal Session 46	1	XVal Session 46-Typing - Text-1		2012-07-13 14:18:21.582000
	Edit pad (rev 167)		jeral	cv311	XVal Session 46	1	XVal Session 46-Typing - Text-1		2012-07-13 14:18:21.940000
	Edit pad (rev 168)		Mark:	cv309	XVal Session 46	1	XVal Session 46-Typing - Text-1		2012-07-13 14:18:21.966000
	Edit pad (rev 169)		Claudia	cv402	XVal Session 46	1	XVal Session 46-Typing - Text-1		2012-07-13 14:18:21.971000
	Edit pad (rev 170)		sean	cv372	XVal Session 46	1	XVal Session 46-Typing - Text-1		2012-07-13 14:18:22.082000
	Edit pad (rev 171)		jeral	cv311	XVal Session 46	1	XVal Session 46-Typing - Text-1		2012-07-13 14:18:22.447000
	Edit pad (rev 172)		Mark:	cv309	XVal Session 46	1	XVal Session 46-Typing - Text-1		2012-07-13 14:18:22.467000
	Edit pad (rev 173)		Claudia	cv402	XVal Session 46	1	XVal Session 46-Typing - Text-1		2012-07-13 14:18:22.469000
	Edit pad (rev 174)		sean	cv372	XVal Session 46	1	XVal Session 46-Typing - Text-1		2012-07-13 14:18:22.581000
	Edit pad (rev 175)		Mark:	cv309	XVal Session 46	1	XVal Session 46-Typing - Text-1		2012-07-13 14:18:22.967000
	Edit pad (rev 176)		Claudia	cv402	XVal Session 46	1	XVal Session 46-Typing - Text-1		2012-07-13 14:18:22.971000
	Edit pad (rev 177)		sean	cv372	XVal Session 46	1	XVal Session 46-Typing - Text-1		2012-07-13 14:18:23.094000
	Edit pad (rev 178)		jeral	cv311	XVal Session 46	1	XVal Session 46-Typing - Text-1		2012-07-13 14:18:23.289000
	Edit pad (rev 179)		Mark:	cv309	XVal Session 46	1	XVal Session 46-Typing - Text-1		2012-07-13 14:18:23.467000
	Edit pad (rev 180)		Claudia	cv402	XVal Session 46	1	XVal Session 46-Typing - Text-1		2012-07-13 14:18:23.469000
	Edit pad (rev 181)		sean	cv372	XVal Session 46	1	XVal Session 46-Typing - Text-1		2012-07-13 14:18:23.599000
	Edit pad (rev 182)		jeral	cv311	XVal Session 46	1	XVal Session 46-Typing - Text-1		2012-07-13 14:18:23.824000
	Edit pad (rev 183)		Claudia	cv402	XVal Session 46	1	XVal Session 46-Typing - Text-1		2012-07-13 14:18:23.969000
	Edit pad (rev 184)		Mark:	cv309	XVal Session 46	1	XVal Session 46-Typing - Text-1		2012-07-13 14:18:23.988000
	Edit pad (rev 185)		sean	cv372	XVal Session 46	1	XVal Session 46-Typing - Text-1		2012-07-13 14:18:24.110000
	Edit pad (rev 186)		jeral	cv311	XVal Session 46	1	XVal Session 46-Typing - Text-1		2012-07-13 14:18:24.324000
	Edit pad (rev 187)		Claudia	cv402	XVal Session 46	1	XVal Session 46-Typing - Text-1		2012-07-13 14:18:24.471000
	Edit pad (rev 188)		Mark:	cv309	XVal Session 46	1	XVal Session 46-Typing - Text-1		2012-07-13 14:18:24.487000
	Edit pad (rev 189)		sean	cv372	XVal Session 46	1	XVal Session 46-Typing - Text-1		2012-07-13 14:18:24.611000
	Edit pad (rev 190)		jeral	cv311	XVal Session 46	1	XVal Session 46-Typing - Text-1		2012-07-13 14:18:24.823000
	Edit pad (rev 191)		Claudia	cv402	XVal Session 46	1	XVal Session 46-Typing - Text-1		2012-07-13 14:18:24.970000
	Edit pad (rev 192)		Mark:	cv309	XVal Session 46	1	XVal Session 46-Typing - Text-1		2012-07-13 14:18:24.994000
	Edit pad (rev 193)		sean	cv372	XVal Session 46	1	XVal Session 46-Typing - Text-1		2012-07-13 14:18:25.117000
	Edit pad (rev 194)		jeral	cv311	XVal Session 46	1	XVal Session 46-Typing - Text-1		2012-07-13 14:18:25.324000
	Edit pad (rev 195)		Mark:	cv309	XVal Session 46	1	XVal Session 46-Typing - Text-1		2012-07-13 14:18:25.495000
	Edit pad (rev 196)		sean	cv372	XVal Session 46	1	XVal Session 46-Typing - Text-1		2012-07-13 14:18:25.626000
	Edit pad (rev 197)		Mark:	cv309	XVal Session 46	1	XVal Session 46-Typing - Text-1		2012-07-13 14:18:26.118000
	Edit pad (rev 198)		Mark:	cv309	XVal Session 46	1	XVal Session 46-Typing - Text-1		2012-07-13 14:18:26.618000
	Edit pad (rev 199)		Claudia	cv402	XVal Session 46	1	XVal Session 46-Typing - Text-1		2012-07-13 14:18:26.655000
	Edit pad (rev 200)		sean	cv372	XVal Session 46	1	XVal Session 46-Typing - Text-1		2012-07-13 14:18:26.706000
	Edit pad (rev 201)		Claudia	cv402	XVal Session 46	1	XVal Session 46-Typing - Text-1		2012-07-13 14:18:27.159000
	Edit pad (rev 202)		sean	cv372	XVal Session 46	1	XVal Session 46-Typing - Text-1		2012-07-13 14:18:27.205000
	Edit pad (rev 203)		Claudia	cv402	XVal Session 46	1	XVal Session 46-Typing - Text-1		2012-07-13 14:18:27.659000
	Edit pad (rev 204)		sean	cv372	XVal Session 46	1	XVal Session 46-Typing - Text-1		2012-07-13 14:18:27.707000
	Edit pad (rev 205)		jeral	cv311	XVal Session 46	1	XVal Session 46-Typing - Text-1		2012-07-13 14:18:27.859000
	Edit pad (rev 206)		Claudia	cv402	XVal Session 46	1	XVal Session 46-Typing - Text-1		2012-07-13 14:18:28.174000
	Edit pad (rev 207)		sean	cv372	XVal Session 46	1	XVal Session 46-Typing - Text-1		2012-07-13 14:18:28.206000
	Edit pad (rev 208)		jeral	cv311	XVal Session 46	1	XVal Session 46-Typing - Text-1		2012-07-13 14:18:28.369000
	Edit pad (rev 209)		sean	cv372	XVal Session 46	1	XVal Session 46-Typing - Text-1		2012-07-13 14:18:28.706000
	Edit pad (rev 210)		jeral	cv311	XVal Session 46	1	XVal Session 46-Typing - Text-1		2012-07-13 14:18:28.986000
	Edit pad (rev 211)		sean	cv372	XVal Session 46	1	XVal Session 46-Typing - Text-1		2012-07-13 14:18:29.205000
	Edit pad (rev 212)		sean	cv372	XVal Session 46	1	XVal Session 46-Typing - Text-1		2012-07-13 14:18:29.709000
	Edit pad (rev 213)		jeral	cv311	XVal Session 46	1	XVal Session 46-Typing - Text-1		2012-07-13 14:18:29.744000
	Edit pad (rev 214)		jeral	cv311	XVal Session 46	1	XVal Session 46-Typing - Text-1		2012-07-13 14:18:30.924000
	Edit pad (rev 215)		Claudia	cv402	XVal Session 46	1	XVal Session 46-Typing - Text-1		2012-07-13 14:18:31.047000
	Edit pad (rev 216)		sean	cv372	XVal Session 46	1	XVal Session 46-Typing - Text-1		2012-07-13 14:18:31.799000
	Edit pad (rev 217)		sean	cv372	XVal Session 46	1	XVal Session 46-Typing - Text-1		2012-07-13 14:18:33.069000
	Edit pad (rev 218)		sean	cv372	XVal Session 46	1	XVal Session 46-Typing - Text-1		2012-07-13 14:18:33.581000
	Edit pad (rev 219)		sean	cv372	XVal Session 46	1	XVal Session 46-Typing - Text-1		2012-07-13 14:18:34.082000
	Edit pad (rev 220)		jeral	cv311	XVal Session 46	1	XVal Session 46-Typing - Text-1		2012-07-13 14:18:34.580000
	Edit pad (rev 221)		jeral	cv311	XVal Session 46	1	XVal Session 46-Typing - Text-1		2012-07-13 14:18:35.088000
	Edit pad (rev 222)		jeral	cv311	XVal Session 46	1	XVal Session 46-Typing - Text-1		2012-07-13 14:18:36.193000
	Edit pad (rev 223)		Mark:	cv309	XVal Session 46	1	XVal Session 46-Typing - Text-1		2012-07-13 14:18:36.203000
	Edit pad (rev 224)		jeral	cv311	XVal Session 46	1	XVal Session 46-Typing - Text-1		2012-07-13 14:18:36.697000
	Edit pad (rev 225)		Mark:	cv309	XVal Session 46	1	XVal Session 46-Typing - Text-1		2012-07-13 14:18:36.704000
	Edit pad (rev 226)		jeral	cv311	XVal Session 46	1	XVal Session 46-Typing - Text-1		2012-07-13 14:18:37.198000
	Edit pad (rev 227)		Mark:	cv309	XVal Session 46	1	XVal Session 46-Typing - Text-1		2012-07-13 14:18:37.205000
	Edit pad (rev 228)		jeral	cv311	XVal Session 46	1	XVal Session 46-Typing - Text-1		2012-07-13 14:18:37.725000
	Edit pad (rev 229)		jeral	cv311	XVal Session 46	1	XVal Session 46-Typing - Text-1		2012-07-13 14:18:38.229000
	Edit pad (rev 230)		Mark:	cv309	XVal Session 46	1	XVal Session 46-Typing - Text-1		2012-07-13 14:18:38.273000
	Edit pad (rev 231)		jeral	cv311	XVal Session 46	1	XVal Session 46-Typing - Text-1		2012-07-13 14:18:38.756000
	Edit pad (rev 232)		Mark:	cv309	XVal Session 46	1	XVal Session 46-Typing - Text-1		2012-07-13 14:18:38.779000
	Edit pad (rev 233)		jeral	cv311	XVal Session 46	1	XVal Session 46-Typing - Text-1		2012-07-13 14:18:39.260000
	Edit pad (rev 234)		Mark:	cv309	XVal Session 46	1	XVal Session 46-Typing - Text-1		2012-07-13 14:18:39.282000
	Edit pad (rev 235)		jeral	cv311	XVal Session 46	1	XVal Session 46-Typing - Text-1		2012-07-13 14:18:39.760000
	Edit pad (rev 236)		Mark:	cv309	XVal Session 46	1	XVal Session 46-Typing - Text-1		2012-07-13 14:18:39.790000
	Edit pad (rev 237)		Claudia	cv402	XVal Session 46	1	XVal Session 46-Typing - Text-1		2012-07-13 14:18:40.237000
	Edit pad (rev 238)		jeral	cv311	XVal Session 46	1	XVal Session 46-Typing - Text-1		2012-07-13 14:18:40.261000
	Edit pad (rev 239)		Mark:	cv309	XVal Session 46	1	XVal Session 46-Typing - Text-1		2012-07-13 14:18:40.299000
	Edit pad (rev 240)		Claudia	cv402	XVal Session 46	1	XVal Session 46-Typing - Text-1		2012-07-13 14:18:40.737000
	Edit pad (rev 241)		Mark:	cv309	XVal Session 46	1	XVal Session 46-Typing - Text-1		2012-07-13 14:18:40.802000
	Edit pad (rev 242)		jeral	cv311	XVal Session 46	1	XVal Session 46-Typing - Text-1		2012-07-13 14:18:40.852000
	Edit pad (rev 243)		Claudia	cv402	XVal Session 46	1	XVal Session 46-Typing - Text-1		2012-07-13 14:18:41.235000
	Edit pad (rev 244)		Mark:	cv309	XVal Session 46	1	XVal Session 46-Typing - Text-1		2012-07-13 14:18:41.302000
	Edit pad (rev 245)		jeral	cv311	XVal Session 46	1	XVal Session 46-Typing - Text-1		2012-07-13 14:18:41.354000
	Edit pad (rev 246)		Claudia	cv402	XVal Session 46	1	XVal Session 46-Typing - Text-1		2012-07-13 14:18:41.737000
	Edit pad (rev 247)		sean	cv372	XVal Session 46	1	XVal Session 46-Typing - Text-1		2012-07-13 14:18:41.787000
	Edit pad (rev 248)		Mark:	cv309	XVal Session 46	1	XVal Session 46-Typing - Text-1		2012-07-13 14:18:41.805000
	Edit pad (rev 249)		Mark:	cv309	XVal Session 46	1	XVal Session 46-Typing - Text-1		2012-07-13 14:18:42.304000
	Edit pad (rev 250)		jeral	cv311	XVal Session 46	1	XVal Session 46-Typing - Text-1		2012-07-13 14:18:42.424000
	Edit pad (rev 251)		Mark:	cv309	XVal Session 46	1	XVal Session 46-Typing - Text-1		2012-07-13 14:18:42.805000
	Edit pad (rev 252)		jeral	cv311	XVal Session 46	1	XVal Session 46-Typing - Text-1		2012-07-13 14:18:42.930000
	Edit pad (rev 253)		Mark:	cv309	XVal Session 46	1	XVal Session 46-Typing - Text-1		2012-07-13 14:18:43.305000
	Edit pad (rev 254)		Claudia	cv402	XVal Session 46	1	XVal Session 46-Typing - Text-1		2012-07-13 14:18:43.365000
	Edit pad (rev 255)		Mark:	cv309	XVal Session 46	1	XVal Session 46-Typing - Text-1		2012-07-13 14:18:43.805000
	Edit pad (rev 256)		Claudia	cv402	XVal Session 46	1	XVal Session 46-Typing - Text-1		2012-07-13 14:18:43.882000
	Edit pad (rev 257)		jeral	cv311	XVal Session 46	1	XVal Session 46-Typing - Text-1		2012-07-13 14:18:44.086000
	Edit pad (rev 258)		Mark:	cv309	XVal Session 46	1	XVal Session 46-Typing - Text-1		2012-07-13 14:18:44.305000
	Edit pad (rev 259)		Claudia	cv402	XVal Session 46	1	XVal Session 46-Typing - Text-1		2012-07-13 14:18:44.391000
	Edit pad (rev 260)		jeral	cv311	XVal Session 46	1	XVal Session 46-Typing - Text-1		2012-07-13 14:18:44.588000
	Edit pad (rev 261)		Mark:	cv309	XVal Session 46	1	XVal Session 46-Typing - Text-1		2012-07-13 14:18:44.809000
	Edit pad (rev 262)		Claudia	cv402	XVal Session 46	1	XVal Session 46-Typing - Text-1		2012-07-13 14:18:44.893000
	Edit pad (rev 263)		jeral	cv311	XVal Session 46	1	XVal Session 46-Typing - Text-1		2012-07-13 14:18:45.089000
	Edit pad (rev 264)		Mark:	cv309	XVal Session 46	1	XVal Session 46-Typing - Text-1		2012-07-13 14:18:45.306000
	Edit pad (rev 265)		Claudia	cv402	XVal Session 46	1	XVal Session 46-Typing - Text-1		2012-07-13 14:18:45.391000
	Edit pad (rev 266)		jeral	cv311	XVal Session 46	1	XVal Session 46-Typing - Text-1		2012-07-13 14:18:45.727000
	Edit pad (rev 267)		Mark:	cv309	XVal Session 46	1	XVal Session 46-Typing - Text-1		2012-07-13 14:18:45.810000
	Edit pad (rev 268)		Claudia	cv402	XVal Session 46	1	XVal Session 46-Typing - Text-1		2012-07-13 14:18:45.892000
	Edit pad (rev 269)		jeral	cv311	XVal Session 46	1	XVal Session 46-Typing - Text-1		2012-07-13 14:18:46.306000
	Edit pad (rev 270)		Mark:	cv309	XVal Session 46	1	XVal Session 46-Typing - Text-1		2012-07-13 14:18:46.313000
	Edit pad (rev 271)		Claudia	cv402	XVal Session 46	1	XVal Session 46-Typing - Text-1		2012-07-13 14:18:46.398000
	Edit pad (rev 272)		Mark:	cv309	XVal Session 46	1	XVal Session 46-Typing - Text-1		2012-07-13 14:18:46.813000
	Edit pad (rev 273)		Claudia	cv402	XVal Session 46	1	XVal Session 46-Typing - Text-1		2012-07-13 14:18:46.909000
	Edit pad (rev 274)		Mark:	cv309	XVal Session 46	1	XVal Session 46-Typing - Text-1		2012-07-13 14:18:47.313000
	Edit pad (rev 275)		Claudia	cv402	XVal Session 46	1	XVal Session 46-Typing - Text-1		2012-07-13 14:18:47.428000
	Edit pad (rev 276)		Mark:	cv309	XVal Session 46	1	XVal Session 46-Typing - Text-1		2012-07-13 14:18:47.813000
	Edit pad (rev 277)		Claudia	cv402	XVal Session 46	1	XVal Session 46-Typing - Text-1		2012-07-13 14:18:47.939000
	Edit pad (rev 278)		Mark:	cv309	XVal Session 46	1	XVal Session 46-Typing - Text-1		2012-07-13 14:18:48.315000
	Edit pad (rev 279)		Claudia	cv402	XVal Session 46	1	XVal Session 46-Typing - Text-1		2012-07-13 14:18:48.439000
	Edit pad (rev 280)		Mark:	cv309	XVal Session 46	1	XVal Session 46-Typing - Text-1		2012-07-13 14:18:48.814000
	Edit pad (rev 281)		Claudia	cv402	XVal Session 46	1	XVal Session 46-Typing - Text-1		2012-07-13 14:18:48.940000
	Edit pad (rev 282)		Mark:	cv309	XVal Session 46	1	XVal Session 46-Typing - Text-1		2012-07-13 14:18:49.314000
	Edit pad (rev 283)		jeral	cv311	XVal Session 46	1	XVal Session 46-Typing - Text-1		2012-07-13 14:18:49.435000
	Edit pad (rev 284)		Claudia	cv402	XVal Session 46	1	XVal Session 46-Typing - Text-1		2012-07-13 14:18:49.447000
	Edit pad (rev 285)		Mark:	cv309	XVal Session 46	1	XVal Session 46-Typing - Text-1		2012-07-13 14:18:49.814000
	Edit pad (rev 286)		Claudia	cv402	XVal Session 46	1	XVal Session 46-Typing - Text-1		2012-07-13 14:18:49.954000
	Edit pad (rev 287)		jeral	cv311	XVal Session 46	1	XVal Session 46-Typing - Text-1		2012-07-13 14:18:50.303000
	Edit pad (rev 288)		Mark:	cv309	XVal Session 46	1	XVal Session 46-Typing - Text-1		2012-07-13 14:18:50.314000
	Edit pad (rev 289)		Claudia	cv402	XVal Session 46	1	XVal Session 46-Typing - Text-1		2012-07-13 14:18:50.454000
	Edit pad (rev 290)		jeral	cv311	XVal Session 46	1	XVal Session 46-Typing - Text-1		2012-07-13 14:18:50.807000
	Edit pad (rev 291)		Mark:	cv309	XVal Session 46	1	XVal Session 46-Typing - Text-1		2012-07-13 14:18:50.815000
	Edit pad (rev 292)		Claudia	cv402	XVal Session 46	1	XVal Session 46-Typing - Text-1		2012-07-13 14:18:50.953000
	Edit pad (rev 293)		jeral	cv311	XVal Session 46	1	XVal Session 46-Typing - Text-1		2012-07-13 14:18:51.307000
	Edit pad (rev 294)		Mark:	cv309	XVal Session 46	1	XVal Session 46-Typing - Text-1		2012-07-13 14:18:51.316000
	Edit pad (rev 295)		Claudia	cv402	XVal Session 46	1	XVal Session 46-Typing - Text-1		2012-07-13 14:18:51.453000
	Edit pad (rev 296)		jeral	cv311	XVal Session 46	1	XVal Session 46-Typing - Text-1		2012-07-13 14:18:51.807000
	Edit pad (rev 297)		Mark:	cv309	XVal Session 46	1	XVal Session 46-Typing - Text-1		2012-07-13 14:18:51.816000
	Edit pad (rev 298)		Claudia	cv402	XVal Session 46	1	XVal Session 46-Typing - Text-1		2012-07-13 14:18:51.953000
	Edit pad (rev 299)		jeral	cv311	XVal Session 46	1	XVal Session 46-Typing - Text-1		2012-07-13 14:18:52.306000
	Edit pad (rev 300)		Mark:	cv309	XVal Session 46	1	XVal Session 46-Typing - Text-1		2012-07-13 14:18:52.396000
	Edit pad (rev 301)		Claudia	cv402	XVal Session 46	1	XVal Session 46-Typing - Text-1		2012-07-13 14:18:52.453000
	Edit pad (rev 302)		jeral	cv311	XVal Session 46	1	XVal Session 46-Typing - Text-1		2012-07-13 14:18:52.821000
	Edit pad (rev 303)		Mark:	cv309	XVal Session 46	1	XVal Session 46-Typing - Text-1		2012-07-13 14:18:52.896000
	Edit pad (rev 304)		Claudia	cv402	XVal Session 46	1	XVal Session 46-Typing - Text-1		2012-07-13 14:18:52.954000
	Edit pad (rev 305)		Mark:	cv309	XVal Session 46	1	XVal Session 46-Typing - Text-1		2012-07-13 14:18:53.400000
	Edit pad (rev 306)		Claudia	cv402	XVal Session 46	1	XVal Session 46-Typing - Text-1		2012-07-13 14:18:53.465000
	Edit pad (rev 307)		Mark:	cv309	XVal Session 46	1	XVal Session 46-Typing - Text-1		2012-07-13 14:18:53.899000
	Edit pad (rev 308)		Claudia	cv402	XVal Session 46	1	XVal Session 46-Typing - Text-1		2012-07-13 14:18:53.971000
	Edit pad (rev 309)		jeral	cv311	XVal Session 46	1	XVal Session 46-Typing - Text-1		2012-07-13 14:18:54.281000
	Edit pad (rev 310)		Claudia	cv402	XVal Session 46	1	XVal Session 46-Typing - Text-1		2012-07-13 14:18:54.478000
	Edit pad (rev 311)		jeral	cv311	XVal Session 46	1	XVal Session 46-Typing - Text-1		2012-07-13 14:18:54.791000
	Edit pad (rev 312)		Claudia	cv402	XVal Session 46	1	XVal Session 46-Typing - Text-1		2012-07-13 14:18:54.986000
	Edit pad (rev 313)		jeral	cv311	XVal Session 46	1	XVal Session 46-Typing - Text-1		2012-07-13 14:18:55.291000
	Edit pad (rev 314)		Claudia	cv402	XVal Session 46	1	XVal Session 46-Typing - Text-1		2012-07-13 14:18:55.487000
	Edit pad (rev 315)		Mark:	cv309	XVal Session 46	1	XVal Session 46-Typing - Text-1		2012-07-13 14:18:55.591000
	Edit pad (rev 316)		jeral	cv311	XVal Session 46	1	XVal Session 46-Typing - Text-1		2012-07-13 14:18:55.791000
	Edit pad (rev 317)		Claudia	cv402	XVal Session 46	1	XVal Session 46-Typing - Text-1		2012-07-13 14:18:56.095000
	Edit pad (rev 318)		jeral	cv311	XVal Session 46	1	XVal Session 46-Typing - Text-1		2012-07-13 14:18:56.290000
	Edit pad (rev 319)		Claudia	cv402	XVal Session 46	1	XVal Session 46-Typing - Text-1		2012-07-13 14:18:56.596000
	Edit pad (rev 320)		jeral	cv311	XVal Session 46	1	XVal Session 46-Typing - Text-1		2012-07-13 14:18:56.795000
	Edit pad (rev 321)		Claudia	cv402	XVal Session 46	1	XVal Session 46-Typing - Text-1		2012-07-13 14:18:57.096000
	Edit pad (rev 322)		jeral	cv311	XVal Session 46	1	XVal Session 46-Typing - Text-1		2012-07-13 14:18:57.305000
	Edit pad (rev 323)		Claudia	cv402	XVal Session 46	1	XVal Session 46-Typing - Text-1		2012-07-13 14:18:57.596000
	Edit pad (rev 324)		jeral	cv311	XVal Session 46	1	XVal Session 46-Typing - Text-1		2012-07-13 14:18:57.805000
	Edit pad (rev 325)		Mark:	cv309	XVal Session 46	1	XVal Session 46-Typing - Text-1		2012-07-13 14:18:57.832000
	Edit pad (rev 326)		Claudia	cv402	XVal Session 46	1	XVal Session 46-Typing - Text-1		2012-07-13 14:18:58.096000
	Edit pad (rev 327)		Mark:	cv309	XVal Session 46	1	XVal Session 46-Typing - Text-1		2012-07-13 14:18:58.332000
	Edit pad (rev 328)		Claudia	cv402	XVal Session 46	1	XVal Session 46-Typing - Text-1		2012-07-13 14:18:58.597000
	Edit pad (rev 329)		Mark:	cv309	XVal Session 46	1	XVal Session 46-Typing - Text-1		2012-07-13 14:18:58.833000
	Edit pad (rev 330)		Claudia	cv402	XVal Session 46	1	XVal Session 46-Typing - Text-1		2012-07-13 14:18:59.130000
	Edit pad (rev 331)		Mark:	cv309	XVal Session 46	1	XVal Session 46-Typing - Text-1		2012-07-13 14:18:59.333000
	Edit pad (rev 332)		Claudia	cv402	XVal Session 46	1	XVal Session 46-Typing - Text-1		2012-07-13 14:18:59.643000
	Edit pad (rev 333)		Mark:	cv309	XVal Session 46	1	XVal Session 46-Typing - Text-1		2012-07-13 14:18:59.834000
	Edit pad (rev 334)		sean	cv372	XVal Session 46	1	XVal Session 46-Typing - Text-1		2012-07-13 14:18:59.926000
	Edit pad (rev 335)		Mark:	cv309	XVal Session 46	1	XVal Session 46-Typing - Text-1		2012-07-13 14:19:00.334000
	Edit pad (rev 336)		Claudia	cv402	XVal Session 46	1	XVal Session 46-Typing - Text-1		2012-07-13 14:19:00.511000
	Edit pad (rev 337)		Mark:	cv309	XVal Session 46	1	XVal Session 46-Typing - Text-1		2012-07-13 14:19:00.834000
	Edit pad (rev 338)		Mark:	cv309	XVal Session 46	1	XVal Session 46-Typing - Text-1		2012-07-13 14:19:01.337000
	Edit pad (rev 339)		Claudia	cv402	XVal Session 46	1	XVal Session 46-Typing - Text-1		2012-07-13 14:19:01.408000
	Edit pad (rev 340)		Mark:	cv309	XVal Session 46	1	XVal Session 46-Typing - Text-1		2012-07-13 14:19:01.850000
	Edit pad (rev 341)		Claudia	cv402	XVal Session 46	1	XVal Session 46-Typing - Text-1		2012-07-13 14:19:01.877000
	Edit pad (rev 342)		Mark:	cv309	XVal Session 46	1	XVal Session 46-Typing - Text-1		2012-07-13 14:19:02.337000
	Edit pad (rev 343)		Claudia	cv402	XVal Session 46	1	XVal Session 46-Typing - Text-1		2012-07-13 14:19:02.489000
	Edit pad (rev 344)		Mark:	cv309	XVal Session 46	1	XVal Session 46-Typing - Text-1		2012-07-13 14:19:02.839000
	Edit pad (rev 345)		Claudia	cv402	XVal Session 46	1	XVal Session 46-Typing - Text-1		2012-07-13 14:19:02.987000
	Edit pad (rev 346)		Mark:	cv309	XVal Session 46	1	XVal Session 46-Typing - Text-1		2012-07-13 14:19:03.338000
	Edit pad (rev 347)		Mark:	cv309	XVal Session 46	1	XVal Session 46-Typing - Text-1		2012-07-13 14:19:03.836000
	Edit pad (rev 348)		jeral	cv311	XVal Session 46	1	XVal Session 46-Typing - Text-1		2012-07-13 14:19:04.310000
	Edit pad (rev 349)		Mark:	cv309	XVal Session 46	1	XVal Session 46-Typing - Text-1		2012-07-13 14:19:04.375000
	Edit pad (rev 350)		jeral	cv311	XVal Session 46	1	XVal Session 46-Typing - Text-1		2012-07-13 14:19:04.822000
	Edit pad (rev 351)		Mark:	cv309	XVal Session 46	1	XVal Session 46-Typing - Text-1		2012-07-13 14:19:04.905000
	Edit pad (rev 352)		jeral	cv311	XVal Session 46	1	XVal Session 46-Typing - Text-1		2012-07-13 14:19:05.323000
	Edit pad (rev 353)		Mark:	cv309	XVal Session 46	1	XVal Session 46-Typing - Text-1		2012-07-13 14:19:05.342000
	Edit pad (rev 354)		jeral	cv311	XVal Session 46	1	XVal Session 46-Typing - Text-1		2012-07-13 14:19:05.822000
	Edit pad (rev 355)		Mark:	cv309	XVal Session 46	1	XVal Session 46-Typing - Text-1		2012-07-13 14:19:05.844000
	Edit pad (rev 356)		sean	cv372	XVal Session 46	1	XVal Session 46-Typing - Text-1		2012-07-13 14:19:06.278000
	Edit pad (rev 357)		Mark:	cv309	XVal Session 46	1	XVal Session 46-Typing - Text-1		2012-07-13 14:19:06.343000
	Edit pad (rev 358)		sean	cv372	XVal Session 46	1	XVal Session 46-Typing - Text-1		2012-07-13 14:19:06.784000
	Edit pad (rev 359)		Mark:	cv309	XVal Session 46	1	XVal Session 46-Typing - Text-1		2012-07-13 14:19:06.842000
	Edit pad (rev 360)		jeral	cv311	XVal Session 46	1	XVal Session 46-Typing - Text-1		2012-07-13 14:19:06.867000
	Edit pad (rev 361)		sean	cv372	XVal Session 46	1	XVal Session 46-Typing - Text-1		2012-07-13 14:19:07.284000
	Edit pad (rev 362)		Mark:	cv309	XVal Session 46	1	XVal Session 46-Typing - Text-1		2012-07-13 14:19:07.341000
	Edit pad (rev 363)		jeral	cv311	XVal Session 46	1	XVal Session 46-Typing - Text-1		2012-07-13 14:19:07.368000
	Edit pad (rev 364)		Mark:	cv309	XVal Session 46	1	XVal Session 46-Typing - Text-1		2012-07-13 14:19:07.845000
	Edit pad (rev 365)		jeral	cv311	XVal Session 46	1	XVal Session 46-Typing - Text-1		2012-07-13 14:19:07.892000
	Edit pad (rev 366)		sean	cv372	XVal Session 46	1	XVal Session 46-Typing - Text-1		2012-07-13 14:19:07.943000
	Edit pad (rev 367)		Mark:	cv309	XVal Session 46	1	XVal Session 46-Typing - Text-1		2012-07-13 14:19:08.344000
	Edit pad (rev 368)		jeral	cv311	XVal Session 46	1	XVal Session 46-Typing - Text-1		2012-07-13 14:19:08.372000
	Edit pad (rev 369)		sean	cv372	XVal Session 46	1	XVal Session 46-Typing - Text-1		2012-07-13 14:19:08.456000
	Edit pad (rev 370)		Mark:	cv309	XVal Session 46	1	XVal Session 46-Typing - Text-1		2012-07-13 14:19:08.845000
	Edit pad (rev 371)		jeral	cv311	XVal Session 46	1	XVal Session 46-Typing - Text-1		2012-07-13 14:19:08.884000
	Edit pad (rev 372)		sean	cv372	XVal Session 46	1	XVal Session 46-Typing - Text-1		2012-07-13 14:19:08.955000
	Edit pad (rev 373)		Mark:	cv309	XVal Session 46	1	XVal Session 46-Typing - Text-1		2012-07-13 14:19:09.347000
	Edit pad (rev 374)		Mark:	cv309	XVal Session 46	1	XVal Session 46-Typing - Text-1		2012-07-13 14:19:09.845000
	Edit pad (rev 375)		Mark:	cv309	XVal Session 46	1	XVal Session 46-Typing - Text-1		2012-07-13 14:19:10.345000
	Edit pad (rev 376)		sean	cv372	XVal Session 46	1	XVal Session 46-Typing - Text-1		2012-07-13 14:19:10.466000
	Edit pad (rev 377)		Mark:	cv309	XVal Session 46	1	XVal Session 46-Typing - Text-1		2012-07-13 14:19:10.845000
	Edit pad (rev 378)		sean	cv372	XVal Session 46	1	XVal Session 46-Typing - Text-1		2012-07-13 14:19:10.970000
	Edit pad (rev 379)		jeral	cv311	XVal Session 46	1	XVal Session 46-Typing - Text-1		2012-07-13 14:19:11.333000
	Edit pad (rev 380)		Mark:	cv309	XVal Session 46	1	XVal Session 46-Typing - Text-1		2012-07-13 14:19:11.344000
	Edit pad (rev 381)		sean	cv372	XVal Session 46	1	XVal Session 46-Typing - Text-1		2012-07-13 14:19:11.470000
	Edit pad (rev 382)		jeral	cv311	XVal Session 46	1	XVal Session 46-Typing - Text-1		2012-07-13 14:19:11.837000
	Edit pad (rev 383)		Mark:	cv309	XVal Session 46	1	XVal Session 46-Typing - Text-1		2012-07-13 14:19:11.846000
	Edit pad (rev 384)		sean	cv372	XVal Session 46	1	XVal Session 46-Typing - Text-1		2012-07-13 14:19:11.970000
	Edit pad (rev 385)		jeral	cv311	XVal Session 46	1	XVal Session 46-Typing - Text-1		2012-07-13 14:19:12.337000
	Edit pad (rev 386)		Mark:	cv309	XVal Session 46	1	XVal Session 46-Typing - Text-1		2012-07-13 14:19:12.346000
	Edit pad (rev 387)		sean	cv372	XVal Session 46	1	XVal Session 46-Typing - Text-1		2012-07-13 14:19:12.485000
	Edit pad (rev 388)		Claudia	cv402	XVal Session 46	1	XVal Session 46-Typing - Text-1		2012-07-13 14:19:12.671000
	Edit pad (rev 389)		Mark:	cv309	XVal Session 46	1	XVal Session 46-Typing - Text-1		2012-07-13 14:19:12.846000
	Edit pad (rev 390)		sean	cv372	XVal Session 46	1	XVal Session 46-Typing - Text-1		2012-07-13 14:19:12.988000
	Edit pad (rev 391)		Claudia	cv402	XVal Session 46	1	XVal Session 46-Typing - Text-1		2012-07-13 14:19:13.174000
	Edit pad (rev 392)		Mark:	cv309	XVal Session 46	1	XVal Session 46-Typing - Text-1		2012-07-13 14:19:13.345000
	Edit pad (rev 393)		sean	cv372	XVal Session 46	1	XVal Session 46-Typing - Text-1		2012-07-13 14:19:13.503000
	Edit pad (rev 394)		jeral	cv311	XVal Session 46	1	XVal Session 46-Typing - Text-1		2012-07-13 14:19:13.617000
	Edit pad (rev 395)		Claudia	cv402	XVal Session 46	1	XVal Session 46-Typing - Text-1		2012-07-13 14:19:13.679000
	Edit pad (rev 396)		Mark:	cv309	XVal Session 46	1	XVal Session 46-Typing - Text-1		2012-07-13 14:19:13.848000
	Edit pad (rev 397)		sean	cv372	XVal Session 46	1	XVal Session 46-Typing - Text-1		2012-07-13 14:19:14.001000
	Edit pad (rev 398)		jeral	cv311	XVal Session 46	1	XVal Session 46-Typing - Text-1		2012-07-13 14:19:14.117000
	Edit pad (rev 399)		Claudia	cv402	XVal Session 46	1	XVal Session 46-Typing - Text-1		2012-07-13 14:19:14.189000
	Edit pad (rev 400)		Mark:	cv309	XVal Session 46	1	XVal Session 46-Typing - Text-1		2012-07-13 14:19:14.347000
	Edit pad (rev 401)		sean	cv372	XVal Session 46	1	XVal Session 46-Typing - Text-1		2012-07-13 14:19:14.503000
	Edit pad (rev 402)		Claudia	cv402	XVal Session 46	1	XVal Session 46-Typing - Text-1		2012-07-13 14:19:14.709000
	Edit pad (rev 403)		jeral	cv311	XVal Session 46	1	XVal Session 46-Typing - Text-1		2012-07-13 14:19:14.715000
	Edit pad (rev 404)		Mark:	cv309	XVal Session 46	1	XVal Session 46-Typing - Text-1		2012-07-13 14:19:14.847000
	Edit pad (rev 405)		sean	cv372	XVal Session 46	1	XVal Session 46-Typing - Text-1		2012-07-13 14:19:15.002000
	Edit pad (rev 406)		Claudia	cv402	XVal Session 46	1	XVal Session 46-Typing - Text-1		2012-07-13 14:19:15.207000
	Edit pad (rev 407)		jeral	cv311	XVal Session 46	1	XVal Session 46-Typing - Text-1		2012-07-13 14:19:15.214000
	Edit pad (rev 408)		Mark:	cv309	XVal Session 46	1	XVal Session 46-Typing - Text-1		2012-07-13 14:19:15.345000
	Edit pad (rev 409)		sean	cv372	XVal Session 46	1	XVal Session 46-Typing - Text-1		2012-07-13 14:19:15.503000
	Edit pad (rev 410)		Claudia	cv402	XVal Session 46	1	XVal Session 46-Typing - Text-1		2012-07-13 14:19:15.721000
	Edit pad (rev 411)		jeral	cv311	XVal Session 46	1	XVal Session 46-Typing - Text-1		2012-07-13 14:19:15.729000
	Edit pad (rev 412)		Mark:	cv309	XVal Session 46	1	XVal Session 46-Typing - Text-1		2012-07-13 14:19:15.845000
	Edit pad (rev 413)		sean	cv372	XVal Session 46	1	XVal Session 46-Typing - Text-1		2012-07-13 14:19:16.012000
	Edit pad (rev 414)		Claudia	cv402	XVal Session 46	1	XVal Session 46-Typing - Text-1		2012-07-13 14:19:16.221000
	Edit pad (rev 415)		Mark:	cv309	XVal Session 46	1	XVal Session 46-Typing - Text-1		2012-07-13 14:19:16.346000
	Edit pad (rev 416)		jeral	cv311	XVal Session 46	1	XVal Session 46-Typing - Text-1		2012-07-13 14:19:16.565000
	Edit pad (rev 417)		Claudia	cv402	XVal Session 46	1	XVal Session 46-Typing - Text-1		2012-07-13 14:19:16.722000
	Edit pad (rev 418)		Mark:	cv309	XVal Session 46	1	XVal Session 46-Typing - Text-1		2012-07-13 14:19:16.849000
	Edit pad (rev 419)		jeral	cv311	XVal Session 46	1	XVal Session 46-Typing - Text-1		2012-07-13 14:19:17.072000
	Edit pad (rev 420)		Claudia	cv402	XVal Session 46	1	XVal Session 46-Typing - Text-1		2012-07-13 14:19:17.221000
	Edit pad (rev 421)		Mark:	cv309	XVal Session 46	1	XVal Session 46-Typing - Text-1		2012-07-13 14:19:17.349000
	Edit pad (rev 422)		jeral	cv311	XVal Session 46	1	XVal Session 46-Typing - Text-1		2012-07-13 14:19:17.572000
	Edit pad (rev 423)		sean	cv372	XVal Session 46	1	XVal Session 46-Typing - Text-1		2012-07-13 14:19:17.650000
	Edit pad (rev 424)		Claudia	cv402	XVal Session 46	1	XVal Session 46-Typing - Text-1		2012-07-13 14:19:17.720000
	Edit pad (rev 425)		Mark:	cv309	XVal Session 46	1	XVal Session 46-Typing - Text-1		2012-07-13 14:19:17.851000
	Edit pad (rev 426)		jeral	cv311	XVal Session 46	1	XVal Session 46-Typing - Text-1		2012-07-13 14:19:18.072000
	Edit pad (rev 427)		sean	cv372	XVal Session 46	1	XVal Session 46-Typing - Text-1		2012-07-13 14:19:18.159000
	Edit pad (rev 428)		Claudia	cv402	XVal Session 46	1	XVal Session 46-Typing - Text-1		2012-07-13 14:19:18.220000
	Edit pad (rev 429)		Mark:	cv309	XVal Session 46	1	XVal Session 46-Typing - Text-1		2012-07-13 14:19:18.359000
	Edit pad (rev 430)		jeral	cv311	XVal Session 46	1	XVal Session 46-Typing - Text-1		2012-07-13 14:19:18.584000
	Edit pad (rev 431)		sean	cv372	XVal Session 46	1	XVal Session 46-Typing - Text-1		2012-07-13 14:19:18.657000
	Edit pad (rev 432)		Claudia	cv402	XVal Session 46	1	XVal Session 46-Typing - Text-1		2012-07-13 14:19:18.720000
	Edit pad (rev 433)		Mark:	cv309	XVal Session 46	1	XVal Session 46-Typing - Text-1		2012-07-13 14:19:18.885000
	Edit pad (rev 434)		sean	cv372	XVal Session 46	1	XVal Session 46-Typing - Text-1		2012-07-13 14:19:19.159000
	Edit pad (rev 435)		Claudia	cv402	XVal Session 46	1	XVal Session 46-Typing - Text-1		2012-07-13 14:19:19.220000
	Edit pad (rev 436)		Mark:	cv309	XVal Session 46	1	XVal Session 46-Typing - Text-1		2012-07-13 14:19:19.391000
	Edit pad (rev 437)		sean	cv372	XVal Session 46	1	XVal Session 46-Typing - Text-1		2012-07-13 14:19:19.659000
	Edit pad (rev 438)		Claudia	cv402	XVal Session 46	1	XVal Session 46-Typing - Text-1		2012-07-13 14:19:19.730000
	Edit pad (rev 439)		Mark:	cv309	XVal Session 46	1	XVal Session 46-Typing - Text-1		2012-07-13 14:19:19.891000
	Edit pad (rev 440)		jeral	cv311	XVal Session 46	1	XVal Session 46-Typing - Text-1		2012-07-13 14:19:20.151000
	Edit pad (rev 441)		sean	cv372	XVal Session 46	1	XVal Session 46-Typing - Text-1		2012-07-13 14:19:20.157000
	Edit pad (rev 442)		Claudia	cv402	XVal Session 46	1	XVal Session 46-Typing - Text-1		2012-07-13 14:19:20.236000
	Edit pad (rev 443)		Mark:	cv309	XVal Session 46	1	XVal Session 46-Typing - Text-1		2012-07-13 14:19:20.392000
	Edit pad (rev 444)		jeral	cv311	XVal Session 46	1	XVal Session 46-Typing - Text-1		2012-07-13 14:19:20.650000
	Edit pad (rev 445)		sean	cv372	XVal Session 46	1	XVal Session 46-Typing - Text-1		2012-07-13 14:19:20.659000
	Edit pad (rev 446)		Mark:	cv309	XVal Session 46	1	XVal Session 46-Typing - Text-1		2012-07-13 14:19:20.892000
	Edit pad (rev 447)		jeral	cv311	XVal Session 46	1	XVal Session 46-Typing - Text-1		2012-07-13 14:19:21.150000
	Edit pad (rev 448)		sean	cv372	XVal Session 46	1	XVal Session 46-Typing - Text-1		2012-07-13 14:19:21.159000
	Edit pad (rev 449)		Claudia	cv402	XVal Session 46	1	XVal Session 46-Typing - Text-1		2012-07-13 14:19:21.179000
	Edit pad (rev 450)		Mark:	cv309	XVal Session 46	1	XVal Session 46-Typing - Text-1		2012-07-13 14:19:21.393000
	Edit pad (rev 451)		jeral	cv311	XVal Session 46	1	XVal Session 46-Typing - Text-1		2012-07-13 14:19:21.650000
	Edit pad (rev 452)		sean	cv372	XVal Session 46	1	XVal Session 46-Typing - Text-1		2012-07-13 14:19:21.659000
	Edit pad (rev 453)		Claudia	cv402	XVal Session 46	1	XVal Session 46-Typing - Text-1		2012-07-13 14:19:21.686000
	Edit pad (rev 454)		Mark:	cv309	XVal Session 46	1	XVal Session 46-Typing - Text-1		2012-07-13 14:19:21.891000
	Edit pad (rev 455)		sean	cv372	XVal Session 46	1	XVal Session 46-Typing - Text-1		2012-07-13 14:19:22.159000
	Edit pad (rev 456)		Claudia	cv402	XVal Session 46	1	XVal Session 46-Typing - Text-1		2012-07-13 14:19:22.190000
	Edit pad (rev 457)		jeral	cv311	XVal Session 46	1	XVal Session 46-Typing - Text-1		2012-07-13 14:19:22.379000
	Edit pad (rev 458)		Mark:	cv309	XVal Session 46	1	XVal Session 46-Typing - Text-1		2012-07-13 14:19:22.392000
	Edit pad (rev 459)		sean	cv372	XVal Session 46	1	XVal Session 46-Typing - Text-1		2012-07-13 14:19:22.659000
	Edit pad (rev 460)		Claudia	cv402	XVal Session 46	1	XVal Session 46-Typing - Text-1		2012-07-13 14:19:22.690000
	Edit pad (rev 461)		jeral	cv311	XVal Session 46	1	XVal Session 46-Typing - Text-1		2012-07-13 14:19:22.884000
	Edit pad (rev 462)		Mark:	cv309	XVal Session 46	1	XVal Session 46-Typing - Text-1		2012-07-13 14:19:22.893000
	Edit pad (rev 463)		sean	cv372	XVal Session 46	1	XVal Session 46-Typing - Text-1		2012-07-13 14:19:23.159000
	Edit pad (rev 464)		Claudia	cv402	XVal Session 46	1	XVal Session 46-Typing - Text-1		2012-07-13 14:19:23.196000
	Edit pad (rev 465)		jeral	cv311	XVal Session 46	1	XVal Session 46-Typing - Text-1		2012-07-13 14:19:23.384000
	Edit pad (rev 466)		Mark:	cv309	XVal Session 46	1	XVal Session 46-Typing - Text-1		2012-07-13 14:19:23.395000
	Edit pad (rev 467)		sean	cv372	XVal Session 46	1	XVal Session 46-Typing - Text-1		2012-07-13 14:19:23.659000
	Edit pad (rev 468)		Claudia	cv402	XVal Session 46	1	XVal Session 46-Typing - Text-1		2012-07-13 14:19:23.757000
	Edit pad (rev 469)		jeral	cv311	XVal Session 46	1	XVal Session 46-Typing - Text-1		2012-07-13 14:19:23.883000
	Edit pad (rev 470)		Mark:	cv309	XVal Session 46	1	XVal Session 46-Typing - Text-1		2012-07-13 14:19:23.894000
	Edit pad (rev 471)		sean	cv372	XVal Session 46	1	XVal Session 46-Typing - Text-1		2012-07-13 14:19:24.159000
	Edit pad (rev 472)		Claudia	cv402	XVal Session 46	1	XVal Session 46-Typing - Text-1		2012-07-13 14:19:24.260000
	Edit pad (rev 473)		jeral	cv311	XVal Session 46	1	XVal Session 46-Typing - Text-1		2012-07-13 14:19:24.383000
	Edit pad (rev 474)		Mark:	cv309	XVal Session 46	1	XVal Session 46-Typing - Text-1		2012-07-13 14:19:24.395000
	Edit pad (rev 475)		sean	cv372	XVal Session 46	1	XVal Session 46-Typing - Text-1		2012-07-13 14:19:24.659000
	Edit pad (rev 476)		Claudia	cv402	XVal Session 46	1	XVal Session 46-Typing - Text-1		2012-07-13 14:19:24.760000
	Edit pad (rev 477)		Mark:	cv309	XVal Session 46	1	XVal Session 46-Typing - Text-1		2012-07-13 14:19:24.898000
	Edit pad (rev 478)		sean	cv372	XVal Session 46	1	XVal Session 46-Typing - Text-1		2012-07-13 14:19:25.159000
	Edit pad (rev 479)		jeral	cv311	XVal Session 46	1	XVal Session 46-Typing - Text-1		2012-07-13 14:19:25.227000
	Edit pad (rev 480)		Claudia	cv402	XVal Session 46	1	XVal Session 46-Typing - Text-1		2012-07-13 14:19:25.267000
	Edit pad (rev 481)		Mark:	cv309	XVal Session 46	1	XVal Session 46-Typing - Text-1		2012-07-13 14:19:25.405000
	Edit pad (rev 482)		sean	cv372	XVal Session 46	1	XVal Session 46-Typing - Text-1		2012-07-13 14:19:25.659000
	Edit pad (rev 483)		jeral	cv311	XVal Session 46	1	XVal Session 46-Typing - Text-1		2012-07-13 14:19:25.728000
	Edit pad (rev 484)		Claudia	cv402	XVal Session 46	1	XVal Session 46-Typing - Text-1		2012-07-13 14:19:25.767000
	Edit pad (rev 485)		Mark:	cv309	XVal Session 46	1	XVal Session 46-Typing - Text-1		2012-07-13 14:19:25.915000
	Edit pad (rev 486)		sean	cv372	XVal Session 46	1	XVal Session 46-Typing - Text-1		2012-07-13 14:19:26.160000
	Edit pad (rev 487)		jeral	cv311	XVal Session 46	1	XVal Session 46-Typing - Text-1		2012-07-13 14:19:26.227000
	Edit pad (rev 488)		Claudia	cv402	XVal Session 46	1	XVal Session 46-Typing - Text-1		2012-07-13 14:19:26.273000
	Edit pad (rev 489)		Mark:	cv309	XVal Session 46	1	XVal Session 46-Typing - Text-1		2012-07-13 14:19:26.415000
	Edit pad (rev 490)		sean	cv372	XVal Session 46	1	XVal Session 46-Typing - Text-1		2012-07-13 14:19:26.660000
	Edit pad (rev 491)		jeral	cv311	XVal Session 46	1	XVal Session 46-Typing - Text-1		2012-07-13 14:19:26.726000
	Edit pad (rev 492)		Claudia	cv402	XVal Session 46	1	XVal Session 46-Typing - Text-1		2012-07-13 14:19:26.782000
	Edit pad (rev 493)		Mark:	cv309	XVal Session 46	1	XVal Session 46-Typing - Text-1		2012-07-13 14:19:26.919000
	Edit pad (rev 494)		sean	cv372	XVal Session 46	1	XVal Session 46-Typing - Text-1		2012-07-13 14:19:27.275000
	Edit pad (rev 495)		Claudia	cv402	XVal Session 46	1	XVal Session 46-Typing - Text-1		2012-07-13 14:19:27.284000
	Edit pad (rev 496)		jeral	cv311	XVal Session 46	1	XVal Session 46-Typing - Text-1		2012-07-13 14:19:27.303000
	Edit pad (rev 497)		Mark:	cv309	XVal Session 46	1	XVal Session 46-Typing - Text-1		2012-07-13 14:19:27.434000
	Edit pad (rev 498)		sean	cv372	XVal Session 46	1	XVal Session 46-Typing - Text-1		2012-07-13 14:19:27.782000
	Edit pad (rev 499)		Claudia	cv402	XVal Session 46	1	XVal Session 46-Typing - Text-1		2012-07-13 14:19:27.784000
	Edit pad (rev 500)		jeral	cv311	XVal Session 46	1	XVal Session 46-Typing - Text-1		2012-07-13 14:19:27.806000
	Edit pad (rev 501)		Mark:	cv309	XVal Session 46	1	XVal Session 46-Typing - Text-1		2012-07-13 14:19:27.944000
	Edit pad (rev 502)		sean	cv372	XVal Session 46	1	XVal Session 46-Typing - Text-1		2012-07-13 14:19:28.284000
	Edit pad (rev 503)		Claudia	cv402	XVal Session 46	1	XVal Session 46-Typing - Text-1		2012-07-13 14:19:28.286000
	Edit pad (rev 504)		Mark:	cv309	XVal Session 46	1	XVal Session 46-Typing - Text-1		2012-07-13 14:19:28.443000
	Edit pad (rev 505)		Claudia	cv402	XVal Session 46	1	XVal Session 46-Typing - Text-1		2012-07-13 14:19:28.784000
	Edit pad (rev 506)		sean	cv372	XVal Session 46	1	XVal Session 46-Typing - Text-1		2012-07-13 14:19:28.786000
	Edit pad (rev 507)		Mark:	cv309	XVal Session 46	1	XVal Session 46-Typing - Text-1		2012-07-13 14:19:28.944000
	Edit pad (rev 508)		sean	cv372	XVal Session 46	1	XVal Session 46-Typing - Text-1		2012-07-13 14:19:29.284000
	Edit pad (rev 509)		Claudia	cv402	XVal Session 46	1	XVal Session 46-Typing - Text-1		2012-07-13 14:19:29.286000
	Edit pad (rev 510)		jeral	cv311	XVal Session 46	1	XVal Session 46-Typing - Text-1		2012-07-13 14:19:29.299000
	Edit pad (rev 511)		Mark:	cv309	XVal Session 46	1	XVal Session 46-Typing - Text-1		2012-07-13 14:19:29.445000
	Edit pad (rev 512)		sean	cv372	XVal Session 46	1	XVal Session 46-Typing - Text-1		2012-07-13 14:19:29.784000
	Edit pad (rev 513)		Claudia	cv402	XVal Session 46	1	XVal Session 46-Typing - Text-1		2012-07-13 14:19:29.785000
	Edit pad (rev 514)		Mark:	cv309	XVal Session 46	1	XVal Session 46-Typing - Text-1		2012-07-13 14:19:29.946000
	Edit pad (rev 515)		sean	cv372	XVal Session 46	1	XVal Session 46-Typing - Text-1		2012-07-13 14:19:30.284000
	Edit pad (rev 516)		Claudia	cv402	XVal Session 46	1	XVal Session 46-Typing - Text-1		2012-07-13 14:19:30.285000
	Edit pad (rev 517)		Mark:	cv309	XVal Session 46	1	XVal Session 46-Typing - Text-1		2012-07-13 14:19:30.447000
	Edit pad (rev 518)		Claudia	cv402	XVal Session 46	1	XVal Session 46-Typing - Text-1		2012-07-13 14:19:30.784000
	Edit pad (rev 519)		sean	cv372	XVal Session 46	1	XVal Session 46-Typing - Text-1		2012-07-13 14:19:30.785000
	Edit pad (rev 520)		jeral	cv311	XVal Session 46	1	XVal Session 46-Typing - Text-1		2012-07-13 14:19:30.892000
	Edit pad (rev 521)		Mark:	cv309	XVal Session 46	1	XVal Session 46-Typing - Text-1		2012-07-13 14:19:30.946000
	Edit pad (rev 522)		Claudia	cv402	XVal Session 46	1	XVal Session 46-Typing - Text-1		2012-07-13 14:19:31.284000
	Edit pad (rev 523)		sean	cv372	XVal Session 46	1	XVal Session 46-Typing - Text-1		2012-07-13 14:19:31.285000
	Edit pad (rev 524)		jeral	cv311	XVal Session 46	1	XVal Session 46-Typing - Text-1		2012-07-13 14:19:31.399000
	Edit pad (rev 525)		Mark:	cv309	XVal Session 46	1	XVal Session 46-Typing - Text-1		2012-07-13 14:19:31.463000
	Edit pad (rev 526)		Claudia	cv402	XVal Session 46	1	XVal Session 46-Typing - Text-1		2012-07-13 14:19:31.784000
	Edit pad (rev 527)		sean	cv372	XVal Session 46	1	XVal Session 46-Typing - Text-1		2012-07-13 14:19:31.786000
	Edit pad (rev 528)		Mark:	cv309	XVal Session 46	1	XVal Session 46-Typing - Text-1		2012-07-13 14:19:31.965000
	Edit pad (rev 529)		Claudia	cv402	XVal Session 46	1	XVal Session 46-Typing - Text-1		2012-07-13 14:19:32.284000
	Edit pad (rev 530)		jeral	cv311	XVal Session 46	1	XVal Session 46-Typing - Text-1		2012-07-13 14:19:32.360000
	Edit pad (rev 531)		Mark:	cv309	XVal Session 46	1	XVal Session 46-Typing - Text-1		2012-07-13 14:19:32.466000
	Edit pad (rev 532)		Claudia	cv402	XVal Session 46	1	XVal Session 46-Typing - Text-1		2012-07-13 14:19:32.798000
	Edit pad (rev 533)		jeral	cv311	XVal Session 46	1	XVal Session 46-Typing - Text-1		2012-07-13 14:19:32.863000
	Edit pad (rev 534)		Mark:	cv309	XVal Session 46	1	XVal Session 46-Typing - Text-1		2012-07-13 14:19:32.965000
	Edit pad (rev 535)		Claudia	cv402	XVal Session 46	1	XVal Session 46-Typing - Text-1		2012-07-13 14:19:33.310000
	Edit pad (rev 536)		jeral	cv311	XVal Session 46	1	XVal Session 46-Typing - Text-1		2012-07-13 14:19:33.368000
	Edit pad (rev 537)		sean	cv372	XVal Session 46	1	XVal Session 46-Typing - Text-1		2012-07-13 14:19:33.627000
	Edit pad (rev 538)		Mark:	cv309	XVal Session 46	1	XVal Session 46-Typing - Text-1		2012-07-13 14:19:33.681000
	Edit pad (rev 539)		Claudia	cv402	XVal Session 46	1	XVal Session 46-Typing - Text-1		2012-07-13 14:19:33.813000
	Edit pad (rev 540)		Mark:	cv309	XVal Session 46	1	XVal Session 46-Typing - Text-1		2012-07-13 14:19:34.181000
	Edit pad (rev 541)		jeral	cv311	XVal Session 46	1	XVal Session 46-Typing - Text-1		2012-07-13 14:19:34.231000
	Edit pad (rev 542)		Claudia	cv402	XVal Session 46	1	XVal Session 46-Typing - Text-1		2012-07-13 14:19:34.314000
	Edit pad (rev 543)		Mark:	cv309	XVal Session 46	1	XVal Session 46-Typing - Text-1		2012-07-13 14:19:34.682000
	Edit pad (rev 544)		jeral	cv311	XVal Session 46	1	XVal Session 46-Typing - Text-1		2012-07-13 14:19:34.744000
	Edit pad (rev 545)		Claudia	cv402	XVal Session 46	1	XVal Session 46-Typing - Text-1		2012-07-13 14:19:34.828000
	Edit pad (rev 546)		Mark:	cv309	XVal Session 46	1	XVal Session 46-Typing - Text-1		2012-07-13 14:19:35.181000
	Edit pad (rev 547)		jeral	cv311	XVal Session 46	1	XVal Session 46-Typing - Text-1		2012-07-13 14:19:35.275000
	Edit pad (rev 548)		Claudia	cv402	XVal Session 46	1	XVal Session 46-Typing - Text-1		2012-07-13 14:19:35.329000
	Edit pad (rev 549)		Mark:	cv309	XVal Session 46	1	XVal Session 46-Typing - Text-1		2012-07-13 14:19:35.681000
	Edit pad (rev 550)		jeral	cv311	XVal Session 46	1	XVal Session 46-Typing - Text-1		2012-07-13 14:19:35.788000
	Edit pad (rev 551)		Claudia	cv402	XVal Session 46	1	XVal Session 46-Typing - Text-1		2012-07-13 14:19:35.829000
	Edit pad (rev 552)		Mark:	cv309	XVal Session 46	1	XVal Session 46-Typing - Text-1		2012-07-13 14:19:36.182000
	Edit pad (rev 553)		jeral	cv311	XVal Session 46	1	XVal Session 46-Typing - Text-1		2012-07-13 14:19:36.289000
	Edit pad (rev 554)		Claudia	cv402	XVal Session 46	1	XVal Session 46-Typing - Text-1		2012-07-13 14:19:36.333000
	Edit pad (rev 555)		Mark:	cv309	XVal Session 46	1	XVal Session 46-Typing - Text-1		2012-07-13 14:19:36.681000
	Edit pad (rev 556)		Mark:	cv309	XVal Session 46	1	XVal Session 46-Typing - Text-1		2012-07-13 14:19:37.183000
	Edit pad (rev 557)		jeral	cv311	XVal Session 46	1	XVal Session 46-Typing - Text-1		2012-07-13 14:19:37.251000
	Edit pad (rev 558)		Mark:	cv309	XVal Session 46	1	XVal Session 46-Typing - Text-1		2012-07-13 14:19:37.694000
	Edit pad (rev 559)		jeral	cv311	XVal Session 46	1	XVal Session 46-Typing - Text-1		2012-07-13 14:19:37.760000
	Edit pad (rev 560)		Mark:	cv309	XVal Session 46	1	XVal Session 46-Typing - Text-1		2012-07-13 14:19:38.192000
	Edit pad (rev 561)		jeral	cv311	XVal Session 46	1	XVal Session 46-Typing - Text-1		2012-07-13 14:19:38.259000
	Edit pad (rev 562)		Mark:	cv309	XVal Session 46	1	XVal Session 46-Typing - Text-1		2012-07-13 14:19:38.694000
	Edit pad (rev 563)		jeral	cv311	XVal Session 46	1	XVal Session 46-Typing - Text-1		2012-07-13 14:19:38.758000
	Edit pad (rev 564)		Mark:	cv309	XVal Session 46	1	XVal Session 46-Typing - Text-1		2012-07-13 14:19:39.194000
	Edit pad (rev 565)		jeral	cv311	XVal Session 46	1	XVal Session 46-Typing - Text-1		2012-07-13 14:19:39.268000
	Edit pad (rev 566)		Mark:	cv309	XVal Session 46	1	XVal Session 46-Typing - Text-1		2012-07-13 14:19:39.695000
	Edit pad (rev 567)		Mark:	cv309	XVal Session 46	1	XVal Session 46-Typing - Text-1		2012-07-13 14:19:40.200000
	Edit pad (rev 568)		jeral	cv311	XVal Session 46	1	XVal Session 46-Typing - Text-1		2012-07-13 14:19:40.264000
	Edit pad (rev 569)		Mark:	cv309	XVal Session 46	1	XVal Session 46-Typing - Text-1		2012-07-13 14:19:40.699000
	Edit pad (rev 570)		Mark:	cv309	XVal Session 46	1	XVal Session 46-Typing - Text-1		2012-07-13 14:19:41.199000
	Edit pad (rev 571)		Mark:	cv309	XVal Session 46	1	XVal Session 46-Typing - Text-1		2012-07-13 14:19:41.706000
	Edit pad (rev 572)		Mark:	cv309	XVal Session 46	1	XVal Session 46-Typing - Text-1		2012-07-13 14:19:42.206000
	Edit pad (rev 573)		Mark:	cv309	XVal Session 46	1	XVal Session 46-Typing - Text-1		2012-07-13 14:19:42.716000
	Edit pad (rev 574)		Mark:	cv309	XVal Session 46	1	XVal Session 46-Typing - Text-1		2012-07-13 14:19:43.216000
	Edit pad (rev 575)		Mark:	cv309	XVal Session 46	1	XVal Session 46-Typing - Text-1		2012-07-13 14:19:43.716000
	Edit pad (rev 576)		Mark:	cv309	XVal Session 46	1	XVal Session 46-Typing - Text-1		2012-07-13 14:19:44.217000
	Edit pad (rev 577)		Claudia	cv402	XVal Session 46	1	XVal Session 46-Typing - Text-1		2012-07-13 14:19:44.581000
	Edit pad (rev 578)		Mark:	cv309	XVal Session 46	1	XVal Session 46-Typing - Text-1		2012-07-13 14:19:44.715000
	Edit pad (rev 579)		Claudia	cv402	XVal Session 46	1	XVal Session 46-Typing - Text-1		2012-07-13 14:19:45.091000
	Edit pad (rev 580)		Mark:	cv309	XVal Session 46	1	XVal Session 46-Typing - Text-1		2012-07-13 14:19:45.216000
	Edit pad (rev 581)		Claudia	cv402	XVal Session 46	1	XVal Session 46-Typing - Text-1		2012-07-13 14:19:45.595000
	Edit pad (rev 582)		Mark:	cv309	XVal Session 46	1	XVal Session 46-Typing - Text-1		2012-07-13 14:19:45.718000
	Edit pad (rev 583)		Mark:	cv309	XVal Session 46	1	XVal Session 46-Typing - Text-1		2012-07-13 14:19:46.218000
	Edit pad (rev 584)		Claudia	cv402	XVal Session 46	1	XVal Session 46-Typing - Text-1		2012-07-13 14:19:46.256000
	Edit pad (rev 585)		Mark:	cv309	XVal Session 46	1	XVal Session 46-Typing - Text-1		2012-07-13 14:19:46.721000
	Edit pad (rev 586)		Claudia	cv402	XVal Session 46	1	XVal Session 46-Typing - Text-1		2012-07-13 14:19:46.765000
	Edit pad (rev 587)		Mark:	cv309	XVal Session 46	1	XVal Session 46-Typing - Text-1		2012-07-13 14:19:47.220000
	Edit pad (rev 588)		Claudia	cv402	XVal Session 46	1	XVal Session 46-Typing - Text-1		2012-07-13 14:19:47.268000
	Edit pad (rev 589)		Mark:	cv309	XVal Session 46	1	XVal Session 46-Typing - Text-1		2012-07-13 14:19:47.732000
	Edit pad (rev 590)		Claudia	cv402	XVal Session 46	1	XVal Session 46-Typing - Text-1		2012-07-13 14:19:47.768000
	Edit pad (rev 591)		Mark:	cv309	XVal Session 46	1	XVal Session 46-Typing - Text-1		2012-07-13 14:19:48.231000
	Edit pad (rev 592)		Claudia	cv402	XVal Session 46	1	XVal Session 46-Typing - Text-1		2012-07-13 14:19:48.268000
	Edit pad (rev 593)		Mark:	cv309	XVal Session 46	1	XVal Session 46-Typing - Text-1		2012-07-13 14:19:48.732000
	Edit pad (rev 594)		Claudia	cv402	XVal Session 46	1	XVal Session 46-Typing - Text-1		2012-07-13 14:19:48.768000
	Edit pad (rev 595)		Mark:	cv309	XVal Session 46	1	XVal Session 46-Typing - Text-1		2012-07-13 14:19:49.232000
	Edit pad (rev 596)		Claudia	cv402	XVal Session 46	1	XVal Session 46-Typing - Text-1		2012-07-13 14:19:49.266000
	Edit pad (rev 597)		Mark:	cv309	XVal Session 46	1	XVal Session 46-Typing - Text-1		2012-07-13 14:19:49.732000
	Edit pad (rev 598)		Claudia	cv402	XVal Session 46	1	XVal Session 46-Typing - Text-1		2012-07-13 14:19:49.768000
	Edit pad (rev 599)		Claudia	cv402	XVal Session 46	1	XVal Session 46-Typing - Text-1		2012-07-13 14:19:50.268000
	Edit pad (rev 600)		Mark:	cv309	XVal Session 46	1	XVal Session 46-Typing - Text-1		2012-07-13 14:19:50.289000
	Edit pad (rev 601)		Mark:	cv309	XVal Session 46	1	XVal Session 46-Typing - Text-1		2012-07-13 14:19:50.789000
	Edit pad (rev 602)		Mark:	cv309	XVal Session 46	1	XVal Session 46-Typing - Text-1		2012-07-13 14:19:51.289000
	Edit pad (rev 603)		Claudia	cv402	XVal Session 46	1	XVal Session 46-Typing - Text-1		2012-07-13 14:19:51.780000
	Edit pad (rev 604)		Mark:	cv309	XVal Session 46	1	XVal Session 46-Typing - Text-1		2012-07-13 14:19:51.791000
	Edit pad (rev 605)		Mark:	cv309	XVal Session 46	1	XVal Session 46-Typing - Text-1		2012-07-13 14:19:52.289000
	Edit pad (rev 606)		Mark:	cv309	XVal Session 46	1	XVal Session 46-Typing - Text-1		2012-07-13 14:19:52.790000
	Edit pad (rev 607)		Mark:	cv309	XVal Session 46	1	XVal Session 46-Typing - Text-1		2012-07-13 14:19:53.295000
	Edit pad (rev 608)		jeral	cv311	XVal Session 46	1	XVal Session 46-Typing - Text-1		2012-07-13 14:19:53.778000
	Edit pad (rev 609)		Mark:	cv309	XVal Session 46	1	XVal Session 46-Typing - Text-1		2012-07-13 14:19:53.792000
	Edit pad (rev 610)		Mark:	cv309	XVal Session 46	1	XVal Session 46-Typing - Text-1		2012-07-13 14:19:54.294000
	Edit pad (rev 611)		jeral	cv311	XVal Session 46	1	XVal Session 46-Typing - Text-1		2012-07-13 14:19:54.300000
	Edit pad (rev 612)		Mark:	cv309	XVal Session 46	1	XVal Session 46-Typing - Text-1		2012-07-13 14:19:54.793000
	Edit pad (rev 613)		jeral	cv311	XVal Session 46	1	XVal Session 46-Typing - Text-1		2012-07-13 14:19:54.806000
	Edit pad (rev 614)		Mark:	cv309	XVal Session 46	1	XVal Session 46-Typing - Text-1		2012-07-13 14:19:55.293000
	Edit pad (rev 615)		Mark:	cv309	XVal Session 46	1	XVal Session 46-Typing - Text-1		2012-07-13 14:19:55.794000
	Edit pad (rev 616)		Mark:	cv309	XVal Session 46	1	XVal Session 46-Typing - Text-1		2012-07-13 14:19:56.307000
	Edit pad (rev 617)		Mark:	cv309	XVal Session 46	1	XVal Session 46-Typing - Text-1		2012-07-13 14:19:56.808000
	Edit pad (rev 618)		Mark:	cv309	XVal Session 46	1	XVal Session 46-Typing - Text-1		2012-07-13 14:19:57.307000
	Edit pad (rev 619)		jeral	cv311	XVal Session 46	1	XVal Session 46-Typing - Text-1		2012-07-13 14:19:57.705000
	Edit pad (rev 620)		Mark:	cv309	XVal Session 46	1	XVal Session 46-Typing - Text-1		2012-07-13 14:19:57.807000
	Edit pad (rev 621)		jeral	cv311	XVal Session 46	1	XVal Session 46-Typing - Text-1		2012-07-13 14:19:58.213000
	Edit pad (rev 622)		Claudia	cv402	XVal Session 46	1	XVal Session 46-Typing - Text-1		2012-07-13 14:19:58.215000
	Edit pad (rev 623)		Mark:	cv309	XVal Session 46	1	XVal Session 46-Typing - Text-1		2012-07-13 14:19:58.311000
	Edit pad (rev 624)		jeral	cv311	XVal Session 46	1	XVal Session 46-Typing - Text-1		2012-07-13 14:19:58.712000
	Edit pad (rev 625)		Claudia	cv402	XVal Session 46	1	XVal Session 46-Typing - Text-1		2012-07-13 14:19:58.721000
	Edit pad (rev 626)		Mark:	cv309	XVal Session 46	1	XVal Session 46-Typing - Text-1		2012-07-13 14:19:58.824000
	Edit pad (rev 627)		Claudia	cv402	XVal Session 46	1	XVal Session 46-Typing - Text-1		2012-07-13 14:19:59.221000
	Edit pad (rev 628)		Mark:	cv309	XVal Session 46	1	XVal Session 46-Typing - Text-1		2012-07-13 14:19:59.324000
	Edit pad (rev 629)		Claudia	cv402	XVal Session 46	1	XVal Session 46-Typing - Text-1		2012-07-13 14:19:59.723000
	Edit pad (rev 630)		jeral	cv311	XVal Session 46	1	XVal Session 46-Typing - Text-1		2012-07-13 14:19:59.739000
	Edit pad (rev 631)		Mark:	cv309	XVal Session 46	1	XVal Session 46-Typing - Text-1		2012-07-13 14:19:59.823000
	Edit pad (rev 632)		Claudia	cv402	XVal Session 46	1	XVal Session 46-Typing - Text-1		2012-07-13 14:20:00.221000
	Edit pad (rev 633)		jeral	cv311	XVal Session 46	1	XVal Session 46-Typing - Text-1		2012-07-13 14:20:00.243000
	Edit pad (rev 634)		Mark:	cv309	XVal Session 46	1	XVal Session 46-Typing - Text-1		2012-07-13 14:20:00.322000
	Edit pad (rev 635)		Claudia	cv402	XVal Session 46	1	XVal Session 46-Typing - Text-1		2012-07-13 14:20:00.721000
	Edit pad (rev 636)		jeral	cv311	XVal Session 46	1	XVal Session 46-Typing - Text-1		2012-07-13 14:20:00.742000
	Edit pad (rev 637)		Mark:	cv309	XVal Session 46	1	XVal Session 46-Typing - Text-1		2012-07-13 14:20:00.822000
	Edit pad (rev 638)		Claudia	cv402	XVal Session 46	1	XVal Session 46-Typing - Text-1		2012-07-13 14:20:01.221000
	Edit pad (rev 639)		Mark:	cv309	XVal Session 46	1	XVal Session 46-Typing - Text-1		2012-07-13 14:20:01.322000
	Edit pad (rev 640)		Claudia	cv402	XVal Session 46	1	XVal Session 46-Typing - Text-1		2012-07-13 14:20:01.728000
	Edit pad (rev 641)		Mark:	cv309	XVal Session 46	1	XVal Session 46-Typing - Text-1		2012-07-13 14:20:01.824000
	Edit pad (rev 642)		jeral	cv311	XVal Session 46	1	XVal Session 46-Typing - Text-1		2012-07-13 14:20:02.041000
	Edit pad (rev 643)		Claudia	cv402	XVal Session 46	1	XVal Session 46-Typing - Text-1		2012-07-13 14:20:02.236000
	Edit pad (rev 644)		Mark:	cv309	XVal Session 46	1	XVal Session 46-Typing - Text-1		2012-07-13 14:20:02.325000
	Edit pad (rev 645)		jeral	cv311	XVal Session 46	1	XVal Session 46-Typing - Text-1		2012-07-13 14:20:02.556000
	Edit pad (rev 646)		Claudia	cv402	XVal Session 46	1	XVal Session 46-Typing - Text-1		2012-07-13 14:20:02.735000
	Edit pad (rev 647)		Mark:	cv309	XVal Session 46	1	XVal Session 46-Typing - Text-1		2012-07-13 14:20:02.822000
	Edit pad (rev 648)		jeral	cv311	XVal Session 46	1	XVal Session 46-Typing - Text-1		2012-07-13 14:20:03.056000
	Edit pad (rev 649)		Claudia	cv402	XVal Session 46	1	XVal Session 46-Typing - Text-1		2012-07-13 14:20:03.235000
	Edit pad (rev 650)		jeral	cv311	XVal Session 46	1	XVal Session 46-Typing - Text-1		2012-07-13 14:20:03.558000
	Edit pad (rev 651)		jeral	cv311	XVal Session 46	1	XVal Session 46-Typing - Text-1		2012-07-13 14:20:04.071000
	Edit pad (rev 652)		Claudia	cv402	XVal Session 46	1	XVal Session 46-Typing - Text-1		2012-07-13 14:20:04.097000
	Edit pad (rev 653)		jeral	cv311	XVal Session 46	1	XVal Session 46-Typing - Text-1		2012-07-13 14:20:04.572000
	Edit pad (rev 654)		Claudia	cv402	XVal Session 46	1	XVal Session 46-Typing - Text-1		2012-07-13 14:20:04.786000
	Edit pad (rev 655)		Claudia	cv402	XVal Session 46	1	XVal Session 46-Typing - Text-1		2012-07-13 14:20:05.535000
	Edit pad (rev 656)		jeral	cv311	XVal Session 46	1	XVal Session 46-Typing - Text-1		2012-07-13 14:20:05.587000
	Edit pad (rev 657)		Claudia	cv402	XVal Session 46	1	XVal Session 46-Typing - Text-1		2012-07-13 14:20:06.037000
	Edit pad (rev 658)		jeral	cv311	XVal Session 46	1	XVal Session 46-Typing - Text-1		2012-07-13 14:20:06.089000
	Edit pad (rev 659)		Claudia	cv402	XVal Session 46	1	XVal Session 46-Typing - Text-1		2012-07-13 14:20:06.549000
	Edit pad (rev 660)		jeral	cv311	XVal Session 46	1	XVal Session 46-Typing - Text-1		2012-07-13 14:20:06.758000
	Edit pad (rev 661)		jeral	cv311	XVal Session 46	1	XVal Session 46-Typing - Text-1		2012-07-13 14:20:07.260000
	Edit pad (rev 662)		jeral	cv311	XVal Session 46	1	XVal Session 46-Typing - Text-1		2012-07-13 14:20:07.760000
	Edit pad (rev 663)		Claudia	cv402	XVal Session 46	1	XVal Session 46-Typing - Text-1		2012-07-13 14:20:08.269000
	Edit pad (rev 664)		Mark:	cv309	XVal Session 46	1	XVal Session 46-Typing - Text-1		2012-07-13 14:20:08.632000
	Edit pad (rev 665)		Claudia	cv402	XVal Session 46	1	XVal Session 46-Typing - Text-1		2012-07-13 14:20:08.769000
	Edit pad (rev 666)		Claudia	cv402	XVal Session 46	1	XVal Session 46-Typing - Text-1		2012-07-13 14:20:09.268000
	Edit pad (rev 667)		Claudia	cv402	XVal Session 46	1	XVal Session 46-Typing - Text-1		2012-07-13 14:20:09.769000
	Edit pad (rev 668)		jeral	cv311	XVal Session 46	1	XVal Session 46-Typing - Text-1		2012-07-13 14:20:10.114000
	Edit pad (rev 669)		Claudia	cv402	XVal Session 46	1	XVal Session 46-Typing - Text-1		2012-07-13 14:20:10.449000
	Edit pad (rev 670)		jeral	cv311	XVal Session 46	1	XVal Session 46-Typing - Text-1		2012-07-13 14:20:10.839000
	Edit pad (rev 671)		Claudia	cv402	XVal Session 46	1	XVal Session 46-Typing - Text-1		2012-07-13 14:20:10.954000
	Edit pad (rev 672)		jeral	cv311	XVal Session 46	1	XVal Session 46-Typing - Text-1		2012-07-13 14:20:11.354000
	Edit pad (rev 673)		Claudia	cv402	XVal Session 46	1	XVal Session 46-Typing - Text-1		2012-07-13 14:20:11.463000
	Edit pad (rev 674)		jeral	cv311	XVal Session 46	1	XVal Session 46-Typing - Text-1		2012-07-13 14:20:11.861000
	Edit pad (rev 675)		Claudia	cv402	XVal Session 46	1	XVal Session 46-Typing - Text-1		2012-07-13 14:20:11.970000
	Edit pad (rev 676)		Mark:	cv309	XVal Session 46	1	XVal Session 46-Typing - Text-1		2012-07-13 14:20:12.328000
	Edit pad (rev 677)		jeral	cv311	XVal Session 46	1	XVal Session 46-Typing - Text-1		2012-07-13 14:20:12.378000
	Edit pad (rev 678)		Claudia	cv402	XVal Session 46	1	XVal Session 46-Typing - Text-1		2012-07-13 14:20:12.470000
	Edit pad (rev 679)		jeral	cv311	XVal Session 46	1	XVal Session 46-Typing - Text-1		2012-07-13 14:20:13.012000
	Edit pad (rev 680)		jeral	cv311	XVal Session 46	1	XVal Session 46-Typing - Text-1		2012-07-13 14:20:13.525000
	Edit pad (rev 681)		Mark:	cv309	XVal Session 46	1	XVal Session 46-Typing - Text-1		2012-07-13 14:20:13.545000
	Edit pad (rev 682)		jeral	cv311	XVal Session 46	1	XVal Session 46-Typing - Text-1		2012-07-13 14:20:14.030000
	Edit pad (rev 683)		jeral	cv311	XVal Session 46	1	XVal Session 46-Typing - Text-1		2012-07-13 14:20:14.536000
	Edit pad (rev 684)		jeral	cv311	XVal Session 46	1	XVal Session 46-Typing - Text-1		2012-07-13 14:20:15.604000
	Edit pad (rev 685)		jeral	cv311	XVal Session 46	1	XVal Session 46-Typing - Text-1		2012-07-13 14:20:16.103000
	Edit pad (rev 686)		Claudia	cv402	XVal Session 46	1	XVal Session 46-Typing - Text-1		2012-07-13 14:20:16.374000
	Edit pad (rev 687)		jeral	cv311	XVal Session 46	1	XVal Session 46-Typing - Text-1		2012-07-13 14:20:16.878000
	Edit pad (rev 688)		Claudia	cv402	XVal Session 46	1	XVal Session 46-Typing - Text-1		2012-07-13 14:20:16.964000
	Edit pad (rev 689)		Mark:	cv309	XVal Session 46	1	XVal Session 46-Typing - Text-1		2012-07-13 14:20:17
	Edit pad (rev 690)		jeral	cv311	XVal Session 46	1	XVal Session 46-Typing - Text-1		2012-07-13 14:20:17.385000
	Edit pad (rev 691)		jeral	cv311	XVal Session 46	1	XVal Session 46-Typing - Text-1		2012-07-13 14:20:17.884000
	Edit pad (rev 692)		jeral	cv311	XVal Session 46	1	XVal Session 46-Typing - Text-1		2012-07-13 14:20:19.070000
	Edit pad (rev 693)		Claudia	cv402	XVal Session 46	1	XVal Session 46-Typing - Text-1		2012-07-13 14:20:19.799000
	Edit pad (rev 694)		Claudia	cv402	XVal Session 46	1	XVal Session 46-Typing - Text-1		2012-07-13 14:20:20.299000
	Edit pad (rev 695)		Claudia	cv402	XVal Session 46	1	XVal Session 46-Typing - Text-1		2012-07-13 14:20:20.807000
	Edit pad (rev 696)		Claudia	cv402	XVal Session 46	1	XVal Session 46-Typing - Text-1		2012-07-13 14:20:21.320000
	Edit pad (rev 697)		Claudia	cv402	XVal Session 46	1	XVal Session 46-Typing - Text-1		2012-07-13 14:20:21.924000
	Edit pad (rev 698)		jeral	cv311	XVal Session 46	1	XVal Session 46-Typing - Text-1		2012-07-13 14:20:22.380000
	Edit pad (rev 699)		Claudia	cv402	XVal Session 46	1	XVal Session 46-Typing - Text-1		2012-07-13 14:20:22.424000
	Edit pad (rev 700)		jeral	cv311	XVal Session 46	1	XVal Session 46-Typing - Text-1		2012-07-13 14:20:22.882000
	Edit pad (rev 701)		Claudia	cv402	XVal Session 46	1	XVal Session 46-Typing - Text-1		2012-07-13 14:20:23.631000
	Edit pad (rev 702)		Claudia	cv402	XVal Session 46	1	XVal Session 46-Typing - Text-1		2012-07-13 14:20:24.143000
	Edit pad (rev 703)		jeral	cv311	XVal Session 46	1	XVal Session 46-Typing - Text-1		2012-07-13 14:20:24.374000
	Edit pad (rev 704)		Claudia	cv402	XVal Session 46	1	XVal Session 46-Typing - Text-1		2012-07-13 14:20:24.643000
	Edit pad (rev 705)		Claudia	cv402	XVal Session 46	1	XVal Session 46-Typing - Text-1		2012-07-13 14:20:25.143000
	Edit pad (rev 706)		Claudia	cv402	XVal Session 46	1	XVal Session 46-Typing - Text-1		2012-07-13 14:20:25.911000
	Edit pad (rev 707)		jeral	cv311	XVal Session 46	1	XVal Session 46-Typing - Text-1		2012-07-13 14:20:25.958000
	Edit pad (rev 708)		Claudia	cv402	XVal Session 46	1	XVal Session 46-Typing - Text-1		2012-07-13 14:20:26.415000
	Edit pad (rev 709)		jeral	cv311	XVal Session 46	1	XVal Session 46-Typing - Text-1		2012-07-13 14:20:26.462000
	Edit pad (rev 710)		Claudia	cv402	XVal Session 46	1	XVal Session 46-Typing - Text-1		2012-07-13 14:20:26.924000
	Edit pad (rev 711)		Claudia	cv402	XVal Session 46	1	XVal Session 46-Typing - Text-1		2012-07-13 14:20:27.424000
	Edit pad (rev 712)		Claudia	cv402	XVal Session 46	1	XVal Session 46-Typing - Text-1		2012-07-13 14:20:27.926000
	Edit pad (rev 713)		Claudia	cv402	XVal Session 46	1	XVal Session 46-Typing - Text-1		2012-07-13 14:20:28.424000
	Edit pad (rev 714)		jeral	cv311	XVal Session 46	1	XVal Session 46-Typing - Text-1		2012-07-13 14:20:28.913000
	Edit pad (rev 715)		Claudia	cv402	XVal Session 46	1	XVal Session 46-Typing - Text-1		2012-07-13 14:20:28.924000
	Edit pad (rev 716)		jeral	cv311	XVal Session 46	1	XVal Session 46-Typing - Text-1		2012-07-13 14:20:29.415000
	Edit pad (rev 717)		Claudia	cv402	XVal Session 46	1	XVal Session 46-Typing - Text-1		2012-07-13 14:20:29.424000
	Edit pad (rev 718)		Claudia	cv402	XVal Session 46	1	XVal Session 46-Typing - Text-1		2012-07-13 14:20:29.925000
	Edit pad (rev 719)		jeral	cv311	XVal Session 46	1	XVal Session 46-Typing - Text-1		2012-07-13 14:20:30.146000
	Edit pad (rev 720)		Claudia	cv402	XVal Session 46	1	XVal Session 46-Typing - Text-1		2012-07-13 14:20:30.424000
	Edit pad (rev 721)		jeral	cv311	XVal Session 46	1	XVal Session 46-Typing - Text-1		2012-07-13 14:20:30.649000
	Edit pad (rev 722)		Claudia	cv402	XVal Session 46	1	XVal Session 46-Typing - Text-1		2012-07-13 14:20:30.931000
	Edit pad (rev 723)		jeral	cv311	XVal Session 46	1	XVal Session 46-Typing - Text-1		2012-07-13 14:20:31.156000
	Edit pad (rev 724)		Claudia	cv402	XVal Session 46	1	XVal Session 46-Typing - Text-1		2012-07-13 14:20:31.431000
	Edit pad (rev 725)		jeral	cv311	XVal Session 46	1	XVal Session 46-Typing - Text-1		2012-07-13 14:20:31.728000
	Edit pad (rev 726)		Claudia	cv402	XVal Session 46	1	XVal Session 46-Typing - Text-1		2012-07-13 14:20:31.940000
	Edit pad (rev 727)		jeral	cv311	XVal Session 46	1	XVal Session 46-Typing - Text-1		2012-07-13 14:20:32.252000
	Edit pad (rev 728)		Claudia	cv402	XVal Session 46	1	XVal Session 46-Typing - Text-1		2012-07-13 14:20:32.440000
	Edit pad (rev 729)		jeral	cv311	XVal Session 46	1	XVal Session 46-Typing - Text-1		2012-07-13 14:20:32.759000
	Edit pad (rev 730)		Claudia	cv402	XVal Session 46	1	XVal Session 46-Typing - Text-1		2012-07-13 14:20:32.940000
	Edit pad (rev 731)		jeral	cv311	XVal Session 46	1	XVal Session 46-Typing - Text-1		2012-07-13 14:20:33.259000
	Edit pad (rev 732)		Claudia	cv402	XVal Session 46	1	XVal Session 46-Typing - Text-1		2012-07-13 14:20:33.438000
	Edit pad (rev 733)		Claudia	cv402	XVal Session 46	1	XVal Session 46-Typing - Text-1		2012-07-13 14:20:33.940000
	Edit pad (rev 734)		Claudia	cv402	XVal Session 46	1	XVal Session 46-Typing - Text-1		2012-07-13 14:20:34.441000
	Edit pad (rev 735)		jeral	cv311	XVal Session 46	1	XVal Session 46-Typing - Text-1		2012-07-13 14:20:34.843000
	Edit pad (rev 736)		Claudia	cv402	XVal Session 46	1	XVal Session 46-Typing - Text-1		2012-07-13 14:20:34.939000
	Edit pad (rev 737)		Claudia	cv402	XVal Session 46	1	XVal Session 46-Typing - Text-1		2012-07-13 14:20:35.441000
	Edit pad (rev 738)		jeral	cv311	XVal Session 46	1	XVal Session 46-Typing - Text-1		2012-07-13 14:20:35.671000
	Edit pad (rev 739)		Claudia	cv402	XVal Session 46	1	XVal Session 46-Typing - Text-1		2012-07-13 14:20:35.939000
	Edit pad (rev 740)		jeral	cv311	XVal Session 46	1	XVal Session 46-Typing - Text-1		2012-07-13 14:20:36.182000
	Edit pad (rev 741)		Claudia	cv402	XVal Session 46	1	XVal Session 46-Typing - Text-1		2012-07-13 14:20:36.441000
	Edit pad (rev 742)		jeral	cv311	XVal Session 46	1	XVal Session 46-Typing - Text-1		2012-07-13 14:20:36.681000
	Edit pad (rev 743)		Claudia	cv402	XVal Session 46	1	XVal Session 46-Typing - Text-1		2012-07-13 14:20:36.941000
	Edit pad (rev 744)		jeral	cv311	XVal Session 46	1	XVal Session 46-Typing - Text-1		2012-07-13 14:20:37.181000
	Edit pad (rev 745)		jeral	cv311	XVal Session 46	1	XVal Session 46-Typing - Text-1		2012-07-13 14:20:37.681000
	Edit pad (rev 746)		Claudia	cv402	XVal Session 46	1	XVal Session 46-Typing - Text-1		2012-07-13 14:20:37.717000
	Edit pad (rev 747)		Claudia	cv402	XVal Session 46	1	XVal Session 46-Typing - Text-1		2012-07-13 14:20:38.220000
	Edit pad (rev 748)		jeral	cv311	XVal Session 46	1	XVal Session 46-Typing - Text-1		2012-07-13 14:20:38.365000
	Edit pad (rev 749)		Claudia	cv402	XVal Session 46	1	XVal Session 46-Typing - Text-1		2012-07-13 14:20:38.721000
	Edit pad (rev 750)		Mark:	cv309	XVal Session 46	1	XVal Session 46-Typing - Text-1		2012-07-13 14:20:39.193000
	Edit pad (rev 751)		Claudia	cv402	XVal Session 46	1	XVal Session 46-Typing - Text-1		2012-07-13 14:20:39.221000
	Edit pad (rev 752)		jeral	cv311	XVal Session 46	1	XVal Session 46-Typing - Text-1		2012-07-13 14:20:39.671000
	Edit pad (rev 753)		Mark:	cv309	XVal Session 46	1	XVal Session 46-Typing - Text-1		2012-07-13 14:20:39.693000
	Edit pad (rev 754)		Claudia	cv402	XVal Session 46	1	XVal Session 46-Typing - Text-1		2012-07-13 14:20:39.733000
	Edit pad (rev 755)		jeral	cv311	XVal Session 46	1	XVal Session 46-Typing - Text-1		2012-07-13 14:20:40.181000
	Edit pad (rev 756)		Mark:	cv309	XVal Session 46	1	XVal Session 46-Typing - Text-1		2012-07-13 14:20:40.196000
	Edit pad (rev 757)		Claudia	cv402	XVal Session 46	1	XVal Session 46-Typing - Text-1		2012-07-13 14:20:40.245000
	Edit pad (rev 758)		Mark:	cv309	XVal Session 46	1	XVal Session 46-Typing - Text-1		2012-07-13 14:20:40.696000
	Edit pad (rev 759)		Claudia	cv402	XVal Session 46	1	XVal Session 46-Typing - Text-1		2012-07-13 14:20:40.757000
	Edit pad (rev 760)		jeral	cv311	XVal Session 46	1	XVal Session 46-Typing - Text-1		2012-07-13 14:20:40.782000
	Edit pad (rev 761)		Mark:	cv309	XVal Session 46	1	XVal Session 46-Typing - Text-1		2012-07-13 14:20:41.196000
	Edit pad (rev 762)		Claudia	cv402	XVal Session 46	1	XVal Session 46-Typing - Text-1		2012-07-13 14:20:41.266000
	Edit pad (rev 763)		jeral	cv311	XVal Session 46	1	XVal Session 46-Typing - Text-1		2012-07-13 14:20:41.284000
	Edit pad (rev 764)		sean	cv372	XVal Session 46	1	XVal Session 46-Typing - Text-1		2012-07-13 14:20:41.411000
	Edit pad (rev 765)		Mark:	cv309	XVal Session 46	1	XVal Session 46-Typing - Text-1		2012-07-13 14:20:41.696000
	Edit pad (rev 766)		Claudia	cv402	XVal Session 46	1	XVal Session 46-Typing - Text-1		2012-07-13 14:20:41.768000
	Edit pad (rev 767)		jeral	cv311	XVal Session 46	1	XVal Session 46-Typing - Text-1		2012-07-13 14:20:41.789000
	Edit pad (rev 768)		Claudia	cv402	XVal Session 46	1	XVal Session 46-Typing - Text-1		2012-07-13 14:20:42.268000
	Edit pad (rev 769)		sean	cv372	XVal Session 46	1	XVal Session 46-Typing - Text-1		2012-07-13 14:20:42.380000
	Edit pad (rev 770)		Mark:	cv309	XVal Session 46	1	XVal Session 46-Typing - Text-1		2012-07-13 14:20:42.580000
	Edit pad (rev 771)		Claudia	cv402	XVal Session 46	1	XVal Session 46-Typing - Text-1		2012-07-13 14:20:42.773000
	Edit pad (rev 772)		jeral	cv311	XVal Session 46	1	XVal Session 46-Typing - Text-1		2012-07-13 14:20:42.869000
	Edit pad (rev 773)		sean	cv372	XVal Session 46	1	XVal Session 46-Typing - Text-1		2012-07-13 14:20:42.899000
	Edit pad (rev 774)		Claudia	cv402	XVal Session 46	1	XVal Session 46-Typing - Text-1		2012-07-13 14:20:43.289000
	Edit pad (rev 775)		jeral	cv311	XVal Session 46	1	XVal Session 46-Typing - Text-1		2012-07-13 14:20:43.380000
	Edit pad (rev 776)		sean	cv372	XVal Session 46	1	XVal Session 46-Typing - Text-1		2012-07-13 14:20:43.406000
	Edit pad (rev 777)		Claudia	cv402	XVal Session 46	1	XVal Session 46-Typing - Text-1		2012-07-13 14:20:43.799000
	Edit pad (rev 778)		jeral	cv311	XVal Session 46	1	XVal Session 46-Typing - Text-1		2012-07-13 14:20:43.905000
	Edit pad (rev 779)		sean	cv372	XVal Session 46	1	XVal Session 46-Typing - Text-1		2012-07-13 14:20:43.907000
	Edit pad (rev 780)		Claudia	cv402	XVal Session 46	1	XVal Session 46-Typing - Text-1		2012-07-13 14:20:44.299000
	Edit pad (rev 781)		sean	cv372	XVal Session 46	1	XVal Session 46-Typing - Text-1		2012-07-13 14:20:44.555000
	Edit pad (rev 782)		Claudia	cv402	XVal Session 46	1	XVal Session 46-Typing - Text-1		2012-07-13 14:20:44.815000
	Edit pad (rev 783)		sean	cv372	XVal Session 46	1	XVal Session 46-Typing - Text-1		2012-07-13 14:20:45.065000
	Edit pad (rev 784)		Claudia	cv402	XVal Session 46	1	XVal Session 46-Typing - Text-1		2012-07-13 14:20:45.316000
	Edit pad (rev 785)		jeral	cv311	XVal Session 46	1	XVal Session 46-Typing - Text-1		2012-07-13 14:20:45.356000
	Edit pad (rev 786)		sean	cv372	XVal Session 46	1	XVal Session 46-Typing - Text-1		2012-07-13 14:20:45.565000
	Edit pad (rev 787)		Claudia	cv402	XVal Session 46	1	XVal Session 46-Typing - Text-1		2012-07-13 14:20:45.819000
	Edit pad (rev 788)		sean	cv372	XVal Session 46	1	XVal Session 46-Typing - Text-1		2012-07-13 14:20:46.065000
	Edit pad (rev 789)		jeral	cv311	XVal Session 46	1	XVal Session 46-Typing - Text-1		2012-07-13 14:20:46.075000
	Edit pad (rev 790)		Claudia	cv402	XVal Session 46	1	XVal Session 46-Typing - Text-1		2012-07-13 14:20:46.318000
	Edit pad (rev 791)		sean	cv372	XVal Session 46	1	XVal Session 46-Typing - Text-1		2012-07-13 14:20:46.566000
	Edit pad (rev 792)		jeral	cv311	XVal Session 46	1	XVal Session 46-Typing - Text-1		2012-07-13 14:20:46.578000
	Edit pad (rev 793)		Claudia	cv402	XVal Session 46	1	XVal Session 46-Typing - Text-1		2012-07-13 14:20:46.831000
	Edit pad (rev 794)		sean	cv372	XVal Session 46	1	XVal Session 46-Typing - Text-1		2012-07-13 14:20:47.065000
	Edit pad (rev 795)		jeral	cv311	XVal Session 46	1	XVal Session 46-Typing - Text-1		2012-07-13 14:20:47.087000
	Edit pad (rev 796)		Claudia	cv402	XVal Session 46	1	XVal Session 46-Typing - Text-1		2012-07-13 14:20:47.331000
	Edit pad (rev 797)		sean	cv372	XVal Session 46	1	XVal Session 46-Typing - Text-1		2012-07-13 14:20:47.565000
	Edit pad (rev 798)		Claudia	cv402	XVal Session 46	1	XVal Session 46-Typing - Text-1		2012-07-13 14:20:47.845000
	Edit pad (rev 799)		sean	cv372	XVal Session 46	1	XVal Session 46-Typing - Text-1		2012-07-13 14:20:48.072000
	Edit pad (rev 800)		jeral	cv311	XVal Session 46	1	XVal Session 46-Typing - Text-1		2012-07-13 14:20:48.115000
	Edit pad (rev 801)		Claudia	cv402	XVal Session 46	1	XVal Session 46-Typing - Text-1		2012-07-13 14:20:48.346000
	Edit pad (rev 802)		sean	cv372	XVal Session 46	1	XVal Session 46-Typing - Text-1		2012-07-13 14:20:48.579000
	Edit pad (rev 803)		jeral	cv311	XVal Session 46	1	XVal Session 46-Typing - Text-1		2012-07-13 14:20:48.619000
	Edit pad (rev 804)		Claudia	cv402	XVal Session 46	1	XVal Session 46-Typing - Text-1		2012-07-13 14:20:48.846000
	Edit pad (rev 805)		sean	cv372	XVal Session 46	1	XVal Session 46-Typing - Text-1		2012-07-13 14:20:49.080000
	Edit pad (rev 806)		jeral	cv311	XVal Session 46	1	XVal Session 46-Typing - Text-1		2012-07-13 14:20:49.116000
	Edit pad (rev 807)		Claudia	cv402	XVal Session 46	1	XVal Session 46-Typing - Text-1		2012-07-13 14:20:49.347000
	Edit pad (rev 808)		sean	cv372	XVal Session 46	1	XVal Session 46-Typing - Text-1		2012-07-13 14:20:49.580000
	Edit pad (rev 809)		Claudia	cv402	XVal Session 46	1	XVal Session 46-Typing - Text-1		2012-07-13 14:20:49.845000
	Edit pad (rev 810)		sean	cv372	XVal Session 46	1	XVal Session 46-Typing - Text-1		2012-07-13 14:20:50.081000
	Edit pad (rev 811)		Claudia	cv402	XVal Session 46	1	XVal Session 46-Typing - Text-1		2012-07-13 14:20:50.376000
	Edit pad (rev 812)		Mark:	cv309	XVal Session 46	1	XVal Session 46-Typing - Text-1		2012-07-13 14:20:50.427000
	Edit pad (rev 813)		jeral	cv311	XVal Session 46	1	XVal Session 46-Typing - Text-1		2012-07-13 14:20:50.440000
	Edit pad (rev 814)		sean	cv372	XVal Session 46	1	XVal Session 46-Typing - Text-1		2012-07-13 14:20:50.581000
	Edit pad (rev 815)		Claudia	cv402	XVal Session 46	1	XVal Session 46-Typing - Text-1		2012-07-13 14:20:50.862000
	Edit pad (rev 816)		Mark:	cv309	XVal Session 46	1	XVal Session 46-Typing - Text-1		2012-07-13 14:20:50.935000
	Edit pad (rev 817)		jeral	cv311	XVal Session 46	1	XVal Session 46-Typing - Text-1		2012-07-13 14:20:50.948000
	Edit pad (rev 818)		sean	cv372	XVal Session 46	1	XVal Session 46-Typing - Text-1		2012-07-13 14:20:51.081000
	Edit pad (rev 819)		Claudia	cv402	XVal Session 46	1	XVal Session 46-Typing - Text-1		2012-07-13 14:20:51.378000
	Edit pad (rev 820)		Mark:	cv309	XVal Session 46	1	XVal Session 46-Typing - Text-1		2012-07-13 14:20:51.435000
	Edit pad (rev 821)		jeral	cv311	XVal Session 46	1	XVal Session 46-Typing - Text-1		2012-07-13 14:20:51.454000
	Edit pad (rev 822)		sean	cv372	XVal Session 46	1	XVal Session 46-Typing - Text-1		2012-07-13 14:20:51.581000
	Edit pad (rev 823)		Claudia	cv402	XVal Session 46	1	XVal Session 46-Typing - Text-1		2012-07-13 14:20:51.900000
	Edit pad (rev 824)		Mark:	cv309	XVal Session 46	1	XVal Session 46-Typing - Text-1		2012-07-13 14:20:51.936000
	Edit pad (rev 825)		jeral	cv311	XVal Session 46	1	XVal Session 46-Typing - Text-1		2012-07-13 14:20:51.957000
	Edit pad (rev 826)		sean	cv372	XVal Session 46	1	XVal Session 46-Typing - Text-1		2012-07-13 14:20:52.079000
	Edit pad (rev 827)		Claudia	cv402	XVal Session 46	1	XVal Session 46-Typing - Text-1		2012-07-13 14:20:52.382000
	Edit pad (rev 828)		Mark:	cv309	XVal Session 46	1	XVal Session 46-Typing - Text-1		2012-07-13 14:20:52.434000
	Edit pad (rev 829)		sean	cv372	XVal Session 46	1	XVal Session 46-Typing - Text-1		2012-07-13 14:20:52.580000
	Edit pad (rev 830)		jeral	cv311	XVal Session 46	1	XVal Session 46-Typing - Text-1		2012-07-13 14:20:52.752000
	Edit pad (rev 831)		Claudia	cv402	XVal Session 46	1	XVal Session 46-Typing - Text-1		2012-07-13 14:20:52.893000
	Edit pad (rev 832)		Mark:	cv309	XVal Session 46	1	XVal Session 46-Typing - Text-1		2012-07-13 14:20:52.934000
	Edit pad (rev 833)		jeral	cv311	XVal Session 46	1	XVal Session 46-Typing - Text-1		2012-07-13 14:20:53.259000
	Edit pad (rev 834)		Claudia	cv402	XVal Session 46	1	XVal Session 46-Typing - Text-1		2012-07-13 14:20:53.409000
	Edit pad (rev 835)		Mark:	cv309	XVal Session 46	1	XVal Session 46-Typing - Text-1		2012-07-13 14:20:53.434000
	Edit pad (rev 836)		sean	cv372	XVal Session 46	1	XVal Session 46-Typing - Text-1		2012-07-13 14:20:53.639000
	Edit pad (rev 837)		Claudia	cv402	XVal Session 46	1	XVal Session 46-Typing - Text-1		2012-07-13 14:20:53.908000
	Edit pad (rev 838)		Mark:	cv309	XVal Session 46	1	XVal Session 46-Typing - Text-1		2012-07-13 14:20:53.945000
	Edit pad (rev 839)		sean	cv372	XVal Session 46	1	XVal Session 46-Typing - Text-1		2012-07-13 14:20:54.143000
	Edit pad (rev 840)		Claudia	cv402	XVal Session 46	1	XVal Session 46-Typing - Text-1		2012-07-13 14:20:54.424000
	Edit pad (rev 841)		Mark:	cv309	XVal Session 46	1	XVal Session 46-Typing - Text-1		2012-07-13 14:20:54.444000
	Edit pad (rev 842)		jeral	cv311	XVal Session 46	1	XVal Session 46-Typing - Text-1		2012-07-13 14:20:54.546000
	Edit pad (rev 843)		sean	cv372	XVal Session 46	1	XVal Session 46-Typing - Text-1		2012-07-13 14:20:54.642000
	Edit pad (rev 844)		Mark:	cv309	XVal Session 46	1	XVal Session 46-Typing - Text-1		2012-07-13 14:20:54.956000
	Edit pad (rev 845)		Claudia	cv402	XVal Session 46	1	XVal Session 46-Typing - Text-1		2012-07-13 14:20:55.018000
	Edit pad (rev 846)		jeral	cv311	XVal Session 46	1	XVal Session 46-Typing - Text-1		2012-07-13 14:20:55.054000
	Edit pad (rev 847)		sean	cv372	XVal Session 46	1	XVal Session 46-Typing - Text-1		2012-07-13 14:20:55.142000
	Edit pad (rev 848)		Mark:	cv309	XVal Session 46	1	XVal Session 46-Typing - Text-1		2012-07-13 14:20:55.453000
	Edit pad (rev 849)		Claudia	cv402	XVal Session 46	1	XVal Session 46-Typing - Text-1		2012-07-13 14:20:55.517000
	Edit pad (rev 850)		jeral	cv311	XVal Session 46	1	XVal Session 46-Typing - Text-1		2012-07-13 14:20:55.554000
	Edit pad (rev 851)		Mark:	cv309	XVal Session 46	1	XVal Session 46-Typing - Text-1		2012-07-13 14:20:55.954000
	Edit pad (rev 852)		Claudia	cv402	XVal Session 46	1	XVal Session 46-Typing - Text-1		2012-07-13 14:20:56.018000
	Edit pad (rev 853)		sean	cv372	XVal Session 46	1	XVal Session 46-Typing - Text-1		2012-07-13 14:20:56.044000
	Edit pad (rev 854)		jeral	cv311	XVal Session 46	1	XVal Session 46-Typing - Text-1		2012-07-13 14:20:56.057000
	Edit pad (rev 855)		Mark:	cv309	XVal Session 46	1	XVal Session 46-Typing - Text-1		2012-07-13 14:20:56.454000
	Edit pad (rev 856)		Claudia	cv402	XVal Session 46	1	XVal Session 46-Typing - Text-1		2012-07-13 14:20:56.522000
	Edit pad (rev 857)		sean	cv372	XVal Session 46	1	XVal Session 46-Typing - Text-1		2012-07-13 14:20:56.547000
	Edit pad (rev 858)		jeral	cv311	XVal Session 46	1	XVal Session 46-Typing - Text-1		2012-07-13 14:20:56.566000
	Edit pad (rev 859)		Mark:	cv309	XVal Session 46	1	XVal Session 46-Typing - Text-1		2012-07-13 14:20:56.955000
	Edit pad (rev 860)		Claudia	cv402	XVal Session 46	1	XVal Session 46-Typing - Text-1		2012-07-13 14:20:57.291000
	Edit pad (rev 861)		Mark:	cv309	XVal Session 46	1	XVal Session 46-Typing - Text-1		2012-07-13 14:20:57.454000
	Edit pad (rev 862)		jeral	cv311	XVal Session 46	1	XVal Session 46-Typing - Text-1		2012-07-13 14:20:57.470000
	Edit pad (rev 863)		Claudia	cv402	XVal Session 46	1	XVal Session 46-Typing - Text-1		2012-07-13 14:20:57.799000
	Edit pad (rev 864)		sean	cv372	XVal Session 46	1	XVal Session 46-Typing - Text-1		2012-07-13 14:20:57.815000
	Edit pad (rev 865)		Mark:	cv309	XVal Session 46	1	XVal Session 46-Typing - Text-1		2012-07-13 14:20:57.953000
	Edit pad (rev 866)		jeral	cv311	XVal Session 46	1	XVal Session 46-Typing - Text-1		2012-07-13 14:20:57.979000
	Edit pad (rev 867)		Claudia	cv402	XVal Session 46	1	XVal Session 46-Typing - Text-1		2012-07-13 14:20:58.299000
	Edit pad (rev 868)		sean	cv372	XVal Session 46	1	XVal Session 46-Typing - Text-1		2012-07-13 14:20:58.354000
	Edit pad (rev 869)		Mark:	cv309	XVal Session 46	1	XVal Session 46-Typing - Text-1		2012-07-13 14:20:58.452000
	Edit pad (rev 870)		Claudia	cv402	XVal Session 46	1	XVal Session 46-Typing - Text-1		2012-07-13 14:20:58.801000
	Edit pad (rev 871)		sean	cv372	XVal Session 46	1	XVal Session 46-Typing - Text-1		2012-07-13 14:20:58.861000
	Edit pad (rev 872)		Mark:	cv309	XVal Session 46	1	XVal Session 46-Typing - Text-1		2012-07-13 14:20:58.952000
	Edit pad (rev 873)		Claudia	cv402	XVal Session 46	1	XVal Session 46-Typing - Text-1		2012-07-13 14:20:59.300000
	Edit pad (rev 874)		sean	cv372	XVal Session 46	1	XVal Session 46-Typing - Text-1		2012-07-13 14:20:59.362000
	Edit pad (rev 875)		Mark:	cv309	XVal Session 46	1	XVal Session 46-Typing - Text-1		2012-07-13 14:20:59.453000
	Edit pad (rev 876)		Claudia	cv402	XVal Session 46	1	XVal Session 46-Typing - Text-1		2012-07-13 14:20:59.801000
	Edit pad (rev 877)		sean	cv372	XVal Session 46	1	XVal Session 46-Typing - Text-1		2012-07-13 14:20:59.864000
	Edit pad (rev 878)		Mark:	cv309	XVal Session 46	1	XVal Session 46-Typing - Text-1		2012-07-13 14:20:59.953000
	Edit pad (rev 879)		Claudia	cv402	XVal Session 46	1	XVal Session 46-Typing - Text-1		2012-07-13 14:21:00.300000
	Edit pad (rev 880)		sean	cv372	XVal Session 46	1	XVal Session 46-Typing - Text-1		2012-07-13 14:21:00.375000
	Edit pad (rev 881)		Mark:	cv309	XVal Session 46	1	XVal Session 46-Typing - Text-1		2012-07-13 14:21:00.453000
	Edit pad (rev 882)		Claudia	cv402	XVal Session 46	1	XVal Session 46-Typing - Text-1		2012-07-13 14:21:00.800000
	Edit pad (rev 883)		sean	cv372	XVal Session 46	1	XVal Session 46-Typing - Text-1		2012-07-13 14:21:00.881000
	Edit pad (rev 884)		Mark:	cv309	XVal Session 46	1	XVal Session 46-Typing - Text-1		2012-07-13 14:21:00.956000
	Edit pad (rev 885)		Claudia	cv402	XVal Session 46	1	XVal Session 46-Typing - Text-1		2012-07-13 14:21:01.305000
	Edit pad (rev 886)		Mark:	cv309	XVal Session 46	1	XVal Session 46-Typing - Text-1		2012-07-13 14:21:01.457000
	Edit pad (rev 887)		Claudia	cv402	XVal Session 46	1	XVal Session 46-Typing - Text-1		2012-07-13 14:21:01.815000
	Edit pad (rev 888)		Mark:	cv309	XVal Session 46	1	XVal Session 46-Typing - Text-1		2012-07-13 14:21:01.957000
	Edit pad (rev 889)		Claudia	cv402	XVal Session 46	1	XVal Session 46-Typing - Text-1		2012-07-13 14:21:02.315000
	Edit pad (rev 890)		jeral	cv311	XVal Session 46	1	XVal Session 46-Typing - Text-1		2012-07-13 14:21:02.328000
	Edit pad (rev 891)		sean	cv372	XVal Session 46	1	XVal Session 46-Typing - Text-1		2012-07-13 14:21:02.372000
	Edit pad (rev 892)		Mark:	cv309	XVal Session 46	1	XVal Session 46-Typing - Text-1		2012-07-13 14:21:02.457000
	Edit pad (rev 893)		Claudia	cv402	XVal Session 46	1	XVal Session 46-Typing - Text-1		2012-07-13 14:21:02.815000
	Edit pad (rev 894)		sean	cv372	XVal Session 46	1	XVal Session 46-Typing - Text-1		2012-07-13 14:21:02.875000
	Edit pad (rev 895)		Mark:	cv309	XVal Session 46	1	XVal Session 46-Typing - Text-1		2012-07-13 14:21:02.959000
	Edit pad (rev 896)		jeral	cv311	XVal Session 46	1	XVal Session 46-Typing - Text-1		2012-07-13 14:21:03.232000
	Edit pad (rev 897)		Claudia	cv402	XVal Session 46	1	XVal Session 46-Typing - Text-1		2012-07-13 14:21:03.339000
	Edit pad (rev 898)		sean	cv372	XVal Session 46	1	XVal Session 46-Typing - Text-1		2012-07-13 14:21:03.386000
	Edit pad (rev 899)		Mark:	cv309	XVal Session 46	1	XVal Session 46-Typing - Text-1		2012-07-13 14:21:03.461000
	Edit pad (rev 900)		jeral	cv311	XVal Session 46	1	XVal Session 46-Typing - Text-1		2012-07-13 14:21:03.744000
	Edit pad (rev 901)		Claudia	cv402	XVal Session 46	1	XVal Session 46-Typing - Text-1		2012-07-13 14:21:03.859000
	Edit pad (rev 902)		sean	cv372	XVal Session 46	1	XVal Session 46-Typing - Text-1		2012-07-13 14:21:03.891000
	Edit pad (rev 903)		Mark:	cv309	XVal Session 46	1	XVal Session 46-Typing - Text-1		2012-07-13 14:21:03.961000
	Edit pad (rev 904)		jeral	cv311	XVal Session 46	1	XVal Session 46-Typing - Text-1		2012-07-13 14:21:04.243000
	Edit pad (rev 905)		Claudia	cv402	XVal Session 46	1	XVal Session 46-Typing - Text-1		2012-07-13 14:21:04.380000
	Edit pad (rev 906)		Mark:	cv309	XVal Session 46	1	XVal Session 46-Typing - Text-1		2012-07-13 14:21:04.461000
	Edit pad (rev 907)		sean	cv372	XVal Session 46	1	XVal Session 46-Typing - Text-1		2012-07-13 14:21:04.742000
	Edit pad (rev 908)		jeral	cv311	XVal Session 46	1	XVal Session 46-Typing - Text-1		2012-07-13 14:21:04.744000
	Edit pad (rev 909)		Claudia	cv402	XVal Session 46	1	XVal Session 46-Typing - Text-1		2012-07-13 14:21:04.892000
	Edit pad (rev 910)		Mark:	cv309	XVal Session 46	1	XVal Session 46-Typing - Text-1		2012-07-13 14:21:04.964000
	Edit pad (rev 911)		sean	cv372	XVal Session 46	1	XVal Session 46-Typing - Text-1		2012-07-13 14:21:05.252000
	Edit pad (rev 912)		Claudia	cv402	XVal Session 46	1	XVal Session 46-Typing - Text-1		2012-07-13 14:21:05.392000
	Edit pad (rev 913)		Mark:	cv309	XVal Session 46	1	XVal Session 46-Typing - Text-1		2012-07-13 14:21:05.463000
	Edit pad (rev 914)		sean	cv372	XVal Session 46	1	XVal Session 46-Typing - Text-1		2012-07-13 14:21:05.752000
	Edit pad (rev 915)		Claudia	cv402	XVal Session 46	1	XVal Session 46-Typing - Text-1		2012-07-13 14:21:05.892000
	Edit pad (rev 916)		Mark:	cv309	XVal Session 46	1	XVal Session 46-Typing - Text-1		2012-07-13 14:21:05.965000
	Edit pad (rev 917)		Claudia	cv402	XVal Session 46	1	XVal Session 46-Typing - Text-1		2012-07-13 14:21:06.393000
	Edit pad (rev 918)		Mark:	cv309	XVal Session 46	1	XVal Session 46-Typing - Text-1		2012-07-13 14:21:06.466000
	Edit pad (rev 919)		jeral	cv311	XVal Session 46	1	XVal Session 46-Typing - Text-1		2012-07-13 14:21:06.487000
	Edit pad (rev 920)		sean	cv372	XVal Session 46	1	XVal Session 46-Typing - Text-1		2012-07-13 14:21:06.539000
	Edit pad (rev 921)		Claudia	cv402	XVal Session 46	1	XVal Session 46-Typing - Text-1		2012-07-13 14:21:06.898000
	Edit pad (rev 922)		Mark:	cv309	XVal Session 46	1	XVal Session 46-Typing - Text-1		2012-07-13 14:21:06.964000
	Edit pad (rev 923)		sean	cv372	XVal Session 46	1	XVal Session 46-Typing - Text-1		2012-07-13 14:21:07.049000
	Edit pad (rev 924)		jeral	cv311	XVal Session 46	1	XVal Session 46-Typing - Text-1		2012-07-13 14:21:07.104000
	Edit pad (rev 925)		Mark:	cv309	XVal Session 46	1	XVal Session 46-Typing - Text-1		2012-07-13 14:21:07.466000
	Edit pad (rev 926)		Claudia	cv402	XVal Session 46	1	XVal Session 46-Typing - Text-1		2012-07-13 14:21:07.499000
	Edit pad (rev 927)		Mark:	cv309	XVal Session 46	1	XVal Session 46-Typing - Text-1		2012-07-13 14:21:07.967000
	Edit pad (rev 928)		Claudia	cv402	XVal Session 46	1	XVal Session 46-Typing - Text-1		2012-07-13 14:21:08.052000
	Edit pad (rev 929)		jeral	cv311	XVal Session 46	1	XVal Session 46-Typing - Text-1		2012-07-13 14:21:08.182000
	Edit pad (rev 930)		sean	cv372	XVal Session 46	1	XVal Session 46-Typing - Text-1		2012-07-13 14:21:08.216000
	Edit pad (rev 931)		Mark:	cv309	XVal Session 46	1	XVal Session 46-Typing - Text-1		2012-07-13 14:21:08.469000
	Edit pad (rev 932)		Claudia	cv402	XVal Session 46	1	XVal Session 46-Typing - Text-1		2012-07-13 14:21:08.564000
	Edit pad (rev 933)		sean	cv372	XVal Session 46	1	XVal Session 46-Typing - Text-1		2012-07-13 14:21:08.720000
	Edit pad (rev 934)		Mark:	cv309	XVal Session 46	1	XVal Session 46-Typing - Text-1		2012-07-13 14:21:08.991000
	Edit pad (rev 935)		Claudia	cv402	XVal Session 46	1	XVal Session 46-Typing - Text-1		2012-07-13 14:21:09.072000
	Edit pad (rev 936)		sean	cv372	XVal Session 46	1	XVal Session 46-Typing - Text-1		2012-07-13 14:21:09.219000
	Edit pad (rev 937)		Mark:	cv309	XVal Session 46	1	XVal Session 46-Typing - Text-1		2012-07-13 14:21:09.490000
	Edit pad (rev 938)		Claudia	cv402	XVal Session 46	1	XVal Session 46-Typing - Text-1		2012-07-13 14:21:09.571000
	Edit pad (rev 939)		jeral	cv311	XVal Session 46	1	XVal Session 46-Typing - Text-1		2012-07-13 14:21:09.683000
	Edit pad (rev 940)		sean	cv372	XVal Session 46	1	XVal Session 46-Typing - Text-1		2012-07-13 14:21:09.719000
	Edit pad (rev 941)		Mark:	cv309	XVal Session 46	1	XVal Session 46-Typing - Text-1		2012-07-13 14:21:09.990000
	Edit pad (rev 942)		Claudia	cv402	XVal Session 46	1	XVal Session 46-Typing - Text-1		2012-07-13 14:21:10.085000
	Edit pad (rev 943)		sean	cv372	XVal Session 46	1	XVal Session 46-Typing - Text-1		2012-07-13 14:21:10.228000
	Edit pad (rev 944)		jeral	cv311	XVal Session 46	1	XVal Session 46-Typing - Text-1		2012-07-13 14:21:10.305000
	Edit pad (rev 945)		Mark:	cv309	XVal Session 46	1	XVal Session 46-Typing - Text-1		2012-07-13 14:21:10.492000
	Edit pad (rev 946)		Claudia	cv402	XVal Session 46	1	XVal Session 46-Typing - Text-1		2012-07-13 14:21:10.595000
	Edit pad (rev 947)		jeral	cv311	XVal Session 46	1	XVal Session 46-Typing - Text-1		2012-07-13 14:21:10.709000
	Edit pad (rev 948)		sean	cv372	XVal Session 46	1	XVal Session 46-Typing - Text-1		2012-07-13 14:21:10.733000
	Edit pad (rev 949)		Mark:	cv309	XVal Session 46	1	XVal Session 46-Typing - Text-1		2012-07-13 14:21:10.994000
	Edit pad (rev 950)		Claudia	cv402	XVal Session 46	1	XVal Session 46-Typing - Text-1		2012-07-13 14:21:11.101000
	Edit pad (rev 951)		jeral	cv311	XVal Session 46	1	XVal Session 46-Typing - Text-1		2012-07-13 14:21:11.195000
	Edit pad (rev 952)		sean	cv372	XVal Session 46	1	XVal Session 46-Typing - Text-1		2012-07-13 14:21:11.235000
	Edit pad (rev 953)		Mark:	cv309	XVal Session 46	1	XVal Session 46-Typing - Text-1		2012-07-13 14:21:11.494000
	Edit pad (rev 954)		Claudia	cv402	XVal Session 46	1	XVal Session 46-Typing - Text-1		2012-07-13 14:21:11.594000
	Edit pad (rev 955)		sean	cv372	XVal Session 46	1	XVal Session 46-Typing - Text-1		2012-07-13 14:21:11.737000
	Edit pad (rev 956)		Mark:	cv309	XVal Session 46	1	XVal Session 46-Typing - Text-1		2012-07-13 14:21:11.993000
	Edit pad (rev 957)		Claudia	cv402	XVal Session 46	1	XVal Session 46-Typing - Text-1		2012-07-13 14:21:12.103000
	Edit pad (rev 958)		sean	cv372	XVal Session 46	1	XVal Session 46-Typing - Text-1		2012-07-13 14:21:12.237000
	Edit pad (rev 959)		Mark:	cv309	XVal Session 46	1	XVal Session 46-Typing - Text-1		2012-07-13 14:21:12.493000
	Edit pad (rev 960)		Claudia	cv402	XVal Session 46	1	XVal Session 46-Typing - Text-1		2012-07-13 14:21:12.612000
	Edit pad (rev 961)		sean	cv372	XVal Session 46	1	XVal Session 46-Typing - Text-1		2012-07-13 14:21:12.739000
	Edit pad (rev 962)		Mark:	cv309	XVal Session 46	1	XVal Session 46-Typing - Text-1		2012-07-13 14:21:12.994000
	Edit pad (rev 963)		jeral	cv311	XVal Session 46	1	XVal Session 46-Typing - Text-1		2012-07-13 14:21:13.049000
	Edit pad (rev 964)		Claudia	cv402	XVal Session 46	1	XVal Session 46-Typing - Text-1		2012-07-13 14:21:13.111000
	Edit pad (rev 965)		sean	cv372	XVal Session 46	1	XVal Session 46-Typing - Text-1		2012-07-13 14:21:13.239000
	Edit pad (rev 966)		Mark:	cv309	XVal Session 46	1	XVal Session 46-Typing - Text-1		2012-07-13 14:21:13.493000
	Edit pad (rev 967)		jeral	cv311	XVal Session 46	1	XVal Session 46-Typing - Text-1		2012-07-13 14:21:13.554000
	Edit pad (rev 968)		Claudia	cv402	XVal Session 46	1	XVal Session 46-Typing - Text-1		2012-07-13 14:21:13.611000
	Edit pad (rev 969)		sean	cv372	XVal Session 46	1	XVal Session 46-Typing - Text-1		2012-07-13 14:21:13.753000
	Edit pad (rev 970)		Mark:	cv309	XVal Session 46	1	XVal Session 46-Typing - Text-1		2012-07-13 14:21:13.993000
	Edit pad (rev 971)		jeral	cv311	XVal Session 46	1	XVal Session 46-Typing - Text-1		2012-07-13 14:21:14.103000
	Edit pad (rev 972)		Claudia	cv402	XVal Session 46	1	XVal Session 46-Typing - Text-1		2012-07-13 14:21:14.116000
	Edit pad (rev 973)		sean	cv372	XVal Session 46	1	XVal Session 46-Typing - Text-1		2012-07-13 14:21:14.252000
	Edit pad (rev 974)		Mark:	cv309	XVal Session 46	1	XVal Session 46-Typing - Text-1		2012-07-13 14:21:14.493000
	Edit pad (rev 975)		Claudia	cv402	XVal Session 46	1	XVal Session 46-Typing - Text-1		2012-07-13 14:21:14.616000
	Edit pad (rev 976)		jeral	cv311	XVal Session 46	1	XVal Session 46-Typing - Text-1		2012-07-13 14:21:14.641000
	Edit pad (rev 977)		sean	cv372	XVal Session 46	1	XVal Session 46-Typing - Text-1		2012-07-13 14:21:14.752000
	Edit pad (rev 978)		Mark:	cv309	XVal Session 46	1	XVal Session 46-Typing - Text-1		2012-07-13 14:21:15.001000
	Edit pad (rev 979)		Claudia	cv402	XVal Session 46	1	XVal Session 46-Typing - Text-1		2012-07-13 14:21:15.116000
	Edit pad (rev 980)		sean	cv372	XVal Session 46	1	XVal Session 46-Typing - Text-1		2012-07-13 14:21:15.252000
	Edit pad (rev 981)		Mark:	cv309	XVal Session 46	1	XVal Session 46-Typing - Text-1		2012-07-13 14:21:15.501000
	Edit pad (rev 982)		Claudia	cv402	XVal Session 46	1	XVal Session 46-Typing - Text-1		2012-07-13 14:21:15.626000
	Edit pad (rev 983)		jeral	cv311	XVal Session 46	1	XVal Session 46-Typing - Text-1		2012-07-13 14:21:15.651000
	Edit pad (rev 984)		sean	cv372	XVal Session 46	1	XVal Session 46-Typing - Text-1		2012-07-13 14:21:15.751000
	Edit pad (rev 985)		Mark:	cv309	XVal Session 46	1	XVal Session 46-Typing - Text-1		2012-07-13 14:21:15.999000
	Edit pad (rev 986)		Claudia	cv402	XVal Session 46	1	XVal Session 46-Typing - Text-1		2012-07-13 14:21:16.126000
	Edit pad (rev 987)		jeral	cv311	XVal Session 46	1	XVal Session 46-Typing - Text-1		2012-07-13 14:21:16.165000
	Edit pad (rev 988)		sean	cv372	XVal Session 46	1	XVal Session 46-Typing - Text-1		2012-07-13 14:21:16.253000
	Edit pad (rev 989)		Mark:	cv309	XVal Session 46	1	XVal Session 46-Typing - Text-1		2012-07-13 14:21:16.502000
	Edit pad (rev 990)		Claudia	cv402	XVal Session 46	1	XVal Session 46-Typing - Text-1		2012-07-13 14:21:16.628000
	Edit pad (rev 991)		jeral	cv311	XVal Session 46	1	XVal Session 46-Typing - Text-1		2012-07-13 14:21:16.672000
	Edit pad (rev 992)		sean	cv372	XVal Session 46	1	XVal Session 46-Typing - Text-1		2012-07-13 14:21:16.757000
	Edit pad (rev 993)		Mark:	cv309	XVal Session 46	1	XVal Session 46-Typing - Text-1		2012-07-13 14:21:17.030000
	Edit pad (rev 994)		Claudia	cv402	XVal Session 46	1	XVal Session 46-Typing - Text-1		2012-07-13 14:21:17.150000
	Edit pad (rev 995)		sean	cv372	XVal Session 46	1	XVal Session 46-Typing - Text-1		2012-07-13 14:21:17.257000
	Edit pad (rev 996)		jeral	cv311	XVal Session 46	1	XVal Session 46-Typing - Text-1		2012-07-13 14:21:17.491000
	Edit pad (rev 997)		Mark:	cv309	XVal Session 46	1	XVal Session 46-Typing - Text-1		2012-07-13 14:21:17.502000
	Edit pad (rev 998)		Claudia	cv402	XVal Session 46	1	XVal Session 46-Typing - Text-1		2012-07-13 14:21:17.657000
	Edit pad (rev 999)		sean	cv372	XVal Session 46	1	XVal Session 46-Typing - Text-1		2012-07-13 14:21:17.766000
	Edit pad (rev 1000)		jeral	cv311	XVal Session 46	1	XVal Session 46-Typing - Text-1		2012-07-13 14:21:17.994000
	Edit pad (rev 1001)		Mark:	cv309	XVal Session 46	1	XVal Session 46-Typing - Text-1		2012-07-13 14:21:18.012000
	Edit pad (rev 1002)		Claudia	cv402	XVal Session 46	1	XVal Session 46-Typing - Text-1		2012-07-13 14:21:18.157000
	Edit pad (rev 1003)		sean	cv372	XVal Session 46	1	XVal Session 46-Typing - Text-1		2012-07-13 14:21:18.266000
	Edit pad (rev 1004)		Mark:	cv309	XVal Session 46	1	XVal Session 46-Typing - Text-1		2012-07-13 14:21:18.514000
	Edit pad (rev 1005)		Claudia	cv402	XVal Session 46	1	XVal Session 46-Typing - Text-1		2012-07-13 14:21:18.657000
	Edit pad (rev 1006)		sean	cv372	XVal Session 46	1	XVal Session 46-Typing - Text-1		2012-07-13 14:21:18.817000
	Edit pad (rev 1007)		jeral	cv311	XVal Session 46	1	XVal Session 46-Typing - Text-1		2012-07-13 14:21:18.988000
	Edit pad (rev 1008)		Mark:	cv309	XVal Session 46	1	XVal Session 46-Typing - Text-1		2012-07-13 14:21:19.014000
	Edit pad (rev 1009)		Claudia	cv402	XVal Session 46	1	XVal Session 46-Typing - Text-1		2012-07-13 14:21:19.158000
	Edit pad (rev 1010)		sean	cv372	XVal Session 46	1	XVal Session 46-Typing - Text-1		2012-07-13 14:21:19.266000
	Edit pad (rev 1011)		jeral	cv311	XVal Session 46	1	XVal Session 46-Typing - Text-1		2012-07-13 14:21:19.499000
	Edit pad (rev 1012)		Mark:	cv309	XVal Session 46	1	XVal Session 46-Typing - Text-1		2012-07-13 14:21:19.513000
	Edit pad (rev 1013)		Claudia	cv402	XVal Session 46	1	XVal Session 46-Typing - Text-1		2012-07-13 14:21:19.657000
	Edit pad (rev 1014)		sean	cv372	XVal Session 46	1	XVal Session 46-Typing - Text-1		2012-07-13 14:21:19.794000
	Edit pad (rev 1015)		Mark:	cv309	XVal Session 46	1	XVal Session 46-Typing - Text-1		2012-07-13 14:21:20.014000
	Edit pad (rev 1016)		Claudia	cv402	XVal Session 46	1	XVal Session 46-Typing - Text-1		2012-07-13 14:21:20.157000
	Edit pad (rev 1017)		Mark:	cv309	XVal Session 46	1	XVal Session 46-Typing - Text-1		2012-07-13 14:21:20.514000
	Edit pad (rev 1018)		jeral	cv311	XVal Session 46	1	XVal Session 46-Typing - Text-1		2012-07-13 14:21:20.564000
	Edit pad (rev 1019)		sean	cv372	XVal Session 46	1	XVal Session 46-Typing - Text-1		2012-07-13 14:21:20.616000
	Edit pad (rev 1020)		Claudia	cv402	XVal Session 46	1	XVal Session 46-Typing - Text-1		2012-07-13 14:21:20.658000
	Edit pad (rev 1021)		Mark:	cv309	XVal Session 46	1	XVal Session 46-Typing - Text-1		2012-07-13 14:21:21.015000
	Edit pad (rev 1022)		jeral	cv311	XVal Session 46	1	XVal Session 46-Typing - Text-1		2012-07-13 14:21:21.071000
	Edit pad (rev 1023)		sean	cv372	XVal Session 46	1	XVal Session 46-Typing - Text-1		2012-07-13 14:21:21.131000
	Edit pad (rev 1024)		Claudia	cv402	XVal Session 46	1	XVal Session 46-Typing - Text-1		2012-07-13 14:21:21.158000
	Edit pad (rev 1025)		Mark:	cv309	XVal Session 46	1	XVal Session 46-Typing - Text-1		2012-07-13 14:21:21.516000
	Edit pad (rev 1026)		jeral	cv311	XVal Session 46	1	XVal Session 46-Typing - Text-1		2012-07-13 14:21:21.582000
	Edit pad (rev 1027)		sean	cv372	XVal Session 46	1	XVal Session 46-Typing - Text-1		2012-07-13 14:21:21.633000
	Edit pad (rev 1028)		Claudia	cv402	XVal Session 46	1	XVal Session 46-Typing - Text-1		2012-07-13 14:21:21.674000
	Edit pad (rev 1029)		Mark:	cv309	XVal Session 46	1	XVal Session 46-Typing - Text-1		2012-07-13 14:21:22.016000
	Edit pad (rev 1030)		jeral	cv311	XVal Session 46	1	XVal Session 46-Typing - Text-1		2012-07-13 14:21:22.075000
	Edit pad (rev 1031)		sean	cv372	XVal Session 46	1	XVal Session 46-Typing - Text-1		2012-07-13 14:21:22.139000
	Edit pad (rev 1032)		Claudia	cv402	XVal Session 46	1	XVal Session 46-Typing - Text-1		2012-07-13 14:21:22.181000
	Edit pad (rev 1033)		Mark:	cv309	XVal Session 46	1	XVal Session 46-Typing - Text-1		2012-07-13 14:21:22.515000
	Edit pad (rev 1034)		jeral	cv311	XVal Session 46	1	XVal Session 46-Typing - Text-1		2012-07-13 14:21:22.585000
	Edit pad (rev 1035)		sean	cv372	XVal Session 46	1	XVal Session 46-Typing - Text-1		2012-07-13 14:21:22.638000
	Edit pad (rev 1036)		Claudia	cv402	XVal Session 46	1	XVal Session 46-Typing - Text-1		2012-07-13 14:21:22.684000
	Edit pad (rev 1037)		Mark:	cv309	XVal Session 46	1	XVal Session 46-Typing - Text-1		2012-07-13 14:21:23.016000
	Edit pad (rev 1038)		jeral	cv311	XVal Session 46	1	XVal Session 46-Typing - Text-1		2012-07-13 14:21:23.085000
	Edit pad (rev 1039)		sean	cv372	XVal Session 46	1	XVal Session 46-Typing - Text-1		2012-07-13 14:21:23.142000
	Edit pad (rev 1040)		Claudia	cv402	XVal Session 46	1	XVal Session 46-Typing - Text-1		2012-07-13 14:21:23.188000
	Edit pad (rev 1041)		sean	cv372	XVal Session 46	1	XVal Session 46-Typing - Text-1		2012-07-13 14:21:23.651000
	Edit pad (rev 1042)		Mark:	cv309	XVal Session 46	1	XVal Session 46-Typing - Text-1		2012-07-13 14:21:23.999000
	Edit pad (rev 1043)		jeral	cv311	XVal Session 46	1	XVal Session 46-Typing - Text-1		2012-07-13 14:21:24.132000
	Edit pad (rev 1044)		sean	cv372	XVal Session 46	1	XVal Session 46-Typing - Text-1		2012-07-13 14:21:24.147000
	Edit pad (rev 1045)		Mark:	cv309	XVal Session 46	1	XVal Session 46-Typing - Text-1		2012-07-13 14:21:24.512000
	Edit pad (rev 1046)		Claudia	cv402	XVal Session 46	1	XVal Session 46-Typing - Text-1		2012-07-13 14:21:24.574000
	Edit pad (rev 1047)		jeral	cv311	XVal Session 46	1	XVal Session 46-Typing - Text-1		2012-07-13 14:21:24.633000
	Edit pad (rev 1048)		sean	cv372	XVal Session 46	1	XVal Session 46-Typing - Text-1		2012-07-13 14:21:24.648000
	Edit pad (rev 1049)		Claudia	cv402	XVal Session 46	1	XVal Session 46-Typing - Text-1		2012-07-13 14:21:25.080000
	Edit pad (rev 1050)		jeral	cv311	XVal Session 46	1	XVal Session 46-Typing - Text-1		2012-07-13 14:21:25.133000
	Edit pad (rev 1051)		sean	cv372	XVal Session 46	1	XVal Session 46-Typing - Text-1		2012-07-13 14:21:25.158000
	Edit pad (rev 1052)		Mark:	cv309	XVal Session 46	1	XVal Session 46-Typing - Text-1		2012-07-13 14:21:25.456000
	Edit pad (rev 1053)		Claudia	cv402	XVal Session 46	1	XVal Session 46-Typing - Text-1		2012-07-13 14:21:25.588000
	Edit pad (rev 1054)		sean	cv372	XVal Session 46	1	XVal Session 46-Typing - Text-1		2012-07-13 14:21:25.657000
	Edit pad (rev 1055)		jeral	cv311	XVal Session 46	1	XVal Session 46-Typing - Text-1		2012-07-13 14:21:25.859000
	Edit pad (rev 1056)		Mark:	cv309	XVal Session 46	1	XVal Session 46-Typing - Text-1		2012-07-13 14:21:25.961000
	Edit pad (rev 1057)		sean	cv372	XVal Session 46	1	XVal Session 46-Typing - Text-1		2012-07-13 14:21:26.158000
	Edit pad (rev 1058)		Claudia	cv402	XVal Session 46	1	XVal Session 46-Typing - Text-1		2012-07-13 14:21:26.203000
	Edit pad (rev 1059)		jeral	cv311	XVal Session 46	1	XVal Session 46-Typing - Text-1		2012-07-13 14:21:26.369000
	Edit pad (rev 1060)		Mark:	cv309	XVal Session 46	1	XVal Session 46-Typing - Text-1		2012-07-13 14:21:26.461000
	Edit pad (rev 1061)		sean	cv372	XVal Session 46	1	XVal Session 46-Typing - Text-1		2012-07-13 14:21:26.658000
	Edit pad (rev 1062)		Claudia	cv402	XVal Session 46	1	XVal Session 46-Typing - Text-1		2012-07-13 14:21:26.705000
	Edit pad (rev 1063)		jeral	cv311	XVal Session 46	1	XVal Session 46-Typing - Text-1		2012-07-13 14:21:26.868000
	Edit pad (rev 1064)		Mark:	cv309	XVal Session 46	1	XVal Session 46-Typing - Text-1		2012-07-13 14:21:26.961000
	Edit pad (rev 1065)		sean	cv372	XVal Session 46	1	XVal Session 46-Typing - Text-1		2012-07-13 14:21:27.158000
	Edit pad (rev 1066)		Claudia	cv402	XVal Session 46	1	XVal Session 46-Typing - Text-1		2012-07-13 14:21:27.205000
	Edit pad (rev 1067)		jeral	cv311	XVal Session 46	1	XVal Session 46-Typing - Text-1		2012-07-13 14:21:27.417000
	Edit pad (rev 1068)		Mark:	cv309	XVal Session 46	1	XVal Session 46-Typing - Text-1		2012-07-13 14:21:27.461000
	Edit pad (rev 1069)		sean	cv372	XVal Session 46	1	XVal Session 46-Typing - Text-1		2012-07-13 14:21:27.657000
	Edit pad (rev 1070)		Claudia	cv402	XVal Session 46	1	XVal Session 46-Typing - Text-1		2012-07-13 14:21:27.703000
	Edit pad (rev 1071)		jeral	cv311	XVal Session 46	1	XVal Session 46-Typing - Text-1		2012-07-13 14:21:27.877000
	Edit pad (rev 1072)		Mark:	cv309	XVal Session 46	1	XVal Session 46-Typing - Text-1		2012-07-13 14:21:27.961000
	Edit pad (rev 1073)		sean	cv372	XVal Session 46	1	XVal Session 46-Typing - Text-1		2012-07-13 14:21:28.157000
	Edit pad (rev 1074)		Claudia	cv402	XVal Session 46	1	XVal Session 46-Typing - Text-1		2012-07-13 14:21:28.204000
	Edit pad (rev 1075)		jeral	cv311	XVal Session 46	1	XVal Session 46-Typing - Text-1		2012-07-13 14:21:28.383000
	Edit pad (rev 1076)		Mark:	cv309	XVal Session 46	1	XVal Session 46-Typing - Text-1		2012-07-13 14:21:28.464000
	Edit pad (rev 1077)		sean	cv372	XVal Session 46	1	XVal Session 46-Typing - Text-1		2012-07-13 14:21:28.658000
	Edit pad (rev 1078)		Claudia	cv402	XVal Session 46	1	XVal Session 46-Typing - Text-1		2012-07-13 14:21:28.722000
	Edit pad (rev 1079)		jeral	cv311	XVal Session 46	1	XVal Session 46-Typing - Text-1		2012-07-13 14:21:28.884000
	Edit pad (rev 1080)		Mark:	cv309	XVal Session 46	1	XVal Session 46-Typing - Text-1		2012-07-13 14:21:28.966000
	Edit pad (rev 1081)		Claudia	cv402	XVal Session 46	1	XVal Session 46-Typing - Text-1		2012-07-13 14:21:29.224000
	Edit pad (rev 1082)		jeral	cv311	XVal Session 46	1	XVal Session 46-Typing - Text-1		2012-07-13 14:21:29.383000
	Edit pad (rev 1083)		Mark:	cv309	XVal Session 46	1	XVal Session 46-Typing - Text-1		2012-07-13 14:21:29.465000
	Edit pad (rev 1084)		sean	cv372	XVal Session 46	1	XVal Session 46-Typing - Text-1		2012-07-13 14:21:29.478000
	Edit pad (rev 1085)		Claudia	cv402	XVal Session 46	1	XVal Session 46-Typing - Text-1		2012-07-13 14:21:29.744000
	Edit pad (rev 1086)		jeral	cv311	XVal Session 46	1	XVal Session 46-Typing - Text-1		2012-07-13 14:21:29.884000
	Edit pad (rev 1087)		Mark:	cv309	XVal Session 46	1	XVal Session 46-Typing - Text-1		2012-07-13 14:21:29.967000
	Edit pad (rev 1088)		sean	cv372	XVal Session 46	1	XVal Session 46-Typing - Text-1		2012-07-13 14:21:29.981000
	Edit pad (rev 1089)		Claudia	cv402	XVal Session 46	1	XVal Session 46-Typing - Text-1		2012-07-13 14:21:30.237000
	Edit pad (rev 1090)		Mark:	cv309	XVal Session 46	1	XVal Session 46-Typing - Text-1		2012-07-13 14:21:30.469000
	Edit pad (rev 1091)		sean	cv372	XVal Session 46	1	XVal Session 46-Typing - Text-1		2012-07-13 14:21:30.486000
	Edit pad (rev 1092)		Claudia	cv402	XVal Session 46	1	XVal Session 46-Typing - Text-1		2012-07-13 14:21:30.743000
	Edit pad (rev 1093)		jeral	cv311	XVal Session 46	1	XVal Session 46-Typing - Text-1		2012-07-13 14:21:30.915000
	Edit pad (rev 1094)		Mark:	cv309	XVal Session 46	1	XVal Session 46-Typing - Text-1		2012-07-13 14:21:30.970000
	Edit pad (rev 1095)		sean	cv372	XVal Session 46	1	XVal Session 46-Typing - Text-1		2012-07-13 14:21:30.984000
	Edit pad (rev 1096)		Claudia	cv402	XVal Session 46	1	XVal Session 46-Typing - Text-1		2012-07-13 14:21:31.252000
	Edit pad (rev 1097)		jeral	cv311	XVal Session 46	1	XVal Session 46-Typing - Text-1		2012-07-13 14:21:31.416000
	Edit pad (rev 1098)		Mark:	cv309	XVal Session 46	1	XVal Session 46-Typing - Text-1		2012-07-13 14:21:31.470000
	Edit pad (rev 1099)		sean	cv372	XVal Session 46	1	XVal Session 46-Typing - Text-1		2012-07-13 14:21:31.496000
	Edit pad (rev 1100)		jeral	cv311	XVal Session 46	1	XVal Session 46-Typing - Text-1		2012-07-13 14:21:31.915000
	Edit pad (rev 1101)		Claudia	cv402	XVal Session 46	1	XVal Session 46-Typing - Text-1		2012-07-13 14:21:31.955000
	Edit pad (rev 1102)		Mark:	cv309	XVal Session 46	1	XVal Session 46-Typing - Text-1		2012-07-13 14:21:31.971000
	Edit pad (rev 1103)		sean	cv372	XVal Session 46	1	XVal Session 46-Typing - Text-1		2012-07-13 14:21:32.044000
	Edit pad (rev 1104)		jeral	cv311	XVal Session 46	1	XVal Session 46-Typing - Text-1		2012-07-13 14:21:32.431000
	Edit pad (rev 1105)		Claudia	cv402	XVal Session 46	1	XVal Session 46-Typing - Text-1		2012-07-13 14:21:32.462000
	Edit pad (rev 1106)		Mark:	cv309	XVal Session 46	1	XVal Session 46-Typing - Text-1		2012-07-13 14:21:32.471000
	Edit pad (rev 1107)		sean	cv372	XVal Session 46	1	XVal Session 46-Typing - Text-1		2012-07-13 14:21:32.547000
	Edit pad (rev 1108)		jeral	cv311	XVal Session 46	1	XVal Session 46-Typing - Text-1		2012-07-13 14:21:32.931000
	Edit pad (rev 1109)		Claudia	cv402	XVal Session 46	1	XVal Session 46-Typing - Text-1		2012-07-13 14:21:32.970000
	Edit pad (rev 1110)		Mark:	cv309	XVal Session 46	1	XVal Session 46-Typing - Text-1		2012-07-13 14:21:33.016000
	Edit pad (rev 1111)		sean	cv372	XVal Session 46	1	XVal Session 46-Typing - Text-1		2012-07-13 14:21:33.218000
	Edit pad (rev 1112)		Claudia	cv402	XVal Session 46	1	XVal Session 46-Typing - Text-1		2012-07-13 14:21:33.471000
	Edit pad (rev 1113)		Mark:	cv309	XVal Session 46	1	XVal Session 46-Typing - Text-1		2012-07-13 14:21:33.516000
	Edit pad (rev 1114)		sean	cv372	XVal Session 46	1	XVal Session 46-Typing - Text-1		2012-07-13 14:21:33.720000
	Edit pad (rev 1115)		Claudia	cv402	XVal Session 46	1	XVal Session 46-Typing - Text-1		2012-07-13 14:21:33.972000
	Edit pad (rev 1116)		Mark:	cv309	XVal Session 46	1	XVal Session 46-Typing - Text-1		2012-07-13 14:21:34.016000
	Edit pad (rev 1117)		sean	cv372	XVal Session 46	1	XVal Session 46-Typing - Text-1		2012-07-13 14:21:34.241000
	Edit pad (rev 1118)		Claudia	cv402	XVal Session 46	1	XVal Session 46-Typing - Text-1		2012-07-13 14:21:34.474000
	Edit pad (rev 1119)		Mark:	cv309	XVal Session 46	1	XVal Session 46-Typing - Text-1		2012-07-13 14:21:34.513000
	Edit pad (rev 1120)		sean	cv372	XVal Session 46	1	XVal Session 46-Typing - Text-1		2012-07-13 14:21:34.752000
	Edit pad (rev 1121)		Claudia	cv402	XVal Session 46	1	XVal Session 46-Typing - Text-1		2012-07-13 14:21:34.978000
	Edit pad (rev 1122)		Mark:	cv309	XVal Session 46	1	XVal Session 46-Typing - Text-1		2012-07-13 14:21:35.022000
	Edit pad (rev 1123)		sean	cv372	XVal Session 46	1	XVal Session 46-Typing - Text-1		2012-07-13 14:21:35.252000
	Edit pad (rev 1124)		Claudia	cv402	XVal Session 46	1	XVal Session 46-Typing - Text-1		2012-07-13 14:21:35.487000
	Edit pad (rev 1125)		Mark:	cv309	XVal Session 46	1	XVal Session 46-Typing - Text-1		2012-07-13 14:21:35.525000
	Edit pad (rev 1126)		Claudia	cv402	XVal Session 46	1	XVal Session 46-Typing - Text-1		2012-07-13 14:21:36.001000
	Edit pad (rev 1127)		Mark:	cv309	XVal Session 46	1	XVal Session 46-Typing - Text-1		2012-07-13 14:21:36.024000
	Edit pad (rev 1128)		Claudia	cv402	XVal Session 46	1	XVal Session 46-Typing - Text-1		2012-07-13 14:21:36.504000
	Edit pad (rev 1129)		Mark:	cv309	XVal Session 46	1	XVal Session 46-Typing - Text-1		2012-07-13 14:21:36.524000
	Edit pad (rev 1130)		sean	cv372	XVal Session 46	1	XVal Session 46-Typing - Text-1		2012-07-13 14:21:36.770000
	Edit pad (rev 1131)		Claudia	cv402	XVal Session 46	1	XVal Session 46-Typing - Text-1		2012-07-13 14:21:37.010000
	Edit pad (rev 1132)		Mark:	cv309	XVal Session 46	1	XVal Session 46-Typing - Text-1		2012-07-13 14:21:37.025000
	Edit pad (rev 1133)		sean	cv372	XVal Session 46	1	XVal Session 46-Typing - Text-1		2012-07-13 14:21:37.285000
	Edit pad (rev 1134)		Claudia	cv402	XVal Session 46	1	XVal Session 46-Typing - Text-1		2012-07-13 14:21:37.518000
	Edit pad (rev 1135)		Mark:	cv309	XVal Session 46	1	XVal Session 46-Typing - Text-1		2012-07-13 14:21:37.524000
	Edit pad (rev 1136)		jeral	cv311	XVal Session 46	1	XVal Session 46-Typing - Text-1		2012-07-13 14:21:37.739000
	Edit pad (rev 1137)		sean	cv372	XVal Session 46	1	XVal Session 46-Typing - Text-1		2012-07-13 14:21:37.783000
	Edit pad (rev 1138)		Claudia	cv402	XVal Session 46	1	XVal Session 46-Typing - Text-1		2012-07-13 14:21:38.018000
	Edit pad (rev 1139)		Mark:	cv309	XVal Session 46	1	XVal Session 46-Typing - Text-1		2012-07-13 14:21:38.030000
	Edit pad (rev 1140)		jeral	cv311	XVal Session 46	1	XVal Session 46-Typing - Text-1		2012-07-13 14:21:38.244000
	Edit pad (rev 1141)		sean	cv372	XVal Session 46	1	XVal Session 46-Typing - Text-1		2012-07-13 14:21:38.285000
	Edit pad (rev 1142)		Claudia	cv402	XVal Session 46	1	XVal Session 46-Typing - Text-1		2012-07-13 14:21:38.518000
	Edit pad (rev 1143)		Mark:	cv309	XVal Session 46	1	XVal Session 46-Typing - Text-1		2012-07-13 14:21:38.531000
	Edit pad (rev 1144)		jeral	cv311	XVal Session 46	1	XVal Session 46-Typing - Text-1		2012-07-13 14:21:38.744000
	Edit pad (rev 1145)		sean	cv372	XVal Session 46	1	XVal Session 46-Typing - Text-1		2012-07-13 14:21:38.794000
	Edit pad (rev 1146)		Claudia	cv402	XVal Session 46	1	XVal Session 46-Typing - Text-1		2012-07-13 14:21:39.018000
	Edit pad (rev 1147)		Mark:	cv309	XVal Session 46	1	XVal Session 46-Typing - Text-1		2012-07-13 14:21:39.030000
	Edit pad (rev 1148)		sean	cv372	XVal Session 46	1	XVal Session 46-Typing - Text-1		2012-07-13 14:21:39.299000
	Edit pad (rev 1149)		Claudia	cv402	XVal Session 46	1	XVal Session 46-Typing - Text-1		2012-07-13 14:21:39.520000
	Edit pad (rev 1150)		jeral	cv311	XVal Session 46	1	XVal Session 46-Typing - Text-1		2012-07-13 14:21:39.537000
	Edit pad (rev 1151)		Mark:	cv309	XVal Session 46	1	XVal Session 46-Typing - Text-1		2012-07-13 14:21:39.540000
	Edit pad (rev 1152)		sean	cv372	XVal Session 46	1	XVal Session 46-Typing - Text-1		2012-07-13 14:21:39.799000
	Edit pad (rev 1153)		Claudia	cv402	XVal Session 46	1	XVal Session 46-Typing - Text-1		2012-07-13 14:21:40.020000
	Edit pad (rev 1154)		jeral	cv311	XVal Session 46	1	XVal Session 46-Typing - Text-1		2012-07-13 14:21:40.041000
	Edit pad (rev 1155)		Mark:	cv309	XVal Session 46	1	XVal Session 46-Typing - Text-1		2012-07-13 14:21:40.052000
	Edit pad (rev 1156)		sean	cv372	XVal Session 46	1	XVal Session 46-Typing - Text-1		2012-07-13 14:21:40.300000
	Edit pad (rev 1157)		Claudia	cv402	XVal Session 46	1	XVal Session 46-Typing - Text-1		2012-07-13 14:21:40.520000
	Edit pad (rev 1158)		jeral	cv311	XVal Session 46	1	XVal Session 46-Typing - Text-1		2012-07-13 14:21:40.540000
	Edit pad (rev 1159)		Mark:	cv309	XVal Session 46	1	XVal Session 46-Typing - Text-1		2012-07-13 14:21:40.565000
	Edit pad (rev 1160)		sean	cv372	XVal Session 46	1	XVal Session 46-Typing - Text-1		2012-07-13 14:21:40.867000
	Edit pad (rev 1161)		Mark:	cv309	XVal Session 46	1	XVal Session 46-Typing - Text-1		2012-07-13 14:21:41.070000
	Edit pad (rev 1162)		Claudia	cv402	XVal Session 46	1	XVal Session 46-Typing - Text-1		2012-07-13 14:21:41.331000
	Edit pad (rev 1163)		sean	cv372	XVal Session 46	1	XVal Session 46-Typing - Text-1		2012-07-13 14:21:41.375000
	Edit pad (rev 1164)		Mark:	cv309	XVal Session 46	1	XVal Session 46-Typing - Text-1		2012-07-13 14:21:41.571000
	Edit pad (rev 1165)		Claudia	cv402	XVal Session 46	1	XVal Session 46-Typing - Text-1		2012-07-13 14:21:41.832000
	Edit pad (rev 1166)		jeral	cv311	XVal Session 46	1	XVal Session 46-Typing - Text-1		2012-07-13 14:21:41.868000
	Edit pad (rev 1167)		sean	cv372	XVal Session 46	1	XVal Session 46-Typing - Text-1		2012-07-13 14:21:41.936000
	Edit pad (rev 1168)		Mark:	cv309	XVal Session 46	1	XVal Session 46-Typing - Text-1		2012-07-13 14:21:42.071000
	Edit pad (rev 1169)		jeral	cv311	XVal Session 46	1	XVal Session 46-Typing - Text-1		2012-07-13 14:21:42.371000
	Edit pad (rev 1170)		sean	cv372	XVal Session 46	1	XVal Session 46-Typing - Text-1		2012-07-13 14:21:42.438000
	Edit pad (rev 1171)		Mark:	cv309	XVal Session 46	1	XVal Session 46-Typing - Text-1		2012-07-13 14:21:42.570000
	Edit pad (rev 1172)		jeral	cv311	XVal Session 46	1	XVal Session 46-Typing - Text-1		2012-07-13 14:21:42.870000
	Edit pad (rev 1173)		Mark:	cv309	XVal Session 46	1	XVal Session 46-Typing - Text-1		2012-07-13 14:21:43.069000
	Edit pad (rev 1174)		sean	cv372	XVal Session 46	1	XVal Session 46-Typing - Text-1		2012-07-13 14:21:43.370000
	Edit pad (rev 1175)		jeral	cv311	XVal Session 46	1	XVal Session 46-Typing - Text-1		2012-07-13 14:21:43.564000
	Edit pad (rev 1176)		Mark:	cv309	XVal Session 46	1	XVal Session 46-Typing - Text-1		2012-07-13 14:21:43.575000
	Edit pad (rev 1177)		Claudia	cv402	XVal Session 46	1	XVal Session 46-Typing - Text-1		2012-07-13 14:21:43.642000
	Edit pad (rev 1178)		sean	cv372	XVal Session 46	1	XVal Session 46-Typing - Text-1		2012-07-13 14:21:43.877000
	Edit pad (rev 1179)		jeral	cv311	XVal Session 46	1	XVal Session 46-Typing - Text-1		2012-07-13 14:21:44.072000
	Edit pad (rev 1180)		Mark:	cv309	XVal Session 46	1	XVal Session 46-Typing - Text-1		2012-07-13 14:21:44.074000
	Edit pad (rev 1181)		Claudia	cv402	XVal Session 46	1	XVal Session 46-Typing - Text-1		2012-07-13 14:21:44.162000
	Edit pad (rev 1182)		sean	cv372	XVal Session 46	1	XVal Session 46-Typing - Text-1		2012-07-13 14:21:44.376000
	Edit pad (rev 1183)		Mark:	cv309	XVal Session 46	1	XVal Session 46-Typing - Text-1		2012-07-13 14:21:44.586000
	Edit pad (rev 1184)		jeral	cv311	XVal Session 46	1	XVal Session 46-Typing - Text-1		2012-07-13 14:21:44.593000
	Edit pad (rev 1185)		sean	cv372	XVal Session 46	1	XVal Session 46-Typing - Text-1		2012-07-13 14:21:44.878000
	Edit pad (rev 1186)		Claudia	cv402	XVal Session 46	1	XVal Session 46-Typing - Text-1		2012-07-13 14:21:44.952000
	Edit pad (rev 1187)		jeral	cv311	XVal Session 46	1	XVal Session 46-Typing - Text-1		2012-07-13 14:21:45.070000
	Edit pad (rev 1188)		Mark:	cv309	XVal Session 46	1	XVal Session 46-Typing - Text-1		2012-07-13 14:21:45.072000
	Edit pad (rev 1189)		sean	cv372	XVal Session 46	1	XVal Session 46-Typing - Text-1		2012-07-13 14:21:45.378000
	Edit pad (rev 1190)		Claudia	cv402	XVal Session 46	1	XVal Session 46-Typing - Text-1		2012-07-13 14:21:45.454000
	Edit pad (rev 1191)		Mark:	cv309	XVal Session 46	1	XVal Session 46-Typing - Text-1		2012-07-13 14:21:45.573000
	Edit pad (rev 1192)		sean	cv372	XVal Session 46	1	XVal Session 46-Typing - Text-1		2012-07-13 14:21:45.877000
	Edit pad (rev 1193)		Claudia	cv402	XVal Session 46	1	XVal Session 46-Typing - Text-1		2012-07-13 14:21:45.964000
	Edit pad (rev 1194)		jeral	cv311	XVal Session 46	1	XVal Session 46-Typing - Text-1		2012-07-13 14:21:46.031000
	Edit pad (rev 1195)		Mark:	cv309	XVal Session 46	1	XVal Session 46-Typing - Text-1		2012-07-13 14:21:46.072000
	Edit pad (rev 1196)		Claudia	cv402	XVal Session 46	1	XVal Session 46-Typing - Text-1		2012-07-13 14:21:46.471000
	Edit pad (rev 1197)		sean	cv372	XVal Session 46	1	XVal Session 46-Typing - Text-1		2012-07-13 14:21:46.523000
	Edit pad (rev 1198)		Mark:	cv309	XVal Session 46	1	XVal Session 46-Typing - Text-1		2012-07-13 14:21:46.573000
	Edit pad (rev 1199)		jeral	cv311	XVal Session 46	1	XVal Session 46-Typing - Text-1		2012-07-13 14:21:46.879000
	Edit pad (rev 1200)		Claudia	cv402	XVal Session 46	1	XVal Session 46-Typing - Text-1		2012-07-13 14:21:46.996000
	Edit pad (rev 1201)		sean	cv372	XVal Session 46	1	XVal Session 46-Typing - Text-1		2012-07-13 14:21:47.032000
	Edit pad (rev 1202)		Mark:	cv309	XVal Session 46	1	XVal Session 46-Typing - Text-1		2012-07-13 14:21:47.073000
	Edit pad (rev 1203)		Claudia	cv402	XVal Session 46	1	XVal Session 46-Typing - Text-1		2012-07-13 14:21:47.497000
	Edit pad (rev 1204)		Mark:	cv309	XVal Session 46	1	XVal Session 46-Typing - Text-1		2012-07-13 14:21:47.572000
	Edit pad (rev 1205)		jeral	cv311	XVal Session 46	1	XVal Session 46-Typing - Text-1		2012-07-13 14:21:47.619000
	Edit pad (rev 1206)		Claudia	cv402	XVal Session 46	1	XVal Session 46-Typing - Text-1		2012-07-13 14:21:48.002000
	Edit pad (rev 1207)		Mark:	cv309	XVal Session 46	1	XVal Session 46-Typing - Text-1		2012-07-13 14:21:48.073000
	Edit pad (rev 1208)		sean	cv372	XVal Session 46	1	XVal Session 46-Typing - Text-1		2012-07-13 14:21:48.088000
	Edit pad (rev 1209)		jeral	cv311	XVal Session 46	1	XVal Session 46-Typing - Text-1		2012-07-13 14:21:48.124000
	Edit pad (rev 1210)		Claudia	cv402	XVal Session 46	1	XVal Session 46-Typing - Text-1		2012-07-13 14:21:48.505000
	Edit pad (rev 1211)		Mark:	cv309	XVal Session 46	1	XVal Session 46-Typing - Text-1		2012-07-13 14:21:48.575000
	Edit pad (rev 1212)		sean	cv372	XVal Session 46	1	XVal Session 46-Typing - Text-1		2012-07-13 14:21:48.590000
	Edit pad (rev 1213)		jeral	cv311	XVal Session 46	1	XVal Session 46-Typing - Text-1		2012-07-13 14:21:48.630000
	Edit pad (rev 1214)		Claudia	cv402	XVal Session 46	1	XVal Session 46-Typing - Text-1		2012-07-13 14:21:49.016000
	Edit pad (rev 1215)		Mark:	cv309	XVal Session 46	1	XVal Session 46-Typing - Text-1		2012-07-13 14:21:49.075000
	Edit pad (rev 1216)		sean	cv372	XVal Session 46	1	XVal Session 46-Typing - Text-1		2012-07-13 14:21:49.096000
	Edit pad (rev 1217)		Claudia	cv402	XVal Session 46	1	XVal Session 46-Typing - Text-1		2012-07-13 14:21:49.518000
	Edit pad (rev 1218)		Mark:	cv309	XVal Session 46	1	XVal Session 46-Typing - Text-1		2012-07-13 14:21:49.576000
	Edit pad (rev 1219)		sean	cv372	XVal Session 46	1	XVal Session 46-Typing - Text-1		2012-07-13 14:21:49.602000
	Edit pad (rev 1220)		jeral	cv311	XVal Session 46	1	XVal Session 46-Typing - Text-1		2012-07-13 14:21:49.979000
	Edit pad (rev 1221)		Claudia	cv402	XVal Session 46	1	XVal Session 46-Typing - Text-1		2012-07-13 14:21:50.016000
	Edit pad (rev 1222)		Mark:	cv309	XVal Session 46	1	XVal Session 46-Typing - Text-1		2012-07-13 14:21:50.081000
	Edit pad (rev 1223)		sean	cv372	XVal Session 46	1	XVal Session 46-Typing - Text-1		2012-07-13 14:21:50.111000
	Edit pad (rev 1224)		jeral	cv311	XVal Session 46	1	XVal Session 46-Typing - Text-1		2012-07-13 14:21:50.479000
	Edit pad (rev 1225)		Claudia	cv402	XVal Session 46	1	XVal Session 46-Typing - Text-1		2012-07-13 14:21:50.516000
	Edit pad (rev 1226)		sean	cv372	XVal Session 46	1	XVal Session 46-Typing - Text-1		2012-07-13 14:21:50.615000
	Edit pad (rev 1227)		Mark:	cv309	XVal Session 46	1	XVal Session 46-Typing - Text-1		2012-07-13 14:21:50.902000
	Edit pad (rev 1228)		Claudia	cv402	XVal Session 46	1	XVal Session 46-Typing - Text-1		2012-07-13 14:21:51.022000
	Edit pad (rev 1229)		sean	cv372	XVal Session 46	1	XVal Session 46-Typing - Text-1		2012-07-13 14:21:51.125000
	Edit pad (rev 1230)		jeral	cv311	XVal Session 46	1	XVal Session 46-Typing - Text-1		2012-07-13 14:21:51.365000
	Edit pad (rev 1231)		Mark:	cv309	XVal Session 46	1	XVal Session 46-Typing - Text-1		2012-07-13 14:21:51.401000
	Edit pad (rev 1232)		Claudia	cv402	XVal Session 46	1	XVal Session 46-Typing - Text-1		2012-07-13 14:21:51.526000
	Edit pad (rev 1233)		sean	cv372	XVal Session 46	1	XVal Session 46-Typing - Text-1		2012-07-13 14:21:51.625000
	Edit pad (rev 1234)		jeral	cv311	XVal Session 46	1	XVal Session 46-Typing - Text-1		2012-07-13 14:21:51.869000
	Edit pad (rev 1235)		Mark:	cv309	XVal Session 46	1	XVal Session 46-Typing - Text-1		2012-07-13 14:21:51.913000
	Edit pad (rev 1236)		Claudia	cv402	XVal Session 46	1	XVal Session 46-Typing - Text-1		2012-07-13 14:21:52.027000
	Edit pad (rev 1237)		sean	cv372	XVal Session 46	1	XVal Session 46-Typing - Text-1		2012-07-13 14:21:52.126000
	Edit pad (rev 1238)		Mark:	cv309	XVal Session 46	1	XVal Session 46-Typing - Text-1		2012-07-13 14:21:52.414000
	Edit pad (rev 1239)		Claudia	cv402	XVal Session 46	1	XVal Session 46-Typing - Text-1		2012-07-13 14:21:52.536000
	Edit pad (rev 1240)		sean	cv372	XVal Session 46	1	XVal Session 46-Typing - Text-1		2012-07-13 14:21:52.626000
	Edit pad (rev 1241)		jeral	cv311	XVal Session 46	1	XVal Session 46-Typing - Text-1		2012-07-13 14:21:52.714000
	Edit pad (rev 1242)		Mark:	cv309	XVal Session 46	1	XVal Session 46-Typing - Text-1		2012-07-13 14:21:52.918000
	Edit pad (rev 1243)		Claudia	cv402	XVal Session 46	1	XVal Session 46-Typing - Text-1		2012-07-13 14:21:53.036000
	Edit pad (rev 1244)		jeral	cv311	XVal Session 46	1	XVal Session 46-Typing - Text-1		2012-07-13 14:21:53.226000
	Edit pad (rev 1245)		sean	cv372	XVal Session 46	1	XVal Session 46-Typing - Text-1		2012-07-13 14:21:53.401000
	Edit pad (rev 1246)		Mark:	cv309	XVal Session 46	1	XVal Session 46-Typing - Text-1		2012-07-13 14:21:53.423000
	Edit pad (rev 1247)		Claudia	cv402	XVal Session 46	1	XVal Session 46-Typing - Text-1		2012-07-13 14:21:53.547000
	Edit pad (rev 1248)		jeral	cv311	XVal Session 46	1	XVal Session 46-Typing - Text-1		2012-07-13 14:21:53.726000
	Edit pad (rev 1249)		sean	cv372	XVal Session 46	1	XVal Session 46-Typing - Text-1		2012-07-13 14:21:53.907000
	Edit pad (rev 1250)		Mark:	cv309	XVal Session 46	1	XVal Session 46-Typing - Text-1		2012-07-13 14:21:53.935000
	Edit pad (rev 1251)		Claudia	cv402	XVal Session 46	1	XVal Session 46-Typing - Text-1		2012-07-13 14:21:54.048000
	Edit pad (rev 1252)		jeral	cv311	XVal Session 46	1	XVal Session 46-Typing - Text-1		2012-07-13 14:21:54.227000
	Edit pad (rev 1253)		sean	cv372	XVal Session 46	1	XVal Session 46-Typing - Text-1		2012-07-13 14:21:54.407000
	Edit pad (rev 1254)		Mark:	cv309	XVal Session 46	1	XVal Session 46-Typing - Text-1		2012-07-13 14:21:54.435000
	Edit pad (rev 1255)		Claudia	cv402	XVal Session 46	1	XVal Session 46-Typing - Text-1		2012-07-13 14:21:54.548000
	Edit pad (rev 1256)		jeral	cv311	XVal Session 46	1	XVal Session 46-Typing - Text-1		2012-07-13 14:21:54.728000
	Edit pad (rev 1257)		sean	cv372	XVal Session 46	1	XVal Session 46-Typing - Text-1		2012-07-13 14:21:54.908000
	Edit pad (rev 1258)		Mark:	cv309	XVal Session 46	1	XVal Session 46-Typing - Text-1		2012-07-13 14:21:54.937000
	Edit pad (rev 1259)		sean	cv372	XVal Session 46	1	XVal Session 46-Typing - Text-1		2012-07-13 14:21:55.408000
	Edit pad (rev 1260)		Mark:	cv309	XVal Session 46	1	XVal Session 46-Typing - Text-1		2012-07-13 14:21:55.436000
	Edit pad (rev 1261)		sean	cv372	XVal Session 46	1	XVal Session 46-Typing - Text-1		2012-07-13 14:21:55.908000
	Edit pad (rev 1262)		Mark:	cv309	XVal Session 46	1	XVal Session 46-Typing - Text-1		2012-07-13 14:21:55.936000
	Edit pad (rev 1263)		jeral	cv311	XVal Session 46	1	XVal Session 46-Typing - Text-1		2012-07-13 14:21:56.206000
	Edit pad (rev 1264)		Mark:	cv309	XVal Session 46	1	XVal Session 46-Typing - Text-1		2012-07-13 14:21:56.437000
	Edit pad (rev 1265)		sean	cv372	XVal Session 46	1	XVal Session 46-Typing - Text-1		2012-07-13 14:21:56.445000
	Edit pad (rev 1266)		jeral	cv311	XVal Session 46	1	XVal Session 46-Typing - Text-1		2012-07-13 14:21:56.717000
	Edit pad (rev 1267)		Mark:	cv309	XVal Session 46	1	XVal Session 46-Typing - Text-1		2012-07-13 14:21:56.936000
	Edit pad (rev 1268)		sean	cv372	XVal Session 46	1	XVal Session 46-Typing - Text-1		2012-07-13 14:21:56.962000
	Edit pad (rev 1269)		Claudia	cv402	XVal Session 46	1	XVal Session 46-Typing - Text-1		2012-07-13 14:21:57.113000
	Edit pad (rev 1270)		jeral	cv311	XVal Session 46	1	XVal Session 46-Typing - Text-1		2012-07-13 14:21:57.222000
	Edit pad (rev 1271)		Mark:	cv309	XVal Session 46	1	XVal Session 46-Typing - Text-1		2012-07-13 14:21:57.437000
	Edit pad (rev 1272)		sean	cv372	XVal Session 46	1	XVal Session 46-Typing - Text-1		2012-07-13 14:21:57.474000
	Edit pad (rev 1273)		Claudia	cv402	XVal Session 46	1	XVal Session 46-Typing - Text-1		2012-07-13 14:21:57.626000
	Edit pad (rev 1274)		jeral	cv311	XVal Session 46	1	XVal Session 46-Typing - Text-1		2012-07-13 14:21:57.737000
	Edit pad (rev 1275)		Mark:	cv309	XVal Session 46	1	XVal Session 46-Typing - Text-1		2012-07-13 14:21:57.943000
	Edit pad (rev 1276)		sean	cv372	XVal Session 46	1	XVal Session 46-Typing - Text-1		2012-07-13 14:21:57.994000
	Edit pad (rev 1277)		jeral	cv311	XVal Session 46	1	XVal Session 46-Typing - Text-1		2012-07-13 14:21:58.252000
	Edit pad (rev 1278)		Mark:	cv309	XVal Session 46	1	XVal Session 46-Typing - Text-1		2012-07-13 14:21:58.462000
	Edit pad (rev 1279)		sean	cv372	XVal Session 46	1	XVal Session 46-Typing - Text-1		2012-07-13 14:21:58.501000
	Edit pad (rev 1280)		jeral	cv311	XVal Session 46	1	XVal Session 46-Typing - Text-1		2012-07-13 14:21:58.759000
	Edit pad (rev 1281)		Mark:	cv309	XVal Session 46	1	XVal Session 46-Typing - Text-1		2012-07-13 14:21:58.942000
	Edit pad (rev 1282)		sean	cv372	XVal Session 46	1	XVal Session 46-Typing - Text-1		2012-07-13 14:21:59.249000
	Edit pad (rev 1283)		jeral	cv311	XVal Session 46	1	XVal Session 46-Typing - Text-1		2012-07-13 14:21:59.411000
	Edit pad (rev 1284)		Mark:	cv309	XVal Session 46	1	XVal Session 46-Typing - Text-1		2012-07-13 14:21:59.448000
	Edit pad (rev 1285)		sean	cv372	XVal Session 46	1	XVal Session 46-Typing - Text-1		2012-07-13 14:21:59.752000
	Edit pad (rev 1286)		Mark:	cv309	XVal Session 46	1	XVal Session 46-Typing - Text-1		2012-07-13 14:21:59.952000
	Edit pad (rev 1287)		jeral	cv311	XVal Session 46	1	XVal Session 46-Typing - Text-1		2012-07-13 14:22:00.023000
	Edit pad (rev 1288)		sean	cv372	XVal Session 46	1	XVal Session 46-Typing - Text-1		2012-07-13 14:22:00.252000
	Edit pad (rev 1289)		Mark:	cv309	XVal Session 46	1	XVal Session 46-Typing - Text-1		2012-07-13 14:22:00.453000
	Edit pad (rev 1290)		Claudia	cv402	XVal Session 46	1	XVal Session 46-Typing - Text-1		2012-07-13 14:22:00.478000
	Edit pad (rev 1291)		jeral	cv311	XVal Session 46	1	XVal Session 46-Typing - Text-1		2012-07-13 14:22:00.525000
	Edit pad (rev 1292)		sean	cv372	XVal Session 46	1	XVal Session 46-Typing - Text-1		2012-07-13 14:22:00.752000
	Edit pad (rev 1293)		Mark:	cv309	XVal Session 46	1	XVal Session 46-Typing - Text-1		2012-07-13 14:22:00.953000
	Edit pad (rev 1294)		jeral	cv311	XVal Session 46	1	XVal Session 46-Typing - Text-1		2012-07-13 14:22:01.023000
	Edit pad (rev 1295)		sean	cv372	XVal Session 46	1	XVal Session 46-Typing - Text-1		2012-07-13 14:22:01.252000
	Edit pad (rev 1296)		Mark:	cv309	XVal Session 46	1	XVal Session 46-Typing - Text-1		2012-07-13 14:22:01.453000
	Edit pad (rev 1297)		sean	cv372	XVal Session 46	1	XVal Session 46-Typing - Text-1		2012-07-13 14:22:01.768000
	Edit pad (rev 1298)		Mark:	cv309	XVal Session 46	1	XVal Session 46-Typing - Text-1		2012-07-13 14:22:01.952000
	Edit pad (rev 1299)		sean	cv372	XVal Session 46	1	XVal Session 46-Typing - Text-1		2012-07-13 14:22:02.279000
	Edit pad (rev 1300)		Mark:	cv309	XVal Session 46	1	XVal Session 46-Typing - Text-1		2012-07-13 14:22:02.451000
	Edit pad (rev 1301)		sean	cv372	XVal Session 46	1	XVal Session 46-Typing - Text-1		2012-07-13 14:22:02.782000
	Edit pad (rev 1302)		Claudia	cv402	XVal Session 46	1	XVal Session 46-Typing - Text-1		2012-07-13 14:22:02.868000
	Edit pad (rev 1303)		Mark:	cv309	XVal Session 46	1	XVal Session 46-Typing - Text-1		2012-07-13 14:22:02.951000
	Edit pad (rev 1304)		jeral	cv311	XVal Session 46	1	XVal Session 46-Typing - Text-1		2012-07-13 14:22:03.231000
	Edit pad (rev 1305)		sean	cv372	XVal Session 46	1	XVal Session 46-Typing - Text-1		2012-07-13 14:22:03.282000
	Edit pad (rev 1306)		Claudia	cv402	XVal Session 46	1	XVal Session 46-Typing - Text-1		2012-07-13 14:22:03.376000
	Edit pad (rev 1307)		Mark:	cv309	XVal Session 46	1	XVal Session 46-Typing - Text-1		2012-07-13 14:22:03.460000
	Edit pad (rev 1308)		jeral	cv311	XVal Session 46	1	XVal Session 46-Typing - Text-1		2012-07-13 14:22:03.728000
	Edit pad (rev 1309)		sean	cv372	XVal Session 46	1	XVal Session 46-Typing - Text-1		2012-07-13 14:22:03.782000
	Edit pad (rev 1310)		Claudia	cv402	XVal Session 46	1	XVal Session 46-Typing - Text-1		2012-07-13 14:22:03.876000
	Edit pad (rev 1311)		Mark:	cv309	XVal Session 46	1	XVal Session 46-Typing - Text-1		2012-07-13 14:22:04.127000
	Edit pad (rev 1312)		jeral	cv311	XVal Session 46	1	XVal Session 46-Typing - Text-1		2012-07-13 14:22:04.226000
	Edit pad (rev 1313)		Claudia	cv402	XVal Session 46	1	XVal Session 46-Typing - Text-1		2012-07-13 14:22:04.376000
	Edit pad (rev 1314)		sean	cv372	XVal Session 46	1	XVal Session 46-Typing - Text-1		2012-07-13 14:22:04.475000
	Edit pad (rev 1315)		Mark:	cv309	XVal Session 46	1	XVal Session 46-Typing - Text-1		2012-07-13 14:22:04.628000
	Edit pad (rev 1316)		jeral	cv311	XVal Session 46	1	XVal Session 46-Typing - Text-1		2012-07-13 14:22:04.740000
	Edit pad (rev 1317)		Claudia	cv402	XVal Session 46	1	XVal Session 46-Typing - Text-1		2012-07-13 14:22:04.876000
	Edit pad (rev 1318)		sean	cv372	XVal Session 46	1	XVal Session 46-Typing - Text-1		2012-07-13 14:22:04.996000
	Edit pad (rev 1319)		Mark:	cv309	XVal Session 46	1	XVal Session 46-Typing - Text-1		2012-07-13 14:22:05.127000
	Edit pad (rev 1320)		jeral	cv311	XVal Session 46	1	XVal Session 46-Typing - Text-1		2012-07-13 14:22:05.242000
	Edit pad (rev 1321)		Claudia	cv402	XVal Session 46	1	XVal Session 46-Typing - Text-1		2012-07-13 14:22:05.379000
	Edit pad (rev 1322)		Mark:	cv309	XVal Session 46	1	XVal Session 46-Typing - Text-1		2012-07-13 14:22:05.639000
	Edit pad (rev 1323)		Claudia	cv402	XVal Session 46	1	XVal Session 46-Typing - Text-1		2012-07-13 14:22:06.101000
	Edit pad (rev 1324)		Mark:	cv309	XVal Session 46	1	XVal Session 46-Typing - Text-1		2012-07-13 14:22:06.145000
	Edit pad (rev 1325)		Claudia	cv402	XVal Session 46	1	XVal Session 46-Typing - Text-1		2012-07-13 14:22:06.611000
	Edit pad (rev 1326)		Mark:	cv309	XVal Session 46	1	XVal Session 46-Typing - Text-1		2012-07-13 14:22:06.648000
	Edit pad (rev 1327)		jeral	cv311	XVal Session 46	1	XVal Session 46-Typing - Text-1		2012-07-13 14:22:06.753000
	Edit pad (rev 1328)		sean	cv372	XVal Session 46	1	XVal Session 46-Typing - Text-1		2012-07-13 14:22:07.034000
	Edit pad (rev 1329)		Claudia	cv402	XVal Session 46	1	XVal Session 46-Typing - Text-1		2012-07-13 14:22:07.112000
	Edit pad (rev 1330)		Mark:	cv309	XVal Session 46	1	XVal Session 46-Typing - Text-1		2012-07-13 14:22:07.149000
	Edit pad (rev 1331)		jeral	cv311	XVal Session 46	1	XVal Session 46-Typing - Text-1		2012-07-13 14:22:07.257000
	Edit pad (rev 1332)		sean	cv372	XVal Session 46	1	XVal Session 46-Typing - Text-1		2012-07-13 14:22:07.533000
	Edit pad (rev 1333)		Claudia	cv402	XVal Session 46	1	XVal Session 46-Typing - Text-1		2012-07-13 14:22:07.612000
	Edit pad (rev 1334)		Mark:	cv309	XVal Session 46	1	XVal Session 46-Typing - Text-1		2012-07-13 14:22:07.648000
	Edit pad (rev 1335)		sean	cv372	XVal Session 46	1	XVal Session 46-Typing - Text-1		2012-07-13 14:22:08.033000
	Edit pad (rev 1336)		Claudia	cv402	XVal Session 46	1	XVal Session 46-Typing - Text-1		2012-07-13 14:22:08.111000
	Edit pad (rev 1337)		jeral	cv311	XVal Session 46	1	XVal Session 46-Typing - Text-1		2012-07-13 14:22:08.143000
	Edit pad (rev 1338)		Mark:	cv309	XVal Session 46	1	XVal Session 46-Typing - Text-1		2012-07-13 14:22:08.154000
	Edit pad (rev 1339)		sean	cv372	XVal Session 46	1	XVal Session 46-Typing - Text-1		2012-07-13 14:22:08.534000
	Edit pad (rev 1340)		Claudia	cv402	XVal Session 46	1	XVal Session 46-Typing - Text-1		2012-07-13 14:22:08.618000
	Edit pad (rev 1341)		jeral	cv311	XVal Session 46	1	XVal Session 46-Typing - Text-1		2012-07-13 14:22:08.651000
	Edit pad (rev 1342)		Mark:	cv309	XVal Session 46	1	XVal Session 46-Typing - Text-1		2012-07-13 14:22:08.684000
	Edit pad (rev 1343)		Claudia	cv402	XVal Session 46	1	XVal Session 46-Typing - Text-1		2012-07-13 14:22:09.128000
	Edit pad (rev 1344)		jeral	cv311	XVal Session 46	1	XVal Session 46-Typing - Text-1		2012-07-13 14:22:09.165000
	Edit pad (rev 1345)		Mark:	cv309	XVal Session 46	1	XVal Session 46-Typing - Text-1		2012-07-13 14:22:09.194000
	Edit pad (rev 1346)		sean	cv372	XVal Session 46	1	XVal Session 46-Typing - Text-1		2012-07-13 14:22:09.241000
	Edit pad (rev 1347)		Claudia	cv402	XVal Session 46	1	XVal Session 46-Typing - Text-1		2012-07-13 14:22:09.627000
	Edit pad (rev 1348)		Mark:	cv309	XVal Session 46	1	XVal Session 46-Typing - Text-1		2012-07-13 14:22:09.863000
	Edit pad (rev 1349)		Claudia	cv402	XVal Session 46	1	XVal Session 46-Typing - Text-1		2012-07-13 14:22:10.127000
	Edit pad (rev 1350)		Mark:	cv309	XVal Session 46	1	XVal Session 46-Typing - Text-1		2012-07-13 14:22:10.557000
	Edit pad (rev 1351)		Claudia	cv402	XVal Session 46	1	XVal Session 46-Typing - Text-1		2012-07-13 14:22:10.633000
	Edit pad (rev 1352)		jeral	cv311	XVal Session 46	1	XVal Session 46-Typing - Text-1		2012-07-13 14:22:10.852000
	Edit pad (rev 1353)		Mark:	cv309	XVal Session 46	1	XVal Session 46-Typing - Text-1		2012-07-13 14:22:11.056000
	Edit pad (rev 1354)		Claudia	cv402	XVal Session 46	1	XVal Session 46-Typing - Text-1		2012-07-13 14:22:11.141000
	Edit pad (rev 1355)		jeral	cv311	XVal Session 46	1	XVal Session 46-Typing - Text-1		2012-07-13 14:22:11.353000
	Edit pad (rev 1356)		Mark:	cv309	XVal Session 46	1	XVal Session 46-Typing - Text-1		2012-07-13 14:22:11.559000
	Edit pad (rev 1357)		Claudia	cv402	XVal Session 46	1	XVal Session 46-Typing - Text-1		2012-07-13 14:22:11.641000
	Edit pad (rev 1358)		jeral	cv311	XVal Session 46	1	XVal Session 46-Typing - Text-1		2012-07-13 14:22:11.853000
	Edit pad (rev 1359)		sean	cv372	XVal Session 46	1	XVal Session 46-Typing - Text-1		2012-07-13 14:22:12.031000
	Edit pad (rev 1360)		Mark:	cv309	XVal Session 46	1	XVal Session 46-Typing - Text-1		2012-07-13 14:22:12.061000
	Edit pad (rev 1361)		Claudia	cv402	XVal Session 46	1	XVal Session 46-Typing - Text-1		2012-07-13 14:22:12.152000
	Edit pad (rev 1362)		jeral	cv311	XVal Session 46	1	XVal Session 46-Typing - Text-1		2012-07-13 14:22:12.353000
	Edit pad (rev 1363)		Mark:	cv309	XVal Session 46	1	XVal Session 46-Typing - Text-1		2012-07-13 14:22:12.560000
	Edit pad (rev 1364)		Claudia	cv402	XVal Session 46	1	XVal Session 46-Typing - Text-1		2012-07-13 14:22:12.663000
	Edit pad (rev 1365)		jeral	cv311	XVal Session 46	1	XVal Session 46-Typing - Text-1		2012-07-13 14:22:12.853000
	Edit pad (rev 1366)		sean	cv372	XVal Session 46	1	XVal Session 46-Typing - Text-1		2012-07-13 14:22:12.889000
	Edit pad (rev 1367)		Mark:	cv309	XVal Session 46	1	XVal Session 46-Typing - Text-1		2012-07-13 14:22:13.060000
	Edit pad (rev 1368)		Claudia	cv402	XVal Session 46	1	XVal Session 46-Typing - Text-1		2012-07-13 14:22:13.165000
	Edit pad (rev 1369)		Mark:	cv309	XVal Session 46	1	XVal Session 46-Typing - Text-1		2012-07-13 14:22:13.562000
	Edit pad (rev 1370)		jeral	cv311	XVal Session 46	1	XVal Session 46-Typing - Text-1		2012-07-13 14:22:13.741000
	Edit pad (rev 1371)		Mark:	cv309	XVal Session 46	1	XVal Session 46-Typing - Text-1		2012-07-13 14:22:14.061000
	Edit pad (rev 1372)		jeral	cv311	XVal Session 46	1	XVal Session 46-Typing - Text-1		2012-07-13 14:22:14.242000
	Edit pad (rev 1373)		Mark:	cv309	XVal Session 46	1	XVal Session 46-Typing - Text-1		2012-07-13 14:22:14.561000
	Edit pad (rev 1374)		jeral	cv311	XVal Session 46	1	XVal Session 46-Typing - Text-1		2012-07-13 14:22:14.742000
	Edit pad (rev 1375)		Mark:	cv309	XVal Session 46	1	XVal Session 46-Typing - Text-1		2012-07-13 14:22:15.061000
	Edit pad (rev 1376)		jeral	cv311	XVal Session 46	1	XVal Session 46-Typing - Text-1		2012-07-13 14:22:15.243000
	Edit pad (rev 1377)		Mark:	cv309	XVal Session 46	1	XVal Session 46-Typing - Text-1		2012-07-13 14:22:15.561000
	Edit pad (rev 1378)		jeral	cv311	XVal Session 46	1	XVal Session 46-Typing - Text-1		2012-07-13 14:22:15.742000
	Edit pad (rev 1379)		sean	cv372	XVal Session 46	1	XVal Session 46-Typing - Text-1		2012-07-13 14:22:16.038000
	Edit pad (rev 1380)		Mark:	cv309	XVal Session 46	1	XVal Session 46-Typing - Text-1		2012-07-13 14:22:16.067000
	Edit pad (rev 1381)		jeral	cv311	XVal Session 46	1	XVal Session 46-Typing - Text-1		2012-07-13 14:22:16.242000
	Edit pad (rev 1382)		sean	cv372	XVal Session 46	1	XVal Session 46-Typing - Text-1		2012-07-13 14:22:16.541000
	Edit pad (rev 1383)		Mark:	cv309	XVal Session 46	1	XVal Session 46-Typing - Text-1		2012-07-13 14:22:16.595000
	Edit pad (rev 1384)		sean	cv372	XVal Session 46	1	XVal Session 46-Typing - Text-1		2012-07-13 14:22:17.050000
	Edit pad (rev 1385)		Mark:	cv309	XVal Session 46	1	XVal Session 46-Typing - Text-1		2012-07-13 14:22:17.097000
	Edit pad (rev 1386)		sean	cv372	XVal Session 46	1	XVal Session 46-Typing - Text-1		2012-07-13 14:22:17.549000
	Edit pad (rev 1387)		jeral	cv311	XVal Session 46	1	XVal Session 46-Typing - Text-1		2012-07-13 14:22:17.571000
	Edit pad (rev 1388)		Mark:	cv309	XVal Session 46	1	XVal Session 46-Typing - Text-1		2012-07-13 14:22:17.602000
	Edit pad (rev 1389)		sean	cv372	XVal Session 46	1	XVal Session 46-Typing - Text-1		2012-07-13 14:22:18.070000
	Edit pad (rev 1390)		jeral	cv311	XVal Session 46	1	XVal Session 46-Typing - Text-1		2012-07-13 14:22:18.073000
	Edit pad (rev 1391)		Mark:	cv309	XVal Session 46	1	XVal Session 46-Typing - Text-1		2012-07-13 14:22:18.102000
	Edit pad (rev 1392)		sean	cv372	XVal Session 46	1	XVal Session 46-Typing - Text-1		2012-07-13 14:22:18.580000
	Edit pad (rev 1393)		Mark:	cv309	XVal Session 46	1	XVal Session 46-Typing - Text-1		2012-07-13 14:22:18.601000
	Edit pad (rev 1394)		sean	cv372	XVal Session 46	1	XVal Session 46-Typing - Text-1		2012-07-13 14:22:19.079000
	Edit pad (rev 1395)		Mark:	cv309	XVal Session 46	1	XVal Session 46-Typing - Text-1		2012-07-13 14:22:19.102000
	Edit pad (rev 1396)		sean	cv372	XVal Session 46	1	XVal Session 46-Typing - Text-1		2012-07-13 14:22:19.580000
	Edit pad (rev 1397)		Mark:	cv309	XVal Session 46	1	XVal Session 46-Typing - Text-1		2012-07-13 14:22:19.600000
	Edit pad (rev 1398)		Claudia	cv402	XVal Session 46	1	XVal Session 46-Typing - Text-1		2012-07-13 14:22:19.680000
	Edit pad (rev 1399)		jeral	cv311	XVal Session 46	1	XVal Session 46-Typing - Text-1		2012-07-13 14:22:19.691000
	Edit pad (rev 1400)		Mark:	cv309	XVal Session 46	1	XVal Session 46-Typing - Text-1		2012-07-13 14:22:20.102000
	Edit pad (rev 1401)		jeral	cv311	XVal Session 46	1	XVal Session 46-Typing - Text-1		2012-07-13 14:22:20.192000
	Edit pad (rev 1402)		Claudia	cv402	XVal Session 46	1	XVal Session 46-Typing - Text-1		2012-07-13 14:22:20.195000
	Edit pad (rev 1403)		sean	cv372	XVal Session 46	1	XVal Session 46-Typing - Text-1		2012-07-13 14:22:20.211000
	Edit pad (rev 1404)		Mark:	cv309	XVal Session 46	1	XVal Session 46-Typing - Text-1		2012-07-13 14:22:20.602000
	Edit pad (rev 1405)		Claudia	cv402	XVal Session 46	1	XVal Session 46-Typing - Text-1		2012-07-13 14:22:20.704000
	Edit pad (rev 1406)		Mark:	cv309	XVal Session 46	1	XVal Session 46-Typing - Text-1		2012-07-13 14:22:21.101000
	Edit pad (rev 1407)		Claudia	cv402	XVal Session 46	1	XVal Session 46-Typing - Text-1		2012-07-13 14:22:21.468000
	Edit pad (rev 1408)		Mark:	cv309	XVal Session 46	1	XVal Session 46-Typing - Text-1		2012-07-13 14:22:21.600000
	Edit pad (rev 1409)		Claudia	cv402	XVal Session 46	1	XVal Session 46-Typing - Text-1		2012-07-13 14:22:21.971000
	Edit pad (rev 1410)		jeral	cv311	XVal Session 46	1	XVal Session 46-Typing - Text-1		2012-07-13 14:22:22.024000
	Edit pad (rev 1411)		Mark:	cv309	XVal Session 46	1	XVal Session 46-Typing - Text-1		2012-07-13 14:22:22.104000
	Edit pad (rev 1412)		Claudia	cv402	XVal Session 46	1	XVal Session 46-Typing - Text-1		2012-07-13 14:22:22.471000
	Edit pad (rev 1413)		jeral	cv311	XVal Session 46	1	XVal Session 46-Typing - Text-1		2012-07-13 14:22:22.523000
	Edit pad (rev 1414)		Mark:	cv309	XVal Session 46	1	XVal Session 46-Typing - Text-1		2012-07-13 14:22:22.619000
	Edit pad (rev 1415)		Claudia	cv402	XVal Session 46	1	XVal Session 46-Typing - Text-1		2012-07-13 14:22:22.971000
	Edit pad (rev 1416)		jeral	cv311	XVal Session 46	1	XVal Session 46-Typing - Text-1		2012-07-13 14:22:23.023000
	Edit pad (rev 1417)		Mark:	cv309	XVal Session 46	1	XVal Session 46-Typing - Text-1		2012-07-13 14:22:23.102000
	Edit pad (rev 1418)		Claudia	cv402	XVal Session 46	1	XVal Session 46-Typing - Text-1		2012-07-13 14:22:23.477000
	Edit pad (rev 1419)		Mark:	cv309	XVal Session 46	1	XVal Session 46-Typing - Text-1		2012-07-13 14:22:23.603000
	Edit pad (rev 1420)		jeral	cv311	XVal Session 46	1	XVal Session 46-Typing - Text-1		2012-07-13 14:22:23.798000
	Edit pad (rev 1421)		Claudia	cv402	XVal Session 46	1	XVal Session 46-Typing - Text-1		2012-07-13 14:22:23.986000
	Edit pad (rev 1422)		Mark:	cv309	XVal Session 46	1	XVal Session 46-Typing - Text-1		2012-07-13 14:22:24.103000
	Edit pad (rev 1423)		Claudia	cv402	XVal Session 46	1	XVal Session 46-Typing - Text-1		2012-07-13 14:22:24.487000
	Edit pad (rev 1424)		jeral	cv311	XVal Session 46	1	XVal Session 46-Typing - Text-1		2012-07-13 14:22:24.583000
	Edit pad (rev 1425)		Mark:	cv309	XVal Session 46	1	XVal Session 46-Typing - Text-1		2012-07-13 14:22:24.604000
	Edit pad (rev 1426)		Claudia	cv402	XVal Session 46	1	XVal Session 46-Typing - Text-1		2012-07-13 14:22:24.987000
	Edit pad (rev 1427)		jeral	cv311	XVal Session 46	1	XVal Session 46-Typing - Text-1		2012-07-13 14:22:25.086000
	Edit pad (rev 1428)		Mark:	cv309	XVal Session 46	1	XVal Session 46-Typing - Text-1		2012-07-13 14:22:25.103000
	Edit pad (rev 1429)		Claudia	cv402	XVal Session 46	1	XVal Session 46-Typing - Text-1		2012-07-13 14:22:25.487000
	Edit pad (rev 1430)		sean	cv372	XVal Session 46	1	XVal Session 46-Typing - Text-1		2012-07-13 14:22:25.575000
	Edit pad (rev 1431)		Mark:	cv309	XVal Session 46	1	XVal Session 46-Typing - Text-1		2012-07-13 14:22:25.604000
	Edit pad (rev 1432)		jeral	cv311	XVal Session 46	1	XVal Session 46-Typing - Text-1		2012-07-13 14:22:25.917000
	Edit pad (rev 1433)		Claudia	cv402	XVal Session 46	1	XVal Session 46-Typing - Text-1		2012-07-13 14:22:25.987000
	Edit pad (rev 1434)		Mark:	cv309	XVal Session 46	1	XVal Session 46-Typing - Text-1		2012-07-13 14:22:26.104000
	Edit pad (rev 1435)		jeral	cv311	XVal Session 46	1	XVal Session 46-Typing - Text-1		2012-07-13 14:22:26.417000
	Edit pad (rev 1436)		Claudia	cv402	XVal Session 46	1	XVal Session 46-Typing - Text-1		2012-07-13 14:22:26.487000
	Edit pad (rev 1437)		Mark:	cv309	XVal Session 46	1	XVal Session 46-Typing - Text-1		2012-07-13 14:22:26.604000
	Edit pad (rev 1438)		Claudia	cv402	XVal Session 46	1	XVal Session 46-Typing - Text-1		2012-07-13 14:22:26.989000
	Edit pad (rev 1439)		jeral	cv311	XVal Session 46	1	XVal Session 46-Typing - Text-1		2012-07-13 14:22:27.103000
	Edit pad (rev 1440)		Mark:	cv309	XVal Session 46	1	XVal Session 46-Typing - Text-1		2012-07-13 14:22:27.105000
	Edit pad (rev 1441)		Claudia	cv402	XVal Session 46	1	XVal Session 46-Typing - Text-1		2012-07-13 14:22:27.531000
	Edit pad (rev 1442)		Mark:	cv309	XVal Session 46	1	XVal Session 46-Typing - Text-1		2012-07-13 14:22:27.606000
	Edit pad (rev 1443)		jeral	cv311	XVal Session 46	1	XVal Session 46-Typing - Text-1		2012-07-13 14:22:27.626000
	Edit pad (rev 1444)		Claudia	cv402	XVal Session 46	1	XVal Session 46-Typing - Text-1		2012-07-13 14:22:28.004000
	Edit pad (rev 1445)		Mark:	cv309	XVal Session 46	1	XVal Session 46-Typing - Text-1		2012-07-13 14:22:28.245000
	Edit pad (rev 1446)		Claudia	cv402	XVal Session 46	1	XVal Session 46-Typing - Text-1		2012-07-13 14:22:28.501000
	Edit pad (rev 1447)		jeral	cv311	XVal Session 46	1	XVal Session 46-Typing - Text-1		2012-07-13 14:22:28.659000
	Edit pad (rev 1448)		Mark:	cv309	XVal Session 46	1	XVal Session 46-Typing - Text-1		2012-07-13 14:22:28.745000
	Edit pad (rev 1449)		Claudia	cv402	XVal Session 46	1	XVal Session 46-Typing - Text-1		2012-07-13 14:22:29
	Edit pad (rev 1450)		jeral	cv311	XVal Session 46	1	XVal Session 46-Typing - Text-1		2012-07-13 14:22:29.164000
	Edit pad (rev 1451)		Mark:	cv309	XVal Session 46	1	XVal Session 46-Typing - Text-1		2012-07-13 14:22:29.244000
	Edit pad (rev 1452)		Claudia	cv402	XVal Session 46	1	XVal Session 46-Typing - Text-1		2012-07-13 14:22:29.518000
	Edit pad (rev 1453)		Mark:	cv309	XVal Session 46	1	XVal Session 46-Typing - Text-1		2012-07-13 14:22:29.748000
	Edit pad (rev 1454)		Claudia	cv402	XVal Session 46	1	XVal Session 46-Typing - Text-1		2012-07-13 14:22:30.018000
	Edit pad (rev 1455)		jeral	cv311	XVal Session 46	1	XVal Session 46-Typing - Text-1		2012-07-13 14:22:30.221000
	Edit pad (rev 1456)		Mark:	cv309	XVal Session 46	1	XVal Session 46-Typing - Text-1		2012-07-13 14:22:30.247000
	Edit pad (rev 1457)		Claudia	cv402	XVal Session 46	1	XVal Session 46-Typing - Text-1		2012-07-13 14:22:30.523000
	Edit pad (rev 1458)		jeral	cv311	XVal Session 46	1	XVal Session 46-Typing - Text-1		2012-07-13 14:22:30.726000
	Edit pad (rev 1459)		Mark:	cv309	XVal Session 46	1	XVal Session 46-Typing - Text-1		2012-07-13 14:22:30.747000
	Edit pad (rev 1460)		Claudia	cv402	XVal Session 46	1	XVal Session 46-Typing - Text-1		2012-07-13 14:22:31.033000
	Edit pad (rev 1461)		jeral	cv311	XVal Session 46	1	XVal Session 46-Typing - Text-1		2012-07-13 14:22:31.228000
	Edit pad (rev 1462)		Mark:	cv309	XVal Session 46	1	XVal Session 46-Typing - Text-1		2012-07-13 14:22:31.247000
	Edit pad (rev 1463)		Claudia	cv402	XVal Session 46	1	XVal Session 46-Typing - Text-1		2012-07-13 14:22:31.540000
	Edit pad (rev 1464)		jeral	cv311	XVal Session 46	1	XVal Session 46-Typing - Text-1		2012-07-13 14:22:31.728000
	Edit pad (rev 1465)		Mark:	cv309	XVal Session 46	1	XVal Session 46-Typing - Text-1		2012-07-13 14:22:31.752000
	Edit pad (rev 1466)		Claudia	cv402	XVal Session 46	1	XVal Session 46-Typing - Text-1		2012-07-13 14:22:32.049000
	Edit pad (rev 1467)		jeral	cv311	XVal Session 46	1	XVal Session 46-Typing - Text-1		2012-07-13 14:22:32.228000
	Edit pad (rev 1468)		Mark:	cv309	XVal Session 46	1	XVal Session 46-Typing - Text-1		2012-07-13 14:22:32.256000
	Edit pad (rev 1469)		Claudia	cv402	XVal Session 46	1	XVal Session 46-Typing - Text-1		2012-07-13 14:22:32.549000
	Edit pad (rev 1470)		jeral	cv311	XVal Session 46	1	XVal Session 46-Typing - Text-1		2012-07-13 14:22:32.727000
	Edit pad (rev 1471)		Claudia	cv402	XVal Session 46	1	XVal Session 46-Typing - Text-1		2012-07-13 14:22:33.050000
	Edit pad (rev 1472)		jeral	cv311	XVal Session 46	1	XVal Session 46-Typing - Text-1		2012-07-13 14:22:33.228000
	Edit pad (rev 1473)		Claudia	cv402	XVal Session 46	1	XVal Session 46-Typing - Text-1		2012-07-13 14:22:33.548000
	Edit pad (rev 1474)		jeral	cv311	XVal Session 46	1	XVal Session 46-Typing - Text-1		2012-07-13 14:22:33.726000
	Edit pad (rev 1475)		Claudia	cv402	XVal Session 46	1	XVal Session 46-Typing - Text-1		2012-07-13 14:22:34.049000
	Edit pad (rev 1476)		Claudia	cv402	XVal Session 46	1	XVal Session 46-Typing - Text-1		2012-07-13 14:22:34.549000
	Edit pad (rev 1477)		Claudia	cv402	XVal Session 46	1	XVal Session 46-Typing - Text-1		2012-07-13 14:22:35.051000
	Edit pad (rev 1478)		Claudia	cv402	XVal Session 46	1	XVal Session 46-Typing - Text-1		2012-07-13 14:22:35.551000
	Edit pad (rev 1479)		sean	cv372	XVal Session 46	1	XVal Session 46-Typing - Text-1		2012-07-13 14:22:35.850000
	Edit pad (rev 1480)		Claudia	cv402	XVal Session 46	1	XVal Session 46-Typing - Text-1		2012-07-13 14:22:36.121000
	Edit pad (rev 1481)		Claudia	cv402	XVal Session 46	1	XVal Session 46-Typing - Text-1		2012-07-13 14:22:36.556000
	Edit pad (rev 1482)		jeral	cv311	XVal Session 46	1	XVal Session 46-Typing - Text-1		2012-07-13 14:22:36.964000
	Edit pad (rev 1483)		Claudia	cv402	XVal Session 46	1	XVal Session 46-Typing - Text-1		2012-07-13 14:22:37.065000
	Edit pad (rev 1484)		jeral	cv311	XVal Session 46	1	XVal Session 46-Typing - Text-1		2012-07-13 14:22:37.476000
	Edit pad (rev 1485)		Claudia	cv402	XVal Session 46	1	XVal Session 46-Typing - Text-1		2012-07-13 14:22:37.579000
	Edit pad (rev 1486)		Claudia	cv402	XVal Session 46	1	XVal Session 46-Typing - Text-1		2012-07-13 14:22:38.087000
	Edit pad (rev 1487)		jeral	cv311	XVal Session 46	1	XVal Session 46-Typing - Text-1		2012-07-13 14:22:38.329000
	Edit pad (rev 1488)		Claudia	cv402	XVal Session 46	1	XVal Session 46-Typing - Text-1		2012-07-13 14:22:38.596000
	Edit pad (rev 1489)		jeral	cv311	XVal Session 46	1	XVal Session 46-Typing - Text-1		2012-07-13 14:22:38.838000
	Edit pad (rev 1490)		Claudia	cv402	XVal Session 46	1	XVal Session 46-Typing - Text-1		2012-07-13 14:22:39.097000
	Edit pad (rev 1491)		Claudia	cv402	XVal Session 46	1	XVal Session 46-Typing - Text-1		2012-07-13 14:22:39.596000
	Edit pad (rev 1492)		Claudia	cv402	XVal Session 46	1	XVal Session 46-Typing - Text-1		2012-07-13 14:22:40.102000
	Edit pad (rev 1493)		jeral	cv311	XVal Session 46	1	XVal Session 46-Typing - Text-1		2012-07-13 14:22:40.291000
	Edit pad (rev 1494)		Mark:	cv309	XVal Session 46	1	XVal Session 46-Typing - Text-1		2012-07-13 14:22:40.389000
	Edit pad (rev 1495)		Claudia	cv402	XVal Session 46	1	XVal Session 46-Typing - Text-1		2012-07-13 14:22:40.611000
	Edit pad (rev 1496)		Mark:	cv309	XVal Session 46	1	XVal Session 46-Typing - Text-1		2012-07-13 14:22:40.888000
	Edit pad (rev 1497)		Claudia	cv402	XVal Session 46	1	XVal Session 46-Typing - Text-1		2012-07-13 14:22:41.117000
	Edit pad (rev 1498)		Mark:	cv309	XVal Session 46	1	XVal Session 46-Typing - Text-1		2012-07-13 14:22:41.398000
	Edit pad (rev 1499)		Claudia	cv402	XVal Session 46	1	XVal Session 46-Typing - Text-1		2012-07-13 14:22:41.633000
	Edit pad (rev 1500)		jeral	cv311	XVal Session 46	1	XVal Session 46-Typing - Text-1		2012-07-13 14:22:41.880000
	Edit pad (rev 1501)		Mark:	cv309	XVal Session 46	1	XVal Session 46-Typing - Text-1		2012-07-13 14:22:41.899000
	Edit pad (rev 1502)		Claudia	cv402	XVal Session 46	1	XVal Session 46-Typing - Text-1		2012-07-13 14:22:42.143000
	Edit pad (rev 1503)		jeral	cv311	XVal Session 46	1	XVal Session 46-Typing - Text-1		2012-07-13 14:22:42.384000
	Edit pad (rev 1504)		Mark:	cv309	XVal Session 46	1	XVal Session 46-Typing - Text-1		2012-07-13 14:22:42.399000
	Edit pad (rev 1505)		Claudia	cv402	XVal Session 46	1	XVal Session 46-Typing - Text-1		2012-07-13 14:22:42.643000
	Edit pad (rev 1506)		Mark:	cv309	XVal Session 46	1	XVal Session 46-Typing - Text-1		2012-07-13 14:22:42.900000
	Edit pad (rev 1507)		Claudia	cv402	XVal Session 46	1	XVal Session 46-Typing - Text-1		2012-07-13 14:22:43.142000
	Edit pad (rev 1508)		Mark:	cv309	XVal Session 46	1	XVal Session 46-Typing - Text-1		2012-07-13 14:22:43.400000
	Edit pad (rev 1509)		Claudia	cv402	XVal Session 46	1	XVal Session 46-Typing - Text-1		2012-07-13 14:22:43.642000
	Edit pad (rev 1510)		Mark:	cv309	XVal Session 46	1	XVal Session 46-Typing - Text-1		2012-07-13 14:22:43.899000
	Edit pad (rev 1511)		Claudia	cv402	XVal Session 46	1	XVal Session 46-Typing - Text-1		2012-07-13 14:22:44.142000
	Edit pad (rev 1512)		Mark:	cv309	XVal Session 46	1	XVal Session 46-Typing - Text-1		2012-07-13 14:22:44.401000
	Edit pad (rev 1513)		jeral	cv311	XVal Session 46	1	XVal Session 46-Typing - Text-1		2012-07-13 14:22:44.427000
	Edit pad (rev 1514)		Claudia	cv402	XVal Session 46	1	XVal Session 46-Typing - Text-1		2012-07-13 14:22:44.713000
	Edit pad (rev 1515)		Mark:	cv309	XVal Session 46	1	XVal Session 46-Typing - Text-1		2012-07-13 14:22:44.899000
	Edit pad (rev 1516)		jeral	cv311	XVal Session 46	1	XVal Session 46-Typing - Text-1		2012-07-13 14:22:44.931000
	Edit pad (rev 1517)		Claudia	cv402	XVal Session 46	1	XVal Session 46-Typing - Text-1		2012-07-13 14:22:45.142000
	Edit pad (rev 1518)		Mark:	cv309	XVal Session 46	1	XVal Session 46-Typing - Text-1		2012-07-13 14:22:45.399000
	Edit pad (rev 1519)		Claudia	cv402	XVal Session 46	1	XVal Session 46-Typing - Text-1		2012-07-13 14:22:45.642000
	Edit pad (rev 1520)		Mark:	cv309	XVal Session 46	1	XVal Session 46-Typing - Text-1		2012-07-13 14:22:45.900000
	Edit pad (rev 1521)		Claudia	cv402	XVal Session 46	1	XVal Session 46-Typing - Text-1		2012-07-13 14:22:46.142000
	Edit pad (rev 1522)		jeral	cv311	XVal Session 46	1	XVal Session 46-Typing - Text-1		2012-07-13 14:22:46.212000
	Edit pad (rev 1523)		Mark:	cv309	XVal Session 46	1	XVal Session 46-Typing - Text-1		2012-07-13 14:22:46.400000
	Edit pad (rev 1524)		Claudia	cv402	XVal Session 46	1	XVal Session 46-Typing - Text-1		2012-07-13 14:22:46.641000
	Edit pad (rev 1525)		Mark:	cv309	XVal Session 46	1	XVal Session 46-Typing - Text-1		2012-07-13 14:22:46.900000
	Edit pad (rev 1526)		Claudia	cv402	XVal Session 46	1	XVal Session 46-Typing - Text-1		2012-07-13 14:22:47.142000
	Edit pad (rev 1527)		Mark:	cv309	XVal Session 46	1	XVal Session 46-Typing - Text-1		2012-07-13 14:22:47.401000
	Edit pad (rev 1528)		jeral	cv311	XVal Session 46	1	XVal Session 46-Typing - Text-1		2012-07-13 14:22:47.424000
	Edit pad (rev 1529)		Claudia	cv402	XVal Session 46	1	XVal Session 46-Typing - Text-1		2012-07-13 14:22:47.650000
	Edit pad (rev 1530)		Mark:	cv309	XVal Session 46	1	XVal Session 46-Typing - Text-1		2012-07-13 14:22:47.901000
	Edit pad (rev 1531)		jeral	cv311	XVal Session 46	1	XVal Session 46-Typing - Text-1		2012-07-13 14:22:47.931000
	Edit pad (rev 1532)		Claudia	cv402	XVal Session 46	1	XVal Session 46-Typing - Text-1		2012-07-13 14:22:48.162000
	Edit pad (rev 1533)		Mark:	cv309	XVal Session 46	1	XVal Session 46-Typing - Text-1		2012-07-13 14:22:48.404000
	Edit pad (rev 1534)		jeral	cv311	XVal Session 46	1	XVal Session 46-Typing - Text-1		2012-07-13 14:22:48.431000
	Edit pad (rev 1535)		Claudia	cv402	XVal Session 46	1	XVal Session 46-Typing - Text-1		2012-07-13 14:22:48.674000
	Edit pad (rev 1536)		Mark:	cv309	XVal Session 46	1	XVal Session 46-Typing - Text-1		2012-07-13 14:22:48.901000
	Edit pad (rev 1537)		jeral	cv311	XVal Session 46	1	XVal Session 46-Typing - Text-1		2012-07-13 14:22:48.936000
	Edit pad (rev 1538)		Claudia	cv402	XVal Session 46	1	XVal Session 46-Typing - Text-1		2012-07-13 14:22:49.176000
	Edit pad (rev 1539)		Mark:	cv309	XVal Session 46	1	XVal Session 46-Typing - Text-1		2012-07-13 14:22:49.403000
	Edit pad (rev 1540)		jeral	cv311	XVal Session 46	1	XVal Session 46-Typing - Text-1		2012-07-13 14:22:49.447000
	Edit pad (rev 1541)		Claudia	cv402	XVal Session 46	1	XVal Session 46-Typing - Text-1		2012-07-13 14:22:49.674000
	Edit pad (rev 1542)		Mark:	cv309	XVal Session 46	1	XVal Session 46-Typing - Text-1		2012-07-13 14:22:49.901000
	Edit pad (rev 1543)		jeral	cv311	XVal Session 46	1	XVal Session 46-Typing - Text-1		2012-07-13 14:22:49.957000
	Edit pad (rev 1544)		Claudia	cv402	XVal Session 46	1	XVal Session 46-Typing - Text-1		2012-07-13 14:22:50.173000
	Edit pad (rev 1545)		Mark:	cv309	XVal Session 46	1	XVal Session 46-Typing - Text-1		2012-07-13 14:22:50.402000
	Edit pad (rev 1546)		jeral	cv311	XVal Session 46	1	XVal Session 46-Typing - Text-1		2012-07-13 14:22:50.462000
	Edit pad (rev 1547)		Claudia	cv402	XVal Session 46	1	XVal Session 46-Typing - Text-1		2012-07-13 14:22:50.673000
	Edit pad (rev 1548)		Mark:	cv309	XVal Session 46	1	XVal Session 46-Typing - Text-1		2012-07-13 14:22:50.902000
	Edit pad (rev 1549)		jeral	cv311	XVal Session 46	1	XVal Session 46-Typing - Text-1		2012-07-13 14:22:50.964000
	Edit pad (rev 1550)		Claudia	cv402	XVal Session 46	1	XVal Session 46-Typing - Text-1		2012-07-13 14:22:51.180000
	Edit pad (rev 1551)		Mark:	cv309	XVal Session 46	1	XVal Session 46-Typing - Text-1		2012-07-13 14:22:51.403000
	Edit pad (rev 1552)		Claudia	cv402	XVal Session 46	1	XVal Session 46-Typing - Text-1		2012-07-13 14:22:51.689000
	Edit pad (rev 1553)		Mark:	cv309	XVal Session 46	1	XVal Session 46-Typing - Text-1		2012-07-13 14:22:51.903000
	Edit pad (rev 1554)		Claudia	cv402	XVal Session 46	1	XVal Session 46-Typing - Text-1		2012-07-13 14:22:52.193000
	Edit pad (rev 1555)		jeral	cv311	XVal Session 46	1	XVal Session 46-Typing - Text-1		2012-07-13 14:22:52.197000
	Edit pad (rev 1556)		sean	cv372	XVal Session 46	1	XVal Session 46-Typing - Text-1		2012-07-13 14:22:52.325000
	Edit pad (rev 1557)		Mark:	cv309	XVal Session 46	1	XVal Session 46-Typing - Text-1		2012-07-13 14:22:52.402000
	Edit pad (rev 1558)		Claudia	cv402	XVal Session 46	1	XVal Session 46-Typing - Text-1		2012-07-13 14:22:52.705000
	Edit pad (rev 1559)		Mark:	cv309	XVal Session 46	1	XVal Session 46-Typing - Text-1		2012-07-13 14:22:52.904000
	Edit pad (rev 1560)		Claudia	cv402	XVal Session 46	1	XVal Session 46-Typing - Text-1		2012-07-13 14:22:53.205000
	Edit pad (rev 1561)		jeral	cv311	XVal Session 46	1	XVal Session 46-Typing - Text-1		2012-07-13 14:22:53.394000
	Edit pad (rev 1562)		Mark:	cv309	XVal Session 46	1	XVal Session 46-Typing - Text-1		2012-07-13 14:22:53.407000
	Edit pad (rev 1563)		Claudia	cv402	XVal Session 46	1	XVal Session 46-Typing - Text-1		2012-07-13 14:22:53.705000
	Edit pad (rev 1564)		Mark:	cv309	XVal Session 46	1	XVal Session 46-Typing - Text-1		2012-07-13 14:22:53.908000
	Edit pad (rev 1565)		Claudia	cv402	XVal Session 46	1	XVal Session 46-Typing - Text-1		2012-07-13 14:22:54.213000
	Edit pad (rev 1566)		Mark:	cv309	XVal Session 46	1	XVal Session 46-Typing - Text-1		2012-07-13 14:22:54.408000
	Edit pad (rev 1567)		jeral	cv311	XVal Session 46	1	XVal Session 46-Typing - Text-1		2012-07-13 14:22:54.452000
	Edit pad (rev 1568)		Claudia	cv402	XVal Session 46	1	XVal Session 46-Typing - Text-1		2012-07-13 14:22:54.714000
	Edit pad (rev 1569)		Mark:	cv309	XVal Session 46	1	XVal Session 46-Typing - Text-1		2012-07-13 14:22:54.907000
	Edit pad (rev 1570)		jeral	cv311	XVal Session 46	1	XVal Session 46-Typing - Text-1		2012-07-13 14:22:54.954000
	Edit pad (rev 1571)		Claudia	cv402	XVal Session 46	1	XVal Session 46-Typing - Text-1		2012-07-13 14:22:55.230000
	Edit pad (rev 1572)		Mark:	cv309	XVal Session 46	1	XVal Session 46-Typing - Text-1		2012-07-13 14:22:55.407000
	Edit pad (rev 1573)		Claudia	cv402	XVal Session 46	1	XVal Session 46-Typing - Text-1		2012-07-13 14:22:55.729000
	Edit pad (rev 1574)		Mark:	cv309	XVal Session 46	1	XVal Session 46-Typing - Text-1		2012-07-13 14:22:55.918000
	Edit pad (rev 1575)		Claudia	cv402	XVal Session 46	1	XVal Session 46-Typing - Text-1		2012-07-13 14:22:56.233000
	Edit pad (rev 1576)		Mark:	cv309	XVal Session 46	1	XVal Session 46-Typing - Text-1		2012-07-13 14:22:56.417000
	Edit pad (rev 1577)		Claudia	cv402	XVal Session 46	1	XVal Session 46-Typing - Text-1		2012-07-13 14:22:56.735000
	Edit pad (rev 1578)		Mark:	cv309	XVal Session 46	1	XVal Session 46-Typing - Text-1		2012-07-13 14:22:56.917000
	Edit pad (rev 1579)		Claudia	cv402	XVal Session 46	1	XVal Session 46-Typing - Text-1		2012-07-13 14:22:57.237000
	Edit pad (rev 1580)		Mark:	cv309	XVal Session 46	1	XVal Session 46-Typing - Text-1		2012-07-13 14:22:57.416000
	Edit pad (rev 1581)		Claudia	cv402	XVal Session 46	1	XVal Session 46-Typing - Text-1		2012-07-13 14:22:57.736000
	Edit pad (rev 1582)		Mark:	cv309	XVal Session 46	1	XVal Session 46-Typing - Text-1		2012-07-13 14:22:57.916000
	Edit pad (rev 1583)		jeral	cv311	XVal Session 46	1	XVal Session 46-Typing - Text-1		2012-07-13 14:22:58.010000
	Edit pad (rev 1584)		Claudia	cv402	XVal Session 46	1	XVal Session 46-Typing - Text-1		2012-07-13 14:22:58.236000
	Edit pad (rev 1585)		Mark:	cv309	XVal Session 46	1	XVal Session 46-Typing - Text-1		2012-07-13 14:22:58.417000
	Edit pad (rev 1586)		jeral	cv311	XVal Session 46	1	XVal Session 46-Typing - Text-1		2012-07-13 14:22:58.531000
	Edit pad (rev 1587)		Claudia	cv402	XVal Session 46	1	XVal Session 46-Typing - Text-1		2012-07-13 14:22:58.753000
	Edit pad (rev 1588)		Mark:	cv309	XVal Session 46	1	XVal Session 46-Typing - Text-1		2012-07-13 14:22:58.918000
	Edit pad (rev 1589)		sean	cv372	XVal Session 46	1	XVal Session 46-Typing - Text-1		2012-07-13 14:22:59.002000
	Edit pad (rev 1590)		jeral	cv311	XVal Session 46	1	XVal Session 46-Typing - Text-1		2012-07-13 14:22:59.048000
	Edit pad (rev 1591)		Claudia	cv402	XVal Session 46	1	XVal Session 46-Typing - Text-1		2012-07-13 14:22:59.253000
	Edit pad (rev 1592)		Mark:	cv309	XVal Session 46	1	XVal Session 46-Typing - Text-1		2012-07-13 14:22:59.419000
	Edit pad (rev 1593)		jeral	cv311	XVal Session 46	1	XVal Session 46-Typing - Text-1		2012-07-13 14:22:59.621000
	Edit pad (rev 1594)		Claudia	cv402	XVal Session 46	1	XVal Session 46-Typing - Text-1		2012-07-13 14:22:59.751000
	Edit pad (rev 1595)		Mark:	cv309	XVal Session 46	1	XVal Session 46-Typing - Text-1		2012-07-13 14:22:59.924000
	Edit pad (rev 1596)		jeral	cv311	XVal Session 46	1	XVal Session 46-Typing - Text-1		2012-07-13 14:23:00.134000
	Edit pad (rev 1597)		Claudia	cv402	XVal Session 46	1	XVal Session 46-Typing - Text-1		2012-07-13 14:23:00.251000
	Edit pad (rev 1598)		Mark:	cv309	XVal Session 46	1	XVal Session 46-Typing - Text-1		2012-07-13 14:23:00.423000
	Edit pad (rev 1599)		jeral	cv311	XVal Session 46	1	XVal Session 46-Typing - Text-1		2012-07-13 14:23:00.634000
	Edit pad (rev 1600)		Claudia	cv402	XVal Session 46	1	XVal Session 46-Typing - Text-1		2012-07-13 14:23:00.752000
	Edit pad (rev 1601)		Mark:	cv309	XVal Session 46	1	XVal Session 46-Typing - Text-1		2012-07-13 14:23:00.926000
	Edit pad (rev 1602)		sean	cv372	XVal Session 46	1	XVal Session 46-Typing - Text-1		2012-07-13 14:23:00.961000
	Edit pad (rev 1603)		jeral	cv311	XVal Session 46	1	XVal Session 46-Typing - Text-1		2012-07-13 14:23:01.134000
	Edit pad (rev 1604)		Claudia	cv402	XVal Session 46	1	XVal Session 46-Typing - Text-1		2012-07-13 14:23:01.253000
	Edit pad (rev 1605)		Mark:	cv309	XVal Session 46	1	XVal Session 46-Typing - Text-1		2012-07-13 14:23:01.425000
	Edit pad (rev 1606)		jeral	cv311	XVal Session 46	1	XVal Session 46-Typing - Text-1		2012-07-13 14:23:01.650000
	Edit pad (rev 1607)		Claudia	cv402	XVal Session 46	1	XVal Session 46-Typing - Text-1		2012-07-13 14:23:01.768000
	Edit pad (rev 1608)		Mark:	cv309	XVal Session 46	1	XVal Session 46-Typing - Text-1		2012-07-13 14:23:01.930000
	Edit pad (rev 1609)		sean	cv372	XVal Session 46	1	XVal Session 46-Typing - Text-1		2012-07-13 14:23:02.134000
	Edit pad (rev 1610)		jeral	cv311	XVal Session 46	1	XVal Session 46-Typing - Text-1		2012-07-13 14:23:02.149000
	Edit pad (rev 1611)		Claudia	cv402	XVal Session 46	1	XVal Session 46-Typing - Text-1		2012-07-13 14:23:02.282000
	Edit pad (rev 1612)		Mark:	cv309	XVal Session 46	1	XVal Session 46-Typing - Text-1		2012-07-13 14:23:02.431000
	Edit pad (rev 1613)		sean	cv372	XVal Session 46	1	XVal Session 46-Typing - Text-1		2012-07-13 14:23:02.644000
	Edit pad (rev 1614)		jeral	cv311	XVal Session 46	1	XVal Session 46-Typing - Text-1		2012-07-13 14:23:02.649000
	Edit pad (rev 1615)		Claudia	cv402	XVal Session 46	1	XVal Session 46-Typing - Text-1		2012-07-13 14:23:02.788000
	Edit pad (rev 1616)		Mark:	cv309	XVal Session 46	1	XVal Session 46-Typing - Text-1		2012-07-13 14:23:02.931000
	Edit pad (rev 1617)		Claudia	cv402	XVal Session 46	1	XVal Session 46-Typing - Text-1		2012-07-13 14:23:03.298000
	Edit pad (rev 1618)		sean	cv372	XVal Session 46	1	XVal Session 46-Typing - Text-1		2012-07-13 14:23:03.391000
	Edit pad (rev 1619)		jeral	cv311	XVal Session 46	1	XVal Session 46-Typing - Text-1		2012-07-13 14:23:03.416000
	Edit pad (rev 1620)		Mark:	cv309	XVal Session 46	1	XVal Session 46-Typing - Text-1		2012-07-13 14:23:03.431000
	Edit pad (rev 1621)		Claudia	cv402	XVal Session 46	1	XVal Session 46-Typing - Text-1		2012-07-13 14:23:03.826000
	Edit pad (rev 1622)		sean	cv372	XVal Session 46	1	XVal Session 46-Typing - Text-1		2012-07-13 14:23:03.906000
	Edit pad (rev 1623)		jeral	cv311	XVal Session 46	1	XVal Session 46-Typing - Text-1		2012-07-13 14:23:03.926000
	Edit pad (rev 1624)		Mark:	cv309	XVal Session 46	1	XVal Session 46-Typing - Text-1		2012-07-13 14:23:03.930000
	Edit pad (rev 1625)		Claudia	cv402	XVal Session 46	1	XVal Session 46-Typing - Text-1		2012-07-13 14:23:04.299000
	Edit pad (rev 1626)		jeral	cv311	XVal Session 46	1	XVal Session 46-Typing - Text-1		2012-07-13 14:23:04.429000
	Edit pad (rev 1627)		Mark:	cv309	XVal Session 46	1	XVal Session 46-Typing - Text-1		2012-07-13 14:23:04.432000
	Edit pad (rev 1628)		Claudia	cv402	XVal Session 46	1	XVal Session 46-Typing - Text-1		2012-07-13 14:23:04.798000
	Edit pad (rev 1629)		jeral	cv311	XVal Session 46	1	XVal Session 46-Typing - Text-1		2012-07-13 14:23:04.929000
	Edit pad (rev 1630)		Mark:	cv309	XVal Session 46	1	XVal Session 46-Typing - Text-1		2012-07-13 14:23:04.932000
	Edit pad (rev 1631)		sean	cv372	XVal Session 46	1	XVal Session 46-Typing - Text-1		2012-07-13 14:23:04.956000
	Edit pad (rev 1632)		Claudia	cv402	XVal Session 46	1	XVal Session 46-Typing - Text-1		2012-07-13 14:23:05.315000
	Edit pad (rev 1633)		Mark:	cv309	XVal Session 46	1	XVal Session 46-Typing - Text-1		2012-07-13 14:23:05.432000
	Edit pad (rev 1634)		sean	cv372	XVal Session 46	1	XVal Session 46-Typing - Text-1		2012-07-13 14:23:05.623000
	Edit pad (rev 1635)		Claudia	cv402	XVal Session 46	1	XVal Session 46-Typing - Text-1		2012-07-13 14:23:05.815000
	Edit pad (rev 1636)		Mark:	cv309	XVal Session 46	1	XVal Session 46-Typing - Text-1		2012-07-13 14:23:05.932000
	Edit pad (rev 1637)		sean	cv372	XVal Session 46	1	XVal Session 46-Typing - Text-1		2012-07-13 14:23:06.137000
	Edit pad (rev 1638)		Claudia	cv402	XVal Session 46	1	XVal Session 46-Typing - Text-1		2012-07-13 14:23:06.313000
	Edit pad (rev 1639)		Mark:	cv309	XVal Session 46	1	XVal Session 46-Typing - Text-1		2012-07-13 14:23:06.432000
	Edit pad (rev 1640)		sean	cv372	XVal Session 46	1	XVal Session 46-Typing - Text-1		2012-07-13 14:23:06.643000
	Edit pad (rev 1641)		Mark:	cv309	XVal Session 46	1	XVal Session 46-Typing - Text-1		2012-07-13 14:23:06.940000
	Edit pad (rev 1642)		sean	cv372	XVal Session 46	1	XVal Session 46-Typing - Text-1		2012-07-13 14:23:07.143000
	Edit pad (rev 1643)		Mark:	cv309	XVal Session 46	1	XVal Session 46-Typing - Text-1		2012-07-13 14:23:07.441000
	Edit pad (rev 1644)		sean	cv372	XVal Session 46	1	XVal Session 46-Typing - Text-1		2012-07-13 14:23:07.641000
	Edit pad (rev 1645)		Mark:	cv309	XVal Session 46	1	XVal Session 46-Typing - Text-1		2012-07-13 14:23:07.944000
	Edit pad (rev 1646)		sean	cv372	XVal Session 46	1	XVal Session 46-Typing - Text-1		2012-07-13 14:23:08.174000
	Edit pad (rev 1647)		Mark:	cv309	XVal Session 46	1	XVal Session 46-Typing - Text-1		2012-07-13 14:23:08.443000
	Edit pad (rev 1648)		sean	cv372	XVal Session 46	1	XVal Session 46-Typing - Text-1		2012-07-13 14:23:08.673000
	Edit pad (rev 1649)		Mark:	cv309	XVal Session 46	1	XVal Session 46-Typing - Text-1		2012-07-13 14:23:08.944000
	Edit pad (rev 1650)		sean	cv372	XVal Session 46	1	XVal Session 46-Typing - Text-1		2012-07-13 14:23:09.278000
	Edit pad (rev 1651)		Mark:	cv309	XVal Session 46	1	XVal Session 46-Typing - Text-1		2012-07-13 14:23:09.538000
	Edit pad (rev 1652)		sean	cv372	XVal Session 46	1	XVal Session 46-Typing - Text-1		2012-07-13 14:23:09.829000
	Edit pad (rev 1653)		Mark:	cv309	XVal Session 46	1	XVal Session 46-Typing - Text-1		2012-07-13 14:23:10.038000
	Edit pad (rev 1654)		jeral	cv311	XVal Session 46	1	XVal Session 46-Typing - Text-1		2012-07-13 14:23:10.313000
	Edit pad (rev 1655)		Mark:	cv309	XVal Session 46	1	XVal Session 46-Typing - Text-1		2012-07-13 14:23:10.536000
	Edit pad (rev 1656)		jeral	cv311	XVal Session 46	1	XVal Session 46-Typing - Text-1		2012-07-13 14:23:10.815000
	Edit pad (rev 1657)		Mark:	cv309	XVal Session 46	1	XVal Session 46-Typing - Text-1		2012-07-13 14:23:11.036000
	Edit pad (rev 1658)		jeral	cv311	XVal Session 46	1	XVal Session 46-Typing - Text-1		2012-07-13 14:23:11.322000
	Edit pad (rev 1659)		sean	cv372	XVal Session 46	1	XVal Session 46-Typing - Text-1		2012-07-13 14:23:11.440000
	Edit pad (rev 1660)		Mark:	cv309	XVal Session 46	1	XVal Session 46-Typing - Text-1		2012-07-13 14:23:11.536000
	Edit pad (rev 1661)		jeral	cv311	XVal Session 46	1	XVal Session 46-Typing - Text-1		2012-07-13 14:23:11.822000
	Edit pad (rev 1662)		sean	cv372	XVal Session 46	1	XVal Session 46-Typing - Text-1		2012-07-13 14:23:11.939000
	Edit pad (rev 1663)		Mark:	cv309	XVal Session 46	1	XVal Session 46-Typing - Text-1		2012-07-13 14:23:12.038000
	Edit pad (rev 1664)		jeral	cv311	XVal Session 46	1	XVal Session 46-Typing - Text-1		2012-07-13 14:23:12.321000
	Edit pad (rev 1665)		sean	cv372	XVal Session 46	1	XVal Session 46-Typing - Text-1		2012-07-13 14:23:12.439000
	Edit pad (rev 1666)		Mark:	cv309	XVal Session 46	1	XVal Session 46-Typing - Text-1		2012-07-13 14:23:12.538000
	Edit pad (rev 1667)		jeral	cv311	XVal Session 46	1	XVal Session 46-Typing - Text-1		2012-07-13 14:23:12.820000
	Edit pad (rev 1668)		sean	cv372	XVal Session 46	1	XVal Session 46-Typing - Text-1		2012-07-13 14:23:12.939000
	Edit pad (rev 1669)		Mark:	cv309	XVal Session 46	1	XVal Session 46-Typing - Text-1		2012-07-13 14:23:13.047000
	Edit pad (rev 1670)		jeral	cv311	XVal Session 46	1	XVal Session 46-Typing - Text-1		2012-07-13 14:23:13.327000
	Edit pad (rev 1671)		sean	cv372	XVal Session 46	1	XVal Session 46-Typing - Text-1		2012-07-13 14:23:13.439000
	Edit pad (rev 1672)		Mark:	cv309	XVal Session 46	1	XVal Session 46-Typing - Text-1		2012-07-13 14:23:13.549000
	Edit pad (rev 1673)		jeral	cv311	XVal Session 46	1	XVal Session 46-Typing - Text-1		2012-07-13 14:23:13.837000
	Edit pad (rev 1674)		sean	cv372	XVal Session 46	1	XVal Session 46-Typing - Text-1		2012-07-13 14:23:13.942000
	Edit pad (rev 1675)		Mark:	cv309	XVal Session 46	1	XVal Session 46-Typing - Text-1		2012-07-13 14:23:14.048000
	Edit pad (rev 1676)		Claudia	cv402	XVal Session 46	1	XVal Session 46-Typing - Text-1		2012-07-13 14:23:14.393000
	Edit pad (rev 1677)		sean	cv372	XVal Session 46	1	XVal Session 46-Typing - Text-1		2012-07-13 14:23:14.453000
	Edit pad (rev 1678)		Mark:	cv309	XVal Session 46	1	XVal Session 46-Typing - Text-1		2012-07-13 14:23:14.548000
	Edit pad (rev 1679)		jeral	cv311	XVal Session 46	1	XVal Session 46-Typing - Text-1		2012-07-13 14:23:14.585000
	Edit pad (rev 1680)		Mark:	cv309	XVal Session 46	1	XVal Session 46-Typing - Text-1		2012-07-13 14:23:15.051000
	Edit pad (rev 1681)		sean	cv372	XVal Session 46	1	XVal Session 46-Typing - Text-1		2012-07-13 14:23:15.385000
	Edit pad (rev 1682)		Mark:	cv309	XVal Session 46	1	XVal Session 46-Typing - Text-1		2012-07-13 14:23:15.549000
	Edit pad (rev 1683)		sean	cv372	XVal Session 46	1	XVal Session 46-Typing - Text-1		2012-07-13 14:23:15.891000
	Edit pad (rev 1684)		jeral	cv311	XVal Session 46	1	XVal Session 46-Typing - Text-1		2012-07-13 14:23:15.917000
	Edit pad (rev 1685)		Mark:	cv309	XVal Session 46	1	XVal Session 46-Typing - Text-1		2012-07-13 14:23:16.049000
	Edit pad (rev 1686)		sean	cv372	XVal Session 46	1	XVal Session 46-Typing - Text-1		2012-07-13 14:23:16.393000
	Edit pad (rev 1687)		jeral	cv311	XVal Session 46	1	XVal Session 46-Typing - Text-1		2012-07-13 14:23:16.416000
	Edit pad (rev 1688)		Mark:	cv309	XVal Session 46	1	XVal Session 46-Typing - Text-1		2012-07-13 14:23:16.549000
	Edit pad (rev 1689)		sean	cv372	XVal Session 46	1	XVal Session 46-Typing - Text-1		2012-07-13 14:23:16.893000
	Edit pad (rev 1690)		jeral	cv311	XVal Session 46	1	XVal Session 46-Typing - Text-1		2012-07-13 14:23:16.916000
	Edit pad (rev 1691)		Mark:	cv309	XVal Session 46	1	XVal Session 46-Typing - Text-1		2012-07-13 14:23:17.050000
	Edit pad (rev 1692)		Mark:	cv309	XVal Session 46	1	XVal Session 46-Typing - Text-1		2012-07-13 14:23:17.551000
	Edit pad (rev 1693)		jeral	cv311	XVal Session 46	1	XVal Session 46-Typing - Text-1		2012-07-13 14:23:17.642000
	Edit pad (rev 1694)		sean	cv372	XVal Session 46	1	XVal Session 46-Typing - Text-1		2012-07-13 14:23:17.666000
	Edit pad (rev 1695)		Mark:	cv309	XVal Session 46	1	XVal Session 46-Typing - Text-1		2012-07-13 14:23:18.052000
	Edit pad (rev 1696)		jeral	cv311	XVal Session 46	1	XVal Session 46-Typing - Text-1		2012-07-13 14:23:18.147000
	Edit pad (rev 1697)		sean	cv372	XVal Session 46	1	XVal Session 46-Typing - Text-1		2012-07-13 14:23:18.324000
	Edit pad (rev 1698)		Mark:	cv309	XVal Session 46	1	XVal Session 46-Typing - Text-1		2012-07-13 14:23:18.556000
	Edit pad (rev 1699)		jeral	cv311	XVal Session 46	1	XVal Session 46-Typing - Text-1		2012-07-13 14:23:18.647000
	Edit pad (rev 1700)		sean	cv372	XVal Session 46	1	XVal Session 46-Typing - Text-1		2012-07-13 14:23:18.832000
	Edit pad (rev 1701)		Mark:	cv309	XVal Session 46	1	XVal Session 46-Typing - Text-1		2012-07-13 14:23:19.055000
	Edit pad (rev 1702)		jeral	cv311	XVal Session 46	1	XVal Session 46-Typing - Text-1		2012-07-13 14:23:19.147000
	Edit pad (rev 1703)		sean	cv372	XVal Session 46	1	XVal Session 46-Typing - Text-1		2012-07-13 14:23:19.331000
	Edit pad (rev 1704)		Mark:	cv309	XVal Session 46	1	XVal Session 46-Typing - Text-1		2012-07-13 14:23:19.554000
	Edit pad (rev 1705)		jeral	cv311	XVal Session 46	1	XVal Session 46-Typing - Text-1		2012-07-13 14:23:19.647000
	Edit pad (rev 1706)		Mark:	cv309	XVal Session 46	1	XVal Session 46-Typing - Text-1		2012-07-13 14:23:20.075000
	Edit pad (rev 1707)		jeral	cv311	XVal Session 46	1	XVal Session 46-Typing - Text-1		2012-07-13 14:23:20.152000
	Edit pad (rev 1708)		sean	cv372	XVal Session 46	1	XVal Session 46-Typing - Text-1		2012-07-13 14:23:20.424000
	Edit pad (rev 1709)		Mark:	cv309	XVal Session 46	1	XVal Session 46-Typing - Text-1		2012-07-13 14:23:20.576000
	Edit pad (rev 1710)		jeral	cv311	XVal Session 46	1	XVal Session 46-Typing - Text-1		2012-07-13 14:23:20.667000
	Edit pad (rev 1711)		sean	cv372	XVal Session 46	1	XVal Session 46-Typing - Text-1		2012-07-13 14:23:20.924000
	Edit pad (rev 1712)		Mark:	cv309	XVal Session 46	1	XVal Session 46-Typing - Text-1		2012-07-13 14:23:21.075000
	Edit pad (rev 1713)		sean	cv372	XVal Session 46	1	XVal Session 46-Typing - Text-1		2012-07-13 14:23:21.430000
	Edit pad (rev 1714)		Mark:	cv309	XVal Session 46	1	XVal Session 46-Typing - Text-1		2012-07-13 14:23:21.578000
	Edit pad (rev 1715)		sean	cv372	XVal Session 46	1	XVal Session 46-Typing - Text-1		2012-07-13 14:23:21.940000
	Edit pad (rev 1716)		Mark:	cv309	XVal Session 46	1	XVal Session 46-Typing - Text-1		2012-07-13 14:23:22.076000
	Edit pad (rev 1717)		Claudia	cv402	XVal Session 46	1	XVal Session 46-Typing - Text-1		2012-07-13 14:23:22.305000
	Edit pad (rev 1718)		sean	cv372	XVal Session 46	1	XVal Session 46-Typing - Text-1		2012-07-13 14:23:22.438000
	Edit pad (rev 1719)		Mark:	cv309	XVal Session 46	1	XVal Session 46-Typing - Text-1		2012-07-13 14:23:22.579000
	Edit pad (rev 1720)		Claudia	cv402	XVal Session 46	1	XVal Session 46-Typing - Text-1		2012-07-13 14:23:22.816000
	Edit pad (rev 1721)		sean	cv372	XVal Session 46	1	XVal Session 46-Typing - Text-1		2012-07-13 14:23:22.938000
	Edit pad (rev 1722)		jeral	cv311	XVal Session 46	1	XVal Session 46-Typing - Text-1		2012-07-13 14:23:23.049000
	Edit pad (rev 1723)		Mark:	cv309	XVal Session 46	1	XVal Session 46-Typing - Text-1		2012-07-13 14:23:23.078000
	Edit pad (rev 1724)		Claudia	cv402	XVal Session 46	1	XVal Session 46-Typing - Text-1		2012-07-13 14:23:23.316000
	Edit pad (rev 1725)		sean	cv372	XVal Session 46	1	XVal Session 46-Typing - Text-1		2012-07-13 14:23:23.438000
	Edit pad (rev 1726)		jeral	cv311	XVal Session 46	1	XVal Session 46-Typing - Text-1		2012-07-13 14:23:23.554000
	Edit pad (rev 1727)		Mark:	cv309	XVal Session 46	1	XVal Session 46-Typing - Text-1		2012-07-13 14:23:23.582000
	Edit pad (rev 1728)		sean	cv372	XVal Session 46	1	XVal Session 46-Typing - Text-1		2012-07-13 14:23:23.939000
	Edit pad (rev 1729)		Mark:	cv309	XVal Session 46	1	XVal Session 46-Typing - Text-1		2012-07-13 14:23:24.081000
	Edit pad (rev 1730)		Claudia	cv402	XVal Session 46	1	XVal Session 46-Typing - Text-1		2012-07-13 14:23:24.103000
	Edit pad (rev 1731)		jeral	cv311	XVal Session 46	1	XVal Session 46-Typing - Text-1		2012-07-13 14:23:24.243000
	Edit pad (rev 1732)		sean	cv372	XVal Session 46	1	XVal Session 46-Typing - Text-1		2012-07-13 14:23:24.439000
	Edit pad (rev 1733)		Mark:	cv309	XVal Session 46	1	XVal Session 46-Typing - Text-1		2012-07-13 14:23:24.582000
	Edit pad (rev 1734)		jeral	cv311	XVal Session 46	1	XVal Session 46-Typing - Text-1		2012-07-13 14:23:24.744000
	Edit pad (rev 1735)		sean	cv372	XVal Session 46	1	XVal Session 46-Typing - Text-1		2012-07-13 14:23:24.939000
	Edit pad (rev 1736)		Mark:	cv309	XVal Session 46	1	XVal Session 46-Typing - Text-1		2012-07-13 14:23:25.092000
	Edit pad (rev 1737)		jeral	cv311	XVal Session 46	1	XVal Session 46-Typing - Text-1		2012-07-13 14:23:25.246000
	Edit pad (rev 1738)		sean	cv372	XVal Session 46	1	XVal Session 46-Typing - Text-1		2012-07-13 14:23:25.439000
	Edit pad (rev 1739)		Mark:	cv309	XVal Session 46	1	XVal Session 46-Typing - Text-1		2012-07-13 14:23:25.591000
	Edit pad (rev 1740)		jeral	cv311	XVal Session 46	1	XVal Session 46-Typing - Text-1		2012-07-13 14:23:25.801000
	Edit pad (rev 1741)		sean	cv372	XVal Session 46	1	XVal Session 46-Typing - Text-1		2012-07-13 14:23:25.938000
	Edit pad (rev 1742)		jeral	cv311	XVal Session 46	1	XVal Session 46-Typing - Text-1		2012-07-13 14:23:26.305000
	Edit pad (rev 1743)		sean	cv372	XVal Session 46	1	XVal Session 46-Typing - Text-1		2012-07-13 14:23:26.438000
	Edit pad (rev 1744)		Mark:	cv309	XVal Session 46	1	XVal Session 46-Typing - Text-1		2012-07-13 14:23:26.464000
	Edit pad (rev 1745)		jeral	cv311	XVal Session 46	1	XVal Session 46-Typing - Text-1		2012-07-13 14:23:26.806000
	Edit pad (rev 1746)		sean	cv372	XVal Session 46	1	XVal Session 46-Typing - Text-1		2012-07-13 14:23:26.938000
	Edit pad (rev 1747)		Mark:	cv309	XVal Session 46	1	XVal Session 46-Typing - Text-1		2012-07-13 14:23:26.964000
	Edit pad (rev 1748)		jeral	cv311	XVal Session 46	1	XVal Session 46-Typing - Text-1		2012-07-13 14:23:27.305000
	Edit pad (rev 1749)		sean	cv372	XVal Session 46	1	XVal Session 46-Typing - Text-1		2012-07-13 14:23:27.437000
	Edit pad (rev 1750)		Mark:	cv309	XVal Session 46	1	XVal Session 46-Typing - Text-1		2012-07-13 14:23:27.463000
	Edit pad (rev 1751)		sean	cv372	XVal Session 46	1	XVal Session 46-Typing - Text-1		2012-07-13 14:23:27.940000
	Edit pad (rev 1752)		Mark:	cv309	XVal Session 46	1	XVal Session 46-Typing - Text-1		2012-07-13 14:23:27.964000
	Edit pad (rev 1753)		jeral	cv311	XVal Session 46	1	XVal Session 46-Typing - Text-1		2012-07-13 14:23:28.421000
	Edit pad (rev 1754)		sean	cv372	XVal Session 46	1	XVal Session 46-Typing - Text-1		2012-07-13 14:23:28.451000
	Edit pad (rev 1755)		Mark:	cv309	XVal Session 46	1	XVal Session 46-Typing - Text-1		2012-07-13 14:23:28.478000
	Edit pad (rev 1756)		Mark:	cv309	XVal Session 46	1	XVal Session 46-Typing - Text-1		2012-07-13 14:23:28.977000
	Edit pad (rev 1757)		sean	cv372	XVal Session 46	1	XVal Session 46-Typing - Text-1		2012-07-13 14:23:29.057000
	Edit pad (rev 1758)		jeral	cv311	XVal Session 46	1	XVal Session 46-Typing - Text-1		2012-07-13 14:23:29.338000
	Edit pad (rev 1759)		Mark:	cv309	XVal Session 46	1	XVal Session 46-Typing - Text-1		2012-07-13 14:23:29.499000
	Edit pad (rev 1760)		sean	cv372	XVal Session 46	1	XVal Session 46-Typing - Text-1		2012-07-13 14:23:29.831000
	Edit pad (rev 1761)		jeral	cv311	XVal Session 46	1	XVal Session 46-Typing - Text-1		2012-07-13 14:23:29.862000
	Edit pad (rev 1762)		Mark:	cv309	XVal Session 46	1	XVal Session 46-Typing - Text-1		2012-07-13 14:23:30.004000
	Edit pad (rev 1763)		sean	cv372	XVal Session 46	1	XVal Session 46-Typing - Text-1		2012-07-13 14:23:30.332000
	Edit pad (rev 1764)		jeral	cv311	XVal Session 46	1	XVal Session 46-Typing - Text-1		2012-07-13 14:23:30.366000
	Edit pad (rev 1765)		Mark:	cv309	XVal Session 46	1	XVal Session 46-Typing - Text-1		2012-07-13 14:23:30.504000
	Edit pad (rev 1766)		sean	cv372	XVal Session 46	1	XVal Session 46-Typing - Text-1		2012-07-13 14:23:30.831000
	Edit pad (rev 1767)		jeral	cv311	XVal Session 46	1	XVal Session 46-Typing - Text-1		2012-07-13 14:23:30.915000
	Edit pad (rev 1768)		Mark:	cv309	XVal Session 46	1	XVal Session 46-Typing - Text-1		2012-07-13 14:23:31.005000
	Edit pad (rev 1769)		sean	cv372	XVal Session 46	1	XVal Session 46-Typing - Text-1		2012-07-13 14:23:31.331000
	Edit pad (rev 1770)		Mark:	cv309	XVal Session 46	1	XVal Session 46-Typing - Text-1		2012-07-13 14:23:31.509000
	Edit pad (rev 1771)		sean	cv372	XVal Session 46	1	XVal Session 46-Typing - Text-1		2012-07-13 14:23:31.831000
	Edit pad (rev 1772)		Mark:	cv309	XVal Session 46	1	XVal Session 46-Typing - Text-1		2012-07-13 14:23:32.009000
	Edit pad (rev 1773)		jeral	cv311	XVal Session 46	1	XVal Session 46-Typing - Text-1		2012-07-13 14:23:32.302000
	Edit pad (rev 1774)		sean	cv372	XVal Session 46	1	XVal Session 46-Typing - Text-1		2012-07-13 14:23:32.331000
	Edit pad (rev 1775)		Mark:	cv309	XVal Session 46	1	XVal Session 46-Typing - Text-1		2012-07-13 14:23:32.509000
	Edit pad (rev 1776)		jeral	cv311	XVal Session 46	1	XVal Session 46-Typing - Text-1		2012-07-13 14:23:32.828000
	Edit pad (rev 1777)		sean	cv372	XVal Session 46	1	XVal Session 46-Typing - Text-1		2012-07-13 14:23:32.831000
	Edit pad (rev 1778)		Mark:	cv309	XVal Session 46	1	XVal Session 46-Typing - Text-1		2012-07-13 14:23:33.007000
	Edit pad (rev 1779)		sean	cv372	XVal Session 46	1	XVal Session 46-Typing - Text-1		2012-07-13 14:23:33.331000
	Edit pad (rev 1780)		jeral	cv311	XVal Session 46	1	XVal Session 46-Typing - Text-1		2012-07-13 14:23:33.335000
	Edit pad (rev 1781)		Mark:	cv309	XVal Session 46	1	XVal Session 46-Typing - Text-1		2012-07-13 14:23:33.509000
	Edit pad (rev 1782)		sean	cv372	XVal Session 46	1	XVal Session 46-Typing - Text-1		2012-07-13 14:23:33.831000
	Edit pad (rev 1783)		Mark:	cv309	XVal Session 46	1	XVal Session 46-Typing - Text-1		2012-07-13 14:23:34.009000
	Edit pad (rev 1784)		sean	cv372	XVal Session 46	1	XVal Session 46-Typing - Text-1		2012-07-13 14:23:34.330000
	Edit pad (rev 1785)		Mark:	cv309	XVal Session 46	1	XVal Session 46-Typing - Text-1		2012-07-13 14:23:34.509000
	Edit pad (rev 1786)		jeral	cv311	XVal Session 46	1	XVal Session 46-Typing - Text-1		2012-07-13 14:23:34.573000
	Edit pad (rev 1787)		sean	cv372	XVal Session 46	1	XVal Session 46-Typing - Text-1		2012-07-13 14:23:34.831000
	Edit pad (rev 1788)		Mark:	cv309	XVal Session 46	1	XVal Session 46-Typing - Text-1		2012-07-13 14:23:35.010000
	Edit pad (rev 1789)		sean	cv372	XVal Session 46	1	XVal Session 46-Typing - Text-1		2012-07-13 14:23:35.332000
	Edit pad (rev 1790)		Claudia	cv402	XVal Session 46	1	XVal Session 46-Typing - Text-1		2012-07-13 14:23:35.403000
	Edit pad (rev 1791)		Mark:	cv309	XVal Session 46	1	XVal Session 46-Typing - Text-1		2012-07-13 14:23:35.510000
	Edit pad (rev 1792)		jeral	cv311	XVal Session 46	1	XVal Session 46-Typing - Text-1		2012-07-13 14:23:35.714000
	Edit pad (rev 1793)		sean	cv372	XVal Session 46	1	XVal Session 46-Typing - Text-1		2012-07-13 14:23:35.830000
	Edit pad (rev 1794)		Claudia	cv402	XVal Session 46	1	XVal Session 46-Typing - Text-1		2012-07-13 14:23:35.910000
	Edit pad (rev 1795)		Mark:	cv309	XVal Session 46	1	XVal Session 46-Typing - Text-1		2012-07-13 14:23:36.016000
	Edit pad (rev 1796)		jeral	cv311	XVal Session 46	1	XVal Session 46-Typing - Text-1		2012-07-13 14:23:36.234000
	Edit pad (rev 1797)		sean	cv372	XVal Session 46	1	XVal Session 46-Typing - Text-1		2012-07-13 14:23:36.330000
	Edit pad (rev 1798)		Mark:	cv309	XVal Session 46	1	XVal Session 46-Typing - Text-1		2012-07-13 14:23:36.517000
	Edit pad (rev 1799)		sean	cv372	XVal Session 46	1	XVal Session 46-Typing - Text-1		2012-07-13 14:23:36.925000
	Edit pad (rev 1800)		Mark:	cv309	XVal Session 46	1	XVal Session 46-Typing - Text-1		2012-07-13 14:23:37.015000
	Edit pad (rev 1801)		Claudia	cv402	XVal Session 46	1	XVal Session 46-Typing - Text-1		2012-07-13 14:23:37.238000
	Edit pad (rev 1802)		Mark:	cv309	XVal Session 46	1	XVal Session 46-Typing - Text-1		2012-07-13 14:23:37.523000
	Edit pad (rev 1803)		jeral	cv311	XVal Session 46	1	XVal Session 46-Typing - Text-1		2012-07-13 14:23:37.543000
	Edit pad (rev 1804)		Claudia	cv402	XVal Session 46	1	XVal Session 46-Typing - Text-1		2012-07-13 14:23:37.739000
	Edit pad (rev 1805)		Mark:	cv309	XVal Session 46	1	XVal Session 46-Typing - Text-1		2012-07-13 14:23:38.023000
	Edit pad (rev 1806)		Claudia	cv402	XVal Session 46	1	XVal Session 46-Typing - Text-1		2012-07-13 14:23:38.508000
	Edit pad (rev 1807)		Mark:	cv309	XVal Session 46	1	XVal Session 46-Typing - Text-1		2012-07-13 14:23:38.529000
	Edit pad (rev 1808)		jeral	cv311	XVal Session 46	1	XVal Session 46-Typing - Text-1		2012-07-13 14:23:38.811000
	Edit pad (rev 1809)		Claudia	cv402	XVal Session 46	1	XVal Session 46-Typing - Text-1		2012-07-13 14:23:39.020000
	Edit pad (rev 1810)		Mark:	cv309	XVal Session 46	1	XVal Session 46-Typing - Text-1		2012-07-13 14:23:39.028000
	Edit pad (rev 1811)		Claudia	cv402	XVal Session 46	1	XVal Session 46-Typing - Text-1		2012-07-13 14:23:39.520000
	Edit pad (rev 1812)		Mark:	cv309	XVal Session 46	1	XVal Session 46-Typing - Text-1		2012-07-13 14:23:39.528000
	Edit pad (rev 1813)		Mark:	cv309	XVal Session 46	1	XVal Session 46-Typing - Text-1		2012-07-13 14:23:40.028000
	Edit pad (rev 1814)		Claudia	cv402	XVal Session 46	1	XVal Session 46-Typing - Text-1		2012-07-13 14:23:40.034000
	Edit pad (rev 1815)		jeral	cv311	XVal Session 46	1	XVal Session 46-Typing - Text-1		2012-07-13 14:23:40.466000
	Edit pad (rev 1816)		Mark:	cv309	XVal Session 46	1	XVal Session 46-Typing - Text-1		2012-07-13 14:23:40.528000
	Edit pad (rev 1817)		Claudia	cv402	XVal Session 46	1	XVal Session 46-Typing - Text-1		2012-07-13 14:23:40.544000
	Edit pad (rev 1818)		jeral	cv311	XVal Session 46	1	XVal Session 46-Typing - Text-1		2012-07-13 14:23:40.977000
	Edit pad (rev 1819)		Mark:	cv309	XVal Session 46	1	XVal Session 46-Typing - Text-1		2012-07-13 14:23:41.028000
	Edit pad (rev 1820)		Claudia	cv402	XVal Session 46	1	XVal Session 46-Typing - Text-1		2012-07-13 14:23:41.059000
	Edit pad (rev 1821)		jeral	cv311	XVal Session 46	1	XVal Session 46-Typing - Text-1		2012-07-13 14:23:41.477000
	Edit pad (rev 1822)		Mark:	cv309	XVal Session 46	1	XVal Session 46-Typing - Text-1		2012-07-13 14:23:41.527000
	Edit pad (rev 1823)		Claudia	cv402	XVal Session 46	1	XVal Session 46-Typing - Text-1		2012-07-13 14:23:41.564000
	Edit pad (rev 1824)		Mark:	cv309	XVal Session 46	1	XVal Session 46-Typing - Text-1		2012-07-13 14:23:42.041000
	Edit pad (rev 1825)		Claudia	cv402	XVal Session 46	1	XVal Session 46-Typing - Text-1		2012-07-13 14:23:42.066000
	Edit pad (rev 1826)		jeral	cv311	XVal Session 46	1	XVal Session 46-Typing - Text-1		2012-07-13 14:23:42.105000
	Edit pad (rev 1827)		Mark:	cv309	XVal Session 46	1	XVal Session 46-Typing - Text-1		2012-07-13 14:23:42.540000
	Edit pad (rev 1828)		Claudia	cv402	XVal Session 46	1	XVal Session 46-Typing - Text-1		2012-07-13 14:23:42.570000
	Edit pad (rev 1829)		jeral	cv311	XVal Session 46	1	XVal Session 46-Typing - Text-1		2012-07-13 14:23:42.612000
	Edit pad (rev 1830)		Mark:	cv309	XVal Session 46	1	XVal Session 46-Typing - Text-1		2012-07-13 14:23:43.041000
	Edit pad (rev 1831)		Claudia	cv402	XVal Session 46	1	XVal Session 46-Typing - Text-1		2012-07-13 14:23:43.078000
	Edit pad (rev 1832)		Mark:	cv309	XVal Session 46	1	XVal Session 46-Typing - Text-1		2012-07-13 14:23:43.543000
	Edit pad (rev 1833)		Claudia	cv402	XVal Session 46	1	XVal Session 46-Typing - Text-1		2012-07-13 14:23:43.580000
	Edit pad (rev 1834)		Mark:	cv309	XVal Session 46	1	XVal Session 46-Typing - Text-1		2012-07-13 14:23:44.048000
	Edit pad (rev 1835)		Claudia	cv402	XVal Session 46	1	XVal Session 46-Typing - Text-1		2012-07-13 14:23:44.080000
	Edit pad (rev 1836)		Mark:	cv309	XVal Session 46	1	XVal Session 46-Typing - Text-1		2012-07-13 14:23:44.548000
	Edit pad (rev 1837)		Claudia	cv402	XVal Session 46	1	XVal Session 46-Typing - Text-1		2012-07-13 14:23:44.595000
	Edit pad (rev 1838)		Mark:	cv309	XVal Session 46	1	XVal Session 46-Typing - Text-1		2012-07-13 14:23:45.048000
	Edit pad (rev 1839)		Claudia	cv402	XVal Session 46	1	XVal Session 46-Typing - Text-1		2012-07-13 14:23:45.095000
	Edit pad (rev 1840)		jeral	cv311	XVal Session 46	1	XVal Session 46-Typing - Text-1		2012-07-13 14:23:45.292000
	Edit pad (rev 1841)		Mark:	cv309	XVal Session 46	1	XVal Session 46-Typing - Text-1		2012-07-13 14:23:45.548000
	Edit pad (rev 1842)		Claudia	cv402	XVal Session 46	1	XVal Session 46-Typing - Text-1		2012-07-13 14:23:45.598000
	Edit pad (rev 1843)		jeral	cv311	XVal Session 46	1	XVal Session 46-Typing - Text-1		2012-07-13 14:23:45.792000
	Edit pad (rev 1844)		Mark:	cv309	XVal Session 46	1	XVal Session 46-Typing - Text-1		2012-07-13 14:23:46.048000
	Edit pad (rev 1845)		Claudia	cv402	XVal Session 46	1	XVal Session 46-Typing - Text-1		2012-07-13 14:23:46.097000
	Edit pad (rev 1846)		Mark:	cv309	XVal Session 46	1	XVal Session 46-Typing - Text-1		2012-07-13 14:23:46.548000
	Edit pad (rev 1847)		Claudia	cv402	XVal Session 46	1	XVal Session 46-Typing - Text-1		2012-07-13 14:23:46.595000
	Edit pad (rev 1848)		Mark:	cv309	XVal Session 46	1	XVal Session 46-Typing - Text-1		2012-07-13 14:23:47.049000
	Edit pad (rev 1849)		Claudia	cv402	XVal Session 46	1	XVal Session 46-Typing - Text-1		2012-07-13 14:23:47.095000
	Edit pad (rev 1850)		Mark:	cv309	XVal Session 46	1	XVal Session 46-Typing - Text-1		2012-07-13 14:23:47.550000
	Edit pad (rev 1851)		Claudia	cv402	XVal Session 46	1	XVal Session 46-Typing - Text-1		2012-07-13 14:23:47.596000
	Edit pad (rev 1852)		Mark:	cv309	XVal Session 46	1	XVal Session 46-Typing - Text-1		2012-07-13 14:23:48.053000
	Edit pad (rev 1853)		Claudia	cv402	XVal Session 46	1	XVal Session 46-Typing - Text-1		2012-07-13 14:23:48.096000
	Edit pad (rev 1854)		jeral	cv311	XVal Session 46	1	XVal Session 46-Typing - Text-1		2012-07-13 14:23:48.333000
	Edit pad (rev 1855)		Mark:	cv309	XVal Session 46	1	XVal Session 46-Typing - Text-1		2012-07-13 14:23:48.552000
	Edit pad (rev 1856)		Claudia	cv402	XVal Session 46	1	XVal Session 46-Typing - Text-1		2012-07-13 14:23:48.601000
	Edit pad (rev 1857)		jeral	cv311	XVal Session 46	1	XVal Session 46-Typing - Text-1		2012-07-13 14:23:48.948000
	Edit pad (rev 1858)		Mark:	cv309	XVal Session 46	1	XVal Session 46-Typing - Text-1		2012-07-13 14:23:49.050000
	Edit pad (rev 1859)		Claudia	cv402	XVal Session 46	1	XVal Session 46-Typing - Text-1		2012-07-13 14:23:49.110000
	Edit pad (rev 1860)		Mark:	cv309	XVal Session 46	1	XVal Session 46-Typing - Text-1		2012-07-13 14:23:49.552000
	Edit pad (rev 1861)		jeral	cv311	XVal Session 46	1	XVal Session 46-Typing - Text-1		2012-07-13 14:23:49.603000
	Edit pad (rev 1862)		Claudia	cv402	XVal Session 46	1	XVal Session 46-Typing - Text-1		2012-07-13 14:23:49.610000
	Edit pad (rev 1863)		jeral	cv311	XVal Session 46	1	XVal Session 46-Typing - Text-1		2012-07-13 14:23:50.271000
	Edit pad (rev 1864)		Mark:	cv309	XVal Session 46	1	XVal Session 46-Typing - Text-1		2012-07-13 14:23:50.396000
	Edit pad (rev 1865)		Claudia	cv402	XVal Session 46	1	XVal Session 46-Typing - Text-1		2012-07-13 14:23:50.583000
	Edit pad (rev 1866)		jeral	cv311	XVal Session 46	1	XVal Session 46-Typing - Text-1		2012-07-13 14:23:50.774000
	Edit pad (rev 1867)		Mark:	cv309	XVal Session 46	1	XVal Session 46-Typing - Text-1		2012-07-13 14:23:50.896000
	Edit pad (rev 1868)		Claudia	cv402	XVal Session 46	1	XVal Session 46-Typing - Text-1		2012-07-13 14:23:51.082000
	Edit pad (rev 1869)		Mark:	cv309	XVal Session 46	1	XVal Session 46-Typing - Text-1		2012-07-13 14:23:51.397000
	Edit pad (rev 1870)		Claudia	cv402	XVal Session 46	1	XVal Session 46-Typing - Text-1		2012-07-13 14:23:51.587000
	Edit pad (rev 1871)		jeral	cv311	XVal Session 46	1	XVal Session 46-Typing - Text-1		2012-07-13 14:23:51.611000
	Edit pad (rev 1872)		Mark:	cv309	XVal Session 46	1	XVal Session 46-Typing - Text-1		2012-07-13 14:23:51.897000
	Edit pad (rev 1873)		Claudia	cv402	XVal Session 46	1	XVal Session 46-Typing - Text-1		2012-07-13 14:23:52.094000
	Edit pad (rev 1874)		jeral	cv311	XVal Session 46	1	XVal Session 46-Typing - Text-1		2012-07-13 14:23:52.118000
	Edit pad (rev 1875)		Mark:	cv309	XVal Session 46	1	XVal Session 46-Typing - Text-1		2012-07-13 14:23:52.397000
	Edit pad (rev 1876)		Claudia	cv402	XVal Session 46	1	XVal Session 46-Typing - Text-1		2012-07-13 14:23:52.598000
	Edit pad (rev 1877)		Mark:	cv309	XVal Session 46	1	XVal Session 46-Typing - Text-1		2012-07-13 14:23:52.897000
	Edit pad (rev 1878)		Claudia	cv402	XVal Session 46	1	XVal Session 46-Typing - Text-1		2012-07-13 14:23:53.096000
	Edit pad (rev 1879)		Mark:	cv309	XVal Session 46	1	XVal Session 46-Typing - Text-1		2012-07-13 14:23:53.550000
	Edit pad (rev 1880)		Claudia	cv402	XVal Session 46	1	XVal Session 46-Typing - Text-1		2012-07-13 14:23:53.602000
	Edit pad (rev 1881)		jeral	cv311	XVal Session 46	1	XVal Session 46-Typing - Text-1		2012-07-13 14:23:53.790000
	Edit pad (rev 1882)		Mark:	cv309	XVal Session 46	1	XVal Session 46-Typing - Text-1		2012-07-13 14:23:54.051000
	Edit pad (rev 1883)		Claudia	cv402	XVal Session 46	1	XVal Session 46-Typing - Text-1		2012-07-13 14:23:54.110000
	Edit pad (rev 1884)		jeral	cv311	XVal Session 46	1	XVal Session 46-Typing - Text-1		2012-07-13 14:23:54.290000
	Edit pad (rev 1885)		Mark:	cv309	XVal Session 46	1	XVal Session 46-Typing - Text-1		2012-07-13 14:23:54.552000
	Edit pad (rev 1886)		Claudia	cv402	XVal Session 46	1	XVal Session 46-Typing - Text-1		2012-07-13 14:23:54.610000
	Edit pad (rev 1887)		Mark:	cv309	XVal Session 46	1	XVal Session 46-Typing - Text-1		2012-07-13 14:23:55.050000
	Edit pad (rev 1888)		Claudia	cv402	XVal Session 46	1	XVal Session 46-Typing - Text-1		2012-07-13 14:23:55.111000
	Edit pad (rev 1889)		Mark:	cv309	XVal Session 46	1	XVal Session 46-Typing - Text-1		2012-07-13 14:23:55.561000
	Edit pad (rev 1890)		Claudia	cv402	XVal Session 46	1	XVal Session 46-Typing - Text-1		2012-07-13 14:23:55.610000
	Edit pad (rev 1891)		Mark:	cv309	XVal Session 46	1	XVal Session 46-Typing - Text-1		2012-07-13 14:23:56.063000
	Edit pad (rev 1892)		Claudia	cv402	XVal Session 46	1	XVal Session 46-Typing - Text-1		2012-07-13 14:23:56.112000
	Edit pad (rev 1893)		Mark:	cv309	XVal Session 46	1	XVal Session 46-Typing - Text-1		2012-07-13 14:23:56.563000
	Edit pad (rev 1894)		Claudia	cv402	XVal Session 46	1	XVal Session 46-Typing - Text-1		2012-07-13 14:23:56.610000
	Edit pad (rev 1895)		Mark:	cv309	XVal Session 46	1	XVal Session 46-Typing - Text-1		2012-07-13 14:23:57.068000
	Edit pad (rev 1896)		Claudia	cv402	XVal Session 46	1	XVal Session 46-Typing - Text-1		2012-07-13 14:23:57.111000
	Edit pad (rev 1897)		Mark:	cv309	XVal Session 46	1	XVal Session 46-Typing - Text-1		2012-07-13 14:23:57.567000
	Edit pad (rev 1898)		Claudia	cv402	XVal Session 46	1	XVal Session 46-Typing - Text-1		2012-07-13 14:23:57.611000
	Edit pad (rev 1899)		jeral	cv311	XVal Session 46	1	XVal Session 46-Typing - Text-1		2012-07-13 14:23:57.837000
	Edit pad (rev 1900)		Mark:	cv309	XVal Session 46	1	XVal Session 46-Typing - Text-1		2012-07-13 14:23:58.067000
	Edit pad (rev 1901)		Claudia	cv402	XVal Session 46	1	XVal Session 46-Typing - Text-1		2012-07-13 14:23:58.112000
	Edit pad (rev 1902)		jeral	cv311	XVal Session 46	1	XVal Session 46-Typing - Text-1		2012-07-13 14:23:58.338000
	Edit pad (rev 1903)		Mark:	cv309	XVal Session 46	1	XVal Session 46-Typing - Text-1		2012-07-13 14:23:58.573000
	Edit pad (rev 1904)		Claudia	cv402	XVal Session 46	1	XVal Session 46-Typing - Text-1		2012-07-13 14:23:58.614000
	Edit pad (rev 1905)		jeral	cv311	XVal Session 46	1	XVal Session 46-Typing - Text-1		2012-07-13 14:23:58.837000
27136	Load Instructions			cv217	XVal Session 46	1	XVal Session 46-Typing - Numbers-1	18.111.28.237	2012-07-13 14:23:59
27137	Load Instructions			cv220	XVal Session 46	1	XVal Session 46-Typing - Numbers-1	192.54.222.3	2012-07-13 14:23:59
27138	Load Instructions			cv219	XVal Session 46	1	XVal Session 46-Typing - Numbers-1	192.54.222.3	2012-07-13 14:23:59
27139	Load Instructions			cv218	XVal Session 46	1	XVal Session 46-Typing - Numbers-1	18.111.27.106	2012-07-13 14:23:59
[truncated: 1,847 more rows]
