# Supplementary material for: Dynamics of collective performance in collaboration networks
Source: PLoS One. 2018 Oct 10;13(10):e0204547. doi: 10.1371/journal.pone.0204547 (PMC6179230; doi:10.1371/journal.pone.0204547)
Supplement: S1 Dataset — (ZIP) [file pone.0204547.s001.zip › data/team-data/team-chat-logs/XVal Session 72 - Group 1 - LogFile.csv]

id	event	data	chat_name	subject	session	session_group	completed_task	ip_address	timestamp
39178	Entering waiting room			cv336	XVal Session 72			192.54.222.11	2012-07-16 18:04:39
39181	Entering waiting room			cv338	XVal Session 72			18.111.54.166	2012-07-16 18:04:54
39182	Entering waiting room			cv337	XVal Session 72			192.54.222.11	2012-07-16 18:04:54
39183	Entering waiting room			cv335	XVal Session 72			192.54.222.11	2012-07-16 18:05:02
39186	Setup participants				XVal Session 72				2012-07-16 18:05:28
39187	Setup tasks				XVal Session 72				2012-07-16 18:05:28
39188	Introduction	Starting in 25 seconds		cv338	XVal Session 72	1		18.111.54.166	2012-07-16 18:05:28
39190	Introduction	Starting in 20 seconds		cv337	XVal Session 72	1		192.54.222.11	2012-07-16 18:05:33
39191	Introduction	Starting in 20 seconds		cv335	XVal Session 72	1		192.54.222.11	2012-07-16 18:05:33
39192	Introduction	Starting in 20 seconds		cv336	XVal Session 72	1		192.54.222.11	2012-07-16 18:05:33
39194	Load Instructions			cv337	XVal Session 72	1	XVal Session 72-Introduction-1	192.54.222.11	2012-07-16 18:05:53
39195	Load Instructions			cv335	XVal Session 72	1	XVal Session 72-Introduction-1	192.54.222.11	2012-07-16 18:05:53
39196	Load Instructions			cv336	XVal Session 72	1	XVal Session 72-Introduction-1	192.54.222.11	2012-07-16 18:05:53
39197	Load Instructions			cv338	XVal Session 72	1	XVal Session 72-Introduction-1	18.111.54.166	2012-07-16 18:05:53
39204	Load Workspace			cv338	XVal Session 72	1	XVal Session 72-Introduction-1	18.111.54.166	2012-07-16 18:06:13
39205	Load Workspace			cv337	XVal Session 72	1	XVal Session 72-Introduction-1	192.54.222.11	2012-07-16 18:06:13
39206	Load Workspace			cv335	XVal Session 72	1	XVal Session 72-Introduction-1	192.54.222.11	2012-07-16 18:06:13
39207	Load Workspace			cv336	XVal Session 72	1	XVal Session 72-Introduction-1	192.54.222.11	2012-07-16 18:06:14
	Edit pad (rev 0)		Dan	cv401	XVal Session 72	1	XVal Session 72-Introduction-1		2012-07-16 18:06:32.044000
	Edit pad (rev 1)		Dan	cv401	XVal Session 72	1	XVal Session 72-Introduction-1		2012-07-16 18:06:32.544000
	Edit pad (rev 2)		Dan	cv401	XVal Session 72	1	XVal Session 72-Introduction-1		2012-07-16 18:06:33.044000
	Edit pad (rev 3)		Dan	cv401	XVal Session 72	1	XVal Session 72-Introduction-1		2012-07-16 18:06:36.847000
	Edit pad (rev 4)		Dan	cv401	XVal Session 72	1	XVal Session 72-Introduction-1		2012-07-16 18:06:38.189000
	Edit pad (rev 5)		Dan	cv401	XVal Session 72	1	XVal Session 72-Introduction-1		2012-07-16 18:06:38.654000
	Edit pad (rev 6)		Dan	cv401	XVal Session 72	1	XVal Session 72-Introduction-1		2012-07-16 18:06:39.154000
	Edit pad (rev 7)		greg	cv412	XVal Session 72	1	XVal Session 72-Introduction-1		2012-07-16 18:07:00.417000
	Edit pad (rev 8)		greg	cv412	XVal Session 72	1	XVal Session 72-Introduction-1		2012-07-16 18:07:00.942000
	Edit pad (rev 9)		greg	cv412	XVal Session 72	1	XVal Session 72-Introduction-1		2012-07-16 18:07:01.452000
	Edit pad (rev 10)		greg	cv412	XVal Session 72	1	XVal Session 72-Introduction-1		2012-07-16 18:07:01.953000
	Edit pad (rev 11)		greg	cv412	XVal Session 72	1	XVal Session 72-Introduction-1		2012-07-16 18:07:02.453000
	Edit pad (rev 12)		greg	cv412	XVal Session 72	1	XVal Session 72-Introduction-1		2012-07-16 18:07:03.393000
	Edit pad (rev 13)		greg	cv412	XVal Session 72	1	XVal Session 72-Introduction-1		2012-07-16 18:07:07.273000
	Edit pad (rev 14)		greg	cv412	XVal Session 72	1	XVal Session 72-Introduction-1		2012-07-16 18:07:07.780000
	Edit pad (rev 15)		greg	cv412	XVal Session 72	1	XVal Session 72-Introduction-1		2012-07-16 18:07:09.391000
	Edit pad (rev 16)		greg	cv412	XVal Session 72	1	XVal Session 72-Introduction-1		2012-07-16 18:07:09.890000
	Edit pad (rev 17)		greg	cv412	XVal Session 72	1	XVal Session 72-Introduction-1		2012-07-16 18:07:10.391000
	Edit pad (rev 18)		greg	cv412	XVal Session 72	1	XVal Session 72-Introduction-1		2012-07-16 18:07:18.848000
	Edit pad (rev 19)		greg	cv412	XVal Session 72	1	XVal Session 72-Introduction-1		2012-07-16 18:07:19.359000
	Edit pad (rev 20)		greg	cv412	XVal Session 72	1	XVal Session 72-Introduction-1		2012-07-16 18:07:19.858000
	Edit pad (rev 21)		greg	cv412	XVal Session 72	1	XVal Session 72-Introduction-1		2012-07-16 18:07:20.359000
	Edit pad (rev 22)		greg	cv412	XVal Session 72	1	XVal Session 72-Introduction-1		2012-07-16 18:07:24.094000
	Edit pad (rev 23)		Frank	cv407	XVal Session 72	1	XVal Session 72-Introduction-1		2012-07-16 18:07:25.042000
	Edit pad (rev 24)		greg	cv412	XVal Session 72	1	XVal Session 72-Introduction-1		2012-07-16 18:07:25.148000
	Edit pad (rev 25)		Frank	cv407	XVal Session 72	1	XVal Session 72-Introduction-1		2012-07-16 18:07:25.543000
	Edit pad (rev 26)		greg	cv412	XVal Session 72	1	XVal Session 72-Introduction-1		2012-07-16 18:07:25.657000
	Edit pad (rev 27)		greg	cv412	XVal Session 72	1	XVal Session 72-Introduction-1		2012-07-16 18:07:26.171000
	Edit pad (rev 28)		greg	cv412	XVal Session 72	1	XVal Session 72-Introduction-1		2012-07-16 18:07:26.845000
	Edit pad (rev 29)		Frank	cv407	XVal Session 72	1	XVal Session 72-Introduction-1		2012-07-16 18:07:28.387000
	Edit pad (rev 30)		greg	cv412	XVal Session 72	1	XVal Session 72-Introduction-1		2012-07-16 18:07:28.457000
	Edit pad (rev 31)		greg	cv412	XVal Session 72	1	XVal Session 72-Introduction-1		2012-07-16 18:07:29.054000
	Edit pad (rev 32)		Dan	cv401	XVal Session 72	1	XVal Session 72-Introduction-1		2012-07-16 18:07:38.758000
	Edit pad (rev 33)		Dan	cv401	XVal Session 72	1	XVal Session 72-Introduction-1		2012-07-16 18:07:39.263000
39216	Load Instructions			cv335	XVal Session 72	1	XVal Session 72-Typing - Text-1	192.54.222.11	2012-07-16 18:07:43
39217	Load Instructions			cv338	XVal Session 72	1	XVal Session 72-Typing - Text-1	18.111.54.166	2012-07-16 18:07:43
39218	Load Instructions			cv336	XVal Session 72	1	XVal Session 72-Typing - Text-1	192.54.222.11	2012-07-16 18:07:43
39219	Load Instructions			cv337	XVal Session 72	1	XVal Session 72-Typing - Text-1	192.54.222.11	2012-07-16 18:07:44
39224	Load Workspace			cv337	XVal Session 72	1	XVal Session 72-Typing - Text-1	192.54.222.11	2012-07-16 18:08:23
39225	Load Workspace			cv335	XVal Session 72	1	XVal Session 72-Typing - Text-1	192.54.222.11	2012-07-16 18:08:23
39226	Load Workspace			cv338	XVal Session 72	1	XVal Session 72-Typing - Text-1	18.111.54.166	2012-07-16 18:08:23
39227	Load Workspace			cv336	XVal Session 72	1	XVal Session 72-Typing - Text-1	192.54.222.11	2012-07-16 18:08:23
	Edit pad (rev 0)		Dan	cv401	XVal Session 72	1	XVal Session 72-Typing - Text-1		2012-07-16 18:08:32.002000
	Edit pad (rev 1)		Dan	cv401	XVal Session 72	1	XVal Session 72-Typing - Text-1		2012-07-16 18:08:32.497000
	Edit pad (rev 2)		Dan	cv401	XVal Session 72	1	XVal Session 72-Typing - Text-1		2012-07-16 18:08:32.997000
	Edit pad (rev 3)		Dan	cv401	XVal Session 72	1	XVal Session 72-Typing - Text-1		2012-07-16 18:08:33.508000
	Edit pad (rev 4)		Dan	cv401	XVal Session 72	1	XVal Session 72-Typing - Text-1		2012-07-16 18:08:34.013000
	Edit pad (rev 5)		greg	cv412	XVal Session 72	1	XVal Session 72-Typing - Text-1		2012-07-16 18:08:34.341000
	Edit pad (rev 6)		Dan	cv401	XVal Session 72	1	XVal Session 72-Typing - Text-1		2012-07-16 18:08:34.515000
	Edit pad (rev 7)		Dan	cv401	XVal Session 72	1	XVal Session 72-Typing - Text-1		2012-07-16 18:08:35.012000
	Edit pad (rev 8)		Dan	cv401	XVal Session 72	1	XVal Session 72-Typing - Text-1		2012-07-16 18:08:35.517000
	Edit pad (rev 9)		Dan	cv401	XVal Session 72	1	XVal Session 72-Typing - Text-1		2012-07-16 18:08:36.026000
	Edit pad (rev 10)		Dan	cv401	XVal Session 72	1	XVal Session 72-Typing - Text-1		2012-07-16 18:08:36.527000
	Edit pad (rev 11)		Dan	cv401	XVal Session 72	1	XVal Session 72-Typing - Text-1		2012-07-16 18:08:37.029000
	Edit pad (rev 12)		Dan	cv401	XVal Session 72	1	XVal Session 72-Typing - Text-1		2012-07-16 18:08:37.527000
	Edit pad (rev 13)		Dan	cv401	XVal Session 72	1	XVal Session 72-Typing - Text-1		2012-07-16 18:08:38.027000
	Edit pad (rev 14)		Dan	cv401	XVal Session 72	1	XVal Session 72-Typing - Text-1		2012-07-16 18:08:38.527000
	Edit pad (rev 15)		Dan	cv401	XVal Session 72	1	XVal Session 72-Typing - Text-1		2012-07-16 18:08:39.029000
	Edit pad (rev 16)		Dan	cv401	XVal Session 72	1	XVal Session 72-Typing - Text-1		2012-07-16 18:08:39.527000
	Edit pad (rev 17)		Dan	cv401	XVal Session 72	1	XVal Session 72-Typing - Text-1		2012-07-16 18:08:40.049000
	Edit pad (rev 18)		Dan	cv401	XVal Session 72	1	XVal Session 72-Typing - Text-1		2012-07-16 18:08:40.551000
	Edit pad (rev 19)		Dan	cv401	XVal Session 72	1	XVal Session 72-Typing - Text-1		2012-07-16 18:08:41.058000
	Edit pad (rev 20)		Dan	cv401	XVal Session 72	1	XVal Session 72-Typing - Text-1		2012-07-16 18:08:41.559000
	Edit pad (rev 21)		Dan	cv401	XVal Session 72	1	XVal Session 72-Typing - Text-1		2012-07-16 18:08:42.059000
	Edit pad (rev 22)		Dan	cv401	XVal Session 72	1	XVal Session 72-Typing - Text-1		2012-07-16 18:08:42.563000
	Edit pad (rev 23)		Dan	cv401	XVal Session 72	1	XVal Session 72-Typing - Text-1		2012-07-16 18:08:43.074000
	Edit pad (rev 24)		Dan	cv401	XVal Session 72	1	XVal Session 72-Typing - Text-1		2012-07-16 18:08:43.576000
	Edit pad (rev 25)		Dan	cv401	XVal Session 72	1	XVal Session 72-Typing - Text-1		2012-07-16 18:08:44.074000
	Edit pad (rev 26)		Dan	cv401	XVal Session 72	1	XVal Session 72-Typing - Text-1		2012-07-16 18:08:44.575000
	Edit pad (rev 27)		Dan	cv401	XVal Session 72	1	XVal Session 72-Typing - Text-1		2012-07-16 18:08:45.089000
	Edit pad (rev 28)		Dan	cv401	XVal Session 72	1	XVal Session 72-Typing - Text-1		2012-07-16 18:08:45.755000
	Edit pad (rev 29)		Dan	cv401	XVal Session 72	1	XVal Session 72-Typing - Text-1		2012-07-16 18:08:46.266000
	Edit pad (rev 30)		Dan	cv401	XVal Session 72	1	XVal Session 72-Typing - Text-1		2012-07-16 18:08:46.767000
	Edit pad (rev 31)		Dan	cv401	XVal Session 72	1	XVal Session 72-Typing - Text-1		2012-07-16 18:08:47.266000
	Edit pad (rev 32)		Dan	cv401	XVal Session 72	1	XVal Session 72-Typing - Text-1		2012-07-16 18:08:47.765000
	Edit pad (rev 33)		Dan	cv401	XVal Session 72	1	XVal Session 72-Typing - Text-1		2012-07-16 18:08:48.276000
	Edit pad (rev 34)		Dan	cv401	XVal Session 72	1	XVal Session 72-Typing - Text-1		2012-07-16 18:08:48.778000
	Edit pad (rev 35)		Dan	cv401	XVal Session 72	1	XVal Session 72-Typing - Text-1		2012-07-16 18:08:49.278000
	Edit pad (rev 36)		Dan	cv401	XVal Session 72	1	XVal Session 72-Typing - Text-1		2012-07-16 18:08:49.778000
	Edit pad (rev 37)		Dan	cv401	XVal Session 72	1	XVal Session 72-Typing - Text-1		2012-07-16 18:08:50.279000
	Edit pad (rev 38)		Dan	cv401	XVal Session 72	1	XVal Session 72-Typing - Text-1		2012-07-16 18:08:50.777000
	Edit pad (rev 39)		Dan	cv401	XVal Session 72	1	XVal Session 72-Typing - Text-1		2012-07-16 18:08:51.277000
	Edit pad (rev 40)		Dan	cv401	XVal Session 72	1	XVal Session 72-Typing - Text-1		2012-07-16 18:08:51.778000
	Edit pad (rev 41)		Dan	cv401	XVal Session 72	1	XVal Session 72-Typing - Text-1		2012-07-16 18:08:52.277000
	Edit pad (rev 42)		Dan	cv401	XVal Session 72	1	XVal Session 72-Typing - Text-1		2012-07-16 18:08:52.777000
	Edit pad (rev 43)		Dan	cv401	XVal Session 72	1	XVal Session 72-Typing - Text-1		2012-07-16 18:08:53.280000
	Edit pad (rev 44)		Dan	cv401	XVal Session 72	1	XVal Session 72-Typing - Text-1		2012-07-16 18:08:53.778000
	Edit pad (rev 45)		Dan	cv401	XVal Session 72	1	XVal Session 72-Typing - Text-1		2012-07-16 18:08:54.282000
	Edit pad (rev 46)		Dan	cv401	XVal Session 72	1	XVal Session 72-Typing - Text-1		2012-07-16 18:08:54.884000
	Edit pad (rev 47)		Dan	cv401	XVal Session 72	1	XVal Session 72-Typing - Text-1		2012-07-16 18:08:55.667000
	Edit pad (rev 48)		Dan	cv401	XVal Session 72	1	XVal Session 72-Typing - Text-1		2012-07-16 18:08:55.890000
	Edit pad (rev 49)		Dan	cv401	XVal Session 72	1	XVal Session 72-Typing - Text-1		2012-07-16 18:08:56.402000
	Edit pad (rev 50)		Dan	cv401	XVal Session 72	1	XVal Session 72-Typing - Text-1		2012-07-16 18:08:56.903000
	Edit pad (rev 51)		Dan	cv401	XVal Session 72	1	XVal Session 72-Typing - Text-1		2012-07-16 18:08:57.402000
	Edit pad (rev 52)		Dan	cv401	XVal Session 72	1	XVal Session 72-Typing - Text-1		2012-07-16 18:08:58.144000
	Edit pad (rev 53)		Dan	cv401	XVal Session 72	1	XVal Session 72-Typing - Text-1		2012-07-16 18:08:58.650000
	Edit pad (rev 54)		Dan	cv401	XVal Session 72	1	XVal Session 72-Typing - Text-1		2012-07-16 18:08:59.152000
	Edit pad (rev 55)		Dan	cv401	XVal Session 72	1	XVal Session 72-Typing - Text-1		2012-07-16 18:08:59.673000
	Edit pad (rev 56)		Dan	cv401	XVal Session 72	1	XVal Session 72-Typing - Text-1		2012-07-16 18:09:00.184000
	Edit pad (rev 57)		Dan	cv401	XVal Session 72	1	XVal Session 72-Typing - Text-1		2012-07-16 18:09:00.685000
	Edit pad (rev 58)		Dan	cv401	XVal Session 72	1	XVal Session 72-Typing - Text-1		2012-07-16 18:09:01.186000
	Edit pad (rev 59)		Dan	cv401	XVal Session 72	1	XVal Session 72-Typing - Text-1		2012-07-16 18:09:01.686000
	Edit pad (rev 60)		Frank	cv407	XVal Session 72	1	XVal Session 72-Typing - Text-1		2012-07-16 18:09:02.019000
	Edit pad (rev 61)		Dan	cv401	XVal Session 72	1	XVal Session 72-Typing - Text-1		2012-07-16 18:09:02.184000
	Edit pad (rev 62)		Dan	cv401	XVal Session 72	1	XVal Session 72-Typing - Text-1		2012-07-16 18:09:02.687000
	Edit pad (rev 63)		Frank	cv407	XVal Session 72	1	XVal Session 72-Typing - Text-1		2012-07-16 18:09:02.744000
	Edit pad (rev 64)		Dan	cv401	XVal Session 72	1	XVal Session 72-Typing - Text-1		2012-07-16 18:09:03.189000
	Edit pad (rev 65)		Dan	cv401	XVal Session 72	1	XVal Session 72-Typing - Text-1		2012-07-16 18:09:03.689000
	Edit pad (rev 66)		Frank	cv407	XVal Session 72	1	XVal Session 72-Typing - Text-1		2012-07-16 18:09:04.054000
	Edit pad (rev 67)		Dan	cv401	XVal Session 72	1	XVal Session 72-Typing - Text-1		2012-07-16 18:09:04.187000
	Edit pad (rev 68)		Frank	cv407	XVal Session 72	1	XVal Session 72-Typing - Text-1		2012-07-16 18:09:04.558000
	Edit pad (rev 69)		Dan	cv401	XVal Session 72	1	XVal Session 72-Typing - Text-1		2012-07-16 18:09:04.702000
	Edit pad (rev 70)		Frank	cv407	XVal Session 72	1	XVal Session 72-Typing - Text-1		2012-07-16 18:09:05.059000
	Edit pad (rev 71)		Dan	cv401	XVal Session 72	1	XVal Session 72-Typing - Text-1		2012-07-16 18:09:05.197000
	Edit pad (rev 72)		Frank	cv407	XVal Session 72	1	XVal Session 72-Typing - Text-1		2012-07-16 18:09:05.700000
	Edit pad (rev 73)		Dan	cv401	XVal Session 72	1	XVal Session 72-Typing - Text-1		2012-07-16 18:09:05.704000
	Edit pad (rev 74)		Dan	cv401	XVal Session 72	1	XVal Session 72-Typing - Text-1		2012-07-16 18:09:06.215000
	Edit pad (rev 75)		Dan	cv401	XVal Session 72	1	XVal Session 72-Typing - Text-1		2012-07-16 18:09:06.849000
	Edit pad (rev 76)		Dan	cv401	XVal Session 72	1	XVal Session 72-Typing - Text-1		2012-07-16 18:09:08.242000
	Edit pad (rev 77)		Dan	cv401	XVal Session 72	1	XVal Session 72-Typing - Text-1		2012-07-16 18:09:08.748000
	Edit pad (rev 78)		Dan	cv401	XVal Session 72	1	XVal Session 72-Typing - Text-1		2012-07-16 18:09:09.320000
	Edit pad (rev 79)		Dan	cv401	XVal Session 72	1	XVal Session 72-Typing - Text-1		2012-07-16 18:09:09.824000
	Edit pad (rev 80)		Dan	cv401	XVal Session 72	1	XVal Session 72-Typing - Text-1		2012-07-16 18:09:10.324000
	Edit pad (rev 81)		Dan	cv401	XVal Session 72	1	XVal Session 72-Typing - Text-1		2012-07-16 18:09:10.823000
	Edit pad (rev 82)		Dan	cv401	XVal Session 72	1	XVal Session 72-Typing - Text-1		2012-07-16 18:09:11.328000
	Edit pad (rev 83)		Dan	cv401	XVal Session 72	1	XVal Session 72-Typing - Text-1		2012-07-16 18:09:11.948000
	Edit pad (rev 84)		Dan	cv401	XVal Session 72	1	XVal Session 72-Typing - Text-1		2012-07-16 18:09:12.527000
	Edit pad (rev 85)		Dan	cv401	XVal Session 72	1	XVal Session 72-Typing - Text-1		2012-07-16 18:09:12.948000
	Edit pad (rev 86)		Dan	cv401	XVal Session 72	1	XVal Session 72-Typing - Text-1		2012-07-16 18:09:13.449000
	Edit pad (rev 87)		Frank	cv407	XVal Session 72	1	XVal Session 72-Typing - Text-1		2012-07-16 18:09:14.339000
	Edit pad (rev 88)		greg	cv412	XVal Session 72	1	XVal Session 72-Typing - Text-1		2012-07-16 18:09:15.231000
	Edit pad (rev 89)		Frank	cv407	XVal Session 72	1	XVal Session 72-Typing - Text-1		2012-07-16 18:09:15.266000
	Edit pad (rev 90)		greg	cv412	XVal Session 72	1	XVal Session 72-Typing - Text-1		2012-07-16 18:09:15.733000
	Edit pad (rev 91)		Frank	cv407	XVal Session 72	1	XVal Session 72-Typing - Text-1		2012-07-16 18:09:15.777000
	Edit pad (rev 92)		Dan	cv401	XVal Session 72	1	XVal Session 72-Typing - Text-1		2012-07-16 18:09:16.052000
	Edit pad (rev 93)		Dan	cv401	XVal Session 72	1	XVal Session 72-Typing - Text-1		2012-07-16 18:09:16.337000
	Edit pad (rev 94)		Dan	cv401	XVal Session 72	1	XVal Session 72-Typing - Text-1		2012-07-16 18:09:16.573000
	Edit pad (rev 95)		greg	cv412	XVal Session 72	1	XVal Session 72-Typing - Text-1		2012-07-16 18:09:16.650000
	Edit pad (rev 96)		Dan	cv401	XVal Session 72	1	XVal Session 72-Typing - Text-1		2012-07-16 18:09:17.074000
	Edit pad (rev 97)		greg	cv412	XVal Session 72	1	XVal Session 72-Typing - Text-1		2012-07-16 18:09:17.154000
	Edit pad (rev 98)		Dan	cv401	XVal Session 72	1	XVal Session 72-Typing - Text-1		2012-07-16 18:09:17.575000
	Edit pad (rev 99)		greg	cv412	XVal Session 72	1	XVal Session 72-Typing - Text-1		2012-07-16 18:09:17.654000
	Edit pad (rev 100)		Dan	cv401	XVal Session 72	1	XVal Session 72-Typing - Text-1		2012-07-16 18:09:18.080000
	Edit pad (rev 101)		greg	cv412	XVal Session 72	1	XVal Session 72-Typing - Text-1		2012-07-16 18:09:18.159000
	Edit pad (rev 102)		Dan	cv401	XVal Session 72	1	XVal Session 72-Typing - Text-1		2012-07-16 18:09:18.592000
	Edit pad (rev 103)		Frank	cv407	XVal Session 72	1	XVal Session 72-Typing - Text-1		2012-07-16 18:09:18.621000
	Edit pad (rev 104)		greg	cv412	XVal Session 72	1	XVal Session 72-Typing - Text-1		2012-07-16 18:09:18.669000
	Edit pad (rev 105)		Dan	cv401	XVal Session 72	1	XVal Session 72-Typing - Text-1		2012-07-16 18:09:19.096000
	Edit pad (rev 106)		Frank	cv407	XVal Session 72	1	XVal Session 72-Typing - Text-1		2012-07-16 18:09:19.121000
	Edit pad (rev 107)		Dan	cv401	XVal Session 72	1	XVal Session 72-Typing - Text-1		2012-07-16 18:09:19.592000
	Edit pad (rev 108)		Frank	cv407	XVal Session 72	1	XVal Session 72-Typing - Text-1		2012-07-16 18:09:19.619000
	Edit pad (rev 109)		Dan	cv401	XVal Session 72	1	XVal Session 72-Typing - Text-1		2012-07-16 18:09:20.428000
	Edit pad (rev 110)		Dan	cv401	XVal Session 72	1	XVal Session 72-Typing - Text-1		2012-07-16 18:09:20.604000
	Edit pad (rev 111)		greg	cv412	XVal Session 72	1	XVal Session 72-Typing - Text-1		2012-07-16 18:09:20.946000
	Edit pad (rev 112)		Dan	cv401	XVal Session 72	1	XVal Session 72-Typing - Text-1		2012-07-16 18:09:21.113000
	Edit pad (rev 113)		greg	cv412	XVal Session 72	1	XVal Session 72-Typing - Text-1		2012-07-16 18:09:21.452000
	Edit pad (rev 114)		Dan	cv401	XVal Session 72	1	XVal Session 72-Typing - Text-1		2012-07-16 18:09:21.622000
	Edit pad (rev 115)		greg	cv412	XVal Session 72	1	XVal Session 72-Typing - Text-1		2012-07-16 18:09:21.952000
	Edit pad (rev 116)		Dan	cv401	XVal Session 72	1	XVal Session 72-Typing - Text-1		2012-07-16 18:09:22.121000
	Edit pad (rev 117)		greg	cv412	XVal Session 72	1	XVal Session 72-Typing - Text-1		2012-07-16 18:09:22.504000
	Edit pad (rev 118)		Dan	cv401	XVal Session 72	1	XVal Session 72-Typing - Text-1		2012-07-16 18:09:22.622000
	Edit pad (rev 119)		greg	cv412	XVal Session 72	1	XVal Session 72-Typing - Text-1		2012-07-16 18:09:22.952000
	Edit pad (rev 120)		Dan	cv401	XVal Session 72	1	XVal Session 72-Typing - Text-1		2012-07-16 18:09:23.122000
	Edit pad (rev 121)		greg	cv412	XVal Session 72	1	XVal Session 72-Typing - Text-1		2012-07-16 18:09:23.555000
	Edit pad (rev 122)		Frank	cv407	XVal Session 72	1	XVal Session 72-Typing - Text-1		2012-07-16 18:09:23.598000
	Edit pad (rev 123)		Dan	cv401	XVal Session 72	1	XVal Session 72-Typing - Text-1		2012-07-16 18:09:23.620000
	Edit pad (rev 124)		Bob	cv404	XVal Session 72	1	XVal Session 72-Typing - Text-1		2012-07-16 18:09:24
	Edit pad (rev 125)		greg	cv412	XVal Session 72	1	XVal Session 72-Typing - Text-1		2012-07-16 18:09:24.046000
	Edit pad (rev 126)		Frank	cv407	XVal Session 72	1	XVal Session 72-Typing - Text-1		2012-07-16 18:09:24.101000
	Edit pad (rev 127)		Dan	cv401	XVal Session 72	1	XVal Session 72-Typing - Text-1		2012-07-16 18:09:24.123000
	Edit pad (rev 128)		Frank	cv407	XVal Session 72	1	XVal Session 72-Typing - Text-1		2012-07-16 18:09:24.605000
	Edit pad (rev 129)		Bob	cv404	XVal Session 72	1	XVal Session 72-Typing - Text-1		2012-07-16 18:09:24.642000
	Edit pad (rev 130)		greg	cv412	XVal Session 72	1	XVal Session 72-Typing - Text-1		2012-07-16 18:09:24.806000
	Edit pad (rev 131)		Dan	cv401	XVal Session 72	1	XVal Session 72-Typing - Text-1		2012-07-16 18:09:25.011000
	Edit pad (rev 132)		Bob	cv404	XVal Session 72	1	XVal Session 72-Typing - Text-1		2012-07-16 18:09:25.143000
	Edit pad (rev 133)		greg	cv412	XVal Session 72	1	XVal Session 72-Typing - Text-1		2012-07-16 18:09:25.509000
	Edit pad (rev 134)		Dan	cv401	XVal Session 72	1	XVal Session 72-Typing - Text-1		2012-07-16 18:09:25.541000
	Edit pad (rev 135)		Dan	cv401	XVal Session 72	1	XVal Session 72-Typing - Text-1		2012-07-16 18:09:26.012000
	Edit pad (rev 136)		greg	cv412	XVal Session 72	1	XVal Session 72-Typing - Text-1		2012-07-16 18:09:26.016000
	Edit pad (rev 137)		Dan	cv401	XVal Session 72	1	XVal Session 72-Typing - Text-1		2012-07-16 18:09:26.730000
	Edit pad (rev 138)		Dan	cv401	XVal Session 72	1	XVal Session 72-Typing - Text-1		2012-07-16 18:09:27.230000
	Edit pad (rev 139)		Dan	cv401	XVal Session 72	1	XVal Session 72-Typing - Text-1		2012-07-16 18:09:27.733000
	Edit pad (rev 140)		greg	cv412	XVal Session 72	1	XVal Session 72-Typing - Text-1		2012-07-16 18:09:28.069000
	Edit pad (rev 141)		greg	cv412	XVal Session 72	1	XVal Session 72-Typing - Text-1		2012-07-16 18:09:28.611000
	Edit pad (rev 142)		Frank	cv407	XVal Session 72	1	XVal Session 72-Typing - Text-1		2012-07-16 18:09:28.917000
	Edit pad (rev 143)		Dan	cv401	XVal Session 72	1	XVal Session 72-Typing - Text-1		2012-07-16 18:09:29.239000
	Edit pad (rev 144)		Frank	cv407	XVal Session 72	1	XVal Session 72-Typing - Text-1		2012-07-16 18:09:29.417000
	Edit pad (rev 145)		Dan	cv401	XVal Session 72	1	XVal Session 72-Typing - Text-1		2012-07-16 18:09:29.754000
	Edit pad (rev 146)		Bob	cv404	XVal Session 72	1	XVal Session 72-Typing - Text-1		2012-07-16 18:09:29.808000
	Edit pad (rev 147)		Frank	cv407	XVal Session 72	1	XVal Session 72-Typing - Text-1		2012-07-16 18:09:29.917000
	Edit pad (rev 148)		greg	cv412	XVal Session 72	1	XVal Session 72-Typing - Text-1		2012-07-16 18:09:30.159000
	Edit pad (rev 149)		Dan	cv401	XVal Session 72	1	XVal Session 72-Typing - Text-1		2012-07-16 18:09:30.253000
	Edit pad (rev 150)		Bob	cv404	XVal Session 72	1	XVal Session 72-Typing - Text-1		2012-07-16 18:09:30.313000
	Edit pad (rev 151)		Frank	cv407	XVal Session 72	1	XVal Session 72-Typing - Text-1		2012-07-16 18:09:30.417000
	Edit pad (rev 152)		greg	cv412	XVal Session 72	1	XVal Session 72-Typing - Text-1		2012-07-16 18:09:30.669000
	Edit pad (rev 153)		Dan	cv401	XVal Session 72	1	XVal Session 72-Typing - Text-1		2012-07-16 18:09:30.768000
	Edit pad (rev 154)		Bob	cv404	XVal Session 72	1	XVal Session 72-Typing - Text-1		2012-07-16 18:09:30.815000
	Edit pad (rev 155)		Frank	cv407	XVal Session 72	1	XVal Session 72-Typing - Text-1		2012-07-16 18:09:30.916000
	Edit pad (rev 156)		Dan	cv401	XVal Session 72	1	XVal Session 72-Typing - Text-1		2012-07-16 18:09:31.262000
	Edit pad (rev 157)		Frank	cv407	XVal Session 72	1	XVal Session 72-Typing - Text-1		2012-07-16 18:09:31.418000
	Edit pad (rev 158)		greg	cv412	XVal Session 72	1	XVal Session 72-Typing - Text-1		2012-07-16 18:09:31.481000
	Edit pad (rev 159)		Frank	cv407	XVal Session 72	1	XVal Session 72-Typing - Text-1		2012-07-16 18:09:31.917000
	Edit pad (rev 160)		greg	cv412	XVal Session 72	1	XVal Session 72-Typing - Text-1		2012-07-16 18:09:31.981000
	Edit pad (rev 161)		Bob	cv404	XVal Session 72	1	XVal Session 72-Typing - Text-1		2012-07-16 18:09:31.997000
	Edit pad (rev 162)		greg	cv412	XVal Session 72	1	XVal Session 72-Typing - Text-1		2012-07-16 18:09:32.484000
	Edit pad (rev 163)		Bob	cv404	XVal Session 72	1	XVal Session 72-Typing - Text-1		2012-07-16 18:09:32.523000
	Edit pad (rev 164)		Dan	cv401	XVal Session 72	1	XVal Session 72-Typing - Text-1		2012-07-16 18:09:32.613000
	Edit pad (rev 165)		Frank	cv407	XVal Session 72	1	XVal Session 72-Typing - Text-1		2012-07-16 18:09:33.007000
	Edit pad (rev 166)		Bob	cv404	XVal Session 72	1	XVal Session 72-Typing - Text-1		2012-07-16 18:09:33.033000
	Edit pad (rev 167)		Dan	cv401	XVal Session 72	1	XVal Session 72-Typing - Text-1		2012-07-16 18:09:33.122000
	Edit pad (rev 168)		Bob	cv404	XVal Session 72	1	XVal Session 72-Typing - Text-1		2012-07-16 18:09:33.535000
	Edit pad (rev 169)		Dan	cv401	XVal Session 72	1	XVal Session 72-Typing - Text-1		2012-07-16 18:09:33.624000
	Edit pad (rev 170)		Frank	cv407	XVal Session 72	1	XVal Session 72-Typing - Text-1		2012-07-16 18:09:33.748000
	Edit pad (rev 171)		Bob	cv404	XVal Session 72	1	XVal Session 72-Typing - Text-1		2012-07-16 18:09:34.035000
	Edit pad (rev 172)		Dan	cv401	XVal Session 72	1	XVal Session 72-Typing - Text-1		2012-07-16 18:09:34.121000
	Edit pad (rev 173)		Frank	cv407	XVal Session 72	1	XVal Session 72-Typing - Text-1		2012-07-16 18:09:34.245000
	Edit pad (rev 174)		greg	cv412	XVal Session 72	1	XVal Session 72-Typing - Text-1		2012-07-16 18:09:34.318000
	Edit pad (rev 175)		Bob	cv404	XVal Session 72	1	XVal Session 72-Typing - Text-1		2012-07-16 18:09:34.535000
	Edit pad (rev 176)		Dan	cv401	XVal Session 72	1	XVal Session 72-Typing - Text-1		2012-07-16 18:09:34.621000
	Edit pad (rev 177)		greg	cv412	XVal Session 72	1	XVal Session 72-Typing - Text-1		2012-07-16 18:09:34.821000
	Edit pad (rev 178)		Bob	cv404	XVal Session 72	1	XVal Session 72-Typing - Text-1		2012-07-16 18:09:35.035000
	Edit pad (rev 179)		greg	cv412	XVal Session 72	1	XVal Session 72-Typing - Text-1		2012-07-16 18:09:35.327000
	Edit pad (rev 180)		Dan	cv401	XVal Session 72	1	XVal Session 72-Typing - Text-1		2012-07-16 18:09:35.446000
	Edit pad (rev 181)		Bob	cv404	XVal Session 72	1	XVal Session 72-Typing - Text-1		2012-07-16 18:09:35.534000
	Edit pad (rev 182)		greg	cv412	XVal Session 72	1	XVal Session 72-Typing - Text-1		2012-07-16 18:09:35.908000
	Edit pad (rev 183)		Dan	cv401	XVal Session 72	1	XVal Session 72-Typing - Text-1		2012-07-16 18:09:35.957000
	Edit pad (rev 184)		Bob	cv404	XVal Session 72	1	XVal Session 72-Typing - Text-1		2012-07-16 18:09:36.033000
	Edit pad (rev 185)		greg	cv412	XVal Session 72	1	XVal Session 72-Typing - Text-1		2012-07-16 18:09:36.421000
	Edit pad (rev 186)		Frank	cv407	XVal Session 72	1	XVal Session 72-Typing - Text-1		2012-07-16 18:09:36.438000
	Edit pad (rev 187)		Dan	cv401	XVal Session 72	1	XVal Session 72-Typing - Text-1		2012-07-16 18:09:36.465000
	Edit pad (rev 188)		Bob	cv404	XVal Session 72	1	XVal Session 72-Typing - Text-1		2012-07-16 18:09:36.636000
	Edit pad (rev 189)		greg	cv412	XVal Session 72	1	XVal Session 72-Typing - Text-1		2012-07-16 18:09:36.922000
	Edit pad (rev 190)		Frank	cv407	XVal Session 72	1	XVal Session 72-Typing - Text-1		2012-07-16 18:09:36.947000
	Edit pad (rev 191)		Bob	cv404	XVal Session 72	1	XVal Session 72-Typing - Text-1		2012-07-16 18:09:37.223000
	Edit pad (rev 192)		Frank	cv407	XVal Session 72	1	XVal Session 72-Typing - Text-1		2012-07-16 18:09:37.449000
	Edit pad (rev 193)		Dan	cv401	XVal Session 72	1	XVal Session 72-Typing - Text-1		2012-07-16 18:09:37.473000
	Edit pad (rev 194)		Bob	cv404	XVal Session 72	1	XVal Session 72-Typing - Text-1		2012-07-16 18:09:37.722000
	Edit pad (rev 195)		greg	cv412	XVal Session 72	1	XVal Session 72-Typing - Text-1		2012-07-16 18:09:37.909000
	Edit pad (rev 196)		Frank	cv407	XVal Session 72	1	XVal Session 72-Typing - Text-1		2012-07-16 18:09:38.001000
	Edit pad (rev 197)		Dan	cv401	XVal Session 72	1	XVal Session 72-Typing - Text-1		2012-07-16 18:09:38.027000
	Edit pad (rev 198)		Bob	cv404	XVal Session 72	1	XVal Session 72-Typing - Text-1		2012-07-16 18:09:38.242000
	Edit pad (rev 199)		greg	cv412	XVal Session 72	1	XVal Session 72-Typing - Text-1		2012-07-16 18:09:38.505000
	Edit pad (rev 200)		Frank	cv407	XVal Session 72	1	XVal Session 72-Typing - Text-1		2012-07-16 18:09:38.510000
	Edit pad (rev 201)		Dan	cv401	XVal Session 72	1	XVal Session 72-Typing - Text-1		2012-07-16 18:09:38.537000
	Edit pad (rev 202)		Bob	cv404	XVal Session 72	1	XVal Session 72-Typing - Text-1		2012-07-16 18:09:38.752000
	Edit pad (rev 203)		Frank	cv407	XVal Session 72	1	XVal Session 72-Typing - Text-1		2012-07-16 18:09:39.035000
	Edit pad (rev 204)		Bob	cv404	XVal Session 72	1	XVal Session 72-Typing - Text-1		2012-07-16 18:09:39.256000
	Edit pad (rev 205)		greg	cv412	XVal Session 72	1	XVal Session 72-Typing - Text-1		2012-07-16 18:09:39.517000
	Edit pad (rev 206)		Frank	cv407	XVal Session 72	1	XVal Session 72-Typing - Text-1		2012-07-16 18:09:39.594000
	Edit pad (rev 207)		Bob	cv404	XVal Session 72	1	XVal Session 72-Typing - Text-1		2012-07-16 18:09:39.754000
	Edit pad (rev 208)		Frank	cv407	XVal Session 72	1	XVal Session 72-Typing - Text-1		2012-07-16 18:09:40.105000
	Edit pad (rev 209)		greg	cv412	XVal Session 72	1	XVal Session 72-Typing - Text-1		2012-07-16 18:09:40.222000
	Edit pad (rev 210)		Frank	cv407	XVal Session 72	1	XVal Session 72-Typing - Text-1		2012-07-16 18:09:40.612000
	Edit pad (rev 211)		greg	cv412	XVal Session 72	1	XVal Session 72-Typing - Text-1		2012-07-16 18:09:40.722000
	Edit pad (rev 212)		Bob	cv404	XVal Session 72	1	XVal Session 72-Typing - Text-1		2012-07-16 18:09:41.113000
	Edit pad (rev 213)		greg	cv412	XVal Session 72	1	XVal Session 72-Typing - Text-1		2012-07-16 18:09:41.234000
	Edit pad (rev 214)		Frank	cv407	XVal Session 72	1	XVal Session 72-Typing - Text-1		2012-07-16 18:09:41.420000
	Edit pad (rev 215)		Bob	cv404	XVal Session 72	1	XVal Session 72-Typing - Text-1		2012-07-16 18:09:41.613000
	Edit pad (rev 216)		greg	cv412	XVal Session 72	1	XVal Session 72-Typing - Text-1		2012-07-16 18:09:41.747000
	Edit pad (rev 217)		Frank	cv407	XVal Session 72	1	XVal Session 72-Typing - Text-1		2012-07-16 18:09:41.932000
	Edit pad (rev 218)		Bob	cv404	XVal Session 72	1	XVal Session 72-Typing - Text-1		2012-07-16 18:09:42.112000
	Edit pad (rev 219)		greg	cv412	XVal Session 72	1	XVal Session 72-Typing - Text-1		2012-07-16 18:09:42.247000
	Edit pad (rev 220)		Bob	cv404	XVal Session 72	1	XVal Session 72-Typing - Text-1		2012-07-16 18:09:42.613000
	Edit pad (rev 221)		greg	cv412	XVal Session 72	1	XVal Session 72-Typing - Text-1		2012-07-16 18:09:42.747000
	Edit pad (rev 222)		Dan	cv401	XVal Session 72	1	XVal Session 72-Typing - Text-1		2012-07-16 18:09:42.942000
	Edit pad (rev 223)		Bob	cv404	XVal Session 72	1	XVal Session 72-Typing - Text-1		2012-07-16 18:09:43.112000
	Edit pad (rev 224)		greg	cv412	XVal Session 72	1	XVal Session 72-Typing - Text-1		2012-07-16 18:09:43.247000
	Edit pad (rev 225)		Dan	cv401	XVal Session 72	1	XVal Session 72-Typing - Text-1		2012-07-16 18:09:43.555000
	Edit pad (rev 226)		Frank	cv407	XVal Session 72	1	XVal Session 72-Typing - Text-1		2012-07-16 18:09:43.616000
	Edit pad (rev 227)		greg	cv412	XVal Session 72	1	XVal Session 72-Typing - Text-1		2012-07-16 18:09:43.748000
	Edit pad (rev 228)		Dan	cv401	XVal Session 72	1	XVal Session 72-Typing - Text-1		2012-07-16 18:09:44.061000
	Edit pad (rev 229)		Frank	cv407	XVal Session 72	1	XVal Session 72-Typing - Text-1		2012-07-16 18:09:44.121000
	Edit pad (rev 230)		greg	cv412	XVal Session 72	1	XVal Session 72-Typing - Text-1		2012-07-16 18:09:44.247000
	Edit pad (rev 231)		Frank	cv407	XVal Session 72	1	XVal Session 72-Typing - Text-1		2012-07-16 18:09:45.138000
	Edit pad (rev 232)		greg	cv412	XVal Session 72	1	XVal Session 72-Typing - Text-1		2012-07-16 18:09:45.219000
	Edit pad (rev 233)		Dan	cv401	XVal Session 72	1	XVal Session 72-Typing - Text-1		2012-07-16 18:09:45.508000
	Edit pad (rev 234)		Frank	cv407	XVal Session 72	1	XVal Session 72-Typing - Text-1		2012-07-16 18:09:45.647000
	Edit pad (rev 235)		Bob	cv404	XVal Session 72	1	XVal Session 72-Typing - Text-1		2012-07-16 18:09:45.930000
	Edit pad (rev 236)		Dan	cv401	XVal Session 72	1	XVal Session 72-Typing - Text-1		2012-07-16 18:09:46.011000
	Edit pad (rev 237)		Frank	cv407	XVal Session 72	1	XVal Session 72-Typing - Text-1		2012-07-16 18:09:46.151000
	Edit pad (rev 238)		greg	cv412	XVal Session 72	1	XVal Session 72-Typing - Text-1		2012-07-16 18:09:46.306000
	Edit pad (rev 239)		Dan	cv401	XVal Session 72	1	XVal Session 72-Typing - Text-1		2012-07-16 18:09:46.515000
	Edit pad (rev 240)		Bob	cv404	XVal Session 72	1	XVal Session 72-Typing - Text-1		2012-07-16 18:09:46.566000
	Edit pad (rev 241)		greg	cv412	XVal Session 72	1	XVal Session 72-Typing - Text-1		2012-07-16 18:09:46.811000
	Edit pad (rev 242)		Frank	cv407	XVal Session 72	1	XVal Session 72-Typing - Text-1		2012-07-16 18:09:46.860000
	Edit pad (rev 243)		Dan	cv401	XVal Session 72	1	XVal Session 72-Typing - Text-1		2012-07-16 18:09:47.009000
	Edit pad (rev 244)		Bob	cv404	XVal Session 72	1	XVal Session 72-Typing - Text-1		2012-07-16 18:09:47.066000
	Edit pad (rev 245)		greg	cv412	XVal Session 72	1	XVal Session 72-Typing - Text-1		2012-07-16 18:09:47.311000
	Edit pad (rev 246)		Frank	cv407	XVal Session 72	1	XVal Session 72-Typing - Text-1		2012-07-16 18:09:47.371000
	Edit pad (rev 247)		Dan	cv401	XVal Session 72	1	XVal Session 72-Typing - Text-1		2012-07-16 18:09:47.511000
	Edit pad (rev 248)		Bob	cv404	XVal Session 72	1	XVal Session 72-Typing - Text-1		2012-07-16 18:09:47.565000
	Edit pad (rev 249)		greg	cv412	XVal Session 72	1	XVal Session 72-Typing - Text-1		2012-07-16 18:09:47.810000
	Edit pad (rev 250)		Dan	cv401	XVal Session 72	1	XVal Session 72-Typing - Text-1		2012-07-16 18:09:48.012000
	Edit pad (rev 251)		Bob	cv404	XVal Session 72	1	XVal Session 72-Typing - Text-1		2012-07-16 18:09:48.077000
	Edit pad (rev 252)		Frank	cv407	XVal Session 72	1	XVal Session 72-Typing - Text-1		2012-07-16 18:09:48.102000
	Edit pad (rev 253)		greg	cv412	XVal Session 72	1	XVal Session 72-Typing - Text-1		2012-07-16 18:09:48.312000
	Edit pad (rev 254)		Dan	cv401	XVal Session 72	1	XVal Session 72-Typing - Text-1		2012-07-16 18:09:48.510000
	Edit pad (rev 255)		Frank	cv407	XVal Session 72	1	XVal Session 72-Typing - Text-1		2012-07-16 18:09:48.604000
	Edit pad (rev 256)		greg	cv412	XVal Session 72	1	XVal Session 72-Typing - Text-1		2012-07-16 18:09:48.811000
	Edit pad (rev 257)		Dan	cv401	XVal Session 72	1	XVal Session 72-Typing - Text-1		2012-07-16 18:09:49.012000
	Edit pad (rev 258)		Frank	cv407	XVal Session 72	1	XVal Session 72-Typing - Text-1		2012-07-16 18:09:49.103000
	Edit pad (rev 259)		Bob	cv404	XVal Session 72	1	XVal Session 72-Typing - Text-1		2012-07-16 18:09:49.144000
	Edit pad (rev 260)		greg	cv412	XVal Session 72	1	XVal Session 72-Typing - Text-1		2012-07-16 18:09:49.311000
	Edit pad (rev 261)		Frank	cv407	XVal Session 72	1	XVal Session 72-Typing - Text-1		2012-07-16 18:09:49.605000
	Edit pad (rev 262)		Bob	cv404	XVal Session 72	1	XVal Session 72-Typing - Text-1		2012-07-16 18:09:49.643000
	Edit pad (rev 263)		Frank	cv407	XVal Session 72	1	XVal Session 72-Typing - Text-1		2012-07-16 18:09:50.105000
	Edit pad (rev 264)		Bob	cv404	XVal Session 72	1	XVal Session 72-Typing - Text-1		2012-07-16 18:09:50.373000
	Edit pad (rev 265)		Frank	cv407	XVal Session 72	1	XVal Session 72-Typing - Text-1		2012-07-16 18:09:50.605000
	Edit pad (rev 266)		Dan	cv401	XVal Session 72	1	XVal Session 72-Typing - Text-1		2012-07-16 18:09:50.678000
	Edit pad (rev 267)		Dan	cv401	XVal Session 72	1	XVal Session 72-Typing - Text-1		2012-07-16 18:09:51.178000
	Edit pad (rev 268)		Frank	cv407	XVal Session 72	1	XVal Session 72-Typing - Text-1		2012-07-16 18:09:51.453000
	Edit pad (rev 269)		Dan	cv401	XVal Session 72	1	XVal Session 72-Typing - Text-1		2012-07-16 18:09:51.683000
	Edit pad (rev 270)		greg	cv412	XVal Session 72	1	XVal Session 72-Typing - Text-1		2012-07-16 18:09:51.922000
	Edit pad (rev 271)		Bob	cv404	XVal Session 72	1	XVal Session 72-Typing - Text-1		2012-07-16 18:09:51.951000
	Edit pad (rev 272)		Frank	cv407	XVal Session 72	1	XVal Session 72-Typing - Text-1		2012-07-16 18:09:51.954000
	Edit pad (rev 273)		Dan	cv401	XVal Session 72	1	XVal Session 72-Typing - Text-1		2012-07-16 18:09:52.183000
	Edit pad (rev 274)		greg	cv412	XVal Session 72	1	XVal Session 72-Typing - Text-1		2012-07-16 18:09:52.421000
	Edit pad (rev 275)		Frank	cv407	XVal Session 72	1	XVal Session 72-Typing - Text-1		2012-07-16 18:09:52.465000
	Edit pad (rev 276)		Dan	cv401	XVal Session 72	1	XVal Session 72-Typing - Text-1		2012-07-16 18:09:52.682000
	Edit pad (rev 277)		Bob	cv404	XVal Session 72	1	XVal Session 72-Typing - Text-1		2012-07-16 18:09:52.690000
	Edit pad (rev 278)		greg	cv412	XVal Session 72	1	XVal Session 72-Typing - Text-1		2012-07-16 18:09:52.923000
	Edit pad (rev 279)		Frank	cv407	XVal Session 72	1	XVal Session 72-Typing - Text-1		2012-07-16 18:09:52.965000
	Edit pad (rev 280)		Dan	cv401	XVal Session 72	1	XVal Session 72-Typing - Text-1		2012-07-16 18:09:53.183000
	Edit pad (rev 281)		Bob	cv404	XVal Session 72	1	XVal Session 72-Typing - Text-1		2012-07-16 18:09:53.192000
	Edit pad (rev 282)		Frank	cv407	XVal Session 72	1	XVal Session 72-Typing - Text-1		2012-07-16 18:09:53.465000
	Edit pad (rev 283)		Dan	cv401	XVal Session 72	1	XVal Session 72-Typing - Text-1		2012-07-16 18:09:53.682000
	Edit pad (rev 284)		Bob	cv404	XVal Session 72	1	XVal Session 72-Typing - Text-1		2012-07-16 18:09:53.691000
	Edit pad (rev 285)		greg	cv412	XVal Session 72	1	XVal Session 72-Typing - Text-1		2012-07-16 18:09:53.770000
	Edit pad (rev 286)		Frank	cv407	XVal Session 72	1	XVal Session 72-Typing - Text-1		2012-07-16 18:09:54.169000
	Edit pad (rev 287)		Bob	cv404	XVal Session 72	1	XVal Session 72-Typing - Text-1		2012-07-16 18:09:54.191000
	Edit pad (rev 288)		greg	cv412	XVal Session 72	1	XVal Session 72-Typing - Text-1		2012-07-16 18:09:54.285000
	Edit pad (rev 289)		Dan	cv401	XVal Session 72	1	XVal Session 72-Typing - Text-1		2012-07-16 18:09:54.525000
	Edit pad (rev 290)		Frank	cv407	XVal Session 72	1	XVal Session 72-Typing - Text-1		2012-07-16 18:09:54.667000
	Edit pad (rev 291)		Bob	cv404	XVal Session 72	1	XVal Session 72-Typing - Text-1		2012-07-16 18:09:54.696000
	Edit pad (rev 292)		greg	cv412	XVal Session 72	1	XVal Session 72-Typing - Text-1		2012-07-16 18:09:54.794000
	Edit pad (rev 293)		Frank	cv407	XVal Session 72	1	XVal Session 72-Typing - Text-1		2012-07-16 18:09:55.168000
	Edit pad (rev 294)		Bob	cv404	XVal Session 72	1	XVal Session 72-Typing - Text-1		2012-07-16 18:09:55.208000
	Edit pad (rev 295)		greg	cv412	XVal Session 72	1	XVal Session 72-Typing - Text-1		2012-07-16 18:09:55.294000
	Edit pad (rev 296)		Frank	cv407	XVal Session 72	1	XVal Session 72-Typing - Text-1		2012-07-16 18:09:55.667000
	Edit pad (rev 297)		Bob	cv404	XVal Session 72	1	XVal Session 72-Typing - Text-1		2012-07-16 18:09:55.705000
	Edit pad (rev 298)		greg	cv412	XVal Session 72	1	XVal Session 72-Typing - Text-1		2012-07-16 18:09:55.794000
	Edit pad (rev 299)		Dan	cv401	XVal Session 72	1	XVal Session 72-Typing - Text-1		2012-07-16 18:09:55.806000
	Edit pad (rev 300)		Frank	cv407	XVal Session 72	1	XVal Session 72-Typing - Text-1		2012-07-16 18:09:56.167000
	Edit pad (rev 301)		Bob	cv404	XVal Session 72	1	XVal Session 72-Typing - Text-1		2012-07-16 18:09:56.207000
	Edit pad (rev 302)		greg	cv412	XVal Session 72	1	XVal Session 72-Typing - Text-1		2012-07-16 18:09:56.296000
	Edit pad (rev 303)		Dan	cv401	XVal Session 72	1	XVal Session 72-Typing - Text-1		2012-07-16 18:09:56.321000
	Edit pad (rev 304)		Frank	cv407	XVal Session 72	1	XVal Session 72-Typing - Text-1		2012-07-16 18:09:56.667000
	Edit pad (rev 305)		Bob	cv404	XVal Session 72	1	XVal Session 72-Typing - Text-1		2012-07-16 18:09:56.707000
	Edit pad (rev 306)		Dan	cv401	XVal Session 72	1	XVal Session 72-Typing - Text-1		2012-07-16 18:09:56.822000
	Edit pad (rev 307)		greg	cv412	XVal Session 72	1	XVal Session 72-Typing - Text-1		2012-07-16 18:09:56.847000
	Edit pad (rev 308)		Bob	cv404	XVal Session 72	1	XVal Session 72-Typing - Text-1		2012-07-16 18:09:57.207000
	Edit pad (rev 309)		Dan	cv401	XVal Session 72	1	XVal Session 72-Typing - Text-1		2012-07-16 18:09:57.322000
	Edit pad (rev 310)		Frank	cv407	XVal Session 72	1	XVal Session 72-Typing - Text-1		2012-07-16 18:09:57.769000
	Edit pad (rev 311)		Bob	cv404	XVal Session 72	1	XVal Session 72-Typing - Text-1		2012-07-16 18:09:57.803000
	Edit pad (rev 312)		Dan	cv401	XVal Session 72	1	XVal Session 72-Typing - Text-1		2012-07-16 18:09:57.824000
	Edit pad (rev 313)		Bob	cv404	XVal Session 72	1	XVal Session 72-Typing - Text-1		2012-07-16 18:09:58.302000
	Edit pad (rev 314)		Dan	cv401	XVal Session 72	1	XVal Session 72-Typing - Text-1		2012-07-16 18:09:58.341000
	Edit pad (rev 315)		Frank	cv407	XVal Session 72	1	XVal Session 72-Typing - Text-1		2012-07-16 18:09:58.632000
	Edit pad (rev 316)		Bob	cv404	XVal Session 72	1	XVal Session 72-Typing - Text-1		2012-07-16 18:09:58.801000
	Edit pad (rev 317)		Dan	cv401	XVal Session 72	1	XVal Session 72-Typing - Text-1		2012-07-16 18:09:58.842000
	Edit pad (rev 318)		Frank	cv407	XVal Session 72	1	XVal Session 72-Typing - Text-1		2012-07-16 18:09:59.137000
	Edit pad (rev 319)		Dan	cv401	XVal Session 72	1	XVal Session 72-Typing - Text-1		2012-07-16 18:09:59.347000
	Edit pad (rev 320)		Frank	cv407	XVal Session 72	1	XVal Session 72-Typing - Text-1		2012-07-16 18:09:59.636000
	Edit pad (rev 321)		Dan	cv401	XVal Session 72	1	XVal Session 72-Typing - Text-1		2012-07-16 18:09:59.855000
	Edit pad (rev 322)		greg	cv412	XVal Session 72	1	XVal Session 72-Typing - Text-1		2012-07-16 18:09:59.903000
	Edit pad (rev 323)		Bob	cv404	XVal Session 72	1	XVal Session 72-Typing - Text-1		2012-07-16 18:10:00.202000
	Edit pad (rev 324)		Dan	cv401	XVal Session 72	1	XVal Session 72-Typing - Text-1		2012-07-16 18:10:00.354000
	Edit pad (rev 325)		greg	cv412	XVal Session 72	1	XVal Session 72-Typing - Text-1		2012-07-16 18:10:00.405000
	Edit pad (rev 326)		Frank	cv407	XVal Session 72	1	XVal Session 72-Typing - Text-1		2012-07-16 18:10:00.482000
	Edit pad (rev 327)		Dan	cv401	XVal Session 72	1	XVal Session 72-Typing - Text-1		2012-07-16 18:10:00.855000
	Edit pad (rev 328)		Frank	cv407	XVal Session 72	1	XVal Session 72-Typing - Text-1		2012-07-16 18:10:00.995000
	Edit pad (rev 329)		Dan	cv401	XVal Session 72	1	XVal Session 72-Typing - Text-1		2012-07-16 18:10:01.355000
	Edit pad (rev 330)		Frank	cv407	XVal Session 72	1	XVal Session 72-Typing - Text-1		2012-07-16 18:10:01.495000
	Edit pad (rev 331)		greg	cv412	XVal Session 72	1	XVal Session 72-Typing - Text-1		2012-07-16 18:10:01.527000
	Edit pad (rev 332)		Dan	cv401	XVal Session 72	1	XVal Session 72-Typing - Text-1		2012-07-16 18:10:01.857000
	Edit pad (rev 333)		Frank	cv407	XVal Session 72	1	XVal Session 72-Typing - Text-1		2012-07-16 18:10:01.994000
	Edit pad (rev 334)		greg	cv412	XVal Session 72	1	XVal Session 72-Typing - Text-1		2012-07-16 18:10:02.028000
	Edit pad (rev 335)		Dan	cv401	XVal Session 72	1	XVal Session 72-Typing - Text-1		2012-07-16 18:10:02.355000
	Edit pad (rev 336)		Frank	cv407	XVal Session 72	1	XVal Session 72-Typing - Text-1		2012-07-16 18:10:02.495000
	Edit pad (rev 337)		greg	cv412	XVal Session 72	1	XVal Session 72-Typing - Text-1		2012-07-16 18:10:02.528000
	Edit pad (rev 338)		Dan	cv401	XVal Session 72	1	XVal Session 72-Typing - Text-1		2012-07-16 18:10:02.908000
	Edit pad (rev 339)		greg	cv412	XVal Session 72	1	XVal Session 72-Typing - Text-1		2012-07-16 18:10:03.029000
	Edit pad (rev 340)		Dan	cv401	XVal Session 72	1	XVal Session 72-Typing - Text-1		2012-07-16 18:10:03.419000
	Edit pad (rev 341)		Frank	cv407	XVal Session 72	1	XVal Session 72-Typing - Text-1		2012-07-16 18:10:03.499000
	Edit pad (rev 342)		greg	cv412	XVal Session 72	1	XVal Session 72-Typing - Text-1		2012-07-16 18:10:03.529000
	Edit pad (rev 343)		Dan	cv401	XVal Session 72	1	XVal Session 72-Typing - Text-1		2012-07-16 18:10:03.918000
	Edit pad (rev 344)		Frank	cv407	XVal Session 72	1	XVal Session 72-Typing - Text-1		2012-07-16 18:10:04.012000
	Edit pad (rev 345)		greg	cv412	XVal Session 72	1	XVal Session 72-Typing - Text-1		2012-07-16 18:10:04.029000
	Edit pad (rev 346)		Dan	cv401	XVal Session 72	1	XVal Session 72-Typing - Text-1		2012-07-16 18:10:04.420000
	Edit pad (rev 347)		Frank	cv407	XVal Session 72	1	XVal Session 72-Typing - Text-1		2012-07-16 18:10:04.525000
	Edit pad (rev 348)		greg	cv412	XVal Session 72	1	XVal Session 72-Typing - Text-1		2012-07-16 18:10:04.637000
	Edit pad (rev 349)		Dan	cv401	XVal Session 72	1	XVal Session 72-Typing - Text-1		2012-07-16 18:10:04.917000
	Edit pad (rev 350)		Frank	cv407	XVal Session 72	1	XVal Session 72-Typing - Text-1		2012-07-16 18:10:05.026000
	Edit pad (rev 351)		greg	cv412	XVal Session 72	1	XVal Session 72-Typing - Text-1		2012-07-16 18:10:05.154000
	Edit pad (rev 352)		Dan	cv401	XVal Session 72	1	XVal Session 72-Typing - Text-1		2012-07-16 18:10:05.422000
	Edit pad (rev 353)		Frank	cv407	XVal Session 72	1	XVal Session 72-Typing - Text-1		2012-07-16 18:10:05.526000
	Edit pad (rev 354)		Dan	cv401	XVal Session 72	1	XVal Session 72-Typing - Text-1		2012-07-16 18:10:05.918000
	Edit pad (rev 355)		Frank	cv407	XVal Session 72	1	XVal Session 72-Typing - Text-1		2012-07-16 18:10:06.026000
	Edit pad (rev 356)		greg	cv412	XVal Session 72	1	XVal Session 72-Typing - Text-1		2012-07-16 18:10:06.262000
	Edit pad (rev 357)		Frank	cv407	XVal Session 72	1	XVal Session 72-Typing - Text-1		2012-07-16 18:10:06.537000
	Edit pad (rev 358)		Dan	cv401	XVal Session 72	1	XVal Session 72-Typing - Text-1		2012-07-16 18:10:06.599000
	Edit pad (rev 359)		greg	cv412	XVal Session 72	1	XVal Session 72-Typing - Text-1		2012-07-16 18:10:06.765000
	Edit pad (rev 360)		Frank	cv407	XVal Session 72	1	XVal Session 72-Typing - Text-1		2012-07-16 18:10:07.043000
	Edit pad (rev 361)		Dan	cv401	XVal Session 72	1	XVal Session 72-Typing - Text-1		2012-07-16 18:10:07.104000
	Edit pad (rev 362)		greg	cv412	XVal Session 72	1	XVal Session 72-Typing - Text-1		2012-07-16 18:10:07.265000
	Edit pad (rev 363)		Frank	cv407	XVal Session 72	1	XVal Session 72-Typing - Text-1		2012-07-16 18:10:07.542000
	Edit pad (rev 364)		Dan	cv401	XVal Session 72	1	XVal Session 72-Typing - Text-1		2012-07-16 18:10:07.604000
	Edit pad (rev 365)		greg	cv412	XVal Session 72	1	XVal Session 72-Typing - Text-1		2012-07-16 18:10:07.763000
	Edit pad (rev 366)		Dan	cv401	XVal Session 72	1	XVal Session 72-Typing - Text-1		2012-07-16 18:10:08.106000
	Edit pad (rev 367)		greg	cv412	XVal Session 72	1	XVal Session 72-Typing - Text-1		2012-07-16 18:10:08.263000
	Edit pad (rev 368)		Dan	cv401	XVal Session 72	1	XVal Session 72-Typing - Text-1		2012-07-16 18:10:08.606000
	Edit pad (rev 369)		greg	cv412	XVal Session 72	1	XVal Session 72-Typing - Text-1		2012-07-16 18:10:08.763000
	Edit pad (rev 370)		Frank	cv407	XVal Session 72	1	XVal Session 72-Typing - Text-1		2012-07-16 18:10:08.903000
	Edit pad (rev 371)		Dan	cv401	XVal Session 72	1	XVal Session 72-Typing - Text-1		2012-07-16 18:10:09.105000
	Edit pad (rev 372)		Frank	cv407	XVal Session 72	1	XVal Session 72-Typing - Text-1		2012-07-16 18:10:09.408000
	Edit pad (rev 373)		greg	cv412	XVal Session 72	1	XVal Session 72-Typing - Text-1		2012-07-16 18:10:09.539000
	Edit pad (rev 374)		Dan	cv401	XVal Session 72	1	XVal Session 72-Typing - Text-1		2012-07-16 18:10:09.604000
	Edit pad (rev 375)		Bob	cv404	XVal Session 72	1	XVal Session 72-Typing - Text-1		2012-07-16 18:10:09.628000
	Edit pad (rev 376)		Frank	cv407	XVal Session 72	1	XVal Session 72-Typing - Text-1		2012-07-16 18:10:09.918000
	Edit pad (rev 377)		greg	cv412	XVal Session 72	1	XVal Session 72-Typing - Text-1		2012-07-16 18:10:10.044000
	Edit pad (rev 378)		Dan	cv401	XVal Session 72	1	XVal Session 72-Typing - Text-1		2012-07-16 18:10:10.130000
	Edit pad (rev 379)		Frank	cv407	XVal Session 72	1	XVal Session 72-Typing - Text-1		2012-07-16 18:10:10.418000
	Edit pad (rev 380)		greg	cv412	XVal Session 72	1	XVal Session 72-Typing - Text-1		2012-07-16 18:10:10.585000
	Edit pad (rev 381)		Bob	cv404	XVal Session 72	1	XVal Session 72-Typing - Text-1		2012-07-16 18:10:10.639000
	Edit pad (rev 382)		Frank	cv407	XVal Session 72	1	XVal Session 72-Typing - Text-1		2012-07-16 18:10:10.917000
	Edit pad (rev 383)		Dan	cv401	XVal Session 72	1	XVal Session 72-Typing - Text-1		2012-07-16 18:10:11.026000
	Edit pad (rev 384)		greg	cv412	XVal Session 72	1	XVal Session 72-Typing - Text-1		2012-07-16 18:10:11.044000
	Edit pad (rev 385)		Frank	cv407	XVal Session 72	1	XVal Session 72-Typing - Text-1		2012-07-16 18:10:11.418000
	Edit pad (rev 386)		greg	cv412	XVal Session 72	1	XVal Session 72-Typing - Text-1		2012-07-16 18:10:11.544000
	Edit pad (rev 387)		Dan	cv401	XVal Session 72	1	XVal Session 72-Typing - Text-1		2012-07-16 18:10:11.563000
	Edit pad (rev 388)		Bob	cv404	XVal Session 72	1	XVal Session 72-Typing - Text-1		2012-07-16 18:10:11.981000
	Edit pad (rev 389)		Dan	cv401	XVal Session 72	1	XVal Session 72-Typing - Text-1		2012-07-16 18:10:12.095000
	Edit pad (rev 390)		greg	cv412	XVal Session 72	1	XVal Session 72-Typing - Text-1		2012-07-16 18:10:12.545000
	Edit pad (rev 391)		Frank	cv407	XVal Session 72	1	XVal Session 72-Typing - Text-1		2012-07-16 18:10:12.601000
	Edit pad (rev 392)		Bob	cv404	XVal Session 72	1	XVal Session 72-Typing - Text-1		2012-07-16 18:10:12.636000
	Edit pad (rev 393)		Dan	cv401	XVal Session 72	1	XVal Session 72-Typing - Text-1		2012-07-16 18:10:13.005000
	Edit pad (rev 394)		greg	cv412	XVal Session 72	1	XVal Session 72-Typing - Text-1		2012-07-16 18:10:13.046000
	Edit pad (rev 395)		Frank	cv407	XVal Session 72	1	XVal Session 72-Typing - Text-1		2012-07-16 18:10:13.103000
	Edit pad (rev 396)		Dan	cv401	XVal Session 72	1	XVal Session 72-Typing - Text-1		2012-07-16 18:10:13.511000
	Edit pad (rev 397)		greg	cv412	XVal Session 72	1	XVal Session 72-Typing - Text-1		2012-07-16 18:10:13.546000
	Edit pad (rev 398)		Bob	cv404	XVal Session 72	1	XVal Session 72-Typing - Text-1		2012-07-16 18:10:13.564000
	Edit pad (rev 399)		Frank	cv407	XVal Session 72	1	XVal Session 72-Typing - Text-1		2012-07-16 18:10:13.609000
	Edit pad (rev 400)		Dan	cv401	XVal Session 72	1	XVal Session 72-Typing - Text-1		2012-07-16 18:10:14.018000
	Edit pad (rev 401)		Bob	cv404	XVal Session 72	1	XVal Session 72-Typing - Text-1		2012-07-16 18:10:14.067000
	Edit pad (rev 402)		Frank	cv407	XVal Session 72	1	XVal Session 72-Typing - Text-1		2012-07-16 18:10:14.135000
	Edit pad (rev 403)		Dan	cv401	XVal Session 72	1	XVal Session 72-Typing - Text-1		2012-07-16 18:10:14.527000
	Edit pad (rev 404)		greg	cv412	XVal Session 72	1	XVal Session 72-Typing - Text-1		2012-07-16 18:10:14.537000
	Edit pad (rev 405)		Bob	cv404	XVal Session 72	1	XVal Session 72-Typing - Text-1		2012-07-16 18:10:14.569000
	Edit pad (rev 406)		Frank	cv407	XVal Session 72	1	XVal Session 72-Typing - Text-1		2012-07-16 18:10:14.635000
	Edit pad (rev 407)		Dan	cv401	XVal Session 72	1	XVal Session 72-Typing - Text-1		2012-07-16 18:10:15.034000
	Edit pad (rev 408)		Bob	cv404	XVal Session 72	1	XVal Session 72-Typing - Text-1		2012-07-16 18:10:15.130000
	Edit pad (rev 409)		Frank	cv407	XVal Session 72	1	XVal Session 72-Typing - Text-1		2012-07-16 18:10:15.136000
	Edit pad (rev 410)		greg	cv412	XVal Session 72	1	XVal Session 72-Typing - Text-1		2012-07-16 18:10:15.447000
	Edit pad (rev 411)		Dan	cv401	XVal Session 72	1	XVal Session 72-Typing - Text-1		2012-07-16 18:10:15.533000
	Edit pad (rev 412)		Bob	cv404	XVal Session 72	1	XVal Session 72-Typing - Text-1		2012-07-16 18:10:15.861000
	Edit pad (rev 413)		greg	cv412	XVal Session 72	1	XVal Session 72-Typing - Text-1		2012-07-16 18:10:15.954000
	Edit pad (rev 414)		Dan	cv401	XVal Session 72	1	XVal Session 72-Typing - Text-1		2012-07-16 18:10:16.041000
	Edit pad (rev 415)		Bob	cv404	XVal Session 72	1	XVal Session 72-Typing - Text-1		2012-07-16 18:10:16.363000
	Edit pad (rev 416)		Frank	cv407	XVal Session 72	1	XVal Session 72-Typing - Text-1		2012-07-16 18:10:16.442000
	Edit pad (rev 417)		greg	cv412	XVal Session 72	1	XVal Session 72-Typing - Text-1		2012-07-16 18:10:16.457000
	Edit pad (rev 418)		Dan	cv401	XVal Session 72	1	XVal Session 72-Typing - Text-1		2012-07-16 18:10:16.541000
	Edit pad (rev 419)		Bob	cv404	XVal Session 72	1	XVal Session 72-Typing - Text-1		2012-07-16 18:10:16.864000
	Edit pad (rev 420)		Frank	cv407	XVal Session 72	1	XVal Session 72-Typing - Text-1		2012-07-16 18:10:16.954000
	Edit pad (rev 421)		greg	cv412	XVal Session 72	1	XVal Session 72-Typing - Text-1		2012-07-16 18:10:16.966000
	Edit pad (rev 422)		Dan	cv401	XVal Session 72	1	XVal Session 72-Typing - Text-1		2012-07-16 18:10:17.041000
	Edit pad (rev 423)		Bob	cv404	XVal Session 72	1	XVal Session 72-Typing - Text-1		2012-07-16 18:10:17.363000
	Edit pad (rev 424)		Frank	cv407	XVal Session 72	1	XVal Session 72-Typing - Text-1		2012-07-16 18:10:17.464000
	Edit pad (rev 425)		greg	cv412	XVal Session 72	1	XVal Session 72-Typing - Text-1		2012-07-16 18:10:17.478000
	Edit pad (rev 426)		Dan	cv401	XVal Session 72	1	XVal Session 72-Typing - Text-1		2012-07-16 18:10:17.541000
	Edit pad (rev 427)		Bob	cv404	XVal Session 72	1	XVal Session 72-Typing - Text-1		2012-07-16 18:10:17.863000
	Edit pad (rev 428)		greg	cv412	XVal Session 72	1	XVal Session 72-Typing - Text-1		2012-07-16 18:10:17.981000
	Edit pad (rev 429)		Dan	cv401	XVal Session 72	1	XVal Session 72-Typing - Text-1		2012-07-16 18:10:18.060000
	Edit pad (rev 430)		Frank	cv407	XVal Session 72	1	XVal Session 72-Typing - Text-1		2012-07-16 18:10:18.343000
	Edit pad (rev 431)		Bob	cv404	XVal Session 72	1	XVal Session 72-Typing - Text-1		2012-07-16 18:10:18.381000
	Edit pad (rev 432)		greg	cv412	XVal Session 72	1	XVal Session 72-Typing - Text-1		2012-07-16 18:10:18.482000
	Edit pad (rev 433)		Dan	cv401	XVal Session 72	1	XVal Session 72-Typing - Text-1		2012-07-16 18:10:18.557000
	Edit pad (rev 434)		Frank	cv407	XVal Session 72	1	XVal Session 72-Typing - Text-1		2012-07-16 18:10:18.855000
	Edit pad (rev 435)		greg	cv412	XVal Session 72	1	XVal Session 72-Typing - Text-1		2012-07-16 18:10:18.982000
	Edit pad (rev 436)		Dan	cv401	XVal Session 72	1	XVal Session 72-Typing - Text-1		2012-07-16 18:10:19.059000
	Edit pad (rev 437)		Frank	cv407	XVal Session 72	1	XVal Session 72-Typing - Text-1		2012-07-16 18:10:19.355000
	Edit pad (rev 438)		Bob	cv404	XVal Session 72	1	XVal Session 72-Typing - Text-1		2012-07-16 18:10:19.358000
	Edit pad (rev 439)		greg	cv412	XVal Session 72	1	XVal Session 72-Typing - Text-1		2012-07-16 18:10:19.490000
	Edit pad (rev 440)		Dan	cv401	XVal Session 72	1	XVal Session 72-Typing - Text-1		2012-07-16 18:10:19.559000
	Edit pad (rev 441)		Frank	cv407	XVal Session 72	1	XVal Session 72-Typing - Text-1		2012-07-16 18:10:19.855000
	Edit pad (rev 442)		greg	cv412	XVal Session 72	1	XVal Session 72-Typing - Text-1		2012-07-16 18:10:19.998000
	Edit pad (rev 443)		Dan	cv401	XVal Session 72	1	XVal Session 72-Typing - Text-1		2012-07-16 18:10:20.057000
	Edit pad (rev 444)		Bob	cv404	XVal Session 72	1	XVal Session 72-Typing - Text-1		2012-07-16 18:10:20.154000
	Edit pad (rev 445)		Frank	cv407	XVal Session 72	1	XVal Session 72-Typing - Text-1		2012-07-16 18:10:20.355000
	Edit pad (rev 446)		Dan	cv401	XVal Session 72	1	XVal Session 72-Typing - Text-1		2012-07-16 18:10:20.558000
	Edit pad (rev 447)		Bob	cv404	XVal Session 72	1	XVal Session 72-Typing - Text-1		2012-07-16 18:10:20.717000
	Edit pad (rev 448)		Frank	cv407	XVal Session 72	1	XVal Session 72-Typing - Text-1		2012-07-16 18:10:20.856000
	Edit pad (rev 449)		Dan	cv401	XVal Session 72	1	XVal Session 72-Typing - Text-1		2012-07-16 18:10:21.059000
	Edit pad (rev 450)		Bob	cv404	XVal Session 72	1	XVal Session 72-Typing - Text-1		2012-07-16 18:10:21.175000
	Edit pad (rev 451)		Frank	cv407	XVal Session 72	1	XVal Session 72-Typing - Text-1		2012-07-16 18:10:21.355000
	Edit pad (rev 452)		Dan	cv401	XVal Session 72	1	XVal Session 72-Typing - Text-1		2012-07-16 18:10:21.560000
	Edit pad (rev 453)		Frank	cv407	XVal Session 72	1	XVal Session 72-Typing - Text-1		2012-07-16 18:10:21.856000
	Edit pad (rev 454)		Dan	cv401	XVal Session 72	1	XVal Session 72-Typing - Text-1		2012-07-16 18:10:22.075000
	Edit pad (rev 455)		Frank	cv407	XVal Session 72	1	XVal Session 72-Typing - Text-1		2012-07-16 18:10:22.355000
	Edit pad (rev 456)		Dan	cv401	XVal Session 72	1	XVal Session 72-Typing - Text-1		2012-07-16 18:10:22.576000
	Edit pad (rev 457)		greg	cv412	XVal Session 72	1	XVal Session 72-Typing - Text-1		2012-07-16 18:10:22.689000
	Edit pad (rev 458)		Bob	cv404	XVal Session 72	1	XVal Session 72-Typing - Text-1		2012-07-16 18:10:22.706000
	Edit pad (rev 459)		Dan	cv401	XVal Session 72	1	XVal Session 72-Typing - Text-1		2012-07-16 18:10:23.090000
	Edit pad (rev 460)		Bob	cv404	XVal Session 72	1	XVal Session 72-Typing - Text-1		2012-07-16 18:10:23.205000
	Edit pad (rev 461)		greg	cv412	XVal Session 72	1	XVal Session 72-Typing - Text-1		2012-07-16 18:10:23.382000
	Edit pad (rev 462)		Dan	cv401	XVal Session 72	1	XVal Session 72-Typing - Text-1		2012-07-16 18:10:23.589000
	Edit pad (rev 463)		Bob	cv404	XVal Session 72	1	XVal Session 72-Typing - Text-1		2012-07-16 18:10:23.707000
	Edit pad (rev 464)		greg	cv412	XVal Session 72	1	XVal Session 72-Typing - Text-1		2012-07-16 18:10:23.889000
	Edit pad (rev 465)		Frank	cv407	XVal Session 72	1	XVal Session 72-Typing - Text-1		2012-07-16 18:10:23.903000
	Edit pad (rev 466)		Dan	cv401	XVal Session 72	1	XVal Session 72-Typing - Text-1		2012-07-16 18:10:24.088000
	Edit pad (rev 467)		Bob	cv404	XVal Session 72	1	XVal Session 72-Typing - Text-1		2012-07-16 18:10:24.252000
	Edit pad (rev 468)		greg	cv412	XVal Session 72	1	XVal Session 72-Typing - Text-1		2012-07-16 18:10:24.388000
	Edit pad (rev 469)		Dan	cv401	XVal Session 72	1	XVal Session 72-Typing - Text-1		2012-07-16 18:10:24.604000
	Edit pad (rev 470)		Frank	cv407	XVal Session 72	1	XVal Session 72-Typing - Text-1		2012-07-16 18:10:24.686000
	Edit pad (rev 471)		Bob	cv404	XVal Session 72	1	XVal Session 72-Typing - Text-1		2012-07-16 18:10:24.705000
	Edit pad (rev 472)		Dan	cv401	XVal Session 72	1	XVal Session 72-Typing - Text-1		2012-07-16 18:10:25.110000
	Edit pad (rev 473)		Frank	cv407	XVal Session 72	1	XVal Session 72-Typing - Text-1		2012-07-16 18:10:25.190000
	Edit pad (rev 474)		Bob	cv404	XVal Session 72	1	XVal Session 72-Typing - Text-1		2012-07-16 18:10:25.499000
	Edit pad (rev 475)		greg	cv412	XVal Session 72	1	XVal Session 72-Typing - Text-1		2012-07-16 18:10:25.601000
	Edit pad (rev 476)		Dan	cv401	XVal Session 72	1	XVal Session 72-Typing - Text-1		2012-07-16 18:10:25.626000
	Edit pad (rev 477)		Frank	cv407	XVal Session 72	1	XVal Session 72-Typing - Text-1		2012-07-16 18:10:25.697000
	Edit pad (rev 478)		Bob	cv404	XVal Session 72	1	XVal Session 72-Typing - Text-1		2012-07-16 18:10:26.004000
	Edit pad (rev 479)		greg	cv412	XVal Session 72	1	XVal Session 72-Typing - Text-1		2012-07-16 18:10:26.111000
	Edit pad (rev 480)		Dan	cv401	XVal Session 72	1	XVal Session 72-Typing - Text-1		2012-07-16 18:10:26.132000
	Edit pad (rev 481)		Frank	cv407	XVal Session 72	1	XVal Session 72-Typing - Text-1		2012-07-16 18:10:26.197000
	Edit pad (rev 482)		Bob	cv404	XVal Session 72	1	XVal Session 72-Typing - Text-1		2012-07-16 18:10:26.504000
	Edit pad (rev 483)		greg	cv412	XVal Session 72	1	XVal Session 72-Typing - Text-1		2012-07-16 18:10:26.607000
	Edit pad (rev 484)		Dan	cv401	XVal Session 72	1	XVal Session 72-Typing - Text-1		2012-07-16 18:10:26.635000
	Edit pad (rev 485)		Frank	cv407	XVal Session 72	1	XVal Session 72-Typing - Text-1		2012-07-16 18:10:26.698000
	Edit pad (rev 486)		Bob	cv404	XVal Session 72	1	XVal Session 72-Typing - Text-1		2012-07-16 18:10:27.025000
	Edit pad (rev 487)		greg	cv412	XVal Session 72	1	XVal Session 72-Typing - Text-1		2012-07-16 18:10:27.106000
	Edit pad (rev 488)		Dan	cv401	XVal Session 72	1	XVal Session 72-Typing - Text-1		2012-07-16 18:10:27.134000
	Edit pad (rev 489)		Frank	cv407	XVal Session 72	1	XVal Session 72-Typing - Text-1		2012-07-16 18:10:27.198000
	Edit pad (rev 490)		Bob	cv404	XVal Session 72	1	XVal Session 72-Typing - Text-1		2012-07-16 18:10:27.504000
	Edit pad (rev 491)		greg	cv412	XVal Session 72	1	XVal Session 72-Typing - Text-1		2012-07-16 18:10:27.613000
	Edit pad (rev 492)		Dan	cv401	XVal Session 72	1	XVal Session 72-Typing - Text-1		2012-07-16 18:10:27.650000
	Edit pad (rev 493)		Bob	cv404	XVal Session 72	1	XVal Session 72-Typing - Text-1		2012-07-16 18:10:28.002000
	Edit pad (rev 494)		Frank	cv407	XVal Session 72	1	XVal Session 72-Typing - Text-1		2012-07-16 18:10:28.036000
	Edit pad (rev 495)		greg	cv412	XVal Session 72	1	XVal Session 72-Typing - Text-1		2012-07-16 18:10:28.122000
	Edit pad (rev 496)		Dan	cv401	XVal Session 72	1	XVal Session 72-Typing - Text-1		2012-07-16 18:10:28.150000
	Edit pad (rev 497)		Bob	cv404	XVal Session 72	1	XVal Session 72-Typing - Text-1		2012-07-16 18:10:28.504000
	Edit pad (rev 498)		Frank	cv407	XVal Session 72	1	XVal Session 72-Typing - Text-1		2012-07-16 18:10:28.548000
	Edit pad (rev 499)		Dan	cv401	XVal Session 72	1	XVal Session 72-Typing - Text-1		2012-07-16 18:10:28.651000
	Edit pad (rev 500)		greg	cv412	XVal Session 72	1	XVal Session 72-Typing - Text-1		2012-07-16 18:10:28.843000
	Edit pad (rev 501)		Bob	cv404	XVal Session 72	1	XVal Session 72-Typing - Text-1		2012-07-16 18:10:29.002000
	Edit pad (rev 502)		Frank	cv407	XVal Session 72	1	XVal Session 72-Typing - Text-1		2012-07-16 18:10:29.149000
	Edit pad (rev 503)		Dan	cv401	XVal Session 72	1	XVal Session 72-Typing - Text-1		2012-07-16 18:10:29.153000
	Edit pad (rev 504)		greg	cv412	XVal Session 72	1	XVal Session 72-Typing - Text-1		2012-07-16 18:10:29.359000
	Edit pad (rev 505)		Bob	cv404	XVal Session 72	1	XVal Session 72-Typing - Text-1		2012-07-16 18:10:29.503000
	Edit pad (rev 506)		Frank	cv407	XVal Session 72	1	XVal Session 72-Typing - Text-1		2012-07-16 18:10:29.652000
	Edit pad (rev 507)		Dan	cv401	XVal Session 72	1	XVal Session 72-Typing - Text-1		2012-07-16 18:10:29.661000
	Edit pad (rev 508)		greg	cv412	XVal Session 72	1	XVal Session 72-Typing - Text-1		2012-07-16 18:10:29.857000
	Edit pad (rev 509)		Bob	cv404	XVal Session 72	1	XVal Session 72-Typing - Text-1		2012-07-16 18:10:30.002000
	Edit pad (rev 510)		Dan	cv401	XVal Session 72	1	XVal Session 72-Typing - Text-1		2012-07-16 18:10:30.166000
	Edit pad (rev 511)		greg	cv412	XVal Session 72	1	XVal Session 72-Typing - Text-1		2012-07-16 18:10:30.358000
	Edit pad (rev 512)		Dan	cv401	XVal Session 72	1	XVal Session 72-Typing - Text-1		2012-07-16 18:10:30.668000
	Edit pad (rev 513)		Bob	cv404	XVal Session 72	1	XVal Session 72-Typing - Text-1		2012-07-16 18:10:30.992000
	Edit pad (rev 514)		Bob	cv404	XVal Session 72	1	XVal Session 72-Typing - Text-1		2012-07-16 18:10:31.490000
	Edit pad (rev 515)		Dan	cv401	XVal Session 72	1	XVal Session 72-Typing - Text-1		2012-07-16 18:10:31.495000
	Edit pad (rev 516)		greg	cv412	XVal Session 72	1	XVal Session 72-Typing - Text-1		2012-07-16 18:10:31.578000
	Edit pad (rev 517)		Frank	cv407	XVal Session 72	1	XVal Session 72-Typing - Text-1		2012-07-16 18:10:31.696000
	Edit pad (rev 518)		Bob	cv404	XVal Session 72	1	XVal Session 72-Typing - Text-1		2012-07-16 18:10:31.990000
	Edit pad (rev 519)		Dan	cv401	XVal Session 72	1	XVal Session 72-Typing - Text-1		2012-07-16 18:10:31.998000
	Edit pad (rev 520)		Frank	cv407	XVal Session 72	1	XVal Session 72-Typing - Text-1		2012-07-16 18:10:32.198000
	Edit pad (rev 521)		Bob	cv404	XVal Session 72	1	XVal Session 72-Typing - Text-1		2012-07-16 18:10:32.490000
	Edit pad (rev 522)		Dan	cv401	XVal Session 72	1	XVal Session 72-Typing - Text-1		2012-07-16 18:10:32.497000
	Edit pad (rev 523)		Frank	cv407	XVal Session 72	1	XVal Session 72-Typing - Text-1		2012-07-16 18:10:32.699000
	Edit pad (rev 524)		Bob	cv404	XVal Session 72	1	XVal Session 72-Typing - Text-1		2012-07-16 18:10:32.990000
	Edit pad (rev 525)		Dan	cv401	XVal Session 72	1	XVal Session 72-Typing - Text-1		2012-07-16 18:10:32.996000
	Edit pad (rev 526)		Frank	cv407	XVal Session 72	1	XVal Session 72-Typing - Text-1		2012-07-16 18:10:33.199000
	Edit pad (rev 527)		Bob	cv404	XVal Session 72	1	XVal Session 72-Typing - Text-1		2012-07-16 18:10:33.490000
	Edit pad (rev 528)		Dan	cv401	XVal Session 72	1	XVal Session 72-Typing - Text-1		2012-07-16 18:10:33.500000
	Edit pad (rev 529)		Frank	cv407	XVal Session 72	1	XVal Session 72-Typing - Text-1		2012-07-16 18:10:33.698000
	Edit pad (rev 530)		greg	cv412	XVal Session 72	1	XVal Session 72-Typing - Text-1		2012-07-16 18:10:33.893000
	Edit pad (rev 531)		Bob	cv404	XVal Session 72	1	XVal Session 72-Typing - Text-1		2012-07-16 18:10:33.988000
	Edit pad (rev 532)		Dan	cv401	XVal Session 72	1	XVal Session 72-Typing - Text-1		2012-07-16 18:10:34.014000
	Edit pad (rev 533)		Frank	cv407	XVal Session 72	1	XVal Session 72-Typing - Text-1		2012-07-16 18:10:34.200000
	Edit pad (rev 534)		Bob	cv404	XVal Session 72	1	XVal Session 72-Typing - Text-1		2012-07-16 18:10:34.489000
	Edit pad (rev 535)		Frank	cv407	XVal Session 72	1	XVal Session 72-Typing - Text-1		2012-07-16 18:10:34.698000
	Edit pad (rev 536)		greg	cv412	XVal Session 72	1	XVal Session 72-Typing - Text-1		2012-07-16 18:10:34.720000
	Edit pad (rev 537)		Bob	cv404	XVal Session 72	1	XVal Session 72-Typing - Text-1		2012-07-16 18:10:34.989000
	Edit pad (rev 538)		greg	cv412	XVal Session 72	1	XVal Session 72-Typing - Text-1		2012-07-16 18:10:35.241000
	Edit pad (rev 539)		Bob	cv404	XVal Session 72	1	XVal Session 72-Typing - Text-1		2012-07-16 18:10:35.489000
	Edit pad (rev 540)		greg	cv412	XVal Session 72	1	XVal Session 72-Typing - Text-1		2012-07-16 18:10:35.749000
	Edit pad (rev 541)		greg	cv412	XVal Session 72	1	XVal Session 72-Typing - Text-1		2012-07-16 18:10:36.249000
	Edit pad (rev 542)		Bob	cv404	XVal Session 72	1	XVal Session 72-Typing - Text-1		2012-07-16 18:10:36.693000
	Edit pad (rev 543)		greg	cv412	XVal Session 72	1	XVal Session 72-Typing - Text-1		2012-07-16 18:10:36.749000
	Edit pad (rev 544)		Frank	cv407	XVal Session 72	1	XVal Session 72-Typing - Text-1		2012-07-16 18:10:36.802000
	Edit pad (rev 545)		Dan	cv401	XVal Session 72	1	XVal Session 72-Typing - Text-1		2012-07-16 18:10:37.149000
	Edit pad (rev 546)		greg	cv412	XVal Session 72	1	XVal Session 72-Typing - Text-1		2012-07-16 18:10:37.247000
	Edit pad (rev 547)		Frank	cv407	XVal Session 72	1	XVal Session 72-Typing - Text-1		2012-07-16 18:10:37.307000
	Edit pad (rev 548)		Bob	cv404	XVal Session 72	1	XVal Session 72-Typing - Text-1		2012-07-16 18:10:37.504000
	Edit pad (rev 549)		Dan	cv401	XVal Session 72	1	XVal Session 72-Typing - Text-1		2012-07-16 18:10:37.651000
	Edit pad (rev 550)		greg	cv412	XVal Session 72	1	XVal Session 72-Typing - Text-1		2012-07-16 18:10:37.761000
	Edit pad (rev 551)		Frank	cv407	XVal Session 72	1	XVal Session 72-Typing - Text-1		2012-07-16 18:10:37.807000
	Edit pad (rev 552)		Bob	cv404	XVal Session 72	1	XVal Session 72-Typing - Text-1		2012-07-16 18:10:38.004000
	Edit pad (rev 553)		Dan	cv401	XVal Session 72	1	XVal Session 72-Typing - Text-1		2012-07-16 18:10:38.152000
	Edit pad (rev 554)		greg	cv412	XVal Session 72	1	XVal Session 72-Typing - Text-1		2012-07-16 18:10:38.263000
	Edit pad (rev 555)		Bob	cv404	XVal Session 72	1	XVal Session 72-Typing - Text-1		2012-07-16 18:10:38.504000
	Edit pad (rev 556)		Dan	cv401	XVal Session 72	1	XVal Session 72-Typing - Text-1		2012-07-16 18:10:38.650000
	Edit pad (rev 557)		Frank	cv407	XVal Session 72	1	XVal Session 72-Typing - Text-1		2012-07-16 18:10:38.681000
	Edit pad (rev 558)		greg	cv412	XVal Session 72	1	XVal Session 72-Typing - Text-1		2012-07-16 18:10:38.763000
	Edit pad (rev 559)		Bob	cv404	XVal Session 72	1	XVal Session 72-Typing - Text-1		2012-07-16 18:10:39.004000
	Edit pad (rev 560)		Dan	cv401	XVal Session 72	1	XVal Session 72-Typing - Text-1		2012-07-16 18:10:39.150000
	Edit pad (rev 561)		greg	cv412	XVal Session 72	1	XVal Session 72-Typing - Text-1		2012-07-16 18:10:39.448000
	Edit pad (rev 562)		Bob	cv404	XVal Session 72	1	XVal Session 72-Typing - Text-1		2012-07-16 18:10:39.502000
	Edit pad (rev 563)		Dan	cv401	XVal Session 72	1	XVal Session 72-Typing - Text-1		2012-07-16 18:10:39.655000
	Edit pad (rev 564)		Frank	cv407	XVal Session 72	1	XVal Session 72-Typing - Text-1		2012-07-16 18:10:39.687000
	Edit pad (rev 565)		greg	cv412	XVal Session 72	1	XVal Session 72-Typing - Text-1		2012-07-16 18:10:39.953000
	Edit pad (rev 566)		Bob	cv404	XVal Session 72	1	XVal Session 72-Typing - Text-1		2012-07-16 18:10:40.002000
	Edit pad (rev 567)		Dan	cv401	XVal Session 72	1	XVal Session 72-Typing - Text-1		2012-07-16 18:10:40.166000
	Edit pad (rev 568)		greg	cv412	XVal Session 72	1	XVal Session 72-Typing - Text-1		2012-07-16 18:10:40.452000
	Edit pad (rev 569)		Bob	cv404	XVal Session 72	1	XVal Session 72-Typing - Text-1		2012-07-16 18:10:40.507000
	Edit pad (rev 570)		Frank	cv407	XVal Session 72	1	XVal Session 72-Typing - Text-1		2012-07-16 18:10:40.544000
	Edit pad (rev 571)		Dan	cv401	XVal Session 72	1	XVal Session 72-Typing - Text-1		2012-07-16 18:10:40.674000
	Edit pad (rev 572)		greg	cv412	XVal Session 72	1	XVal Session 72-Typing - Text-1		2012-07-16 18:10:40.952000
	Edit pad (rev 573)		Bob	cv404	XVal Session 72	1	XVal Session 72-Typing - Text-1		2012-07-16 18:10:41.036000
	Edit pad (rev 574)		Frank	cv407	XVal Session 72	1	XVal Session 72-Typing - Text-1		2012-07-16 18:10:41.042000
	Edit pad (rev 575)		Dan	cv401	XVal Session 72	1	XVal Session 72-Typing - Text-1		2012-07-16 18:10:41.174000
	Edit pad (rev 576)		greg	cv412	XVal Session 72	1	XVal Session 72-Typing - Text-1		2012-07-16 18:10:41.452000
	Edit pad (rev 577)		Bob	cv404	XVal Session 72	1	XVal Session 72-Typing - Text-1		2012-07-16 18:10:41.560000
	Edit pad (rev 578)		Dan	cv401	XVal Session 72	1	XVal Session 72-Typing - Text-1		2012-07-16 18:10:41.682000
	Edit pad (rev 579)		Bob	cv404	XVal Session 72	1	XVal Session 72-Typing - Text-1		2012-07-16 18:10:42.071000
	Edit pad (rev 580)		Dan	cv401	XVal Session 72	1	XVal Session 72-Typing - Text-1		2012-07-16 18:10:42.230000
	Edit pad (rev 581)		Frank	cv407	XVal Session 72	1	XVal Session 72-Typing - Text-1		2012-07-16 18:10:42.304000
	Edit pad (rev 582)		Bob	cv404	XVal Session 72	1	XVal Session 72-Typing - Text-1		2012-07-16 18:10:42.583000
	Edit pad (rev 583)		Frank	cv407	XVal Session 72	1	XVal Session 72-Typing - Text-1		2012-07-16 18:10:42.809000
	Edit pad (rev 584)		Bob	cv404	XVal Session 72	1	XVal Session 72-Typing - Text-1		2012-07-16 18:10:43.497000
	Edit pad (rev 585)		Dan	cv401	XVal Session 72	1	XVal Session 72-Typing - Text-1		2012-07-16 18:10:43.823000
	Edit pad (rev 586)		Bob	cv404	XVal Session 72	1	XVal Session 72-Typing - Text-1		2012-07-16 18:10:44.004000
	Edit pad (rev 587)		Dan	cv401	XVal Session 72	1	XVal Session 72-Typing - Text-1		2012-07-16 18:10:44.324000
	Edit pad (rev 588)		Bob	cv404	XVal Session 72	1	XVal Session 72-Typing - Text-1		2012-07-16 18:10:44.505000
	Edit pad (rev 589)		Frank	cv407	XVal Session 72	1	XVal Session 72-Typing - Text-1		2012-07-16 18:10:44.595000
	Edit pad (rev 590)		Dan	cv401	XVal Session 72	1	XVal Session 72-Typing - Text-1		2012-07-16 18:10:44.826000
	Edit pad (rev 591)		Bob	cv404	XVal Session 72	1	XVal Session 72-Typing - Text-1		2012-07-16 18:10:45.009000
	Edit pad (rev 592)		Frank	cv407	XVal Session 72	1	XVal Session 72-Typing - Text-1		2012-07-16 18:10:45.104000
	Edit pad (rev 593)		greg	cv412	XVal Session 72	1	XVal Session 72-Typing - Text-1		2012-07-16 18:10:45.246000
	Edit pad (rev 594)		Dan	cv401	XVal Session 72	1	XVal Session 72-Typing - Text-1		2012-07-16 18:10:45.325000
	Edit pad (rev 595)		Bob	cv404	XVal Session 72	1	XVal Session 72-Typing - Text-1		2012-07-16 18:10:45.520000
	Edit pad (rev 596)		greg	cv412	XVal Session 72	1	XVal Session 72-Typing - Text-1		2012-07-16 18:10:45.749000
	Edit pad (rev 597)		Frank	cv407	XVal Session 72	1	XVal Session 72-Typing - Text-1		2012-07-16 18:10:45.802000
	Edit pad (rev 598)		Dan	cv401	XVal Session 72	1	XVal Session 72-Typing - Text-1		2012-07-16 18:10:45.833000
	Edit pad (rev 599)		Bob	cv404	XVal Session 72	1	XVal Session 72-Typing - Text-1		2012-07-16 18:10:46.021000
	Edit pad (rev 600)		greg	cv412	XVal Session 72	1	XVal Session 72-Typing - Text-1		2012-07-16 18:10:46.249000
	Edit pad (rev 601)		Dan	cv401	XVal Session 72	1	XVal Session 72-Typing - Text-1		2012-07-16 18:10:46.340000
	Edit pad (rev 602)		Bob	cv404	XVal Session 72	1	XVal Session 72-Typing - Text-1		2012-07-16 18:10:46.521000
	Edit pad (rev 603)		greg	cv412	XVal Session 72	1	XVal Session 72-Typing - Text-1		2012-07-16 18:10:46.757000
	Edit pad (rev 604)		Dan	cv401	XVal Session 72	1	XVal Session 72-Typing - Text-1		2012-07-16 18:10:46.842000
	Edit pad (rev 605)		Bob	cv404	XVal Session 72	1	XVal Session 72-Typing - Text-1		2012-07-16 18:10:47.020000
	Edit pad (rev 606)		Frank	cv407	XVal Session 72	1	XVal Session 72-Typing - Text-1		2012-07-16 18:10:47.072000
	Edit pad (rev 607)		greg	cv412	XVal Session 72	1	XVal Session 72-Typing - Text-1		2012-07-16 18:10:47.263000
	Edit pad (rev 608)		Dan	cv401	XVal Session 72	1	XVal Session 72-Typing - Text-1		2012-07-16 18:10:47.341000
	Edit pad (rev 609)		Bob	cv404	XVal Session 72	1	XVal Session 72-Typing - Text-1		2012-07-16 18:10:47.521000
	Edit pad (rev 610)		greg	cv412	XVal Session 72	1	XVal Session 72-Typing - Text-1		2012-07-16 18:10:47.764000
	Edit pad (rev 611)		Frank	cv407	XVal Session 72	1	XVal Session 72-Typing - Text-1		2012-07-16 18:10:47.876000
	Edit pad (rev 612)		Bob	cv404	XVal Session 72	1	XVal Session 72-Typing - Text-1		2012-07-16 18:10:48.163000
	Edit pad (rev 613)		Dan	cv401	XVal Session 72	1	XVal Session 72-Typing - Text-1		2012-07-16 18:10:48.233000
	Edit pad (rev 614)		greg	cv412	XVal Session 72	1	XVal Session 72-Typing - Text-1		2012-07-16 18:10:48.263000
	Edit pad (rev 615)		Frank	cv407	XVal Session 72	1	XVal Session 72-Typing - Text-1		2012-07-16 18:10:48.386000
	Edit pad (rev 616)		Bob	cv404	XVal Session 72	1	XVal Session 72-Typing - Text-1		2012-07-16 18:10:48.663000
	Edit pad (rev 617)		Dan	cv401	XVal Session 72	1	XVal Session 72-Typing - Text-1		2012-07-16 18:10:48.736000
	Edit pad (rev 618)		greg	cv412	XVal Session 72	1	XVal Session 72-Typing - Text-1		2012-07-16 18:10:48.763000
	Edit pad (rev 619)		Frank	cv407	XVal Session 72	1	XVal Session 72-Typing - Text-1		2012-07-16 18:10:48.886000
	Edit pad (rev 620)		Bob	cv404	XVal Session 72	1	XVal Session 72-Typing - Text-1		2012-07-16 18:10:49.163000
	Edit pad (rev 621)		Dan	cv401	XVal Session 72	1	XVal Session 72-Typing - Text-1		2012-07-16 18:10:49.246000
	Edit pad (rev 622)		Frank	cv407	XVal Session 72	1	XVal Session 72-Typing - Text-1		2012-07-16 18:10:49.387000
	Edit pad (rev 623)		Bob	cv404	XVal Session 72	1	XVal Session 72-Typing - Text-1		2012-07-16 18:10:49.676000
	Edit pad (rev 624)		Dan	cv401	XVal Session 72	1	XVal Session 72-Typing - Text-1		2012-07-16 18:10:49.745000
	Edit pad (rev 625)		Bob	cv404	XVal Session 72	1	XVal Session 72-Typing - Text-1		2012-07-16 18:10:50.176000
	Edit pad (rev 626)		Dan	cv401	XVal Session 72	1	XVal Session 72-Typing - Text-1		2012-07-16 18:10:50.244000
	Edit pad (rev 627)		Frank	cv407	XVal Session 72	1	XVal Session 72-Typing - Text-1		2012-07-16 18:10:50.277000
	Edit pad (rev 628)		greg	cv412	XVal Session 72	1	XVal Session 72-Typing - Text-1		2012-07-16 18:10:50.479000
	Edit pad (rev 629)		Bob	cv404	XVal Session 72	1	XVal Session 72-Typing - Text-1		2012-07-16 18:10:50.676000
	Edit pad (rev 630)		Dan	cv401	XVal Session 72	1	XVal Session 72-Typing - Text-1		2012-07-16 18:10:50.744000
	Edit pad (rev 631)		Frank	cv407	XVal Session 72	1	XVal Session 72-Typing - Text-1		2012-07-16 18:10:50.959000
	Edit pad (rev 632)		greg	cv412	XVal Session 72	1	XVal Session 72-Typing - Text-1		2012-07-16 18:10:50.983000
	Edit pad (rev 633)		Bob	cv404	XVal Session 72	1	XVal Session 72-Typing - Text-1		2012-07-16 18:10:51.176000
	Edit pad (rev 634)		Dan	cv401	XVal Session 72	1	XVal Session 72-Typing - Text-1		2012-07-16 18:10:51.262000
	Edit pad (rev 635)		Frank	cv407	XVal Session 72	1	XVal Session 72-Typing - Text-1		2012-07-16 18:10:51.634000
	Edit pad (rev 636)		Bob	cv404	XVal Session 72	1	XVal Session 72-Typing - Text-1		2012-07-16 18:10:51.689000
	Edit pad (rev 637)		Dan	cv401	XVal Session 72	1	XVal Session 72-Typing - Text-1		2012-07-16 18:10:51.761000
	Edit pad (rev 638)		Frank	cv407	XVal Session 72	1	XVal Session 72-Typing - Text-1		2012-07-16 18:10:52.148000
	Edit pad (rev 639)		Bob	cv404	XVal Session 72	1	XVal Session 72-Typing - Text-1		2012-07-16 18:10:52.192000
	Edit pad (rev 640)		Dan	cv401	XVal Session 72	1	XVal Session 72-Typing - Text-1		2012-07-16 18:10:52.262000
	Edit pad (rev 641)		Frank	cv407	XVal Session 72	1	XVal Session 72-Typing - Text-1		2012-07-16 18:10:52.653000
	Edit pad (rev 642)		Bob	cv404	XVal Session 72	1	XVal Session 72-Typing - Text-1		2012-07-16 18:10:53.070000
	Edit pad (rev 643)		Bob	cv404	XVal Session 72	1	XVal Session 72-Typing - Text-1		2012-07-16 18:10:53.792000
	Edit pad (rev 644)		Frank	cv407	XVal Session 72	1	XVal Session 72-Typing - Text-1		2012-07-16 18:10:53.952000
	Edit pad (rev 645)		Bob	cv404	XVal Session 72	1	XVal Session 72-Typing - Text-1		2012-07-16 18:10:54.301000
	Edit pad (rev 646)		greg	cv412	XVal Session 72	1	XVal Session 72-Typing - Text-1		2012-07-16 18:10:54.470000
	Edit pad (rev 647)		Frank	cv407	XVal Session 72	1	XVal Session 72-Typing - Text-1		2012-07-16 18:10:54.574000
	Edit pad (rev 648)		Dan	cv401	XVal Session 72	1	XVal Session 72-Typing - Text-1		2012-07-16 18:10:54.629000
	Edit pad (rev 649)		Bob	cv404	XVal Session 72	1	XVal Session 72-Typing - Text-1		2012-07-16 18:10:54.800000
	Edit pad (rev 650)		greg	cv412	XVal Session 72	1	XVal Session 72-Typing - Text-1		2012-07-16 18:10:54.974000
	Edit pad (rev 651)		Frank	cv407	XVal Session 72	1	XVal Session 72-Typing - Text-1		2012-07-16 18:10:55.234000
	Edit pad (rev 652)		Bob	cv404	XVal Session 72	1	XVal Session 72-Typing - Text-1		2012-07-16 18:10:55.302000
	Edit pad (rev 653)		greg	cv412	XVal Session 72	1	XVal Session 72-Typing - Text-1		2012-07-16 18:10:55.482000
	Edit pad (rev 654)		Frank	cv407	XVal Session 72	1	XVal Session 72-Typing - Text-1		2012-07-16 18:10:55.735000
	Edit pad (rev 655)		Bob	cv404	XVal Session 72	1	XVal Session 72-Typing - Text-1		2012-07-16 18:10:55.800000
	Edit pad (rev 656)		greg	cv412	XVal Session 72	1	XVal Session 72-Typing - Text-1		2012-07-16 18:10:55.983000
	Edit pad (rev 657)		Dan	cv401	XVal Session 72	1	XVal Session 72-Typing - Text-1		2012-07-16 18:10:56.079000
	Edit pad (rev 658)		Bob	cv404	XVal Session 72	1	XVal Session 72-Typing - Text-1		2012-07-16 18:10:56.302000
	Edit pad (rev 659)		greg	cv412	XVal Session 72	1	XVal Session 72-Typing - Text-1		2012-07-16 18:10:56.484000
	Edit pad (rev 660)		Dan	cv401	XVal Session 72	1	XVal Session 72-Typing - Text-1		2012-07-16 18:10:56.592000
	Edit pad (rev 661)		Bob	cv404	XVal Session 72	1	XVal Session 72-Typing - Text-1		2012-07-16 18:10:56.802000
	Edit pad (rev 662)		Frank	cv407	XVal Session 72	1	XVal Session 72-Typing - Text-1		2012-07-16 18:10:56.857000
	Edit pad (rev 663)		greg	cv412	XVal Session 72	1	XVal Session 72-Typing - Text-1		2012-07-16 18:10:56.984000
	Edit pad (rev 664)		Dan	cv401	XVal Session 72	1	XVal Session 72-Typing - Text-1		2012-07-16 18:10:57.103000
	Edit pad (rev 665)		Bob	cv404	XVal Session 72	1	XVal Session 72-Typing - Text-1		2012-07-16 18:10:57.302000
	Edit pad (rev 666)		Frank	cv407	XVal Session 72	1	XVal Session 72-Typing - Text-1		2012-07-16 18:10:57.358000
	Edit pad (rev 667)		greg	cv412	XVal Session 72	1	XVal Session 72-Typing - Text-1		2012-07-16 18:10:57.482000
	Edit pad (rev 668)		Bob	cv404	XVal Session 72	1	XVal Session 72-Typing - Text-1		2012-07-16 18:10:57.802000
	Edit pad (rev 669)		greg	cv412	XVal Session 72	1	XVal Session 72-Typing - Text-1		2012-07-16 18:10:57.982000
	Edit pad (rev 670)		Frank	cv407	XVal Session 72	1	XVal Session 72-Typing - Text-1		2012-07-16 18:10:58.015000
	Edit pad (rev 671)		Bob	cv404	XVal Session 72	1	XVal Session 72-Typing - Text-1		2012-07-16 18:10:58.301000
	Edit pad (rev 672)		Frank	cv407	XVal Session 72	1	XVal Session 72-Typing - Text-1		2012-07-16 18:10:58.515000
	Edit pad (rev 673)		Dan	cv401	XVal Session 72	1	XVal Session 72-Typing - Text-1		2012-07-16 18:10:58.578000
	Edit pad (rev 674)		Bob	cv404	XVal Session 72	1	XVal Session 72-Typing - Text-1		2012-07-16 18:10:58.802000
	Edit pad (rev 675)		Dan	cv401	XVal Session 72	1	XVal Session 72-Typing - Text-1		2012-07-16 18:10:59.090000
	Edit pad (rev 676)		Bob	cv404	XVal Session 72	1	XVal Session 72-Typing - Text-1		2012-07-16 18:10:59.300000
	Edit pad (rev 677)		Dan	cv401	XVal Session 72	1	XVal Session 72-Typing - Text-1		2012-07-16 18:10:59.594000
	Edit pad (rev 678)		Bob	cv404	XVal Session 72	1	XVal Session 72-Typing - Text-1		2012-07-16 18:10:59.801000
	Edit pad (rev 679)		Dan	cv401	XVal Session 72	1	XVal Session 72-Typing - Text-1		2012-07-16 18:11:00.120000
	Edit pad (rev 680)		Frank	cv407	XVal Session 72	1	XVal Session 72-Typing - Text-1		2012-07-16 18:11:00.148000
	Edit pad (rev 681)		greg	cv412	XVal Session 72	1	XVal Session 72-Typing - Text-1		2012-07-16 18:11:00.445000
	Edit pad (rev 682)		Bob	cv404	XVal Session 72	1	XVal Session 72-Typing - Text-1		2012-07-16 18:11:00.496000
	Edit pad (rev 683)		Dan	cv401	XVal Session 72	1	XVal Session 72-Typing - Text-1		2012-07-16 18:11:00.597000
	Edit pad (rev 684)		Frank	cv407	XVal Session 72	1	XVal Session 72-Typing - Text-1		2012-07-16 18:11:00.651000
	Edit pad (rev 685)		greg	cv412	XVal Session 72	1	XVal Session 72-Typing - Text-1		2012-07-16 18:11:00.952000
	Edit pad (rev 686)		Bob	cv404	XVal Session 72	1	XVal Session 72-Typing - Text-1		2012-07-16 18:11:00.998000
	Edit pad (rev 687)		Dan	cv401	XVal Session 72	1	XVal Session 72-Typing - Text-1		2012-07-16 18:11:01.103000
	Edit pad (rev 688)		Frank	cv407	XVal Session 72	1	XVal Session 72-Typing - Text-1		2012-07-16 18:11:01.155000
	Edit pad (rev 689)		greg	cv412	XVal Session 72	1	XVal Session 72-Typing - Text-1		2012-07-16 18:11:01.452000
	Edit pad (rev 690)		Dan	cv401	XVal Session 72	1	XVal Session 72-Typing - Text-1		2012-07-16 18:11:01.609000
	Edit pad (rev 691)		Frank	cv407	XVal Session 72	1	XVal Session 72-Typing - Text-1		2012-07-16 18:11:01.666000
	Edit pad (rev 692)		greg	cv412	XVal Session 72	1	XVal Session 72-Typing - Text-1		2012-07-16 18:11:01.952000
	Edit pad (rev 693)		Bob	cv404	XVal Session 72	1	XVal Session 72-Typing - Text-1		2012-07-16 18:11:02.040000
	Edit pad (rev 694)		Dan	cv401	XVal Session 72	1	XVal Session 72-Typing - Text-1		2012-07-16 18:11:02.118000
	Edit pad (rev 695)		Frank	cv407	XVal Session 72	1	XVal Session 72-Typing - Text-1		2012-07-16 18:11:02.167000
	Edit pad (rev 696)		Dan	cv401	XVal Session 72	1	XVal Session 72-Typing - Text-1		2012-07-16 18:11:02.618000
	Edit pad (rev 697)		Bob	cv404	XVal Session 72	1	XVal Session 72-Typing - Text-1		2012-07-16 18:11:02.663000
	Edit pad (rev 698)		Frank	cv407	XVal Session 72	1	XVal Session 72-Typing - Text-1		2012-07-16 18:11:02.668000
	Edit pad (rev 699)		Dan	cv401	XVal Session 72	1	XVal Session 72-Typing - Text-1		2012-07-16 18:11:03.124000
	Edit pad (rev 700)		Bob	cv404	XVal Session 72	1	XVal Session 72-Typing - Text-1		2012-07-16 18:11:03.180000
	Edit pad (rev 701)		Frank	cv407	XVal Session 72	1	XVal Session 72-Typing - Text-1		2012-07-16 18:11:03.199000
	Edit pad (rev 702)		Dan	cv401	XVal Session 72	1	XVal Session 72-Typing - Text-1		2012-07-16 18:11:03.624000
	Edit pad (rev 703)		Frank	cv407	XVal Session 72	1	XVal Session 72-Typing - Text-1		2012-07-16 18:11:03.667000
	Edit pad (rev 704)		Bob	cv404	XVal Session 72	1	XVal Session 72-Typing - Text-1		2012-07-16 18:11:03.705000
	Edit pad (rev 705)		greg	cv412	XVal Session 72	1	XVal Session 72-Typing - Text-1		2012-07-16 18:11:04.127000
	Edit pad (rev 706)		Dan	cv401	XVal Session 72	1	XVal Session 72-Typing - Text-1		2012-07-16 18:11:04.136000
	Edit pad (rev 707)		Dan	cv401	XVal Session 72	1	XVal Session 72-Typing - Text-1		2012-07-16 18:11:04.637000
	Edit pad (rev 708)		Bob	cv404	XVal Session 72	1	XVal Session 72-Typing - Text-1		2012-07-16 18:11:04.702000
	Edit pad (rev 709)		greg	cv412	XVal Session 72	1	XVal Session 72-Typing - Text-1		2012-07-16 18:11:04.742000
	Edit pad (rev 710)		Dan	cv401	XVal Session 72	1	XVal Session 72-Typing - Text-1		2012-07-16 18:11:05.137000
	Edit pad (rev 711)		Bob	cv404	XVal Session 72	1	XVal Session 72-Typing - Text-1		2012-07-16 18:11:05.206000
	Edit pad (rev 712)		greg	cv412	XVal Session 72	1	XVal Session 72-Typing - Text-1		2012-07-16 18:11:05.243000
	Edit pad (rev 713)		Dan	cv401	XVal Session 72	1	XVal Session 72-Typing - Text-1		2012-07-16 18:11:05.637000
	Edit pad (rev 714)		Bob	cv404	XVal Session 72	1	XVal Session 72-Typing - Text-1		2012-07-16 18:11:05.706000
	Edit pad (rev 715)		greg	cv412	XVal Session 72	1	XVal Session 72-Typing - Text-1		2012-07-16 18:11:05.755000
	Edit pad (rev 716)		Bob	cv404	XVal Session 72	1	XVal Session 72-Typing - Text-1		2012-07-16 18:11:06.208000
	Edit pad (rev 717)		Bob	cv404	XVal Session 72	1	XVal Session 72-Typing - Text-1		2012-07-16 18:11:06.707000
	Edit pad (rev 718)		Frank	cv407	XVal Session 72	1	XVal Session 72-Typing - Text-1		2012-07-16 18:11:06.743000
	Edit pad (rev 719)		Dan	cv401	XVal Session 72	1	XVal Session 72-Typing - Text-1		2012-07-16 18:11:06.772000
	Edit pad (rev 720)		greg	cv412	XVal Session 72	1	XVal Session 72-Typing - Text-1		2012-07-16 18:11:07.179000
	Edit pad (rev 721)		Bob	cv404	XVal Session 72	1	XVal Session 72-Typing - Text-1		2012-07-16 18:11:07.208000
	Edit pad (rev 722)		Frank	cv407	XVal Session 72	1	XVal Session 72-Typing - Text-1		2012-07-16 18:11:07.247000
	Edit pad (rev 723)		greg	cv412	XVal Session 72	1	XVal Session 72-Typing - Text-1		2012-07-16 18:11:07.686000
	Edit pad (rev 724)		Bob	cv404	XVal Session 72	1	XVal Session 72-Typing - Text-1		2012-07-16 18:11:07.708000
	Edit pad (rev 725)		greg	cv412	XVal Session 72	1	XVal Session 72-Typing - Text-1		2012-07-16 18:11:08.186000
	Edit pad (rev 726)		Bob	cv404	XVal Session 72	1	XVal Session 72-Typing - Text-1		2012-07-16 18:11:08.207000
	Edit pad (rev 727)		greg	cv412	XVal Session 72	1	XVal Session 72-Typing - Text-1		2012-07-16 18:11:08.687000
	Edit pad (rev 728)		Bob	cv404	XVal Session 72	1	XVal Session 72-Typing - Text-1		2012-07-16 18:11:08.716000
	Edit pad (rev 729)		Frank	cv407	XVal Session 72	1	XVal Session 72-Typing - Text-1		2012-07-16 18:11:08.980000
	Edit pad (rev 730)		greg	cv412	XVal Session 72	1	XVal Session 72-Typing - Text-1		2012-07-16 18:11:09.185000
	Edit pad (rev 731)		Bob	cv404	XVal Session 72	1	XVal Session 72-Typing - Text-1		2012-07-16 18:11:09.222000
	Edit pad (rev 732)		greg	cv412	XVal Session 72	1	XVal Session 72-Typing - Text-1		2012-07-16 18:11:09.686000
	Edit pad (rev 733)		Bob	cv404	XVal Session 72	1	XVal Session 72-Typing - Text-1		2012-07-16 18:11:09.723000
	Edit pad (rev 734)		greg	cv412	XVal Session 72	1	XVal Session 72-Typing - Text-1		2012-07-16 18:11:10.186000
	Edit pad (rev 735)		Bob	cv404	XVal Session 72	1	XVal Session 72-Typing - Text-1		2012-07-16 18:11:10.223000
	Edit pad (rev 736)		Frank	cv407	XVal Session 72	1	XVal Session 72-Typing - Text-1		2012-07-16 18:11:10.384000
	Edit pad (rev 737)		greg	cv412	XVal Session 72	1	XVal Session 72-Typing - Text-1		2012-07-16 18:11:10.695000
	Edit pad (rev 738)		Bob	cv404	XVal Session 72	1	XVal Session 72-Typing - Text-1		2012-07-16 18:11:10.802000
	Edit pad (rev 739)		Frank	cv407	XVal Session 72	1	XVal Session 72-Typing - Text-1		2012-07-16 18:11:10.886000
	Edit pad (rev 740)		greg	cv412	XVal Session 72	1	XVal Session 72-Typing - Text-1		2012-07-16 18:11:11.187000
	Edit pad (rev 741)		Frank	cv407	XVal Session 72	1	XVal Session 72-Typing - Text-1		2012-07-16 18:11:11.388000
	Edit pad (rev 742)		Bob	cv404	XVal Session 72	1	XVal Session 72-Typing - Text-1		2012-07-16 18:11:11.628000
	Edit pad (rev 743)		greg	cv412	XVal Session 72	1	XVal Session 72-Typing - Text-1		2012-07-16 18:11:11.692000
	Edit pad (rev 744)		Frank	cv407	XVal Session 72	1	XVal Session 72-Typing - Text-1		2012-07-16 18:11:11.888000
	Edit pad (rev 745)		greg	cv412	XVal Session 72	1	XVal Session 72-Typing - Text-1		2012-07-16 18:11:12.202000
	Edit pad (rev 746)		Bob	cv404	XVal Session 72	1	XVal Session 72-Typing - Text-1		2012-07-16 18:11:12.274000
	Edit pad (rev 747)		greg	cv412	XVal Session 72	1	XVal Session 72-Typing - Text-1		2012-07-16 18:11:12.702000
	Edit pad (rev 748)		Bob	cv404	XVal Session 72	1	XVal Session 72-Typing - Text-1		2012-07-16 18:11:12.778000
	Edit pad (rev 749)		greg	cv412	XVal Session 72	1	XVal Session 72-Typing - Text-1		2012-07-16 18:11:13.202000
	Edit pad (rev 750)		Bob	cv404	XVal Session 72	1	XVal Session 72-Typing - Text-1		2012-07-16 18:11:13.284000
	Edit pad (rev 751)		greg	cv412	XVal Session 72	1	XVal Session 72-Typing - Text-1		2012-07-16 18:11:13.702000
	Edit pad (rev 752)		Bob	cv404	XVal Session 72	1	XVal Session 72-Typing - Text-1		2012-07-16 18:11:13.804000
	Edit pad (rev 753)		Frank	cv407	XVal Session 72	1	XVal Session 72-Typing - Text-1		2012-07-16 18:11:13.955000
	Edit pad (rev 754)		Dan	cv401	XVal Session 72	1	XVal Session 72-Typing - Text-1		2012-07-16 18:11:13.972000
	Edit pad (rev 755)		Bob	cv404	XVal Session 72	1	XVal Session 72-Typing - Text-1		2012-07-16 18:11:14.363000
	Edit pad (rev 756)		Dan	cv401	XVal Session 72	1	XVal Session 72-Typing - Text-1		2012-07-16 18:11:14.479000
	Edit pad (rev 757)		Frank	cv407	XVal Session 72	1	XVal Session 72-Typing - Text-1		2012-07-16 18:11:14.859000
	Edit pad (rev 758)		Dan	cv401	XVal Session 72	1	XVal Session 72-Typing - Text-1		2012-07-16 18:11:14.986000
	Edit pad (rev 759)		Frank	cv407	XVal Session 72	1	XVal Session 72-Typing - Text-1		2012-07-16 18:11:15.371000
	Edit pad (rev 760)		Bob	cv404	XVal Session 72	1	XVal Session 72-Typing - Text-1		2012-07-16 18:11:15.405000
	Edit pad (rev 761)		Dan	cv401	XVal Session 72	1	XVal Session 72-Typing - Text-1		2012-07-16 18:11:15.494000
	Edit pad (rev 762)		greg	cv412	XVal Session 72	1	XVal Session 72-Typing - Text-1		2012-07-16 18:11:15.646000
	Edit pad (rev 763)		Frank	cv407	XVal Session 72	1	XVal Session 72-Typing - Text-1		2012-07-16 18:11:15.871000
	Edit pad (rev 764)		Bob	cv404	XVal Session 72	1	XVal Session 72-Typing - Text-1		2012-07-16 18:11:15.917000
	Edit pad (rev 765)		Dan	cv401	XVal Session 72	1	XVal Session 72-Typing - Text-1		2012-07-16 18:11:15.994000
	Edit pad (rev 766)		Frank	cv407	XVal Session 72	1	XVal Session 72-Typing - Text-1		2012-07-16 18:11:16.370000
	Edit pad (rev 767)		Bob	cv404	XVal Session 72	1	XVal Session 72-Typing - Text-1		2012-07-16 18:11:16.425000
	Edit pad (rev 768)		Dan	cv401	XVal Session 72	1	XVal Session 72-Typing - Text-1		2012-07-16 18:11:16.499000
	Edit pad (rev 769)		Frank	cv407	XVal Session 72	1	XVal Session 72-Typing - Text-1		2012-07-16 18:11:16.871000
	Edit pad (rev 770)		Bob	cv404	XVal Session 72	1	XVal Session 72-Typing - Text-1		2012-07-16 18:11:16.926000
	Edit pad (rev 771)		Dan	cv401	XVal Session 72	1	XVal Session 72-Typing - Text-1		2012-07-16 18:11:17.015000
	Edit pad (rev 772)		greg	cv412	XVal Session 72	1	XVal Session 72-Typing - Text-1		2012-07-16 18:11:17.056000
	Edit pad (rev 773)		Dan	cv401	XVal Session 72	1	XVal Session 72-Typing - Text-1		2012-07-16 18:11:17.527000
	Edit pad (rev 774)		greg	cv412	XVal Session 72	1	XVal Session 72-Typing - Text-1		2012-07-16 18:11:17.562000
	Edit pad (rev 775)		Dan	cv401	XVal Session 72	1	XVal Session 72-Typing - Text-1		2012-07-16 18:11:18.027000
	Edit pad (rev 776)		Frank	cv407	XVal Session 72	1	XVal Session 72-Typing - Text-1		2012-07-16 18:11:18.059000
	Edit pad (rev 777)		greg	cv412	XVal Session 72	1	XVal Session 72-Typing - Text-1		2012-07-16 18:11:18.097000
	Edit pad (rev 778)		Frank	cv407	XVal Session 72	1	XVal Session 72-Typing - Text-1		2012-07-16 18:11:18.560000
	Edit pad (rev 779)		greg	cv412	XVal Session 72	1	XVal Session 72-Typing - Text-1		2012-07-16 18:11:18.591000
	Edit pad (rev 780)		greg	cv412	XVal Session 72	1	XVal Session 72-Typing - Text-1		2012-07-16 18:11:19.093000
	Edit pad (rev 781)		Bob	cv404	XVal Session 72	1	XVal Session 72-Typing - Text-1		2012-07-16 18:11:19.134000
	Edit pad (rev 782)		Frank	cv407	XVal Session 72	1	XVal Session 72-Typing - Text-1		2012-07-16 18:11:19.291000
	Edit pad (rev 783)		Frank	cv407	XVal Session 72	1	XVal Session 72-Typing - Text-1		2012-07-16 18:11:19.793000
	Edit pad (rev 784)		Bob	cv404	XVal Session 72	1	XVal Session 72-Typing - Text-1		2012-07-16 18:11:20.021000
	Edit pad (rev 785)		greg	cv412	XVal Session 72	1	XVal Session 72-Typing - Text-1		2012-07-16 18:11:20.222000
	Edit pad (rev 786)		Bob	cv404	XVal Session 72	1	XVal Session 72-Typing - Text-1		2012-07-16 18:11:20.521000
	Edit pad (rev 787)		Frank	cv407	XVal Session 72	1	XVal Session 72-Typing - Text-1		2012-07-16 18:11:20.548000
	Edit pad (rev 788)		greg	cv412	XVal Session 72	1	XVal Session 72-Typing - Text-1		2012-07-16 18:11:20.721000
	Edit pad (rev 789)		Bob	cv404	XVal Session 72	1	XVal Session 72-Typing - Text-1		2012-07-16 18:11:21.021000
	Edit pad (rev 790)		Frank	cv407	XVal Session 72	1	XVal Session 72-Typing - Text-1		2012-07-16 18:11:21.058000
	Edit pad (rev 791)		greg	cv412	XVal Session 72	1	XVal Session 72-Typing - Text-1		2012-07-16 18:11:21.222000
	Edit pad (rev 792)		Bob	cv404	XVal Session 72	1	XVal Session 72-Typing - Text-1		2012-07-16 18:11:21.522000
	Edit pad (rev 793)		Frank	cv407	XVal Session 72	1	XVal Session 72-Typing - Text-1		2012-07-16 18:11:21.560000
	Edit pad (rev 794)		Bob	cv404	XVal Session 72	1	XVal Session 72-Typing - Text-1		2012-07-16 18:11:22.021000
	Edit pad (rev 795)		Frank	cv407	XVal Session 72	1	XVal Session 72-Typing - Text-1		2012-07-16 18:11:22.059000
	Edit pad (rev 796)		Bob	cv404	XVal Session 72	1	XVal Session 72-Typing - Text-1		2012-07-16 18:11:22.521000
	Edit pad (rev 797)		Frank	cv407	XVal Session 72	1	XVal Session 72-Typing - Text-1		2012-07-16 18:11:22.559000
	Edit pad (rev 798)		Bob	cv404	XVal Session 72	1	XVal Session 72-Typing - Text-1		2012-07-16 18:11:23.023000
	Edit pad (rev 799)		Frank	cv407	XVal Session 72	1	XVal Session 72-Typing - Text-1		2012-07-16 18:11:23.059000
	Edit pad (rev 800)		greg	cv412	XVal Session 72	1	XVal Session 72-Typing - Text-1		2012-07-16 18:11:23.512000
	Edit pad (rev 801)		Bob	cv404	XVal Session 72	1	XVal Session 72-Typing - Text-1		2012-07-16 18:11:23.549000
	Edit pad (rev 802)		greg	cv412	XVal Session 72	1	XVal Session 72-Typing - Text-1		2012-07-16 18:11:24.015000
	Edit pad (rev 803)		Bob	cv404	XVal Session 72	1	XVal Session 72-Typing - Text-1		2012-07-16 18:11:24.050000
	Edit pad (rev 804)		Frank	cv407	XVal Session 72	1	XVal Session 72-Typing - Text-1		2012-07-16 18:11:24.116000
	Edit pad (rev 805)		Bob	cv404	XVal Session 72	1	XVal Session 72-Typing - Text-1		2012-07-16 18:11:24.551000
	Edit pad (rev 806)		Frank	cv407	XVal Session 72	1	XVal Session 72-Typing - Text-1		2012-07-16 18:11:24.621000
	Edit pad (rev 807)		Bob	cv404	XVal Session 72	1	XVal Session 72-Typing - Text-1		2012-07-16 18:11:25.051000
	Edit pad (rev 808)		Frank	cv407	XVal Session 72	1	XVal Session 72-Typing - Text-1		2012-07-16 18:11:25.122000
	Edit pad (rev 809)		Frank	cv407	XVal Session 72	1	XVal Session 72-Typing - Text-1		2012-07-16 18:11:25.621000
	Edit pad (rev 810)		greg	cv412	XVal Session 72	1	XVal Session 72-Typing - Text-1		2012-07-16 18:11:25.657000
	Edit pad (rev 811)		Bob	cv404	XVal Session 72	1	XVal Session 72-Typing - Text-1		2012-07-16 18:11:25.773000
	Edit pad (rev 812)		Frank	cv407	XVal Session 72	1	XVal Session 72-Typing - Text-1		2012-07-16 18:11:26.121000
	Edit pad (rev 813)		Bob	cv404	XVal Session 72	1	XVal Session 72-Typing - Text-1		2012-07-16 18:11:26.326000
	Edit pad (rev 814)		greg	cv412	XVal Session 72	1	XVal Session 72-Typing - Text-1		2012-07-16 18:11:26.346000
	Edit pad (rev 815)		Frank	cv407	XVal Session 72	1	XVal Session 72-Typing - Text-1		2012-07-16 18:11:26.621000
	Edit pad (rev 816)		Bob	cv404	XVal Session 72	1	XVal Session 72-Typing - Text-1		2012-07-16 18:11:26.833000
	Edit pad (rev 817)		greg	cv412	XVal Session 72	1	XVal Session 72-Typing - Text-1		2012-07-16 18:11:26.855000
	Edit pad (rev 818)		Frank	cv407	XVal Session 72	1	XVal Session 72-Typing - Text-1		2012-07-16 18:11:27.121000
	Edit pad (rev 819)		Bob	cv404	XVal Session 72	1	XVal Session 72-Typing - Text-1		2012-07-16 18:11:27.333000
	Edit pad (rev 820)		greg	cv412	XVal Session 72	1	XVal Session 72-Typing - Text-1		2012-07-16 18:11:27.357000
	Edit pad (rev 821)		Frank	cv407	XVal Session 72	1	XVal Session 72-Typing - Text-1		2012-07-16 18:11:27.625000
	Edit pad (rev 822)		greg	cv412	XVal Session 72	1	XVal Session 72-Typing - Text-1		2012-07-16 18:11:27.877000
	Edit pad (rev 823)		Bob	cv404	XVal Session 72	1	XVal Session 72-Typing - Text-1		2012-07-16 18:11:27.908000
	Edit pad (rev 824)		Frank	cv407	XVal Session 72	1	XVal Session 72-Typing - Text-1		2012-07-16 18:11:28.125000
	Edit pad (rev 825)		Bob	cv404	XVal Session 72	1	XVal Session 72-Typing - Text-1		2012-07-16 18:11:28.436000
	Edit pad (rev 826)		Frank	cv407	XVal Session 72	1	XVal Session 72-Typing - Text-1		2012-07-16 18:11:28.624000
	Edit pad (rev 827)		Bob	cv404	XVal Session 72	1	XVal Session 72-Typing - Text-1		2012-07-16 18:11:28.911000
	Edit pad (rev 828)		Frank	cv407	XVal Session 72	1	XVal Session 72-Typing - Text-1		2012-07-16 18:11:29.138000
	Edit pad (rev 829)		Frank	cv407	XVal Session 72	1	XVal Session 72-Typing - Text-1		2012-07-16 18:11:29.636000
	Edit pad (rev 830)		Bob	cv404	XVal Session 72	1	XVal Session 72-Typing - Text-1		2012-07-16 18:11:29.960000
	Edit pad (rev 831)		Frank	cv407	XVal Session 72	1	XVal Session 72-Typing - Text-1		2012-07-16 18:11:30.289000
	Edit pad (rev 832)		Bob	cv404	XVal Session 72	1	XVal Session 72-Typing - Text-1		2012-07-16 18:11:30.464000
	Edit pad (rev 833)		Frank	cv407	XVal Session 72	1	XVal Session 72-Typing - Text-1		2012-07-16 18:11:30.794000
	Edit pad (rev 834)		Bob	cv404	XVal Session 72	1	XVal Session 72-Typing - Text-1		2012-07-16 18:11:30.973000
	Edit pad (rev 835)		Bob	cv404	XVal Session 72	1	XVal Session 72-Typing - Text-1		2012-07-16 18:11:31.473000
	Edit pad (rev 836)		Frank	cv407	XVal Session 72	1	XVal Session 72-Typing - Text-1		2012-07-16 18:11:31.717000
	Edit pad (rev 837)		Frank	cv407	XVal Session 72	1	XVal Session 72-Typing - Text-1		2012-07-16 18:11:32.216000
	Edit pad (rev 838)		Bob	cv404	XVal Session 72	1	XVal Session 72-Typing - Text-1		2012-07-16 18:11:32.341000
	Edit pad (rev 839)		Frank	cv407	XVal Session 72	1	XVal Session 72-Typing - Text-1		2012-07-16 18:11:32.717000
	Edit pad (rev 840)		Bob	cv404	XVal Session 72	1	XVal Session 72-Typing - Text-1		2012-07-16 18:11:32.847000
	Edit pad (rev 841)		Frank	cv407	XVal Session 72	1	XVal Session 72-Typing - Text-1		2012-07-16 18:11:33.490000
	Edit pad (rev 842)		Frank	cv407	XVal Session 72	1	XVal Session 72-Typing - Text-1		2012-07-16 18:11:33.996000
	Edit pad (rev 843)		Bob	cv404	XVal Session 72	1	XVal Session 72-Typing - Text-1		2012-07-16 18:11:34.014000
	Edit pad (rev 844)		Bob	cv404	XVal Session 72	1	XVal Session 72-Typing - Text-1		2012-07-16 18:11:34.520000
	Edit pad (rev 845)		Bob	cv404	XVal Session 72	1	XVal Session 72-Typing - Text-1		2012-07-16 18:11:35.339000
	Edit pad (rev 846)		Frank	cv407	XVal Session 72	1	XVal Session 72-Typing - Text-1		2012-07-16 18:11:35.638000
	Edit pad (rev 847)		Bob	cv404	XVal Session 72	1	XVal Session 72-Typing - Text-1		2012-07-16 18:11:35.848000
	Edit pad (rev 848)		Frank	cv407	XVal Session 72	1	XVal Session 72-Typing - Text-1		2012-07-16 18:11:36.217000
	Edit pad (rev 849)		Bob	cv404	XVal Session 72	1	XVal Session 72-Typing - Text-1		2012-07-16 18:11:36.347000
	Edit pad (rev 850)		Frank	cv407	XVal Session 72	1	XVal Session 72-Typing - Text-1		2012-07-16 18:11:36.718000
	Edit pad (rev 851)		Bob	cv404	XVal Session 72	1	XVal Session 72-Typing - Text-1		2012-07-16 18:11:36.847000
	Edit pad (rev 852)		greg	cv412	XVal Session 72	1	XVal Session 72-Typing - Text-1		2012-07-16 18:11:36.982000
	Edit pad (rev 853)		Frank	cv407	XVal Session 72	1	XVal Session 72-Typing - Text-1		2012-07-16 18:11:37.218000
	Edit pad (rev 854)		Bob	cv404	XVal Session 72	1	XVal Session 72-Typing - Text-1		2012-07-16 18:11:37.346000
	Edit pad (rev 855)		greg	cv412	XVal Session 72	1	XVal Session 72-Typing - Text-1		2012-07-16 18:11:37.842000
	Edit pad (rev 856)		Bob	cv404	XVal Session 72	1	XVal Session 72-Typing - Text-1		2012-07-16 18:11:38.216000
	Edit pad (rev 857)		greg	cv412	XVal Session 72	1	XVal Session 72-Typing - Text-1		2012-07-16 18:11:38.339000
	Edit pad (rev 858)		Frank	cv407	XVal Session 72	1	XVal Session 72-Typing - Text-1		2012-07-16 18:11:38.578000
	Edit pad (rev 859)		greg	cv412	XVal Session 72	1	XVal Session 72-Typing - Text-1		2012-07-16 18:11:38.843000
	Edit pad (rev 860)		Bob	cv404	XVal Session 72	1	XVal Session 72-Typing - Text-1		2012-07-16 18:11:38.900000
	Edit pad (rev 861)		Frank	cv407	XVal Session 72	1	XVal Session 72-Typing - Text-1		2012-07-16 18:11:39.313000
	Edit pad (rev 862)		greg	cv412	XVal Session 72	1	XVal Session 72-Typing - Text-1		2012-07-16 18:11:39.343000
	Edit pad (rev 863)		Bob	cv404	XVal Session 72	1	XVal Session 72-Typing - Text-1		2012-07-16 18:11:39.416000
	Edit pad (rev 864)		Frank	cv407	XVal Session 72	1	XVal Session 72-Typing - Text-1		2012-07-16 18:11:39.824000
	Edit pad (rev 865)		greg	cv412	XVal Session 72	1	XVal Session 72-Typing - Text-1		2012-07-16 18:11:39.843000
	Edit pad (rev 866)		Bob	cv404	XVal Session 72	1	XVal Session 72-Typing - Text-1		2012-07-16 18:11:39.926000
	Edit pad (rev 867)		greg	cv412	XVal Session 72	1	XVal Session 72-Typing - Text-1		2012-07-16 18:11:40.343000
	Edit pad (rev 868)		Frank	cv407	XVal Session 72	1	XVal Session 72-Typing - Text-1		2012-07-16 18:11:40.346000
	Edit pad (rev 869)		Bob	cv404	XVal Session 72	1	XVal Session 72-Typing - Text-1		2012-07-16 18:11:40.798000
	Edit pad (rev 870)		Frank	cv407	XVal Session 72	1	XVal Session 72-Typing - Text-1		2012-07-16 18:11:40.856000
	Edit pad (rev 871)		Bob	cv404	XVal Session 72	1	XVal Session 72-Typing - Text-1		2012-07-16 18:11:41.301000
	Edit pad (rev 872)		Frank	cv407	XVal Session 72	1	XVal Session 72-Typing - Text-1		2012-07-16 18:11:41.362000
	Edit pad (rev 873)		Bob	cv404	XVal Session 72	1	XVal Session 72-Typing - Text-1		2012-07-16 18:11:41.803000
	Edit pad (rev 874)		Frank	cv407	XVal Session 72	1	XVal Session 72-Typing - Text-1		2012-07-16 18:11:41.880000
	Edit pad (rev 875)		Bob	cv404	XVal Session 72	1	XVal Session 72-Typing - Text-1		2012-07-16 18:11:42.301000
	Edit pad (rev 876)		Frank	cv407	XVal Session 72	1	XVal Session 72-Typing - Text-1		2012-07-16 18:11:42.404000
	Edit pad (rev 877)		Bob	cv404	XVal Session 72	1	XVal Session 72-Typing - Text-1		2012-07-16 18:11:42.802000
	Edit pad (rev 878)		Frank	cv407	XVal Session 72	1	XVal Session 72-Typing - Text-1		2012-07-16 18:11:42.917000
	Edit pad (rev 879)		Bob	cv404	XVal Session 72	1	XVal Session 72-Typing - Text-1		2012-07-16 18:11:43.301000
	Edit pad (rev 880)		Bob	cv404	XVal Session 72	1	XVal Session 72-Typing - Text-1		2012-07-16 18:11:43.801000
	Edit pad (rev 881)		Dan	cv401	XVal Session 72	1	XVal Session 72-Typing - Text-1		2012-07-16 18:11:44.084000
	Edit pad (rev 882)		Frank	cv407	XVal Session 72	1	XVal Session 72-Typing - Text-1		2012-07-16 18:11:44.126000
	Edit pad (rev 883)		Bob	cv404	XVal Session 72	1	XVal Session 72-Typing - Text-1		2012-07-16 18:11:44.301000
	Edit pad (rev 884)		greg	cv412	XVal Session 72	1	XVal Session 72-Typing - Text-1		2012-07-16 18:11:44.325000
	Edit pad (rev 885)		Frank	cv407	XVal Session 72	1	XVal Session 72-Typing - Text-1		2012-07-16 18:11:44.733000
	Edit pad (rev 886)		Bob	cv404	XVal Session 72	1	XVal Session 72-Typing - Text-1		2012-07-16 18:11:44.801000
	Edit pad (rev 887)		greg	cv412	XVal Session 72	1	XVal Session 72-Typing - Text-1		2012-07-16 18:11:44.961000
	Edit pad (rev 888)		Dan	cv401	XVal Session 72	1	XVal Session 72-Typing - Text-1		2012-07-16 18:11:44.984000
	Edit pad (rev 889)		Frank	cv407	XVal Session 72	1	XVal Session 72-Typing - Text-1		2012-07-16 18:11:45.237000
	Edit pad (rev 890)		greg	cv412	XVal Session 72	1	XVal Session 72-Typing - Text-1		2012-07-16 18:11:45.467000
	Edit pad (rev 891)		Dan	cv401	XVal Session 72	1	XVal Session 72-Typing - Text-1		2012-07-16 18:11:45.490000
	Edit pad (rev 892)		Frank	cv407	XVal Session 72	1	XVal Session 72-Typing - Text-1		2012-07-16 18:11:45.736000
	Edit pad (rev 893)		Dan	cv401	XVal Session 72	1	XVal Session 72-Typing - Text-1		2012-07-16 18:11:45.996000
	Edit pad (rev 894)		greg	cv412	XVal Session 72	1	XVal Session 72-Typing - Text-1		2012-07-16 18:11:46.024000
	Edit pad (rev 895)		Frank	cv407	XVal Session 72	1	XVal Session 72-Typing - Text-1		2012-07-16 18:11:46.296000
	Edit pad (rev 896)		Bob	cv404	XVal Session 72	1	XVal Session 72-Typing - Text-1		2012-07-16 18:11:46.316000
	Edit pad (rev 897)		Dan	cv401	XVal Session 72	1	XVal Session 72-Typing - Text-1		2012-07-16 18:11:46.494000
	Edit pad (rev 898)		greg	cv412	XVal Session 72	1	XVal Session 72-Typing - Text-1		2012-07-16 18:11:46.525000
	Edit pad (rev 899)		Dan	cv401	XVal Session 72	1	XVal Session 72-Typing - Text-1		2012-07-16 18:11:46.995000
	Edit pad (rev 900)		greg	cv412	XVal Session 72	1	XVal Session 72-Typing - Text-1		2012-07-16 18:11:47.030000
	Edit pad (rev 901)		Bob	cv404	XVal Session 72	1	XVal Session 72-Typing - Text-1		2012-07-16 18:11:47.031000
	Edit pad (rev 902)		Bob	cv404	XVal Session 72	1	XVal Session 72-Typing - Text-1		2012-07-16 18:11:47.536000
	Edit pad (rev 903)		Dan	cv401	XVal Session 72	1	XVal Session 72-Typing - Text-1		2012-07-16 18:11:48.035000
	Edit pad (rev 904)		Bob	cv404	XVal Session 72	1	XVal Session 72-Typing - Text-1		2012-07-16 18:11:48.037000
	Edit pad (rev 905)		Frank	cv407	XVal Session 72	1	XVal Session 72-Typing - Text-1		2012-07-16 18:11:48.467000
	Edit pad (rev 906)		Bob	cv404	XVal Session 72	1	XVal Session 72-Typing - Text-1		2012-07-16 18:11:48.534000
	Edit pad (rev 907)		Dan	cv401	XVal Session 72	1	XVal Session 72-Typing - Text-1		2012-07-16 18:11:48.541000
	Edit pad (rev 908)		greg	cv412	XVal Session 72	1	XVal Session 72-Typing - Text-1		2012-07-16 18:11:48.876000
	Edit pad (rev 909)		Frank	cv407	XVal Session 72	1	XVal Session 72-Typing - Text-1		2012-07-16 18:11:48.984000
	Edit pad (rev 910)		Bob	cv404	XVal Session 72	1	XVal Session 72-Typing - Text-1		2012-07-16 18:11:49.034000
	Edit pad (rev 911)		Dan	cv401	XVal Session 72	1	XVal Session 72-Typing - Text-1		2012-07-16 18:11:49.055000
	Edit pad (rev 912)		greg	cv412	XVal Session 72	1	XVal Session 72-Typing - Text-1		2012-07-16 18:11:49.419000
	Edit pad (rev 913)		Frank	cv407	XVal Session 72	1	XVal Session 72-Typing - Text-1		2012-07-16 18:11:49.501000
	Edit pad (rev 914)		Bob	cv404	XVal Session 72	1	XVal Session 72-Typing - Text-1		2012-07-16 18:11:49.535000
	Edit pad (rev 915)		Dan	cv401	XVal Session 72	1	XVal Session 72-Typing - Text-1		2012-07-16 18:11:49.567000
	Edit pad (rev 916)		greg	cv412	XVal Session 72	1	XVal Session 72-Typing - Text-1		2012-07-16 18:11:49.920000
	Edit pad (rev 917)		Frank	cv407	XVal Session 72	1	XVal Session 72-Typing - Text-1		2012-07-16 18:11:50.018000
	Edit pad (rev 918)		Bob	cv404	XVal Session 72	1	XVal Session 72-Typing - Text-1		2012-07-16 18:11:50.034000
	Edit pad (rev 919)		Dan	cv401	XVal Session 72	1	XVal Session 72-Typing - Text-1		2012-07-16 18:11:50.069000
	Edit pad (rev 920)		greg	cv412	XVal Session 72	1	XVal Session 72-Typing - Text-1		2012-07-16 18:11:50.421000
	Edit pad (rev 921)		Dan	cv401	XVal Session 72	1	XVal Session 72-Typing - Text-1		2012-07-16 18:11:50.574000
	Edit pad (rev 922)		Frank	cv407	XVal Session 72	1	XVal Session 72-Typing - Text-1		2012-07-16 18:11:50.596000
	Edit pad (rev 923)		Bob	cv404	XVal Session 72	1	XVal Session 72-Typing - Text-1		2012-07-16 18:11:50.610000
	Edit pad (rev 924)		Frank	cv407	XVal Session 72	1	XVal Session 72-Typing - Text-1		2012-07-16 18:11:51.105000
	Edit pad (rev 925)		Bob	cv404	XVal Session 72	1	XVal Session 72-Typing - Text-1		2012-07-16 18:11:51.114000
	Edit pad (rev 926)		Dan	cv401	XVal Session 72	1	XVal Session 72-Typing - Text-1		2012-07-16 18:11:51.134000
	Edit pad (rev 927)		greg	cv412	XVal Session 72	1	XVal Session 72-Typing - Text-1		2012-07-16 18:11:51.348000
	Edit pad (rev 928)		Frank	cv407	XVal Session 72	1	XVal Session 72-Typing - Text-1		2012-07-16 18:11:51.606000
	Edit pad (rev 929)		Bob	cv404	XVal Session 72	1	XVal Session 72-Typing - Text-1		2012-07-16 18:11:51.614000
	Edit pad (rev 930)		Dan	cv401	XVal Session 72	1	XVal Session 72-Typing - Text-1		2012-07-16 18:11:51.637000
	Edit pad (rev 931)		greg	cv412	XVal Session 72	1	XVal Session 72-Typing - Text-1		2012-07-16 18:11:51.848000
	Edit pad (rev 932)		Frank	cv407	XVal Session 72	1	XVal Session 72-Typing - Text-1		2012-07-16 18:11:52.124000
	Edit pad (rev 933)		Bob	cv404	XVal Session 72	1	XVal Session 72-Typing - Text-1		2012-07-16 18:11:52.127000
	Edit pad (rev 934)		Dan	cv401	XVal Session 72	1	XVal Session 72-Typing - Text-1		2012-07-16 18:11:52.136000
	Edit pad (rev 935)		Frank	cv407	XVal Session 72	1	XVal Session 72-Typing - Text-1		2012-07-16 18:11:52.606000
	Edit pad (rev 936)		Dan	cv401	XVal Session 72	1	XVal Session 72-Typing - Text-1		2012-07-16 18:11:52.636000
	Edit pad (rev 937)		Frank	cv407	XVal Session 72	1	XVal Session 72-Typing - Text-1		2012-07-16 18:11:53.106000
	Edit pad (rev 938)		Dan	cv401	XVal Session 72	1	XVal Session 72-Typing - Text-1		2012-07-16 18:11:53.139000
	Edit pad (rev 939)		Bob	cv404	XVal Session 72	1	XVal Session 72-Typing - Text-1		2012-07-16 18:11:53.153000
	Edit pad (rev 940)		Frank	cv407	XVal Session 72	1	XVal Session 72-Typing - Text-1		2012-07-16 18:11:53.633000
	Edit pad (rev 941)		Dan	cv401	XVal Session 72	1	XVal Session 72-Typing - Text-1		2012-07-16 18:11:53.636000
	Edit pad (rev 942)		Bob	cv404	XVal Session 72	1	XVal Session 72-Typing - Text-1		2012-07-16 18:11:53.659000
	Edit pad (rev 943)		greg	cv412	XVal Session 72	1	XVal Session 72-Typing - Text-1		2012-07-16 18:11:54.006000
	Edit pad (rev 944)		Frank	cv407	XVal Session 72	1	XVal Session 72-Typing - Text-1		2012-07-16 18:11:54.120000
	Edit pad (rev 945)		Dan	cv401	XVal Session 72	1	XVal Session 72-Typing - Text-1		2012-07-16 18:11:54.134000
	Edit pad (rev 946)		Bob	cv404	XVal Session 72	1	XVal Session 72-Typing - Text-1		2012-07-16 18:11:54.160000
	Edit pad (rev 947)		greg	cv412	XVal Session 72	1	XVal Session 72-Typing - Text-1		2012-07-16 18:11:54.515000
	Edit pad (rev 948)		Dan	cv401	XVal Session 72	1	XVal Session 72-Typing - Text-1		2012-07-16 18:11:54.635000
	Edit pad (rev 949)		Frank	cv407	XVal Session 72	1	XVal Session 72-Typing - Text-1		2012-07-16 18:11:54.642000
	Edit pad (rev 950)		Bob	cv404	XVal Session 72	1	XVal Session 72-Typing - Text-1		2012-07-16 18:11:54.662000
	Edit pad (rev 951)		greg	cv412	XVal Session 72	1	XVal Session 72-Typing - Text-1		2012-07-16 18:11:55.014000
	Edit pad (rev 952)		Dan	cv401	XVal Session 72	1	XVal Session 72-Typing - Text-1		2012-07-16 18:11:55.135000
	Edit pad (rev 953)		Frank	cv407	XVal Session 72	1	XVal Session 72-Typing - Text-1		2012-07-16 18:11:55.145000
	Edit pad (rev 954)		Bob	cv404	XVal Session 72	1	XVal Session 72-Typing - Text-1		2012-07-16 18:11:55.166000
	Edit pad (rev 955)		Dan	cv401	XVal Session 72	1	XVal Session 72-Typing - Text-1		2012-07-16 18:11:55.641000
	Edit pad (rev 956)		Frank	cv407	XVal Session 72	1	XVal Session 72-Typing - Text-1		2012-07-16 18:11:55.653000
	Edit pad (rev 957)		Dan	cv401	XVal Session 72	1	XVal Session 72-Typing - Text-1		2012-07-16 18:11:56.140000
	Edit pad (rev 958)		Frank	cv407	XVal Session 72	1	XVal Session 72-Typing - Text-1		2012-07-16 18:11:56.152000
	Edit pad (rev 959)		greg	cv412	XVal Session 72	1	XVal Session 72-Typing - Text-1		2012-07-16 18:11:56.377000
	Edit pad (rev 960)		Dan	cv401	XVal Session 72	1	XVal Session 72-Typing - Text-1		2012-07-16 18:11:56.651000
	Edit pad (rev 961)		greg	cv412	XVal Session 72	1	XVal Session 72-Typing - Text-1		2012-07-16 18:11:56.881000
	Edit pad (rev 962)		Frank	cv407	XVal Session 72	1	XVal Session 72-Typing - Text-1		2012-07-16 18:11:56.902000
	Edit pad (rev 963)		Dan	cv401	XVal Session 72	1	XVal Session 72-Typing - Text-1		2012-07-16 18:11:57.157000
	Edit pad (rev 964)		greg	cv412	XVal Session 72	1	XVal Session 72-Typing - Text-1		2012-07-16 18:11:57.381000
	Edit pad (rev 965)		Frank	cv407	XVal Session 72	1	XVal Session 72-Typing - Text-1		2012-07-16 18:11:57.407000
	Edit pad (rev 966)		Dan	cv401	XVal Session 72	1	XVal Session 72-Typing - Text-1		2012-07-16 18:11:57.680000
	Edit pad (rev 967)		greg	cv412	XVal Session 72	1	XVal Session 72-Typing - Text-1		2012-07-16 18:11:57.889000
	Edit pad (rev 968)		Frank	cv407	XVal Session 72	1	XVal Session 72-Typing - Text-1		2012-07-16 18:11:57.918000
	Edit pad (rev 969)		Dan	cv401	XVal Session 72	1	XVal Session 72-Typing - Text-1		2012-07-16 18:11:58.189000
	Edit pad (rev 970)		greg	cv412	XVal Session 72	1	XVal Session 72-Typing - Text-1		2012-07-16 18:11:58.390000
	Edit pad (rev 971)		Frank	cv407	XVal Session 72	1	XVal Session 72-Typing - Text-1		2012-07-16 18:11:58.419000
	Edit pad (rev 972)		Dan	cv401	XVal Session 72	1	XVal Session 72-Typing - Text-1		2012-07-16 18:11:58.697000
	Edit pad (rev 973)		greg	cv412	XVal Session 72	1	XVal Session 72-Typing - Text-1		2012-07-16 18:11:58.888000
	Edit pad (rev 974)		Dan	cv401	XVal Session 72	1	XVal Session 72-Typing - Text-1		2012-07-16 18:11:59.199000
	Edit pad (rev 975)		Dan	cv401	XVal Session 72	1	XVal Session 72-Typing - Text-1		2012-07-16 18:11:59.699000
	Edit pad (rev 976)		Frank	cv407	XVal Session 72	1	XVal Session 72-Typing - Text-1		2012-07-16 18:11:59.971000
	Edit pad (rev 977)		Dan	cv401	XVal Session 72	1	XVal Session 72-Typing - Text-1		2012-07-16 18:12:00.199000
	Edit pad (rev 978)		Frank	cv407	XVal Session 72	1	XVal Session 72-Typing - Text-1		2012-07-16 18:12:00.481000
	Edit pad (rev 979)		Dan	cv401	XVal Session 72	1	XVal Session 72-Typing - Text-1		2012-07-16 18:12:00.698000
	Edit pad (rev 980)		Frank	cv407	XVal Session 72	1	XVal Session 72-Typing - Text-1		2012-07-16 18:12:00.980000
	Edit pad (rev 981)		Dan	cv401	XVal Session 72	1	XVal Session 72-Typing - Text-1		2012-07-16 18:12:01.197000
	Edit pad (rev 982)		Dan	cv401	XVal Session 72	1	XVal Session 72-Typing - Text-1		2012-07-16 18:12:01.700000
	Edit pad (rev 983)		Bob	cv404	XVal Session 72	1	XVal Session 72-Typing - Text-1		2012-07-16 18:12:01.801000
	Edit pad (rev 984)		Frank	cv407	XVal Session 72	1	XVal Session 72-Typing - Text-1		2012-07-16 18:12:02.143000
	Edit pad (rev 985)		Dan	cv401	XVal Session 72	1	XVal Session 72-Typing - Text-1		2012-07-16 18:12:02.204000
	Edit pad (rev 986)		greg	cv412	XVal Session 72	1	XVal Session 72-Typing - Text-1		2012-07-16 18:12:02.359000
	Edit pad (rev 987)		Frank	cv407	XVal Session 72	1	XVal Session 72-Typing - Text-1		2012-07-16 18:12:02.653000
	Edit pad (rev 988)		Dan	cv401	XVal Session 72	1	XVal Session 72-Typing - Text-1		2012-07-16 18:12:02.704000
	Edit pad (rev 989)		greg	cv412	XVal Session 72	1	XVal Session 72-Typing - Text-1		2012-07-16 18:12:02.858000
	Edit pad (rev 990)		Bob	cv404	XVal Session 72	1	XVal Session 72-Typing - Text-1		2012-07-16 18:12:02.961000
	Edit pad (rev 991)		Frank	cv407	XVal Session 72	1	XVal Session 72-Typing - Text-1		2012-07-16 18:12:03.153000
	Edit pad (rev 992)		Dan	cv401	XVal Session 72	1	XVal Session 72-Typing - Text-1		2012-07-16 18:12:03.220000
	Edit pad (rev 993)		greg	cv412	XVal Session 72	1	XVal Session 72-Typing - Text-1		2012-07-16 18:12:03.364000
	Edit pad (rev 994)		Frank	cv407	XVal Session 72	1	XVal Session 72-Typing - Text-1		2012-07-16 18:12:03.653000
	Edit pad (rev 995)		Dan	cv401	XVal Session 72	1	XVal Session 72-Typing - Text-1		2012-07-16 18:12:03.739000
	Edit pad (rev 996)		greg	cv412	XVal Session 72	1	XVal Session 72-Typing - Text-1		2012-07-16 18:12:03.865000
	Edit pad (rev 997)		Frank	cv407	XVal Session 72	1	XVal Session 72-Typing - Text-1		2012-07-16 18:12:04.152000
	Edit pad (rev 998)		Dan	cv401	XVal Session 72	1	XVal Session 72-Typing - Text-1		2012-07-16 18:12:04.271000
	Edit pad (rev 999)		greg	cv412	XVal Session 72	1	XVal Session 72-Typing - Text-1		2012-07-16 18:12:04.372000
	Edit pad (rev 1000)		Frank	cv407	XVal Session 72	1	XVal Session 72-Typing - Text-1		2012-07-16 18:12:04.653000
	Edit pad (rev 1001)		Bob	cv404	XVal Session 72	1	XVal Session 72-Typing - Text-1		2012-07-16 18:12:04.658000
	Edit pad (rev 1002)		Dan	cv401	XVal Session 72	1	XVal Session 72-Typing - Text-1		2012-07-16 18:12:04.785000
	Edit pad (rev 1003)		Frank	cv407	XVal Session 72	1	XVal Session 72-Typing - Text-1		2012-07-16 18:12:05.153000
	Edit pad (rev 1004)		Dan	cv401	XVal Session 72	1	XVal Session 72-Typing - Text-1		2012-07-16 18:12:05.275000
	Edit pad (rev 1005)		greg	cv412	XVal Session 72	1	XVal Session 72-Typing - Text-1		2012-07-16 18:12:05.459000
	Edit pad (rev 1006)		Frank	cv407	XVal Session 72	1	XVal Session 72-Typing - Text-1		2012-07-16 18:12:05.653000
	Edit pad (rev 1007)		Dan	cv401	XVal Session 72	1	XVal Session 72-Typing - Text-1		2012-07-16 18:12:05.775000
	Edit pad (rev 1008)		Frank	cv407	XVal Session 72	1	XVal Session 72-Typing - Text-1		2012-07-16 18:12:06.153000
	Edit pad (rev 1009)		greg	cv412	XVal Session 72	1	XVal Session 72-Typing - Text-1		2012-07-16 18:12:06.310000
	Edit pad (rev 1010)		Dan	cv401	XVal Session 72	1	XVal Session 72-Typing - Text-1		2012-07-16 18:12:06.440000
	Edit pad (rev 1011)		Frank	cv407	XVal Session 72	1	XVal Session 72-Typing - Text-1		2012-07-16 18:12:06.653000
	Edit pad (rev 1012)		greg	cv412	XVal Session 72	1	XVal Session 72-Typing - Text-1		2012-07-16 18:12:06.810000
	Edit pad (rev 1013)		Bob	cv404	XVal Session 72	1	XVal Session 72-Typing - Text-1		2012-07-16 18:12:06.894000
	Edit pad (rev 1014)		Dan	cv401	XVal Session 72	1	XVal Session 72-Typing - Text-1		2012-07-16 18:12:06.947000
	Edit pad (rev 1015)		Frank	cv407	XVal Session 72	1	XVal Session 72-Typing - Text-1		2012-07-16 18:12:07.153000
	Edit pad (rev 1016)		greg	cv412	XVal Session 72	1	XVal Session 72-Typing - Text-1		2012-07-16 18:12:07.309000
	Edit pad (rev 1017)		Bob	cv404	XVal Session 72	1	XVal Session 72-Typing - Text-1		2012-07-16 18:12:07.396000
	Edit pad (rev 1018)		greg	cv412	XVal Session 72	1	XVal Session 72-Typing - Text-1		2012-07-16 18:12:07.811000
	Edit pad (rev 1019)		Bob	cv404	XVal Session 72	1	XVal Session 72-Typing - Text-1		2012-07-16 18:12:07.894000
	Edit pad (rev 1020)		Dan	cv401	XVal Session 72	1	XVal Session 72-Typing - Text-1		2012-07-16 18:12:07.920000
	Edit pad (rev 1021)		greg	cv412	XVal Session 72	1	XVal Session 72-Typing - Text-1		2012-07-16 18:12:08.311000
	Edit pad (rev 1022)		Bob	cv404	XVal Session 72	1	XVal Session 72-Typing - Text-1		2012-07-16 18:12:08.394000
	Edit pad (rev 1023)		Dan	cv401	XVal Session 72	1	XVal Session 72-Typing - Text-1		2012-07-16 18:12:08.428000
	Edit pad (rev 1024)		greg	cv412	XVal Session 72	1	XVal Session 72-Typing - Text-1		2012-07-16 18:12:08.812000
	Edit pad (rev 1025)		Dan	cv401	XVal Session 72	1	XVal Session 72-Typing - Text-1		2012-07-16 18:12:08.931000
	Edit pad (rev 1026)		Bob	cv404	XVal Session 72	1	XVal Session 72-Typing - Text-1		2012-07-16 18:12:09.309000
	Edit pad (rev 1027)		greg	cv412	XVal Session 72	1	XVal Session 72-Typing - Text-1		2012-07-16 18:12:09.311000
	Edit pad (rev 1028)		Dan	cv401	XVal Session 72	1	XVal Session 72-Typing - Text-1		2012-07-16 18:12:09.448000
	Edit pad (rev 1029)		Frank	cv407	XVal Session 72	1	XVal Session 72-Typing - Text-1		2012-07-16 18:12:09.486000
	Edit pad (rev 1030)		Bob	cv404	XVal Session 72	1	XVal Session 72-Typing - Text-1		2012-07-16 18:12:09.863000
	Edit pad (rev 1031)		Dan	cv401	XVal Session 72	1	XVal Session 72-Typing - Text-1		2012-07-16 18:12:09.948000
	Edit pad (rev 1032)		Frank	cv407	XVal Session 72	1	XVal Session 72-Typing - Text-1		2012-07-16 18:12:09.995000
	Edit pad (rev 1033)		greg	cv412	XVal Session 72	1	XVal Session 72-Typing - Text-1		2012-07-16 18:12:10.149000
	Edit pad (rev 1034)		Frank	cv407	XVal Session 72	1	XVal Session 72-Typing - Text-1		2012-07-16 18:12:10.497000
	Edit pad (rev 1035)		Bob	cv404	XVal Session 72	1	XVal Session 72-Typing - Text-1		2012-07-16 18:12:10.554000
	Edit pad (rev 1036)		greg	cv412	XVal Session 72	1	XVal Session 72-Typing - Text-1		2012-07-16 18:12:10.654000
	Edit pad (rev 1037)		Frank	cv407	XVal Session 72	1	XVal Session 72-Typing - Text-1		2012-07-16 18:12:10.995000
	Edit pad (rev 1038)		Bob	cv404	XVal Session 72	1	XVal Session 72-Typing - Text-1		2012-07-16 18:12:11.071000
	Edit pad (rev 1039)		greg	cv412	XVal Session 72	1	XVal Session 72-Typing - Text-1		2012-07-16 18:12:11.153000
	Edit pad (rev 1040)		Bob	cv404	XVal Session 72	1	XVal Session 72-Typing - Text-1		2012-07-16 18:12:11.583000
	Edit pad (rev 1041)		greg	cv412	XVal Session 72	1	XVal Session 72-Typing - Text-1		2012-07-16 18:12:11.655000
	Edit pad (rev 1042)		Bob	cv404	XVal Session 72	1	XVal Session 72-Typing - Text-1		2012-07-16 18:12:12.083000
	Edit pad (rev 1043)		greg	cv412	XVal Session 72	1	XVal Session 72-Typing - Text-1		2012-07-16 18:12:12.160000
	Edit pad (rev 1044)		Frank	cv407	XVal Session 72	1	XVal Session 72-Typing - Text-1		2012-07-16 18:12:12.403000
	Edit pad (rev 1045)		Bob	cv404	XVal Session 72	1	XVal Session 72-Typing - Text-1		2012-07-16 18:12:12.583000
	Edit pad (rev 1046)		Frank	cv407	XVal Session 72	1	XVal Session 72-Typing - Text-1		2012-07-16 18:12:12.903000
	Edit pad (rev 1047)		Bob	cv404	XVal Session 72	1	XVal Session 72-Typing - Text-1		2012-07-16 18:12:13.083000
	Edit pad (rev 1048)		Frank	cv407	XVal Session 72	1	XVal Session 72-Typing - Text-1		2012-07-16 18:12:13.401000
	Edit pad (rev 1049)		Bob	cv404	XVal Session 72	1	XVal Session 72-Typing - Text-1		2012-07-16 18:12:13.582000
	Edit pad (rev 1050)		greg	cv412	XVal Session 72	1	XVal Session 72-Typing - Text-1		2012-07-16 18:12:13.831000
	Edit pad (rev 1051)		Frank	cv407	XVal Session 72	1	XVal Session 72-Typing - Text-1		2012-07-16 18:12:13.902000
	Edit pad (rev 1052)		Bob	cv404	XVal Session 72	1	XVal Session 72-Typing - Text-1		2012-07-16 18:12:14.082000
	Edit pad (rev 1053)		greg	cv412	XVal Session 72	1	XVal Session 72-Typing - Text-1		2012-07-16 18:12:14.333000
	Edit pad (rev 1054)		Frank	cv407	XVal Session 72	1	XVal Session 72-Typing - Text-1		2012-07-16 18:12:14.401000
	Edit pad (rev 1055)		Bob	cv404	XVal Session 72	1	XVal Session 72-Typing - Text-1		2012-07-16 18:12:14.585000
	Edit pad (rev 1056)		greg	cv412	XVal Session 72	1	XVal Session 72-Typing - Text-1		2012-07-16 18:12:14.843000
	Edit pad (rev 1057)		Bob	cv404	XVal Session 72	1	XVal Session 72-Typing - Text-1		2012-07-16 18:12:15.088000
	Edit pad (rev 1058)		Dan	cv401	XVal Session 72	1	XVal Session 72-Typing - Text-1		2012-07-16 18:12:15.276000
	Edit pad (rev 1059)		greg	cv412	XVal Session 72	1	XVal Session 72-Typing - Text-1		2012-07-16 18:12:15.341000
	Edit pad (rev 1060)		Frank	cv407	XVal Session 72	1	XVal Session 72-Typing - Text-1		2012-07-16 18:12:15.365000
	Edit pad (rev 1061)		Dan	cv401	XVal Session 72	1	XVal Session 72-Typing - Text-1		2012-07-16 18:12:15.774000
	Edit pad (rev 1062)		greg	cv412	XVal Session 72	1	XVal Session 72-Typing - Text-1		2012-07-16 18:12:15.841000
	Edit pad (rev 1063)		Frank	cv407	XVal Session 72	1	XVal Session 72-Typing - Text-1		2012-07-16 18:12:15.866000
	Edit pad (rev 1064)		Bob	cv404	XVal Session 72	1	XVal Session 72-Typing - Text-1		2012-07-16 18:12:16.240000
	Edit pad (rev 1065)		Dan	cv401	XVal Session 72	1	XVal Session 72-Typing - Text-1		2012-07-16 18:12:16.272000
	Edit pad (rev 1066)		greg	cv412	XVal Session 72	1	XVal Session 72-Typing - Text-1		2012-07-16 18:12:16.537000
	Edit pad (rev 1067)		Bob	cv404	XVal Session 72	1	XVal Session 72-Typing - Text-1		2012-07-16 18:12:16.740000
	Edit pad (rev 1068)		Dan	cv401	XVal Session 72	1	XVal Session 72-Typing - Text-1		2012-07-16 18:12:16.782000
	Edit pad (rev 1069)		greg	cv412	XVal Session 72	1	XVal Session 72-Typing - Text-1		2012-07-16 18:12:17.038000
	Edit pad (rev 1070)		Bob	cv404	XVal Session 72	1	XVal Session 72-Typing - Text-1		2012-07-16 18:12:17.240000
	Edit pad (rev 1071)		Dan	cv401	XVal Session 72	1	XVal Session 72-Typing - Text-1		2012-07-16 18:12:17.293000
	Edit pad (rev 1072)		greg	cv412	XVal Session 72	1	XVal Session 72-Typing - Text-1		2012-07-16 18:12:17.546000
	Edit pad (rev 1073)		Frank	cv407	XVal Session 72	1	XVal Session 72-Typing - Text-1		2012-07-16 18:12:17.607000
	Edit pad (rev 1074)		Bob	cv404	XVal Session 72	1	XVal Session 72-Typing - Text-1		2012-07-16 18:12:17.800000
	Edit pad (rev 1075)		greg	cv412	XVal Session 72	1	XVal Session 72-Typing - Text-1		2012-07-16 18:12:18.046000
	Edit pad (rev 1076)		Frank	cv407	XVal Session 72	1	XVal Session 72-Typing - Text-1		2012-07-16 18:12:18.114000
	Edit pad (rev 1077)		Bob	cv404	XVal Session 72	1	XVal Session 72-Typing - Text-1		2012-07-16 18:12:18.300000
	Edit pad (rev 1078)		greg	cv412	XVal Session 72	1	XVal Session 72-Typing - Text-1		2012-07-16 18:12:18.546000
	Edit pad (rev 1079)		Bob	cv404	XVal Session 72	1	XVal Session 72-Typing - Text-1		2012-07-16 18:12:18.800000
	Edit pad (rev 1080)		greg	cv412	XVal Session 72	1	XVal Session 72-Typing - Text-1		2012-07-16 18:12:19.046000
	Edit pad (rev 1081)		Bob	cv404	XVal Session 72	1	XVal Session 72-Typing - Text-1		2012-07-16 18:12:19.300000
	Edit pad (rev 1082)		greg	cv412	XVal Session 72	1	XVal Session 72-Typing - Text-1		2012-07-16 18:12:19.545000
	Edit pad (rev 1083)		greg	cv412	XVal Session 72	1	XVal Session 72-Typing - Text-1		2012-07-16 18:12:20.204000
	Edit pad (rev 1084)		Bob	cv404	XVal Session 72	1	XVal Session 72-Typing - Text-1		2012-07-16 18:12:20.293000
	Edit pad (rev 1085)		Bob	cv404	XVal Session 72	1	XVal Session 72-Typing - Text-1		2012-07-16 18:12:20.795000
	Edit pad (rev 1086)		Bob	cv404	XVal Session 72	1	XVal Session 72-Typing - Text-1		2012-07-16 18:12:21.302000
	Edit pad (rev 1087)		greg	cv412	XVal Session 72	1	XVal Session 72-Typing - Text-1		2012-07-16 18:12:21.345000
	Edit pad (rev 1088)		Bob	cv404	XVal Session 72	1	XVal Session 72-Typing - Text-1		2012-07-16 18:12:21.807000
	Edit pad (rev 1089)		greg	cv412	XVal Session 72	1	XVal Session 72-Typing - Text-1		2012-07-16 18:12:21.846000
	Edit pad (rev 1090)		Frank	cv407	XVal Session 72	1	XVal Session 72-Typing - Text-1		2012-07-16 18:12:22.047000
	Edit pad (rev 1091)		greg	cv412	XVal Session 72	1	XVal Session 72-Typing - Text-1		2012-07-16 18:12:22.358000
	Edit pad (rev 1092)		Bob	cv404	XVal Session 72	1	XVal Session 72-Typing - Text-1		2012-07-16 18:12:22.391000
	Edit pad (rev 1093)		greg	cv412	XVal Session 72	1	XVal Session 72-Typing - Text-1		2012-07-16 18:12:22.858000
	Edit pad (rev 1094)		Bob	cv404	XVal Session 72	1	XVal Session 72-Typing - Text-1		2012-07-16 18:12:22.896000
	Edit pad (rev 1095)		Bob	cv404	XVal Session 72	1	XVal Session 72-Typing - Text-1		2012-07-16 18:12:23.395000
	Edit pad (rev 1096)		Frank	cv407	XVal Session 72	1	XVal Session 72-Typing - Text-1		2012-07-16 18:12:23.480000
	Edit pad (rev 1097)		Bob	cv404	XVal Session 72	1	XVal Session 72-Typing - Text-1		2012-07-16 18:12:23.896000
	Edit pad (rev 1098)		greg	cv412	XVal Session 72	1	XVal Session 72-Typing - Text-1		2012-07-16 18:12:23.897000
	Edit pad (rev 1099)		Frank	cv407	XVal Session 72	1	XVal Session 72-Typing - Text-1		2012-07-16 18:12:23.992000
	Edit pad (rev 1100)		Bob	cv404	XVal Session 72	1	XVal Session 72-Typing - Text-1		2012-07-16 18:12:24.396000
	Edit pad (rev 1101)		greg	cv412	XVal Session 72	1	XVal Session 72-Typing - Text-1		2012-07-16 18:12:24.405000
	Edit pad (rev 1102)		Frank	cv407	XVal Session 72	1	XVal Session 72-Typing - Text-1		2012-07-16 18:12:24.495000
	Edit pad (rev 1103)		Bob	cv404	XVal Session 72	1	XVal Session 72-Typing - Text-1		2012-07-16 18:12:24.895000
	Edit pad (rev 1104)		greg	cv412	XVal Session 72	1	XVal Session 72-Typing - Text-1		2012-07-16 18:12:24.905000
	Edit pad (rev 1105)		Frank	cv407	XVal Session 72	1	XVal Session 72-Typing - Text-1		2012-07-16 18:12:24.995000
	Edit pad (rev 1106)		greg	cv412	XVal Session 72	1	XVal Session 72-Typing - Text-1		2012-07-16 18:12:25.406000
	Edit pad (rev 1107)		Frank	cv407	XVal Session 72	1	XVal Session 72-Typing - Text-1		2012-07-16 18:12:25.495000
	Edit pad (rev 1108)		Bob	cv404	XVal Session 72	1	XVal Session 72-Typing - Text-1		2012-07-16 18:12:25.692000
	Edit pad (rev 1109)		Frank	cv407	XVal Session 72	1	XVal Session 72-Typing - Text-1		2012-07-16 18:12:25.996000
	Edit pad (rev 1110)		greg	cv412	XVal Session 72	1	XVal Session 72-Typing - Text-1		2012-07-16 18:12:26.032000
	Edit pad (rev 1111)		Bob	cv404	XVal Session 72	1	XVal Session 72-Typing - Text-1		2012-07-16 18:12:26.543000
	Edit pad (rev 1112)		Bob	cv404	XVal Session 72	1	XVal Session 72-Typing - Text-1		2012-07-16 18:12:27.052000
	Edit pad (rev 1113)		Bob	cv404	XVal Session 72	1	XVal Session 72-Typing - Text-1		2012-07-16 18:12:27.552000
	Edit pad (rev 1114)		Bob	cv404	XVal Session 72	1	XVal Session 72-Typing - Text-1		2012-07-16 18:12:28.050000
	Edit pad (rev 1115)		Bob	cv404	XVal Session 72	1	XVal Session 72-Typing - Text-1		2012-07-16 18:12:28.552000
	Edit pad (rev 1116)		Frank	cv407	XVal Session 72	1	XVal Session 72-Typing - Text-1		2012-07-16 18:12:28.904000
	Edit pad (rev 1117)		Bob	cv404	XVal Session 72	1	XVal Session 72-Typing - Text-1		2012-07-16 18:12:29.052000
	Edit pad (rev 1118)		Frank	cv407	XVal Session 72	1	XVal Session 72-Typing - Text-1		2012-07-16 18:12:29.410000
	Edit pad (rev 1119)		Bob	cv404	XVal Session 72	1	XVal Session 72-Typing - Text-1		2012-07-16 18:12:29.550000
	Edit pad (rev 1120)		Frank	cv407	XVal Session 72	1	XVal Session 72-Typing - Text-1		2012-07-16 18:12:29.955000
	Edit pad (rev 1121)		Bob	cv404	XVal Session 72	1	XVal Session 72-Typing - Text-1		2012-07-16 18:12:30.353000
	Edit pad (rev 1122)		Frank	cv407	XVal Session 72	1	XVal Session 72-Typing - Text-1		2012-07-16 18:12:30.464000
	Edit pad (rev 1123)		Bob	cv404	XVal Session 72	1	XVal Session 72-Typing - Text-1		2012-07-16 18:12:30.856000
	Edit pad (rev 1124)		Frank	cv407	XVal Session 72	1	XVal Session 72-Typing - Text-1		2012-07-16 18:12:30.965000
	Edit pad (rev 1125)		Bob	cv404	XVal Session 72	1	XVal Session 72-Typing - Text-1		2012-07-16 18:12:31.364000
	Edit pad (rev 1126)		Frank	cv407	XVal Session 72	1	XVal Session 72-Typing - Text-1		2012-07-16 18:12:31.630000
	Edit pad (rev 1127)		Bob	cv404	XVal Session 72	1	XVal Session 72-Typing - Text-1		2012-07-16 18:12:31.865000
	Edit pad (rev 1128)		Frank	cv407	XVal Session 72	1	XVal Session 72-Typing - Text-1		2012-07-16 18:12:32.130000
	Edit pad (rev 1129)		Bob	cv404	XVal Session 72	1	XVal Session 72-Typing - Text-1		2012-07-16 18:12:32.364000
	Edit pad (rev 1130)		Frank	cv407	XVal Session 72	1	XVal Session 72-Typing - Text-1		2012-07-16 18:12:32.819000
	Edit pad (rev 1131)		Bob	cv404	XVal Session 72	1	XVal Session 72-Typing - Text-1		2012-07-16 18:12:32.865000
	Edit pad (rev 1132)		Frank	cv407	XVal Session 72	1	XVal Session 72-Typing - Text-1		2012-07-16 18:12:33.353000
	Edit pad (rev 1133)		Bob	cv404	XVal Session 72	1	XVal Session 72-Typing - Text-1		2012-07-16 18:12:33.364000
	Edit pad (rev 1134)		Frank	cv407	XVal Session 72	1	XVal Session 72-Typing - Text-1		2012-07-16 18:12:33.856000
	Edit pad (rev 1135)		Frank	cv407	XVal Session 72	1	XVal Session 72-Typing - Text-1		2012-07-16 18:12:34.356000
	Edit pad (rev 1136)		Bob	cv404	XVal Session 72	1	XVal Session 72-Typing - Text-1		2012-07-16 18:12:34.642000
	Edit pad (rev 1137)		Frank	cv407	XVal Session 72	1	XVal Session 72-Typing - Text-1		2012-07-16 18:12:34.856000
	Edit pad (rev 1138)		Bob	cv404	XVal Session 72	1	XVal Session 72-Typing - Text-1		2012-07-16 18:12:35.144000
	Edit pad (rev 1139)		Bob	cv404	XVal Session 72	1	XVal Session 72-Typing - Text-1		2012-07-16 18:12:35.645000
	Edit pad (rev 1140)		Frank	cv407	XVal Session 72	1	XVal Session 72-Typing - Text-1		2012-07-16 18:12:35.981000
	Edit pad (rev 1141)		Bob	cv404	XVal Session 72	1	XVal Session 72-Typing - Text-1		2012-07-16 18:12:36.260000
	Edit pad (rev 1142)		Frank	cv407	XVal Session 72	1	XVal Session 72-Typing - Text-1		2012-07-16 18:12:36.479000
	Edit pad (rev 1143)		Bob	cv404	XVal Session 72	1	XVal Session 72-Typing - Text-1		2012-07-16 18:12:36.760000
	Edit pad (rev 1144)		Frank	cv407	XVal Session 72	1	XVal Session 72-Typing - Text-1		2012-07-16 18:12:36.981000
	Edit pad (rev 1145)		Bob	cv404	XVal Session 72	1	XVal Session 72-Typing - Text-1		2012-07-16 18:12:37.359000
	Edit pad (rev 1146)		Frank	cv407	XVal Session 72	1	XVal Session 72-Typing - Text-1		2012-07-16 18:12:37.837000
	Edit pad (rev 1147)		Bob	cv404	XVal Session 72	1	XVal Session 72-Typing - Text-1		2012-07-16 18:12:37.865000
	Edit pad (rev 1148)		Frank	cv407	XVal Session 72	1	XVal Session 72-Typing - Text-1		2012-07-16 18:12:38.340000
	Edit pad (rev 1149)		Bob	cv404	XVal Session 72	1	XVal Session 72-Typing - Text-1		2012-07-16 18:12:38.365000
	Edit pad (rev 1150)		Frank	cv407	XVal Session 72	1	XVal Session 72-Typing - Text-1		2012-07-16 18:12:38.840000
	Edit pad (rev 1151)		Bob	cv404	XVal Session 72	1	XVal Session 72-Typing - Text-1		2012-07-16 18:12:38.864000
	Edit pad (rev 1152)		Frank	cv407	XVal Session 72	1	XVal Session 72-Typing - Text-1		2012-07-16 18:12:39.340000
	Edit pad (rev 1153)		Bob	cv404	XVal Session 72	1	XVal Session 72-Typing - Text-1		2012-07-16 18:12:39.370000
	Edit pad (rev 1154)		Frank	cv407	XVal Session 72	1	XVal Session 72-Typing - Text-1		2012-07-16 18:12:39.844000
	Edit pad (rev 1155)		Bob	cv404	XVal Session 72	1	XVal Session 72-Typing - Text-1		2012-07-16 18:12:39.880000
	Edit pad (rev 1156)		Frank	cv407	XVal Session 72	1	XVal Session 72-Typing - Text-1		2012-07-16 18:12:40.356000
	Edit pad (rev 1157)		Bob	cv404	XVal Session 72	1	XVal Session 72-Typing - Text-1		2012-07-16 18:12:40.380000
	Edit pad (rev 1158)		Frank	cv407	XVal Session 72	1	XVal Session 72-Typing - Text-1		2012-07-16 18:12:40.856000
	Edit pad (rev 1159)		Bob	cv404	XVal Session 72	1	XVal Session 72-Typing - Text-1		2012-07-16 18:12:40.880000
	Edit pad (rev 1160)		Dan	cv401	XVal Session 72	1	XVal Session 72-Typing - Text-1		2012-07-16 18:12:41.259000
	Edit pad (rev 1161)		Frank	cv407	XVal Session 72	1	XVal Session 72-Typing - Text-1		2012-07-16 18:12:41.355000
	Edit pad (rev 1162)		Bob	cv404	XVal Session 72	1	XVal Session 72-Typing - Text-1		2012-07-16 18:12:41.383000
	Edit pad (rev 1163)		Bob	cv404	XVal Session 72	1	XVal Session 72-Typing - Text-1		2012-07-16 18:12:41.888000
	Edit pad (rev 1164)		Frank	cv407	XVal Session 72	1	XVal Session 72-Typing - Text-1		2012-07-16 18:12:41.892000
	Edit pad (rev 1165)		Dan	cv401	XVal Session 72	1	XVal Session 72-Typing - Text-1		2012-07-16 18:12:42.220000
	Edit pad (rev 1166)		Bob	cv404	XVal Session 72	1	XVal Session 72-Typing - Text-1		2012-07-16 18:12:42.394000
	Edit pad (rev 1167)		Dan	cv401	XVal Session 72	1	XVal Session 72-Typing - Text-1		2012-07-16 18:12:42.722000
	Edit pad (rev 1168)		Frank	cv407	XVal Session 72	1	XVal Session 72-Typing - Text-1		2012-07-16 18:12:43.055000
	Edit pad (rev 1169)		Frank	cv407	XVal Session 72	1	XVal Session 72-Typing - Text-1		2012-07-16 18:12:43.559000
	Edit pad (rev 1170)		Frank	cv407	XVal Session 72	1	XVal Session 72-Typing - Text-1		2012-07-16 18:12:44.060000
	Edit pad (rev 1171)		Dan	cv401	XVal Session 72	1	XVal Session 72-Typing - Text-1		2012-07-16 18:12:44.330000
	Edit pad (rev 1172)		Frank	cv407	XVal Session 72	1	XVal Session 72-Typing - Text-1		2012-07-16 18:12:44.559000
	Edit pad (rev 1173)		Dan	cv401	XVal Session 72	1	XVal Session 72-Typing - Text-1		2012-07-16 18:12:44.839000
	Edit pad (rev 1174)		Frank	cv407	XVal Session 72	1	XVal Session 72-Typing - Text-1		2012-07-16 18:12:46.697000
	Edit pad (rev 1175)		Bob	cv404	XVal Session 72	1	XVal Session 72-Typing - Text-1		2012-07-16 18:12:46.978000
	Edit pad (rev 1176)		Frank	cv407	XVal Session 72	1	XVal Session 72-Typing - Text-1		2012-07-16 18:12:47.325000
	Edit pad (rev 1177)		Frank	cv407	XVal Session 72	1	XVal Session 72-Typing - Text-1		2012-07-16 18:12:47.826000
	Edit pad (rev 1178)		Frank	cv407	XVal Session 72	1	XVal Session 72-Typing - Text-1		2012-07-16 18:12:48.325000
	Edit pad (rev 1179)		Frank	cv407	XVal Session 72	1	XVal Session 72-Typing - Text-1		2012-07-16 18:12:48.826000
	Edit pad (rev 1180)		Frank	cv407	XVal Session 72	1	XVal Session 72-Typing - Text-1		2012-07-16 18:12:49.340000
	Edit pad (rev 1181)		Frank	cv407	XVal Session 72	1	XVal Session 72-Typing - Text-1		2012-07-16 18:12:50.109000
	Edit pad (rev 1182)		Bob	cv404	XVal Session 72	1	XVal Session 72-Typing - Text-1		2012-07-16 18:12:50.181000
	Edit pad (rev 1183)		Frank	cv407	XVal Session 72	1	XVal Session 72-Typing - Text-1		2012-07-16 18:12:50.608000
	Edit pad (rev 1184)		Bob	cv404	XVal Session 72	1	XVal Session 72-Typing - Text-1		2012-07-16 18:12:50.691000
	Edit pad (rev 1185)		Frank	cv407	XVal Session 72	1	XVal Session 72-Typing - Text-1		2012-07-16 18:12:51.121000
	Edit pad (rev 1186)		Frank	cv407	XVal Session 72	1	XVal Session 72-Typing - Text-1		2012-07-16 18:12:51.622000
	Edit pad (rev 1187)		Bob	cv404	XVal Session 72	1	XVal Session 72-Typing - Text-1		2012-07-16 18:12:51.720000
	Edit pad (rev 1188)		Bob	cv404	XVal Session 72	1	XVal Session 72-Typing - Text-1		2012-07-16 18:12:52.224000
	Edit pad (rev 1189)		Frank	cv407	XVal Session 72	1	XVal Session 72-Typing - Text-1		2012-07-16 18:12:52.234000
	Edit pad (rev 1190)		Dan	cv401	XVal Session 72	1	XVal Session 72-Typing - Text-1		2012-07-16 18:12:52.280000
	Edit pad (rev 1191)		Dan	cv401	XVal Session 72	1	XVal Session 72-Typing - Text-1		2012-07-16 18:12:52.793000
	Edit pad (rev 1192)		Frank	cv407	XVal Session 72	1	XVal Session 72-Typing - Text-1		2012-07-16 18:12:53.048000
	Edit pad (rev 1193)		Frank	cv407	XVal Session 72	1	XVal Session 72-Typing - Text-1		2012-07-16 18:12:53.559000
	Edit pad (rev 1194)		Dan	cv401	XVal Session 72	1	XVal Session 72-Typing - Text-1		2012-07-16 18:12:53.671000
	Edit pad (rev 1195)		Frank	cv407	XVal Session 72	1	XVal Session 72-Typing - Text-1		2012-07-16 18:12:54.059000
	Edit pad (rev 1196)		Dan	cv401	XVal Session 72	1	XVal Session 72-Typing - Text-1		2012-07-16 18:12:54.174000
	Edit pad (rev 1197)		Frank	cv407	XVal Session 72	1	XVal Session 72-Typing - Text-1		2012-07-16 18:12:54.559000
	Edit pad (rev 1198)		Bob	cv404	XVal Session 72	1	XVal Session 72-Typing - Text-1		2012-07-16 18:12:54.637000
	Edit pad (rev 1199)		Dan	cv401	XVal Session 72	1	XVal Session 72-Typing - Text-1		2012-07-16 18:12:54.674000
	Edit pad (rev 1200)		Frank	cv407	XVal Session 72	1	XVal Session 72-Typing - Text-1		2012-07-16 18:12:55.059000
	Edit pad (rev 1201)		Dan	cv401	XVal Session 72	1	XVal Session 72-Typing - Text-1		2012-07-16 18:12:55.182000
	Edit pad (rev 1202)		Frank	cv407	XVal Session 72	1	XVal Session 72-Typing - Text-1		2012-07-16 18:12:55.558000
	Edit pad (rev 1203)		Dan	cv401	XVal Session 72	1	XVal Session 72-Typing - Text-1		2012-07-16 18:12:55.693000
	Edit pad (rev 1204)		Frank	cv407	XVal Session 72	1	XVal Session 72-Typing - Text-1		2012-07-16 18:12:56.063000
	Edit pad (rev 1205)		Dan	cv401	XVal Session 72	1	XVal Session 72-Typing - Text-1		2012-07-16 18:12:56.374000
	Edit pad (rev 1206)		Frank	cv407	XVal Session 72	1	XVal Session 72-Typing - Text-1		2012-07-16 18:12:56.576000
	Edit pad (rev 1207)		Dan	cv401	XVal Session 72	1	XVal Session 72-Typing - Text-1		2012-07-16 18:12:56.885000
	Edit pad (rev 1208)		Frank	cv407	XVal Session 72	1	XVal Session 72-Typing - Text-1		2012-07-16 18:12:57.073000
	Edit pad (rev 1209)		Dan	cv401	XVal Session 72	1	XVal Session 72-Typing - Text-1		2012-07-16 18:12:57.388000
	Edit pad (rev 1210)		Frank	cv407	XVal Session 72	1	XVal Session 72-Typing - Text-1		2012-07-16 18:12:57.573000
	Edit pad (rev 1211)		Frank	cv407	XVal Session 72	1	XVal Session 72-Typing - Text-1		2012-07-16 18:12:58.074000
	Edit pad (rev 1212)		Dan	cv401	XVal Session 72	1	XVal Session 72-Typing - Text-1		2012-07-16 18:12:58.076000
	Edit pad (rev 1213)		Frank	cv407	XVal Session 72	1	XVal Session 72-Typing - Text-1		2012-07-16 18:12:58.574000
	Edit pad (rev 1214)		Dan	cv401	XVal Session 72	1	XVal Session 72-Typing - Text-1		2012-07-16 18:12:58.589000
	Edit pad (rev 1215)		Frank	cv407	XVal Session 72	1	XVal Session 72-Typing - Text-1		2012-07-16 18:12:59.083000
	Edit pad (rev 1216)		Dan	cv401	XVal Session 72	1	XVal Session 72-Typing - Text-1		2012-07-16 18:12:59.089000
	Edit pad (rev 1217)		Dan	cv401	XVal Session 72	1	XVal Session 72-Typing - Text-1		2012-07-16 18:12:59.590000
	Edit pad (rev 1218)		Frank	cv407	XVal Session 72	1	XVal Session 72-Typing - Text-1		2012-07-16 18:12:59.844000
	Edit pad (rev 1219)		Dan	cv401	XVal Session 72	1	XVal Session 72-Typing - Text-1		2012-07-16 18:13:00.093000
	Edit pad (rev 1220)		Frank	cv407	XVal Session 72	1	XVal Session 72-Typing - Text-1		2012-07-16 18:13:00.346000
	Edit pad (rev 1221)		Dan	cv401	XVal Session 72	1	XVal Session 72-Typing - Text-1		2012-07-16 18:13:00.596000
	Edit pad (rev 1222)		Frank	cv407	XVal Session 72	1	XVal Session 72-Typing - Text-1		2012-07-16 18:13:00.845000
	Edit pad (rev 1223)		Dan	cv401	XVal Session 72	1	XVal Session 72-Typing - Text-1		2012-07-16 18:13:01.104000
	Edit pad (rev 1224)		Frank	cv407	XVal Session 72	1	XVal Session 72-Typing - Text-1		2012-07-16 18:13:01.343000
	Edit pad (rev 1225)		Dan	cv401	XVal Session 72	1	XVal Session 72-Typing - Text-1		2012-07-16 18:13:01.614000
	Edit pad (rev 1226)		Frank	cv407	XVal Session 72	1	XVal Session 72-Typing - Text-1		2012-07-16 18:13:01.856000
	Edit pad (rev 1227)		Dan	cv401	XVal Session 72	1	XVal Session 72-Typing - Text-1		2012-07-16 18:13:02.118000
	Edit pad (rev 1228)		Frank	cv407	XVal Session 72	1	XVal Session 72-Typing - Text-1		2012-07-16 18:13:02.355000
	Edit pad (rev 1229)		Dan	cv401	XVal Session 72	1	XVal Session 72-Typing - Text-1		2012-07-16 18:13:02.625000
	Edit pad (rev 1230)		Frank	cv407	XVal Session 72	1	XVal Session 72-Typing - Text-1		2012-07-16 18:13:02.856000
	Edit pad (rev 1231)		Dan	cv401	XVal Session 72	1	XVal Session 72-Typing - Text-1		2012-07-16 18:13:03.127000
	Edit pad (rev 1232)		Frank	cv407	XVal Session 72	1	XVal Session 72-Typing - Text-1		2012-07-16 18:13:03.364000
	Edit pad (rev 1233)		Dan	cv401	XVal Session 72	1	XVal Session 72-Typing - Text-1		2012-07-16 18:13:03.636000
	Edit pad (rev 1234)		Dan	cv401	XVal Session 72	1	XVal Session 72-Typing - Text-1		2012-07-16 18:13:04.142000
	Edit pad (rev 1235)		Dan	cv401	XVal Session 72	1	XVal Session 72-Typing - Text-1		2012-07-16 18:13:04.651000
	Edit pad (rev 1236)		Dan	cv401	XVal Session 72	1	XVal Session 72-Typing - Text-1		2012-07-16 18:13:05.152000
	Edit pad (rev 1237)		Dan	cv401	XVal Session 72	1	XVal Session 72-Typing - Text-1		2012-07-16 18:13:05.651000
	Edit pad (rev 1238)		Frank	cv407	XVal Session 72	1	XVal Session 72-Typing - Text-1		2012-07-16 18:13:05.900000
	Edit pad (rev 1239)		Dan	cv401	XVal Session 72	1	XVal Session 72-Typing - Text-1		2012-07-16 18:13:06.247000
	Edit pad (rev 1240)		Frank	cv407	XVal Session 72	1	XVal Session 72-Typing - Text-1		2012-07-16 18:13:06.403000
	Edit pad (rev 1241)		Dan	cv401	XVal Session 72	1	XVal Session 72-Typing - Text-1		2012-07-16 18:13:06.745000
	Edit pad (rev 1242)		Dan	cv401	XVal Session 72	1	XVal Session 72-Typing - Text-1		2012-07-16 18:13:07.254000
	Edit pad (rev 1243)		Dan	cv401	XVal Session 72	1	XVal Session 72-Typing - Text-1		2012-07-16 18:13:07.761000
	Edit pad (rev 1244)		Dan	cv401	XVal Session 72	1	XVal Session 72-Typing - Text-1		2012-07-16 18:13:08.261000
	Edit pad (rev 1245)		Frank	cv407	XVal Session 72	1	XVal Session 72-Typing - Text-1		2012-07-16 18:13:08.486000
	Edit pad (rev 1246)		Dan	cv401	XVal Session 72	1	XVal Session 72-Typing - Text-1		2012-07-16 18:13:08.792000
	Edit pad (rev 1247)		Frank	cv407	XVal Session 72	1	XVal Session 72-Typing - Text-1		2012-07-16 18:13:09.163000
	Edit pad (rev 1248)		Dan	cv401	XVal Session 72	1	XVal Session 72-Typing - Text-1		2012-07-16 18:13:09.294000
	Edit pad (rev 1249)		Frank	cv407	XVal Session 72	1	XVal Session 72-Typing - Text-1		2012-07-16 18:13:09.668000
	Edit pad (rev 1250)		Frank	cv407	XVal Session 72	1	XVal Session 72-Typing - Text-1		2012-07-16 18:13:10.168000
	Edit pad (rev 1251)		Frank	cv407	XVal Session 72	1	XVal Session 72-Typing - Text-1		2012-07-16 18:13:10.668000
	Edit pad (rev 1252)		Dan	cv401	XVal Session 72	1	XVal Session 72-Typing - Text-1		2012-07-16 18:13:11.100000
	Edit pad (rev 1253)		Frank	cv407	XVal Session 72	1	XVal Session 72-Typing - Text-1		2012-07-16 18:13:11.187000
	Edit pad (rev 1254)		Dan	cv401	XVal Session 72	1	XVal Session 72-Typing - Text-1		2012-07-16 18:13:11.605000
	Edit pad (rev 1255)		Frank	cv407	XVal Session 72	1	XVal Session 72-Typing - Text-1		2012-07-16 18:13:11.700000
	Edit pad (rev 1256)		Dan	cv401	XVal Session 72	1	XVal Session 72-Typing - Text-1		2012-07-16 18:13:12.105000
	Edit pad (rev 1257)		Dan	cv401	XVal Session 72	1	XVal Session 72-Typing - Text-1		2012-07-16 18:13:12.606000
	Edit pad (rev 1258)		Frank	cv407	XVal Session 72	1	XVal Session 72-Typing - Text-1		2012-07-16 18:13:13.165000
	Edit pad (rev 1259)		Dan	cv401	XVal Session 72	1	XVal Session 72-Typing - Text-1		2012-07-16 18:13:13.209000
	Edit pad (rev 1260)		greg	cv412	XVal Session 72	1	XVal Session 72-Typing - Text-1		2012-07-16 18:13:13.350000
	Edit pad (rev 1261)		Frank	cv407	XVal Session 72	1	XVal Session 72-Typing - Text-1		2012-07-16 18:13:13.667000
	Edit pad (rev 1262)		Dan	cv401	XVal Session 72	1	XVal Session 72-Typing - Text-1		2012-07-16 18:13:13.717000
	Edit pad (rev 1263)		greg	cv412	XVal Session 72	1	XVal Session 72-Typing - Text-1		2012-07-16 18:13:13.857000
	Edit pad (rev 1264)		Frank	cv407	XVal Session 72	1	XVal Session 72-Typing - Text-1		2012-07-16 18:13:14.167000
	Edit pad (rev 1265)		greg	cv412	XVal Session 72	1	XVal Session 72-Typing - Text-1		2012-07-16 18:13:14.358000
	Edit pad (rev 1266)		Frank	cv407	XVal Session 72	1	XVal Session 72-Typing - Text-1		2012-07-16 18:13:14.668000
	Edit pad (rev 1267)		Frank	cv407	XVal Session 72	1	XVal Session 72-Typing - Text-1		2012-07-16 18:13:15.167000
	Edit pad (rev 1268)		Frank	cv407	XVal Session 72	1	XVal Session 72-Typing - Text-1		2012-07-16 18:13:15.668000
	Edit pad (rev 1269)		Dan	cv401	XVal Session 72	1	XVal Session 72-Typing - Text-1		2012-07-16 18:13:16.104000
	Edit pad (rev 1270)		greg	cv412	XVal Session 72	1	XVal Session 72-Typing - Text-1		2012-07-16 18:13:16.132000
	Edit pad (rev 1271)		Frank	cv407	XVal Session 72	1	XVal Session 72-Typing - Text-1		2012-07-16 18:13:16.254000
	Edit pad (rev 1272)		Dan	cv401	XVal Session 72	1	XVal Session 72-Typing - Text-1		2012-07-16 18:13:16.606000
	Edit pad (rev 1273)		greg	cv412	XVal Session 72	1	XVal Session 72-Typing - Text-1		2012-07-16 18:13:16.640000
	Edit pad (rev 1274)		Frank	cv407	XVal Session 72	1	XVal Session 72-Typing - Text-1		2012-07-16 18:13:16.760000
	Edit pad (rev 1275)		Dan	cv401	XVal Session 72	1	XVal Session 72-Typing - Text-1		2012-07-16 18:13:17.110000
	Edit pad (rev 1276)		greg	cv412	XVal Session 72	1	XVal Session 72-Typing - Text-1		2012-07-16 18:13:17.137000
	Edit pad (rev 1277)		Frank	cv407	XVal Session 72	1	XVal Session 72-Typing - Text-1		2012-07-16 18:13:17.264000
	Edit pad (rev 1278)		Dan	cv401	XVal Session 72	1	XVal Session 72-Typing - Text-1		2012-07-16 18:13:17.607000
	Edit pad (rev 1279)		greg	cv412	XVal Session 72	1	XVal Session 72-Typing - Text-1		2012-07-16 18:13:17.639000
	Edit pad (rev 1280)		Frank	cv407	XVal Session 72	1	XVal Session 72-Typing - Text-1		2012-07-16 18:13:17.760000
	Edit pad (rev 1281)		greg	cv412	XVal Session 72	1	XVal Session 72-Typing - Text-1		2012-07-16 18:13:18.155000
	Edit pad (rev 1282)		Dan	cv401	XVal Session 72	1	XVal Session 72-Typing - Text-1		2012-07-16 18:13:18.389000
	Edit pad (rev 1283)		greg	cv412	XVal Session 72	1	XVal Session 72-Typing - Text-1		2012-07-16 18:13:18.655000
	Edit pad (rev 1284)		Frank	cv407	XVal Session 72	1	XVal Session 72-Typing - Text-1		2012-07-16 18:13:18.790000
	Edit pad (rev 1285)		Dan	cv401	XVal Session 72	1	XVal Session 72-Typing - Text-1		2012-07-16 18:13:18.903000
	Edit pad (rev 1286)		greg	cv412	XVal Session 72	1	XVal Session 72-Typing - Text-1		2012-07-16 18:13:19.162000
	Edit pad (rev 1287)		Dan	cv401	XVal Session 72	1	XVal Session 72-Typing - Text-1		2012-07-16 18:13:19.402000
	Edit pad (rev 1288)		Dan	cv401	XVal Session 72	1	XVal Session 72-Typing - Text-1		2012-07-16 18:13:19.905000
	Edit pad (rev 1289)		Dan	cv401	XVal Session 72	1	XVal Session 72-Typing - Text-1		2012-07-16 18:13:20.404000
	Edit pad (rev 1290)		greg	cv412	XVal Session 72	1	XVal Session 72-Typing - Text-1		2012-07-16 18:13:20.451000
	Edit pad (rev 1291)		Dan	cv401	XVal Session 72	1	XVal Session 72-Typing - Text-1		2012-07-16 18:13:20.904000
	Edit pad (rev 1292)		Frank	cv407	XVal Session 72	1	XVal Session 72-Typing - Text-1		2012-07-16 18:13:20.995000
	Edit pad (rev 1293)		greg	cv412	XVal Session 72	1	XVal Session 72-Typing - Text-1		2012-07-16 18:13:21.144000
	Edit pad (rev 1294)		Dan	cv401	XVal Session 72	1	XVal Session 72-Typing - Text-1		2012-07-16 18:13:21.413000
	Edit pad (rev 1295)		Frank	cv407	XVal Session 72	1	XVal Session 72-Typing - Text-1		2012-07-16 18:13:21.498000
	Edit pad (rev 1296)		greg	cv412	XVal Session 72	1	XVal Session 72-Typing - Text-1		2012-07-16 18:13:21.662000
	Edit pad (rev 1297)		Dan	cv401	XVal Session 72	1	XVal Session 72-Typing - Text-1		2012-07-16 18:13:21.903000
	Edit pad (rev 1298)		Frank	cv407	XVal Session 72	1	XVal Session 72-Typing - Text-1		2012-07-16 18:13:21.997000
	Edit pad (rev 1299)		Frank	cv407	XVal Session 72	1	XVal Session 72-Typing - Text-1		2012-07-16 18:13:22.505000
	Edit pad (rev 1300)		Dan	cv401	XVal Session 72	1	XVal Session 72-Typing - Text-1		2012-07-16 18:13:22.511000
	Edit pad (rev 1301)		greg	cv412	XVal Session 72	1	XVal Session 72-Typing - Text-1		2012-07-16 18:13:22.841000
	Edit pad (rev 1302)		Dan	cv401	XVal Session 72	1	XVal Session 72-Typing - Text-1		2012-07-16 18:13:23.010000
	Edit pad (rev 1303)		Frank	cv407	XVal Session 72	1	XVal Session 72-Typing - Text-1		2012-07-16 18:13:23.012000
	Edit pad (rev 1304)		greg	cv412	XVal Session 72	1	XVal Session 72-Typing - Text-1		2012-07-16 18:13:23.342000
	Edit pad (rev 1305)		Frank	cv407	XVal Session 72	1	XVal Session 72-Typing - Text-1		2012-07-16 18:13:23.512000
	Edit pad (rev 1306)		Dan	cv401	XVal Session 72	1	XVal Session 72-Typing - Text-1		2012-07-16 18:13:23.516000
	Edit pad (rev 1307)		greg	cv412	XVal Session 72	1	XVal Session 72-Typing - Text-1		2012-07-16 18:13:23.843000
	Edit pad (rev 1308)		Dan	cv401	XVal Session 72	1	XVal Session 72-Typing - Text-1		2012-07-16 18:13:24.025000
	Edit pad (rev 1309)		Dan	cv401	XVal Session 72	1	XVal Session 72-Typing - Text-1		2012-07-16 18:13:24.526000
	Edit pad (rev 1310)		greg	cv412	XVal Session 72	1	XVal Session 72-Typing - Text-1		2012-07-16 18:13:24.837000
	Edit pad (rev 1311)		Frank	cv407	XVal Session 72	1	XVal Session 72-Typing - Text-1		2012-07-16 18:13:25.011000
	Edit pad (rev 1312)		Dan	cv401	XVal Session 72	1	XVal Session 72-Typing - Text-1		2012-07-16 18:13:25.106000
	Edit pad (rev 1313)		greg	cv412	XVal Session 72	1	XVal Session 72-Typing - Text-1		2012-07-16 18:13:25.337000
	Edit pad (rev 1314)		Frank	cv407	XVal Session 72	1	XVal Session 72-Typing - Text-1		2012-07-16 18:13:25.513000
	Edit pad (rev 1315)		Dan	cv401	XVal Session 72	1	XVal Session 72-Typing - Text-1		2012-07-16 18:13:25.618000
	Edit pad (rev 1316)		greg	cv412	XVal Session 72	1	XVal Session 72-Typing - Text-1		2012-07-16 18:13:25.843000
	Edit pad (rev 1317)		Dan	cv401	XVal Session 72	1	XVal Session 72-Typing - Text-1		2012-07-16 18:13:26.121000
	Edit pad (rev 1318)		Frank	cv407	XVal Session 72	1	XVal Session 72-Typing - Text-1		2012-07-16 18:13:26.224000
	Edit pad (rev 1319)		greg	cv412	XVal Session 72	1	XVal Session 72-Typing - Text-1		2012-07-16 18:13:26.342000
	Edit pad (rev 1320)		Dan	cv401	XVal Session 72	1	XVal Session 72-Typing - Text-1		2012-07-16 18:13:26.686000
	Edit pad (rev 1321)		Frank	cv407	XVal Session 72	1	XVal Session 72-Typing - Text-1		2012-07-16 18:13:26.740000
	Edit pad (rev 1322)		Dan	cv401	XVal Session 72	1	XVal Session 72-Typing - Text-1		2012-07-16 18:13:27.137000
	Edit pad (rev 1323)		Frank	cv407	XVal Session 72	1	XVal Session 72-Typing - Text-1		2012-07-16 18:13:27.245000
	Edit pad (rev 1324)		Dan	cv401	XVal Session 72	1	XVal Session 72-Typing - Text-1		2012-07-16 18:13:27.636000
	Edit pad (rev 1325)		Frank	cv407	XVal Session 72	1	XVal Session 72-Typing - Text-1		2012-07-16 18:13:27.745000
	Edit pad (rev 1326)		Dan	cv401	XVal Session 72	1	XVal Session 72-Typing - Text-1		2012-07-16 18:13:28.137000
	Edit pad (rev 1327)		Frank	cv407	XVal Session 72	1	XVal Session 72-Typing - Text-1		2012-07-16 18:13:28.247000
	Edit pad (rev 1328)		Dan	cv401	XVal Session 72	1	XVal Session 72-Typing - Text-1		2012-07-16 18:13:28.636000
	Edit pad (rev 1329)		Frank	cv407	XVal Session 72	1	XVal Session 72-Typing - Text-1		2012-07-16 18:13:28.761000
	Edit pad (rev 1330)		Dan	cv401	XVal Session 72	1	XVal Session 72-Typing - Text-1		2012-07-16 18:13:29.136000
	Edit pad (rev 1331)		Frank	cv407	XVal Session 72	1	XVal Session 72-Typing - Text-1		2012-07-16 18:13:29.264000
	Edit pad (rev 1332)		Dan	cv401	XVal Session 72	1	XVal Session 72-Typing - Text-1		2012-07-16 18:13:29.636000
	Edit pad (rev 1333)		Frank	cv407	XVal Session 72	1	XVal Session 72-Typing - Text-1		2012-07-16 18:13:29.767000
	Edit pad (rev 1334)		greg	cv412	XVal Session 72	1	XVal Session 72-Typing - Text-1		2012-07-16 18:13:29.951000
	Edit pad (rev 1335)		Dan	cv401	XVal Session 72	1	XVal Session 72-Typing - Text-1		2012-07-16 18:13:30.142000
	Edit pad (rev 1336)		Frank	cv407	XVal Session 72	1	XVal Session 72-Typing - Text-1		2012-07-16 18:13:30.276000
	Edit pad (rev 1337)		greg	cv412	XVal Session 72	1	XVal Session 72-Typing - Text-1		2012-07-16 18:13:30.493000
	Edit pad (rev 1338)		Dan	cv401	XVal Session 72	1	XVal Session 72-Typing - Text-1		2012-07-16 18:13:30.652000
	Edit pad (rev 1339)		Frank	cv407	XVal Session 72	1	XVal Session 72-Typing - Text-1		2012-07-16 18:13:30.776000
	Edit pad (rev 1340)		greg	cv412	XVal Session 72	1	XVal Session 72-Typing - Text-1		2012-07-16 18:13:30.999000
	Edit pad (rev 1341)		Frank	cv407	XVal Session 72	1	XVal Session 72-Typing - Text-1		2012-07-16 18:13:31.278000
	Edit pad (rev 1342)		greg	cv412	XVal Session 72	1	XVal Session 72-Typing - Text-1		2012-07-16 18:13:31.499000
	Edit pad (rev 1343)		Frank	cv407	XVal Session 72	1	XVal Session 72-Typing - Text-1		2012-07-16 18:13:31.777000
	Edit pad (rev 1344)		Dan	cv401	XVal Session 72	1	XVal Session 72-Typing - Text-1		2012-07-16 18:13:31.822000
	Edit pad (rev 1345)		Frank	cv407	XVal Session 72	1	XVal Session 72-Typing - Text-1		2012-07-16 18:13:32.278000
	Edit pad (rev 1346)		greg	cv412	XVal Session 72	1	XVal Session 72-Typing - Text-1		2012-07-16 18:13:32.296000
	Edit pad (rev 1347)		Dan	cv401	XVal Session 72	1	XVal Session 72-Typing - Text-1		2012-07-16 18:13:32.324000
	Edit pad (rev 1348)		Frank	cv407	XVal Session 72	1	XVal Session 72-Typing - Text-1		2012-07-16 18:13:32.783000
	Edit pad (rev 1349)		greg	cv412	XVal Session 72	1	XVal Session 72-Typing - Text-1		2012-07-16 18:13:32.796000
	Edit pad (rev 1350)		Dan	cv401	XVal Session 72	1	XVal Session 72-Typing - Text-1		2012-07-16 18:13:32.835000
	Edit pad (rev 1351)		greg	cv412	XVal Session 72	1	XVal Session 72-Typing - Text-1		2012-07-16 18:13:33.296000
	Edit pad (rev 1352)		Dan	cv401	XVal Session 72	1	XVal Session 72-Typing - Text-1		2012-07-16 18:13:33.338000
	Edit pad (rev 1353)		Dan	cv401	XVal Session 72	1	XVal Session 72-Typing - Text-1		2012-07-16 18:13:33.840000
	Edit pad (rev 1354)		greg	cv412	XVal Session 72	1	XVal Session 72-Typing - Text-1		2012-07-16 18:13:34.294000
	Edit pad (rev 1355)		Dan	cv401	XVal Session 72	1	XVal Session 72-Typing - Text-1		2012-07-16 18:13:34.969000
	Edit pad (rev 1356)		greg	cv412	XVal Session 72	1	XVal Session 72-Typing - Text-1		2012-07-16 18:13:34.974000
	Edit pad (rev 1357)		Frank	cv407	XVal Session 72	1	XVal Session 72-Typing - Text-1		2012-07-16 18:13:34.998000
	Edit pad (rev 1358)		Dan	cv401	XVal Session 72	1	XVal Session 72-Typing - Text-1		2012-07-16 18:13:35.020000
	Edit pad (rev 1359)		greg	cv412	XVal Session 72	1	XVal Session 72-Typing - Text-1		2012-07-16 18:13:35.311000
	Edit pad (rev 1360)		Frank	cv407	XVal Session 72	1	XVal Session 72-Typing - Text-1		2012-07-16 18:13:35.511000
	Edit pad (rev 1361)		Dan	cv401	XVal Session 72	1	XVal Session 72-Typing - Text-1		2012-07-16 18:13:35.527000
	Edit pad (rev 1362)		greg	cv412	XVal Session 72	1	XVal Session 72-Typing - Text-1		2012-07-16 18:13:35.810000
	Edit pad (rev 1363)		Frank	cv407	XVal Session 72	1	XVal Session 72-Typing - Text-1		2012-07-16 18:13:36.012000
	Edit pad (rev 1364)		Dan	cv401	XVal Session 72	1	XVal Session 72-Typing - Text-1		2012-07-16 18:13:36.057000
	Edit pad (rev 1365)		Frank	cv407	XVal Session 72	1	XVal Session 72-Typing - Text-1		2012-07-16 18:13:36.510000
	Edit pad (rev 1366)		Dan	cv401	XVal Session 72	1	XVal Session 72-Typing - Text-1		2012-07-16 18:13:36.557000
	Edit pad (rev 1367)		Frank	cv407	XVal Session 72	1	XVal Session 72-Typing - Text-1		2012-07-16 18:13:37.012000
	Edit pad (rev 1368)		Dan	cv401	XVal Session 72	1	XVal Session 72-Typing - Text-1		2012-07-16 18:13:37.057000
	Edit pad (rev 1369)		greg	cv412	XVal Session 72	1	XVal Session 72-Typing - Text-1		2012-07-16 18:13:37.080000
	Edit pad (rev 1370)		Frank	cv407	XVal Session 72	1	XVal Session 72-Typing - Text-1		2012-07-16 18:13:37.513000
	Edit pad (rev 1371)		Dan	cv401	XVal Session 72	1	XVal Session 72-Typing - Text-1		2012-07-16 18:13:37.557000
	Edit pad (rev 1372)		greg	cv412	XVal Session 72	1	XVal Session 72-Typing - Text-1		2012-07-16 18:13:37.603000
	Edit pad (rev 1373)		Dan	cv401	XVal Session 72	1	XVal Session 72-Typing - Text-1		2012-07-16 18:13:38.058000
	Edit pad (rev 1374)		greg	cv412	XVal Session 72	1	XVal Session 72-Typing - Text-1		2012-07-16 18:13:38.109000
	Edit pad (rev 1375)		greg	cv412	XVal Session 72	1	XVal Session 72-Typing - Text-1		2012-07-16 18:13:38.624000
	Edit pad (rev 1376)		Frank	cv407	XVal Session 72	1	XVal Session 72-Typing - Text-1		2012-07-16 18:13:38.747000
	Edit pad (rev 1377)		Dan	cv401	XVal Session 72	1	XVal Session 72-Typing - Text-1		2012-07-16 18:13:38.776000
	Edit pad (rev 1378)		greg	cv412	XVal Session 72	1	XVal Session 72-Typing - Text-1		2012-07-16 18:13:39.124000
	Edit pad (rev 1379)		Dan	cv401	XVal Session 72	1	XVal Session 72-Typing - Text-1		2012-07-16 18:13:39.273000
	Edit pad (rev 1380)		greg	cv412	XVal Session 72	1	XVal Session 72-Typing - Text-1		2012-07-16 18:13:39.623000
	Edit pad (rev 1381)		Dan	cv401	XVal Session 72	1	XVal Session 72-Typing - Text-1		2012-07-16 18:13:39.775000
	Edit pad (rev 1382)		greg	cv412	XVal Session 72	1	XVal Session 72-Typing - Text-1		2012-07-16 18:13:40.124000
	Edit pad (rev 1383)		Dan	cv401	XVal Session 72	1	XVal Session 72-Typing - Text-1		2012-07-16 18:13:40.276000
	Edit pad (rev 1384)		Dan	cv401	XVal Session 72	1	XVal Session 72-Typing - Text-1		2012-07-16 18:13:40.777000
	Edit pad (rev 1385)		Frank	cv407	XVal Session 72	1	XVal Session 72-Typing - Text-1		2012-07-16 18:13:41.043000
	Edit pad (rev 1386)		Dan	cv401	XVal Session 72	1	XVal Session 72-Typing - Text-1		2012-07-16 18:13:41.276000
	Edit pad (rev 1387)		Frank	cv407	XVal Session 72	1	XVal Session 72-Typing - Text-1		2012-07-16 18:13:41.543000
	Edit pad (rev 1388)		Frank	cv407	XVal Session 72	1	XVal Session 72-Typing - Text-1		2012-07-16 18:13:42.043000
	Edit pad (rev 1389)		greg	cv412	XVal Session 72	1	XVal Session 72-Typing - Text-1		2012-07-16 18:13:42.103000
	Edit pad (rev 1390)		Frank	cv407	XVal Session 72	1	XVal Session 72-Typing - Text-1		2012-07-16 18:13:42.543000
	Edit pad (rev 1391)		greg	cv412	XVal Session 72	1	XVal Session 72-Typing - Text-1		2012-07-16 18:13:42.617000
	Edit pad (rev 1392)		greg	cv412	XVal Session 72	1	XVal Session 72-Typing - Text-1		2012-07-16 18:13:43.122000
	Edit pad (rev 1393)		Frank	cv407	XVal Session 72	1	XVal Session 72-Typing - Text-1		2012-07-16 18:13:43.173000
	Edit pad (rev 1394)		greg	cv412	XVal Session 72	1	XVal Session 72-Typing - Text-1		2012-07-16 18:13:43.629000
	Edit pad (rev 1395)		Frank	cv407	XVal Session 72	1	XVal Session 72-Typing - Text-1		2012-07-16 18:13:43.685000
	Edit pad (rev 1396)		greg	cv412	XVal Session 72	1	XVal Session 72-Typing - Text-1		2012-07-16 18:13:44.139000
	Edit pad (rev 1397)		Frank	cv407	XVal Session 72	1	XVal Session 72-Typing - Text-1		2012-07-16 18:13:44.189000
	Edit pad (rev 1398)		Frank	cv407	XVal Session 72	1	XVal Session 72-Typing - Text-1		2012-07-16 18:13:44.700000
	Edit pad (rev 1399)		greg	cv412	XVal Session 72	1	XVal Session 72-Typing - Text-1		2012-07-16 18:13:44.810000
	Edit pad (rev 1400)		greg	cv412	XVal Session 72	1	XVal Session 72-Typing - Text-1		2012-07-16 18:13:45.311000
	Edit pad (rev 1401)		greg	cv412	XVal Session 72	1	XVal Session 72-Typing - Text-1		2012-07-16 18:13:45.810000
	Edit pad (rev 1402)		Frank	cv407	XVal Session 72	1	XVal Session 72-Typing - Text-1		2012-07-16 18:13:45.859000
	Edit pad (rev 1403)		greg	cv412	XVal Session 72	1	XVal Session 72-Typing - Text-1		2012-07-16 18:13:46.310000
	Edit pad (rev 1404)		Frank	cv407	XVal Session 72	1	XVal Session 72-Typing - Text-1		2012-07-16 18:13:46.370000
	Edit pad (rev 1405)		greg	cv412	XVal Session 72	1	XVal Session 72-Typing - Text-1		2012-07-16 18:13:46.871000
	Edit pad (rev 1406)		Frank	cv407	XVal Session 72	1	XVal Session 72-Typing - Text-1		2012-07-16 18:13:46.873000
	Edit pad (rev 1407)		Frank	cv407	XVal Session 72	1	XVal Session 72-Typing - Text-1		2012-07-16 18:13:47.372000
	Edit pad (rev 1408)		greg	cv412	XVal Session 72	1	XVal Session 72-Typing - Text-1		2012-07-16 18:13:47.711000
	Edit pad (rev 1409)		Frank	cv407	XVal Session 72	1	XVal Session 72-Typing - Text-1		2012-07-16 18:13:47.875000
	Edit pad (rev 1410)		greg	cv412	XVal Session 72	1	XVal Session 72-Typing - Text-1		2012-07-16 18:13:48.217000
	Edit pad (rev 1411)		Frank	cv407	XVal Session 72	1	XVal Session 72-Typing - Text-1		2012-07-16 18:13:48.388000
	Edit pad (rev 1412)		greg	cv412	XVal Session 72	1	XVal Session 72-Typing - Text-1		2012-07-16 18:13:48.717000
	Edit pad (rev 1413)		Frank	cv407	XVal Session 72	1	XVal Session 72-Typing - Text-1		2012-07-16 18:13:48.906000
	Edit pad (rev 1414)		greg	cv412	XVal Session 72	1	XVal Session 72-Typing - Text-1		2012-07-16 18:13:49.228000
	Edit pad (rev 1415)		Dan	cv401	XVal Session 72	1	XVal Session 72-Typing - Text-1		2012-07-16 18:13:49.268000
	Edit pad (rev 1416)		Frank	cv407	XVal Session 72	1	XVal Session 72-Typing - Text-1		2012-07-16 18:13:49.417000
	Edit pad (rev 1417)		greg	cv412	XVal Session 72	1	XVal Session 72-Typing - Text-1		2012-07-16 18:13:49.733000
	Edit pad (rev 1418)		Dan	cv401	XVal Session 72	1	XVal Session 72-Typing - Text-1		2012-07-16 18:13:49.777000
	Edit pad (rev 1419)		Frank	cv407	XVal Session 72	1	XVal Session 72-Typing - Text-1		2012-07-16 18:13:49.917000
	Edit pad (rev 1420)		greg	cv412	XVal Session 72	1	XVal Session 72-Typing - Text-1		2012-07-16 18:13:50.234000
	Edit pad (rev 1421)		Dan	cv401	XVal Session 72	1	XVal Session 72-Typing - Text-1		2012-07-16 18:13:50.275000
	Edit pad (rev 1422)		Frank	cv407	XVal Session 72	1	XVal Session 72-Typing - Text-1		2012-07-16 18:13:50.417000
	Edit pad (rev 1423)		greg	cv412	XVal Session 72	1	XVal Session 72-Typing - Text-1		2012-07-16 18:13:50.734000
	Edit pad (rev 1424)		Dan	cv401	XVal Session 72	1	XVal Session 72-Typing - Text-1		2012-07-16 18:13:50.776000
	Edit pad (rev 1425)		Dan	cv401	XVal Session 72	1	XVal Session 72-Typing - Text-1		2012-07-16 18:13:51.277000
	Edit pad (rev 1426)		Frank	cv407	XVal Session 72	1	XVal Session 72-Typing - Text-1		2012-07-16 18:13:51.538000
	Edit pad (rev 1427)		greg	cv412	XVal Session 72	1	XVal Session 72-Typing - Text-1		2012-07-16 18:13:51.821000
	Edit pad (rev 1428)		Frank	cv407	XVal Session 72	1	XVal Session 72-Typing - Text-1		2012-07-16 18:13:52.043000
	Edit pad (rev 1429)		greg	cv412	XVal Session 72	1	XVal Session 72-Typing - Text-1		2012-07-16 18:13:52.327000
	Edit pad (rev 1430)		Dan	cv401	XVal Session 72	1	XVal Session 72-Typing - Text-1		2012-07-16 18:13:52.348000
	Edit pad (rev 1431)		Frank	cv407	XVal Session 72	1	XVal Session 72-Typing - Text-1		2012-07-16 18:13:52.543000
	Edit pad (rev 1432)		greg	cv412	XVal Session 72	1	XVal Session 72-Typing - Text-1		2012-07-16 18:13:52.827000
	Edit pad (rev 1433)		Dan	cv401	XVal Session 72	1	XVal Session 72-Typing - Text-1		2012-07-16 18:13:52.855000
	Edit pad (rev 1434)		Frank	cv407	XVal Session 72	1	XVal Session 72-Typing - Text-1		2012-07-16 18:13:53.043000
	Edit pad (rev 1435)		Dan	cv401	XVal Session 72	1	XVal Session 72-Typing - Text-1		2012-07-16 18:13:53.355000
	Edit pad (rev 1436)		Frank	cv407	XVal Session 72	1	XVal Session 72-Typing - Text-1		2012-07-16 18:13:53.543000
	Edit pad (rev 1437)		Dan	cv401	XVal Session 72	1	XVal Session 72-Typing - Text-1		2012-07-16 18:13:53.855000
	Edit pad (rev 1438)		greg	cv412	XVal Session 72	1	XVal Session 72-Typing - Text-1		2012-07-16 18:13:53.922000
	Edit pad (rev 1439)		Frank	cv407	XVal Session 72	1	XVal Session 72-Typing - Text-1		2012-07-16 18:13:54.041000
	Edit pad (rev 1440)		Dan	cv401	XVal Session 72	1	XVal Session 72-Typing - Text-1		2012-07-16 18:13:54.355000
	Edit pad (rev 1441)		greg	cv412	XVal Session 72	1	XVal Session 72-Typing - Text-1		2012-07-16 18:13:54.426000
	Edit pad (rev 1442)		Frank	cv407	XVal Session 72	1	XVal Session 72-Typing - Text-1		2012-07-16 18:13:54.706000
	Edit pad (rev 1443)		Dan	cv401	XVal Session 72	1	XVal Session 72-Typing - Text-1		2012-07-16 18:13:54.853000
	Edit pad (rev 1444)		Frank	cv407	XVal Session 72	1	XVal Session 72-Typing - Text-1		2012-07-16 18:13:55.215000
	Edit pad (rev 1445)		Dan	cv401	XVal Session 72	1	XVal Session 72-Typing - Text-1		2012-07-16 18:13:55.355000
	Edit pad (rev 1446)		Dan	cv401	XVal Session 72	1	XVal Session 72-Typing - Text-1		2012-07-16 18:13:55.854000
	Edit pad (rev 1447)		greg	cv412	XVal Session 72	1	XVal Session 72-Typing - Text-1		2012-07-16 18:13:56.091000
	Edit pad (rev 1448)		Frank	cv407	XVal Session 72	1	XVal Session 72-Typing - Text-1		2012-07-16 18:13:56.170000
	Edit pad (rev 1449)		Dan	cv401	XVal Session 72	1	XVal Session 72-Typing - Text-1		2012-07-16 18:13:56.359000
	Edit pad (rev 1450)		Frank	cv407	XVal Session 72	1	XVal Session 72-Typing - Text-1		2012-07-16 18:13:56.670000
	Edit pad (rev 1451)		greg	cv412	XVal Session 72	1	XVal Session 72-Typing - Text-1		2012-07-16 18:13:56.716000
	Edit pad (rev 1452)		Dan	cv401	XVal Session 72	1	XVal Session 72-Typing - Text-1		2012-07-16 18:13:56.854000
	Edit pad (rev 1453)		Frank	cv407	XVal Session 72	1	XVal Session 72-Typing - Text-1		2012-07-16 18:13:57.170000
	Edit pad (rev 1454)		greg	cv412	XVal Session 72	1	XVal Session 72-Typing - Text-1		2012-07-16 18:13:57.219000
	Edit pad (rev 1455)		Dan	cv401	XVal Session 72	1	XVal Session 72-Typing - Text-1		2012-07-16 18:13:57.353000
	Edit pad (rev 1456)		Frank	cv407	XVal Session 72	1	XVal Session 72-Typing - Text-1		2012-07-16 18:13:57.670000
	Edit pad (rev 1457)		greg	cv412	XVal Session 72	1	XVal Session 72-Typing - Text-1		2012-07-16 18:13:57.717000
	Edit pad (rev 1458)		Dan	cv401	XVal Session 72	1	XVal Session 72-Typing - Text-1		2012-07-16 18:13:57.855000
	Edit pad (rev 1459)		Frank	cv407	XVal Session 72	1	XVal Session 72-Typing - Text-1		2012-07-16 18:13:58.171000
	Edit pad (rev 1460)		Dan	cv401	XVal Session 72	1	XVal Session 72-Typing - Text-1		2012-07-16 18:13:58.354000
	Edit pad (rev 1461)		Frank	cv407	XVal Session 72	1	XVal Session 72-Typing - Text-1		2012-07-16 18:13:58.684000
	Edit pad (rev 1462)		Dan	cv401	XVal Session 72	1	XVal Session 72-Typing - Text-1		2012-07-16 18:13:58.855000
	Edit pad (rev 1463)		greg	cv412	XVal Session 72	1	XVal Session 72-Typing - Text-1		2012-07-16 18:13:58.872000
	Edit pad (rev 1464)		Frank	cv407	XVal Session 72	1	XVal Session 72-Typing - Text-1		2012-07-16 18:13:59.184000
	Edit pad (rev 1465)		Dan	cv401	XVal Session 72	1	XVal Session 72-Typing - Text-1		2012-07-16 18:13:59.354000
	Edit pad (rev 1466)		greg	cv412	XVal Session 72	1	XVal Session 72-Typing - Text-1		2012-07-16 18:13:59.374000
	Edit pad (rev 1467)		Frank	cv407	XVal Session 72	1	XVal Session 72-Typing - Text-1		2012-07-16 18:13:59.683000
	Edit pad (rev 1468)		greg	cv412	XVal Session 72	1	XVal Session 72-Typing - Text-1		2012-07-16 18:13:59.874000
	Edit pad (rev 1469)		greg	cv412	XVal Session 72	1	XVal Session 72-Typing - Text-1		2012-07-16 18:14:00.374000
	Edit pad (rev 1470)		Frank	cv407	XVal Session 72	1	XVal Session 72-Typing - Text-1		2012-07-16 18:14:00.641000
	Edit pad (rev 1471)		greg	cv412	XVal Session 72	1	XVal Session 72-Typing - Text-1		2012-07-16 18:14:00.874000
	Edit pad (rev 1472)		Frank	cv407	XVal Session 72	1	XVal Session 72-Typing - Text-1		2012-07-16 18:14:01.192000
	Edit pad (rev 1473)		greg	cv412	XVal Session 72	1	XVal Session 72-Typing - Text-1		2012-07-16 18:14:01.372000
	Edit pad (rev 1474)		Frank	cv407	XVal Session 72	1	XVal Session 72-Typing - Text-1		2012-07-16 18:14:01.701000
	Edit pad (rev 1475)		greg	cv412	XVal Session 72	1	XVal Session 72-Typing - Text-1		2012-07-16 18:14:01.955000
	Edit pad (rev 1476)		Frank	cv407	XVal Session 72	1	XVal Session 72-Typing - Text-1		2012-07-16 18:14:02.200000
	Edit pad (rev 1477)		greg	cv412	XVal Session 72	1	XVal Session 72-Typing - Text-1		2012-07-16 18:14:02.466000
	Edit pad (rev 1478)		Frank	cv407	XVal Session 72	1	XVal Session 72-Typing - Text-1		2012-07-16 18:14:02.797000
	Edit pad (rev 1479)		greg	cv412	XVal Session 72	1	XVal Session 72-Typing - Text-1		2012-07-16 18:14:02.966000
	Edit pad (rev 1480)		Frank	cv407	XVal Session 72	1	XVal Session 72-Typing - Text-1		2012-07-16 18:14:03.309000
	Edit pad (rev 1481)		greg	cv412	XVal Session 72	1	XVal Session 72-Typing - Text-1		2012-07-16 18:14:03.466000
	Edit pad (rev 1482)		Dan	cv401	XVal Session 72	1	XVal Session 72-Typing - Text-1		2012-07-16 18:14:03.565000
	Edit pad (rev 1483)		greg	cv412	XVal Session 72	1	XVal Session 72-Typing - Text-1		2012-07-16 18:14:03.968000
	Edit pad (rev 1484)		Frank	cv407	XVal Session 72	1	XVal Session 72-Typing - Text-1		2012-07-16 18:14:04.191000
	Edit pad (rev 1485)		greg	cv412	XVal Session 72	1	XVal Session 72-Typing - Text-1		2012-07-16 18:14:05.219000
	Edit pad (rev 1486)		greg	cv412	XVal Session 72	1	XVal Session 72-Typing - Text-1		2012-07-16 18:14:05.719000
	Edit pad (rev 1487)		greg	cv412	XVal Session 72	1	XVal Session 72-Typing - Text-1		2012-07-16 18:14:06.265000
	Edit pad (rev 1488)		greg	cv412	XVal Session 72	1	XVal Session 72-Typing - Text-1		2012-07-16 18:14:06.829000
	Edit pad (rev 1489)		greg	cv412	XVal Session 72	1	XVal Session 72-Typing - Text-1		2012-07-16 18:14:07.329000
	Edit pad (rev 1490)		greg	cv412	XVal Session 72	1	XVal Session 72-Typing - Text-1		2012-07-16 18:14:07.828000
	Edit pad (rev 1491)		greg	cv412	XVal Session 72	1	XVal Session 72-Typing - Text-1		2012-07-16 18:14:08.328000
	Edit pad (rev 1492)		Bob	cv404	XVal Session 72	1	XVal Session 72-Typing - Text-1		2012-07-16 18:14:08.364000
	Edit pad (rev 1493)		Dan	cv401	XVal Session 72	1	XVal Session 72-Typing - Text-1		2012-07-16 18:14:09.278000
	Edit pad (rev 1494)		greg	cv412	XVal Session 72	1	XVal Session 72-Typing - Text-1		2012-07-16 18:14:09.558000
	Edit pad (rev 1495)		Dan	cv401	XVal Session 72	1	XVal Session 72-Typing - Text-1		2012-07-16 18:14:09.778000
	Edit pad (rev 1496)		greg	cv412	XVal Session 72	1	XVal Session 72-Typing - Text-1		2012-07-16 18:14:10.061000
	Edit pad (rev 1497)		Dan	cv401	XVal Session 72	1	XVal Session 72-Typing - Text-1		2012-07-16 18:14:10.283000
	Edit pad (rev 1498)		greg	cv412	XVal Session 72	1	XVal Session 72-Typing - Text-1		2012-07-16 18:14:10.562000
	Edit pad (rev 1499)		Dan	cv401	XVal Session 72	1	XVal Session 72-Typing - Text-1		2012-07-16 18:14:10.794000
	Edit pad (rev 1500)		greg	cv412	XVal Session 72	1	XVal Session 72-Typing - Text-1		2012-07-16 18:14:11.060000
	Edit pad (rev 1501)		Dan	cv401	XVal Session 72	1	XVal Session 72-Typing - Text-1		2012-07-16 18:14:11.293000
	Edit pad (rev 1502)		greg	cv412	XVal Session 72	1	XVal Session 72-Typing - Text-1		2012-07-16 18:14:11.562000
	Edit pad (rev 1503)		Dan	cv401	XVal Session 72	1	XVal Session 72-Typing - Text-1		2012-07-16 18:14:11.804000
	Edit pad (rev 1504)		greg	cv412	XVal Session 72	1	XVal Session 72-Typing - Text-1		2012-07-16 18:14:12.062000
	Edit pad (rev 1505)		Dan	cv401	XVal Session 72	1	XVal Session 72-Typing - Text-1		2012-07-16 18:14:12.309000
	Edit pad (rev 1506)		Dan	cv401	XVal Session 72	1	XVal Session 72-Typing - Text-1		2012-07-16 18:14:12.815000
	Edit pad (rev 1507)		greg	cv412	XVal Session 72	1	XVal Session 72-Typing - Text-1		2012-07-16 18:14:13.089000
	Edit pad (rev 1508)		Dan	cv401	XVal Session 72	1	XVal Session 72-Typing - Text-1		2012-07-16 18:14:13.325000
	Edit pad (rev 1509)		greg	cv412	XVal Session 72	1	XVal Session 72-Typing - Text-1		2012-07-16 18:14:13.593000
	Edit pad (rev 1510)		Dan	cv401	XVal Session 72	1	XVal Session 72-Typing - Text-1		2012-07-16 18:14:13.824000
	Edit pad (rev 1511)		greg	cv412	XVal Session 72	1	XVal Session 72-Typing - Text-1		2012-07-16 18:14:14.093000
	Edit pad (rev 1512)		Dan	cv401	XVal Session 72	1	XVal Session 72-Typing - Text-1		2012-07-16 18:14:14.325000
	Edit pad (rev 1513)		greg	cv412	XVal Session 72	1	XVal Session 72-Typing - Text-1		2012-07-16 18:14:14.593000
	Edit pad (rev 1514)		Dan	cv401	XVal Session 72	1	XVal Session 72-Typing - Text-1		2012-07-16 18:14:14.822000
	Edit pad (rev 1515)		greg	cv412	XVal Session 72	1	XVal Session 72-Typing - Text-1		2012-07-16 18:14:15.093000
	Edit pad (rev 1516)		Dan	cv401	XVal Session 72	1	XVal Session 72-Typing - Text-1		2012-07-16 18:14:15.323000
	Edit pad (rev 1517)		greg	cv412	XVal Session 72	1	XVal Session 72-Typing - Text-1		2012-07-16 18:14:15.592000
	Edit pad (rev 1518)		Dan	cv401	XVal Session 72	1	XVal Session 72-Typing - Text-1		2012-07-16 18:14:15.823000
	Edit pad (rev 1519)		greg	cv412	XVal Session 72	1	XVal Session 72-Typing - Text-1		2012-07-16 18:14:16.093000
	Edit pad (rev 1520)		Frank	cv407	XVal Session 72	1	XVal Session 72-Typing - Text-1		2012-07-16 18:14:16.234000
	Edit pad (rev 1521)		Dan	cv401	XVal Session 72	1	XVal Session 72-Typing - Text-1		2012-07-16 18:14:16.324000
	Edit pad (rev 1522)		greg	cv412	XVal Session 72	1	XVal Session 72-Typing - Text-1		2012-07-16 18:14:16.593000
	Edit pad (rev 1523)		Dan	cv401	XVal Session 72	1	XVal Session 72-Typing - Text-1		2012-07-16 18:14:16.823000
	Edit pad (rev 1524)		greg	cv412	XVal Session 72	1	XVal Session 72-Typing - Text-1		2012-07-16 18:14:17.092000
	Edit pad (rev 1525)		Dan	cv401	XVal Session 72	1	XVal Session 72-Typing - Text-1		2012-07-16 18:14:17.573000
	Edit pad (rev 1526)		greg	cv412	XVal Session 72	1	XVal Session 72-Typing - Text-1		2012-07-16 18:14:17.592000
	Edit pad (rev 1527)		Frank	cv407	XVal Session 72	1	XVal Session 72-Typing - Text-1		2012-07-16 18:14:17.891000
	Edit pad (rev 1528)		Dan	cv401	XVal Session 72	1	XVal Session 72-Typing - Text-1		2012-07-16 18:14:18.083000
	Edit pad (rev 1529)		greg	cv412	XVal Session 72	1	XVal Session 72-Typing - Text-1		2012-07-16 18:14:18.092000
	Edit pad (rev 1530)		Dan	cv401	XVal Session 72	1	XVal Session 72-Typing - Text-1		2012-07-16 18:14:18.589000
	Edit pad (rev 1531)		greg	cv412	XVal Session 72	1	XVal Session 72-Typing - Text-1		2012-07-16 18:14:18.592000
	Edit pad (rev 1532)		Dan	cv401	XVal Session 72	1	XVal Session 72-Typing - Text-1		2012-07-16 18:14:19.087000
	Edit pad (rev 1533)		greg	cv412	XVal Session 72	1	XVal Session 72-Typing - Text-1		2012-07-16 18:14:19.094000
	Edit pad (rev 1534)		Dan	cv401	XVal Session 72	1	XVal Session 72-Typing - Text-1		2012-07-16 18:14:19.592000
	Edit pad (rev 1535)		greg	cv412	XVal Session 72	1	XVal Session 72-Typing - Text-1		2012-07-16 18:14:19.637000
	Edit pad (rev 1536)		Dan	cv401	XVal Session 72	1	XVal Session 72-Typing - Text-1		2012-07-16 18:14:20.090000
	Edit pad (rev 1537)		greg	cv412	XVal Session 72	1	XVal Session 72-Typing - Text-1		2012-07-16 18:14:20.092000
	Edit pad (rev 1538)		Dan	cv401	XVal Session 72	1	XVal Session 72-Typing - Text-1		2012-07-16 18:14:20.590000
	Edit pad (rev 1539)		greg	cv412	XVal Session 72	1	XVal Session 72-Typing - Text-1		2012-07-16 18:14:20.592000
	Edit pad (rev 1540)		Dan	cv401	XVal Session 72	1	XVal Session 72-Typing - Text-1		2012-07-16 18:14:21.089000
	Edit pad (rev 1541)		Dan	cv401	XVal Session 72	1	XVal Session 72-Typing - Text-1		2012-07-16 18:14:21.593000
	Edit pad (rev 1542)		greg	cv412	XVal Session 72	1	XVal Session 72-Typing - Text-1		2012-07-16 18:14:21.687000
	Edit pad (rev 1543)		Dan	cv401	XVal Session 72	1	XVal Session 72-Typing - Text-1		2012-07-16 18:14:22.105000
	Edit pad (rev 1544)		greg	cv412	XVal Session 72	1	XVal Session 72-Typing - Text-1		2012-07-16 18:14:22.220000
	Edit pad (rev 1545)		Dan	cv401	XVal Session 72	1	XVal Session 72-Typing - Text-1		2012-07-16 18:14:22.604000
	Edit pad (rev 1546)		greg	cv412	XVal Session 72	1	XVal Session 72-Typing - Text-1		2012-07-16 18:14:22.724000
	Edit pad (rev 1547)		Frank	cv407	XVal Session 72	1	XVal Session 72-Typing - Text-1		2012-07-16 18:14:22.994000
	Edit pad (rev 1548)		Dan	cv401	XVal Session 72	1	XVal Session 72-Typing - Text-1		2012-07-16 18:14:23.102000
	Edit pad (rev 1549)		greg	cv412	XVal Session 72	1	XVal Session 72-Typing - Text-1		2012-07-16 18:14:23.233000
	Edit pad (rev 1550)		Frank	cv407	XVal Session 72	1	XVal Session 72-Typing - Text-1		2012-07-16 18:14:23.497000
	Edit pad (rev 1551)		Dan	cv401	XVal Session 72	1	XVal Session 72-Typing - Text-1		2012-07-16 18:14:23.603000
	Edit pad (rev 1552)		greg	cv412	XVal Session 72	1	XVal Session 72-Typing - Text-1		2012-07-16 18:14:23.731000
	Edit pad (rev 1553)		Frank	cv407	XVal Session 72	1	XVal Session 72-Typing - Text-1		2012-07-16 18:14:23.996000
	Edit pad (rev 1554)		Dan	cv401	XVal Session 72	1	XVal Session 72-Typing - Text-1		2012-07-16 18:14:24.104000
	Edit pad (rev 1555)		greg	cv412	XVal Session 72	1	XVal Session 72-Typing - Text-1		2012-07-16 18:14:24.233000
	Edit pad (rev 1556)		Frank	cv407	XVal Session 72	1	XVal Session 72-Typing - Text-1		2012-07-16 18:14:24.501000
	Edit pad (rev 1557)		Dan	cv401	XVal Session 72	1	XVal Session 72-Typing - Text-1		2012-07-16 18:14:24.605000
	Edit pad (rev 1558)		greg	cv412	XVal Session 72	1	XVal Session 72-Typing - Text-1		2012-07-16 18:14:24.736000
	Edit pad (rev 1559)		Frank	cv407	XVal Session 72	1	XVal Session 72-Typing - Text-1		2012-07-16 18:14:25.012000
	Edit pad (rev 1560)		Dan	cv401	XVal Session 72	1	XVal Session 72-Typing - Text-1		2012-07-16 18:14:25.103000
	Edit pad (rev 1561)		greg	cv412	XVal Session 72	1	XVal Session 72-Typing - Text-1		2012-07-16 18:14:25.239000
	Edit pad (rev 1562)		Frank	cv407	XVal Session 72	1	XVal Session 72-Typing - Text-1		2012-07-16 18:14:25.512000
	Edit pad (rev 1563)		Dan	cv401	XVal Session 72	1	XVal Session 72-Typing - Text-1		2012-07-16 18:14:25.609000
	Edit pad (rev 1564)		Frank	cv407	XVal Session 72	1	XVal Session 72-Typing - Text-1		2012-07-16 18:14:26.012000
	Edit pad (rev 1565)		Dan	cv401	XVal Session 72	1	XVal Session 72-Typing - Text-1		2012-07-16 18:14:26.115000
	Edit pad (rev 1566)		Frank	cv407	XVal Session 72	1	XVal Session 72-Typing - Text-1		2012-07-16 18:14:26.512000
	Edit pad (rev 1567)		greg	cv412	XVal Session 72	1	XVal Session 72-Typing - Text-1		2012-07-16 18:14:26.907000
	Edit pad (rev 1568)		Frank	cv407	XVal Session 72	1	XVal Session 72-Typing - Text-1		2012-07-16 18:14:27.010000
	Edit pad (rev 1569)		greg	cv412	XVal Session 72	1	XVal Session 72-Typing - Text-1		2012-07-16 18:14:27.406000
	Edit pad (rev 1570)		Dan	cv401	XVal Session 72	1	XVal Session 72-Typing - Text-1		2012-07-16 18:14:27.454000
	Edit pad (rev 1571)		Frank	cv407	XVal Session 72	1	XVal Session 72-Typing - Text-1		2012-07-16 18:14:27.512000
	Edit pad (rev 1572)		greg	cv412	XVal Session 72	1	XVal Session 72-Typing - Text-1		2012-07-16 18:14:27.908000
	Edit pad (rev 1573)		Frank	cv407	XVal Session 72	1	XVal Session 72-Typing - Text-1		2012-07-16 18:14:28.011000
	Edit pad (rev 1574)		Dan	cv401	XVal Session 72	1	XVal Session 72-Typing - Text-1		2012-07-16 18:14:28.029000
	Edit pad (rev 1575)		greg	cv412	XVal Session 72	1	XVal Session 72-Typing - Text-1		2012-07-16 18:14:28.407000
	Edit pad (rev 1576)		Frank	cv407	XVal Session 72	1	XVal Session 72-Typing - Text-1		2012-07-16 18:14:28.547000
	Edit pad (rev 1577)		greg	cv412	XVal Session 72	1	XVal Session 72-Typing - Text-1		2012-07-16 18:14:28.909000
	Edit pad (rev 1578)		Dan	cv401	XVal Session 72	1	XVal Session 72-Typing - Text-1		2012-07-16 18:14:29.029000
	Edit pad (rev 1579)		Frank	cv407	XVal Session 72	1	XVal Session 72-Typing - Text-1		2012-07-16 18:14:29.058000
	Edit pad (rev 1580)		greg	cv412	XVal Session 72	1	XVal Session 72-Typing - Text-1		2012-07-16 18:14:29.420000
	Edit pad (rev 1581)		Frank	cv407	XVal Session 72	1	XVal Session 72-Typing - Text-1		2012-07-16 18:14:29.558000
	Edit pad (rev 1582)		Dan	cv401	XVal Session 72	1	XVal Session 72-Typing - Text-1		2012-07-16 18:14:29.604000
	Edit pad (rev 1583)		greg	cv412	XVal Session 72	1	XVal Session 72-Typing - Text-1		2012-07-16 18:14:29.922000
	Edit pad (rev 1584)		Frank	cv407	XVal Session 72	1	XVal Session 72-Typing - Text-1		2012-07-16 18:14:30.059000
	Edit pad (rev 1585)		Dan	cv401	XVal Session 72	1	XVal Session 72-Typing - Text-1		2012-07-16 18:14:30.110000
	Edit pad (rev 1586)		Dan	cv401	XVal Session 72	1	XVal Session 72-Typing - Text-1		2012-07-16 18:14:30.620000
	Edit pad (rev 1587)		Dan	cv401	XVal Session 72	1	XVal Session 72-Typing - Text-1		2012-07-16 18:14:31.120000
	Edit pad (rev 1588)		Dan	cv401	XVal Session 72	1	XVal Session 72-Typing - Text-1		2012-07-16 18:14:31.635000
	Edit pad (rev 1589)		Frank	cv407	XVal Session 72	1	XVal Session 72-Typing - Text-1		2012-07-16 18:14:31.684000
	Edit pad (rev 1590)		greg	cv412	XVal Session 72	1	XVal Session 72-Typing - Text-1		2012-07-16 18:14:32.044000
	Edit pad (rev 1591)		Frank	cv407	XVal Session 72	1	XVal Session 72-Typing - Text-1		2012-07-16 18:14:32.182000
	Edit pad (rev 1592)		Dan	cv401	XVal Session 72	1	XVal Session 72-Typing - Text-1		2012-07-16 18:14:32.202000
	Edit pad (rev 1593)		greg	cv412	XVal Session 72	1	XVal Session 72-Typing - Text-1		2012-07-16 18:14:32.546000
	Edit pad (rev 1594)		Dan	cv401	XVal Session 72	1	XVal Session 72-Typing - Text-1		2012-07-16 18:14:32.634000
	Edit pad (rev 1595)		Frank	cv407	XVal Session 72	1	XVal Session 72-Typing - Text-1		2012-07-16 18:14:32.682000
	Edit pad (rev 1596)		greg	cv412	XVal Session 72	1	XVal Session 72-Typing - Text-1		2012-07-16 18:14:33.045000
	Edit pad (rev 1597)		Dan	cv401	XVal Session 72	1	XVal Session 72-Typing - Text-1		2012-07-16 18:14:33.135000
	Edit pad (rev 1598)		Frank	cv407	XVal Session 72	1	XVal Session 72-Typing - Text-1		2012-07-16 18:14:33.182000
	Edit pad (rev 1599)		greg	cv412	XVal Session 72	1	XVal Session 72-Typing - Text-1		2012-07-16 18:14:33.545000
	Edit pad (rev 1600)		Frank	cv407	XVal Session 72	1	XVal Session 72-Typing - Text-1		2012-07-16 18:14:33.682000
	Edit pad (rev 1601)		Dan	cv401	XVal Session 72	1	XVal Session 72-Typing - Text-1		2012-07-16 18:14:33.830000
	Edit pad (rev 1602)		greg	cv412	XVal Session 72	1	XVal Session 72-Typing - Text-1		2012-07-16 18:14:34.045000
	Edit pad (rev 1603)		Frank	cv407	XVal Session 72	1	XVal Session 72-Typing - Text-1		2012-07-16 18:14:34.182000
	Edit pad (rev 1604)		Dan	cv401	XVal Session 72	1	XVal Session 72-Typing - Text-1		2012-07-16 18:14:34.344000
	Edit pad (rev 1605)		greg	cv412	XVal Session 72	1	XVal Session 72-Typing - Text-1		2012-07-16 18:14:34.569000
	Edit pad (rev 1606)		Frank	cv407	XVal Session 72	1	XVal Session 72-Typing - Text-1		2012-07-16 18:14:34.682000
	Edit pad (rev 1607)		Dan	cv401	XVal Session 72	1	XVal Session 72-Typing - Text-1		2012-07-16 18:14:34.837000
	Edit pad (rev 1608)		greg	cv412	XVal Session 72	1	XVal Session 72-Typing - Text-1		2012-07-16 18:14:35.077000
	Edit pad (rev 1609)		Frank	cv407	XVal Session 72	1	XVal Session 72-Typing - Text-1		2012-07-16 18:14:35.254000
	Edit pad (rev 1610)		Dan	cv401	XVal Session 72	1	XVal Session 72-Typing - Text-1		2012-07-16 18:14:35.341000
	Edit pad (rev 1611)		greg	cv412	XVal Session 72	1	XVal Session 72-Typing - Text-1		2012-07-16 18:14:35.617000
	Edit pad (rev 1612)		Frank	cv407	XVal Session 72	1	XVal Session 72-Typing - Text-1		2012-07-16 18:14:35.760000
	Edit pad (rev 1613)		Dan	cv401	XVal Session 72	1	XVal Session 72-Typing - Text-1		2012-07-16 18:14:35.839000
	Edit pad (rev 1614)		greg	cv412	XVal Session 72	1	XVal Session 72-Typing - Text-1		2012-07-16 18:14:36.124000
	Edit pad (rev 1615)		Frank	cv407	XVal Session 72	1	XVal Session 72-Typing - Text-1		2012-07-16 18:14:36.260000
	Edit pad (rev 1616)		Dan	cv401	XVal Session 72	1	XVal Session 72-Typing - Text-1		2012-07-16 18:14:36.345000
	Edit pad (rev 1617)		greg	cv412	XVal Session 72	1	XVal Session 72-Typing - Text-1		2012-07-16 18:14:36.624000
	Edit pad (rev 1618)		Dan	cv401	XVal Session 72	1	XVal Session 72-Typing - Text-1		2012-07-16 18:14:36.846000
	Edit pad (rev 1619)		greg	cv412	XVal Session 72	1	XVal Session 72-Typing - Text-1		2012-07-16 18:14:37.125000
	Edit pad (rev 1620)		Frank	cv407	XVal Session 72	1	XVal Session 72-Typing - Text-1		2012-07-16 18:14:37.144000
	Edit pad (rev 1621)		Dan	cv401	XVal Session 72	1	XVal Session 72-Typing - Text-1		2012-07-16 18:14:37.355000
	Edit pad (rev 1622)		greg	cv412	XVal Session 72	1	XVal Session 72-Typing - Text-1		2012-07-16 18:14:37.624000
	Edit pad (rev 1623)		Dan	cv401	XVal Session 72	1	XVal Session 72-Typing - Text-1		2012-07-16 18:14:37.855000
	Edit pad (rev 1624)		Frank	cv407	XVal Session 72	1	XVal Session 72-Typing - Text-1		2012-07-16 18:14:37.912000
	Edit pad (rev 1625)		greg	cv412	XVal Session 72	1	XVal Session 72-Typing - Text-1		2012-07-16 18:14:38.124000
	Edit pad (rev 1626)		Dan	cv401	XVal Session 72	1	XVal Session 72-Typing - Text-1		2012-07-16 18:14:38.361000
	Edit pad (rev 1627)		Frank	cv407	XVal Session 72	1	XVal Session 72-Typing - Text-1		2012-07-16 18:14:38.417000
	Edit pad (rev 1628)		greg	cv412	XVal Session 72	1	XVal Session 72-Typing - Text-1		2012-07-16 18:14:38.626000
	Edit pad (rev 1629)		Dan	cv401	XVal Session 72	1	XVal Session 72-Typing - Text-1		2012-07-16 18:14:38.870000
	Edit pad (rev 1630)		Frank	cv407	XVal Session 72	1	XVal Session 72-Typing - Text-1		2012-07-16 18:14:38.925000
	Edit pad (rev 1631)		greg	cv412	XVal Session 72	1	XVal Session 72-Typing - Text-1		2012-07-16 18:14:39.124000
	Edit pad (rev 1632)		Dan	cv401	XVal Session 72	1	XVal Session 72-Typing - Text-1		2012-07-16 18:14:39.370000
	Edit pad (rev 1633)		Frank	cv407	XVal Session 72	1	XVal Session 72-Typing - Text-1		2012-07-16 18:14:39.439000
	Edit pad (rev 1634)		greg	cv412	XVal Session 72	1	XVal Session 72-Typing - Text-1		2012-07-16 18:14:39.809000
	Edit pad (rev 1635)		Frank	cv407	XVal Session 72	1	XVal Session 72-Typing - Text-1		2012-07-16 18:14:39.948000
	Edit pad (rev 1636)		Dan	cv401	XVal Session 72	1	XVal Session 72-Typing - Text-1		2012-07-16 18:14:39.955000
	Edit pad (rev 1637)		greg	cv412	XVal Session 72	1	XVal Session 72-Typing - Text-1		2012-07-16 18:14:40.311000
	Edit pad (rev 1638)		Frank	cv407	XVal Session 72	1	XVal Session 72-Typing - Text-1		2012-07-16 18:14:40.448000
	Edit pad (rev 1639)		Dan	cv401	XVal Session 72	1	XVal Session 72-Typing - Text-1		2012-07-16 18:14:40.468000
	Edit pad (rev 1640)		Frank	cv407	XVal Session 72	1	XVal Session 72-Typing - Text-1		2012-07-16 18:14:40.956000
	Edit pad (rev 1641)		Dan	cv401	XVal Session 72	1	XVal Session 72-Typing - Text-1		2012-07-16 18:14:40.975000
	Edit pad (rev 1642)		Frank	cv407	XVal Session 72	1	XVal Session 72-Typing - Text-1		2012-07-16 18:14:41.465000
	Edit pad (rev 1643)		Dan	cv401	XVal Session 72	1	XVal Session 72-Typing - Text-1		2012-07-16 18:14:41.481000
	Edit pad (rev 1644)		Frank	cv407	XVal Session 72	1	XVal Session 72-Typing - Text-1		2012-07-16 18:14:41.965000
	Edit pad (rev 1645)		Dan	cv401	XVal Session 72	1	XVal Session 72-Typing - Text-1		2012-07-16 18:14:42.275000
	Edit pad (rev 1646)		Frank	cv407	XVal Session 72	1	XVal Session 72-Typing - Text-1		2012-07-16 18:14:42.464000
	Edit pad (rev 1647)		Dan	cv401	XVal Session 72	1	XVal Session 72-Typing - Text-1		2012-07-16 18:14:42.483000
	Edit pad (rev 1648)		Frank	cv407	XVal Session 72	1	XVal Session 72-Typing - Text-1		2012-07-16 18:14:42.966000
	Edit pad (rev 1649)		Dan	cv401	XVal Session 72	1	XVal Session 72-Typing - Text-1		2012-07-16 18:14:42.995000
	Edit pad (rev 1650)		Frank	cv407	XVal Session 72	1	XVal Session 72-Typing - Text-1		2012-07-16 18:14:43.465000
	Edit pad (rev 1651)		Dan	cv401	XVal Session 72	1	XVal Session 72-Typing - Text-1		2012-07-16 18:14:43.520000
	Edit pad (rev 1652)		Frank	cv407	XVal Session 72	1	XVal Session 72-Typing - Text-1		2012-07-16 18:14:43.966000
	Edit pad (rev 1653)		Dan	cv401	XVal Session 72	1	XVal Session 72-Typing - Text-1		2012-07-16 18:14:43.996000
	Edit pad (rev 1654)		Frank	cv407	XVal Session 72	1	XVal Session 72-Typing - Text-1		2012-07-16 18:14:44.466000
	Edit pad (rev 1655)		Dan	cv401	XVal Session 72	1	XVal Session 72-Typing - Text-1		2012-07-16 18:14:44.498000
	Edit pad (rev 1656)		Dan	cv401	XVal Session 72	1	XVal Session 72-Typing - Text-1		2012-07-16 18:14:45
	Edit pad (rev 1657)		Frank	cv407	XVal Session 72	1	XVal Session 72-Typing - Text-1		2012-07-16 18:14:45.389000
	Edit pad (rev 1658)		Dan	cv401	XVal Session 72	1	XVal Session 72-Typing - Text-1		2012-07-16 18:14:45.509000
	Edit pad (rev 1659)		Frank	cv407	XVal Session 72	1	XVal Session 72-Typing - Text-1		2012-07-16 18:14:46.150000
	Edit pad (rev 1660)		Frank	cv407	XVal Session 72	1	XVal Session 72-Typing - Text-1		2012-07-16 18:14:46.660000
	Edit pad (rev 1661)		Frank	cv407	XVal Session 72	1	XVal Session 72-Typing - Text-1		2012-07-16 18:14:47.175000
	Edit pad (rev 1662)		Frank	cv407	XVal Session 72	1	XVal Session 72-Typing - Text-1		2012-07-16 18:14:47.674000
	Edit pad (rev 1663)		Frank	cv407	XVal Session 72	1	XVal Session 72-Typing - Text-1		2012-07-16 18:14:48.184000
	Edit pad (rev 1664)		Dan	cv401	XVal Session 72	1	XVal Session 72-Typing - Text-1		2012-07-16 18:14:48.305000
	Edit pad (rev 1665)		Frank	cv407	XVal Session 72	1	XVal Session 72-Typing - Text-1		2012-07-16 18:14:48.683000
	Edit pad (rev 1666)		Frank	cv407	XVal Session 72	1	XVal Session 72-Typing - Text-1		2012-07-16 18:14:49.184000
	Edit pad (rev 1667)		Frank	cv407	XVal Session 72	1	XVal Session 72-Typing - Text-1		2012-07-16 18:14:49.684000
	Edit pad (rev 1668)		Dan	cv401	XVal Session 72	1	XVal Session 72-Typing - Text-1		2012-07-16 18:14:49.815000
	Edit pad (rev 1669)		Frank	cv407	XVal Session 72	1	XVal Session 72-Typing - Text-1		2012-07-16 18:14:50.184000
	Edit pad (rev 1670)		Dan	cv401	XVal Session 72	1	XVal Session 72-Typing - Text-1		2012-07-16 18:14:50.320000
	Edit pad (rev 1671)		Frank	cv407	XVal Session 72	1	XVal Session 72-Typing - Text-1		2012-07-16 18:14:50.684000
	Edit pad (rev 1672)		Dan	cv401	XVal Session 72	1	XVal Session 72-Typing - Text-1		2012-07-16 18:14:50.824000
	Edit pad (rev 1673)		Frank	cv407	XVal Session 72	1	XVal Session 72-Typing - Text-1		2012-07-16 18:14:51.184000
	Edit pad (rev 1674)		Frank	cv407	XVal Session 72	1	XVal Session 72-Typing - Text-1		2012-07-16 18:14:51.685000
	Edit pad (rev 1675)		Frank	cv407	XVal Session 72	1	XVal Session 72-Typing - Text-1		2012-07-16 18:14:52.184000
	Edit pad (rev 1676)		Frank	cv407	XVal Session 72	1	XVal Session 72-Typing - Text-1		2012-07-16 18:14:52.684000
	Edit pad (rev 1677)		Dan	cv401	XVal Session 72	1	XVal Session 72-Typing - Text-1		2012-07-16 18:14:52.795000
39264	Load Instructions			cv336	XVal Session 72	1	XVal Session 72-Typing - Numbers-1	192.54.222.11	2012-07-16 18:14:53
39265	Load Instructions			cv337	XVal Session 72	1	XVal Session 72-Typing - Numbers-1	192.54.222.11	2012-07-16 18:14:53
39266	Load Instructions			cv335	XVal Session 72	1	XVal Session 72-Typing - Numbers-1	192.54.222.11	2012-07-16 18:14:53
39267	Load Instructions			cv338	XVal Session 72	1	XVal Session 72-Typing - Numbers-1	18.111.54.166	2012-07-16 18:14:53
	Edit pad (rev 1678)		Frank	cv407	XVal Session 72	1	XVal Session 72-Typing - Text-1		2012-07-16 18:14:53.184000
	Edit pad (rev 1679)		Frank	cv407	XVal Session 72	1	XVal Session 72-Typing - Text-1		2012-07-16 18:14:53.684000
39272	Load Workspace			cv337	XVal Session 72	1	XVal Session 72-Typing - Numbers-1	192.54.222.11	2012-07-16 18:15:23
39273	Load Workspace			cv338	XVal Session 72	1	XVal Session 72-Typing - Numbers-1	18.111.54.166	2012-07-16 18:15:23
39274	Load Workspace			cv335	XVal Session 72	1	XVal Session 72-Typing - Numbers-1	192.54.222.11	2012-07-16 18:15:23
	Edit pad (rev 0)		Frank	cv407	XVal Session 72	1	XVal Session 72-Typing - Numbers-1		2012-07-16 18:15:26.620000
	Edit pad (rev 1)		Frank	cv407	XVal Session 72	1	XVal Session 72-Typing - Numbers-1		2012-07-16 18:15:27.105000
	Edit pad (rev 2)		greg	cv412	XVal Session 72	1	XVal Session 72-Typing - Numbers-1		2012-07-16 18:15:27.590000
	Edit pad (rev 3)		Frank	cv407	XVal Session 72	1	XVal Session 72-Typing - Numbers-1		2012-07-16 18:15:27.790000
	Edit pad (rev 4)		greg	cv412	XVal Session 72	1	XVal Session 72-Typing - Numbers-1		2012-07-16 18:15:28.092000
	Edit pad (rev 5)		Frank	cv407	XVal Session 72	1	XVal Session 72-Typing - Numbers-1		2012-07-16 18:15:28.497000
	Edit pad (rev 6)		greg	cv412	XVal Session 72	1	XVal Session 72-Typing - Numbers-1		2012-07-16 18:15:28.591000
	Edit pad (rev 7)		Frank	cv407	XVal Session 72	1	XVal Session 72-Typing - Numbers-1		2012-07-16 18:15:28.998000
	Edit pad (rev 8)		greg	cv412	XVal Session 72	1	XVal Session 72-Typing - Numbers-1		2012-07-16 18:15:29.297000
	Edit pad (rev 9)		greg	cv412	XVal Session 72	1	XVal Session 72-Typing - Numbers-1		2012-07-16 18:15:29.925000
	Edit pad (rev 10)		Frank	cv407	XVal Session 72	1	XVal Session 72-Typing - Numbers-1		2012-07-16 18:15:30.126000
	Edit pad (rev 11)		Frank	cv407	XVal Session 72	1	XVal Session 72-Typing - Numbers-1		2012-07-16 18:15:30.686000
	Edit pad (rev 12)		greg	cv412	XVal Session 72	1	XVal Session 72-Typing - Numbers-1		2012-07-16 18:15:31.357000
	Edit pad (rev 13)		Frank	cv407	XVal Session 72	1	XVal Session 72-Typing - Numbers-1		2012-07-16 18:15:31.690000
	Edit pad (rev 14)		greg	cv412	XVal Session 72	1	XVal Session 72-Typing - Numbers-1		2012-07-16 18:15:31.857000
	Edit pad (rev 15)		greg	cv412	XVal Session 72	1	XVal Session 72-Typing - Numbers-1		2012-07-16 18:15:32.358000
	Edit pad (rev 16)		greg	cv412	XVal Session 72	1	XVal Session 72-Typing - Numbers-1		2012-07-16 18:15:32.858000
	Edit pad (rev 17)		Frank	cv407	XVal Session 72	1	XVal Session 72-Typing - Numbers-1		2012-07-16 18:15:33.067000
	Edit pad (rev 18)		Frank	cv407	XVal Session 72	1	XVal Session 72-Typing - Numbers-1		2012-07-16 18:15:35.670000
	Edit pad (rev 19)		Frank	cv407	XVal Session 72	1	XVal Session 72-Typing - Numbers-1		2012-07-16 18:15:36.184000
	Edit pad (rev 20)		Frank	cv407	XVal Session 72	1	XVal Session 72-Typing - Numbers-1		2012-07-16 18:15:36.684000
	Edit pad (rev 21)		Frank	cv407	XVal Session 72	1	XVal Session 72-Typing - Numbers-1		2012-07-16 18:15:37.186000
	Edit pad (rev 22)		Frank	cv407	XVal Session 72	1	XVal Session 72-Typing - Numbers-1		2012-07-16 18:15:37.685000
	Edit pad (rev 23)		Frank	cv407	XVal Session 72	1	XVal Session 72-Typing - Numbers-1		2012-07-16 18:15:40.345000
	Edit pad (rev 24)		Frank	cv407	XVal Session 72	1	XVal Session 72-Typing - Numbers-1		2012-07-16 18:15:41.253000
	Edit pad (rev 25)		Frank	cv407	XVal Session 72	1	XVal Session 72-Typing - Numbers-1		2012-07-16 18:15:43.599000
	Edit pad (rev 26)		Frank	cv407	XVal Session 72	1	XVal Session 72-Typing - Numbers-1		2012-07-16 18:15:45.522000
	Edit pad (rev 27)		Frank	cv407	XVal Session 72	1	XVal Session 72-Typing - Numbers-1		2012-07-16 18:15:46.013000
	Edit pad (rev 28)		greg	cv412	XVal Session 72	1	XVal Session 72-Typing - Numbers-1		2012-07-16 18:15:48.760000
	Edit pad (rev 29)		greg	cv412	XVal Session 72	1	XVal Session 72-Typing - Numbers-1		2012-07-16 18:15:49.265000
	Edit pad (rev 30)		Bob	cv404	XVal Session 72	1	XVal Session 72-Typing - Numbers-1		2012-07-16 18:15:49.758000
	Edit pad (rev 31)		greg	cv412	XVal Session 72	1	XVal Session 72-Typing - Numbers-1		2012-07-16 18:15:49.765000
	Edit pad (rev 32)		Bob	cv404	XVal Session 72	1	XVal Session 72-Typing - Numbers-1		2012-07-16 18:15:50.256000
	Edit pad (rev 33)		Bob	cv404	XVal Session 72	1	XVal Session 72-Typing - Numbers-1		2012-07-16 18:15:50.756000
	Edit pad (rev 34)		Bob	cv404	XVal Session 72	1	XVal Session 72-Typing - Numbers-1		2012-07-16 18:15:52.602000
	Edit pad (rev 35)		Bob	cv404	XVal Session 72	1	XVal Session 72-Typing - Numbers-1		2012-07-16 18:15:53.116000
	Edit pad (rev 36)		Bob	cv404	XVal Session 72	1	XVal Session 72-Typing - Numbers-1		2012-07-16 18:15:54.045000
	Edit pad (rev 37)		Bob	cv404	XVal Session 72	1	XVal Session 72-Typing - Numbers-1		2012-07-16 18:15:54.646000
	Edit pad (rev 38)		Bob	cv404	XVal Session 72	1	XVal Session 72-Typing - Numbers-1		2012-07-16 18:15:55.511000
	Edit pad (rev 39)		greg	cv412	XVal Session 72	1	XVal Session 72-Typing - Numbers-1		2012-07-16 18:15:55.763000
	Edit pad (rev 40)		Bob	cv404	XVal Session 72	1	XVal Session 72-Typing - Numbers-1		2012-07-16 18:15:56.022000
	Edit pad (rev 41)		greg	cv412	XVal Session 72	1	XVal Session 72-Typing - Numbers-1		2012-07-16 18:15:56.265000
	Edit pad (rev 42)		Bob	cv404	XVal Session 72	1	XVal Session 72-Typing - Numbers-1		2012-07-16 18:15:56.726000
	Edit pad (rev 43)		greg	cv412	XVal Session 72	1	XVal Session 72-Typing - Numbers-1		2012-07-16 18:15:56.764000
	Edit pad (rev 44)		greg	cv412	XVal Session 72	1	XVal Session 72-Typing - Numbers-1		2012-07-16 18:15:57.393000
	Edit pad (rev 45)		greg	cv412	XVal Session 72	1	XVal Session 72-Typing - Numbers-1		2012-07-16 18:15:58.012000
	Edit pad (rev 46)		Bob	cv404	XVal Session 72	1	XVal Session 72-Typing - Numbers-1		2012-07-16 18:15:58.037000
	Edit pad (rev 47)		greg	cv412	XVal Session 72	1	XVal Session 72-Typing - Numbers-1		2012-07-16 18:15:58.513000
	Edit pad (rev 48)		Bob	cv404	XVal Session 72	1	XVal Session 72-Typing - Numbers-1		2012-07-16 18:15:58.745000
	Edit pad (rev 49)		greg	cv412	XVal Session 72	1	XVal Session 72-Typing - Numbers-1		2012-07-16 18:15:59.128000
	Edit pad (rev 50)		Bob	cv404	XVal Session 72	1	XVal Session 72-Typing - Numbers-1		2012-07-16 18:15:59.365000
	Edit pad (rev 51)		Bob	cv404	XVal Session 72	1	XVal Session 72-Typing - Numbers-1		2012-07-16 18:16:00.170000
	Edit pad (rev 52)		greg	cv412	XVal Session 72	1	XVal Session 72-Typing - Numbers-1		2012-07-16 18:16:00.483000
	Edit pad (rev 53)		Bob	cv404	XVal Session 72	1	XVal Session 72-Typing - Numbers-1		2012-07-16 18:16:00.893000
	Edit pad (rev 54)		greg	cv412	XVal Session 72	1	XVal Session 72-Typing - Numbers-1		2012-07-16 18:16:00.983000
	Edit pad (rev 55)		Bob	cv404	XVal Session 72	1	XVal Session 72-Typing - Numbers-1		2012-07-16 18:16:01.848000
	Edit pad (rev 56)		Frank	cv407	XVal Session 72	1	XVal Session 72-Typing - Numbers-1		2012-07-16 18:16:01.896000
	Edit pad (rev 57)		Frank	cv407	XVal Session 72	1	XVal Session 72-Typing - Numbers-1		2012-07-16 18:16:02.403000
	Edit pad (rev 58)		greg	cv412	XVal Session 72	1	XVal Session 72-Typing - Numbers-1		2012-07-16 18:16:02.799000
	Edit pad (rev 59)		Bob	cv404	XVal Session 72	1	XVal Session 72-Typing - Numbers-1		2012-07-16 18:16:03.054000
	Edit pad (rev 60)		Frank	cv407	XVal Session 72	1	XVal Session 72-Typing - Numbers-1		2012-07-16 18:16:03.402000
	Edit pad (rev 61)		Frank	cv407	XVal Session 72	1	XVal Session 72-Typing - Numbers-1		2012-07-16 18:16:03.903000
	Edit pad (rev 62)		greg	cv412	XVal Session 72	1	XVal Session 72-Typing - Numbers-1		2012-07-16 18:16:04.103000
	Edit pad (rev 63)		Bob	cv404	XVal Session 72	1	XVal Session 72-Typing - Numbers-1		2012-07-16 18:16:04.542000
	Edit pad (rev 64)		Frank	cv407	XVal Session 72	1	XVal Session 72-Typing - Numbers-1		2012-07-16 18:16:04.594000
	Edit pad (rev 65)		greg	cv412	XVal Session 72	1	XVal Session 72-Typing - Numbers-1		2012-07-16 18:16:04.859000
	Edit pad (rev 66)		Frank	cv407	XVal Session 72	1	XVal Session 72-Typing - Numbers-1		2012-07-16 18:16:05.106000
	Edit pad (rev 67)		Bob	cv404	XVal Session 72	1	XVal Session 72-Typing - Numbers-1		2012-07-16 18:16:05.141000
	Edit pad (rev 68)		Bob	cv404	XVal Session 72	1	XVal Session 72-Typing - Numbers-1		2012-07-16 18:16:05.735000
	Edit pad (rev 69)		Frank	cv407	XVal Session 72	1	XVal Session 72-Typing - Numbers-1		2012-07-16 18:16:05.818000
	Edit pad (rev 70)		Bob	cv404	XVal Session 72	1	XVal Session 72-Typing - Numbers-1		2012-07-16 18:16:06.240000
	Edit pad (rev 71)		greg	cv412	XVal Session 72	1	XVal Session 72-Typing - Numbers-1		2012-07-16 18:16:06.278000
	Edit pad (rev 72)		greg	cv412	XVal Session 72	1	XVal Session 72-Typing - Numbers-1		2012-07-16 18:16:06.849000
	Edit pad (rev 73)		Bob	cv404	XVal Session 72	1	XVal Session 72-Typing - Numbers-1		2012-07-16 18:16:07.830000
	Edit pad (rev 74)		Frank	cv407	XVal Session 72	1	XVal Session 72-Typing - Numbers-1		2012-07-16 18:16:07.906000
	Edit pad (rev 75)		greg	cv412	XVal Session 72	1	XVal Session 72-Typing - Numbers-1		2012-07-16 18:16:08.200000
	Edit pad (rev 76)		Frank	cv407	XVal Session 72	1	XVal Session 72-Typing - Numbers-1		2012-07-16 18:16:08.417000
	Edit pad (rev 77)		Bob	cv404	XVal Session 72	1	XVal Session 72-Typing - Numbers-1		2012-07-16 18:16:08.428000
	Edit pad (rev 78)		greg	cv412	XVal Session 72	1	XVal Session 72-Typing - Numbers-1		2012-07-16 18:16:08.880000
	Edit pad (rev 79)		greg	cv412	XVal Session 72	1	XVal Session 72-Typing - Numbers-1		2012-07-16 18:16:09.390000
	Edit pad (rev 80)		Bob	cv404	XVal Session 72	1	XVal Session 72-Typing - Numbers-1		2012-07-16 18:16:09.420000
	Edit pad (rev 81)		Frank	cv407	XVal Session 72	1	XVal Session 72-Typing - Numbers-1		2012-07-16 18:16:09.491000
	Edit pad (rev 82)		greg	cv412	XVal Session 72	1	XVal Session 72-Typing - Numbers-1		2012-07-16 18:16:09.890000
	Edit pad (rev 83)		Bob	cv404	XVal Session 72	1	XVal Session 72-Typing - Numbers-1		2012-07-16 18:16:10.309000
	Edit pad (rev 84)		Frank	cv407	XVal Session 72	1	XVal Session 72-Typing - Numbers-1		2012-07-16 18:16:10.808000
	Edit pad (rev 85)		Bob	cv404	XVal Session 72	1	XVal Session 72-Typing - Numbers-1		2012-07-16 18:16:10.819000
	Edit pad (rev 86)		Frank	cv407	XVal Session 72	1	XVal Session 72-Typing - Numbers-1		2012-07-16 18:16:11.333000
	Edit pad (rev 87)		Bob	cv404	XVal Session 72	1	XVal Session 72-Typing - Numbers-1		2012-07-16 18:16:11.335000
	Edit pad (rev 88)		Frank	cv407	XVal Session 72	1	XVal Session 72-Typing - Numbers-1		2012-07-16 18:16:11.810000
	Edit pad (rev 89)		Frank	cv407	XVal Session 72	1	XVal Session 72-Typing - Numbers-1		2012-07-16 18:16:12.369000
	Edit pad (rev 90)		Bob	cv404	XVal Session 72	1	XVal Session 72-Typing - Numbers-1		2012-07-16 18:16:12.454000
	Edit pad (rev 91)		Frank	cv407	XVal Session 72	1	XVal Session 72-Typing - Numbers-1		2012-07-16 18:16:12.872000
	Edit pad (rev 92)		Bob	cv404	XVal Session 72	1	XVal Session 72-Typing - Numbers-1		2012-07-16 18:16:13.617000
	Edit pad (rev 93)		Frank	cv407	XVal Session 72	1	XVal Session 72-Typing - Numbers-1		2012-07-16 18:16:13.624000
	Edit pad (rev 94)		greg	cv412	XVal Session 72	1	XVal Session 72-Typing - Numbers-1		2012-07-16 18:16:14.028000
	Edit pad (rev 95)		greg	cv412	XVal Session 72	1	XVal Session 72-Typing - Numbers-1		2012-07-16 18:16:14.818000
	Edit pad (rev 96)		Frank	cv407	XVal Session 72	1	XVal Session 72-Typing - Numbers-1		2012-07-16 18:16:15.049000
	Edit pad (rev 97)		greg	cv412	XVal Session 72	1	XVal Session 72-Typing - Numbers-1		2012-07-16 18:16:15.351000
	Edit pad (rev 98)		Frank	cv407	XVal Session 72	1	XVal Session 72-Typing - Numbers-1		2012-07-16 18:16:15.569000
	Edit pad (rev 99)		greg	cv412	XVal Session 72	1	XVal Session 72-Typing - Numbers-1		2012-07-16 18:16:15.968000
	Edit pad (rev 100)		Frank	cv407	XVal Session 72	1	XVal Session 72-Typing - Numbers-1		2012-07-16 18:16:16.057000
	Edit pad (rev 101)		Bob	cv404	XVal Session 72	1	XVal Session 72-Typing - Numbers-1		2012-07-16 18:16:16.324000
	Edit pad (rev 102)		greg	cv412	XVal Session 72	1	XVal Session 72-Typing - Numbers-1		2012-07-16 18:16:16.466000
	Edit pad (rev 103)		Frank	cv407	XVal Session 72	1	XVal Session 72-Typing - Numbers-1		2012-07-16 18:16:16.589000
	Edit pad (rev 104)		Bob	cv404	XVal Session 72	1	XVal Session 72-Typing - Numbers-1		2012-07-16 18:16:16.830000
	Edit pad (rev 105)		Frank	cv407	XVal Session 72	1	XVal Session 72-Typing - Numbers-1		2012-07-16 18:16:17.101000
	Edit pad (rev 106)		Bob	cv404	XVal Session 72	1	XVal Session 72-Typing - Numbers-1		2012-07-16 18:16:17.334000
	Edit pad (rev 107)		Bob	cv404	XVal Session 72	1	XVal Session 72-Typing - Numbers-1		2012-07-16 18:16:17.834000
	Edit pad (rev 108)		Frank	cv407	XVal Session 72	1	XVal Session 72-Typing - Numbers-1		2012-07-16 18:16:18.060000
	Edit pad (rev 109)		Bob	cv404	XVal Session 72	1	XVal Session 72-Typing - Numbers-1		2012-07-16 18:16:18.334000
	Edit pad (rev 110)		Frank	cv407	XVal Session 72	1	XVal Session 72-Typing - Numbers-1		2012-07-16 18:16:18.559000
	Edit pad (rev 111)		Frank	cv407	XVal Session 72	1	XVal Session 72-Typing - Numbers-1		2012-07-16 18:16:19.059000
	Edit pad (rev 112)		Bob	cv404	XVal Session 72	1	XVal Session 72-Typing - Numbers-1		2012-07-16 18:16:19.061000
	Edit pad (rev 113)		greg	cv412	XVal Session 72	1	XVal Session 72-Typing - Numbers-1		2012-07-16 18:16:19.283000
	Edit pad (rev 114)		Frank	cv407	XVal Session 72	1	XVal Session 72-Typing - Numbers-1		2012-07-16 18:16:19.559000
	Edit pad (rev 115)		Bob	cv404	XVal Session 72	1	XVal Session 72-Typing - Numbers-1		2012-07-16 18:16:19.568000
	Edit pad (rev 116)		greg	cv412	XVal Session 72	1	XVal Session 72-Typing - Numbers-1		2012-07-16 18:16:19.785000
	Edit pad (rev 117)		Bob	cv404	XVal Session 72	1	XVal Session 72-Typing - Numbers-1		2012-07-16 18:16:20.069000
	Edit pad (rev 118)		Frank	cv407	XVal Session 72	1	XVal Session 72-Typing - Numbers-1		2012-07-16 18:16:20.126000
	Edit pad (rev 119)		greg	cv412	XVal Session 72	1	XVal Session 72-Typing - Numbers-1		2012-07-16 18:16:20.296000
	Edit pad (rev 120)		Frank	cv407	XVal Session 72	1	XVal Session 72-Typing - Numbers-1		2012-07-16 18:16:20.639000
	Edit pad (rev 121)		Bob	cv404	XVal Session 72	1	XVal Session 72-Typing - Numbers-1		2012-07-16 18:16:20.725000
	Edit pad (rev 122)		greg	cv412	XVal Session 72	1	XVal Session 72-Typing - Numbers-1		2012-07-16 18:16:20.795000
	Edit pad (rev 123)		Bob	cv404	XVal Session 72	1	XVal Session 72-Typing - Numbers-1		2012-07-16 18:16:21.270000
	Edit pad (rev 124)		greg	cv412	XVal Session 72	1	XVal Session 72-Typing - Numbers-1		2012-07-16 18:16:21.380000
	Edit pad (rev 125)		Frank	cv407	XVal Session 72	1	XVal Session 72-Typing - Numbers-1		2012-07-16 18:16:21.608000
	Edit pad (rev 126)		Bob	cv404	XVal Session 72	1	XVal Session 72-Typing - Numbers-1		2012-07-16 18:16:21.772000
	Edit pad (rev 127)		Frank	cv407	XVal Session 72	1	XVal Session 72-Typing - Numbers-1		2012-07-16 18:16:22.144000
	Edit pad (rev 128)		Frank	cv407	XVal Session 72	1	XVal Session 72-Typing - Numbers-1		2012-07-16 18:16:22.653000
	Edit pad (rev 129)		Bob	cv404	XVal Session 72	1	XVal Session 72-Typing - Numbers-1		2012-07-16 18:16:22.694000
	Edit pad (rev 130)		Frank	cv407	XVal Session 72	1	XVal Session 72-Typing - Numbers-1		2012-07-16 18:16:23.153000
	Edit pad (rev 131)		Bob	cv404	XVal Session 72	1	XVal Session 72-Typing - Numbers-1		2012-07-16 18:16:23.216000
	Edit pad (rev 132)		Frank	cv407	XVal Session 72	1	XVal Session 72-Typing - Numbers-1		2012-07-16 18:16:23.653000
	Edit pad (rev 133)		Bob	cv404	XVal Session 72	1	XVal Session 72-Typing - Numbers-1		2012-07-16 18:16:23.731000
	Edit pad (rev 134)		Bob	cv404	XVal Session 72	1	XVal Session 72-Typing - Numbers-1		2012-07-16 18:16:24.336000
	Edit pad (rev 135)		greg	cv412	XVal Session 72	1	XVal Session 72-Typing - Numbers-1		2012-07-16 18:16:24.630000
	Edit pad (rev 136)		Bob	cv404	XVal Session 72	1	XVal Session 72-Typing - Numbers-1		2012-07-16 18:16:25.170000
	Edit pad (rev 137)		Bob	cv404	XVal Session 72	1	XVal Session 72-Typing - Numbers-1		2012-07-16 18:16:25.678000
	Edit pad (rev 138)		Bob	cv404	XVal Session 72	1	XVal Session 72-Typing - Numbers-1		2012-07-16 18:16:26.207000
	Edit pad (rev 139)		greg	cv412	XVal Session 72	1	XVal Session 72-Typing - Numbers-1		2012-07-16 18:16:26.585000
	Edit pad (rev 140)		Bob	cv404	XVal Session 72	1	XVal Session 72-Typing - Numbers-1		2012-07-16 18:16:26.923000
	Edit pad (rev 141)		Bob	cv404	XVal Session 72	1	XVal Session 72-Typing - Numbers-1		2012-07-16 18:16:27.487000
	Edit pad (rev 142)		greg	cv412	XVal Session 72	1	XVal Session 72-Typing - Numbers-1		2012-07-16 18:16:27.739000
	Edit pad (rev 143)		Bob	cv404	XVal Session 72	1	XVal Session 72-Typing - Numbers-1		2012-07-16 18:16:28.192000
	Edit pad (rev 144)		greg	cv412	XVal Session 72	1	XVal Session 72-Typing - Numbers-1		2012-07-16 18:16:28.249000
	Edit pad (rev 145)		Bob	cv404	XVal Session 72	1	XVal Session 72-Typing - Numbers-1		2012-07-16 18:16:28.723000
	Edit pad (rev 146)		greg	cv412	XVal Session 72	1	XVal Session 72-Typing - Numbers-1		2012-07-16 18:16:28.749000
	Edit pad (rev 147)		Frank	cv407	XVal Session 72	1	XVal Session 72-Typing - Numbers-1		2012-07-16 18:16:29.216000
	Edit pad (rev 148)		Bob	cv404	XVal Session 72	1	XVal Session 72-Typing - Numbers-1		2012-07-16 18:16:29.225000
	Edit pad (rev 149)		greg	cv412	XVal Session 72	1	XVal Session 72-Typing - Numbers-1		2012-07-16 18:16:29.836000
	Edit pad (rev 150)		Bob	cv404	XVal Session 72	1	XVal Session 72-Typing - Numbers-1		2012-07-16 18:16:30.231000
	Edit pad (rev 151)		greg	cv412	XVal Session 72	1	XVal Session 72-Typing - Numbers-1		2012-07-16 18:16:30.401000
	Edit pad (rev 152)		Bob	cv404	XVal Session 72	1	XVal Session 72-Typing - Numbers-1		2012-07-16 18:16:30.730000
	Edit pad (rev 153)		greg	cv412	XVal Session 72	1	XVal Session 72-Typing - Numbers-1		2012-07-16 18:16:30.905000
	Edit pad (rev 154)		Frank	cv407	XVal Session 72	1	XVal Session 72-Typing - Numbers-1		2012-07-16 18:16:31.001000
	Edit pad (rev 155)		Bob	cv404	XVal Session 72	1	XVal Session 72-Typing - Numbers-1		2012-07-16 18:16:31.244000
	Edit pad (rev 156)		Frank	cv407	XVal Session 72	1	XVal Session 72-Typing - Numbers-1		2012-07-16 18:16:31.515000
	Edit pad (rev 157)		Bob	cv404	XVal Session 72	1	XVal Session 72-Typing - Numbers-1		2012-07-16 18:16:31.756000
	Edit pad (rev 158)		Frank	cv407	XVal Session 72	1	XVal Session 72-Typing - Numbers-1		2012-07-16 18:16:32.013000
	Edit pad (rev 159)		Bob	cv404	XVal Session 72	1	XVal Session 72-Typing - Numbers-1		2012-07-16 18:16:32.531000
	Edit pad (rev 160)		greg	cv412	XVal Session 72	1	XVal Session 72-Typing - Numbers-1		2012-07-16 18:16:32.575000
	Edit pad (rev 161)		Frank	cv407	XVal Session 72	1	XVal Session 72-Typing - Numbers-1		2012-07-16 18:16:32.839000
	Edit pad (rev 162)		greg	cv412	XVal Session 72	1	XVal Session 72-Typing - Numbers-1		2012-07-16 18:16:33.077000
	Edit pad (rev 163)		Bob	cv404	XVal Session 72	1	XVal Session 72-Typing - Numbers-1		2012-07-16 18:16:33.130000
	Edit pad (rev 164)		Frank	cv407	XVal Session 72	1	XVal Session 72-Typing - Numbers-1		2012-07-16 18:16:33.341000
	Edit pad (rev 165)		Bob	cv404	XVal Session 72	1	XVal Session 72-Typing - Numbers-1		2012-07-16 18:16:33.632000
	Edit pad (rev 166)		greg	cv412	XVal Session 72	1	XVal Session 72-Typing - Numbers-1		2012-07-16 18:16:33.949000
	Edit pad (rev 167)		Bob	cv404	XVal Session 72	1	XVal Session 72-Typing - Numbers-1		2012-07-16 18:16:34.131000
	Edit pad (rev 168)		greg	cv412	XVal Session 72	1	XVal Session 72-Typing - Numbers-1		2012-07-16 18:16:34.566000
	Edit pad (rev 169)		Bob	cv404	XVal Session 72	1	XVal Session 72-Typing - Numbers-1		2012-07-16 18:16:34.630000
	Edit pad (rev 170)		greg	cv412	XVal Session 72	1	XVal Session 72-Typing - Numbers-1		2012-07-16 18:16:35.077000
	Edit pad (rev 171)		Bob	cv404	XVal Session 72	1	XVal Session 72-Typing - Numbers-1		2012-07-16 18:16:35.130000
	Edit pad (rev 172)		Frank	cv407	XVal Session 72	1	XVal Session 72-Typing - Numbers-1		2012-07-16 18:16:35.353000
	Edit pad (rev 173)		greg	cv412	XVal Session 72	1	XVal Session 72-Typing - Numbers-1		2012-07-16 18:16:35.575000
	Edit pad (rev 174)		Bob	cv404	XVal Session 72	1	XVal Session 72-Typing - Numbers-1		2012-07-16 18:16:35.931000
	Edit pad (rev 175)		Frank	cv407	XVal Session 72	1	XVal Session 72-Typing - Numbers-1		2012-07-16 18:16:36.186000
	Edit pad (rev 176)		Bob	cv404	XVal Session 72	1	XVal Session 72-Typing - Numbers-1		2012-07-16 18:16:36.445000
	Edit pad (rev 177)		Bob	cv404	XVal Session 72	1	XVal Session 72-Typing - Numbers-1		2012-07-16 18:16:36.944000
	Edit pad (rev 178)		greg	cv412	XVal Session 72	1	XVal Session 72-Typing - Numbers-1		2012-07-16 18:16:37.271000
	Edit pad (rev 179)		Bob	cv404	XVal Session 72	1	XVal Session 72-Typing - Numbers-1		2012-07-16 18:16:37.443000
	Edit pad (rev 180)		Frank	cv407	XVal Session 72	1	XVal Session 72-Typing - Numbers-1		2012-07-16 18:16:37.481000
	Edit pad (rev 181)		greg	cv412	XVal Session 72	1	XVal Session 72-Typing - Numbers-1		2012-07-16 18:16:37.780000
	Edit pad (rev 182)		Bob	cv404	XVal Session 72	1	XVal Session 72-Typing - Numbers-1		2012-07-16 18:16:37.943000
	Edit pad (rev 183)		greg	cv412	XVal Session 72	1	XVal Session 72-Typing - Numbers-1		2012-07-16 18:16:38.280000
	Edit pad (rev 184)		Frank	cv407	XVal Session 72	1	XVal Session 72-Typing - Numbers-1		2012-07-16 18:16:38.466000
	Edit pad (rev 185)		Bob	cv404	XVal Session 72	1	XVal Session 72-Typing - Numbers-1		2012-07-16 18:16:38.709000
	Edit pad (rev 186)		greg	cv412	XVal Session 72	1	XVal Session 72-Typing - Numbers-1		2012-07-16 18:16:38.800000
	Edit pad (rev 187)		Frank	cv407	XVal Session 72	1	XVal Session 72-Typing - Numbers-1		2012-07-16 18:16:38.965000
	Edit pad (rev 188)		Frank	cv407	XVal Session 72	1	XVal Session 72-Typing - Numbers-1		2012-07-16 18:16:39.465000
	Edit pad (rev 189)		greg	cv412	XVal Session 72	1	XVal Session 72-Typing - Numbers-1		2012-07-16 18:16:39.550000
	Edit pad (rev 190)		Bob	cv404	XVal Session 72	1	XVal Session 72-Typing - Numbers-1		2012-07-16 18:16:39.567000
	Edit pad (rev 191)		Bob	cv404	XVal Session 72	1	XVal Session 72-Typing - Numbers-1		2012-07-16 18:16:40.311000
	Edit pad (rev 192)		greg	cv412	XVal Session 72	1	XVal Session 72-Typing - Numbers-1		2012-07-16 18:16:40.929000
	Edit pad (rev 193)		greg	cv412	XVal Session 72	1	XVal Session 72-Typing - Numbers-1		2012-07-16 18:16:41.436000
	Edit pad (rev 194)		greg	cv412	XVal Session 72	1	XVal Session 72-Typing - Numbers-1		2012-07-16 18:16:42.157000
	Edit pad (rev 195)		greg	cv412	XVal Session 72	1	XVal Session 72-Typing - Numbers-1		2012-07-16 18:16:42.669000
	Edit pad (rev 196)		greg	cv412	XVal Session 72	1	XVal Session 72-Typing - Numbers-1		2012-07-16 18:16:43.395000
	Edit pad (rev 197)		greg	cv412	XVal Session 72	1	XVal Session 72-Typing - Numbers-1		2012-07-16 18:16:44.198000
	Edit pad (rev 198)		greg	cv412	XVal Session 72	1	XVal Session 72-Typing - Numbers-1		2012-07-16 18:16:45.262000
	Edit pad (rev 199)		greg	cv412	XVal Session 72	1	XVal Session 72-Typing - Numbers-1		2012-07-16 18:16:45.763000
	Edit pad (rev 200)		greg	cv412	XVal Session 72	1	XVal Session 72-Typing - Numbers-1		2012-07-16 18:16:47.883000
	Edit pad (rev 201)		greg	cv412	XVal Session 72	1	XVal Session 72-Typing - Numbers-1		2012-07-16 18:16:49.239000
	Edit pad (rev 202)		greg	cv412	XVal Session 72	1	XVal Session 72-Typing - Numbers-1		2012-07-16 18:16:49.749000
	Edit pad (rev 203)		greg	cv412	XVal Session 72	1	XVal Session 72-Typing - Numbers-1		2012-07-16 18:16:51.482000
	Edit pad (rev 204)		greg	cv412	XVal Session 72	1	XVal Session 72-Typing - Numbers-1		2012-07-16 18:16:52.111000
	Edit pad (rev 205)		greg	cv412	XVal Session 72	1	XVal Session 72-Typing - Numbers-1		2012-07-16 18:16:52.624000
	Edit pad (rev 206)		greg	cv412	XVal Session 72	1	XVal Session 72-Typing - Numbers-1		2012-07-16 18:16:53.549000
	Edit pad (rev 207)		greg	cv412	XVal Session 72	1	XVal Session 72-Typing - Numbers-1		2012-07-16 18:16:54.269000
	Edit pad (rev 208)		greg	cv412	XVal Session 72	1	XVal Session 72-Typing - Numbers-1		2012-07-16 18:16:54.780000
	Edit pad (rev 209)		greg	cv412	XVal Session 72	1	XVal Session 72-Typing - Numbers-1		2012-07-16 18:16:55.280000
	Edit pad (rev 210)		greg	cv412	XVal Session 72	1	XVal Session 72-Typing - Numbers-1		2012-07-16 18:16:55.780000
	Edit pad (rev 211)		greg	cv412	XVal Session 72	1	XVal Session 72-Typing - Numbers-1		2012-07-16 18:16:58.629000
	Edit pad (rev 212)		Bob	cv404	XVal Session 72	1	XVal Session 72-Typing - Numbers-1		2012-07-16 18:17:01.060000
	Edit pad (rev 213)		Frank	cv407	XVal Session 72	1	XVal Session 72-Typing - Numbers-1		2012-07-16 18:17:06.424000
	Edit pad (rev 214)		greg	cv412	XVal Session 72	1	XVal Session 72-Typing - Numbers-1		2012-07-16 18:17:07.382000
	Edit pad (rev 215)		Bob	cv404	XVal Session 72	1	XVal Session 72-Typing - Numbers-1		2012-07-16 18:17:08.495000
	Edit pad (rev 216)		Frank	cv407	XVal Session 72	1	XVal Session 72-Typing - Numbers-1		2012-07-16 18:17:09.931000
	Edit pad (rev 217)		Frank	cv407	XVal Session 72	1	XVal Session 72-Typing - Numbers-1		2012-07-16 18:17:11.157000
	Edit pad (rev 218)		Frank	cv407	XVal Session 72	1	XVal Session 72-Typing - Numbers-1		2012-07-16 18:17:11.683000
	Edit pad (rev 219)		Frank	cv407	XVal Session 72	1	XVal Session 72-Typing - Numbers-1		2012-07-16 18:17:12.383000
	Edit pad (rev 220)		greg	cv412	XVal Session 72	1	XVal Session 72-Typing - Numbers-1		2012-07-16 18:17:13.569000
	Edit pad (rev 221)		greg	cv412	XVal Session 72	1	XVal Session 72-Typing - Numbers-1		2012-07-16 18:17:14.078000
	Edit pad (rev 222)		Frank	cv407	XVal Session 72	1	XVal Session 72-Typing - Numbers-1		2012-07-16 18:17:14.489000
	Edit pad (rev 223)		Frank	cv407	XVal Session 72	1	XVal Session 72-Typing - Numbers-1		2012-07-16 18:17:15.006000
	Edit pad (rev 224)		Frank	cv407	XVal Session 72	1	XVal Session 72-Typing - Numbers-1		2012-07-16 18:17:15.513000
	Edit pad (rev 225)		Bob	cv404	XVal Session 72	1	XVal Session 72-Typing - Numbers-1		2012-07-16 18:17:16.415000
	Edit pad (rev 226)		Frank	cv407	XVal Session 72	1	XVal Session 72-Typing - Numbers-1		2012-07-16 18:17:16.432000
	Edit pad (rev 227)		greg	cv412	XVal Session 72	1	XVal Session 72-Typing - Numbers-1		2012-07-16 18:17:17.251000
	Edit pad (rev 228)		greg	cv412	XVal Session 72	1	XVal Session 72-Typing - Numbers-1		2012-07-16 18:17:17.762000
	Edit pad (rev 229)		Frank	cv407	XVal Session 72	1	XVal Session 72-Typing - Numbers-1		2012-07-16 18:17:18.027000
	Edit pad (rev 230)		Bob	cv404	XVal Session 72	1	XVal Session 72-Typing - Numbers-1		2012-07-16 18:17:18.079000
	Edit pad (rev 231)		Bob	cv404	XVal Session 72	1	XVal Session 72-Typing - Numbers-1		2012-07-16 18:17:18.585000
	Edit pad (rev 232)		Frank	cv407	XVal Session 72	1	XVal Session 72-Typing - Numbers-1		2012-07-16 18:17:19.494000
	Edit pad (rev 233)		Bob	cv404	XVal Session 72	1	XVal Session 72-Typing - Numbers-1		2012-07-16 18:17:19.780000
	Edit pad (rev 234)		Frank	cv407	XVal Session 72	1	XVal Session 72-Typing - Numbers-1		2012-07-16 18:17:20.043000
	Edit pad (rev 235)		Bob	cv404	XVal Session 72	1	XVal Session 72-Typing - Numbers-1		2012-07-16 18:17:20.288000
	Edit pad (rev 236)		Frank	cv407	XVal Session 72	1	XVal Session 72-Typing - Numbers-1		2012-07-16 18:17:20.497000
	Edit pad (rev 237)		greg	cv412	XVal Session 72	1	XVal Session 72-Typing - Numbers-1		2012-07-16 18:17:20.537000
	Edit pad (rev 238)		Bob	cv404	XVal Session 72	1	XVal Session 72-Typing - Numbers-1		2012-07-16 18:17:20.788000
	Edit pad (rev 239)		greg	cv412	XVal Session 72	1	XVal Session 72-Typing - Numbers-1		2012-07-16 18:17:21.046000
	Edit pad (rev 240)		Frank	cv407	XVal Session 72	1	XVal Session 72-Typing - Numbers-1		2012-07-16 18:17:21.061000
	Edit pad (rev 241)		Frank	cv407	XVal Session 72	1	XVal Session 72-Typing - Numbers-1		2012-07-16 18:17:21.575000
	Edit pad (rev 242)		greg	cv412	XVal Session 72	1	XVal Session 72-Typing - Numbers-1		2012-07-16 18:17:21.825000
	Edit pad (rev 243)		Frank	cv407	XVal Session 72	1	XVal Session 72-Typing - Numbers-1		2012-07-16 18:17:22.075000
	Edit pad (rev 244)		Frank	cv407	XVal Session 72	1	XVal Session 72-Typing - Numbers-1		2012-07-16 18:17:22.608000
	Edit pad (rev 245)		greg	cv412	XVal Session 72	1	XVal Session 72-Typing - Numbers-1		2012-07-16 18:17:23.050000
	Edit pad (rev 246)		Frank	cv407	XVal Session 72	1	XVal Session 72-Typing - Numbers-1		2012-07-16 18:17:23.113000
	Edit pad (rev 247)		greg	cv412	XVal Session 72	1	XVal Session 72-Typing - Numbers-1		2012-07-16 18:17:23.561000
	Edit pad (rev 248)		Frank	cv407	XVal Session 72	1	XVal Session 72-Typing - Numbers-1		2012-07-16 18:17:23.612000
	Edit pad (rev 249)		Frank	cv407	XVal Session 72	1	XVal Session 72-Typing - Numbers-1		2012-07-16 18:17:24.122000
	Edit pad (rev 250)		greg	cv412	XVal Session 72	1	XVal Session 72-Typing - Numbers-1		2012-07-16 18:17:24.246000
	Edit pad (rev 251)		Frank	cv407	XVal Session 72	1	XVal Session 72-Typing - Numbers-1		2012-07-16 18:17:24.622000
[truncated: 1,927 more rows]
