# Supplementary material for: Dynamics of collective performance in collaboration networks
Source: PLoS One. 2018 Oct 10;13(10):e0204547. doi: 10.1371/journal.pone.0204547 (PMC6179230; doi:10.1371/journal.pone.0204547)
Supplement: S1 Dataset — (ZIP) [file pone.0204547.s001.zip › data/team-data/team-chat-logs/XVal Session 81 - Group 1 - LogFile.csv]

id	event	data	chat_name	subject	session	session_group	completed_task	ip_address	timestamp
44332	Entering waiting room			cv381	XVal Session 81			192.54.222.3	2012-07-17 18:10:23
44333	Entering waiting room			cv380	XVal Session 81			192.54.222.3	2012-07-17 18:10:26
44334	Entering waiting room			cv382	XVal Session 81			18.111.23.71	2012-07-17 18:10:29
44335	Entering waiting room			cv379	XVal Session 81			192.54.222.3	2012-07-17 18:10:36
44336	Setup participants				XVal Session 81				2012-07-17 18:11:00
44337	Setup tasks				XVal Session 81				2012-07-17 18:11:00
44338	Introduction	Starting in 24 seconds		cv382	XVal Session 81	1		18.111.23.71	2012-07-17 18:11:01
44339	Introduction	Starting in 19 seconds		cv380	XVal Session 81	1		192.54.222.3	2012-07-17 18:11:06
44340	Introduction	Starting in 19 seconds		cv381	XVal Session 81	1		192.54.222.3	2012-07-17 18:11:06
44341	Introduction	Starting in 19 seconds		cv379	XVal Session 81	1		192.54.222.3	2012-07-17 18:11:06
44342	Load Instructions			cv381	XVal Session 81	1	XVal Session 81-Introduction-1	192.54.222.3	2012-07-17 18:11:25
44343	Load Instructions			cv380	XVal Session 81	1	XVal Session 81-Introduction-1	192.54.222.3	2012-07-17 18:11:25
44344	Load Instructions			cv379	XVal Session 81	1	XVal Session 81-Introduction-1	192.54.222.3	2012-07-17 18:11:25
44345	Load Instructions			cv382	XVal Session 81	1	XVal Session 81-Introduction-1	18.111.23.71	2012-07-17 18:11:26
44346	Load Workspace			cv382	XVal Session 81	1	XVal Session 81-Introduction-1	18.111.23.71	2012-07-17 18:11:45
44347	Load Workspace			cv380	XVal Session 81	1	XVal Session 81-Introduction-1	192.54.222.3	2012-07-17 18:11:45
44348	Load Workspace			cv381	XVal Session 81	1	XVal Session 81-Introduction-1	192.54.222.3	2012-07-17 18:11:45
44349	Load Workspace			cv379	XVal Session 81	1	XVal Session 81-Introduction-1	192.54.222.3	2012-07-17 18:11:45
	Edit pad (rev 0)		Brady	cv405	XVal Session 81	1	XVal Session 81-Introduction-1		2012-07-17 18:12:25.559000
	Edit pad (rev 1)		Brady	cv405	XVal Session 81	1	XVal Session 81-Introduction-1		2012-07-17 18:12:26.061000
	Edit pad (rev 2)		Capucine	cv402	XVal Session 81	1	XVal Session 81-Introduction-1		2012-07-17 18:12:39.969000
	Edit pad (rev 3)		Capucine	cv402	XVal Session 81	1	XVal Session 81-Introduction-1		2012-07-17 18:12:40.480000
	Edit pad (rev 4)		Capucine	cv402	XVal Session 81	1	XVal Session 81-Introduction-1		2012-07-17 18:12:40.981000
	Edit pad (rev 5)		Capucine	cv402	XVal Session 81	1	XVal Session 81-Introduction-1		2012-07-17 18:12:41.482000
	Edit pad (rev 6)		Capucine	cv402	XVal Session 81	1	XVal Session 81-Introduction-1		2012-07-17 18:12:41.979000
	Edit pad (rev 7)		Capucine	cv402	XVal Session 81	1	XVal Session 81-Introduction-1		2012-07-17 18:12:42.481000
	Edit pad (rev 8)		Capucine	cv402	XVal Session 81	1	XVal Session 81-Introduction-1		2012-07-17 18:12:42.987000
	Edit pad (rev 9)		Capucine	cv402	XVal Session 81	1	XVal Session 81-Introduction-1		2012-07-17 18:12:43.497000
	Edit pad (rev 10)		Capucine	cv402	XVal Session 81	1	XVal Session 81-Introduction-1		2012-07-17 18:12:52.339000
	Edit pad (rev 11)		Capucine	cv402	XVal Session 81	1	XVal Session 81-Introduction-1		2012-07-17 18:12:52.839000
	Edit pad (rev 12)		Capucine	cv402	XVal Session 81	1	XVal Session 81-Introduction-1		2012-07-17 18:12:53.764000
	Edit pad (rev 13)		Capucine	cv402	XVal Session 81	1	XVal Session 81-Introduction-1		2012-07-17 18:12:54.276000
	Edit pad (rev 14)		Capucine	cv402	XVal Session 81	1	XVal Session 81-Introduction-1		2012-07-17 18:12:54.777000
	Edit pad (rev 15)		Brady	cv405	XVal Session 81	1	XVal Session 81-Introduction-1		2012-07-17 18:12:56.553000
	Edit pad (rev 16)		Capucine	cv402	XVal Session 81	1	XVal Session 81-Introduction-1		2012-07-17 18:12:56.566000
	Edit pad (rev 17)		Capucine	cv402	XVal Session 81	1	XVal Session 81-Introduction-1		2012-07-17 18:12:57.073000
44351	Load Instructions			cv379	XVal Session 81	1	XVal Session 81-Typing - Text-1	192.54.222.3	2012-07-17 18:13:15
44352	Load Instructions			cv382	XVal Session 81	1	XVal Session 81-Typing - Text-1	18.111.23.71	2012-07-17 18:13:15
44353	Load Instructions			cv380	XVal Session 81	1	XVal Session 81-Typing - Text-1	192.54.222.3	2012-07-17 18:13:15
44354	Load Instructions			cv381	XVal Session 81	1	XVal Session 81-Typing - Text-1	192.54.222.3	2012-07-17 18:13:16
44359	Load Workspace			cv380	XVal Session 81	1	XVal Session 81-Typing - Text-1	192.54.222.3	2012-07-17 18:13:55
44360	Load Workspace			cv381	XVal Session 81	1	XVal Session 81-Typing - Text-1	192.54.222.3	2012-07-17 18:13:55
44361	Load Workspace			cv379	XVal Session 81	1	XVal Session 81-Typing - Text-1	192.54.222.3	2012-07-17 18:13:55
44362	Load Workspace			cv382	XVal Session 81	1	XVal Session 81-Typing - Text-1	18.111.23.71	2012-07-17 18:13:56
	Edit pad (rev 0)		Dan	cv401	XVal Session 81	1	XVal Session 81-Typing - Text-1		2012-07-17 18:14:43.412000
	Edit pad (rev 1)		Dan	cv401	XVal Session 81	1	XVal Session 81-Typing - Text-1		2012-07-17 18:14:43.912000
	Edit pad (rev 2)		Dan	cv401	XVal Session 81	1	XVal Session 81-Typing - Text-1		2012-07-17 18:14:44.425000
	Edit pad (rev 3)		Dan	cv401	XVal Session 81	1	XVal Session 81-Typing - Text-1		2012-07-17 18:14:45.769000
	Edit pad (rev 4)		Dan	cv401	XVal Session 81	1	XVal Session 81-Typing - Text-1		2012-07-17 18:14:47.227000
	Edit pad (rev 5)		Dan	cv401	XVal Session 81	1	XVal Session 81-Typing - Text-1		2012-07-17 18:14:47.731000
	Edit pad (rev 6)		Dan	cv401	XVal Session 81	1	XVal Session 81-Typing - Text-1		2012-07-17 18:14:48.237000
	Edit pad (rev 7)		Dan	cv401	XVal Session 81	1	XVal Session 81-Typing - Text-1		2012-07-17 18:14:49.270000
	Edit pad (rev 8)		Dan	cv401	XVal Session 81	1	XVal Session 81-Typing - Text-1		2012-07-17 18:14:49.769000
	Edit pad (rev 9)		Dan	cv401	XVal Session 81	1	XVal Session 81-Typing - Text-1		2012-07-17 18:14:50.629000
	Edit pad (rev 10)		Brady	cv405	XVal Session 81	1	XVal Session 81-Typing - Text-1		2012-07-17 18:14:51.899000
	Edit pad (rev 11)		Dan	cv401	XVal Session 81	1	XVal Session 81-Typing - Text-1		2012-07-17 18:14:52.398000
	Edit pad (rev 12)		Brady	cv405	XVal Session 81	1	XVal Session 81-Typing - Text-1		2012-07-17 18:14:52.668000
	Edit pad (rev 13)		Dan	cv401	XVal Session 81	1	XVal Session 81-Typing - Text-1		2012-07-17 18:14:52.900000
	Edit pad (rev 14)		Brady	cv405	XVal Session 81	1	XVal Session 81-Typing - Text-1		2012-07-17 18:14:53.170000
	Edit pad (rev 15)		Dan	cv401	XVal Session 81	1	XVal Session 81-Typing - Text-1		2012-07-17 18:14:53.409000
	Edit pad (rev 16)		Brady	cv405	XVal Session 81	1	XVal Session 81-Typing - Text-1		2012-07-17 18:14:53.670000
	Edit pad (rev 17)		Brady	cv405	XVal Session 81	1	XVal Session 81-Typing - Text-1		2012-07-17 18:14:55.017000
	Edit pad (rev 18)		Dan	cv401	XVal Session 81	1	XVal Session 81-Typing - Text-1		2012-07-17 18:14:55.180000
	Edit pad (rev 19)		Brady	cv405	XVal Session 81	1	XVal Session 81-Typing - Text-1		2012-07-17 18:14:56.098000
	Edit pad (rev 20)		Brady	cv405	XVal Session 81	1	XVal Session 81-Typing - Text-1		2012-07-17 18:14:56.607000
	Edit pad (rev 21)		Brady	cv405	XVal Session 81	1	XVal Session 81-Typing - Text-1		2012-07-17 18:14:57.108000
	Edit pad (rev 22)		Dan	cv401	XVal Session 81	1	XVal Session 81-Typing - Text-1		2012-07-17 18:14:57.812000
	Edit pad (rev 23)		Capucine	cv402	XVal Session 81	1	XVal Session 81-Typing - Text-1		2012-07-17 18:14:58.099000
	Edit pad (rev 24)		Dan	cv401	XVal Session 81	1	XVal Session 81-Typing - Text-1		2012-07-17 18:14:58.315000
	Edit pad (rev 25)		Capucine	cv402	XVal Session 81	1	XVal Session 81-Typing - Text-1		2012-07-17 18:14:58.589000
	Edit pad (rev 26)		Capucine	cv402	XVal Session 81	1	XVal Session 81-Typing - Text-1		2012-07-17 18:14:59.218000
	Edit pad (rev 27)		Capucine	cv402	XVal Session 81	1	XVal Session 81-Typing - Text-1		2012-07-17 18:14:59.699000
	Edit pad (rev 28)		Dan	cv401	XVal Session 81	1	XVal Session 81-Typing - Text-1		2012-07-17 18:15:00.437000
	Edit pad (rev 29)		Capucine	cv402	XVal Session 81	1	XVal Session 81-Typing - Text-1		2012-07-17 18:15:00.900000
	Edit pad (rev 30)		Capucine	cv402	XVal Session 81	1	XVal Session 81-Typing - Text-1		2012-07-17 18:15:01.402000
	Edit pad (rev 31)		Capucine	cv402	XVal Session 81	1	XVal Session 81-Typing - Text-1		2012-07-17 18:15:01.908000
	Edit pad (rev 32)		Capucine	cv402	XVal Session 81	1	XVal Session 81-Typing - Text-1		2012-07-17 18:15:02.418000
	Edit pad (rev 33)		Capucine	cv402	XVal Session 81	1	XVal Session 81-Typing - Text-1		2012-07-17 18:15:02.918000
	Edit pad (rev 34)		Capucine	cv402	XVal Session 81	1	XVal Session 81-Typing - Text-1		2012-07-17 18:15:03.417000
	Edit pad (rev 35)		Capucine	cv402	XVal Session 81	1	XVal Session 81-Typing - Text-1		2012-07-17 18:15:03.917000
	Edit pad (rev 36)		Capucine	cv402	XVal Session 81	1	XVal Session 81-Typing - Text-1		2012-07-17 18:15:04.417000
	Edit pad (rev 37)		Capucine	cv402	XVal Session 81	1	XVal Session 81-Typing - Text-1		2012-07-17 18:15:04.917000
	Edit pad (rev 38)		Capucine	cv402	XVal Session 81	1	XVal Session 81-Typing - Text-1		2012-07-17 18:15:05.418000
	Edit pad (rev 39)		Capucine	cv402	XVal Session 81	1	XVal Session 81-Typing - Text-1		2012-07-17 18:15:05.917000
	Edit pad (rev 40)		Dan	cv401	XVal Session 81	1	XVal Session 81-Typing - Text-1		2012-07-17 18:15:05.972000
	Edit pad (rev 41)		Capucine	cv402	XVal Session 81	1	XVal Session 81-Typing - Text-1		2012-07-17 18:15:06.417000
	Edit pad (rev 42)		Dan	cv401	XVal Session 81	1	XVal Session 81-Typing - Text-1		2012-07-17 18:15:06.472000
	Edit pad (rev 43)		Capucine	cv402	XVal Session 81	1	XVal Session 81-Typing - Text-1		2012-07-17 18:15:06.920000
	Edit pad (rev 44)		Dan	cv401	XVal Session 81	1	XVal Session 81-Typing - Text-1		2012-07-17 18:15:06.970000
	Edit pad (rev 45)		Dan	cv401	XVal Session 81	1	XVal Session 81-Typing - Text-1		2012-07-17 18:15:07.649000
	Edit pad (rev 46)		Dan	cv401	XVal Session 81	1	XVal Session 81-Typing - Text-1		2012-07-17 18:15:08.158000
	Edit pad (rev 47)		Dan	cv401	XVal Session 81	1	XVal Session 81-Typing - Text-1		2012-07-17 18:15:12.627000
	Edit pad (rev 48)		Brady	cv405	XVal Session 81	1	XVal Session 81-Typing - Text-1		2012-07-17 18:15:12.964000
	Edit pad (rev 49)		Dan	cv401	XVal Session 81	1	XVal Session 81-Typing - Text-1		2012-07-17 18:15:13.175000
	Edit pad (rev 50)		Brady	cv405	XVal Session 81	1	XVal Session 81-Typing - Text-1		2012-07-17 18:15:13.472000
	Edit pad (rev 51)		Brady	cv405	XVal Session 81	1	XVal Session 81-Typing - Text-1		2012-07-17 18:15:16.197000
	Edit pad (rev 52)		Dan	cv401	XVal Session 81	1	XVal Session 81-Typing - Text-1		2012-07-17 18:15:16.652000
	Edit pad (rev 53)		Brady	cv405	XVal Session 81	1	XVal Session 81-Typing - Text-1		2012-07-17 18:15:16.702000
	Edit pad (rev 54)		Dan	cv401	XVal Session 81	1	XVal Session 81-Typing - Text-1		2012-07-17 18:15:17.159000
	Edit pad (rev 55)		Dan	cv401	XVal Session 81	1	XVal Session 81-Typing - Text-1		2012-07-17 18:15:17.658000
	Edit pad (rev 56)		Brady	cv405	XVal Session 81	1	XVal Session 81-Typing - Text-1		2012-07-17 18:15:19.271000
	Edit pad (rev 57)		Brady	cv405	XVal Session 81	1	XVal Session 81-Typing - Text-1		2012-07-17 18:15:19.781000
	Edit pad (rev 58)		Dan	cv401	XVal Session 81	1	XVal Session 81-Typing - Text-1		2012-07-17 18:15:21.640000
	Edit pad (rev 59)		Dan	cv401	XVal Session 81	1	XVal Session 81-Typing - Text-1		2012-07-17 18:15:22.143000
	Edit pad (rev 60)		Capucine	cv402	XVal Session 81	1	XVal Session 81-Typing - Text-1		2012-07-17 18:15:22.146000
	Edit pad (rev 61)		Brady	cv405	XVal Session 81	1	XVal Session 81-Typing - Text-1		2012-07-17 18:15:22.622000
	Edit pad (rev 62)		Dan	cv401	XVal Session 81	1	XVal Session 81-Typing - Text-1		2012-07-17 18:15:22.762000
	Edit pad (rev 63)		Brady	cv405	XVal Session 81	1	XVal Session 81-Typing - Text-1		2012-07-17 18:15:23.123000
	Edit pad (rev 64)		Dan	cv401	XVal Session 81	1	XVal Session 81-Typing - Text-1		2012-07-17 18:15:23.277000
	Edit pad (rev 65)		Dan	cv401	XVal Session 81	1	XVal Session 81-Typing - Text-1		2012-07-17 18:15:23.772000
	Edit pad (rev 66)		Brady	cv405	XVal Session 81	1	XVal Session 81-Typing - Text-1		2012-07-17 18:15:24.276000
	Edit pad (rev 67)		Dan	cv401	XVal Session 81	1	XVal Session 81-Typing - Text-1		2012-07-17 18:15:24.283000
	Edit pad (rev 68)		Brady	cv405	XVal Session 81	1	XVal Session 81-Typing - Text-1		2012-07-17 18:15:24.779000
	Edit pad (rev 69)		Dan	cv401	XVal Session 81	1	XVal Session 81-Typing - Text-1		2012-07-17 18:15:24.783000
	Edit pad (rev 70)		Brady	cv405	XVal Session 81	1	XVal Session 81-Typing - Text-1		2012-07-17 18:15:26.800000
	Edit pad (rev 71)		Dan	cv401	XVal Session 81	1	XVal Session 81-Typing - Text-1		2012-07-17 18:15:27.233000
	Edit pad (rev 72)		Brady	cv405	XVal Session 81	1	XVal Session 81-Typing - Text-1		2012-07-17 18:15:27.308000
	Edit pad (rev 73)		Dan	cv401	XVal Session 81	1	XVal Session 81-Typing - Text-1		2012-07-17 18:15:27.738000
	Edit pad (rev 74)		Brady	cv405	XVal Session 81	1	XVal Session 81-Typing - Text-1		2012-07-17 18:15:27.810000
	Edit pad (rev 75)		Dan	cv401	XVal Session 81	1	XVal Session 81-Typing - Text-1		2012-07-17 18:15:28.237000
	Edit pad (rev 76)		Brady	cv405	XVal Session 81	1	XVal Session 81-Typing - Text-1		2012-07-17 18:15:28.325000
	Edit pad (rev 77)		Brady	cv405	XVal Session 81	1	XVal Session 81-Typing - Text-1		2012-07-17 18:15:28.826000
	Edit pad (rev 78)		Brady	cv405	XVal Session 81	1	XVal Session 81-Typing - Text-1		2012-07-17 18:15:29.326000
	Edit pad (rev 79)		Dan	cv401	XVal Session 81	1	XVal Session 81-Typing - Text-1		2012-07-17 18:15:29.434000
	Edit pad (rev 80)		Brady	cv405	XVal Session 81	1	XVal Session 81-Typing - Text-1		2012-07-17 18:15:29.829000
	Edit pad (rev 81)		Dan	cv401	XVal Session 81	1	XVal Session 81-Typing - Text-1		2012-07-17 18:15:29.939000
	Edit pad (rev 82)		Brady	cv405	XVal Session 81	1	XVal Session 81-Typing - Text-1		2012-07-17 18:15:30.331000
	Edit pad (rev 83)		Brady	cv405	XVal Session 81	1	XVal Session 81-Typing - Text-1		2012-07-17 18:15:30.842000
	Edit pad (rev 84)		Dan	cv401	XVal Session 81	1	XVal Session 81-Typing - Text-1		2012-07-17 18:15:31.225000
	Edit pad (rev 85)		Brady	cv405	XVal Session 81	1	XVal Session 81-Typing - Text-1		2012-07-17 18:15:31.341000
	Edit pad (rev 86)		Brady	cv405	XVal Session 81	1	XVal Session 81-Typing - Text-1		2012-07-17 18:15:32.022000
	Edit pad (rev 87)		Dan	cv401	XVal Session 81	1	XVal Session 81-Typing - Text-1		2012-07-17 18:15:32.376000
	Edit pad (rev 88)		Brady	cv405	XVal Session 81	1	XVal Session 81-Typing - Text-1		2012-07-17 18:15:32.529000
	Edit pad (rev 89)		Dan	cv401	XVal Session 81	1	XVal Session 81-Typing - Text-1		2012-07-17 18:15:32.877000
	Edit pad (rev 90)		Brady	cv405	XVal Session 81	1	XVal Session 81-Typing - Text-1		2012-07-17 18:15:33.028000
	Edit pad (rev 91)		Brady	cv405	XVal Session 81	1	XVal Session 81-Typing - Text-1		2012-07-17 18:15:33.530000
	Edit pad (rev 92)		Brady	cv405	XVal Session 81	1	XVal Session 81-Typing - Text-1		2012-07-17 18:15:34.031000
	Edit pad (rev 93)		Brady	cv405	XVal Session 81	1	XVal Session 81-Typing - Text-1		2012-07-17 18:15:34.531000
	Edit pad (rev 94)		Brady	cv405	XVal Session 81	1	XVal Session 81-Typing - Text-1		2012-07-17 18:15:35.044000
	Edit pad (rev 95)		Dan	cv401	XVal Session 81	1	XVal Session 81-Typing - Text-1		2012-07-17 18:15:35.179000
	Edit pad (rev 96)		Brady	cv405	XVal Session 81	1	XVal Session 81-Typing - Text-1		2012-07-17 18:15:35.545000
	Edit pad (rev 97)		Dan	cv401	XVal Session 81	1	XVal Session 81-Typing - Text-1		2012-07-17 18:15:35.688000
	Edit pad (rev 98)		Brady	cv405	XVal Session 81	1	XVal Session 81-Typing - Text-1		2012-07-17 18:15:36.044000
	Edit pad (rev 99)		Dan	cv401	XVal Session 81	1	XVal Session 81-Typing - Text-1		2012-07-17 18:15:36.368000
	Edit pad (rev 100)		Brady	cv405	XVal Session 81	1	XVal Session 81-Typing - Text-1		2012-07-17 18:15:36.545000
	Edit pad (rev 101)		Dan	cv401	XVal Session 81	1	XVal Session 81-Typing - Text-1		2012-07-17 18:15:36.925000
	Edit pad (rev 102)		Brady	cv405	XVal Session 81	1	XVal Session 81-Typing - Text-1		2012-07-17 18:15:37.058000
	Edit pad (rev 103)		Dan	cv401	XVal Session 81	1	XVal Session 81-Typing - Text-1		2012-07-17 18:15:37.443000
	Edit pad (rev 104)		Brady	cv405	XVal Session 81	1	XVal Session 81-Typing - Text-1		2012-07-17 18:15:37.559000
	Edit pad (rev 105)		Dan	cv401	XVal Session 81	1	XVal Session 81-Typing - Text-1		2012-07-17 18:15:37.955000
	Edit pad (rev 106)		Dan	cv401	XVal Session 81	1	XVal Session 81-Typing - Text-1		2012-07-17 18:15:38.654000
	Edit pad (rev 107)		Brady	cv405	XVal Session 81	1	XVal Session 81-Typing - Text-1		2012-07-17 18:15:38.687000
	Edit pad (rev 108)		Brady	cv405	XVal Session 81	1	XVal Session 81-Typing - Text-1		2012-07-17 18:15:39.226000
	Edit pad (rev 109)		Brady	cv405	XVal Session 81	1	XVal Session 81-Typing - Text-1		2012-07-17 18:15:39.732000
	Edit pad (rev 110)		Dan	cv401	XVal Session 81	1	XVal Session 81-Typing - Text-1		2012-07-17 18:15:40.139000
	Edit pad (rev 111)		Brady	cv405	XVal Session 81	1	XVal Session 81-Typing - Text-1		2012-07-17 18:15:40.241000
	Edit pad (rev 112)		Dan	cv401	XVal Session 81	1	XVal Session 81-Typing - Text-1		2012-07-17 18:15:40.643000
	Edit pad (rev 113)		Brady	cv405	XVal Session 81	1	XVal Session 81-Typing - Text-1		2012-07-17 18:15:40.748000
	Edit pad (rev 114)		Dan	cv401	XVal Session 81	1	XVal Session 81-Typing - Text-1		2012-07-17 18:15:41.149000
	Edit pad (rev 115)		Brady	cv405	XVal Session 81	1	XVal Session 81-Typing - Text-1		2012-07-17 18:15:41.246000
	Edit pad (rev 116)		Dan	cv401	XVal Session 81	1	XVal Session 81-Typing - Text-1		2012-07-17 18:15:41.659000
	Edit pad (rev 117)		Brady	cv405	XVal Session 81	1	XVal Session 81-Typing - Text-1		2012-07-17 18:15:41.747000
	Edit pad (rev 118)		Dan	cv401	XVal Session 81	1	XVal Session 81-Typing - Text-1		2012-07-17 18:15:42.157000
	Edit pad (rev 119)		Brady	cv405	XVal Session 81	1	XVal Session 81-Typing - Text-1		2012-07-17 18:15:42.246000
	Edit pad (rev 120)		Brady	cv405	XVal Session 81	1	XVal Session 81-Typing - Text-1		2012-07-17 18:15:42.748000
	Edit pad (rev 121)		Dan	cv401	XVal Session 81	1	XVal Session 81-Typing - Text-1		2012-07-17 18:15:42.797000
	Edit pad (rev 122)		Brady	cv405	XVal Session 81	1	XVal Session 81-Typing - Text-1		2012-07-17 18:15:43.249000
	Edit pad (rev 123)		Dan	cv401	XVal Session 81	1	XVal Session 81-Typing - Text-1		2012-07-17 18:15:43.299000
	Edit pad (rev 124)		Dan	cv401	XVal Session 81	1	XVal Session 81-Typing - Text-1		2012-07-17 18:15:43.801000
	Edit pad (rev 125)		Capucine	cv402	XVal Session 81	1	XVal Session 81-Typing - Text-1		2012-07-17 18:15:43.982000
	Edit pad (rev 126)		Dan	cv401	XVal Session 81	1	XVal Session 81-Typing - Text-1		2012-07-17 18:15:44.300000
	Edit pad (rev 127)		Brady	cv405	XVal Session 81	1	XVal Session 81-Typing - Text-1		2012-07-17 18:15:44.424000
	Edit pad (rev 128)		Capucine	cv402	XVal Session 81	1	XVal Session 81-Typing - Text-1		2012-07-17 18:15:44.480000
	Edit pad (rev 129)		Dan	cv401	XVal Session 81	1	XVal Session 81-Typing - Text-1		2012-07-17 18:15:44.799000
	Edit pad (rev 130)		Brady	cv405	XVal Session 81	1	XVal Session 81-Typing - Text-1		2012-07-17 18:15:44.934000
	Edit pad (rev 131)		Capucine	cv402	XVal Session 81	1	XVal Session 81-Typing - Text-1		2012-07-17 18:15:44.985000
	Edit pad (rev 132)		Brady	cv405	XVal Session 81	1	XVal Session 81-Typing - Text-1		2012-07-17 18:15:45.436000
	Edit pad (rev 133)		Dan	cv401	XVal Session 81	1	XVal Session 81-Typing - Text-1		2012-07-17 18:15:45.448000
	Edit pad (rev 134)		Brady	cv405	XVal Session 81	1	XVal Session 81-Typing - Text-1		2012-07-17 18:15:45.936000
	Edit pad (rev 135)		Brady	cv405	XVal Session 81	1	XVal Session 81-Typing - Text-1		2012-07-17 18:15:46.728000
	Edit pad (rev 136)		Brady	cv405	XVal Session 81	1	XVal Session 81-Typing - Text-1		2012-07-17 18:15:47.232000
	Edit pad (rev 137)		Brady	cv405	XVal Session 81	1	XVal Session 81-Typing - Text-1		2012-07-17 18:15:47.732000
	Edit pad (rev 138)		Dan	cv401	XVal Session 81	1	XVal Session 81-Typing - Text-1		2012-07-17 18:15:48.151000
	Edit pad (rev 139)		Brady	cv405	XVal Session 81	1	XVal Session 81-Typing - Text-1		2012-07-17 18:15:48.230000
	Edit pad (rev 140)		Brady	cv405	XVal Session 81	1	XVal Session 81-Typing - Text-1		2012-07-17 18:15:48.732000
	Edit pad (rev 141)		Dan	cv401	XVal Session 81	1	XVal Session 81-Typing - Text-1		2012-07-17 18:15:48.750000
	Edit pad (rev 142)		Brady	cv405	XVal Session 81	1	XVal Session 81-Typing - Text-1		2012-07-17 18:15:49.234000
	Edit pad (rev 143)		Dan	cv401	XVal Session 81	1	XVal Session 81-Typing - Text-1		2012-07-17 18:15:49.253000
	Edit pad (rev 144)		Dan	cv401	XVal Session 81	1	XVal Session 81-Typing - Text-1		2012-07-17 18:15:50.429000
	Edit pad (rev 145)		Brady	cv405	XVal Session 81	1	XVal Session 81-Typing - Text-1		2012-07-17 18:15:50.794000
	Edit pad (rev 146)		Dan	cv401	XVal Session 81	1	XVal Session 81-Typing - Text-1		2012-07-17 18:15:50.938000
	Edit pad (rev 147)		Brady	cv405	XVal Session 81	1	XVal Session 81-Typing - Text-1		2012-07-17 18:15:52.960000
	Edit pad (rev 148)		Brady	cv405	XVal Session 81	1	XVal Session 81-Typing - Text-1		2012-07-17 18:15:53.717000
	Edit pad (rev 149)		Brady	cv405	XVal Session 81	1	XVal Session 81-Typing - Text-1		2012-07-17 18:15:54.217000
	Edit pad (rev 150)		Brady	cv405	XVal Session 81	1	XVal Session 81-Typing - Text-1		2012-07-17 18:15:54.717000
	Edit pad (rev 151)		Capucine	cv402	XVal Session 81	1	XVal Session 81-Typing - Text-1		2012-07-17 18:16:09.458000
	Edit pad (rev 152)		Capucine	cv402	XVal Session 81	1	XVal Session 81-Typing - Text-1		2012-07-17 18:16:09.965000
	Edit pad (rev 153)		Capucine	cv402	XVal Session 81	1	XVal Session 81-Typing - Text-1		2012-07-17 18:16:10.465000
	Edit pad (rev 154)		Dan	cv401	XVal Session 81	1	XVal Session 81-Typing - Text-1		2012-07-17 18:16:13.232000
	Edit pad (rev 155)		Dan	cv401	XVal Session 81	1	XVal Session 81-Typing - Text-1		2012-07-17 18:16:13.737000
	Edit pad (rev 156)		Dan	cv401	XVal Session 81	1	XVal Session 81-Typing - Text-1		2012-07-17 18:16:14.237000
	Edit pad (rev 157)		Dan	cv401	XVal Session 81	1	XVal Session 81-Typing - Text-1		2012-07-17 18:16:14.737000
	Edit pad (rev 158)		Dan	cv401	XVal Session 81	1	XVal Session 81-Typing - Text-1		2012-07-17 18:16:15.242000
	Edit pad (rev 159)		Dan	cv401	XVal Session 81	1	XVal Session 81-Typing - Text-1		2012-07-17 18:16:15.749000
	Edit pad (rev 160)		Dan	cv401	XVal Session 81	1	XVal Session 81-Typing - Text-1		2012-07-17 18:16:16.254000
	Edit pad (rev 161)		Dan	cv401	XVal Session 81	1	XVal Session 81-Typing - Text-1		2012-07-17 18:16:17.275000
	Edit pad (rev 162)		Dan	cv401	XVal Session 81	1	XVal Session 81-Typing - Text-1		2012-07-17 18:16:17.786000
	Edit pad (rev 163)		Dan	cv401	XVal Session 81	1	XVal Session 81-Typing - Text-1		2012-07-17 18:16:18.711000
	Edit pad (rev 164)		Dan	cv401	XVal Session 81	1	XVal Session 81-Typing - Text-1		2012-07-17 18:16:19.221000
	Edit pad (rev 165)		Dan	cv401	XVal Session 81	1	XVal Session 81-Typing - Text-1		2012-07-17 18:16:19.721000
	Edit pad (rev 166)		Dan	cv401	XVal Session 81	1	XVal Session 81-Typing - Text-1		2012-07-17 18:16:20.222000
	Edit pad (rev 167)		Dan	cv401	XVal Session 81	1	XVal Session 81-Typing - Text-1		2012-07-17 18:16:21.341000
	Edit pad (rev 168)		Dan	cv401	XVal Session 81	1	XVal Session 81-Typing - Text-1		2012-07-17 18:16:21.846000
	Edit pad (rev 169)		Dan	cv401	XVal Session 81	1	XVal Session 81-Typing - Text-1		2012-07-17 18:16:22.346000
	Edit pad (rev 170)		Dan	cv401	XVal Session 81	1	XVal Session 81-Typing - Text-1		2012-07-17 18:16:22.848000
	Edit pad (rev 171)		Dan	cv401	XVal Session 81	1	XVal Session 81-Typing - Text-1		2012-07-17 18:16:23.414000
	Edit pad (rev 172)		Dan	cv401	XVal Session 81	1	XVal Session 81-Typing - Text-1		2012-07-17 18:16:23.863000
	Edit pad (rev 173)		Dan	cv401	XVal Session 81	1	XVal Session 81-Typing - Text-1		2012-07-17 18:16:24.517000
	Edit pad (rev 174)		Dan	cv401	XVal Session 81	1	XVal Session 81-Typing - Text-1		2012-07-17 18:16:25.017000
	Edit pad (rev 175)		Dan	cv401	XVal Session 81	1	XVal Session 81-Typing - Text-1		2012-07-17 18:16:25.564000
	Edit pad (rev 176)		Dan	cv401	XVal Session 81	1	XVal Session 81-Typing - Text-1		2012-07-17 18:16:26.108000
	Edit pad (rev 177)		Dan	cv401	XVal Session 81	1	XVal Session 81-Typing - Text-1		2012-07-17 18:16:26.566000
	Edit pad (rev 178)		Brady	cv405	XVal Session 81	1	XVal Session 81-Typing - Text-1		2012-07-17 18:16:26.931000
	Edit pad (rev 179)		Dan	cv401	XVal Session 81	1	XVal Session 81-Typing - Text-1		2012-07-17 18:16:27.132000
	Edit pad (rev 180)		Brady	cv405	XVal Session 81	1	XVal Session 81-Typing - Text-1		2012-07-17 18:16:27.436000
	Edit pad (rev 181)		Dan	cv401	XVal Session 81	1	XVal Session 81-Typing - Text-1		2012-07-17 18:16:27.644000
	Edit pad (rev 182)		Dan	cv401	XVal Session 81	1	XVal Session 81-Typing - Text-1		2012-07-17 18:16:28.195000
	Edit pad (rev 183)		Dan	cv401	XVal Session 81	1	XVal Session 81-Typing - Text-1		2012-07-17 18:16:28.694000
	Edit pad (rev 184)		Brady	cv405	XVal Session 81	1	XVal Session 81-Typing - Text-1		2012-07-17 18:16:29.179000
	Edit pad (rev 185)		Brady	cv405	XVal Session 81	1	XVal Session 81-Typing - Text-1		2012-07-17 18:16:29.686000
	Edit pad (rev 186)		Dan	cv401	XVal Session 81	1	XVal Session 81-Typing - Text-1		2012-07-17 18:16:30.155000
	Edit pad (rev 187)		Brady	cv405	XVal Session 81	1	XVal Session 81-Typing - Text-1		2012-07-17 18:16:30.202000
	Edit pad (rev 188)		Dan	cv401	XVal Session 81	1	XVal Session 81-Typing - Text-1		2012-07-17 18:16:30.655000
	Edit pad (rev 189)		Brady	cv405	XVal Session 81	1	XVal Session 81-Typing - Text-1		2012-07-17 18:16:30.705000
	Edit pad (rev 190)		Dan	cv401	XVal Session 81	1	XVal Session 81-Typing - Text-1		2012-07-17 18:16:31.158000
	Edit pad (rev 191)		Brady	cv405	XVal Session 81	1	XVal Session 81-Typing - Text-1		2012-07-17 18:16:31.218000
	Edit pad (rev 192)		Dan	cv401	XVal Session 81	1	XVal Session 81-Typing - Text-1		2012-07-17 18:16:31.658000
	Edit pad (rev 193)		Brady	cv405	XVal Session 81	1	XVal Session 81-Typing - Text-1		2012-07-17 18:16:31.742000
	Edit pad (rev 194)		Dan	cv401	XVal Session 81	1	XVal Session 81-Typing - Text-1		2012-07-17 18:16:32.158000
	Edit pad (rev 195)		Brady	cv405	XVal Session 81	1	XVal Session 81-Typing - Text-1		2012-07-17 18:16:32.247000
	Edit pad (rev 196)		Dan	cv401	XVal Session 81	1	XVal Session 81-Typing - Text-1		2012-07-17 18:16:32.659000
	Edit pad (rev 197)		Dan	cv401	XVal Session 81	1	XVal Session 81-Typing - Text-1		2012-07-17 18:16:33.895000
	Edit pad (rev 198)		Dan	cv401	XVal Session 81	1	XVal Session 81-Typing - Text-1		2012-07-17 18:16:34.394000
	Edit pad (rev 199)		Dan	cv401	XVal Session 81	1	XVal Session 81-Typing - Text-1		2012-07-17 18:16:44.948000
	Edit pad (rev 200)		Dan	cv401	XVal Session 81	1	XVal Session 81-Typing - Text-1		2012-07-17 18:16:45.456000
	Edit pad (rev 201)		Dan	cv401	XVal Session 81	1	XVal Session 81-Typing - Text-1		2012-07-17 18:16:45.967000
	Edit pad (rev 202)		Dan	cv401	XVal Session 81	1	XVal Session 81-Typing - Text-1		2012-07-17 18:16:46.466000
	Edit pad (rev 203)		Dan	cv401	XVal Session 81	1	XVal Session 81-Typing - Text-1		2012-07-17 18:16:46.974000
	Edit pad (rev 204)		Dan	cv401	XVal Session 81	1	XVal Session 81-Typing - Text-1		2012-07-17 18:16:47.473000
	Edit pad (rev 205)		Dan	cv401	XVal Session 81	1	XVal Session 81-Typing - Text-1		2012-07-17 18:16:47.987000
	Edit pad (rev 206)		Dan	cv401	XVal Session 81	1	XVal Session 81-Typing - Text-1		2012-07-17 18:16:51.103000
	Edit pad (rev 207)		Dan	cv401	XVal Session 81	1	XVal Session 81-Typing - Text-1		2012-07-17 18:16:51.614000
	Edit pad (rev 208)		Dan	cv401	XVal Session 81	1	XVal Session 81-Typing - Text-1		2012-07-17 18:16:52.232000
	Edit pad (rev 209)		Dan	cv401	XVal Session 81	1	XVal Session 81-Typing - Text-1		2012-07-17 18:16:52.737000
	Edit pad (rev 210)		Dan	cv401	XVal Session 81	1	XVal Session 81-Typing - Text-1		2012-07-17 18:16:53.237000
	Edit pad (rev 211)		Dan	cv401	XVal Session 81	1	XVal Session 81-Typing - Text-1		2012-07-17 18:16:53.736000
	Edit pad (rev 212)		Dan	cv401	XVal Session 81	1	XVal Session 81-Typing - Text-1		2012-07-17 18:16:54.237000
	Edit pad (rev 213)		Dan	cv401	XVal Session 81	1	XVal Session 81-Typing - Text-1		2012-07-17 18:16:55.488000
	Edit pad (rev 214)		Dan	cv401	XVal Session 81	1	XVal Session 81-Typing - Text-1		2012-07-17 18:16:56.508000
	Edit pad (rev 215)		Dan	cv401	XVal Session 81	1	XVal Session 81-Typing - Text-1		2012-07-17 18:16:57.010000
	Edit pad (rev 216)		Dan	cv401	XVal Session 81	1	XVal Session 81-Typing - Text-1		2012-07-17 18:16:57.518000
	Edit pad (rev 217)		Dan	cv401	XVal Session 81	1	XVal Session 81-Typing - Text-1		2012-07-17 18:16:58.017000
	Edit pad (rev 218)		Dan	cv401	XVal Session 81	1	XVal Session 81-Typing - Text-1		2012-07-17 18:16:58.518000
	Edit pad (rev 219)		Dan	cv401	XVal Session 81	1	XVal Session 81-Typing - Text-1		2012-07-17 18:16:59.018000
	Edit pad (rev 220)		Dan	cv401	XVal Session 81	1	XVal Session 81-Typing - Text-1		2012-07-17 18:16:59.518000
	Edit pad (rev 221)		Dan	cv401	XVal Session 81	1	XVal Session 81-Typing - Text-1		2012-07-17 18:17:00.027000
	Edit pad (rev 222)		Dan	cv401	XVal Session 81	1	XVal Session 81-Typing - Text-1		2012-07-17 18:17:01.898000
	Edit pad (rev 223)		Dan	cv401	XVal Session 81	1	XVal Session 81-Typing - Text-1		2012-07-17 18:17:02.408000
	Edit pad (rev 224)		Dan	cv401	XVal Session 81	1	XVal Session 81-Typing - Text-1		2012-07-17 18:17:02.909000
	Edit pad (rev 225)		Dan	cv401	XVal Session 81	1	XVal Session 81-Typing - Text-1		2012-07-17 18:17:03.408000
	Edit pad (rev 226)		Dan	cv401	XVal Session 81	1	XVal Session 81-Typing - Text-1		2012-07-17 18:17:04.294000
	Edit pad (rev 227)		Dan	cv401	XVal Session 81	1	XVal Session 81-Typing - Text-1		2012-07-17 18:17:04.799000
	Edit pad (rev 228)		Dan	cv401	XVal Session 81	1	XVal Session 81-Typing - Text-1		2012-07-17 18:17:05.298000
	Edit pad (rev 229)		Dan	cv401	XVal Session 81	1	XVal Session 81-Typing - Text-1		2012-07-17 18:17:05.805000
	Edit pad (rev 230)		Dan	cv401	XVal Session 81	1	XVal Session 81-Typing - Text-1		2012-07-17 18:17:06.348000
	Edit pad (rev 231)		Dan	cv401	XVal Session 81	1	XVal Session 81-Typing - Text-1		2012-07-17 18:17:06.814000
	Edit pad (rev 232)		Dan	cv401	XVal Session 81	1	XVal Session 81-Typing - Text-1		2012-07-17 18:17:07.314000
	Edit pad (rev 233)		Dan	cv401	XVal Session 81	1	XVal Session 81-Typing - Text-1		2012-07-17 18:17:07.901000
	Edit pad (rev 234)		Dan	cv401	XVal Session 81	1	XVal Session 81-Typing - Text-1		2012-07-17 18:17:08.528000
	Edit pad (rev 235)		Dan	cv401	XVal Session 81	1	XVal Session 81-Typing - Text-1		2012-07-17 18:17:09.033000
	Edit pad (rev 236)		Dan	cv401	XVal Session 81	1	XVal Session 81-Typing - Text-1		2012-07-17 18:17:09.533000
	Edit pad (rev 237)		Dan	cv401	XVal Session 81	1	XVal Session 81-Typing - Text-1		2012-07-17 18:17:10.395000
	Edit pad (rev 238)		Dan	cv401	XVal Session 81	1	XVal Session 81-Typing - Text-1		2012-07-17 18:17:10.900000
	Edit pad (rev 239)		Dan	cv401	XVal Session 81	1	XVal Session 81-Typing - Text-1		2012-07-17 18:17:11.408000
	Edit pad (rev 240)		Dan	cv401	XVal Session 81	1	XVal Session 81-Typing - Text-1		2012-07-17 18:17:11.987000
	Edit pad (rev 241)		Dan	cv401	XVal Session 81	1	XVal Session 81-Typing - Text-1		2012-07-17 18:17:12.487000
	Edit pad (rev 242)		Dan	cv401	XVal Session 81	1	XVal Session 81-Typing - Text-1		2012-07-17 18:17:12.987000
	Edit pad (rev 243)		Dan	cv401	XVal Session 81	1	XVal Session 81-Typing - Text-1		2012-07-17 18:17:13.777000
	Edit pad (rev 244)		Dan	cv401	XVal Session 81	1	XVal Session 81-Typing - Text-1		2012-07-17 18:17:14.282000
	Edit pad (rev 245)		Dan	cv401	XVal Session 81	1	XVal Session 81-Typing - Text-1		2012-07-17 18:17:14.783000
	Edit pad (rev 246)		Dan	cv401	XVal Session 81	1	XVal Session 81-Typing - Text-1		2012-07-17 18:17:15.558000
	Edit pad (rev 247)		Dan	cv401	XVal Session 81	1	XVal Session 81-Typing - Text-1		2012-07-17 18:17:16.064000
	Edit pad (rev 248)		Dan	cv401	XVal Session 81	1	XVal Session 81-Typing - Text-1		2012-07-17 18:17:16.667000
	Edit pad (rev 249)		Dan	cv401	XVal Session 81	1	XVal Session 81-Typing - Text-1		2012-07-17 18:17:17.166000
	Edit pad (rev 250)		Dan	cv401	XVal Session 81	1	XVal Session 81-Typing - Text-1		2012-07-17 18:17:17.674000
	Edit pad (rev 251)		Dan	cv401	XVal Session 81	1	XVal Session 81-Typing - Text-1		2012-07-17 18:17:18.176000
	Edit pad (rev 252)		Dan	cv401	XVal Session 81	1	XVal Session 81-Typing - Text-1		2012-07-17 18:17:18.679000
	Edit pad (rev 253)		Dan	cv401	XVal Session 81	1	XVal Session 81-Typing - Text-1		2012-07-17 18:17:19.492000
	Edit pad (rev 254)		Dan	cv401	XVal Session 81	1	XVal Session 81-Typing - Text-1		2012-07-17 18:17:20.002000
	Edit pad (rev 255)		Dan	cv401	XVal Session 81	1	XVal Session 81-Typing - Text-1		2012-07-17 18:17:20.501000
	Edit pad (rev 256)		Dan	cv401	XVal Session 81	1	XVal Session 81-Typing - Text-1		2012-07-17 18:17:21.147000
	Edit pad (rev 257)		Dan	cv401	XVal Session 81	1	XVal Session 81-Typing - Text-1		2012-07-17 18:17:22.558000
	Edit pad (rev 258)		Dan	cv401	XVal Session 81	1	XVal Session 81-Typing - Text-1		2012-07-17 18:17:23.070000
	Edit pad (rev 259)		Dan	cv401	XVal Session 81	1	XVal Session 81-Typing - Text-1		2012-07-17 18:17:23.581000
	Edit pad (rev 260)		Dan	cv401	XVal Session 81	1	XVal Session 81-Typing - Text-1		2012-07-17 18:17:25.267000
	Edit pad (rev 261)		Dan	cv401	XVal Session 81	1	XVal Session 81-Typing - Text-1		2012-07-17 18:17:25.776000
	Edit pad (rev 262)		Dan	cv401	XVal Session 81	1	XVal Session 81-Typing - Text-1		2012-07-17 18:17:27.280000
	Edit pad (rev 263)		Dan	cv401	XVal Session 81	1	XVal Session 81-Typing - Text-1		2012-07-17 18:17:27.783000
	Edit pad (rev 264)		Dan	cv401	XVal Session 81	1	XVal Session 81-Typing - Text-1		2012-07-17 18:17:28.284000
	Edit pad (rev 265)		Dan	cv401	XVal Session 81	1	XVal Session 81-Typing - Text-1		2012-07-17 18:17:29.019000
	Edit pad (rev 266)		Dan	cv401	XVal Session 81	1	XVal Session 81-Typing - Text-1		2012-07-17 18:17:29.518000
	Edit pad (rev 267)		Dan	cv401	XVal Session 81	1	XVal Session 81-Typing - Text-1		2012-07-17 18:17:30.019000
	Edit pad (rev 268)		Dan	cv401	XVal Session 81	1	XVal Session 81-Typing - Text-1		2012-07-17 18:17:30.526000
	Edit pad (rev 269)		Dan	cv401	XVal Session 81	1	XVal Session 81-Typing - Text-1		2012-07-17 18:17:31.017000
	Edit pad (rev 270)		Dan	cv401	XVal Session 81	1	XVal Session 81-Typing - Text-1		2012-07-17 18:17:31.607000
	Edit pad (rev 271)		Capucine	cv402	XVal Session 81	1	XVal Session 81-Typing - Text-1		2012-07-17 18:17:32.407000
	Edit pad (rev 272)		Dan	cv401	XVal Session 81	1	XVal Session 81-Typing - Text-1		2012-07-17 18:17:32.541000
	Edit pad (rev 273)		Capucine	cv402	XVal Session 81	1	XVal Session 81-Typing - Text-1		2012-07-17 18:17:32.918000
	Edit pad (rev 274)		Dan	cv401	XVal Session 81	1	XVal Session 81-Typing - Text-1		2012-07-17 18:17:33.764000
	Edit pad (rev 275)		Dan	cv401	XVal Session 81	1	XVal Session 81-Typing - Text-1		2012-07-17 18:17:34.530000
	Edit pad (rev 276)		nic	cv403	XVal Session 81	1	XVal Session 81-Typing - Text-1		2012-07-17 18:17:34.694000
	Edit pad (rev 277)		nic	cv403	XVal Session 81	1	XVal Session 81-Typing - Text-1		2012-07-17 18:17:35.191000
	Edit pad (rev 278)		Dan	cv401	XVal Session 81	1	XVal Session 81-Typing - Text-1		2012-07-17 18:17:35.686000
	Edit pad (rev 279)		nic	cv403	XVal Session 81	1	XVal Session 81-Typing - Text-1		2012-07-17 18:17:35.935000
	Edit pad (rev 280)		Dan	cv401	XVal Session 81	1	XVal Session 81-Typing - Text-1		2012-07-17 18:17:36.189000
	Edit pad (rev 281)		nic	cv403	XVal Session 81	1	XVal Session 81-Typing - Text-1		2012-07-17 18:17:36.436000
	Edit pad (rev 282)		nic	cv403	XVal Session 81	1	XVal Session 81-Typing - Text-1		2012-07-17 18:17:37.792000
	Edit pad (rev 283)		Capucine	cv402	XVal Session 81	1	XVal Session 81-Typing - Text-1		2012-07-17 18:17:37.877000
	Edit pad (rev 284)		Capucine	cv402	XVal Session 81	1	XVal Session 81-Typing - Text-1		2012-07-17 18:17:38.387000
	Edit pad (rev 285)		nic	cv403	XVal Session 81	1	XVal Session 81-Typing - Text-1		2012-07-17 18:17:38.844000
	Edit pad (rev 286)		Capucine	cv402	XVal Session 81	1	XVal Session 81-Typing - Text-1		2012-07-17 18:17:41.328000
	Edit pad (rev 287)		Capucine	cv402	XVal Session 81	1	XVal Session 81-Typing - Text-1		2012-07-17 18:17:45.077000
	Edit pad (rev 288)		Dan	cv401	XVal Session 81	1	XVal Session 81-Typing - Text-1		2012-07-17 18:17:48.473000
	Edit pad (rev 289)		Dan	cv401	XVal Session 81	1	XVal Session 81-Typing - Text-1		2012-07-17 18:17:48.972000
	Edit pad (rev 290)		Dan	cv401	XVal Session 81	1	XVal Session 81-Typing - Text-1		2012-07-17 18:17:49.472000
	Edit pad (rev 291)		Dan	cv401	XVal Session 81	1	XVal Session 81-Typing - Text-1		2012-07-17 18:17:49.972000
	Edit pad (rev 292)		Dan	cv401	XVal Session 81	1	XVal Session 81-Typing - Text-1		2012-07-17 18:17:52.377000
	Edit pad (rev 293)		Dan	cv401	XVal Session 81	1	XVal Session 81-Typing - Text-1		2012-07-17 18:17:52.868000
	Edit pad (rev 294)		Dan	cv401	XVal Session 81	1	XVal Session 81-Typing - Text-1		2012-07-17 18:17:53.377000
	Edit pad (rev 295)		Dan	cv401	XVal Session 81	1	XVal Session 81-Typing - Text-1		2012-07-17 18:17:54.536000
	Edit pad (rev 296)		Dan	cv401	XVal Session 81	1	XVal Session 81-Typing - Text-1		2012-07-17 18:17:55.747000
	Edit pad (rev 297)		Dan	cv401	XVal Session 81	1	XVal Session 81-Typing - Text-1		2012-07-17 18:17:56.252000
	Edit pad (rev 298)		Dan	cv401	XVal Session 81	1	XVal Session 81-Typing - Text-1		2012-07-17 18:17:56.831000
	Edit pad (rev 299)		Dan	cv401	XVal Session 81	1	XVal Session 81-Typing - Text-1		2012-07-17 18:17:57.965000
	Edit pad (rev 300)		Dan	cv401	XVal Session 81	1	XVal Session 81-Typing - Text-1		2012-07-17 18:17:58.471000
	Edit pad (rev 301)		Dan	cv401	XVal Session 81	1	XVal Session 81-Typing - Text-1		2012-07-17 18:18:01.812000
	Edit pad (rev 302)		Dan	cv401	XVal Session 81	1	XVal Session 81-Typing - Text-1		2012-07-17 18:18:02.333000
	Edit pad (rev 303)		nic	cv403	XVal Session 81	1	XVal Session 81-Typing - Text-1		2012-07-17 18:18:02.630000
	Edit pad (rev 304)		Dan	cv401	XVal Session 81	1	XVal Session 81-Typing - Text-1		2012-07-17 18:18:02.833000
	Edit pad (rev 305)		Dan	cv401	XVal Session 81	1	XVal Session 81-Typing - Text-1		2012-07-17 18:18:03.713000
	Edit pad (rev 306)		Dan	cv401	XVal Session 81	1	XVal Session 81-Typing - Text-1		2012-07-17 18:18:05.260000
	Edit pad (rev 307)		nic	cv403	XVal Session 81	1	XVal Session 81-Typing - Text-1		2012-07-17 18:18:05.761000
	Edit pad (rev 308)		Dan	cv401	XVal Session 81	1	XVal Session 81-Typing - Text-1		2012-07-17 18:18:05.908000
	Edit pad (rev 309)		nic	cv403	XVal Session 81	1	XVal Session 81-Typing - Text-1		2012-07-17 18:18:06.269000
	Edit pad (rev 310)		Dan	cv401	XVal Session 81	1	XVal Session 81-Typing - Text-1		2012-07-17 18:18:06.408000
	Edit pad (rev 311)		Dan	cv401	XVal Session 81	1	XVal Session 81-Typing - Text-1		2012-07-17 18:18:06.908000
	Edit pad (rev 312)		Dan	cv401	XVal Session 81	1	XVal Session 81-Typing - Text-1		2012-07-17 18:18:07.410000
	Edit pad (rev 313)		Dan	cv401	XVal Session 81	1	XVal Session 81-Typing - Text-1		2012-07-17 18:18:07.913000
	Edit pad (rev 314)		nic	cv403	XVal Session 81	1	XVal Session 81-Typing - Text-1		2012-07-17 18:18:08.158000
	Edit pad (rev 315)		Dan	cv401	XVal Session 81	1	XVal Session 81-Typing - Text-1		2012-07-17 18:18:08.424000
	Edit pad (rev 316)		nic	cv403	XVal Session 81	1	XVal Session 81-Typing - Text-1		2012-07-17 18:18:08.697000
	Edit pad (rev 317)		Dan	cv401	XVal Session 81	1	XVal Session 81-Typing - Text-1		2012-07-17 18:18:08.924000
	Edit pad (rev 318)		nic	cv403	XVal Session 81	1	XVal Session 81-Typing - Text-1		2012-07-17 18:18:09.206000
	Edit pad (rev 319)		nic	cv403	XVal Session 81	1	XVal Session 81-Typing - Text-1		2012-07-17 18:18:09.707000
	Edit pad (rev 320)		Dan	cv401	XVal Session 81	1	XVal Session 81-Typing - Text-1		2012-07-17 18:18:09.929000
	Edit pad (rev 321)		nic	cv403	XVal Session 81	1	XVal Session 81-Typing - Text-1		2012-07-17 18:18:10.206000
	Edit pad (rev 322)		Dan	cv401	XVal Session 81	1	XVal Session 81-Typing - Text-1		2012-07-17 18:18:10.439000
	Edit pad (rev 323)		Dan	cv401	XVal Session 81	1	XVal Session 81-Typing - Text-1		2012-07-17 18:18:10.939000
	Edit pad (rev 324)		Dan	cv401	XVal Session 81	1	XVal Session 81-Typing - Text-1		2012-07-17 18:18:11.444000
	Edit pad (rev 325)		Dan	cv401	XVal Session 81	1	XVal Session 81-Typing - Text-1		2012-07-17 18:18:11.957000
	Edit pad (rev 326)		nic	cv403	XVal Session 81	1	XVal Session 81-Typing - Text-1		2012-07-17 18:18:11.993000
	Edit pad (rev 327)		Dan	cv401	XVal Session 81	1	XVal Session 81-Typing - Text-1		2012-07-17 18:18:12.455000
	Edit pad (rev 328)		nic	cv403	XVal Session 81	1	XVal Session 81-Typing - Text-1		2012-07-17 18:18:12.949000
	Edit pad (rev 329)		nic	cv403	XVal Session 81	1	XVal Session 81-Typing - Text-1		2012-07-17 18:18:13.458000
	Edit pad (rev 330)		Dan	cv401	XVal Session 81	1	XVal Session 81-Typing - Text-1		2012-07-17 18:18:13.517000
	Edit pad (rev 331)		nic	cv403	XVal Session 81	1	XVal Session 81-Typing - Text-1		2012-07-17 18:18:13.956000
	Edit pad (rev 332)		Dan	cv401	XVal Session 81	1	XVal Session 81-Typing - Text-1		2012-07-17 18:18:14.187000
	Edit pad (rev 333)		nic	cv403	XVal Session 81	1	XVal Session 81-Typing - Text-1		2012-07-17 18:18:14.456000
	Edit pad (rev 334)		nic	cv403	XVal Session 81	1	XVal Session 81-Typing - Text-1		2012-07-17 18:18:14.958000
	Edit pad (rev 335)		Dan	cv401	XVal Session 81	1	XVal Session 81-Typing - Text-1		2012-07-17 18:18:15.211000
	Edit pad (rev 336)		nic	cv403	XVal Session 81	1	XVal Session 81-Typing - Text-1		2012-07-17 18:18:15.472000
	Edit pad (rev 337)		Dan	cv401	XVal Session 81	1	XVal Session 81-Typing - Text-1		2012-07-17 18:18:15.721000
	Edit pad (rev 338)		nic	cv403	XVal Session 81	1	XVal Session 81-Typing - Text-1		2012-07-17 18:18:16.025000
	Edit pad (rev 339)		Dan	cv401	XVal Session 81	1	XVal Session 81-Typing - Text-1		2012-07-17 18:18:16.220000
	Edit pad (rev 340)		Dan	cv401	XVal Session 81	1	XVal Session 81-Typing - Text-1		2012-07-17 18:18:16.825000
	Edit pad (rev 341)		Dan	cv401	XVal Session 81	1	XVal Session 81-Typing - Text-1		2012-07-17 18:18:17.331000
	Edit pad (rev 342)		nic	cv403	XVal Session 81	1	XVal Session 81-Typing - Text-1		2012-07-17 18:18:17.352000
	Edit pad (rev 343)		Dan	cv401	XVal Session 81	1	XVal Session 81-Typing - Text-1		2012-07-17 18:18:17.830000
	Edit pad (rev 344)		nic	cv403	XVal Session 81	1	XVal Session 81-Typing - Text-1		2012-07-17 18:18:17.865000
	Edit pad (rev 345)		Dan	cv401	XVal Session 81	1	XVal Session 81-Typing - Text-1		2012-07-17 18:18:18.330000
	Edit pad (rev 346)		nic	cv403	XVal Session 81	1	XVal Session 81-Typing - Text-1		2012-07-17 18:18:18.535000
	Edit pad (rev 347)		Dan	cv401	XVal Session 81	1	XVal Session 81-Typing - Text-1		2012-07-17 18:18:18.829000
	Edit pad (rev 348)		nic	cv403	XVal Session 81	1	XVal Session 81-Typing - Text-1		2012-07-17 18:18:19.045000
	Edit pad (rev 349)		Dan	cv401	XVal Session 81	1	XVal Session 81-Typing - Text-1		2012-07-17 18:18:19.330000
	Edit pad (rev 350)		Dan	cv401	XVal Session 81	1	XVal Session 81-Typing - Text-1		2012-07-17 18:18:19.831000
	Edit pad (rev 351)		Capucine	cv402	XVal Session 81	1	XVal Session 81-Typing - Text-1		2012-07-17 18:18:22.986000
	Edit pad (rev 352)		Capucine	cv402	XVal Session 81	1	XVal Session 81-Typing - Text-1		2012-07-17 18:18:23.497000
	Edit pad (rev 353)		Capucine	cv402	XVal Session 81	1	XVal Session 81-Typing - Text-1		2012-07-17 18:18:23.996000
	Edit pad (rev 354)		Capucine	cv402	XVal Session 81	1	XVal Session 81-Typing - Text-1		2012-07-17 18:18:24.726000
	Edit pad (rev 355)		Capucine	cv402	XVal Session 81	1	XVal Session 81-Typing - Text-1		2012-07-17 18:18:25.232000
	Edit pad (rev 356)		Capucine	cv402	XVal Session 81	1	XVal Session 81-Typing - Text-1		2012-07-17 18:18:25.731000
	Edit pad (rev 357)		Dan	cv401	XVal Session 81	1	XVal Session 81-Typing - Text-1		2012-07-17 18:18:26.055000
	Edit pad (rev 358)		Capucine	cv402	XVal Session 81	1	XVal Session 81-Typing - Text-1		2012-07-17 18:18:26.230000
	Edit pad (rev 359)		Dan	cv401	XVal Session 81	1	XVal Session 81-Typing - Text-1		2012-07-17 18:18:26.564000
	Edit pad (rev 360)		Dan	cv401	XVal Session 81	1	XVal Session 81-Typing - Text-1		2012-07-17 18:18:27.064000
	Edit pad (rev 361)		Capucine	cv402	XVal Session 81	1	XVal Session 81-Typing - Text-1		2012-07-17 18:18:27.097000
	Edit pad (rev 362)		Dan	cv401	XVal Session 81	1	XVal Session 81-Typing - Text-1		2012-07-17 18:18:27.564000
	Edit pad (rev 363)		Capucine	cv402	XVal Session 81	1	XVal Session 81-Typing - Text-1		2012-07-17 18:18:27.605000
	Edit pad (rev 364)		Capucine	cv402	XVal Session 81	1	XVal Session 81-Typing - Text-1		2012-07-17 18:18:28.110000
	Edit pad (rev 365)		Capucine	cv402	XVal Session 81	1	XVal Session 81-Typing - Text-1		2012-07-17 18:18:28.623000
	Edit pad (rev 366)		Capucine	cv402	XVal Session 81	1	XVal Session 81-Typing - Text-1		2012-07-17 18:18:29.711000
	Edit pad (rev 367)		Capucine	cv402	XVal Session 81	1	XVal Session 81-Typing - Text-1		2012-07-17 18:18:30.214000
	Edit pad (rev 368)		Capucine	cv402	XVal Session 81	1	XVal Session 81-Typing - Text-1		2012-07-17 18:18:30.715000
	Edit pad (rev 369)		Dan	cv401	XVal Session 81	1	XVal Session 81-Typing - Text-1		2012-07-17 18:18:30.995000
	Edit pad (rev 370)		Capucine	cv402	XVal Session 81	1	XVal Session 81-Typing - Text-1		2012-07-17 18:18:31.214000
	Edit pad (rev 371)		Dan	cv401	XVal Session 81	1	XVal Session 81-Typing - Text-1		2012-07-17 18:18:31.528000
	Edit pad (rev 372)		Capucine	cv402	XVal Session 81	1	XVal Session 81-Typing - Text-1		2012-07-17 18:18:31.720000
	Edit pad (rev 373)		Dan	cv401	XVal Session 81	1	XVal Session 81-Typing - Text-1		2012-07-17 18:18:32.033000
	Edit pad (rev 374)		Capucine	cv402	XVal Session 81	1	XVal Session 81-Typing - Text-1		2012-07-17 18:18:32.231000
	Edit pad (rev 375)		Capucine	cv402	XVal Session 81	1	XVal Session 81-Typing - Text-1		2012-07-17 18:18:32.731000
	Edit pad (rev 376)		Capucine	cv402	XVal Session 81	1	XVal Session 81-Typing - Text-1		2012-07-17 18:18:33.238000
	Edit pad (rev 377)		Capucine	cv402	XVal Session 81	1	XVal Session 81-Typing - Text-1		2012-07-17 18:18:33.731000
	Edit pad (rev 378)		Capucine	cv402	XVal Session 81	1	XVal Session 81-Typing - Text-1		2012-07-17 18:18:34.232000
	Edit pad (rev 379)		Capucine	cv402	XVal Session 81	1	XVal Session 81-Typing - Text-1		2012-07-17 18:18:34.731000
	Edit pad (rev 380)		Dan	cv401	XVal Session 81	1	XVal Session 81-Typing - Text-1		2012-07-17 18:18:34.892000
	Edit pad (rev 381)		Dan	cv401	XVal Session 81	1	XVal Session 81-Typing - Text-1		2012-07-17 18:18:35.393000
	Edit pad (rev 382)		Capucine	cv402	XVal Session 81	1	XVal Session 81-Typing - Text-1		2012-07-17 18:18:35.835000
	Edit pad (rev 383)		Dan	cv401	XVal Session 81	1	XVal Session 81-Typing - Text-1		2012-07-17 18:18:35.904000
	Edit pad (rev 384)		Capucine	cv402	XVal Session 81	1	XVal Session 81-Typing - Text-1		2012-07-17 18:18:36.341000
	Edit pad (rev 385)		Dan	cv401	XVal Session 81	1	XVal Session 81-Typing - Text-1		2012-07-17 18:18:36.407000
	Edit pad (rev 386)		Capucine	cv402	XVal Session 81	1	XVal Session 81-Typing - Text-1		2012-07-17 18:18:36.840000
	Edit pad (rev 387)		Dan	cv401	XVal Session 81	1	XVal Session 81-Typing - Text-1		2012-07-17 18:18:36.907000
	Edit pad (rev 388)		Capucine	cv402	XVal Session 81	1	XVal Session 81-Typing - Text-1		2012-07-17 18:18:37.340000
	Edit pad (rev 389)		Dan	cv401	XVal Session 81	1	XVal Session 81-Typing - Text-1		2012-07-17 18:18:37.407000
	Edit pad (rev 390)		Capucine	cv402	XVal Session 81	1	XVal Session 81-Typing - Text-1		2012-07-17 18:18:37.839000
	Edit pad (rev 391)		Capucine	cv402	XVal Session 81	1	XVal Session 81-Typing - Text-1		2012-07-17 18:18:38.341000
	Edit pad (rev 392)		Dan	cv401	XVal Session 81	1	XVal Session 81-Typing - Text-1		2012-07-17 18:18:38.721000
	Edit pad (rev 393)		Capucine	cv402	XVal Session 81	1	XVal Session 81-Typing - Text-1		2012-07-17 18:18:38.838000
	Edit pad (rev 394)		Capucine	cv402	XVal Session 81	1	XVal Session 81-Typing - Text-1		2012-07-17 18:18:39.340000
	Edit pad (rev 395)		Dan	cv401	XVal Session 81	1	XVal Session 81-Typing - Text-1		2012-07-17 18:18:39.422000
	Edit pad (rev 396)		Capucine	cv402	XVal Session 81	1	XVal Session 81-Typing - Text-1		2012-07-17 18:18:39.841000
	Edit pad (rev 397)		Capucine	cv402	XVal Session 81	1	XVal Session 81-Typing - Text-1		2012-07-17 18:18:40.341000
	Edit pad (rev 398)		nic	cv403	XVal Session 81	1	XVal Session 81-Typing - Text-1		2012-07-17 18:18:40.594000
	Edit pad (rev 399)		Capucine	cv402	XVal Session 81	1	XVal Session 81-Typing - Text-1		2012-07-17 18:18:40.854000
	Edit pad (rev 400)		nic	cv403	XVal Session 81	1	XVal Session 81-Typing - Text-1		2012-07-17 18:18:41.097000
	Edit pad (rev 401)		Capucine	cv402	XVal Session 81	1	XVal Session 81-Typing - Text-1		2012-07-17 18:18:41.356000
	Edit pad (rev 402)		nic	cv403	XVal Session 81	1	XVal Session 81-Typing - Text-1		2012-07-17 18:18:41.744000
	Edit pad (rev 403)		Capucine	cv402	XVal Session 81	1	XVal Session 81-Typing - Text-1		2012-07-17 18:18:41.854000
	Edit pad (rev 404)		Dan	cv401	XVal Session 81	1	XVal Session 81-Typing - Text-1		2012-07-17 18:18:42.047000
	Edit pad (rev 405)		nic	cv403	XVal Session 81	1	XVal Session 81-Typing - Text-1		2012-07-17 18:18:42.252000
	Edit pad (rev 406)		Capucine	cv402	XVal Session 81	1	XVal Session 81-Typing - Text-1		2012-07-17 18:18:42.354000
	Edit pad (rev 407)		Dan	cv401	XVal Session 81	1	XVal Session 81-Typing - Text-1		2012-07-17 18:18:42.549000
	Edit pad (rev 408)		nic	cv403	XVal Session 81	1	XVal Session 81-Typing - Text-1		2012-07-17 18:18:42.750000
	Edit pad (rev 409)		Capucine	cv402	XVal Session 81	1	XVal Session 81-Typing - Text-1		2012-07-17 18:18:42.855000
	Edit pad (rev 410)		Dan	cv401	XVal Session 81	1	XVal Session 81-Typing - Text-1		2012-07-17 18:18:43.059000
	Edit pad (rev 411)		nic	cv403	XVal Session 81	1	XVal Session 81-Typing - Text-1		2012-07-17 18:18:43.251000
	Edit pad (rev 412)		Capucine	cv402	XVal Session 81	1	XVal Session 81-Typing - Text-1		2012-07-17 18:18:43.354000
	Edit pad (rev 413)		nic	cv403	XVal Session 81	1	XVal Session 81-Typing - Text-1		2012-07-17 18:18:43.753000
	Edit pad (rev 414)		Capucine	cv402	XVal Session 81	1	XVal Session 81-Typing - Text-1		2012-07-17 18:18:43.855000
	Edit pad (rev 415)		nic	cv403	XVal Session 81	1	XVal Session 81-Typing - Text-1		2012-07-17 18:18:44.258000
	Edit pad (rev 416)		Capucine	cv402	XVal Session 81	1	XVal Session 81-Typing - Text-1		2012-07-17 18:18:44.439000
	Edit pad (rev 417)		nic	cv403	XVal Session 81	1	XVal Session 81-Typing - Text-1		2012-07-17 18:18:44.769000
	Edit pad (rev 418)		Capucine	cv402	XVal Session 81	1	XVal Session 81-Typing - Text-1		2012-07-17 18:18:44.947000
	Edit pad (rev 419)		nic	cv403	XVal Session 81	1	XVal Session 81-Typing - Text-1		2012-07-17 18:18:45.269000
	Edit pad (rev 420)		Capucine	cv402	XVal Session 81	1	XVal Session 81-Typing - Text-1		2012-07-17 18:18:45.449000
	Edit pad (rev 421)		nic	cv403	XVal Session 81	1	XVal Session 81-Typing - Text-1		2012-07-17 18:18:45.770000
	Edit pad (rev 422)		Capucine	cv402	XVal Session 81	1	XVal Session 81-Typing - Text-1		2012-07-17 18:18:45.949000
	Edit pad (rev 423)		nic	cv403	XVal Session 81	1	XVal Session 81-Typing - Text-1		2012-07-17 18:18:46.270000
	Edit pad (rev 424)		Capucine	cv402	XVal Session 81	1	XVal Session 81-Typing - Text-1		2012-07-17 18:18:46.449000
	Edit pad (rev 425)		nic	cv403	XVal Session 81	1	XVal Session 81-Typing - Text-1		2012-07-17 18:18:46.775000
	Edit pad (rev 426)		Capucine	cv402	XVal Session 81	1	XVal Session 81-Typing - Text-1		2012-07-17 18:18:46.951000
	Edit pad (rev 427)		nic	cv403	XVal Session 81	1	XVal Session 81-Typing - Text-1		2012-07-17 18:18:47.284000
	Edit pad (rev 428)		Capucine	cv402	XVal Session 81	1	XVal Session 81-Typing - Text-1		2012-07-17 18:18:47.456000
	Edit pad (rev 429)		Capucine	cv402	XVal Session 81	1	XVal Session 81-Typing - Text-1		2012-07-17 18:18:47.962000
	Edit pad (rev 430)		nic	cv403	XVal Session 81	1	XVal Session 81-Typing - Text-1		2012-07-17 18:18:48.097000
	Edit pad (rev 431)		Capucine	cv402	XVal Session 81	1	XVal Session 81-Typing - Text-1		2012-07-17 18:18:48.466000
	Edit pad (rev 432)		nic	cv403	XVal Session 81	1	XVal Session 81-Typing - Text-1		2012-07-17 18:18:48.646000
	Edit pad (rev 433)		nic	cv403	XVal Session 81	1	XVal Session 81-Typing - Text-1		2012-07-17 18:18:49.147000
	Edit pad (rev 434)		nic	cv403	XVal Session 81	1	XVal Session 81-Typing - Text-1		2012-07-17 18:18:49.651000
	Edit pad (rev 435)		nic	cv403	XVal Session 81	1	XVal Session 81-Typing - Text-1		2012-07-17 18:18:50.396000
	Edit pad (rev 436)		nic	cv403	XVal Session 81	1	XVal Session 81-Typing - Text-1		2012-07-17 18:18:50.909000
	Edit pad (rev 437)		Capucine	cv402	XVal Session 81	1	XVal Session 81-Typing - Text-1		2012-07-17 18:18:50.925000
	Edit pad (rev 438)		nic	cv403	XVal Session 81	1	XVal Session 81-Typing - Text-1		2012-07-17 18:18:51.409000
	Edit pad (rev 439)		Capucine	cv402	XVal Session 81	1	XVal Session 81-Typing - Text-1		2012-07-17 18:18:51.434000
	Edit pad (rev 440)		nic	cv403	XVal Session 81	1	XVal Session 81-Typing - Text-1		2012-07-17 18:18:51.909000
	Edit pad (rev 441)		Capucine	cv402	XVal Session 81	1	XVal Session 81-Typing - Text-1		2012-07-17 18:18:51.934000
	Edit pad (rev 442)		Capucine	cv402	XVal Session 81	1	XVal Session 81-Typing - Text-1		2012-07-17 18:18:52.434000
	Edit pad (rev 443)		Capucine	cv402	XVal Session 81	1	XVal Session 81-Typing - Text-1		2012-07-17 18:18:52.936000
	Edit pad (rev 444)		nic	cv403	XVal Session 81	1	XVal Session 81-Typing - Text-1		2012-07-17 18:18:53.345000
	Edit pad (rev 445)		Capucine	cv402	XVal Session 81	1	XVal Session 81-Typing - Text-1		2012-07-17 18:18:53.618000
	Edit pad (rev 446)		nic	cv403	XVal Session 81	1	XVal Session 81-Typing - Text-1		2012-07-17 18:18:53.852000
	Edit pad (rev 447)		nic	cv403	XVal Session 81	1	XVal Session 81-Typing - Text-1		2012-07-17 18:18:54.357000
	Edit pad (rev 448)		nic	cv403	XVal Session 81	1	XVal Session 81-Typing - Text-1		2012-07-17 18:18:54.863000
	Edit pad (rev 449)		nic	cv403	XVal Session 81	1	XVal Session 81-Typing - Text-1		2012-07-17 18:18:55.655000
	Edit pad (rev 450)		nic	cv403	XVal Session 81	1	XVal Session 81-Typing - Text-1		2012-07-17 18:18:56.160000
	Edit pad (rev 451)		Dan	cv401	XVal Session 81	1	XVal Session 81-Typing - Text-1		2012-07-17 18:18:56.219000
	Edit pad (rev 452)		nic	cv403	XVal Session 81	1	XVal Session 81-Typing - Text-1		2012-07-17 18:18:56.659000
	Edit pad (rev 453)		Dan	cv401	XVal Session 81	1	XVal Session 81-Typing - Text-1		2012-07-17 18:18:56.721000
	Edit pad (rev 454)		nic	cv403	XVal Session 81	1	XVal Session 81-Typing - Text-1		2012-07-17 18:18:57.160000
	Edit pad (rev 455)		nic	cv403	XVal Session 81	1	XVal Session 81-Typing - Text-1		2012-07-17 18:18:58.130000
	Edit pad (rev 456)		Dan	cv401	XVal Session 81	1	XVal Session 81-Typing - Text-1		2012-07-17 18:18:58.298000
	Edit pad (rev 457)		Capucine	cv402	XVal Session 81	1	XVal Session 81-Typing - Text-1		2012-07-17 18:18:58.415000
	Edit pad (rev 458)		nic	cv403	XVal Session 81	1	XVal Session 81-Typing - Text-1		2012-07-17 18:18:58.650000
	Edit pad (rev 459)		Dan	cv401	XVal Session 81	1	XVal Session 81-Typing - Text-1		2012-07-17 18:18:58.797000
	Edit pad (rev 460)		nic	cv403	XVal Session 81	1	XVal Session 81-Typing - Text-1		2012-07-17 18:18:59.159000
	Edit pad (rev 461)		Dan	cv401	XVal Session 81	1	XVal Session 81-Typing - Text-1		2012-07-17 18:18:59.299000
	Edit pad (rev 462)		Dan	cv401	XVal Session 81	1	XVal Session 81-Typing - Text-1		2012-07-17 18:18:59.802000
	Edit pad (rev 463)		nic	cv403	XVal Session 81	1	XVal Session 81-Typing - Text-1		2012-07-17 18:18:59.996000
	Edit pad (rev 464)		Dan	cv401	XVal Session 81	1	XVal Session 81-Typing - Text-1		2012-07-17 18:19:00.314000
	Edit pad (rev 465)		nic	cv403	XVal Session 81	1	XVal Session 81-Typing - Text-1		2012-07-17 18:19:00.730000
	Edit pad (rev 466)		Dan	cv401	XVal Session 81	1	XVal Session 81-Typing - Text-1		2012-07-17 18:19:00.814000
	Edit pad (rev 467)		nic	cv403	XVal Session 81	1	XVal Session 81-Typing - Text-1		2012-07-17 18:19:01.235000
	Edit pad (rev 468)		Dan	cv401	XVal Session 81	1	XVal Session 81-Typing - Text-1		2012-07-17 18:19:01.314000
	Edit pad (rev 469)		nic	cv403	XVal Session 81	1	XVal Session 81-Typing - Text-1		2012-07-17 18:19:01.744000
	Edit pad (rev 470)		Dan	cv401	XVal Session 81	1	XVal Session 81-Typing - Text-1		2012-07-17 18:19:02.152000
	Edit pad (rev 471)		nic	cv403	XVal Session 81	1	XVal Session 81-Typing - Text-1		2012-07-17 18:19:02.598000
	Edit pad (rev 472)		Capucine	cv402	XVal Session 81	1	XVal Session 81-Typing - Text-1		2012-07-17 18:19:02.649000
	Edit pad (rev 473)		nic	cv403	XVal Session 81	1	XVal Session 81-Typing - Text-1		2012-07-17 18:19:03.482000
	Edit pad (rev 474)		nic	cv403	XVal Session 81	1	XVal Session 81-Typing - Text-1		2012-07-17 18:19:03.989000
	Edit pad (rev 475)		nic	cv403	XVal Session 81	1	XVal Session 81-Typing - Text-1		2012-07-17 18:19:04.486000
	Edit pad (rev 476)		Dan	cv401	XVal Session 81	1	XVal Session 81-Typing - Text-1		2012-07-17 18:19:04.592000
	Edit pad (rev 477)		nic	cv403	XVal Session 81	1	XVal Session 81-Typing - Text-1		2012-07-17 18:19:04.987000
	Edit pad (rev 478)		Dan	cv401	XVal Session 81	1	XVal Session 81-Typing - Text-1		2012-07-17 18:19:05.122000
	Edit pad (rev 479)		Capucine	cv402	XVal Session 81	1	XVal Session 81-Typing - Text-1		2012-07-17 18:19:05.189000
	Edit pad (rev 480)		nic	cv403	XVal Session 81	1	XVal Session 81-Typing - Text-1		2012-07-17 18:19:05.488000
	Edit pad (rev 481)		Dan	cv401	XVal Session 81	1	XVal Session 81-Typing - Text-1		2012-07-17 18:19:05.595000
	Edit pad (rev 482)		Capucine	cv402	XVal Session 81	1	XVal Session 81-Typing - Text-1		2012-07-17 18:19:05.691000
	Edit pad (rev 483)		Dan	cv401	XVal Session 81	1	XVal Session 81-Typing - Text-1		2012-07-17 18:19:06.098000
	Edit pad (rev 484)		Capucine	cv402	XVal Session 81	1	XVal Session 81-Typing - Text-1		2012-07-17 18:19:06.198000
	Edit pad (rev 485)		Dan	cv401	XVal Session 81	1	XVal Session 81-Typing - Text-1		2012-07-17 18:19:06.596000
	Edit pad (rev 486)		Capucine	cv402	XVal Session 81	1	XVal Session 81-Typing - Text-1		2012-07-17 18:19:06.698000
	Edit pad (rev 487)		Dan	cv401	XVal Session 81	1	XVal Session 81-Typing - Text-1		2012-07-17 18:19:07.098000
	Edit pad (rev 488)		Capucine	cv402	XVal Session 81	1	XVal Session 81-Typing - Text-1		2012-07-17 18:19:07.204000
	Edit pad (rev 489)		nic	cv403	XVal Session 81	1	XVal Session 81-Typing - Text-1		2012-07-17 18:19:07.438000
	Edit pad (rev 490)		Dan	cv401	XVal Session 81	1	XVal Session 81-Typing - Text-1		2012-07-17 18:19:07.597000
	Edit pad (rev 491)		Capucine	cv402	XVal Session 81	1	XVal Session 81-Typing - Text-1		2012-07-17 18:19:07.714000
	Edit pad (rev 492)		nic	cv403	XVal Session 81	1	XVal Session 81-Typing - Text-1		2012-07-17 18:19:07.941000
	Edit pad (rev 493)		Capucine	cv402	XVal Session 81	1	XVal Session 81-Typing - Text-1		2012-07-17 18:19:08.215000
	Edit pad (rev 494)		nic	cv403	XVal Session 81	1	XVal Session 81-Typing - Text-1		2012-07-17 18:19:08.441000
	Edit pad (rev 495)		Dan	cv401	XVal Session 81	1	XVal Session 81-Typing - Text-1		2012-07-17 18:19:08.466000
	Edit pad (rev 496)		Capucine	cv402	XVal Session 81	1	XVal Session 81-Typing - Text-1		2012-07-17 18:19:08.714000
	Edit pad (rev 497)		Dan	cv401	XVal Session 81	1	XVal Session 81-Typing - Text-1		2012-07-17 18:19:08.971000
	Edit pad (rev 498)		nic	cv403	XVal Session 81	1	XVal Session 81-Typing - Text-1		2012-07-17 18:19:09.085000
	Edit pad (rev 499)		Capucine	cv402	XVal Session 81	1	XVal Session 81-Typing - Text-1		2012-07-17 18:19:09.213000
	Edit pad (rev 500)		Dan	cv401	XVal Session 81	1	XVal Session 81-Typing - Text-1		2012-07-17 18:19:09.471000
	Edit pad (rev 501)		nic	cv403	XVal Session 81	1	XVal Session 81-Typing - Text-1		2012-07-17 18:19:09.597000
	Edit pad (rev 502)		Capucine	cv402	XVal Session 81	1	XVal Session 81-Typing - Text-1		2012-07-17 18:19:09.714000
	Edit pad (rev 503)		Dan	cv401	XVal Session 81	1	XVal Session 81-Typing - Text-1		2012-07-17 18:19:09.972000
	Edit pad (rev 504)		nic	cv403	XVal Session 81	1	XVal Session 81-Typing - Text-1		2012-07-17 18:19:10.095000
	Edit pad (rev 505)		Capucine	cv402	XVal Session 81	1	XVal Session 81-Typing - Text-1		2012-07-17 18:19:10.214000
	Edit pad (rev 506)		Dan	cv401	XVal Session 81	1	XVal Session 81-Typing - Text-1		2012-07-17 18:19:10.486000
	Edit pad (rev 507)		Capucine	cv402	XVal Session 81	1	XVal Session 81-Typing - Text-1		2012-07-17 18:19:10.716000
	Edit pad (rev 508)		nic	cv403	XVal Session 81	1	XVal Session 81-Typing - Text-1		2012-07-17 18:19:10.816000
	Edit pad (rev 509)		Capucine	cv402	XVal Session 81	1	XVal Session 81-Typing - Text-1		2012-07-17 18:19:11.214000
	Edit pad (rev 510)		Dan	cv401	XVal Session 81	1	XVal Session 81-Typing - Text-1		2012-07-17 18:19:11.280000
	Edit pad (rev 511)		nic	cv403	XVal Session 81	1	XVal Session 81-Typing - Text-1		2012-07-17 18:19:11.646000
	Edit pad (rev 512)		Capucine	cv402	XVal Session 81	1	XVal Session 81-Typing - Text-1		2012-07-17 18:19:11.713000
	Edit pad (rev 513)		Dan	cv401	XVal Session 81	1	XVal Session 81-Typing - Text-1		2012-07-17 18:19:11.782000
	Edit pad (rev 514)		nic	cv403	XVal Session 81	1	XVal Session 81-Typing - Text-1		2012-07-17 18:19:12.157000
	Edit pad (rev 515)		Capucine	cv402	XVal Session 81	1	XVal Session 81-Typing - Text-1		2012-07-17 18:19:12.213000
	Edit pad (rev 516)		Dan	cv401	XVal Session 81	1	XVal Session 81-Typing - Text-1		2012-07-17 18:19:12.283000
	Edit pad (rev 517)		nic	cv403	XVal Session 81	1	XVal Session 81-Typing - Text-1		2012-07-17 18:19:12.659000
	Edit pad (rev 518)		Capucine	cv402	XVal Session 81	1	XVal Session 81-Typing - Text-1		2012-07-17 18:19:12.716000
	Edit pad (rev 519)		Dan	cv401	XVal Session 81	1	XVal Session 81-Typing - Text-1		2012-07-17 18:19:12.782000
	Edit pad (rev 520)		Capucine	cv402	XVal Session 81	1	XVal Session 81-Typing - Text-1		2012-07-17 18:19:13.216000
	Edit pad (rev 521)		nic	cv403	XVal Session 81	1	XVal Session 81-Typing - Text-1		2012-07-17 18:19:13.262000
	Edit pad (rev 522)		Dan	cv401	XVal Session 81	1	XVal Session 81-Typing - Text-1		2012-07-17 18:19:13.283000
	Edit pad (rev 523)		Capucine	cv402	XVal Session 81	1	XVal Session 81-Typing - Text-1		2012-07-17 18:19:13.717000
	Edit pad (rev 524)		nic	cv403	XVal Session 81	1	XVal Session 81-Typing - Text-1		2012-07-17 18:19:13.790000
	Edit pad (rev 525)		Capucine	cv402	XVal Session 81	1	XVal Session 81-Typing - Text-1		2012-07-17 18:19:14.221000
	Edit pad (rev 526)		nic	cv403	XVal Session 81	1	XVal Session 81-Typing - Text-1		2012-07-17 18:19:14.304000
	Edit pad (rev 527)		Capucine	cv402	XVal Session 81	1	XVal Session 81-Typing - Text-1		2012-07-17 18:19:14.731000
	Edit pad (rev 528)		nic	cv403	XVal Session 81	1	XVal Session 81-Typing - Text-1		2012-07-17 18:19:14.814000
	Edit pad (rev 529)		Capucine	cv402	XVal Session 81	1	XVal Session 81-Typing - Text-1		2012-07-17 18:19:15.230000
	Edit pad (rev 530)		nic	cv403	XVal Session 81	1	XVal Session 81-Typing - Text-1		2012-07-17 18:19:15.315000
	Edit pad (rev 531)		Dan	cv401	XVal Session 81	1	XVal Session 81-Typing - Text-1		2012-07-17 18:19:15.589000
	Edit pad (rev 532)		Capucine	cv402	XVal Session 81	1	XVal Session 81-Typing - Text-1		2012-07-17 18:19:15.730000
	Edit pad (rev 533)		nic	cv403	XVal Session 81	1	XVal Session 81-Typing - Text-1		2012-07-17 18:19:15.816000
	Edit pad (rev 534)		Dan	cv401	XVal Session 81	1	XVal Session 81-Typing - Text-1		2012-07-17 18:19:16.110000
	Edit pad (rev 535)		Capucine	cv402	XVal Session 81	1	XVal Session 81-Typing - Text-1		2012-07-17 18:19:16.230000
	Edit pad (rev 536)		nic	cv403	XVal Session 81	1	XVal Session 81-Typing - Text-1		2012-07-17 18:19:16.316000
	Edit pad (rev 537)		Dan	cv401	XVal Session 81	1	XVal Session 81-Typing - Text-1		2012-07-17 18:19:16.611000
	Edit pad (rev 538)		Capucine	cv402	XVal Session 81	1	XVal Session 81-Typing - Text-1		2012-07-17 18:19:16.730000
	Edit pad (rev 539)		Dan	cv401	XVal Session 81	1	XVal Session 81-Typing - Text-1		2012-07-17 18:19:17.110000
	Edit pad (rev 540)		Capucine	cv402	XVal Session 81	1	XVal Session 81-Typing - Text-1		2012-07-17 18:19:17.237000
	Edit pad (rev 541)		nic	cv403	XVal Session 81	1	XVal Session 81-Typing - Text-1		2012-07-17 18:19:17.244000
	Edit pad (rev 542)		Dan	cv401	XVal Session 81	1	XVal Session 81-Typing - Text-1		2012-07-17 18:19:17.621000
	Edit pad (rev 543)		Capucine	cv402	XVal Session 81	1	XVal Session 81-Typing - Text-1		2012-07-17 18:19:17.745000
	Edit pad (rev 544)		nic	cv403	XVal Session 81	1	XVal Session 81-Typing - Text-1		2012-07-17 18:19:17.756000
	Edit pad (rev 545)		Dan	cv401	XVal Session 81	1	XVal Session 81-Typing - Text-1		2012-07-17 18:19:18.127000
	Edit pad (rev 546)		Capucine	cv402	XVal Session 81	1	XVal Session 81-Typing - Text-1		2012-07-17 18:19:18.246000
	Edit pad (rev 547)		nic	cv403	XVal Session 81	1	XVal Session 81-Typing - Text-1		2012-07-17 18:19:18.264000
	Edit pad (rev 548)		Dan	cv401	XVal Session 81	1	XVal Session 81-Typing - Text-1		2012-07-17 18:19:18.627000
	Edit pad (rev 549)		Capucine	cv402	XVal Session 81	1	XVal Session 81-Typing - Text-1		2012-07-17 18:19:18.745000
	Edit pad (rev 550)		nic	cv403	XVal Session 81	1	XVal Session 81-Typing - Text-1		2012-07-17 18:19:18.768000
	Edit pad (rev 551)		Dan	cv401	XVal Session 81	1	XVal Session 81-Typing - Text-1		2012-07-17 18:19:19.127000
	Edit pad (rev 552)		Capucine	cv402	XVal Session 81	1	XVal Session 81-Typing - Text-1		2012-07-17 18:19:19.255000
	Edit pad (rev 553)		nic	cv403	XVal Session 81	1	XVal Session 81-Typing - Text-1		2012-07-17 18:19:19.267000
	Edit pad (rev 554)		Capucine	cv402	XVal Session 81	1	XVal Session 81-Typing - Text-1		2012-07-17 18:19:19.750000
	Edit pad (rev 555)		nic	cv403	XVal Session 81	1	XVal Session 81-Typing - Text-1		2012-07-17 18:19:19.848000
	Edit pad (rev 556)		Capucine	cv402	XVal Session 81	1	XVal Session 81-Typing - Text-1		2012-07-17 18:19:20.246000
	Edit pad (rev 557)		nic	cv403	XVal Session 81	1	XVal Session 81-Typing - Text-1		2012-07-17 18:19:20.361000
	Edit pad (rev 558)		Capucine	cv402	XVal Session 81	1	XVal Session 81-Typing - Text-1		2012-07-17 18:19:20.838000
	Edit pad (rev 559)		Dan	cv401	XVal Session 81	1	XVal Session 81-Typing - Text-1		2012-07-17 18:19:20.910000
	Edit pad (rev 560)		nic	cv403	XVal Session 81	1	XVal Session 81-Typing - Text-1		2012-07-17 18:19:21.234000
	Edit pad (rev 561)		Capucine	cv402	XVal Session 81	1	XVal Session 81-Typing - Text-1		2012-07-17 18:19:21.354000
	Edit pad (rev 562)		Dan	cv401	XVal Session 81	1	XVal Session 81-Typing - Text-1		2012-07-17 18:19:21.409000
	Edit pad (rev 563)		nic	cv403	XVal Session 81	1	XVal Session 81-Typing - Text-1		2012-07-17 18:19:21.736000
	Edit pad (rev 564)		Capucine	cv402	XVal Session 81	1	XVal Session 81-Typing - Text-1		2012-07-17 18:19:21.844000
	Edit pad (rev 565)		Dan	cv401	XVal Session 81	1	XVal Session 81-Typing - Text-1		2012-07-17 18:19:21.916000
	Edit pad (rev 566)		nic	cv403	XVal Session 81	1	XVal Session 81-Typing - Text-1		2012-07-17 18:19:22.237000
	Edit pad (rev 567)		Capucine	cv402	XVal Session 81	1	XVal Session 81-Typing - Text-1		2012-07-17 18:19:22.357000
	Edit pad (rev 568)		Dan	cv401	XVal Session 81	1	XVal Session 81-Typing - Text-1		2012-07-17 18:19:22.422000
	Edit pad (rev 569)		Dan	cv401	XVal Session 81	1	XVal Session 81-Typing - Text-1		2012-07-17 18:19:22.929000
	Edit pad (rev 570)		Capucine	cv402	XVal Session 81	1	XVal Session 81-Typing - Text-1		2012-07-17 18:19:23.165000
	Edit pad (rev 571)		Dan	cv401	XVal Session 81	1	XVal Session 81-Typing - Text-1		2012-07-17 18:19:23.439000
	Edit pad (rev 572)		Capucine	cv402	XVal Session 81	1	XVal Session 81-Typing - Text-1		2012-07-17 18:19:24.017000
	Edit pad (rev 573)		Capucine	cv402	XVal Session 81	1	XVal Session 81-Typing - Text-1		2012-07-17 18:19:24.517000
	Edit pad (rev 574)		Dan	cv401	XVal Session 81	1	XVal Session 81-Typing - Text-1		2012-07-17 18:19:24.566000
	Edit pad (rev 575)		Capucine	cv402	XVal Session 81	1	XVal Session 81-Typing - Text-1		2012-07-17 18:19:25.045000
	Edit pad (rev 576)		Dan	cv401	XVal Session 81	1	XVal Session 81-Typing - Text-1		2012-07-17 18:19:25.078000
	Edit pad (rev 577)		nic	cv403	XVal Session 81	1	XVal Session 81-Typing - Text-1		2012-07-17 18:19:25.121000
	Edit pad (rev 578)		Capucine	cv402	XVal Session 81	1	XVal Session 81-Typing - Text-1		2012-07-17 18:19:25.545000
	Edit pad (rev 579)		nic	cv403	XVal Session 81	1	XVal Session 81-Typing - Text-1		2012-07-17 18:19:25.627000
	Edit pad (rev 580)		Capucine	cv402	XVal Session 81	1	XVal Session 81-Typing - Text-1		2012-07-17 18:19:26.049000
	Edit pad (rev 581)		Dan	cv401	XVal Session 81	1	XVal Session 81-Typing - Text-1		2012-07-17 18:19:26.382000
	Edit pad (rev 582)		Brady	cv405	XVal Session 81	1	XVal Session 81-Typing - Text-1		2012-07-17 18:19:27.167000
	Edit pad (rev 583)		nic	cv403	XVal Session 81	1	XVal Session 81-Typing - Text-1		2012-07-17 18:19:27.287000
	Edit pad (rev 584)		Dan	cv401	XVal Session 81	1	XVal Session 81-Typing - Text-1		2012-07-17 18:19:27.401000
	Edit pad (rev 585)		Brady	cv405	XVal Session 81	1	XVal Session 81-Typing - Text-1		2012-07-17 18:19:27.670000
	Edit pad (rev 586)		nic	cv403	XVal Session 81	1	XVal Session 81-Typing - Text-1		2012-07-17 18:19:27.786000
	Edit pad (rev 587)		Dan	cv401	XVal Session 81	1	XVal Session 81-Typing - Text-1		2012-07-17 18:19:27.907000
	Edit pad (rev 588)		Brady	cv405	XVal Session 81	1	XVal Session 81-Typing - Text-1		2012-07-17 18:19:28.170000
	Edit pad (rev 589)		Dan	cv401	XVal Session 81	1	XVal Session 81-Typing - Text-1		2012-07-17 18:19:28.409000
	Edit pad (rev 590)		nic	cv403	XVal Session 81	1	XVal Session 81-Typing - Text-1		2012-07-17 18:19:28.538000
	Edit pad (rev 591)		Brady	cv405	XVal Session 81	1	XVal Session 81-Typing - Text-1		2012-07-17 18:19:28.670000
	Edit pad (rev 592)		Capucine	cv402	XVal Session 81	1	XVal Session 81-Typing - Text-1		2012-07-17 18:19:28.885000
	Edit pad (rev 593)		nic	cv403	XVal Session 81	1	XVal Session 81-Typing - Text-1		2012-07-17 18:19:29.050000
	Edit pad (rev 594)		Brady	cv405	XVal Session 81	1	XVal Session 81-Typing - Text-1		2012-07-17 18:19:29.168000
	Edit pad (rev 595)		Capucine	cv402	XVal Session 81	1	XVal Session 81-Typing - Text-1		2012-07-17 18:19:29.388000
	Edit pad (rev 596)		Brady	cv405	XVal Session 81	1	XVal Session 81-Typing - Text-1		2012-07-17 18:19:29.669000
	Edit pad (rev 597)		nic	cv403	XVal Session 81	1	XVal Session 81-Typing - Text-1		2012-07-17 18:19:29.781000
	Edit pad (rev 598)		Capucine	cv402	XVal Session 81	1	XVal Session 81-Typing - Text-1		2012-07-17 18:19:29.886000
	Edit pad (rev 599)		Brady	cv405	XVal Session 81	1	XVal Session 81-Typing - Text-1		2012-07-17 18:19:30.170000
	Edit pad (rev 600)		nic	cv403	XVal Session 81	1	XVal Session 81-Typing - Text-1		2012-07-17 18:19:30.287000
	Edit pad (rev 601)		Dan	cv401	XVal Session 81	1	XVal Session 81-Typing - Text-1		2012-07-17 18:19:30.289000
	Edit pad (rev 602)		Capucine	cv402	XVal Session 81	1	XVal Session 81-Typing - Text-1		2012-07-17 18:19:30.387000
	Edit pad (rev 603)		Brady	cv405	XVal Session 81	1	XVal Session 81-Typing - Text-1		2012-07-17 18:19:30.841000
	Edit pad (rev 604)		Capucine	cv402	XVal Session 81	1	XVal Session 81-Typing - Text-1		2012-07-17 18:19:30.888000
	Edit pad (rev 605)		Dan	cv401	XVal Session 81	1	XVal Session 81-Typing - Text-1		2012-07-17 18:19:30.916000
	Edit pad (rev 606)		Brady	cv405	XVal Session 81	1	XVal Session 81-Typing - Text-1		2012-07-17 18:19:31.343000
	Edit pad (rev 607)		Capucine	cv402	XVal Session 81	1	XVal Session 81-Typing - Text-1		2012-07-17 18:19:31.393000
	Edit pad (rev 608)		Dan	cv401	XVal Session 81	1	XVal Session 81-Typing - Text-1		2012-07-17 18:19:31.423000
	Edit pad (rev 609)		Brady	cv405	XVal Session 81	1	XVal Session 81-Typing - Text-1		2012-07-17 18:19:31.843000
	Edit pad (rev 610)		Capucine	cv402	XVal Session 81	1	XVal Session 81-Typing - Text-1		2012-07-17 18:19:31.904000
	Edit pad (rev 611)		Dan	cv401	XVal Session 81	1	XVal Session 81-Typing - Text-1		2012-07-17 18:19:31.924000
	Edit pad (rev 612)		Brady	cv405	XVal Session 81	1	XVal Session 81-Typing - Text-1		2012-07-17 18:19:32.341000
	Edit pad (rev 613)		Capucine	cv402	XVal Session 81	1	XVal Session 81-Typing - Text-1		2012-07-17 18:19:32.401000
	Edit pad (rev 614)		Dan	cv401	XVal Session 81	1	XVal Session 81-Typing - Text-1		2012-07-17 18:19:32.427000
	Edit pad (rev 615)		Brady	cv405	XVal Session 81	1	XVal Session 81-Typing - Text-1		2012-07-17 18:19:32.843000
	Edit pad (rev 616)		Capucine	cv402	XVal Session 81	1	XVal Session 81-Typing - Text-1		2012-07-17 18:19:32.901000
	Edit pad (rev 617)		Dan	cv401	XVal Session 81	1	XVal Session 81-Typing - Text-1		2012-07-17 18:19:32.938000
	Edit pad (rev 618)		Capucine	cv402	XVal Session 81	1	XVal Session 81-Typing - Text-1		2012-07-17 18:19:33.403000
	Edit pad (rev 619)		nic	cv403	XVal Session 81	1	XVal Session 81-Typing - Text-1		2012-07-17 18:19:33.433000
	Edit pad (rev 620)		Dan	cv401	XVal Session 81	1	XVal Session 81-Typing - Text-1		2012-07-17 18:19:33.439000
	Edit pad (rev 621)		Capucine	cv402	XVal Session 81	1	XVal Session 81-Typing - Text-1		2012-07-17 18:19:33.905000
	Edit pad (rev 622)		Dan	cv401	XVal Session 81	1	XVal Session 81-Typing - Text-1		2012-07-17 18:19:33.939000
	Edit pad (rev 623)		nic	cv403	XVal Session 81	1	XVal Session 81-Typing - Text-1		2012-07-17 18:19:33.945000
	Edit pad (rev 624)		Capucine	cv402	XVal Session 81	1	XVal Session 81-Typing - Text-1		2012-07-17 18:19:34.407000
	Edit pad (rev 625)		nic	cv403	XVal Session 81	1	XVal Session 81-Typing - Text-1		2012-07-17 18:19:34.462000
	Edit pad (rev 626)		Capucine	cv402	XVal Session 81	1	XVal Session 81-Typing - Text-1		2012-07-17 18:19:34.918000
	Edit pad (rev 627)		Dan	cv401	XVal Session 81	1	XVal Session 81-Typing - Text-1		2012-07-17 18:19:34.997000
	Edit pad (rev 628)		Brady	cv405	XVal Session 81	1	XVal Session 81-Typing - Text-1		2012-07-17 18:19:35.020000
	Edit pad (rev 629)		Capucine	cv402	XVal Session 81	1	XVal Session 81-Typing - Text-1		2012-07-17 18:19:35.421000
	Edit pad (rev 630)		Dan	cv401	XVal Session 81	1	XVal Session 81-Typing - Text-1		2012-07-17 18:19:35.511000
	Edit pad (rev 631)		Brady	cv405	XVal Session 81	1	XVal Session 81-Typing - Text-1		2012-07-17 18:19:35.789000
	Edit pad (rev 632)		nic	cv403	XVal Session 81	1	XVal Session 81-Typing - Text-1		2012-07-17 18:19:35.816000
	Edit pad (rev 633)		Capucine	cv402	XVal Session 81	1	XVal Session 81-Typing - Text-1		2012-07-17 18:19:35.919000
	Edit pad (rev 634)		Dan	cv401	XVal Session 81	1	XVal Session 81-Typing - Text-1		2012-07-17 18:19:36.016000
	Edit pad (rev 635)		nic	cv403	XVal Session 81	1	XVal Session 81-Typing - Text-1		2012-07-17 18:19:36.330000
	Edit pad (rev 636)		Capucine	cv402	XVal Session 81	1	XVal Session 81-Typing - Text-1		2012-07-17 18:19:36.421000
	Edit pad (rev 637)		Dan	cv401	XVal Session 81	1	XVal Session 81-Typing - Text-1		2012-07-17 18:19:36.516000
	Edit pad (rev 638)		nic	cv403	XVal Session 81	1	XVal Session 81-Typing - Text-1		2012-07-17 18:19:36.841000
	Edit pad (rev 639)		Capucine	cv402	XVal Session 81	1	XVal Session 81-Typing - Text-1		2012-07-17 18:19:36.936000
	Edit pad (rev 640)		Dan	cv401	XVal Session 81	1	XVal Session 81-Typing - Text-1		2012-07-17 18:19:37.019000
	Edit pad (rev 641)		Brady	cv405	XVal Session 81	1	XVal Session 81-Typing - Text-1		2012-07-17 18:19:37.141000
	Edit pad (rev 642)		nic	cv403	XVal Session 81	1	XVal Session 81-Typing - Text-1		2012-07-17 18:19:37.331000
	Edit pad (rev 643)		Capucine	cv402	XVal Session 81	1	XVal Session 81-Typing - Text-1		2012-07-17 18:19:37.434000
	Edit pad (rev 644)		Dan	cv401	XVal Session 81	1	XVal Session 81-Typing - Text-1		2012-07-17 18:19:37.517000
	Edit pad (rev 645)		Brady	cv405	XVal Session 81	1	XVal Session 81-Typing - Text-1		2012-07-17 18:19:37.844000
	Edit pad (rev 646)		nic	cv403	XVal Session 81	1	XVal Session 81-Typing - Text-1		2012-07-17 18:19:37.852000
	Edit pad (rev 647)		Capucine	cv402	XVal Session 81	1	XVal Session 81-Typing - Text-1		2012-07-17 18:19:37.935000
	Edit pad (rev 648)		Dan	cv401	XVal Session 81	1	XVal Session 81-Typing - Text-1		2012-07-17 18:19:38.018000
	Edit pad (rev 649)		nic	cv403	XVal Session 81	1	XVal Session 81-Typing - Text-1		2012-07-17 18:19:38.331000
	Edit pad (rev 650)		Brady	cv405	XVal Session 81	1	XVal Session 81-Typing - Text-1		2012-07-17 18:19:38.407000
	Edit pad (rev 651)		Capucine	cv402	XVal Session 81	1	XVal Session 81-Typing - Text-1		2012-07-17 18:19:38.450000
	Edit pad (rev 652)		Dan	cv401	XVal Session 81	1	XVal Session 81-Typing - Text-1		2012-07-17 18:19:38.518000
	Edit pad (rev 653)		nic	cv403	XVal Session 81	1	XVal Session 81-Typing - Text-1		2012-07-17 18:19:38.831000
	Edit pad (rev 654)		Brady	cv405	XVal Session 81	1	XVal Session 81-Typing - Text-1		2012-07-17 18:19:38.929000
	Edit pad (rev 655)		Capucine	cv402	XVal Session 81	1	XVal Session 81-Typing - Text-1		2012-07-17 18:19:38.955000
	Edit pad (rev 656)		Dan	cv401	XVal Session 81	1	XVal Session 81-Typing - Text-1		2012-07-17 18:19:39.017000
	Edit pad (rev 657)		Brady	cv405	XVal Session 81	1	XVal Session 81-Typing - Text-1		2012-07-17 18:19:39.436000
	Edit pad (rev 658)		Capucine	cv402	XVal Session 81	1	XVal Session 81-Typing - Text-1		2012-07-17 18:19:39.472000
	Edit pad (rev 659)		Dan	cv401	XVal Session 81	1	XVal Session 81-Typing - Text-1		2012-07-17 18:19:39.517000
	Edit pad (rev 660)		nic	cv403	XVal Session 81	1	XVal Session 81-Typing - Text-1		2012-07-17 18:19:39.838000
	Edit pad (rev 661)		Brady	cv405	XVal Session 81	1	XVal Session 81-Typing - Text-1		2012-07-17 18:19:39.935000
	Edit pad (rev 662)		Capucine	cv402	XVal Session 81	1	XVal Session 81-Typing - Text-1		2012-07-17 18:19:39.988000
	Edit pad (rev 663)		Dan	cv401	XVal Session 81	1	XVal Session 81-Typing - Text-1		2012-07-17 18:19:40.022000
	Edit pad (rev 664)		nic	cv403	XVal Session 81	1	XVal Session 81-Typing - Text-1		2012-07-17 18:19:40.359000
	Edit pad (rev 665)		Brady	cv405	XVal Session 81	1	XVal Session 81-Typing - Text-1		2012-07-17 18:19:40.484000
	Edit pad (rev 666)		Capucine	cv402	XVal Session 81	1	XVal Session 81-Typing - Text-1		2012-07-17 18:19:40.497000
	Edit pad (rev 667)		Dan	cv401	XVal Session 81	1	XVal Session 81-Typing - Text-1		2012-07-17 18:19:40.939000
	Edit pad (rev 668)		Capucine	cv402	XVal Session 81	1	XVal Session 81-Typing - Text-1		2012-07-17 18:19:40.997000
	Edit pad (rev 669)		Brady	cv405	XVal Session 81	1	XVal Session 81-Typing - Text-1		2012-07-17 18:19:40.999000
	Edit pad (rev 670)		nic	cv403	XVal Session 81	1	XVal Session 81-Typing - Text-1		2012-07-17 18:19:41.204000
	Edit pad (rev 671)		Capucine	cv402	XVal Session 81	1	XVal Session 81-Typing - Text-1		2012-07-17 18:19:41.498000
	Edit pad (rev 672)		Dan	cv401	XVal Session 81	1	XVal Session 81-Typing - Text-1		2012-07-17 18:19:41.569000
	Edit pad (rev 673)		Brady	cv405	XVal Session 81	1	XVal Session 81-Typing - Text-1		2012-07-17 18:19:41.611000
	Edit pad (rev 674)		nic	cv403	XVal Session 81	1	XVal Session 81-Typing - Text-1		2012-07-17 18:19:41.705000
	Edit pad (rev 675)		Capucine	cv402	XVal Session 81	1	XVal Session 81-Typing - Text-1		2012-07-17 18:19:42
	Edit pad (rev 676)		Dan	cv401	XVal Session 81	1	XVal Session 81-Typing - Text-1		2012-07-17 18:19:42.070000
	Edit pad (rev 677)		Capucine	cv402	XVal Session 81	1	XVal Session 81-Typing - Text-1		2012-07-17 18:19:42.499000
	Edit pad (rev 678)		Dan	cv401	XVal Session 81	1	XVal Session 81-Typing - Text-1		2012-07-17 18:19:42.580000
	Edit pad (rev 679)		Capucine	cv402	XVal Session 81	1	XVal Session 81-Typing - Text-1		2012-07-17 18:19:42.998000
	Edit pad (rev 680)		Dan	cv401	XVal Session 81	1	XVal Session 81-Typing - Text-1		2012-07-17 18:19:43.096000
	Edit pad (rev 681)		Brady	cv405	XVal Session 81	1	XVal Session 81-Typing - Text-1		2012-07-17 18:19:43.297000
	Edit pad (rev 682)		Capucine	cv402	XVal Session 81	1	XVal Session 81-Typing - Text-1		2012-07-17 18:19:43.498000
	Edit pad (rev 683)		nic	cv403	XVal Session 81	1	XVal Session 81-Typing - Text-1		2012-07-17 18:19:43.530000
	Edit pad (rev 684)		Dan	cv401	XVal Session 81	1	XVal Session 81-Typing - Text-1		2012-07-17 18:19:43.630000
	Edit pad (rev 685)		Brady	cv405	XVal Session 81	1	XVal Session 81-Typing - Text-1		2012-07-17 18:19:43.810000
	Edit pad (rev 686)		Capucine	cv402	XVal Session 81	1	XVal Session 81-Typing - Text-1		2012-07-17 18:19:43.999000
	Edit pad (rev 687)		nic	cv403	XVal Session 81	1	XVal Session 81-Typing - Text-1		2012-07-17 18:19:44.034000
	Edit pad (rev 688)		Dan	cv401	XVal Session 81	1	XVal Session 81-Typing - Text-1		2012-07-17 18:19:44.102000
	Edit pad (rev 689)		Brady	cv405	XVal Session 81	1	XVal Session 81-Typing - Text-1		2012-07-17 18:19:44.310000
	Edit pad (rev 690)		Capucine	cv402	XVal Session 81	1	XVal Session 81-Typing - Text-1		2012-07-17 18:19:44.499000
	Edit pad (rev 691)		nic	cv403	XVal Session 81	1	XVal Session 81-Typing - Text-1		2012-07-17 18:19:44.534000
	Edit pad (rev 692)		Dan	cv401	XVal Session 81	1	XVal Session 81-Typing - Text-1		2012-07-17 18:19:44.616000
	Edit pad (rev 693)		Brady	cv405	XVal Session 81	1	XVal Session 81-Typing - Text-1		2012-07-17 18:19:44.811000
	Edit pad (rev 694)		nic	cv403	XVal Session 81	1	XVal Session 81-Typing - Text-1		2012-07-17 18:19:45.034000
	Edit pad (rev 695)		Capucine	cv402	XVal Session 81	1	XVal Session 81-Typing - Text-1		2012-07-17 18:19:45.047000
	Edit pad (rev 696)		Dan	cv401	XVal Session 81	1	XVal Session 81-Typing - Text-1		2012-07-17 18:19:45.117000
	Edit pad (rev 697)		Brady	cv405	XVal Session 81	1	XVal Session 81-Typing - Text-1		2012-07-17 18:19:45.392000
	Edit pad (rev 698)		Capucine	cv402	XVal Session 81	1	XVal Session 81-Typing - Text-1		2012-07-17 18:19:45.559000
	Edit pad (rev 699)		nic	cv403	XVal Session 81	1	XVal Session 81-Typing - Text-1		2012-07-17 18:19:45.789000
	Edit pad (rev 700)		Brady	cv405	XVal Session 81	1	XVal Session 81-Typing - Text-1		2012-07-17 18:19:45.891000
	Edit pad (rev 701)		Capucine	cv402	XVal Session 81	1	XVal Session 81-Typing - Text-1		2012-07-17 18:19:46.062000
	Edit pad (rev 702)		nic	cv403	XVal Session 81	1	XVal Session 81-Typing - Text-1		2012-07-17 18:19:46.321000
	Edit pad (rev 703)		Brady	cv405	XVal Session 81	1	XVal Session 81-Typing - Text-1		2012-07-17 18:19:46.406000
	Edit pad (rev 704)		Brady	cv405	XVal Session 81	1	XVal Session 81-Typing - Text-1		2012-07-17 18:19:46.919000
	Edit pad (rev 705)		Brady	cv405	XVal Session 81	1	XVal Session 81-Typing - Text-1		2012-07-17 18:19:47.420000
	Edit pad (rev 706)		nic	cv403	XVal Session 81	1	XVal Session 81-Typing - Text-1		2012-07-17 18:19:47.769000
	Edit pad (rev 707)		Brady	cv405	XVal Session 81	1	XVal Session 81-Typing - Text-1		2012-07-17 18:19:47.920000
	Edit pad (rev 708)		Dan	cv401	XVal Session 81	1	XVal Session 81-Typing - Text-1		2012-07-17 18:19:48.207000
	Edit pad (rev 709)		nic	cv403	XVal Session 81	1	XVal Session 81-Typing - Text-1		2012-07-17 18:19:48.268000
	Edit pad (rev 710)		Brady	cv405	XVal Session 81	1	XVal Session 81-Typing - Text-1		2012-07-17 18:19:48.427000
	Edit pad (rev 711)		nic	cv403	XVal Session 81	1	XVal Session 81-Typing - Text-1		2012-07-17 18:19:48.770000
	Edit pad (rev 712)		Dan	cv401	XVal Session 81	1	XVal Session 81-Typing - Text-1		2012-07-17 18:19:49.183000
	Edit pad (rev 713)		Brady	cv405	XVal Session 81	1	XVal Session 81-Typing - Text-1		2012-07-17 18:19:49.231000
	Edit pad (rev 714)		nic	cv403	XVal Session 81	1	XVal Session 81-Typing - Text-1		2012-07-17 18:19:49.283000
	Edit pad (rev 715)		Brady	cv405	XVal Session 81	1	XVal Session 81-Typing - Text-1		2012-07-17 18:19:49.732000
	Edit pad (rev 716)		Brady	cv405	XVal Session 81	1	XVal Session 81-Typing - Text-1		2012-07-17 18:19:50.232000
	Edit pad (rev 717)		nic	cv403	XVal Session 81	1	XVal Session 81-Typing - Text-1		2012-07-17 18:19:50.305000
	Edit pad (rev 718)		Brady	cv405	XVal Session 81	1	XVal Session 81-Typing - Text-1		2012-07-17 18:19:50.738000
	Edit pad (rev 719)		nic	cv403	XVal Session 81	1	XVal Session 81-Typing - Text-1		2012-07-17 18:19:50.768000
	Edit pad (rev 720)		Brady	cv405	XVal Session 81	1	XVal Session 81-Typing - Text-1		2012-07-17 18:19:51.264000
	Edit pad (rev 721)		nic	cv403	XVal Session 81	1	XVal Session 81-Typing - Text-1		2012-07-17 18:19:51.270000
	Edit pad (rev 722)		nic	cv403	XVal Session 81	1	XVal Session 81-Typing - Text-1		2012-07-17 18:19:51.768000
	Edit pad (rev 723)		nic	cv403	XVal Session 81	1	XVal Session 81-Typing - Text-1		2012-07-17 18:19:52.275000
	Edit pad (rev 724)		Brady	cv405	XVal Session 81	1	XVal Session 81-Typing - Text-1		2012-07-17 18:19:52.407000
	Edit pad (rev 725)		Brady	cv405	XVal Session 81	1	XVal Session 81-Typing - Text-1		2012-07-17 18:19:53.109000
	Edit pad (rev 726)		nic	cv403	XVal Session 81	1	XVal Session 81-Typing - Text-1		2012-07-17 18:19:53.220000
	Edit pad (rev 727)		Brady	cv405	XVal Session 81	1	XVal Session 81-Typing - Text-1		2012-07-17 18:19:53.672000
	Edit pad (rev 728)		nic	cv403	XVal Session 81	1	XVal Session 81-Typing - Text-1		2012-07-17 18:19:53.825000
	Edit pad (rev 729)		Brady	cv405	XVal Session 81	1	XVal Session 81-Typing - Text-1		2012-07-17 18:19:54.179000
	Edit pad (rev 730)		nic	cv403	XVal Session 81	1	XVal Session 81-Typing - Text-1		2012-07-17 18:19:54.332000
	Edit pad (rev 731)		Brady	cv405	XVal Session 81	1	XVal Session 81-Typing - Text-1		2012-07-17 18:19:54.686000
	Edit pad (rev 732)		nic	cv403	XVal Session 81	1	XVal Session 81-Typing - Text-1		2012-07-17 18:19:54.830000
	Edit pad (rev 733)		Brady	cv405	XVal Session 81	1	XVal Session 81-Typing - Text-1		2012-07-17 18:19:55.193000
	Edit pad (rev 734)		nic	cv403	XVal Session 81	1	XVal Session 81-Typing - Text-1		2012-07-17 18:19:55.331000
	Edit pad (rev 735)		Brady	cv405	XVal Session 81	1	XVal Session 81-Typing - Text-1		2012-07-17 18:19:55.717000
	Edit pad (rev 736)		nic	cv403	XVal Session 81	1	XVal Session 81-Typing - Text-1		2012-07-17 18:19:55.830000
	Edit pad (rev 737)		nic	cv403	XVal Session 81	1	XVal Session 81-Typing - Text-1		2012-07-17 18:19:56.332000
	Edit pad (rev 738)		nic	cv403	XVal Session 81	1	XVal Session 81-Typing - Text-1		2012-07-17 18:19:56.832000
	Edit pad (rev 739)		Brady	cv405	XVal Session 81	1	XVal Session 81-Typing - Text-1		2012-07-17 18:19:57.272000
	Edit pad (rev 740)		nic	cv403	XVal Session 81	1	XVal Session 81-Typing - Text-1		2012-07-17 18:19:57.349000
	Edit pad (rev 741)		Brady	cv405	XVal Session 81	1	XVal Session 81-Typing - Text-1		2012-07-17 18:19:57.780000
	Edit pad (rev 742)		nic	cv403	XVal Session 81	1	XVal Session 81-Typing - Text-1		2012-07-17 18:19:57.859000
	Edit pad (rev 743)		Dan	cv401	XVal Session 81	1	XVal Session 81-Typing - Text-1		2012-07-17 18:19:57.877000
	Edit pad (rev 744)		nic	cv403	XVal Session 81	1	XVal Session 81-Typing - Text-1		2012-07-17 18:19:58.363000
	Edit pad (rev 745)		Brady	cv405	XVal Session 81	1	XVal Session 81-Typing - Text-1		2012-07-17 18:19:58.419000
	Edit pad (rev 746)		Dan	cv401	XVal Session 81	1	XVal Session 81-Typing - Text-1		2012-07-17 18:19:58.733000
	Edit pad (rev 747)		nic	cv403	XVal Session 81	1	XVal Session 81-Typing - Text-1		2012-07-17 18:19:58.861000
	Edit pad (rev 748)		Brady	cv405	XVal Session 81	1	XVal Session 81-Typing - Text-1		2012-07-17 18:19:58.918000
	Edit pad (rev 749)		Capucine	cv402	XVal Session 81	1	XVal Session 81-Typing - Text-1		2012-07-17 18:19:58.949000
	Edit pad (rev 750)		Dan	cv401	XVal Session 81	1	XVal Session 81-Typing - Text-1		2012-07-17 18:19:59.238000
	Edit pad (rev 751)		Brady	cv405	XVal Session 81	1	XVal Session 81-Typing - Text-1		2012-07-17 18:19:59.441000
	Edit pad (rev 752)		Capucine	cv402	XVal Session 81	1	XVal Session 81-Typing - Text-1		2012-07-17 18:19:59.450000
	Edit pad (rev 753)		Dan	cv401	XVal Session 81	1	XVal Session 81-Typing - Text-1		2012-07-17 18:19:59.737000
	Edit pad (rev 754)		Capucine	cv402	XVal Session 81	1	XVal Session 81-Typing - Text-1		2012-07-17 18:19:59.949000
	Edit pad (rev 755)		nic	cv403	XVal Session 81	1	XVal Session 81-Typing - Text-1		2012-07-17 18:20:00.008000
	Edit pad (rev 756)		Brady	cv405	XVal Session 81	1	XVal Session 81-Typing - Text-1		2012-07-17 18:20:00.013000
	Edit pad (rev 757)		Dan	cv401	XVal Session 81	1	XVal Session 81-Typing - Text-1		2012-07-17 18:20:00.237000
	Edit pad (rev 758)		Capucine	cv402	XVal Session 81	1	XVal Session 81-Typing - Text-1		2012-07-17 18:20:00.450000
	Edit pad (rev 759)		Brady	cv405	XVal Session 81	1	XVal Session 81-Typing - Text-1		2012-07-17 18:20:00.518000
	Edit pad (rev 760)		Capucine	cv402	XVal Session 81	1	XVal Session 81-Typing - Text-1		2012-07-17 18:20:00.950000
	Edit pad (rev 761)		Dan	cv401	XVal Session 81	1	XVal Session 81-Typing - Text-1		2012-07-17 18:20:00.997000
	Edit pad (rev 762)		Brady	cv405	XVal Session 81	1	XVal Session 81-Typing - Text-1		2012-07-17 18:20:01.034000
	Edit pad (rev 763)		nic	cv403	XVal Session 81	1	XVal Session 81-Typing - Text-1		2012-07-17 18:20:01.216000
	Edit pad (rev 764)		Capucine	cv402	XVal Session 81	1	XVal Session 81-Typing - Text-1		2012-07-17 18:20:01.465000
	Edit pad (rev 765)		Dan	cv401	XVal Session 81	1	XVal Session 81-Typing - Text-1		2012-07-17 18:20:01.501000
	Edit pad (rev 766)		Brady	cv405	XVal Session 81	1	XVal Session 81-Typing - Text-1		2012-07-17 18:20:01.530000
	Edit pad (rev 767)		nic	cv403	XVal Session 81	1	XVal Session 81-Typing - Text-1		2012-07-17 18:20:01.723000
	Edit pad (rev 768)		Capucine	cv402	XVal Session 81	1	XVal Session 81-Typing - Text-1		2012-07-17 18:20:01.950000
	Edit pad (rev 769)		Dan	cv401	XVal Session 81	1	XVal Session 81-Typing - Text-1		2012-07-17 18:20:02.002000
	Edit pad (rev 770)		Brady	cv405	XVal Session 81	1	XVal Session 81-Typing - Text-1		2012-07-17 18:20:02.028000
	Edit pad (rev 771)		nic	cv403	XVal Session 81	1	XVal Session 81-Typing - Text-1		2012-07-17 18:20:02.223000
	Edit pad (rev 772)		Capucine	cv402	XVal Session 81	1	XVal Session 81-Typing - Text-1		2012-07-17 18:20:02.450000
	Edit pad (rev 773)		nic	cv403	XVal Session 81	1	XVal Session 81-Typing - Text-1		2012-07-17 18:20:02.722000
	Edit pad (rev 774)		Brady	cv405	XVal Session 81	1	XVal Session 81-Typing - Text-1		2012-07-17 18:20:02.838000
	Edit pad (rev 775)		Capucine	cv402	XVal Session 81	1	XVal Session 81-Typing - Text-1		2012-07-17 18:20:02.948000
	Edit pad (rev 776)		nic	cv403	XVal Session 81	1	XVal Session 81-Typing - Text-1		2012-07-17 18:20:03.221000
	Edit pad (rev 777)		Brady	cv405	XVal Session 81	1	XVal Session 81-Typing - Text-1		2012-07-17 18:20:03.341000
	Edit pad (rev 778)		Capucine	cv402	XVal Session 81	1	XVal Session 81-Typing - Text-1		2012-07-17 18:20:03.449000
	Edit pad (rev 779)		nic	cv403	XVal Session 81	1	XVal Session 81-Typing - Text-1		2012-07-17 18:20:03.722000
	Edit pad (rev 780)		Brady	cv405	XVal Session 81	1	XVal Session 81-Typing - Text-1		2012-07-17 18:20:03.841000
	Edit pad (rev 781)		Capucine	cv402	XVal Session 81	1	XVal Session 81-Typing - Text-1		2012-07-17 18:20:03.962000
	Edit pad (rev 782)		Dan	cv401	XVal Session 81	1	XVal Session 81-Typing - Text-1		2012-07-17 18:20:04.025000
	Edit pad (rev 783)		nic	cv403	XVal Session 81	1	XVal Session 81-Typing - Text-1		2012-07-17 18:20:04.303000
	Edit pad (rev 784)		Capucine	cv402	XVal Session 81	1	XVal Session 81-Typing - Text-1		2012-07-17 18:20:04.463000
	Edit pad (rev 785)		Brady	cv405	XVal Session 81	1	XVal Session 81-Typing - Text-1		2012-07-17 18:20:04.506000
	Edit pad (rev 786)		Dan	cv401	XVal Session 81	1	XVal Session 81-Typing - Text-1		2012-07-17 18:20:04.531000
	Edit pad (rev 787)		nic	cv403	XVal Session 81	1	XVal Session 81-Typing - Text-1		2012-07-17 18:20:04.802000
	Edit pad (rev 788)		Capucine	cv402	XVal Session 81	1	XVal Session 81-Typing - Text-1		2012-07-17 18:20:04.964000
	Edit pad (rev 789)		Brady	cv405	XVal Session 81	1	XVal Session 81-Typing - Text-1		2012-07-17 18:20:05.012000
	Edit pad (rev 790)		nic	cv403	XVal Session 81	1	XVal Session 81-Typing - Text-1		2012-07-17 18:20:05.315000
	Edit pad (rev 791)		Dan	cv401	XVal Session 81	1	XVal Session 81-Typing - Text-1		2012-07-17 18:20:05.383000
	Edit pad (rev 792)		Capucine	cv402	XVal Session 81	1	XVal Session 81-Typing - Text-1		2012-07-17 18:20:05.464000
	Edit pad (rev 793)		Brady	cv405	XVal Session 81	1	XVal Session 81-Typing - Text-1		2012-07-17 18:20:05.512000
	Edit pad (rev 794)		nic	cv403	XVal Session 81	1	XVal Session 81-Typing - Text-1		2012-07-17 18:20:05.816000
	Edit pad (rev 795)		Dan	cv401	XVal Session 81	1	XVal Session 81-Typing - Text-1		2012-07-17 18:20:05.891000
	Edit pad (rev 796)		Capucine	cv402	XVal Session 81	1	XVal Session 81-Typing - Text-1		2012-07-17 18:20:05.966000
	Edit pad (rev 797)		Brady	cv405	XVal Session 81	1	XVal Session 81-Typing - Text-1		2012-07-17 18:20:06.013000
	Edit pad (rev 798)		nic	cv403	XVal Session 81	1	XVal Session 81-Typing - Text-1		2012-07-17 18:20:06.315000
	Edit pad (rev 799)		Dan	cv401	XVal Session 81	1	XVal Session 81-Typing - Text-1		2012-07-17 18:20:06.393000
	Edit pad (rev 800)		Capucine	cv402	XVal Session 81	1	XVal Session 81-Typing - Text-1		2012-07-17 18:20:06.464000
	Edit pad (rev 801)		nic	cv403	XVal Session 81	1	XVal Session 81-Typing - Text-1		2012-07-17 18:20:06.815000
	Edit pad (rev 802)		Dan	cv401	XVal Session 81	1	XVal Session 81-Typing - Text-1		2012-07-17 18:20:06.891000
	Edit pad (rev 803)		Capucine	cv402	XVal Session 81	1	XVal Session 81-Typing - Text-1		2012-07-17 18:20:06.967000
	Edit pad (rev 804)		nic	cv403	XVal Session 81	1	XVal Session 81-Typing - Text-1		2012-07-17 18:20:07.315000
	Edit pad (rev 805)		Dan	cv401	XVal Session 81	1	XVal Session 81-Typing - Text-1		2012-07-17 18:20:07.697000
	Edit pad (rev 806)		nic	cv403	XVal Session 81	1	XVal Session 81-Typing - Text-1		2012-07-17 18:20:07.814000
	Edit pad (rev 807)		Capucine	cv402	XVal Session 81	1	XVal Session 81-Typing - Text-1		2012-07-17 18:20:07.848000
	Edit pad (rev 808)		Brady	cv405	XVal Session 81	1	XVal Session 81-Typing - Text-1		2012-07-17 18:20:08.003000
	Edit pad (rev 809)		Dan	cv401	XVal Session 81	1	XVal Session 81-Typing - Text-1		2012-07-17 18:20:08.205000
	Edit pad (rev 810)		nic	cv403	XVal Session 81	1	XVal Session 81-Typing - Text-1		2012-07-17 18:20:08.314000
	Edit pad (rev 811)		Capucine	cv402	XVal Session 81	1	XVal Session 81-Typing - Text-1		2012-07-17 18:20:08.354000
	Edit pad (rev 812)		Brady	cv405	XVal Session 81	1	XVal Session 81-Typing - Text-1		2012-07-17 18:20:08.513000
	Edit pad (rev 813)		nic	cv403	XVal Session 81	1	XVal Session 81-Typing - Text-1		2012-07-17 18:20:08.814000
	Edit pad (rev 814)		Capucine	cv402	XVal Session 81	1	XVal Session 81-Typing - Text-1		2012-07-17 18:20:08.857000
	Edit pad (rev 815)		Dan	cv401	XVal Session 81	1	XVal Session 81-Typing - Text-1		2012-07-17 18:20:08.960000
	Edit pad (rev 816)		Brady	cv405	XVal Session 81	1	XVal Session 81-Typing - Text-1		2012-07-17 18:20:09.019000
	Edit pad (rev 817)		nic	cv403	XVal Session 81	1	XVal Session 81-Typing - Text-1		2012-07-17 18:20:09.315000
	Edit pad (rev 818)		Dan	cv401	XVal Session 81	1	XVal Session 81-Typing - Text-1		2012-07-17 18:20:09.462000
	Edit pad (rev 819)		Capucine	cv402	XVal Session 81	1	XVal Session 81-Typing - Text-1		2012-07-17 18:20:09.567000
	Edit pad (rev 820)		nic	cv403	XVal Session 81	1	XVal Session 81-Typing - Text-1		2012-07-17 18:20:09.816000
	Edit pad (rev 821)		Dan	cv401	XVal Session 81	1	XVal Session 81-Typing - Text-1		2012-07-17 18:20:09.969000
	Edit pad (rev 822)		Capucine	cv402	XVal Session 81	1	XVal Session 81-Typing - Text-1		2012-07-17 18:20:10.212000
	Edit pad (rev 823)		nic	cv403	XVal Session 81	1	XVal Session 81-Typing - Text-1		2012-07-17 18:20:10.314000
	Edit pad (rev 824)		Dan	cv401	XVal Session 81	1	XVal Session 81-Typing - Text-1		2012-07-17 18:20:10.471000
	Edit pad (rev 825)		Brady	cv405	XVal Session 81	1	XVal Session 81-Typing - Text-1		2012-07-17 18:20:11.414000
	Edit pad (rev 826)		Dan	cv401	XVal Session 81	1	XVal Session 81-Typing - Text-1		2012-07-17 18:20:11.647000
	Edit pad (rev 827)		Brady	cv405	XVal Session 81	1	XVal Session 81-Typing - Text-1		2012-07-17 18:20:11.920000
	Edit pad (rev 828)		Dan	cv401	XVal Session 81	1	XVal Session 81-Typing - Text-1		2012-07-17 18:20:12.157000
	Edit pad (rev 829)		Brady	cv405	XVal Session 81	1	XVal Session 81-Typing - Text-1		2012-07-17 18:20:12.560000
	Edit pad (rev 830)		Dan	cv401	XVal Session 81	1	XVal Session 81-Typing - Text-1		2012-07-17 18:20:12.656000
	Edit pad (rev 831)		nic	cv403	XVal Session 81	1	XVal Session 81-Typing - Text-1		2012-07-17 18:20:13.088000
	Edit pad (rev 832)		Brady	cv405	XVal Session 81	1	XVal Session 81-Typing - Text-1		2012-07-17 18:20:13.125000
	Edit pad (rev 833)		Dan	cv401	XVal Session 81	1	XVal Session 81-Typing - Text-1		2012-07-17 18:20:13.156000
	Edit pad (rev 834)		Capucine	cv402	XVal Session 81	1	XVal Session 81-Typing - Text-1		2012-07-17 18:20:13.165000
	Edit pad (rev 835)		nic	cv403	XVal Session 81	1	XVal Session 81-Typing - Text-1		2012-07-17 18:20:13.597000
	Edit pad (rev 836)		Brady	cv405	XVal Session 81	1	XVal Session 81-Typing - Text-1		2012-07-17 18:20:13.625000
	Edit pad (rev 837)		Dan	cv401	XVal Session 81	1	XVal Session 81-Typing - Text-1		2012-07-17 18:20:13.657000
	Edit pad (rev 838)		Dan	cv401	XVal Session 81	1	XVal Session 81-Typing - Text-1		2012-07-17 18:20:14.158000
	Edit pad (rev 839)		nic	cv403	XVal Session 81	1	XVal Session 81-Typing - Text-1		2012-07-17 18:20:14.247000
	Edit pad (rev 840)		Dan	cv401	XVal Session 81	1	XVal Session 81-Typing - Text-1		2012-07-17 18:20:14.658000
	Edit pad (rev 841)		nic	cv403	XVal Session 81	1	XVal Session 81-Typing - Text-1		2012-07-17 18:20:14.736000
	Edit pad (rev 842)		Dan	cv401	XVal Session 81	1	XVal Session 81-Typing - Text-1		2012-07-17 18:20:15.158000
	Edit pad (rev 843)		Dan	cv401	XVal Session 81	1	XVal Session 81-Typing - Text-1		2012-07-17 18:20:15.658000
	Edit pad (rev 844)		nic	cv403	XVal Session 81	1	XVal Session 81-Typing - Text-1		2012-07-17 18:20:15.733000
	Edit pad (rev 845)		Capucine	cv402	XVal Session 81	1	XVal Session 81-Typing - Text-1		2012-07-17 18:20:16.097000
	Edit pad (rev 846)		Dan	cv401	XVal Session 81	1	XVal Session 81-Typing - Text-1		2012-07-17 18:20:16.156000
	Edit pad (rev 847)		nic	cv403	XVal Session 81	1	XVal Session 81-Typing - Text-1		2012-07-17 18:20:16.235000
	Edit pad (rev 848)		Capucine	cv402	XVal Session 81	1	XVal Session 81-Typing - Text-1		2012-07-17 18:20:16.607000
	Edit pad (rev 849)		Dan	cv401	XVal Session 81	1	XVal Session 81-Typing - Text-1		2012-07-17 18:20:16.664000
	Edit pad (rev 850)		nic	cv403	XVal Session 81	1	XVal Session 81-Typing - Text-1		2012-07-17 18:20:16.736000
	Edit pad (rev 851)		Brady	cv405	XVal Session 81	1	XVal Session 81-Typing - Text-1		2012-07-17 18:20:16.997000
	Edit pad (rev 852)		Capucine	cv402	XVal Session 81	1	XVal Session 81-Typing - Text-1		2012-07-17 18:20:17.118000
	Edit pad (rev 853)		Dan	cv401	XVal Session 81	1	XVal Session 81-Typing - Text-1		2012-07-17 18:20:17.172000
	Edit pad (rev 854)		Brady	cv405	XVal Session 81	1	XVal Session 81-Typing - Text-1		2012-07-17 18:20:17.502000
	Edit pad (rev 855)		nic	cv403	XVal Session 81	1	XVal Session 81-Typing - Text-1		2012-07-17 18:20:17.607000
	Edit pad (rev 856)		Capucine	cv402	XVal Session 81	1	XVal Session 81-Typing - Text-1		2012-07-17 18:20:17.612000
	Edit pad (rev 857)		nic	cv403	XVal Session 81	1	XVal Session 81-Typing - Text-1		2012-07-17 18:20:18.113000
	Edit pad (rev 858)		Brady	cv405	XVal Session 81	1	XVal Session 81-Typing - Text-1		2012-07-17 18:20:18.203000
	Edit pad (rev 859)		Dan	cv401	XVal Session 81	1	XVal Session 81-Typing - Text-1		2012-07-17 18:20:18.331000
	Edit pad (rev 860)		nic	cv403	XVal Session 81	1	XVal Session 81-Typing - Text-1		2012-07-17 18:20:18.613000
	Edit pad (rev 861)		Capucine	cv402	XVal Session 81	1	XVal Session 81-Typing - Text-1		2012-07-17 18:20:18.664000
	Edit pad (rev 862)		Brady	cv405	XVal Session 81	1	XVal Session 81-Typing - Text-1		2012-07-17 18:20:18.713000
	Edit pad (rev 863)		Dan	cv401	XVal Session 81	1	XVal Session 81-Typing - Text-1		2012-07-17 18:20:18.836000
	Edit pad (rev 864)		Capucine	cv402	XVal Session 81	1	XVal Session 81-Typing - Text-1		2012-07-17 18:20:19.186000
	Edit pad (rev 865)		Brady	cv405	XVal Session 81	1	XVal Session 81-Typing - Text-1		2012-07-17 18:20:19.231000
	Edit pad (rev 866)		nic	cv403	XVal Session 81	1	XVal Session 81-Typing - Text-1		2012-07-17 18:20:19.296000
	Edit pad (rev 867)		Dan	cv401	XVal Session 81	1	XVal Session 81-Typing - Text-1		2012-07-17 18:20:19.343000
	Edit pad (rev 868)		Capucine	cv402	XVal Session 81	1	XVal Session 81-Typing - Text-1		2012-07-17 18:20:19.681000
	Edit pad (rev 869)		Brady	cv405	XVal Session 81	1	XVal Session 81-Typing - Text-1		2012-07-17 18:20:19.731000
	Edit pad (rev 870)		nic	cv403	XVal Session 81	1	XVal Session 81-Typing - Text-1		2012-07-17 18:20:19.795000
	Edit pad (rev 871)		Dan	cv401	XVal Session 81	1	XVal Session 81-Typing - Text-1		2012-07-17 18:20:19.843000
	Edit pad (rev 872)		Capucine	cv402	XVal Session 81	1	XVal Session 81-Typing - Text-1		2012-07-17 18:20:20.185000
	Edit pad (rev 873)		Brady	cv405	XVal Session 81	1	XVal Session 81-Typing - Text-1		2012-07-17 18:20:20.232000
	Edit pad (rev 874)		Dan	cv401	XVal Session 81	1	XVal Session 81-Typing - Text-1		2012-07-17 18:20:20.344000
	Edit pad (rev 875)		Capucine	cv402	XVal Session 81	1	XVal Session 81-Typing - Text-1		2012-07-17 18:20:20.685000
	Edit pad (rev 876)		Brady	cv405	XVal Session 81	1	XVal Session 81-Typing - Text-1		2012-07-17 18:20:20.733000
	Edit pad (rev 877)		Dan	cv401	XVal Session 81	1	XVal Session 81-Typing - Text-1		2012-07-17 18:20:20.844000
	Edit pad (rev 878)		Capucine	cv402	XVal Session 81	1	XVal Session 81-Typing - Text-1		2012-07-17 18:20:21.186000
	Edit pad (rev 879)		Brady	cv405	XVal Session 81	1	XVal Session 81-Typing - Text-1		2012-07-17 18:20:21.242000
	Edit pad (rev 880)		Dan	cv401	XVal Session 81	1	XVal Session 81-Typing - Text-1		2012-07-17 18:20:21.344000
	Edit pad (rev 881)		Capucine	cv402	XVal Session 81	1	XVal Session 81-Typing - Text-1		2012-07-17 18:20:21.686000
	Edit pad (rev 882)		Brady	cv405	XVal Session 81	1	XVal Session 81-Typing - Text-1		2012-07-17 18:20:21.763000
	Edit pad (rev 883)		Capucine	cv402	XVal Session 81	1	XVal Session 81-Typing - Text-1		2012-07-17 18:20:22.186000
	Edit pad (rev 884)		Brady	cv405	XVal Session 81	1	XVal Session 81-Typing - Text-1		2012-07-17 18:20:22.268000
	Edit pad (rev 885)		nic	cv403	XVal Session 81	1	XVal Session 81-Typing - Text-1		2012-07-17 18:20:22.412000
	Edit pad (rev 886)		Capucine	cv402	XVal Session 81	1	XVal Session 81-Typing - Text-1		2012-07-17 18:20:22.686000
	Edit pad (rev 887)		Dan	cv401	XVal Session 81	1	XVal Session 81-Typing - Text-1		2012-07-17 18:20:22.723000
	Edit pad (rev 888)		Brady	cv405	XVal Session 81	1	XVal Session 81-Typing - Text-1		2012-07-17 18:20:22.775000
	Edit pad (rev 889)		Capucine	cv402	XVal Session 81	1	XVal Session 81-Typing - Text-1		2012-07-17 18:20:23.194000
	Edit pad (rev 890)		Dan	cv401	XVal Session 81	1	XVal Session 81-Typing - Text-1		2012-07-17 18:20:23.244000
	Edit pad (rev 891)		Brady	cv405	XVal Session 81	1	XVal Session 81-Typing - Text-1		2012-07-17 18:20:23.285000
	Edit pad (rev 892)		nic	cv403	XVal Session 81	1	XVal Session 81-Typing - Text-1		2012-07-17 18:20:23.347000
	Edit pad (rev 893)		Capucine	cv402	XVal Session 81	1	XVal Session 81-Typing - Text-1		2012-07-17 18:20:23.700000
	Edit pad (rev 894)		Dan	cv401	XVal Session 81	1	XVal Session 81-Typing - Text-1		2012-07-17 18:20:23.751000
	Edit pad (rev 895)		Brady	cv405	XVal Session 81	1	XVal Session 81-Typing - Text-1		2012-07-17 18:20:23.795000
	Edit pad (rev 896)		nic	cv403	XVal Session 81	1	XVal Session 81-Typing - Text-1		2012-07-17 18:20:23.870000
	Edit pad (rev 897)		Capucine	cv402	XVal Session 81	1	XVal Session 81-Typing - Text-1		2012-07-17 18:20:24.238000
	Edit pad (rev 898)		Dan	cv401	XVal Session 81	1	XVal Session 81-Typing - Text-1		2012-07-17 18:20:24.251000
	Edit pad (rev 899)		Brady	cv405	XVal Session 81	1	XVal Session 81-Typing - Text-1		2012-07-17 18:20:24.296000
	Edit pad (rev 900)		nic	cv403	XVal Session 81	1	XVal Session 81-Typing - Text-1		2012-07-17 18:20:24.347000
	Edit pad (rev 901)		Capucine	cv402	XVal Session 81	1	XVal Session 81-Typing - Text-1		2012-07-17 18:20:24.750000
	Edit pad (rev 902)		Dan	cv401	XVal Session 81	1	XVal Session 81-Typing - Text-1		2012-07-17 18:20:24.752000
	Edit pad (rev 903)		Brady	cv405	XVal Session 81	1	XVal Session 81-Typing - Text-1		2012-07-17 18:20:24.816000
	Edit pad (rev 904)		nic	cv403	XVal Session 81	1	XVal Session 81-Typing - Text-1		2012-07-17 18:20:24.990000
44380	Load Instructions			cv382	XVal Session 81	1	XVal Session 81-Typing - Numbers-1	18.111.23.71	2012-07-17 18:20:25
44381	Load Instructions			cv380	XVal Session 81	1	XVal Session 81-Typing - Numbers-1	192.54.222.3	2012-07-17 18:20:25
44382	Load Instructions			cv381	XVal Session 81	1	XVal Session 81-Typing - Numbers-1	192.54.222.3	2012-07-17 18:20:25
	Edit pad (rev 905)		Dan	cv401	XVal Session 81	1	XVal Session 81-Typing - Text-1		2012-07-17 18:20:25.252000
	Edit pad (rev 906)		Capucine	cv402	XVal Session 81	1	XVal Session 81-Typing - Text-1		2012-07-17 18:20:25.256000
	Edit pad (rev 907)		Brady	cv405	XVal Session 81	1	XVal Session 81-Typing - Text-1		2012-07-17 18:20:25.302000
	Edit pad (rev 908)		nic	cv403	XVal Session 81	1	XVal Session 81-Typing - Text-1		2012-07-17 18:20:25.507000
	Edit pad (rev 909)		Capucine	cv402	XVal Session 81	1	XVal Session 81-Typing - Text-1		2012-07-17 18:20:25.766000
44383	Load Instructions			cv379	XVal Session 81	1	XVal Session 81-Typing - Numbers-1	192.54.222.3	2012-07-17 18:20:26
44384	Load Workspace			cv380	XVal Session 81	1	XVal Session 81-Typing - Numbers-1	192.54.222.3	2012-07-17 18:20:55
44385	Load Workspace			cv381	XVal Session 81	1	XVal Session 81-Typing - Numbers-1	192.54.222.3	2012-07-17 18:20:55
44386	Load Workspace			cv379	XVal Session 81	1	XVal Session 81-Typing - Numbers-1	192.54.222.3	2012-07-17 18:20:55
44387	Load Workspace			cv382	XVal Session 81	1	XVal Session 81-Typing - Numbers-1	18.111.23.71	2012-07-17 18:20:55
	Edit pad (rev 0)		Capucine	cv402	XVal Session 81	1	XVal Session 81-Typing - Numbers-1		2012-07-17 18:21:03.659000
	Edit pad (rev 1)		Capucine	cv402	XVal Session 81	1	XVal Session 81-Typing - Numbers-1		2012-07-17 18:21:04.154000
	Edit pad (rev 2)		Capucine	cv402	XVal Session 81	1	XVal Session 81-Typing - Numbers-1		2012-07-17 18:21:04.654000
	Edit pad (rev 3)		Capucine	cv402	XVal Session 81	1	XVal Session 81-Typing - Numbers-1		2012-07-17 18:21:05.340000
	Edit pad (rev 4)		Capucine	cv402	XVal Session 81	1	XVal Session 81-Typing - Numbers-1		2012-07-17 18:21:06.130000
	Edit pad (rev 5)		Capucine	cv402	XVal Session 81	1	XVal Session 81-Typing - Numbers-1		2012-07-17 18:21:07.474000
	Edit pad (rev 6)		Capucine	cv402	XVal Session 81	1	XVal Session 81-Typing - Numbers-1		2012-07-17 18:21:07.981000
	Edit pad (rev 7)		Capucine	cv402	XVal Session 81	1	XVal Session 81-Typing - Numbers-1		2012-07-17 18:21:08.482000
	Edit pad (rev 8)		Brady	cv405	XVal Session 81	1	XVal Session 81-Typing - Numbers-1		2012-07-17 18:21:08.653000
	Edit pad (rev 9)		Brady	cv405	XVal Session 81	1	XVal Session 81-Typing - Numbers-1		2012-07-17 18:21:11.601000
	Edit pad (rev 10)		Brady	cv405	XVal Session 81	1	XVal Session 81-Typing - Numbers-1		2012-07-17 18:21:12.323000
	Edit pad (rev 11)		Capucine	cv402	XVal Session 81	1	XVal Session 81-Typing - Numbers-1		2012-07-17 18:21:13.157000
	Edit pad (rev 12)		Capucine	cv402	XVal Session 81	1	XVal Session 81-Typing - Numbers-1		2012-07-17 18:21:13.670000
	Edit pad (rev 13)		Capucine	cv402	XVal Session 81	1	XVal Session 81-Typing - Numbers-1		2012-07-17 18:21:14.174000
	Edit pad (rev 14)		nic	cv403	XVal Session 81	1	XVal Session 81-Typing - Numbers-1		2012-07-17 18:21:14.199000
	Edit pad (rev 15)		Brady	cv405	XVal Session 81	1	XVal Session 81-Typing - Numbers-1		2012-07-17 18:21:14.272000
	Edit pad (rev 16)		nic	cv403	XVal Session 81	1	XVal Session 81-Typing - Numbers-1		2012-07-17 18:21:14.706000
	Edit pad (rev 17)		Brady	cv405	XVal Session 81	1	XVal Session 81-Typing - Numbers-1		2012-07-17 18:21:15.014000
	Edit pad (rev 18)		Capucine	cv402	XVal Session 81	1	XVal Session 81-Typing - Numbers-1		2012-07-17 18:21:15.061000
	Edit pad (rev 19)		nic	cv403	XVal Session 81	1	XVal Session 81-Typing - Numbers-1		2012-07-17 18:21:15.206000
	Edit pad (rev 20)		nic	cv403	XVal Session 81	1	XVal Session 81-Typing - Numbers-1		2012-07-17 18:21:15.707000
	Edit pad (rev 21)		Brady	cv405	XVal Session 81	1	XVal Session 81-Typing - Numbers-1		2012-07-17 18:21:15.742000
	Edit pad (rev 22)		Brady	cv405	XVal Session 81	1	XVal Session 81-Typing - Numbers-1		2012-07-17 18:21:16.588000
	Edit pad (rev 23)		Capucine	cv402	XVal Session 81	1	XVal Session 81-Typing - Numbers-1		2012-07-17 18:21:16.696000
	Edit pad (rev 24)		Brady	cv405	XVal Session 81	1	XVal Session 81-Typing - Numbers-1		2012-07-17 18:21:17.340000
	Edit pad (rev 25)		Brady	cv405	XVal Session 81	1	XVal Session 81-Typing - Numbers-1		2012-07-17 18:21:17.918000
	Edit pad (rev 26)		Capucine	cv402	XVal Session 81	1	XVal Session 81-Typing - Numbers-1		2012-07-17 18:21:17.976000
	Edit pad (rev 27)		Capucine	cv402	XVal Session 81	1	XVal Session 81-Typing - Numbers-1		2012-07-17 18:21:19.857000
	Edit pad (rev 28)		Brady	cv405	XVal Session 81	1	XVal Session 81-Typing - Numbers-1		2012-07-17 18:21:20.143000
	Edit pad (rev 29)		Dan	cv401	XVal Session 81	1	XVal Session 81-Typing - Numbers-1		2012-07-17 18:21:20.317000
	Edit pad (rev 30)		Capucine	cv402	XVal Session 81	1	XVal Session 81-Typing - Numbers-1		2012-07-17 18:21:20.739000
	Edit pad (rev 31)		Capucine	cv402	XVal Session 81	1	XVal Session 81-Typing - Numbers-1		2012-07-17 18:21:21.238000
	Edit pad (rev 32)		Dan	cv401	XVal Session 81	1	XVal Session 81-Typing - Numbers-1		2012-07-17 18:21:21.246000
	Edit pad (rev 33)		Dan	cv401	XVal Session 81	1	XVal Session 81-Typing - Numbers-1		2012-07-17 18:21:21.752000
	Edit pad (rev 34)		Capucine	cv402	XVal Session 81	1	XVal Session 81-Typing - Numbers-1		2012-07-17 18:21:22.844000
	Edit pad (rev 35)		nic	cv403	XVal Session 81	1	XVal Session 81-Typing - Numbers-1		2012-07-17 18:21:23.417000
	Edit pad (rev 36)		Capucine	cv402	XVal Session 81	1	XVal Session 81-Typing - Numbers-1		2012-07-17 18:21:23.864000
	Edit pad (rev 37)		Dan	cv401	XVal Session 81	1	XVal Session 81-Typing - Numbers-1		2012-07-17 18:21:23.907000
	Edit pad (rev 38)		Capucine	cv402	XVal Session 81	1	XVal Session 81-Typing - Numbers-1		2012-07-17 18:21:24.372000
	Edit pad (rev 39)		Dan	cv401	XVal Session 81	1	XVal Session 81-Typing - Numbers-1		2012-07-17 18:21:24.408000
	Edit pad (rev 40)		Brady	cv405	XVal Session 81	1	XVal Session 81-Typing - Numbers-1		2012-07-17 18:21:24.847000
	Edit pad (rev 41)		Capucine	cv402	XVal Session 81	1	XVal Session 81-Typing - Numbers-1		2012-07-17 18:21:24.870000
	Edit pad (rev 42)		Dan	cv401	XVal Session 81	1	XVal Session 81-Typing - Numbers-1		2012-07-17 18:21:25.416000
	Edit pad (rev 43)		Capucine	cv402	XVal Session 81	1	XVal Session 81-Typing - Numbers-1		2012-07-17 18:21:25.637000
	Edit pad (rev 44)		Dan	cv401	XVal Session 81	1	XVal Session 81-Typing - Numbers-1		2012-07-17 18:21:26.110000
	Edit pad (rev 45)		Capucine	cv402	XVal Session 81	1	XVal Session 81-Typing - Numbers-1		2012-07-17 18:21:26.138000
	Edit pad (rev 46)		Brady	cv405	XVal Session 81	1	XVal Session 81-Typing - Numbers-1		2012-07-17 18:21:26.185000
	Edit pad (rev 47)		Dan	cv401	XVal Session 81	1	XVal Session 81-Typing - Numbers-1		2012-07-17 18:21:26.633000
	Edit pad (rev 48)		Capucine	cv402	XVal Session 81	1	XVal Session 81-Typing - Numbers-1		2012-07-17 18:21:26.638000
	Edit pad (rev 49)		nic	cv403	XVal Session 81	1	XVal Session 81-Typing - Numbers-1		2012-07-17 18:21:27.095000
	Edit pad (rev 50)		Capucine	cv402	XVal Session 81	1	XVal Session 81-Typing - Numbers-1		2012-07-17 18:21:27.322000
	Edit pad (rev 51)		nic	cv403	XVal Session 81	1	XVal Session 81-Typing - Numbers-1		2012-07-17 18:21:27.597000
	Edit pad (rev 52)		Dan	cv401	XVal Session 81	1	XVal Session 81-Typing - Numbers-1		2012-07-17 18:21:27.670000
	Edit pad (rev 53)		Capucine	cv402	XVal Session 81	1	XVal Session 81-Typing - Numbers-1		2012-07-17 18:21:27.982000
	Edit pad (rev 54)		Brady	cv405	XVal Session 81	1	XVal Session 81-Typing - Numbers-1		2012-07-17 18:21:28.061000
	Edit pad (rev 55)		nic	cv403	XVal Session 81	1	XVal Session 81-Typing - Numbers-1		2012-07-17 18:21:28.095000
	Edit pad (rev 56)		Dan	cv401	XVal Session 81	1	XVal Session 81-Typing - Numbers-1		2012-07-17 18:21:28.172000
	Edit pad (rev 57)		Capucine	cv402	XVal Session 81	1	XVal Session 81-Typing - Numbers-1		2012-07-17 18:21:28.483000
	Edit pad (rev 58)		nic	cv403	XVal Session 81	1	XVal Session 81-Typing - Numbers-1		2012-07-17 18:21:28.595000
	Edit pad (rev 59)		nic	cv403	XVal Session 81	1	XVal Session 81-Typing - Numbers-1		2012-07-17 18:21:29.096000
	Edit pad (rev 60)		Brady	cv405	XVal Session 81	1	XVal Session 81-Typing - Numbers-1		2012-07-17 18:21:29.340000
	Edit pad (rev 61)		Capucine	cv402	XVal Session 81	1	XVal Session 81-Typing - Numbers-1		2012-07-17 18:21:29.600000
	Edit pad (rev 62)		nic	cv403	XVal Session 81	1	XVal Session 81-Typing - Numbers-1		2012-07-17 18:21:29.615000
	Edit pad (rev 63)		Dan	cv401	XVal Session 81	1	XVal Session 81-Typing - Numbers-1		2012-07-17 18:21:29.804000
	Edit pad (rev 64)		Brady	cv405	XVal Session 81	1	XVal Session 81-Typing - Numbers-1		2012-07-17 18:21:29.842000
	Edit pad (rev 65)		nic	cv403	XVal Session 81	1	XVal Session 81-Typing - Numbers-1		2012-07-17 18:21:30.127000
	Edit pad (rev 66)		Brady	cv405	XVal Session 81	1	XVal Session 81-Typing - Numbers-1		2012-07-17 18:21:30.631000
	Edit pad (rev 67)		nic	cv403	XVal Session 81	1	XVal Session 81-Typing - Numbers-1		2012-07-17 18:21:30.673000
	Edit pad (rev 68)		Capucine	cv402	XVal Session 81	1	XVal Session 81-Typing - Numbers-1		2012-07-17 18:21:30.970000
	Edit pad (rev 69)		nic	cv403	XVal Session 81	1	XVal Session 81-Typing - Numbers-1		2012-07-17 18:21:31.175000
	Edit pad (rev 70)		Dan	cv401	XVal Session 81	1	XVal Session 81-Typing - Numbers-1		2012-07-17 18:21:31.406000
	Edit pad (rev 71)		Capucine	cv402	XVal Session 81	1	XVal Session 81-Typing - Numbers-1		2012-07-17 18:21:31.506000
	Edit pad (rev 72)		Brady	cv405	XVal Session 81	1	XVal Session 81-Typing - Numbers-1		2012-07-17 18:21:31.866000
	Edit pad (rev 73)		Capucine	cv402	XVal Session 81	1	XVal Session 81-Typing - Numbers-1		2012-07-17 18:21:32.012000
	Edit pad (rev 74)		Capucine	cv402	XVal Session 81	1	XVal Session 81-Typing - Numbers-1		2012-07-17 18:21:32.514000
	Edit pad (rev 75)		Dan	cv401	XVal Session 81	1	XVal Session 81-Typing - Numbers-1		2012-07-17 18:21:32.628000
	Edit pad (rev 76)		nic	cv403	XVal Session 81	1	XVal Session 81-Typing - Numbers-1		2012-07-17 18:21:32.705000
	Edit pad (rev 77)		Capucine	cv402	XVal Session 81	1	XVal Session 81-Typing - Numbers-1		2012-07-17 18:21:33.013000
	Edit pad (rev 78)		Brady	cv405	XVal Session 81	1	XVal Session 81-Typing - Numbers-1		2012-07-17 18:21:33.076000
	Edit pad (rev 79)		nic	cv403	XVal Session 81	1	XVal Session 81-Typing - Numbers-1		2012-07-17 18:21:33.205000
	Edit pad (rev 80)		Capucine	cv402	XVal Session 81	1	XVal Session 81-Typing - Numbers-1		2012-07-17 18:21:33.513000
	Edit pad (rev 81)		Brady	cv405	XVal Session 81	1	XVal Session 81-Typing - Numbers-1		2012-07-17 18:21:33.578000
	Edit pad (rev 82)		Capucine	cv402	XVal Session 81	1	XVal Session 81-Typing - Numbers-1		2012-07-17 18:21:34.014000
	Edit pad (rev 83)		Brady	cv405	XVal Session 81	1	XVal Session 81-Typing - Numbers-1		2012-07-17 18:21:34.092000
	Edit pad (rev 84)		Capucine	cv402	XVal Session 81	1	XVal Session 81-Typing - Numbers-1		2012-07-17 18:21:34.514000
	Edit pad (rev 85)		Capucine	cv402	XVal Session 81	1	XVal Session 81-Typing - Numbers-1		2012-07-17 18:21:35.014000
	Edit pad (rev 86)		nic	cv403	XVal Session 81	1	XVal Session 81-Typing - Numbers-1		2012-07-17 18:21:35.127000
	Edit pad (rev 87)		Brady	cv405	XVal Session 81	1	XVal Session 81-Typing - Numbers-1		2012-07-17 18:21:35.489000
	Edit pad (rev 88)		Capucine	cv402	XVal Session 81	1	XVal Session 81-Typing - Numbers-1		2012-07-17 18:21:35.535000
	Edit pad (rev 89)		nic	cv403	XVal Session 81	1	XVal Session 81-Typing - Numbers-1		2012-07-17 18:21:35.832000
	Edit pad (rev 90)		Capucine	cv402	XVal Session 81	1	XVal Session 81-Typing - Numbers-1		2012-07-17 18:21:36.154000
	Edit pad (rev 91)		Dan	cv401	XVal Session 81	1	XVal Session 81-Typing - Numbers-1		2012-07-17 18:21:36.242000
	Edit pad (rev 92)		nic	cv403	XVal Session 81	1	XVal Session 81-Typing - Numbers-1		2012-07-17 18:21:36.331000
	Edit pad (rev 93)		Capucine	cv402	XVal Session 81	1	XVal Session 81-Typing - Numbers-1		2012-07-17 18:21:36.654000
	Edit pad (rev 94)		nic	cv403	XVal Session 81	1	XVal Session 81-Typing - Numbers-1		2012-07-17 18:21:36.831000
	Edit pad (rev 95)		Brady	cv405	XVal Session 81	1	XVal Session 81-Typing - Numbers-1		2012-07-17 18:21:36.982000
	Edit pad (rev 96)		Capucine	cv402	XVal Session 81	1	XVal Session 81-Typing - Numbers-1		2012-07-17 18:21:37.153000
	Edit pad (rev 97)		Capucine	cv402	XVal Session 81	1	XVal Session 81-Typing - Numbers-1		2012-07-17 18:21:37.654000
	Edit pad (rev 98)		Dan	cv401	XVal Session 81	1	XVal Session 81-Typing - Numbers-1		2012-07-17 18:21:37.687000
	Edit pad (rev 99)		Capucine	cv402	XVal Session 81	1	XVal Session 81-Typing - Numbers-1		2012-07-17 18:21:38.155000
	Edit pad (rev 100)		Dan	cv401	XVal Session 81	1	XVal Session 81-Typing - Numbers-1		2012-07-17 18:21:38.189000
	Edit pad (rev 101)		Capucine	cv402	XVal Session 81	1	XVal Session 81-Typing - Numbers-1		2012-07-17 18:21:38.654000
	Edit pad (rev 102)		nic	cv403	XVal Session 81	1	XVal Session 81-Typing - Numbers-1		2012-07-17 18:21:38.699000
	Edit pad (rev 103)		Dan	cv401	XVal Session 81	1	XVal Session 81-Typing - Numbers-1		2012-07-17 18:21:38.973000
	Edit pad (rev 104)		Capucine	cv402	XVal Session 81	1	XVal Session 81-Typing - Numbers-1		2012-07-17 18:21:39.152000
	Edit pad (rev 105)		nic	cv403	XVal Session 81	1	XVal Session 81-Typing - Numbers-1		2012-07-17 18:21:39.267000
	Edit pad (rev 106)		Capucine	cv402	XVal Session 81	1	XVal Session 81-Typing - Numbers-1		2012-07-17 18:21:39.654000
	Edit pad (rev 107)		Capucine	cv402	XVal Session 81	1	XVal Session 81-Typing - Numbers-1		2012-07-17 18:21:40.562000
	Edit pad (rev 108)		nic	cv403	XVal Session 81	1	XVal Session 81-Typing - Numbers-1		2012-07-17 18:21:40.850000
	Edit pad (rev 109)		Capucine	cv402	XVal Session 81	1	XVal Session 81-Typing - Numbers-1		2012-07-17 18:21:41.062000
	Edit pad (rev 110)		nic	cv403	XVal Session 81	1	XVal Session 81-Typing - Numbers-1		2012-07-17 18:21:41.363000
	Edit pad (rev 111)		Capucine	cv402	XVal Session 81	1	XVal Session 81-Typing - Numbers-1		2012-07-17 18:21:41.560000
	Edit pad (rev 112)		Brady	cv405	XVal Session 81	1	XVal Session 81-Typing - Numbers-1		2012-07-17 18:21:41.837000
	Edit pad (rev 113)		Capucine	cv402	XVal Session 81	1	XVal Session 81-Typing - Numbers-1		2012-07-17 18:21:42.385000
	Edit pad (rev 114)		nic	cv403	XVal Session 81	1	XVal Session 81-Typing - Numbers-1		2012-07-17 18:21:42.467000
	Edit pad (rev 115)		nic	cv403	XVal Session 81	1	XVal Session 81-Typing - Numbers-1		2012-07-17 18:21:43.007000
	Edit pad (rev 116)		Capucine	cv402	XVal Session 81	1	XVal Session 81-Typing - Numbers-1		2012-07-17 18:21:45.158000
	Edit pad (rev 117)		nic	cv403	XVal Session 81	1	XVal Session 81-Typing - Numbers-1		2012-07-17 18:21:45.362000
	Edit pad (rev 118)		Capucine	cv402	XVal Session 81	1	XVal Session 81-Typing - Numbers-1		2012-07-17 18:21:45.669000
	Edit pad (rev 119)		nic	cv403	XVal Session 81	1	XVal Session 81-Typing - Numbers-1		2012-07-17 18:21:45.863000
	Edit pad (rev 120)		Capucine	cv402	XVal Session 81	1	XVal Session 81-Typing - Numbers-1		2012-07-17 18:21:46.175000
	Edit pad (rev 121)		nic	cv403	XVal Session 81	1	XVal Session 81-Typing - Numbers-1		2012-07-17 18:21:46.425000
	Edit pad (rev 122)		Capucine	cv402	XVal Session 81	1	XVal Session 81-Typing - Numbers-1		2012-07-17 18:21:46.685000
	Edit pad (rev 123)		nic	cv403	XVal Session 81	1	XVal Session 81-Typing - Numbers-1		2012-07-17 18:21:46.925000
	Edit pad (rev 124)		Capucine	cv402	XVal Session 81	1	XVal Session 81-Typing - Numbers-1		2012-07-17 18:21:47.365000
	Edit pad (rev 125)		nic	cv403	XVal Session 81	1	XVal Session 81-Typing - Numbers-1		2012-07-17 18:21:47.425000
	Edit pad (rev 126)		Capucine	cv402	XVal Session 81	1	XVal Session 81-Typing - Numbers-1		2012-07-17 18:21:47.873000
	Edit pad (rev 127)		Capucine	cv402	XVal Session 81	1	XVal Session 81-Typing - Numbers-1		2012-07-17 18:21:48.604000
	Edit pad (rev 128)		nic	cv403	XVal Session 81	1	XVal Session 81-Typing - Numbers-1		2012-07-17 18:21:48.910000
	Edit pad (rev 129)		Capucine	cv402	XVal Session 81	1	XVal Session 81-Typing - Numbers-1		2012-07-17 18:21:49.222000
	Edit pad (rev 130)		Capucine	cv402	XVal Session 81	1	XVal Session 81-Typing - Numbers-1		2012-07-17 18:21:50.610000
	Edit pad (rev 131)		Capucine	cv402	XVal Session 81	1	XVal Session 81-Typing - Numbers-1		2012-07-17 18:21:51.207000
	Edit pad (rev 132)		Brady	cv405	XVal Session 81	1	XVal Session 81-Typing - Numbers-1		2012-07-17 18:21:51.419000
	Edit pad (rev 133)		Capucine	cv402	XVal Session 81	1	XVal Session 81-Typing - Numbers-1		2012-07-17 18:21:51.756000
	Edit pad (rev 134)		Capucine	cv402	XVal Session 81	1	XVal Session 81-Typing - Numbers-1		2012-07-17 18:21:52.256000
	Edit pad (rev 135)		Capucine	cv402	XVal Session 81	1	XVal Session 81-Typing - Numbers-1		2012-07-17 18:21:52.894000
	Edit pad (rev 136)		Capucine	cv402	XVal Session 81	1	XVal Session 81-Typing - Numbers-1		2012-07-17 18:21:53.570000
	Edit pad (rev 137)		Capucine	cv402	XVal Session 81	1	XVal Session 81-Typing - Numbers-1		2012-07-17 18:21:54.076000
	Edit pad (rev 138)		Brady	cv405	XVal Session 81	1	XVal Session 81-Typing - Numbers-1		2012-07-17 18:21:55.322000
	Edit pad (rev 139)		nic	cv403	XVal Session 81	1	XVal Session 81-Typing - Numbers-1		2012-07-17 18:21:55.718000
	Edit pad (rev 140)		Brady	cv405	XVal Session 81	1	XVal Session 81-Typing - Numbers-1		2012-07-17 18:21:55.825000
	Edit pad (rev 141)		nic	cv403	XVal Session 81	1	XVal Session 81-Typing - Numbers-1		2012-07-17 18:21:57.980000
	Edit pad (rev 142)		nic	cv403	XVal Session 81	1	XVal Session 81-Typing - Numbers-1		2012-07-17 18:21:58.484000
	Edit pad (rev 143)		nic	cv403	XVal Session 81	1	XVal Session 81-Typing - Numbers-1		2012-07-17 18:21:59.352000
	Edit pad (rev 144)		Brady	cv405	XVal Session 81	1	XVal Session 81-Typing - Numbers-1		2012-07-17 18:21:59.877000
	Edit pad (rev 145)		nic	cv403	XVal Session 81	1	XVal Session 81-Typing - Numbers-1		2012-07-17 18:22:04.899000
	Edit pad (rev 146)		Brady	cv405	XVal Session 81	1	XVal Session 81-Typing - Numbers-1		2012-07-17 18:22:05.717000
	Edit pad (rev 147)		nic	cv403	XVal Session 81	1	XVal Session 81-Typing - Numbers-1		2012-07-17 18:22:06.022000
	Edit pad (rev 148)		nic	cv403	XVal Session 81	1	XVal Session 81-Typing - Numbers-1		2012-07-17 18:22:06.662000
	Edit pad (rev 149)		Capucine	cv402	XVal Session 81	1	XVal Session 81-Typing - Numbers-1		2012-07-17 18:22:07.243000
	Edit pad (rev 150)		nic	cv403	XVal Session 81	1	XVal Session 81-Typing - Numbers-1		2012-07-17 18:22:07.693000
	Edit pad (rev 151)		nic	cv403	XVal Session 81	1	XVal Session 81-Typing - Numbers-1		2012-07-17 18:22:08.194000
	Edit pad (rev 152)		nic	cv403	XVal Session 81	1	XVal Session 81-Typing - Numbers-1		2012-07-17 18:22:12.857000
	Edit pad (rev 153)		nic	cv403	XVal Session 81	1	XVal Session 81-Typing - Numbers-1		2012-07-17 18:22:13.363000
	Edit pad (rev 154)		nic	cv403	XVal Session 81	1	XVal Session 81-Typing - Numbers-1		2012-07-17 18:22:13.863000
	Edit pad (rev 155)		nic	cv403	XVal Session 81	1	XVal Session 81-Typing - Numbers-1		2012-07-17 18:22:14.528000
	Edit pad (rev 156)		nic	cv403	XVal Session 81	1	XVal Session 81-Typing - Numbers-1		2012-07-17 18:22:15.034000
	Edit pad (rev 157)		nic	cv403	XVal Session 81	1	XVal Session 81-Typing - Numbers-1		2012-07-17 18:22:15.534000
	Edit pad (rev 158)		Capucine	cv402	XVal Session 81	1	XVal Session 81-Typing - Numbers-1		2012-07-17 18:22:16.337000
	Edit pad (rev 159)		Capucine	cv402	XVal Session 81	1	XVal Session 81-Typing - Numbers-1		2012-07-17 18:22:16.992000
	Edit pad (rev 160)		nic	cv403	XVal Session 81	1	XVal Session 81-Typing - Numbers-1		2012-07-17 18:22:18.511000
	Edit pad (rev 161)		nic	cv403	XVal Session 81	1	XVal Session 81-Typing - Numbers-1		2012-07-17 18:22:19.011000
	Edit pad (rev 162)		nic	cv403	XVal Session 81	1	XVal Session 81-Typing - Numbers-1		2012-07-17 18:22:19.526000
	Edit pad (rev 163)		nic	cv403	XVal Session 81	1	XVal Session 81-Typing - Numbers-1		2012-07-17 18:22:21.285000
	Edit pad (rev 164)		nic	cv403	XVal Session 81	1	XVal Session 81-Typing - Numbers-1		2012-07-17 18:22:21.799000
	Edit pad (rev 165)		nic	cv403	XVal Session 81	1	XVal Session 81-Typing - Numbers-1		2012-07-17 18:22:22.299000
	Edit pad (rev 166)		nic	cv403	XVal Session 81	1	XVal Session 81-Typing - Numbers-1		2012-07-17 18:22:22.803000
	Edit pad (rev 167)		Brady	cv405	XVal Session 81	1	XVal Session 81-Typing - Numbers-1		2012-07-17 18:22:23.027000
	Edit pad (rev 168)		Dan	cv401	XVal Session 81	1	XVal Session 81-Typing - Numbers-1		2012-07-17 18:22:23.179000
	Edit pad (rev 169)		nic	cv403	XVal Session 81	1	XVal Session 81-Typing - Numbers-1		2012-07-17 18:22:23.314000
	Edit pad (rev 170)		Capucine	cv402	XVal Session 81	1	XVal Session 81-Typing - Numbers-1		2012-07-17 18:22:23.362000
	Edit pad (rev 171)		Dan	cv401	XVal Session 81	1	XVal Session 81-Typing - Numbers-1		2012-07-17 18:22:24.680000
	Edit pad (rev 172)		Brady	cv405	XVal Session 81	1	XVal Session 81-Typing - Numbers-1		2012-07-17 18:22:24.773000
	Edit pad (rev 173)		Capucine	cv402	XVal Session 81	1	XVal Session 81-Typing - Numbers-1		2012-07-17 18:22:25.033000
	Edit pad (rev 174)		Capucine	cv402	XVal Session 81	1	XVal Session 81-Typing - Numbers-1		2012-07-17 18:22:25.670000
	Edit pad (rev 175)		Dan	cv401	XVal Session 81	1	XVal Session 81-Typing - Numbers-1		2012-07-17 18:22:25.940000
	Edit pad (rev 176)		Capucine	cv402	XVal Session 81	1	XVal Session 81-Typing - Numbers-1		2012-07-17 18:22:26.168000
	Edit pad (rev 177)		Brady	cv405	XVal Session 81	1	XVal Session 81-Typing - Numbers-1		2012-07-17 18:22:26.243000
	Edit pad (rev 178)		Capucine	cv402	XVal Session 81	1	XVal Session 81-Typing - Numbers-1		2012-07-17 18:22:26.669000
	Edit pad (rev 179)		Brady	cv405	XVal Session 81	1	XVal Session 81-Typing - Numbers-1		2012-07-17 18:22:26.765000
	Edit pad (rev 180)		Dan	cv401	XVal Session 81	1	XVal Session 81-Typing - Numbers-1		2012-07-17 18:22:27.085000
	Edit pad (rev 181)		Capucine	cv402	XVal Session 81	1	XVal Session 81-Typing - Numbers-1		2012-07-17 18:22:27.170000
	Edit pad (rev 182)		Capucine	cv402	XVal Session 81	1	XVal Session 81-Typing - Numbers-1		2012-07-17 18:22:27.670000
	Edit pad (rev 183)		Brady	cv405	XVal Session 81	1	XVal Session 81-Typing - Numbers-1		2012-07-17 18:22:27.705000
	Edit pad (rev 184)		Dan	cv401	XVal Session 81	1	XVal Session 81-Typing - Numbers-1		2012-07-17 18:22:27.767000
	Edit pad (rev 185)		Capucine	cv402	XVal Session 81	1	XVal Session 81-Typing - Numbers-1		2012-07-17 18:22:28.170000
	Edit pad (rev 186)		Brady	cv405	XVal Session 81	1	XVal Session 81-Typing - Numbers-1		2012-07-17 18:22:28.817000
	Edit pad (rev 187)		Dan	cv401	XVal Session 81	1	XVal Session 81-Typing - Numbers-1		2012-07-17 18:22:29.159000
	Edit pad (rev 188)		nic	cv403	XVal Session 81	1	XVal Session 81-Typing - Numbers-1		2012-07-17 18:22:29.209000
	Edit pad (rev 189)		Brady	cv405	XVal Session 81	1	XVal Session 81-Typing - Numbers-1		2012-07-17 18:22:29.325000
	Edit pad (rev 190)		Dan	cv401	XVal Session 81	1	XVal Session 81-Typing - Numbers-1		2012-07-17 18:22:29.674000
	Edit pad (rev 191)		nic	cv403	XVal Session 81	1	XVal Session 81-Typing - Numbers-1		2012-07-17 18:22:29.726000
	Edit pad (rev 192)		Dan	cv401	XVal Session 81	1	XVal Session 81-Typing - Numbers-1		2012-07-17 18:22:30.174000
	Edit pad (rev 193)		nic	cv403	XVal Session 81	1	XVal Session 81-Typing - Numbers-1		2012-07-17 18:22:30.236000
	Edit pad (rev 194)		Capucine	cv402	XVal Session 81	1	XVal Session 81-Typing - Numbers-1		2012-07-17 18:22:30.255000
	Edit pad (rev 195)		Brady	cv405	XVal Session 81	1	XVal Session 81-Typing - Numbers-1		2012-07-17 18:22:30.429000
	Edit pad (rev 196)		Dan	cv401	XVal Session 81	1	XVal Session 81-Typing - Numbers-1		2012-07-17 18:22:30.674000
	Edit pad (rev 197)		nic	cv403	XVal Session 81	1	XVal Session 81-Typing - Numbers-1		2012-07-17 18:22:30.743000
	Edit pad (rev 198)		Capucine	cv402	XVal Session 81	1	XVal Session 81-Typing - Numbers-1		2012-07-17 18:22:30.763000
	Edit pad (rev 199)		Brady	cv405	XVal Session 81	1	XVal Session 81-Typing - Numbers-1		2012-07-17 18:22:30.936000
	Edit pad (rev 200)		nic	cv403	XVal Session 81	1	XVal Session 81-Typing - Numbers-1		2012-07-17 18:22:31.253000
	Edit pad (rev 201)		Dan	cv401	XVal Session 81	1	XVal Session 81-Typing - Numbers-1		2012-07-17 18:22:31.305000
	Edit pad (rev 202)		nic	cv403	XVal Session 81	1	XVal Session 81-Typing - Numbers-1		2012-07-17 18:22:31.753000
	Edit pad (rev 203)		Capucine	cv402	XVal Session 81	1	XVal Session 81-Typing - Numbers-1		2012-07-17 18:22:31.772000
	Edit pad (rev 204)		Dan	cv401	XVal Session 81	1	XVal Session 81-Typing - Numbers-1		2012-07-17 18:22:32.061000
	Edit pad (rev 205)		nic	cv403	XVal Session 81	1	XVal Session 81-Typing - Numbers-1		2012-07-17 18:22:32.253000
	Edit pad (rev 206)		Capucine	cv402	XVal Session 81	1	XVal Session 81-Typing - Numbers-1		2012-07-17 18:22:32.743000
	Edit pad (rev 207)		nic	cv403	XVal Session 81	1	XVal Session 81-Typing - Numbers-1		2012-07-17 18:22:32.753000
	Edit pad (rev 208)		Brady	cv405	XVal Session 81	1	XVal Session 81-Typing - Numbers-1		2012-07-17 18:22:33.177000
	Edit pad (rev 209)		Capucine	cv402	XVal Session 81	1	XVal Session 81-Typing - Numbers-1		2012-07-17 18:22:33.619000
	Edit pad (rev 210)		Dan	cv401	XVal Session 81	1	XVal Session 81-Typing - Numbers-1		2012-07-17 18:22:33.636000
	Edit pad (rev 211)		Dan	cv401	XVal Session 81	1	XVal Session 81-Typing - Numbers-1		2012-07-17 18:22:34.142000
	Edit pad (rev 212)		Capucine	cv402	XVal Session 81	1	XVal Session 81-Typing - Numbers-1		2012-07-17 18:22:34.229000
	Edit pad (rev 213)		Brady	cv405	XVal Session 81	1	XVal Session 81-Typing - Numbers-1		2012-07-17 18:22:34.252000
	Edit pad (rev 214)		Dan	cv401	XVal Session 81	1	XVal Session 81-Typing - Numbers-1		2012-07-17 18:22:34.643000
	Edit pad (rev 215)		Capucine	cv402	XVal Session 81	1	XVal Session 81-Typing - Numbers-1		2012-07-17 18:22:34.734000
	Edit pad (rev 216)		Brady	cv405	XVal Session 81	1	XVal Session 81-Typing - Numbers-1		2012-07-17 18:22:35.201000
	Edit pad (rev 217)		Capucine	cv402	XVal Session 81	1	XVal Session 81-Typing - Numbers-1		2012-07-17 18:22:35.232000
	Edit pad (rev 218)		Dan	cv401	XVal Session 81	1	XVal Session 81-Typing - Numbers-1		2012-07-17 18:22:35.270000
	Edit pad (rev 219)		Capucine	cv402	XVal Session 81	1	XVal Session 81-Typing - Numbers-1		2012-07-17 18:22:35.732000
	Edit pad (rev 220)		nic	cv403	XVal Session 81	1	XVal Session 81-Typing - Numbers-1		2012-07-17 18:22:35.794000
	Edit pad (rev 221)		Brady	cv405	XVal Session 81	1	XVal Session 81-Typing - Numbers-1		2012-07-17 18:22:36.096000
	Edit pad (rev 222)		Capucine	cv402	XVal Session 81	1	XVal Session 81-Typing - Numbers-1		2012-07-17 18:22:36.231000
	Edit pad (rev 223)		nic	cv403	XVal Session 81	1	XVal Session 81-Typing - Numbers-1		2012-07-17 18:22:36.306000
	Edit pad (rev 224)		Brady	cv405	XVal Session 81	1	XVal Session 81-Typing - Numbers-1		2012-07-17 18:22:36.608000
	Edit pad (rev 225)		Capucine	cv402	XVal Session 81	1	XVal Session 81-Typing - Numbers-1		2012-07-17 18:22:36.746000
	Edit pad (rev 226)		nic	cv403	XVal Session 81	1	XVal Session 81-Typing - Numbers-1		2012-07-17 18:22:36.813000
	Edit pad (rev 227)		Dan	cv401	XVal Session 81	1	XVal Session 81-Typing - Numbers-1		2012-07-17 18:22:37.026000
	Edit pad (rev 228)		Capucine	cv402	XVal Session 81	1	XVal Session 81-Typing - Numbers-1		2012-07-17 18:22:37.247000
	Edit pad (rev 229)		Brady	cv405	XVal Session 81	1	XVal Session 81-Typing - Numbers-1		2012-07-17 18:22:37.305000
	Edit pad (rev 230)		nic	cv403	XVal Session 81	1	XVal Session 81-Typing - Numbers-1		2012-07-17 18:22:37.377000
	Edit pad (rev 231)		Capucine	cv402	XVal Session 81	1	XVal Session 81-Typing - Numbers-1		2012-07-17 18:22:37.749000
	Edit pad (rev 232)		nic	cv403	XVal Session 81	1	XVal Session 81-Typing - Numbers-1		2012-07-17 18:22:37.878000
	Edit pad (rev 233)		Capucine	cv402	XVal Session 81	1	XVal Session 81-Typing - Numbers-1		2012-07-17 18:22:38.249000
	Edit pad (rev 234)		nic	cv403	XVal Session 81	1	XVal Session 81-Typing - Numbers-1		2012-07-17 18:22:38.377000
	Edit pad (rev 235)		Brady	cv405	XVal Session 81	1	XVal Session 81-Typing - Numbers-1		2012-07-17 18:22:38.774000
	Edit pad (rev 236)		Capucine	cv402	XVal Session 81	1	XVal Session 81-Typing - Numbers-1		2012-07-17 18:22:39.090000
	Edit pad (rev 237)		Brady	cv405	XVal Session 81	1	XVal Session 81-Typing - Numbers-1		2012-07-17 18:22:39.606000
	Edit pad (rev 238)		Capucine	cv402	XVal Session 81	1	XVal Session 81-Typing - Numbers-1		2012-07-17 18:22:39.829000
	Edit pad (rev 239)		Capucine	cv402	XVal Session 81	1	XVal Session 81-Typing - Numbers-1		2012-07-17 18:22:40.488000
	Edit pad (rev 240)		Brady	cv405	XVal Session 81	1	XVal Session 81-Typing - Numbers-1		2012-07-17 18:22:40.561000
	Edit pad (rev 241)		Capucine	cv402	XVal Session 81	1	XVal Session 81-Typing - Numbers-1		2012-07-17 18:22:41.017000
	Edit pad (rev 242)		Brady	cv405	XVal Session 81	1	XVal Session 81-Typing - Numbers-1		2012-07-17 18:22:41.061000
	Edit pad (rev 243)		Capucine	cv402	XVal Session 81	1	XVal Session 81-Typing - Numbers-1		2012-07-17 18:22:41.516000
	Edit pad (rev 244)		Brady	cv405	XVal Session 81	1	XVal Session 81-Typing - Numbers-1		2012-07-17 18:22:41.575000
	Edit pad (rev 245)		Capucine	cv402	XVal Session 81	1	XVal Session 81-Typing - Numbers-1		2012-07-17 18:22:42.029000
	Edit pad (rev 246)		Brady	cv405	XVal Session 81	1	XVal Session 81-Typing - Numbers-1		2012-07-17 18:22:42.113000
	Edit pad (rev 247)		Capucine	cv402	XVal Session 81	1	XVal Session 81-Typing - Numbers-1		2012-07-17 18:22:42.534000
	Edit pad (rev 248)		Dan	cv401	XVal Session 81	1	XVal Session 81-Typing - Numbers-1		2012-07-17 18:22:42.861000
	Edit pad (rev 249)		Capucine	cv402	XVal Session 81	1	XVal Session 81-Typing - Numbers-1		2012-07-17 18:22:43.045000
	Edit pad (rev 250)		Dan	cv401	XVal Session 81	1	XVal Session 81-Typing - Numbers-1		2012-07-17 18:22:43.362000
	Edit pad (rev 251)		Brady	cv405	XVal Session 81	1	XVal Session 81-Typing - Numbers-1		2012-07-17 18:22:43.391000
	Edit pad (rev 252)		Capucine	cv402	XVal Session 81	1	XVal Session 81-Typing - Numbers-1		2012-07-17 18:22:43.545000
	Edit pad (rev 253)		Capucine	cv402	XVal Session 81	1	XVal Session 81-Typing - Numbers-1		2012-07-17 18:22:44.045000
	Edit pad (rev 254)		Capucine	cv402	XVal Session 81	1	XVal Session 81-Typing - Numbers-1		2012-07-17 18:22:44.545000
	Edit pad (rev 255)		Capucine	cv402	XVal Session 81	1	XVal Session 81-Typing - Numbers-1		2012-07-17 18:22:45.045000
	Edit pad (rev 256)		nic	cv403	XVal Session 81	1	XVal Session 81-Typing - Numbers-1		2012-07-17 18:22:45.099000
	Edit pad (rev 257)		Dan	cv401	XVal Session 81	1	XVal Session 81-Typing - Numbers-1		2012-07-17 18:22:45.392000
	Edit pad (rev 258)		nic	cv403	XVal Session 81	1	XVal Session 81-Typing - Numbers-1		2012-07-17 18:22:45.613000
	Edit pad (rev 259)		Capucine	cv402	XVal Session 81	1	XVal Session 81-Typing - Numbers-1		2012-07-17 18:22:45.695000
	Edit pad (rev 260)		nic	cv403	XVal Session 81	1	XVal Session 81-Typing - Numbers-1		2012-07-17 18:22:46.112000
	Edit pad (rev 261)		Brady	cv405	XVal Session 81	1	XVal Session 81-Typing - Numbers-1		2012-07-17 18:22:46.300000
	Edit pad (rev 262)		nic	cv403	XVal Session 81	1	XVal Session 81-Typing - Numbers-1		2012-07-17 18:22:46.613000
	Edit pad (rev 263)		Dan	cv401	XVal Session 81	1	XVal Session 81-Typing - Numbers-1		2012-07-17 18:22:46.650000
	Edit pad (rev 264)		Capucine	cv402	XVal Session 81	1	XVal Session 81-Typing - Numbers-1		2012-07-17 18:22:46.659000
	Edit pad (rev 265)		nic	cv403	XVal Session 81	1	XVal Session 81-Typing - Numbers-1		2012-07-17 18:22:47.113000
	Edit pad (rev 266)		Capucine	cv402	XVal Session 81	1	XVal Session 81-Typing - Numbers-1		2012-07-17 18:22:47.171000
	Edit pad (rev 267)		Dan	cv401	XVal Session 81	1	XVal Session 81-Typing - Numbers-1		2012-07-17 18:22:47.222000
	Edit pad (rev 268)		Capucine	cv402	XVal Session 81	1	XVal Session 81-Typing - Numbers-1		2012-07-17 18:22:47.671000
	Edit pad (rev 269)		Brady	cv405	XVal Session 81	1	XVal Session 81-Typing - Numbers-1		2012-07-17 18:22:48.090000
	Edit pad (rev 270)		nic	cv403	XVal Session 81	1	XVal Session 81-Typing - Numbers-1		2012-07-17 18:22:48.151000
	Edit pad (rev 271)		Capucine	cv402	XVal Session 81	1	XVal Session 81-Typing - Numbers-1		2012-07-17 18:22:48.220000
	Edit pad (rev 272)		Brady	cv405	XVal Session 81	1	XVal Session 81-Typing - Numbers-1		2012-07-17 18:22:48.593000
	Edit pad (rev 273)		Capucine	cv402	XVal Session 81	1	XVal Session 81-Typing - Numbers-1		2012-07-17 18:22:48.855000
	Edit pad (rev 274)		Capucine	cv402	XVal Session 81	1	XVal Session 81-Typing - Numbers-1		2012-07-17 18:22:49.357000
	Edit pad (rev 275)		Brady	cv405	XVal Session 81	1	XVal Session 81-Typing - Numbers-1		2012-07-17 18:22:49.738000
	Edit pad (rev 276)		Dan	cv401	XVal Session 81	1	XVal Session 81-Typing - Numbers-1		2012-07-17 18:22:49.768000
	Edit pad (rev 277)		Capucine	cv402	XVal Session 81	1	XVal Session 81-Typing - Numbers-1		2012-07-17 18:22:49.868000
	Edit pad (rev 278)		Capucine	cv402	XVal Session 81	1	XVal Session 81-Typing - Numbers-1		2012-07-17 18:22:50.365000
	Edit pad (rev 279)		Dan	cv401	XVal Session 81	1	XVal Session 81-Typing - Numbers-1		2012-07-17 18:22:50.624000
	Edit pad (rev 280)		Capucine	cv402	XVal Session 81	1	XVal Session 81-Typing - Numbers-1		2012-07-17 18:22:51.295000
	Edit pad (rev 281)		Dan	cv401	XVal Session 81	1	XVal Session 81-Typing - Numbers-1		2012-07-17 18:22:51.378000
	Edit pad (rev 282)		Dan	cv401	XVal Session 81	1	XVal Session 81-Typing - Numbers-1		2012-07-17 18:22:51.893000
	Edit pad (rev 283)		Capucine	cv402	XVal Session 81	1	XVal Session 81-Typing - Numbers-1		2012-07-17 18:22:52.312000
	Edit pad (rev 284)		Dan	cv401	XVal Session 81	1	XVal Session 81-Typing - Numbers-1		2012-07-17 18:22:52.399000
	Edit pad (rev 285)		Dan	cv401	XVal Session 81	1	XVal Session 81-Typing - Numbers-1		2012-07-17 18:22:52.908000
	Edit pad (rev 286)		Dan	cv401	XVal Session 81	1	XVal Session 81-Typing - Numbers-1		2012-07-17 18:22:53.408000
	Edit pad (rev 287)		Dan	cv401	XVal Session 81	1	XVal Session 81-Typing - Numbers-1		2012-07-17 18:22:53.906000
	Edit pad (rev 288)		Dan	cv401	XVal Session 81	1	XVal Session 81-Typing - Numbers-1		2012-07-17 18:22:54.408000
	Edit pad (rev 289)		Capucine	cv402	XVal Session 81	1	XVal Session 81-Typing - Numbers-1		2012-07-17 18:22:54.455000
	Edit pad (rev 290)		Brady	cv405	XVal Session 81	1	XVal Session 81-Typing - Numbers-1		2012-07-17 18:22:55.269000
	Edit pad (rev 291)		Dan	cv401	XVal Session 81	1	XVal Session 81-Typing - Numbers-1		2012-07-17 18:22:55.274000
	Edit pad (rev 292)		Dan	cv401	XVal Session 81	1	XVal Session 81-Typing - Numbers-1		2012-07-17 18:22:55.783000
	Edit pad (rev 293)		Brady	cv405	XVal Session 81	1	XVal Session 81-Typing - Numbers-1		2012-07-17 18:22:55.975000
	Edit pad (rev 294)		Brady	cv405	XVal Session 81	1	XVal Session 81-Typing - Numbers-1		2012-07-17 18:22:56.483000
	Edit pad (rev 295)		Dan	cv401	XVal Session 81	1	XVal Session 81-Typing - Numbers-1		2012-07-17 18:22:56.927000
	Edit pad (rev 296)		Brady	cv405	XVal Session 81	1	XVal Session 81-Typing - Numbers-1		2012-07-17 18:22:56.983000
	Edit pad (rev 297)		Capucine	cv402	XVal Session 81	1	XVal Session 81-Typing - Numbers-1		2012-07-17 18:22:57.215000
	Edit pad (rev 298)		Dan	cv401	XVal Session 81	1	XVal Session 81-Typing - Numbers-1		2012-07-17 18:22:57.490000
	Edit pad (rev 299)		Brady	cv405	XVal Session 81	1	XVal Session 81-Typing - Numbers-1		2012-07-17 18:22:57.853000
	Edit pad (rev 300)		Capucine	cv402	XVal Session 81	1	XVal Session 81-Typing - Numbers-1		2012-07-17 18:22:57.874000
	Edit pad (rev 301)		Dan	cv401	XVal Session 81	1	XVal Session 81-Typing - Numbers-1		2012-07-17 18:22:58.315000
	Edit pad (rev 302)		Brady	cv405	XVal Session 81	1	XVal Session 81-Typing - Numbers-1		2012-07-17 18:22:58.358000
	Edit pad (rev 303)		Capucine	cv402	XVal Session 81	1	XVal Session 81-Typing - Numbers-1		2012-07-17 18:22:58.381000
	Edit pad (rev 304)		Capucine	cv402	XVal Session 81	1	XVal Session 81-Typing - Numbers-1		2012-07-17 18:22:59.179000
	Edit pad (rev 305)		Dan	cv401	XVal Session 81	1	XVal Session 81-Typing - Numbers-1		2012-07-17 18:22:59.986000
	Edit pad (rev 306)		nic	cv403	XVal Session 81	1	XVal Session 81-Typing - Numbers-1		2012-07-17 18:23:00.208000
	Edit pad (rev 307)		Capucine	cv402	XVal Session 81	1	XVal Session 81-Typing - Numbers-1		2012-07-17 18:23:00.333000
	Edit pad (rev 308)		Dan	cv401	XVal Session 81	1	XVal Session 81-Typing - Numbers-1		2012-07-17 18:23:00.516000
	Edit pad (rev 309)		Brady	cv405	XVal Session 81	1	XVal Session 81-Typing - Numbers-1		2012-07-17 18:23:00.690000
	Edit pad (rev 310)		nic	cv403	XVal Session 81	1	XVal Session 81-Typing - Numbers-1		2012-07-17 18:23:00.707000
	Edit pad (rev 311)		Brady	cv405	XVal Session 81	1	XVal Session 81-Typing - Numbers-1		2012-07-17 18:23:01.375000
	Edit pad (rev 312)		Dan	cv401	XVal Session 81	1	XVal Session 81-Typing - Numbers-1		2012-07-17 18:23:01.777000
	Edit pad (rev 313)		Brady	cv405	XVal Session 81	1	XVal Session 81-Typing - Numbers-1		2012-07-17 18:23:01.878000
	Edit pad (rev 314)		Capucine	cv402	XVal Session 81	1	XVal Session 81-Typing - Numbers-1		2012-07-17 18:23:01.884000
	Edit pad (rev 315)		Brady	cv405	XVal Session 81	1	XVal Session 81-Typing - Numbers-1		2012-07-17 18:23:02.389000
	Edit pad (rev 316)		Capucine	cv402	XVal Session 81	1	XVal Session 81-Typing - Numbers-1		2012-07-17 18:23:02.402000
	Edit pad (rev 317)		nic	cv403	XVal Session 81	1	XVal Session 81-Typing - Numbers-1		2012-07-17 18:23:02.409000
	Edit pad (rev 318)		Dan	cv401	XVal Session 81	1	XVal Session 81-Typing - Numbers-1		2012-07-17 18:23:02.882000
	Edit pad (rev 319)		nic	cv403	XVal Session 81	1	XVal Session 81-Typing - Numbers-1		2012-07-17 18:23:02.915000
	Edit pad (rev 320)		Brady	cv405	XVal Session 81	1	XVal Session 81-Typing - Numbers-1		2012-07-17 18:23:03
	Edit pad (rev 321)		Capucine	cv402	XVal Session 81	1	XVal Session 81-Typing - Numbers-1		2012-07-17 18:23:03.342000
	Edit pad (rev 322)		Dan	cv401	XVal Session 81	1	XVal Session 81-Typing - Numbers-1		2012-07-17 18:23:03.388000
	Edit pad (rev 323)		nic	cv403	XVal Session 81	1	XVal Session 81-Typing - Numbers-1		2012-07-17 18:23:03.819000
	Edit pad (rev 324)		Capucine	cv402	XVal Session 81	1	XVal Session 81-Typing - Numbers-1		2012-07-17 18:23:03.902000
	Edit pad (rev 325)		Dan	cv401	XVal Session 81	1	XVal Session 81-Typing - Numbers-1		2012-07-17 18:23:04.041000
	Edit pad (rev 326)		Brady	cv405	XVal Session 81	1	XVal Session 81-Typing - Numbers-1		2012-07-17 18:23:04.276000
	Edit pad (rev 327)		Capucine	cv402	XVal Session 81	1	XVal Session 81-Typing - Numbers-1		2012-07-17 18:23:04.403000
	Edit pad (rev 328)		Brady	cv405	XVal Session 81	1	XVal Session 81-Typing - Numbers-1		2012-07-17 18:23:04.781000
	Edit pad (rev 329)		Dan	cv401	XVal Session 81	1	XVal Session 81-Typing - Numbers-1		2012-07-17 18:23:04.805000
	Edit pad (rev 330)		Capucine	cv402	XVal Session 81	1	XVal Session 81-Typing - Numbers-1		2012-07-17 18:23:04.903000
	Edit pad (rev 331)		nic	cv403	XVal Session 81	1	XVal Session 81-Typing - Numbers-1		2012-07-17 18:23:05.084000
	Edit pad (rev 332)		Brady	cv405	XVal Session 81	1	XVal Session 81-Typing - Numbers-1		2012-07-17 18:23:05.280000
	Edit pad (rev 333)		Capucine	cv402	XVal Session 81	1	XVal Session 81-Typing - Numbers-1		2012-07-17 18:23:05.651000
	Edit pad (rev 334)		Brady	cv405	XVal Session 81	1	XVal Session 81-Typing - Numbers-1		2012-07-17 18:23:05.784000
	Edit pad (rev 335)		nic	cv403	XVal Session 81	1	XVal Session 81-Typing - Numbers-1		2012-07-17 18:23:06.740000
	Edit pad (rev 336)		Dan	cv401	XVal Session 81	1	XVal Session 81-Typing - Numbers-1		2012-07-17 18:23:06.877000
	Edit pad (rev 337)		Capucine	cv402	XVal Session 81	1	XVal Session 81-Typing - Numbers-1		2012-07-17 18:23:06.895000
	Edit pad (rev 338)		Brady	cv405	XVal Session 81	1	XVal Session 81-Typing - Numbers-1		2012-07-17 18:23:06.925000
	Edit pad (rev 339)		Brady	cv405	XVal Session 81	1	XVal Session 81-Typing - Numbers-1		2012-07-17 18:23:07.436000
	Edit pad (rev 340)		nic	cv403	XVal Session 81	1	XVal Session 81-Typing - Numbers-1		2012-07-17 18:23:07.822000
	Edit pad (rev 341)		Brady	cv405	XVal Session 81	1	XVal Session 81-Typing - Numbers-1		2012-07-17 18:23:07.936000
	Edit pad (rev 342)		Capucine	cv402	XVal Session 81	1	XVal Session 81-Typing - Numbers-1		2012-07-17 18:23:07.972000
	Edit pad (rev 343)		Dan	cv401	XVal Session 81	1	XVal Session 81-Typing - Numbers-1		2012-07-17 18:23:08.273000
	Edit pad (rev 344)		nic	cv403	XVal Session 81	1	XVal Session 81-Typing - Numbers-1		2012-07-17 18:23:08.332000
	Edit pad (rev 345)		Brady	cv405	XVal Session 81	1	XVal Session 81-Typing - Numbers-1		2012-07-17 18:23:08.437000
	Edit pad (rev 346)		Capucine	cv402	XVal Session 81	1	XVal Session 81-Typing - Numbers-1		2012-07-17 18:23:08.469000
	Edit pad (rev 347)		nic	cv403	XVal Session 81	1	XVal Session 81-Typing - Numbers-1		2012-07-17 18:23:08.831000
	Edit pad (rev 348)		Capucine	cv402	XVal Session 81	1	XVal Session 81-Typing - Numbers-1		2012-07-17 18:23:08.969000
	Edit pad (rev 349)		Brady	cv405	XVal Session 81	1	XVal Session 81-Typing - Numbers-1		2012-07-17 18:23:08.997000
	Edit pad (rev 350)		Dan	cv401	XVal Session 81	1	XVal Session 81-Typing - Numbers-1		2012-07-17 18:23:09.296000
	Edit pad (rev 351)		nic	cv403	XVal Session 81	1	XVal Session 81-Typing - Numbers-1		2012-07-17 18:23:09.426000
	Edit pad (rev 352)		Capucine	cv402	XVal Session 81	1	XVal Session 81-Typing - Numbers-1		2012-07-17 18:23:09.471000
	Edit pad (rev 353)		Brady	cv405	XVal Session 81	1	XVal Session 81-Typing - Numbers-1		2012-07-17 18:23:09.743000
	Edit pad (rev 354)		nic	cv403	XVal Session 81	1	XVal Session 81-Typing - Numbers-1		2012-07-17 18:23:09.930000
	Edit pad (rev 355)		Capucine	cv402	XVal Session 81	1	XVal Session 81-Typing - Numbers-1		2012-07-17 18:23:09.982000
	Edit pad (rev 356)		nic	cv403	XVal Session 81	1	XVal Session 81-Typing - Numbers-1		2012-07-17 18:23:10.445000
	Edit pad (rev 357)		Brady	cv405	XVal Session 81	1	XVal Session 81-Typing - Numbers-1		2012-07-17 18:23:10.694000
	Edit pad (rev 358)		Brady	cv405	XVal Session 81	1	XVal Session 81-Typing - Numbers-1		2012-07-17 18:23:11.201000
	Edit pad (rev 359)		Brady	cv405	XVal Session 81	1	XVal Session 81-Typing - Numbers-1		2012-07-17 18:23:11.701000
	Edit pad (rev 360)		nic	cv403	XVal Session 81	1	XVal Session 81-Typing - Numbers-1		2012-07-17 18:23:12.004000
	Edit pad (rev 361)		Brady	cv405	XVal Session 81	1	XVal Session 81-Typing - Numbers-1		2012-07-17 18:23:12.201000
	Edit pad (rev 362)		Dan	cv401	XVal Session 81	1	XVal Session 81-Typing - Numbers-1		2012-07-17 18:23:12.253000
	Edit pad (rev 363)		nic	cv403	XVal Session 81	1	XVal Session 81-Typing - Numbers-1		2012-07-17 18:23:12.504000
	Edit pad (rev 364)		Dan	cv401	XVal Session 81	1	XVal Session 81-Typing - Numbers-1		2012-07-17 18:23:12.955000
	Edit pad (rev 365)		nic	cv403	XVal Session 81	1	XVal Session 81-Typing - Numbers-1		2012-07-17 18:23:13.004000
	Edit pad (rev 366)		Brady	cv405	XVal Session 81	1	XVal Session 81-Typing - Numbers-1		2012-07-17 18:23:13.418000
	Edit pad (rev 367)		Dan	cv401	XVal Session 81	1	XVal Session 81-Typing - Numbers-1		2012-07-17 18:23:13.877000
	Edit pad (rev 368)		Brady	cv405	XVal Session 81	1	XVal Session 81-Typing - Numbers-1		2012-07-17 18:23:14.236000
	Edit pad (rev 369)		nic	cv403	XVal Session 81	1	XVal Session 81-Typing - Numbers-1		2012-07-17 18:23:14.335000
	Edit pad (rev 370)		Dan	cv401	XVal Session 81	1	XVal Session 81-Typing - Numbers-1		2012-07-17 18:23:14.821000
	Edit pad (rev 371)		nic	cv403	XVal Session 81	1	XVal Session 81-Typing - Numbers-1		2012-07-17 18:23:14.849000
	Edit pad (rev 372)		Brady	cv405	XVal Session 81	1	XVal Session 81-Typing - Numbers-1		2012-07-17 18:23:15.221000
	Edit pad (rev 373)		Dan	cv401	XVal Session 81	1	XVal Session 81-Typing - Numbers-1		2012-07-17 18:23:15.328000
	Edit pad (rev 374)		nic	cv403	XVal Session 81	1	XVal Session 81-Typing - Numbers-1		2012-07-17 18:23:15.350000
	Edit pad (rev 375)		Brady	cv405	XVal Session 81	1	XVal Session 81-Typing - Numbers-1		2012-07-17 18:23:15.719000
	Edit pad (rev 376)		Brady	cv405	XVal Session 81	1	XVal Session 81-Typing - Numbers-1		2012-07-17 18:23:16.233000
	Edit pad (rev 377)		Dan	cv401	XVal Session 81	1	XVal Session 81-Typing - Numbers-1		2012-07-17 18:23:16.396000
	Edit pad (rev 378)		nic	cv403	XVal Session 81	1	XVal Session 81-Typing - Numbers-1		2012-07-17 18:23:16.582000
	Edit pad (rev 379)		Brady	cv405	XVal Session 81	1	XVal Session 81-Typing - Numbers-1		2012-07-17 18:23:16.732000
	Edit pad (rev 380)		Dan	cv401	XVal Session 81	1	XVal Session 81-Typing - Numbers-1		2012-07-17 18:23:17.006000
	Edit pad (rev 381)		Brady	cv405	XVal Session 81	1	XVal Session 81-Typing - Numbers-1		2012-07-17 18:23:17.325000
	Edit pad (rev 382)		nic	cv403	XVal Session 81	1	XVal Session 81-Typing - Numbers-1		2012-07-17 18:23:17.343000
	Edit pad (rev 383)		Brady	cv405	XVal Session 81	1	XVal Session 81-Typing - Numbers-1		2012-07-17 18:23:17.827000
	Edit pad (rev 384)		nic	cv403	XVal Session 81	1	XVal Session 81-Typing - Numbers-1		2012-07-17 18:23:17.910000
	Edit pad (rev 385)		nic	cv403	XVal Session 81	1	XVal Session 81-Typing - Numbers-1		2012-07-17 18:23:18.411000
	Edit pad (rev 386)		Brady	cv405	XVal Session 81	1	XVal Session 81-Typing - Numbers-1		2012-07-17 18:23:18.459000
	Edit pad (rev 387)		nic	cv403	XVal Session 81	1	XVal Session 81-Typing - Numbers-1		2012-07-17 18:23:18.915000
	Edit pad (rev 388)		nic	cv403	XVal Session 81	1	XVal Session 81-Typing - Numbers-1		2012-07-17 18:23:19.425000
	Edit pad (rev 389)		Brady	cv405	XVal Session 81	1	XVal Session 81-Typing - Numbers-1		2012-07-17 18:23:19.657000
	Edit pad (rev 390)		nic	cv403	XVal Session 81	1	XVal Session 81-Typing - Numbers-1		2012-07-17 18:23:19.926000
	Edit pad (rev 391)		Capucine	cv402	XVal Session 81	1	XVal Session 81-Typing - Numbers-1		2012-07-17 18:23:19.978000
	Edit pad (rev 392)		Dan	cv401	XVal Session 81	1	XVal Session 81-Typing - Numbers-1		2012-07-17 18:23:19.998000
	Edit pad (rev 393)		Dan	cv401	XVal Session 81	1	XVal Session 81-Typing - Numbers-1		2012-07-17 18:23:20.517000
	Edit pad (rev 394)		Capucine	cv402	XVal Session 81	1	XVal Session 81-Typing - Numbers-1		2012-07-17 18:23:21.260000
	Edit pad (rev 395)		Dan	cv401	XVal Session 81	1	XVal Session 81-Typing - Numbers-1		2012-07-17 18:23:21.301000
	Edit pad (rev 396)		nic	cv403	XVal Session 81	1	XVal Session 81-Typing - Numbers-1		2012-07-17 18:23:21.443000
	Edit pad (rev 397)		Dan	cv401	XVal Session 81	1	XVal Session 81-Typing - Numbers-1		2012-07-17 18:23:21.806000
	Edit pad (rev 398)		nic	cv403	XVal Session 81	1	XVal Session 81-Typing - Numbers-1		2012-07-17 18:23:22.016000
	Edit pad (rev 399)		Capucine	cv402	XVal Session 81	1	XVal Session 81-Typing - Numbers-1		2012-07-17 18:23:22.707000
	Edit pad (rev 400)		nic	cv403	XVal Session 81	1	XVal Session 81-Typing - Numbers-1		2012-07-17 18:23:22.864000
	Edit pad (rev 401)		Capucine	cv402	XVal Session 81	1	XVal Session 81-Typing - Numbers-1		2012-07-17 18:23:23.217000
	Edit pad (rev 402)		Dan	cv401	XVal Session 81	1	XVal Session 81-Typing - Numbers-1		2012-07-17 18:23:23.284000
	Edit pad (rev 403)		nic	cv403	XVal Session 81	1	XVal Session 81-Typing - Numbers-1		2012-07-17 18:23:23.376000
	Edit pad (rev 404)		Dan	cv401	XVal Session 81	1	XVal Session 81-Typing - Numbers-1		2012-07-17 18:23:24.355000
	Edit pad (rev 405)		Dan	cv401	XVal Session 81	1	XVal Session 81-Typing - Numbers-1		2012-07-17 18:23:24.861000
	Edit pad (rev 406)		Dan	cv401	XVal Session 81	1	XVal Session 81-Typing - Numbers-1		2012-07-17 18:23:25.485000
	Edit pad (rev 407)		Capucine	cv402	XVal Session 81	1	XVal Session 81-Typing - Numbers-1		2012-07-17 18:23:25.592000
	Edit pad (rev 408)		nic	cv403	XVal Session 81	1	XVal Session 81-Typing - Numbers-1		2012-07-17 18:23:27.234000
	Edit pad (rev 409)		Dan	cv401	XVal Session 81	1	XVal Session 81-Typing - Numbers-1		2012-07-17 18:23:27.236000
	Edit pad (rev 410)		nic	cv403	XVal Session 81	1	XVal Session 81-Typing - Numbers-1		2012-07-17 18:23:27.737000
	Edit pad (rev 411)		nic	cv403	XVal Session 81	1	XVal Session 81-Typing - Numbers-1		2012-07-17 18:23:28.422000
	Edit pad (rev 412)		nic	cv403	XVal Session 81	1	XVal Session 81-Typing - Numbers-1		2012-07-17 18:23:28.925000
	Edit pad (rev 413)		nic	cv403	XVal Session 81	1	XVal Session 81-Typing - Numbers-1		2012-07-17 18:23:29.430000
	Edit pad (rev 414)		nic	cv403	XVal Session 81	1	XVal Session 81-Typing - Numbers-1		2012-07-17 18:23:29.941000
	Edit pad (rev 415)		Capucine	cv402	XVal Session 81	1	XVal Session 81-Typing - Numbers-1		2012-07-17 18:23:32.173000
	Edit pad (rev 416)		nic	cv403	XVal Session 81	1	XVal Session 81-Typing - Numbers-1		2012-07-17 18:23:36.162000
	Edit pad (rev 417)		nic	cv403	XVal Session 81	1	XVal Session 81-Typing - Numbers-1		2012-07-17 18:23:36.675000
	Edit pad (rev 418)		nic	cv403	XVal Session 81	1	XVal Session 81-Typing - Numbers-1		2012-07-17 18:23:37.175000
	Edit pad (rev 419)		Capucine	cv402	XVal Session 81	1	XVal Session 81-Typing - Numbers-1		2012-07-17 18:23:37.369000
	Edit pad (rev 420)		nic	cv403	XVal Session 81	1	XVal Session 81-Typing - Numbers-1		2012-07-17 18:23:37.786000
	Edit pad (rev 421)		Capucine	cv402	XVal Session 81	1	XVal Session 81-Typing - Numbers-1		2012-07-17 18:23:37.872000
	Edit pad (rev 422)		nic	cv403	XVal Session 81	1	XVal Session 81-Typing - Numbers-1		2012-07-17 18:23:38.575000
	Edit pad (rev 423)		nic	cv403	XVal Session 81	1	XVal Session 81-Typing - Numbers-1		2012-07-17 18:23:39.776000
	Edit pad (rev 424)		Capucine	cv402	XVal Session 81	1	XVal Session 81-Typing - Numbers-1		2012-07-17 18:23:39.834000
	Edit pad (rev 425)		Capucine	cv402	XVal Session 81	1	XVal Session 81-Typing - Numbers-1		2012-07-17 18:23:40.342000
	Edit pad (rev 426)		Capucine	cv402	XVal Session 81	1	XVal Session 81-Typing - Numbers-1		2012-07-17 18:23:40.842000
	Edit pad (rev 427)		Dan	cv401	XVal Session 81	1	XVal Session 81-Typing - Numbers-1		2012-07-17 18:23:41.570000
	Edit pad (rev 428)		Capucine	cv402	XVal Session 81	1	XVal Session 81-Typing - Numbers-1		2012-07-17 18:23:42.244000
	Edit pad (rev 429)		Brady	cv405	XVal Session 81	1	XVal Session 81-Typing - Numbers-1		2012-07-17 18:23:42.381000
	Edit pad (rev 430)		nic	cv403	XVal Session 81	1	XVal Session 81-Typing - Numbers-1		2012-07-17 18:23:42.384000
	Edit pad (rev 431)		Capucine	cv402	XVal Session 81	1	XVal Session 81-Typing - Numbers-1		2012-07-17 18:23:42.748000
	Edit pad (rev 432)		nic	cv403	XVal Session 81	1	XVal Session 81-Typing - Numbers-1		2012-07-17 18:23:43.343000
	Edit pad (rev 433)		Capucine	cv402	XVal Session 81	1	XVal Session 81-Typing - Numbers-1		2012-07-17 18:23:43.605000
	Edit pad (rev 434)		nic	cv403	XVal Session 81	1	XVal Session 81-Typing - Numbers-1		2012-07-17 18:23:43.847000
	Edit pad (rev 435)		Capucine	cv402	XVal Session 81	1	XVal Session 81-Typing - Numbers-1		2012-07-17 18:23:44.709000
	Edit pad (rev 436)		nic	cv403	XVal Session 81	1	XVal Session 81-Typing - Numbers-1		2012-07-17 18:23:45.208000
	Edit pad (rev 437)		Capucine	cv402	XVal Session 81	1	XVal Session 81-Typing - Numbers-1		2012-07-17 18:23:45.265000
	Edit pad (rev 438)		Dan	cv401	XVal Session 81	1	XVal Session 81-Typing - Numbers-1		2012-07-17 18:23:45.550000
	Edit pad (rev 439)		nic	cv403	XVal Session 81	1	XVal Session 81-Typing - Numbers-1		2012-07-17 18:23:45.706000
	Edit pad (rev 440)		Capucine	cv402	XVal Session 81	1	XVal Session 81-Typing - Numbers-1		2012-07-17 18:23:46.069000
	Edit pad (rev 441)		nic	cv403	XVal Session 81	1	XVal Session 81-Typing - Numbers-1		2012-07-17 18:23:46.206000
	Edit pad (rev 442)		Capucine	cv402	XVal Session 81	1	XVal Session 81-Typing - Numbers-1		2012-07-17 18:23:47.312000
	Edit pad (rev 443)		Capucine	cv402	XVal Session 81	1	XVal Session 81-Typing - Numbers-1		2012-07-17 18:23:47.811000
	Edit pad (rev 444)		nic	cv403	XVal Session 81	1	XVal Session 81-Typing - Numbers-1		2012-07-17 18:23:49.075000
	Edit pad (rev 445)		nic	cv403	XVal Session 81	1	XVal Session 81-Typing - Numbers-1		2012-07-17 18:23:49.708000
	Edit pad (rev 446)		nic	cv403	XVal Session 81	1	XVal Session 81-Typing - Numbers-1		2012-07-17 18:23:50.289000
	Edit pad (rev 447)		Dan	cv401	XVal Session 81	1	XVal Session 81-Typing - Numbers-1		2012-07-17 18:23:50.380000
	Edit pad (rev 448)		Dan	cv401	XVal Session 81	1	XVal Session 81-Typing - Numbers-1		2012-07-17 18:23:51.137000
	Edit pad (rev 449)		nic	cv403	XVal Session 81	1	XVal Session 81-Typing - Numbers-1		2012-07-17 18:23:51.344000
	Edit pad (rev 450)		Capucine	cv402	XVal Session 81	1	XVal Session 81-Typing - Numbers-1		2012-07-17 18:23:51.387000
	Edit pad (rev 451)		nic	cv403	XVal Session 81	1	XVal Session 81-Typing - Numbers-1		2012-07-17 18:23:52.051000
	Edit pad (rev 452)		Capucine	cv402	XVal Session 81	1	XVal Session 81-Typing - Numbers-1		2012-07-17 18:23:52.128000
	Edit pad (rev 453)		nic	cv403	XVal Session 81	1	XVal Session 81-Typing - Numbers-1		2012-07-17 18:23:52.551000
	Edit pad (rev 454)		Capucine	cv402	XVal Session 81	1	XVal Session 81-Typing - Numbers-1		2012-07-17 18:23:52.639000
	Edit pad (rev 455)		Dan	cv401	XVal Session 81	1	XVal Session 81-Typing - Numbers-1		2012-07-17 18:23:52.926000
	Edit pad (rev 456)		Capucine	cv402	XVal Session 81	1	XVal Session 81-Typing - Numbers-1		2012-07-17 18:23:53.141000
	Edit pad (rev 457)		Dan	cv401	XVal Session 81	1	XVal Session 81-Typing - Numbers-1		2012-07-17 18:23:53.482000
	Edit pad (rev 458)		nic	cv403	XVal Session 81	1	XVal Session 81-Typing - Numbers-1		2012-07-17 18:23:53.544000
	Edit pad (rev 459)		Capucine	cv402	XVal Session 81	1	XVal Session 81-Typing - Numbers-1		2012-07-17 18:23:53.653000
	Edit pad (rev 460)		Dan	cv401	XVal Session 81	1	XVal Session 81-Typing - Numbers-1		2012-07-17 18:23:53.987000
	Edit pad (rev 461)		Capucine	cv402	XVal Session 81	1	XVal Session 81-Typing - Numbers-1		2012-07-17 18:23:54.154000
	Edit pad (rev 462)		nic	cv403	XVal Session 81	1	XVal Session 81-Typing - Numbers-1		2012-07-17 18:23:54.171000
	Edit pad (rev 463)		Dan	cv401	XVal Session 81	1	XVal Session 81-Typing - Numbers-1		2012-07-17 18:23:54.488000
	Edit pad (rev 464)		Capucine	cv402	XVal Session 81	1	XVal Session 81-Typing - Numbers-1		2012-07-17 18:23:54.655000
	Edit pad (rev 465)		nic	cv403	XVal Session 81	1	XVal Session 81-Typing - Numbers-1		2012-07-17 18:23:54.675000
44393	Load Instructions			cv380	XVal Session 81	1	XVal Session 81-Matrix Solving-1	192.54.222.3	2012-07-17 18:23:55
44394	Load Instructions			cv382	XVal Session 81	1	XVal Session 81-Matrix Solving-1	18.111.23.71	2012-07-17 18:23:55
44395	Load Instructions			cv381	XVal Session 81	1	XVal Session 81-Matrix Solving-1	192.54.222.3	2012-07-17 18:23:55
44396	Load Instructions			cv379	XVal Session 81	1	XVal Session 81-Matrix Solving-1	192.54.222.3	2012-07-17 18:23:55
	Edit pad (rev 466)		Capucine	cv402	XVal Session 81	1	XVal Session 81-Typing - Numbers-1		2012-07-17 18:23:55.153000
	Edit pad (rev 467)		Capucine	cv402	XVal Session 81	1	XVal Session 81-Typing - Numbers-1		2012-07-17 18:23:55.654000
44398	Load Primer			cv379	XVal Session 81	1	XVal Session 81-Matrix Solving-1	192.54.222.3	2012-07-17 18:24:15
44399	Load Primer			cv381	XVal Session 81	1	XVal Session 81-Matrix Solving-1	192.54.222.3	2012-07-17 18:24:15
44400	Load Primer			cv380	XVal Session 81	1	XVal Session 81-Matrix Solving-1	192.54.222.3	2012-07-17 18:24:15
44401	Load Primer			cv382	XVal Session 81	1	XVal Session 81-Matrix Solving-1	18.111.23.71	2012-07-17 18:24:15
44402	Load Workspace			cv382	XVal Session 81	1	XVal Session 81-Matrix Solving-1	18.111.23.71	2012-07-17 18:25:00
44403	Load Workspace			cv380	XVal Session 81	1	XVal Session 81-Matrix Solving-1	192.54.222.3	2012-07-17 18:25:00
44404	Load Workspace			cv379	XVal Session 81	1	XVal Session 81-Matrix Solving-1	192.54.222.3	2012-07-17 18:25:00
44405	Load Workspace			cv381	XVal Session 81	1	XVal Session 81-Matrix Solving-1	192.54.222.3	2012-07-17 18:25:01
44406	Edit Grid	[1,1] :		cv382	XVal Session 81	1	XVal Session 81-Matrix Solving-1	18.111.23.71	2012-07-17 18:25:41
44407	Edit Grid	[1,1] : 5		cv380	XVal Session 81	1	XVal Session 81-Matrix Solving-1	192.54.222.3	2012-07-17 18:25:47
44408	Edit Grid	[3,1] : 7		cv380	XVal Session 81	1	XVal Session 81-Matrix Solving-1	192.54.222.3	2012-07-17 18:26:13
44410	Edit Grid	[5,1] : 3		cv380	XVal Session 81	1	XVal Session 81-Matrix Solving-1	192.54.222.3	2012-07-17 18:26:58
44414	Edit Grid	[7,1] : 6		cv382	XVal Session 81	1	XVal Session 81-Matrix Solving-1	18.111.23.71	2012-07-17 18:27:41
44416	Edit Grid	[9,1] : 8		cv380	XVal Session 81	1	XVal Session 81-Matrix Solving-1	192.54.222.3	2012-07-17 18:28:01
44420	Edit Grid	[11,1] : 5		cv382	XVal Session 81	1	XVal Session 81-Matrix Solving-1	18.111.23.71	2012-07-17 18:28:27
44421	Load Instructions			cv379	XVal Session 81	1	XVal Session 81-Detection - Images Trial-1	192.54.222.3	2012-07-17 18:28:30
44422	Load Instructions			cv381	XVal Session 81	1	XVal Session 81-Detection - Images Trial-1	192.54.222.3	2012-07-17 18:28:30
44423	Load Instructions			cv380	XVal Session 81	1	XVal Session 81-Detection - Images Trial-1	192.54.222.3	2012-07-17 18:28:30
44424	Load Instructions			cv382	XVal Session 81	1	XVal Session 81-Detection - Images Trial-1	18.111.23.71	2012-07-17 18:28:30
44426	Load Workspace			cv382	XVal Session 81	1	XVal Session 81-Detection - Images Trial-1	18.111.23.71	2012-07-17 18:28:40
44427	Load Workspace			cv379	XVal Session 81	1	XVal Session 81-Detection - Images Trial-1	192.54.222.3	2012-07-17 18:28:40
44428	Load Workspace			cv381	XVal Session 81	1	XVal Session 81-Detection - Images Trial-1	192.54.222.3	2012-07-17 18:28:40
44429	Load Workspace			cv380	XVal Session 81	1	XVal Session 81-Detection - Images Trial-1	192.54.222.3	2012-07-17 18:28:40
44436	Edit Grid	[1,1] : Faces		cv381	XVal Session 81	1	XVal Session 81-Detection - Images Trial-1	192.54.222.3	2012-07-17 18:29:54
44437	Load Instructions			cv380	XVal Session 81	1	XVal Session 81-Detection - Strategy-1	192.54.222.3	2012-07-17 18:29:55
44438	Load Instructions			cv382	XVal Session 81	1	XVal Session 81-Detection - Strategy-1	18.111.23.71	2012-07-17 18:29:55
44439	Load Instructions			cv379	XVal Session 81	1	XVal Session 81-Detection - Strategy-1	192.54.222.3	2012-07-17 18:29:55
44440	Load Instructions			cv381	XVal Session 81	1	XVal Session 81-Detection - Strategy-1	192.54.222.3	2012-07-17 18:29:56
44442	Load Instructions			cv382	XVal Session 81	1	XVal Session 81-Detection - Strategy-1	18.111.23.71	2012-07-17 18:29:56
44441	Load Workspace			cv382	XVal Session 81	1	XVal Session 81-Detection - Images Trial-1	18.111.23.71	2012-07-17 18:29:56
44444	Load Workspace			cv382	XVal Session 81	1	XVal Session 81-Detection - Strategy-1	18.111.23.71	2012-07-17 18:30:15
44445	Load Workspace			cv379	XVal Session 81	1	XVal Session 81-Detection - Strategy-1	192.54.222.3	2012-07-17 18:30:15
44446	Load Workspace			cv381	XVal Session 81	1	XVal Session 81-Detection - Strategy-1	192.54.222.3	2012-07-17 18:30:15
44447	Load Workspace			cv380	XVal Session 81	1	XVal Session 81-Detection - Strategy-1	192.54.222.3	2012-07-17 18:30:15
44456	Load Instructions			cv382	XVal Session 81	1	XVal Session 81-Detection - Images 1-1	18.111.23.71	2012-07-17 18:31:15
44457	Load Instructions			cv379	XVal Session 81	1	XVal Session 81-Detection - Images 1-1	192.54.222.3	2012-07-17 18:31:15
44458	Load Instructions			cv381	XVal Session 81	1	XVal Session 81-Detection - Images 1-1	192.54.222.3	2012-07-17 18:31:15
44459	Load Instructions			cv380	XVal Session 81	1	XVal Session 81-Detection - Images 1-1	192.54.222.3	2012-07-17 18:31:15
44460	Load Workspace			cv380	XVal Session 81	1	XVal Session 81-Detection - Images 1-1	192.54.222.3	2012-07-17 18:31:20
44461	Load Workspace			cv382	XVal Session 81	1	XVal Session 81-Detection - Images 1-1	18.111.23.71	2012-07-17 18:31:20
44462	Load Workspace			cv381	XVal Session 81	1	XVal Session 81-Detection - Images 1-1	192.54.222.3	2012-07-17 18:31:20
44463	Load Workspace			cv379	XVal Session 81	1	XVal Session 81-Detection - Images 1-1	192.54.222.3	2012-07-17 18:31:20
44472	Load Instructions			cv382	XVal Session 81	1	XVal Session 81-Detection - Images 2-1	18.111.23.71	2012-07-17 18:32:35
44473	Load Instructions			cv381	XVal Session 81	1	XVal Session 81-Detection - Images 2-1	192.54.222.3	2012-07-17 18:32:35
44474	Load Instructions			cv379	XVal Session 81	1	XVal Session 81-Detection - Images 2-1	192.54.222.3	2012-07-17 18:32:35
44475	Load Instructions			cv380	XVal Session 81	1	XVal Session 81-Detection - Images 2-1	192.54.222.3	2012-07-17 18:32:35
44477	Load Workspace			cv382	XVal Session 81	1	XVal Session 81-Detection - Images 2-1	18.111.23.71	2012-07-17 18:32:40
44478	Load Workspace			cv381	XVal Session 81	1	XVal Session 81-Detection - Images 2-1	192.54.222.3	2012-07-17 18:32:40
44479	Load Workspace			cv379	XVal Session 81	1	XVal Session 81-Detection - Images 2-1	192.54.222.3	2012-07-17 18:32:40
44480	Load Workspace			cv380	XVal Session 81	1	XVal Session 81-Detection - Images 2-1	192.54.222.3	2012-07-17 18:32:41
44484	Edit Grid	[1,1] : telephones		cv382	XVal Session 81	1	XVal Session 81-Detection - Images 2-1	18.111.23.71	2012-07-17 18:33:19
44487	Edit Grid	[1,1] : horses		cv379	XVal Session 81	1	XVal Session 81-Detection - Images 2-1	192.54.222.3	2012-07-17 18:33:48
44488	Load Instructions			cv380	XVal Session 81	1	XVal Session 81-Detection - Images 3-1	192.54.222.3	2012-07-17 18:33:55
44490	Load Instructions			cv381	XVal Session 81	1	XVal Session 81-Detection - Images 3-1	192.54.222.3	2012-07-17 18:33:55
44491	Load Instructions			cv382	XVal Session 81	1	XVal Session 81-Detection - Images 3-1	18.111.23.71	2012-07-17 18:33:55
44492	Load Instructions			cv379	XVal Session 81	1	XVal Session 81-Detection - Images 3-1	192.54.222.3	2012-07-17 18:33:55
44494	Load Workspace			cv381	XVal Session 81	1	XVal Session 81-Detection - Images 3-1	192.54.222.3	2012-07-17 18:34:00
44495	Load Workspace			cv379	XVal Session 81	1	XVal Session 81-Detection - Images 3-1	192.54.222.3	2012-07-17 18:34:00
44496	Load Workspace			cv382	XVal Session 81	1	XVal Session 81-Detection - Images 3-1	18.111.23.71	2012-07-17 18:34:00
44497	Load Workspace			cv380	XVal Session 81	1	XVal Session 81-Detection - Images 3-1	192.54.222.3	2012-07-17 18:34:00
44505	Edit Grid	[1,1] :		cv381	XVal Session 81	1	XVal Session 81-Detection - Images 3-1	192.54.222.3	2012-07-17 18:34:55
44506	Load Instructions			cv379	XVal Session 81	1	XVal Session 81-Detection - Words 1-1	192.54.222.3	2012-07-17 18:35:15
44507	Load Instructions			cv381	XVal Session 81	1	XVal Session 81-Detection - Words 1-1	192.54.222.3	2012-07-17 18:35:15
44508	Load Instructions			cv382	XVal Session 81	1	XVal Session 81-Detection - Words 1-1	18.111.23.71	2012-07-17 18:35:15
44509	Load Instructions			cv380	XVal Session 81	1	XVal Session 81-Detection - Words 1-1	192.54.222.3	2012-07-17 18:35:15
44511	Load Workspace			cv380	XVal Session 81	1	XVal Session 81-Detection - Words 1-1	192.54.222.3	2012-07-17 18:35:20
44512	Load Workspace			cv381	XVal Session 81	1	XVal Session 81-Detection - Words 1-1	192.54.222.3	2012-07-17 18:35:20
44513	Load Workspace			cv379	XVal Session 81	1	XVal Session 81-Detection - Words 1-1	192.54.222.3	2012-07-17 18:35:20
44514	Load Workspace			cv382	XVal Session 81	1	XVal Session 81-Detection - Words 1-1	18.111.23.71	2012-07-17 18:35:20
44523	Edit Grid	[1,1] : diner		cv380	XVal Session 81	1	XVal Session 81-Detection - Words 1-1	192.54.222.3	2012-07-17 18:36:33
44524	Load Instructions			cv382	XVal Session 81	1	XVal Session 81-Detection - Words 2-1	18.111.23.71	2012-07-17 18:36:35
44525	Load Instructions			cv380	XVal Session 81	1	XVal Session 81-Detection - Words 2-1	192.54.222.3	2012-07-17 18:36:35
44526	Load Instructions			cv381	XVal Session 81	1	XVal Session 81-Detection - Words 2-1	192.54.222.3	2012-07-17 18:36:35
44527	Load Instructions			cv379	XVal Session 81	1	XVal Session 81-Detection - Words 2-1	192.54.222.3	2012-07-17 18:36:36
44530	Load Workspace			cv381	XVal Session 81	1	XVal Session 81-Detection - Words 2-1	192.54.222.3	2012-07-17 18:36:40
44531	Load Workspace			cv379	XVal Session 81	1	XVal Session 81-Detection - Words 2-1	192.54.222.3	2012-07-17 18:36:40
44532	Load Workspace			cv382	XVal Session 81	1	XVal Session 81-Detection - Words 2-1	18.111.23.71	2012-07-17 18:36:40
44533	Load Workspace			cv380	XVal Session 81	1	XVal Session 81-Detection - Words 2-1	192.54.222.3	2012-07-17 18:36:40
44537	Edit Grid	[1,1] : tub		cv382	XVal Session 81	1	XVal Session 81-Detection - Words 2-1	18.111.23.71	2012-07-17 18:37:19
44544	Load Instructions			cv380	XVal Session 81	1	XVal Session 81-Detection - Words 3-1	192.54.222.3	2012-07-17 18:37:55
44545	Load Instructions			cv381	XVal Session 81	1	XVal Session 81-Detection - Words 3-1	192.54.222.3	2012-07-17 18:37:55
44546	Load Instructions			cv379	XVal Session 81	1	XVal Session 81-Detection - Words 3-1	192.54.222.3	2012-07-17 18:37:55
44547	Load Instructions			cv382	XVal Session 81	1	XVal Session 81-Detection - Words 3-1	18.111.23.71	2012-07-17 18:37:55
44550	Load Workspace			cv382	XVal Session 81	1	XVal Session 81-Detection - Words 3-1	18.111.23.71	2012-07-17 18:38:00
44551	Load Workspace			cv380	XVal Session 81	1	XVal Session 81-Detection - Words 3-1	192.54.222.3	2012-07-17 18:38:00
44552	Load Workspace			cv381	XVal Session 81	1	XVal Session 81-Detection - Words 3-1	192.54.222.3	2012-07-17 18:38:00
44553	Load Workspace			cv379	XVal Session 81	1	XVal Session 81-Detection - Words 3-1	192.54.222.3	2012-07-17 18:38:00
44563	Edit Grid	[1,1] : tub		cv382	XVal Session 81	1	XVal Session 81-Detection - Words 3-1	18.111.23.71	2012-07-17 18:39:11
44564	Load Instructions			cv381	XVal Session 81	1	XVal Session 81-Unscramble Words-1	192.54.222.3	2012-07-17 18:39:15
44565	Load Instructions			cv379	XVal Session 81	1	XVal Session 81-Unscramble Words-1	192.54.222.3	2012-07-17 18:39:15
44567	Load Instructions			cv382	XVal Session 81	1	XVal Session 81-Unscramble Words-1	18.111.23.71	2012-07-17 18:39:15
44568	Load Instructions			cv380	XVal Session 81	1	XVal Session 81-Unscramble Words-1	192.54.222.3	2012-07-17 18:39:15
44566	Edit Grid	[1,2] : radio		cv382	XVal Session 81	1	XVal Session 81-Detection - Words 3-1	18.111.23.71	2012-07-17 18:39:15
44571	Load Workspace			cv380	XVal Session 81	1	XVal Session 81-Unscramble Words-1	192.54.222.3	2012-07-17 18:39:35
44572	Load Workspace			cv381	XVal Session 81	1	XVal Session 81-Unscramble Words-1	192.54.222.3	2012-07-17 18:39:35
44573	Load Workspace			cv379	XVal Session 81	1	XVal Session 81-Unscramble Words-1	192.54.222.3	2012-07-17 18:39:35
44574	Load Workspace			cv382	XVal Session 81	1	XVal Session 81-Unscramble Words-1	18.111.23.71	2012-07-17 18:39:35
44577	Edit Grid	[4,1] :		cv381	XVal Session 81	1	XVal Session 81-Unscramble Words-1	192.54.222.3	2012-07-17 18:39:49
44578	Edit Grid	[1,1] : paper		cv379	XVal Session 81	1	XVal Session 81-Unscramble Words-1	192.54.222.3	2012-07-17 18:39:50
44580	Edit Grid	[6,1] : letter		cv380	XVal Session 81	1	XVal Session 81-Unscramble Words-1	192.54.222.3	2012-07-17 18:39:54
44581	Edit Grid	[2,1] : cable		cv382	XVal Session 81	1	XVal Session 81-Unscramble Words-1	18.111.23.71	2012-07-17 18:39:56
44582	Edit Grid	[5,1] :		cv381	XVal Session 81	1	XVal Session 81-Unscramble Words-1	192.54.222.3	2012-07-17 18:40:04
44583	Edit Grid	[3,1] :		cv382	XVal Session 81	1	XVal Session 81-Unscramble Words-1	18.111.23.71	2012-07-17 18:40:04
44584	Edit Grid	[7,1] : cutlery		cv381	XVal Session 81	1	XVal Session 81-Unscramble Words-1	192.54.222.3	2012-07-17 18:40:09
44585	Edit Grid	[4,1] : yellow		cv379	XVal Session 81	1	XVal Session 81-Unscramble Words-1	192.54.222.3	2012-07-17 18:40:15
44586	Edit Grid	[8,1] :		cv381	XVal Session 81	1	XVal Session 81-Unscramble Words-1	192.54.222.3	2012-07-17 18:40:17
44589	Edit Grid	[3,1] : jelly		cv380	XVal Session 81	1	XVal Session 81-Unscramble Words-1	192.54.222.3	2012-07-17 18:40:35
44594	Edit Grid	[1,2] : activity		cv380	XVal Session 81	1	XVal Session 81-Unscramble Words-1	192.54.222.3	2012-07-17 18:41:18
44595	Edit Grid	[2,2] :		cv380	XVal Session 81	1	XVal Session 81-Unscramble Words-1	192.54.222.3	2012-07-17 18:41:18
44598	Edit Grid	[6,2] : friction		cv380	XVal Session 81	1	XVal Session 81-Unscramble Words-1	192.54.222.3	2012-07-17 18:41:34
44599	Load Instructions			cv380	XVal Session 81	1	XVal Session 81-Memory - Video and Image Trial-1	192.54.222.3	2012-07-17 18:41:35
44600	Load Instructions			cv381	XVal Session 81	1	XVal Session 81-Memory - Video and Image Trial-1	192.54.222.3	2012-07-17 18:41:35
44601	Load Instructions			cv379	XVal Session 81	1	XVal Session 81-Memory - Video and Image Trial-1	192.54.222.3	2012-07-17 18:41:35
44606	Load Primer			cv379	XVal Session 81	1	XVal Session 81-Memory - Video and Image Trial-1	192.54.222.3	2012-07-17 18:41:55
44607	Load Primer			cv380	XVal Session 81	1	XVal Session 81-Memory - Video and Image Trial-1	192.54.222.3	2012-07-17 18:41:55
44608	Load Primer			cv381	XVal Session 81	1	XVal Session 81-Memory - Video and Image Trial-1	192.54.222.3	2012-07-17 18:41:55
44626	Load Workspace			cv379	XVal Session 81	1	XVal Session 81-Memory - Video and Image Trial-1	192.54.222.3	2012-07-17 18:43:06
44627	Load Workspace			cv381	XVal Session 81	1	XVal Session 81-Memory - Video and Image Trial-1	192.54.222.3	2012-07-17 18:43:07
44628	Load Workspace			cv380	XVal Session 81	1	XVal Session 81-Memory - Video and Image Trial-1	192.54.222.3	2012-07-17 18:43:07
44631	Edit Grid	[3,1] : left		cv380	XVal Session 81	1	XVal Session 81-Memory - Video and Image Trial-1	192.54.222.3	2012-07-17 18:43:21
44634	Edit Grid	[1,1] : birds		cv379	XVal Session 81	1	XVal Session 81-Memory - Video and Image Trial-1	192.54.222.3	2012-07-17 18:43:30
44636	Edit Grid	[5,1] :		cv380	XVal Session 81	1	XVal Session 81-Memory - Video and Image Trial-1	192.54.222.3	2012-07-17 18:43:40
44641	Edit Grid	[9,1] : D		cv379	XVal Session 81	1	XVal Session 81-Memory - Video and Image Trial-1	192.54.222.3	2012-07-17 18:43:58
44642	Edit Grid	[9,2] : C		cv379	XVal Session 81	1	XVal Session 81-Memory - Video and Image Trial-1	192.54.222.3	2012-07-17 18:44:00
44645	Edit Grid	[9,3] : A		cv379	XVal Session 81	1	XVal Session 81-Memory - Video and Image Trial-1	192.54.222.3	2012-07-17 18:44:07
44646	Edit Grid	[9,4] : B		cv379	XVal Session 81	1	XVal Session 81-Memory - Video and Image Trial-1	192.54.222.3	2012-07-17 18:44:10
44650	Edit Grid	[7,1] : 3		cv380	XVal Session 81	1	XVal Session 81-Memory - Video and Image Trial-1	192.54.222.3	2012-07-17 18:44:20
44653	Load Instructions			cv381	XVal Session 81	1	XVal Session 81-Memory - Strategy 1-1	192.54.222.3	2012-07-17 18:44:36
44654	Load Instructions			cv380	XVal Session 81	1	XVal Session 81-Memory - Strategy 1-1	192.54.222.3	2012-07-17 18:44:36
44655	Load Instructions			cv379	XVal Session 81	1	XVal Session 81-Memory - Strategy 1-1	192.54.222.3	2012-07-17 18:44:36
44659	Load Workspace			cv379	XVal Session 81	1	XVal Session 81-Memory - Strategy 1-1	192.54.222.3	2012-07-17 18:45:01
44660	Load Workspace			cv381	XVal Session 81	1	XVal Session 81-Memory - Strategy 1-1	192.54.222.3	2012-07-17 18:45:01
44661	Load Workspace			cv380	XVal Session 81	1	XVal Session 81-Memory - Strategy 1-1	192.54.222.3	2012-07-17 18:45:02
44665	Load Instructions			cv379	XVal Session 81	1	XVal Session 81-Memory - Video-1	192.54.222.3	2012-07-17 18:46:01
44666	Load Instructions			cv380	XVal Session 81	1	XVal Session 81-Memory - Video-1	192.54.222.3	2012-07-17 18:46:01
44667	Load Instructions			cv381	XVal Session 81	1	XVal Session 81-Memory - Video-1	192.54.222.3	2012-07-17 18:46:01
44671	Load Primer			cv381	XVal Session 81	1	XVal Session 81-Memory - Video-1	192.54.222.3	2012-07-17 18:46:11
44672	Load Primer			cv379	XVal Session 81	1	XVal Session 81-Memory - Video-1	192.54.222.3	2012-07-17 18:46:11
44673	Load Primer			cv380	XVal Session 81	1	XVal Session 81-Memory - Video-1	192.54.222.3	2012-07-17 18:46:11
44702	Load Workspace			cv381	XVal Session 81	1	XVal Session 81-Memory - Video-1	192.54.222.3	2012-07-17 18:48:11
44703	Load Workspace			cv379	XVal Session 81	1	XVal Session 81-Memory - Video-1	192.54.222.3	2012-07-17 18:48:12
44704	Load Workspace			cv380	XVal Session 81	1	XVal Session 81-Memory - Video-1	192.54.222.3	2012-07-17 18:48:12
44706	Edit Grid	[1,1] : 3		cv381	XVal Session 81	1	XVal Session 81-Memory - Video-1	192.54.222.3	2012-07-17 18:48:21
44710	Edit Grid	[2,1] : 2		cv379	XVal Session 81	1	XVal Session 81-Memory - Video-1	192.54.222.3	2012-07-17 18:48:55
44712	Edit Grid	[5,1] :		cv379	XVal Session 81	1	XVal Session 81-Memory - Video-1	192.54.222.3	2012-07-17 18:49:07
44713	Edit Grid	[4,1] : A		cv379	XVal Session 81	1	XVal Session 81-Memory - Video-1	192.54.222.3	2012-07-17 18:49:09
44714	Edit Grid	[4,2] :		cv381	XVal Session 81	1	XVal Session 81-Memory - Video-1	192.54.222.3	2012-07-17 18:49:13
44715	Edit Grid	[4,3] :		cv381	XVal Session 81	1	XVal Session 81-Memory - Video-1	192.54.222.3	2012-07-17 18:49:15
44717	Edit Grid	[4,4] : B		cv379	XVal Session 81	1	XVal Session 81-Memory - Video-1	192.54.222.3	2012-07-17 18:49:15
44720	Edit Grid	[4,3] : D		cv379	XVal Session 81	1	XVal Session 81-Memory - Video-1	192.54.222.3	2012-07-17 18:49:19
44721	Edit Grid	[4,2] : C		cv379	XVal Session 81	1	XVal Session 81-Memory - Video-1	192.54.222.3	2012-07-17 18:49:22
44723	Edit Grid	[3,1] : middle		cv381	XVal Session 81	1	XVal Session 81-Memory - Video-1	192.54.222.3	2012-07-17 18:49:45
44724	Load Instructions			cv379	XVal Session 81	1	XVal Session 81-Memory - Picture-1	192.54.222.3	2012-07-17 18:50:11
44725	Load Instructions			cv380	XVal Session 81	1	XVal Session 81-Memory - Picture-1	192.54.222.3	2012-07-17 18:50:11
44726	Load Instructions			cv381	XVal Session 81	1	XVal Session 81-Memory - Picture-1	192.54.222.3	2012-07-17 18:50:11
44727	Load Primer			cv381	XVal Session 81	1	XVal Session 81-Memory - Picture-1	192.54.222.3	2012-07-17 18:50:21
44728	Load Primer			cv379	XVal Session 81	1	XVal Session 81-Memory - Picture-1	192.54.222.3	2012-07-17 18:50:21
44729	Load Primer			cv380	XVal Session 81	1	XVal Session 81-Memory - Picture-1	192.54.222.3	2012-07-17 18:50:21
44749	Load Workspace			cv380	XVal Session 81	1	XVal Session 81-Memory - Picture-1	192.54.222.3	2012-07-17 18:51:51
44750	Load Workspace			cv381	XVal Session 81	1	XVal Session 81-Memory - Picture-1	192.54.222.3	2012-07-17 18:51:51
44751	Load Workspace			cv379	XVal Session 81	1	XVal Session 81-Memory - Picture-1	192.54.222.3	2012-07-17 18:51:51
44753	Entering waiting room			cv382	XVal Session 81	1		192.54.222.3	2012-07-17 18:51:53
44756	Load Workspace			cv382	XVal Session 81	1	XVal Session 81-Memory - Picture-1	192.54.222.3	2012-07-17 18:51:59
44758	Edit Grid	[2,1] : flute		cv381	XVal Session 81	1	XVal Session 81-Memory - Picture-1	192.54.222.3	2012-07-17 18:52:01
44761	Edit Grid	[3,1] :		cv381	XVal Session 81	1	XVal Session 81-Memory - Picture-1	192.54.222.3	2012-07-17 18:52:06
44766	Edit Grid	[4,1] : 2		cv381	XVal Session 81	1	XVal Session 81-Memory - Picture-1	192.54.222.3	2012-07-17 18:52:16
44771	Edit Grid	[5,1] : 5		cv381	XVal Session 81	1	XVal Session 81-Memory - Picture-1	192.54.222.3	2012-07-17 18:52:24
44776	Edit Grid	[6,1] :		cv381	XVal Session 81	1	XVal Session 81-Memory - Picture-1	192.54.222.3	2012-07-17 18:52:47
44778	Edit Grid	[7,1] : red		cv381	XVal Session 81	1	XVal Session 81-Memory - Picture-1	192.54.222.3	2012-07-17 18:53:04
44782	Edit Grid	[3,1] : orange		cv379	XVal Session 81	1	XVal Session 81-Memory - Picture-1	192.54.222.3	2012-07-17 18:53:39
44784	Load Instructions			cv379	XVal Session 81	1	XVal Session 81-Memory - Words Trial -1	192.54.222.3	2012-07-17 18:53:51
44785	Load Instructions			cv382	XVal Session 81	1	XVal Session 81-Memory - Words Trial -1	192.54.222.3	2012-07-17 18:53:51
44786	Load Instructions			cv380	XVal Session 81	1	XVal Session 81-Memory - Words Trial -1	192.54.222.3	2012-07-17 18:53:51
44787	Load Instructions			cv381	XVal Session 81	1	XVal Session 81-Memory - Words Trial -1	192.54.222.3	2012-07-17 18:53:51
44789	Load Primer			cv381	XVal Session 81	1	XVal Session 81-Memory - Words Trial -1	192.54.222.3	2012-07-17 18:54:11
44790	Load Primer			cv379	XVal Session 81	1	XVal Session 81-Memory - Words Trial -1	192.54.222.3	2012-07-17 18:54:11
44791	Load Primer			cv382	XVal Session 81	1	XVal Session 81-Memory - Words Trial -1	192.54.222.3	2012-07-17 18:54:11
44792	Load Primer			cv380	XVal Session 81	1	XVal Session 81-Memory - Words Trial -1	192.54.222.3	2012-07-17 18:54:12
44806	Load Workspace			cv382	XVal Session 81	1	XVal Session 81-Memory - Words Trial -1	192.54.222.3	2012-07-17 18:55:41
44807	Load Workspace			cv380	XVal Session 81	1	XVal Session 81-Memory - Words Trial -1	192.54.222.3	2012-07-17 18:55:41
44808	Load Workspace			cv381	XVal Session 81	1	XVal Session 81-Memory - Words Trial -1	192.54.222.3	2012-07-17 18:55:41
44809	Load Workspace			cv379	XVal Session 81	1	XVal Session 81-Memory - Words Trial -1	192.54.222.3	2012-07-17 18:55:42
	Edit pad (rev 0)		Xing	cv400	XVal Session 81	1	XVal Session 81-Memory - Words Trial -1		2012-07-17 18:55:47.811000
	Edit pad (rev 1)		Xing	cv400	XVal Session 81	1	XVal Session 81-Memory - Words Trial -1		2012-07-17 18:55:51.969000
	Edit pad (rev 2)		Xing	cv400	XVal Session 81	1	XVal Session 81-Memory - Words Trial -1		2012-07-17 18:55:57.481000
	Edit pad (rev 3)		nic	cv403	XVal Session 81	1	XVal Session 81-Memory - Words Trial -1		2012-07-17 18:55:57.618000
	Edit pad (rev 4)		nic	cv403	XVal Session 81	1	XVal Session 81-Memory - Words Trial -1		2012-07-17 18:55:58.121000
	Edit pad (rev 5)		nic	cv403	XVal Session 81	1	XVal Session 81-Memory - Words Trial -1		2012-07-17 18:55:58.619000
	Edit pad (rev 6)		nic	cv403	XVal Session 81	1	XVal Session 81-Memory - Words Trial -1		2012-07-17 18:56:01.782000
	Edit pad (rev 7)		nic	cv403	XVal Session 81	1	XVal Session 81-Memory - Words Trial -1		2012-07-17 18:56:02.281000
	Edit pad (rev 8)		nic	cv403	XVal Session 81	1	XVal Session 81-Memory - Words Trial -1		2012-07-17 18:56:02.780000
	Edit pad (rev 9)		Xing	cv400	XVal Session 81	1	XVal Session 81-Memory - Words Trial -1		2012-07-17 18:56:03.246000
	Edit pad (rev 10)		Xing	cv400	XVal Session 81	1	XVal Session 81-Memory - Words Trial -1		2012-07-17 18:56:03.746000
	Edit pad (rev 11)		Xing	cv400	XVal Session 81	1	XVal Session 81-Memory - Words Trial -1		2012-07-17 18:56:04.248000
	Edit pad (rev 12)		Xing	cv400	XVal Session 81	1	XVal Session 81-Memory - Words Trial -1		2012-07-17 18:56:04.747000
	Edit pad (rev 13)		Xing	cv400	XVal Session 81	1	XVal Session 81-Memory - Words Trial -1		2012-07-17 18:56:05.247000
	Edit pad (rev 14)		Dan	cv401	XVal Session 81	1	XVal Session 81-Memory - Words Trial -1		2012-07-17 18:56:05.568000
	Edit pad (rev 15)		Xing	cv400	XVal Session 81	1	XVal Session 81-Memory - Words Trial -1		2012-07-17 18:56:05.860000
	Edit pad (rev 16)		Xing	cv400	XVal Session 81	1	XVal Session 81-Memory - Words Trial -1		2012-07-17 18:56:06.361000
	Edit pad (rev 17)		nic	cv403	XVal Session 81	1	XVal Session 81-Memory - Words Trial -1		2012-07-17 18:56:06.439000
	Edit pad (rev 18)		Xing	cv400	XVal Session 81	1	XVal Session 81-Memory - Words Trial -1		2012-07-17 18:56:06.860000
	Edit pad (rev 19)		nic	cv403	XVal Session 81	1	XVal Session 81-Memory - Words Trial -1		2012-07-17 18:56:06.943000
	Edit pad (rev 20)		Dan	cv401	XVal Session 81	1	XVal Session 81-Memory - Words Trial -1		2012-07-17 18:56:07.297000
	Edit pad (rev 21)		Dan	cv401	XVal Session 81	1	XVal Session 81-Memory - Words Trial -1		2012-07-17 18:56:07.867000
	Edit pad (rev 22)		Dan	cv401	XVal Session 81	1	XVal Session 81-Memory - Words Trial -1		2012-07-17 18:56:08.368000
	Edit pad (rev 23)		nic	cv403	XVal Session 81	1	XVal Session 81-Memory - Words Trial -1		2012-07-17 18:56:08.414000
	Edit pad (rev 24)		Dan	cv401	XVal Session 81	1	XVal Session 81-Memory - Words Trial -1		2012-07-17 18:56:08.869000
	Edit pad (rev 25)		nic	cv403	XVal Session 81	1	XVal Session 81-Memory - Words Trial -1		2012-07-17 18:56:08.913000
	Edit pad (rev 26)		Xing	cv400	XVal Session 81	1	XVal Session 81-Memory - Words Trial -1		2012-07-17 18:56:09.343000
	Edit pad (rev 27)		Dan	cv401	XVal Session 81	1	XVal Session 81-Memory - Words Trial -1		2012-07-17 18:56:09.389000
	Edit pad (rev 28)		nic	cv403	XVal Session 81	1	XVal Session 81-Memory - Words Trial -1		2012-07-17 18:56:09.415000
	Edit pad (rev 29)		Xing	cv400	XVal Session 81	1	XVal Session 81-Memory - Words Trial -1		2012-07-17 18:56:11.168000
	Edit pad (rev 30)		Xing	cv400	XVal Session 81	1	XVal Session 81-Memory - Words Trial -1		2012-07-17 18:56:11.669000
	Edit pad (rev 31)		nic	cv403	XVal Session 81	1	XVal Session 81-Memory - Words Trial -1		2012-07-17 18:56:11.755000
	Edit pad (rev 32)		Xing	cv400	XVal Session 81	1	XVal Session 81-Memory - Words Trial -1		2012-07-17 18:56:12.170000
	Edit pad (rev 33)		nic	cv403	XVal Session 81	1	XVal Session 81-Memory - Words Trial -1		2012-07-17 18:56:13.425000
	Edit pad (rev 34)		nic	cv403	XVal Session 81	1	XVal Session 81-Memory - Words Trial -1		2012-07-17 18:56:13.934000
	Edit pad (rev 35)		Xing	cv400	XVal Session 81	1	XVal Session 81-Memory - Words Trial -1		2012-07-17 18:56:14.442000
	Edit pad (rev 36)		Dan	cv401	XVal Session 81	1	XVal Session 81-Memory - Words Trial -1		2012-07-17 18:56:15.411000
	Edit pad (rev 37)		Xing	cv400	XVal Session 81	1	XVal Session 81-Memory - Words Trial -1		2012-07-17 18:56:15.449000
	Edit pad (rev 38)		Xing	cv400	XVal Session 81	1	XVal Session 81-Memory - Words Trial -1		2012-07-17 18:56:15.949000
	Edit pad (rev 39)		Capucine	cv402	XVal Session 81	1	XVal Session 81-Memory - Words Trial -1		2012-07-17 18:56:16.287000
	Edit pad (rev 40)		Xing	cv400	XVal Session 81	1	XVal Session 81-Memory - Words Trial -1		2012-07-17 18:56:16.450000
	Edit pad (rev 41)		nic	cv403	XVal Session 81	1	XVal Session 81-Memory - Words Trial -1		2012-07-17 18:56:16.777000
	Edit pad (rev 42)		Capucine	cv402	XVal Session 81	1	XVal Session 81-Memory - Words Trial -1		2012-07-17 18:56:16.793000
	Edit pad (rev 43)		Xing	cv400	XVal Session 81	1	XVal Session 81-Memory - Words Trial -1		2012-07-17 18:56:16.950000
	Edit pad (rev 44)		Capucine	cv402	XVal Session 81	1	XVal Session 81-Memory - Words Trial -1		2012-07-17 18:56:17.298000
	Edit pad (rev 45)		Xing	cv400	XVal Session 81	1	XVal Session 81-Memory - Words Trial -1		2012-07-17 18:56:17.449000
	Edit pad (rev 46)		nic	cv403	XVal Session 81	1	XVal Session 81-Memory - Words Trial -1		2012-07-17 18:56:18.697000
	Edit pad (rev 47)		Capucine	cv402	XVal Session 81	1	XVal Session 81-Memory - Words Trial -1		2012-07-17 18:56:18.780000
	Edit pad (rev 48)		Capucine	cv402	XVal Session 81	1	XVal Session 81-Memory - Words Trial -1		2012-07-17 18:56:19.281000
	Edit pad (rev 49)		nic	cv403	XVal Session 81	1	XVal Session 81-Memory - Words Trial -1		2012-07-17 18:56:19.295000
	Edit pad (rev 50)		nic	cv403	XVal Session 81	1	XVal Session 81-Memory - Words Trial -1		2012-07-17 18:56:19.796000
	Edit pad (rev 51)		Capucine	cv402	XVal Session 81	1	XVal Session 81-Memory - Words Trial -1		2012-07-17 18:56:19.972000
	Edit pad (rev 52)		nic	cv403	XVal Session 81	1	XVal Session 81-Memory - Words Trial -1		2012-07-17 18:56:20.296000
	Edit pad (rev 53)		Capucine	cv402	XVal Session 81	1	XVal Session 81-Memory - Words Trial -1		2012-07-17 18:56:20.416000
	Edit pad (rev 54)		Capucine	cv402	XVal Session 81	1	XVal Session 81-Memory - Words Trial -1		2012-07-17 18:56:20.916000
	Edit pad (rev 55)		Xing	cv400	XVal Session 81	1	XVal Session 81-Memory - Words Trial -1		2012-07-17 18:56:26.384000
	Edit pad (rev 56)		Xing	cv400	XVal Session 81	1	XVal Session 81-Memory - Words Trial -1		2012-07-17 18:56:26.885000
	Edit pad (rev 57)		Xing	cv400	XVal Session 81	1	XVal Session 81-Memory - Words Trial -1		2012-07-17 18:56:27.385000
	Edit pad (rev 58)		nic	cv403	XVal Session 81	1	XVal Session 81-Memory - Words Trial -1		2012-07-17 18:56:27.435000
	Edit pad (rev 59)		Xing	cv400	XVal Session 81	1	XVal Session 81-Memory - Words Trial -1		2012-07-17 18:56:30.074000
	Edit pad (rev 60)		Xing	cv400	XVal Session 81	1	XVal Session 81-Memory - Words Trial -1		2012-07-17 18:56:30.713000
	Edit pad (rev 61)		Xing	cv400	XVal Session 81	1	XVal Session 81-Memory - Words Trial -1		2012-07-17 18:56:31.372000
	Edit pad (rev 62)		Xing	cv400	XVal Session 81	1	XVal Session 81-Memory - Words Trial -1		2012-07-17 18:56:31.873000
	Edit pad (rev 63)		Xing	cv400	XVal Session 81	1	XVal Session 81-Memory - Words Trial -1		2012-07-17 18:56:32.373000
	Edit pad (rev 64)		Xing	cv400	XVal Session 81	1	XVal Session 81-Memory - Words Trial -1		2012-07-17 18:56:32.873000
	Edit pad (rev 65)		Xing	cv400	XVal Session 81	1	XVal Session 81-Memory - Words Trial -1		2012-07-17 18:56:33.377000
	Edit pad (rev 66)		Xing	cv400	XVal Session 81	1	XVal Session 81-Memory - Words Trial -1		2012-07-17 18:56:34.661000
	Edit pad (rev 67)		Capucine	cv402	XVal Session 81	1	XVal Session 81-Memory - Words Trial -1		2012-07-17 18:56:34.738000
	Edit pad (rev 68)		Xing	cv400	XVal Session 81	1	XVal Session 81-Memory - Words Trial -1		2012-07-17 18:56:35.165000
	Edit pad (rev 69)		Capucine	cv402	XVal Session 81	1	XVal Session 81-Memory - Words Trial -1		2012-07-17 18:56:35.240000
	Edit pad (rev 70)		Xing	cv400	XVal Session 81	1	XVal Session 81-Memory - Words Trial -1		2012-07-17 18:56:35.666000
	Edit pad (rev 71)		Capucine	cv402	XVal Session 81	1	XVal Session 81-Memory - Words Trial -1		2012-07-17 18:56:35.741000
	Edit pad (rev 72)		Xing	cv400	XVal Session 81	1	XVal Session 81-Memory - Words Trial -1		2012-07-17 18:56:36.164000
	Edit pad (rev 73)		Capucine	cv402	XVal Session 81	1	XVal Session 81-Memory - Words Trial -1		2012-07-17 18:56:36.239000
	Edit pad (rev 74)		Xing	cv400	XVal Session 81	1	XVal Session 81-Memory - Words Trial -1		2012-07-17 18:56:36.666000
	Edit pad (rev 75)		Capucine	cv402	XVal Session 81	1	XVal Session 81-Memory - Words Trial -1		2012-07-17 18:56:36.741000
	Edit pad (rev 76)		Xing	cv400	XVal Session 81	1	XVal Session 81-Memory - Words Trial -1		2012-07-17 18:56:37.166000
	Edit pad (rev 77)		Capucine	cv402	XVal Session 81	1	XVal Session 81-Memory - Words Trial -1		2012-07-17 18:56:37.242000
	Edit pad (rev 78)		Capucine	cv402	XVal Session 81	1	XVal Session 81-Memory - Words Trial -1		2012-07-17 18:56:37.743000
	Edit pad (rev 79)		Capucine	cv402	XVal Session 81	1	XVal Session 81-Memory - Words Trial -1		2012-07-17 18:56:38.245000
	Edit pad (rev 80)		Capucine	cv402	XVal Session 81	1	XVal Session 81-Memory - Words Trial -1		2012-07-17 18:56:38.751000
	Edit pad (rev 81)		Xing	cv400	XVal Session 81	1	XVal Session 81-Memory - Words Trial -1		2012-07-17 18:56:39.281000
	Edit pad (rev 82)		Xing	cv400	XVal Session 81	1	XVal Session 81-Memory - Words Trial -1		2012-07-17 18:56:39.778000
	Edit pad (rev 83)		Xing	cv400	XVal Session 81	1	XVal Session 81-Memory - Words Trial -1		2012-07-17 18:56:40.278000
	Edit pad (rev 84)		Xing	cv400	XVal Session 81	1	XVal Session 81-Memory - Words Trial -1		2012-07-17 18:56:40.779000
	Edit pad (rev 85)		Xing	cv400	XVal Session 81	1	XVal Session 81-Memory - Words Trial -1		2012-07-17 18:56:41.647000
	Edit pad (rev 86)		Xing	cv400	XVal Session 81	1	XVal Session 81-Memory - Words Trial -1		2012-07-17 18:56:42.148000
	Edit pad (rev 87)		nic	cv403	XVal Session 81	1	XVal Session 81-Memory - Words Trial -1		2012-07-17 18:56:43.142000
	Edit pad (rev 88)		Capucine	cv402	XVal Session 81	1	XVal Session 81-Memory - Words Trial -1		2012-07-17 18:56:47.492000
	Edit pad (rev 89)		Capucine	cv402	XVal Session 81	1	XVal Session 81-Memory - Words Trial -1		2012-07-17 18:56:47.992000
	Edit pad (rev 90)		Capucine	cv402	XVal Session 81	1	XVal Session 81-Memory - Words Trial -1		2012-07-17 18:56:48.504000
	Edit pad (rev 91)		Capucine	cv402	XVal Session 81	1	XVal Session 81-Memory - Words Trial -1		2012-07-17 18:56:49.006000
	Edit pad (rev 92)		Capucine	cv402	XVal Session 81	1	XVal Session 81-Memory - Words Trial -1		2012-07-17 18:56:49.507000
	Edit pad (rev 93)		Capucine	cv402	XVal Session 81	1	XVal Session 81-Memory - Words Trial -1		2012-07-17 18:56:50.005000
	Edit pad (rev 94)		Capucine	cv402	XVal Session 81	1	XVal Session 81-Memory - Words Trial -1		2012-07-17 18:56:50.506000
	Edit pad (rev 95)		Dan	cv401	XVal Session 81	1	XVal Session 81-Memory - Words Trial -1		2012-07-17 18:56:50.860000
	Edit pad (rev 96)		Capucine	cv402	XVal Session 81	1	XVal Session 81-Memory - Words Trial -1		2012-07-17 18:56:51.004000
	Edit pad (rev 97)		Dan	cv401	XVal Session 81	1	XVal Session 81-Memory - Words Trial -1		2012-07-17 18:56:51.362000
	Edit pad (rev 98)		Capucine	cv402	XVal Session 81	1	XVal Session 81-Memory - Words Trial -1		2012-07-17 18:56:51.504000
	Edit pad (rev 99)		Dan	cv401	XVal Session 81	1	XVal Session 81-Memory - Words Trial -1		2012-07-17 18:56:51.860000
	Edit pad (rev 100)		Capucine	cv402	XVal Session 81	1	XVal Session 81-Memory - Words Trial -1		2012-07-17 18:56:52.003000
	Edit pad (rev 101)		Dan	cv401	XVal Session 81	1	XVal Session 81-Memory - Words Trial -1		2012-07-17 18:56:52.361000
	Edit pad (rev 102)		Capucine	cv402	XVal Session 81	1	XVal Session 81-Memory - Words Trial -1		2012-07-17 18:56:52.503000
	Edit pad (rev 103)		Capucine	cv402	XVal Session 81	1	XVal Session 81-Memory - Words Trial -1		2012-07-17 18:56:53.009000
	Edit pad (rev 104)		Capucine	cv402	XVal Session 81	1	XVal Session 81-Memory - Words Trial -1		2012-07-17 18:56:53.508000
	Edit pad (rev 105)		Capucine	cv402	XVal Session 81	1	XVal Session 81-Memory - Words Trial -1		2012-07-17 18:56:54.007000
	Edit pad (rev 106)		Capucine	cv402	XVal Session 81	1	XVal Session 81-Memory - Words Trial -1		2012-07-17 18:56:54.509000
	Edit pad (rev 107)		Capucine	cv402	XVal Session 81	1	XVal Session 81-Memory - Words Trial -1		2012-07-17 18:56:55.010000
	Edit pad (rev 108)		Capucine	cv402	XVal Session 81	1	XVal Session 81-Memory - Words Trial -1		2012-07-17 18:56:55.516000
	Edit pad (rev 109)		Capucine	cv402	XVal Session 81	1	XVal Session 81-Memory - Words Trial -1		2012-07-17 18:56:56.017000
	Edit pad (rev 110)		Capucine	cv402	XVal Session 81	1	XVal Session 81-Memory - Words Trial -1		2012-07-17 18:56:56.517000
	Edit pad (rev 111)		Capucine	cv402	XVal Session 81	1	XVal Session 81-Memory - Words Trial -1		2012-07-17 18:56:57.017000
	Edit pad (rev 112)		Capucine	cv402	XVal Session 81	1	XVal Session 81-Memory - Words Trial -1		2012-07-17 18:56:57.517000
	Edit pad (rev 113)		Capucine	cv402	XVal Session 81	1	XVal Session 81-Memory - Words Trial -1		2012-07-17 18:56:58.019000
	Edit pad (rev 114)		Capucine	cv402	XVal Session 81	1	XVal Session 81-Memory - Words Trial -1		2012-07-17 18:56:58.517000
	Edit pad (rev 115)		Capucine	cv402	XVal Session 81	1	XVal Session 81-Memory - Words Trial -1		2012-07-17 18:56:59.017000
	Edit pad (rev 116)		Capucine	cv402	XVal Session 81	1	XVal Session 81-Memory - Words Trial -1		2012-07-17 18:56:59.518000
	Edit pad (rev 117)		Capucine	cv402	XVal Session 81	1	XVal Session 81-Memory - Words Trial -1		2012-07-17 18:57:00.017000
	Edit pad (rev 118)		Capucine	cv402	XVal Session 81	1	XVal Session 81-Memory - Words Trial -1		2012-07-17 18:57:00.518000
	Edit pad (rev 119)		Capucine	cv402	XVal Session 81	1	XVal Session 81-Memory - Words Trial -1		2012-07-17 18:57:01.018000
	Edit pad (rev 120)		Capucine	cv402	XVal Session 81	1	XVal Session 81-Memory - Words Trial -1		2012-07-17 18:57:01.518000
	Edit pad (rev 121)		Capucine	cv402	XVal Session 81	1	XVal Session 81-Memory - Words Trial -1		2012-07-17 18:57:02.018000
	Edit pad (rev 122)		Capucine	cv402	XVal Session 81	1	XVal Session 81-Memory - Words Trial -1		2012-07-17 18:57:02.527000
44823	Load Instructions			cv381	XVal Session 81	1	XVal Session 81-Memory - Strategy 2-1	192.54.222.3	2012-07-17 18:57:11
44824	Load Instructions			cv379	XVal Session 81	1	XVal Session 81-Memory - Strategy 2-1	192.54.222.3	2012-07-17 18:57:11
44825	Load Instructions			cv380	XVal Session 81	1	XVal Session 81-Memory - Strategy 2-1	192.54.222.3	2012-07-17 18:57:11
44826	Load Instructions			cv382	XVal Session 81	1	XVal Session 81-Memory - Strategy 2-1	192.54.222.3	2012-07-17 18:57:11
44828	Load Workspace			cv380	XVal Session 81	1	XVal Session 81-Memory - Strategy 2-1	192.54.222.3	2012-07-17 18:57:21
44829	Load Workspace			cv382	XVal Session 81	1	XVal Session 81-Memory - Strategy 2-1	192.54.222.3	2012-07-17 18:57:21
44830	Load Workspace			cv381	XVal Session 81	1	XVal Session 81-Memory - Strategy 2-1	192.54.222.3	2012-07-17 18:57:21
44831	Load Workspace			cv379	XVal Session 81	1	XVal Session 81-Memory - Strategy 2-1	192.54.222.3	2012-07-17 18:57:21
44834	Load Instructions			cv381	XVal Session 81	1	XVal Session 81-Memory - Words-1	192.54.222.3	2012-07-17 18:58:21
44835	Load Instructions			cv379	XVal Session 81	1	XVal Session 81-Memory - Words-1	192.54.222.3	2012-07-17 18:58:21
44836	Load Instructions			cv380	XVal Session 81	1	XVal Session 81-Memory - Words-1	192.54.222.3	2012-07-17 18:58:21
44837	Load Instructions			cv382	XVal Session 81	1	XVal Session 81-Memory - Words-1	192.54.222.3	2012-07-17 18:58:21
44839	Load Primer			cv381	XVal Session 81	1	XVal Session 81-Memory - Words-1	192.54.222.3	2012-07-17 18:58:31
44840	Load Primer			cv379	XVal Session 81	1	XVal Session 81-Memory - Words-1	192.54.222.3	2012-07-17 18:58:31
44841	Load Primer			cv382	XVal Session 81	1	XVal Session 81-Memory - Words-1	192.54.222.3	2012-07-17 18:58:31
44842	Load Primer			cv380	XVal Session 81	1	XVal Session 81-Memory - Words-1	192.54.222.3	2012-07-17 18:58:31
44849	Load Workspace			cv380	XVal Session 81	1	XVal Session 81-Memory - Words-1	192.54.222.3	2012-07-17 19:00:01
44850	Load Workspace			cv382	XVal Session 81	1	XVal Session 81-Memory - Words-1	192.54.222.3	2012-07-17 19:00:01
44851	Load Workspace			cv381	XVal Session 81	1	XVal Session 81-Memory - Words-1	192.54.222.3	2012-07-17 19:00:01
44852	Load Workspace			cv379	XVal Session 81	1	XVal Session 81-Memory - Words-1	192.54.222.3	2012-07-17 19:00:01
	Edit pad (rev 0)		Xing	cv400	XVal Session 81	1	XVal Session 81-Memory - Words-1		2012-07-17 19:00:06.965000
	Edit pad (rev 1)		Xing	cv400	XVal Session 81	1	XVal Session 81-Memory - Words-1		2012-07-17 19:00:07.461000
	Edit pad (rev 2)		Xing	cv400	XVal Session 81	1	XVal Session 81-Memory - Words-1		2012-07-17 19:00:07.961000
	Edit pad (rev 3)		Xing	cv400	XVal Session 81	1	XVal Session 81-Memory - Words-1		2012-07-17 19:00:15.257000
	Edit pad (rev 4)		Xing	cv400	XVal Session 81	1	XVal Session 81-Memory - Words-1		2012-07-17 19:00:15.826000
	Edit pad (rev 5)		Xing	cv400	XVal Session 81	1	XVal Session 81-Memory - Words-1		2012-07-17 19:00:16.338000
	Edit pad (rev 6)		Xing	cv400	XVal Session 81	1	XVal Session 81-Memory - Words-1		2012-07-17 19:00:16.843000
	Edit pad (rev 7)		Xing	cv400	XVal Session 81	1	XVal Session 81-Memory - Words-1		2012-07-17 19:00:17.346000
	Edit pad (rev 8)		Xing	cv400	XVal Session 81	1	XVal Session 81-Memory - Words-1		2012-07-17 19:00:17.844000
	Edit pad (rev 9)		Dan	cv401	XVal Session 81	1	XVal Session 81-Memory - Words-1		2012-07-17 19:00:22.713000
	Edit pad (rev 10)		Dan	cv401	XVal Session 81	1	XVal Session 81-Memory - Words-1		2012-07-17 19:00:23.223000
	Edit pad (rev 11)		Dan	cv401	XVal Session 81	1	XVal Session 81-Memory - Words-1		2012-07-17 19:00:23.723000
	Edit pad (rev 12)		Dan	cv401	XVal Session 81	1	XVal Session 81-Memory - Words-1		2012-07-17 19:00:24.222000
	Edit pad (rev 13)		Dan	cv401	XVal Session 81	1	XVal Session 81-Memory - Words-1		2012-07-17 19:00:24.848000
	Edit pad (rev 14)		Dan	cv401	XVal Session 81	1	XVal Session 81-Memory - Words-1		2012-07-17 19:00:25.348000
	Edit pad (rev 15)		Dan	cv401	XVal Session 81	1	XVal Session 81-Memory - Words-1		2012-07-17 19:00:25.866000
	Edit pad (rev 16)		Dan	cv401	XVal Session 81	1	XVal Session 81-Memory - Words-1		2012-07-17 19:00:26.366000
	Edit pad (rev 17)		Dan	cv401	XVal Session 81	1	XVal Session 81-Memory - Words-1		2012-07-17 19:00:26.869000
	Edit pad (rev 18)		Dan	cv401	XVal Session 81	1	XVal Session 81-Memory - Words-1		2012-07-17 19:00:27.370000
	Edit pad (rev 19)		Xing	cv400	XVal Session 81	1	XVal Session 81-Memory - Words-1		2012-07-17 19:00:29.116000
	Edit pad (rev 20)		Xing	cv400	XVal Session 81	1	XVal Session 81-Memory - Words-1		2012-07-17 19:00:31.473000
	Edit pad (rev 21)		Dan	cv401	XVal Session 81	1	XVal Session 81-Memory - Words-1		2012-07-17 19:00:31.517000
	Edit pad (rev 22)		Xing	cv400	XVal Session 81	1	XVal Session 81-Memory - Words-1		2012-07-17 19:00:31.975000
	Edit pad (rev 23)		Dan	cv401	XVal Session 81	1	XVal Session 81-Memory - Words-1		2012-07-17 19:00:32.037000
	Edit pad (rev 24)		Dan	cv401	XVal Session 81	1	XVal Session 81-Memory - Words-1		2012-07-17 19:00:32.763000
	Edit pad (rev 25)		Xing	cv400	XVal Session 81	1	XVal Session 81-Memory - Words-1		2012-07-17 19:00:32.915000
	Edit pad (rev 26)		Xing	cv400	XVal Session 81	1	XVal Session 81-Memory - Words-1		2012-07-17 19:00:33.610000
	Edit pad (rev 27)		Xing	cv400	XVal Session 81	1	XVal Session 81-Memory - Words-1		2012-07-17 19:00:34.110000
	Edit pad (rev 28)		Xing	cv400	XVal Session 81	1	XVal Session 81-Memory - Words-1		2012-07-17 19:00:34.768000
	Edit pad (rev 29)		Dan	cv401	XVal Session 81	1	XVal Session 81-Memory - Words-1		2012-07-17 19:00:34.830000
	Edit pad (rev 30)		Xing	cv400	XVal Session 81	1	XVal Session 81-Memory - Words-1		2012-07-17 19:00:35.270000
	Edit pad (rev 31)		Dan	cv401	XVal Session 81	1	XVal Session 81-Memory - Words-1		2012-07-17 19:00:35.329000
	Edit pad (rev 32)		nic	cv403	XVal Session 81	1	XVal Session 81-Memory - Words-1		2012-07-17 19:00:35.622000
	Edit pad (rev 33)		Xing	cv400	XVal Session 81	1	XVal Session 81-Memory - Words-1		2012-07-17 19:00:35.770000
	Edit pad (rev 34)		nic	cv403	XVal Session 81	1	XVal Session 81-Memory - Words-1		2012-07-17 19:00:36.122000
	Edit pad (rev 35)		Xing	cv400	XVal Session 81	1	XVal Session 81-Memory - Words-1		2012-07-17 19:00:36.270000
	Edit pad (rev 36)		Dan	cv401	XVal Session 81	1	XVal Session 81-Memory - Words-1		2012-07-17 19:00:36.519000
	Edit pad (rev 37)		nic	cv403	XVal Session 81	1	XVal Session 81-Memory - Words-1		2012-07-17 19:00:36.617000
	Edit pad (rev 38)		Dan	cv401	XVal Session 81	1	XVal Session 81-Memory - Words-1		2012-07-17 19:00:37.021000
	Edit pad (rev 39)		nic	cv403	XVal Session 81	1	XVal Session 81-Memory - Words-1		2012-07-17 19:00:37.118000
	Edit pad (rev 40)		Dan	cv401	XVal Session 81	1	XVal Session 81-Memory - Words-1		2012-07-17 19:00:42.237000
	Edit pad (rev 41)		Dan	cv401	XVal Session 81	1	XVal Session 81-Memory - Words-1		2012-07-17 19:00:42.737000
	Edit pad (rev 42)		Dan	cv401	XVal Session 81	1	XVal Session 81-Memory - Words-1		2012-07-17 19:00:43.236000
	Edit pad (rev 43)		Dan	cv401	XVal Session 81	1	XVal Session 81-Memory - Words-1		2012-07-17 19:00:43.753000
	Edit pad (rev 44)		Dan	cv401	XVal Session 81	1	XVal Session 81-Memory - Words-1		2012-07-17 19:00:44.651000
	Edit pad (rev 45)		Dan	cv401	XVal Session 81	1	XVal Session 81-Memory - Words-1		2012-07-17 19:00:51.485000
	Edit pad (rev 46)		Dan	cv401	XVal Session 81	1	XVal Session 81-Memory - Words-1		2012-07-17 19:00:51.987000
	Edit pad (rev 47)		Dan	cv401	XVal Session 81	1	XVal Session 81-Memory - Words-1		2012-07-17 19:00:52.486000
	Edit pad (rev 48)		Dan	cv401	XVal Session 81	1	XVal Session 81-Memory - Words-1		2012-07-17 19:00:52.987000
	Edit pad (rev 49)		Dan	cv401	XVal Session 81	1	XVal Session 81-Memory - Words-1		2012-07-17 19:00:53.507000
	Edit pad (rev 50)		Dan	cv401	XVal Session 81	1	XVal Session 81-Memory - Words-1		2012-07-17 19:00:54.020000
	Edit pad (rev 51)		Dan	cv401	XVal Session 81	1	XVal Session 81-Memory - Words-1		2012-07-17 19:00:54.521000
	Edit pad (rev 52)		Dan	cv401	XVal Session 81	1	XVal Session 81-Memory - Words-1		2012-07-17 19:00:55.020000
	Edit pad (rev 53)		Dan	cv401	XVal Session 81	1	XVal Session 81-Memory - Words-1		2012-07-17 19:00:56.355000
	Edit pad (rev 54)		Dan	cv401	XVal Session 81	1	XVal Session 81-Memory - Words-1		2012-07-17 19:00:57.039000
	Edit pad (rev 55)		Dan	cv401	XVal Session 81	1	XVal Session 81-Memory - Words-1		2012-07-17 19:00:57.560000
	Edit pad (rev 56)		Dan	cv401	XVal Session 81	1	XVal Session 81-Memory - Words-1		2012-07-17 19:00:58.060000
	Edit pad (rev 57)		Dan	cv401	XVal Session 81	1	XVal Session 81-Memory - Words-1		2012-07-17 19:00:58.569000
	Edit pad (rev 58)		Dan	cv401	XVal Session 81	1	XVal Session 81-Memory - Words-1		2012-07-17 19:00:59.070000
	Edit pad (rev 59)		Dan	cv401	XVal Session 81	1	XVal Session 81-Memory - Words-1		2012-07-17 19:01:03.455000
	Edit pad (rev 60)		Dan	cv401	XVal Session 81	1	XVal Session 81-Memory - Words-1		2012-07-17 19:01:05.903000
	Edit pad (rev 61)		Capucine	cv402	XVal Session 81	1	XVal Session 81-Memory - Words-1		2012-07-17 19:01:06.955000
	Edit pad (rev 62)		Dan	cv401	XVal Session 81	1	XVal Session 81-Memory - Words-1		2012-07-17 19:01:07.034000
	Edit pad (rev 63)		Capucine	cv402	XVal Session 81	1	XVal Session 81-Memory - Words-1		2012-07-17 19:01:07.453000
	Edit pad (rev 64)		Dan	cv401	XVal Session 81	1	XVal Session 81-Memory - Words-1		2012-07-17 19:01:07.535000
	Edit pad (rev 65)		Dan	cv401	XVal Session 81	1	XVal Session 81-Memory - Words-1		2012-07-17 19:01:08.039000
	Edit pad (rev 66)		Dan	cv401	XVal Session 81	1	XVal Session 81-Memory - Words-1		2012-07-17 19:01:08.537000
	Edit pad (rev 67)		Dan	cv401	XVal Session 81	1	XVal Session 81-Memory - Words-1		2012-07-17 19:01:09.036000
	Edit pad (rev 68)		Xing	cv400	XVal Session 81	1	XVal Session 81-Memory - Words-1		2012-07-17 19:01:12.507000
	Edit pad (rev 69)		Xing	cv400	XVal Session 81	1	XVal Session 81-Memory - Words-1		2012-07-17 19:01:13.005000
	Edit pad (rev 70)		Xing	cv400	XVal Session 81	1	XVal Session 81-Memory - Words-1		2012-07-17 19:01:13.505000
	Edit pad (rev 71)		Xing	cv400	XVal Session 81	1	XVal Session 81-Memory - Words-1		2012-07-17 19:01:15.111000
	Edit pad (rev 72)		Xing	cv400	XVal Session 81	1	XVal Session 81-Memory - Words-1		2012-07-17 19:01:15.611000
	Edit pad (rev 73)		Dan	cv401	XVal Session 81	1	XVal Session 81-Memory - Words-1		2012-07-17 19:01:15.646000
	Edit pad (rev 74)		Xing	cv400	XVal Session 81	1	XVal Session 81-Memory - Words-1		2012-07-17 19:01:16.111000
	Edit pad (rev 75)		Dan	cv401	XVal Session 81	1	XVal Session 81-Memory - Words-1		2012-07-17 19:01:16.153000
	Edit pad (rev 76)		Xing	cv400	XVal Session 81	1	XVal Session 81-Memory - Words-1		2012-07-17 19:01:16.611000
	Edit pad (rev 77)		Dan	cv401	XVal Session 81	1	XVal Session 81-Memory - Words-1		2012-07-17 19:01:16.656000
	Edit pad (rev 78)		Dan	cv401	XVal Session 81	1	XVal Session 81-Memory - Words-1		2012-07-17 19:01:18.520000
	Edit pad (rev 79)		Dan	cv401	XVal Session 81	1	XVal Session 81-Memory - Words-1		2012-07-17 19:01:19.020000
	Edit pad (rev 80)		Dan	cv401	XVal Session 81	1	XVal Session 81-Memory - Words-1		2012-07-17 19:01:19.520000
	Edit pad (rev 81)		Dan	cv401	XVal Session 81	1	XVal Session 81-Memory - Words-1		2012-07-17 19:01:20.807000
	Edit pad (rev 82)		Dan	cv401	XVal Session 81	1	XVal Session 81-Memory - Words-1		2012-07-17 19:01:21.358000
	Edit pad (rev 83)		Xing	cv400	XVal Session 81	1	XVal Session 81-Memory - Words-1		2012-07-17 19:01:21.706000
	Edit pad (rev 84)		Xing	cv400	XVal Session 81	1	XVal Session 81-Memory - Words-1		2012-07-17 19:01:23.084000
	Edit pad (rev 85)		Xing	cv400	XVal Session 81	1	XVal Session 81-Memory - Words-1		2012-07-17 19:01:23.587000
	Edit pad (rev 86)		Xing	cv400	XVal Session 81	1	XVal Session 81-Memory - Words-1		2012-07-17 19:01:24.087000
	Edit pad (rev 87)		Dan	cv401	XVal Session 81	1	XVal Session 81-Memory - Words-1		2012-07-17 19:01:25.457000
	Edit pad (rev 88)		Dan	cv401	XVal Session 81	1	XVal Session 81-Memory - Words-1		2012-07-17 19:01:25.957000
	Edit pad (rev 89)		Dan	cv401	XVal Session 81	1	XVal Session 81-Memory - Words-1		2012-07-17 19:01:26.458000
	Edit pad (rev 90)		Dan	cv401	XVal Session 81	1	XVal Session 81-Memory - Words-1		2012-07-17 19:01:29.186000
44863	Load Instructions			cv379	XVal Session 81	1	XVal Session 81-Sudoku-1	192.54.222.3	2012-07-17 19:01:31
44864	Load Instructions			cv380	XVal Session 81	1	XVal Session 81-Sudoku-1	192.54.222.3	2012-07-17 19:01:31
44865	Load Instructions			cv382	XVal Session 81	1	XVal Session 81-Sudoku-1	192.54.222.3	2012-07-17 19:01:31
44866	Load Instructions			cv381	XVal Session 81	1	XVal Session 81-Sudoku-1	192.54.222.3	2012-07-17 19:01:31
	Edit pad (rev 91)		Dan	cv401	XVal Session 81	1	XVal Session 81-Memory - Words-1		2012-07-17 19:01:31.596000
44870	Load Workspace			cv381	XVal Session 81	1	XVal Session 81-Sudoku-1	192.54.222.3	2012-07-17 19:02:11
44871	Load Workspace			cv379	XVal Session 81	1	XVal Session 81-Sudoku-1	192.54.222.3	2012-07-17 19:02:11
44872	Load Workspace			cv380	XVal Session 81	1	XVal Session 81-Sudoku-1	192.54.222.3	2012-07-17 19:02:11
44873	Load Workspace			cv382	XVal Session 81	1	XVal Session 81-Sudoku-1	192.54.222.3	2012-07-17 19:02:11
44874	Edit Grid	[1,8] : 9		cv380	XVal Session 81	1	XVal Session 81-Sudoku-1	192.54.222.3	2012-07-17 19:02:24
44875	Edit Grid	[1,1] :		cv381	XVal Session 81	1	XVal Session 81-Sudoku-1	192.54.222.3	2012-07-17 19:02:26
44876	Edit Grid	[9,7] : 8		cv380	XVal Session 81	1	XVal Session 81-Sudoku-1	192.54.222.3	2012-07-17 19:02:28
44877	Edit Grid	[7,7] : 7		cv380	XVal Session 81	1	XVal Session 81-Sudoku-1	192.54.222.3	2012-07-17 19:02:34
44879	Edit Grid	[8,6] : 9		cv379	XVal Session 81	1	XVal Session 81-Sudoku-1	192.54.222.3	2012-07-17 19:02:48
44880	Edit Grid	[7,9] : 9		cv379	XVal Session 81	1	XVal Session 81-Sudoku-1	192.54.222.3	2012-07-17 19:02:51
44881	Edit Grid	[5,3] : 7		cv380	XVal Session 81	1	XVal Session 81-Sudoku-1	192.54.222.3	2012-07-17 19:02:53
44882	Edit Grid	[4,1] :		cv382	XVal Session 81	1	XVal Session 81-Sudoku-1	192.54.222.3	2012-07-17 19:02:55
44883	Edit Grid	[6,7] : 9		cv379	XVal Session 81	1	XVal Session 81-Sudoku-1	192.54.222.3	2012-07-17 19:02:58
44884	Edit Grid	[5,2] : 3		cv380	XVal Session 81	1	XVal Session 81-Sudoku-1	192.54.222.3	2012-07-17 19:02:59
44886	Edit Grid	[4,1] : 5		cv380	XVal Session 81	1	XVal Session 81-Sudoku-1	192.54.222.3	2012-07-17 19:03:11
44887	Edit Grid	[8,9] : 1		cv381	XVal Session 81	1	XVal Session 81-Sudoku-1	192.54.222.3	2012-07-17 19:03:15
44888	Edit Grid	[4,3] : 9		cv379	XVal Session 81	1	XVal Session 81-Sudoku-1	192.54.222.3	2012-07-17 19:03:17
44889	Edit Grid	[5,7] :		cv379	XVal Session 81	1	XVal Session 81-Sudoku-1	192.54.222.3	2012-07-17 19:03:18
44890	Edit Grid	[5,8] :		cv379	XVal Session 81	1	XVal Session 81-Sudoku-1	192.54.222.3	2012-07-17 19:03:18
44891	Edit Grid	[3,9] : 6		cv381	XVal Session 81	1	XVal Session 81-Sudoku-1	192.54.222.3	2012-07-17 19:03:21
44893	Edit Grid	[6,9] : 6		cv381	XVal Session 81	1	XVal Session 81-Sudoku-1	192.54.222.3	2012-07-17 19:03:24
44894	Edit Grid	[4,2] : 1		cv380	XVal Session 81	1	XVal Session 81-Sudoku-1	192.54.222.3	2012-07-17 19:03:34
44895	Edit Grid	[3,9] : 4		cv381	XVal Session 81	1	XVal Session 81-Sudoku-1	192.54.222.3	2012-07-17 19:03:38
44896	Edit Grid	[6,8] : 7		cv379	XVal Session 81	1	XVal Session 81-Sudoku-1	192.54.222.3	2012-07-17 19:03:39
44897	Edit Grid	[4,6] : 6		cv381	XVal Session 81	1	XVal Session 81-Sudoku-1	192.54.222.3	2012-07-17 19:03:48
44898	Edit Grid	[6,4] : 3		cv380	XVal Session 81	1	XVal Session 81-Sudoku-1	192.54.222.3	2012-07-17 19:03:54
44899	Edit Grid	[5,4] : 8		cv379	XVal Session 81	1	XVal Session 81-Sudoku-1	192.54.222.3	2012-07-17 19:03:57
44900	Edit Grid	[5,6] : 4		cv381	XVal Session 81	1	XVal Session 81-Sudoku-1	192.54.222.3	2012-07-17 19:04:01
44901	Edit Grid	[5,7] : 2		cv381	XVal Session 81	1	XVal Session 81-Sudoku-1	192.54.222.3	2012-07-17 19:04:11
44903	Edit Grid	[5,8] : 1		cv380	XVal Session 81	1	XVal Session 81-Sudoku-1	192.54.222.3	2012-07-17 19:04:17
44904	Edit Grid	[3,7] : 1		cv380	XVal Session 81	1	XVal Session 81-Sudoku-1	192.54.222.3	2012-07-17 19:04:20
44905	Edit Grid	[3,8] : 6		cv380	XVal Session 81	1	XVal Session 81-Sudoku-1	192.54.222.3	2012-07-17 19:04:26
44906	Edit Grid	[8,5] :		cv381	XVal Session 81	1	XVal Session 81-Sudoku-1	192.54.222.3	2012-07-17 19:04:30
44907	Edit Grid	[2,8] : 2		cv380	XVal Session 81	1	XVal Session 81-Sudoku-1	192.54.222.3	2012-07-17 19:04:32
44908	Edit Grid	[2,7] : 3		cv380	XVal Session 81	1	XVal Session 81-Sudoku-1	192.54.222.3	2012-07-17 19:04:34
44909	Edit Grid	[7,5] : 5		cv381	XVal Session 81	1	XVal Session 81-Sudoku-1	192.54.222.3	2012-07-17 19:04:34
44911	Edit Grid	[8,5] : 7		cv381	XVal Session 81	1	XVal Session 81-Sudoku-1	192.54.222.3	2012-07-17 19:04:50
44914	Edit Grid	[9,2] : 4		cv381	XVal Session 81	1	XVal Session 81-Sudoku-1	192.54.222.3	2012-07-17 19:04:55
44915	Edit Grid	[2,4] : 5		cv380	XVal Session 81	1	XVal Session 81-Sudoku-1	192.54.222.3	2012-07-17 19:04:57
44916	Edit Grid	[9,5] : 3		cv381	XVal Session 81	1	XVal Session 81-Sudoku-1	192.54.222.3	2012-07-17 19:05:01
44919	Edit Grid	[9,6] : 2		cv380	XVal Session 81	1	XVal Session 81-Sudoku-1	192.54.222.3	2012-07-17 19:05:09
44920	Edit Grid	[7,4] : 6		cv380	XVal Session 81	1	XVal Session 81-Sudoku-1	192.54.222.3	2012-07-17 19:05:11
44921	Edit Grid	[8,2] : 6		cv380	XVal Session 81	1	XVal Session 81-Sudoku-1	192.54.222.3	2012-07-17 19:05:15
44924	Edit Grid	[8,3] : 8		cv380	XVal Session 81	1	XVal Session 81-Sudoku-1	192.54.222.3	2012-07-17 19:05:19
44926	Edit Grid	[3,5] :		cv379	XVal Session 81	1	XVal Session 81-Sudoku-1	192.54.222.3	2012-07-17 19:05:22
44927	Edit Grid	[7,3] : 3		cv381	XVal Session 81	1	XVal Session 81-Sudoku-1	192.54.222.3	2012-07-17 19:05:26
44930	Edit Grid	[3,3] : 2		cv381	XVal Session 81	1	XVal Session 81-Sudoku-1	192.54.222.3	2012-07-17 19:05:31
44931	Edit Grid	[7,2] : 2		cv380	XVal Session 81	1	XVal Session 81-Sudoku-1	192.54.222.3	2012-07-17 19:05:31
44932	Edit Grid	[7,1] : 1		cv380	XVal Session 81	1	XVal Session 81-Sudoku-1	192.54.222.3	2012-07-17 19:05:33
44934	Edit Grid	[1,3] : 1		cv380	XVal Session 81	1	XVal Session 81-Sudoku-1	192.54.222.3	2012-07-17 19:05:36
44937	Load Instructions			cv380	XVal Session 81	1	XVal Session 81-Brainstorm - Words-1	192.54.222.3	2012-07-17 19:05:41
44938	Load Instructions			cv382	XVal Session 81	1	XVal Session 81-Brainstorm - Words-1	192.54.222.3	2012-07-17 19:05:41
44939	Load Instructions			cv381	XVal Session 81	1	XVal Session 81-Brainstorm - Words-1	192.54.222.3	2012-07-17 19:05:41
44940	Load Instructions			cv379	XVal Session 81	1	XVal Session 81-Brainstorm - Words-1	192.54.222.3	2012-07-17 19:05:41
44943	Load Workspace			cv379	XVal Session 81	1	XVal Session 81-Brainstorm - Words-1	192.54.222.3	2012-07-17 19:05:56
44945	Load Workspace			cv382	XVal Session 81	1	XVal Session 81-Brainstorm - Words-1	192.54.222.3	2012-07-17 19:05:56
44946	Load Workspace			cv380	XVal Session 81	1	XVal Session 81-Brainstorm - Words-1	192.54.222.3	2012-07-17 19:05:56
44947	Load Workspace			cv381	XVal Session 81	1	XVal Session 81-Brainstorm - Words-1	192.54.222.3	2012-07-17 19:05:56
	Edit pad (rev 0)		Xing	cv400	XVal Session 81	1	XVal Session 81-Brainstorm - Words-1		2012-07-17 19:06:03.837000
	Edit pad (rev 1)		Capucine	cv402	XVal Session 81	1	XVal Session 81-Brainstorm - Words-1		2012-07-17 19:06:04.823000
	Edit pad (rev 2)		Dan	cv401	XVal Session 81	1	XVal Session 81-Brainstorm - Words-1		2012-07-17 19:06:04.937000
	Edit pad (rev 3)		Capucine	cv402	XVal Session 81	1	XVal Session 81-Brainstorm - Words-1		2012-07-17 19:06:05.318000
	Edit pad (rev 4)		Dan	cv401	XVal Session 81	1	XVal Session 81-Brainstorm - Words-1		2012-07-17 19:06:05.551000
	Edit pad (rev 5)		Dan	cv401	XVal Session 81	1	XVal Session 81-Brainstorm - Words-1		2012-07-17 19:06:06.068000
	Edit pad (rev 6)		Capucine	cv402	XVal Session 81	1	XVal Session 81-Brainstorm - Words-1		2012-07-17 19:06:08.283000
	Edit pad (rev 7)		Capucine	cv402	XVal Session 81	1	XVal Session 81-Brainstorm - Words-1		2012-07-17 19:06:08.784000
	Edit pad (rev 8)		Capucine	cv402	XVal Session 81	1	XVal Session 81-Brainstorm - Words-1		2012-07-17 19:06:09.289000
	Edit pad (rev 9)		Dan	cv401	XVal Session 81	1	XVal Session 81-Brainstorm - Words-1		2012-07-17 19:06:09.767000
	Edit pad (rev 10)		Capucine	cv402	XVal Session 81	1	XVal Session 81-Brainstorm - Words-1		2012-07-17 19:06:09.789000
	Edit pad (rev 11)		Dan	cv401	XVal Session 81	1	XVal Session 81-Brainstorm - Words-1		2012-07-17 19:06:10.267000
	Edit pad (rev 12)		Dan	cv401	XVal Session 81	1	XVal Session 81-Brainstorm - Words-1		2012-07-17 19:06:10.767000
	Edit pad (rev 13)		nic	cv403	XVal Session 81	1	XVal Session 81-Brainstorm - Words-1		2012-07-17 19:06:10.808000
	Edit pad (rev 14)		Xing	cv400	XVal Session 81	1	XVal Session 81-Brainstorm - Words-1		2012-07-17 19:06:11.103000
	Edit pad (rev 15)		nic	cv403	XVal Session 81	1	XVal Session 81-Brainstorm - Words-1		2012-07-17 19:06:11.306000
	Edit pad (rev 16)		Xing	cv400	XVal Session 81	1	XVal Session 81-Brainstorm - Words-1		2012-07-17 19:06:11.639000
	Edit pad (rev 17)		nic	cv403	XVal Session 81	1	XVal Session 81-Brainstorm - Words-1		2012-07-17 19:06:11.890000
	Edit pad (rev 18)		Xing	cv400	XVal Session 81	1	XVal Session 81-Brainstorm - Words-1		2012-07-17 19:06:12.138000
	Edit pad (rev 19)		nic	cv403	XVal Session 81	1	XVal Session 81-Brainstorm - Words-1		2012-07-17 19:06:12.389000
	Edit pad (rev 20)		Xing	cv400	XVal Session 81	1	XVal Session 81-Brainstorm - Words-1		2012-07-17 19:06:12.638000
	Edit pad (rev 21)		Xing	cv400	XVal Session 81	1	XVal Session 81-Brainstorm - Words-1		2012-07-17 19:06:14.238000
	Edit pad (rev 22)		Capucine	cv402	XVal Session 81	1	XVal Session 81-Brainstorm - Words-1		2012-07-17 19:06:15.758000
	Edit pad (rev 23)		Capucine	cv402	XVal Session 81	1	XVal Session 81-Brainstorm - Words-1		2012-07-17 19:06:16.259000
	Edit pad (rev 24)		Xing	cv400	XVal Session 81	1	XVal Session 81-Brainstorm - Words-1		2012-07-17 19:06:17.091000
	Edit pad (rev 25)		Xing	cv400	XVal Session 81	1	XVal Session 81-Brainstorm - Words-1		2012-07-17 19:06:17.590000
	Edit pad (rev 26)		Xing	cv400	XVal Session 81	1	XVal Session 81-Brainstorm - Words-1		2012-07-17 19:06:18.150000
	Edit pad (rev 27)		nic	cv403	XVal Session 81	1	XVal Session 81-Brainstorm - Words-1		2012-07-17 19:06:18.407000
	Edit pad (rev 28)		nic	cv403	XVal Session 81	1	XVal Session 81-Brainstorm - Words-1		2012-07-17 19:06:18.907000
	Edit pad (rev 29)		nic	cv403	XVal Session 81	1	XVal Session 81-Brainstorm - Words-1		2012-07-17 19:06:20.164000
	Edit pad (rev 30)		Dan	cv401	XVal Session 81	1	XVal Session 81-Brainstorm - Words-1		2012-07-17 19:06:24.962000
	Edit pad (rev 31)		Dan	cv401	XVal Session 81	1	XVal Session 81-Brainstorm - Words-1		2012-07-17 19:06:25.672000
	Edit pad (rev 32)		Xing	cv400	XVal Session 81	1	XVal Session 81-Brainstorm - Words-1		2012-07-17 19:06:25.709000
	Edit pad (rev 33)		Dan	cv401	XVal Session 81	1	XVal Session 81-Brainstorm - Words-1		2012-07-17 19:06:26.173000
	Edit pad (rev 34)		Xing	cv400	XVal Session 81	1	XVal Session 81-Brainstorm - Words-1		2012-07-17 19:06:26.218000
	Edit pad (rev 35)		Dan	cv401	XVal Session 81	1	XVal Session 81-Brainstorm - Words-1		2012-07-17 19:06:26.690000
	Edit pad (rev 36)		Dan	cv401	XVal Session 81	1	XVal Session 81-Brainstorm - Words-1		2012-07-17 19:06:33.862000
	Edit pad (rev 37)		Dan	cv401	XVal Session 81	1	XVal Session 81-Brainstorm - Words-1		2012-07-17 19:06:34.361000
	Edit pad (rev 38)		Dan	cv401	XVal Session 81	1	XVal Session 81-Brainstorm - Words-1		2012-07-17 19:06:34.868000
	Edit pad (rev 39)		nic	cv403	XVal Session 81	1	XVal Session 81-Brainstorm - Words-1		2012-07-17 19:06:35.273000
	Edit pad (rev 40)		nic	cv403	XVal Session 81	1	XVal Session 81-Brainstorm - Words-1		2012-07-17 19:06:35.774000
	Edit pad (rev 41)		Dan	cv401	XVal Session 81	1	XVal Session 81-Brainstorm - Words-1		2012-07-17 19:06:36.312000
	Edit pad (rev 42)		nic	cv403	XVal Session 81	1	XVal Session 81-Brainstorm - Words-1		2012-07-17 19:06:37.104000
	Edit pad (rev 43)		Dan	cv401	XVal Session 81	1	XVal Session 81-Brainstorm - Words-1		2012-07-17 19:06:37.891000
	Edit pad (rev 44)		Dan	cv401	XVal Session 81	1	XVal Session 81-Brainstorm - Words-1		2012-07-17 19:06:38.694000
	Edit pad (rev 45)		Dan	cv401	XVal Session 81	1	XVal Session 81-Brainstorm - Words-1		2012-07-17 19:06:39.268000
	Edit pad (rev 46)		Dan	cv401	XVal Session 81	1	XVal Session 81-Brainstorm - Words-1		2012-07-17 19:06:39.768000
	Edit pad (rev 47)		Dan	cv401	XVal Session 81	1	XVal Session 81-Brainstorm - Words-1		2012-07-17 19:06:40.287000
	Edit pad (rev 48)		Dan	cv401	XVal Session 81	1	XVal Session 81-Brainstorm - Words-1		2012-07-17 19:06:40.786000
	Edit pad (rev 49)		Dan	cv401	XVal Session 81	1	XVal Session 81-Brainstorm - Words-1		2012-07-17 19:06:43.855000
	Edit pad (rev 50)		Xing	cv400	XVal Session 81	1	XVal Session 81-Brainstorm - Words-1		2012-07-17 19:06:49.656000
	Edit pad (rev 51)		Xing	cv400	XVal Session 81	1	XVal Session 81-Brainstorm - Words-1		2012-07-17 19:06:50.170000
	Edit pad (rev 52)		Dan	cv401	XVal Session 81	1	XVal Session 81-Brainstorm - Words-1		2012-07-17 19:06:50.610000
	Edit pad (rev 53)		Xing	cv400	XVal Session 81	1	XVal Session 81-Brainstorm - Words-1		2012-07-17 19:06:50.660000
	Edit pad (rev 54)		Dan	cv401	XVal Session 81	1	XVal Session 81-Brainstorm - Words-1		2012-07-17 19:06:51.110000
	Edit pad (rev 55)		Xing	cv400	XVal Session 81	1	XVal Session 81-Brainstorm - Words-1		2012-07-17 19:06:51.160000
	Edit pad (rev 56)		Dan	cv401	XVal Session 81	1	XVal Session 81-Brainstorm - Words-1		2012-07-17 19:06:51.610000
	Edit pad (rev 57)		Dan	cv401	XVal Session 81	1	XVal Session 81-Brainstorm - Words-1		2012-07-17 19:06:52.109000
	Edit pad (rev 58)		Dan	cv401	XVal Session 81	1	XVal Session 81-Brainstorm - Words-1		2012-07-17 19:06:53.349000
	Edit pad (rev 59)		Xing	cv400	XVal Session 81	1	XVal Session 81-Brainstorm - Words-1		2012-07-17 19:06:55.291000
	Edit pad (rev 60)		nic	cv403	XVal Session 81	1	XVal Session 81-Brainstorm - Words-1		2012-07-17 19:06:56.378000
	Edit pad (rev 61)		nic	cv403	XVal Session 81	1	XVal Session 81-Brainstorm - Words-1		2012-07-17 19:06:56.879000
	Edit pad (rev 62)		nic	cv403	XVal Session 81	1	XVal Session 81-Brainstorm - Words-1		2012-07-17 19:06:57.379000
	Edit pad (rev 63)		Capucine	cv402	XVal Session 81	1	XVal Session 81-Brainstorm - Words-1		2012-07-17 19:06:57.673000
	Edit pad (rev 64)		Capucine	cv402	XVal Session 81	1	XVal Session 81-Brainstorm - Words-1		2012-07-17 19:06:58.173000
	Edit pad (rev 65)		nic	cv403	XVal Session 81	1	XVal Session 81-Brainstorm - Words-1		2012-07-17 19:07:00.922000
	Edit pad (rev 66)		Dan	cv401	XVal Session 81	1	XVal Session 81-Brainstorm - Words-1		2012-07-17 19:07:07.136000
	Edit pad (rev 67)		Dan	cv401	XVal Session 81	1	XVal Session 81-Brainstorm - Words-1		2012-07-17 19:07:07.636000
	Edit pad (rev 68)		Dan	cv401	XVal Session 81	1	XVal Session 81-Brainstorm - Words-1		2012-07-17 19:07:08.136000
	Edit pad (rev 69)		Dan	cv401	XVal Session 81	1	XVal Session 81-Brainstorm - Words-1		2012-07-17 19:07:08.636000
	Edit pad (rev 70)		Dan	cv401	XVal Session 81	1	XVal Session 81-Brainstorm - Words-1		2012-07-17 19:07:09.137000
	Edit pad (rev 71)		Capucine	cv402	XVal Session 81	1	XVal Session 81-Brainstorm - Words-1		2012-07-17 19:07:13.059000
	Edit pad (rev 72)		Capucine	cv402	XVal Session 81	1	XVal Session 81-Brainstorm - Words-1		2012-07-17 19:07:13.559000
	Edit pad (rev 73)		Dan	cv401	XVal Session 81	1	XVal Session 81-Brainstorm - Words-1		2012-07-17 19:07:19.346000
	Edit pad (rev 74)		Dan	cv401	XVal Session 81	1	XVal Session 81-Brainstorm - Words-1		2012-07-17 19:07:19.847000
	Edit pad (rev 75)		Xing	cv400	XVal Session 81	1	XVal Session 81-Brainstorm - Words-1		2012-07-17 19:07:20.417000
	Edit pad (rev 76)		Dan	cv401	XVal Session 81	1	XVal Session 81-Brainstorm - Words-1		2012-07-17 19:07:20.664000
	Edit pad (rev 77)		Xing	cv400	XVal Session 81	1	XVal Session 81-Brainstorm - Words-1		2012-07-17 19:07:20.920000
	Edit pad (rev 78)		Dan	cv401	XVal Session 81	1	XVal Session 81-Brainstorm - Words-1		2012-07-17 19:07:21.179000
	Edit pad (rev 79)		Xing	cv400	XVal Session 81	1	XVal Session 81-Brainstorm - Words-1		2012-07-17 19:07:21.420000
	Edit pad (rev 80)		Xing	cv400	XVal Session 81	1	XVal Session 81-Brainstorm - Words-1		2012-07-17 19:07:22.775000
	Edit pad (rev 81)		Xing	cv400	XVal Session 81	1	XVal Session 81-Brainstorm - Words-1		2012-07-17 19:07:23.283000
	Edit pad (rev 82)		Xing	cv400	XVal Session 81	1	XVal Session 81-Brainstorm - Words-1		2012-07-17 19:07:23.784000
	Edit pad (rev 83)		nic	cv403	XVal Session 81	1	XVal Session 81-Brainstorm - Words-1		2012-07-17 19:07:24.711000
	Edit pad (rev 84)		nic	cv403	XVal Session 81	1	XVal Session 81-Brainstorm - Words-1		2012-07-17 19:07:25.216000
	Edit pad (rev 85)		Capucine	cv402	XVal Session 81	1	XVal Session 81-Brainstorm - Words-1		2012-07-17 19:07:26.184000
[truncated: 531 more rows]
