# Supplementary material for: Dynamics of collective performance in collaboration networks
Source: PLoS One. 2018 Oct 10;13(10):e0204547. doi: 10.1371/journal.pone.0204547 (PMC6179230; doi:10.1371/journal.pone.0204547)
Supplement: S1 Dataset — (ZIP) [file pone.0204547.s001.zip › data/team-data/team-chat-logs/XVal Session 38 - Group 1 - LogFile.csv]

id	event	data	chat_name	subject	session	session_group	completed_task	ip_address	timestamp
23271	Entering waiting room			cv181	XVal Session 38			18.111.45.112	2012-07-12 18:07:22
23272	Entering waiting room			cv180	XVal Session 38			192.54.222.11	2012-07-12 18:07:28
23277	Entering waiting room			cv182	XVal Session 38			18.111.59.235	2012-07-12 18:07:55
23278	Entering waiting room			cv179	XVal Session 38			192.54.222.11	2012-07-12 18:08:02
23280	Setup participants				XVal Session 38				2012-07-12 18:08:26
23281	Setup tasks				XVal Session 38				2012-07-12 18:08:26
23282	Introduction	Starting in 25 seconds		cv182	XVal Session 38	1		18.111.59.235	2012-07-12 18:08:26
23283	Introduction	Starting in 25 seconds		cv181	XVal Session 38	1		18.111.45.112	2012-07-12 18:08:26
23284	Introduction	Starting in 24 seconds		cv179	XVal Session 38	1		192.54.222.11	2012-07-12 18:08:27
23285	Introduction	Starting in 20 seconds		cv180	XVal Session 38	1		192.54.222.11	2012-07-12 18:08:31
23286	Load Instructions			cv179	XVal Session 38	1	XVal Session 38-Introduction-1	192.54.222.11	2012-07-12 18:08:51
23287	Load Instructions			cv180	XVal Session 38	1	XVal Session 38-Introduction-1	192.54.222.11	2012-07-12 18:08:51
23288	Load Instructions			cv182	XVal Session 38	1	XVal Session 38-Introduction-1	18.111.59.235	2012-07-12 18:08:52
23289	Load Instructions			cv181	XVal Session 38	1	XVal Session 38-Introduction-1	18.111.45.112	2012-07-12 18:08:52
23294	Load Workspace			cv180	XVal Session 38	1	XVal Session 38-Introduction-1	192.54.222.11	2012-07-12 18:09:11
23295	Load Workspace			cv182	XVal Session 38	1	XVal Session 38-Introduction-1	18.111.59.235	2012-07-12 18:09:11
23296	Load Workspace			cv179	XVal Session 38	1	XVal Session 38-Introduction-1	192.54.222.11	2012-07-12 18:09:11
23297	Load Workspace			cv181	XVal Session 38	1	XVal Session 38-Introduction-1	18.111.45.112	2012-07-12 18:09:11
	Edit pad (rev 0)		jeral	cv311	XVal Session 38	1	XVal Session 38-Introduction-1		2012-07-12 18:09:18.834000
	Edit pad (rev 1)		jeral	cv311	XVal Session 38	1	XVal Session 38-Introduction-1		2012-07-12 18:09:21.791000
	Edit pad (rev 2)		jeral	cv311	XVal Session 38	1	XVal Session 38-Introduction-1		2012-07-12 18:09:21.804000
	Edit pad (rev 3)		jeral	cv311	XVal Session 38	1	XVal Session 38-Introduction-1		2012-07-12 18:09:22.308000
	Edit pad (rev 4)		jeral	cv311	XVal Session 38	1	XVal Session 38-Introduction-1		2012-07-12 18:09:22.809000
	Edit pad (rev 5)		jeral	cv311	XVal Session 38	1	XVal Session 38-Introduction-1		2012-07-12 18:09:23.978000
	Edit pad (rev 6)		jeral	cv311	XVal Session 38	1	XVal Session 38-Introduction-1		2012-07-12 18:09:53.629000
	Edit pad (rev 7)		Jamey	cv409	XVal Session 38	1	XVal Session 38-Introduction-1		2012-07-12 18:09:53.794000
	Edit pad (rev 8)		jeral	cv311	XVal Session 38	1	XVal Session 38-Introduction-1		2012-07-12 18:09:54.137000
	Edit pad (rev 9)		Jamey	cv409	XVal Session 38	1	XVal Session 38-Introduction-1		2012-07-12 18:09:54.316000
	Edit pad (rev 10)		jeral	cv311	XVal Session 38	1	XVal Session 38-Introduction-1		2012-07-12 18:09:54.637000
	Edit pad (rev 11)		jeral	cv311	XVal Session 38	1	XVal Session 38-Introduction-1		2012-07-12 18:09:55.136000
	Edit pad (rev 12)		Jamey	cv409	XVal Session 38	1	XVal Session 38-Introduction-1		2012-07-12 18:09:55.146000
	Edit pad (rev 13)		Jamey	cv409	XVal Session 38	1	XVal Session 38-Introduction-1		2012-07-12 18:09:55.662000
	Edit pad (rev 14)		Jamey	cv409	XVal Session 38	1	XVal Session 38-Introduction-1		2012-07-12 18:09:56.851000
	Edit pad (rev 15)		Jamey	cv409	XVal Session 38	1	XVal Session 38-Introduction-1		2012-07-12 18:09:57.359000
	Edit pad (rev 16)		Jamey	cv409	XVal Session 38	1	XVal Session 38-Introduction-1		2012-07-12 18:09:57.859000
23308	Load Workspace			cv182	XVal Session 38	1	XVal Session 38-Introduction-1	18.111.59.235	2012-07-12 18:10:04
	Edit pad (rev 17)		sean	cv372	XVal Session 38	1	XVal Session 38-Introduction-1		2012-07-12 18:10:10.607000
	Edit pad (rev 18)		sean	cv372	XVal Session 38	1	XVal Session 38-Introduction-1		2012-07-12 18:10:11.068000
	Edit pad (rev 19)		sean	cv372	XVal Session 38	1	XVal Session 38-Introduction-1		2012-07-12 18:10:11.567000
	Edit pad (rev 20)		sean	cv372	XVal Session 38	1	XVal Session 38-Introduction-1		2012-07-12 18:10:15.224000
	Edit pad (rev 21)		sean	cv372	XVal Session 38	1	XVal Session 38-Introduction-1		2012-07-12 18:10:15.800000
	Edit pad (rev 22)		Claudia	cv402	XVal Session 38	1	XVal Session 38-Introduction-1		2012-07-12 18:10:16.230000
	Edit pad (rev 23)		sean	cv372	XVal Session 38	1	XVal Session 38-Introduction-1		2012-07-12 18:10:16.867000
	Chat	Ryan	Jamey	cv409	XVal Session 38	1	XVal Session 38-Introduction-1		2012-07-12 18:10:27.206000
23321	Load Instructions			cv182	XVal Session 38	1	XVal Session 38-Typing - Text-1	18.111.59.235	2012-07-12 18:10:41
23323	Load Instructions			cv180	XVal Session 38	1	XVal Session 38-Typing - Text-1	192.54.222.11	2012-07-12 18:10:41
23324	Load Instructions			cv179	XVal Session 38	1	XVal Session 38-Typing - Text-1	192.54.222.11	2012-07-12 18:10:41
23329	Load Instructions			cv181	XVal Session 38	1	XVal Session 38-Typing - Text-1	18.111.45.112	2012-07-12 18:10:45
23339	Load Workspace			cv179	XVal Session 38	1	XVal Session 38-Typing - Text-1	192.54.222.11	2012-07-12 18:11:21
23340	Load Workspace			cv182	XVal Session 38	1	XVal Session 38-Typing - Text-1	18.111.59.235	2012-07-12 18:11:21
23341	Load Workspace			cv181	XVal Session 38	1	XVal Session 38-Typing - Text-1	18.111.45.112	2012-07-12 18:11:21
23342	Load Workspace			cv180	XVal Session 38	1	XVal Session 38-Typing - Text-1	192.54.222.11	2012-07-12 18:11:21
	Edit pad (rev 0)		jeral	cv311	XVal Session 38	1	XVal Session 38-Typing - Text-1		2012-07-12 18:11:47.036000
	Edit pad (rev 1)		jeral	cv311	XVal Session 38	1	XVal Session 38-Typing - Text-1		2012-07-12 18:11:47.526000
	Edit pad (rev 2)		sean	cv372	XVal Session 38	1	XVal Session 38-Typing - Text-1		2012-07-12 18:11:48.884000
	Edit pad (rev 3)		jeral	cv311	XVal Session 38	1	XVal Session 38-Typing - Text-1		2012-07-12 18:11:49.327000
	Edit pad (rev 4)		sean	cv372	XVal Session 38	1	XVal Session 38-Typing - Text-1		2012-07-12 18:11:49.435000
	Edit pad (rev 5)		jeral	cv311	XVal Session 38	1	XVal Session 38-Typing - Text-1		2012-07-12 18:11:49.840000
	Edit pad (rev 6)		sean	cv372	XVal Session 38	1	XVal Session 38-Typing - Text-1		2012-07-12 18:11:49.887000
	Edit pad (rev 7)		jeral	cv311	XVal Session 38	1	XVal Session 38-Typing - Text-1		2012-07-12 18:11:50.339000
	Edit pad (rev 8)		jeral	cv311	XVal Session 38	1	XVal Session 38-Typing - Text-1		2012-07-12 18:11:50.839000
	Edit pad (rev 9)		jeral	cv311	XVal Session 38	1	XVal Session 38-Typing - Text-1		2012-07-12 18:11:51.339000
	Edit pad (rev 10)		jeral	cv311	XVal Session 38	1	XVal Session 38-Typing - Text-1		2012-07-12 18:11:51.839000
	Edit pad (rev 11)		sean	cv372	XVal Session 38	1	XVal Session 38-Typing - Text-1		2012-07-12 18:11:52.113000
	Edit pad (rev 12)		sean	cv372	XVal Session 38	1	XVal Session 38-Typing - Text-1		2012-07-12 18:11:52.621000
	Edit pad (rev 13)		jeral	cv311	XVal Session 38	1	XVal Session 38-Typing - Text-1		2012-07-12 18:11:53.824000
	Edit pad (rev 14)		jeral	cv311	XVal Session 38	1	XVal Session 38-Typing - Text-1		2012-07-12 18:11:54.324000
	Edit pad (rev 15)		jeral	cv311	XVal Session 38	1	XVal Session 38-Typing - Text-1		2012-07-12 18:11:54.824000
23348	Load Workspace			cv182	XVal Session 38	1	XVal Session 38-Typing - Text-1	18.111.59.235	2012-07-12 18:12:00
	Edit pad (rev 16)		sean	cv372	XVal Session 38	1	XVal Session 38-Typing - Text-1		2012-07-12 18:12:02.839000
	Edit pad (rev 17)		sean	cv372	XVal Session 38	1	XVal Session 38-Typing - Text-1		2012-07-12 18:12:03.260000
	Edit pad (rev 18)		jeral	cv311	XVal Session 38	1	XVal Session 38-Typing - Text-1		2012-07-12 18:12:03.586000
	Edit pad (rev 19)		sean	cv372	XVal Session 38	1	XVal Session 38-Typing - Text-1		2012-07-12 18:12:03.775000
	Edit pad (rev 20)		jeral	cv311	XVal Session 38	1	XVal Session 38-Typing - Text-1		2012-07-12 18:12:04.533000
	Edit pad (rev 21)		jeral	cv311	XVal Session 38	1	XVal Session 38-Typing - Text-1		2012-07-12 18:12:05.042000
	Edit pad (rev 22)		jeral	cv311	XVal Session 38	1	XVal Session 38-Typing - Text-1		2012-07-12 18:12:05.543000
	Edit pad (rev 23)		jeral	cv311	XVal Session 38	1	XVal Session 38-Typing - Text-1		2012-07-12 18:12:07.106000
	Edit pad (rev 24)		jeral	cv311	XVal Session 38	1	XVal Session 38-Typing - Text-1		2012-07-12 18:12:10.583000
	Edit pad (rev 25)		jeral	cv311	XVal Session 38	1	XVal Session 38-Typing - Text-1		2012-07-12 18:12:12.899000
	Edit pad (rev 26)		jeral	cv311	XVal Session 38	1	XVal Session 38-Typing - Text-1		2012-07-12 18:12:13.459000
	Edit pad (rev 27)		jeral	cv311	XVal Session 38	1	XVal Session 38-Typing - Text-1		2012-07-12 18:12:14.769000
	Edit pad (rev 28)		jeral	cv311	XVal Session 38	1	XVal Session 38-Typing - Text-1		2012-07-12 18:12:16.737000
	Edit pad (rev 29)		jeral	cv311	XVal Session 38	1	XVal Session 38-Typing - Text-1		2012-07-12 18:12:17.245000
	Edit pad (rev 30)		jeral	cv311	XVal Session 38	1	XVal Session 38-Typing - Text-1		2012-07-12 18:12:17.745000
	Edit pad (rev 31)		jeral	cv311	XVal Session 38	1	XVal Session 38-Typing - Text-1		2012-07-12 18:12:26.602000
	Edit pad (rev 32)		jeral	cv311	XVal Session 38	1	XVal Session 38-Typing - Text-1		2012-07-12 18:12:27.106000
	Edit pad (rev 33)		jeral	cv311	XVal Session 38	1	XVal Session 38-Typing - Text-1		2012-07-12 18:12:27.606000
	Edit pad (rev 34)		jeral	cv311	XVal Session 38	1	XVal Session 38-Typing - Text-1		2012-07-12 18:12:28.111000
	Edit pad (rev 35)		jeral	cv311	XVal Session 38	1	XVal Session 38-Typing - Text-1		2012-07-12 18:12:28.625000
	Edit pad (rev 36)		jeral	cv311	XVal Session 38	1	XVal Session 38-Typing - Text-1		2012-07-12 18:12:29.136000
	Edit pad (rev 37)		jeral	cv311	XVal Session 38	1	XVal Session 38-Typing - Text-1		2012-07-12 18:12:29.643000
	Edit pad (rev 38)		jeral	cv311	XVal Session 38	1	XVal Session 38-Typing - Text-1		2012-07-12 18:12:30.148000
	Edit pad (rev 39)		jeral	cv311	XVal Session 38	1	XVal Session 38-Typing - Text-1		2012-07-12 18:12:30.651000
	Edit pad (rev 40)		jeral	cv311	XVal Session 38	1	XVal Session 38-Typing - Text-1		2012-07-12 18:12:31.597000
	Edit pad (rev 41)		jeral	cv311	XVal Session 38	1	XVal Session 38-Typing - Text-1		2012-07-12 18:12:32.105000
	Edit pad (rev 42)		jeral	cv311	XVal Session 38	1	XVal Session 38-Typing - Text-1		2012-07-12 18:12:33.176000
	Edit pad (rev 43)		jeral	cv311	XVal Session 38	1	XVal Session 38-Typing - Text-1		2012-07-12 18:12:33.683000
	Edit pad (rev 44)		jeral	cv311	XVal Session 38	1	XVal Session 38-Typing - Text-1		2012-07-12 18:12:35.176000
	Edit pad (rev 45)		jeral	cv311	XVal Session 38	1	XVal Session 38-Typing - Text-1		2012-07-12 18:12:35.685000
	Edit pad (rev 46)		jeral	cv311	XVal Session 38	1	XVal Session 38-Typing - Text-1		2012-07-12 18:12:36.212000
	Edit pad (rev 47)		jeral	cv311	XVal Session 38	1	XVal Session 38-Typing - Text-1		2012-07-12 18:12:36.713000
	Edit pad (rev 48)		jeral	cv311	XVal Session 38	1	XVal Session 38-Typing - Text-1		2012-07-12 18:12:37.557000
	Edit pad (rev 49)		jeral	cv311	XVal Session 38	1	XVal Session 38-Typing - Text-1		2012-07-12 18:12:38.057000
	Edit pad (rev 50)		jeral	cv311	XVal Session 38	1	XVal Session 38-Typing - Text-1		2012-07-12 18:12:39.756000
	Edit pad (rev 51)		jeral	cv311	XVal Session 38	1	XVal Session 38-Typing - Text-1		2012-07-12 18:12:40.261000
	Edit pad (rev 52)		jeral	cv311	XVal Session 38	1	XVal Session 38-Typing - Text-1		2012-07-12 18:12:40.761000
	Edit pad (rev 53)		jeral	cv311	XVal Session 38	1	XVal Session 38-Typing - Text-1		2012-07-12 18:12:41.824000
	Edit pad (rev 54)		jeral	cv311	XVal Session 38	1	XVal Session 38-Typing - Text-1		2012-07-12 18:12:42.324000
	Edit pad (rev 55)		jeral	cv311	XVal Session 38	1	XVal Session 38-Typing - Text-1		2012-07-12 18:12:43.349000
	Edit pad (rev 56)		jeral	cv311	XVal Session 38	1	XVal Session 38-Typing - Text-1		2012-07-12 18:12:44.051000
	Edit pad (rev 57)		jeral	cv311	XVal Session 38	1	XVal Session 38-Typing - Text-1		2012-07-12 18:12:44.571000
	Edit pad (rev 58)		jeral	cv311	XVal Session 38	1	XVal Session 38-Typing - Text-1		2012-07-12 18:12:45.073000
	Edit pad (rev 59)		jeral	cv311	XVal Session 38	1	XVal Session 38-Typing - Text-1		2012-07-12 18:12:45.573000
	Edit pad (rev 60)		jeral	cv311	XVal Session 38	1	XVal Session 38-Typing - Text-1		2012-07-12 18:12:46.073000
	Edit pad (rev 61)		jeral	cv311	XVal Session 38	1	XVal Session 38-Typing - Text-1		2012-07-12 18:12:46.573000
	Edit pad (rev 62)		jeral	cv311	XVal Session 38	1	XVal Session 38-Typing - Text-1		2012-07-12 18:12:48.116000
	Edit pad (rev 63)		jeral	cv311	XVal Session 38	1	XVal Session 38-Typing - Text-1		2012-07-12 18:12:48.625000
	Edit pad (rev 64)		jeral	cv311	XVal Session 38	1	XVal Session 38-Typing - Text-1		2012-07-12 18:12:49.388000
	Edit pad (rev 65)		jeral	cv311	XVal Session 38	1	XVal Session 38-Typing - Text-1		2012-07-12 18:12:49.887000
	Edit pad (rev 66)		jeral	cv311	XVal Session 38	1	XVal Session 38-Typing - Text-1		2012-07-12 18:12:50.909000
	Edit pad (rev 67)		jeral	cv311	XVal Session 38	1	XVal Session 38-Typing - Text-1		2012-07-12 18:12:51.418000
	Edit pad (rev 68)		jeral	cv311	XVal Session 38	1	XVal Session 38-Typing - Text-1		2012-07-12 18:12:51.917000
	Edit pad (rev 69)		jeral	cv311	XVal Session 38	1	XVal Session 38-Typing - Text-1		2012-07-12 18:12:52.417000
	Edit pad (rev 70)		jeral	cv311	XVal Session 38	1	XVal Session 38-Typing - Text-1		2012-07-12 18:12:54.256000
	Edit pad (rev 71)		jeral	cv311	XVal Session 38	1	XVal Session 38-Typing - Text-1		2012-07-12 18:12:54.761000
	Edit pad (rev 72)		jeral	cv311	XVal Session 38	1	XVal Session 38-Typing - Text-1		2012-07-12 18:12:55.261000
	Edit pad (rev 73)		jeral	cv311	XVal Session 38	1	XVal Session 38-Typing - Text-1		2012-07-12 18:12:55.761000
	Edit pad (rev 74)		jeral	cv311	XVal Session 38	1	XVal Session 38-Typing - Text-1		2012-07-12 18:12:56.261000
	Edit pad (rev 75)		jeral	cv311	XVal Session 38	1	XVal Session 38-Typing - Text-1		2012-07-12 18:12:56.762000
	Edit pad (rev 76)		jeral	cv311	XVal Session 38	1	XVal Session 38-Typing - Text-1		2012-07-12 18:12:57.261000
	Edit pad (rev 77)		jeral	cv311	XVal Session 38	1	XVal Session 38-Typing - Text-1		2012-07-12 18:12:58.221000
	Edit pad (rev 78)		jeral	cv311	XVal Session 38	1	XVal Session 38-Typing - Text-1		2012-07-12 18:12:58.729000
	Edit pad (rev 79)		jeral	cv311	XVal Session 38	1	XVal Session 38-Typing - Text-1		2012-07-12 18:12:59.695000
	Edit pad (rev 80)		jeral	cv311	XVal Session 38	1	XVal Session 38-Typing - Text-1		2012-07-12 18:13:00.505000
	Edit pad (rev 81)		jeral	cv311	XVal Session 38	1	XVal Session 38-Typing - Text-1		2012-07-12 18:13:01.184000
	Edit pad (rev 82)		jeral	cv311	XVal Session 38	1	XVal Session 38-Typing - Text-1		2012-07-12 18:13:01.698000
	Edit pad (rev 83)		jeral	cv311	XVal Session 38	1	XVal Session 38-Typing - Text-1		2012-07-12 18:13:04.021000
	Edit pad (rev 84)		jeral	cv311	XVal Session 38	1	XVal Session 38-Typing - Text-1		2012-07-12 18:13:05.396000
	Edit pad (rev 85)		jeral	cv311	XVal Session 38	1	XVal Session 38-Typing - Text-1		2012-07-12 18:13:06.917000
	Edit pad (rev 86)		jeral	cv311	XVal Session 38	1	XVal Session 38-Typing - Text-1		2012-07-12 18:13:08.498000
	Edit pad (rev 87)		jeral	cv311	XVal Session 38	1	XVal Session 38-Typing - Text-1		2012-07-12 18:13:09.892000
	Edit pad (rev 88)		jeral	cv311	XVal Session 38	1	XVal Session 38-Typing - Text-1		2012-07-12 18:13:10.458000
	Edit pad (rev 89)		jeral	cv311	XVal Session 38	1	XVal Session 38-Typing - Text-1		2012-07-12 18:13:10.964000
	Edit pad (rev 90)		jeral	cv311	XVal Session 38	1	XVal Session 38-Typing - Text-1		2012-07-12 18:13:11.937000
	Edit pad (rev 91)		jeral	cv311	XVal Session 38	1	XVal Session 38-Typing - Text-1		2012-07-12 18:13:12.448000
	Edit pad (rev 92)		jeral	cv311	XVal Session 38	1	XVal Session 38-Typing - Text-1		2012-07-12 18:13:12.948000
	Edit pad (rev 93)		jeral	cv311	XVal Session 38	1	XVal Session 38-Typing - Text-1		2012-07-12 18:13:14.109000
	Edit pad (rev 94)		jeral	cv311	XVal Session 38	1	XVal Session 38-Typing - Text-1		2012-07-12 18:13:14.620000
	Edit pad (rev 95)		jeral	cv311	XVal Session 38	1	XVal Session 38-Typing - Text-1		2012-07-12 18:13:15.120000
	Edit pad (rev 96)		jeral	cv311	XVal Session 38	1	XVal Session 38-Typing - Text-1		2012-07-12 18:13:16.482000
	Edit pad (rev 97)		jeral	cv311	XVal Session 38	1	XVal Session 38-Typing - Text-1		2012-07-12 18:13:16.994000
	Edit pad (rev 98)		jeral	cv311	XVal Session 38	1	XVal Session 38-Typing - Text-1		2012-07-12 18:13:17.808000
	Edit pad (rev 99)		jeral	cv311	XVal Session 38	1	XVal Session 38-Typing - Text-1		2012-07-12 18:13:18.313000
	Edit pad (rev 100)		jeral	cv311	XVal Session 38	1	XVal Session 38-Typing - Text-1		2012-07-12 18:13:18.823000
	Edit pad (rev 101)		jeral	cv311	XVal Session 38	1	XVal Session 38-Typing - Text-1		2012-07-12 18:13:20.278000
	Edit pad (rev 102)		jeral	cv311	XVal Session 38	1	XVal Session 38-Typing - Text-1		2012-07-12 18:13:20.778000
	Edit pad (rev 103)		jeral	cv311	XVal Session 38	1	XVal Session 38-Typing - Text-1		2012-07-12 18:13:21.293000
	Edit pad (rev 104)		jeral	cv311	XVal Session 38	1	XVal Session 38-Typing - Text-1		2012-07-12 18:13:21.793000
	Edit pad (rev 105)		jeral	cv311	XVal Session 38	1	XVal Session 38-Typing - Text-1		2012-07-12 18:13:23.038000
	Edit pad (rev 106)		jeral	cv311	XVal Session 38	1	XVal Session 38-Typing - Text-1		2012-07-12 18:13:23.542000
	Edit pad (rev 107)		jeral	cv311	XVal Session 38	1	XVal Session 38-Typing - Text-1		2012-07-12 18:13:24.755000
	Edit pad (rev 108)		jeral	cv311	XVal Session 38	1	XVal Session 38-Typing - Text-1		2012-07-12 18:13:25.270000
	Edit pad (rev 109)		jeral	cv311	XVal Session 38	1	XVal Session 38-Typing - Text-1		2012-07-12 18:13:25.777000
	Edit pad (rev 110)		jeral	cv311	XVal Session 38	1	XVal Session 38-Typing - Text-1		2012-07-12 18:13:26.278000
	Edit pad (rev 111)		jeral	cv311	XVal Session 38	1	XVal Session 38-Typing - Text-1		2012-07-12 18:13:26.777000
	Edit pad (rev 112)		jeral	cv311	XVal Session 38	1	XVal Session 38-Typing - Text-1		2012-07-12 18:13:27.279000
	Edit pad (rev 113)		jeral	cv311	XVal Session 38	1	XVal Session 38-Typing - Text-1		2012-07-12 18:13:29.660000
	Edit pad (rev 114)		jeral	cv311	XVal Session 38	1	XVal Session 38-Typing - Text-1		2012-07-12 18:13:30.166000
	Edit pad (rev 115)		jeral	cv311	XVal Session 38	1	XVal Session 38-Typing - Text-1		2012-07-12 18:13:33.968000
	Edit pad (rev 116)		jeral	cv311	XVal Session 38	1	XVal Session 38-Typing - Text-1		2012-07-12 18:13:34.480000
	Edit pad (rev 117)		jeral	cv311	XVal Session 38	1	XVal Session 38-Typing - Text-1		2012-07-12 18:13:34.979000
	Edit pad (rev 118)		jeral	cv311	XVal Session 38	1	XVal Session 38-Typing - Text-1		2012-07-12 18:13:35.486000
	Edit pad (rev 119)		jeral	cv311	XVal Session 38	1	XVal Session 38-Typing - Text-1		2012-07-12 18:13:35.995000
	Edit pad (rev 120)		jeral	cv311	XVal Session 38	1	XVal Session 38-Typing - Text-1		2012-07-12 18:13:36.495000
	Edit pad (rev 121)		jeral	cv311	XVal Session 38	1	XVal Session 38-Typing - Text-1		2012-07-12 18:13:37.018000
	Edit pad (rev 122)		jeral	cv311	XVal Session 38	1	XVal Session 38-Typing - Text-1		2012-07-12 18:13:37.496000
	Edit pad (rev 123)		jeral	cv311	XVal Session 38	1	XVal Session 38-Typing - Text-1		2012-07-12 18:13:37.997000
	Edit pad (rev 124)		jeral	cv311	XVal Session 38	1	XVal Session 38-Typing - Text-1		2012-07-12 18:13:38.495000
	Edit pad (rev 125)		jeral	cv311	XVal Session 38	1	XVal Session 38-Typing - Text-1		2012-07-12 18:13:38.995000
	Edit pad (rev 126)		jeral	cv311	XVal Session 38	1	XVal Session 38-Typing - Text-1		2012-07-12 18:13:39.760000
	Edit pad (rev 127)		jeral	cv311	XVal Session 38	1	XVal Session 38-Typing - Text-1		2012-07-12 18:13:40.840000
	Edit pad (rev 128)		jeral	cv311	XVal Session 38	1	XVal Session 38-Typing - Text-1		2012-07-12 18:13:41.338000
	Edit pad (rev 129)		jeral	cv311	XVal Session 38	1	XVal Session 38-Typing - Text-1		2012-07-12 18:13:41.839000
	Edit pad (rev 130)		Claudia	cv402	XVal Session 38	1	XVal Session 38-Typing - Text-1		2012-07-12 18:13:55.195000
	Edit pad (rev 131)		Claudia	cv402	XVal Session 38	1	XVal Session 38-Typing - Text-1		2012-07-12 18:13:55.963000
	Edit pad (rev 132)		Claudia	cv402	XVal Session 38	1	XVal Session 38-Typing - Text-1		2012-07-12 18:13:56.461000
	Edit pad (rev 133)		Claudia	cv402	XVal Session 38	1	XVal Session 38-Typing - Text-1		2012-07-12 18:13:56.962000
	Edit pad (rev 134)		Claudia	cv402	XVal Session 38	1	XVal Session 38-Typing - Text-1		2012-07-12 18:13:57.463000
	Edit pad (rev 135)		Claudia	cv402	XVal Session 38	1	XVal Session 38-Typing - Text-1		2012-07-12 18:13:57.962000
	Edit pad (rev 136)		Claudia	cv402	XVal Session 38	1	XVal Session 38-Typing - Text-1		2012-07-12 18:13:59.277000
	Edit pad (rev 137)		Claudia	cv402	XVal Session 38	1	XVal Session 38-Typing - Text-1		2012-07-12 18:14:00.013000
	Edit pad (rev 138)		Claudia	cv402	XVal Session 38	1	XVal Session 38-Typing - Text-1		2012-07-12 18:14:00.524000
	Edit pad (rev 139)		Claudia	cv402	XVal Session 38	1	XVal Session 38-Typing - Text-1		2012-07-12 18:14:01.024000
	Edit pad (rev 140)		Claudia	cv402	XVal Session 38	1	XVal Session 38-Typing - Text-1		2012-07-12 18:14:01.525000
	Edit pad (rev 141)		Claudia	cv402	XVal Session 38	1	XVal Session 38-Typing - Text-1		2012-07-12 18:14:02.025000
	Edit pad (rev 142)		Claudia	cv402	XVal Session 38	1	XVal Session 38-Typing - Text-1		2012-07-12 18:14:02.525000
	Edit pad (rev 143)		Claudia	cv402	XVal Session 38	1	XVal Session 38-Typing - Text-1		2012-07-12 18:14:03.024000
	Edit pad (rev 144)		Claudia	cv402	XVal Session 38	1	XVal Session 38-Typing - Text-1		2012-07-12 18:14:03.524000
	Edit pad (rev 145)		Claudia	cv402	XVal Session 38	1	XVal Session 38-Typing - Text-1		2012-07-12 18:14:04.024000
	Edit pad (rev 146)		Claudia	cv402	XVal Session 38	1	XVal Session 38-Typing - Text-1		2012-07-12 18:14:04.527000
	Edit pad (rev 147)		Claudia	cv402	XVal Session 38	1	XVal Session 38-Typing - Text-1		2012-07-12 18:14:05.024000
	Edit pad (rev 148)		Claudia	cv402	XVal Session 38	1	XVal Session 38-Typing - Text-1		2012-07-12 18:14:05.525000
	Edit pad (rev 149)		Claudia	cv402	XVal Session 38	1	XVal Session 38-Typing - Text-1		2012-07-12 18:14:06.025000
	Edit pad (rev 150)		Claudia	cv402	XVal Session 38	1	XVal Session 38-Typing - Text-1		2012-07-12 18:14:06.525000
	Edit pad (rev 151)		Claudia	cv402	XVal Session 38	1	XVal Session 38-Typing - Text-1		2012-07-12 18:14:07.025000
	Edit pad (rev 152)		Claudia	cv402	XVal Session 38	1	XVal Session 38-Typing - Text-1		2012-07-12 18:14:07.524000
	Edit pad (rev 153)		jeral	cv311	XVal Session 38	1	XVal Session 38-Typing - Text-1		2012-07-12 18:14:11.211000
	Edit pad (rev 154)		jeral	cv311	XVal Session 38	1	XVal Session 38-Typing - Text-1		2012-07-12 18:14:14.218000
	Edit pad (rev 155)		jeral	cv311	XVal Session 38	1	XVal Session 38-Typing - Text-1		2012-07-12 18:14:15.277000
	Edit pad (rev 156)		jeral	cv311	XVal Session 38	1	XVal Session 38-Typing - Text-1		2012-07-12 18:14:15.777000
	Edit pad (rev 157)		jeral	cv311	XVal Session 38	1	XVal Session 38-Typing - Text-1		2012-07-12 18:14:16.277000
	Edit pad (rev 158)		jeral	cv311	XVal Session 38	1	XVal Session 38-Typing - Text-1		2012-07-12 18:14:17.744000
	Edit pad (rev 159)		jeral	cv311	XVal Session 38	1	XVal Session 38-Typing - Text-1		2012-07-12 18:14:18.288000
	Edit pad (rev 160)		jeral	cv311	XVal Session 38	1	XVal Session 38-Typing - Text-1		2012-07-12 18:14:18.793000
	Edit pad (rev 161)		jeral	cv311	XVal Session 38	1	XVal Session 38-Typing - Text-1		2012-07-12 18:14:19.479000
	Edit pad (rev 162)		Claudia	cv402	XVal Session 38	1	XVal Session 38-Typing - Text-1		2012-07-12 18:14:19.608000
	Edit pad (rev 163)		jeral	cv311	XVal Session 38	1	XVal Session 38-Typing - Text-1		2012-07-12 18:14:19.978000
	Edit pad (rev 164)		Claudia	cv402	XVal Session 38	1	XVal Session 38-Typing - Text-1		2012-07-12 18:14:20.116000
	Edit pad (rev 165)		jeral	cv311	XVal Session 38	1	XVal Session 38-Typing - Text-1		2012-07-12 18:14:20.479000
	Edit pad (rev 166)		Claudia	cv402	XVal Session 38	1	XVal Session 38-Typing - Text-1		2012-07-12 18:14:20.616000
	Edit pad (rev 167)		jeral	cv311	XVal Session 38	1	XVal Session 38-Typing - Text-1		2012-07-12 18:14:20.979000
	Edit pad (rev 168)		Claudia	cv402	XVal Session 38	1	XVal Session 38-Typing - Text-1		2012-07-12 18:14:21.117000
	Edit pad (rev 169)		jeral	cv311	XVal Session 38	1	XVal Session 38-Typing - Text-1		2012-07-12 18:14:21.480000
	Edit pad (rev 170)		Claudia	cv402	XVal Session 38	1	XVal Session 38-Typing - Text-1		2012-07-12 18:14:21.661000
	Edit pad (rev 171)		jeral	cv311	XVal Session 38	1	XVal Session 38-Typing - Text-1		2012-07-12 18:14:21.979000
	Edit pad (rev 172)		jeral	cv311	XVal Session 38	1	XVal Session 38-Typing - Text-1		2012-07-12 18:14:22.481000
	Edit pad (rev 173)		jeral	cv311	XVal Session 38	1	XVal Session 38-Typing - Text-1		2012-07-12 18:14:23.377000
	Edit pad (rev 174)		Claudia	cv402	XVal Session 38	1	XVal Session 38-Typing - Text-1		2012-07-12 18:14:23.911000
	Edit pad (rev 175)		jeral	cv311	XVal Session 38	1	XVal Session 38-Typing - Text-1		2012-07-12 18:14:24.015000
	Edit pad (rev 176)		Claudia	cv402	XVal Session 38	1	XVal Session 38-Typing - Text-1		2012-07-12 18:14:24.415000
	Edit pad (rev 177)		jeral	cv311	XVal Session 38	1	XVal Session 38-Typing - Text-1		2012-07-12 18:14:24.517000
	Edit pad (rev 178)		Claudia	cv402	XVal Session 38	1	XVal Session 38-Typing - Text-1		2012-07-12 18:14:24.915000
	Edit pad (rev 179)		jeral	cv311	XVal Session 38	1	XVal Session 38-Typing - Text-1		2012-07-12 18:14:25.024000
	Edit pad (rev 180)		Claudia	cv402	XVal Session 38	1	XVal Session 38-Typing - Text-1		2012-07-12 18:14:25.415000
	Edit pad (rev 181)		jeral	cv311	XVal Session 38	1	XVal Session 38-Typing - Text-1		2012-07-12 18:14:25.525000
	Edit pad (rev 182)		jeral	cv311	XVal Session 38	1	XVal Session 38-Typing - Text-1		2012-07-12 18:14:26.026000
	Edit pad (rev 183)		jeral	cv311	XVal Session 38	1	XVal Session 38-Typing - Text-1		2012-07-12 18:14:26.526000
	Edit pad (rev 184)		Claudia	cv402	XVal Session 38	1	XVal Session 38-Typing - Text-1		2012-07-12 18:14:26.541000
	Edit pad (rev 185)		jeral	cv311	XVal Session 38	1	XVal Session 38-Typing - Text-1		2012-07-12 18:14:27.027000
	Edit pad (rev 186)		Claudia	cv402	XVal Session 38	1	XVal Session 38-Typing - Text-1		2012-07-12 18:14:27.055000
	Edit pad (rev 187)		jeral	cv311	XVal Session 38	1	XVal Session 38-Typing - Text-1		2012-07-12 18:14:27.526000
	Edit pad (rev 188)		Claudia	cv402	XVal Session 38	1	XVal Session 38-Typing - Text-1		2012-07-12 18:14:27.556000
	Edit pad (rev 189)		jeral	cv311	XVal Session 38	1	XVal Session 38-Typing - Text-1		2012-07-12 18:14:28.026000
	Edit pad (rev 190)		Claudia	cv402	XVal Session 38	1	XVal Session 38-Typing - Text-1		2012-07-12 18:14:28.058000
	Edit pad (rev 191)		jeral	cv311	XVal Session 38	1	XVal Session 38-Typing - Text-1		2012-07-12 18:14:28.557000
	Edit pad (rev 192)		Claudia	cv402	XVal Session 38	1	XVal Session 38-Typing - Text-1		2012-07-12 18:14:28.572000
	Edit pad (rev 193)		jeral	cv311	XVal Session 38	1	XVal Session 38-Typing - Text-1		2012-07-12 18:14:29.027000
	Edit pad (rev 194)		Claudia	cv402	XVal Session 38	1	XVal Session 38-Typing - Text-1		2012-07-12 18:14:29.077000
	Edit pad (rev 195)		jeral	cv311	XVal Session 38	1	XVal Session 38-Typing - Text-1		2012-07-12 18:14:29.526000
	Edit pad (rev 196)		Claudia	cv402	XVal Session 38	1	XVal Session 38-Typing - Text-1		2012-07-12 18:14:29.587000
	Edit pad (rev 197)		jeral	cv311	XVal Session 38	1	XVal Session 38-Typing - Text-1		2012-07-12 18:14:30.027000
	Edit pad (rev 198)		Claudia	cv402	XVal Session 38	1	XVal Session 38-Typing - Text-1		2012-07-12 18:14:30.088000
	Edit pad (rev 199)		jeral	cv311	XVal Session 38	1	XVal Session 38-Typing - Text-1		2012-07-12 18:14:30.526000
	Edit pad (rev 200)		jeral	cv311	XVal Session 38	1	XVal Session 38-Typing - Text-1		2012-07-12 18:14:31.028000
	Edit pad (rev 201)		jeral	cv311	XVal Session 38	1	XVal Session 38-Typing - Text-1		2012-07-12 18:14:31.528000
	Edit pad (rev 202)		jeral	cv311	XVal Session 38	1	XVal Session 38-Typing - Text-1		2012-07-12 18:14:35.512000
	Edit pad (rev 203)		jeral	cv311	XVal Session 38	1	XVal Session 38-Typing - Text-1		2012-07-12 18:14:36.012000
	Edit pad (rev 204)		jeral	cv311	XVal Session 38	1	XVal Session 38-Typing - Text-1		2012-07-12 18:14:39.100000
	Edit pad (rev 205)		jeral	cv311	XVal Session 38	1	XVal Session 38-Typing - Text-1		2012-07-12 18:14:39.604000
	Edit pad (rev 206)		Jamey	cv409	XVal Session 38	1	XVal Session 38-Typing - Text-1		2012-07-12 18:14:40.426000
	Edit pad (rev 207)		jeral	cv311	XVal Session 38	1	XVal Session 38-Typing - Text-1		2012-07-12 18:14:40.855000
	Edit pad (rev 208)		Jamey	cv409	XVal Session 38	1	XVal Session 38-Typing - Text-1		2012-07-12 18:14:40.921000
	Edit pad (rev 209)		jeral	cv311	XVal Session 38	1	XVal Session 38-Typing - Text-1		2012-07-12 18:14:41.355000
	Edit pad (rev 210)		Jamey	cv409	XVal Session 38	1	XVal Session 38-Typing - Text-1		2012-07-12 18:14:41.427000
	Edit pad (rev 211)		Jamey	cv409	XVal Session 38	1	XVal Session 38-Typing - Text-1		2012-07-12 18:14:41.938000
	Edit pad (rev 212)		Jamey	cv409	XVal Session 38	1	XVal Session 38-Typing - Text-1		2012-07-12 18:14:42.438000
	Edit pad (rev 213)		jeral	cv311	XVal Session 38	1	XVal Session 38-Typing - Text-1		2012-07-12 18:14:42.553000
	Edit pad (rev 214)		Claudia	cv402	XVal Session 38	1	XVal Session 38-Typing - Text-1		2012-07-12 18:14:42.830000
	Edit pad (rev 215)		jeral	cv311	XVal Session 38	1	XVal Session 38-Typing - Text-1		2012-07-12 18:14:43.054000
	Edit pad (rev 216)		Jamey	cv409	XVal Session 38	1	XVal Session 38-Typing - Text-1		2012-07-12 18:14:43.161000
	Edit pad (rev 217)		jeral	cv311	XVal Session 38	1	XVal Session 38-Typing - Text-1		2012-07-12 18:14:43.558000
	Edit pad (rev 218)		Jamey	cv409	XVal Session 38	1	XVal Session 38-Typing - Text-1		2012-07-12 18:14:43.671000
	Edit pad (rev 219)		Jamey	cv409	XVal Session 38	1	XVal Session 38-Typing - Text-1		2012-07-12 18:14:44.170000
	Edit pad (rev 220)		Jamey	cv409	XVal Session 38	1	XVal Session 38-Typing - Text-1		2012-07-12 18:14:44.671000
	Edit pad (rev 221)		Jamey	cv409	XVal Session 38	1	XVal Session 38-Typing - Text-1		2012-07-12 18:14:45.177000
	Edit pad (rev 222)		jeral	cv311	XVal Session 38	1	XVal Session 38-Typing - Text-1		2012-07-12 18:14:45.486000
	Edit pad (rev 223)		Jamey	cv409	XVal Session 38	1	XVal Session 38-Typing - Text-1		2012-07-12 18:14:45.686000
	Edit pad (rev 224)		jeral	cv311	XVal Session 38	1	XVal Session 38-Typing - Text-1		2012-07-12 18:14:45.995000
	Edit pad (rev 225)		Claudia	cv402	XVal Session 38	1	XVal Session 38-Typing - Text-1		2012-07-12 18:14:46.025000
	Edit pad (rev 226)		Jamey	cv409	XVal Session 38	1	XVal Session 38-Typing - Text-1		2012-07-12 18:14:46.187000
	Edit pad (rev 227)		Claudia	cv402	XVal Session 38	1	XVal Session 38-Typing - Text-1		2012-07-12 18:14:46.528000
	Edit pad (rev 228)		Jamey	cv409	XVal Session 38	1	XVal Session 38-Typing - Text-1		2012-07-12 18:14:46.688000
	Edit pad (rev 229)		Claudia	cv402	XVal Session 38	1	XVal Session 38-Typing - Text-1		2012-07-12 18:14:47.070000
	Edit pad (rev 230)		Jamey	cv409	XVal Session 38	1	XVal Session 38-Typing - Text-1		2012-07-12 18:14:47.187000
	Edit pad (rev 231)		Claudia	cv402	XVal Session 38	1	XVal Session 38-Typing - Text-1		2012-07-12 18:14:47.571000
	Edit pad (rev 232)		Jamey	cv409	XVal Session 38	1	XVal Session 38-Typing - Text-1		2012-07-12 18:14:47.687000
	Edit pad (rev 233)		jeral	cv311	XVal Session 38	1	XVal Session 38-Typing - Text-1		2012-07-12 18:14:47.893000
	Edit pad (rev 234)		Claudia	cv402	XVal Session 38	1	XVal Session 38-Typing - Text-1		2012-07-12 18:14:48.069000
	Edit pad (rev 235)		Jamey	cv409	XVal Session 38	1	XVal Session 38-Typing - Text-1		2012-07-12 18:14:48.187000
	Edit pad (rev 236)		jeral	cv311	XVal Session 38	1	XVal Session 38-Typing - Text-1		2012-07-12 18:14:48.401000
	Edit pad (rev 237)		Claudia	cv402	XVal Session 38	1	XVal Session 38-Typing - Text-1		2012-07-12 18:14:48.571000
	Edit pad (rev 238)		Claudia	cv402	XVal Session 38	1	XVal Session 38-Typing - Text-1		2012-07-12 18:14:49.071000
	Edit pad (rev 239)		jeral	cv311	XVal Session 38	1	XVal Session 38-Typing - Text-1		2012-07-12 18:14:49.355000
	Edit pad (rev 240)		Jamey	cv409	XVal Session 38	1	XVal Session 38-Typing - Text-1		2012-07-12 18:14:49.363000
	Edit pad (rev 241)		jeral	cv311	XVal Session 38	1	XVal Session 38-Typing - Text-1		2012-07-12 18:14:49.855000
	Edit pad (rev 242)		Jamey	cv409	XVal Session 38	1	XVal Session 38-Typing - Text-1		2012-07-12 18:14:49.862000
	Edit pad (rev 243)		Claudia	cv402	XVal Session 38	1	XVal Session 38-Typing - Text-1		2012-07-12 18:14:49.888000
	Edit pad (rev 244)		jeral	cv311	XVal Session 38	1	XVal Session 38-Typing - Text-1		2012-07-12 18:14:50.355000
	Edit pad (rev 245)		Claudia	cv402	XVal Session 38	1	XVal Session 38-Typing - Text-1		2012-07-12 18:14:50.397000
	Edit pad (rev 246)		Jamey	cv409	XVal Session 38	1	XVal Session 38-Typing - Text-1		2012-07-12 18:14:50.821000
	Edit pad (rev 247)		Claudia	cv402	XVal Session 38	1	XVal Session 38-Typing - Text-1		2012-07-12 18:14:50.899000
	Edit pad (rev 248)		Jamey	cv409	XVal Session 38	1	XVal Session 38-Typing - Text-1		2012-07-12 18:14:51.326000
	Edit pad (rev 249)		Claudia	cv402	XVal Session 38	1	XVal Session 38-Typing - Text-1		2012-07-12 18:14:51.397000
	Edit pad (rev 250)		Jamey	cv409	XVal Session 38	1	XVal Session 38-Typing - Text-1		2012-07-12 18:14:51.826000
	Edit pad (rev 251)		Jamey	cv409	XVal Session 38	1	XVal Session 38-Typing - Text-1		2012-07-12 18:14:52.332000
	Edit pad (rev 252)		Jamey	cv409	XVal Session 38	1	XVal Session 38-Typing - Text-1		2012-07-12 18:14:52.842000
	Edit pad (rev 253)		Jamey	cv409	XVal Session 38	1	XVal Session 38-Typing - Text-1		2012-07-12 18:14:53.357000
	Edit pad (rev 254)		Jamey	cv409	XVal Session 38	1	XVal Session 38-Typing - Text-1		2012-07-12 18:14:53.860000
	Edit pad (rev 255)		Jamey	cv409	XVal Session 38	1	XVal Session 38-Typing - Text-1		2012-07-12 18:14:54.360000
	Edit pad (rev 256)		Jamey	cv409	XVal Session 38	1	XVal Session 38-Typing - Text-1		2012-07-12 18:14:54.858000
	Edit pad (rev 257)		Jamey	cv409	XVal Session 38	1	XVal Session 38-Typing - Text-1		2012-07-12 18:14:55.667000
	Edit pad (rev 258)		Jamey	cv409	XVal Session 38	1	XVal Session 38-Typing - Text-1		2012-07-12 18:14:56.171000
	Edit pad (rev 259)		Jamey	cv409	XVal Session 38	1	XVal Session 38-Typing - Text-1		2012-07-12 18:14:56.674000
	Edit pad (rev 260)		jeral	cv311	XVal Session 38	1	XVal Session 38-Typing - Text-1		2012-07-12 18:14:57.409000
	Edit pad (rev 261)		jeral	cv311	XVal Session 38	1	XVal Session 38-Typing - Text-1		2012-07-12 18:14:57.917000
	Edit pad (rev 262)		Jamey	cv409	XVal Session 38	1	XVal Session 38-Typing - Text-1		2012-07-12 18:14:59.511000
	Edit pad (rev 263)		jeral	cv311	XVal Session 38	1	XVal Session 38-Typing - Text-1		2012-07-12 18:14:59.626000
	Edit pad (rev 264)		Jamey	cv409	XVal Session 38	1	XVal Session 38-Typing - Text-1		2012-07-12 18:15:00.016000
	Edit pad (rev 265)		jeral	cv311	XVal Session 38	1	XVal Session 38-Typing - Text-1		2012-07-12 18:15:00.178000
	Edit pad (rev 266)		Jamey	cv409	XVal Session 38	1	XVal Session 38-Typing - Text-1		2012-07-12 18:15:00.514000
	Edit pad (rev 267)		jeral	cv311	XVal Session 38	1	XVal Session 38-Typing - Text-1		2012-07-12 18:15:00.681000
	Edit pad (rev 268)		Jamey	cv409	XVal Session 38	1	XVal Session 38-Typing - Text-1		2012-07-12 18:15:01.017000
	Edit pad (rev 269)		jeral	cv311	XVal Session 38	1	XVal Session 38-Typing - Text-1		2012-07-12 18:15:01.181000
	Edit pad (rev 270)		Jamey	cv409	XVal Session 38	1	XVal Session 38-Typing - Text-1		2012-07-12 18:15:01.519000
	Edit pad (rev 271)		Jamey	cv409	XVal Session 38	1	XVal Session 38-Typing - Text-1		2012-07-12 18:15:02.031000
	Edit pad (rev 272)		Jamey	cv409	XVal Session 38	1	XVal Session 38-Typing - Text-1		2012-07-12 18:15:02.534000
	Edit pad (rev 273)		Jamey	cv409	XVal Session 38	1	XVal Session 38-Typing - Text-1		2012-07-12 18:15:03.030000
	Edit pad (rev 274)		jeral	cv311	XVal Session 38	1	XVal Session 38-Typing - Text-1		2012-07-12 18:15:03.042000
	Edit pad (rev 275)		Jamey	cv409	XVal Session 38	1	XVal Session 38-Typing - Text-1		2012-07-12 18:15:03.567000
	Edit pad (rev 276)		Jamey	cv409	XVal Session 38	1	XVal Session 38-Typing - Text-1		2012-07-12 18:15:04.257000
	Edit pad (rev 277)		jeral	cv311	XVal Session 38	1	XVal Session 38-Typing - Text-1		2012-07-12 18:15:04.471000
	Edit pad (rev 278)		Jamey	cv409	XVal Session 38	1	XVal Session 38-Typing - Text-1		2012-07-12 18:15:04.875000
	Edit pad (rev 279)		jeral	cv311	XVal Session 38	1	XVal Session 38-Typing - Text-1		2012-07-12 18:15:04.977000
	Edit pad (rev 280)		Jamey	cv409	XVal Session 38	1	XVal Session 38-Typing - Text-1		2012-07-12 18:15:05.389000
	Edit pad (rev 281)		jeral	cv311	XVal Session 38	1	XVal Session 38-Typing - Text-1		2012-07-12 18:15:05.507000
	Edit pad (rev 282)		Jamey	cv409	XVal Session 38	1	XVal Session 38-Typing - Text-1		2012-07-12 18:15:05.889000
	Edit pad (rev 283)		jeral	cv311	XVal Session 38	1	XVal Session 38-Typing - Text-1		2012-07-12 18:15:05.977000
	Edit pad (rev 284)		Jamey	cv409	XVal Session 38	1	XVal Session 38-Typing - Text-1		2012-07-12 18:15:06.389000
	Edit pad (rev 285)		jeral	cv311	XVal Session 38	1	XVal Session 38-Typing - Text-1		2012-07-12 18:15:06.692000
	Edit pad (rev 286)		Jamey	cv409	XVal Session 38	1	XVal Session 38-Typing - Text-1		2012-07-12 18:15:06.890000
	Edit pad (rev 287)		jeral	cv311	XVal Session 38	1	XVal Session 38-Typing - Text-1		2012-07-12 18:15:07.198000
	Edit pad (rev 288)		Jamey	cv409	XVal Session 38	1	XVal Session 38-Typing - Text-1		2012-07-12 18:15:07.390000
	Edit pad (rev 289)		jeral	cv311	XVal Session 38	1	XVal Session 38-Typing - Text-1		2012-07-12 18:15:07.698000
	Edit pad (rev 290)		Jamey	cv409	XVal Session 38	1	XVal Session 38-Typing - Text-1		2012-07-12 18:15:07.891000
	Edit pad (rev 291)		Jamey	cv409	XVal Session 38	1	XVal Session 38-Typing - Text-1		2012-07-12 18:15:08.390000
	Edit pad (rev 292)		Jamey	cv409	XVal Session 38	1	XVal Session 38-Typing - Text-1		2012-07-12 18:15:08.888000
	Edit pad (rev 293)		Jamey	cv409	XVal Session 38	1	XVal Session 38-Typing - Text-1		2012-07-12 18:15:09.388000
	Edit pad (rev 294)		Jamey	cv409	XVal Session 38	1	XVal Session 38-Typing - Text-1		2012-07-12 18:15:09.888000
	Edit pad (rev 295)		Jamey	cv409	XVal Session 38	1	XVal Session 38-Typing - Text-1		2012-07-12 18:15:10.389000
	Edit pad (rev 296)		Jamey	cv409	XVal Session 38	1	XVal Session 38-Typing - Text-1		2012-07-12 18:15:10.888000
	Edit pad (rev 297)		Jamey	cv409	XVal Session 38	1	XVal Session 38-Typing - Text-1		2012-07-12 18:15:11.388000
	Edit pad (rev 298)		Jamey	cv409	XVal Session 38	1	XVal Session 38-Typing - Text-1		2012-07-12 18:15:11.888000
	Edit pad (rev 299)		Jamey	cv409	XVal Session 38	1	XVal Session 38-Typing - Text-1		2012-07-12 18:15:12.390000
	Edit pad (rev 300)		Jamey	cv409	XVal Session 38	1	XVal Session 38-Typing - Text-1		2012-07-12 18:15:12.889000
	Edit pad (rev 301)		Jamey	cv409	XVal Session 38	1	XVal Session 38-Typing - Text-1		2012-07-12 18:15:13.387000
	Edit pad (rev 302)		Jamey	cv409	XVal Session 38	1	XVal Session 38-Typing - Text-1		2012-07-12 18:15:13.888000
	Edit pad (rev 303)		jeral	cv311	XVal Session 38	1	XVal Session 38-Typing - Text-1		2012-07-12 18:15:13.902000
	Edit pad (rev 304)		sean	cv372	XVal Session 38	1	XVal Session 38-Typing - Text-1		2012-07-12 18:15:13.980000
	Edit pad (rev 305)		jeral	cv311	XVal Session 38	1	XVal Session 38-Typing - Text-1		2012-07-12 18:15:14.404000
	Edit pad (rev 306)		Jamey	cv409	XVal Session 38	1	XVal Session 38-Typing - Text-1		2012-07-12 18:15:14.596000
	Edit pad (rev 307)		sean	cv372	XVal Session 38	1	XVal Session 38-Typing - Text-1		2012-07-12 18:15:14.771000
	Edit pad (rev 308)		jeral	cv311	XVal Session 38	1	XVal Session 38-Typing - Text-1		2012-07-12 18:15:14.915000
	Edit pad (rev 309)		sean	cv372	XVal Session 38	1	XVal Session 38-Typing - Text-1		2012-07-12 18:15:15.349000
	Edit pad (rev 310)		sean	cv372	XVal Session 38	1	XVal Session 38-Typing - Text-1		2012-07-12 18:15:15.798000
	Edit pad (rev 311)		Jamey	cv409	XVal Session 38	1	XVal Session 38-Typing - Text-1		2012-07-12 18:15:15.923000
	Edit pad (rev 312)		sean	cv372	XVal Session 38	1	XVal Session 38-Typing - Text-1		2012-07-12 18:15:16.304000
	Edit pad (rev 313)		Jamey	cv409	XVal Session 38	1	XVal Session 38-Typing - Text-1		2012-07-12 18:15:16.525000
	Edit pad (rev 314)		sean	cv372	XVal Session 38	1	XVal Session 38-Typing - Text-1		2012-07-12 18:15:16.786000
	Edit pad (rev 315)		sean	cv372	XVal Session 38	1	XVal Session 38-Typing - Text-1		2012-07-12 18:15:17.325000
	Edit pad (rev 316)		sean	cv372	XVal Session 38	1	XVal Session 38-Typing - Text-1		2012-07-12 18:15:17.889000
	Edit pad (rev 317)		jeral	cv311	XVal Session 38	1	XVal Session 38-Typing - Text-1		2012-07-12 18:15:18.040000
	Edit pad (rev 318)		sean	cv372	XVal Session 38	1	XVal Session 38-Typing - Text-1		2012-07-12 18:15:18.298000
	Edit pad (rev 319)		jeral	cv311	XVal Session 38	1	XVal Session 38-Typing - Text-1		2012-07-12 18:15:18.654000
	Edit pad (rev 320)		sean	cv372	XVal Session 38	1	XVal Session 38-Typing - Text-1		2012-07-12 18:15:18.791000
	Edit pad (rev 321)		jeral	cv311	XVal Session 38	1	XVal Session 38-Typing - Text-1		2012-07-12 18:15:19.163000
	Edit pad (rev 322)		sean	cv372	XVal Session 38	1	XVal Session 38-Typing - Text-1		2012-07-12 18:15:19.399000
	Edit pad (rev 323)		jeral	cv311	XVal Session 38	1	XVal Session 38-Typing - Text-1		2012-07-12 18:15:19.667000
	Edit pad (rev 324)		jeral	cv311	XVal Session 38	1	XVal Session 38-Typing - Text-1		2012-07-12 18:15:20.167000
	Edit pad (rev 325)		sean	cv372	XVal Session 38	1	XVal Session 38-Typing - Text-1		2012-07-12 18:15:20.364000
	Edit pad (rev 326)		sean	cv372	XVal Session 38	1	XVal Session 38-Typing - Text-1		2012-07-12 18:15:20.867000
	Edit pad (rev 327)		sean	cv372	XVal Session 38	1	XVal Session 38-Typing - Text-1		2012-07-12 18:15:21.378000
	Edit pad (rev 328)		sean	cv372	XVal Session 38	1	XVal Session 38-Typing - Text-1		2012-07-12 18:15:21.891000
	Edit pad (rev 329)		sean	cv372	XVal Session 38	1	XVal Session 38-Typing - Text-1		2012-07-12 18:15:22.808000
	Edit pad (rev 330)		sean	cv372	XVal Session 38	1	XVal Session 38-Typing - Text-1		2012-07-12 18:15:23.356000
	Edit pad (rev 331)		jeral	cv311	XVal Session 38	1	XVal Session 38-Typing - Text-1		2012-07-12 18:15:23.627000
	Edit pad (rev 332)		sean	cv372	XVal Session 38	1	XVal Session 38-Typing - Text-1		2012-07-12 18:15:23.866000
	Edit pad (rev 333)		jeral	cv311	XVal Session 38	1	XVal Session 38-Typing - Text-1		2012-07-12 18:15:24.135000
	Edit pad (rev 334)		sean	cv372	XVal Session 38	1	XVal Session 38-Typing - Text-1		2012-07-12 18:15:24.366000
	Edit pad (rev 335)		sean	cv372	XVal Session 38	1	XVal Session 38-Typing - Text-1		2012-07-12 18:15:24.896000
	Edit pad (rev 336)		sean	cv372	XVal Session 38	1	XVal Session 38-Typing - Text-1		2012-07-12 18:15:25.377000
	Edit pad (rev 337)		Claudia	cv402	XVal Session 38	1	XVal Session 38-Typing - Text-1		2012-07-12 18:15:25.616000
	Edit pad (rev 338)		sean	cv372	XVal Session 38	1	XVal Session 38-Typing - Text-1		2012-07-12 18:15:25.884000
	Edit pad (rev 339)		jeral	cv311	XVal Session 38	1	XVal Session 38-Typing - Text-1		2012-07-12 18:15:25.890000
	Edit pad (rev 340)		sean	cv372	XVal Session 38	1	XVal Session 38-Typing - Text-1		2012-07-12 18:15:26.378000
	Edit pad (rev 341)		jeral	cv311	XVal Session 38	1	XVal Session 38-Typing - Text-1		2012-07-12 18:15:26.567000
	Edit pad (rev 342)		sean	cv372	XVal Session 38	1	XVal Session 38-Typing - Text-1		2012-07-12 18:15:26.941000
	Edit pad (rev 343)		Claudia	cv402	XVal Session 38	1	XVal Session 38-Typing - Text-1		2012-07-12 18:15:27.758000
	Edit pad (rev 344)		sean	cv372	XVal Session 38	1	XVal Session 38-Typing - Text-1		2012-07-12 18:15:27.986000
	Edit pad (rev 345)		sean	cv372	XVal Session 38	1	XVal Session 38-Typing - Text-1		2012-07-12 18:15:28.485000
	Edit pad (rev 346)		sean	cv372	XVal Session 38	1	XVal Session 38-Typing - Text-1		2012-07-12 18:15:30.279000
	Edit pad (rev 347)		sean	cv372	XVal Session 38	1	XVal Session 38-Typing - Text-1		2012-07-12 18:15:30.848000
	Edit pad (rev 348)		Jamey	cv409	XVal Session 38	1	XVal Session 38-Typing - Text-1		2012-07-12 18:15:31.748000
	Edit pad (rev 349)		sean	cv372	XVal Session 38	1	XVal Session 38-Typing - Text-1		2012-07-12 18:15:32.108000
	Edit pad (rev 350)		sean	cv372	XVal Session 38	1	XVal Session 38-Typing - Text-1		2012-07-12 18:15:32.613000
	Edit pad (rev 351)		sean	cv372	XVal Session 38	1	XVal Session 38-Typing - Text-1		2012-07-12 18:15:33.113000
	Edit pad (rev 352)		sean	cv372	XVal Session 38	1	XVal Session 38-Typing - Text-1		2012-07-12 18:15:33.616000
	Edit pad (rev 353)		Jamey	cv409	XVal Session 38	1	XVal Session 38-Typing - Text-1		2012-07-12 18:15:34.015000
	Edit pad (rev 354)		sean	cv372	XVal Session 38	1	XVal Session 38-Typing - Text-1		2012-07-12 18:15:34.141000
	Edit pad (rev 355)		sean	cv372	XVal Session 38	1	XVal Session 38-Typing - Text-1		2012-07-12 18:15:34.632000
	Edit pad (rev 356)		Claudia	cv402	XVal Session 38	1	XVal Session 38-Typing - Text-1		2012-07-12 18:15:34.701000
	Edit pad (rev 357)		Jamey	cv409	XVal Session 38	1	XVal Session 38-Typing - Text-1		2012-07-12 18:15:35.165000
	Edit pad (rev 358)		sean	cv372	XVal Session 38	1	XVal Session 38-Typing - Text-1		2012-07-12 18:15:35.174000
	Edit pad (rev 359)		jeral	cv311	XVal Session 38	1	XVal Session 38-Typing - Text-1		2012-07-12 18:15:35.201000
	Edit pad (rev 360)		Claudia	cv402	XVal Session 38	1	XVal Session 38-Typing - Text-1		2012-07-12 18:15:35.220000
	Edit pad (rev 361)		sean	cv372	XVal Session 38	1	XVal Session 38-Typing - Text-1		2012-07-12 18:15:35.689000
	Edit pad (rev 362)		Claudia	cv402	XVal Session 38	1	XVal Session 38-Typing - Text-1		2012-07-12 18:15:35.915000
	Edit pad (rev 363)		jeral	cv311	XVal Session 38	1	XVal Session 38-Typing - Text-1		2012-07-12 18:15:36.095000
	Edit pad (rev 364)		sean	cv372	XVal Session 38	1	XVal Session 38-Typing - Text-1		2012-07-12 18:15:36.150000
	Edit pad (rev 365)		Claudia	cv402	XVal Session 38	1	XVal Session 38-Typing - Text-1		2012-07-12 18:15:36.417000
	Edit pad (rev 366)		sean	cv372	XVal Session 38	1	XVal Session 38-Typing - Text-1		2012-07-12 18:15:36.660000
	Edit pad (rev 367)		Claudia	cv402	XVal Session 38	1	XVal Session 38-Typing - Text-1		2012-07-12 18:15:36.930000
	Edit pad (rev 368)		sean	cv372	XVal Session 38	1	XVal Session 38-Typing - Text-1		2012-07-12 18:15:37.163000
	Edit pad (rev 369)		Jamey	cv409	XVal Session 38	1	XVal Session 38-Typing - Text-1		2012-07-12 18:15:37.386000
	Edit pad (rev 370)		Claudia	cv402	XVal Session 38	1	XVal Session 38-Typing - Text-1		2012-07-12 18:15:37.430000
	Edit pad (rev 371)		jeral	cv311	XVal Session 38	1	XVal Session 38-Typing - Text-1		2012-07-12 18:15:37.503000
	Edit pad (rev 372)		sean	cv372	XVal Session 38	1	XVal Session 38-Typing - Text-1		2012-07-12 18:15:37.695000
	Edit pad (rev 373)		Claudia	cv402	XVal Session 38	1	XVal Session 38-Typing - Text-1		2012-07-12 18:15:37.930000
	Edit pad (rev 374)		jeral	cv311	XVal Session 38	1	XVal Session 38-Typing - Text-1		2012-07-12 18:15:38.013000
	Edit pad (rev 375)		Claudia	cv402	XVal Session 38	1	XVal Session 38-Typing - Text-1		2012-07-12 18:15:38.430000
	Edit pad (rev 376)		jeral	cv311	XVal Session 38	1	XVal Session 38-Typing - Text-1		2012-07-12 18:15:38.525000
	Edit pad (rev 377)		Claudia	cv402	XVal Session 38	1	XVal Session 38-Typing - Text-1		2012-07-12 18:15:38.930000
	Edit pad (rev 378)		sean	cv372	XVal Session 38	1	XVal Session 38-Typing - Text-1		2012-07-12 18:15:39.068000
	Edit pad (rev 379)		Claudia	cv402	XVal Session 38	1	XVal Session 38-Typing - Text-1		2012-07-12 18:15:39.431000
	Edit pad (rev 380)		sean	cv372	XVal Session 38	1	XVal Session 38-Typing - Text-1		2012-07-12 18:15:39.519000
	Edit pad (rev 381)		Claudia	cv402	XVal Session 38	1	XVal Session 38-Typing - Text-1		2012-07-12 18:15:39.929000
	Edit pad (rev 382)		sean	cv372	XVal Session 38	1	XVal Session 38-Typing - Text-1		2012-07-12 18:15:39.990000
	Edit pad (rev 383)		Claudia	cv402	XVal Session 38	1	XVal Session 38-Typing - Text-1		2012-07-12 18:15:40.431000
	Edit pad (rev 384)		jeral	cv311	XVal Session 38	1	XVal Session 38-Typing - Text-1		2012-07-12 18:15:40.472000
	Edit pad (rev 385)		sean	cv372	XVal Session 38	1	XVal Session 38-Typing - Text-1		2012-07-12 18:15:40.486000
	Edit pad (rev 386)		Claudia	cv402	XVal Session 38	1	XVal Session 38-Typing - Text-1		2012-07-12 18:15:40.930000
	Edit pad (rev 387)		sean	cv372	XVal Session 38	1	XVal Session 38-Typing - Text-1		2012-07-12 18:15:40.989000
	Edit pad (rev 388)		sean	cv372	XVal Session 38	1	XVal Session 38-Typing - Text-1		2012-07-12 18:15:41.489000
	Edit pad (rev 389)		Jamey	cv409	XVal Session 38	1	XVal Session 38-Typing - Text-1		2012-07-12 18:15:41.972000
	Edit pad (rev 390)		sean	cv372	XVal Session 38	1	XVal Session 38-Typing - Text-1		2012-07-12 18:15:41.999000
	Edit pad (rev 391)		Claudia	cv402	XVal Session 38	1	XVal Session 38-Typing - Text-1		2012-07-12 18:15:42.008000
	Edit pad (rev 392)		Jamey	cv409	XVal Session 38	1	XVal Session 38-Typing - Text-1		2012-07-12 18:15:42.484000
	Edit pad (rev 393)		sean	cv372	XVal Session 38	1	XVal Session 38-Typing - Text-1		2012-07-12 18:15:42.506000
	Edit pad (rev 394)		Claudia	cv402	XVal Session 38	1	XVal Session 38-Typing - Text-1		2012-07-12 18:15:42.512000
	Edit pad (rev 395)		jeral	cv311	XVal Session 38	1	XVal Session 38-Typing - Text-1		2012-07-12 18:15:42.824000
	Edit pad (rev 396)		Jamey	cv409	XVal Session 38	1	XVal Session 38-Typing - Text-1		2012-07-12 18:15:42.982000
	Edit pad (rev 397)		Claudia	cv402	XVal Session 38	1	XVal Session 38-Typing - Text-1		2012-07-12 18:15:43.012000
	Edit pad (rev 398)		sean	cv372	XVal Session 38	1	XVal Session 38-Typing - Text-1		2012-07-12 18:15:43.024000
	Edit pad (rev 399)		jeral	cv311	XVal Session 38	1	XVal Session 38-Typing - Text-1		2012-07-12 18:15:43.338000
	Edit pad (rev 400)		Jamey	cv409	XVal Session 38	1	XVal Session 38-Typing - Text-1		2012-07-12 18:15:43.482000
	Edit pad (rev 401)		Claudia	cv402	XVal Session 38	1	XVal Session 38-Typing - Text-1		2012-07-12 18:15:43.512000
	Edit pad (rev 402)		sean	cv372	XVal Session 38	1	XVal Session 38-Typing - Text-1		2012-07-12 18:15:43.546000
	Edit pad (rev 403)		Jamey	cv409	XVal Session 38	1	XVal Session 38-Typing - Text-1		2012-07-12 18:15:43.983000
	Edit pad (rev 404)		Claudia	cv402	XVal Session 38	1	XVal Session 38-Typing - Text-1		2012-07-12 18:15:44.022000
	Edit pad (rev 405)		Claudia	cv402	XVal Session 38	1	XVal Session 38-Typing - Text-1		2012-07-12 18:15:44.525000
	Edit pad (rev 406)		jeral	cv311	XVal Session 38	1	XVal Session 38-Typing - Text-1		2012-07-12 18:15:44.572000
	Edit pad (rev 407)		sean	cv372	XVal Session 38	1	XVal Session 38-Typing - Text-1		2012-07-12 18:15:44.654000
	Edit pad (rev 408)		sean	cv372	XVal Session 38	1	XVal Session 38-Typing - Text-1		2012-07-12 18:15:44.677000
	Edit pad (rev 409)		Jamey	cv409	XVal Session 38	1	XVal Session 38-Typing - Text-1		2012-07-12 18:15:44.916000
	Edit pad (rev 410)		Claudia	cv402	XVal Session 38	1	XVal Session 38-Typing - Text-1		2012-07-12 18:15:45.023000
	Edit pad (rev 411)		jeral	cv311	XVal Session 38	1	XVal Session 38-Typing - Text-1		2012-07-12 18:15:45.071000
	Edit pad (rev 412)		Jamey	cv409	XVal Session 38	1	XVal Session 38-Typing - Text-1		2012-07-12 18:15:45.420000
	Edit pad (rev 413)		Claudia	cv402	XVal Session 38	1	XVal Session 38-Typing - Text-1		2012-07-12 18:15:45.524000
	Edit pad (rev 414)		sean	cv372	XVal Session 38	1	XVal Session 38-Typing - Text-1		2012-07-12 18:15:45.558000
	Edit pad (rev 415)		Jamey	cv409	XVal Session 38	1	XVal Session 38-Typing - Text-1		2012-07-12 18:15:45.922000
	Edit pad (rev 416)		Claudia	cv402	XVal Session 38	1	XVal Session 38-Typing - Text-1		2012-07-12 18:15:46.022000
	Edit pad (rev 417)		sean	cv372	XVal Session 38	1	XVal Session 38-Typing - Text-1		2012-07-12 18:15:46.086000
	Edit pad (rev 418)		Claudia	cv402	XVal Session 38	1	XVal Session 38-Typing - Text-1		2012-07-12 18:15:46.524000
	Edit pad (rev 419)		sean	cv372	XVal Session 38	1	XVal Session 38-Typing - Text-1		2012-07-12 18:15:46.597000
	Edit pad (rev 420)		Jamey	cv409	XVal Session 38	1	XVal Session 38-Typing - Text-1		2012-07-12 18:15:46.977000
	Edit pad (rev 421)		Claudia	cv402	XVal Session 38	1	XVal Session 38-Typing - Text-1		2012-07-12 18:15:47.022000
	Edit pad (rev 422)		sean	cv372	XVal Session 38	1	XVal Session 38-Typing - Text-1		2012-07-12 18:15:47.110000
	Edit pad (rev 423)		Jamey	cv409	XVal Session 38	1	XVal Session 38-Typing - Text-1		2012-07-12 18:15:47.112000
	Edit pad (rev 424)		Claudia	cv402	XVal Session 38	1	XVal Session 38-Typing - Text-1		2012-07-12 18:15:47.524000
	Edit pad (rev 425)		sean	cv372	XVal Session 38	1	XVal Session 38-Typing - Text-1		2012-07-12 18:15:47.614000
	Edit pad (rev 426)		Jamey	cv409	XVal Session 38	1	XVal Session 38-Typing - Text-1		2012-07-12 18:15:47.623000
	Edit pad (rev 427)		jeral	cv311	XVal Session 38	1	XVal Session 38-Typing - Text-1		2012-07-12 18:15:47.933000
	Edit pad (rev 428)		Claudia	cv402	XVal Session 38	1	XVal Session 38-Typing - Text-1		2012-07-12 18:15:48.024000
	Edit pad (rev 429)		sean	cv372	XVal Session 38	1	XVal Session 38-Typing - Text-1		2012-07-12 18:15:48.096000
	Edit pad (rev 430)		Jamey	cv409	XVal Session 38	1	XVal Session 38-Typing - Text-1		2012-07-12 18:15:48.420000
	Edit pad (rev 431)		jeral	cv311	XVal Session 38	1	XVal Session 38-Typing - Text-1		2012-07-12 18:15:48.433000
	Edit pad (rev 432)		Claudia	cv402	XVal Session 38	1	XVal Session 38-Typing - Text-1		2012-07-12 18:15:48.878000
	Edit pad (rev 433)		sean	cv372	XVal Session 38	1	XVal Session 38-Typing - Text-1		2012-07-12 18:15:48.916000
	Edit pad (rev 434)		Jamey	cv409	XVal Session 38	1	XVal Session 38-Typing - Text-1		2012-07-12 18:15:48.924000
	Edit pad (rev 435)		jeral	cv311	XVal Session 38	1	XVal Session 38-Typing - Text-1		2012-07-12 18:15:48.948000
	Edit pad (rev 436)		Jamey	cv409	XVal Session 38	1	XVal Session 38-Typing - Text-1		2012-07-12 18:15:49.437000
	Edit pad (rev 437)		jeral	cv311	XVal Session 38	1	XVal Session 38-Typing - Text-1		2012-07-12 18:15:49.448000
	Edit pad (rev 438)		Claudia	cv402	XVal Session 38	1	XVal Session 38-Typing - Text-1		2012-07-12 18:15:49.481000
	Edit pad (rev 439)		sean	cv372	XVal Session 38	1	XVal Session 38-Typing - Text-1		2012-07-12 18:15:49.493000
	Edit pad (rev 440)		sean	cv372	XVal Session 38	1	XVal Session 38-Typing - Text-1		2012-07-12 18:15:49.927000
	Edit pad (rev 441)		Jamey	cv409	XVal Session 38	1	XVal Session 38-Typing - Text-1		2012-07-12 18:15:49.939000
	Edit pad (rev 442)		jeral	cv311	XVal Session 38	1	XVal Session 38-Typing - Text-1		2012-07-12 18:15:49.948000
	Edit pad (rev 443)		Claudia	cv402	XVal Session 38	1	XVal Session 38-Typing - Text-1		2012-07-12 18:15:50.055000
	Edit pad (rev 444)		sean	cv372	XVal Session 38	1	XVal Session 38-Typing - Text-1		2012-07-12 18:15:50.429000
	Edit pad (rev 445)		Jamey	cv409	XVal Session 38	1	XVal Session 38-Typing - Text-1		2012-07-12 18:15:50.443000
	Edit pad (rev 446)		jeral	cv311	XVal Session 38	1	XVal Session 38-Typing - Text-1		2012-07-12 18:15:50.448000
	Edit pad (rev 447)		Claudia	cv402	XVal Session 38	1	XVal Session 38-Typing - Text-1		2012-07-12 18:15:50.555000
	Edit pad (rev 448)		sean	cv372	XVal Session 38	1	XVal Session 38-Typing - Text-1		2012-07-12 18:15:50.925000
	Edit pad (rev 449)		Jamey	cv409	XVal Session 38	1	XVal Session 38-Typing - Text-1		2012-07-12 18:15:50.953000
	Edit pad (rev 450)		Claudia	cv402	XVal Session 38	1	XVal Session 38-Typing - Text-1		2012-07-12 18:15:51.055000
	Edit pad (rev 451)		sean	cv372	XVal Session 38	1	XVal Session 38-Typing - Text-1		2012-07-12 18:15:51.426000
	Edit pad (rev 452)		Jamey	cv409	XVal Session 38	1	XVal Session 38-Typing - Text-1		2012-07-12 18:15:51.463000
	Edit pad (rev 453)		Claudia	cv402	XVal Session 38	1	XVal Session 38-Typing - Text-1		2012-07-12 18:15:51.555000
	Edit pad (rev 454)		sean	cv372	XVal Session 38	1	XVal Session 38-Typing - Text-1		2012-07-12 18:15:51.944000
	Edit pad (rev 455)		Jamey	cv409	XVal Session 38	1	XVal Session 38-Typing - Text-1		2012-07-12 18:15:51.972000
	Edit pad (rev 456)		Claudia	cv402	XVal Session 38	1	XVal Session 38-Typing - Text-1		2012-07-12 18:15:52.080000
	Edit pad (rev 457)		Jamey	cv409	XVal Session 38	1	XVal Session 38-Typing - Text-1		2012-07-12 18:15:52.470000
	Edit pad (rev 458)		sean	cv372	XVal Session 38	1	XVal Session 38-Typing - Text-1		2012-07-12 18:15:52.487000
	Edit pad (rev 459)		jeral	cv311	XVal Session 38	1	XVal Session 38-Typing - Text-1		2012-07-12 18:15:52.574000
	Edit pad (rev 460)		Claudia	cv402	XVal Session 38	1	XVal Session 38-Typing - Text-1		2012-07-12 18:15:52.900000
	Edit pad (rev 461)		Jamey	cv409	XVal Session 38	1	XVal Session 38-Typing - Text-1		2012-07-12 18:15:52.983000
	Edit pad (rev 462)		sean	cv372	XVal Session 38	1	XVal Session 38-Typing - Text-1		2012-07-12 18:15:52.989000
	Edit pad (rev 463)		jeral	cv311	XVal Session 38	1	XVal Session 38-Typing - Text-1		2012-07-12 18:15:53.074000
	Edit pad (rev 464)		Claudia	cv402	XVal Session 38	1	XVal Session 38-Typing - Text-1		2012-07-12 18:15:53.401000
	Edit pad (rev 465)		sean	cv372	XVal Session 38	1	XVal Session 38-Typing - Text-1		2012-07-12 18:15:53.443000
	Edit pad (rev 466)		Jamey	cv409	XVal Session 38	1	XVal Session 38-Typing - Text-1		2012-07-12 18:15:53.486000
	Edit pad (rev 467)		jeral	cv311	XVal Session 38	1	XVal Session 38-Typing - Text-1		2012-07-12 18:15:53.587000
	Edit pad (rev 468)		Jamey	cv409	XVal Session 38	1	XVal Session 38-Typing - Text-1		2012-07-12 18:15:53.984000
	Edit pad (rev 469)		sean	cv372	XVal Session 38	1	XVal Session 38-Typing - Text-1		2012-07-12 18:15:54.041000
	Edit pad (rev 470)		jeral	cv311	XVal Session 38	1	XVal Session 38-Typing - Text-1		2012-07-12 18:15:54.087000
	Edit pad (rev 471)		Claudia	cv402	XVal Session 38	1	XVal Session 38-Typing - Text-1		2012-07-12 18:15:54.120000
	Edit pad (rev 472)		sean	cv372	XVal Session 38	1	XVal Session 38-Typing - Text-1		2012-07-12 18:15:54.458000
	Edit pad (rev 473)		Jamey	cv409	XVal Session 38	1	XVal Session 38-Typing - Text-1		2012-07-12 18:15:54.484000
	Edit pad (rev 474)		Claudia	cv402	XVal Session 38	1	XVal Session 38-Typing - Text-1		2012-07-12 18:15:54.631000
	Edit pad (rev 475)		sean	cv372	XVal Session 38	1	XVal Session 38-Typing - Text-1		2012-07-12 18:15:54.963000
	Edit pad (rev 476)		jeral	cv311	XVal Session 38	1	XVal Session 38-Typing - Text-1		2012-07-12 18:15:54.969000
	Edit pad (rev 477)		Jamey	cv409	XVal Session 38	1	XVal Session 38-Typing - Text-1		2012-07-12 18:15:54.985000
	Edit pad (rev 478)		Claudia	cv402	XVal Session 38	1	XVal Session 38-Typing - Text-1		2012-07-12 18:15:55.136000
	Edit pad (rev 479)		sean	cv372	XVal Session 38	1	XVal Session 38-Typing - Text-1		2012-07-12 18:15:55.478000
	Edit pad (rev 480)		Claudia	cv402	XVal Session 38	1	XVal Session 38-Typing - Text-1		2012-07-12 18:15:55.650000
	Edit pad (rev 481)		Jamey	cv409	XVal Session 38	1	XVal Session 38-Typing - Text-1		2012-07-12 18:15:55.693000
	Edit pad (rev 482)		jeral	cv311	XVal Session 38	1	XVal Session 38-Typing - Text-1		2012-07-12 18:15:55.723000
	Edit pad (rev 483)		sean	cv372	XVal Session 38	1	XVal Session 38-Typing - Text-1		2012-07-12 18:15:55.992000
	Edit pad (rev 484)		Claudia	cv402	XVal Session 38	1	XVal Session 38-Typing - Text-1		2012-07-12 18:15:56.163000
	Edit pad (rev 485)		Jamey	cv409	XVal Session 38	1	XVal Session 38-Typing - Text-1		2012-07-12 18:15:56.202000
	Edit pad (rev 486)		jeral	cv311	XVal Session 38	1	XVal Session 38-Typing - Text-1		2012-07-12 18:15:56.228000
	Edit pad (rev 487)		sean	cv372	XVal Session 38	1	XVal Session 38-Typing - Text-1		2012-07-12 18:15:56.505000
	Edit pad (rev 488)		Claudia	cv402	XVal Session 38	1	XVal Session 38-Typing - Text-1		2012-07-12 18:15:56.664000
	Edit pad (rev 489)		Jamey	cv409	XVal Session 38	1	XVal Session 38-Typing - Text-1		2012-07-12 18:15:56.703000
	Edit pad (rev 490)		sean	cv372	XVal Session 38	1	XVal Session 38-Typing - Text-1		2012-07-12 18:15:57.003000
	Edit pad (rev 491)		Claudia	cv402	XVal Session 38	1	XVal Session 38-Typing - Text-1		2012-07-12 18:15:57.206000
	Edit pad (rev 492)		Jamey	cv409	XVal Session 38	1	XVal Session 38-Typing - Text-1		2012-07-12 18:15:57.213000
	Edit pad (rev 493)		sean	cv372	XVal Session 38	1	XVal Session 38-Typing - Text-1		2012-07-12 18:15:57.594000
	Edit pad (rev 494)		Claudia	cv402	XVal Session 38	1	XVal Session 38-Typing - Text-1		2012-07-12 18:15:57.664000
	Edit pad (rev 495)		Jamey	cv409	XVal Session 38	1	XVal Session 38-Typing - Text-1		2012-07-12 18:15:57.720000
	Edit pad (rev 496)		sean	cv372	XVal Session 38	1	XVal Session 38-Typing - Text-1		2012-07-12 18:15:58.095000
	Edit pad (rev 497)		Claudia	cv402	XVal Session 38	1	XVal Session 38-Typing - Text-1		2012-07-12 18:15:58.165000
	Edit pad (rev 498)		Jamey	cv409	XVal Session 38	1	XVal Session 38-Typing - Text-1		2012-07-12 18:15:58.218000
	Edit pad (rev 499)		sean	cv372	XVal Session 38	1	XVal Session 38-Typing - Text-1		2012-07-12 18:15:58.604000
	Edit pad (rev 500)		Jamey	cv409	XVal Session 38	1	XVal Session 38-Typing - Text-1		2012-07-12 18:15:58.719000
	Edit pad (rev 501)		Claudia	cv402	XVal Session 38	1	XVal Session 38-Typing - Text-1		2012-07-12 18:15:58.742000
	Edit pad (rev 502)		jeral	cv311	XVal Session 38	1	XVal Session 38-Typing - Text-1		2012-07-12 18:15:58.890000
	Edit pad (rev 503)		sean	cv372	XVal Session 38	1	XVal Session 38-Typing - Text-1		2012-07-12 18:15:59.113000
	Edit pad (rev 504)		Jamey	cv409	XVal Session 38	1	XVal Session 38-Typing - Text-1		2012-07-12 18:15:59.225000
	Edit pad (rev 505)		jeral	cv311	XVal Session 38	1	XVal Session 38-Typing - Text-1		2012-07-12 18:15:59.394000
	Edit pad (rev 506)		Claudia	cv402	XVal Session 38	1	XVal Session 38-Typing - Text-1		2012-07-12 18:15:59.592000
	Edit pad (rev 507)		sean	cv372	XVal Session 38	1	XVal Session 38-Typing - Text-1		2012-07-12 18:15:59.654000
	Edit pad (rev 508)		Jamey	cv409	XVal Session 38	1	XVal Session 38-Typing - Text-1		2012-07-12 18:15:59.733000
	Edit pad (rev 509)		jeral	cv311	XVal Session 38	1	XVal Session 38-Typing - Text-1		2012-07-12 18:15:59.900000
	Edit pad (rev 510)		Claudia	cv402	XVal Session 38	1	XVal Session 38-Typing - Text-1		2012-07-12 18:16:00.102000
	Edit pad (rev 511)		sean	cv372	XVal Session 38	1	XVal Session 38-Typing - Text-1		2012-07-12 18:16:00.379000
	Edit pad (rev 512)		jeral	cv311	XVal Session 38	1	XVal Session 38-Typing - Text-1		2012-07-12 18:16:00.400000
	Edit pad (rev 513)		Claudia	cv402	XVal Session 38	1	XVal Session 38-Typing - Text-1		2012-07-12 18:16:00.603000
	Edit pad (rev 514)		sean	cv372	XVal Session 38	1	XVal Session 38-Typing - Text-1		2012-07-12 18:16:00.815000
	Edit pad (rev 515)		Jamey	cv409	XVal Session 38	1	XVal Session 38-Typing - Text-1		2012-07-12 18:16:00.892000
	Edit pad (rev 516)		Claudia	cv402	XVal Session 38	1	XVal Session 38-Typing - Text-1		2012-07-12 18:16:01.102000
	Edit pad (rev 517)		sean	cv372	XVal Session 38	1	XVal Session 38-Typing - Text-1		2012-07-12 18:16:01.320000
	Edit pad (rev 518)		Jamey	cv409	XVal Session 38	1	XVal Session 38-Typing - Text-1		2012-07-12 18:16:01.395000
	Edit pad (rev 519)		Claudia	cv402	XVal Session 38	1	XVal Session 38-Typing - Text-1		2012-07-12 18:16:01.601000
	Edit pad (rev 520)		jeral	cv311	XVal Session 38	1	XVal Session 38-Typing - Text-1		2012-07-12 18:16:01.675000
	Edit pad (rev 521)		sean	cv372	XVal Session 38	1	XVal Session 38-Typing - Text-1		2012-07-12 18:16:01.818000
	Edit pad (rev 522)		Jamey	cv409	XVal Session 38	1	XVal Session 38-Typing - Text-1		2012-07-12 18:16:01.898000
	Edit pad (rev 523)		Claudia	cv402	XVal Session 38	1	XVal Session 38-Typing - Text-1		2012-07-12 18:16:02.102000
	Edit pad (rev 524)		jeral	cv311	XVal Session 38	1	XVal Session 38-Typing - Text-1		2012-07-12 18:16:02.180000
	Edit pad (rev 525)		sean	cv372	XVal Session 38	1	XVal Session 38-Typing - Text-1		2012-07-12 18:16:02.341000
	Edit pad (rev 526)		Jamey	cv409	XVal Session 38	1	XVal Session 38-Typing - Text-1		2012-07-12 18:16:02.407000
	Edit pad (rev 527)		Claudia	cv402	XVal Session 38	1	XVal Session 38-Typing - Text-1		2012-07-12 18:16:02.602000
	Edit pad (rev 528)		jeral	cv311	XVal Session 38	1	XVal Session 38-Typing - Text-1		2012-07-12 18:16:02.680000
	Edit pad (rev 529)		sean	cv372	XVal Session 38	1	XVal Session 38-Typing - Text-1		2012-07-12 18:16:02.867000
	Edit pad (rev 530)		Jamey	cv409	XVal Session 38	1	XVal Session 38-Typing - Text-1		2012-07-12 18:16:02.906000
	Edit pad (rev 531)		Claudia	cv402	XVal Session 38	1	XVal Session 38-Typing - Text-1		2012-07-12 18:16:03.102000
	Edit pad (rev 532)		jeral	cv311	XVal Session 38	1	XVal Session 38-Typing - Text-1		2012-07-12 18:16:03.185000
	Edit pad (rev 533)		Jamey	cv409	XVal Session 38	1	XVal Session 38-Typing - Text-1		2012-07-12 18:16:03.408000
	Edit pad (rev 534)		sean	cv372	XVal Session 38	1	XVal Session 38-Typing - Text-1		2012-07-12 18:16:03.428000
	Edit pad (rev 535)		Claudia	cv402	XVal Session 38	1	XVal Session 38-Typing - Text-1		2012-07-12 18:16:03.618000
	Edit pad (rev 536)		jeral	cv311	XVal Session 38	1	XVal Session 38-Typing - Text-1		2012-07-12 18:16:03.697000
	Edit pad (rev 537)		Jamey	cv409	XVal Session 38	1	XVal Session 38-Typing - Text-1		2012-07-12 18:16:03.911000
	Edit pad (rev 538)		Claudia	cv402	XVal Session 38	1	XVal Session 38-Typing - Text-1		2012-07-12 18:16:04.117000
	Edit pad (rev 539)		jeral	cv311	XVal Session 38	1	XVal Session 38-Typing - Text-1		2012-07-12 18:16:04.198000
	Edit pad (rev 540)		Jamey	cv409	XVal Session 38	1	XVal Session 38-Typing - Text-1		2012-07-12 18:16:04.413000
	Edit pad (rev 541)		sean	cv372	XVal Session 38	1	XVal Session 38-Typing - Text-1		2012-07-12 18:16:04.421000
	Edit pad (rev 542)		jeral	cv311	XVal Session 38	1	XVal Session 38-Typing - Text-1		2012-07-12 18:16:04.706000
	Edit pad (rev 543)		Jamey	cv409	XVal Session 38	1	XVal Session 38-Typing - Text-1		2012-07-12 18:16:04.920000
	Edit pad (rev 544)		jeral	cv311	XVal Session 38	1	XVal Session 38-Typing - Text-1		2012-07-12 18:16:05.213000
	Edit pad (rev 545)		Jamey	cv409	XVal Session 38	1	XVal Session 38-Typing - Text-1		2012-07-12 18:16:05.430000
	Edit pad (rev 546)		sean	cv372	XVal Session 38	1	XVal Session 38-Typing - Text-1		2012-07-12 18:16:05.446000
	Edit pad (rev 547)		jeral	cv311	XVal Session 38	1	XVal Session 38-Typing - Text-1		2012-07-12 18:16:05.713000
	Edit pad (rev 548)		Jamey	cv409	XVal Session 38	1	XVal Session 38-Typing - Text-1		2012-07-12 18:16:05.941000
	Edit pad (rev 549)		jeral	cv311	XVal Session 38	1	XVal Session 38-Typing - Text-1		2012-07-12 18:16:06.213000
	Edit pad (rev 550)		Jamey	cv409	XVal Session 38	1	XVal Session 38-Typing - Text-1		2012-07-12 18:16:06.807000
	Edit pad (rev 551)		Jamey	cv409	XVal Session 38	1	XVal Session 38-Typing - Text-1		2012-07-12 18:16:07.311000
	Edit pad (rev 552)		Claudia	cv402	XVal Session 38	1	XVal Session 38-Typing - Text-1		2012-07-12 18:16:07.351000
	Edit pad (rev 553)		jeral	cv311	XVal Session 38	1	XVal Session 38-Typing - Text-1		2012-07-12 18:16:07.384000
	Edit pad (rev 554)		Jamey	cv409	XVal Session 38	1	XVal Session 38-Typing - Text-1		2012-07-12 18:16:07.811000
	Edit pad (rev 555)		Claudia	cv402	XVal Session 38	1	XVal Session 38-Typing - Text-1		2012-07-12 18:16:07.854000
	Edit pad (rev 556)		jeral	cv311	XVal Session 38	1	XVal Session 38-Typing - Text-1		2012-07-12 18:16:07.935000
	Edit pad (rev 557)		Jamey	cv409	XVal Session 38	1	XVal Session 38-Typing - Text-1		2012-07-12 18:16:08.318000
	Edit pad (rev 558)		Claudia	cv402	XVal Session 38	1	XVal Session 38-Typing - Text-1		2012-07-12 18:16:08.368000
	Edit pad (rev 559)		jeral	cv311	XVal Session 38	1	XVal Session 38-Typing - Text-1		2012-07-12 18:16:08.434000
	Edit pad (rev 560)		Jamey	cv409	XVal Session 38	1	XVal Session 38-Typing - Text-1		2012-07-12 18:16:08.827000
	Edit pad (rev 561)		jeral	cv311	XVal Session 38	1	XVal Session 38-Typing - Text-1		2012-07-12 18:16:08.935000
	Edit pad (rev 562)		Claudia	cv402	XVal Session 38	1	XVal Session 38-Typing - Text-1		2012-07-12 18:16:09.140000
	Edit pad (rev 563)		Jamey	cv409	XVal Session 38	1	XVal Session 38-Typing - Text-1		2012-07-12 18:16:09.328000
	Edit pad (rev 564)		jeral	cv311	XVal Session 38	1	XVal Session 38-Typing - Text-1		2012-07-12 18:16:09.439000
	Edit pad (rev 565)		Claudia	cv402	XVal Session 38	1	XVal Session 38-Typing - Text-1		2012-07-12 18:16:09.652000
	Edit pad (rev 566)		Jamey	cv409	XVal Session 38	1	XVal Session 38-Typing - Text-1		2012-07-12 18:16:09.829000
	Edit pad (rev 567)		jeral	cv311	XVal Session 38	1	XVal Session 38-Typing - Text-1		2012-07-12 18:16:09.947000
	Edit pad (rev 568)		sean	cv372	XVal Session 38	1	XVal Session 38-Typing - Text-1		2012-07-12 18:16:09.987000
	Edit pad (rev 569)		Claudia	cv402	XVal Session 38	1	XVal Session 38-Typing - Text-1		2012-07-12 18:16:10.148000
	Edit pad (rev 570)		Jamey	cv409	XVal Session 38	1	XVal Session 38-Typing - Text-1		2012-07-12 18:16:10.327000
	Edit pad (rev 571)		Claudia	cv402	XVal Session 38	1	XVal Session 38-Typing - Text-1		2012-07-12 18:16:10.658000
	Edit pad (rev 572)		Jamey	cv409	XVal Session 38	1	XVal Session 38-Typing - Text-1		2012-07-12 18:16:10.827000
	Edit pad (rev 573)		Claudia	cv402	XVal Session 38	1	XVal Session 38-Typing - Text-1		2012-07-12 18:16:11.164000
	Edit pad (rev 574)		Claudia	cv402	XVal Session 38	1	XVal Session 38-Typing - Text-1		2012-07-12 18:16:11.664000
	Edit pad (rev 575)		jeral	cv311	XVal Session 38	1	XVal Session 38-Typing - Text-1		2012-07-12 18:16:11.731000
	Edit pad (rev 576)		Jamey	cv409	XVal Session 38	1	XVal Session 38-Typing - Text-1		2012-07-12 18:16:12.151000
	Edit pad (rev 577)		Claudia	cv402	XVal Session 38	1	XVal Session 38-Typing - Text-1		2012-07-12 18:16:12.172000
	Edit pad (rev 578)		jeral	cv311	XVal Session 38	1	XVal Session 38-Typing - Text-1		2012-07-12 18:16:12.249000
	Edit pad (rev 579)		Jamey	cv409	XVal Session 38	1	XVal Session 38-Typing - Text-1		2012-07-12 18:16:12.655000
	Edit pad (rev 580)		Claudia	cv402	XVal Session 38	1	XVal Session 38-Typing - Text-1		2012-07-12 18:16:12.680000
	Edit pad (rev 581)		jeral	cv311	XVal Session 38	1	XVal Session 38-Typing - Text-1		2012-07-12 18:16:12.754000
	Edit pad (rev 582)		Jamey	cv409	XVal Session 38	1	XVal Session 38-Typing - Text-1		2012-07-12 18:16:13.156000
	Edit pad (rev 583)		Claudia	cv402	XVal Session 38	1	XVal Session 38-Typing - Text-1		2012-07-12 18:16:13.180000
	Edit pad (rev 584)		Jamey	cv409	XVal Session 38	1	XVal Session 38-Typing - Text-1		2012-07-12 18:16:13.656000
	Edit pad (rev 585)		Claudia	cv402	XVal Session 38	1	XVal Session 38-Typing - Text-1		2012-07-12 18:16:13.681000
	Edit pad (rev 586)		Jamey	cv409	XVal Session 38	1	XVal Session 38-Typing - Text-1		2012-07-12 18:16:14.155000
	Edit pad (rev 587)		Claudia	cv402	XVal Session 38	1	XVal Session 38-Typing - Text-1		2012-07-12 18:16:14.178000
	Edit pad (rev 588)		Jamey	cv409	XVal Session 38	1	XVal Session 38-Typing - Text-1		2012-07-12 18:16:14.655000
	Edit pad (rev 589)		Jamey	cv409	XVal Session 38	1	XVal Session 38-Typing - Text-1		2012-07-12 18:16:15.295000
	Edit pad (rev 590)		Jamey	cv409	XVal Session 38	1	XVal Session 38-Typing - Text-1		2012-07-12 18:16:15.795000
	Edit pad (rev 591)		Jamey	cv409	XVal Session 38	1	XVal Session 38-Typing - Text-1		2012-07-12 18:16:16.384000
	Edit pad (rev 592)		jeral	cv311	XVal Session 38	1	XVal Session 38-Typing - Text-1		2012-07-12 18:16:16.543000
	Edit pad (rev 593)		Jamey	cv409	XVal Session 38	1	XVal Session 38-Typing - Text-1		2012-07-12 18:16:16.889000
	Edit pad (rev 594)		jeral	cv311	XVal Session 38	1	XVal Session 38-Typing - Text-1		2012-07-12 18:16:17.055000
	Edit pad (rev 595)		Jamey	cv409	XVal Session 38	1	XVal Session 38-Typing - Text-1		2012-07-12 18:16:17.476000
	Edit pad (rev 596)		jeral	cv311	XVal Session 38	1	XVal Session 38-Typing - Text-1		2012-07-12 18:16:17.558000
	Edit pad (rev 597)		Jamey	cv409	XVal Session 38	1	XVal Session 38-Typing - Text-1		2012-07-12 18:16:17.984000
	Edit pad (rev 598)		Jamey	cv409	XVal Session 38	1	XVal Session 38-Typing - Text-1		2012-07-12 18:16:19.918000
	Edit pad (rev 599)		Jamey	cv409	XVal Session 38	1	XVal Session 38-Typing - Text-1		2012-07-12 18:16:20.516000
	Edit pad (rev 600)		jeral	cv311	XVal Session 38	1	XVal Session 38-Typing - Text-1		2012-07-12 18:16:20.924000
	Edit pad (rev 601)		Jamey	cv409	XVal Session 38	1	XVal Session 38-Typing - Text-1		2012-07-12 18:16:21.017000
	Edit pad (rev 602)		Jamey	cv409	XVal Session 38	1	XVal Session 38-Typing - Text-1		2012-07-12 18:16:21.530000
	Edit pad (rev 603)		Jamey	cv409	XVal Session 38	1	XVal Session 38-Typing - Text-1		2012-07-12 18:16:22.032000
	Edit pad (rev 604)		Jamey	cv409	XVal Session 38	1	XVal Session 38-Typing - Text-1		2012-07-12 18:16:22.530000
	Edit pad (rev 605)		Jamey	cv409	XVal Session 38	1	XVal Session 38-Typing - Text-1		2012-07-12 18:16:23.686000
	Edit pad (rev 606)		sean	cv372	XVal Session 38	1	XVal Session 38-Typing - Text-1		2012-07-12 18:16:23.813000
	Edit pad (rev 607)		Jamey	cv409	XVal Session 38	1	XVal Session 38-Typing - Text-1		2012-07-12 18:16:24.191000
	Edit pad (rev 608)		Jamey	cv409	XVal Session 38	1	XVal Session 38-Typing - Text-1		2012-07-12 18:16:24.701000
	Edit pad (rev 609)		Jamey	cv409	XVal Session 38	1	XVal Session 38-Typing - Text-1		2012-07-12 18:16:25.203000
	Edit pad (rev 610)		sean	cv372	XVal Session 38	1	XVal Session 38-Typing - Text-1		2012-07-12 18:16:25.544000
	Edit pad (rev 611)		Jamey	cv409	XVal Session 38	1	XVal Session 38-Typing - Text-1		2012-07-12 18:16:25.834000
	Edit pad (rev 612)		Jamey	cv409	XVal Session 38	1	XVal Session 38-Typing - Text-1		2012-07-12 18:16:26.347000
	Edit pad (rev 613)		sean	cv372	XVal Session 38	1	XVal Session 38-Typing - Text-1		2012-07-12 18:16:26.783000
	Edit pad (rev 614)		Jamey	cv409	XVal Session 38	1	XVal Session 38-Typing - Text-1		2012-07-12 18:16:26.845000
	Edit pad (rev 615)		sean	cv372	XVal Session 38	1	XVal Session 38-Typing - Text-1		2012-07-12 18:16:27.271000
	Edit pad (rev 616)		Jamey	cv409	XVal Session 38	1	XVal Session 38-Typing - Text-1		2012-07-12 18:16:27.346000
	Edit pad (rev 617)		sean	cv372	XVal Session 38	1	XVal Session 38-Typing - Text-1		2012-07-12 18:16:27.773000
	Edit pad (rev 618)		Jamey	cv409	XVal Session 38	1	XVal Session 38-Typing - Text-1		2012-07-12 18:16:27.843000
	Edit pad (rev 619)		sean	cv372	XVal Session 38	1	XVal Session 38-Typing - Text-1		2012-07-12 18:16:28.340000
	Edit pad (rev 620)		Jamey	cv409	XVal Session 38	1	XVal Session 38-Typing - Text-1		2012-07-12 18:16:28.666000
	Edit pad (rev 621)		sean	cv372	XVal Session 38	1	XVal Session 38-Typing - Text-1		2012-07-12 18:16:28.815000
	Edit pad (rev 622)		Jamey	cv409	XVal Session 38	1	XVal Session 38-Typing - Text-1		2012-07-12 18:16:29.171000
	Edit pad (rev 623)		sean	cv372	XVal Session 38	1	XVal Session 38-Typing - Text-1		2012-07-12 18:16:29.283000
	Edit pad (rev 624)		Jamey	cv409	XVal Session 38	1	XVal Session 38-Typing - Text-1		2012-07-12 18:16:29.687000
	Edit pad (rev 625)		Jamey	cv409	XVal Session 38	1	XVal Session 38-Typing - Text-1		2012-07-12 18:16:30.186000
	Edit pad (rev 626)		sean	cv372	XVal Session 38	1	XVal Session 38-Typing - Text-1		2012-07-12 18:16:30.226000
	Edit pad (rev 627)		sean	cv372	XVal Session 38	1	XVal Session 38-Typing - Text-1		2012-07-12 18:16:30.589000
	Edit pad (rev 628)		Jamey	cv409	XVal Session 38	1	XVal Session 38-Typing - Text-1		2012-07-12 18:16:30.689000
	Edit pad (rev 629)		sean	cv372	XVal Session 38	1	XVal Session 38-Typing - Text-1		2012-07-12 18:16:31.082000
	Edit pad (rev 630)		Jamey	cv409	XVal Session 38	1	XVal Session 38-Typing - Text-1		2012-07-12 18:16:31.192000
	Edit pad (rev 631)		sean	cv372	XVal Session 38	1	XVal Session 38-Typing - Text-1		2012-07-12 18:16:31.583000
	Edit pad (rev 632)		Jamey	cv409	XVal Session 38	1	XVal Session 38-Typing - Text-1		2012-07-12 18:16:31.701000
	Edit pad (rev 633)		Jamey	cv409	XVal Session 38	1	XVal Session 38-Typing - Text-1		2012-07-12 18:16:32.203000
	Edit pad (rev 634)		Jamey	cv409	XVal Session 38	1	XVal Session 38-Typing - Text-1		2012-07-12 18:16:32.703000
	Edit pad (rev 635)		sean	cv372	XVal Session 38	1	XVal Session 38-Typing - Text-1		2012-07-12 18:16:32.968000
	Edit pad (rev 636)		Jamey	cv409	XVal Session 38	1	XVal Session 38-Typing - Text-1		2012-07-12 18:16:33.209000
	Edit pad (rev 637)		sean	cv372	XVal Session 38	1	XVal Session 38-Typing - Text-1		2012-07-12 18:16:33.546000
	Edit pad (rev 638)		Jamey	cv409	XVal Session 38	1	XVal Session 38-Typing - Text-1		2012-07-12 18:16:33.721000
	Edit pad (rev 639)		sean	cv372	XVal Session 38	1	XVal Session 38-Typing - Text-1		2012-07-12 18:16:33.984000
	Edit pad (rev 640)		Jamey	cv409	XVal Session 38	1	XVal Session 38-Typing - Text-1		2012-07-12 18:16:34.222000
	Edit pad (rev 641)		sean	cv372	XVal Session 38	1	XVal Session 38-Typing - Text-1		2012-07-12 18:16:34.495000
	Edit pad (rev 642)		Jamey	cv409	XVal Session 38	1	XVal Session 38-Typing - Text-1		2012-07-12 18:16:34.719000
	Edit pad (rev 643)		sean	cv372	XVal Session 38	1	XVal Session 38-Typing - Text-1		2012-07-12 18:16:35.049000
	Edit pad (rev 644)		Jamey	cv409	XVal Session 38	1	XVal Session 38-Typing - Text-1		2012-07-12 18:16:35.219000
	Edit pad (rev 645)		sean	cv372	XVal Session 38	1	XVal Session 38-Typing - Text-1		2012-07-12 18:16:35.512000
	Edit pad (rev 646)		Jamey	cv409	XVal Session 38	1	XVal Session 38-Typing - Text-1		2012-07-12 18:16:35.721000
	Edit pad (rev 647)		sean	cv372	XVal Session 38	1	XVal Session 38-Typing - Text-1		2012-07-12 18:16:36.006000
	Edit pad (rev 648)		Jamey	cv409	XVal Session 38	1	XVal Session 38-Typing - Text-1		2012-07-12 18:16:36.220000
	Edit pad (rev 649)		sean	cv372	XVal Session 38	1	XVal Session 38-Typing - Text-1		2012-07-12 18:16:36.508000
	Edit pad (rev 650)		Jamey	cv409	XVal Session 38	1	XVal Session 38-Typing - Text-1		2012-07-12 18:16:36.719000
	Edit pad (rev 651)		sean	cv372	XVal Session 38	1	XVal Session 38-Typing - Text-1		2012-07-12 18:16:37.012000
	Edit pad (rev 652)		Jamey	cv409	XVal Session 38	1	XVal Session 38-Typing - Text-1		2012-07-12 18:16:37.229000
	Edit pad (rev 653)		sean	cv372	XVal Session 38	1	XVal Session 38-Typing - Text-1		2012-07-12 18:16:37.531000
	Edit pad (rev 654)		Jamey	cv409	XVal Session 38	1	XVal Session 38-Typing - Text-1		2012-07-12 18:16:37.737000
	Edit pad (rev 655)		sean	cv372	XVal Session 38	1	XVal Session 38-Typing - Text-1		2012-07-12 18:16:38.025000
	Edit pad (rev 656)		Jamey	cv409	XVal Session 38	1	XVal Session 38-Typing - Text-1		2012-07-12 18:16:38.233000
	Edit pad (rev 657)		sean	cv372	XVal Session 38	1	XVal Session 38-Typing - Text-1		2012-07-12 18:16:38.644000
	Edit pad (rev 658)		Jamey	cv409	XVal Session 38	1	XVal Session 38-Typing - Text-1		2012-07-12 18:16:38.733000
	Edit pad (rev 659)		sean	cv372	XVal Session 38	1	XVal Session 38-Typing - Text-1		2012-07-12 18:16:39.035000
	Edit pad (rev 660)		Jamey	cv409	XVal Session 38	1	XVal Session 38-Typing - Text-1		2012-07-12 18:16:39.234000
	Edit pad (rev 661)		sean	cv372	XVal Session 38	1	XVal Session 38-Typing - Text-1		2012-07-12 18:16:39.534000
	Edit pad (rev 662)		Jamey	cv409	XVal Session 38	1	XVal Session 38-Typing - Text-1		2012-07-12 18:16:39.734000
	Edit pad (rev 663)		sean	cv372	XVal Session 38	1	XVal Session 38-Typing - Text-1		2012-07-12 18:16:40.112000
	Edit pad (rev 664)		sean	cv372	XVal Session 38	1	XVal Session 38-Typing - Text-1		2012-07-12 18:16:40.645000
	Edit pad (rev 665)		Jamey	cv409	XVal Session 38	1	XVal Session 38-Typing - Text-1		2012-07-12 18:16:40.692000
	Edit pad (rev 666)		sean	cv372	XVal Session 38	1	XVal Session 38-Typing - Text-1		2012-07-12 18:16:41.114000
	Edit pad (rev 667)		Jamey	cv409	XVal Session 38	1	XVal Session 38-Typing - Text-1		2012-07-12 18:16:41.204000
	Edit pad (rev 668)		sean	cv372	XVal Session 38	1	XVal Session 38-Typing - Text-1		2012-07-12 18:16:41.615000
	Edit pad (rev 669)		Jamey	cv409	XVal Session 38	1	XVal Session 38-Typing - Text-1		2012-07-12 18:16:41.702000
	Edit pad (rev 670)		sean	cv372	XVal Session 38	1	XVal Session 38-Typing - Text-1		2012-07-12 18:16:42.120000
	Edit pad (rev 671)		sean	cv372	XVal Session 38	1	XVal Session 38-Typing - Text-1		2012-07-12 18:16:42.629000
	Edit pad (rev 672)		Jamey	cv409	XVal Session 38	1	XVal Session 38-Typing - Text-1		2012-07-12 18:16:42.881000
	Edit pad (rev 673)		Jamey	cv409	XVal Session 38	1	XVal Session 38-Typing - Text-1		2012-07-12 18:16:43.388000
	Edit pad (rev 674)		sean	cv372	XVal Session 38	1	XVal Session 38-Typing - Text-1		2012-07-12 18:16:43.620000
	Edit pad (rev 675)		Jamey	cv409	XVal Session 38	1	XVal Session 38-Typing - Text-1		2012-07-12 18:16:43.891000
	Edit pad (rev 676)		sean	cv372	XVal Session 38	1	XVal Session 38-Typing - Text-1		2012-07-12 18:16:44.168000
	Edit pad (rev 677)		Jamey	cv409	XVal Session 38	1	XVal Session 38-Typing - Text-1		2012-07-12 18:16:44.388000
	Edit pad (rev 678)		sean	cv372	XVal Session 38	1	XVal Session 38-Typing - Text-1		2012-07-12 18:16:44.629000
	Edit pad (rev 679)		Jamey	cv409	XVal Session 38	1	XVal Session 38-Typing - Text-1		2012-07-12 18:16:44.889000
	Edit pad (rev 680)		sean	cv372	XVal Session 38	1	XVal Session 38-Typing - Text-1		2012-07-12 18:16:45.132000
	Edit pad (rev 681)		Jamey	cv409	XVal Session 38	1	XVal Session 38-Typing - Text-1		2012-07-12 18:16:45.652000
	Edit pad (rev 682)		sean	cv372	XVal Session 38	1	XVal Session 38-Typing - Text-1		2012-07-12 18:16:45.657000
	Edit pad (rev 683)		sean	cv372	XVal Session 38	1	XVal Session 38-Typing - Text-1		2012-07-12 18:16:46.151000
	Edit pad (rev 684)		Jamey	cv409	XVal Session 38	1	XVal Session 38-Typing - Text-1		2012-07-12 18:16:46.514000
	Edit pad (rev 685)		sean	cv372	XVal Session 38	1	XVal Session 38-Typing - Text-1		2012-07-12 18:16:46.658000
	Edit pad (rev 686)		Jamey	cv409	XVal Session 38	1	XVal Session 38-Typing - Text-1		2012-07-12 18:16:47.014000
	Edit pad (rev 687)		sean	cv372	XVal Session 38	1	XVal Session 38-Typing - Text-1		2012-07-12 18:16:47.158000
	Edit pad (rev 688)		Jamey	cv409	XVal Session 38	1	XVal Session 38-Typing - Text-1		2012-07-12 18:16:47.517000
	Edit pad (rev 689)		Jamey	cv409	XVal Session 38	1	XVal Session 38-Typing - Text-1		2012-07-12 18:16:48.015000
	Edit pad (rev 690)		sean	cv372	XVal Session 38	1	XVal Session 38-Typing - Text-1		2012-07-12 18:16:48.260000
	Edit pad (rev 691)		Jamey	cv409	XVal Session 38	1	XVal Session 38-Typing - Text-1		2012-07-12 18:16:48.514000
	Edit pad (rev 692)		sean	cv372	XVal Session 38	1	XVal Session 38-Typing - Text-1		2012-07-12 18:16:48.753000
	Edit pad (rev 693)		Jamey	cv409	XVal Session 38	1	XVal Session 38-Typing - Text-1		2012-07-12 18:16:49.023000
	Edit pad (rev 694)		sean	cv372	XVal Session 38	1	XVal Session 38-Typing - Text-1		2012-07-12 18:16:49.257000
	Edit pad (rev 695)		Jamey	cv409	XVal Session 38	1	XVal Session 38-Typing - Text-1		2012-07-12 18:16:49.532000
	Edit pad (rev 696)		sean	cv372	XVal Session 38	1	XVal Session 38-Typing - Text-1		2012-07-12 18:16:49.829000
	Edit pad (rev 697)		Jamey	cv409	XVal Session 38	1	XVal Session 38-Typing - Text-1		2012-07-12 18:16:50.030000
	Edit pad (rev 698)		sean	cv372	XVal Session 38	1	XVal Session 38-Typing - Text-1		2012-07-12 18:16:50.331000
	Edit pad (rev 699)		sean	cv372	XVal Session 38	1	XVal Session 38-Typing - Text-1		2012-07-12 18:16:50.831000
	Edit pad (rev 700)		sean	cv372	XVal Session 38	1	XVal Session 38-Typing - Text-1		2012-07-12 18:16:51.344000
	Edit pad (rev 701)		Jamey	cv409	XVal Session 38	1	XVal Session 38-Typing - Text-1		2012-07-12 18:16:51.450000
	Edit pad (rev 702)		Jamey	cv409	XVal Session 38	1	XVal Session 38-Typing - Text-1		2012-07-12 18:16:51.952000
	Edit pad (rev 703)		sean	cv372	XVal Session 38	1	XVal Session 38-Typing - Text-1		2012-07-12 18:16:52.186000
	Edit pad (rev 704)		Jamey	cv409	XVal Session 38	1	XVal Session 38-Typing - Text-1		2012-07-12 18:16:52.456000
	Edit pad (rev 705)		sean	cv372	XVal Session 38	1	XVal Session 38-Typing - Text-1		2012-07-12 18:16:52.701000
	Edit pad (rev 706)		Jamey	cv409	XVal Session 38	1	XVal Session 38-Typing - Text-1		2012-07-12 18:16:52.974000
	Edit pad (rev 707)		sean	cv372	XVal Session 38	1	XVal Session 38-Typing - Text-1		2012-07-12 18:16:53.218000
	Edit pad (rev 708)		Jamey	cv409	XVal Session 38	1	XVal Session 38-Typing - Text-1		2012-07-12 18:16:53.482000
	Edit pad (rev 709)		sean	cv372	XVal Session 38	1	XVal Session 38-Typing - Text-1		2012-07-12 18:16:53.761000
	Edit pad (rev 710)		Jamey	cv409	XVal Session 38	1	XVal Session 38-Typing - Text-1		2012-07-12 18:16:53.983000
	Edit pad (rev 711)		sean	cv372	XVal Session 38	1	XVal Session 38-Typing - Text-1		2012-07-12 18:16:54.175000
	Edit pad (rev 712)		Jamey	cv409	XVal Session 38	1	XVal Session 38-Typing - Text-1		2012-07-12 18:16:54.546000
	Edit pad (rev 713)		sean	cv372	XVal Session 38	1	XVal Session 38-Typing - Text-1		2012-07-12 18:16:54.675000
	Edit pad (rev 714)		Jamey	cv409	XVal Session 38	1	XVal Session 38-Typing - Text-1		2012-07-12 18:16:55.062000
	Edit pad (rev 715)		Jamey	cv409	XVal Session 38	1	XVal Session 38-Typing - Text-1		2012-07-12 18:16:55.548000
	Edit pad (rev 716)		Jamey	cv409	XVal Session 38	1	XVal Session 38-Typing - Text-1		2012-07-12 18:16:56.045000
	Edit pad (rev 717)		sean	cv372	XVal Session 38	1	XVal Session 38-Typing - Text-1		2012-07-12 18:16:56.060000
	Edit pad (rev 718)		Jamey	cv409	XVal Session 38	1	XVal Session 38-Typing - Text-1		2012-07-12 18:16:56.545000
	Edit pad (rev 719)		sean	cv372	XVal Session 38	1	XVal Session 38-Typing - Text-1		2012-07-12 18:16:56.552000
	Edit pad (rev 720)		Jamey	cv409	XVal Session 38	1	XVal Session 38-Typing - Text-1		2012-07-12 18:16:57.049000
	Edit pad (rev 721)		sean	cv372	XVal Session 38	1	XVal Session 38-Typing - Text-1		2012-07-12 18:16:57.051000
	Edit pad (rev 722)		Jamey	cv409	XVal Session 38	1	XVal Session 38-Typing - Text-1		2012-07-12 18:16:57.547000
	Edit pad (rev 723)		Jamey	cv409	XVal Session 38	1	XVal Session 38-Typing - Text-1		2012-07-12 18:16:58.055000
	Edit pad (rev 724)		sean	cv372	XVal Session 38	1	XVal Session 38-Typing - Text-1		2012-07-12 18:16:58.101000
	Edit pad (rev 725)		Jamey	cv409	XVal Session 38	1	XVal Session 38-Typing - Text-1		2012-07-12 18:16:58.561000
	Edit pad (rev 726)		sean	cv372	XVal Session 38	1	XVal Session 38-Typing - Text-1		2012-07-12 18:16:58.584000
	Edit pad (rev 727)		sean	cv372	XVal Session 38	1	XVal Session 38-Typing - Text-1		2012-07-12 18:16:59.206000
	Edit pad (rev 728)		Jamey	cv409	XVal Session 38	1	XVal Session 38-Typing - Text-1		2012-07-12 18:16:59.237000
	Edit pad (rev 729)		sean	cv372	XVal Session 38	1	XVal Session 38-Typing - Text-1		2012-07-12 18:16:59.585000
	Edit pad (rev 730)		Jamey	cv409	XVal Session 38	1	XVal Session 38-Typing - Text-1		2012-07-12 18:16:59.740000
	Edit pad (rev 731)		Jamey	cv409	XVal Session 38	1	XVal Session 38-Typing - Text-1		2012-07-12 18:17:00.248000
	Edit pad (rev 732)		Jamey	cv409	XVal Session 38	1	XVal Session 38-Typing - Text-1		2012-07-12 18:17:00.759000
	Edit pad (rev 733)		jeral	cv311	XVal Session 38	1	XVal Session 38-Typing - Text-1		2012-07-12 18:17:01.012000
	Edit pad (rev 734)		Jamey	cv409	XVal Session 38	1	XVal Session 38-Typing - Text-1		2012-07-12 18:17:01.264000
	Edit pad (rev 735)		sean	cv372	XVal Session 38	1	XVal Session 38-Typing - Text-1		2012-07-12 18:17:01.265000
	Edit pad (rev 736)		jeral	cv311	XVal Session 38	1	XVal Session 38-Typing - Text-1		2012-07-12 18:17:01.512000
	Edit pad (rev 737)		Jamey	cv409	XVal Session 38	1	XVal Session 38-Typing - Text-1		2012-07-12 18:17:01.765000
	Edit pad (rev 738)		jeral	cv311	XVal Session 38	1	XVal Session 38-Typing - Text-1		2012-07-12 18:17:02.012000
	Edit pad (rev 739)		sean	cv372	XVal Session 38	1	XVal Session 38-Typing - Text-1		2012-07-12 18:17:02.182000
	Edit pad (rev 740)		jeral	cv311	XVal Session 38	1	XVal Session 38-Typing - Text-1		2012-07-12 18:17:02.512000
	Edit pad (rev 741)		sean	cv372	XVal Session 38	1	XVal Session 38-Typing - Text-1		2012-07-12 18:17:02.690000
	Edit pad (rev 742)		sean	cv372	XVal Session 38	1	XVal Session 38-Typing - Text-1		2012-07-12 18:17:03.191000
	Edit pad (rev 743)		sean	cv372	XVal Session 38	1	XVal Session 38-Typing - Text-1		2012-07-12 18:17:03.697000
	Edit pad (rev 744)		Jamey	cv409	XVal Session 38	1	XVal Session 38-Typing - Text-1		2012-07-12 18:17:03.901000
	Edit pad (rev 745)		sean	cv372	XVal Session 38	1	XVal Session 38-Typing - Text-1		2012-07-12 18:17:04.195000
	Edit pad (rev 746)		Jamey	cv409	XVal Session 38	1	XVal Session 38-Typing - Text-1		2012-07-12 18:17:04.408000
	Edit pad (rev 747)		jeral	cv311	XVal Session 38	1	XVal Session 38-Typing - Text-1		2012-07-12 18:17:04.662000
	Edit pad (rev 748)		sean	cv372	XVal Session 38	1	XVal Session 38-Typing - Text-1		2012-07-12 18:17:04.712000
	Edit pad (rev 749)		jeral	cv311	XVal Session 38	1	XVal Session 38-Typing - Text-1		2012-07-12 18:17:05.166000
	Edit pad (rev 750)		sean	cv372	XVal Session 38	1	XVal Session 38-Typing - Text-1		2012-07-12 18:17:05.261000
	Edit pad (rev 751)		jeral	cv311	XVal Session 38	1	XVal Session 38-Typing - Text-1		2012-07-12 18:17:05.666000
	Edit pad (rev 752)		sean	cv372	XVal Session 38	1	XVal Session 38-Typing - Text-1		2012-07-12 18:17:05.708000
	Edit pad (rev 753)		jeral	cv311	XVal Session 38	1	XVal Session 38-Typing - Text-1		2012-07-12 18:17:06.166000
	Edit pad (rev 754)		sean	cv372	XVal Session 38	1	XVal Session 38-Typing - Text-1		2012-07-12 18:17:06.208000
	Edit pad (rev 755)		sean	cv372	XVal Session 38	1	XVal Session 38-Typing - Text-1		2012-07-12 18:17:06.768000
	Edit pad (rev 756)		sean	cv372	XVal Session 38	1	XVal Session 38-Typing - Text-1		2012-07-12 18:17:07.217000
	Edit pad (rev 757)		Jamey	cv409	XVal Session 38	1	XVal Session 38-Typing - Text-1		2012-07-12 18:17:07.328000
	Edit pad (rev 758)		sean	cv372	XVal Session 38	1	XVal Session 38-Typing - Text-1		2012-07-12 18:17:07.723000
	Edit pad (rev 759)		Jamey	cv409	XVal Session 38	1	XVal Session 38-Typing - Text-1		2012-07-12 18:17:07.852000
	Edit pad (rev 760)		jeral	cv311	XVal Session 38	1	XVal Session 38-Typing - Text-1		2012-07-12 18:17:07.979000
	Edit pad (rev 761)		Jamey	cv409	XVal Session 38	1	XVal Session 38-Typing - Text-1		2012-07-12 18:17:08.329000
	Edit pad (rev 762)		Jamey	cv409	XVal Session 38	1	XVal Session 38-Typing - Text-1		2012-07-12 18:17:09.081000
	Edit pad (rev 763)		jeral	cv311	XVal Session 38	1	XVal Session 38-Typing - Text-1		2012-07-12 18:17:09.136000
	Edit pad (rev 764)		Jamey	cv409	XVal Session 38	1	XVal Session 38-Typing - Text-1		2012-07-12 18:17:09.585000
	Edit pad (rev 765)		Jamey	cv409	XVal Session 38	1	XVal Session 38-Typing - Text-1		2012-07-12 18:17:10.093000
	Edit pad (rev 766)		jeral	cv311	XVal Session 38	1	XVal Session 38-Typing - Text-1		2012-07-12 18:17:10.490000
	Edit pad (rev 767)		sean	cv372	XVal Session 38	1	XVal Session 38-Typing - Text-1		2012-07-12 18:17:10.547000
	Edit pad (rev 768)		Jamey	cv409	XVal Session 38	1	XVal Session 38-Typing - Text-1		2012-07-12 18:17:10.594000
	Edit pad (rev 769)		jeral	cv311	XVal Session 38	1	XVal Session 38-Typing - Text-1		2012-07-12 18:17:10.995000
	Edit pad (rev 770)		sean	cv372	XVal Session 38	1	XVal Session 38-Typing - Text-1		2012-07-12 18:17:11.114000
	Edit pad (rev 771)		Jamey	cv409	XVal Session 38	1	XVal Session 38-Typing - Text-1		2012-07-12 18:17:11.209000
	Edit pad (rev 772)		jeral	cv311	XVal Session 38	1	XVal Session 38-Typing - Text-1		2012-07-12 18:17:11.514000
	Edit pad (rev 773)		sean	cv372	XVal Session 38	1	XVal Session 38-Typing - Text-1		2012-07-12 18:17:11.630000
	Edit pad (rev 774)		Jamey	cv409	XVal Session 38	1	XVal Session 38-Typing - Text-1		2012-07-12 18:17:11.718000
	Edit pad (rev 775)		sean	cv372	XVal Session 38	1	XVal Session 38-Typing - Text-1		2012-07-12 18:17:12.159000
	Edit pad (rev 776)		Jamey	cv409	XVal Session 38	1	XVal Session 38-Typing - Text-1		2012-07-12 18:17:12.282000
	Edit pad (rev 777)		sean	cv372	XVal Session 38	1	XVal Session 38-Typing - Text-1		2012-07-12 18:17:12.628000
	Edit pad (rev 778)		Jamey	cv409	XVal Session 38	1	XVal Session 38-Typing - Text-1		2012-07-12 18:17:13.101000
	Edit pad (rev 779)		sean	cv372	XVal Session 38	1	XVal Session 38-Typing - Text-1		2012-07-12 18:17:13.128000
	Edit pad (rev 780)		jeral	cv311	XVal Session 38	1	XVal Session 38-Typing - Text-1		2012-07-12 18:17:13.376000
	Edit pad (rev 781)		Jamey	cv409	XVal Session 38	1	XVal Session 38-Typing - Text-1		2012-07-12 18:17:13.611000
	Edit pad (rev 782)		sean	cv372	XVal Session 38	1	XVal Session 38-Typing - Text-1		2012-07-12 18:17:13.815000
	Edit pad (rev 783)		jeral	cv311	XVal Session 38	1	XVal Session 38-Typing - Text-1		2012-07-12 18:17:13.884000
	Edit pad (rev 784)		Jamey	cv409	XVal Session 38	1	XVal Session 38-Typing - Text-1		2012-07-12 18:17:14.114000
	Edit pad (rev 785)		jeral	cv311	XVal Session 38	1	XVal Session 38-Typing - Text-1		2012-07-12 18:17:14.385000
	Edit pad (rev 786)		Jamey	cv409	XVal Session 38	1	XVal Session 38-Typing - Text-1		2012-07-12 18:17:14.621000
	Edit pad (rev 787)		sean	cv372	XVal Session 38	1	XVal Session 38-Typing - Text-1		2012-07-12 18:17:14.663000
	Edit pad (rev 788)		Jamey	cv409	XVal Session 38	1	XVal Session 38-Typing - Text-1		2012-07-12 18:17:15.122000
	Edit pad (rev 789)		sean	cv372	XVal Session 38	1	XVal Session 38-Typing - Text-1		2012-07-12 18:17:15.163000
	Edit pad (rev 790)		Jamey	cv409	XVal Session 38	1	XVal Session 38-Typing - Text-1		2012-07-12 18:17:15.631000
	Edit pad (rev 791)		jeral	cv311	XVal Session 38	1	XVal Session 38-Typing - Text-1		2012-07-12 18:17:15.731000
	Edit pad (rev 792)		Jamey	cv409	XVal Session 38	1	XVal Session 38-Typing - Text-1		2012-07-12 18:17:16.138000
	Edit pad (rev 793)		jeral	cv311	XVal Session 38	1	XVal Session 38-Typing - Text-1		2012-07-12 18:17:16.382000
	Edit pad (rev 794)		Jamey	cv409	XVal Session 38	1	XVal Session 38-Typing - Text-1		2012-07-12 18:17:16.639000
	Edit pad (rev 795)		sean	cv372	XVal Session 38	1	XVal Session 38-Typing - Text-1		2012-07-12 18:17:16.929000
	Edit pad (rev 796)		Jamey	cv409	XVal Session 38	1	XVal Session 38-Typing - Text-1		2012-07-12 18:17:17.139000
	Edit pad (rev 797)		jeral	cv311	XVal Session 38	1	XVal Session 38-Typing - Text-1		2012-07-12 18:17:17.443000
	Edit pad (rev 798)		Jamey	cv409	XVal Session 38	1	XVal Session 38-Typing - Text-1		2012-07-12 18:17:17.639000
	Edit pad (rev 799)		Jamey	cv409	XVal Session 38	1	XVal Session 38-Typing - Text-1		2012-07-12 18:17:18.139000
	Edit pad (rev 800)		sean	cv372	XVal Session 38	1	XVal Session 38-Typing - Text-1		2012-07-12 18:17:18.458000
	Edit pad (rev 801)		Jamey	cv409	XVal Session 38	1	XVal Session 38-Typing - Text-1		2012-07-12 18:17:18.668000
	Edit pad (rev 802)		jeral	cv311	XVal Session 38	1	XVal Session 38-Typing - Text-1		2012-07-12 18:17:19.086000
	Edit pad (rev 803)		Jamey	cv409	XVal Session 38	1	XVal Session 38-Typing - Text-1		2012-07-12 18:17:19.172000
	Edit pad (rev 804)		sean	cv372	XVal Session 38	1	XVal Session 38-Typing - Text-1		2012-07-12 18:17:19.288000
	Edit pad (rev 805)		jeral	cv311	XVal Session 38	1	XVal Session 38-Typing - Text-1		2012-07-12 18:17:19.572000
	Edit pad (rev 806)		Jamey	cv409	XVal Session 38	1	XVal Session 38-Typing - Text-1		2012-07-12 18:17:19.695000
	Edit pad (rev 807)		sean	cv372	XVal Session 38	1	XVal Session 38-Typing - Text-1		2012-07-12 18:17:19.788000
	Edit pad (rev 808)		jeral	cv311	XVal Session 38	1	XVal Session 38-Typing - Text-1		2012-07-12 18:17:20.072000
	Edit pad (rev 809)		Jamey	cv409	XVal Session 38	1	XVal Session 38-Typing - Text-1		2012-07-12 18:17:20.202000
	Edit pad (rev 810)		sean	cv372	XVal Session 38	1	XVal Session 38-Typing - Text-1		2012-07-12 18:17:20.301000
	Edit pad (rev 811)		jeral	cv311	XVal Session 38	1	XVal Session 38-Typing - Text-1		2012-07-12 18:17:20.699000
	Edit pad (rev 812)		Jamey	cv409	XVal Session 38	1	XVal Session 38-Typing - Text-1		2012-07-12 18:17:20.701000
	Edit pad (rev 813)		sean	cv372	XVal Session 38	1	XVal Session 38-Typing - Text-1		2012-07-12 18:17:20.784000
	Edit pad (rev 814)		Jamey	cv409	XVal Session 38	1	XVal Session 38-Typing - Text-1		2012-07-12 18:17:21.200000
	Edit pad (rev 815)		sean	cv372	XVal Session 38	1	XVal Session 38-Typing - Text-1		2012-07-12 18:17:21.284000
	Edit pad (rev 816)		Jamey	cv409	XVal Session 38	1	XVal Session 38-Typing - Text-1		2012-07-12 18:17:21.701000
	Edit pad (rev 817)		sean	cv372	XVal Session 38	1	XVal Session 38-Typing - Text-1		2012-07-12 18:17:21.787000
	Edit pad (rev 818)		jeral	cv311	XVal Session 38	1	XVal Session 38-Typing - Text-1		2012-07-12 18:17:22.105000
	Edit pad (rev 819)		Jamey	cv409	XVal Session 38	1	XVal Session 38-Typing - Text-1		2012-07-12 18:17:22.202000
	Edit pad (rev 820)		sean	cv372	XVal Session 38	1	XVal Session 38-Typing - Text-1		2012-07-12 18:17:22.299000
	Edit pad (rev 821)		Jamey	cv409	XVal Session 38	1	XVal Session 38-Typing - Text-1		2012-07-12 18:17:22.702000
	Edit pad (rev 822)		jeral	cv311	XVal Session 38	1	XVal Session 38-Typing - Text-1		2012-07-12 18:17:22.935000
	Edit pad (rev 823)		jeral	cv311	XVal Session 38	1	XVal Session 38-Typing - Text-1		2012-07-12 18:17:23.447000
	Edit pad (rev 824)		sean	cv372	XVal Session 38	1	XVal Session 38-Typing - Text-1		2012-07-12 18:17:23.533000
	Edit pad (rev 825)		Jamey	cv409	XVal Session 38	1	XVal Session 38-Typing - Text-1		2012-07-12 18:17:23.853000
	Edit pad (rev 826)		jeral	cv311	XVal Session 38	1	XVal Session 38-Typing - Text-1		2012-07-12 18:17:23.945000
	Edit pad (rev 827)		sean	cv372	XVal Session 38	1	XVal Session 38-Typing - Text-1		2012-07-12 18:17:24.038000
	Edit pad (rev 828)		Jamey	cv409	XVal Session 38	1	XVal Session 38-Typing - Text-1		2012-07-12 18:17:24.369000
	Edit pad (rev 829)		sean	cv372	XVal Session 38	1	XVal Session 38-Typing - Text-1		2012-07-12 18:17:24.540000
	Edit pad (rev 830)		Jamey	cv409	XVal Session 38	1	XVal Session 38-Typing - Text-1		2012-07-12 18:17:24.858000
	Edit pad (rev 831)		sean	cv372	XVal Session 38	1	XVal Session 38-Typing - Text-1		2012-07-12 18:17:25.054000
	Edit pad (rev 832)		Jamey	cv409	XVal Session 38	1	XVal Session 38-Typing - Text-1		2012-07-12 18:17:25.359000
	Edit pad (rev 833)		sean	cv372	XVal Session 38	1	XVal Session 38-Typing - Text-1		2012-07-12 18:17:25.587000
	Edit pad (rev 834)		Jamey	cv409	XVal Session 38	1	XVal Session 38-Typing - Text-1		2012-07-12 18:17:25.858000
	Edit pad (rev 835)		sean	cv372	XVal Session 38	1	XVal Session 38-Typing - Text-1		2012-07-12 18:17:26.049000
	Edit pad (rev 836)		Jamey	cv409	XVal Session 38	1	XVal Session 38-Typing - Text-1		2012-07-12 18:17:26.365000
	Edit pad (rev 837)		sean	cv372	XVal Session 38	1	XVal Session 38-Typing - Text-1		2012-07-12 18:17:26.550000
	Edit pad (rev 838)		Jamey	cv409	XVal Session 38	1	XVal Session 38-Typing - Text-1		2012-07-12 18:17:26.875000
	Edit pad (rev 839)		sean	cv372	XVal Session 38	1	XVal Session 38-Typing - Text-1		2012-07-12 18:17:27.049000
	Edit pad (rev 840)		Jamey	cv409	XVal Session 38	1	XVal Session 38-Typing - Text-1		2012-07-12 18:17:27.375000
	Edit pad (rev 841)		sean	cv372	XVal Session 38	1	XVal Session 38-Typing - Text-1		2012-07-12 18:17:27.550000
	Edit pad (rev 842)		Jamey	cv409	XVal Session 38	1	XVal Session 38-Typing - Text-1		2012-07-12 18:17:27.888000
	Edit pad (rev 843)		jeral	cv311	XVal Session 38	1	XVal Session 38-Typing - Text-1		2012-07-12 18:17:27.904000
	Edit pad (rev 844)		sean	cv372	XVal Session 38	1	XVal Session 38-Typing - Text-1		2012-07-12 18:17:28.056000
	Edit pad (rev 845)		Jamey	cv409	XVal Session 38	1	XVal Session 38-Typing - Text-1		2012-07-12 18:17:28.388000
	Edit pad (rev 846)		jeral	cv311	XVal Session 38	1	XVal Session 38-Typing - Text-1		2012-07-12 18:17:28.424000
	Edit pad (rev 847)		sean	cv372	XVal Session 38	1	XVal Session 38-Typing - Text-1		2012-07-12 18:17:28.564000
	Edit pad (rev 848)		sean	cv372	XVal Session 38	1	XVal Session 38-Typing - Text-1		2012-07-12 18:17:29.066000
	Edit pad (rev 849)		Jamey	cv409	XVal Session 38	1	XVal Session 38-Typing - Text-1		2012-07-12 18:17:29.089000
	Edit pad (rev 850)		sean	cv372	XVal Session 38	1	XVal Session 38-Typing - Text-1		2012-07-12 18:17:29.567000
	Edit pad (rev 851)		Jamey	cv409	XVal Session 38	1	XVal Session 38-Typing - Text-1		2012-07-12 18:17:29.578000
	Edit pad (rev 852)		sean	cv372	XVal Session 38	1	XVal Session 38-Typing - Text-1		2012-07-12 18:17:30.168000
	Edit pad (rev 853)		Jamey	cv409	XVal Session 38	1	XVal Session 38-Typing - Text-1		2012-07-12 18:17:30.609000
	Edit pad (rev 854)		sean	cv372	XVal Session 38	1	XVal Session 38-Typing - Text-1		2012-07-12 18:17:30.675000
	Edit pad (rev 855)		sean	cv372	XVal Session 38	1	XVal Session 38-Typing - Text-1		2012-07-12 18:17:31.175000
	Edit pad (rev 856)		Jamey	cv409	XVal Session 38	1	XVal Session 38-Typing - Text-1		2012-07-12 18:17:31.195000
	Edit pad (rev 857)		sean	cv372	XVal Session 38	1	XVal Session 38-Typing - Text-1		2012-07-12 18:17:31.683000
	Edit pad (rev 858)		Jamey	cv409	XVal Session 38	1	XVal Session 38-Typing - Text-1		2012-07-12 18:17:31.701000
	Edit pad (rev 859)		sean	cv372	XVal Session 38	1	XVal Session 38-Typing - Text-1		2012-07-12 18:17:32.185000
	Edit pad (rev 860)		jeral	cv311	XVal Session 38	1	XVal Session 38-Typing - Text-1		2012-07-12 18:17:32.472000
	Edit pad (rev 861)		sean	cv372	XVal Session 38	1	XVal Session 38-Typing - Text-1		2012-07-12 18:17:33.023000
	Edit pad (rev 862)		jeral	cv311	XVal Session 38	1	XVal Session 38-Typing - Text-1		2012-07-12 18:17:33.136000
	Edit pad (rev 863)		sean	cv372	XVal Session 38	1	XVal Session 38-Typing - Text-1		2012-07-12 18:17:33.534000
	Edit pad (rev 864)		jeral	cv311	XVal Session 38	1	XVal Session 38-Typing - Text-1		2012-07-12 18:17:33.641000
	Edit pad (rev 865)		sean	cv372	XVal Session 38	1	XVal Session 38-Typing - Text-1		2012-07-12 18:17:34.038000
	Edit pad (rev 866)		sean	cv372	XVal Session 38	1	XVal Session 38-Typing - Text-1		2012-07-12 18:17:34.534000
	Edit pad (rev 867)		Jamey	cv409	XVal Session 38	1	XVal Session 38-Typing - Text-1		2012-07-12 18:17:34.556000
	Edit pad (rev 868)		sean	cv372	XVal Session 38	1	XVal Session 38-Typing - Text-1		2012-07-12 18:17:35.037000
	Edit pad (rev 869)		Jamey	cv409	XVal Session 38	1	XVal Session 38-Typing - Text-1		2012-07-12 18:17:35.052000
	Edit pad (rev 870)		sean	cv372	XVal Session 38	1	XVal Session 38-Typing - Text-1		2012-07-12 18:17:35.534000
	Edit pad (rev 871)		Jamey	cv409	XVal Session 38	1	XVal Session 38-Typing - Text-1		2012-07-12 18:17:35.558000
	Edit pad (rev 872)		jeral	cv311	XVal Session 38	1	XVal Session 38-Typing - Text-1		2012-07-12 18:17:35.610000
	Edit pad (rev 873)		sean	cv372	XVal Session 38	1	XVal Session 38-Typing - Text-1		2012-07-12 18:17:36.034000
	Edit pad (rev 874)		Jamey	cv409	XVal Session 38	1	XVal Session 38-Typing - Text-1		2012-07-12 18:17:36.071000
	Edit pad (rev 875)		sean	cv372	XVal Session 38	1	XVal Session 38-Typing - Text-1		2012-07-12 18:17:36.534000
	Edit pad (rev 876)		Jamey	cv409	XVal Session 38	1	XVal Session 38-Typing - Text-1		2012-07-12 18:17:36.577000
	Edit pad (rev 877)		jeral	cv311	XVal Session 38	1	XVal Session 38-Typing - Text-1		2012-07-12 18:17:36.800000
	Edit pad (rev 878)		Claudia	cv402	XVal Session 38	1	XVal Session 38-Typing - Text-1		2012-07-12 18:17:36.913000
	Edit pad (rev 879)		sean	cv372	XVal Session 38	1	XVal Session 38-Typing - Text-1		2012-07-12 18:17:37.034000
	Edit pad (rev 880)		Jamey	cv409	XVal Session 38	1	XVal Session 38-Typing - Text-1		2012-07-12 18:17:37.081000
	Edit pad (rev 881)		jeral	cv311	XVal Session 38	1	XVal Session 38-Typing - Text-1		2012-07-12 18:17:37.307000
	Edit pad (rev 882)		Claudia	cv402	XVal Session 38	1	XVal Session 38-Typing - Text-1		2012-07-12 18:17:37.414000
	Edit pad (rev 883)		sean	cv372	XVal Session 38	1	XVal Session 38-Typing - Text-1		2012-07-12 18:17:37.552000
	Edit pad (rev 884)		Jamey	cv409	XVal Session 38	1	XVal Session 38-Typing - Text-1		2012-07-12 18:17:37.580000
	Edit pad (rev 885)		jeral	cv311	XVal Session 38	1	XVal Session 38-Typing - Text-1		2012-07-12 18:17:37.812000
	Edit pad (rev 886)		Claudia	cv402	XVal Session 38	1	XVal Session 38-Typing - Text-1		2012-07-12 18:17:37.914000
	Edit pad (rev 887)		Jamey	cv409	XVal Session 38	1	XVal Session 38-Typing - Text-1		2012-07-12 18:17:38.081000
	Edit pad (rev 888)		sean	cv372	XVal Session 38	1	XVal Session 38-Typing - Text-1		2012-07-12 18:17:38.111000
	Edit pad (rev 889)		Claudia	cv402	XVal Session 38	1	XVal Session 38-Typing - Text-1		2012-07-12 18:17:38.414000
	Edit pad (rev 890)		Jamey	cv409	XVal Session 38	1	XVal Session 38-Typing - Text-1		2012-07-12 18:17:38.593000
	Edit pad (rev 891)		sean	cv372	XVal Session 38	1	XVal Session 38-Typing - Text-1		2012-07-12 18:17:38.601000
	Edit pad (rev 892)		Claudia	cv402	XVal Session 38	1	XVal Session 38-Typing - Text-1		2012-07-12 18:17:38.918000
	Edit pad (rev 893)		Jamey	cv409	XVal Session 38	1	XVal Session 38-Typing - Text-1		2012-07-12 18:17:39.093000
	Edit pad (rev 894)		sean	cv372	XVal Session 38	1	XVal Session 38-Typing - Text-1		2012-07-12 18:17:39.097000
	Edit pad (rev 895)		Claudia	cv402	XVal Session 38	1	XVal Session 38-Typing - Text-1		2012-07-12 18:17:39.487000
	Edit pad (rev 896)		jeral	cv311	XVal Session 38	1	XVal Session 38-Typing - Text-1		2012-07-12 18:17:39.581000
	Edit pad (rev 897)		Jamey	cv409	XVal Session 38	1	XVal Session 38-Typing - Text-1		2012-07-12 18:17:39.600000
	Edit pad (rev 898)		sean	cv372	XVal Session 38	1	XVal Session 38-Typing - Text-1		2012-07-12 18:17:39.608000
	Edit pad (rev 899)		Claudia	cv402	XVal Session 38	1	XVal Session 38-Typing - Text-1		2012-07-12 18:17:40.019000
	Edit pad (rev 900)		Jamey	cv409	XVal Session 38	1	XVal Session 38-Typing - Text-1		2012-07-12 18:17:40.107000
	Edit pad (rev 901)		sean	cv372	XVal Session 38	1	XVal Session 38-Typing - Text-1		2012-07-12 18:17:40.113000
	Edit pad (rev 902)		jeral	cv311	XVal Session 38	1	XVal Session 38-Typing - Text-1		2012-07-12 18:17:40.122000
	Edit pad (rev 903)		Claudia	cv402	XVal Session 38	1	XVal Session 38-Typing - Text-1		2012-07-12 18:17:40.430000
	Edit pad (rev 904)		Jamey	cv409	XVal Session 38	1	XVal Session 38-Typing - Text-1		2012-07-12 18:17:40.607000
	Edit pad (rev 905)		sean	cv372	XVal Session 38	1	XVal Session 38-Typing - Text-1		2012-07-12 18:17:40.614000
	Edit pad (rev 906)		jeral	cv311	XVal Session 38	1	XVal Session 38-Typing - Text-1		2012-07-12 18:17:40.621000
	Edit pad (rev 907)		Claudia	cv402	XVal Session 38	1	XVal Session 38-Typing - Text-1		2012-07-12 18:17:40.930000
	Edit pad (rev 908)		Jamey	cv409	XVal Session 38	1	XVal Session 38-Typing - Text-1		2012-07-12 18:17:41.109000
	Edit pad (rev 909)		sean	cv372	XVal Session 38	1	XVal Session 38-Typing - Text-1		2012-07-12 18:17:41.112000
	Edit pad (rev 910)		jeral	cv311	XVal Session 38	1	XVal Session 38-Typing - Text-1		2012-07-12 18:17:41.135000
	Edit pad (rev 911)		Claudia	cv402	XVal Session 38	1	XVal Session 38-Typing - Text-1		2012-07-12 18:17:41.431000
	Edit pad (rev 912)		sean	cv372	XVal Session 38	1	XVal Session 38-Typing - Text-1		2012-07-12 18:17:41.612000
	Edit pad (rev 913)		Jamey	cv409	XVal Session 38	1	XVal Session 38-Typing - Text-1		2012-07-12 18:17:41.616000
	Edit pad (rev 914)		jeral	cv311	XVal Session 38	1	XVal Session 38-Typing - Text-1		2012-07-12 18:17:41.635000
	Edit pad (rev 915)		Claudia	cv402	XVal Session 38	1	XVal Session 38-Typing - Text-1		2012-07-12 18:17:41.930000
	Edit pad (rev 916)		sean	cv372	XVal Session 38	1	XVal Session 38-Typing - Text-1		2012-07-12 18:17:42.115000
	Edit pad (rev 917)		Jamey	cv409	XVal Session 38	1	XVal Session 38-Typing - Text-1		2012-07-12 18:17:42.125000
	Edit pad (rev 918)		Claudia	cv402	XVal Session 38	1	XVal Session 38-Typing - Text-1		2012-07-12 18:17:42.435000
	Edit pad (rev 919)		sean	cv372	XVal Session 38	1	XVal Session 38-Typing - Text-1		2012-07-12 18:17:42.612000
	Edit pad (rev 920)		Jamey	cv409	XVal Session 38	1	XVal Session 38-Typing - Text-1		2012-07-12 18:17:42.623000
	Edit pad (rev 921)		jeral	cv311	XVal Session 38	1	XVal Session 38-Typing - Text-1		2012-07-12 18:17:42.732000
	Edit pad (rev 922)		Claudia	cv402	XVal Session 38	1	XVal Session 38-Typing - Text-1		2012-07-12 18:17:42.935000
	Edit pad (rev 923)		sean	cv372	XVal Session 38	1	XVal Session 38-Typing - Text-1		2012-07-12 18:17:43.112000
	Edit pad (rev 924)		Jamey	cv409	XVal Session 38	1	XVal Session 38-Typing - Text-1		2012-07-12 18:17:43.136000
	Edit pad (rev 925)		jeral	cv311	XVal Session 38	1	XVal Session 38-Typing - Text-1		2012-07-12 18:17:43.252000
	Edit pad (rev 926)		Claudia	cv402	XVal Session 38	1	XVal Session 38-Typing - Text-1		2012-07-12 18:17:43.447000
	Edit pad (rev 927)		sean	cv372	XVal Session 38	1	XVal Session 38-Typing - Text-1		2012-07-12 18:17:43.614000
	Edit pad (rev 928)		Jamey	cv409	XVal Session 38	1	XVal Session 38-Typing - Text-1		2012-07-12 18:17:43.647000
	Edit pad (rev 929)		Claudia	cv402	XVal Session 38	1	XVal Session 38-Typing - Text-1		2012-07-12 18:17:43.946000
	Edit pad (rev 930)		sean	cv372	XVal Session 38	1	XVal Session 38-Typing - Text-1		2012-07-12 18:17:44.119000
	Edit pad (rev 931)		Jamey	cv409	XVal Session 38	1	XVal Session 38-Typing - Text-1		2012-07-12 18:17:44.148000
	Edit pad (rev 932)		Claudia	cv402	XVal Session 38	1	XVal Session 38-Typing - Text-1		2012-07-12 18:17:44.446000
	Edit pad (rev 933)		Jamey	cv409	XVal Session 38	1	XVal Session 38-Typing - Text-1		2012-07-12 18:17:44.655000
	Edit pad (rev 934)		sean	cv372	XVal Session 38	1	XVal Session 38-Typing - Text-1		2012-07-12 18:17:44.689000
	Edit pad (rev 935)		jeral	cv311	XVal Session 38	1	XVal Session 38-Typing - Text-1		2012-07-12 18:17:44.720000
	Edit pad (rev 936)		Claudia	cv402	XVal Session 38	1	XVal Session 38-Typing - Text-1		2012-07-12 18:17:44.948000
	Edit pad (rev 937)		sean	cv372	XVal Session 38	1	XVal Session 38-Typing - Text-1		2012-07-12 18:17:45.122000
	Edit pad (rev 938)		Jamey	cv409	XVal Session 38	1	XVal Session 38-Typing - Text-1		2012-07-12 18:17:45.154000
	Edit pad (rev 939)		Claudia	cv402	XVal Session 38	1	XVal Session 38-Typing - Text-1		2012-07-12 18:17:45.446000
	Edit pad (rev 940)		sean	cv372	XVal Session 38	1	XVal Session 38-Typing - Text-1		2012-07-12 18:17:45.656000
	Edit pad (rev 941)		Jamey	cv409	XVal Session 38	1	XVal Session 38-Typing - Text-1		2012-07-12 18:17:45.657000
	Edit pad (rev 942)		Claudia	cv402	XVal Session 38	1	XVal Session 38-Typing - Text-1		2012-07-12 18:17:45.945000
	Edit pad (rev 943)		Jamey	cv409	XVal Session 38	1	XVal Session 38-Typing - Text-1		2012-07-12 18:17:46.172000
	Edit pad (rev 944)		sean	cv372	XVal Session 38	1	XVal Session 38-Typing - Text-1		2012-07-12 18:17:46.373000
	Edit pad (rev 945)		Claudia	cv402	XVal Session 38	1	XVal Session 38-Typing - Text-1		2012-07-12 18:17:46.444000
	Edit pad (rev 946)		Jamey	cv409	XVal Session 38	1	XVal Session 38-Typing - Text-1		2012-07-12 18:17:46.672000
	Edit pad (rev 947)		Claudia	cv402	XVal Session 38	1	XVal Session 38-Typing - Text-1		2012-07-12 18:17:46.945000
	Edit pad (rev 948)		sean	cv372	XVal Session 38	1	XVal Session 38-Typing - Text-1		2012-07-12 18:17:47.002000
	Edit pad (rev 949)		Jamey	cv409	XVal Session 38	1	XVal Session 38-Typing - Text-1		2012-07-12 18:17:47.169000
	Edit pad (rev 950)		jeral	cv311	XVal Session 38	1	XVal Session 38-Typing - Text-1		2012-07-12 18:17:47.312000
	Edit pad (rev 951)		sean	cv372	XVal Session 38	1	XVal Session 38-Typing - Text-1		2012-07-12 18:17:47.439000
	Edit pad (rev 952)		Claudia	cv402	XVal Session 38	1	XVal Session 38-Typing - Text-1		2012-07-12 18:17:47.444000
	Edit pad (rev 953)		Jamey	cv409	XVal Session 38	1	XVal Session 38-Typing - Text-1		2012-07-12 18:17:47.669000
	Edit pad (rev 954)		sean	cv372	XVal Session 38	1	XVal Session 38-Typing - Text-1		2012-07-12 18:17:47.933000
	Edit pad (rev 955)		Claudia	cv402	XVal Session 38	1	XVal Session 38-Typing - Text-1		2012-07-12 18:17:47.946000
	Edit pad (rev 956)		Jamey	cv409	XVal Session 38	1	XVal Session 38-Typing - Text-1		2012-07-12 18:17:48.171000
	Edit pad (rev 957)		sean	cv372	XVal Session 38	1	XVal Session 38-Typing - Text-1		2012-07-12 18:17:48.440000
	Edit pad (rev 958)		Claudia	cv402	XVal Session 38	1	XVal Session 38-Typing - Text-1		2012-07-12 18:17:48.454000
	Edit pad (rev 959)		jeral	cv311	XVal Session 38	1	XVal Session 38-Typing - Text-1		2012-07-12 18:17:48.721000
	Edit pad (rev 960)		sean	cv372	XVal Session 38	1	XVal Session 38-Typing - Text-1		2012-07-12 18:17:48.941000
	Edit pad (rev 961)		Claudia	cv402	XVal Session 38	1	XVal Session 38-Typing - Text-1		2012-07-12 18:17:48.960000
	Edit pad (rev 962)		Claudia	cv402	XVal Session 38	1	XVal Session 38-Typing - Text-1		2012-07-12 18:17:49.461000
	Edit pad (rev 963)		sean	cv372	XVal Session 38	1	XVal Session 38-Typing - Text-1		2012-07-12 18:17:49.492000
	Edit pad (rev 964)		jeral	cv311	XVal Session 38	1	XVal Session 38-Typing - Text-1		2012-07-12 18:17:49.593000
	Edit pad (rev 965)		Claudia	cv402	XVal Session 38	1	XVal Session 38-Typing - Text-1		2012-07-12 18:17:49.961000
	Edit pad (rev 966)		sean	cv372	XVal Session 38	1	XVal Session 38-Typing - Text-1		2012-07-12 18:17:50
	Edit pad (rev 967)		sean	cv372	XVal Session 38	1	XVal Session 38-Typing - Text-1		2012-07-12 18:17:50.444000
	Edit pad (rev 968)		Claudia	cv402	XVal Session 38	1	XVal Session 38-Typing - Text-1		2012-07-12 18:17:50.461000
	Edit pad (rev 969)		Claudia	cv402	XVal Session 38	1	XVal Session 38-Typing - Text-1		2012-07-12 18:17:50.961000
	Edit pad (rev 970)		sean	cv372	XVal Session 38	1	XVal Session 38-Typing - Text-1		2012-07-12 18:17:50.994000
23386	Load Instructions			cv180	XVal Session 38	1	XVal Session 38-Typing - Numbers-1	192.54.222.11	2012-07-12 18:17:51
23387	Load Instructions			cv182	XVal Session 38	1	XVal Session 38-Typing - Numbers-1	18.111.59.235	2012-07-12 18:17:51
23388	Load Instructions			cv181	XVal Session 38	1	XVal Session 38-Typing - Numbers-1	18.111.45.112	2012-07-12 18:17:51
23389	Load Instructions			cv179	XVal Session 38	1	XVal Session 38-Typing - Numbers-1	192.54.222.11	2012-07-12 18:17:51
	Edit pad (rev 971)		sean	cv372	XVal Session 38	1	XVal Session 38-Typing - Text-1		2012-07-12 18:17:51.449000
23391	Load Workspace			cv179	XVal Session 38	1	XVal Session 38-Typing - Numbers-1	192.54.222.11	2012-07-12 18:18:21
23392	Load Workspace			cv181	XVal Session 38	1	XVal Session 38-Typing - Numbers-1	18.111.45.112	2012-07-12 18:18:21
23393	Load Workspace			cv180	XVal Session 38	1	XVal Session 38-Typing - Numbers-1	192.54.222.11	2012-07-12 18:18:21
23394	Load Workspace			cv182	XVal Session 38	1	XVal Session 38-Typing - Numbers-1	18.111.59.235	2012-07-12 18:18:21
	Edit pad (rev 0)		sean	cv372	XVal Session 38	1	XVal Session 38-Typing - Numbers-1		2012-07-12 18:18:35.981000
	Edit pad (rev 1)		jeral	cv311	XVal Session 38	1	XVal Session 38-Typing - Numbers-1		2012-07-12 18:18:36.007000
	Edit pad (rev 2)		sean	cv372	XVal Session 38	1	XVal Session 38-Typing - Numbers-1		2012-07-12 18:18:36.501000
	Edit pad (rev 3)		jeral	cv311	XVal Session 38	1	XVal Session 38-Typing - Numbers-1		2012-07-12 18:18:37.368000
	Edit pad (rev 4)		sean	cv372	XVal Session 38	1	XVal Session 38-Typing - Numbers-1		2012-07-12 18:18:37.565000
	Edit pad (rev 5)		jeral	cv311	XVal Session 38	1	XVal Session 38-Typing - Numbers-1		2012-07-12 18:18:37.929000
	Edit pad (rev 6)		sean	cv372	XVal Session 38	1	XVal Session 38-Typing - Numbers-1		2012-07-12 18:18:38.215000
	Edit pad (rev 7)		sean	cv372	XVal Session 38	1	XVal Session 38-Typing - Numbers-1		2012-07-12 18:18:38.721000
	Edit pad (rev 8)		jeral	cv311	XVal Session 38	1	XVal Session 38-Typing - Numbers-1		2012-07-12 18:18:39.038000
	Edit pad (rev 9)		sean	cv372	XVal Session 38	1	XVal Session 38-Typing - Numbers-1		2012-07-12 18:18:39.239000
	Edit pad (rev 10)		jeral	cv311	XVal Session 38	1	XVal Session 38-Typing - Numbers-1		2012-07-12 18:18:39.794000
	Edit pad (rev 11)		jeral	cv311	XVal Session 38	1	XVal Session 38-Typing - Numbers-1		2012-07-12 18:18:41.201000
	Edit pad (rev 12)		jeral	cv311	XVal Session 38	1	XVal Session 38-Typing - Numbers-1		2012-07-12 18:18:42.211000
	Edit pad (rev 13)		sean	cv372	XVal Session 38	1	XVal Session 38-Typing - Numbers-1		2012-07-12 18:18:42.217000
	Edit pad (rev 14)		jeral	cv311	XVal Session 38	1	XVal Session 38-Typing - Numbers-1		2012-07-12 18:18:42.712000
	Edit pad (rev 15)		sean	cv372	XVal Session 38	1	XVal Session 38-Typing - Numbers-1		2012-07-12 18:18:42.754000
	Edit pad (rev 16)		sean	cv372	XVal Session 38	1	XVal Session 38-Typing - Numbers-1		2012-07-12 18:18:43.409000
	Edit pad (rev 17)		Claudia	cv402	XVal Session 38	1	XVal Session 38-Typing - Numbers-1		2012-07-12 18:18:43.546000
	Edit pad (rev 18)		sean	cv372	XVal Session 38	1	XVal Session 38-Typing - Numbers-1		2012-07-12 18:18:43.983000
	Edit pad (rev 19)		Claudia	cv402	XVal Session 38	1	XVal Session 38-Typing - Numbers-1		2012-07-12 18:18:44.069000
	Edit pad (rev 20)		sean	cv372	XVal Session 38	1	XVal Session 38-Typing - Numbers-1		2012-07-12 18:18:44.487000
	Edit pad (rev 21)		Jamey	cv409	XVal Session 38	1	XVal Session 38-Typing - Numbers-1		2012-07-12 18:18:45.120000
	Edit pad (rev 22)		jeral	cv311	XVal Session 38	1	XVal Session 38-Typing - Numbers-1		2012-07-12 18:18:45.404000
	Edit pad (rev 23)		Jamey	cv409	XVal Session 38	1	XVal Session 38-Typing - Numbers-1		2012-07-12 18:18:45.624000
	Edit pad (rev 24)		Claudia	cv402	XVal Session 38	1	XVal Session 38-Typing - Numbers-1		2012-07-12 18:18:45.723000
	Edit pad (rev 25)		jeral	cv311	XVal Session 38	1	XVal Session 38-Typing - Numbers-1		2012-07-12 18:18:45.904000
	Edit pad (rev 26)		Jamey	cv409	XVal Session 38	1	XVal Session 38-Typing - Numbers-1		2012-07-12 18:18:46.164000
	Edit pad (rev 27)		jeral	cv311	XVal Session 38	1	XVal Session 38-Typing - Numbers-1		2012-07-12 18:18:46.416000
	Edit pad (rev 28)		Jamey	cv409	XVal Session 38	1	XVal Session 38-Typing - Numbers-1		2012-07-12 18:18:46.669000
	Edit pad (rev 29)		Claudia	cv402	XVal Session 38	1	XVal Session 38-Typing - Numbers-1		2012-07-12 18:18:46.961000
	Edit pad (rev 30)		Claudia	cv402	XVal Session 38	1	XVal Session 38-Typing - Numbers-1		2012-07-12 18:18:47.461000
	Edit pad (rev 31)		Claudia	cv402	XVal Session 38	1	XVal Session 38-Typing - Numbers-1		2012-07-12 18:18:47.961000
	Edit pad (rev 32)		sean	cv372	XVal Session 38	1	XVal Session 38-Typing - Numbers-1		2012-07-12 18:18:48.780000
	Edit pad (rev 33)		Jamey	cv409	XVal Session 38	1	XVal Session 38-Typing - Numbers-1		2012-07-12 18:18:49.098000
	Edit pad (rev 34)		sean	cv372	XVal Session 38	1	XVal Session 38-Typing - Numbers-1		2012-07-12 18:18:49.286000
	Edit pad (rev 35)		Claudia	cv402	XVal Session 38	1	XVal Session 38-Typing - Numbers-1		2012-07-12 18:18:49.383000
	Edit pad (rev 36)		Jamey	cv409	XVal Session 38	1	XVal Session 38-Typing - Numbers-1		2012-07-12 18:18:49.607000
	Edit pad (rev 37)		sean	cv372	XVal Session 38	1	XVal Session 38-Typing - Numbers-1		2012-07-12 18:18:49.784000
	Edit pad (rev 38)		Claudia	cv402	XVal Session 38	1	XVal Session 38-Typing - Numbers-1		2012-07-12 18:18:49.913000
	Edit pad (rev 39)		Jamey	cv409	XVal Session 38	1	XVal Session 38-Typing - Numbers-1		2012-07-12 18:18:50.108000
	Edit pad (rev 40)		sean	cv372	XVal Session 38	1	XVal Session 38-Typing - Numbers-1		2012-07-12 18:18:50.403000
	Edit pad (rev 41)		Claudia	cv402	XVal Session 38	1	XVal Session 38-Typing - Numbers-1		2012-07-12 18:18:50.419000
	Edit pad (rev 42)		jeral	cv311	XVal Session 38	1	XVal Session 38-Typing - Numbers-1		2012-07-12 18:18:50.521000
	Edit pad (rev 43)		sean	cv372	XVal Session 38	1	XVal Session 38-Typing - Numbers-1		2012-07-12 18:18:50.909000
	Edit pad (rev 44)		jeral	cv311	XVal Session 38	1	XVal Session 38-Typing - Numbers-1		2012-07-12 18:18:51.025000
	Edit pad (rev 45)		Claudia	cv402	XVal Session 38	1	XVal Session 38-Typing - Numbers-1		2012-07-12 18:18:51.224000
	Edit pad (rev 46)		jeral	cv311	XVal Session 38	1	XVal Session 38-Typing - Numbers-1		2012-07-12 18:18:51.525000
	Edit pad (rev 47)		Jamey	cv409	XVal Session 38	1	XVal Session 38-Typing - Numbers-1		2012-07-12 18:18:52.622000
	Edit pad (rev 48)		Claudia	cv402	XVal Session 38	1	XVal Session 38-Typing - Numbers-1		2012-07-12 18:18:52.696000
	Edit pad (rev 49)		jeral	cv311	XVal Session 38	1	XVal Session 38-Typing - Numbers-1		2012-07-12 18:18:52.707000
	Edit pad (rev 50)		Jamey	cv409	XVal Session 38	1	XVal Session 38-Typing - Numbers-1		2012-07-12 18:18:53.123000
	Edit pad (rev 51)		Claudia	cv402	XVal Session 38	1	XVal Session 38-Typing - Numbers-1		2012-07-12 18:18:53.194000
	Edit pad (rev 52)		jeral	cv311	XVal Session 38	1	XVal Session 38-Typing - Numbers-1		2012-07-12 18:18:53.213000
	Edit pad (rev 53)		sean	cv372	XVal Session 38	1	XVal Session 38-Typing - Numbers-1		2012-07-12 18:18:53.218000
	Edit pad (rev 54)		Claudia	cv402	XVal Session 38	1	XVal Session 38-Typing - Numbers-1		2012-07-12 18:18:53.696000
	Edit pad (rev 55)		jeral	cv311	XVal Session 38	1	XVal Session 38-Typing - Numbers-1		2012-07-12 18:18:53.713000
	Edit pad (rev 56)		sean	cv372	XVal Session 38	1	XVal Session 38-Typing - Numbers-1		2012-07-12 18:18:53.724000
	Edit pad (rev 57)		Jamey	cv409	XVal Session 38	1	XVal Session 38-Typing - Numbers-1		2012-07-12 18:18:54.003000
	Edit pad (rev 58)		jeral	cv311	XVal Session 38	1	XVal Session 38-Typing - Numbers-1		2012-07-12 18:18:54.213000
	Edit pad (rev 59)		sean	cv372	XVal Session 38	1	XVal Session 38-Typing - Numbers-1		2012-07-12 18:18:54.241000
	Edit pad (rev 60)		Jamey	cv409	XVal Session 38	1	XVal Session 38-Typing - Numbers-1		2012-07-12 18:18:54.588000
	Edit pad (rev 61)		Claudia	cv402	XVal Session 38	1	XVal Session 38-Typing - Numbers-1		2012-07-12 18:18:54.612000
	Edit pad (rev 62)		sean	cv372	XVal Session 38	1	XVal Session 38-Typing - Numbers-1		2012-07-12 18:18:54.746000
	Edit pad (rev 63)		Jamey	cv409	XVal Session 38	1	XVal Session 38-Typing - Numbers-1		2012-07-12 18:18:55.094000
	Edit pad (rev 64)		Claudia	cv402	XVal Session 38	1	XVal Session 38-Typing - Numbers-1		2012-07-12 18:18:55.158000
	Edit pad (rev 65)		sean	cv372	XVal Session 38	1	XVal Session 38-Typing - Numbers-1		2012-07-12 18:18:55.285000
	Edit pad (rev 66)		jeral	cv311	XVal Session 38	1	XVal Session 38-Typing - Numbers-1		2012-07-12 18:18:55.814000
	Edit pad (rev 67)		Claudia	cv402	XVal Session 38	1	XVal Session 38-Typing - Numbers-1		2012-07-12 18:18:55.878000
	Edit pad (rev 68)		Jamey	cv409	XVal Session 38	1	XVal Session 38-Typing - Numbers-1		2012-07-12 18:18:55.911000
	Edit pad (rev 69)		Jamey	cv409	XVal Session 38	1	XVal Session 38-Typing - Numbers-1		2012-07-12 18:18:56.420000
	Edit pad (rev 70)		Claudia	cv402	XVal Session 38	1	XVal Session 38-Typing - Numbers-1		2012-07-12 18:18:56.448000
	Edit pad (rev 71)		jeral	cv311	XVal Session 38	1	XVal Session 38-Typing - Numbers-1		2012-07-12 18:18:56.748000
	Edit pad (rev 72)		sean	cv372	XVal Session 38	1	XVal Session 38-Typing - Numbers-1		2012-07-12 18:18:57.135000
	Edit pad (rev 73)		Jamey	cv409	XVal Session 38	1	XVal Session 38-Typing - Numbers-1		2012-07-12 18:18:57.335000
	Edit pad (rev 74)		Claudia	cv402	XVal Session 38	1	XVal Session 38-Typing - Numbers-1		2012-07-12 18:18:57.388000
	Edit pad (rev 75)		jeral	cv311	XVal Session 38	1	XVal Session 38-Typing - Numbers-1		2012-07-12 18:18:57.428000
	Edit pad (rev 76)		sean	cv372	XVal Session 38	1	XVal Session 38-Typing - Numbers-1		2012-07-12 18:18:57.772000
	Edit pad (rev 77)		Jamey	cv409	XVal Session 38	1	XVal Session 38-Typing - Numbers-1		2012-07-12 18:18:57.837000
	Edit pad (rev 78)		Claudia	cv402	XVal Session 38	1	XVal Session 38-Typing - Numbers-1		2012-07-12 18:18:58.146000
	Edit pad (rev 79)		sean	cv372	XVal Session 38	1	XVal Session 38-Typing - Numbers-1		2012-07-12 18:18:58.285000
	Edit pad (rev 80)		Jamey	cv409	XVal Session 38	1	XVal Session 38-Typing - Numbers-1		2012-07-12 18:18:58.334000
	Edit pad (rev 81)		Claudia	cv402	XVal Session 38	1	XVal Session 38-Typing - Numbers-1		2012-07-12 18:18:58.648000
	Edit pad (rev 82)		jeral	cv311	XVal Session 38	1	XVal Session 38-Typing - Numbers-1		2012-07-12 18:18:58.756000
	Edit pad (rev 83)		sean	cv372	XVal Session 38	1	XVal Session 38-Typing - Numbers-1		2012-07-12 18:18:58.785000
	Edit pad (rev 84)		Claudia	cv402	XVal Session 38	1	XVal Session 38-Typing - Numbers-1		2012-07-12 18:18:59.148000
	Edit pad (rev 85)		jeral	cv311	XVal Session 38	1	XVal Session 38-Typing - Numbers-1		2012-07-12 18:18:59.326000
	Edit pad (rev 86)		Claudia	cv402	XVal Session 38	1	XVal Session 38-Typing - Numbers-1		2012-07-12 18:18:59.649000
	Edit pad (rev 87)		jeral	cv311	XVal Session 38	1	XVal Session 38-Typing - Numbers-1		2012-07-12 18:18:59.838000
	Edit pad (rev 88)		Jamey	cv409	XVal Session 38	1	XVal Session 38-Typing - Numbers-1		2012-07-12 18:19:00.133000
	Edit pad (rev 89)		Claudia	cv402	XVal Session 38	1	XVal Session 38-Typing - Numbers-1		2012-07-12 18:19:00.149000
	Edit pad (rev 90)		sean	cv372	XVal Session 38	1	XVal Session 38-Typing - Numbers-1		2012-07-12 18:19:00.540000
	Edit pad (rev 91)		Jamey	cv409	XVal Session 38	1	XVal Session 38-Typing - Numbers-1		2012-07-12 18:19:00.642000
	Edit pad (rev 92)		Claudia	cv402	XVal Session 38	1	XVal Session 38-Typing - Numbers-1		2012-07-12 18:19:00.676000
	Edit pad (rev 93)		jeral	cv311	XVal Session 38	1	XVal Session 38-Typing - Numbers-1		2012-07-12 18:19:00.963000
	Edit pad (rev 94)		sean	cv372	XVal Session 38	1	XVal Session 38-Typing - Numbers-1		2012-07-12 18:19:01.054000
	Edit pad (rev 95)		Jamey	cv409	XVal Session 38	1	XVal Session 38-Typing - Numbers-1		2012-07-12 18:19:01.154000
	Edit pad (rev 96)		sean	cv372	XVal Session 38	1	XVal Session 38-Typing - Numbers-1		2012-07-12 18:19:01.596000
	Edit pad (rev 97)		Jamey	cv409	XVal Session 38	1	XVal Session 38-Typing - Numbers-1		2012-07-12 18:19:01.654000
	Edit pad (rev 98)		Claudia	cv402	XVal Session 38	1	XVal Session 38-Typing - Numbers-1		2012-07-12 18:19:01.719000
	Edit pad (rev 99)		jeral	cv311	XVal Session 38	1	XVal Session 38-Typing - Numbers-1		2012-07-12 18:19:02.015000
	Edit pad (rev 100)		Claudia	cv402	XVal Session 38	1	XVal Session 38-Typing - Numbers-1		2012-07-12 18:19:02.232000
	Edit pad (rev 101)		sean	cv372	XVal Session 38	1	XVal Session 38-Typing - Numbers-1		2012-07-12 18:19:02.526000
	Edit pad (rev 102)		jeral	cv311	XVal Session 38	1	XVal Session 38-Typing - Numbers-1		2012-07-12 18:19:02.561000
	Edit pad (rev 103)		Jamey	cv409	XVal Session 38	1	XVal Session 38-Typing - Numbers-1		2012-07-12 18:19:03.006000
	Edit pad (rev 104)		jeral	cv311	XVal Session 38	1	XVal Session 38-Typing - Numbers-1		2012-07-12 18:19:03.058000
	Edit pad (rev 105)		Claudia	cv402	XVal Session 38	1	XVal Session 38-Typing - Numbers-1		2012-07-12 18:19:03.283000
	Edit pad (rev 106)		Jamey	cv409	XVal Session 38	1	XVal Session 38-Typing - Numbers-1		2012-07-12 18:19:03.513000
	Edit pad (rev 107)		sean	cv372	XVal Session 38	1	XVal Session 38-Typing - Numbers-1		2012-07-12 18:19:03.636000
	Edit pad (rev 108)		jeral	cv311	XVal Session 38	1	XVal Session 38-Typing - Numbers-1		2012-07-12 18:19:03.698000
	Edit pad (rev 109)		Claudia	cv402	XVal Session 38	1	XVal Session 38-Typing - Numbers-1		2012-07-12 18:19:03.787000
	Edit pad (rev 110)		Jamey	cv409	XVal Session 38	1	XVal Session 38-Typing - Numbers-1		2012-07-12 18:19:04.013000
	Edit pad (rev 111)		Jamey	cv409	XVal Session 38	1	XVal Session 38-Typing - Numbers-1		2012-07-12 18:19:04.514000
	Edit pad (rev 112)		Claudia	cv402	XVal Session 38	1	XVal Session 38-Typing - Numbers-1		2012-07-12 18:19:04.534000
	Edit pad (rev 113)		jeral	cv311	XVal Session 38	1	XVal Session 38-Typing - Numbers-1		2012-07-12 18:19:05.065000
	Edit pad (rev 114)		sean	cv372	XVal Session 38	1	XVal Session 38-Typing - Numbers-1		2012-07-12 18:19:05.291000
	Edit pad (rev 115)		jeral	cv311	XVal Session 38	1	XVal Session 38-Typing - Numbers-1		2012-07-12 18:19:05.572000
	Edit pad (rev 116)		Claudia	cv402	XVal Session 38	1	XVal Session 38-Typing - Numbers-1		2012-07-12 18:19:06.184000
	Edit pad (rev 117)		Jamey	cv409	XVal Session 38	1	XVal Session 38-Typing - Numbers-1		2012-07-12 18:19:06.188000
	Edit pad (rev 118)		Claudia	cv402	XVal Session 38	1	XVal Session 38-Typing - Numbers-1		2012-07-12 18:19:06.696000
	Edit pad (rev 119)		sean	cv372	XVal Session 38	1	XVal Session 38-Typing - Numbers-1		2012-07-12 18:19:06.738000
	Edit pad (rev 120)		Claudia	cv402	XVal Session 38	1	XVal Session 38-Typing - Numbers-1		2012-07-12 18:19:07.196000
	Edit pad (rev 121)		sean	cv372	XVal Session 38	1	XVal Session 38-Typing - Numbers-1		2012-07-12 18:19:07.243000
	Edit pad (rev 122)		Claudia	cv402	XVal Session 38	1	XVal Session 38-Typing - Numbers-1		2012-07-12 18:19:07.695000
	Edit pad (rev 123)		sean	cv372	XVal Session 38	1	XVal Session 38-Typing - Numbers-1		2012-07-12 18:19:07.753000
	Edit pad (rev 124)		Claudia	cv402	XVal Session 38	1	XVal Session 38-Typing - Numbers-1		2012-07-12 18:19:08.195000
	Edit pad (rev 125)		sean	cv372	XVal Session 38	1	XVal Session 38-Typing - Numbers-1		2012-07-12 18:19:08.258000
	Edit pad (rev 126)		jeral	cv311	XVal Session 38	1	XVal Session 38-Typing - Numbers-1		2012-07-12 18:19:08.422000
	Edit pad (rev 127)		Claudia	cv402	XVal Session 38	1	XVal Session 38-Typing - Numbers-1		2012-07-12 18:19:08.695000
	Edit pad (rev 128)		sean	cv372	XVal Session 38	1	XVal Session 38-Typing - Numbers-1		2012-07-12 18:19:08.768000
	Edit pad (rev 129)		jeral	cv311	XVal Session 38	1	XVal Session 38-Typing - Numbers-1		2012-07-12 18:19:08.920000
	Edit pad (rev 130)		Claudia	cv402	XVal Session 38	1	XVal Session 38-Typing - Numbers-1		2012-07-12 18:19:09.195000
	Edit pad (rev 131)		sean	cv372	XVal Session 38	1	XVal Session 38-Typing - Numbers-1		2012-07-12 18:19:09.268000
	Edit pad (rev 132)		jeral	cv311	XVal Session 38	1	XVal Session 38-Typing - Numbers-1		2012-07-12 18:19:09.459000
	Edit pad (rev 133)		Claudia	cv402	XVal Session 38	1	XVal Session 38-Typing - Numbers-1		2012-07-12 18:19:09.695000
	Edit pad (rev 134)		jeral	cv311	XVal Session 38	1	XVal Session 38-Typing - Numbers-1		2012-07-12 18:19:09.963000
	Edit pad (rev 135)		Jamey	cv409	XVal Session 38	1	XVal Session 38-Typing - Numbers-1		2012-07-12 18:19:10.141000
	Edit pad (rev 136)		Claudia	cv402	XVal Session 38	1	XVal Session 38-Typing - Numbers-1		2012-07-12 18:19:10.195000
	Edit pad (rev 137)		sean	cv372	XVal Session 38	1	XVal Session 38-Typing - Numbers-1		2012-07-12 18:19:10.364000
	Edit pad (rev 138)		jeral	cv311	XVal Session 38	1	XVal Session 38-Typing - Numbers-1		2012-07-12 18:19:10.464000
	Edit pad (rev 139)		sean	cv372	XVal Session 38	1	XVal Session 38-Typing - Numbers-1		2012-07-12 18:19:10.863000
	Edit pad (rev 140)		jeral	cv311	XVal Session 38	1	XVal Session 38-Typing - Numbers-1		2012-07-12 18:19:10.982000
	Edit pad (rev 141)		sean	cv372	XVal Session 38	1	XVal Session 38-Typing - Numbers-1		2012-07-12 18:19:11.364000
	Edit pad (rev 142)		jeral	cv311	XVal Session 38	1	XVal Session 38-Typing - Numbers-1		2012-07-12 18:19:11.492000
	Edit pad (rev 143)		sean	cv372	XVal Session 38	1	XVal Session 38-Typing - Numbers-1		2012-07-12 18:19:11.868000
	Edit pad (rev 144)		Claudia	cv402	XVal Session 38	1	XVal Session 38-Typing - Numbers-1		2012-07-12 18:19:11.950000
	Edit pad (rev 145)		Claudia	cv402	XVal Session 38	1	XVal Session 38-Typing - Numbers-1		2012-07-12 18:19:12.459000
	Edit pad (rev 146)		Jamey	cv409	XVal Session 38	1	XVal Session 38-Typing - Numbers-1		2012-07-12 18:19:12.642000
	Edit pad (rev 147)		sean	cv372	XVal Session 38	1	XVal Session 38-Typing - Numbers-1		2012-07-12 18:19:12.679000
	Edit pad (rev 148)		Claudia	cv402	XVal Session 38	1	XVal Session 38-Typing - Numbers-1		2012-07-12 18:19:12.960000
	Edit pad (rev 149)		jeral	cv311	XVal Session 38	1	XVal Session 38-Typing - Numbers-1		2012-07-12 18:19:12.984000
	Edit pad (rev 150)		Jamey	cv409	XVal Session 38	1	XVal Session 38-Typing - Numbers-1		2012-07-12 18:19:13.155000
	Edit pad (rev 151)		sean	cv372	XVal Session 38	1	XVal Session 38-Typing - Numbers-1		2012-07-12 18:19:13.190000
	Edit pad (rev 152)		jeral	cv311	XVal Session 38	1	XVal Session 38-Typing - Numbers-1		2012-07-12 18:19:13.493000
	Edit pad (rev 153)		Jamey	cv409	XVal Session 38	1	XVal Session 38-Typing - Numbers-1		2012-07-12 18:19:13.682000
	Edit pad (rev 154)		sean	cv372	XVal Session 38	1	XVal Session 38-Typing - Numbers-1		2012-07-12 18:19:13.738000
	Edit pad (rev 155)		Jamey	cv409	XVal Session 38	1	XVal Session 38-Typing - Numbers-1		2012-07-12 18:19:14.189000
	Edit pad (rev 156)		sean	cv372	XVal Session 38	1	XVal Session 38-Typing - Numbers-1		2012-07-12 18:19:14.197000
	Edit pad (rev 157)		Jamey	cv409	XVal Session 38	1	XVal Session 38-Typing - Numbers-1		2012-07-12 18:19:14.730000
	Edit pad (rev 158)		jeral	cv311	XVal Session 38	1	XVal Session 38-Typing - Numbers-1		2012-07-12 18:19:15.131000
	Edit pad (rev 159)		sean	cv372	XVal Session 38	1	XVal Session 38-Typing - Numbers-1		2012-07-12 18:19:15.700000
	Edit pad (rev 160)		Claudia	cv402	XVal Session 38	1	XVal Session 38-Typing - Numbers-1		2012-07-12 18:19:15.702000
	Edit pad (rev 161)		Jamey	cv409	XVal Session 38	1	XVal Session 38-Typing - Numbers-1		2012-07-12 18:19:15.740000
	Edit pad (rev 162)		sean	cv372	XVal Session 38	1	XVal Session 38-Typing - Numbers-1		2012-07-12 18:19:16.207000
	Edit pad (rev 163)		Jamey	cv409	XVal Session 38	1	XVal Session 38-Typing - Numbers-1		2012-07-12 18:19:16.239000
	Edit pad (rev 164)		jeral	cv311	XVal Session 38	1	XVal Session 38-Typing - Numbers-1		2012-07-12 18:19:16.475000
	Edit pad (rev 165)		sean	cv372	XVal Session 38	1	XVal Session 38-Typing - Numbers-1		2012-07-12 18:19:16.715000
	Edit pad (rev 166)		Jamey	cv409	XVal Session 38	1	XVal Session 38-Typing - Numbers-1		2012-07-12 18:19:16.751000
	Edit pad (rev 167)		jeral	cv311	XVal Session 38	1	XVal Session 38-Typing - Numbers-1		2012-07-12 18:19:16.978000
	Edit pad (rev 168)		sean	cv372	XVal Session 38	1	XVal Session 38-Typing - Numbers-1		2012-07-12 18:19:17.222000
	Edit pad (rev 169)		Claudia	cv402	XVal Session 38	1	XVal Session 38-Typing - Numbers-1		2012-07-12 18:19:17.327000
	Edit pad (rev 170)		Jamey	cv409	XVal Session 38	1	XVal Session 38-Typing - Numbers-1		2012-07-12 18:19:17.354000
	Edit pad (rev 171)		jeral	cv311	XVal Session 38	1	XVal Session 38-Typing - Numbers-1		2012-07-12 18:19:17.477000
	Edit pad (rev 172)		Jamey	cv409	XVal Session 38	1	XVal Session 38-Typing - Numbers-1		2012-07-12 18:19:17.859000
	Edit pad (rev 173)		sean	cv372	XVal Session 38	1	XVal Session 38-Typing - Numbers-1		2012-07-12 18:19:17.902000
	Edit pad (rev 174)		jeral	cv311	XVal Session 38	1	XVal Session 38-Typing - Numbers-1		2012-07-12 18:19:17.989000
	Edit pad (rev 175)		jeral	cv311	XVal Session 38	1	XVal Session 38-Typing - Numbers-1		2012-07-12 18:19:18.787000
	Edit pad (rev 176)		Jamey	cv409	XVal Session 38	1	XVal Session 38-Typing - Numbers-1		2012-07-12 18:19:18.828000
	Edit pad (rev 177)		jeral	cv311	XVal Session 38	1	XVal Session 38-Typing - Numbers-1		2012-07-12 18:19:19.293000
	Edit pad (rev 178)		sean	cv372	XVal Session 38	1	XVal Session 38-Typing - Numbers-1		2012-07-12 18:19:19.504000
	Edit pad (rev 179)		Jamey	cv409	XVal Session 38	1	XVal Session 38-Typing - Numbers-1		2012-07-12 18:19:19.608000
	Edit pad (rev 180)		jeral	cv311	XVal Session 38	1	XVal Session 38-Typing - Numbers-1		2012-07-12 18:19:19.792000
	Edit pad (rev 181)		sean	cv372	XVal Session 38	1	XVal Session 38-Typing - Numbers-1		2012-07-12 18:19:20.008000
	Edit pad (rev 182)		Jamey	cv409	XVal Session 38	1	XVal Session 38-Typing - Numbers-1		2012-07-12 18:19:20.107000
	Edit pad (rev 183)		jeral	cv311	XVal Session 38	1	XVal Session 38-Typing - Numbers-1		2012-07-12 18:19:20.292000
	Edit pad (rev 184)		sean	cv372	XVal Session 38	1	XVal Session 38-Typing - Numbers-1		2012-07-12 18:19:20.518000
	Edit pad (rev 185)		sean	cv372	XVal Session 38	1	XVal Session 38-Typing - Numbers-1		2012-07-12 18:19:21.021000
	Edit pad (rev 186)		jeral	cv311	XVal Session 38	1	XVal Session 38-Typing - Numbers-1		2012-07-12 18:19:21.142000
	Edit pad (rev 187)		Jamey	cv409	XVal Session 38	1	XVal Session 38-Typing - Numbers-1		2012-07-12 18:19:21.454000
	Edit pad (rev 188)		sean	cv372	XVal Session 38	1	XVal Session 38-Typing - Numbers-1		2012-07-12 18:19:21.521000
	Edit pad (rev 189)		Claudia	cv402	XVal Session 38	1	XVal Session 38-Typing - Numbers-1		2012-07-12 18:19:21.562000
	Edit pad (rev 190)		Jamey	cv409	XVal Session 38	1	XVal Session 38-Typing - Numbers-1		2012-07-12 18:19:21.967000
	Edit pad (rev 191)		jeral	cv311	XVal Session 38	1	XVal Session 38-Typing - Numbers-1		2012-07-12 18:19:21.990000
	Edit pad (rev 192)		Claudia	cv402	XVal Session 38	1	XVal Session 38-Typing - Numbers-1		2012-07-12 18:19:22.116000
	Edit pad (rev 193)		Jamey	cv409	XVal Session 38	1	XVal Session 38-Typing - Numbers-1		2012-07-12 18:19:22.467000
	Edit pad (rev 194)		jeral	cv311	XVal Session 38	1	XVal Session 38-Typing - Numbers-1		2012-07-12 18:19:22.494000
	Edit pad (rev 195)		Claudia	cv402	XVal Session 38	1	XVal Session 38-Typing - Numbers-1		2012-07-12 18:19:22.700000
	Edit pad (rev 196)		sean	cv372	XVal Session 38	1	XVal Session 38-Typing - Numbers-1		2012-07-12 18:19:22.774000
	Edit pad (rev 197)		Jamey	cv409	XVal Session 38	1	XVal Session 38-Typing - Numbers-1		2012-07-12 18:19:23.446000
	Edit pad (rev 198)		jeral	cv311	XVal Session 38	1	XVal Session 38-Typing - Numbers-1		2012-07-12 18:19:23.836000
	Edit pad (rev 199)		Jamey	cv409	XVal Session 38	1	XVal Session 38-Typing - Numbers-1		2012-07-12 18:19:23.952000
	Edit pad (rev 200)		Claudia	cv402	XVal Session 38	1	XVal Session 38-Typing - Numbers-1		2012-07-12 18:19:23.965000
	Edit pad (rev 201)		jeral	cv311	XVal Session 38	1	XVal Session 38-Typing - Numbers-1		2012-07-12 18:19:24.339000
	Edit pad (rev 202)		Jamey	cv409	XVal Session 38	1	XVal Session 38-Typing - Numbers-1		2012-07-12 18:19:24.450000
	Edit pad (rev 203)		Claudia	cv402	XVal Session 38	1	XVal Session 38-Typing - Numbers-1		2012-07-12 18:19:24.716000
	Edit pad (rev 204)		jeral	cv311	XVal Session 38	1	XVal Session 38-Typing - Numbers-1		2012-07-12 18:19:24.837000
	Edit pad (rev 205)		Jamey	cv409	XVal Session 38	1	XVal Session 38-Typing - Numbers-1		2012-07-12 18:19:24.958000
	Edit pad (rev 206)		Jamey	cv409	XVal Session 38	1	XVal Session 38-Typing - Numbers-1		2012-07-12 18:19:25.468000
	Edit pad (rev 207)		Jamey	cv409	XVal Session 38	1	XVal Session 38-Typing - Numbers-1		2012-07-12 18:19:25.968000
	Edit pad (rev 208)		Claudia	cv402	XVal Session 38	1	XVal Session 38-Typing - Numbers-1		2012-07-12 18:19:26.751000
	Edit pad (rev 209)		Jamey	cv409	XVal Session 38	1	XVal Session 38-Typing - Numbers-1		2012-07-12 18:19:26.950000
	Edit pad (rev 210)		jeral	cv311	XVal Session 38	1	XVal Session 38-Typing - Numbers-1		2012-07-12 18:19:27.093000
	Edit pad (rev 211)		Claudia	cv402	XVal Session 38	1	XVal Session 38-Typing - Numbers-1		2012-07-12 18:19:27.257000
	Edit pad (rev 212)		Jamey	cv409	XVal Session 38	1	XVal Session 38-Typing - Numbers-1		2012-07-12 18:19:27.455000
	Edit pad (rev 213)		Claudia	cv402	XVal Session 38	1	XVal Session 38-Typing - Numbers-1		2012-07-12 18:19:27.759000
	Edit pad (rev 214)		Jamey	cv409	XVal Session 38	1	XVal Session 38-Typing - Numbers-1		2012-07-12 18:19:28.233000
	Edit pad (rev 215)		Claudia	cv402	XVal Session 38	1	XVal Session 38-Typing - Numbers-1		2012-07-12 18:19:28.605000
	Edit pad (rev 216)		Jamey	cv409	XVal Session 38	1	XVal Session 38-Typing - Numbers-1		2012-07-12 18:19:28.759000
	Edit pad (rev 217)		sean	cv372	XVal Session 38	1	XVal Session 38-Typing - Numbers-1		2012-07-12 18:19:29.087000
	Edit pad (rev 218)		Claudia	cv402	XVal Session 38	1	XVal Session 38-Typing - Numbers-1		2012-07-12 18:19:29.521000
	Edit pad (rev 219)		sean	cv372	XVal Session 38	1	XVal Session 38-Typing - Numbers-1		2012-07-12 18:19:29.595000
	Edit pad (rev 220)		sean	cv372	XVal Session 38	1	XVal Session 38-Typing - Numbers-1		2012-07-12 18:19:30.099000
	Edit pad (rev 221)		Jamey	cv409	XVal Session 38	1	XVal Session 38-Typing - Numbers-1		2012-07-12 18:19:30.108000
	Edit pad (rev 222)		jeral	cv311	XVal Session 38	1	XVal Session 38-Typing - Numbers-1		2012-07-12 18:19:30.111000
	Edit pad (rev 223)		sean	cv372	XVal Session 38	1	XVal Session 38-Typing - Numbers-1		2012-07-12 18:19:30.623000
	Edit pad (rev 224)		Claudia	cv402	XVal Session 38	1	XVal Session 38-Typing - Numbers-1		2012-07-12 18:19:30.753000
	Edit pad (rev 225)		sean	cv372	XVal Session 38	1	XVal Session 38-Typing - Numbers-1		2012-07-12 18:19:31.101000
	Edit pad (rev 226)		sean	cv372	XVal Session 38	1	XVal Session 38-Typing - Numbers-1		2012-07-12 18:19:31.613000
	Edit pad (rev 227)		Jamey	cv409	XVal Session 38	1	XVal Session 38-Typing - Numbers-1		2012-07-12 18:19:32.508000
	Edit pad (rev 228)		Claudia	cv402	XVal Session 38	1	XVal Session 38-Typing - Numbers-1		2012-07-12 18:19:32.528000
	Edit pad (rev 229)		Jamey	cv409	XVal Session 38	1	XVal Session 38-Typing - Numbers-1		2012-07-12 18:19:33.013000
	Edit pad (rev 230)		Claudia	cv402	XVal Session 38	1	XVal Session 38-Typing - Numbers-1		2012-07-12 18:19:33.055000
	Edit pad (rev 231)		Claudia	cv402	XVal Session 38	1	XVal Session 38-Typing - Numbers-1		2012-07-12 18:19:33.563000
	Edit pad (rev 232)		Jamey	cv409	XVal Session 38	1	XVal Session 38-Typing - Numbers-1		2012-07-12 18:19:33.977000
	Edit pad (rev 233)		Claudia	cv402	XVal Session 38	1	XVal Session 38-Typing - Numbers-1		2012-07-12 18:19:34.421000
	Edit pad (rev 234)		Jamey	cv409	XVal Session 38	1	XVal Session 38-Typing - Numbers-1		2012-07-12 18:19:34.612000
	Edit pad (rev 235)		jeral	cv311	XVal Session 38	1	XVal Session 38-Typing - Numbers-1		2012-07-12 18:19:34.653000
	Edit pad (rev 236)		Claudia	cv402	XVal Session 38	1	XVal Session 38-Typing - Numbers-1		2012-07-12 18:19:34.931000
	Edit pad (rev 237)		Jamey	cv409	XVal Session 38	1	XVal Session 38-Typing - Numbers-1		2012-07-12 18:19:35.122000
	Edit pad (rev 238)		Claudia	cv402	XVal Session 38	1	XVal Session 38-Typing - Numbers-1		2012-07-12 18:19:35.504000
	Edit pad (rev 239)		Jamey	cv409	XVal Session 38	1	XVal Session 38-Typing - Numbers-1		2012-07-12 18:19:35.623000
	Edit pad (rev 240)		Claudia	cv402	XVal Session 38	1	XVal Session 38-Typing - Numbers-1		2012-07-12 18:19:36.008000
	Edit pad (rev 241)		Jamey	cv409	XVal Session 38	1	XVal Session 38-Typing - Numbers-1		2012-07-12 18:19:36.122000
	Edit pad (rev 242)		jeral	cv311	XVal Session 38	1	XVal Session 38-Typing - Numbers-1		2012-07-12 18:19:36.368000
	Edit pad (rev 243)		Claudia	cv402	XVal Session 38	1	XVal Session 38-Typing - Numbers-1		2012-07-12 18:19:36.506000
	Edit pad (rev 244)		Claudia	cv402	XVal Session 38	1	XVal Session 38-Typing - Numbers-1		2012-07-12 18:19:37.046000
	Edit pad (rev 245)		Claudia	cv402	XVal Session 38	1	XVal Session 38-Typing - Numbers-1		2012-07-12 18:19:38.762000
	Edit pad (rev 246)		jeral	cv311	XVal Session 38	1	XVal Session 38-Typing - Numbers-1		2012-07-12 18:19:38.774000
	Edit pad (rev 247)		jeral	cv311	XVal Session 38	1	XVal Session 38-Typing - Numbers-1		2012-07-12 18:19:39.289000
	Edit pad (rev 248)		jeral	cv311	XVal Session 38	1	XVal Session 38-Typing - Numbers-1		2012-07-12 18:19:39.791000
	Edit pad (rev 249)		jeral	cv311	XVal Session 38	1	XVal Session 38-Typing - Numbers-1		2012-07-12 18:19:40.291000
	Edit pad (rev 250)		Claudia	cv402	XVal Session 38	1	XVal Session 38-Typing - Numbers-1		2012-07-12 18:19:40.576000
	Edit pad (rev 251)		Claudia	cv402	XVal Session 38	1	XVal Session 38-Typing - Numbers-1		2012-07-12 18:19:41.245000
	Edit pad (rev 252)		jeral	cv311	XVal Session 38	1	XVal Session 38-Typing - Numbers-1		2012-07-12 18:19:41.916000
	Edit pad (rev 253)		Claudia	cv402	XVal Session 38	1	XVal Session 38-Typing - Numbers-1		2012-07-12 18:19:42.032000
	Edit pad (rev 254)		Claudia	cv402	XVal Session 38	1	XVal Session 38-Typing - Numbers-1		2012-07-12 18:19:42.538000
	Edit pad (rev 255)		sean	cv372	XVal Session 38	1	XVal Session 38-Typing - Numbers-1		2012-07-12 18:19:43.030000
	Edit pad (rev 256)		Claudia	cv402	XVal Session 38	1	XVal Session 38-Typing - Numbers-1		2012-07-12 18:19:43.039000
	Edit pad (rev 257)		jeral	cv311	XVal Session 38	1	XVal Session 38-Typing - Numbers-1		2012-07-12 18:19:44.753000
	Edit pad (rev 258)		sean	cv372	XVal Session 38	1	XVal Session 38-Typing - Numbers-1		2012-07-12 18:19:44.862000
	Edit pad (rev 259)		jeral	cv311	XVal Session 38	1	XVal Session 38-Typing - Numbers-1		2012-07-12 18:19:45.259000
	Edit pad (rev 260)		sean	cv372	XVal Session 38	1	XVal Session 38-Typing - Numbers-1		2012-07-12 18:19:45.363000
	Edit pad (rev 261)		sean	cv372	XVal Session 38	1	XVal Session 38-Typing - Numbers-1		2012-07-12 18:19:45.886000
	Edit pad (rev 262)		jeral	cv311	XVal Session 38	1	XVal Session 38-Typing - Numbers-1		2012-07-12 18:19:46.681000
	Edit pad (rev 263)		sean	cv372	XVal Session 38	1	XVal Session 38-Typing - Numbers-1		2012-07-12 18:19:46.843000
	Edit pad (rev 264)		sean	cv372	XVal Session 38	1	XVal Session 38-Typing - Numbers-1		2012-07-12 18:19:47.345000
	Edit pad (rev 265)		sean	cv372	XVal Session 38	1	XVal Session 38-Typing - Numbers-1		2012-07-12 18:19:47.847000
	Edit pad (rev 266)		sean	cv372	XVal Session 38	1	XVal Session 38-Typing - Numbers-1		2012-07-12 18:19:48.357000
	Edit pad (rev 267)		sean	cv372	XVal Session 38	1	XVal Session 38-Typing - Numbers-1		2012-07-12 18:19:48.863000
	Edit pad (rev 268)		sean	cv372	XVal Session 38	1	XVal Session 38-Typing - Numbers-1		2012-07-12 18:19:49.479000
	Edit pad (rev 269)		sean	cv372	XVal Session 38	1	XVal Session 38-Typing - Numbers-1		2012-07-12 18:19:50.863000
	Edit pad (rev 270)		sean	cv372	XVal Session 38	1	XVal Session 38-Typing - Numbers-1		2012-07-12 18:19:51.667000
	Edit pad (rev 271)		sean	cv372	XVal Session 38	1	XVal Session 38-Typing - Numbers-1		2012-07-12 18:19:52.183000
	Edit pad (rev 272)		sean	cv372	XVal Session 38	1	XVal Session 38-Typing - Numbers-1		2012-07-12 18:19:53.677000
	Edit pad (rev 273)		sean	cv372	XVal Session 38	1	XVal Session 38-Typing - Numbers-1		2012-07-12 18:19:54.377000
	Edit pad (rev 274)		sean	cv372	XVal Session 38	1	XVal Session 38-Typing - Numbers-1		2012-07-12 18:19:54.878000
	Edit pad (rev 275)		sean	cv372	XVal Session 38	1	XVal Session 38-Typing - Numbers-1		2012-07-12 18:19:55.527000
	Edit pad (rev 276)		sean	cv372	XVal Session 38	1	XVal Session 38-Typing - Numbers-1		2012-07-12 18:19:56.042000
	Edit pad (rev 277)		sean	cv372	XVal Session 38	1	XVal Session 38-Typing - Numbers-1		2012-07-12 18:19:56.920000
	Edit pad (rev 278)		sean	cv372	XVal Session 38	1	XVal Session 38-Typing - Numbers-1		2012-07-12 18:19:57.426000
	Edit pad (rev 279)		sean	cv372	XVal Session 38	1	XVal Session 38-Typing - Numbers-1		2012-07-12 18:19:57.926000
	Edit pad (rev 280)		sean	cv372	XVal Session 38	1	XVal Session 38-Typing - Numbers-1		2012-07-12 18:19:59.164000
	Edit pad (rev 281)		sean	cv372	XVal Session 38	1	XVal Session 38-Typing - Numbers-1		2012-07-12 18:19:59.690000
	Edit pad (rev 282)		sean	cv372	XVal Session 38	1	XVal Session 38-Typing - Numbers-1		2012-07-12 18:20:00.168000
	Edit pad (rev 283)		sean	cv372	XVal Session 38	1	XVal Session 38-Typing - Numbers-1		2012-07-12 18:20:00.676000
	Edit pad (rev 284)		Jamey	cv409	XVal Session 38	1	XVal Session 38-Typing - Numbers-1		2012-07-12 18:20:00.855000
	Edit pad (rev 285)		jeral	cv311	XVal Session 38	1	XVal Session 38-Typing - Numbers-1		2012-07-12 18:20:01.038000
	Edit pad (rev 286)		sean	cv372	XVal Session 38	1	XVal Session 38-Typing - Numbers-1		2012-07-12 18:20:01.421000
	Edit pad (rev 287)		jeral	cv311	XVal Session 38	1	XVal Session 38-Typing - Numbers-1		2012-07-12 18:20:01.544000
	Edit pad (rev 288)		Jamey	cv409	XVal Session 38	1	XVal Session 38-Typing - Numbers-1		2012-07-12 18:20:01.656000
	Edit pad (rev 289)		Jamey	cv409	XVal Session 38	1	XVal Session 38-Typing - Numbers-1		2012-07-12 18:20:02.157000
	Edit pad (rev 290)		sean	cv372	XVal Session 38	1	XVal Session 38-Typing - Numbers-1		2012-07-12 18:20:02.313000
	Edit pad (rev 291)		Jamey	cv409	XVal Session 38	1	XVal Session 38-Typing - Numbers-1		2012-07-12 18:20:02.876000
	Edit pad (rev 292)		jeral	cv311	XVal Session 38	1	XVal Session 38-Typing - Numbers-1		2012-07-12 18:20:02.915000
	Edit pad (rev 293)		Jamey	cv409	XVal Session 38	1	XVal Session 38-Typing - Numbers-1		2012-07-12 18:20:03.391000
	Edit pad (rev 294)		sean	cv372	XVal Session 38	1	XVal Session 38-Typing - Numbers-1		2012-07-12 18:20:03.682000
	Edit pad (rev 295)		Jamey	cv409	XVal Session 38	1	XVal Session 38-Typing - Numbers-1		2012-07-12 18:20:03.889000
	Edit pad (rev 296)		sean	cv372	XVal Session 38	1	XVal Session 38-Typing - Numbers-1		2012-07-12 18:20:04.194000
	Edit pad (rev 297)		jeral	cv311	XVal Session 38	1	XVal Session 38-Typing - Numbers-1		2012-07-12 18:20:04.235000
	Edit pad (rev 298)		Jamey	cv409	XVal Session 38	1	XVal Session 38-Typing - Numbers-1		2012-07-12 18:20:04.388000
	Edit pad (rev 299)		sean	cv372	XVal Session 38	1	XVal Session 38-Typing - Numbers-1		2012-07-12 18:20:04.693000
	Edit pad (rev 300)		jeral	cv311	XVal Session 38	1	XVal Session 38-Typing - Numbers-1		2012-07-12 18:20:04.780000
	Edit pad (rev 301)		Jamey	cv409	XVal Session 38	1	XVal Session 38-Typing - Numbers-1		2012-07-12 18:20:04.890000
	Edit pad (rev 302)		sean	cv372	XVal Session 38	1	XVal Session 38-Typing - Numbers-1		2012-07-12 18:20:05.206000
	Edit pad (rev 303)		Jamey	cv409	XVal Session 38	1	XVal Session 38-Typing - Numbers-1		2012-07-12 18:20:05.395000
	Edit pad (rev 304)		jeral	cv311	XVal Session 38	1	XVal Session 38-Typing - Numbers-1		2012-07-12 18:20:05.690000
	Edit pad (rev 305)		sean	cv372	XVal Session 38	1	XVal Session 38-Typing - Numbers-1		2012-07-12 18:20:05.707000
	Edit pad (rev 306)		Jamey	cv409	XVal Session 38	1	XVal Session 38-Typing - Numbers-1		2012-07-12 18:20:05.905000
	Edit pad (rev 307)		Claudia	cv402	XVal Session 38	1	XVal Session 38-Typing - Numbers-1		2012-07-12 18:20:07.095000
	Edit pad (rev 308)		sean	cv372	XVal Session 38	1	XVal Session 38-Typing - Numbers-1		2012-07-12 18:20:07.297000
	Edit pad (rev 309)		sean	cv372	XVal Session 38	1	XVal Session 38-Typing - Numbers-1		2012-07-12 18:20:07.800000
	Edit pad (rev 310)		Jamey	cv409	XVal Session 38	1	XVal Session 38-Typing - Numbers-1		2012-07-12 18:20:07.843000
	Edit pad (rev 311)		jeral	cv311	XVal Session 38	1	XVal Session 38-Typing - Numbers-1		2012-07-12 18:20:08.063000
	Edit pad (rev 312)		sean	cv372	XVal Session 38	1	XVal Session 38-Typing - Numbers-1		2012-07-12 18:20:08.315000
	Edit pad (rev 313)		Jamey	cv409	XVal Session 38	1	XVal Session 38-Typing - Numbers-1		2012-07-12 18:20:08.342000
	Edit pad (rev 314)		jeral	cv311	XVal Session 38	1	XVal Session 38-Typing - Numbers-1		2012-07-12 18:20:08.572000
	Edit pad (rev 315)		sean	cv372	XVal Session 38	1	XVal Session 38-Typing - Numbers-1		2012-07-12 18:20:08.815000
	Edit pad (rev 316)		jeral	cv311	XVal Session 38	1	XVal Session 38-Typing - Numbers-1		2012-07-12 18:20:09.107000
	Edit pad (rev 317)		sean	cv372	XVal Session 38	1	XVal Session 38-Typing - Numbers-1		2012-07-12 18:20:09.319000
	Edit pad (rev 318)		Jamey	cv409	XVal Session 38	1	XVal Session 38-Typing - Numbers-1		2012-07-12 18:20:09.431000
	Edit pad (rev 319)		jeral	cv311	XVal Session 38	1	XVal Session 38-Typing - Numbers-1		2012-07-12 18:20:09.609000
	Edit pad (rev 320)		Claudia	cv402	XVal Session 38	1	XVal Session 38-Typing - Numbers-1		2012-07-12 18:20:09.617000
	Edit pad (rev 321)		Jamey	cv409	XVal Session 38	1	XVal Session 38-Typing - Numbers-1		2012-07-12 18:20:09.940000
	Edit pad (rev 322)		Claudia	cv402	XVal Session 38	1	XVal Session 38-Typing - Numbers-1		2012-07-12 18:20:10.116000
	Edit pad (rev 323)		jeral	cv311	XVal Session 38	1	XVal Session 38-Typing - Numbers-1		2012-07-12 18:20:10.235000
	Edit pad (rev 324)		Jamey	cv409	XVal Session 38	1	XVal Session 38-Typing - Numbers-1		2012-07-12 18:20:10.492000
	Edit pad (rev 325)		Claudia	cv402	XVal Session 38	1	XVal Session 38-Typing - Numbers-1		2012-07-12 18:20:10.616000
	Edit pad (rev 326)		jeral	cv311	XVal Session 38	1	XVal Session 38-Typing - Numbers-1		2012-07-12 18:20:10.733000
	Edit pad (rev 327)		Jamey	cv409	XVal Session 38	1	XVal Session 38-Typing - Numbers-1		2012-07-12 18:20:10.998000
	Edit pad (rev 328)		Claudia	cv402	XVal Session 38	1	XVal Session 38-Typing - Numbers-1		2012-07-12 18:20:11.115000
	Edit pad (rev 329)		jeral	cv311	XVal Session 38	1	XVal Session 38-Typing - Numbers-1		2012-07-12 18:20:11.242000
	Edit pad (rev 330)		sean	cv372	XVal Session 38	1	XVal Session 38-Typing - Numbers-1		2012-07-12 18:20:11.252000
	Edit pad (rev 331)		Jamey	cv409	XVal Session 38	1	XVal Session 38-Typing - Numbers-1		2012-07-12 18:20:11.501000
	Edit pad (rev 332)		jeral	cv311	XVal Session 38	1	XVal Session 38-Typing - Numbers-1		2012-07-12 18:20:11.743000
	Edit pad (rev 333)		sean	cv372	XVal Session 38	1	XVal Session 38-Typing - Numbers-1		2012-07-12 18:20:11.761000
	Edit pad (rev 334)		Claudia	cv402	XVal Session 38	1	XVal Session 38-Typing - Numbers-1		2012-07-12 18:20:11.802000
	Edit pad (rev 335)		Jamey	cv409	XVal Session 38	1	XVal Session 38-Typing - Numbers-1		2012-07-12 18:20:11.999000
	Edit pad (rev 336)		jeral	cv311	XVal Session 38	1	XVal Session 38-Typing - Numbers-1		2012-07-12 18:20:12.397000
	Edit pad (rev 337)		sean	cv372	XVal Session 38	1	XVal Session 38-Typing - Numbers-1		2012-07-12 18:20:12.524000
	Edit pad (rev 338)		Claudia	cv402	XVal Session 38	1	XVal Session 38-Typing - Numbers-1		2012-07-12 18:20:12.638000
	Edit pad (rev 339)		Claudia	cv402	XVal Session 38	1	XVal Session 38-Typing - Numbers-1		2012-07-12 18:20:13.561000
	Edit pad (rev 340)		Jamey	cv409	XVal Session 38	1	XVal Session 38-Typing - Numbers-1		2012-07-12 18:20:13.858000
	Edit pad (rev 341)		sean	cv372	XVal Session 38	1	XVal Session 38-Typing - Numbers-1		2012-07-12 18:20:14.238000
	Edit pad (rev 342)		Claudia	cv402	XVal Session 38	1	XVal Session 38-Typing - Numbers-1		2012-07-12 18:20:14.342000
	Edit pad (rev 343)		Jamey	cv409	XVal Session 38	1	XVal Session 38-Typing - Numbers-1		2012-07-12 18:20:14.373000
	Edit pad (rev 344)		jeral	cv311	XVal Session 38	1	XVal Session 38-Typing - Numbers-1		2012-07-12 18:20:14.484000
	Edit pad (rev 345)		sean	cv372	XVal Session 38	1	XVal Session 38-Typing - Numbers-1		2012-07-12 18:20:14.743000
	Edit pad (rev 346)		Jamey	cv409	XVal Session 38	1	XVal Session 38-Typing - Numbers-1		2012-07-12 18:20:14.879000
	Edit pad (rev 347)		Claudia	cv402	XVal Session 38	1	XVal Session 38-Typing - Numbers-1		2012-07-12 18:20:15.105000
	Edit pad (rev 348)		sean	cv372	XVal Session 38	1	XVal Session 38-Typing - Numbers-1		2012-07-12 18:20:15.255000
	Edit pad (rev 349)		Jamey	cv409	XVal Session 38	1	XVal Session 38-Typing - Numbers-1		2012-07-12 18:20:15.554000
	Edit pad (rev 350)		Claudia	cv402	XVal Session 38	1	XVal Session 38-Typing - Numbers-1		2012-07-12 18:20:15.617000
	Edit pad (rev 351)		jeral	cv311	XVal Session 38	1	XVal Session 38-Typing - Numbers-1		2012-07-12 18:20:15.999000
	Edit pad (rev 352)		Jamey	cv409	XVal Session 38	1	XVal Session 38-Typing - Numbers-1		2012-07-12 18:20:16.060000
	Edit pad (rev 353)		Claudia	cv402	XVal Session 38	1	XVal Session 38-Typing - Numbers-1		2012-07-12 18:20:16.115000
	Edit pad (rev 354)		jeral	cv311	XVal Session 38	1	XVal Session 38-Typing - Numbers-1		2012-07-12 18:20:16.497000
	Edit pad (rev 355)		Jamey	cv409	XVal Session 38	1	XVal Session 38-Typing - Numbers-1		2012-07-12 18:20:16.562000
	Edit pad (rev 356)		Claudia	cv402	XVal Session 38	1	XVal Session 38-Typing - Numbers-1		2012-07-12 18:20:16.622000
	Edit pad (rev 357)		sean	cv372	XVal Session 38	1	XVal Session 38-Typing - Numbers-1		2012-07-12 18:20:16.852000
	Edit pad (rev 358)		jeral	cv311	XVal Session 38	1	XVal Session 38-Typing - Numbers-1		2012-07-12 18:20:17.010000
	Edit pad (rev 359)		Jamey	cv409	XVal Session 38	1	XVal Session 38-Typing - Numbers-1		2012-07-12 18:20:17.270000
	Edit pad (rev 360)		Claudia	cv402	XVal Session 38	1	XVal Session 38-Typing - Numbers-1		2012-07-12 18:20:17.324000
	Edit pad (rev 361)		sean	cv372	XVal Session 38	1	XVal Session 38-Typing - Numbers-1		2012-07-12 18:20:17.349000
	Edit pad (rev 362)		jeral	cv311	XVal Session 38	1	XVal Session 38-Typing - Numbers-1		2012-07-12 18:20:17.510000
	Edit pad (rev 363)		Jamey	cv409	XVal Session 38	1	XVal Session 38-Typing - Numbers-1		2012-07-12 18:20:17.769000
	Edit pad (rev 364)		sean	cv372	XVal Session 38	1	XVal Session 38-Typing - Numbers-1		2012-07-12 18:20:17.848000
	Edit pad (rev 365)		Claudia	cv402	XVal Session 38	1	XVal Session 38-Typing - Numbers-1		2012-07-12 18:20:17.849000
	Edit pad (rev 366)		jeral	cv311	XVal Session 38	1	XVal Session 38-Typing - Numbers-1		2012-07-12 18:20:18.010000
	Edit pad (rev 367)		Jamey	cv409	XVal Session 38	1	XVal Session 38-Typing - Numbers-1		2012-07-12 18:20:18.281000
	Edit pad (rev 368)		Claudia	cv402	XVal Session 38	1	XVal Session 38-Typing - Numbers-1		2012-07-12 18:20:18.354000
	Edit pad (rev 369)		sean	cv372	XVal Session 38	1	XVal Session 38-Typing - Numbers-1		2012-07-12 18:20:18.380000
	Edit pad (rev 370)		jeral	cv311	XVal Session 38	1	XVal Session 38-Typing - Numbers-1		2012-07-12 18:20:18.509000
	Edit pad (rev 371)		Jamey	cv409	XVal Session 38	1	XVal Session 38-Typing - Numbers-1		2012-07-12 18:20:18.779000
	Edit pad (rev 372)		sean	cv372	XVal Session 38	1	XVal Session 38-Typing - Numbers-1		2012-07-12 18:20:19.106000
	Edit pad (rev 373)		Claudia	cv402	XVal Session 38	1	XVal Session 38-Typing - Numbers-1		2012-07-12 18:20:19.228000
	Edit pad (rev 374)		Jamey	cv409	XVal Session 38	1	XVal Session 38-Typing - Numbers-1		2012-07-12 18:20:19.605000
	Edit pad (rev 375)		Jamey	cv409	XVal Session 38	1	XVal Session 38-Typing - Numbers-1		2012-07-12 18:20:20.107000
	Edit pad (rev 376)		sean	cv372	XVal Session 38	1	XVal Session 38-Typing - Numbers-1		2012-07-12 18:20:20.349000
	Edit pad (rev 377)		Jamey	cv409	XVal Session 38	1	XVal Session 38-Typing - Numbers-1		2012-07-12 18:20:20.607000
	Edit pad (rev 378)		sean	cv372	XVal Session 38	1	XVal Session 38-Typing - Numbers-1		2012-07-12 18:20:20.852000
	Edit pad (rev 379)		Jamey	cv409	XVal Session 38	1	XVal Session 38-Typing - Numbers-1		2012-07-12 18:20:21.108000
	Edit pad (rev 380)		sean	cv372	XVal Session 38	1	XVal Session 38-Typing - Numbers-1		2012-07-12 18:20:21.405000
	Edit pad (rev 381)		Claudia	cv402	XVal Session 38	1	XVal Session 38-Typing - Numbers-1		2012-07-12 18:20:21.530000
	Edit pad (rev 382)		Jamey	cv409	XVal Session 38	1	XVal Session 38-Typing - Numbers-1		2012-07-12 18:20:21.781000
	Edit pad (rev 383)		sean	cv372	XVal Session 38	1	XVal Session 38-Typing - Numbers-1		2012-07-12 18:20:21.955000
	Edit pad (rev 384)		Claudia	cv402	XVal Session 38	1	XVal Session 38-Typing - Numbers-1		2012-07-12 18:20:22.038000
	Edit pad (rev 385)		Jamey	cv409	XVal Session 38	1	XVal Session 38-Typing - Numbers-1		2012-07-12 18:20:22.283000
	Edit pad (rev 386)		sean	cv372	XVal Session 38	1	XVal Session 38-Typing - Numbers-1		2012-07-12 18:20:22.460000
	Edit pad (rev 387)		Claudia	cv402	XVal Session 38	1	XVal Session 38-Typing - Numbers-1		2012-07-12 18:20:22.540000
	Edit pad (rev 388)		Jamey	cv409	XVal Session 38	1	XVal Session 38-Typing - Numbers-1		2012-07-12 18:20:22.780000
	Edit pad (rev 389)		sean	cv372	XVal Session 38	1	XVal Session 38-Typing - Numbers-1		2012-07-12 18:20:22.957000
	Edit pad (rev 390)		Claudia	cv402	XVal Session 38	1	XVal Session 38-Typing - Numbers-1		2012-07-12 18:20:23.039000
	Edit pad (rev 391)		sean	cv372	XVal Session 38	1	XVal Session 38-Typing - Numbers-1		2012-07-12 18:20:23.594000
	Edit pad (rev 392)		Jamey	cv409	XVal Session 38	1	XVal Session 38-Typing - Numbers-1		2012-07-12 18:20:23.752000
	Edit pad (rev 393)		sean	cv372	XVal Session 38	1	XVal Session 38-Typing - Numbers-1		2012-07-12 18:20:24.097000
	Edit pad (rev 394)		Jamey	cv409	XVal Session 38	1	XVal Session 38-Typing - Numbers-1		2012-07-12 18:20:24.266000
	Edit pad (rev 395)		Claudia	cv402	XVal Session 38	1	XVal Session 38-Typing - Numbers-1		2012-07-12 18:20:24.335000
	Edit pad (rev 396)		sean	cv372	XVal Session 38	1	XVal Session 38-Typing - Numbers-1		2012-07-12 18:20:24.596000
	Edit pad (rev 397)		Jamey	cv409	XVal Session 38	1	XVal Session 38-Typing - Numbers-1		2012-07-12 18:20:24.775000
	Edit pad (rev 398)		Claudia	cv402	XVal Session 38	1	XVal Session 38-Typing - Numbers-1		2012-07-12 18:20:24.850000
	Edit pad (rev 399)		sean	cv372	XVal Session 38	1	XVal Session 38-Typing - Numbers-1		2012-07-12 18:20:25.097000
	Edit pad (rev 400)		Jamey	cv409	XVal Session 38	1	XVal Session 38-Typing - Numbers-1		2012-07-12 18:20:25.280000
	Edit pad (rev 401)		sean	cv372	XVal Session 38	1	XVal Session 38-Typing - Numbers-1		2012-07-12 18:20:25.597000
	Edit pad (rev 402)		Claudia	cv402	XVal Session 38	1	XVal Session 38-Typing - Numbers-1		2012-07-12 18:20:25.630000
	Edit pad (rev 403)		jeral	cv311	XVal Session 38	1	XVal Session 38-Typing - Numbers-1		2012-07-12 18:20:25.678000
	Edit pad (rev 404)		Jamey	cv409	XVal Session 38	1	XVal Session 38-Typing - Numbers-1		2012-07-12 18:20:25.779000
	Edit pad (rev 405)		sean	cv372	XVal Session 38	1	XVal Session 38-Typing - Numbers-1		2012-07-12 18:20:26.096000
	Edit pad (rev 406)		jeral	cv311	XVal Session 38	1	XVal Session 38-Typing - Numbers-1		2012-07-12 18:20:26.186000
	Edit pad (rev 407)		Claudia	cv402	XVal Session 38	1	XVal Session 38-Typing - Numbers-1		2012-07-12 18:20:26.207000
	Edit pad (rev 408)		Jamey	cv409	XVal Session 38	1	XVal Session 38-Typing - Numbers-1		2012-07-12 18:20:26.343000
	Edit pad (rev 409)		sean	cv372	XVal Session 38	1	XVal Session 38-Typing - Numbers-1		2012-07-12 18:20:26.602000
	Edit pad (rev 410)		Claudia	cv402	XVal Session 38	1	XVal Session 38-Typing - Numbers-1		2012-07-12 18:20:26.710000
	Edit pad (rev 411)		Jamey	cv409	XVal Session 38	1	XVal Session 38-Typing - Numbers-1		2012-07-12 18:20:26.978000
	Edit pad (rev 412)		Claudia	cv402	XVal Session 38	1	XVal Session 38-Typing - Numbers-1		2012-07-12 18:20:27.211000
	Edit pad (rev 413)		Jamey	cv409	XVal Session 38	1	XVal Session 38-Typing - Numbers-1		2012-07-12 18:20:27.482000
	Edit pad (rev 414)		sean	cv372	XVal Session 38	1	XVal Session 38-Typing - Numbers-1		2012-07-12 18:20:27.815000
	Edit pad (rev 415)		Jamey	cv409	XVal Session 38	1	XVal Session 38-Typing - Numbers-1		2012-07-12 18:20:28.030000
	Edit pad (rev 416)		Claudia	cv402	XVal Session 38	1	XVal Session 38-Typing - Numbers-1		2012-07-12 18:20:28.152000
	Edit pad (rev 417)		sean	cv372	XVal Session 38	1	XVal Session 38-Typing - Numbers-1		2012-07-12 18:20:28.316000
	Edit pad (rev 418)		Jamey	cv409	XVal Session 38	1	XVal Session 38-Typing - Numbers-1		2012-07-12 18:20:28.531000
	Edit pad (rev 419)		sean	cv372	XVal Session 38	1	XVal Session 38-Typing - Numbers-1		2012-07-12 18:20:28.816000
	Edit pad (rev 420)		Claudia	cv402	XVal Session 38	1	XVal Session 38-Typing - Numbers-1		2012-07-12 18:20:28.822000
	Edit pad (rev 421)		Jamey	cv409	XVal Session 38	1	XVal Session 38-Typing - Numbers-1		2012-07-12 18:20:29.029000
	Edit pad (rev 422)		Claudia	cv402	XVal Session 38	1	XVal Session 38-Typing - Numbers-1		2012-07-12 18:20:29.327000
	Edit pad (rev 423)		sean	cv372	XVal Session 38	1	XVal Session 38-Typing - Numbers-1		2012-07-12 18:20:29.359000
	Edit pad (rev 424)		Claudia	cv402	XVal Session 38	1	XVal Session 38-Typing - Numbers-1		2012-07-12 18:20:29.836000
	Edit pad (rev 425)		Jamey	cv409	XVal Session 38	1	XVal Session 38-Typing - Numbers-1		2012-07-12 18:20:30.037000
	Edit pad (rev 426)		jeral	cv311	XVal Session 38	1	XVal Session 38-Typing - Numbers-1		2012-07-12 18:20:30.392000
	Edit pad (rev 427)		Claudia	cv402	XVal Session 38	1	XVal Session 38-Typing - Numbers-1		2012-07-12 18:20:30.496000
	Edit pad (rev 428)		Jamey	cv409	XVal Session 38	1	XVal Session 38-Typing - Numbers-1		2012-07-12 18:20:30.546000
	Edit pad (rev 429)		Claudia	cv402	XVal Session 38	1	XVal Session 38-Typing - Numbers-1		2012-07-12 18:20:31.008000
	Edit pad (rev 430)		Jamey	cv409	XVal Session 38	1	XVal Session 38-Typing - Numbers-1		2012-07-12 18:20:31.050000
	Edit pad (rev 431)		sean	cv372	XVal Session 38	1	XVal Session 38-Typing - Numbers-1		2012-07-12 18:20:31.112000
	Edit pad (rev 432)		jeral	cv311	XVal Session 38	1	XVal Session 38-Typing - Numbers-1		2012-07-12 18:20:31.466000
	Edit pad (rev 433)		Claudia	cv402	XVal Session 38	1	XVal Session 38-Typing - Numbers-1		2012-07-12 18:20:31.508000
	Edit pad (rev 434)		Jamey	cv409	XVal Session 38	1	XVal Session 38-Typing - Numbers-1		2012-07-12 18:20:31.566000
	Edit pad (rev 435)		sean	cv372	XVal Session 38	1	XVal Session 38-Typing - Numbers-1		2012-07-12 18:20:31.597000
	Edit pad (rev 436)		jeral	cv311	XVal Session 38	1	XVal Session 38-Typing - Numbers-1		2012-07-12 18:20:31.978000
	Edit pad (rev 437)		sean	cv372	XVal Session 38	1	XVal Session 38-Typing - Numbers-1		2012-07-12 18:20:32.096000
	Edit pad (rev 438)		Claudia	cv402	XVal Session 38	1	XVal Session 38-Typing - Numbers-1		2012-07-12 18:20:32.676000
	Edit pad (rev 439)		sean	cv372	XVal Session 38	1	XVal Session 38-Typing - Numbers-1		2012-07-12 18:20:32.695000
	Edit pad (rev 440)		Claudia	cv402	XVal Session 38	1	XVal Session 38-Typing - Numbers-1		2012-07-12 18:20:33.591000
	Edit pad (rev 441)		jeral	cv311	XVal Session 38	1	XVal Session 38-Typing - Numbers-1		2012-07-12 18:20:33.995000
	Edit pad (rev 442)		Claudia	cv402	XVal Session 38	1	XVal Session 38-Typing - Numbers-1		2012-07-12 18:20:34.268000
	Edit pad (rev 443)		sean	cv372	XVal Session 38	1	XVal Session 38-Typing - Numbers-1		2012-07-12 18:20:34.285000
	Edit pad (rev 444)		jeral	cv311	XVal Session 38	1	XVal Session 38-Typing - Numbers-1		2012-07-12 18:20:34.690000
	Edit pad (rev 445)		Claudia	cv402	XVal Session 38	1	XVal Session 38-Typing - Numbers-1		2012-07-12 18:20:34.784000
	Edit pad (rev 446)		sean	cv372	XVal Session 38	1	XVal Session 38-Typing - Numbers-1		2012-07-12 18:20:35.103000
	Edit pad (rev 447)		jeral	cv311	XVal Session 38	1	XVal Session 38-Typing - Numbers-1		2012-07-12 18:20:35.191000
	Edit pad (rev 448)		Claudia	cv402	XVal Session 38	1	XVal Session 38-Typing - Numbers-1		2012-07-12 18:20:35.289000
	Edit pad (rev 449)		sean	cv372	XVal Session 38	1	XVal Session 38-Typing - Numbers-1		2012-07-12 18:20:35.620000
	Edit pad (rev 450)		jeral	cv311	XVal Session 38	1	XVal Session 38-Typing - Numbers-1		2012-07-12 18:20:35.695000
	Edit pad (rev 451)		Claudia	cv402	XVal Session 38	1	XVal Session 38-Typing - Numbers-1		2012-07-12 18:20:35.787000
	Edit pad (rev 452)		sean	cv372	XVal Session 38	1	XVal Session 38-Typing - Numbers-1		2012-07-12 18:20:36.130000
	Edit pad (rev 453)		jeral	cv311	XVal Session 38	1	XVal Session 38-Typing - Numbers-1		2012-07-12 18:20:36.197000
	Edit pad (rev 454)		Claudia	cv402	XVal Session 38	1	XVal Session 38-Typing - Numbers-1		2012-07-12 18:20:36.288000
	Edit pad (rev 455)		sean	cv372	XVal Session 38	1	XVal Session 38-Typing - Numbers-1		2012-07-12 18:20:36.627000
	Edit pad (rev 456)		jeral	cv311	XVal Session 38	1	XVal Session 38-Typing - Numbers-1		2012-07-12 18:20:36.702000
	Edit pad (rev 457)		Claudia	cv402	XVal Session 38	1	XVal Session 38-Typing - Numbers-1		2012-07-12 18:20:36.788000
	Edit pad (rev 458)		jeral	cv311	XVal Session 38	1	XVal Session 38-Typing - Numbers-1		2012-07-12 18:20:37.214000
	Edit pad (rev 459)		sean	cv372	XVal Session 38	1	XVal Session 38-Typing - Numbers-1		2012-07-12 18:20:37.234000
	Edit pad (rev 460)		Claudia	cv402	XVal Session 38	1	XVal Session 38-Typing - Numbers-1		2012-07-12 18:20:37.288000
	Edit pad (rev 461)		jeral	cv311	XVal Session 38	1	XVal Session 38-Typing - Numbers-1		2012-07-12 18:20:37.718000
	Edit pad (rev 462)		sean	cv372	XVal Session 38	1	XVal Session 38-Typing - Numbers-1		2012-07-12 18:20:37.747000
	Edit pad (rev 463)		Claudia	cv402	XVal Session 38	1	XVal Session 38-Typing - Numbers-1		2012-07-12 18:20:37.849000
	Edit pad (rev 464)		jeral	cv311	XVal Session 38	1	XVal Session 38-Typing - Numbers-1		2012-07-12 18:20:38.929000
	Edit pad (rev 465)		sean	cv372	XVal Session 38	1	XVal Session 38-Typing - Numbers-1		2012-07-12 18:20:39.141000
	Edit pad (rev 466)		jeral	cv311	XVal Session 38	1	XVal Session 38-Typing - Numbers-1		2012-07-12 18:20:40.017000
	Edit pad (rev 467)		Claudia	cv402	XVal Session 38	1	XVal Session 38-Typing - Numbers-1		2012-07-12 18:20:41.275000
	Edit pad (rev 468)		jeral	cv311	XVal Session 38	1	XVal Session 38-Typing - Numbers-1		2012-07-12 18:20:41.711000
	Edit pad (rev 469)		Claudia	cv402	XVal Session 38	1	XVal Session 38-Typing - Numbers-1		2012-07-12 18:20:41.773000
	Edit pad (rev 470)		jeral	cv311	XVal Session 38	1	XVal Session 38-Typing - Numbers-1		2012-07-12 18:20:42.212000
	Edit pad (rev 471)		Claudia	cv402	XVal Session 38	1	XVal Session 38-Typing - Numbers-1		2012-07-12 18:20:42.275000
	Edit pad (rev 472)		jeral	cv311	XVal Session 38	1	XVal Session 38-Typing - Numbers-1		2012-07-12 18:20:42.833000
	Edit pad (rev 473)		Claudia	cv402	XVal Session 38	1	XVal Session 38-Typing - Numbers-1		2012-07-12 18:20:42.878000
	Edit pad (rev 474)		Claudia	cv402	XVal Session 38	1	XVal Session 38-Typing - Numbers-1		2012-07-12 18:20:43.627000
	Edit pad (rev 475)		Claudia	cv402	XVal Session 38	1	XVal Session 38-Typing - Numbers-1		2012-07-12 18:20:44.127000
	Edit pad (rev 476)		Claudia	cv402	XVal Session 38	1	XVal Session 38-Typing - Numbers-1		2012-07-12 18:20:44.633000
	Edit pad (rev 477)		jeral	cv311	XVal Session 38	1	XVal Session 38-Typing - Numbers-1		2012-07-12 18:20:44.791000
	Edit pad (rev 478)		Claudia	cv402	XVal Session 38	1	XVal Session 38-Typing - Numbers-1		2012-07-12 18:20:45.435000
	Edit pad (rev 479)		jeral	cv311	XVal Session 38	1	XVal Session 38-Typing - Numbers-1		2012-07-12 18:20:46.356000
	Edit pad (rev 480)		Jamey	cv409	XVal Session 38	1	XVal Session 38-Typing - Numbers-1		2012-07-12 18:20:46.395000
	Edit pad (rev 481)		Claudia	cv402	XVal Session 38	1	XVal Session 38-Typing - Numbers-1		2012-07-12 18:20:46.401000
	Edit pad (rev 482)		jeral	cv311	XVal Session 38	1	XVal Session 38-Typing - Numbers-1		2012-07-12 18:20:46.972000
	Edit pad (rev 483)		Claudia	cv402	XVal Session 38	1	XVal Session 38-Typing - Numbers-1		2012-07-12 18:20:47.017000
	Edit pad (rev 484)		jeral	cv311	XVal Session 38	1	XVal Session 38-Typing - Numbers-1		2012-07-12 18:20:47.478000
	Edit pad (rev 485)		Jamey	cv409	XVal Session 38	1	XVal Session 38-Typing - Numbers-1		2012-07-12 18:20:47.620000
	Edit pad (rev 486)		sean	cv372	XVal Session 38	1	XVal Session 38-Typing - Numbers-1		2012-07-12 18:20:47.888000
	Edit pad (rev 487)		jeral	cv311	XVal Session 38	1	XVal Session 38-Typing - Numbers-1		2012-07-12 18:20:47.980000
	Edit pad (rev 488)		Jamey	cv409	XVal Session 38	1	XVal Session 38-Typing - Numbers-1		2012-07-12 18:20:48.123000
	Edit pad (rev 489)		sean	cv372	XVal Session 38	1	XVal Session 38-Typing - Numbers-1		2012-07-12 18:20:48.381000
	Edit pad (rev 490)		Claudia	cv402	XVal Session 38	1	XVal Session 38-Typing - Numbers-1		2012-07-12 18:20:48.475000
	Edit pad (rev 491)		sean	cv372	XVal Session 38	1	XVal Session 38-Typing - Numbers-1		2012-07-12 18:20:48.877000
	Edit pad (rev 492)		Claudia	cv402	XVal Session 38	1	XVal Session 38-Typing - Numbers-1		2012-07-12 18:20:48.980000
	Edit pad (rev 493)		Claudia	cv402	XVal Session 38	1	XVal Session 38-Typing - Numbers-1		2012-07-12 18:20:49.491000
	Edit pad (rev 494)		Jamey	cv409	XVal Session 38	1	XVal Session 38-Typing - Numbers-1		2012-07-12 18:20:49.606000
	Edit pad (rev 495)		sean	cv372	XVal Session 38	1	XVal Session 38-Typing - Numbers-1		2012-07-12 18:20:49.672000
	Edit pad (rev 496)		Claudia	cv402	XVal Session 38	1	XVal Session 38-Typing - Numbers-1		2012-07-12 18:20:49.992000
	Edit pad (rev 497)		Jamey	cv409	XVal Session 38	1	XVal Session 38-Typing - Numbers-1		2012-07-12 18:20:50.107000
	Edit pad (rev 498)		sean	cv372	XVal Session 38	1	XVal Session 38-Typing - Numbers-1		2012-07-12 18:20:50.162000
	Edit pad (rev 499)		Jamey	cv409	XVal Session 38	1	XVal Session 38-Typing - Numbers-1		2012-07-12 18:20:50.607000
	Edit pad (rev 500)		sean	cv372	XVal Session 38	1	XVal Session 38-Typing - Numbers-1		2012-07-12 18:20:50.674000
	Edit pad (rev 501)		Claudia	cv402	XVal Session 38	1	XVal Session 38-Typing - Numbers-1		2012-07-12 18:20:51.180000
	Edit pad (rev 502)		sean	cv372	XVal Session 38	1	XVal Session 38-Typing - Numbers-1		2012-07-12 18:20:51.181000
	Edit pad (rev 503)		jeral	cv311	XVal Session 38	1	XVal Session 38-Typing - Numbers-1		2012-07-12 18:20:51.545000
	Edit pad (rev 504)		sean	cv372	XVal Session 38	1	XVal Session 38-Typing - Numbers-1		2012-07-12 18:20:51.677000
	Edit pad (rev 505)		Claudia	cv402	XVal Session 38	1	XVal Session 38-Typing - Numbers-1		2012-07-12 18:20:51.842000
	Edit pad (rev 506)		Jamey	cv409	XVal Session 38	1	XVal Session 38-Typing - Numbers-1		2012-07-12 18:20:51.854000
	Edit pad (rev 507)		jeral	cv311	XVal Session 38	1	XVal Session 38-Typing - Numbers-1		2012-07-12 18:20:52.057000
	Edit pad (rev 508)		Jamey	cv409	XVal Session 38	1	XVal Session 38-Typing - Numbers-1		2012-07-12 18:20:52.357000
	Edit pad (rev 509)		Claudia	cv402	XVal Session 38	1	XVal Session 38-Typing - Numbers-1		2012-07-12 18:20:52.365000
	Edit pad (rev 510)		sean	cv372	XVal Session 38	1	XVal Session 38-Typing - Numbers-1		2012-07-12 18:20:52.846000
	Edit pad (rev 511)		Jamey	cv409	XVal Session 38	1	XVal Session 38-Typing - Numbers-1		2012-07-12 18:20:52.857000
	Edit pad (rev 512)		Claudia	cv402	XVal Session 38	1	XVal Session 38-Typing - Numbers-1		2012-07-12 18:20:52.868000
	Edit pad (rev 513)		jeral	cv311	XVal Session 38	1	XVal Session 38-Typing - Numbers-1		2012-07-12 18:20:53.301000
	Edit pad (rev 514)		sean	cv372	XVal Session 38	1	XVal Session 38-Typing - Numbers-1		2012-07-12 18:20:53.346000
	Edit pad (rev 515)		Jamey	cv409	XVal Session 38	1	XVal Session 38-Typing - Numbers-1		2012-07-12 18:20:53.364000
	Edit pad (rev 516)		Claudia	cv402	XVal Session 38	1	XVal Session 38-Typing - Numbers-1		2012-07-12 18:20:53.377000
	Edit pad (rev 517)		jeral	cv311	XVal Session 38	1	XVal Session 38-Typing - Numbers-1		2012-07-12 18:20:53.806000
	Edit pad (rev 518)		sean	cv372	XVal Session 38	1	XVal Session 38-Typing - Numbers-1		2012-07-12 18:20:53.845000
	Edit pad (rev 519)		Claudia	cv402	XVal Session 38	1	XVal Session 38-Typing - Numbers-1		2012-07-12 18:20:53.907000
	Edit pad (rev 520)		Jamey	cv409	XVal Session 38	1	XVal Session 38-Typing - Numbers-1		2012-07-12 18:20:54.467000
	Edit pad (rev 521)		sean	cv372	XVal Session 38	1	XVal Session 38-Typing - Numbers-1		2012-07-12 18:20:54.498000
	Edit pad (rev 522)		Claudia	cv402	XVal Session 38	1	XVal Session 38-Typing - Numbers-1		2012-07-12 18:20:54.899000
	Edit pad (rev 523)		Jamey	cv409	XVal Session 38	1	XVal Session 38-Typing - Numbers-1		2012-07-12 18:20:55.075000
	Edit pad (rev 524)		Claudia	cv402	XVal Session 38	1	XVal Session 38-Typing - Numbers-1		2012-07-12 18:20:55.399000
	Edit pad (rev 525)		Jamey	cv409	XVal Session 38	1	XVal Session 38-Typing - Numbers-1		2012-07-12 18:20:55.729000
	Edit pad (rev 526)		sean	cv372	XVal Session 38	1	XVal Session 38-Typing - Numbers-1		2012-07-12 18:20:55.737000
	Edit pad (rev 527)		jeral	cv311	XVal Session 38	1	XVal Session 38-Typing - Numbers-1		2012-07-12 18:20:55.756000
	Edit pad (rev 528)		Claudia	cv402	XVal Session 38	1	XVal Session 38-Typing - Numbers-1		2012-07-12 18:20:55.898000
	Edit pad (rev 529)		Jamey	cv409	XVal Session 38	1	XVal Session 38-Typing - Numbers-1		2012-07-12 18:20:56.235000
	Edit pad (rev 530)		sean	cv372	XVal Session 38	1	XVal Session 38-Typing - Numbers-1		2012-07-12 18:20:56.236000
	Edit pad (rev 531)		Claudia	cv402	XVal Session 38	1	XVal Session 38-Typing - Numbers-1		2012-07-12 18:20:56.435000
	Edit pad (rev 532)		jeral	cv311	XVal Session 38	1	XVal Session 38-Typing - Numbers-1		2012-07-12 18:20:56.657000
	Edit pad (rev 533)		sean	cv372	XVal Session 38	1	XVal Session 38-Typing - Numbers-1		2012-07-12 18:20:56.741000
	Edit pad (rev 534)		Jamey	cv409	XVal Session 38	1	XVal Session 38-Typing - Numbers-1		2012-07-12 18:20:56.750000
	Edit pad (rev 535)		jeral	cv311	XVal Session 38	1	XVal Session 38-Typing - Numbers-1		2012-07-12 18:20:57.184000
	Edit pad (rev 536)		sean	cv372	XVal Session 38	1	XVal Session 38-Typing - Numbers-1		2012-07-12 18:20:57.240000
	Edit pad (rev 537)		Jamey	cv409	XVal Session 38	1	XVal Session 38-Typing - Numbers-1		2012-07-12 18:20:57.247000
	Edit pad (rev 538)		Claudia	cv402	XVal Session 38	1	XVal Session 38-Typing - Numbers-1		2012-07-12 18:20:57.313000
	Edit pad (rev 539)		jeral	cv311	XVal Session 38	1	XVal Session 38-Typing - Numbers-1		2012-07-12 18:20:57.697000
	Edit pad (rev 540)		sean	cv372	XVal Session 38	1	XVal Session 38-Typing - Numbers-1		2012-07-12 18:20:57.874000
	Edit pad (rev 541)		Jamey	cv409	XVal Session 38	1	XVal Session 38-Typing - Numbers-1		2012-07-12 18:20:57.911000
	Edit pad (rev 542)		jeral	cv311	XVal Session 38	1	XVal Session 38-Typing - Numbers-1		2012-07-12 18:20:58.197000
	Edit pad (rev 543)		Claudia	cv402	XVal Session 38	1	XVal Session 38-Typing - Numbers-1		2012-07-12 18:20:58.251000
	Edit pad (rev 544)		sean	cv372	XVal Session 38	1	XVal Session 38-Typing - Numbers-1		2012-07-12 18:20:58.403000
	Edit pad (rev 545)		Jamey	cv409	XVal Session 38	1	XVal Session 38-Typing - Numbers-1		2012-07-12 18:20:58.439000
	Edit pad (rev 546)		Claudia	cv402	XVal Session 38	1	XVal Session 38-Typing - Numbers-1		2012-07-12 18:20:58.825000
	Edit pad (rev 547)		jeral	cv311	XVal Session 38	1	XVal Session 38-Typing - Numbers-1		2012-07-12 18:20:58.883000
	Edit pad (rev 548)		sean	cv372	XVal Session 38	1	XVal Session 38-Typing - Numbers-1		2012-07-12 18:20:58.909000
	Edit pad (rev 549)		Jamey	cv409	XVal Session 38	1	XVal Session 38-Typing - Numbers-1		2012-07-12 18:20:58.930000
	Edit pad (rev 550)		Jamey	cv409	XVal Session 38	1	XVal Session 38-Typing - Numbers-1		2012-07-12 18:20:59.435000
	Edit pad (rev 551)		sean	cv372	XVal Session 38	1	XVal Session 38-Typing - Numbers-1		2012-07-12 18:20:59.749000
	Edit pad (rev 552)		Jamey	cv409	XVal Session 38	1	XVal Session 38-Typing - Numbers-1		2012-07-12 18:20:59.941000
	Edit pad (rev 553)		jeral	cv311	XVal Session 38	1	XVal Session 38-Typing - Numbers-1		2012-07-12 18:21:00.197000
	Edit pad (rev 554)		Jamey	cv409	XVal Session 38	1	XVal Session 38-Typing - Numbers-1		2012-07-12 18:21:00.436000
	Edit pad (rev 555)		sean	cv372	XVal Session 38	1	XVal Session 38-Typing - Numbers-1		2012-07-12 18:21:00.749000
	Edit pad (rev 556)		Jamey	cv409	XVal Session 38	1	XVal Session 38-Typing - Numbers-1		2012-07-12 18:21:00.941000
	Edit pad (rev 557)		jeral	cv311	XVal Session 38	1	XVal Session 38-Typing - Numbers-1		2012-07-12 18:21:01.094000
	Edit pad (rev 558)		sean	cv372	XVal Session 38	1	XVal Session 38-Typing - Numbers-1		2012-07-12 18:21:01.429000
	Edit pad (rev 559)		Jamey	cv409	XVal Session 38	1	XVal Session 38-Typing - Numbers-1		2012-07-12 18:21:01.473000
	Edit pad (rev 560)		jeral	cv311	XVal Session 38	1	XVal Session 38-Typing - Numbers-1		2012-07-12 18:21:01.607000
	Edit pad (rev 561)		Jamey	cv409	XVal Session 38	1	XVal Session 38-Typing - Numbers-1		2012-07-12 18:21:01.951000
	Edit pad (rev 562)		jeral	cv311	XVal Session 38	1	XVal Session 38-Typing - Numbers-1		2012-07-12 18:21:02.119000
	Edit pad (rev 563)		sean	cv372	XVal Session 38	1	XVal Session 38-Typing - Numbers-1		2012-07-12 18:21:02.379000
	Edit pad (rev 564)		Jamey	cv409	XVal Session 38	1	XVal Session 38-Typing - Numbers-1		2012-07-12 18:21:02.455000
	Edit pad (rev 565)		jeral	cv311	XVal Session 38	1	XVal Session 38-Typing - Numbers-1		2012-07-12 18:21:02.618000
	Edit pad (rev 566)		Jamey	cv409	XVal Session 38	1	XVal Session 38-Typing - Numbers-1		2012-07-12 18:21:02.958000
	Edit pad (rev 567)		jeral	cv311	XVal Session 38	1	XVal Session 38-Typing - Numbers-1		2012-07-12 18:21:03.117000
	Edit pad (rev 568)		Jamey	cv409	XVal Session 38	1	XVal Session 38-Typing - Numbers-1		2012-07-12 18:21:03.475000
	Edit pad (rev 569)		jeral	cv311	XVal Session 38	1	XVal Session 38-Typing - Numbers-1		2012-07-12 18:21:03.617000
	Edit pad (rev 570)		Jamey	cv409	XVal Session 38	1	XVal Session 38-Typing - Numbers-1		2012-07-12 18:21:03.982000
	Edit pad (rev 571)		jeral	cv311	XVal Session 38	1	XVal Session 38-Typing - Numbers-1		2012-07-12 18:21:04.123000
	Edit pad (rev 572)		jeral	cv311	XVal Session 38	1	XVal Session 38-Typing - Numbers-1		2012-07-12 18:21:04.634000
	Edit pad (rev 573)		sean	cv372	XVal Session 38	1	XVal Session 38-Typing - Numbers-1		2012-07-12 18:21:04.960000
	Edit pad (rev 574)		sean	cv372	XVal Session 38	1	XVal Session 38-Typing - Numbers-1		2012-07-12 18:21:05.475000
	Edit pad (rev 575)		jeral	cv311	XVal Session 38	1	XVal Session 38-Typing - Numbers-1		2012-07-12 18:21:05.574000
	Edit pad (rev 576)		Claudia	cv402	XVal Session 38	1	XVal Session 38-Typing - Numbers-1		2012-07-12 18:21:05.788000
	Edit pad (rev 577)		sean	cv372	XVal Session 38	1	XVal Session 38-Typing - Numbers-1		2012-07-12 18:21:06.035000
	Edit pad (rev 578)		Jamey	cv409	XVal Session 38	1	XVal Session 38-Typing - Numbers-1		2012-07-12 18:21:06.186000
	Edit pad (rev 579)		Jamey	cv409	XVal Session 38	1	XVal Session 38-Typing - Numbers-1		2012-07-12 18:21:06.686000
	Edit pad (rev 580)		jeral	cv311	XVal Session 38	1	XVal Session 38-Typing - Numbers-1		2012-07-12 18:21:06.836000
	Edit pad (rev 581)		sean	cv372	XVal Session 38	1	XVal Session 38-Typing - Numbers-1		2012-07-12 18:21:07.055000
	Edit pad (rev 582)		Claudia	cv402	XVal Session 38	1	XVal Session 38-Typing - Numbers-1		2012-07-12 18:21:07.164000
	Edit pad (rev 583)		sean	cv372	XVal Session 38	1	XVal Session 38-Typing - Numbers-1		2012-07-12 18:21:07.570000
	Edit pad (rev 584)		jeral	cv311	XVal Session 38	1	XVal Session 38-Typing - Numbers-1		2012-07-12 18:21:07.666000
	Edit pad (rev 585)		Jamey	cv409	XVal Session 38	1	XVal Session 38-Typing - Numbers-1		2012-07-12 18:21:07.675000
	Edit pad (rev 586)		Claudia	cv402	XVal Session 38	1	XVal Session 38-Typing - Numbers-1		2012-07-12 18:21:07.895000
	Edit pad (rev 587)		sean	cv372	XVal Session 38	1	XVal Session 38-Typing - Numbers-1		2012-07-12 18:21:08.080000
	Edit pad (rev 588)		Jamey	cv409	XVal Session 38	1	XVal Session 38-Typing - Numbers-1		2012-07-12 18:21:08.186000
	Edit pad (rev 589)		jeral	cv311	XVal Session 38	1	XVal Session 38-Typing - Numbers-1		2012-07-12 18:21:08.222000
	Edit pad (rev 590)		Jamey	cv409	XVal Session 38	1	XVal Session 38-Typing - Numbers-1		2012-07-12 18:21:08.690000
	Edit pad (rev 591)		Claudia	cv402	XVal Session 38	1	XVal Session 38-Typing - Numbers-1		2012-07-12 18:21:08.730000
	Edit pad (rev 592)		Claudia	cv402	XVal Session 38	1	XVal Session 38-Typing - Numbers-1		2012-07-12 18:21:09.242000
	Edit pad (rev 593)		sean	cv372	XVal Session 38	1	XVal Session 38-Typing - Numbers-1		2012-07-12 18:21:09.712000
	Edit pad (rev 594)		jeral	cv311	XVal Session 38	1	XVal Session 38-Typing - Numbers-1		2012-07-12 18:21:09.735000
	Edit pad (rev 595)		Claudia	cv402	XVal Session 38	1	XVal Session 38-Typing - Numbers-1		2012-07-12 18:21:09.742000
	Edit pad (rev 596)		Jamey	cv409	XVal Session 38	1	XVal Session 38-Typing - Numbers-1		2012-07-12 18:21:09.960000
	Edit pad (rev 597)		sean	cv372	XVal Session 38	1	XVal Session 38-Typing - Numbers-1		2012-07-12 18:21:10.224000
	Edit pad (rev 598)		Claudia	cv402	XVal Session 38	1	XVal Session 38-Typing - Numbers-1		2012-07-12 18:21:10.242000
	Edit pad (rev 599)		jeral	cv311	XVal Session 38	1	XVal Session 38-Typing - Numbers-1		2012-07-12 18:21:10.244000
	Edit pad (rev 600)		Jamey	cv409	XVal Session 38	1	XVal Session 38-Typing - Numbers-1		2012-07-12 18:21:10.466000
	Edit pad (rev 601)		sean	cv372	XVal Session 38	1	XVal Session 38-Typing - Numbers-1		2012-07-12 18:21:10.721000
	Edit pad (rev 602)		Claudia	cv402	XVal Session 38	1	XVal Session 38-Typing - Numbers-1		2012-07-12 18:21:10.940000
	Edit pad (rev 603)		Jamey	cv409	XVal Session 38	1	XVal Session 38-Typing - Numbers-1		2012-07-12 18:21:10.968000
	Edit pad (rev 604)		jeral	cv311	XVal Session 38	1	XVal Session 38-Typing - Numbers-1		2012-07-12 18:21:11.013000
	Edit pad (rev 605)		jeral	cv311	XVal Session 38	1	XVal Session 38-Typing - Numbers-1		2012-07-12 18:21:11.525000
	Edit pad (rev 606)		Claudia	cv402	XVal Session 38	1	XVal Session 38-Typing - Numbers-1		2012-07-12 18:21:11.651000
	Edit pad (rev 607)		sean	cv372	XVal Session 38	1	XVal Session 38-Typing - Numbers-1		2012-07-12 18:21:11.701000
	Edit pad (rev 608)		jeral	cv311	XVal Session 38	1	XVal Session 38-Typing - Numbers-1		2012-07-12 18:21:12.128000
	Edit pad (rev 609)		sean	cv372	XVal Session 38	1	XVal Session 38-Typing - Numbers-1		2012-07-12 18:21:12.260000
	Edit pad (rev 610)		Claudia	cv402	XVal Session 38	1	XVal Session 38-Typing - Numbers-1		2012-07-12 18:21:12.361000
	Edit pad (rev 611)		Jamey	cv409	XVal Session 38	1	XVal Session 38-Typing - Numbers-1		2012-07-12 18:21:12.404000
	Edit pad (rev 612)		jeral	cv311	XVal Session 38	1	XVal Session 38-Typing - Numbers-1		2012-07-12 18:21:12.633000
	Edit pad (rev 613)		Jamey	cv409	XVal Session 38	1	XVal Session 38-Typing - Numbers-1		2012-07-12 18:21:12.904000
	Edit pad (rev 614)		Claudia	cv402	XVal Session 38	1	XVal Session 38-Typing - Numbers-1		2012-07-12 18:21:12.943000
	Edit pad (rev 615)		jeral	cv311	XVal Session 38	1	XVal Session 38-Typing - Numbers-1		2012-07-12 18:21:13.135000
	Edit pad (rev 616)		Jamey	cv409	XVal Session 38	1	XVal Session 38-Typing - Numbers-1		2012-07-12 18:21:13.404000
	Edit pad (rev 617)		Claudia	cv402	XVal Session 38	1	XVal Session 38-Typing - Numbers-1		2012-07-12 18:21:13.445000
	Edit pad (rev 618)		jeral	cv311	XVal Session 38	1	XVal Session 38-Typing - Numbers-1		2012-07-12 18:21:13.633000
	Edit pad (rev 619)		Claudia	cv402	XVal Session 38	1	XVal Session 38-Typing - Numbers-1		2012-07-12 18:21:13.954000
	Edit pad (rev 620)		Jamey	cv409	XVal Session 38	1	XVal Session 38-Typing - Numbers-1		2012-07-12 18:21:14.116000
	Edit pad (rev 621)		Claudia	cv402	XVal Session 38	1	XVal Session 38-Typing - Numbers-1		2012-07-12 18:21:14.461000
	Edit pad (rev 622)		jeral	cv311	XVal Session 38	1	XVal Session 38-Typing - Numbers-1		2012-07-12 18:21:14.550000
	Edit pad (rev 623)		Jamey	cv409	XVal Session 38	1	XVal Session 38-Typing - Numbers-1		2012-07-12 18:21:14.623000
	Edit pad (rev 624)		Claudia	cv402	XVal Session 38	1	XVal Session 38-Typing - Numbers-1		2012-07-12 18:21:14.959000
	Edit pad (rev 625)		jeral	cv311	XVal Session 38	1	XVal Session 38-Typing - Numbers-1		2012-07-12 18:21:15.057000
	Edit pad (rev 626)		Jamey	cv409	XVal Session 38	1	XVal Session 38-Typing - Numbers-1		2012-07-12 18:21:15.140000
	Edit pad (rev 627)		Claudia	cv402	XVal Session 38	1	XVal Session 38-Typing - Numbers-1		2012-07-12 18:21:15.466000
	Edit pad (rev 628)		Jamey	cv409	XVal Session 38	1	XVal Session 38-Typing - Numbers-1		2012-07-12 18:21:15.644000
	Edit pad (rev 629)		sean	cv372	XVal Session 38	1	XVal Session 38-Typing - Numbers-1		2012-07-12 18:21:15.694000
	Edit pad (rev 630)		Jamey	cv409	XVal Session 38	1	XVal Session 38-Typing - Numbers-1		2012-07-12 18:21:16.154000
	Edit pad (rev 631)		sean	cv372	XVal Session 38	1	XVal Session 38-Typing - Numbers-1		2012-07-12 18:21:16.196000
	Edit pad (rev 632)		jeral	cv311	XVal Session 38	1	XVal Session 38-Typing - Numbers-1		2012-07-12 18:21:16.403000
	Edit pad (rev 633)		Claudia	cv402	XVal Session 38	1	XVal Session 38-Typing - Numbers-1		2012-07-12 18:21:16.457000
	Edit pad (rev 634)		sean	cv372	XVal Session 38	1	XVal Session 38-Typing - Numbers-1		2012-07-12 18:21:16.695000
	Edit pad (rev 635)		jeral	cv311	XVal Session 38	1	XVal Session 38-Typing - Numbers-1		2012-07-12 18:21:16.902000
	Edit pad (rev 636)		Claudia	cv402	XVal Session 38	1	XVal Session 38-Typing - Numbers-1		2012-07-12 18:21:16.960000
	Edit pad (rev 637)		sean	cv372	XVal Session 38	1	XVal Session 38-Typing - Numbers-1		2012-07-12 18:21:17.206000
	Edit pad (rev 638)		jeral	cv311	XVal Session 38	1	XVal Session 38-Typing - Numbers-1		2012-07-12 18:21:17.584000
	Edit pad (rev 639)		Claudia	cv402	XVal Session 38	1	XVal Session 38-Typing - Numbers-1		2012-07-12 18:21:17.672000
	Edit pad (rev 640)		sean	cv372	XVal Session 38	1	XVal Session 38-Typing - Numbers-1		2012-07-12 18:21:18.210000
	Edit pad (rev 641)		Claudia	cv402	XVal Session 38	1	XVal Session 38-Typing - Numbers-1		2012-07-12 18:21:18.267000
	Edit pad (rev 642)		jeral	cv311	XVal Session 38	1	XVal Session 38-Typing - Numbers-1		2012-07-12 18:21:18.705000
	Edit pad (rev 643)		sean	cv372	XVal Session 38	1	XVal Session 38-Typing - Numbers-1		2012-07-12 18:21:18.720000
	Edit pad (rev 644)		Claudia	cv402	XVal Session 38	1	XVal Session 38-Typing - Numbers-1		2012-07-12 18:21:18.773000
	Edit pad (rev 645)		jeral	cv311	XVal Session 38	1	XVal Session 38-Typing - Numbers-1		2012-07-12 18:21:19.212000
	Edit pad (rev 646)		Claudia	cv402	XVal Session 38	1	XVal Session 38-Typing - Numbers-1		2012-07-12 18:21:19.525000
	Edit pad (rev 647)		sean	cv372	XVal Session 38	1	XVal Session 38-Typing - Numbers-1		2012-07-12 18:21:19.659000
	Edit pad (rev 648)		jeral	cv311	XVal Session 38	1	XVal Session 38-Typing - Numbers-1		2012-07-12 18:21:19.746000
	Edit pad (rev 649)		sean	cv372	XVal Session 38	1	XVal Session 38-Typing - Numbers-1		2012-07-12 18:21:20.160000
	Edit pad (rev 650)		Claudia	cv402	XVal Session 38	1	XVal Session 38-Typing - Numbers-1		2012-07-12 18:21:20.443000
	Edit pad (rev 651)		sean	cv372	XVal Session 38	1	XVal Session 38-Typing - Numbers-1		2012-07-12 18:21:20.928000
23424	Load Instructions			cv179	XVal Session 38	1	XVal Session 38-Matrix Solving-1	192.54.222.11	2012-07-12 18:21:21
23425	Load Instructions			cv181	XVal Session 38	1	XVal Session 38-Matrix Solving-1	18.111.45.112	2012-07-12 18:21:21
23426	Load Instructions			cv182	XVal Session 38	1	XVal Session 38-Matrix Solving-1	18.111.59.235	2012-07-12 18:21:21
23427	Load Instructions			cv180	XVal Session 38	1	XVal Session 38-Matrix Solving-1	192.54.222.11	2012-07-12 18:21:21
	Edit pad (rev 652)		Claudia	cv402	XVal Session 38	1	XVal Session 38-Typing - Numbers-1		2012-07-12 18:21:21.049000
	Edit pad (rev 653)		Claudia	cv402	XVal Session 38	1	XVal Session 38-Typing - Numbers-1		2012-07-12 18:21:21.555000
23430	Load Primer			cv181	XVal Session 38	1	XVal Session 38-Matrix Solving-1	18.111.45.112	2012-07-12 18:21:41
23431	Load Primer			cv182	XVal Session 38	1	XVal Session 38-Matrix Solving-1	18.111.59.235	2012-07-12 18:21:41
23432	Load Primer			cv180	XVal Session 38	1	XVal Session 38-Matrix Solving-1	192.54.222.11	2012-07-12 18:21:41
23433	Load Primer			cv179	XVal Session 38	1	XVal Session 38-Matrix Solving-1	192.54.222.11	2012-07-12 18:21:41
23437	Load Workspace			cv179	XVal Session 38	1	XVal Session 38-Matrix Solving-1	192.54.222.11	2012-07-12 18:22:26
23438	Load Workspace			cv181	XVal Session 38	1	XVal Session 38-Matrix Solving-1	18.111.45.112	2012-07-12 18:22:26
23439	Load Workspace			cv180	XVal Session 38	1	XVal Session 38-Matrix Solving-1	192.54.222.11	2012-07-12 18:22:26
23440	Load Workspace			cv182	XVal Session 38	1	XVal Session 38-Matrix Solving-1	18.111.59.235	2012-07-12 18:22:26
23457	Edit Grid	[1,1] : 5		cv181	XVal Session 38	1	XVal Session 38-Matrix Solving-1	18.111.45.112	2012-07-12 18:23:39
23462	Edit Grid	[3,1] : 7		cv181	XVal Session 38	1	XVal Session 38-Matrix Solving-1	18.111.45.112	2012-07-12 18:24:07
23463	Edit Grid	[5,1] : 3		cv182	XVal Session 38	1	XVal Session 38-Matrix Solving-1	18.111.59.235	2012-07-12 18:24:12
23481	Edit Grid	[7,1] : 2		cv182	XVal Session 38	1	XVal Session 38-Matrix Solving-1	18.111.59.235	2012-07-12 18:24:57
23485	Edit Grid	[9,1] :		cv182	XVal Session 38	1	XVal Session 38-Matrix Solving-1	18.111.59.235	2012-07-12 18:25:04
23486	Edit Grid	[7,1] : 6		cv182	XVal Session 38	1	XVal Session 38-Matrix Solving-1	18.111.59.235	2012-07-12 18:25:08
23500	Load Instructions			cv181	XVal Session 38	1	XVal Session 38-Detection - Images Trial-1	18.111.45.112	2012-07-12 18:25:56
23501	Load Instructions			cv182	XVal Session 38	1	XVal Session 38-Detection - Images Trial-1	18.111.59.235	2012-07-12 18:25:56
23502	Load Instructions			cv180	XVal Session 38	1	XVal Session 38-Detection - Images Trial-1	192.54.222.11	2012-07-12 18:25:56
23503	Load Instructions			cv179	XVal Session 38	1	XVal Session 38-Detection - Images Trial-1	192.54.222.11	2012-07-12 18:25:56
23505	Load Workspace			cv179	XVal Session 38	1	XVal Session 38-Detection - Images Trial-1	192.54.222.11	2012-07-12 18:26:06
23506	Load Workspace			cv181	XVal Session 38	1	XVal Session 38-Detection - Images Trial-1	18.111.45.112	2012-07-12 18:26:06
23507	Load Workspace			cv182	XVal Session 38	1	XVal Session 38-Detection - Images Trial-1	18.111.59.235	2012-07-12 18:26:06
23508	Load Workspace			cv180	XVal Session 38	1	XVal Session 38-Detection - Images Trial-1	192.54.222.11	2012-07-12 18:26:06
23521	Edit Grid	[1,1] : heads		cv181	XVal Session 38	1	XVal Session 38-Detection - Images Trial-1	18.111.45.112	2012-07-12 18:26:55
23531	Load Instructions			cv179	XVal Session 38	1	XVal Session 38-Detection - Strategy-1	192.54.222.11	2012-07-12 18:27:21
23532	Load Instructions			cv181	XVal Session 38	1	XVal Session 38-Detection - Strategy-1	18.111.45.112	2012-07-12 18:27:21
23533	Load Instructions			cv180	XVal Session 38	1	XVal Session 38-Detection - Strategy-1	192.54.222.11	2012-07-12 18:27:21
23534	Load Instructions			cv182	XVal Session 38	1	XVal Session 38-Detection - Strategy-1	18.111.59.235	2012-07-12 18:27:21
23543	Load Workspace			cv181	XVal Session 38	1	XVal Session 38-Detection - Strategy-1	18.111.45.112	2012-07-12 18:27:41
23544	Load Workspace			cv182	XVal Session 38	1	XVal Session 38-Detection - Strategy-1	18.111.59.235	2012-07-12 18:27:41
23545	Load Workspace			cv180	XVal Session 38	1	XVal Session 38-Detection - Strategy-1	192.54.222.11	2012-07-12 18:27:41
23546	Load Workspace			cv179	XVal Session 38	1	XVal Session 38-Detection - Strategy-1	192.54.222.11	2012-07-12 18:27:41
23582	Load Instructions			cv179	XVal Session 38	1	XVal Session 38-Detection - Images 1-1	192.54.222.11	2012-07-12 18:28:41
23583	Load Instructions			cv182	XVal Session 38	1	XVal Session 38-Detection - Images 1-1	18.111.59.235	2012-07-12 18:28:41
23584	Load Instructions			cv180	XVal Session 38	1	XVal Session 38-Detection - Images 1-1	192.54.222.11	2012-07-12 18:28:41
23585	Load Instructions			cv181	XVal Session 38	1	XVal Session 38-Detection - Images 1-1	18.111.45.112	2012-07-12 18:28:41
23586	Load Workspace			cv179	XVal Session 38	1	XVal Session 38-Detection - Images 1-1	192.54.222.11	2012-07-12 18:28:46
23587	Load Workspace			cv182	XVal Session 38	1	XVal Session 38-Detection - Images 1-1	18.111.59.235	2012-07-12 18:28:46
23588	Load Workspace			cv181	XVal Session 38	1	XVal Session 38-Detection - Images 1-1	18.111.45.112	2012-07-12 18:28:46
23589	Load Workspace			cv180	XVal Session 38	1	XVal Session 38-Detection - Images 1-1	192.54.222.11	2012-07-12 18:28:47
23620	Load Instructions			cv182	XVal Session 38	1	XVal Session 38-Detection - Images 2-1	18.111.59.235	2012-07-12 18:30:01
23621	Load Instructions			cv181	XVal Session 38	1	XVal Session 38-Detection - Images 2-1	18.111.45.112	2012-07-12 18:30:01
23622	Load Instructions			cv180	XVal Session 38	1	XVal Session 38-Detection - Images 2-1	192.54.222.11	2012-07-12 18:30:01
23623	Load Instructions			cv179	XVal Session 38	1	XVal Session 38-Detection - Images 2-1	192.54.222.11	2012-07-12 18:30:02
23624	Load Workspace			cv179	XVal Session 38	1	XVal Session 38-Detection - Images 2-1	192.54.222.11	2012-07-12 18:30:06
23625	Load Workspace			cv182	XVal Session 38	1	XVal Session 38-Detection - Images 2-1	18.111.59.235	2012-07-12 18:30:06
23626	Load Workspace			cv181	XVal Session 38	1	XVal Session 38-Detection - Images 2-1	18.111.45.112	2012-07-12 18:30:06
23627	Load Workspace			cv180	XVal Session 38	1	XVal Session 38-Detection - Images 2-1	192.54.222.11	2012-07-12 18:30:06
23659	Load Instructions			cv180	XVal Session 38	1	XVal Session 38-Detection - Images 3-1	192.54.222.11	2012-07-12 18:31:21
23660	Load Instructions			cv179	XVal Session 38	1	XVal Session 38-Detection - Images 3-1	192.54.222.11	2012-07-12 18:31:21
23661	Load Instructions			cv182	XVal Session 38	1	XVal Session 38-Detection - Images 3-1	18.111.59.235	2012-07-12 18:31:21
23662	Load Instructions			cv181	XVal Session 38	1	XVal Session 38-Detection - Images 3-1	18.111.45.112	2012-07-12 18:31:22
23664	Load Workspace			cv182	XVal Session 38	1	XVal Session 38-Detection - Images 3-1	18.111.59.235	2012-07-12 18:31:26
23665	Load Workspace			cv181	XVal Session 38	1	XVal Session 38-Detection - Images 3-1	18.111.45.112	2012-07-12 18:31:26
23666	Load Workspace			cv180	XVal Session 38	1	XVal Session 38-Detection - Images 3-1	192.54.222.11	2012-07-12 18:31:26
23667	Load Workspace			cv179	XVal Session 38	1	XVal Session 38-Detection - Images 3-1	192.54.222.11	2012-07-12 18:31:26
23679	Edit Grid	[1,1] : TOMATOES		cv182	XVal Session 38	1	XVal Session 38-Detection - Images 3-1	18.111.59.235	2012-07-12 18:32:10
23698	Edit Grid	[1,2] : knives		cv180	XVal Session 38	1	XVal Session 38-Detection - Images 3-1	192.54.222.11	2012-07-12 18:32:40
23699	Load Instructions			cv179	XVal Session 38	1	XVal Session 38-Detection - Words 1-1	192.54.222.11	2012-07-12 18:32:41
23700	Load Instructions			cv182	XVal Session 38	1	XVal Session 38-Detection - Words 1-1	18.111.59.235	2012-07-12 18:32:41
23701	Load Instructions			cv181	XVal Session 38	1	XVal Session 38-Detection - Words 1-1	18.111.45.112	2012-07-12 18:32:41
23702	Load Instructions			cv180	XVal Session 38	1	XVal Session 38-Detection - Words 1-1	192.54.222.11	2012-07-12 18:32:41
23704	Load Workspace			cv180	XVal Session 38	1	XVal Session 38-Detection - Words 1-1	192.54.222.11	2012-07-12 18:32:46
23705	Load Workspace			cv179	XVal Session 38	1	XVal Session 38-Detection - Words 1-1	192.54.222.11	2012-07-12 18:32:46
23706	Load Workspace			cv182	XVal Session 38	1	XVal Session 38-Detection - Words 1-1	18.111.59.235	2012-07-12 18:32:46
23707	Load Workspace			cv181	XVal Session 38	1	XVal Session 38-Detection - Words 1-1	18.111.45.112	2012-07-12 18:32:46
23740	Load Instructions			cv182	XVal Session 38	1	XVal Session 38-Detection - Words 2-1	18.111.59.235	2012-07-12 18:34:01
23741	Load Instructions			cv181	XVal Session 38	1	XVal Session 38-Detection - Words 2-1	18.111.45.112	2012-07-12 18:34:01
23742	Load Instructions			cv180	XVal Session 38	1	XVal Session 38-Detection - Words 2-1	192.54.222.11	2012-07-12 18:34:01
23743	Load Instructions			cv179	XVal Session 38	1	XVal Session 38-Detection - Words 2-1	192.54.222.11	2012-07-12 18:34:01
23744	Load Workspace			cv179	XVal Session 38	1	XVal Session 38-Detection - Words 2-1	192.54.222.11	2012-07-12 18:34:06
23745	Load Workspace			cv182	XVal Session 38	1	XVal Session 38-Detection - Words 2-1	18.111.59.235	2012-07-12 18:34:06
23746	Load Workspace			cv181	XVal Session 38	1	XVal Session 38-Detection - Words 2-1	18.111.45.112	2012-07-12 18:34:06
23747	Load Workspace			cv180	XVal Session 38	1	XVal Session 38-Detection - Words 2-1	192.54.222.11	2012-07-12 18:34:06
23778	Edit Grid	[1,1] : quilt		cv180	XVal Session 38	1	XVal Session 38-Detection - Words 2-1	192.54.222.11	2012-07-12 18:35:14
23779	Load Instructions			cv179	XVal Session 38	1	XVal Session 38-Detection - Words 3-1	192.54.222.11	2012-07-12 18:35:21
23780	Load Instructions			cv182	XVal Session 38	1	XVal Session 38-Detection - Words 3-1	18.111.59.235	2012-07-12 18:35:21
23781	Load Instructions			cv181	XVal Session 38	1	XVal Session 38-Detection - Words 3-1	18.111.45.112	2012-07-12 18:35:21
23782	Load Instructions			cv180	XVal Session 38	1	XVal Session 38-Detection - Words 3-1	192.54.222.11	2012-07-12 18:35:22
23783	Load Workspace			cv182	XVal Session 38	1	XVal Session 38-Detection - Words 3-1	18.111.59.235	2012-07-12 18:35:26
23784	Load Workspace			cv181	XVal Session 38	1	XVal Session 38-Detection - Words 3-1	18.111.45.112	2012-07-12 18:35:26
23785	Load Workspace			cv179	XVal Session 38	1	XVal Session 38-Detection - Words 3-1	192.54.222.11	2012-07-12 18:35:26
23786	Load Workspace			cv180	XVal Session 38	1	XVal Session 38-Detection - Words 3-1	192.54.222.11	2012-07-12 18:35:26
23830	Load Instructions			cv182	XVal Session 38	1	XVal Session 38-Unscramble Words-1	18.111.59.235	2012-07-12 18:36:41
23831	Load Instructions			cv181	XVal Session 38	1	XVal Session 38-Unscramble Words-1	18.111.45.112	2012-07-12 18:36:41
23832	Load Instructions			cv179	XVal Session 38	1	XVal Session 38-Unscramble Words-1	192.54.222.11	2012-07-12 18:36:41
23833	Load Instructions			cv180	XVal Session 38	1	XVal Session 38-Unscramble Words-1	192.54.222.11	2012-07-12 18:36:41
23838	Load Workspace			cv180	XVal Session 38	1	XVal Session 38-Unscramble Words-1	192.54.222.11	2012-07-12 18:37:01
23839	Load Workspace			cv182	XVal Session 38	1	XVal Session 38-Unscramble Words-1	18.111.59.235	2012-07-12 18:37:01
23840	Load Workspace			cv181	XVal Session 38	1	XVal Session 38-Unscramble Words-1	18.111.45.112	2012-07-12 18:37:01
23841	Load Workspace			cv179	XVal Session 38	1	XVal Session 38-Unscramble Words-1	192.54.222.11	2012-07-12 18:37:01
23843	Edit Grid	[1,1] : appear		cv181	XVal Session 38	1	XVal Session 38-Unscramble Words-1	18.111.45.112	2012-07-12 18:37:09
23852	Edit Grid	[2,1] :		cv180	XVal Session 38	1	XVal Session 38-Unscramble Words-1	192.54.222.11	2012-07-12 18:37:16
23858	Edit Grid	[1,1] : appear		cv182	XVal Session 38	1	XVal Session 38-Unscramble Words-1	18.111.59.235	2012-07-12 18:37:23
23859	Edit Grid	[4,1] :		cv182	XVal Session 38	1	XVal Session 38-Unscramble Words-1	18.111.59.235	2012-07-12 18:37:24
23860	Edit Grid	[3,1] : jelly		cv181	XVal Session 38	1	XVal Session 38-Unscramble Words-1	18.111.45.112	2012-07-12 18:37:28
23879	Edit Grid	[12,2] :		cv180	XVal Session 38	1	XVal Session 38-Unscramble Words-1	192.54.222.11	2012-07-12 18:37:51
23880	Edit Grid	[1,1] : appear jwlly		cv179	XVal Session 38	1	XVal Session 38-Unscramble Words-1	192.54.222.11	2012-07-12 18:37:53
23881	Edit Grid	[2,1] : cable		cv180	XVal Session 38	1	XVal Session 38-Unscramble Words-1	192.54.222.11	2012-07-12 18:37:55
23882	Edit Grid	[4,1] : yellow		cv181	XVal Session 38	1	XVal Session 38-Unscramble Words-1	18.111.45.112	2012-07-12 18:38:03
23883	Edit Grid	[5,1] :		cv180	XVal Session 38	1	XVal Session 38-Unscramble Words-1	192.54.222.11	2012-07-12 18:38:06
23884	Edit Grid	[2,1] : cablye		cv179	XVal Session 38	1	XVal Session 38-Unscramble Words-1	192.54.222.11	2012-07-12 18:38:06
23885	Edit Grid	[1,1] : appear		cv180	XVal Session 38	1	XVal Session 38-Unscramble Words-1	192.54.222.11	2012-07-12 18:38:09
23886	Edit Grid	[2,1] : cable		cv182	XVal Session 38	1	XVal Session 38-Unscramble Words-1	18.111.59.235	2012-07-12 18:38:25
23889	Edit Grid	[6,1] : letter		cv180	XVal Session 38	1	XVal Session 38-Unscramble Words-1	192.54.222.11	2012-07-12 18:38:29
23911	Edit Grid	[7,1] :		cv180	XVal Session 38	1	XVal Session 38-Unscramble Words-1	192.54.222.11	2012-07-12 18:38:59
23912	Load Instructions			cv179	XVal Session 38	1	XVal Session 38-Memory - Video and Image Trial-1	192.54.222.11	2012-07-12 18:39:01
23913	Load Instructions			cv180	XVal Session 38	1	XVal Session 38-Memory - Video and Image Trial-1	192.54.222.11	2012-07-12 18:39:01
23914	Load Instructions			cv182	XVal Session 38	1	XVal Session 38-Memory - Video and Image Trial-1	18.111.59.235	2012-07-12 18:39:01
23915	Load Instructions			cv181	XVal Session 38	1	XVal Session 38-Memory - Video and Image Trial-1	18.111.45.112	2012-07-12 18:39:02
23931	Load Primer			cv182	XVal Session 38	1	XVal Session 38-Memory - Video and Image Trial-1	18.111.59.235	2012-07-12 18:39:21
23932	Load Primer			cv181	XVal Session 38	1	XVal Session 38-Memory - Video and Image Trial-1	18.111.45.112	2012-07-12 18:39:21
23933	Load Primer			cv179	XVal Session 38	1	XVal Session 38-Memory - Video and Image Trial-1	192.54.222.11	2012-07-12 18:39:21
23934	Load Primer			cv180	XVal Session 38	1	XVal Session 38-Memory - Video and Image Trial-1	192.54.222.11	2012-07-12 18:39:21
23970	Load Workspace			cv182	XVal Session 38	1	XVal Session 38-Memory - Video and Image Trial-1	18.111.59.235	2012-07-12 18:40:32
23971	Load Workspace			cv181	XVal Session 38	1	XVal Session 38-Memory - Video and Image Trial-1	18.111.45.112	2012-07-12 18:40:32
23972	Load Workspace			cv180	XVal Session 38	1	XVal Session 38-Memory - Video and Image Trial-1	192.54.222.11	2012-07-12 18:40:34
23973	Load Workspace			cv179	XVal Session 38	1	XVal Session 38-Memory - Video and Image Trial-1	192.54.222.11	2012-07-12 18:40:34
23975	Edit Grid	[1,1] :		cv182	XVal Session 38	1	XVal Session 38-Memory - Video and Image Trial-1	18.111.59.235	2012-07-12 18:40:39
23980	Edit Grid	[1,1] : birds		cv182	XVal Session 38	1	XVal Session 38-Memory - Video and Image Trial-1	18.111.59.235	2012-07-12 18:40:49
23992	Edit Grid	[3,1] : left		cv179	XVal Session 38	1	XVal Session 38-Memory - Video and Image Trial-1	192.54.222.11	2012-07-12 18:41:02
24009	Edit Grid	[5,1] : one		cv179	XVal Session 38	1	XVal Session 38-Memory - Video and Image Trial-1	192.54.222.11	2012-07-12 18:41:22
24010	Edit Grid	[5,1] : 1		cv182	XVal Session 38	1	XVal Session 38-Memory - Video and Image Trial-1	18.111.59.235	2012-07-12 18:41:22
24011	Edit Grid	[7,1] : 4		cv181	XVal Session 38	1	XVal Session 38-Memory - Video and Image Trial-1	18.111.45.112	2012-07-12 18:41:29
24012	Edit Grid	[7,1] : four		cv179	XVal Session 38	1	XVal Session 38-Memory - Video and Image Trial-1	192.54.222.11	2012-07-12 18:41:30
24013	Edit Grid	[7,1] : 4		cv182	XVal Session 38	1	XVal Session 38-Memory - Video and Image Trial-1	18.111.59.235	2012-07-12 18:41:30
24019	Edit Grid	[9,1] :		cv182	XVal Session 38	1	XVal Session 38-Memory - Video and Image Trial-1	18.111.59.235	2012-07-12 18:41:36
24027	Edit Grid	[9,1] : c		cv182	XVal Session 38	1	XVal Session 38-Memory - Video and Image Trial-1	18.111.59.235	2012-07-12 18:41:58
24029	Load Instructions			cv180	XVal Session 38	1	XVal Session 38-Memory - Strategy 1-1	192.54.222.11	2012-07-12 18:42:02
24030	Load Instructions			cv182	XVal Session 38	1	XVal Session 38-Memory - Strategy 1-1	18.111.59.235	2012-07-12 18:42:02
24031	Load Instructions			cv179	XVal Session 38	1	XVal Session 38-Memory - Strategy 1-1	192.54.222.11	2012-07-12 18:42:02
24032	Load Instructions			cv181	XVal Session 38	1	XVal Session 38-Memory - Strategy 1-1	18.111.45.112	2012-07-12 18:42:02
24037	Edit Grid	[9,2] : d		cv179	XVal Session 38	1	XVal Session 38-Memory - Video and Image Trial-1	192.54.222.11	2012-07-12 18:42:12
24039	Edit Grid	[9,3] : a		cv179	XVal Session 38	1	XVal Session 38-Memory - Video and Image Trial-1	192.54.222.11	2012-07-12 18:42:21
24041	Edit Grid	[9,4] : b		cv179	XVal Session 38	1	XVal Session 38-Memory - Video and Image Trial-1	192.54.222.11	2012-07-12 18:42:23
24047	Load Workspace			cv180	XVal Session 38	1	XVal Session 38-Memory - Strategy 1-1	192.54.222.11	2012-07-12 18:42:27
24048	Load Workspace			cv182	XVal Session 38	1	XVal Session 38-Memory - Strategy 1-1	18.111.59.235	2012-07-12 18:42:27
24049	Load Workspace			cv181	XVal Session 38	1	XVal Session 38-Memory - Strategy 1-1	18.111.45.112	2012-07-12 18:42:27
24076	Load Instructions			cv179	XVal Session 38	1	XVal Session 38-Memory - Strategy 1-1	192.54.222.11	2012-07-12 18:43:17
24074	Load Workspace			cv179	XVal Session 38	1	XVal Session 38-Memory - Video and Image Trial-1	192.54.222.11	2012-07-12 18:43:17
24077	Load Workspace			cv179	XVal Session 38	1	XVal Session 38-Memory - Strategy 1-1	192.54.222.11	2012-07-12 18:43:18
24081	Load Instructions			cv179	XVal Session 38	1	XVal Session 38-Memory - Video-1	192.54.222.11	2012-07-12 18:43:27
24082	Load Instructions			cv182	XVal Session 38	1	XVal Session 38-Memory - Video-1	18.111.59.235	2012-07-12 18:43:27
24083	Load Instructions			cv180	XVal Session 38	1	XVal Session 38-Memory - Video-1	192.54.222.11	2012-07-12 18:43:27
24084	Load Instructions			cv181	XVal Session 38	1	XVal Session 38-Memory - Video-1	18.111.45.112	2012-07-12 18:43:27
24088	Load Primer			cv181	XVal Session 38	1	XVal Session 38-Memory - Video-1	18.111.45.112	2012-07-12 18:43:37
24089	Load Primer			cv180	XVal Session 38	1	XVal Session 38-Memory - Video-1	192.54.222.11	2012-07-12 18:43:37
24090	Load Primer			cv179	XVal Session 38	1	XVal Session 38-Memory - Video-1	192.54.222.11	2012-07-12 18:43:37
24091	Load Primer			cv182	XVal Session 38	1	XVal Session 38-Memory - Video-1	18.111.59.235	2012-07-12 18:43:38
24154	Load Workspace			cv182	XVal Session 38	1	XVal Session 38-Memory - Video-1	18.111.59.235	2012-07-12 18:45:37
24155	Load Workspace			cv179	XVal Session 38	1	XVal Session 38-Memory - Video-1	192.54.222.11	2012-07-12 18:45:37
24156	Load Workspace			cv181	XVal Session 38	1	XVal Session 38-Memory - Video-1	18.111.45.112	2012-07-12 18:45:37
24157	Load Workspace			cv180	XVal Session 38	1	XVal Session 38-Memory - Video-1	192.54.222.11	2012-07-12 18:45:37
24163	Edit Grid	[1,1] : 3		cv179	XVal Session 38	1	XVal Session 38-Memory - Video-1	192.54.222.11	2012-07-12 18:45:49
24168	Edit Grid	[2,1] : 4		cv179	XVal Session 38	1	XVal Session 38-Memory - Video-1	192.54.222.11	2012-07-12 18:46:01
24174	Edit Grid	[3,1] : middle		cv179	XVal Session 38	1	XVal Session 38-Memory - Video-1	192.54.222.11	2012-07-12 18:46:12
24180	Edit Grid	[4,1] :		cv179	XVal Session 38	1	XVal Session 38-Memory - Video-1	192.54.222.11	2012-07-12 18:46:17
24182	Edit Grid	[4,1] : a		cv182	XVal Session 38	1	XVal Session 38-Memory - Video-1	18.111.59.235	2012-07-12 18:46:40
24183	Edit Grid	[4,2] : c		cv182	XVal Session 38	1	XVal Session 38-Memory - Video-1	18.111.59.235	2012-07-12 18:46:45
24184	Edit Grid	[4,3] : d		cv182	XVal Session 38	1	XVal Session 38-Memory - Video-1	18.111.59.235	2012-07-12 18:46:48
24185	Edit Grid	[5,1] : c		cv179	XVal Session 38	1	XVal Session 38-Memory - Video-1	192.54.222.11	2012-07-12 18:46:48
24186	Edit Grid	[4,3] : dd		cv179	XVal Session 38	1	XVal Session 38-Memory - Video-1	192.54.222.11	2012-07-12 18:46:50
24187	Edit Grid	[4,4] : b		cv182	XVal Session 38	1	XVal Session 38-Memory - Video-1	18.111.59.235	2012-07-12 18:46:52
24188	Edit Grid	[5,1] :		cv181	XVal Session 38	1	XVal Session 38-Memory - Video-1	18.111.45.112	2012-07-12 18:46:54
24189	Edit Grid	[4,3] : d		cv182	XVal Session 38	1	XVal Session 38-Memory - Video-1	18.111.59.235	2012-07-12 18:46:57
24192	Edit Grid	[5,1] : hazel		cv182	XVal Session 38	1	XVal Session 38-Memory - Video-1	18.111.59.235	2012-07-12 18:47:23
24198	Load Instructions			cv180	XVal Session 38	1	XVal Session 38-Memory - Picture-1	192.54.222.11	2012-07-12 18:47:37
24199	Load Instructions			cv182	XVal Session 38	1	XVal Session 38-Memory - Picture-1	18.111.59.235	2012-07-12 18:47:37
24200	Load Instructions			cv181	XVal Session 38	1	XVal Session 38-Memory - Picture-1	18.111.45.112	2012-07-12 18:47:37
24201	Load Instructions			cv179	XVal Session 38	1	XVal Session 38-Memory - Picture-1	192.54.222.11	2012-07-12 18:47:38
24207	Load Primer			cv181	XVal Session 38	1	XVal Session 38-Memory - Picture-1	18.111.45.112	2012-07-12 18:47:47
24208	Load Primer			cv179	XVal Session 38	1	XVal Session 38-Memory - Picture-1	192.54.222.11	2012-07-12 18:47:47
24209	Load Primer			cv180	XVal Session 38	1	XVal Session 38-Memory - Picture-1	192.54.222.11	2012-07-12 18:47:47
24210	Load Primer			cv182	XVal Session 38	1	XVal Session 38-Memory - Picture-1	18.111.59.235	2012-07-12 18:47:50
24246	Load Workspace			cv182	XVal Session 38	1	XVal Session 38-Memory - Picture-1	18.111.59.235	2012-07-12 18:49:17
24247	Load Workspace			cv181	XVal Session 38	1	XVal Session 38-Memory - Picture-1	18.111.45.112	2012-07-12 18:49:17
24248	Load Workspace			cv180	XVal Session 38	1	XVal Session 38-Memory - Picture-1	192.54.222.11	2012-07-12 18:49:17
24249	Load Workspace			cv179	XVal Session 38	1	XVal Session 38-Memory - Picture-1	192.54.222.11	2012-07-12 18:49:17
24256	Edit Grid	[2,1] : flute		cv179	XVal Session 38	1	XVal Session 38-Memory - Picture-1	192.54.222.11	2012-07-12 18:49:30
24258	Edit Grid	[3,1] : blue		cv182	XVal Session 38	1	XVal Session 38-Memory - Picture-1	18.111.59.235	2012-07-12 18:49:36
24273	Edit Grid	[4,1] : one		cv182	XVal Session 38	1	XVal Session 38-Memory - Picture-1	18.111.59.235	2012-07-12 18:49:59
24278	Edit Grid	[5,1] :		cv182	XVal Session 38	1	XVal Session 38-Memory - Picture-1	18.111.59.235	2012-07-12 18:50:02
24285	Edit Grid	[5,1] : 2		cv181	XVal Session 38	1	XVal Session 38-Memory - Picture-1	18.111.45.112	2012-07-12 18:50:16
24289	Edit Grid	[5,1] : 2two		cv179	XVal Session 38	1	XVal Session 38-Memory - Picture-1	192.54.222.11	2012-07-12 18:50:24
24290	Edit Grid	[6,1] :		cv181	XVal Session 38	1	XVal Session 38-Memory - Picture-1	18.111.45.112	2012-07-12 18:50:26
24291	Edit Grid	[5,1] : 2		cv181	XVal Session 38	1	XVal Session 38-Memory - Picture-1	18.111.45.112	2012-07-12 18:50:30
24293	Edit Grid	[6,1] : almtrees		cv179	XVal Session 38	1	XVal Session 38-Memory - Picture-1	192.54.222.11	2012-07-12 18:50:31
24294	Edit Grid	[7,1] :		cv179	XVal Session 38	1	XVal Session 38-Memory - Picture-1	192.54.222.11	2012-07-12 18:50:32
24295	Edit Grid	[6,1] : palm trees		cv181	XVal Session 38	1	XVal Session 38-Memory - Picture-1	18.111.45.112	2012-07-12 18:50:36
24296	Edit Grid	[6,1] : palmtrees		cv179	XVal Session 38	1	XVal Session 38-Memory - Picture-1	192.54.222.11	2012-07-12 18:50:37
24299	Edit Grid	[7,1] : black		cv179	XVal Session 38	1	XVal Session 38-Memory - Picture-1	192.54.222.11	2012-07-12 18:50:58
24304	Load Instructions			cv180	XVal Session 38	1	XVal Session 38-Memory - Words Trial -1	192.54.222.11	2012-07-12 18:51:17
24305	Load Instructions			cv182	XVal Session 38	1	XVal Session 38-Memory - Words Trial -1	18.111.59.235	2012-07-12 18:51:17
24306	Load Instructions			cv179	XVal Session 38	1	XVal Session 38-Memory - Words Trial -1	192.54.222.11	2012-07-12 18:51:17
24307	Load Instructions			cv181	XVal Session 38	1	XVal Session 38-Memory - Words Trial -1	18.111.45.112	2012-07-12 18:51:17
24321	Load Primer			cv181	XVal Session 38	1	XVal Session 38-Memory - Words Trial -1	18.111.45.112	2012-07-12 18:51:37
24323	Load Primer			cv180	XVal Session 38	1	XVal Session 38-Memory - Words Trial -1	192.54.222.11	2012-07-12 18:51:37
24324	Load Primer			cv182	XVal Session 38	1	XVal Session 38-Memory - Words Trial -1	18.111.59.235	2012-07-12 18:51:37
24325	Load Primer			cv179	XVal Session 38	1	XVal Session 38-Memory - Words Trial -1	192.54.222.11	2012-07-12 18:51:38
24326	Load Primer			cv182	XVal Session 38	1	XVal Session 38-Memory - Words Trial -1	18.111.59.235	2012-07-12 18:51:40
24347	Load Workspace			cv182	XVal Session 38	1	XVal Session 38-Memory - Words Trial -1	18.111.59.235	2012-07-12 18:53:07
24348	Load Workspace			cv180	XVal Session 38	1	XVal Session 38-Memory - Words Trial -1	192.54.222.11	2012-07-12 18:53:07
24349	Load Workspace			cv181	XVal Session 38	1	XVal Session 38-Memory - Words Trial -1	18.111.45.112	2012-07-12 18:53:07
24350	Load Workspace			cv179	XVal Session 38	1	XVal Session 38-Memory - Words Trial -1	192.54.222.11	2012-07-12 18:53:07
	Edit pad (rev 0)		Claudia	cv402	XVal Session 38	1	XVal Session 38-Memory - Words Trial -1		2012-07-12 18:53:10.331000
	Edit pad (rev 1)		Claudia	cv402	XVal Session 38	1	XVal Session 38-Memory - Words Trial -1		2012-07-12 18:53:10.830000
	Edit pad (rev 2)		Claudia	cv402	XVal Session 38	1	XVal Session 38-Memory - Words Trial -1		2012-07-12 18:53:11.330000
	Edit pad (rev 3)		Claudia	cv402	XVal Session 38	1	XVal Session 38-Memory - Words Trial -1		2012-07-12 18:53:11.841000
	Edit pad (rev 4)		sean	cv372	XVal Session 38	1	XVal Session 38-Memory - Words Trial -1		2012-07-12 18:53:13.439000
	Edit pad (rev 5)		Claudia	cv402	XVal Session 38	1	XVal Session 38-Memory - Words Trial -1		2012-07-12 18:53:13.517000
	Edit pad (rev 6)		sean	cv372	XVal Session 38	1	XVal Session 38-Memory - Words Trial -1		2012-07-12 18:53:13.936000
	Edit pad (rev 7)		Claudia	cv402	XVal Session 38	1	XVal Session 38-Memory - Words Trial -1		2012-07-12 18:53:14.028000
	Edit pad (rev 8)		sean	cv372	XVal Session 38	1	XVal Session 38-Memory - Words Trial -1		2012-07-12 18:53:14.443000
	Edit pad (rev 9)		Claudia	cv402	XVal Session 38	1	XVal Session 38-Memory - Words Trial -1		2012-07-12 18:53:14.555000
	Edit pad (rev 10)		jeral	cv311	XVal Session 38	1	XVal Session 38-Memory - Words Trial -1		2012-07-12 18:53:15.030000
	Edit pad (rev 11)		Claudia	cv402	XVal Session 38	1	XVal Session 38-Memory - Words Trial -1		2012-07-12 18:53:15.060000
	Edit pad (rev 12)		Claudia	cv402	XVal Session 38	1	XVal Session 38-Memory - Words Trial -1		2012-07-12 18:53:15.570000
	Edit pad (rev 13)		sean	cv372	XVal Session 38	1	XVal Session 38-Memory - Words Trial -1		2012-07-12 18:53:15.666000
	Edit pad (rev 14)		sean	cv372	XVal Session 38	1	XVal Session 38-Memory - Words Trial -1		2012-07-12 18:53:16.217000
	Edit pad (rev 15)		Claudia	cv402	XVal Session 38	1	XVal Session 38-Memory - Words Trial -1		2012-07-12 18:53:16.410000
	Edit pad (rev 16)		sean	cv372	XVal Session 38	1	XVal Session 38-Memory - Words Trial -1		2012-07-12 18:53:16.709000
	Edit pad (rev 17)		Claudia	cv402	XVal Session 38	1	XVal Session 38-Memory - Words Trial -1		2012-07-12 18:53:16.917000
	Edit pad (rev 18)		sean	cv372	XVal Session 38	1	XVal Session 38-Memory - Words Trial -1		2012-07-12 18:53:17.215000
	Edit pad (rev 19)		Claudia	cv402	XVal Session 38	1	XVal Session 38-Memory - Words Trial -1		2012-07-12 18:53:17.427000
	Edit pad (rev 20)		sean	cv372	XVal Session 38	1	XVal Session 38-Memory - Words Trial -1		2012-07-12 18:53:17.715000
	Edit pad (rev 21)		Claudia	cv402	XVal Session 38	1	XVal Session 38-Memory - Words Trial -1		2012-07-12 18:53:17.933000
	Edit pad (rev 22)		sean	cv372	XVal Session 38	1	XVal Session 38-Memory - Words Trial -1		2012-07-12 18:53:18.213000
	Edit pad (rev 23)		Claudia	cv402	XVal Session 38	1	XVal Session 38-Memory - Words Trial -1		2012-07-12 18:53:18.440000
	Edit pad (rev 24)		jeral	cv311	XVal Session 38	1	XVal Session 38-Memory - Words Trial -1		2012-07-12 18:53:18.672000
	Edit pad (rev 25)		Jamey	cv409	XVal Session 38	1	XVal Session 38-Memory - Words Trial -1		2012-07-12 18:53:18.708000
	Edit pad (rev 26)		sean	cv372	XVal Session 38	1	XVal Session 38-Memory - Words Trial -1		2012-07-12 18:53:18.716000
	Edit pad (rev 27)		Claudia	cv402	XVal Session 38	1	XVal Session 38-Memory - Words Trial -1		2012-07-12 18:53:18.941000
	Edit pad (rev 28)		jeral	cv311	XVal Session 38	1	XVal Session 38-Memory - Words Trial -1		2012-07-12 18:53:19.172000
	Edit pad (rev 29)		sean	cv372	XVal Session 38	1	XVal Session 38-Memory - Words Trial -1		2012-07-12 18:53:19.221000
	Edit pad (rev 30)		Claudia	cv402	XVal Session 38	1	XVal Session 38-Memory - Words Trial -1		2012-07-12 18:53:19.441000
	Edit pad (rev 31)		sean	cv372	XVal Session 38	1	XVal Session 38-Memory - Words Trial -1		2012-07-12 18:53:19.717000
	Edit pad (rev 32)		jeral	cv311	XVal Session 38	1	XVal Session 38-Memory - Words Trial -1		2012-07-12 18:53:19.833000
	Edit pad (rev 33)		Claudia	cv402	XVal Session 38	1	XVal Session 38-Memory - Words Trial -1		2012-07-12 18:53:19.951000
	Edit pad (rev 34)		sean	cv372	XVal Session 38	1	XVal Session 38-Memory - Words Trial -1		2012-07-12 18:53:20.218000
	Edit pad (rev 35)		jeral	cv311	XVal Session 38	1	XVal Session 38-Memory - Words Trial -1		2012-07-12 18:53:20.880000
	Edit pad (rev 36)		Claudia	cv402	XVal Session 38	1	XVal Session 38-Memory - Words Trial -1		2012-07-12 18:53:20.897000
	Edit pad (rev 37)		Jamey	cv409	XVal Session 38	1	XVal Session 38-Memory - Words Trial -1		2012-07-12 18:53:21.177000
	Edit pad (rev 38)		jeral	cv311	XVal Session 38	1	XVal Session 38-Memory - Words Trial -1		2012-07-12 18:53:21.377000
	Edit pad (rev 39)		jeral	cv311	XVal Session 38	1	XVal Session 38-Memory - Words Trial -1		2012-07-12 18:53:21.879000
	Edit pad (rev 40)		Claudia	cv402	XVal Session 38	1	XVal Session 38-Memory - Words Trial -1		2012-07-12 18:53:21.974000
	Edit pad (rev 41)		Jamey	cv409	XVal Session 38	1	XVal Session 38-Memory - Words Trial -1		2012-07-12 18:53:22.008000
	Edit pad (rev 42)		Jamey	cv409	XVal Session 38	1	XVal Session 38-Memory - Words Trial -1		2012-07-12 18:53:22.518000
	Edit pad (rev 43)		Claudia	cv402	XVal Session 38	1	XVal Session 38-Memory - Words Trial -1		2012-07-12 18:53:22.764000
	Edit pad (rev 44)		Jamey	cv409	XVal Session 38	1	XVal Session 38-Memory - Words Trial -1		2012-07-12 18:53:23.017000
	Edit pad (rev 45)		Jamey	cv409	XVal Session 38	1	XVal Session 38-Memory - Words Trial -1		2012-07-12 18:53:23.517000
	Edit pad (rev 46)		Claudia	cv402	XVal Session 38	1	XVal Session 38-Memory - Words Trial -1		2012-07-12 18:53:23.586000
	Edit pad (rev 47)		jeral	cv311	XVal Session 38	1	XVal Session 38-Memory - Words Trial -1		2012-07-12 18:53:23.830000
	Edit pad (rev 48)		Jamey	cv409	XVal Session 38	1	XVal Session 38-Memory - Words Trial -1		2012-07-12 18:53:24.016000
	Edit pad (rev 49)		Claudia	cv402	XVal Session 38	1	XVal Session 38-Memory - Words Trial -1		2012-07-12 18:53:24.087000
	Edit pad (rev 50)		sean	cv372	XVal Session 38	1	XVal Session 38-Memory - Words Trial -1		2012-07-12 18:53:24.261000
	Edit pad (rev 51)		jeral	cv311	XVal Session 38	1	XVal Session 38-Memory - Words Trial -1		2012-07-12 18:53:24.329000
	Edit pad (rev 52)		Jamey	cv409	XVal Session 38	1	XVal Session 38-Memory - Words Trial -1		2012-07-12 18:53:24.517000
	Edit pad (rev 53)		Claudia	cv402	XVal Session 38	1	XVal Session 38-Memory - Words Trial -1		2012-07-12 18:53:24.591000
	Edit pad (rev 54)		sean	cv372	XVal Session 38	1	XVal Session 38-Memory - Words Trial -1		2012-07-12 18:53:24.758000
	Edit pad (rev 55)		jeral	cv311	XVal Session 38	1	XVal Session 38-Memory - Words Trial -1		2012-07-12 18:53:24.888000
	Edit pad (rev 56)		Jamey	cv409	XVal Session 38	1	XVal Session 38-Memory - Words Trial -1		2012-07-12 18:53:25.016000
	Edit pad (rev 57)		Claudia	cv402	XVal Session 38	1	XVal Session 38-Memory - Words Trial -1		2012-07-12 18:53:25.090000
	Edit pad (rev 58)		sean	cv372	XVal Session 38	1	XVal Session 38-Memory - Words Trial -1		2012-07-12 18:53:25.259000
	Edit pad (rev 59)		jeral	cv311	XVal Session 38	1	XVal Session 38-Memory - Words Trial -1		2012-07-12 18:53:25.392000
	Edit pad (rev 60)		Jamey	cv409	XVal Session 38	1	XVal Session 38-Memory - Words Trial -1		2012-07-12 18:53:25.517000
	Edit pad (rev 61)		Claudia	cv402	XVal Session 38	1	XVal Session 38-Memory - Words Trial -1		2012-07-12 18:53:25.608000
	Edit pad (rev 62)		sean	cv372	XVal Session 38	1	XVal Session 38-Memory - Words Trial -1		2012-07-12 18:53:25.761000
	Edit pad (rev 63)		jeral	cv311	XVal Session 38	1	XVal Session 38-Memory - Words Trial -1		2012-07-12 18:53:25.892000
	Edit pad (rev 64)		Jamey	cv409	XVal Session 38	1	XVal Session 38-Memory - Words Trial -1		2012-07-12 18:53:26.020000
	Edit pad (rev 65)		Claudia	cv402	XVal Session 38	1	XVal Session 38-Memory - Words Trial -1		2012-07-12 18:53:26.106000
	Edit pad (rev 66)		sean	cv372	XVal Session 38	1	XVal Session 38-Memory - Words Trial -1		2012-07-12 18:53:26.270000
	Edit pad (rev 67)		jeral	cv311	XVal Session 38	1	XVal Session 38-Memory - Words Trial -1		2012-07-12 18:53:26.393000
	Edit pad (rev 68)		Jamey	cv409	XVal Session 38	1	XVal Session 38-Memory - Words Trial -1		2012-07-12 18:53:26.518000
	Edit pad (rev 69)		Claudia	cv402	XVal Session 38	1	XVal Session 38-Memory - Words Trial -1		2012-07-12 18:53:26.608000
	Edit pad (rev 70)		sean	cv372	XVal Session 38	1	XVal Session 38-Memory - Words Trial -1		2012-07-12 18:53:26.768000
	Edit pad (rev 71)		Claudia	cv402	XVal Session 38	1	XVal Session 38-Memory - Words Trial -1		2012-07-12 18:53:27.109000
	Edit pad (rev 72)		sean	cv372	XVal Session 38	1	XVal Session 38-Memory - Words Trial -1		2012-07-12 18:53:27.262000
	Edit pad (rev 73)		Claudia	cv402	XVal Session 38	1	XVal Session 38-Memory - Words Trial -1		2012-07-12 18:53:27.608000
	Edit pad (rev 74)		sean	cv372	XVal Session 38	1	XVal Session 38-Memory - Words Trial -1		2012-07-12 18:53:27.768000
	Edit pad (rev 75)		jeral	cv311	XVal Session 38	1	XVal Session 38-Memory - Words Trial -1		2012-07-12 18:53:27.963000
	Edit pad (rev 76)		Claudia	cv402	XVal Session 38	1	XVal Session 38-Memory - Words Trial -1		2012-07-12 18:53:28.106000
	Edit pad (rev 77)		Claudia	cv402	XVal Session 38	1	XVal Session 38-Memory - Words Trial -1		2012-07-12 18:53:28.610000
	Edit pad (rev 78)		Claudia	cv402	XVal Session 38	1	XVal Session 38-Memory - Words Trial -1		2012-07-12 18:53:29.106000
	Edit pad (rev 79)		jeral	cv311	XVal Session 38	1	XVal Session 38-Memory - Words Trial -1		2012-07-12 18:53:29.360000
	Edit pad (rev 80)		Claudia	cv402	XVal Session 38	1	XVal Session 38-Memory - Words Trial -1		2012-07-12 18:53:29.608000
	Edit pad (rev 81)		jeral	cv311	XVal Session 38	1	XVal Session 38-Memory - Words Trial -1		2012-07-12 18:53:29.861000
	Edit pad (rev 82)		jeral	cv311	XVal Session 38	1	XVal Session 38-Memory - Words Trial -1		2012-07-12 18:53:30.473000
	Edit pad (rev 83)		jeral	cv311	XVal Session 38	1	XVal Session 38-Memory - Words Trial -1		2012-07-12 18:53:31.445000
	Edit pad (rev 84)		jeral	cv311	XVal Session 38	1	XVal Session 38-Memory - Words Trial -1		2012-07-12 18:53:32.339000
	Edit pad (rev 85)		Jamey	cv409	XVal Session 38	1	XVal Session 38-Memory - Words Trial -1		2012-07-12 18:53:32.542000
	Edit pad (rev 86)		Jamey	cv409	XVal Session 38	1	XVal Session 38-Memory - Words Trial -1		2012-07-12 18:53:33.363000
	Edit pad (rev 87)		jeral	cv311	XVal Session 38	1	XVal Session 38-Memory - Words Trial -1		2012-07-12 18:53:33.438000
	Edit pad (rev 88)		Claudia	cv402	XVal Session 38	1	XVal Session 38-Memory - Words Trial -1		2012-07-12 18:53:33.448000
	Edit pad (rev 89)		jeral	cv311	XVal Session 38	1	XVal Session 38-Memory - Words Trial -1		2012-07-12 18:53:33.938000
	Edit pad (rev 90)		Claudia	cv402	XVal Session 38	1	XVal Session 38-Memory - Words Trial -1		2012-07-12 18:53:33.952000
	Edit pad (rev 91)		jeral	cv311	XVal Session 38	1	XVal Session 38-Memory - Words Trial -1		2012-07-12 18:53:34.440000
	Edit pad (rev 92)		Claudia	cv402	XVal Session 38	1	XVal Session 38-Memory - Words Trial -1		2012-07-12 18:53:34.452000
	Edit pad (rev 93)		jeral	cv311	XVal Session 38	1	XVal Session 38-Memory - Words Trial -1		2012-07-12 18:53:34.939000
	Edit pad (rev 94)		Claudia	cv402	XVal Session 38	1	XVal Session 38-Memory - Words Trial -1		2012-07-12 18:53:34.953000
	Edit pad (rev 95)		jeral	cv311	XVal Session 38	1	XVal Session 38-Memory - Words Trial -1		2012-07-12 18:53:35.436000
	Edit pad (rev 96)		Jamey	cv409	XVal Session 38	1	XVal Session 38-Memory - Words Trial -1		2012-07-12 18:53:35.922000
	Edit pad (rev 97)		Jamey	cv409	XVal Session 38	1	XVal Session 38-Memory - Words Trial -1		2012-07-12 18:53:36.425000
	Edit pad (rev 98)		Jamey	cv409	XVal Session 38	1	XVal Session 38-Memory - Words Trial -1		2012-07-12 18:53:36.921000
	Edit pad (rev 99)		Jamey	cv409	XVal Session 38	1	XVal Session 38-Memory - Words Trial -1		2012-07-12 18:53:37.425000
	Edit pad (rev 100)		Jamey	cv409	XVal Session 38	1	XVal Session 38-Memory - Words Trial -1		2012-07-12 18:53:37.929000
	Edit pad (rev 101)		Jamey	cv409	XVal Session 38	1	XVal Session 38-Memory - Words Trial -1		2012-07-12 18:53:38.429000
	Edit pad (rev 102)		Jamey	cv409	XVal Session 38	1	XVal Session 38-Memory - Words Trial -1		2012-07-12 18:53:38.933000
	Edit pad (rev 103)		Jamey	cv409	XVal Session 38	1	XVal Session 38-Memory - Words Trial -1		2012-07-12 18:53:39.431000
	Edit pad (rev 104)		jeral	cv311	XVal Session 38	1	XVal Session 38-Memory - Words Trial -1		2012-07-12 18:53:39.642000
[truncated: 832 more rows]
