# Supplementary material for: Dynamics of collective performance in collaboration networks
Source: PLoS One. 2018 Oct 10;13(10):e0204547. doi: 10.1371/journal.pone.0204547 (PMC6179230; doi:10.1371/journal.pone.0204547)
Supplement: S1 Dataset — (ZIP) [file pone.0204547.s001.zip › data/team-data/team-chat-logs/XVal Session 63 - Group 1 - LogFile.csv]

id	event	data	chat_name	subject	session	session_group	completed_task	ip_address	timestamp
35287	Entering waiting room			cv294	XVal Session 63			18.111.10.174	2012-07-16 10:18:54
35288	Entering waiting room			cv293	XVal Session 63			192.54.222.3	2012-07-16 10:19:04
35293	Entering waiting room			cv295	XVal Session 63			192.54.222.3	2012-07-16 10:19:08
35294	Entering waiting room			cv296	XVal Session 63			192.54.222.3	2012-07-16 10:19:08
35303	Setup participants				XVal Session 63				2012-07-16 10:19:38
35304	Setup tasks				XVal Session 63				2012-07-16 10:19:38
35305	Introduction	Starting in 25 seconds		cv293	XVal Session 63	1		192.54.222.3	2012-07-16 10:19:38
35306	Introduction	Starting in 25 seconds		cv295	XVal Session 63	1		192.54.222.3	2012-07-16 10:19:38
35307	Introduction	Starting in 25 seconds		cv294	XVal Session 63	1		18.111.10.174	2012-07-16 10:19:38
35308	Introduction	Starting in 24 seconds		cv296	XVal Session 63	1		192.54.222.3	2012-07-16 10:19:39
35309	Load Instructions			cv296	XVal Session 63	1	XVal Session 63-Introduction-1	192.54.222.3	2012-07-16 10:20:03
35310	Load Instructions			cv293	XVal Session 63	1	XVal Session 63-Introduction-1	192.54.222.3	2012-07-16 10:20:03
35311	Load Instructions			cv295	XVal Session 63	1	XVal Session 63-Introduction-1	192.54.222.3	2012-07-16 10:20:03
35312	Load Instructions			cv294	XVal Session 63	1	XVal Session 63-Introduction-1	18.111.10.174	2012-07-16 10:20:04
35314	Load Workspace			cv293	XVal Session 63	1	XVal Session 63-Introduction-1	192.54.222.3	2012-07-16 10:20:23
35315	Load Workspace			cv294	XVal Session 63	1	XVal Session 63-Introduction-1	18.111.10.174	2012-07-16 10:20:23
35316	Load Workspace			cv295	XVal Session 63	1	XVal Session 63-Introduction-1	192.54.222.3	2012-07-16 10:20:23
35317	Load Workspace			cv296	XVal Session 63	1	XVal Session 63-Introduction-1	192.54.222.3	2012-07-16 10:20:23
	Edit pad (rev 0)		nic	cv403	XVal Session 63	1	XVal Session 63-Introduction-1		2012-07-16 10:21:18.673000
	Edit pad (rev 1)		nic	cv403	XVal Session 63	1	XVal Session 63-Introduction-1		2012-07-16 10:21:19.175000
	Edit pad (rev 2)		Brady	cv405	XVal Session 63	1	XVal Session 63-Introduction-1		2012-07-16 10:21:20.391000
	Edit pad (rev 3)		Brady	cv405	XVal Session 63	1	XVal Session 63-Introduction-1		2012-07-16 10:21:20.898000
	Edit pad (rev 4)		Jamey	cv409	XVal Session 63	1	XVal Session 63-Introduction-1		2012-07-16 10:21:21.100000
	Edit pad (rev 5)		Brady	cv405	XVal Session 63	1	XVal Session 63-Introduction-1		2012-07-16 10:21:22.195000
	Edit pad (rev 6)		Brady	cv405	XVal Session 63	1	XVal Session 63-Introduction-1		2012-07-16 10:21:22.695000
	Edit pad (rev 7)		Brady	cv405	XVal Session 63	1	XVal Session 63-Introduction-1		2012-07-16 10:21:25.659000
	Edit pad (rev 8)		Brady	cv405	XVal Session 63	1	XVal Session 63-Introduction-1		2012-07-16 10:21:26.161000
	Edit pad (rev 9)		Brady	cv405	XVal Session 63	1	XVal Session 63-Introduction-1		2012-07-16 10:21:26.663000
	Edit pad (rev 10)		Xing	cv400	XVal Session 63	1	XVal Session 63-Introduction-1		2012-07-16 10:21:26.758000
	Edit pad (rev 11)		Brady	cv405	XVal Session 63	1	XVal Session 63-Introduction-1		2012-07-16 10:21:27.251000
	Edit pad (rev 12)		Xing	cv400	XVal Session 63	1	XVal Session 63-Introduction-1		2012-07-16 10:21:27.266000
	Edit pad (rev 13)		Brady	cv405	XVal Session 63	1	XVal Session 63-Introduction-1		2012-07-16 10:21:27.757000
	Edit pad (rev 14)		Brady	cv405	XVal Session 63	1	XVal Session 63-Introduction-1		2012-07-16 10:21:28.257000
	Edit pad (rev 15)		Brady	cv405	XVal Session 63	1	XVal Session 63-Introduction-1		2012-07-16 10:21:28.757000
	Edit pad (rev 16)		Brady	cv405	XVal Session 63	1	XVal Session 63-Introduction-1		2012-07-16 10:21:29.263000
	Edit pad (rev 17)		Jamey	cv409	XVal Session 63	1	XVal Session 63-Introduction-1		2012-07-16 10:21:29.283000
	Edit pad (rev 18)		Brady	cv405	XVal Session 63	1	XVal Session 63-Introduction-1		2012-07-16 10:21:29.773000
	Edit pad (rev 19)		Jamey	cv409	XVal Session 63	1	XVal Session 63-Introduction-1		2012-07-16 10:21:29.792000
	Edit pad (rev 20)		Jamey	cv409	XVal Session 63	1	XVal Session 63-Introduction-1		2012-07-16 10:21:30.292000
	Edit pad (rev 21)		Jamey	cv409	XVal Session 63	1	XVal Session 63-Introduction-1		2012-07-16 10:21:30.791000
	Edit pad (rev 22)		Brady	cv405	XVal Session 63	1	XVal Session 63-Introduction-1		2012-07-16 10:21:31.891000
	Edit pad (rev 23)		Brady	cv405	XVal Session 63	1	XVal Session 63-Introduction-1		2012-07-16 10:21:33.077000
	Edit pad (rev 24)		Brady	cv405	XVal Session 63	1	XVal Session 63-Introduction-1		2012-07-16 10:21:37.196000
	Edit pad (rev 25)		Jamey	cv409	XVal Session 63	1	XVal Session 63-Introduction-1		2012-07-16 10:21:37.786000
	Edit pad (rev 26)		Brady	cv405	XVal Session 63	1	XVal Session 63-Introduction-1		2012-07-16 10:21:37.894000
	Edit pad (rev 27)		Brady	cv405	XVal Session 63	1	XVal Session 63-Introduction-1		2012-07-16 10:21:38.399000
	Edit pad (rev 28)		Brady	cv405	XVal Session 63	1	XVal Session 63-Introduction-1		2012-07-16 10:21:38.898000
35328	Load Instructions			cv293	XVal Session 63	1	XVal Session 63-Typing - Text-1	192.54.222.3	2012-07-16 10:21:53
35329	Load Instructions			cv295	XVal Session 63	1	XVal Session 63-Typing - Text-1	192.54.222.3	2012-07-16 10:21:53
35330	Load Instructions			cv294	XVal Session 63	1	XVal Session 63-Typing - Text-1	18.111.10.174	2012-07-16 10:21:53
35331	Load Instructions			cv296	XVal Session 63	1	XVal Session 63-Typing - Text-1	192.54.222.3	2012-07-16 10:21:53
35336	Load Workspace			cv293	XVal Session 63	1	XVal Session 63-Typing - Text-1	192.54.222.3	2012-07-16 10:22:33
35337	Load Workspace			cv295	XVal Session 63	1	XVal Session 63-Typing - Text-1	192.54.222.3	2012-07-16 10:22:33
35338	Load Workspace			cv296	XVal Session 63	1	XVal Session 63-Typing - Text-1	192.54.222.3	2012-07-16 10:22:33
35339	Load Workspace			cv294	XVal Session 63	1	XVal Session 63-Typing - Text-1	18.111.10.174	2012-07-16 10:22:33
	Edit pad (rev 0)		nic	cv403	XVal Session 63	1	XVal Session 63-Typing - Text-1		2012-07-16 10:22:53.577000
	Edit pad (rev 1)		nic	cv403	XVal Session 63	1	XVal Session 63-Typing - Text-1		2012-07-16 10:22:54.083000
	Edit pad (rev 2)		nic	cv403	XVal Session 63	1	XVal Session 63-Typing - Text-1		2012-07-16 10:22:54.587000
	Edit pad (rev 3)		nic	cv403	XVal Session 63	1	XVal Session 63-Typing - Text-1		2012-07-16 10:22:55.087000
	Edit pad (rev 4)		nic	cv403	XVal Session 63	1	XVal Session 63-Typing - Text-1		2012-07-16 10:22:55.598000
	Edit pad (rev 5)		nic	cv403	XVal Session 63	1	XVal Session 63-Typing - Text-1		2012-07-16 10:22:56.098000
	Edit pad (rev 6)		nic	cv403	XVal Session 63	1	XVal Session 63-Typing - Text-1		2012-07-16 10:22:56.597000
	Edit pad (rev 7)		nic	cv403	XVal Session 63	1	XVal Session 63-Typing - Text-1		2012-07-16 10:22:57.098000
	Edit pad (rev 8)		nic	cv403	XVal Session 63	1	XVal Session 63-Typing - Text-1		2012-07-16 10:22:57.600000
	Edit pad (rev 9)		nic	cv403	XVal Session 63	1	XVal Session 63-Typing - Text-1		2012-07-16 10:22:58.099000
	Edit pad (rev 10)		Jamey	cv409	XVal Session 63	1	XVal Session 63-Typing - Text-1		2012-07-16 10:22:58.149000
	Edit pad (rev 11)		nic	cv403	XVal Session 63	1	XVal Session 63-Typing - Text-1		2012-07-16 10:22:58.598000
	Edit pad (rev 12)		Jamey	cv409	XVal Session 63	1	XVal Session 63-Typing - Text-1		2012-07-16 10:22:58.649000
	Edit pad (rev 13)		nic	cv403	XVal Session 63	1	XVal Session 63-Typing - Text-1		2012-07-16 10:22:59.113000
	Edit pad (rev 14)		Jamey	cv409	XVal Session 63	1	XVal Session 63-Typing - Text-1		2012-07-16 10:22:59.151000
	Edit pad (rev 15)		nic	cv403	XVal Session 63	1	XVal Session 63-Typing - Text-1		2012-07-16 10:22:59.613000
	Edit pad (rev 16)		Jamey	cv409	XVal Session 63	1	XVal Session 63-Typing - Text-1		2012-07-16 10:22:59.651000
	Edit pad (rev 17)		nic	cv403	XVal Session 63	1	XVal Session 63-Typing - Text-1		2012-07-16 10:23:00.113000
	Edit pad (rev 18)		Jamey	cv409	XVal Session 63	1	XVal Session 63-Typing - Text-1		2012-07-16 10:23:00.150000
	Edit pad (rev 19)		nic	cv403	XVal Session 63	1	XVal Session 63-Typing - Text-1		2012-07-16 10:23:00.629000
	Edit pad (rev 20)		Jamey	cv409	XVal Session 63	1	XVal Session 63-Typing - Text-1		2012-07-16 10:23:00.654000
	Edit pad (rev 21)		Jamey	cv409	XVal Session 63	1	XVal Session 63-Typing - Text-1		2012-07-16 10:23:01.154000
	Edit pad (rev 22)		nic	cv403	XVal Session 63	1	XVal Session 63-Typing - Text-1		2012-07-16 10:23:01.187000
	Edit pad (rev 23)		Jamey	cv409	XVal Session 63	1	XVal Session 63-Typing - Text-1		2012-07-16 10:23:01.666000
	Edit pad (rev 24)		nic	cv403	XVal Session 63	1	XVal Session 63-Typing - Text-1		2012-07-16 10:23:01.690000
	Edit pad (rev 25)		nic	cv403	XVal Session 63	1	XVal Session 63-Typing - Text-1		2012-07-16 10:23:02.190000
	Edit pad (rev 26)		nic	cv403	XVal Session 63	1	XVal Session 63-Typing - Text-1		2012-07-16 10:23:02.691000
	Edit pad (rev 27)		nic	cv403	XVal Session 63	1	XVal Session 63-Typing - Text-1		2012-07-16 10:23:03.196000
	Edit pad (rev 28)		nic	cv403	XVal Session 63	1	XVal Session 63-Typing - Text-1		2012-07-16 10:23:03.707000
	Edit pad (rev 29)		Jamey	cv409	XVal Session 63	1	XVal Session 63-Typing - Text-1		2012-07-16 10:23:03.942000
	Edit pad (rev 30)		nic	cv403	XVal Session 63	1	XVal Session 63-Typing - Text-1		2012-07-16 10:23:04.208000
	Edit pad (rev 31)		Jamey	cv409	XVal Session 63	1	XVal Session 63-Typing - Text-1		2012-07-16 10:23:04.447000
	Edit pad (rev 32)		nic	cv403	XVal Session 63	1	XVal Session 63-Typing - Text-1		2012-07-16 10:23:04.705000
	Edit pad (rev 33)		Jamey	cv409	XVal Session 63	1	XVal Session 63-Typing - Text-1		2012-07-16 10:23:04.947000
	Edit pad (rev 34)		nic	cv403	XVal Session 63	1	XVal Session 63-Typing - Text-1		2012-07-16 10:23:05.207000
	Edit pad (rev 35)		Xing	cv400	XVal Session 63	1	XVal Session 63-Typing - Text-1		2012-07-16 10:23:05.255000
	Edit pad (rev 36)		Jamey	cv409	XVal Session 63	1	XVal Session 63-Typing - Text-1		2012-07-16 10:23:05.448000
	Edit pad (rev 37)		nic	cv403	XVal Session 63	1	XVal Session 63-Typing - Text-1		2012-07-16 10:23:05.714000
	Edit pad (rev 38)		Xing	cv400	XVal Session 63	1	XVal Session 63-Typing - Text-1		2012-07-16 10:23:05.770000
	Edit pad (rev 39)		Jamey	cv409	XVal Session 63	1	XVal Session 63-Typing - Text-1		2012-07-16 10:23:05.947000
	Edit pad (rev 40)		nic	cv403	XVal Session 63	1	XVal Session 63-Typing - Text-1		2012-07-16 10:23:06.222000
	Edit pad (rev 41)		Jamey	cv409	XVal Session 63	1	XVal Session 63-Typing - Text-1		2012-07-16 10:23:06.447000
	Edit pad (rev 42)		Xing	cv400	XVal Session 63	1	XVal Session 63-Typing - Text-1		2012-07-16 10:23:06.502000
	Edit pad (rev 43)		nic	cv403	XVal Session 63	1	XVal Session 63-Typing - Text-1		2012-07-16 10:23:06.727000
	Edit pad (rev 44)		Jamey	cv409	XVal Session 63	1	XVal Session 63-Typing - Text-1		2012-07-16 10:23:06.947000
	Edit pad (rev 45)		Brady	cv405	XVal Session 63	1	XVal Session 63-Typing - Text-1		2012-07-16 10:23:06.997000
	Edit pad (rev 46)		Xing	cv400	XVal Session 63	1	XVal Session 63-Typing - Text-1		2012-07-16 10:23:07.004000
	Edit pad (rev 47)		nic	cv403	XVal Session 63	1	XVal Session 63-Typing - Text-1		2012-07-16 10:23:07.238000
	Edit pad (rev 48)		Jamey	cv409	XVal Session 63	1	XVal Session 63-Typing - Text-1		2012-07-16 10:23:07.451000
	Edit pad (rev 49)		Xing	cv400	XVal Session 63	1	XVal Session 63-Typing - Text-1		2012-07-16 10:23:07.505000
	Edit pad (rev 50)		nic	cv403	XVal Session 63	1	XVal Session 63-Typing - Text-1		2012-07-16 10:23:07.753000
	Edit pad (rev 51)		Jamey	cv409	XVal Session 63	1	XVal Session 63-Typing - Text-1		2012-07-16 10:23:07.965000
	Edit pad (rev 52)		Xing	cv400	XVal Session 63	1	XVal Session 63-Typing - Text-1		2012-07-16 10:23:08.006000
	Edit pad (rev 53)		nic	cv403	XVal Session 63	1	XVal Session 63-Typing - Text-1		2012-07-16 10:23:08.253000
	Edit pad (rev 54)		Jamey	cv409	XVal Session 63	1	XVal Session 63-Typing - Text-1		2012-07-16 10:23:08.463000
	Edit pad (rev 55)		Xing	cv400	XVal Session 63	1	XVal Session 63-Typing - Text-1		2012-07-16 10:23:08.505000
	Edit pad (rev 56)		nic	cv403	XVal Session 63	1	XVal Session 63-Typing - Text-1		2012-07-16 10:23:08.756000
	Edit pad (rev 57)		Jamey	cv409	XVal Session 63	1	XVal Session 63-Typing - Text-1		2012-07-16 10:23:08.963000
	Edit pad (rev 58)		Xing	cv400	XVal Session 63	1	XVal Session 63-Typing - Text-1		2012-07-16 10:23:09.009000
	Edit pad (rev 59)		nic	cv403	XVal Session 63	1	XVal Session 63-Typing - Text-1		2012-07-16 10:23:09.267000
	Edit pad (rev 60)		Xing	cv400	XVal Session 63	1	XVal Session 63-Typing - Text-1		2012-07-16 10:23:09.521000
	Edit pad (rev 61)		Brady	cv405	XVal Session 63	1	XVal Session 63-Typing - Text-1		2012-07-16 10:23:09.648000
	Edit pad (rev 62)		nic	cv403	XVal Session 63	1	XVal Session 63-Typing - Text-1		2012-07-16 10:23:09.769000
	Edit pad (rev 63)		Jamey	cv409	XVal Session 63	1	XVal Session 63-Typing - Text-1		2012-07-16 10:23:09.885000
	Edit pad (rev 64)		Xing	cv400	XVal Session 63	1	XVal Session 63-Typing - Text-1		2012-07-16 10:23:10.024000
	Edit pad (rev 65)		nic	cv403	XVal Session 63	1	XVal Session 63-Typing - Text-1		2012-07-16 10:23:10.270000
	Edit pad (rev 66)		Jamey	cv409	XVal Session 63	1	XVal Session 63-Typing - Text-1		2012-07-16 10:23:10.392000
	Edit pad (rev 67)		Xing	cv400	XVal Session 63	1	XVal Session 63-Typing - Text-1		2012-07-16 10:23:10.536000
	Edit pad (rev 68)		nic	cv403	XVal Session 63	1	XVal Session 63-Typing - Text-1		2012-07-16 10:23:10.770000
	Edit pad (rev 69)		Jamey	cv409	XVal Session 63	1	XVal Session 63-Typing - Text-1		2012-07-16 10:23:10.899000
	Edit pad (rev 70)		Xing	cv400	XVal Session 63	1	XVal Session 63-Typing - Text-1		2012-07-16 10:23:11.037000
	Edit pad (rev 71)		nic	cv403	XVal Session 63	1	XVal Session 63-Typing - Text-1		2012-07-16 10:23:11.270000
	Edit pad (rev 72)		Jamey	cv409	XVal Session 63	1	XVal Session 63-Typing - Text-1		2012-07-16 10:23:11.399000
	Edit pad (rev 73)		nic	cv403	XVal Session 63	1	XVal Session 63-Typing - Text-1		2012-07-16 10:23:11.770000
	Edit pad (rev 74)		Xing	cv400	XVal Session 63	1	XVal Session 63-Typing - Text-1		2012-07-16 10:23:11.806000
	Edit pad (rev 75)		Jamey	cv409	XVal Session 63	1	XVal Session 63-Typing - Text-1		2012-07-16 10:23:11.904000
	Edit pad (rev 76)		nic	cv403	XVal Session 63	1	XVal Session 63-Typing - Text-1		2012-07-16 10:23:12.270000
	Edit pad (rev 77)		Xing	cv400	XVal Session 63	1	XVal Session 63-Typing - Text-1		2012-07-16 10:23:12.306000
	Edit pad (rev 78)		Jamey	cv409	XVal Session 63	1	XVal Session 63-Typing - Text-1		2012-07-16 10:23:12.415000
	Edit pad (rev 79)		nic	cv403	XVal Session 63	1	XVal Session 63-Typing - Text-1		2012-07-16 10:23:12.770000
	Edit pad (rev 80)		Xing	cv400	XVal Session 63	1	XVal Session 63-Typing - Text-1		2012-07-16 10:23:12.818000
	Edit pad (rev 81)		nic	cv403	XVal Session 63	1	XVal Session 63-Typing - Text-1		2012-07-16 10:23:13.275000
	Edit pad (rev 82)		Xing	cv400	XVal Session 63	1	XVal Session 63-Typing - Text-1		2012-07-16 10:23:13.318000
	Edit pad (rev 83)		nic	cv403	XVal Session 63	1	XVal Session 63-Typing - Text-1		2012-07-16 10:23:13.784000
	Edit pad (rev 84)		Xing	cv400	XVal Session 63	1	XVal Session 63-Typing - Text-1		2012-07-16 10:23:13.816000
	Edit pad (rev 85)		Jamey	cv409	XVal Session 63	1	XVal Session 63-Typing - Text-1		2012-07-16 10:23:14.003000
	Edit pad (rev 86)		nic	cv403	XVal Session 63	1	XVal Session 63-Typing - Text-1		2012-07-16 10:23:14.284000
	Edit pad (rev 87)		Xing	cv400	XVal Session 63	1	XVal Session 63-Typing - Text-1		2012-07-16 10:23:14.323000
	Edit pad (rev 88)		Jamey	cv409	XVal Session 63	1	XVal Session 63-Typing - Text-1		2012-07-16 10:23:14.752000
	Edit pad (rev 89)		nic	cv403	XVal Session 63	1	XVal Session 63-Typing - Text-1		2012-07-16 10:23:14.790000
	Edit pad (rev 90)		Xing	cv400	XVal Session 63	1	XVal Session 63-Typing - Text-1		2012-07-16 10:23:15.148000
	Edit pad (rev 91)		Jamey	cv409	XVal Session 63	1	XVal Session 63-Typing - Text-1		2012-07-16 10:23:15.253000
	Edit pad (rev 92)		nic	cv403	XVal Session 63	1	XVal Session 63-Typing - Text-1		2012-07-16 10:23:15.301000
	Edit pad (rev 93)		Brady	cv405	XVal Session 63	1	XVal Session 63-Typing - Text-1		2012-07-16 10:23:15.535000
	Edit pad (rev 94)		Xing	cv400	XVal Session 63	1	XVal Session 63-Typing - Text-1		2012-07-16 10:23:15.661000
	Edit pad (rev 95)		Jamey	cv409	XVal Session 63	1	XVal Session 63-Typing - Text-1		2012-07-16 10:23:15.758000
	Edit pad (rev 96)		nic	cv403	XVal Session 63	1	XVal Session 63-Typing - Text-1		2012-07-16 10:23:15.800000
	Edit pad (rev 97)		Xing	cv400	XVal Session 63	1	XVal Session 63-Typing - Text-1		2012-07-16 10:23:16.162000
	Edit pad (rev 98)		Jamey	cv409	XVal Session 63	1	XVal Session 63-Typing - Text-1		2012-07-16 10:23:16.258000
	Edit pad (rev 99)		nic	cv403	XVal Session 63	1	XVal Session 63-Typing - Text-1		2012-07-16 10:23:16.303000
	Edit pad (rev 100)		Brady	cv405	XVal Session 63	1	XVal Session 63-Typing - Text-1		2012-07-16 10:23:16.676000
	Edit pad (rev 101)		Xing	cv400	XVal Session 63	1	XVal Session 63-Typing - Text-1		2012-07-16 10:23:16.685000
	Edit pad (rev 102)		nic	cv403	XVal Session 63	1	XVal Session 63-Typing - Text-1		2012-07-16 10:23:16.815000
	Edit pad (rev 103)		Jamey	cv409	XVal Session 63	1	XVal Session 63-Typing - Text-1		2012-07-16 10:23:17.166000
	Edit pad (rev 104)		Brady	cv405	XVal Session 63	1	XVal Session 63-Typing - Text-1		2012-07-16 10:23:17.180000
	Edit pad (rev 105)		Xing	cv400	XVal Session 63	1	XVal Session 63-Typing - Text-1		2012-07-16 10:23:17.197000
	Edit pad (rev 106)		nic	cv403	XVal Session 63	1	XVal Session 63-Typing - Text-1		2012-07-16 10:23:17.318000
	Edit pad (rev 107)		Jamey	cv409	XVal Session 63	1	XVal Session 63-Typing - Text-1		2012-07-16 10:23:17.666000
	Edit pad (rev 108)		Brady	cv405	XVal Session 63	1	XVal Session 63-Typing - Text-1		2012-07-16 10:23:17.679000
	Edit pad (rev 109)		Xing	cv400	XVal Session 63	1	XVal Session 63-Typing - Text-1		2012-07-16 10:23:17.709000
	Edit pad (rev 110)		nic	cv403	XVal Session 63	1	XVal Session 63-Typing - Text-1		2012-07-16 10:23:17.819000
	Edit pad (rev 111)		Jamey	cv409	XVal Session 63	1	XVal Session 63-Typing - Text-1		2012-07-16 10:23:18.166000
	Edit pad (rev 112)		Brady	cv405	XVal Session 63	1	XVal Session 63-Typing - Text-1		2012-07-16 10:23:18.180000
	Edit pad (rev 113)		Xing	cv400	XVal Session 63	1	XVal Session 63-Typing - Text-1		2012-07-16 10:23:18.211000
	Edit pad (rev 114)		nic	cv403	XVal Session 63	1	XVal Session 63-Typing - Text-1		2012-07-16 10:23:18.319000
	Edit pad (rev 115)		Jamey	cv409	XVal Session 63	1	XVal Session 63-Typing - Text-1		2012-07-16 10:23:18.666000
	Edit pad (rev 116)		Brady	cv405	XVal Session 63	1	XVal Session 63-Typing - Text-1		2012-07-16 10:23:18.679000
	Edit pad (rev 117)		Xing	cv400	XVal Session 63	1	XVal Session 63-Typing - Text-1		2012-07-16 10:23:18.716000
	Edit pad (rev 118)		nic	cv403	XVal Session 63	1	XVal Session 63-Typing - Text-1		2012-07-16 10:23:18.830000
	Edit pad (rev 119)		Jamey	cv409	XVal Session 63	1	XVal Session 63-Typing - Text-1		2012-07-16 10:23:19.167000
	Edit pad (rev 120)		Brady	cv405	XVal Session 63	1	XVal Session 63-Typing - Text-1		2012-07-16 10:23:19.185000
	Edit pad (rev 121)		Xing	cv400	XVal Session 63	1	XVal Session 63-Typing - Text-1		2012-07-16 10:23:19.230000
	Edit pad (rev 122)		nic	cv403	XVal Session 63	1	XVal Session 63-Typing - Text-1		2012-07-16 10:23:19.330000
	Edit pad (rev 123)		Jamey	cv409	XVal Session 63	1	XVal Session 63-Typing - Text-1		2012-07-16 10:23:19.666000
	Edit pad (rev 124)		Brady	cv405	XVal Session 63	1	XVal Session 63-Typing - Text-1		2012-07-16 10:23:19.694000
	Edit pad (rev 125)		Xing	cv400	XVal Session 63	1	XVal Session 63-Typing - Text-1		2012-07-16 10:23:19.738000
	Edit pad (rev 126)		nic	cv403	XVal Session 63	1	XVal Session 63-Typing - Text-1		2012-07-16 10:23:19.831000
	Edit pad (rev 127)		Brady	cv405	XVal Session 63	1	XVal Session 63-Typing - Text-1		2012-07-16 10:23:20.194000
	Edit pad (rev 128)		Jamey	cv409	XVal Session 63	1	XVal Session 63-Typing - Text-1		2012-07-16 10:23:20.226000
	Edit pad (rev 129)		Xing	cv400	XVal Session 63	1	XVal Session 63-Typing - Text-1		2012-07-16 10:23:20.242000
	Edit pad (rev 130)		nic	cv403	XVal Session 63	1	XVal Session 63-Typing - Text-1		2012-07-16 10:23:20.337000
	Edit pad (rev 131)		Brady	cv405	XVal Session 63	1	XVal Session 63-Typing - Text-1		2012-07-16 10:23:20.693000
	Edit pad (rev 132)		Jamey	cv409	XVal Session 63	1	XVal Session 63-Typing - Text-1		2012-07-16 10:23:20.728000
	Edit pad (rev 133)		Xing	cv400	XVal Session 63	1	XVal Session 63-Typing - Text-1		2012-07-16 10:23:20.742000
	Edit pad (rev 134)		nic	cv403	XVal Session 63	1	XVal Session 63-Typing - Text-1		2012-07-16 10:23:20.837000
	Edit pad (rev 135)		Brady	cv405	XVal Session 63	1	XVal Session 63-Typing - Text-1		2012-07-16 10:23:21.194000
	Edit pad (rev 136)		Jamey	cv409	XVal Session 63	1	XVal Session 63-Typing - Text-1		2012-07-16 10:23:21.227000
	Edit pad (rev 137)		Xing	cv400	XVal Session 63	1	XVal Session 63-Typing - Text-1		2012-07-16 10:23:21.248000
	Edit pad (rev 138)		nic	cv403	XVal Session 63	1	XVal Session 63-Typing - Text-1		2012-07-16 10:23:21.347000
	Edit pad (rev 139)		Brady	cv405	XVal Session 63	1	XVal Session 63-Typing - Text-1		2012-07-16 10:23:21.695000
	Edit pad (rev 140)		Jamey	cv409	XVal Session 63	1	XVal Session 63-Typing - Text-1		2012-07-16 10:23:21.729000
	Edit pad (rev 141)		Xing	cv400	XVal Session 63	1	XVal Session 63-Typing - Text-1		2012-07-16 10:23:21.761000
	Edit pad (rev 142)		nic	cv403	XVal Session 63	1	XVal Session 63-Typing - Text-1		2012-07-16 10:23:21.937000
	Edit pad (rev 143)		Brady	cv405	XVal Session 63	1	XVal Session 63-Typing - Text-1		2012-07-16 10:23:22.194000
	Edit pad (rev 144)		Jamey	cv409	XVal Session 63	1	XVal Session 63-Typing - Text-1		2012-07-16 10:23:22.229000
	Edit pad (rev 145)		Xing	cv400	XVal Session 63	1	XVal Session 63-Typing - Text-1		2012-07-16 10:23:22.268000
	Edit pad (rev 146)		nic	cv403	XVal Session 63	1	XVal Session 63-Typing - Text-1		2012-07-16 10:23:22.441000
	Edit pad (rev 147)		Brady	cv405	XVal Session 63	1	XVal Session 63-Typing - Text-1		2012-07-16 10:23:22.699000
	Edit pad (rev 148)		Jamey	cv409	XVal Session 63	1	XVal Session 63-Typing - Text-1		2012-07-16 10:23:22.731000
	Edit pad (rev 149)		Xing	cv400	XVal Session 63	1	XVal Session 63-Typing - Text-1		2012-07-16 10:23:22.770000
	Edit pad (rev 150)		Brady	cv405	XVal Session 63	1	XVal Session 63-Typing - Text-1		2012-07-16 10:23:23.211000
	Edit pad (rev 151)		Jamey	cv409	XVal Session 63	1	XVal Session 63-Typing - Text-1		2012-07-16 10:23:23.229000
	Edit pad (rev 152)		Xing	cv400	XVal Session 63	1	XVal Session 63-Typing - Text-1		2012-07-16 10:23:23.274000
	Edit pad (rev 153)		Brady	cv405	XVal Session 63	1	XVal Session 63-Typing - Text-1		2012-07-16 10:23:23.711000
	Edit pad (rev 154)		Jamey	cv409	XVal Session 63	1	XVal Session 63-Typing - Text-1		2012-07-16 10:23:23.730000
	Edit pad (rev 155)		Xing	cv400	XVal Session 63	1	XVal Session 63-Typing - Text-1		2012-07-16 10:23:23.772000
	Edit pad (rev 156)		nic	cv403	XVal Session 63	1	XVal Session 63-Typing - Text-1		2012-07-16 10:23:23.883000
	Edit pad (rev 157)		Brady	cv405	XVal Session 63	1	XVal Session 63-Typing - Text-1		2012-07-16 10:23:24.213000
	Edit pad (rev 158)		Jamey	cv409	XVal Session 63	1	XVal Session 63-Typing - Text-1		2012-07-16 10:23:24.256000
	Edit pad (rev 159)		Xing	cv400	XVal Session 63	1	XVal Session 63-Typing - Text-1		2012-07-16 10:23:24.278000
	Edit pad (rev 160)		nic	cv403	XVal Session 63	1	XVal Session 63-Typing - Text-1		2012-07-16 10:23:24.393000
	Edit pad (rev 161)		Brady	cv405	XVal Session 63	1	XVal Session 63-Typing - Text-1		2012-07-16 10:23:24.716000
	Edit pad (rev 162)		Jamey	cv409	XVal Session 63	1	XVal Session 63-Typing - Text-1		2012-07-16 10:23:24.758000
	Edit pad (rev 163)		Xing	cv400	XVal Session 63	1	XVal Session 63-Typing - Text-1		2012-07-16 10:23:24.791000
	Edit pad (rev 164)		nic	cv403	XVal Session 63	1	XVal Session 63-Typing - Text-1		2012-07-16 10:23:24.893000
	Edit pad (rev 165)		Brady	cv405	XVal Session 63	1	XVal Session 63-Typing - Text-1		2012-07-16 10:23:25.227000
	Edit pad (rev 166)		Jamey	cv409	XVal Session 63	1	XVal Session 63-Typing - Text-1		2012-07-16 10:23:25.259000
	Edit pad (rev 167)		Xing	cv400	XVal Session 63	1	XVal Session 63-Typing - Text-1		2012-07-16 10:23:25.293000
	Edit pad (rev 168)		nic	cv403	XVal Session 63	1	XVal Session 63-Typing - Text-1		2012-07-16 10:23:25.393000
	Edit pad (rev 169)		Brady	cv405	XVal Session 63	1	XVal Session 63-Typing - Text-1		2012-07-16 10:23:25.726000
	Edit pad (rev 170)		Jamey	cv409	XVal Session 63	1	XVal Session 63-Typing - Text-1		2012-07-16 10:23:25.759000
	Edit pad (rev 171)		Xing	cv400	XVal Session 63	1	XVal Session 63-Typing - Text-1		2012-07-16 10:23:25.801000
	Edit pad (rev 172)		nic	cv403	XVal Session 63	1	XVal Session 63-Typing - Text-1		2012-07-16 10:23:25.893000
	Edit pad (rev 173)		Brady	cv405	XVal Session 63	1	XVal Session 63-Typing - Text-1		2012-07-16 10:23:26.226000
	Edit pad (rev 174)		Jamey	cv409	XVal Session 63	1	XVal Session 63-Typing - Text-1		2012-07-16 10:23:26.259000
	Edit pad (rev 175)		Xing	cv400	XVal Session 63	1	XVal Session 63-Typing - Text-1		2012-07-16 10:23:26.302000
	Edit pad (rev 176)		nic	cv403	XVal Session 63	1	XVal Session 63-Typing - Text-1		2012-07-16 10:23:26.395000
	Edit pad (rev 177)		Brady	cv405	XVal Session 63	1	XVal Session 63-Typing - Text-1		2012-07-16 10:23:26.726000
	Edit pad (rev 178)		Jamey	cv409	XVal Session 63	1	XVal Session 63-Typing - Text-1		2012-07-16 10:23:26.766000
	Edit pad (rev 179)		Xing	cv400	XVal Session 63	1	XVal Session 63-Typing - Text-1		2012-07-16 10:23:26.800000
	Edit pad (rev 180)		nic	cv403	XVal Session 63	1	XVal Session 63-Typing - Text-1		2012-07-16 10:23:26.893000
	Edit pad (rev 181)		Brady	cv405	XVal Session 63	1	XVal Session 63-Typing - Text-1		2012-07-16 10:23:27.241000
	Edit pad (rev 182)		Jamey	cv409	XVal Session 63	1	XVal Session 63-Typing - Text-1		2012-07-16 10:23:27.280000
	Edit pad (rev 183)		Xing	cv400	XVal Session 63	1	XVal Session 63-Typing - Text-1		2012-07-16 10:23:27.303000
	Edit pad (rev 184)		nic	cv403	XVal Session 63	1	XVal Session 63-Typing - Text-1		2012-07-16 10:23:27.398000
	Edit pad (rev 185)		Brady	cv405	XVal Session 63	1	XVal Session 63-Typing - Text-1		2012-07-16 10:23:27.741000
	Edit pad (rev 186)		Jamey	cv409	XVal Session 63	1	XVal Session 63-Typing - Text-1		2012-07-16 10:23:27.789000
	Edit pad (rev 187)		Xing	cv400	XVal Session 63	1	XVal Session 63-Typing - Text-1		2012-07-16 10:23:27.812000
	Edit pad (rev 188)		nic	cv403	XVal Session 63	1	XVal Session 63-Typing - Text-1		2012-07-16 10:23:27.909000
	Edit pad (rev 189)		Brady	cv405	XVal Session 63	1	XVal Session 63-Typing - Text-1		2012-07-16 10:23:28.241000
	Edit pad (rev 190)		Jamey	cv409	XVal Session 63	1	XVal Session 63-Typing - Text-1		2012-07-16 10:23:28.293000
	Edit pad (rev 191)		Xing	cv400	XVal Session 63	1	XVal Session 63-Typing - Text-1		2012-07-16 10:23:28.325000
	Edit pad (rev 192)		nic	cv403	XVal Session 63	1	XVal Session 63-Typing - Text-1		2012-07-16 10:23:28.424000
	Edit pad (rev 193)		Brady	cv405	XVal Session 63	1	XVal Session 63-Typing - Text-1		2012-07-16 10:23:28.741000
	Edit pad (rev 194)		Jamey	cv409	XVal Session 63	1	XVal Session 63-Typing - Text-1		2012-07-16 10:23:28.791000
	Edit pad (rev 195)		Xing	cv400	XVal Session 63	1	XVal Session 63-Typing - Text-1		2012-07-16 10:23:28.921000
	Edit pad (rev 196)		nic	cv403	XVal Session 63	1	XVal Session 63-Typing - Text-1		2012-07-16 10:23:28.923000
	Edit pad (rev 197)		Brady	cv405	XVal Session 63	1	XVal Session 63-Typing - Text-1		2012-07-16 10:23:29.242000
	Edit pad (rev 198)		Jamey	cv409	XVal Session 63	1	XVal Session 63-Typing - Text-1		2012-07-16 10:23:29.290000
	Edit pad (rev 199)		nic	cv403	XVal Session 63	1	XVal Session 63-Typing - Text-1		2012-07-16 10:23:29.424000
	Edit pad (rev 200)		Xing	cv400	XVal Session 63	1	XVal Session 63-Typing - Text-1		2012-07-16 10:23:29.426000
	Edit pad (rev 201)		Brady	cv405	XVal Session 63	1	XVal Session 63-Typing - Text-1		2012-07-16 10:23:29.741000
	Edit pad (rev 202)		Jamey	cv409	XVal Session 63	1	XVal Session 63-Typing - Text-1		2012-07-16 10:23:29.789000
	Edit pad (rev 203)		nic	cv403	XVal Session 63	1	XVal Session 63-Typing - Text-1		2012-07-16 10:23:29.926000
	Edit pad (rev 204)		Xing	cv400	XVal Session 63	1	XVal Session 63-Typing - Text-1		2012-07-16 10:23:29.928000
	Edit pad (rev 205)		Brady	cv405	XVal Session 63	1	XVal Session 63-Typing - Text-1		2012-07-16 10:23:30.242000
	Edit pad (rev 206)		Jamey	cv409	XVal Session 63	1	XVal Session 63-Typing - Text-1		2012-07-16 10:23:30.296000
	Edit pad (rev 207)		nic	cv403	XVal Session 63	1	XVal Session 63-Typing - Text-1		2012-07-16 10:23:30.424000
	Edit pad (rev 208)		Xing	cv400	XVal Session 63	1	XVal Session 63-Typing - Text-1		2012-07-16 10:23:30.426000
	Edit pad (rev 209)		Brady	cv405	XVal Session 63	1	XVal Session 63-Typing - Text-1		2012-07-16 10:23:30.741000
	Edit pad (rev 210)		Jamey	cv409	XVal Session 63	1	XVal Session 63-Typing - Text-1		2012-07-16 10:23:30.796000
	Edit pad (rev 211)		nic	cv403	XVal Session 63	1	XVal Session 63-Typing - Text-1		2012-07-16 10:23:30.924000
	Edit pad (rev 212)		Xing	cv400	XVal Session 63	1	XVal Session 63-Typing - Text-1		2012-07-16 10:23:30.931000
	Edit pad (rev 213)		Brady	cv405	XVal Session 63	1	XVal Session 63-Typing - Text-1		2012-07-16 10:23:31.241000
	Edit pad (rev 214)		Jamey	cv409	XVal Session 63	1	XVal Session 63-Typing - Text-1		2012-07-16 10:23:31.307000
	Edit pad (rev 215)		Xing	cv400	XVal Session 63	1	XVal Session 63-Typing - Text-1		2012-07-16 10:23:31.431000
	Edit pad (rev 216)		nic	cv403	XVal Session 63	1	XVal Session 63-Typing - Text-1		2012-07-16 10:23:31.435000
	Edit pad (rev 217)		Brady	cv405	XVal Session 63	1	XVal Session 63-Typing - Text-1		2012-07-16 10:23:31.742000
	Edit pad (rev 218)		Jamey	cv409	XVal Session 63	1	XVal Session 63-Typing - Text-1		2012-07-16 10:23:31.805000
	Edit pad (rev 219)		nic	cv403	XVal Session 63	1	XVal Session 63-Typing - Text-1		2012-07-16 10:23:31.941000
	Edit pad (rev 220)		Xing	cv400	XVal Session 63	1	XVal Session 63-Typing - Text-1		2012-07-16 10:23:31.943000
	Edit pad (rev 221)		Brady	cv405	XVal Session 63	1	XVal Session 63-Typing - Text-1		2012-07-16 10:23:32.241000
	Edit pad (rev 222)		Jamey	cv409	XVal Session 63	1	XVal Session 63-Typing - Text-1		2012-07-16 10:23:32.305000
	Edit pad (rev 223)		Xing	cv400	XVal Session 63	1	XVal Session 63-Typing - Text-1		2012-07-16 10:23:32.443000
	Edit pad (rev 224)		nic	cv403	XVal Session 63	1	XVal Session 63-Typing - Text-1		2012-07-16 10:23:32.457000
	Edit pad (rev 225)		Brady	cv405	XVal Session 63	1	XVal Session 63-Typing - Text-1		2012-07-16 10:23:32.741000
	Edit pad (rev 226)		Xing	cv400	XVal Session 63	1	XVal Session 63-Typing - Text-1		2012-07-16 10:23:32.943000
	Edit pad (rev 227)		nic	cv403	XVal Session 63	1	XVal Session 63-Typing - Text-1		2012-07-16 10:23:32.956000
	Edit pad (rev 228)		Jamey	cv409	XVal Session 63	1	XVal Session 63-Typing - Text-1		2012-07-16 10:23:32.981000
	Edit pad (rev 229)		Brady	cv405	XVal Session 63	1	XVal Session 63-Typing - Text-1		2012-07-16 10:23:33.242000
	Edit pad (rev 230)		Xing	cv400	XVal Session 63	1	XVal Session 63-Typing - Text-1		2012-07-16 10:23:33.443000
	Edit pad (rev 231)		Jamey	cv409	XVal Session 63	1	XVal Session 63-Typing - Text-1		2012-07-16 10:23:33.484000
	Edit pad (rev 232)		Brady	cv405	XVal Session 63	1	XVal Session 63-Typing - Text-1		2012-07-16 10:23:33.741000
	Edit pad (rev 233)		nic	cv403	XVal Session 63	1	XVal Session 63-Typing - Text-1		2012-07-16 10:23:33.794000
	Edit pad (rev 234)		Xing	cv400	XVal Session 63	1	XVal Session 63-Typing - Text-1		2012-07-16 10:23:33.941000
	Edit pad (rev 235)		Jamey	cv409	XVal Session 63	1	XVal Session 63-Typing - Text-1		2012-07-16 10:23:33.993000
	Edit pad (rev 236)		Brady	cv405	XVal Session 63	1	XVal Session 63-Typing - Text-1		2012-07-16 10:23:34.242000
	Edit pad (rev 237)		nic	cv403	XVal Session 63	1	XVal Session 63-Typing - Text-1		2012-07-16 10:23:34.328000
	Edit pad (rev 238)		Xing	cv400	XVal Session 63	1	XVal Session 63-Typing - Text-1		2012-07-16 10:23:34.441000
	Edit pad (rev 239)		Jamey	cv409	XVal Session 63	1	XVal Session 63-Typing - Text-1		2012-07-16 10:23:34.504000
	Edit pad (rev 240)		Brady	cv405	XVal Session 63	1	XVal Session 63-Typing - Text-1		2012-07-16 10:23:34.742000
	Edit pad (rev 241)		nic	cv403	XVal Session 63	1	XVal Session 63-Typing - Text-1		2012-07-16 10:23:34.830000
	Edit pad (rev 242)		Xing	cv400	XVal Session 63	1	XVal Session 63-Typing - Text-1		2012-07-16 10:23:34.973000
	Edit pad (rev 243)		Jamey	cv409	XVal Session 63	1	XVal Session 63-Typing - Text-1		2012-07-16 10:23:35.010000
	Edit pad (rev 244)		Brady	cv405	XVal Session 63	1	XVal Session 63-Typing - Text-1		2012-07-16 10:23:35.241000
	Edit pad (rev 245)		nic	cv403	XVal Session 63	1	XVal Session 63-Typing - Text-1		2012-07-16 10:23:35.335000
	Edit pad (rev 246)		Xing	cv400	XVal Session 63	1	XVal Session 63-Typing - Text-1		2012-07-16 10:23:35.442000
	Edit pad (rev 247)		Jamey	cv409	XVal Session 63	1	XVal Session 63-Typing - Text-1		2012-07-16 10:23:35.511000
	Edit pad (rev 248)		Brady	cv405	XVal Session 63	1	XVal Session 63-Typing - Text-1		2012-07-16 10:23:35.740000
	Edit pad (rev 249)		nic	cv403	XVal Session 63	1	XVal Session 63-Typing - Text-1		2012-07-16 10:23:35.837000
	Edit pad (rev 250)		Xing	cv400	XVal Session 63	1	XVal Session 63-Typing - Text-1		2012-07-16 10:23:35.941000
	Edit pad (rev 251)		Jamey	cv409	XVal Session 63	1	XVal Session 63-Typing - Text-1		2012-07-16 10:23:36.024000
	Edit pad (rev 252)		Brady	cv405	XVal Session 63	1	XVal Session 63-Typing - Text-1		2012-07-16 10:23:36.242000
	Edit pad (rev 253)		nic	cv403	XVal Session 63	1	XVal Session 63-Typing - Text-1		2012-07-16 10:23:36.346000
	Edit pad (rev 254)		Jamey	cv409	XVal Session 63	1	XVal Session 63-Typing - Text-1		2012-07-16 10:23:36.525000
	Edit pad (rev 255)		Brady	cv405	XVal Session 63	1	XVal Session 63-Typing - Text-1		2012-07-16 10:23:36.742000
	Edit pad (rev 256)		Xing	cv400	XVal Session 63	1	XVal Session 63-Typing - Text-1		2012-07-16 10:23:36.794000
	Edit pad (rev 257)		nic	cv403	XVal Session 63	1	XVal Session 63-Typing - Text-1		2012-07-16 10:23:36.845000
	Edit pad (rev 258)		Jamey	cv409	XVal Session 63	1	XVal Session 63-Typing - Text-1		2012-07-16 10:23:37.025000
	Edit pad (rev 259)		Brady	cv405	XVal Session 63	1	XVal Session 63-Typing - Text-1		2012-07-16 10:23:37.248000
	Edit pad (rev 260)		Xing	cv400	XVal Session 63	1	XVal Session 63-Typing - Text-1		2012-07-16 10:23:37.305000
	Edit pad (rev 261)		nic	cv403	XVal Session 63	1	XVal Session 63-Typing - Text-1		2012-07-16 10:23:37.346000
	Edit pad (rev 262)		Jamey	cv409	XVal Session 63	1	XVal Session 63-Typing - Text-1		2012-07-16 10:23:37.525000
	Edit pad (rev 263)		Brady	cv405	XVal Session 63	1	XVal Session 63-Typing - Text-1		2012-07-16 10:23:37.759000
	Edit pad (rev 264)		Xing	cv400	XVal Session 63	1	XVal Session 63-Typing - Text-1		2012-07-16 10:23:37.817000
	Edit pad (rev 265)		nic	cv403	XVal Session 63	1	XVal Session 63-Typing - Text-1		2012-07-16 10:23:37.846000
	Edit pad (rev 266)		Jamey	cv409	XVal Session 63	1	XVal Session 63-Typing - Text-1		2012-07-16 10:23:38.024000
	Edit pad (rev 267)		Xing	cv400	XVal Session 63	1	XVal Session 63-Typing - Text-1		2012-07-16 10:23:38.318000
	Edit pad (rev 268)		nic	cv403	XVal Session 63	1	XVal Session 63-Typing - Text-1		2012-07-16 10:23:38.348000
	Edit pad (rev 269)		Jamey	cv409	XVal Session 63	1	XVal Session 63-Typing - Text-1		2012-07-16 10:23:38.571000
	Edit pad (rev 270)		Brady	cv405	XVal Session 63	1	XVal Session 63-Typing - Text-1		2012-07-16 10:23:38.621000
	Edit pad (rev 271)		Xing	cv400	XVal Session 63	1	XVal Session 63-Typing - Text-1		2012-07-16 10:23:38.818000
	Edit pad (rev 272)		nic	cv403	XVal Session 63	1	XVal Session 63-Typing - Text-1		2012-07-16 10:23:38.853000
	Edit pad (rev 273)		Jamey	cv409	XVal Session 63	1	XVal Session 63-Typing - Text-1		2012-07-16 10:23:39.079000
	Edit pad (rev 274)		Brady	cv405	XVal Session 63	1	XVal Session 63-Typing - Text-1		2012-07-16 10:23:39.134000
	Edit pad (rev 275)		nic	cv403	XVal Session 63	1	XVal Session 63-Typing - Text-1		2012-07-16 10:23:39.468000
	Edit pad (rev 276)		Jamey	cv409	XVal Session 63	1	XVal Session 63-Typing - Text-1		2012-07-16 10:23:39.586000
	Edit pad (rev 277)		Brady	cv405	XVal Session 63	1	XVal Session 63-Typing - Text-1		2012-07-16 10:23:39.646000
	Edit pad (rev 278)		Xing	cv400	XVal Session 63	1	XVal Session 63-Typing - Text-1		2012-07-16 10:23:39.818000
	Edit pad (rev 279)		nic	cv403	XVal Session 63	1	XVal Session 63-Typing - Text-1		2012-07-16 10:23:39.971000
	Edit pad (rev 280)		Jamey	cv409	XVal Session 63	1	XVal Session 63-Typing - Text-1		2012-07-16 10:23:40.102000
	Edit pad (rev 281)		Brady	cv405	XVal Session 63	1	XVal Session 63-Typing - Text-1		2012-07-16 10:23:40.171000
	Edit pad (rev 282)		Xing	cv400	XVal Session 63	1	XVal Session 63-Typing - Text-1		2012-07-16 10:23:40.319000
	Edit pad (rev 283)		nic	cv403	XVal Session 63	1	XVal Session 63-Typing - Text-1		2012-07-16 10:23:40.473000
	Edit pad (rev 284)		Jamey	cv409	XVal Session 63	1	XVal Session 63-Typing - Text-1		2012-07-16 10:23:40.602000
	Edit pad (rev 285)		Brady	cv405	XVal Session 63	1	XVal Session 63-Typing - Text-1		2012-07-16 10:23:40.677000
	Edit pad (rev 286)		Xing	cv400	XVal Session 63	1	XVal Session 63-Typing - Text-1		2012-07-16 10:23:40.840000
	Edit pad (rev 287)		nic	cv403	XVal Session 63	1	XVal Session 63-Typing - Text-1		2012-07-16 10:23:40.975000
	Edit pad (rev 288)		Jamey	cv409	XVal Session 63	1	XVal Session 63-Typing - Text-1		2012-07-16 10:23:41.102000
	Edit pad (rev 289)		Brady	cv405	XVal Session 63	1	XVal Session 63-Typing - Text-1		2012-07-16 10:23:41.178000
	Edit pad (rev 290)		Xing	cv400	XVal Session 63	1	XVal Session 63-Typing - Text-1		2012-07-16 10:23:41.340000
	Edit pad (rev 291)		nic	cv403	XVal Session 63	1	XVal Session 63-Typing - Text-1		2012-07-16 10:23:41.473000
	Edit pad (rev 292)		Jamey	cv409	XVal Session 63	1	XVal Session 63-Typing - Text-1		2012-07-16 10:23:41.603000
	Edit pad (rev 293)		Brady	cv405	XVal Session 63	1	XVal Session 63-Typing - Text-1		2012-07-16 10:23:41.813000
	Edit pad (rev 294)		Xing	cv400	XVal Session 63	1	XVal Session 63-Typing - Text-1		2012-07-16 10:23:41.850000
	Edit pad (rev 295)		nic	cv403	XVal Session 63	1	XVal Session 63-Typing - Text-1		2012-07-16 10:23:41.973000
	Edit pad (rev 296)		Jamey	cv409	XVal Session 63	1	XVal Session 63-Typing - Text-1		2012-07-16 10:23:42.108000
	Edit pad (rev 297)		Brady	cv405	XVal Session 63	1	XVal Session 63-Typing - Text-1		2012-07-16 10:23:42.319000
	Edit pad (rev 298)		nic	cv403	XVal Session 63	1	XVal Session 63-Typing - Text-1		2012-07-16 10:23:42.473000
	Edit pad (rev 299)		Jamey	cv409	XVal Session 63	1	XVal Session 63-Typing - Text-1		2012-07-16 10:23:42.618000
	Edit pad (rev 300)		Brady	cv405	XVal Session 63	1	XVal Session 63-Typing - Text-1		2012-07-16 10:23:42.819000
	Edit pad (rev 301)		Jamey	cv409	XVal Session 63	1	XVal Session 63-Typing - Text-1		2012-07-16 10:23:43.119000
	Edit pad (rev 302)		Xing	cv400	XVal Session 63	1	XVal Session 63-Typing - Text-1		2012-07-16 10:23:43.614000
	Edit pad (rev 303)		Jamey	cv409	XVal Session 63	1	XVal Session 63-Typing - Text-1		2012-07-16 10:23:43.617000
	Edit pad (rev 304)		nic	cv403	XVal Session 63	1	XVal Session 63-Typing - Text-1		2012-07-16 10:23:43.661000
	Edit pad (rev 305)		Brady	cv405	XVal Session 63	1	XVal Session 63-Typing - Text-1		2012-07-16 10:23:44.033000
	Edit pad (rev 306)		Jamey	cv409	XVal Session 63	1	XVal Session 63-Typing - Text-1		2012-07-16 10:23:44.117000
	Edit pad (rev 307)		Xing	cv400	XVal Session 63	1	XVal Session 63-Typing - Text-1		2012-07-16 10:23:44.122000
	Edit pad (rev 308)		nic	cv403	XVal Session 63	1	XVal Session 63-Typing - Text-1		2012-07-16 10:23:44.160000
	Edit pad (rev 309)		Xing	cv400	XVal Session 63	1	XVal Session 63-Typing - Text-1		2012-07-16 10:23:44.630000
	Edit pad (rev 310)		nic	cv403	XVal Session 63	1	XVal Session 63-Typing - Text-1		2012-07-16 10:23:44.660000
	Edit pad (rev 311)		Jamey	cv409	XVal Session 63	1	XVal Session 63-Typing - Text-1		2012-07-16 10:23:44.698000
	Edit pad (rev 312)		Brady	cv405	XVal Session 63	1	XVal Session 63-Typing - Text-1		2012-07-16 10:23:44.889000
	Edit pad (rev 313)		Xing	cv400	XVal Session 63	1	XVal Session 63-Typing - Text-1		2012-07-16 10:23:45.142000
	Edit pad (rev 314)		nic	cv403	XVal Session 63	1	XVal Session 63-Typing - Text-1		2012-07-16 10:23:45.166000
	Edit pad (rev 315)		Jamey	cv409	XVal Session 63	1	XVal Session 63-Typing - Text-1		2012-07-16 10:23:45.198000
	Edit pad (rev 316)		Brady	cv405	XVal Session 63	1	XVal Session 63-Typing - Text-1		2012-07-16 10:23:45.404000
	Edit pad (rev 317)		Xing	cv400	XVal Session 63	1	XVal Session 63-Typing - Text-1		2012-07-16 10:23:45.646000
	Edit pad (rev 318)		nic	cv403	XVal Session 63	1	XVal Session 63-Typing - Text-1		2012-07-16 10:23:45.675000
	Edit pad (rev 319)		Jamey	cv409	XVal Session 63	1	XVal Session 63-Typing - Text-1		2012-07-16 10:23:45.696000
	Edit pad (rev 320)		Brady	cv405	XVal Session 63	1	XVal Session 63-Typing - Text-1		2012-07-16 10:23:45.911000
	Edit pad (rev 321)		Xing	cv400	XVal Session 63	1	XVal Session 63-Typing - Text-1		2012-07-16 10:23:46.146000
	Edit pad (rev 322)		nic	cv403	XVal Session 63	1	XVal Session 63-Typing - Text-1		2012-07-16 10:23:46.174000
	Edit pad (rev 323)		Jamey	cv409	XVal Session 63	1	XVal Session 63-Typing - Text-1		2012-07-16 10:23:46.212000
	Edit pad (rev 324)		Brady	cv405	XVal Session 63	1	XVal Session 63-Typing - Text-1		2012-07-16 10:23:46.412000
	Edit pad (rev 325)		Xing	cv400	XVal Session 63	1	XVal Session 63-Typing - Text-1		2012-07-16 10:23:46.646000
	Edit pad (rev 326)		nic	cv403	XVal Session 63	1	XVal Session 63-Typing - Text-1		2012-07-16 10:23:46.676000
	Edit pad (rev 327)		Jamey	cv409	XVal Session 63	1	XVal Session 63-Typing - Text-1		2012-07-16 10:23:46.714000
	Edit pad (rev 328)		Brady	cv405	XVal Session 63	1	XVal Session 63-Typing - Text-1		2012-07-16 10:23:46.921000
	Edit pad (rev 329)		Xing	cv400	XVal Session 63	1	XVal Session 63-Typing - Text-1		2012-07-16 10:23:47.146000
	Edit pad (rev 330)		nic	cv403	XVal Session 63	1	XVal Session 63-Typing - Text-1		2012-07-16 10:23:47.175000
	Edit pad (rev 331)		Jamey	cv409	XVal Session 63	1	XVal Session 63-Typing - Text-1		2012-07-16 10:23:47.217000
	Edit pad (rev 332)		Brady	cv405	XVal Session 63	1	XVal Session 63-Typing - Text-1		2012-07-16 10:23:47.429000
	Edit pad (rev 333)		Xing	cv400	XVal Session 63	1	XVal Session 63-Typing - Text-1		2012-07-16 10:23:47.644000
	Edit pad (rev 334)		nic	cv403	XVal Session 63	1	XVal Session 63-Typing - Text-1		2012-07-16 10:23:47.676000
	Edit pad (rev 335)		Jamey	cv409	XVal Session 63	1	XVal Session 63-Typing - Text-1		2012-07-16 10:23:47.726000
	Edit pad (rev 336)		Brady	cv405	XVal Session 63	1	XVal Session 63-Typing - Text-1		2012-07-16 10:23:47.928000
	Edit pad (rev 337)		Xing	cv400	XVal Session 63	1	XVal Session 63-Typing - Text-1		2012-07-16 10:23:48.148000
	Edit pad (rev 338)		nic	cv403	XVal Session 63	1	XVal Session 63-Typing - Text-1		2012-07-16 10:23:48.174000
	Edit pad (rev 339)		Jamey	cv409	XVal Session 63	1	XVal Session 63-Typing - Text-1		2012-07-16 10:23:48.229000
	Edit pad (rev 340)		Brady	cv405	XVal Session 63	1	XVal Session 63-Typing - Text-1		2012-07-16 10:23:48.512000
	Edit pad (rev 341)		Xing	cv400	XVal Session 63	1	XVal Session 63-Typing - Text-1		2012-07-16 10:23:48.660000
	Edit pad (rev 342)		nic	cv403	XVal Session 63	1	XVal Session 63-Typing - Text-1		2012-07-16 10:23:48.680000
	Edit pad (rev 343)		Jamey	cv409	XVal Session 63	1	XVal Session 63-Typing - Text-1		2012-07-16 10:23:48.743000
	Edit pad (rev 344)		Brady	cv405	XVal Session 63	1	XVal Session 63-Typing - Text-1		2012-07-16 10:23:48.942000
	Edit pad (rev 345)		Xing	cv400	XVal Session 63	1	XVal Session 63-Typing - Text-1		2012-07-16 10:23:49.162000
	Edit pad (rev 346)		nic	cv403	XVal Session 63	1	XVal Session 63-Typing - Text-1		2012-07-16 10:23:49.181000
	Edit pad (rev 347)		Jamey	cv409	XVal Session 63	1	XVal Session 63-Typing - Text-1		2012-07-16 10:23:49.245000
	Edit pad (rev 348)		Brady	cv405	XVal Session 63	1	XVal Session 63-Typing - Text-1		2012-07-16 10:23:49.455000
	Edit pad (rev 349)		nic	cv403	XVal Session 63	1	XVal Session 63-Typing - Text-1		2012-07-16 10:23:49.691000
	Edit pad (rev 350)		Xing	cv400	XVal Session 63	1	XVal Session 63-Typing - Text-1		2012-07-16 10:23:49.709000
	Edit pad (rev 351)		Brady	cv405	XVal Session 63	1	XVal Session 63-Typing - Text-1		2012-07-16 10:23:49.949000
	Edit pad (rev 352)		nic	cv403	XVal Session 63	1	XVal Session 63-Typing - Text-1		2012-07-16 10:23:50.191000
	Edit pad (rev 353)		Xing	cv400	XVal Session 63	1	XVal Session 63-Typing - Text-1		2012-07-16 10:23:50.209000
	Edit pad (rev 354)		Jamey	cv409	XVal Session 63	1	XVal Session 63-Typing - Text-1		2012-07-16 10:23:50.439000
	Edit pad (rev 355)		Brady	cv405	XVal Session 63	1	XVal Session 63-Typing - Text-1		2012-07-16 10:23:50.451000
	Edit pad (rev 356)		Xing	cv400	XVal Session 63	1	XVal Session 63-Typing - Text-1		2012-07-16 10:23:50.716000
	Edit pad (rev 357)		Jamey	cv409	XVal Session 63	1	XVal Session 63-Typing - Text-1		2012-07-16 10:23:50.940000
	Edit pad (rev 358)		Brady	cv405	XVal Session 63	1	XVal Session 63-Typing - Text-1		2012-07-16 10:23:50.960000
	Edit pad (rev 359)		Xing	cv400	XVal Session 63	1	XVal Session 63-Typing - Text-1		2012-07-16 10:23:51.229000
	Edit pad (rev 360)		Jamey	cv409	XVal Session 63	1	XVal Session 63-Typing - Text-1		2012-07-16 10:23:51.447000
	Edit pad (rev 361)		Brady	cv405	XVal Session 63	1	XVal Session 63-Typing - Text-1		2012-07-16 10:23:51.460000
	Edit pad (rev 362)		nic	cv403	XVal Session 63	1	XVal Session 63-Typing - Text-1		2012-07-16 10:23:51.577000
	Edit pad (rev 363)		Xing	cv400	XVal Session 63	1	XVal Session 63-Typing - Text-1		2012-07-16 10:23:51.806000
	Edit pad (rev 364)		Jamey	cv409	XVal Session 63	1	XVal Session 63-Typing - Text-1		2012-07-16 10:23:51.947000
	Edit pad (rev 365)		Brady	cv405	XVal Session 63	1	XVal Session 63-Typing - Text-1		2012-07-16 10:23:51.965000
	Edit pad (rev 366)		nic	cv403	XVal Session 63	1	XVal Session 63-Typing - Text-1		2012-07-16 10:23:52.080000
	Edit pad (rev 367)		Xing	cv400	XVal Session 63	1	XVal Session 63-Typing - Text-1		2012-07-16 10:23:52.318000
	Edit pad (rev 368)		Jamey	cv409	XVal Session 63	1	XVal Session 63-Typing - Text-1		2012-07-16 10:23:52.451000
	Edit pad (rev 369)		Brady	cv405	XVal Session 63	1	XVal Session 63-Typing - Text-1		2012-07-16 10:23:52.472000
	Edit pad (rev 370)		nic	cv403	XVal Session 63	1	XVal Session 63-Typing - Text-1		2012-07-16 10:23:52.580000
	Edit pad (rev 371)		Xing	cv400	XVal Session 63	1	XVal Session 63-Typing - Text-1		2012-07-16 10:23:52.818000
	Edit pad (rev 372)		Jamey	cv409	XVal Session 63	1	XVal Session 63-Typing - Text-1		2012-07-16 10:23:52.962000
	Edit pad (rev 373)		Brady	cv405	XVal Session 63	1	XVal Session 63-Typing - Text-1		2012-07-16 10:23:52.990000
	Edit pad (rev 374)		nic	cv403	XVal Session 63	1	XVal Session 63-Typing - Text-1		2012-07-16 10:23:53.081000
	Edit pad (rev 375)		Xing	cv400	XVal Session 63	1	XVal Session 63-Typing - Text-1		2012-07-16 10:23:53.318000
	Edit pad (rev 376)		Jamey	cv409	XVal Session 63	1	XVal Session 63-Typing - Text-1		2012-07-16 10:23:53.462000
	Edit pad (rev 377)		Brady	cv405	XVal Session 63	1	XVal Session 63-Typing - Text-1		2012-07-16 10:23:53.492000
	Edit pad (rev 378)		nic	cv403	XVal Session 63	1	XVal Session 63-Typing - Text-1		2012-07-16 10:23:53.582000
	Edit pad (rev 379)		Xing	cv400	XVal Session 63	1	XVal Session 63-Typing - Text-1		2012-07-16 10:23:53.818000
	Edit pad (rev 380)		Jamey	cv409	XVal Session 63	1	XVal Session 63-Typing - Text-1		2012-07-16 10:23:53.961000
	Edit pad (rev 381)		Brady	cv405	XVal Session 63	1	XVal Session 63-Typing - Text-1		2012-07-16 10:23:53.999000
	Edit pad (rev 382)		nic	cv403	XVal Session 63	1	XVal Session 63-Typing - Text-1		2012-07-16 10:23:54.081000
	Edit pad (rev 383)		Xing	cv400	XVal Session 63	1	XVal Session 63-Typing - Text-1		2012-07-16 10:23:54.317000
	Edit pad (rev 384)		Jamey	cv409	XVal Session 63	1	XVal Session 63-Typing - Text-1		2012-07-16 10:23:54.462000
	Edit pad (rev 385)		Brady	cv405	XVal Session 63	1	XVal Session 63-Typing - Text-1		2012-07-16 10:23:54.506000
	Edit pad (rev 386)		Xing	cv400	XVal Session 63	1	XVal Session 63-Typing - Text-1		2012-07-16 10:23:54.820000
	Edit pad (rev 387)		nic	cv403	XVal Session 63	1	XVal Session 63-Typing - Text-1		2012-07-16 10:23:54.861000
	Edit pad (rev 388)		Jamey	cv409	XVal Session 63	1	XVal Session 63-Typing - Text-1		2012-07-16 10:23:54.977000
	Edit pad (rev 389)		Xing	cv400	XVal Session 63	1	XVal Session 63-Typing - Text-1		2012-07-16 10:23:55.321000
	Edit pad (rev 390)		nic	cv403	XVal Session 63	1	XVal Session 63-Typing - Text-1		2012-07-16 10:23:55.362000
	Edit pad (rev 391)		Jamey	cv409	XVal Session 63	1	XVal Session 63-Typing - Text-1		2012-07-16 10:23:55.483000
	Edit pad (rev 392)		Brady	cv405	XVal Session 63	1	XVal Session 63-Typing - Text-1		2012-07-16 10:23:55.503000
	Edit pad (rev 393)		Xing	cv400	XVal Session 63	1	XVal Session 63-Typing - Text-1		2012-07-16 10:23:55.825000
	Edit pad (rev 394)		nic	cv403	XVal Session 63	1	XVal Session 63-Typing - Text-1		2012-07-16 10:23:55.863000
	Edit pad (rev 395)		Jamey	cv409	XVal Session 63	1	XVal Session 63-Typing - Text-1		2012-07-16 10:23:55.992000
	Edit pad (rev 396)		Brady	cv405	XVal Session 63	1	XVal Session 63-Typing - Text-1		2012-07-16 10:23:56.006000
	Edit pad (rev 397)		Xing	cv400	XVal Session 63	1	XVal Session 63-Typing - Text-1		2012-07-16 10:23:56.333000
	Edit pad (rev 398)		nic	cv403	XVal Session 63	1	XVal Session 63-Typing - Text-1		2012-07-16 10:23:56.363000
	Edit pad (rev 399)		Brady	cv405	XVal Session 63	1	XVal Session 63-Typing - Text-1		2012-07-16 10:23:56.579000
	Edit pad (rev 400)		Jamey	cv409	XVal Session 63	1	XVal Session 63-Typing - Text-1		2012-07-16 10:23:56.630000
	Edit pad (rev 401)		Xing	cv400	XVal Session 63	1	XVal Session 63-Typing - Text-1		2012-07-16 10:23:56.833000
	Edit pad (rev 402)		nic	cv403	XVal Session 63	1	XVal Session 63-Typing - Text-1		2012-07-16 10:23:56.863000
	Edit pad (rev 403)		Brady	cv405	XVal Session 63	1	XVal Session 63-Typing - Text-1		2012-07-16 10:23:57.085000
	Edit pad (rev 404)		Jamey	cv409	XVal Session 63	1	XVal Session 63-Typing - Text-1		2012-07-16 10:23:57.135000
	Edit pad (rev 405)		Xing	cv400	XVal Session 63	1	XVal Session 63-Typing - Text-1		2012-07-16 10:23:57.333000
	Edit pad (rev 406)		nic	cv403	XVal Session 63	1	XVal Session 63-Typing - Text-1		2012-07-16 10:23:57.361000
	Edit pad (rev 407)		Jamey	cv409	XVal Session 63	1	XVal Session 63-Typing - Text-1		2012-07-16 10:23:57.635000
	Edit pad (rev 408)		Xing	cv400	XVal Session 63	1	XVal Session 63-Typing - Text-1		2012-07-16 10:23:57.833000
	Edit pad (rev 409)		nic	cv403	XVal Session 63	1	XVal Session 63-Typing - Text-1		2012-07-16 10:23:58.078000
	Edit pad (rev 410)		Jamey	cv409	XVal Session 63	1	XVal Session 63-Typing - Text-1		2012-07-16 10:23:58.139000
	Edit pad (rev 411)		Xing	cv400	XVal Session 63	1	XVal Session 63-Typing - Text-1		2012-07-16 10:23:58.333000
	Edit pad (rev 412)		Brady	cv405	XVal Session 63	1	XVal Session 63-Typing - Text-1		2012-07-16 10:23:58.578000
	Edit pad (rev 413)		nic	cv403	XVal Session 63	1	XVal Session 63-Typing - Text-1		2012-07-16 10:23:58.580000
	Edit pad (rev 414)		Jamey	cv409	XVal Session 63	1	XVal Session 63-Typing - Text-1		2012-07-16 10:23:58.649000
	Edit pad (rev 415)		Xing	cv400	XVal Session 63	1	XVal Session 63-Typing - Text-1		2012-07-16 10:23:58.969000
	Edit pad (rev 416)		nic	cv403	XVal Session 63	1	XVal Session 63-Typing - Text-1		2012-07-16 10:23:59.081000
	Edit pad (rev 417)		Brady	cv405	XVal Session 63	1	XVal Session 63-Typing - Text-1		2012-07-16 10:23:59.096000
	Edit pad (rev 418)		Xing	cv400	XVal Session 63	1	XVal Session 63-Typing - Text-1		2012-07-16 10:23:59.474000
	Edit pad (rev 419)		nic	cv403	XVal Session 63	1	XVal Session 63-Typing - Text-1		2012-07-16 10:23:59.588000
	Edit pad (rev 420)		Brady	cv405	XVal Session 63	1	XVal Session 63-Typing - Text-1		2012-07-16 10:23:59.610000
	Edit pad (rev 421)		Xing	cv400	XVal Session 63	1	XVal Session 63-Typing - Text-1		2012-07-16 10:23:59.974000
	Edit pad (rev 422)		nic	cv403	XVal Session 63	1	XVal Session 63-Typing - Text-1		2012-07-16 10:24:00.095000
	Edit pad (rev 423)		Brady	cv405	XVal Session 63	1	XVal Session 63-Typing - Text-1		2012-07-16 10:24:00.123000
	Edit pad (rev 424)		Jamey	cv409	XVal Session 63	1	XVal Session 63-Typing - Text-1		2012-07-16 10:24:00.347000
	Edit pad (rev 425)		Xing	cv400	XVal Session 63	1	XVal Session 63-Typing - Text-1		2012-07-16 10:24:00.479000
	Edit pad (rev 426)		nic	cv403	XVal Session 63	1	XVal Session 63-Typing - Text-1		2012-07-16 10:24:00.595000
	Edit pad (rev 427)		Brady	cv405	XVal Session 63	1	XVal Session 63-Typing - Text-1		2012-07-16 10:24:00.630000
	Edit pad (rev 428)		Jamey	cv409	XVal Session 63	1	XVal Session 63-Typing - Text-1		2012-07-16 10:24:00.851000
	Edit pad (rev 429)		Xing	cv400	XVal Session 63	1	XVal Session 63-Typing - Text-1		2012-07-16 10:24:00.983000
	Edit pad (rev 430)		nic	cv403	XVal Session 63	1	XVal Session 63-Typing - Text-1		2012-07-16 10:24:01.101000
	Edit pad (rev 431)		Brady	cv405	XVal Session 63	1	XVal Session 63-Typing - Text-1		2012-07-16 10:24:01.130000
	Edit pad (rev 432)		Jamey	cv409	XVal Session 63	1	XVal Session 63-Typing - Text-1		2012-07-16 10:24:01.353000
	Edit pad (rev 433)		Xing	cv400	XVal Session 63	1	XVal Session 63-Typing - Text-1		2012-07-16 10:24:01.488000
	Edit pad (rev 434)		nic	cv403	XVal Session 63	1	XVal Session 63-Typing - Text-1		2012-07-16 10:24:01.613000
	Edit pad (rev 435)		Brady	cv405	XVal Session 63	1	XVal Session 63-Typing - Text-1		2012-07-16 10:24:01.633000
	Edit pad (rev 436)		Jamey	cv409	XVal Session 63	1	XVal Session 63-Typing - Text-1		2012-07-16 10:24:01.853000
	Edit pad (rev 437)		Xing	cv400	XVal Session 63	1	XVal Session 63-Typing - Text-1		2012-07-16 10:24:01.988000
	Edit pad (rev 438)		nic	cv403	XVal Session 63	1	XVal Session 63-Typing - Text-1		2012-07-16 10:24:02.112000
	Edit pad (rev 439)		Brady	cv405	XVal Session 63	1	XVal Session 63-Typing - Text-1		2012-07-16 10:24:02.136000
	Edit pad (rev 440)		Jamey	cv409	XVal Session 63	1	XVal Session 63-Typing - Text-1		2012-07-16 10:24:02.493000
	Edit pad (rev 441)		nic	cv403	XVal Session 63	1	XVal Session 63-Typing - Text-1		2012-07-16 10:24:02.612000
	Edit pad (rev 442)		Brady	cv405	XVal Session 63	1	XVal Session 63-Typing - Text-1		2012-07-16 10:24:02.634000
	Edit pad (rev 443)		Jamey	cv409	XVal Session 63	1	XVal Session 63-Typing - Text-1		2012-07-16 10:24:02.994000
	Edit pad (rev 444)		nic	cv403	XVal Session 63	1	XVal Session 63-Typing - Text-1		2012-07-16 10:24:03.112000
	Edit pad (rev 445)		Brady	cv405	XVal Session 63	1	XVal Session 63-Typing - Text-1		2012-07-16 10:24:03.134000
	Edit pad (rev 446)		Jamey	cv409	XVal Session 63	1	XVal Session 63-Typing - Text-1		2012-07-16 10:24:03.596000
	Edit pad (rev 447)		nic	cv403	XVal Session 63	1	XVal Session 63-Typing - Text-1		2012-07-16 10:24:03.629000
	Edit pad (rev 448)		Xing	cv400	XVal Session 63	1	XVal Session 63-Typing - Text-1		2012-07-16 10:24:03.633000
	Edit pad (rev 449)		Brady	cv405	XVal Session 63	1	XVal Session 63-Typing - Text-1		2012-07-16 10:24:03.639000
	Edit pad (rev 450)		Jamey	cv409	XVal Session 63	1	XVal Session 63-Typing - Text-1		2012-07-16 10:24:04.103000
	Edit pad (rev 451)		Xing	cv400	XVal Session 63	1	XVal Session 63-Typing - Text-1		2012-07-16 10:24:04.147000
	Edit pad (rev 452)		nic	cv403	XVal Session 63	1	XVal Session 63-Typing - Text-1		2012-07-16 10:24:04.148000
	Edit pad (rev 453)		Brady	cv405	XVal Session 63	1	XVal Session 63-Typing - Text-1		2012-07-16 10:24:04.150000
	Edit pad (rev 454)		Jamey	cv409	XVal Session 63	1	XVal Session 63-Typing - Text-1		2012-07-16 10:24:04.602000
	Edit pad (rev 455)		Xing	cv400	XVal Session 63	1	XVal Session 63-Typing - Text-1		2012-07-16 10:24:04.652000
	Edit pad (rev 456)		Brady	cv405	XVal Session 63	1	XVal Session 63-Typing - Text-1		2012-07-16 10:24:04.653000
	Edit pad (rev 457)		nic	cv403	XVal Session 63	1	XVal Session 63-Typing - Text-1		2012-07-16 10:24:04.659000
	Edit pad (rev 458)		Jamey	cv409	XVal Session 63	1	XVal Session 63-Typing - Text-1		2012-07-16 10:24:05.149000
	Edit pad (rev 459)		Xing	cv400	XVal Session 63	1	XVal Session 63-Typing - Text-1		2012-07-16 10:24:05.158000
	Edit pad (rev 460)		nic	cv403	XVal Session 63	1	XVal Session 63-Typing - Text-1		2012-07-16 10:24:05.160000
	Edit pad (rev 461)		Brady	cv405	XVal Session 63	1	XVal Session 63-Typing - Text-1		2012-07-16 10:24:05.194000
	Edit pad (rev 462)		Jamey	cv409	XVal Session 63	1	XVal Session 63-Typing - Text-1		2012-07-16 10:24:05.650000
	Edit pad (rev 463)		Xing	cv400	XVal Session 63	1	XVal Session 63-Typing - Text-1		2012-07-16 10:24:05.661000
	Edit pad (rev 464)		Brady	cv405	XVal Session 63	1	XVal Session 63-Typing - Text-1		2012-07-16 10:24:05.701000
	Edit pad (rev 465)		nic	cv403	XVal Session 63	1	XVal Session 63-Typing - Text-1		2012-07-16 10:24:05.918000
	Edit pad (rev 466)		Jamey	cv409	XVal Session 63	1	XVal Session 63-Typing - Text-1		2012-07-16 10:24:06.150000
	Edit pad (rev 467)		Xing	cv400	XVal Session 63	1	XVal Session 63-Typing - Text-1		2012-07-16 10:24:06.162000
	Edit pad (rev 468)		Brady	cv405	XVal Session 63	1	XVal Session 63-Typing - Text-1		2012-07-16 10:24:06.204000
	Edit pad (rev 469)		nic	cv403	XVal Session 63	1	XVal Session 63-Typing - Text-1		2012-07-16 10:24:06.417000
	Edit pad (rev 470)		Jamey	cv409	XVal Session 63	1	XVal Session 63-Typing - Text-1		2012-07-16 10:24:06.650000
	Edit pad (rev 471)		Xing	cv400	XVal Session 63	1	XVal Session 63-Typing - Text-1		2012-07-16 10:24:06.663000
	Edit pad (rev 472)		Brady	cv405	XVal Session 63	1	XVal Session 63-Typing - Text-1		2012-07-16 10:24:06.708000
	Edit pad (rev 473)		nic	cv403	XVal Session 63	1	XVal Session 63-Typing - Text-1		2012-07-16 10:24:06.924000
	Edit pad (rev 474)		Jamey	cv409	XVal Session 63	1	XVal Session 63-Typing - Text-1		2012-07-16 10:24:07.151000
	Edit pad (rev 475)		Brady	cv405	XVal Session 63	1	XVal Session 63-Typing - Text-1		2012-07-16 10:24:07.211000
	Edit pad (rev 476)		nic	cv403	XVal Session 63	1	XVal Session 63-Typing - Text-1		2012-07-16 10:24:07.424000
	Edit pad (rev 477)		Jamey	cv409	XVal Session 63	1	XVal Session 63-Typing - Text-1		2012-07-16 10:24:07.651000
	Edit pad (rev 478)		Brady	cv405	XVal Session 63	1	XVal Session 63-Typing - Text-1		2012-07-16 10:24:07.710000
	Edit pad (rev 479)		Xing	cv400	XVal Session 63	1	XVal Session 63-Typing - Text-1		2012-07-16 10:24:07.943000
	Edit pad (rev 480)		nic	cv403	XVal Session 63	1	XVal Session 63-Typing - Text-1		2012-07-16 10:24:07.966000
	Edit pad (rev 481)		Jamey	cv409	XVal Session 63	1	XVal Session 63-Typing - Text-1		2012-07-16 10:24:08.151000
	Edit pad (rev 482)		Brady	cv405	XVal Session 63	1	XVal Session 63-Typing - Text-1		2012-07-16 10:24:08.210000
	Edit pad (rev 483)		nic	cv403	XVal Session 63	1	XVal Session 63-Typing - Text-1		2012-07-16 10:24:08.426000
	Edit pad (rev 484)		Xing	cv400	XVal Session 63	1	XVal Session 63-Typing - Text-1		2012-07-16 10:24:08.443000
	Edit pad (rev 485)		Jamey	cv409	XVal Session 63	1	XVal Session 63-Typing - Text-1		2012-07-16 10:24:08.650000
	Edit pad (rev 486)		Brady	cv405	XVal Session 63	1	XVal Session 63-Typing - Text-1		2012-07-16 10:24:08.710000
	Edit pad (rev 487)		nic	cv403	XVal Session 63	1	XVal Session 63-Typing - Text-1		2012-07-16 10:24:08.930000
	Edit pad (rev 488)		Jamey	cv409	XVal Session 63	1	XVal Session 63-Typing - Text-1		2012-07-16 10:24:09.171000
	Edit pad (rev 489)		Brady	cv405	XVal Session 63	1	XVal Session 63-Typing - Text-1		2012-07-16 10:24:09.225000
	Edit pad (rev 490)		nic	cv403	XVal Session 63	1	XVal Session 63-Typing - Text-1		2012-07-16 10:24:09.439000
	Edit pad (rev 491)		Xing	cv400	XVal Session 63	1	XVal Session 63-Typing - Text-1		2012-07-16 10:24:09.485000
	Edit pad (rev 492)		Brady	cv405	XVal Session 63	1	XVal Session 63-Typing - Text-1		2012-07-16 10:24:09.725000
	Edit pad (rev 493)		Jamey	cv409	XVal Session 63	1	XVal Session 63-Typing - Text-1		2012-07-16 10:24:09.756000
	Edit pad (rev 494)		nic	cv403	XVal Session 63	1	XVal Session 63-Typing - Text-1		2012-07-16 10:24:09.941000
	Edit pad (rev 495)		Xing	cv400	XVal Session 63	1	XVal Session 63-Typing - Text-1		2012-07-16 10:24:09.988000
	Edit pad (rev 496)		Brady	cv405	XVal Session 63	1	XVal Session 63-Typing - Text-1		2012-07-16 10:24:10.227000
	Edit pad (rev 497)		Jamey	cv409	XVal Session 63	1	XVal Session 63-Typing - Text-1		2012-07-16 10:24:10.265000
	Edit pad (rev 498)		nic	cv403	XVal Session 63	1	XVal Session 63-Typing - Text-1		2012-07-16 10:24:10.439000
	Edit pad (rev 499)		Xing	cv400	XVal Session 63	1	XVal Session 63-Typing - Text-1		2012-07-16 10:24:10.489000
	Edit pad (rev 500)		Brady	cv405	XVal Session 63	1	XVal Session 63-Typing - Text-1		2012-07-16 10:24:10.728000
	Edit pad (rev 501)		Jamey	cv409	XVal Session 63	1	XVal Session 63-Typing - Text-1		2012-07-16 10:24:10.775000
	Edit pad (rev 502)		nic	cv403	XVal Session 63	1	XVal Session 63-Typing - Text-1		2012-07-16 10:24:10.941000
	Edit pad (rev 503)		Xing	cv400	XVal Session 63	1	XVal Session 63-Typing - Text-1		2012-07-16 10:24:10.989000
	Edit pad (rev 504)		Brady	cv405	XVal Session 63	1	XVal Session 63-Typing - Text-1		2012-07-16 10:24:11.244000
	Edit pad (rev 505)		nic	cv403	XVal Session 63	1	XVal Session 63-Typing - Text-1		2012-07-16 10:24:11.440000
	Edit pad (rev 506)		Xing	cv400	XVal Session 63	1	XVal Session 63-Typing - Text-1		2012-07-16 10:24:11.488000
	Edit pad (rev 507)		Brady	cv405	XVal Session 63	1	XVal Session 63-Typing - Text-1		2012-07-16 10:24:11.728000
	Edit pad (rev 508)		nic	cv403	XVal Session 63	1	XVal Session 63-Typing - Text-1		2012-07-16 10:24:11.942000
	Edit pad (rev 509)		Xing	cv400	XVal Session 63	1	XVal Session 63-Typing - Text-1		2012-07-16 10:24:11.998000
	Edit pad (rev 510)		Brady	cv405	XVal Session 63	1	XVal Session 63-Typing - Text-1		2012-07-16 10:24:12.315000
	Edit pad (rev 511)		nic	cv403	XVal Session 63	1	XVal Session 63-Typing - Text-1		2012-07-16 10:24:12.440000
	Edit pad (rev 512)		Xing	cv400	XVal Session 63	1	XVal Session 63-Typing - Text-1		2012-07-16 10:24:12.504000
	Edit pad (rev 513)		Brady	cv405	XVal Session 63	1	XVal Session 63-Typing - Text-1		2012-07-16 10:24:12.836000
	Edit pad (rev 514)		nic	cv403	XVal Session 63	1	XVal Session 63-Typing - Text-1		2012-07-16 10:24:12.947000
	Edit pad (rev 515)		Xing	cv400	XVal Session 63	1	XVal Session 63-Typing - Text-1		2012-07-16 10:24:13.004000
	Edit pad (rev 516)		Brady	cv405	XVal Session 63	1	XVal Session 63-Typing - Text-1		2012-07-16 10:24:13.336000
	Edit pad (rev 517)		nic	cv403	XVal Session 63	1	XVal Session 63-Typing - Text-1		2012-07-16 10:24:13.446000
	Edit pad (rev 518)		Xing	cv400	XVal Session 63	1	XVal Session 63-Typing - Text-1		2012-07-16 10:24:13.504000
	Edit pad (rev 519)		Brady	cv405	XVal Session 63	1	XVal Session 63-Typing - Text-1		2012-07-16 10:24:13.835000
	Edit pad (rev 520)		nic	cv403	XVal Session 63	1	XVal Session 63-Typing - Text-1		2012-07-16 10:24:13.947000
	Edit pad (rev 521)		Xing	cv400	XVal Session 63	1	XVal Session 63-Typing - Text-1		2012-07-16 10:24:14.004000
	Edit pad (rev 522)		Brady	cv405	XVal Session 63	1	XVal Session 63-Typing - Text-1		2012-07-16 10:24:14.335000
	Edit pad (rev 523)		nic	cv403	XVal Session 63	1	XVal Session 63-Typing - Text-1		2012-07-16 10:24:14.455000
	Edit pad (rev 524)		Xing	cv400	XVal Session 63	1	XVal Session 63-Typing - Text-1		2012-07-16 10:24:14.504000
	Edit pad (rev 525)		nic	cv403	XVal Session 63	1	XVal Session 63-Typing - Text-1		2012-07-16 10:24:15.055000
	Edit pad (rev 526)		Brady	cv405	XVal Session 63	1	XVal Session 63-Typing - Text-1		2012-07-16 10:24:15.353000
	Edit pad (rev 527)		nic	cv403	XVal Session 63	1	XVal Session 63-Typing - Text-1		2012-07-16 10:24:15.566000
	Edit pad (rev 528)		Xing	cv400	XVal Session 63	1	XVal Session 63-Typing - Text-1		2012-07-16 10:24:15.830000
	Edit pad (rev 529)		Brady	cv405	XVal Session 63	1	XVal Session 63-Typing - Text-1		2012-07-16 10:24:15.866000
	Edit pad (rev 530)		Xing	cv400	XVal Session 63	1	XVal Session 63-Typing - Text-1		2012-07-16 10:24:16.333000
	Edit pad (rev 531)		Brady	cv405	XVal Session 63	1	XVal Session 63-Typing - Text-1		2012-07-16 10:24:16.367000
	Edit pad (rev 532)		Xing	cv400	XVal Session 63	1	XVal Session 63-Typing - Text-1		2012-07-16 10:24:16.833000
	Edit pad (rev 533)		Brady	cv405	XVal Session 63	1	XVal Session 63-Typing - Text-1		2012-07-16 10:24:16.983000
	Edit pad (rev 534)		nic	cv403	XVal Session 63	1	XVal Session 63-Typing - Text-1		2012-07-16 10:24:17.008000
	Edit pad (rev 535)		Xing	cv400	XVal Session 63	1	XVal Session 63-Typing - Text-1		2012-07-16 10:24:17.333000
	Edit pad (rev 536)		Brady	cv405	XVal Session 63	1	XVal Session 63-Typing - Text-1		2012-07-16 10:24:17.490000
	Edit pad (rev 537)		nic	cv403	XVal Session 63	1	XVal Session 63-Typing - Text-1		2012-07-16 10:24:17.524000
	Edit pad (rev 538)		Xing	cv400	XVal Session 63	1	XVal Session 63-Typing - Text-1		2012-07-16 10:24:17.833000
	Edit pad (rev 539)		Brady	cv405	XVal Session 63	1	XVal Session 63-Typing - Text-1		2012-07-16 10:24:18.002000
	Edit pad (rev 540)		nic	cv403	XVal Session 63	1	XVal Session 63-Typing - Text-1		2012-07-16 10:24:18.033000
	Edit pad (rev 541)		Jamey	cv409	XVal Session 63	1	XVal Session 63-Typing - Text-1		2012-07-16 10:24:18.053000
	Edit pad (rev 542)		Xing	cv400	XVal Session 63	1	XVal Session 63-Typing - Text-1		2012-07-16 10:24:18.333000
	Edit pad (rev 543)		Brady	cv405	XVal Session 63	1	XVal Session 63-Typing - Text-1		2012-07-16 10:24:18.507000
	Edit pad (rev 544)		nic	cv403	XVal Session 63	1	XVal Session 63-Typing - Text-1		2012-07-16 10:24:18.535000
	Edit pad (rev 545)		Jamey	cv409	XVal Session 63	1	XVal Session 63-Typing - Text-1		2012-07-16 10:24:18.565000
	Edit pad (rev 546)		Xing	cv400	XVal Session 63	1	XVal Session 63-Typing - Text-1		2012-07-16 10:24:18.834000
	Edit pad (rev 547)		Brady	cv405	XVal Session 63	1	XVal Session 63-Typing - Text-1		2012-07-16 10:24:19.007000
	Edit pad (rev 548)		nic	cv403	XVal Session 63	1	XVal Session 63-Typing - Text-1		2012-07-16 10:24:19.035000
	Edit pad (rev 549)		Jamey	cv409	XVal Session 63	1	XVal Session 63-Typing - Text-1		2012-07-16 10:24:19.070000
	Edit pad (rev 550)		Xing	cv400	XVal Session 63	1	XVal Session 63-Typing - Text-1		2012-07-16 10:24:19.333000
	Edit pad (rev 551)		Brady	cv405	XVal Session 63	1	XVal Session 63-Typing - Text-1		2012-07-16 10:24:19.509000
	Edit pad (rev 552)		nic	cv403	XVal Session 63	1	XVal Session 63-Typing - Text-1		2012-07-16 10:24:19.535000
	Edit pad (rev 553)		Jamey	cv409	XVal Session 63	1	XVal Session 63-Typing - Text-1		2012-07-16 10:24:19.572000
	Edit pad (rev 554)		Xing	cv400	XVal Session 63	1	XVal Session 63-Typing - Text-1		2012-07-16 10:24:19.833000
	Edit pad (rev 555)		nic	cv403	XVal Session 63	1	XVal Session 63-Typing - Text-1		2012-07-16 10:24:20.033000
	Edit pad (rev 556)		Brady	cv405	XVal Session 63	1	XVal Session 63-Typing - Text-1		2012-07-16 10:24:20.066000
	Edit pad (rev 557)		Jamey	cv409	XVal Session 63	1	XVal Session 63-Typing - Text-1		2012-07-16 10:24:20.077000
	Edit pad (rev 558)		Xing	cv400	XVal Session 63	1	XVal Session 63-Typing - Text-1		2012-07-16 10:24:20.333000
	Edit pad (rev 559)		Brady	cv405	XVal Session 63	1	XVal Session 63-Typing - Text-1		2012-07-16 10:24:20.571000
	Edit pad (rev 560)		Jamey	cv409	XVal Session 63	1	XVal Session 63-Typing - Text-1		2012-07-16 10:24:20.587000
	Edit pad (rev 561)		Xing	cv400	XVal Session 63	1	XVal Session 63-Typing - Text-1		2012-07-16 10:24:20.832000
	Edit pad (rev 562)		Brady	cv405	XVal Session 63	1	XVal Session 63-Typing - Text-1		2012-07-16 10:24:21.085000
	Edit pad (rev 563)		Jamey	cv409	XVal Session 63	1	XVal Session 63-Typing - Text-1		2012-07-16 10:24:21.093000
	Edit pad (rev 564)		nic	cv403	XVal Session 63	1	XVal Session 63-Typing - Text-1		2012-07-16 10:24:21.147000
	Edit pad (rev 565)		Xing	cv400	XVal Session 63	1	XVal Session 63-Typing - Text-1		2012-07-16 10:24:21.333000
	Edit pad (rev 566)		Jamey	cv409	XVal Session 63	1	XVal Session 63-Typing - Text-1		2012-07-16 10:24:21.595000
	Edit pad (rev 567)		nic	cv403	XVal Session 63	1	XVal Session 63-Typing - Text-1		2012-07-16 10:24:21.659000
	Edit pad (rev 568)		Xing	cv400	XVal Session 63	1	XVal Session 63-Typing - Text-1		2012-07-16 10:24:21.833000
	Edit pad (rev 569)		Brady	cv405	XVal Session 63	1	XVal Session 63-Typing - Text-1		2012-07-16 10:24:22.115000
	Edit pad (rev 570)		Jamey	cv409	XVal Session 63	1	XVal Session 63-Typing - Text-1		2012-07-16 10:24:22.122000
	Edit pad (rev 571)		nic	cv403	XVal Session 63	1	XVal Session 63-Typing - Text-1		2012-07-16 10:24:22.160000
	Edit pad (rev 572)		Jamey	cv409	XVal Session 63	1	XVal Session 63-Typing - Text-1		2012-07-16 10:24:22.635000
	Edit pad (rev 573)		nic	cv403	XVal Session 63	1	XVal Session 63-Typing - Text-1		2012-07-16 10:24:22.660000
	Edit pad (rev 574)		Brady	cv405	XVal Session 63	1	XVal Session 63-Typing - Text-1		2012-07-16 10:24:22.690000
	Edit pad (rev 575)		Xing	cv400	XVal Session 63	1	XVal Session 63-Typing - Text-1		2012-07-16 10:24:22.751000
	Edit pad (rev 576)		Jamey	cv409	XVal Session 63	1	XVal Session 63-Typing - Text-1		2012-07-16 10:24:23.141000
	Edit pad (rev 577)		nic	cv403	XVal Session 63	1	XVal Session 63-Typing - Text-1		2012-07-16 10:24:23.170000
	Edit pad (rev 578)		Xing	cv400	XVal Session 63	1	XVal Session 63-Typing - Text-1		2012-07-16 10:24:23.251000
	Edit pad (rev 579)		Brady	cv405	XVal Session 63	1	XVal Session 63-Typing - Text-1		2012-07-16 10:24:23.633000
	Edit pad (rev 580)		Jamey	cv409	XVal Session 63	1	XVal Session 63-Typing - Text-1		2012-07-16 10:24:23.650000
	Edit pad (rev 581)		nic	cv403	XVal Session 63	1	XVal Session 63-Typing - Text-1		2012-07-16 10:24:23.670000
	Edit pad (rev 582)		Xing	cv400	XVal Session 63	1	XVal Session 63-Typing - Text-1		2012-07-16 10:24:23.754000
	Edit pad (rev 583)		Brady	cv405	XVal Session 63	1	XVal Session 63-Typing - Text-1		2012-07-16 10:24:24.139000
	Edit pad (rev 584)		Jamey	cv409	XVal Session 63	1	XVal Session 63-Typing - Text-1		2012-07-16 10:24:24.157000
	Edit pad (rev 585)		nic	cv403	XVal Session 63	1	XVal Session 63-Typing - Text-1		2012-07-16 10:24:24.176000
	Edit pad (rev 586)		Xing	cv400	XVal Session 63	1	XVal Session 63-Typing - Text-1		2012-07-16 10:24:24.275000
	Edit pad (rev 587)		Jamey	cv409	XVal Session 63	1	XVal Session 63-Typing - Text-1		2012-07-16 10:24:24.665000
	Edit pad (rev 588)		nic	cv403	XVal Session 63	1	XVal Session 63-Typing - Text-1		2012-07-16 10:24:24.676000
	Edit pad (rev 589)		Xing	cv400	XVal Session 63	1	XVal Session 63-Typing - Text-1		2012-07-16 10:24:24.777000
	Edit pad (rev 590)		Brady	cv405	XVal Session 63	1	XVal Session 63-Typing - Text-1		2012-07-16 10:24:25.112000
	Edit pad (rev 591)		Jamey	cv409	XVal Session 63	1	XVal Session 63-Typing - Text-1		2012-07-16 10:24:25.165000
	Edit pad (rev 592)		nic	cv403	XVal Session 63	1	XVal Session 63-Typing - Text-1		2012-07-16 10:24:25.180000
	Edit pad (rev 593)		Xing	cv400	XVal Session 63	1	XVal Session 63-Typing - Text-1		2012-07-16 10:24:25.282000
	Edit pad (rev 594)		Brady	cv405	XVal Session 63	1	XVal Session 63-Typing - Text-1		2012-07-16 10:24:25.617000
	Edit pad (rev 595)		Jamey	cv409	XVal Session 63	1	XVal Session 63-Typing - Text-1		2012-07-16 10:24:25.668000
	Edit pad (rev 596)		nic	cv403	XVal Session 63	1	XVal Session 63-Typing - Text-1		2012-07-16 10:24:25.686000
	Edit pad (rev 597)		Xing	cv400	XVal Session 63	1	XVal Session 63-Typing - Text-1		2012-07-16 10:24:25.787000
	Edit pad (rev 598)		Jamey	cv409	XVal Session 63	1	XVal Session 63-Typing - Text-1		2012-07-16 10:24:26.181000
	Edit pad (rev 599)		nic	cv403	XVal Session 63	1	XVal Session 63-Typing - Text-1		2012-07-16 10:24:26.195000
	Edit pad (rev 600)		Xing	cv400	XVal Session 63	1	XVal Session 63-Typing - Text-1		2012-07-16 10:24:26.292000
	Edit pad (rev 601)		Brady	cv405	XVal Session 63	1	XVal Session 63-Typing - Text-1		2012-07-16 10:24:26.559000
	Edit pad (rev 602)		Jamey	cv409	XVal Session 63	1	XVal Session 63-Typing - Text-1		2012-07-16 10:24:26.679000
	Edit pad (rev 603)		nic	cv403	XVal Session 63	1	XVal Session 63-Typing - Text-1		2012-07-16 10:24:26.691000
	Edit pad (rev 604)		Xing	cv400	XVal Session 63	1	XVal Session 63-Typing - Text-1		2012-07-16 10:24:26.800000
	Edit pad (rev 605)		Brady	cv405	XVal Session 63	1	XVal Session 63-Typing - Text-1		2012-07-16 10:24:27.058000
	Edit pad (rev 606)		Jamey	cv409	XVal Session 63	1	XVal Session 63-Typing - Text-1		2012-07-16 10:24:27.180000
	Edit pad (rev 607)		nic	cv403	XVal Session 63	1	XVal Session 63-Typing - Text-1		2012-07-16 10:24:27.198000
	Edit pad (rev 608)		Xing	cv400	XVal Session 63	1	XVal Session 63-Typing - Text-1		2012-07-16 10:24:27.300000
	Edit pad (rev 609)		Brady	cv405	XVal Session 63	1	XVal Session 63-Typing - Text-1		2012-07-16 10:24:27.569000
	Edit pad (rev 610)		nic	cv403	XVal Session 63	1	XVal Session 63-Typing - Text-1		2012-07-16 10:24:27.705000
	Edit pad (rev 611)		Jamey	cv409	XVal Session 63	1	XVal Session 63-Typing - Text-1		2012-07-16 10:24:27.748000
	Edit pad (rev 612)		Xing	cv400	XVal Session 63	1	XVal Session 63-Typing - Text-1		2012-07-16 10:24:27.812000
	Edit pad (rev 613)		Brady	cv405	XVal Session 63	1	XVal Session 63-Typing - Text-1		2012-07-16 10:24:28.069000
	Edit pad (rev 614)		nic	cv403	XVal Session 63	1	XVal Session 63-Typing - Text-1		2012-07-16 10:24:28.205000
	Edit pad (rev 615)		Jamey	cv409	XVal Session 63	1	XVal Session 63-Typing - Text-1		2012-07-16 10:24:28.257000
	Edit pad (rev 616)		Xing	cv400	XVal Session 63	1	XVal Session 63-Typing - Text-1		2012-07-16 10:24:28.300000
	Edit pad (rev 617)		nic	cv403	XVal Session 63	1	XVal Session 63-Typing - Text-1		2012-07-16 10:24:28.708000
	Edit pad (rev 618)		Jamey	cv409	XVal Session 63	1	XVal Session 63-Typing - Text-1		2012-07-16 10:24:28.759000
	Edit pad (rev 619)		Xing	cv400	XVal Session 63	1	XVal Session 63-Typing - Text-1		2012-07-16 10:24:28.806000
	Edit pad (rev 620)		Brady	cv405	XVal Session 63	1	XVal Session 63-Typing - Text-1		2012-07-16 10:24:29.088000
	Edit pad (rev 621)		nic	cv403	XVal Session 63	1	XVal Session 63-Typing - Text-1		2012-07-16 10:24:29.206000
	Edit pad (rev 622)		Xing	cv400	XVal Session 63	1	XVal Session 63-Typing - Text-1		2012-07-16 10:24:29.316000
	Edit pad (rev 623)		Jamey	cv409	XVal Session 63	1	XVal Session 63-Typing - Text-1		2012-07-16 10:24:29.339000
	Edit pad (rev 624)		Brady	cv405	XVal Session 63	1	XVal Session 63-Typing - Text-1		2012-07-16 10:24:29.596000
	Edit pad (rev 625)		nic	cv403	XVal Session 63	1	XVal Session 63-Typing - Text-1		2012-07-16 10:24:29.706000
	Edit pad (rev 626)		Jamey	cv409	XVal Session 63	1	XVal Session 63-Typing - Text-1		2012-07-16 10:24:29.853000
	Edit pad (rev 627)		Brady	cv405	XVal Session 63	1	XVal Session 63-Typing - Text-1		2012-07-16 10:24:30.103000
	Edit pad (rev 628)		Xing	cv400	XVal Session 63	1	XVal Session 63-Typing - Text-1		2012-07-16 10:24:30.140000
	Edit pad (rev 629)		nic	cv403	XVal Session 63	1	XVal Session 63-Typing - Text-1		2012-07-16 10:24:30.206000
	Edit pad (rev 630)		Brady	cv405	XVal Session 63	1	XVal Session 63-Typing - Text-1		2012-07-16 10:24:30.602000
	Edit pad (rev 631)		Xing	cv400	XVal Session 63	1	XVal Session 63-Typing - Text-1		2012-07-16 10:24:30.646000
	Edit pad (rev 632)		nic	cv403	XVal Session 63	1	XVal Session 63-Typing - Text-1		2012-07-16 10:24:30.708000
	Edit pad (rev 633)		Jamey	cv409	XVal Session 63	1	XVal Session 63-Typing - Text-1		2012-07-16 10:24:30.858000
	Edit pad (rev 634)		Xing	cv400	XVal Session 63	1	XVal Session 63-Typing - Text-1		2012-07-16 10:24:31.146000
	Edit pad (rev 635)		nic	cv403	XVal Session 63	1	XVal Session 63-Typing - Text-1		2012-07-16 10:24:31.208000
	Edit pad (rev 636)		Brady	cv405	XVal Session 63	1	XVal Session 63-Typing - Text-1		2012-07-16 10:24:31.272000
	Edit pad (rev 637)		Jamey	cv409	XVal Session 63	1	XVal Session 63-Typing - Text-1		2012-07-16 10:24:31.356000
	Edit pad (rev 638)		Xing	cv400	XVal Session 63	1	XVal Session 63-Typing - Text-1		2012-07-16 10:24:31.651000
	Edit pad (rev 639)		nic	cv403	XVal Session 63	1	XVal Session 63-Typing - Text-1		2012-07-16 10:24:31.709000
	Edit pad (rev 640)		Brady	cv405	XVal Session 63	1	XVal Session 63-Typing - Text-1		2012-07-16 10:24:31.774000
	Edit pad (rev 641)		Jamey	cv409	XVal Session 63	1	XVal Session 63-Typing - Text-1		2012-07-16 10:24:31.867000
	Edit pad (rev 642)		Xing	cv400	XVal Session 63	1	XVal Session 63-Typing - Text-1		2012-07-16 10:24:32.162000
	Edit pad (rev 643)		nic	cv403	XVal Session 63	1	XVal Session 63-Typing - Text-1		2012-07-16 10:24:32.209000
	Edit pad (rev 644)		Brady	cv405	XVal Session 63	1	XVal Session 63-Typing - Text-1		2012-07-16 10:24:32.287000
	Edit pad (rev 645)		Jamey	cv409	XVal Session 63	1	XVal Session 63-Typing - Text-1		2012-07-16 10:24:32.369000
	Edit pad (rev 646)		Xing	cv400	XVal Session 63	1	XVal Session 63-Typing - Text-1		2012-07-16 10:24:32.668000
	Edit pad (rev 647)		nic	cv403	XVal Session 63	1	XVal Session 63-Typing - Text-1		2012-07-16 10:24:32.709000
	Edit pad (rev 648)		Brady	cv405	XVal Session 63	1	XVal Session 63-Typing - Text-1		2012-07-16 10:24:32.786000
	Edit pad (rev 649)		Jamey	cv409	XVal Session 63	1	XVal Session 63-Typing - Text-1		2012-07-16 10:24:32.868000
	Edit pad (rev 650)		Xing	cv400	XVal Session 63	1	XVal Session 63-Typing - Text-1		2012-07-16 10:24:33.177000
	Edit pad (rev 651)		nic	cv403	XVal Session 63	1	XVal Session 63-Typing - Text-1		2012-07-16 10:24:33.209000
	Edit pad (rev 652)		Brady	cv405	XVal Session 63	1	XVal Session 63-Typing - Text-1		2012-07-16 10:24:33.287000
	Edit pad (rev 653)		Jamey	cv409	XVal Session 63	1	XVal Session 63-Typing - Text-1		2012-07-16 10:24:33.368000
	Edit pad (rev 654)		Xing	cv400	XVal Session 63	1	XVal Session 63-Typing - Text-1		2012-07-16 10:24:33.677000
	Edit pad (rev 655)		nic	cv403	XVal Session 63	1	XVal Session 63-Typing - Text-1		2012-07-16 10:24:33.721000
	Edit pad (rev 656)		Brady	cv405	XVal Session 63	1	XVal Session 63-Typing - Text-1		2012-07-16 10:24:33.789000
	Edit pad (rev 657)		Jamey	cv409	XVal Session 63	1	XVal Session 63-Typing - Text-1		2012-07-16 10:24:33.869000
	Edit pad (rev 658)		Xing	cv400	XVal Session 63	1	XVal Session 63-Typing - Text-1		2012-07-16 10:24:34.177000
	Edit pad (rev 659)		nic	cv403	XVal Session 63	1	XVal Session 63-Typing - Text-1		2012-07-16 10:24:34.234000
	Edit pad (rev 660)		Brady	cv405	XVal Session 63	1	XVal Session 63-Typing - Text-1		2012-07-16 10:24:34.289000
	Edit pad (rev 661)		Jamey	cv409	XVal Session 63	1	XVal Session 63-Typing - Text-1		2012-07-16 10:24:34.369000
	Edit pad (rev 662)		Xing	cv400	XVal Session 63	1	XVal Session 63-Typing - Text-1		2012-07-16 10:24:34.677000
	Edit pad (rev 663)		nic	cv403	XVal Session 63	1	XVal Session 63-Typing - Text-1		2012-07-16 10:24:34.738000
	Edit pad (rev 664)		Brady	cv405	XVal Session 63	1	XVal Session 63-Typing - Text-1		2012-07-16 10:24:34.790000
	Edit pad (rev 665)		Jamey	cv409	XVal Session 63	1	XVal Session 63-Typing - Text-1		2012-07-16 10:24:34.870000
	Edit pad (rev 666)		nic	cv403	XVal Session 63	1	XVal Session 63-Typing - Text-1		2012-07-16 10:24:35.239000
	Edit pad (rev 667)		Brady	cv405	XVal Session 63	1	XVal Session 63-Typing - Text-1		2012-07-16 10:24:35.292000
	Edit pad (rev 668)		Jamey	cv409	XVal Session 63	1	XVal Session 63-Typing - Text-1		2012-07-16 10:24:35.373000
	Edit pad (rev 669)		nic	cv403	XVal Session 63	1	XVal Session 63-Typing - Text-1		2012-07-16 10:24:35.753000
	Edit pad (rev 670)		Brady	cv405	XVal Session 63	1	XVal Session 63-Typing - Text-1		2012-07-16 10:24:35.794000
	Edit pad (rev 671)		Jamey	cv409	XVal Session 63	1	XVal Session 63-Typing - Text-1		2012-07-16 10:24:35.883000
	Edit pad (rev 672)		nic	cv403	XVal Session 63	1	XVal Session 63-Typing - Text-1		2012-07-16 10:24:36.253000
	Edit pad (rev 673)		Brady	cv405	XVal Session 63	1	XVal Session 63-Typing - Text-1		2012-07-16 10:24:36.310000
	Edit pad (rev 674)		Jamey	cv409	XVal Session 63	1	XVal Session 63-Typing - Text-1		2012-07-16 10:24:36.383000
	Edit pad (rev 675)		Xing	cv400	XVal Session 63	1	XVal Session 63-Typing - Text-1		2012-07-16 10:24:36.683000
	Edit pad (rev 676)		nic	cv403	XVal Session 63	1	XVal Session 63-Typing - Text-1		2012-07-16 10:24:36.760000
	Edit pad (rev 677)		Brady	cv405	XVal Session 63	1	XVal Session 63-Typing - Text-1		2012-07-16 10:24:36.793000
	Edit pad (rev 678)		Jamey	cv409	XVal Session 63	1	XVal Session 63-Typing - Text-1		2012-07-16 10:24:36.882000
	Edit pad (rev 679)		Xing	cv400	XVal Session 63	1	XVal Session 63-Typing - Text-1		2012-07-16 10:24:37.194000
	Edit pad (rev 680)		nic	cv403	XVal Session 63	1	XVal Session 63-Typing - Text-1		2012-07-16 10:24:37.260000
	Edit pad (rev 681)		Brady	cv405	XVal Session 63	1	XVal Session 63-Typing - Text-1		2012-07-16 10:24:37.303000
	Edit pad (rev 682)		Jamey	cv409	XVal Session 63	1	XVal Session 63-Typing - Text-1		2012-07-16 10:24:37.387000
	Edit pad (rev 683)		Xing	cv400	XVal Session 63	1	XVal Session 63-Typing - Text-1		2012-07-16 10:24:37.693000
	Edit pad (rev 684)		nic	cv403	XVal Session 63	1	XVal Session 63-Typing - Text-1		2012-07-16 10:24:37.768000
	Edit pad (rev 685)		Brady	cv405	XVal Session 63	1	XVal Session 63-Typing - Text-1		2012-07-16 10:24:37.804000
	Edit pad (rev 686)		Jamey	cv409	XVal Session 63	1	XVal Session 63-Typing - Text-1		2012-07-16 10:24:38.001000
	Edit pad (rev 687)		Xing	cv400	XVal Session 63	1	XVal Session 63-Typing - Text-1		2012-07-16 10:24:38.191000
	Edit pad (rev 688)		nic	cv403	XVal Session 63	1	XVal Session 63-Typing - Text-1		2012-07-16 10:24:38.270000
	Edit pad (rev 689)		Brady	cv405	XVal Session 63	1	XVal Session 63-Typing - Text-1		2012-07-16 10:24:38.310000
	Edit pad (rev 690)		Jamey	cv409	XVal Session 63	1	XVal Session 63-Typing - Text-1		2012-07-16 10:24:38.509000
	Edit pad (rev 691)		Xing	cv400	XVal Session 63	1	XVal Session 63-Typing - Text-1		2012-07-16 10:24:38.691000
	Edit pad (rev 692)		nic	cv403	XVal Session 63	1	XVal Session 63-Typing - Text-1		2012-07-16 10:24:38.774000
	Edit pad (rev 693)		Brady	cv405	XVal Session 63	1	XVal Session 63-Typing - Text-1		2012-07-16 10:24:38.818000
	Edit pad (rev 694)		Jamey	cv409	XVal Session 63	1	XVal Session 63-Typing - Text-1		2012-07-16 10:24:39.008000
	Edit pad (rev 695)		nic	cv403	XVal Session 63	1	XVal Session 63-Typing - Text-1		2012-07-16 10:24:39.284000
	Edit pad (rev 696)		Brady	cv405	XVal Session 63	1	XVal Session 63-Typing - Text-1		2012-07-16 10:24:39.319000
	Edit pad (rev 697)		Xing	cv400	XVal Session 63	1	XVal Session 63-Typing - Text-1		2012-07-16 10:24:39.773000
	Edit pad (rev 698)		nic	cv403	XVal Session 63	1	XVal Session 63-Typing - Text-1		2012-07-16 10:24:39.785000
	Edit pad (rev 699)		Brady	cv405	XVal Session 63	1	XVal Session 63-Typing - Text-1		2012-07-16 10:24:39.829000
	Edit pad (rev 700)		Xing	cv400	XVal Session 63	1	XVal Session 63-Typing - Text-1		2012-07-16 10:24:40.273000
	Edit pad (rev 701)		nic	cv403	XVal Session 63	1	XVal Session 63-Typing - Text-1		2012-07-16 10:24:40.284000
	Edit pad (rev 702)		Brady	cv405	XVal Session 63	1	XVal Session 63-Typing - Text-1		2012-07-16 10:24:40.351000
	Edit pad (rev 703)		nic	cv403	XVal Session 63	1	XVal Session 63-Typing - Text-1		2012-07-16 10:24:40.784000
	Edit pad (rev 704)		Xing	cv400	XVal Session 63	1	XVal Session 63-Typing - Text-1		2012-07-16 10:24:40.794000
	Edit pad (rev 705)		Brady	cv405	XVal Session 63	1	XVal Session 63-Typing - Text-1		2012-07-16 10:24:40.860000
	Edit pad (rev 706)		nic	cv403	XVal Session 63	1	XVal Session 63-Typing - Text-1		2012-07-16 10:24:41.300000
	Edit pad (rev 707)		Xing	cv400	XVal Session 63	1	XVal Session 63-Typing - Text-1		2012-07-16 10:24:41.340000
	Edit pad (rev 708)		Brady	cv405	XVal Session 63	1	XVal Session 63-Typing - Text-1		2012-07-16 10:24:41.367000
	Edit pad (rev 709)		nic	cv403	XVal Session 63	1	XVal Session 63-Typing - Text-1		2012-07-16 10:24:41.785000
	Edit pad (rev 710)		Xing	cv400	XVal Session 63	1	XVal Session 63-Typing - Text-1		2012-07-16 10:24:41.856000
	Edit pad (rev 711)		Brady	cv405	XVal Session 63	1	XVal Session 63-Typing - Text-1		2012-07-16 10:24:41.877000
	Edit pad (rev 712)		nic	cv403	XVal Session 63	1	XVal Session 63-Typing - Text-1		2012-07-16 10:24:42.286000
	Edit pad (rev 713)		Brady	cv405	XVal Session 63	1	XVal Session 63-Typing - Text-1		2012-07-16 10:24:42.381000
	Edit pad (rev 714)		nic	cv403	XVal Session 63	1	XVal Session 63-Typing - Text-1		2012-07-16 10:24:42.784000
	Edit pad (rev 715)		Brady	cv405	XVal Session 63	1	XVal Session 63-Typing - Text-1		2012-07-16 10:24:42.879000
	Edit pad (rev 716)		nic	cv403	XVal Session 63	1	XVal Session 63-Typing - Text-1		2012-07-16 10:24:43.285000
	Edit pad (rev 717)		Brady	cv405	XVal Session 63	1	XVal Session 63-Typing - Text-1		2012-07-16 10:24:43.380000
	Edit pad (rev 718)		Xing	cv400	XVal Session 63	1	XVal Session 63-Typing - Text-1		2012-07-16 10:24:43.773000
	Edit pad (rev 719)		nic	cv403	XVal Session 63	1	XVal Session 63-Typing - Text-1		2012-07-16 10:24:43.784000
	Edit pad (rev 720)		Brady	cv405	XVal Session 63	1	XVal Session 63-Typing - Text-1		2012-07-16 10:24:43.881000
	Edit pad (rev 721)		nic	cv403	XVal Session 63	1	XVal Session 63-Typing - Text-1		2012-07-16 10:24:44.285000
	Edit pad (rev 722)		Brady	cv405	XVal Session 63	1	XVal Session 63-Typing - Text-1		2012-07-16 10:24:44.381000
	Edit pad (rev 723)		Xing	cv400	XVal Session 63	1	XVal Session 63-Typing - Text-1		2012-07-16 10:24:44.396000
	Edit pad (rev 724)		nic	cv403	XVal Session 63	1	XVal Session 63-Typing - Text-1		2012-07-16 10:24:44.785000
	Edit pad (rev 725)		Brady	cv405	XVal Session 63	1	XVal Session 63-Typing - Text-1		2012-07-16 10:24:44.880000
	Edit pad (rev 726)		Xing	cv400	XVal Session 63	1	XVal Session 63-Typing - Text-1		2012-07-16 10:24:44.891000
	Edit pad (rev 727)		nic	cv403	XVal Session 63	1	XVal Session 63-Typing - Text-1		2012-07-16 10:24:45.284000
	Edit pad (rev 728)		Brady	cv405	XVal Session 63	1	XVal Session 63-Typing - Text-1		2012-07-16 10:24:45.392000
	Edit pad (rev 729)		Xing	cv400	XVal Session 63	1	XVal Session 63-Typing - Text-1		2012-07-16 10:24:45.419000
	Edit pad (rev 730)		nic	cv403	XVal Session 63	1	XVal Session 63-Typing - Text-1		2012-07-16 10:24:45.792000
	Edit pad (rev 731)		Brady	cv405	XVal Session 63	1	XVal Session 63-Typing - Text-1		2012-07-16 10:24:45.896000
	Edit pad (rev 732)		Xing	cv400	XVal Session 63	1	XVal Session 63-Typing - Text-1		2012-07-16 10:24:45.925000
	Edit pad (rev 733)		Brady	cv405	XVal Session 63	1	XVal Session 63-Typing - Text-1		2012-07-16 10:24:46.398000
	Edit pad (rev 734)		Xing	cv400	XVal Session 63	1	XVal Session 63-Typing - Text-1		2012-07-16 10:24:46.427000
	Edit pad (rev 735)		Brady	cv405	XVal Session 63	1	XVal Session 63-Typing - Text-1		2012-07-16 10:24:46.898000
	Edit pad (rev 736)		Xing	cv400	XVal Session 63	1	XVal Session 63-Typing - Text-1		2012-07-16 10:24:46.928000
	Edit pad (rev 737)		nic	cv403	XVal Session 63	1	XVal Session 63-Typing - Text-1		2012-07-16 10:24:46.976000
	Edit pad (rev 738)		Brady	cv405	XVal Session 63	1	XVal Session 63-Typing - Text-1		2012-07-16 10:24:47.399000
	Edit pad (rev 739)		Xing	cv400	XVal Session 63	1	XVal Session 63-Typing - Text-1		2012-07-16 10:24:47.442000
	Edit pad (rev 740)		nic	cv403	XVal Session 63	1	XVal Session 63-Typing - Text-1		2012-07-16 10:24:47.482000
	Edit pad (rev 741)		Brady	cv405	XVal Session 63	1	XVal Session 63-Typing - Text-1		2012-07-16 10:24:47.898000
	Edit pad (rev 742)		Xing	cv400	XVal Session 63	1	XVal Session 63-Typing - Text-1		2012-07-16 10:24:47.943000
	Edit pad (rev 743)		nic	cv403	XVal Session 63	1	XVal Session 63-Typing - Text-1		2012-07-16 10:24:48.012000
	Edit pad (rev 744)		nic	cv403	XVal Session 63	1	XVal Session 63-Typing - Text-1		2012-07-16 10:24:48.533000
	Edit pad (rev 745)		Brady	cv405	XVal Session 63	1	XVal Session 63-Typing - Text-1		2012-07-16 10:24:48.619000
	Edit pad (rev 746)		Jamey	cv409	XVal Session 63	1	XVal Session 63-Typing - Text-1		2012-07-16 10:24:49.092000
	Edit pad (rev 747)		Brady	cv405	XVal Session 63	1	XVal Session 63-Typing - Text-1		2012-07-16 10:24:49.137000
	Edit pad (rev 748)		Jamey	cv409	XVal Session 63	1	XVal Session 63-Typing - Text-1		2012-07-16 10:24:49.623000
	Edit pad (rev 749)		Brady	cv405	XVal Session 63	1	XVal Session 63-Typing - Text-1		2012-07-16 10:24:49.648000
	Edit pad (rev 750)		nic	cv403	XVal Session 63	1	XVal Session 63-Typing - Text-1		2012-07-16 10:24:49.712000
	Edit pad (rev 751)		Xing	cv400	XVal Session 63	1	XVal Session 63-Typing - Text-1		2012-07-16 10:24:49.967000
	Edit pad (rev 752)		Brady	cv405	XVal Session 63	1	XVal Session 63-Typing - Text-1		2012-07-16 10:24:50.146000
	Edit pad (rev 753)		nic	cv403	XVal Session 63	1	XVal Session 63-Typing - Text-1		2012-07-16 10:24:50.220000
	Edit pad (rev 754)		Jamey	cv409	XVal Session 63	1	XVal Session 63-Typing - Text-1		2012-07-16 10:24:50.222000
	Edit pad (rev 755)		Xing	cv400	XVal Session 63	1	XVal Session 63-Typing - Text-1		2012-07-16 10:24:50.474000
	Edit pad (rev 756)		Brady	cv405	XVal Session 63	1	XVal Session 63-Typing - Text-1		2012-07-16 10:24:50.648000
	Edit pad (rev 757)		nic	cv403	XVal Session 63	1	XVal Session 63-Typing - Text-1		2012-07-16 10:24:50.722000
	Edit pad (rev 758)		Xing	cv400	XVal Session 63	1	XVal Session 63-Typing - Text-1		2012-07-16 10:24:50.975000
	Edit pad (rev 759)		Brady	cv405	XVal Session 63	1	XVal Session 63-Typing - Text-1		2012-07-16 10:24:51.154000
	Edit pad (rev 760)		nic	cv403	XVal Session 63	1	XVal Session 63-Typing - Text-1		2012-07-16 10:24:51.232000
	Edit pad (rev 761)		Xing	cv400	XVal Session 63	1	XVal Session 63-Typing - Text-1		2012-07-16 10:24:51.474000
	Edit pad (rev 762)		Brady	cv405	XVal Session 63	1	XVal Session 63-Typing - Text-1		2012-07-16 10:24:51.664000
	Edit pad (rev 763)		nic	cv403	XVal Session 63	1	XVal Session 63-Typing - Text-1		2012-07-16 10:24:51.723000
	Edit pad (rev 764)		Xing	cv400	XVal Session 63	1	XVal Session 63-Typing - Text-1		2012-07-16 10:24:51.972000
	Edit pad (rev 765)		nic	cv403	XVal Session 63	1	XVal Session 63-Typing - Text-1		2012-07-16 10:24:52.264000
	Edit pad (rev 766)		Brady	cv405	XVal Session 63	1	XVal Session 63-Typing - Text-1		2012-07-16 10:24:52.266000
	Edit pad (rev 767)		Xing	cv400	XVal Session 63	1	XVal Session 63-Typing - Text-1		2012-07-16 10:24:52.474000
	Edit pad (rev 768)		nic	cv403	XVal Session 63	1	XVal Session 63-Typing - Text-1		2012-07-16 10:24:52.723000
	Edit pad (rev 769)		Jamey	cv409	XVal Session 63	1	XVal Session 63-Typing - Text-1		2012-07-16 10:24:52.770000
	Edit pad (rev 770)		Brady	cv405	XVal Session 63	1	XVal Session 63-Typing - Text-1		2012-07-16 10:24:52.777000
	Edit pad (rev 771)		Xing	cv400	XVal Session 63	1	XVal Session 63-Typing - Text-1		2012-07-16 10:24:52.974000
	Edit pad (rev 772)		nic	cv403	XVal Session 63	1	XVal Session 63-Typing - Text-1		2012-07-16 10:24:53.222000
	Edit pad (rev 773)		Jamey	cv409	XVal Session 63	1	XVal Session 63-Typing - Text-1		2012-07-16 10:24:53.274000
	Edit pad (rev 774)		Brady	cv405	XVal Session 63	1	XVal Session 63-Typing - Text-1		2012-07-16 10:24:53.279000
	Edit pad (rev 775)		nic	cv403	XVal Session 63	1	XVal Session 63-Typing - Text-1		2012-07-16 10:24:53.723000
	Edit pad (rev 776)		Jamey	cv409	XVal Session 63	1	XVal Session 63-Typing - Text-1		2012-07-16 10:24:53.773000
	Edit pad (rev 777)		Brady	cv405	XVal Session 63	1	XVal Session 63-Typing - Text-1		2012-07-16 10:24:53.793000
	Edit pad (rev 778)		nic	cv403	XVal Session 63	1	XVal Session 63-Typing - Text-1		2012-07-16 10:24:54.222000
	Edit pad (rev 779)		Brady	cv405	XVal Session 63	1	XVal Session 63-Typing - Text-1		2012-07-16 10:24:54.311000
	Edit pad (rev 780)		Xing	cv400	XVal Session 63	1	XVal Session 63-Typing - Text-1		2012-07-16 10:24:54.534000
	Edit pad (rev 781)		nic	cv403	XVal Session 63	1	XVal Session 63-Typing - Text-1		2012-07-16 10:24:54.722000
	Edit pad (rev 782)		Jamey	cv409	XVal Session 63	1	XVal Session 63-Typing - Text-1		2012-07-16 10:24:54.796000
	Edit pad (rev 783)		Brady	cv405	XVal Session 63	1	XVal Session 63-Typing - Text-1		2012-07-16 10:24:54.819000
	Edit pad (rev 784)		Xing	cv400	XVal Session 63	1	XVal Session 63-Typing - Text-1		2012-07-16 10:24:55.037000
	Edit pad (rev 785)		nic	cv403	XVal Session 63	1	XVal Session 63-Typing - Text-1		2012-07-16 10:24:55.221000
	Edit pad (rev 786)		Jamey	cv409	XVal Session 63	1	XVal Session 63-Typing - Text-1		2012-07-16 10:24:55.307000
	Edit pad (rev 787)		Brady	cv405	XVal Session 63	1	XVal Session 63-Typing - Text-1		2012-07-16 10:24:55.359000
	Edit pad (rev 788)		Xing	cv400	XVal Session 63	1	XVal Session 63-Typing - Text-1		2012-07-16 10:24:55.538000
	Edit pad (rev 789)		nic	cv403	XVal Session 63	1	XVal Session 63-Typing - Text-1		2012-07-16 10:24:55.721000
	Edit pad (rev 790)		Jamey	cv409	XVal Session 63	1	XVal Session 63-Typing - Text-1		2012-07-16 10:24:55.805000
	Edit pad (rev 791)		Brady	cv405	XVal Session 63	1	XVal Session 63-Typing - Text-1		2012-07-16 10:24:55.847000
	Edit pad (rev 792)		Xing	cv400	XVal Session 63	1	XVal Session 63-Typing - Text-1		2012-07-16 10:24:56.038000
	Edit pad (rev 793)		nic	cv403	XVal Session 63	1	XVal Session 63-Typing - Text-1		2012-07-16 10:24:56.223000
	Edit pad (rev 794)		Jamey	cv409	XVal Session 63	1	XVal Session 63-Typing - Text-1		2012-07-16 10:24:56.309000
	Edit pad (rev 795)		Brady	cv405	XVal Session 63	1	XVal Session 63-Typing - Text-1		2012-07-16 10:24:56.351000
	Edit pad (rev 796)		Xing	cv400	XVal Session 63	1	XVal Session 63-Typing - Text-1		2012-07-16 10:24:56.544000
	Edit pad (rev 797)		nic	cv403	XVal Session 63	1	XVal Session 63-Typing - Text-1		2012-07-16 10:24:56.722000
	Edit pad (rev 798)		Jamey	cv409	XVal Session 63	1	XVal Session 63-Typing - Text-1		2012-07-16 10:24:56.810000
	Edit pad (rev 799)		Brady	cv405	XVal Session 63	1	XVal Session 63-Typing - Text-1		2012-07-16 10:24:56.855000
	Edit pad (rev 800)		Xing	cv400	XVal Session 63	1	XVal Session 63-Typing - Text-1		2012-07-16 10:24:57.052000
	Edit pad (rev 801)		nic	cv403	XVal Session 63	1	XVal Session 63-Typing - Text-1		2012-07-16 10:24:57.236000
	Edit pad (rev 802)		Jamey	cv409	XVal Session 63	1	XVal Session 63-Typing - Text-1		2012-07-16 10:24:57.320000
	Edit pad (rev 803)		Brady	cv405	XVal Session 63	1	XVal Session 63-Typing - Text-1		2012-07-16 10:24:57.365000
	Edit pad (rev 804)		Xing	cv400	XVal Session 63	1	XVal Session 63-Typing - Text-1		2012-07-16 10:24:57.551000
	Edit pad (rev 805)		nic	cv403	XVal Session 63	1	XVal Session 63-Typing - Text-1		2012-07-16 10:24:57.738000
	Edit pad (rev 806)		Jamey	cv409	XVal Session 63	1	XVal Session 63-Typing - Text-1		2012-07-16 10:24:57.821000
	Edit pad (rev 807)		Brady	cv405	XVal Session 63	1	XVal Session 63-Typing - Text-1		2012-07-16 10:24:57.866000
	Edit pad (rev 808)		Xing	cv400	XVal Session 63	1	XVal Session 63-Typing - Text-1		2012-07-16 10:24:58.052000
	Edit pad (rev 809)		Jamey	cv409	XVal Session 63	1	XVal Session 63-Typing - Text-1		2012-07-16 10:24:58.334000
	Edit pad (rev 810)		Brady	cv405	XVal Session 63	1	XVal Session 63-Typing - Text-1		2012-07-16 10:24:58.366000
	Edit pad (rev 811)		Xing	cv400	XVal Session 63	1	XVal Session 63-Typing - Text-1		2012-07-16 10:24:58.559000
	Edit pad (rev 812)		Brady	cv405	XVal Session 63	1	XVal Session 63-Typing - Text-1		2012-07-16 10:24:58.866000
	Edit pad (rev 813)		Brady	cv405	XVal Session 63	1	XVal Session 63-Typing - Text-1		2012-07-16 10:24:59.366000
	Edit pad (rev 814)		Xing	cv400	XVal Session 63	1	XVal Session 63-Typing - Text-1		2012-07-16 10:24:59.505000
	Edit pad (rev 815)		Brady	cv405	XVal Session 63	1	XVal Session 63-Typing - Text-1		2012-07-16 10:24:59.882000
	Edit pad (rev 816)		Jamey	cv409	XVal Session 63	1	XVal Session 63-Typing - Text-1		2012-07-16 10:24:59.927000
	Edit pad (rev 817)		Xing	cv400	XVal Session 63	1	XVal Session 63-Typing - Text-1		2012-07-16 10:25:00.004000
	Edit pad (rev 818)		Brady	cv405	XVal Session 63	1	XVal Session 63-Typing - Text-1		2012-07-16 10:25:00.382000
	Edit pad (rev 819)		Jamey	cv409	XVal Session 63	1	XVal Session 63-Typing - Text-1		2012-07-16 10:25:00.431000
	Edit pad (rev 820)		Xing	cv400	XVal Session 63	1	XVal Session 63-Typing - Text-1		2012-07-16 10:25:00.504000
	Edit pad (rev 821)		Brady	cv405	XVal Session 63	1	XVal Session 63-Typing - Text-1		2012-07-16 10:25:00.881000
	Edit pad (rev 822)		Jamey	cv409	XVal Session 63	1	XVal Session 63-Typing - Text-1		2012-07-16 10:25:00.932000
	Edit pad (rev 823)		Xing	cv400	XVal Session 63	1	XVal Session 63-Typing - Text-1		2012-07-16 10:25:01.004000
	Edit pad (rev 824)		Brady	cv405	XVal Session 63	1	XVal Session 63-Typing - Text-1		2012-07-16 10:25:01.382000
	Edit pad (rev 825)		Jamey	cv409	XVal Session 63	1	XVal Session 63-Typing - Text-1		2012-07-16 10:25:01.431000
	Edit pad (rev 826)		Xing	cv400	XVal Session 63	1	XVal Session 63-Typing - Text-1		2012-07-16 10:25:01.514000
	Edit pad (rev 827)		Brady	cv405	XVal Session 63	1	XVal Session 63-Typing - Text-1		2012-07-16 10:25:01.883000
	Edit pad (rev 828)		Jamey	cv409	XVal Session 63	1	XVal Session 63-Typing - Text-1		2012-07-16 10:25:01.937000
	Edit pad (rev 829)		Xing	cv400	XVal Session 63	1	XVal Session 63-Typing - Text-1		2012-07-16 10:25:02.019000
	Edit pad (rev 830)		Brady	cv405	XVal Session 63	1	XVal Session 63-Typing - Text-1		2012-07-16 10:25:02.383000
	Edit pad (rev 831)		Jamey	cv409	XVal Session 63	1	XVal Session 63-Typing - Text-1		2012-07-16 10:25:02.445000
	Edit pad (rev 832)		Xing	cv400	XVal Session 63	1	XVal Session 63-Typing - Text-1		2012-07-16 10:25:02.519000
	Edit pad (rev 833)		Brady	cv405	XVal Session 63	1	XVal Session 63-Typing - Text-1		2012-07-16 10:25:02.884000
	Edit pad (rev 834)		Jamey	cv409	XVal Session 63	1	XVal Session 63-Typing - Text-1		2012-07-16 10:25:02.952000
	Edit pad (rev 835)		Xing	cv400	XVal Session 63	1	XVal Session 63-Typing - Text-1		2012-07-16 10:25:03.019000
	Edit pad (rev 836)		Brady	cv405	XVal Session 63	1	XVal Session 63-Typing - Text-1		2012-07-16 10:25:03.398000
	Edit pad (rev 837)		Jamey	cv409	XVal Session 63	1	XVal Session 63-Typing - Text-1		2012-07-16 10:25:03.455000
	Edit pad (rev 838)		Xing	cv400	XVal Session 63	1	XVal Session 63-Typing - Text-1		2012-07-16 10:25:03.519000
	Edit pad (rev 839)		Brady	cv405	XVal Session 63	1	XVal Session 63-Typing - Text-1		2012-07-16 10:25:03.898000
	Edit pad (rev 840)		Jamey	cv409	XVal Session 63	1	XVal Session 63-Typing - Text-1		2012-07-16 10:25:03.963000
	Edit pad (rev 841)		Xing	cv400	XVal Session 63	1	XVal Session 63-Typing - Text-1		2012-07-16 10:25:04.024000
	Edit pad (rev 842)		Brady	cv405	XVal Session 63	1	XVal Session 63-Typing - Text-1		2012-07-16 10:25:04.397000
	Edit pad (rev 843)		Jamey	cv409	XVal Session 63	1	XVal Session 63-Typing - Text-1		2012-07-16 10:25:04.461000
	Edit pad (rev 844)		Xing	cv400	XVal Session 63	1	XVal Session 63-Typing - Text-1		2012-07-16 10:25:04.535000
	Edit pad (rev 845)		Brady	cv405	XVal Session 63	1	XVal Session 63-Typing - Text-1		2012-07-16 10:25:04.898000
	Edit pad (rev 846)		Jamey	cv409	XVal Session 63	1	XVal Session 63-Typing - Text-1		2012-07-16 10:25:04.961000
	Edit pad (rev 847)		Xing	cv400	XVal Session 63	1	XVal Session 63-Typing - Text-1		2012-07-16 10:25:05.035000
	Edit pad (rev 848)		Brady	cv405	XVal Session 63	1	XVal Session 63-Typing - Text-1		2012-07-16 10:25:05.396000
	Edit pad (rev 849)		Jamey	cv409	XVal Session 63	1	XVal Session 63-Typing - Text-1		2012-07-16 10:25:05.468000
	Edit pad (rev 850)		Xing	cv400	XVal Session 63	1	XVal Session 63-Typing - Text-1		2012-07-16 10:25:05.536000
	Edit pad (rev 851)		Brady	cv405	XVal Session 63	1	XVal Session 63-Typing - Text-1		2012-07-16 10:25:05.898000
	Edit pad (rev 852)		Jamey	cv409	XVal Session 63	1	XVal Session 63-Typing - Text-1		2012-07-16 10:25:05.984000
	Edit pad (rev 853)		Brady	cv405	XVal Session 63	1	XVal Session 63-Typing - Text-1		2012-07-16 10:25:06.398000
	Edit pad (rev 854)		Brady	cv405	XVal Session 63	1	XVal Session 63-Typing - Text-1		2012-07-16 10:25:06.897000
	Edit pad (rev 855)		Xing	cv400	XVal Session 63	1	XVal Session 63-Typing - Text-1		2012-07-16 10:25:06.957000
	Edit pad (rev 856)		Brady	cv405	XVal Session 63	1	XVal Session 63-Typing - Text-1		2012-07-16 10:25:07.407000
	Edit pad (rev 857)		Xing	cv400	XVal Session 63	1	XVal Session 63-Typing - Text-1		2012-07-16 10:25:07.461000
	Edit pad (rev 858)		Jamey	cv409	XVal Session 63	1	XVal Session 63-Typing - Text-1		2012-07-16 10:25:07.870000
	Edit pad (rev 859)		Brady	cv405	XVal Session 63	1	XVal Session 63-Typing - Text-1		2012-07-16 10:25:07.909000
	Edit pad (rev 860)		Xing	cv400	XVal Session 63	1	XVal Session 63-Typing - Text-1		2012-07-16 10:25:07.977000
	Edit pad (rev 861)		Jamey	cv409	XVal Session 63	1	XVal Session 63-Typing - Text-1		2012-07-16 10:25:08.370000
	Edit pad (rev 862)		Brady	cv405	XVal Session 63	1	XVal Session 63-Typing - Text-1		2012-07-16 10:25:08.413000
	Edit pad (rev 863)		Xing	cv400	XVal Session 63	1	XVal Session 63-Typing - Text-1		2012-07-16 10:25:08.488000
	Edit pad (rev 864)		Jamey	cv409	XVal Session 63	1	XVal Session 63-Typing - Text-1		2012-07-16 10:25:08.870000
	Edit pad (rev 865)		Brady	cv405	XVal Session 63	1	XVal Session 63-Typing - Text-1		2012-07-16 10:25:08.916000
	Edit pad (rev 866)		Xing	cv400	XVal Session 63	1	XVal Session 63-Typing - Text-1		2012-07-16 10:25:08.988000
	Edit pad (rev 867)		Jamey	cv409	XVal Session 63	1	XVal Session 63-Typing - Text-1		2012-07-16 10:25:09.375000
	Edit pad (rev 868)		Brady	cv405	XVal Session 63	1	XVal Session 63-Typing - Text-1		2012-07-16 10:25:09.443000
	Edit pad (rev 869)		Xing	cv400	XVal Session 63	1	XVal Session 63-Typing - Text-1		2012-07-16 10:25:09.490000
	Edit pad (rev 870)		Jamey	cv409	XVal Session 63	1	XVal Session 63-Typing - Text-1		2012-07-16 10:25:09.878000
	Edit pad (rev 871)		Brady	cv405	XVal Session 63	1	XVal Session 63-Typing - Text-1		2012-07-16 10:25:09.914000
	Edit pad (rev 872)		Xing	cv400	XVal Session 63	1	XVal Session 63-Typing - Text-1		2012-07-16 10:25:09.997000
	Edit pad (rev 873)		Jamey	cv409	XVal Session 63	1	XVal Session 63-Typing - Text-1		2012-07-16 10:25:10.384000
	Edit pad (rev 874)		Brady	cv405	XVal Session 63	1	XVal Session 63-Typing - Text-1		2012-07-16 10:25:10.414000
	Edit pad (rev 875)		Xing	cv400	XVal Session 63	1	XVal Session 63-Typing - Text-1		2012-07-16 10:25:10.504000
	Edit pad (rev 876)		Jamey	cv409	XVal Session 63	1	XVal Session 63-Typing - Text-1		2012-07-16 10:25:10.884000
	Edit pad (rev 877)		Brady	cv405	XVal Session 63	1	XVal Session 63-Typing - Text-1		2012-07-16 10:25:10.920000
	Edit pad (rev 878)		Xing	cv400	XVal Session 63	1	XVal Session 63-Typing - Text-1		2012-07-16 10:25:11.133000
	Edit pad (rev 879)		Jamey	cv409	XVal Session 63	1	XVal Session 63-Typing - Text-1		2012-07-16 10:25:11.388000
	Edit pad (rev 880)		Brady	cv405	XVal Session 63	1	XVal Session 63-Typing - Text-1		2012-07-16 10:25:11.429000
	Edit pad (rev 881)		Xing	cv400	XVal Session 63	1	XVal Session 63-Typing - Text-1		2012-07-16 10:25:11.646000
	Edit pad (rev 882)		nic	cv403	XVal Session 63	1	XVal Session 63-Typing - Text-1		2012-07-16 10:25:11.724000
	Edit pad (rev 883)		Jamey	cv409	XVal Session 63	1	XVal Session 63-Typing - Text-1		2012-07-16 10:25:11.893000
	Edit pad (rev 884)		Brady	cv405	XVal Session 63	1	XVal Session 63-Typing - Text-1		2012-07-16 10:25:11.945000
	Edit pad (rev 885)		Xing	cv400	XVal Session 63	1	XVal Session 63-Typing - Text-1		2012-07-16 10:25:12.146000
	Edit pad (rev 886)		nic	cv403	XVal Session 63	1	XVal Session 63-Typing - Text-1		2012-07-16 10:25:12.224000
	Edit pad (rev 887)		Jamey	cv409	XVal Session 63	1	XVal Session 63-Typing - Text-1		2012-07-16 10:25:12.405000
	Edit pad (rev 888)		Brady	cv405	XVal Session 63	1	XVal Session 63-Typing - Text-1		2012-07-16 10:25:12.453000
	Edit pad (rev 889)		Xing	cv400	XVal Session 63	1	XVal Session 63-Typing - Text-1		2012-07-16 10:25:12.645000
	Edit pad (rev 890)		nic	cv403	XVal Session 63	1	XVal Session 63-Typing - Text-1		2012-07-16 10:25:12.723000
	Edit pad (rev 891)		Jamey	cv409	XVal Session 63	1	XVal Session 63-Typing - Text-1		2012-07-16 10:25:12.904000
	Edit pad (rev 892)		Brady	cv405	XVal Session 63	1	XVal Session 63-Typing - Text-1		2012-07-16 10:25:12.959000
	Edit pad (rev 893)		Xing	cv400	XVal Session 63	1	XVal Session 63-Typing - Text-1		2012-07-16 10:25:13.146000
	Edit pad (rev 894)		nic	cv403	XVal Session 63	1	XVal Session 63-Typing - Text-1		2012-07-16 10:25:13.223000
	Edit pad (rev 895)		Jamey	cv409	XVal Session 63	1	XVal Session 63-Typing - Text-1		2012-07-16 10:25:13.415000
	Edit pad (rev 896)		Brady	cv405	XVal Session 63	1	XVal Session 63-Typing - Text-1		2012-07-16 10:25:13.468000
	Edit pad (rev 897)		Xing	cv400	XVal Session 63	1	XVal Session 63-Typing - Text-1		2012-07-16 10:25:13.645000
	Edit pad (rev 898)		nic	cv403	XVal Session 63	1	XVal Session 63-Typing - Text-1		2012-07-16 10:25:13.769000
	Edit pad (rev 899)		Jamey	cv409	XVal Session 63	1	XVal Session 63-Typing - Text-1		2012-07-16 10:25:13.915000
	Edit pad (rev 900)		Brady	cv405	XVal Session 63	1	XVal Session 63-Typing - Text-1		2012-07-16 10:25:13.970000
	Edit pad (rev 901)		Xing	cv400	XVal Session 63	1	XVal Session 63-Typing - Text-1		2012-07-16 10:25:14.146000
	Edit pad (rev 902)		nic	cv403	XVal Session 63	1	XVal Session 63-Typing - Text-1		2012-07-16 10:25:14.237000
	Edit pad (rev 903)		Jamey	cv409	XVal Session 63	1	XVal Session 63-Typing - Text-1		2012-07-16 10:25:14.415000
	Edit pad (rev 904)		Brady	cv405	XVal Session 63	1	XVal Session 63-Typing - Text-1		2012-07-16 10:25:14.476000
	Edit pad (rev 905)		Xing	cv400	XVal Session 63	1	XVal Session 63-Typing - Text-1		2012-07-16 10:25:14.646000
	Edit pad (rev 906)		nic	cv403	XVal Session 63	1	XVal Session 63-Typing - Text-1		2012-07-16 10:25:14.740000
	Edit pad (rev 907)		Jamey	cv409	XVal Session 63	1	XVal Session 63-Typing - Text-1		2012-07-16 10:25:14.917000
	Edit pad (rev 908)		Brady	cv405	XVal Session 63	1	XVal Session 63-Typing - Text-1		2012-07-16 10:25:14.976000
	Edit pad (rev 909)		Xing	cv400	XVal Session 63	1	XVal Session 63-Typing - Text-1		2012-07-16 10:25:15.146000
	Edit pad (rev 910)		nic	cv403	XVal Session 63	1	XVal Session 63-Typing - Text-1		2012-07-16 10:25:15.252000
	Edit pad (rev 911)		Jamey	cv409	XVal Session 63	1	XVal Session 63-Typing - Text-1		2012-07-16 10:25:15.417000
	Edit pad (rev 912)		Brady	cv405	XVal Session 63	1	XVal Session 63-Typing - Text-1		2012-07-16 10:25:15.474000
	Edit pad (rev 913)		Xing	cv400	XVal Session 63	1	XVal Session 63-Typing - Text-1		2012-07-16 10:25:15.646000
	Edit pad (rev 914)		nic	cv403	XVal Session 63	1	XVal Session 63-Typing - Text-1		2012-07-16 10:25:15.752000
	Edit pad (rev 915)		Jamey	cv409	XVal Session 63	1	XVal Session 63-Typing - Text-1		2012-07-16 10:25:15.917000
	Edit pad (rev 916)		Brady	cv405	XVal Session 63	1	XVal Session 63-Typing - Text-1		2012-07-16 10:25:15.974000
	Edit pad (rev 917)		Xing	cv400	XVal Session 63	1	XVal Session 63-Typing - Text-1		2012-07-16 10:25:16.146000
	Edit pad (rev 918)		nic	cv403	XVal Session 63	1	XVal Session 63-Typing - Text-1		2012-07-16 10:25:16.252000
	Edit pad (rev 919)		Jamey	cv409	XVal Session 63	1	XVal Session 63-Typing - Text-1		2012-07-16 10:25:16.419000
	Edit pad (rev 920)		Brady	cv405	XVal Session 63	1	XVal Session 63-Typing - Text-1		2012-07-16 10:25:16.490000
	Edit pad (rev 921)		Xing	cv400	XVal Session 63	1	XVal Session 63-Typing - Text-1		2012-07-16 10:25:16.646000
	Edit pad (rev 922)		nic	cv403	XVal Session 63	1	XVal Session 63-Typing - Text-1		2012-07-16 10:25:16.761000
	Edit pad (rev 923)		Jamey	cv409	XVal Session 63	1	XVal Session 63-Typing - Text-1		2012-07-16 10:25:16.919000
	Edit pad (rev 924)		Brady	cv405	XVal Session 63	1	XVal Session 63-Typing - Text-1		2012-07-16 10:25:16.990000
	Edit pad (rev 925)		Xing	cv400	XVal Session 63	1	XVal Session 63-Typing - Text-1		2012-07-16 10:25:17.146000
	Edit pad (rev 926)		nic	cv403	XVal Session 63	1	XVal Session 63-Typing - Text-1		2012-07-16 10:25:17.270000
	Edit pad (rev 927)		Jamey	cv409	XVal Session 63	1	XVal Session 63-Typing - Text-1		2012-07-16 10:25:17.430000
	Edit pad (rev 928)		Brady	cv405	XVal Session 63	1	XVal Session 63-Typing - Text-1		2012-07-16 10:25:17.492000
	Edit pad (rev 929)		Xing	cv400	XVal Session 63	1	XVal Session 63-Typing - Text-1		2012-07-16 10:25:17.650000
	Edit pad (rev 930)		nic	cv403	XVal Session 63	1	XVal Session 63-Typing - Text-1		2012-07-16 10:25:17.774000
	Edit pad (rev 931)		Jamey	cv409	XVal Session 63	1	XVal Session 63-Typing - Text-1		2012-07-16 10:25:17.931000
	Edit pad (rev 932)		Brady	cv405	XVal Session 63	1	XVal Session 63-Typing - Text-1		2012-07-16 10:25:18.060000
	Edit pad (rev 933)		Xing	cv400	XVal Session 63	1	XVal Session 63-Typing - Text-1		2012-07-16 10:25:18.160000
	Edit pad (rev 934)		nic	cv403	XVal Session 63	1	XVal Session 63-Typing - Text-1		2012-07-16 10:25:18.315000
	Edit pad (rev 935)		Jamey	cv409	XVal Session 63	1	XVal Session 63-Typing - Text-1		2012-07-16 10:25:18.430000
	Edit pad (rev 936)		Brady	cv405	XVal Session 63	1	XVal Session 63-Typing - Text-1		2012-07-16 10:25:18.568000
	Edit pad (rev 937)		Xing	cv400	XVal Session 63	1	XVal Session 63-Typing - Text-1		2012-07-16 10:25:18.660000
	Edit pad (rev 938)		nic	cv403	XVal Session 63	1	XVal Session 63-Typing - Text-1		2012-07-16 10:25:18.815000
	Edit pad (rev 939)		Jamey	cv409	XVal Session 63	1	XVal Session 63-Typing - Text-1		2012-07-16 10:25:18.941000
	Edit pad (rev 940)		Brady	cv405	XVal Session 63	1	XVal Session 63-Typing - Text-1		2012-07-16 10:25:19.069000
	Edit pad (rev 941)		Xing	cv400	XVal Session 63	1	XVal Session 63-Typing - Text-1		2012-07-16 10:25:19.161000
	Edit pad (rev 942)		nic	cv403	XVal Session 63	1	XVal Session 63-Typing - Text-1		2012-07-16 10:25:19.316000
	Edit pad (rev 943)		Brady	cv405	XVal Session 63	1	XVal Session 63-Typing - Text-1		2012-07-16 10:25:19.568000
	Edit pad (rev 944)		Jamey	cv409	XVal Session 63	1	XVal Session 63-Typing - Text-1		2012-07-16 10:25:19.599000
	Edit pad (rev 945)		Xing	cv400	XVal Session 63	1	XVal Session 63-Typing - Text-1		2012-07-16 10:25:19.670000
	Edit pad (rev 946)		nic	cv403	XVal Session 63	1	XVal Session 63-Typing - Text-1		2012-07-16 10:25:19.816000
	Edit pad (rev 947)		Brady	cv405	XVal Session 63	1	XVal Session 63-Typing - Text-1		2012-07-16 10:25:20.069000
	Edit pad (rev 948)		Jamey	cv409	XVal Session 63	1	XVal Session 63-Typing - Text-1		2012-07-16 10:25:20.102000
	Edit pad (rev 949)		Xing	cv400	XVal Session 63	1	XVal Session 63-Typing - Text-1		2012-07-16 10:25:20.183000
	Edit pad (rev 950)		nic	cv403	XVal Session 63	1	XVal Session 63-Typing - Text-1		2012-07-16 10:25:20.316000
	Edit pad (rev 951)		Brady	cv405	XVal Session 63	1	XVal Session 63-Typing - Text-1		2012-07-16 10:25:20.569000
	Edit pad (rev 952)		Jamey	cv409	XVal Session 63	1	XVal Session 63-Typing - Text-1		2012-07-16 10:25:20.617000
	Edit pad (rev 953)		Xing	cv400	XVal Session 63	1	XVal Session 63-Typing - Text-1		2012-07-16 10:25:20.691000
	Edit pad (rev 954)		nic	cv403	XVal Session 63	1	XVal Session 63-Typing - Text-1		2012-07-16 10:25:20.816000
	Edit pad (rev 955)		Brady	cv405	XVal Session 63	1	XVal Session 63-Typing - Text-1		2012-07-16 10:25:21.070000
	Edit pad (rev 956)		Jamey	cv409	XVal Session 63	1	XVal Session 63-Typing - Text-1		2012-07-16 10:25:21.136000
	Edit pad (rev 957)		Xing	cv400	XVal Session 63	1	XVal Session 63-Typing - Text-1		2012-07-16 10:25:21.191000
	Edit pad (rev 958)		nic	cv403	XVal Session 63	1	XVal Session 63-Typing - Text-1		2012-07-16 10:25:21.322000
	Edit pad (rev 959)		Jamey	cv409	XVal Session 63	1	XVal Session 63-Typing - Text-1		2012-07-16 10:25:21.649000
	Edit pad (rev 960)		Xing	cv400	XVal Session 63	1	XVal Session 63-Typing - Text-1		2012-07-16 10:25:21.693000
	Edit pad (rev 961)		Brady	cv405	XVal Session 63	1	XVal Session 63-Typing - Text-1		2012-07-16 10:25:21.712000
	Edit pad (rev 962)		nic	cv403	XVal Session 63	1	XVal Session 63-Typing - Text-1		2012-07-16 10:25:21.831000
	Edit pad (rev 963)		Jamey	cv409	XVal Session 63	1	XVal Session 63-Typing - Text-1		2012-07-16 10:25:22.149000
	Edit pad (rev 964)		Xing	cv400	XVal Session 63	1	XVal Session 63-Typing - Text-1		2012-07-16 10:25:22.207000
	Edit pad (rev 965)		Brady	cv405	XVal Session 63	1	XVal Session 63-Typing - Text-1		2012-07-16 10:25:22.232000
	Edit pad (rev 966)		nic	cv403	XVal Session 63	1	XVal Session 63-Typing - Text-1		2012-07-16 10:25:22.331000
	Edit pad (rev 967)		Jamey	cv409	XVal Session 63	1	XVal Session 63-Typing - Text-1		2012-07-16 10:25:22.650000
	Edit pad (rev 968)		Xing	cv400	XVal Session 63	1	XVal Session 63-Typing - Text-1		2012-07-16 10:25:22.706000
	Edit pad (rev 969)		nic	cv403	XVal Session 63	1	XVal Session 63-Typing - Text-1		2012-07-16 10:25:22.831000
	Edit pad (rev 970)		Jamey	cv409	XVal Session 63	1	XVal Session 63-Typing - Text-1		2012-07-16 10:25:23.156000
	Edit pad (rev 971)		nic	cv403	XVal Session 63	1	XVal Session 63-Typing - Text-1		2012-07-16 10:25:23.334000
	Edit pad (rev 972)		Xing	cv400	XVal Session 63	1	XVal Session 63-Typing - Text-1		2012-07-16 10:25:23.447000
	Edit pad (rev 973)		Jamey	cv409	XVal Session 63	1	XVal Session 63-Typing - Text-1		2012-07-16 10:25:23.665000
	Edit pad (rev 974)		Brady	cv405	XVal Session 63	1	XVal Session 63-Typing - Text-1		2012-07-16 10:25:23.696000
	Edit pad (rev 975)		nic	cv403	XVal Session 63	1	XVal Session 63-Typing - Text-1		2012-07-16 10:25:23.845000
	Edit pad (rev 976)		Xing	cv400	XVal Session 63	1	XVal Session 63-Typing - Text-1		2012-07-16 10:25:23.952000
	Edit pad (rev 977)		Jamey	cv409	XVal Session 63	1	XVal Session 63-Typing - Text-1		2012-07-16 10:25:24.165000
	Edit pad (rev 978)		Brady	cv405	XVal Session 63	1	XVal Session 63-Typing - Text-1		2012-07-16 10:25:24.201000
	Edit pad (rev 979)		nic	cv403	XVal Session 63	1	XVal Session 63-Typing - Text-1		2012-07-16 10:25:24.345000
	Edit pad (rev 980)		Xing	cv400	XVal Session 63	1	XVal Session 63-Typing - Text-1		2012-07-16 10:25:24.457000
	Edit pad (rev 981)		Jamey	cv409	XVal Session 63	1	XVal Session 63-Typing - Text-1		2012-07-16 10:25:24.664000
	Edit pad (rev 982)		Brady	cv405	XVal Session 63	1	XVal Session 63-Typing - Text-1		2012-07-16 10:25:24.710000
	Edit pad (rev 983)		nic	cv403	XVal Session 63	1	XVal Session 63-Typing - Text-1		2012-07-16 10:25:24.879000
	Edit pad (rev 984)		Jamey	cv409	XVal Session 63	1	XVal Session 63-Typing - Text-1		2012-07-16 10:25:25.166000
	Edit pad (rev 985)		Brady	cv405	XVal Session 63	1	XVal Session 63-Typing - Text-1		2012-07-16 10:25:25.210000
	Edit pad (rev 986)		Xing	cv400	XVal Session 63	1	XVal Session 63-Typing - Text-1		2012-07-16 10:25:25.309000
	Edit pad (rev 987)		nic	cv403	XVal Session 63	1	XVal Session 63-Typing - Text-1		2012-07-16 10:25:25.383000
	Edit pad (rev 988)		Jamey	cv409	XVal Session 63	1	XVal Session 63-Typing - Text-1		2012-07-16 10:25:25.666000
	Edit pad (rev 989)		Xing	cv400	XVal Session 63	1	XVal Session 63-Typing - Text-1		2012-07-16 10:25:25.817000
	Edit pad (rev 990)		nic	cv403	XVal Session 63	1	XVal Session 63-Typing - Text-1		2012-07-16 10:25:25.894000
	Edit pad (rev 991)		Jamey	cv409	XVal Session 63	1	XVal Session 63-Typing - Text-1		2012-07-16 10:25:26.165000
	Edit pad (rev 992)		Xing	cv400	XVal Session 63	1	XVal Session 63-Typing - Text-1		2012-07-16 10:25:26.317000
	Edit pad (rev 993)		nic	cv403	XVal Session 63	1	XVal Session 63-Typing - Text-1		2012-07-16 10:25:26.393000
	Edit pad (rev 994)		Jamey	cv409	XVal Session 63	1	XVal Session 63-Typing - Text-1		2012-07-16 10:25:26.666000
	Edit pad (rev 995)		nic	cv403	XVal Session 63	1	XVal Session 63-Typing - Text-1		2012-07-16 10:25:26.894000
	Edit pad (rev 996)		Jamey	cv409	XVal Session 63	1	XVal Session 63-Typing - Text-1		2012-07-16 10:25:27.165000
	Edit pad (rev 997)		nic	cv403	XVal Session 63	1	XVal Session 63-Typing - Text-1		2012-07-16 10:25:27.394000
	Edit pad (rev 998)		Jamey	cv409	XVal Session 63	1	XVal Session 63-Typing - Text-1		2012-07-16 10:25:27.665000
	Edit pad (rev 999)		Xing	cv400	XVal Session 63	1	XVal Session 63-Typing - Text-1		2012-07-16 10:25:27.865000
	Edit pad (rev 1000)		nic	cv403	XVal Session 63	1	XVal Session 63-Typing - Text-1		2012-07-16 10:25:27.894000
	Edit pad (rev 1001)		Jamey	cv409	XVal Session 63	1	XVal Session 63-Typing - Text-1		2012-07-16 10:25:28.165000
	Edit pad (rev 1002)		Xing	cv400	XVal Session 63	1	XVal Session 63-Typing - Text-1		2012-07-16 10:25:28.364000
	Edit pad (rev 1003)		nic	cv403	XVal Session 63	1	XVal Session 63-Typing - Text-1		2012-07-16 10:25:28.410000
	Edit pad (rev 1004)		Jamey	cv409	XVal Session 63	1	XVal Session 63-Typing - Text-1		2012-07-16 10:25:28.665000
	Edit pad (rev 1005)		Xing	cv400	XVal Session 63	1	XVal Session 63-Typing - Text-1		2012-07-16 10:25:28.880000
	Edit pad (rev 1006)		nic	cv403	XVal Session 63	1	XVal Session 63-Typing - Text-1		2012-07-16 10:25:28.910000
	Edit pad (rev 1007)		Jamey	cv409	XVal Session 63	1	XVal Session 63-Typing - Text-1		2012-07-16 10:25:29.170000
	Edit pad (rev 1008)		Xing	cv400	XVal Session 63	1	XVal Session 63-Typing - Text-1		2012-07-16 10:25:29.380000
	Edit pad (rev 1009)		nic	cv403	XVal Session 63	1	XVal Session 63-Typing - Text-1		2012-07-16 10:25:29.410000
	Edit pad (rev 1010)		Jamey	cv409	XVal Session 63	1	XVal Session 63-Typing - Text-1		2012-07-16 10:25:29.669000
	Edit pad (rev 1011)		Xing	cv400	XVal Session 63	1	XVal Session 63-Typing - Text-1		2012-07-16 10:25:29.886000
	Edit pad (rev 1012)		nic	cv403	XVal Session 63	1	XVal Session 63-Typing - Text-1		2012-07-16 10:25:30.177000
	Edit pad (rev 1013)		Jamey	cv409	XVal Session 63	1	XVal Session 63-Typing - Text-1		2012-07-16 10:25:30.181000
	Edit pad (rev 1014)		Xing	cv400	XVal Session 63	1	XVal Session 63-Typing - Text-1		2012-07-16 10:25:30.396000
	Edit pad (rev 1015)		nic	cv403	XVal Session 63	1	XVal Session 63-Typing - Text-1		2012-07-16 10:25:30.679000
	Edit pad (rev 1016)		Jamey	cv409	XVal Session 63	1	XVal Session 63-Typing - Text-1		2012-07-16 10:25:30.697000
	Edit pad (rev 1017)		nic	cv403	XVal Session 63	1	XVal Session 63-Typing - Text-1		2012-07-16 10:25:31.178000
	Edit pad (rev 1018)		Jamey	cv409	XVal Session 63	1	XVal Session 63-Typing - Text-1		2012-07-16 10:25:31.202000
	Edit pad (rev 1019)		Xing	cv400	XVal Session 63	1	XVal Session 63-Typing - Text-1		2012-07-16 10:25:31.206000
	Edit pad (rev 1020)		nic	cv403	XVal Session 63	1	XVal Session 63-Typing - Text-1		2012-07-16 10:25:31.682000
	Edit pad (rev 1021)		Xing	cv400	XVal Session 63	1	XVal Session 63-Typing - Text-1		2012-07-16 10:25:31.708000
	Edit pad (rev 1022)		Jamey	cv409	XVal Session 63	1	XVal Session 63-Typing - Text-1		2012-07-16 10:25:31.712000
	Edit pad (rev 1023)		nic	cv403	XVal Session 63	1	XVal Session 63-Typing - Text-1		2012-07-16 10:25:32.201000
	Edit pad (rev 1024)		Xing	cv400	XVal Session 63	1	XVal Session 63-Typing - Text-1		2012-07-16 10:25:32.208000
	Edit pad (rev 1025)		Jamey	cv409	XVal Session 63	1	XVal Session 63-Typing - Text-1		2012-07-16 10:25:32.218000
	Edit pad (rev 1026)		nic	cv403	XVal Session 63	1	XVal Session 63-Typing - Text-1		2012-07-16 10:25:32.707000
	Edit pad (rev 1027)		Xing	cv400	XVal Session 63	1	XVal Session 63-Typing - Text-1		2012-07-16 10:25:32.709000
	Edit pad (rev 1028)		Jamey	cv409	XVal Session 63	1	XVal Session 63-Typing - Text-1		2012-07-16 10:25:32.734000
	Edit pad (rev 1029)		nic	cv403	XVal Session 63	1	XVal Session 63-Typing - Text-1		2012-07-16 10:25:33.213000
	Edit pad (rev 1030)		Jamey	cv409	XVal Session 63	1	XVal Session 63-Typing - Text-1		2012-07-16 10:25:33.242000
	Edit pad (rev 1031)		nic	cv403	XVal Session 63	1	XVal Session 63-Typing - Text-1		2012-07-16 10:25:33.723000
	Edit pad (rev 1032)		nic	cv403	XVal Session 63	1	XVal Session 63-Typing - Text-1		2012-07-16 10:25:34.222000
	Edit pad (rev 1033)		Xing	cv400	XVal Session 63	1	XVal Session 63-Typing - Text-1		2012-07-16 10:25:34.468000
	Edit pad (rev 1034)		nic	cv403	XVal Session 63	1	XVal Session 63-Typing - Text-1		2012-07-16 10:25:34.723000
	Edit pad (rev 1035)		Xing	cv400	XVal Session 63	1	XVal Session 63-Typing - Text-1		2012-07-16 10:25:34.939000
	Edit pad (rev 1036)		Xing	cv400	XVal Session 63	1	XVal Session 63-Typing - Text-1		2012-07-16 10:25:35.443000
	Edit pad (rev 1037)		nic	cv403	XVal Session 63	1	XVal Session 63-Typing - Text-1		2012-07-16 10:25:35.653000
	Edit pad (rev 1038)		Xing	cv400	XVal Session 63	1	XVal Session 63-Typing - Text-1		2012-07-16 10:25:35.943000
	Edit pad (rev 1039)		nic	cv403	XVal Session 63	1	XVal Session 63-Typing - Text-1		2012-07-16 10:25:36.160000
	Edit pad (rev 1040)		Xing	cv400	XVal Session 63	1	XVal Session 63-Typing - Text-1		2012-07-16 10:25:36.449000
	Edit pad (rev 1041)		nic	cv403	XVal Session 63	1	XVal Session 63-Typing - Text-1		2012-07-16 10:25:36.666000
	Edit pad (rev 1042)		Xing	cv400	XVal Session 63	1	XVal Session 63-Typing - Text-1		2012-07-16 10:25:36.958000
	Edit pad (rev 1043)		nic	cv403	XVal Session 63	1	XVal Session 63-Typing - Text-1		2012-07-16 10:25:37.166000
	Edit pad (rev 1044)		Xing	cv400	XVal Session 63	1	XVal Session 63-Typing - Text-1		2012-07-16 10:25:37.465000
	Edit pad (rev 1045)		Xing	cv400	XVal Session 63	1	XVal Session 63-Typing - Text-1		2012-07-16 10:25:37.974000
	Edit pad (rev 1046)		Xing	cv400	XVal Session 63	1	XVal Session 63-Typing - Text-1		2012-07-16 10:25:38.489000
	Edit pad (rev 1047)		Xing	cv400	XVal Session 63	1	XVal Session 63-Typing - Text-1		2012-07-16 10:25:38.989000
	Edit pad (rev 1048)		Xing	cv400	XVal Session 63	1	XVal Session 63-Typing - Text-1		2012-07-16 10:25:39.820000
	Edit pad (rev 1049)		Xing	cv400	XVal Session 63	1	XVal Session 63-Typing - Text-1		2012-07-16 10:25:40.332000
	Edit pad (rev 1050)		Xing	cv400	XVal Session 63	1	XVal Session 63-Typing - Text-1		2012-07-16 10:25:40.833000
	Edit pad (rev 1051)		Xing	cv400	XVal Session 63	1	XVal Session 63-Typing - Text-1		2012-07-16 10:25:41.333000
	Edit pad (rev 1052)		Xing	cv400	XVal Session 63	1	XVal Session 63-Typing - Text-1		2012-07-16 10:25:41.834000
	Edit pad (rev 1053)		Xing	cv400	XVal Session 63	1	XVal Session 63-Typing - Text-1		2012-07-16 10:25:42.334000
	Edit pad (rev 1054)		Xing	cv400	XVal Session 63	1	XVal Session 63-Typing - Text-1		2012-07-16 10:25:42.835000
	Edit pad (rev 1055)		Xing	cv400	XVal Session 63	1	XVal Session 63-Typing - Text-1		2012-07-16 10:25:43.380000
	Edit pad (rev 1056)		Xing	cv400	XVal Session 63	1	XVal Session 63-Typing - Text-1		2012-07-16 10:25:43.879000
	Edit pad (rev 1057)		Xing	cv400	XVal Session 63	1	XVal Session 63-Typing - Text-1		2012-07-16 10:25:44.381000
	Edit pad (rev 1058)		Xing	cv400	XVal Session 63	1	XVal Session 63-Typing - Text-1		2012-07-16 10:25:44.896000
	Edit pad (rev 1059)		nic	cv403	XVal Session 63	1	XVal Session 63-Typing - Text-1		2012-07-16 10:25:45.173000
	Edit pad (rev 1060)		Xing	cv400	XVal Session 63	1	XVal Session 63-Typing - Text-1		2012-07-16 10:25:45.412000
	Edit pad (rev 1061)		nic	cv403	XVal Session 63	1	XVal Session 63-Typing - Text-1		2012-07-16 10:25:45.676000
	Edit pad (rev 1062)		nic	cv403	XVal Session 63	1	XVal Session 63-Typing - Text-1		2012-07-16 10:25:46.180000
	Edit pad (rev 1063)		Xing	cv400	XVal Session 63	1	XVal Session 63-Typing - Text-1		2012-07-16 10:25:46.621000
	Edit pad (rev 1064)		nic	cv403	XVal Session 63	1	XVal Session 63-Typing - Text-1		2012-07-16 10:25:46.691000
	Edit pad (rev 1065)		Xing	cv400	XVal Session 63	1	XVal Session 63-Typing - Text-1		2012-07-16 10:25:47.115000
	Edit pad (rev 1066)		Jamey	cv409	XVal Session 63	1	XVal Session 63-Typing - Text-1		2012-07-16 10:25:47.150000
	Edit pad (rev 1067)		nic	cv403	XVal Session 63	1	XVal Session 63-Typing - Text-1		2012-07-16 10:25:47.194000
	Edit pad (rev 1068)		Xing	cv400	XVal Session 63	1	XVal Session 63-Typing - Text-1		2012-07-16 10:25:47.614000
	Edit pad (rev 1069)		Jamey	cv409	XVal Session 63	1	XVal Session 63-Typing - Text-1		2012-07-16 10:25:47.648000
	Edit pad (rev 1070)		nic	cv403	XVal Session 63	1	XVal Session 63-Typing - Text-1		2012-07-16 10:25:47.700000
	Edit pad (rev 1071)		Xing	cv400	XVal Session 63	1	XVal Session 63-Typing - Text-1		2012-07-16 10:25:48.114000
	Edit pad (rev 1072)		Jamey	cv409	XVal Session 63	1	XVal Session 63-Typing - Text-1		2012-07-16 10:25:48.186000
	Edit pad (rev 1073)		nic	cv403	XVal Session 63	1	XVal Session 63-Typing - Text-1		2012-07-16 10:25:48.211000
	Edit pad (rev 1074)		Xing	cv400	XVal Session 63	1	XVal Session 63-Typing - Text-1		2012-07-16 10:25:48.619000
	Edit pad (rev 1075)		Jamey	cv409	XVal Session 63	1	XVal Session 63-Typing - Text-1		2012-07-16 10:25:48.706000
	Edit pad (rev 1076)		nic	cv403	XVal Session 63	1	XVal Session 63-Typing - Text-1		2012-07-16 10:25:48.723000
	Edit pad (rev 1077)		Xing	cv400	XVal Session 63	1	XVal Session 63-Typing - Text-1		2012-07-16 10:25:49.130000
	Edit pad (rev 1078)		Jamey	cv409	XVal Session 63	1	XVal Session 63-Typing - Text-1		2012-07-16 10:25:49.210000
	Edit pad (rev 1079)		nic	cv403	XVal Session 63	1	XVal Session 63-Typing - Text-1		2012-07-16 10:25:49.223000
	Edit pad (rev 1080)		Xing	cv400	XVal Session 63	1	XVal Session 63-Typing - Text-1		2012-07-16 10:25:49.629000
	Edit pad (rev 1081)		nic	cv403	XVal Session 63	1	XVal Session 63-Typing - Text-1		2012-07-16 10:25:49.737000
	Edit pad (rev 1082)		Xing	cv400	XVal Session 63	1	XVal Session 63-Typing - Text-1		2012-07-16 10:25:50.130000
	Edit pad (rev 1083)		nic	cv403	XVal Session 63	1	XVal Session 63-Typing - Text-1		2012-07-16 10:25:50.237000
	Edit pad (rev 1084)		Xing	cv400	XVal Session 63	1	XVal Session 63-Typing - Text-1		2012-07-16 10:25:50.630000
	Edit pad (rev 1085)		nic	cv403	XVal Session 63	1	XVal Session 63-Typing - Text-1		2012-07-16 10:25:50.742000
	Edit pad (rev 1086)		Xing	cv400	XVal Session 63	1	XVal Session 63-Typing - Text-1		2012-07-16 10:25:51.131000
	Edit pad (rev 1087)		nic	cv403	XVal Session 63	1	XVal Session 63-Typing - Text-1		2012-07-16 10:25:51.252000
	Edit pad (rev 1088)		Xing	cv400	XVal Session 63	1	XVal Session 63-Typing - Text-1		2012-07-16 10:25:51.630000
	Edit pad (rev 1089)		nic	cv403	XVal Session 63	1	XVal Session 63-Typing - Text-1		2012-07-16 10:25:51.761000
	Edit pad (rev 1090)		Xing	cv400	XVal Session 63	1	XVal Session 63-Typing - Text-1		2012-07-16 10:25:52.132000
	Edit pad (rev 1091)		nic	cv403	XVal Session 63	1	XVal Session 63-Typing - Text-1		2012-07-16 10:25:52.276000
	Edit pad (rev 1092)		Xing	cv400	XVal Session 63	1	XVal Session 63-Typing - Text-1		2012-07-16 10:25:52.629000
	Edit pad (rev 1093)		nic	cv403	XVal Session 63	1	XVal Session 63-Typing - Text-1		2012-07-16 10:25:52.784000
	Edit pad (rev 1094)		Xing	cv400	XVal Session 63	1	XVal Session 63-Typing - Text-1		2012-07-16 10:25:53.130000
	Edit pad (rev 1095)		nic	cv403	XVal Session 63	1	XVal Session 63-Typing - Text-1		2012-07-16 10:25:53.287000
	Edit pad (rev 1096)		Xing	cv400	XVal Session 63	1	XVal Session 63-Typing - Text-1		2012-07-16 10:25:53.630000
	Edit pad (rev 1097)		nic	cv403	XVal Session 63	1	XVal Session 63-Typing - Text-1		2012-07-16 10:25:53.783000
	Edit pad (rev 1098)		Xing	cv400	XVal Session 63	1	XVal Session 63-Typing - Text-1		2012-07-16 10:25:54.136000
	Edit pad (rev 1099)		nic	cv403	XVal Session 63	1	XVal Session 63-Typing - Text-1		2012-07-16 10:25:54.283000
	Edit pad (rev 1100)		Jamey	cv409	XVal Session 63	1	XVal Session 63-Typing - Text-1		2012-07-16 10:25:54.316000
	Edit pad (rev 1101)		Xing	cv400	XVal Session 63	1	XVal Session 63-Typing - Text-1		2012-07-16 10:25:54.645000
	Edit pad (rev 1102)		nic	cv403	XVal Session 63	1	XVal Session 63-Typing - Text-1		2012-07-16 10:25:54.793000
	Edit pad (rev 1103)		Xing	cv400	XVal Session 63	1	XVal Session 63-Typing - Text-1		2012-07-16 10:25:55.145000
	Edit pad (rev 1104)		nic	cv403	XVal Session 63	1	XVal Session 63-Typing - Text-1		2012-07-16 10:25:55.307000
	Edit pad (rev 1105)		nic	cv403	XVal Session 63	1	XVal Session 63-Typing - Text-1		2012-07-16 10:25:55.816000
	Edit pad (rev 1106)		Xing	cv400	XVal Session 63	1	XVal Session 63-Typing - Text-1		2012-07-16 10:25:55.861000
	Edit pad (rev 1107)		nic	cv403	XVal Session 63	1	XVal Session 63-Typing - Text-1		2012-07-16 10:25:56.316000
	Edit pad (rev 1108)		Xing	cv400	XVal Session 63	1	XVal Session 63-Typing - Text-1		2012-07-16 10:25:56.364000
	Edit pad (rev 1109)		nic	cv403	XVal Session 63	1	XVal Session 63-Typing - Text-1		2012-07-16 10:25:56.822000
	Edit pad (rev 1110)		Xing	cv400	XVal Session 63	1	XVal Session 63-Typing - Text-1		2012-07-16 10:25:56.871000
	Edit pad (rev 1111)		nic	cv403	XVal Session 63	1	XVal Session 63-Typing - Text-1		2012-07-16 10:25:57.331000
	Edit pad (rev 1112)		Xing	cv400	XVal Session 63	1	XVal Session 63-Typing - Text-1		2012-07-16 10:25:57.384000
	Edit pad (rev 1113)		nic	cv403	XVal Session 63	1	XVal Session 63-Typing - Text-1		2012-07-16 10:25:57.832000
	Edit pad (rev 1114)		Xing	cv400	XVal Session 63	1	XVal Session 63-Typing - Text-1		2012-07-16 10:25:57.886000
	Edit pad (rev 1115)		nic	cv403	XVal Session 63	1	XVal Session 63-Typing - Text-1		2012-07-16 10:25:58.332000
	Edit pad (rev 1116)		Xing	cv400	XVal Session 63	1	XVal Session 63-Typing - Text-1		2012-07-16 10:25:58.420000
	Edit pad (rev 1117)		nic	cv403	XVal Session 63	1	XVal Session 63-Typing - Text-1		2012-07-16 10:25:58.832000
	Edit pad (rev 1118)		nic	cv403	XVal Session 63	1	XVal Session 63-Typing - Text-1		2012-07-16 10:25:59.332000
	Edit pad (rev 1119)		nic	cv403	XVal Session 63	1	XVal Session 63-Typing - Text-1		2012-07-16 10:25:59.839000
	Edit pad (rev 1120)		nic	cv403	XVal Session 63	1	XVal Session 63-Typing - Text-1		2012-07-16 10:26:00.830000
	Edit pad (rev 1121)		nic	cv403	XVal Session 63	1	XVal Session 63-Typing - Text-1		2012-07-16 10:26:01.332000
	Edit pad (rev 1122)		nic	cv403	XVal Session 63	1	XVal Session 63-Typing - Text-1		2012-07-16 10:26:01.832000
	Edit pad (rev 1123)		Xing	cv400	XVal Session 63	1	XVal Session 63-Typing - Text-1		2012-07-16 10:26:02.229000
	Edit pad (rev 1124)		nic	cv403	XVal Session 63	1	XVal Session 63-Typing - Text-1		2012-07-16 10:26:02.330000
	Edit pad (rev 1125)		Xing	cv400	XVal Session 63	1	XVal Session 63-Typing - Text-1		2012-07-16 10:26:02.799000
	Edit pad (rev 1126)		nic	cv403	XVal Session 63	1	XVal Session 63-Typing - Text-1		2012-07-16 10:26:02.832000
	Edit pad (rev 1127)		nic	cv403	XVal Session 63	1	XVal Session 63-Typing - Text-1		2012-07-16 10:26:03.348000
	Edit pad (rev 1128)		nic	cv403	XVal Session 63	1	XVal Session 63-Typing - Text-1		2012-07-16 10:26:03.915000
	Edit pad (rev 1129)		nic	cv403	XVal Session 63	1	XVal Session 63-Typing - Text-1		2012-07-16 10:26:04.433000
	Edit pad (rev 1130)		nic	cv403	XVal Session 63	1	XVal Session 63-Typing - Text-1		2012-07-16 10:26:04.933000
	Edit pad (rev 1131)		nic	cv403	XVal Session 63	1	XVal Session 63-Typing - Text-1		2012-07-16 10:26:05.441000
	Edit pad (rev 1132)		nic	cv403	XVal Session 63	1	XVal Session 63-Typing - Text-1		2012-07-16 10:26:05.942000
	Edit pad (rev 1133)		Brady	cv405	XVal Session 63	1	XVal Session 63-Typing - Text-1		2012-07-16 10:26:06.030000
	Edit pad (rev 1134)		nic	cv403	XVal Session 63	1	XVal Session 63-Typing - Text-1		2012-07-16 10:26:06.502000
	Edit pad (rev 1135)		Brady	cv405	XVal Session 63	1	XVal Session 63-Typing - Text-1		2012-07-16 10:26:06.837000
	Edit pad (rev 1136)		nic	cv403	XVal Session 63	1	XVal Session 63-Typing - Text-1		2012-07-16 10:26:07.004000
	Edit pad (rev 1137)		Jamey	cv409	XVal Session 63	1	XVal Session 63-Typing - Text-1		2012-07-16 10:26:07.091000
	Edit pad (rev 1138)		nic	cv403	XVal Session 63	1	XVal Session 63-Typing - Text-1		2012-07-16 10:26:07.504000
	Edit pad (rev 1139)		Jamey	cv409	XVal Session 63	1	XVal Session 63-Typing - Text-1		2012-07-16 10:26:07.605000
	Edit pad (rev 1140)		nic	cv403	XVal Session 63	1	XVal Session 63-Typing - Text-1		2012-07-16 10:26:08.004000
	Edit pad (rev 1141)		Brady	cv405	XVal Session 63	1	XVal Session 63-Typing - Text-1		2012-07-16 10:26:08.089000
	Edit pad (rev 1142)		Jamey	cv409	XVal Session 63	1	XVal Session 63-Typing - Text-1		2012-07-16 10:26:08.117000
	Edit pad (rev 1143)		nic	cv403	XVal Session 63	1	XVal Session 63-Typing - Text-1		2012-07-16 10:26:08.510000
	Edit pad (rev 1144)		Jamey	cv409	XVal Session 63	1	XVal Session 63-Typing - Text-1		2012-07-16 10:26:08.616000
	Edit pad (rev 1145)		nic	cv403	XVal Session 63	1	XVal Session 63-Typing - Text-1		2012-07-16 10:26:09.017000
	Edit pad (rev 1146)		Jamey	cv409	XVal Session 63	1	XVal Session 63-Typing - Text-1		2012-07-16 10:26:09.116000
	Edit pad (rev 1147)		nic	cv403	XVal Session 63	1	XVal Session 63-Typing - Text-1		2012-07-16 10:26:09.554000
	Edit pad (rev 1148)		Jamey	cv409	XVal Session 63	1	XVal Session 63-Typing - Text-1		2012-07-16 10:26:09.617000
	Edit pad (rev 1149)		nic	cv403	XVal Session 63	1	XVal Session 63-Typing - Text-1		2012-07-16 10:26:10.020000
	Edit pad (rev 1150)		Jamey	cv409	XVal Session 63	1	XVal Session 63-Typing - Text-1		2012-07-16 10:26:10.116000
	Edit pad (rev 1151)		nic	cv403	XVal Session 63	1	XVal Session 63-Typing - Text-1		2012-07-16 10:26:10.518000
	Edit pad (rev 1152)		Jamey	cv409	XVal Session 63	1	XVal Session 63-Typing - Text-1		2012-07-16 10:26:10.618000
	Edit pad (rev 1153)		nic	cv403	XVal Session 63	1	XVal Session 63-Typing - Text-1		2012-07-16 10:26:11.035000
	Edit pad (rev 1154)		Jamey	cv409	XVal Session 63	1	XVal Session 63-Typing - Text-1		2012-07-16 10:26:11.116000
	Edit pad (rev 1155)		nic	cv403	XVal Session 63	1	XVal Session 63-Typing - Text-1		2012-07-16 10:26:11.536000
	Edit pad (rev 1156)		Jamey	cv409	XVal Session 63	1	XVal Session 63-Typing - Text-1		2012-07-16 10:26:11.617000
	Edit pad (rev 1157)		nic	cv403	XVal Session 63	1	XVal Session 63-Typing - Text-1		2012-07-16 10:26:12.035000
	Edit pad (rev 1158)		Jamey	cv409	XVal Session 63	1	XVal Session 63-Typing - Text-1		2012-07-16 10:26:12.118000
	Edit pad (rev 1159)		nic	cv403	XVal Session 63	1	XVal Session 63-Typing - Text-1		2012-07-16 10:26:12.535000
	Edit pad (rev 1160)		Brady	cv405	XVal Session 63	1	XVal Session 63-Typing - Text-1		2012-07-16 10:26:12.589000
	Edit pad (rev 1161)		Jamey	cv409	XVal Session 63	1	XVal Session 63-Typing - Text-1		2012-07-16 10:26:12.622000
	Edit pad (rev 1162)		nic	cv403	XVal Session 63	1	XVal Session 63-Typing - Text-1		2012-07-16 10:26:13.035000
	Edit pad (rev 1163)		Jamey	cv409	XVal Session 63	1	XVal Session 63-Typing - Text-1		2012-07-16 10:26:13.132000
	Edit pad (rev 1164)		nic	cv403	XVal Session 63	1	XVal Session 63-Typing - Text-1		2012-07-16 10:26:13.535000
	Edit pad (rev 1165)		Jamey	cv409	XVal Session 63	1	XVal Session 63-Typing - Text-1		2012-07-16 10:26:13.632000
	Edit pad (rev 1166)		nic	cv403	XVal Session 63	1	XVal Session 63-Typing - Text-1		2012-07-16 10:26:14.033000
	Edit pad (rev 1167)		Jamey	cv409	XVal Session 63	1	XVal Session 63-Typing - Text-1		2012-07-16 10:26:14.132000
	Edit pad (rev 1168)		nic	cv403	XVal Session 63	1	XVal Session 63-Typing - Text-1		2012-07-16 10:26:14.535000
	Edit pad (rev 1169)		Jamey	cv409	XVal Session 63	1	XVal Session 63-Typing - Text-1		2012-07-16 10:26:14.631000
	Edit pad (rev 1170)		nic	cv403	XVal Session 63	1	XVal Session 63-Typing - Text-1		2012-07-16 10:26:15.035000
	Edit pad (rev 1171)		Jamey	cv409	XVal Session 63	1	XVal Session 63-Typing - Text-1		2012-07-16 10:26:15.133000
	Edit pad (rev 1172)		nic	cv403	XVal Session 63	1	XVal Session 63-Typing - Text-1		2012-07-16 10:26:15.535000
	Edit pad (rev 1173)		Jamey	cv409	XVal Session 63	1	XVal Session 63-Typing - Text-1		2012-07-16 10:26:15.789000
	Edit pad (rev 1174)		Brady	cv405	XVal Session 63	1	XVal Session 63-Typing - Text-1		2012-07-16 10:26:15.922000
	Edit pad (rev 1175)		Jamey	cv409	XVal Session 63	1	XVal Session 63-Typing - Text-1		2012-07-16 10:26:16.289000
	Edit pad (rev 1176)		nic	cv403	XVal Session 63	1	XVal Session 63-Typing - Text-1		2012-07-16 10:26:16.725000
	Edit pad (rev 1177)		Jamey	cv409	XVal Session 63	1	XVal Session 63-Typing - Text-1		2012-07-16 10:26:16.809000
	Edit pad (rev 1178)		nic	cv403	XVal Session 63	1	XVal Session 63-Typing - Text-1		2012-07-16 10:26:17.223000
	Edit pad (rev 1179)		Jamey	cv409	XVal Session 63	1	XVal Session 63-Typing - Text-1		2012-07-16 10:26:17.332000
	Edit pad (rev 1180)		nic	cv403	XVal Session 63	1	XVal Session 63-Typing - Text-1		2012-07-16 10:26:17.723000
	Edit pad (rev 1181)		Jamey	cv409	XVal Session 63	1	XVal Session 63-Typing - Text-1		2012-07-16 10:26:17.848000
	Edit pad (rev 1182)		nic	cv403	XVal Session 63	1	XVal Session 63-Typing - Text-1		2012-07-16 10:26:18.228000
	Edit pad (rev 1183)		Jamey	cv409	XVal Session 63	1	XVal Session 63-Typing - Text-1		2012-07-16 10:26:18.367000
	Edit pad (rev 1184)		nic	cv403	XVal Session 63	1	XVal Session 63-Typing - Text-1		2012-07-16 10:26:18.739000
	Edit pad (rev 1185)		Jamey	cv409	XVal Session 63	1	XVal Session 63-Typing - Text-1		2012-07-16 10:26:18.867000
	Edit pad (rev 1186)		nic	cv403	XVal Session 63	1	XVal Session 63-Typing - Text-1		2012-07-16 10:26:19.315000
	Edit pad (rev 1187)		Jamey	cv409	XVal Session 63	1	XVal Session 63-Typing - Text-1		2012-07-16 10:26:19.376000
	Edit pad (rev 1188)		Brady	cv405	XVal Session 63	1	XVal Session 63-Typing - Text-1		2012-07-16 10:26:19.746000
	Edit pad (rev 1189)		nic	cv403	XVal Session 63	1	XVal Session 63-Typing - Text-1		2012-07-16 10:26:19.815000
	Edit pad (rev 1190)		Jamey	cv409	XVal Session 63	1	XVal Session 63-Typing - Text-1		2012-07-16 10:26:19.876000
	Edit pad (rev 1191)		nic	cv403	XVal Session 63	1	XVal Session 63-Typing - Text-1		2012-07-16 10:26:20.315000
	Edit pad (rev 1192)		Jamey	cv409	XVal Session 63	1	XVal Session 63-Typing - Text-1		2012-07-16 10:26:20.383000
	Edit pad (rev 1193)		nic	cv403	XVal Session 63	1	XVal Session 63-Typing - Text-1		2012-07-16 10:26:20.847000
	Edit pad (rev 1194)		Jamey	cv409	XVal Session 63	1	XVal Session 63-Typing - Text-1		2012-07-16 10:26:20.881000
	Edit pad (rev 1195)		nic	cv403	XVal Session 63	1	XVal Session 63-Typing - Text-1		2012-07-16 10:26:21.315000
	Edit pad (rev 1196)		Jamey	cv409	XVal Session 63	1	XVal Session 63-Typing - Text-1		2012-07-16 10:26:21.383000
	Edit pad (rev 1197)		nic	cv403	XVal Session 63	1	XVal Session 63-Typing - Text-1		2012-07-16 10:26:21.832000
	Edit pad (rev 1198)		Jamey	cv409	XVal Session 63	1	XVal Session 63-Typing - Text-1		2012-07-16 10:26:21.884000
	Edit pad (rev 1199)		nic	cv403	XVal Session 63	1	XVal Session 63-Typing - Text-1		2012-07-16 10:26:22.339000
	Edit pad (rev 1200)		Jamey	cv409	XVal Session 63	1	XVal Session 63-Typing - Text-1		2012-07-16 10:26:22.759000
	Edit pad (rev 1201)		nic	cv403	XVal Session 63	1	XVal Session 63-Typing - Text-1		2012-07-16 10:26:22.846000
	Edit pad (rev 1202)		Jamey	cv409	XVal Session 63	1	XVal Session 63-Typing - Text-1		2012-07-16 10:26:23.265000
	Edit pad (rev 1203)		nic	cv403	XVal Session 63	1	XVal Session 63-Typing - Text-1		2012-07-16 10:26:23.363000
	Edit pad (rev 1204)		Jamey	cv409	XVal Session 63	1	XVal Session 63-Typing - Text-1		2012-07-16 10:26:23.771000
	Edit pad (rev 1205)		nic	cv403	XVal Session 63	1	XVal Session 63-Typing - Text-1		2012-07-16 10:26:23.861000
	Edit pad (rev 1206)		Jamey	cv409	XVal Session 63	1	XVal Session 63-Typing - Text-1		2012-07-16 10:26:24.275000
	Edit pad (rev 1207)		nic	cv403	XVal Session 63	1	XVal Session 63-Typing - Text-1		2012-07-16 10:26:24.362000
	Edit pad (rev 1208)		Jamey	cv409	XVal Session 63	1	XVal Session 63-Typing - Text-1		2012-07-16 10:26:24.775000
	Edit pad (rev 1209)		Xing	cv400	XVal Session 63	1	XVal Session 63-Typing - Text-1		2012-07-16 10:26:24.819000
	Edit pad (rev 1210)		nic	cv403	XVal Session 63	1	XVal Session 63-Typing - Text-1		2012-07-16 10:26:24.863000
	Edit pad (rev 1211)		Jamey	cv409	XVal Session 63	1	XVal Session 63-Typing - Text-1		2012-07-16 10:26:25.275000
	Edit pad (rev 1212)		Xing	cv400	XVal Session 63	1	XVal Session 63-Typing - Text-1		2012-07-16 10:26:25.318000
	Edit pad (rev 1213)		nic	cv403	XVal Session 63	1	XVal Session 63-Typing - Text-1		2012-07-16 10:26:25.372000
	Edit pad (rev 1214)		Jamey	cv409	XVal Session 63	1	XVal Session 63-Typing - Text-1		2012-07-16 10:26:25.775000
	Edit pad (rev 1215)		nic	cv403	XVal Session 63	1	XVal Session 63-Typing - Text-1		2012-07-16 10:26:25.884000
	Edit pad (rev 1216)		Brady	cv405	XVal Session 63	1	XVal Session 63-Typing - Text-1		2012-07-16 10:26:26.009000
	Edit pad (rev 1217)		Xing	cv400	XVal Session 63	1	XVal Session 63-Typing - Text-1		2012-07-16 10:26:26.101000
	Edit pad (rev 1218)		Jamey	cv409	XVal Session 63	1	XVal Session 63-Typing - Text-1		2012-07-16 10:26:26.275000
	Edit pad (rev 1219)		nic	cv403	XVal Session 63	1	XVal Session 63-Typing - Text-1		2012-07-16 10:26:26.393000
	Edit pad (rev 1220)		Brady	cv405	XVal Session 63	1	XVal Session 63-Typing - Text-1		2012-07-16 10:26:26.521000
	Edit pad (rev 1221)		Xing	cv400	XVal Session 63	1	XVal Session 63-Typing - Text-1		2012-07-16 10:26:26.603000
	Edit pad (rev 1222)		Jamey	cv409	XVal Session 63	1	XVal Session 63-Typing - Text-1		2012-07-16 10:26:26.851000
	Edit pad (rev 1223)		Jamey	cv409	XVal Session 63	1	XVal Session 63-Typing - Text-1		2012-07-16 10:26:27.352000
	Edit pad (rev 1224)		nic	cv403	XVal Session 63	1	XVal Session 63-Typing - Text-1		2012-07-16 10:26:27.459000
	Edit pad (rev 1225)		Jamey	cv409	XVal Session 63	1	XVal Session 63-Typing - Text-1		2012-07-16 10:26:27.853000
	Edit pad (rev 1226)		nic	cv403	XVal Session 63	1	XVal Session 63-Typing - Text-1		2012-07-16 10:26:27.960000
	Edit pad (rev 1227)		Jamey	cv409	XVal Session 63	1	XVal Session 63-Typing - Text-1		2012-07-16 10:26:28.352000
	Edit pad (rev 1228)		nic	cv403	XVal Session 63	1	XVal Session 63-Typing - Text-1		2012-07-16 10:26:28.474000
	Edit pad (rev 1229)		Xing	cv400	XVal Session 63	1	XVal Session 63-Typing - Text-1		2012-07-16 10:26:28.692000
	Edit pad (rev 1230)		Jamey	cv409	XVal Session 63	1	XVal Session 63-Typing - Text-1		2012-07-16 10:26:28.851000
	Edit pad (rev 1231)		Xing	cv400	XVal Session 63	1	XVal Session 63-Typing - Text-1		2012-07-16 10:26:29.193000
	Edit pad (rev 1232)		Jamey	cv409	XVal Session 63	1	XVal Session 63-Typing - Text-1		2012-07-16 10:26:29.352000
	Edit pad (rev 1233)		nic	cv403	XVal Session 63	1	XVal Session 63-Typing - Text-1		2012-07-16 10:26:29.716000
	Edit pad (rev 1234)		Jamey	cv409	XVal Session 63	1	XVal Session 63-Typing - Text-1		2012-07-16 10:26:29.851000
	Edit pad (rev 1235)		nic	cv403	XVal Session 63	1	XVal Session 63-Typing - Text-1		2012-07-16 10:26:30.222000
	Edit pad (rev 1236)		Jamey	cv409	XVal Session 63	1	XVal Session 63-Typing - Text-1		2012-07-16 10:26:30.351000
	Edit pad (rev 1237)		nic	cv403	XVal Session 63	1	XVal Session 63-Typing - Text-1		2012-07-16 10:26:30.723000
	Edit pad (rev 1238)		Jamey	cv409	XVal Session 63	1	XVal Session 63-Typing - Text-1		2012-07-16 10:26:30.854000
	Edit pad (rev 1239)		nic	cv403	XVal Session 63	1	XVal Session 63-Typing - Text-1		2012-07-16 10:26:31.223000
	Edit pad (rev 1240)		Jamey	cv409	XVal Session 63	1	XVal Session 63-Typing - Text-1		2012-07-16 10:26:31.353000
	Edit pad (rev 1241)		nic	cv403	XVal Session 63	1	XVal Session 63-Typing - Text-1		2012-07-16 10:26:31.721000
	Edit pad (rev 1242)		Jamey	cv409	XVal Session 63	1	XVal Session 63-Typing - Text-1		2012-07-16 10:26:31.852000
	Edit pad (rev 1243)		nic	cv403	XVal Session 63	1	XVal Session 63-Typing - Text-1		2012-07-16 10:26:32.222000
	Edit pad (rev 1244)		Jamey	cv409	XVal Session 63	1	XVal Session 63-Typing - Text-1		2012-07-16 10:26:32.354000
	Edit pad (rev 1245)		nic	cv403	XVal Session 63	1	XVal Session 63-Typing - Text-1		2012-07-16 10:26:32.739000
	Edit pad (rev 1246)		Jamey	cv409	XVal Session 63	1	XVal Session 63-Typing - Text-1		2012-07-16 10:26:32.867000
	Edit pad (rev 1247)		Brady	cv405	XVal Session 63	1	XVal Session 63-Typing - Text-1		2012-07-16 10:26:33.065000
	Edit pad (rev 1248)		nic	cv403	XVal Session 63	1	XVal Session 63-Typing - Text-1		2012-07-16 10:26:33.246000
	Edit pad (rev 1249)		Jamey	cv409	XVal Session 63	1	XVal Session 63-Typing - Text-1		2012-07-16 10:26:33.367000
	Edit pad (rev 1250)		nic	cv403	XVal Session 63	1	XVal Session 63-Typing - Text-1		2012-07-16 10:26:33.754000
	Edit pad (rev 1251)		Jamey	cv409	XVal Session 63	1	XVal Session 63-Typing - Text-1		2012-07-16 10:26:33.873000
	Edit pad (rev 1252)		nic	cv403	XVal Session 63	1	XVal Session 63-Typing - Text-1		2012-07-16 10:26:34.254000
	Edit pad (rev 1253)		Jamey	cv409	XVal Session 63	1	XVal Session 63-Typing - Text-1		2012-07-16 10:26:34.382000
	Edit pad (rev 1254)		Brady	cv405	XVal Session 63	1	XVal Session 63-Typing - Text-1		2012-07-16 10:26:34.604000
	Edit pad (rev 1255)		nic	cv403	XVal Session 63	1	XVal Session 63-Typing - Text-1		2012-07-16 10:26:34.752000
	Edit pad (rev 1256)		Jamey	cv409	XVal Session 63	1	XVal Session 63-Typing - Text-1		2012-07-16 10:26:34.886000
	Edit pad (rev 1257)		Brady	cv405	XVal Session 63	1	XVal Session 63-Typing - Text-1		2012-07-16 10:26:35.112000
	Edit pad (rev 1258)		nic	cv403	XVal Session 63	1	XVal Session 63-Typing - Text-1		2012-07-16 10:26:35.318000
	Edit pad (rev 1259)		Jamey	cv409	XVal Session 63	1	XVal Session 63-Typing - Text-1		2012-07-16 10:26:35.392000
	Edit pad (rev 1260)		Brady	cv405	XVal Session 63	1	XVal Session 63-Typing - Text-1		2012-07-16 10:26:35.617000
	Edit pad (rev 1261)		nic	cv403	XVal Session 63	1	XVal Session 63-Typing - Text-1		2012-07-16 10:26:35.768000
	Edit pad (rev 1262)		Jamey	cv409	XVal Session 63	1	XVal Session 63-Typing - Text-1		2012-07-16 10:26:35.898000
	Edit pad (rev 1263)		Brady	cv405	XVal Session 63	1	XVal Session 63-Typing - Text-1		2012-07-16 10:26:36.116000
	Edit pad (rev 1264)		Jamey	cv409	XVal Session 63	1	XVal Session 63-Typing - Text-1		2012-07-16 10:26:36.406000
	Edit pad (rev 1265)		Brady	cv405	XVal Session 63	1	XVal Session 63-Typing - Text-1		2012-07-16 10:26:36.617000
	Edit pad (rev 1266)		Jamey	cv409	XVal Session 63	1	XVal Session 63-Typing - Text-1		2012-07-16 10:26:36.915000
	Edit pad (rev 1267)		Brady	cv405	XVal Session 63	1	XVal Session 63-Typing - Text-1		2012-07-16 10:26:37.119000
	Edit pad (rev 1268)		Jamey	cv409	XVal Session 63	1	XVal Session 63-Typing - Text-1		2012-07-16 10:26:37.415000
	Edit pad (rev 1269)		Brady	cv405	XVal Session 63	1	XVal Session 63-Typing - Text-1		2012-07-16 10:26:37.623000
	Edit pad (rev 1270)		Jamey	cv409	XVal Session 63	1	XVal Session 63-Typing - Text-1		2012-07-16 10:26:37.916000
	Edit pad (rev 1271)		Brady	cv405	XVal Session 63	1	XVal Session 63-Typing - Text-1		2012-07-16 10:26:38.124000
	Edit pad (rev 1272)		Jamey	cv409	XVal Session 63	1	XVal Session 63-Typing - Text-1		2012-07-16 10:26:38.415000
	Edit pad (rev 1273)		Brady	cv405	XVal Session 63	1	XVal Session 63-Typing - Text-1		2012-07-16 10:26:38.624000
	Edit pad (rev 1274)		nic	cv403	XVal Session 63	1	XVal Session 63-Typing - Text-1		2012-07-16 10:26:38.745000
	Edit pad (rev 1275)		Brady	cv405	XVal Session 63	1	XVal Session 63-Typing - Text-1		2012-07-16 10:26:39.132000
	Edit pad (rev 1276)		nic	cv403	XVal Session 63	1	XVal Session 63-Typing - Text-1		2012-07-16 10:26:39.254000
	Edit pad (rev 1277)		Jamey	cv409	XVal Session 63	1	XVal Session 63-Typing - Text-1		2012-07-16 10:26:39.302000
	Edit pad (rev 1278)		Brady	cv405	XVal Session 63	1	XVal Session 63-Typing - Text-1		2012-07-16 10:26:39.632000
	Edit pad (rev 1279)		Jamey	cv409	XVal Session 63	1	XVal Session 63-Typing - Text-1		2012-07-16 10:26:39.807000
	Edit pad (rev 1280)		nic	cv403	XVal Session 63	1	XVal Session 63-Typing - Text-1		2012-07-16 10:26:39.887000
	Edit pad (rev 1281)		Brady	cv405	XVal Session 63	1	XVal Session 63-Typing - Text-1		2012-07-16 10:26:40.131000
	Edit pad (rev 1282)		Jamey	cv409	XVal Session 63	1	XVal Session 63-Typing - Text-1		2012-07-16 10:26:40.306000
	Edit pad (rev 1283)		nic	cv403	XVal Session 63	1	XVal Session 63-Typing - Text-1		2012-07-16 10:26:40.393000
	Edit pad (rev 1284)		Brady	cv405	XVal Session 63	1	XVal Session 63-Typing - Text-1		2012-07-16 10:26:40.632000
	Edit pad (rev 1285)		Jamey	cv409	XVal Session 63	1	XVal Session 63-Typing - Text-1		2012-07-16 10:26:40.806000
	Edit pad (rev 1286)		nic	cv403	XVal Session 63	1	XVal Session 63-Typing - Text-1		2012-07-16 10:26:40.894000
	Edit pad (rev 1287)		Brady	cv405	XVal Session 63	1	XVal Session 63-Typing - Text-1		2012-07-16 10:26:41.132000
	Edit pad (rev 1288)		Jamey	cv409	XVal Session 63	1	XVal Session 63-Typing - Text-1		2012-07-16 10:26:41.307000
	Edit pad (rev 1289)		nic	cv403	XVal Session 63	1	XVal Session 63-Typing - Text-1		2012-07-16 10:26:41.393000
	Edit pad (rev 1290)		Xing	cv400	XVal Session 63	1	XVal Session 63-Typing - Text-1		2012-07-16 10:26:41.413000
	Edit pad (rev 1291)		Brady	cv405	XVal Session 63	1	XVal Session 63-Typing - Text-1		2012-07-16 10:26:41.632000
	Edit pad (rev 1292)		Jamey	cv409	XVal Session 63	1	XVal Session 63-Typing - Text-1		2012-07-16 10:26:41.808000
	Edit pad (rev 1293)		nic	cv403	XVal Session 63	1	XVal Session 63-Typing - Text-1		2012-07-16 10:26:41.892000
	Edit pad (rev 1294)		Brady	cv405	XVal Session 63	1	XVal Session 63-Typing - Text-1		2012-07-16 10:26:42.132000
	Edit pad (rev 1295)		Jamey	cv409	XVal Session 63	1	XVal Session 63-Typing - Text-1		2012-07-16 10:26:42.313000
	Edit pad (rev 1296)		nic	cv403	XVal Session 63	1	XVal Session 63-Typing - Text-1		2012-07-16 10:26:42.395000
	Edit pad (rev 1297)		Brady	cv405	XVal Session 63	1	XVal Session 63-Typing - Text-1		2012-07-16 10:26:42.632000
	Edit pad (rev 1298)		Jamey	cv409	XVal Session 63	1	XVal Session 63-Typing - Text-1		2012-07-16 10:26:42.855000
	Edit pad (rev 1299)		nic	cv403	XVal Session 63	1	XVal Session 63-Typing - Text-1		2012-07-16 10:26:42.896000
	Edit pad (rev 1300)		Xing	cv400	XVal Session 63	1	XVal Session 63-Typing - Text-1		2012-07-16 10:26:42.919000
	Edit pad (rev 1301)		Brady	cv405	XVal Session 63	1	XVal Session 63-Typing - Text-1		2012-07-16 10:26:43.132000
	Edit pad (rev 1302)		Xing	cv400	XVal Session 63	1	XVal Session 63-Typing - Text-1		2012-07-16 10:26:43.428000
	Edit pad (rev 1303)		Brady	cv405	XVal Session 63	1	XVal Session 63-Typing - Text-1		2012-07-16 10:26:43.632000
	Edit pad (rev 1304)		nic	cv403	XVal Session 63	1	XVal Session 63-Typing - Text-1		2012-07-16 10:26:43.757000
	Edit pad (rev 1305)		Xing	cv400	XVal Session 63	1	XVal Session 63-Typing - Text-1		2012-07-16 10:26:43.925000
	Edit pad (rev 1306)		Brady	cv405	XVal Session 63	1	XVal Session 63-Typing - Text-1		2012-07-16 10:26:44.138000
	Edit pad (rev 1307)		Xing	cv400	XVal Session 63	1	XVal Session 63-Typing - Text-1		2012-07-16 10:26:44.427000
	Edit pad (rev 1308)		nic	cv403	XVal Session 63	1	XVal Session 63-Typing - Text-1		2012-07-16 10:26:44.430000
	Edit pad (rev 1309)		Brady	cv405	XVal Session 63	1	XVal Session 63-Typing - Text-1		2012-07-16 10:26:44.647000
	Edit pad (rev 1310)		Xing	cv400	XVal Session 63	1	XVal Session 63-Typing - Text-1		2012-07-16 10:26:44.927000
	Edit pad (rev 1311)		nic	cv403	XVal Session 63	1	XVal Session 63-Typing - Text-1		2012-07-16 10:26:44.941000
	Edit pad (rev 1312)		Brady	cv405	XVal Session 63	1	XVal Session 63-Typing - Text-1		2012-07-16 10:26:45.146000
	Edit pad (rev 1313)		Xing	cv400	XVal Session 63	1	XVal Session 63-Typing - Text-1		2012-07-16 10:26:45.427000
	Edit pad (rev 1314)		nic	cv403	XVal Session 63	1	XVal Session 63-Typing - Text-1		2012-07-16 10:26:45.441000
	Edit pad (rev 1315)		Brady	cv405	XVal Session 63	1	XVal Session 63-Typing - Text-1		2012-07-16 10:26:45.648000
	Edit pad (rev 1316)		Xing	cv400	XVal Session 63	1	XVal Session 63-Typing - Text-1		2012-07-16 10:26:45.925000
	Edit pad (rev 1317)		Brady	cv405	XVal Session 63	1	XVal Session 63-Typing - Text-1		2012-07-16 10:26:46.147000
	Edit pad (rev 1318)		nic	cv403	XVal Session 63	1	XVal Session 63-Typing - Text-1		2012-07-16 10:26:46.255000
	Edit pad (rev 1319)		Xing	cv400	XVal Session 63	1	XVal Session 63-Typing - Text-1		2012-07-16 10:26:46.427000
	Edit pad (rev 1320)		Brady	cv405	XVal Session 63	1	XVal Session 63-Typing - Text-1		2012-07-16 10:26:46.648000
	Edit pad (rev 1321)		nic	cv403	XVal Session 63	1	XVal Session 63-Typing - Text-1		2012-07-16 10:26:46.801000
	Edit pad (rev 1322)		Xing	cv400	XVal Session 63	1	XVal Session 63-Typing - Text-1		2012-07-16 10:26:46.926000
	Edit pad (rev 1323)		Brady	cv405	XVal Session 63	1	XVal Session 63-Typing - Text-1		2012-07-16 10:26:47.148000
	Edit pad (rev 1324)		nic	cv403	XVal Session 63	1	XVal Session 63-Typing - Text-1		2012-07-16 10:26:47.301000
	Edit pad (rev 1325)		Xing	cv400	XVal Session 63	1	XVal Session 63-Typing - Text-1		2012-07-16 10:26:47.431000
	Edit pad (rev 1326)		Brady	cv405	XVal Session 63	1	XVal Session 63-Typing - Text-1		2012-07-16 10:26:47.648000
	Edit pad (rev 1327)		nic	cv403	XVal Session 63	1	XVal Session 63-Typing - Text-1		2012-07-16 10:26:47.799000
	Edit pad (rev 1328)		Brady	cv405	XVal Session 63	1	XVal Session 63-Typing - Text-1		2012-07-16 10:26:48.148000
	Edit pad (rev 1329)		Xing	cv400	XVal Session 63	1	XVal Session 63-Typing - Text-1		2012-07-16 10:26:48.193000
	Edit pad (rev 1330)		nic	cv403	XVal Session 63	1	XVal Session 63-Typing - Text-1		2012-07-16 10:26:48.496000
	Edit pad (rev 1331)		Brady	cv405	XVal Session 63	1	XVal Session 63-Typing - Text-1		2012-07-16 10:26:48.646000
	Edit pad (rev 1332)		Xing	cv400	XVal Session 63	1	XVal Session 63-Typing - Text-1		2012-07-16 10:26:48.693000
	Edit pad (rev 1333)		nic	cv403	XVal Session 63	1	XVal Session 63-Typing - Text-1		2012-07-16 10:26:49.004000
	Edit pad (rev 1334)		Brady	cv405	XVal Session 63	1	XVal Session 63-Typing - Text-1		2012-07-16 10:26:49.148000
	Edit pad (rev 1335)		Xing	cv400	XVal Session 63	1	XVal Session 63-Typing - Text-1		2012-07-16 10:26:49.191000
	Edit pad (rev 1336)		nic	cv403	XVal Session 63	1	XVal Session 63-Typing - Text-1		2012-07-16 10:26:49.503000
	Edit pad (rev 1337)		Brady	cv405	XVal Session 63	1	XVal Session 63-Typing - Text-1		2012-07-16 10:26:49.647000
	Edit pad (rev 1338)		Xing	cv400	XVal Session 63	1	XVal Session 63-Typing - Text-1		2012-07-16 10:26:49.714000
	Edit pad (rev 1339)		nic	cv403	XVal Session 63	1	XVal Session 63-Typing - Text-1		2012-07-16 10:26:50.011000
	Edit pad (rev 1340)		Brady	cv405	XVal Session 63	1	XVal Session 63-Typing - Text-1		2012-07-16 10:26:50.146000
	Edit pad (rev 1341)		Xing	cv400	XVal Session 63	1	XVal Session 63-Typing - Text-1		2012-07-16 10:26:50.222000
	Edit pad (rev 1342)		nic	cv403	XVal Session 63	1	XVal Session 63-Typing - Text-1		2012-07-16 10:26:50.517000
	Edit pad (rev 1343)		Xing	cv400	XVal Session 63	1	XVal Session 63-Typing - Text-1		2012-07-16 10:26:50.884000
	Edit pad (rev 1344)		nic	cv403	XVal Session 63	1	XVal Session 63-Typing - Text-1		2012-07-16 10:26:51.019000
	Edit pad (rev 1345)		Xing	cv400	XVal Session 63	1	XVal Session 63-Typing - Text-1		2012-07-16 10:26:51.395000
	Edit pad (rev 1346)		nic	cv403	XVal Session 63	1	XVal Session 63-Typing - Text-1		2012-07-16 10:26:51.731000
	Edit pad (rev 1347)		Brady	cv405	XVal Session 63	1	XVal Session 63-Typing - Text-1		2012-07-16 10:26:51.789000
	Edit pad (rev 1348)		Xing	cv400	XVal Session 63	1	XVal Session 63-Typing - Text-1		2012-07-16 10:26:51.895000
	Edit pad (rev 1349)		nic	cv403	XVal Session 63	1	XVal Session 63-Typing - Text-1		2012-07-16 10:26:52.236000
	Edit pad (rev 1350)		Xing	cv400	XVal Session 63	1	XVal Session 63-Typing - Text-1		2012-07-16 10:26:52.399000
	Edit pad (rev 1351)		Brady	cv405	XVal Session 63	1	XVal Session 63-Typing - Text-1		2012-07-16 10:26:52.490000
	Edit pad (rev 1352)		nic	cv403	XVal Session 63	1	XVal Session 63-Typing - Text-1		2012-07-16 10:26:52.738000
	Edit pad (rev 1353)		Xing	cv400	XVal Session 63	1	XVal Session 63-Typing - Text-1		2012-07-16 10:26:52.910000
	Edit pad (rev 1354)		Brady	cv405	XVal Session 63	1	XVal Session 63-Typing - Text-1		2012-07-16 10:26:52.997000
	Edit pad (rev 1355)		nic	cv403	XVal Session 63	1	XVal Session 63-Typing - Text-1		2012-07-16 10:26:53.236000
	Edit pad (rev 1356)		Xing	cv400	XVal Session 63	1	XVal Session 63-Typing - Text-1		2012-07-16 10:26:53.413000
	Edit pad (rev 1357)		Brady	cv405	XVal Session 63	1	XVal Session 63-Typing - Text-1		2012-07-16 10:26:53.519000
	Edit pad (rev 1358)		Jamey	cv409	XVal Session 63	1	XVal Session 63-Typing - Text-1		2012-07-16 10:26:53.547000
	Edit pad (rev 1359)		nic	cv403	XVal Session 63	1	XVal Session 63-Typing - Text-1		2012-07-16 10:26:53.738000
	Edit pad (rev 1360)		Xing	cv400	XVal Session 63	1	XVal Session 63-Typing - Text-1		2012-07-16 10:26:53.933000
	Edit pad (rev 1361)		Brady	cv405	XVal Session 63	1	XVal Session 63-Typing - Text-1		2012-07-16 10:26:54.023000
	Edit pad (rev 1362)		Jamey	cv409	XVal Session 63	1	XVal Session 63-Typing - Text-1		2012-07-16 10:26:54.054000
	Edit pad (rev 1363)		nic	cv403	XVal Session 63	1	XVal Session 63-Typing - Text-1		2012-07-16 10:26:54.238000
	Edit pad (rev 1364)		Xing	cv400	XVal Session 63	1	XVal Session 63-Typing - Text-1		2012-07-16 10:26:54.443000
	Edit pad (rev 1365)		Brady	cv405	XVal Session 63	1	XVal Session 63-Typing - Text-1		2012-07-16 10:26:54.523000
	Edit pad (rev 1366)		Jamey	cv409	XVal Session 63	1	XVal Session 63-Typing - Text-1		2012-07-16 10:26:54.554000
	Edit pad (rev 1367)		nic	cv403	XVal Session 63	1	XVal Session 63-Typing - Text-1		2012-07-16 10:26:54.742000
	Edit pad (rev 1368)		Xing	cv400	XVal Session 63	1	XVal Session 63-Typing - Text-1		2012-07-16 10:26:54.945000
	Edit pad (rev 1369)		Brady	cv405	XVal Session 63	1	XVal Session 63-Typing - Text-1		2012-07-16 10:26:55.038000
	Edit pad (rev 1370)		Jamey	cv409	XVal Session 63	1	XVal Session 63-Typing - Text-1		2012-07-16 10:26:55.053000
	Edit pad (rev 1371)		nic	cv403	XVal Session 63	1	XVal Session 63-Typing - Text-1		2012-07-16 10:26:55.238000
	Edit pad (rev 1372)		Xing	cv400	XVal Session 63	1	XVal Session 63-Typing - Text-1		2012-07-16 10:26:55.458000
	Edit pad (rev 1373)		Jamey	cv409	XVal Session 63	1	XVal Session 63-Typing - Text-1		2012-07-16 10:26:55.656000
	Edit pad (rev 1374)		Brady	cv405	XVal Session 63	1	XVal Session 63-Typing - Text-1		2012-07-16 10:26:55.669000
	Edit pad (rev 1375)		nic	cv403	XVal Session 63	1	XVal Session 63-Typing - Text-1		2012-07-16 10:26:55.741000
	Edit pad (rev 1376)		Xing	cv400	XVal Session 63	1	XVal Session 63-Typing - Text-1		2012-07-16 10:26:55.964000
	Edit pad (rev 1377)		Jamey	cv409	XVal Session 63	1	XVal Session 63-Typing - Text-1		2012-07-16 10:26:56.164000
	Edit pad (rev 1378)		Brady	cv405	XVal Session 63	1	XVal Session 63-Typing - Text-1		2012-07-16 10:26:56.179000
	Edit pad (rev 1379)		nic	cv403	XVal Session 63	1	XVal Session 63-Typing - Text-1		2012-07-16 10:26:56.245000
	Edit pad (rev 1380)		Xing	cv400	XVal Session 63	1	XVal Session 63-Typing - Text-1		2012-07-16 10:26:56.474000
	Edit pad (rev 1381)		Jamey	cv409	XVal Session 63	1	XVal Session 63-Typing - Text-1		2012-07-16 10:26:56.663000
	Edit pad (rev 1382)		Brady	cv405	XVal Session 63	1	XVal Session 63-Typing - Text-1		2012-07-16 10:26:56.679000
	Edit pad (rev 1383)		nic	cv403	XVal Session 63	1	XVal Session 63-Typing - Text-1		2012-07-16 10:26:56.751000
	Edit pad (rev 1384)		Xing	cv400	XVal Session 63	1	XVal Session 63-Typing - Text-1		2012-07-16 10:26:56.975000
	Edit pad (rev 1385)		Jamey	cv409	XVal Session 63	1	XVal Session 63-Typing - Text-1		2012-07-16 10:26:57.163000
	Edit pad (rev 1386)		Brady	cv405	XVal Session 63	1	XVal Session 63-Typing - Text-1		2012-07-16 10:26:57.180000
	Edit pad (rev 1387)		nic	cv403	XVal Session 63	1	XVal Session 63-Typing - Text-1		2012-07-16 10:26:57.251000
	Edit pad (rev 1388)		Xing	cv400	XVal Session 63	1	XVal Session 63-Typing - Text-1		2012-07-16 10:26:57.474000
	Edit pad (rev 1389)		Jamey	cv409	XVal Session 63	1	XVal Session 63-Typing - Text-1		2012-07-16 10:26:57.663000
	Edit pad (rev 1390)		nic	cv403	XVal Session 63	1	XVal Session 63-Typing - Text-1		2012-07-16 10:26:57.752000
	Edit pad (rev 1391)		Brady	cv405	XVal Session 63	1	XVal Session 63-Typing - Text-1		2012-07-16 10:26:58.186000
	Edit pad (rev 1392)		Jamey	cv409	XVal Session 63	1	XVal Session 63-Typing - Text-1		2012-07-16 10:26:58.240000
	Edit pad (rev 1393)		nic	cv403	XVal Session 63	1	XVal Session 63-Typing - Text-1		2012-07-16 10:26:58.256000
	Edit pad (rev 1394)		Jamey	cv409	XVal Session 63	1	XVal Session 63-Typing - Text-1		2012-07-16 10:26:58.679000
	Edit pad (rev 1395)		Brady	cv405	XVal Session 63	1	XVal Session 63-Typing - Text-1		2012-07-16 10:26:58.697000
	Edit pad (rev 1396)		nic	cv403	XVal Session 63	1	XVal Session 63-Typing - Text-1		2012-07-16 10:26:58.770000
	Edit pad (rev 1397)		Jamey	cv409	XVal Session 63	1	XVal Session 63-Typing - Text-1		2012-07-16 10:26:59.179000
	Edit pad (rev 1398)		Brady	cv405	XVal Session 63	1	XVal Session 63-Typing - Text-1		2012-07-16 10:26:59.211000
	Edit pad (rev 1399)		nic	cv403	XVal Session 63	1	XVal Session 63-Typing - Text-1		2012-07-16 10:26:59.269000
	Edit pad (rev 1400)		Jamey	cv409	XVal Session 63	1	XVal Session 63-Typing - Text-1		2012-07-16 10:26:59.680000
	Edit pad (rev 1401)		Brady	cv405	XVal Session 63	1	XVal Session 63-Typing - Text-1		2012-07-16 10:26:59.720000
	Edit pad (rev 1402)		nic	cv403	XVal Session 63	1	XVal Session 63-Typing - Text-1		2012-07-16 10:26:59.774000
	Edit pad (rev 1403)		Jamey	cv409	XVal Session 63	1	XVal Session 63-Typing - Text-1		2012-07-16 10:27:00.181000
	Edit pad (rev 1404)		Brady	cv405	XVal Session 63	1	XVal Session 63-Typing - Text-1		2012-07-16 10:27:00.235000
	Edit pad (rev 1405)		nic	cv403	XVal Session 63	1	XVal Session 63-Typing - Text-1		2012-07-16 10:27:00.283000
	Edit pad (rev 1406)		Xing	cv400	XVal Session 63	1	XVal Session 63-Typing - Text-1		2012-07-16 10:27:00.439000
	Edit pad (rev 1407)		Jamey	cv409	XVal Session 63	1	XVal Session 63-Typing - Text-1		2012-07-16 10:27:00.680000
	Edit pad (rev 1408)		Brady	cv405	XVal Session 63	1	XVal Session 63-Typing - Text-1		2012-07-16 10:27:00.747000
	Edit pad (rev 1409)		nic	cv403	XVal Session 63	1	XVal Session 63-Typing - Text-1		2012-07-16 10:27:00.792000
	Edit pad (rev 1410)		Xing	cv400	XVal Session 63	1	XVal Session 63-Typing - Text-1		2012-07-16 10:27:00.942000
	Edit pad (rev 1411)		Jamey	cv409	XVal Session 63	1	XVal Session 63-Typing - Text-1		2012-07-16 10:27:01.181000
	Edit pad (rev 1412)		Brady	cv405	XVal Session 63	1	XVal Session 63-Typing - Text-1		2012-07-16 10:27:01.256000
	Edit pad (rev 1413)		nic	cv403	XVal Session 63	1	XVal Session 63-Typing - Text-1		2012-07-16 10:27:01.292000
	Edit pad (rev 1414)		Xing	cv400	XVal Session 63	1	XVal Session 63-Typing - Text-1		2012-07-16 10:27:01.441000
	Edit pad (rev 1415)		Jamey	cv409	XVal Session 63	1	XVal Session 63-Typing - Text-1		2012-07-16 10:27:01.680000
	Edit pad (rev 1416)		Brady	cv405	XVal Session 63	1	XVal Session 63-Typing - Text-1		2012-07-16 10:27:01.757000
	Edit pad (rev 1417)		nic	cv403	XVal Session 63	1	XVal Session 63-Typing - Text-1		2012-07-16 10:27:01.799000
	Edit pad (rev 1418)		Xing	cv400	XVal Session 63	1	XVal Session 63-Typing - Text-1		2012-07-16 10:27:01.943000
	Edit pad (rev 1419)		Jamey	cv409	XVal Session 63	1	XVal Session 63-Typing - Text-1		2012-07-16 10:27:02.181000
	Edit pad (rev 1420)		Brady	cv405	XVal Session 63	1	XVal Session 63-Typing - Text-1		2012-07-16 10:27:02.257000
	Edit pad (rev 1421)		nic	cv403	XVal Session 63	1	XVal Session 63-Typing - Text-1		2012-07-16 10:27:02.299000
	Edit pad (rev 1422)		Xing	cv400	XVal Session 63	1	XVal Session 63-Typing - Text-1		2012-07-16 10:27:02.444000
	Edit pad (rev 1423)		Brady	cv405	XVal Session 63	1	XVal Session 63-Typing - Text-1		2012-07-16 10:27:02.762000
	Edit pad (rev 1424)		nic	cv403	XVal Session 63	1	XVal Session 63-Typing - Text-1		2012-07-16 10:27:02.806000
	Edit pad (rev 1425)		Xing	cv400	XVal Session 63	1	XVal Session 63-Typing - Text-1		2012-07-16 10:27:02.948000
	Edit pad (rev 1426)		Brady	cv405	XVal Session 63	1	XVal Session 63-Typing - Text-1		2012-07-16 10:27:03.272000
	Edit pad (rev 1427)		nic	cv403	XVal Session 63	1	XVal Session 63-Typing - Text-1		2012-07-16 10:27:03.316000
	Edit pad (rev 1428)		Jamey	cv409	XVal Session 63	1	XVal Session 63-Typing - Text-1		2012-07-16 10:27:03.398000
	Edit pad (rev 1429)		Xing	cv400	XVal Session 63	1	XVal Session 63-Typing - Text-1		2012-07-16 10:27:03.459000
	Edit pad (rev 1430)		Brady	cv405	XVal Session 63	1	XVal Session 63-Typing - Text-1		2012-07-16 10:27:03.773000
	Edit pad (rev 1431)		nic	cv403	XVal Session 63	1	XVal Session 63-Typing - Text-1		2012-07-16 10:27:03.816000
	Edit pad (rev 1432)		Xing	cv400	XVal Session 63	1	XVal Session 63-Typing - Text-1		2012-07-16 10:27:03.974000
	Edit pad (rev 1433)		Brady	cv405	XVal Session 63	1	XVal Session 63-Typing - Text-1		2012-07-16 10:27:04.274000
	Edit pad (rev 1434)		nic	cv403	XVal Session 63	1	XVal Session 63-Typing - Text-1		2012-07-16 10:27:04.330000
	Edit pad (rev 1435)		Xing	cv400	XVal Session 63	1	XVal Session 63-Typing - Text-1		2012-07-16 10:27:04.474000
	Edit pad (rev 1436)		Brady	cv405	XVal Session 63	1	XVal Session 63-Typing - Text-1		2012-07-16 10:27:04.779000
	Edit pad (rev 1437)		Jamey	cv409	XVal Session 63	1	XVal Session 63-Typing - Text-1		2012-07-16 10:27:04.822000
	Edit pad (rev 1438)		nic	cv403	XVal Session 63	1	XVal Session 63-Typing - Text-1		2012-07-16 10:27:04.832000
	Edit pad (rev 1439)		Xing	cv400	XVal Session 63	1	XVal Session 63-Typing - Text-1		2012-07-16 10:27:04.972000
	Edit pad (rev 1440)		Brady	cv405	XVal Session 63	1	XVal Session 63-Typing - Text-1		2012-07-16 10:27:05.288000
	Edit pad (rev 1441)		Jamey	cv409	XVal Session 63	1	XVal Session 63-Typing - Text-1		2012-07-16 10:27:05.321000
	Edit pad (rev 1442)		nic	cv403	XVal Session 63	1	XVal Session 63-Typing - Text-1		2012-07-16 10:27:05.333000
	Edit pad (rev 1443)		Xing	cv400	XVal Session 63	1	XVal Session 63-Typing - Text-1		2012-07-16 10:27:05.472000
	Edit pad (rev 1444)		Brady	cv405	XVal Session 63	1	XVal Session 63-Typing - Text-1		2012-07-16 10:27:05.789000
	Edit pad (rev 1445)		Jamey	cv409	XVal Session 63	1	XVal Session 63-Typing - Text-1		2012-07-16 10:27:05.822000
	Edit pad (rev 1446)		nic	cv403	XVal Session 63	1	XVal Session 63-Typing - Text-1		2012-07-16 10:27:05.840000
	Edit pad (rev 1447)		Xing	cv400	XVal Session 63	1	XVal Session 63-Typing - Text-1		2012-07-16 10:27:05.973000
	Edit pad (rev 1448)		Brady	cv405	XVal Session 63	1	XVal Session 63-Typing - Text-1		2012-07-16 10:27:06.287000
	Edit pad (rev 1449)		Jamey	cv409	XVal Session 63	1	XVal Session 63-Typing - Text-1		2012-07-16 10:27:06.332000
	Edit pad (rev 1450)		nic	cv403	XVal Session 63	1	XVal Session 63-Typing - Text-1		2012-07-16 10:27:06.346000
	Edit pad (rev 1451)		Xing	cv400	XVal Session 63	1	XVal Session 63-Typing - Text-1		2012-07-16 10:27:06.479000
	Edit pad (rev 1452)		Brady	cv405	XVal Session 63	1	XVal Session 63-Typing - Text-1		2012-07-16 10:27:06.787000
	Edit pad (rev 1453)		Jamey	cv409	XVal Session 63	1	XVal Session 63-Typing - Text-1		2012-07-16 10:27:06.833000
	Edit pad (rev 1454)		Xing	cv400	XVal Session 63	1	XVal Session 63-Typing - Text-1		2012-07-16 10:27:06.989000
	Edit pad (rev 1455)		nic	cv403	XVal Session 63	1	XVal Session 63-Typing - Text-1		2012-07-16 10:27:07.202000
	Edit pad (rev 1456)		Brady	cv405	XVal Session 63	1	XVal Session 63-Typing - Text-1		2012-07-16 10:27:07.287000
	Edit pad (rev 1457)		Jamey	cv409	XVal Session 63	1	XVal Session 63-Typing - Text-1		2012-07-16 10:27:07.343000
	Edit pad (rev 1458)		Xing	cv400	XVal Session 63	1	XVal Session 63-Typing - Text-1		2012-07-16 10:27:07.487000
	Edit pad (rev 1459)		nic	cv403	XVal Session 63	1	XVal Session 63-Typing - Text-1		2012-07-16 10:27:07.707000
	Edit pad (rev 1460)		Brady	cv405	XVal Session 63	1	XVal Session 63-Typing - Text-1		2012-07-16 10:27:07.787000
	Edit pad (rev 1461)		Jamey	cv409	XVal Session 63	1	XVal Session 63-Typing - Text-1		2012-07-16 10:27:07.850000
	Edit pad (rev 1462)		Xing	cv400	XVal Session 63	1	XVal Session 63-Typing - Text-1		2012-07-16 10:27:07.989000
	Edit pad (rev 1463)		nic	cv403	XVal Session 63	1	XVal Session 63-Typing - Text-1		2012-07-16 10:27:08.207000
	Edit pad (rev 1464)		Brady	cv405	XVal Session 63	1	XVal Session 63-Typing - Text-1		2012-07-16 10:27:08.287000
	Edit pad (rev 1465)		Jamey	cv409	XVal Session 63	1	XVal Session 63-Typing - Text-1		2012-07-16 10:27:08.350000
	Edit pad (rev 1466)		nic	cv403	XVal Session 63	1	XVal Session 63-Typing - Text-1		2012-07-16 10:27:08.707000
	Edit pad (rev 1467)		Xing	cv400	XVal Session 63	1	XVal Session 63-Typing - Text-1		2012-07-16 10:27:08.837000
	Edit pad (rev 1468)		Jamey	cv409	XVal Session 63	1	XVal Session 63-Typing - Text-1		2012-07-16 10:27:08.867000
	Edit pad (rev 1469)		Brady	cv405	XVal Session 63	1	XVal Session 63-Typing - Text-1		2012-07-16 10:27:08.869000
	Edit pad (rev 1470)		nic	cv403	XVal Session 63	1	XVal Session 63-Typing - Text-1		2012-07-16 10:27:09.207000
	Edit pad (rev 1471)		Xing	cv400	XVal Session 63	1	XVal Session 63-Typing - Text-1		2012-07-16 10:27:09.337000
	Edit pad (rev 1472)		Jamey	cv409	XVal Session 63	1	XVal Session 63-Typing - Text-1		2012-07-16 10:27:09.369000
	Edit pad (rev 1473)		Brady	cv405	XVal Session 63	1	XVal Session 63-Typing - Text-1		2012-07-16 10:27:09.375000
	Edit pad (rev 1474)		nic	cv403	XVal Session 63	1	XVal Session 63-Typing - Text-1		2012-07-16 10:27:09.706000
	Edit pad (rev 1475)		Xing	cv400	XVal Session 63	1	XVal Session 63-Typing - Text-1		2012-07-16 10:27:09.838000
	Edit pad (rev 1476)		Jamey	cv409	XVal Session 63	1	XVal Session 63-Typing - Text-1		2012-07-16 10:27:09.867000
	Edit pad (rev 1477)		Brady	cv405	XVal Session 63	1	XVal Session 63-Typing - Text-1		2012-07-16 10:27:09.872000
	Edit pad (rev 1478)		nic	cv403	XVal Session 63	1	XVal Session 63-Typing - Text-1		2012-07-16 10:27:10.207000
	Edit pad (rev 1479)		Xing	cv400	XVal Session 63	1	XVal Session 63-Typing - Text-1		2012-07-16 10:27:10.353000
	Edit pad (rev 1480)		Jamey	cv409	XVal Session 63	1	XVal Session 63-Typing - Text-1		2012-07-16 10:27:10.366000
	Edit pad (rev 1481)		Brady	cv405	XVal Session 63	1	XVal Session 63-Typing - Text-1		2012-07-16 10:27:10.380000
	Edit pad (rev 1482)		nic	cv403	XVal Session 63	1	XVal Session 63-Typing - Text-1		2012-07-16 10:27:10.709000
	Edit pad (rev 1483)		Xing	cv400	XVal Session 63	1	XVal Session 63-Typing - Text-1		2012-07-16 10:27:10.862000
	Edit pad (rev 1484)		Jamey	cv409	XVal Session 63	1	XVal Session 63-Typing - Text-1		2012-07-16 10:27:10.867000
	Edit pad (rev 1485)		Brady	cv405	XVal Session 63	1	XVal Session 63-Typing - Text-1		2012-07-16 10:27:10.881000
	Edit pad (rev 1486)		nic	cv403	XVal Session 63	1	XVal Session 63-Typing - Text-1		2012-07-16 10:27:11.207000
	Edit pad (rev 1487)		Jamey	cv409	XVal Session 63	1	XVal Session 63-Typing - Text-1		2012-07-16 10:27:11.367000
	Edit pad (rev 1488)		Xing	cv400	XVal Session 63	1	XVal Session 63-Typing - Text-1		2012-07-16 10:27:11.369000
	Edit pad (rev 1489)		Brady	cv405	XVal Session 63	1	XVal Session 63-Typing - Text-1		2012-07-16 10:27:11.384000
	Edit pad (rev 1490)		nic	cv403	XVal Session 63	1	XVal Session 63-Typing - Text-1		2012-07-16 10:27:11.707000
	Edit pad (rev 1491)		Jamey	cv409	XVal Session 63	1	XVal Session 63-Typing - Text-1		2012-07-16 10:27:11.868000
	Edit pad (rev 1492)		Xing	cv400	XVal Session 63	1	XVal Session 63-Typing - Text-1		2012-07-16 10:27:11.883000
	Edit pad (rev 1493)		Brady	cv405	XVal Session 63	1	XVal Session 63-Typing - Text-1		2012-07-16 10:27:11.884000
	Edit pad (rev 1494)		nic	cv403	XVal Session 63	1	XVal Session 63-Typing - Text-1		2012-07-16 10:27:12.223000
	Edit pad (rev 1495)		Jamey	cv409	XVal Session 63	1	XVal Session 63-Typing - Text-1		2012-07-16 10:27:12.367000
	Edit pad (rev 1496)		Brady	cv405	XVal Session 63	1	XVal Session 63-Typing - Text-1		2012-07-16 10:27:12.383000
	Edit pad (rev 1497)		Xing	cv400	XVal Session 63	1	XVal Session 63-Typing - Text-1		2012-07-16 10:27:12.389000
	Edit pad (rev 1498)		nic	cv403	XVal Session 63	1	XVal Session 63-Typing - Text-1		2012-07-16 10:27:12.722000
	Edit pad (rev 1499)		Jamey	cv409	XVal Session 63	1	XVal Session 63-Typing - Text-1		2012-07-16 10:27:12.867000
	Edit pad (rev 1500)		Brady	cv405	XVal Session 63	1	XVal Session 63-Typing - Text-1		2012-07-16 10:27:12.883000
	Edit pad (rev 1501)		Xing	cv400	XVal Session 63	1	XVal Session 63-Typing - Text-1		2012-07-16 10:27:12.898000
	Edit pad (rev 1502)		nic	cv403	XVal Session 63	1	XVal Session 63-Typing - Text-1		2012-07-16 10:27:13.244000
	Edit pad (rev 1503)		Brady	cv405	XVal Session 63	1	XVal Session 63-Typing - Text-1		2012-07-16 10:27:13.388000
	Edit pad (rev 1504)		Xing	cv400	XVal Session 63	1	XVal Session 63-Typing - Text-1		2012-07-16 10:27:13.402000
	Edit pad (rev 1505)		nic	cv403	XVal Session 63	1	XVal Session 63-Typing - Text-1		2012-07-16 10:27:13.749000
	Edit pad (rev 1506)		Brady	cv405	XVal Session 63	1	XVal Session 63-Typing - Text-1		2012-07-16 10:27:13.891000
	Edit pad (rev 1507)		Jamey	cv409	XVal Session 63	1	XVal Session 63-Typing - Text-1		2012-07-16 10:27:13.932000
	Edit pad (rev 1508)		nic	cv403	XVal Session 63	1	XVal Session 63-Typing - Text-1		2012-07-16 10:27:14.254000
	Edit pad (rev 1509)		Brady	cv405	XVal Session 63	1	XVal Session 63-Typing - Text-1		2012-07-16 10:27:14.394000
	Edit pad (rev 1510)		Jamey	cv409	XVal Session 63	1	XVal Session 63-Typing - Text-1		2012-07-16 10:27:14.444000
	Edit pad (rev 1511)		nic	cv403	XVal Session 63	1	XVal Session 63-Typing - Text-1		2012-07-16 10:27:14.762000
	Edit pad (rev 1512)		Brady	cv405	XVal Session 63	1	XVal Session 63-Typing - Text-1		2012-07-16 10:27:14.897000
	Edit pad (rev 1513)		Jamey	cv409	XVal Session 63	1	XVal Session 63-Typing - Text-1		2012-07-16 10:27:14.950000
	Edit pad (rev 1514)		nic	cv403	XVal Session 63	1	XVal Session 63-Typing - Text-1		2012-07-16 10:27:15.269000
	Edit pad (rev 1515)		Brady	cv405	XVal Session 63	1	XVal Session 63-Typing - Text-1		2012-07-16 10:27:15.397000
	Edit pad (rev 1516)		Jamey	cv409	XVal Session 63	1	XVal Session 63-Typing - Text-1		2012-07-16 10:27:15.462000
	Edit pad (rev 1517)		nic	cv403	XVal Session 63	1	XVal Session 63-Typing - Text-1		2012-07-16 10:27:15.783000
	Edit pad (rev 1518)		Brady	cv405	XVal Session 63	1	XVal Session 63-Typing - Text-1		2012-07-16 10:27:15.897000
	Edit pad (rev 1519)		Jamey	cv409	XVal Session 63	1	XVal Session 63-Typing - Text-1		2012-07-16 10:27:15.960000
	Edit pad (rev 1520)		nic	cv403	XVal Session 63	1	XVal Session 63-Typing - Text-1		2012-07-16 10:27:16.288000
	Edit pad (rev 1521)		Brady	cv405	XVal Session 63	1	XVal Session 63-Typing - Text-1		2012-07-16 10:27:16.396000
	Edit pad (rev 1522)		Jamey	cv409	XVal Session 63	1	XVal Session 63-Typing - Text-1		2012-07-16 10:27:16.460000
	Edit pad (rev 1523)		nic	cv403	XVal Session 63	1	XVal Session 63-Typing - Text-1		2012-07-16 10:27:16.788000
	Edit pad (rev 1524)		Brady	cv405	XVal Session 63	1	XVal Session 63-Typing - Text-1		2012-07-16 10:27:16.896000
	Edit pad (rev 1525)		Jamey	cv409	XVal Session 63	1	XVal Session 63-Typing - Text-1		2012-07-16 10:27:16.960000
	Edit pad (rev 1526)		nic	cv403	XVal Session 63	1	XVal Session 63-Typing - Text-1		2012-07-16 10:27:17.301000
	Edit pad (rev 1527)		Brady	cv405	XVal Session 63	1	XVal Session 63-Typing - Text-1		2012-07-16 10:27:17.397000
	Edit pad (rev 1528)		Jamey	cv409	XVal Session 63	1	XVal Session 63-Typing - Text-1		2012-07-16 10:27:17.460000
	Edit pad (rev 1529)		nic	cv403	XVal Session 63	1	XVal Session 63-Typing - Text-1		2012-07-16 10:27:17.816000
	Edit pad (rev 1530)		Brady	cv405	XVal Session 63	1	XVal Session 63-Typing - Text-1		2012-07-16 10:27:17.896000
	Edit pad (rev 1531)		Jamey	cv409	XVal Session 63	1	XVal Session 63-Typing - Text-1		2012-07-16 10:27:17.960000
	Edit pad (rev 1532)		nic	cv403	XVal Session 63	1	XVal Session 63-Typing - Text-1		2012-07-16 10:27:18.316000
	Edit pad (rev 1533)		Brady	cv405	XVal Session 63	1	XVal Session 63-Typing - Text-1		2012-07-16 10:27:18.397000
	Edit pad (rev 1534)		Jamey	cv409	XVal Session 63	1	XVal Session 63-Typing - Text-1		2012-07-16 10:27:18.466000
	Edit pad (rev 1535)		nic	cv403	XVal Session 63	1	XVal Session 63-Typing - Text-1		2012-07-16 10:27:18.816000
	Edit pad (rev 1536)		Brady	cv405	XVal Session 63	1	XVal Session 63-Typing - Text-1		2012-07-16 10:27:18.902000
	Edit pad (rev 1537)		Jamey	cv409	XVal Session 63	1	XVal Session 63-Typing - Text-1		2012-07-16 10:27:18.983000
	Edit pad (rev 1538)		nic	cv403	XVal Session 63	1	XVal Session 63-Typing - Text-1		2012-07-16 10:27:19.316000
	Edit pad (rev 1539)		Jamey	cv409	XVal Session 63	1	XVal Session 63-Typing - Text-1		2012-07-16 10:27:19.482000
	Edit pad (rev 1540)		nic	cv403	XVal Session 63	1	XVal Session 63-Typing - Text-1		2012-07-16 10:27:19.818000
	Edit pad (rev 1541)		Jamey	cv409	XVal Session 63	1	XVal Session 63-Typing - Text-1		2012-07-16 10:27:19.992000
	Edit pad (rev 1542)		Brady	cv405	XVal Session 63	1	XVal Session 63-Typing - Text-1		2012-07-16 10:27:20.156000
	Edit pad (rev 1543)		nic	cv403	XVal Session 63	1	XVal Session 63-Typing - Text-1		2012-07-16 10:27:20.322000
	Edit pad (rev 1544)		Jamey	cv409	XVal Session 63	1	XVal Session 63-Typing - Text-1		2012-07-16 10:27:20.492000
	Edit pad (rev 1545)		Brady	cv405	XVal Session 63	1	XVal Session 63-Typing - Text-1		2012-07-16 10:27:20.665000
	Edit pad (rev 1546)		nic	cv403	XVal Session 63	1	XVal Session 63-Typing - Text-1		2012-07-16 10:27:20.824000
	Edit pad (rev 1547)		Jamey	cv409	XVal Session 63	1	XVal Session 63-Typing - Text-1		2012-07-16 10:27:20.992000
	Edit pad (rev 1548)		Brady	cv405	XVal Session 63	1	XVal Session 63-Typing - Text-1		2012-07-16 10:27:21.165000
	Edit pad (rev 1549)		Jamey	cv409	XVal Session 63	1	XVal Session 63-Typing - Text-1		2012-07-16 10:27:21.494000
	Edit pad (rev 1550)		nic	cv403	XVal Session 63	1	XVal Session 63-Typing - Text-1		2012-07-16 10:27:21.581000
	Edit pad (rev 1551)		Brady	cv405	XVal Session 63	1	XVal Session 63-Typing - Text-1		2012-07-16 10:27:21.665000
	Edit pad (rev 1552)		Jamey	cv409	XVal Session 63	1	XVal Session 63-Typing - Text-1		2012-07-16 10:27:21.994000
	Edit pad (rev 1553)		nic	cv403	XVal Session 63	1	XVal Session 63-Typing - Text-1		2012-07-16 10:27:22.083000
	Edit pad (rev 1554)		Brady	cv405	XVal Session 63	1	XVal Session 63-Typing - Text-1		2012-07-16 10:27:22.165000
	Edit pad (rev 1555)		Jamey	cv409	XVal Session 63	1	XVal Session 63-Typing - Text-1		2012-07-16 10:27:22.493000
	Edit pad (rev 1556)		nic	cv403	XVal Session 63	1	XVal Session 63-Typing - Text-1		2012-07-16 10:27:22.586000
	Edit pad (rev 1557)		Brady	cv405	XVal Session 63	1	XVal Session 63-Typing - Text-1		2012-07-16 10:27:22.678000
	Edit pad (rev 1558)		Jamey	cv409	XVal Session 63	1	XVal Session 63-Typing - Text-1		2012-07-16 10:27:22.994000
	Edit pad (rev 1559)		nic	cv403	XVal Session 63	1	XVal Session 63-Typing - Text-1		2012-07-16 10:27:23.083000
	Edit pad (rev 1560)		Brady	cv405	XVal Session 63	1	XVal Session 63-Typing - Text-1		2012-07-16 10:27:23.177000
	Edit pad (rev 1561)		Jamey	cv409	XVal Session 63	1	XVal Session 63-Typing - Text-1		2012-07-16 10:27:23.494000
	Edit pad (rev 1562)		Xing	cv400	XVal Session 63	1	XVal Session 63-Typing - Text-1		2012-07-16 10:27:23.560000
	Edit pad (rev 1563)		nic	cv403	XVal Session 63	1	XVal Session 63-Typing - Text-1		2012-07-16 10:27:23.598000
	Edit pad (rev 1564)		Jamey	cv409	XVal Session 63	1	XVal Session 63-Typing - Text-1		2012-07-16 10:27:23.994000
	Edit pad (rev 1565)		nic	cv403	XVal Session 63	1	XVal Session 63-Typing - Text-1		2012-07-16 10:27:24.092000
	Edit pad (rev 1566)		Brady	cv405	XVal Session 63	1	XVal Session 63-Typing - Text-1		2012-07-16 10:27:24.489000
	Edit pad (rev 1567)		Jamey	cv409	XVal Session 63	1	XVal Session 63-Typing - Text-1		2012-07-16 10:27:24.493000
	Edit pad (rev 1568)		nic	cv403	XVal Session 63	1	XVal Session 63-Typing - Text-1		2012-07-16 10:27:24.594000
	Edit pad (rev 1569)		Brady	cv405	XVal Session 63	1	XVal Session 63-Typing - Text-1		2012-07-16 10:27:24.992000
	Edit pad (rev 1570)		Jamey	cv409	XVal Session 63	1	XVal Session 63-Typing - Text-1		2012-07-16 10:27:24.994000
	Edit pad (rev 1571)		nic	cv403	XVal Session 63	1	XVal Session 63-Typing - Text-1		2012-07-16 10:27:25.096000
	Edit pad (rev 1572)		Brady	cv405	XVal Session 63	1	XVal Session 63-Typing - Text-1		2012-07-16 10:27:25.491000
	Edit pad (rev 1573)		Jamey	cv409	XVal Session 63	1	XVal Session 63-Typing - Text-1		2012-07-16 10:27:25.501000
	Edit pad (rev 1574)		nic	cv403	XVal Session 63	1	XVal Session 63-Typing - Text-1		2012-07-16 10:27:25.602000
	Edit pad (rev 1575)		Brady	cv405	XVal Session 63	1	XVal Session 63-Typing - Text-1		2012-07-16 10:27:25.991000
	Edit pad (rev 1576)		Jamey	cv409	XVal Session 63	1	XVal Session 63-Typing - Text-1		2012-07-16 10:27:26
	Edit pad (rev 1577)		nic	cv403	XVal Session 63	1	XVal Session 63-Typing - Text-1		2012-07-16 10:27:26.128000
	Edit pad (rev 1578)		Brady	cv405	XVal Session 63	1	XVal Session 63-Typing - Text-1		2012-07-16 10:27:26.493000
	Edit pad (rev 1579)		Jamey	cv409	XVal Session 63	1	XVal Session 63-Typing - Text-1		2012-07-16 10:27:26.501000
	Edit pad (rev 1580)		nic	cv403	XVal Session 63	1	XVal Session 63-Typing - Text-1		2012-07-16 10:27:26.601000
	Edit pad (rev 1581)		Brady	cv405	XVal Session 63	1	XVal Session 63-Typing - Text-1		2012-07-16 10:27:26.991000
	Edit pad (rev 1582)		Jamey	cv409	XVal Session 63	1	XVal Session 63-Typing - Text-1		2012-07-16 10:27:27.009000
	Edit pad (rev 1583)		nic	cv403	XVal Session 63	1	XVal Session 63-Typing - Text-1		2012-07-16 10:27:27.181000
	Edit pad (rev 1584)		Brady	cv405	XVal Session 63	1	XVal Session 63-Typing - Text-1		2012-07-16 10:27:27.492000
	Edit pad (rev 1585)		Jamey	cv409	XVal Session 63	1	XVal Session 63-Typing - Text-1		2012-07-16 10:27:27.523000
	Edit pad (rev 1586)		nic	cv403	XVal Session 63	1	XVal Session 63-Typing - Text-1		2012-07-16 10:27:27.612000
	Edit pad (rev 1587)		Brady	cv405	XVal Session 63	1	XVal Session 63-Typing - Text-1		2012-07-16 10:27:27.993000
	Edit pad (rev 1588)		Jamey	cv409	XVal Session 63	1	XVal Session 63-Typing - Text-1		2012-07-16 10:27:28.033000
	Edit pad (rev 1589)		nic	cv403	XVal Session 63	1	XVal Session 63-Typing - Text-1		2012-07-16 10:27:28.112000
	Edit pad (rev 1590)		Brady	cv405	XVal Session 63	1	XVal Session 63-Typing - Text-1		2012-07-16 10:27:28.491000
	Edit pad (rev 1591)		Jamey	cv409	XVal Session 63	1	XVal Session 63-Typing - Text-1		2012-07-16 10:27:28.548000
	Edit pad (rev 1592)		Brady	cv405	XVal Session 63	1	XVal Session 63-Typing - Text-1		2012-07-16 10:27:28.992000
	Edit pad (rev 1593)		Jamey	cv409	XVal Session 63	1	XVal Session 63-Typing - Text-1		2012-07-16 10:27:29.056000
	Edit pad (rev 1594)		nic	cv403	XVal Session 63	1	XVal Session 63-Typing - Text-1		2012-07-16 10:27:29.250000
	Edit pad (rev 1595)		Brady	cv405	XVal Session 63	1	XVal Session 63-Typing - Text-1		2012-07-16 10:27:29.493000
	Edit pad (rev 1596)		Jamey	cv409	XVal Session 63	1	XVal Session 63-Typing - Text-1		2012-07-16 10:27:29.556000
	Edit pad (rev 1597)		nic	cv403	XVal Session 63	1	XVal Session 63-Typing - Text-1		2012-07-16 10:27:29.754000
	Edit pad (rev 1598)		Brady	cv405	XVal Session 63	1	XVal Session 63-Typing - Text-1		2012-07-16 10:27:29.992000
	Edit pad (rev 1599)		Jamey	cv409	XVal Session 63	1	XVal Session 63-Typing - Text-1		2012-07-16 10:27:30.054000
	Edit pad (rev 1600)		nic	cv403	XVal Session 63	1	XVal Session 63-Typing - Text-1		2012-07-16 10:27:30.254000
	Edit pad (rev 1601)		Brady	cv405	XVal Session 63	1	XVal Session 63-Typing - Text-1		2012-07-16 10:27:30.493000
	Edit pad (rev 1602)		Jamey	cv409	XVal Session 63	1	XVal Session 63-Typing - Text-1		2012-07-16 10:27:30.577000
	Edit pad (rev 1603)		nic	cv403	XVal Session 63	1	XVal Session 63-Typing - Text-1		2012-07-16 10:27:30.760000
	Edit pad (rev 1604)		Brady	cv405	XVal Session 63	1	XVal Session 63-Typing - Text-1		2012-07-16 10:27:30.992000
	Edit pad (rev 1605)		Jamey	cv409	XVal Session 63	1	XVal Session 63-Typing - Text-1		2012-07-16 10:27:31.082000
	Edit pad (rev 1606)		nic	cv403	XVal Session 63	1	XVal Session 63-Typing - Text-1		2012-07-16 10:27:31.269000
	Edit pad (rev 1607)		Xing	cv400	XVal Session 63	1	XVal Session 63-Typing - Text-1		2012-07-16 10:27:31.376000
	Edit pad (rev 1608)		Brady	cv405	XVal Session 63	1	XVal Session 63-Typing - Text-1		2012-07-16 10:27:31.491000
	Edit pad (rev 1609)		Jamey	cv409	XVal Session 63	1	XVal Session 63-Typing - Text-1		2012-07-16 10:27:31.585000
	Edit pad (rev 1610)		nic	cv403	XVal Session 63	1	XVal Session 63-Typing - Text-1		2012-07-16 10:27:31.770000
	Edit pad (rev 1611)		Xing	cv400	XVal Session 63	1	XVal Session 63-Typing - Text-1		2012-07-16 10:27:31.879000
	Edit pad (rev 1612)		Brady	cv405	XVal Session 63	1	XVal Session 63-Typing - Text-1		2012-07-16 10:27:31.990000
	Edit pad (rev 1613)		Jamey	cv409	XVal Session 63	1	XVal Session 63-Typing - Text-1		2012-07-16 10:27:32.085000
	Edit pad (rev 1614)		nic	cv403	XVal Session 63	1	XVal Session 63-Typing - Text-1		2012-07-16 10:27:32.270000
	Edit pad (rev 1615)		Xing	cv400	XVal Session 63	1	XVal Session 63-Typing - Text-1		2012-07-16 10:27:32.379000
	Edit pad (rev 1616)		Brady	cv405	XVal Session 63	1	XVal Session 63-Typing - Text-1		2012-07-16 10:27:32.491000
	Edit pad (rev 1617)		Jamey	cv409	XVal Session 63	1	XVal Session 63-Typing - Text-1		2012-07-16 10:27:32.586000
	Edit pad (rev 1618)		nic	cv403	XVal Session 63	1	XVal Session 63-Typing - Text-1		2012-07-16 10:27:32.769000
	Edit pad (rev 1619)		Xing	cv400	XVal Session 63	1	XVal Session 63-Typing - Text-1		2012-07-16 10:27:32.879000
	Edit pad (rev 1620)		Brady	cv405	XVal Session 63	1	XVal Session 63-Typing - Text-1		2012-07-16 10:27:32.991000
	Edit pad (rev 1621)		Jamey	cv409	XVal Session 63	1	XVal Session 63-Typing - Text-1		2012-07-16 10:27:33.092000
	Edit pad (rev 1622)		nic	cv403	XVal Session 63	1	XVal Session 63-Typing - Text-1		2012-07-16 10:27:33.270000
	Edit pad (rev 1623)		Xing	cv400	XVal Session 63	1	XVal Session 63-Typing - Text-1		2012-07-16 10:27:33.379000
	Edit pad (rev 1624)		Brady	cv405	XVal Session 63	1	XVal Session 63-Typing - Text-1		2012-07-16 10:27:33.491000
	Edit pad (rev 1625)		Jamey	cv409	XVal Session 63	1	XVal Session 63-Typing - Text-1		2012-07-16 10:27:33.591000
	Edit pad (rev 1626)		Xing	cv400	XVal Session 63	1	XVal Session 63-Typing - Text-1		2012-07-16 10:27:33.880000
	Edit pad (rev 1627)		Brady	cv405	XVal Session 63	1	XVal Session 63-Typing - Text-1		2012-07-16 10:27:33.991000
	Edit pad (rev 1628)		nic	cv403	XVal Session 63	1	XVal Session 63-Typing - Text-1		2012-07-16 10:27:34.011000
	Edit pad (rev 1629)		Xing	cv400	XVal Session 63	1	XVal Session 63-Typing - Text-1		2012-07-16 10:27:34.380000
	Edit pad (rev 1630)		Brady	cv405	XVal Session 63	1	XVal Session 63-Typing - Text-1		2012-07-16 10:27:34.491000
	Edit pad (rev 1631)		nic	cv403	XVal Session 63	1	XVal Session 63-Typing - Text-1		2012-07-16 10:27:34.523000
	Edit pad (rev 1632)		Xing	cv400	XVal Session 63	1	XVal Session 63-Typing - Text-1		2012-07-16 10:27:34.881000
	Edit pad (rev 1633)		Jamey	cv409	XVal Session 63	1	XVal Session 63-Typing - Text-1		2012-07-16 10:27:34.941000
	Edit pad (rev 1634)		Brady	cv405	XVal Session 63	1	XVal Session 63-Typing - Text-1		2012-07-16 10:27:34.990000
	Edit pad (rev 1635)		nic	cv403	XVal Session 63	1	XVal Session 63-Typing - Text-1		2012-07-16 10:27:35.033000
	Edit pad (rev 1636)		Jamey	cv409	XVal Session 63	1	XVal Session 63-Typing - Text-1		2012-07-16 10:27:35.446000
	Edit pad (rev 1637)		nic	cv403	XVal Session 63	1	XVal Session 63-Typing - Text-1		2012-07-16 10:27:35.540000
	Edit pad (rev 1638)		Brady	cv405	XVal Session 63	1	XVal Session 63-Typing - Text-1		2012-07-16 10:27:35.552000
	Edit pad (rev 1639)		Jamey	cv409	XVal Session 63	1	XVal Session 63-Typing - Text-1		2012-07-16 10:27:35.946000
	Edit pad (rev 1640)		nic	cv403	XVal Session 63	1	XVal Session 63-Typing - Text-1		2012-07-16 10:27:36.050000
	Edit pad (rev 1641)		Brady	cv405	XVal Session 63	1	XVal Session 63-Typing - Text-1		2012-07-16 10:27:36.052000
	Edit pad (rev 1642)		Jamey	cv409	XVal Session 63	1	XVal Session 63-Typing - Text-1		2012-07-16 10:27:36.446000
	Edit pad (rev 1643)		nic	cv403	XVal Session 63	1	XVal Session 63-Typing - Text-1		2012-07-16 10:27:36.549000
	Edit pad (rev 1644)		Brady	cv405	XVal Session 63	1	XVal Session 63-Typing - Text-1		2012-07-16 10:27:36.552000
	Edit pad (rev 1645)		Xing	cv400	XVal Session 63	1	XVal Session 63-Typing - Text-1		2012-07-16 10:27:36.594000
	Edit pad (rev 1646)		Jamey	cv409	XVal Session 63	1	XVal Session 63-Typing - Text-1		2012-07-16 10:27:36.946000
	Edit pad (rev 1647)		Brady	cv405	XVal Session 63	1	XVal Session 63-Typing - Text-1		2012-07-16 10:27:37.052000
	Edit pad (rev 1648)		nic	cv403	XVal Session 63	1	XVal Session 63-Typing - Text-1		2012-07-16 10:27:37.055000
	Edit pad (rev 1649)		Xing	cv400	XVal Session 63	1	XVal Session 63-Typing - Text-1		2012-07-16 10:27:37.097000
	Edit pad (rev 1650)		Jamey	cv409	XVal Session 63	1	XVal Session 63-Typing - Text-1		2012-07-16 10:27:37.456000
	Edit pad (rev 1651)		Brady	cv405	XVal Session 63	1	XVal Session 63-Typing - Text-1		2012-07-16 10:27:37.552000
	Edit pad (rev 1652)		nic	cv403	XVal Session 63	1	XVal Session 63-Typing - Text-1		2012-07-16 10:27:37.559000
	Edit pad (rev 1653)		Xing	cv400	XVal Session 63	1	XVal Session 63-Typing - Text-1		2012-07-16 10:27:37.644000
	Edit pad (rev 1654)		Jamey	cv409	XVal Session 63	1	XVal Session 63-Typing - Text-1		2012-07-16 10:27:37.989000
	Edit pad (rev 1655)		Brady	cv405	XVal Session 63	1	XVal Session 63-Typing - Text-1		2012-07-16 10:27:38.052000
	Edit pad (rev 1656)		nic	cv403	XVal Session 63	1	XVal Session 63-Typing - Text-1		2012-07-16 10:27:38.060000
	Edit pad (rev 1657)		Xing	cv400	XVal Session 63	1	XVal Session 63-Typing - Text-1		2012-07-16 10:27:38.144000
	Edit pad (rev 1658)		Brady	cv405	XVal Session 63	1	XVal Session 63-Typing - Text-1		2012-07-16 10:27:38.554000
	Edit pad (rev 1659)		nic	cv403	XVal Session 63	1	XVal Session 63-Typing - Text-1		2012-07-16 10:27:38.561000
	Edit pad (rev 1660)		Xing	cv400	XVal Session 63	1	XVal Session 63-Typing - Text-1		2012-07-16 10:27:38.644000
	Edit pad (rev 1661)		Brady	cv405	XVal Session 63	1	XVal Session 63-Typing - Text-1		2012-07-16 10:27:39.054000
	Edit pad (rev 1662)		nic	cv403	XVal Session 63	1	XVal Session 63-Typing - Text-1		2012-07-16 10:27:39.061000
	Edit pad (rev 1663)		Jamey	cv409	XVal Session 63	1	XVal Session 63-Typing - Text-1		2012-07-16 10:27:39.125000
	Edit pad (rev 1664)		Brady	cv405	XVal Session 63	1	XVal Session 63-Typing - Text-1		2012-07-16 10:27:39.555000
	Edit pad (rev 1665)		nic	cv403	XVal Session 63	1	XVal Session 63-Typing - Text-1		2012-07-16 10:27:39.562000
	Edit pad (rev 1666)		Jamey	cv409	XVal Session 63	1	XVal Session 63-Typing - Text-1		2012-07-16 10:27:39.634000
	Edit pad (rev 1667)		Xing	cv400	XVal Session 63	1	XVal Session 63-Typing - Text-1		2012-07-16 10:27:39.969000
	Edit pad (rev 1668)		Brady	cv405	XVal Session 63	1	XVal Session 63-Typing - Text-1		2012-07-16 10:27:40.053000
	Edit pad (rev 1669)		nic	cv403	XVal Session 63	1	XVal Session 63-Typing - Text-1		2012-07-16 10:27:40.083000
	Edit pad (rev 1670)		Jamey	cv409	XVal Session 63	1	XVal Session 63-Typing - Text-1		2012-07-16 10:27:40.436000
	Edit pad (rev 1671)		Xing	cv400	XVal Session 63	1	XVal Session 63-Typing - Text-1		2012-07-16 10:27:40.467000
	Edit pad (rev 1672)		Brady	cv405	XVal Session 63	1	XVal Session 63-Typing - Text-1		2012-07-16 10:27:40.552000
	Edit pad (rev 1673)		nic	cv403	XVal Session 63	1	XVal Session 63-Typing - Text-1		2012-07-16 10:27:40.583000
	Edit pad (rev 1674)		Jamey	cv409	XVal Session 63	1	XVal Session 63-Typing - Text-1		2012-07-16 10:27:40.952000
	Edit pad (rev 1675)		Xing	cv400	XVal Session 63	1	XVal Session 63-Typing - Text-1		2012-07-16 10:27:40.973000
	Edit pad (rev 1676)		Brady	cv405	XVal Session 63	1	XVal Session 63-Typing - Text-1		2012-07-16 10:27:41.054000
	Edit pad (rev 1677)		nic	cv403	XVal Session 63	1	XVal Session 63-Typing - Text-1		2012-07-16 10:27:41.083000
	Edit pad (rev 1678)		Jamey	cv409	XVal Session 63	1	XVal Session 63-Typing - Text-1		2012-07-16 10:27:41.461000
	Edit pad (rev 1679)		Xing	cv400	XVal Session 63	1	XVal Session 63-Typing - Text-1		2012-07-16 10:27:41.474000
	Edit pad (rev 1680)		Brady	cv405	XVal Session 63	1	XVal Session 63-Typing - Text-1		2012-07-16 10:27:41.571000
	Edit pad (rev 1681)		nic	cv403	XVal Session 63	1	XVal Session 63-Typing - Text-1		2012-07-16 10:27:41.593000
	Edit pad (rev 1682)		Jamey	cv409	XVal Session 63	1	XVal Session 63-Typing - Text-1		2012-07-16 10:27:41.961000
	Edit pad (rev 1683)		Xing	cv400	XVal Session 63	1	XVal Session 63-Typing - Text-1		2012-07-16 10:27:41.973000
	Edit pad (rev 1684)		Brady	cv405	XVal Session 63	1	XVal Session 63-Typing - Text-1		2012-07-16 10:27:42.083000
	Edit pad (rev 1685)		nic	cv403	XVal Session 63	1	XVal Session 63-Typing - Text-1		2012-07-16 10:27:42.099000
	Edit pad (rev 1686)		Jamey	cv409	XVal Session 63	1	XVal Session 63-Typing - Text-1		2012-07-16 10:27:42.462000
	Edit pad (rev 1687)		Xing	cv400	XVal Session 63	1	XVal Session 63-Typing - Text-1		2012-07-16 10:27:42.474000
	Edit pad (rev 1688)		Brady	cv405	XVal Session 63	1	XVal Session 63-Typing - Text-1		2012-07-16 10:27:42.587000
	Edit pad (rev 1689)		nic	cv403	XVal Session 63	1	XVal Session 63-Typing - Text-1		2012-07-16 10:27:42.601000
	Edit pad (rev 1690)		Jamey	cv409	XVal Session 63	1	XVal Session 63-Typing - Text-1		2012-07-16 10:27:42.966000
	Edit pad (rev 1691)		Xing	cv400	XVal Session 63	1	XVal Session 63-Typing - Text-1		2012-07-16 10:27:42.980000
	Edit pad (rev 1692)		Brady	cv405	XVal Session 63	1	XVal Session 63-Typing - Text-1		2012-07-16 10:27:43.099000
	Edit pad (rev 1693)		nic	cv403	XVal Session 63	1	XVal Session 63-Typing - Text-1		2012-07-16 10:27:43.101000
	Edit pad (rev 1694)		Jamey	cv409	XVal Session 63	1	XVal Session 63-Typing - Text-1		2012-07-16 10:27:43.468000
	Edit pad (rev 1695)		Xing	cv400	XVal Session 63	1	XVal Session 63-Typing - Text-1		2012-07-16 10:27:43.489000
	Edit pad (rev 1696)		Brady	cv405	XVal Session 63	1	XVal Session 63-Typing - Text-1		2012-07-16 10:27:43.600000
	Edit pad (rev 1697)		nic	cv403	XVal Session 63	1	XVal Session 63-Typing - Text-1		2012-07-16 10:27:43.613000
	Edit pad (rev 1698)		Jamey	cv409	XVal Session 63	1	XVal Session 63-Typing - Text-1		2012-07-16 10:27:44.022000
	Edit pad (rev 1699)		Xing	cv400	XVal Session 63	1	XVal Session 63-Typing - Text-1		2012-07-16 10:27:44.027000
	Edit pad (rev 1700)		Brady	cv405	XVal Session 63	1	XVal Session 63-Typing - Text-1		2012-07-16 10:27:44.100000
	Edit pad (rev 1701)		nic	cv403	XVal Session 63	1	XVal Session 63-Typing - Text-1		2012-07-16 10:27:44.116000
	Edit pad (rev 1702)		Xing	cv400	XVal Session 63	1	XVal Session 63-Typing - Text-1		2012-07-16 10:27:44.537000
	Edit pad (rev 1703)		Jamey	cv409	XVal Session 63	1	XVal Session 63-Typing - Text-1		2012-07-16 10:27:44.555000
	Edit pad (rev 1704)		nic	cv403	XVal Session 63	1	XVal Session 63-Typing - Text-1		2012-07-16 10:27:44.617000
	Edit pad (rev 1705)		Brady	cv405	XVal Session 63	1	XVal Session 63-Typing - Text-1		2012-07-16 10:27:44.633000
	Edit pad (rev 1706)		Xing	cv400	XVal Session 63	1	XVal Session 63-Typing - Text-1		2012-07-16 10:27:45.036000
	Edit pad (rev 1707)		Jamey	cv409	XVal Session 63	1	XVal Session 63-Typing - Text-1		2012-07-16 10:27:45.067000
	Edit pad (rev 1708)		nic	cv403	XVal Session 63	1	XVal Session 63-Typing - Text-1		2012-07-16 10:27:45.115000
	Edit pad (rev 1709)		Brady	cv405	XVal Session 63	1	XVal Session 63-Typing - Text-1		2012-07-16 10:27:45.161000
	Edit pad (rev 1710)		Xing	cv400	XVal Session 63	1	XVal Session 63-Typing - Text-1		2012-07-16 10:27:45.543000
	Edit pad (rev 1711)		Jamey	cv409	XVal Session 63	1	XVal Session 63-Typing - Text-1		2012-07-16 10:27:45.577000
	Edit pad (rev 1712)		nic	cv403	XVal Session 63	1	XVal Session 63-Typing - Text-1		2012-07-16 10:27:45.615000
	Edit pad (rev 1713)		Brady	cv405	XVal Session 63	1	XVal Session 63-Typing - Text-1		2012-07-16 10:27:45.645000
	Edit pad (rev 1714)		Xing	cv400	XVal Session 63	1	XVal Session 63-Typing - Text-1		2012-07-16 10:27:46.052000
	Edit pad (rev 1715)		Jamey	cv409	XVal Session 63	1	XVal Session 63-Typing - Text-1		2012-07-16 10:27:46.092000
	Edit pad (rev 1716)		nic	cv403	XVal Session 63	1	XVal Session 63-Typing - Text-1		2012-07-16 10:27:46.123000
	Edit pad (rev 1717)		Brady	cv405	XVal Session 63	1	XVal Session 63-Typing - Text-1		2012-07-16 10:27:46.147000
	Edit pad (rev 1718)		Jamey	cv409	XVal Session 63	1	XVal Session 63-Typing - Text-1		2012-07-16 10:27:46.602000
	Edit pad (rev 1719)		nic	cv403	XVal Session 63	1	XVal Session 63-Typing - Text-1		2012-07-16 10:27:46.628000
	Edit pad (rev 1720)		Brady	cv405	XVal Session 63	1	XVal Session 63-Typing - Text-1		2012-07-16 10:27:46.649000
	Edit pad (rev 1721)		Jamey	cv409	XVal Session 63	1	XVal Session 63-Typing - Text-1		2012-07-16 10:27:47.110000
	Edit pad (rev 1722)		nic	cv403	XVal Session 63	1	XVal Session 63-Typing - Text-1		2012-07-16 10:27:47.129000
	Edit pad (rev 1723)		Brady	cv405	XVal Session 63	1	XVal Session 63-Typing - Text-1		2012-07-16 10:27:47.149000
	Edit pad (rev 1724)		Xing	cv400	XVal Session 63	1	XVal Session 63-Typing - Text-1		2012-07-16 10:27:47.514000
	Edit pad (rev 1725)		Jamey	cv409	XVal Session 63	1	XVal Session 63-Typing - Text-1		2012-07-16 10:27:47.622000
	Edit pad (rev 1726)		nic	cv403	XVal Session 63	1	XVal Session 63-Typing - Text-1		2012-07-16 10:27:47.638000
	Edit pad (rev 1727)		Brady	cv405	XVal Session 63	1	XVal Session 63-Typing - Text-1		2012-07-16 10:27:47.647000
	Edit pad (rev 1728)		Xing	cv400	XVal Session 63	1	XVal Session 63-Typing - Text-1		2012-07-16 10:27:47.974000
	Edit pad (rev 1729)		Jamey	cv409	XVal Session 63	1	XVal Session 63-Typing - Text-1		2012-07-16 10:27:48.131000
	Edit pad (rev 1730)		Brady	cv405	XVal Session 63	1	XVal Session 63-Typing - Text-1		2012-07-16 10:27:48.147000
	Edit pad (rev 1731)		nic	cv403	XVal Session 63	1	XVal Session 63-Typing - Text-1		2012-07-16 10:27:48.160000
	Edit pad (rev 1732)		Xing	cv400	XVal Session 63	1	XVal Session 63-Typing - Text-1		2012-07-16 10:27:48.474000
	Edit pad (rev 1733)		Jamey	cv409	XVal Session 63	1	XVal Session 63-Typing - Text-1		2012-07-16 10:27:48.633000
	Edit pad (rev 1734)		Brady	cv405	XVal Session 63	1	XVal Session 63-Typing - Text-1		2012-07-16 10:27:48.648000
	Edit pad (rev 1735)		nic	cv403	XVal Session 63	1	XVal Session 63-Typing - Text-1		2012-07-16 10:27:48.666000
	Edit pad (rev 1736)		Jamey	cv409	XVal Session 63	1	XVal Session 63-Typing - Text-1		2012-07-16 10:27:49.134000
	Edit pad (rev 1737)		Xing	cv400	XVal Session 63	1	XVal Session 63-Typing - Text-1		2012-07-16 10:27:49.141000
	Edit pad (rev 1738)		Brady	cv405	XVal Session 63	1	XVal Session 63-Typing - Text-1		2012-07-16 10:27:49.149000
	Edit pad (rev 1739)		nic	cv403	XVal Session 63	1	XVal Session 63-Typing - Text-1		2012-07-16 10:27:49.170000
	Edit pad (rev 1740)		Jamey	cv409	XVal Session 63	1	XVal Session 63-Typing - Text-1		2012-07-16 10:27:49.633000
	Edit pad (rev 1741)		Brady	cv405	XVal Session 63	1	XVal Session 63-Typing - Text-1		2012-07-16 10:27:49.649000
	Edit pad (rev 1742)		Xing	cv400	XVal Session 63	1	XVal Session 63-Typing - Text-1		2012-07-16 10:27:49.652000
	Edit pad (rev 1743)		nic	cv403	XVal Session 63	1	XVal Session 63-Typing - Text-1		2012-07-16 10:27:49.678000
	Edit pad (rev 1744)		Jamey	cv409	XVal Session 63	1	XVal Session 63-Typing - Text-1		2012-07-16 10:27:50.133000
	Edit pad (rev 1745)		Brady	cv405	XVal Session 63	1	XVal Session 63-Typing - Text-1		2012-07-16 10:27:50.153000
	Edit pad (rev 1746)		Xing	cv400	XVal Session 63	1	XVal Session 63-Typing - Text-1		2012-07-16 10:27:50.161000
	Edit pad (rev 1747)		nic	cv403	XVal Session 63	1	XVal Session 63-Typing - Text-1		2012-07-16 10:27:50.180000
	Edit pad (rev 1748)		Jamey	cv409	XVal Session 63	1	XVal Session 63-Typing - Text-1		2012-07-16 10:27:50.633000
	Edit pad (rev 1749)		Xing	cv400	XVal Session 63	1	XVal Session 63-Typing - Text-1		2012-07-16 10:27:50.670000
	Edit pad (rev 1750)		Brady	cv405	XVal Session 63	1	XVal Session 63-Typing - Text-1		2012-07-16 10:27:50.684000
	Edit pad (rev 1751)		nic	cv403	XVal Session 63	1	XVal Session 63-Typing - Text-1		2012-07-16 10:27:50.700000
	Edit pad (rev 1752)		Jamey	cv409	XVal Session 63	1	XVal Session 63-Typing - Text-1		2012-07-16 10:27:51.133000
	Edit pad (rev 1753)		Xing	cv400	XVal Session 63	1	XVal Session 63-Typing - Text-1		2012-07-16 10:27:51.177000
	Edit pad (rev 1754)		Brady	cv405	XVal Session 63	1	XVal Session 63-Typing - Text-1		2012-07-16 10:27:51.189000
	Edit pad (rev 1755)		nic	cv403	XVal Session 63	1	XVal Session 63-Typing - Text-1		2012-07-16 10:27:51.205000
	Edit pad (rev 1756)		Jamey	cv409	XVal Session 63	1	XVal Session 63-Typing - Text-1		2012-07-16 10:27:51.633000
	Edit pad (rev 1757)		Xing	cv400	XVal Session 63	1	XVal Session 63-Typing - Text-1		2012-07-16 10:27:51.677000
	Edit pad (rev 1758)		Brady	cv405	XVal Session 63	1	XVal Session 63-Typing - Text-1		2012-07-16 10:27:51.695000
	Edit pad (rev 1759)		nic	cv403	XVal Session 63	1	XVal Session 63-Typing - Text-1		2012-07-16 10:27:51.911000
	Edit pad (rev 1760)		Xing	cv400	XVal Session 63	1	XVal Session 63-Typing - Text-1		2012-07-16 10:27:52.177000
	Edit pad (rev 1761)		Brady	cv405	XVal Session 63	1	XVal Session 63-Typing - Text-1		2012-07-16 10:27:52.197000
	Edit pad (rev 1762)		nic	cv403	XVal Session 63	1	XVal Session 63-Typing - Text-1		2012-07-16 10:27:52.411000
	Edit pad (rev 1763)		Xing	cv400	XVal Session 63	1	XVal Session 63-Typing - Text-1		2012-07-16 10:27:52.677000
	Edit pad (rev 1764)		Brady	cv405	XVal Session 63	1	XVal Session 63-Typing - Text-1		2012-07-16 10:27:52.713000
	Edit pad (rev 1765)		Jamey	cv409	XVal Session 63	1	XVal Session 63-Typing - Text-1		2012-07-16 10:27:52.748000
	Edit pad (rev 1766)		nic	cv403	XVal Session 63	1	XVal Session 63-Typing - Text-1		2012-07-16 10:27:52.911000
	Edit pad (rev 1767)		Xing	cv400	XVal Session 63	1	XVal Session 63-Typing - Text-1		2012-07-16 10:27:53.177000
	Edit pad (rev 1768)		Brady	cv405	XVal Session 63	1	XVal Session 63-Typing - Text-1		2012-07-16 10:27:53.218000
	Edit pad (rev 1769)		Jamey	cv409	XVal Session 63	1	XVal Session 63-Typing - Text-1		2012-07-16 10:27:53.256000
	Edit pad (rev 1770)		nic	cv403	XVal Session 63	1	XVal Session 63-Typing - Text-1		2012-07-16 10:27:53.411000
	Edit pad (rev 1771)		Xing	cv400	XVal Session 63	1	XVal Session 63-Typing - Text-1		2012-07-16 10:27:53.677000
	Edit pad (rev 1772)		Brady	cv405	XVal Session 63	1	XVal Session 63-Typing - Text-1		2012-07-16 10:27:53.729000
	Edit pad (rev 1773)		Jamey	cv409	XVal Session 63	1	XVal Session 63-Typing - Text-1		2012-07-16 10:27:53.756000
	Edit pad (rev 1774)		nic	cv403	XVal Session 63	1	XVal Session 63-Typing - Text-1		2012-07-16 10:27:53.934000
	Edit pad (rev 1775)		Xing	cv400	XVal Session 63	1	XVal Session 63-Typing - Text-1		2012-07-16 10:27:54.177000
	Edit pad (rev 1776)		Brady	cv405	XVal Session 63	1	XVal Session 63-Typing - Text-1		2012-07-16 10:27:54.230000
	Edit pad (rev 1777)		Jamey	cv409	XVal Session 63	1	XVal Session 63-Typing - Text-1		2012-07-16 10:27:54.258000
	Edit pad (rev 1778)		nic	cv403	XVal Session 63	1	XVal Session 63-Typing - Text-1		2012-07-16 10:27:54.441000
	Edit pad (rev 1779)		Xing	cv400	XVal Session 63	1	XVal Session 63-Typing - Text-1		2012-07-16 10:27:54.677000
	Edit pad (rev 1780)		Brady	cv405	XVal Session 63	1	XVal Session 63-Typing - Text-1		2012-07-16 10:27:54.734000
	Edit pad (rev 1781)		Jamey	cv409	XVal Session 63	1	XVal Session 63-Typing - Text-1		2012-07-16 10:27:54.759000
	Edit pad (rev 1782)		nic	cv403	XVal Session 63	1	XVal Session 63-Typing - Text-1		2012-07-16 10:27:54.941000
	Edit pad (rev 1783)		Xing	cv400	XVal Session 63	1	XVal Session 63-Typing - Text-1		2012-07-16 10:27:55.178000
	Edit pad (rev 1784)		Brady	cv405	XVal Session 63	1	XVal Session 63-Typing - Text-1		2012-07-16 10:27:55.250000
	Edit pad (rev 1785)		Jamey	cv409	XVal Session 63	1	XVal Session 63-Typing - Text-1		2012-07-16 10:27:55.271000
	Edit pad (rev 1786)		nic	cv403	XVal Session 63	1	XVal Session 63-Typing - Text-1		2012-07-16 10:27:55.441000
	Edit pad (rev 1787)		Xing	cv400	XVal Session 63	1	XVal Session 63-Typing - Text-1		2012-07-16 10:27:55.678000
	Edit pad (rev 1788)		Brady	cv405	XVal Session 63	1	XVal Session 63-Typing - Text-1		2012-07-16 10:27:55.756000
	Edit pad (rev 1789)		Jamey	cv409	XVal Session 63	1	XVal Session 63-Typing - Text-1		2012-07-16 10:27:55.777000
	Edit pad (rev 1790)		nic	cv403	XVal Session 63	1	XVal Session 63-Typing - Text-1		2012-07-16 10:27:55.940000
	Edit pad (rev 1791)		Brady	cv405	XVal Session 63	1	XVal Session 63-Typing - Text-1		2012-07-16 10:27:56.258000
	Edit pad (rev 1792)		Jamey	cv409	XVal Session 63	1	XVal Session 63-Typing - Text-1		2012-07-16 10:27:56.289000
	Edit pad (rev 1793)		Xing	cv400	XVal Session 63	1	XVal Session 63-Typing - Text-1		2012-07-16 10:27:56.364000
	Edit pad (rev 1794)		nic	cv403	XVal Session 63	1	XVal Session 63-Typing - Text-1		2012-07-16 10:27:56.440000
	Edit pad (rev 1795)		Brady	cv405	XVal Session 63	1	XVal Session 63-Typing - Text-1		2012-07-16 10:27:56.770000
	Edit pad (rev 1796)		Jamey	cv409	XVal Session 63	1	XVal Session 63-Typing - Text-1		2012-07-16 10:27:56.789000
	Edit pad (rev 1797)		Xing	cv400	XVal Session 63	1	XVal Session 63-Typing - Text-1		2012-07-16 10:27:56.863000
	Edit pad (rev 1798)		nic	cv403	XVal Session 63	1	XVal Session 63-Typing - Text-1		2012-07-16 10:27:56.940000
	Edit pad (rev 1799)		Brady	cv405	XVal Session 63	1	XVal Session 63-Typing - Text-1		2012-07-16 10:27:57.273000
	Edit pad (rev 1800)		Jamey	cv409	XVal Session 63	1	XVal Session 63-Typing - Text-1		2012-07-16 10:27:57.289000
	Edit pad (rev 1801)		Xing	cv400	XVal Session 63	1	XVal Session 63-Typing - Text-1		2012-07-16 10:27:57.370000
	Edit pad (rev 1802)		nic	cv403	XVal Session 63	1	XVal Session 63-Typing - Text-1		2012-07-16 10:27:57.439000
	Edit pad (rev 1803)		Brady	cv405	XVal Session 63	1	XVal Session 63-Typing - Text-1		2012-07-16 10:27:57.775000
	Edit pad (rev 1804)		Jamey	cv409	XVal Session 63	1	XVal Session 63-Typing - Text-1		2012-07-16 10:27:57.788000
	Edit pad (rev 1805)		Xing	cv400	XVal Session 63	1	XVal Session 63-Typing - Text-1		2012-07-16 10:27:57.879000
	Edit pad (rev 1806)		nic	cv403	XVal Session 63	1	XVal Session 63-Typing - Text-1		2012-07-16 10:27:57.997000
	Edit pad (rev 1807)		Brady	cv405	XVal Session 63	1	XVal Session 63-Typing - Text-1		2012-07-16 10:27:58.288000
	Edit pad (rev 1808)		Jamey	cv409	XVal Session 63	1	XVal Session 63-Typing - Text-1		2012-07-16 10:27:58.290000
	Edit pad (rev 1809)		Xing	cv400	XVal Session 63	1	XVal Session 63-Typing - Text-1		2012-07-16 10:27:58.379000
	Edit pad (rev 1810)		nic	cv403	XVal Session 63	1	XVal Session 63-Typing - Text-1		2012-07-16 10:27:58.502000
	Edit pad (rev 1811)		Jamey	cv409	XVal Session 63	1	XVal Session 63-Typing - Text-1		2012-07-16 10:27:58.790000
	Edit pad (rev 1812)		Brady	cv405	XVal Session 63	1	XVal Session 63-Typing - Text-1		2012-07-16 10:27:58.804000
	Edit pad (rev 1813)		Xing	cv400	XVal Session 63	1	XVal Session 63-Typing - Text-1		2012-07-16 10:27:58.881000
	Edit pad (rev 1814)		nic	cv403	XVal Session 63	1	XVal Session 63-Typing - Text-1		2012-07-16 10:27:59.003000
	Edit pad (rev 1815)		Jamey	cv409	XVal Session 63	1	XVal Session 63-Typing - Text-1		2012-07-16 10:27:59.290000
	Edit pad (rev 1816)		Brady	cv405	XVal Session 63	1	XVal Session 63-Typing - Text-1		2012-07-16 10:27:59.303000
	Edit pad (rev 1817)		Xing	cv400	XVal Session 63	1	XVal Session 63-Typing - Text-1		2012-07-16 10:27:59.386000
	Edit pad (rev 1818)		nic	cv403	XVal Session 63	1	XVal Session 63-Typing - Text-1		2012-07-16 10:27:59.502000
	Edit pad (rev 1819)		Jamey	cv409	XVal Session 63	1	XVal Session 63-Typing - Text-1		2012-07-16 10:27:59.790000
	Edit pad (rev 1820)		Brady	cv405	XVal Session 63	1	XVal Session 63-Typing - Text-1		2012-07-16 10:27:59.809000
	Edit pad (rev 1821)		Xing	cv400	XVal Session 63	1	XVal Session 63-Typing - Text-1		2012-07-16 10:27:59.904000
	Edit pad (rev 1822)		nic	cv403	XVal Session 63	1	XVal Session 63-Typing - Text-1		2012-07-16 10:28:00.002000
	Edit pad (rev 1823)		Jamey	cv409	XVal Session 63	1	XVal Session 63-Typing - Text-1		2012-07-16 10:28:00.290000
	Edit pad (rev 1824)		Brady	cv405	XVal Session 63	1	XVal Session 63-Typing - Text-1		2012-07-16 10:28:00.327000
	Edit pad (rev 1825)		Xing	cv400	XVal Session 63	1	XVal Session 63-Typing - Text-1		2012-07-16 10:28:00.410000
	Edit pad (rev 1826)		nic	cv403	XVal Session 63	1	XVal Session 63-Typing - Text-1		2012-07-16 10:28:00.504000
	Edit pad (rev 1827)		Jamey	cv409	XVal Session 63	1	XVal Session 63-Typing - Text-1		2012-07-16 10:28:00.791000
	Edit pad (rev 1828)		Brady	cv405	XVal Session 63	1	XVal Session 63-Typing - Text-1		2012-07-16 10:28:00.826000
	Edit pad (rev 1829)		Xing	cv400	XVal Session 63	1	XVal Session 63-Typing - Text-1		2012-07-16 10:28:00.911000
	Edit pad (rev 1830)		nic	cv403	XVal Session 63	1	XVal Session 63-Typing - Text-1		2012-07-16 10:28:01.043000
	Edit pad (rev 1831)		Jamey	cv409	XVal Session 63	1	XVal Session 63-Typing - Text-1		2012-07-16 10:28:01.290000
	Edit pad (rev 1832)		Brady	cv405	XVal Session 63	1	XVal Session 63-Typing - Text-1		2012-07-16 10:28:01.341000
	Edit pad (rev 1833)		Xing	cv400	XVal Session 63	1	XVal Session 63-Typing - Text-1		2012-07-16 10:28:01.413000
	Edit pad (rev 1834)		nic	cv403	XVal Session 63	1	XVal Session 63-Typing - Text-1		2012-07-16 10:28:01.551000
	Edit pad (rev 1835)		Jamey	cv409	XVal Session 63	1	XVal Session 63-Typing - Text-1		2012-07-16 10:28:01.790000
	Edit pad (rev 1836)		Brady	cv405	XVal Session 63	1	XVal Session 63-Typing - Text-1		2012-07-16 10:28:01.849000
	Edit pad (rev 1837)		Xing	cv400	XVal Session 63	1	XVal Session 63-Typing - Text-1		2012-07-16 10:28:01.914000
	Edit pad (rev 1838)		nic	cv403	XVal Session 63	1	XVal Session 63-Typing - Text-1		2012-07-16 10:28:02.051000
	Edit pad (rev 1839)		Jamey	cv409	XVal Session 63	1	XVal Session 63-Typing - Text-1		2012-07-16 10:28:02.291000
	Edit pad (rev 1840)		Brady	cv405	XVal Session 63	1	XVal Session 63-Typing - Text-1		2012-07-16 10:28:02.350000
	Edit pad (rev 1841)		Xing	cv400	XVal Session 63	1	XVal Session 63-Typing - Text-1		2012-07-16 10:28:02.433000
	Edit pad (rev 1842)		nic	cv403	XVal Session 63	1	XVal Session 63-Typing - Text-1		2012-07-16 10:28:02.566000
	Edit pad (rev 1843)		Jamey	cv409	XVal Session 63	1	XVal Session 63-Typing - Text-1		2012-07-16 10:28:02.790000
	Edit pad (rev 1844)		Brady	cv405	XVal Session 63	1	XVal Session 63-Typing - Text-1		2012-07-16 10:28:02.911000
	Edit pad (rev 1845)		Xing	cv400	XVal Session 63	1	XVal Session 63-Typing - Text-1		2012-07-16 10:28:02.946000
	Edit pad (rev 1846)		Jamey	cv409	XVal Session 63	1	XVal Session 63-Typing - Text-1		2012-07-16 10:28:03.289000
	Edit pad (rev 1847)		Brady	cv405	XVal Session 63	1	XVal Session 63-Typing - Text-1		2012-07-16 10:28:03.412000
	Edit pad (rev 1848)		Xing	cv400	XVal Session 63	1	XVal Session 63-Typing - Text-1		2012-07-16 10:28:03.457000
	Edit pad (rev 1849)		Jamey	cv409	XVal Session 63	1	XVal Session 63-Typing - Text-1		2012-07-16 10:28:03.810000
	Edit pad (rev 1850)		Brady	cv405	XVal Session 63	1	XVal Session 63-Typing - Text-1		2012-07-16 10:28:03.928000
	Edit pad (rev 1851)		Xing	cv400	XVal Session 63	1	XVal Session 63-Typing - Text-1		2012-07-16 10:28:04.242000
	Edit pad (rev 1852)		Jamey	cv409	XVal Session 63	1	XVal Session 63-Typing - Text-1		2012-07-16 10:28:04.288000
	Edit pad (rev 1853)		Brady	cv405	XVal Session 63	1	XVal Session 63-Typing - Text-1		2012-07-16 10:28:04.428000
	Edit pad (rev 1854)		Xing	cv400	XVal Session 63	1	XVal Session 63-Typing - Text-1		2012-07-16 10:28:04.747000
	Edit pad (rev 1855)		Jamey	cv409	XVal Session 63	1	XVal Session 63-Typing - Text-1		2012-07-16 10:28:04.792000
	Edit pad (rev 1856)		Brady	cv405	XVal Session 63	1	XVal Session 63-Typing - Text-1		2012-07-16 10:28:04.929000
	Edit pad (rev 1857)		Xing	cv400	XVal Session 63	1	XVal Session 63-Typing - Text-1		2012-07-16 10:28:05.255000
	Edit pad (rev 1858)		Jamey	cv409	XVal Session 63	1	XVal Session 63-Typing - Text-1		2012-07-16 10:28:05.300000
	Edit pad (rev 1859)		Brady	cv405	XVal Session 63	1	XVal Session 63-Typing - Text-1		2012-07-16 10:28:05.428000
	Edit pad (rev 1860)		Xing	cv400	XVal Session 63	1	XVal Session 63-Typing - Text-1		2012-07-16 10:28:05.755000
	Edit pad (rev 1861)		Jamey	cv409	XVal Session 63	1	XVal Session 63-Typing - Text-1		2012-07-16 10:28:05.805000
	Edit pad (rev 1862)		Brady	cv405	XVal Session 63	1	XVal Session 63-Typing - Text-1		2012-07-16 10:28:05.944000
	Edit pad (rev 1863)		nic	cv403	XVal Session 63	1	XVal Session 63-Typing - Text-1		2012-07-16 10:28:06.226000
	Edit pad (rev 1864)		Xing	cv400	XVal Session 63	1	XVal Session 63-Typing - Text-1		2012-07-16 10:28:06.269000
	Edit pad (rev 1865)		Jamey	cv409	XVal Session 63	1	XVal Session 63-Typing - Text-1		2012-07-16 10:28:06.304000
	Edit pad (rev 1866)		Brady	cv405	XVal Session 63	1	XVal Session 63-Typing - Text-1		2012-07-16 10:28:06.444000
	Edit pad (rev 1867)		Xing	cv400	XVal Session 63	1	XVal Session 63-Typing - Text-1		2012-07-16 10:28:06.769000
	Edit pad (rev 1868)		Jamey	cv409	XVal Session 63	1	XVal Session 63-Typing - Text-1		2012-07-16 10:28:06.811000
	Edit pad (rev 1869)		Brady	cv405	XVal Session 63	1	XVal Session 63-Typing - Text-1		2012-07-16 10:28:06.943000
	Edit pad (rev 1870)		nic	cv403	XVal Session 63	1	XVal Session 63-Typing - Text-1		2012-07-16 10:28:06.976000
	Edit pad (rev 1871)		Xing	cv400	XVal Session 63	1	XVal Session 63-Typing - Text-1		2012-07-16 10:28:07.270000
	Edit pad (rev 1872)		Jamey	cv409	XVal Session 63	1	XVal Session 63-Typing - Text-1		2012-07-16 10:28:07.318000
	Edit pad (rev 1873)		Brady	cv405	XVal Session 63	1	XVal Session 63-Typing - Text-1		2012-07-16 10:28:07.443000
	Edit pad (rev 1874)		nic	cv403	XVal Session 63	1	XVal Session 63-Typing - Text-1		2012-07-16 10:28:07.478000
	Edit pad (rev 1875)		Xing	cv400	XVal Session 63	1	XVal Session 63-Typing - Text-1		2012-07-16 10:28:07.771000
	Edit pad (rev 1876)		Jamey	cv409	XVal Session 63	1	XVal Session 63-Typing - Text-1		2012-07-16 10:28:07.835000
	Edit pad (rev 1877)		Brady	cv405	XVal Session 63	1	XVal Session 63-Typing - Text-1		2012-07-16 10:28:07.942000
	Edit pad (rev 1878)		nic	cv403	XVal Session 63	1	XVal Session 63-Typing - Text-1		2012-07-16 10:28:07.986000
	Edit pad (rev 1879)		Xing	cv400	XVal Session 63	1	XVal Session 63-Typing - Text-1		2012-07-16 10:28:08.271000
	Edit pad (rev 1880)		Jamey	cv409	XVal Session 63	1	XVal Session 63-Typing - Text-1		2012-07-16 10:28:08.336000
	Edit pad (rev 1881)		Brady	cv405	XVal Session 63	1	XVal Session 63-Typing - Text-1		2012-07-16 10:28:08.452000
	Edit pad (rev 1882)		nic	cv403	XVal Session 63	1	XVal Session 63-Typing - Text-1		2012-07-16 10:28:08.488000
	Edit pad (rev 1883)		Xing	cv400	XVal Session 63	1	XVal Session 63-Typing - Text-1		2012-07-16 10:28:08.771000
	Edit pad (rev 1884)		Jamey	cv409	XVal Session 63	1	XVal Session 63-Typing - Text-1		2012-07-16 10:28:08.853000
	Edit pad (rev 1885)		Brady	cv405	XVal Session 63	1	XVal Session 63-Typing - Text-1		2012-07-16 10:28:08.959000
	Edit pad (rev 1886)		nic	cv403	XVal Session 63	1	XVal Session 63-Typing - Text-1		2012-07-16 10:28:08.986000
	Edit pad (rev 1887)		Jamey	cv409	XVal Session 63	1	XVal Session 63-Typing - Text-1		2012-07-16 10:28:09.368000
	Edit pad (rev 1888)		Brady	cv405	XVal Session 63	1	XVal Session 63-Typing - Text-1		2012-07-16 10:28:09.459000
	Edit pad (rev 1889)		nic	cv403	XVal Session 63	1	XVal Session 63-Typing - Text-1		2012-07-16 10:28:09.784000
	Edit pad (rev 1890)		Jamey	cv409	XVal Session 63	1	XVal Session 63-Typing - Text-1		2012-07-16 10:28:09.867000
	Edit pad (rev 1891)		Brady	cv405	XVal Session 63	1	XVal Session 63-Typing - Text-1		2012-07-16 10:28:09.959000
	Edit pad (rev 1892)		nic	cv403	XVal Session 63	1	XVal Session 63-Typing - Text-1		2012-07-16 10:28:10.292000
	Edit pad (rev 1893)		Jamey	cv409	XVal Session 63	1	XVal Session 63-Typing - Text-1		2012-07-16 10:28:10.367000
	Edit pad (rev 1894)		Brady	cv405	XVal Session 63	1	XVal Session 63-Typing - Text-1		2012-07-16 10:28:10.460000
	Edit pad (rev 1895)		nic	cv403	XVal Session 63	1	XVal Session 63-Typing - Text-1		2012-07-16 10:28:10.802000
	Edit pad (rev 1896)		Jamey	cv409	XVal Session 63	1	XVal Session 63-Typing - Text-1		2012-07-16 10:28:10.867000
	Edit pad (rev 1897)		Brady	cv405	XVal Session 63	1	XVal Session 63-Typing - Text-1		2012-07-16 10:28:10.960000
	Edit pad (rev 1898)		nic	cv403	XVal Session 63	1	XVal Session 63-Typing - Text-1		2012-07-16 10:28:11.301000
	Edit pad (rev 1899)		Jamey	cv409	XVal Session 63	1	XVal Session 63-Typing - Text-1		2012-07-16 10:28:11.367000
	Edit pad (rev 1900)		Brady	cv405	XVal Session 63	1	XVal Session 63-Typing - Text-1		2012-07-16 10:28:11.460000
	Edit pad (rev 1901)		nic	cv403	XVal Session 63	1	XVal Session 63-Typing - Text-1		2012-07-16 10:28:11.801000
	Edit pad (rev 1902)		Jamey	cv409	XVal Session 63	1	XVal Session 63-Typing - Text-1		2012-07-16 10:28:11.868000
	Edit pad (rev 1903)		Brady	cv405	XVal Session 63	1	XVal Session 63-Typing - Text-1		2012-07-16 10:28:11.960000
	Edit pad (rev 1904)		nic	cv403	XVal Session 63	1	XVal Session 63-Typing - Text-1		2012-07-16 10:28:12.301000
	Edit pad (rev 1905)		Jamey	cv409	XVal Session 63	1	XVal Session 63-Typing - Text-1		2012-07-16 10:28:12.366000
	Edit pad (rev 1906)		Brady	cv405	XVal Session 63	1	XVal Session 63-Typing - Text-1		2012-07-16 10:28:12.460000
	Edit pad (rev 1907)		nic	cv403	XVal Session 63	1	XVal Session 63-Typing - Text-1		2012-07-16 10:28:12.801000
	Edit pad (rev 1908)		Jamey	cv409	XVal Session 63	1	XVal Session 63-Typing - Text-1		2012-07-16 10:28:12.866000
	Edit pad (rev 1909)		Brady	cv405	XVal Session 63	1	XVal Session 63-Typing - Text-1		2012-07-16 10:28:12.975000
	Edit pad (rev 1910)		nic	cv403	XVal Session 63	1	XVal Session 63-Typing - Text-1		2012-07-16 10:28:13.301000
	Edit pad (rev 1911)		Jamey	cv409	XVal Session 63	1	XVal Session 63-Typing - Text-1		2012-07-16 10:28:13.366000
	Edit pad (rev 1912)		Brady	cv405	XVal Session 63	1	XVal Session 63-Typing - Text-1		2012-07-16 10:28:13.486000
	Edit pad (rev 1913)		nic	cv403	XVal Session 63	1	XVal Session 63-Typing - Text-1		2012-07-16 10:28:13.801000
	Edit pad (rev 1914)		Xing	cv400	XVal Session 63	1	XVal Session 63-Typing - Text-1		2012-07-16 10:28:13.849000
	Edit pad (rev 1915)		Jamey	cv409	XVal Session 63	1	XVal Session 63-Typing - Text-1		2012-07-16 10:28:13.869000
	Edit pad (rev 1916)		Brady	cv405	XVal Session 63	1	XVal Session 63-Typing - Text-1		2012-07-16 10:28:13.960000
	Edit pad (rev 1917)		nic	cv403	XVal Session 63	1	XVal Session 63-Typing - Text-1		2012-07-16 10:28:14.301000
	Edit pad (rev 1918)		Xing	cv400	XVal Session 63	1	XVal Session 63-Typing - Text-1		2012-07-16 10:28:14.350000
	Edit pad (rev 1919)		Brady	cv405	XVal Session 63	1	XVal Session 63-Typing - Text-1		2012-07-16 10:28:14.465000
	Edit pad (rev 1920)		nic	cv403	XVal Session 63	1	XVal Session 63-Typing - Text-1		2012-07-16 10:28:14.808000
	Edit pad (rev 1921)		Jamey	cv409	XVal Session 63	1	XVal Session 63-Typing - Text-1		2012-07-16 10:28:14.857000
	Edit pad (rev 1922)		Xing	cv400	XVal Session 63	1	XVal Session 63-Typing - Text-1		2012-07-16 10:28:14.926000
	Edit pad (rev 1923)		Brady	cv405	XVal Session 63	1	XVal Session 63-Typing - Text-1		2012-07-16 10:28:14.967000
	Edit pad (rev 1924)		nic	cv403	XVal Session 63	1	XVal Session 63-Typing - Text-1		2012-07-16 10:28:15.314000
	Edit pad (rev 1925)		Jamey	cv409	XVal Session 63	1	XVal Session 63-Typing - Text-1		2012-07-16 10:28:15.358000
	Edit pad (rev 1926)		Xing	cv400	XVal Session 63	1	XVal Session 63-Typing - Text-1		2012-07-16 10:28:15.426000
	Edit pad (rev 1927)		Brady	cv405	XVal Session 63	1	XVal Session 63-Typing - Text-1		2012-07-16 10:28:15.479000
	Edit pad (rev 1928)		Jamey	cv409	XVal Session 63	1	XVal Session 63-Typing - Text-1		2012-07-16 10:28:15.868000
	Edit pad (rev 1929)		Brady	cv405	XVal Session 63	1	XVal Session 63-Typing - Text-1		2012-07-16 10:28:15.991000
	Edit pad (rev 1930)		nic	cv403	XVal Session 63	1	XVal Session 63-Typing - Text-1		2012-07-16 10:28:16.164000
	Edit pad (rev 1931)		Jamey	cv409	XVal Session 63	1	XVal Session 63-Typing - Text-1		2012-07-16 10:28:16.369000
	Edit pad (rev 1932)		Brady	cv405	XVal Session 63	1	XVal Session 63-Typing - Text-1		2012-07-16 10:28:16.491000
	Edit pad (rev 1933)		nic	cv403	XVal Session 63	1	XVal Session 63-Typing - Text-1		2012-07-16 10:28:16.676000
	Edit pad (rev 1934)		Jamey	cv409	XVal Session 63	1	XVal Session 63-Typing - Text-1		2012-07-16 10:28:16.868000
	Edit pad (rev 1935)		Brady	cv405	XVal Session 63	1	XVal Session 63-Typing - Text-1		2012-07-16 10:28:16.998000
	Edit pad (rev 1936)		nic	cv403	XVal Session 63	1	XVal Session 63-Typing - Text-1		2012-07-16 10:28:17.176000
	Edit pad (rev 1937)		Jamey	cv409	XVal Session 63	1	XVal Session 63-Typing - Text-1		2012-07-16 10:28:17.368000
	Edit pad (rev 1938)		Brady	cv405	XVal Session 63	1	XVal Session 63-Typing - Text-1		2012-07-16 10:28:17.507000
	Edit pad (rev 1939)		nic	cv403	XVal Session 63	1	XVal Session 63-Typing - Text-1		2012-07-16 10:28:17.679000
	Edit pad (rev 1940)		Jamey	cv409	XVal Session 63	1	XVal Session 63-Typing - Text-1		2012-07-16 10:28:17.868000
	Edit pad (rev 1941)		Brady	cv405	XVal Session 63	1	XVal Session 63-Typing - Text-1		2012-07-16 10:28:18.006000
	Edit pad (rev 1942)		nic	cv403	XVal Session 63	1	XVal Session 63-Typing - Text-1		2012-07-16 10:28:18.177000
	Edit pad (rev 1943)		Jamey	cv409	XVal Session 63	1	XVal Session 63-Typing - Text-1		2012-07-16 10:28:18.367000
[truncated: 1,941 more rows]
