# Supplementary material for: Dynamics of collective performance in collaboration networks
Source: PLoS One. 2018 Oct 10;13(10):e0204547. doi: 10.1371/journal.pone.0204547 (PMC6179230; doi:10.1371/journal.pone.0204547)
Supplement: S1 Dataset — (ZIP) [file pone.0204547.s001.zip › data/team-data/team-chat-logs/XVal Session 17 - Group 1 - LogFile.csv]

id	event	data	chat_name	subject	session	session_group	completed_task	ip_address	timestamp
14208	Entering waiting room			cv080	XVal Session 17			192.54.222.11	2012-07-11 10:04:03
14209	Entering waiting room			cv081	XVal Session 17			192.54.222.11	2012-07-11 10:08:55
14210	Entering waiting room			cv082	XVal Session 17			192.54.222.11	2012-07-11 10:08:57
14218	Entering waiting room			cv083	XVal Session 17			192.54.222.11	2012-07-11 10:09:33
14226	Setup participants				XVal Session 17				2012-07-11 10:09:57
14227	Setup tasks				XVal Session 17				2012-07-11 10:09:57
14228	Introduction	Starting in 25 seconds		cv083	XVal Session 17	1		192.54.222.11	2012-07-11 10:09:57
14229	Introduction	Starting in 24 seconds		cv081	XVal Session 17	1		192.54.222.11	2012-07-11 10:09:58
14230	Introduction	Starting in 24 seconds		cv080	XVal Session 17	1		192.54.222.11	2012-07-11 10:09:58
14231	Introduction	Starting in 20 seconds		cv082	XVal Session 17	1		192.54.222.11	2012-07-11 10:10:02
14242	Load Instructions			cv080	XVal Session 17	1	XVal Session 17-Introduction-1	192.54.222.11	2012-07-11 10:10:22
14243	Load Instructions			cv081	XVal Session 17	1	XVal Session 17-Introduction-1	192.54.222.11	2012-07-11 10:10:22
14244	Load Instructions			cv083	XVal Session 17	1	XVal Session 17-Introduction-1	192.54.222.11	2012-07-11 10:10:22
14245	Load Instructions			cv082	XVal Session 17	1	XVal Session 17-Introduction-1	192.54.222.11	2012-07-11 10:10:23
14254	Load Workspace			cv083	XVal Session 17	1	XVal Session 17-Introduction-1	192.54.222.11	2012-07-11 10:10:42
14255	Load Workspace			cv082	XVal Session 17	1	XVal Session 17-Introduction-1	192.54.222.11	2012-07-11 10:10:42
14256	Load Workspace			cv080	XVal Session 17	1	XVal Session 17-Introduction-1	192.54.222.11	2012-07-11 10:10:42
14257	Load Workspace			cv081	XVal Session 17	1	XVal Session 17-Introduction-1	192.54.222.11	2012-07-11 10:10:42
	Edit pad (rev 0)		Matt	cv310	XVal Session 17	1	XVal Session 17-Introduction-1		2012-07-11 10:10:50.680000
	Edit pad (rev 1)		Matt	cv310	XVal Session 17	1	XVal Session 17-Introduction-1		2012-07-11 10:10:51.187000
	Edit pad (rev 2)		Matt	cv310	XVal Session 17	1	XVal Session 17-Introduction-1		2012-07-11 10:10:51.692000
	Edit pad (rev 3)		charles	cv410	XVal Session 17	1	XVal Session 17-Introduction-1		2012-07-11 10:10:51.868000
	Edit pad (rev 4)		Matt	cv310	XVal Session 17	1	XVal Session 17-Introduction-1		2012-07-11 10:10:52.187000
	Edit pad (rev 5)		charles	cv410	XVal Session 17	1	XVal Session 17-Introduction-1		2012-07-11 10:10:52.497000
	Edit pad (rev 6)		charles	cv410	XVal Session 17	1	XVal Session 17-Introduction-1		2012-07-11 10:10:54.229000
	Edit pad (rev 7)		Matt	cv310	XVal Session 17	1	XVal Session 17-Introduction-1		2012-07-11 10:10:54.380000
	Edit pad (rev 8)		Matt	cv310	XVal Session 17	1	XVal Session 17-Introduction-1		2012-07-11 10:10:54.883000
	Edit pad (rev 9)		charles	cv410	XVal Session 17	1	XVal Session 17-Introduction-1		2012-07-11 10:10:54.978000
	Edit pad (rev 10)		Matt	cv310	XVal Session 17	1	XVal Session 17-Introduction-1		2012-07-11 10:10:55.392000
	Edit pad (rev 11)		charles	cv410	XVal Session 17	1	XVal Session 17-Introduction-1		2012-07-11 10:10:55.496000
	Edit pad (rev 12)		charles	cv410	XVal Session 17	1	XVal Session 17-Introduction-1		2012-07-11 10:10:56.240000
	Edit pad (rev 13)		charles	cv410	XVal Session 17	1	XVal Session 17-Introduction-1		2012-07-11 10:10:56.753000
	Edit pad (rev 14)		charles	cv410	XVal Session 17	1	XVal Session 17-Introduction-1		2012-07-11 10:10:57.251000
	Edit pad (rev 15)		charles	cv410	XVal Session 17	1	XVal Session 17-Introduction-1		2012-07-11 10:10:57.752000
	Edit pad (rev 16)		charles	cv410	XVal Session 17	1	XVal Session 17-Introduction-1		2012-07-11 10:10:58.260000
	Edit pad (rev 17)		charles	cv410	XVal Session 17	1	XVal Session 17-Introduction-1		2012-07-11 10:10:58.756000
	Edit pad (rev 18)		charles	cv410	XVal Session 17	1	XVal Session 17-Introduction-1		2012-07-11 10:10:59.253000
	Edit pad (rev 19)		charles	cv410	XVal Session 17	1	XVal Session 17-Introduction-1		2012-07-11 10:10:59.752000
	Edit pad (rev 20)		charles	cv410	XVal Session 17	1	XVal Session 17-Introduction-1		2012-07-11 10:11:00.258000
	Edit pad (rev 21)		charles	cv410	XVal Session 17	1	XVal Session 17-Introduction-1		2012-07-11 10:11:00.752000
	Edit pad (rev 22)		charles	cv410	XVal Session 17	1	XVal Session 17-Introduction-1		2012-07-11 10:11:01.259000
	Edit pad (rev 23)		Matt	cv310	XVal Session 17	1	XVal Session 17-Introduction-1		2012-07-11 10:11:04.929000
	Edit pad (rev 24)		Matt	cv310	XVal Session 17	1	XVal Session 17-Introduction-1		2012-07-11 10:11:05.437000
	Edit pad (rev 25)		Jamey	cv409	XVal Session 17	1	XVal Session 17-Introduction-1		2012-07-11 10:11:05.963000
	Edit pad (rev 26)		Matt	cv310	XVal Session 17	1	XVal Session 17-Introduction-1		2012-07-11 10:11:05.991000
	Edit pad (rev 27)		Jamey	cv409	XVal Session 17	1	XVal Session 17-Introduction-1		2012-07-11 10:11:06.461000
	Edit pad (rev 28)		Matt	cv310	XVal Session 17	1	XVal Session 17-Introduction-1		2012-07-11 10:11:06.499000
	Edit pad (rev 29)		Matt	cv310	XVal Session 17	1	XVal Session 17-Introduction-1		2012-07-11 10:11:07.004000
	Edit pad (rev 30)		Jamey	cv409	XVal Session 17	1	XVal Session 17-Introduction-1		2012-07-11 10:11:07.712000
	Edit pad (rev 31)		Matt	cv310	XVal Session 17	1	XVal Session 17-Introduction-1		2012-07-11 10:11:07.767000
	Edit pad (rev 32)		Jamey	cv409	XVal Session 17	1	XVal Session 17-Introduction-1		2012-07-11 10:11:08.212000
	Edit pad (rev 33)		Matt	cv310	XVal Session 17	1	XVal Session 17-Introduction-1		2012-07-11 10:11:08.638000
	Edit pad (rev 34)		Jamey	cv409	XVal Session 17	1	XVal Session 17-Introduction-1		2012-07-11 10:11:08.710000
	Edit pad (rev 35)		Matt	cv310	XVal Session 17	1	XVal Session 17-Introduction-1		2012-07-11 10:11:09.139000
	Edit pad (rev 36)		Matt	cv310	XVal Session 17	1	XVal Session 17-Introduction-1		2012-07-11 10:11:09.643000
	Edit pad (rev 37)		Matt	cv310	XVal Session 17	1	XVal Session 17-Introduction-1		2012-07-11 10:11:10.143000
	Edit pad (rev 38)		Jamey	cv409	XVal Session 17	1	XVal Session 17-Introduction-1		2012-07-11 10:11:10.660000
	Edit pad (rev 39)		Jamey	cv409	XVal Session 17	1	XVal Session 17-Introduction-1		2012-07-11 10:11:11.164000
	Edit pad (rev 40)		Jamey	cv409	XVal Session 17	1	XVal Session 17-Introduction-1		2012-07-11 10:11:11.665000
	Edit pad (rev 41)		Jamey	cv409	XVal Session 17	1	XVal Session 17-Introduction-1		2012-07-11 10:11:12.164000
	Edit pad (rev 42)		Matt	cv310	XVal Session 17	1	XVal Session 17-Introduction-1		2012-07-11 10:11:12.569000
	Edit pad (rev 43)		Jamey	cv409	XVal Session 17	1	XVal Session 17-Introduction-1		2012-07-11 10:11:12.663000
	Edit pad (rev 44)		Matt	cv310	XVal Session 17	1	XVal Session 17-Introduction-1		2012-07-11 10:11:13.062000
	Edit pad (rev 45)		Jamey	cv409	XVal Session 17	1	XVal Session 17-Introduction-1		2012-07-11 10:11:13.168000
	Edit pad (rev 46)		Matt	cv310	XVal Session 17	1	XVal Session 17-Introduction-1		2012-07-11 10:11:13.562000
	Edit pad (rev 47)		Jamey	cv409	XVal Session 17	1	XVal Session 17-Introduction-1		2012-07-11 10:11:13.748000
	Edit pad (rev 48)		Jamey	cv409	XVal Session 17	1	XVal Session 17-Introduction-1		2012-07-11 10:11:14.257000
	Edit pad (rev 49)		Jamey	cv409	XVal Session 17	1	XVal Session 17-Introduction-1		2012-07-11 10:11:14.758000
	Edit pad (rev 50)		Jamey	cv409	XVal Session 17	1	XVal Session 17-Introduction-1		2012-07-11 10:11:15.258000
	Edit pad (rev 51)		Jamey	cv409	XVal Session 17	1	XVal Session 17-Introduction-1		2012-07-11 10:11:15.759000
	Edit pad (rev 52)		Jamey	cv409	XVal Session 17	1	XVal Session 17-Introduction-1		2012-07-11 10:11:19.861000
	Edit pad (rev 53)		Jamey	cv409	XVal Session 17	1	XVal Session 17-Introduction-1		2012-07-11 10:11:20.827000
	Edit pad (rev 54)		Jamey	cv409	XVal Session 17	1	XVal Session 17-Introduction-1		2012-07-11 10:11:21.339000
	Edit pad (rev 55)		Jamey	cv409	XVal Session 17	1	XVal Session 17-Introduction-1		2012-07-11 10:11:21.852000
	Edit pad (rev 56)		Jamey	cv409	XVal Session 17	1	XVal Session 17-Introduction-1		2012-07-11 10:11:22.352000
	Edit pad (rev 57)		Jamey	cv409	XVal Session 17	1	XVal Session 17-Introduction-1		2012-07-11 10:11:22.852000
	Edit pad (rev 58)		Jamey	cv409	XVal Session 17	1	XVal Session 17-Introduction-1		2012-07-11 10:11:23.352000
14266	Load Instructions			cv083	XVal Session 17	1	XVal Session 17-Typing - Text-1	192.54.222.11	2012-07-11 10:12:12
14267	Load Instructions			cv082	XVal Session 17	1	XVal Session 17-Typing - Text-1	192.54.222.11	2012-07-11 10:12:12
14268	Load Instructions			cv080	XVal Session 17	1	XVal Session 17-Typing - Text-1	192.54.222.11	2012-07-11 10:12:12
14269	Load Instructions			cv081	XVal Session 17	1	XVal Session 17-Typing - Text-1	192.54.222.11	2012-07-11 10:12:12
14280	Load Workspace			cv083	XVal Session 17	1	XVal Session 17-Typing - Text-1	192.54.222.11	2012-07-11 10:12:52
14281	Load Workspace			cv082	XVal Session 17	1	XVal Session 17-Typing - Text-1	192.54.222.11	2012-07-11 10:12:52
14282	Load Workspace			cv080	XVal Session 17	1	XVal Session 17-Typing - Text-1	192.54.222.11	2012-07-11 10:12:52
14283	Load Workspace			cv081	XVal Session 17	1	XVal Session 17-Typing - Text-1	192.54.222.11	2012-07-11 10:12:52
	Edit pad (rev 0)		charles	cv410	XVal Session 17	1	XVal Session 17-Typing - Text-1		2012-07-11 10:12:56.953000
	Edit pad (rev 1)		charles	cv410	XVal Session 17	1	XVal Session 17-Typing - Text-1		2012-07-11 10:12:57.621000
	Edit pad (rev 2)		Matt	cv310	XVal Session 17	1	XVal Session 17-Typing - Text-1		2012-07-11 10:12:58.455000
	Edit pad (rev 3)		charles	cv410	XVal Session 17	1	XVal Session 17-Typing - Text-1		2012-07-11 10:12:59.276000
	Edit pad (rev 4)		Matt	cv310	XVal Session 17	1	XVal Session 17-Typing - Text-1		2012-07-11 10:12:59.955000
	Edit pad (rev 5)		charles	cv410	XVal Session 17	1	XVal Session 17-Typing - Text-1		2012-07-11 10:12:59.966000
	Edit pad (rev 6)		Jamey	cv409	XVal Session 17	1	XVal Session 17-Typing - Text-1		2012-07-11 10:13:00.328000
	Edit pad (rev 7)		Matt	cv310	XVal Session 17	1	XVal Session 17-Typing - Text-1		2012-07-11 10:13:00.450000
	Edit pad (rev 8)		charles	cv410	XVal Session 17	1	XVal Session 17-Typing - Text-1		2012-07-11 10:13:00.554000
	Edit pad (rev 9)		Matt	cv310	XVal Session 17	1	XVal Session 17-Typing - Text-1		2012-07-11 10:13:00.952000
	Edit pad (rev 10)		charles	cv410	XVal Session 17	1	XVal Session 17-Typing - Text-1		2012-07-11 10:13:01.054000
	Edit pad (rev 11)		Matt	cv310	XVal Session 17	1	XVal Session 17-Typing - Text-1		2012-07-11 10:13:01.454000
	Edit pad (rev 12)		charles	cv410	XVal Session 17	1	XVal Session 17-Typing - Text-1		2012-07-11 10:13:01.571000
	Edit pad (rev 13)		Matt	cv310	XVal Session 17	1	XVal Session 17-Typing - Text-1		2012-07-11 10:13:01.952000
	Edit pad (rev 14)		Matt	cv310	XVal Session 17	1	XVal Session 17-Typing - Text-1		2012-07-11 10:13:02.456000
	Edit pad (rev 15)		Jamey	cv409	XVal Session 17	1	XVal Session 17-Typing - Text-1		2012-07-11 10:13:02.878000
	Edit pad (rev 16)		Matt	cv310	XVal Session 17	1	XVal Session 17-Typing - Text-1		2012-07-11 10:13:02.950000
	Edit pad (rev 17)		Matt	cv310	XVal Session 17	1	XVal Session 17-Typing - Text-1		2012-07-11 10:13:03.968000
	Edit pad (rev 18)		Matt	cv310	XVal Session 17	1	XVal Session 17-Typing - Text-1		2012-07-11 10:13:04.466000
	Edit pad (rev 19)		Matt	cv310	XVal Session 17	1	XVal Session 17-Typing - Text-1		2012-07-11 10:13:04.968000
	Edit pad (rev 20)		Matt	cv310	XVal Session 17	1	XVal Session 17-Typing - Text-1		2012-07-11 10:13:05.467000
	Edit pad (rev 21)		Matt	cv310	XVal Session 17	1	XVal Session 17-Typing - Text-1		2012-07-11 10:13:05.972000
	Edit pad (rev 22)		Matt	cv310	XVal Session 17	1	XVal Session 17-Typing - Text-1		2012-07-11 10:13:06.468000
	Edit pad (rev 23)		Matt	cv310	XVal Session 17	1	XVal Session 17-Typing - Text-1		2012-07-11 10:13:06.967000
	Edit pad (rev 24)		Matt	cv310	XVal Session 17	1	XVal Session 17-Typing - Text-1		2012-07-11 10:13:07.684000
	Edit pad (rev 25)		Matt	cv310	XVal Session 17	1	XVal Session 17-Typing - Text-1		2012-07-11 10:13:08.188000
	Edit pad (rev 26)		Matt	cv310	XVal Session 17	1	XVal Session 17-Typing - Text-1		2012-07-11 10:13:08.691000
	Edit pad (rev 27)		Matt	cv310	XVal Session 17	1	XVal Session 17-Typing - Text-1		2012-07-11 10:13:09.201000
	Edit pad (rev 28)		Matt	cv310	XVal Session 17	1	XVal Session 17-Typing - Text-1		2012-07-11 10:13:09.702000
	Edit pad (rev 29)		sean	cv372	XVal Session 17	1	XVal Session 17-Typing - Text-1		2012-07-11 10:13:09.816000
	Edit pad (rev 30)		Matt	cv310	XVal Session 17	1	XVal Session 17-Typing - Text-1		2012-07-11 10:13:10.202000
	Edit pad (rev 31)		sean	cv372	XVal Session 17	1	XVal Session 17-Typing - Text-1		2012-07-11 10:13:10.325000
	Edit pad (rev 32)		Matt	cv310	XVal Session 17	1	XVal Session 17-Typing - Text-1		2012-07-11 10:13:10.702000
	Edit pad (rev 33)		sean	cv372	XVal Session 17	1	XVal Session 17-Typing - Text-1		2012-07-11 10:13:10.819000
	Edit pad (rev 34)		Matt	cv310	XVal Session 17	1	XVal Session 17-Typing - Text-1		2012-07-11 10:13:11.206000
	Edit pad (rev 35)		sean	cv372	XVal Session 17	1	XVal Session 17-Typing - Text-1		2012-07-11 10:13:11.325000
	Edit pad (rev 36)		Matt	cv310	XVal Session 17	1	XVal Session 17-Typing - Text-1		2012-07-11 10:13:11.707000
	Edit pad (rev 37)		sean	cv372	XVal Session 17	1	XVal Session 17-Typing - Text-1		2012-07-11 10:13:11.829000
	Edit pad (rev 38)		Matt	cv310	XVal Session 17	1	XVal Session 17-Typing - Text-1		2012-07-11 10:13:12.219000
	Edit pad (rev 39)		sean	cv372	XVal Session 17	1	XVal Session 17-Typing - Text-1		2012-07-11 10:13:12.334000
	Edit pad (rev 40)		Matt	cv310	XVal Session 17	1	XVal Session 17-Typing - Text-1		2012-07-11 10:13:12.717000
	Edit pad (rev 41)		sean	cv372	XVal Session 17	1	XVal Session 17-Typing - Text-1		2012-07-11 10:13:12.843000
	Edit pad (rev 42)		Matt	cv310	XVal Session 17	1	XVal Session 17-Typing - Text-1		2012-07-11 10:13:13.219000
	Edit pad (rev 43)		sean	cv372	XVal Session 17	1	XVal Session 17-Typing - Text-1		2012-07-11 10:13:13.350000
	Edit pad (rev 44)		Matt	cv310	XVal Session 17	1	XVal Session 17-Typing - Text-1		2012-07-11 10:13:13.717000
	Edit pad (rev 45)		sean	cv372	XVal Session 17	1	XVal Session 17-Typing - Text-1		2012-07-11 10:13:13.858000
	Edit pad (rev 46)		Matt	cv310	XVal Session 17	1	XVal Session 17-Typing - Text-1		2012-07-11 10:13:14.216000
	Edit pad (rev 47)		sean	cv372	XVal Session 17	1	XVal Session 17-Typing - Text-1		2012-07-11 10:13:14.368000
	Edit pad (rev 48)		Matt	cv310	XVal Session 17	1	XVal Session 17-Typing - Text-1		2012-07-11 10:13:14.720000
	Edit pad (rev 49)		sean	cv372	XVal Session 17	1	XVal Session 17-Typing - Text-1		2012-07-11 10:13:14.865000
	Edit pad (rev 50)		Matt	cv310	XVal Session 17	1	XVal Session 17-Typing - Text-1		2012-07-11 10:13:15.217000
	Edit pad (rev 51)		Jamey	cv409	XVal Session 17	1	XVal Session 17-Typing - Text-1		2012-07-11 10:13:15.540000
	Edit pad (rev 52)		sean	cv372	XVal Session 17	1	XVal Session 17-Typing - Text-1		2012-07-11 10:13:15.555000
	Edit pad (rev 53)		Matt	cv310	XVal Session 17	1	XVal Session 17-Typing - Text-1		2012-07-11 10:13:15.717000
	Edit pad (rev 54)		Jamey	cv409	XVal Session 17	1	XVal Session 17-Typing - Text-1		2012-07-11 10:13:16.039000
	Edit pad (rev 55)		sean	cv372	XVal Session 17	1	XVal Session 17-Typing - Text-1		2012-07-11 10:13:16.054000
	Edit pad (rev 56)		Matt	cv310	XVal Session 17	1	XVal Session 17-Typing - Text-1		2012-07-11 10:13:16.217000
	Edit pad (rev 57)		charles	cv410	XVal Session 17	1	XVal Session 17-Typing - Text-1		2012-07-11 10:13:16.247000
	Edit pad (rev 58)		Jamey	cv409	XVal Session 17	1	XVal Session 17-Typing - Text-1		2012-07-11 10:13:16.539000
	Edit pad (rev 59)		sean	cv372	XVal Session 17	1	XVal Session 17-Typing - Text-1		2012-07-11 10:13:16.562000
	Edit pad (rev 60)		Matt	cv310	XVal Session 17	1	XVal Session 17-Typing - Text-1		2012-07-11 10:13:16.721000
	Edit pad (rev 61)		charles	cv410	XVal Session 17	1	XVal Session 17-Typing - Text-1		2012-07-11 10:13:16.751000
	Edit pad (rev 62)		Jamey	cv409	XVal Session 17	1	XVal Session 17-Typing - Text-1		2012-07-11 10:13:17.039000
	Edit pad (rev 63)		sean	cv372	XVal Session 17	1	XVal Session 17-Typing - Text-1		2012-07-11 10:13:17.072000
	Edit pad (rev 64)		Matt	cv310	XVal Session 17	1	XVal Session 17-Typing - Text-1		2012-07-11 10:13:17.230000
	Edit pad (rev 65)		Jamey	cv409	XVal Session 17	1	XVal Session 17-Typing - Text-1		2012-07-11 10:13:17.539000
	Edit pad (rev 66)		sean	cv372	XVal Session 17	1	XVal Session 17-Typing - Text-1		2012-07-11 10:13:17.573000
	Edit pad (rev 67)		charles	cv410	XVal Session 17	1	XVal Session 17-Typing - Text-1		2012-07-11 10:13:17.700000
	Edit pad (rev 68)		Matt	cv310	XVal Session 17	1	XVal Session 17-Typing - Text-1		2012-07-11 10:13:17.738000
	Edit pad (rev 69)		sean	cv372	XVal Session 17	1	XVal Session 17-Typing - Text-1		2012-07-11 10:13:18.074000
	Edit pad (rev 70)		Matt	cv310	XVal Session 17	1	XVal Session 17-Typing - Text-1		2012-07-11 10:13:18.235000
	Edit pad (rev 71)		charles	cv410	XVal Session 17	1	XVal Session 17-Typing - Text-1		2012-07-11 10:13:18.514000
	Edit pad (rev 72)		sean	cv372	XVal Session 17	1	XVal Session 17-Typing - Text-1		2012-07-11 10:13:18.572000
	Edit pad (rev 73)		Matt	cv310	XVal Session 17	1	XVal Session 17-Typing - Text-1		2012-07-11 10:13:18.732000
	Edit pad (rev 74)		Jamey	cv409	XVal Session 17	1	XVal Session 17-Typing - Text-1		2012-07-11 10:13:18.899000
	Edit pad (rev 75)		charles	cv410	XVal Session 17	1	XVal Session 17-Typing - Text-1		2012-07-11 10:13:19.068000
	Edit pad (rev 76)		sean	cv372	XVal Session 17	1	XVal Session 17-Typing - Text-1		2012-07-11 10:13:19.114000
	Edit pad (rev 77)		Matt	cv310	XVal Session 17	1	XVal Session 17-Typing - Text-1		2012-07-11 10:13:19.242000
	Edit pad (rev 78)		Jamey	cv409	XVal Session 17	1	XVal Session 17-Typing - Text-1		2012-07-11 10:13:19.402000
	Edit pad (rev 79)		charles	cv410	XVal Session 17	1	XVal Session 17-Typing - Text-1		2012-07-11 10:13:19.524000
	Edit pad (rev 80)		sean	cv372	XVal Session 17	1	XVal Session 17-Typing - Text-1		2012-07-11 10:13:19.576000
	Edit pad (rev 81)		Matt	cv310	XVal Session 17	1	XVal Session 17-Typing - Text-1		2012-07-11 10:13:19.733000
	Edit pad (rev 82)		Jamey	cv409	XVal Session 17	1	XVal Session 17-Typing - Text-1		2012-07-11 10:13:19.903000
	Edit pad (rev 83)		sean	cv372	XVal Session 17	1	XVal Session 17-Typing - Text-1		2012-07-11 10:13:20.085000
	Edit pad (rev 84)		charles	cv410	XVal Session 17	1	XVal Session 17-Typing - Text-1		2012-07-11 10:13:20.120000
	Edit pad (rev 85)		Matt	cv310	XVal Session 17	1	XVal Session 17-Typing - Text-1		2012-07-11 10:13:20.436000
	Edit pad (rev 86)		sean	cv372	XVal Session 17	1	XVal Session 17-Typing - Text-1		2012-07-11 10:13:20.598000
	Edit pad (rev 87)		charles	cv410	XVal Session 17	1	XVal Session 17-Typing - Text-1		2012-07-11 10:13:20.628000
	Edit pad (rev 88)		Jamey	cv409	XVal Session 17	1	XVal Session 17-Typing - Text-1		2012-07-11 10:13:20.918000
	Edit pad (rev 89)		Matt	cv310	XVal Session 17	1	XVal Session 17-Typing - Text-1		2012-07-11 10:13:20.936000
	Edit pad (rev 90)		sean	cv372	XVal Session 17	1	XVal Session 17-Typing - Text-1		2012-07-11 10:13:21.101000
	Edit pad (rev 91)		charles	cv410	XVal Session 17	1	XVal Session 17-Typing - Text-1		2012-07-11 10:13:21.126000
	Edit pad (rev 92)		Jamey	cv409	XVal Session 17	1	XVal Session 17-Typing - Text-1		2012-07-11 10:13:21.428000
	Edit pad (rev 93)		Matt	cv310	XVal Session 17	1	XVal Session 17-Typing - Text-1		2012-07-11 10:13:21.436000
	Edit pad (rev 94)		sean	cv372	XVal Session 17	1	XVal Session 17-Typing - Text-1		2012-07-11 10:13:21.600000
	Edit pad (rev 95)		charles	cv410	XVal Session 17	1	XVal Session 17-Typing - Text-1		2012-07-11 10:13:21.628000
	Edit pad (rev 96)		Jamey	cv409	XVal Session 17	1	XVal Session 17-Typing - Text-1		2012-07-11 10:13:21.928000
	Edit pad (rev 97)		Matt	cv310	XVal Session 17	1	XVal Session 17-Typing - Text-1		2012-07-11 10:13:21.983000
	Edit pad (rev 98)		sean	cv372	XVal Session 17	1	XVal Session 17-Typing - Text-1		2012-07-11 10:13:22.100000
	Edit pad (rev 99)		Jamey	cv409	XVal Session 17	1	XVal Session 17-Typing - Text-1		2012-07-11 10:13:22.429000
	Edit pad (rev 100)		Matt	cv310	XVal Session 17	1	XVal Session 17-Typing - Text-1		2012-07-11 10:13:22.490000
	Edit pad (rev 101)		charles	cv410	XVal Session 17	1	XVal Session 17-Typing - Text-1		2012-07-11 10:13:22.557000
	Edit pad (rev 102)		sean	cv372	XVal Session 17	1	XVal Session 17-Typing - Text-1		2012-07-11 10:13:22.605000
	Edit pad (rev 103)		Jamey	cv409	XVal Session 17	1	XVal Session 17-Typing - Text-1		2012-07-11 10:13:22.929000
	Edit pad (rev 104)		Matt	cv310	XVal Session 17	1	XVal Session 17-Typing - Text-1		2012-07-11 10:13:22.988000
	Edit pad (rev 105)		sean	cv372	XVal Session 17	1	XVal Session 17-Typing - Text-1		2012-07-11 10:13:23.104000
	Edit pad (rev 106)		Jamey	cv409	XVal Session 17	1	XVal Session 17-Typing - Text-1		2012-07-11 10:13:23.429000
	Edit pad (rev 107)		sean	cv372	XVal Session 17	1	XVal Session 17-Typing - Text-1		2012-07-11 10:13:23.602000
	Edit pad (rev 108)		charles	cv410	XVal Session 17	1	XVal Session 17-Typing - Text-1		2012-07-11 10:13:23.658000
	Edit pad (rev 109)		Matt	cv310	XVal Session 17	1	XVal Session 17-Typing - Text-1		2012-07-11 10:13:23.861000
	Edit pad (rev 110)		Jamey	cv409	XVal Session 17	1	XVal Session 17-Typing - Text-1		2012-07-11 10:13:23.928000
	Edit pad (rev 111)		charles	cv410	XVal Session 17	1	XVal Session 17-Typing - Text-1		2012-07-11 10:13:24.158000
	Edit pad (rev 112)		sean	cv372	XVal Session 17	1	XVal Session 17-Typing - Text-1		2012-07-11 10:13:24.237000
	Edit pad (rev 113)		Matt	cv310	XVal Session 17	1	XVal Session 17-Typing - Text-1		2012-07-11 10:13:24.360000
	Edit pad (rev 114)		Jamey	cv409	XVal Session 17	1	XVal Session 17-Typing - Text-1		2012-07-11 10:13:24.435000
	Edit pad (rev 115)		charles	cv410	XVal Session 17	1	XVal Session 17-Typing - Text-1		2012-07-11 10:13:24.658000
	Edit pad (rev 116)		sean	cv372	XVal Session 17	1	XVal Session 17-Typing - Text-1		2012-07-11 10:13:24.740000
	Edit pad (rev 117)		Matt	cv310	XVal Session 17	1	XVal Session 17-Typing - Text-1		2012-07-11 10:13:24.858000
	Edit pad (rev 118)		Jamey	cv409	XVal Session 17	1	XVal Session 17-Typing - Text-1		2012-07-11 10:13:24.943000
	Edit pad (rev 119)		sean	cv372	XVal Session 17	1	XVal Session 17-Typing - Text-1		2012-07-11 10:13:25.242000
	Edit pad (rev 120)		Matt	cv310	XVal Session 17	1	XVal Session 17-Typing - Text-1		2012-07-11 10:13:25.373000
	Edit pad (rev 121)		Jamey	cv409	XVal Session 17	1	XVal Session 17-Typing - Text-1		2012-07-11 10:13:25.443000
	Edit pad (rev 122)		Matt	cv310	XVal Session 17	1	XVal Session 17-Typing - Text-1		2012-07-11 10:13:25.873000
	Edit pad (rev 123)		Jamey	cv409	XVal Session 17	1	XVal Session 17-Typing - Text-1		2012-07-11 10:13:25.943000
	Edit pad (rev 124)		charles	cv410	XVal Session 17	1	XVal Session 17-Typing - Text-1		2012-07-11 10:13:26.213000
	Edit pad (rev 125)		sean	cv372	XVal Session 17	1	XVal Session 17-Typing - Text-1		2012-07-11 10:13:26.324000
	Edit pad (rev 126)		Jamey	cv409	XVal Session 17	1	XVal Session 17-Typing - Text-1		2012-07-11 10:13:26.443000
	Edit pad (rev 127)		Matt	cv310	XVal Session 17	1	XVal Session 17-Typing - Text-1		2012-07-11 10:13:26.486000
	Edit pad (rev 128)		charles	cv410	XVal Session 17	1	XVal Session 17-Typing - Text-1		2012-07-11 10:13:26.762000
	Edit pad (rev 129)		Matt	cv310	XVal Session 17	1	XVal Session 17-Typing - Text-1		2012-07-11 10:13:26.997000
	Edit pad (rev 130)		sean	cv372	XVal Session 17	1	XVal Session 17-Typing - Text-1		2012-07-11 10:13:27.001000
	Edit pad (rev 131)		Jamey	cv409	XVal Session 17	1	XVal Session 17-Typing - Text-1		2012-07-11 10:13:27.077000
	Edit pad (rev 132)		charles	cv410	XVal Session 17	1	XVal Session 17-Typing - Text-1		2012-07-11 10:13:27.385000
	Edit pad (rev 133)		Matt	cv310	XVal Session 17	1	XVal Session 17-Typing - Text-1		2012-07-11 10:13:27.497000
	Edit pad (rev 134)		Jamey	cv409	XVal Session 17	1	XVal Session 17-Typing - Text-1		2012-07-11 10:13:27.584000
	Edit pad (rev 135)		charles	cv410	XVal Session 17	1	XVal Session 17-Typing - Text-1		2012-07-11 10:13:27.883000
	Edit pad (rev 136)		Matt	cv310	XVal Session 17	1	XVal Session 17-Typing - Text-1		2012-07-11 10:13:27.996000
	Edit pad (rev 137)		Jamey	cv409	XVal Session 17	1	XVal Session 17-Typing - Text-1		2012-07-11 10:13:28.083000
	Edit pad (rev 138)		charles	cv410	XVal Session 17	1	XVal Session 17-Typing - Text-1		2012-07-11 10:13:28.405000
	Edit pad (rev 139)		Jamey	cv409	XVal Session 17	1	XVal Session 17-Typing - Text-1		2012-07-11 10:13:28.585000
	Edit pad (rev 140)		sean	cv372	XVal Session 17	1	XVal Session 17-Typing - Text-1		2012-07-11 10:13:28.752000
	Edit pad (rev 141)		charles	cv410	XVal Session 17	1	XVal Session 17-Typing - Text-1		2012-07-11 10:13:28.908000
	Edit pad (rev 142)		Matt	cv310	XVal Session 17	1	XVal Session 17-Typing - Text-1		2012-07-11 10:13:28.938000
	Edit pad (rev 143)		Jamey	cv409	XVal Session 17	1	XVal Session 17-Typing - Text-1		2012-07-11 10:13:29.084000
	Edit pad (rev 144)		sean	cv372	XVal Session 17	1	XVal Session 17-Typing - Text-1		2012-07-11 10:13:29.268000
	Edit pad (rev 145)		charles	cv410	XVal Session 17	1	XVal Session 17-Typing - Text-1		2012-07-11 10:13:29.410000
	Edit pad (rev 146)		Matt	cv310	XVal Session 17	1	XVal Session 17-Typing - Text-1		2012-07-11 10:13:29.439000
	Edit pad (rev 147)		Jamey	cv409	XVal Session 17	1	XVal Session 17-Typing - Text-1		2012-07-11 10:13:29.583000
	Edit pad (rev 148)		Matt	cv310	XVal Session 17	1	XVal Session 17-Typing - Text-1		2012-07-11 10:13:29.947000
	Edit pad (rev 149)		Jamey	cv409	XVal Session 17	1	XVal Session 17-Typing - Text-1		2012-07-11 10:13:30.083000
	Edit pad (rev 150)		sean	cv372	XVal Session 17	1	XVal Session 17-Typing - Text-1		2012-07-11 10:13:30.207000
	Edit pad (rev 151)		Matt	cv310	XVal Session 17	1	XVal Session 17-Typing - Text-1		2012-07-11 10:13:30.454000
	Edit pad (rev 152)		Jamey	cv409	XVal Session 17	1	XVal Session 17-Typing - Text-1		2012-07-11 10:13:30.584000
	Edit pad (rev 153)		charles	cv410	XVal Session 17	1	XVal Session 17-Typing - Text-1		2012-07-11 10:13:30.606000
	Edit pad (rev 154)		sean	cv372	XVal Session 17	1	XVal Session 17-Typing - Text-1		2012-07-11 10:13:30.710000
	Edit pad (rev 155)		Matt	cv310	XVal Session 17	1	XVal Session 17-Typing - Text-1		2012-07-11 10:13:30.953000
	Edit pad (rev 156)		sean	cv372	XVal Session 17	1	XVal Session 17-Typing - Text-1		2012-07-11 10:13:31.210000
	Edit pad (rev 157)		Matt	cv310	XVal Session 17	1	XVal Session 17-Typing - Text-1		2012-07-11 10:13:31.456000
	Edit pad (rev 158)		Jamey	cv409	XVal Session 17	1	XVal Session 17-Typing - Text-1		2012-07-11 10:13:31.649000
	Edit pad (rev 159)		sean	cv372	XVal Session 17	1	XVal Session 17-Typing - Text-1		2012-07-11 10:13:31.717000
	Edit pad (rev 160)		charles	cv410	XVal Session 17	1	XVal Session 17-Typing - Text-1		2012-07-11 10:13:31.755000
	Edit pad (rev 161)		Matt	cv310	XVal Session 17	1	XVal Session 17-Typing - Text-1		2012-07-11 10:13:31.954000
	Edit pad (rev 162)		Jamey	cv409	XVal Session 17	1	XVal Session 17-Typing - Text-1		2012-07-11 10:13:32.163000
	Edit pad (rev 163)		sean	cv372	XVal Session 17	1	XVal Session 17-Typing - Text-1		2012-07-11 10:13:32.216000
	Edit pad (rev 164)		Matt	cv310	XVal Session 17	1	XVal Session 17-Typing - Text-1		2012-07-11 10:13:32.454000
	Edit pad (rev 165)		Jamey	cv409	XVal Session 17	1	XVal Session 17-Typing - Text-1		2012-07-11 10:13:32.664000
	Edit pad (rev 166)		sean	cv372	XVal Session 17	1	XVal Session 17-Typing - Text-1		2012-07-11 10:13:32.724000
	Edit pad (rev 167)		Matt	cv310	XVal Session 17	1	XVal Session 17-Typing - Text-1		2012-07-11 10:13:32.960000
	Edit pad (rev 168)		Jamey	cv409	XVal Session 17	1	XVal Session 17-Typing - Text-1		2012-07-11 10:13:33.163000
	Edit pad (rev 169)		sean	cv372	XVal Session 17	1	XVal Session 17-Typing - Text-1		2012-07-11 10:13:33.236000
	Edit pad (rev 170)		Matt	cv310	XVal Session 17	1	XVal Session 17-Typing - Text-1		2012-07-11 10:13:33.470000
	Edit pad (rev 171)		Jamey	cv409	XVal Session 17	1	XVal Session 17-Typing - Text-1		2012-07-11 10:13:33.668000
	Edit pad (rev 172)		sean	cv372	XVal Session 17	1	XVal Session 17-Typing - Text-1		2012-07-11 10:13:33.735000
	Edit pad (rev 173)		Matt	cv310	XVal Session 17	1	XVal Session 17-Typing - Text-1		2012-07-11 10:13:33.970000
	Edit pad (rev 174)		Jamey	cv409	XVal Session 17	1	XVal Session 17-Typing - Text-1		2012-07-11 10:13:34.177000
	Edit pad (rev 175)		sean	cv372	XVal Session 17	1	XVal Session 17-Typing - Text-1		2012-07-11 10:13:34.241000
	Edit pad (rev 176)		Matt	cv310	XVal Session 17	1	XVal Session 17-Typing - Text-1		2012-07-11 10:13:34.467000
	Edit pad (rev 177)		Jamey	cv409	XVal Session 17	1	XVal Session 17-Typing - Text-1		2012-07-11 10:13:34.680000
	Edit pad (rev 178)		charles	cv410	XVal Session 17	1	XVal Session 17-Typing - Text-1		2012-07-11 10:13:34.793000
	Edit pad (rev 179)		Matt	cv310	XVal Session 17	1	XVal Session 17-Typing - Text-1		2012-07-11 10:13:34.965000
	Edit pad (rev 180)		Jamey	cv409	XVal Session 17	1	XVal Session 17-Typing - Text-1		2012-07-11 10:13:35.178000
	Edit pad (rev 181)		sean	cv372	XVal Session 17	1	XVal Session 17-Typing - Text-1		2012-07-11 10:13:35.211000
	Edit pad (rev 182)		charles	cv410	XVal Session 17	1	XVal Session 17-Typing - Text-1		2012-07-11 10:13:35.437000
	Edit pad (rev 183)		Jamey	cv409	XVal Session 17	1	XVal Session 17-Typing - Text-1		2012-07-11 10:13:35.679000
	Edit pad (rev 184)		sean	cv372	XVal Session 17	1	XVal Session 17-Typing - Text-1		2012-07-11 10:13:35.750000
	Edit pad (rev 185)		charles	cv410	XVal Session 17	1	XVal Session 17-Typing - Text-1		2012-07-11 10:13:35.940000
	Edit pad (rev 186)		Matt	cv310	XVal Session 17	1	XVal Session 17-Typing - Text-1		2012-07-11 10:13:35.984000
	Edit pad (rev 187)		Jamey	cv409	XVal Session 17	1	XVal Session 17-Typing - Text-1		2012-07-11 10:13:36.177000
	Edit pad (rev 188)		sean	cv372	XVal Session 17	1	XVal Session 17-Typing - Text-1		2012-07-11 10:13:36.266000
	Edit pad (rev 189)		charles	cv410	XVal Session 17	1	XVal Session 17-Typing - Text-1		2012-07-11 10:13:36.440000
	Edit pad (rev 190)		Matt	cv310	XVal Session 17	1	XVal Session 17-Typing - Text-1		2012-07-11 10:13:36.484000
	Edit pad (rev 191)		Jamey	cv409	XVal Session 17	1	XVal Session 17-Typing - Text-1		2012-07-11 10:13:36.726000
	Edit pad (rev 192)		sean	cv372	XVal Session 17	1	XVal Session 17-Typing - Text-1		2012-07-11 10:13:36.764000
	Edit pad (rev 193)		charles	cv410	XVal Session 17	1	XVal Session 17-Typing - Text-1		2012-07-11 10:13:36.940000
	Edit pad (rev 194)		Matt	cv310	XVal Session 17	1	XVal Session 17-Typing - Text-1		2012-07-11 10:13:36.987000
	Edit pad (rev 195)		Jamey	cv409	XVal Session 17	1	XVal Session 17-Typing - Text-1		2012-07-11 10:13:37.227000
	Edit pad (rev 196)		sean	cv372	XVal Session 17	1	XVal Session 17-Typing - Text-1		2012-07-11 10:13:37.266000
	Edit pad (rev 197)		charles	cv410	XVal Session 17	1	XVal Session 17-Typing - Text-1		2012-07-11 10:13:37.440000
	Edit pad (rev 198)		Matt	cv310	XVal Session 17	1	XVal Session 17-Typing - Text-1		2012-07-11 10:13:37.489000
	Edit pad (rev 199)		Jamey	cv409	XVal Session 17	1	XVal Session 17-Typing - Text-1		2012-07-11 10:13:37.727000
	Edit pad (rev 200)		sean	cv372	XVal Session 17	1	XVal Session 17-Typing - Text-1		2012-07-11 10:13:37.776000
	Edit pad (rev 201)		charles	cv410	XVal Session 17	1	XVal Session 17-Typing - Text-1		2012-07-11 10:13:37.939000
	Edit pad (rev 202)		Matt	cv310	XVal Session 17	1	XVal Session 17-Typing - Text-1		2012-07-11 10:13:38.223000
	Edit pad (rev 203)		Jamey	cv409	XVal Session 17	1	XVal Session 17-Typing - Text-1		2012-07-11 10:13:38.226000
	Edit pad (rev 204)		sean	cv372	XVal Session 17	1	XVal Session 17-Typing - Text-1		2012-07-11 10:13:38.273000
	Edit pad (rev 205)		Jamey	cv409	XVal Session 17	1	XVal Session 17-Typing - Text-1		2012-07-11 10:13:38.727000
	Edit pad (rev 206)		Matt	cv310	XVal Session 17	1	XVal Session 17-Typing - Text-1		2012-07-11 10:13:38.734000
	Edit pad (rev 207)		sean	cv372	XVal Session 17	1	XVal Session 17-Typing - Text-1		2012-07-11 10:13:38.773000
	Edit pad (rev 208)		charles	cv410	XVal Session 17	1	XVal Session 17-Typing - Text-1		2012-07-11 10:13:39.013000
	Edit pad (rev 209)		Jamey	cv409	XVal Session 17	1	XVal Session 17-Typing - Text-1		2012-07-11 10:13:39.234000
	Edit pad (rev 210)		Matt	cv310	XVal Session 17	1	XVal Session 17-Typing - Text-1		2012-07-11 10:13:39.237000
	Edit pad (rev 211)		sean	cv372	XVal Session 17	1	XVal Session 17-Typing - Text-1		2012-07-11 10:13:39.271000
	Edit pad (rev 212)		charles	cv410	XVal Session 17	1	XVal Session 17-Typing - Text-1		2012-07-11 10:13:39.712000
	Edit pad (rev 213)		Jamey	cv409	XVal Session 17	1	XVal Session 17-Typing - Text-1		2012-07-11 10:13:39.741000
	Edit pad (rev 214)		Matt	cv310	XVal Session 17	1	XVal Session 17-Typing - Text-1		2012-07-11 10:13:39.749000
	Edit pad (rev 215)		sean	cv372	XVal Session 17	1	XVal Session 17-Typing - Text-1		2012-07-11 10:13:39.776000
	Edit pad (rev 216)		Jamey	cv409	XVal Session 17	1	XVal Session 17-Typing - Text-1		2012-07-11 10:13:40.241000
	Edit pad (rev 217)		Matt	cv310	XVal Session 17	1	XVal Session 17-Typing - Text-1		2012-07-11 10:13:40.248000
	Edit pad (rev 218)		sean	cv372	XVal Session 17	1	XVal Session 17-Typing - Text-1		2012-07-11 10:13:40.272000
	Edit pad (rev 219)		charles	cv410	XVal Session 17	1	XVal Session 17-Typing - Text-1		2012-07-11 10:13:40.317000
	Edit pad (rev 220)		Jamey	cv409	XVal Session 17	1	XVal Session 17-Typing - Text-1		2012-07-11 10:13:40.741000
	Edit pad (rev 221)		Matt	cv310	XVal Session 17	1	XVal Session 17-Typing - Text-1		2012-07-11 10:13:40.752000
	Edit pad (rev 222)		sean	cv372	XVal Session 17	1	XVal Session 17-Typing - Text-1		2012-07-11 10:13:40.823000
	Edit pad (rev 223)		charles	cv410	XVal Session 17	1	XVal Session 17-Typing - Text-1		2012-07-11 10:13:40.837000
	Edit pad (rev 224)		Matt	cv310	XVal Session 17	1	XVal Session 17-Typing - Text-1		2012-07-11 10:13:41.249000
	Edit pad (rev 225)		Jamey	cv409	XVal Session 17	1	XVal Session 17-Typing - Text-1		2012-07-11 10:13:41.259000
	Edit pad (rev 226)		sean	cv372	XVal Session 17	1	XVal Session 17-Typing - Text-1		2012-07-11 10:13:41.343000
	Edit pad (rev 227)		charles	cv410	XVal Session 17	1	XVal Session 17-Typing - Text-1		2012-07-11 10:13:41.347000
	Edit pad (rev 228)		Matt	cv310	XVal Session 17	1	XVal Session 17-Typing - Text-1		2012-07-11 10:13:41.748000
	Edit pad (rev 229)		Jamey	cv409	XVal Session 17	1	XVal Session 17-Typing - Text-1		2012-07-11 10:13:41.765000
	Edit pad (rev 230)		Matt	cv310	XVal Session 17	1	XVal Session 17-Typing - Text-1		2012-07-11 10:13:42.250000
	Edit pad (rev 231)		charles	cv410	XVal Session 17	1	XVal Session 17-Typing - Text-1		2012-07-11 10:13:42.271000
	Edit pad (rev 232)		Jamey	cv409	XVal Session 17	1	XVal Session 17-Typing - Text-1		2012-07-11 10:13:42.273000
	Edit pad (rev 233)		sean	cv372	XVal Session 17	1	XVal Session 17-Typing - Text-1		2012-07-11 10:13:42.327000
	Edit pad (rev 234)		Matt	cv310	XVal Session 17	1	XVal Session 17-Typing - Text-1		2012-07-11 10:13:42.749000
	Edit pad (rev 235)		Jamey	cv409	XVal Session 17	1	XVal Session 17-Typing - Text-1		2012-07-11 10:13:42.772000
	Edit pad (rev 236)		charles	cv410	XVal Session 17	1	XVal Session 17-Typing - Text-1		2012-07-11 10:13:43.092000
	Edit pad (rev 237)		Matt	cv310	XVal Session 17	1	XVal Session 17-Typing - Text-1		2012-07-11 10:13:43.249000
	Edit pad (rev 238)		Jamey	cv409	XVal Session 17	1	XVal Session 17-Typing - Text-1		2012-07-11 10:13:43.273000
	Edit pad (rev 239)		sean	cv372	XVal Session 17	1	XVal Session 17-Typing - Text-1		2012-07-11 10:13:43.472000
	Edit pad (rev 240)		Matt	cv310	XVal Session 17	1	XVal Session 17-Typing - Text-1		2012-07-11 10:13:43.751000
	Edit pad (rev 241)		Jamey	cv409	XVal Session 17	1	XVal Session 17-Typing - Text-1		2012-07-11 10:13:43.790000
	Edit pad (rev 242)		charles	cv410	XVal Session 17	1	XVal Session 17-Typing - Text-1		2012-07-11 10:13:43.875000
	Edit pad (rev 243)		sean	cv372	XVal Session 17	1	XVal Session 17-Typing - Text-1		2012-07-11 10:13:43.977000
	Edit pad (rev 244)		Jamey	cv409	XVal Session 17	1	XVal Session 17-Typing - Text-1		2012-07-11 10:13:44.291000
	Edit pad (rev 245)		Matt	cv310	XVal Session 17	1	XVal Session 17-Typing - Text-1		2012-07-11 10:13:44.413000
	Edit pad (rev 246)		sean	cv372	XVal Session 17	1	XVal Session 17-Typing - Text-1		2012-07-11 10:13:44.475000
	Edit pad (rev 247)		Jamey	cv409	XVal Session 17	1	XVal Session 17-Typing - Text-1		2012-07-11 10:13:44.791000
	Edit pad (rev 248)		charles	cv410	XVal Session 17	1	XVal Session 17-Typing - Text-1		2012-07-11 10:13:44.945000
	Edit pad (rev 249)		Matt	cv310	XVal Session 17	1	XVal Session 17-Typing - Text-1		2012-07-11 10:13:44.973000
	Edit pad (rev 250)		sean	cv372	XVal Session 17	1	XVal Session 17-Typing - Text-1		2012-07-11 10:13:44.974000
	Edit pad (rev 251)		Matt	cv310	XVal Session 17	1	XVal Session 17-Typing - Text-1		2012-07-11 10:13:45.431000
	Edit pad (rev 252)		Jamey	cv409	XVal Session 17	1	XVal Session 17-Typing - Text-1		2012-07-11 10:13:45.464000
	Edit pad (rev 253)		sean	cv372	XVal Session 17	1	XVal Session 17-Typing - Text-1		2012-07-11 10:13:45.477000
	Edit pad (rev 254)		charles	cv410	XVal Session 17	1	XVal Session 17-Typing - Text-1		2012-07-11 10:13:45.718000
	Edit pad (rev 255)		Matt	cv310	XVal Session 17	1	XVal Session 17-Typing - Text-1		2012-07-11 10:13:45.933000
	Edit pad (rev 256)		Jamey	cv409	XVal Session 17	1	XVal Session 17-Typing - Text-1		2012-07-11 10:13:45.979000
	Edit pad (rev 257)		sean	cv372	XVal Session 17	1	XVal Session 17-Typing - Text-1		2012-07-11 10:13:45.981000
	Edit pad (rev 258)		charles	cv410	XVal Session 17	1	XVal Session 17-Typing - Text-1		2012-07-11 10:13:46.228000
	Edit pad (rev 259)		Matt	cv310	XVal Session 17	1	XVal Session 17-Typing - Text-1		2012-07-11 10:13:46.434000
	Edit pad (rev 260)		Jamey	cv409	XVal Session 17	1	XVal Session 17-Typing - Text-1		2012-07-11 10:13:46.489000
	Edit pad (rev 261)		sean	cv372	XVal Session 17	1	XVal Session 17-Typing - Text-1		2012-07-11 10:13:46.491000
	Edit pad (rev 262)		charles	cv410	XVal Session 17	1	XVal Session 17-Typing - Text-1		2012-07-11 10:13:46.736000
	Edit pad (rev 263)		Matt	cv310	XVal Session 17	1	XVal Session 17-Typing - Text-1		2012-07-11 10:13:46.973000
	Edit pad (rev 264)		Jamey	cv409	XVal Session 17	1	XVal Session 17-Typing - Text-1		2012-07-11 10:13:46.991000
	Edit pad (rev 265)		sean	cv372	XVal Session 17	1	XVal Session 17-Typing - Text-1		2012-07-11 10:13:47.019000
	Edit pad (rev 266)		Matt	cv310	XVal Session 17	1	XVal Session 17-Typing - Text-1		2012-07-11 10:13:47.437000
	Edit pad (rev 267)		sean	cv372	XVal Session 17	1	XVal Session 17-Typing - Text-1		2012-07-11 10:13:47.583000
	Edit pad (rev 268)		Matt	cv310	XVal Session 17	1	XVal Session 17-Typing - Text-1		2012-07-11 10:13:47.942000
	Edit pad (rev 269)		Jamey	cv409	XVal Session 17	1	XVal Session 17-Typing - Text-1		2012-07-11 10:13:47.997000
	Edit pad (rev 270)		sean	cv372	XVal Session 17	1	XVal Session 17-Typing - Text-1		2012-07-11 10:13:48.091000
	Edit pad (rev 271)		Matt	cv310	XVal Session 17	1	XVal Session 17-Typing - Text-1		2012-07-11 10:13:48.457000
	Edit pad (rev 272)		Jamey	cv409	XVal Session 17	1	XVal Session 17-Typing - Text-1		2012-07-11 10:13:48.511000
	Edit pad (rev 273)		sean	cv372	XVal Session 17	1	XVal Session 17-Typing - Text-1		2012-07-11 10:13:48.592000
	Edit pad (rev 274)		Matt	cv310	XVal Session 17	1	XVal Session 17-Typing - Text-1		2012-07-11 10:13:48.967000
	Edit pad (rev 275)		Jamey	cv409	XVal Session 17	1	XVal Session 17-Typing - Text-1		2012-07-11 10:13:49.021000
	Edit pad (rev 276)		sean	cv372	XVal Session 17	1	XVal Session 17-Typing - Text-1		2012-07-11 10:13:49.108000
	Edit pad (rev 277)		charles	cv410	XVal Session 17	1	XVal Session 17-Typing - Text-1		2012-07-11 10:13:49.345000
	Edit pad (rev 278)		Matt	cv310	XVal Session 17	1	XVal Session 17-Typing - Text-1		2012-07-11 10:13:49.474000
	Edit pad (rev 279)		Jamey	cv409	XVal Session 17	1	XVal Session 17-Typing - Text-1		2012-07-11 10:13:49.521000
	Edit pad (rev 280)		sean	cv372	XVal Session 17	1	XVal Session 17-Typing - Text-1		2012-07-11 10:13:49.713000
	Edit pad (rev 281)		charles	cv410	XVal Session 17	1	XVal Session 17-Typing - Text-1		2012-07-11 10:13:49.844000
	Edit pad (rev 282)		Matt	cv310	XVal Session 17	1	XVal Session 17-Typing - Text-1		2012-07-11 10:13:49.985000
	Edit pad (rev 283)		Jamey	cv409	XVal Session 17	1	XVal Session 17-Typing - Text-1		2012-07-11 10:13:50.021000
	Edit pad (rev 284)		sean	cv372	XVal Session 17	1	XVal Session 17-Typing - Text-1		2012-07-11 10:13:50.213000
	Edit pad (rev 285)		charles	cv410	XVal Session 17	1	XVal Session 17-Typing - Text-1		2012-07-11 10:13:50.347000
	Edit pad (rev 286)		Matt	cv310	XVal Session 17	1	XVal Session 17-Typing - Text-1		2012-07-11 10:13:50.483000
	Edit pad (rev 287)		Jamey	cv409	XVal Session 17	1	XVal Session 17-Typing - Text-1		2012-07-11 10:13:50.550000
	Edit pad (rev 288)		sean	cv372	XVal Session 17	1	XVal Session 17-Typing - Text-1		2012-07-11 10:13:50.717000
	Edit pad (rev 289)		charles	cv410	XVal Session 17	1	XVal Session 17-Typing - Text-1		2012-07-11 10:13:50.846000
	Edit pad (rev 290)		Matt	cv310	XVal Session 17	1	XVal Session 17-Typing - Text-1		2012-07-11 10:13:50.987000
	Edit pad (rev 291)		Jamey	cv409	XVal Session 17	1	XVal Session 17-Typing - Text-1		2012-07-11 10:13:51.064000
	Edit pad (rev 292)		sean	cv372	XVal Session 17	1	XVal Session 17-Typing - Text-1		2012-07-11 10:13:51.214000
	Edit pad (rev 293)		charles	cv410	XVal Session 17	1	XVal Session 17-Typing - Text-1		2012-07-11 10:13:51.345000
	Edit pad (rev 294)		Jamey	cv409	XVal Session 17	1	XVal Session 17-Typing - Text-1		2012-07-11 10:13:51.560000
	Edit pad (rev 295)		sean	cv372	XVal Session 17	1	XVal Session 17-Typing - Text-1		2012-07-11 10:13:51.726000
	Edit pad (rev 296)		Matt	cv310	XVal Session 17	1	XVal Session 17-Typing - Text-1		2012-07-11 10:13:51.914000
	Edit pad (rev 297)		Jamey	cv409	XVal Session 17	1	XVal Session 17-Typing - Text-1		2012-07-11 10:13:52.070000
	Edit pad (rev 298)		sean	cv372	XVal Session 17	1	XVal Session 17-Typing - Text-1		2012-07-11 10:13:52.226000
	Edit pad (rev 299)		Matt	cv310	XVal Session 17	1	XVal Session 17-Typing - Text-1		2012-07-11 10:13:52.420000
	Edit pad (rev 300)		charles	cv410	XVal Session 17	1	XVal Session 17-Typing - Text-1		2012-07-11 10:13:52.544000
	Edit pad (rev 301)		Jamey	cv409	XVal Session 17	1	XVal Session 17-Typing - Text-1		2012-07-11 10:13:52.567000
	Edit pad (rev 302)		sean	cv372	XVal Session 17	1	XVal Session 17-Typing - Text-1		2012-07-11 10:13:52.726000
	Edit pad (rev 303)		Matt	cv310	XVal Session 17	1	XVal Session 17-Typing - Text-1		2012-07-11 10:13:52.920000
	Edit pad (rev 304)		Jamey	cv409	XVal Session 17	1	XVal Session 17-Typing - Text-1		2012-07-11 10:13:53.068000
	Edit pad (rev 305)		charles	cv410	XVal Session 17	1	XVal Session 17-Typing - Text-1		2012-07-11 10:13:53.187000
	Edit pad (rev 306)		sean	cv372	XVal Session 17	1	XVal Session 17-Typing - Text-1		2012-07-11 10:13:53.224000
	Edit pad (rev 307)		Matt	cv310	XVal Session 17	1	XVal Session 17-Typing - Text-1		2012-07-11 10:13:53.420000
	Edit pad (rev 308)		Jamey	cv409	XVal Session 17	1	XVal Session 17-Typing - Text-1		2012-07-11 10:13:53.568000
	Edit pad (rev 309)		sean	cv372	XVal Session 17	1	XVal Session 17-Typing - Text-1		2012-07-11 10:13:53.733000
	Edit pad (rev 310)		charles	cv410	XVal Session 17	1	XVal Session 17-Typing - Text-1		2012-07-11 10:13:53.772000
	Edit pad (rev 311)		Matt	cv310	XVal Session 17	1	XVal Session 17-Typing - Text-1		2012-07-11 10:13:53.918000
	Edit pad (rev 312)		Jamey	cv409	XVal Session 17	1	XVal Session 17-Typing - Text-1		2012-07-11 10:13:54.070000
	Edit pad (rev 313)		sean	cv372	XVal Session 17	1	XVal Session 17-Typing - Text-1		2012-07-11 10:13:54.227000
	Edit pad (rev 314)		charles	cv410	XVal Session 17	1	XVal Session 17-Typing - Text-1		2012-07-11 10:13:54.268000
	Edit pad (rev 315)		Matt	cv310	XVal Session 17	1	XVal Session 17-Typing - Text-1		2012-07-11 10:13:54.422000
	Edit pad (rev 316)		Jamey	cv409	XVal Session 17	1	XVal Session 17-Typing - Text-1		2012-07-11 10:13:54.569000
	Edit pad (rev 317)		sean	cv372	XVal Session 17	1	XVal Session 17-Typing - Text-1		2012-07-11 10:13:54.726000
	Edit pad (rev 318)		charles	cv410	XVal Session 17	1	XVal Session 17-Typing - Text-1		2012-07-11 10:13:54.768000
	Edit pad (rev 319)		Matt	cv310	XVal Session 17	1	XVal Session 17-Typing - Text-1		2012-07-11 10:13:54.919000
	Edit pad (rev 320)		Jamey	cv409	XVal Session 17	1	XVal Session 17-Typing - Text-1		2012-07-11 10:13:55.075000
	Edit pad (rev 321)		sean	cv372	XVal Session 17	1	XVal Session 17-Typing - Text-1		2012-07-11 10:13:55.233000
	Edit pad (rev 322)		Matt	cv310	XVal Session 17	1	XVal Session 17-Typing - Text-1		2012-07-11 10:13:55.418000
	Edit pad (rev 323)		Jamey	cv409	XVal Session 17	1	XVal Session 17-Typing - Text-1		2012-07-11 10:13:55.583000
	Edit pad (rev 324)		charles	cv410	XVal Session 17	1	XVal Session 17-Typing - Text-1		2012-07-11 10:13:55.589000
	Edit pad (rev 325)		sean	cv372	XVal Session 17	1	XVal Session 17-Typing - Text-1		2012-07-11 10:13:55.730000
	Edit pad (rev 326)		Jamey	cv409	XVal Session 17	1	XVal Session 17-Typing - Text-1		2012-07-11 10:13:56.085000
	Edit pad (rev 327)		Matt	cv310	XVal Session 17	1	XVal Session 17-Typing - Text-1		2012-07-11 10:13:56.352000
	Edit pad (rev 328)		charles	cv410	XVal Session 17	1	XVal Session 17-Typing - Text-1		2012-07-11 10:13:56.368000
	Edit pad (rev 329)		sean	cv372	XVal Session 17	1	XVal Session 17-Typing - Text-1		2012-07-11 10:13:56.401000
	Edit pad (rev 330)		Jamey	cv409	XVal Session 17	1	XVal Session 17-Typing - Text-1		2012-07-11 10:13:56.585000
	Edit pad (rev 331)		Matt	cv310	XVal Session 17	1	XVal Session 17-Typing - Text-1		2012-07-11 10:13:56.866000
	Edit pad (rev 332)		charles	cv410	XVal Session 17	1	XVal Session 17-Typing - Text-1		2012-07-11 10:13:56.879000
	Edit pad (rev 333)		sean	cv372	XVal Session 17	1	XVal Session 17-Typing - Text-1		2012-07-11 10:13:56.904000
	Edit pad (rev 334)		Jamey	cv409	XVal Session 17	1	XVal Session 17-Typing - Text-1		2012-07-11 10:13:57.085000
	Edit pad (rev 335)		Matt	cv310	XVal Session 17	1	XVal Session 17-Typing - Text-1		2012-07-11 10:13:57.372000
	Edit pad (rev 336)		charles	cv410	XVal Session 17	1	XVal Session 17-Typing - Text-1		2012-07-11 10:13:57.390000
	Edit pad (rev 337)		sean	cv372	XVal Session 17	1	XVal Session 17-Typing - Text-1		2012-07-11 10:13:57.414000
	Edit pad (rev 338)		Jamey	cv409	XVal Session 17	1	XVal Session 17-Typing - Text-1		2012-07-11 10:13:57.583000
	Edit pad (rev 339)		sean	cv372	XVal Session 17	1	XVal Session 17-Typing - Text-1		2012-07-11 10:13:57.914000
	Edit pad (rev 340)		Jamey	cv409	XVal Session 17	1	XVal Session 17-Typing - Text-1		2012-07-11 10:13:58.083000
	Edit pad (rev 341)		Matt	cv310	XVal Session 17	1	XVal Session 17-Typing - Text-1		2012-07-11 10:13:58.341000
	Edit pad (rev 342)		sean	cv372	XVal Session 17	1	XVal Session 17-Typing - Text-1		2012-07-11 10:13:58.413000
	Edit pad (rev 343)		Jamey	cv409	XVal Session 17	1	XVal Session 17-Typing - Text-1		2012-07-11 10:13:58.588000
	Edit pad (rev 344)		charles	cv410	XVal Session 17	1	XVal Session 17-Typing - Text-1		2012-07-11 10:13:58.717000
	Edit pad (rev 345)		Matt	cv310	XVal Session 17	1	XVal Session 17-Typing - Text-1		2012-07-11 10:13:58.852000
	Edit pad (rev 346)		sean	cv372	XVal Session 17	1	XVal Session 17-Typing - Text-1		2012-07-11 10:13:58.912000
	Edit pad (rev 347)		Jamey	cv409	XVal Session 17	1	XVal Session 17-Typing - Text-1		2012-07-11 10:13:59.090000
	Edit pad (rev 348)		Matt	cv310	XVal Session 17	1	XVal Session 17-Typing - Text-1		2012-07-11 10:13:59.357000
	Edit pad (rev 349)		sean	cv372	XVal Session 17	1	XVal Session 17-Typing - Text-1		2012-07-11 10:13:59.413000
	Edit pad (rev 350)		charles	cv410	XVal Session 17	1	XVal Session 17-Typing - Text-1		2012-07-11 10:13:59.435000
	Edit pad (rev 351)		Jamey	cv409	XVal Session 17	1	XVal Session 17-Typing - Text-1		2012-07-11 10:13:59.591000
	Edit pad (rev 352)		Matt	cv310	XVal Session 17	1	XVal Session 17-Typing - Text-1		2012-07-11 10:13:59.857000
	Edit pad (rev 353)		sean	cv372	XVal Session 17	1	XVal Session 17-Typing - Text-1		2012-07-11 10:13:59.920000
	Edit pad (rev 354)		charles	cv410	XVal Session 17	1	XVal Session 17-Typing - Text-1		2012-07-11 10:13:59.956000
	Edit pad (rev 355)		Jamey	cv409	XVal Session 17	1	XVal Session 17-Typing - Text-1		2012-07-11 10:14:00.100000
	Edit pad (rev 356)		Matt	cv310	XVal Session 17	1	XVal Session 17-Typing - Text-1		2012-07-11 10:14:00.357000
	Edit pad (rev 357)		sean	cv372	XVal Session 17	1	XVal Session 17-Typing - Text-1		2012-07-11 10:14:00.418000
	Edit pad (rev 358)		charles	cv410	XVal Session 17	1	XVal Session 17-Typing - Text-1		2012-07-11 10:14:00.457000
	Edit pad (rev 359)		Matt	cv310	XVal Session 17	1	XVal Session 17-Typing - Text-1		2012-07-11 10:14:00.859000
	Edit pad (rev 360)		sean	cv372	XVal Session 17	1	XVal Session 17-Typing - Text-1		2012-07-11 10:14:00.916000
	Edit pad (rev 361)		Jamey	cv409	XVal Session 17	1	XVal Session 17-Typing - Text-1		2012-07-11 10:14:00.948000
	Edit pad (rev 362)		charles	cv410	XVal Session 17	1	XVal Session 17-Typing - Text-1		2012-07-11 10:14:00.970000
	Edit pad (rev 363)		Matt	cv310	XVal Session 17	1	XVal Session 17-Typing - Text-1		2012-07-11 10:14:01.357000
	Edit pad (rev 364)		sean	cv372	XVal Session 17	1	XVal Session 17-Typing - Text-1		2012-07-11 10:14:01.427000
	Edit pad (rev 365)		Jamey	cv409	XVal Session 17	1	XVal Session 17-Typing - Text-1		2012-07-11 10:14:01.444000
	Edit pad (rev 366)		Matt	cv310	XVal Session 17	1	XVal Session 17-Typing - Text-1		2012-07-11 10:14:01.858000
	Edit pad (rev 367)		charles	cv410	XVal Session 17	1	XVal Session 17-Typing - Text-1		2012-07-11 10:14:01.882000
	Edit pad (rev 368)		sean	cv372	XVal Session 17	1	XVal Session 17-Typing - Text-1		2012-07-11 10:14:01.940000
	Edit pad (rev 369)		sean	cv372	XVal Session 17	1	XVal Session 17-Typing - Text-1		2012-07-11 10:14:02.445000
	Edit pad (rev 370)		Matt	cv310	XVal Session 17	1	XVal Session 17-Typing - Text-1		2012-07-11 10:14:02.481000
	Edit pad (rev 371)		charles	cv410	XVal Session 17	1	XVal Session 17-Typing - Text-1		2012-07-11 10:14:02.587000
	Edit pad (rev 372)		sean	cv372	XVal Session 17	1	XVal Session 17-Typing - Text-1		2012-07-11 10:14:02.947000
	Edit pad (rev 373)		Matt	cv310	XVal Session 17	1	XVal Session 17-Typing - Text-1		2012-07-11 10:14:02.990000
	Edit pad (rev 374)		Jamey	cv409	XVal Session 17	1	XVal Session 17-Typing - Text-1		2012-07-11 10:14:03.045000
	Edit pad (rev 375)		charles	cv410	XVal Session 17	1	XVal Session 17-Typing - Text-1		2012-07-11 10:14:03.156000
	Edit pad (rev 376)		sean	cv372	XVal Session 17	1	XVal Session 17-Typing - Text-1		2012-07-11 10:14:03.446000
	Edit pad (rev 377)		Matt	cv310	XVal Session 17	1	XVal Session 17-Typing - Text-1		2012-07-11 10:14:03.500000
	Edit pad (rev 378)		Jamey	cv409	XVal Session 17	1	XVal Session 17-Typing - Text-1		2012-07-11 10:14:03.545000
	Edit pad (rev 379)		charles	cv410	XVal Session 17	1	XVal Session 17-Typing - Text-1		2012-07-11 10:14:03.671000
	Edit pad (rev 380)		sean	cv372	XVal Session 17	1	XVal Session 17-Typing - Text-1		2012-07-11 10:14:03.945000
	Edit pad (rev 381)		Matt	cv310	XVal Session 17	1	XVal Session 17-Typing - Text-1		2012-07-11 10:14:04.009000
	Edit pad (rev 382)		charles	cv410	XVal Session 17	1	XVal Session 17-Typing - Text-1		2012-07-11 10:14:04.160000
	Edit pad (rev 383)		Jamey	cv409	XVal Session 17	1	XVal Session 17-Typing - Text-1		2012-07-11 10:14:04.291000
	Edit pad (rev 384)		sean	cv372	XVal Session 17	1	XVal Session 17-Typing - Text-1		2012-07-11 10:14:04.444000
	Edit pad (rev 385)		Matt	cv310	XVal Session 17	1	XVal Session 17-Typing - Text-1		2012-07-11 10:14:04.515000
	Edit pad (rev 386)		charles	cv410	XVal Session 17	1	XVal Session 17-Typing - Text-1		2012-07-11 10:14:04.662000
	Edit pad (rev 387)		Jamey	cv409	XVal Session 17	1	XVal Session 17-Typing - Text-1		2012-07-11 10:14:04.789000
	Edit pad (rev 388)		Matt	cv310	XVal Session 17	1	XVal Session 17-Typing - Text-1		2012-07-11 10:14:05.014000
	Edit pad (rev 389)		charles	cv410	XVal Session 17	1	XVal Session 17-Typing - Text-1		2012-07-11 10:14:05.176000
	Edit pad (rev 390)		Jamey	cv409	XVal Session 17	1	XVal Session 17-Typing - Text-1		2012-07-11 10:14:05.304000
	Edit pad (rev 391)		sean	cv372	XVal Session 17	1	XVal Session 17-Typing - Text-1		2012-07-11 10:14:05.327000
	Edit pad (rev 392)		Matt	cv310	XVal Session 17	1	XVal Session 17-Typing - Text-1		2012-07-11 10:14:05.512000
	Edit pad (rev 393)		sean	cv372	XVal Session 17	1	XVal Session 17-Typing - Text-1		2012-07-11 10:14:05.836000
	Edit pad (rev 394)		Matt	cv310	XVal Session 17	1	XVal Session 17-Typing - Text-1		2012-07-11 10:14:06.142000
	Edit pad (rev 395)		sean	cv372	XVal Session 17	1	XVal Session 17-Typing - Text-1		2012-07-11 10:14:06.398000
	Edit pad (rev 396)		Jamey	cv409	XVal Session 17	1	XVal Session 17-Typing - Text-1		2012-07-11 10:14:06.487000
	Edit pad (rev 397)		Matt	cv310	XVal Session 17	1	XVal Session 17-Typing - Text-1		2012-07-11 10:14:06.644000
	Edit pad (rev 398)		sean	cv372	XVal Session 17	1	XVal Session 17-Typing - Text-1		2012-07-11 10:14:06.843000
	Edit pad (rev 399)		charles	cv410	XVal Session 17	1	XVal Session 17-Typing - Text-1		2012-07-11 10:14:06.951000
	Edit pad (rev 400)		Jamey	cv409	XVal Session 17	1	XVal Session 17-Typing - Text-1		2012-07-11 10:14:06.989000
	Edit pad (rev 401)		sean	cv372	XVal Session 17	1	XVal Session 17-Typing - Text-1		2012-07-11 10:14:07.336000
	Edit pad (rev 402)		Jamey	cv409	XVal Session 17	1	XVal Session 17-Typing - Text-1		2012-07-11 10:14:07.490000
	Edit pad (rev 403)		sean	cv372	XVal Session 17	1	XVal Session 17-Typing - Text-1		2012-07-11 10:14:07.835000
	Edit pad (rev 404)		Jamey	cv409	XVal Session 17	1	XVal Session 17-Typing - Text-1		2012-07-11 10:14:08.139000
	Edit pad (rev 405)		charles	cv410	XVal Session 17	1	XVal Session 17-Typing - Text-1		2012-07-11 10:14:08.331000
	Edit pad (rev 406)		sean	cv372	XVal Session 17	1	XVal Session 17-Typing - Text-1		2012-07-11 10:14:08.344000
	Edit pad (rev 407)		Matt	cv310	XVal Session 17	1	XVal Session 17-Typing - Text-1		2012-07-11 10:14:08.541000
	Edit pad (rev 408)		Jamey	cv409	XVal Session 17	1	XVal Session 17-Typing - Text-1		2012-07-11 10:14:08.652000
	Edit pad (rev 409)		sean	cv372	XVal Session 17	1	XVal Session 17-Typing - Text-1		2012-07-11 10:14:08.853000
	Edit pad (rev 410)		Matt	cv310	XVal Session 17	1	XVal Session 17-Typing - Text-1		2012-07-11 10:14:09.045000
	Edit pad (rev 411)		Jamey	cv409	XVal Session 17	1	XVal Session 17-Typing - Text-1		2012-07-11 10:14:09.161000
	Edit pad (rev 412)		sean	cv372	XVal Session 17	1	XVal Session 17-Typing - Text-1		2012-07-11 10:14:09.353000
	Edit pad (rev 413)		Matt	cv310	XVal Session 17	1	XVal Session 17-Typing - Text-1		2012-07-11 10:14:09.543000
	Edit pad (rev 414)		charles	cv410	XVal Session 17	1	XVal Session 17-Typing - Text-1		2012-07-11 10:14:09.599000
	Edit pad (rev 415)		Jamey	cv409	XVal Session 17	1	XVal Session 17-Typing - Text-1		2012-07-11 10:14:09.661000
	Edit pad (rev 416)		sean	cv372	XVal Session 17	1	XVal Session 17-Typing - Text-1		2012-07-11 10:14:09.860000
	Edit pad (rev 417)		Matt	cv310	XVal Session 17	1	XVal Session 17-Typing - Text-1		2012-07-11 10:14:10.045000
	Edit pad (rev 418)		Jamey	cv409	XVal Session 17	1	XVal Session 17-Typing - Text-1		2012-07-11 10:14:10.161000
	Edit pad (rev 419)		sean	cv372	XVal Session 17	1	XVal Session 17-Typing - Text-1		2012-07-11 10:14:10.352000
	Edit pad (rev 420)		charles	cv410	XVal Session 17	1	XVal Session 17-Typing - Text-1		2012-07-11 10:14:10.401000
	Edit pad (rev 421)		Matt	cv310	XVal Session 17	1	XVal Session 17-Typing - Text-1		2012-07-11 10:14:10.550000
	Edit pad (rev 422)		Jamey	cv409	XVal Session 17	1	XVal Session 17-Typing - Text-1		2012-07-11 10:14:10.662000
	Edit pad (rev 423)		sean	cv372	XVal Session 17	1	XVal Session 17-Typing - Text-1		2012-07-11 10:14:10.851000
	Edit pad (rev 424)		charles	cv410	XVal Session 17	1	XVal Session 17-Typing - Text-1		2012-07-11 10:14:10.915000
	Edit pad (rev 425)		Matt	cv310	XVal Session 17	1	XVal Session 17-Typing - Text-1		2012-07-11 10:14:11.049000
	Edit pad (rev 426)		Jamey	cv409	XVal Session 17	1	XVal Session 17-Typing - Text-1		2012-07-11 10:14:11.171000
	Edit pad (rev 427)		sean	cv372	XVal Session 17	1	XVal Session 17-Typing - Text-1		2012-07-11 10:14:11.355000
	Edit pad (rev 428)		charles	cv410	XVal Session 17	1	XVal Session 17-Typing - Text-1		2012-07-11 10:14:11.427000
	Edit pad (rev 429)		Jamey	cv409	XVal Session 17	1	XVal Session 17-Typing - Text-1		2012-07-11 10:14:11.844000
	Edit pad (rev 430)		sean	cv372	XVal Session 17	1	XVal Session 17-Typing - Text-1		2012-07-11 10:14:11.852000
	Edit pad (rev 431)		charles	cv410	XVal Session 17	1	XVal Session 17-Typing - Text-1		2012-07-11 10:14:11.929000
	Edit pad (rev 432)		Matt	cv310	XVal Session 17	1	XVal Session 17-Typing - Text-1		2012-07-11 10:14:12.228000
	Edit pad (rev 433)		Jamey	cv409	XVal Session 17	1	XVal Session 17-Typing - Text-1		2012-07-11 10:14:12.343000
	Edit pad (rev 434)		sean	cv372	XVal Session 17	1	XVal Session 17-Typing - Text-1		2012-07-11 10:14:12.351000
	Edit pad (rev 435)		charles	cv410	XVal Session 17	1	XVal Session 17-Typing - Text-1		2012-07-11 10:14:12.423000
	Edit pad (rev 436)		Matt	cv310	XVal Session 17	1	XVal Session 17-Typing - Text-1		2012-07-11 10:14:12.732000
	Edit pad (rev 437)		sean	cv372	XVal Session 17	1	XVal Session 17-Typing - Text-1		2012-07-11 10:14:12.853000
	Edit pad (rev 438)		Jamey	cv409	XVal Session 17	1	XVal Session 17-Typing - Text-1		2012-07-11 10:14:12.913000
	Edit pad (rev 439)		charles	cv410	XVal Session 17	1	XVal Session 17-Typing - Text-1		2012-07-11 10:14:12.928000
	Edit pad (rev 440)		Matt	cv310	XVal Session 17	1	XVal Session 17-Typing - Text-1		2012-07-11 10:14:13.236000
	Edit pad (rev 441)		sean	cv372	XVal Session 17	1	XVal Session 17-Typing - Text-1		2012-07-11 10:14:13.350000
	Edit pad (rev 442)		Jamey	cv409	XVal Session 17	1	XVal Session 17-Typing - Text-1		2012-07-11 10:14:13.416000
	Edit pad (rev 443)		Matt	cv310	XVal Session 17	1	XVal Session 17-Typing - Text-1		2012-07-11 10:14:13.733000
	Edit pad (rev 444)		sean	cv372	XVal Session 17	1	XVal Session 17-Typing - Text-1		2012-07-11 10:14:13.850000
	Edit pad (rev 445)		Jamey	cv409	XVal Session 17	1	XVal Session 17-Typing - Text-1		2012-07-11 10:14:13.915000
	Edit pad (rev 446)		charles	cv410	XVal Session 17	1	XVal Session 17-Typing - Text-1		2012-07-11 10:14:13.942000
	Edit pad (rev 447)		Matt	cv310	XVal Session 17	1	XVal Session 17-Typing - Text-1		2012-07-11 10:14:14.233000
	Edit pad (rev 448)		sean	cv372	XVal Session 17	1	XVal Session 17-Typing - Text-1		2012-07-11 10:14:14.364000
	Edit pad (rev 449)		Jamey	cv409	XVal Session 17	1	XVal Session 17-Typing - Text-1		2012-07-11 10:14:14.426000
	Edit pad (rev 450)		charles	cv410	XVal Session 17	1	XVal Session 17-Typing - Text-1		2012-07-11 10:14:14.478000
	Edit pad (rev 451)		Matt	cv310	XVal Session 17	1	XVal Session 17-Typing - Text-1		2012-07-11 10:14:14.733000
	Edit pad (rev 452)		sean	cv372	XVal Session 17	1	XVal Session 17-Typing - Text-1		2012-07-11 10:14:14.858000
	Edit pad (rev 453)		Jamey	cv409	XVal Session 17	1	XVal Session 17-Typing - Text-1		2012-07-11 10:14:14.926000
	Edit pad (rev 454)		charles	cv410	XVal Session 17	1	XVal Session 17-Typing - Text-1		2012-07-11 10:14:14.986000
	Edit pad (rev 455)		Matt	cv310	XVal Session 17	1	XVal Session 17-Typing - Text-1		2012-07-11 10:14:15.232000
	Edit pad (rev 456)		sean	cv372	XVal Session 17	1	XVal Session 17-Typing - Text-1		2012-07-11 10:14:15.366000
	Edit pad (rev 457)		Jamey	cv409	XVal Session 17	1	XVal Session 17-Typing - Text-1		2012-07-11 10:14:15.426000
	Edit pad (rev 458)		charles	cv410	XVal Session 17	1	XVal Session 17-Typing - Text-1		2012-07-11 10:14:15.489000
	Edit pad (rev 459)		Matt	cv310	XVal Session 17	1	XVal Session 17-Typing - Text-1		2012-07-11 10:14:15.733000
	Edit pad (rev 460)		Jamey	cv409	XVal Session 17	1	XVal Session 17-Typing - Text-1		2012-07-11 10:14:15.927000
	Edit pad (rev 461)		charles	cv410	XVal Session 17	1	XVal Session 17-Typing - Text-1		2012-07-11 10:14:16.004000
	Edit pad (rev 462)		sean	cv372	XVal Session 17	1	XVal Session 17-Typing - Text-1		2012-07-11 10:14:16.038000
	Edit pad (rev 463)		Matt	cv310	XVal Session 17	1	XVal Session 17-Typing - Text-1		2012-07-11 10:14:16.233000
	Edit pad (rev 464)		Jamey	cv409	XVal Session 17	1	XVal Session 17-Typing - Text-1		2012-07-11 10:14:16.428000
	Edit pad (rev 465)		charles	cv410	XVal Session 17	1	XVal Session 17-Typing - Text-1		2012-07-11 10:14:16.503000
	Edit pad (rev 466)		sean	cv372	XVal Session 17	1	XVal Session 17-Typing - Text-1		2012-07-11 10:14:16.545000
	Edit pad (rev 467)		Matt	cv310	XVal Session 17	1	XVal Session 17-Typing - Text-1		2012-07-11 10:14:16.736000
	Edit pad (rev 468)		Jamey	cv409	XVal Session 17	1	XVal Session 17-Typing - Text-1		2012-07-11 10:14:16.928000
	Edit pad (rev 469)		charles	cv410	XVal Session 17	1	XVal Session 17-Typing - Text-1		2012-07-11 10:14:17.001000
	Edit pad (rev 470)		sean	cv372	XVal Session 17	1	XVal Session 17-Typing - Text-1		2012-07-11 10:14:17.052000
	Edit pad (rev 471)		Matt	cv310	XVal Session 17	1	XVal Session 17-Typing - Text-1		2012-07-11 10:14:17.233000
	Edit pad (rev 472)		Jamey	cv409	XVal Session 17	1	XVal Session 17-Typing - Text-1		2012-07-11 10:14:17.428000
	Edit pad (rev 473)		charles	cv410	XVal Session 17	1	XVal Session 17-Typing - Text-1		2012-07-11 10:14:17.503000
	Edit pad (rev 474)		Jamey	cv409	XVal Session 17	1	XVal Session 17-Typing - Text-1		2012-07-11 10:14:17.929000
	Edit pad (rev 475)		charles	cv410	XVal Session 17	1	XVal Session 17-Typing - Text-1		2012-07-11 10:14:18.007000
	Edit pad (rev 476)		sean	cv372	XVal Session 17	1	XVal Session 17-Typing - Text-1		2012-07-11 10:14:18.084000
	Edit pad (rev 477)		Jamey	cv409	XVal Session 17	1	XVal Session 17-Typing - Text-1		2012-07-11 10:14:18.429000
	Edit pad (rev 478)		charles	cv410	XVal Session 17	1	XVal Session 17-Typing - Text-1		2012-07-11 10:14:18.502000
	Edit pad (rev 479)		Matt	cv310	XVal Session 17	1	XVal Session 17-Typing - Text-1		2012-07-11 10:14:18.567000
	Edit pad (rev 480)		sean	cv372	XVal Session 17	1	XVal Session 17-Typing - Text-1		2012-07-11 10:14:18.571000
	Edit pad (rev 481)		Jamey	cv409	XVal Session 17	1	XVal Session 17-Typing - Text-1		2012-07-11 10:14:18.929000
	Edit pad (rev 482)		Matt	cv310	XVal Session 17	1	XVal Session 17-Typing - Text-1		2012-07-11 10:14:19.060000
	Edit pad (rev 483)		sean	cv372	XVal Session 17	1	XVal Session 17-Typing - Text-1		2012-07-11 10:14:19.224000
	Edit pad (rev 484)		Jamey	cv409	XVal Session 17	1	XVal Session 17-Typing - Text-1		2012-07-11 10:14:19.428000
	Edit pad (rev 485)		sean	cv372	XVal Session 17	1	XVal Session 17-Typing - Text-1		2012-07-11 10:14:19.721000
	Edit pad (rev 486)		charles	cv410	XVal Session 17	1	XVal Session 17-Typing - Text-1		2012-07-11 10:14:19.806000
	Edit pad (rev 487)		Jamey	cv409	XVal Session 17	1	XVal Session 17-Typing - Text-1		2012-07-11 10:14:19.927000
	Edit pad (rev 488)		charles	cv410	XVal Session 17	1	XVal Session 17-Typing - Text-1		2012-07-11 10:14:20.425000
	Edit pad (rev 489)		Jamey	cv409	XVal Session 17	1	XVal Session 17-Typing - Text-1		2012-07-11 10:14:20.429000
	Edit pad (rev 490)		Matt	cv310	XVal Session 17	1	XVal Session 17-Typing - Text-1		2012-07-11 10:14:20.808000
	Edit pad (rev 491)		sean	cv372	XVal Session 17	1	XVal Session 17-Typing - Text-1		2012-07-11 10:14:20.854000
	Edit pad (rev 492)		charles	cv410	XVal Session 17	1	XVal Session 17-Typing - Text-1		2012-07-11 10:14:20.923000
	Edit pad (rev 493)		Jamey	cv409	XVal Session 17	1	XVal Session 17-Typing - Text-1		2012-07-11 10:14:20.927000
	Edit pad (rev 494)		sean	cv372	XVal Session 17	1	XVal Session 17-Typing - Text-1		2012-07-11 10:14:21.369000
	Edit pad (rev 495)		Jamey	cv409	XVal Session 17	1	XVal Session 17-Typing - Text-1		2012-07-11 10:14:21.428000
	Edit pad (rev 496)		charles	cv410	XVal Session 17	1	XVal Session 17-Typing - Text-1		2012-07-11 10:14:21.811000
	Edit pad (rev 497)		Jamey	cv409	XVal Session 17	1	XVal Session 17-Typing - Text-1		2012-07-11 10:14:21.950000
	Edit pad (rev 498)		Matt	cv310	XVal Session 17	1	XVal Session 17-Typing - Text-1		2012-07-11 10:14:21.995000
	Edit pad (rev 499)		charles	cv410	XVal Session 17	1	XVal Session 17-Typing - Text-1		2012-07-11 10:14:22.314000
	Edit pad (rev 500)		Jamey	cv409	XVal Session 17	1	XVal Session 17-Typing - Text-1		2012-07-11 10:14:22.468000
	Edit pad (rev 501)		Matt	cv310	XVal Session 17	1	XVal Session 17-Typing - Text-1		2012-07-11 10:14:22.496000
	Edit pad (rev 502)		charles	cv410	XVal Session 17	1	XVal Session 17-Typing - Text-1		2012-07-11 10:14:22.827000
	Edit pad (rev 503)		Jamey	cv409	XVal Session 17	1	XVal Session 17-Typing - Text-1		2012-07-11 10:14:22.976000
	Edit pad (rev 504)		charles	cv410	XVal Session 17	1	XVal Session 17-Typing - Text-1		2012-07-11 10:14:23.337000
	Edit pad (rev 505)		Matt	cv310	XVal Session 17	1	XVal Session 17-Typing - Text-1		2012-07-11 10:14:23.396000
	Edit pad (rev 506)		Jamey	cv409	XVal Session 17	1	XVal Session 17-Typing - Text-1		2012-07-11 10:14:23.475000
	Edit pad (rev 507)		charles	cv410	XVal Session 17	1	XVal Session 17-Typing - Text-1		2012-07-11 10:14:23.814000
	Edit pad (rev 508)		sean	cv372	XVal Session 17	1	XVal Session 17-Typing - Text-1		2012-07-11 10:14:23.874000
	Edit pad (rev 509)		Matt	cv310	XVal Session 17	1	XVal Session 17-Typing - Text-1		2012-07-11 10:14:23.902000
	Edit pad (rev 510)		Jamey	cv409	XVal Session 17	1	XVal Session 17-Typing - Text-1		2012-07-11 10:14:23.975000
	Edit pad (rev 511)		charles	cv410	XVal Session 17	1	XVal Session 17-Typing - Text-1		2012-07-11 10:14:24.363000
	Edit pad (rev 512)		sean	cv372	XVal Session 17	1	XVal Session 17-Typing - Text-1		2012-07-11 10:14:24.398000
	Edit pad (rev 513)		Matt	cv310	XVal Session 17	1	XVal Session 17-Typing - Text-1		2012-07-11 10:14:24.420000
	Edit pad (rev 514)		Jamey	cv409	XVal Session 17	1	XVal Session 17-Typing - Text-1		2012-07-11 10:14:24.488000
	Edit pad (rev 515)		charles	cv410	XVal Session 17	1	XVal Session 17-Typing - Text-1		2012-07-11 10:14:24.814000
	Edit pad (rev 516)		sean	cv372	XVal Session 17	1	XVal Session 17-Typing - Text-1		2012-07-11 10:14:24.898000
	Edit pad (rev 517)		Jamey	cv409	XVal Session 17	1	XVal Session 17-Typing - Text-1		2012-07-11 10:14:24.989000
	Edit pad (rev 518)		sean	cv372	XVal Session 17	1	XVal Session 17-Typing - Text-1		2012-07-11 10:14:25.399000
	Edit pad (rev 519)		Jamey	cv409	XVal Session 17	1	XVal Session 17-Typing - Text-1		2012-07-11 10:14:25.513000
	Edit pad (rev 520)		sean	cv372	XVal Session 17	1	XVal Session 17-Typing - Text-1		2012-07-11 10:14:25.905000
	Edit pad (rev 521)		Matt	cv310	XVal Session 17	1	XVal Session 17-Typing - Text-1		2012-07-11 10:14:25.967000
	Edit pad (rev 522)		charles	cv410	XVal Session 17	1	XVal Session 17-Typing - Text-1		2012-07-11 10:14:25.971000
	Edit pad (rev 523)		Jamey	cv409	XVal Session 17	1	XVal Session 17-Typing - Text-1		2012-07-11 10:14:26.042000
	Edit pad (rev 524)		sean	cv372	XVal Session 17	1	XVal Session 17-Typing - Text-1		2012-07-11 10:14:26.412000
	Edit pad (rev 525)		Matt	cv310	XVal Session 17	1	XVal Session 17-Typing - Text-1		2012-07-11 10:14:26.468000
	Edit pad (rev 526)		charles	cv410	XVal Session 17	1	XVal Session 17-Typing - Text-1		2012-07-11 10:14:26.486000
	Edit pad (rev 527)		Jamey	cv409	XVal Session 17	1	XVal Session 17-Typing - Text-1		2012-07-11 10:14:26.560000
	Edit pad (rev 528)		sean	cv372	XVal Session 17	1	XVal Session 17-Typing - Text-1		2012-07-11 10:14:26.913000
	Edit pad (rev 529)		Matt	cv310	XVal Session 17	1	XVal Session 17-Typing - Text-1		2012-07-11 10:14:26.981000
	Edit pad (rev 530)		charles	cv410	XVal Session 17	1	XVal Session 17-Typing - Text-1		2012-07-11 10:14:26.998000
	Edit pad (rev 531)		Jamey	cv409	XVal Session 17	1	XVal Session 17-Typing - Text-1		2012-07-11 10:14:27.071000
	Edit pad (rev 532)		sean	cv372	XVal Session 17	1	XVal Session 17-Typing - Text-1		2012-07-11 10:14:27.414000
	Edit pad (rev 533)		Matt	cv310	XVal Session 17	1	XVal Session 17-Typing - Text-1		2012-07-11 10:14:27.484000
	Edit pad (rev 534)		charles	cv410	XVal Session 17	1	XVal Session 17-Typing - Text-1		2012-07-11 10:14:27.506000
	Edit pad (rev 535)		Jamey	cv409	XVal Session 17	1	XVal Session 17-Typing - Text-1		2012-07-11 10:14:27.571000
	Edit pad (rev 536)		sean	cv372	XVal Session 17	1	XVal Session 17-Typing - Text-1		2012-07-11 10:14:27.917000
	Edit pad (rev 537)		Matt	cv310	XVal Session 17	1	XVal Session 17-Typing - Text-1		2012-07-11 10:14:27.980000
	Edit pad (rev 538)		charles	cv410	XVal Session 17	1	XVal Session 17-Typing - Text-1		2012-07-11 10:14:28.009000
	Edit pad (rev 539)		Jamey	cv409	XVal Session 17	1	XVal Session 17-Typing - Text-1		2012-07-11 10:14:28.071000
	Edit pad (rev 540)		sean	cv372	XVal Session 17	1	XVal Session 17-Typing - Text-1		2012-07-11 10:14:28.432000
	Edit pad (rev 541)		Matt	cv310	XVal Session 17	1	XVal Session 17-Typing - Text-1		2012-07-11 10:14:28.492000
	Edit pad (rev 542)		charles	cv410	XVal Session 17	1	XVal Session 17-Typing - Text-1		2012-07-11 10:14:28.522000
	Edit pad (rev 543)		Jamey	cv409	XVal Session 17	1	XVal Session 17-Typing - Text-1		2012-07-11 10:14:28.571000
	Edit pad (rev 544)		Matt	cv310	XVal Session 17	1	XVal Session 17-Typing - Text-1		2012-07-11 10:14:29.007000
	Edit pad (rev 545)		charles	cv410	XVal Session 17	1	XVal Session 17-Typing - Text-1		2012-07-11 10:14:29.023000
	Edit pad (rev 546)		Jamey	cv409	XVal Session 17	1	XVal Session 17-Typing - Text-1		2012-07-11 10:14:29.085000
	Edit pad (rev 547)		sean	cv372	XVal Session 17	1	XVal Session 17-Typing - Text-1		2012-07-11 10:14:29.498000
	Edit pad (rev 548)		Matt	cv310	XVal Session 17	1	XVal Session 17-Typing - Text-1		2012-07-11 10:14:29.515000
	Edit pad (rev 549)		charles	cv410	XVal Session 17	1	XVal Session 17-Typing - Text-1		2012-07-11 10:14:29.536000
	Edit pad (rev 550)		Jamey	cv409	XVal Session 17	1	XVal Session 17-Typing - Text-1		2012-07-11 10:14:29.584000
	Edit pad (rev 551)		charles	cv410	XVal Session 17	1	XVal Session 17-Typing - Text-1		2012-07-11 10:14:30.063000
	Edit pad (rev 552)		Jamey	cv409	XVal Session 17	1	XVal Session 17-Typing - Text-1		2012-07-11 10:14:30.086000
	Edit pad (rev 553)		sean	cv372	XVal Session 17	1	XVal Session 17-Typing - Text-1		2012-07-11 10:14:30.139000
	Edit pad (rev 554)		Matt	cv310	XVal Session 17	1	XVal Session 17-Typing - Text-1		2012-07-11 10:14:30.146000
	Edit pad (rev 555)		charles	cv410	XVal Session 17	1	XVal Session 17-Typing - Text-1		2012-07-11 10:14:30.565000
	Edit pad (rev 556)		Jamey	cv409	XVal Session 17	1	XVal Session 17-Typing - Text-1		2012-07-11 10:14:30.601000
	Edit pad (rev 557)		Matt	cv310	XVal Session 17	1	XVal Session 17-Typing - Text-1		2012-07-11 10:14:30.659000
	Edit pad (rev 558)		sean	cv372	XVal Session 17	1	XVal Session 17-Typing - Text-1		2012-07-11 10:14:30.707000
	Edit pad (rev 559)		charles	cv410	XVal Session 17	1	XVal Session 17-Typing - Text-1		2012-07-11 10:14:31.133000
	Edit pad (rev 560)		Matt	cv310	XVal Session 17	1	XVal Session 17-Typing - Text-1		2012-07-11 10:14:31.338000
	Edit pad (rev 561)		sean	cv372	XVal Session 17	1	XVal Session 17-Typing - Text-1		2012-07-11 10:14:31.364000
	Edit pad (rev 562)		Jamey	cv409	XVal Session 17	1	XVal Session 17-Typing - Text-1		2012-07-11 10:14:31.432000
	Edit pad (rev 563)		Matt	cv310	XVal Session 17	1	XVal Session 17-Typing - Text-1		2012-07-11 10:14:31.841000
	Edit pad (rev 564)		sean	cv372	XVal Session 17	1	XVal Session 17-Typing - Text-1		2012-07-11 10:14:31.869000
	Edit pad (rev 565)		sean	cv372	XVal Session 17	1	XVal Session 17-Typing - Text-1		2012-07-11 10:14:32.367000
	Edit pad (rev 566)		Matt	cv310	XVal Session 17	1	XVal Session 17-Typing - Text-1		2012-07-11 10:14:32.439000
	Edit pad (rev 567)		Matt	cv310	XVal Session 17	1	XVal Session 17-Typing - Text-1		2012-07-11 10:14:32.951000
	Edit pad (rev 568)		Jamey	cv409	XVal Session 17	1	XVal Session 17-Typing - Text-1		2012-07-11 10:14:33.163000
	Edit pad (rev 569)		charles	cv410	XVal Session 17	1	XVal Session 17-Typing - Text-1		2012-07-11 10:14:33.289000
	Edit pad (rev 570)		Matt	cv310	XVal Session 17	1	XVal Session 17-Typing - Text-1		2012-07-11 10:14:33.452000
	Edit pad (rev 571)		sean	cv372	XVal Session 17	1	XVal Session 17-Typing - Text-1		2012-07-11 10:14:33.454000
	Edit pad (rev 572)		Jamey	cv409	XVal Session 17	1	XVal Session 17-Typing - Text-1		2012-07-11 10:14:33.663000
	Edit pad (rev 573)		Matt	cv310	XVal Session 17	1	XVal Session 17-Typing - Text-1		2012-07-11 10:14:33.958000
	Edit pad (rev 574)		charles	cv410	XVal Session 17	1	XVal Session 17-Typing - Text-1		2012-07-11 10:14:34.156000
	Edit pad (rev 575)		Jamey	cv409	XVal Session 17	1	XVal Session 17-Typing - Text-1		2012-07-11 10:14:34.163000
	Edit pad (rev 576)		Matt	cv310	XVal Session 17	1	XVal Session 17-Typing - Text-1		2012-07-11 10:14:34.455000
	Edit pad (rev 577)		Jamey	cv409	XVal Session 17	1	XVal Session 17-Typing - Text-1		2012-07-11 10:14:34.663000
	Edit pad (rev 578)		charles	cv410	XVal Session 17	1	XVal Session 17-Typing - Text-1		2012-07-11 10:14:34.887000
	Edit pad (rev 579)		Matt	cv310	XVal Session 17	1	XVal Session 17-Typing - Text-1		2012-07-11 10:14:34.953000
	Edit pad (rev 580)		Jamey	cv409	XVal Session 17	1	XVal Session 17-Typing - Text-1		2012-07-11 10:14:35.164000
	Edit pad (rev 581)		Matt	cv310	XVal Session 17	1	XVal Session 17-Typing - Text-1		2012-07-11 10:14:35.542000
	Edit pad (rev 582)		charles	cv410	XVal Session 17	1	XVal Session 17-Typing - Text-1		2012-07-11 10:14:35.655000
	Edit pad (rev 583)		Jamey	cv409	XVal Session 17	1	XVal Session 17-Typing - Text-1		2012-07-11 10:14:35.670000
	Edit pad (rev 584)		sean	cv372	XVal Session 17	1	XVal Session 17-Typing - Text-1		2012-07-11 10:14:35.727000
	Edit pad (rev 585)		Matt	cv310	XVal Session 17	1	XVal Session 17-Typing - Text-1		2012-07-11 10:14:36.047000
	Edit pad (rev 586)		Jamey	cv409	XVal Session 17	1	XVal Session 17-Typing - Text-1		2012-07-11 10:14:36.219000
	Edit pad (rev 587)		charles	cv410	XVal Session 17	1	XVal Session 17-Typing - Text-1		2012-07-11 10:14:36.234000
	Edit pad (rev 588)		sean	cv372	XVal Session 17	1	XVal Session 17-Typing - Text-1		2012-07-11 10:14:36.329000
	Edit pad (rev 589)		Matt	cv310	XVal Session 17	1	XVal Session 17-Typing - Text-1		2012-07-11 10:14:36.545000
	Edit pad (rev 590)		Jamey	cv409	XVal Session 17	1	XVal Session 17-Typing - Text-1		2012-07-11 10:14:36.726000
	Edit pad (rev 591)		Matt	cv310	XVal Session 17	1	XVal Session 17-Typing - Text-1		2012-07-11 10:14:37.045000
	Edit pad (rev 592)		Jamey	cv409	XVal Session 17	1	XVal Session 17-Typing - Text-1		2012-07-11 10:14:37.229000
	Edit pad (rev 593)		charles	cv410	XVal Session 17	1	XVal Session 17-Typing - Text-1		2012-07-11 10:14:37.263000
	Edit pad (rev 594)		Matt	cv310	XVal Session 17	1	XVal Session 17-Typing - Text-1		2012-07-11 10:14:37.547000
	Edit pad (rev 595)		Jamey	cv409	XVal Session 17	1	XVal Session 17-Typing - Text-1		2012-07-11 10:14:37.741000
	Edit pad (rev 596)		Matt	cv310	XVal Session 17	1	XVal Session 17-Typing - Text-1		2012-07-11 10:14:38.044000
	Edit pad (rev 597)		charles	cv410	XVal Session 17	1	XVal Session 17-Typing - Text-1		2012-07-11 10:14:38.100000
	Edit pad (rev 598)		Jamey	cv409	XVal Session 17	1	XVal Session 17-Typing - Text-1		2012-07-11 10:14:38.239000
	Edit pad (rev 599)		Matt	cv310	XVal Session 17	1	XVal Session 17-Typing - Text-1		2012-07-11 10:14:38.544000
	Edit pad (rev 600)		charles	cv410	XVal Session 17	1	XVal Session 17-Typing - Text-1		2012-07-11 10:14:38.611000
	Edit pad (rev 601)		Jamey	cv409	XVal Session 17	1	XVal Session 17-Typing - Text-1		2012-07-11 10:14:38.740000
	Edit pad (rev 602)		Matt	cv310	XVal Session 17	1	XVal Session 17-Typing - Text-1		2012-07-11 10:14:39.051000
	Edit pad (rev 603)		charles	cv410	XVal Session 17	1	XVal Session 17-Typing - Text-1		2012-07-11 10:14:39.128000
	Edit pad (rev 604)		Jamey	cv409	XVal Session 17	1	XVal Session 17-Typing - Text-1		2012-07-11 10:14:39.242000
	Edit pad (rev 605)		Matt	cv310	XVal Session 17	1	XVal Session 17-Typing - Text-1		2012-07-11 10:14:39.561000
	Edit pad (rev 606)		Jamey	cv409	XVal Session 17	1	XVal Session 17-Typing - Text-1		2012-07-11 10:14:39.755000
	Edit pad (rev 607)		charles	cv410	XVal Session 17	1	XVal Session 17-Typing - Text-1		2012-07-11 10:14:39.890000
	Edit pad (rev 608)		Matt	cv310	XVal Session 17	1	XVal Session 17-Typing - Text-1		2012-07-11 10:14:40.079000
	Edit pad (rev 609)		Jamey	cv409	XVal Session 17	1	XVal Session 17-Typing - Text-1		2012-07-11 10:14:40.255000
	Edit pad (rev 610)		Matt	cv310	XVal Session 17	1	XVal Session 17-Typing - Text-1		2012-07-11 10:14:40.576000
	Edit pad (rev 611)		Matt	cv310	XVal Session 17	1	XVal Session 17-Typing - Text-1		2012-07-11 10:14:41.074000
	Edit pad (rev 612)		Jamey	cv409	XVal Session 17	1	XVal Session 17-Typing - Text-1		2012-07-11 10:14:41.136000
	Edit pad (rev 613)		Matt	cv310	XVal Session 17	1	XVal Session 17-Typing - Text-1		2012-07-11 10:14:41.578000
	Edit pad (rev 614)		Jamey	cv409	XVal Session 17	1	XVal Session 17-Typing - Text-1		2012-07-11 10:14:41.658000
	Edit pad (rev 615)		Matt	cv310	XVal Session 17	1	XVal Session 17-Typing - Text-1		2012-07-11 10:14:42.075000
	Edit pad (rev 616)		Jamey	cv409	XVal Session 17	1	XVal Session 17-Typing - Text-1		2012-07-11 10:14:42.162000
	Edit pad (rev 617)		Matt	cv310	XVal Session 17	1	XVal Session 17-Typing - Text-1		2012-07-11 10:14:42.576000
	Edit pad (rev 618)		Jamey	cv409	XVal Session 17	1	XVal Session 17-Typing - Text-1		2012-07-11 10:14:42.665000
	Edit pad (rev 619)		Matt	cv310	XVal Session 17	1	XVal Session 17-Typing - Text-1		2012-07-11 10:14:43.076000
	Edit pad (rev 620)		Matt	cv310	XVal Session 17	1	XVal Session 17-Typing - Text-1		2012-07-11 10:14:43.644000
	Edit pad (rev 621)		Jamey	cv409	XVal Session 17	1	XVal Session 17-Typing - Text-1		2012-07-11 10:14:43.874000
	Edit pad (rev 622)		Matt	cv310	XVal Session 17	1	XVal Session 17-Typing - Text-1		2012-07-11 10:14:44.156000
	Edit pad (rev 623)		Jamey	cv409	XVal Session 17	1	XVal Session 17-Typing - Text-1		2012-07-11 10:14:44.382000
	Edit pad (rev 624)		Jamey	cv409	XVal Session 17	1	XVal Session 17-Typing - Text-1		2012-07-11 10:14:45.343000
	Edit pad (rev 625)		Jamey	cv409	XVal Session 17	1	XVal Session 17-Typing - Text-1		2012-07-11 10:14:45.850000
	Edit pad (rev 626)		Jamey	cv409	XVal Session 17	1	XVal Session 17-Typing - Text-1		2012-07-11 10:14:46.351000
	Edit pad (rev 627)		Jamey	cv409	XVal Session 17	1	XVal Session 17-Typing - Text-1		2012-07-11 10:14:46.851000
	Edit pad (rev 628)		Jamey	cv409	XVal Session 17	1	XVal Session 17-Typing - Text-1		2012-07-11 10:14:47.351000
	Edit pad (rev 629)		Jamey	cv409	XVal Session 17	1	XVal Session 17-Typing - Text-1		2012-07-11 10:14:47.852000
	Edit pad (rev 630)		Jamey	cv409	XVal Session 17	1	XVal Session 17-Typing - Text-1		2012-07-11 10:14:48.377000
	Edit pad (rev 631)		Jamey	cv409	XVal Session 17	1	XVal Session 17-Typing - Text-1		2012-07-11 10:14:48.883000
	Edit pad (rev 632)		Jamey	cv409	XVal Session 17	1	XVal Session 17-Typing - Text-1		2012-07-11 10:14:50.126000
	Edit pad (rev 633)		Jamey	cv409	XVal Session 17	1	XVal Session 17-Typing - Text-1		2012-07-11 10:14:50.632000
	Edit pad (rev 634)		Jamey	cv409	XVal Session 17	1	XVal Session 17-Typing - Text-1		2012-07-11 10:14:51.133000
	Edit pad (rev 635)		Jamey	cv409	XVal Session 17	1	XVal Session 17-Typing - Text-1		2012-07-11 10:14:51.632000
	Edit pad (rev 636)		Jamey	cv409	XVal Session 17	1	XVal Session 17-Typing - Text-1		2012-07-11 10:14:52.132000
	Edit pad (rev 637)		Jamey	cv409	XVal Session 17	1	XVal Session 17-Typing - Text-1		2012-07-11 10:14:52.632000
	Edit pad (rev 638)		Jamey	cv409	XVal Session 17	1	XVal Session 17-Typing - Text-1		2012-07-11 10:14:53.221000
	Edit pad (rev 639)		charles	cv410	XVal Session 17	1	XVal Session 17-Typing - Text-1		2012-07-11 10:14:53.715000
	Edit pad (rev 640)		Jamey	cv409	XVal Session 17	1	XVal Session 17-Typing - Text-1		2012-07-11 10:14:53.759000
	Edit pad (rev 641)		charles	cv410	XVal Session 17	1	XVal Session 17-Typing - Text-1		2012-07-11 10:14:54.229000
	Edit pad (rev 642)		Jamey	cv409	XVal Session 17	1	XVal Session 17-Typing - Text-1		2012-07-11 10:14:54.240000
	Edit pad (rev 643)		charles	cv410	XVal Session 17	1	XVal Session 17-Typing - Text-1		2012-07-11 10:14:54.746000
	Edit pad (rev 644)		Jamey	cv409	XVal Session 17	1	XVal Session 17-Typing - Text-1		2012-07-11 10:14:55.102000
	Edit pad (rev 645)		charles	cv410	XVal Session 17	1	XVal Session 17-Typing - Text-1		2012-07-11 10:14:55.236000
	Edit pad (rev 646)		Jamey	cv409	XVal Session 17	1	XVal Session 17-Typing - Text-1		2012-07-11 10:14:55.570000
	Edit pad (rev 647)		charles	cv410	XVal Session 17	1	XVal Session 17-Typing - Text-1		2012-07-11 10:14:55.761000
	Edit pad (rev 648)		Jamey	cv409	XVal Session 17	1	XVal Session 17-Typing - Text-1		2012-07-11 10:14:56.143000
	Edit pad (rev 649)		Jamey	cv409	XVal Session 17	1	XVal Session 17-Typing - Text-1		2012-07-11 10:14:56.606000
	Edit pad (rev 650)		Jamey	cv409	XVal Session 17	1	XVal Session 17-Typing - Text-1		2012-07-11 10:14:57.115000
	Edit pad (rev 651)		Jamey	cv409	XVal Session 17	1	XVal Session 17-Typing - Text-1		2012-07-11 10:14:57.616000
	Edit pad (rev 652)		Matt	cv310	XVal Session 17	1	XVal Session 17-Typing - Text-1		2012-07-11 10:14:58.369000
	Edit pad (rev 653)		charles	cv410	XVal Session 17	1	XVal Session 17-Typing - Text-1		2012-07-11 10:14:58.608000
	Edit pad (rev 654)		Matt	cv310	XVal Session 17	1	XVal Session 17-Typing - Text-1		2012-07-11 10:14:58.879000
	Edit pad (rev 655)		charles	cv410	XVal Session 17	1	XVal Session 17-Typing - Text-1		2012-07-11 10:14:59.116000
	Edit pad (rev 656)		Jamey	cv409	XVal Session 17	1	XVal Session 17-Typing - Text-1		2012-07-11 10:14:59.360000
	Edit pad (rev 657)		Matt	cv310	XVal Session 17	1	XVal Session 17-Typing - Text-1		2012-07-11 10:14:59.390000
	Edit pad (rev 658)		charles	cv410	XVal Session 17	1	XVal Session 17-Typing - Text-1		2012-07-11 10:14:59.618000
	Edit pad (rev 659)		Jamey	cv409	XVal Session 17	1	XVal Session 17-Typing - Text-1		2012-07-11 10:14:59.866000
	Edit pad (rev 660)		Matt	cv310	XVal Session 17	1	XVal Session 17-Typing - Text-1		2012-07-11 10:14:59.888000
	Edit pad (rev 661)		charles	cv410	XVal Session 17	1	XVal Session 17-Typing - Text-1		2012-07-11 10:15:00.111000
	Edit pad (rev 662)		sean	cv372	XVal Session 17	1	XVal Session 17-Typing - Text-1		2012-07-11 10:15:00.242000
	Edit pad (rev 663)		Jamey	cv409	XVal Session 17	1	XVal Session 17-Typing - Text-1		2012-07-11 10:15:00.378000
	Edit pad (rev 664)		Matt	cv310	XVal Session 17	1	XVal Session 17-Typing - Text-1		2012-07-11 10:15:00.388000
	Edit pad (rev 665)		charles	cv410	XVal Session 17	1	XVal Session 17-Typing - Text-1		2012-07-11 10:15:00.618000
	Edit pad (rev 666)		Jamey	cv409	XVal Session 17	1	XVal Session 17-Typing - Text-1		2012-07-11 10:15:00.882000
	Edit pad (rev 667)		Matt	cv310	XVal Session 17	1	XVal Session 17-Typing - Text-1		2012-07-11 10:15:00.894000
	Edit pad (rev 668)		charles	cv410	XVal Session 17	1	XVal Session 17-Typing - Text-1		2012-07-11 10:15:01.115000
	Edit pad (rev 669)		Matt	cv310	XVal Session 17	1	XVal Session 17-Typing - Text-1		2012-07-11 10:15:01.404000
	Edit pad (rev 670)		Jamey	cv409	XVal Session 17	1	XVal Session 17-Typing - Text-1		2012-07-11 10:15:01.432000
	Edit pad (rev 671)		Matt	cv310	XVal Session 17	1	XVal Session 17-Typing - Text-1		2012-07-11 10:15:01.903000
	Edit pad (rev 672)		Jamey	cv409	XVal Session 17	1	XVal Session 17-Typing - Text-1		2012-07-11 10:15:01.945000
	Edit pad (rev 673)		charles	cv410	XVal Session 17	1	XVal Session 17-Typing - Text-1		2012-07-11 10:15:01.967000
	Edit pad (rev 674)		Matt	cv310	XVal Session 17	1	XVal Session 17-Typing - Text-1		2012-07-11 10:15:02.403000
	Edit pad (rev 675)		Jamey	cv409	XVal Session 17	1	XVal Session 17-Typing - Text-1		2012-07-11 10:15:02.449000
	Edit pad (rev 676)		charles	cv410	XVal Session 17	1	XVal Session 17-Typing - Text-1		2012-07-11 10:15:02.490000
	Edit pad (rev 677)		Jamey	cv409	XVal Session 17	1	XVal Session 17-Typing - Text-1		2012-07-11 10:15:02.953000
	Edit pad (rev 678)		charles	cv410	XVal Session 17	1	XVal Session 17-Typing - Text-1		2012-07-11 10:15:02.995000
	Edit pad (rev 679)		Matt	cv310	XVal Session 17	1	XVal Session 17-Typing - Text-1		2012-07-11 10:15:03.063000
	Edit pad (rev 680)		sean	cv372	XVal Session 17	1	XVal Session 17-Typing - Text-1		2012-07-11 10:15:03.321000
	Edit pad (rev 681)		Jamey	cv409	XVal Session 17	1	XVal Session 17-Typing - Text-1		2012-07-11 10:15:03.459000
	Edit pad (rev 682)		charles	cv410	XVal Session 17	1	XVal Session 17-Typing - Text-1		2012-07-11 10:15:03.506000
	Edit pad (rev 683)		Matt	cv310	XVal Session 17	1	XVal Session 17-Typing - Text-1		2012-07-11 10:15:03.565000
	Edit pad (rev 684)		Jamey	cv409	XVal Session 17	1	XVal Session 17-Typing - Text-1		2012-07-11 10:15:03.960000
	Edit pad (rev 685)		charles	cv410	XVal Session 17	1	XVal Session 17-Typing - Text-1		2012-07-11 10:15:04.004000
	Edit pad (rev 686)		Jamey	cv409	XVal Session 17	1	XVal Session 17-Typing - Text-1		2012-07-11 10:15:04.460000
	Edit pad (rev 687)		charles	cv410	XVal Session 17	1	XVal Session 17-Typing - Text-1		2012-07-11 10:15:04.505000
	Edit pad (rev 688)		Matt	cv310	XVal Session 17	1	XVal Session 17-Typing - Text-1		2012-07-11 10:15:04.510000
	Edit pad (rev 689)		Jamey	cv409	XVal Session 17	1	XVal Session 17-Typing - Text-1		2012-07-11 10:15:04.960000
	Edit pad (rev 690)		charles	cv410	XVal Session 17	1	XVal Session 17-Typing - Text-1		2012-07-11 10:15:05.005000
	Edit pad (rev 691)		Matt	cv310	XVal Session 17	1	XVal Session 17-Typing - Text-1		2012-07-11 10:15:05.011000
	Edit pad (rev 692)		sean	cv372	XVal Session 17	1	XVal Session 17-Typing - Text-1		2012-07-11 10:15:05.226000
	Edit pad (rev 693)		Jamey	cv409	XVal Session 17	1	XVal Session 17-Typing - Text-1		2012-07-11 10:15:05.459000
	Edit pad (rev 694)		Matt	cv310	XVal Session 17	1	XVal Session 17-Typing - Text-1		2012-07-11 10:15:05.513000
	Edit pad (rev 695)		charles	cv410	XVal Session 17	1	XVal Session 17-Typing - Text-1		2012-07-11 10:15:05.518000
	Edit pad (rev 696)		Matt	cv310	XVal Session 17	1	XVal Session 17-Typing - Text-1		2012-07-11 10:15:06.012000
	Edit pad (rev 697)		Jamey	cv409	XVal Session 17	1	XVal Session 17-Typing - Text-1		2012-07-11 10:15:06.308000
	Edit pad (rev 698)		Matt	cv310	XVal Session 17	1	XVal Session 17-Typing - Text-1		2012-07-11 10:15:06.513000
	Edit pad (rev 699)		Jamey	cv409	XVal Session 17	1	XVal Session 17-Typing - Text-1		2012-07-11 10:15:07.050000
	Edit pad (rev 700)		charles	cv410	XVal Session 17	1	XVal Session 17-Typing - Text-1		2012-07-11 10:15:07.096000
	Edit pad (rev 701)		Matt	cv310	XVal Session 17	1	XVal Session 17-Typing - Text-1		2012-07-11 10:15:07.100000
	Edit pad (rev 702)		Jamey	cv409	XVal Session 17	1	XVal Session 17-Typing - Text-1		2012-07-11 10:15:07.574000
	Edit pad (rev 703)		Matt	cv310	XVal Session 17	1	XVal Session 17-Typing - Text-1		2012-07-11 10:15:07.606000
	Edit pad (rev 704)		Jamey	cv409	XVal Session 17	1	XVal Session 17-Typing - Text-1		2012-07-11 10:15:08.085000
	Edit pad (rev 705)		charles	cv410	XVal Session 17	1	XVal Session 17-Typing - Text-1		2012-07-11 10:15:08.240000
	Edit pad (rev 706)		Matt	cv310	XVal Session 17	1	XVal Session 17-Typing - Text-1		2012-07-11 10:15:08.266000
	Edit pad (rev 707)		Jamey	cv409	XVal Session 17	1	XVal Session 17-Typing - Text-1		2012-07-11 10:15:08.583000
	Edit pad (rev 708)		charles	cv410	XVal Session 17	1	XVal Session 17-Typing - Text-1		2012-07-11 10:15:08.751000
	Edit pad (rev 709)		Matt	cv310	XVal Session 17	1	XVal Session 17-Typing - Text-1		2012-07-11 10:15:08.777000
	Edit pad (rev 710)		Jamey	cv409	XVal Session 17	1	XVal Session 17-Typing - Text-1		2012-07-11 10:15:09.085000
	Edit pad (rev 711)		charles	cv410	XVal Session 17	1	XVal Session 17-Typing - Text-1		2012-07-11 10:15:09.252000
	Edit pad (rev 712)		Jamey	cv409	XVal Session 17	1	XVal Session 17-Typing - Text-1		2012-07-11 10:15:09.594000
	Edit pad (rev 713)		charles	cv410	XVal Session 17	1	XVal Session 17-Typing - Text-1		2012-07-11 10:15:09.753000
	Edit pad (rev 714)		Jamey	cv409	XVal Session 17	1	XVal Session 17-Typing - Text-1		2012-07-11 10:15:10.100000
	Edit pad (rev 715)		Jamey	cv409	XVal Session 17	1	XVal Session 17-Typing - Text-1		2012-07-11 10:15:10.601000
	Edit pad (rev 716)		Matt	cv310	XVal Session 17	1	XVal Session 17-Typing - Text-1		2012-07-11 10:15:11.144000
	Edit pad (rev 717)		Jamey	cv409	XVal Session 17	1	XVal Session 17-Typing - Text-1		2012-07-11 10:15:11.466000
	Edit pad (rev 718)		Matt	cv310	XVal Session 17	1	XVal Session 17-Typing - Text-1		2012-07-11 10:15:11.653000
	Edit pad (rev 719)		Jamey	cv409	XVal Session 17	1	XVal Session 17-Typing - Text-1		2012-07-11 10:15:13.033000
	Edit pad (rev 720)		Jamey	cv409	XVal Session 17	1	XVal Session 17-Typing - Text-1		2012-07-11 10:15:13.539000
	Edit pad (rev 721)		Jamey	cv409	XVal Session 17	1	XVal Session 17-Typing - Text-1		2012-07-11 10:15:14.039000
	Edit pad (rev 722)		Matt	cv310	XVal Session 17	1	XVal Session 17-Typing - Text-1		2012-07-11 10:15:14.081000
	Edit pad (rev 723)		Jamey	cv409	XVal Session 17	1	XVal Session 17-Typing - Text-1		2012-07-11 10:15:14.537000
	Edit pad (rev 724)		Matt	cv310	XVal Session 17	1	XVal Session 17-Typing - Text-1		2012-07-11 10:15:14.584000
	Edit pad (rev 725)		Matt	cv310	XVal Session 17	1	XVal Session 17-Typing - Text-1		2012-07-11 10:15:15.097000
	Edit pad (rev 726)		Jamey	cv409	XVal Session 17	1	XVal Session 17-Typing - Text-1		2012-07-11 10:15:15.362000
	Edit pad (rev 727)		Jamey	cv409	XVal Session 17	1	XVal Session 17-Typing - Text-1		2012-07-11 10:15:15.891000
	Edit pad (rev 728)		Jamey	cv409	XVal Session 17	1	XVal Session 17-Typing - Text-1		2012-07-11 10:15:16.381000
	Edit pad (rev 729)		Jamey	cv409	XVal Session 17	1	XVal Session 17-Typing - Text-1		2012-07-11 10:15:16.881000
	Edit pad (rev 730)		Jamey	cv409	XVal Session 17	1	XVal Session 17-Typing - Text-1		2012-07-11 10:15:17.387000
	Edit pad (rev 731)		Jamey	cv409	XVal Session 17	1	XVal Session 17-Typing - Text-1		2012-07-11 10:15:17.897000
	Edit pad (rev 732)		Jamey	cv409	XVal Session 17	1	XVal Session 17-Typing - Text-1		2012-07-11 10:15:18.397000
	Edit pad (rev 733)		Jamey	cv409	XVal Session 17	1	XVal Session 17-Typing - Text-1		2012-07-11 10:15:18.897000
	Edit pad (rev 734)		Jamey	cv409	XVal Session 17	1	XVal Session 17-Typing - Text-1		2012-07-11 10:15:19.397000
	Edit pad (rev 735)		Jamey	cv409	XVal Session 17	1	XVal Session 17-Typing - Text-1		2012-07-11 10:15:19.906000
	Edit pad (rev 736)		Jamey	cv409	XVal Session 17	1	XVal Session 17-Typing - Text-1		2012-07-11 10:15:20.407000
	Edit pad (rev 737)		Jamey	cv409	XVal Session 17	1	XVal Session 17-Typing - Text-1		2012-07-11 10:15:20.913000
	Edit pad (rev 738)		Jamey	cv409	XVal Session 17	1	XVal Session 17-Typing - Text-1		2012-07-11 10:15:21.413000
	Edit pad (rev 739)		Jamey	cv409	XVal Session 17	1	XVal Session 17-Typing - Text-1		2012-07-11 10:15:21.913000
	Edit pad (rev 740)		Matt	cv310	XVal Session 17	1	XVal Session 17-Typing - Text-1		2012-07-11 10:15:22.528000
	Edit pad (rev 741)		Jamey	cv409	XVal Session 17	1	XVal Session 17-Typing - Text-1		2012-07-11 10:15:23.001000
	Edit pad (rev 742)		Matt	cv310	XVal Session 17	1	XVal Session 17-Typing - Text-1		2012-07-11 10:15:23.032000
	Edit pad (rev 743)		Jamey	cv409	XVal Session 17	1	XVal Session 17-Typing - Text-1		2012-07-11 10:15:23.496000
	Edit pad (rev 744)		Jamey	cv409	XVal Session 17	1	XVal Session 17-Typing - Text-1		2012-07-11 10:15:24.006000
	Edit pad (rev 745)		Matt	cv310	XVal Session 17	1	XVal Session 17-Typing - Text-1		2012-07-11 10:15:24.326000
	Edit pad (rev 746)		Jamey	cv409	XVal Session 17	1	XVal Session 17-Typing - Text-1		2012-07-11 10:15:24.507000
	Edit pad (rev 747)		Jamey	cv409	XVal Session 17	1	XVal Session 17-Typing - Text-1		2012-07-11 10:15:25.013000
	Edit pad (rev 748)		Matt	cv310	XVal Session 17	1	XVal Session 17-Typing - Text-1		2012-07-11 10:15:25.509000
	Edit pad (rev 749)		Jamey	cv409	XVal Session 17	1	XVal Session 17-Typing - Text-1		2012-07-11 10:15:25.521000
	Edit pad (rev 750)		Matt	cv310	XVal Session 17	1	XVal Session 17-Typing - Text-1		2012-07-11 10:15:26.010000
	Edit pad (rev 751)		Jamey	cv409	XVal Session 17	1	XVal Session 17-Typing - Text-1		2012-07-11 10:15:26.022000
	Edit pad (rev 752)		Matt	cv310	XVal Session 17	1	XVal Session 17-Typing - Text-1		2012-07-11 10:15:26.513000
	Edit pad (rev 753)		Jamey	cv409	XVal Session 17	1	XVal Session 17-Typing - Text-1		2012-07-11 10:15:26.521000
	Edit pad (rev 754)		Jamey	cv409	XVal Session 17	1	XVal Session 17-Typing - Text-1		2012-07-11 10:15:27.021000
	Edit pad (rev 755)		Matt	cv310	XVal Session 17	1	XVal Session 17-Typing - Text-1		2012-07-11 10:15:27.056000
	Edit pad (rev 756)		Jamey	cv409	XVal Session 17	1	XVal Session 17-Typing - Text-1		2012-07-11 10:15:27.522000
	Edit pad (rev 757)		Matt	cv310	XVal Session 17	1	XVal Session 17-Typing - Text-1		2012-07-11 10:15:27.566000
	Edit pad (rev 758)		Jamey	cv409	XVal Session 17	1	XVal Session 17-Typing - Text-1		2012-07-11 10:15:28.024000
	Edit pad (rev 759)		Jamey	cv409	XVal Session 17	1	XVal Session 17-Typing - Text-1		2012-07-11 10:15:28.522000
	Edit pad (rev 760)		Matt	cv310	XVal Session 17	1	XVal Session 17-Typing - Text-1		2012-07-11 10:15:28.653000
	Edit pad (rev 761)		Jamey	cv409	XVal Session 17	1	XVal Session 17-Typing - Text-1		2012-07-11 10:15:29.021000
	Edit pad (rev 762)		Matt	cv310	XVal Session 17	1	XVal Session 17-Typing - Text-1		2012-07-11 10:15:29.151000
	Edit pad (rev 763)		Jamey	cv409	XVal Session 17	1	XVal Session 17-Typing - Text-1		2012-07-11 10:15:29.560000
	Edit pad (rev 764)		Matt	cv310	XVal Session 17	1	XVal Session 17-Typing - Text-1		2012-07-11 10:15:29.652000
	Edit pad (rev 765)		Matt	cv310	XVal Session 17	1	XVal Session 17-Typing - Text-1		2012-07-11 10:15:30.153000
	Edit pad (rev 766)		Jamey	cv409	XVal Session 17	1	XVal Session 17-Typing - Text-1		2012-07-11 10:15:30.203000
	Edit pad (rev 767)		Matt	cv310	XVal Session 17	1	XVal Session 17-Typing - Text-1		2012-07-11 10:15:30.654000
	Edit pad (rev 768)		Jamey	cv409	XVal Session 17	1	XVal Session 17-Typing - Text-1		2012-07-11 10:15:30.710000
	Edit pad (rev 769)		Matt	cv310	XVal Session 17	1	XVal Session 17-Typing - Text-1		2012-07-11 10:15:31.159000
	Edit pad (rev 770)		Jamey	cv409	XVal Session 17	1	XVal Session 17-Typing - Text-1		2012-07-11 10:15:31.214000
	Edit pad (rev 771)		Jamey	cv409	XVal Session 17	1	XVal Session 17-Typing - Text-1		2012-07-11 10:15:31.725000
	Edit pad (rev 772)		Matt	cv310	XVal Session 17	1	XVal Session 17-Typing - Text-1		2012-07-11 10:15:31.771000
	Edit pad (rev 773)		Jamey	cv409	XVal Session 17	1	XVal Session 17-Typing - Text-1		2012-07-11 10:15:32.226000
	Edit pad (rev 774)		Matt	cv310	XVal Session 17	1	XVal Session 17-Typing - Text-1		2012-07-11 10:15:32.281000
	Edit pad (rev 775)		Matt	cv310	XVal Session 17	1	XVal Session 17-Typing - Text-1		2012-07-11 10:15:32.831000
	Edit pad (rev 776)		charles	cv410	XVal Session 17	1	XVal Session 17-Typing - Text-1		2012-07-11 10:15:32.899000
	Edit pad (rev 777)		Matt	cv310	XVal Session 17	1	XVal Session 17-Typing - Text-1		2012-07-11 10:15:33.341000
	Edit pad (rev 778)		charles	cv410	XVal Session 17	1	XVal Session 17-Typing - Text-1		2012-07-11 10:15:33.584000
	Edit pad (rev 779)		Jamey	cv409	XVal Session 17	1	XVal Session 17-Typing - Text-1		2012-07-11 10:15:33.675000
	Edit pad (rev 780)		Matt	cv310	XVal Session 17	1	XVal Session 17-Typing - Text-1		2012-07-11 10:15:33.845000
	Edit pad (rev 781)		charles	cv410	XVal Session 17	1	XVal Session 17-Typing - Text-1		2012-07-11 10:15:34.084000
	Edit pad (rev 782)		Jamey	cv409	XVal Session 17	1	XVal Session 17-Typing - Text-1		2012-07-11 10:15:34.204000
	Edit pad (rev 783)		Matt	cv310	XVal Session 17	1	XVal Session 17-Typing - Text-1		2012-07-11 10:15:34.341000
	Edit pad (rev 784)		charles	cv410	XVal Session 17	1	XVal Session 17-Typing - Text-1		2012-07-11 10:15:34.582000
	Edit pad (rev 785)		Jamey	cv409	XVal Session 17	1	XVal Session 17-Typing - Text-1		2012-07-11 10:15:34.711000
	Edit pad (rev 786)		Matt	cv310	XVal Session 17	1	XVal Session 17-Typing - Text-1		2012-07-11 10:15:34.841000
	Edit pad (rev 787)		Jamey	cv409	XVal Session 17	1	XVal Session 17-Typing - Text-1		2012-07-11 10:15:35.225000
	Edit pad (rev 788)		Matt	cv310	XVal Session 17	1	XVal Session 17-Typing - Text-1		2012-07-11 10:15:35.340000
	Edit pad (rev 789)		charles	cv410	XVal Session 17	1	XVal Session 17-Typing - Text-1		2012-07-11 10:15:35.652000
	Edit pad (rev 790)		Matt	cv310	XVal Session 17	1	XVal Session 17-Typing - Text-1		2012-07-11 10:15:35.841000
	Edit pad (rev 791)		Matt	cv310	XVal Session 17	1	XVal Session 17-Typing - Text-1		2012-07-11 10:15:37.059000
	Edit pad (rev 792)		sean	cv372	XVal Session 17	1	XVal Session 17-Typing - Text-1		2012-07-11 10:15:37.440000
	Edit pad (rev 793)		Matt	cv310	XVal Session 17	1	XVal Session 17-Typing - Text-1		2012-07-11 10:15:37.559000
	Edit pad (rev 794)		sean	cv372	XVal Session 17	1	XVal Session 17-Typing - Text-1		2012-07-11 10:15:37.947000
	Edit pad (rev 795)		charles	cv410	XVal Session 17	1	XVal Session 17-Typing - Text-1		2012-07-11 10:15:38.034000
	Edit pad (rev 796)		sean	cv372	XVal Session 17	1	XVal Session 17-Typing - Text-1		2012-07-11 10:15:38.446000
	Edit pad (rev 797)		Matt	cv310	XVal Session 17	1	XVal Session 17-Typing - Text-1		2012-07-11 10:15:38.565000
	Edit pad (rev 798)		charles	cv410	XVal Session 17	1	XVal Session 17-Typing - Text-1		2012-07-11 10:15:38.607000
	Edit pad (rev 799)		Matt	cv310	XVal Session 17	1	XVal Session 17-Typing - Text-1		2012-07-11 10:15:39.067000
	Edit pad (rev 800)		charles	cv410	XVal Session 17	1	XVal Session 17-Typing - Text-1		2012-07-11 10:15:39.112000
	Edit pad (rev 801)		Jamey	cv409	XVal Session 17	1	XVal Session 17-Typing - Text-1		2012-07-11 10:15:39.135000
	Edit pad (rev 802)		Matt	cv310	XVal Session 17	1	XVal Session 17-Typing - Text-1		2012-07-11 10:15:39.575000
	Edit pad (rev 803)		Jamey	cv409	XVal Session 17	1	XVal Session 17-Typing - Text-1		2012-07-11 10:15:39.658000
	Edit pad (rev 804)		Matt	cv310	XVal Session 17	1	XVal Session 17-Typing - Text-1		2012-07-11 10:15:40.089000
	Edit pad (rev 805)		sean	cv372	XVal Session 17	1	XVal Session 17-Typing - Text-1		2012-07-11 10:15:40.122000
	Edit pad (rev 806)		Jamey	cv409	XVal Session 17	1	XVal Session 17-Typing - Text-1		2012-07-11 10:15:40.204000
	Edit pad (rev 807)		Matt	cv310	XVal Session 17	1	XVal Session 17-Typing - Text-1		2012-07-11 10:15:40.591000
	Edit pad (rev 808)		sean	cv372	XVal Session 17	1	XVal Session 17-Typing - Text-1		2012-07-11 10:15:40.649000
	Edit pad (rev 809)		Jamey	cv409	XVal Session 17	1	XVal Session 17-Typing - Text-1		2012-07-11 10:15:40.710000
	Edit pad (rev 810)		Matt	cv310	XVal Session 17	1	XVal Session 17-Typing - Text-1		2012-07-11 10:15:41.090000
	Edit pad (rev 811)		sean	cv372	XVal Session 17	1	XVal Session 17-Typing - Text-1		2012-07-11 10:15:41.149000
	Edit pad (rev 812)		Jamey	cv409	XVal Session 17	1	XVal Session 17-Typing - Text-1		2012-07-11 10:15:41.585000
	Edit pad (rev 813)		sean	cv372	XVal Session 17	1	XVal Session 17-Typing - Text-1		2012-07-11 10:15:41.652000
	Edit pad (rev 814)		charles	cv410	XVal Session 17	1	XVal Session 17-Typing - Text-1		2012-07-11 10:15:41.838000
	Edit pad (rev 815)		Matt	cv310	XVal Session 17	1	XVal Session 17-Typing - Text-1		2012-07-11 10:15:41.868000
	Edit pad (rev 816)		Jamey	cv409	XVal Session 17	1	XVal Session 17-Typing - Text-1		2012-07-11 10:15:42.085000
	Edit pad (rev 817)		sean	cv372	XVal Session 17	1	XVal Session 17-Typing - Text-1		2012-07-11 10:15:42.213000
	Edit pad (rev 818)		charles	cv410	XVal Session 17	1	XVal Session 17-Typing - Text-1		2012-07-11 10:15:42.338000
	Edit pad (rev 819)		Matt	cv310	XVal Session 17	1	XVal Session 17-Typing - Text-1		2012-07-11 10:15:42.372000
	Edit pad (rev 820)		Jamey	cv409	XVal Session 17	1	XVal Session 17-Typing - Text-1		2012-07-11 10:15:42.585000
	Edit pad (rev 821)		sean	cv372	XVal Session 17	1	XVal Session 17-Typing - Text-1		2012-07-11 10:15:42.728000
	Edit pad (rev 822)		charles	cv410	XVal Session 17	1	XVal Session 17-Typing - Text-1		2012-07-11 10:15:42.845000
	Edit pad (rev 823)		Matt	cv310	XVal Session 17	1	XVal Session 17-Typing - Text-1		2012-07-11 10:15:42.882000
	Edit pad (rev 824)		Jamey	cv409	XVal Session 17	1	XVal Session 17-Typing - Text-1		2012-07-11 10:15:43.084000
	Edit pad (rev 825)		sean	cv372	XVal Session 17	1	XVal Session 17-Typing - Text-1		2012-07-11 10:15:43.224000
	Edit pad (rev 826)		Matt	cv310	XVal Session 17	1	XVal Session 17-Typing - Text-1		2012-07-11 10:15:43.388000
	Edit pad (rev 827)		Jamey	cv409	XVal Session 17	1	XVal Session 17-Typing - Text-1		2012-07-11 10:15:43.624000
	Edit pad (rev 828)		sean	cv372	XVal Session 17	1	XVal Session 17-Typing - Text-1		2012-07-11 10:15:43.729000
	Edit pad (rev 829)		Matt	cv310	XVal Session 17	1	XVal Session 17-Typing - Text-1		2012-07-11 10:15:44.013000
	Edit pad (rev 830)		Jamey	cv409	XVal Session 17	1	XVal Session 17-Typing - Text-1		2012-07-11 10:15:44.130000
	Edit pad (rev 831)		sean	cv372	XVal Session 17	1	XVal Session 17-Typing - Text-1		2012-07-11 10:15:44.227000
	Edit pad (rev 832)		Matt	cv310	XVal Session 17	1	XVal Session 17-Typing - Text-1		2012-07-11 10:15:44.512000
	Edit pad (rev 833)		sean	cv372	XVal Session 17	1	XVal Session 17-Typing - Text-1		2012-07-11 10:15:44.736000
	Edit pad (rev 834)		charles	cv410	XVal Session 17	1	XVal Session 17-Typing - Text-1		2012-07-11 10:15:44.994000
	Edit pad (rev 835)		Matt	cv310	XVal Session 17	1	XVal Session 17-Typing - Text-1		2012-07-11 10:15:45.021000
	Edit pad (rev 836)		sean	cv372	XVal Session 17	1	XVal Session 17-Typing - Text-1		2012-07-11 10:15:45.229000
	Edit pad (rev 837)		Jamey	cv409	XVal Session 17	1	XVal Session 17-Typing - Text-1		2012-07-11 10:15:45.520000
	Edit pad (rev 838)		Matt	cv310	XVal Session 17	1	XVal Session 17-Typing - Text-1		2012-07-11 10:15:45.532000
	Edit pad (rev 839)		sean	cv372	XVal Session 17	1	XVal Session 17-Typing - Text-1		2012-07-11 10:15:45.728000
	Edit pad (rev 840)		charles	cv410	XVal Session 17	1	XVal Session 17-Typing - Text-1		2012-07-11 10:15:45.834000
	Edit pad (rev 841)		Matt	cv310	XVal Session 17	1	XVal Session 17-Typing - Text-1		2012-07-11 10:15:46.028000
	Edit pad (rev 842)		sean	cv372	XVal Session 17	1	XVal Session 17-Typing - Text-1		2012-07-11 10:15:46.237000
	Edit pad (rev 843)		Jamey	cv409	XVal Session 17	1	XVal Session 17-Typing - Text-1		2012-07-11 10:15:46.329000
	Edit pad (rev 844)		Matt	cv310	XVal Session 17	1	XVal Session 17-Typing - Text-1		2012-07-11 10:15:46.527000
	Edit pad (rev 845)		charles	cv410	XVal Session 17	1	XVal Session 17-Typing - Text-1		2012-07-11 10:15:46.578000
	Edit pad (rev 846)		sean	cv372	XVal Session 17	1	XVal Session 17-Typing - Text-1		2012-07-11 10:15:46.741000
	Edit pad (rev 847)		Jamey	cv409	XVal Session 17	1	XVal Session 17-Typing - Text-1		2012-07-11 10:15:46.832000
	Edit pad (rev 848)		Matt	cv310	XVal Session 17	1	XVal Session 17-Typing - Text-1		2012-07-11 10:15:47.035000
	Edit pad (rev 849)		charles	cv410	XVal Session 17	1	XVal Session 17-Typing - Text-1		2012-07-11 10:15:47.201000
	Edit pad (rev 850)		sean	cv372	XVal Session 17	1	XVal Session 17-Typing - Text-1		2012-07-11 10:15:47.246000
	Edit pad (rev 851)		Jamey	cv409	XVal Session 17	1	XVal Session 17-Typing - Text-1		2012-07-11 10:15:47.335000
	Edit pad (rev 852)		Matt	cv310	XVal Session 17	1	XVal Session 17-Typing - Text-1		2012-07-11 10:15:47.528000
	Edit pad (rev 853)		charles	cv410	XVal Session 17	1	XVal Session 17-Typing - Text-1		2012-07-11 10:15:47.710000
	Edit pad (rev 854)		Jamey	cv409	XVal Session 17	1	XVal Session 17-Typing - Text-1		2012-07-11 10:15:47.833000
	Edit pad (rev 855)		Matt	cv310	XVal Session 17	1	XVal Session 17-Typing - Text-1		2012-07-11 10:15:48.028000
	Edit pad (rev 856)		sean	cv372	XVal Session 17	1	XVal Session 17-Typing - Text-1		2012-07-11 10:15:48.063000
	Edit pad (rev 857)		charles	cv410	XVal Session 17	1	XVal Session 17-Typing - Text-1		2012-07-11 10:15:48.208000
	Edit pad (rev 858)		Jamey	cv409	XVal Session 17	1	XVal Session 17-Typing - Text-1		2012-07-11 10:15:48.333000
	Edit pad (rev 859)		Matt	cv310	XVal Session 17	1	XVal Session 17-Typing - Text-1		2012-07-11 10:15:48.534000
	Edit pad (rev 860)		sean	cv372	XVal Session 17	1	XVal Session 17-Typing - Text-1		2012-07-11 10:15:48.572000
	Edit pad (rev 861)		charles	cv410	XVal Session 17	1	XVal Session 17-Typing - Text-1		2012-07-11 10:15:48.705000
	Edit pad (rev 862)		Jamey	cv409	XVal Session 17	1	XVal Session 17-Typing - Text-1		2012-07-11 10:15:48.846000
	Edit pad (rev 863)		Matt	cv310	XVal Session 17	1	XVal Session 17-Typing - Text-1		2012-07-11 10:15:49.045000
	Edit pad (rev 864)		sean	cv372	XVal Session 17	1	XVal Session 17-Typing - Text-1		2012-07-11 10:15:49.345000
	Edit pad (rev 865)		Jamey	cv409	XVal Session 17	1	XVal Session 17-Typing - Text-1		2012-07-11 10:15:49.350000
	Edit pad (rev 866)		Matt	cv310	XVal Session 17	1	XVal Session 17-Typing - Text-1		2012-07-11 10:15:49.542000
	Edit pad (rev 867)		Jamey	cv409	XVal Session 17	1	XVal Session 17-Typing - Text-1		2012-07-11 10:15:49.851000
	Edit pad (rev 868)		sean	cv372	XVal Session 17	1	XVal Session 17-Typing - Text-1		2012-07-11 10:15:49.904000
	Edit pad (rev 869)		Matt	cv310	XVal Session 17	1	XVal Session 17-Typing - Text-1		2012-07-11 10:15:50.047000
	Edit pad (rev 870)		Jamey	cv409	XVal Session 17	1	XVal Session 17-Typing - Text-1		2012-07-11 10:15:50.351000
	Edit pad (rev 871)		sean	cv372	XVal Session 17	1	XVal Session 17-Typing - Text-1		2012-07-11 10:15:50.414000
	Edit pad (rev 872)		charles	cv410	XVal Session 17	1	XVal Session 17-Typing - Text-1		2012-07-11 10:15:50.436000
	Edit pad (rev 873)		Matt	cv310	XVal Session 17	1	XVal Session 17-Typing - Text-1		2012-07-11 10:15:50.545000
	Edit pad (rev 874)		Jamey	cv409	XVal Session 17	1	XVal Session 17-Typing - Text-1		2012-07-11 10:15:50.851000
	Edit pad (rev 875)		Matt	cv310	XVal Session 17	1	XVal Session 17-Typing - Text-1		2012-07-11 10:15:51.042000
	Edit pad (rev 876)		Jamey	cv409	XVal Session 17	1	XVal Session 17-Typing - Text-1		2012-07-11 10:15:51.400000
	Edit pad (rev 877)		charles	cv410	XVal Session 17	1	XVal Session 17-Typing - Text-1		2012-07-11 10:15:51.521000
	Edit pad (rev 878)		Matt	cv310	XVal Session 17	1	XVal Session 17-Typing - Text-1		2012-07-11 10:15:51.557000
	Edit pad (rev 879)		Jamey	cv409	XVal Session 17	1	XVal Session 17-Typing - Text-1		2012-07-11 10:15:51.913000
	Edit pad (rev 880)		sean	cv372	XVal Session 17	1	XVal Session 17-Typing - Text-1		2012-07-11 10:15:51.920000
	Edit pad (rev 881)		charles	cv410	XVal Session 17	1	XVal Session 17-Typing - Text-1		2012-07-11 10:15:52.050000
	Edit pad (rev 882)		Matt	cv310	XVal Session 17	1	XVal Session 17-Typing - Text-1		2012-07-11 10:15:52.086000
	Edit pad (rev 883)		Jamey	cv409	XVal Session 17	1	XVal Session 17-Typing - Text-1		2012-07-11 10:15:52.413000
	Edit pad (rev 884)		charles	cv410	XVal Session 17	1	XVal Session 17-Typing - Text-1		2012-07-11 10:15:52.556000
	Edit pad (rev 885)		Matt	cv310	XVal Session 17	1	XVal Session 17-Typing - Text-1		2012-07-11 10:15:52.590000
	Edit pad (rev 886)		Jamey	cv409	XVal Session 17	1	XVal Session 17-Typing - Text-1		2012-07-11 10:15:52.913000
	Edit pad (rev 887)		charles	cv410	XVal Session 17	1	XVal Session 17-Typing - Text-1		2012-07-11 10:15:53.064000
	Edit pad (rev 888)		Matt	cv310	XVal Session 17	1	XVal Session 17-Typing - Text-1		2012-07-11 10:15:53.094000
	Edit pad (rev 889)		Jamey	cv409	XVal Session 17	1	XVal Session 17-Typing - Text-1		2012-07-11 10:15:53.412000
	Edit pad (rev 890)		charles	cv410	XVal Session 17	1	XVal Session 17-Typing - Text-1		2012-07-11 10:15:53.564000
	Edit pad (rev 891)		Jamey	cv409	XVal Session 17	1	XVal Session 17-Typing - Text-1		2012-07-11 10:15:53.911000
	Edit pad (rev 892)		Matt	cv310	XVal Session 17	1	XVal Session 17-Typing - Text-1		2012-07-11 10:15:54.032000
	Edit pad (rev 893)		sean	cv372	XVal Session 17	1	XVal Session 17-Typing - Text-1		2012-07-11 10:15:54.043000
	Edit pad (rev 894)		charles	cv410	XVal Session 17	1	XVal Session 17-Typing - Text-1		2012-07-11 10:15:54.080000
	Edit pad (rev 895)		Jamey	cv409	XVal Session 17	1	XVal Session 17-Typing - Text-1		2012-07-11 10:15:54.414000
	Edit pad (rev 896)		Matt	cv310	XVal Session 17	1	XVal Session 17-Typing - Text-1		2012-07-11 10:15:54.545000
	Edit pad (rev 897)		sean	cv372	XVal Session 17	1	XVal Session 17-Typing - Text-1		2012-07-11 10:15:54.884000
	Edit pad (rev 898)		Jamey	cv409	XVal Session 17	1	XVal Session 17-Typing - Text-1		2012-07-11 10:15:54.914000
	Edit pad (rev 899)		Matt	cv310	XVal Session 17	1	XVal Session 17-Typing - Text-1		2012-07-11 10:15:55.058000
	Edit pad (rev 900)		sean	cv372	XVal Session 17	1	XVal Session 17-Typing - Text-1		2012-07-11 10:15:55.386000
	Edit pad (rev 901)		Jamey	cv409	XVal Session 17	1	XVal Session 17-Typing - Text-1		2012-07-11 10:15:55.434000
	Edit pad (rev 902)		Matt	cv310	XVal Session 17	1	XVal Session 17-Typing - Text-1		2012-07-11 10:15:55.558000
	Edit pad (rev 903)		sean	cv372	XVal Session 17	1	XVal Session 17-Typing - Text-1		2012-07-11 10:15:55.898000
	Edit pad (rev 904)		Jamey	cv409	XVal Session 17	1	XVal Session 17-Typing - Text-1		2012-07-11 10:15:55.944000
	Edit pad (rev 905)		Matt	cv310	XVal Session 17	1	XVal Session 17-Typing - Text-1		2012-07-11 10:15:56.058000
	Edit pad (rev 906)		sean	cv372	XVal Session 17	1	XVal Session 17-Typing - Text-1		2012-07-11 10:15:56.411000
	Edit pad (rev 907)		Jamey	cv409	XVal Session 17	1	XVal Session 17-Typing - Text-1		2012-07-11 10:15:56.476000
	Edit pad (rev 908)		Matt	cv310	XVal Session 17	1	XVal Session 17-Typing - Text-1		2012-07-11 10:15:56.559000
	Edit pad (rev 909)		sean	cv372	XVal Session 17	1	XVal Session 17-Typing - Text-1		2012-07-11 10:15:56.912000
	Edit pad (rev 910)		Jamey	cv409	XVal Session 17	1	XVal Session 17-Typing - Text-1		2012-07-11 10:15:56.975000
	Edit pad (rev 911)		Matt	cv310	XVal Session 17	1	XVal Session 17-Typing - Text-1		2012-07-11 10:15:57.064000
	Edit pad (rev 912)		sean	cv372	XVal Session 17	1	XVal Session 17-Typing - Text-1		2012-07-11 10:15:57.414000
	Edit pad (rev 913)		Jamey	cv409	XVal Session 17	1	XVal Session 17-Typing - Text-1		2012-07-11 10:15:57.505000
	Edit pad (rev 914)		Matt	cv310	XVal Session 17	1	XVal Session 17-Typing - Text-1		2012-07-11 10:15:57.567000
	Edit pad (rev 915)		sean	cv372	XVal Session 17	1	XVal Session 17-Typing - Text-1		2012-07-11 10:15:57.921000
	Edit pad (rev 916)		Jamey	cv409	XVal Session 17	1	XVal Session 17-Typing - Text-1		2012-07-11 10:15:58.019000
	Edit pad (rev 917)		Matt	cv310	XVal Session 17	1	XVal Session 17-Typing - Text-1		2012-07-11 10:15:58.070000
	Edit pad (rev 918)		sean	cv372	XVal Session 17	1	XVal Session 17-Typing - Text-1		2012-07-11 10:15:58.420000
	Edit pad (rev 919)		Jamey	cv409	XVal Session 17	1	XVal Session 17-Typing - Text-1		2012-07-11 10:15:58.541000
	Edit pad (rev 920)		Matt	cv310	XVal Session 17	1	XVal Session 17-Typing - Text-1		2012-07-11 10:15:58.684000
	Edit pad (rev 921)		sean	cv372	XVal Session 17	1	XVal Session 17-Typing - Text-1		2012-07-11 10:15:58.917000
	Edit pad (rev 922)		Jamey	cv409	XVal Session 17	1	XVal Session 17-Typing - Text-1		2012-07-11 10:15:59.051000
	Edit pad (rev 923)		charles	cv410	XVal Session 17	1	XVal Session 17-Typing - Text-1		2012-07-11 10:15:59.084000
	Edit pad (rev 924)		Matt	cv310	XVal Session 17	1	XVal Session 17-Typing - Text-1		2012-07-11 10:15:59.095000
	Edit pad (rev 925)		sean	cv372	XVal Session 17	1	XVal Session 17-Typing - Text-1		2012-07-11 10:15:59.418000
	Edit pad (rev 926)		Jamey	cv409	XVal Session 17	1	XVal Session 17-Typing - Text-1		2012-07-11 10:15:59.552000
	Edit pad (rev 927)		Matt	cv310	XVal Session 17	1	XVal Session 17-Typing - Text-1		2012-07-11 10:15:59.609000
	Edit pad (rev 928)		charles	cv410	XVal Session 17	1	XVal Session 17-Typing - Text-1		2012-07-11 10:15:59.714000
	Edit pad (rev 929)		sean	cv372	XVal Session 17	1	XVal Session 17-Typing - Text-1		2012-07-11 10:15:59.951000
	Edit pad (rev 930)		Jamey	cv409	XVal Session 17	1	XVal Session 17-Typing - Text-1		2012-07-11 10:16:00.052000
	Edit pad (rev 931)		Matt	cv310	XVal Session 17	1	XVal Session 17-Typing - Text-1		2012-07-11 10:16:00.116000
	Edit pad (rev 932)		charles	cv410	XVal Session 17	1	XVal Session 17-Typing - Text-1		2012-07-11 10:16:00.220000
	Edit pad (rev 933)		sean	cv372	XVal Session 17	1	XVal Session 17-Typing - Text-1		2012-07-11 10:16:00.460000
	Edit pad (rev 934)		Jamey	cv409	XVal Session 17	1	XVal Session 17-Typing - Text-1		2012-07-11 10:16:00.552000
	Edit pad (rev 935)		Matt	cv310	XVal Session 17	1	XVal Session 17-Typing - Text-1		2012-07-11 10:16:00.620000
	Edit pad (rev 936)		charles	cv410	XVal Session 17	1	XVal Session 17-Typing - Text-1		2012-07-11 10:16:00.720000
	Edit pad (rev 937)		sean	cv372	XVal Session 17	1	XVal Session 17-Typing - Text-1		2012-07-11 10:16:00.963000
	Edit pad (rev 938)		Jamey	cv409	XVal Session 17	1	XVal Session 17-Typing - Text-1		2012-07-11 10:16:01.057000
	Edit pad (rev 939)		Matt	cv310	XVal Session 17	1	XVal Session 17-Typing - Text-1		2012-07-11 10:16:01.120000
	Edit pad (rev 940)		charles	cv410	XVal Session 17	1	XVal Session 17-Typing - Text-1		2012-07-11 10:16:01.221000
	Edit pad (rev 941)		sean	cv372	XVal Session 17	1	XVal Session 17-Typing - Text-1		2012-07-11 10:16:01.462000
	Edit pad (rev 942)		Matt	cv310	XVal Session 17	1	XVal Session 17-Typing - Text-1		2012-07-11 10:16:01.624000
	Edit pad (rev 943)		Jamey	cv409	XVal Session 17	1	XVal Session 17-Typing - Text-1		2012-07-11 10:16:01.659000
	Edit pad (rev 944)		charles	cv410	XVal Session 17	1	XVal Session 17-Typing - Text-1		2012-07-11 10:16:01.728000
	Edit pad (rev 945)		Matt	cv310	XVal Session 17	1	XVal Session 17-Typing - Text-1		2012-07-11 10:16:02.131000
	Edit pad (rev 946)		sean	cv372	XVal Session 17	1	XVal Session 17-Typing - Text-1		2012-07-11 10:16:02.175000
	Edit pad (rev 947)		Jamey	cv409	XVal Session 17	1	XVal Session 17-Typing - Text-1		2012-07-11 10:16:02.178000
	Edit pad (rev 948)		Matt	cv310	XVal Session 17	1	XVal Session 17-Typing - Text-1		2012-07-11 10:16:02.637000
	Edit pad (rev 949)		Jamey	cv409	XVal Session 17	1	XVal Session 17-Typing - Text-1		2012-07-11 10:16:02.678000
	Edit pad (rev 950)		Matt	cv310	XVal Session 17	1	XVal Session 17-Typing - Text-1		2012-07-11 10:16:03.145000
	Edit pad (rev 951)		Jamey	cv409	XVal Session 17	1	XVal Session 17-Typing - Text-1		2012-07-11 10:16:03.178000
	Edit pad (rev 952)		Matt	cv310	XVal Session 17	1	XVal Session 17-Typing - Text-1		2012-07-11 10:16:03.672000
	Edit pad (rev 953)		Jamey	cv409	XVal Session 17	1	XVal Session 17-Typing - Text-1		2012-07-11 10:16:03.680000
	Edit pad (rev 954)		Matt	cv310	XVal Session 17	1	XVal Session 17-Typing - Text-1		2012-07-11 10:16:04.170000
	Edit pad (rev 955)		Jamey	cv409	XVal Session 17	1	XVal Session 17-Typing - Text-1		2012-07-11 10:16:04.183000
	Edit pad (rev 956)		Jamey	cv409	XVal Session 17	1	XVal Session 17-Typing - Text-1		2012-07-11 10:16:04.694000
	Edit pad (rev 957)		Matt	cv310	XVal Session 17	1	XVal Session 17-Typing - Text-1		2012-07-11 10:16:04.697000
	Edit pad (rev 958)		Matt	cv310	XVal Session 17	1	XVal Session 17-Typing - Text-1		2012-07-11 10:16:05.211000
	Edit pad (rev 959)		Jamey	cv409	XVal Session 17	1	XVal Session 17-Typing - Text-1		2012-07-11 10:16:05.477000
	Edit pad (rev 960)		Matt	cv310	XVal Session 17	1	XVal Session 17-Typing - Text-1		2012-07-11 10:16:05.702000
	Edit pad (rev 961)		Jamey	cv409	XVal Session 17	1	XVal Session 17-Typing - Text-1		2012-07-11 10:16:05.977000
	Edit pad (rev 962)		charles	cv410	XVal Session 17	1	XVal Session 17-Typing - Text-1		2012-07-11 10:16:06.047000
	Edit pad (rev 963)		charles	cv410	XVal Session 17	1	XVal Session 17-Typing - Text-1		2012-07-11 10:16:06.571000
	Edit pad (rev 964)		Matt	cv310	XVal Session 17	1	XVal Session 17-Typing - Text-1		2012-07-11 10:16:06.967000
	Edit pad (rev 965)		charles	cv410	XVal Session 17	1	XVal Session 17-Typing - Text-1		2012-07-11 10:16:07.089000
	Edit pad (rev 966)		Matt	cv310	XVal Session 17	1	XVal Session 17-Typing - Text-1		2012-07-11 10:16:07.472000
	Edit pad (rev 967)		charles	cv410	XVal Session 17	1	XVal Session 17-Typing - Text-1		2012-07-11 10:16:07.606000
	Edit pad (rev 968)		Matt	cv310	XVal Session 17	1	XVal Session 17-Typing - Text-1		2012-07-11 10:16:07.985000
	Edit pad (rev 969)		Jamey	cv409	XVal Session 17	1	XVal Session 17-Typing - Text-1		2012-07-11 10:16:07.999000
	Edit pad (rev 970)		charles	cv410	XVal Session 17	1	XVal Session 17-Typing - Text-1		2012-07-11 10:16:08.128000
	Edit pad (rev 971)		Jamey	cv409	XVal Session 17	1	XVal Session 17-Typing - Text-1		2012-07-11 10:16:08.507000
	Edit pad (rev 972)		charles	cv410	XVal Session 17	1	XVal Session 17-Typing - Text-1		2012-07-11 10:16:08.657000
	Edit pad (rev 973)		Matt	cv310	XVal Session 17	1	XVal Session 17-Typing - Text-1		2012-07-11 10:16:08.686000
	Edit pad (rev 974)		Jamey	cv409	XVal Session 17	1	XVal Session 17-Typing - Text-1		2012-07-11 10:16:09.006000
	Edit pad (rev 975)		charles	cv410	XVal Session 17	1	XVal Session 17-Typing - Text-1		2012-07-11 10:16:09.160000
	Edit pad (rev 976)		Matt	cv310	XVal Session 17	1	XVal Session 17-Typing - Text-1		2012-07-11 10:16:09.203000
	Edit pad (rev 977)		Jamey	cv409	XVal Session 17	1	XVal Session 17-Typing - Text-1		2012-07-11 10:16:09.506000
	Edit pad (rev 978)		Matt	cv310	XVal Session 17	1	XVal Session 17-Typing - Text-1		2012-07-11 10:16:09.737000
	Edit pad (rev 979)		Jamey	cv409	XVal Session 17	1	XVal Session 17-Typing - Text-1		2012-07-11 10:16:10.007000
	Edit pad (rev 980)		Matt	cv310	XVal Session 17	1	XVal Session 17-Typing - Text-1		2012-07-11 10:16:10.232000
	Edit pad (rev 981)		Jamey	cv409	XVal Session 17	1	XVal Session 17-Typing - Text-1		2012-07-11 10:16:10.508000
	Edit pad (rev 982)		Matt	cv310	XVal Session 17	1	XVal Session 17-Typing - Text-1		2012-07-11 10:16:10.886000
	Edit pad (rev 983)		Jamey	cv409	XVal Session 17	1	XVal Session 17-Typing - Text-1		2012-07-11 10:16:11.041000
	Edit pad (rev 984)		Matt	cv310	XVal Session 17	1	XVal Session 17-Typing - Text-1		2012-07-11 10:16:11.387000
	Edit pad (rev 985)		Jamey	cv409	XVal Session 17	1	XVal Session 17-Typing - Text-1		2012-07-11 10:16:11.519000
	Edit pad (rev 986)		Matt	cv310	XVal Session 17	1	XVal Session 17-Typing - Text-1		2012-07-11 10:16:11.893000
	Edit pad (rev 987)		Jamey	cv409	XVal Session 17	1	XVal Session 17-Typing - Text-1		2012-07-11 10:16:12.033000
	Edit pad (rev 988)		Matt	cv310	XVal Session 17	1	XVal Session 17-Typing - Text-1		2012-07-11 10:16:12.391000
	Edit pad (rev 989)		Jamey	cv409	XVal Session 17	1	XVal Session 17-Typing - Text-1		2012-07-11 10:16:12.538000
	Edit pad (rev 990)		Matt	cv310	XVal Session 17	1	XVal Session 17-Typing - Text-1		2012-07-11 10:16:12.888000
	Edit pad (rev 991)		Jamey	cv409	XVal Session 17	1	XVal Session 17-Typing - Text-1		2012-07-11 10:16:13.036000
	Edit pad (rev 992)		charles	cv410	XVal Session 17	1	XVal Session 17-Typing - Text-1		2012-07-11 10:16:13.250000
	Edit pad (rev 993)		Matt	cv310	XVal Session 17	1	XVal Session 17-Typing - Text-1		2012-07-11 10:16:13.393000
	Edit pad (rev 994)		Jamey	cv409	XVal Session 17	1	XVal Session 17-Typing - Text-1		2012-07-11 10:16:13.744000
	Edit pad (rev 995)		charles	cv410	XVal Session 17	1	XVal Session 17-Typing - Text-1		2012-07-11 10:16:13.867000
	Edit pad (rev 996)		Matt	cv310	XVal Session 17	1	XVal Session 17-Typing - Text-1		2012-07-11 10:16:13.906000
	Edit pad (rev 997)		Jamey	cv409	XVal Session 17	1	XVal Session 17-Typing - Text-1		2012-07-11 10:16:14.244000
	Edit pad (rev 998)		charles	cv410	XVal Session 17	1	XVal Session 17-Typing - Text-1		2012-07-11 10:16:14.377000
	Edit pad (rev 999)		Matt	cv310	XVal Session 17	1	XVal Session 17-Typing - Text-1		2012-07-11 10:16:14.405000
	Edit pad (rev 1000)		Jamey	cv409	XVal Session 17	1	XVal Session 17-Typing - Text-1		2012-07-11 10:16:14.757000
	Edit pad (rev 1001)		Matt	cv310	XVal Session 17	1	XVal Session 17-Typing - Text-1		2012-07-11 10:16:14.924000
	Edit pad (rev 1002)		Jamey	cv409	XVal Session 17	1	XVal Session 17-Typing - Text-1		2012-07-11 10:16:15.257000
	Edit pad (rev 1003)		Matt	cv310	XVal Session 17	1	XVal Session 17-Typing - Text-1		2012-07-11 10:16:15.418000
	Edit pad (rev 1004)		charles	cv410	XVal Session 17	1	XVal Session 17-Typing - Text-1		2012-07-11 10:16:15.657000
	Edit pad (rev 1005)		Jamey	cv409	XVal Session 17	1	XVal Session 17-Typing - Text-1		2012-07-11 10:16:15.776000
	Edit pad (rev 1006)		Matt	cv310	XVal Session 17	1	XVal Session 17-Typing - Text-1		2012-07-11 10:16:15.917000
	Edit pad (rev 1007)		Jamey	cv409	XVal Session 17	1	XVal Session 17-Typing - Text-1		2012-07-11 10:16:16.291000
	Edit pad (rev 1008)		charles	cv410	XVal Session 17	1	XVal Session 17-Typing - Text-1		2012-07-11 10:16:16.403000
	Edit pad (rev 1009)		Matt	cv310	XVal Session 17	1	XVal Session 17-Typing - Text-1		2012-07-11 10:16:16.432000
	Edit pad (rev 1010)		Jamey	cv409	XVal Session 17	1	XVal Session 17-Typing - Text-1		2012-07-11 10:16:16.787000
	Edit pad (rev 1011)		charles	cv410	XVal Session 17	1	XVal Session 17-Typing - Text-1		2012-07-11 10:16:16.916000
	Edit pad (rev 1012)		Matt	cv310	XVal Session 17	1	XVal Session 17-Typing - Text-1		2012-07-11 10:16:16.937000
	Edit pad (rev 1013)		Jamey	cv409	XVal Session 17	1	XVal Session 17-Typing - Text-1		2012-07-11 10:16:17.291000
	Edit pad (rev 1014)		charles	cv410	XVal Session 17	1	XVal Session 17-Typing - Text-1		2012-07-11 10:16:17.428000
	Edit pad (rev 1015)		Matt	cv310	XVal Session 17	1	XVal Session 17-Typing - Text-1		2012-07-11 10:16:17.456000
	Edit pad (rev 1016)		Jamey	cv409	XVal Session 17	1	XVal Session 17-Typing - Text-1		2012-07-11 10:16:17.790000
	Edit pad (rev 1017)		charles	cv410	XVal Session 17	1	XVal Session 17-Typing - Text-1		2012-07-11 10:16:17.927000
	Edit pad (rev 1018)		Matt	cv310	XVal Session 17	1	XVal Session 17-Typing - Text-1		2012-07-11 10:16:17.957000
	Edit pad (rev 1019)		Jamey	cv409	XVal Session 17	1	XVal Session 17-Typing - Text-1		2012-07-11 10:16:18.290000
	Edit pad (rev 1020)		charles	cv410	XVal Session 17	1	XVal Session 17-Typing - Text-1		2012-07-11 10:16:18.423000
	Edit pad (rev 1021)		Matt	cv310	XVal Session 17	1	XVal Session 17-Typing - Text-1		2012-07-11 10:16:18.464000
	Edit pad (rev 1022)		Jamey	cv409	XVal Session 17	1	XVal Session 17-Typing - Text-1		2012-07-11 10:16:18.789000
	Edit pad (rev 1023)		Matt	cv310	XVal Session 17	1	XVal Session 17-Typing - Text-1		2012-07-11 10:16:18.967000
	Edit pad (rev 1024)		Jamey	cv409	XVal Session 17	1	XVal Session 17-Typing - Text-1		2012-07-11 10:16:19.289000
	Edit pad (rev 1025)		Matt	cv310	XVal Session 17	1	XVal Session 17-Typing - Text-1		2012-07-11 10:16:19.463000
	Edit pad (rev 1026)		Jamey	cv409	XVal Session 17	1	XVal Session 17-Typing - Text-1		2012-07-11 10:16:19.789000
	Edit pad (rev 1027)		Matt	cv310	XVal Session 17	1	XVal Session 17-Typing - Text-1		2012-07-11 10:16:19.964000
	Edit pad (rev 1028)		Jamey	cv409	XVal Session 17	1	XVal Session 17-Typing - Text-1		2012-07-11 10:16:20.296000
	Edit pad (rev 1029)		Matt	cv310	XVal Session 17	1	XVal Session 17-Typing - Text-1		2012-07-11 10:16:20.465000
	Edit pad (rev 1030)		Jamey	cv409	XVal Session 17	1	XVal Session 17-Typing - Text-1		2012-07-11 10:16:20.795000
	Edit pad (rev 1031)		Matt	cv310	XVal Session 17	1	XVal Session 17-Typing - Text-1		2012-07-11 10:16:20.964000
	Edit pad (rev 1032)		charles	cv410	XVal Session 17	1	XVal Session 17-Typing - Text-1		2012-07-11 10:16:21.248000
	Edit pad (rev 1033)		Jamey	cv409	XVal Session 17	1	XVal Session 17-Typing - Text-1		2012-07-11 10:16:21.299000
	Edit pad (rev 1034)		Matt	cv310	XVal Session 17	1	XVal Session 17-Typing - Text-1		2012-07-11 10:16:21.464000
	Edit pad (rev 1035)		charles	cv410	XVal Session 17	1	XVal Session 17-Typing - Text-1		2012-07-11 10:16:21.753000
	Edit pad (rev 1036)		Jamey	cv409	XVal Session 17	1	XVal Session 17-Typing - Text-1		2012-07-11 10:16:21.817000
	Edit pad (rev 1037)		Matt	cv310	XVal Session 17	1	XVal Session 17-Typing - Text-1		2012-07-11 10:16:21.968000
	Edit pad (rev 1038)		charles	cv410	XVal Session 17	1	XVal Session 17-Typing - Text-1		2012-07-11 10:16:22.298000
	Edit pad (rev 1039)		Jamey	cv409	XVal Session 17	1	XVal Session 17-Typing - Text-1		2012-07-11 10:16:22.319000
	Edit pad (rev 1040)		Matt	cv310	XVal Session 17	1	XVal Session 17-Typing - Text-1		2012-07-11 10:16:22.495000
	Edit pad (rev 1041)		charles	cv410	XVal Session 17	1	XVal Session 17-Typing - Text-1		2012-07-11 10:16:22.804000
	Edit pad (rev 1042)		Jamey	cv409	XVal Session 17	1	XVal Session 17-Typing - Text-1		2012-07-11 10:16:22.836000
	Edit pad (rev 1043)		Matt	cv310	XVal Session 17	1	XVal Session 17-Typing - Text-1		2012-07-11 10:16:22.996000
	Edit pad (rev 1044)		charles	cv410	XVal Session 17	1	XVal Session 17-Typing - Text-1		2012-07-11 10:16:23.304000
	Edit pad (rev 1045)		Jamey	cv409	XVal Session 17	1	XVal Session 17-Typing - Text-1		2012-07-11 10:16:23.336000
	Edit pad (rev 1046)		Matt	cv310	XVal Session 17	1	XVal Session 17-Typing - Text-1		2012-07-11 10:16:23.497000
	Edit pad (rev 1047)		charles	cv410	XVal Session 17	1	XVal Session 17-Typing - Text-1		2012-07-11 10:16:23.800000
	Edit pad (rev 1048)		Jamey	cv409	XVal Session 17	1	XVal Session 17-Typing - Text-1		2012-07-11 10:16:23.836000
	Edit pad (rev 1049)		Matt	cv310	XVal Session 17	1	XVal Session 17-Typing - Text-1		2012-07-11 10:16:24.013000
	Edit pad (rev 1050)		charles	cv410	XVal Session 17	1	XVal Session 17-Typing - Text-1		2012-07-11 10:16:24.300000
	Edit pad (rev 1051)		Jamey	cv409	XVal Session 17	1	XVal Session 17-Typing - Text-1		2012-07-11 10:16:24.334000
	Edit pad (rev 1052)		Matt	cv310	XVal Session 17	1	XVal Session 17-Typing - Text-1		2012-07-11 10:16:24.513000
	Edit pad (rev 1053)		charles	cv410	XVal Session 17	1	XVal Session 17-Typing - Text-1		2012-07-11 10:16:24.799000
	Edit pad (rev 1054)		Jamey	cv409	XVal Session 17	1	XVal Session 17-Typing - Text-1		2012-07-11 10:16:24.849000
	Edit pad (rev 1055)		Matt	cv310	XVal Session 17	1	XVal Session 17-Typing - Text-1		2012-07-11 10:16:25.257000
	Edit pad (rev 1056)		charles	cv410	XVal Session 17	1	XVal Session 17-Typing - Text-1		2012-07-11 10:16:25.303000
	Edit pad (rev 1057)		Jamey	cv409	XVal Session 17	1	XVal Session 17-Typing - Text-1		2012-07-11 10:16:25.359000
	Edit pad (rev 1058)		Matt	cv310	XVal Session 17	1	XVal Session 17-Typing - Text-1		2012-07-11 10:16:25.762000
	Edit pad (rev 1059)		Jamey	cv409	XVal Session 17	1	XVal Session 17-Typing - Text-1		2012-07-11 10:16:25.848000
	Edit pad (rev 1060)		Matt	cv310	XVal Session 17	1	XVal Session 17-Typing - Text-1		2012-07-11 10:16:26.266000
	Edit pad (rev 1061)		Jamey	cv409	XVal Session 17	1	XVal Session 17-Typing - Text-1		2012-07-11 10:16:26.376000
	Edit pad (rev 1062)		charles	cv410	XVal Session 17	1	XVal Session 17-Typing - Text-1		2012-07-11 10:16:26.398000
	Edit pad (rev 1063)		Matt	cv310	XVal Session 17	1	XVal Session 17-Typing - Text-1		2012-07-11 10:16:26.763000
	Edit pad (rev 1064)		Jamey	cv409	XVal Session 17	1	XVal Session 17-Typing - Text-1		2012-07-11 10:16:26.879000
	Edit pad (rev 1065)		Matt	cv310	XVal Session 17	1	XVal Session 17-Typing - Text-1		2012-07-11 10:16:27.274000
	Edit pad (rev 1066)		Jamey	cv409	XVal Session 17	1	XVal Session 17-Typing - Text-1		2012-07-11 10:16:27.511000
	Edit pad (rev 1067)		charles	cv410	XVal Session 17	1	XVal Session 17-Typing - Text-1		2012-07-11 10:16:27.566000
	Edit pad (rev 1068)		Matt	cv310	XVal Session 17	1	XVal Session 17-Typing - Text-1		2012-07-11 10:16:27.768000
	Edit pad (rev 1069)		charles	cv410	XVal Session 17	1	XVal Session 17-Typing - Text-1		2012-07-11 10:16:28.066000
	Edit pad (rev 1070)		Matt	cv310	XVal Session 17	1	XVal Session 17-Typing - Text-1		2012-07-11 10:16:28.275000
	Edit pad (rev 1071)		charles	cv410	XVal Session 17	1	XVal Session 17-Typing - Text-1		2012-07-11 10:16:28.566000
	Edit pad (rev 1072)		Matt	cv310	XVal Session 17	1	XVal Session 17-Typing - Text-1		2012-07-11 10:16:28.776000
	Edit pad (rev 1073)		Jamey	cv409	XVal Session 17	1	XVal Session 17-Typing - Text-1		2012-07-11 10:16:28.833000
	Edit pad (rev 1074)		charles	cv410	XVal Session 17	1	XVal Session 17-Typing - Text-1		2012-07-11 10:16:29.068000
	Edit pad (rev 1075)		Matt	cv310	XVal Session 17	1	XVal Session 17-Typing - Text-1		2012-07-11 10:16:29.280000
	Edit pad (rev 1076)		Jamey	cv409	XVal Session 17	1	XVal Session 17-Typing - Text-1		2012-07-11 10:16:29.354000
	Edit pad (rev 1077)		Matt	cv310	XVal Session 17	1	XVal Session 17-Typing - Text-1		2012-07-11 10:16:29.794000
	Edit pad (rev 1078)		Jamey	cv409	XVal Session 17	1	XVal Session 17-Typing - Text-1		2012-07-11 10:16:29.860000
	Edit pad (rev 1079)		Matt	cv310	XVal Session 17	1	XVal Session 17-Typing - Text-1		2012-07-11 10:16:30.301000
	Edit pad (rev 1080)		Jamey	cv409	XVal Session 17	1	XVal Session 17-Typing - Text-1		2012-07-11 10:16:30.366000
	Edit pad (rev 1081)		charles	cv410	XVal Session 17	1	XVal Session 17-Typing - Text-1		2012-07-11 10:16:30.418000
	Edit pad (rev 1082)		Matt	cv310	XVal Session 17	1	XVal Session 17-Typing - Text-1		2012-07-11 10:16:30.793000
	Edit pad (rev 1083)		Jamey	cv409	XVal Session 17	1	XVal Session 17-Typing - Text-1		2012-07-11 10:16:30.865000
	Edit pad (rev 1084)		charles	cv410	XVal Session 17	1	XVal Session 17-Typing - Text-1		2012-07-11 10:16:30.928000
	Edit pad (rev 1085)		Matt	cv310	XVal Session 17	1	XVal Session 17-Typing - Text-1		2012-07-11 10:16:31.295000
	Edit pad (rev 1086)		Jamey	cv409	XVal Session 17	1	XVal Session 17-Typing - Text-1		2012-07-11 10:16:31.365000
	Edit pad (rev 1087)		charles	cv410	XVal Session 17	1	XVal Session 17-Typing - Text-1		2012-07-11 10:16:31.428000
	Edit pad (rev 1088)		sean	cv372	XVal Session 17	1	XVal Session 17-Typing - Text-1		2012-07-11 10:16:31.710000
	Edit pad (rev 1089)		Jamey	cv409	XVal Session 17	1	XVal Session 17-Typing - Text-1		2012-07-11 10:16:31.866000
	Edit pad (rev 1090)		Matt	cv310	XVal Session 17	1	XVal Session 17-Typing - Text-1		2012-07-11 10:16:32.085000
	Edit pad (rev 1091)		charles	cv410	XVal Session 17	1	XVal Session 17-Typing - Text-1		2012-07-11 10:16:32.138000
	Edit pad (rev 1092)		Jamey	cv409	XVal Session 17	1	XVal Session 17-Typing - Text-1		2012-07-11 10:16:32.368000
	Edit pad (rev 1093)		Matt	cv310	XVal Session 17	1	XVal Session 17-Typing - Text-1		2012-07-11 10:16:32.594000
	Edit pad (rev 1094)		charles	cv410	XVal Session 17	1	XVal Session 17-Typing - Text-1		2012-07-11 10:16:32.652000
	Edit pad (rev 1095)		Jamey	cv409	XVal Session 17	1	XVal Session 17-Typing - Text-1		2012-07-11 10:16:32.868000
	Edit pad (rev 1096)		charles	cv410	XVal Session 17	1	XVal Session 17-Typing - Text-1		2012-07-11 10:16:33.157000
	Edit pad (rev 1097)		Jamey	cv409	XVal Session 17	1	XVal Session 17-Typing - Text-1		2012-07-11 10:16:33.368000
	Edit pad (rev 1098)		Jamey	cv409	XVal Session 17	1	XVal Session 17-Typing - Text-1		2012-07-11 10:16:33.881000
	Edit pad (rev 1099)		charles	cv410	XVal Session 17	1	XVal Session 17-Typing - Text-1		2012-07-11 10:16:34.122000
	Edit pad (rev 1100)		Jamey	cv409	XVal Session 17	1	XVal Session 17-Typing - Text-1		2012-07-11 10:16:34.381000
	Edit pad (rev 1101)		Matt	cv310	XVal Session 17	1	XVal Session 17-Typing - Text-1		2012-07-11 10:16:34.676000
	Edit pad (rev 1102)		charles	cv410	XVal Session 17	1	XVal Session 17-Typing - Text-1		2012-07-11 10:16:34.772000
	Edit pad (rev 1103)		Jamey	cv409	XVal Session 17	1	XVal Session 17-Typing - Text-1		2012-07-11 10:16:35.075000
	Edit pad (rev 1104)		Matt	cv310	XVal Session 17	1	XVal Session 17-Typing - Text-1		2012-07-11 10:16:35.174000
	Edit pad (rev 1105)		Jamey	cv409	XVal Session 17	1	XVal Session 17-Typing - Text-1		2012-07-11 10:16:35.576000
	Edit pad (rev 1106)		charles	cv410	XVal Session 17	1	XVal Session 17-Typing - Text-1		2012-07-11 10:16:35.652000
	Edit pad (rev 1107)		Matt	cv310	XVal Session 17	1	XVal Session 17-Typing - Text-1		2012-07-11 10:16:35.692000
	Edit pad (rev 1108)		charles	cv410	XVal Session 17	1	XVal Session 17-Typing - Text-1		2012-07-11 10:16:36.083000
	Edit pad (rev 1109)		Jamey	cv409	XVal Session 17	1	XVal Session 17-Typing - Text-1		2012-07-11 10:16:36.085000
	Edit pad (rev 1110)		Matt	cv310	XVal Session 17	1	XVal Session 17-Typing - Text-1		2012-07-11 10:16:36.388000
	Edit pad (rev 1111)		Matt	cv310	XVal Session 17	1	XVal Session 17-Typing - Text-1		2012-07-11 10:16:36.894000
	Edit pad (rev 1112)		charles	cv410	XVal Session 17	1	XVal Session 17-Typing - Text-1		2012-07-11 10:16:36.907000
	Edit pad (rev 1113)		Matt	cv310	XVal Session 17	1	XVal Session 17-Typing - Text-1		2012-07-11 10:16:37.388000
	Edit pad (rev 1114)		charles	cv410	XVal Session 17	1	XVal Session 17-Typing - Text-1		2012-07-11 10:16:37.606000
	Edit pad (rev 1115)		Matt	cv310	XVal Session 17	1	XVal Session 17-Typing - Text-1		2012-07-11 10:16:37.888000
	Edit pad (rev 1116)		Jamey	cv409	XVal Session 17	1	XVal Session 17-Typing - Text-1		2012-07-11 10:16:38.002000
	Edit pad (rev 1117)		charles	cv410	XVal Session 17	1	XVal Session 17-Typing - Text-1		2012-07-11 10:16:38.371000
	Edit pad (rev 1118)		Matt	cv310	XVal Session 17	1	XVal Session 17-Typing - Text-1		2012-07-11 10:16:38.399000
	Edit pad (rev 1119)		Jamey	cv409	XVal Session 17	1	XVal Session 17-Typing - Text-1		2012-07-11 10:16:38.505000
	Edit pad (rev 1120)		Matt	cv310	XVal Session 17	1	XVal Session 17-Typing - Text-1		2012-07-11 10:16:38.902000
	Edit pad (rev 1121)		Jamey	cv409	XVal Session 17	1	XVal Session 17-Typing - Text-1		2012-07-11 10:16:39.011000
	Edit pad (rev 1122)		Matt	cv310	XVal Session 17	1	XVal Session 17-Typing - Text-1		2012-07-11 10:16:39.402000
	Edit pad (rev 1123)		Jamey	cv409	XVal Session 17	1	XVal Session 17-Typing - Text-1		2012-07-11 10:16:39.511000
	Edit pad (rev 1124)		Matt	cv310	XVal Session 17	1	XVal Session 17-Typing - Text-1		2012-07-11 10:16:39.912000
	Edit pad (rev 1125)		Jamey	cv409	XVal Session 17	1	XVal Session 17-Typing - Text-1		2012-07-11 10:16:40.020000
	Edit pad (rev 1126)		charles	cv410	XVal Session 17	1	XVal Session 17-Typing - Text-1		2012-07-11 10:16:40.052000
	Edit pad (rev 1127)		Matt	cv310	XVal Session 17	1	XVal Session 17-Typing - Text-1		2012-07-11 10:16:40.418000
	Edit pad (rev 1128)		Jamey	cv409	XVal Session 17	1	XVal Session 17-Typing - Text-1		2012-07-11 10:16:40.520000
	Edit pad (rev 1129)		Matt	cv310	XVal Session 17	1	XVal Session 17-Typing - Text-1		2012-07-11 10:16:40.919000
	Edit pad (rev 1130)		Jamey	cv409	XVal Session 17	1	XVal Session 17-Typing - Text-1		2012-07-11 10:16:41.030000
	Edit pad (rev 1131)		Matt	cv310	XVal Session 17	1	XVal Session 17-Typing - Text-1		2012-07-11 10:16:41.419000
	Edit pad (rev 1132)		Jamey	cv409	XVal Session 17	1	XVal Session 17-Typing - Text-1		2012-07-11 10:16:41.536000
	Edit pad (rev 1133)		charles	cv410	XVal Session 17	1	XVal Session 17-Typing - Text-1		2012-07-11 10:16:41.747000
	Edit pad (rev 1134)		Matt	cv310	XVal Session 17	1	XVal Session 17-Typing - Text-1		2012-07-11 10:16:41.933000
	Edit pad (rev 1135)		Jamey	cv409	XVal Session 17	1	XVal Session 17-Typing - Text-1		2012-07-11 10:16:42.037000
	Edit pad (rev 1136)		charles	cv410	XVal Session 17	1	XVal Session 17-Typing - Text-1		2012-07-11 10:16:42.363000
	Edit pad (rev 1137)		Matt	cv310	XVal Session 17	1	XVal Session 17-Typing - Text-1		2012-07-11 10:16:42.435000
	Edit pad (rev 1138)		Jamey	cv409	XVal Session 17	1	XVal Session 17-Typing - Text-1		2012-07-11 10:16:42.536000
	Edit pad (rev 1139)		charles	cv410	XVal Session 17	1	XVal Session 17-Typing - Text-1		2012-07-11 10:16:42.863000
	Edit pad (rev 1140)		Matt	cv310	XVal Session 17	1	XVal Session 17-Typing - Text-1		2012-07-11 10:16:42.940000
	Edit pad (rev 1141)		Jamey	cv409	XVal Session 17	1	XVal Session 17-Typing - Text-1		2012-07-11 10:16:43.036000
	Edit pad (rev 1142)		charles	cv410	XVal Session 17	1	XVal Session 17-Typing - Text-1		2012-07-11 10:16:43.364000
	Edit pad (rev 1143)		Matt	cv310	XVal Session 17	1	XVal Session 17-Typing - Text-1		2012-07-11 10:16:43.438000
	Edit pad (rev 1144)		Jamey	cv409	XVal Session 17	1	XVal Session 17-Typing - Text-1		2012-07-11 10:16:43.536000
	Edit pad (rev 1145)		sean	cv372	XVal Session 17	1	XVal Session 17-Typing - Text-1		2012-07-11 10:16:43.579000
	Edit pad (rev 1146)		charles	cv410	XVal Session 17	1	XVal Session 17-Typing - Text-1		2012-07-11 10:16:43.869000
	Edit pad (rev 1147)		Jamey	cv409	XVal Session 17	1	XVal Session 17-Typing - Text-1		2012-07-11 10:16:44.039000
	Edit pad (rev 1148)		sean	cv372	XVal Session 17	1	XVal Session 17-Typing - Text-1		2012-07-11 10:16:44.089000
	Edit pad (rev 1149)		charles	cv410	XVal Session 17	1	XVal Session 17-Typing - Text-1		2012-07-11 10:16:44.378000
	Edit pad (rev 1150)		Matt	cv310	XVal Session 17	1	XVal Session 17-Typing - Text-1		2012-07-11 10:16:44.456000
	Edit pad (rev 1151)		Jamey	cv409	XVal Session 17	1	XVal Session 17-Typing - Text-1		2012-07-11 10:16:44.540000
	Edit pad (rev 1152)		sean	cv372	XVal Session 17	1	XVal Session 17-Typing - Text-1		2012-07-11 10:16:44.588000
	Edit pad (rev 1153)		charles	cv410	XVal Session 17	1	XVal Session 17-Typing - Text-1		2012-07-11 10:16:44.899000
	Edit pad (rev 1154)		Matt	cv310	XVal Session 17	1	XVal Session 17-Typing - Text-1		2012-07-11 10:16:44.965000
	Edit pad (rev 1155)		Jamey	cv409	XVal Session 17	1	XVal Session 17-Typing - Text-1		2012-07-11 10:16:45.059000
	Edit pad (rev 1156)		sean	cv372	XVal Session 17	1	XVal Session 17-Typing - Text-1		2012-07-11 10:16:45.090000
	Edit pad (rev 1157)		charles	cv410	XVal Session 17	1	XVal Session 17-Typing - Text-1		2012-07-11 10:16:45.392000
	Edit pad (rev 1158)		Matt	cv310	XVal Session 17	1	XVal Session 17-Typing - Text-1		2012-07-11 10:16:45.469000
	Edit pad (rev 1159)		Jamey	cv409	XVal Session 17	1	XVal Session 17-Typing - Text-1		2012-07-11 10:16:45.567000
	Edit pad (rev 1160)		sean	cv372	XVal Session 17	1	XVal Session 17-Typing - Text-1		2012-07-11 10:16:45.588000
	Edit pad (rev 1161)		charles	cv410	XVal Session 17	1	XVal Session 17-Typing - Text-1		2012-07-11 10:16:45.895000
	Edit pad (rev 1162)		Matt	cv310	XVal Session 17	1	XVal Session 17-Typing - Text-1		2012-07-11 10:16:45.969000
	Edit pad (rev 1163)		Jamey	cv409	XVal Session 17	1	XVal Session 17-Typing - Text-1		2012-07-11 10:16:46.067000
	Edit pad (rev 1164)		sean	cv372	XVal Session 17	1	XVal Session 17-Typing - Text-1		2012-07-11 10:16:46.103000
	Edit pad (rev 1165)		Matt	cv310	XVal Session 17	1	XVal Session 17-Typing - Text-1		2012-07-11 10:16:46.493000
	Edit pad (rev 1166)		charles	cv410	XVal Session 17	1	XVal Session 17-Typing - Text-1		2012-07-11 10:16:46.553000
	Edit pad (rev 1167)		Jamey	cv409	XVal Session 17	1	XVal Session 17-Typing - Text-1		2012-07-11 10:16:46.568000
	Edit pad (rev 1168)		sean	cv372	XVal Session 17	1	XVal Session 17-Typing - Text-1		2012-07-11 10:16:46.608000
	Edit pad (rev 1169)		Matt	cv310	XVal Session 17	1	XVal Session 17-Typing - Text-1		2012-07-11 10:16:46.998000
	Edit pad (rev 1170)		Jamey	cv409	XVal Session 17	1	XVal Session 17-Typing - Text-1		2012-07-11 10:16:47.070000
	Edit pad (rev 1171)		sean	cv372	XVal Session 17	1	XVal Session 17-Typing - Text-1		2012-07-11 10:16:47.118000
	Edit pad (rev 1172)		charles	cv410	XVal Session 17	1	XVal Session 17-Typing - Text-1		2012-07-11 10:16:47.170000
	Edit pad (rev 1173)		Matt	cv310	XVal Session 17	1	XVal Session 17-Typing - Text-1		2012-07-11 10:16:47.497000
	Edit pad (rev 1174)		Jamey	cv409	XVal Session 17	1	XVal Session 17-Typing - Text-1		2012-07-11 10:16:47.573000
	Edit pad (rev 1175)		sean	cv372	XVal Session 17	1	XVal Session 17-Typing - Text-1		2012-07-11 10:16:47.615000
	Edit pad (rev 1176)		charles	cv410	XVal Session 17	1	XVal Session 17-Typing - Text-1		2012-07-11 10:16:47.688000
	Edit pad (rev 1177)		Jamey	cv409	XVal Session 17	1	XVal Session 17-Typing - Text-1		2012-07-11 10:16:48.075000
	Edit pad (rev 1178)		sean	cv372	XVal Session 17	1	XVal Session 17-Typing - Text-1		2012-07-11 10:16:48.285000
	Edit pad (rev 1179)		Matt	cv310	XVal Session 17	1	XVal Session 17-Typing - Text-1		2012-07-11 10:16:48.407000
	Edit pad (rev 1180)		sean	cv372	XVal Session 17	1	XVal Session 17-Typing - Text-1		2012-07-11 10:16:48.789000
	Edit pad (rev 1181)		Jamey	cv409	XVal Session 17	1	XVal Session 17-Typing - Text-1		2012-07-11 10:16:48.796000
	Edit pad (rev 1182)		Matt	cv310	XVal Session 17	1	XVal Session 17-Typing - Text-1		2012-07-11 10:16:48.910000
	Edit pad (rev 1183)		sean	cv372	XVal Session 17	1	XVal Session 17-Typing - Text-1		2012-07-11 10:16:49.289000
	Edit pad (rev 1184)		Jamey	cv409	XVal Session 17	1	XVal Session 17-Typing - Text-1		2012-07-11 10:16:49.302000
	Edit pad (rev 1185)		Matt	cv310	XVal Session 17	1	XVal Session 17-Typing - Text-1		2012-07-11 10:16:49.723000
	Edit pad (rev 1186)		sean	cv372	XVal Session 17	1	XVal Session 17-Typing - Text-1		2012-07-11 10:16:49.789000
	Edit pad (rev 1187)		Jamey	cv409	XVal Session 17	1	XVal Session 17-Typing - Text-1		2012-07-11 10:16:49.808000
	Edit pad (rev 1188)		Matt	cv310	XVal Session 17	1	XVal Session 17-Typing - Text-1		2012-07-11 10:16:50.231000
	Edit pad (rev 1189)		charles	cv410	XVal Session 17	1	XVal Session 17-Typing - Text-1		2012-07-11 10:16:50.240000
	Edit pad (rev 1190)		sean	cv372	XVal Session 17	1	XVal Session 17-Typing - Text-1		2012-07-11 10:16:50.287000
	Edit pad (rev 1191)		Matt	cv310	XVal Session 17	1	XVal Session 17-Typing - Text-1		2012-07-11 10:16:50.731000
	Edit pad (rev 1192)		charles	cv410	XVal Session 17	1	XVal Session 17-Typing - Text-1		2012-07-11 10:16:50.788000
	Edit pad (rev 1193)		sean	cv372	XVal Session 17	1	XVal Session 17-Typing - Text-1		2012-07-11 10:16:50.790000
	Edit pad (rev 1194)		Matt	cv310	XVal Session 17	1	XVal Session 17-Typing - Text-1		2012-07-11 10:16:51.232000
	Edit pad (rev 1195)		charles	cv410	XVal Session 17	1	XVal Session 17-Typing - Text-1		2012-07-11 10:16:51.284000
	Edit pad (rev 1196)		sean	cv372	XVal Session 17	1	XVal Session 17-Typing - Text-1		2012-07-11 10:16:51.289000
	Edit pad (rev 1197)		Matt	cv310	XVal Session 17	1	XVal Session 17-Typing - Text-1		2012-07-11 10:16:51.729000
	Edit pad (rev 1198)		charles	cv410	XVal Session 17	1	XVal Session 17-Typing - Text-1		2012-07-11 10:16:51.786000
	Edit pad (rev 1199)		sean	cv372	XVal Session 17	1	XVal Session 17-Typing - Text-1		2012-07-11 10:16:51.788000
	Edit pad (rev 1200)		Matt	cv310	XVal Session 17	1	XVal Session 17-Typing - Text-1		2012-07-11 10:16:52.234000
	Edit pad (rev 1201)		charles	cv410	XVal Session 17	1	XVal Session 17-Typing - Text-1		2012-07-11 10:16:52.284000
	Edit pad (rev 1202)		Matt	cv310	XVal Session 17	1	XVal Session 17-Typing - Text-1		2012-07-11 10:16:52.734000
	Edit pad (rev 1203)		charles	cv410	XVal Session 17	1	XVal Session 17-Typing - Text-1		2012-07-11 10:16:52.801000
	Edit pad (rev 1204)		Matt	cv310	XVal Session 17	1	XVal Session 17-Typing - Text-1		2012-07-11 10:16:53.232000
	Edit pad (rev 1205)		charles	cv410	XVal Session 17	1	XVal Session 17-Typing - Text-1		2012-07-11 10:16:53.623000
	Edit pad (rev 1206)		sean	cv372	XVal Session 17	1	XVal Session 17-Typing - Text-1		2012-07-11 10:16:53.654000
	Edit pad (rev 1207)		Matt	cv310	XVal Session 17	1	XVal Session 17-Typing - Text-1		2012-07-11 10:16:53.734000
	Edit pad (rev 1208)		Matt	cv310	XVal Session 17	1	XVal Session 17-Typing - Text-1		2012-07-11 10:16:54.233000
	Edit pad (rev 1209)		charles	cv410	XVal Session 17	1	XVal Session 17-Typing - Text-1		2012-07-11 10:16:54.256000
	Edit pad (rev 1210)		Matt	cv310	XVal Session 17	1	XVal Session 17-Typing - Text-1		2012-07-11 10:16:54.732000
	Edit pad (rev 1211)		Matt	cv310	XVal Session 17	1	XVal Session 17-Typing - Text-1		2012-07-11 10:16:55.238000
	Edit pad (rev 1212)		Matt	cv310	XVal Session 17	1	XVal Session 17-Typing - Text-1		2012-07-11 10:16:55.732000
	Edit pad (rev 1213)		charles	cv410	XVal Session 17	1	XVal Session 17-Typing - Text-1		2012-07-11 10:16:56.039000
	Edit pad (rev 1214)		Matt	cv310	XVal Session 17	1	XVal Session 17-Typing - Text-1		2012-07-11 10:16:56.233000
	Edit pad (rev 1215)		sean	cv372	XVal Session 17	1	XVal Session 17-Typing - Text-1		2012-07-11 10:16:56.285000
	Edit pad (rev 1216)		Matt	cv310	XVal Session 17	1	XVal Session 17-Typing - Text-1		2012-07-11 10:16:56.739000
	Edit pad (rev 1217)		sean	cv372	XVal Session 17	1	XVal Session 17-Typing - Text-1		2012-07-11 10:16:56.782000
	Edit pad (rev 1218)		charles	cv410	XVal Session 17	1	XVal Session 17-Typing - Text-1		2012-07-11 10:16:56.788000
	Edit pad (rev 1219)		Matt	cv310	XVal Session 17	1	XVal Session 17-Typing - Text-1		2012-07-11 10:16:57.249000
	Edit pad (rev 1220)		sean	cv372	XVal Session 17	1	XVal Session 17-Typing - Text-1		2012-07-11 10:16:57.288000
	Edit pad (rev 1221)		charles	cv410	XVal Session 17	1	XVal Session 17-Typing - Text-1		2012-07-11 10:16:57.290000
	Edit pad (rev 1222)		sean	cv372	XVal Session 17	1	XVal Session 17-Typing - Text-1		2012-07-11 10:16:57.789000
	Edit pad (rev 1223)		charles	cv410	XVal Session 17	1	XVal Session 17-Typing - Text-1		2012-07-11 10:16:57.800000
	Edit pad (rev 1224)		Matt	cv310	XVal Session 17	1	XVal Session 17-Typing - Text-1		2012-07-11 10:16:57.981000
	Edit pad (rev 1225)		sean	cv372	XVal Session 17	1	XVal Session 17-Typing - Text-1		2012-07-11 10:16:58.289000
	Edit pad (rev 1226)		charles	cv410	XVal Session 17	1	XVal Session 17-Typing - Text-1		2012-07-11 10:16:58.356000
	Edit pad (rev 1227)		Matt	cv310	XVal Session 17	1	XVal Session 17-Typing - Text-1		2012-07-11 10:16:58.479000
	Edit pad (rev 1228)		sean	cv372	XVal Session 17	1	XVal Session 17-Typing - Text-1		2012-07-11 10:16:58.790000
	Edit pad (rev 1229)		Matt	cv310	XVal Session 17	1	XVal Session 17-Typing - Text-1		2012-07-11 10:16:58.981000
	Edit pad (rev 1230)		Jamey	cv409	XVal Session 17	1	XVal Session 17-Typing - Text-1		2012-07-11 10:16:59.053000
	Edit pad (rev 1231)		sean	cv372	XVal Session 17	1	XVal Session 17-Typing - Text-1		2012-07-11 10:16:59.290000
	Edit pad (rev 1232)		Matt	cv310	XVal Session 17	1	XVal Session 17-Typing - Text-1		2012-07-11 10:16:59.480000
	Edit pad (rev 1233)		Jamey	cv409	XVal Session 17	1	XVal Session 17-Typing - Text-1		2012-07-11 10:16:59.572000
	Edit pad (rev 1234)		sean	cv372	XVal Session 17	1	XVal Session 17-Typing - Text-1		2012-07-11 10:16:59.792000
	Edit pad (rev 1235)		Matt	cv310	XVal Session 17	1	XVal Session 17-Typing - Text-1		2012-07-11 10:16:59.979000
	Edit pad (rev 1236)		Jamey	cv409	XVal Session 17	1	XVal Session 17-Typing - Text-1		2012-07-11 10:17:00.078000
	Edit pad (rev 1237)		sean	cv372	XVal Session 17	1	XVal Session 17-Typing - Text-1		2012-07-11 10:17:00.304000
	Edit pad (rev 1238)		Matt	cv310	XVal Session 17	1	XVal Session 17-Typing - Text-1		2012-07-11 10:17:00.487000
	Edit pad (rev 1239)		Jamey	cv409	XVal Session 17	1	XVal Session 17-Typing - Text-1		2012-07-11 10:17:00.583000
	Edit pad (rev 1240)		sean	cv372	XVal Session 17	1	XVal Session 17-Typing - Text-1		2012-07-11 10:17:00.827000
	Edit pad (rev 1241)		Matt	cv310	XVal Session 17	1	XVal Session 17-Typing - Text-1		2012-07-11 10:17:00.986000
	Edit pad (rev 1242)		Jamey	cv409	XVal Session 17	1	XVal Session 17-Typing - Text-1		2012-07-11 10:17:01.083000
	Edit pad (rev 1243)		charles	cv410	XVal Session 17	1	XVal Session 17-Typing - Text-1		2012-07-11 10:17:01.231000
	Edit pad (rev 1244)		sean	cv372	XVal Session 17	1	XVal Session 17-Typing - Text-1		2012-07-11 10:17:01.335000
	Edit pad (rev 1245)		Matt	cv310	XVal Session 17	1	XVal Session 17-Typing - Text-1		2012-07-11 10:17:01.482000
	Edit pad (rev 1246)		Jamey	cv409	XVal Session 17	1	XVal Session 17-Typing - Text-1		2012-07-11 10:17:01.694000
	Edit pad (rev 1247)		sean	cv372	XVal Session 17	1	XVal Session 17-Typing - Text-1		2012-07-11 10:17:01.834000
	Edit pad (rev 1248)		charles	cv410	XVal Session 17	1	XVal Session 17-Typing - Text-1		2012-07-11 10:17:01.872000
	Edit pad (rev 1249)		Matt	cv310	XVal Session 17	1	XVal Session 17-Typing - Text-1		2012-07-11 10:17:01.980000
	Edit pad (rev 1250)		Jamey	cv409	XVal Session 17	1	XVal Session 17-Typing - Text-1		2012-07-11 10:17:02.194000
	Edit pad (rev 1251)		sean	cv372	XVal Session 17	1	XVal Session 17-Typing - Text-1		2012-07-11 10:17:02.343000
	Edit pad (rev 1252)		charles	cv410	XVal Session 17	1	XVal Session 17-Typing - Text-1		2012-07-11 10:17:02.379000
	Edit pad (rev 1253)		Jamey	cv409	XVal Session 17	1	XVal Session 17-Typing - Text-1		2012-07-11 10:17:02.693000
	Edit pad (rev 1254)		sean	cv372	XVal Session 17	1	XVal Session 17-Typing - Text-1		2012-07-11 10:17:02.851000
	Edit pad (rev 1255)		charles	cv410	XVal Session 17	1	XVal Session 17-Typing - Text-1		2012-07-11 10:17:02.878000
	Edit pad (rev 1256)		Matt	cv310	XVal Session 17	1	XVal Session 17-Typing - Text-1		2012-07-11 10:17:02.946000
	Edit pad (rev 1257)		Jamey	cv409	XVal Session 17	1	XVal Session 17-Typing - Text-1		2012-07-11 10:17:03.194000
	Edit pad (rev 1258)		sean	cv372	XVal Session 17	1	XVal Session 17-Typing - Text-1		2012-07-11 10:17:03.349000
	Edit pad (rev 1259)		charles	cv410	XVal Session 17	1	XVal Session 17-Typing - Text-1		2012-07-11 10:17:03.379000
	Edit pad (rev 1260)		Matt	cv310	XVal Session 17	1	XVal Session 17-Typing - Text-1		2012-07-11 10:17:03.448000
	Edit pad (rev 1261)		Jamey	cv409	XVal Session 17	1	XVal Session 17-Typing - Text-1		2012-07-11 10:17:03.694000
	Edit pad (rev 1262)		sean	cv372	XVal Session 17	1	XVal Session 17-Typing - Text-1		2012-07-11 10:17:03.853000
	Edit pad (rev 1263)		Matt	cv310	XVal Session 17	1	XVal Session 17-Typing - Text-1		2012-07-11 10:17:03.949000
	Edit pad (rev 1264)		Jamey	cv409	XVal Session 17	1	XVal Session 17-Typing - Text-1		2012-07-11 10:17:04.193000
	Edit pad (rev 1265)		sean	cv372	XVal Session 17	1	XVal Session 17-Typing - Text-1		2012-07-11 10:17:04.354000
	Edit pad (rev 1266)		Matt	cv310	XVal Session 17	1	XVal Session 17-Typing - Text-1		2012-07-11 10:17:04.449000
	Edit pad (rev 1267)		Jamey	cv409	XVal Session 17	1	XVal Session 17-Typing - Text-1		2012-07-11 10:17:04.693000
	Edit pad (rev 1268)		sean	cv372	XVal Session 17	1	XVal Session 17-Typing - Text-1		2012-07-11 10:17:04.851000
	Edit pad (rev 1269)		Matt	cv310	XVal Session 17	1	XVal Session 17-Typing - Text-1		2012-07-11 10:17:05.108000
	Edit pad (rev 1270)		Jamey	cv409	XVal Session 17	1	XVal Session 17-Typing - Text-1		2012-07-11 10:17:05.203000
	Edit pad (rev 1271)		sean	cv372	XVal Session 17	1	XVal Session 17-Typing - Text-1		2012-07-11 10:17:05.352000
	Edit pad (rev 1272)		charles	cv410	XVal Session 17	1	XVal Session 17-Typing - Text-1		2012-07-11 10:17:05.478000
	Edit pad (rev 1273)		Matt	cv310	XVal Session 17	1	XVal Session 17-Typing - Text-1		2012-07-11 10:17:05.610000
	Edit pad (rev 1274)		Jamey	cv409	XVal Session 17	1	XVal Session 17-Typing - Text-1		2012-07-11 10:17:05.719000
	Edit pad (rev 1275)		sean	cv372	XVal Session 17	1	XVal Session 17-Typing - Text-1		2012-07-11 10:17:05.850000
	Edit pad (rev 1276)		Matt	cv310	XVal Session 17	1	XVal Session 17-Typing - Text-1		2012-07-11 10:17:06.125000
	Edit pad (rev 1277)		Jamey	cv409	XVal Session 17	1	XVal Session 17-Typing - Text-1		2012-07-11 10:17:06.220000
	Edit pad (rev 1278)		sean	cv372	XVal Session 17	1	XVal Session 17-Typing - Text-1		2012-07-11 10:17:06.349000
	Edit pad (rev 1279)		Matt	cv310	XVal Session 17	1	XVal Session 17-Typing - Text-1		2012-07-11 10:17:06.624000
	Edit pad (rev 1280)		Jamey	cv409	XVal Session 17	1	XVal Session 17-Typing - Text-1		2012-07-11 10:17:06.741000
	Edit pad (rev 1281)		sean	cv372	XVal Session 17	1	XVal Session 17-Typing - Text-1		2012-07-11 10:17:07.281000
	Edit pad (rev 1282)		Matt	cv310	XVal Session 17	1	XVal Session 17-Typing - Text-1		2012-07-11 10:17:07.283000
	Edit pad (rev 1283)		charles	cv410	XVal Session 17	1	XVal Session 17-Typing - Text-1		2012-07-11 10:17:07.395000
	Edit pad (rev 1284)		Jamey	cv409	XVal Session 17	1	XVal Session 17-Typing - Text-1		2012-07-11 10:17:07.423000
	Edit pad (rev 1285)		Matt	cv310	XVal Session 17	1	XVal Session 17-Typing - Text-1		2012-07-11 10:17:07.800000
	Edit pad (rev 1286)		sean	cv372	XVal Session 17	1	XVal Session 17-Typing - Text-1		2012-07-11 10:17:07.803000
	Edit pad (rev 1287)		Jamey	cv409	XVal Session 17	1	XVal Session 17-Typing - Text-1		2012-07-11 10:17:07.958000
	Edit pad (rev 1288)		sean	cv372	XVal Session 17	1	XVal Session 17-Typing - Text-1		2012-07-11 10:17:08.407000
	Edit pad (rev 1289)		Matt	cv310	XVal Session 17	1	XVal Session 17-Typing - Text-1		2012-07-11 10:17:08.416000
	Edit pad (rev 1290)		Jamey	cv409	XVal Session 17	1	XVal Session 17-Typing - Text-1		2012-07-11 10:17:08.438000
	Edit pad (rev 1291)		sean	cv372	XVal Session 17	1	XVal Session 17-Typing - Text-1		2012-07-11 10:17:08.868000
	Edit pad (rev 1292)		Matt	cv310	XVal Session 17	1	XVal Session 17-Typing - Text-1		2012-07-11 10:17:08.876000
	Edit pad (rev 1293)		Jamey	cv409	XVal Session 17	1	XVal Session 17-Typing - Text-1		2012-07-11 10:17:08.950000
	Edit pad (rev 1294)		sean	cv372	XVal Session 17	1	XVal Session 17-Typing - Text-1		2012-07-11 10:17:09.366000
	Edit pad (rev 1295)		Matt	cv310	XVal Session 17	1	XVal Session 17-Typing - Text-1		2012-07-11 10:17:09.389000
	Edit pad (rev 1296)		Jamey	cv409	XVal Session 17	1	XVal Session 17-Typing - Text-1		2012-07-11 10:17:09.493000
	Edit pad (rev 1297)		Matt	cv310	XVal Session 17	1	XVal Session 17-Typing - Text-1		2012-07-11 10:17:09.887000
	Edit pad (rev 1298)		charles	cv410	XVal Session 17	1	XVal Session 17-Typing - Text-1		2012-07-11 10:17:09.948000
	Edit pad (rev 1299)		Jamey	cv409	XVal Session 17	1	XVal Session 17-Typing - Text-1		2012-07-11 10:17:10.005000
	Edit pad (rev 1300)		sean	cv372	XVal Session 17	1	XVal Session 17-Typing - Text-1		2012-07-11 10:17:10.202000
	Edit pad (rev 1301)		charles	cv410	XVal Session 17	1	XVal Session 17-Typing - Text-1		2012-07-11 10:17:10.460000
	Edit pad (rev 1302)		Matt	cv310	XVal Session 17	1	XVal Session 17-Typing - Text-1		2012-07-11 10:17:10.466000
	Edit pad (rev 1303)		Jamey	cv409	XVal Session 17	1	XVal Session 17-Typing - Text-1		2012-07-11 10:17:10.516000
	Edit pad (rev 1304)		charles	cv410	XVal Session 17	1	XVal Session 17-Typing - Text-1		2012-07-11 10:17:10.957000
	Edit pad (rev 1305)		Matt	cv310	XVal Session 17	1	XVal Session 17-Typing - Text-1		2012-07-11 10:17:10.969000
	Edit pad (rev 1306)		sean	cv372	XVal Session 17	1	XVal Session 17-Typing - Text-1		2012-07-11 10:17:10.992000
	Edit pad (rev 1307)		Jamey	cv409	XVal Session 17	1	XVal Session 17-Typing - Text-1		2012-07-11 10:17:11.041000
	Edit pad (rev 1308)		charles	cv410	XVal Session 17	1	XVal Session 17-Typing - Text-1		2012-07-11 10:17:11.462000
	Edit pad (rev 1309)		Matt	cv310	XVal Session 17	1	XVal Session 17-Typing - Text-1		2012-07-11 10:17:11.481000
	Edit pad (rev 1310)		sean	cv372	XVal Session 17	1	XVal Session 17-Typing - Text-1		2012-07-11 10:17:11.491000
	Edit pad (rev 1311)		Jamey	cv409	XVal Session 17	1	XVal Session 17-Typing - Text-1		2012-07-11 10:17:11.565000
	Edit pad (rev 1312)		charles	cv410	XVal Session 17	1	XVal Session 17-Typing - Text-1		2012-07-11 10:17:11.961000
	Edit pad (rev 1313)		Matt	cv310	XVal Session 17	1	XVal Session 17-Typing - Text-1		2012-07-11 10:17:11.984000
	Edit pad (rev 1314)		Jamey	cv409	XVal Session 17	1	XVal Session 17-Typing - Text-1		2012-07-11 10:17:12.074000
	Edit pad (rev 1315)		charles	cv410	XVal Session 17	1	XVal Session 17-Typing - Text-1		2012-07-11 10:17:12.475000
	Edit pad (rev 1316)		Matt	cv310	XVal Session 17	1	XVal Session 17-Typing - Text-1		2012-07-11 10:17:12.481000
	Edit pad (rev 1317)		sean	cv372	XVal Session 17	1	XVal Session 17-Typing - Text-1		2012-07-11 10:17:12.560000
	Edit pad (rev 1318)		Jamey	cv409	XVal Session 17	1	XVal Session 17-Typing - Text-1		2012-07-11 10:17:12.592000
	Edit pad (rev 1319)		Matt	cv310	XVal Session 17	1	XVal Session 17-Typing - Text-1		2012-07-11 10:17:12.982000
	Edit pad (rev 1320)		Jamey	cv409	XVal Session 17	1	XVal Session 17-Typing - Text-1		2012-07-11 10:17:13.099000
	Edit pad (rev 1321)		sean	cv372	XVal Session 17	1	XVal Session 17-Typing - Text-1		2012-07-11 10:17:13.395000
	Edit pad (rev 1322)		Jamey	cv409	XVal Session 17	1	XVal Session 17-Typing - Text-1		2012-07-11 10:17:13.606000
	Edit pad (rev 1323)		sean	cv372	XVal Session 17	1	XVal Session 17-Typing - Text-1		2012-07-11 10:17:13.899000
	Edit pad (rev 1324)		Jamey	cv409	XVal Session 17	1	XVal Session 17-Typing - Text-1		2012-07-11 10:17:14.115000
	Edit pad (rev 1325)		sean	cv372	XVal Session 17	1	XVal Session 17-Typing - Text-1		2012-07-11 10:17:14.405000
	Edit pad (rev 1326)		Jamey	cv409	XVal Session 17	1	XVal Session 17-Typing - Text-1		2012-07-11 10:17:14.614000
	Edit pad (rev 1327)		charles	cv410	XVal Session 17	1	XVal Session 17-Typing - Text-1		2012-07-11 10:17:14.750000
	Edit pad (rev 1328)		Matt	cv310	XVal Session 17	1	XVal Session 17-Typing - Text-1		2012-07-11 10:17:14.983000
	Edit pad (rev 1329)		Jamey	cv409	XVal Session 17	1	XVal Session 17-Typing - Text-1		2012-07-11 10:17:15.117000
	Edit pad (rev 1330)		charles	cv410	XVal Session 17	1	XVal Session 17-Typing - Text-1		2012-07-11 10:17:15.267000
	Edit pad (rev 1331)		Matt	cv310	XVal Session 17	1	XVal Session 17-Typing - Text-1		2012-07-11 10:17:15.479000
	Edit pad (rev 1332)		Jamey	cv409	XVal Session 17	1	XVal Session 17-Typing - Text-1		2012-07-11 10:17:15.615000
	Edit pad (rev 1333)		charles	cv410	XVal Session 17	1	XVal Session 17-Typing - Text-1		2012-07-11 10:17:15.775000
	Edit pad (rev 1334)		sean	cv372	XVal Session 17	1	XVal Session 17-Typing - Text-1		2012-07-11 10:17:15.880000
	Edit pad (rev 1335)		Matt	cv310	XVal Session 17	1	XVal Session 17-Typing - Text-1		2012-07-11 10:17:15.979000
	Edit pad (rev 1336)		Jamey	cv409	XVal Session 17	1	XVal Session 17-Typing - Text-1		2012-07-11 10:17:16.114000
	Edit pad (rev 1337)		charles	cv410	XVal Session 17	1	XVal Session 17-Typing - Text-1		2012-07-11 10:17:16.283000
	Edit pad (rev 1338)		Matt	cv310	XVal Session 17	1	XVal Session 17-Typing - Text-1		2012-07-11 10:17:16.481000
	Edit pad (rev 1339)		charles	cv410	XVal Session 17	1	XVal Session 17-Typing - Text-1		2012-07-11 10:17:16.784000
	Edit pad (rev 1340)		Jamey	cv409	XVal Session 17	1	XVal Session 17-Typing - Text-1		2012-07-11 10:17:16.876000
	Edit pad (rev 1341)		Matt	cv310	XVal Session 17	1	XVal Session 17-Typing - Text-1		2012-07-11 10:17:16.979000
	Edit pad (rev 1342)		charles	cv410	XVal Session 17	1	XVal Session 17-Typing - Text-1		2012-07-11 10:17:17.303000
	Edit pad (rev 1343)		Jamey	cv409	XVal Session 17	1	XVal Session 17-Typing - Text-1		2012-07-11 10:17:17.384000
	Edit pad (rev 1344)		charles	cv410	XVal Session 17	1	XVal Session 17-Typing - Text-1		2012-07-11 10:17:17.800000
	Edit pad (rev 1345)		Jamey	cv409	XVal Session 17	1	XVal Session 17-Typing - Text-1		2012-07-11 10:17:17.924000
	Edit pad (rev 1346)		Matt	cv310	XVal Session 17	1	XVal Session 17-Typing - Text-1		2012-07-11 10:17:18.203000
	Edit pad (rev 1347)		charles	cv410	XVal Session 17	1	XVal Session 17-Typing - Text-1		2012-07-11 10:17:18.299000
	Edit pad (rev 1348)		Jamey	cv409	XVal Session 17	1	XVal Session 17-Typing - Text-1		2012-07-11 10:17:18.432000
	Edit pad (rev 1349)		charles	cv410	XVal Session 17	1	XVal Session 17-Typing - Text-1		2012-07-11 10:17:18.802000
	Edit pad (rev 1350)		Jamey	cv409	XVal Session 17	1	XVal Session 17-Typing - Text-1		2012-07-11 10:17:18.942000
	Edit pad (rev 1351)		Matt	cv310	XVal Session 17	1	XVal Session 17-Typing - Text-1		2012-07-11 10:17:19.300000
	Edit pad (rev 1352)		Jamey	cv409	XVal Session 17	1	XVal Session 17-Typing - Text-1		2012-07-11 10:17:19.443000
	Edit pad (rev 1353)		Matt	cv310	XVal Session 17	1	XVal Session 17-Typing - Text-1		2012-07-11 10:17:19.810000
	Edit pad (rev 1354)		sean	cv372	XVal Session 17	1	XVal Session 17-Typing - Text-1		2012-07-11 10:17:19.892000
	Edit pad (rev 1355)		Jamey	cv409	XVal Session 17	1	XVal Session 17-Typing - Text-1		2012-07-11 10:17:19.942000
	Edit pad (rev 1356)		charles	cv410	XVal Session 17	1	XVal Session 17-Typing - Text-1		2012-07-11 10:17:20.197000
	Edit pad (rev 1357)		Matt	cv310	XVal Session 17	1	XVal Session 17-Typing - Text-1		2012-07-11 10:17:20.307000
	Edit pad (rev 1358)		sean	cv372	XVal Session 17	1	XVal Session 17-Typing - Text-1		2012-07-11 10:17:20.397000
	Edit pad (rev 1359)		Jamey	cv409	XVal Session 17	1	XVal Session 17-Typing - Text-1		2012-07-11 10:17:20.446000
	Edit pad (rev 1360)		charles	cv410	XVal Session 17	1	XVal Session 17-Typing - Text-1		2012-07-11 10:17:20.867000
	Edit pad (rev 1361)		sean	cv372	XVal Session 17	1	XVal Session 17-Typing - Text-1		2012-07-11 10:17:20.918000
	Edit pad (rev 1362)		Jamey	cv409	XVal Session 17	1	XVal Session 17-Typing - Text-1		2012-07-11 10:17:20.947000
	Edit pad (rev 1363)		Matt	cv310	XVal Session 17	1	XVal Session 17-Typing - Text-1		2012-07-11 10:17:20.952000
	Edit pad (rev 1364)		charles	cv410	XVal Session 17	1	XVal Session 17-Typing - Text-1		2012-07-11 10:17:21.363000
	Edit pad (rev 1365)		Jamey	cv409	XVal Session 17	1	XVal Session 17-Typing - Text-1		2012-07-11 10:17:21.468000
	Edit pad (rev 1366)		sean	cv372	XVal Session 17	1	XVal Session 17-Typing - Text-1		2012-07-11 10:17:21.604000
	Edit pad (rev 1367)		Matt	cv310	XVal Session 17	1	XVal Session 17-Typing - Text-1		2012-07-11 10:17:21.647000
	Edit pad (rev 1368)		charles	cv410	XVal Session 17	1	XVal Session 17-Typing - Text-1		2012-07-11 10:17:21.862000
	Edit pad (rev 1369)		Jamey	cv409	XVal Session 17	1	XVal Session 17-Typing - Text-1		2012-07-11 10:17:21.974000
	Edit pad (rev 1370)		sean	cv372	XVal Session 17	1	XVal Session 17-Typing - Text-1		2012-07-11 10:17:22.110000
	Edit pad (rev 1371)		Matt	cv310	XVal Session 17	1	XVal Session 17-Typing - Text-1		2012-07-11 10:17:22.168000
	Edit pad (rev 1372)		charles	cv410	XVal Session 17	1	XVal Session 17-Typing - Text-1		2012-07-11 10:17:22.362000
	Edit pad (rev 1373)		Jamey	cv409	XVal Session 17	1	XVal Session 17-Typing - Text-1		2012-07-11 10:17:22.488000
	Edit pad (rev 1374)		sean	cv372	XVal Session 17	1	XVal Session 17-Typing - Text-1		2012-07-11 10:17:22.610000
	Edit pad (rev 1375)		Matt	cv310	XVal Session 17	1	XVal Session 17-Typing - Text-1		2012-07-11 10:17:22.674000
	Edit pad (rev 1376)		Jamey	cv409	XVal Session 17	1	XVal Session 17-Typing - Text-1		2012-07-11 10:17:22.991000
	Edit pad (rev 1377)		charles	cv410	XVal Session 17	1	XVal Session 17-Typing - Text-1		2012-07-11 10:17:23.112000
	Edit pad (rev 1378)		sean	cv372	XVal Session 17	1	XVal Session 17-Typing - Text-1		2012-07-11 10:17:23.114000
	Edit pad (rev 1379)		Matt	cv310	XVal Session 17	1	XVal Session 17-Typing - Text-1		2012-07-11 10:17:23.191000
	Edit pad (rev 1380)		Jamey	cv409	XVal Session 17	1	XVal Session 17-Typing - Text-1		2012-07-11 10:17:23.491000
	Edit pad (rev 1381)		sean	cv372	XVal Session 17	1	XVal Session 17-Typing - Text-1		2012-07-11 10:17:23.623000
	Edit pad (rev 1382)		charles	cv410	XVal Session 17	1	XVal Session 17-Typing - Text-1		2012-07-11 10:17:23.674000
	Edit pad (rev 1383)		Matt	cv310	XVal Session 17	1	XVal Session 17-Typing - Text-1		2012-07-11 10:17:23.703000
	Edit pad (rev 1384)		Jamey	cv409	XVal Session 17	1	XVal Session 17-Typing - Text-1		2012-07-11 10:17:23.991000
	Edit pad (rev 1385)		sean	cv372	XVal Session 17	1	XVal Session 17-Typing - Text-1		2012-07-11 10:17:24.118000
	Edit pad (rev 1386)		Matt	cv310	XVal Session 17	1	XVal Session 17-Typing - Text-1		2012-07-11 10:17:24.214000
	Edit pad (rev 1387)		charles	cv410	XVal Session 17	1	XVal Session 17-Typing - Text-1		2012-07-11 10:17:24.223000
	Edit pad (rev 1388)		Jamey	cv409	XVal Session 17	1	XVal Session 17-Typing - Text-1		2012-07-11 10:17:24.561000
	Edit pad (rev 1389)		sean	cv372	XVal Session 17	1	XVal Session 17-Typing - Text-1		2012-07-11 10:17:24.627000
	Edit pad (rev 1390)		Matt	cv310	XVal Session 17	1	XVal Session 17-Typing - Text-1		2012-07-11 10:17:24.764000
	Edit pad (rev 1391)		charles	cv410	XVal Session 17	1	XVal Session 17-Typing - Text-1		2012-07-11 10:17:24.777000
	Edit pad (rev 1392)		sean	cv372	XVal Session 17	1	XVal Session 17-Typing - Text-1		2012-07-11 10:17:25.137000
	Edit pad (rev 1393)		Matt	cv310	XVal Session 17	1	XVal Session 17-Typing - Text-1		2012-07-11 10:17:25.217000
	Edit pad (rev 1394)		Jamey	cv409	XVal Session 17	1	XVal Session 17-Typing - Text-1		2012-07-11 10:17:25.439000
	Edit pad (rev 1395)		sean	cv372	XVal Session 17	1	XVal Session 17-Typing - Text-1		2012-07-11 10:17:25.633000
	Edit pad (rev 1396)		Matt	cv310	XVal Session 17	1	XVal Session 17-Typing - Text-1		2012-07-11 10:17:25.716000
	Edit pad (rev 1397)		Jamey	cv409	XVal Session 17	1	XVal Session 17-Typing - Text-1		2012-07-11 10:17:25.943000
	Edit pad (rev 1398)		sean	cv372	XVal Session 17	1	XVal Session 17-Typing - Text-1		2012-07-11 10:17:26.131000
	Edit pad (rev 1399)		Matt	cv310	XVal Session 17	1	XVal Session 17-Typing - Text-1		2012-07-11 10:17:26.218000
	Edit pad (rev 1400)		Jamey	cv409	XVal Session 17	1	XVal Session 17-Typing - Text-1		2012-07-11 10:17:26.443000
	Edit pad (rev 1401)		sean	cv372	XVal Session 17	1	XVal Session 17-Typing - Text-1		2012-07-11 10:17:26.632000
	Edit pad (rev 1402)		Matt	cv310	XVal Session 17	1	XVal Session 17-Typing - Text-1		2012-07-11 10:17:26.731000
	Edit pad (rev 1403)		Jamey	cv409	XVal Session 17	1	XVal Session 17-Typing - Text-1		2012-07-11 10:17:26.943000
	Edit pad (rev 1404)		Matt	cv310	XVal Session 17	1	XVal Session 17-Typing - Text-1		2012-07-11 10:17:27.231000
	Edit pad (rev 1405)		Jamey	cv409	XVal Session 17	1	XVal Session 17-Typing - Text-1		2012-07-11 10:17:27.443000
	Edit pad (rev 1406)		sean	cv372	XVal Session 17	1	XVal Session 17-Typing - Text-1		2012-07-11 10:17:27.518000
	Edit pad (rev 1407)		Matt	cv310	XVal Session 17	1	XVal Session 17-Typing - Text-1		2012-07-11 10:17:27.731000
	Edit pad (rev 1408)		Jamey	cv409	XVal Session 17	1	XVal Session 17-Typing - Text-1		2012-07-11 10:17:28.078000
	Edit pad (rev 1409)		sean	cv372	XVal Session 17	1	XVal Session 17-Typing - Text-1		2012-07-11 10:17:28.091000
	Edit pad (rev 1410)		Matt	cv310	XVal Session 17	1	XVal Session 17-Typing - Text-1		2012-07-11 10:17:28.230000
	Edit pad (rev 1411)		Jamey	cv409	XVal Session 17	1	XVal Session 17-Typing - Text-1		2012-07-11 10:17:28.584000
	Edit pad (rev 1412)		Matt	cv310	XVal Session 17	1	XVal Session 17-Typing - Text-1		2012-07-11 10:17:28.730000
	Edit pad (rev 1413)		Jamey	cv409	XVal Session 17	1	XVal Session 17-Typing - Text-1		2012-07-11 10:17:29.085000
	Edit pad (rev 1414)		Matt	cv310	XVal Session 17	1	XVal Session 17-Typing - Text-1		2012-07-11 10:17:29.229000
	Edit pad (rev 1415)		Jamey	cv409	XVal Session 17	1	XVal Session 17-Typing - Text-1		2012-07-11 10:17:29.584000
	Edit pad (rev 1416)		Matt	cv310	XVal Session 17	1	XVal Session 17-Typing - Text-1		2012-07-11 10:17:29.732000
	Edit pad (rev 1417)		Jamey	cv409	XVal Session 17	1	XVal Session 17-Typing - Text-1		2012-07-11 10:17:30.085000
	Edit pad (rev 1418)		Jamey	cv409	XVal Session 17	1	XVal Session 17-Typing - Text-1		2012-07-11 10:17:30.586000
	Edit pad (rev 1419)		Matt	cv310	XVal Session 17	1	XVal Session 17-Typing - Text-1		2012-07-11 10:17:30.674000
	Edit pad (rev 1420)		Jamey	cv409	XVal Session 17	1	XVal Session 17-Typing - Text-1		2012-07-11 10:17:31.084000
	Edit pad (rev 1421)		Matt	cv310	XVal Session 17	1	XVal Session 17-Typing - Text-1		2012-07-11 10:17:31.181000
	Edit pad (rev 1422)		sean	cv372	XVal Session 17	1	XVal Session 17-Typing - Text-1		2012-07-11 10:17:31.405000
	Edit pad (rev 1423)		Jamey	cv409	XVal Session 17	1	XVal Session 17-Typing - Text-1		2012-07-11 10:17:31.583000
	Edit pad (rev 1424)		Matt	cv310	XVal Session 17	1	XVal Session 17-Typing - Text-1		2012-07-11 10:17:31.692000
	Edit pad (rev 1425)		charles	cv410	XVal Session 17	1	XVal Session 17-Typing - Text-1		2012-07-11 10:17:31.878000
	Edit pad (rev 1426)		Jamey	cv409	XVal Session 17	1	XVal Session 17-Typing - Text-1		2012-07-11 10:17:32.084000
	Edit pad (rev 1427)		Matt	cv310	XVal Session 17	1	XVal Session 17-Typing - Text-1		2012-07-11 10:17:32.214000
	Edit pad (rev 1428)		sean	cv372	XVal Session 17	1	XVal Session 17-Typing - Text-1		2012-07-11 10:17:32.225000
	Edit pad (rev 1429)		charles	cv410	XVal Session 17	1	XVal Session 17-Typing - Text-1		2012-07-11 10:17:32.378000
	Edit pad (rev 1430)		Jamey	cv409	XVal Session 17	1	XVal Session 17-Typing - Text-1		2012-07-11 10:17:32.584000
	Edit pad (rev 1431)		Matt	cv310	XVal Session 17	1	XVal Session 17-Typing - Text-1		2012-07-11 10:17:32.724000
	Edit pad (rev 1432)		sean	cv372	XVal Session 17	1	XVal Session 17-Typing - Text-1		2012-07-11 10:17:32.726000
	Edit pad (rev 1433)		charles	cv410	XVal Session 17	1	XVal Session 17-Typing - Text-1		2012-07-11 10:17:32.880000
	Edit pad (rev 1434)		Jamey	cv409	XVal Session 17	1	XVal Session 17-Typing - Text-1		2012-07-11 10:17:33.084000
	Edit pad (rev 1435)		Matt	cv310	XVal Session 17	1	XVal Session 17-Typing - Text-1		2012-07-11 10:17:33.370000
	Edit pad (rev 1436)		Jamey	cv409	XVal Session 17	1	XVal Session 17-Typing - Text-1		2012-07-11 10:17:33.584000
	Edit pad (rev 1437)		Matt	cv310	XVal Session 17	1	XVal Session 17-Typing - Text-1		2012-07-11 10:17:33.871000
	Edit pad (rev 1438)		Jamey	cv409	XVal Session 17	1	XVal Session 17-Typing - Text-1		2012-07-11 10:17:34.083000
	Edit pad (rev 1439)		Matt	cv310	XVal Session 17	1	XVal Session 17-Typing - Text-1		2012-07-11 10:17:34.373000
	Edit pad (rev 1440)		charles	cv410	XVal Session 17	1	XVal Session 17-Typing - Text-1		2012-07-11 10:17:34.499000
	Edit pad (rev 1441)		Jamey	cv409	XVal Session 17	1	XVal Session 17-Typing - Text-1		2012-07-11 10:17:34.583000
	Edit pad (rev 1442)		Matt	cv310	XVal Session 17	1	XVal Session 17-Typing - Text-1		2012-07-11 10:17:34.873000
	Edit pad (rev 1443)		Jamey	cv409	XVal Session 17	1	XVal Session 17-Typing - Text-1		2012-07-11 10:17:35.085000
	Edit pad (rev 1444)		Matt	cv310	XVal Session 17	1	XVal Session 17-Typing - Text-1		2012-07-11 10:17:35.398000
	Edit pad (rev 1445)		charles	cv410	XVal Session 17	1	XVal Session 17-Typing - Text-1		2012-07-11 10:17:35.430000
	Edit pad (rev 1446)		Jamey	cv409	XVal Session 17	1	XVal Session 17-Typing - Text-1		2012-07-11 10:17:35.583000
	Edit pad (rev 1447)		charles	cv410	XVal Session 17	1	XVal Session 17-Typing - Text-1		2012-07-11 10:17:35.940000
	Edit pad (rev 1448)		Jamey	cv409	XVal Session 17	1	XVal Session 17-Typing - Text-1		2012-07-11 10:17:36.083000
	Edit pad (rev 1449)		charles	cv410	XVal Session 17	1	XVal Session 17-Typing - Text-1		2012-07-11 10:17:36.441000
	Edit pad (rev 1450)		Jamey	cv409	XVal Session 17	1	XVal Session 17-Typing - Text-1		2012-07-11 10:17:36.634000
	Edit pad (rev 1451)		Jamey	cv409	XVal Session 17	1	XVal Session 17-Typing - Text-1		2012-07-11 10:17:37.147000
	Edit pad (rev 1452)		Matt	cv310	XVal Session 17	1	XVal Session 17-Typing - Text-1		2012-07-11 10:17:37.210000
	Edit pad (rev 1453)		Jamey	cv409	XVal Session 17	1	XVal Session 17-Typing - Text-1		2012-07-11 10:17:37.647000
	Edit pad (rev 1454)		sean	cv372	XVal Session 17	1	XVal Session 17-Typing - Text-1		2012-07-11 10:17:37.695000
	Edit pad (rev 1455)		Matt	cv310	XVal Session 17	1	XVal Session 17-Typing - Text-1		2012-07-11 10:17:38.125000
	Edit pad (rev 1456)		Jamey	cv409	XVal Session 17	1	XVal Session 17-Typing - Text-1		2012-07-11 10:17:38.146000
	Edit pad (rev 1457)		sean	cv372	XVal Session 17	1	XVal Session 17-Typing - Text-1		2012-07-11 10:17:38.274000
	Edit pad (rev 1458)		Matt	cv310	XVal Session 17	1	XVal Session 17-Typing - Text-1		2012-07-11 10:17:38.623000
	Edit pad (rev 1459)		Jamey	cv409	XVal Session 17	1	XVal Session 17-Typing - Text-1		2012-07-11 10:17:38.647000
	Edit pad (rev 1460)		sean	cv372	XVal Session 17	1	XVal Session 17-Typing - Text-1		2012-07-11 10:17:38.772000
	Edit pad (rev 1461)		Matt	cv310	XVal Session 17	1	XVal Session 17-Typing - Text-1		2012-07-11 10:17:39.123000
	Edit pad (rev 1462)		Jamey	cv409	XVal Session 17	1	XVal Session 17-Typing - Text-1		2012-07-11 10:17:39.166000
	Edit pad (rev 1463)		sean	cv372	XVal Session 17	1	XVal Session 17-Typing - Text-1		2012-07-11 10:17:39.276000
	Edit pad (rev 1464)		charles	cv410	XVal Session 17	1	XVal Session 17-Typing - Text-1		2012-07-11 10:17:39.412000
	Edit pad (rev 1465)		Matt	cv310	XVal Session 17	1	XVal Session 17-Typing - Text-1		2012-07-11 10:17:39.631000
	Edit pad (rev 1466)		Jamey	cv409	XVal Session 17	1	XVal Session 17-Typing - Text-1		2012-07-11 10:17:39.678000
	Edit pad (rev 1467)		sean	cv372	XVal Session 17	1	XVal Session 17-Typing - Text-1		2012-07-11 10:17:39.771000
	Edit pad (rev 1468)		Jamey	cv409	XVal Session 17	1	XVal Session 17-Typing - Text-1		2012-07-11 10:17:40.179000
	Edit pad (rev 1469)		sean	cv372	XVal Session 17	1	XVal Session 17-Typing - Text-1		2012-07-11 10:17:40.272000
	Edit pad (rev 1470)		charles	cv410	XVal Session 17	1	XVal Session 17-Typing - Text-1		2012-07-11 10:17:40.499000
	Edit pad (rev 1471)		Jamey	cv409	XVal Session 17	1	XVal Session 17-Typing - Text-1		2012-07-11 10:17:40.683000
	Edit pad (rev 1472)		sean	cv372	XVal Session 17	1	XVal Session 17-Typing - Text-1		2012-07-11 10:17:40.775000
	Edit pad (rev 1473)		charles	cv410	XVal Session 17	1	XVal Session 17-Typing - Text-1		2012-07-11 10:17:41.108000
	Edit pad (rev 1474)		charles	cv410	XVal Session 17	1	XVal Session 17-Typing - Text-1		2012-07-11 10:17:41.615000
	Edit pad (rev 1475)		Jamey	cv409	XVal Session 17	1	XVal Session 17-Typing - Text-1		2012-07-11 10:17:41.755000
	Edit pad (rev 1476)		sean	cv372	XVal Session 17	1	XVal Session 17-Typing - Text-1		2012-07-11 10:17:41.781000
	Edit pad (rev 1477)		sean	cv372	XVal Session 17	1	XVal Session 17-Typing - Text-1		2012-07-11 10:17:42.356000
	Edit pad (rev 1478)		Jamey	cv409	XVal Session 17	1	XVal Session 17-Typing - Text-1		2012-07-11 10:17:42.371000
	Edit pad (rev 1479)		sean	cv372	XVal Session 17	1	XVal Session 17-Typing - Text-1		2012-07-11 10:17:42.870000
	Edit pad (rev 1480)		Jamey	cv409	XVal Session 17	1	XVal Session 17-Typing - Text-1		2012-07-11 10:17:42.881000
	Edit pad (rev 1481)		sean	cv372	XVal Session 17	1	XVal Session 17-Typing - Text-1		2012-07-11 10:17:43.366000
	Edit pad (rev 1482)		Jamey	cv409	XVal Session 17	1	XVal Session 17-Typing - Text-1		2012-07-11 10:17:43.379000
	Edit pad (rev 1483)		sean	cv372	XVal Session 17	1	XVal Session 17-Typing - Text-1		2012-07-11 10:17:43.869000
	Edit pad (rev 1484)		Matt	cv310	XVal Session 17	1	XVal Session 17-Typing - Text-1		2012-07-11 10:17:43.901000
	Edit pad (rev 1485)		Matt	cv310	XVal Session 17	1	XVal Session 17-Typing - Text-1		2012-07-11 10:17:44.410000
	Edit pad (rev 1486)		sean	cv372	XVal Session 17	1	XVal Session 17-Typing - Text-1		2012-07-11 10:17:44.447000
	Edit pad (rev 1487)		Matt	cv310	XVal Session 17	1	XVal Session 17-Typing - Text-1		2012-07-11 10:17:44.918000
	Edit pad (rev 1488)		Jamey	cv409	XVal Session 17	1	XVal Session 17-Typing - Text-1		2012-07-11 10:17:44.921000
	Edit pad (rev 1489)		sean	cv372	XVal Session 17	1	XVal Session 17-Typing - Text-1		2012-07-11 10:17:45.061000
	Edit pad (rev 1490)		Jamey	cv409	XVal Session 17	1	XVal Session 17-Typing - Text-1		2012-07-11 10:17:45.428000
	Edit pad (rev 1491)		sean	cv372	XVal Session 17	1	XVal Session 17-Typing - Text-1		2012-07-11 10:17:45.568000
	Edit pad (rev 1492)		sean	cv372	XVal Session 17	1	XVal Session 17-Typing - Text-1		2012-07-11 10:17:46.096000
	Edit pad (rev 1493)		Jamey	cv409	XVal Session 17	1	XVal Session 17-Typing - Text-1		2012-07-11 10:17:46.572000
	Edit pad (rev 1494)		sean	cv372	XVal Session 17	1	XVal Session 17-Typing - Text-1		2012-07-11 10:17:46.610000
	Edit pad (rev 1495)		charles	cv410	XVal Session 17	1	XVal Session 17-Typing - Text-1		2012-07-11 10:17:46.681000
	Edit pad (rev 1496)		Matt	cv310	XVal Session 17	1	XVal Session 17-Typing - Text-1		2012-07-11 10:17:46.827000
	Edit pad (rev 1497)		Jamey	cv409	XVal Session 17	1	XVal Session 17-Typing - Text-1		2012-07-11 10:17:47.073000
	Edit pad (rev 1498)		sean	cv372	XVal Session 17	1	XVal Session 17-Typing - Text-1		2012-07-11 10:17:47.119000
	Edit pad (rev 1499)		charles	cv410	XVal Session 17	1	XVal Session 17-Typing - Text-1		2012-07-11 10:17:47.304000
	Edit pad (rev 1500)		Matt	cv310	XVal Session 17	1	XVal Session 17-Typing - Text-1		2012-07-11 10:17:47.330000
	Edit pad (rev 1501)		Matt	cv310	XVal Session 17	1	XVal Session 17-Typing - Text-1		2012-07-11 10:17:47.859000
	Edit pad (rev 1502)		sean	cv372	XVal Session 17	1	XVal Session 17-Typing - Text-1		2012-07-11 10:17:47.965000
	Edit pad (rev 1503)		Jamey	cv409	XVal Session 17	1	XVal Session 17-Typing - Text-1		2012-07-11 10:17:48.289000
	Edit pad (rev 1504)		Matt	cv310	XVal Session 17	1	XVal Session 17-Typing - Text-1		2012-07-11 10:17:48.360000
	Edit pad (rev 1505)		sean	cv372	XVal Session 17	1	XVal Session 17-Typing - Text-1		2012-07-11 10:17:48.474000
	Edit pad (rev 1506)		Jamey	cv409	XVal Session 17	1	XVal Session 17-Typing - Text-1		2012-07-11 10:17:48.798000
	Edit pad (rev 1507)		sean	cv372	XVal Session 17	1	XVal Session 17-Typing - Text-1		2012-07-11 10:17:49.063000
	Edit pad (rev 1508)		Jamey	cv409	XVal Session 17	1	XVal Session 17-Typing - Text-1		2012-07-11 10:17:49.303000
	Edit pad (rev 1509)		Matt	cv310	XVal Session 17	1	XVal Session 17-Typing - Text-1		2012-07-11 10:17:49.321000
	Edit pad (rev 1510)		charles	cv410	XVal Session 17	1	XVal Session 17-Typing - Text-1		2012-07-11 10:17:49.344000
	Edit pad (rev 1511)		sean	cv372	XVal Session 17	1	XVal Session 17-Typing - Text-1		2012-07-11 10:17:49.608000
	Edit pad (rev 1512)		Jamey	cv409	XVal Session 17	1	XVal Session 17-Typing - Text-1		2012-07-11 10:17:49.802000
	Edit pad (rev 1513)		Matt	cv310	XVal Session 17	1	XVal Session 17-Typing - Text-1		2012-07-11 10:17:49.823000
	Edit pad (rev 1514)		sean	cv372	XVal Session 17	1	XVal Session 17-Typing - Text-1		2012-07-11 10:17:50.118000
	Edit pad (rev 1515)		Jamey	cv409	XVal Session 17	1	XVal Session 17-Typing - Text-1		2012-07-11 10:17:50.302000
	Edit pad (rev 1516)		Matt	cv310	XVal Session 17	1	XVal Session 17-Typing - Text-1		2012-07-11 10:17:50.326000
	Edit pad (rev 1517)		charles	cv410	XVal Session 17	1	XVal Session 17-Typing - Text-1		2012-07-11 10:17:50.530000
	Edit pad (rev 1518)		sean	cv372	XVal Session 17	1	XVal Session 17-Typing - Text-1		2012-07-11 10:17:50.615000
	Edit pad (rev 1519)		Jamey	cv409	XVal Session 17	1	XVal Session 17-Typing - Text-1		2012-07-11 10:17:50.818000
	Edit pad (rev 1520)		Matt	cv310	XVal Session 17	1	XVal Session 17-Typing - Text-1		2012-07-11 10:17:50.826000
	Edit pad (rev 1521)		charles	cv410	XVal Session 17	1	XVal Session 17-Typing - Text-1		2012-07-11 10:17:51.021000
	Edit pad (rev 1522)		sean	cv372	XVal Session 17	1	XVal Session 17-Typing - Text-1		2012-07-11 10:17:51.123000
	Edit pad (rev 1523)		Jamey	cv409	XVal Session 17	1	XVal Session 17-Typing - Text-1		2012-07-11 10:17:51.325000
	Edit pad (rev 1524)		Matt	cv310	XVal Session 17	1	XVal Session 17-Typing - Text-1		2012-07-11 10:17:51.331000
	Edit pad (rev 1525)		charles	cv410	XVal Session 17	1	XVal Session 17-Typing - Text-1		2012-07-11 10:17:51.533000
	Edit pad (rev 1526)		sean	cv372	XVal Session 17	1	XVal Session 17-Typing - Text-1		2012-07-11 10:17:51.623000
	Edit pad (rev 1527)		Jamey	cv409	XVal Session 17	1	XVal Session 17-Typing - Text-1		2012-07-11 10:17:51.831000
	Edit pad (rev 1528)		charles	cv410	XVal Session 17	1	XVal Session 17-Typing - Text-1		2012-07-11 10:17:52.042000
	Edit pad (rev 1529)		Jamey	cv409	XVal Session 17	1	XVal Session 17-Typing - Text-1		2012-07-11 10:17:52.334000
	Edit pad (rev 1530)		charles	cv410	XVal Session 17	1	XVal Session 17-Typing - Text-1		2012-07-11 10:17:52.548000
	Edit pad (rev 1531)		sean	cv372	XVal Session 17	1	XVal Session 17-Typing - Text-1		2012-07-11 10:17:52.577000
	Edit pad (rev 1532)		Jamey	cv409	XVal Session 17	1	XVal Session 17-Typing - Text-1		2012-07-11 10:17:52.916000
	Edit pad (rev 1533)		Matt	cv310	XVal Session 17	1	XVal Session 17-Typing - Text-1		2012-07-11 10:17:53.037000
	Edit pad (rev 1534)		sean	cv372	XVal Session 17	1	XVal Session 17-Typing - Text-1		2012-07-11 10:17:53.388000
	Edit pad (rev 1535)		Jamey	cv409	XVal Session 17	1	XVal Session 17-Typing - Text-1		2012-07-11 10:17:53.624000
	Edit pad (rev 1536)		Matt	cv310	XVal Session 17	1	XVal Session 17-Typing - Text-1		2012-07-11 10:17:53.744000
	Edit pad (rev 1537)		Jamey	cv409	XVal Session 17	1	XVal Session 17-Typing - Text-1		2012-07-11 10:17:54.130000
	Edit pad (rev 1538)		sean	cv372	XVal Session 17	1	XVal Session 17-Typing - Text-1		2012-07-11 10:17:54.234000
	Edit pad (rev 1539)		Matt	cv310	XVal Session 17	1	XVal Session 17-Typing - Text-1		2012-07-11 10:17:54.271000
	Edit pad (rev 1540)		Jamey	cv409	XVal Session 17	1	XVal Session 17-Typing - Text-1		2012-07-11 10:17:54.639000
	Edit pad (rev 1541)		Matt	cv310	XVal Session 17	1	XVal Session 17-Typing - Text-1		2012-07-11 10:17:54.775000
	Edit pad (rev 1542)		Jamey	cv409	XVal Session 17	1	XVal Session 17-Typing - Text-1		2012-07-11 10:17:55.147000
	Edit pad (rev 1543)		Matt	cv310	XVal Session 17	1	XVal Session 17-Typing - Text-1		2012-07-11 10:17:55.279000
	Edit pad (rev 1544)		sean	cv372	XVal Session 17	1	XVal Session 17-Typing - Text-1		2012-07-11 10:17:55.281000
	Edit pad (rev 1545)		Jamey	cv409	XVal Session 17	1	XVal Session 17-Typing - Text-1		2012-07-11 10:17:55.647000
	Edit pad (rev 1546)		Matt	cv310	XVal Session 17	1	XVal Session 17-Typing - Text-1		2012-07-11 10:17:55.797000
	Edit pad (rev 1547)		Jamey	cv409	XVal Session 17	1	XVal Session 17-Typing - Text-1		2012-07-11 10:17:56.158000
	Edit pad (rev 1548)		Matt	cv310	XVal Session 17	1	XVal Session 17-Typing - Text-1		2012-07-11 10:17:56.298000
	Edit pad (rev 1549)		sean	cv372	XVal Session 17	1	XVal Session 17-Typing - Text-1		2012-07-11 10:17:56.554000
	Edit pad (rev 1550)		Jamey	cv409	XVal Session 17	1	XVal Session 17-Typing - Text-1		2012-07-11 10:17:56.657000
	Edit pad (rev 1551)		Matt	cv310	XVal Session 17	1	XVal Session 17-Typing - Text-1		2012-07-11 10:17:56.796000
	Edit pad (rev 1552)		Jamey	cv409	XVal Session 17	1	XVal Session 17-Typing - Text-1		2012-07-11 10:17:57.162000
	Edit pad (rev 1553)		Matt	cv310	XVal Session 17	1	XVal Session 17-Typing - Text-1		2012-07-11 10:17:57.307000
	Edit pad (rev 1554)		Jamey	cv409	XVal Session 17	1	XVal Session 17-Typing - Text-1		2012-07-11 10:17:57.662000
	Edit pad (rev 1555)		Matt	cv310	XVal Session 17	1	XVal Session 17-Typing - Text-1		2012-07-11 10:17:57.808000
	Edit pad (rev 1556)		sean	cv372	XVal Session 17	1	XVal Session 17-Typing - Text-1		2012-07-11 10:17:58.013000
	Edit pad (rev 1557)		Jamey	cv409	XVal Session 17	1	XVal Session 17-Typing - Text-1		2012-07-11 10:17:58.205000
	Edit pad (rev 1558)		Matt	cv310	XVal Session 17	1	XVal Session 17-Typing - Text-1		2012-07-11 10:17:58.326000
	Edit pad (rev 1559)		Jamey	cv409	XVal Session 17	1	XVal Session 17-Typing - Text-1		2012-07-11 10:17:58.720000
	Edit pad (rev 1560)		Matt	cv310	XVal Session 17	1	XVal Session 17-Typing - Text-1		2012-07-11 10:17:59.039000
	Edit pad (rev 1561)		Jamey	cv409	XVal Session 17	1	XVal Session 17-Typing - Text-1		2012-07-11 10:17:59.225000
	Edit pad (rev 1562)		Matt	cv310	XVal Session 17	1	XVal Session 17-Typing - Text-1		2012-07-11 10:17:59.543000
	Edit pad (rev 1563)		Jamey	cv409	XVal Session 17	1	XVal Session 17-Typing - Text-1		2012-07-11 10:17:59.725000
	Edit pad (rev 1564)		Matt	cv310	XVal Session 17	1	XVal Session 17-Typing - Text-1		2012-07-11 10:18:00.045000
	Edit pad (rev 1565)		Jamey	cv409	XVal Session 17	1	XVal Session 17-Typing - Text-1		2012-07-11 10:18:00.225000
	Edit pad (rev 1566)		sean	cv372	XVal Session 17	1	XVal Session 17-Typing - Text-1		2012-07-11 10:18:00.282000
	Edit pad (rev 1567)		Matt	cv310	XVal Session 17	1	XVal Session 17-Typing - Text-1		2012-07-11 10:18:00.550000
	Edit pad (rev 1568)		Jamey	cv409	XVal Session 17	1	XVal Session 17-Typing - Text-1		2012-07-11 10:18:00.724000
	Edit pad (rev 1569)		Matt	cv310	XVal Session 17	1	XVal Session 17-Typing - Text-1		2012-07-11 10:18:01.066000
	Edit pad (rev 1570)		Jamey	cv409	XVal Session 17	1	XVal Session 17-Typing - Text-1		2012-07-11 10:18:01.224000
	Edit pad (rev 1571)		charles	cv410	XVal Session 17	1	XVal Session 17-Typing - Text-1		2012-07-11 10:18:01.251000
	Edit pad (rev 1572)		Jamey	cv409	XVal Session 17	1	XVal Session 17-Typing - Text-1		2012-07-11 10:18:01.726000
	Edit pad (rev 1573)		Jamey	cv409	XVal Session 17	1	XVal Session 17-Typing - Text-1		2012-07-11 10:18:02.225000
	Edit pad (rev 1574)		Jamey	cv409	XVal Session 17	1	XVal Session 17-Typing - Text-1		2012-07-11 10:18:02.725000
	Edit pad (rev 1575)		Matt	cv310	XVal Session 17	1	XVal Session 17-Typing - Text-1		2012-07-11 10:18:03.130000
	Edit pad (rev 1576)		sean	cv372	XVal Session 17	1	XVal Session 17-Typing - Text-1		2012-07-11 10:18:03.132000
	Edit pad (rev 1577)		Jamey	cv409	XVal Session 17	1	XVal Session 17-Typing - Text-1		2012-07-11 10:18:03.224000
	Edit pad (rev 1578)		sean	cv372	XVal Session 17	1	XVal Session 17-Typing - Text-1		2012-07-11 10:18:03.634000
	Edit pad (rev 1579)		Matt	cv310	XVal Session 17	1	XVal Session 17-Typing - Text-1		2012-07-11 10:18:03.636000
	Edit pad (rev 1580)		Jamey	cv409	XVal Session 17	1	XVal Session 17-Typing - Text-1		2012-07-11 10:18:03.723000
	Edit pad (rev 1581)		sean	cv372	XVal Session 17	1	XVal Session 17-Typing - Text-1		2012-07-11 10:18:04.132000
	Edit pad (rev 1582)		Matt	cv310	XVal Session 17	1	XVal Session 17-Typing - Text-1		2012-07-11 10:18:04.137000
	Edit pad (rev 1583)		Jamey	cv409	XVal Session 17	1	XVal Session 17-Typing - Text-1		2012-07-11 10:18:04.225000
	Edit pad (rev 1584)		sean	cv372	XVal Session 17	1	XVal Session 17-Typing - Text-1		2012-07-11 10:18:04.632000
	Edit pad (rev 1585)		Matt	cv310	XVal Session 17	1	XVal Session 17-Typing - Text-1		2012-07-11 10:18:04.642000
	Edit pad (rev 1586)		Jamey	cv409	XVal Session 17	1	XVal Session 17-Typing - Text-1		2012-07-11 10:18:04.767000
	Edit pad (rev 1587)		sean	cv372	XVal Session 17	1	XVal Session 17-Typing - Text-1		2012-07-11 10:18:05.132000
	Edit pad (rev 1588)		Matt	cv310	XVal Session 17	1	XVal Session 17-Typing - Text-1		2012-07-11 10:18:05.141000
	Edit pad (rev 1589)		Jamey	cv409	XVal Session 17	1	XVal Session 17-Typing - Text-1		2012-07-11 10:18:05.267000
	Edit pad (rev 1590)		charles	cv410	XVal Session 17	1	XVal Session 17-Typing - Text-1		2012-07-11 10:18:05.560000
	Edit pad (rev 1591)		sean	cv372	XVal Session 17	1	XVal Session 17-Typing - Text-1		2012-07-11 10:18:05.639000
	Edit pad (rev 1592)		Matt	cv310	XVal Session 17	1	XVal Session 17-Typing - Text-1		2012-07-11 10:18:05.642000
	Edit pad (rev 1593)		Jamey	cv409	XVal Session 17	1	XVal Session 17-Typing - Text-1		2012-07-11 10:18:05.770000
	Edit pad (rev 1594)		charles	cv410	XVal Session 17	1	XVal Session 17-Typing - Text-1		2012-07-11 10:18:06.080000
	Edit pad (rev 1595)		Matt	cv310	XVal Session 17	1	XVal Session 17-Typing - Text-1		2012-07-11 10:18:06.143000
	Edit pad (rev 1596)		Jamey	cv409	XVal Session 17	1	XVal Session 17-Typing - Text-1		2012-07-11 10:18:06.273000
	Edit pad (rev 1597)		charles	cv410	XVal Session 17	1	XVal Session 17-Typing - Text-1		2012-07-11 10:18:06.591000
	Edit pad (rev 1598)		Matt	cv310	XVal Session 17	1	XVal Session 17-Typing - Text-1		2012-07-11 10:18:06.658000
	Edit pad (rev 1599)		Jamey	cv409	XVal Session 17	1	XVal Session 17-Typing - Text-1		2012-07-11 10:18:06.881000
	Edit pad (rev 1600)		charles	cv410	XVal Session 17	1	XVal Session 17-Typing - Text-1		2012-07-11 10:18:07.103000
	Edit pad (rev 1601)		Jamey	cv409	XVal Session 17	1	XVal Session 17-Typing - Text-1		2012-07-11 10:18:07.381000
	Edit pad (rev 1602)		Matt	cv310	XVal Session 17	1	XVal Session 17-Typing - Text-1		2012-07-11 10:18:07.507000
	Edit pad (rev 1603)		charles	cv410	XVal Session 17	1	XVal Session 17-Typing - Text-1		2012-07-11 10:18:07.622000
	Edit pad (rev 1604)		Jamey	cv409	XVal Session 17	1	XVal Session 17-Typing - Text-1		2012-07-11 10:18:07.883000
	Edit pad (rev 1605)		sean	cv372	XVal Session 17	1	XVal Session 17-Typing - Text-1		2012-07-11 10:18:07.899000
	Edit pad (rev 1606)		Matt	cv310	XVal Session 17	1	XVal Session 17-Typing - Text-1		2012-07-11 10:18:08.016000
	Edit pad (rev 1607)		charles	cv410	XVal Session 17	1	XVal Session 17-Typing - Text-1		2012-07-11 10:18:08.120000
	Edit pad (rev 1608)		Jamey	cv409	XVal Session 17	1	XVal Session 17-Typing - Text-1		2012-07-11 10:18:08.383000
	Edit pad (rev 1609)		sean	cv372	XVal Session 17	1	XVal Session 17-Typing - Text-1		2012-07-11 10:18:08.401000
	Edit pad (rev 1610)		Matt	cv310	XVal Session 17	1	XVal Session 17-Typing - Text-1		2012-07-11 10:18:08.538000
	Edit pad (rev 1611)		charles	cv410	XVal Session 17	1	XVal Session 17-Typing - Text-1		2012-07-11 10:18:08.611000
	Edit pad (rev 1612)		Jamey	cv409	XVal Session 17	1	XVal Session 17-Typing - Text-1		2012-07-11 10:18:08.883000
	Edit pad (rev 1613)		sean	cv372	XVal Session 17	1	XVal Session 17-Typing - Text-1		2012-07-11 10:18:08.900000
	Edit pad (rev 1614)		Matt	cv310	XVal Session 17	1	XVal Session 17-Typing - Text-1		2012-07-11 10:18:09.027000
	Edit pad (rev 1615)		charles	cv410	XVal Session 17	1	XVal Session 17-Typing - Text-1		2012-07-11 10:18:09.111000
	Edit pad (rev 1616)		Jamey	cv409	XVal Session 17	1	XVal Session 17-Typing - Text-1		2012-07-11 10:18:09.396000
	Edit pad (rev 1617)		sean	cv372	XVal Session 17	1	XVal Session 17-Typing - Text-1		2012-07-11 10:18:09.413000
	Edit pad (rev 1618)		Matt	cv310	XVal Session 17	1	XVal Session 17-Typing - Text-1		2012-07-11 10:18:09.550000
	Edit pad (rev 1619)		charles	cv410	XVal Session 17	1	XVal Session 17-Typing - Text-1		2012-07-11 10:18:09.611000
	Edit pad (rev 1620)		sean	cv372	XVal Session 17	1	XVal Session 17-Typing - Text-1		2012-07-11 10:18:09.935000
	Edit pad (rev 1621)		Matt	cv310	XVal Session 17	1	XVal Session 17-Typing - Text-1		2012-07-11 10:18:10.043000
	Edit pad (rev 1622)		charles	cv410	XVal Session 17	1	XVal Session 17-Typing - Text-1		2012-07-11 10:18:10.111000
	Edit pad (rev 1623)		Matt	cv310	XVal Session 17	1	XVal Session 17-Typing - Text-1		2012-07-11 10:18:10.598000
	Edit pad (rev 1624)		charles	cv410	XVal Session 17	1	XVal Session 17-Typing - Text-1		2012-07-11 10:18:10.611000
	Edit pad (rev 1625)		Jamey	cv409	XVal Session 17	1	XVal Session 17-Typing - Text-1		2012-07-11 10:18:10.618000
	Edit pad (rev 1626)		sean	cv372	XVal Session 17	1	XVal Session 17-Typing - Text-1		2012-07-11 10:18:10.907000
	Edit pad (rev 1627)		Matt	cv310	XVal Session 17	1	XVal Session 17-Typing - Text-1		2012-07-11 10:18:11.042000
	Edit pad (rev 1628)		Jamey	cv409	XVal Session 17	1	XVal Session 17-Typing - Text-1		2012-07-11 10:18:11.115000
	Edit pad (rev 1629)		charles	cv410	XVal Session 17	1	XVal Session 17-Typing - Text-1		2012-07-11 10:18:11.158000
	Edit pad (rev 1630)		sean	cv372	XVal Session 17	1	XVal Session 17-Typing - Text-1		2012-07-11 10:18:11.413000
	Edit pad (rev 1631)		Matt	cv310	XVal Session 17	1	XVal Session 17-Typing - Text-1		2012-07-11 10:18:11.541000
	Edit pad (rev 1632)		Jamey	cv409	XVal Session 17	1	XVal Session 17-Typing - Text-1		2012-07-11 10:18:11.615000
	Edit pad (rev 1633)		charles	cv410	XVal Session 17	1	XVal Session 17-Typing - Text-1		2012-07-11 10:18:11.658000
	Edit pad (rev 1634)		sean	cv372	XVal Session 17	1	XVal Session 17-Typing - Text-1		2012-07-11 10:18:11.913000
	Edit pad (rev 1635)		Matt	cv310	XVal Session 17	1	XVal Session 17-Typing - Text-1		2012-07-11 10:18:12.071000
	Edit pad (rev 1636)		Jamey	cv409	XVal Session 17	1	XVal Session 17-Typing - Text-1		2012-07-11 10:18:12.123000
	Edit pad (rev 1637)		sean	cv372	XVal Session 17	1	XVal Session 17-Typing - Text-1		2012-07-11 10:18:12.413000
	Edit pad (rev 1638)		Matt	cv310	XVal Session 17	1	XVal Session 17-Typing - Text-1		2012-07-11 10:18:12.575000
	Edit pad (rev 1639)		Jamey	cv409	XVal Session 17	1	XVal Session 17-Typing - Text-1		2012-07-11 10:18:12.636000
	Edit pad (rev 1640)		sean	cv372	XVal Session 17	1	XVal Session 17-Typing - Text-1		2012-07-11 10:18:12.914000
	Edit pad (rev 1641)		Matt	cv310	XVal Session 17	1	XVal Session 17-Typing - Text-1		2012-07-11 10:18:13.079000
	Edit pad (rev 1642)		Jamey	cv409	XVal Session 17	1	XVal Session 17-Typing - Text-1		2012-07-11 10:18:13.146000
	Edit pad (rev 1643)		sean	cv372	XVal Session 17	1	XVal Session 17-Typing - Text-1		2012-07-11 10:18:13.414000
	Edit pad (rev 1644)		Jamey	cv409	XVal Session 17	1	XVal Session 17-Typing - Text-1		2012-07-11 10:18:13.645000
	Edit pad (rev 1645)		Matt	cv310	XVal Session 17	1	XVal Session 17-Typing - Text-1		2012-07-11 10:18:13.766000
	Edit pad (rev 1646)		sean	cv372	XVal Session 17	1	XVal Session 17-Typing - Text-1		2012-07-11 10:18:13.915000
	Edit pad (rev 1647)		Jamey	cv409	XVal Session 17	1	XVal Session 17-Typing - Text-1		2012-07-11 10:18:14.145000
	Edit pad (rev 1648)		Matt	cv310	XVal Session 17	1	XVal Session 17-Typing - Text-1		2012-07-11 10:18:14.265000
	Edit pad (rev 1649)		Jamey	cv409	XVal Session 17	1	XVal Session 17-Typing - Text-1		2012-07-11 10:18:14.645000
	Edit pad (rev 1650)		charles	cv410	XVal Session 17	1	XVal Session 17-Typing - Text-1		2012-07-11 10:18:14.729000
	Edit pad (rev 1651)		sean	cv372	XVal Session 17	1	XVal Session 17-Typing - Text-1		2012-07-11 10:18:14.731000
	Edit pad (rev 1652)		Matt	cv310	XVal Session 17	1	XVal Session 17-Typing - Text-1		2012-07-11 10:18:14.792000
	Edit pad (rev 1653)		Jamey	cv409	XVal Session 17	1	XVal Session 17-Typing - Text-1		2012-07-11 10:18:15.145000
	Edit pad (rev 1654)		sean	cv372	XVal Session 17	1	XVal Session 17-Typing - Text-1		2012-07-11 10:18:15.243000
	Edit pad (rev 1655)		charles	cv410	XVal Session 17	1	XVal Session 17-Typing - Text-1		2012-07-11 10:18:15.451000
	Edit pad (rev 1656)		Matt	cv310	XVal Session 17	1	XVal Session 17-Typing - Text-1		2012-07-11 10:18:15.523000
	Edit pad (rev 1657)		Jamey	cv409	XVal Session 17	1	XVal Session 17-Typing - Text-1		2012-07-11 10:18:15.645000
	Edit pad (rev 1658)		sean	cv372	XVal Session 17	1	XVal Session 17-Typing - Text-1		2012-07-11 10:18:15.769000
	Edit pad (rev 1659)		Matt	cv310	XVal Session 17	1	XVal Session 17-Typing - Text-1		2012-07-11 10:18:16.027000
	Edit pad (rev 1660)		Jamey	cv409	XVal Session 17	1	XVal Session 17-Typing - Text-1		2012-07-11 10:18:16.145000
	Edit pad (rev 1661)		sean	cv372	XVal Session 17	1	XVal Session 17-Typing - Text-1		2012-07-11 10:18:16.268000
	Edit pad (rev 1662)		charles	cv410	XVal Session 17	1	XVal Session 17-Typing - Text-1		2012-07-11 10:18:16.471000
	Edit pad (rev 1663)		Matt	cv310	XVal Session 17	1	XVal Session 17-Typing - Text-1		2012-07-11 10:18:16.527000
	Edit pad (rev 1664)		Jamey	cv409	XVal Session 17	1	XVal Session 17-Typing - Text-1		2012-07-11 10:18:16.650000
	Edit pad (rev 1665)		sean	cv372	XVal Session 17	1	XVal Session 17-Typing - Text-1		2012-07-11 10:18:16.771000
	Edit pad (rev 1666)		charles	cv410	XVal Session 17	1	XVal Session 17-Typing - Text-1		2012-07-11 10:18:16.972000
	Edit pad (rev 1667)		Matt	cv310	XVal Session 17	1	XVal Session 17-Typing - Text-1		2012-07-11 10:18:17.026000
	Edit pad (rev 1668)		Jamey	cv409	XVal Session 17	1	XVal Session 17-Typing - Text-1		2012-07-11 10:18:17.149000
	Edit pad (rev 1669)		sean	cv372	XVal Session 17	1	XVal Session 17-Typing - Text-1		2012-07-11 10:18:17.271000
	Edit pad (rev 1670)		Matt	cv310	XVal Session 17	1	XVal Session 17-Typing - Text-1		2012-07-11 10:18:17.528000
	Edit pad (rev 1671)		sean	cv372	XVal Session 17	1	XVal Session 17-Typing - Text-1		2012-07-11 10:18:17.780000
	Edit pad (rev 1672)		charles	cv410	XVal Session 17	1	XVal Session 17-Typing - Text-1		2012-07-11 10:18:17.967000
	Edit pad (rev 1673)		Jamey	cv409	XVal Session 17	1	XVal Session 17-Typing - Text-1		2012-07-11 10:18:18.053000
	Edit pad (rev 1674)		sean	cv372	XVal Session 17	1	XVal Session 17-Typing - Text-1		2012-07-11 10:18:18.278000
	Edit pad (rev 1675)		Matt	cv310	XVal Session 17	1	XVal Session 17-Typing - Text-1		2012-07-11 10:18:18.438000
	Edit pad (rev 1676)		Jamey	cv409	XVal Session 17	1	XVal Session 17-Typing - Text-1		2012-07-11 10:18:18.552000
	Edit pad (rev 1677)		sean	cv372	XVal Session 17	1	XVal Session 17-Typing - Text-1		2012-07-11 10:18:18.773000
	Edit pad (rev 1678)		sean	cv372	XVal Session 17	1	XVal Session 17-Typing - Text-1		2012-07-11 10:18:19.341000
	Edit pad (rev 1679)		Jamey	cv409	XVal Session 17	1	XVal Session 17-Typing - Text-1		2012-07-11 10:18:19.343000
	Edit pad (rev 1680)		sean	cv372	XVal Session 17	1	XVal Session 17-Typing - Text-1		2012-07-11 10:18:19.850000
	Edit pad (rev 1681)		Jamey	cv409	XVal Session 17	1	XVal Session 17-Typing - Text-1		2012-07-11 10:18:19.851000
	Edit pad (rev 1682)		Jamey	cv409	XVal Session 17	1	XVal Session 17-Typing - Text-1		2012-07-11 10:18:20.350000
	Edit pad (rev 1683)		sean	cv372	XVal Session 17	1	XVal Session 17-Typing - Text-1		2012-07-11 10:18:20.351000
	Edit pad (rev 1684)		Jamey	cv409	XVal Session 17	1	XVal Session 17-Typing - Text-1		2012-07-11 10:18:20.849000
	Edit pad (rev 1685)		sean	cv372	XVal Session 17	1	XVal Session 17-Typing - Text-1		2012-07-11 10:18:20.852000
	Edit pad (rev 1686)		Jamey	cv409	XVal Session 17	1	XVal Session 17-Typing - Text-1		2012-07-11 10:18:21.350000
	Edit pad (rev 1687)		sean	cv372	XVal Session 17	1	XVal Session 17-Typing - Text-1		2012-07-11 10:18:21.353000
	Edit pad (rev 1688)		Jamey	cv409	XVal Session 17	1	XVal Session 17-Typing - Text-1		2012-07-11 10:18:21.849000
	Edit pad (rev 1689)		sean	cv372	XVal Session 17	1	XVal Session 17-Typing - Text-1		2012-07-11 10:18:21.944000
	Edit pad (rev 1690)		Jamey	cv409	XVal Session 17	1	XVal Session 17-Typing - Text-1		2012-07-11 10:18:22.350000
	Edit pad (rev 1691)		sean	cv372	XVal Session 17	1	XVal Session 17-Typing - Text-1		2012-07-11 10:18:22.649000
	Edit pad (rev 1692)		Jamey	cv409	XVal Session 17	1	XVal Session 17-Typing - Text-1		2012-07-11 10:18:22.848000
	Edit pad (rev 1693)		charles	cv410	XVal Session 17	1	XVal Session 17-Typing - Text-1		2012-07-11 10:18:23.474000
	Edit pad (rev 1694)		Jamey	cv409	XVal Session 17	1	XVal Session 17-Typing - Text-1		2012-07-11 10:18:23.482000
	Edit pad (rev 1695)		sean	cv372	XVal Session 17	1	XVal Session 17-Typing - Text-1		2012-07-11 10:18:23.604000
	Edit pad (rev 1696)		charles	cv410	XVal Session 17	1	XVal Session 17-Typing - Text-1		2012-07-11 10:18:23.989000
	Edit pad (rev 1697)		Jamey	cv409	XVal Session 17	1	XVal Session 17-Typing - Text-1		2012-07-11 10:18:23.991000
	Edit pad (rev 1698)		sean	cv372	XVal Session 17	1	XVal Session 17-Typing - Text-1		2012-07-11 10:18:24.108000
	Edit pad (rev 1699)		sean	cv372	XVal Session 17	1	XVal Session 17-Typing - Text-1		2012-07-11 10:18:24.618000
	Edit pad (rev 1700)		Jamey	cv409	XVal Session 17	1	XVal Session 17-Typing - Text-1		2012-07-11 10:18:25.037000
	Edit pad (rev 1701)		sean	cv372	XVal Session 17	1	XVal Session 17-Typing - Text-1		2012-07-11 10:18:25.128000
	Edit pad (rev 1702)		Matt	cv310	XVal Session 17	1	XVal Session 17-Typing - Text-1		2012-07-11 10:18:25.485000
	Edit pad (rev 1703)		Jamey	cv409	XVal Session 17	1	XVal Session 17-Typing - Text-1		2012-07-11 10:18:25.537000
	Edit pad (rev 1704)		sean	cv372	XVal Session 17	1	XVal Session 17-Typing - Text-1		2012-07-11 10:18:25.631000
	Edit pad (rev 1705)		Matt	cv310	XVal Session 17	1	XVal Session 17-Typing - Text-1		2012-07-11 10:18:25.996000
	Edit pad (rev 1706)		Jamey	cv409	XVal Session 17	1	XVal Session 17-Typing - Text-1		2012-07-11 10:18:26.037000
	Edit pad (rev 1707)		sean	cv372	XVal Session 17	1	XVal Session 17-Typing - Text-1		2012-07-11 10:18:26.132000
	Edit pad (rev 1708)		charles	cv410	XVal Session 17	1	XVal Session 17-Typing - Text-1		2012-07-11 10:18:26.190000
	Edit pad (rev 1709)		Matt	cv310	XVal Session 17	1	XVal Session 17-Typing - Text-1		2012-07-11 10:18:26.501000
	Edit pad (rev 1710)		sean	cv372	XVal Session 17	1	XVal Session 17-Typing - Text-1		2012-07-11 10:18:26.650000
	Edit pad (rev 1711)		charles	cv410	XVal Session 17	1	XVal Session 17-Typing - Text-1		2012-07-11 10:18:26.694000
	Edit pad (rev 1712)		Jamey	cv409	XVal Session 17	1	XVal Session 17-Typing - Text-1		2012-07-11 10:18:26.750000
	Edit pad (rev 1713)		Matt	cv310	XVal Session 17	1	XVal Session 17-Typing - Text-1		2012-07-11 10:18:27.012000
	Edit pad (rev 1714)		sean	cv372	XVal Session 17	1	XVal Session 17-Typing - Text-1		2012-07-11 10:18:27.155000
	Edit pad (rev 1715)		charles	cv410	XVal Session 17	1	XVal Session 17-Typing - Text-1		2012-07-11 10:18:27.204000
	Edit pad (rev 1716)		Jamey	cv409	XVal Session 17	1	XVal Session 17-Typing - Text-1		2012-07-11 10:18:27.262000
	Edit pad (rev 1717)		sean	cv372	XVal Session 17	1	XVal Session 17-Typing - Text-1		2012-07-11 10:18:27.663000
	Edit pad (rev 1718)		sean	cv372	XVal Session 17	1	XVal Session 17-Typing - Text-1		2012-07-11 10:18:28.398000
	Edit pad (rev 1719)		sean	cv372	XVal Session 17	1	XVal Session 17-Typing - Text-1		2012-07-11 10:18:28.983000
	Edit pad (rev 1720)		charles	cv410	XVal Session 17	1	XVal Session 17-Typing - Text-1		2012-07-11 10:18:29.362000
	Edit pad (rev 1721)		sean	cv372	XVal Session 17	1	XVal Session 17-Typing - Text-1		2012-07-11 10:18:29.398000
	Edit pad (rev 1722)		Matt	cv310	XVal Session 17	1	XVal Session 17-Typing - Text-1		2012-07-11 10:18:29.542000
	Edit pad (rev 1723)		sean	cv372	XVal Session 17	1	XVal Session 17-Typing - Text-1		2012-07-11 10:18:29.913000
	Edit pad (rev 1724)		Matt	cv310	XVal Session 17	1	XVal Session 17-Typing - Text-1		2012-07-11 10:18:30.044000
	Edit pad (rev 1725)		charles	cv410	XVal Session 17	1	XVal Session 17-Typing - Text-1		2012-07-11 10:18:30.392000
	Edit pad (rev 1726)		sean	cv372	XVal Session 17	1	XVal Session 17-Typing - Text-1		2012-07-11 10:18:30.445000
	Edit pad (rev 1727)		Matt	cv310	XVal Session 17	1	XVal Session 17-Typing - Text-1		2012-07-11 10:18:30.543000
	Edit pad (rev 1728)		sean	cv372	XVal Session 17	1	XVal Session 17-Typing - Text-1		2012-07-11 10:18:30.914000
	Edit pad (rev 1729)		sean	cv372	XVal Session 17	1	XVal Session 17-Typing - Text-1		2012-07-11 10:18:31.413000
	Edit pad (rev 1730)		Jamey	cv409	XVal Session 17	1	XVal Session 17-Typing - Text-1		2012-07-11 10:18:31.416000
	Edit pad (rev 1731)		charles	cv410	XVal Session 17	1	XVal Session 17-Typing - Text-1		2012-07-11 10:18:31.531000
	Edit pad (rev 1732)		sean	cv372	XVal Session 17	1	XVal Session 17-Typing - Text-1		2012-07-11 10:18:31.916000
	Edit pad (rev 1733)		Jamey	cv409	XVal Session 17	1	XVal Session 17-Typing - Text-1		2012-07-11 10:18:31.927000
	Edit pad (rev 1734)		charles	cv410	XVal Session 17	1	XVal Session 17-Typing - Text-1		2012-07-11 10:18:32.298000
	Edit pad (rev 1735)		sean	cv372	XVal Session 17	1	XVal Session 17-Typing - Text-1		2012-07-11 10:18:32.420000
	Edit pad (rev 1736)		Jamey	cv409	XVal Session 17	1	XVal Session 17-Typing - Text-1		2012-07-11 10:18:32.444000
	Edit pad (rev 1737)		Matt	cv310	XVal Session 17	1	XVal Session 17-Typing - Text-1		2012-07-11 10:18:32.518000
	Edit pad (rev 1738)		charles	cv410	XVal Session 17	1	XVal Session 17-Typing - Text-1		2012-07-11 10:18:32.800000
	Edit pad (rev 1739)		sean	cv372	XVal Session 17	1	XVal Session 17-Typing - Text-1		2012-07-11 10:18:32.931000
	Edit pad (rev 1740)		Jamey	cv409	XVal Session 17	1	XVal Session 17-Typing - Text-1		2012-07-11 10:18:32.996000
	Edit pad (rev 1741)		Matt	cv310	XVal Session 17	1	XVal Session 17-Typing - Text-1		2012-07-11 10:18:33.018000
	Edit pad (rev 1742)		sean	cv372	XVal Session 17	1	XVal Session 17-Typing - Text-1		2012-07-11 10:18:33.437000
	Edit pad (rev 1743)		Jamey	cv409	XVal Session 17	1	XVal Session 17-Typing - Text-1		2012-07-11 10:18:33.507000
	Edit pad (rev 1744)		Matt	cv310	XVal Session 17	1	XVal Session 17-Typing - Text-1		2012-07-11 10:18:33.525000
	Edit pad (rev 1745)		sean	cv372	XVal Session 17	1	XVal Session 17-Typing - Text-1		2012-07-11 10:18:33.940000
	Edit pad (rev 1746)		Jamey	cv409	XVal Session 17	1	XVal Session 17-Typing - Text-1		2012-07-11 10:18:34.007000
	Edit pad (rev 1747)		Matt	cv310	XVal Session 17	1	XVal Session 17-Typing - Text-1		2012-07-11 10:18:34.044000
	Edit pad (rev 1748)		charles	cv410	XVal Session 17	1	XVal Session 17-Typing - Text-1		2012-07-11 10:18:34.350000
	Edit pad (rev 1749)		sean	cv372	XVal Session 17	1	XVal Session 17-Typing - Text-1		2012-07-11 10:18:34.436000
	Edit pad (rev 1750)		Jamey	cv409	XVal Session 17	1	XVal Session 17-Typing - Text-1		2012-07-11 10:18:34.538000
	Edit pad (rev 1751)		Matt	cv310	XVal Session 17	1	XVal Session 17-Typing - Text-1		2012-07-11 10:18:34.543000
	Edit pad (rev 1752)		sean	cv372	XVal Session 17	1	XVal Session 17-Typing - Text-1		2012-07-11 10:18:34.945000
	Edit pad (rev 1753)		Jamey	cv409	XVal Session 17	1	XVal Session 17-Typing - Text-1		2012-07-11 10:18:35.038000
	Edit pad (rev 1754)		Matt	cv310	XVal Session 17	1	XVal Session 17-Typing - Text-1		2012-07-11 10:18:35.061000
	Edit pad (rev 1755)		sean	cv372	XVal Session 17	1	XVal Session 17-Typing - Text-1		2012-07-11 10:18:35.445000
	Edit pad (rev 1756)		Jamey	cv409	XVal Session 17	1	XVal Session 17-Typing - Text-1		2012-07-11 10:18:35.540000
	Edit pad (rev 1757)		sean	cv372	XVal Session 17	1	XVal Session 17-Typing - Text-1		2012-07-11 10:18:35.945000
	Edit pad (rev 1758)		Jamey	cv409	XVal Session 17	1	XVal Session 17-Typing - Text-1		2012-07-11 10:18:36.049000
	Edit pad (rev 1759)		Matt	cv310	XVal Session 17	1	XVal Session 17-Typing - Text-1		2012-07-11 10:18:36.127000
	Edit pad (rev 1760)		sean	cv372	XVal Session 17	1	XVal Session 17-Typing - Text-1		2012-07-11 10:18:36.444000
	Edit pad (rev 1761)		Jamey	cv409	XVal Session 17	1	XVal Session 17-Typing - Text-1		2012-07-11 10:18:36.576000
	Edit pad (rev 1762)		Matt	cv310	XVal Session 17	1	XVal Session 17-Typing - Text-1		2012-07-11 10:18:36.635000
	Edit pad (rev 1763)		charles	cv410	XVal Session 17	1	XVal Session 17-Typing - Text-1		2012-07-11 10:18:36.659000
	Edit pad (rev 1764)		sean	cv372	XVal Session 17	1	XVal Session 17-Typing - Text-1		2012-07-11 10:18:36.945000
	Edit pad (rev 1765)		Jamey	cv409	XVal Session 17	1	XVal Session 17-Typing - Text-1		2012-07-11 10:18:37.082000
	Edit pad (rev 1766)		Matt	cv310	XVal Session 17	1	XVal Session 17-Typing - Text-1		2012-07-11 10:18:37.138000
	Edit pad (rev 1767)		charles	cv410	XVal Session 17	1	XVal Session 17-Typing - Text-1		2012-07-11 10:18:37.157000
	Edit pad (rev 1768)		sean	cv372	XVal Session 17	1	XVal Session 17-Typing - Text-1		2012-07-11 10:18:37.444000
	Edit pad (rev 1769)		Matt	cv310	XVal Session 17	1	XVal Session 17-Typing - Text-1		2012-07-11 10:18:37.638000
	Edit pad (rev 1770)		Jamey	cv409	XVal Session 17	1	XVal Session 17-Typing - Text-1		2012-07-11 10:18:37.737000
	Edit pad (rev 1771)		sean	cv372	XVal Session 17	1	XVal Session 17-Typing - Text-1		2012-07-11 10:18:37.945000
	Edit pad (rev 1772)		charles	cv410	XVal Session 17	1	XVal Session 17-Typing - Text-1		2012-07-11 10:18:38.003000
	Edit pad (rev 1773)		Matt	cv310	XVal Session 17	1	XVal Session 17-Typing - Text-1		2012-07-11 10:18:38.135000
	Edit pad (rev 1774)		Jamey	cv409	XVal Session 17	1	XVal Session 17-Typing - Text-1		2012-07-11 10:18:38.238000
	Edit pad (rev 1775)		sean	cv372	XVal Session 17	1	XVal Session 17-Typing - Text-1		2012-07-11 10:18:38.444000
	Edit pad (rev 1776)		charles	cv410	XVal Session 17	1	XVal Session 17-Typing - Text-1		2012-07-11 10:18:38.513000
	Edit pad (rev 1777)		Matt	cv310	XVal Session 17	1	XVal Session 17-Typing - Text-1		2012-07-11 10:18:38.646000
	Edit pad (rev 1778)		sean	cv372	XVal Session 17	1	XVal Session 17-Typing - Text-1		2012-07-11 10:18:38.944000
	Edit pad (rev 1779)		Jamey	cv409	XVal Session 17	1	XVal Session 17-Typing - Text-1		2012-07-11 10:18:38.959000
	Edit pad (rev 1780)		charles	cv410	XVal Session 17	1	XVal Session 17-Typing - Text-1		2012-07-11 10:18:39.022000
	Edit pad (rev 1781)		Matt	cv310	XVal Session 17	1	XVal Session 17-Typing - Text-1		2012-07-11 10:18:39.136000
	Edit pad (rev 1782)		sean	cv372	XVal Session 17	1	XVal Session 17-Typing - Text-1		2012-07-11 10:18:39.445000
	Edit pad (rev 1783)		Jamey	cv409	XVal Session 17	1	XVal Session 17-Typing - Text-1		2012-07-11 10:18:39.475000
	Edit pad (rev 1784)		charles	cv410	XVal Session 17	1	XVal Session 17-Typing - Text-1		2012-07-11 10:18:39.522000
	Edit pad (rev 1785)		Matt	cv310	XVal Session 17	1	XVal Session 17-Typing - Text-1		2012-07-11 10:18:39.912000
	Edit pad (rev 1786)		sean	cv372	XVal Session 17	1	XVal Session 17-Typing - Text-1		2012-07-11 10:18:39.948000
	Edit pad (rev 1787)		Jamey	cv409	XVal Session 17	1	XVal Session 17-Typing - Text-1		2012-07-11 10:18:39.958000
	Edit pad (rev 1788)		sean	cv372	XVal Session 17	1	XVal Session 17-Typing - Text-1		2012-07-11 10:18:40.445000
	Edit pad (rev 1789)		Matt	cv310	XVal Session 17	1	XVal Session 17-Typing - Text-1		2012-07-11 10:18:40.519000
	Edit pad (rev 1790)		Jamey	cv409	XVal Session 17	1	XVal Session 17-Typing - Text-1		2012-07-11 10:18:40.614000
	Edit pad (rev 1791)		sean	cv372	XVal Session 17	1	XVal Session 17-Typing - Text-1		2012-07-11 10:18:40.944000
	Edit pad (rev 1792)		Matt	cv310	XVal Session 17	1	XVal Session 17-Typing - Text-1		2012-07-11 10:18:41.019000
	Edit pad (rev 1793)		Jamey	cv409	XVal Session 17	1	XVal Session 17-Typing - Text-1		2012-07-11 10:18:41.153000
	Edit pad (rev 1794)		charles	cv410	XVal Session 17	1	XVal Session 17-Typing - Text-1		2012-07-11 10:18:41.239000
	Edit pad (rev 1795)		Matt	cv310	XVal Session 17	1	XVal Session 17-Typing - Text-1		2012-07-11 10:18:41.527000
	Edit pad (rev 1796)		Jamey	cv409	XVal Session 17	1	XVal Session 17-Typing - Text-1		2012-07-11 10:18:41.654000
	Edit pad (rev 1797)		sean	cv372	XVal Session 17	1	XVal Session 17-Typing - Text-1		2012-07-11 10:18:41.657000
	Edit pad (rev 1798)		Matt	cv310	XVal Session 17	1	XVal Session 17-Typing - Text-1		2012-07-11 10:18:42.029000
	Edit pad (rev 1799)		Jamey	cv409	XVal Session 17	1	XVal Session 17-Typing - Text-1		2012-07-11 10:18:42.161000
	Edit pad (rev 1800)		sean	cv372	XVal Session 17	1	XVal Session 17-Typing - Text-1		2012-07-11 10:18:42.170000
	Edit pad (rev 1801)		Matt	cv310	XVal Session 17	1	XVal Session 17-Typing - Text-1		2012-07-11 10:18:42.533000
	Edit pad (rev 1802)		Jamey	cv409	XVal Session 17	1	XVal Session 17-Typing - Text-1		2012-07-11 10:18:42.666000
	Edit pad (rev 1803)		sean	cv372	XVal Session 17	1	XVal Session 17-Typing - Text-1		2012-07-11 10:18:42.677000
	Edit pad (rev 1804)		Matt	cv310	XVal Session 17	1	XVal Session 17-Typing - Text-1		2012-07-11 10:18:43.031000
	Edit pad (rev 1805)		Jamey	cv409	XVal Session 17	1	XVal Session 17-Typing - Text-1		2012-07-11 10:18:43.167000
	Edit pad (rev 1806)		sean	cv372	XVal Session 17	1	XVal Session 17-Typing - Text-1		2012-07-11 10:18:43.347000
	Edit pad (rev 1807)		Matt	cv310	XVal Session 17	1	XVal Session 17-Typing - Text-1		2012-07-11 10:18:43.526000
	Edit pad (rev 1808)		Jamey	cv409	XVal Session 17	1	XVal Session 17-Typing - Text-1		2012-07-11 10:18:43.678000
	Edit pad (rev 1809)		sean	cv372	XVal Session 17	1	XVal Session 17-Typing - Text-1		2012-07-11 10:18:43.844000
	Edit pad (rev 1810)		Matt	cv310	XVal Session 17	1	XVal Session 17-Typing - Text-1		2012-07-11 10:18:44.027000
	Edit pad (rev 1811)		Jamey	cv409	XVal Session 17	1	XVal Session 17-Typing - Text-1		2012-07-11 10:18:44.178000
	Edit pad (rev 1812)		Matt	cv310	XVal Session 17	1	XVal Session 17-Typing - Text-1		2012-07-11 10:18:44.530000
	Edit pad (rev 1813)		sean	cv372	XVal Session 17	1	XVal Session 17-Typing - Text-1		2012-07-11 10:18:44.598000
	Edit pad (rev 1814)		Jamey	cv409	XVal Session 17	1	XVal Session 17-Typing - Text-1		2012-07-11 10:18:44.676000
	Edit pad (rev 1815)		Matt	cv310	XVal Session 17	1	XVal Session 17-Typing - Text-1		2012-07-11 10:18:45.026000
	Edit pad (rev 1816)		sean	cv372	XVal Session 17	1	XVal Session 17-Typing - Text-1		2012-07-11 10:18:45.119000
	Edit pad (rev 1817)		Jamey	cv409	XVal Session 17	1	XVal Session 17-Typing - Text-1		2012-07-11 10:18:45.177000
	Edit pad (rev 1818)		Matt	cv310	XVal Session 17	1	XVal Session 17-Typing - Text-1		2012-07-11 10:18:45.527000
	Edit pad (rev 1819)		sean	cv372	XVal Session 17	1	XVal Session 17-Typing - Text-1		2012-07-11 10:18:45.625000
	Edit pad (rev 1820)		Jamey	cv409	XVal Session 17	1	XVal Session 17-Typing - Text-1		2012-07-11 10:18:45.676000
	Edit pad (rev 1821)		Matt	cv310	XVal Session 17	1	XVal Session 17-Typing - Text-1		2012-07-11 10:18:46.029000
	Edit pad (rev 1822)		sean	cv372	XVal Session 17	1	XVal Session 17-Typing - Text-1		2012-07-11 10:18:46.146000
	Edit pad (rev 1823)		Jamey	cv409	XVal Session 17	1	XVal Session 17-Typing - Text-1		2012-07-11 10:18:46.175000
	Edit pad (rev 1824)		Matt	cv310	XVal Session 17	1	XVal Session 17-Typing - Text-1		2012-07-11 10:18:46.528000
	Edit pad (rev 1825)		Jamey	cv409	XVal Session 17	1	XVal Session 17-Typing - Text-1		2012-07-11 10:18:46.676000
	Edit pad (rev 1826)		Matt	cv310	XVal Session 17	1	XVal Session 17-Typing - Text-1		2012-07-11 10:18:47.037000
	Edit pad (rev 1827)		Jamey	cv409	XVal Session 17	1	XVal Session 17-Typing - Text-1		2012-07-11 10:18:47.176000
	Edit pad (rev 1828)		sean	cv372	XVal Session 17	1	XVal Session 17-Typing - Text-1		2012-07-11 10:18:47.576000
	Edit pad (rev 1829)		Matt	cv310	XVal Session 17	1	XVal Session 17-Typing - Text-1		2012-07-11 10:18:47.605000
	Edit pad (rev 1830)		Jamey	cv409	XVal Session 17	1	XVal Session 17-Typing - Text-1		2012-07-11 10:18:47.679000
	Edit pad (rev 1831)		Matt	cv310	XVal Session 17	1	XVal Session 17-Typing - Text-1		2012-07-11 10:18:48.105000
	Edit pad (rev 1832)		sean	cv372	XVal Session 17	1	XVal Session 17-Typing - Text-1		2012-07-11 10:18:48.131000
	Edit pad (rev 1833)		Jamey	cv409	XVal Session 17	1	XVal Session 17-Typing - Text-1		2012-07-11 10:18:48.187000
	Edit pad (rev 1834)		Matt	cv310	XVal Session 17	1	XVal Session 17-Typing - Text-1		2012-07-11 10:18:48.609000
	Edit pad (rev 1835)		sean	cv372	XVal Session 17	1	XVal Session 17-Typing - Text-1		2012-07-11 10:18:48.634000
	Edit pad (rev 1836)		Jamey	cv409	XVal Session 17	1	XVal Session 17-Typing - Text-1		2012-07-11 10:18:48.697000
	Edit pad (rev 1837)		sean	cv372	XVal Session 17	1	XVal Session 17-Typing - Text-1		2012-07-11 10:18:49.132000
	Edit pad (rev 1838)		Matt	cv310	XVal Session 17	1	XVal Session 17-Typing - Text-1		2012-07-11 10:18:49.197000
	Edit pad (rev 1839)		Jamey	cv409	XVal Session 17	1	XVal Session 17-Typing - Text-1		2012-07-11 10:18:49.214000
	Edit pad (rev 1840)		charles	cv410	XVal Session 17	1	XVal Session 17-Typing - Text-1		2012-07-11 10:18:49.284000
	Edit pad (rev 1841)		sean	cv372	XVal Session 17	1	XVal Session 17-Typing - Text-1		2012-07-11 10:18:49.639000
	Edit pad (rev 1842)		Matt	cv310	XVal Session 17	1	XVal Session 17-Typing - Text-1		2012-07-11 10:18:49.697000
	Edit pad (rev 1843)		Jamey	cv409	XVal Session 17	1	XVal Session 17-Typing - Text-1		2012-07-11 10:18:49.730000
	Edit pad (rev 1844)		sean	cv372	XVal Session 17	1	XVal Session 17-Typing - Text-1		2012-07-11 10:18:50.134000
	Edit pad (rev 1845)		Matt	cv310	XVal Session 17	1	XVal Session 17-Typing - Text-1		2012-07-11 10:18:50.198000
	Edit pad (rev 1846)		charles	cv410	XVal Session 17	1	XVal Session 17-Typing - Text-1		2012-07-11 10:18:50.226000
	Edit pad (rev 1847)		Jamey	cv409	XVal Session 17	1	XVal Session 17-Typing - Text-1		2012-07-11 10:18:50.252000
	Edit pad (rev 1848)		sean	cv372	XVal Session 17	1	XVal Session 17-Typing - Text-1		2012-07-11 10:18:50.632000
	Edit pad (rev 1849)		Matt	cv310	XVal Session 17	1	XVal Session 17-Typing - Text-1		2012-07-11 10:18:50.700000
	Edit pad (rev 1850)		charles	cv410	XVal Session 17	1	XVal Session 17-Typing - Text-1		2012-07-11 10:18:50.735000
	Edit pad (rev 1851)		Jamey	cv409	XVal Session 17	1	XVal Session 17-Typing - Text-1		2012-07-11 10:18:50.757000
	Edit pad (rev 1852)		Matt	cv310	XVal Session 17	1	XVal Session 17-Typing - Text-1		2012-07-11 10:18:51.203000
	Edit pad (rev 1853)		charles	cv410	XVal Session 17	1	XVal Session 17-Typing - Text-1		2012-07-11 10:18:51.242000
	Edit pad (rev 1854)		Jamey	cv409	XVal Session 17	1	XVal Session 17-Typing - Text-1		2012-07-11 10:18:51.270000
	Edit pad (rev 1855)		sean	cv372	XVal Session 17	1	XVal Session 17-Typing - Text-1		2012-07-11 10:18:51.290000
	Edit pad (rev 1856)		Matt	cv310	XVal Session 17	1	XVal Session 17-Typing - Text-1		2012-07-11 10:18:51.698000
	Edit pad (rev 1857)		charles	cv410	XVal Session 17	1	XVal Session 17-Typing - Text-1		2012-07-11 10:18:51.737000
	Edit pad (rev 1858)		Jamey	cv409	XVal Session 17	1	XVal Session 17-Typing - Text-1		2012-07-11 10:18:51.787000
	Edit pad (rev 1859)		sean	cv372	XVal Session 17	1	XVal Session 17-Typing - Text-1		2012-07-11 10:18:51.804000
	Edit pad (rev 1860)		Matt	cv310	XVal Session 17	1	XVal Session 17-Typing - Text-1		2012-07-11 10:18:52.227000
	Edit pad (rev 1861)		charles	cv410	XVal Session 17	1	XVal Session 17-Typing - Text-1		2012-07-11 10:18:52.238000
	Edit pad (rev 1862)		sean	cv372	XVal Session 17	1	XVal Session 17-Typing - Text-1		2012-07-11 10:18:52.302000
	Edit pad (rev 1863)		Jamey	cv409	XVal Session 17	1	XVal Session 17-Typing - Text-1		2012-07-11 10:18:52.375000
	Edit pad (rev 1864)		charles	cv410	XVal Session 17	1	XVal Session 17-Typing - Text-1		2012-07-11 10:18:52.744000
	Edit pad (rev 1865)		sean	cv372	XVal Session 17	1	XVal Session 17-Typing - Text-1		2012-07-11 10:18:52.806000
	Edit pad (rev 1866)		Jamey	cv409	XVal Session 17	1	XVal Session 17-Typing - Text-1		2012-07-11 10:18:52.882000
	Edit pad (rev 1867)		charles	cv410	XVal Session 17	1	XVal Session 17-Typing - Text-1		2012-07-11 10:18:53.242000
	Edit pad (rev 1868)		sean	cv372	XVal Session 17	1	XVal Session 17-Typing - Text-1		2012-07-11 10:18:53.304000
	Edit pad (rev 1869)		Matt	cv310	XVal Session 17	1	XVal Session 17-Typing - Text-1		2012-07-11 10:18:53.347000
	Edit pad (rev 1870)		Jamey	cv409	XVal Session 17	1	XVal Session 17-Typing - Text-1		2012-07-11 10:18:53.708000
	Edit pad (rev 1871)		charles	cv410	XVal Session 17	1	XVal Session 17-Typing - Text-1		2012-07-11 10:18:53.738000
	Edit pad (rev 1872)		Matt	cv310	XVal Session 17	1	XVal Session 17-Typing - Text-1		2012-07-11 10:18:53.856000
	Edit pad (rev 1873)		sean	cv372	XVal Session 17	1	XVal Session 17-Typing - Text-1		2012-07-11 10:18:53.977000
	Edit pad (rev 1874)		Jamey	cv409	XVal Session 17	1	XVal Session 17-Typing - Text-1		2012-07-11 10:18:54.208000
	Edit pad (rev 1875)		charles	cv410	XVal Session 17	1	XVal Session 17-Typing - Text-1		2012-07-11 10:18:54.238000
	Edit pad (rev 1876)		Matt	cv310	XVal Session 17	1	XVal Session 17-Typing - Text-1		2012-07-11 10:18:54.353000
	Edit pad (rev 1877)		Jamey	cv409	XVal Session 17	1	XVal Session 17-Typing - Text-1		2012-07-11 10:18:54.710000
	Edit pad (rev 1878)		charles	cv410	XVal Session 17	1	XVal Session 17-Typing - Text-1		2012-07-11 10:18:54.756000
	Edit pad (rev 1879)		Matt	cv310	XVal Session 17	1	XVal Session 17-Typing - Text-1		2012-07-11 10:18:54.900000
	Edit pad (rev 1880)		Jamey	cv409	XVal Session 17	1	XVal Session 17-Typing - Text-1		2012-07-11 10:18:55.210000
	Edit pad (rev 1881)		charles	cv410	XVal Session 17	1	XVal Session 17-Typing - Text-1		2012-07-11 10:18:55.246000
	Edit pad (rev 1882)		Matt	cv310	XVal Session 17	1	XVal Session 17-Typing - Text-1		2012-07-11 10:18:55.403000
	Edit pad (rev 1883)		Jamey	cv409	XVal Session 17	1	XVal Session 17-Typing - Text-1		2012-07-11 10:18:55.708000
	Edit pad (rev 1884)		charles	cv410	XVal Session 17	1	XVal Session 17-Typing - Text-1		2012-07-11 10:18:55.752000
	Edit pad (rev 1885)		Matt	cv310	XVal Session 17	1	XVal Session 17-Typing - Text-1		2012-07-11 10:18:55.903000
	Edit pad (rev 1886)		Jamey	cv409	XVal Session 17	1	XVal Session 17-Typing - Text-1		2012-07-11 10:18:56.210000
	Edit pad (rev 1887)		charles	cv410	XVal Session 17	1	XVal Session 17-Typing - Text-1		2012-07-11 10:18:56.255000
	Edit pad (rev 1888)		Matt	cv310	XVal Session 17	1	XVal Session 17-Typing - Text-1		2012-07-11 10:18:56.406000
	Edit pad (rev 1889)		Jamey	cv409	XVal Session 17	1	XVal Session 17-Typing - Text-1		2012-07-11 10:18:56.716000
	Edit pad (rev 1890)		charles	cv410	XVal Session 17	1	XVal Session 17-Typing - Text-1		2012-07-11 10:18:56.753000
	Edit pad (rev 1891)		Matt	cv310	XVal Session 17	1	XVal Session 17-Typing - Text-1		2012-07-11 10:18:56.917000
	Edit pad (rev 1892)		Jamey	cv409	XVal Session 17	1	XVal Session 17-Typing - Text-1		2012-07-11 10:18:57.230000
	Edit pad (rev 1893)		Matt	cv310	XVal Session 17	1	XVal Session 17-Typing - Text-1		2012-07-11 10:18:57.556000
	Edit pad (rev 1894)		Jamey	cv409	XVal Session 17	1	XVal Session 17-Typing - Text-1		2012-07-11 10:18:57.739000
	Edit pad (rev 1895)		Matt	cv310	XVal Session 17	1	XVal Session 17-Typing - Text-1		2012-07-11 10:18:58.058000
	Edit pad (rev 1896)		charles	cv410	XVal Session 17	1	XVal Session 17-Typing - Text-1		2012-07-11 10:18:58.083000
	Edit pad (rev 1897)		Jamey	cv409	XVal Session 17	1	XVal Session 17-Typing - Text-1		2012-07-11 10:18:58.240000
	Edit pad (rev 1898)		Matt	cv310	XVal Session 17	1	XVal Session 17-Typing - Text-1		2012-07-11 10:18:58.558000
	Edit pad (rev 1899)		Jamey	cv409	XVal Session 17	1	XVal Session 17-Typing - Text-1		2012-07-11 10:18:58.741000
	Edit pad (rev 1900)		Matt	cv310	XVal Session 17	1	XVal Session 17-Typing - Text-1		2012-07-11 10:18:59.060000
	Edit pad (rev 1901)		Jamey	cv409	XVal Session 17	1	XVal Session 17-Typing - Text-1		2012-07-11 10:18:59.256000
	Edit pad (rev 1902)		Matt	cv310	XVal Session 17	1	XVal Session 17-Typing - Text-1		2012-07-11 10:18:59.560000
	Edit pad (rev 1903)		Jamey	cv409	XVal Session 17	1	XVal Session 17-Typing - Text-1		2012-07-11 10:18:59.764000
	Edit pad (rev 1904)		Matt	cv310	XVal Session 17	1	XVal Session 17-Typing - Text-1		2012-07-11 10:19:00.068000
	Edit pad (rev 1905)		Jamey	cv409	XVal Session 17	1	XVal Session 17-Typing - Text-1		2012-07-11 10:19:00.270000
	Edit pad (rev 1906)		Matt	cv310	XVal Session 17	1	XVal Session 17-Typing - Text-1		2012-07-11 10:19:00.573000
	Edit pad (rev 1907)		Jamey	cv409	XVal Session 17	1	XVal Session 17-Typing - Text-1		2012-07-11 10:19:00.770000
	Edit pad (rev 1908)		Matt	cv310	XVal Session 17	1	XVal Session 17-Typing - Text-1		2012-07-11 10:19:01.076000
	Edit pad (rev 1909)		Jamey	cv409	XVal Session 17	1	XVal Session 17-Typing - Text-1		2012-07-11 10:19:01.278000
	Edit pad (rev 1910)		Matt	cv310	XVal Session 17	1	XVal Session 17-Typing - Text-1		2012-07-11 10:19:01.593000
	Edit pad (rev 1911)		Jamey	cv409	XVal Session 17	1	XVal Session 17-Typing - Text-1		2012-07-11 10:19:01.787000
	Edit pad (rev 1912)		charles	cv410	XVal Session 17	1	XVal Session 17-Typing - Text-1		2012-07-11 10:19:01.999000
	Edit pad (rev 1913)		Matt	cv310	XVal Session 17	1	XVal Session 17-Typing - Text-1		2012-07-11 10:19:02.259000
[truncated: 1,625 more rows]
