# Supplementary material for: Dynamics of collective performance in collaboration networks
Source: PLoS One. 2018 Oct 10;13(10):e0204547. doi: 10.1371/journal.pone.0204547 (PMC6179230; doi:10.1371/journal.pone.0204547)
Supplement: S1 Dataset — (ZIP) [file pone.0204547.s001.zip › data/team-data/team-chat-logs/XVal Session 57 - Group 1 - LogFile.csv]

id	event	data	chat_name	subject	session	session_group	completed_task	ip_address	timestamp
33156	Entering waiting room			cv270	XVal Session 57			192.54.222.3	2012-07-14 16:01:10
33157	Entering waiting room			cv273	XVal Session 57			18.111.27.106	2012-07-14 16:01:11
33159	Entering waiting room			cv271	XVal Session 57			192.54.222.3	2012-07-14 16:01:14
33160	Entering waiting room			cv272	XVal Session 57			18.111.28.237	2012-07-14 16:01:15
33163	Setup participants				XVal Session 57				2012-07-14 16:01:44
33164	Setup tasks				XVal Session 57				2012-07-14 16:01:44
33165	Introduction	Starting in 25 seconds		cv271	XVal Session 57	1		192.54.222.3	2012-07-14 16:01:44
33166	Introduction	Starting in 25 seconds		cv273	XVal Session 57	1		18.111.27.106	2012-07-14 16:01:44
33167	Introduction	Starting in 25 seconds		cv270	XVal Session 57	1		192.54.222.3	2012-07-14 16:01:44
33172	Introduction	Starting in 20 seconds		cv272	XVal Session 57	1		18.111.28.237	2012-07-14 16:01:49
33175	Load Instructions			cv272	XVal Session 57	1	XVal Session 57-Introduction-1	18.111.28.237	2012-07-14 16:02:10
33176	Load Instructions			cv273	XVal Session 57	1	XVal Session 57-Introduction-1	18.111.27.106	2012-07-14 16:02:10
33177	Load Instructions			cv271	XVal Session 57	1	XVal Session 57-Introduction-1	192.54.222.3	2012-07-14 16:02:10
33178	Load Instructions			cv270	XVal Session 57	1	XVal Session 57-Introduction-1	192.54.222.3	2012-07-14 16:02:10
33183	Load Workspace			cv272	XVal Session 57	1	XVal Session 57-Introduction-1	18.111.28.237	2012-07-14 16:02:29
33184	Load Workspace			cv273	XVal Session 57	1	XVal Session 57-Introduction-1	18.111.27.106	2012-07-14 16:02:29
33185	Load Workspace			cv271	XVal Session 57	1	XVal Session 57-Introduction-1	192.54.222.3	2012-07-14 16:02:29
33186	Load Workspace			cv270	XVal Session 57	1	XVal Session 57-Introduction-1	192.54.222.3	2012-07-14 16:02:29
	Edit pad (rev 0)		Matt	cv310	XVal Session 57	1	XVal Session 57-Introduction-1		2012-07-14 16:02:42.355000
	Edit pad (rev 1)		Matt	cv310	XVal Session 57	1	XVal Session 57-Introduction-1		2012-07-14 16:02:43.296000
	Edit pad (rev 2)		Matt	cv310	XVal Session 57	1	XVal Session 57-Introduction-1		2012-07-14 16:02:43.815000
	Edit pad (rev 3)		Matt	cv310	XVal Session 57	1	XVal Session 57-Introduction-1		2012-07-14 16:02:44.315000
	Edit pad (rev 4)		Mark:	cv309	XVal Session 57	1	XVal Session 57-Introduction-1		2012-07-14 16:02:50.551000
	Edit pad (rev 5)		Mark:	cv309	XVal Session 57	1	XVal Session 57-Introduction-1		2012-07-14 16:02:51.047000
	Edit pad (rev 6)		Mark:	cv309	XVal Session 57	1	XVal Session 57-Introduction-1		2012-07-14 16:02:51.548000
	Edit pad (rev 7)		Mark:	cv309	XVal Session 57	1	XVal Session 57-Introduction-1		2012-07-14 16:02:52.048000
	Edit pad (rev 8)		Claudia	cv402	XVal Session 57	1	XVal Session 57-Introduction-1		2012-07-14 16:02:59.938000
	Edit pad (rev 9)		jeral	cv311	XVal Session 57	1	XVal Session 57-Introduction-1		2012-07-14 16:03:00.049000
	Edit pad (rev 10)		Claudia	cv402	XVal Session 57	1	XVal Session 57-Introduction-1		2012-07-14 16:03:00.435000
	Edit pad (rev 11)		Claudia	cv402	XVal Session 57	1	XVal Session 57-Introduction-1		2012-07-14 16:03:01.150000
	Edit pad (rev 12)		Claudia	cv402	XVal Session 57	1	XVal Session 57-Introduction-1		2012-07-14 16:03:01.651000
	Edit pad (rev 13)		Claudia	cv402	XVal Session 57	1	XVal Session 57-Introduction-1		2012-07-14 16:03:02.150000
	Edit pad (rev 14)		jeral	cv311	XVal Session 57	1	XVal Session 57-Introduction-1		2012-07-14 16:03:02.542000
	Edit pad (rev 15)		Claudia	cv402	XVal Session 57	1	XVal Session 57-Introduction-1		2012-07-14 16:03:02.650000
	Edit pad (rev 16)		Claudia	cv402	XVal Session 57	1	XVal Session 57-Introduction-1		2012-07-14 16:03:03.172000
	Edit pad (rev 17)		jeral	cv311	XVal Session 57	1	XVal Session 57-Introduction-1		2012-07-14 16:03:03.182000
	Edit pad (rev 18)		Claudia	cv402	XVal Session 57	1	XVal Session 57-Introduction-1		2012-07-14 16:03:03.652000
	Edit pad (rev 19)		jeral	cv311	XVal Session 57	1	XVal Session 57-Introduction-1		2012-07-14 16:03:03.683000
	Edit pad (rev 20)		jeral	cv311	XVal Session 57	1	XVal Session 57-Introduction-1		2012-07-14 16:03:04.184000
	Edit pad (rev 21)		Claudia	cv402	XVal Session 57	1	XVal Session 57-Introduction-1		2012-07-14 16:03:04.579000
	Edit pad (rev 22)		Claudia	cv402	XVal Session 57	1	XVal Session 57-Introduction-1		2012-07-14 16:03:07.502000
	Edit pad (rev 23)		Claudia	cv402	XVal Session 57	1	XVal Session 57-Introduction-1		2012-07-14 16:03:09.013000
	Edit pad (rev 24)		Claudia	cv402	XVal Session 57	1	XVal Session 57-Introduction-1		2012-07-14 16:03:09.705000
	Edit pad (rev 25)		Claudia	cv402	XVal Session 57	1	XVal Session 57-Introduction-1		2012-07-14 16:03:10.205000
	Edit pad (rev 26)		Claudia	cv402	XVal Session 57	1	XVal Session 57-Introduction-1		2012-07-14 16:03:10.704000
	Edit pad (rev 27)		Claudia	cv402	XVal Session 57	1	XVal Session 57-Introduction-1		2012-07-14 16:03:11.204000
	Edit pad (rev 28)		Claudia	cv402	XVal Session 57	1	XVal Session 57-Introduction-1		2012-07-14 16:03:11.760000
	Edit pad (rev 29)		Claudia	cv402	XVal Session 57	1	XVal Session 57-Introduction-1		2012-07-14 16:03:12.206000
	Edit pad (rev 30)		Claudia	cv402	XVal Session 57	1	XVal Session 57-Introduction-1		2012-07-14 16:03:12.705000
	Edit pad (rev 31)		Claudia	cv402	XVal Session 57	1	XVal Session 57-Introduction-1		2012-07-14 16:03:13.205000
	Edit pad (rev 32)		Claudia	cv402	XVal Session 57	1	XVal Session 57-Introduction-1		2012-07-14 16:03:13.705000
	Edit pad (rev 33)		Claudia	cv402	XVal Session 57	1	XVal Session 57-Introduction-1		2012-07-14 16:03:14.674000
	Edit pad (rev 34)		Mark:	cv309	XVal Session 57	1	XVal Session 57-Introduction-1		2012-07-14 16:03:23.898000
33191	Load Instructions			cv272	XVal Session 57	1	XVal Session 57-Typing - Text-1	18.111.28.237	2012-07-14 16:03:59
33192	Load Instructions			cv273	XVal Session 57	1	XVal Session 57-Typing - Text-1	18.111.27.106	2012-07-14 16:03:59
33193	Load Instructions			cv271	XVal Session 57	1	XVal Session 57-Typing - Text-1	192.54.222.3	2012-07-14 16:03:59
33194	Load Instructions			cv270	XVal Session 57	1	XVal Session 57-Typing - Text-1	192.54.222.3	2012-07-14 16:03:59
33199	Load Workspace			cv272	XVal Session 57	1	XVal Session 57-Typing - Text-1	18.111.28.237	2012-07-14 16:04:39
33200	Load Workspace			cv273	XVal Session 57	1	XVal Session 57-Typing - Text-1	18.111.27.106	2012-07-14 16:04:39
33201	Load Workspace			cv271	XVal Session 57	1	XVal Session 57-Typing - Text-1	192.54.222.3	2012-07-14 16:04:39
33202	Load Workspace			cv270	XVal Session 57	1	XVal Session 57-Typing - Text-1	192.54.222.3	2012-07-14 16:04:39
	Edit pad (rev 0)		jeral	cv311	XVal Session 57	1	XVal Session 57-Typing - Text-1		2012-07-14 16:04:44.779000
	Edit pad (rev 1)		jeral	cv311	XVal Session 57	1	XVal Session 57-Typing - Text-1		2012-07-14 16:04:45.327000
	Edit pad (rev 2)		jeral	cv311	XVal Session 57	1	XVal Session 57-Typing - Text-1		2012-07-14 16:04:45.828000
	Edit pad (rev 3)		jeral	cv311	XVal Session 57	1	XVal Session 57-Typing - Text-1		2012-07-14 16:04:46.660000
	Edit pad (rev 4)		jeral	cv311	XVal Session 57	1	XVal Session 57-Typing - Text-1		2012-07-14 16:04:47.160000
	Edit pad (rev 5)		jeral	cv311	XVal Session 57	1	XVal Session 57-Typing - Text-1		2012-07-14 16:04:47.660000
	Edit pad (rev 6)		jeral	cv311	XVal Session 57	1	XVal Session 57-Typing - Text-1		2012-07-14 16:04:48.161000
	Edit pad (rev 7)		Claudia	cv402	XVal Session 57	1	XVal Session 57-Typing - Text-1		2012-07-14 16:04:48.625000
	Edit pad (rev 8)		jeral	cv311	XVal Session 57	1	XVal Session 57-Typing - Text-1		2012-07-14 16:04:48.660000
	Edit pad (rev 9)		jeral	cv311	XVal Session 57	1	XVal Session 57-Typing - Text-1		2012-07-14 16:04:49.161000
	Edit pad (rev 10)		Claudia	cv402	XVal Session 57	1	XVal Session 57-Typing - Text-1		2012-07-14 16:04:49.287000
	Edit pad (rev 11)		Claudia	cv402	XVal Session 57	1	XVal Session 57-Typing - Text-1		2012-07-14 16:04:50.352000
	Edit pad (rev 12)		jeral	cv311	XVal Session 57	1	XVal Session 57-Typing - Text-1		2012-07-14 16:04:50.428000
	Edit pad (rev 13)		Claudia	cv402	XVal Session 57	1	XVal Session 57-Typing - Text-1		2012-07-14 16:04:50.853000
	Edit pad (rev 14)		jeral	cv311	XVal Session 57	1	XVal Session 57-Typing - Text-1		2012-07-14 16:04:50.938000
	Edit pad (rev 15)		Claudia	cv402	XVal Session 57	1	XVal Session 57-Typing - Text-1		2012-07-14 16:04:51.360000
	Edit pad (rev 16)		jeral	cv311	XVal Session 57	1	XVal Session 57-Typing - Text-1		2012-07-14 16:04:51.443000
	Edit pad (rev 17)		Claudia	cv402	XVal Session 57	1	XVal Session 57-Typing - Text-1		2012-07-14 16:04:51.862000
	Edit pad (rev 18)		jeral	cv311	XVal Session 57	1	XVal Session 57-Typing - Text-1		2012-07-14 16:04:51.942000
	Edit pad (rev 19)		Claudia	cv402	XVal Session 57	1	XVal Session 57-Typing - Text-1		2012-07-14 16:04:52.361000
	Edit pad (rev 20)		Claudia	cv402	XVal Session 57	1	XVal Session 57-Typing - Text-1		2012-07-14 16:04:53.260000
	Edit pad (rev 21)		jeral	cv311	XVal Session 57	1	XVal Session 57-Typing - Text-1		2012-07-14 16:04:53.828000
	Edit pad (rev 22)		jeral	cv311	XVal Session 57	1	XVal Session 57-Typing - Text-1		2012-07-14 16:04:54.329000
	Edit pad (rev 23)		Claudia	cv402	XVal Session 57	1	XVal Session 57-Typing - Text-1		2012-07-14 16:04:54.368000
	Edit pad (rev 24)		jeral	cv311	XVal Session 57	1	XVal Session 57-Typing - Text-1		2012-07-14 16:04:54.827000
	Edit pad (rev 25)		jeral	cv311	XVal Session 57	1	XVal Session 57-Typing - Text-1		2012-07-14 16:04:55.328000
	Edit pad (rev 26)		Claudia	cv402	XVal Session 57	1	XVal Session 57-Typing - Text-1		2012-07-14 16:04:55.449000
	Edit pad (rev 27)		jeral	cv311	XVal Session 57	1	XVal Session 57-Typing - Text-1		2012-07-14 16:04:55.828000
	Edit pad (rev 28)		Claudia	cv402	XVal Session 57	1	XVal Session 57-Typing - Text-1		2012-07-14 16:04:56.045000
	Edit pad (rev 29)		jeral	cv311	XVal Session 57	1	XVal Session 57-Typing - Text-1		2012-07-14 16:04:56.328000
	Edit pad (rev 30)		Claudia	cv402	XVal Session 57	1	XVal Session 57-Typing - Text-1		2012-07-14 16:04:56.545000
	Edit pad (rev 31)		jeral	cv311	XVal Session 57	1	XVal Session 57-Typing - Text-1		2012-07-14 16:04:56.828000
	Edit pad (rev 32)		Claudia	cv402	XVal Session 57	1	XVal Session 57-Typing - Text-1		2012-07-14 16:04:57.046000
	Edit pad (rev 33)		jeral	cv311	XVal Session 57	1	XVal Session 57-Typing - Text-1		2012-07-14 16:04:57.329000
	Edit pad (rev 34)		Claudia	cv402	XVal Session 57	1	XVal Session 57-Typing - Text-1		2012-07-14 16:04:57.548000
	Edit pad (rev 35)		jeral	cv311	XVal Session 57	1	XVal Session 57-Typing - Text-1		2012-07-14 16:04:57.829000
	Edit pad (rev 36)		Claudia	cv402	XVal Session 57	1	XVal Session 57-Typing - Text-1		2012-07-14 16:04:58.048000
	Edit pad (rev 37)		jeral	cv311	XVal Session 57	1	XVal Session 57-Typing - Text-1		2012-07-14 16:04:58.328000
	Edit pad (rev 38)		Claudia	cv402	XVal Session 57	1	XVal Session 57-Typing - Text-1		2012-07-14 16:04:58.549000
	Edit pad (rev 39)		Claudia	cv402	XVal Session 57	1	XVal Session 57-Typing - Text-1		2012-07-14 16:04:59.050000
	Edit pad (rev 40)		jeral	cv311	XVal Session 57	1	XVal Session 57-Typing - Text-1		2012-07-14 16:04:59.399000
	Edit pad (rev 41)		Claudia	cv402	XVal Session 57	1	XVal Session 57-Typing - Text-1		2012-07-14 16:04:59.678000
	Edit pad (rev 42)		jeral	cv311	XVal Session 57	1	XVal Session 57-Typing - Text-1		2012-07-14 16:04:59.898000
	Edit pad (rev 43)		Claudia	cv402	XVal Session 57	1	XVal Session 57-Typing - Text-1		2012-07-14 16:05:00.180000
	Edit pad (rev 44)		jeral	cv311	XVal Session 57	1	XVal Session 57-Typing - Text-1		2012-07-14 16:05:00.670000
	Edit pad (rev 45)		Claudia	cv402	XVal Session 57	1	XVal Session 57-Typing - Text-1		2012-07-14 16:05:00.679000
	Edit pad (rev 46)		jeral	cv311	XVal Session 57	1	XVal Session 57-Typing - Text-1		2012-07-14 16:05:01.170000
	Edit pad (rev 47)		Claudia	cv402	XVal Session 57	1	XVal Session 57-Typing - Text-1		2012-07-14 16:05:01.179000
	Edit pad (rev 48)		jeral	cv311	XVal Session 57	1	XVal Session 57-Typing - Text-1		2012-07-14 16:05:01.673000
	Edit pad (rev 49)		jeral	cv311	XVal Session 57	1	XVal Session 57-Typing - Text-1		2012-07-14 16:05:02.174000
	Edit pad (rev 50)		jeral	cv311	XVal Session 57	1	XVal Session 57-Typing - Text-1		2012-07-14 16:05:02.679000
	Edit pad (rev 51)		Claudia	cv402	XVal Session 57	1	XVal Session 57-Typing - Text-1		2012-07-14 16:05:02.858000
	Edit pad (rev 52)		jeral	cv311	XVal Session 57	1	XVal Session 57-Typing - Text-1		2012-07-14 16:05:03.184000
	Edit pad (rev 53)		Claudia	cv402	XVal Session 57	1	XVal Session 57-Typing - Text-1		2012-07-14 16:05:03.406000
	Edit pad (rev 54)		jeral	cv311	XVal Session 57	1	XVal Session 57-Typing - Text-1		2012-07-14 16:05:03.798000
	Edit pad (rev 55)		Claudia	cv402	XVal Session 57	1	XVal Session 57-Typing - Text-1		2012-07-14 16:05:03.905000
	Edit pad (rev 56)		jeral	cv311	XVal Session 57	1	XVal Session 57-Typing - Text-1		2012-07-14 16:05:04.300000
	Edit pad (rev 57)		jeral	cv311	XVal Session 57	1	XVal Session 57-Typing - Text-1		2012-07-14 16:05:04.799000
	Edit pad (rev 58)		Claudia	cv402	XVal Session 57	1	XVal Session 57-Typing - Text-1		2012-07-14 16:05:05.125000
	Edit pad (rev 59)		jeral	cv311	XVal Session 57	1	XVal Session 57-Typing - Text-1		2012-07-14 16:05:05.304000
	Edit pad (rev 60)		Claudia	cv402	XVal Session 57	1	XVal Session 57-Typing - Text-1		2012-07-14 16:05:05.790000
	Edit pad (rev 61)		Claudia	cv402	XVal Session 57	1	XVal Session 57-Typing - Text-1		2012-07-14 16:05:06.472000
	Edit pad (rev 62)		jeral	cv311	XVal Session 57	1	XVal Session 57-Typing - Text-1		2012-07-14 16:05:06.602000
	Edit pad (rev 63)		jeral	cv311	XVal Session 57	1	XVal Session 57-Typing - Text-1		2012-07-14 16:05:07.105000
	Edit pad (rev 64)		Claudia	cv402	XVal Session 57	1	XVal Session 57-Typing - Text-1		2012-07-14 16:05:07.217000
	Edit pad (rev 65)		jeral	cv311	XVal Session 57	1	XVal Session 57-Typing - Text-1		2012-07-14 16:05:07.604000
	Edit pad (rev 66)		Matt	cv310	XVal Session 57	1	XVal Session 57-Typing - Text-1		2012-07-14 16:05:07.717000
	Edit pad (rev 67)		Claudia	cv402	XVal Session 57	1	XVal Session 57-Typing - Text-1		2012-07-14 16:05:07.719000
	Edit pad (rev 68)		jeral	cv311	XVal Session 57	1	XVal Session 57-Typing - Text-1		2012-07-14 16:05:08.104000
	Edit pad (rev 69)		Claudia	cv402	XVal Session 57	1	XVal Session 57-Typing - Text-1		2012-07-14 16:05:08.219000
	Edit pad (rev 70)		Matt	cv310	XVal Session 57	1	XVal Session 57-Typing - Text-1		2012-07-14 16:05:08.223000
	Edit pad (rev 71)		jeral	cv311	XVal Session 57	1	XVal Session 57-Typing - Text-1		2012-07-14 16:05:08.605000
	Edit pad (rev 72)		Claudia	cv402	XVal Session 57	1	XVal Session 57-Typing - Text-1		2012-07-14 16:05:08.736000
	Edit pad (rev 73)		Matt	cv310	XVal Session 57	1	XVal Session 57-Typing - Text-1		2012-07-14 16:05:08.739000
	Edit pad (rev 74)		jeral	cv311	XVal Session 57	1	XVal Session 57-Typing - Text-1		2012-07-14 16:05:09.105000
	Edit pad (rev 75)		Claudia	cv402	XVal Session 57	1	XVal Session 57-Typing - Text-1		2012-07-14 16:05:09.219000
	Edit pad (rev 76)		Matt	cv310	XVal Session 57	1	XVal Session 57-Typing - Text-1		2012-07-14 16:05:09.232000
	Edit pad (rev 77)		jeral	cv311	XVal Session 57	1	XVal Session 57-Typing - Text-1		2012-07-14 16:05:09.606000
	Edit pad (rev 78)		Claudia	cv402	XVal Session 57	1	XVal Session 57-Typing - Text-1		2012-07-14 16:05:09.720000
	Edit pad (rev 79)		Matt	cv310	XVal Session 57	1	XVal Session 57-Typing - Text-1		2012-07-14 16:05:09.733000
	Edit pad (rev 80)		jeral	cv311	XVal Session 57	1	XVal Session 57-Typing - Text-1		2012-07-14 16:05:10.105000
	Edit pad (rev 81)		Claudia	cv402	XVal Session 57	1	XVal Session 57-Typing - Text-1		2012-07-14 16:05:10.221000
	Edit pad (rev 82)		Matt	cv310	XVal Session 57	1	XVal Session 57-Typing - Text-1		2012-07-14 16:05:10.353000
	Edit pad (rev 83)		jeral	cv311	XVal Session 57	1	XVal Session 57-Typing - Text-1		2012-07-14 16:05:10.611000
	Edit pad (rev 84)		Claudia	cv402	XVal Session 57	1	XVal Session 57-Typing - Text-1		2012-07-14 16:05:10.720000
	Edit pad (rev 85)		Matt	cv310	XVal Session 57	1	XVal Session 57-Typing - Text-1		2012-07-14 16:05:10.853000
	Edit pad (rev 86)		jeral	cv311	XVal Session 57	1	XVal Session 57-Typing - Text-1		2012-07-14 16:05:11.111000
	Edit pad (rev 87)		Matt	cv310	XVal Session 57	1	XVal Session 57-Typing - Text-1		2012-07-14 16:05:11.357000
	Edit pad (rev 88)		jeral	cv311	XVal Session 57	1	XVal Session 57-Typing - Text-1		2012-07-14 16:05:11.611000
	Edit pad (rev 89)		Claudia	cv402	XVal Session 57	1	XVal Session 57-Typing - Text-1		2012-07-14 16:05:11.745000
	Edit pad (rev 90)		Matt	cv310	XVal Session 57	1	XVal Session 57-Typing - Text-1		2012-07-14 16:05:11.855000
	Edit pad (rev 91)		Matt	cv310	XVal Session 57	1	XVal Session 57-Typing - Text-1		2012-07-14 16:05:12.357000
	Edit pad (rev 92)		Claudia	cv402	XVal Session 57	1	XVal Session 57-Typing - Text-1		2012-07-14 16:05:12.360000
	Edit pad (rev 93)		jeral	cv311	XVal Session 57	1	XVal Session 57-Typing - Text-1		2012-07-14 16:05:12.671000
	Edit pad (rev 94)		Matt	cv310	XVal Session 57	1	XVal Session 57-Typing - Text-1		2012-07-14 16:05:12.857000
	Edit pad (rev 95)		Claudia	cv402	XVal Session 57	1	XVal Session 57-Typing - Text-1		2012-07-14 16:05:12.859000
	Edit pad (rev 96)		jeral	cv311	XVal Session 57	1	XVal Session 57-Typing - Text-1		2012-07-14 16:05:13.170000
	Edit pad (rev 97)		Matt	cv310	XVal Session 57	1	XVal Session 57-Typing - Text-1		2012-07-14 16:05:13.357000
	Edit pad (rev 98)		Claudia	cv402	XVal Session 57	1	XVal Session 57-Typing - Text-1		2012-07-14 16:05:13.631000
	Edit pad (rev 99)		jeral	cv311	XVal Session 57	1	XVal Session 57-Typing - Text-1		2012-07-14 16:05:13.670000
	Edit pad (rev 100)		Matt	cv310	XVal Session 57	1	XVal Session 57-Typing - Text-1		2012-07-14 16:05:13.858000
	Edit pad (rev 101)		jeral	cv311	XVal Session 57	1	XVal Session 57-Typing - Text-1		2012-07-14 16:05:14.172000
	Edit pad (rev 102)		Claudia	cv402	XVal Session 57	1	XVal Session 57-Typing - Text-1		2012-07-14 16:05:14.188000
	Edit pad (rev 103)		Matt	cv310	XVal Session 57	1	XVal Session 57-Typing - Text-1		2012-07-14 16:05:14.355000
	Edit pad (rev 104)		Claudia	cv402	XVal Session 57	1	XVal Session 57-Typing - Text-1		2012-07-14 16:05:14.688000
	Edit pad (rev 105)		jeral	cv311	XVal Session 57	1	XVal Session 57-Typing - Text-1		2012-07-14 16:05:14.777000
	Edit pad (rev 106)		jeral	cv311	XVal Session 57	1	XVal Session 57-Typing - Text-1		2012-07-14 16:05:15.279000
	Edit pad (rev 107)		Matt	cv310	XVal Session 57	1	XVal Session 57-Typing - Text-1		2012-07-14 16:05:15.534000
	Edit pad (rev 108)		Claudia	cv402	XVal Session 57	1	XVal Session 57-Typing - Text-1		2012-07-14 16:05:15.593000
	Edit pad (rev 109)		jeral	cv311	XVal Session 57	1	XVal Session 57-Typing - Text-1		2012-07-14 16:05:15.957000
	Edit pad (rev 110)		Matt	cv310	XVal Session 57	1	XVal Session 57-Typing - Text-1		2012-07-14 16:05:16.034000
	Edit pad (rev 111)		Claudia	cv402	XVal Session 57	1	XVal Session 57-Typing - Text-1		2012-07-14 16:05:16.092000
	Edit pad (rev 112)		jeral	cv311	XVal Session 57	1	XVal Session 57-Typing - Text-1		2012-07-14 16:05:16.457000
	Edit pad (rev 113)		Claudia	cv402	XVal Session 57	1	XVal Session 57-Typing - Text-1		2012-07-14 16:05:16.593000
	Edit pad (rev 114)		Matt	cv310	XVal Session 57	1	XVal Session 57-Typing - Text-1		2012-07-14 16:05:16.711000
	Edit pad (rev 115)		Claudia	cv402	XVal Session 57	1	XVal Session 57-Typing - Text-1		2012-07-14 16:05:17.095000
	Edit pad (rev 116)		jeral	cv311	XVal Session 57	1	XVal Session 57-Typing - Text-1		2012-07-14 16:05:17.129000
	Edit pad (rev 117)		Matt	cv310	XVal Session 57	1	XVal Session 57-Typing - Text-1		2012-07-14 16:05:17.363000
	Edit pad (rev 118)		Matt	cv310	XVal Session 57	1	XVal Session 57-Typing - Text-1		2012-07-14 16:05:17.862000
	Edit pad (rev 119)		Matt	cv310	XVal Session 57	1	XVal Session 57-Typing - Text-1		2012-07-14 16:05:18.362000
	Edit pad (rev 120)		jeral	cv311	XVal Session 57	1	XVal Session 57-Typing - Text-1		2012-07-14 16:05:18.706000
	Edit pad (rev 121)		jeral	cv311	XVal Session 57	1	XVal Session 57-Typing - Text-1		2012-07-14 16:05:19.207000
	Edit pad (rev 122)		Matt	cv310	XVal Session 57	1	XVal Session 57-Typing - Text-1		2012-07-14 16:05:19.225000
	Edit pad (rev 123)		Matt	cv310	XVal Session 57	1	XVal Session 57-Typing - Text-1		2012-07-14 16:05:19.724000
	Edit pad (rev 124)		Matt	cv310	XVal Session 57	1	XVal Session 57-Typing - Text-1		2012-07-14 16:05:20.230000
	Edit pad (rev 125)		jeral	cv311	XVal Session 57	1	XVal Session 57-Typing - Text-1		2012-07-14 16:05:20.288000
	Edit pad (rev 126)		Matt	cv310	XVal Session 57	1	XVal Session 57-Typing - Text-1		2012-07-14 16:05:20.747000
	Edit pad (rev 127)		jeral	cv311	XVal Session 57	1	XVal Session 57-Typing - Text-1		2012-07-14 16:05:20.835000
	Edit pad (rev 128)		Matt	cv310	XVal Session 57	1	XVal Session 57-Typing - Text-1		2012-07-14 16:05:21.248000
	Edit pad (rev 129)		jeral	cv311	XVal Session 57	1	XVal Session 57-Typing - Text-1		2012-07-14 16:05:21.335000
	Edit pad (rev 130)		jeral	cv311	XVal Session 57	1	XVal Session 57-Typing - Text-1		2012-07-14 16:05:21.837000
	Edit pad (rev 131)		jeral	cv311	XVal Session 57	1	XVal Session 57-Typing - Text-1		2012-07-14 16:05:22.437000
	Edit pad (rev 132)		Matt	cv310	XVal Session 57	1	XVal Session 57-Typing - Text-1		2012-07-14 16:05:22.693000
	Edit pad (rev 133)		jeral	cv311	XVal Session 57	1	XVal Session 57-Typing - Text-1		2012-07-14 16:05:22.936000
	Edit pad (rev 134)		Matt	cv310	XVal Session 57	1	XVal Session 57-Typing - Text-1		2012-07-14 16:05:23.192000
	Edit pad (rev 135)		jeral	cv311	XVal Session 57	1	XVal Session 57-Typing - Text-1		2012-07-14 16:05:23.437000
	Edit pad (rev 136)		Matt	cv310	XVal Session 57	1	XVal Session 57-Typing - Text-1		2012-07-14 16:05:23.692000
	Edit pad (rev 137)		Claudia	cv402	XVal Session 57	1	XVal Session 57-Typing - Text-1		2012-07-14 16:05:23.896000
	Edit pad (rev 138)		Matt	cv310	XVal Session 57	1	XVal Session 57-Typing - Text-1		2012-07-14 16:05:24.192000
	Edit pad (rev 139)		Claudia	cv402	XVal Session 57	1	XVal Session 57-Typing - Text-1		2012-07-14 16:05:24.395000
	Edit pad (rev 140)		Matt	cv310	XVal Session 57	1	XVal Session 57-Typing - Text-1		2012-07-14 16:05:24.693000
	Edit pad (rev 141)		Claudia	cv402	XVal Session 57	1	XVal Session 57-Typing - Text-1		2012-07-14 16:05:24.895000
	Edit pad (rev 142)		jeral	cv311	XVal Session 57	1	XVal Session 57-Typing - Text-1		2012-07-14 16:05:24.931000
	Edit pad (rev 143)		Matt	cv310	XVal Session 57	1	XVal Session 57-Typing - Text-1		2012-07-14 16:05:25.193000
	Edit pad (rev 144)		Claudia	cv402	XVal Session 57	1	XVal Session 57-Typing - Text-1		2012-07-14 16:05:25.394000
	Edit pad (rev 145)		jeral	cv311	XVal Session 57	1	XVal Session 57-Typing - Text-1		2012-07-14 16:05:25.430000
	Edit pad (rev 146)		Matt	cv310	XVal Session 57	1	XVal Session 57-Typing - Text-1		2012-07-14 16:05:25.837000
	Edit pad (rev 147)		Claudia	cv402	XVal Session 57	1	XVal Session 57-Typing - Text-1		2012-07-14 16:05:25.897000
	Edit pad (rev 148)		jeral	cv311	XVal Session 57	1	XVal Session 57-Typing - Text-1		2012-07-14 16:05:25.930000
	Edit pad (rev 149)		Claudia	cv402	XVal Session 57	1	XVal Session 57-Typing - Text-1		2012-07-14 16:05:26.396000
	Edit pad (rev 150)		jeral	cv311	XVal Session 57	1	XVal Session 57-Typing - Text-1		2012-07-14 16:05:26.431000
	Edit pad (rev 151)		Claudia	cv402	XVal Session 57	1	XVal Session 57-Typing - Text-1		2012-07-14 16:05:26.897000
	Edit pad (rev 152)		jeral	cv311	XVal Session 57	1	XVal Session 57-Typing - Text-1		2012-07-14 16:05:26.932000
	Edit pad (rev 153)		Claudia	cv402	XVal Session 57	1	XVal Session 57-Typing - Text-1		2012-07-14 16:05:27.406000
	Edit pad (rev 154)		jeral	cv311	XVal Session 57	1	XVal Session 57-Typing - Text-1		2012-07-14 16:05:27.433000
	Edit pad (rev 155)		Matt	cv310	XVal Session 57	1	XVal Session 57-Typing - Text-1		2012-07-14 16:05:27.822000
	Edit pad (rev 156)		Claudia	cv402	XVal Session 57	1	XVal Session 57-Typing - Text-1		2012-07-14 16:05:27.911000
	Edit pad (rev 157)		jeral	cv311	XVal Session 57	1	XVal Session 57-Typing - Text-1		2012-07-14 16:05:27.940000
	Edit pad (rev 158)		Matt	cv310	XVal Session 57	1	XVal Session 57-Typing - Text-1		2012-07-14 16:05:28.322000
	Edit pad (rev 159)		Claudia	cv402	XVal Session 57	1	XVal Session 57-Typing - Text-1		2012-07-14 16:05:28.416000
	Edit pad (rev 160)		jeral	cv311	XVal Session 57	1	XVal Session 57-Typing - Text-1		2012-07-14 16:05:28.448000
	Edit pad (rev 161)		Matt	cv310	XVal Session 57	1	XVal Session 57-Typing - Text-1		2012-07-14 16:05:28.822000
	Edit pad (rev 162)		Claudia	cv402	XVal Session 57	1	XVal Session 57-Typing - Text-1		2012-07-14 16:05:28.914000
	Edit pad (rev 163)		jeral	cv311	XVal Session 57	1	XVal Session 57-Typing - Text-1		2012-07-14 16:05:28.950000
	Edit pad (rev 164)		Matt	cv310	XVal Session 57	1	XVal Session 57-Typing - Text-1		2012-07-14 16:05:29.323000
	Edit pad (rev 165)		Claudia	cv402	XVal Session 57	1	XVal Session 57-Typing - Text-1		2012-07-14 16:05:29.414000
	Edit pad (rev 166)		Claudia	cv402	XVal Session 57	1	XVal Session 57-Typing - Text-1		2012-07-14 16:05:29.983000
	Edit pad (rev 167)		Matt	cv310	XVal Session 57	1	XVal Session 57-Typing - Text-1		2012-07-14 16:05:30.007000
	Edit pad (rev 168)		Matt	cv310	XVal Session 57	1	XVal Session 57-Typing - Text-1		2012-07-14 16:05:30.506000
	Edit pad (rev 169)		Claudia	cv402	XVal Session 57	1	XVal Session 57-Typing - Text-1		2012-07-14 16:05:30.635000
	Edit pad (rev 170)		Claudia	cv402	XVal Session 57	1	XVal Session 57-Typing - Text-1		2012-07-14 16:05:31.222000
	Edit pad (rev 171)		Matt	cv310	XVal Session 57	1	XVal Session 57-Typing - Text-1		2012-07-14 16:05:31.315000
	Edit pad (rev 172)		jeral	cv311	XVal Session 57	1	XVal Session 57-Typing - Text-1		2012-07-14 16:05:31.574000
	Edit pad (rev 173)		Matt	cv310	XVal Session 57	1	XVal Session 57-Typing - Text-1		2012-07-14 16:05:31.816000
	Edit pad (rev 174)		jeral	cv311	XVal Session 57	1	XVal Session 57-Typing - Text-1		2012-07-14 16:05:32.076000
	Edit pad (rev 175)		Claudia	cv402	XVal Session 57	1	XVal Session 57-Typing - Text-1		2012-07-14 16:05:32.196000
	Edit pad (rev 176)		Matt	cv310	XVal Session 57	1	XVal Session 57-Typing - Text-1		2012-07-14 16:05:32.316000
	Edit pad (rev 177)		Mark:	cv309	XVal Session 57	1	XVal Session 57-Typing - Text-1		2012-07-14 16:05:32.500000
	Edit pad (rev 178)		jeral	cv311	XVal Session 57	1	XVal Session 57-Typing - Text-1		2012-07-14 16:05:32.578000
	Edit pad (rev 179)		Matt	cv310	XVal Session 57	1	XVal Session 57-Typing - Text-1		2012-07-14 16:05:32.818000
	Edit pad (rev 180)		Claudia	cv402	XVal Session 57	1	XVal Session 57-Typing - Text-1		2012-07-14 16:05:32.936000
	Edit pad (rev 181)		Mark:	cv309	XVal Session 57	1	XVal Session 57-Typing - Text-1		2012-07-14 16:05:33
	Edit pad (rev 182)		jeral	cv311	XVal Session 57	1	XVal Session 57-Typing - Text-1		2012-07-14 16:05:33.105000
	Edit pad (rev 183)		Matt	cv310	XVal Session 57	1	XVal Session 57-Typing - Text-1		2012-07-14 16:05:33.318000
	Edit pad (rev 184)		Claudia	cv402	XVal Session 57	1	XVal Session 57-Typing - Text-1		2012-07-14 16:05:33.434000
	Edit pad (rev 185)		Mark:	cv309	XVal Session 57	1	XVal Session 57-Typing - Text-1		2012-07-14 16:05:33.501000
	Edit pad (rev 186)		jeral	cv311	XVal Session 57	1	XVal Session 57-Typing - Text-1		2012-07-14 16:05:33.605000
	Edit pad (rev 187)		Matt	cv310	XVal Session 57	1	XVal Session 57-Typing - Text-1		2012-07-14 16:05:33.999000
	Edit pad (rev 188)		jeral	cv311	XVal Session 57	1	XVal Session 57-Typing - Text-1		2012-07-14 16:05:34.107000
	Edit pad (rev 189)		Matt	cv310	XVal Session 57	1	XVal Session 57-Typing - Text-1		2012-07-14 16:05:34.499000
	Edit pad (rev 190)		Mark:	cv309	XVal Session 57	1	XVal Session 57-Typing - Text-1		2012-07-14 16:05:34.642000
	Edit pad (rev 191)		Claudia	cv402	XVal Session 57	1	XVal Session 57-Typing - Text-1		2012-07-14 16:05:34.903000
	Edit pad (rev 192)		Matt	cv310	XVal Session 57	1	XVal Session 57-Typing - Text-1		2012-07-14 16:05:34.997000
	Edit pad (rev 193)		Claudia	cv402	XVal Session 57	1	XVal Session 57-Typing - Text-1		2012-07-14 16:05:35.404000
	Edit pad (rev 194)		Matt	cv310	XVal Session 57	1	XVal Session 57-Typing - Text-1		2012-07-14 16:05:35.504000
	Edit pad (rev 195)		Claudia	cv402	XVal Session 57	1	XVal Session 57-Typing - Text-1		2012-07-14 16:05:35.904000
	Edit pad (rev 196)		Matt	cv310	XVal Session 57	1	XVal Session 57-Typing - Text-1		2012-07-14 16:05:36.057000
	Edit pad (rev 197)		Mark:	cv309	XVal Session 57	1	XVal Session 57-Typing - Text-1		2012-07-14 16:05:36.222000
	Edit pad (rev 198)		Claudia	cv402	XVal Session 57	1	XVal Session 57-Typing - Text-1		2012-07-14 16:05:36.404000
	Edit pad (rev 199)		Mark:	cv309	XVal Session 57	1	XVal Session 57-Typing - Text-1		2012-07-14 16:05:36.722000
	Edit pad (rev 200)		Claudia	cv402	XVal Session 57	1	XVal Session 57-Typing - Text-1		2012-07-14 16:05:37.085000
	Edit pad (rev 201)		Mark:	cv309	XVal Session 57	1	XVal Session 57-Typing - Text-1		2012-07-14 16:05:37.222000
	Edit pad (rev 202)		Claudia	cv402	XVal Session 57	1	XVal Session 57-Typing - Text-1		2012-07-14 16:05:37.658000
	Edit pad (rev 203)		Mark:	cv309	XVal Session 57	1	XVal Session 57-Typing - Text-1		2012-07-14 16:05:37.790000
	Edit pad (rev 204)		Claudia	cv402	XVal Session 57	1	XVal Session 57-Typing - Text-1		2012-07-14 16:05:38.159000
	Edit pad (rev 205)		Mark:	cv309	XVal Session 57	1	XVal Session 57-Typing - Text-1		2012-07-14 16:05:38.636000
	Edit pad (rev 206)		Claudia	cv402	XVal Session 57	1	XVal Session 57-Typing - Text-1		2012-07-14 16:05:38.658000
	Edit pad (rev 207)		Claudia	cv402	XVal Session 57	1	XVal Session 57-Typing - Text-1		2012-07-14 16:05:39.160000
	Edit pad (rev 208)		Mark:	cv309	XVal Session 57	1	XVal Session 57-Typing - Text-1		2012-07-14 16:05:39.231000
	Edit pad (rev 209)		Mark:	cv309	XVal Session 57	1	XVal Session 57-Typing - Text-1		2012-07-14 16:05:39.733000
	Edit pad (rev 210)		Mark:	cv309	XVal Session 57	1	XVal Session 57-Typing - Text-1		2012-07-14 16:05:40.652000
	Edit pad (rev 211)		jeral	cv311	XVal Session 57	1	XVal Session 57-Typing - Text-1		2012-07-14 16:05:40.844000
	Edit pad (rev 212)		Claudia	cv402	XVal Session 57	1	XVal Session 57-Typing - Text-1		2012-07-14 16:05:40.869000
	Edit pad (rev 213)		Mark:	cv309	XVal Session 57	1	XVal Session 57-Typing - Text-1		2012-07-14 16:05:41.152000
	Edit pad (rev 214)		jeral	cv311	XVal Session 57	1	XVal Session 57-Typing - Text-1		2012-07-14 16:05:41.345000
	Edit pad (rev 215)		Claudia	cv402	XVal Session 57	1	XVal Session 57-Typing - Text-1		2012-07-14 16:05:41.370000
	Edit pad (rev 216)		Mark:	cv309	XVal Session 57	1	XVal Session 57-Typing - Text-1		2012-07-14 16:05:41.652000
	Edit pad (rev 217)		jeral	cv311	XVal Session 57	1	XVal Session 57-Typing - Text-1		2012-07-14 16:05:41.845000
	Edit pad (rev 218)		Claudia	cv402	XVal Session 57	1	XVal Session 57-Typing - Text-1		2012-07-14 16:05:41.870000
	Edit pad (rev 219)		Matt	cv310	XVal Session 57	1	XVal Session 57-Typing - Text-1		2012-07-14 16:05:41.934000
	Edit pad (rev 220)		Mark:	cv309	XVal Session 57	1	XVal Session 57-Typing - Text-1		2012-07-14 16:05:42.152000
	Edit pad (rev 221)		jeral	cv311	XVal Session 57	1	XVal Session 57-Typing - Text-1		2012-07-14 16:05:42.347000
	Edit pad (rev 222)		Claudia	cv402	XVal Session 57	1	XVal Session 57-Typing - Text-1		2012-07-14 16:05:42.369000
	Edit pad (rev 223)		Matt	cv310	XVal Session 57	1	XVal Session 57-Typing - Text-1		2012-07-14 16:05:42.434000
	Edit pad (rev 224)		Mark:	cv309	XVal Session 57	1	XVal Session 57-Typing - Text-1		2012-07-14 16:05:42.652000
	Edit pad (rev 225)		Claudia	cv402	XVal Session 57	1	XVal Session 57-Typing - Text-1		2012-07-14 16:05:42.871000
	Edit pad (rev 226)		jeral	cv311	XVal Session 57	1	XVal Session 57-Typing - Text-1		2012-07-14 16:05:42.927000
	Edit pad (rev 227)		Matt	cv310	XVal Session 57	1	XVal Session 57-Typing - Text-1		2012-07-14 16:05:42.933000
	Edit pad (rev 228)		jeral	cv311	XVal Session 57	1	XVal Session 57-Typing - Text-1		2012-07-14 16:05:43.349000
	Edit pad (rev 229)		Claudia	cv402	XVal Session 57	1	XVal Session 57-Typing - Text-1		2012-07-14 16:05:43.368000
	Edit pad (rev 230)		Matt	cv310	XVal Session 57	1	XVal Session 57-Typing - Text-1		2012-07-14 16:05:43.434000
	Edit pad (rev 231)		jeral	cv311	XVal Session 57	1	XVal Session 57-Typing - Text-1		2012-07-14 16:05:43.850000
	Edit pad (rev 232)		Claudia	cv402	XVal Session 57	1	XVal Session 57-Typing - Text-1		2012-07-14 16:05:43.907000
	Edit pad (rev 233)		Matt	cv310	XVal Session 57	1	XVal Session 57-Typing - Text-1		2012-07-14 16:05:43.938000
	Edit pad (rev 234)		Claudia	cv402	XVal Session 57	1	XVal Session 57-Typing - Text-1		2012-07-14 16:05:44.411000
	Edit pad (rev 235)		jeral	cv311	XVal Session 57	1	XVal Session 57-Typing - Text-1		2012-07-14 16:05:44.458000
	Edit pad (rev 236)		Matt	cv310	XVal Session 57	1	XVal Session 57-Typing - Text-1		2012-07-14 16:05:44.937000
	Edit pad (rev 237)		jeral	cv311	XVal Session 57	1	XVal Session 57-Typing - Text-1		2012-07-14 16:05:44.960000
	Edit pad (rev 238)		Claudia	cv402	XVal Session 57	1	XVal Session 57-Typing - Text-1		2012-07-14 16:05:45.005000
	Edit pad (rev 239)		Matt	cv310	XVal Session 57	1	XVal Session 57-Typing - Text-1		2012-07-14 16:05:45.439000
	Edit pad (rev 240)		jeral	cv311	XVal Session 57	1	XVal Session 57-Typing - Text-1		2012-07-14 16:05:45.470000
	Edit pad (rev 241)		Claudia	cv402	XVal Session 57	1	XVal Session 57-Typing - Text-1		2012-07-14 16:05:45.748000
	Edit pad (rev 242)		Matt	cv310	XVal Session 57	1	XVal Session 57-Typing - Text-1		2012-07-14 16:05:45.939000
	Edit pad (rev 243)		jeral	cv311	XVal Session 57	1	XVal Session 57-Typing - Text-1		2012-07-14 16:05:45.977000
	Edit pad (rev 244)		Claudia	cv402	XVal Session 57	1	XVal Session 57-Typing - Text-1		2012-07-14 16:05:46.197000
	Edit pad (rev 245)		Matt	cv310	XVal Session 57	1	XVal Session 57-Typing - Text-1		2012-07-14 16:05:46.439000
	Edit pad (rev 246)		jeral	cv311	XVal Session 57	1	XVal Session 57-Typing - Text-1		2012-07-14 16:05:46.476000
	Edit pad (rev 247)		Matt	cv310	XVal Session 57	1	XVal Session 57-Typing - Text-1		2012-07-14 16:05:46.940000
	Edit pad (rev 248)		jeral	cv311	XVal Session 57	1	XVal Session 57-Typing - Text-1		2012-07-14 16:05:46.980000
	Edit pad (rev 249)		Claudia	cv402	XVal Session 57	1	XVal Session 57-Typing - Text-1		2012-07-14 16:05:47.293000
	Edit pad (rev 250)		Matt	cv310	XVal Session 57	1	XVal Session 57-Typing - Text-1		2012-07-14 16:05:47.439000
	Edit pad (rev 251)		jeral	cv311	XVal Session 57	1	XVal Session 57-Typing - Text-1		2012-07-14 16:05:47.479000
	Edit pad (rev 252)		Claudia	cv402	XVal Session 57	1	XVal Session 57-Typing - Text-1		2012-07-14 16:05:47.796000
	Edit pad (rev 253)		Matt	cv310	XVal Session 57	1	XVal Session 57-Typing - Text-1		2012-07-14 16:05:47.940000
	Edit pad (rev 254)		Claudia	cv402	XVal Session 57	1	XVal Session 57-Typing - Text-1		2012-07-14 16:05:48.296000
	Edit pad (rev 255)		Claudia	cv402	XVal Session 57	1	XVal Session 57-Typing - Text-1		2012-07-14 16:05:48.795000
	Edit pad (rev 256)		Claudia	cv402	XVal Session 57	1	XVal Session 57-Typing - Text-1		2012-07-14 16:05:49.295000
	Edit pad (rev 257)		jeral	cv311	XVal Session 57	1	XVal Session 57-Typing - Text-1		2012-07-14 16:05:49.326000
	Edit pad (rev 258)		Matt	cv310	XVal Session 57	1	XVal Session 57-Typing - Text-1		2012-07-14 16:05:49.738000
	Edit pad (rev 259)		Claudia	cv402	XVal Session 57	1	XVal Session 57-Typing - Text-1		2012-07-14 16:05:49.796000
	Edit pad (rev 260)		jeral	cv311	XVal Session 57	1	XVal Session 57-Typing - Text-1		2012-07-14 16:05:49.827000
	Edit pad (rev 261)		Matt	cv310	XVal Session 57	1	XVal Session 57-Typing - Text-1		2012-07-14 16:05:50.238000
	Edit pad (rev 262)		jeral	cv311	XVal Session 57	1	XVal Session 57-Typing - Text-1		2012-07-14 16:05:50.328000
	Edit pad (rev 263)		Claudia	cv402	XVal Session 57	1	XVal Session 57-Typing - Text-1		2012-07-14 16:05:50.629000
	Edit pad (rev 264)		jeral	cv311	XVal Session 57	1	XVal Session 57-Typing - Text-1		2012-07-14 16:05:50.837000
	Edit pad (rev 265)		Mark:	cv309	XVal Session 57	1	XVal Session 57-Typing - Text-1		2012-07-14 16:05:51.165000
	Edit pad (rev 266)		Claudia	cv402	XVal Session 57	1	XVal Session 57-Typing - Text-1		2012-07-14 16:05:51.205000
	Edit pad (rev 267)		jeral	cv311	XVal Session 57	1	XVal Session 57-Typing - Text-1		2012-07-14 16:05:51.337000
	Edit pad (rev 268)		Matt	cv310	XVal Session 57	1	XVal Session 57-Typing - Text-1		2012-07-14 16:05:51.485000
	Edit pad (rev 269)		Claudia	cv402	XVal Session 57	1	XVal Session 57-Typing - Text-1		2012-07-14 16:05:51.722000
	Edit pad (rev 270)		jeral	cv311	XVal Session 57	1	XVal Session 57-Typing - Text-1		2012-07-14 16:05:51.837000
	Edit pad (rev 271)		Matt	cv310	XVal Session 57	1	XVal Session 57-Typing - Text-1		2012-07-14 16:05:51.986000
	Edit pad (rev 272)		Claudia	cv402	XVal Session 57	1	XVal Session 57-Typing - Text-1		2012-07-14 16:05:52.222000
	Edit pad (rev 273)		jeral	cv311	XVal Session 57	1	XVal Session 57-Typing - Text-1		2012-07-14 16:05:52.341000
	Edit pad (rev 274)		Matt	cv310	XVal Session 57	1	XVal Session 57-Typing - Text-1		2012-07-14 16:05:52.484000
	Edit pad (rev 275)		Claudia	cv402	XVal Session 57	1	XVal Session 57-Typing - Text-1		2012-07-14 16:05:52.723000
	Edit pad (rev 276)		jeral	cv311	XVal Session 57	1	XVal Session 57-Typing - Text-1		2012-07-14 16:05:52.843000
	Edit pad (rev 277)		Matt	cv310	XVal Session 57	1	XVal Session 57-Typing - Text-1		2012-07-14 16:05:52.984000
	Edit pad (rev 278)		Claudia	cv402	XVal Session 57	1	XVal Session 57-Typing - Text-1		2012-07-14 16:05:53.224000
	Edit pad (rev 279)		jeral	cv311	XVal Session 57	1	XVal Session 57-Typing - Text-1		2012-07-14 16:05:53.342000
	Edit pad (rev 280)		Matt	cv310	XVal Session 57	1	XVal Session 57-Typing - Text-1		2012-07-14 16:05:53.485000
	Edit pad (rev 281)		Claudia	cv402	XVal Session 57	1	XVal Session 57-Typing - Text-1		2012-07-14 16:05:53.819000
	Edit pad (rev 282)		jeral	cv311	XVal Session 57	1	XVal Session 57-Typing - Text-1		2012-07-14 16:05:53.843000
	Edit pad (rev 283)		Matt	cv310	XVal Session 57	1	XVal Session 57-Typing - Text-1		2012-07-14 16:05:53.985000
	Edit pad (rev 284)		Claudia	cv402	XVal Session 57	1	XVal Session 57-Typing - Text-1		2012-07-14 16:05:54.318000
	Edit pad (rev 285)		jeral	cv311	XVal Session 57	1	XVal Session 57-Typing - Text-1		2012-07-14 16:05:54.346000
	Edit pad (rev 286)		Claudia	cv402	XVal Session 57	1	XVal Session 57-Typing - Text-1		2012-07-14 16:05:54.819000
	Edit pad (rev 287)		Matt	cv310	XVal Session 57	1	XVal Session 57-Typing - Text-1		2012-07-14 16:05:55.117000
	Edit pad (rev 288)		Claudia	cv402	XVal Session 57	1	XVal Session 57-Typing - Text-1		2012-07-14 16:05:55.328000
	Edit pad (rev 289)		Matt	cv310	XVal Session 57	1	XVal Session 57-Typing - Text-1		2012-07-14 16:05:55.617000
	Edit pad (rev 290)		Mark:	cv309	XVal Session 57	1	XVal Session 57-Typing - Text-1		2012-07-14 16:05:55.687000
	Edit pad (rev 291)		jeral	cv311	XVal Session 57	1	XVal Session 57-Typing - Text-1		2012-07-14 16:05:55.698000
	Edit pad (rev 292)		Claudia	cv402	XVal Session 57	1	XVal Session 57-Typing - Text-1		2012-07-14 16:05:56.116000
	Edit pad (rev 293)		jeral	cv311	XVal Session 57	1	XVal Session 57-Typing - Text-1		2012-07-14 16:05:56.200000
	Edit pad (rev 294)		Matt	cv310	XVal Session 57	1	XVal Session 57-Typing - Text-1		2012-07-14 16:05:56.438000
	Edit pad (rev 295)		Mark:	cv309	XVal Session 57	1	XVal Session 57-Typing - Text-1		2012-07-14 16:05:56.525000
	Edit pad (rev 296)		Claudia	cv402	XVal Session 57	1	XVal Session 57-Typing - Text-1		2012-07-14 16:05:56.616000
	Edit pad (rev 297)		jeral	cv311	XVal Session 57	1	XVal Session 57-Typing - Text-1		2012-07-14 16:05:56.699000
	Edit pad (rev 298)		Matt	cv310	XVal Session 57	1	XVal Session 57-Typing - Text-1		2012-07-14 16:05:56.938000
	Edit pad (rev 299)		Claudia	cv402	XVal Session 57	1	XVal Session 57-Typing - Text-1		2012-07-14 16:05:57.120000
	Edit pad (rev 300)		Mark:	cv309	XVal Session 57	1	XVal Session 57-Typing - Text-1		2012-07-14 16:05:57.130000
	Edit pad (rev 301)		jeral	cv311	XVal Session 57	1	XVal Session 57-Typing - Text-1		2012-07-14 16:05:57.198000
	Edit pad (rev 302)		Matt	cv310	XVal Session 57	1	XVal Session 57-Typing - Text-1		2012-07-14 16:05:57.439000
	Edit pad (rev 303)		Claudia	cv402	XVal Session 57	1	XVal Session 57-Typing - Text-1		2012-07-14 16:05:57.623000
	Edit pad (rev 304)		Mark:	cv309	XVal Session 57	1	XVal Session 57-Typing - Text-1		2012-07-14 16:05:57.676000
	Edit pad (rev 305)		jeral	cv311	XVal Session 57	1	XVal Session 57-Typing - Text-1		2012-07-14 16:05:57.703000
	Edit pad (rev 306)		Claudia	cv402	XVal Session 57	1	XVal Session 57-Typing - Text-1		2012-07-14 16:05:58.129000
	Edit pad (rev 307)		Mark:	cv309	XVal Session 57	1	XVal Session 57-Typing - Text-1		2012-07-14 16:05:58.178000
	Edit pad (rev 308)		Mark:	cv309	XVal Session 57	1	XVal Session 57-Typing - Text-1		2012-07-14 16:05:58.680000
	Edit pad (rev 309)		jeral	cv311	XVal Session 57	1	XVal Session 57-Typing - Text-1		2012-07-14 16:05:59.067000
	Edit pad (rev 310)		jeral	cv311	XVal Session 57	1	XVal Session 57-Typing - Text-1		2012-07-14 16:05:59.565000
	Edit pad (rev 311)		jeral	cv311	XVal Session 57	1	XVal Session 57-Typing - Text-1		2012-07-14 16:06:00.257000
	Edit pad (rev 312)		Mark:	cv309	XVal Session 57	1	XVal Session 57-Typing - Text-1		2012-07-14 16:06:00.304000
	Edit pad (rev 313)		jeral	cv311	XVal Session 57	1	XVal Session 57-Typing - Text-1		2012-07-14 16:06:00.756000
	Edit pad (rev 314)		Mark:	cv309	XVal Session 57	1	XVal Session 57-Typing - Text-1		2012-07-14 16:06:00.805000
	Edit pad (rev 315)		Mark:	cv309	XVal Session 57	1	XVal Session 57-Typing - Text-1		2012-07-14 16:06:01.306000
	Edit pad (rev 316)		jeral	cv311	XVal Session 57	1	XVal Session 57-Typing - Text-1		2012-07-14 16:06:01.348000
	Edit pad (rev 317)		Claudia	cv402	XVal Session 57	1	XVal Session 57-Typing - Text-1		2012-07-14 16:06:01.354000
	Edit pad (rev 318)		Mark:	cv309	XVal Session 57	1	XVal Session 57-Typing - Text-1		2012-07-14 16:06:01.808000
	Edit pad (rev 319)		jeral	cv311	XVal Session 57	1	XVal Session 57-Typing - Text-1		2012-07-14 16:06:01.854000
	Edit pad (rev 320)		Mark:	cv309	XVal Session 57	1	XVal Session 57-Typing - Text-1		2012-07-14 16:06:02.308000
	Edit pad (rev 321)		jeral	cv311	XVal Session 57	1	XVal Session 57-Typing - Text-1		2012-07-14 16:06:02.381000
	Edit pad (rev 322)		Mark:	cv309	XVal Session 57	1	XVal Session 57-Typing - Text-1		2012-07-14 16:06:02.809000
	Edit pad (rev 323)		jeral	cv311	XVal Session 57	1	XVal Session 57-Typing - Text-1		2012-07-14 16:06:02.882000
	Edit pad (rev 324)		Mark:	cv309	XVal Session 57	1	XVal Session 57-Typing - Text-1		2012-07-14 16:06:03.310000
	Edit pad (rev 325)		jeral	cv311	XVal Session 57	1	XVal Session 57-Typing - Text-1		2012-07-14 16:06:03.384000
	Edit pad (rev 326)		Mark:	cv309	XVal Session 57	1	XVal Session 57-Typing - Text-1		2012-07-14 16:06:03.809000
	Edit pad (rev 327)		jeral	cv311	XVal Session 57	1	XVal Session 57-Typing - Text-1		2012-07-14 16:06:03.884000
	Edit pad (rev 328)		jeral	cv311	XVal Session 57	1	XVal Session 57-Typing - Text-1		2012-07-14 16:06:04.385000
	Edit pad (rev 329)		Mark:	cv309	XVal Session 57	1	XVal Session 57-Typing - Text-1		2012-07-14 16:06:04.436000
	Edit pad (rev 330)		Claudia	cv402	XVal Session 57	1	XVal Session 57-Typing - Text-1		2012-07-14 16:06:04.738000
	Edit pad (rev 331)		jeral	cv311	XVal Session 57	1	XVal Session 57-Typing - Text-1		2012-07-14 16:06:04.887000
	Edit pad (rev 332)		Mark:	cv309	XVal Session 57	1	XVal Session 57-Typing - Text-1		2012-07-14 16:06:04.934000
	Edit pad (rev 333)		Claudia	cv402	XVal Session 57	1	XVal Session 57-Typing - Text-1		2012-07-14 16:06:05.336000
	Edit pad (rev 334)		Mark:	cv309	XVal Session 57	1	XVal Session 57-Typing - Text-1		2012-07-14 16:06:05.435000
	Edit pad (rev 335)		jeral	cv311	XVal Session 57	1	XVal Session 57-Typing - Text-1		2012-07-14 16:06:05.620000
	Edit pad (rev 336)		Mark:	cv309	XVal Session 57	1	XVal Session 57-Typing - Text-1		2012-07-14 16:06:05.938000
	Edit pad (rev 337)		Claudia	cv402	XVal Session 57	1	XVal Session 57-Typing - Text-1		2012-07-14 16:06:05.968000
	Edit pad (rev 338)		jeral	cv311	XVal Session 57	1	XVal Session 57-Typing - Text-1		2012-07-14 16:06:06.119000
	Edit pad (rev 339)		Mark:	cv309	XVal Session 57	1	XVal Session 57-Typing - Text-1		2012-07-14 16:06:06.438000
	Edit pad (rev 340)		Claudia	cv402	XVal Session 57	1	XVal Session 57-Typing - Text-1		2012-07-14 16:06:06.471000
	Edit pad (rev 341)		Mark:	cv309	XVal Session 57	1	XVal Session 57-Typing - Text-1		2012-07-14 16:06:06.940000
	Edit pad (rev 342)		Claudia	cv402	XVal Session 57	1	XVal Session 57-Typing - Text-1		2012-07-14 16:06:06.984000
	Edit pad (rev 343)		jeral	cv311	XVal Session 57	1	XVal Session 57-Typing - Text-1		2012-07-14 16:06:07.354000
	Edit pad (rev 344)		Mark:	cv309	XVal Session 57	1	XVal Session 57-Typing - Text-1		2012-07-14 16:06:07.439000
	Edit pad (rev 345)		Claudia	cv402	XVal Session 57	1	XVal Session 57-Typing - Text-1		2012-07-14 16:06:07.664000
	Edit pad (rev 346)		jeral	cv311	XVal Session 57	1	XVal Session 57-Typing - Text-1		2012-07-14 16:06:07.853000
	Edit pad (rev 347)		Mark:	cv309	XVal Session 57	1	XVal Session 57-Typing - Text-1		2012-07-14 16:06:07.940000
	Edit pad (rev 348)		Claudia	cv402	XVal Session 57	1	XVal Session 57-Typing - Text-1		2012-07-14 16:06:08.173000
	Edit pad (rev 349)		jeral	cv311	XVal Session 57	1	XVal Session 57-Typing - Text-1		2012-07-14 16:06:08.352000
	Edit pad (rev 350)		Mark:	cv309	XVal Session 57	1	XVal Session 57-Typing - Text-1		2012-07-14 16:06:08.439000
	Edit pad (rev 351)		Matt	cv310	XVal Session 57	1	XVal Session 57-Typing - Text-1		2012-07-14 16:06:08.645000
	Edit pad (rev 352)		Claudia	cv402	XVal Session 57	1	XVal Session 57-Typing - Text-1		2012-07-14 16:06:08.673000
	Edit pad (rev 353)		jeral	cv311	XVal Session 57	1	XVal Session 57-Typing - Text-1		2012-07-14 16:06:08.852000
	Edit pad (rev 354)		Mark:	cv309	XVal Session 57	1	XVal Session 57-Typing - Text-1		2012-07-14 16:06:08.940000
	Edit pad (rev 355)		Matt	cv310	XVal Session 57	1	XVal Session 57-Typing - Text-1		2012-07-14 16:06:09.145000
	Edit pad (rev 356)		Claudia	cv402	XVal Session 57	1	XVal Session 57-Typing - Text-1		2012-07-14 16:06:09.174000
	Edit pad (rev 357)		jeral	cv311	XVal Session 57	1	XVal Session 57-Typing - Text-1		2012-07-14 16:06:09.355000
	Edit pad (rev 358)		Matt	cv310	XVal Session 57	1	XVal Session 57-Typing - Text-1		2012-07-14 16:06:09.645000
	Edit pad (rev 359)		Claudia	cv402	XVal Session 57	1	XVal Session 57-Typing - Text-1		2012-07-14 16:06:09.701000
	Edit pad (rev 360)		jeral	cv311	XVal Session 57	1	XVal Session 57-Typing - Text-1		2012-07-14 16:06:09.856000
	Edit pad (rev 361)		Matt	cv310	XVal Session 57	1	XVal Session 57-Typing - Text-1		2012-07-14 16:06:10.144000
	Edit pad (rev 362)		jeral	cv311	XVal Session 57	1	XVal Session 57-Typing - Text-1		2012-07-14 16:06:10.356000
	Edit pad (rev 363)		Mark:	cv309	XVal Session 57	1	XVal Session 57-Typing - Text-1		2012-07-14 16:06:10.622000
	Edit pad (rev 364)		Claudia	cv402	XVal Session 57	1	XVal Session 57-Typing - Text-1		2012-07-14 16:06:10.850000
	Edit pad (rev 365)		jeral	cv311	XVal Session 57	1	XVal Session 57-Typing - Text-1		2012-07-14 16:06:10.856000
	Edit pad (rev 366)		Matt	cv310	XVal Session 57	1	XVal Session 57-Typing - Text-1		2012-07-14 16:06:11.069000
	Edit pad (rev 367)		Claudia	cv402	XVal Session 57	1	XVal Session 57-Typing - Text-1		2012-07-14 16:06:11.349000
	Edit pad (rev 368)		Mark:	cv309	XVal Session 57	1	XVal Session 57-Typing - Text-1		2012-07-14 16:06:11.543000
	Edit pad (rev 369)		Matt	cv310	XVal Session 57	1	XVal Session 57-Typing - Text-1		2012-07-14 16:06:11.568000
	Edit pad (rev 370)		Claudia	cv402	XVal Session 57	1	XVal Session 57-Typing - Text-1		2012-07-14 16:06:11.852000
	Edit pad (rev 371)		Mark:	cv309	XVal Session 57	1	XVal Session 57-Typing - Text-1		2012-07-14 16:06:12.043000
	Edit pad (rev 372)		Matt	cv310	XVal Session 57	1	XVal Session 57-Typing - Text-1		2012-07-14 16:06:12.114000
	Edit pad (rev 373)		Claudia	cv402	XVal Session 57	1	XVal Session 57-Typing - Text-1		2012-07-14 16:06:12.352000
	Edit pad (rev 374)		Mark:	cv309	XVal Session 57	1	XVal Session 57-Typing - Text-1		2012-07-14 16:06:12.542000
	Edit pad (rev 375)		Matt	cv310	XVal Session 57	1	XVal Session 57-Typing - Text-1		2012-07-14 16:06:12.567000
	Edit pad (rev 376)		jeral	cv311	XVal Session 57	1	XVal Session 57-Typing - Text-1		2012-07-14 16:06:12.624000
	Edit pad (rev 377)		Claudia	cv402	XVal Session 57	1	XVal Session 57-Typing - Text-1		2012-07-14 16:06:12.874000
	Edit pad (rev 378)		Mark:	cv309	XVal Session 57	1	XVal Session 57-Typing - Text-1		2012-07-14 16:06:13.041000
	Edit pad (rev 379)		jeral	cv311	XVal Session 57	1	XVal Session 57-Typing - Text-1		2012-07-14 16:06:13.126000
	Edit pad (rev 380)		Matt	cv310	XVal Session 57	1	XVal Session 57-Typing - Text-1		2012-07-14 16:06:13.367000
	Edit pad (rev 381)		Claudia	cv402	XVal Session 57	1	XVal Session 57-Typing - Text-1		2012-07-14 16:06:13.385000
	Edit pad (rev 382)		jeral	cv311	XVal Session 57	1	XVal Session 57-Typing - Text-1		2012-07-14 16:06:13.626000
	Edit pad (rev 383)		Matt	cv310	XVal Session 57	1	XVal Session 57-Typing - Text-1		2012-07-14 16:06:13.867000
	Edit pad (rev 384)		Claudia	cv402	XVal Session 57	1	XVal Session 57-Typing - Text-1		2012-07-14 16:06:13.884000
	Edit pad (rev 385)		jeral	cv311	XVal Session 57	1	XVal Session 57-Typing - Text-1		2012-07-14 16:06:14.126000
	Edit pad (rev 386)		Mark:	cv309	XVal Session 57	1	XVal Session 57-Typing - Text-1		2012-07-14 16:06:14.193000
	Edit pad (rev 387)		Matt	cv310	XVal Session 57	1	XVal Session 57-Typing - Text-1		2012-07-14 16:06:14.367000
	Edit pad (rev 388)		jeral	cv311	XVal Session 57	1	XVal Session 57-Typing - Text-1		2012-07-14 16:06:14.628000
	Edit pad (rev 389)		Mark:	cv309	XVal Session 57	1	XVal Session 57-Typing - Text-1		2012-07-14 16:06:14.936000
	Edit pad (rev 390)		Claudia	cv402	XVal Session 57	1	XVal Session 57-Typing - Text-1		2012-07-14 16:06:14.953000
	Edit pad (rev 391)		Matt	cv310	XVal Session 57	1	XVal Session 57-Typing - Text-1		2012-07-14 16:06:14.981000
	Edit pad (rev 392)		jeral	cv311	XVal Session 57	1	XVal Session 57-Typing - Text-1		2012-07-14 16:06:15.125000
	Edit pad (rev 393)		Mark:	cv309	XVal Session 57	1	XVal Session 57-Typing - Text-1		2012-07-14 16:06:15.436000
	Edit pad (rev 394)		Matt	cv310	XVal Session 57	1	XVal Session 57-Typing - Text-1		2012-07-14 16:06:15.485000
	Edit pad (rev 395)		Claudia	cv402	XVal Session 57	1	XVal Session 57-Typing - Text-1		2012-07-14 16:06:15.687000
	Edit pad (rev 396)		jeral	cv311	XVal Session 57	1	XVal Session 57-Typing - Text-1		2012-07-14 16:06:15.914000
	Edit pad (rev 397)		Mark:	cv309	XVal Session 57	1	XVal Session 57-Typing - Text-1		2012-07-14 16:06:15.935000
	Edit pad (rev 398)		Matt	cv310	XVal Session 57	1	XVal Session 57-Typing - Text-1		2012-07-14 16:06:15.986000
	Edit pad (rev 399)		Claudia	cv402	XVal Session 57	1	XVal Session 57-Typing - Text-1		2012-07-14 16:06:16.186000
	Edit pad (rev 400)		jeral	cv311	XVal Session 57	1	XVal Session 57-Typing - Text-1		2012-07-14 16:06:16.415000
	Edit pad (rev 401)		Mark:	cv309	XVal Session 57	1	XVal Session 57-Typing - Text-1		2012-07-14 16:06:16.437000
	Edit pad (rev 402)		Matt	cv310	XVal Session 57	1	XVal Session 57-Typing - Text-1		2012-07-14 16:06:16.488000
	Edit pad (rev 403)		Claudia	cv402	XVal Session 57	1	XVal Session 57-Typing - Text-1		2012-07-14 16:06:16.685000
	Edit pad (rev 404)		jeral	cv311	XVal Session 57	1	XVal Session 57-Typing - Text-1		2012-07-14 16:06:16.914000
	Edit pad (rev 405)		Mark:	cv309	XVal Session 57	1	XVal Session 57-Typing - Text-1		2012-07-14 16:06:16.946000
	Edit pad (rev 406)		Matt	cv310	XVal Session 57	1	XVal Session 57-Typing - Text-1		2012-07-14 16:06:16.987000
	Edit pad (rev 407)		Claudia	cv402	XVal Session 57	1	XVal Session 57-Typing - Text-1		2012-07-14 16:06:17.185000
	Edit pad (rev 408)		jeral	cv311	XVal Session 57	1	XVal Session 57-Typing - Text-1		2012-07-14 16:06:17.413000
	Edit pad (rev 409)		Matt	cv310	XVal Session 57	1	XVal Session 57-Typing - Text-1		2012-07-14 16:06:17.490000
	Edit pad (rev 410)		jeral	cv311	XVal Session 57	1	XVal Session 57-Typing - Text-1		2012-07-14 16:06:17.914000
	Edit pad (rev 411)		Claudia	cv402	XVal Session 57	1	XVal Session 57-Typing - Text-1		2012-07-14 16:06:17.952000
	Edit pad (rev 412)		Mark:	cv309	XVal Session 57	1	XVal Session 57-Typing - Text-1		2012-07-14 16:06:18.203000
	Edit pad (rev 413)		Matt	cv310	XVal Session 57	1	XVal Session 57-Typing - Text-1		2012-07-14 16:06:18.276000
	Edit pad (rev 414)		jeral	cv311	XVal Session 57	1	XVal Session 57-Typing - Text-1		2012-07-14 16:06:18.413000
	Edit pad (rev 415)		Claudia	cv402	XVal Session 57	1	XVal Session 57-Typing - Text-1		2012-07-14 16:06:18.591000
	Edit pad (rev 416)		Mark:	cv309	XVal Session 57	1	XVal Session 57-Typing - Text-1		2012-07-14 16:06:18.710000
	Edit pad (rev 417)		Matt	cv310	XVal Session 57	1	XVal Session 57-Typing - Text-1		2012-07-14 16:06:18.776000
	Edit pad (rev 418)		jeral	cv311	XVal Session 57	1	XVal Session 57-Typing - Text-1		2012-07-14 16:06:18.913000
	Edit pad (rev 419)		Claudia	cv402	XVal Session 57	1	XVal Session 57-Typing - Text-1		2012-07-14 16:06:19.090000
	Edit pad (rev 420)		Matt	cv310	XVal Session 57	1	XVal Session 57-Typing - Text-1		2012-07-14 16:06:19.281000
	Edit pad (rev 421)		Mark:	cv309	XVal Session 57	1	XVal Session 57-Typing - Text-1		2012-07-14 16:06:19.484000
	Edit pad (rev 422)		jeral	cv311	XVal Session 57	1	XVal Session 57-Typing - Text-1		2012-07-14 16:06:19.512000
	Edit pad (rev 423)		Claudia	cv402	XVal Session 57	1	XVal Session 57-Typing - Text-1		2012-07-14 16:06:19.589000
	Edit pad (rev 424)		Matt	cv310	XVal Session 57	1	XVal Session 57-Typing - Text-1		2012-07-14 16:06:19.780000
	Edit pad (rev 425)		Mark:	cv309	XVal Session 57	1	XVal Session 57-Typing - Text-1		2012-07-14 16:06:20.021000
	Edit pad (rev 426)		jeral	cv311	XVal Session 57	1	XVal Session 57-Typing - Text-1		2012-07-14 16:06:20.042000
	Edit pad (rev 427)		Claudia	cv402	XVal Session 57	1	XVal Session 57-Typing - Text-1		2012-07-14 16:06:20.091000
	Edit pad (rev 428)		Mark:	cv309	XVal Session 57	1	XVal Session 57-Typing - Text-1		2012-07-14 16:06:20.521000
	Edit pad (rev 429)		jeral	cv311	XVal Session 57	1	XVal Session 57-Typing - Text-1		2012-07-14 16:06:20.540000
	Edit pad (rev 430)		Claudia	cv402	XVal Session 57	1	XVal Session 57-Typing - Text-1		2012-07-14 16:06:20.590000
	Edit pad (rev 431)		Matt	cv310	XVal Session 57	1	XVal Session 57-Typing - Text-1		2012-07-14 16:06:20.825000
	Edit pad (rev 432)		Mark:	cv309	XVal Session 57	1	XVal Session 57-Typing - Text-1		2012-07-14 16:06:21.021000
	Edit pad (rev 433)		jeral	cv311	XVal Session 57	1	XVal Session 57-Typing - Text-1		2012-07-14 16:06:21.042000
	Edit pad (rev 434)		Claudia	cv402	XVal Session 57	1	XVal Session 57-Typing - Text-1		2012-07-14 16:06:21.090000
	Edit pad (rev 435)		Matt	cv310	XVal Session 57	1	XVal Session 57-Typing - Text-1		2012-07-14 16:06:21.324000
	Edit pad (rev 436)		jeral	cv311	XVal Session 57	1	XVal Session 57-Typing - Text-1		2012-07-14 16:06:21.542000
	Edit pad (rev 437)		Claudia	cv402	XVal Session 57	1	XVal Session 57-Typing - Text-1		2012-07-14 16:06:21.596000
	Edit pad (rev 438)		Mark:	cv309	XVal Session 57	1	XVal Session 57-Typing - Text-1		2012-07-14 16:06:21.611000
	Edit pad (rev 439)		Matt	cv310	XVal Session 57	1	XVal Session 57-Typing - Text-1		2012-07-14 16:06:21.825000
	Edit pad (rev 440)		Mark:	cv309	XVal Session 57	1	XVal Session 57-Typing - Text-1		2012-07-14 16:06:22.023000
	Edit pad (rev 441)		jeral	cv311	XVal Session 57	1	XVal Session 57-Typing - Text-1		2012-07-14 16:06:22.042000
	Edit pad (rev 442)		Claudia	cv402	XVal Session 57	1	XVal Session 57-Typing - Text-1		2012-07-14 16:06:22.098000
	Edit pad (rev 443)		Matt	cv310	XVal Session 57	1	XVal Session 57-Typing - Text-1		2012-07-14 16:06:22.328000
	Edit pad (rev 444)		Mark:	cv309	XVal Session 57	1	XVal Session 57-Typing - Text-1		2012-07-14 16:06:22.529000
	Edit pad (rev 445)		jeral	cv311	XVal Session 57	1	XVal Session 57-Typing - Text-1		2012-07-14 16:06:22.547000
	Edit pad (rev 446)		Claudia	cv402	XVal Session 57	1	XVal Session 57-Typing - Text-1		2012-07-14 16:06:22.598000
	Edit pad (rev 447)		jeral	cv311	XVal Session 57	1	XVal Session 57-Typing - Text-1		2012-07-14 16:06:23.048000
	Edit pad (rev 448)		Claudia	cv402	XVal Session 57	1	XVal Session 57-Typing - Text-1		2012-07-14 16:06:23.132000
	Edit pad (rev 449)		Mark:	cv309	XVal Session 57	1	XVal Session 57-Typing - Text-1		2012-07-14 16:06:23.356000
	Edit pad (rev 450)		Claudia	cv402	XVal Session 57	1	XVal Session 57-Typing - Text-1		2012-07-14 16:06:23.636000
	Edit pad (rev 451)		Matt	cv310	XVal Session 57	1	XVal Session 57-Typing - Text-1		2012-07-14 16:06:23.642000
	Edit pad (rev 452)		jeral	cv311	XVal Session 57	1	XVal Session 57-Typing - Text-1		2012-07-14 16:06:23.702000
	Edit pad (rev 453)		Mark:	cv309	XVal Session 57	1	XVal Session 57-Typing - Text-1		2012-07-14 16:06:23.856000
	Edit pad (rev 454)		Claudia	cv402	XVal Session 57	1	XVal Session 57-Typing - Text-1		2012-07-14 16:06:24.136000
	Edit pad (rev 455)		Matt	cv310	XVal Session 57	1	XVal Session 57-Typing - Text-1		2012-07-14 16:06:24.140000
	Edit pad (rev 456)		jeral	cv311	XVal Session 57	1	XVal Session 57-Typing - Text-1		2012-07-14 16:06:24.207000
	Edit pad (rev 457)		Mark:	cv309	XVal Session 57	1	XVal Session 57-Typing - Text-1		2012-07-14 16:06:24.356000
	Edit pad (rev 458)		Claudia	cv402	XVal Session 57	1	XVal Session 57-Typing - Text-1		2012-07-14 16:06:24.636000
	Edit pad (rev 459)		Matt	cv310	XVal Session 57	1	XVal Session 57-Typing - Text-1		2012-07-14 16:06:24.641000
	Edit pad (rev 460)		jeral	cv311	XVal Session 57	1	XVal Session 57-Typing - Text-1		2012-07-14 16:06:24.709000
	Edit pad (rev 461)		Claudia	cv402	XVal Session 57	1	XVal Session 57-Typing - Text-1		2012-07-14 16:06:25.135000
	Edit pad (rev 462)		jeral	cv311	XVal Session 57	1	XVal Session 57-Typing - Text-1		2012-07-14 16:06:25.211000
	Edit pad (rev 463)		Mark:	cv309	XVal Session 57	1	XVal Session 57-Typing - Text-1		2012-07-14 16:06:25.546000
	Edit pad (rev 464)		Claudia	cv402	XVal Session 57	1	XVal Session 57-Typing - Text-1		2012-07-14 16:06:25.637000
	Edit pad (rev 465)		jeral	cv311	XVal Session 57	1	XVal Session 57-Typing - Text-1		2012-07-14 16:06:25.708000
	Edit pad (rev 466)		Matt	cv310	XVal Session 57	1	XVal Session 57-Typing - Text-1		2012-07-14 16:06:25.901000
	Edit pad (rev 467)		Claudia	cv402	XVal Session 57	1	XVal Session 57-Typing - Text-1		2012-07-14 16:06:26.139000
	Edit pad (rev 468)		jeral	cv311	XVal Session 57	1	XVal Session 57-Typing - Text-1		2012-07-14 16:06:26.208000
	Edit pad (rev 469)		Matt	cv310	XVal Session 57	1	XVal Session 57-Typing - Text-1		2012-07-14 16:06:26.403000
	Edit pad (rev 470)		Mark:	cv309	XVal Session 57	1	XVal Session 57-Typing - Text-1		2012-07-14 16:06:26.444000
	Edit pad (rev 471)		Claudia	cv402	XVal Session 57	1	XVal Session 57-Typing - Text-1		2012-07-14 16:06:26.644000
	Edit pad (rev 472)		jeral	cv311	XVal Session 57	1	XVal Session 57-Typing - Text-1		2012-07-14 16:06:26.715000
	Edit pad (rev 473)		Matt	cv310	XVal Session 57	1	XVal Session 57-Typing - Text-1		2012-07-14 16:06:26.901000
	Edit pad (rev 474)		Mark:	cv309	XVal Session 57	1	XVal Session 57-Typing - Text-1		2012-07-14 16:06:26.947000
	Edit pad (rev 475)		Claudia	cv402	XVal Session 57	1	XVal Session 57-Typing - Text-1		2012-07-14 16:06:27.146000
	Edit pad (rev 476)		jeral	cv311	XVal Session 57	1	XVal Session 57-Typing - Text-1		2012-07-14 16:06:27.217000
	Edit pad (rev 477)		Mark:	cv309	XVal Session 57	1	XVal Session 57-Typing - Text-1		2012-07-14 16:06:27.446000
	Edit pad (rev 478)		Claudia	cv402	XVal Session 57	1	XVal Session 57-Typing - Text-1		2012-07-14 16:06:27.644000
	Edit pad (rev 479)		jeral	cv311	XVal Session 57	1	XVal Session 57-Typing - Text-1		2012-07-14 16:06:27.719000
	Edit pad (rev 480)		Matt	cv310	XVal Session 57	1	XVal Session 57-Typing - Text-1		2012-07-14 16:06:27.769000
	Edit pad (rev 481)		Mark:	cv309	XVal Session 57	1	XVal Session 57-Typing - Text-1		2012-07-14 16:06:28.125000
	Edit pad (rev 482)		jeral	cv311	XVal Session 57	1	XVal Session 57-Typing - Text-1		2012-07-14 16:06:28.219000
	Edit pad (rev 483)		Matt	cv310	XVal Session 57	1	XVal Session 57-Typing - Text-1		2012-07-14 16:06:28.268000
	Edit pad (rev 484)		Mark:	cv309	XVal Session 57	1	XVal Session 57-Typing - Text-1		2012-07-14 16:06:28.690000
	Edit pad (rev 485)		Matt	cv310	XVal Session 57	1	XVal Session 57-Typing - Text-1		2012-07-14 16:06:28.768000
	Edit pad (rev 486)		jeral	cv311	XVal Session 57	1	XVal Session 57-Typing - Text-1		2012-07-14 16:06:28.846000
	Edit pad (rev 487)		Claudia	cv402	XVal Session 57	1	XVal Session 57-Typing - Text-1		2012-07-14 16:06:29.062000
	Edit pad (rev 488)		Matt	cv310	XVal Session 57	1	XVal Session 57-Typing - Text-1		2012-07-14 16:06:29.293000
	Edit pad (rev 489)		Mark:	cv309	XVal Session 57	1	XVal Session 57-Typing - Text-1		2012-07-14 16:06:29.351000
	Edit pad (rev 490)		jeral	cv311	XVal Session 57	1	XVal Session 57-Typing - Text-1		2012-07-14 16:06:29.353000
	Edit pad (rev 491)		Claudia	cv402	XVal Session 57	1	XVal Session 57-Typing - Text-1		2012-07-14 16:06:29.588000
	Edit pad (rev 492)		Matt	cv310	XVal Session 57	1	XVal Session 57-Typing - Text-1		2012-07-14 16:06:29.768000
	Edit pad (rev 493)		Mark:	cv309	XVal Session 57	1	XVal Session 57-Typing - Text-1		2012-07-14 16:06:29.847000
	Edit pad (rev 494)		jeral	cv311	XVal Session 57	1	XVal Session 57-Typing - Text-1		2012-07-14 16:06:29.867000
	Edit pad (rev 495)		Claudia	cv402	XVal Session 57	1	XVal Session 57-Typing - Text-1		2012-07-14 16:06:30.088000
	Edit pad (rev 496)		Matt	cv310	XVal Session 57	1	XVal Session 57-Typing - Text-1		2012-07-14 16:06:30.358000
	Edit pad (rev 497)		jeral	cv311	XVal Session 57	1	XVal Session 57-Typing - Text-1		2012-07-14 16:06:30.368000
	Edit pad (rev 498)		Mark:	cv309	XVal Session 57	1	XVal Session 57-Typing - Text-1		2012-07-14 16:06:30.388000
	Edit pad (rev 499)		Matt	cv310	XVal Session 57	1	XVal Session 57-Typing - Text-1		2012-07-14 16:06:30.860000
	Edit pad (rev 500)		jeral	cv311	XVal Session 57	1	XVal Session 57-Typing - Text-1		2012-07-14 16:06:30.868000
	Edit pad (rev 501)		Mark:	cv309	XVal Session 57	1	XVal Session 57-Typing - Text-1		2012-07-14 16:06:30.889000
	Edit pad (rev 502)		Claudia	cv402	XVal Session 57	1	XVal Session 57-Typing - Text-1		2012-07-14 16:06:31.045000
	Edit pad (rev 503)		Matt	cv310	XVal Session 57	1	XVal Session 57-Typing - Text-1		2012-07-14 16:06:31.359000
	Edit pad (rev 504)		Mark:	cv309	XVal Session 57	1	XVal Session 57-Typing - Text-1		2012-07-14 16:06:31.389000
	Edit pad (rev 505)		jeral	cv311	XVal Session 57	1	XVal Session 57-Typing - Text-1		2012-07-14 16:06:31.776000
	Edit pad (rev 506)		Mark:	cv309	XVal Session 57	1	XVal Session 57-Typing - Text-1		2012-07-14 16:06:31.894000
	Edit pad (rev 507)		Matt	cv310	XVal Session 57	1	XVal Session 57-Typing - Text-1		2012-07-14 16:06:31.921000
	Edit pad (rev 508)		Claudia	cv402	XVal Session 57	1	XVal Session 57-Typing - Text-1		2012-07-14 16:06:31.923000
	Edit pad (rev 509)		jeral	cv311	XVal Session 57	1	XVal Session 57-Typing - Text-1		2012-07-14 16:06:32.276000
	Edit pad (rev 510)		Mark:	cv309	XVal Session 57	1	XVal Session 57-Typing - Text-1		2012-07-14 16:06:32.396000
	Edit pad (rev 511)		Matt	cv310	XVal Session 57	1	XVal Session 57-Typing - Text-1		2012-07-14 16:06:32.419000
	Edit pad (rev 512)		Claudia	cv402	XVal Session 57	1	XVal Session 57-Typing - Text-1		2012-07-14 16:06:32.423000
	Edit pad (rev 513)		jeral	cv311	XVal Session 57	1	XVal Session 57-Typing - Text-1		2012-07-14 16:06:32.777000
	Edit pad (rev 514)		Claudia	cv402	XVal Session 57	1	XVal Session 57-Typing - Text-1		2012-07-14 16:06:32.924000
	Edit pad (rev 515)		jeral	cv311	XVal Session 57	1	XVal Session 57-Typing - Text-1		2012-07-14 16:06:33.279000
	Edit pad (rev 516)		Claudia	cv402	XVal Session 57	1	XVal Session 57-Typing - Text-1		2012-07-14 16:06:33.426000
	Edit pad (rev 517)		Mark:	cv309	XVal Session 57	1	XVal Session 57-Typing - Text-1		2012-07-14 16:06:33.770000
	Edit pad (rev 518)		jeral	cv311	XVal Session 57	1	XVal Session 57-Typing - Text-1		2012-07-14 16:06:33.782000
	Edit pad (rev 519)		Claudia	cv402	XVal Session 57	1	XVal Session 57-Typing - Text-1		2012-07-14 16:06:33.925000
	Edit pad (rev 520)		Matt	cv310	XVal Session 57	1	XVal Session 57-Typing - Text-1		2012-07-14 16:06:34.122000
	Edit pad (rev 521)		Mark:	cv309	XVal Session 57	1	XVal Session 57-Typing - Text-1		2012-07-14 16:06:34.268000
	Edit pad (rev 522)		jeral	cv311	XVal Session 57	1	XVal Session 57-Typing - Text-1		2012-07-14 16:06:34.285000
	Edit pad (rev 523)		Matt	cv310	XVal Session 57	1	XVal Session 57-Typing - Text-1		2012-07-14 16:06:34.623000
	Edit pad (rev 524)		Claudia	cv402	XVal Session 57	1	XVal Session 57-Typing - Text-1		2012-07-14 16:06:34.767000
	Edit pad (rev 525)		jeral	cv311	XVal Session 57	1	XVal Session 57-Typing - Text-1		2012-07-14 16:06:34.788000
	Edit pad (rev 526)		Matt	cv310	XVal Session 57	1	XVal Session 57-Typing - Text-1		2012-07-14 16:06:35.125000
	Edit pad (rev 527)		Claudia	cv402	XVal Session 57	1	XVal Session 57-Typing - Text-1		2012-07-14 16:06:35.265000
	Edit pad (rev 528)		jeral	cv311	XVal Session 57	1	XVal Session 57-Typing - Text-1		2012-07-14 16:06:35.474000
	Edit pad (rev 529)		Matt	cv310	XVal Session 57	1	XVal Session 57-Typing - Text-1		2012-07-14 16:06:35.622000
	Edit pad (rev 530)		Claudia	cv402	XVal Session 57	1	XVal Session 57-Typing - Text-1		2012-07-14 16:06:35.767000
	Edit pad (rev 531)		jeral	cv311	XVal Session 57	1	XVal Session 57-Typing - Text-1		2012-07-14 16:06:35.974000
	Edit pad (rev 532)		Mark:	cv309	XVal Session 57	1	XVal Session 57-Typing - Text-1		2012-07-14 16:06:36.058000
	Edit pad (rev 533)		Matt	cv310	XVal Session 57	1	XVal Session 57-Typing - Text-1		2012-07-14 16:06:36.122000
	Edit pad (rev 534)		Claudia	cv402	XVal Session 57	1	XVal Session 57-Typing - Text-1		2012-07-14 16:06:36.269000
	Edit pad (rev 535)		jeral	cv311	XVal Session 57	1	XVal Session 57-Typing - Text-1		2012-07-14 16:06:36.478000
	Edit pad (rev 536)		Mark:	cv309	XVal Session 57	1	XVal Session 57-Typing - Text-1		2012-07-14 16:06:36.559000
	Edit pad (rev 537)		Matt	cv310	XVal Session 57	1	XVal Session 57-Typing - Text-1		2012-07-14 16:06:36.623000
	Edit pad (rev 538)		Claudia	cv402	XVal Session 57	1	XVal Session 57-Typing - Text-1		2012-07-14 16:06:36.769000
	Edit pad (rev 539)		jeral	cv311	XVal Session 57	1	XVal Session 57-Typing - Text-1		2012-07-14 16:06:36.978000
	Edit pad (rev 540)		Mark:	cv309	XVal Session 57	1	XVal Session 57-Typing - Text-1		2012-07-14 16:06:37.060000
	Edit pad (rev 541)		Matt	cv310	XVal Session 57	1	XVal Session 57-Typing - Text-1		2012-07-14 16:06:37.123000
	Edit pad (rev 542)		Claudia	cv402	XVal Session 57	1	XVal Session 57-Typing - Text-1		2012-07-14 16:06:37.270000
	Edit pad (rev 543)		jeral	cv311	XVal Session 57	1	XVal Session 57-Typing - Text-1		2012-07-14 16:06:37.477000
	Edit pad (rev 544)		Mark:	cv309	XVal Session 57	1	XVal Session 57-Typing - Text-1		2012-07-14 16:06:37.561000
	Edit pad (rev 545)		Matt	cv310	XVal Session 57	1	XVal Session 57-Typing - Text-1		2012-07-14 16:06:37.624000
	Edit pad (rev 546)		Claudia	cv402	XVal Session 57	1	XVal Session 57-Typing - Text-1		2012-07-14 16:06:37.769000
	Edit pad (rev 547)		Mark:	cv309	XVal Session 57	1	XVal Session 57-Typing - Text-1		2012-07-14 16:06:38.083000
	Edit pad (rev 548)		Matt	cv310	XVal Session 57	1	XVal Session 57-Typing - Text-1		2012-07-14 16:06:38.125000
	Edit pad (rev 549)		Claudia	cv402	XVal Session 57	1	XVal Session 57-Typing - Text-1		2012-07-14 16:06:38.270000
	Edit pad (rev 550)		Mark:	cv309	XVal Session 57	1	XVal Session 57-Typing - Text-1		2012-07-14 16:06:38.588000
	Edit pad (rev 551)		Matt	cv310	XVal Session 57	1	XVal Session 57-Typing - Text-1		2012-07-14 16:06:38.628000
	Edit pad (rev 552)		Claudia	cv402	XVal Session 57	1	XVal Session 57-Typing - Text-1		2012-07-14 16:06:38.771000
	Edit pad (rev 553)		jeral	cv311	XVal Session 57	1	XVal Session 57-Typing - Text-1		2012-07-14 16:06:38.779000
	Edit pad (rev 554)		Mark:	cv309	XVal Session 57	1	XVal Session 57-Typing - Text-1		2012-07-14 16:06:39.088000
	Edit pad (rev 555)		Matt	cv310	XVal Session 57	1	XVal Session 57-Typing - Text-1		2012-07-14 16:06:39.172000
	Edit pad (rev 556)		Claudia	cv402	XVal Session 57	1	XVal Session 57-Typing - Text-1		2012-07-14 16:06:39.268000
	Edit pad (rev 557)		jeral	cv311	XVal Session 57	1	XVal Session 57-Typing - Text-1		2012-07-14 16:06:39.283000
	Edit pad (rev 558)		Mark:	cv309	XVal Session 57	1	XVal Session 57-Typing - Text-1		2012-07-14 16:06:39.587000
	Edit pad (rev 559)		Matt	cv310	XVal Session 57	1	XVal Session 57-Typing - Text-1		2012-07-14 16:06:39.670000
	Edit pad (rev 560)		Claudia	cv402	XVal Session 57	1	XVal Session 57-Typing - Text-1		2012-07-14 16:06:39.769000
	Edit pad (rev 561)		jeral	cv311	XVal Session 57	1	XVal Session 57-Typing - Text-1		2012-07-14 16:06:39.793000
	Edit pad (rev 562)		Mark:	cv309	XVal Session 57	1	XVal Session 57-Typing - Text-1		2012-07-14 16:06:40.095000
	Edit pad (rev 563)		jeral	cv311	XVal Session 57	1	XVal Session 57-Typing - Text-1		2012-07-14 16:06:40.293000
	Edit pad (rev 564)		Claudia	cv402	XVal Session 57	1	XVal Session 57-Typing - Text-1		2012-07-14 16:06:40.566000
	Edit pad (rev 565)		Mark:	cv309	XVal Session 57	1	XVal Session 57-Typing - Text-1		2012-07-14 16:06:40.601000
	Edit pad (rev 566)		Matt	cv310	XVal Session 57	1	XVal Session 57-Typing - Text-1		2012-07-14 16:06:40.671000
	Edit pad (rev 567)		jeral	cv311	XVal Session 57	1	XVal Session 57-Typing - Text-1		2012-07-14 16:06:40.794000
	Edit pad (rev 568)		Claudia	cv402	XVal Session 57	1	XVal Session 57-Typing - Text-1		2012-07-14 16:06:41.067000
	Edit pad (rev 569)		Mark:	cv309	XVal Session 57	1	XVal Session 57-Typing - Text-1		2012-07-14 16:06:41.105000
	Edit pad (rev 570)		Matt	cv310	XVal Session 57	1	XVal Session 57-Typing - Text-1		2012-07-14 16:06:41.184000
	Edit pad (rev 571)		jeral	cv311	XVal Session 57	1	XVal Session 57-Typing - Text-1		2012-07-14 16:06:41.297000
	Edit pad (rev 572)		Claudia	cv402	XVal Session 57	1	XVal Session 57-Typing - Text-1		2012-07-14 16:06:41.566000
	Edit pad (rev 573)		Matt	cv310	XVal Session 57	1	XVal Session 57-Typing - Text-1		2012-07-14 16:06:41.687000
	Edit pad (rev 574)		Mark:	cv309	XVal Session 57	1	XVal Session 57-Typing - Text-1		2012-07-14 16:06:41.733000
	Edit pad (rev 575)		jeral	cv311	XVal Session 57	1	XVal Session 57-Typing - Text-1		2012-07-14 16:06:41.794000
	Edit pad (rev 576)		Claudia	cv402	XVal Session 57	1	XVal Session 57-Typing - Text-1		2012-07-14 16:06:42.066000
	Edit pad (rev 577)		Matt	cv310	XVal Session 57	1	XVal Session 57-Typing - Text-1		2012-07-14 16:06:42.186000
	Edit pad (rev 578)		jeral	cv311	XVal Session 57	1	XVal Session 57-Typing - Text-1		2012-07-14 16:06:42.293000
	Edit pad (rev 579)		Claudia	cv402	XVal Session 57	1	XVal Session 57-Typing - Text-1		2012-07-14 16:06:42.568000
	Edit pad (rev 580)		Matt	cv310	XVal Session 57	1	XVal Session 57-Typing - Text-1		2012-07-14 16:06:42.686000
	Edit pad (rev 581)		jeral	cv311	XVal Session 57	1	XVal Session 57-Typing - Text-1		2012-07-14 16:06:42.793000
	Edit pad (rev 582)		Claudia	cv402	XVal Session 57	1	XVal Session 57-Typing - Text-1		2012-07-14 16:06:43.070000
	Edit pad (rev 583)		Matt	cv310	XVal Session 57	1	XVal Session 57-Typing - Text-1		2012-07-14 16:06:43.272000
	Edit pad (rev 584)		Claudia	cv402	XVal Session 57	1	XVal Session 57-Typing - Text-1		2012-07-14 16:06:43.571000
	Edit pad (rev 585)		jeral	cv311	XVal Session 57	1	XVal Session 57-Typing - Text-1		2012-07-14 16:06:43.648000
	Edit pad (rev 586)		Matt	cv310	XVal Session 57	1	XVal Session 57-Typing - Text-1		2012-07-14 16:06:43.770000
	Edit pad (rev 587)		Claudia	cv402	XVal Session 57	1	XVal Session 57-Typing - Text-1		2012-07-14 16:06:44.070000
	Edit pad (rev 588)		jeral	cv311	XVal Session 57	1	XVal Session 57-Typing - Text-1		2012-07-14 16:06:44.148000
	Edit pad (rev 589)		Matt	cv310	XVal Session 57	1	XVal Session 57-Typing - Text-1		2012-07-14 16:06:44.271000
	Edit pad (rev 590)		Claudia	cv402	XVal Session 57	1	XVal Session 57-Typing - Text-1		2012-07-14 16:06:44.570000
	Edit pad (rev 591)		Matt	cv310	XVal Session 57	1	XVal Session 57-Typing - Text-1		2012-07-14 16:06:44.771000
	Edit pad (rev 592)		Matt	cv310	XVal Session 57	1	XVal Session 57-Typing - Text-1		2012-07-14 16:06:45.276000
	Edit pad (rev 593)		jeral	cv311	XVal Session 57	1	XVal Session 57-Typing - Text-1		2012-07-14 16:06:45.317000
	Edit pad (rev 594)		Claudia	cv402	XVal Session 57	1	XVal Session 57-Typing - Text-1		2012-07-14 16:06:45.668000
	Edit pad (rev 595)		jeral	cv311	XVal Session 57	1	XVal Session 57-Typing - Text-1		2012-07-14 16:06:45.819000
	Edit pad (rev 596)		jeral	cv311	XVal Session 57	1	XVal Session 57-Typing - Text-1		2012-07-14 16:06:46.459000
	Edit pad (rev 597)		Claudia	cv402	XVal Session 57	1	XVal Session 57-Typing - Text-1		2012-07-14 16:06:46.461000
	Edit pad (rev 598)		jeral	cv311	XVal Session 57	1	XVal Session 57-Typing - Text-1		2012-07-14 16:06:46.954000
	Edit pad (rev 599)		Claudia	cv402	XVal Session 57	1	XVal Session 57-Typing - Text-1		2012-07-14 16:06:46.960000
	Edit pad (rev 600)		Matt	cv310	XVal Session 57	1	XVal Session 57-Typing - Text-1		2012-07-14 16:06:46.973000
	Edit pad (rev 601)		Claudia	cv402	XVal Session 57	1	XVal Session 57-Typing - Text-1		2012-07-14 16:06:47.462000
	Edit pad (rev 602)		Matt	cv310	XVal Session 57	1	XVal Session 57-Typing - Text-1		2012-07-14 16:06:47.735000
	Edit pad (rev 603)		jeral	cv311	XVal Session 57	1	XVal Session 57-Typing - Text-1		2012-07-14 16:06:47.829000
	Edit pad (rev 604)		Claudia	cv402	XVal Session 57	1	XVal Session 57-Typing - Text-1		2012-07-14 16:06:47.961000
	Edit pad (rev 605)		Matt	cv310	XVal Session 57	1	XVal Session 57-Typing - Text-1		2012-07-14 16:06:48.234000
	Edit pad (rev 606)		jeral	cv311	XVal Session 57	1	XVal Session 57-Typing - Text-1		2012-07-14 16:06:48.346000
	Edit pad (rev 607)		Claudia	cv402	XVal Session 57	1	XVal Session 57-Typing - Text-1		2012-07-14 16:06:48.461000
	Edit pad (rev 608)		Matt	cv310	XVal Session 57	1	XVal Session 57-Typing - Text-1		2012-07-14 16:06:48.735000
	Edit pad (rev 609)		jeral	cv311	XVal Session 57	1	XVal Session 57-Typing - Text-1		2012-07-14 16:06:48.846000
	Edit pad (rev 610)		Claudia	cv402	XVal Session 57	1	XVal Session 57-Typing - Text-1		2012-07-14 16:06:48.960000
	Edit pad (rev 611)		Matt	cv310	XVal Session 57	1	XVal Session 57-Typing - Text-1		2012-07-14 16:06:49.234000
	Edit pad (rev 612)		jeral	cv311	XVal Session 57	1	XVal Session 57-Typing - Text-1		2012-07-14 16:06:49.345000
	Edit pad (rev 613)		Matt	cv310	XVal Session 57	1	XVal Session 57-Typing - Text-1		2012-07-14 16:06:49.735000
	Edit pad (rev 614)		jeral	cv311	XVal Session 57	1	XVal Session 57-Typing - Text-1		2012-07-14 16:06:49.925000
	Edit pad (rev 615)		Matt	cv310	XVal Session 57	1	XVal Session 57-Typing - Text-1		2012-07-14 16:06:50.450000
	Edit pad (rev 616)		jeral	cv311	XVal Session 57	1	XVal Session 57-Typing - Text-1		2012-07-14 16:06:50.478000
	Edit pad (rev 617)		jeral	cv311	XVal Session 57	1	XVal Session 57-Typing - Text-1		2012-07-14 16:06:50.928000
	Edit pad (rev 618)		Matt	cv310	XVal Session 57	1	XVal Session 57-Typing - Text-1		2012-07-14 16:06:50.950000
	Edit pad (rev 619)		Claudia	cv402	XVal Session 57	1	XVal Session 57-Typing - Text-1		2012-07-14 16:06:51.322000
	Edit pad (rev 620)		jeral	cv311	XVal Session 57	1	XVal Session 57-Typing - Text-1		2012-07-14 16:06:51.424000
	Edit pad (rev 621)		Matt	cv310	XVal Session 57	1	XVal Session 57-Typing - Text-1		2012-07-14 16:06:51.457000
	Edit pad (rev 622)		Mark:	cv309	XVal Session 57	1	XVal Session 57-Typing - Text-1		2012-07-14 16:06:51.732000
	Edit pad (rev 623)		jeral	cv311	XVal Session 57	1	XVal Session 57-Typing - Text-1		2012-07-14 16:06:51.927000
	Edit pad (rev 624)		Matt	cv310	XVal Session 57	1	XVal Session 57-Typing - Text-1		2012-07-14 16:06:51.959000
	Edit pad (rev 625)		Mark:	cv309	XVal Session 57	1	XVal Session 57-Typing - Text-1		2012-07-14 16:06:52.228000
	Edit pad (rev 626)		jeral	cv311	XVal Session 57	1	XVal Session 57-Typing - Text-1		2012-07-14 16:06:52.429000
	Edit pad (rev 627)		jeral	cv311	XVal Session 57	1	XVal Session 57-Typing - Text-1		2012-07-14 16:06:52.929000
	Edit pad (rev 628)		Matt	cv310	XVal Session 57	1	XVal Session 57-Typing - Text-1		2012-07-14 16:06:53.227000
	Edit pad (rev 629)		jeral	cv311	XVal Session 57	1	XVal Session 57-Typing - Text-1		2012-07-14 16:06:53.429000
	Edit pad (rev 630)		Claudia	cv402	XVal Session 57	1	XVal Session 57-Typing - Text-1		2012-07-14 16:06:53.468000
	Edit pad (rev 631)		Matt	cv310	XVal Session 57	1	XVal Session 57-Typing - Text-1		2012-07-14 16:06:53.727000
	Edit pad (rev 632)		jeral	cv311	XVal Session 57	1	XVal Session 57-Typing - Text-1		2012-07-14 16:06:53.929000
	Edit pad (rev 633)		Claudia	cv402	XVal Session 57	1	XVal Session 57-Typing - Text-1		2012-07-14 16:06:53.955000
	Edit pad (rev 634)		Matt	cv310	XVal Session 57	1	XVal Session 57-Typing - Text-1		2012-07-14 16:06:54.230000
	Edit pad (rev 635)		jeral	cv311	XVal Session 57	1	XVal Session 57-Typing - Text-1		2012-07-14 16:06:54.438000
	Edit pad (rev 636)		Claudia	cv402	XVal Session 57	1	XVal Session 57-Typing - Text-1		2012-07-14 16:06:54.456000
	Edit pad (rev 637)		jeral	cv311	XVal Session 57	1	XVal Session 57-Typing - Text-1		2012-07-14 16:06:54.939000
	Edit pad (rev 638)		Claudia	cv402	XVal Session 57	1	XVal Session 57-Typing - Text-1		2012-07-14 16:06:55.146000
	Edit pad (rev 639)		Matt	cv310	XVal Session 57	1	XVal Session 57-Typing - Text-1		2012-07-14 16:06:55.166000
	Edit pad (rev 640)		Claudia	cv402	XVal Session 57	1	XVal Session 57-Typing - Text-1		2012-07-14 16:06:55.649000
	Edit pad (rev 641)		Matt	cv310	XVal Session 57	1	XVal Session 57-Typing - Text-1		2012-07-14 16:06:55.667000
	Edit pad (rev 642)		jeral	cv311	XVal Session 57	1	XVal Session 57-Typing - Text-1		2012-07-14 16:06:55.907000
	Edit pad (rev 643)		Claudia	cv402	XVal Session 57	1	XVal Session 57-Typing - Text-1		2012-07-14 16:06:56.160000
	Edit pad (rev 644)		Matt	cv310	XVal Session 57	1	XVal Session 57-Typing - Text-1		2012-07-14 16:06:56.347000
	Edit pad (rev 645)		jeral	cv311	XVal Session 57	1	XVal Session 57-Typing - Text-1		2012-07-14 16:06:56.406000
	Edit pad (rev 646)		Claudia	cv402	XVal Session 57	1	XVal Session 57-Typing - Text-1		2012-07-14 16:06:56.664000
	Edit pad (rev 647)		Matt	cv310	XVal Session 57	1	XVal Session 57-Typing - Text-1		2012-07-14 16:06:56.845000
	Edit pad (rev 648)		jeral	cv311	XVal Session 57	1	XVal Session 57-Typing - Text-1		2012-07-14 16:06:56.905000
	Edit pad (rev 649)		Claudia	cv402	XVal Session 57	1	XVal Session 57-Typing - Text-1		2012-07-14 16:06:57.165000
	Edit pad (rev 650)		jeral	cv311	XVal Session 57	1	XVal Session 57-Typing - Text-1		2012-07-14 16:06:57.407000
	Edit pad (rev 651)		Claudia	cv402	XVal Session 57	1	XVal Session 57-Typing - Text-1		2012-07-14 16:06:57.666000
	Edit pad (rev 652)		jeral	cv311	XVal Session 57	1	XVal Session 57-Typing - Text-1		2012-07-14 16:06:57.918000
	Edit pad (rev 653)		Claudia	cv402	XVal Session 57	1	XVal Session 57-Typing - Text-1		2012-07-14 16:06:58.166000
	Edit pad (rev 654)		jeral	cv311	XVal Session 57	1	XVal Session 57-Typing - Text-1		2012-07-14 16:06:58.419000
	Edit pad (rev 655)		Mark:	cv309	XVal Session 57	1	XVal Session 57-Typing - Text-1		2012-07-14 16:06:58.464000
	Edit pad (rev 656)		Claudia	cv402	XVal Session 57	1	XVal Session 57-Typing - Text-1		2012-07-14 16:06:58.667000
	Edit pad (rev 657)		Mark:	cv309	XVal Session 57	1	XVal Session 57-Typing - Text-1		2012-07-14 16:06:58.975000
	Edit pad (rev 658)		jeral	cv311	XVal Session 57	1	XVal Session 57-Typing - Text-1		2012-07-14 16:06:59.105000
	Edit pad (rev 659)		Claudia	cv402	XVal Session 57	1	XVal Session 57-Typing - Text-1		2012-07-14 16:06:59.165000
	Edit pad (rev 660)		Matt	cv310	XVal Session 57	1	XVal Session 57-Typing - Text-1		2012-07-14 16:06:59.412000
	Edit pad (rev 661)		jeral	cv311	XVal Session 57	1	XVal Session 57-Typing - Text-1		2012-07-14 16:06:59.606000
	Edit pad (rev 662)		Mark:	cv309	XVal Session 57	1	XVal Session 57-Typing - Text-1		2012-07-14 16:06:59.889000
	Edit pad (rev 663)		Matt	cv310	XVal Session 57	1	XVal Session 57-Typing - Text-1		2012-07-14 16:06:59.912000
	Edit pad (rev 664)		jeral	cv311	XVal Session 57	1	XVal Session 57-Typing - Text-1		2012-07-14 16:07:00.106000
	Edit pad (rev 665)		Claudia	cv402	XVal Session 57	1	XVal Session 57-Typing - Text-1		2012-07-14 16:07:00.113000
	Edit pad (rev 666)		Mark:	cv309	XVal Session 57	1	XVal Session 57-Typing - Text-1		2012-07-14 16:07:00.388000
	Edit pad (rev 667)		jeral	cv311	XVal Session 57	1	XVal Session 57-Typing - Text-1		2012-07-14 16:07:00.606000
	Edit pad (rev 668)		Claudia	cv402	XVal Session 57	1	XVal Session 57-Typing - Text-1		2012-07-14 16:07:00.659000
	Edit pad (rev 669)		Mark:	cv309	XVal Session 57	1	XVal Session 57-Typing - Text-1		2012-07-14 16:07:00.889000
	Edit pad (rev 670)		jeral	cv311	XVal Session 57	1	XVal Session 57-Typing - Text-1		2012-07-14 16:07:01.106000
	Edit pad (rev 671)		Matt	cv310	XVal Session 57	1	XVal Session 57-Typing - Text-1		2012-07-14 16:07:01.133000
	Edit pad (rev 672)		Claudia	cv402	XVal Session 57	1	XVal Session 57-Typing - Text-1		2012-07-14 16:07:01.173000
	Edit pad (rev 673)		Mark:	cv309	XVal Session 57	1	XVal Session 57-Typing - Text-1		2012-07-14 16:07:01.536000
	Edit pad (rev 674)		jeral	cv311	XVal Session 57	1	XVal Session 57-Typing - Text-1		2012-07-14 16:07:01.604000
	Edit pad (rev 675)		Matt	cv310	XVal Session 57	1	XVal Session 57-Typing - Text-1		2012-07-14 16:07:01.634000
	Edit pad (rev 676)		Claudia	cv402	XVal Session 57	1	XVal Session 57-Typing - Text-1		2012-07-14 16:07:01.672000
	Edit pad (rev 677)		Mark:	cv309	XVal Session 57	1	XVal Session 57-Typing - Text-1		2012-07-14 16:07:02.037000
	Edit pad (rev 678)		Matt	cv310	XVal Session 57	1	XVal Session 57-Typing - Text-1		2012-07-14 16:07:02.133000
	Edit pad (rev 679)		Claudia	cv402	XVal Session 57	1	XVal Session 57-Typing - Text-1		2012-07-14 16:07:02.172000
	Edit pad (rev 680)		jeral	cv311	XVal Session 57	1	XVal Session 57-Typing - Text-1		2012-07-14 16:07:02.339000
	Edit pad (rev 681)		Mark:	cv309	XVal Session 57	1	XVal Session 57-Typing - Text-1		2012-07-14 16:07:02.608000
	Edit pad (rev 682)		Matt	cv310	XVal Session 57	1	XVal Session 57-Typing - Text-1		2012-07-14 16:07:02.635000
	Edit pad (rev 683)		Claudia	cv402	XVal Session 57	1	XVal Session 57-Typing - Text-1		2012-07-14 16:07:02.681000
	Edit pad (rev 684)		jeral	cv311	XVal Session 57	1	XVal Session 57-Typing - Text-1		2012-07-14 16:07:02.838000
	Edit pad (rev 685)		Mark:	cv309	XVal Session 57	1	XVal Session 57-Typing - Text-1		2012-07-14 16:07:03.115000
	Edit pad (rev 686)		Matt	cv310	XVal Session 57	1	XVal Session 57-Typing - Text-1		2012-07-14 16:07:03.135000
	Edit pad (rev 687)		Claudia	cv402	XVal Session 57	1	XVal Session 57-Typing - Text-1		2012-07-14 16:07:03.188000
	Edit pad (rev 688)		jeral	cv311	XVal Session 57	1	XVal Session 57-Typing - Text-1		2012-07-14 16:07:03.339000
	Edit pad (rev 689)		Mark:	cv309	XVal Session 57	1	XVal Session 57-Typing - Text-1		2012-07-14 16:07:03.614000
	Edit pad (rev 690)		Matt	cv310	XVal Session 57	1	XVal Session 57-Typing - Text-1		2012-07-14 16:07:03.652000
	Edit pad (rev 691)		jeral	cv311	XVal Session 57	1	XVal Session 57-Typing - Text-1		2012-07-14 16:07:03.839000
	Edit pad (rev 692)		Claudia	cv402	XVal Session 57	1	XVal Session 57-Typing - Text-1		2012-07-14 16:07:04.072000
	Edit pad (rev 693)		Matt	cv310	XVal Session 57	1	XVal Session 57-Typing - Text-1		2012-07-14 16:07:04.136000
	Edit pad (rev 694)		Mark:	cv309	XVal Session 57	1	XVal Session 57-Typing - Text-1		2012-07-14 16:07:04.584000
	Edit pad (rev 695)		Matt	cv310	XVal Session 57	1	XVal Session 57-Typing - Text-1		2012-07-14 16:07:04.636000
	Edit pad (rev 696)		jeral	cv311	XVal Session 57	1	XVal Session 57-Typing - Text-1		2012-07-14 16:07:04.676000
	Edit pad (rev 697)		Claudia	cv402	XVal Session 57	1	XVal Session 57-Typing - Text-1		2012-07-14 16:07:04.705000
	Edit pad (rev 698)		Mark:	cv309	XVal Session 57	1	XVal Session 57-Typing - Text-1		2012-07-14 16:07:05.083000
	Edit pad (rev 699)		Matt	cv310	XVal Session 57	1	XVal Session 57-Typing - Text-1		2012-07-14 16:07:05.137000
	Edit pad (rev 700)		jeral	cv311	XVal Session 57	1	XVal Session 57-Typing - Text-1		2012-07-14 16:07:05.189000
	Edit pad (rev 701)		Claudia	cv402	XVal Session 57	1	XVal Session 57-Typing - Text-1		2012-07-14 16:07:05.327000
	Edit pad (rev 702)		jeral	cv311	XVal Session 57	1	XVal Session 57-Typing - Text-1		2012-07-14 16:07:05.690000
	Edit pad (rev 703)		Matt	cv310	XVal Session 57	1	XVal Session 57-Typing - Text-1		2012-07-14 16:07:05.731000
	Edit pad (rev 704)		Claudia	cv402	XVal Session 57	1	XVal Session 57-Typing - Text-1		2012-07-14 16:07:05.839000
	Edit pad (rev 705)		Mark:	cv309	XVal Session 57	1	XVal Session 57-Typing - Text-1		2012-07-14 16:07:05.951000
	Edit pad (rev 706)		jeral	cv311	XVal Session 57	1	XVal Session 57-Typing - Text-1		2012-07-14 16:07:06.194000
	Edit pad (rev 707)		Matt	cv310	XVal Session 57	1	XVal Session 57-Typing - Text-1		2012-07-14 16:07:06.232000
	Edit pad (rev 708)		Claudia	cv402	XVal Session 57	1	XVal Session 57-Typing - Text-1		2012-07-14 16:07:06.338000
	Edit pad (rev 709)		Mark:	cv309	XVal Session 57	1	XVal Session 57-Typing - Text-1		2012-07-14 16:07:06.451000
	Edit pad (rev 710)		jeral	cv311	XVal Session 57	1	XVal Session 57-Typing - Text-1		2012-07-14 16:07:06.694000
	Edit pad (rev 711)		Claudia	cv402	XVal Session 57	1	XVal Session 57-Typing - Text-1		2012-07-14 16:07:06.840000
	Edit pad (rev 712)		Matt	cv310	XVal Session 57	1	XVal Session 57-Typing - Text-1		2012-07-14 16:07:06.874000
	Edit pad (rev 713)		Mark:	cv309	XVal Session 57	1	XVal Session 57-Typing - Text-1		2012-07-14 16:07:06.951000
	Edit pad (rev 714)		jeral	cv311	XVal Session 57	1	XVal Session 57-Typing - Text-1		2012-07-14 16:07:07.194000
	Edit pad (rev 715)		Matt	cv310	XVal Session 57	1	XVal Session 57-Typing - Text-1		2012-07-14 16:07:07.375000
	Edit pad (rev 716)		Mark:	cv309	XVal Session 57	1	XVal Session 57-Typing - Text-1		2012-07-14 16:07:07.451000
	Edit pad (rev 717)		jeral	cv311	XVal Session 57	1	XVal Session 57-Typing - Text-1		2012-07-14 16:07:07.694000
	Edit pad (rev 718)		Matt	cv310	XVal Session 57	1	XVal Session 57-Typing - Text-1		2012-07-14 16:07:07.876000
	Edit pad (rev 719)		Mark:	cv309	XVal Session 57	1	XVal Session 57-Typing - Text-1		2012-07-14 16:07:07.954000
	Edit pad (rev 720)		jeral	cv311	XVal Session 57	1	XVal Session 57-Typing - Text-1		2012-07-14 16:07:08.195000
	Edit pad (rev 721)		Claudia	cv402	XVal Session 57	1	XVal Session 57-Typing - Text-1		2012-07-14 16:07:08.364000
	Edit pad (rev 722)		Matt	cv310	XVal Session 57	1	XVal Session 57-Typing - Text-1		2012-07-14 16:07:08.377000
	Edit pad (rev 723)		Mark:	cv309	XVal Session 57	1	XVal Session 57-Typing - Text-1		2012-07-14 16:07:08.451000
	Edit pad (rev 724)		jeral	cv311	XVal Session 57	1	XVal Session 57-Typing - Text-1		2012-07-14 16:07:08.696000
	Edit pad (rev 725)		Claudia	cv402	XVal Session 57	1	XVal Session 57-Typing - Text-1		2012-07-14 16:07:08.863000
	Edit pad (rev 726)		Mark:	cv309	XVal Session 57	1	XVal Session 57-Typing - Text-1		2012-07-14 16:07:08.953000
	Edit pad (rev 727)		jeral	cv311	XVal Session 57	1	XVal Session 57-Typing - Text-1		2012-07-14 16:07:09.195000
	Edit pad (rev 728)		Claudia	cv402	XVal Session 57	1	XVal Session 57-Typing - Text-1		2012-07-14 16:07:09.366000
	Edit pad (rev 729)		Matt	cv310	XVal Session 57	1	XVal Session 57-Typing - Text-1		2012-07-14 16:07:09.653000
	Edit pad (rev 730)		jeral	cv311	XVal Session 57	1	XVal Session 57-Typing - Text-1		2012-07-14 16:07:09.695000
	Edit pad (rev 731)		Claudia	cv402	XVal Session 57	1	XVal Session 57-Typing - Text-1		2012-07-14 16:07:09.863000
	Edit pad (rev 732)		Mark:	cv309	XVal Session 57	1	XVal Session 57-Typing - Text-1		2012-07-14 16:07:09.893000
	Edit pad (rev 733)		Matt	cv310	XVal Session 57	1	XVal Session 57-Typing - Text-1		2012-07-14 16:07:10.155000
	Edit pad (rev 734)		jeral	cv311	XVal Session 57	1	XVal Session 57-Typing - Text-1		2012-07-14 16:07:10.199000
	Edit pad (rev 735)		Mark:	cv309	XVal Session 57	1	XVal Session 57-Typing - Text-1		2012-07-14 16:07:10.395000
	Edit pad (rev 736)		Matt	cv310	XVal Session 57	1	XVal Session 57-Typing - Text-1		2012-07-14 16:07:10.655000
	Edit pad (rev 737)		Mark:	cv309	XVal Session 57	1	XVal Session 57-Typing - Text-1		2012-07-14 16:07:10.895000
	Edit pad (rev 738)		jeral	cv311	XVal Session 57	1	XVal Session 57-Typing - Text-1		2012-07-14 16:07:11.020000
	Edit pad (rev 739)		Mark:	cv309	XVal Session 57	1	XVal Session 57-Typing - Text-1		2012-07-14 16:07:11.394000
	Edit pad (rev 740)		jeral	cv311	XVal Session 57	1	XVal Session 57-Typing - Text-1		2012-07-14 16:07:11.519000
	Edit pad (rev 741)		Matt	cv310	XVal Session 57	1	XVal Session 57-Typing - Text-1		2012-07-14 16:07:11.645000
	Edit pad (rev 742)		Mark:	cv309	XVal Session 57	1	XVal Session 57-Typing - Text-1		2012-07-14 16:07:11.895000
33207	Load Instructions			cv270	XVal Session 57	1	XVal Session 57-Typing - Text-1	192.54.222.3	2012-07-14 16:07:12
33208	Load Workspace			cv270	XVal Session 57	1	XVal Session 57-Typing - Text-1	192.54.222.3	2012-07-14 16:07:12
	Edit pad (rev 743)		Claudia	cv402	XVal Session 57	1	XVal Session 57-Typing - Text-1		2012-07-14 16:07:12.240000
	Edit pad (rev 744)		Mark:	cv309	XVal Session 57	1	XVal Session 57-Typing - Text-1		2012-07-14 16:07:12.394000
	Edit pad (rev 745)		Claudia	cv402	XVal Session 57	1	XVal Session 57-Typing - Text-1		2012-07-14 16:07:12.677000
	Edit pad (rev 746)		jeral	cv311	XVal Session 57	1	XVal Session 57-Typing - Text-1		2012-07-14 16:07:12.792000
	Edit pad (rev 747)		Mark:	cv309	XVal Session 57	1	XVal Session 57-Typing - Text-1		2012-07-14 16:07:12.893000
	Edit pad (rev 748)		jeral	cv311	XVal Session 57	1	XVal Session 57-Typing - Text-1		2012-07-14 16:07:13.398000
	Edit pad (rev 749)		Mark:	cv309	XVal Session 57	1	XVal Session 57-Typing - Text-1		2012-07-14 16:07:13.711000
	Edit pad (rev 750)		Claudia	cv402	XVal Session 57	1	XVal Session 57-Typing - Text-1		2012-07-14 16:07:13.809000
	Edit pad (rev 751)		jeral	cv311	XVal Session 57	1	XVal Session 57-Typing - Text-1		2012-07-14 16:07:13.899000
	Edit pad (rev 752)		Mark:	cv309	XVal Session 57	1	XVal Session 57-Typing - Text-1		2012-07-14 16:07:14.248000
	Edit pad (rev 753)		Claudia	cv402	XVal Session 57	1	XVal Session 57-Typing - Text-1		2012-07-14 16:07:14.312000
	Edit pad (rev 754)		jeral	cv311	XVal Session 57	1	XVal Session 57-Typing - Text-1		2012-07-14 16:07:14.398000
	Edit pad (rev 755)		Claudia	cv402	XVal Session 57	1	XVal Session 57-Typing - Text-1		2012-07-14 16:07:14.811000
	Edit pad (rev 756)		jeral	cv311	XVal Session 57	1	XVal Session 57-Typing - Text-1		2012-07-14 16:07:14.901000
	Edit pad (rev 757)		Claudia	cv402	XVal Session 57	1	XVal Session 57-Typing - Text-1		2012-07-14 16:07:15.311000
	Edit pad (rev 758)		jeral	cv311	XVal Session 57	1	XVal Session 57-Typing - Text-1		2012-07-14 16:07:15.402000
	Edit pad (rev 759)		jeral	cv311	XVal Session 57	1	XVal Session 57-Typing - Text-1		2012-07-14 16:07:15.907000
	Edit pad (rev 760)		Claudia	cv402	XVal Session 57	1	XVal Session 57-Typing - Text-1		2012-07-14 16:07:16.173000
	Edit pad (rev 761)		jeral	cv311	XVal Session 57	1	XVal Session 57-Typing - Text-1		2012-07-14 16:07:16.409000
	Edit pad (rev 762)		jeral	cv311	XVal Session 57	1	XVal Session 57-Typing - Text-1		2012-07-14 16:07:16.910000
	Edit pad (rev 763)		Mark:	cv309	XVal Session 57	1	XVal Session 57-Typing - Text-1		2012-07-14 16:07:17.277000
	Edit pad (rev 764)		jeral	cv311	XVal Session 57	1	XVal Session 57-Typing - Text-1		2012-07-14 16:07:17.409000
	Edit pad (rev 765)		Mark:	cv309	XVal Session 57	1	XVal Session 57-Typing - Text-1		2012-07-14 16:07:17.780000
	Edit pad (rev 766)		Mark:	cv309	XVal Session 57	1	XVal Session 57-Typing - Text-1		2012-07-14 16:07:18.280000
	Edit pad (rev 767)		Matt	cv310	XVal Session 57	1	XVal Session 57-Typing - Text-1		2012-07-14 16:07:18.291000
	Edit pad (rev 768)		jeral	cv311	XVal Session 57	1	XVal Session 57-Typing - Text-1		2012-07-14 16:07:18.334000
	Edit pad (rev 769)		Mark:	cv309	XVal Session 57	1	XVal Session 57-Typing - Text-1		2012-07-14 16:07:18.781000
	Edit pad (rev 770)		jeral	cv311	XVal Session 57	1	XVal Session 57-Typing - Text-1		2012-07-14 16:07:18.842000
	Edit pad (rev 771)		Mark:	cv309	XVal Session 57	1	XVal Session 57-Typing - Text-1		2012-07-14 16:07:19.281000
	Edit pad (rev 772)		Matt	cv310	XVal Session 57	1	XVal Session 57-Typing - Text-1		2012-07-14 16:07:19.284000
	Edit pad (rev 773)		jeral	cv311	XVal Session 57	1	XVal Session 57-Typing - Text-1		2012-07-14 16:07:19.344000
	Edit pad (rev 774)		Claudia	cv402	XVal Session 57	1	XVal Session 57-Typing - Text-1		2012-07-14 16:07:19.371000
	Edit pad (rev 775)		Mark:	cv309	XVal Session 57	1	XVal Session 57-Typing - Text-1		2012-07-14 16:07:19.782000
	Edit pad (rev 776)		jeral	cv311	XVal Session 57	1	XVal Session 57-Typing - Text-1		2012-07-14 16:07:20.056000
	Edit pad (rev 777)		Claudia	cv402	XVal Session 57	1	XVal Session 57-Typing - Text-1		2012-07-14 16:07:20.110000
	Edit pad (rev 778)		Mark:	cv309	XVal Session 57	1	XVal Session 57-Typing - Text-1		2012-07-14 16:07:20.282000
	Edit pad (rev 779)		jeral	cv311	XVal Session 57	1	XVal Session 57-Typing - Text-1		2012-07-14 16:07:20.556000
	Edit pad (rev 780)		Claudia	cv402	XVal Session 57	1	XVal Session 57-Typing - Text-1		2012-07-14 16:07:20.616000
	Edit pad (rev 781)		Mark:	cv309	XVal Session 57	1	XVal Session 57-Typing - Text-1		2012-07-14 16:07:20.783000
	Edit pad (rev 782)		jeral	cv311	XVal Session 57	1	XVal Session 57-Typing - Text-1		2012-07-14 16:07:21.057000
	Edit pad (rev 783)		Claudia	cv402	XVal Session 57	1	XVal Session 57-Typing - Text-1		2012-07-14 16:07:21.118000
	Edit pad (rev 784)		Mark:	cv309	XVal Session 57	1	XVal Session 57-Typing - Text-1		2012-07-14 16:07:21.283000
	Edit pad (rev 785)		jeral	cv311	XVal Session 57	1	XVal Session 57-Typing - Text-1		2012-07-14 16:07:21.555000
	Edit pad (rev 786)		Mark:	cv309	XVal Session 57	1	XVal Session 57-Typing - Text-1		2012-07-14 16:07:21.783000
	Edit pad (rev 787)		Claudia	cv402	XVal Session 57	1	XVal Session 57-Typing - Text-1		2012-07-14 16:07:21.871000
	Edit pad (rev 788)		jeral	cv311	XVal Session 57	1	XVal Session 57-Typing - Text-1		2012-07-14 16:07:22.056000
	Edit pad (rev 789)		Mark:	cv309	XVal Session 57	1	XVal Session 57-Typing - Text-1		2012-07-14 16:07:22.284000
	Edit pad (rev 790)		Claudia	cv402	XVal Session 57	1	XVal Session 57-Typing - Text-1		2012-07-14 16:07:22.373000
	Edit pad (rev 791)		jeral	cv311	XVal Session 57	1	XVal Session 57-Typing - Text-1		2012-07-14 16:07:22.557000
	Edit pad (rev 792)		Mark:	cv309	XVal Session 57	1	XVal Session 57-Typing - Text-1		2012-07-14 16:07:22.785000
	Edit pad (rev 793)		jeral	cv311	XVal Session 57	1	XVal Session 57-Typing - Text-1		2012-07-14 16:07:23.055000
	Edit pad (rev 794)		Mark:	cv309	XVal Session 57	1	XVal Session 57-Typing - Text-1		2012-07-14 16:07:23.523000
	Edit pad (rev 795)		jeral	cv311	XVal Session 57	1	XVal Session 57-Typing - Text-1		2012-07-14 16:07:23.556000
	Edit pad (rev 796)		Claudia	cv402	XVal Session 57	1	XVal Session 57-Typing - Text-1		2012-07-14 16:07:23.648000
	Edit pad (rev 797)		Claudia	cv402	XVal Session 57	1	XVal Session 57-Typing - Text-1		2012-07-14 16:07:24.150000
	Edit pad (rev 798)		Mark:	cv309	XVal Session 57	1	XVal Session 57-Typing - Text-1		2012-07-14 16:07:24.221000
	Edit pad (rev 799)		jeral	cv311	XVal Session 57	1	XVal Session 57-Typing - Text-1		2012-07-14 16:07:24.590000
	Edit pad (rev 800)		Claudia	cv402	XVal Session 57	1	XVal Session 57-Typing - Text-1		2012-07-14 16:07:24.652000
	Edit pad (rev 801)		Mark:	cv309	XVal Session 57	1	XVal Session 57-Typing - Text-1		2012-07-14 16:07:24.721000
	Edit pad (rev 802)		jeral	cv311	XVal Session 57	1	XVal Session 57-Typing - Text-1		2012-07-14 16:07:25.090000
	Edit pad (rev 803)		Claudia	cv402	XVal Session 57	1	XVal Session 57-Typing - Text-1		2012-07-14 16:07:25.153000
	Edit pad (rev 804)		Mark:	cv309	XVal Session 57	1	XVal Session 57-Typing - Text-1		2012-07-14 16:07:25.220000
	Edit pad (rev 805)		Claudia	cv402	XVal Session 57	1	XVal Session 57-Typing - Text-1		2012-07-14 16:07:25.652000
	Edit pad (rev 806)		jeral	cv311	XVal Session 57	1	XVal Session 57-Typing - Text-1		2012-07-14 16:07:25.669000
	Edit pad (rev 807)		Mark:	cv309	XVal Session 57	1	XVal Session 57-Typing - Text-1		2012-07-14 16:07:25.749000
	Edit pad (rev 808)		Claudia	cv402	XVal Session 57	1	XVal Session 57-Typing - Text-1		2012-07-14 16:07:26.152000
	Edit pad (rev 809)		jeral	cv311	XVal Session 57	1	XVal Session 57-Typing - Text-1		2012-07-14 16:07:26.184000
	Edit pad (rev 810)		Mark:	cv309	XVal Session 57	1	XVal Session 57-Typing - Text-1		2012-07-14 16:07:26.265000
	Edit pad (rev 811)		Matt	cv310	XVal Session 57	1	XVal Session 57-Typing - Text-1		2012-07-14 16:07:26.454000
	Edit pad (rev 812)		Claudia	cv402	XVal Session 57	1	XVal Session 57-Typing - Text-1		2012-07-14 16:07:26.651000
	Edit pad (rev 813)		jeral	cv311	XVal Session 57	1	XVal Session 57-Typing - Text-1		2012-07-14 16:07:26.682000
	Edit pad (rev 814)		Mark:	cv309	XVal Session 57	1	XVal Session 57-Typing - Text-1		2012-07-14 16:07:26.875000
	Edit pad (rev 815)		Matt	cv310	XVal Session 57	1	XVal Session 57-Typing - Text-1		2012-07-14 16:07:26.952000
	Edit pad (rev 816)		Claudia	cv402	XVal Session 57	1	XVal Session 57-Typing - Text-1		2012-07-14 16:07:27.152000
	Edit pad (rev 817)		jeral	cv311	XVal Session 57	1	XVal Session 57-Typing - Text-1		2012-07-14 16:07:27.190000
	Edit pad (rev 818)		Mark:	cv309	XVal Session 57	1	XVal Session 57-Typing - Text-1		2012-07-14 16:07:27.418000
	Edit pad (rev 819)		Matt	cv310	XVal Session 57	1	XVal Session 57-Typing - Text-1		2012-07-14 16:07:27.452000
	Edit pad (rev 820)		Claudia	cv402	XVal Session 57	1	XVal Session 57-Typing - Text-1		2012-07-14 16:07:27.652000
	Edit pad (rev 821)		Mark:	cv309	XVal Session 57	1	XVal Session 57-Typing - Text-1		2012-07-14 16:07:27.825000
	Edit pad (rev 822)		Matt	cv310	XVal Session 57	1	XVal Session 57-Typing - Text-1		2012-07-14 16:07:27.957000
	Edit pad (rev 823)		jeral	cv311	XVal Session 57	1	XVal Session 57-Typing - Text-1		2012-07-14 16:07:27.977000
	Edit pad (rev 824)		Mark:	cv309	XVal Session 57	1	XVal Session 57-Typing - Text-1		2012-07-14 16:07:28.327000
	Edit pad (rev 825)		Claudia	cv402	XVal Session 57	1	XVal Session 57-Typing - Text-1		2012-07-14 16:07:28.458000
	Edit pad (rev 826)		Matt	cv310	XVal Session 57	1	XVal Session 57-Typing - Text-1		2012-07-14 16:07:28.460000
	Edit pad (rev 827)		jeral	cv311	XVal Session 57	1	XVal Session 57-Typing - Text-1		2012-07-14 16:07:28.489000
	Edit pad (rev 828)		Mark:	cv309	XVal Session 57	1	XVal Session 57-Typing - Text-1		2012-07-14 16:07:28.827000
	Edit pad (rev 829)		Claudia	cv402	XVal Session 57	1	XVal Session 57-Typing - Text-1		2012-07-14 16:07:28.959000
	Edit pad (rev 830)		jeral	cv311	XVal Session 57	1	XVal Session 57-Typing - Text-1		2012-07-14 16:07:29.004000
	Edit pad (rev 831)		Claudia	cv402	XVal Session 57	1	XVal Session 57-Typing - Text-1		2012-07-14 16:07:29.460000
	Edit pad (rev 832)		Matt	cv310	XVal Session 57	1	XVal Session 57-Typing - Text-1		2012-07-14 16:07:29.548000
	Edit pad (rev 833)		Mark:	cv309	XVal Session 57	1	XVal Session 57-Typing - Text-1		2012-07-14 16:07:29.575000
	Edit pad (rev 834)		Mark:	cv309	XVal Session 57	1	XVal Session 57-Typing - Text-1		2012-07-14 16:07:30.036000
	Edit pad (rev 835)		Matt	cv310	XVal Session 57	1	XVal Session 57-Typing - Text-1		2012-07-14 16:07:30.049000
	Edit pad (rev 836)		Mark:	cv309	XVal Session 57	1	XVal Session 57-Typing - Text-1		2012-07-14 16:07:30.538000
	Edit pad (rev 837)		Matt	cv310	XVal Session 57	1	XVal Session 57-Typing - Text-1		2012-07-14 16:07:30.550000
	Edit pad (rev 838)		jeral	cv311	XVal Session 57	1	XVal Session 57-Typing - Text-1		2012-07-14 16:07:30.580000
	Edit pad (rev 839)		Claudia	cv402	XVal Session 57	1	XVal Session 57-Typing - Text-1		2012-07-14 16:07:30.816000
	Edit pad (rev 840)		Mark:	cv309	XVal Session 57	1	XVal Session 57-Typing - Text-1		2012-07-14 16:07:31.038000
	Edit pad (rev 841)		Matt	cv310	XVal Session 57	1	XVal Session 57-Typing - Text-1		2012-07-14 16:07:31.050000
	Edit pad (rev 842)		jeral	cv311	XVal Session 57	1	XVal Session 57-Typing - Text-1		2012-07-14 16:07:31.077000
	Edit pad (rev 843)		Claudia	cv402	XVal Session 57	1	XVal Session 57-Typing - Text-1		2012-07-14 16:07:31.317000
	Edit pad (rev 844)		Matt	cv310	XVal Session 57	1	XVal Session 57-Typing - Text-1		2012-07-14 16:07:31.552000
	Edit pad (rev 845)		Claudia	cv402	XVal Session 57	1	XVal Session 57-Typing - Text-1		2012-07-14 16:07:31.816000
	Edit pad (rev 846)		Mark:	cv309	XVal Session 57	1	XVal Session 57-Typing - Text-1		2012-07-14 16:07:31.884000
	Edit pad (rev 847)		Mark:	cv309	XVal Session 57	1	XVal Session 57-Typing - Text-1		2012-07-14 16:07:32.385000
	Edit pad (rev 848)		Claudia	cv402	XVal Session 57	1	XVal Session 57-Typing - Text-1		2012-07-14 16:07:32.762000
	Edit pad (rev 849)		Mark:	cv309	XVal Session 57	1	XVal Session 57-Typing - Text-1		2012-07-14 16:07:32.883000
	Edit pad (rev 850)		Claudia	cv402	XVal Session 57	1	XVal Session 57-Typing - Text-1		2012-07-14 16:07:33.261000
	Edit pad (rev 851)		Matt	cv310	XVal Session 57	1	XVal Session 57-Typing - Text-1		2012-07-14 16:07:33.302000
	Edit pad (rev 852)		Mark:	cv309	XVal Session 57	1	XVal Session 57-Typing - Text-1		2012-07-14 16:07:33.383000
	Edit pad (rev 853)		Claudia	cv402	XVal Session 57	1	XVal Session 57-Typing - Text-1		2012-07-14 16:07:33.762000
	Edit pad (rev 854)		Matt	cv310	XVal Session 57	1	XVal Session 57-Typing - Text-1		2012-07-14 16:07:33.804000
	Edit pad (rev 855)		Mark:	cv309	XVal Session 57	1	XVal Session 57-Typing - Text-1		2012-07-14 16:07:33.882000
	Edit pad (rev 856)		jeral	cv311	XVal Session 57	1	XVal Session 57-Typing - Text-1		2012-07-14 16:07:33.884000
	Edit pad (rev 857)		Claudia	cv402	XVal Session 57	1	XVal Session 57-Typing - Text-1		2012-07-14 16:07:34.261000
	Edit pad (rev 858)		Matt	cv310	XVal Session 57	1	XVal Session 57-Typing - Text-1		2012-07-14 16:07:34.305000
	Edit pad (rev 859)		Mark:	cv309	XVal Session 57	1	XVal Session 57-Typing - Text-1		2012-07-14 16:07:34.383000
	Edit pad (rev 860)		jeral	cv311	XVal Session 57	1	XVal Session 57-Typing - Text-1		2012-07-14 16:07:34.385000
	Edit pad (rev 861)		Matt	cv310	XVal Session 57	1	XVal Session 57-Typing - Text-1		2012-07-14 16:07:34.805000
	Edit pad (rev 862)		jeral	cv311	XVal Session 57	1	XVal Session 57-Typing - Text-1		2012-07-14 16:07:34.885000
	Edit pad (rev 863)		Mark:	cv309	XVal Session 57	1	XVal Session 57-Typing - Text-1		2012-07-14 16:07:34.899000
	Edit pad (rev 864)		Matt	cv310	XVal Session 57	1	XVal Session 57-Typing - Text-1		2012-07-14 16:07:35.306000
	Edit pad (rev 865)		Mark:	cv309	XVal Session 57	1	XVal Session 57-Typing - Text-1		2012-07-14 16:07:35.395000
	Edit pad (rev 866)		Claudia	cv402	XVal Session 57	1	XVal Session 57-Typing - Text-1		2012-07-14 16:07:35.531000
	Edit pad (rev 867)		Matt	cv310	XVal Session 57	1	XVal Session 57-Typing - Text-1		2012-07-14 16:07:35.807000
	Edit pad (rev 868)		jeral	cv311	XVal Session 57	1	XVal Session 57-Typing - Text-1		2012-07-14 16:07:35.852000
	Edit pad (rev 869)		Mark:	cv309	XVal Session 57	1	XVal Session 57-Typing - Text-1		2012-07-14 16:07:35.900000
	Edit pad (rev 870)		Matt	cv310	XVal Session 57	1	XVal Session 57-Typing - Text-1		2012-07-14 16:07:36.308000
	Edit pad (rev 871)		jeral	cv311	XVal Session 57	1	XVal Session 57-Typing - Text-1		2012-07-14 16:07:36.355000
	Edit pad (rev 872)		Mark:	cv309	XVal Session 57	1	XVal Session 57-Typing - Text-1		2012-07-14 16:07:36.401000
	Edit pad (rev 873)		Claudia	cv402	XVal Session 57	1	XVal Session 57-Typing - Text-1		2012-07-14 16:07:36.421000
	Edit pad (rev 874)		Matt	cv310	XVal Session 57	1	XVal Session 57-Typing - Text-1		2012-07-14 16:07:36.807000
	Edit pad (rev 875)		jeral	cv311	XVal Session 57	1	XVal Session 57-Typing - Text-1		2012-07-14 16:07:36.857000
	Edit pad (rev 876)		Mark:	cv309	XVal Session 57	1	XVal Session 57-Typing - Text-1		2012-07-14 16:07:36.901000
	Edit pad (rev 877)		Claudia	cv402	XVal Session 57	1	XVal Session 57-Typing - Text-1		2012-07-14 16:07:37.042000
	Edit pad (rev 878)		Matt	cv310	XVal Session 57	1	XVal Session 57-Typing - Text-1		2012-07-14 16:07:37.310000
	Edit pad (rev 879)		jeral	cv311	XVal Session 57	1	XVal Session 57-Typing - Text-1		2012-07-14 16:07:37.362000
	Edit pad (rev 880)		Mark:	cv309	XVal Session 57	1	XVal Session 57-Typing - Text-1		2012-07-14 16:07:37.400000
	Edit pad (rev 881)		Matt	cv310	XVal Session 57	1	XVal Session 57-Typing - Text-1		2012-07-14 16:07:37.811000
	Edit pad (rev 882)		Claudia	cv402	XVal Session 57	1	XVal Session 57-Typing - Text-1		2012-07-14 16:07:37.813000
	Edit pad (rev 883)		jeral	cv311	XVal Session 57	1	XVal Session 57-Typing - Text-1		2012-07-14 16:07:37.866000
	Edit pad (rev 884)		Mark:	cv309	XVal Session 57	1	XVal Session 57-Typing - Text-1		2012-07-14 16:07:37.918000
	Edit pad (rev 885)		Matt	cv310	XVal Session 57	1	XVal Session 57-Typing - Text-1		2012-07-14 16:07:38.310000
	Edit pad (rev 886)		Claudia	cv402	XVal Session 57	1	XVal Session 57-Typing - Text-1		2012-07-14 16:07:38.312000
	Edit pad (rev 887)		jeral	cv311	XVal Session 57	1	XVal Session 57-Typing - Text-1		2012-07-14 16:07:38.370000
	Edit pad (rev 888)		Mark:	cv309	XVal Session 57	1	XVal Session 57-Typing - Text-1		2012-07-14 16:07:38.430000
	Edit pad (rev 889)		Claudia	cv402	XVal Session 57	1	XVal Session 57-Typing - Text-1		2012-07-14 16:07:38.811000
	Edit pad (rev 890)		jeral	cv311	XVal Session 57	1	XVal Session 57-Typing - Text-1		2012-07-14 16:07:38.871000
	Edit pad (rev 891)		Mark:	cv309	XVal Session 57	1	XVal Session 57-Typing - Text-1		2012-07-14 16:07:38.947000
	Edit pad (rev 892)		Claudia	cv402	XVal Session 57	1	XVal Session 57-Typing - Text-1		2012-07-14 16:07:39.312000
	Edit pad (rev 893)		Matt	cv310	XVal Session 57	1	XVal Session 57-Typing - Text-1		2012-07-14 16:07:39.337000
	Edit pad (rev 894)		jeral	cv311	XVal Session 57	1	XVal Session 57-Typing - Text-1		2012-07-14 16:07:39.372000
	Edit pad (rev 895)		Mark:	cv309	XVal Session 57	1	XVal Session 57-Typing - Text-1		2012-07-14 16:07:39.447000
	Edit pad (rev 896)		Claudia	cv402	XVal Session 57	1	XVal Session 57-Typing - Text-1		2012-07-14 16:07:39.811000
	Edit pad (rev 897)		Matt	cv310	XVal Session 57	1	XVal Session 57-Typing - Text-1		2012-07-14 16:07:39.841000
	Edit pad (rev 898)		jeral	cv311	XVal Session 57	1	XVal Session 57-Typing - Text-1		2012-07-14 16:07:39.871000
	Edit pad (rev 899)		Mark:	cv309	XVal Session 57	1	XVal Session 57-Typing - Text-1		2012-07-14 16:07:39.946000
	Edit pad (rev 900)		Matt	cv310	XVal Session 57	1	XVal Session 57-Typing - Text-1		2012-07-14 16:07:40.340000
	Edit pad (rev 901)		jeral	cv311	XVal Session 57	1	XVal Session 57-Typing - Text-1		2012-07-14 16:07:40.375000
	Edit pad (rev 902)		Mark:	cv309	XVal Session 57	1	XVal Session 57-Typing - Text-1		2012-07-14 16:07:40.449000
	Edit pad (rev 903)		Matt	cv310	XVal Session 57	1	XVal Session 57-Typing - Text-1		2012-07-14 16:07:40.839000
	Edit pad (rev 904)		Mark:	cv309	XVal Session 57	1	XVal Session 57-Typing - Text-1		2012-07-14 16:07:40.948000
	Edit pad (rev 905)		Claudia	cv402	XVal Session 57	1	XVal Session 57-Typing - Text-1		2012-07-14 16:07:41.065000
	Edit pad (rev 906)		jeral	cv311	XVal Session 57	1	XVal Session 57-Typing - Text-1		2012-07-14 16:07:41.108000
	Edit pad (rev 907)		Matt	cv310	XVal Session 57	1	XVal Session 57-Typing - Text-1		2012-07-14 16:07:41.342000
	Edit pad (rev 908)		Mark:	cv309	XVal Session 57	1	XVal Session 57-Typing - Text-1		2012-07-14 16:07:41.449000
	Edit pad (rev 909)		Claudia	cv402	XVal Session 57	1	XVal Session 57-Typing - Text-1		2012-07-14 16:07:41.566000
	Edit pad (rev 910)		jeral	cv311	XVal Session 57	1	XVal Session 57-Typing - Text-1		2012-07-14 16:07:41.608000
	Edit pad (rev 911)		Matt	cv310	XVal Session 57	1	XVal Session 57-Typing - Text-1		2012-07-14 16:07:41.846000
	Edit pad (rev 912)		Mark:	cv309	XVal Session 57	1	XVal Session 57-Typing - Text-1		2012-07-14 16:07:41.963000
	Edit pad (rev 913)		Claudia	cv402	XVal Session 57	1	XVal Session 57-Typing - Text-1		2012-07-14 16:07:42.088000
	Edit pad (rev 914)		jeral	cv311	XVal Session 57	1	XVal Session 57-Typing - Text-1		2012-07-14 16:07:42.110000
	Edit pad (rev 915)		Matt	cv310	XVal Session 57	1	XVal Session 57-Typing - Text-1		2012-07-14 16:07:42.379000
	Edit pad (rev 916)		jeral	cv311	XVal Session 57	1	XVal Session 57-Typing - Text-1		2012-07-14 16:07:42.613000
	Edit pad (rev 917)		Mark:	cv309	XVal Session 57	1	XVal Session 57-Typing - Text-1		2012-07-14 16:07:42.672000
	Edit pad (rev 918)		Matt	cv310	XVal Session 57	1	XVal Session 57-Typing - Text-1		2012-07-14 16:07:42.879000
	Edit pad (rev 919)		Mark:	cv309	XVal Session 57	1	XVal Session 57-Typing - Text-1		2012-07-14 16:07:43.188000
	Edit pad (rev 920)		Claudia	cv402	XVal Session 57	1	XVal Session 57-Typing - Text-1		2012-07-14 16:07:43.235000
	Edit pad (rev 921)		Matt	cv310	XVal Session 57	1	XVal Session 57-Typing - Text-1		2012-07-14 16:07:43.380000
	Edit pad (rev 922)		Mark:	cv309	XVal Session 57	1	XVal Session 57-Typing - Text-1		2012-07-14 16:07:43.672000
	Edit pad (rev 923)		Matt	cv310	XVal Session 57	1	XVal Session 57-Typing - Text-1		2012-07-14 16:07:43.879000
	Edit pad (rev 924)		Claudia	cv402	XVal Session 57	1	XVal Session 57-Typing - Text-1		2012-07-14 16:07:43.886000
	Edit pad (rev 925)		Mark:	cv309	XVal Session 57	1	XVal Session 57-Typing - Text-1		2012-07-14 16:07:44.172000
	Edit pad (rev 926)		Matt	cv310	XVal Session 57	1	XVal Session 57-Typing - Text-1		2012-07-14 16:07:44.379000
	Edit pad (rev 927)		Mark:	cv309	XVal Session 57	1	XVal Session 57-Typing - Text-1		2012-07-14 16:07:44.672000
	Edit pad (rev 928)		Claudia	cv402	XVal Session 57	1	XVal Session 57-Typing - Text-1		2012-07-14 16:07:44.749000
	Edit pad (rev 929)		Matt	cv310	XVal Session 57	1	XVal Session 57-Typing - Text-1		2012-07-14 16:07:45.054000
	Edit pad (rev 930)		Claudia	cv402	XVal Session 57	1	XVal Session 57-Typing - Text-1		2012-07-14 16:07:45.249000
	Edit pad (rev 931)		Mark:	cv309	XVal Session 57	1	XVal Session 57-Typing - Text-1		2012-07-14 16:07:45.260000
	Edit pad (rev 932)		Matt	cv310	XVal Session 57	1	XVal Session 57-Typing - Text-1		2012-07-14 16:07:45.554000
	Edit pad (rev 933)		Claudia	cv402	XVal Session 57	1	XVal Session 57-Typing - Text-1		2012-07-14 16:07:45.751000
	Edit pad (rev 934)		Mark:	cv309	XVal Session 57	1	XVal Session 57-Typing - Text-1		2012-07-14 16:07:45.760000
	Edit pad (rev 935)		Matt	cv310	XVal Session 57	1	XVal Session 57-Typing - Text-1		2012-07-14 16:07:46.066000
	Edit pad (rev 936)		jeral	cv311	XVal Session 57	1	XVal Session 57-Typing - Text-1		2012-07-14 16:07:46.125000
	Edit pad (rev 937)		Mark:	cv309	XVal Session 57	1	XVal Session 57-Typing - Text-1		2012-07-14 16:07:46.260000
	Edit pad (rev 938)		Matt	cv310	XVal Session 57	1	XVal Session 57-Typing - Text-1		2012-07-14 16:07:46.588000
	Edit pad (rev 939)		jeral	cv311	XVal Session 57	1	XVal Session 57-Typing - Text-1		2012-07-14 16:07:46.628000
	Edit pad (rev 940)		Claudia	cv402	XVal Session 57	1	XVal Session 57-Typing - Text-1		2012-07-14 16:07:46.656000
	Edit pad (rev 941)		Mark:	cv309	XVal Session 57	1	XVal Session 57-Typing - Text-1		2012-07-14 16:07:46.758000
	Edit pad (rev 942)		Matt	cv310	XVal Session 57	1	XVal Session 57-Typing - Text-1		2012-07-14 16:07:47.066000
	Edit pad (rev 943)		jeral	cv311	XVal Session 57	1	XVal Session 57-Typing - Text-1		2012-07-14 16:07:47.130000
	Edit pad (rev 944)		Mark:	cv309	XVal Session 57	1	XVal Session 57-Typing - Text-1		2012-07-14 16:07:47.261000
	Edit pad (rev 945)		Claudia	cv402	XVal Session 57	1	XVal Session 57-Typing - Text-1		2012-07-14 16:07:47.359000
	Edit pad (rev 946)		Matt	cv310	XVal Session 57	1	XVal Session 57-Typing - Text-1		2012-07-14 16:07:47.568000
	Edit pad (rev 947)		jeral	cv311	XVal Session 57	1	XVal Session 57-Typing - Text-1		2012-07-14 16:07:47.631000
	Edit pad (rev 948)		Mark:	cv309	XVal Session 57	1	XVal Session 57-Typing - Text-1		2012-07-14 16:07:47.762000
	Edit pad (rev 949)		Claudia	cv402	XVal Session 57	1	XVal Session 57-Typing - Text-1		2012-07-14 16:07:47.859000
	Edit pad (rev 950)		Matt	cv310	XVal Session 57	1	XVal Session 57-Typing - Text-1		2012-07-14 16:07:48.070000
	Edit pad (rev 951)		jeral	cv311	XVal Session 57	1	XVal Session 57-Typing - Text-1		2012-07-14 16:07:48.137000
	Edit pad (rev 952)		Claudia	cv402	XVal Session 57	1	XVal Session 57-Typing - Text-1		2012-07-14 16:07:48.362000
	Edit pad (rev 953)		Matt	cv310	XVal Session 57	1	XVal Session 57-Typing - Text-1		2012-07-14 16:07:48.571000
	Edit pad (rev 954)		jeral	cv311	XVal Session 57	1	XVal Session 57-Typing - Text-1		2012-07-14 16:07:48.635000
	Edit pad (rev 955)		Claudia	cv402	XVal Session 57	1	XVal Session 57-Typing - Text-1		2012-07-14 16:07:48.864000
	Edit pad (rev 956)		Matt	cv310	XVal Session 57	1	XVal Session 57-Typing - Text-1		2012-07-14 16:07:49.070000
	Edit pad (rev 957)		jeral	cv311	XVal Session 57	1	XVal Session 57-Typing - Text-1		2012-07-14 16:07:49.135000
	Edit pad (rev 958)		Claudia	cv402	XVal Session 57	1	XVal Session 57-Typing - Text-1		2012-07-14 16:07:49.362000
	Edit pad (rev 959)		Matt	cv310	XVal Session 57	1	XVal Session 57-Typing - Text-1		2012-07-14 16:07:49.571000
	Edit pad (rev 960)		jeral	cv311	XVal Session 57	1	XVal Session 57-Typing - Text-1		2012-07-14 16:07:49.635000
	Edit pad (rev 961)		Mark:	cv309	XVal Session 57	1	XVal Session 57-Typing - Text-1		2012-07-14 16:07:49.820000
	Edit pad (rev 962)		jeral	cv311	XVal Session 57	1	XVal Session 57-Typing - Text-1		2012-07-14 16:07:50.137000
	Edit pad (rev 963)		Claudia	cv402	XVal Session 57	1	XVal Session 57-Typing - Text-1		2012-07-14 16:07:50.419000
	Edit pad (rev 964)		Matt	cv310	XVal Session 57	1	XVal Session 57-Typing - Text-1		2012-07-14 16:07:50.440000
	Edit pad (rev 965)		jeral	cv311	XVal Session 57	1	XVal Session 57-Typing - Text-1		2012-07-14 16:07:50.637000
	Edit pad (rev 966)		Mark:	cv309	XVal Session 57	1	XVal Session 57-Typing - Text-1		2012-07-14 16:07:50.671000
	Edit pad (rev 967)		Matt	cv310	XVal Session 57	1	XVal Session 57-Typing - Text-1		2012-07-14 16:07:50.939000
	Edit pad (rev 968)		Claudia	cv402	XVal Session 57	1	XVal Session 57-Typing - Text-1		2012-07-14 16:07:51.141000
	Edit pad (rev 969)		Mark:	cv309	XVal Session 57	1	XVal Session 57-Typing - Text-1		2012-07-14 16:07:51.181000
	Edit pad (rev 970)		Matt	cv310	XVal Session 57	1	XVal Session 57-Typing - Text-1		2012-07-14 16:07:51.439000
	Edit pad (rev 971)		Claudia	cv402	XVal Session 57	1	XVal Session 57-Typing - Text-1		2012-07-14 16:07:51.640000
	Edit pad (rev 972)		jeral	cv311	XVal Session 57	1	XVal Session 57-Typing - Text-1		2012-07-14 16:07:51.748000
	Edit pad (rev 973)		Mark:	cv309	XVal Session 57	1	XVal Session 57-Typing - Text-1		2012-07-14 16:07:51.938000
	Edit pad (rev 974)		Matt	cv310	XVal Session 57	1	XVal Session 57-Typing - Text-1		2012-07-14 16:07:51.939000
	Edit pad (rev 975)		Claudia	cv402	XVal Session 57	1	XVal Session 57-Typing - Text-1		2012-07-14 16:07:52.139000
	Edit pad (rev 976)		jeral	cv311	XVal Session 57	1	XVal Session 57-Typing - Text-1		2012-07-14 16:07:52.256000
	Edit pad (rev 977)		Mark:	cv309	XVal Session 57	1	XVal Session 57-Typing - Text-1		2012-07-14 16:07:52.438000
	Edit pad (rev 978)		Matt	cv310	XVal Session 57	1	XVal Session 57-Typing - Text-1		2012-07-14 16:07:52.440000
	Edit pad (rev 979)		jeral	cv311	XVal Session 57	1	XVal Session 57-Typing - Text-1		2012-07-14 16:07:52.757000
	Edit pad (rev 980)		Claudia	cv402	XVal Session 57	1	XVal Session 57-Typing - Text-1		2012-07-14 16:07:52.909000
	Edit pad (rev 981)		Mark:	cv309	XVal Session 57	1	XVal Session 57-Typing - Text-1		2012-07-14 16:07:52.936000
	Edit pad (rev 982)		Matt	cv310	XVal Session 57	1	XVal Session 57-Typing - Text-1		2012-07-14 16:07:52.940000
	Edit pad (rev 983)		jeral	cv311	XVal Session 57	1	XVal Session 57-Typing - Text-1		2012-07-14 16:07:53.258000
	Edit pad (rev 984)		Matt	cv310	XVal Session 57	1	XVal Session 57-Typing - Text-1		2012-07-14 16:07:53.440000
	Edit pad (rev 985)		Mark:	cv309	XVal Session 57	1	XVal Session 57-Typing - Text-1		2012-07-14 16:07:53.442000
	Edit pad (rev 986)		Claudia	cv402	XVal Session 57	1	XVal Session 57-Typing - Text-1		2012-07-14 16:07:53.459000
	Edit pad (rev 987)		jeral	cv311	XVal Session 57	1	XVal Session 57-Typing - Text-1		2012-07-14 16:07:53.758000
	Edit pad (rev 988)		Mark:	cv309	XVal Session 57	1	XVal Session 57-Typing - Text-1		2012-07-14 16:07:53.941000
	Edit pad (rev 989)		Matt	cv310	XVal Session 57	1	XVal Session 57-Typing - Text-1		2012-07-14 16:07:54.284000
	Edit pad (rev 990)		Claudia	cv402	XVal Session 57	1	XVal Session 57-Typing - Text-1		2012-07-14 16:07:54.288000
	Edit pad (rev 991)		Mark:	cv309	XVal Session 57	1	XVal Session 57-Typing - Text-1		2012-07-14 16:07:54.441000
	Edit pad (rev 992)		jeral	cv311	XVal Session 57	1	XVal Session 57-Typing - Text-1		2012-07-14 16:07:54.744000
	Edit pad (rev 993)		Claudia	cv402	XVal Session 57	1	XVal Session 57-Typing - Text-1		2012-07-14 16:07:54.795000
	Edit pad (rev 994)		Claudia	cv402	XVal Session 57	1	XVal Session 57-Typing - Text-1		2012-07-14 16:07:55.296000
	Edit pad (rev 995)		jeral	cv311	XVal Session 57	1	XVal Session 57-Typing - Text-1		2012-07-14 16:07:55.323000
	Edit pad (rev 996)		jeral	cv311	XVal Session 57	1	XVal Session 57-Typing - Text-1		2012-07-14 16:07:55.747000
	Edit pad (rev 997)		Claudia	cv402	XVal Session 57	1	XVal Session 57-Typing - Text-1		2012-07-14 16:07:55.796000
	Edit pad (rev 998)		Matt	cv310	XVal Session 57	1	XVal Session 57-Typing - Text-1		2012-07-14 16:07:55.940000
	Edit pad (rev 999)		jeral	cv311	XVal Session 57	1	XVal Session 57-Typing - Text-1		2012-07-14 16:07:56.297000
	Edit pad (rev 1000)		Claudia	cv402	XVal Session 57	1	XVal Session 57-Typing - Text-1		2012-07-14 16:07:56.298000
	Edit pad (rev 1001)		Mark:	cv309	XVal Session 57	1	XVal Session 57-Typing - Text-1		2012-07-14 16:07:56.305000
	Edit pad (rev 1002)		jeral	cv311	XVal Session 57	1	XVal Session 57-Typing - Text-1		2012-07-14 16:07:56.749000
	Edit pad (rev 1003)		Claudia	cv402	XVal Session 57	1	XVal Session 57-Typing - Text-1		2012-07-14 16:07:56.796000
	Edit pad (rev 1004)		Matt	cv310	XVal Session 57	1	XVal Session 57-Typing - Text-1		2012-07-14 16:07:56.808000
	Edit pad (rev 1005)		Mark:	cv309	XVal Session 57	1	XVal Session 57-Typing - Text-1		2012-07-14 16:07:56.823000
	Edit pad (rev 1006)		jeral	cv311	XVal Session 57	1	XVal Session 57-Typing - Text-1		2012-07-14 16:07:57.248000
	Edit pad (rev 1007)		Matt	cv310	XVal Session 57	1	XVal Session 57-Typing - Text-1		2012-07-14 16:07:57.309000
	Edit pad (rev 1008)		Mark:	cv309	XVal Session 57	1	XVal Session 57-Typing - Text-1		2012-07-14 16:07:57.332000
	Edit pad (rev 1009)		jeral	cv311	XVal Session 57	1	XVal Session 57-Typing - Text-1		2012-07-14 16:07:57.748000
	Edit pad (rev 1010)		Matt	cv310	XVal Session 57	1	XVal Session 57-Typing - Text-1		2012-07-14 16:07:57.812000
	Edit pad (rev 1011)		Mark:	cv309	XVal Session 57	1	XVal Session 57-Typing - Text-1		2012-07-14 16:07:57.831000
	Edit pad (rev 1012)		Claudia	cv402	XVal Session 57	1	XVal Session 57-Typing - Text-1		2012-07-14 16:07:57.940000
	Edit pad (rev 1013)		Matt	cv310	XVal Session 57	1	XVal Session 57-Typing - Text-1		2012-07-14 16:07:58.313000
	Edit pad (rev 1014)		Mark:	cv309	XVal Session 57	1	XVal Session 57-Typing - Text-1		2012-07-14 16:07:58.335000
	Edit pad (rev 1015)		Matt	cv310	XVal Session 57	1	XVal Session 57-Typing - Text-1		2012-07-14 16:07:58.818000
	Edit pad (rev 1016)		Mark:	cv309	XVal Session 57	1	XVal Session 57-Typing - Text-1		2012-07-14 16:07:58.836000
	Edit pad (rev 1017)		jeral	cv311	XVal Session 57	1	XVal Session 57-Typing - Text-1		2012-07-14 16:07:59.035000
	Edit pad (rev 1018)		Matt	cv310	XVal Session 57	1	XVal Session 57-Typing - Text-1		2012-07-14 16:07:59.317000
	Edit pad (rev 1019)		Mark:	cv309	XVal Session 57	1	XVal Session 57-Typing - Text-1		2012-07-14 16:07:59.342000
	Edit pad (rev 1020)		Claudia	cv402	XVal Session 57	1	XVal Session 57-Typing - Text-1		2012-07-14 16:07:59.355000
	Edit pad (rev 1021)		jeral	cv311	XVal Session 57	1	XVal Session 57-Typing - Text-1		2012-07-14 16:07:59.544000
	Edit pad (rev 1022)		Matt	cv310	XVal Session 57	1	XVal Session 57-Typing - Text-1		2012-07-14 16:07:59.817000
	Edit pad (rev 1023)		Mark:	cv309	XVal Session 57	1	XVal Session 57-Typing - Text-1		2012-07-14 16:07:59.842000
	Edit pad (rev 1024)		jeral	cv311	XVal Session 57	1	XVal Session 57-Typing - Text-1		2012-07-14 16:08:00.043000
	Edit pad (rev 1025)		Matt	cv310	XVal Session 57	1	XVal Session 57-Typing - Text-1		2012-07-14 16:08:00.319000
	Edit pad (rev 1026)		Claudia	cv402	XVal Session 57	1	XVal Session 57-Typing - Text-1		2012-07-14 16:08:00.327000
	Edit pad (rev 1027)		jeral	cv311	XVal Session 57	1	XVal Session 57-Typing - Text-1		2012-07-14 16:08:00.543000
	Edit pad (rev 1028)		Mark:	cv309	XVal Session 57	1	XVal Session 57-Typing - Text-1		2012-07-14 16:08:00.569000
	Edit pad (rev 1029)		Matt	cv310	XVal Session 57	1	XVal Session 57-Typing - Text-1		2012-07-14 16:08:00.818000
	Edit pad (rev 1030)		Claudia	cv402	XVal Session 57	1	XVal Session 57-Typing - Text-1		2012-07-14 16:08:00.827000
	Edit pad (rev 1031)		jeral	cv311	XVal Session 57	1	XVal Session 57-Typing - Text-1		2012-07-14 16:08:01.042000
	Edit pad (rev 1032)		Mark:	cv309	XVal Session 57	1	XVal Session 57-Typing - Text-1		2012-07-14 16:08:01.071000
	Edit pad (rev 1033)		Claudia	cv402	XVal Session 57	1	XVal Session 57-Typing - Text-1		2012-07-14 16:08:01.335000
	Edit pad (rev 1034)		Mark:	cv309	XVal Session 57	1	XVal Session 57-Typing - Text-1		2012-07-14 16:08:01.573000
	Edit pad (rev 1035)		Claudia	cv402	XVal Session 57	1	XVal Session 57-Typing - Text-1		2012-07-14 16:08:02.064000
	Edit pad (rev 1036)		Mark:	cv309	XVal Session 57	1	XVal Session 57-Typing - Text-1		2012-07-14 16:08:02.074000
	Edit pad (rev 1037)		jeral	cv311	XVal Session 57	1	XVal Session 57-Typing - Text-1		2012-07-14 16:08:02.139000
	Edit pad (rev 1038)		Mark:	cv309	XVal Session 57	1	XVal Session 57-Typing - Text-1		2012-07-14 16:08:02.572000
	Edit pad (rev 1039)		jeral	cv311	XVal Session 57	1	XVal Session 57-Typing - Text-1		2012-07-14 16:08:02.637000
	Edit pad (rev 1040)		Claudia	cv402	XVal Session 57	1	XVal Session 57-Typing - Text-1		2012-07-14 16:08:02.794000
	Edit pad (rev 1041)		Mark:	cv309	XVal Session 57	1	XVal Session 57-Typing - Text-1		2012-07-14 16:08:03.074000
	Edit pad (rev 1042)		jeral	cv311	XVal Session 57	1	XVal Session 57-Typing - Text-1		2012-07-14 16:08:03.148000
	Edit pad (rev 1043)		Claudia	cv402	XVal Session 57	1	XVal Session 57-Typing - Text-1		2012-07-14 16:08:03.433000
	Edit pad (rev 1044)		Mark:	cv309	XVal Session 57	1	XVal Session 57-Typing - Text-1		2012-07-14 16:08:03.573000
	Edit pad (rev 1045)		jeral	cv311	XVal Session 57	1	XVal Session 57-Typing - Text-1		2012-07-14 16:08:03.647000
	Edit pad (rev 1046)		Claudia	cv402	XVal Session 57	1	XVal Session 57-Typing - Text-1		2012-07-14 16:08:03.936000
	Edit pad (rev 1047)		Mark:	cv309	XVal Session 57	1	XVal Session 57-Typing - Text-1		2012-07-14 16:08:04.072000
	Edit pad (rev 1048)		jeral	cv311	XVal Session 57	1	XVal Session 57-Typing - Text-1		2012-07-14 16:08:04.181000
	Edit pad (rev 1049)		Claudia	cv402	XVal Session 57	1	XVal Session 57-Typing - Text-1		2012-07-14 16:08:04.435000
	Edit pad (rev 1050)		Mark:	cv309	XVal Session 57	1	XVal Session 57-Typing - Text-1		2012-07-14 16:08:04.622000
	Edit pad (rev 1051)		jeral	cv311	XVal Session 57	1	XVal Session 57-Typing - Text-1		2012-07-14 16:08:04.718000
	Edit pad (rev 1052)		Claudia	cv402	XVal Session 57	1	XVal Session 57-Typing - Text-1		2012-07-14 16:08:04.936000
	Edit pad (rev 1053)		Mark:	cv309	XVal Session 57	1	XVal Session 57-Typing - Text-1		2012-07-14 16:08:05.166000
	Edit pad (rev 1054)		jeral	cv311	XVal Session 57	1	XVal Session 57-Typing - Text-1		2012-07-14 16:08:05.220000
	Edit pad (rev 1055)		Claudia	cv402	XVal Session 57	1	XVal Session 57-Typing - Text-1		2012-07-14 16:08:05.476000
	Edit pad (rev 1056)		Mark:	cv309	XVal Session 57	1	XVal Session 57-Typing - Text-1		2012-07-14 16:08:05.794000
	Edit pad (rev 1057)		Claudia	cv402	XVal Session 57	1	XVal Session 57-Typing - Text-1		2012-07-14 16:08:05.976000
	Edit pad (rev 1058)		jeral	cv311	XVal Session 57	1	XVal Session 57-Typing - Text-1		2012-07-14 16:08:06.058000
	Edit pad (rev 1059)		Mark:	cv309	XVal Session 57	1	XVal Session 57-Typing - Text-1		2012-07-14 16:08:06.296000
	Edit pad (rev 1060)		jeral	cv311	XVal Session 57	1	XVal Session 57-Typing - Text-1		2012-07-14 16:08:06.560000
	Edit pad (rev 1061)		Mark:	cv309	XVal Session 57	1	XVal Session 57-Typing - Text-1		2012-07-14 16:08:06.794000
	Edit pad (rev 1062)		jeral	cv311	XVal Session 57	1	XVal Session 57-Typing - Text-1		2012-07-14 16:08:07.060000
	Edit pad (rev 1063)		Mark:	cv309	XVal Session 57	1	XVal Session 57-Typing - Text-1		2012-07-14 16:08:07.293000
	Edit pad (rev 1064)		Claudia	cv402	XVal Session 57	1	XVal Session 57-Typing - Text-1		2012-07-14 16:08:07.523000
	Edit pad (rev 1065)		jeral	cv311	XVal Session 57	1	XVal Session 57-Typing - Text-1		2012-07-14 16:08:07.566000
	Edit pad (rev 1066)		Mark:	cv309	XVal Session 57	1	XVal Session 57-Typing - Text-1		2012-07-14 16:08:07.795000
	Edit pad (rev 1067)		Claudia	cv402	XVal Session 57	1	XVal Session 57-Typing - Text-1		2012-07-14 16:08:08.023000
	Edit pad (rev 1068)		jeral	cv311	XVal Session 57	1	XVal Session 57-Typing - Text-1		2012-07-14 16:08:08.069000
	Edit pad (rev 1069)		Mark:	cv309	XVal Session 57	1	XVal Session 57-Typing - Text-1		2012-07-14 16:08:08.296000
	Edit pad (rev 1070)		Claudia	cv402	XVal Session 57	1	XVal Session 57-Typing - Text-1		2012-07-14 16:08:08.524000
	Edit pad (rev 1071)		jeral	cv311	XVal Session 57	1	XVal Session 57-Typing - Text-1		2012-07-14 16:08:08.707000
	Edit pad (rev 1072)		Mark:	cv309	XVal Session 57	1	XVal Session 57-Typing - Text-1		2012-07-14 16:08:08.803000
	Edit pad (rev 1073)		jeral	cv311	XVal Session 57	1	XVal Session 57-Typing - Text-1		2012-07-14 16:08:09.207000
	Edit pad (rev 1074)		Mark:	cv309	XVal Session 57	1	XVal Session 57-Typing - Text-1		2012-07-14 16:08:09.306000
	Edit pad (rev 1075)		Claudia	cv402	XVal Session 57	1	XVal Session 57-Typing - Text-1		2012-07-14 16:08:09.480000
	Edit pad (rev 1076)		Matt	cv310	XVal Session 57	1	XVal Session 57-Typing - Text-1		2012-07-14 16:08:09.495000
	Edit pad (rev 1077)		jeral	cv311	XVal Session 57	1	XVal Session 57-Typing - Text-1		2012-07-14 16:08:09.705000
	Edit pad (rev 1078)		Mark:	cv309	XVal Session 57	1	XVal Session 57-Typing - Text-1		2012-07-14 16:08:09.804000
	Edit pad (rev 1079)		Claudia	cv402	XVal Session 57	1	XVal Session 57-Typing - Text-1		2012-07-14 16:08:09.983000
	Edit pad (rev 1080)		jeral	cv311	XVal Session 57	1	XVal Session 57-Typing - Text-1		2012-07-14 16:08:10.207000
	Edit pad (rev 1081)		Matt	cv310	XVal Session 57	1	XVal Session 57-Typing - Text-1		2012-07-14 16:08:10.278000
	Edit pad (rev 1082)		Mark:	cv309	XVal Session 57	1	XVal Session 57-Typing - Text-1		2012-07-14 16:08:10.305000
	Edit pad (rev 1083)		Claudia	cv402	XVal Session 57	1	XVal Session 57-Typing - Text-1		2012-07-14 16:08:10.483000
	Edit pad (rev 1084)		jeral	cv311	XVal Session 57	1	XVal Session 57-Typing - Text-1		2012-07-14 16:08:10.713000
	Edit pad (rev 1085)		Matt	cv310	XVal Session 57	1	XVal Session 57-Typing - Text-1		2012-07-14 16:08:10.782000
	Edit pad (rev 1086)		Mark:	cv309	XVal Session 57	1	XVal Session 57-Typing - Text-1		2012-07-14 16:08:10.811000
	Edit pad (rev 1087)		Claudia	cv402	XVal Session 57	1	XVal Session 57-Typing - Text-1		2012-07-14 16:08:10.984000
	Edit pad (rev 1088)		jeral	cv311	XVal Session 57	1	XVal Session 57-Typing - Text-1		2012-07-14 16:08:11.215000
	Edit pad (rev 1089)		Matt	cv310	XVal Session 57	1	XVal Session 57-Typing - Text-1		2012-07-14 16:08:11.286000
	Edit pad (rev 1090)		Claudia	cv402	XVal Session 57	1	XVal Session 57-Typing - Text-1		2012-07-14 16:08:11.483000
	Edit pad (rev 1091)		Mark:	cv309	XVal Session 57	1	XVal Session 57-Typing - Text-1		2012-07-14 16:08:11.598000
	Edit pad (rev 1092)		jeral	cv311	XVal Session 57	1	XVal Session 57-Typing - Text-1		2012-07-14 16:08:11.714000
	Edit pad (rev 1093)		Claudia	cv402	XVal Session 57	1	XVal Session 57-Typing - Text-1		2012-07-14 16:08:11.984000
	Edit pad (rev 1094)		Mark:	cv309	XVal Session 57	1	XVal Session 57-Typing - Text-1		2012-07-14 16:08:12.272000
	Edit pad (rev 1095)		jeral	cv311	XVal Session 57	1	XVal Session 57-Typing - Text-1		2012-07-14 16:08:12.361000
	Edit pad (rev 1096)		Claudia	cv402	XVal Session 57	1	XVal Session 57-Typing - Text-1		2012-07-14 16:08:12.605000
	Edit pad (rev 1097)		Mark:	cv309	XVal Session 57	1	XVal Session 57-Typing - Text-1		2012-07-14 16:08:12.774000
	Edit pad (rev 1098)		jeral	cv311	XVal Session 57	1	XVal Session 57-Typing - Text-1		2012-07-14 16:08:12.860000
	Edit pad (rev 1099)		Claudia	cv402	XVal Session 57	1	XVal Session 57-Typing - Text-1		2012-07-14 16:08:13.105000
	Edit pad (rev 1100)		Matt	cv310	XVal Session 57	1	XVal Session 57-Typing - Text-1		2012-07-14 16:08:13.122000
	Edit pad (rev 1101)		Mark:	cv309	XVal Session 57	1	XVal Session 57-Typing - Text-1		2012-07-14 16:08:13.273000
	Edit pad (rev 1102)		jeral	cv311	XVal Session 57	1	XVal Session 57-Typing - Text-1		2012-07-14 16:08:13.366000
	Edit pad (rev 1103)		Claudia	cv402	XVal Session 57	1	XVal Session 57-Typing - Text-1		2012-07-14 16:08:13.605000
	Edit pad (rev 1104)		Matt	cv310	XVal Session 57	1	XVal Session 57-Typing - Text-1		2012-07-14 16:08:13.623000
	Edit pad (rev 1105)		jeral	cv311	XVal Session 57	1	XVal Session 57-Typing - Text-1		2012-07-14 16:08:13.866000
	Edit pad (rev 1106)		Matt	cv310	XVal Session 57	1	XVal Session 57-Typing - Text-1		2012-07-14 16:08:14.121000
	Edit pad (rev 1107)		Mark:	cv309	XVal Session 57	1	XVal Session 57-Typing - Text-1		2012-07-14 16:08:14.172000
	Edit pad (rev 1108)		jeral	cv311	XVal Session 57	1	XVal Session 57-Typing - Text-1		2012-07-14 16:08:14.527000
	Edit pad (rev 1109)		Matt	cv310	XVal Session 57	1	XVal Session 57-Typing - Text-1		2012-07-14 16:08:14.621000
	Edit pad (rev 1110)		Mark:	cv309	XVal Session 57	1	XVal Session 57-Typing - Text-1		2012-07-14 16:08:14.673000
	Edit pad (rev 1111)		jeral	cv311	XVal Session 57	1	XVal Session 57-Typing - Text-1		2012-07-14 16:08:15.027000
	Edit pad (rev 1112)		Mark:	cv309	XVal Session 57	1	XVal Session 57-Typing - Text-1		2012-07-14 16:08:15.175000
	Edit pad (rev 1113)		Claudia	cv402	XVal Session 57	1	XVal Session 57-Typing - Text-1		2012-07-14 16:08:15.358000
	Edit pad (rev 1114)		jeral	cv311	XVal Session 57	1	XVal Session 57-Typing - Text-1		2012-07-14 16:08:15.526000
	Edit pad (rev 1115)		Mark:	cv309	XVal Session 57	1	XVal Session 57-Typing - Text-1		2012-07-14 16:08:15.673000
	Edit pad (rev 1116)		Claudia	cv402	XVal Session 57	1	XVal Session 57-Typing - Text-1		2012-07-14 16:08:15.935000
	Edit pad (rev 1117)		jeral	cv311	XVal Session 57	1	XVal Session 57-Typing - Text-1		2012-07-14 16:08:16.025000
	Edit pad (rev 1118)		Mark:	cv309	XVal Session 57	1	XVal Session 57-Typing - Text-1		2012-07-14 16:08:16.174000
	Edit pad (rev 1119)		Claudia	cv402	XVal Session 57	1	XVal Session 57-Typing - Text-1		2012-07-14 16:08:16.434000
	Edit pad (rev 1120)		jeral	cv311	XVal Session 57	1	XVal Session 57-Typing - Text-1		2012-07-14 16:08:16.563000
	Edit pad (rev 1121)		Mark:	cv309	XVal Session 57	1	XVal Session 57-Typing - Text-1		2012-07-14 16:08:16.673000
	Edit pad (rev 1122)		Claudia	cv402	XVal Session 57	1	XVal Session 57-Typing - Text-1		2012-07-14 16:08:16.997000
	Edit pad (rev 1123)		Mark:	cv309	XVal Session 57	1	XVal Session 57-Typing - Text-1		2012-07-14 16:08:17.173000
	Edit pad (rev 1124)		Mark:	cv309	XVal Session 57	1	XVal Session 57-Typing - Text-1		2012-07-14 16:08:17.686000
	Edit pad (rev 1125)		Claudia	cv402	XVal Session 57	1	XVal Session 57-Typing - Text-1		2012-07-14 16:08:17.865000
	Edit pad (rev 1126)		Mark:	cv309	XVal Session 57	1	XVal Session 57-Typing - Text-1		2012-07-14 16:08:18.186000
	Edit pad (rev 1127)		Matt	cv310	XVal Session 57	1	XVal Session 57-Typing - Text-1		2012-07-14 16:08:18.229000
	Edit pad (rev 1128)		Claudia	cv402	XVal Session 57	1	XVal Session 57-Typing - Text-1		2012-07-14 16:08:18.363000
	Edit pad (rev 1129)		Mark:	cv309	XVal Session 57	1	XVal Session 57-Typing - Text-1		2012-07-14 16:08:18.686000
	Edit pad (rev 1130)		Matt	cv310	XVal Session 57	1	XVal Session 57-Typing - Text-1		2012-07-14 16:08:18.733000
	Edit pad (rev 1131)		jeral	cv311	XVal Session 57	1	XVal Session 57-Typing - Text-1		2012-07-14 16:08:18.805000
	Edit pad (rev 1132)		Mark:	cv309	XVal Session 57	1	XVal Session 57-Typing - Text-1		2012-07-14 16:08:19.187000
	Edit pad (rev 1133)		Matt	cv310	XVal Session 57	1	XVal Session 57-Typing - Text-1		2012-07-14 16:08:19.235000
	Edit pad (rev 1134)		jeral	cv311	XVal Session 57	1	XVal Session 57-Typing - Text-1		2012-07-14 16:08:19.308000
	Edit pad (rev 1135)		Mark:	cv309	XVal Session 57	1	XVal Session 57-Typing - Text-1		2012-07-14 16:08:19.687000
	Edit pad (rev 1136)		Matt	cv310	XVal Session 57	1	XVal Session 57-Typing - Text-1		2012-07-14 16:08:19.741000
	Edit pad (rev 1137)		jeral	cv311	XVal Session 57	1	XVal Session 57-Typing - Text-1		2012-07-14 16:08:19.808000
	Edit pad (rev 1138)		Mark:	cv309	XVal Session 57	1	XVal Session 57-Typing - Text-1		2012-07-14 16:08:20.187000
	Edit pad (rev 1139)		Matt	cv310	XVal Session 57	1	XVal Session 57-Typing - Text-1		2012-07-14 16:08:20.241000
	Edit pad (rev 1140)		jeral	cv311	XVal Session 57	1	XVal Session 57-Typing - Text-1		2012-07-14 16:08:20.453000
	Edit pad (rev 1141)		Mark:	cv309	XVal Session 57	1	XVal Session 57-Typing - Text-1		2012-07-14 16:08:20.688000
	Edit pad (rev 1142)		Matt	cv310	XVal Session 57	1	XVal Session 57-Typing - Text-1		2012-07-14 16:08:20.741000
	Edit pad (rev 1143)		Claudia	cv402	XVal Session 57	1	XVal Session 57-Typing - Text-1		2012-07-14 16:08:20.753000
	Edit pad (rev 1144)		jeral	cv311	XVal Session 57	1	XVal Session 57-Typing - Text-1		2012-07-14 16:08:20.954000
	Edit pad (rev 1145)		Mark:	cv309	XVal Session 57	1	XVal Session 57-Typing - Text-1		2012-07-14 16:08:21.190000
	Edit pad (rev 1146)		Matt	cv310	XVal Session 57	1	XVal Session 57-Typing - Text-1		2012-07-14 16:08:21.247000
	Edit pad (rev 1147)		jeral	cv311	XVal Session 57	1	XVal Session 57-Typing - Text-1		2012-07-14 16:08:21.454000
	Edit pad (rev 1148)		Matt	cv310	XVal Session 57	1	XVal Session 57-Typing - Text-1		2012-07-14 16:08:21.748000
	Edit pad (rev 1149)		jeral	cv311	XVal Session 57	1	XVal Session 57-Typing - Text-1		2012-07-14 16:08:21.960000
	Edit pad (rev 1150)		Mark:	cv309	XVal Session 57	1	XVal Session 57-Typing - Text-1		2012-07-14 16:08:22.287000
	Edit pad (rev 1151)		jeral	cv311	XVal Session 57	1	XVal Session 57-Typing - Text-1		2012-07-14 16:08:22.459000
	Edit pad (rev 1152)		Matt	cv310	XVal Session 57	1	XVal Session 57-Typing - Text-1		2012-07-14 16:08:22.733000
	Edit pad (rev 1153)		jeral	cv311	XVal Session 57	1	XVal Session 57-Typing - Text-1		2012-07-14 16:08:22.960000
	Edit pad (rev 1154)		Mark:	cv309	XVal Session 57	1	XVal Session 57-Typing - Text-1		2012-07-14 16:08:23.009000
	Edit pad (rev 1155)		Claudia	cv402	XVal Session 57	1	XVal Session 57-Typing - Text-1		2012-07-14 16:08:23.094000
	Edit pad (rev 1156)		Matt	cv310	XVal Session 57	1	XVal Session 57-Typing - Text-1		2012-07-14 16:08:23.233000
	Edit pad (rev 1157)		jeral	cv311	XVal Session 57	1	XVal Session 57-Typing - Text-1		2012-07-14 16:08:23.459000
	Edit pad (rev 1158)		Mark:	cv309	XVal Session 57	1	XVal Session 57-Typing - Text-1		2012-07-14 16:08:23.510000
	Edit pad (rev 1159)		Claudia	cv402	XVal Session 57	1	XVal Session 57-Typing - Text-1		2012-07-14 16:08:23.692000
	Edit pad (rev 1160)		Matt	cv310	XVal Session 57	1	XVal Session 57-Typing - Text-1		2012-07-14 16:08:23.732000
	Edit pad (rev 1161)		jeral	cv311	XVal Session 57	1	XVal Session 57-Typing - Text-1		2012-07-14 16:08:23.960000
	Edit pad (rev 1162)		Mark:	cv309	XVal Session 57	1	XVal Session 57-Typing - Text-1		2012-07-14 16:08:24.013000
	Edit pad (rev 1163)		Claudia	cv402	XVal Session 57	1	XVal Session 57-Typing - Text-1		2012-07-14 16:08:24.192000
	Edit pad (rev 1164)		Mark:	cv309	XVal Session 57	1	XVal Session 57-Typing - Text-1		2012-07-14 16:08:24.512000
	Edit pad (rev 1165)		Matt	cv310	XVal Session 57	1	XVal Session 57-Typing - Text-1		2012-07-14 16:08:24.601000
	Edit pad (rev 1166)		Claudia	cv402	XVal Session 57	1	XVal Session 57-Typing - Text-1		2012-07-14 16:08:24.690000
	Edit pad (rev 1167)		Mark:	cv309	XVal Session 57	1	XVal Session 57-Typing - Text-1		2012-07-14 16:08:25.012000
	Edit pad (rev 1168)		jeral	cv311	XVal Session 57	1	XVal Session 57-Typing - Text-1		2012-07-14 16:08:25.069000
	Edit pad (rev 1169)		Matt	cv310	XVal Session 57	1	XVal Session 57-Typing - Text-1		2012-07-14 16:08:25.104000
	Edit pad (rev 1170)		Claudia	cv402	XVal Session 57	1	XVal Session 57-Typing - Text-1		2012-07-14 16:08:25.189000
	Edit pad (rev 1171)		Mark:	cv309	XVal Session 57	1	XVal Session 57-Typing - Text-1		2012-07-14 16:08:25.512000
	Edit pad (rev 1172)		jeral	cv311	XVal Session 57	1	XVal Session 57-Typing - Text-1		2012-07-14 16:08:25.568000
	Edit pad (rev 1173)		Claudia	cv402	XVal Session 57	1	XVal Session 57-Typing - Text-1		2012-07-14 16:08:25.703000
	Edit pad (rev 1174)		Matt	cv310	XVal Session 57	1	XVal Session 57-Typing - Text-1		2012-07-14 16:08:25.949000
	Edit pad (rev 1175)		Mark:	cv309	XVal Session 57	1	XVal Session 57-Typing - Text-1		2012-07-14 16:08:26.012000
	Edit pad (rev 1176)		jeral	cv311	XVal Session 57	1	XVal Session 57-Typing - Text-1		2012-07-14 16:08:26.069000
	Edit pad (rev 1177)		Claudia	cv402	XVal Session 57	1	XVal Session 57-Typing - Text-1		2012-07-14 16:08:26.204000
	Edit pad (rev 1178)		Matt	cv310	XVal Session 57	1	XVal Session 57-Typing - Text-1		2012-07-14 16:08:26.448000
	Edit pad (rev 1179)		Mark:	cv309	XVal Session 57	1	XVal Session 57-Typing - Text-1		2012-07-14 16:08:26.513000
	Edit pad (rev 1180)		jeral	cv311	XVal Session 57	1	XVal Session 57-Typing - Text-1		2012-07-14 16:08:26.569000
	Edit pad (rev 1181)		Claudia	cv402	XVal Session 57	1	XVal Session 57-Typing - Text-1		2012-07-14 16:08:26.706000
	Edit pad (rev 1182)		Matt	cv310	XVal Session 57	1	XVal Session 57-Typing - Text-1		2012-07-14 16:08:26.948000
	Edit pad (rev 1183)		Mark:	cv309	XVal Session 57	1	XVal Session 57-Typing - Text-1		2012-07-14 16:08:27.011000
	Edit pad (rev 1184)		jeral	cv311	XVal Session 57	1	XVal Session 57-Typing - Text-1		2012-07-14 16:08:27.069000
	Edit pad (rev 1185)		Matt	cv310	XVal Session 57	1	XVal Session 57-Typing - Text-1		2012-07-14 16:08:27.449000
	Edit pad (rev 1186)		Mark:	cv309	XVal Session 57	1	XVal Session 57-Typing - Text-1		2012-07-14 16:08:27.515000
	Edit pad (rev 1187)		Claudia	cv402	XVal Session 57	1	XVal Session 57-Typing - Text-1		2012-07-14 16:08:27.534000
	Edit pad (rev 1188)		jeral	cv311	XVal Session 57	1	XVal Session 57-Typing - Text-1		2012-07-14 16:08:27.582000
	Edit pad (rev 1189)		Matt	cv310	XVal Session 57	1	XVal Session 57-Typing - Text-1		2012-07-14 16:08:27.949000
	Edit pad (rev 1190)		Mark:	cv309	XVal Session 57	1	XVal Session 57-Typing - Text-1		2012-07-14 16:08:28.015000
	Edit pad (rev 1191)		jeral	cv311	XVal Session 57	1	XVal Session 57-Typing - Text-1		2012-07-14 16:08:28.082000
	Edit pad (rev 1192)		Matt	cv310	XVal Session 57	1	XVal Session 57-Typing - Text-1		2012-07-14 16:08:28.468000
	Edit pad (rev 1193)		Claudia	cv402	XVal Session 57	1	XVal Session 57-Typing - Text-1		2012-07-14 16:08:28.516000
	Edit pad (rev 1194)		Mark:	cv309	XVal Session 57	1	XVal Session 57-Typing - Text-1		2012-07-14 16:08:28.518000
	Edit pad (rev 1195)		jeral	cv311	XVal Session 57	1	XVal Session 57-Typing - Text-1		2012-07-14 16:08:28.582000
	Edit pad (rev 1196)		Matt	cv310	XVal Session 57	1	XVal Session 57-Typing - Text-1		2012-07-14 16:08:28.969000
	Edit pad (rev 1197)		Mark:	cv309	XVal Session 57	1	XVal Session 57-Typing - Text-1		2012-07-14 16:08:29.017000
	Edit pad (rev 1198)		Claudia	cv402	XVal Session 57	1	XVal Session 57-Typing - Text-1		2012-07-14 16:08:29.032000
	Edit pad (rev 1199)		jeral	cv311	XVal Session 57	1	XVal Session 57-Typing - Text-1		2012-07-14 16:08:29.093000
	Edit pad (rev 1200)		Mark:	cv309	XVal Session 57	1	XVal Session 57-Typing - Text-1		2012-07-14 16:08:29.519000
	Edit pad (rev 1201)		Matt	cv310	XVal Session 57	1	XVal Session 57-Typing - Text-1		2012-07-14 16:08:29.530000
	Edit pad (rev 1202)		Claudia	cv402	XVal Session 57	1	XVal Session 57-Typing - Text-1		2012-07-14 16:08:29.533000
	Edit pad (rev 1203)		jeral	cv311	XVal Session 57	1	XVal Session 57-Typing - Text-1		2012-07-14 16:08:29.599000
	Edit pad (rev 1204)		Matt	cv310	XVal Session 57	1	XVal Session 57-Typing - Text-1		2012-07-14 16:08:29.975000
	Edit pad (rev 1205)		Mark:	cv309	XVal Session 57	1	XVal Session 57-Typing - Text-1		2012-07-14 16:08:30.016000
	Edit pad (rev 1206)		Claudia	cv402	XVal Session 57	1	XVal Session 57-Typing - Text-1		2012-07-14 16:08:30.033000
	Edit pad (rev 1207)		jeral	cv311	XVal Session 57	1	XVal Session 57-Typing - Text-1		2012-07-14 16:08:30.114000
	Edit pad (rev 1208)		jeral	cv311	XVal Session 57	1	XVal Session 57-Typing - Text-1		2012-07-14 16:08:30.618000
	Edit pad (rev 1209)		Claudia	cv402	XVal Session 57	1	XVal Session 57-Typing - Text-1		2012-07-14 16:08:30.734000
	Edit pad (rev 1210)		Mark:	cv309	XVal Session 57	1	XVal Session 57-Typing - Text-1		2012-07-14 16:08:31.122000
	Edit pad (rev 1211)		Claudia	cv402	XVal Session 57	1	XVal Session 57-Typing - Text-1		2012-07-14 16:08:31.518000
	Edit pad (rev 1212)		Matt	cv310	XVal Session 57	1	XVal Session 57-Typing - Text-1		2012-07-14 16:08:31.573000
	Edit pad (rev 1213)		Mark:	cv309	XVal Session 57	1	XVal Session 57-Typing - Text-1		2012-07-14 16:08:31.624000
	Edit pad (rev 1214)		Claudia	cv402	XVal Session 57	1	XVal Session 57-Typing - Text-1		2012-07-14 16:08:32.020000
	Edit pad (rev 1215)		Matt	cv310	XVal Session 57	1	XVal Session 57-Typing - Text-1		2012-07-14 16:08:32.075000
	Edit pad (rev 1216)		Mark:	cv309	XVal Session 57	1	XVal Session 57-Typing - Text-1		2012-07-14 16:08:32.124000
	Edit pad (rev 1217)		Claudia	cv402	XVal Session 57	1	XVal Session 57-Typing - Text-1		2012-07-14 16:08:32.519000
	Edit pad (rev 1218)		Matt	cv310	XVal Session 57	1	XVal Session 57-Typing - Text-1		2012-07-14 16:08:32.575000
	Edit pad (rev 1219)		Mark:	cv309	XVal Session 57	1	XVal Session 57-Typing - Text-1		2012-07-14 16:08:32.634000
	Edit pad (rev 1220)		Claudia	cv402	XVal Session 57	1	XVal Session 57-Typing - Text-1		2012-07-14 16:08:33.022000
	Edit pad (rev 1221)		Mark:	cv309	XVal Session 57	1	XVal Session 57-Typing - Text-1		2012-07-14 16:08:33.133000
	Edit pad (rev 1222)		jeral	cv311	XVal Session 57	1	XVal Session 57-Typing - Text-1		2012-07-14 16:08:33.328000
	Edit pad (rev 1223)		Claudia	cv402	XVal Session 57	1	XVal Session 57-Typing - Text-1		2012-07-14 16:08:33.520000
	Edit pad (rev 1224)		Matt	cv310	XVal Session 57	1	XVal Session 57-Typing - Text-1		2012-07-14 16:08:33.569000
	Edit pad (rev 1225)		jeral	cv311	XVal Session 57	1	XVal Session 57-Typing - Text-1		2012-07-14 16:08:33.828000
	Edit pad (rev 1226)		Mark:	cv309	XVal Session 57	1	XVal Session 57-Typing - Text-1		2012-07-14 16:08:33.973000
	Edit pad (rev 1227)		Claudia	cv402	XVal Session 57	1	XVal Session 57-Typing - Text-1		2012-07-14 16:08:34.019000
	Edit pad (rev 1228)		Matt	cv310	XVal Session 57	1	XVal Session 57-Typing - Text-1		2012-07-14 16:08:34.069000
	Edit pad (rev 1229)		jeral	cv311	XVal Session 57	1	XVal Session 57-Typing - Text-1		2012-07-14 16:08:34.328000
	Edit pad (rev 1230)		Mark:	cv309	XVal Session 57	1	XVal Session 57-Typing - Text-1		2012-07-14 16:08:34.471000
	Edit pad (rev 1231)		Claudia	cv402	XVal Session 57	1	XVal Session 57-Typing - Text-1		2012-07-14 16:08:34.520000
	Edit pad (rev 1232)		Matt	cv310	XVal Session 57	1	XVal Session 57-Typing - Text-1		2012-07-14 16:08:34.893000
	Edit pad (rev 1233)		Mark:	cv309	XVal Session 57	1	XVal Session 57-Typing - Text-1		2012-07-14 16:08:34.973000
	Edit pad (rev 1234)		Claudia	cv402	XVal Session 57	1	XVal Session 57-Typing - Text-1		2012-07-14 16:08:35.018000
	Edit pad (rev 1235)		jeral	cv311	XVal Session 57	1	XVal Session 57-Typing - Text-1		2012-07-14 16:08:35.292000
	Edit pad (rev 1236)		Mark:	cv309	XVal Session 57	1	XVal Session 57-Typing - Text-1		2012-07-14 16:08:35.498000
	Edit pad (rev 1237)		Claudia	cv402	XVal Session 57	1	XVal Session 57-Typing - Text-1		2012-07-14 16:08:35.518000
	Edit pad (rev 1238)		Matt	cv310	XVal Session 57	1	XVal Session 57-Typing - Text-1		2012-07-14 16:08:35.559000
	Edit pad (rev 1239)		jeral	cv311	XVal Session 57	1	XVal Session 57-Typing - Text-1		2012-07-14 16:08:35.795000
	Edit pad (rev 1240)		Mark:	cv309	XVal Session 57	1	XVal Session 57-Typing - Text-1		2012-07-14 16:08:36.002000
	Edit pad (rev 1241)		Matt	cv310	XVal Session 57	1	XVal Session 57-Typing - Text-1		2012-07-14 16:08:36.059000
	Edit pad (rev 1242)		jeral	cv311	XVal Session 57	1	XVal Session 57-Typing - Text-1		2012-07-14 16:08:36.295000
	Edit pad (rev 1243)		Mark:	cv309	XVal Session 57	1	XVal Session 57-Typing - Text-1		2012-07-14 16:08:36.503000
	Edit pad (rev 1244)		Matt	cv310	XVal Session 57	1	XVal Session 57-Typing - Text-1		2012-07-14 16:08:36.613000
	Edit pad (rev 1245)		jeral	cv311	XVal Session 57	1	XVal Session 57-Typing - Text-1		2012-07-14 16:08:36.803000
	Edit pad (rev 1246)		Claudia	cv402	XVal Session 57	1	XVal Session 57-Typing - Text-1		2012-07-14 16:08:36.894000
	Edit pad (rev 1247)		Mark:	cv309	XVal Session 57	1	XVal Session 57-Typing - Text-1		2012-07-14 16:08:37.001000
	Edit pad (rev 1248)		Matt	cv310	XVal Session 57	1	XVal Session 57-Typing - Text-1		2012-07-14 16:08:37.111000
	Edit pad (rev 1249)		jeral	cv311	XVal Session 57	1	XVal Session 57-Typing - Text-1		2012-07-14 16:08:37.302000
	Edit pad (rev 1250)		Claudia	cv402	XVal Session 57	1	XVal Session 57-Typing - Text-1		2012-07-14 16:08:37.393000
	Edit pad (rev 1251)		Mark:	cv309	XVal Session 57	1	XVal Session 57-Typing - Text-1		2012-07-14 16:08:37.503000
	Edit pad (rev 1252)		Matt	cv310	XVal Session 57	1	XVal Session 57-Typing - Text-1		2012-07-14 16:08:37.612000
	Edit pad (rev 1253)		jeral	cv311	XVal Session 57	1	XVal Session 57-Typing - Text-1		2012-07-14 16:08:37.802000
	Edit pad (rev 1254)		Claudia	cv402	XVal Session 57	1	XVal Session 57-Typing - Text-1		2012-07-14 16:08:37.893000
	Edit pad (rev 1255)		Mark:	cv309	XVal Session 57	1	XVal Session 57-Typing - Text-1		2012-07-14 16:08:38.005000
	Edit pad (rev 1256)		Matt	cv310	XVal Session 57	1	XVal Session 57-Typing - Text-1		2012-07-14 16:08:38.114000
	Edit pad (rev 1257)		Claudia	cv402	XVal Session 57	1	XVal Session 57-Typing - Text-1		2012-07-14 16:08:38.396000
	Edit pad (rev 1258)		Mark:	cv309	XVal Session 57	1	XVal Session 57-Typing - Text-1		2012-07-14 16:08:38.506000
	Edit pad (rev 1259)		jeral	cv311	XVal Session 57	1	XVal Session 57-Typing - Text-1		2012-07-14 16:08:38.528000
	Edit pad (rev 1260)		Matt	cv310	XVal Session 57	1	XVal Session 57-Typing - Text-1		2012-07-14 16:08:38.611000
	Edit pad (rev 1261)		Claudia	cv402	XVal Session 57	1	XVal Session 57-Typing - Text-1		2012-07-14 16:08:38.895000
	Edit pad (rev 1262)		Mark:	cv309	XVal Session 57	1	XVal Session 57-Typing - Text-1		2012-07-14 16:08:39.008000
	Edit pad (rev 1263)		jeral	cv311	XVal Session 57	1	XVal Session 57-Typing - Text-1		2012-07-14 16:08:39.033000
	Edit pad (rev 1264)		Matt	cv310	XVal Session 57	1	XVal Session 57-Typing - Text-1		2012-07-14 16:08:39.111000
	Edit pad (rev 1265)		Claudia	cv402	XVal Session 57	1	XVal Session 57-Typing - Text-1		2012-07-14 16:08:39.395000
	Edit pad (rev 1266)		Mark:	cv309	XVal Session 57	1	XVal Session 57-Typing - Text-1		2012-07-14 16:08:39.530000
	Edit pad (rev 1267)		jeral	cv311	XVal Session 57	1	XVal Session 57-Typing - Text-1		2012-07-14 16:08:39.533000
	Edit pad (rev 1268)		Matt	cv310	XVal Session 57	1	XVal Session 57-Typing - Text-1		2012-07-14 16:08:39.611000
	Edit pad (rev 1269)		Mark:	cv309	XVal Session 57	1	XVal Session 57-Typing - Text-1		2012-07-14 16:08:40.033000
	Edit pad (rev 1270)		jeral	cv311	XVal Session 57	1	XVal Session 57-Typing - Text-1		2012-07-14 16:08:40.035000
	Edit pad (rev 1271)		Matt	cv310	XVal Session 57	1	XVal Session 57-Typing - Text-1		2012-07-14 16:08:40.114000
	Edit pad (rev 1272)		Mark:	cv309	XVal Session 57	1	XVal Session 57-Typing - Text-1		2012-07-14 16:08:40.533000
	Edit pad (rev 1273)		jeral	cv311	XVal Session 57	1	XVal Session 57-Typing - Text-1		2012-07-14 16:08:40.535000
	Edit pad (rev 1274)		Mark:	cv309	XVal Session 57	1	XVal Session 57-Typing - Text-1		2012-07-14 16:08:41.033000
	Edit pad (rev 1275)		Claudia	cv402	XVal Session 57	1	XVal Session 57-Typing - Text-1		2012-07-14 16:08:41.084000
	Edit pad (rev 1276)		Matt	cv310	XVal Session 57	1	XVal Session 57-Typing - Text-1		2012-07-14 16:08:41.381000
	Edit pad (rev 1277)		Mark:	cv309	XVal Session 57	1	XVal Session 57-Typing - Text-1		2012-07-14 16:08:41.531000
	Edit pad (rev 1278)		Claudia	cv402	XVal Session 57	1	XVal Session 57-Typing - Text-1		2012-07-14 16:08:41.582000
	Edit pad (rev 1279)		Matt	cv310	XVal Session 57	1	XVal Session 57-Typing - Text-1		2012-07-14 16:08:41.881000
	Edit pad (rev 1280)		Mark:	cv309	XVal Session 57	1	XVal Session 57-Typing - Text-1		2012-07-14 16:08:42.035000
	Edit pad (rev 1281)		Claudia	cv402	XVal Session 57	1	XVal Session 57-Typing - Text-1		2012-07-14 16:08:42.142000
	Edit pad (rev 1282)		Matt	cv310	XVal Session 57	1	XVal Session 57-Typing - Text-1		2012-07-14 16:08:42.470000
	Edit pad (rev 1283)		Mark:	cv309	XVal Session 57	1	XVal Session 57-Typing - Text-1		2012-07-14 16:08:42.545000
	Edit pad (rev 1284)		Claudia	cv402	XVal Session 57	1	XVal Session 57-Typing - Text-1		2012-07-14 16:08:42.926000
	Edit pad (rev 1285)		jeral	cv311	XVal Session 57	1	XVal Session 57-Typing - Text-1		2012-07-14 16:08:42.931000
	Edit pad (rev 1286)		Matt	cv310	XVal Session 57	1	XVal Session 57-Typing - Text-1		2012-07-14 16:08:42.982000
	Edit pad (rev 1287)		Mark:	cv309	XVal Session 57	1	XVal Session 57-Typing - Text-1		2012-07-14 16:08:43.045000
	Edit pad (rev 1288)		Claudia	cv402	XVal Session 57	1	XVal Session 57-Typing - Text-1		2012-07-14 16:08:43.434000
	Edit pad (rev 1289)		Matt	cv310	XVal Session 57	1	XVal Session 57-Typing - Text-1		2012-07-14 16:08:43.489000
	Edit pad (rev 1290)		Mark:	cv309	XVal Session 57	1	XVal Session 57-Typing - Text-1		2012-07-14 16:08:43.547000
	Edit pad (rev 1291)		Claudia	cv402	XVal Session 57	1	XVal Session 57-Typing - Text-1		2012-07-14 16:08:43.926000
	Edit pad (rev 1292)		Matt	cv310	XVal Session 57	1	XVal Session 57-Typing - Text-1		2012-07-14 16:08:43.990000
	Edit pad (rev 1293)		Mark:	cv309	XVal Session 57	1	XVal Session 57-Typing - Text-1		2012-07-14 16:08:44.047000
	Edit pad (rev 1294)		Claudia	cv402	XVal Session 57	1	XVal Session 57-Typing - Text-1		2012-07-14 16:08:44.428000
	Edit pad (rev 1295)		Mark:	cv309	XVal Session 57	1	XVal Session 57-Typing - Text-1		2012-07-14 16:08:44.554000
	Edit pad (rev 1296)		jeral	cv311	XVal Session 57	1	XVal Session 57-Typing - Text-1		2012-07-14 16:08:44.590000
	Edit pad (rev 1297)		Matt	cv310	XVal Session 57	1	XVal Session 57-Typing - Text-1		2012-07-14 16:08:44.729000
	Edit pad (rev 1298)		Claudia	cv402	XVal Session 57	1	XVal Session 57-Typing - Text-1		2012-07-14 16:08:44.926000
	Edit pad (rev 1299)		Mark:	cv309	XVal Session 57	1	XVal Session 57-Typing - Text-1		2012-07-14 16:08:45.055000
	Edit pad (rev 1300)		jeral	cv311	XVal Session 57	1	XVal Session 57-Typing - Text-1		2012-07-14 16:08:45.094000
	Edit pad (rev 1301)		Matt	cv310	XVal Session 57	1	XVal Session 57-Typing - Text-1		2012-07-14 16:08:45.288000
	Edit pad (rev 1302)		Claudia	cv402	XVal Session 57	1	XVal Session 57-Typing - Text-1		2012-07-14 16:08:45.427000
	Edit pad (rev 1303)		Mark:	cv309	XVal Session 57	1	XVal Session 57-Typing - Text-1		2012-07-14 16:08:45.555000
	Edit pad (rev 1304)		jeral	cv311	XVal Session 57	1	XVal Session 57-Typing - Text-1		2012-07-14 16:08:45.597000
	Edit pad (rev 1305)		Matt	cv310	XVal Session 57	1	XVal Session 57-Typing - Text-1		2012-07-14 16:08:45.787000
	Edit pad (rev 1306)		Mark:	cv309	XVal Session 57	1	XVal Session 57-Typing - Text-1		2012-07-14 16:08:46.057000
	Edit pad (rev 1307)		jeral	cv311	XVal Session 57	1	XVal Session 57-Typing - Text-1		2012-07-14 16:08:46.165000
	Edit pad (rev 1308)		Claudia	cv402	XVal Session 57	1	XVal Session 57-Typing - Text-1		2012-07-14 16:08:46.169000
	Edit pad (rev 1309)		Matt	cv310	XVal Session 57	1	XVal Session 57-Typing - Text-1		2012-07-14 16:08:46.286000
	Edit pad (rev 1310)		Mark:	cv309	XVal Session 57	1	XVal Session 57-Typing - Text-1		2012-07-14 16:08:46.556000
	Edit pad (rev 1311)		jeral	cv311	XVal Session 57	1	XVal Session 57-Typing - Text-1		2012-07-14 16:08:46.699000
	Edit pad (rev 1312)		Claudia	cv402	XVal Session 57	1	XVal Session 57-Typing - Text-1		2012-07-14 16:08:46.727000
	Edit pad (rev 1313)		Mark:	cv309	XVal Session 57	1	XVal Session 57-Typing - Text-1		2012-07-14 16:08:47.059000
	Edit pad (rev 1314)		jeral	cv311	XVal Session 57	1	XVal Session 57-Typing - Text-1		2012-07-14 16:08:47.166000
	Edit pad (rev 1315)		Claudia	cv402	XVal Session 57	1	XVal Session 57-Typing - Text-1		2012-07-14 16:08:47.228000
	Edit pad (rev 1316)		jeral	cv311	XVal Session 57	1	XVal Session 57-Typing - Text-1		2012-07-14 16:08:47.668000
	Edit pad (rev 1317)		Claudia	cv402	XVal Session 57	1	XVal Session 57-Typing - Text-1		2012-07-14 16:08:47.741000
	Edit pad (rev 1318)		jeral	cv311	XVal Session 57	1	XVal Session 57-Typing - Text-1		2012-07-14 16:08:48.169000
	Edit pad (rev 1319)		Claudia	cv402	XVal Session 57	1	XVal Session 57-Typing - Text-1		2012-07-14 16:08:48.244000
	Edit pad (rev 1320)		Mark:	cv309	XVal Session 57	1	XVal Session 57-Typing - Text-1		2012-07-14 16:08:48.668000
	Edit pad (rev 1321)		jeral	cv311	XVal Session 57	1	XVal Session 57-Typing - Text-1		2012-07-14 16:08:48.670000
	Edit pad (rev 1322)		Claudia	cv402	XVal Session 57	1	XVal Session 57-Typing - Text-1		2012-07-14 16:08:48.753000
	Edit pad (rev 1323)		Mark:	cv309	XVal Session 57	1	XVal Session 57-Typing - Text-1		2012-07-14 16:08:49.169000
	Edit pad (rev 1324)		jeral	cv311	XVal Session 57	1	XVal Session 57-Typing - Text-1		2012-07-14 16:08:49.171000
	Edit pad (rev 1325)		Mark:	cv309	XVal Session 57	1	XVal Session 57-Typing - Text-1		2012-07-14 16:08:49.670000
	Edit pad (rev 1326)		jeral	cv311	XVal Session 57	1	XVal Session 57-Typing - Text-1		2012-07-14 16:08:49.671000
	Edit pad (rev 1327)		Claudia	cv402	XVal Session 57	1	XVal Session 57-Typing - Text-1		2012-07-14 16:08:49.731000
	Edit pad (rev 1328)		Mark:	cv309	XVal Session 57	1	XVal Session 57-Typing - Text-1		2012-07-14 16:08:50.179000
	Edit pad (rev 1329)		jeral	cv311	XVal Session 57	1	XVal Session 57-Typing - Text-1		2012-07-14 16:08:50.183000
	Edit pad (rev 1330)		Claudia	cv402	XVal Session 57	1	XVal Session 57-Typing - Text-1		2012-07-14 16:08:50.230000
	Edit pad (rev 1331)		Mark:	cv309	XVal Session 57	1	XVal Session 57-Typing - Text-1		2012-07-14 16:08:50.679000
	Edit pad (rev 1332)		jeral	cv311	XVal Session 57	1	XVal Session 57-Typing - Text-1		2012-07-14 16:08:50.684000
	Edit pad (rev 1333)		Claudia	cv402	XVal Session 57	1	XVal Session 57-Typing - Text-1		2012-07-14 16:08:50.732000
	Edit pad (rev 1334)		Mark:	cv309	XVal Session 57	1	XVal Session 57-Typing - Text-1		2012-07-14 16:08:51.179000
	Edit pad (rev 1335)		Claudia	cv402	XVal Session 57	1	XVal Session 57-Typing - Text-1		2012-07-14 16:08:51.232000
	Edit pad (rev 1336)		jeral	cv311	XVal Session 57	1	XVal Session 57-Typing - Text-1		2012-07-14 16:08:51.280000
	Edit pad (rev 1337)		Mark:	cv309	XVal Session 57	1	XVal Session 57-Typing - Text-1		2012-07-14 16:08:51.679000
	Edit pad (rev 1338)		jeral	cv311	XVal Session 57	1	XVal Session 57-Typing - Text-1		2012-07-14 16:08:51.782000
	Edit pad (rev 1339)		Claudia	cv402	XVal Session 57	1	XVal Session 57-Typing - Text-1		2012-07-14 16:08:52.156000
	Edit pad (rev 1340)		Mark:	cv309	XVal Session 57	1	XVal Session 57-Typing - Text-1		2012-07-14 16:08:52.181000
	Edit pad (rev 1341)		jeral	cv311	XVal Session 57	1	XVal Session 57-Typing - Text-1		2012-07-14 16:08:52.281000
	Edit pad (rev 1342)		Claudia	cv402	XVal Session 57	1	XVal Session 57-Typing - Text-1		2012-07-14 16:08:52.742000
	Edit pad (rev 1343)		Mark:	cv309	XVal Session 57	1	XVal Session 57-Typing - Text-1		2012-07-14 16:08:52.746000
	Edit pad (rev 1344)		jeral	cv311	XVal Session 57	1	XVal Session 57-Typing - Text-1		2012-07-14 16:08:52.783000
	Edit pad (rev 1345)		Claudia	cv402	XVal Session 57	1	XVal Session 57-Typing - Text-1		2012-07-14 16:08:53.243000
	Edit pad (rev 1346)		Mark:	cv309	XVal Session 57	1	XVal Session 57-Typing - Text-1		2012-07-14 16:08:53.252000
	Edit pad (rev 1347)		jeral	cv311	XVal Session 57	1	XVal Session 57-Typing - Text-1		2012-07-14 16:08:53.300000
	Edit pad (rev 1348)		Claudia	cv402	XVal Session 57	1	XVal Session 57-Typing - Text-1		2012-07-14 16:08:53.744000
	Edit pad (rev 1349)		Mark:	cv309	XVal Session 57	1	XVal Session 57-Typing - Text-1		2012-07-14 16:08:53.751000
	Edit pad (rev 1350)		jeral	cv311	XVal Session 57	1	XVal Session 57-Typing - Text-1		2012-07-14 16:08:53.803000
	Edit pad (rev 1351)		Claudia	cv402	XVal Session 57	1	XVal Session 57-Typing - Text-1		2012-07-14 16:08:54.245000
	Edit pad (rev 1352)		jeral	cv311	XVal Session 57	1	XVal Session 57-Typing - Text-1		2012-07-14 16:08:54.310000
	Edit pad (rev 1353)		Matt	cv310	XVal Session 57	1	XVal Session 57-Typing - Text-1		2012-07-14 16:08:54.534000
	Edit pad (rev 1354)		Claudia	cv402	XVal Session 57	1	XVal Session 57-Typing - Text-1		2012-07-14 16:08:54.746000
	Edit pad (rev 1355)		jeral	cv311	XVal Session 57	1	XVal Session 57-Typing - Text-1		2012-07-14 16:08:54.816000
	Edit pad (rev 1356)		Mark:	cv309	XVal Session 57	1	XVal Session 57-Typing - Text-1		2012-07-14 16:08:54.821000
	Edit pad (rev 1357)		Matt	cv310	XVal Session 57	1	XVal Session 57-Typing - Text-1		2012-07-14 16:08:55.073000
	Edit pad (rev 1358)		Claudia	cv402	XVal Session 57	1	XVal Session 57-Typing - Text-1		2012-07-14 16:08:55.301000
	Edit pad (rev 1359)		Mark:	cv309	XVal Session 57	1	XVal Session 57-Typing - Text-1		2012-07-14 16:08:55.323000
	Edit pad (rev 1360)		jeral	cv311	XVal Session 57	1	XVal Session 57-Typing - Text-1		2012-07-14 16:08:55.344000
	Edit pad (rev 1361)		Mark:	cv309	XVal Session 57	1	XVal Session 57-Typing - Text-1		2012-07-14 16:08:55.828000
	Edit pad (rev 1362)		Matt	cv310	XVal Session 57	1	XVal Session 57-Typing - Text-1		2012-07-14 16:08:55.836000
	Edit pad (rev 1363)		jeral	cv311	XVal Session 57	1	XVal Session 57-Typing - Text-1		2012-07-14 16:08:55.849000
	Edit pad (rev 1364)		Claudia	cv402	XVal Session 57	1	XVal Session 57-Typing - Text-1		2012-07-14 16:08:55.887000
	Edit pad (rev 1365)		Mark:	cv309	XVal Session 57	1	XVal Session 57-Typing - Text-1		2012-07-14 16:08:56.327000
	Edit pad (rev 1366)		Matt	cv310	XVal Session 57	1	XVal Session 57-Typing - Text-1		2012-07-14 16:08:56.337000
	Edit pad (rev 1367)		Claudia	cv402	XVal Session 57	1	XVal Session 57-Typing - Text-1		2012-07-14 16:08:56.392000
	Edit pad (rev 1368)		Mark:	cv309	XVal Session 57	1	XVal Session 57-Typing - Text-1		2012-07-14 16:08:56.829000
	Edit pad (rev 1369)		Matt	cv310	XVal Session 57	1	XVal Session 57-Typing - Text-1		2012-07-14 16:08:56.839000
	Edit pad (rev 1370)		Claudia	cv402	XVal Session 57	1	XVal Session 57-Typing - Text-1		2012-07-14 16:08:56.894000
	Edit pad (rev 1371)		jeral	cv311	XVal Session 57	1	XVal Session 57-Typing - Text-1		2012-07-14 16:08:56.978000
	Edit pad (rev 1372)		Mark:	cv309	XVal Session 57	1	XVal Session 57-Typing - Text-1		2012-07-14 16:08:57.330000
	Edit pad (rev 1373)		Matt	cv310	XVal Session 57	1	XVal Session 57-Typing - Text-1		2012-07-14 16:08:57.387000
	Edit pad (rev 1374)		jeral	cv311	XVal Session 57	1	XVal Session 57-Typing - Text-1		2012-07-14 16:08:57.477000
	Edit pad (rev 1375)		Mark:	cv309	XVal Session 57	1	XVal Session 57-Typing - Text-1		2012-07-14 16:08:57.830000
	Edit pad (rev 1376)		Matt	cv310	XVal Session 57	1	XVal Session 57-Typing - Text-1		2012-07-14 16:08:57.888000
	Edit pad (rev 1377)		jeral	cv311	XVal Session 57	1	XVal Session 57-Typing - Text-1		2012-07-14 16:08:58.153000
	Edit pad (rev 1378)		Claudia	cv402	XVal Session 57	1	XVal Session 57-Typing - Text-1		2012-07-14 16:08:58.369000
	Edit pad (rev 1379)		Matt	cv310	XVal Session 57	1	XVal Session 57-Typing - Text-1		2012-07-14 16:08:58.389000
	Edit pad (rev 1380)		jeral	cv311	XVal Session 57	1	XVal Session 57-Typing - Text-1		2012-07-14 16:08:58.653000
	Edit pad (rev 1381)		Claudia	cv402	XVal Session 57	1	XVal Session 57-Typing - Text-1		2012-07-14 16:08:58.875000
	Edit pad (rev 1382)		Matt	cv310	XVal Session 57	1	XVal Session 57-Typing - Text-1		2012-07-14 16:08:58.889000
	Edit pad (rev 1383)		jeral	cv311	XVal Session 57	1	XVal Session 57-Typing - Text-1		2012-07-14 16:08:59.154000
	Edit pad (rev 1384)		Claudia	cv402	XVal Session 57	1	XVal Session 57-Typing - Text-1		2012-07-14 16:08:59.375000
	Edit pad (rev 1385)		jeral	cv311	XVal Session 57	1	XVal Session 57-Typing - Text-1		2012-07-14 16:08:59.655000
	Edit pad (rev 1386)		Claudia	cv402	XVal Session 57	1	XVal Session 57-Typing - Text-1		2012-07-14 16:08:59.875000
	Edit pad (rev 1387)		Mark:	cv309	XVal Session 57	1	XVal Session 57-Typing - Text-1		2012-07-14 16:09:00.018000
	Edit pad (rev 1388)		jeral	cv311	XVal Session 57	1	XVal Session 57-Typing - Text-1		2012-07-14 16:09:00.154000
	Edit pad (rev 1389)		Claudia	cv402	XVal Session 57	1	XVal Session 57-Typing - Text-1		2012-07-14 16:09:00.373000
	Edit pad (rev 1390)		Mark:	cv309	XVal Session 57	1	XVal Session 57-Typing - Text-1		2012-07-14 16:09:00.516000
	Edit pad (rev 1391)		jeral	cv311	XVal Session 57	1	XVal Session 57-Typing - Text-1		2012-07-14 16:09:00.653000
	Edit pad (rev 1392)		Claudia	cv402	XVal Session 57	1	XVal Session 57-Typing - Text-1		2012-07-14 16:09:00.892000
	Edit pad (rev 1393)		jeral	cv311	XVal Session 57	1	XVal Session 57-Typing - Text-1		2012-07-14 16:09:01.153000
	Edit pad (rev 1394)		Mark:	cv309	XVal Session 57	1	XVal Session 57-Typing - Text-1		2012-07-14 16:09:01.370000
	Edit pad (rev 1395)		jeral	cv311	XVal Session 57	1	XVal Session 57-Typing - Text-1		2012-07-14 16:09:01.654000
	Edit pad (rev 1396)		Claudia	cv402	XVal Session 57	1	XVal Session 57-Typing - Text-1		2012-07-14 16:09:01.734000
	Edit pad (rev 1397)		Mark:	cv309	XVal Session 57	1	XVal Session 57-Typing - Text-1		2012-07-14 16:09:01.881000
	Edit pad (rev 1398)		jeral	cv311	XVal Session 57	1	XVal Session 57-Typing - Text-1		2012-07-14 16:09:02.215000
	Edit pad (rev 1399)		Claudia	cv402	XVal Session 57	1	XVal Session 57-Typing - Text-1		2012-07-14 16:09:02.262000
	Edit pad (rev 1400)		Mark:	cv309	XVal Session 57	1	XVal Session 57-Typing - Text-1		2012-07-14 16:09:02.391000
	Edit pad (rev 1401)		jeral	cv311	XVal Session 57	1	XVal Session 57-Typing - Text-1		2012-07-14 16:09:02.655000
	Edit pad (rev 1402)		Claudia	cv402	XVal Session 57	1	XVal Session 57-Typing - Text-1		2012-07-14 16:09:02.764000
	Edit pad (rev 1403)		jeral	cv311	XVal Session 57	1	XVal Session 57-Typing - Text-1		2012-07-14 16:09:03.156000
	Edit pad (rev 1404)		Claudia	cv402	XVal Session 57	1	XVal Session 57-Typing - Text-1		2012-07-14 16:09:03.265000
	Edit pad (rev 1405)		Matt	cv310	XVal Session 57	1	XVal Session 57-Typing - Text-1		2012-07-14 16:09:03.285000
	Edit pad (rev 1406)		Mark:	cv309	XVal Session 57	1	XVal Session 57-Typing - Text-1		2012-07-14 16:09:03.450000
	Edit pad (rev 1407)		jeral	cv311	XVal Session 57	1	XVal Session 57-Typing - Text-1		2012-07-14 16:09:03.656000
	Edit pad (rev 1408)		Claudia	cv402	XVal Session 57	1	XVal Session 57-Typing - Text-1		2012-07-14 16:09:03.764000
	Edit pad (rev 1409)		Matt	cv310	XVal Session 57	1	XVal Session 57-Typing - Text-1		2012-07-14 16:09:03.791000
	Edit pad (rev 1410)		Mark:	cv309	XVal Session 57	1	XVal Session 57-Typing - Text-1		2012-07-14 16:09:03.972000
	Edit pad (rev 1411)		jeral	cv311	XVal Session 57	1	XVal Session 57-Typing - Text-1		2012-07-14 16:09:04.157000
	Edit pad (rev 1412)		Claudia	cv402	XVal Session 57	1	XVal Session 57-Typing - Text-1		2012-07-14 16:09:04.264000
	Edit pad (rev 1413)		Matt	cv310	XVal Session 57	1	XVal Session 57-Typing - Text-1		2012-07-14 16:09:04.301000
	Edit pad (rev 1414)		Mark:	cv309	XVal Session 57	1	XVal Session 57-Typing - Text-1		2012-07-14 16:09:04.449000
	Edit pad (rev 1415)		jeral	cv311	XVal Session 57	1	XVal Session 57-Typing - Text-1		2012-07-14 16:09:04.656000
	Edit pad (rev 1416)		Matt	cv310	XVal Session 57	1	XVal Session 57-Typing - Text-1		2012-07-14 16:09:04.810000
	Edit pad (rev 1417)		Mark:	cv309	XVal Session 57	1	XVal Session 57-Typing - Text-1		2012-07-14 16:09:04.949000
	Edit pad (rev 1418)		Claudia	cv402	XVal Session 57	1	XVal Session 57-Typing - Text-1		2012-07-14 16:09:05.062000
	Edit pad (rev 1419)		jeral	cv311	XVal Session 57	1	XVal Session 57-Typing - Text-1		2012-07-14 16:09:05.158000
	Edit pad (rev 1420)		Matt	cv310	XVal Session 57	1	XVal Session 57-Typing - Text-1		2012-07-14 16:09:05.310000
	Edit pad (rev 1421)		Mark:	cv309	XVal Session 57	1	XVal Session 57-Typing - Text-1		2012-07-14 16:09:05.449000
	Edit pad (rev 1422)		Claudia	cv402	XVal Session 57	1	XVal Session 57-Typing - Text-1		2012-07-14 16:09:05.658000
	Edit pad (rev 1423)		jeral	cv311	XVal Session 57	1	XVal Session 57-Typing - Text-1		2012-07-14 16:09:05.660000
	Edit pad (rev 1424)		Matt	cv310	XVal Session 57	1	XVal Session 57-Typing - Text-1		2012-07-14 16:09:06.070000
	Edit pad (rev 1425)		Claudia	cv402	XVal Session 57	1	XVal Session 57-Typing - Text-1		2012-07-14 16:09:06.076000
	Edit pad (rev 1426)		jeral	cv311	XVal Session 57	1	XVal Session 57-Typing - Text-1		2012-07-14 16:09:06.160000
	Edit pad (rev 1427)		Mark:	cv309	XVal Session 57	1	XVal Session 57-Typing - Text-1		2012-07-14 16:09:06.189000
	Edit pad (rev 1428)		Claudia	cv402	XVal Session 57	1	XVal Session 57-Typing - Text-1		2012-07-14 16:09:06.576000
	Edit pad (rev 1429)		jeral	cv311	XVal Session 57	1	XVal Session 57-Typing - Text-1		2012-07-14 16:09:06.669000
	Edit pad (rev 1430)		Matt	cv310	XVal Session 57	1	XVal Session 57-Typing - Text-1		2012-07-14 16:09:06.682000
	Edit pad (rev 1431)		Mark:	cv309	XVal Session 57	1	XVal Session 57-Typing - Text-1		2012-07-14 16:09:06.690000
	Edit pad (rev 1432)		Claudia	cv402	XVal Session 57	1	XVal Session 57-Typing - Text-1		2012-07-14 16:09:07.123000
	Edit pad (rev 1433)		jeral	cv311	XVal Session 57	1	XVal Session 57-Typing - Text-1		2012-07-14 16:09:07.174000
	Edit pad (rev 1434)		Matt	cv310	XVal Session 57	1	XVal Session 57-Typing - Text-1		2012-07-14 16:09:07.185000
	Edit pad (rev 1435)		Mark:	cv309	XVal Session 57	1	XVal Session 57-Typing - Text-1		2012-07-14 16:09:07.202000
	Edit pad (rev 1436)		Claudia	cv402	XVal Session 57	1	XVal Session 57-Typing - Text-1		2012-07-14 16:09:07.626000
	Edit pad (rev 1437)		jeral	cv311	XVal Session 57	1	XVal Session 57-Typing - Text-1		2012-07-14 16:09:07.674000
	Edit pad (rev 1438)		Matt	cv310	XVal Session 57	1	XVal Session 57-Typing - Text-1		2012-07-14 16:09:07.685000
	Edit pad (rev 1439)		Mark:	cv309	XVal Session 57	1	XVal Session 57-Typing - Text-1		2012-07-14 16:09:07.726000
	Edit pad (rev 1440)		Claudia	cv402	XVal Session 57	1	XVal Session 57-Typing - Text-1		2012-07-14 16:09:08.127000
	Edit pad (rev 1441)		jeral	cv311	XVal Session 57	1	XVal Session 57-Typing - Text-1		2012-07-14 16:09:08.177000
	Edit pad (rev 1442)		Mark:	cv309	XVal Session 57	1	XVal Session 57-Typing - Text-1		2012-07-14 16:09:08.237000
	Edit pad (rev 1443)		Claudia	cv402	XVal Session 57	1	XVal Session 57-Typing - Text-1		2012-07-14 16:09:08.635000
	Edit pad (rev 1444)		jeral	cv311	XVal Session 57	1	XVal Session 57-Typing - Text-1		2012-07-14 16:09:08.676000
	Edit pad (rev 1445)		Mark:	cv309	XVal Session 57	1	XVal Session 57-Typing - Text-1		2012-07-14 16:09:08.879000
	Edit pad (rev 1446)		Matt	cv310	XVal Session 57	1	XVal Session 57-Typing - Text-1		2012-07-14 16:09:09.074000
	Edit pad (rev 1447)		Claudia	cv402	XVal Session 57	1	XVal Session 57-Typing - Text-1		2012-07-14 16:09:09.146000
	Edit pad (rev 1448)		jeral	cv311	XVal Session 57	1	XVal Session 57-Typing - Text-1		2012-07-14 16:09:09.257000
	Edit pad (rev 1449)		Matt	cv310	XVal Session 57	1	XVal Session 57-Typing - Text-1		2012-07-14 16:09:09.575000
	Edit pad (rev 1450)		Claudia	cv402	XVal Session 57	1	XVal Session 57-Typing - Text-1		2012-07-14 16:09:09.647000
	Edit pad (rev 1451)		jeral	cv311	XVal Session 57	1	XVal Session 57-Typing - Text-1		2012-07-14 16:09:09.757000
	Edit pad (rev 1452)		Mark:	cv309	XVal Session 57	1	XVal Session 57-Typing - Text-1		2012-07-14 16:09:09.864000
	Edit pad (rev 1453)		Matt	cv310	XVal Session 57	1	XVal Session 57-Typing - Text-1		2012-07-14 16:09:10.128000
	Edit pad (rev 1454)		Claudia	cv402	XVal Session 57	1	XVal Session 57-Typing - Text-1		2012-07-14 16:09:10.148000
	Edit pad (rev 1455)		jeral	cv311	XVal Session 57	1	XVal Session 57-Typing - Text-1		2012-07-14 16:09:10.256000
	Edit pad (rev 1456)		Mark:	cv309	XVal Session 57	1	XVal Session 57-Typing - Text-1		2012-07-14 16:09:10.364000
	Edit pad (rev 1457)		Matt	cv310	XVal Session 57	1	XVal Session 57-Typing - Text-1		2012-07-14 16:09:10.629000
	Edit pad (rev 1458)		Claudia	cv402	XVal Session 57	1	XVal Session 57-Typing - Text-1		2012-07-14 16:09:10.649000
	Edit pad (rev 1459)		jeral	cv311	XVal Session 57	1	XVal Session 57-Typing - Text-1		2012-07-14 16:09:10.757000
	Edit pad (rev 1460)		Mark:	cv309	XVal Session 57	1	XVal Session 57-Typing - Text-1		2012-07-14 16:09:10.864000
	Edit pad (rev 1461)		jeral	cv311	XVal Session 57	1	XVal Session 57-Typing - Text-1		2012-07-14 16:09:11.260000
	Edit pad (rev 1462)		Mark:	cv309	XVal Session 57	1	XVal Session 57-Typing - Text-1		2012-07-14 16:09:11.483000
	Edit pad (rev 1463)		Matt	cv310	XVal Session 57	1	XVal Session 57-Typing - Text-1		2012-07-14 16:09:11.497000
	Edit pad (rev 1464)		Claudia	cv402	XVal Session 57	1	XVal Session 57-Typing - Text-1		2012-07-14 16:09:11.556000
	Edit pad (rev 1465)		jeral	cv311	XVal Session 57	1	XVal Session 57-Typing - Text-1		2012-07-14 16:09:11.758000
	Edit pad (rev 1466)		Matt	cv310	XVal Session 57	1	XVal Session 57-Typing - Text-1		2012-07-14 16:09:11.998000
	Edit pad (rev 1467)		Mark:	cv309	XVal Session 57	1	XVal Session 57-Typing - Text-1		2012-07-14 16:09:12.019000
	Edit pad (rev 1468)		Claudia	cv402	XVal Session 57	1	XVal Session 57-Typing - Text-1		2012-07-14 16:09:12.469000
	Edit pad (rev 1469)		Mark:	cv309	XVal Session 57	1	XVal Session 57-Typing - Text-1		2012-07-14 16:09:12.562000
	Edit pad (rev 1470)		jeral	cv311	XVal Session 57	1	XVal Session 57-Typing - Text-1		2012-07-14 16:09:12.605000
	Edit pad (rev 1471)		Matt	cv310	XVal Session 57	1	XVal Session 57-Typing - Text-1		2012-07-14 16:09:13.095000
	Edit pad (rev 1472)		jeral	cv311	XVal Session 57	1	XVal Session 57-Typing - Text-1		2012-07-14 16:09:13.106000
	Edit pad (rev 1473)		Claudia	cv402	XVal Session 57	1	XVal Session 57-Typing - Text-1		2012-07-14 16:09:13.171000
	Edit pad (rev 1474)		Mark:	cv309	XVal Session 57	1	XVal Session 57-Typing - Text-1		2012-07-14 16:09:13.513000
	Edit pad (rev 1475)		Matt	cv310	XVal Session 57	1	XVal Session 57-Typing - Text-1		2012-07-14 16:09:13.596000
	Edit pad (rev 1476)		jeral	cv311	XVal Session 57	1	XVal Session 57-Typing - Text-1		2012-07-14 16:09:13.607000
	Edit pad (rev 1477)		Claudia	cv402	XVal Session 57	1	XVal Session 57-Typing - Text-1		2012-07-14 16:09:13.691000
	Edit pad (rev 1478)		Mark:	cv309	XVal Session 57	1	XVal Session 57-Typing - Text-1		2012-07-14 16:09:14.020000
	Edit pad (rev 1479)		jeral	cv311	XVal Session 57	1	XVal Session 57-Typing - Text-1		2012-07-14 16:09:14.104000
	Edit pad (rev 1480)		Claudia	cv402	XVal Session 57	1	XVal Session 57-Typing - Text-1		2012-07-14 16:09:14.194000
	Edit pad (rev 1481)		Mark:	cv309	XVal Session 57	1	XVal Session 57-Typing - Text-1		2012-07-14 16:09:14.526000
	Edit pad (rev 1482)		Matt	cv310	XVal Session 57	1	XVal Session 57-Typing - Text-1		2012-07-14 16:09:14.588000
	Edit pad (rev 1483)		jeral	cv311	XVal Session 57	1	XVal Session 57-Typing - Text-1		2012-07-14 16:09:14.604000
	Edit pad (rev 1484)		Claudia	cv402	XVal Session 57	1	XVal Session 57-Typing - Text-1		2012-07-14 16:09:14.695000
	Edit pad (rev 1485)		Mark:	cv309	XVal Session 57	1	XVal Session 57-Typing - Text-1		2012-07-14 16:09:15.035000
	Edit pad (rev 1486)		Matt	cv310	XVal Session 57	1	XVal Session 57-Typing - Text-1		2012-07-14 16:09:15.087000
	Edit pad (rev 1487)		jeral	cv311	XVal Session 57	1	XVal Session 57-Typing - Text-1		2012-07-14 16:09:15.112000
	Edit pad (rev 1488)		Claudia	cv402	XVal Session 57	1	XVal Session 57-Typing - Text-1		2012-07-14 16:09:15.196000
	Edit pad (rev 1489)		Mark:	cv309	XVal Session 57	1	XVal Session 57-Typing - Text-1		2012-07-14 16:09:15.533000
	Edit pad (rev 1490)		Matt	cv310	XVal Session 57	1	XVal Session 57-Typing - Text-1		2012-07-14 16:09:15.587000
	Edit pad (rev 1491)		Claudia	cv402	XVal Session 57	1	XVal Session 57-Typing - Text-1		2012-07-14 16:09:15.695000
	Edit pad (rev 1492)		jeral	cv311	XVal Session 57	1	XVal Session 57-Typing - Text-1		2012-07-14 16:09:15.903000
	Edit pad (rev 1493)		Mark:	cv309	XVal Session 57	1	XVal Session 57-Typing - Text-1		2012-07-14 16:09:16.046000
	Edit pad (rev 1494)		Matt	cv310	XVal Session 57	1	XVal Session 57-Typing - Text-1		2012-07-14 16:09:16.086000
	Edit pad (rev 1495)		Claudia	cv402	XVal Session 57	1	XVal Session 57-Typing - Text-1		2012-07-14 16:09:16.196000
	Edit pad (rev 1496)		jeral	cv311	XVal Session 57	1	XVal Session 57-Typing - Text-1		2012-07-14 16:09:16.402000
	Edit pad (rev 1497)		Matt	cv310	XVal Session 57	1	XVal Session 57-Typing - Text-1		2012-07-14 16:09:16.588000
	Edit pad (rev 1498)		Claudia	cv402	XVal Session 57	1	XVal Session 57-Typing - Text-1		2012-07-14 16:09:16.697000
	Edit pad (rev 1499)		jeral	cv311	XVal Session 57	1	XVal Session 57-Typing - Text-1		2012-07-14 16:09:16.902000
	Edit pad (rev 1500)		Matt	cv310	XVal Session 57	1	XVal Session 57-Typing - Text-1		2012-07-14 16:09:17.145000
	Edit pad (rev 1501)		Claudia	cv402	XVal Session 57	1	XVal Session 57-Typing - Text-1		2012-07-14 16:09:17.196000
	Edit pad (rev 1502)		Mark:	cv309	XVal Session 57	1	XVal Session 57-Typing - Text-1		2012-07-14 16:09:17.399000
	Edit pad (rev 1503)		jeral	cv311	XVal Session 57	1	XVal Session 57-Typing - Text-1		2012-07-14 16:09:17.404000
	Edit pad (rev 1504)		Matt	cv310	XVal Session 57	1	XVal Session 57-Typing - Text-1		2012-07-14 16:09:17.644000
	Edit pad (rev 1505)		Claudia	cv402	XVal Session 57	1	XVal Session 57-Typing - Text-1		2012-07-14 16:09:17.697000
	Edit pad (rev 1506)		Mark:	cv309	XVal Session 57	1	XVal Session 57-Typing - Text-1		2012-07-14 16:09:17.898000
	Edit pad (rev 1507)		jeral	cv311	XVal Session 57	1	XVal Session 57-Typing - Text-1		2012-07-14 16:09:17.902000
	Edit pad (rev 1508)		Matt	cv310	XVal Session 57	1	XVal Session 57-Typing - Text-1		2012-07-14 16:09:18.144000
	Edit pad (rev 1509)		Claudia	cv402	XVal Session 57	1	XVal Session 57-Typing - Text-1		2012-07-14 16:09:18.199000
	Edit pad (rev 1510)		Mark:	cv309	XVal Session 57	1	XVal Session 57-Typing - Text-1		2012-07-14 16:09:18.399000
	Edit pad (rev 1511)		jeral	cv311	XVal Session 57	1	XVal Session 57-Typing - Text-1		2012-07-14 16:09:18.402000
	Edit pad (rev 1512)		Claudia	cv402	XVal Session 57	1	XVal Session 57-Typing - Text-1		2012-07-14 16:09:18.700000
	Edit pad (rev 1513)		Mark:	cv309	XVal Session 57	1	XVal Session 57-Typing - Text-1		2012-07-14 16:09:18.898000
	Edit pad (rev 1514)		Claudia	cv402	XVal Session 57	1	XVal Session 57-Typing - Text-1		2012-07-14 16:09:19.200000
	Edit pad (rev 1515)		Matt	cv310	XVal Session 57	1	XVal Session 57-Typing - Text-1		2012-07-14 16:09:19.329000
	Edit pad (rev 1516)		Claudia	cv402	XVal Session 57	1	XVal Session 57-Typing - Text-1		2012-07-14 16:09:19.699000
	Edit pad (rev 1517)		jeral	cv311	XVal Session 57	1	XVal Session 57-Typing - Text-1		2012-07-14 16:09:19.802000
	Edit pad (rev 1518)		Mark:	cv309	XVal Session 57	1	XVal Session 57-Typing - Text-1		2012-07-14 16:09:19.813000
	Edit pad (rev 1519)		Matt	cv310	XVal Session 57	1	XVal Session 57-Typing - Text-1		2012-07-14 16:09:19.832000
	Edit pad (rev 1520)		Claudia	cv402	XVal Session 57	1	XVal Session 57-Typing - Text-1		2012-07-14 16:09:20.200000
	Edit pad (rev 1521)		jeral	cv311	XVal Session 57	1	XVal Session 57-Typing - Text-1		2012-07-14 16:09:20.303000
	Edit pad (rev 1522)		Mark:	cv309	XVal Session 57	1	XVal Session 57-Typing - Text-1		2012-07-14 16:09:20.320000
	Edit pad (rev 1523)		Matt	cv310	XVal Session 57	1	XVal Session 57-Typing - Text-1		2012-07-14 16:09:20.340000
	Edit pad (rev 1524)		Claudia	cv402	XVal Session 57	1	XVal Session 57-Typing - Text-1		2012-07-14 16:09:20.699000
	Edit pad (rev 1525)		Mark:	cv309	XVal Session 57	1	XVal Session 57-Typing - Text-1		2012-07-14 16:09:20.820000
	Edit pad (rev 1526)		Claudia	cv402	XVal Session 57	1	XVal Session 57-Typing - Text-1		2012-07-14 16:09:21.205000
	Edit pad (rev 1527)		Mark:	cv309	XVal Session 57	1	XVal Session 57-Typing - Text-1		2012-07-14 16:09:21.320000
	Edit pad (rev 1528)		jeral	cv311	XVal Session 57	1	XVal Session 57-Typing - Text-1		2012-07-14 16:09:21.524000
	Edit pad (rev 1529)		Claudia	cv402	XVal Session 57	1	XVal Session 57-Typing - Text-1		2012-07-14 16:09:21.716000
	Edit pad (rev 1530)		Mark:	cv309	XVal Session 57	1	XVal Session 57-Typing - Text-1		2012-07-14 16:09:21.827000
	Edit pad (rev 1531)		jeral	cv311	XVal Session 57	1	XVal Session 57-Typing - Text-1		2012-07-14 16:09:22.025000
	Edit pad (rev 1532)		Matt	cv310	XVal Session 57	1	XVal Session 57-Typing - Text-1		2012-07-14 16:09:22.091000
	Edit pad (rev 1533)		Mark:	cv309	XVal Session 57	1	XVal Session 57-Typing - Text-1		2012-07-14 16:09:22.329000
	Edit pad (rev 1534)		jeral	cv311	XVal Session 57	1	XVal Session 57-Typing - Text-1		2012-07-14 16:09:22.526000
	Edit pad (rev 1535)		Claudia	cv402	XVal Session 57	1	XVal Session 57-Typing - Text-1		2012-07-14 16:09:22.903000
	Edit pad (rev 1536)		jeral	cv311	XVal Session 57	1	XVal Session 57-Typing - Text-1		2012-07-14 16:09:23.027000
	Edit pad (rev 1537)		Mark:	cv309	XVal Session 57	1	XVal Session 57-Typing - Text-1		2012-07-14 16:09:23.210000
	Edit pad (rev 1538)		Claudia	cv402	XVal Session 57	1	XVal Session 57-Typing - Text-1		2012-07-14 16:09:23.403000
	Edit pad (rev 1539)		jeral	cv311	XVal Session 57	1	XVal Session 57-Typing - Text-1		2012-07-14 16:09:23.532000
	Edit pad (rev 1540)		Matt	cv310	XVal Session 57	1	XVal Session 57-Typing - Text-1		2012-07-14 16:09:23.721000
	Edit pad (rev 1541)		Mark:	cv309	XVal Session 57	1	XVal Session 57-Typing - Text-1		2012-07-14 16:09:23.796000
	Edit pad (rev 1542)		Claudia	cv402	XVal Session 57	1	XVal Session 57-Typing - Text-1		2012-07-14 16:09:23.902000
	Edit pad (rev 1543)		jeral	cv311	XVal Session 57	1	XVal Session 57-Typing - Text-1		2012-07-14 16:09:24.036000
	Edit pad (rev 1544)		Matt	cv310	XVal Session 57	1	XVal Session 57-Typing - Text-1		2012-07-14 16:09:24.221000
	Edit pad (rev 1545)		Mark:	cv309	XVal Session 57	1	XVal Session 57-Typing - Text-1		2012-07-14 16:09:24.298000
	Edit pad (rev 1546)		Claudia	cv402	XVal Session 57	1	XVal Session 57-Typing - Text-1		2012-07-14 16:09:24.403000
	Edit pad (rev 1547)		jeral	cv311	XVal Session 57	1	XVal Session 57-Typing - Text-1		2012-07-14 16:09:24.536000
	Edit pad (rev 1548)		Matt	cv310	XVal Session 57	1	XVal Session 57-Typing - Text-1		2012-07-14 16:09:24.721000
	Edit pad (rev 1549)		Claudia	cv402	XVal Session 57	1	XVal Session 57-Typing - Text-1		2012-07-14 16:09:24.904000
	Edit pad (rev 1550)		jeral	cv311	XVal Session 57	1	XVal Session 57-Typing - Text-1		2012-07-14 16:09:25.053000
	Edit pad (rev 1551)		Claudia	cv402	XVal Session 57	1	XVal Session 57-Typing - Text-1		2012-07-14 16:09:25.405000
	Edit pad (rev 1552)		Mark:	cv309	XVal Session 57	1	XVal Session 57-Typing - Text-1		2012-07-14 16:09:25.447000
	Edit pad (rev 1553)		Matt	cv310	XVal Session 57	1	XVal Session 57-Typing - Text-1		2012-07-14 16:09:25.499000
	Edit pad (rev 1554)		jeral	cv311	XVal Session 57	1	XVal Session 57-Typing - Text-1		2012-07-14 16:09:25.537000
	Edit pad (rev 1555)		Claudia	cv402	XVal Session 57	1	XVal Session 57-Typing - Text-1		2012-07-14 16:09:25.909000
	Edit pad (rev 1556)		Mark:	cv309	XVal Session 57	1	XVal Session 57-Typing - Text-1		2012-07-14 16:09:25.950000
	Edit pad (rev 1557)		Matt	cv310	XVal Session 57	1	XVal Session 57-Typing - Text-1		2012-07-14 16:09:26.008000
	Edit pad (rev 1558)		jeral	cv311	XVal Session 57	1	XVal Session 57-Typing - Text-1		2012-07-14 16:09:26.037000
	Edit pad (rev 1559)		Mark:	cv309	XVal Session 57	1	XVal Session 57-Typing - Text-1		2012-07-14 16:09:26.460000
	Edit pad (rev 1560)		jeral	cv311	XVal Session 57	1	XVal Session 57-Typing - Text-1		2012-07-14 16:09:26.539000
	Edit pad (rev 1561)		Claudia	cv402	XVal Session 57	1	XVal Session 57-Typing - Text-1		2012-07-14 16:09:26.767000
	Edit pad (rev 1562)		Mark:	cv309	XVal Session 57	1	XVal Session 57-Typing - Text-1		2012-07-14 16:09:26.962000
	Edit pad (rev 1563)		jeral	cv311	XVal Session 57	1	XVal Session 57-Typing - Text-1		2012-07-14 16:09:27.037000
	Edit pad (rev 1564)		Claudia	cv402	XVal Session 57	1	XVal Session 57-Typing - Text-1		2012-07-14 16:09:27.267000
	Edit pad (rev 1565)		Mark:	cv309	XVal Session 57	1	XVal Session 57-Typing - Text-1		2012-07-14 16:09:27.465000
	Edit pad (rev 1566)		jeral	cv311	XVal Session 57	1	XVal Session 57-Typing - Text-1		2012-07-14 16:09:27.539000
	Edit pad (rev 1567)		Claudia	cv402	XVal Session 57	1	XVal Session 57-Typing - Text-1		2012-07-14 16:09:27.767000
	Edit pad (rev 1568)		Matt	cv310	XVal Session 57	1	XVal Session 57-Typing - Text-1		2012-07-14 16:09:27.788000
	Edit pad (rev 1569)		jeral	cv311	XVal Session 57	1	XVal Session 57-Typing - Text-1		2012-07-14 16:09:28.039000
	Edit pad (rev 1570)		Claudia	cv402	XVal Session 57	1	XVal Session 57-Typing - Text-1		2012-07-14 16:09:28.266000
	Edit pad (rev 1571)		Matt	cv310	XVal Session 57	1	XVal Session 57-Typing - Text-1		2012-07-14 16:09:28.290000
	Edit pad (rev 1572)		jeral	cv311	XVal Session 57	1	XVal Session 57-Typing - Text-1		2012-07-14 16:09:28.539000
	Edit pad (rev 1573)		Claudia	cv402	XVal Session 57	1	XVal Session 57-Typing - Text-1		2012-07-14 16:09:28.767000
	Edit pad (rev 1574)		Mark:	cv309	XVal Session 57	1	XVal Session 57-Typing - Text-1		2012-07-14 16:09:28.790000
	Edit pad (rev 1575)		jeral	cv311	XVal Session 57	1	XVal Session 57-Typing - Text-1		2012-07-14 16:09:29.039000
	Edit pad (rev 1576)		Mark:	cv309	XVal Session 57	1	XVal Session 57-Typing - Text-1		2012-07-14 16:09:29.290000
	Edit pad (rev 1577)		jeral	cv311	XVal Session 57	1	XVal Session 57-Typing - Text-1		2012-07-14 16:09:29.540000
	Edit pad (rev 1578)		Claudia	cv402	XVal Session 57	1	XVal Session 57-Typing - Text-1		2012-07-14 16:09:29.725000
	Edit pad (rev 1579)		Mark:	cv309	XVal Session 57	1	XVal Session 57-Typing - Text-1		2012-07-14 16:09:29.788000
	Edit pad (rev 1580)		jeral	cv311	XVal Session 57	1	XVal Session 57-Typing - Text-1		2012-07-14 16:09:30.040000
	Edit pad (rev 1581)		Claudia	cv402	XVal Session 57	1	XVal Session 57-Typing - Text-1		2012-07-14 16:09:30.226000
	Edit pad (rev 1582)		Mark:	cv309	XVal Session 57	1	XVal Session 57-Typing - Text-1		2012-07-14 16:09:30.322000
	Edit pad (rev 1583)		jeral	cv311	XVal Session 57	1	XVal Session 57-Typing - Text-1		2012-07-14 16:09:30.541000
	Edit pad (rev 1584)		Matt	cv310	XVal Session 57	1	XVal Session 57-Typing - Text-1		2012-07-14 16:09:30.755000
	Edit pad (rev 1585)		Mark:	cv309	XVal Session 57	1	XVal Session 57-Typing - Text-1		2012-07-14 16:09:30.827000
	Edit pad (rev 1586)		Claudia	cv402	XVal Session 57	1	XVal Session 57-Typing - Text-1		2012-07-14 16:09:31.009000
	Edit pad (rev 1587)		Matt	cv310	XVal Session 57	1	XVal Session 57-Typing - Text-1		2012-07-14 16:09:31.255000
	Edit pad (rev 1588)		jeral	cv311	XVal Session 57	1	XVal Session 57-Typing - Text-1		2012-07-14 16:09:31.288000
	Edit pad (rev 1589)		Mark:	cv309	XVal Session 57	1	XVal Session 57-Typing - Text-1		2012-07-14 16:09:31.330000
	Edit pad (rev 1590)		Claudia	cv402	XVal Session 57	1	XVal Session 57-Typing - Text-1		2012-07-14 16:09:31.510000
	Edit pad (rev 1591)		Matt	cv310	XVal Session 57	1	XVal Session 57-Typing - Text-1		2012-07-14 16:09:31.757000
	Edit pad (rev 1592)		jeral	cv311	XVal Session 57	1	XVal Session 57-Typing - Text-1		2012-07-14 16:09:31.788000
	Edit pad (rev 1593)		Mark:	cv309	XVal Session 57	1	XVal Session 57-Typing - Text-1		2012-07-14 16:09:31.837000
	Edit pad (rev 1594)		jeral	cv311	XVal Session 57	1	XVal Session 57-Typing - Text-1		2012-07-14 16:09:32.300000
	Edit pad (rev 1595)		Mark:	cv309	XVal Session 57	1	XVal Session 57-Typing - Text-1		2012-07-14 16:09:32.412000
	Edit pad (rev 1596)		Matt	cv310	XVal Session 57	1	XVal Session 57-Typing - Text-1		2012-07-14 16:09:32.440000
	Edit pad (rev 1597)		jeral	cv311	XVal Session 57	1	XVal Session 57-Typing - Text-1		2012-07-14 16:09:32.801000
	Edit pad (rev 1598)		Claudia	cv402	XVal Session 57	1	XVal Session 57-Typing - Text-1		2012-07-14 16:09:32.871000
	Edit pad (rev 1599)		Mark:	cv309	XVal Session 57	1	XVal Session 57-Typing - Text-1		2012-07-14 16:09:32.916000
	Edit pad (rev 1600)		Matt	cv310	XVal Session 57	1	XVal Session 57-Typing - Text-1		2012-07-14 16:09:32.939000
	Edit pad (rev 1601)		jeral	cv311	XVal Session 57	1	XVal Session 57-Typing - Text-1		2012-07-14 16:09:33.302000
	Edit pad (rev 1602)		Mark:	cv309	XVal Session 57	1	XVal Session 57-Typing - Text-1		2012-07-14 16:09:33.420000
	Edit pad (rev 1603)		Matt	cv310	XVal Session 57	1	XVal Session 57-Typing - Text-1		2012-07-14 16:09:33.443000
	Edit pad (rev 1604)		jeral	cv311	XVal Session 57	1	XVal Session 57-Typing - Text-1		2012-07-14 16:09:33.804000
	Edit pad (rev 1605)		Claudia	cv402	XVal Session 57	1	XVal Session 57-Typing - Text-1		2012-07-14 16:09:33.878000
	Edit pad (rev 1606)		Mark:	cv309	XVal Session 57	1	XVal Session 57-Typing - Text-1		2012-07-14 16:09:33.925000
	Edit pad (rev 1607)		Matt	cv310	XVal Session 57	1	XVal Session 57-Typing - Text-1		2012-07-14 16:09:33.948000
	Edit pad (rev 1608)		jeral	cv311	XVal Session 57	1	XVal Session 57-Typing - Text-1		2012-07-14 16:09:34.304000
	Edit pad (rev 1609)		Claudia	cv402	XVal Session 57	1	XVal Session 57-Typing - Text-1		2012-07-14 16:09:34.395000
	Edit pad (rev 1610)		Matt	cv310	XVal Session 57	1	XVal Session 57-Typing - Text-1		2012-07-14 16:09:34.448000
	Edit pad (rev 1611)		jeral	cv311	XVal Session 57	1	XVal Session 57-Typing - Text-1		2012-07-14 16:09:34.805000
	Edit pad (rev 1612)		Claudia	cv402	XVal Session 57	1	XVal Session 57-Typing - Text-1		2012-07-14 16:09:34.894000
	Edit pad (rev 1613)		Matt	cv310	XVal Session 57	1	XVal Session 57-Typing - Text-1		2012-07-14 16:09:34.950000
	Edit pad (rev 1614)		Mark:	cv309	XVal Session 57	1	XVal Session 57-Typing - Text-1		2012-07-14 16:09:35.124000
	Edit pad (rev 1615)		jeral	cv311	XVal Session 57	1	XVal Session 57-Typing - Text-1		2012-07-14 16:09:35.306000
	Edit pad (rev 1616)		Matt	cv310	XVal Session 57	1	XVal Session 57-Typing - Text-1		2012-07-14 16:09:35.449000
	Edit pad (rev 1617)		Claudia	cv402	XVal Session 57	1	XVal Session 57-Typing - Text-1		2012-07-14 16:09:35.548000
	Edit pad (rev 1618)		Mark:	cv309	XVal Session 57	1	XVal Session 57-Typing - Text-1		2012-07-14 16:09:35.649000
	Edit pad (rev 1619)		jeral	cv311	XVal Session 57	1	XVal Session 57-Typing - Text-1		2012-07-14 16:09:35.815000
	Edit pad (rev 1620)		Matt	cv310	XVal Session 57	1	XVal Session 57-Typing - Text-1		2012-07-14 16:09:35.949000
	Edit pad (rev 1621)		Claudia	cv402	XVal Session 57	1	XVal Session 57-Typing - Text-1		2012-07-14 16:09:36.112000
	Edit pad (rev 1622)		Mark:	cv309	XVal Session 57	1	XVal Session 57-Typing - Text-1		2012-07-14 16:09:36.150000
	Edit pad (rev 1623)		jeral	cv311	XVal Session 57	1	XVal Session 57-Typing - Text-1		2012-07-14 16:09:36.314000
	Edit pad (rev 1624)		Matt	cv310	XVal Session 57	1	XVal Session 57-Typing - Text-1		2012-07-14 16:09:36.461000
	Edit pad (rev 1625)		Claudia	cv402	XVal Session 57	1	XVal Session 57-Typing - Text-1		2012-07-14 16:09:36.614000
	Edit pad (rev 1626)		jeral	cv311	XVal Session 57	1	XVal Session 57-Typing - Text-1		2012-07-14 16:09:36.816000
	Edit pad (rev 1627)		Mark:	cv309	XVal Session 57	1	XVal Session 57-Typing - Text-1		2012-07-14 16:09:36.945000
	Edit pad (rev 1628)		Matt	cv310	XVal Session 57	1	XVal Session 57-Typing - Text-1		2012-07-14 16:09:36.966000
	Edit pad (rev 1629)		Claudia	cv402	XVal Session 57	1	XVal Session 57-Typing - Text-1		2012-07-14 16:09:37.112000
	Edit pad (rev 1630)		jeral	cv311	XVal Session 57	1	XVal Session 57-Typing - Text-1		2012-07-14 16:09:37.316000
	Edit pad (rev 1631)		Mark:	cv309	XVal Session 57	1	XVal Session 57-Typing - Text-1		2012-07-14 16:09:37.445000
	Edit pad (rev 1632)		Claudia	cv402	XVal Session 57	1	XVal Session 57-Typing - Text-1		2012-07-14 16:09:37.613000
	Edit pad (rev 1633)		jeral	cv311	XVal Session 57	1	XVal Session 57-Typing - Text-1		2012-07-14 16:09:37.818000
	Edit pad (rev 1634)		Mark:	cv309	XVal Session 57	1	XVal Session 57-Typing - Text-1		2012-07-14 16:09:37.945000
	Edit pad (rev 1635)		Claudia	cv402	XVal Session 57	1	XVal Session 57-Typing - Text-1		2012-07-14 16:09:38.113000
	Edit pad (rev 1636)		Mark:	cv309	XVal Session 57	1	XVal Session 57-Typing - Text-1		2012-07-14 16:09:38.496000
	Edit pad (rev 1637)		jeral	cv311	XVal Session 57	1	XVal Session 57-Typing - Text-1		2012-07-14 16:09:38.528000
	Edit pad (rev 1638)		Matt	cv310	XVal Session 57	1	XVal Session 57-Typing - Text-1		2012-07-14 16:09:38.540000
	Edit pad (rev 1639)		Claudia	cv402	XVal Session 57	1	XVal Session 57-Typing - Text-1		2012-07-14 16:09:38.626000
	Edit pad (rev 1640)		Mark:	cv309	XVal Session 57	1	XVal Session 57-Typing - Text-1		2012-07-14 16:09:38.949000
	Edit pad (rev 1641)		jeral	cv311	XVal Session 57	1	XVal Session 57-Typing - Text-1		2012-07-14 16:09:39.031000
	Edit pad (rev 1642)		Matt	cv310	XVal Session 57	1	XVal Session 57-Typing - Text-1		2012-07-14 16:09:39.041000
	Edit pad (rev 1643)		Claudia	cv402	XVal Session 57	1	XVal Session 57-Typing - Text-1		2012-07-14 16:09:39.127000
	Edit pad (rev 1644)		Mark:	cv309	XVal Session 57	1	XVal Session 57-Typing - Text-1		2012-07-14 16:09:39.451000
	Edit pad (rev 1645)		jeral	cv311	XVal Session 57	1	XVal Session 57-Typing - Text-1		2012-07-14 16:09:39.535000
	Edit pad (rev 1646)		Matt	cv310	XVal Session 57	1	XVal Session 57-Typing - Text-1		2012-07-14 16:09:39.558000
	Edit pad (rev 1647)		Claudia	cv402	XVal Session 57	1	XVal Session 57-Typing - Text-1		2012-07-14 16:09:39.628000
	Edit pad (rev 1648)		Mark:	cv309	XVal Session 57	1	XVal Session 57-Typing - Text-1		2012-07-14 16:09:39.950000
	Edit pad (rev 1649)		jeral	cv311	XVal Session 57	1	XVal Session 57-Typing - Text-1		2012-07-14 16:09:40.043000
	Edit pad (rev 1650)		Claudia	cv402	XVal Session 57	1	XVal Session 57-Typing - Text-1		2012-07-14 16:09:40.127000
	Edit pad (rev 1651)		Matt	cv310	XVal Session 57	1	XVal Session 57-Typing - Text-1		2012-07-14 16:09:40.331000
	Edit pad (rev 1652)		jeral	cv311	XVal Session 57	1	XVal Session 57-Typing - Text-1		2012-07-14 16:09:40.543000
	Edit pad (rev 1653)		Claudia	cv402	XVal Session 57	1	XVal Session 57-Typing - Text-1		2012-07-14 16:09:40.627000
	Edit pad (rev 1654)		Mark:	cv309	XVal Session 57	1	XVal Session 57-Typing - Text-1		2012-07-14 16:09:40.745000
	Edit pad (rev 1655)		Matt	cv310	XVal Session 57	1	XVal Session 57-Typing - Text-1		2012-07-14 16:09:40.831000
	Edit pad (rev 1656)		jeral	cv311	XVal Session 57	1	XVal Session 57-Typing - Text-1		2012-07-14 16:09:41.044000
	Edit pad (rev 1657)		Mark:	cv309	XVal Session 57	1	XVal Session 57-Typing - Text-1		2012-07-14 16:09:41.247000
	Edit pad (rev 1658)		Claudia	cv402	XVal Session 57	1	XVal Session 57-Typing - Text-1		2012-07-14 16:09:41.421000
	Edit pad (rev 1659)		jeral	cv311	XVal Session 57	1	XVal Session 57-Typing - Text-1		2012-07-14 16:09:41.541000
	Edit pad (rev 1660)		Mark:	cv309	XVal Session 57	1	XVal Session 57-Typing - Text-1		2012-07-14 16:09:41.745000
	Edit pad (rev 1661)		Matt	cv310	XVal Session 57	1	XVal Session 57-Typing - Text-1		2012-07-14 16:09:41.794000
	Edit pad (rev 1662)		Claudia	cv402	XVal Session 57	1	XVal Session 57-Typing - Text-1		2012-07-14 16:09:42.028000
	Edit pad (rev 1663)		Mark:	cv309	XVal Session 57	1	XVal Session 57-Typing - Text-1		2012-07-14 16:09:42.246000
	Edit pad (rev 1664)		Matt	cv310	XVal Session 57	1	XVal Session 57-Typing - Text-1		2012-07-14 16:09:42.327000
	Edit pad (rev 1665)		jeral	cv311	XVal Session 57	1	XVal Session 57-Typing - Text-1		2012-07-14 16:09:42.487000
	Edit pad (rev 1666)		Mark:	cv309	XVal Session 57	1	XVal Session 57-Typing - Text-1		2012-07-14 16:09:42.752000
	Edit pad (rev 1667)		Claudia	cv402	XVal Session 57	1	XVal Session 57-Typing - Text-1		2012-07-14 16:09:42.816000
	Edit pad (rev 1668)		Matt	cv310	XVal Session 57	1	XVal Session 57-Typing - Text-1		2012-07-14 16:09:42.837000
	Edit pad (rev 1669)		jeral	cv311	XVal Session 57	1	XVal Session 57-Typing - Text-1		2012-07-14 16:09:42.986000
	Edit pad (rev 1670)		Mark:	cv309	XVal Session 57	1	XVal Session 57-Typing - Text-1		2012-07-14 16:09:43.251000
	Edit pad (rev 1671)		Claudia	cv402	XVal Session 57	1	XVal Session 57-Typing - Text-1		2012-07-14 16:09:43.357000
	Edit pad (rev 1672)		Claudia	cv402	XVal Session 57	1	XVal Session 57-Typing - Text-1		2012-07-14 16:09:44.259000
	Edit pad (rev 1673)		Mark:	cv309	XVal Session 57	1	XVal Session 57-Typing - Text-1		2012-07-14 16:09:44.379000
	Edit pad (rev 1674)		jeral	cv311	XVal Session 57	1	XVal Session 57-Typing - Text-1		2012-07-14 16:09:44.408000
	Edit pad (rev 1675)		Claudia	cv402	XVal Session 57	1	XVal Session 57-Typing - Text-1		2012-07-14 16:09:44.758000
	Edit pad (rev 1676)		Mark:	cv309	XVal Session 57	1	XVal Session 57-Typing - Text-1		2012-07-14 16:09:44.879000
	Edit pad (rev 1677)		jeral	cv311	XVal Session 57	1	XVal Session 57-Typing - Text-1		2012-07-14 16:09:44.917000
	Edit pad (rev 1678)		Claudia	cv402	XVal Session 57	1	XVal Session 57-Typing - Text-1		2012-07-14 16:09:45.259000
	Edit pad (rev 1679)		jeral	cv311	XVal Session 57	1	XVal Session 57-Typing - Text-1		2012-07-14 16:09:45.416000
	Edit pad (rev 1680)		Mark:	cv309	XVal Session 57	1	XVal Session 57-Typing - Text-1		2012-07-14 16:09:45.727000
	Edit pad (rev 1681)		Claudia	cv402	XVal Session 57	1	XVal Session 57-Typing - Text-1		2012-07-14 16:09:45.760000
	Edit pad (rev 1682)		jeral	cv311	XVal Session 57	1	XVal Session 57-Typing - Text-1		2012-07-14 16:09:45.918000
	Edit pad (rev 1683)		Mark:	cv309	XVal Session 57	1	XVal Session 57-Typing - Text-1		2012-07-14 16:09:46.227000
	Edit pad (rev 1684)		Claudia	cv402	XVal Session 57	1	XVal Session 57-Typing - Text-1		2012-07-14 16:09:46.260000
	Edit pad (rev 1685)		Matt	cv310	XVal Session 57	1	XVal Session 57-Typing - Text-1		2012-07-14 16:09:46.269000
	Edit pad (rev 1686)		jeral	cv311	XVal Session 57	1	XVal Session 57-Typing - Text-1		2012-07-14 16:09:46.417000
	Edit pad (rev 1687)		Mark:	cv309	XVal Session 57	1	XVal Session 57-Typing - Text-1		2012-07-14 16:09:46.727000
	Edit pad (rev 1688)		Matt	cv310	XVal Session 57	1	XVal Session 57-Typing - Text-1		2012-07-14 16:09:46.810000
	Edit pad (rev 1689)		Claudia	cv402	XVal Session 57	1	XVal Session 57-Typing - Text-1		2012-07-14 16:09:46.813000
	Edit pad (rev 1690)		jeral	cv311	XVal Session 57	1	XVal Session 57-Typing - Text-1		2012-07-14 16:09:46.916000
	Edit pad (rev 1691)		jeral	cv311	XVal Session 57	1	XVal Session 57-Typing - Text-1		2012-07-14 16:09:47.421000
	Edit pad (rev 1692)		Claudia	cv402	XVal Session 57	1	XVal Session 57-Typing - Text-1		2012-07-14 16:09:47.476000
	Edit pad (rev 1693)		Mark:	cv309	XVal Session 57	1	XVal Session 57-Typing - Text-1		2012-07-14 16:09:47.541000
	Edit pad (rev 1694)		jeral	cv311	XVal Session 57	1	XVal Session 57-Typing - Text-1		2012-07-14 16:09:47.920000
	Edit pad (rev 1695)		Claudia	cv402	XVal Session 57	1	XVal Session 57-Typing - Text-1		2012-07-14 16:09:47.976000
	Edit pad (rev 1696)		Mark:	cv309	XVal Session 57	1	XVal Session 57-Typing - Text-1		2012-07-14 16:09:48.056000
	Edit pad (rev 1697)		Claudia	cv402	XVal Session 57	1	XVal Session 57-Typing - Text-1		2012-07-14 16:09:48.478000
	Edit pad (rev 1698)		jeral	cv311	XVal Session 57	1	XVal Session 57-Typing - Text-1		2012-07-14 16:09:48.546000
	Edit pad (rev 1699)		Mark:	cv309	XVal Session 57	1	XVal Session 57-Typing - Text-1		2012-07-14 16:09:48.567000
	Edit pad (rev 1700)		Claudia	cv402	XVal Session 57	1	XVal Session 57-Typing - Text-1		2012-07-14 16:09:48.978000
	Edit pad (rev 1701)		Matt	cv310	XVal Session 57	1	XVal Session 57-Typing - Text-1		2012-07-14 16:09:48.987000
	Edit pad (rev 1702)		jeral	cv311	XVal Session 57	1	XVal Session 57-Typing - Text-1		2012-07-14 16:09:49.048000
	Edit pad (rev 1703)		Mark:	cv309	XVal Session 57	1	XVal Session 57-Typing - Text-1		2012-07-14 16:09:49.078000
	Edit pad (rev 1704)		Claudia	cv402	XVal Session 57	1	XVal Session 57-Typing - Text-1		2012-07-14 16:09:49.478000
	Edit pad (rev 1705)		Matt	cv310	XVal Session 57	1	XVal Session 57-Typing - Text-1		2012-07-14 16:09:49.486000
	Edit pad (rev 1706)		jeral	cv311	XVal Session 57	1	XVal Session 57-Typing - Text-1		2012-07-14 16:09:49.557000
	Edit pad (rev 1707)		Mark:	cv309	XVal Session 57	1	XVal Session 57-Typing - Text-1		2012-07-14 16:09:49.581000
	Edit pad (rev 1708)		Matt	cv310	XVal Session 57	1	XVal Session 57-Typing - Text-1		2012-07-14 16:09:49.988000
	Edit pad (rev 1709)		Claudia	cv402	XVal Session 57	1	XVal Session 57-Typing - Text-1		2012-07-14 16:09:50.029000
	Edit pad (rev 1710)		Mark:	cv309	XVal Session 57	1	XVal Session 57-Typing - Text-1		2012-07-14 16:09:50.080000
	Edit pad (rev 1711)		Matt	cv310	XVal Session 57	1	XVal Session 57-Typing - Text-1		2012-07-14 16:09:50.488000
	Edit pad (rev 1712)		jeral	cv311	XVal Session 57	1	XVal Session 57-Typing - Text-1		2012-07-14 16:09:50.557000
	Edit pad (rev 1713)		Mark:	cv309	XVal Session 57	1	XVal Session 57-Typing - Text-1		2012-07-14 16:09:50.587000
	Edit pad (rev 1714)		Claudia	cv402	XVal Session 57	1	XVal Session 57-Typing - Text-1		2012-07-14 16:09:50.618000
	Edit pad (rev 1715)		Matt	cv310	XVal Session 57	1	XVal Session 57-Typing - Text-1		2012-07-14 16:09:50.989000
	Edit pad (rev 1716)		jeral	cv311	XVal Session 57	1	XVal Session 57-Typing - Text-1		2012-07-14 16:09:51.056000
	Edit pad (rev 1717)		Mark:	cv309	XVal Session 57	1	XVal Session 57-Typing - Text-1		2012-07-14 16:09:51.086000
	Edit pad (rev 1718)		Claudia	cv402	XVal Session 57	1	XVal Session 57-Typing - Text-1		2012-07-14 16:09:51.117000
	Edit pad (rev 1719)		Matt	cv310	XVal Session 57	1	XVal Session 57-Typing - Text-1		2012-07-14 16:09:51.489000
	Edit pad (rev 1720)		jeral	cv311	XVal Session 57	1	XVal Session 57-Typing - Text-1		2012-07-14 16:09:51.556000
	Edit pad (rev 1721)		Mark:	cv309	XVal Session 57	1	XVal Session 57-Typing - Text-1		2012-07-14 16:09:51.592000
	Edit pad (rev 1722)		Claudia	cv402	XVal Session 57	1	XVal Session 57-Typing - Text-1		2012-07-14 16:09:51.618000
	Edit pad (rev 1723)		Matt	cv310	XVal Session 57	1	XVal Session 57-Typing - Text-1		2012-07-14 16:09:51.988000
	Edit pad (rev 1724)		jeral	cv311	XVal Session 57	1	XVal Session 57-Typing - Text-1		2012-07-14 16:09:52.060000
	Edit pad (rev 1725)		Mark:	cv309	XVal Session 57	1	XVal Session 57-Typing - Text-1		2012-07-14 16:09:52.097000
	Edit pad (rev 1726)		Claudia	cv402	XVal Session 57	1	XVal Session 57-Typing - Text-1		2012-07-14 16:09:52.122000
	Edit pad (rev 1727)		Mark:	cv309	XVal Session 57	1	XVal Session 57-Typing - Text-1		2012-07-14 16:09:52.609000
	Edit pad (rev 1728)		Claudia	cv402	XVal Session 57	1	XVal Session 57-Typing - Text-1		2012-07-14 16:09:52.624000
	Edit pad (rev 1729)		jeral	cv311	XVal Session 57	1	XVal Session 57-Typing - Text-1		2012-07-14 16:09:52.692000
	Edit pad (rev 1730)		Matt	cv310	XVal Session 57	1	XVal Session 57-Typing - Text-1		2012-07-14 16:09:52.894000
	Edit pad (rev 1731)		Mark:	cv309	XVal Session 57	1	XVal Session 57-Typing - Text-1		2012-07-14 16:09:53.108000
	Edit pad (rev 1732)		Claudia	cv402	XVal Session 57	1	XVal Session 57-Typing - Text-1		2012-07-14 16:09:53.122000
	Edit pad (rev 1733)		Matt	cv310	XVal Session 57	1	XVal Session 57-Typing - Text-1		2012-07-14 16:09:53.406000
	Edit pad (rev 1734)		jeral	cv311	XVal Session 57	1	XVal Session 57-Typing - Text-1		2012-07-14 16:09:53.431000
	Edit pad (rev 1735)		Claudia	cv402	XVal Session 57	1	XVal Session 57-Typing - Text-1		2012-07-14 16:09:53.623000
	Edit pad (rev 1736)		Mark:	cv309	XVal Session 57	1	XVal Session 57-Typing - Text-1		2012-07-14 16:09:53.881000
	Edit pad (rev 1737)		Matt	cv310	XVal Session 57	1	XVal Session 57-Typing - Text-1		2012-07-14 16:09:53.906000
	Edit pad (rev 1738)		jeral	cv311	XVal Session 57	1	XVal Session 57-Typing - Text-1		2012-07-14 16:09:53.930000
	Edit pad (rev 1739)		Claudia	cv402	XVal Session 57	1	XVal Session 57-Typing - Text-1		2012-07-14 16:09:54.124000
	Edit pad (rev 1740)		Matt	cv310	XVal Session 57	1	XVal Session 57-Typing - Text-1		2012-07-14 16:09:54.407000
	Edit pad (rev 1741)		jeral	cv311	XVal Session 57	1	XVal Session 57-Typing - Text-1		2012-07-14 16:09:54.431000
	Edit pad (rev 1742)		Mark:	cv309	XVal Session 57	1	XVal Session 57-Typing - Text-1		2012-07-14 16:09:54.585000
	Edit pad (rev 1743)		Claudia	cv402	XVal Session 57	1	XVal Session 57-Typing - Text-1		2012-07-14 16:09:54.704000
	Edit pad (rev 1744)		Matt	cv310	XVal Session 57	1	XVal Session 57-Typing - Text-1		2012-07-14 16:09:54.907000
	Edit pad (rev 1745)		jeral	cv311	XVal Session 57	1	XVal Session 57-Typing - Text-1		2012-07-14 16:09:54.933000
	Edit pad (rev 1746)		Mark:	cv309	XVal Session 57	1	XVal Session 57-Typing - Text-1		2012-07-14 16:09:55.083000
	Edit pad (rev 1747)		Claudia	cv402	XVal Session 57	1	XVal Session 57-Typing - Text-1		2012-07-14 16:09:55.203000
	Edit pad (rev 1748)		Matt	cv310	XVal Session 57	1	XVal Session 57-Typing - Text-1		2012-07-14 16:09:55.407000
	Edit pad (rev 1749)		jeral	cv311	XVal Session 57	1	XVal Session 57-Typing - Text-1		2012-07-14 16:09:55.433000
	Edit pad (rev 1750)		Mark:	cv309	XVal Session 57	1	XVal Session 57-Typing - Text-1		2012-07-14 16:09:55.585000
	Edit pad (rev 1751)		Matt	cv310	XVal Session 57	1	XVal Session 57-Typing - Text-1		2012-07-14 16:09:55.907000
	Edit pad (rev 1752)		jeral	cv311	XVal Session 57	1	XVal Session 57-Typing - Text-1		2012-07-14 16:09:55.937000
	Edit pad (rev 1753)		Claudia	cv402	XVal Session 57	1	XVal Session 57-Typing - Text-1		2012-07-14 16:09:55.951000
	Edit pad (rev 1754)		Mark:	cv309	XVal Session 57	1	XVal Session 57-Typing - Text-1		2012-07-14 16:09:56.084000
	Edit pad (rev 1755)		Matt	cv310	XVal Session 57	1	XVal Session 57-Typing - Text-1		2012-07-14 16:09:56.409000
	Edit pad (rev 1756)		jeral	cv311	XVal Session 57	1	XVal Session 57-Typing - Text-1		2012-07-14 16:09:56.438000
	Edit pad (rev 1757)		Mark:	cv309	XVal Session 57	1	XVal Session 57-Typing - Text-1		2012-07-14 16:09:56.587000
	Edit pad (rev 1758)		Claudia	cv402	XVal Session 57	1	XVal Session 57-Typing - Text-1		2012-07-14 16:09:56.684000
	Edit pad (rev 1759)		Matt	cv310	XVal Session 57	1	XVal Session 57-Typing - Text-1		2012-07-14 16:09:56.910000
	Edit pad (rev 1760)		jeral	cv311	XVal Session 57	1	XVal Session 57-Typing - Text-1		2012-07-14 16:09:56.940000
	Edit pad (rev 1761)		Mark:	cv309	XVal Session 57	1	XVal Session 57-Typing - Text-1		2012-07-14 16:09:57.085000
	Edit pad (rev 1762)		Claudia	cv402	XVal Session 57	1	XVal Session 57-Typing - Text-1		2012-07-14 16:09:57.190000
	Edit pad (rev 1763)		Matt	cv310	XVal Session 57	1	XVal Session 57-Typing - Text-1		2012-07-14 16:09:57.409000
	Edit pad (rev 1764)		jeral	cv311	XVal Session 57	1	XVal Session 57-Typing - Text-1		2012-07-14 16:09:57.440000
	Edit pad (rev 1765)		Mark:	cv309	XVal Session 57	1	XVal Session 57-Typing - Text-1		2012-07-14 16:09:57.640000
	Edit pad (rev 1766)		Claudia	cv402	XVal Session 57	1	XVal Session 57-Typing - Text-1		2012-07-14 16:09:57.691000
	Edit pad (rev 1767)		Matt	cv310	XVal Session 57	1	XVal Session 57-Typing - Text-1		2012-07-14 16:09:57.910000
	Edit pad (rev 1768)		Mark:	cv309	XVal Session 57	1	XVal Session 57-Typing - Text-1		2012-07-14 16:09:58.143000
	Edit pad (rev 1769)		Claudia	cv402	XVal Session 57	1	XVal Session 57-Typing - Text-1		2012-07-14 16:09:58.191000
	Edit pad (rev 1770)		Mark:	cv309	XVal Session 57	1	XVal Session 57-Typing - Text-1		2012-07-14 16:09:58.644000
	Edit pad (rev 1771)		Claudia	cv402	XVal Session 57	1	XVal Session 57-Typing - Text-1		2012-07-14 16:09:58.691000
	Edit pad (rev 1772)		Matt	cv310	XVal Session 57	1	XVal Session 57-Typing - Text-1		2012-07-14 16:09:58.848000
	Edit pad (rev 1773)		jeral	cv311	XVal Session 57	1	XVal Session 57-Typing - Text-1		2012-07-14 16:09:58.872000
	Edit pad (rev 1774)		Mark:	cv309	XVal Session 57	1	XVal Session 57-Typing - Text-1		2012-07-14 16:09:59.145000
	Edit pad (rev 1775)		Matt	cv310	XVal Session 57	1	XVal Session 57-Typing - Text-1		2012-07-14 16:09:59.356000
	Edit pad (rev 1776)		jeral	cv311	XVal Session 57	1	XVal Session 57-Typing - Text-1		2012-07-14 16:09:59.371000
	Edit pad (rev 1777)		Claudia	cv402	XVal Session 57	1	XVal Session 57-Typing - Text-1		2012-07-14 16:09:59.842000
	Edit pad (rev 1778)		Matt	cv310	XVal Session 57	1	XVal Session 57-Typing - Text-1		2012-07-14 16:09:59.857000
	Edit pad (rev 1779)		jeral	cv311	XVal Session 57	1	XVal Session 57-Typing - Text-1		2012-07-14 16:09:59.893000
	Edit pad (rev 1780)		Matt	cv310	XVal Session 57	1	XVal Session 57-Typing - Text-1		2012-07-14 16:10:00.358000
	Edit pad (rev 1781)		jeral	cv311	XVal Session 57	1	XVal Session 57-Typing - Text-1		2012-07-14 16:10:00.394000
	Edit pad (rev 1782)		Claudia	cv402	XVal Session 57	1	XVal Session 57-Typing - Text-1		2012-07-14 16:10:00.557000
	Edit pad (rev 1783)		Matt	cv310	XVal Session 57	1	XVal Session 57-Typing - Text-1		2012-07-14 16:10:00.857000
	Edit pad (rev 1784)		jeral	cv311	XVal Session 57	1	XVal Session 57-Typing - Text-1		2012-07-14 16:10:00.895000
	Edit pad (rev 1785)		Claudia	cv402	XVal Session 57	1	XVal Session 57-Typing - Text-1		2012-07-14 16:10:01.057000
	Edit pad (rev 1786)		Mark:	cv309	XVal Session 57	1	XVal Session 57-Typing - Text-1		2012-07-14 16:10:01.300000
	Edit pad (rev 1787)		Matt	cv310	XVal Session 57	1	XVal Session 57-Typing - Text-1		2012-07-14 16:10:01.358000
	Edit pad (rev 1788)		jeral	cv311	XVal Session 57	1	XVal Session 57-Typing - Text-1		2012-07-14 16:10:01.407000
	Edit pad (rev 1789)		Claudia	cv402	XVal Session 57	1	XVal Session 57-Typing - Text-1		2012-07-14 16:10:01.569000
	Edit pad (rev 1790)		Mark:	cv309	XVal Session 57	1	XVal Session 57-Typing - Text-1		2012-07-14 16:10:01.800000
	Edit pad (rev 1791)		Matt	cv310	XVal Session 57	1	XVal Session 57-Typing - Text-1		2012-07-14 16:10:01.855000
	Edit pad (rev 1792)		jeral	cv311	XVal Session 57	1	XVal Session 57-Typing - Text-1		2012-07-14 16:10:02.045000
	Edit pad (rev 1793)		Claudia	cv402	XVal Session 57	1	XVal Session 57-Typing - Text-1		2012-07-14 16:10:02.070000
	Edit pad (rev 1794)		Matt	cv310	XVal Session 57	1	XVal Session 57-Typing - Text-1		2012-07-14 16:10:02.374000
	Edit pad (rev 1795)		jeral	cv311	XVal Session 57	1	XVal Session 57-Typing - Text-1		2012-07-14 16:10:02.548000
	Edit pad (rev 1796)		Claudia	cv402	XVal Session 57	1	XVal Session 57-Typing - Text-1		2012-07-14 16:10:02.569000
	Edit pad (rev 1797)		Mark:	cv309	XVal Session 57	1	XVal Session 57-Typing - Text-1		2012-07-14 16:10:02.622000
	Edit pad (rev 1798)		Matt	cv310	XVal Session 57	1	XVal Session 57-Typing - Text-1		2012-07-14 16:10:02.873000
	Edit pad (rev 1799)		Claudia	cv402	XVal Session 57	1	XVal Session 57-Typing - Text-1		2012-07-14 16:10:03.069000
	Edit pad (rev 1800)		Matt	cv310	XVal Session 57	1	XVal Session 57-Typing - Text-1		2012-07-14 16:10:03.375000
	Edit pad (rev 1801)		Mark:	cv309	XVal Session 57	1	XVal Session 57-Typing - Text-1		2012-07-14 16:10:03.492000
	Edit pad (rev 1802)		Claudia	cv402	XVal Session 57	1	XVal Session 57-Typing - Text-1		2012-07-14 16:10:03.567000
	Edit pad (rev 1803)		Matt	cv310	XVal Session 57	1	XVal Session 57-Typing - Text-1		2012-07-14 16:10:03.875000
	Edit pad (rev 1804)		Mark:	cv309	XVal Session 57	1	XVal Session 57-Typing - Text-1		2012-07-14 16:10:03.991000
	Edit pad (rev 1805)		Claudia	cv402	XVal Session 57	1	XVal Session 57-Typing - Text-1		2012-07-14 16:10:04.077000
	Edit pad (rev 1806)		Matt	cv310	XVal Session 57	1	XVal Session 57-Typing - Text-1		2012-07-14 16:10:04.375000
	Edit pad (rev 1807)		Mark:	cv309	XVal Session 57	1	XVal Session 57-Typing - Text-1		2012-07-14 16:10:04.491000
	Edit pad (rev 1808)		jeral	cv311	XVal Session 57	1	XVal Session 57-Typing - Text-1		2012-07-14 16:10:04.499000
	Edit pad (rev 1809)		Claudia	cv402	XVal Session 57	1	XVal Session 57-Typing - Text-1		2012-07-14 16:10:04.573000
	Edit pad (rev 1810)		Matt	cv310	XVal Session 57	1	XVal Session 57-Typing - Text-1		2012-07-14 16:10:04.876000
	Edit pad (rev 1811)		jeral	cv311	XVal Session 57	1	XVal Session 57-Typing - Text-1		2012-07-14 16:10:05
	Edit pad (rev 1812)		Claudia	cv402	XVal Session 57	1	XVal Session 57-Typing - Text-1		2012-07-14 16:10:05.074000
	Edit pad (rev 1813)		Mark:	cv309	XVal Session 57	1	XVal Session 57-Typing - Text-1		2012-07-14 16:10:05.143000
	Edit pad (rev 1814)		jeral	cv311	XVal Session 57	1	XVal Session 57-Typing - Text-1		2012-07-14 16:10:05.503000
	Edit pad (rev 1815)		Matt	cv310	XVal Session 57	1	XVal Session 57-Typing - Text-1		2012-07-14 16:10:05.619000
	Edit pad (rev 1816)		Claudia	cv402	XVal Session 57	1	XVal Session 57-Typing - Text-1		2012-07-14 16:10:05.827000
	Edit pad (rev 1817)		jeral	cv311	XVal Session 57	1	XVal Session 57-Typing - Text-1		2012-07-14 16:10:06.003000
	Edit pad (rev 1818)		Mark:	cv309	XVal Session 57	1	XVal Session 57-Typing - Text-1		2012-07-14 16:10:06.030000
	Edit pad (rev 1819)		Matt	cv310	XVal Session 57	1	XVal Session 57-Typing - Text-1		2012-07-14 16:10:06.124000
	Edit pad (rev 1820)		Claudia	cv402	XVal Session 57	1	XVal Session 57-Typing - Text-1		2012-07-14 16:10:06.399000
	Edit pad (rev 1821)		jeral	cv311	XVal Session 57	1	XVal Session 57-Typing - Text-1		2012-07-14 16:10:06.515000
	Edit pad (rev 1822)		Mark:	cv309	XVal Session 57	1	XVal Session 57-Typing - Text-1		2012-07-14 16:10:06.535000
	Edit pad (rev 1823)		Claudia	cv402	XVal Session 57	1	XVal Session 57-Typing - Text-1		2012-07-14 16:10:06.898000
	Edit pad (rev 1824)		Matt	cv310	XVal Session 57	1	XVal Session 57-Typing - Text-1		2012-07-14 16:10:06.953000
	Edit pad (rev 1825)		jeral	cv311	XVal Session 57	1	XVal Session 57-Typing - Text-1		2012-07-14 16:10:07.017000
	Edit pad (rev 1826)		Mark:	cv309	XVal Session 57	1	XVal Session 57-Typing - Text-1		2012-07-14 16:10:07.039000
	Edit pad (rev 1827)		Claudia	cv402	XVal Session 57	1	XVal Session 57-Typing - Text-1		2012-07-14 16:10:07.399000
	Edit pad (rev 1828)		Matt	cv310	XVal Session 57	1	XVal Session 57-Typing - Text-1		2012-07-14 16:10:07.455000
	Edit pad (rev 1829)		Mark:	cv309	XVal Session 57	1	XVal Session 57-Typing - Text-1		2012-07-14 16:10:07.539000
	Edit pad (rev 1830)		jeral	cv311	XVal Session 57	1	XVal Session 57-Typing - Text-1		2012-07-14 16:10:07.601000
	Edit pad (rev 1831)		Claudia	cv402	XVal Session 57	1	XVal Session 57-Typing - Text-1		2012-07-14 16:10:07.899000
	Edit pad (rev 1832)		jeral	cv311	XVal Session 57	1	XVal Session 57-Typing - Text-1		2012-07-14 16:10:08.017000
	Edit pad (rev 1833)		Mark:	cv309	XVal Session 57	1	XVal Session 57-Typing - Text-1		2012-07-14 16:10:08.229000
	Edit pad (rev 1834)		Claudia	cv402	XVal Session 57	1	XVal Session 57-Typing - Text-1		2012-07-14 16:10:08.403000
	Edit pad (rev 1835)		Mark:	cv309	XVal Session 57	1	XVal Session 57-Typing - Text-1		2012-07-14 16:10:08.728000
	Edit pad (rev 1836)		Matt	cv310	XVal Session 57	1	XVal Session 57-Typing - Text-1		2012-07-14 16:10:08.799000
	Edit pad (rev 1837)		Claudia	cv402	XVal Session 57	1	XVal Session 57-Typing - Text-1		2012-07-14 16:10:08.901000
	Edit pad (rev 1838)		jeral	cv311	XVal Session 57	1	XVal Session 57-Typing - Text-1		2012-07-14 16:10:09.090000
	Edit pad (rev 1839)		Mark:	cv309	XVal Session 57	1	XVal Session 57-Typing - Text-1		2012-07-14 16:10:09.228000
	Edit pad (rev 1840)		Matt	cv310	XVal Session 57	1	XVal Session 57-Typing - Text-1		2012-07-14 16:10:09.298000
	Edit pad (rev 1841)		Claudia	cv402	XVal Session 57	1	XVal Session 57-Typing - Text-1		2012-07-14 16:10:09.401000
	Edit pad (rev 1842)		jeral	cv311	XVal Session 57	1	XVal Session 57-Typing - Text-1		2012-07-14 16:10:09.589000
	Edit pad (rev 1843)		Mark:	cv309	XVal Session 57	1	XVal Session 57-Typing - Text-1		2012-07-14 16:10:09.727000
	Edit pad (rev 1844)		Matt	cv310	XVal Session 57	1	XVal Session 57-Typing - Text-1		2012-07-14 16:10:09.800000
	Edit pad (rev 1845)		Claudia	cv402	XVal Session 57	1	XVal Session 57-Typing - Text-1		2012-07-14 16:10:09.901000
	Edit pad (rev 1846)		jeral	cv311	XVal Session 57	1	XVal Session 57-Typing - Text-1		2012-07-14 16:10:10.090000
	Edit pad (rev 1847)		Mark:	cv309	XVal Session 57	1	XVal Session 57-Typing - Text-1		2012-07-14 16:10:10.227000
	Edit pad (rev 1848)		Matt	cv310	XVal Session 57	1	XVal Session 57-Typing - Text-1		2012-07-14 16:10:10.300000
	Edit pad (rev 1849)		Claudia	cv402	XVal Session 57	1	XVal Session 57-Typing - Text-1		2012-07-14 16:10:10.504000
	Edit pad (rev 1850)		jeral	cv311	XVal Session 57	1	XVal Session 57-Typing - Text-1		2012-07-14 16:10:10.588000
	Edit pad (rev 1851)		Mark:	cv309	XVal Session 57	1	XVal Session 57-Typing - Text-1		2012-07-14 16:10:10.727000
	Edit pad (rev 1852)		jeral	cv311	XVal Session 57	1	XVal Session 57-Typing - Text-1		2012-07-14 16:10:11.091000
	Edit pad (rev 1853)		Mark:	cv309	XVal Session 57	1	XVal Session 57-Typing - Text-1		2012-07-14 16:10:11.230000
	Edit pad (rev 1854)		Matt	cv310	XVal Session 57	1	XVal Session 57-Typing - Text-1		2012-07-14 16:10:11.347000
	Edit pad (rev 1855)		Claudia	cv402	XVal Session 57	1	XVal Session 57-Typing - Text-1		2012-07-14 16:10:11.569000
	Edit pad (rev 1856)		jeral	cv311	XVal Session 57	1	XVal Session 57-Typing - Text-1		2012-07-14 16:10:11.614000
	Edit pad (rev 1857)		Matt	cv310	XVal Session 57	1	XVal Session 57-Typing - Text-1		2012-07-14 16:10:11.851000
	Edit pad (rev 1858)		Claudia	cv402	XVal Session 57	1	XVal Session 57-Typing - Text-1		2012-07-14 16:10:12.048000
	Edit pad (rev 1859)		jeral	cv311	XVal Session 57	1	XVal Session 57-Typing - Text-1		2012-07-14 16:10:12.131000
	Edit pad (rev 1860)		Matt	cv310	XVal Session 57	1	XVal Session 57-Typing - Text-1		2012-07-14 16:10:12.352000
	Edit pad (rev 1861)		Claudia	cv402	XVal Session 57	1	XVal Session 57-Typing - Text-1		2012-07-14 16:10:12.576000
	Edit pad (rev 1862)		jeral	cv311	XVal Session 57	1	XVal Session 57-Typing - Text-1		2012-07-14 16:10:12.631000
	Edit pad (rev 1863)		Matt	cv310	XVal Session 57	1	XVal Session 57-Typing - Text-1		2012-07-14 16:10:12.980000
	Edit pad (rev 1864)		Claudia	cv402	XVal Session 57	1	XVal Session 57-Typing - Text-1		2012-07-14 16:10:13.046000
	Edit pad (rev 1865)		jeral	cv311	XVal Session 57	1	XVal Session 57-Typing - Text-1		2012-07-14 16:10:13.131000
	Edit pad (rev 1866)		Mark:	cv309	XVal Session 57	1	XVal Session 57-Typing - Text-1		2012-07-14 16:10:13.288000
	Edit pad (rev 1867)		Matt	cv310	XVal Session 57	1	XVal Session 57-Typing - Text-1		2012-07-14 16:10:13.482000
	Edit pad (rev 1868)		Claudia	cv402	XVal Session 57	1	XVal Session 57-Typing - Text-1		2012-07-14 16:10:13.549000
	Edit pad (rev 1869)		Mark:	cv309	XVal Session 57	1	XVal Session 57-Typing - Text-1		2012-07-14 16:10:13.789000
	Edit pad (rev 1870)		Matt	cv310	XVal Session 57	1	XVal Session 57-Typing - Text-1		2012-07-14 16:10:13.982000
	Edit pad (rev 1871)		Claudia	cv402	XVal Session 57	1	XVal Session 57-Typing - Text-1		2012-07-14 16:10:14.050000
	Edit pad (rev 1872)		Mark:	cv309	XVal Session 57	1	XVal Session 57-Typing - Text-1		2012-07-14 16:10:14.289000
	Edit pad (rev 1873)		Matt	cv310	XVal Session 57	1	XVal Session 57-Typing - Text-1		2012-07-14 16:10:14.482000
	Edit pad (rev 1874)		Claudia	cv402	XVal Session 57	1	XVal Session 57-Typing - Text-1		2012-07-14 16:10:14.555000
	Edit pad (rev 1875)		Mark:	cv309	XVal Session 57	1	XVal Session 57-Typing - Text-1		2012-07-14 16:10:14.789000
	Edit pad (rev 1876)		Claudia	cv402	XVal Session 57	1	XVal Session 57-Typing - Text-1		2012-07-14 16:10:15.057000
	Edit pad (rev 1877)		jeral	cv311	XVal Session 57	1	XVal Session 57-Typing - Text-1		2012-07-14 16:10:15.064000
	Edit pad (rev 1878)		Mark:	cv309	XVal Session 57	1	XVal Session 57-Typing - Text-1		2012-07-14 16:10:15.543000
	Edit pad (rev 1879)		Claudia	cv402	XVal Session 57	1	XVal Session 57-Typing - Text-1		2012-07-14 16:10:15.564000
	Edit pad (rev 1880)		jeral	cv311	XVal Session 57	1	XVal Session 57-Typing - Text-1		2012-07-14 16:10:15.565000
	Edit pad (rev 1881)		Mark:	cv309	XVal Session 57	1	XVal Session 57-Typing - Text-1		2012-07-14 16:10:16.043000
	Edit pad (rev 1882)		Claudia	cv402	XVal Session 57	1	XVal Session 57-Typing - Text-1		2012-07-14 16:10:16.066000
	Edit pad (rev 1883)		Mark:	cv309	XVal Session 57	1	XVal Session 57-Typing - Text-1		2012-07-14 16:10:16.545000
	Edit pad (rev 1884)		Claudia	cv402	XVal Session 57	1	XVal Session 57-Typing - Text-1		2012-07-14 16:10:16.566000
	Edit pad (rev 1885)		Matt	cv310	XVal Session 57	1	XVal Session 57-Typing - Text-1		2012-07-14 16:10:17.001000
	Edit pad (rev 1886)		Mark:	cv309	XVal Session 57	1	XVal Session 57-Typing - Text-1		2012-07-14 16:10:17.045000
	Edit pad (rev 1887)		Claudia	cv402	XVal Session 57	1	XVal Session 57-Typing - Text-1		2012-07-14 16:10:17.066000
	Edit pad (rev 1888)		Matt	cv310	XVal Session 57	1	XVal Session 57-Typing - Text-1		2012-07-14 16:10:17.512000
	Edit pad (rev 1889)		Mark:	cv309	XVal Session 57	1	XVal Session 57-Typing - Text-1		2012-07-14 16:10:17.545000
	Edit pad (rev 1890)		Claudia	cv402	XVal Session 57	1	XVal Session 57-Typing - Text-1		2012-07-14 16:10:17.571000
	Edit pad (rev 1891)		Matt	cv310	XVal Session 57	1	XVal Session 57-Typing - Text-1		2012-07-14 16:10:18.016000
	Edit pad (rev 1892)		Mark:	cv309	XVal Session 57	1	XVal Session 57-Typing - Text-1		2012-07-14 16:10:18.045000
	Edit pad (rev 1893)		Claudia	cv402	XVal Session 57	1	XVal Session 57-Typing - Text-1		2012-07-14 16:10:18.080000
	Edit pad (rev 1894)		Mark:	cv309	XVal Session 57	1	XVal Session 57-Typing - Text-1		2012-07-14 16:10:18.545000
	Edit pad (rev 1895)		Claudia	cv402	XVal Session 57	1	XVal Session 57-Typing - Text-1		2012-07-14 16:10:18.581000
	Edit pad (rev 1896)		Matt	cv310	XVal Session 57	1	XVal Session 57-Typing - Text-1		2012-07-14 16:10:18.990000
	Edit pad (rev 1897)		Mark:	cv309	XVal Session 57	1	XVal Session 57-Typing - Text-1		2012-07-14 16:10:19.057000
	Edit pad (rev 1898)		Claudia	cv402	XVal Session 57	1	XVal Session 57-Typing - Text-1		2012-07-14 16:10:19.166000
	Edit pad (rev 1899)		Mark:	cv309	XVal Session 57	1	XVal Session 57-Typing - Text-1		2012-07-14 16:10:19.557000
	Edit pad (rev 1900)		Matt	cv310	XVal Session 57	1	XVal Session 57-Typing - Text-1		2012-07-14 16:10:19.584000
	Edit pad (rev 1901)		Mark:	cv309	XVal Session 57	1	XVal Session 57-Typing - Text-1		2012-07-14 16:10:20.058000
	Edit pad (rev 1902)		Matt	cv310	XVal Session 57	1	XVal Session 57-Typing - Text-1		2012-07-14 16:10:20.087000
	Edit pad (rev 1903)		Claudia	cv402	XVal Session 57	1	XVal Session 57-Typing - Text-1		2012-07-14 16:10:20.115000
	Edit pad (rev 1904)		Mark:	cv309	XVal Session 57	1	XVal Session 57-Typing - Text-1		2012-07-14 16:10:20.560000
	Edit pad (rev 1905)		Claudia	cv402	XVal Session 57	1	XVal Session 57-Typing - Text-1		2012-07-14 16:10:20.615000
	Edit pad (rev 1906)		Mark:	cv309	XVal Session 57	1	XVal Session 57-Typing - Text-1		2012-07-14 16:10:21.068000
	Edit pad (rev 1907)		Claudia	cv402	XVal Session 57	1	XVal Session 57-Typing - Text-1		2012-07-14 16:10:21.174000
	Edit pad (rev 1908)		Matt	cv310	XVal Session 57	1	XVal Session 57-Typing - Text-1		2012-07-14 16:10:21.218000
	Edit pad (rev 1909)		Mark:	cv309	XVal Session 57	1	XVal Session 57-Typing - Text-1		2012-07-14 16:10:21.570000
	Edit pad (rev 1910)		Claudia	cv402	XVal Session 57	1	XVal Session 57-Typing - Text-1		2012-07-14 16:10:21.623000
	Edit pad (rev 1911)		Matt	cv310	XVal Session 57	1	XVal Session 57-Typing - Text-1		2012-07-14 16:10:21.982000
	Edit pad (rev 1912)		Claudia	cv402	XVal Session 57	1	XVal Session 57-Typing - Text-1		2012-07-14 16:10:22.125000
	Edit pad (rev 1913)		Mark:	cv309	XVal Session 57	1	XVal Session 57-Typing - Text-1		2012-07-14 16:10:22.270000
	Edit pad (rev 1914)		Matt	cv310	XVal Session 57	1	XVal Session 57-Typing - Text-1		2012-07-14 16:10:22.481000
	Edit pad (rev 1915)		Claudia	cv402	XVal Session 57	1	XVal Session 57-Typing - Text-1		2012-07-14 16:10:22.624000
	Edit pad (rev 1916)		Mark:	cv309	XVal Session 57	1	XVal Session 57-Typing - Text-1		2012-07-14 16:10:22.768000
	Edit pad (rev 1917)		Matt	cv310	XVal Session 57	1	XVal Session 57-Typing - Text-1		2012-07-14 16:10:22.982000
	Edit pad (rev 1918)		Claudia	cv402	XVal Session 57	1	XVal Session 57-Typing - Text-1		2012-07-14 16:10:23.124000
	Edit pad (rev 1919)		Mark:	cv309	XVal Session 57	1	XVal Session 57-Typing - Text-1		2012-07-14 16:10:23.269000
	Edit pad (rev 1920)		Claudia	cv402	XVal Session 57	1	XVal Session 57-Typing - Text-1		2012-07-14 16:10:23.626000
	Edit pad (rev 1921)		Mark:	cv309	XVal Session 57	1	XVal Session 57-Typing - Text-1		2012-07-14 16:10:23.770000
	Edit pad (rev 1922)		Matt	cv310	XVal Session 57	1	XVal Session 57-Typing - Text-1		2012-07-14 16:10:23.804000
	Edit pad (rev 1923)		Claudia	cv402	XVal Session 57	1	XVal Session 57-Typing - Text-1		2012-07-14 16:10:24.231000
	Edit pad (rev 1924)		Mark:	cv309	XVal Session 57	1	XVal Session 57-Typing - Text-1		2012-07-14 16:10:24.279000
	Edit pad (rev 1925)		Matt	cv310	XVal Session 57	1	XVal Session 57-Typing - Text-1		2012-07-14 16:10:24.307000
	Edit pad (rev 1926)		Claudia	cv402	XVal Session 57	1	XVal Session 57-Typing - Text-1		2012-07-14 16:10:24.731000
	Edit pad (rev 1927)		Mark:	cv309	XVal Session 57	1	XVal Session 57-Typing - Text-1		2012-07-14 16:10:24.779000
	Edit pad (rev 1928)		jeral	cv311	XVal Session 57	1	XVal Session 57-Typing - Text-1		2012-07-14 16:10:24.785000
	Edit pad (rev 1929)		Matt	cv310	XVal Session 57	1	XVal Session 57-Typing - Text-1		2012-07-14 16:10:24.821000
	Edit pad (rev 1930)		Claudia	cv402	XVal Session 57	1	XVal Session 57-Typing - Text-1		2012-07-14 16:10:25.230000
	Edit pad (rev 1931)		Mark:	cv309	XVal Session 57	1	XVal Session 57-Typing - Text-1		2012-07-14 16:10:25.286000
	Edit pad (rev 1932)		Matt	cv310	XVal Session 57	1	XVal Session 57-Typing - Text-1		2012-07-14 16:10:25.339000
	Edit pad (rev 1933)		jeral	cv311	XVal Session 57	1	XVal Session 57-Typing - Text-1		2012-07-14 16:10:25.370000
	Edit pad (rev 1934)		Claudia	cv402	XVal Session 57	1	XVal Session 57-Typing - Text-1		2012-07-14 16:10:25.730000
	Edit pad (rev 1935)		Matt	cv310	XVal Session 57	1	XVal Session 57-Typing - Text-1		2012-07-14 16:10:25.861000
[truncated: 1,874 more rows]
