# Supplementary material for: Dynamics of collective performance in collaboration networks
Source: PLoS One. 2018 Oct 10;13(10):e0204547. doi: 10.1371/journal.pone.0204547 (PMC6179230; doi:10.1371/journal.pone.0204547)
Supplement: S1 Dataset — (ZIP) [file pone.0204547.s001.zip › data/team-data/team-chat-logs/XVal Session 68 - Group 1 - LogFile.csv]

id	event	data	chat_name	subject	session	session_group	completed_task	ip_address	timestamp
37062	Entering waiting room			cv316	XVal Session 68			192.54.222.3	2012-07-16 13:00:38
37063	Entering waiting room			cv319	XVal Session 68			192.54.222.11	2012-07-16 13:00:44
37066	Entering waiting room			cv317	XVal Session 68			192.54.222.3	2012-07-16 13:01:05
37067	Entering waiting room			cv318	XVal Session 68			18.111.54.125	2012-07-16 13:01:09
37070	Setup participants				XVal Session 68				2012-07-16 13:01:38
37071	Setup tasks				XVal Session 68				2012-07-16 13:01:38
37072	Introduction	Starting in 24 seconds		cv318	XVal Session 68	1		18.111.54.125	2012-07-16 13:01:39
37073	Introduction	Starting in 19 seconds		cv319	XVal Session 68	1		192.54.222.11	2012-07-16 13:01:44
37074	Introduction	Starting in 19 seconds		cv316	XVal Session 68	1		192.54.222.3	2012-07-16 13:01:44
37075	Introduction	Starting in 19 seconds		cv317	XVal Session 68	1		192.54.222.3	2012-07-16 13:01:44
37082	Load Instructions			cv319	XVal Session 68	1	XVal Session 68-Introduction-1	192.54.222.11	2012-07-16 13:02:03
37083	Load Instructions			cv316	XVal Session 68	1	XVal Session 68-Introduction-1	192.54.222.3	2012-07-16 13:02:03
37084	Load Instructions			cv317	XVal Session 68	1	XVal Session 68-Introduction-1	192.54.222.3	2012-07-16 13:02:03
37085	Load Instructions			cv318	XVal Session 68	1	XVal Session 68-Introduction-1	18.111.54.125	2012-07-16 13:02:03
37090	Load Workspace			cv316	XVal Session 68	1	XVal Session 68-Introduction-1	192.54.222.3	2012-07-16 13:02:23
37091	Load Workspace			cv319	XVal Session 68	1	XVal Session 68-Introduction-1	192.54.222.11	2012-07-16 13:02:23
37092	Load Workspace			cv317	XVal Session 68	1	XVal Session 68-Introduction-1	192.54.222.3	2012-07-16 13:02:23
37093	Load Workspace			cv318	XVal Session 68	1	XVal Session 68-Introduction-1	18.111.54.125	2012-07-16 13:02:23
	Edit pad (rev 0)		sean	cv372	XVal Session 68	1	XVal Session 68-Introduction-1		2012-07-16 13:02:28.652000
	Edit pad (rev 1)		sean	cv372	XVal Session 68	1	XVal Session 68-Introduction-1		2012-07-16 13:02:29.150000
	Edit pad (rev 2)		sean	cv372	XVal Session 68	1	XVal Session 68-Introduction-1		2012-07-16 13:02:29.651000
	Edit pad (rev 3)		sean	cv372	XVal Session 68	1	XVal Session 68-Introduction-1		2012-07-16 13:02:31.014000
	Edit pad (rev 4)		sean	cv372	XVal Session 68	1	XVal Session 68-Introduction-1		2012-07-16 13:02:31.516000
	Edit pad (rev 5)		sean	cv372	XVal Session 68	1	XVal Session 68-Introduction-1		2012-07-16 13:02:32.018000
	Edit pad (rev 6)		sean	cv372	XVal Session 68	1	XVal Session 68-Introduction-1		2012-07-16 13:02:32.518000
	Edit pad (rev 7)		sean	cv372	XVal Session 68	1	XVal Session 68-Introduction-1		2012-07-16 13:02:33.018000
	Edit pad (rev 8)		Capucine	cv402	XVal Session 68	1	XVal Session 68-Introduction-1		2012-07-16 13:02:37.692000
	Edit pad (rev 9)		Capucine	cv402	XVal Session 68	1	XVal Session 68-Introduction-1		2012-07-16 13:02:38.876000
	Edit pad (rev 10)		Capucine	cv402	XVal Session 68	1	XVal Session 68-Introduction-1		2012-07-16 13:02:39.597000
	Edit pad (rev 11)		Frank	cv407	XVal Session 68	1	XVal Session 68-Introduction-1		2012-07-16 13:03:08.683000
	Edit pad (rev 12)		Frank	cv407	XVal Session 68	1	XVal Session 68-Introduction-1		2012-07-16 13:03:09.181000
	Edit pad (rev 13)		Frank	cv407	XVal Session 68	1	XVal Session 68-Introduction-1		2012-07-16 13:03:09.730000
	Edit pad (rev 14)		Frank	cv407	XVal Session 68	1	XVal Session 68-Introduction-1		2012-07-16 13:03:19.248000
	Edit pad (rev 15)		Frank	cv407	XVal Session 68	1	XVal Session 68-Introduction-1		2012-07-16 13:03:19.756000
	Edit pad (rev 16)		Frank	cv407	XVal Session 68	1	XVal Session 68-Introduction-1		2012-07-16 13:03:20.731000
	Edit pad (rev 17)		Frank	cv407	XVal Session 68	1	XVal Session 68-Introduction-1		2012-07-16 13:03:21.240000
	Edit pad (rev 18)		Frank	cv407	XVal Session 68	1	XVal Session 68-Introduction-1		2012-07-16 13:03:22.039000
	Edit pad (rev 19)		Frank	cv407	XVal Session 68	1	XVal Session 68-Introduction-1		2012-07-16 13:03:22.815000
	Edit pad (rev 20)		Frank	cv407	XVal Session 68	1	XVal Session 68-Introduction-1		2012-07-16 13:03:23.319000
	Edit pad (rev 21)		Frank	cv407	XVal Session 68	1	XVal Session 68-Introduction-1		2012-07-16 13:03:23.820000
	Edit pad (rev 22)		Frank	cv407	XVal Session 68	1	XVal Session 68-Introduction-1		2012-07-16 13:03:24.320000
	Edit pad (rev 23)		Frank	cv407	XVal Session 68	1	XVal Session 68-Introduction-1		2012-07-16 13:03:24.968000
	Edit pad (rev 24)		Frank	cv407	XVal Session 68	1	XVal Session 68-Introduction-1		2012-07-16 13:03:25.475000
	Edit pad (rev 25)		Frank	cv407	XVal Session 68	1	XVal Session 68-Introduction-1		2012-07-16 13:03:25.975000
	Edit pad (rev 26)		Frank	cv407	XVal Session 68	1	XVal Session 68-Introduction-1		2012-07-16 13:03:26.475000
	Edit pad (rev 27)		Frank	cv407	XVal Session 68	1	XVal Session 68-Introduction-1		2012-07-16 13:03:26.975000
	Edit pad (rev 28)		Frank	cv407	XVal Session 68	1	XVal Session 68-Introduction-1		2012-07-16 13:03:27.475000
	Edit pad (rev 29)		Frank	cv407	XVal Session 68	1	XVal Session 68-Introduction-1		2012-07-16 13:03:28.007000
	Edit pad (rev 30)		Frank	cv407	XVal Session 68	1	XVal Session 68-Introduction-1		2012-07-16 13:03:28.508000
	Edit pad (rev 31)		Nick	cv396	XVal Session 68	1	XVal Session 68-Introduction-1		2012-07-16 13:03:30.313000
	Edit pad (rev 32)		Nick	cv396	XVal Session 68	1	XVal Session 68-Introduction-1		2012-07-16 13:03:30.871000
37098	Load Instructions			cv318	XVal Session 68	1	XVal Session 68-Typing - Text-1	18.111.54.125	2012-07-16 13:03:53
37099	Load Instructions			cv317	XVal Session 68	1	XVal Session 68-Typing - Text-1	192.54.222.3	2012-07-16 13:03:53
37100	Load Instructions			cv319	XVal Session 68	1	XVal Session 68-Typing - Text-1	192.54.222.11	2012-07-16 13:03:53
37101	Load Instructions			cv316	XVal Session 68	1	XVal Session 68-Typing - Text-1	192.54.222.3	2012-07-16 13:03:53
37106	Load Workspace			cv319	XVal Session 68	1	XVal Session 68-Typing - Text-1	192.54.222.11	2012-07-16 13:04:33
37107	Load Workspace			cv316	XVal Session 68	1	XVal Session 68-Typing - Text-1	192.54.222.3	2012-07-16 13:04:33
37108	Load Workspace			cv318	XVal Session 68	1	XVal Session 68-Typing - Text-1	18.111.54.125	2012-07-16 13:04:33
37109	Load Workspace			cv317	XVal Session 68	1	XVal Session 68-Typing - Text-1	192.54.222.3	2012-07-16 13:04:34
	Edit pad (rev 0)		Frank	cv407	XVal Session 68	1	XVal Session 68-Typing - Text-1		2012-07-16 13:04:38.079000
	Edit pad (rev 1)		Frank	cv407	XVal Session 68	1	XVal Session 68-Typing - Text-1		2012-07-16 13:04:39.616000
	Edit pad (rev 2)		Frank	cv407	XVal Session 68	1	XVal Session 68-Typing - Text-1		2012-07-16 13:04:40.117000
	Edit pad (rev 3)		Frank	cv407	XVal Session 68	1	XVal Session 68-Typing - Text-1		2012-07-16 13:04:40.770000
	Edit pad (rev 4)		Frank	cv407	XVal Session 68	1	XVal Session 68-Typing - Text-1		2012-07-16 13:04:41.274000
	Edit pad (rev 5)		Frank	cv407	XVal Session 68	1	XVal Session 68-Typing - Text-1		2012-07-16 13:04:41.773000
	Edit pad (rev 6)		Frank	cv407	XVal Session 68	1	XVal Session 68-Typing - Text-1		2012-07-16 13:04:42.289000
	Edit pad (rev 7)		Frank	cv407	XVal Session 68	1	XVal Session 68-Typing - Text-1		2012-07-16 13:04:42.834000
	Edit pad (rev 8)		Frank	cv407	XVal Session 68	1	XVal Session 68-Typing - Text-1		2012-07-16 13:04:43.336000
	Edit pad (rev 9)		Frank	cv407	XVal Session 68	1	XVal Session 68-Typing - Text-1		2012-07-16 13:04:43.836000
	Edit pad (rev 10)		Frank	cv407	XVal Session 68	1	XVal Session 68-Typing - Text-1		2012-07-16 13:04:44.336000
	Edit pad (rev 11)		Frank	cv407	XVal Session 68	1	XVal Session 68-Typing - Text-1		2012-07-16 13:04:44.836000
	Edit pad (rev 12)		sean	cv372	XVal Session 68	1	XVal Session 68-Typing - Text-1		2012-07-16 13:04:45.089000
	Edit pad (rev 13)		Capucine	cv402	XVal Session 68	1	XVal Session 68-Typing - Text-1		2012-07-16 13:04:45.225000
	Edit pad (rev 14)		Frank	cv407	XVal Session 68	1	XVal Session 68-Typing - Text-1		2012-07-16 13:04:45.337000
	Edit pad (rev 15)		sean	cv372	XVal Session 68	1	XVal Session 68-Typing - Text-1		2012-07-16 13:04:45.585000
	Edit pad (rev 16)		Capucine	cv402	XVal Session 68	1	XVal Session 68-Typing - Text-1		2012-07-16 13:04:45.729000
	Edit pad (rev 17)		Frank	cv407	XVal Session 68	1	XVal Session 68-Typing - Text-1		2012-07-16 13:04:45.834000
	Edit pad (rev 18)		sean	cv372	XVal Session 68	1	XVal Session 68-Typing - Text-1		2012-07-16 13:04:46.087000
	Edit pad (rev 19)		Capucine	cv402	XVal Session 68	1	XVal Session 68-Typing - Text-1		2012-07-16 13:04:46.230000
	Edit pad (rev 20)		Frank	cv407	XVal Session 68	1	XVal Session 68-Typing - Text-1		2012-07-16 13:04:46.334000
	Edit pad (rev 21)		sean	cv372	XVal Session 68	1	XVal Session 68-Typing - Text-1		2012-07-16 13:04:46.587000
	Edit pad (rev 22)		Capucine	cv402	XVal Session 68	1	XVal Session 68-Typing - Text-1		2012-07-16 13:04:46.731000
	Edit pad (rev 23)		sean	cv372	XVal Session 68	1	XVal Session 68-Typing - Text-1		2012-07-16 13:04:47.090000
	Edit pad (rev 24)		Capucine	cv402	XVal Session 68	1	XVal Session 68-Typing - Text-1		2012-07-16 13:04:47.232000
	Edit pad (rev 25)		sean	cv372	XVal Session 68	1	XVal Session 68-Typing - Text-1		2012-07-16 13:04:47.591000
	Edit pad (rev 26)		sean	cv372	XVal Session 68	1	XVal Session 68-Typing - Text-1		2012-07-16 13:04:48.095000
	Edit pad (rev 27)		sean	cv372	XVal Session 68	1	XVal Session 68-Typing - Text-1		2012-07-16 13:04:48.595000
	Edit pad (rev 28)		sean	cv372	XVal Session 68	1	XVal Session 68-Typing - Text-1		2012-07-16 13:04:49.095000
	Edit pad (rev 29)		sean	cv372	XVal Session 68	1	XVal Session 68-Typing - Text-1		2012-07-16 13:04:49.595000
	Edit pad (rev 30)		sean	cv372	XVal Session 68	1	XVal Session 68-Typing - Text-1		2012-07-16 13:04:50.095000
	Edit pad (rev 31)		sean	cv372	XVal Session 68	1	XVal Session 68-Typing - Text-1		2012-07-16 13:04:50.596000
	Edit pad (rev 32)		sean	cv372	XVal Session 68	1	XVal Session 68-Typing - Text-1		2012-07-16 13:04:51.095000
	Edit pad (rev 33)		sean	cv372	XVal Session 68	1	XVal Session 68-Typing - Text-1		2012-07-16 13:04:51.594000
	Edit pad (rev 34)		Capucine	cv402	XVal Session 68	1	XVal Session 68-Typing - Text-1		2012-07-16 13:04:51.617000
	Edit pad (rev 35)		Frank	cv407	XVal Session 68	1	XVal Session 68-Typing - Text-1		2012-07-16 13:04:51.724000
	Edit pad (rev 36)		sean	cv372	XVal Session 68	1	XVal Session 68-Typing - Text-1		2012-07-16 13:04:52.095000
	Edit pad (rev 37)		Frank	cv407	XVal Session 68	1	XVal Session 68-Typing - Text-1		2012-07-16 13:04:52.304000
	Edit pad (rev 38)		sean	cv372	XVal Session 68	1	XVal Session 68-Typing - Text-1		2012-07-16 13:04:52.627000
	Edit pad (rev 39)		Frank	cv407	XVal Session 68	1	XVal Session 68-Typing - Text-1		2012-07-16 13:04:52.805000
	Edit pad (rev 40)		sean	cv372	XVal Session 68	1	XVal Session 68-Typing - Text-1		2012-07-16 13:04:53.180000
	Edit pad (rev 41)		Capucine	cv402	XVal Session 68	1	XVal Session 68-Typing - Text-1		2012-07-16 13:04:53.366000
	Edit pad (rev 42)		Frank	cv407	XVal Session 68	1	XVal Session 68-Typing - Text-1		2012-07-16 13:04:53.656000
	Edit pad (rev 43)		sean	cv372	XVal Session 68	1	XVal Session 68-Typing - Text-1		2012-07-16 13:04:53.684000
	Edit pad (rev 44)		sean	cv372	XVal Session 68	1	XVal Session 68-Typing - Text-1		2012-07-16 13:04:54.186000
	Edit pad (rev 45)		Frank	cv407	XVal Session 68	1	XVal Session 68-Typing - Text-1		2012-07-16 13:04:54.234000
	Edit pad (rev 46)		Capucine	cv402	XVal Session 68	1	XVal Session 68-Typing - Text-1		2012-07-16 13:04:54.249000
	Edit pad (rev 47)		Frank	cv407	XVal Session 68	1	XVal Session 68-Typing - Text-1		2012-07-16 13:04:54.742000
	Edit pad (rev 48)		Capucine	cv402	XVal Session 68	1	XVal Session 68-Typing - Text-1		2012-07-16 13:04:54.750000
	Edit pad (rev 49)		sean	cv372	XVal Session 68	1	XVal Session 68-Typing - Text-1		2012-07-16 13:04:54.752000
	Edit pad (rev 50)		Frank	cv407	XVal Session 68	1	XVal Session 68-Typing - Text-1		2012-07-16 13:04:55.242000
	Edit pad (rev 51)		sean	cv372	XVal Session 68	1	XVal Session 68-Typing - Text-1		2012-07-16 13:04:55.251000
	Edit pad (rev 52)		Frank	cv407	XVal Session 68	1	XVal Session 68-Typing - Text-1		2012-07-16 13:04:55.742000
	Edit pad (rev 53)		sean	cv372	XVal Session 68	1	XVal Session 68-Typing - Text-1		2012-07-16 13:04:55.750000
	Edit pad (rev 54)		Frank	cv407	XVal Session 68	1	XVal Session 68-Typing - Text-1		2012-07-16 13:04:56.242000
	Edit pad (rev 55)		sean	cv372	XVal Session 68	1	XVal Session 68-Typing - Text-1		2012-07-16 13:04:56.249000
	Edit pad (rev 56)		Capucine	cv402	XVal Session 68	1	XVal Session 68-Typing - Text-1		2012-07-16 13:04:56.385000
	Edit pad (rev 57)		Frank	cv407	XVal Session 68	1	XVal Session 68-Typing - Text-1		2012-07-16 13:04:56.742000
	Edit pad (rev 58)		sean	cv372	XVal Session 68	1	XVal Session 68-Typing - Text-1		2012-07-16 13:04:56.750000
	Edit pad (rev 59)		Nick	cv396	XVal Session 68	1	XVal Session 68-Typing - Text-1		2012-07-16 13:04:57.231000
	Edit pad (rev 60)		Frank	cv407	XVal Session 68	1	XVal Session 68-Typing - Text-1		2012-07-16 13:04:57.241000
	Edit pad (rev 61)		sean	cv372	XVal Session 68	1	XVal Session 68-Typing - Text-1		2012-07-16 13:04:57.337000
	Edit pad (rev 62)		Frank	cv407	XVal Session 68	1	XVal Session 68-Typing - Text-1		2012-07-16 13:04:57.742000
	Edit pad (rev 63)		sean	cv372	XVal Session 68	1	XVal Session 68-Typing - Text-1		2012-07-16 13:04:57.839000
	Edit pad (rev 64)		Frank	cv407	XVal Session 68	1	XVal Session 68-Typing - Text-1		2012-07-16 13:04:58.247000
	Edit pad (rev 65)		sean	cv372	XVal Session 68	1	XVal Session 68-Typing - Text-1		2012-07-16 13:04:58.338000
	Edit pad (rev 66)		Frank	cv407	XVal Session 68	1	XVal Session 68-Typing - Text-1		2012-07-16 13:04:58.758000
	Edit pad (rev 67)		sean	cv372	XVal Session 68	1	XVal Session 68-Typing - Text-1		2012-07-16 13:04:58.839000
	Edit pad (rev 68)		Frank	cv407	XVal Session 68	1	XVal Session 68-Typing - Text-1		2012-07-16 13:04:59.257000
	Edit pad (rev 69)		sean	cv372	XVal Session 68	1	XVal Session 68-Typing - Text-1		2012-07-16 13:04:59.614000
	Edit pad (rev 70)		Frank	cv407	XVal Session 68	1	XVal Session 68-Typing - Text-1		2012-07-16 13:04:59.758000
	Edit pad (rev 71)		Nick	cv396	XVal Session 68	1	XVal Session 68-Typing - Text-1		2012-07-16 13:05:00.050000
	Edit pad (rev 72)		sean	cv372	XVal Session 68	1	XVal Session 68-Typing - Text-1		2012-07-16 13:05:00.112000
	Edit pad (rev 73)		Frank	cv407	XVal Session 68	1	XVal Session 68-Typing - Text-1		2012-07-16 13:05:00.260000
	Edit pad (rev 74)		sean	cv372	XVal Session 68	1	XVal Session 68-Typing - Text-1		2012-07-16 13:05:00.615000
	Edit pad (rev 75)		Nick	cv396	XVal Session 68	1	XVal Session 68-Typing - Text-1		2012-07-16 13:05:00.670000
	Edit pad (rev 76)		Frank	cv407	XVal Session 68	1	XVal Session 68-Typing - Text-1		2012-07-16 13:05:01.041000
	Edit pad (rev 77)		sean	cv372	XVal Session 68	1	XVal Session 68-Typing - Text-1		2012-07-16 13:05:01.114000
	Edit pad (rev 78)		Frank	cv407	XVal Session 68	1	XVal Session 68-Typing - Text-1		2012-07-16 13:05:01.555000
	Edit pad (rev 79)		Frank	cv407	XVal Session 68	1	XVal Session 68-Typing - Text-1		2012-07-16 13:05:02.054000
	Edit pad (rev 80)		sean	cv372	XVal Session 68	1	XVal Session 68-Typing - Text-1		2012-07-16 13:05:02.156000
	Edit pad (rev 81)		Frank	cv407	XVal Session 68	1	XVal Session 68-Typing - Text-1		2012-07-16 13:05:02.554000
	Edit pad (rev 82)		sean	cv372	XVal Session 68	1	XVal Session 68-Typing - Text-1		2012-07-16 13:05:02.655000
	Edit pad (rev 83)		Nick	cv396	XVal Session 68	1	XVal Session 68-Typing - Text-1		2012-07-16 13:05:02.700000
	Edit pad (rev 84)		Frank	cv407	XVal Session 68	1	XVal Session 68-Typing - Text-1		2012-07-16 13:05:03.055000
	Edit pad (rev 85)		sean	cv372	XVal Session 68	1	XVal Session 68-Typing - Text-1		2012-07-16 13:05:03.155000
	Edit pad (rev 86)		Nick	cv396	XVal Session 68	1	XVal Session 68-Typing - Text-1		2012-07-16 13:05:03.498000
	Edit pad (rev 87)		Frank	cv407	XVal Session 68	1	XVal Session 68-Typing - Text-1		2012-07-16 13:05:03.563000
	Edit pad (rev 88)		sean	cv372	XVal Session 68	1	XVal Session 68-Typing - Text-1		2012-07-16 13:05:03.655000
	Edit pad (rev 89)		Capucine	cv402	XVal Session 68	1	XVal Session 68-Typing - Text-1		2012-07-16 13:05:03.886000
	Edit pad (rev 90)		Frank	cv407	XVal Session 68	1	XVal Session 68-Typing - Text-1		2012-07-16 13:05:04.070000
	Edit pad (rev 91)		sean	cv372	XVal Session 68	1	XVal Session 68-Typing - Text-1		2012-07-16 13:05:04.155000
	Edit pad (rev 92)		Frank	cv407	XVal Session 68	1	XVal Session 68-Typing - Text-1		2012-07-16 13:05:04.570000
	Edit pad (rev 93)		sean	cv372	XVal Session 68	1	XVal Session 68-Typing - Text-1		2012-07-16 13:05:04.663000
	Edit pad (rev 94)		Nick	cv396	XVal Session 68	1	XVal Session 68-Typing - Text-1		2012-07-16 13:05:04.913000
	Edit pad (rev 95)		Capucine	cv402	XVal Session 68	1	XVal Session 68-Typing - Text-1		2012-07-16 13:05:05.039000
	Edit pad (rev 96)		Frank	cv407	XVal Session 68	1	XVal Session 68-Typing - Text-1		2012-07-16 13:05:05.405000
	Edit pad (rev 97)		Nick	cv396	XVal Session 68	1	XVal Session 68-Typing - Text-1		2012-07-16 13:05:05.413000
	Edit pad (rev 98)		Capucine	cv402	XVal Session 68	1	XVal Session 68-Typing - Text-1		2012-07-16 13:05:05.542000
	Edit pad (rev 99)		sean	cv372	XVal Session 68	1	XVal Session 68-Typing - Text-1		2012-07-16 13:05:05.809000
	Edit pad (rev 100)		Frank	cv407	XVal Session 68	1	XVal Session 68-Typing - Text-1		2012-07-16 13:05:05.914000
	Edit pad (rev 101)		Nick	cv396	XVal Session 68	1	XVal Session 68-Typing - Text-1		2012-07-16 13:05:05.915000
	Edit pad (rev 102)		Capucine	cv402	XVal Session 68	1	XVal Session 68-Typing - Text-1		2012-07-16 13:05:06.041000
	Edit pad (rev 103)		sean	cv372	XVal Session 68	1	XVal Session 68-Typing - Text-1		2012-07-16 13:05:06.309000
	Edit pad (rev 104)		Frank	cv407	XVal Session 68	1	XVal Session 68-Typing - Text-1		2012-07-16 13:05:06.413000
	Edit pad (rev 105)		Nick	cv396	XVal Session 68	1	XVal Session 68-Typing - Text-1		2012-07-16 13:05:06.415000
	Edit pad (rev 106)		Capucine	cv402	XVal Session 68	1	XVal Session 68-Typing - Text-1		2012-07-16 13:05:06.540000
	Edit pad (rev 107)		sean	cv372	XVal Session 68	1	XVal Session 68-Typing - Text-1		2012-07-16 13:05:06.860000
	Edit pad (rev 108)		Frank	cv407	XVal Session 68	1	XVal Session 68-Typing - Text-1		2012-07-16 13:05:06.962000
	Edit pad (rev 109)		Capucine	cv402	XVal Session 68	1	XVal Session 68-Typing - Text-1		2012-07-16 13:05:07.041000
	Edit pad (rev 110)		sean	cv372	XVal Session 68	1	XVal Session 68-Typing - Text-1		2012-07-16 13:05:07.359000
	Edit pad (rev 111)		Frank	cv407	XVal Session 68	1	XVal Session 68-Typing - Text-1		2012-07-16 13:05:07.462000
	Edit pad (rev 112)		Capucine	cv402	XVal Session 68	1	XVal Session 68-Typing - Text-1		2012-07-16 13:05:07.553000
	Edit pad (rev 113)		sean	cv372	XVal Session 68	1	XVal Session 68-Typing - Text-1		2012-07-16 13:05:07.860000
	Edit pad (rev 114)		Capucine	cv402	XVal Session 68	1	XVal Session 68-Typing - Text-1		2012-07-16 13:05:08.042000
	Edit pad (rev 115)		Frank	cv407	XVal Session 68	1	XVal Session 68-Typing - Text-1		2012-07-16 13:05:08.292000
	Edit pad (rev 116)		Nick	cv396	XVal Session 68	1	XVal Session 68-Typing - Text-1		2012-07-16 13:05:08.410000
	Edit pad (rev 117)		Capucine	cv402	XVal Session 68	1	XVal Session 68-Typing - Text-1		2012-07-16 13:05:08.542000
	Edit pad (rev 118)		sean	cv372	XVal Session 68	1	XVal Session 68-Typing - Text-1		2012-07-16 13:05:08.637000
	Edit pad (rev 119)		Frank	cv407	XVal Session 68	1	XVal Session 68-Typing - Text-1		2012-07-16 13:05:08.885000
	Edit pad (rev 120)		Capucine	cv402	XVal Session 68	1	XVal Session 68-Typing - Text-1		2012-07-16 13:05:09.042000
	Edit pad (rev 121)		Nick	cv396	XVal Session 68	1	XVal Session 68-Typing - Text-1		2012-07-16 13:05:09.367000
	Edit pad (rev 122)		Frank	cv407	XVal Session 68	1	XVal Session 68-Typing - Text-1		2012-07-16 13:05:09.385000
	Edit pad (rev 123)		Capucine	cv402	XVal Session 68	1	XVal Session 68-Typing - Text-1		2012-07-16 13:05:09.770000
	Edit pad (rev 124)		Nick	cv396	XVal Session 68	1	XVal Session 68-Typing - Text-1		2012-07-16 13:05:09.886000
	Edit pad (rev 125)		Frank	cv407	XVal Session 68	1	XVal Session 68-Typing - Text-1		2012-07-16 13:05:09.888000
	Edit pad (rev 126)		Capucine	cv402	XVal Session 68	1	XVal Session 68-Typing - Text-1		2012-07-16 13:05:10.330000
	Edit pad (rev 127)		Frank	cv407	XVal Session 68	1	XVal Session 68-Typing - Text-1		2012-07-16 13:05:10.397000
	Edit pad (rev 128)		sean	cv372	XVal Session 68	1	XVal Session 68-Typing - Text-1		2012-07-16 13:05:10.728000
	Edit pad (rev 129)		Capucine	cv402	XVal Session 68	1	XVal Session 68-Typing - Text-1		2012-07-16 13:05:10.828000
	Edit pad (rev 130)		Frank	cv407	XVal Session 68	1	XVal Session 68-Typing - Text-1		2012-07-16 13:05:10.898000
	Edit pad (rev 131)		sean	cv372	XVal Session 68	1	XVal Session 68-Typing - Text-1		2012-07-16 13:05:11.228000
	Edit pad (rev 132)		Capucine	cv402	XVal Session 68	1	XVal Session 68-Typing - Text-1		2012-07-16 13:05:11.328000
	Edit pad (rev 133)		Nick	cv396	XVal Session 68	1	XVal Session 68-Typing - Text-1		2012-07-16 13:05:11.659000
	Edit pad (rev 134)		Capucine	cv402	XVal Session 68	1	XVal Session 68-Typing - Text-1		2012-07-16 13:05:11.891000
	Edit pad (rev 135)		Nick	cv396	XVal Session 68	1	XVal Session 68-Typing - Text-1		2012-07-16 13:05:12.163000
	Edit pad (rev 136)		Frank	cv407	XVal Session 68	1	XVal Session 68-Typing - Text-1		2012-07-16 13:05:12.292000
	Edit pad (rev 137)		Capucine	cv402	XVal Session 68	1	XVal Session 68-Typing - Text-1		2012-07-16 13:05:12.327000
	Edit pad (rev 138)		Nick	cv396	XVal Session 68	1	XVal Session 68-Typing - Text-1		2012-07-16 13:05:12.664000
	Edit pad (rev 139)		Capucine	cv402	XVal Session 68	1	XVal Session 68-Typing - Text-1		2012-07-16 13:05:12.859000
	Edit pad (rev 140)		sean	cv372	XVal Session 68	1	XVal Session 68-Typing - Text-1		2012-07-16 13:05:13.267000
	Edit pad (rev 141)		Capucine	cv402	XVal Session 68	1	XVal Session 68-Typing - Text-1		2012-07-16 13:05:13.330000
	Edit pad (rev 142)		sean	cv372	XVal Session 68	1	XVal Session 68-Typing - Text-1		2012-07-16 13:05:13.769000
	Edit pad (rev 143)		Capucine	cv402	XVal Session 68	1	XVal Session 68-Typing - Text-1		2012-07-16 13:05:13.829000
	Edit pad (rev 144)		Frank	cv407	XVal Session 68	1	XVal Session 68-Typing - Text-1		2012-07-16 13:05:13.868000
	Edit pad (rev 145)		sean	cv372	XVal Session 68	1	XVal Session 68-Typing - Text-1		2012-07-16 13:05:14.270000
	Edit pad (rev 146)		Capucine	cv402	XVal Session 68	1	XVal Session 68-Typing - Text-1		2012-07-16 13:05:14.330000
	Edit pad (rev 147)		Frank	cv407	XVal Session 68	1	XVal Session 68-Typing - Text-1		2012-07-16 13:05:14.368000
	Edit pad (rev 148)		sean	cv372	XVal Session 68	1	XVal Session 68-Typing - Text-1		2012-07-16 13:05:14.770000
	Edit pad (rev 149)		Frank	cv407	XVal Session 68	1	XVal Session 68-Typing - Text-1		2012-07-16 13:05:14.869000
	Edit pad (rev 150)		Capucine	cv402	XVal Session 68	1	XVal Session 68-Typing - Text-1		2012-07-16 13:05:15.128000
	Edit pad (rev 151)		Frank	cv407	XVal Session 68	1	XVal Session 68-Typing - Text-1		2012-07-16 13:05:15.377000
	Edit pad (rev 152)		Nick	cv396	XVal Session 68	1	XVal Session 68-Typing - Text-1		2012-07-16 13:05:15.501000
	Edit pad (rev 153)		Capucine	cv402	XVal Session 68	1	XVal Session 68-Typing - Text-1		2012-07-16 13:05:15.628000
	Edit pad (rev 154)		Frank	cv407	XVal Session 68	1	XVal Session 68-Typing - Text-1		2012-07-16 13:05:15.930000
	Edit pad (rev 155)		Nick	cv396	XVal Session 68	1	XVal Session 68-Typing - Text-1		2012-07-16 13:05:16.002000
	Edit pad (rev 156)		Capucine	cv402	XVal Session 68	1	XVal Session 68-Typing - Text-1		2012-07-16 13:05:16.129000
	Edit pad (rev 157)		Frank	cv407	XVal Session 68	1	XVal Session 68-Typing - Text-1		2012-07-16 13:05:16.430000
	Edit pad (rev 158)		sean	cv372	XVal Session 68	1	XVal Session 68-Typing - Text-1		2012-07-16 13:05:16.470000
	Edit pad (rev 159)		Nick	cv396	XVal Session 68	1	XVal Session 68-Typing - Text-1		2012-07-16 13:05:16.502000
	Edit pad (rev 160)		Capucine	cv402	XVal Session 68	1	XVal Session 68-Typing - Text-1		2012-07-16 13:05:16.627000
	Edit pad (rev 161)		Frank	cv407	XVal Session 68	1	XVal Session 68-Typing - Text-1		2012-07-16 13:05:16.930000
	Edit pad (rev 162)		sean	cv372	XVal Session 68	1	XVal Session 68-Typing - Text-1		2012-07-16 13:05:16.971000
	Edit pad (rev 163)		Nick	cv396	XVal Session 68	1	XVal Session 68-Typing - Text-1		2012-07-16 13:05:17.013000
	Edit pad (rev 164)		Capucine	cv402	XVal Session 68	1	XVal Session 68-Typing - Text-1		2012-07-16 13:05:17.127000
	Edit pad (rev 165)		Frank	cv407	XVal Session 68	1	XVal Session 68-Typing - Text-1		2012-07-16 13:05:17.435000
	Edit pad (rev 166)		sean	cv372	XVal Session 68	1	XVal Session 68-Typing - Text-1		2012-07-16 13:05:17.471000
	Edit pad (rev 167)		Capucine	cv402	XVal Session 68	1	XVal Session 68-Typing - Text-1		2012-07-16 13:05:17.629000
	Edit pad (rev 168)		Nick	cv396	XVal Session 68	1	XVal Session 68-Typing - Text-1		2012-07-16 13:05:17.727000
	Edit pad (rev 169)		Frank	cv407	XVal Session 68	1	XVal Session 68-Typing - Text-1		2012-07-16 13:05:17.945000
	Edit pad (rev 170)		sean	cv372	XVal Session 68	1	XVal Session 68-Typing - Text-1		2012-07-16 13:05:17.971000
	Edit pad (rev 171)		Capucine	cv402	XVal Session 68	1	XVal Session 68-Typing - Text-1		2012-07-16 13:05:18.130000
	Edit pad (rev 172)		Nick	cv396	XVal Session 68	1	XVal Session 68-Typing - Text-1		2012-07-16 13:05:18.377000
	Edit pad (rev 173)		Frank	cv407	XVal Session 68	1	XVal Session 68-Typing - Text-1		2012-07-16 13:05:18.448000
	Edit pad (rev 174)		sean	cv372	XVal Session 68	1	XVal Session 68-Typing - Text-1		2012-07-16 13:05:18.469000
	Edit pad (rev 175)		Capucine	cv402	XVal Session 68	1	XVal Session 68-Typing - Text-1		2012-07-16 13:05:18.633000
	Edit pad (rev 176)		Nick	cv396	XVal Session 68	1	XVal Session 68-Typing - Text-1		2012-07-16 13:05:18.878000
	Edit pad (rev 177)		Frank	cv407	XVal Session 68	1	XVal Session 68-Typing - Text-1		2012-07-16 13:05:18.959000
	Edit pad (rev 178)		sean	cv372	XVal Session 68	1	XVal Session 68-Typing - Text-1		2012-07-16 13:05:18.969000
	Edit pad (rev 179)		Capucine	cv402	XVal Session 68	1	XVal Session 68-Typing - Text-1		2012-07-16 13:05:19.132000
	Edit pad (rev 180)		Nick	cv396	XVal Session 68	1	XVal Session 68-Typing - Text-1		2012-07-16 13:05:19.376000
	Edit pad (rev 181)		Frank	cv407	XVal Session 68	1	XVal Session 68-Typing - Text-1		2012-07-16 13:05:19.464000
	Edit pad (rev 182)		sean	cv372	XVal Session 68	1	XVal Session 68-Typing - Text-1		2012-07-16 13:05:19.471000
	Edit pad (rev 183)		Capucine	cv402	XVal Session 68	1	XVal Session 68-Typing - Text-1		2012-07-16 13:05:19.632000
	Edit pad (rev 184)		Nick	cv396	XVal Session 68	1	XVal Session 68-Typing - Text-1		2012-07-16 13:05:19.878000
	Edit pad (rev 185)		Frank	cv407	XVal Session 68	1	XVal Session 68-Typing - Text-1		2012-07-16 13:05:19.961000
	Edit pad (rev 186)		sean	cv372	XVal Session 68	1	XVal Session 68-Typing - Text-1		2012-07-16 13:05:19.980000
	Edit pad (rev 187)		Capucine	cv402	XVal Session 68	1	XVal Session 68-Typing - Text-1		2012-07-16 13:05:20.250000
	Edit pad (rev 188)		Frank	cv407	XVal Session 68	1	XVal Session 68-Typing - Text-1		2012-07-16 13:05:20.462000
	Edit pad (rev 189)		Nick	cv396	XVal Session 68	1	XVal Session 68-Typing - Text-1		2012-07-16 13:05:20.486000
	Edit pad (rev 190)		sean	cv372	XVal Session 68	1	XVal Session 68-Typing - Text-1		2012-07-16 13:05:20.749000
	Edit pad (rev 191)		Capucine	cv402	XVal Session 68	1	XVal Session 68-Typing - Text-1		2012-07-16 13:05:20.751000
	Edit pad (rev 192)		Frank	cv407	XVal Session 68	1	XVal Session 68-Typing - Text-1		2012-07-16 13:05:20.964000
	Edit pad (rev 193)		Nick	cv396	XVal Session 68	1	XVal Session 68-Typing - Text-1		2012-07-16 13:05:20.998000
	Edit pad (rev 194)		sean	cv372	XVal Session 68	1	XVal Session 68-Typing - Text-1		2012-07-16 13:05:21.248000
	Edit pad (rev 195)		Capucine	cv402	XVal Session 68	1	XVal Session 68-Typing - Text-1		2012-07-16 13:05:21.250000
	Edit pad (rev 196)		Frank	cv407	XVal Session 68	1	XVal Session 68-Typing - Text-1		2012-07-16 13:05:21.466000
	Edit pad (rev 197)		Nick	cv396	XVal Session 68	1	XVal Session 68-Typing - Text-1		2012-07-16 13:05:21.506000
	Edit pad (rev 198)		sean	cv372	XVal Session 68	1	XVal Session 68-Typing - Text-1		2012-07-16 13:05:21.749000
	Edit pad (rev 199)		Capucine	cv402	XVal Session 68	1	XVal Session 68-Typing - Text-1		2012-07-16 13:05:21.864000
	Edit pad (rev 200)		Frank	cv407	XVal Session 68	1	XVal Session 68-Typing - Text-1		2012-07-16 13:05:21.975000
	Edit pad (rev 201)		sean	cv372	XVal Session 68	1	XVal Session 68-Typing - Text-1		2012-07-16 13:05:22.249000
	Edit pad (rev 202)		Capucine	cv402	XVal Session 68	1	XVal Session 68-Typing - Text-1		2012-07-16 13:05:22.371000
	Edit pad (rev 203)		Frank	cv407	XVal Session 68	1	XVal Session 68-Typing - Text-1		2012-07-16 13:05:22.474000
	Edit pad (rev 204)		sean	cv372	XVal Session 68	1	XVal Session 68-Typing - Text-1		2012-07-16 13:05:22.756000
	Edit pad (rev 205)		Capucine	cv402	XVal Session 68	1	XVal Session 68-Typing - Text-1		2012-07-16 13:05:22.871000
	Edit pad (rev 206)		Frank	cv407	XVal Session 68	1	XVal Session 68-Typing - Text-1		2012-07-16 13:05:22.975000
	Edit pad (rev 207)		sean	cv372	XVal Session 68	1	XVal Session 68-Typing - Text-1		2012-07-16 13:05:23.255000
	Edit pad (rev 208)		Nick	cv396	XVal Session 68	1	XVal Session 68-Typing - Text-1		2012-07-16 13:05:23.366000
	Edit pad (rev 209)		Capucine	cv402	XVal Session 68	1	XVal Session 68-Typing - Text-1		2012-07-16 13:05:23.371000
	Edit pad (rev 210)		Frank	cv407	XVal Session 68	1	XVal Session 68-Typing - Text-1		2012-07-16 13:05:23.475000
	Edit pad (rev 211)		sean	cv372	XVal Session 68	1	XVal Session 68-Typing - Text-1		2012-07-16 13:05:23.755000
	Edit pad (rev 212)		Capucine	cv402	XVal Session 68	1	XVal Session 68-Typing - Text-1		2012-07-16 13:05:23.872000
	Edit pad (rev 213)		Frank	cv407	XVal Session 68	1	XVal Session 68-Typing - Text-1		2012-07-16 13:05:23.975000
	Edit pad (rev 214)		Nick	cv396	XVal Session 68	1	XVal Session 68-Typing - Text-1		2012-07-16 13:05:24.060000
	Edit pad (rev 215)		sean	cv372	XVal Session 68	1	XVal Session 68-Typing - Text-1		2012-07-16 13:05:24.258000
	Edit pad (rev 216)		Capucine	cv402	XVal Session 68	1	XVal Session 68-Typing - Text-1		2012-07-16 13:05:24.372000
	Edit pad (rev 217)		Frank	cv407	XVal Session 68	1	XVal Session 68-Typing - Text-1		2012-07-16 13:05:24.475000
	Edit pad (rev 218)		sean	cv372	XVal Session 68	1	XVal Session 68-Typing - Text-1		2012-07-16 13:05:24.758000
	Edit pad (rev 219)		Capucine	cv402	XVal Session 68	1	XVal Session 68-Typing - Text-1		2012-07-16 13:05:24.872000
	Edit pad (rev 220)		Frank	cv407	XVal Session 68	1	XVal Session 68-Typing - Text-1		2012-07-16 13:05:24.975000
	Edit pad (rev 221)		sean	cv372	XVal Session 68	1	XVal Session 68-Typing - Text-1		2012-07-16 13:05:25.257000
	Edit pad (rev 222)		Capucine	cv402	XVal Session 68	1	XVal Session 68-Typing - Text-1		2012-07-16 13:05:25.374000
	Edit pad (rev 223)		Frank	cv407	XVal Session 68	1	XVal Session 68-Typing - Text-1		2012-07-16 13:05:25.479000
	Edit pad (rev 224)		sean	cv372	XVal Session 68	1	XVal Session 68-Typing - Text-1		2012-07-16 13:05:25.761000
	Edit pad (rev 225)		Capucine	cv402	XVal Session 68	1	XVal Session 68-Typing - Text-1		2012-07-16 13:05:25.875000
	Edit pad (rev 226)		Frank	cv407	XVal Session 68	1	XVal Session 68-Typing - Text-1		2012-07-16 13:05:25.981000
	Edit pad (rev 227)		sean	cv372	XVal Session 68	1	XVal Session 68-Typing - Text-1		2012-07-16 13:05:26.262000
	Edit pad (rev 228)		Capucine	cv402	XVal Session 68	1	XVal Session 68-Typing - Text-1		2012-07-16 13:05:26.375000
	Edit pad (rev 229)		Frank	cv407	XVal Session 68	1	XVal Session 68-Typing - Text-1		2012-07-16 13:05:26.483000
	Edit pad (rev 230)		Capucine	cv402	XVal Session 68	1	XVal Session 68-Typing - Text-1		2012-07-16 13:05:26.876000
	Edit pad (rev 231)		sean	cv372	XVal Session 68	1	XVal Session 68-Typing - Text-1		2012-07-16 13:05:27.030000
	Edit pad (rev 232)		Capucine	cv402	XVal Session 68	1	XVal Session 68-Typing - Text-1		2012-07-16 13:05:27.375000
	Edit pad (rev 233)		sean	cv372	XVal Session 68	1	XVal Session 68-Typing - Text-1		2012-07-16 13:05:27.530000
	Edit pad (rev 234)		Frank	cv407	XVal Session 68	1	XVal Session 68-Typing - Text-1		2012-07-16 13:05:27.769000
	Edit pad (rev 235)		Capucine	cv402	XVal Session 68	1	XVal Session 68-Typing - Text-1		2012-07-16 13:05:27.877000
	Edit pad (rev 236)		sean	cv372	XVal Session 68	1	XVal Session 68-Typing - Text-1		2012-07-16 13:05:28.031000
	Edit pad (rev 237)		Capucine	cv402	XVal Session 68	1	XVal Session 68-Typing - Text-1		2012-07-16 13:05:28.383000
	Edit pad (rev 238)		sean	cv372	XVal Session 68	1	XVal Session 68-Typing - Text-1		2012-07-16 13:05:28.530000
	Edit pad (rev 239)		Frank	cv407	XVal Session 68	1	XVal Session 68-Typing - Text-1		2012-07-16 13:05:28.656000
	Edit pad (rev 240)		Capucine	cv402	XVal Session 68	1	XVal Session 68-Typing - Text-1		2012-07-16 13:05:28.884000
	Edit pad (rev 241)		sean	cv372	XVal Session 68	1	XVal Session 68-Typing - Text-1		2012-07-16 13:05:29.030000
	Edit pad (rev 242)		Frank	cv407	XVal Session 68	1	XVal Session 68-Typing - Text-1		2012-07-16 13:05:29.163000
	Edit pad (rev 243)		Capucine	cv402	XVal Session 68	1	XVal Session 68-Typing - Text-1		2012-07-16 13:05:29.381000
	Edit pad (rev 244)		Frank	cv407	XVal Session 68	1	XVal Session 68-Typing - Text-1		2012-07-16 13:05:29.664000
	Edit pad (rev 245)		Capucine	cv402	XVal Session 68	1	XVal Session 68-Typing - Text-1		2012-07-16 13:05:29.882000
	Edit pad (rev 246)		sean	cv372	XVal Session 68	1	XVal Session 68-Typing - Text-1		2012-07-16 13:05:30.063000
	Edit pad (rev 247)		Capucine	cv402	XVal Session 68	1	XVal Session 68-Typing - Text-1		2012-07-16 13:05:30.384000
	Edit pad (rev 248)		Nick	cv396	XVal Session 68	1	XVal Session 68-Typing - Text-1		2012-07-16 13:05:30.564000
	Edit pad (rev 249)		sean	cv372	XVal Session 68	1	XVal Session 68-Typing - Text-1		2012-07-16 13:05:30.567000
	Edit pad (rev 250)		Capucine	cv402	XVal Session 68	1	XVal Session 68-Typing - Text-1		2012-07-16 13:05:30.884000
	Edit pad (rev 251)		Nick	cv396	XVal Session 68	1	XVal Session 68-Typing - Text-1		2012-07-16 13:05:31.064000
	Edit pad (rev 252)		sean	cv372	XVal Session 68	1	XVal Session 68-Typing - Text-1		2012-07-16 13:05:31.065000
	Edit pad (rev 253)		Capucine	cv402	XVal Session 68	1	XVal Session 68-Typing - Text-1		2012-07-16 13:05:31.383000
	Edit pad (rev 254)		sean	cv372	XVal Session 68	1	XVal Session 68-Typing - Text-1		2012-07-16 13:05:31.565000
	Edit pad (rev 255)		Nick	cv396	XVal Session 68	1	XVal Session 68-Typing - Text-1		2012-07-16 13:05:31.568000
	Edit pad (rev 256)		Capucine	cv402	XVal Session 68	1	XVal Session 68-Typing - Text-1		2012-07-16 13:05:31.884000
	Edit pad (rev 257)		Frank	cv407	XVal Session 68	1	XVal Session 68-Typing - Text-1		2012-07-16 13:05:31.939000
	Edit pad (rev 258)		sean	cv372	XVal Session 68	1	XVal Session 68-Typing - Text-1		2012-07-16 13:05:32.067000
	Edit pad (rev 259)		Nick	cv396	XVal Session 68	1	XVal Session 68-Typing - Text-1		2012-07-16 13:05:32.069000
	Edit pad (rev 260)		Capucine	cv402	XVal Session 68	1	XVal Session 68-Typing - Text-1		2012-07-16 13:05:32.384000
	Edit pad (rev 261)		Frank	cv407	XVal Session 68	1	XVal Session 68-Typing - Text-1		2012-07-16 13:05:32.448000
	Edit pad (rev 262)		sean	cv372	XVal Session 68	1	XVal Session 68-Typing - Text-1		2012-07-16 13:05:32.566000
	Edit pad (rev 263)		Nick	cv396	XVal Session 68	1	XVal Session 68-Typing - Text-1		2012-07-16 13:05:32.572000
	Edit pad (rev 264)		Capucine	cv402	XVal Session 68	1	XVal Session 68-Typing - Text-1		2012-07-16 13:05:32.883000
	Edit pad (rev 265)		Frank	cv407	XVal Session 68	1	XVal Session 68-Typing - Text-1		2012-07-16 13:05:32.963000
	Edit pad (rev 266)		sean	cv372	XVal Session 68	1	XVal Session 68-Typing - Text-1		2012-07-16 13:05:33.067000
	Edit pad (rev 267)		Capucine	cv402	XVal Session 68	1	XVal Session 68-Typing - Text-1		2012-07-16 13:05:33.385000
	Edit pad (rev 268)		Frank	cv407	XVal Session 68	1	XVal Session 68-Typing - Text-1		2012-07-16 13:05:33.476000
	Edit pad (rev 269)		sean	cv372	XVal Session 68	1	XVal Session 68-Typing - Text-1		2012-07-16 13:05:33.565000
	Edit pad (rev 270)		Capucine	cv402	XVal Session 68	1	XVal Session 68-Typing - Text-1		2012-07-16 13:05:33.885000
	Edit pad (rev 271)		Frank	cv407	XVal Session 68	1	XVal Session 68-Typing - Text-1		2012-07-16 13:05:34.333000
	Edit pad (rev 272)		Frank	cv407	XVal Session 68	1	XVal Session 68-Typing - Text-1		2012-07-16 13:05:34.835000
	Edit pad (rev 273)		Capucine	cv402	XVal Session 68	1	XVal Session 68-Typing - Text-1		2012-07-16 13:05:35.004000
	Edit pad (rev 274)		sean	cv372	XVal Session 68	1	XVal Session 68-Typing - Text-1		2012-07-16 13:05:35.228000
	Edit pad (rev 275)		Nick	cv396	XVal Session 68	1	XVal Session 68-Typing - Text-1		2012-07-16 13:05:35.293000
	Edit pad (rev 276)		Frank	cv407	XVal Session 68	1	XVal Session 68-Typing - Text-1		2012-07-16 13:05:35.334000
	Edit pad (rev 277)		Capucine	cv402	XVal Session 68	1	XVal Session 68-Typing - Text-1		2012-07-16 13:05:35.505000
	Edit pad (rev 278)		sean	cv372	XVal Session 68	1	XVal Session 68-Typing - Text-1		2012-07-16 13:05:35.729000
	Edit pad (rev 279)		Frank	cv407	XVal Session 68	1	XVal Session 68-Typing - Text-1		2012-07-16 13:05:35.834000
	Edit pad (rev 280)		Capucine	cv402	XVal Session 68	1	XVal Session 68-Typing - Text-1		2012-07-16 13:05:36.006000
	Edit pad (rev 281)		sean	cv372	XVal Session 68	1	XVal Session 68-Typing - Text-1		2012-07-16 13:05:36.228000
	Edit pad (rev 282)		Frank	cv407	XVal Session 68	1	XVal Session 68-Typing - Text-1		2012-07-16 13:05:36.335000
	Edit pad (rev 283)		Capucine	cv402	XVal Session 68	1	XVal Session 68-Typing - Text-1		2012-07-16 13:05:36.527000
	Edit pad (rev 284)		Nick	cv396	XVal Session 68	1	XVal Session 68-Typing - Text-1		2012-07-16 13:05:36.763000
	Edit pad (rev 285)		Frank	cv407	XVal Session 68	1	XVal Session 68-Typing - Text-1		2012-07-16 13:05:36.835000
	Edit pad (rev 286)		Capucine	cv402	XVal Session 68	1	XVal Session 68-Typing - Text-1		2012-07-16 13:05:37.004000
	Edit pad (rev 287)		sean	cv372	XVal Session 68	1	XVal Session 68-Typing - Text-1		2012-07-16 13:05:37.009000
	Edit pad (rev 288)		Frank	cv407	XVal Session 68	1	XVal Session 68-Typing - Text-1		2012-07-16 13:05:37.336000
	Edit pad (rev 289)		Nick	cv396	XVal Session 68	1	XVal Session 68-Typing - Text-1		2012-07-16 13:05:37.426000
	Edit pad (rev 290)		Capucine	cv402	XVal Session 68	1	XVal Session 68-Typing - Text-1		2012-07-16 13:05:37.716000
	Edit pad (rev 291)		Frank	cv407	XVal Session 68	1	XVal Session 68-Typing - Text-1		2012-07-16 13:05:37.835000
	Edit pad (rev 292)		sean	cv372	XVal Session 68	1	XVal Session 68-Typing - Text-1		2012-07-16 13:05:38.145000
	Edit pad (rev 293)		Capucine	cv402	XVal Session 68	1	XVal Session 68-Typing - Text-1		2012-07-16 13:05:38.218000
	Edit pad (rev 294)		Frank	cv407	XVal Session 68	1	XVal Session 68-Typing - Text-1		2012-07-16 13:05:38.335000
	Edit pad (rev 295)		sean	cv372	XVal Session 68	1	XVal Session 68-Typing - Text-1		2012-07-16 13:05:38.647000
	Edit pad (rev 296)		Capucine	cv402	XVal Session 68	1	XVal Session 68-Typing - Text-1		2012-07-16 13:05:38.719000
	Edit pad (rev 297)		sean	cv372	XVal Session 68	1	XVal Session 68-Typing - Text-1		2012-07-16 13:05:39.147000
	Edit pad (rev 298)		Capucine	cv402	XVal Session 68	1	XVal Session 68-Typing - Text-1		2012-07-16 13:05:39.218000
	Edit pad (rev 299)		Nick	cv396	XVal Session 68	1	XVal Session 68-Typing - Text-1		2012-07-16 13:05:39.254000
	Edit pad (rev 300)		sean	cv372	XVal Session 68	1	XVal Session 68-Typing - Text-1		2012-07-16 13:05:39.648000
	Edit pad (rev 301)		Capucine	cv402	XVal Session 68	1	XVal Session 68-Typing - Text-1		2012-07-16 13:05:39.718000
	Edit pad (rev 302)		Nick	cv396	XVal Session 68	1	XVal Session 68-Typing - Text-1		2012-07-16 13:05:39.756000
	Edit pad (rev 303)		sean	cv372	XVal Session 68	1	XVal Session 68-Typing - Text-1		2012-07-16 13:05:40.147000
	Edit pad (rev 304)		Capucine	cv402	XVal Session 68	1	XVal Session 68-Typing - Text-1		2012-07-16 13:05:40.222000
	Edit pad (rev 305)		Nick	cv396	XVal Session 68	1	XVal Session 68-Typing - Text-1		2012-07-16 13:05:40.260000
	Edit pad (rev 306)		sean	cv372	XVal Session 68	1	XVal Session 68-Typing - Text-1		2012-07-16 13:05:40.649000
	Edit pad (rev 307)		Frank	cv407	XVal Session 68	1	XVal Session 68-Typing - Text-1		2012-07-16 13:05:40.719000
	Edit pad (rev 308)		Capucine	cv402	XVal Session 68	1	XVal Session 68-Typing - Text-1		2012-07-16 13:05:40.724000
	Edit pad (rev 309)		sean	cv372	XVal Session 68	1	XVal Session 68-Typing - Text-1		2012-07-16 13:05:41.148000
	Edit pad (rev 310)		Capucine	cv402	XVal Session 68	1	XVal Session 68-Typing - Text-1		2012-07-16 13:05:41.225000
	Edit pad (rev 311)		Frank	cv407	XVal Session 68	1	XVal Session 68-Typing - Text-1		2012-07-16 13:05:41.446000
	Edit pad (rev 312)		sean	cv372	XVal Session 68	1	XVal Session 68-Typing - Text-1		2012-07-16 13:05:41.648000
	Edit pad (rev 313)		Nick	cv396	XVal Session 68	1	XVal Session 68-Typing - Text-1		2012-07-16 13:05:41.670000
	Edit pad (rev 314)		Frank	cv407	XVal Session 68	1	XVal Session 68-Typing - Text-1		2012-07-16 13:05:41.945000
	Edit pad (rev 315)		sean	cv372	XVal Session 68	1	XVal Session 68-Typing - Text-1		2012-07-16 13:05:42.146000
	Edit pad (rev 316)		Nick	cv396	XVal Session 68	1	XVal Session 68-Typing - Text-1		2012-07-16 13:05:42.170000
	Edit pad (rev 317)		Capucine	cv402	XVal Session 68	1	XVal Session 68-Typing - Text-1		2012-07-16 13:05:42.310000
	Edit pad (rev 318)		Frank	cv407	XVal Session 68	1	XVal Session 68-Typing - Text-1		2012-07-16 13:05:42.445000
	Edit pad (rev 319)		sean	cv372	XVal Session 68	1	XVal Session 68-Typing - Text-1		2012-07-16 13:05:42.648000
	Edit pad (rev 320)		Capucine	cv402	XVal Session 68	1	XVal Session 68-Typing - Text-1		2012-07-16 13:05:42.808000
	Edit pad (rev 321)		Nick	cv396	XVal Session 68	1	XVal Session 68-Typing - Text-1		2012-07-16 13:05:42.965000
	Edit pad (rev 322)		sean	cv372	XVal Session 68	1	XVal Session 68-Typing - Text-1		2012-07-16 13:05:43.148000
	Edit pad (rev 323)		Capucine	cv402	XVal Session 68	1	XVal Session 68-Typing - Text-1		2012-07-16 13:05:43.308000
	Edit pad (rev 324)		Nick	cv396	XVal Session 68	1	XVal Session 68-Typing - Text-1		2012-07-16 13:05:43.604000
	Edit pad (rev 325)		sean	cv372	XVal Session 68	1	XVal Session 68-Typing - Text-1		2012-07-16 13:05:43.647000
	Edit pad (rev 326)		Capucine	cv402	XVal Session 68	1	XVal Session 68-Typing - Text-1		2012-07-16 13:05:43.812000
	Edit pad (rev 327)		Frank	cv407	XVal Session 68	1	XVal Session 68-Typing - Text-1		2012-07-16 13:05:43.864000
	Edit pad (rev 328)		sean	cv372	XVal Session 68	1	XVal Session 68-Typing - Text-1		2012-07-16 13:05:44.149000
	Edit pad (rev 329)		Capucine	cv402	XVal Session 68	1	XVal Session 68-Typing - Text-1		2012-07-16 13:05:44.309000
	Edit pad (rev 330)		Frank	cv407	XVal Session 68	1	XVal Session 68-Typing - Text-1		2012-07-16 13:05:44.365000
	Edit pad (rev 331)		Nick	cv396	XVal Session 68	1	XVal Session 68-Typing - Text-1		2012-07-16 13:05:44.574000
	Edit pad (rev 332)		sean	cv372	XVal Session 68	1	XVal Session 68-Typing - Text-1		2012-07-16 13:05:44.704000
	Edit pad (rev 333)		Capucine	cv402	XVal Session 68	1	XVal Session 68-Typing - Text-1		2012-07-16 13:05:44.811000
	Edit pad (rev 334)		Nick	cv396	XVal Session 68	1	XVal Session 68-Typing - Text-1		2012-07-16 13:05:45.075000
	Edit pad (rev 335)		sean	cv372	XVal Session 68	1	XVal Session 68-Typing - Text-1		2012-07-16 13:05:45.151000
	Edit pad (rev 336)		Frank	cv407	XVal Session 68	1	XVal Session 68-Typing - Text-1		2012-07-16 13:05:45.216000
	Edit pad (rev 337)		Capucine	cv402	XVal Session 68	1	XVal Session 68-Typing - Text-1		2012-07-16 13:05:45.310000
	Edit pad (rev 338)		Nick	cv396	XVal Session 68	1	XVal Session 68-Typing - Text-1		2012-07-16 13:05:45.575000
	Edit pad (rev 339)		sean	cv372	XVal Session 68	1	XVal Session 68-Typing - Text-1		2012-07-16 13:05:45.648000
	Edit pad (rev 340)		Frank	cv407	XVal Session 68	1	XVal Session 68-Typing - Text-1		2012-07-16 13:05:45.726000
	Edit pad (rev 341)		Capucine	cv402	XVal Session 68	1	XVal Session 68-Typing - Text-1		2012-07-16 13:05:45.809000
	Edit pad (rev 342)		Nick	cv396	XVal Session 68	1	XVal Session 68-Typing - Text-1		2012-07-16 13:05:46.075000
	Edit pad (rev 343)		sean	cv372	XVal Session 68	1	XVal Session 68-Typing - Text-1		2012-07-16 13:05:46.147000
	Edit pad (rev 344)		Frank	cv407	XVal Session 68	1	XVal Session 68-Typing - Text-1		2012-07-16 13:05:46.228000
	Edit pad (rev 345)		Capucine	cv402	XVal Session 68	1	XVal Session 68-Typing - Text-1		2012-07-16 13:05:46.310000
	Edit pad (rev 346)		Nick	cv396	XVal Session 68	1	XVal Session 68-Typing - Text-1		2012-07-16 13:05:46.575000
	Edit pad (rev 347)		sean	cv372	XVal Session 68	1	XVal Session 68-Typing - Text-1		2012-07-16 13:05:46.650000
	Edit pad (rev 348)		Frank	cv407	XVal Session 68	1	XVal Session 68-Typing - Text-1		2012-07-16 13:05:46.730000
	Edit pad (rev 349)		Capucine	cv402	XVal Session 68	1	XVal Session 68-Typing - Text-1		2012-07-16 13:05:46.811000
	Edit pad (rev 350)		Nick	cv396	XVal Session 68	1	XVal Session 68-Typing - Text-1		2012-07-16 13:05:47.074000
	Edit pad (rev 351)		sean	cv372	XVal Session 68	1	XVal Session 68-Typing - Text-1		2012-07-16 13:05:47.151000
	Edit pad (rev 352)		Frank	cv407	XVal Session 68	1	XVal Session 68-Typing - Text-1		2012-07-16 13:05:47.239000
	Edit pad (rev 353)		Capucine	cv402	XVal Session 68	1	XVal Session 68-Typing - Text-1		2012-07-16 13:05:47.311000
	Edit pad (rev 354)		Nick	cv396	XVal Session 68	1	XVal Session 68-Typing - Text-1		2012-07-16 13:05:47.607000
	Edit pad (rev 355)		sean	cv372	XVal Session 68	1	XVal Session 68-Typing - Text-1		2012-07-16 13:05:47.650000
	Edit pad (rev 356)		Frank	cv407	XVal Session 68	1	XVal Session 68-Typing - Text-1		2012-07-16 13:05:47.740000
	Edit pad (rev 357)		Capucine	cv402	XVal Session 68	1	XVal Session 68-Typing - Text-1		2012-07-16 13:05:47.813000
	Edit pad (rev 358)		sean	cv372	XVal Session 68	1	XVal Session 68-Typing - Text-1		2012-07-16 13:05:48.150000
	Edit pad (rev 359)		Frank	cv407	XVal Session 68	1	XVal Session 68-Typing - Text-1		2012-07-16 13:05:48.250000
	Edit pad (rev 360)		Nick	cv396	XVal Session 68	1	XVal Session 68-Typing - Text-1		2012-07-16 13:05:48.266000
	Edit pad (rev 361)		Capucine	cv402	XVal Session 68	1	XVal Session 68-Typing - Text-1		2012-07-16 13:05:48.316000
	Edit pad (rev 362)		sean	cv372	XVal Session 68	1	XVal Session 68-Typing - Text-1		2012-07-16 13:05:48.651000
	Edit pad (rev 363)		Frank	cv407	XVal Session 68	1	XVal Session 68-Typing - Text-1		2012-07-16 13:05:48.757000
	Edit pad (rev 364)		Nick	cv396	XVal Session 68	1	XVal Session 68-Typing - Text-1		2012-07-16 13:05:48.768000
	Edit pad (rev 365)		Capucine	cv402	XVal Session 68	1	XVal Session 68-Typing - Text-1		2012-07-16 13:05:48.816000
	Edit pad (rev 366)		sean	cv372	XVal Session 68	1	XVal Session 68-Typing - Text-1		2012-07-16 13:05:49.155000
	Edit pad (rev 367)		Frank	cv407	XVal Session 68	1	XVal Session 68-Typing - Text-1		2012-07-16 13:05:49.260000
	Edit pad (rev 368)		Nick	cv396	XVal Session 68	1	XVal Session 68-Typing - Text-1		2012-07-16 13:05:49.284000
	Edit pad (rev 369)		Capucine	cv402	XVal Session 68	1	XVal Session 68-Typing - Text-1		2012-07-16 13:05:49.318000
	Edit pad (rev 370)		Frank	cv407	XVal Session 68	1	XVal Session 68-Typing - Text-1		2012-07-16 13:05:49.769000
	Edit pad (rev 371)		Capucine	cv402	XVal Session 68	1	XVal Session 68-Typing - Text-1		2012-07-16 13:05:49.817000
	Edit pad (rev 372)		Nick	cv396	XVal Session 68	1	XVal Session 68-Typing - Text-1		2012-07-16 13:05:49.941000
	Edit pad (rev 373)		Frank	cv407	XVal Session 68	1	XVal Session 68-Typing - Text-1		2012-07-16 13:05:50.268000
	Edit pad (rev 374)		Capucine	cv402	XVal Session 68	1	XVal Session 68-Typing - Text-1		2012-07-16 13:05:50.317000
	Edit pad (rev 375)		Frank	cv407	XVal Session 68	1	XVal Session 68-Typing - Text-1		2012-07-16 13:05:50.771000
	Edit pad (rev 376)		Capucine	cv402	XVal Session 68	1	XVal Session 68-Typing - Text-1		2012-07-16 13:05:50.818000
	Edit pad (rev 377)		Frank	cv407	XVal Session 68	1	XVal Session 68-Typing - Text-1		2012-07-16 13:05:51.274000
	Edit pad (rev 378)		Capucine	cv402	XVal Session 68	1	XVal Session 68-Typing - Text-1		2012-07-16 13:05:51.316000
	Edit pad (rev 379)		Capucine	cv402	XVal Session 68	1	XVal Session 68-Typing - Text-1		2012-07-16 13:05:51.819000
	Edit pad (rev 380)		Frank	cv407	XVal Session 68	1	XVal Session 68-Typing - Text-1		2012-07-16 13:05:51.878000
	Edit pad (rev 381)		Nick	cv396	XVal Session 68	1	XVal Session 68-Typing - Text-1		2012-07-16 13:05:51.929000
	Edit pad (rev 382)		sean	cv372	XVal Session 68	1	XVal Session 68-Typing - Text-1		2012-07-16 13:05:52.254000
	Edit pad (rev 383)		Frank	cv407	XVal Session 68	1	XVal Session 68-Typing - Text-1		2012-07-16 13:05:52.382000
	Edit pad (rev 384)		Capucine	cv402	XVal Session 68	1	XVal Session 68-Typing - Text-1		2012-07-16 13:05:52.578000
	Edit pad (rev 385)		Frank	cv407	XVal Session 68	1	XVal Session 68-Typing - Text-1		2012-07-16 13:05:52.883000
	Edit pad (rev 386)		Nick	cv396	XVal Session 68	1	XVal Session 68-Typing - Text-1		2012-07-16 13:05:52.916000
	Edit pad (rev 387)		sean	cv372	XVal Session 68	1	XVal Session 68-Typing - Text-1		2012-07-16 13:05:52.997000
	Edit pad (rev 388)		Capucine	cv402	XVal Session 68	1	XVal Session 68-Typing - Text-1		2012-07-16 13:05:53.077000
	Edit pad (rev 389)		Nick	cv396	XVal Session 68	1	XVal Session 68-Typing - Text-1		2012-07-16 13:05:53.422000
	Edit pad (rev 390)		Capucine	cv402	XVal Session 68	1	XVal Session 68-Typing - Text-1		2012-07-16 13:05:53.577000
	Edit pad (rev 391)		Nick	cv396	XVal Session 68	1	XVal Session 68-Typing - Text-1		2012-07-16 13:05:53.977000
	Edit pad (rev 392)		Capucine	cv402	XVal Session 68	1	XVal Session 68-Typing - Text-1		2012-07-16 13:05:54.078000
	Edit pad (rev 393)		Frank	cv407	XVal Session 68	1	XVal Session 68-Typing - Text-1		2012-07-16 13:05:54.367000
	Edit pad (rev 394)		Capucine	cv402	XVal Session 68	1	XVal Session 68-Typing - Text-1		2012-07-16 13:05:54.578000
	Edit pad (rev 395)		Nick	cv396	XVal Session 68	1	XVal Session 68-Typing - Text-1		2012-07-16 13:05:54.605000
	Edit pad (rev 396)		Frank	cv407	XVal Session 68	1	XVal Session 68-Typing - Text-1		2012-07-16 13:05:54.866000
	Edit pad (rev 397)		sean	cv372	XVal Session 68	1	XVal Session 68-Typing - Text-1		2012-07-16 13:05:54.917000
	Edit pad (rev 398)		Capucine	cv402	XVal Session 68	1	XVal Session 68-Typing - Text-1		2012-07-16 13:05:55.078000
	Edit pad (rev 399)		Nick	cv396	XVal Session 68	1	XVal Session 68-Typing - Text-1		2012-07-16 13:05:55.103000
	Edit pad (rev 400)		sean	cv372	XVal Session 68	1	XVal Session 68-Typing - Text-1		2012-07-16 13:05:55.419000
	Edit pad (rev 401)		Capucine	cv402	XVal Session 68	1	XVal Session 68-Typing - Text-1		2012-07-16 13:05:55.580000
	Edit pad (rev 402)		Nick	cv396	XVal Session 68	1	XVal Session 68-Typing - Text-1		2012-07-16 13:05:55.606000
	Edit pad (rev 403)		Frank	cv407	XVal Session 68	1	XVal Session 68-Typing - Text-1		2012-07-16 13:05:55.809000
	Edit pad (rev 404)		sean	cv372	XVal Session 68	1	XVal Session 68-Typing - Text-1		2012-07-16 13:05:55.917000
	Edit pad (rev 405)		Capucine	cv402	XVal Session 68	1	XVal Session 68-Typing - Text-1		2012-07-16 13:05:56.080000
	Edit pad (rev 406)		Frank	cv407	XVal Session 68	1	XVal Session 68-Typing - Text-1		2012-07-16 13:05:56.308000
	Edit pad (rev 407)		sean	cv372	XVal Session 68	1	XVal Session 68-Typing - Text-1		2012-07-16 13:05:56.418000
	Edit pad (rev 408)		Nick	cv396	XVal Session 68	1	XVal Session 68-Typing - Text-1		2012-07-16 13:05:56.711000
	Edit pad (rev 409)		Capucine	cv402	XVal Session 68	1	XVal Session 68-Typing - Text-1		2012-07-16 13:05:56.907000
	Edit pad (rev 410)		sean	cv372	XVal Session 68	1	XVal Session 68-Typing - Text-1		2012-07-16 13:05:56.918000
	Edit pad (rev 411)		Capucine	cv402	XVal Session 68	1	XVal Session 68-Typing - Text-1		2012-07-16 13:05:57.407000
	Edit pad (rev 412)		sean	cv372	XVal Session 68	1	XVal Session 68-Typing - Text-1		2012-07-16 13:05:57.418000
	Edit pad (rev 413)		Nick	cv396	XVal Session 68	1	XVal Session 68-Typing - Text-1		2012-07-16 13:05:57.477000
	Edit pad (rev 414)		sean	cv372	XVal Session 68	1	XVal Session 68-Typing - Text-1		2012-07-16 13:05:57.917000
	Edit pad (rev 415)		Nick	cv396	XVal Session 68	1	XVal Session 68-Typing - Text-1		2012-07-16 13:05:57.978000
	Edit pad (rev 416)		sean	cv372	XVal Session 68	1	XVal Session 68-Typing - Text-1		2012-07-16 13:05:58.421000
	Edit pad (rev 417)		Nick	cv396	XVal Session 68	1	XVal Session 68-Typing - Text-1		2012-07-16 13:05:58.479000
	Edit pad (rev 418)		sean	cv372	XVal Session 68	1	XVal Session 68-Typing - Text-1		2012-07-16 13:05:58.923000
	Edit pad (rev 419)		Nick	cv396	XVal Session 68	1	XVal Session 68-Typing - Text-1		2012-07-16 13:05:58.990000
	Edit pad (rev 420)		sean	cv372	XVal Session 68	1	XVal Session 68-Typing - Text-1		2012-07-16 13:05:59.421000
	Edit pad (rev 421)		Nick	cv396	XVal Session 68	1	XVal Session 68-Typing - Text-1		2012-07-16 13:05:59.490000
	Edit pad (rev 422)		sean	cv372	XVal Session 68	1	XVal Session 68-Typing - Text-1		2012-07-16 13:05:59.924000
	Edit pad (rev 423)		Nick	cv396	XVal Session 68	1	XVal Session 68-Typing - Text-1		2012-07-16 13:05:59.992000
	Edit pad (rev 424)		sean	cv372	XVal Session 68	1	XVal Session 68-Typing - Text-1		2012-07-16 13:06:00.424000
	Edit pad (rev 425)		Nick	cv396	XVal Session 68	1	XVal Session 68-Typing - Text-1		2012-07-16 13:06:00.490000
	Edit pad (rev 426)		Capucine	cv402	XVal Session 68	1	XVal Session 68-Typing - Text-1		2012-07-16 13:06:00.855000
	Edit pad (rev 427)		Nick	cv396	XVal Session 68	1	XVal Session 68-Typing - Text-1		2012-07-16 13:06:00.991000
	Edit pad (rev 428)		sean	cv372	XVal Session 68	1	XVal Session 68-Typing - Text-1		2012-07-16 13:06:01.090000
	Edit pad (rev 429)		Capucine	cv402	XVal Session 68	1	XVal Session 68-Typing - Text-1		2012-07-16 13:06:01.357000
	Edit pad (rev 430)		sean	cv372	XVal Session 68	1	XVal Session 68-Typing - Text-1		2012-07-16 13:06:01.588000
	Edit pad (rev 431)		Nick	cv396	XVal Session 68	1	XVal Session 68-Typing - Text-1		2012-07-16 13:06:01.825000
	Edit pad (rev 432)		sean	cv372	XVal Session 68	1	XVal Session 68-Typing - Text-1		2012-07-16 13:06:02.233000
	Edit pad (rev 433)		Nick	cv396	XVal Session 68	1	XVal Session 68-Typing - Text-1		2012-07-16 13:06:02.342000
	Edit pad (rev 434)		sean	cv372	XVal Session 68	1	XVal Session 68-Typing - Text-1		2012-07-16 13:06:02.733000
	Edit pad (rev 435)		Nick	cv396	XVal Session 68	1	XVal Session 68-Typing - Text-1		2012-07-16 13:06:02.881000
	Edit pad (rev 436)		Nick	cv396	XVal Session 68	1	XVal Session 68-Typing - Text-1		2012-07-16 13:06:03.384000
	Edit pad (rev 437)		Nick	cv396	XVal Session 68	1	XVal Session 68-Typing - Text-1		2012-07-16 13:06:03.886000
	Edit pad (rev 438)		sean	cv372	XVal Session 68	1	XVal Session 68-Typing - Text-1		2012-07-16 13:06:04.062000
	Edit pad (rev 439)		Capucine	cv402	XVal Session 68	1	XVal Session 68-Typing - Text-1		2012-07-16 13:06:04.224000
	Edit pad (rev 440)		Nick	cv396	XVal Session 68	1	XVal Session 68-Typing - Text-1		2012-07-16 13:06:04.388000
	Edit pad (rev 441)		Nick	cv396	XVal Session 68	1	XVal Session 68-Typing - Text-1		2012-07-16 13:06:04.885000
	Edit pad (rev 442)		Capucine	cv402	XVal Session 68	1	XVal Session 68-Typing - Text-1		2012-07-16 13:06:05.172000
	Edit pad (rev 443)		sean	cv372	XVal Session 68	1	XVal Session 68-Typing - Text-1		2012-07-16 13:06:05.458000
	Edit pad (rev 444)		Nick	cv396	XVal Session 68	1	XVal Session 68-Typing - Text-1		2012-07-16 13:06:05.510000
	Edit pad (rev 445)		Capucine	cv402	XVal Session 68	1	XVal Session 68-Typing - Text-1		2012-07-16 13:06:05.672000
	Edit pad (rev 446)		sean	cv372	XVal Session 68	1	XVal Session 68-Typing - Text-1		2012-07-16 13:06:05.957000
	Edit pad (rev 447)		Nick	cv396	XVal Session 68	1	XVal Session 68-Typing - Text-1		2012-07-16 13:06:06.093000
	Edit pad (rev 448)		sean	cv372	XVal Session 68	1	XVal Session 68-Typing - Text-1		2012-07-16 13:06:06.458000
	Edit pad (rev 449)		Capucine	cv402	XVal Session 68	1	XVal Session 68-Typing - Text-1		2012-07-16 13:06:06.556000
	Edit pad (rev 450)		sean	cv372	XVal Session 68	1	XVal Session 68-Typing - Text-1		2012-07-16 13:06:06.963000
	Edit pad (rev 451)		Capucine	cv402	XVal Session 68	1	XVal Session 68-Typing - Text-1		2012-07-16 13:06:07.057000
	Edit pad (rev 452)		sean	cv372	XVal Session 68	1	XVal Session 68-Typing - Text-1		2012-07-16 13:06:07.461000
	Edit pad (rev 453)		Capucine	cv402	XVal Session 68	1	XVal Session 68-Typing - Text-1		2012-07-16 13:06:07.559000
	Edit pad (rev 454)		sean	cv372	XVal Session 68	1	XVal Session 68-Typing - Text-1		2012-07-16 13:06:07.961000
	Edit pad (rev 455)		Nick	cv396	XVal Session 68	1	XVal Session 68-Typing - Text-1		2012-07-16 13:06:08.045000
	Edit pad (rev 456)		Capucine	cv402	XVal Session 68	1	XVal Session 68-Typing - Text-1		2012-07-16 13:06:08.057000
	Edit pad (rev 457)		sean	cv372	XVal Session 68	1	XVal Session 68-Typing - Text-1		2012-07-16 13:06:08.461000
	Edit pad (rev 458)		Capucine	cv402	XVal Session 68	1	XVal Session 68-Typing - Text-1		2012-07-16 13:06:08.558000
	Edit pad (rev 459)		Nick	cv396	XVal Session 68	1	XVal Session 68-Typing - Text-1		2012-07-16 13:06:08.577000
	Edit pad (rev 460)		sean	cv372	XVal Session 68	1	XVal Session 68-Typing - Text-1		2012-07-16 13:06:08.974000
	Edit pad (rev 461)		Capucine	cv402	XVal Session 68	1	XVal Session 68-Typing - Text-1		2012-07-16 13:06:09.060000
	Edit pad (rev 462)		Capucine	cv402	XVal Session 68	1	XVal Session 68-Typing - Text-1		2012-07-16 13:06:09.564000
	Edit pad (rev 463)		Capucine	cv402	XVal Session 68	1	XVal Session 68-Typing - Text-1		2012-07-16 13:06:10.064000
	Edit pad (rev 464)		Capucine	cv402	XVal Session 68	1	XVal Session 68-Typing - Text-1		2012-07-16 13:06:10.566000
	Edit pad (rev 465)		sean	cv372	XVal Session 68	1	XVal Session 68-Typing - Text-1		2012-07-16 13:06:10.581000
	Edit pad (rev 466)		sean	cv372	XVal Session 68	1	XVal Session 68-Typing - Text-1		2012-07-16 13:06:11.080000
	Edit pad (rev 467)		Capucine	cv402	XVal Session 68	1	XVal Session 68-Typing - Text-1		2012-07-16 13:06:11.141000
	Edit pad (rev 468)		sean	cv372	XVal Session 68	1	XVal Session 68-Typing - Text-1		2012-07-16 13:06:11.581000
	Edit pad (rev 469)		Capucine	cv402	XVal Session 68	1	XVal Session 68-Typing - Text-1		2012-07-16 13:06:11.643000
	Edit pad (rev 470)		sean	cv372	XVal Session 68	1	XVal Session 68-Typing - Text-1		2012-07-16 13:06:12.080000
	Edit pad (rev 471)		Capucine	cv402	XVal Session 68	1	XVal Session 68-Typing - Text-1		2012-07-16 13:06:12.142000
	Edit pad (rev 472)		sean	cv372	XVal Session 68	1	XVal Session 68-Typing - Text-1		2012-07-16 13:06:12.583000
	Edit pad (rev 473)		Capucine	cv402	XVal Session 68	1	XVal Session 68-Typing - Text-1		2012-07-16 13:06:12.645000
	Edit pad (rev 474)		sean	cv372	XVal Session 68	1	XVal Session 68-Typing - Text-1		2012-07-16 13:06:13.080000
	Edit pad (rev 475)		Capucine	cv402	XVal Session 68	1	XVal Session 68-Typing - Text-1		2012-07-16 13:06:13.148000
	Edit pad (rev 476)		Nick	cv396	XVal Session 68	1	XVal Session 68-Typing - Text-1		2012-07-16 13:06:13.397000
	Edit pad (rev 477)		Capucine	cv402	XVal Session 68	1	XVal Session 68-Typing - Text-1		2012-07-16 13:06:13.649000
	Edit pad (rev 478)		sean	cv372	XVal Session 68	1	XVal Session 68-Typing - Text-1		2012-07-16 13:06:13.671000
	Edit pad (rev 479)		Capucine	cv402	XVal Session 68	1	XVal Session 68-Typing - Text-1		2012-07-16 13:06:14.149000
	Edit pad (rev 480)		sean	cv372	XVal Session 68	1	XVal Session 68-Typing - Text-1		2012-07-16 13:06:14.176000
	Edit pad (rev 481)		Capucine	cv402	XVal Session 68	1	XVal Session 68-Typing - Text-1		2012-07-16 13:06:14.656000
	Edit pad (rev 482)		sean	cv372	XVal Session 68	1	XVal Session 68-Typing - Text-1		2012-07-16 13:06:14.676000
	Edit pad (rev 483)		Capucine	cv402	XVal Session 68	1	XVal Session 68-Typing - Text-1		2012-07-16 13:06:15.155000
	Edit pad (rev 484)		sean	cv372	XVal Session 68	1	XVal Session 68-Typing - Text-1		2012-07-16 13:06:15.178000
	Edit pad (rev 485)		Nick	cv396	XVal Session 68	1	XVal Session 68-Typing - Text-1		2012-07-16 13:06:15.570000
	Edit pad (rev 486)		Capucine	cv402	XVal Session 68	1	XVal Session 68-Typing - Text-1		2012-07-16 13:06:15.654000
	Edit pad (rev 487)		sean	cv372	XVal Session 68	1	XVal Session 68-Typing - Text-1		2012-07-16 13:06:15.674000
	Edit pad (rev 488)		Nick	cv396	XVal Session 68	1	XVal Session 68-Typing - Text-1		2012-07-16 13:06:16.073000
	Edit pad (rev 489)		Capucine	cv402	XVal Session 68	1	XVal Session 68-Typing - Text-1		2012-07-16 13:06:16.158000
	Edit pad (rev 490)		sean	cv372	XVal Session 68	1	XVal Session 68-Typing - Text-1		2012-07-16 13:06:16.175000
	Edit pad (rev 491)		Nick	cv396	XVal Session 68	1	XVal Session 68-Typing - Text-1		2012-07-16 13:06:16.574000
	Edit pad (rev 492)		Capucine	cv402	XVal Session 68	1	XVal Session 68-Typing - Text-1		2012-07-16 13:06:16.659000
	Edit pad (rev 493)		sean	cv372	XVal Session 68	1	XVal Session 68-Typing - Text-1		2012-07-16 13:06:16.674000
	Edit pad (rev 494)		Nick	cv396	XVal Session 68	1	XVal Session 68-Typing - Text-1		2012-07-16 13:06:17.072000
	Edit pad (rev 495)		Capucine	cv402	XVal Session 68	1	XVal Session 68-Typing - Text-1		2012-07-16 13:06:17.161000
	Edit pad (rev 496)		sean	cv372	XVal Session 68	1	XVal Session 68-Typing - Text-1		2012-07-16 13:06:17.175000
	Edit pad (rev 497)		Capucine	cv402	XVal Session 68	1	XVal Session 68-Typing - Text-1		2012-07-16 13:06:17.694000
	Edit pad (rev 498)		sean	cv372	XVal Session 68	1	XVal Session 68-Typing - Text-1		2012-07-16 13:06:17.780000
	Edit pad (rev 499)		Nick	cv396	XVal Session 68	1	XVal Session 68-Typing - Text-1		2012-07-16 13:06:17.984000
	Edit pad (rev 500)		Capucine	cv402	XVal Session 68	1	XVal Session 68-Typing - Text-1		2012-07-16 13:06:18.165000
	Edit pad (rev 501)		sean	cv372	XVal Session 68	1	XVal Session 68-Typing - Text-1		2012-07-16 13:06:18.281000
	Edit pad (rev 502)		Nick	cv396	XVal Session 68	1	XVal Session 68-Typing - Text-1		2012-07-16 13:06:18.640000
	Edit pad (rev 503)		Capucine	cv402	XVal Session 68	1	XVal Session 68-Typing - Text-1		2012-07-16 13:06:18.664000
	Edit pad (rev 504)		sean	cv372	XVal Session 68	1	XVal Session 68-Typing - Text-1		2012-07-16 13:06:18.781000
	Edit pad (rev 505)		Capucine	cv402	XVal Session 68	1	XVal Session 68-Typing - Text-1		2012-07-16 13:06:19.165000
	Edit pad (rev 506)		sean	cv372	XVal Session 68	1	XVal Session 68-Typing - Text-1		2012-07-16 13:06:19.280000
	Edit pad (rev 507)		Capucine	cv402	XVal Session 68	1	XVal Session 68-Typing - Text-1		2012-07-16 13:06:19.667000
	Edit pad (rev 508)		sean	cv372	XVal Session 68	1	XVal Session 68-Typing - Text-1		2012-07-16 13:06:19.782000
	Edit pad (rev 509)		Capucine	cv402	XVal Session 68	1	XVal Session 68-Typing - Text-1		2012-07-16 13:06:20.166000
	Edit pad (rev 510)		sean	cv372	XVal Session 68	1	XVal Session 68-Typing - Text-1		2012-07-16 13:06:20.282000
	Edit pad (rev 511)		Nick	cv396	XVal Session 68	1	XVal Session 68-Typing - Text-1		2012-07-16 13:06:20.492000
	Edit pad (rev 512)		sean	cv372	XVal Session 68	1	XVal Session 68-Typing - Text-1		2012-07-16 13:06:20.784000
	Edit pad (rev 513)		Capucine	cv402	XVal Session 68	1	XVal Session 68-Typing - Text-1		2012-07-16 13:06:20.796000
	Edit pad (rev 514)		Nick	cv396	XVal Session 68	1	XVal Session 68-Typing - Text-1		2012-07-16 13:06:20.991000
	Edit pad (rev 515)		sean	cv372	XVal Session 68	1	XVal Session 68-Typing - Text-1		2012-07-16 13:06:21.283000
	Edit pad (rev 516)		Capucine	cv402	XVal Session 68	1	XVal Session 68-Typing - Text-1		2012-07-16 13:06:21.311000
	Edit pad (rev 517)		Nick	cv396	XVal Session 68	1	XVal Session 68-Typing - Text-1		2012-07-16 13:06:21.492000
	Edit pad (rev 518)		Frank	cv407	XVal Session 68	1	XVal Session 68-Typing - Text-1		2012-07-16 13:06:21.558000
	Edit pad (rev 519)		sean	cv372	XVal Session 68	1	XVal Session 68-Typing - Text-1		2012-07-16 13:06:21.784000
	Edit pad (rev 520)		Capucine	cv402	XVal Session 68	1	XVal Session 68-Typing - Text-1		2012-07-16 13:06:21.812000
	Edit pad (rev 521)		Capucine	cv402	XVal Session 68	1	XVal Session 68-Typing - Text-1		2012-07-16 13:06:22.315000
	Edit pad (rev 522)		Frank	cv407	XVal Session 68	1	XVal Session 68-Typing - Text-1		2012-07-16 13:06:22.355000
	Edit pad (rev 523)		Capucine	cv402	XVal Session 68	1	XVal Session 68-Typing - Text-1		2012-07-16 13:06:22.815000
	Edit pad (rev 524)		Nick	cv396	XVal Session 68	1	XVal Session 68-Typing - Text-1		2012-07-16 13:06:23.039000
	Edit pad (rev 525)		Capucine	cv402	XVal Session 68	1	XVal Session 68-Typing - Text-1		2012-07-16 13:06:23.316000
	Edit pad (rev 526)		Nick	cv396	XVal Session 68	1	XVal Session 68-Typing - Text-1		2012-07-16 13:06:23.791000
	Edit pad (rev 527)		Capucine	cv402	XVal Session 68	1	XVal Session 68-Typing - Text-1		2012-07-16 13:06:23.817000
	Edit pad (rev 528)		sean	cv372	XVal Session 68	1	XVal Session 68-Typing - Text-1		2012-07-16 13:06:24.301000
	Edit pad (rev 529)		Capucine	cv402	XVal Session 68	1	XVal Session 68-Typing - Text-1		2012-07-16 13:06:24.316000
	Edit pad (rev 530)		sean	cv372	XVal Session 68	1	XVal Session 68-Typing - Text-1		2012-07-16 13:06:24.804000
	Edit pad (rev 531)		Capucine	cv402	XVal Session 68	1	XVal Session 68-Typing - Text-1		2012-07-16 13:06:25.179000
	Edit pad (rev 532)		sean	cv372	XVal Session 68	1	XVal Session 68-Typing - Text-1		2012-07-16 13:06:25.302000
	Edit pad (rev 533)		Frank	cv407	XVal Session 68	1	XVal Session 68-Typing - Text-1		2012-07-16 13:06:25.328000
	Edit pad (rev 534)		Capucine	cv402	XVal Session 68	1	XVal Session 68-Typing - Text-1		2012-07-16 13:06:25.678000
	Edit pad (rev 535)		sean	cv372	XVal Session 68	1	XVal Session 68-Typing - Text-1		2012-07-16 13:06:25.804000
	Edit pad (rev 536)		Frank	cv407	XVal Session 68	1	XVal Session 68-Typing - Text-1		2012-07-16 13:06:25.834000
	Edit pad (rev 537)		Capucine	cv402	XVal Session 68	1	XVal Session 68-Typing - Text-1		2012-07-16 13:06:26.177000
	Edit pad (rev 538)		sean	cv372	XVal Session 68	1	XVal Session 68-Typing - Text-1		2012-07-16 13:06:26.303000
	Edit pad (rev 539)		Frank	cv407	XVal Session 68	1	XVal Session 68-Typing - Text-1		2012-07-16 13:06:26.334000
	Edit pad (rev 540)		Capucine	cv402	XVal Session 68	1	XVal Session 68-Typing - Text-1		2012-07-16 13:06:26.679000
	Edit pad (rev 541)		sean	cv372	XVal Session 68	1	XVal Session 68-Typing - Text-1		2012-07-16 13:06:26.803000
	Edit pad (rev 542)		Frank	cv407	XVal Session 68	1	XVal Session 68-Typing - Text-1		2012-07-16 13:06:26.842000
	Edit pad (rev 543)		Capucine	cv402	XVal Session 68	1	XVal Session 68-Typing - Text-1		2012-07-16 13:06:27.177000
	Edit pad (rev 544)		Nick	cv396	XVal Session 68	1	XVal Session 68-Typing - Text-1		2012-07-16 13:06:27.260000
	Edit pad (rev 545)		sean	cv372	XVal Session 68	1	XVal Session 68-Typing - Text-1		2012-07-16 13:06:27.304000
	Edit pad (rev 546)		Frank	cv407	XVal Session 68	1	XVal Session 68-Typing - Text-1		2012-07-16 13:06:27.350000
	Edit pad (rev 547)		Capucine	cv402	XVal Session 68	1	XVal Session 68-Typing - Text-1		2012-07-16 13:06:27.679000
	Edit pad (rev 548)		Frank	cv407	XVal Session 68	1	XVal Session 68-Typing - Text-1		2012-07-16 13:06:27.852000
	Edit pad (rev 549)		Nick	cv396	XVal Session 68	1	XVal Session 68-Typing - Text-1		2012-07-16 13:06:27.937000
	Edit pad (rev 550)		Capucine	cv402	XVal Session 68	1	XVal Session 68-Typing - Text-1		2012-07-16 13:06:28.179000
	Edit pad (rev 551)		Frank	cv407	XVal Session 68	1	XVal Session 68-Typing - Text-1		2012-07-16 13:06:28.353000
	Edit pad (rev 552)		Capucine	cv402	XVal Session 68	1	XVal Session 68-Typing - Text-1		2012-07-16 13:06:28.686000
	Edit pad (rev 553)		Frank	cv407	XVal Session 68	1	XVal Session 68-Typing - Text-1		2012-07-16 13:06:28.853000
	Edit pad (rev 554)		Nick	cv396	XVal Session 68	1	XVal Session 68-Typing - Text-1		2012-07-16 13:06:28.936000
	Edit pad (rev 555)		Capucine	cv402	XVal Session 68	1	XVal Session 68-Typing - Text-1		2012-07-16 13:06:29.184000
	Edit pad (rev 556)		Frank	cv407	XVal Session 68	1	XVal Session 68-Typing - Text-1		2012-07-16 13:06:29.351000
	Edit pad (rev 557)		Capucine	cv402	XVal Session 68	1	XVal Session 68-Typing - Text-1		2012-07-16 13:06:29.684000
	Edit pad (rev 558)		Frank	cv407	XVal Session 68	1	XVal Session 68-Typing - Text-1		2012-07-16 13:06:29.851000
	Edit pad (rev 559)		Nick	cv396	XVal Session 68	1	XVal Session 68-Typing - Text-1		2012-07-16 13:06:30.081000
	Edit pad (rev 560)		Capucine	cv402	XVal Session 68	1	XVal Session 68-Typing - Text-1		2012-07-16 13:06:30.183000
	Edit pad (rev 561)		Frank	cv407	XVal Session 68	1	XVal Session 68-Typing - Text-1		2012-07-16 13:06:30.352000
	Edit pad (rev 562)		Capucine	cv402	XVal Session 68	1	XVal Session 68-Typing - Text-1		2012-07-16 13:06:30.683000
	Edit pad (rev 563)		sean	cv372	XVal Session 68	1	XVal Session 68-Typing - Text-1		2012-07-16 13:06:30.749000
	Edit pad (rev 564)		Frank	cv407	XVal Session 68	1	XVal Session 68-Typing - Text-1		2012-07-16 13:06:30.982000
	Edit pad (rev 565)		Nick	cv396	XVal Session 68	1	XVal Session 68-Typing - Text-1		2012-07-16 13:06:31.080000
	Edit pad (rev 566)		Capucine	cv402	XVal Session 68	1	XVal Session 68-Typing - Text-1		2012-07-16 13:06:31.186000
	Edit pad (rev 567)		sean	cv372	XVal Session 68	1	XVal Session 68-Typing - Text-1		2012-07-16 13:06:31.250000
	Edit pad (rev 568)		Frank	cv407	XVal Session 68	1	XVal Session 68-Typing - Text-1		2012-07-16 13:06:31.491000
	Edit pad (rev 569)		Capucine	cv402	XVal Session 68	1	XVal Session 68-Typing - Text-1		2012-07-16 13:06:31.686000
	Edit pad (rev 570)		sean	cv372	XVal Session 68	1	XVal Session 68-Typing - Text-1		2012-07-16 13:06:31.753000
	Edit pad (rev 571)		Nick	cv396	XVal Session 68	1	XVal Session 68-Typing - Text-1		2012-07-16 13:06:31.915000
	Edit pad (rev 572)		Capucine	cv402	XVal Session 68	1	XVal Session 68-Typing - Text-1		2012-07-16 13:06:32.187000
	Edit pad (rev 573)		sean	cv372	XVal Session 68	1	XVal Session 68-Typing - Text-1		2012-07-16 13:06:32.300000
	Edit pad (rev 574)		Capucine	cv402	XVal Session 68	1	XVal Session 68-Typing - Text-1		2012-07-16 13:06:32.688000
	Edit pad (rev 575)		sean	cv372	XVal Session 68	1	XVal Session 68-Typing - Text-1		2012-07-16 13:06:32.872000
	Edit pad (rev 576)		Frank	cv407	XVal Session 68	1	XVal Session 68-Typing - Text-1		2012-07-16 13:06:32.936000
	Edit pad (rev 577)		Capucine	cv402	XVal Session 68	1	XVal Session 68-Typing - Text-1		2012-07-16 13:06:33.187000
	Edit pad (rev 578)		sean	cv372	XVal Session 68	1	XVal Session 68-Typing - Text-1		2012-07-16 13:06:33.398000
	Edit pad (rev 579)		Frank	cv407	XVal Session 68	1	XVal Session 68-Typing - Text-1		2012-07-16 13:06:33.453000
	Edit pad (rev 580)		Capucine	cv402	XVal Session 68	1	XVal Session 68-Typing - Text-1		2012-07-16 13:06:33.686000
	Edit pad (rev 581)		sean	cv372	XVal Session 68	1	XVal Session 68-Typing - Text-1		2012-07-16 13:06:33.921000
	Edit pad (rev 582)		Frank	cv407	XVal Session 68	1	XVal Session 68-Typing - Text-1		2012-07-16 13:06:33.978000
	Edit pad (rev 583)		Capucine	cv402	XVal Session 68	1	XVal Session 68-Typing - Text-1		2012-07-16 13:06:34.187000
	Edit pad (rev 584)		Nick	cv396	XVal Session 68	1	XVal Session 68-Typing - Text-1		2012-07-16 13:06:34.298000
	Edit pad (rev 585)		sean	cv372	XVal Session 68	1	XVal Session 68-Typing - Text-1		2012-07-16 13:06:34.483000
	Edit pad (rev 586)		Capucine	cv402	XVal Session 68	1	XVal Session 68-Typing - Text-1		2012-07-16 13:06:34.687000
	Edit pad (rev 587)		Frank	cv407	XVal Session 68	1	XVal Session 68-Typing - Text-1		2012-07-16 13:06:34.708000
	Edit pad (rev 588)		Nick	cv396	XVal Session 68	1	XVal Session 68-Typing - Text-1		2012-07-16 13:06:34.798000
	Edit pad (rev 589)		sean	cv372	XVal Session 68	1	XVal Session 68-Typing - Text-1		2012-07-16 13:06:34.991000
	Edit pad (rev 590)		Capucine	cv402	XVal Session 68	1	XVal Session 68-Typing - Text-1		2012-07-16 13:06:35.190000
	Edit pad (rev 591)		Frank	cv407	XVal Session 68	1	XVal Session 68-Typing - Text-1		2012-07-16 13:06:35.207000
	Edit pad (rev 592)		Nick	cv396	XVal Session 68	1	XVal Session 68-Typing - Text-1		2012-07-16 13:06:35.297000
	Edit pad (rev 593)		sean	cv372	XVal Session 68	1	XVal Session 68-Typing - Text-1		2012-07-16 13:06:35.490000
	Edit pad (rev 594)		Capucine	cv402	XVal Session 68	1	XVal Session 68-Typing - Text-1		2012-07-16 13:06:35.690000
	Edit pad (rev 595)		Frank	cv407	XVal Session 68	1	XVal Session 68-Typing - Text-1		2012-07-16 13:06:35.710000
	Edit pad (rev 596)		Nick	cv396	XVal Session 68	1	XVal Session 68-Typing - Text-1		2012-07-16 13:06:35.798000
	Edit pad (rev 597)		sean	cv372	XVal Session 68	1	XVal Session 68-Typing - Text-1		2012-07-16 13:06:35.990000
	Edit pad (rev 598)		Capucine	cv402	XVal Session 68	1	XVal Session 68-Typing - Text-1		2012-07-16 13:06:36.190000
	Edit pad (rev 599)		Frank	cv407	XVal Session 68	1	XVal Session 68-Typing - Text-1		2012-07-16 13:06:36.235000
	Edit pad (rev 600)		sean	cv372	XVal Session 68	1	XVal Session 68-Typing - Text-1		2012-07-16 13:06:36.581000
	Edit pad (rev 601)		Capucine	cv402	XVal Session 68	1	XVal Session 68-Typing - Text-1		2012-07-16 13:06:36.690000
	Edit pad (rev 602)		Frank	cv407	XVal Session 68	1	XVal Session 68-Typing - Text-1		2012-07-16 13:06:36.713000
	Edit pad (rev 603)		sean	cv372	XVal Session 68	1	XVal Session 68-Typing - Text-1		2012-07-16 13:06:37.085000
	Edit pad (rev 604)		Capucine	cv402	XVal Session 68	1	XVal Session 68-Typing - Text-1		2012-07-16 13:06:37.189000
	Edit pad (rev 605)		Frank	cv407	XVal Session 68	1	XVal Session 68-Typing - Text-1		2012-07-16 13:06:37.213000
	Edit pad (rev 606)		sean	cv372	XVal Session 68	1	XVal Session 68-Typing - Text-1		2012-07-16 13:06:37.584000
	Edit pad (rev 607)		Capucine	cv402	XVal Session 68	1	XVal Session 68-Typing - Text-1		2012-07-16 13:06:37.689000
	Edit pad (rev 608)		Nick	cv396	XVal Session 68	1	XVal Session 68-Typing - Text-1		2012-07-16 13:06:37.718000
	Edit pad (rev 609)		Frank	cv407	XVal Session 68	1	XVal Session 68-Typing - Text-1		2012-07-16 13:06:37.732000
	Edit pad (rev 610)		sean	cv372	XVal Session 68	1	XVal Session 68-Typing - Text-1		2012-07-16 13:06:38.095000
	Edit pad (rev 611)		Capucine	cv402	XVal Session 68	1	XVal Session 68-Typing - Text-1		2012-07-16 13:06:38.190000
	Edit pad (rev 612)		Nick	cv396	XVal Session 68	1	XVal Session 68-Typing - Text-1		2012-07-16 13:06:38.216000
	Edit pad (rev 613)		Frank	cv407	XVal Session 68	1	XVal Session 68-Typing - Text-1		2012-07-16 13:06:38.242000
	Edit pad (rev 614)		sean	cv372	XVal Session 68	1	XVal Session 68-Typing - Text-1		2012-07-16 13:06:38.595000
	Edit pad (rev 615)		Frank	cv407	XVal Session 68	1	XVal Session 68-Typing - Text-1		2012-07-16 13:06:38.742000
	Edit pad (rev 616)		Nick	cv396	XVal Session 68	1	XVal Session 68-Typing - Text-1		2012-07-16 13:06:38.800000
	Edit pad (rev 617)		sean	cv372	XVal Session 68	1	XVal Session 68-Typing - Text-1		2012-07-16 13:06:39.096000
	Edit pad (rev 618)		Frank	cv407	XVal Session 68	1	XVal Session 68-Typing - Text-1		2012-07-16 13:06:39.242000
	Edit pad (rev 619)		Nick	cv396	XVal Session 68	1	XVal Session 68-Typing - Text-1		2012-07-16 13:06:39.302000
	Edit pad (rev 620)		sean	cv372	XVal Session 68	1	XVal Session 68-Typing - Text-1		2012-07-16 13:06:39.598000
	Edit pad (rev 621)		Frank	cv407	XVal Session 68	1	XVal Session 68-Typing - Text-1		2012-07-16 13:06:39.757000
	Edit pad (rev 622)		Nick	cv396	XVal Session 68	1	XVal Session 68-Typing - Text-1		2012-07-16 13:06:39.801000
	Edit pad (rev 623)		Frank	cv407	XVal Session 68	1	XVal Session 68-Typing - Text-1		2012-07-16 13:06:40.258000
	Edit pad (rev 624)		Nick	cv396	XVal Session 68	1	XVal Session 68-Typing - Text-1		2012-07-16 13:06:40.302000
	Edit pad (rev 625)		sean	cv372	XVal Session 68	1	XVal Session 68-Typing - Text-1		2012-07-16 13:06:40.349000
	Edit pad (rev 626)		Capucine	cv402	XVal Session 68	1	XVal Session 68-Typing - Text-1		2012-07-16 13:06:40.701000
	Edit pad (rev 627)		Frank	cv407	XVal Session 68	1	XVal Session 68-Typing - Text-1		2012-07-16 13:06:40.767000
	Edit pad (rev 628)		sean	cv372	XVal Session 68	1	XVal Session 68-Typing - Text-1		2012-07-16 13:06:40.849000
	Edit pad (rev 629)		Nick	cv396	XVal Session 68	1	XVal Session 68-Typing - Text-1		2012-07-16 13:06:40.983000
	Edit pad (rev 630)		Capucine	cv402	XVal Session 68	1	XVal Session 68-Typing - Text-1		2012-07-16 13:06:41.202000
	Edit pad (rev 631)		Frank	cv407	XVal Session 68	1	XVal Session 68-Typing - Text-1		2012-07-16 13:06:41.280000
	Edit pad (rev 632)		sean	cv372	XVal Session 68	1	XVal Session 68-Typing - Text-1		2012-07-16 13:06:41.348000
	Edit pad (rev 633)		Capucine	cv402	XVal Session 68	1	XVal Session 68-Typing - Text-1		2012-07-16 13:06:41.701000
	Edit pad (rev 634)		sean	cv372	XVal Session 68	1	XVal Session 68-Typing - Text-1		2012-07-16 13:06:41.849000
	Edit pad (rev 635)		Nick	cv396	XVal Session 68	1	XVal Session 68-Typing - Text-1		2012-07-16 13:06:41.962000
	Edit pad (rev 636)		sean	cv372	XVal Session 68	1	XVal Session 68-Typing - Text-1		2012-07-16 13:06:42.348000
	Edit pad (rev 637)		Frank	cv407	XVal Session 68	1	XVal Session 68-Typing - Text-1		2012-07-16 13:06:42.867000
	Edit pad (rev 638)		Nick	cv396	XVal Session 68	1	XVal Session 68-Typing - Text-1		2012-07-16 13:06:43.162000
	Edit pad (rev 639)		Capucine	cv402	XVal Session 68	1	XVal Session 68-Typing - Text-1		2012-07-16 13:06:43.218000
	Edit pad (rev 640)		Frank	cv407	XVal Session 68	1	XVal Session 68-Typing - Text-1		2012-07-16 13:06:43.373000
	Edit pad (rev 641)		Nick	cv396	XVal Session 68	1	XVal Session 68-Typing - Text-1		2012-07-16 13:06:43.683000
	Edit pad (rev 642)		Capucine	cv402	XVal Session 68	1	XVal Session 68-Typing - Text-1		2012-07-16 13:06:43.718000
	Edit pad (rev 643)		Frank	cv407	XVal Session 68	1	XVal Session 68-Typing - Text-1		2012-07-16 13:06:43.983000
	Edit pad (rev 644)		Capucine	cv402	XVal Session 68	1	XVal Session 68-Typing - Text-1		2012-07-16 13:06:44.223000
	Edit pad (rev 645)		Nick	cv396	XVal Session 68	1	XVal Session 68-Typing - Text-1		2012-07-16 13:06:44.263000
	Edit pad (rev 646)		Frank	cv407	XVal Session 68	1	XVal Session 68-Typing - Text-1		2012-07-16 13:06:44.493000
	Edit pad (rev 647)		Capucine	cv402	XVal Session 68	1	XVal Session 68-Typing - Text-1		2012-07-16 13:06:44.727000
	Edit pad (rev 648)		Nick	cv396	XVal Session 68	1	XVal Session 68-Typing - Text-1		2012-07-16 13:06:44.768000
	Edit pad (rev 649)		Frank	cv407	XVal Session 68	1	XVal Session 68-Typing - Text-1		2012-07-16 13:06:44.991000
	Edit pad (rev 650)		Capucine	cv402	XVal Session 68	1	XVal Session 68-Typing - Text-1		2012-07-16 13:06:45.228000
	Edit pad (rev 651)		Frank	cv407	XVal Session 68	1	XVal Session 68-Typing - Text-1		2012-07-16 13:06:45.492000
	Edit pad (rev 652)		Nick	cv396	XVal Session 68	1	XVal Session 68-Typing - Text-1		2012-07-16 13:06:45.536000
	Edit pad (rev 653)		Capucine	cv402	XVal Session 68	1	XVal Session 68-Typing - Text-1		2012-07-16 13:06:45.728000
	Edit pad (rev 654)		Frank	cv407	XVal Session 68	1	XVal Session 68-Typing - Text-1		2012-07-16 13:06:46.004000
	Edit pad (rev 655)		Capucine	cv402	XVal Session 68	1	XVal Session 68-Typing - Text-1		2012-07-16 13:06:46.227000
	Edit pad (rev 656)		Nick	cv396	XVal Session 68	1	XVal Session 68-Typing - Text-1		2012-07-16 13:06:46.309000
	Edit pad (rev 657)		Frank	cv407	XVal Session 68	1	XVal Session 68-Typing - Text-1		2012-07-16 13:06:46.508000
	Edit pad (rev 658)		Capucine	cv402	XVal Session 68	1	XVal Session 68-Typing - Text-1		2012-07-16 13:06:46.726000
	Edit pad (rev 659)		Frank	cv407	XVal Session 68	1	XVal Session 68-Typing - Text-1		2012-07-16 13:06:47.009000
	Edit pad (rev 660)		Capucine	cv402	XVal Session 68	1	XVal Session 68-Typing - Text-1		2012-07-16 13:06:47.227000
	Edit pad (rev 661)		Frank	cv407	XVal Session 68	1	XVal Session 68-Typing - Text-1		2012-07-16 13:06:47.508000
	Edit pad (rev 662)		Capucine	cv402	XVal Session 68	1	XVal Session 68-Typing - Text-1		2012-07-16 13:06:47.726000
	Edit pad (rev 663)		Frank	cv407	XVal Session 68	1	XVal Session 68-Typing - Text-1		2012-07-16 13:06:48.008000
	Edit pad (rev 664)		Capucine	cv402	XVal Session 68	1	XVal Session 68-Typing - Text-1		2012-07-16 13:06:48.233000
	Edit pad (rev 665)		Frank	cv407	XVal Session 68	1	XVal Session 68-Typing - Text-1		2012-07-16 13:06:48.508000
	Edit pad (rev 666)		Capucine	cv402	XVal Session 68	1	XVal Session 68-Typing - Text-1		2012-07-16 13:06:48.733000
	Edit pad (rev 667)		Nick	cv396	XVal Session 68	1	XVal Session 68-Typing - Text-1		2012-07-16 13:06:48.783000
	Edit pad (rev 668)		Frank	cv407	XVal Session 68	1	XVal Session 68-Typing - Text-1		2012-07-16 13:06:49.008000
	Edit pad (rev 669)		Capucine	cv402	XVal Session 68	1	XVal Session 68-Typing - Text-1		2012-07-16 13:06:49.233000
	Edit pad (rev 670)		Frank	cv407	XVal Session 68	1	XVal Session 68-Typing - Text-1		2012-07-16 13:06:49.508000
	Edit pad (rev 671)		Capucine	cv402	XVal Session 68	1	XVal Session 68-Typing - Text-1		2012-07-16 13:06:49.731000
	Edit pad (rev 672)		sean	cv372	XVal Session 68	1	XVal Session 68-Typing - Text-1		2012-07-16 13:06:49.911000
	Edit pad (rev 673)		Frank	cv407	XVal Session 68	1	XVal Session 68-Typing - Text-1		2012-07-16 13:06:50.006000
	Edit pad (rev 674)		Capucine	cv402	XVal Session 68	1	XVal Session 68-Typing - Text-1		2012-07-16 13:06:50.231000
	Edit pad (rev 675)		sean	cv372	XVal Session 68	1	XVal Session 68-Typing - Text-1		2012-07-16 13:06:50.390000
	Edit pad (rev 676)		Frank	cv407	XVal Session 68	1	XVal Session 68-Typing - Text-1		2012-07-16 13:06:50.506000
	Edit pad (rev 677)		Capucine	cv402	XVal Session 68	1	XVal Session 68-Typing - Text-1		2012-07-16 13:06:50.732000
	Edit pad (rev 678)		Frank	cv407	XVal Session 68	1	XVal Session 68-Typing - Text-1		2012-07-16 13:06:51.008000
	Edit pad (rev 679)		Capucine	cv402	XVal Session 68	1	XVal Session 68-Typing - Text-1		2012-07-16 13:06:51.231000
	Edit pad (rev 680)		Frank	cv407	XVal Session 68	1	XVal Session 68-Typing - Text-1		2012-07-16 13:06:51.509000
	Edit pad (rev 681)		Capucine	cv402	XVal Session 68	1	XVal Session 68-Typing - Text-1		2012-07-16 13:06:51.730000
	Edit pad (rev 682)		Frank	cv407	XVal Session 68	1	XVal Session 68-Typing - Text-1		2012-07-16 13:06:52.014000
	Edit pad (rev 683)		Capucine	cv402	XVal Session 68	1	XVal Session 68-Typing - Text-1		2012-07-16 13:06:52.232000
	Edit pad (rev 684)		Frank	cv407	XVal Session 68	1	XVal Session 68-Typing - Text-1		2012-07-16 13:06:52.514000
	Edit pad (rev 685)		Nick	cv396	XVal Session 68	1	XVal Session 68-Typing - Text-1		2012-07-16 13:06:52.716000
	Edit pad (rev 686)		Capucine	cv402	XVal Session 68	1	XVal Session 68-Typing - Text-1		2012-07-16 13:06:52.739000
	Edit pad (rev 687)		sean	cv372	XVal Session 68	1	XVal Session 68-Typing - Text-1		2012-07-16 13:06:52.773000
	Edit pad (rev 688)		Frank	cv407	XVal Session 68	1	XVal Session 68-Typing - Text-1		2012-07-16 13:06:53.023000
	Edit pad (rev 689)		Nick	cv396	XVal Session 68	1	XVal Session 68-Typing - Text-1		2012-07-16 13:06:53.214000
	Edit pad (rev 690)		Capucine	cv402	XVal Session 68	1	XVal Session 68-Typing - Text-1		2012-07-16 13:06:53.240000
	Edit pad (rev 691)		Frank	cv407	XVal Session 68	1	XVal Session 68-Typing - Text-1		2012-07-16 13:06:53.524000
	Edit pad (rev 692)		Capucine	cv402	XVal Session 68	1	XVal Session 68-Typing - Text-1		2012-07-16 13:06:53.740000
	Edit pad (rev 693)		Nick	cv396	XVal Session 68	1	XVal Session 68-Typing - Text-1		2012-07-16 13:06:54
	Edit pad (rev 694)		sean	cv372	XVal Session 68	1	XVal Session 68-Typing - Text-1		2012-07-16 13:06:54.014000
	Edit pad (rev 695)		Frank	cv407	XVal Session 68	1	XVal Session 68-Typing - Text-1		2012-07-16 13:06:54.032000
	Edit pad (rev 696)		Capucine	cv402	XVal Session 68	1	XVal Session 68-Typing - Text-1		2012-07-16 13:06:54.240000
	Edit pad (rev 697)		sean	cv372	XVal Session 68	1	XVal Session 68-Typing - Text-1		2012-07-16 13:06:54.554000
	Edit pad (rev 698)		Capucine	cv402	XVal Session 68	1	XVal Session 68-Typing - Text-1		2012-07-16 13:06:54.741000
	Edit pad (rev 699)		Frank	cv407	XVal Session 68	1	XVal Session 68-Typing - Text-1		2012-07-16 13:06:54.763000
	Edit pad (rev 700)		sean	cv372	XVal Session 68	1	XVal Session 68-Typing - Text-1		2012-07-16 13:06:55.054000
	Edit pad (rev 701)		Capucine	cv402	XVal Session 68	1	XVal Session 68-Typing - Text-1		2012-07-16 13:06:55.241000
	Edit pad (rev 702)		Frank	cv407	XVal Session 68	1	XVal Session 68-Typing - Text-1		2012-07-16 13:06:55.272000
	Edit pad (rev 703)		Nick	cv396	XVal Session 68	1	XVal Session 68-Typing - Text-1		2012-07-16 13:06:55.655000
	Edit pad (rev 704)		sean	cv372	XVal Session 68	1	XVal Session 68-Typing - Text-1		2012-07-16 13:06:55.696000
	Edit pad (rev 705)		Capucine	cv402	XVal Session 68	1	XVal Session 68-Typing - Text-1		2012-07-16 13:06:55.739000
	Edit pad (rev 706)		Frank	cv407	XVal Session 68	1	XVal Session 68-Typing - Text-1		2012-07-16 13:06:55.773000
	Edit pad (rev 707)		sean	cv372	XVal Session 68	1	XVal Session 68-Typing - Text-1		2012-07-16 13:06:56.199000
	Edit pad (rev 708)		Capucine	cv402	XVal Session 68	1	XVal Session 68-Typing - Text-1		2012-07-16 13:06:56.239000
	Edit pad (rev 709)		Nick	cv396	XVal Session 68	1	XVal Session 68-Typing - Text-1		2012-07-16 13:06:56.261000
	Edit pad (rev 710)		Frank	cv407	XVal Session 68	1	XVal Session 68-Typing - Text-1		2012-07-16 13:06:56.279000
	Edit pad (rev 711)		sean	cv372	XVal Session 68	1	XVal Session 68-Typing - Text-1		2012-07-16 13:06:56.699000
	Edit pad (rev 712)		Capucine	cv402	XVal Session 68	1	XVal Session 68-Typing - Text-1		2012-07-16 13:06:56.741000
	Edit pad (rev 713)		Frank	cv407	XVal Session 68	1	XVal Session 68-Typing - Text-1		2012-07-16 13:06:56.778000
	Edit pad (rev 714)		Nick	cv396	XVal Session 68	1	XVal Session 68-Typing - Text-1		2012-07-16 13:06:56.818000
	Edit pad (rev 715)		sean	cv372	XVal Session 68	1	XVal Session 68-Typing - Text-1		2012-07-16 13:06:57.200000
	Edit pad (rev 716)		Nick	cv396	XVal Session 68	1	XVal Session 68-Typing - Text-1		2012-07-16 13:06:57.267000
	Edit pad (rev 717)		Frank	cv407	XVal Session 68	1	XVal Session 68-Typing - Text-1		2012-07-16 13:06:57.289000
	Edit pad (rev 718)		Capucine	cv402	XVal Session 68	1	XVal Session 68-Typing - Text-1		2012-07-16 13:06:57.318000
	Edit pad (rev 719)		Nick	cv396	XVal Session 68	1	XVal Session 68-Typing - Text-1		2012-07-16 13:06:57.767000
	Edit pad (rev 720)		Frank	cv407	XVal Session 68	1	XVal Session 68-Typing - Text-1		2012-07-16 13:06:57.788000
	Edit pad (rev 721)		sean	cv372	XVal Session 68	1	XVal Session 68-Typing - Text-1		2012-07-16 13:06:57.796000
	Edit pad (rev 722)		Capucine	cv402	XVal Session 68	1	XVal Session 68-Typing - Text-1		2012-07-16 13:06:57.823000
	Edit pad (rev 723)		Nick	cv396	XVal Session 68	1	XVal Session 68-Typing - Text-1		2012-07-16 13:06:58.268000
	Edit pad (rev 724)		sean	cv372	XVal Session 68	1	XVal Session 68-Typing - Text-1		2012-07-16 13:06:58.300000
	Edit pad (rev 725)		Frank	cv407	XVal Session 68	1	XVal Session 68-Typing - Text-1		2012-07-16 13:06:58.308000
	Edit pad (rev 726)		Capucine	cv402	XVal Session 68	1	XVal Session 68-Typing - Text-1		2012-07-16 13:06:58.325000
	Edit pad (rev 727)		sean	cv372	XVal Session 68	1	XVal Session 68-Typing - Text-1		2012-07-16 13:06:58.802000
	Edit pad (rev 728)		Frank	cv407	XVal Session 68	1	XVal Session 68-Typing - Text-1		2012-07-16 13:06:58.815000
	Edit pad (rev 729)		Capucine	cv402	XVal Session 68	1	XVal Session 68-Typing - Text-1		2012-07-16 13:06:58.830000
	Edit pad (rev 730)		sean	cv372	XVal Session 68	1	XVal Session 68-Typing - Text-1		2012-07-16 13:06:59.302000
	Edit pad (rev 731)		Capucine	cv402	XVal Session 68	1	XVal Session 68-Typing - Text-1		2012-07-16 13:06:59.331000
	Edit pad (rev 732)		Frank	cv407	XVal Session 68	1	XVal Session 68-Typing - Text-1		2012-07-16 13:06:59.744000
	Edit pad (rev 733)		sean	cv372	XVal Session 68	1	XVal Session 68-Typing - Text-1		2012-07-16 13:06:59.800000
	Edit pad (rev 734)		Capucine	cv402	XVal Session 68	1	XVal Session 68-Typing - Text-1		2012-07-16 13:06:59.831000
	Edit pad (rev 735)		Nick	cv396	XVal Session 68	1	XVal Session 68-Typing - Text-1		2012-07-16 13:07:00.085000
	Edit pad (rev 736)		sean	cv372	XVal Session 68	1	XVal Session 68-Typing - Text-1		2012-07-16 13:07:00.302000
	Edit pad (rev 737)		Capucine	cv402	XVal Session 68	1	XVal Session 68-Typing - Text-1		2012-07-16 13:07:00.341000
	Edit pad (rev 738)		Frank	cv407	XVal Session 68	1	XVal Session 68-Typing - Text-1		2012-07-16 13:07:00.370000
	Edit pad (rev 739)		Nick	cv396	XVal Session 68	1	XVal Session 68-Typing - Text-1		2012-07-16 13:07:00.584000
	Edit pad (rev 740)		Frank	cv407	XVal Session 68	1	XVal Session 68-Typing - Text-1		2012-07-16 13:07:00.789000
	Edit pad (rev 741)		sean	cv372	XVal Session 68	1	XVal Session 68-Typing - Text-1		2012-07-16 13:07:00.813000
	Edit pad (rev 742)		Capucine	cv402	XVal Session 68	1	XVal Session 68-Typing - Text-1		2012-07-16 13:07:00.843000
	Edit pad (rev 743)		Frank	cv407	XVal Session 68	1	XVal Session 68-Typing - Text-1		2012-07-16 13:07:01.290000
	Edit pad (rev 744)		sean	cv372	XVal Session 68	1	XVal Session 68-Typing - Text-1		2012-07-16 13:07:01.314000
	Edit pad (rev 745)		Capucine	cv402	XVal Session 68	1	XVal Session 68-Typing - Text-1		2012-07-16 13:07:01.345000
	Edit pad (rev 746)		Nick	cv396	XVal Session 68	1	XVal Session 68-Typing - Text-1		2012-07-16 13:07:01.399000
	Edit pad (rev 747)		Frank	cv407	XVal Session 68	1	XVal Session 68-Typing - Text-1		2012-07-16 13:07:01.790000
	Edit pad (rev 748)		sean	cv372	XVal Session 68	1	XVal Session 68-Typing - Text-1		2012-07-16 13:07:01.813000
	Edit pad (rev 749)		Capucine	cv402	XVal Session 68	1	XVal Session 68-Typing - Text-1		2012-07-16 13:07:01.844000
	Edit pad (rev 750)		Nick	cv396	XVal Session 68	1	XVal Session 68-Typing - Text-1		2012-07-16 13:07:02.025000
	Edit pad (rev 751)		Frank	cv407	XVal Session 68	1	XVal Session 68-Typing - Text-1		2012-07-16 13:07:02.306000
	Edit pad (rev 752)		sean	cv372	XVal Session 68	1	XVal Session 68-Typing - Text-1		2012-07-16 13:07:02.313000
	Edit pad (rev 753)		Capucine	cv402	XVal Session 68	1	XVal Session 68-Typing - Text-1		2012-07-16 13:07:02.344000
	Edit pad (rev 754)		Nick	cv396	XVal Session 68	1	XVal Session 68-Typing - Text-1		2012-07-16 13:07:02.523000
	Edit pad (rev 755)		Frank	cv407	XVal Session 68	1	XVal Session 68-Typing - Text-1		2012-07-16 13:07:02.804000
	Edit pad (rev 756)		sean	cv372	XVal Session 68	1	XVal Session 68-Typing - Text-1		2012-07-16 13:07:02.813000
	Edit pad (rev 757)		Capucine	cv402	XVal Session 68	1	XVal Session 68-Typing - Text-1		2012-07-16 13:07:02.844000
	Edit pad (rev 758)		Nick	cv396	XVal Session 68	1	XVal Session 68-Typing - Text-1		2012-07-16 13:07:03.026000
	Edit pad (rev 759)		Frank	cv407	XVal Session 68	1	XVal Session 68-Typing - Text-1		2012-07-16 13:07:03.304000
	Edit pad (rev 760)		sean	cv372	XVal Session 68	1	XVal Session 68-Typing - Text-1		2012-07-16 13:07:03.325000
	Edit pad (rev 761)		Nick	cv396	XVal Session 68	1	XVal Session 68-Typing - Text-1		2012-07-16 13:07:03.527000
	Edit pad (rev 762)		Capucine	cv402	XVal Session 68	1	XVal Session 68-Typing - Text-1		2012-07-16 13:07:03.767000
	Edit pad (rev 763)		Frank	cv407	XVal Session 68	1	XVal Session 68-Typing - Text-1		2012-07-16 13:07:03.805000
	Edit pad (rev 764)		sean	cv372	XVal Session 68	1	XVal Session 68-Typing - Text-1		2012-07-16 13:07:03.823000
	Edit pad (rev 765)		Capucine	cv402	XVal Session 68	1	XVal Session 68-Typing - Text-1		2012-07-16 13:07:04.268000
	Edit pad (rev 766)		Frank	cv407	XVal Session 68	1	XVal Session 68-Typing - Text-1		2012-07-16 13:07:04.304000
	Edit pad (rev 767)		sean	cv372	XVal Session 68	1	XVal Session 68-Typing - Text-1		2012-07-16 13:07:04.326000
	Edit pad (rev 768)		Nick	cv396	XVal Session 68	1	XVal Session 68-Typing - Text-1		2012-07-16 13:07:04.445000
	Edit pad (rev 769)		Capucine	cv402	XVal Session 68	1	XVal Session 68-Typing - Text-1		2012-07-16 13:07:04.775000
	Edit pad (rev 770)		Frank	cv407	XVal Session 68	1	XVal Session 68-Typing - Text-1		2012-07-16 13:07:04.805000
	Edit pad (rev 771)		sean	cv372	XVal Session 68	1	XVal Session 68-Typing - Text-1		2012-07-16 13:07:04.859000
	Edit pad (rev 772)		Nick	cv396	XVal Session 68	1	XVal Session 68-Typing - Text-1		2012-07-16 13:07:04.942000
	Edit pad (rev 773)		Capucine	cv402	XVal Session 68	1	XVal Session 68-Typing - Text-1		2012-07-16 13:07:05.276000
	Edit pad (rev 774)		Frank	cv407	XVal Session 68	1	XVal Session 68-Typing - Text-1		2012-07-16 13:07:05.306000
	Edit pad (rev 775)		sean	cv372	XVal Session 68	1	XVal Session 68-Typing - Text-1		2012-07-16 13:07:05.323000
	Edit pad (rev 776)		Nick	cv396	XVal Session 68	1	XVal Session 68-Typing - Text-1		2012-07-16 13:07:05.443000
	Edit pad (rev 777)		Capucine	cv402	XVal Session 68	1	XVal Session 68-Typing - Text-1		2012-07-16 13:07:05.776000
	Edit pad (rev 778)		Frank	cv407	XVal Session 68	1	XVal Session 68-Typing - Text-1		2012-07-16 13:07:05.814000
	Edit pad (rev 779)		sean	cv372	XVal Session 68	1	XVal Session 68-Typing - Text-1		2012-07-16 13:07:05.826000
	Edit pad (rev 780)		Nick	cv396	XVal Session 68	1	XVal Session 68-Typing - Text-1		2012-07-16 13:07:05.942000
	Edit pad (rev 781)		Capucine	cv402	XVal Session 68	1	XVal Session 68-Typing - Text-1		2012-07-16 13:07:06.277000
	Edit pad (rev 782)		Frank	cv407	XVal Session 68	1	XVal Session 68-Typing - Text-1		2012-07-16 13:07:06.314000
	Edit pad (rev 783)		Nick	cv396	XVal Session 68	1	XVal Session 68-Typing - Text-1		2012-07-16 13:07:06.443000
	Edit pad (rev 784)		Capucine	cv402	XVal Session 68	1	XVal Session 68-Typing - Text-1		2012-07-16 13:07:06.776000
	Edit pad (rev 785)		Frank	cv407	XVal Session 68	1	XVal Session 68-Typing - Text-1		2012-07-16 13:07:06.820000
	Edit pad (rev 786)		Nick	cv396	XVal Session 68	1	XVal Session 68-Typing - Text-1		2012-07-16 13:07:06.942000
	Edit pad (rev 787)		sean	cv372	XVal Session 68	1	XVal Session 68-Typing - Text-1		2012-07-16 13:07:07.082000
	Edit pad (rev 788)		Capucine	cv402	XVal Session 68	1	XVal Session 68-Typing - Text-1		2012-07-16 13:07:07.276000
	Edit pad (rev 789)		Frank	cv407	XVal Session 68	1	XVal Session 68-Typing - Text-1		2012-07-16 13:07:07.323000
	Edit pad (rev 790)		Nick	cv396	XVal Session 68	1	XVal Session 68-Typing - Text-1		2012-07-16 13:07:07.444000
	Edit pad (rev 791)		Capucine	cv402	XVal Session 68	1	XVal Session 68-Typing - Text-1		2012-07-16 13:07:07.776000
	Edit pad (rev 792)		Frank	cv407	XVal Session 68	1	XVal Session 68-Typing - Text-1		2012-07-16 13:07:07.819000
	Edit pad (rev 793)		Frank	cv407	XVal Session 68	1	XVal Session 68-Typing - Text-1		2012-07-16 13:07:08.321000
	Edit pad (rev 794)		Capucine	cv402	XVal Session 68	1	XVal Session 68-Typing - Text-1		2012-07-16 13:07:08.356000
	Edit pad (rev 795)		Frank	cv407	XVal Session 68	1	XVal Session 68-Typing - Text-1		2012-07-16 13:07:08.822000
	Edit pad (rev 796)		Capucine	cv402	XVal Session 68	1	XVal Session 68-Typing - Text-1		2012-07-16 13:07:08.856000
	Edit pad (rev 797)		Frank	cv407	XVal Session 68	1	XVal Session 68-Typing - Text-1		2012-07-16 13:07:09.322000
	Edit pad (rev 798)		Capucine	cv402	XVal Session 68	1	XVal Session 68-Typing - Text-1		2012-07-16 13:07:09.357000
	Edit pad (rev 799)		Nick	cv396	XVal Session 68	1	XVal Session 68-Typing - Text-1		2012-07-16 13:07:09.483000
	Edit pad (rev 800)		Frank	cv407	XVal Session 68	1	XVal Session 68-Typing - Text-1		2012-07-16 13:07:09.820000
	Edit pad (rev 801)		Capucine	cv402	XVal Session 68	1	XVal Session 68-Typing - Text-1		2012-07-16 13:07:09.855000
	Edit pad (rev 802)		Nick	cv396	XVal Session 68	1	XVal Session 68-Typing - Text-1		2012-07-16 13:07:09.984000
	Edit pad (rev 803)		Frank	cv407	XVal Session 68	1	XVal Session 68-Typing - Text-1		2012-07-16 13:07:10.327000
	Edit pad (rev 804)		Nick	cv396	XVal Session 68	1	XVal Session 68-Typing - Text-1		2012-07-16 13:07:10.483000
	Edit pad (rev 805)		Frank	cv407	XVal Session 68	1	XVal Session 68-Typing - Text-1		2012-07-16 13:07:10.828000
	Edit pad (rev 806)		Nick	cv396	XVal Session 68	1	XVal Session 68-Typing - Text-1		2012-07-16 13:07:10.984000
	Edit pad (rev 807)		Frank	cv407	XVal Session 68	1	XVal Session 68-Typing - Text-1		2012-07-16 13:07:11.332000
	Edit pad (rev 808)		Nick	cv396	XVal Session 68	1	XVal Session 68-Typing - Text-1		2012-07-16 13:07:11.706000
	Edit pad (rev 809)		Capucine	cv402	XVal Session 68	1	XVal Session 68-Typing - Text-1		2012-07-16 13:07:11.736000
	Edit pad (rev 810)		Frank	cv407	XVal Session 68	1	XVal Session 68-Typing - Text-1		2012-07-16 13:07:11.835000
	Edit pad (rev 811)		Capucine	cv402	XVal Session 68	1	XVal Session 68-Typing - Text-1		2012-07-16 13:07:12.236000
	Edit pad (rev 812)		Frank	cv407	XVal Session 68	1	XVal Session 68-Typing - Text-1		2012-07-16 13:07:12.335000
	Edit pad (rev 813)		Capucine	cv402	XVal Session 68	1	XVal Session 68-Typing - Text-1		2012-07-16 13:07:12.736000
	Edit pad (rev 814)		Frank	cv407	XVal Session 68	1	XVal Session 68-Typing - Text-1		2012-07-16 13:07:12.834000
	Edit pad (rev 815)		Nick	cv396	XVal Session 68	1	XVal Session 68-Typing - Text-1		2012-07-16 13:07:12.944000
	Edit pad (rev 816)		Frank	cv407	XVal Session 68	1	XVal Session 68-Typing - Text-1		2012-07-16 13:07:13.336000
	Edit pad (rev 817)		Capucine	cv402	XVal Session 68	1	XVal Session 68-Typing - Text-1		2012-07-16 13:07:13.419000
	Edit pad (rev 818)		Nick	cv396	XVal Session 68	1	XVal Session 68-Typing - Text-1		2012-07-16 13:07:13.453000
	Edit pad (rev 819)		Frank	cv407	XVal Session 68	1	XVal Session 68-Typing - Text-1		2012-07-16 13:07:13.836000
	Edit pad (rev 820)		Capucine	cv402	XVal Session 68	1	XVal Session 68-Typing - Text-1		2012-07-16 13:07:13.931000
	Edit pad (rev 821)		Nick	cv396	XVal Session 68	1	XVal Session 68-Typing - Text-1		2012-07-16 13:07:14.322000
	Edit pad (rev 822)		Frank	cv407	XVal Session 68	1	XVal Session 68-Typing - Text-1		2012-07-16 13:07:14.336000
	Edit pad (rev 823)		Capucine	cv402	XVal Session 68	1	XVal Session 68-Typing - Text-1		2012-07-16 13:07:14.431000
	Edit pad (rev 824)		Nick	cv396	XVal Session 68	1	XVal Session 68-Typing - Text-1		2012-07-16 13:07:14.822000
	Edit pad (rev 825)		Frank	cv407	XVal Session 68	1	XVal Session 68-Typing - Text-1		2012-07-16 13:07:14.836000
	Edit pad (rev 826)		Capucine	cv402	XVal Session 68	1	XVal Session 68-Typing - Text-1		2012-07-16 13:07:15.156000
	Edit pad (rev 827)		Nick	cv396	XVal Session 68	1	XVal Session 68-Typing - Text-1		2012-07-16 13:07:15.323000
	Edit pad (rev 828)		Frank	cv407	XVal Session 68	1	XVal Session 68-Typing - Text-1		2012-07-16 13:07:15.350000
	Edit pad (rev 829)		Capucine	cv402	XVal Session 68	1	XVal Session 68-Typing - Text-1		2012-07-16 13:07:15.658000
	Edit pad (rev 830)		Nick	cv396	XVal Session 68	1	XVal Session 68-Typing - Text-1		2012-07-16 13:07:15.824000
	Edit pad (rev 831)		Frank	cv407	XVal Session 68	1	XVal Session 68-Typing - Text-1		2012-07-16 13:07:15.852000
	Edit pad (rev 832)		Capucine	cv402	XVal Session 68	1	XVal Session 68-Typing - Text-1		2012-07-16 13:07:16.158000
	Edit pad (rev 833)		Nick	cv396	XVal Session 68	1	XVal Session 68-Typing - Text-1		2012-07-16 13:07:16.322000
	Edit pad (rev 834)		Frank	cv407	XVal Session 68	1	XVal Session 68-Typing - Text-1		2012-07-16 13:07:16.351000
	Edit pad (rev 835)		Capucine	cv402	XVal Session 68	1	XVal Session 68-Typing - Text-1		2012-07-16 13:07:16.656000
	Edit pad (rev 836)		Frank	cv407	XVal Session 68	1	XVal Session 68-Typing - Text-1		2012-07-16 13:07:16.868000
	Edit pad (rev 837)		Capucine	cv402	XVal Session 68	1	XVal Session 68-Typing - Text-1		2012-07-16 13:07:17.163000
	Edit pad (rev 838)		Nick	cv396	XVal Session 68	1	XVal Session 68-Typing - Text-1		2012-07-16 13:07:17.207000
	Edit pad (rev 839)		Frank	cv407	XVal Session 68	1	XVal Session 68-Typing - Text-1		2012-07-16 13:07:17.383000
	Edit pad (rev 840)		sean	cv372	XVal Session 68	1	XVal Session 68-Typing - Text-1		2012-07-16 13:07:17.573000
	Edit pad (rev 841)		Capucine	cv402	XVal Session 68	1	XVal Session 68-Typing - Text-1		2012-07-16 13:07:17.662000
	Edit pad (rev 842)		Nick	cv396	XVal Session 68	1	XVal Session 68-Typing - Text-1		2012-07-16 13:07:17.706000
	Edit pad (rev 843)		Frank	cv407	XVal Session 68	1	XVal Session 68-Typing - Text-1		2012-07-16 13:07:17.883000
	Edit pad (rev 844)		Capucine	cv402	XVal Session 68	1	XVal Session 68-Typing - Text-1		2012-07-16 13:07:18.163000
	Edit pad (rev 845)		Nick	cv396	XVal Session 68	1	XVal Session 68-Typing - Text-1		2012-07-16 13:07:18.210000
	Edit pad (rev 846)		Frank	cv407	XVal Session 68	1	XVal Session 68-Typing - Text-1		2012-07-16 13:07:18.383000
	Edit pad (rev 847)		Capucine	cv402	XVal Session 68	1	XVal Session 68-Typing - Text-1		2012-07-16 13:07:18.664000
	Edit pad (rev 848)		Nick	cv396	XVal Session 68	1	XVal Session 68-Typing - Text-1		2012-07-16 13:07:18.710000
	Edit pad (rev 849)		sean	cv372	XVal Session 68	1	XVal Session 68-Typing - Text-1		2012-07-16 13:07:18.752000
	Edit pad (rev 850)		Frank	cv407	XVal Session 68	1	XVal Session 68-Typing - Text-1		2012-07-16 13:07:18.901000
	Edit pad (rev 851)		Capucine	cv402	XVal Session 68	1	XVal Session 68-Typing - Text-1		2012-07-16 13:07:19.165000
	Edit pad (rev 852)		Nick	cv396	XVal Session 68	1	XVal Session 68-Typing - Text-1		2012-07-16 13:07:19.221000
	Edit pad (rev 853)		Frank	cv407	XVal Session 68	1	XVal Session 68-Typing - Text-1		2012-07-16 13:07:19.414000
	Edit pad (rev 854)		sean	cv372	XVal Session 68	1	XVal Session 68-Typing - Text-1		2012-07-16 13:07:19.519000
	Edit pad (rev 855)		Capucine	cv402	XVal Session 68	1	XVal Session 68-Typing - Text-1		2012-07-16 13:07:19.733000
	Edit pad (rev 856)		Frank	cv407	XVal Session 68	1	XVal Session 68-Typing - Text-1		2012-07-16 13:07:19.913000
	Edit pad (rev 857)		sean	cv372	XVal Session 68	1	XVal Session 68-Typing - Text-1		2012-07-16 13:07:20.020000
	Edit pad (rev 858)		Capucine	cv402	XVal Session 68	1	XVal Session 68-Typing - Text-1		2012-07-16 13:07:20.233000
	Edit pad (rev 859)		Frank	cv407	XVal Session 68	1	XVal Session 68-Typing - Text-1		2012-07-16 13:07:20.419000
	Edit pad (rev 860)		sean	cv372	XVal Session 68	1	XVal Session 68-Typing - Text-1		2012-07-16 13:07:20.519000
	Edit pad (rev 861)		Capucine	cv402	XVal Session 68	1	XVal Session 68-Typing - Text-1		2012-07-16 13:07:20.805000
	Edit pad (rev 862)		Frank	cv407	XVal Session 68	1	XVal Session 68-Typing - Text-1		2012-07-16 13:07:20.929000
	Edit pad (rev 863)		sean	cv372	XVal Session 68	1	XVal Session 68-Typing - Text-1		2012-07-16 13:07:21.019000
	Edit pad (rev 864)		Capucine	cv402	XVal Session 68	1	XVal Session 68-Typing - Text-1		2012-07-16 13:07:21.307000
	Edit pad (rev 865)		Frank	cv407	XVal Session 68	1	XVal Session 68-Typing - Text-1		2012-07-16 13:07:21.428000
	Edit pad (rev 866)		sean	cv372	XVal Session 68	1	XVal Session 68-Typing - Text-1		2012-07-16 13:07:21.518000
	Edit pad (rev 867)		sean	cv372	XVal Session 68	1	XVal Session 68-Typing - Text-1		2012-07-16 13:07:22.020000
	Edit pad (rev 868)		Frank	cv407	XVal Session 68	1	XVal Session 68-Typing - Text-1		2012-07-16 13:07:22.632000
	Edit pad (rev 869)		sean	cv372	XVal Session 68	1	XVal Session 68-Typing - Text-1		2012-07-16 13:07:22.637000
	Edit pad (rev 870)		sean	cv372	XVal Session 68	1	XVal Session 68-Typing - Text-1		2012-07-16 13:07:23.138000
	Edit pad (rev 871)		Frank	cv407	XVal Session 68	1	XVal Session 68-Typing - Text-1		2012-07-16 13:07:23.140000
	Edit pad (rev 872)		sean	cv372	XVal Session 68	1	XVal Session 68-Typing - Text-1		2012-07-16 13:07:23.638000
	Edit pad (rev 873)		Frank	cv407	XVal Session 68	1	XVal Session 68-Typing - Text-1		2012-07-16 13:07:23.830000
	Edit pad (rev 874)		sean	cv372	XVal Session 68	1	XVal Session 68-Typing - Text-1		2012-07-16 13:07:24.138000
	Edit pad (rev 875)		Nick	cv396	XVal Session 68	1	XVal Session 68-Typing - Text-1		2012-07-16 13:07:24.561000
	Edit pad (rev 876)		sean	cv372	XVal Session 68	1	XVal Session 68-Typing - Text-1		2012-07-16 13:07:24.639000
	Edit pad (rev 877)		Frank	cv407	XVal Session 68	1	XVal Session 68-Typing - Text-1		2012-07-16 13:07:25.119000
	Edit pad (rev 878)		sean	cv372	XVal Session 68	1	XVal Session 68-Typing - Text-1		2012-07-16 13:07:25.147000
	Edit pad (rev 879)		sean	cv372	XVal Session 68	1	XVal Session 68-Typing - Text-1		2012-07-16 13:07:25.648000
	Edit pad (rev 880)		Nick	cv396	XVal Session 68	1	XVal Session 68-Typing - Text-1		2012-07-16 13:07:26.039000
	Edit pad (rev 881)		sean	cv372	XVal Session 68	1	XVal Session 68-Typing - Text-1		2012-07-16 13:07:26.148000
	Edit pad (rev 882)		Nick	cv396	XVal Session 68	1	XVal Session 68-Typing - Text-1		2012-07-16 13:07:26.540000
	Edit pad (rev 883)		sean	cv372	XVal Session 68	1	XVal Session 68-Typing - Text-1		2012-07-16 13:07:26.650000
	Edit pad (rev 884)		Capucine	cv402	XVal Session 68	1	XVal Session 68-Typing - Text-1		2012-07-16 13:07:26.719000
	Edit pad (rev 885)		Capucine	cv402	XVal Session 68	1	XVal Session 68-Typing - Text-1		2012-07-16 13:07:27.219000
	Edit pad (rev 886)		sean	cv372	XVal Session 68	1	XVal Session 68-Typing - Text-1		2012-07-16 13:07:27.535000
	Edit pad (rev 887)		Capucine	cv402	XVal Session 68	1	XVal Session 68-Typing - Text-1		2012-07-16 13:07:27.718000
	Edit pad (rev 888)		sean	cv372	XVal Session 68	1	XVal Session 68-Typing - Text-1		2012-07-16 13:07:28.035000
	Edit pad (rev 889)		Capucine	cv402	XVal Session 68	1	XVal Session 68-Typing - Text-1		2012-07-16 13:07:28.326000
	Edit pad (rev 890)		sean	cv372	XVal Session 68	1	XVal Session 68-Typing - Text-1		2012-07-16 13:07:28.536000
	Edit pad (rev 891)		Frank	cv407	XVal Session 68	1	XVal Session 68-Typing - Text-1		2012-07-16 13:07:28.604000
	Edit pad (rev 892)		Capucine	cv402	XVal Session 68	1	XVal Session 68-Typing - Text-1		2012-07-16 13:07:28.830000
	Edit pad (rev 893)		sean	cv372	XVal Session 68	1	XVal Session 68-Typing - Text-1		2012-07-16 13:07:29.036000
	Edit pad (rev 894)		Frank	cv407	XVal Session 68	1	XVal Session 68-Typing - Text-1		2012-07-16 13:07:29.114000
	Edit pad (rev 895)		Capucine	cv402	XVal Session 68	1	XVal Session 68-Typing - Text-1		2012-07-16 13:07:29.330000
	Edit pad (rev 896)		sean	cv372	XVal Session 68	1	XVal Session 68-Typing - Text-1		2012-07-16 13:07:29.547000
	Edit pad (rev 897)		Nick	cv396	XVal Session 68	1	XVal Session 68-Typing - Text-1		2012-07-16 13:07:29.554000
	Edit pad (rev 898)		Frank	cv407	XVal Session 68	1	XVal Session 68-Typing - Text-1		2012-07-16 13:07:29.618000
	Edit pad (rev 899)		Capucine	cv402	XVal Session 68	1	XVal Session 68-Typing - Text-1		2012-07-16 13:07:29.837000
	Edit pad (rev 900)		sean	cv372	XVal Session 68	1	XVal Session 68-Typing - Text-1		2012-07-16 13:07:30.045000
	Edit pad (rev 901)		Frank	cv407	XVal Session 68	1	XVal Session 68-Typing - Text-1		2012-07-16 13:07:30.118000
	Edit pad (rev 902)		Capucine	cv402	XVal Session 68	1	XVal Session 68-Typing - Text-1		2012-07-16 13:07:30.334000
	Edit pad (rev 903)		sean	cv372	XVal Session 68	1	XVal Session 68-Typing - Text-1		2012-07-16 13:07:30.550000
	Edit pad (rev 904)		Frank	cv407	XVal Session 68	1	XVal Session 68-Typing - Text-1		2012-07-16 13:07:30.616000
	Edit pad (rev 905)		Capucine	cv402	XVal Session 68	1	XVal Session 68-Typing - Text-1		2012-07-16 13:07:30.840000
	Edit pad (rev 906)		sean	cv372	XVal Session 68	1	XVal Session 68-Typing - Text-1		2012-07-16 13:07:31.052000
	Edit pad (rev 907)		Frank	cv407	XVal Session 68	1	XVal Session 68-Typing - Text-1		2012-07-16 13:07:31.123000
	Edit pad (rev 908)		Capucine	cv402	XVal Session 68	1	XVal Session 68-Typing - Text-1		2012-07-16 13:07:31.340000
	Edit pad (rev 909)		sean	cv372	XVal Session 68	1	XVal Session 68-Typing - Text-1		2012-07-16 13:07:31.555000
	Edit pad (rev 910)		Frank	cv407	XVal Session 68	1	XVal Session 68-Typing - Text-1		2012-07-16 13:07:31.623000
	Edit pad (rev 911)		Capucine	cv402	XVal Session 68	1	XVal Session 68-Typing - Text-1		2012-07-16 13:07:31.840000
	Edit pad (rev 912)		sean	cv372	XVal Session 68	1	XVal Session 68-Typing - Text-1		2012-07-16 13:07:32.053000
	Edit pad (rev 913)		Frank	cv407	XVal Session 68	1	XVal Session 68-Typing - Text-1		2012-07-16 13:07:32.132000
	Edit pad (rev 914)		Capucine	cv402	XVal Session 68	1	XVal Session 68-Typing - Text-1		2012-07-16 13:07:32.342000
	Edit pad (rev 915)		sean	cv372	XVal Session 68	1	XVal Session 68-Typing - Text-1		2012-07-16 13:07:32.553000
	Edit pad (rev 916)		Frank	cv407	XVal Session 68	1	XVal Session 68-Typing - Text-1		2012-07-16 13:07:32.633000
	Edit pad (rev 917)		Nick	cv396	XVal Session 68	1	XVal Session 68-Typing - Text-1		2012-07-16 13:07:32.704000
	Edit pad (rev 918)		Capucine	cv402	XVal Session 68	1	XVal Session 68-Typing - Text-1		2012-07-16 13:07:32.841000
	Edit pad (rev 919)		sean	cv372	XVal Session 68	1	XVal Session 68-Typing - Text-1		2012-07-16 13:07:33.132000
	Edit pad (rev 920)		Frank	cv407	XVal Session 68	1	XVal Session 68-Typing - Text-1		2012-07-16 13:07:33.133000
	Edit pad (rev 921)		Capucine	cv402	XVal Session 68	1	XVal Session 68-Typing - Text-1		2012-07-16 13:07:33.340000
	Edit pad (rev 922)		Nick	cv396	XVal Session 68	1	XVal Session 68-Typing - Text-1		2012-07-16 13:07:33.481000
	Edit pad (rev 923)		sean	cv372	XVal Session 68	1	XVal Session 68-Typing - Text-1		2012-07-16 13:07:33.632000
	Edit pad (rev 924)		Frank	cv407	XVal Session 68	1	XVal Session 68-Typing - Text-1		2012-07-16 13:07:33.633000
	Edit pad (rev 925)		Capucine	cv402	XVal Session 68	1	XVal Session 68-Typing - Text-1		2012-07-16 13:07:33.841000
	Edit pad (rev 926)		Nick	cv396	XVal Session 68	1	XVal Session 68-Typing - Text-1		2012-07-16 13:07:34.020000
	Edit pad (rev 927)		sean	cv372	XVal Session 68	1	XVal Session 68-Typing - Text-1		2012-07-16 13:07:34.129000
	Edit pad (rev 928)		Frank	cv407	XVal Session 68	1	XVal Session 68-Typing - Text-1		2012-07-16 13:07:34.137000
	Edit pad (rev 929)		Capucine	cv402	XVal Session 68	1	XVal Session 68-Typing - Text-1		2012-07-16 13:07:34.341000
	Edit pad (rev 930)		Frank	cv407	XVal Session 68	1	XVal Session 68-Typing - Text-1		2012-07-16 13:07:34.648000
	Edit pad (rev 931)		Capucine	cv402	XVal Session 68	1	XVal Session 68-Typing - Text-1		2012-07-16 13:07:34.839000
	Edit pad (rev 932)		sean	cv372	XVal Session 68	1	XVal Session 68-Typing - Text-1		2012-07-16 13:07:34.963000
	Edit pad (rev 933)		Frank	cv407	XVal Session 68	1	XVal Session 68-Typing - Text-1		2012-07-16 13:07:35.149000
	Edit pad (rev 934)		Capucine	cv402	XVal Session 68	1	XVal Session 68-Typing - Text-1		2012-07-16 13:07:35.340000
	Edit pad (rev 935)		Nick	cv396	XVal Session 68	1	XVal Session 68-Typing - Text-1		2012-07-16 13:07:35.378000
	Edit pad (rev 936)		sean	cv372	XVal Session 68	1	XVal Session 68-Typing - Text-1		2012-07-16 13:07:35.462000
	Edit pad (rev 937)		Frank	cv407	XVal Session 68	1	XVal Session 68-Typing - Text-1		2012-07-16 13:07:35.656000
	Edit pad (rev 938)		Capucine	cv402	XVal Session 68	1	XVal Session 68-Typing - Text-1		2012-07-16 13:07:35.846000
	Edit pad (rev 939)		sean	cv372	XVal Session 68	1	XVal Session 68-Typing - Text-1		2012-07-16 13:07:35.961000
	Edit pad (rev 940)		Frank	cv407	XVal Session 68	1	XVal Session 68-Typing - Text-1		2012-07-16 13:07:36.168000
	Edit pad (rev 941)		Nick	cv396	XVal Session 68	1	XVal Session 68-Typing - Text-1		2012-07-16 13:07:36.333000
	Edit pad (rev 942)		Capucine	cv402	XVal Session 68	1	XVal Session 68-Typing - Text-1		2012-07-16 13:07:36.347000
	Edit pad (rev 943)		Frank	cv407	XVal Session 68	1	XVal Session 68-Typing - Text-1		2012-07-16 13:07:36.682000
	Edit pad (rev 944)		Capucine	cv402	XVal Session 68	1	XVal Session 68-Typing - Text-1		2012-07-16 13:07:36.848000
	Edit pad (rev 945)		Frank	cv407	XVal Session 68	1	XVal Session 68-Typing - Text-1		2012-07-16 13:07:37.181000
	Edit pad (rev 946)		Capucine	cv402	XVal Session 68	1	XVal Session 68-Typing - Text-1		2012-07-16 13:07:37.349000
	Edit pad (rev 947)		Nick	cv396	XVal Session 68	1	XVal Session 68-Typing - Text-1		2012-07-16 13:07:37.374000
	Edit pad (rev 948)		sean	cv372	XVal Session 68	1	XVal Session 68-Typing - Text-1		2012-07-16 13:07:37.376000
	Edit pad (rev 949)		Frank	cv407	XVal Session 68	1	XVal Session 68-Typing - Text-1		2012-07-16 13:07:37.685000
	Edit pad (rev 950)		Capucine	cv402	XVal Session 68	1	XVal Session 68-Typing - Text-1		2012-07-16 13:07:37.848000
	Edit pad (rev 951)		Nick	cv396	XVal Session 68	1	XVal Session 68-Typing - Text-1		2012-07-16 13:07:37.876000
	Edit pad (rev 952)		sean	cv372	XVal Session 68	1	XVal Session 68-Typing - Text-1		2012-07-16 13:07:37.878000
	Edit pad (rev 953)		Frank	cv407	XVal Session 68	1	XVal Session 68-Typing - Text-1		2012-07-16 13:07:38.195000
	Edit pad (rev 954)		Capucine	cv402	XVal Session 68	1	XVal Session 68-Typing - Text-1		2012-07-16 13:07:38.346000
	Edit pad (rev 955)		sean	cv372	XVal Session 68	1	XVal Session 68-Typing - Text-1		2012-07-16 13:07:38.379000
	Edit pad (rev 956)		Nick	cv396	XVal Session 68	1	XVal Session 68-Typing - Text-1		2012-07-16 13:07:38.537000
	Edit pad (rev 957)		Frank	cv407	XVal Session 68	1	XVal Session 68-Typing - Text-1		2012-07-16 13:07:38.694000
	Edit pad (rev 958)		Capucine	cv402	XVal Session 68	1	XVal Session 68-Typing - Text-1		2012-07-16 13:07:38.874000
	Edit pad (rev 959)		sean	cv372	XVal Session 68	1	XVal Session 68-Typing - Text-1		2012-07-16 13:07:38.881000
	Edit pad (rev 960)		Nick	cv396	XVal Session 68	1	XVal Session 68-Typing - Text-1		2012-07-16 13:07:39.110000
	Edit pad (rev 961)		Frank	cv407	XVal Session 68	1	XVal Session 68-Typing - Text-1		2012-07-16 13:07:39.193000
	Edit pad (rev 962)		Capucine	cv402	XVal Session 68	1	XVal Session 68-Typing - Text-1		2012-07-16 13:07:39.350000
	Edit pad (rev 963)		sean	cv372	XVal Session 68	1	XVal Session 68-Typing - Text-1		2012-07-16 13:07:39.381000
	Edit pad (rev 964)		Nick	cv396	XVal Session 68	1	XVal Session 68-Typing - Text-1		2012-07-16 13:07:39.609000
	Edit pad (rev 965)		Frank	cv407	XVal Session 68	1	XVal Session 68-Typing - Text-1		2012-07-16 13:07:39.847000
	Edit pad (rev 966)		Capucine	cv402	XVal Session 68	1	XVal Session 68-Typing - Text-1		2012-07-16 13:07:39.849000
	Edit pad (rev 967)		sean	cv372	XVal Session 68	1	XVal Session 68-Typing - Text-1		2012-07-16 13:07:39.881000
	Edit pad (rev 968)		Nick	cv396	XVal Session 68	1	XVal Session 68-Typing - Text-1		2012-07-16 13:07:40.110000
	Edit pad (rev 969)		Capucine	cv402	XVal Session 68	1	XVal Session 68-Typing - Text-1		2012-07-16 13:07:40.350000
	Edit pad (rev 970)		Frank	cv407	XVal Session 68	1	XVal Session 68-Typing - Text-1		2012-07-16 13:07:40.352000
	Edit pad (rev 971)		sean	cv372	XVal Session 68	1	XVal Session 68-Typing - Text-1		2012-07-16 13:07:40.383000
	Edit pad (rev 972)		Nick	cv396	XVal Session 68	1	XVal Session 68-Typing - Text-1		2012-07-16 13:07:40.634000
	Edit pad (rev 973)		Capucine	cv402	XVal Session 68	1	XVal Session 68-Typing - Text-1		2012-07-16 13:07:40.850000
	Edit pad (rev 974)		sean	cv372	XVal Session 68	1	XVal Session 68-Typing - Text-1		2012-07-16 13:07:40.884000
	Edit pad (rev 975)		Frank	cv407	XVal Session 68	1	XVal Session 68-Typing - Text-1		2012-07-16 13:07:41.100000
	Edit pad (rev 976)		Nick	cv396	XVal Session 68	1	XVal Session 68-Typing - Text-1		2012-07-16 13:07:41.140000
	Edit pad (rev 977)		Capucine	cv402	XVal Session 68	1	XVal Session 68-Typing - Text-1		2012-07-16 13:07:41.351000
	Edit pad (rev 978)		sean	cv372	XVal Session 68	1	XVal Session 68-Typing - Text-1		2012-07-16 13:07:41.384000
	Edit pad (rev 979)		Frank	cv407	XVal Session 68	1	XVal Session 68-Typing - Text-1		2012-07-16 13:07:41.607000
	Edit pad (rev 980)		Nick	cv396	XVal Session 68	1	XVal Session 68-Typing - Text-1		2012-07-16 13:07:41.632000
	Edit pad (rev 981)		Capucine	cv402	XVal Session 68	1	XVal Session 68-Typing - Text-1		2012-07-16 13:07:41.850000
	Edit pad (rev 982)		sean	cv372	XVal Session 68	1	XVal Session 68-Typing - Text-1		2012-07-16 13:07:41.883000
	Edit pad (rev 983)		Frank	cv407	XVal Session 68	1	XVal Session 68-Typing - Text-1		2012-07-16 13:07:42.117000
	Edit pad (rev 984)		Nick	cv396	XVal Session 68	1	XVal Session 68-Typing - Text-1		2012-07-16 13:07:42.133000
	Edit pad (rev 985)		sean	cv372	XVal Session 68	1	XVal Session 68-Typing - Text-1		2012-07-16 13:07:42.421000
	Edit pad (rev 986)		Capucine	cv402	XVal Session 68	1	XVal Session 68-Typing - Text-1		2012-07-16 13:07:42.442000
	Edit pad (rev 987)		Frank	cv407	XVal Session 68	1	XVal Session 68-Typing - Text-1		2012-07-16 13:07:42.617000
	Edit pad (rev 988)		sean	cv372	XVal Session 68	1	XVal Session 68-Typing - Text-1		2012-07-16 13:07:42.924000
	Edit pad (rev 989)		Capucine	cv402	XVal Session 68	1	XVal Session 68-Typing - Text-1		2012-07-16 13:07:42.943000
	Edit pad (rev 990)		Nick	cv396	XVal Session 68	1	XVal Session 68-Typing - Text-1		2012-07-16 13:07:43.068000
	Edit pad (rev 991)		Frank	cv407	XVal Session 68	1	XVal Session 68-Typing - Text-1		2012-07-16 13:07:43.116000
	Edit pad (rev 992)		sean	cv372	XVal Session 68	1	XVal Session 68-Typing - Text-1		2012-07-16 13:07:43.424000
	Edit pad (rev 993)		Capucine	cv402	XVal Session 68	1	XVal Session 68-Typing - Text-1		2012-07-16 13:07:43.445000
	Edit pad (rev 994)		Nick	cv396	XVal Session 68	1	XVal Session 68-Typing - Text-1		2012-07-16 13:07:43.569000
	Edit pad (rev 995)		Frank	cv407	XVal Session 68	1	XVal Session 68-Typing - Text-1		2012-07-16 13:07:43.615000
	Edit pad (rev 996)		sean	cv372	XVal Session 68	1	XVal Session 68-Typing - Text-1		2012-07-16 13:07:43.924000
	Edit pad (rev 997)		Capucine	cv402	XVal Session 68	1	XVal Session 68-Typing - Text-1		2012-07-16 13:07:43.944000
	Edit pad (rev 998)		Nick	cv396	XVal Session 68	1	XVal Session 68-Typing - Text-1		2012-07-16 13:07:44.071000
	Edit pad (rev 999)		Frank	cv407	XVal Session 68	1	XVal Session 68-Typing - Text-1		2012-07-16 13:07:44.117000
	Edit pad (rev 1000)		sean	cv372	XVal Session 68	1	XVal Session 68-Typing - Text-1		2012-07-16 13:07:44.423000
	Edit pad (rev 1001)		Capucine	cv402	XVal Session 68	1	XVal Session 68-Typing - Text-1		2012-07-16 13:07:44.526000
	Edit pad (rev 1002)		Nick	cv396	XVal Session 68	1	XVal Session 68-Typing - Text-1		2012-07-16 13:07:44.571000
	Edit pad (rev 1003)		Frank	cv407	XVal Session 68	1	XVal Session 68-Typing - Text-1		2012-07-16 13:07:44.615000
	Edit pad (rev 1004)		sean	cv372	XVal Session 68	1	XVal Session 68-Typing - Text-1		2012-07-16 13:07:44.948000
	Edit pad (rev 1005)		Capucine	cv402	XVal Session 68	1	XVal Session 68-Typing - Text-1		2012-07-16 13:07:45.026000
	Edit pad (rev 1006)		Frank	cv407	XVal Session 68	1	XVal Session 68-Typing - Text-1		2012-07-16 13:07:45.116000
	Edit pad (rev 1007)		Nick	cv396	XVal Session 68	1	XVal Session 68-Typing - Text-1		2012-07-16 13:07:45.350000
	Edit pad (rev 1008)		Capucine	cv402	XVal Session 68	1	XVal Session 68-Typing - Text-1		2012-07-16 13:07:45.527000
	Edit pad (rev 1009)		Frank	cv407	XVal Session 68	1	XVal Session 68-Typing - Text-1		2012-07-16 13:07:45.631000
	Edit pad (rev 1010)		Capucine	cv402	XVal Session 68	1	XVal Session 68-Typing - Text-1		2012-07-16 13:07:46.027000
	Edit pad (rev 1011)		Frank	cv407	XVal Session 68	1	XVal Session 68-Typing - Text-1		2012-07-16 13:07:46.124000
	Edit pad (rev 1012)		Capucine	cv402	XVal Session 68	1	XVal Session 68-Typing - Text-1		2012-07-16 13:07:46.527000
	Edit pad (rev 1013)		Frank	cv407	XVal Session 68	1	XVal Session 68-Typing - Text-1		2012-07-16 13:07:46.632000
	Edit pad (rev 1014)		Capucine	cv402	XVal Session 68	1	XVal Session 68-Typing - Text-1		2012-07-16 13:07:47.028000
	Edit pad (rev 1015)		Frank	cv407	XVal Session 68	1	XVal Session 68-Typing - Text-1		2012-07-16 13:07:47.132000
	Edit pad (rev 1016)		Capucine	cv402	XVal Session 68	1	XVal Session 68-Typing - Text-1		2012-07-16 13:07:47.528000
	Edit pad (rev 1017)		Frank	cv407	XVal Session 68	1	XVal Session 68-Typing - Text-1		2012-07-16 13:07:47.631000
	Edit pad (rev 1018)		Nick	cv396	XVal Session 68	1	XVal Session 68-Typing - Text-1		2012-07-16 13:07:47.759000
	Edit pad (rev 1019)		Capucine	cv402	XVal Session 68	1	XVal Session 68-Typing - Text-1		2012-07-16 13:07:48.030000
	Edit pad (rev 1020)		Frank	cv407	XVal Session 68	1	XVal Session 68-Typing - Text-1		2012-07-16 13:07:48.130000
	Edit pad (rev 1021)		Nick	cv396	XVal Session 68	1	XVal Session 68-Typing - Text-1		2012-07-16 13:07:48.259000
	Edit pad (rev 1022)		Capucine	cv402	XVal Session 68	1	XVal Session 68-Typing - Text-1		2012-07-16 13:07:48.531000
	Edit pad (rev 1023)		Frank	cv407	XVal Session 68	1	XVal Session 68-Typing - Text-1		2012-07-16 13:07:48.632000
	Edit pad (rev 1024)		Capucine	cv402	XVal Session 68	1	XVal Session 68-Typing - Text-1		2012-07-16 13:07:49.031000
	Edit pad (rev 1025)		Frank	cv407	XVal Session 68	1	XVal Session 68-Typing - Text-1		2012-07-16 13:07:49.131000
	Edit pad (rev 1026)		Nick	cv396	XVal Session 68	1	XVal Session 68-Typing - Text-1		2012-07-16 13:07:49.239000
	Edit pad (rev 1027)		Capucine	cv402	XVal Session 68	1	XVal Session 68-Typing - Text-1		2012-07-16 13:07:49.531000
	Edit pad (rev 1028)		sean	cv372	XVal Session 68	1	XVal Session 68-Typing - Text-1		2012-07-16 13:07:49.533000
	Edit pad (rev 1029)		Frank	cv407	XVal Session 68	1	XVal Session 68-Typing - Text-1		2012-07-16 13:07:49.631000
	Edit pad (rev 1030)		Nick	cv396	XVal Session 68	1	XVal Session 68-Typing - Text-1		2012-07-16 13:07:49.738000
	Edit pad (rev 1031)		sean	cv372	XVal Session 68	1	XVal Session 68-Typing - Text-1		2012-07-16 13:07:50.032000
	Edit pad (rev 1032)		Frank	cv407	XVal Session 68	1	XVal Session 68-Typing - Text-1		2012-07-16 13:07:50.138000
	Edit pad (rev 1033)		Nick	cv396	XVal Session 68	1	XVal Session 68-Typing - Text-1		2012-07-16 13:07:50.370000
	Edit pad (rev 1034)		sean	cv372	XVal Session 68	1	XVal Session 68-Typing - Text-1		2012-07-16 13:07:50.535000
	Edit pad (rev 1035)		Capucine	cv402	XVal Session 68	1	XVal Session 68-Typing - Text-1		2012-07-16 13:07:50.579000
	Edit pad (rev 1036)		Frank	cv407	XVal Session 68	1	XVal Session 68-Typing - Text-1		2012-07-16 13:07:50.648000
	Edit pad (rev 1037)		Nick	cv396	XVal Session 68	1	XVal Session 68-Typing - Text-1		2012-07-16 13:07:50.876000
	Edit pad (rev 1038)		sean	cv372	XVal Session 68	1	XVal Session 68-Typing - Text-1		2012-07-16 13:07:51.034000
	Edit pad (rev 1039)		Capucine	cv402	XVal Session 68	1	XVal Session 68-Typing - Text-1		2012-07-16 13:07:51.079000
	Edit pad (rev 1040)		Frank	cv407	XVal Session 68	1	XVal Session 68-Typing - Text-1		2012-07-16 13:07:51.163000
	Edit pad (rev 1041)		Nick	cv396	XVal Session 68	1	XVal Session 68-Typing - Text-1		2012-07-16 13:07:51.377000
	Edit pad (rev 1042)		sean	cv372	XVal Session 68	1	XVal Session 68-Typing - Text-1		2012-07-16 13:07:51.533000
	Edit pad (rev 1043)		Capucine	cv402	XVal Session 68	1	XVal Session 68-Typing - Text-1		2012-07-16 13:07:51.579000
	Edit pad (rev 1044)		Frank	cv407	XVal Session 68	1	XVal Session 68-Typing - Text-1		2012-07-16 13:07:51.662000
	Edit pad (rev 1045)		Nick	cv396	XVal Session 68	1	XVal Session 68-Typing - Text-1		2012-07-16 13:07:51.877000
	Edit pad (rev 1046)		sean	cv372	XVal Session 68	1	XVal Session 68-Typing - Text-1		2012-07-16 13:07:52.033000
	Edit pad (rev 1047)		Capucine	cv402	XVal Session 68	1	XVal Session 68-Typing - Text-1		2012-07-16 13:07:52.078000
	Edit pad (rev 1048)		Frank	cv407	XVal Session 68	1	XVal Session 68-Typing - Text-1		2012-07-16 13:07:52.162000
	Edit pad (rev 1049)		Nick	cv396	XVal Session 68	1	XVal Session 68-Typing - Text-1		2012-07-16 13:07:52.377000
	Edit pad (rev 1050)		Capucine	cv402	XVal Session 68	1	XVal Session 68-Typing - Text-1		2012-07-16 13:07:52.581000
	Edit pad (rev 1051)		Frank	cv407	XVal Session 68	1	XVal Session 68-Typing - Text-1		2012-07-16 13:07:52.663000
	Edit pad (rev 1052)		sean	cv372	XVal Session 68	1	XVal Session 68-Typing - Text-1		2012-07-16 13:07:52.960000
	Edit pad (rev 1053)		Capucine	cv402	XVal Session 68	1	XVal Session 68-Typing - Text-1		2012-07-16 13:07:53.080000
	Edit pad (rev 1054)		Frank	cv407	XVal Session 68	1	XVal Session 68-Typing - Text-1		2012-07-16 13:07:53.163000
	Edit pad (rev 1055)		sean	cv372	XVal Session 68	1	XVal Session 68-Typing - Text-1		2012-07-16 13:07:53.459000
	Edit pad (rev 1056)		Capucine	cv402	XVal Session 68	1	XVal Session 68-Typing - Text-1		2012-07-16 13:07:53.606000
	Edit pad (rev 1057)		Frank	cv407	XVal Session 68	1	XVal Session 68-Typing - Text-1		2012-07-16 13:07:53.666000
	Edit pad (rev 1058)		sean	cv372	XVal Session 68	1	XVal Session 68-Typing - Text-1		2012-07-16 13:07:53.959000
	Edit pad (rev 1059)		Capucine	cv402	XVal Session 68	1	XVal Session 68-Typing - Text-1		2012-07-16 13:07:54.106000
	Edit pad (rev 1060)		Frank	cv407	XVal Session 68	1	XVal Session 68-Typing - Text-1		2012-07-16 13:07:54.168000
	Edit pad (rev 1061)		Nick	cv396	XVal Session 68	1	XVal Session 68-Typing - Text-1		2012-07-16 13:07:54.316000
	Edit pad (rev 1062)		sean	cv372	XVal Session 68	1	XVal Session 68-Typing - Text-1		2012-07-16 13:07:54.482000
	Edit pad (rev 1063)		Capucine	cv402	XVal Session 68	1	XVal Session 68-Typing - Text-1		2012-07-16 13:07:54.606000
	Edit pad (rev 1064)		Frank	cv407	XVal Session 68	1	XVal Session 68-Typing - Text-1		2012-07-16 13:07:54.678000
	Edit pad (rev 1065)		sean	cv372	XVal Session 68	1	XVal Session 68-Typing - Text-1		2012-07-16 13:07:54.983000
	Edit pad (rev 1066)		Capucine	cv402	XVal Session 68	1	XVal Session 68-Typing - Text-1		2012-07-16 13:07:55.106000
	Edit pad (rev 1067)		Frank	cv407	XVal Session 68	1	XVal Session 68-Typing - Text-1		2012-07-16 13:07:55.178000
	Edit pad (rev 1068)		Nick	cv396	XVal Session 68	1	XVal Session 68-Typing - Text-1		2012-07-16 13:07:55.451000
	Edit pad (rev 1069)		sean	cv372	XVal Session 68	1	XVal Session 68-Typing - Text-1		2012-07-16 13:07:55.483000
	Edit pad (rev 1070)		Capucine	cv402	XVal Session 68	1	XVal Session 68-Typing - Text-1		2012-07-16 13:07:55.606000
	Edit pad (rev 1071)		Frank	cv407	XVal Session 68	1	XVal Session 68-Typing - Text-1		2012-07-16 13:07:55.678000
	Edit pad (rev 1072)		Nick	cv396	XVal Session 68	1	XVal Session 68-Typing - Text-1		2012-07-16 13:07:55.975000
	Edit pad (rev 1073)		sean	cv372	XVal Session 68	1	XVal Session 68-Typing - Text-1		2012-07-16 13:07:55.983000
	Edit pad (rev 1074)		Capucine	cv402	XVal Session 68	1	XVal Session 68-Typing - Text-1		2012-07-16 13:07:56.135000
	Edit pad (rev 1075)		Frank	cv407	XVal Session 68	1	XVal Session 68-Typing - Text-1		2012-07-16 13:07:56.178000
	Edit pad (rev 1076)		Nick	cv396	XVal Session 68	1	XVal Session 68-Typing - Text-1		2012-07-16 13:07:56.473000
	Edit pad (rev 1077)		sean	cv372	XVal Session 68	1	XVal Session 68-Typing - Text-1		2012-07-16 13:07:56.491000
	Edit pad (rev 1078)		Capucine	cv402	XVal Session 68	1	XVal Session 68-Typing - Text-1		2012-07-16 13:07:56.636000
	Edit pad (rev 1079)		Frank	cv407	XVal Session 68	1	XVal Session 68-Typing - Text-1		2012-07-16 13:07:56.678000
	Edit pad (rev 1080)		Nick	cv396	XVal Session 68	1	XVal Session 68-Typing - Text-1		2012-07-16 13:07:56.978000
	Edit pad (rev 1081)		sean	cv372	XVal Session 68	1	XVal Session 68-Typing - Text-1		2012-07-16 13:07:56.991000
	Edit pad (rev 1082)		Capucine	cv402	XVal Session 68	1	XVal Session 68-Typing - Text-1		2012-07-16 13:07:57.136000
	Edit pad (rev 1083)		Frank	cv407	XVal Session 68	1	XVal Session 68-Typing - Text-1		2012-07-16 13:07:57.180000
	Edit pad (rev 1084)		Nick	cv396	XVal Session 68	1	XVal Session 68-Typing - Text-1		2012-07-16 13:07:57.478000
	Edit pad (rev 1085)		sean	cv372	XVal Session 68	1	XVal Session 68-Typing - Text-1		2012-07-16 13:07:57.490000
	Edit pad (rev 1086)		Capucine	cv402	XVal Session 68	1	XVal Session 68-Typing - Text-1		2012-07-16 13:07:57.635000
	Edit pad (rev 1087)		Frank	cv407	XVal Session 68	1	XVal Session 68-Typing - Text-1		2012-07-16 13:07:57.678000
	Edit pad (rev 1088)		Frank	cv407	XVal Session 68	1	XVal Session 68-Typing - Text-1		2012-07-16 13:07:58.188000
	Edit pad (rev 1089)		Capucine	cv402	XVal Session 68	1	XVal Session 68-Typing - Text-1		2012-07-16 13:07:58.226000
	Edit pad (rev 1090)		Nick	cv396	XVal Session 68	1	XVal Session 68-Typing - Text-1		2012-07-16 13:07:58.543000
	Edit pad (rev 1091)		Frank	cv407	XVal Session 68	1	XVal Session 68-Typing - Text-1		2012-07-16 13:07:58.693000
	Edit pad (rev 1092)		Capucine	cv402	XVal Session 68	1	XVal Session 68-Typing - Text-1		2012-07-16 13:07:58.724000
	Edit pad (rev 1093)		sean	cv372	XVal Session 68	1	XVal Session 68-Typing - Text-1		2012-07-16 13:07:58.735000
	Edit pad (rev 1094)		Frank	cv407	XVal Session 68	1	XVal Session 68-Typing - Text-1		2012-07-16 13:07:59.196000
	Edit pad (rev 1095)		Capucine	cv402	XVal Session 68	1	XVal Session 68-Typing - Text-1		2012-07-16 13:07:59.226000
	Edit pad (rev 1096)		sean	cv372	XVal Session 68	1	XVal Session 68-Typing - Text-1		2012-07-16 13:07:59.236000
	Edit pad (rev 1097)		Nick	cv396	XVal Session 68	1	XVal Session 68-Typing - Text-1		2012-07-16 13:07:59.350000
	Edit pad (rev 1098)		Frank	cv407	XVal Session 68	1	XVal Session 68-Typing - Text-1		2012-07-16 13:07:59.712000
	Edit pad (rev 1099)		sean	cv372	XVal Session 68	1	XVal Session 68-Typing - Text-1		2012-07-16 13:07:59.735000
	Edit pad (rev 1100)		Capucine	cv402	XVal Session 68	1	XVal Session 68-Typing - Text-1		2012-07-16 13:07:59.775000
	Edit pad (rev 1101)		Nick	cv396	XVal Session 68	1	XVal Session 68-Typing - Text-1		2012-07-16 13:07:59.850000
	Edit pad (rev 1102)		Frank	cv407	XVal Session 68	1	XVal Session 68-Typing - Text-1		2012-07-16 13:08:00.211000
	Edit pad (rev 1103)		sean	cv372	XVal Session 68	1	XVal Session 68-Typing - Text-1		2012-07-16 13:08:00.242000
	Edit pad (rev 1104)		Capucine	cv402	XVal Session 68	1	XVal Session 68-Typing - Text-1		2012-07-16 13:08:00.276000
	Edit pad (rev 1105)		Nick	cv396	XVal Session 68	1	XVal Session 68-Typing - Text-1		2012-07-16 13:08:00.350000
	Edit pad (rev 1106)		Frank	cv407	XVal Session 68	1	XVal Session 68-Typing - Text-1		2012-07-16 13:08:00.717000
	Edit pad (rev 1107)		Capucine	cv402	XVal Session 68	1	XVal Session 68-Typing - Text-1		2012-07-16 13:08:00.778000
	Edit pad (rev 1108)		Frank	cv407	XVal Session 68	1	XVal Session 68-Typing - Text-1		2012-07-16 13:08:01.227000
	Edit pad (rev 1109)		Capucine	cv402	XVal Session 68	1	XVal Session 68-Typing - Text-1		2012-07-16 13:08:01.278000
	Edit pad (rev 1110)		Frank	cv407	XVal Session 68	1	XVal Session 68-Typing - Text-1		2012-07-16 13:08:01.726000
	Edit pad (rev 1111)		Capucine	cv402	XVal Session 68	1	XVal Session 68-Typing - Text-1		2012-07-16 13:08:01.896000
	Edit pad (rev 1112)		Nick	cv396	XVal Session 68	1	XVal Session 68-Typing - Text-1		2012-07-16 13:08:01.904000
	Edit pad (rev 1113)		Frank	cv407	XVal Session 68	1	XVal Session 68-Typing - Text-1		2012-07-16 13:08:02.227000
	Edit pad (rev 1114)		Capucine	cv402	XVal Session 68	1	XVal Session 68-Typing - Text-1		2012-07-16 13:08:02.397000
	Edit pad (rev 1115)		Nick	cv396	XVal Session 68	1	XVal Session 68-Typing - Text-1		2012-07-16 13:08:02.415000
	Edit pad (rev 1116)		Frank	cv407	XVal Session 68	1	XVal Session 68-Typing - Text-1		2012-07-16 13:08:02.742000
	Edit pad (rev 1117)		Capucine	cv402	XVal Session 68	1	XVal Session 68-Typing - Text-1		2012-07-16 13:08:02.895000
	Edit pad (rev 1118)		Nick	cv396	XVal Session 68	1	XVal Session 68-Typing - Text-1		2012-07-16 13:08:02.933000
	Edit pad (rev 1119)		sean	cv372	XVal Session 68	1	XVal Session 68-Typing - Text-1		2012-07-16 13:08:02.965000
	Edit pad (rev 1120)		Frank	cv407	XVal Session 68	1	XVal Session 68-Typing - Text-1		2012-07-16 13:08:03.242000
	Edit pad (rev 1121)		Capucine	cv402	XVal Session 68	1	XVal Session 68-Typing - Text-1		2012-07-16 13:08:03.395000
	Edit pad (rev 1122)		sean	cv372	XVal Session 68	1	XVal Session 68-Typing - Text-1		2012-07-16 13:08:03.466000
	Edit pad (rev 1123)		Frank	cv407	XVal Session 68	1	XVal Session 68-Typing - Text-1		2012-07-16 13:08:03.743000
	Edit pad (rev 1124)		sean	cv372	XVal Session 68	1	XVal Session 68-Typing - Text-1		2012-07-16 13:08:03.968000
	Edit pad (rev 1125)		Frank	cv407	XVal Session 68	1	XVal Session 68-Typing - Text-1		2012-07-16 13:08:04.243000
	Edit pad (rev 1126)		Nick	cv396	XVal Session 68	1	XVal Session 68-Typing - Text-1		2012-07-16 13:08:04.308000
	Edit pad (rev 1127)		sean	cv372	XVal Session 68	1	XVal Session 68-Typing - Text-1		2012-07-16 13:08:04.468000
	Edit pad (rev 1128)		Frank	cv407	XVal Session 68	1	XVal Session 68-Typing - Text-1		2012-07-16 13:08:04.742000
	Edit pad (rev 1129)		Nick	cv396	XVal Session 68	1	XVal Session 68-Typing - Text-1		2012-07-16 13:08:04.858000
	Edit pad (rev 1130)		Capucine	cv402	XVal Session 68	1	XVal Session 68-Typing - Text-1		2012-07-16 13:08:04.919000
	Edit pad (rev 1131)		sean	cv372	XVal Session 68	1	XVal Session 68-Typing - Text-1		2012-07-16 13:08:04.966000
	Edit pad (rev 1132)		Frank	cv407	XVal Session 68	1	XVal Session 68-Typing - Text-1		2012-07-16 13:08:05.241000
	Edit pad (rev 1133)		Nick	cv396	XVal Session 68	1	XVal Session 68-Typing - Text-1		2012-07-16 13:08:05.365000
	Edit pad (rev 1134)		sean	cv372	XVal Session 68	1	XVal Session 68-Typing - Text-1		2012-07-16 13:08:05.471000
	Edit pad (rev 1135)		Capucine	cv402	XVal Session 68	1	XVal Session 68-Typing - Text-1		2012-07-16 13:08:05.593000
	Edit pad (rev 1136)		Frank	cv407	XVal Session 68	1	XVal Session 68-Typing - Text-1		2012-07-16 13:08:05.741000
	Edit pad (rev 1137)		Nick	cv396	XVal Session 68	1	XVal Session 68-Typing - Text-1		2012-07-16 13:08:05.863000
	Edit pad (rev 1138)		sean	cv372	XVal Session 68	1	XVal Session 68-Typing - Text-1		2012-07-16 13:08:05.971000
	Edit pad (rev 1139)		Capucine	cv402	XVal Session 68	1	XVal Session 68-Typing - Text-1		2012-07-16 13:08:06.096000
	Edit pad (rev 1140)		Nick	cv396	XVal Session 68	1	XVal Session 68-Typing - Text-1		2012-07-16 13:08:06.366000
	Edit pad (rev 1141)		sean	cv372	XVal Session 68	1	XVal Session 68-Typing - Text-1		2012-07-16 13:08:06.472000
	Edit pad (rev 1142)		Capucine	cv402	XVal Session 68	1	XVal Session 68-Typing - Text-1		2012-07-16 13:08:06.593000
	Edit pad (rev 1143)		Frank	cv407	XVal Session 68	1	XVal Session 68-Typing - Text-1		2012-07-16 13:08:06.613000
	Edit pad (rev 1144)		Nick	cv396	XVal Session 68	1	XVal Session 68-Typing - Text-1		2012-07-16 13:08:06.890000
	Edit pad (rev 1145)		sean	cv372	XVal Session 68	1	XVal Session 68-Typing - Text-1		2012-07-16 13:08:06.976000
	Edit pad (rev 1146)		Capucine	cv402	XVal Session 68	1	XVal Session 68-Typing - Text-1		2012-07-16 13:08:07.096000
	Edit pad (rev 1147)		Frank	cv407	XVal Session 68	1	XVal Session 68-Typing - Text-1		2012-07-16 13:08:07.115000
	Edit pad (rev 1148)		sean	cv372	XVal Session 68	1	XVal Session 68-Typing - Text-1		2012-07-16 13:08:07.485000
	Edit pad (rev 1149)		Capucine	cv402	XVal Session 68	1	XVal Session 68-Typing - Text-1		2012-07-16 13:08:07.597000
	Edit pad (rev 1150)		Nick	cv396	XVal Session 68	1	XVal Session 68-Typing - Text-1		2012-07-16 13:08:07.955000
	Edit pad (rev 1151)		sean	cv372	XVal Session 68	1	XVal Session 68-Typing - Text-1		2012-07-16 13:08:07.985000
	Edit pad (rev 1152)		Capucine	cv402	XVal Session 68	1	XVal Session 68-Typing - Text-1		2012-07-16 13:08:08.097000
	Edit pad (rev 1153)		sean	cv372	XVal Session 68	1	XVal Session 68-Typing - Text-1		2012-07-16 13:08:08.484000
	Edit pad (rev 1154)		Capucine	cv402	XVal Session 68	1	XVal Session 68-Typing - Text-1		2012-07-16 13:08:08.596000
	Edit pad (rev 1155)		Nick	cv396	XVal Session 68	1	XVal Session 68-Typing - Text-1		2012-07-16 13:08:08.622000
	Edit pad (rev 1156)		sean	cv372	XVal Session 68	1	XVal Session 68-Typing - Text-1		2012-07-16 13:08:08.984000
	Edit pad (rev 1157)		Frank	cv407	XVal Session 68	1	XVal Session 68-Typing - Text-1		2012-07-16 13:08:09.023000
	Edit pad (rev 1158)		Capucine	cv402	XVal Session 68	1	XVal Session 68-Typing - Text-1		2012-07-16 13:08:09.096000
	Edit pad (rev 1159)		Capucine	cv402	XVal Session 68	1	XVal Session 68-Typing - Text-1		2012-07-16 13:08:09.598000
	Edit pad (rev 1160)		Nick	cv396	XVal Session 68	1	XVal Session 68-Typing - Text-1		2012-07-16 13:08:09.982000
	Edit pad (rev 1161)		Capucine	cv402	XVal Session 68	1	XVal Session 68-Typing - Text-1		2012-07-16 13:08:10.097000
	Edit pad (rev 1162)		sean	cv372	XVal Session 68	1	XVal Session 68-Typing - Text-1		2012-07-16 13:08:10.118000
	Edit pad (rev 1163)		Nick	cv396	XVal Session 68	1	XVal Session 68-Typing - Text-1		2012-07-16 13:08:10.481000
	Edit pad (rev 1164)		Capucine	cv402	XVal Session 68	1	XVal Session 68-Typing - Text-1		2012-07-16 13:08:10.596000
	Edit pad (rev 1165)		sean	cv372	XVal Session 68	1	XVal Session 68-Typing - Text-1		2012-07-16 13:08:10.715000
	Edit pad (rev 1166)		Nick	cv396	XVal Session 68	1	XVal Session 68-Typing - Text-1		2012-07-16 13:08:10.980000
	Edit pad (rev 1167)		Capucine	cv402	XVal Session 68	1	XVal Session 68-Typing - Text-1		2012-07-16 13:08:11.096000
	Edit pad (rev 1168)		sean	cv372	XVal Session 68	1	XVal Session 68-Typing - Text-1		2012-07-16 13:08:11.117000
	Edit pad (rev 1169)		Frank	cv407	XVal Session 68	1	XVal Session 68-Typing - Text-1		2012-07-16 13:08:11.216000
	Edit pad (rev 1170)		Nick	cv396	XVal Session 68	1	XVal Session 68-Typing - Text-1		2012-07-16 13:08:11.483000
	Edit pad (rev 1171)		Capucine	cv402	XVal Session 68	1	XVal Session 68-Typing - Text-1		2012-07-16 13:08:11.603000
	Edit pad (rev 1172)		sean	cv372	XVal Session 68	1	XVal Session 68-Typing - Text-1		2012-07-16 13:08:11.618000
	Edit pad (rev 1173)		Frank	cv407	XVal Session 68	1	XVal Session 68-Typing - Text-1		2012-07-16 13:08:11.725000
	Edit pad (rev 1174)		Capucine	cv402	XVal Session 68	1	XVal Session 68-Typing - Text-1		2012-07-16 13:08:12.113000
	Edit pad (rev 1175)		sean	cv372	XVal Session 68	1	XVal Session 68-Typing - Text-1		2012-07-16 13:08:12.120000
	Edit pad (rev 1176)		Frank	cv407	XVal Session 68	1	XVal Session 68-Typing - Text-1		2012-07-16 13:08:12.226000
	Edit pad (rev 1177)		Capucine	cv402	XVal Session 68	1	XVal Session 68-Typing - Text-1		2012-07-16 13:08:12.613000
	Edit pad (rev 1178)		sean	cv372	XVal Session 68	1	XVal Session 68-Typing - Text-1		2012-07-16 13:08:12.622000
	Edit pad (rev 1179)		Frank	cv407	XVal Session 68	1	XVal Session 68-Typing - Text-1		2012-07-16 13:08:12.726000
	Edit pad (rev 1180)		Nick	cv396	XVal Session 68	1	XVal Session 68-Typing - Text-1		2012-07-16 13:08:13.018000
	Edit pad (rev 1181)		Capucine	cv402	XVal Session 68	1	XVal Session 68-Typing - Text-1		2012-07-16 13:08:13.113000
	Edit pad (rev 1182)		sean	cv372	XVal Session 68	1	XVal Session 68-Typing - Text-1		2012-07-16 13:08:13.122000
	Edit pad (rev 1183)		Nick	cv396	XVal Session 68	1	XVal Session 68-Typing - Text-1		2012-07-16 13:08:13.517000
	Edit pad (rev 1184)		Capucine	cv402	XVal Session 68	1	XVal Session 68-Typing - Text-1		2012-07-16 13:08:13.612000
	Edit pad (rev 1185)		sean	cv372	XVal Session 68	1	XVal Session 68-Typing - Text-1		2012-07-16 13:08:13.628000
	Edit pad (rev 1186)		Frank	cv407	XVal Session 68	1	XVal Session 68-Typing - Text-1		2012-07-16 13:08:13.862000
	Edit pad (rev 1187)		Nick	cv396	XVal Session 68	1	XVal Session 68-Typing - Text-1		2012-07-16 13:08:14.023000
	Edit pad (rev 1188)		Capucine	cv402	XVal Session 68	1	XVal Session 68-Typing - Text-1		2012-07-16 13:08:14.112000
	Edit pad (rev 1189)		sean	cv372	XVal Session 68	1	XVal Session 68-Typing - Text-1		2012-07-16 13:08:14.133000
	Edit pad (rev 1190)		Frank	cv407	XVal Session 68	1	XVal Session 68-Typing - Text-1		2012-07-16 13:08:14.367000
	Edit pad (rev 1191)		Nick	cv396	XVal Session 68	1	XVal Session 68-Typing - Text-1		2012-07-16 13:08:14.522000
	Edit pad (rev 1192)		Capucine	cv402	XVal Session 68	1	XVal Session 68-Typing - Text-1		2012-07-16 13:08:14.614000
	Edit pad (rev 1193)		sean	cv372	XVal Session 68	1	XVal Session 68-Typing - Text-1		2012-07-16 13:08:14.646000
	Edit pad (rev 1194)		Nick	cv396	XVal Session 68	1	XVal Session 68-Typing - Text-1		2012-07-16 13:08:15.024000
	Edit pad (rev 1195)		Capucine	cv402	XVal Session 68	1	XVal Session 68-Typing - Text-1		2012-07-16 13:08:15.113000
	Edit pad (rev 1196)		sean	cv372	XVal Session 68	1	XVal Session 68-Typing - Text-1		2012-07-16 13:08:15.146000
	Edit pad (rev 1197)		Capucine	cv402	XVal Session 68	1	XVal Session 68-Typing - Text-1		2012-07-16 13:08:15.615000
	Edit pad (rev 1198)		sean	cv372	XVal Session 68	1	XVal Session 68-Typing - Text-1		2012-07-16 13:08:15.648000
	Edit pad (rev 1199)		Nick	cv396	XVal Session 68	1	XVal Session 68-Typing - Text-1		2012-07-16 13:08:15.982000
	Edit pad (rev 1200)		Capucine	cv402	XVal Session 68	1	XVal Session 68-Typing - Text-1		2012-07-16 13:08:16.113000
	Edit pad (rev 1201)		Frank	cv407	XVal Session 68	1	XVal Session 68-Typing - Text-1		2012-07-16 13:08:16.148000
	Edit pad (rev 1202)		sean	cv372	XVal Session 68	1	XVal Session 68-Typing - Text-1		2012-07-16 13:08:16.149000
	Edit pad (rev 1203)		Capucine	cv402	XVal Session 68	1	XVal Session 68-Typing - Text-1		2012-07-16 13:08:16.613000
	Edit pad (rev 1204)		sean	cv372	XVal Session 68	1	XVal Session 68-Typing - Text-1		2012-07-16 13:08:16.649000
	Edit pad (rev 1205)		Nick	cv396	XVal Session 68	1	XVal Session 68-Typing - Text-1		2012-07-16 13:08:16.653000
	Edit pad (rev 1206)		Frank	cv407	XVal Session 68	1	XVal Session 68-Typing - Text-1		2012-07-16 13:08:16.665000
	Edit pad (rev 1207)		Capucine	cv402	XVal Session 68	1	XVal Session 68-Typing - Text-1		2012-07-16 13:08:17.115000
	Edit pad (rev 1208)		sean	cv372	XVal Session 68	1	XVal Session 68-Typing - Text-1		2012-07-16 13:08:17.151000
	Edit pad (rev 1209)		Nick	cv396	XVal Session 68	1	XVal Session 68-Typing - Text-1		2012-07-16 13:08:17.157000
	Edit pad (rev 1210)		Frank	cv407	XVal Session 68	1	XVal Session 68-Typing - Text-1		2012-07-16 13:08:17.170000
	Edit pad (rev 1211)		Capucine	cv402	XVal Session 68	1	XVal Session 68-Typing - Text-1		2012-07-16 13:08:17.615000
	Edit pad (rev 1212)		Frank	cv407	XVal Session 68	1	XVal Session 68-Typing - Text-1		2012-07-16 13:08:17.684000
	Edit pad (rev 1213)		sean	cv372	XVal Session 68	1	XVal Session 68-Typing - Text-1		2012-07-16 13:08:17.686000
	Edit pad (rev 1214)		Nick	cv396	XVal Session 68	1	XVal Session 68-Typing - Text-1		2012-07-16 13:08:17.708000
	Edit pad (rev 1215)		Capucine	cv402	XVal Session 68	1	XVal Session 68-Typing - Text-1		2012-07-16 13:08:18.118000
	Edit pad (rev 1216)		sean	cv372	XVal Session 68	1	XVal Session 68-Typing - Text-1		2012-07-16 13:08:18.190000
	Edit pad (rev 1217)		Frank	cv407	XVal Session 68	1	XVal Session 68-Typing - Text-1		2012-07-16 13:08:18.194000
	Edit pad (rev 1218)		Nick	cv396	XVal Session 68	1	XVal Session 68-Typing - Text-1		2012-07-16 13:08:18.210000
	Edit pad (rev 1219)		sean	cv372	XVal Session 68	1	XVal Session 68-Typing - Text-1		2012-07-16 13:08:18.690000
	Edit pad (rev 1220)		Frank	cv407	XVal Session 68	1	XVal Session 68-Typing - Text-1		2012-07-16 13:08:18.696000
	Edit pad (rev 1221)		Nick	cv396	XVal Session 68	1	XVal Session 68-Typing - Text-1		2012-07-16 13:08:18.712000
	Edit pad (rev 1222)		Capucine	cv402	XVal Session 68	1	XVal Session 68-Typing - Text-1		2012-07-16 13:08:18.713000
	Edit pad (rev 1223)		sean	cv372	XVal Session 68	1	XVal Session 68-Typing - Text-1		2012-07-16 13:08:19.192000
	Edit pad (rev 1224)		Frank	cv407	XVal Session 68	1	XVal Session 68-Typing - Text-1		2012-07-16 13:08:19.195000
	Edit pad (rev 1225)		Capucine	cv402	XVal Session 68	1	XVal Session 68-Typing - Text-1		2012-07-16 13:08:19.216000
	Edit pad (rev 1226)		Nick	cv396	XVal Session 68	1	XVal Session 68-Typing - Text-1		2012-07-16 13:08:19.549000
	Edit pad (rev 1227)		sean	cv372	XVal Session 68	1	XVal Session 68-Typing - Text-1		2012-07-16 13:08:19.689000
	Edit pad (rev 1228)		Frank	cv407	XVal Session 68	1	XVal Session 68-Typing - Text-1		2012-07-16 13:08:19.694000
	Edit pad (rev 1229)		sean	cv372	XVal Session 68	1	XVal Session 68-Typing - Text-1		2012-07-16 13:08:20.192000
	Edit pad (rev 1230)		Frank	cv407	XVal Session 68	1	XVal Session 68-Typing - Text-1		2012-07-16 13:08:20.195000
	Edit pad (rev 1231)		Capucine	cv402	XVal Session 68	1	XVal Session 68-Typing - Text-1		2012-07-16 13:08:20.255000
	Edit pad (rev 1232)		sean	cv372	XVal Session 68	1	XVal Session 68-Typing - Text-1		2012-07-16 13:08:20.692000
	Edit pad (rev 1233)		Frank	cv407	XVal Session 68	1	XVal Session 68-Typing - Text-1		2012-07-16 13:08:20.695000
	Edit pad (rev 1234)		Nick	cv396	XVal Session 68	1	XVal Session 68-Typing - Text-1		2012-07-16 13:08:20.749000
	Edit pad (rev 1235)		Capucine	cv402	XVal Session 68	1	XVal Session 68-Typing - Text-1		2012-07-16 13:08:20.756000
	Edit pad (rev 1236)		Frank	cv407	XVal Session 68	1	XVal Session 68-Typing - Text-1		2012-07-16 13:08:21.195000
	Edit pad (rev 1237)		Nick	cv396	XVal Session 68	1	XVal Session 68-Typing - Text-1		2012-07-16 13:08:21.279000
	Edit pad (rev 1238)		sean	cv372	XVal Session 68	1	XVal Session 68-Typing - Text-1		2012-07-16 13:08:21.457000
	Edit pad (rev 1239)		Capucine	cv402	XVal Session 68	1	XVal Session 68-Typing - Text-1		2012-07-16 13:08:21.575000
	Edit pad (rev 1240)		Nick	cv396	XVal Session 68	1	XVal Session 68-Typing - Text-1		2012-07-16 13:08:22.038000
	Edit pad (rev 1241)		sean	cv372	XVal Session 68	1	XVal Session 68-Typing - Text-1		2012-07-16 13:08:22.074000
	Edit pad (rev 1242)		Capucine	cv402	XVal Session 68	1	XVal Session 68-Typing - Text-1		2012-07-16 13:08:22.077000
	Edit pad (rev 1243)		Frank	cv407	XVal Session 68	1	XVal Session 68-Typing - Text-1		2012-07-16 13:08:22.233000
	Edit pad (rev 1244)		Capucine	cv402	XVal Session 68	1	XVal Session 68-Typing - Text-1		2012-07-16 13:08:22.583000
	Edit pad (rev 1245)		Nick	cv396	XVal Session 68	1	XVal Session 68-Typing - Text-1		2012-07-16 13:08:22.720000
	Edit pad (rev 1246)		Frank	cv407	XVal Session 68	1	XVal Session 68-Typing - Text-1		2012-07-16 13:08:22.744000
	Edit pad (rev 1247)		Capucine	cv402	XVal Session 68	1	XVal Session 68-Typing - Text-1		2012-07-16 13:08:23.095000
	Edit pad (rev 1248)		Frank	cv407	XVal Session 68	1	XVal Session 68-Typing - Text-1		2012-07-16 13:08:23.247000
	Edit pad (rev 1249)		Nick	cv396	XVal Session 68	1	XVal Session 68-Typing - Text-1		2012-07-16 13:08:23.356000
	Edit pad (rev 1250)		Capucine	cv402	XVal Session 68	1	XVal Session 68-Typing - Text-1		2012-07-16 13:08:23.595000
	Edit pad (rev 1251)		sean	cv372	XVal Session 68	1	XVal Session 68-Typing - Text-1		2012-07-16 13:08:23.753000
	Edit pad (rev 1252)		Frank	cv407	XVal Session 68	1	XVal Session 68-Typing - Text-1		2012-07-16 13:08:23.757000
	Edit pad (rev 1253)		Nick	cv396	XVal Session 68	1	XVal Session 68-Typing - Text-1		2012-07-16 13:08:23.861000
	Edit pad (rev 1254)		Capucine	cv402	XVal Session 68	1	XVal Session 68-Typing - Text-1		2012-07-16 13:08:24.095000
	Edit pad (rev 1255)		sean	cv372	XVal Session 68	1	XVal Session 68-Typing - Text-1		2012-07-16 13:08:24.253000
	Edit pad (rev 1256)		Frank	cv407	XVal Session 68	1	XVal Session 68-Typing - Text-1		2012-07-16 13:08:24.257000
	Edit pad (rev 1257)		Nick	cv396	XVal Session 68	1	XVal Session 68-Typing - Text-1		2012-07-16 13:08:24.362000
	Edit pad (rev 1258)		Capucine	cv402	XVal Session 68	1	XVal Session 68-Typing - Text-1		2012-07-16 13:08:24.598000
	Edit pad (rev 1259)		Frank	cv407	XVal Session 68	1	XVal Session 68-Typing - Text-1		2012-07-16 13:08:24.757000
	Edit pad (rev 1260)		Nick	cv396	XVal Session 68	1	XVal Session 68-Typing - Text-1		2012-07-16 13:08:24.883000
	Edit pad (rev 1261)		Capucine	cv402	XVal Session 68	1	XVal Session 68-Typing - Text-1		2012-07-16 13:08:25.096000
	Edit pad (rev 1262)		sean	cv372	XVal Session 68	1	XVal Session 68-Typing - Text-1		2012-07-16 13:08:25.184000
	Edit pad (rev 1263)		Frank	cv407	XVal Session 68	1	XVal Session 68-Typing - Text-1		2012-07-16 13:08:25.257000
	Edit pad (rev 1264)		Nick	cv396	XVal Session 68	1	XVal Session 68-Typing - Text-1		2012-07-16 13:08:25.383000
	Edit pad (rev 1265)		Capucine	cv402	XVal Session 68	1	XVal Session 68-Typing - Text-1		2012-07-16 13:08:25.596000
	Edit pad (rev 1266)		sean	cv372	XVal Session 68	1	XVal Session 68-Typing - Text-1		2012-07-16 13:08:25.683000
	Edit pad (rev 1267)		Frank	cv407	XVal Session 68	1	XVal Session 68-Typing - Text-1		2012-07-16 13:08:25.757000
	Edit pad (rev 1268)		Nick	cv396	XVal Session 68	1	XVal Session 68-Typing - Text-1		2012-07-16 13:08:25.885000
	Edit pad (rev 1269)		Capucine	cv402	XVal Session 68	1	XVal Session 68-Typing - Text-1		2012-07-16 13:08:26.099000
	Edit pad (rev 1270)		sean	cv372	XVal Session 68	1	XVal Session 68-Typing - Text-1		2012-07-16 13:08:26.182000
	Edit pad (rev 1271)		Frank	cv407	XVal Session 68	1	XVal Session 68-Typing - Text-1		2012-07-16 13:08:26.257000
	Edit pad (rev 1272)		Capucine	cv402	XVal Session 68	1	XVal Session 68-Typing - Text-1		2012-07-16 13:08:26.598000
	Edit pad (rev 1273)		Nick	cv396	XVal Session 68	1	XVal Session 68-Typing - Text-1		2012-07-16 13:08:26.659000
	Edit pad (rev 1274)		sean	cv372	XVal Session 68	1	XVal Session 68-Typing - Text-1		2012-07-16 13:08:26.685000
	Edit pad (rev 1275)		Frank	cv407	XVal Session 68	1	XVal Session 68-Typing - Text-1		2012-07-16 13:08:26.757000
	Edit pad (rev 1276)		Capucine	cv402	XVal Session 68	1	XVal Session 68-Typing - Text-1		2012-07-16 13:08:27.113000
	Edit pad (rev 1277)		sean	cv372	XVal Session 68	1	XVal Session 68-Typing - Text-1		2012-07-16 13:08:27.191000
	Edit pad (rev 1278)		Frank	cv407	XVal Session 68	1	XVal Session 68-Typing - Text-1		2012-07-16 13:08:27.258000
	Edit pad (rev 1279)		Nick	cv396	XVal Session 68	1	XVal Session 68-Typing - Text-1		2012-07-16 13:08:27.409000
	Edit pad (rev 1280)		Capucine	cv402	XVal Session 68	1	XVal Session 68-Typing - Text-1		2012-07-16 13:08:27.603000
	Edit pad (rev 1281)		sean	cv372	XVal Session 68	1	XVal Session 68-Typing - Text-1		2012-07-16 13:08:27.696000
	Edit pad (rev 1282)		Frank	cv407	XVal Session 68	1	XVal Session 68-Typing - Text-1		2012-07-16 13:08:27.757000
	Edit pad (rev 1283)		Nick	cv396	XVal Session 68	1	XVal Session 68-Typing - Text-1		2012-07-16 13:08:27.911000
	Edit pad (rev 1284)		Capucine	cv402	XVal Session 68	1	XVal Session 68-Typing - Text-1		2012-07-16 13:08:28.103000
	Edit pad (rev 1285)		sean	cv372	XVal Session 68	1	XVal Session 68-Typing - Text-1		2012-07-16 13:08:28.197000
	Edit pad (rev 1286)		Frank	cv407	XVal Session 68	1	XVal Session 68-Typing - Text-1		2012-07-16 13:08:28.257000
	Edit pad (rev 1287)		Nick	cv396	XVal Session 68	1	XVal Session 68-Typing - Text-1		2012-07-16 13:08:28.411000
	Edit pad (rev 1288)		Capucine	cv402	XVal Session 68	1	XVal Session 68-Typing - Text-1		2012-07-16 13:08:28.603000
	Edit pad (rev 1289)		sean	cv372	XVal Session 68	1	XVal Session 68-Typing - Text-1		2012-07-16 13:08:28.696000
	Edit pad (rev 1290)		Frank	cv407	XVal Session 68	1	XVal Session 68-Typing - Text-1		2012-07-16 13:08:28.757000
	Edit pad (rev 1291)		Nick	cv396	XVal Session 68	1	XVal Session 68-Typing - Text-1		2012-07-16 13:08:29.018000
	Edit pad (rev 1292)		Capucine	cv402	XVal Session 68	1	XVal Session 68-Typing - Text-1		2012-07-16 13:08:29.102000
	Edit pad (rev 1293)		sean	cv372	XVal Session 68	1	XVal Session 68-Typing - Text-1		2012-07-16 13:08:29.198000
	Edit pad (rev 1294)		Frank	cv407	XVal Session 68	1	XVal Session 68-Typing - Text-1		2012-07-16 13:08:29.257000
	Edit pad (rev 1295)		sean	cv372	XVal Session 68	1	XVal Session 68-Typing - Text-1		2012-07-16 13:08:29.700000
	Edit pad (rev 1296)		Frank	cv407	XVal Session 68	1	XVal Session 68-Typing - Text-1		2012-07-16 13:08:29.759000
	Edit pad (rev 1297)		Capucine	cv402	XVal Session 68	1	XVal Session 68-Typing - Text-1		2012-07-16 13:08:29.981000
	Edit pad (rev 1298)		sean	cv372	XVal Session 68	1	XVal Session 68-Typing - Text-1		2012-07-16 13:08:30.200000
	Edit pad (rev 1299)		Frank	cv407	XVal Session 68	1	XVal Session 68-Typing - Text-1		2012-07-16 13:08:30.263000
	Edit pad (rev 1300)		Nick	cv396	XVal Session 68	1	XVal Session 68-Typing - Text-1		2012-07-16 13:08:30.280000
	Edit pad (rev 1301)		Capucine	cv402	XVal Session 68	1	XVal Session 68-Typing - Text-1		2012-07-16 13:08:30.557000
	Edit pad (rev 1302)		sean	cv372	XVal Session 68	1	XVal Session 68-Typing - Text-1		2012-07-16 13:08:30.699000
	Edit pad (rev 1303)		Frank	cv407	XVal Session 68	1	XVal Session 68-Typing - Text-1		2012-07-16 13:08:30.772000
	Edit pad (rev 1304)		Nick	cv396	XVal Session 68	1	XVal Session 68-Typing - Text-1		2012-07-16 13:08:30.777000
	Edit pad (rev 1305)		Capucine	cv402	XVal Session 68	1	XVal Session 68-Typing - Text-1		2012-07-16 13:08:30.974000
	Edit pad (rev 1306)		sean	cv372	XVal Session 68	1	XVal Session 68-Typing - Text-1		2012-07-16 13:08:31.201000
	Edit pad (rev 1307)		Frank	cv407	XVal Session 68	1	XVal Session 68-Typing - Text-1		2012-07-16 13:08:31.272000
	Edit pad (rev 1308)		Nick	cv396	XVal Session 68	1	XVal Session 68-Typing - Text-1		2012-07-16 13:08:31.284000
	Edit pad (rev 1309)		Capucine	cv402	XVal Session 68	1	XVal Session 68-Typing - Text-1		2012-07-16 13:08:31.617000
	Edit pad (rev 1310)		sean	cv372	XVal Session 68	1	XVal Session 68-Typing - Text-1		2012-07-16 13:08:31.709000
	Edit pad (rev 1311)		Frank	cv407	XVal Session 68	1	XVal Session 68-Typing - Text-1		2012-07-16 13:08:31.776000
	Edit pad (rev 1312)		Nick	cv396	XVal Session 68	1	XVal Session 68-Typing - Text-1		2012-07-16 13:08:31.782000
	Edit pad (rev 1313)		Capucine	cv402	XVal Session 68	1	XVal Session 68-Typing - Text-1		2012-07-16 13:08:32.123000
	Edit pad (rev 1314)		Frank	cv407	XVal Session 68	1	XVal Session 68-Typing - Text-1		2012-07-16 13:08:32.288000
	Edit pad (rev 1315)		Nick	cv396	XVal Session 68	1	XVal Session 68-Typing - Text-1		2012-07-16 13:08:32.293000
	Edit pad (rev 1316)		sean	cv372	XVal Session 68	1	XVal Session 68-Typing - Text-1		2012-07-16 13:08:32.573000
	Edit pad (rev 1317)		Capucine	cv402	XVal Session 68	1	XVal Session 68-Typing - Text-1		2012-07-16 13:08:32.623000
	Edit pad (rev 1318)		Frank	cv407	XVal Session 68	1	XVal Session 68-Typing - Text-1		2012-07-16 13:08:32.790000
	Edit pad (rev 1319)		Nick	cv396	XVal Session 68	1	XVal Session 68-Typing - Text-1		2012-07-16 13:08:32.889000
	Edit pad (rev 1320)		sean	cv372	XVal Session 68	1	XVal Session 68-Typing - Text-1		2012-07-16 13:08:33.073000
	Edit pad (rev 1321)		Capucine	cv402	XVal Session 68	1	XVal Session 68-Typing - Text-1		2012-07-16 13:08:33.122000
	Edit pad (rev 1322)		Frank	cv407	XVal Session 68	1	XVal Session 68-Typing - Text-1		2012-07-16 13:08:33.289000
	Edit pad (rev 1323)		sean	cv372	XVal Session 68	1	XVal Session 68-Typing - Text-1		2012-07-16 13:08:33.574000
	Edit pad (rev 1324)		Capucine	cv402	XVal Session 68	1	XVal Session 68-Typing - Text-1		2012-07-16 13:08:33.624000
	Edit pad (rev 1325)		Frank	cv407	XVal Session 68	1	XVal Session 68-Typing - Text-1		2012-07-16 13:08:33.788000
	Edit pad (rev 1326)		Nick	cv396	XVal Session 68	1	XVal Session 68-Typing - Text-1		2012-07-16 13:08:33.823000
	Edit pad (rev 1327)		Capucine	cv402	XVal Session 68	1	XVal Session 68-Typing - Text-1		2012-07-16 13:08:34.123000
	Edit pad (rev 1328)		Frank	cv407	XVal Session 68	1	XVal Session 68-Typing - Text-1		2012-07-16 13:08:34.288000
	Edit pad (rev 1329)		Capucine	cv402	XVal Session 68	1	XVal Session 68-Typing - Text-1		2012-07-16 13:08:34.622000
	Edit pad (rev 1330)		Frank	cv407	XVal Session 68	1	XVal Session 68-Typing - Text-1		2012-07-16 13:08:34.788000
	Edit pad (rev 1331)		Nick	cv396	XVal Session 68	1	XVal Session 68-Typing - Text-1		2012-07-16 13:08:35.064000
	Edit pad (rev 1332)		Capucine	cv402	XVal Session 68	1	XVal Session 68-Typing - Text-1		2012-07-16 13:08:35.123000
	Edit pad (rev 1333)		Frank	cv407	XVal Session 68	1	XVal Session 68-Typing - Text-1		2012-07-16 13:08:35.289000
	Edit pad (rev 1334)		sean	cv372	XVal Session 68	1	XVal Session 68-Typing - Text-1		2012-07-16 13:08:35.646000
	Edit pad (rev 1335)		Frank	cv407	XVal Session 68	1	XVal Session 68-Typing - Text-1		2012-07-16 13:08:35.788000
	Edit pad (rev 1336)		Capucine	cv402	XVal Session 68	1	XVal Session 68-Typing - Text-1		2012-07-16 13:08:36.113000
	Edit pad (rev 1337)		sean	cv372	XVal Session 68	1	XVal Session 68-Typing - Text-1		2012-07-16 13:08:36.146000
	Edit pad (rev 1338)		Frank	cv407	XVal Session 68	1	XVal Session 68-Typing - Text-1		2012-07-16 13:08:36.289000
	Edit pad (rev 1339)		Nick	cv396	XVal Session 68	1	XVal Session 68-Typing - Text-1		2012-07-16 13:08:36.427000
	Edit pad (rev 1340)		Frank	cv407	XVal Session 68	1	XVal Session 68-Typing - Text-1		2012-07-16 13:08:36.798000
	Edit pad (rev 1341)		Nick	cv396	XVal Session 68	1	XVal Session 68-Typing - Text-1		2012-07-16 13:08:36.927000
	Edit pad (rev 1342)		Capucine	cv402	XVal Session 68	1	XVal Session 68-Typing - Text-1		2012-07-16 13:08:36.975000
	Edit pad (rev 1343)		sean	cv372	XVal Session 68	1	XVal Session 68-Typing - Text-1		2012-07-16 13:08:37.194000
	Edit pad (rev 1344)		Frank	cv407	XVal Session 68	1	XVal Session 68-Typing - Text-1		2012-07-16 13:08:37.304000
	Edit pad (rev 1345)		Capucine	cv402	XVal Session 68	1	XVal Session 68-Typing - Text-1		2012-07-16 13:08:37.477000
	Edit pad (rev 1346)		Nick	cv396	XVal Session 68	1	XVal Session 68-Typing - Text-1		2012-07-16 13:08:37.607000
	Edit pad (rev 1347)		sean	cv372	XVal Session 68	1	XVal Session 68-Typing - Text-1		2012-07-16 13:08:37.694000
	Edit pad (rev 1348)		Frank	cv407	XVal Session 68	1	XVal Session 68-Typing - Text-1		2012-07-16 13:08:37.803000
	Edit pad (rev 1349)		Capucine	cv402	XVal Session 68	1	XVal Session 68-Typing - Text-1		2012-07-16 13:08:37.976000
	Edit pad (rev 1350)		sean	cv372	XVal Session 68	1	XVal Session 68-Typing - Text-1		2012-07-16 13:08:38.196000
	Edit pad (rev 1351)		Frank	cv407	XVal Session 68	1	XVal Session 68-Typing - Text-1		2012-07-16 13:08:38.304000
	Edit pad (rev 1352)		Capucine	cv402	XVal Session 68	1	XVal Session 68-Typing - Text-1		2012-07-16 13:08:38.478000
	Edit pad (rev 1353)		Nick	cv396	XVal Session 68	1	XVal Session 68-Typing - Text-1		2012-07-16 13:08:38.494000
	Edit pad (rev 1354)		sean	cv372	XVal Session 68	1	XVal Session 68-Typing - Text-1		2012-07-16 13:08:38.695000
	Edit pad (rev 1355)		Frank	cv407	XVal Session 68	1	XVal Session 68-Typing - Text-1		2012-07-16 13:08:38.804000
	Edit pad (rev 1356)		Capucine	cv402	XVal Session 68	1	XVal Session 68-Typing - Text-1		2012-07-16 13:08:39.016000
	Edit pad (rev 1357)		sean	cv372	XVal Session 68	1	XVal Session 68-Typing - Text-1		2012-07-16 13:08:39.194000
	Edit pad (rev 1358)		Frank	cv407	XVal Session 68	1	XVal Session 68-Typing - Text-1		2012-07-16 13:08:39.308000
	Edit pad (rev 1359)		Capucine	cv402	XVal Session 68	1	XVal Session 68-Typing - Text-1		2012-07-16 13:08:39.477000
	Edit pad (rev 1360)		sean	cv372	XVal Session 68	1	XVal Session 68-Typing - Text-1		2012-07-16 13:08:39.696000
	Edit pad (rev 1361)		Frank	cv407	XVal Session 68	1	XVal Session 68-Typing - Text-1		2012-07-16 13:08:39.819000
	Edit pad (rev 1362)		Nick	cv396	XVal Session 68	1	XVal Session 68-Typing - Text-1		2012-07-16 13:08:39.863000
	Edit pad (rev 1363)		Capucine	cv402	XVal Session 68	1	XVal Session 68-Typing - Text-1		2012-07-16 13:08:39.977000
	Edit pad (rev 1364)		sean	cv372	XVal Session 68	1	XVal Session 68-Typing - Text-1		2012-07-16 13:08:40.204000
	Edit pad (rev 1365)		Nick	cv396	XVal Session 68	1	XVal Session 68-Typing - Text-1		2012-07-16 13:08:40.365000
	Edit pad (rev 1366)		Capucine	cv402	XVal Session 68	1	XVal Session 68-Typing - Text-1		2012-07-16 13:08:40.481000
	Edit pad (rev 1367)		sean	cv372	XVal Session 68	1	XVal Session 68-Typing - Text-1		2012-07-16 13:08:40.703000
	Edit pad (rev 1368)		Capucine	cv402	XVal Session 68	1	XVal Session 68-Typing - Text-1		2012-07-16 13:08:40.985000
	Edit pad (rev 1369)		Nick	cv396	XVal Session 68	1	XVal Session 68-Typing - Text-1		2012-07-16 13:08:41.136000
	Edit pad (rev 1370)		sean	cv372	XVal Session 68	1	XVal Session 68-Typing - Text-1		2012-07-16 13:08:41.202000
	Edit pad (rev 1371)		Capucine	cv402	XVal Session 68	1	XVal Session 68-Typing - Text-1		2012-07-16 13:08:41.484000
	Edit pad (rev 1372)		Nick	cv396	XVal Session 68	1	XVal Session 68-Typing - Text-1		2012-07-16 13:08:41.639000
	Edit pad (rev 1373)		sean	cv372	XVal Session 68	1	XVal Session 68-Typing - Text-1		2012-07-16 13:08:41.702000
	Edit pad (rev 1374)		Frank	cv407	XVal Session 68	1	XVal Session 68-Typing - Text-1		2012-07-16 13:08:41.837000
	Edit pad (rev 1375)		Capucine	cv402	XVal Session 68	1	XVal Session 68-Typing - Text-1		2012-07-16 13:08:41.984000
	Edit pad (rev 1376)		sean	cv372	XVal Session 68	1	XVal Session 68-Typing - Text-1		2012-07-16 13:08:42.203000
	Edit pad (rev 1377)		Nick	cv396	XVal Session 68	1	XVal Session 68-Typing - Text-1		2012-07-16 13:08:42.229000
	Edit pad (rev 1378)		Frank	cv407	XVal Session 68	1	XVal Session 68-Typing - Text-1		2012-07-16 13:08:42.335000
	Edit pad (rev 1379)		Capucine	cv402	XVal Session 68	1	XVal Session 68-Typing - Text-1		2012-07-16 13:08:42.486000
	Edit pad (rev 1380)		sean	cv372	XVal Session 68	1	XVal Session 68-Typing - Text-1		2012-07-16 13:08:42.703000
	Edit pad (rev 1381)		Frank	cv407	XVal Session 68	1	XVal Session 68-Typing - Text-1		2012-07-16 13:08:42.835000
	Edit pad (rev 1382)		Nick	cv396	XVal Session 68	1	XVal Session 68-Typing - Text-1		2012-07-16 13:08:42.928000
	Edit pad (rev 1383)		Capucine	cv402	XVal Session 68	1	XVal Session 68-Typing - Text-1		2012-07-16 13:08:42.988000
	Edit pad (rev 1384)		sean	cv372	XVal Session 68	1	XVal Session 68-Typing - Text-1		2012-07-16 13:08:43.212000
	Edit pad (rev 1385)		Frank	cv407	XVal Session 68	1	XVal Session 68-Typing - Text-1		2012-07-16 13:08:43.351000
	Edit pad (rev 1386)		Nick	cv396	XVal Session 68	1	XVal Session 68-Typing - Text-1		2012-07-16 13:08:43.425000
	Edit pad (rev 1387)		Capucine	cv402	XVal Session 68	1	XVal Session 68-Typing - Text-1		2012-07-16 13:08:43.486000
	Edit pad (rev 1388)		sean	cv372	XVal Session 68	1	XVal Session 68-Typing - Text-1		2012-07-16 13:08:43.714000
	Edit pad (rev 1389)		Frank	cv407	XVal Session 68	1	XVal Session 68-Typing - Text-1		2012-07-16 13:08:43.851000
	Edit pad (rev 1390)		Nick	cv396	XVal Session 68	1	XVal Session 68-Typing - Text-1		2012-07-16 13:08:43.926000
	Edit pad (rev 1391)		Capucine	cv402	XVal Session 68	1	XVal Session 68-Typing - Text-1		2012-07-16 13:08:43.986000
	Edit pad (rev 1392)		sean	cv372	XVal Session 68	1	XVal Session 68-Typing - Text-1		2012-07-16 13:08:44.215000
	Edit pad (rev 1393)		Capucine	cv402	XVal Session 68	1	XVal Session 68-Typing - Text-1		2012-07-16 13:08:44.490000
	Edit pad (rev 1394)		Frank	cv407	XVal Session 68	1	XVal Session 68-Typing - Text-1		2012-07-16 13:08:44.513000
	Edit pad (rev 1395)		sean	cv372	XVal Session 68	1	XVal Session 68-Typing - Text-1		2012-07-16 13:08:44.714000
	Edit pad (rev 1396)		Capucine	cv402	XVal Session 68	1	XVal Session 68-Typing - Text-1		2012-07-16 13:08:44.991000
	Edit pad (rev 1397)		sean	cv372	XVal Session 68	1	XVal Session 68-Typing - Text-1		2012-07-16 13:08:45.212000
	Edit pad (rev 1398)		Nick	cv396	XVal Session 68	1	XVal Session 68-Typing - Text-1		2012-07-16 13:08:45.383000
	Edit pad (rev 1399)		Frank	cv407	XVal Session 68	1	XVal Session 68-Typing - Text-1		2012-07-16 13:08:45.474000
	Edit pad (rev 1400)		Capucine	cv402	XVal Session 68	1	XVal Session 68-Typing - Text-1		2012-07-16 13:08:45.492000
	Edit pad (rev 1401)		sean	cv372	XVal Session 68	1	XVal Session 68-Typing - Text-1		2012-07-16 13:08:45.714000
	Edit pad (rev 1402)		Frank	cv407	XVal Session 68	1	XVal Session 68-Typing - Text-1		2012-07-16 13:08:45.975000
	Edit pad (rev 1403)		Capucine	cv402	XVal Session 68	1	XVal Session 68-Typing - Text-1		2012-07-16 13:08:45.994000
	Edit pad (rev 1404)		sean	cv372	XVal Session 68	1	XVal Session 68-Typing - Text-1		2012-07-16 13:08:46.212000
	Edit pad (rev 1405)		Capucine	cv402	XVal Session 68	1	XVal Session 68-Typing - Text-1		2012-07-16 13:08:46.494000
	Edit pad (rev 1406)		sean	cv372	XVal Session 68	1	XVal Session 68-Typing - Text-1		2012-07-16 13:08:46.714000
	Edit pad (rev 1407)		Frank	cv407	XVal Session 68	1	XVal Session 68-Typing - Text-1		2012-07-16 13:08:46.726000
	Edit pad (rev 1408)		Capucine	cv402	XVal Session 68	1	XVal Session 68-Typing - Text-1		2012-07-16 13:08:46.993000
	Edit pad (rev 1409)		sean	cv372	XVal Session 68	1	XVal Session 68-Typing - Text-1		2012-07-16 13:08:47.215000
	Edit pad (rev 1410)		Capucine	cv402	XVal Session 68	1	XVal Session 68-Typing - Text-1		2012-07-16 13:08:47.492000
	Edit pad (rev 1411)		sean	cv372	XVal Session 68	1	XVal Session 68-Typing - Text-1		2012-07-16 13:08:47.715000
	Edit pad (rev 1412)		Capucine	cv402	XVal Session 68	1	XVal Session 68-Typing - Text-1		2012-07-16 13:08:47.994000
	Edit pad (rev 1413)		sean	cv372	XVal Session 68	1	XVal Session 68-Typing - Text-1		2012-07-16 13:08:48.214000
	Edit pad (rev 1414)		Capucine	cv402	XVal Session 68	1	XVal Session 68-Typing - Text-1		2012-07-16 13:08:48.498000
	Edit pad (rev 1415)		sean	cv372	XVal Session 68	1	XVal Session 68-Typing - Text-1		2012-07-16 13:08:48.714000
	Edit pad (rev 1416)		Capucine	cv402	XVal Session 68	1	XVal Session 68-Typing - Text-1		2012-07-16 13:08:48.998000
	Edit pad (rev 1417)		sean	cv372	XVal Session 68	1	XVal Session 68-Typing - Text-1		2012-07-16 13:08:49.213000
	Edit pad (rev 1418)		Capucine	cv402	XVal Session 68	1	XVal Session 68-Typing - Text-1		2012-07-16 13:08:49.500000
	Edit pad (rev 1419)		sean	cv372	XVal Session 68	1	XVal Session 68-Typing - Text-1		2012-07-16 13:08:49.714000
	Edit pad (rev 1420)		Capucine	cv402	XVal Session 68	1	XVal Session 68-Typing - Text-1		2012-07-16 13:08:50.203000
	Edit pad (rev 1421)		sean	cv372	XVal Session 68	1	XVal Session 68-Typing - Text-1		2012-07-16 13:08:50.214000
	Edit pad (rev 1422)		Capucine	cv402	XVal Session 68	1	XVal Session 68-Typing - Text-1		2012-07-16 13:08:50.703000
	Edit pad (rev 1423)		sean	cv372	XVal Session 68	1	XVal Session 68-Typing - Text-1		2012-07-16 13:08:50.715000
	Edit pad (rev 1424)		Capucine	cv402	XVal Session 68	1	XVal Session 68-Typing - Text-1		2012-07-16 13:08:51.203000
	Edit pad (rev 1425)		sean	cv372	XVal Session 68	1	XVal Session 68-Typing - Text-1		2012-07-16 13:08:51.214000
	Edit pad (rev 1426)		Capucine	cv402	XVal Session 68	1	XVal Session 68-Typing - Text-1		2012-07-16 13:08:51.702000
	Edit pad (rev 1427)		sean	cv372	XVal Session 68	1	XVal Session 68-Typing - Text-1		2012-07-16 13:08:51.714000
	Edit pad (rev 1428)		Capucine	cv402	XVal Session 68	1	XVal Session 68-Typing - Text-1		2012-07-16 13:08:52.201000
	Edit pad (rev 1429)		sean	cv372	XVal Session 68	1	XVal Session 68-Typing - Text-1		2012-07-16 13:08:52.215000
	Edit pad (rev 1430)		Nick	cv396	XVal Session 68	1	XVal Session 68-Typing - Text-1		2012-07-16 13:08:52.503000
	Edit pad (rev 1431)		Capucine	cv402	XVal Session 68	1	XVal Session 68-Typing - Text-1		2012-07-16 13:08:52.701000
	Edit pad (rev 1432)		sean	cv372	XVal Session 68	1	XVal Session 68-Typing - Text-1		2012-07-16 13:08:52.714000
	Edit pad (rev 1433)		Nick	cv396	XVal Session 68	1	XVal Session 68-Typing - Text-1		2012-07-16 13:08:53.002000
	Edit pad (rev 1434)		Capucine	cv402	XVal Session 68	1	XVal Session 68-Typing - Text-1		2012-07-16 13:08:53.202000
	Edit pad (rev 1435)		sean	cv372	XVal Session 68	1	XVal Session 68-Typing - Text-1		2012-07-16 13:08:53.215000
	Edit pad (rev 1436)		Nick	cv396	XVal Session 68	1	XVal Session 68-Typing - Text-1		2012-07-16 13:08:53.502000
	Edit pad (rev 1437)		Capucine	cv402	XVal Session 68	1	XVal Session 68-Typing - Text-1		2012-07-16 13:08:53.709000
	Edit pad (rev 1438)		sean	cv372	XVal Session 68	1	XVal Session 68-Typing - Text-1		2012-07-16 13:08:53.714000
	Edit pad (rev 1439)		Nick	cv396	XVal Session 68	1	XVal Session 68-Typing - Text-1		2012-07-16 13:08:54.003000
	Edit pad (rev 1440)		Capucine	cv402	XVal Session 68	1	XVal Session 68-Typing - Text-1		2012-07-16 13:08:54.250000
	Edit pad (rev 1441)		sean	cv372	XVal Session 68	1	XVal Session 68-Typing - Text-1		2012-07-16 13:08:54.560000
	Edit pad (rev 1442)		Capucine	cv402	XVal Session 68	1	XVal Session 68-Typing - Text-1		2012-07-16 13:08:54.749000
	Edit pad (rev 1443)		sean	cv372	XVal Session 68	1	XVal Session 68-Typing - Text-1		2012-07-16 13:08:55.062000
	Edit pad (rev 1444)		Nick	cv396	XVal Session 68	1	XVal Session 68-Typing - Text-1		2012-07-16 13:08:55.243000
	Edit pad (rev 1445)		Capucine	cv402	XVal Session 68	1	XVal Session 68-Typing - Text-1		2012-07-16 13:08:55.251000
	Edit pad (rev 1446)		sean	cv372	XVal Session 68	1	XVal Session 68-Typing - Text-1		2012-07-16 13:08:55.586000
	Edit pad (rev 1447)		Nick	cv396	XVal Session 68	1	XVal Session 68-Typing - Text-1		2012-07-16 13:08:55.743000
	Edit pad (rev 1448)		Capucine	cv402	XVal Session 68	1	XVal Session 68-Typing - Text-1		2012-07-16 13:08:55.755000
	Edit pad (rev 1449)		sean	cv372	XVal Session 68	1	XVal Session 68-Typing - Text-1		2012-07-16 13:08:56.086000
	Edit pad (rev 1450)		Nick	cv396	XVal Session 68	1	XVal Session 68-Typing - Text-1		2012-07-16 13:08:56.245000
	Edit pad (rev 1451)		Capucine	cv402	XVal Session 68	1	XVal Session 68-Typing - Text-1		2012-07-16 13:08:56.263000
	Edit pad (rev 1452)		sean	cv372	XVal Session 68	1	XVal Session 68-Typing - Text-1		2012-07-16 13:08:56.589000
	Edit pad (rev 1453)		Capucine	cv402	XVal Session 68	1	XVal Session 68-Typing - Text-1		2012-07-16 13:08:56.768000
	Edit pad (rev 1454)		sean	cv372	XVal Session 68	1	XVal Session 68-Typing - Text-1		2012-07-16 13:08:57.090000
	Edit pad (rev 1455)		Nick	cv396	XVal Session 68	1	XVal Session 68-Typing - Text-1		2012-07-16 13:08:57.167000
	Edit pad (rev 1456)		Capucine	cv402	XVal Session 68	1	XVal Session 68-Typing - Text-1		2012-07-16 13:08:57.267000
	Edit pad (rev 1457)		sean	cv372	XVal Session 68	1	XVal Session 68-Typing - Text-1		2012-07-16 13:08:57.592000
	Edit pad (rev 1458)		Capucine	cv402	XVal Session 68	1	XVal Session 68-Typing - Text-1		2012-07-16 13:08:57.768000
	Edit pad (rev 1459)		Nick	cv396	XVal Session 68	1	XVal Session 68-Typing - Text-1		2012-07-16 13:08:57.993000
	Edit pad (rev 1460)		sean	cv372	XVal Session 68	1	XVal Session 68-Typing - Text-1		2012-07-16 13:08:58.092000
	Edit pad (rev 1461)		Capucine	cv402	XVal Session 68	1	XVal Session 68-Typing - Text-1		2012-07-16 13:08:58.268000
	Edit pad (rev 1462)		Nick	cv396	XVal Session 68	1	XVal Session 68-Typing - Text-1		2012-07-16 13:08:58.493000
	Edit pad (rev 1463)		sean	cv372	XVal Session 68	1	XVal Session 68-Typing - Text-1		2012-07-16 13:08:58.590000
	Edit pad (rev 1464)		Capucine	cv402	XVal Session 68	1	XVal Session 68-Typing - Text-1		2012-07-16 13:08:58.767000
	Edit pad (rev 1465)		Nick	cv396	XVal Session 68	1	XVal Session 68-Typing - Text-1		2012-07-16 13:08:58.992000
	Edit pad (rev 1466)		sean	cv372	XVal Session 68	1	XVal Session 68-Typing - Text-1		2012-07-16 13:08:59.091000
	Edit pad (rev 1467)		Capucine	cv402	XVal Session 68	1	XVal Session 68-Typing - Text-1		2012-07-16 13:08:59.267000
	Edit pad (rev 1468)		Nick	cv396	XVal Session 68	1	XVal Session 68-Typing - Text-1		2012-07-16 13:08:59.493000
	Edit pad (rev 1469)		sean	cv372	XVal Session 68	1	XVal Session 68-Typing - Text-1		2012-07-16 13:08:59.591000
	Edit pad (rev 1470)		Capucine	cv402	XVal Session 68	1	XVal Session 68-Typing - Text-1		2012-07-16 13:08:59.766000
	Edit pad (rev 1471)		Nick	cv396	XVal Session 68	1	XVal Session 68-Typing - Text-1		2012-07-16 13:08:59.993000
	Edit pad (rev 1472)		sean	cv372	XVal Session 68	1	XVal Session 68-Typing - Text-1		2012-07-16 13:09:00.090000
	Edit pad (rev 1473)		Nick	cv396	XVal Session 68	1	XVal Session 68-Typing - Text-1		2012-07-16 13:09:00.491000
	Edit pad (rev 1474)		sean	cv372	XVal Session 68	1	XVal Session 68-Typing - Text-1		2012-07-16 13:09:00.592000
	Edit pad (rev 1475)		Capucine	cv402	XVal Session 68	1	XVal Session 68-Typing - Text-1		2012-07-16 13:09:01.057000
	Edit pad (rev 1476)		sean	cv372	XVal Session 68	1	XVal Session 68-Typing - Text-1		2012-07-16 13:09:01.093000
	Edit pad (rev 1477)		Nick	cv396	XVal Session 68	1	XVal Session 68-Typing - Text-1		2012-07-16 13:09:01.447000
	Edit pad (rev 1478)		Capucine	cv402	XVal Session 68	1	XVal Session 68-Typing - Text-1		2012-07-16 13:09:01.557000
	Edit pad (rev 1479)		sean	cv372	XVal Session 68	1	XVal Session 68-Typing - Text-1		2012-07-16 13:09:01.595000
	Edit pad (rev 1480)		sean	cv372	XVal Session 68	1	XVal Session 68-Typing - Text-1		2012-07-16 13:09:02.100000
	Edit pad (rev 1481)		Capucine	cv402	XVal Session 68	1	XVal Session 68-Typing - Text-1		2012-07-16 13:09:02.362000
	Edit pad (rev 1482)		sean	cv372	XVal Session 68	1	XVal Session 68-Typing - Text-1		2012-07-16 13:09:02.599000
	Edit pad (rev 1483)		Capucine	cv402	XVal Session 68	1	XVal Session 68-Typing - Text-1		2012-07-16 13:09:02.860000
	Edit pad (rev 1484)		Nick	cv396	XVal Session 68	1	XVal Session 68-Typing - Text-1		2012-07-16 13:09:02.894000
	Edit pad (rev 1485)		sean	cv372	XVal Session 68	1	XVal Session 68-Typing - Text-1		2012-07-16 13:09:03.099000
	Edit pad (rev 1486)		Capucine	cv402	XVal Session 68	1	XVal Session 68-Typing - Text-1		2012-07-16 13:09:03.360000
	Edit pad (rev 1487)		Nick	cv396	XVal Session 68	1	XVal Session 68-Typing - Text-1		2012-07-16 13:09:03.396000
	Edit pad (rev 1488)		sean	cv372	XVal Session 68	1	XVal Session 68-Typing - Text-1		2012-07-16 13:09:03.600000
	Edit pad (rev 1489)		Capucine	cv402	XVal Session 68	1	XVal Session 68-Typing - Text-1		2012-07-16 13:09:03.865000
	Edit pad (rev 1490)		sean	cv372	XVal Session 68	1	XVal Session 68-Typing - Text-1		2012-07-16 13:09:04.100000
	Edit pad (rev 1491)		Nick	cv396	XVal Session 68	1	XVal Session 68-Typing - Text-1		2012-07-16 13:09:04.269000
	Edit pad (rev 1492)		Capucine	cv402	XVal Session 68	1	XVal Session 68-Typing - Text-1		2012-07-16 13:09:04.363000
	Edit pad (rev 1493)		sean	cv372	XVal Session 68	1	XVal Session 68-Typing - Text-1		2012-07-16 13:09:04.620000
	Edit pad (rev 1494)		Nick	cv396	XVal Session 68	1	XVal Session 68-Typing - Text-1		2012-07-16 13:09:04.793000
	Edit pad (rev 1495)		Capucine	cv402	XVal Session 68	1	XVal Session 68-Typing - Text-1		2012-07-16 13:09:04.863000
	Edit pad (rev 1496)		sean	cv372	XVal Session 68	1	XVal Session 68-Typing - Text-1		2012-07-16 13:09:05.101000
	Edit pad (rev 1497)		Nick	cv396	XVal Session 68	1	XVal Session 68-Typing - Text-1		2012-07-16 13:09:05.270000
	Edit pad (rev 1498)		Capucine	cv402	XVal Session 68	1	XVal Session 68-Typing - Text-1		2012-07-16 13:09:05.379000
	Edit pad (rev 1499)		sean	cv372	XVal Session 68	1	XVal Session 68-Typing - Text-1		2012-07-16 13:09:05.601000
	Edit pad (rev 1500)		Capucine	cv402	XVal Session 68	1	XVal Session 68-Typing - Text-1		2012-07-16 13:09:05.880000
	Edit pad (rev 1501)		sean	cv372	XVal Session 68	1	XVal Session 68-Typing - Text-1		2012-07-16 13:09:06.101000
	Edit pad (rev 1502)		Capucine	cv402	XVal Session 68	1	XVal Session 68-Typing - Text-1		2012-07-16 13:09:06.403000
	Edit pad (rev 1503)		Nick	cv396	XVal Session 68	1	XVal Session 68-Typing - Text-1		2012-07-16 13:09:06.543000
	Edit pad (rev 1504)		Capucine	cv402	XVal Session 68	1	XVal Session 68-Typing - Text-1		2012-07-16 13:09:06.902000
	Edit pad (rev 1505)		Nick	cv396	XVal Session 68	1	XVal Session 68-Typing - Text-1		2012-07-16 13:09:07.162000
	Edit pad (rev 1506)		Capucine	cv402	XVal Session 68	1	XVal Session 68-Typing - Text-1		2012-07-16 13:09:07.407000
	Edit pad (rev 1507)		Nick	cv396	XVal Session 68	1	XVal Session 68-Typing - Text-1		2012-07-16 13:09:07.718000
	Edit pad (rev 1508)		sean	cv372	XVal Session 68	1	XVal Session 68-Typing - Text-1		2012-07-16 13:09:07.757000
	Edit pad (rev 1509)		Capucine	cv402	XVal Session 68	1	XVal Session 68-Typing - Text-1		2012-07-16 13:09:07.905000
	Edit pad (rev 1510)		sean	cv372	XVal Session 68	1	XVal Session 68-Typing - Text-1		2012-07-16 13:09:08.258000
	Edit pad (rev 1511)		Capucine	cv402	XVal Session 68	1	XVal Session 68-Typing - Text-1		2012-07-16 13:09:08.417000
	Edit pad (rev 1512)		sean	cv372	XVal Session 68	1	XVal Session 68-Typing - Text-1		2012-07-16 13:09:08.758000
	Edit pad (rev 1513)		Capucine	cv402	XVal Session 68	1	XVal Session 68-Typing - Text-1		2012-07-16 13:09:08.919000
	Edit pad (rev 1514)		Nick	cv396	XVal Session 68	1	XVal Session 68-Typing - Text-1		2012-07-16 13:09:09.206000
	Edit pad (rev 1515)		sean	cv372	XVal Session 68	1	XVal Session 68-Typing - Text-1		2012-07-16 13:09:09.257000
	Edit pad (rev 1516)		Capucine	cv402	XVal Session 68	1	XVal Session 68-Typing - Text-1		2012-07-16 13:09:09.418000
	Edit pad (rev 1517)		sean	cv372	XVal Session 68	1	XVal Session 68-Typing - Text-1		2012-07-16 13:09:09.759000
	Edit pad (rev 1518)		Nick	cv396	XVal Session 68	1	XVal Session 68-Typing - Text-1		2012-07-16 13:09:09.780000
	Edit pad (rev 1519)		Capucine	cv402	XVal Session 68	1	XVal Session 68-Typing - Text-1		2012-07-16 13:09:10.100000
	Edit pad (rev 1520)		sean	cv372	XVal Session 68	1	XVal Session 68-Typing - Text-1		2012-07-16 13:09:10.258000
	Edit pad (rev 1521)		Frank	cv407	XVal Session 68	1	XVal Session 68-Typing - Text-1		2012-07-16 13:09:10.339000
	Edit pad (rev 1522)		Nick	cv396	XVal Session 68	1	XVal Session 68-Typing - Text-1		2012-07-16 13:09:10.399000
	Edit pad (rev 1523)		Capucine	cv402	XVal Session 68	1	XVal Session 68-Typing - Text-1		2012-07-16 13:09:10.604000
	Edit pad (rev 1524)		sean	cv372	XVal Session 68	1	XVal Session 68-Typing - Text-1		2012-07-16 13:09:10.819000
	Edit pad (rev 1525)		Frank	cv407	XVal Session 68	1	XVal Session 68-Typing - Text-1		2012-07-16 13:09:10.850000
	Edit pad (rev 1526)		Capucine	cv402	XVal Session 68	1	XVal Session 68-Typing - Text-1		2012-07-16 13:09:11.102000
	Edit pad (rev 1527)		sean	cv372	XVal Session 68	1	XVal Session 68-Typing - Text-1		2012-07-16 13:09:11.259000
	Edit pad (rev 1528)		Capucine	cv402	XVal Session 68	1	XVal Session 68-Typing - Text-1		2012-07-16 13:09:11.603000
	Edit pad (rev 1529)		sean	cv372	XVal Session 68	1	XVal Session 68-Typing - Text-1		2012-07-16 13:09:11.758000
	Edit pad (rev 1530)		Nick	cv396	XVal Session 68	1	XVal Session 68-Typing - Text-1		2012-07-16 13:09:12.009000
	Edit pad (rev 1531)		Capucine	cv402	XVal Session 68	1	XVal Session 68-Typing - Text-1		2012-07-16 13:09:12.102000
	Edit pad (rev 1532)		Frank	cv407	XVal Session 68	1	XVal Session 68-Typing - Text-1		2012-07-16 13:09:12.224000
	Edit pad (rev 1533)		sean	cv372	XVal Session 68	1	XVal Session 68-Typing - Text-1		2012-07-16 13:09:12.260000
	Edit pad (rev 1534)		Nick	cv396	XVal Session 68	1	XVal Session 68-Typing - Text-1		2012-07-16 13:09:12.509000
	Edit pad (rev 1535)		Capucine	cv402	XVal Session 68	1	XVal Session 68-Typing - Text-1		2012-07-16 13:09:12.611000
	Edit pad (rev 1536)		sean	cv372	XVal Session 68	1	XVal Session 68-Typing - Text-1		2012-07-16 13:09:12.760000
	Edit pad (rev 1537)		Frank	cv407	XVal Session 68	1	XVal Session 68-Typing - Text-1		2012-07-16 13:09:12.808000
	Edit pad (rev 1538)		Frank	cv407	XVal Session 68	1	XVal Session 68-Typing - Text-1		2012-07-16 13:09:13.227000
	Edit pad (rev 1539)		Capucine	cv402	XVal Session 68	1	XVal Session 68-Typing - Text-1		2012-07-16 13:09:13.623000
	Edit pad (rev 1540)		Frank	cv407	XVal Session 68	1	XVal Session 68-Typing - Text-1		2012-07-16 13:09:13.726000
	Edit pad (rev 1541)		sean	cv372	XVal Session 68	1	XVal Session 68-Typing - Text-1		2012-07-16 13:09:13.759000
	Edit pad (rev 1542)		Capucine	cv402	XVal Session 68	1	XVal Session 68-Typing - Text-1		2012-07-16 13:09:14.123000
	Edit pad (rev 1543)		Nick	cv396	XVal Session 68	1	XVal Session 68-Typing - Text-1		2012-07-16 13:09:14.190000
	Edit pad (rev 1544)		Frank	cv407	XVal Session 68	1	XVal Session 68-Typing - Text-1		2012-07-16 13:09:14.230000
	Edit pad (rev 1545)		sean	cv372	XVal Session 68	1	XVal Session 68-Typing - Text-1		2012-07-16 13:09:14.259000
	Edit pad (rev 1546)		Capucine	cv402	XVal Session 68	1	XVal Session 68-Typing - Text-1		2012-07-16 13:09:14.624000
	Edit pad (rev 1547)		Frank	cv407	XVal Session 68	1	XVal Session 68-Typing - Text-1		2012-07-16 13:09:14.741000
	Edit pad (rev 1548)		sean	cv372	XVal Session 68	1	XVal Session 68-Typing - Text-1		2012-07-16 13:09:14.763000
	Edit pad (rev 1549)		Nick	cv396	XVal Session 68	1	XVal Session 68-Typing - Text-1		2012-07-16 13:09:14.876000
	Edit pad (rev 1550)		Capucine	cv402	XVal Session 68	1	XVal Session 68-Typing - Text-1		2012-07-16 13:09:15.124000
	Edit pad (rev 1551)		sean	cv372	XVal Session 68	1	XVal Session 68-Typing - Text-1		2012-07-16 13:09:15.263000
	Edit pad (rev 1552)		Nick	cv396	XVal Session 68	1	XVal Session 68-Typing - Text-1		2012-07-16 13:09:15.375000
	Edit pad (rev 1553)		Capucine	cv402	XVal Session 68	1	XVal Session 68-Typing - Text-1		2012-07-16 13:09:15.626000
	Edit pad (rev 1554)		sean	cv372	XVal Session 68	1	XVal Session 68-Typing - Text-1		2012-07-16 13:09:15.837000
	Edit pad (rev 1555)		Nick	cv396	XVal Session 68	1	XVal Session 68-Typing - Text-1		2012-07-16 13:09:15.875000
	Edit pad (rev 1556)		Capucine	cv402	XVal Session 68	1	XVal Session 68-Typing - Text-1		2012-07-16 13:09:16.125000
	Edit pad (rev 1557)		Frank	cv407	XVal Session 68	1	XVal Session 68-Typing - Text-1		2012-07-16 13:09:16.212000
	Edit pad (rev 1558)		sean	cv372	XVal Session 68	1	XVal Session 68-Typing - Text-1		2012-07-16 13:09:16.280000
	Edit pad (rev 1559)		Nick	cv396	XVal Session 68	1	XVal Session 68-Typing - Text-1		2012-07-16 13:09:16.375000
	Edit pad (rev 1560)		Capucine	cv402	XVal Session 68	1	XVal Session 68-Typing - Text-1		2012-07-16 13:09:16.623000
	Edit pad (rev 1561)		Frank	cv407	XVal Session 68	1	XVal Session 68-Typing - Text-1		2012-07-16 13:09:16.725000
	Edit pad (rev 1562)		sean	cv372	XVal Session 68	1	XVal Session 68-Typing - Text-1		2012-07-16 13:09:16.779000
	Edit pad (rev 1563)		Nick	cv396	XVal Session 68	1	XVal Session 68-Typing - Text-1		2012-07-16 13:09:16.876000
	Edit pad (rev 1564)		Capucine	cv402	XVal Session 68	1	XVal Session 68-Typing - Text-1		2012-07-16 13:09:17.132000
	Edit pad (rev 1565)		Frank	cv407	XVal Session 68	1	XVal Session 68-Typing - Text-1		2012-07-16 13:09:17.232000
	Edit pad (rev 1566)		sean	cv372	XVal Session 68	1	XVal Session 68-Typing - Text-1		2012-07-16 13:09:17.283000
	Edit pad (rev 1567)		Capucine	cv402	XVal Session 68	1	XVal Session 68-Typing - Text-1		2012-07-16 13:09:17.632000
	Edit pad (rev 1568)		Frank	cv407	XVal Session 68	1	XVal Session 68-Typing - Text-1		2012-07-16 13:09:17.732000
	Edit pad (rev 1569)		Nick	cv396	XVal Session 68	1	XVal Session 68-Typing - Text-1		2012-07-16 13:09:17.766000
	Edit pad (rev 1570)		sean	cv372	XVal Session 68	1	XVal Session 68-Typing - Text-1		2012-07-16 13:09:17.784000
	Edit pad (rev 1571)		Capucine	cv402	XVal Session 68	1	XVal Session 68-Typing - Text-1		2012-07-16 13:09:18.131000
	Edit pad (rev 1572)		Frank	cv407	XVal Session 68	1	XVal Session 68-Typing - Text-1		2012-07-16 13:09:18.234000
	Edit pad (rev 1573)		sean	cv372	XVal Session 68	1	XVal Session 68-Typing - Text-1		2012-07-16 13:09:18.283000
	Edit pad (rev 1574)		Capucine	cv402	XVal Session 68	1	XVal Session 68-Typing - Text-1		2012-07-16 13:09:18.646000
	Edit pad (rev 1575)		Nick	cv396	XVal Session 68	1	XVal Session 68-Typing - Text-1		2012-07-16 13:09:18.700000
	Edit pad (rev 1576)		Frank	cv407	XVal Session 68	1	XVal Session 68-Typing - Text-1		2012-07-16 13:09:18.741000
	Edit pad (rev 1577)		sean	cv372	XVal Session 68	1	XVal Session 68-Typing - Text-1		2012-07-16 13:09:18.783000
	Edit pad (rev 1578)		Capucine	cv402	XVal Session 68	1	XVal Session 68-Typing - Text-1		2012-07-16 13:09:19.145000
	Edit pad (rev 1579)		Nick	cv396	XVal Session 68	1	XVal Session 68-Typing - Text-1		2012-07-16 13:09:19.201000
	Edit pad (rev 1580)		Frank	cv407	XVal Session 68	1	XVal Session 68-Typing - Text-1		2012-07-16 13:09:19.240000
	Edit pad (rev 1581)		sean	cv372	XVal Session 68	1	XVal Session 68-Typing - Text-1		2012-07-16 13:09:19.562000
	Edit pad (rev 1582)		Capucine	cv402	XVal Session 68	1	XVal Session 68-Typing - Text-1		2012-07-16 13:09:19.646000
	Edit pad (rev 1583)		Nick	cv396	XVal Session 68	1	XVal Session 68-Typing - Text-1		2012-07-16 13:09:19.701000
	Edit pad (rev 1584)		Frank	cv407	XVal Session 68	1	XVal Session 68-Typing - Text-1		2012-07-16 13:09:19.741000
	Edit pad (rev 1585)		Capucine	cv402	XVal Session 68	1	XVal Session 68-Typing - Text-1		2012-07-16 13:09:20.146000
	Edit pad (rev 1586)		Nick	cv396	XVal Session 68	1	XVal Session 68-Typing - Text-1		2012-07-16 13:09:20.204000
	Edit pad (rev 1587)		sean	cv372	XVal Session 68	1	XVal Session 68-Typing - Text-1		2012-07-16 13:09:20.221000
	Edit pad (rev 1588)		Frank	cv407	XVal Session 68	1	XVal Session 68-Typing - Text-1		2012-07-16 13:09:20.246000
	Edit pad (rev 1589)		Capucine	cv402	XVal Session 68	1	XVal Session 68-Typing - Text-1		2012-07-16 13:09:20.647000
	Edit pad (rev 1590)		Nick	cv396	XVal Session 68	1	XVal Session 68-Typing - Text-1		2012-07-16 13:09:20.704000
	Edit pad (rev 1591)		sean	cv372	XVal Session 68	1	XVal Session 68-Typing - Text-1		2012-07-16 13:09:20.722000
	Edit pad (rev 1592)		Frank	cv407	XVal Session 68	1	XVal Session 68-Typing - Text-1		2012-07-16 13:09:20.756000
	Edit pad (rev 1593)		Capucine	cv402	XVal Session 68	1	XVal Session 68-Typing - Text-1		2012-07-16 13:09:21.147000
	Edit pad (rev 1594)		sean	cv372	XVal Session 68	1	XVal Session 68-Typing - Text-1		2012-07-16 13:09:21.222000
	Edit pad (rev 1595)		Nick	cv396	XVal Session 68	1	XVal Session 68-Typing - Text-1		2012-07-16 13:09:21.249000
	Edit pad (rev 1596)		Frank	cv407	XVal Session 68	1	XVal Session 68-Typing - Text-1		2012-07-16 13:09:21.270000
	Edit pad (rev 1597)		Capucine	cv402	XVal Session 68	1	XVal Session 68-Typing - Text-1		2012-07-16 13:09:21.657000
	Edit pad (rev 1598)		sean	cv372	XVal Session 68	1	XVal Session 68-Typing - Text-1		2012-07-16 13:09:21.733000
	Edit pad (rev 1599)		Frank	cv407	XVal Session 68	1	XVal Session 68-Typing - Text-1		2012-07-16 13:09:21.772000
	Edit pad (rev 1600)		Nick	cv396	XVal Session 68	1	XVal Session 68-Typing - Text-1		2012-07-16 13:09:22.091000
	Edit pad (rev 1601)		Capucine	cv402	XVal Session 68	1	XVal Session 68-Typing - Text-1		2012-07-16 13:09:22.155000
	Edit pad (rev 1602)		sean	cv372	XVal Session 68	1	XVal Session 68-Typing - Text-1		2012-07-16 13:09:22.233000
	Edit pad (rev 1603)		Frank	cv407	XVal Session 68	1	XVal Session 68-Typing - Text-1		2012-07-16 13:09:22.280000
	Edit pad (rev 1604)		Capucine	cv402	XVal Session 68	1	XVal Session 68-Typing - Text-1		2012-07-16 13:09:22.657000
	Edit pad (rev 1605)		sean	cv372	XVal Session 68	1	XVal Session 68-Typing - Text-1		2012-07-16 13:09:22.765000
	Edit pad (rev 1606)		sean	cv372	XVal Session 68	1	XVal Session 68-Typing - Text-1		2012-07-16 13:09:23.268000
	Edit pad (rev 1607)		Capucine	cv402	XVal Session 68	1	XVal Session 68-Typing - Text-1		2012-07-16 13:09:23.338000
	Edit pad (rev 1608)		Frank	cv407	XVal Session 68	1	XVal Session 68-Typing - Text-1		2012-07-16 13:09:23.558000
	Edit pad (rev 1609)		Capucine	cv402	XVal Session 68	1	XVal Session 68-Typing - Text-1		2012-07-16 13:09:23.838000
	Edit pad (rev 1610)		Nick	cv396	XVal Session 68	1	XVal Session 68-Typing - Text-1		2012-07-16 13:09:23.868000
	Edit pad (rev 1611)		sean	cv372	XVal Session 68	1	XVal Session 68-Typing - Text-1		2012-07-16 13:09:23.913000
	Edit pad (rev 1612)		Frank	cv407	XVal Session 68	1	XVal Session 68-Typing - Text-1		2012-07-16 13:09:24.254000
	Edit pad (rev 1613)		Capucine	cv402	XVal Session 68	1	XVal Session 68-Typing - Text-1		2012-07-16 13:09:24.340000
	Edit pad (rev 1614)		sean	cv372	XVal Session 68	1	XVal Session 68-Typing - Text-1		2012-07-16 13:09:24.412000
	Edit pad (rev 1615)		Nick	cv396	XVal Session 68	1	XVal Session 68-Typing - Text-1		2012-07-16 13:09:24.750000
	Edit pad (rev 1616)		Frank	cv407	XVal Session 68	1	XVal Session 68-Typing - Text-1		2012-07-16 13:09:24.759000
	Edit pad (rev 1617)		Capucine	cv402	XVal Session 68	1	XVal Session 68-Typing - Text-1		2012-07-16 13:09:24.841000
	Edit pad (rev 1618)		sean	cv372	XVal Session 68	1	XVal Session 68-Typing - Text-1		2012-07-16 13:09:24.912000
	Edit pad (rev 1619)		Nick	cv396	XVal Session 68	1	XVal Session 68-Typing - Text-1		2012-07-16 13:09:25.250000
	Edit pad (rev 1620)		Frank	cv407	XVal Session 68	1	XVal Session 68-Typing - Text-1		2012-07-16 13:09:25.312000
	Edit pad (rev 1621)		Capucine	cv402	XVal Session 68	1	XVal Session 68-Typing - Text-1		2012-07-16 13:09:25.344000
	Edit pad (rev 1622)		sean	cv372	XVal Session 68	1	XVal Session 68-Typing - Text-1		2012-07-16 13:09:25.412000
	Edit pad (rev 1623)		Nick	cv396	XVal Session 68	1	XVal Session 68-Typing - Text-1		2012-07-16 13:09:25.751000
	Edit pad (rev 1624)		Frank	cv407	XVal Session 68	1	XVal Session 68-Typing - Text-1		2012-07-16 13:09:25.819000
	Edit pad (rev 1625)		Capucine	cv402	XVal Session 68	1	XVal Session 68-Typing - Text-1		2012-07-16 13:09:25.851000
	Edit pad (rev 1626)		sean	cv372	XVal Session 68	1	XVal Session 68-Typing - Text-1		2012-07-16 13:09:25.926000
	Edit pad (rev 1627)		Capucine	cv402	XVal Session 68	1	XVal Session 68-Typing - Text-1		2012-07-16 13:09:26.348000
	Edit pad (rev 1628)		Frank	cv407	XVal Session 68	1	XVal Session 68-Typing - Text-1		2012-07-16 13:09:26.416000
	Edit pad (rev 1629)		sean	cv372	XVal Session 68	1	XVal Session 68-Typing - Text-1		2012-07-16 13:09:26.433000
	Edit pad (rev 1630)		sean	cv372	XVal Session 68	1	XVal Session 68-Typing - Text-1		2012-07-16 13:09:26.941000
	Edit pad (rev 1631)		Frank	cv407	XVal Session 68	1	XVal Session 68-Typing - Text-1		2012-07-16 13:09:26.952000
	Edit pad (rev 1632)		Nick	cv396	XVal Session 68	1	XVal Session 68-Typing - Text-1		2012-07-16 13:09:27.158000
	Edit pad (rev 1633)		Frank	cv407	XVal Session 68	1	XVal Session 68-Typing - Text-1		2012-07-16 13:09:27.430000
	Edit pad (rev 1634)		sean	cv372	XVal Session 68	1	XVal Session 68-Typing - Text-1		2012-07-16 13:09:27.439000
	Edit pad (rev 1635)		Capucine	cv402	XVal Session 68	1	XVal Session 68-Typing - Text-1		2012-07-16 13:09:27.507000
	Edit pad (rev 1636)		Nick	cv396	XVal Session 68	1	XVal Session 68-Typing - Text-1		2012-07-16 13:09:27.659000
	Edit pad (rev 1637)		Frank	cv407	XVal Session 68	1	XVal Session 68-Typing - Text-1		2012-07-16 13:09:27.930000
	Edit pad (rev 1638)		sean	cv372	XVal Session 68	1	XVal Session 68-Typing - Text-1		2012-07-16 13:09:27.999000
	Edit pad (rev 1639)		Capucine	cv402	XVal Session 68	1	XVal Session 68-Typing - Text-1		2012-07-16 13:09:28.007000
	Edit pad (rev 1640)		Nick	cv396	XVal Session 68	1	XVal Session 68-Typing - Text-1		2012-07-16 13:09:28.158000
	Edit pad (rev 1641)		Frank	cv407	XVal Session 68	1	XVal Session 68-Typing - Text-1		2012-07-16 13:09:28.430000
	Edit pad (rev 1642)		sean	cv372	XVal Session 68	1	XVal Session 68-Typing - Text-1		2012-07-16 13:09:28.440000
	Edit pad (rev 1643)		Capucine	cv402	XVal Session 68	1	XVal Session 68-Typing - Text-1		2012-07-16 13:09:28.507000
	Edit pad (rev 1644)		Nick	cv396	XVal Session 68	1	XVal Session 68-Typing - Text-1		2012-07-16 13:09:28.662000
	Edit pad (rev 1645)		Frank	cv407	XVal Session 68	1	XVal Session 68-Typing - Text-1		2012-07-16 13:09:28.931000
	Edit pad (rev 1646)		sean	cv372	XVal Session 68	1	XVal Session 68-Typing - Text-1		2012-07-16 13:09:28.940000
	Edit pad (rev 1647)		Capucine	cv402	XVal Session 68	1	XVal Session 68-Typing - Text-1		2012-07-16 13:09:29.006000
	Edit pad (rev 1648)		Nick	cv396	XVal Session 68	1	XVal Session 68-Typing - Text-1		2012-07-16 13:09:29.356000
	Edit pad (rev 1649)		Frank	cv407	XVal Session 68	1	XVal Session 68-Typing - Text-1		2012-07-16 13:09:29.429000
	Edit pad (rev 1650)		Capucine	cv402	XVal Session 68	1	XVal Session 68-Typing - Text-1		2012-07-16 13:09:29.509000
	Edit pad (rev 1651)		Nick	cv396	XVal Session 68	1	XVal Session 68-Typing - Text-1		2012-07-16 13:09:29.856000
	Edit pad (rev 1652)		Frank	cv407	XVal Session 68	1	XVal Session 68-Typing - Text-1		2012-07-16 13:09:29.932000
	Edit pad (rev 1653)		Capucine	cv402	XVal Session 68	1	XVal Session 68-Typing - Text-1		2012-07-16 13:09:30.014000
	Edit pad (rev 1654)		sean	cv372	XVal Session 68	1	XVal Session 68-Typing - Text-1		2012-07-16 13:09:30.298000
	Edit pad (rev 1655)		Nick	cv396	XVal Session 68	1	XVal Session 68-Typing - Text-1		2012-07-16 13:09:30.356000
	Edit pad (rev 1656)		Frank	cv407	XVal Session 68	1	XVal Session 68-Typing - Text-1		2012-07-16 13:09:30.430000
	Edit pad (rev 1657)		Capucine	cv402	XVal Session 68	1	XVal Session 68-Typing - Text-1		2012-07-16 13:09:30.565000
	Edit pad (rev 1658)		Frank	cv407	XVal Session 68	1	XVal Session 68-Typing - Text-1		2012-07-16 13:09:30.931000
	Edit pad (rev 1659)		sean	cv372	XVal Session 68	1	XVal Session 68-Typing - Text-1		2012-07-16 13:09:30.971000
	Edit pad (rev 1660)		Capucine	cv402	XVal Session 68	1	XVal Session 68-Typing - Text-1		2012-07-16 13:09:31.014000
	Edit pad (rev 1661)		Nick	cv396	XVal Session 68	1	XVal Session 68-Typing - Text-1		2012-07-16 13:09:31.274000
	Edit pad (rev 1662)		Frank	cv407	XVal Session 68	1	XVal Session 68-Typing - Text-1		2012-07-16 13:09:31.430000
	Edit pad (rev 1663)		sean	cv372	XVal Session 68	1	XVal Session 68-Typing - Text-1		2012-07-16 13:09:31.471000
	Edit pad (rev 1664)		Capucine	cv402	XVal Session 68	1	XVal Session 68-Typing - Text-1		2012-07-16 13:09:31.514000
	Edit pad (rev 1665)		Frank	cv407	XVal Session 68	1	XVal Session 68-Typing - Text-1		2012-07-16 13:09:31.932000
	Edit pad (rev 1666)		sean	cv372	XVal Session 68	1	XVal Session 68-Typing - Text-1		2012-07-16 13:09:31.972000
	Edit pad (rev 1667)		Capucine	cv402	XVal Session 68	1	XVal Session 68-Typing - Text-1		2012-07-16 13:09:32.015000
	Edit pad (rev 1668)		Frank	cv407	XVal Session 68	1	XVal Session 68-Typing - Text-1		2012-07-16 13:09:32.432000
	Edit pad (rev 1669)		sean	cv372	XVal Session 68	1	XVal Session 68-Typing - Text-1		2012-07-16 13:09:32.470000
	Edit pad (rev 1670)		Capucine	cv402	XVal Session 68	1	XVal Session 68-Typing - Text-1		2012-07-16 13:09:32.515000
	Edit pad (rev 1671)		Nick	cv396	XVal Session 68	1	XVal Session 68-Typing - Text-1		2012-07-16 13:09:32.656000
	Edit pad (rev 1672)		sean	cv372	XVal Session 68	1	XVal Session 68-Typing - Text-1		2012-07-16 13:09:32.974000
	Edit pad (rev 1673)		Capucine	cv402	XVal Session 68	1	XVal Session 68-Typing - Text-1		2012-07-16 13:09:33.016000
	Edit pad (rev 1674)		Frank	cv407	XVal Session 68	1	XVal Session 68-Typing - Text-1		2012-07-16 13:09:33.239000
	Edit pad (rev 1675)		sean	cv372	XVal Session 68	1	XVal Session 68-Typing - Text-1		2012-07-16 13:09:33.479000
	Edit pad (rev 1676)		Capucine	cv402	XVal Session 68	1	XVal Session 68-Typing - Text-1		2012-07-16 13:09:33.515000
	Edit pad (rev 1677)		Frank	cv407	XVal Session 68	1	XVal Session 68-Typing - Text-1		2012-07-16 13:09:33.746000
	Edit pad (rev 1678)		Capucine	cv402	XVal Session 68	1	XVal Session 68-Typing - Text-1		2012-07-16 13:09:34.015000
	Edit pad (rev 1679)		sean	cv372	XVal Session 68	1	XVal Session 68-Typing - Text-1		2012-07-16 13:09:34.157000
	Edit pad (rev 1680)		Frank	cv407	XVal Session 68	1	XVal Session 68-Typing - Text-1		2012-07-16 13:09:34.244000
	Edit pad (rev 1681)		Nick	cv396	XVal Session 68	1	XVal Session 68-Typing - Text-1		2012-07-16 13:09:34.423000
	Edit pad (rev 1682)		Capucine	cv402	XVal Session 68	1	XVal Session 68-Typing - Text-1		2012-07-16 13:09:34.516000
	Edit pad (rev 1683)		sean	cv372	XVal Session 68	1	XVal Session 68-Typing - Text-1		2012-07-16 13:09:34.656000
	Edit pad (rev 1684)		Frank	cv407	XVal Session 68	1	XVal Session 68-Typing - Text-1		2012-07-16 13:09:34.777000
	Edit pad (rev 1685)		Capucine	cv402	XVal Session 68	1	XVal Session 68-Typing - Text-1		2012-07-16 13:09:35.016000
	Edit pad (rev 1686)		sean	cv372	XVal Session 68	1	XVal Session 68-Typing - Text-1		2012-07-16 13:09:35.157000
	Edit pad (rev 1687)		Frank	cv407	XVal Session 68	1	XVal Session 68-Typing - Text-1		2012-07-16 13:09:35.277000
	Edit pad (rev 1688)		sean	cv372	XVal Session 68	1	XVal Session 68-Typing - Text-1		2012-07-16 13:09:35.657000
	Edit pad (rev 1689)		Frank	cv407	XVal Session 68	1	XVal Session 68-Typing - Text-1		2012-07-16 13:09:35.778000
	Edit pad (rev 1690)		Capucine	cv402	XVal Session 68	1	XVal Session 68-Typing - Text-1		2012-07-16 13:09:35.876000
	Edit pad (rev 1691)		Nick	cv396	XVal Session 68	1	XVal Session 68-Typing - Text-1		2012-07-16 13:09:36.001000
	Edit pad (rev 1692)		Frank	cv407	XVal Session 68	1	XVal Session 68-Typing - Text-1		2012-07-16 13:09:36.289000
	Edit pad (rev 1693)		Capucine	cv402	XVal Session 68	1	XVal Session 68-Typing - Text-1		2012-07-16 13:09:36.461000
	Edit pad (rev 1694)		Nick	cv396	XVal Session 68	1	XVal Session 68-Typing - Text-1		2012-07-16 13:09:36.703000
	Edit pad (rev 1695)		sean	cv372	XVal Session 68	1	XVal Session 68-Typing - Text-1		2012-07-16 13:09:36.838000
	Edit pad (rev 1696)		Capucine	cv402	XVal Session 68	1	XVal Session 68-Typing - Text-1		2012-07-16 13:09:37.036000
	Edit pad (rev 1697)		Frank	cv407	XVal Session 68	1	XVal Session 68-Typing - Text-1		2012-07-16 13:09:37.091000
	Edit pad (rev 1698)		Nick	cv396	XVal Session 68	1	XVal Session 68-Typing - Text-1		2012-07-16 13:09:37.316000
	Edit pad (rev 1699)		sean	cv372	XVal Session 68	1	XVal Session 68-Typing - Text-1		2012-07-16 13:09:37.337000
	Edit pad (rev 1700)		Capucine	cv402	XVal Session 68	1	XVal Session 68-Typing - Text-1		2012-07-16 13:09:37.535000
	Edit pad (rev 1701)		sean	cv372	XVal Session 68	1	XVal Session 68-Typing - Text-1		2012-07-16 13:09:37.849000
	Edit pad (rev 1702)		Capucine	cv402	XVal Session 68	1	XVal Session 68-Typing - Text-1		2012-07-16 13:09:38.037000
	Edit pad (rev 1703)		Frank	cv407	XVal Session 68	1	XVal Session 68-Typing - Text-1		2012-07-16 13:09:38.113000
	Edit pad (rev 1704)		sean	cv372	XVal Session 68	1	XVal Session 68-Typing - Text-1		2012-07-16 13:09:38.350000
	Edit pad (rev 1705)		Nick	cv396	XVal Session 68	1	XVal Session 68-Typing - Text-1		2012-07-16 13:09:38.369000
	Edit pad (rev 1706)		Capucine	cv402	XVal Session 68	1	XVal Session 68-Typing - Text-1		2012-07-16 13:09:38.537000
	Edit pad (rev 1707)		sean	cv372	XVal Session 68	1	XVal Session 68-Typing - Text-1		2012-07-16 13:09:38.853000
	Edit pad (rev 1708)		Frank	cv407	XVal Session 68	1	XVal Session 68-Typing - Text-1		2012-07-16 13:09:38.863000
	Edit pad (rev 1709)		Capucine	cv402	XVal Session 68	1	XVal Session 68-Typing - Text-1		2012-07-16 13:09:39.037000
	Edit pad (rev 1710)		sean	cv372	XVal Session 68	1	XVal Session 68-Typing - Text-1		2012-07-16 13:09:39.351000
	Edit pad (rev 1711)		Frank	cv407	XVal Session 68	1	XVal Session 68-Typing - Text-1		2012-07-16 13:09:39.367000
	Edit pad (rev 1712)		Capucine	cv402	XVal Session 68	1	XVal Session 68-Typing - Text-1		2012-07-16 13:09:39.537000
	Edit pad (rev 1713)		sean	cv372	XVal Session 68	1	XVal Session 68-Typing - Text-1		2012-07-16 13:09:39.853000
	Edit pad (rev 1714)		Frank	cv407	XVal Session 68	1	XVal Session 68-Typing - Text-1		2012-07-16 13:09:39.867000
	Edit pad (rev 1715)		Capucine	cv402	XVal Session 68	1	XVal Session 68-Typing - Text-1		2012-07-16 13:09:40.074000
	Edit pad (rev 1716)		Nick	cv396	XVal Session 68	1	XVal Session 68-Typing - Text-1		2012-07-16 13:09:40.122000
	Edit pad (rev 1717)		sean	cv372	XVal Session 68	1	XVal Session 68-Typing - Text-1		2012-07-16 13:09:40.353000
	Edit pad (rev 1718)		Capucine	cv402	XVal Session 68	1	XVal Session 68-Typing - Text-1		2012-07-16 13:09:40.575000
	Edit pad (rev 1719)		Frank	cv407	XVal Session 68	1	XVal Session 68-Typing - Text-1		2012-07-16 13:09:40.741000
	Edit pad (rev 1720)		Nick	cv396	XVal Session 68	1	XVal Session 68-Typing - Text-1		2012-07-16 13:09:40.818000
	Edit pad (rev 1721)		sean	cv372	XVal Session 68	1	XVal Session 68-Typing - Text-1		2012-07-16 13:09:40.852000
	Edit pad (rev 1722)		Capucine	cv402	XVal Session 68	1	XVal Session 68-Typing - Text-1		2012-07-16 13:09:41.087000
	Edit pad (rev 1723)		sean	cv372	XVal Session 68	1	XVal Session 68-Typing - Text-1		2012-07-16 13:09:41.352000
	Edit pad (rev 1724)		Capucine	cv402	XVal Session 68	1	XVal Session 68-Typing - Text-1		2012-07-16 13:09:41.586000
	Edit pad (rev 1725)		Nick	cv396	XVal Session 68	1	XVal Session 68-Typing - Text-1		2012-07-16 13:09:41.631000
	Edit pad (rev 1726)		sean	cv372	XVal Session 68	1	XVal Session 68-Typing - Text-1		2012-07-16 13:09:41.854000
	Edit pad (rev 1727)		Capucine	cv402	XVal Session 68	1	XVal Session 68-Typing - Text-1		2012-07-16 13:09:42.088000
	Edit pad (rev 1728)		sean	cv372	XVal Session 68	1	XVal Session 68-Typing - Text-1		2012-07-16 13:09:42.354000
	Edit pad (rev 1729)		Frank	cv407	XVal Session 68	1	XVal Session 68-Typing - Text-1		2012-07-16 13:09:42.374000
	Edit pad (rev 1730)		Nick	cv396	XVal Session 68	1	XVal Session 68-Typing - Text-1		2012-07-16 13:09:42.375000
	Edit pad (rev 1731)		Capucine	cv402	XVal Session 68	1	XVal Session 68-Typing - Text-1		2012-07-16 13:09:42.587000
	Edit pad (rev 1732)		Capucine	cv402	XVal Session 68	1	XVal Session 68-Typing - Text-1		2012-07-16 13:09:43.094000
	Edit pad (rev 1733)		sean	cv372	XVal Session 68	1	XVal Session 68-Typing - Text-1		2012-07-16 13:09:43.385000
	Edit pad (rev 1734)		Capucine	cv402	XVal Session 68	1	XVal Session 68-Typing - Text-1		2012-07-16 13:09:43.591000
	Edit pad (rev 1735)		sean	cv372	XVal Session 68	1	XVal Session 68-Typing - Text-1		2012-07-16 13:09:43.884000
	Edit pad (rev 1736)		Nick	cv396	XVal Session 68	1	XVal Session 68-Typing - Text-1		2012-07-16 13:09:43.960000
	Edit pad (rev 1737)		Capucine	cv402	XVal Session 68	1	XVal Session 68-Typing - Text-1		2012-07-16 13:09:44.091000
	Edit pad (rev 1738)		sean	cv372	XVal Session 68	1	XVal Session 68-Typing - Text-1		2012-07-16 13:09:44.387000
	Edit pad (rev 1739)		Nick	cv396	XVal Session 68	1	XVal Session 68-Typing - Text-1		2012-07-16 13:09:44.470000
	Edit pad (rev 1740)		Capucine	cv402	XVal Session 68	1	XVal Session 68-Typing - Text-1		2012-07-16 13:09:44.591000
	Edit pad (rev 1741)		sean	cv372	XVal Session 68	1	XVal Session 68-Typing - Text-1		2012-07-16 13:09:44.888000
	Edit pad (rev 1742)		Capucine	cv402	XVal Session 68	1	XVal Session 68-Typing - Text-1		2012-07-16 13:09:45.092000
	Edit pad (rev 1743)		sean	cv372	XVal Session 68	1	XVal Session 68-Typing - Text-1		2012-07-16 13:09:45.389000
	Edit pad (rev 1744)		Capucine	cv402	XVal Session 68	1	XVal Session 68-Typing - Text-1		2012-07-16 13:09:45.594000
	Edit pad (rev 1745)		sean	cv372	XVal Session 68	1	XVal Session 68-Typing - Text-1		2012-07-16 13:09:45.890000
	Edit pad (rev 1746)		Nick	cv396	XVal Session 68	1	XVal Session 68-Typing - Text-1		2012-07-16 13:09:45.903000
	Edit pad (rev 1747)		Capucine	cv402	XVal Session 68	1	XVal Session 68-Typing - Text-1		2012-07-16 13:09:46.092000
	Edit pad (rev 1748)		sean	cv372	XVal Session 68	1	XVal Session 68-Typing - Text-1		2012-07-16 13:09:46.390000
	Edit pad (rev 1749)		Nick	cv396	XVal Session 68	1	XVal Session 68-Typing - Text-1		2012-07-16 13:09:46.403000
	Edit pad (rev 1750)		Capucine	cv402	XVal Session 68	1	XVal Session 68-Typing - Text-1		2012-07-16 13:09:46.592000
	Edit pad (rev 1751)		sean	cv372	XVal Session 68	1	XVal Session 68-Typing - Text-1		2012-07-16 13:09:46.891000
	Edit pad (rev 1752)		Nick	cv396	XVal Session 68	1	XVal Session 68-Typing - Text-1		2012-07-16 13:09:46.902000
	Edit pad (rev 1753)		Capucine	cv402	XVal Session 68	1	XVal Session 68-Typing - Text-1		2012-07-16 13:09:47.092000
	Edit pad (rev 1754)		sean	cv372	XVal Session 68	1	XVal Session 68-Typing - Text-1		2012-07-16 13:09:47.390000
	Edit pad (rev 1755)		Nick	cv396	XVal Session 68	1	XVal Session 68-Typing - Text-1		2012-07-16 13:09:47.402000
	Edit pad (rev 1756)		Capucine	cv402	XVal Session 68	1	XVal Session 68-Typing - Text-1		2012-07-16 13:09:47.592000
	Edit pad (rev 1757)		sean	cv372	XVal Session 68	1	XVal Session 68-Typing - Text-1		2012-07-16 13:09:47.892000
	Edit pad (rev 1758)		Nick	cv396	XVal Session 68	1	XVal Session 68-Typing - Text-1		2012-07-16 13:09:47.902000
	Edit pad (rev 1759)		Capucine	cv402	XVal Session 68	1	XVal Session 68-Typing - Text-1		2012-07-16 13:09:48.094000
	Edit pad (rev 1760)		sean	cv372	XVal Session 68	1	XVal Session 68-Typing - Text-1		2012-07-16 13:09:48.391000
	Edit pad (rev 1761)		Capucine	cv402	XVal Session 68	1	XVal Session 68-Typing - Text-1		2012-07-16 13:09:48.595000
	Edit pad (rev 1762)		sean	cv372	XVal Session 68	1	XVal Session 68-Typing - Text-1		2012-07-16 13:09:48.892000
	Edit pad (rev 1763)		Capucine	cv402	XVal Session 68	1	XVal Session 68-Typing - Text-1		2012-07-16 13:09:49.094000
	Edit pad (rev 1764)		sean	cv372	XVal Session 68	1	XVal Session 68-Typing - Text-1		2012-07-16 13:09:49.392000
	Edit pad (rev 1765)		Capucine	cv402	XVal Session 68	1	XVal Session 68-Typing - Text-1		2012-07-16 13:09:49.604000
	Edit pad (rev 1766)		Nick	cv396	XVal Session 68	1	XVal Session 68-Typing - Text-1		2012-07-16 13:09:49.918000
	Edit pad (rev 1767)		sean	cv372	XVal Session 68	1	XVal Session 68-Typing - Text-1		2012-07-16 13:09:49.948000
	Edit pad (rev 1768)		Capucine	cv402	XVal Session 68	1	XVal Session 68-Typing - Text-1		2012-07-16 13:09:50.102000
	Edit pad (rev 1769)		sean	cv372	XVal Session 68	1	XVal Session 68-Typing - Text-1		2012-07-16 13:09:50.450000
	Edit pad (rev 1770)		Frank	cv407	XVal Session 68	1	XVal Session 68-Typing - Text-1		2012-07-16 13:09:50.472000
	Edit pad (rev 1771)		Capucine	cv402	XVal Session 68	1	XVal Session 68-Typing - Text-1		2012-07-16 13:09:50.601000
	Edit pad (rev 1772)		sean	cv372	XVal Session 68	1	XVal Session 68-Typing - Text-1		2012-07-16 13:09:50.954000
	Edit pad (rev 1773)		Frank	cv407	XVal Session 68	1	XVal Session 68-Typing - Text-1		2012-07-16 13:09:50.977000
	Edit pad (rev 1774)		Capucine	cv402	XVal Session 68	1	XVal Session 68-Typing - Text-1		2012-07-16 13:09:51.104000
	Edit pad (rev 1775)		sean	cv372	XVal Session 68	1	XVal Session 68-Typing - Text-1		2012-07-16 13:09:51.455000
	Edit pad (rev 1776)		Frank	cv407	XVal Session 68	1	XVal Session 68-Typing - Text-1		2012-07-16 13:09:51.476000
	Edit pad (rev 1777)		Capucine	cv402	XVal Session 68	1	XVal Session 68-Typing - Text-1		2012-07-16 13:09:51.602000
	Edit pad (rev 1778)		Capucine	cv402	XVal Session 68	1	XVal Session 68-Typing - Text-1		2012-07-16 13:09:52.105000
	Edit pad (rev 1779)		Nick	cv396	XVal Session 68	1	XVal Session 68-Typing - Text-1		2012-07-16 13:09:52.226000
	Edit pad (rev 1780)		Capucine	cv402	XVal Session 68	1	XVal Session 68-Typing - Text-1		2012-07-16 13:09:52.603000
	Edit pad (rev 1781)		Nick	cv396	XVal Session 68	1	XVal Session 68-Typing - Text-1		2012-07-16 13:09:52.972000
	Edit pad (rev 1782)		Capucine	cv402	XVal Session 68	1	XVal Session 68-Typing - Text-1		2012-07-16 13:09:53.104000
	Edit pad (rev 1783)		Nick	cv396	XVal Session 68	1	XVal Session 68-Typing - Text-1		2012-07-16 13:09:53.600000
	Edit pad (rev 1784)		Capucine	cv402	XVal Session 68	1	XVal Session 68-Typing - Text-1		2012-07-16 13:09:53.648000
	Edit pad (rev 1785)		Frank	cv407	XVal Session 68	1	XVal Session 68-Typing - Text-1		2012-07-16 13:09:54.110000
	Edit pad (rev 1786)		Capucine	cv402	XVal Session 68	1	XVal Session 68-Typing - Text-1		2012-07-16 13:09:54.148000
	Edit pad (rev 1787)		Nick	cv396	XVal Session 68	1	XVal Session 68-Typing - Text-1		2012-07-16 13:09:54.589000
	Edit pad (rev 1788)		Capucine	cv402	XVal Session 68	1	XVal Session 68-Typing - Text-1		2012-07-16 13:09:54.649000
	Edit pad (rev 1789)		Capucine	cv402	XVal Session 68	1	XVal Session 68-Typing - Text-1		2012-07-16 13:09:55.151000
	Edit pad (rev 1790)		Frank	cv407	XVal Session 68	1	XVal Session 68-Typing - Text-1		2012-07-16 13:09:55.219000
	Edit pad (rev 1791)		Nick	cv396	XVal Session 68	1	XVal Session 68-Typing - Text-1		2012-07-16 13:09:55.343000
	Edit pad (rev 1792)		Nick	cv396	XVal Session 68	1	XVal Session 68-Typing - Text-1		2012-07-16 13:09:55.844000
	Edit pad (rev 1793)		Capucine	cv402	XVal Session 68	1	XVal Session 68-Typing - Text-1		2012-07-16 13:09:55.924000
	Edit pad (rev 1794)		Nick	cv396	XVal Session 68	1	XVal Session 68-Typing - Text-1		2012-07-16 13:09:56.345000
	Edit pad (rev 1795)		Capucine	cv402	XVal Session 68	1	XVal Session 68-Typing - Text-1		2012-07-16 13:09:56.425000
	Edit pad (rev 1796)		Capucine	cv402	XVal Session 68	1	XVal Session 68-Typing - Text-1		2012-07-16 13:09:56.925000
	Edit pad (rev 1797)		Nick	cv396	XVal Session 68	1	XVal Session 68-Typing - Text-1		2012-07-16 13:09:57.390000
	Edit pad (rev 1798)		sean	cv372	XVal Session 68	1	XVal Session 68-Typing - Text-1		2012-07-16 13:09:57.444000
	Edit pad (rev 1799)		Capucine	cv402	XVal Session 68	1	XVal Session 68-Typing - Text-1		2012-07-16 13:09:57.795000
	Edit pad (rev 1800)		Nick	cv396	XVal Session 68	1	XVal Session 68-Typing - Text-1		2012-07-16 13:09:57.889000
	Edit pad (rev 1801)		sean	cv372	XVal Session 68	1	XVal Session 68-Typing - Text-1		2012-07-16 13:09:57.944000
	Edit pad (rev 1802)		Capucine	cv402	XVal Session 68	1	XVal Session 68-Typing - Text-1		2012-07-16 13:09:58.298000
	Edit pad (rev 1803)		Nick	cv396	XVal Session 68	1	XVal Session 68-Typing - Text-1		2012-07-16 13:09:58.390000
	Edit pad (rev 1804)		Frank	cv407	XVal Session 68	1	XVal Session 68-Typing - Text-1		2012-07-16 13:09:58.412000
	Edit pad (rev 1805)		sean	cv372	XVal Session 68	1	XVal Session 68-Typing - Text-1		2012-07-16 13:09:58.443000
	Edit pad (rev 1806)		Capucine	cv402	XVal Session 68	1	XVal Session 68-Typing - Text-1		2012-07-16 13:09:58.799000
	Edit pad (rev 1807)		Nick	cv396	XVal Session 68	1	XVal Session 68-Typing - Text-1		2012-07-16 13:09:58.897000
	Edit pad (rev 1808)		sean	cv372	XVal Session 68	1	XVal Session 68-Typing - Text-1		2012-07-16 13:09:59.258000
	Edit pad (rev 1809)		Capucine	cv402	XVal Session 68	1	XVal Session 68-Typing - Text-1		2012-07-16 13:09:59.305000
	Edit pad (rev 1810)		Nick	cv396	XVal Session 68	1	XVal Session 68-Typing - Text-1		2012-07-16 13:09:59.395000
	Edit pad (rev 1811)		sean	cv372	XVal Session 68	1	XVal Session 68-Typing - Text-1		2012-07-16 13:09:59.759000
	Edit pad (rev 1812)		Capucine	cv402	XVal Session 68	1	XVal Session 68-Typing - Text-1		2012-07-16 13:09:59.805000
	Edit pad (rev 1813)		Nick	cv396	XVal Session 68	1	XVal Session 68-Typing - Text-1		2012-07-16 13:09:59.895000
	Edit pad (rev 1814)		sean	cv372	XVal Session 68	1	XVal Session 68-Typing - Text-1		2012-07-16 13:10:00.261000
	Edit pad (rev 1815)		Capucine	cv402	XVal Session 68	1	XVal Session 68-Typing - Text-1		2012-07-16 13:10:00.323000
	Edit pad (rev 1816)		Nick	cv396	XVal Session 68	1	XVal Session 68-Typing - Text-1		2012-07-16 13:10:00.396000
	Edit pad (rev 1817)		Capucine	cv402	XVal Session 68	1	XVal Session 68-Typing - Text-1		2012-07-16 13:10:00.824000
	Edit pad (rev 1818)		Nick	cv396	XVal Session 68	1	XVal Session 68-Typing - Text-1		2012-07-16 13:10:00.910000
	Edit pad (rev 1819)		Capucine	cv402	XVal Session 68	1	XVal Session 68-Typing - Text-1		2012-07-16 13:10:01.325000
	Edit pad (rev 1820)		Nick	cv396	XVal Session 68	1	XVal Session 68-Typing - Text-1		2012-07-16 13:10:01.430000
	Edit pad (rev 1821)		Frank	cv407	XVal Session 68	1	XVal Session 68-Typing - Text-1		2012-07-16 13:10:01.432000
	Edit pad (rev 1822)		sean	cv372	XVal Session 68	1	XVal Session 68-Typing - Text-1		2012-07-16 13:10:01.434000
	Edit pad (rev 1823)		Capucine	cv402	XVal Session 68	1	XVal Session 68-Typing - Text-1		2012-07-16 13:10:01.826000
	Edit pad (rev 1824)		sean	cv372	XVal Session 68	1	XVal Session 68-Typing - Text-1		2012-07-16 13:10:01.912000
	Edit pad (rev 1825)		Frank	cv407	XVal Session 68	1	XVal Session 68-Typing - Text-1		2012-07-16 13:10:01.914000
	Edit pad (rev 1826)		Nick	cv396	XVal Session 68	1	XVal Session 68-Typing - Text-1		2012-07-16 13:10:01.930000
	Edit pad (rev 1827)		Capucine	cv402	XVal Session 68	1	XVal Session 68-Typing - Text-1		2012-07-16 13:10:02.331000
	Edit pad (rev 1828)		sean	cv372	XVal Session 68	1	XVal Session 68-Typing - Text-1		2012-07-16 13:10:02.458000
	Edit pad (rev 1829)		Frank	cv407	XVal Session 68	1	XVal Session 68-Typing - Text-1		2012-07-16 13:10:02.460000
	Edit pad (rev 1830)		Capucine	cv402	XVal Session 68	1	XVal Session 68-Typing - Text-1		2012-07-16 13:10:02.830000
	Edit pad (rev 1831)		sean	cv372	XVal Session 68	1	XVal Session 68-Typing - Text-1		2012-07-16 13:10:02.912000
	Edit pad (rev 1832)		Frank	cv407	XVal Session 68	1	XVal Session 68-Typing - Text-1		2012-07-16 13:10:02.914000
	Edit pad (rev 1833)		Nick	cv396	XVal Session 68	1	XVal Session 68-Typing - Text-1		2012-07-16 13:10:03.257000
	Edit pad (rev 1834)		Capucine	cv402	XVal Session 68	1	XVal Session 68-Typing - Text-1		2012-07-16 13:10:03.337000
	Edit pad (rev 1835)		sean	cv372	XVal Session 68	1	XVal Session 68-Typing - Text-1		2012-07-16 13:10:03.412000
	Edit pad (rev 1836)		Frank	cv407	XVal Session 68	1	XVal Session 68-Typing - Text-1		2012-07-16 13:10:03.414000
	Edit pad (rev 1837)		Nick	cv396	XVal Session 68	1	XVal Session 68-Typing - Text-1		2012-07-16 13:10:03.789000
	Edit pad (rev 1838)		Capucine	cv402	XVal Session 68	1	XVal Session 68-Typing - Text-1		2012-07-16 13:10:03.847000
	Edit pad (rev 1839)		Frank	cv407	XVal Session 68	1	XVal Session 68-Typing - Text-1		2012-07-16 13:10:03.913000
	Edit pad (rev 1840)		sean	cv372	XVal Session 68	1	XVal Session 68-Typing - Text-1		2012-07-16 13:10:03.915000
	Edit pad (rev 1841)		Nick	cv396	XVal Session 68	1	XVal Session 68-Typing - Text-1		2012-07-16 13:10:04.289000
	Edit pad (rev 1842)		Frank	cv407	XVal Session 68	1	XVal Session 68-Typing - Text-1		2012-07-16 13:10:04.412000
	Edit pad (rev 1843)		sean	cv372	XVal Session 68	1	XVal Session 68-Typing - Text-1		2012-07-16 13:10:04.414000
	Edit pad (rev 1844)		Capucine	cv402	XVal Session 68	1	XVal Session 68-Typing - Text-1		2012-07-16 13:10:04.760000
	Edit pad (rev 1845)		Frank	cv407	XVal Session 68	1	XVal Session 68-Typing - Text-1		2012-07-16 13:10:04.913000
	Edit pad (rev 1846)		sean	cv372	XVal Session 68	1	XVal Session 68-Typing - Text-1		2012-07-16 13:10:04.915000
	Edit pad (rev 1847)		Nick	cv396	XVal Session 68	1	XVal Session 68-Typing - Text-1		2012-07-16 13:10:05.094000
	Edit pad (rev 1848)		Capucine	cv402	XVal Session 68	1	XVal Session 68-Typing - Text-1		2012-07-16 13:10:05.260000
	Edit pad (rev 1849)		Frank	cv407	XVal Session 68	1	XVal Session 68-Typing - Text-1		2012-07-16 13:10:05.413000
	Edit pad (rev 1850)		sean	cv372	XVal Session 68	1	XVal Session 68-Typing - Text-1		2012-07-16 13:10:05.421000
	Edit pad (rev 1851)		Capucine	cv402	XVal Session 68	1	XVal Session 68-Typing - Text-1		2012-07-16 13:10:05.760000
	Edit pad (rev 1852)		Frank	cv407	XVal Session 68	1	XVal Session 68-Typing - Text-1		2012-07-16 13:10:05.914000
	Edit pad (rev 1853)		sean	cv372	XVal Session 68	1	XVal Session 68-Typing - Text-1		2012-07-16 13:10:05.922000
	Edit pad (rev 1854)		Capucine	cv402	XVal Session 68	1	XVal Session 68-Typing - Text-1		2012-07-16 13:10:06.260000
	Edit pad (rev 1855)		sean	cv372	XVal Session 68	1	XVal Session 68-Typing - Text-1		2012-07-16 13:10:06.432000
	Edit pad (rev 1856)		Frank	cv407	XVal Session 68	1	XVal Session 68-Typing - Text-1		2012-07-16 13:10:06.525000
	Edit pad (rev 1857)		Capucine	cv402	XVal Session 68	1	XVal Session 68-Typing - Text-1		2012-07-16 13:10:06.758000
	Edit pad (rev 1858)		Nick	cv396	XVal Session 68	1	XVal Session 68-Typing - Text-1		2012-07-16 13:10:06.928000
	Edit pad (rev 1859)		sean	cv372	XVal Session 68	1	XVal Session 68-Typing - Text-1		2012-07-16 13:10:06.930000
	Edit pad (rev 1860)		Frank	cv407	XVal Session 68	1	XVal Session 68-Typing - Text-1		2012-07-16 13:10:07.049000
	Edit pad (rev 1861)		Capucine	cv402	XVal Session 68	1	XVal Session 68-Typing - Text-1		2012-07-16 13:10:07.259000
	Edit pad (rev 1862)		Nick	cv396	XVal Session 68	1	XVal Session 68-Typing - Text-1		2012-07-16 13:10:07.427000
	Edit pad (rev 1863)		sean	cv372	XVal Session 68	1	XVal Session 68-Typing - Text-1		2012-07-16 13:10:07.429000
	Edit pad (rev 1864)		Frank	cv407	XVal Session 68	1	XVal Session 68-Typing - Text-1		2012-07-16 13:10:07.559000
	Edit pad (rev 1865)		Capucine	cv402	XVal Session 68	1	XVal Session 68-Typing - Text-1		2012-07-16 13:10:07.760000
	Edit pad (rev 1866)		Nick	cv396	XVal Session 68	1	XVal Session 68-Typing - Text-1		2012-07-16 13:10:07.928000
	Edit pad (rev 1867)		sean	cv372	XVal Session 68	1	XVal Session 68-Typing - Text-1		2012-07-16 13:10:07.929000
	Edit pad (rev 1868)		Frank	cv407	XVal Session 68	1	XVal Session 68-Typing - Text-1		2012-07-16 13:10:08.069000
	Edit pad (rev 1869)		Capucine	cv402	XVal Session 68	1	XVal Session 68-Typing - Text-1		2012-07-16 13:10:08.260000
	Edit pad (rev 1870)		sean	cv372	XVal Session 68	1	XVal Session 68-Typing - Text-1		2012-07-16 13:10:08.430000
	Edit pad (rev 1871)		Frank	cv407	XVal Session 68	1	XVal Session 68-Typing - Text-1		2012-07-16 13:10:08.569000
	Edit pad (rev 1872)		Capucine	cv402	XVal Session 68	1	XVal Session 68-Typing - Text-1		2012-07-16 13:10:08.760000
	Edit pad (rev 1873)		sean	cv372	XVal Session 68	1	XVal Session 68-Typing - Text-1		2012-07-16 13:10:08.929000
	Edit pad (rev 1874)		Frank	cv407	XVal Session 68	1	XVal Session 68-Typing - Text-1		2012-07-16 13:10:09.069000
	Edit pad (rev 1875)		Capucine	cv402	XVal Session 68	1	XVal Session 68-Typing - Text-1		2012-07-16 13:10:09.258000
	Edit pad (rev 1876)		sean	cv372	XVal Session 68	1	XVal Session 68-Typing - Text-1		2012-07-16 13:10:09.428000
	Edit pad (rev 1877)		Frank	cv407	XVal Session 68	1	XVal Session 68-Typing - Text-1		2012-07-16 13:10:09.577000
	Edit pad (rev 1878)		Capucine	cv402	XVal Session 68	1	XVal Session 68-Typing - Text-1		2012-07-16 13:10:09.758000
	Edit pad (rev 1879)		sean	cv372	XVal Session 68	1	XVal Session 68-Typing - Text-1		2012-07-16 13:10:09.928000
	Edit pad (rev 1880)		Frank	cv407	XVal Session 68	1	XVal Session 68-Typing - Text-1		2012-07-16 13:10:10.087000
	Edit pad (rev 1881)		Capucine	cv402	XVal Session 68	1	XVal Session 68-Typing - Text-1		2012-07-16 13:10:10.260000
	Edit pad (rev 1882)		sean	cv372	XVal Session 68	1	XVal Session 68-Typing - Text-1		2012-07-16 13:10:10.431000
	Edit pad (rev 1883)		Frank	cv407	XVal Session 68	1	XVal Session 68-Typing - Text-1		2012-07-16 13:10:10.584000
	Edit pad (rev 1884)		Capucine	cv402	XVal Session 68	1	XVal Session 68-Typing - Text-1		2012-07-16 13:10:10.761000
	Edit pad (rev 1885)		Nick	cv396	XVal Session 68	1	XVal Session 68-Typing - Text-1		2012-07-16 13:10:10.763000
	Edit pad (rev 1886)		sean	cv372	XVal Session 68	1	XVal Session 68-Typing - Text-1		2012-07-16 13:10:10.944000
	Edit pad (rev 1887)		Capucine	cv402	XVal Session 68	1	XVal Session 68-Typing - Text-1		2012-07-16 13:10:11.261000
	Edit pad (rev 1888)		Nick	cv396	XVal Session 68	1	XVal Session 68-Typing - Text-1		2012-07-16 13:10:11.268000
	Edit pad (rev 1889)		sean	cv372	XVal Session 68	1	XVal Session 68-Typing - Text-1		2012-07-16 13:10:11.430000
	Edit pad (rev 1890)		Capucine	cv402	XVal Session 68	1	XVal Session 68-Typing - Text-1		2012-07-16 13:10:11.766000
	Edit pad (rev 1891)		Nick	cv396	XVal Session 68	1	XVal Session 68-Typing - Text-1		2012-07-16 13:10:11.770000
	Edit pad (rev 1892)		Frank	cv407	XVal Session 68	1	XVal Session 68-Typing - Text-1		2012-07-16 13:10:11.772000
	Edit pad (rev 1893)		Capucine	cv402	XVal Session 68	1	XVal Session 68-Typing - Text-1		2012-07-16 13:10:12.268000
	Edit pad (rev 1894)		Frank	cv407	XVal Session 68	1	XVal Session 68-Typing - Text-1		2012-07-16 13:10:12.274000
	Edit pad (rev 1895)		sean	cv372	XVal Session 68	1	XVal Session 68-Typing - Text-1		2012-07-16 13:10:12.381000
	Edit pad (rev 1896)		Capucine	cv402	XVal Session 68	1	XVal Session 68-Typing - Text-1		2012-07-16 13:10:12.768000
	Edit pad (rev 1897)		Frank	cv407	XVal Session 68	1	XVal Session 68-Typing - Text-1		2012-07-16 13:10:12.772000
	Edit pad (rev 1898)		sean	cv372	XVal Session 68	1	XVal Session 68-Typing - Text-1		2012-07-16 13:10:12.881000
	Edit pad (rev 1899)		Nick	cv396	XVal Session 68	1	XVal Session 68-Typing - Text-1		2012-07-16 13:10:13.148000
	Edit pad (rev 1900)		Frank	cv407	XVal Session 68	1	XVal Session 68-Typing - Text-1		2012-07-16 13:10:13.272000
	Edit pad (rev 1901)		Capucine	cv402	XVal Session 68	1	XVal Session 68-Typing - Text-1		2012-07-16 13:10:13.276000
	Edit pad (rev 1902)		sean	cv372	XVal Session 68	1	XVal Session 68-Typing - Text-1		2012-07-16 13:10:13.381000
	Edit pad (rev 1903)		Frank	cv407	XVal Session 68	1	XVal Session 68-Typing - Text-1		2012-07-16 13:10:13.775000
	Edit pad (rev 1904)		Capucine	cv402	XVal Session 68	1	XVal Session 68-Typing - Text-1		2012-07-16 13:10:13.777000
	Edit pad (rev 1905)		sean	cv372	XVal Session 68	1	XVal Session 68-Typing - Text-1		2012-07-16 13:10:13.884000
	Edit pad (rev 1906)		Nick	cv396	XVal Session 68	1	XVal Session 68-Typing - Text-1		2012-07-16 13:10:13.908000
	Edit pad (rev 1907)		Frank	cv407	XVal Session 68	1	XVal Session 68-Typing - Text-1		2012-07-16 13:10:14.274000
	Edit pad (rev 1908)		Capucine	cv402	XVal Session 68	1	XVal Session 68-Typing - Text-1		2012-07-16 13:10:14.277000
	Edit pad (rev 1909)		sean	cv372	XVal Session 68	1	XVal Session 68-Typing - Text-1		2012-07-16 13:10:14.749000
	Edit pad (rev 1910)		Frank	cv407	XVal Session 68	1	XVal Session 68-Typing - Text-1		2012-07-16 13:10:14.772000
	Edit pad (rev 1911)		Capucine	cv402	XVal Session 68	1	XVal Session 68-Typing - Text-1		2012-07-16 13:10:14.778000
	Edit pad (rev 1912)		Nick	cv396	XVal Session 68	1	XVal Session 68-Typing - Text-1		2012-07-16 13:10:15.176000
	Edit pad (rev 1913)		sean	cv372	XVal Session 68	1	XVal Session 68-Typing - Text-1		2012-07-16 13:10:15.256000
	Edit pad (rev 1914)		Frank	cv407	XVal Session 68	1	XVal Session 68-Typing - Text-1		2012-07-16 13:10:15.274000
	Edit pad (rev 1915)		Capucine	cv402	XVal Session 68	1	XVal Session 68-Typing - Text-1		2012-07-16 13:10:15.277000
	Edit pad (rev 1916)		sean	cv372	XVal Session 68	1	XVal Session 68-Typing - Text-1		2012-07-16 13:10:15.758000
	Edit pad (rev 1917)		Frank	cv407	XVal Session 68	1	XVal Session 68-Typing - Text-1		2012-07-16 13:10:15.774000
	Edit pad (rev 1918)		Capucine	cv402	XVal Session 68	1	XVal Session 68-Typing - Text-1		2012-07-16 13:10:15.778000
	Edit pad (rev 1919)		sean	cv372	XVal Session 68	1	XVal Session 68-Typing - Text-1		2012-07-16 13:10:16.258000
	Edit pad (rev 1920)		Frank	cv407	XVal Session 68	1	XVal Session 68-Typing - Text-1		2012-07-16 13:10:16.284000
	Edit pad (rev 1921)		Capucine	cv402	XVal Session 68	1	XVal Session 68-Typing - Text-1		2012-07-16 13:10:16.413000
	Edit pad (rev 1922)		Nick	cv396	XVal Session 68	1	XVal Session 68-Typing - Text-1		2012-07-16 13:10:16.455000
	Edit pad (rev 1923)		sean	cv372	XVal Session 68	1	XVal Session 68-Typing - Text-1		2012-07-16 13:10:16.758000
	Edit pad (rev 1924)		Frank	cv407	XVal Session 68	1	XVal Session 68-Typing - Text-1		2012-07-16 13:10:16.789000
	Edit pad (rev 1925)		Capucine	cv402	XVal Session 68	1	XVal Session 68-Typing - Text-1		2012-07-16 13:10:16.911000
	Edit pad (rev 1926)		sean	cv372	XVal Session 68	1	XVal Session 68-Typing - Text-1		2012-07-16 13:10:17.260000
	Edit pad (rev 1927)		Frank	cv407	XVal Session 68	1	XVal Session 68-Typing - Text-1		2012-07-16 13:10:17.295000
	Edit pad (rev 1928)		Capucine	cv402	XVal Session 68	1	XVal Session 68-Typing - Text-1		2012-07-16 13:10:17.412000
	Edit pad (rev 1929)		Nick	cv396	XVal Session 68	1	XVal Session 68-Typing - Text-1		2012-07-16 13:10:17.461000
	Edit pad (rev 1930)		sean	cv372	XVal Session 68	1	XVal Session 68-Typing - Text-1		2012-07-16 13:10:17.762000
	Edit pad (rev 1931)		Capucine	cv402	XVal Session 68	1	XVal Session 68-Typing - Text-1		2012-07-16 13:10:17.913000
	Edit pad (rev 1932)		sean	cv372	XVal Session 68	1	XVal Session 68-Typing - Text-1		2012-07-16 13:10:18.263000
	Edit pad (rev 1933)		Capucine	cv402	XVal Session 68	1	XVal Session 68-Typing - Text-1		2012-07-16 13:10:18.413000
	Edit pad (rev 1934)		Nick	cv396	XVal Session 68	1	XVal Session 68-Typing - Text-1		2012-07-16 13:10:18.442000
	Edit pad (rev 1935)		sean	cv372	XVal Session 68	1	XVal Session 68-Typing - Text-1		2012-07-16 13:10:18.767000
	Edit pad (rev 1936)		Capucine	cv402	XVal Session 68	1	XVal Session 68-Typing - Text-1		2012-07-16 13:10:18.937000
	Edit pad (rev 1937)		Nick	cv396	XVal Session 68	1	XVal Session 68-Typing - Text-1		2012-07-16 13:10:18.942000
	Edit pad (rev 1938)		sean	cv372	XVal Session 68	1	XVal Session 68-Typing - Text-1		2012-07-16 13:10:19.352000
	Edit pad (rev 1939)		Capucine	cv402	XVal Session 68	1	XVal Session 68-Typing - Text-1		2012-07-16 13:10:19.436000
[truncated: 2,743 more rows]
