# Supplementary material for: Dynamics of collective performance in collaboration networks
Source: PLoS One. 2018 Oct 10;13(10):e0204547. doi: 10.1371/journal.pone.0204547 (PMC6179230; doi:10.1371/journal.pone.0204547)
Supplement: S1 Dataset — (ZIP) [file pone.0204547.s001.zip › data/team-data/team-chat-logs/XVal Session 16 - Group 1 - LogFile.csv]

id	event	data	chat_name	subject	session	session_group	completed_task	ip_address	timestamp
13026	Entering waiting room			cv075	XVal Session 16			192.54.222.3	2012-07-10 13:06:14
13029	Entering waiting room			cv076	XVal Session 16			192.54.222.11	2012-07-10 13:06:18
13034	Entering waiting room			cv073	XVal Session 16			192.54.222.3	2012-07-10 13:06:59
13037	Entering waiting room			cv074	XVal Session 16			192.54.222.3	2012-07-10 13:07:36
13038	Setup participants				XVal Session 16				2012-07-10 13:08:02
13039	Setup tasks				XVal Session 16				2012-07-10 13:08:02
13040	Introduction	Starting in 25 seconds		cv076	XVal Session 16	1		192.54.222.11	2012-07-10 13:08:02
13041	Introduction	Starting in 25 seconds		cv075	XVal Session 16	1		192.54.222.3	2012-07-10 13:08:02
13042	Introduction	Starting in 25 seconds		cv073	XVal Session 16	1		192.54.222.3	2012-07-10 13:08:02
13043	Introduction	Starting in 20 seconds		cv074	XVal Session 16	1		192.54.222.3	2012-07-10 13:08:07
13044	Load Instructions			cv074	XVal Session 16	1	XVal Session 16-Introduction-1	192.54.222.3	2012-07-10 13:08:27
13045	Load Instructions			cv076	XVal Session 16	1	XVal Session 16-Introduction-1	192.54.222.11	2012-07-10 13:08:27
13046	Load Instructions			cv075	XVal Session 16	1	XVal Session 16-Introduction-1	192.54.222.3	2012-07-10 13:08:27
13047	Load Instructions			cv073	XVal Session 16	1	XVal Session 16-Introduction-1	192.54.222.3	2012-07-10 13:08:28
13048	Load Workspace			cv075	XVal Session 16	1	XVal Session 16-Introduction-1	192.54.222.3	2012-07-10 13:08:47
13049	Load Workspace			cv073	XVal Session 16	1	XVal Session 16-Introduction-1	192.54.222.3	2012-07-10 13:08:47
13050	Load Workspace			cv074	XVal Session 16	1	XVal Session 16-Introduction-1	192.54.222.3	2012-07-10 13:08:47
13051	Load Workspace			cv076	XVal Session 16	1	XVal Session 16-Introduction-1	192.54.222.11	2012-07-10 13:08:47
	Edit pad (rev 0)		Claudia	cv402	XVal Session 16	1	XVal Session 16-Introduction-1		2012-07-10 13:08:56.551000
	Edit pad (rev 1)		Claudia	cv402	XVal Session 16	1	XVal Session 16-Introduction-1		2012-07-10 13:08:57.048000
	Edit pad (rev 2)		Claudia	cv402	XVal Session 16	1	XVal Session 16-Introduction-1		2012-07-10 13:08:58.072000
	Edit pad (rev 3)		Claudia	cv402	XVal Session 16	1	XVal Session 16-Introduction-1		2012-07-10 13:08:58.574000
	Edit pad (rev 4)		Claudia	cv402	XVal Session 16	1	XVal Session 16-Introduction-1		2012-07-10 13:09:02.893000
	Edit pad (rev 5)		Claudia	cv402	XVal Session 16	1	XVal Session 16-Introduction-1		2012-07-10 13:09:03.402000
	Edit pad (rev 6)		Claudia	cv402	XVal Session 16	1	XVal Session 16-Introduction-1		2012-07-10 13:09:03.902000
	Edit pad (rev 7)		Claudia	cv402	XVal Session 16	1	XVal Session 16-Introduction-1		2012-07-10 13:09:04.407000
	Edit pad (rev 8)		Claudia	cv402	XVal Session 16	1	XVal Session 16-Introduction-1		2012-07-10 13:09:04.918000
	Edit pad (rev 9)		Claudia	cv402	XVal Session 16	1	XVal Session 16-Introduction-1		2012-07-10 13:09:05.418000
	Edit pad (rev 10)		Claudia	cv402	XVal Session 16	1	XVal Session 16-Introduction-1		2012-07-10 13:09:05.934000
	Edit pad (rev 11)		Mark:	cv309	XVal Session 16	1	XVal Session 16-Introduction-1		2012-07-10 13:09:06.778000
	Edit pad (rev 12)		Mark:	cv309	XVal Session 16	1	XVal Session 16-Introduction-1		2012-07-10 13:09:07.282000
	Edit pad (rev 13)		Mark:	cv309	XVal Session 16	1	XVal Session 16-Introduction-1		2012-07-10 13:09:07.774000
	Edit pad (rev 14)		Mark:	cv309	XVal Session 16	1	XVal Session 16-Introduction-1		2012-07-10 13:09:08.274000
	Edit pad (rev 15)		Mark:	cv309	XVal Session 16	1	XVal Session 16-Introduction-1		2012-07-10 13:09:08.777000
	Edit pad (rev 16)		Mark:	cv309	XVal Session 16	1	XVal Session 16-Introduction-1		2012-07-10 13:09:11.006000
	Edit pad (rev 17)		Mark:	cv309	XVal Session 16	1	XVal Session 16-Introduction-1		2012-07-10 13:09:11.570000
	Edit pad (rev 18)		Mark:	cv309	XVal Session 16	1	XVal Session 16-Introduction-1		2012-07-10 13:09:12.076000
	Edit pad (rev 19)		Mark:	cv309	XVal Session 16	1	XVal Session 16-Introduction-1		2012-07-10 13:09:12.571000
	Edit pad (rev 20)		Mark:	cv309	XVal Session 16	1	XVal Session 16-Introduction-1		2012-07-10 13:09:17.640000
	Edit pad (rev 21)		Mark:	cv309	XVal Session 16	1	XVal Session 16-Introduction-1		2012-07-10 13:09:18.149000
	Edit pad (rev 22)		Mark:	cv309	XVal Session 16	1	XVal Session 16-Introduction-1		2012-07-10 13:09:18.654000
	Edit pad (rev 23)		Mark:	cv309	XVal Session 16	1	XVal Session 16-Introduction-1		2012-07-10 13:09:19.150000
	Edit pad (rev 24)		Mark:	cv309	XVal Session 16	1	XVal Session 16-Introduction-1		2012-07-10 13:09:20.382000
	Edit pad (rev 25)		Mark:	cv309	XVal Session 16	1	XVal Session 16-Introduction-1		2012-07-10 13:09:20.878000
	Edit pad (rev 26)		Mark:	cv309	XVal Session 16	1	XVal Session 16-Introduction-1		2012-07-10 13:09:21.383000
	Edit pad (rev 27)		Mark:	cv309	XVal Session 16	1	XVal Session 16-Introduction-1		2012-07-10 13:09:21.887000
	Edit pad (rev 28)		Mark:	cv309	XVal Session 16	1	XVal Session 16-Introduction-1		2012-07-10 13:09:22.387000
	Edit pad (rev 29)		Mark:	cv309	XVal Session 16	1	XVal Session 16-Introduction-1		2012-07-10 13:09:22.883000
	Edit pad (rev 30)		Mark:	cv309	XVal Session 16	1	XVal Session 16-Introduction-1		2012-07-10 13:09:23.383000
	Edit pad (rev 31)		Mark:	cv309	XVal Session 16	1	XVal Session 16-Introduction-1		2012-07-10 13:09:24.292000
	Edit pad (rev 32)		Kate	cv406	XVal Session 16	1	XVal Session 16-Introduction-1		2012-07-10 13:09:28.872000
	Edit pad (rev 33)		Kate	cv406	XVal Session 16	1	XVal Session 16-Introduction-1		2012-07-10 13:09:30.722000
	Edit pad (rev 34)		Kate	cv406	XVal Session 16	1	XVal Session 16-Introduction-1		2012-07-10 13:09:31.219000
	Edit pad (rev 35)		jeral	cv311	XVal Session 16	1	XVal Session 16-Introduction-1		2012-07-10 13:09:31.870000
	Edit pad (rev 36)		Kate	cv406	XVal Session 16	1	XVal Session 16-Introduction-1		2012-07-10 13:09:32.442000
	Edit pad (rev 37)		jeral	cv311	XVal Session 16	1	XVal Session 16-Introduction-1		2012-07-10 13:09:32.622000
	Edit pad (rev 38)		Kate	cv406	XVal Session 16	1	XVal Session 16-Introduction-1		2012-07-10 13:09:32.945000
	Edit pad (rev 39)		jeral	cv311	XVal Session 16	1	XVal Session 16-Introduction-1		2012-07-10 13:09:33.124000
	Edit pad (rev 40)		Kate	cv406	XVal Session 16	1	XVal Session 16-Introduction-1		2012-07-10 13:09:33.442000
	Edit pad (rev 41)		jeral	cv311	XVal Session 16	1	XVal Session 16-Introduction-1		2012-07-10 13:09:33.622000
	Edit pad (rev 42)		Kate	cv406	XVal Session 16	1	XVal Session 16-Introduction-1		2012-07-10 13:09:33.944000
	Edit pad (rev 43)		jeral	cv311	XVal Session 16	1	XVal Session 16-Introduction-1		2012-07-10 13:09:34.438000
	Edit pad (rev 44)		Kate	cv406	XVal Session 16	1	XVal Session 16-Introduction-1		2012-07-10 13:09:34.442000
	Edit pad (rev 45)		Kate	cv406	XVal Session 16	1	XVal Session 16-Introduction-1		2012-07-10 13:09:34.949000
	Edit pad (rev 46)		jeral	cv311	XVal Session 16	1	XVal Session 16-Introduction-1		2012-07-10 13:09:35.123000
	Edit pad (rev 47)		Kate	cv406	XVal Session 16	1	XVal Session 16-Introduction-1		2012-07-10 13:09:35.446000
	Edit pad (rev 48)		jeral	cv311	XVal Session 16	1	XVal Session 16-Introduction-1		2012-07-10 13:09:35.737000
	Edit pad (rev 49)		Kate	cv406	XVal Session 16	1	XVal Session 16-Introduction-1		2012-07-10 13:09:35.945000
	Edit pad (rev 50)		jeral	cv311	XVal Session 16	1	XVal Session 16-Introduction-1		2012-07-10 13:09:36.233000
	Edit pad (rev 51)		jeral	cv311	XVal Session 16	1	XVal Session 16-Introduction-1		2012-07-10 13:09:36.738000
	Edit pad (rev 52)		jeral	cv311	XVal Session 16	1	XVal Session 16-Introduction-1		2012-07-10 13:09:37.238000
	Edit pad (rev 53)		jeral	cv311	XVal Session 16	1	XVal Session 16-Introduction-1		2012-07-10 13:09:37.739000
	Edit pad (rev 54)		jeral	cv311	XVal Session 16	1	XVal Session 16-Introduction-1		2012-07-10 13:09:39.060000
	Edit pad (rev 55)		jeral	cv311	XVal Session 16	1	XVal Session 16-Introduction-1		2012-07-10 13:09:39.566000
	Edit pad (rev 56)		jeral	cv311	XVal Session 16	1	XVal Session 16-Introduction-1		2012-07-10 13:09:40.069000
	Edit pad (rev 57)		jeral	cv311	XVal Session 16	1	XVal Session 16-Introduction-1		2012-07-10 13:09:40.564000
	Edit pad (rev 58)		jeral	cv311	XVal Session 16	1	XVal Session 16-Introduction-1		2012-07-10 13:09:41.656000
	Edit pad (rev 59)		jeral	cv311	XVal Session 16	1	XVal Session 16-Introduction-1		2012-07-10 13:09:42.385000
	Edit pad (rev 60)		jeral	cv311	XVal Session 16	1	XVal Session 16-Introduction-1		2012-07-10 13:09:42.887000
	Edit pad (rev 61)		jeral	cv311	XVal Session 16	1	XVal Session 16-Introduction-1		2012-07-10 13:09:43.628000
	Edit pad (rev 62)		jeral	cv311	XVal Session 16	1	XVal Session 16-Introduction-1		2012-07-10 13:09:45.108000
	Edit pad (rev 63)		jeral	cv311	XVal Session 16	1	XVal Session 16-Introduction-1		2012-07-10 13:09:45.609000
	Edit pad (rev 64)		jeral	cv311	XVal Session 16	1	XVal Session 16-Introduction-1		2012-07-10 13:09:46.109000
13067	Load Instructions			cv076	XVal Session 16	1	XVal Session 16-Typing - Text-1	192.54.222.11	2012-07-10 13:10:17
13068	Load Instructions			cv074	XVal Session 16	1	XVal Session 16-Typing - Text-1	192.54.222.3	2012-07-10 13:10:17
13069	Load Instructions			cv073	XVal Session 16	1	XVal Session 16-Typing - Text-1	192.54.222.3	2012-07-10 13:10:17
13070	Load Instructions			cv075	XVal Session 16	1	XVal Session 16-Typing - Text-1	192.54.222.3	2012-07-10 13:10:17
13080	Load Workspace			cv075	XVal Session 16	1	XVal Session 16-Typing - Text-1	192.54.222.3	2012-07-10 13:10:57
13081	Load Workspace			cv076	XVal Session 16	1	XVal Session 16-Typing - Text-1	192.54.222.11	2012-07-10 13:10:57
13082	Load Workspace			cv074	XVal Session 16	1	XVal Session 16-Typing - Text-1	192.54.222.3	2012-07-10 13:10:57
13083	Load Workspace			cv073	XVal Session 16	1	XVal Session 16-Typing - Text-1	192.54.222.3	2012-07-10 13:10:57
	Edit pad (rev 0)		Claudia	cv402	XVal Session 16	1	XVal Session 16-Typing - Text-1		2012-07-10 13:11:04.027000
	Edit pad (rev 1)		Claudia	cv402	XVal Session 16	1	XVal Session 16-Typing - Text-1		2012-07-10 13:11:04.851000
	Edit pad (rev 2)		Claudia	cv402	XVal Session 16	1	XVal Session 16-Typing - Text-1		2012-07-10 13:11:05.351000
	Edit pad (rev 3)		Claudia	cv402	XVal Session 16	1	XVal Session 16-Typing - Text-1		2012-07-10 13:11:05.855000
	Edit pad (rev 4)		Claudia	cv402	XVal Session 16	1	XVal Session 16-Typing - Text-1		2012-07-10 13:11:06.355000
	Edit pad (rev 5)		Claudia	cv402	XVal Session 16	1	XVal Session 16-Typing - Text-1		2012-07-10 13:11:06.855000
	Edit pad (rev 6)		Claudia	cv402	XVal Session 16	1	XVal Session 16-Typing - Text-1		2012-07-10 13:11:07.354000
	Edit pad (rev 7)		Claudia	cv402	XVal Session 16	1	XVal Session 16-Typing - Text-1		2012-07-10 13:11:07.856000
	Edit pad (rev 8)		Claudia	cv402	XVal Session 16	1	XVal Session 16-Typing - Text-1		2012-07-10 13:11:08.355000
	Edit pad (rev 9)		Claudia	cv402	XVal Session 16	1	XVal Session 16-Typing - Text-1		2012-07-10 13:11:09.597000
	Edit pad (rev 10)		Claudia	cv402	XVal Session 16	1	XVal Session 16-Typing - Text-1		2012-07-10 13:11:10.105000
	Edit pad (rev 11)		Claudia	cv402	XVal Session 16	1	XVal Session 16-Typing - Text-1		2012-07-10 13:11:10.606000
	Edit pad (rev 12)		Claudia	cv402	XVal Session 16	1	XVal Session 16-Typing - Text-1		2012-07-10 13:11:11.105000
	Edit pad (rev 13)		Claudia	cv402	XVal Session 16	1	XVal Session 16-Typing - Text-1		2012-07-10 13:11:11.605000
	Edit pad (rev 14)		Mark:	cv309	XVal Session 16	1	XVal Session 16-Typing - Text-1		2012-07-10 13:11:11.922000
	Edit pad (rev 15)		Claudia	cv402	XVal Session 16	1	XVal Session 16-Typing - Text-1		2012-07-10 13:11:12.105000
	Edit pad (rev 16)		Mark:	cv309	XVal Session 16	1	XVal Session 16-Typing - Text-1		2012-07-10 13:11:12.430000
	Edit pad (rev 17)		Claudia	cv402	XVal Session 16	1	XVal Session 16-Typing - Text-1		2012-07-10 13:11:12.605000
	Edit pad (rev 18)		Mark:	cv309	XVal Session 16	1	XVal Session 16-Typing - Text-1		2012-07-10 13:11:12.930000
	Edit pad (rev 19)		Kate	cv406	XVal Session 16	1	XVal Session 16-Typing - Text-1		2012-07-10 13:11:12.951000
	Edit pad (rev 20)		Claudia	cv402	XVal Session 16	1	XVal Session 16-Typing - Text-1		2012-07-10 13:11:13.103000
	Edit pad (rev 21)		Mark:	cv309	XVal Session 16	1	XVal Session 16-Typing - Text-1		2012-07-10 13:11:13.429000
	Edit pad (rev 22)		Claudia	cv402	XVal Session 16	1	XVal Session 16-Typing - Text-1		2012-07-10 13:11:13.603000
	Edit pad (rev 23)		Mark:	cv309	XVal Session 16	1	XVal Session 16-Typing - Text-1		2012-07-10 13:11:13.941000
	Edit pad (rev 24)		Claudia	cv402	XVal Session 16	1	XVal Session 16-Typing - Text-1		2012-07-10 13:11:14.103000
	Edit pad (rev 25)		Mark:	cv309	XVal Session 16	1	XVal Session 16-Typing - Text-1		2012-07-10 13:11:14.440000
	Edit pad (rev 26)		Claudia	cv402	XVal Session 16	1	XVal Session 16-Typing - Text-1		2012-07-10 13:11:14.605000
	Edit pad (rev 27)		Mark:	cv309	XVal Session 16	1	XVal Session 16-Typing - Text-1		2012-07-10 13:11:14.934000
	Edit pad (rev 28)		Claudia	cv402	XVal Session 16	1	XVal Session 16-Typing - Text-1		2012-07-10 13:11:15.103000
	Edit pad (rev 29)		Mark:	cv309	XVal Session 16	1	XVal Session 16-Typing - Text-1		2012-07-10 13:11:15.433000
	Edit pad (rev 30)		Claudia	cv402	XVal Session 16	1	XVal Session 16-Typing - Text-1		2012-07-10 13:11:15.603000
	Edit pad (rev 31)		Mark:	cv309	XVal Session 16	1	XVal Session 16-Typing - Text-1		2012-07-10 13:11:15.935000
	Edit pad (rev 32)		Claudia	cv402	XVal Session 16	1	XVal Session 16-Typing - Text-1		2012-07-10 13:11:16.103000
	Edit pad (rev 33)		Mark:	cv309	XVal Session 16	1	XVal Session 16-Typing - Text-1		2012-07-10 13:11:16.450000
	Edit pad (rev 34)		Claudia	cv402	XVal Session 16	1	XVal Session 16-Typing - Text-1		2012-07-10 13:11:16.608000
	Edit pad (rev 35)		Mark:	cv309	XVal Session 16	1	XVal Session 16-Typing - Text-1		2012-07-10 13:11:16.946000
	Edit pad (rev 36)		Claudia	cv402	XVal Session 16	1	XVal Session 16-Typing - Text-1		2012-07-10 13:11:17.120000
	Edit pad (rev 37)		Mark:	cv309	XVal Session 16	1	XVal Session 16-Typing - Text-1		2012-07-10 13:11:17.579000
	Edit pad (rev 38)		Claudia	cv402	XVal Session 16	1	XVal Session 16-Typing - Text-1		2012-07-10 13:11:17.619000
	Edit pad (rev 39)		Mark:	cv309	XVal Session 16	1	XVal Session 16-Typing - Text-1		2012-07-10 13:11:18.073000
	Edit pad (rev 40)		Claudia	cv402	XVal Session 16	1	XVal Session 16-Typing - Text-1		2012-07-10 13:11:18.124000
	Edit pad (rev 41)		Mark:	cv309	XVal Session 16	1	XVal Session 16-Typing - Text-1		2012-07-10 13:11:18.586000
	Edit pad (rev 42)		Claudia	cv402	XVal Session 16	1	XVal Session 16-Typing - Text-1		2012-07-10 13:11:18.651000
	Edit pad (rev 43)		Mark:	cv309	XVal Session 16	1	XVal Session 16-Typing - Text-1		2012-07-10 13:11:19.087000
	Edit pad (rev 44)		Claudia	cv402	XVal Session 16	1	XVal Session 16-Typing - Text-1		2012-07-10 13:11:19.178000
	Edit pad (rev 45)		Mark:	cv309	XVal Session 16	1	XVal Session 16-Typing - Text-1		2012-07-10 13:11:19.654000
	Edit pad (rev 46)		Mark:	cv309	XVal Session 16	1	XVal Session 16-Typing - Text-1		2012-07-10 13:11:20.163000
	Edit pad (rev 47)		Mark:	cv309	XVal Session 16	1	XVal Session 16-Typing - Text-1		2012-07-10 13:11:20.666000
	Edit pad (rev 48)		Mark:	cv309	XVal Session 16	1	XVal Session 16-Typing - Text-1		2012-07-10 13:11:21.173000
	Edit pad (rev 49)		Claudia	cv402	XVal Session 16	1	XVal Session 16-Typing - Text-1		2012-07-10 13:11:21.312000
	Edit pad (rev 50)		Mark:	cv309	XVal Session 16	1	XVal Session 16-Typing - Text-1		2012-07-10 13:11:21.671000
	Edit pad (rev 51)		Mark:	cv309	XVal Session 16	1	XVal Session 16-Typing - Text-1		2012-07-10 13:11:22.193000
	Edit pad (rev 52)		Claudia	cv402	XVal Session 16	1	XVal Session 16-Typing - Text-1		2012-07-10 13:11:22.199000
	Edit pad (rev 53)		Mark:	cv309	XVal Session 16	1	XVal Session 16-Typing - Text-1		2012-07-10 13:11:22.693000
	Edit pad (rev 54)		Claudia	cv402	XVal Session 16	1	XVal Session 16-Typing - Text-1		2012-07-10 13:11:23.106000
	Edit pad (rev 55)		Mark:	cv309	XVal Session 16	1	XVal Session 16-Typing - Text-1		2012-07-10 13:11:23.255000
	Edit pad (rev 56)		Mark:	cv309	XVal Session 16	1	XVal Session 16-Typing - Text-1		2012-07-10 13:11:24.470000
	Edit pad (rev 57)		Mark:	cv309	XVal Session 16	1	XVal Session 16-Typing - Text-1		2012-07-10 13:11:25.021000
	Edit pad (rev 58)		Claudia	cv402	XVal Session 16	1	XVal Session 16-Typing - Text-1		2012-07-10 13:11:25.594000
	Edit pad (rev 59)		Claudia	cv402	XVal Session 16	1	XVal Session 16-Typing - Text-1		2012-07-10 13:11:26.109000
	Edit pad (rev 60)		jeral	cv311	XVal Session 16	1	XVal Session 16-Typing - Text-1		2012-07-10 13:11:26.235000
	Edit pad (rev 61)		Claudia	cv402	XVal Session 16	1	XVal Session 16-Typing - Text-1		2012-07-10 13:11:26.620000
	Edit pad (rev 62)		jeral	cv311	XVal Session 16	1	XVal Session 16-Typing - Text-1		2012-07-10 13:11:26.677000
	Edit pad (rev 63)		Claudia	cv402	XVal Session 16	1	XVal Session 16-Typing - Text-1		2012-07-10 13:11:27.121000
	Edit pad (rev 64)		jeral	cv311	XVal Session 16	1	XVal Session 16-Typing - Text-1		2012-07-10 13:11:27.183000
	Edit pad (rev 65)		Claudia	cv402	XVal Session 16	1	XVal Session 16-Typing - Text-1		2012-07-10 13:11:27.619000
	Edit pad (rev 66)		jeral	cv311	XVal Session 16	1	XVal Session 16-Typing - Text-1		2012-07-10 13:11:27.698000
	Edit pad (rev 67)		Claudia	cv402	XVal Session 16	1	XVal Session 16-Typing - Text-1		2012-07-10 13:11:28.120000
	Edit pad (rev 68)		jeral	cv311	XVal Session 16	1	XVal Session 16-Typing - Text-1		2012-07-10 13:11:28.201000
	Edit pad (rev 69)		Claudia	cv402	XVal Session 16	1	XVal Session 16-Typing - Text-1		2012-07-10 13:11:28.620000
	Edit pad (rev 70)		jeral	cv311	XVal Session 16	1	XVal Session 16-Typing - Text-1		2012-07-10 13:11:28.700000
	Edit pad (rev 71)		Claudia	cv402	XVal Session 16	1	XVal Session 16-Typing - Text-1		2012-07-10 13:11:29.120000
	Edit pad (rev 72)		jeral	cv311	XVal Session 16	1	XVal Session 16-Typing - Text-1		2012-07-10 13:11:29.199000
	Edit pad (rev 73)		Claudia	cv402	XVal Session 16	1	XVal Session 16-Typing - Text-1		2012-07-10 13:11:29.620000
	Edit pad (rev 74)		jeral	cv311	XVal Session 16	1	XVal Session 16-Typing - Text-1		2012-07-10 13:11:29.706000
	Edit pad (rev 75)		Claudia	cv402	XVal Session 16	1	XVal Session 16-Typing - Text-1		2012-07-10 13:11:30.120000
	Edit pad (rev 76)		jeral	cv311	XVal Session 16	1	XVal Session 16-Typing - Text-1		2012-07-10 13:11:30.214000
	Edit pad (rev 77)		Claudia	cv402	XVal Session 16	1	XVal Session 16-Typing - Text-1		2012-07-10 13:11:30.620000
	Edit pad (rev 78)		jeral	cv311	XVal Session 16	1	XVal Session 16-Typing - Text-1		2012-07-10 13:11:30.812000
	Edit pad (rev 79)		Claudia	cv402	XVal Session 16	1	XVal Session 16-Typing - Text-1		2012-07-10 13:11:31.120000
	Edit pad (rev 80)		jeral	cv311	XVal Session 16	1	XVal Session 16-Typing - Text-1		2012-07-10 13:11:31.312000
	Edit pad (rev 81)		Claudia	cv402	XVal Session 16	1	XVal Session 16-Typing - Text-1		2012-07-10 13:11:32.305000
	Edit pad (rev 82)		Claudia	cv402	XVal Session 16	1	XVal Session 16-Typing - Text-1		2012-07-10 13:11:33.263000
	Edit pad (rev 83)		Claudia	cv402	XVal Session 16	1	XVal Session 16-Typing - Text-1		2012-07-10 13:11:33.781000
	Edit pad (rev 84)		jeral	cv311	XVal Session 16	1	XVal Session 16-Typing - Text-1		2012-07-10 13:11:34.543000
	Edit pad (rev 85)		jeral	cv311	XVal Session 16	1	XVal Session 16-Typing - Text-1		2012-07-10 13:11:35.033000
	Edit pad (rev 86)		jeral	cv311	XVal Session 16	1	XVal Session 16-Typing - Text-1		2012-07-10 13:11:36.020000
	Edit pad (rev 87)		jeral	cv311	XVal Session 16	1	XVal Session 16-Typing - Text-1		2012-07-10 13:11:36.512000
	Edit pad (rev 88)		jeral	cv311	XVal Session 16	1	XVal Session 16-Typing - Text-1		2012-07-10 13:11:37.015000
	Edit pad (rev 89)		jeral	cv311	XVal Session 16	1	XVal Session 16-Typing - Text-1		2012-07-10 13:11:37.512000
	Edit pad (rev 90)		Claudia	cv402	XVal Session 16	1	XVal Session 16-Typing - Text-1		2012-07-10 13:11:38.196000
	Edit pad (rev 91)		Claudia	cv402	XVal Session 16	1	XVal Session 16-Typing - Text-1		2012-07-10 13:11:39.642000
	Edit pad (rev 92)		jeral	cv311	XVal Session 16	1	XVal Session 16-Typing - Text-1		2012-07-10 13:11:39.745000
	Edit pad (rev 93)		Claudia	cv402	XVal Session 16	1	XVal Session 16-Typing - Text-1		2012-07-10 13:11:40.170000
	Edit pad (rev 94)		jeral	cv311	XVal Session 16	1	XVal Session 16-Typing - Text-1		2012-07-10 13:11:40.240000
	Edit pad (rev 95)		jeral	cv311	XVal Session 16	1	XVal Session 16-Typing - Text-1		2012-07-10 13:11:40.740000
	Edit pad (rev 96)		Claudia	cv402	XVal Session 16	1	XVal Session 16-Typing - Text-1		2012-07-10 13:11:41.055000
	Edit pad (rev 97)		Claudia	cv402	XVal Session 16	1	XVal Session 16-Typing - Text-1		2012-07-10 13:11:41.556000
	Edit pad (rev 98)		Claudia	cv402	XVal Session 16	1	XVal Session 16-Typing - Text-1		2012-07-10 13:11:42.058000
	Edit pad (rev 99)		Claudia	cv402	XVal Session 16	1	XVal Session 16-Typing - Text-1		2012-07-10 13:11:42.722000
	Edit pad (rev 100)		jeral	cv311	XVal Session 16	1	XVal Session 16-Typing - Text-1		2012-07-10 13:11:42.945000
	Edit pad (rev 101)		Claudia	cv402	XVal Session 16	1	XVal Session 16-Typing - Text-1		2012-07-10 13:11:43.249000
	Edit pad (rev 102)		Claudia	cv402	XVal Session 16	1	XVal Session 16-Typing - Text-1		2012-07-10 13:11:43.908000
	Edit pad (rev 103)		Claudia	cv402	XVal Session 16	1	XVal Session 16-Typing - Text-1		2012-07-10 13:11:44.417000
	Edit pad (rev 104)		Claudia	cv402	XVal Session 16	1	XVal Session 16-Typing - Text-1		2012-07-10 13:11:44.917000
	Edit pad (rev 105)		Mark:	cv309	XVal Session 16	1	XVal Session 16-Typing - Text-1		2012-07-10 13:11:45.197000
	Edit pad (rev 106)		Claudia	cv402	XVal Session 16	1	XVal Session 16-Typing - Text-1		2012-07-10 13:11:45.418000
	Edit pad (rev 107)		Claudia	cv402	XVal Session 16	1	XVal Session 16-Typing - Text-1		2012-07-10 13:11:45.918000
	Edit pad (rev 108)		Mark:	cv309	XVal Session 16	1	XVal Session 16-Typing - Text-1		2012-07-10 13:11:46.184000
	Edit pad (rev 109)		Claudia	cv402	XVal Session 16	1	XVal Session 16-Typing - Text-1		2012-07-10 13:11:46.422000
	Edit pad (rev 110)		Mark:	cv309	XVal Session 16	1	XVal Session 16-Typing - Text-1		2012-07-10 13:11:46.679000
	Edit pad (rev 111)		Claudia	cv402	XVal Session 16	1	XVal Session 16-Typing - Text-1		2012-07-10 13:11:46.921000
	Edit pad (rev 112)		Mark:	cv309	XVal Session 16	1	XVal Session 16-Typing - Text-1		2012-07-10 13:11:47.180000
	Edit pad (rev 113)		Claudia	cv402	XVal Session 16	1	XVal Session 16-Typing - Text-1		2012-07-10 13:11:47.433000
	Edit pad (rev 114)		Mark:	cv309	XVal Session 16	1	XVal Session 16-Typing - Text-1		2012-07-10 13:11:47.687000
	Edit pad (rev 115)		Claudia	cv402	XVal Session 16	1	XVal Session 16-Typing - Text-1		2012-07-10 13:11:47.933000
	Edit pad (rev 116)		Claudia	cv402	XVal Session 16	1	XVal Session 16-Typing - Text-1		2012-07-10 13:11:48.438000
	Edit pad (rev 117)		Claudia	cv402	XVal Session 16	1	XVal Session 16-Typing - Text-1		2012-07-10 13:11:48.948000
	Edit pad (rev 118)		Claudia	cv402	XVal Session 16	1	XVal Session 16-Typing - Text-1		2012-07-10 13:11:49.447000
	Edit pad (rev 119)		Mark:	cv309	XVal Session 16	1	XVal Session 16-Typing - Text-1		2012-07-10 13:11:49.767000
	Edit pad (rev 120)		Claudia	cv402	XVal Session 16	1	XVal Session 16-Typing - Text-1		2012-07-10 13:11:49.947000
	Edit pad (rev 121)		jeral	cv311	XVal Session 16	1	XVal Session 16-Typing - Text-1		2012-07-10 13:11:50.237000
	Edit pad (rev 122)		Mark:	cv309	XVal Session 16	1	XVal Session 16-Typing - Text-1		2012-07-10 13:11:50.274000
	Edit pad (rev 123)		Claudia	cv402	XVal Session 16	1	XVal Session 16-Typing - Text-1		2012-07-10 13:11:50.449000
	Edit pad (rev 124)		jeral	cv311	XVal Session 16	1	XVal Session 16-Typing - Text-1		2012-07-10 13:11:50.738000
	Edit pad (rev 125)		Mark:	cv309	XVal Session 16	1	XVal Session 16-Typing - Text-1		2012-07-10 13:11:50.773000
	Edit pad (rev 126)		Claudia	cv402	XVal Session 16	1	XVal Session 16-Typing - Text-1		2012-07-10 13:11:50.949000
	Edit pad (rev 127)		jeral	cv311	XVal Session 16	1	XVal Session 16-Typing - Text-1		2012-07-10 13:11:51.237000
	Edit pad (rev 128)		Mark:	cv309	XVal Session 16	1	XVal Session 16-Typing - Text-1		2012-07-10 13:11:51.276000
	Edit pad (rev 129)		Claudia	cv402	XVal Session 16	1	XVal Session 16-Typing - Text-1		2012-07-10 13:11:51.447000
	Edit pad (rev 130)		jeral	cv311	XVal Session 16	1	XVal Session 16-Typing - Text-1		2012-07-10 13:11:51.755000
	Edit pad (rev 131)		Mark:	cv309	XVal Session 16	1	XVal Session 16-Typing - Text-1		2012-07-10 13:11:51.777000
	Edit pad (rev 132)		Claudia	cv402	XVal Session 16	1	XVal Session 16-Typing - Text-1		2012-07-10 13:11:51.949000
	Edit pad (rev 133)		Mark:	cv309	XVal Session 16	1	XVal Session 16-Typing - Text-1		2012-07-10 13:11:52.403000
	Edit pad (rev 134)		Claudia	cv402	XVal Session 16	1	XVal Session 16-Typing - Text-1		2012-07-10 13:11:52.450000
	Edit pad (rev 135)		Mark:	cv309	XVal Session 16	1	XVal Session 16-Typing - Text-1		2012-07-10 13:11:52.901000
	Edit pad (rev 136)		Claudia	cv402	XVal Session 16	1	XVal Session 16-Typing - Text-1		2012-07-10 13:11:52.950000
	Edit pad (rev 137)		jeral	cv311	XVal Session 16	1	XVal Session 16-Typing - Text-1		2012-07-10 13:11:53.398000
	Edit pad (rev 138)		Mark:	cv309	XVal Session 16	1	XVal Session 16-Typing - Text-1		2012-07-10 13:11:53.401000
	Edit pad (rev 139)		Claudia	cv402	XVal Session 16	1	XVal Session 16-Typing - Text-1		2012-07-10 13:11:53.627000
	Edit pad (rev 140)		jeral	cv311	XVal Session 16	1	XVal Session 16-Typing - Text-1		2012-07-10 13:11:53.898000
	Edit pad (rev 141)		Mark:	cv309	XVal Session 16	1	XVal Session 16-Typing - Text-1		2012-07-10 13:11:53.900000
	Edit pad (rev 142)		Claudia	cv402	XVal Session 16	1	XVal Session 16-Typing - Text-1		2012-07-10 13:11:54.137000
	Edit pad (rev 143)		Mark:	cv309	XVal Session 16	1	XVal Session 16-Typing - Text-1		2012-07-10 13:11:54.397000
	Edit pad (rev 144)		jeral	cv311	XVal Session 16	1	XVal Session 16-Typing - Text-1		2012-07-10 13:11:54.453000
	Edit pad (rev 145)		Claudia	cv402	XVal Session 16	1	XVal Session 16-Typing - Text-1		2012-07-10 13:11:54.638000
	Edit pad (rev 146)		jeral	cv311	XVal Session 16	1	XVal Session 16-Typing - Text-1		2012-07-10 13:11:54.954000
	Edit pad (rev 147)		Mark:	cv309	XVal Session 16	1	XVal Session 16-Typing - Text-1		2012-07-10 13:11:55.134000
	Edit pad (rev 148)		Mark:	cv309	XVal Session 16	1	XVal Session 16-Typing - Text-1		2012-07-10 13:11:55.624000
	Edit pad (rev 149)		Mark:	cv309	XVal Session 16	1	XVal Session 16-Typing - Text-1		2012-07-10 13:11:56.138000
	Edit pad (rev 150)		jeral	cv311	XVal Session 16	1	XVal Session 16-Typing - Text-1		2012-07-10 13:11:56.219000
	Edit pad (rev 151)		jeral	cv311	XVal Session 16	1	XVal Session 16-Typing - Text-1		2012-07-10 13:11:56.718000
	Edit pad (rev 152)		Mark:	cv309	XVal Session 16	1	XVal Session 16-Typing - Text-1		2012-07-10 13:11:56.844000
	Edit pad (rev 153)		jeral	cv311	XVal Session 16	1	XVal Session 16-Typing - Text-1		2012-07-10 13:11:57.224000
	Edit pad (rev 154)		Mark:	cv309	XVal Session 16	1	XVal Session 16-Typing - Text-1		2012-07-10 13:11:57.482000
	Edit pad (rev 155)		jeral	cv311	XVal Session 16	1	XVal Session 16-Typing - Text-1		2012-07-10 13:11:57.720000
	Edit pad (rev 156)		Mark:	cv309	XVal Session 16	1	XVal Session 16-Typing - Text-1		2012-07-10 13:11:57.990000
	Edit pad (rev 157)		Claudia	cv402	XVal Session 16	1	XVal Session 16-Typing - Text-1		2012-07-10 13:11:58.014000
	Edit pad (rev 158)		jeral	cv311	XVal Session 16	1	XVal Session 16-Typing - Text-1		2012-07-10 13:11:58.226000
	Edit pad (rev 159)		Mark:	cv309	XVal Session 16	1	XVal Session 16-Typing - Text-1		2012-07-10 13:11:58.494000
	Edit pad (rev 160)		Claudia	cv402	XVal Session 16	1	XVal Session 16-Typing - Text-1		2012-07-10 13:11:58.526000
	Edit pad (rev 161)		Mark:	cv309	XVal Session 16	1	XVal Session 16-Typing - Text-1		2012-07-10 13:11:59.002000
	Edit pad (rev 162)		Claudia	cv402	XVal Session 16	1	XVal Session 16-Typing - Text-1		2012-07-10 13:11:59.026000
	Edit pad (rev 163)		jeral	cv311	XVal Session 16	1	XVal Session 16-Typing - Text-1		2012-07-10 13:11:59.315000
	Edit pad (rev 164)		Mark:	cv309	XVal Session 16	1	XVal Session 16-Typing - Text-1		2012-07-10 13:11:59.506000
	Edit pad (rev 165)		Claudia	cv402	XVal Session 16	1	XVal Session 16-Typing - Text-1		2012-07-10 13:11:59.526000
	Edit pad (rev 166)		jeral	cv311	XVal Session 16	1	XVal Session 16-Typing - Text-1		2012-07-10 13:11:59.820000
	Edit pad (rev 167)		Mark:	cv309	XVal Session 16	1	XVal Session 16-Typing - Text-1		2012-07-10 13:12:00.006000
	Edit pad (rev 168)		Claudia	cv402	XVal Session 16	1	XVal Session 16-Typing - Text-1		2012-07-10 13:12:00.026000
	Edit pad (rev 169)		jeral	cv311	XVal Session 16	1	XVal Session 16-Typing - Text-1		2012-07-10 13:12:00.319000
	Edit pad (rev 170)		Mark:	cv309	XVal Session 16	1	XVal Session 16-Typing - Text-1		2012-07-10 13:12:00.510000
	Edit pad (rev 171)		Claudia	cv402	XVal Session 16	1	XVal Session 16-Typing - Text-1		2012-07-10 13:12:00.530000
	Edit pad (rev 172)		Mark:	cv309	XVal Session 16	1	XVal Session 16-Typing - Text-1		2012-07-10 13:12:01.023000
	Edit pad (rev 173)		Claudia	cv402	XVal Session 16	1	XVal Session 16-Typing - Text-1		2012-07-10 13:12:01.056000
	Edit pad (rev 174)		jeral	cv311	XVal Session 16	1	XVal Session 16-Typing - Text-1		2012-07-10 13:12:01.533000
	Edit pad (rev 175)		jeral	cv311	XVal Session 16	1	XVal Session 16-Typing - Text-1		2012-07-10 13:12:02.030000
	Edit pad (rev 176)		Mark:	cv309	XVal Session 16	1	XVal Session 16-Typing - Text-1		2012-07-10 13:12:02.256000
	Edit pad (rev 177)		jeral	cv311	XVal Session 16	1	XVal Session 16-Typing - Text-1		2012-07-10 13:12:02.535000
	Edit pad (rev 178)		jeral	cv311	XVal Session 16	1	XVal Session 16-Typing - Text-1		2012-07-10 13:12:03.802000
	Edit pad (rev 179)		Claudia	cv402	XVal Session 16	1	XVal Session 16-Typing - Text-1		2012-07-10 13:12:03.877000
	Edit pad (rev 180)		jeral	cv311	XVal Session 16	1	XVal Session 16-Typing - Text-1		2012-07-10 13:12:04.310000
	Edit pad (rev 181)		Claudia	cv402	XVal Session 16	1	XVal Session 16-Typing - Text-1		2012-07-10 13:12:04.384000
	Edit pad (rev 182)		jeral	cv311	XVal Session 16	1	XVal Session 16-Typing - Text-1		2012-07-10 13:12:04.808000
	Edit pad (rev 183)		Claudia	cv402	XVal Session 16	1	XVal Session 16-Typing - Text-1		2012-07-10 13:12:04.897000
	Edit pad (rev 184)		jeral	cv311	XVal Session 16	1	XVal Session 16-Typing - Text-1		2012-07-10 13:12:05.370000
	Edit pad (rev 185)		Claudia	cv402	XVal Session 16	1	XVal Session 16-Typing - Text-1		2012-07-10 13:12:05.402000
	Edit pad (rev 186)		jeral	cv311	XVal Session 16	1	XVal Session 16-Typing - Text-1		2012-07-10 13:12:05.900000
	Edit pad (rev 187)		Claudia	cv402	XVal Session 16	1	XVal Session 16-Typing - Text-1		2012-07-10 13:12:05.910000
	Edit pad (rev 188)		jeral	cv311	XVal Session 16	1	XVal Session 16-Typing - Text-1		2012-07-10 13:12:06.373000
	Edit pad (rev 189)		Claudia	cv402	XVal Session 16	1	XVal Session 16-Typing - Text-1		2012-07-10 13:12:06.427000
	Edit pad (rev 190)		Claudia	cv402	XVal Session 16	1	XVal Session 16-Typing - Text-1		2012-07-10 13:12:06.917000
	Edit pad (rev 191)		jeral	cv311	XVal Session 16	1	XVal Session 16-Typing - Text-1		2012-07-10 13:12:06.946000
	Edit pad (rev 192)		Claudia	cv402	XVal Session 16	1	XVal Session 16-Typing - Text-1		2012-07-10 13:12:07.418000
	Edit pad (rev 193)		jeral	cv311	XVal Session 16	1	XVal Session 16-Typing - Text-1		2012-07-10 13:12:07.584000
	Edit pad (rev 194)		Mark:	cv309	XVal Session 16	1	XVal Session 16-Typing - Text-1		2012-07-10 13:12:07.911000
	Edit pad (rev 195)		Claudia	cv402	XVal Session 16	1	XVal Session 16-Typing - Text-1		2012-07-10 13:12:07.918000
	Edit pad (rev 196)		jeral	cv311	XVal Session 16	1	XVal Session 16-Typing - Text-1		2012-07-10 13:12:08.079000
	Edit pad (rev 197)		Claudia	cv402	XVal Session 16	1	XVal Session 16-Typing - Text-1		2012-07-10 13:12:08.418000
	Edit pad (rev 198)		Mark:	cv309	XVal Session 16	1	XVal Session 16-Typing - Text-1		2012-07-10 13:12:08.433000
	Edit pad (rev 199)		jeral	cv311	XVal Session 16	1	XVal Session 16-Typing - Text-1		2012-07-10 13:12:08.581000
	Edit pad (rev 200)		Claudia	cv402	XVal Session 16	1	XVal Session 16-Typing - Text-1		2012-07-10 13:12:08.918000
	Edit pad (rev 201)		Mark:	cv309	XVal Session 16	1	XVal Session 16-Typing - Text-1		2012-07-10 13:12:08.945000
	Edit pad (rev 202)		Claudia	cv402	XVal Session 16	1	XVal Session 16-Typing - Text-1		2012-07-10 13:12:09.418000
	Edit pad (rev 203)		Mark:	cv309	XVal Session 16	1	XVal Session 16-Typing - Text-1		2012-07-10 13:12:09.446000
	Edit pad (rev 204)		jeral	cv311	XVal Session 16	1	XVal Session 16-Typing - Text-1		2012-07-10 13:12:09.587000
	Edit pad (rev 205)		Claudia	cv402	XVal Session 16	1	XVal Session 16-Typing - Text-1		2012-07-10 13:12:09.918000
	Edit pad (rev 206)		Mark:	cv309	XVal Session 16	1	XVal Session 16-Typing - Text-1		2012-07-10 13:12:09.975000
	Edit pad (rev 207)		jeral	cv311	XVal Session 16	1	XVal Session 16-Typing - Text-1		2012-07-10 13:12:10.128000
	Edit pad (rev 208)		Claudia	cv402	XVal Session 16	1	XVal Session 16-Typing - Text-1		2012-07-10 13:12:10.419000
	Edit pad (rev 209)		Mark:	cv309	XVal Session 16	1	XVal Session 16-Typing - Text-1		2012-07-10 13:12:10.476000
	Edit pad (rev 210)		jeral	cv311	XVal Session 16	1	XVal Session 16-Typing - Text-1		2012-07-10 13:12:10.626000
	Edit pad (rev 211)		Claudia	cv402	XVal Session 16	1	XVal Session 16-Typing - Text-1		2012-07-10 13:12:10.919000
	Edit pad (rev 212)		Mark:	cv309	XVal Session 16	1	XVal Session 16-Typing - Text-1		2012-07-10 13:12:10.979000
	Edit pad (rev 213)		jeral	cv311	XVal Session 16	1	XVal Session 16-Typing - Text-1		2012-07-10 13:12:11.157000
	Edit pad (rev 214)		Claudia	cv402	XVal Session 16	1	XVal Session 16-Typing - Text-1		2012-07-10 13:12:11.419000
	Edit pad (rev 215)		Mark:	cv309	XVal Session 16	1	XVal Session 16-Typing - Text-1		2012-07-10 13:12:11.481000
	Edit pad (rev 216)		Claudia	cv402	XVal Session 16	1	XVal Session 16-Typing - Text-1		2012-07-10 13:12:11.918000
	Edit pad (rev 217)		Mark:	cv309	XVal Session 16	1	XVal Session 16-Typing - Text-1		2012-07-10 13:12:11.979000
	Edit pad (rev 218)		Claudia	cv402	XVal Session 16	1	XVal Session 16-Typing - Text-1		2012-07-10 13:12:12.431000
	Edit pad (rev 219)		jeral	cv311	XVal Session 16	1	XVal Session 16-Typing - Text-1		2012-07-10 13:12:12.486000
	Edit pad (rev 220)		Mark:	cv309	XVal Session 16	1	XVal Session 16-Typing - Text-1		2012-07-10 13:12:12.490000
	Edit pad (rev 221)		Claudia	cv402	XVal Session 16	1	XVal Session 16-Typing - Text-1		2012-07-10 13:12:12.933000
	Edit pad (rev 222)		jeral	cv311	XVal Session 16	1	XVal Session 16-Typing - Text-1		2012-07-10 13:12:12.987000
	Edit pad (rev 223)		Mark:	cv309	XVal Session 16	1	XVal Session 16-Typing - Text-1		2012-07-10 13:12:12.990000
	Edit pad (rev 224)		Claudia	cv402	XVal Session 16	1	XVal Session 16-Typing - Text-1		2012-07-10 13:12:13.433000
	Edit pad (rev 225)		Mark:	cv309	XVal Session 16	1	XVal Session 16-Typing - Text-1		2012-07-10 13:12:13.502000
	Edit pad (rev 226)		jeral	cv311	XVal Session 16	1	XVal Session 16-Typing - Text-1		2012-07-10 13:12:13.811000
	Edit pad (rev 227)		Claudia	cv402	XVal Session 16	1	XVal Session 16-Typing - Text-1		2012-07-10 13:12:13.931000
	Edit pad (rev 228)		Mark:	cv309	XVal Session 16	1	XVal Session 16-Typing - Text-1		2012-07-10 13:12:14.048000
	Edit pad (rev 229)		Claudia	cv402	XVal Session 16	1	XVal Session 16-Typing - Text-1		2012-07-10 13:12:14.433000
	Edit pad (rev 230)		Mark:	cv309	XVal Session 16	1	XVal Session 16-Typing - Text-1		2012-07-10 13:12:14.553000
	Edit pad (rev 231)		Claudia	cv402	XVal Session 16	1	XVal Session 16-Typing - Text-1		2012-07-10 13:12:14.938000
	Edit pad (rev 232)		Mark:	cv309	XVal Session 16	1	XVal Session 16-Typing - Text-1		2012-07-10 13:12:15.060000
	Edit pad (rev 233)		jeral	cv311	XVal Session 16	1	XVal Session 16-Typing - Text-1		2012-07-10 13:12:15.094000
	Edit pad (rev 234)		Claudia	cv402	XVal Session 16	1	XVal Session 16-Typing - Text-1		2012-07-10 13:12:15.447000
	Edit pad (rev 235)		Mark:	cv309	XVal Session 16	1	XVal Session 16-Typing - Text-1		2012-07-10 13:12:15.554000
	Edit pad (rev 236)		Claudia	cv402	XVal Session 16	1	XVal Session 16-Typing - Text-1		2012-07-10 13:12:15.949000
	Edit pad (rev 237)		Claudia	cv402	XVal Session 16	1	XVal Session 16-Typing - Text-1		2012-07-10 13:12:16.654000
	Edit pad (rev 238)		Claudia	cv402	XVal Session 16	1	XVal Session 16-Typing - Text-1		2012-07-10 13:12:17.225000
	Edit pad (rev 239)		Claudia	cv402	XVal Session 16	1	XVal Session 16-Typing - Text-1		2012-07-10 13:12:17.729000
	Edit pad (rev 240)		Claudia	cv402	XVal Session 16	1	XVal Session 16-Typing - Text-1		2012-07-10 13:12:18.230000
	Edit pad (rev 241)		Mark:	cv309	XVal Session 16	1	XVal Session 16-Typing - Text-1		2012-07-10 13:12:18.321000
	Edit pad (rev 242)		Claudia	cv402	XVal Session 16	1	XVal Session 16-Typing - Text-1		2012-07-10 13:12:19.087000
	Edit pad (rev 243)		jeral	cv311	XVal Session 16	1	XVal Session 16-Typing - Text-1		2012-07-10 13:12:19.110000
	Edit pad (rev 244)		jeral	cv311	XVal Session 16	1	XVal Session 16-Typing - Text-1		2012-07-10 13:12:19.614000
	Edit pad (rev 245)		jeral	cv311	XVal Session 16	1	XVal Session 16-Typing - Text-1		2012-07-10 13:12:20.264000
	Edit pad (rev 246)		jeral	cv311	XVal Session 16	1	XVal Session 16-Typing - Text-1		2012-07-10 13:12:20.765000
	Edit pad (rev 247)		jeral	cv311	XVal Session 16	1	XVal Session 16-Typing - Text-1		2012-07-10 13:12:21.529000
	Edit pad (rev 248)		jeral	cv311	XVal Session 16	1	XVal Session 16-Typing - Text-1		2012-07-10 13:12:22.030000
	Edit pad (rev 249)		jeral	cv311	XVal Session 16	1	XVal Session 16-Typing - Text-1		2012-07-10 13:12:22.528000
	Edit pad (rev 250)		Claudia	cv402	XVal Session 16	1	XVal Session 16-Typing - Text-1		2012-07-10 13:12:23.019000
	Edit pad (rev 251)		jeral	cv311	XVal Session 16	1	XVal Session 16-Typing - Text-1		2012-07-10 13:12:23.035000
	Edit pad (rev 252)		jeral	cv311	XVal Session 16	1	XVal Session 16-Typing - Text-1		2012-07-10 13:12:23.533000
	Edit pad (rev 253)		Claudia	cv402	XVal Session 16	1	XVal Session 16-Typing - Text-1		2012-07-10 13:12:23.888000
	Edit pad (rev 254)		Claudia	cv402	XVal Session 16	1	XVal Session 16-Typing - Text-1		2012-07-10 13:12:24.387000
	Edit pad (rev 255)		Claudia	cv402	XVal Session 16	1	XVal Session 16-Typing - Text-1		2012-07-10 13:12:24.887000
	Edit pad (rev 256)		Claudia	cv402	XVal Session 16	1	XVal Session 16-Typing - Text-1		2012-07-10 13:12:25.391000
	Edit pad (rev 257)		Claudia	cv402	XVal Session 16	1	XVal Session 16-Typing - Text-1		2012-07-10 13:12:25.900000
	Edit pad (rev 258)		Claudia	cv402	XVal Session 16	1	XVal Session 16-Typing - Text-1		2012-07-10 13:12:26.407000
	Edit pad (rev 259)		jeral	cv311	XVal Session 16	1	XVal Session 16-Typing - Text-1		2012-07-10 13:12:26.667000
	Edit pad (rev 260)		Claudia	cv402	XVal Session 16	1	XVal Session 16-Typing - Text-1		2012-07-10 13:12:26.917000
	Edit pad (rev 261)		jeral	cv311	XVal Session 16	1	XVal Session 16-Typing - Text-1		2012-07-10 13:12:27.169000
	Edit pad (rev 262)		Claudia	cv402	XVal Session 16	1	XVal Session 16-Typing - Text-1		2012-07-10 13:12:27.417000
	Edit pad (rev 263)		Claudia	cv402	XVal Session 16	1	XVal Session 16-Typing - Text-1		2012-07-10 13:12:27.917000
	Edit pad (rev 264)		jeral	cv311	XVal Session 16	1	XVal Session 16-Typing - Text-1		2012-07-10 13:12:27.977000
	Edit pad (rev 265)		Claudia	cv402	XVal Session 16	1	XVal Session 16-Typing - Text-1		2012-07-10 13:12:28.417000
	Edit pad (rev 266)		Claudia	cv402	XVal Session 16	1	XVal Session 16-Typing - Text-1		2012-07-10 13:12:28.918000
	Edit pad (rev 267)		Claudia	cv402	XVal Session 16	1	XVal Session 16-Typing - Text-1		2012-07-10 13:12:29.417000
	Edit pad (rev 268)		Claudia	cv402	XVal Session 16	1	XVal Session 16-Typing - Text-1		2012-07-10 13:12:29.917000
	Edit pad (rev 269)		jeral	cv311	XVal Session 16	1	XVal Session 16-Typing - Text-1		2012-07-10 13:12:30.152000
	Edit pad (rev 270)		Claudia	cv402	XVal Session 16	1	XVal Session 16-Typing - Text-1		2012-07-10 13:12:30.421000
	Edit pad (rev 271)		jeral	cv311	XVal Session 16	1	XVal Session 16-Typing - Text-1		2012-07-10 13:12:30.649000
	Edit pad (rev 272)		jeral	cv311	XVal Session 16	1	XVal Session 16-Typing - Text-1		2012-07-10 13:12:31.786000
	Edit pad (rev 273)		Claudia	cv402	XVal Session 16	1	XVal Session 16-Typing - Text-1		2012-07-10 13:12:32.246000
	Edit pad (rev 274)		Claudia	cv402	XVal Session 16	1	XVal Session 16-Typing - Text-1		2012-07-10 13:12:32.746000
	Edit pad (rev 275)		jeral	cv311	XVal Session 16	1	XVal Session 16-Typing - Text-1		2012-07-10 13:12:32.847000
	Edit pad (rev 276)		Claudia	cv402	XVal Session 16	1	XVal Session 16-Typing - Text-1		2012-07-10 13:12:33.246000
	Edit pad (rev 277)		Mark:	cv309	XVal Session 16	1	XVal Session 16-Typing - Text-1		2012-07-10 13:12:33.298000
	Edit pad (rev 278)		jeral	cv311	XVal Session 16	1	XVal Session 16-Typing - Text-1		2012-07-10 13:12:33.347000
	Edit pad (rev 279)		Claudia	cv402	XVal Session 16	1	XVal Session 16-Typing - Text-1		2012-07-10 13:12:33.746000
	Edit pad (rev 280)		Claudia	cv402	XVal Session 16	1	XVal Session 16-Typing - Text-1		2012-07-10 13:12:34.246000
	Edit pad (rev 281)		Mark:	cv309	XVal Session 16	1	XVal Session 16-Typing - Text-1		2012-07-10 13:12:34.413000
	Edit pad (rev 282)		Claudia	cv402	XVal Session 16	1	XVal Session 16-Typing - Text-1		2012-07-10 13:12:34.790000
	Edit pad (rev 283)		Mark:	cv309	XVal Session 16	1	XVal Session 16-Typing - Text-1		2012-07-10 13:12:34.922000
	Edit pad (rev 284)		jeral	cv311	XVal Session 16	1	XVal Session 16-Typing - Text-1		2012-07-10 13:12:35.032000
	Edit pad (rev 285)		Claudia	cv402	XVal Session 16	1	XVal Session 16-Typing - Text-1		2012-07-10 13:12:35.247000
	Edit pad (rev 286)		Mark:	cv309	XVal Session 16	1	XVal Session 16-Typing - Text-1		2012-07-10 13:12:35.451000
	Edit pad (rev 287)		Claudia	cv402	XVal Session 16	1	XVal Session 16-Typing - Text-1		2012-07-10 13:12:35.747000
	Edit pad (rev 288)		Mark:	cv309	XVal Session 16	1	XVal Session 16-Typing - Text-1		2012-07-10 13:12:35.932000
	Edit pad (rev 289)		jeral	cv311	XVal Session 16	1	XVal Session 16-Typing - Text-1		2012-07-10 13:12:36.327000
	Edit pad (rev 290)		Claudia	cv402	XVal Session 16	1	XVal Session 16-Typing - Text-1		2012-07-10 13:12:36.376000
	Edit pad (rev 291)		Mark:	cv309	XVal Session 16	1	XVal Session 16-Typing - Text-1		2012-07-10 13:12:36.434000
	Edit pad (rev 292)		Claudia	cv402	XVal Session 16	1	XVal Session 16-Typing - Text-1		2012-07-10 13:12:36.892000
	Edit pad (rev 293)		Mark:	cv309	XVal Session 16	1	XVal Session 16-Typing - Text-1		2012-07-10 13:12:36.935000
	Edit pad (rev 294)		Claudia	cv402	XVal Session 16	1	XVal Session 16-Typing - Text-1		2012-07-10 13:12:37.402000
	Edit pad (rev 295)		jeral	cv311	XVal Session 16	1	XVal Session 16-Typing - Text-1		2012-07-10 13:12:37.677000
	Edit pad (rev 296)		Claudia	cv402	XVal Session 16	1	XVal Session 16-Typing - Text-1		2012-07-10 13:12:37.902000
	Edit pad (rev 297)		Mark:	cv309	XVal Session 16	1	XVal Session 16-Typing - Text-1		2012-07-10 13:12:38.098000
	Edit pad (rev 298)		jeral	cv311	XVal Session 16	1	XVal Session 16-Typing - Text-1		2012-07-10 13:12:38.368000
	Edit pad (rev 299)		Claudia	cv402	XVal Session 16	1	XVal Session 16-Typing - Text-1		2012-07-10 13:12:38.401000
	Edit pad (rev 300)		Mark:	cv309	XVal Session 16	1	XVal Session 16-Typing - Text-1		2012-07-10 13:12:38.603000
	Edit pad (rev 301)		jeral	cv311	XVal Session 16	1	XVal Session 16-Typing - Text-1		2012-07-10 13:12:38.865000
	Edit pad (rev 302)		Claudia	cv402	XVal Session 16	1	XVal Session 16-Typing - Text-1		2012-07-10 13:12:38.902000
	Edit pad (rev 303)		Mark:	cv309	XVal Session 16	1	XVal Session 16-Typing - Text-1		2012-07-10 13:12:39.121000
	Edit pad (rev 304)		Claudia	cv402	XVal Session 16	1	XVal Session 16-Typing - Text-1		2012-07-10 13:12:39.407000
	Edit pad (rev 305)		jeral	cv311	XVal Session 16	1	XVal Session 16-Typing - Text-1		2012-07-10 13:12:39.414000
	Edit pad (rev 306)		Mark:	cv309	XVal Session 16	1	XVal Session 16-Typing - Text-1		2012-07-10 13:12:39.614000
	Edit pad (rev 307)		Claudia	cv402	XVal Session 16	1	XVal Session 16-Typing - Text-1		2012-07-10 13:12:39.906000
	Edit pad (rev 308)		jeral	cv311	XVal Session 16	1	XVal Session 16-Typing - Text-1		2012-07-10 13:12:39.927000
	Edit pad (rev 309)		Mark:	cv309	XVal Session 16	1	XVal Session 16-Typing - Text-1		2012-07-10 13:12:40.106000
	Edit pad (rev 310)		Claudia	cv402	XVal Session 16	1	XVal Session 16-Typing - Text-1		2012-07-10 13:12:40.407000
	Edit pad (rev 311)		Mark:	cv309	XVal Session 16	1	XVal Session 16-Typing - Text-1		2012-07-10 13:12:40.602000
	Edit pad (rev 312)		jeral	cv311	XVal Session 16	1	XVal Session 16-Typing - Text-1		2012-07-10 13:12:40.702000
	Edit pad (rev 313)		Claudia	cv402	XVal Session 16	1	XVal Session 16-Typing - Text-1		2012-07-10 13:12:40.917000
	Edit pad (rev 314)		Mark:	cv309	XVal Session 16	1	XVal Session 16-Typing - Text-1		2012-07-10 13:12:41.100000
	Edit pad (rev 315)		jeral	cv311	XVal Session 16	1	XVal Session 16-Typing - Text-1		2012-07-10 13:12:41.204000
	Edit pad (rev 316)		Claudia	cv402	XVal Session 16	1	XVal Session 16-Typing - Text-1		2012-07-10 13:12:41.417000
	Edit pad (rev 317)		Mark:	cv309	XVal Session 16	1	XVal Session 16-Typing - Text-1		2012-07-10 13:12:41.601000
	Edit pad (rev 318)		Claudia	cv402	XVal Session 16	1	XVal Session 16-Typing - Text-1		2012-07-10 13:12:41.917000
	Edit pad (rev 319)		Mark:	cv309	XVal Session 16	1	XVal Session 16-Typing - Text-1		2012-07-10 13:12:42.110000
	Edit pad (rev 320)		Mark:	cv309	XVal Session 16	1	XVal Session 16-Typing - Text-1		2012-07-10 13:12:42.620000
	Edit pad (rev 321)		jeral	cv311	XVal Session 16	1	XVal Session 16-Typing - Text-1		2012-07-10 13:12:42.632000
	Edit pad (rev 322)		jeral	cv311	XVal Session 16	1	XVal Session 16-Typing - Text-1		2012-07-10 13:12:42.890000
	Edit pad (rev 323)		Claudia	cv402	XVal Session 16	1	XVal Session 16-Typing - Text-1		2012-07-10 13:12:42.925000
	Edit pad (rev 324)		Mark:	cv309	XVal Session 16	1	XVal Session 16-Typing - Text-1		2012-07-10 13:12:43.120000
	Edit pad (rev 325)		Claudia	cv402	XVal Session 16	1	XVal Session 16-Typing - Text-1		2012-07-10 13:12:43.432000
	Edit pad (rev 326)		Claudia	cv402	XVal Session 16	1	XVal Session 16-Typing - Text-1		2012-07-10 13:12:43.933000
	Edit pad (rev 327)		Mark:	cv309	XVal Session 16	1	XVal Session 16-Typing - Text-1		2012-07-10 13:12:44.030000
	Edit pad (rev 328)		jeral	cv311	XVal Session 16	1	XVal Session 16-Typing - Text-1		2012-07-10 13:12:44.307000
	Edit pad (rev 329)		Claudia	cv402	XVal Session 16	1	XVal Session 16-Typing - Text-1		2012-07-10 13:12:44.431000
	Edit pad (rev 330)		Mark:	cv309	XVal Session 16	1	XVal Session 16-Typing - Text-1		2012-07-10 13:12:44.545000
	Edit pad (rev 331)		jeral	cv311	XVal Session 16	1	XVal Session 16-Typing - Text-1		2012-07-10 13:12:44.810000
	Edit pad (rev 332)		jeral	cv311	XVal Session 16	1	XVal Session 16-Typing - Text-1		2012-07-10 13:12:45.309000
	Edit pad (rev 333)		Claudia	cv402	XVal Session 16	1	XVal Session 16-Typing - Text-1		2012-07-10 13:12:45.638000
	Edit pad (rev 334)		jeral	cv311	XVal Session 16	1	XVal Session 16-Typing - Text-1		2012-07-10 13:12:45.812000
	Edit pad (rev 335)		Claudia	cv402	XVal Session 16	1	XVal Session 16-Typing - Text-1		2012-07-10 13:12:46.138000
	Edit pad (rev 336)		jeral	cv311	XVal Session 16	1	XVal Session 16-Typing - Text-1		2012-07-10 13:12:46.313000
	Edit pad (rev 337)		Claudia	cv402	XVal Session 16	1	XVal Session 16-Typing - Text-1		2012-07-10 13:12:46.637000
	Edit pad (rev 338)		jeral	cv311	XVal Session 16	1	XVal Session 16-Typing - Text-1		2012-07-10 13:12:47.157000
	Edit pad (rev 339)		Mark:	cv309	XVal Session 16	1	XVal Session 16-Typing - Text-1		2012-07-10 13:12:47.160000
	Edit pad (rev 340)		Claudia	cv402	XVal Session 16	1	XVal Session 16-Typing - Text-1		2012-07-10 13:12:47.161000
	Edit pad (rev 341)		jeral	cv311	XVal Session 16	1	XVal Session 16-Typing - Text-1		2012-07-10 13:12:47.600000
	Edit pad (rev 342)		Mark:	cv309	XVal Session 16	1	XVal Session 16-Typing - Text-1		2012-07-10 13:12:47.633000
	Edit pad (rev 343)		jeral	cv311	XVal Session 16	1	XVal Session 16-Typing - Text-1		2012-07-10 13:12:48.096000
	Edit pad (rev 344)		Mark:	cv309	XVal Session 16	1	XVal Session 16-Typing - Text-1		2012-07-10 13:12:48.133000
	Edit pad (rev 345)		jeral	cv311	XVal Session 16	1	XVal Session 16-Typing - Text-1		2012-07-10 13:12:48.633000
	Edit pad (rev 346)		Mark:	cv309	XVal Session 16	1	XVal Session 16-Typing - Text-1		2012-07-10 13:12:48.634000
	Edit pad (rev 347)		Mark:	cv309	XVal Session 16	1	XVal Session 16-Typing - Text-1		2012-07-10 13:12:49.133000
	Edit pad (rev 348)		jeral	cv311	XVal Session 16	1	XVal Session 16-Typing - Text-1		2012-07-10 13:12:49.135000
	Edit pad (rev 349)		Claudia	cv402	XVal Session 16	1	XVal Session 16-Typing - Text-1		2012-07-10 13:12:49.228000
	Edit pad (rev 350)		Mark:	cv309	XVal Session 16	1	XVal Session 16-Typing - Text-1		2012-07-10 13:12:49.663000
	Edit pad (rev 351)		Claudia	cv402	XVal Session 16	1	XVal Session 16-Typing - Text-1		2012-07-10 13:12:49.741000
	Edit pad (rev 352)		jeral	cv311	XVal Session 16	1	XVal Session 16-Typing - Text-1		2012-07-10 13:12:50.034000
	Edit pad (rev 353)		Claudia	cv402	XVal Session 16	1	XVal Session 16-Typing - Text-1		2012-07-10 13:12:50.245000
	Edit pad (rev 354)		jeral	cv311	XVal Session 16	1	XVal Session 16-Typing - Text-1		2012-07-10 13:12:50.525000
	Edit pad (rev 355)		Claudia	cv402	XVal Session 16	1	XVal Session 16-Typing - Text-1		2012-07-10 13:12:50.746000
	Edit pad (rev 356)		Mark:	cv309	XVal Session 16	1	XVal Session 16-Typing - Text-1		2012-07-10 13:12:50.815000
	Edit pad (rev 357)		Claudia	cv402	XVal Session 16	1	XVal Session 16-Typing - Text-1		2012-07-10 13:12:51.246000
	Edit pad (rev 358)		Mark:	cv309	XVal Session 16	1	XVal Session 16-Typing - Text-1		2012-07-10 13:12:51.535000
	Edit pad (rev 359)		jeral	cv311	XVal Session 16	1	XVal Session 16-Typing - Text-1		2012-07-10 13:12:51.648000
	Edit pad (rev 360)		Claudia	cv402	XVal Session 16	1	XVal Session 16-Typing - Text-1		2012-07-10 13:12:51.854000
	Edit pad (rev 361)		jeral	cv311	XVal Session 16	1	XVal Session 16-Typing - Text-1		2012-07-10 13:12:52.161000
	Edit pad (rev 362)		Claudia	cv402	XVal Session 16	1	XVal Session 16-Typing - Text-1		2012-07-10 13:12:52.355000
	Edit pad (rev 363)		jeral	cv311	XVal Session 16	1	XVal Session 16-Typing - Text-1		2012-07-10 13:12:52.662000
	Edit pad (rev 364)		Claudia	cv402	XVal Session 16	1	XVal Session 16-Typing - Text-1		2012-07-10 13:12:52.929000
	Edit pad (rev 365)		jeral	cv311	XVal Session 16	1	XVal Session 16-Typing - Text-1		2012-07-10 13:12:53.225000
	Edit pad (rev 366)		Claudia	cv402	XVal Session 16	1	XVal Session 16-Typing - Text-1		2012-07-10 13:12:53.477000
	Edit pad (rev 367)		jeral	cv311	XVal Session 16	1	XVal Session 16-Typing - Text-1		2012-07-10 13:12:57.021000
	Edit pad (rev 368)		Claudia	cv402	XVal Session 16	1	XVal Session 16-Typing - Text-1		2012-07-10 13:12:57.077000
	Edit pad (rev 369)		jeral	cv311	XVal Session 16	1	XVal Session 16-Typing - Text-1		2012-07-10 13:12:57.529000
	Edit pad (rev 370)		Claudia	cv402	XVal Session 16	1	XVal Session 16-Typing - Text-1		2012-07-10 13:12:57.568000
	Edit pad (rev 371)		Claudia	cv402	XVal Session 16	1	XVal Session 16-Typing - Text-1		2012-07-10 13:12:58.073000
	Edit pad (rev 372)		Claudia	cv402	XVal Session 16	1	XVal Session 16-Typing - Text-1		2012-07-10 13:12:58.574000
	Edit pad (rev 373)		Claudia	cv402	XVal Session 16	1	XVal Session 16-Typing - Text-1		2012-07-10 13:12:59.073000
	Edit pad (rev 374)		jeral	cv311	XVal Session 16	1	XVal Session 16-Typing - Text-1		2012-07-10 13:12:59.135000
	Edit pad (rev 375)		Claudia	cv402	XVal Session 16	1	XVal Session 16-Typing - Text-1		2012-07-10 13:12:59.573000
	Edit pad (rev 376)		jeral	cv311	XVal Session 16	1	XVal Session 16-Typing - Text-1		2012-07-10 13:12:59.632000
	Edit pad (rev 377)		Claudia	cv402	XVal Session 16	1	XVal Session 16-Typing - Text-1		2012-07-10 13:13:00.486000
	Edit pad (rev 378)		jeral	cv311	XVal Session 16	1	XVal Session 16-Typing - Text-1		2012-07-10 13:13:00.889000
	Edit pad (rev 379)		Claudia	cv402	XVal Session 16	1	XVal Session 16-Typing - Text-1		2012-07-10 13:13:01.455000
	Edit pad (rev 380)		jeral	cv311	XVal Session 16	1	XVal Session 16-Typing - Text-1		2012-07-10 13:13:01.878000
	Edit pad (rev 381)		Claudia	cv402	XVal Session 16	1	XVal Session 16-Typing - Text-1		2012-07-10 13:13:01.955000
	Edit pad (rev 382)		jeral	cv311	XVal Session 16	1	XVal Session 16-Typing - Text-1		2012-07-10 13:13:02.382000
	Edit pad (rev 383)		Claudia	cv402	XVal Session 16	1	XVal Session 16-Typing - Text-1		2012-07-10 13:13:02.479000
	Edit pad (rev 384)		jeral	cv311	XVal Session 16	1	XVal Session 16-Typing - Text-1		2012-07-10 13:13:02.882000
	Edit pad (rev 385)		Claudia	cv402	XVal Session 16	1	XVal Session 16-Typing - Text-1		2012-07-10 13:13:02.979000
	Edit pad (rev 386)		jeral	cv311	XVal Session 16	1	XVal Session 16-Typing - Text-1		2012-07-10 13:13:03.380000
	Edit pad (rev 387)		Claudia	cv402	XVal Session 16	1	XVal Session 16-Typing - Text-1		2012-07-10 13:13:03.478000
	Edit pad (rev 388)		Claudia	cv402	XVal Session 16	1	XVal Session 16-Typing - Text-1		2012-07-10 13:13:03.979000
	Edit pad (rev 389)		Claudia	cv402	XVal Session 16	1	XVal Session 16-Typing - Text-1		2012-07-10 13:13:04.480000
	Edit pad (rev 390)		jeral	cv311	XVal Session 16	1	XVal Session 16-Typing - Text-1		2012-07-10 13:13:04.840000
	Edit pad (rev 391)		Claudia	cv402	XVal Session 16	1	XVal Session 16-Typing - Text-1		2012-07-10 13:13:04.980000
	Edit pad (rev 392)		Claudia	cv402	XVal Session 16	1	XVal Session 16-Typing - Text-1		2012-07-10 13:13:05.479000
	Edit pad (rev 393)		jeral	cv311	XVal Session 16	1	XVal Session 16-Typing - Text-1		2012-07-10 13:13:05.566000
	Edit pad (rev 394)		jeral	cv311	XVal Session 16	1	XVal Session 16-Typing - Text-1		2012-07-10 13:13:06.068000
	Edit pad (rev 395)		Claudia	cv402	XVal Session 16	1	XVal Session 16-Typing - Text-1		2012-07-10 13:13:06.130000
	Edit pad (rev 396)		jeral	cv311	XVal Session 16	1	XVal Session 16-Typing - Text-1		2012-07-10 13:13:06.568000
	Edit pad (rev 397)		Claudia	cv402	XVal Session 16	1	XVal Session 16-Typing - Text-1		2012-07-10 13:13:06.635000
	Edit pad (rev 398)		Claudia	cv402	XVal Session 16	1	XVal Session 16-Typing - Text-1		2012-07-10 13:13:07.136000
	Edit pad (rev 399)		Claudia	cv402	XVal Session 16	1	XVal Session 16-Typing - Text-1		2012-07-10 13:13:07.636000
	Edit pad (rev 400)		jeral	cv311	XVal Session 16	1	XVal Session 16-Typing - Text-1		2012-07-10 13:13:07.858000
	Edit pad (rev 401)		Claudia	cv402	XVal Session 16	1	XVal Session 16-Typing - Text-1		2012-07-10 13:13:08.191000
	Edit pad (rev 402)		jeral	cv311	XVal Session 16	1	XVal Session 16-Typing - Text-1		2012-07-10 13:13:08.367000
	Edit pad (rev 403)		Claudia	cv402	XVal Session 16	1	XVal Session 16-Typing - Text-1		2012-07-10 13:13:08.723000
	Edit pad (rev 404)		jeral	cv311	XVal Session 16	1	XVal Session 16-Typing - Text-1		2012-07-10 13:13:08.873000
	Edit pad (rev 405)		Claudia	cv402	XVal Session 16	1	XVal Session 16-Typing - Text-1		2012-07-10 13:13:09.138000
	Edit pad (rev 406)		jeral	cv311	XVal Session 16	1	XVal Session 16-Typing - Text-1		2012-07-10 13:13:10.167000
	Edit pad (rev 407)		Claudia	cv402	XVal Session 16	1	XVal Session 16-Typing - Text-1		2012-07-10 13:13:10.203000
	Edit pad (rev 408)		jeral	cv311	XVal Session 16	1	XVal Session 16-Typing - Text-1		2012-07-10 13:13:10.671000
	Edit pad (rev 409)		Claudia	cv402	XVal Session 16	1	XVal Session 16-Typing - Text-1		2012-07-10 13:13:10.719000
	Edit pad (rev 410)		jeral	cv311	XVal Session 16	1	XVal Session 16-Typing - Text-1		2012-07-10 13:13:11.435000
	Edit pad (rev 411)		jeral	cv311	XVal Session 16	1	XVal Session 16-Typing - Text-1		2012-07-10 13:13:11.945000
	Edit pad (rev 412)		jeral	cv311	XVal Session 16	1	XVal Session 16-Typing - Text-1		2012-07-10 13:13:12.502000
	Edit pad (rev 413)		jeral	cv311	XVal Session 16	1	XVal Session 16-Typing - Text-1		2012-07-10 13:13:13.645000
	Edit pad (rev 414)		Claudia	cv402	XVal Session 16	1	XVal Session 16-Typing - Text-1		2012-07-10 13:13:14.039000
	Edit pad (rev 415)		Claudia	cv402	XVal Session 16	1	XVal Session 16-Typing - Text-1		2012-07-10 13:13:14.543000
	Edit pad (rev 416)		Claudia	cv402	XVal Session 16	1	XVal Session 16-Typing - Text-1		2012-07-10 13:13:15.043000
	Edit pad (rev 417)		Kate	cv406	XVal Session 16	1	XVal Session 16-Typing - Text-1		2012-07-10 13:13:15.903000
	Edit pad (rev 418)		Claudia	cv402	XVal Session 16	1	XVal Session 16-Typing - Text-1		2012-07-10 13:13:15.954000
	Edit pad (rev 419)		Claudia	cv402	XVal Session 16	1	XVal Session 16-Typing - Text-1		2012-07-10 13:13:16.493000
	Edit pad (rev 420)		Claudia	cv402	XVal Session 16	1	XVal Session 16-Typing - Text-1		2012-07-10 13:13:16.996000
	Edit pad (rev 421)		Claudia	cv402	XVal Session 16	1	XVal Session 16-Typing - Text-1		2012-07-10 13:13:17.495000
	Edit pad (rev 422)		Kate	cv406	XVal Session 16	1	XVal Session 16-Typing - Text-1		2012-07-10 13:13:17.633000
	Edit pad (rev 423)		Claudia	cv402	XVal Session 16	1	XVal Session 16-Typing - Text-1		2012-07-10 13:13:17.995000
	Edit pad (rev 424)		jeral	cv311	XVal Session 16	1	XVal Session 16-Typing - Text-1		2012-07-10 13:13:19.374000
	Edit pad (rev 425)		Kate	cv406	XVal Session 16	1	XVal Session 16-Typing - Text-1		2012-07-10 13:13:19.707000
	Edit pad (rev 426)		Claudia	cv402	XVal Session 16	1	XVal Session 16-Typing - Text-1		2012-07-10 13:13:21.007000
	Edit pad (rev 427)		Kate	cv406	XVal Session 16	1	XVal Session 16-Typing - Text-1		2012-07-10 13:13:21.346000
	Edit pad (rev 428)		jeral	cv311	XVal Session 16	1	XVal Session 16-Typing - Text-1		2012-07-10 13:13:22.611000
	Edit pad (rev 429)		jeral	cv311	XVal Session 16	1	XVal Session 16-Typing - Text-1		2012-07-10 13:13:23.329000
	Edit pad (rev 430)		Kate	cv406	XVal Session 16	1	XVal Session 16-Typing - Text-1		2012-07-10 13:13:23.725000
	Edit pad (rev 431)		Claudia	cv402	XVal Session 16	1	XVal Session 16-Typing - Text-1		2012-07-10 13:13:23.799000
	Edit pad (rev 432)		Kate	cv406	XVal Session 16	1	XVal Session 16-Typing - Text-1		2012-07-10 13:13:24.230000
	Edit pad (rev 433)		Kate	cv406	XVal Session 16	1	XVal Session 16-Typing - Text-1		2012-07-10 13:13:24.740000
	Edit pad (rev 434)		jeral	cv311	XVal Session 16	1	XVal Session 16-Typing - Text-1		2012-07-10 13:13:25.118000
	Edit pad (rev 435)		Claudia	cv402	XVal Session 16	1	XVal Session 16-Typing - Text-1		2012-07-10 13:13:25.146000
	Edit pad (rev 436)		Kate	cv406	XVal Session 16	1	XVal Session 16-Typing - Text-1		2012-07-10 13:13:25.225000
	Edit pad (rev 437)		Kate	cv406	XVal Session 16	1	XVal Session 16-Typing - Text-1		2012-07-10 13:13:25.731000
	Edit pad (rev 438)		Claudia	cv402	XVal Session 16	1	XVal Session 16-Typing - Text-1		2012-07-10 13:13:25.769000
	Edit pad (rev 439)		Kate	cv406	XVal Session 16	1	XVal Session 16-Typing - Text-1		2012-07-10 13:13:26.227000
	Edit pad (rev 440)		Claudia	cv402	XVal Session 16	1	XVal Session 16-Typing - Text-1		2012-07-10 13:13:26.320000
	Edit pad (rev 441)		Kate	cv406	XVal Session 16	1	XVal Session 16-Typing - Text-1		2012-07-10 13:13:26.727000
	Edit pad (rev 442)		Claudia	cv402	XVal Session 16	1	XVal Session 16-Typing - Text-1		2012-07-10 13:13:26.777000
	Edit pad (rev 443)		jeral	cv311	XVal Session 16	1	XVal Session 16-Typing - Text-1		2012-07-10 13:13:27.121000
	Edit pad (rev 444)		Kate	cv406	XVal Session 16	1	XVal Session 16-Typing - Text-1		2012-07-10 13:13:27.228000
	Edit pad (rev 445)		Claudia	cv402	XVal Session 16	1	XVal Session 16-Typing - Text-1		2012-07-10 13:13:27.275000
	Edit pad (rev 446)		jeral	cv311	XVal Session 16	1	XVal Session 16-Typing - Text-1		2012-07-10 13:13:27.624000
	Edit pad (rev 447)		Kate	cv406	XVal Session 16	1	XVal Session 16-Typing - Text-1		2012-07-10 13:13:27.725000
	Edit pad (rev 448)		Claudia	cv402	XVal Session 16	1	XVal Session 16-Typing - Text-1		2012-07-10 13:13:27.775000
	Edit pad (rev 449)		Kate	cv406	XVal Session 16	1	XVal Session 16-Typing - Text-1		2012-07-10 13:13:28.234000
	Edit pad (rev 450)		jeral	cv311	XVal Session 16	1	XVal Session 16-Typing - Text-1		2012-07-10 13:13:28.332000
	Edit pad (rev 451)		Claudia	cv402	XVal Session 16	1	XVal Session 16-Typing - Text-1		2012-07-10 13:13:28.574000
	Edit pad (rev 452)		Kate	cv406	XVal Session 16	1	XVal Session 16-Typing - Text-1		2012-07-10 13:13:28.730000
	Edit pad (rev 453)		Kate	cv406	XVal Session 16	1	XVal Session 16-Typing - Text-1		2012-07-10 13:13:29.232000
	Edit pad (rev 454)		Kate	cv406	XVal Session 16	1	XVal Session 16-Typing - Text-1		2012-07-10 13:13:29.732000
	Edit pad (rev 455)		Kate	cv406	XVal Session 16	1	XVal Session 16-Typing - Text-1		2012-07-10 13:13:30.232000
	Edit pad (rev 456)		Kate	cv406	XVal Session 16	1	XVal Session 16-Typing - Text-1		2012-07-10 13:13:30.732000
	Edit pad (rev 457)		Kate	cv406	XVal Session 16	1	XVal Session 16-Typing - Text-1		2012-07-10 13:13:31.232000
	Edit pad (rev 458)		Claudia	cv402	XVal Session 16	1	XVal Session 16-Typing - Text-1		2012-07-10 13:13:31.301000
	Edit pad (rev 459)		Claudia	cv402	XVal Session 16	1	XVal Session 16-Typing - Text-1		2012-07-10 13:13:31.806000
	Edit pad (rev 460)		jeral	cv311	XVal Session 16	1	XVal Session 16-Typing - Text-1		2012-07-10 13:13:31.913000
	Edit pad (rev 461)		Claudia	cv402	XVal Session 16	1	XVal Session 16-Typing - Text-1		2012-07-10 13:13:32.308000
	Edit pad (rev 462)		Claudia	cv402	XVal Session 16	1	XVal Session 16-Typing - Text-1		2012-07-10 13:13:32.808000
	Edit pad (rev 463)		jeral	cv311	XVal Session 16	1	XVal Session 16-Typing - Text-1		2012-07-10 13:13:32.856000
	Edit pad (rev 464)		Kate	cv406	XVal Session 16	1	XVal Session 16-Typing - Text-1		2012-07-10 13:13:32.915000
	Edit pad (rev 465)		Claudia	cv402	XVal Session 16	1	XVal Session 16-Typing - Text-1		2012-07-10 13:13:33.307000
	Edit pad (rev 466)		jeral	cv311	XVal Session 16	1	XVal Session 16-Typing - Text-1		2012-07-10 13:13:33.497000
	Edit pad (rev 467)		Claudia	cv402	XVal Session 16	1	XVal Session 16-Typing - Text-1		2012-07-10 13:13:33.812000
	Edit pad (rev 468)		Claudia	cv402	XVal Session 16	1	XVal Session 16-Typing - Text-1		2012-07-10 13:13:34.323000
	Edit pad (rev 469)		Claudia	cv402	XVal Session 16	1	XVal Session 16-Typing - Text-1		2012-07-10 13:13:34.825000
	Edit pad (rev 470)		Kate	cv406	XVal Session 16	1	XVal Session 16-Typing - Text-1		2012-07-10 13:13:34.877000
	Edit pad (rev 471)		jeral	cv311	XVal Session 16	1	XVal Session 16-Typing - Text-1		2012-07-10 13:13:35.065000
	Edit pad (rev 472)		Claudia	cv402	XVal Session 16	1	XVal Session 16-Typing - Text-1		2012-07-10 13:13:35.329000
	Edit pad (rev 473)		Kate	cv406	XVal Session 16	1	XVal Session 16-Typing - Text-1		2012-07-10 13:13:35.575000
	Edit pad (rev 474)		Kate	cv406	XVal Session 16	1	XVal Session 16-Typing - Text-1		2012-07-10 13:13:36.074000
	Edit pad (rev 475)		jeral	cv311	XVal Session 16	1	XVal Session 16-Typing - Text-1		2012-07-10 13:13:36.473000
	Edit pad (rev 476)		jeral	cv311	XVal Session 16	1	XVal Session 16-Typing - Text-1		2012-07-10 13:13:37.083000
	Edit pad (rev 477)		Kate	cv406	XVal Session 16	1	XVal Session 16-Typing - Text-1		2012-07-10 13:13:37.459000
	Edit pad (rev 478)		Claudia	cv402	XVal Session 16	1	XVal Session 16-Typing - Text-1		2012-07-10 13:13:37.567000
	Edit pad (rev 479)		jeral	cv311	XVal Session 16	1	XVal Session 16-Typing - Text-1		2012-07-10 13:13:37.589000
	Edit pad (rev 480)		Claudia	cv402	XVal Session 16	1	XVal Session 16-Typing - Text-1		2012-07-10 13:13:39.534000
	Edit pad (rev 481)		Kate	cv406	XVal Session 16	1	XVal Session 16-Typing - Text-1		2012-07-10 13:13:39.854000
	Edit pad (rev 482)		jeral	cv311	XVal Session 16	1	XVal Session 16-Typing - Text-1		2012-07-10 13:13:39.916000
	Edit pad (rev 483)		Kate	cv406	XVal Session 16	1	XVal Session 16-Typing - Text-1		2012-07-10 13:13:40.353000
	Edit pad (rev 484)		Kate	cv406	XVal Session 16	1	XVal Session 16-Typing - Text-1		2012-07-10 13:13:40.856000
	Edit pad (rev 485)		jeral	cv311	XVal Session 16	1	XVal Session 16-Typing - Text-1		2012-07-10 13:13:41.052000
	Edit pad (rev 486)		Kate	cv406	XVal Session 16	1	XVal Session 16-Typing - Text-1		2012-07-10 13:13:41.353000
	Edit pad (rev 487)		jeral	cv311	XVal Session 16	1	XVal Session 16-Typing - Text-1		2012-07-10 13:13:41.569000
	Edit pad (rev 488)		Kate	cv406	XVal Session 16	1	XVal Session 16-Typing - Text-1		2012-07-10 13:13:41.857000
	Edit pad (rev 489)		Claudia	cv402	XVal Session 16	1	XVal Session 16-Typing - Text-1		2012-07-10 13:13:42.524000
	Edit pad (rev 490)		Kate	cv406	XVal Session 16	1	XVal Session 16-Typing - Text-1		2012-07-10 13:13:43.710000
	Edit pad (rev 491)		Claudia	cv402	XVal Session 16	1	XVal Session 16-Typing - Text-1		2012-07-10 13:13:44.086000
	Edit pad (rev 492)		Claudia	cv402	XVal Session 16	1	XVal Session 16-Typing - Text-1		2012-07-10 13:13:46.236000
	Edit pad (rev 493)		Kate	cv406	XVal Session 16	1	XVal Session 16-Typing - Text-1		2012-07-10 13:13:46.337000
	Edit pad (rev 494)		Claudia	cv402	XVal Session 16	1	XVal Session 16-Typing - Text-1		2012-07-10 13:13:46.743000
	Edit pad (rev 495)		Claudia	cv402	XVal Session 16	1	XVal Session 16-Typing - Text-1		2012-07-10 13:13:47.245000
	Edit pad (rev 496)		Kate	cv406	XVal Session 16	1	XVal Session 16-Typing - Text-1		2012-07-10 13:13:47.559000
	Edit pad (rev 497)		Claudia	cv402	XVal Session 16	1	XVal Session 16-Typing - Text-1		2012-07-10 13:13:47.744000
	Edit pad (rev 498)		Claudia	cv402	XVal Session 16	1	XVal Session 16-Typing - Text-1		2012-07-10 13:13:48.273000
	Edit pad (rev 499)		jeral	cv311	XVal Session 16	1	XVal Session 16-Typing - Text-1		2012-07-10 13:13:48.759000
	Edit pad (rev 500)		Claudia	cv402	XVal Session 16	1	XVal Session 16-Typing - Text-1		2012-07-10 13:13:48.776000
	Edit pad (rev 501)		Claudia	cv402	XVal Session 16	1	XVal Session 16-Typing - Text-1		2012-07-10 13:13:49.416000
	Edit pad (rev 502)		jeral	cv311	XVal Session 16	1	XVal Session 16-Typing - Text-1		2012-07-10 13:13:49.751000
	Edit pad (rev 503)		Kate	cv406	XVal Session 16	1	XVal Session 16-Typing - Text-1		2012-07-10 13:13:49.863000
	Edit pad (rev 504)		Claudia	cv402	XVal Session 16	1	XVal Session 16-Typing - Text-1		2012-07-10 13:13:49.916000
	Edit pad (rev 505)		jeral	cv311	XVal Session 16	1	XVal Session 16-Typing - Text-1		2012-07-10 13:13:50.265000
	Edit pad (rev 506)		Claudia	cv402	XVal Session 16	1	XVal Session 16-Typing - Text-1		2012-07-10 13:13:50.416000
	Edit pad (rev 507)		jeral	cv311	XVal Session 16	1	XVal Session 16-Typing - Text-1		2012-07-10 13:13:50.751000
	Edit pad (rev 508)		Kate	cv406	XVal Session 16	1	XVal Session 16-Typing - Text-1		2012-07-10 13:13:50.853000
	Edit pad (rev 509)		Claudia	cv402	XVal Session 16	1	XVal Session 16-Typing - Text-1		2012-07-10 13:13:50.920000
	Edit pad (rev 510)		jeral	cv311	XVal Session 16	1	XVal Session 16-Typing - Text-1		2012-07-10 13:13:51.255000
	Edit pad (rev 511)		Kate	cv406	XVal Session 16	1	XVal Session 16-Typing - Text-1		2012-07-10 13:13:51.354000
	Edit pad (rev 512)		Claudia	cv402	XVal Session 16	1	XVal Session 16-Typing - Text-1		2012-07-10 13:13:51.431000
	Edit pad (rev 513)		Claudia	cv402	XVal Session 16	1	XVal Session 16-Typing - Text-1		2012-07-10 13:13:51.934000
	Edit pad (rev 514)		Claudia	cv402	XVal Session 16	1	XVal Session 16-Typing - Text-1		2012-07-10 13:13:52.434000
	Edit pad (rev 515)		Kate	cv406	XVal Session 16	1	XVal Session 16-Typing - Text-1		2012-07-10 13:13:52.447000
	Edit pad (rev 516)		Kate	cv406	XVal Session 16	1	XVal Session 16-Typing - Text-1		2012-07-10 13:13:53.101000
	Edit pad (rev 517)		Claudia	cv402	XVal Session 16	1	XVal Session 16-Typing - Text-1		2012-07-10 13:13:53.455000
	Edit pad (rev 518)		jeral	cv311	XVal Session 16	1	XVal Session 16-Typing - Text-1		2012-07-10 13:13:53.618000
	Edit pad (rev 519)		Kate	cv406	XVal Session 16	1	XVal Session 16-Typing - Text-1		2012-07-10 13:13:54.210000
	Edit pad (rev 520)		jeral	cv311	XVal Session 16	1	XVal Session 16-Typing - Text-1		2012-07-10 13:13:54.226000
	Edit pad (rev 521)		Kate	cv406	XVal Session 16	1	XVal Session 16-Typing - Text-1		2012-07-10 13:13:54.712000
	Edit pad (rev 522)		jeral	cv311	XVal Session 16	1	XVal Session 16-Typing - Text-1		2012-07-10 13:13:54.728000
	Edit pad (rev 523)		Claudia	cv402	XVal Session 16	1	XVal Session 16-Typing - Text-1		2012-07-10 13:13:54.805000
	Edit pad (rev 524)		Claudia	cv402	XVal Session 16	1	XVal Session 16-Typing - Text-1		2012-07-10 13:13:55.307000
	Edit pad (rev 525)		Kate	cv406	XVal Session 16	1	XVal Session 16-Typing - Text-1		2012-07-10 13:13:55.732000
	Edit pad (rev 526)		Claudia	cv402	XVal Session 16	1	XVal Session 16-Typing - Text-1		2012-07-10 13:13:55.807000
	Edit pad (rev 527)		Claudia	cv402	XVal Session 16	1	XVal Session 16-Typing - Text-1		2012-07-10 13:13:56.308000
	Edit pad (rev 528)		Claudia	cv402	XVal Session 16	1	XVal Session 16-Typing - Text-1		2012-07-10 13:13:56.808000
	Edit pad (rev 529)		Claudia	cv402	XVal Session 16	1	XVal Session 16-Typing - Text-1		2012-07-10 13:13:57.307000
	Edit pad (rev 530)		jeral	cv311	XVal Session 16	1	XVal Session 16-Typing - Text-1		2012-07-10 13:13:57.371000
	Edit pad (rev 531)		Kate	cv406	XVal Session 16	1	XVal Session 16-Typing - Text-1		2012-07-10 13:13:57.403000
	Edit pad (rev 532)		Claudia	cv402	XVal Session 16	1	XVal Session 16-Typing - Text-1		2012-07-10 13:13:57.809000
	Edit pad (rev 533)		Claudia	cv402	XVal Session 16	1	XVal Session 16-Typing - Text-1		2012-07-10 13:13:58.308000
	Edit pad (rev 534)		jeral	cv311	XVal Session 16	1	XVal Session 16-Typing - Text-1		2012-07-10 13:13:58.507000
	Edit pad (rev 535)		Claudia	cv402	XVal Session 16	1	XVal Session 16-Typing - Text-1		2012-07-10 13:13:58.808000
	Edit pad (rev 536)		Claudia	cv402	XVal Session 16	1	XVal Session 16-Typing - Text-1		2012-07-10 13:13:59.307000
	Edit pad (rev 537)		Claudia	cv402	XVal Session 16	1	XVal Session 16-Typing - Text-1		2012-07-10 13:13:59.807000
	Edit pad (rev 538)		Claudia	cv402	XVal Session 16	1	XVal Session 16-Typing - Text-1		2012-07-10 13:14:00.307000
	Edit pad (rev 539)		Claudia	cv402	XVal Session 16	1	XVal Session 16-Typing - Text-1		2012-07-10 13:14:00.808000
	Edit pad (rev 540)		Kate	cv406	XVal Session 16	1	XVal Session 16-Typing - Text-1		2012-07-10 13:14:01.094000
	Edit pad (rev 541)		Claudia	cv402	XVal Session 16	1	XVal Session 16-Typing - Text-1		2012-07-10 13:14:01.308000
	Edit pad (rev 542)		Kate	cv406	XVal Session 16	1	XVal Session 16-Typing - Text-1		2012-07-10 13:14:01.588000
	Edit pad (rev 543)		Claudia	cv402	XVal Session 16	1	XVal Session 16-Typing - Text-1		2012-07-10 13:14:01.806000
	Edit pad (rev 544)		jeral	cv311	XVal Session 16	1	XVal Session 16-Typing - Text-1		2012-07-10 13:14:01.883000
	Edit pad (rev 545)		Kate	cv406	XVal Session 16	1	XVal Session 16-Typing - Text-1		2012-07-10 13:14:02.087000
	Edit pad (rev 546)		Claudia	cv402	XVal Session 16	1	XVal Session 16-Typing - Text-1		2012-07-10 13:14:02.306000
	Edit pad (rev 547)		Kate	cv406	XVal Session 16	1	XVal Session 16-Typing - Text-1		2012-07-10 13:14:02.590000
	Edit pad (rev 548)		Claudia	cv402	XVal Session 16	1	XVal Session 16-Typing - Text-1		2012-07-10 13:14:02.808000
	Edit pad (rev 549)		Claudia	cv402	XVal Session 16	1	XVal Session 16-Typing - Text-1		2012-07-10 13:14:03.312000
	Edit pad (rev 550)		jeral	cv311	XVal Session 16	1	XVal Session 16-Typing - Text-1		2012-07-10 13:14:03.415000
	Edit pad (rev 551)		Kate	cv406	XVal Session 16	1	XVal Session 16-Typing - Text-1		2012-07-10 13:14:03.534000
	Edit pad (rev 552)		Claudia	cv402	XVal Session 16	1	XVal Session 16-Typing - Text-1		2012-07-10 13:14:03.807000
	Edit pad (rev 553)		jeral	cv311	XVal Session 16	1	XVal Session 16-Typing - Text-1		2012-07-10 13:14:03.914000
	Edit pad (rev 554)		Claudia	cv402	XVal Session 16	1	XVal Session 16-Typing - Text-1		2012-07-10 13:14:04.308000
	Edit pad (rev 555)		Kate	cv406	XVal Session 16	1	XVal Session 16-Typing - Text-1		2012-07-10 13:14:04.409000
	Edit pad (rev 556)		jeral	cv311	XVal Session 16	1	XVal Session 16-Typing - Text-1		2012-07-10 13:14:04.646000
	Edit pad (rev 557)		Kate	cv406	XVal Session 16	1	XVal Session 16-Typing - Text-1		2012-07-10 13:14:05.073000
	Edit pad (rev 558)		Claudia	cv402	XVal Session 16	1	XVal Session 16-Typing - Text-1		2012-07-10 13:14:05.102000
	Edit pad (rev 559)		Kate	cv406	XVal Session 16	1	XVal Session 16-Typing - Text-1		2012-07-10 13:14:05.581000
	Edit pad (rev 560)		Claudia	cv402	XVal Session 16	1	XVal Session 16-Typing - Text-1		2012-07-10 13:14:05.604000
	Edit pad (rev 561)		Kate	cv406	XVal Session 16	1	XVal Session 16-Typing - Text-1		2012-07-10 13:14:06.082000
	Edit pad (rev 562)		Claudia	cv402	XVal Session 16	1	XVal Session 16-Typing - Text-1		2012-07-10 13:14:06.105000
	Edit pad (rev 563)		Claudia	cv402	XVal Session 16	1	XVal Session 16-Typing - Text-1		2012-07-10 13:14:06.605000
	Edit pad (rev 564)		Kate	cv406	XVal Session 16	1	XVal Session 16-Typing - Text-1		2012-07-10 13:14:06.629000
	Edit pad (rev 565)		Claudia	cv402	XVal Session 16	1	XVal Session 16-Typing - Text-1		2012-07-10 13:14:07.105000
	Edit pad (rev 566)		Kate	cv406	XVal Session 16	1	XVal Session 16-Typing - Text-1		2012-07-10 13:14:07.127000
	Edit pad (rev 567)		Kate	cv406	XVal Session 16	1	XVal Session 16-Typing - Text-1		2012-07-10 13:14:07.633000
	Edit pad (rev 568)		Kate	cv406	XVal Session 16	1	XVal Session 16-Typing - Text-1		2012-07-10 13:14:08.136000
	Edit pad (rev 569)		Kate	cv406	XVal Session 16	1	XVal Session 16-Typing - Text-1		2012-07-10 13:14:08.631000
	Edit pad (rev 570)		Claudia	cv402	XVal Session 16	1	XVal Session 16-Typing - Text-1		2012-07-10 13:14:08.667000
	Edit pad (rev 571)		Kate	cv406	XVal Session 16	1	XVal Session 16-Typing - Text-1		2012-07-10 13:14:09.425000
	Edit pad (rev 572)		Claudia	cv402	XVal Session 16	1	XVal Session 16-Typing - Text-1		2012-07-10 13:14:09.713000
	Edit pad (rev 573)		Kate	cv406	XVal Session 16	1	XVal Session 16-Typing - Text-1		2012-07-10 13:14:10.250000
	Edit pad (rev 574)		Kate	cv406	XVal Session 16	1	XVal Session 16-Typing - Text-1		2012-07-10 13:14:10.738000
	Edit pad (rev 575)		Kate	cv406	XVal Session 16	1	XVal Session 16-Typing - Text-1		2012-07-10 13:14:11.240000
	Edit pad (rev 576)		Kate	cv406	XVal Session 16	1	XVal Session 16-Typing - Text-1		2012-07-10 13:14:11.741000
	Edit pad (rev 577)		Kate	cv406	XVal Session 16	1	XVal Session 16-Typing - Text-1		2012-07-10 13:14:12.240000
	Edit pad (rev 578)		Kate	cv406	XVal Session 16	1	XVal Session 16-Typing - Text-1		2012-07-10 13:14:12.741000
	Edit pad (rev 579)		Kate	cv406	XVal Session 16	1	XVal Session 16-Typing - Text-1		2012-07-10 13:14:13.240000
	Edit pad (rev 580)		Claudia	cv402	XVal Session 16	1	XVal Session 16-Typing - Text-1		2012-07-10 13:14:13.471000
	Edit pad (rev 581)		jeral	cv311	XVal Session 16	1	XVal Session 16-Typing - Text-1		2012-07-10 13:14:13.758000
	Edit pad (rev 582)		Kate	cv406	XVal Session 16	1	XVal Session 16-Typing - Text-1		2012-07-10 13:14:13.781000
	Edit pad (rev 583)		Claudia	cv402	XVal Session 16	1	XVal Session 16-Typing - Text-1		2012-07-10 13:14:14.093000
	Edit pad (rev 584)		Claudia	cv402	XVal Session 16	1	XVal Session 16-Typing - Text-1		2012-07-10 13:14:14.620000
	Edit pad (rev 585)		Kate	cv406	XVal Session 16	1	XVal Session 16-Typing - Text-1		2012-07-10 13:14:15.019000
	Edit pad (rev 586)		jeral	cv311	XVal Session 16	1	XVal Session 16-Typing - Text-1		2012-07-10 13:14:15.095000
	Edit pad (rev 587)		Claudia	cv402	XVal Session 16	1	XVal Session 16-Typing - Text-1		2012-07-10 13:14:15.113000
	Edit pad (rev 588)		Kate	cv406	XVal Session 16	1	XVal Session 16-Typing - Text-1		2012-07-10 13:14:15.518000
	Edit pad (rev 589)		jeral	cv311	XVal Session 16	1	XVal Session 16-Typing - Text-1		2012-07-10 13:14:15.657000
	Edit pad (rev 590)		jeral	cv311	XVal Session 16	1	XVal Session 16-Typing - Text-1		2012-07-10 13:14:16.159000
	Edit pad (rev 591)		Claudia	cv402	XVal Session 16	1	XVal Session 16-Typing - Text-1		2012-07-10 13:14:16.928000
	Edit pad (rev 592)		Claudia	cv402	XVal Session 16	1	XVal Session 16-Typing - Text-1		2012-07-10 13:14:17.434000
	Edit pad (rev 593)		Kate	cv406	XVal Session 16	1	XVal Session 16-Typing - Text-1		2012-07-10 13:14:17.700000
	Edit pad (rev 594)		jeral	cv311	XVal Session 16	1	XVal Session 16-Typing - Text-1		2012-07-10 13:14:17.893000
	Edit pad (rev 595)		Claudia	cv402	XVal Session 16	1	XVal Session 16-Typing - Text-1		2012-07-10 13:14:17.939000
	Edit pad (rev 596)		Kate	cv406	XVal Session 16	1	XVal Session 16-Typing - Text-1		2012-07-10 13:14:18.198000
	Edit pad (rev 597)		jeral	cv311	XVal Session 16	1	XVal Session 16-Typing - Text-1		2012-07-10 13:14:18.394000
	Edit pad (rev 598)		Claudia	cv402	XVal Session 16	1	XVal Session 16-Typing - Text-1		2012-07-10 13:14:18.446000
	Edit pad (rev 599)		Kate	cv406	XVal Session 16	1	XVal Session 16-Typing - Text-1		2012-07-10 13:14:18.708000
	Edit pad (rev 600)		jeral	cv311	XVal Session 16	1	XVal Session 16-Typing - Text-1		2012-07-10 13:14:18.896000
	Edit pad (rev 601)		Kate	cv406	XVal Session 16	1	XVal Session 16-Typing - Text-1		2012-07-10 13:14:19.199000
	Edit pad (rev 602)		Claudia	cv402	XVal Session 16	1	XVal Session 16-Typing - Text-1		2012-07-10 13:14:19.224000
	Edit pad (rev 603)		jeral	cv311	XVal Session 16	1	XVal Session 16-Typing - Text-1		2012-07-10 13:14:19.776000
	Edit pad (rev 604)		Kate	cv406	XVal Session 16	1	XVal Session 16-Typing - Text-1		2012-07-10 13:14:20.260000
	Edit pad (rev 605)		jeral	cv311	XVal Session 16	1	XVal Session 16-Typing - Text-1		2012-07-10 13:14:20.276000
	Chat	i'll take the 2nd paragraph. why doessn't someone take the 4th 5th and 6th?	Mark:	cv309	XVal Session 16	1	XVal Session 16-Typing - Text-1		2012-07-10 13:14:20.747000
	Edit pad (rev 606)		Kate	cv406	XVal Session 16	1	XVal Session 16-Typing - Text-1		2012-07-10 13:14:20.890000
	Edit pad (rev 607)		jeral	cv311	XVal Session 16	1	XVal Session 16-Typing - Text-1		2012-07-10 13:14:21.289000
	Edit pad (rev 608)		Kate	cv406	XVal Session 16	1	XVal Session 16-Typing - Text-1		2012-07-10 13:14:21.391000
	Edit pad (rev 609)		jeral	cv311	XVal Session 16	1	XVal Session 16-Typing - Text-1		2012-07-10 13:14:21.789000
	Edit pad (rev 610)		Kate	cv406	XVal Session 16	1	XVal Session 16-Typing - Text-1		2012-07-10 13:14:21.902000
	Edit pad (rev 611)		Claudia	cv402	XVal Session 16	1	XVal Session 16-Typing - Text-1		2012-07-10 13:14:22.213000
	Edit pad (rev 612)		jeral	cv311	XVal Session 16	1	XVal Session 16-Typing - Text-1		2012-07-10 13:14:22.297000
	Edit pad (rev 613)		Kate	cv406	XVal Session 16	1	XVal Session 16-Typing - Text-1		2012-07-10 13:14:22.392000
	Edit pad (rev 614)		jeral	cv311	XVal Session 16	1	XVal Session 16-Typing - Text-1		2012-07-10 13:14:22.881000
	Edit pad (rev 615)		Kate	cv406	XVal Session 16	1	XVal Session 16-Typing - Text-1		2012-07-10 13:14:22.897000
	Edit pad (rev 616)		jeral	cv311	XVal Session 16	1	XVal Session 16-Typing - Text-1		2012-07-10 13:14:23.374000
	Edit pad (rev 617)		jeral	cv311	XVal Session 16	1	XVal Session 16-Typing - Text-1		2012-07-10 13:14:23.871000
	Edit pad (rev 618)		jeral	cv311	XVal Session 16	1	XVal Session 16-Typing - Text-1		2012-07-10 13:14:24.382000
	Edit pad (rev 619)		jeral	cv311	XVal Session 16	1	XVal Session 16-Typing - Text-1		2012-07-10 13:14:24.872000
	Edit pad (rev 620)		Claudia	cv402	XVal Session 16	1	XVal Session 16-Typing - Text-1		2012-07-10 13:14:24.988000
	Edit pad (rev 621)		jeral	cv311	XVal Session 16	1	XVal Session 16-Typing - Text-1		2012-07-10 13:14:25.374000
	Edit pad (rev 622)		Kate	cv406	XVal Session 16	1	XVal Session 16-Typing - Text-1		2012-07-10 13:14:25.435000
	Edit pad (rev 623)		Claudia	cv402	XVal Session 16	1	XVal Session 16-Typing - Text-1		2012-07-10 13:14:25.493000
	Edit pad (rev 624)		jeral	cv311	XVal Session 16	1	XVal Session 16-Typing - Text-1		2012-07-10 13:14:25.874000
	Edit pad (rev 625)		Kate	cv406	XVal Session 16	1	XVal Session 16-Typing - Text-1		2012-07-10 13:14:26.127000
	Edit pad (rev 626)		jeral	cv311	XVal Session 16	1	XVal Session 16-Typing - Text-1		2012-07-10 13:14:26.377000
	Edit pad (rev 627)		Kate	cv406	XVal Session 16	1	XVal Session 16-Typing - Text-1		2012-07-10 13:14:26.678000
	Edit pad (rev 628)		Claudia	cv402	XVal Session 16	1	XVal Session 16-Typing - Text-1		2012-07-10 13:14:27.066000
	Edit pad (rev 629)		Kate	cv406	XVal Session 16	1	XVal Session 16-Typing - Text-1		2012-07-10 13:14:27.177000
	Edit pad (rev 630)		Claudia	cv402	XVal Session 16	1	XVal Session 16-Typing - Text-1		2012-07-10 13:14:27.573000
	Edit pad (rev 631)		Kate	cv406	XVal Session 16	1	XVal Session 16-Typing - Text-1		2012-07-10 13:14:27.677000
	Edit pad (rev 632)		jeral	cv311	XVal Session 16	1	XVal Session 16-Typing - Text-1		2012-07-10 13:14:28.032000
	Edit pad (rev 633)		Claudia	cv402	XVal Session 16	1	XVal Session 16-Typing - Text-1		2012-07-10 13:14:28.074000
	Edit pad (rev 634)		Kate	cv406	XVal Session 16	1	XVal Session 16-Typing - Text-1		2012-07-10 13:14:28.178000
	Edit pad (rev 635)		jeral	cv311	XVal Session 16	1	XVal Session 16-Typing - Text-1		2012-07-10 13:14:28.537000
	Edit pad (rev 636)		Claudia	cv402	XVal Session 16	1	XVal Session 16-Typing - Text-1		2012-07-10 13:14:28.610000
	Edit pad (rev 637)		Kate	cv406	XVal Session 16	1	XVal Session 16-Typing - Text-1		2012-07-10 13:14:28.679000
	Edit pad (rev 638)		jeral	cv311	XVal Session 16	1	XVal Session 16-Typing - Text-1		2012-07-10 13:14:29.040000
	Edit pad (rev 639)		Kate	cv406	XVal Session 16	1	XVal Session 16-Typing - Text-1		2012-07-10 13:14:29.281000
	Edit pad (rev 640)		jeral	cv311	XVal Session 16	1	XVal Session 16-Typing - Text-1		2012-07-10 13:14:29.604000
	Edit pad (rev 641)		Kate	cv406	XVal Session 16	1	XVal Session 16-Typing - Text-1		2012-07-10 13:14:29.783000
	Edit pad (rev 642)		jeral	cv311	XVal Session 16	1	XVal Session 16-Typing - Text-1		2012-07-10 13:14:30.105000
	Edit pad (rev 643)		Kate	cv406	XVal Session 16	1	XVal Session 16-Typing - Text-1		2012-07-10 13:14:30.281000
	Edit pad (rev 644)		jeral	cv311	XVal Session 16	1	XVal Session 16-Typing - Text-1		2012-07-10 13:14:30.604000
	Edit pad (rev 645)		jeral	cv311	XVal Session 16	1	XVal Session 16-Typing - Text-1		2012-07-10 13:14:31.104000
	Edit pad (rev 646)		Claudia	cv402	XVal Session 16	1	XVal Session 16-Typing - Text-1		2012-07-10 13:14:32.043000
	Edit pad (rev 647)		Kate	cv406	XVal Session 16	1	XVal Session 16-Typing - Text-1		2012-07-10 13:14:32.254000
	Edit pad (rev 648)		Claudia	cv402	XVal Session 16	1	XVal Session 16-Typing - Text-1		2012-07-10 13:14:32.542000
	Edit pad (rev 649)		Kate	cv406	XVal Session 16	1	XVal Session 16-Typing - Text-1		2012-07-10 13:14:32.759000
	Edit pad (rev 650)		Claudia	cv402	XVal Session 16	1	XVal Session 16-Typing - Text-1		2012-07-10 13:14:33.043000
	Edit pad (rev 651)		Kate	cv406	XVal Session 16	1	XVal Session 16-Typing - Text-1		2012-07-10 13:14:33.254000
	Edit pad (rev 652)		jeral	cv311	XVal Session 16	1	XVal Session 16-Typing - Text-1		2012-07-10 13:14:33.264000
	Edit pad (rev 653)		Claudia	cv402	XVal Session 16	1	XVal Session 16-Typing - Text-1		2012-07-10 13:14:33.543000
	Edit pad (rev 654)		Kate	cv406	XVal Session 16	1	XVal Session 16-Typing - Text-1		2012-07-10 13:14:33.756000
	Edit pad (rev 655)		jeral	cv311	XVal Session 16	1	XVal Session 16-Typing - Text-1		2012-07-10 13:14:33.765000
	Edit pad (rev 656)		Claudia	cv402	XVal Session 16	1	XVal Session 16-Typing - Text-1		2012-07-10 13:14:34.043000
	Edit pad (rev 657)		Kate	cv406	XVal Session 16	1	XVal Session 16-Typing - Text-1		2012-07-10 13:14:34.354000
	Edit pad (rev 658)		Claudia	cv402	XVal Session 16	1	XVal Session 16-Typing - Text-1		2012-07-10 13:14:34.555000
	Edit pad (rev 659)		Kate	cv406	XVal Session 16	1	XVal Session 16-Typing - Text-1		2012-07-10 13:14:34.849000
	Edit pad (rev 660)		Claudia	cv402	XVal Session 16	1	XVal Session 16-Typing - Text-1		2012-07-10 13:14:35.284000
	Edit pad (rev 661)		Kate	cv406	XVal Session 16	1	XVal Session 16-Typing - Text-1		2012-07-10 13:14:35.364000
	Edit pad (rev 662)		Mark:	cv309	XVal Session 16	1	XVal Session 16-Typing - Text-1		2012-07-10 13:14:35.806000
	Edit pad (rev 663)		Kate	cv406	XVal Session 16	1	XVal Session 16-Typing - Text-1		2012-07-10 13:14:35.871000
	Edit pad (rev 664)		jeral	cv311	XVal Session 16	1	XVal Session 16-Typing - Text-1		2012-07-10 13:14:35.935000
	Edit pad (rev 665)		Mark:	cv309	XVal Session 16	1	XVal Session 16-Typing - Text-1		2012-07-10 13:14:36.318000
	Edit pad (rev 666)		jeral	cv311	XVal Session 16	1	XVal Session 16-Typing - Text-1		2012-07-10 13:14:36.432000
	Edit pad (rev 667)		Mark:	cv309	XVal Session 16	1	XVal Session 16-Typing - Text-1		2012-07-10 13:14:36.820000
	Edit pad (rev 668)		Kate	cv406	XVal Session 16	1	XVal Session 16-Typing - Text-1		2012-07-10 13:14:37.133000
	Edit pad (rev 669)		Claudia	cv402	XVal Session 16	1	XVal Session 16-Typing - Text-1		2012-07-10 13:14:37.298000
	Edit pad (rev 670)		jeral	cv311	XVal Session 16	1	XVal Session 16-Typing - Text-1		2012-07-10 13:14:37.750000
	Edit pad (rev 671)		Mark:	cv309	XVal Session 16	1	XVal Session 16-Typing - Text-1		2012-07-10 13:14:38.050000
	Edit pad (rev 672)		Claudia	cv402	XVal Session 16	1	XVal Session 16-Typing - Text-1		2012-07-10 13:14:38.086000
	Edit pad (rev 673)		Mark:	cv309	XVal Session 16	1	XVal Session 16-Typing - Text-1		2012-07-10 13:14:38.556000
	Edit pad (rev 674)		Claudia	cv402	XVal Session 16	1	XVal Session 16-Typing - Text-1		2012-07-10 13:14:38.589000
	Edit pad (rev 675)		jeral	cv311	XVal Session 16	1	XVal Session 16-Typing - Text-1		2012-07-10 13:14:38.651000
	Edit pad (rev 676)		Mark:	cv309	XVal Session 16	1	XVal Session 16-Typing - Text-1		2012-07-10 13:14:39.054000
	Edit pad (rev 677)		Claudia	cv402	XVal Session 16	1	XVal Session 16-Typing - Text-1		2012-07-10 13:14:39.092000
	Edit pad (rev 678)		Kate	cv406	XVal Session 16	1	XVal Session 16-Typing - Text-1		2012-07-10 13:14:39.289000
	Edit pad (rev 679)		jeral	cv311	XVal Session 16	1	XVal Session 16-Typing - Text-1		2012-07-10 13:14:39.317000
	Edit pad (rev 680)		Claudia	cv402	XVal Session 16	1	XVal Session 16-Typing - Text-1		2012-07-10 13:14:39.630000
	Edit pad (rev 681)		Kate	cv406	XVal Session 16	1	XVal Session 16-Typing - Text-1		2012-07-10 13:14:39.785000
	Edit pad (rev 682)		jeral	cv311	XVal Session 16	1	XVal Session 16-Typing - Text-1		2012-07-10 13:14:39.821000
	Edit pad (rev 683)		Kate	cv406	XVal Session 16	1	XVal Session 16-Typing - Text-1		2012-07-10 13:14:40.286000
	Edit pad (rev 684)		jeral	cv311	XVal Session 16	1	XVal Session 16-Typing - Text-1		2012-07-10 13:14:40.325000
	Edit pad (rev 685)		Mark:	cv309	XVal Session 16	1	XVal Session 16-Typing - Text-1		2012-07-10 13:14:40.760000
	Edit pad (rev 686)		Kate	cv406	XVal Session 16	1	XVal Session 16-Typing - Text-1		2012-07-10 13:14:40.792000
	Edit pad (rev 687)		jeral	cv311	XVal Session 16	1	XVal Session 16-Typing - Text-1		2012-07-10 13:14:40.827000
	Edit pad (rev 688)		Mark:	cv309	XVal Session 16	1	XVal Session 16-Typing - Text-1		2012-07-10 13:14:41.273000
	Edit pad (rev 689)		Kate	cv406	XVal Session 16	1	XVal Session 16-Typing - Text-1		2012-07-10 13:14:41.297000
	Edit pad (rev 690)		jeral	cv311	XVal Session 16	1	XVal Session 16-Typing - Text-1		2012-07-10 13:14:41.331000
	Edit pad (rev 691)		Mark:	cv309	XVal Session 16	1	XVal Session 16-Typing - Text-1		2012-07-10 13:14:41.773000
	Edit pad (rev 692)		Kate	cv406	XVal Session 16	1	XVal Session 16-Typing - Text-1		2012-07-10 13:14:41.793000
	Edit pad (rev 693)		jeral	cv311	XVal Session 16	1	XVal Session 16-Typing - Text-1		2012-07-10 13:14:41.828000
	Edit pad (rev 694)		Mark:	cv309	XVal Session 16	1	XVal Session 16-Typing - Text-1		2012-07-10 13:14:42.274000
	Edit pad (rev 695)		Kate	cv406	XVal Session 16	1	XVal Session 16-Typing - Text-1		2012-07-10 13:14:42.295000
	Edit pad (rev 696)		Mark:	cv309	XVal Session 16	1	XVal Session 16-Typing - Text-1		2012-07-10 13:14:42.773000
	Edit pad (rev 697)		Kate	cv406	XVal Session 16	1	XVal Session 16-Typing - Text-1		2012-07-10 13:14:42.793000
	Edit pad (rev 698)		Mark:	cv309	XVal Session 16	1	XVal Session 16-Typing - Text-1		2012-07-10 13:14:43.275000
	Edit pad (rev 699)		Kate	cv406	XVal Session 16	1	XVal Session 16-Typing - Text-1		2012-07-10 13:14:43.297000
	Edit pad (rev 700)		Claudia	cv402	XVal Session 16	1	XVal Session 16-Typing - Text-1		2012-07-10 13:14:43.501000
	Edit pad (rev 701)		Mark:	cv309	XVal Session 16	1	XVal Session 16-Typing - Text-1		2012-07-10 13:14:43.777000
	Edit pad (rev 702)		Kate	cv406	XVal Session 16	1	XVal Session 16-Typing - Text-1		2012-07-10 13:14:43.819000
	Edit pad (rev 703)		Claudia	cv402	XVal Session 16	1	XVal Session 16-Typing - Text-1		2012-07-10 13:14:44.265000
	Edit pad (rev 704)		Mark:	cv309	XVal Session 16	1	XVal Session 16-Typing - Text-1		2012-07-10 13:14:44.272000
	Edit pad (rev 705)		Claudia	cv402	XVal Session 16	1	XVal Session 16-Typing - Text-1		2012-07-10 13:14:44.760000
	Edit pad (rev 706)		Mark:	cv309	XVal Session 16	1	XVal Session 16-Typing - Text-1		2012-07-10 13:14:45.085000
	Edit pad (rev 707)		Claudia	cv402	XVal Session 16	1	XVal Session 16-Typing - Text-1		2012-07-10 13:14:45.260000
	Edit pad (rev 708)		Kate	cv406	XVal Session 16	1	XVal Session 16-Typing - Text-1		2012-07-10 13:14:45.426000
	Edit pad (rev 709)		Claudia	cv402	XVal Session 16	1	XVal Session 16-Typing - Text-1		2012-07-10 13:14:46.183000
	Edit pad (rev 710)		jeral	cv311	XVal Session 16	1	XVal Session 16-Typing - Text-1		2012-07-10 13:14:46.678000
	Edit pad (rev 711)		Claudia	cv402	XVal Session 16	1	XVal Session 16-Typing - Text-1		2012-07-10 13:14:46.684000
	Edit pad (rev 712)		Claudia	cv402	XVal Session 16	1	XVal Session 16-Typing - Text-1		2012-07-10 13:14:47.185000
	Edit pad (rev 713)		Claudia	cv402	XVal Session 16	1	XVal Session 16-Typing - Text-1		2012-07-10 13:14:47.698000
	Edit pad (rev 714)		Mark:	cv309	XVal Session 16	1	XVal Session 16-Typing - Text-1		2012-07-10 13:14:47.752000
	Edit pad (rev 715)		Kate	cv406	XVal Session 16	1	XVal Session 16-Typing - Text-1		2012-07-10 13:14:47.982000
	Edit pad (rev 716)		Claudia	cv402	XVal Session 16	1	XVal Session 16-Typing - Text-1		2012-07-10 13:14:48.198000
	Edit pad (rev 717)		Mark:	cv309	XVal Session 16	1	XVal Session 16-Typing - Text-1		2012-07-10 13:14:48.266000
	Edit pad (rev 718)		Kate	cv406	XVal Session 16	1	XVal Session 16-Typing - Text-1		2012-07-10 13:14:48.481000
	Edit pad (rev 719)		Claudia	cv402	XVal Session 16	1	XVal Session 16-Typing - Text-1		2012-07-10 13:14:48.698000
	Edit pad (rev 720)		Mark:	cv309	XVal Session 16	1	XVal Session 16-Typing - Text-1		2012-07-10 13:14:48.763000
	Edit pad (rev 721)		Kate	cv406	XVal Session 16	1	XVal Session 16-Typing - Text-1		2012-07-10 13:14:48.980000
	Edit pad (rev 722)		Claudia	cv402	XVal Session 16	1	XVal Session 16-Typing - Text-1		2012-07-10 13:14:49.198000
	Edit pad (rev 723)		Mark:	cv309	XVal Session 16	1	XVal Session 16-Typing - Text-1		2012-07-10 13:14:49.256000
	Edit pad (rev 724)		Kate	cv406	XVal Session 16	1	XVal Session 16-Typing - Text-1		2012-07-10 13:14:49.680000
	Edit pad (rev 725)		Claudia	cv402	XVal Session 16	1	XVal Session 16-Typing - Text-1		2012-07-10 13:14:49.698000
	Edit pad (rev 726)		Mark:	cv309	XVal Session 16	1	XVal Session 16-Typing - Text-1		2012-07-10 13:14:49.761000
	Edit pad (rev 727)		Kate	cv406	XVal Session 16	1	XVal Session 16-Typing - Text-1		2012-07-10 13:14:50.181000
	Edit pad (rev 728)		Mark:	cv309	XVal Session 16	1	XVal Session 16-Typing - Text-1		2012-07-10 13:14:50.314000
	Edit pad (rev 729)		Claudia	cv402	XVal Session 16	1	XVal Session 16-Typing - Text-1		2012-07-10 13:14:50.623000
	Edit pad (rev 730)		Kate	cv406	XVal Session 16	1	XVal Session 16-Typing - Text-1		2012-07-10 13:14:50.678000
	Edit pad (rev 731)		Mark:	cv309	XVal Session 16	1	XVal Session 16-Typing - Text-1		2012-07-10 13:14:50.816000
	Edit pad (rev 732)		Claudia	cv402	XVal Session 16	1	XVal Session 16-Typing - Text-1		2012-07-10 13:14:51.122000
	Edit pad (rev 733)		Kate	cv406	XVal Session 16	1	XVal Session 16-Typing - Text-1		2012-07-10 13:14:51.190000
	Edit pad (rev 734)		Mark:	cv309	XVal Session 16	1	XVal Session 16-Typing - Text-1		2012-07-10 13:14:51.324000
	Edit pad (rev 735)		Claudia	cv402	XVal Session 16	1	XVal Session 16-Typing - Text-1		2012-07-10 13:14:51.635000
	Edit pad (rev 736)		Kate	cv406	XVal Session 16	1	XVal Session 16-Typing - Text-1		2012-07-10 13:14:51.678000
	Edit pad (rev 737)		Mark:	cv309	XVal Session 16	1	XVal Session 16-Typing - Text-1		2012-07-10 13:14:51.824000
	Edit pad (rev 738)		Claudia	cv402	XVal Session 16	1	XVal Session 16-Typing - Text-1		2012-07-10 13:14:52.135000
	Edit pad (rev 739)		Mark:	cv309	XVal Session 16	1	XVal Session 16-Typing - Text-1		2012-07-10 13:14:52.328000
	Edit pad (rev 740)		Claudia	cv402	XVal Session 16	1	XVal Session 16-Typing - Text-1		2012-07-10 13:14:52.636000
	Edit pad (rev 741)		Mark:	cv309	XVal Session 16	1	XVal Session 16-Typing - Text-1		2012-07-10 13:14:52.924000
	Edit pad (rev 742)		Claudia	cv402	XVal Session 16	1	XVal Session 16-Typing - Text-1		2012-07-10 13:14:53.136000
	Edit pad (rev 743)		Mark:	cv309	XVal Session 16	1	XVal Session 16-Typing - Text-1		2012-07-10 13:14:53.337000
	Edit pad (rev 744)		Kate	cv406	XVal Session 16	1	XVal Session 16-Typing - Text-1		2012-07-10 13:14:53.398000
	Edit pad (rev 745)		Claudia	cv402	XVal Session 16	1	XVal Session 16-Typing - Text-1		2012-07-10 13:14:53.637000
	Edit pad (rev 746)		Claudia	cv402	XVal Session 16	1	XVal Session 16-Typing - Text-1		2012-07-10 13:14:54.136000
	Edit pad (rev 747)		jeral	cv311	XVal Session 16	1	XVal Session 16-Typing - Text-1		2012-07-10 13:14:54.500000
	Edit pad (rev 748)		Claudia	cv402	XVal Session 16	1	XVal Session 16-Typing - Text-1		2012-07-10 13:14:54.634000
	Edit pad (rev 749)		Claudia	cv402	XVal Session 16	1	XVal Session 16-Typing - Text-1		2012-07-10 13:14:55.136000
	Edit pad (rev 750)		jeral	cv311	XVal Session 16	1	XVal Session 16-Typing - Text-1		2012-07-10 13:14:55.165000
	Edit pad (rev 751)		Mark:	cv309	XVal Session 16	1	XVal Session 16-Typing - Text-1		2012-07-10 13:14:55.586000
	Edit pad (rev 752)		Claudia	cv402	XVal Session 16	1	XVal Session 16-Typing - Text-1		2012-07-10 13:14:55.636000
	Edit pad (rev 753)		jeral	cv311	XVal Session 16	1	XVal Session 16-Typing - Text-1		2012-07-10 13:14:55.675000
	Edit pad (rev 754)		Mark:	cv309	XVal Session 16	1	XVal Session 16-Typing - Text-1		2012-07-10 13:14:56.088000
	Edit pad (rev 755)		Claudia	cv402	XVal Session 16	1	XVal Session 16-Typing - Text-1		2012-07-10 13:14:56.340000
	Edit pad (rev 756)		Kate	cv406	XVal Session 16	1	XVal Session 16-Typing - Text-1		2012-07-10 13:14:56.462000
	Edit pad (rev 757)		Mark:	cv309	XVal Session 16	1	XVal Session 16-Typing - Text-1		2012-07-10 13:14:56.586000
	Edit pad (rev 758)		jeral	cv311	XVal Session 16	1	XVal Session 16-Typing - Text-1		2012-07-10 13:14:56.986000
	Edit pad (rev 759)		Claudia	cv402	XVal Session 16	1	XVal Session 16-Typing - Text-1		2012-07-10 13:14:57.023000
	Edit pad (rev 760)		Mark:	cv309	XVal Session 16	1	XVal Session 16-Typing - Text-1		2012-07-10 13:14:57.085000
	Edit pad (rev 761)		Kate	cv406	XVal Session 16	1	XVal Session 16-Typing - Text-1		2012-07-10 13:14:57.124000
	Edit pad (rev 762)		jeral	cv311	XVal Session 16	1	XVal Session 16-Typing - Text-1		2012-07-10 13:14:57.493000
	Edit pad (rev 763)		Claudia	cv402	XVal Session 16	1	XVal Session 16-Typing - Text-1		2012-07-10 13:14:57.583000
	Edit pad (rev 764)		Mark:	cv309	XVal Session 16	1	XVal Session 16-Typing - Text-1		2012-07-10 13:14:57.590000
	Edit pad (rev 765)		Kate	cv406	XVal Session 16	1	XVal Session 16-Typing - Text-1		2012-07-10 13:14:57.878000
	Edit pad (rev 766)		jeral	cv311	XVal Session 16	1	XVal Session 16-Typing - Text-1		2012-07-10 13:14:57.984000
	Edit pad (rev 767)		Mark:	cv309	XVal Session 16	1	XVal Session 16-Typing - Text-1		2012-07-10 13:14:58.085000
	Edit pad (rev 768)		Claudia	cv402	XVal Session 16	1	XVal Session 16-Typing - Text-1		2012-07-10 13:14:58.090000
	Edit pad (rev 769)		Kate	cv406	XVal Session 16	1	XVal Session 16-Typing - Text-1		2012-07-10 13:14:58.378000
	Edit pad (rev 770)		Mark:	cv309	XVal Session 16	1	XVal Session 16-Typing - Text-1		2012-07-10 13:14:58.586000
	Edit pad (rev 771)		Kate	cv406	XVal Session 16	1	XVal Session 16-Typing - Text-1		2012-07-10 13:14:58.880000
	Edit pad (rev 772)		jeral	cv311	XVal Session 16	1	XVal Session 16-Typing - Text-1		2012-07-10 13:14:59.141000
	Edit pad (rev 773)		Kate	cv406	XVal Session 16	1	XVal Session 16-Typing - Text-1		2012-07-10 13:14:59.382000
	Edit pad (rev 774)		jeral	cv311	XVal Session 16	1	XVal Session 16-Typing - Text-1		2012-07-10 13:14:59.644000
	Edit pad (rev 775)		Claudia	cv402	XVal Session 16	1	XVal Session 16-Typing - Text-1		2012-07-10 13:14:59.884000
	Edit pad (rev 776)		Mark:	cv309	XVal Session 16	1	XVal Session 16-Typing - Text-1		2012-07-10 13:15:00.120000
	Edit pad (rev 777)		jeral	cv311	XVal Session 16	1	XVal Session 16-Typing - Text-1		2012-07-10 13:15:00.141000
	Edit pad (rev 778)		Kate	cv406	XVal Session 16	1	XVal Session 16-Typing - Text-1		2012-07-10 13:15:00.370000
	Edit pad (rev 779)		jeral	cv311	XVal Session 16	1	XVal Session 16-Typing - Text-1		2012-07-10 13:15:00.655000
	Edit pad (rev 780)		Mark:	cv309	XVal Session 16	1	XVal Session 16-Typing - Text-1		2012-07-10 13:15:00.700000
	Edit pad (rev 781)		Kate	cv406	XVal Session 16	1	XVal Session 16-Typing - Text-1		2012-07-10 13:15:01.066000
	Edit pad (rev 782)		Claudia	cv402	XVal Session 16	1	XVal Session 16-Typing - Text-1		2012-07-10 13:15:01.101000
	Edit pad (rev 783)		jeral	cv311	XVal Session 16	1	XVal Session 16-Typing - Text-1		2012-07-10 13:15:01.156000
	Edit pad (rev 784)		Mark:	cv309	XVal Session 16	1	XVal Session 16-Typing - Text-1		2012-07-10 13:15:01.194000
	Edit pad (rev 785)		Kate	cv406	XVal Session 16	1	XVal Session 16-Typing - Text-1		2012-07-10 13:15:01.563000
	Edit pad (rev 786)		Mark:	cv309	XVal Session 16	1	XVal Session 16-Typing - Text-1		2012-07-10 13:15:01.693000
	Edit pad (rev 787)		Kate	cv406	XVal Session 16	1	XVal Session 16-Typing - Text-1		2012-07-10 13:15:02.064000
	Edit pad (rev 788)		jeral	cv311	XVal Session 16	1	XVal Session 16-Typing - Text-1		2012-07-10 13:15:02.372000
	Edit pad (rev 789)		Kate	cv406	XVal Session 16	1	XVal Session 16-Typing - Text-1		2012-07-10 13:15:02.560000
	Edit pad (rev 790)		Claudia	cv402	XVal Session 16	1	XVal Session 16-Typing - Text-1		2012-07-10 13:15:02.602000
	Edit pad (rev 791)		Mark:	cv309	XVal Session 16	1	XVal Session 16-Typing - Text-1		2012-07-10 13:15:02.619000
	Edit pad (rev 792)		jeral	cv311	XVal Session 16	1	XVal Session 16-Typing - Text-1		2012-07-10 13:15:02.881000
	Edit pad (rev 793)		Kate	cv406	XVal Session 16	1	XVal Session 16-Typing - Text-1		2012-07-10 13:15:03.062000
	Edit pad (rev 794)		Mark:	cv309	XVal Session 16	1	XVal Session 16-Typing - Text-1		2012-07-10 13:15:03.214000
	Edit pad (rev 795)		jeral	cv311	XVal Session 16	1	XVal Session 16-Typing - Text-1		2012-07-10 13:15:03.380000
	Edit pad (rev 796)		Kate	cv406	XVal Session 16	1	XVal Session 16-Typing - Text-1		2012-07-10 13:15:03.561000
	Edit pad (rev 797)		Mark:	cv309	XVal Session 16	1	XVal Session 16-Typing - Text-1		2012-07-10 13:15:03.634000
	Edit pad (rev 798)		Claudia	cv402	XVal Session 16	1	XVal Session 16-Typing - Text-1		2012-07-10 13:15:03.660000
	Edit pad (rev 799)		Kate	cv406	XVal Session 16	1	XVal Session 16-Typing - Text-1		2012-07-10 13:15:04.068000
	Edit pad (rev 800)		Mark:	cv309	XVal Session 16	1	XVal Session 16-Typing - Text-1		2012-07-10 13:15:04.152000
	Edit pad (rev 801)		Kate	cv406	XVal Session 16	1	XVal Session 16-Typing - Text-1		2012-07-10 13:15:04.564000
	Edit pad (rev 802)		jeral	cv311	XVal Session 16	1	XVal Session 16-Typing - Text-1		2012-07-10 13:15:04.567000
	Edit pad (rev 803)		Mark:	cv309	XVal Session 16	1	XVal Session 16-Typing - Text-1		2012-07-10 13:15:04.631000
	Edit pad (rev 804)		Claudia	cv402	XVal Session 16	1	XVal Session 16-Typing - Text-1		2012-07-10 13:15:04.636000
	Edit pad (rev 805)		jeral	cv311	XVal Session 16	1	XVal Session 16-Typing - Text-1		2012-07-10 13:15:05.065000
	Edit pad (rev 806)		Mark:	cv309	XVal Session 16	1	XVal Session 16-Typing - Text-1		2012-07-10 13:15:05.132000
	Edit pad (rev 807)		Kate	cv406	XVal Session 16	1	XVal Session 16-Typing - Text-1		2012-07-10 13:15:05.503000
	Edit pad (rev 808)		jeral	cv311	XVal Session 16	1	XVal Session 16-Typing - Text-1		2012-07-10 13:15:05.564000
	Edit pad (rev 809)		Mark:	cv309	XVal Session 16	1	XVal Session 16-Typing - Text-1		2012-07-10 13:15:05.632000
	Edit pad (rev 810)		Kate	cv406	XVal Session 16	1	XVal Session 16-Typing - Text-1		2012-07-10 13:15:05.997000
	Edit pad (rev 811)		jeral	cv311	XVal Session 16	1	XVal Session 16-Typing - Text-1		2012-07-10 13:15:06.071000
	Edit pad (rev 812)		Kate	cv406	XVal Session 16	1	XVal Session 16-Typing - Text-1		2012-07-10 13:15:06.498000
	Edit pad (rev 813)		Claudia	cv402	XVal Session 16	1	XVal Session 16-Typing - Text-1		2012-07-10 13:15:06.563000
	Edit pad (rev 814)		jeral	cv311	XVal Session 16	1	XVal Session 16-Typing - Text-1		2012-07-10 13:15:06.578000
	Edit pad (rev 815)		Mark:	cv309	XVal Session 16	1	XVal Session 16-Typing - Text-1		2012-07-10 13:15:06.713000
	Edit pad (rev 816)		Kate	cv406	XVal Session 16	1	XVal Session 16-Typing - Text-1		2012-07-10 13:15:07.005000
	Edit pad (rev 817)		Mark:	cv309	XVal Session 16	1	XVal Session 16-Typing - Text-1		2012-07-10 13:15:07.227000
	Edit pad (rev 818)		jeral	cv311	XVal Session 16	1	XVal Session 16-Typing - Text-1		2012-07-10 13:15:07.334000
	Edit pad (rev 819)		Mark:	cv309	XVal Session 16	1	XVal Session 16-Typing - Text-1		2012-07-10 13:15:07.729000
	Edit pad (rev 820)		jeral	cv311	XVal Session 16	1	XVal Session 16-Typing - Text-1		2012-07-10 13:15:07.836000
	Edit pad (rev 821)		Mark:	cv309	XVal Session 16	1	XVal Session 16-Typing - Text-1		2012-07-10 13:15:08.227000
	Edit pad (rev 822)		jeral	cv311	XVal Session 16	1	XVal Session 16-Typing - Text-1		2012-07-10 13:15:08.337000
	Edit pad (rev 823)		Kate	cv406	XVal Session 16	1	XVal Session 16-Typing - Text-1		2012-07-10 13:15:08.371000
	Edit pad (rev 824)		Claudia	cv402	XVal Session 16	1	XVal Session 16-Typing - Text-1		2012-07-10 13:15:08.655000
	Edit pad (rev 825)		Mark:	cv309	XVal Session 16	1	XVal Session 16-Typing - Text-1		2012-07-10 13:15:08.728000
	Edit pad (rev 826)		Kate	cv406	XVal Session 16	1	XVal Session 16-Typing - Text-1		2012-07-10 13:15:09.368000
	Edit pad (rev 827)		jeral	cv311	XVal Session 16	1	XVal Session 16-Typing - Text-1		2012-07-10 13:15:09.448000
	Edit pad (rev 828)		Kate	cv406	XVal Session 16	1	XVal Session 16-Typing - Text-1		2012-07-10 13:15:09.862000
	Edit pad (rev 829)		jeral	cv311	XVal Session 16	1	XVal Session 16-Typing - Text-1		2012-07-10 13:15:09.945000
	Edit pad (rev 830)		Claudia	cv402	XVal Session 16	1	XVal Session 16-Typing - Text-1		2012-07-10 13:15:09.975000
	Edit pad (rev 831)		Kate	cv406	XVal Session 16	1	XVal Session 16-Typing - Text-1		2012-07-10 13:15:10.380000
	Edit pad (rev 832)		jeral	cv311	XVal Session 16	1	XVal Session 16-Typing - Text-1		2012-07-10 13:15:10.445000
	Edit pad (rev 833)		Kate	cv406	XVal Session 16	1	XVal Session 16-Typing - Text-1		2012-07-10 13:15:10.875000
	Edit pad (rev 834)		jeral	cv311	XVal Session 16	1	XVal Session 16-Typing - Text-1		2012-07-10 13:15:10.943000
	Edit pad (rev 835)		Mark:	cv309	XVal Session 16	1	XVal Session 16-Typing - Text-1		2012-07-10 13:15:11.180000
	Edit pad (rev 836)		Claudia	cv402	XVal Session 16	1	XVal Session 16-Typing - Text-1		2012-07-10 13:15:11.217000
	Edit pad (rev 837)		Kate	cv406	XVal Session 16	1	XVal Session 16-Typing - Text-1		2012-07-10 13:15:11.382000
	Edit pad (rev 838)		Mark:	cv309	XVal Session 16	1	XVal Session 16-Typing - Text-1		2012-07-10 13:15:11.692000
	Edit pad (rev 839)		jeral	cv311	XVal Session 16	1	XVal Session 16-Typing - Text-1		2012-07-10 13:15:11.843000
	Edit pad (rev 840)		Kate	cv406	XVal Session 16	1	XVal Session 16-Typing - Text-1		2012-07-10 13:15:11.875000
	Edit pad (rev 841)		jeral	cv311	XVal Session 16	1	XVal Session 16-Typing - Text-1		2012-07-10 13:15:12.344000
	Edit pad (rev 842)		jeral	cv311	XVal Session 16	1	XVal Session 16-Typing - Text-1		2012-07-10 13:15:12.846000
	Edit pad (rev 843)		Mark:	cv309	XVal Session 16	1	XVal Session 16-Typing - Text-1		2012-07-10 13:15:13.215000
	Edit pad (rev 844)		Claudia	cv402	XVal Session 16	1	XVal Session 16-Typing - Text-1		2012-07-10 13:15:13.252000
	Edit pad (rev 845)		Mark:	cv309	XVal Session 16	1	XVal Session 16-Typing - Text-1		2012-07-10 13:15:13.731000
	Edit pad (rev 846)		jeral	cv311	XVal Session 16	1	XVal Session 16-Typing - Text-1		2012-07-10 13:15:13.999000
	Edit pad (rev 847)		Mark:	cv309	XVal Session 16	1	XVal Session 16-Typing - Text-1		2012-07-10 13:15:14.226000
	Edit pad (rev 848)		jeral	cv311	XVal Session 16	1	XVal Session 16-Typing - Text-1		2012-07-10 13:15:14.504000
	Edit pad (rev 849)		Mark:	cv309	XVal Session 16	1	XVal Session 16-Typing - Text-1		2012-07-10 13:15:14.726000
	Edit pad (rev 850)		jeral	cv311	XVal Session 16	1	XVal Session 16-Typing - Text-1		2012-07-10 13:15:15.027000
	Edit pad (rev 851)		jeral	cv311	XVal Session 16	1	XVal Session 16-Typing - Text-1		2012-07-10 13:15:15.524000
	Edit pad (rev 852)		Claudia	cv402	XVal Session 16	1	XVal Session 16-Typing - Text-1		2012-07-10 13:15:15.955000
	Edit pad (rev 853)		jeral	cv311	XVal Session 16	1	XVal Session 16-Typing - Text-1		2012-07-10 13:15:16.029000
	Edit pad (rev 854)		Mark:	cv309	XVal Session 16	1	XVal Session 16-Typing - Text-1		2012-07-10 13:15:16.059000
	Edit pad (rev 855)		Claudia	cv402	XVal Session 16	1	XVal Session 16-Typing - Text-1		2012-07-10 13:15:16.463000
	Edit pad (rev 856)		Mark:	cv309	XVal Session 16	1	XVal Session 16-Typing - Text-1		2012-07-10 13:15:16.571000
	Edit pad (rev 857)		jeral	cv311	XVal Session 16	1	XVal Session 16-Typing - Text-1		2012-07-10 13:15:16.923000
	Edit pad (rev 858)		Mark:	cv309	XVal Session 16	1	XVal Session 16-Typing - Text-1		2012-07-10 13:15:17.068000
	Edit pad (rev 859)		Claudia	cv402	XVal Session 16	1	XVal Session 16-Typing - Text-1		2012-07-10 13:15:17.277000
	Edit pad (rev 860)		jeral	cv311	XVal Session 16	1	XVal Session 16-Typing - Text-1		2012-07-10 13:15:17.425000
	Edit pad (rev 861)		Kate	cv406	XVal Session 16	1	XVal Session 16-Typing - Text-1		2012-07-10 13:15:17.525000
	Edit pad (rev 862)		Mark:	cv309	XVal Session 16	1	XVal Session 16-Typing - Text-1		2012-07-10 13:15:17.569000
	Edit pad (rev 863)		Claudia	cv402	XVal Session 16	1	XVal Session 16-Typing - Text-1		2012-07-10 13:15:17.776000
	Edit pad (rev 864)		jeral	cv311	XVal Session 16	1	XVal Session 16-Typing - Text-1		2012-07-10 13:15:17.923000
	Edit pad (rev 865)		Mark:	cv309	XVal Session 16	1	XVal Session 16-Typing - Text-1		2012-07-10 13:15:18.070000
	Edit pad (rev 866)		Claudia	cv402	XVal Session 16	1	XVal Session 16-Typing - Text-1		2012-07-10 13:15:18.276000
	Edit pad (rev 867)		Mark:	cv309	XVal Session 16	1	XVal Session 16-Typing - Text-1		2012-07-10 13:15:18.573000
	Edit pad (rev 868)		jeral	cv311	XVal Session 16	1	XVal Session 16-Typing - Text-1		2012-07-10 13:15:18.582000
	Edit pad (rev 869)		Claudia	cv402	XVal Session 16	1	XVal Session 16-Typing - Text-1		2012-07-10 13:15:18.775000
	Edit pad (rev 870)		Mark:	cv309	XVal Session 16	1	XVal Session 16-Typing - Text-1		2012-07-10 13:15:19.158000
	Edit pad (rev 871)		jeral	cv311	XVal Session 16	1	XVal Session 16-Typing - Text-1		2012-07-10 13:15:19.216000
	Edit pad (rev 872)		Claudia	cv402	XVal Session 16	1	XVal Session 16-Typing - Text-1		2012-07-10 13:15:19.274000
	Edit pad (rev 873)		Mark:	cv309	XVal Session 16	1	XVal Session 16-Typing - Text-1		2012-07-10 13:15:19.664000
	Edit pad (rev 874)		Mark:	cv309	XVal Session 16	1	XVal Session 16-Typing - Text-1		2012-07-10 13:15:20.168000
	Edit pad (rev 875)		Claudia	cv402	XVal Session 16	1	XVal Session 16-Typing - Text-1		2012-07-10 13:15:20.190000
	Edit pad (rev 876)		jeral	cv311	XVal Session 16	1	XVal Session 16-Typing - Text-1		2012-07-10 13:15:20.534000
	Edit pad (rev 877)		Mark:	cv309	XVal Session 16	1	XVal Session 16-Typing - Text-1		2012-07-10 13:15:20.666000
	Edit pad (rev 878)		Claudia	cv402	XVal Session 16	1	XVal Session 16-Typing - Text-1		2012-07-10 13:15:20.717000
	Edit pad (rev 879)		Mark:	cv309	XVal Session 16	1	XVal Session 16-Typing - Text-1		2012-07-10 13:15:21.166000
	Edit pad (rev 880)		Claudia	cv402	XVal Session 16	1	XVal Session 16-Typing - Text-1		2012-07-10 13:15:21.198000
	Edit pad (rev 881)		jeral	cv311	XVal Session 16	1	XVal Session 16-Typing - Text-1		2012-07-10 13:15:21.305000
	Edit pad (rev 882)		Claudia	cv402	XVal Session 16	1	XVal Session 16-Typing - Text-1		2012-07-10 13:15:21.698000
	Edit pad (rev 883)		jeral	cv311	XVal Session 16	1	XVal Session 16-Typing - Text-1		2012-07-10 13:15:21.802000
	Edit pad (rev 884)		Kate	cv406	XVal Session 16	1	XVal Session 16-Typing - Text-1		2012-07-10 13:15:21.832000
	Edit pad (rev 885)		Claudia	cv402	XVal Session 16	1	XVal Session 16-Typing - Text-1		2012-07-10 13:15:22.198000
	Edit pad (rev 886)		jeral	cv311	XVal Session 16	1	XVal Session 16-Typing - Text-1		2012-07-10 13:15:22.340000
	Edit pad (rev 887)		Claudia	cv402	XVal Session 16	1	XVal Session 16-Typing - Text-1		2012-07-10 13:15:22.715000
	Edit pad (rev 888)		Kate	cv406	XVal Session 16	1	XVal Session 16-Typing - Text-1		2012-07-10 13:15:23.026000
	Edit pad (rev 889)		Claudia	cv402	XVal Session 16	1	XVal Session 16-Typing - Text-1		2012-07-10 13:15:23.214000
	Edit pad (rev 890)		jeral	cv311	XVal Session 16	1	XVal Session 16-Typing - Text-1		2012-07-10 13:15:23.701000
	Edit pad (rev 891)		Claudia	cv402	XVal Session 16	1	XVal Session 16-Typing - Text-1		2012-07-10 13:15:23.713000
	Edit pad (rev 892)		Kate	cv406	XVal Session 16	1	XVal Session 16-Typing - Text-1		2012-07-10 13:15:24.122000
	Edit pad (rev 893)		Claudia	cv402	XVal Session 16	1	XVal Session 16-Typing - Text-1		2012-07-10 13:15:24.211000
	Edit pad (rev 894)		jeral	cv311	XVal Session 16	1	XVal Session 16-Typing - Text-1		2012-07-10 13:15:24.409000
	Edit pad (rev 895)		Mark:	cv309	XVal Session 16	1	XVal Session 16-Typing - Text-1		2012-07-10 13:15:24.589000
	Edit pad (rev 896)		Kate	cv406	XVal Session 16	1	XVal Session 16-Typing - Text-1		2012-07-10 13:15:24.623000
	Edit pad (rev 897)		Claudia	cv402	XVal Session 16	1	XVal Session 16-Typing - Text-1		2012-07-10 13:15:24.718000
	Edit pad (rev 898)		jeral	cv311	XVal Session 16	1	XVal Session 16-Typing - Text-1		2012-07-10 13:15:25.060000
	Edit pad (rev 899)		Mark:	cv309	XVal Session 16	1	XVal Session 16-Typing - Text-1		2012-07-10 13:15:25.086000
	Edit pad (rev 900)		Kate	cv406	XVal Session 16	1	XVal Session 16-Typing - Text-1		2012-07-10 13:15:25.118000
	Edit pad (rev 901)		Claudia	cv402	XVal Session 16	1	XVal Session 16-Typing - Text-1		2012-07-10 13:15:25.227000
	Edit pad (rev 902)		Mark:	cv309	XVal Session 16	1	XVal Session 16-Typing - Text-1		2012-07-10 13:15:25.589000
	Edit pad (rev 903)		Claudia	cv402	XVal Session 16	1	XVal Session 16-Typing - Text-1		2012-07-10 13:15:25.727000
	Edit pad (rev 904)		jeral	cv311	XVal Session 16	1	XVal Session 16-Typing - Text-1		2012-07-10 13:15:25.756000
	Edit pad (rev 905)		Mark:	cv309	XVal Session 16	1	XVal Session 16-Typing - Text-1		2012-07-10 13:15:26.090000
	Edit pad (rev 906)		Claudia	cv402	XVal Session 16	1	XVal Session 16-Typing - Text-1		2012-07-10 13:15:26.227000
	Edit pad (rev 907)		Mark:	cv309	XVal Session 16	1	XVal Session 16-Typing - Text-1		2012-07-10 13:15:26.602000
	Edit pad (rev 908)		Claudia	cv402	XVal Session 16	1	XVal Session 16-Typing - Text-1		2012-07-10 13:15:26.728000
	Edit pad (rev 909)		Kate	cv406	XVal Session 16	1	XVal Session 16-Typing - Text-1		2012-07-10 13:15:26.754000
	Edit pad (rev 910)		jeral	cv311	XVal Session 16	1	XVal Session 16-Typing - Text-1		2012-07-10 13:15:26.771000
	Edit pad (rev 911)		Mark:	cv309	XVal Session 16	1	XVal Session 16-Typing - Text-1		2012-07-10 13:15:27.192000
	Edit pad (rev 912)		Claudia	cv402	XVal Session 16	1	XVal Session 16-Typing - Text-1		2012-07-10 13:15:27.253000
	Edit pad (rev 913)		Kate	cv406	XVal Session 16	1	XVal Session 16-Typing - Text-1		2012-07-10 13:15:27.502000
	Edit pad (rev 914)		Mark:	cv309	XVal Session 16	1	XVal Session 16-Typing - Text-1		2012-07-10 13:15:27.695000
	Edit pad (rev 915)		Claudia	cv402	XVal Session 16	1	XVal Session 16-Typing - Text-1		2012-07-10 13:15:27.758000
	Edit pad (rev 916)		jeral	cv311	XVal Session 16	1	XVal Session 16-Typing - Text-1		2012-07-10 13:15:27.990000
	Edit pad (rev 917)		Kate	cv406	XVal Session 16	1	XVal Session 16-Typing - Text-1		2012-07-10 13:15:28.005000
	Edit pad (rev 918)		Claudia	cv402	XVal Session 16	1	XVal Session 16-Typing - Text-1		2012-07-10 13:15:28.261000
	Edit pad (rev 919)		Mark:	cv309	XVal Session 16	1	XVal Session 16-Typing - Text-1		2012-07-10 13:15:28.316000
	Edit pad (rev 920)		jeral	cv311	XVal Session 16	1	XVal Session 16-Typing - Text-1		2012-07-10 13:15:28.496000
	Edit pad (rev 921)		Claudia	cv402	XVal Session 16	1	XVal Session 16-Typing - Text-1		2012-07-10 13:15:28.760000
	Edit pad (rev 922)		Mark:	cv309	XVal Session 16	1	XVal Session 16-Typing - Text-1		2012-07-10 13:15:28.835000
	Edit pad (rev 923)		jeral	cv311	XVal Session 16	1	XVal Session 16-Typing - Text-1		2012-07-10 13:15:28.994000
	Edit pad (rev 924)		Claudia	cv402	XVal Session 16	1	XVal Session 16-Typing - Text-1		2012-07-10 13:15:29.261000
	Edit pad (rev 925)		Mark:	cv309	XVal Session 16	1	XVal Session 16-Typing - Text-1		2012-07-10 13:15:29.369000
	Edit pad (rev 926)		jeral	cv311	XVal Session 16	1	XVal Session 16-Typing - Text-1		2012-07-10 13:15:29.492000
	Edit pad (rev 927)		Claudia	cv402	XVal Session 16	1	XVal Session 16-Typing - Text-1		2012-07-10 13:15:29.760000
	Edit pad (rev 928)		jeral	cv311	XVal Session 16	1	XVal Session 16-Typing - Text-1		2012-07-10 13:15:29.994000
	Edit pad (rev 929)		Mark:	cv309	XVal Session 16	1	XVal Session 16-Typing - Text-1		2012-07-10 13:15:30.139000
	Edit pad (rev 930)		Claudia	cv402	XVal Session 16	1	XVal Session 16-Typing - Text-1		2012-07-10 13:15:30.259000
	Edit pad (rev 931)		jeral	cv311	XVal Session 16	1	XVal Session 16-Typing - Text-1		2012-07-10 13:15:30.497000
	Edit pad (rev 932)		Kate	cv406	XVal Session 16	1	XVal Session 16-Typing - Text-1		2012-07-10 13:15:30.567000
	Edit pad (rev 933)		Claudia	cv402	XVal Session 16	1	XVal Session 16-Typing - Text-1		2012-07-10 13:15:30.771000
	Edit pad (rev 934)		Kate	cv406	XVal Session 16	1	XVal Session 16-Typing - Text-1		2012-07-10 13:15:31.066000
	Edit pad (rev 935)		Claudia	cv402	XVal Session 16	1	XVal Session 16-Typing - Text-1		2012-07-10 13:15:31.276000
	Edit pad (rev 936)		Kate	cv406	XVal Session 16	1	XVal Session 16-Typing - Text-1		2012-07-10 13:15:31.566000
	Edit pad (rev 937)		jeral	cv311	XVal Session 16	1	XVal Session 16-Typing - Text-1		2012-07-10 13:15:31.752000
	Edit pad (rev 938)		Claudia	cv402	XVal Session 16	1	XVal Session 16-Typing - Text-1		2012-07-10 13:15:31.776000
	Edit pad (rev 939)		Kate	cv406	XVal Session 16	1	XVal Session 16-Typing - Text-1		2012-07-10 13:15:32.066000
	Edit pad (rev 940)		Claudia	cv402	XVal Session 16	1	XVal Session 16-Typing - Text-1		2012-07-10 13:15:32.298000
	Edit pad (rev 941)		jeral	cv311	XVal Session 16	1	XVal Session 16-Typing - Text-1		2012-07-10 13:15:32.300000
	Edit pad (rev 942)		Mark:	cv309	XVal Session 16	1	XVal Session 16-Typing - Text-1		2012-07-10 13:15:32.325000
	Edit pad (rev 943)		Kate	cv406	XVal Session 16	1	XVal Session 16-Typing - Text-1		2012-07-10 13:15:32.565000
	Edit pad (rev 944)		Claudia	cv402	XVal Session 16	1	XVal Session 16-Typing - Text-1		2012-07-10 13:15:32.777000
	Edit pad (rev 945)		jeral	cv311	XVal Session 16	1	XVal Session 16-Typing - Text-1		2012-07-10 13:15:32.953000
	Edit pad (rev 946)		Kate	cv406	XVal Session 16	1	XVal Session 16-Typing - Text-1		2012-07-10 13:15:33.192000
	Edit pad (rev 947)		Mark:	cv309	XVal Session 16	1	XVal Session 16-Typing - Text-1		2012-07-10 13:15:33.271000
	Edit pad (rev 948)		jeral	cv311	XVal Session 16	1	XVal Session 16-Typing - Text-1		2012-07-10 13:15:33.452000
	Edit pad (rev 949)		Kate	cv406	XVal Session 16	1	XVal Session 16-Typing - Text-1		2012-07-10 13:15:33.687000
	Edit pad (rev 950)		Mark:	cv309	XVal Session 16	1	XVal Session 16-Typing - Text-1		2012-07-10 13:15:33.773000
	Edit pad (rev 951)		Claudia	cv402	XVal Session 16	1	XVal Session 16-Typing - Text-1		2012-07-10 13:15:34.091000
	Edit pad (rev 952)		jeral	cv311	XVal Session 16	1	XVal Session 16-Typing - Text-1		2012-07-10 13:15:34.132000
	Edit pad (rev 953)		Mark:	cv309	XVal Session 16	1	XVal Session 16-Typing - Text-1		2012-07-10 13:15:34.280000
	Edit pad (rev 954)		Claudia	cv402	XVal Session 16	1	XVal Session 16-Typing - Text-1		2012-07-10 13:15:34.590000
	Edit pad (rev 955)		Kate	cv406	XVal Session 16	1	XVal Session 16-Typing - Text-1		2012-07-10 13:15:34.831000
	Edit pad (rev 956)		Claudia	cv402	XVal Session 16	1	XVal Session 16-Typing - Text-1		2012-07-10 13:15:35.129000
	Edit pad (rev 957)		Kate	cv406	XVal Session 16	1	XVal Session 16-Typing - Text-1		2012-07-10 13:15:35.460000
	Edit pad (rev 958)		Claudia	cv402	XVal Session 16	1	XVal Session 16-Typing - Text-1		2012-07-10 13:15:35.589000
	Edit pad (rev 959)		Mark:	cv309	XVal Session 16	1	XVal Session 16-Typing - Text-1		2012-07-10 13:15:35.726000
	Edit pad (rev 960)		Kate	cv406	XVal Session 16	1	XVal Session 16-Typing - Text-1		2012-07-10 13:15:35.959000
	Edit pad (rev 961)		Claudia	cv402	XVal Session 16	1	XVal Session 16-Typing - Text-1		2012-07-10 13:15:36.089000
	Edit pad (rev 962)		Mark:	cv309	XVal Session 16	1	XVal Session 16-Typing - Text-1		2012-07-10 13:15:36.225000
	Edit pad (rev 963)		jeral	cv311	XVal Session 16	1	XVal Session 16-Typing - Text-1		2012-07-10 13:15:36.434000
	Edit pad (rev 964)		Kate	cv406	XVal Session 16	1	XVal Session 16-Typing - Text-1		2012-07-10 13:15:36.462000
	Edit pad (rev 965)		Claudia	cv402	XVal Session 16	1	XVal Session 16-Typing - Text-1		2012-07-10 13:15:36.603000
	Edit pad (rev 966)		Mark:	cv309	XVal Session 16	1	XVal Session 16-Typing - Text-1		2012-07-10 13:15:36.734000
	Edit pad (rev 967)		Kate	cv406	XVal Session 16	1	XVal Session 16-Typing - Text-1		2012-07-10 13:15:36.960000
	Edit pad (rev 968)		Claudia	cv402	XVal Session 16	1	XVal Session 16-Typing - Text-1		2012-07-10 13:15:37.103000
	Edit pad (rev 969)		Mark:	cv309	XVal Session 16	1	XVal Session 16-Typing - Text-1		2012-07-10 13:15:37.230000
	Edit pad (rev 970)		Kate	cv406	XVal Session 16	1	XVal Session 16-Typing - Text-1		2012-07-10 13:15:37.460000
	Edit pad (rev 971)		Claudia	cv402	XVal Session 16	1	XVal Session 16-Typing - Text-1		2012-07-10 13:15:37.700000
	Edit pad (rev 972)		Mark:	cv309	XVal Session 16	1	XVal Session 16-Typing - Text-1		2012-07-10 13:15:37.727000
	Edit pad (rev 973)		jeral	cv311	XVal Session 16	1	XVal Session 16-Typing - Text-1		2012-07-10 13:15:37.767000
	Edit pad (rev 974)		Kate	cv406	XVal Session 16	1	XVal Session 16-Typing - Text-1		2012-07-10 13:15:37.964000
	Edit pad (rev 975)		Mark:	cv309	XVal Session 16	1	XVal Session 16-Typing - Text-1		2012-07-10 13:15:38.227000
	Edit pad (rev 976)		jeral	cv311	XVal Session 16	1	XVal Session 16-Typing - Text-1		2012-07-10 13:15:38.299000
	Edit pad (rev 977)		Kate	cv406	XVal Session 16	1	XVal Session 16-Typing - Text-1		2012-07-10 13:15:38.464000
	Edit pad (rev 978)		Claudia	cv402	XVal Session 16	1	XVal Session 16-Typing - Text-1		2012-07-10 13:15:38.661000
	Edit pad (rev 979)		jeral	cv311	XVal Session 16	1	XVal Session 16-Typing - Text-1		2012-07-10 13:15:38.804000
	Edit pad (rev 980)		Mark:	cv309	XVal Session 16	1	XVal Session 16-Typing - Text-1		2012-07-10 13:15:38.850000
	Edit pad (rev 981)		Kate	cv406	XVal Session 16	1	XVal Session 16-Typing - Text-1		2012-07-10 13:15:38.967000
	Edit pad (rev 982)		Claudia	cv402	XVal Session 16	1	XVal Session 16-Typing - Text-1		2012-07-10 13:15:39.392000
	Edit pad (rev 983)		Kate	cv406	XVal Session 16	1	XVal Session 16-Typing - Text-1		2012-07-10 13:15:39.475000
	Edit pad (rev 984)		Claudia	cv402	XVal Session 16	1	XVal Session 16-Typing - Text-1		2012-07-10 13:15:39.902000
	Edit pad (rev 985)		Mark:	cv309	XVal Session 16	1	XVal Session 16-Typing - Text-1		2012-07-10 13:15:39.953000
	Edit pad (rev 986)		Kate	cv406	XVal Session 16	1	XVal Session 16-Typing - Text-1		2012-07-10 13:15:39.971000
	Edit pad (rev 987)		Claudia	cv402	XVal Session 16	1	XVal Session 16-Typing - Text-1		2012-07-10 13:15:40.462000
	Edit pad (rev 988)		Mark:	cv309	XVal Session 16	1	XVal Session 16-Typing - Text-1		2012-07-10 13:15:40.470000
	Edit pad (rev 989)		Mark:	cv309	XVal Session 16	1	XVal Session 16-Typing - Text-1		2012-07-10 13:15:40.960000
	Edit pad (rev 990)		Kate	cv406	XVal Session 16	1	XVal Session 16-Typing - Text-1		2012-07-10 13:15:41.065000
	Edit pad (rev 991)		Mark:	cv309	XVal Session 16	1	XVal Session 16-Typing - Text-1		2012-07-10 13:15:41.463000
	Edit pad (rev 992)		jeral	cv311	XVal Session 16	1	XVal Session 16-Typing - Text-1		2012-07-10 13:15:41.623000
	Edit pad (rev 993)		Mark:	cv309	XVal Session 16	1	XVal Session 16-Typing - Text-1		2012-07-10 13:15:41.960000
	Edit pad (rev 994)		jeral	cv311	XVal Session 16	1	XVal Session 16-Typing - Text-1		2012-07-10 13:15:42.219000
	Edit pad (rev 995)		Kate	cv406	XVal Session 16	1	XVal Session 16-Typing - Text-1		2012-07-10 13:15:42.241000
	Edit pad (rev 996)		Mark:	cv309	XVal Session 16	1	XVal Session 16-Typing - Text-1		2012-07-10 13:15:42.501000
	Edit pad (rev 997)		jeral	cv311	XVal Session 16	1	XVal Session 16-Typing - Text-1		2012-07-10 13:15:42.717000
	Edit pad (rev 998)		Mark:	cv309	XVal Session 16	1	XVal Session 16-Typing - Text-1		2012-07-10 13:15:43.008000
	Edit pad (rev 999)		Mark:	cv309	XVal Session 16	1	XVal Session 16-Typing - Text-1		2012-07-10 13:15:44.323000
	Edit pad (rev 1000)		jeral	cv311	XVal Session 16	1	XVal Session 16-Typing - Text-1		2012-07-10 13:15:44.348000
	Edit pad (rev 1001)		Mark:	cv309	XVal Session 16	1	XVal Session 16-Typing - Text-1		2012-07-10 13:15:44.835000
	Edit pad (rev 1002)		Mark:	cv309	XVal Session 16	1	XVal Session 16-Typing - Text-1		2012-07-10 13:15:45.339000
	Edit pad (rev 1003)		Kate	cv406	XVal Session 16	1	XVal Session 16-Typing - Text-1		2012-07-10 13:15:45.450000
	Edit pad (rev 1004)		jeral	cv311	XVal Session 16	1	XVal Session 16-Typing - Text-1		2012-07-10 13:15:45.871000
	Edit pad (rev 1005)		Claudia	cv402	XVal Session 16	1	XVal Session 16-Typing - Text-1		2012-07-10 13:15:46.290000
	Edit pad (rev 1006)		Mark:	cv309	XVal Session 16	1	XVal Session 16-Typing - Text-1		2012-07-10 13:15:46.426000
	Edit pad (rev 1007)		Kate	cv406	XVal Session 16	1	XVal Session 16-Typing - Text-1		2012-07-10 13:15:46.492000
	Edit pad (rev 1008)		jeral	cv311	XVal Session 16	1	XVal Session 16-Typing - Text-1		2012-07-10 13:15:46.697000
	Edit pad (rev 1009)		Claudia	cv402	XVal Session 16	1	XVal Session 16-Typing - Text-1		2012-07-10 13:15:46.788000
	Edit pad (rev 1010)		Mark:	cv309	XVal Session 16	1	XVal Session 16-Typing - Text-1		2012-07-10 13:15:46.928000
	Edit pad (rev 1011)		jeral	cv311	XVal Session 16	1	XVal Session 16-Typing - Text-1		2012-07-10 13:15:47.196000
	Edit pad (rev 1012)		Claudia	cv402	XVal Session 16	1	XVal Session 16-Typing - Text-1		2012-07-10 13:15:47.299000
	Edit pad (rev 1013)		Mark:	cv309	XVal Session 16	1	XVal Session 16-Typing - Text-1		2012-07-10 13:15:47.428000
	Edit pad (rev 1014)		jeral	cv311	XVal Session 16	1	XVal Session 16-Typing - Text-1		2012-07-10 13:15:47.694000
	Edit pad (rev 1015)		Claudia	cv402	XVal Session 16	1	XVal Session 16-Typing - Text-1		2012-07-10 13:15:47.817000
	Edit pad (rev 1016)		Mark:	cv309	XVal Session 16	1	XVal Session 16-Typing - Text-1		2012-07-10 13:15:47.930000
	Edit pad (rev 1017)		Claudia	cv402	XVal Session 16	1	XVal Session 16-Typing - Text-1		2012-07-10 13:15:48.323000
	Edit pad (rev 1018)		jeral	cv311	XVal Session 16	1	XVal Session 16-Typing - Text-1		2012-07-10 13:15:48.411000
	Edit pad (rev 1019)		Mark:	cv309	XVal Session 16	1	XVal Session 16-Typing - Text-1		2012-07-10 13:15:48.511000
	Edit pad (rev 1020)		Kate	cv406	XVal Session 16	1	XVal Session 16-Typing - Text-1		2012-07-10 13:15:48.545000
	Edit pad (rev 1021)		Claudia	cv402	XVal Session 16	1	XVal Session 16-Typing - Text-1		2012-07-10 13:15:48.823000
	Edit pad (rev 1022)		Mark:	cv309	XVal Session 16	1	XVal Session 16-Typing - Text-1		2012-07-10 13:15:49.025000
	Edit pad (rev 1023)		Kate	cv406	XVal Session 16	1	XVal Session 16-Typing - Text-1		2012-07-10 13:15:49.322000
	Edit pad (rev 1024)		Claudia	cv402	XVal Session 16	1	XVal Session 16-Typing - Text-1		2012-07-10 13:15:49.324000
	Edit pad (rev 1025)		jeral	cv311	XVal Session 16	1	XVal Session 16-Typing - Text-1		2012-07-10 13:15:49.766000
	Edit pad (rev 1026)		Claudia	cv402	XVal Session 16	1	XVal Session 16-Typing - Text-1		2012-07-10 13:15:49.821000
	Edit pad (rev 1027)		Mark:	cv309	XVal Session 16	1	XVal Session 16-Typing - Text-1		2012-07-10 13:15:49.892000
	Edit pad (rev 1028)		jeral	cv311	XVal Session 16	1	XVal Session 16-Typing - Text-1		2012-07-10 13:15:50.268000
	Edit pad (rev 1029)		Kate	cv406	XVal Session 16	1	XVal Session 16-Typing - Text-1		2012-07-10 13:15:50.275000
	Edit pad (rev 1030)		Claudia	cv402	XVal Session 16	1	XVal Session 16-Typing - Text-1		2012-07-10 13:15:50.338000
	Edit pad (rev 1031)		Mark:	cv309	XVal Session 16	1	XVal Session 16-Typing - Text-1		2012-07-10 13:15:50.416000
	Edit pad (rev 1032)		Kate	cv406	XVal Session 16	1	XVal Session 16-Typing - Text-1		2012-07-10 13:15:50.775000
	Edit pad (rev 1033)		Claudia	cv402	XVal Session 16	1	XVal Session 16-Typing - Text-1		2012-07-10 13:15:50.839000
	Edit pad (rev 1034)		Mark:	cv309	XVal Session 16	1	XVal Session 16-Typing - Text-1		2012-07-10 13:15:50.914000
	Edit pad (rev 1035)		Mark:	cv309	XVal Session 16	1	XVal Session 16-Typing - Text-1		2012-07-10 13:15:51.415000
	Edit pad (rev 1036)		Claudia	cv402	XVal Session 16	1	XVal Session 16-Typing - Text-1		2012-07-10 13:15:51.769000
	Edit pad (rev 1037)		Mark:	cv309	XVal Session 16	1	XVal Session 16-Typing - Text-1		2012-07-10 13:15:51.943000
	Edit pad (rev 1038)		Claudia	cv402	XVal Session 16	1	XVal Session 16-Typing - Text-1		2012-07-10 13:15:52.311000
	Edit pad (rev 1039)		Mark:	cv309	XVal Session 16	1	XVal Session 16-Typing - Text-1		2012-07-10 13:15:52.441000
	Edit pad (rev 1040)		Claudia	cv402	XVal Session 16	1	XVal Session 16-Typing - Text-1		2012-07-10 13:15:52.783000
	Edit pad (rev 1041)		Kate	cv406	XVal Session 16	1	XVal Session 16-Typing - Text-1		2012-07-10 13:15:52.871000
	Edit pad (rev 1042)		Mark:	cv309	XVal Session 16	1	XVal Session 16-Typing - Text-1		2012-07-10 13:15:52.943000
	Edit pad (rev 1043)		Claudia	cv402	XVal Session 16	1	XVal Session 16-Typing - Text-1		2012-07-10 13:15:53.292000
	Edit pad (rev 1044)		Mark:	cv309	XVal Session 16	1	XVal Session 16-Typing - Text-1		2012-07-10 13:15:53.443000
	Edit pad (rev 1045)		Claudia	cv402	XVal Session 16	1	XVal Session 16-Typing - Text-1		2012-07-10 13:15:53.797000
	Edit pad (rev 1046)		Mark:	cv309	XVal Session 16	1	XVal Session 16-Typing - Text-1		2012-07-10 13:15:53.944000
	Edit pad (rev 1047)		Claudia	cv402	XVal Session 16	1	XVal Session 16-Typing - Text-1		2012-07-10 13:15:54.310000
	Edit pad (rev 1048)		Mark:	cv309	XVal Session 16	1	XVal Session 16-Typing - Text-1		2012-07-10 13:15:54.444000
	Edit pad (rev 1049)		Claudia	cv402	XVal Session 16	1	XVal Session 16-Typing - Text-1		2012-07-10 13:15:54.808000
	Edit pad (rev 1050)		Mark:	cv309	XVal Session 16	1	XVal Session 16-Typing - Text-1		2012-07-10 13:15:54.944000
	Edit pad (rev 1051)		Kate	cv406	XVal Session 16	1	XVal Session 16-Typing - Text-1		2012-07-10 13:15:55.010000
	Edit pad (rev 1052)		Claudia	cv402	XVal Session 16	1	XVal Session 16-Typing - Text-1		2012-07-10 13:15:55.308000
	Edit pad (rev 1053)		Kate	cv406	XVal Session 16	1	XVal Session 16-Typing - Text-1		2012-07-10 13:15:55.559000
	Edit pad (rev 1054)		Mark:	cv309	XVal Session 16	1	XVal Session 16-Typing - Text-1		2012-07-10 13:15:56.215000
	Edit pad (rev 1055)		Claudia	cv402	XVal Session 16	1	XVal Session 16-Typing - Text-1		2012-07-10 13:15:56.270000
	Edit pad (rev 1056)		Mark:	cv309	XVal Session 16	1	XVal Session 16-Typing - Text-1		2012-07-10 13:15:56.729000
	Edit pad (rev 1057)		Claudia	cv402	XVal Session 16	1	XVal Session 16-Typing - Text-1		2012-07-10 13:15:56.772000
	Edit pad (rev 1058)		jeral	cv311	XVal Session 16	1	XVal Session 16-Typing - Text-1		2012-07-10 13:15:57.039000
	Edit pad (rev 1059)		Mark:	cv309	XVal Session 16	1	XVal Session 16-Typing - Text-1		2012-07-10 13:15:57.226000
	Edit pad (rev 1060)		Claudia	cv402	XVal Session 16	1	XVal Session 16-Typing - Text-1		2012-07-10 13:15:57.276000
	Edit pad (rev 1061)		Mark:	cv309	XVal Session 16	1	XVal Session 16-Typing - Text-1		2012-07-10 13:15:57.727000
	Edit pad (rev 1062)		Claudia	cv402	XVal Session 16	1	XVal Session 16-Typing - Text-1		2012-07-10 13:15:57.776000
	Edit pad (rev 1063)		Claudia	cv402	XVal Session 16	1	XVal Session 16-Typing - Text-1		2012-07-10 13:15:58.276000
	Edit pad (rev 1064)		Mark:	cv309	XVal Session 16	1	XVal Session 16-Typing - Text-1		2012-07-10 13:15:58.542000
	Edit pad (rev 1065)		jeral	cv311	XVal Session 16	1	XVal Session 16-Typing - Text-1		2012-07-10 13:15:58.565000
	Edit pad (rev 1066)		Claudia	cv402	XVal Session 16	1	XVal Session 16-Typing - Text-1		2012-07-10 13:15:58.776000
	Edit pad (rev 1067)		Mark:	cv309	XVal Session 16	1	XVal Session 16-Typing - Text-1		2012-07-10 13:15:59.039000
	Edit pad (rev 1068)		Claudia	cv402	XVal Session 16	1	XVal Session 16-Typing - Text-1		2012-07-10 13:15:59.276000
	Edit pad (rev 1069)		Kate	cv406	XVal Session 16	1	XVal Session 16-Typing - Text-1		2012-07-10 13:15:59.341000
	Edit pad (rev 1070)		jeral	cv311	XVal Session 16	1	XVal Session 16-Typing - Text-1		2012-07-10 13:15:59.567000
	Edit pad (rev 1071)		Claudia	cv402	XVal Session 16	1	XVal Session 16-Typing - Text-1		2012-07-10 13:15:59.776000
	Edit pad (rev 1072)		jeral	cv311	XVal Session 16	1	XVal Session 16-Typing - Text-1		2012-07-10 13:16:00.066000
	Edit pad (rev 1073)		Claudia	cv402	XVal Session 16	1	XVal Session 16-Typing - Text-1		2012-07-10 13:16:00.716000
	Edit pad (rev 1074)		jeral	cv311	XVal Session 16	1	XVal Session 16-Typing - Text-1		2012-07-10 13:16:01.542000
	Edit pad (rev 1075)		Mark:	cv309	XVal Session 16	1	XVal Session 16-Typing - Text-1		2012-07-10 13:16:01.771000
	Edit pad (rev 1076)		jeral	cv311	XVal Session 16	1	XVal Session 16-Typing - Text-1		2012-07-10 13:16:02.040000
	Edit pad (rev 1077)		Kate	cv406	XVal Session 16	1	XVal Session 16-Typing - Text-1		2012-07-10 13:16:02.172000
	Edit pad (rev 1078)		Mark:	cv309	XVal Session 16	1	XVal Session 16-Typing - Text-1		2012-07-10 13:16:02.277000
	Edit pad (rev 1079)		jeral	cv311	XVal Session 16	1	XVal Session 16-Typing - Text-1		2012-07-10 13:16:02.540000
	Edit pad (rev 1080)		Mark:	cv309	XVal Session 16	1	XVal Session 16-Typing - Text-1		2012-07-10 13:16:02.790000
	Edit pad (rev 1081)		Kate	cv406	XVal Session 16	1	XVal Session 16-Typing - Text-1		2012-07-10 13:16:03.295000
	Edit pad (rev 1082)		jeral	cv311	XVal Session 16	1	XVal Session 16-Typing - Text-1		2012-07-10 13:16:04.018000
	Edit pad (rev 1083)		Mark:	cv309	XVal Session 16	1	XVal Session 16-Typing - Text-1		2012-07-10 13:16:04.502000
	Edit pad (rev 1084)		jeral	cv311	XVal Session 16	1	XVal Session 16-Typing - Text-1		2012-07-10 13:16:04.516000
	Edit pad (rev 1085)		Mark:	cv309	XVal Session 16	1	XVal Session 16-Typing - Text-1		2012-07-10 13:16:05.008000
	Edit pad (rev 1086)		jeral	cv311	XVal Session 16	1	XVal Session 16-Typing - Text-1		2012-07-10 13:16:05.015000
	Edit pad (rev 1087)		Mark:	cv309	XVal Session 16	1	XVal Session 16-Typing - Text-1		2012-07-10 13:16:05.511000
	Edit pad (rev 1088)		Kate	cv406	XVal Session 16	1	XVal Session 16-Typing - Text-1		2012-07-10 13:16:05.619000
	Edit pad (rev 1089)		jeral	cv311	XVal Session 16	1	XVal Session 16-Typing - Text-1		2012-07-10 13:16:05.955000
	Edit pad (rev 1090)		Mark:	cv309	XVal Session 16	1	XVal Session 16-Typing - Text-1		2012-07-10 13:16:06.007000
	Edit pad (rev 1091)		Kate	cv406	XVal Session 16	1	XVal Session 16-Typing - Text-1		2012-07-10 13:16:06.383000
	Edit pad (rev 1092)		Mark:	cv309	XVal Session 16	1	XVal Session 16-Typing - Text-1		2012-07-10 13:16:06.506000
	Edit pad (rev 1093)		jeral	cv311	XVal Session 16	1	XVal Session 16-Typing - Text-1		2012-07-10 13:16:06.661000
	Edit pad (rev 1094)		Mark:	cv309	XVal Session 16	1	XVal Session 16-Typing - Text-1		2012-07-10 13:16:07.008000
	Edit pad (rev 1095)		Kate	cv406	XVal Session 16	1	XVal Session 16-Typing - Text-1		2012-07-10 13:16:07.175000
	Edit pad (rev 1096)		Mark:	cv309	XVal Session 16	1	XVal Session 16-Typing - Text-1		2012-07-10 13:16:07.509000
	Edit pad (rev 1097)		jeral	cv311	XVal Session 16	1	XVal Session 16-Typing - Text-1		2012-07-10 13:16:07.589000
	Edit pad (rev 1098)		Kate	cv406	XVal Session 16	1	XVal Session 16-Typing - Text-1		2012-07-10 13:16:07.665000
	Edit pad (rev 1099)		jeral	cv311	XVal Session 16	1	XVal Session 16-Typing - Text-1		2012-07-10 13:16:08.093000
	Edit pad (rev 1100)		Kate	cv406	XVal Session 16	1	XVal Session 16-Typing - Text-1		2012-07-10 13:16:08.167000
	Edit pad (rev 1101)		Mark:	cv309	XVal Session 16	1	XVal Session 16-Typing - Text-1		2012-07-10 13:16:08.417000
	Edit pad (rev 1102)		Claudia	cv402	XVal Session 16	1	XVal Session 16-Typing - Text-1		2012-07-10 13:16:08.672000
	Edit pad (rev 1103)		Mark:	cv309	XVal Session 16	1	XVal Session 16-Typing - Text-1		2012-07-10 13:16:08.914000
	Edit pad (rev 1104)		jeral	cv311	XVal Session 16	1	XVal Session 16-Typing - Text-1		2012-07-10 13:16:10.003000
	Edit pad (rev 1105)		Claudia	cv402	XVal Session 16	1	XVal Session 16-Typing - Text-1		2012-07-10 13:16:10.250000
	Edit pad (rev 1106)		jeral	cv311	XVal Session 16	1	XVal Session 16-Typing - Text-1		2012-07-10 13:16:10.489000
	Edit pad (rev 1107)		Kate	cv406	XVal Session 16	1	XVal Session 16-Typing - Text-1		2012-07-10 13:16:10.772000
	Edit pad (rev 1108)		jeral	cv311	XVal Session 16	1	XVal Session 16-Typing - Text-1		2012-07-10 13:16:10.991000
	Edit pad (rev 1109)		Claudia	cv402	XVal Session 16	1	XVal Session 16-Typing - Text-1		2012-07-10 13:16:11.108000
	Edit pad (rev 1110)		jeral	cv311	XVal Session 16	1	XVal Session 16-Typing - Text-1		2012-07-10 13:16:11.490000
	Edit pad (rev 1111)		Mark:	cv309	XVal Session 16	1	XVal Session 16-Typing - Text-1		2012-07-10 13:16:11.735000
	Edit pad (rev 1112)		Claudia	cv402	XVal Session 16	1	XVal Session 16-Typing - Text-1		2012-07-10 13:16:11.760000
	Edit pad (rev 1113)		Mark:	cv309	XVal Session 16	1	XVal Session 16-Typing - Text-1		2012-07-10 13:16:12.196000
	Edit pad (rev 1114)		Kate	cv406	XVal Session 16	1	XVal Session 16-Typing - Text-1		2012-07-10 13:16:12.287000
	Edit pad (rev 1115)		Claudia	cv402	XVal Session 16	1	XVal Session 16-Typing - Text-1		2012-07-10 13:16:12.516000
	Edit pad (rev 1116)		Mark:	cv309	XVal Session 16	1	XVal Session 16-Typing - Text-1		2012-07-10 13:16:12.696000
	Edit pad (rev 1117)		Kate	cv406	XVal Session 16	1	XVal Session 16-Typing - Text-1		2012-07-10 13:16:12.787000
	Edit pad (rev 1118)		jeral	cv311	XVal Session 16	1	XVal Session 16-Typing - Text-1		2012-07-10 13:16:13.129000
	Edit pad (rev 1119)		Mark:	cv309	XVal Session 16	1	XVal Session 16-Typing - Text-1		2012-07-10 13:16:13.197000
	Edit pad (rev 1120)		Kate	cv406	XVal Session 16	1	XVal Session 16-Typing - Text-1		2012-07-10 13:16:13.292000
	Edit pad (rev 1121)		Mark:	cv309	XVal Session 16	1	XVal Session 16-Typing - Text-1		2012-07-10 13:16:13.705000
	Edit pad (rev 1122)		jeral	cv311	XVal Session 16	1	XVal Session 16-Typing - Text-1		2012-07-10 13:16:13.911000
	Edit pad (rev 1123)		Mark:	cv309	XVal Session 16	1	XVal Session 16-Typing - Text-1		2012-07-10 13:16:14.211000
	Edit pad (rev 1124)		jeral	cv311	XVal Session 16	1	XVal Session 16-Typing - Text-1		2012-07-10 13:16:14.399000
	Edit pad (rev 1125)		Mark:	cv309	XVal Session 16	1	XVal Session 16-Typing - Text-1		2012-07-10 13:16:14.711000
	Edit pad (rev 1126)		jeral	cv311	XVal Session 16	1	XVal Session 16-Typing - Text-1		2012-07-10 13:16:14.905000
	Edit pad (rev 1127)		Mark:	cv309	XVal Session 16	1	XVal Session 16-Typing - Text-1		2012-07-10 13:16:15.210000
	Edit pad (rev 1128)		Kate	cv406	XVal Session 16	1	XVal Session 16-Typing - Text-1		2012-07-10 13:16:15.448000
	Edit pad (rev 1129)		Mark:	cv309	XVal Session 16	1	XVal Session 16-Typing - Text-1		2012-07-10 13:16:15.719000
	Edit pad (rev 1130)		Claudia	cv402	XVal Session 16	1	XVal Session 16-Typing - Text-1		2012-07-10 13:16:16.418000
	Edit pad (rev 1131)		Claudia	cv402	XVal Session 16	1	XVal Session 16-Typing - Text-1		2012-07-10 13:16:16.932000
	Edit pad (rev 1132)		Claudia	cv402	XVal Session 16	1	XVal Session 16-Typing - Text-1		2012-07-10 13:16:17.438000
	Edit pad (rev 1133)		Claudia	cv402	XVal Session 16	1	XVal Session 16-Typing - Text-1		2012-07-10 13:16:17.952000
	Edit pad (rev 1134)		Mark:	cv309	XVal Session 16	1	XVal Session 16-Typing - Text-1		2012-07-10 13:16:18.270000
	Edit pad (rev 1135)		Claudia	cv402	XVal Session 16	1	XVal Session 16-Typing - Text-1		2012-07-10 13:16:18.451000
	Edit pad (rev 1136)		Mark:	cv309	XVal Session 16	1	XVal Session 16-Typing - Text-1		2012-07-10 13:16:18.538000
	Edit pad (rev 1137)		Claudia	cv402	XVal Session 16	1	XVal Session 16-Typing - Text-1		2012-07-10 13:16:18.952000
	Edit pad (rev 1138)		Mark:	cv309	XVal Session 16	1	XVal Session 16-Typing - Text-1		2012-07-10 13:16:19.041000
	Edit pad (rev 1139)		Kate	cv406	XVal Session 16	1	XVal Session 16-Typing - Text-1		2012-07-10 13:16:19.053000
	Edit pad (rev 1140)		Claudia	cv402	XVal Session 16	1	XVal Session 16-Typing - Text-1		2012-07-10 13:16:19.463000
	Edit pad (rev 1141)		Mark:	cv309	XVal Session 16	1	XVal Session 16-Typing - Text-1		2012-07-10 13:16:19.542000
	Edit pad (rev 1142)		Kate	cv406	XVal Session 16	1	XVal Session 16-Typing - Text-1		2012-07-10 13:16:19.626000
	Edit pad (rev 1143)		Claudia	cv402	XVal Session 16	1	XVal Session 16-Typing - Text-1		2012-07-10 13:16:19.968000
	Edit pad (rev 1144)		Kate	cv406	XVal Session 16	1	XVal Session 16-Typing - Text-1		2012-07-10 13:16:20.127000
	Edit pad (rev 1145)		Mark:	cv309	XVal Session 16	1	XVal Session 16-Typing - Text-1		2012-07-10 13:16:20.462000
	Edit pad (rev 1146)		Claudia	cv402	XVal Session 16	1	XVal Session 16-Typing - Text-1		2012-07-10 13:16:20.486000
	Edit pad (rev 1147)		Kate	cv406	XVal Session 16	1	XVal Session 16-Typing - Text-1		2012-07-10 13:16:20.628000
	Edit pad (rev 1148)		Claudia	cv402	XVal Session 16	1	XVal Session 16-Typing - Text-1		2012-07-10 13:16:21.060000
	Edit pad (rev 1149)		Kate	cv406	XVal Session 16	1	XVal Session 16-Typing - Text-1		2012-07-10 13:16:21.133000
	Edit pad (rev 1150)		Mark:	cv309	XVal Session 16	1	XVal Session 16-Typing - Text-1		2012-07-10 13:16:21.166000
	Edit pad (rev 1151)		jeral	cv311	XVal Session 16	1	XVal Session 16-Typing - Text-1		2012-07-10 13:16:21.444000
	Edit pad (rev 1152)		Claudia	cv402	XVal Session 16	1	XVal Session 16-Typing - Text-1		2012-07-10 13:16:21.560000
	Edit pad (rev 1153)		Mark:	cv309	XVal Session 16	1	XVal Session 16-Typing - Text-1		2012-07-10 13:16:21.686000
	Edit pad (rev 1154)		Claudia	cv402	XVal Session 16	1	XVal Session 16-Typing - Text-1		2012-07-10 13:16:22.074000
	Edit pad (rev 1155)		Mark:	cv309	XVal Session 16	1	XVal Session 16-Typing - Text-1		2012-07-10 13:16:22.459000
	Edit pad (rev 1156)		Claudia	cv402	XVal Session 16	1	XVal Session 16-Typing - Text-1		2012-07-10 13:16:22.572000
	Edit pad (rev 1157)		Mark:	cv309	XVal Session 16	1	XVal Session 16-Typing - Text-1		2012-07-10 13:16:22.961000
	Edit pad (rev 1158)		Claudia	cv402	XVal Session 16	1	XVal Session 16-Typing - Text-1		2012-07-10 13:16:23.071000
	Edit pad (rev 1159)		jeral	cv311	XVal Session 16	1	XVal Session 16-Typing - Text-1		2012-07-10 13:16:23.319000
	Edit pad (rev 1160)		Mark:	cv309	XVal Session 16	1	XVal Session 16-Typing - Text-1		2012-07-10 13:16:23.461000
	Edit pad (rev 1161)		Claudia	cv402	XVal Session 16	1	XVal Session 16-Typing - Text-1		2012-07-10 13:16:23.571000
	Edit pad (rev 1162)		Kate	cv406	XVal Session 16	1	XVal Session 16-Typing - Text-1		2012-07-10 13:16:23.866000
	Edit pad (rev 1163)		Mark:	cv309	XVal Session 16	1	XVal Session 16-Typing - Text-1		2012-07-10 13:16:23.970000
	Edit pad (rev 1164)		jeral	cv311	XVal Session 16	1	XVal Session 16-Typing - Text-1		2012-07-10 13:16:24.053000
	Edit pad (rev 1165)		Claudia	cv402	XVal Session 16	1	XVal Session 16-Typing - Text-1		2012-07-10 13:16:24.071000
	Edit pad (rev 1166)		Kate	cv406	XVal Session 16	1	XVal Session 16-Typing - Text-1		2012-07-10 13:16:24.442000
	Edit pad (rev 1167)		Mark:	cv309	XVal Session 16	1	XVal Session 16-Typing - Text-1		2012-07-10 13:16:24.462000
	Edit pad (rev 1168)		jeral	cv311	XVal Session 16	1	XVal Session 16-Typing - Text-1		2012-07-10 13:16:24.560000
	Edit pad (rev 1169)		Claudia	cv402	XVal Session 16	1	XVal Session 16-Typing - Text-1		2012-07-10 13:16:24.581000
	Edit pad (rev 1170)		Kate	cv406	XVal Session 16	1	XVal Session 16-Typing - Text-1		2012-07-10 13:16:24.950000
	Edit pad (rev 1171)		Mark:	cv309	XVal Session 16	1	XVal Session 16-Typing - Text-1		2012-07-10 13:16:24.961000
	Edit pad (rev 1172)		Claudia	cv402	XVal Session 16	1	XVal Session 16-Typing - Text-1		2012-07-10 13:16:25.087000
	Edit pad (rev 1173)		Kate	cv406	XVal Session 16	1	XVal Session 16-Typing - Text-1		2012-07-10 13:16:25.452000
	Edit pad (rev 1174)		Claudia	cv402	XVal Session 16	1	XVal Session 16-Typing - Text-1		2012-07-10 13:16:25.611000
	Edit pad (rev 1175)		Kate	cv406	XVal Session 16	1	XVal Session 16-Typing - Text-1		2012-07-10 13:16:25.955000
	Edit pad (rev 1176)		jeral	cv311	XVal Session 16	1	XVal Session 16-Typing - Text-1		2012-07-10 13:16:26.013000
	Edit pad (rev 1177)		Claudia	cv402	XVal Session 16	1	XVal Session 16-Typing - Text-1		2012-07-10 13:16:26.119000
	Edit pad (rev 1178)		Mark:	cv309	XVal Session 16	1	XVal Session 16-Typing - Text-1		2012-07-10 13:16:26.446000
	Edit pad (rev 1179)		Kate	cv406	XVal Session 16	1	XVal Session 16-Typing - Text-1		2012-07-10 13:16:26.456000
	Edit pad (rev 1180)		jeral	cv311	XVal Session 16	1	XVal Session 16-Typing - Text-1		2012-07-10 13:16:26.521000
	Edit pad (rev 1181)		Claudia	cv402	XVal Session 16	1	XVal Session 16-Typing - Text-1		2012-07-10 13:16:26.660000
	Edit pad (rev 1182)		jeral	cv311	XVal Session 16	1	XVal Session 16-Typing - Text-1		2012-07-10 13:16:27.028000
	Edit pad (rev 1183)		Claudia	cv402	XVal Session 16	1	XVal Session 16-Typing - Text-1		2012-07-10 13:16:27.134000
	Edit pad (rev 1184)		jeral	cv311	XVal Session 16	1	XVal Session 16-Typing - Text-1		2012-07-10 13:16:27.528000
	Edit pad (rev 1185)		Mark:	cv309	XVal Session 16	1	XVal Session 16-Typing - Text-1		2012-07-10 13:16:27.653000
	Edit pad (rev 1186)		Claudia	cv402	XVal Session 16	1	XVal Session 16-Typing - Text-1		2012-07-10 13:16:28.089000
	Edit pad (rev 1187)		Mark:	cv309	XVal Session 16	1	XVal Session 16-Typing - Text-1		2012-07-10 13:16:28.220000
	Edit pad (rev 1188)		Kate	cv406	XVal Session 16	1	XVal Session 16-Typing - Text-1		2012-07-10 13:16:28.252000
	Edit pad (rev 1189)		Claudia	cv402	XVal Session 16	1	XVal Session 16-Typing - Text-1		2012-07-10 13:16:28.589000
	Edit pad (rev 1190)		jeral	cv311	XVal Session 16	1	XVal Session 16-Typing - Text-1		2012-07-10 13:16:28.634000
	Edit pad (rev 1191)		Mark:	cv309	XVal Session 16	1	XVal Session 16-Typing - Text-1		2012-07-10 13:16:28.663000
	Edit pad (rev 1192)		Kate	cv406	XVal Session 16	1	XVal Session 16-Typing - Text-1		2012-07-10 13:16:28.906000
	Edit pad (rev 1193)		Claudia	cv402	XVal Session 16	1	XVal Session 16-Typing - Text-1		2012-07-10 13:16:29.088000
	Edit pad (rev 1194)		jeral	cv311	XVal Session 16	1	XVal Session 16-Typing - Text-1		2012-07-10 13:16:29.132000
	Edit pad (rev 1195)		Mark:	cv309	XVal Session 16	1	XVal Session 16-Typing - Text-1		2012-07-10 13:16:29.165000
	Edit pad (rev 1196)		Kate	cv406	XVal Session 16	1	XVal Session 16-Typing - Text-1		2012-07-10 13:16:29.403000
	Edit pad (rev 1197)		Claudia	cv402	XVal Session 16	1	XVal Session 16-Typing - Text-1		2012-07-10 13:16:29.588000
	Edit pad (rev 1198)		Mark:	cv309	XVal Session 16	1	XVal Session 16-Typing - Text-1		2012-07-10 13:16:29.678000
	Edit pad (rev 1199)		Claudia	cv402	XVal Session 16	1	XVal Session 16-Typing - Text-1		2012-07-10 13:16:30.089000
	Edit pad (rev 1200)		Kate	cv406	XVal Session 16	1	XVal Session 16-Typing - Text-1		2012-07-10 13:16:30.161000
	Edit pad (rev 1201)		jeral	cv311	XVal Session 16	1	XVal Session 16-Typing - Text-1		2012-07-10 13:16:30.166000
	Edit pad (rev 1202)		Mark:	cv309	XVal Session 16	1	XVal Session 16-Typing - Text-1		2012-07-10 13:16:30.186000
	Edit pad (rev 1203)		Claudia	cv402	XVal Session 16	1	XVal Session 16-Typing - Text-1		2012-07-10 13:16:30.589000
	Edit pad (rev 1204)		jeral	cv311	XVal Session 16	1	XVal Session 16-Typing - Text-1		2012-07-10 13:16:30.592000
	Edit pad (rev 1205)		Kate	cv406	XVal Session 16	1	XVal Session 16-Typing - Text-1		2012-07-10 13:16:30.675000
	Edit pad (rev 1206)		Claudia	cv402	XVal Session 16	1	XVal Session 16-Typing - Text-1		2012-07-10 13:16:31.089000
	Edit pad (rev 1207)		jeral	cv311	XVal Session 16	1	XVal Session 16-Typing - Text-1		2012-07-10 13:16:31.094000
	Edit pad (rev 1208)		Kate	cv406	XVal Session 16	1	XVal Session 16-Typing - Text-1		2012-07-10 13:16:31.176000
	Edit pad (rev 1209)		Claudia	cv402	XVal Session 16	1	XVal Session 16-Typing - Text-1		2012-07-10 13:16:31.589000
	Edit pad (rev 1210)		jeral	cv311	XVal Session 16	1	XVal Session 16-Typing - Text-1		2012-07-10 13:16:31.594000
	Edit pad (rev 1211)		Claudia	cv402	XVal Session 16	1	XVal Session 16-Typing - Text-1		2012-07-10 13:16:32.089000
	Edit pad (rev 1212)		jeral	cv311	XVal Session 16	1	XVal Session 16-Typing - Text-1		2012-07-10 13:16:32.095000
	Edit pad (rev 1213)		Claudia	cv402	XVal Session 16	1	XVal Session 16-Typing - Text-1		2012-07-10 13:16:32.589000
	Edit pad (rev 1214)		Kate	cv406	XVal Session 16	1	XVal Session 16-Typing - Text-1		2012-07-10 13:16:32.849000
	Edit pad (rev 1215)		jeral	cv311	XVal Session 16	1	XVal Session 16-Typing - Text-1		2012-07-10 13:16:32.907000
	Edit pad (rev 1216)		Claudia	cv402	XVal Session 16	1	XVal Session 16-Typing - Text-1		2012-07-10 13:16:33.088000
	Edit pad (rev 1217)		jeral	cv311	XVal Session 16	1	XVal Session 16-Typing - Text-1		2012-07-10 13:16:33.405000
	Edit pad (rev 1218)		Claudia	cv402	XVal Session 16	1	XVal Session 16-Typing - Text-1		2012-07-10 13:16:33.604000
	Edit pad (rev 1219)		Mark:	cv309	XVal Session 16	1	XVal Session 16-Typing - Text-1		2012-07-10 13:16:33.704000
	Edit pad (rev 1220)		jeral	cv311	XVal Session 16	1	XVal Session 16-Typing - Text-1		2012-07-10 13:16:33.900000
	Edit pad (rev 1221)		Kate	cv406	XVal Session 16	1	XVal Session 16-Typing - Text-1		2012-07-10 13:16:34.023000
	Edit pad (rev 1222)		Claudia	cv402	XVal Session 16	1	XVal Session 16-Typing - Text-1		2012-07-10 13:16:34.147000
	Edit pad (rev 1223)		Mark:	cv309	XVal Session 16	1	XVal Session 16-Typing - Text-1		2012-07-10 13:16:34.209000
	Edit pad (rev 1224)		jeral	cv311	XVal Session 16	1	XVal Session 16-Typing - Text-1		2012-07-10 13:16:34.397000
	Edit pad (rev 1225)		Claudia	cv402	XVal Session 16	1	XVal Session 16-Typing - Text-1		2012-07-10 13:16:34.607000
	Edit pad (rev 1226)		Mark:	cv309	XVal Session 16	1	XVal Session 16-Typing - Text-1		2012-07-10 13:16:34.711000
	Edit pad (rev 1227)		Kate	cv406	XVal Session 16	1	XVal Session 16-Typing - Text-1		2012-07-10 13:16:34.777000
	Edit pad (rev 1228)		jeral	cv311	XVal Session 16	1	XVal Session 16-Typing - Text-1		2012-07-10 13:16:35.100000
	Edit pad (rev 1229)		Claudia	cv402	XVal Session 16	1	XVal Session 16-Typing - Text-1		2012-07-10 13:16:35.135000
	Edit pad (rev 1230)		Kate	cv406	XVal Session 16	1	XVal Session 16-Typing - Text-1		2012-07-10 13:16:35.275000
	Edit pad (rev 1231)		Mark:	cv309	XVal Session 16	1	XVal Session 16-Typing - Text-1		2012-07-10 13:16:35.592000
	Edit pad (rev 1232)		jeral	cv311	XVal Session 16	1	XVal Session 16-Typing - Text-1		2012-07-10 13:16:35.598000
	Edit pad (rev 1233)		Claudia	cv402	XVal Session 16	1	XVal Session 16-Typing - Text-1		2012-07-10 13:16:35.664000
	Edit pad (rev 1234)		jeral	cv311	XVal Session 16	1	XVal Session 16-Typing - Text-1		2012-07-10 13:16:36.101000
	Edit pad (rev 1235)		Mark:	cv309	XVal Session 16	1	XVal Session 16-Typing - Text-1		2012-07-10 13:16:36.103000
	Edit pad (rev 1236)		Claudia	cv402	XVal Session 16	1	XVal Session 16-Typing - Text-1		2012-07-10 13:16:36.184000
	Edit pad (rev 1237)		Kate	cv406	XVal Session 16	1	XVal Session 16-Typing - Text-1		2012-07-10 13:16:36.457000
	Edit pad (rev 1238)		Mark:	cv309	XVal Session 16	1	XVal Session 16-Typing - Text-1		2012-07-10 13:16:36.603000
	Edit pad (rev 1239)		jeral	cv311	XVal Session 16	1	XVal Session 16-Typing - Text-1		2012-07-10 13:16:36.608000
	Edit pad (rev 1240)		Claudia	cv402	XVal Session 16	1	XVal Session 16-Typing - Text-1		2012-07-10 13:16:36.701000
	Edit pad (rev 1241)		jeral	cv311	XVal Session 16	1	XVal Session 16-Typing - Text-1		2012-07-10 13:16:37.107000
	Edit pad (rev 1242)		Kate	cv406	XVal Session 16	1	XVal Session 16-Typing - Text-1		2012-07-10 13:16:37.220000
	Edit pad (rev 1243)		Claudia	cv402	XVal Session 16	1	XVal Session 16-Typing - Text-1		2012-07-10 13:16:37.226000
	Edit pad (rev 1244)		jeral	cv311	XVal Session 16	1	XVal Session 16-Typing - Text-1		2012-07-10 13:16:37.616000
	Edit pad (rev 1245)		Claudia	cv402	XVal Session 16	1	XVal Session 16-Typing - Text-1		2012-07-10 13:16:37.733000
	Edit pad (rev 1246)		Kate	cv406	XVal Session 16	1	XVal Session 16-Typing - Text-1		2012-07-10 13:16:37.743000
	Edit pad (rev 1247)		jeral	cv311	XVal Session 16	1	XVal Session 16-Typing - Text-1		2012-07-10 13:16:38.109000
	Edit pad (rev 1248)		Kate	cv406	XVal Session 16	1	XVal Session 16-Typing - Text-1		2012-07-10 13:16:38.234000
	Edit pad (rev 1249)		Claudia	cv402	XVal Session 16	1	XVal Session 16-Typing - Text-1		2012-07-10 13:16:38.236000
	Edit pad (rev 1250)		jeral	cv311	XVal Session 16	1	XVal Session 16-Typing - Text-1		2012-07-10 13:16:38.608000
	Edit pad (rev 1251)		Claudia	cv402	XVal Session 16	1	XVal Session 16-Typing - Text-1		2012-07-10 13:16:38.743000
	Edit pad (rev 1252)		jeral	cv311	XVal Session 16	1	XVal Session 16-Typing - Text-1		2012-07-10 13:16:39.119000
	Edit pad (rev 1253)		Claudia	cv402	XVal Session 16	1	XVal Session 16-Typing - Text-1		2012-07-10 13:16:39.244000
	Edit pad (rev 1254)		Kate	cv406	XVal Session 16	1	XVal Session 16-Typing - Text-1		2012-07-10 13:16:39.479000
	Edit pad (rev 1255)		Claudia	cv402	XVal Session 16	1	XVal Session 16-Typing - Text-1		2012-07-10 13:16:39.756000
	Edit pad (rev 1256)		jeral	cv311	XVal Session 16	1	XVal Session 16-Typing - Text-1		2012-07-10 13:16:39.964000
	Edit pad (rev 1257)		Kate	cv406	XVal Session 16	1	XVal Session 16-Typing - Text-1		2012-07-10 13:16:39.973000
	Edit pad (rev 1258)		Claudia	cv402	XVal Session 16	1	XVal Session 16-Typing - Text-1		2012-07-10 13:16:40.261000
	Edit pad (rev 1259)		Claudia	cv402	XVal Session 16	1	XVal Session 16-Typing - Text-1		2012-07-10 13:16:40.761000
	Edit pad (rev 1260)		Claudia	cv402	XVal Session 16	1	XVal Session 16-Typing - Text-1		2012-07-10 13:16:41.497000
	Edit pad (rev 1261)		jeral	cv311	XVal Session 16	1	XVal Session 16-Typing - Text-1		2012-07-10 13:16:41.622000
	Edit pad (rev 1262)		Kate	cv406	XVal Session 16	1	XVal Session 16-Typing - Text-1		2012-07-10 13:16:41.794000
	Edit pad (rev 1263)		Claudia	cv402	XVal Session 16	1	XVal Session 16-Typing - Text-1		2012-07-10 13:16:41.997000
	Edit pad (rev 1264)		Kate	cv406	XVal Session 16	1	XVal Session 16-Typing - Text-1		2012-07-10 13:16:42.332000
	Edit pad (rev 1265)		jeral	cv311	XVal Session 16	1	XVal Session 16-Typing - Text-1		2012-07-10 13:16:42.492000
	Edit pad (rev 1266)		Claudia	cv402	XVal Session 16	1	XVal Session 16-Typing - Text-1		2012-07-10 13:16:42.494000
	Edit pad (rev 1267)		jeral	cv311	XVal Session 16	1	XVal Session 16-Typing - Text-1		2012-07-10 13:16:42.990000
	Edit pad (rev 1268)		Claudia	cv402	XVal Session 16	1	XVal Session 16-Typing - Text-1		2012-07-10 13:16:43.002000
	Edit pad (rev 1269)		Kate	cv406	XVal Session 16	1	XVal Session 16-Typing - Text-1		2012-07-10 13:16:43.191000
	Edit pad (rev 1270)		Claudia	cv402	XVal Session 16	1	XVal Session 16-Typing - Text-1		2012-07-10 13:16:43.510000
	Edit pad (rev 1271)		Kate	cv406	XVal Session 16	1	XVal Session 16-Typing - Text-1		2012-07-10 13:16:43.686000
	Edit pad (rev 1272)		Claudia	cv402	XVal Session 16	1	XVal Session 16-Typing - Text-1		2012-07-10 13:16:44.010000
	Edit pad (rev 1273)		Kate	cv406	XVal Session 16	1	XVal Session 16-Typing - Text-1		2012-07-10 13:16:44.185000
	Edit pad (rev 1274)		Claudia	cv402	XVal Session 16	1	XVal Session 16-Typing - Text-1		2012-07-10 13:16:44.560000
	Edit pad (rev 1275)		Mark:	cv309	XVal Session 16	1	XVal Session 16-Typing - Text-1		2012-07-10 13:16:44.708000
	Edit pad (rev 1276)		jeral	cv311	XVal Session 16	1	XVal Session 16-Typing - Text-1		2012-07-10 13:16:44.971000
	Edit pad (rev 1277)		Claudia	cv402	XVal Session 16	1	XVal Session 16-Typing - Text-1		2012-07-10 13:16:45.061000
	Edit pad (rev 1278)		Mark:	cv309	XVal Session 16	1	XVal Session 16-Typing - Text-1		2012-07-10 13:16:45.211000
	Edit pad (rev 1279)		jeral	cv311	XVal Session 16	1	XVal Session 16-Typing - Text-1		2012-07-10 13:16:45.472000
	Edit pad (rev 1280)		Claudia	cv402	XVal Session 16	1	XVal Session 16-Typing - Text-1		2012-07-10 13:16:45.571000
	Edit pad (rev 1281)		Mark:	cv309	XVal Session 16	1	XVal Session 16-Typing - Text-1		2012-07-10 13:16:45.714000
	Edit pad (rev 1282)		Kate	cv406	XVal Session 16	1	XVal Session 16-Typing - Text-1		2012-07-10 13:16:45.965000
	Edit pad (rev 1283)		jeral	cv311	XVal Session 16	1	XVal Session 16-Typing - Text-1		2012-07-10 13:16:45.973000
	Edit pad (rev 1284)		Claudia	cv402	XVal Session 16	1	XVal Session 16-Typing - Text-1		2012-07-10 13:16:46.072000
	Edit pad (rev 1285)		Mark:	cv309	XVal Session 16	1	XVal Session 16-Typing - Text-1		2012-07-10 13:16:46.217000
	Edit pad (rev 1286)		jeral	cv311	XVal Session 16	1	XVal Session 16-Typing - Text-1		2012-07-10 13:16:46.474000
	Edit pad (rev 1287)		Claudia	cv402	XVal Session 16	1	XVal Session 16-Typing - Text-1		2012-07-10 13:16:46.571000
	Edit pad (rev 1288)		Mark:	cv309	XVal Session 16	1	XVal Session 16-Typing - Text-1		2012-07-10 13:16:46.714000
	Edit pad (rev 1289)		jeral	cv311	XVal Session 16	1	XVal Session 16-Typing - Text-1		2012-07-10 13:16:46.975000
	Edit pad (rev 1290)		Claudia	cv402	XVal Session 16	1	XVal Session 16-Typing - Text-1		2012-07-10 13:16:47.071000
	Edit pad (rev 1291)		Mark:	cv309	XVal Session 16	1	XVal Session 16-Typing - Text-1		2012-07-10 13:16:47.211000
	Edit pad (rev 1292)		Claudia	cv402	XVal Session 16	1	XVal Session 16-Typing - Text-1		2012-07-10 13:16:47.573000
	Edit pad (rev 1293)		jeral	cv311	XVal Session 16	1	XVal Session 16-Typing - Text-1		2012-07-10 13:16:47.631000
	Edit pad (rev 1294)		Mark:	cv309	XVal Session 16	1	XVal Session 16-Typing - Text-1		2012-07-10 13:16:47.716000
	Edit pad (rev 1295)		Claudia	cv402	XVal Session 16	1	XVal Session 16-Typing - Text-1		2012-07-10 13:16:48.075000
	Edit pad (rev 1296)		jeral	cv311	XVal Session 16	1	XVal Session 16-Typing - Text-1		2012-07-10 13:16:48.153000
	Edit pad (rev 1297)		Mark:	cv309	XVal Session 16	1	XVal Session 16-Typing - Text-1		2012-07-10 13:16:48.224000
	Edit pad (rev 1298)		Claudia	cv402	XVal Session 16	1	XVal Session 16-Typing - Text-1		2012-07-10 13:16:48.573000
	Edit pad (rev 1299)		Mark:	cv309	XVal Session 16	1	XVal Session 16-Typing - Text-1		2012-07-10 13:16:48.782000
	Edit pad (rev 1300)		jeral	cv311	XVal Session 16	1	XVal Session 16-Typing - Text-1		2012-07-10 13:16:48.801000
	Edit pad (rev 1301)		Kate	cv406	XVal Session 16	1	XVal Session 16-Typing - Text-1		2012-07-10 13:16:48.853000
	Edit pad (rev 1302)		Claudia	cv402	XVal Session 16	1	XVal Session 16-Typing - Text-1		2012-07-10 13:16:49.081000
	Edit pad (rev 1303)		Mark:	cv309	XVal Session 16	1	XVal Session 16-Typing - Text-1		2012-07-10 13:16:49.275000
	Edit pad (rev 1304)		Claudia	cv402	XVal Session 16	1	XVal Session 16-Typing - Text-1		2012-07-10 13:16:49.588000
	Edit pad (rev 1305)		Mark:	cv309	XVal Session 16	1	XVal Session 16-Typing - Text-1		2012-07-10 13:16:49.774000
	Edit pad (rev 1306)		Claudia	cv402	XVal Session 16	1	XVal Session 16-Typing - Text-1		2012-07-10 13:16:50.089000
	Edit pad (rev 1307)		Mark:	cv309	XVal Session 16	1	XVal Session 16-Typing - Text-1		2012-07-10 13:16:50.271000
	Edit pad (rev 1308)		Claudia	cv402	XVal Session 16	1	XVal Session 16-Typing - Text-1		2012-07-10 13:16:50.589000
	Edit pad (rev 1309)		Mark:	cv309	XVal Session 16	1	XVal Session 16-Typing - Text-1		2012-07-10 13:16:50.773000
	Edit pad (rev 1310)		Kate	cv406	XVal Session 16	1	XVal Session 16-Typing - Text-1		2012-07-10 13:16:50.902000
	Edit pad (rev 1311)		Mark:	cv309	XVal Session 16	1	XVal Session 16-Typing - Text-1		2012-07-10 13:16:51.273000
	Edit pad (rev 1312)		Kate	cv406	XVal Session 16	1	XVal Session 16-Typing - Text-1		2012-07-10 13:16:51.407000
	Edit pad (rev 1313)		Claudia	cv402	XVal Session 16	1	XVal Session 16-Typing - Text-1		2012-07-10 13:16:51.555000
	Edit pad (rev 1314)		Kate	cv406	XVal Session 16	1	XVal Session 16-Typing - Text-1		2012-07-10 13:16:51.903000
	Edit pad (rev 1315)		Claudia	cv402	XVal Session 16	1	XVal Session 16-Typing - Text-1		2012-07-10 13:16:52.056000
	Edit pad (rev 1316)		Mark:	cv309	XVal Session 16	1	XVal Session 16-Typing - Text-1		2012-07-10 13:16:52.131000
	Edit pad (rev 1317)		Kate	cv406	XVal Session 16	1	XVal Session 16-Typing - Text-1		2012-07-10 13:16:52.405000
	Edit pad (rev 1318)		Mark:	cv309	XVal Session 16	1	XVal Session 16-Typing - Text-1		2012-07-10 13:16:52.645000
	Edit pad (rev 1319)		Kate	cv406	XVal Session 16	1	XVal Session 16-Typing - Text-1		2012-07-10 13:16:52.906000
	Edit pad (rev 1320)		Mark:	cv309	XVal Session 16	1	XVal Session 16-Typing - Text-1		2012-07-10 13:16:53.137000
	Edit pad (rev 1321)		Claudia	cv402	XVal Session 16	1	XVal Session 16-Typing - Text-1		2012-07-10 13:16:53.325000
	Edit pad (rev 1322)		Kate	cv406	XVal Session 16	1	XVal Session 16-Typing - Text-1		2012-07-10 13:16:53.404000
	Edit pad (rev 1323)		Claudia	cv402	XVal Session 16	1	XVal Session 16-Typing - Text-1		2012-07-10 13:16:53.838000
	Edit pad (rev 1324)		Kate	cv406	XVal Session 16	1	XVal Session 16-Typing - Text-1		2012-07-10 13:16:53.905000
	Edit pad (rev 1325)		Claudia	cv402	XVal Session 16	1	XVal Session 16-Typing - Text-1		2012-07-10 13:16:54.339000
	Edit pad (rev 1326)		Kate	cv406	XVal Session 16	1	XVal Session 16-Typing - Text-1		2012-07-10 13:16:54.403000
	Edit pad (rev 1327)		Mark:	cv309	XVal Session 16	1	XVal Session 16-Typing - Text-1		2012-07-10 13:16:54.406000
	Edit pad (rev 1328)		jeral	cv311	XVal Session 16	1	XVal Session 16-Typing - Text-1		2012-07-10 13:16:55.221000
	Edit pad (rev 1329)		Mark:	cv309	XVal Session 16	1	XVal Session 16-Typing - Text-1		2012-07-10 13:16:55.254000
	Edit pad (rev 1330)		Kate	cv406	XVal Session 16	1	XVal Session 16-Typing - Text-1		2012-07-10 13:16:55.568000
	Edit pad (rev 1331)		Mark:	cv309	XVal Session 16	1	XVal Session 16-Typing - Text-1		2012-07-10 13:16:55.756000
	Edit pad (rev 1332)		Claudia	cv402	XVal Session 16	1	XVal Session 16-Typing - Text-1		2012-07-10 13:16:55.817000
	Edit pad (rev 1333)		Kate	cv406	XVal Session 16	1	XVal Session 16-Typing - Text-1		2012-07-10 13:16:56.083000
	Edit pad (rev 1334)		Claudia	cv402	XVal Session 16	1	XVal Session 16-Typing - Text-1		2012-07-10 13:16:56.323000
	Edit pad (rev 1335)		Kate	cv406	XVal Session 16	1	XVal Session 16-Typing - Text-1		2012-07-10 13:16:56.583000
	Edit pad (rev 1336)		Claudia	cv402	XVal Session 16	1	XVal Session 16-Typing - Text-1		2012-07-10 13:16:56.823000
	Edit pad (rev 1337)		jeral	cv311	XVal Session 16	1	XVal Session 16-Typing - Text-1		2012-07-10 13:16:57.033000
	Edit pad (rev 1338)		Mark:	cv309	XVal Session 16	1	XVal Session 16-Typing - Text-1		2012-07-10 13:16:57.138000
	Edit pad (rev 1339)		Kate	cv406	XVal Session 16	1	XVal Session 16-Typing - Text-1		2012-07-10 13:16:57.164000
	Edit pad (rev 1340)		Claudia	cv402	XVal Session 16	1	XVal Session 16-Typing - Text-1		2012-07-10 13:16:57.323000
	Edit pad (rev 1341)		jeral	cv311	XVal Session 16	1	XVal Session 16-Typing - Text-1		2012-07-10 13:16:57.527000
	Edit pad (rev 1342)		Mark:	cv309	XVal Session 16	1	XVal Session 16-Typing - Text-1		2012-07-10 13:16:57.769000
	Edit pad (rev 1343)		Kate	cv406	XVal Session 16	1	XVal Session 16-Typing - Text-1		2012-07-10 13:16:58.215000
	Edit pad (rev 1344)		jeral	cv311	XVal Session 16	1	XVal Session 16-Typing - Text-1		2012-07-10 13:16:58.252000
	Edit pad (rev 1345)		Mark:	cv309	XVal Session 16	1	XVal Session 16-Typing - Text-1		2012-07-10 13:16:58.273000
	Edit pad (rev 1346)		Kate	cv406	XVal Session 16	1	XVal Session 16-Typing - Text-1		2012-07-10 13:16:58.771000
	Edit pad (rev 1347)		Mark:	cv309	XVal Session 16	1	XVal Session 16-Typing - Text-1		2012-07-10 13:16:58.773000
	Edit pad (rev 1348)		jeral	cv311	XVal Session 16	1	XVal Session 16-Typing - Text-1		2012-07-10 13:16:58.817000
	Edit pad (rev 1349)		Kate	cv406	XVal Session 16	1	XVal Session 16-Typing - Text-1		2012-07-10 13:16:59.588000
	Edit pad (rev 1350)		Mark:	cv309	XVal Session 16	1	XVal Session 16-Typing - Text-1		2012-07-10 13:16:59.633000
	Edit pad (rev 1351)		jeral	cv311	XVal Session 16	1	XVal Session 16-Typing - Text-1		2012-07-10 13:17:00.022000
	Edit pad (rev 1352)		Mark:	cv309	XVal Session 16	1	XVal Session 16-Typing - Text-1		2012-07-10 13:17:00.133000
	Edit pad (rev 1353)		Mark:	cv309	XVal Session 16	1	XVal Session 16-Typing - Text-1		2012-07-10 13:17:00.634000
	Edit pad (rev 1354)		jeral	cv311	XVal Session 16	1	XVal Session 16-Typing - Text-1		2012-07-10 13:17:00.986000
	Edit pad (rev 1355)		Kate	cv406	XVal Session 16	1	XVal Session 16-Typing - Text-1		2012-07-10 13:17:01.056000
	Edit pad (rev 1356)		Mark:	cv309	XVal Session 16	1	XVal Session 16-Typing - Text-1		2012-07-10 13:17:01.198000
	Edit pad (rev 1357)		jeral	cv311	XVal Session 16	1	XVal Session 16-Typing - Text-1		2012-07-10 13:17:01.489000
	Edit pad (rev 1358)		Kate	cv406	XVal Session 16	1	XVal Session 16-Typing - Text-1		2012-07-10 13:17:01.750000
	Edit pad (rev 1359)		Mark:	cv309	XVal Session 16	1	XVal Session 16-Typing - Text-1		2012-07-10 13:17:01.779000
	Edit pad (rev 1360)		Kate	cv406	XVal Session 16	1	XVal Session 16-Typing - Text-1		2012-07-10 13:17:02.250000
	Edit pad (rev 1361)		Mark:	cv309	XVal Session 16	1	XVal Session 16-Typing - Text-1		2012-07-10 13:17:02.287000
	Edit pad (rev 1362)		jeral	cv311	XVal Session 16	1	XVal Session 16-Typing - Text-1		2012-07-10 13:17:02.318000
	Edit pad (rev 1363)		Mark:	cv309	XVal Session 16	1	XVal Session 16-Typing - Text-1		2012-07-10 13:17:02.792000
	Edit pad (rev 1364)		jeral	cv311	XVal Session 16	1	XVal Session 16-Typing - Text-1		2012-07-10 13:17:02.813000
	Edit pad (rev 1365)		Kate	cv406	XVal Session 16	1	XVal Session 16-Typing - Text-1		2012-07-10 13:17:02.857000
	Edit pad (rev 1366)		Mark:	cv309	XVal Session 16	1	XVal Session 16-Typing - Text-1		2012-07-10 13:17:03.290000
	Edit pad (rev 1367)		Kate	cv406	XVal Session 16	1	XVal Session 16-Typing - Text-1		2012-07-10 13:17:03.362000
	Edit pad (rev 1368)		Mark:	cv309	XVal Session 16	1	XVal Session 16-Typing - Text-1		2012-07-10 13:17:03.789000
	Edit pad (rev 1369)		Kate	cv406	XVal Session 16	1	XVal Session 16-Typing - Text-1		2012-07-10 13:17:03.939000
	Edit pad (rev 1370)		Mark:	cv309	XVal Session 16	1	XVal Session 16-Typing - Text-1		2012-07-10 13:17:04.289000
	Edit pad (rev 1371)		Kate	cv406	XVal Session 16	1	XVal Session 16-Typing - Text-1		2012-07-10 13:17:04.368000
	Edit pad (rev 1372)		jeral	cv311	XVal Session 16	1	XVal Session 16-Typing - Text-1		2012-07-10 13:17:04.673000
	Edit pad (rev 1373)		Kate	cv406	XVal Session 16	1	XVal Session 16-Typing - Text-1		2012-07-10 13:17:04.866000
	Edit pad (rev 1374)		Mark:	cv309	XVal Session 16	1	XVal Session 16-Typing - Text-1		2012-07-10 13:17:05.124000
	Edit pad (rev 1375)		jeral	cv311	XVal Session 16	1	XVal Session 16-Typing - Text-1		2012-07-10 13:17:05.166000
	Edit pad (rev 1376)		Kate	cv406	XVal Session 16	1	XVal Session 16-Typing - Text-1		2012-07-10 13:17:05.363000
	Edit pad (rev 1377)		jeral	cv311	XVal Session 16	1	XVal Session 16-Typing - Text-1		2012-07-10 13:17:05.670000
	Edit pad (rev 1378)		Mark:	cv309	XVal Session 16	1	XVal Session 16-Typing - Text-1		2012-07-10 13:17:06.016000
	Edit pad (rev 1379)		jeral	cv311	XVal Session 16	1	XVal Session 16-Typing - Text-1		2012-07-10 13:17:06.172000
	Edit pad (rev 1380)		Mark:	cv309	XVal Session 16	1	XVal Session 16-Typing - Text-1		2012-07-10 13:17:06.793000
	Edit pad (rev 1381)		Mark:	cv309	XVal Session 16	1	XVal Session 16-Typing - Text-1		2012-07-10 13:17:07.315000
	Edit pad (rev 1382)		jeral	cv311	XVal Session 16	1	XVal Session 16-Typing - Text-1		2012-07-10 13:17:07.749000
	Edit pad (rev 1383)		Mark:	cv309	XVal Session 16	1	XVal Session 16-Typing - Text-1		2012-07-10 13:17:07.805000
	Edit pad (rev 1384)		jeral	cv311	XVal Session 16	1	XVal Session 16-Typing - Text-1		2012-07-10 13:17:08.249000
	Edit pad (rev 1385)		Mark:	cv309	XVal Session 16	1	XVal Session 16-Typing - Text-1		2012-07-10 13:17:08.310000
	Edit pad (rev 1386)		jeral	cv311	XVal Session 16	1	XVal Session 16-Typing - Text-1		2012-07-10 13:17:08.755000
	Edit pad (rev 1387)		Kate	cv406	XVal Session 16	1	XVal Session 16-Typing - Text-1		2012-07-10 13:17:09.002000
	Edit pad (rev 1388)		Mark:	cv309	XVal Session 16	1	XVal Session 16-Typing - Text-1		2012-07-10 13:17:09.029000
	Edit pad (rev 1389)		Mark:	cv309	XVal Session 16	1	XVal Session 16-Typing - Text-1		2012-07-10 13:17:09.541000
	Edit pad (rev 1390)		Kate	cv406	XVal Session 16	1	XVal Session 16-Typing - Text-1		2012-07-10 13:17:09.590000
	Edit pad (rev 1391)		jeral	cv311	XVal Session 16	1	XVal Session 16-Typing - Text-1		2012-07-10 13:17:09.646000
	Edit pad (rev 1392)		Kate	cv406	XVal Session 16	1	XVal Session 16-Typing - Text-1		2012-07-10 13:17:10.150000
	Edit pad (rev 1393)		jeral	cv311	XVal Session 16	1	XVal Session 16-Typing - Text-1		2012-07-10 13:17:10.444000
	Edit pad (rev 1394)		Kate	cv406	XVal Session 16	1	XVal Session 16-Typing - Text-1		2012-07-10 13:17:10.764000
	Edit pad (rev 1395)		Kate	cv406	XVal Session 16	1	XVal Session 16-Typing - Text-1		2012-07-10 13:17:11.266000
	Edit pad (rev 1396)		Kate	cv406	XVal Session 16	1	XVal Session 16-Typing - Text-1		2012-07-10 13:17:12.023000
	Edit pad (rev 1397)		Mark:	cv309	XVal Session 16	1	XVal Session 16-Typing - Text-1		2012-07-10 13:17:12.121000
	Edit pad (rev 1398)		Kate	cv406	XVal Session 16	1	XVal Session 16-Typing - Text-1		2012-07-10 13:17:12.522000
	Edit pad (rev 1399)		jeral	cv311	XVal Session 16	1	XVal Session 16-Typing - Text-1		2012-07-10 13:17:12.661000
	Edit pad (rev 1400)		jeral	cv311	XVal Session 16	1	XVal Session 16-Typing - Text-1		2012-07-10 13:17:13.255000
	Edit pad (rev 1401)		Claudia	cv402	XVal Session 16	1	XVal Session 16-Typing - Text-1		2012-07-10 13:17:13.476000
	Edit pad (rev 1402)		Claudia	cv402	XVal Session 16	1	XVal Session 16-Typing - Text-1		2012-07-10 13:17:14.636000
	Edit pad (rev 1403)		jeral	cv311	XVal Session 16	1	XVal Session 16-Typing - Text-1		2012-07-10 13:17:14.640000
	Edit pad (rev 1404)		jeral	cv311	XVal Session 16	1	XVal Session 16-Typing - Text-1		2012-07-10 13:17:15.192000
	Edit pad (rev 1405)		Claudia	cv402	XVal Session 16	1	XVal Session 16-Typing - Text-1		2012-07-10 13:17:16.611000
	Edit pad (rev 1406)		Claudia	cv402	XVal Session 16	1	XVal Session 16-Typing - Text-1		2012-07-10 13:17:17.120000
	Edit pad (rev 1407)		jeral	cv311	XVal Session 16	1	XVal Session 16-Typing - Text-1		2012-07-10 13:17:17.441000
	Edit pad (rev 1408)		Claudia	cv402	XVal Session 16	1	XVal Session 16-Typing - Text-1		2012-07-10 13:17:17.618000
	Edit pad (rev 1409)		jeral	cv311	XVal Session 16	1	XVal Session 16-Typing - Text-1		2012-07-10 13:17:17.942000
	Edit pad (rev 1410)		Claudia	cv402	XVal Session 16	1	XVal Session 16-Typing - Text-1		2012-07-10 13:17:18.191000
	Edit pad (rev 1411)		jeral	cv311	XVal Session 16	1	XVal Session 16-Typing - Text-1		2012-07-10 13:17:18.442000
	Edit pad (rev 1412)		Claudia	cv402	XVal Session 16	1	XVal Session 16-Typing - Text-1		2012-07-10 13:17:18.625000
	Edit pad (rev 1413)		Claudia	cv402	XVal Session 16	1	XVal Session 16-Typing - Text-1		2012-07-10 13:17:19.136000
	Edit pad (rev 1414)		Kate	cv406	XVal Session 16	1	XVal Session 16-Typing - Text-1		2012-07-10 13:17:19.327000
	Edit pad (rev 1415)		Claudia	cv402	XVal Session 16	1	XVal Session 16-Typing - Text-1		2012-07-10 13:17:19.636000
	Edit pad (rev 1416)		Claudia	cv402	XVal Session 16	1	XVal Session 16-Typing - Text-1		2012-07-10 13:17:20.136000
	Edit pad (rev 1417)		Claudia	cv402	XVal Session 16	1	XVal Session 16-Typing - Text-1		2012-07-10 13:17:20.641000
	Edit pad (rev 1418)		jeral	cv311	XVal Session 16	1	XVal Session 16-Typing - Text-1		2012-07-10 13:17:21.193000
	Edit pad (rev 1419)		Claudia	cv402	XVal Session 16	1	XVal Session 16-Typing - Text-1		2012-07-10 13:17:21.298000
	Edit pad (rev 1420)		Claudia	cv402	XVal Session 16	1	XVal Session 16-Typing - Text-1		2012-07-10 13:17:21.801000
	Edit pad (rev 1421)		Claudia	cv402	XVal Session 16	1	XVal Session 16-Typing - Text-1		2012-07-10 13:17:22.314000
	Edit pad (rev 1422)		jeral	cv311	XVal Session 16	1	XVal Session 16-Typing - Text-1		2012-07-10 13:17:22.579000
	Edit pad (rev 1423)		Claudia	cv402	XVal Session 16	1	XVal Session 16-Typing - Text-1		2012-07-10 13:17:22.823000
	Edit pad (rev 1424)		Claudia	cv402	XVal Session 16	1	XVal Session 16-Typing - Text-1		2012-07-10 13:17:24.084000
	Edit pad (rev 1425)		Claudia	cv402	XVal Session 16	1	XVal Session 16-Typing - Text-1		2012-07-10 13:17:24.589000
	Edit pad (rev 1426)		Claudia	cv402	XVal Session 16	1	XVal Session 16-Typing - Text-1		2012-07-10 13:17:25.089000
	Edit pad (rev 1427)		jeral	cv311	XVal Session 16	1	XVal Session 16-Typing - Text-1		2012-07-10 13:17:25.375000
	Edit pad (rev 1428)		Claudia	cv402	XVal Session 16	1	XVal Session 16-Typing - Text-1		2012-07-10 13:17:25.588000
	Edit pad (rev 1429)		Claudia	cv402	XVal Session 16	1	XVal Session 16-Typing - Text-1		2012-07-10 13:17:26.090000
	Edit pad (rev 1430)		Kate	cv406	XVal Session 16	1	XVal Session 16-Typing - Text-1		2012-07-10 13:17:26.149000
	Edit pad (rev 1431)		Claudia	cv402	XVal Session 16	1	XVal Session 16-Typing - Text-1		2012-07-10 13:17:26.589000
	Edit pad (rev 1432)		jeral	cv311	XVal Session 16	1	XVal Session 16-Typing - Text-1		2012-07-10 13:17:26.863000
13102	Load Instructions			cv073	XVal Session 16	1	XVal Session 16-Typing - Numbers-1	192.54.222.3	2012-07-10 13:17:27
13103	Load Instructions			cv075	XVal Session 16	1	XVal Session 16-Typing - Numbers-1	192.54.222.3	2012-07-10 13:17:27
13104	Load Instructions			cv076	XVal Session 16	1	XVal Session 16-Typing - Numbers-1	192.54.222.11	2012-07-10 13:17:27
	Edit pad (rev 1433)		Claudia	cv402	XVal Session 16	1	XVal Session 16-Typing - Text-1		2012-07-10 13:17:27.088000
	Edit pad (rev 1434)		Claudia	cv402	XVal Session 16	1	XVal Session 16-Typing - Text-1		2012-07-10 13:17:27.590000
13105	Load Instructions			cv074	XVal Session 16	1	XVal Session 16-Typing - Numbers-1	192.54.222.3	2012-07-10 13:17:28
13106	Load Workspace			cv076	XVal Session 16	1	XVal Session 16-Typing - Numbers-1	192.54.222.11	2012-07-10 13:17:57
13107	Load Workspace			cv074	XVal Session 16	1	XVal Session 16-Typing - Numbers-1	192.54.222.3	2012-07-10 13:17:57
13108	Load Workspace			cv073	XVal Session 16	1	XVal Session 16-Typing - Numbers-1	192.54.222.3	2012-07-10 13:17:57
13109	Load Workspace			cv075	XVal Session 16	1	XVal Session 16-Typing - Numbers-1	192.54.222.3	2012-07-10 13:17:57
	Edit pad (rev 0)		Claudia	cv402	XVal Session 16	1	XVal Session 16-Typing - Numbers-1		2012-07-10 13:18:05.135000
	Edit pad (rev 1)		Claudia	cv402	XVal Session 16	1	XVal Session 16-Typing - Numbers-1		2012-07-10 13:18:06
	Edit pad (rev 2)		Claudia	cv402	XVal Session 16	1	XVal Session 16-Typing - Numbers-1		2012-07-10 13:18:06.866000
	Edit pad (rev 3)		Claudia	cv402	XVal Session 16	1	XVal Session 16-Typing - Numbers-1		2012-07-10 13:18:07.370000
	Edit pad (rev 4)		Claudia	cv402	XVal Session 16	1	XVal Session 16-Typing - Numbers-1		2012-07-10 13:18:09.020000
	Edit pad (rev 5)		jeral	cv311	XVal Session 16	1	XVal Session 16-Typing - Numbers-1		2012-07-10 13:18:10.533000
	Edit pad (rev 6)		jeral	cv311	XVal Session 16	1	XVal Session 16-Typing - Numbers-1		2012-07-10 13:18:11.034000
	Edit pad (rev 7)		Claudia	cv402	XVal Session 16	1	XVal Session 16-Typing - Numbers-1		2012-07-10 13:18:11.078000
	Edit pad (rev 8)		jeral	cv311	XVal Session 16	1	XVal Session 16-Typing - Numbers-1		2012-07-10 13:18:11.530000
	Edit pad (rev 9)		Claudia	cv402	XVal Session 16	1	XVal Session 16-Typing - Numbers-1		2012-07-10 13:18:11.589000
	Edit pad (rev 10)		jeral	cv311	XVal Session 16	1	XVal Session 16-Typing - Numbers-1		2012-07-10 13:18:12.029000
	Edit pad (rev 11)		Claudia	cv402	XVal Session 16	1	XVal Session 16-Typing - Numbers-1		2012-07-10 13:18:14.017000
	Edit pad (rev 12)		Claudia	cv402	XVal Session 16	1	XVal Session 16-Typing - Numbers-1		2012-07-10 13:18:14.526000
	Edit pad (rev 13)		jeral	cv311	XVal Session 16	1	XVal Session 16-Typing - Numbers-1		2012-07-10 13:18:14.923000
	Edit pad (rev 14)		Claudia	cv402	XVal Session 16	1	XVal Session 16-Typing - Numbers-1		2012-07-10 13:18:15.024000
	Edit pad (rev 15)		jeral	cv311	XVal Session 16	1	XVal Session 16-Typing - Numbers-1		2012-07-10 13:18:15.758000
	Edit pad (rev 16)		jeral	cv311	XVal Session 16	1	XVal Session 16-Typing - Numbers-1		2012-07-10 13:18:16.259000
	Edit pad (rev 17)		Claudia	cv402	XVal Session 16	1	XVal Session 16-Typing - Numbers-1		2012-07-10 13:18:16.707000
	Edit pad (rev 18)		jeral	cv311	XVal Session 16	1	XVal Session 16-Typing - Numbers-1		2012-07-10 13:18:16.767000
	Edit pad (rev 19)		Claudia	cv402	XVal Session 16	1	XVal Session 16-Typing - Numbers-1		2012-07-10 13:18:17.213000
	Edit pad (rev 20)		jeral	cv311	XVal Session 16	1	XVal Session 16-Typing - Numbers-1		2012-07-10 13:18:17.272000
	Edit pad (rev 21)		Claudia	cv402	XVal Session 16	1	XVal Session 16-Typing - Numbers-1		2012-07-10 13:18:17.720000
	Edit pad (rev 22)		Claudia	cv402	XVal Session 16	1	XVal Session 16-Typing - Numbers-1		2012-07-10 13:18:18.858000
	Edit pad (rev 23)		Claudia	cv402	XVal Session 16	1	XVal Session 16-Typing - Numbers-1		2012-07-10 13:18:20.556000
	Edit pad (rev 24)		jeral	cv311	XVal Session 16	1	XVal Session 16-Typing - Numbers-1		2012-07-10 13:18:20.759000
	Edit pad (rev 25)		Claudia	cv402	XVal Session 16	1	XVal Session 16-Typing - Numbers-1		2012-07-10 13:18:21.088000
	Edit pad (rev 26)		jeral	cv311	XVal Session 16	1	XVal Session 16-Typing - Numbers-1		2012-07-10 13:18:21.423000
	Edit pad (rev 27)		Claudia	cv402	XVal Session 16	1	XVal Session 16-Typing - Numbers-1		2012-07-10 13:18:21.573000
	Edit pad (rev 28)		jeral	cv311	XVal Session 16	1	XVal Session 16-Typing - Numbers-1		2012-07-10 13:18:21.933000
	Edit pad (rev 29)		Claudia	cv402	XVal Session 16	1	XVal Session 16-Typing - Numbers-1		2012-07-10 13:18:22.124000
	Edit pad (rev 30)		jeral	cv311	XVal Session 16	1	XVal Session 16-Typing - Numbers-1		2012-07-10 13:18:23.326000
	Edit pad (rev 31)		Claudia	cv402	XVal Session 16	1	XVal Session 16-Typing - Numbers-1		2012-07-10 13:18:23.404000
	Edit pad (rev 32)		Claudia	cv402	XVal Session 16	1	XVal Session 16-Typing - Numbers-1		2012-07-10 13:18:23.982000
	Edit pad (rev 33)		jeral	cv311	XVal Session 16	1	XVal Session 16-Typing - Numbers-1		2012-07-10 13:18:24.205000
	Edit pad (rev 34)		jeral	cv311	XVal Session 16	1	XVal Session 16-Typing - Numbers-1		2012-07-10 13:18:24.997000
	Edit pad (rev 35)		Claudia	cv402	XVal Session 16	1	XVal Session 16-Typing - Numbers-1		2012-07-10 13:18:25.084000
	Edit pad (rev 36)		Claudia	cv402	XVal Session 16	1	XVal Session 16-Typing - Numbers-1		2012-07-10 13:18:25.729000
	Edit pad (rev 37)		Claudia	cv402	XVal Session 16	1	XVal Session 16-Typing - Numbers-1		2012-07-10 13:18:26.303000
	Edit pad (rev 38)		Claudia	cv402	XVal Session 16	1	XVal Session 16-Typing - Numbers-1		2012-07-10 13:18:26.807000
	Edit pad (rev 39)		Kate	cv406	XVal Session 16	1	XVal Session 16-Typing - Numbers-1		2012-07-10 13:18:27.647000
	Edit pad (rev 40)		jeral	cv311	XVal Session 16	1	XVal Session 16-Typing - Numbers-1		2012-07-10 13:18:28.005000
	Edit pad (rev 41)		Claudia	cv402	XVal Session 16	1	XVal Session 16-Typing - Numbers-1		2012-07-10 13:18:28.384000
	Chat	i'll take the 5th set of numbers.	Mark:	cv309	XVal Session 16	1	XVal Session 16-Typing - Numbers-1		2012-07-10 13:18:28.517000
	Edit pad (rev 42)		Claudia	cv402	XVal Session 16	1	XVal Session 16-Typing - Numbers-1		2012-07-10 13:18:28.885000
	Edit pad (rev 43)		jeral	cv311	XVal Session 16	1	XVal Session 16-Typing - Numbers-1		2012-07-10 13:18:29.165000
	Edit pad (rev 44)		Claudia	cv402	XVal Session 16	1	XVal Session 16-Typing - Numbers-1		2012-07-10 13:18:29.387000
	Edit pad (rev 45)		Claudia	cv402	XVal Session 16	1	XVal Session 16-Typing - Numbers-1		2012-07-10 13:18:29.885000
	Edit pad (rev 46)		Claudia	cv402	XVal Session 16	1	XVal Session 16-Typing - Numbers-1		2012-07-10 13:18:30.385000
	Edit pad (rev 47)		jeral	cv311	XVal Session 16	1	XVal Session 16-Typing - Numbers-1		2012-07-10 13:18:30.643000
	Edit pad (rev 48)		Claudia	cv402	XVal Session 16	1	XVal Session 16-Typing - Numbers-1		2012-07-10 13:18:31.246000
	Edit pad (rev 49)		Claudia	cv402	XVal Session 16	1	XVal Session 16-Typing - Numbers-1		2012-07-10 13:18:31.903000
	Edit pad (rev 50)		Claudia	cv402	XVal Session 16	1	XVal Session 16-Typing - Numbers-1		2012-07-10 13:18:32.416000
	Edit pad (rev 51)		Claudia	cv402	XVal Session 16	1	XVal Session 16-Typing - Numbers-1		2012-07-10 13:18:32.916000
	Edit pad (rev 52)		Claudia	cv402	XVal Session 16	1	XVal Session 16-Typing - Numbers-1		2012-07-10 13:18:34.173000
	Edit pad (rev 53)		Mark:	cv309	XVal Session 16	1	XVal Session 16-Typing - Numbers-1		2012-07-10 13:18:34.864000
	Edit pad (rev 54)		Mark:	cv309	XVal Session 16	1	XVal Session 16-Typing - Numbers-1		2012-07-10 13:18:35.561000
	Edit pad (rev 55)		Mark:	cv309	XVal Session 16	1	XVal Session 16-Typing - Numbers-1		2012-07-10 13:18:36.548000
	Edit pad (rev 56)		Claudia	cv402	XVal Session 16	1	XVal Session 16-Typing - Numbers-1		2012-07-10 13:18:36.830000
	Edit pad (rev 57)		Mark:	cv309	XVal Session 16	1	XVal Session 16-Typing - Numbers-1		2012-07-10 13:18:37.053000
	Edit pad (rev 58)		Claudia	cv402	XVal Session 16	1	XVal Session 16-Typing - Numbers-1		2012-07-10 13:18:37.369000
	Edit pad (rev 59)		Mark:	cv309	XVal Session 16	1	XVal Session 16-Typing - Numbers-1		2012-07-10 13:18:37.559000
	Edit pad (rev 60)		Mark:	cv309	XVal Session 16	1	XVal Session 16-Typing - Numbers-1		2012-07-10 13:18:38.418000
	Edit pad (rev 61)		Mark:	cv309	XVal Session 16	1	XVal Session 16-Typing - Numbers-1		2012-07-10 13:18:39.319000
	Edit pad (rev 62)		Mark:	cv309	XVal Session 16	1	XVal Session 16-Typing - Numbers-1		2012-07-10 13:18:39.788000
	Edit pad (rev 63)		Mark:	cv309	XVal Session 16	1	XVal Session 16-Typing - Numbers-1		2012-07-10 13:18:40.290000
	Edit pad (rev 64)		Mark:	cv309	XVal Session 16	1	XVal Session 16-Typing - Numbers-1		2012-07-10 13:18:40.797000
	Edit pad (rev 65)		Claudia	cv402	XVal Session 16	1	XVal Session 16-Typing - Numbers-1		2012-07-10 13:18:41.007000
	Edit pad (rev 66)		Mark:	cv309	XVal Session 16	1	XVal Session 16-Typing - Numbers-1		2012-07-10 13:18:41.399000
	Edit pad (rev 67)		Claudia	cv402	XVal Session 16	1	XVal Session 16-Typing - Numbers-1		2012-07-10 13:18:41.516000
	Edit pad (rev 68)		Mark:	cv309	XVal Session 16	1	XVal Session 16-Typing - Numbers-1		2012-07-10 13:18:41.949000
	Edit pad (rev 69)		Mark:	cv309	XVal Session 16	1	XVal Session 16-Typing - Numbers-1		2012-07-10 13:18:42.450000
	Edit pad (rev 70)		Mark:	cv309	XVal Session 16	1	XVal Session 16-Typing - Numbers-1		2012-07-10 13:18:42.965000
	Edit pad (rev 71)		Claudia	cv402	XVal Session 16	1	XVal Session 16-Typing - Numbers-1		2012-07-10 13:18:43.097000
	Edit pad (rev 72)		Mark:	cv309	XVal Session 16	1	XVal Session 16-Typing - Numbers-1		2012-07-10 13:18:43.633000
	Edit pad (rev 73)		Mark:	cv309	XVal Session 16	1	XVal Session 16-Typing - Numbers-1		2012-07-10 13:18:44.329000
	Edit pad (rev 74)		Mark:	cv309	XVal Session 16	1	XVal Session 16-Typing - Numbers-1		2012-07-10 13:18:44.844000
	Edit pad (rev 75)		Mark:	cv309	XVal Session 16	1	XVal Session 16-Typing - Numbers-1		2012-07-10 13:18:45.343000
	Edit pad (rev 76)		Claudia	cv402	XVal Session 16	1	XVal Session 16-Typing - Numbers-1		2012-07-10 13:18:45.408000
	Edit pad (rev 77)		Mark:	cv309	XVal Session 16	1	XVal Session 16-Typing - Numbers-1		2012-07-10 13:18:45.836000
	Edit pad (rev 78)		Mark:	cv309	XVal Session 16	1	XVal Session 16-Typing - Numbers-1		2012-07-10 13:18:46.335000
	Edit pad (rev 79)		Claudia	cv402	XVal Session 16	1	XVal Session 16-Typing - Numbers-1		2012-07-10 13:18:46.386000
	Edit pad (rev 80)		Mark:	cv309	XVal Session 16	1	XVal Session 16-Typing - Numbers-1		2012-07-10 13:18:46.837000
	Edit pad (rev 81)		Claudia	cv402	XVal Session 16	1	XVal Session 16-Typing - Numbers-1		2012-07-10 13:18:46.885000
	Edit pad (rev 82)		Mark:	cv309	XVal Session 16	1	XVal Session 16-Typing - Numbers-1		2012-07-10 13:18:47.337000
	Edit pad (rev 83)		Mark:	cv309	XVal Session 16	1	XVal Session 16-Typing - Numbers-1		2012-07-10 13:18:47.840000
	Edit pad (rev 84)		Claudia	cv402	XVal Session 16	1	XVal Session 16-Typing - Numbers-1		2012-07-10 13:18:48.155000
	Edit pad (rev 85)		Mark:	cv309	XVal Session 16	1	XVal Session 16-Typing - Numbers-1		2012-07-10 13:18:48.337000
	Edit pad (rev 86)		Mark:	cv309	XVal Session 16	1	XVal Session 16-Typing - Numbers-1		2012-07-10 13:18:48.856000
	Edit pad (rev 87)		Mark:	cv309	XVal Session 16	1	XVal Session 16-Typing - Numbers-1		2012-07-10 13:18:49.339000
	Edit pad (rev 88)		Claudia	cv402	XVal Session 16	1	XVal Session 16-Typing - Numbers-1		2012-07-10 13:18:49.727000
	Edit pad (rev 89)		Mark:	cv309	XVal Session 16	1	XVal Session 16-Typing - Numbers-1		2012-07-10 13:18:49.884000
	Edit pad (rev 90)		Claudia	cv402	XVal Session 16	1	XVal Session 16-Typing - Numbers-1		2012-07-10 13:18:50.229000
	Edit pad (rev 91)		Mark:	cv309	XVal Session 16	1	XVal Session 16-Typing - Numbers-1		2012-07-10 13:18:50.387000
	Edit pad (rev 92)		Mark:	cv309	XVal Session 16	1	XVal Session 16-Typing - Numbers-1		2012-07-10 13:18:50.902000
	Edit pad (rev 93)		Claudia	cv402	XVal Session 16	1	XVal Session 16-Typing - Numbers-1		2012-07-10 13:18:50.992000
	Edit pad (rev 94)		Mark:	cv309	XVal Session 16	1	XVal Session 16-Typing - Numbers-1		2012-07-10 13:18:51.403000
	Edit pad (rev 95)		Claudia	cv402	XVal Session 16	1	XVal Session 16-Typing - Numbers-1		2012-07-10 13:18:51.589000
	Edit pad (rev 96)		Mark:	cv309	XVal Session 16	1	XVal Session 16-Typing - Numbers-1		2012-07-10 13:18:51.903000
	Edit pad (rev 97)		Claudia	cv402	XVal Session 16	1	XVal Session 16-Typing - Numbers-1		2012-07-10 13:18:52.144000
	Edit pad (rev 98)		Mark:	cv309	XVal Session 16	1	XVal Session 16-Typing - Numbers-1		2012-07-10 13:18:52.622000
	Edit pad (rev 99)		Mark:	cv309	XVal Session 16	1	XVal Session 16-Typing - Numbers-1		2012-07-10 13:18:53.125000
	Edit pad (rev 100)		Mark:	cv309	XVal Session 16	1	XVal Session 16-Typing - Numbers-1		2012-07-10 13:18:53.625000
	Edit pad (rev 101)		Claudia	cv402	XVal Session 16	1	XVal Session 16-Typing - Numbers-1		2012-07-10 13:18:54.864000
	Edit pad (rev 102)		Claudia	cv402	XVal Session 16	1	XVal Session 16-Typing - Numbers-1		2012-07-10 13:18:55.493000
	Edit pad (rev 103)		Claudia	cv402	XVal Session 16	1	XVal Session 16-Typing - Numbers-1		2012-07-10 13:18:55.994000
	Edit pad (rev 104)		Claudia	cv402	XVal Session 16	1	XVal Session 16-Typing - Numbers-1		2012-07-10 13:18:57.367000
	Edit pad (rev 105)		Claudia	cv402	XVal Session 16	1	XVal Session 16-Typing - Numbers-1		2012-07-10 13:18:57.870000
	Edit pad (rev 106)		Claudia	cv402	XVal Session 16	1	XVal Session 16-Typing - Numbers-1		2012-07-10 13:18:58.369000
	Edit pad (rev 107)		Mark:	cv309	XVal Session 16	1	XVal Session 16-Typing - Numbers-1		2012-07-10 13:18:59.777000
	Edit pad (rev 108)		Claudia	cv402	XVal Session 16	1	XVal Session 16-Typing - Numbers-1		2012-07-10 13:18:59.897000
	Edit pad (rev 109)		jeral	cv311	XVal Session 16	1	XVal Session 16-Typing - Numbers-1		2012-07-10 13:19:00.089000
	Edit pad (rev 110)		Claudia	cv402	XVal Session 16	1	XVal Session 16-Typing - Numbers-1		2012-07-10 13:19:00.401000
	Edit pad (rev 111)		Mark:	cv309	XVal Session 16	1	XVal Session 16-Typing - Numbers-1		2012-07-10 13:19:00.453000
	Edit pad (rev 112)		Claudia	cv402	XVal Session 16	1	XVal Session 16-Typing - Numbers-1		2012-07-10 13:19:00.902000
	Edit pad (rev 113)		Mark:	cv309	XVal Session 16	1	XVal Session 16-Typing - Numbers-1		2012-07-10 13:19:01.588000
	Edit pad (rev 114)		Claudia	cv402	XVal Session 16	1	XVal Session 16-Typing - Numbers-1		2012-07-10 13:19:01.838000
	Edit pad (rev 115)		Mark:	cv309	XVal Session 16	1	XVal Session 16-Typing - Numbers-1		2012-07-10 13:19:02.086000
	Edit pad (rev 116)		Mark:	cv309	XVal Session 16	1	XVal Session 16-Typing - Numbers-1		2012-07-10 13:19:02.587000
	Edit pad (rev 117)		Mark:	cv309	XVal Session 16	1	XVal Session 16-Typing - Numbers-1		2012-07-10 13:19:03.462000
	Edit pad (rev 118)		Claudia	cv402	XVal Session 16	1	XVal Session 16-Typing - Numbers-1		2012-07-10 13:19:03.492000
	Edit pad (rev 119)		Mark:	cv309	XVal Session 16	1	XVal Session 16-Typing - Numbers-1		2012-07-10 13:19:04.178000
	Edit pad (rev 120)		Mark:	cv309	XVal Session 16	1	XVal Session 16-Typing - Numbers-1		2012-07-10 13:19:04.691000
	Edit pad (rev 121)		jeral	cv311	XVal Session 16	1	XVal Session 16-Typing - Numbers-1		2012-07-10 13:19:04.978000
	Edit pad (rev 122)		Mark:	cv309	XVal Session 16	1	XVal Session 16-Typing - Numbers-1		2012-07-10 13:19:05.187000
	Edit pad (rev 123)		jeral	cv311	XVal Session 16	1	XVal Session 16-Typing - Numbers-1		2012-07-10 13:19:05.476000
	Edit pad (rev 124)		Mark:	cv309	XVal Session 16	1	XVal Session 16-Typing - Numbers-1		2012-07-10 13:19:06.107000
	Edit pad (rev 125)		Mark:	cv309	XVal Session 16	1	XVal Session 16-Typing - Numbers-1		2012-07-10 13:19:07.501000
	Edit pad (rev 126)		jeral	cv311	XVal Session 16	1	XVal Session 16-Typing - Numbers-1		2012-07-10 13:19:07.614000
	Edit pad (rev 127)		Claudia	cv402	XVal Session 16	1	XVal Session 16-Typing - Numbers-1		2012-07-10 13:19:07.640000
	Edit pad (rev 128)		Mark:	cv309	XVal Session 16	1	XVal Session 16-Typing - Numbers-1		2012-07-10 13:19:08.425000
	Edit pad (rev 129)		Kate	cv406	XVal Session 16	1	XVal Session 16-Typing - Numbers-1		2012-07-10 13:19:09.122000
	Edit pad (rev 130)		Mark:	cv309	XVal Session 16	1	XVal Session 16-Typing - Numbers-1		2012-07-10 13:19:09.161000
	Edit pad (rev 131)		jeral	cv311	XVal Session 16	1	XVal Session 16-Typing - Numbers-1		2012-07-10 13:19:09.267000
	Edit pad (rev 132)		Kate	cv406	XVal Session 16	1	XVal Session 16-Typing - Numbers-1		2012-07-10 13:19:09.617000
	Edit pad (rev 133)		Mark:	cv309	XVal Session 16	1	XVal Session 16-Typing - Numbers-1		2012-07-10 13:19:09.665000
	Edit pad (rev 134)		Claudia	cv402	XVal Session 16	1	XVal Session 16-Typing - Numbers-1		2012-07-10 13:19:09.723000
	Edit pad (rev 135)		jeral	cv311	XVal Session 16	1	XVal Session 16-Typing - Numbers-1		2012-07-10 13:19:09.768000
	Edit pad (rev 136)		Kate	cv406	XVal Session 16	1	XVal Session 16-Typing - Numbers-1		2012-07-10 13:19:10.131000
	Edit pad (rev 137)		Mark:	cv309	XVal Session 16	1	XVal Session 16-Typing - Numbers-1		2012-07-10 13:19:10.175000
	Edit pad (rev 138)		Claudia	cv402	XVal Session 16	1	XVal Session 16-Typing - Numbers-1		2012-07-10 13:19:10.590000
	Edit pad (rev 139)		Mark:	cv309	XVal Session 16	1	XVal Session 16-Typing - Numbers-1		2012-07-10 13:19:10.684000
	Edit pad (rev 140)		Mark:	cv309	XVal Session 16	1	XVal Session 16-Typing - Numbers-1		2012-07-10 13:19:11.191000
	Edit pad (rev 141)		Kate	cv406	XVal Session 16	1	XVal Session 16-Typing - Numbers-1		2012-07-10 13:19:11.557000
	Edit pad (rev 142)		Mark:	cv309	XVal Session 16	1	XVal Session 16-Typing - Numbers-1		2012-07-10 13:19:11.695000
	Edit pad (rev 143)		Claudia	cv402	XVal Session 16	1	XVal Session 16-Typing - Numbers-1		2012-07-10 13:19:11.956000
	Edit pad (rev 144)		Mark:	cv309	XVal Session 16	1	XVal Session 16-Typing - Numbers-1		2012-07-10 13:19:12.196000
	Edit pad (rev 145)		jeral	cv311	XVal Session 16	1	XVal Session 16-Typing - Numbers-1		2012-07-10 13:19:12.243000
	Edit pad (rev 146)		Claudia	cv402	XVal Session 16	1	XVal Session 16-Typing - Numbers-1		2012-07-10 13:19:12.631000
	Edit pad (rev 147)		Mark:	cv309	XVal Session 16	1	XVal Session 16-Typing - Numbers-1		2012-07-10 13:19:12.694000
	Edit pad (rev 148)		jeral	cv311	XVal Session 16	1	XVal Session 16-Typing - Numbers-1		2012-07-10 13:19:12.746000
	Edit pad (rev 149)		Mark:	cv309	XVal Session 16	1	XVal Session 16-Typing - Numbers-1		2012-07-10 13:19:13.195000
	Edit pad (rev 150)		Mark:	cv309	XVal Session 16	1	XVal Session 16-Typing - Numbers-1		2012-07-10 13:19:13.695000
	Edit pad (rev 151)		Kate	cv406	XVal Session 16	1	XVal Session 16-Typing - Numbers-1		2012-07-10 13:19:13.760000
	Edit pad (rev 152)		Mark:	cv309	XVal Session 16	1	XVal Session 16-Typing - Numbers-1		2012-07-10 13:19:14.195000
	Edit pad (rev 153)		Kate	cv406	XVal Session 16	1	XVal Session 16-Typing - Numbers-1		2012-07-10 13:19:14.289000
	Edit pad (rev 154)		Kate	cv406	XVal Session 16	1	XVal Session 16-Typing - Numbers-1		2012-07-10 13:19:14.763000
	Edit pad (rev 155)		Mark:	cv309	XVal Session 16	1	XVal Session 16-Typing - Numbers-1		2012-07-10 13:19:14.788000
	Edit pad (rev 156)		jeral	cv311	XVal Session 16	1	XVal Session 16-Typing - Numbers-1		2012-07-10 13:19:15.035000
	Edit pad (rev 157)		Mark:	cv309	XVal Session 16	1	XVal Session 16-Typing - Numbers-1		2012-07-10 13:19:15.287000
	Edit pad (rev 158)		Claudia	cv402	XVal Session 16	1	XVal Session 16-Typing - Numbers-1		2012-07-10 13:19:15.320000
	Edit pad (rev 159)		Mark:	cv309	XVal Session 16	1	XVal Session 16-Typing - Numbers-1		2012-07-10 13:19:15.789000
	Edit pad (rev 160)		Claudia	cv402	XVal Session 16	1	XVal Session 16-Typing - Numbers-1		2012-07-10 13:19:15.823000
	Edit pad (rev 161)		Mark:	cv309	XVal Session 16	1	XVal Session 16-Typing - Numbers-1		2012-07-10 13:19:16.289000
	Edit pad (rev 162)		jeral	cv311	XVal Session 16	1	XVal Session 16-Typing - Numbers-1		2012-07-10 13:19:16.378000
	Edit pad (rev 163)		Mark:	cv309	XVal Session 16	1	XVal Session 16-Typing - Numbers-1		2012-07-10 13:19:16.789000
	Edit pad (rev 164)		Claudia	cv402	XVal Session 16	1	XVal Session 16-Typing - Numbers-1		2012-07-10 13:19:17.154000
	Edit pad (rev 165)		Mark:	cv309	XVal Session 16	1	XVal Session 16-Typing - Numbers-1		2012-07-10 13:19:17.289000
	Edit pad (rev 166)		Claudia	cv402	XVal Session 16	1	XVal Session 16-Typing - Numbers-1		2012-07-10 13:19:17.707000
	Edit pad (rev 167)		Mark:	cv309	XVal Session 16	1	XVal Session 16-Typing - Numbers-1		2012-07-10 13:19:18.359000
	Edit pad (rev 168)		Claudia	cv402	XVal Session 16	1	XVal Session 16-Typing - Numbers-1		2012-07-10 13:19:18.542000
	Edit pad (rev 169)		jeral	cv311	XVal Session 16	1	XVal Session 16-Typing - Numbers-1		2012-07-10 13:19:18.810000
	Edit pad (rev 170)		Mark:	cv309	XVal Session 16	1	XVal Session 16-Typing - Numbers-1		2012-07-10 13:19:19.021000
	Edit pad (rev 171)		Claudia	cv402	XVal Session 16	1	XVal Session 16-Typing - Numbers-1		2012-07-10 13:19:19.048000
	Edit pad (rev 172)		Mark:	cv309	XVal Session 16	1	XVal Session 16-Typing - Numbers-1		2012-07-10 13:19:19.523000
	Edit pad (rev 173)		Claudia	cv402	XVal Session 16	1	XVal Session 16-Typing - Numbers-1		2012-07-10 13:19:19.557000
	Edit pad (rev 174)		Mark:	cv309	XVal Session 16	1	XVal Session 16-Typing - Numbers-1		2012-07-10 13:19:20.022000
	Edit pad (rev 175)		Claudia	cv402	XVal Session 16	1	XVal Session 16-Typing - Numbers-1		2012-07-10 13:19:20.064000
	Edit pad (rev 176)		jeral	cv311	XVal Session 16	1	XVal Session 16-Typing - Numbers-1		2012-07-10 13:19:20.321000
	Edit pad (rev 177)		Mark:	cv309	XVal Session 16	1	XVal Session 16-Typing - Numbers-1		2012-07-10 13:19:20.523000
	Edit pad (rev 178)		jeral	cv311	XVal Session 16	1	XVal Session 16-Typing - Numbers-1		2012-07-10 13:19:20.817000
	Edit pad (rev 179)		Claudia	cv402	XVal Session 16	1	XVal Session 16-Typing - Numbers-1		2012-07-10 13:19:20.889000
	Edit pad (rev 180)		Mark:	cv309	XVal Session 16	1	XVal Session 16-Typing - Numbers-1		2012-07-10 13:19:21.025000
	Edit pad (rev 181)		Mark:	cv309	XVal Session 16	1	XVal Session 16-Typing - Numbers-1		2012-07-10 13:19:21.532000
	Edit pad (rev 182)		Mark:	cv309	XVal Session 16	1	XVal Session 16-Typing - Numbers-1		2012-07-10 13:19:22.712000
	Edit pad (rev 183)		Claudia	cv402	XVal Session 16	1	XVal Session 16-Typing - Numbers-1		2012-07-10 13:19:23.125000
	Edit pad (rev 184)		Kate	cv406	XVal Session 16	1	XVal Session 16-Typing - Numbers-1		2012-07-10 13:19:23.214000
	Edit pad (rev 185)		Mark:	cv309	XVal Session 16	1	XVal Session 16-Typing - Numbers-1		2012-07-10 13:19:23.710000
	Edit pad (rev 186)		Claudia	cv402	XVal Session 16	1	XVal Session 16-Typing - Numbers-1		2012-07-10 13:19:24.096000
	Edit pad (rev 187)		Mark:	cv309	XVal Session 16	1	XVal Session 16-Typing - Numbers-1		2012-07-10 13:19:24.546000
	Edit pad (rev 188)		jeral	cv311	XVal Session 16	1	XVal Session 16-Typing - Numbers-1		2012-07-10 13:19:24.618000
	Edit pad (rev 189)		Mark:	cv309	XVal Session 16	1	XVal Session 16-Typing - Numbers-1		2012-07-10 13:19:25.055000
	Edit pad (rev 190)		Claudia	cv402	XVal Session 16	1	XVal Session 16-Typing - Numbers-1		2012-07-10 13:19:25.645000
	Edit pad (rev 191)		jeral	cv311	XVal Session 16	1	XVal Session 16-Typing - Numbers-1		2012-07-10 13:19:25.863000
	Edit pad (rev 192)		Claudia	cv402	XVal Session 16	1	XVal Session 16-Typing - Numbers-1		2012-07-10 13:19:26.202000
	Edit pad (rev 193)		jeral	cv311	XVal Session 16	1	XVal Session 16-Typing - Numbers-1		2012-07-10 13:19:26.603000
	Edit pad (rev 194)		Mark:	cv309	XVal Session 16	1	XVal Session 16-Typing - Numbers-1		2012-07-10 13:19:26.809000
	Edit pad (rev 195)		Mark:	cv309	XVal Session 16	1	XVal Session 16-Typing - Numbers-1		2012-07-10 13:19:27.305000
	Edit pad (rev 196)		jeral	cv311	XVal Session 16	1	XVal Session 16-Typing - Numbers-1		2012-07-10 13:19:27.668000
	Edit pad (rev 197)		Claudia	cv402	XVal Session 16	1	XVal Session 16-Typing - Numbers-1		2012-07-10 13:19:28.073000
	Edit pad (rev 198)		Mark:	cv309	XVal Session 16	1	XVal Session 16-Typing - Numbers-1		2012-07-10 13:19:28.447000
	Edit pad (rev 199)		Mark:	cv309	XVal Session 16	1	XVal Session 16-Typing - Numbers-1		2012-07-10 13:19:29.025000
	Edit pad (rev 200)		Mark:	cv309	XVal Session 16	1	XVal Session 16-Typing - Numbers-1		2012-07-10 13:19:29.525000
	Edit pad (rev 201)		Claudia	cv402	XVal Session 16	1	XVal Session 16-Typing - Numbers-1		2012-07-10 13:19:30.011000
	Edit pad (rev 202)		Claudia	cv402	XVal Session 16	1	XVal Session 16-Typing - Numbers-1		2012-07-10 13:19:30.602000
	Edit pad (rev 203)		Mark:	cv309	XVal Session 16	1	XVal Session 16-Typing - Numbers-1		2012-07-10 13:19:30.949000
	Edit pad (rev 204)		Mark:	cv309	XVal Session 16	1	XVal Session 16-Typing - Numbers-1		2012-07-10 13:19:31.462000
	Edit pad (rev 205)		Mark:	cv309	XVal Session 16	1	XVal Session 16-Typing - Numbers-1		2012-07-10 13:19:31.961000
	Edit pad (rev 206)		Mark:	cv309	XVal Session 16	1	XVal Session 16-Typing - Numbers-1		2012-07-10 13:19:32.462000
	Edit pad (rev 207)		Mark:	cv309	XVal Session 16	1	XVal Session 16-Typing - Numbers-1		2012-07-10 13:19:32.960000
	Edit pad (rev 208)		Kate	cv406	XVal Session 16	1	XVal Session 16-Typing - Numbers-1		2012-07-10 13:19:33.327000
	Edit pad (rev 209)		Claudia	cv402	XVal Session 16	1	XVal Session 16-Typing - Numbers-1		2012-07-10 13:19:33.628000
	Edit pad (rev 210)		Mark:	cv309	XVal Session 16	1	XVal Session 16-Typing - Numbers-1		2012-07-10 13:19:33.634000
	Edit pad (rev 211)		Claudia	cv402	XVal Session 16	1	XVal Session 16-Typing - Numbers-1		2012-07-10 13:19:34.135000
	Edit pad (rev 212)		Mark:	cv309	XVal Session 16	1	XVal Session 16-Typing - Numbers-1		2012-07-10 13:19:34.172000
	Edit pad (rev 213)		Claudia	cv402	XVal Session 16	1	XVal Session 16-Typing - Numbers-1		2012-07-10 13:19:34.636000
	Edit pad (rev 214)		Mark:	cv309	XVal Session 16	1	XVal Session 16-Typing - Numbers-1		2012-07-10 13:19:34.678000
	Edit pad (rev 215)		jeral	cv311	XVal Session 16	1	XVal Session 16-Typing - Numbers-1		2012-07-10 13:19:34.995000
	Edit pad (rev 216)		Mark:	cv309	XVal Session 16	1	XVal Session 16-Typing - Numbers-1		2012-07-10 13:19:35.186000
	Edit pad (rev 217)		jeral	cv311	XVal Session 16	1	XVal Session 16-Typing - Numbers-1		2012-07-10 13:19:35.620000
	Edit pad (rev 218)		Mark:	cv309	XVal Session 16	1	XVal Session 16-Typing - Numbers-1		2012-07-10 13:19:35.678000
	Edit pad (rev 219)		jeral	cv311	XVal Session 16	1	XVal Session 16-Typing - Numbers-1		2012-07-10 13:19:36.118000
	Edit pad (rev 220)		Mark:	cv309	XVal Session 16	1	XVal Session 16-Typing - Numbers-1		2012-07-10 13:19:36.179000
	Edit pad (rev 221)		jeral	cv311	XVal Session 16	1	XVal Session 16-Typing - Numbers-1		2012-07-10 13:19:36.617000
	Edit pad (rev 222)		Mark:	cv309	XVal Session 16	1	XVal Session 16-Typing - Numbers-1		2012-07-10 13:19:36.701000
	Edit pad (rev 223)		Mark:	cv309	XVal Session 16	1	XVal Session 16-Typing - Numbers-1		2012-07-10 13:19:37.195000
	Edit pad (rev 224)		Mark:	cv309	XVal Session 16	1	XVal Session 16-Typing - Numbers-1		2012-07-10 13:19:37.695000
	Edit pad (rev 225)		jeral	cv311	XVal Session 16	1	XVal Session 16-Typing - Numbers-1		2012-07-10 13:19:38.251000
	Edit pad (rev 226)		Mark:	cv309	XVal Session 16	1	XVal Session 16-Typing - Numbers-1		2012-07-10 13:19:38.401000
	Edit pad (rev 227)		jeral	cv311	XVal Session 16	1	XVal Session 16-Typing - Numbers-1		2012-07-10 13:19:38.743000
	Edit pad (rev 228)		Claudia	cv402	XVal Session 16	1	XVal Session 16-Typing - Numbers-1		2012-07-10 13:19:38.856000
	Edit pad (rev 229)		Mark:	cv309	XVal Session 16	1	XVal Session 16-Typing - Numbers-1		2012-07-10 13:19:38.919000
	Edit pad (rev 230)		Claudia	cv402	XVal Session 16	1	XVal Session 16-Typing - Numbers-1		2012-07-10 13:19:39.370000
	Edit pad (rev 231)		Mark:	cv309	XVal Session 16	1	XVal Session 16-Typing - Numbers-1		2012-07-10 13:19:39.622000
	Edit pad (rev 232)		jeral	cv311	XVal Session 16	1	XVal Session 16-Typing - Numbers-1		2012-07-10 13:19:39.642000
	Edit pad (rev 233)		Mark:	cv309	XVal Session 16	1	XVal Session 16-Typing - Numbers-1		2012-07-10 13:19:40.286000
	Edit pad (rev 234)		jeral	cv311	XVal Session 16	1	XVal Session 16-Typing - Numbers-1		2012-07-10 13:19:40.443000
	Edit pad (rev 235)		Mark:	cv309	XVal Session 16	1	XVal Session 16-Typing - Numbers-1		2012-07-10 13:19:40.894000
	Edit pad (rev 236)		jeral	cv311	XVal Session 16	1	XVal Session 16-Typing - Numbers-1		2012-07-10 13:19:41.105000
	Edit pad (rev 237)		Claudia	cv402	XVal Session 16	1	XVal Session 16-Typing - Numbers-1		2012-07-10 13:19:41.222000
	Edit pad (rev 238)		Mark:	cv309	XVal Session 16	1	XVal Session 16-Typing - Numbers-1		2012-07-10 13:19:41.398000
	Edit pad (rev 239)		Claudia	cv402	XVal Session 16	1	XVal Session 16-Typing - Numbers-1		2012-07-10 13:19:41.787000
	Edit pad (rev 240)		Mark:	cv309	XVal Session 16	1	XVal Session 16-Typing - Numbers-1		2012-07-10 13:19:41.901000
	Edit pad (rev 241)		jeral	cv311	XVal Session 16	1	XVal Session 16-Typing - Numbers-1		2012-07-10 13:19:42.165000
	Edit pad (rev 242)		Claudia	cv402	XVal Session 16	1	XVal Session 16-Typing - Numbers-1		2012-07-10 13:19:42.290000
	Edit pad (rev 243)		Mark:	cv309	XVal Session 16	1	XVal Session 16-Typing - Numbers-1		2012-07-10 13:19:42.396000
	Edit pad (rev 244)		jeral	cv311	XVal Session 16	1	XVal Session 16-Typing - Numbers-1		2012-07-10 13:19:42.672000
	Edit pad (rev 245)		Mark:	cv309	XVal Session 16	1	XVal Session 16-Typing - Numbers-1		2012-07-10 13:19:42.898000
	Edit pad (rev 246)		Kate	cv406	XVal Session 16	1	XVal Session 16-Typing - Numbers-1		2012-07-10 13:19:42.975000
	Edit pad (rev 247)		jeral	cv311	XVal Session 16	1	XVal Session 16-Typing - Numbers-1		2012-07-10 13:19:43.174000
	Edit pad (rev 248)		jeral	cv311	XVal Session 16	1	XVal Session 16-Typing - Numbers-1		2012-07-10 13:19:43.673000
	Edit pad (rev 249)		jeral	cv311	XVal Session 16	1	XVal Session 16-Typing - Numbers-1		2012-07-10 13:19:44.233000
	Edit pad (rev 250)		jeral	cv311	XVal Session 16	1	XVal Session 16-Typing - Numbers-1		2012-07-10 13:19:44.709000
	Edit pad (rev 251)		jeral	cv311	XVal Session 16	1	XVal Session 16-Typing - Numbers-1		2012-07-10 13:19:45.214000
	Edit pad (rev 252)		Mark:	cv309	XVal Session 16	1	XVal Session 16-Typing - Numbers-1		2012-07-10 13:19:45.368000
	Edit pad (rev 253)		Claudia	cv402	XVal Session 16	1	XVal Session 16-Typing - Numbers-1		2012-07-10 13:19:45.446000
	Edit pad (rev 254)		Mark:	cv309	XVal Session 16	1	XVal Session 16-Typing - Numbers-1		2012-07-10 13:19:45.868000
	Edit pad (rev 255)		Claudia	cv402	XVal Session 16	1	XVal Session 16-Typing - Numbers-1		2012-07-10 13:19:45.951000
	Edit pad (rev 256)		Mark:	cv309	XVal Session 16	1	XVal Session 16-Typing - Numbers-1		2012-07-10 13:19:46.371000
	Edit pad (rev 257)		Mark:	cv309	XVal Session 16	1	XVal Session 16-Typing - Numbers-1		2012-07-10 13:19:46.868000
	Edit pad (rev 258)		Mark:	cv309	XVal Session 16	1	XVal Session 16-Typing - Numbers-1		2012-07-10 13:19:47.367000
	Edit pad (rev 259)		Mark:	cv309	XVal Session 16	1	XVal Session 16-Typing - Numbers-1		2012-07-10 13:19:47.867000
	Edit pad (rev 260)		Claudia	cv402	XVal Session 16	1	XVal Session 16-Typing - Numbers-1		2012-07-10 13:19:47.955000
	Edit pad (rev 261)		jeral	cv311	XVal Session 16	1	XVal Session 16-Typing - Numbers-1		2012-07-10 13:19:48.245000
	Edit pad (rev 262)		Claudia	cv402	XVal Session 16	1	XVal Session 16-Typing - Numbers-1		2012-07-10 13:19:48.707000
	Edit pad (rev 263)		jeral	cv311	XVal Session 16	1	XVal Session 16-Typing - Numbers-1		2012-07-10 13:19:48.869000
	Edit pad (rev 264)		Mark:	cv309	XVal Session 16	1	XVal Session 16-Typing - Numbers-1		2012-07-10 13:19:49.123000
	Edit pad (rev 265)		Claudia	cv402	XVal Session 16	1	XVal Session 16-Typing - Numbers-1		2012-07-10 13:19:49.521000
	Edit pad (rev 266)		Mark:	cv309	XVal Session 16	1	XVal Session 16-Typing - Numbers-1		2012-07-10 13:19:50.021000
	Edit pad (rev 267)		Claudia	cv402	XVal Session 16	1	XVal Session 16-Typing - Numbers-1		2012-07-10 13:19:50.140000
	Edit pad (rev 268)		jeral	cv311	XVal Session 16	1	XVal Session 16-Typing - Numbers-1		2012-07-10 13:19:50.144000
	Edit pad (rev 269)		Mark:	cv309	XVal Session 16	1	XVal Session 16-Typing - Numbers-1		2012-07-10 13:19:50.524000
	Edit pad (rev 270)		jeral	cv311	XVal Session 16	1	XVal Session 16-Typing - Numbers-1		2012-07-10 13:19:50.966000
	Edit pad (rev 271)		Mark:	cv309	XVal Session 16	1	XVal Session 16-Typing - Numbers-1		2012-07-10 13:19:51.021000
	Edit pad (rev 272)		Claudia	cv402	XVal Session 16	1	XVal Session 16-Typing - Numbers-1		2012-07-10 13:19:51.420000
	Edit pad (rev 273)		Kate	cv406	XVal Session 16	1	XVal Session 16-Typing - Numbers-1		2012-07-10 13:19:51.461000
	Edit pad (rev 274)		jeral	cv311	XVal Session 16	1	XVal Session 16-Typing - Numbers-1		2012-07-10 13:19:51.531000
	Edit pad (rev 275)		Claudia	cv402	XVal Session 16	1	XVal Session 16-Typing - Numbers-1		2012-07-10 13:19:51.932000
	Edit pad (rev 276)		jeral	cv311	XVal Session 16	1	XVal Session 16-Typing - Numbers-1		2012-07-10 13:19:52.017000
	Edit pad (rev 277)		Mark:	cv309	XVal Session 16	1	XVal Session 16-Typing - Numbers-1		2012-07-10 13:19:52.253000
	Edit pad (rev 278)		Claudia	cv402	XVal Session 16	1	XVal Session 16-Typing - Numbers-1		2012-07-10 13:19:52.693000
	Edit pad (rev 279)		Kate	cv406	XVal Session 16	1	XVal Session 16-Typing - Numbers-1		2012-07-10 13:19:52.911000
	Edit pad (rev 280)		jeral	cv311	XVal Session 16	1	XVal Session 16-Typing - Numbers-1		2012-07-10 13:19:52.978000
	Edit pad (rev 281)		Mark:	cv309	XVal Session 16	1	XVal Session 16-Typing - Numbers-1		2012-07-10 13:19:53.012000
	Edit pad (rev 282)		jeral	cv311	XVal Session 16	1	XVal Session 16-Typing - Numbers-1		2012-07-10 13:19:53.479000
	Edit pad (rev 283)		Mark:	cv309	XVal Session 16	1	XVal Session 16-Typing - Numbers-1		2012-07-10 13:19:53.525000
	Edit pad (rev 284)		Kate	cv406	XVal Session 16	1	XVal Session 16-Typing - Numbers-1		2012-07-10 13:19:53.969000
	Edit pad (rev 285)		jeral	cv311	XVal Session 16	1	XVal Session 16-Typing - Numbers-1		2012-07-10 13:19:53.976000
	Edit pad (rev 286)		Mark:	cv309	XVal Session 16	1	XVal Session 16-Typing - Numbers-1		2012-07-10 13:19:54.121000
	Edit pad (rev 287)		Mark:	cv309	XVal Session 16	1	XVal Session 16-Typing - Numbers-1		2012-07-10 13:19:54.635000
	Edit pad (rev 288)		jeral	cv311	XVal Session 16	1	XVal Session 16-Typing - Numbers-1		2012-07-10 13:19:55.351000
	Edit pad (rev 289)		Claudia	cv402	XVal Session 16	1	XVal Session 16-Typing - Numbers-1		2012-07-10 13:19:55.782000
	Edit pad (rev 290)		Mark:	cv309	XVal Session 16	1	XVal Session 16-Typing - Numbers-1		2012-07-10 13:19:55.812000
	Edit pad (rev 291)		Claudia	cv402	XVal Session 16	1	XVal Session 16-Typing - Numbers-1		2012-07-10 13:19:56.292000
	Edit pad (rev 292)		Mark:	cv309	XVal Session 16	1	XVal Session 16-Typing - Numbers-1		2012-07-10 13:19:56.336000
	Edit pad (rev 293)		jeral	cv311	XVal Session 16	1	XVal Session 16-Typing - Numbers-1		2012-07-10 13:19:56.459000
	Edit pad (rev 294)		Claudia	cv402	XVal Session 16	1	XVal Session 16-Typing - Numbers-1		2012-07-10 13:19:56.791000
	Edit pad (rev 295)		Mark:	cv309	XVal Session 16	1	XVal Session 16-Typing - Numbers-1		2012-07-10 13:19:56.954000
	Edit pad (rev 296)		jeral	cv311	XVal Session 16	1	XVal Session 16-Typing - Numbers-1		2012-07-10 13:19:56.956000
	Edit pad (rev 297)		Claudia	cv402	XVal Session 16	1	XVal Session 16-Typing - Numbers-1		2012-07-10 13:19:57.291000
	Edit pad (rev 298)		jeral	cv311	XVal Session 16	1	XVal Session 16-Typing - Numbers-1		2012-07-10 13:19:57.461000
	Edit pad (rev 299)		Mark:	cv309	XVal Session 16	1	XVal Session 16-Typing - Numbers-1		2012-07-10 13:19:57.489000
	Edit pad (rev 300)		Claudia	cv402	XVal Session 16	1	XVal Session 16-Typing - Numbers-1		2012-07-10 13:19:57.791000
	Edit pad (rev 301)		Mark:	cv309	XVal Session 16	1	XVal Session 16-Typing - Numbers-1		2012-07-10 13:19:57.992000
	Edit pad (rev 302)		jeral	cv311	XVal Session 16	1	XVal Session 16-Typing - Numbers-1		2012-07-10 13:19:58.347000
	Edit pad (rev 303)		Claudia	cv402	XVal Session 16	1	XVal Session 16-Typing - Numbers-1		2012-07-10 13:19:58.385000
	Edit pad (rev 304)		Mark:	cv309	XVal Session 16	1	XVal Session 16-Typing - Numbers-1		2012-07-10 13:19:58.533000
	Edit pad (rev 305)		jeral	cv311	XVal Session 16	1	XVal Session 16-Typing - Numbers-1		2012-07-10 13:19:58.864000
	Edit pad (rev 306)		Claudia	cv402	XVal Session 16	1	XVal Session 16-Typing - Numbers-1		2012-07-10 13:19:59.157000
	Edit pad (rev 307)		Mark:	cv309	XVal Session 16	1	XVal Session 16-Typing - Numbers-1		2012-07-10 13:19:59.279000
	Edit pad (rev 308)		Claudia	cv402	XVal Session 16	1	XVal Session 16-Typing - Numbers-1		2012-07-10 13:19:59.666000
	Edit pad (rev 309)		Mark:	cv309	XVal Session 16	1	XVal Session 16-Typing - Numbers-1		2012-07-10 13:19:59.783000
	Edit pad (rev 310)		Claudia	cv402	XVal Session 16	1	XVal Session 16-Typing - Numbers-1		2012-07-10 13:20:00.167000
	Edit pad (rev 311)		Mark:	cv309	XVal Session 16	1	XVal Session 16-Typing - Numbers-1		2012-07-10 13:20:00.467000
	Edit pad (rev 312)		jeral	cv311	XVal Session 16	1	XVal Session 16-Typing - Numbers-1		2012-07-10 13:20:00.506000
	Edit pad (rev 313)		Kate	cv406	XVal Session 16	1	XVal Session 16-Typing - Numbers-1		2012-07-10 13:20:00.925000
	Edit pad (rev 314)		Mark:	cv309	XVal Session 16	1	XVal Session 16-Typing - Numbers-1		2012-07-10 13:20:00.987000
	Edit pad (rev 315)		Claudia	cv402	XVal Session 16	1	XVal Session 16-Typing - Numbers-1		2012-07-10 13:20:00.998000
	Edit pad (rev 316)		jeral	cv311	XVal Session 16	1	XVal Session 16-Typing - Numbers-1		2012-07-10 13:20:01.012000
	Edit pad (rev 317)		Mark:	cv309	XVal Session 16	1	XVal Session 16-Typing - Numbers-1		2012-07-10 13:20:01.491000
	Edit pad (rev 318)		Kate	cv406	XVal Session 16	1	XVal Session 16-Typing - Numbers-1		2012-07-10 13:20:01.568000
	Edit pad (rev 319)		Claudia	cv402	XVal Session 16	1	XVal Session 16-Typing - Numbers-1		2012-07-10 13:20:01.981000
	Edit pad (rev 320)		Mark:	cv309	XVal Session 16	1	XVal Session 16-Typing - Numbers-1		2012-07-10 13:20:01.993000
	Edit pad (rev 321)		Kate	cv406	XVal Session 16	1	XVal Session 16-Typing - Numbers-1		2012-07-10 13:20:02.075000
	Edit pad (rev 322)		jeral	cv311	XVal Session 16	1	XVal Session 16-Typing - Numbers-1		2012-07-10 13:20:02.163000
	Edit pad (rev 323)		Claudia	cv402	XVal Session 16	1	XVal Session 16-Typing - Numbers-1		2012-07-10 13:20:02.622000
	Edit pad (rev 324)		Kate	cv406	XVal Session 16	1	XVal Session 16-Typing - Numbers-1		2012-07-10 13:20:02.951000
	Edit pad (rev 325)		jeral	cv311	XVal Session 16	1	XVal Session 16-Typing - Numbers-1		2012-07-10 13:20:03.158000
	Edit pad (rev 326)		Mark:	cv309	XVal Session 16	1	XVal Session 16-Typing - Numbers-1		2012-07-10 13:20:03.182000
	Edit pad (rev 327)		Claudia	cv402	XVal Session 16	1	XVal Session 16-Typing - Numbers-1		2012-07-10 13:20:03.684000
	Edit pad (rev 328)		Mark:	cv309	XVal Session 16	1	XVal Session 16-Typing - Numbers-1		2012-07-10 13:20:03.810000
	Edit pad (rev 329)		Claudia	cv402	XVal Session 16	1	XVal Session 16-Typing - Numbers-1		2012-07-10 13:20:04.318000
	Edit pad (rev 330)		Mark:	cv309	XVal Session 16	1	XVal Session 16-Typing - Numbers-1		2012-07-10 13:20:04.326000
	Edit pad (rev 331)		jeral	cv311	XVal Session 16	1	XVal Session 16-Typing - Numbers-1		2012-07-10 13:20:04.518000
	Edit pad (rev 332)		Mark:	cv309	XVal Session 16	1	XVal Session 16-Typing - Numbers-1		2012-07-10 13:20:04.820000
	Edit pad (rev 333)		Claudia	cv402	XVal Session 16	1	XVal Session 16-Typing - Numbers-1		2012-07-10 13:20:05.484000
	Edit pad (rev 334)		Mark:	cv309	XVal Session 16	1	XVal Session 16-Typing - Numbers-1		2012-07-10 13:20:05.488000
	Edit pad (rev 335)		Mark:	cv309	XVal Session 16	1	XVal Session 16-Typing - Numbers-1		2012-07-10 13:20:06.221000
	Edit pad (rev 336)		jeral	cv311	XVal Session 16	1	XVal Session 16-Typing - Numbers-1		2012-07-10 13:20:06.430000
	Edit pad (rev 337)		Claudia	cv402	XVal Session 16	1	XVal Session 16-Typing - Numbers-1		2012-07-10 13:20:06.503000
	Edit pad (rev 338)		Kate	cv406	XVal Session 16	1	XVal Session 16-Typing - Numbers-1		2012-07-10 13:20:06.535000
	Edit pad (rev 339)		Mark:	cv309	XVal Session 16	1	XVal Session 16-Typing - Numbers-1		2012-07-10 13:20:06.728000
	Edit pad (rev 340)		Claudia	cv402	XVal Session 16	1	XVal Session 16-Typing - Numbers-1		2012-07-10 13:20:07.010000
	Edit pad (rev 341)		Kate	cv406	XVal Session 16	1	XVal Session 16-Typing - Numbers-1		2012-07-10 13:20:07.090000
	Edit pad (rev 342)		Claudia	cv402	XVal Session 16	1	XVal Session 16-Typing - Numbers-1		2012-07-10 13:20:07.576000
	Edit pad (rev 343)		Kate	cv406	XVal Session 16	1	XVal Session 16-Typing - Numbers-1		2012-07-10 13:20:07.616000
	Edit pad (rev 344)		Mark:	cv309	XVal Session 16	1	XVal Session 16-Typing - Numbers-1		2012-07-10 13:20:07.861000
	Edit pad (rev 345)		jeral	cv311	XVal Session 16	1	XVal Session 16-Typing - Numbers-1		2012-07-10 13:20:07.963000
	Edit pad (rev 346)		Claudia	cv402	XVal Session 16	1	XVal Session 16-Typing - Numbers-1		2012-07-10 13:20:08.081000
	Edit pad (rev 347)		Kate	cv406	XVal Session 16	1	XVal Session 16-Typing - Numbers-1		2012-07-10 13:20:08.121000
	Edit pad (rev 348)		jeral	cv311	XVal Session 16	1	XVal Session 16-Typing - Numbers-1		2012-07-10 13:20:08.466000
	Edit pad (rev 349)		Mark:	cv309	XVal Session 16	1	XVal Session 16-Typing - Numbers-1		2012-07-10 13:20:08.567000
	Edit pad (rev 350)		Claudia	cv402	XVal Session 16	1	XVal Session 16-Typing - Numbers-1		2012-07-10 13:20:08.579000
	Edit pad (rev 351)		Kate	cv406	XVal Session 16	1	XVal Session 16-Typing - Numbers-1		2012-07-10 13:20:08.752000
	Edit pad (rev 352)		jeral	cv311	XVal Session 16	1	XVal Session 16-Typing - Numbers-1		2012-07-10 13:20:08.963000
	Edit pad (rev 353)		Mark:	cv309	XVal Session 16	1	XVal Session 16-Typing - Numbers-1		2012-07-10 13:20:09.085000
	Edit pad (rev 354)		Claudia	cv402	XVal Session 16	1	XVal Session 16-Typing - Numbers-1		2012-07-10 13:20:09.101000
	Edit pad (rev 355)		Claudia	cv402	XVal Session 16	1	XVal Session 16-Typing - Numbers-1		2012-07-10 13:20:10.220000
	Edit pad (rev 356)		Mark:	cv309	XVal Session 16	1	XVal Session 16-Typing - Numbers-1		2012-07-10 13:20:10.338000
	Edit pad (rev 357)		Kate	cv406	XVal Session 16	1	XVal Session 16-Typing - Numbers-1		2012-07-10 13:20:10.707000
	Edit pad (rev 358)		Claudia	cv402	XVal Session 16	1	XVal Session 16-Typing - Numbers-1		2012-07-10 13:20:10.749000
	Edit pad (rev 359)		Mark:	cv309	XVal Session 16	1	XVal Session 16-Typing - Numbers-1		2012-07-10 13:20:12.037000
	Edit pad (rev 360)		jeral	cv311	XVal Session 16	1	XVal Session 16-Typing - Numbers-1		2012-07-10 13:20:12.137000
	Edit pad (rev 361)		Claudia	cv402	XVal Session 16	1	XVal Session 16-Typing - Numbers-1		2012-07-10 13:20:12.614000
	Edit pad (rev 362)		jeral	cv311	XVal Session 16	1	XVal Session 16-Typing - Numbers-1		2012-07-10 13:20:12.767000
	Edit pad (rev 363)		Mark:	cv309	XVal Session 16	1	XVal Session 16-Typing - Numbers-1		2012-07-10 13:20:13.032000
	Edit pad (rev 364)		Claudia	cv402	XVal Session 16	1	XVal Session 16-Typing - Numbers-1		2012-07-10 13:20:13.113000
	Edit pad (rev 365)		jeral	cv311	XVal Session 16	1	XVal Session 16-Typing - Numbers-1		2012-07-10 13:20:13.267000
	Edit pad (rev 366)		Mark:	cv309	XVal Session 16	1	XVal Session 16-Typing - Numbers-1		2012-07-10 13:20:13.542000
	Edit pad (rev 367)		Claudia	cv402	XVal Session 16	1	XVal Session 16-Typing - Numbers-1		2012-07-10 13:20:13.642000
	Edit pad (rev 368)		Mark:	cv309	XVal Session 16	1	XVal Session 16-Typing - Numbers-1		2012-07-10 13:20:14.202000
	Edit pad (rev 369)		Claudia	cv402	XVal Session 16	1	XVal Session 16-Typing - Numbers-1		2012-07-10 13:20:14.567000
	Edit pad (rev 370)		Mark:	cv309	XVal Session 16	1	XVal Session 16-Typing - Numbers-1		2012-07-10 13:20:14.711000
	Edit pad (rev 371)		Claudia	cv402	XVal Session 16	1	XVal Session 16-Typing - Numbers-1		2012-07-10 13:20:15.127000
	Edit pad (rev 372)		Kate	cv406	XVal Session 16	1	XVal Session 16-Typing - Numbers-1		2012-07-10 13:20:15.431000
	Edit pad (rev 373)		Mark:	cv309	XVal Session 16	1	XVal Session 16-Typing - Numbers-1		2012-07-10 13:20:15.532000
	Edit pad (rev 374)		jeral	cv311	XVal Session 16	1	XVal Session 16-Typing - Numbers-1		2012-07-10 13:20:15.563000
	Edit pad (rev 375)		Kate	cv406	XVal Session 16	1	XVal Session 16-Typing - Numbers-1		2012-07-10 13:20:15.932000
	Edit pad (rev 376)		Mark:	cv309	XVal Session 16	1	XVal Session 16-Typing - Numbers-1		2012-07-10 13:20:16.037000
	Edit pad (rev 377)		Claudia	cv402	XVal Session 16	1	XVal Session 16-Typing - Numbers-1		2012-07-10 13:20:16.458000
	Edit pad (rev 378)		Claudia	cv402	XVal Session 16	1	XVal Session 16-Typing - Numbers-1		2012-07-10 13:20:17.838000
	Edit pad (rev 379)		Kate	cv406	XVal Session 16	1	XVal Session 16-Typing - Numbers-1		2012-07-10 13:20:18.119000
	Edit pad (rev 380)		Claudia	cv402	XVal Session 16	1	XVal Session 16-Typing - Numbers-1		2012-07-10 13:20:18.338000
	Edit pad (rev 381)		Kate	cv406	XVal Session 16	1	XVal Session 16-Typing - Numbers-1		2012-07-10 13:20:18.792000
	Edit pad (rev 382)		Claudia	cv402	XVal Session 16	1	XVal Session 16-Typing - Numbers-1		2012-07-10 13:20:18.838000
	Edit pad (rev 383)		Claudia	cv402	XVal Session 16	1	XVal Session 16-Typing - Numbers-1		2012-07-10 13:20:19.448000
	Edit pad (rev 384)		Kate	cv406	XVal Session 16	1	XVal Session 16-Typing - Numbers-1		2012-07-10 13:20:19.528000
	Edit pad (rev 385)		Claudia	cv402	XVal Session 16	1	XVal Session 16-Typing - Numbers-1		2012-07-10 13:20:19.946000
	Edit pad (rev 386)		Kate	cv406	XVal Session 16	1	XVal Session 16-Typing - Numbers-1		2012-07-10 13:20:20.216000
	Edit pad (rev 387)		jeral	cv311	XVal Session 16	1	XVal Session 16-Typing - Numbers-1		2012-07-10 13:20:20.404000
	Edit pad (rev 388)		Claudia	cv402	XVal Session 16	1	XVal Session 16-Typing - Numbers-1		2012-07-10 13:20:21.343000
	Edit pad (rev 389)		Mark:	cv309	XVal Session 16	1	XVal Session 16-Typing - Numbers-1		2012-07-10 13:20:21.356000
	Edit pad (rev 390)		Claudia	cv402	XVal Session 16	1	XVal Session 16-Typing - Numbers-1		2012-07-10 13:20:21.854000
	Edit pad (rev 391)		Claudia	cv402	XVal Session 16	1	XVal Session 16-Typing - Numbers-1		2012-07-10 13:20:22.354000
	Edit pad (rev 392)		Claudia	cv402	XVal Session 16	1	XVal Session 16-Typing - Numbers-1		2012-07-10 13:20:22.854000
	Edit pad (rev 393)		Mark:	cv309	XVal Session 16	1	XVal Session 16-Typing - Numbers-1		2012-07-10 13:20:24.070000
	Edit pad (rev 394)		Mark:	cv309	XVal Session 16	1	XVal Session 16-Typing - Numbers-1		2012-07-10 13:20:24.572000
	Edit pad (rev 395)		Mark:	cv309	XVal Session 16	1	XVal Session 16-Typing - Numbers-1		2012-07-10 13:20:25.880000
	Edit pad (rev 396)		Claudia	cv402	XVal Session 16	1	XVal Session 16-Typing - Numbers-1		2012-07-10 13:20:26.037000
	Edit pad (rev 397)		Kate	cv406	XVal Session 16	1	XVal Session 16-Typing - Numbers-1		2012-07-10 13:20:26.762000
	Edit pad (rev 398)		Mark:	cv309	XVal Session 16	1	XVal Session 16-Typing - Numbers-1		2012-07-10 13:20:27.066000
	Edit pad (rev 399)		Kate	cv406	XVal Session 16	1	XVal Session 16-Typing - Numbers-1		2012-07-10 13:20:27.564000
	Edit pad (rev 400)		Mark:	cv309	XVal Session 16	1	XVal Session 16-Typing - Numbers-1		2012-07-10 13:20:27.572000
	Edit pad (rev 401)		Kate	cv406	XVal Session 16	1	XVal Session 16-Typing - Numbers-1		2012-07-10 13:20:28.074000
	Edit pad (rev 402)		Claudia	cv402	XVal Session 16	1	XVal Session 16-Typing - Numbers-1		2012-07-10 13:20:28.312000
	Edit pad (rev 403)		Kate	cv406	XVal Session 16	1	XVal Session 16-Typing - Numbers-1		2012-07-10 13:20:28.567000
	Edit pad (rev 404)		Kate	cv406	XVal Session 16	1	XVal Session 16-Typing - Numbers-1		2012-07-10 13:20:29.064000
	Edit pad (rev 405)		Claudia	cv402	XVal Session 16	1	XVal Session 16-Typing - Numbers-1		2012-07-10 13:20:29.309000
	Edit pad (rev 406)		Claudia	cv402	XVal Session 16	1	XVal Session 16-Typing - Numbers-1		2012-07-10 13:20:29.808000
	Edit pad (rev 407)		Mark:	cv309	XVal Session 16	1	XVal Session 16-Typing - Numbers-1		2012-07-10 13:20:30.387000
	Edit pad (rev 408)		Mark:	cv309	XVal Session 16	1	XVal Session 16-Typing - Numbers-1		2012-07-10 13:20:31.174000
	Edit pad (rev 409)		Mark:	cv309	XVal Session 16	1	XVal Session 16-Typing - Numbers-1		2012-07-10 13:20:31.679000
	Edit pad (rev 410)		Kate	cv406	XVal Session 16	1	XVal Session 16-Typing - Numbers-1		2012-07-10 13:20:32.285000
	Edit pad (rev 411)		Claudia	cv402	XVal Session 16	1	XVal Session 16-Typing - Numbers-1		2012-07-10 13:20:32.549000
	Edit pad (rev 412)		jeral	cv311	XVal Session 16	1	XVal Session 16-Typing - Numbers-1		2012-07-10 13:20:32.839000
	Edit pad (rev 413)		Claudia	cv402	XVal Session 16	1	XVal Session 16-Typing - Numbers-1		2012-07-10 13:20:33.337000
	Edit pad (rev 414)		jeral	cv311	XVal Session 16	1	XVal Session 16-Typing - Numbers-1		2012-07-10 13:20:33.343000
	Edit pad (rev 415)		Claudia	cv402	XVal Session 16	1	XVal Session 16-Typing - Numbers-1		2012-07-10 13:20:34.016000
	Edit pad (rev 416)		Mark:	cv309	XVal Session 16	1	XVal Session 16-Typing - Numbers-1		2012-07-10 13:20:35.306000
	Edit pad (rev 417)		jeral	cv311	XVal Session 16	1	XVal Session 16-Typing - Numbers-1		2012-07-10 13:20:35.318000
	Edit pad (rev 418)		Kate	cv406	XVal Session 16	1	XVal Session 16-Typing - Numbers-1		2012-07-10 13:20:35.598000
	Edit pad (rev 419)		Mark:	cv309	XVal Session 16	1	XVal Session 16-Typing - Numbers-1		2012-07-10 13:20:35.910000
	Edit pad (rev 420)		Claudia	cv402	XVal Session 16	1	XVal Session 16-Typing - Numbers-1		2012-07-10 13:20:35.989000
	Edit pad (rev 421)		Kate	cv406	XVal Session 16	1	XVal Session 16-Typing - Numbers-1		2012-07-10 13:20:36.095000
	Edit pad (rev 422)		Mark:	cv309	XVal Session 16	1	XVal Session 16-Typing - Numbers-1		2012-07-10 13:20:36.602000
	Edit pad (rev 423)		Kate	cv406	XVal Session 16	1	XVal Session 16-Typing - Numbers-1		2012-07-10 13:20:36.604000
	Edit pad (rev 424)		Claudia	cv402	XVal Session 16	1	XVal Session 16-Typing - Numbers-1		2012-07-10 13:20:36.722000
	Edit pad (rev 425)		Kate	cv406	XVal Session 16	1	XVal Session 16-Typing - Numbers-1		2012-07-10 13:20:37.102000
	Edit pad (rev 426)		Mark:	cv309	XVal Session 16	1	XVal Session 16-Typing - Numbers-1		2012-07-10 13:20:37.104000
	Edit pad (rev 427)		Claudia	cv402	XVal Session 16	1	XVal Session 16-Typing - Numbers-1		2012-07-10 13:20:37.594000
	Edit pad (rev 428)		Kate	cv406	XVal Session 16	1	XVal Session 16-Typing - Numbers-1		2012-07-10 13:20:37.597000
	Edit pad (rev 429)		Claudia	cv402	XVal Session 16	1	XVal Session 16-Typing - Numbers-1		2012-07-10 13:20:38.093000
	Edit pad (rev 430)		jeral	cv311	XVal Session 16	1	XVal Session 16-Typing - Numbers-1		2012-07-10 13:20:38.148000
	Edit pad (rev 431)		Mark:	cv309	XVal Session 16	1	XVal Session 16-Typing - Numbers-1		2012-07-10 13:20:38.177000
	Edit pad (rev 432)		jeral	cv311	XVal Session 16	1	XVal Session 16-Typing - Numbers-1		2012-07-10 13:20:38.648000
	Edit pad (rev 433)		Claudia	cv402	XVal Session 16	1	XVal Session 16-Typing - Numbers-1		2012-07-10 13:20:39.044000
	Edit pad (rev 434)		jeral	cv311	XVal Session 16	1	XVal Session 16-Typing - Numbers-1		2012-07-10 13:20:39.149000
	Edit pad (rev 435)		Mark:	cv309	XVal Session 16	1	XVal Session 16-Typing - Numbers-1		2012-07-10 13:20:39.217000
	Edit pad (rev 436)		Claudia	cv402	XVal Session 16	1	XVal Session 16-Typing - Numbers-1		2012-07-10 13:20:39.542000
	Edit pad (rev 437)		jeral	cv311	XVal Session 16	1	XVal Session 16-Typing - Numbers-1		2012-07-10 13:20:39.656000
	Edit pad (rev 438)		Mark:	cv309	XVal Session 16	1	XVal Session 16-Typing - Numbers-1		2012-07-10 13:20:39.908000
	Edit pad (rev 439)		jeral	cv311	XVal Session 16	1	XVal Session 16-Typing - Numbers-1		2012-07-10 13:20:40.171000
	Edit pad (rev 440)		Kate	cv406	XVal Session 16	1	XVal Session 16-Typing - Numbers-1		2012-07-10 13:20:40.320000
	Edit pad (rev 441)		Mark:	cv309	XVal Session 16	1	XVal Session 16-Typing - Numbers-1		2012-07-10 13:20:40.415000
	Edit pad (rev 442)		jeral	cv311	XVal Session 16	1	XVal Session 16-Typing - Numbers-1		2012-07-10 13:20:40.649000
	Edit pad (rev 443)		Kate	cv406	XVal Session 16	1	XVal Session 16-Typing - Numbers-1		2012-07-10 13:20:40.821000
	Edit pad (rev 444)		Kate	cv406	XVal Session 16	1	XVal Session 16-Typing - Numbers-1		2012-07-10 13:20:41.331000
	Edit pad (rev 445)		Mark:	cv309	XVal Session 16	1	XVal Session 16-Typing - Numbers-1		2012-07-10 13:20:41.421000
	Edit pad (rev 446)		Kate	cv406	XVal Session 16	1	XVal Session 16-Typing - Numbers-1		2012-07-10 13:20:41.826000
	Edit pad (rev 447)		Mark:	cv309	XVal Session 16	1	XVal Session 16-Typing - Numbers-1		2012-07-10 13:20:41.928000
	Edit pad (rev 448)		Claudia	cv402	XVal Session 16	1	XVal Session 16-Typing - Numbers-1		2012-07-10 13:20:42.173000
	Edit pad (rev 449)		jeral	cv311	XVal Session 16	1	XVal Session 16-Typing - Numbers-1		2012-07-10 13:20:42.234000
	Edit pad (rev 450)		Kate	cv406	XVal Session 16	1	XVal Session 16-Typing - Numbers-1		2012-07-10 13:20:42.325000
	Edit pad (rev 451)		Mark:	cv309	XVal Session 16	1	XVal Session 16-Typing - Numbers-1		2012-07-10 13:20:42.432000
	Edit pad (rev 452)		Claudia	cv402	XVal Session 16	1	XVal Session 16-Typing - Numbers-1		2012-07-10 13:20:42.850000
	Edit pad (rev 453)		Mark:	cv309	XVal Session 16	1	XVal Session 16-Typing - Numbers-1		2012-07-10 13:20:44.020000
	Edit pad (rev 454)		Kate	cv406	XVal Session 16	1	XVal Session 16-Typing - Numbers-1		2012-07-10 13:20:44.022000
	Edit pad (rev 455)		Mark:	cv309	XVal Session 16	1	XVal Session 16-Typing - Numbers-1		2012-07-10 13:20:44.530000
	Edit pad (rev 456)		jeral	cv311	XVal Session 16	1	XVal Session 16-Typing - Numbers-1		2012-07-10 13:20:44.729000
	Edit pad (rev 457)		Claudia	cv402	XVal Session 16	1	XVal Session 16-Typing - Numbers-1		2012-07-10 13:20:44.752000
	Edit pad (rev 458)		Mark:	cv309	XVal Session 16	1	XVal Session 16-Typing - Numbers-1		2012-07-10 13:20:45.046000
	Edit pad (rev 459)		jeral	cv311	XVal Session 16	1	XVal Session 16-Typing - Numbers-1		2012-07-10 13:20:45.221000
	Edit pad (rev 460)		Claudia	cv402	XVal Session 16	1	XVal Session 16-Typing - Numbers-1		2012-07-10 13:20:45.260000
	Edit pad (rev 461)		Mark:	cv309	XVal Session 16	1	XVal Session 16-Typing - Numbers-1		2012-07-10 13:20:45.542000
	Edit pad (rev 462)		Mark:	cv309	XVal Session 16	1	XVal Session 16-Typing - Numbers-1		2012-07-10 13:20:46.294000
[truncated: 1,361 more rows]
