# Supplementary material for: Dynamics of collective performance in collaboration networks
Source: PLoS One. 2018 Oct 10;13(10):e0204547. doi: 10.1371/journal.pone.0204547 (PMC6179230; doi:10.1371/journal.pone.0204547)
Supplement: S1 Dataset — (ZIP) [file pone.0204547.s001.zip › data/team-data/team-chat-logs/XVal Session 84 - Group 1 - LogFile.csv]

id	event	data	chat_name	subject	session	session_group	completed_task	ip_address	timestamp
45352	Entering waiting room			cv396	XVal Session 84			18.111.34.62	2012-07-18 10:08:58
45353	Entering waiting room			cv394	XVal Session 84			192.54.222.3	2012-07-18 10:09:04
45354	Entering waiting room			cv397	XVal Session 84			18.111.22.173	2012-07-18 10:09:09
45355	Entering waiting room			cv395	XVal Session 84			192.54.222.3	2012-07-18 10:09:47
45356	Setup participants				XVal Session 84				2012-07-18 10:10:08
45357	Setup tasks				XVal Session 84				2012-07-18 10:10:08
45361	Setup participants				XVal Session 84				2012-07-18 10:16:02
45362	Setup tasks				XVal Session 84				2012-07-18 10:16:02
45363	Group assignment error	Subject not assigned to a group		cv396	XVal Session 84			18.111.34.62	2012-07-18 10:16:02
45364	Group assignment error	Subject not assigned to a group		cv394	XVal Session 84			192.54.222.3	2012-07-18 10:16:02
45365	Group assignment error	Subject not assigned to a group		cv397	XVal Session 84			18.111.22.173	2012-07-18 10:16:03
45366	Group assignment error	Subject not assigned to a group		cv395	XVal Session 84			192.54.222.3	2012-07-18 10:16:03
45371	Entering waiting room			cv396	XVal Session 84			18.111.34.62	2012-07-18 10:16:44
45387	Entering waiting room			cv394	XVal Session 84			192.54.222.3	2012-07-18 10:17:46
45388	Entering waiting room			cv395	XVal Session 84			192.54.222.3	2012-07-18 10:17:51
45393	Entering waiting room			cv396	XVal Session 84			18.111.34.62	2012-07-18 10:19:09
45394	Entering waiting room			cv395	XVal Session 84			192.54.222.3	2012-07-18 10:19:19
45399	Entering waiting room			cv397	XVal Session 84			18.111.22.173	2012-07-18 10:20:00
45401	Entering waiting room			cv396	XVal Session 84			18.111.34.62	2012-07-18 10:20:17
45402	Entering waiting room			cv394	XVal Session 84			192.54.222.3	2012-07-18 10:20:25
45406	Setup participants				XVal Session 84				2012-07-18 10:21:33
45407	Setup tasks				XVal Session 84				2012-07-18 10:21:33
45408	Introduction	Starting in 25 seconds		cv396	XVal Session 84	1		18.111.34.62	2012-07-18 10:21:33
45409	Introduction	Starting in 25 seconds		cv394	XVal Session 84	1		192.54.222.3	2012-07-18 10:21:33
45411	Group assignment error	Subject not assigned to a group		cv395	XVal Session 84			192.54.222.3	2012-07-18 10:21:38
45412	Group assignment error	Subject not assigned to a group		cv397	XVal Session 84			18.111.22.173	2012-07-18 10:21:38
45413	Group assignment error	Subject not assigned to a group		cv397	XVal Session 84			18.111.22.173	2012-07-18 10:21:53
45414	Group assignment error	Subject not assigned to a group		cv397	XVal Session 84			18.111.22.173	2012-07-18 10:21:56
45417	Too late			cv397	XVal Session 84			18.111.22.173	2012-07-18 10:22:05
45422	Entering waiting room			cv395	XVal Session 84			192.54.222.3	2012-07-18 10:22:49
45423	Entering waiting room			cv394	XVal Session 84			192.54.222.3	2012-07-18 10:22:50
45424	Entering waiting room			cv396	XVal Session 84			18.111.34.62	2012-07-18 10:22:54
45425	Entering waiting room			cv397	XVal Session 84			18.111.22.173	2012-07-18 10:22:56
45427	Setup participants				XVal Session 84				2012-07-18 10:23:23
45428	Setup tasks				XVal Session 84				2012-07-18 10:23:23
45429	Introduction	Starting in 25 seconds		cv395	XVal Session 84	1		192.54.222.3	2012-07-18 10:23:23
45430	Introduction	Starting in 25 seconds		cv394	XVal Session 84	1		192.54.222.3	2012-07-18 10:23:23
45431	Introduction	Starting in 20 seconds		cv396	XVal Session 84	1		18.111.34.62	2012-07-18 10:23:28
45432	Introduction	Starting in 20 seconds		cv397	XVal Session 84	1		18.111.22.173	2012-07-18 10:23:28
45433	Load Instructions			cv396	XVal Session 84	1	XVal Session 84-Introduction-1	18.111.34.62	2012-07-18 10:23:49
45434	Load Instructions			cv395	XVal Session 84	1	XVal Session 84-Introduction-1	192.54.222.3	2012-07-18 10:23:49
45435	Load Instructions			cv394	XVal Session 84	1	XVal Session 84-Introduction-1	192.54.222.3	2012-07-18 10:23:49
45436	Load Instructions			cv397	XVal Session 84	1	XVal Session 84-Introduction-1	18.111.22.173	2012-07-18 10:23:49
45437	Load Workspace			cv396	XVal Session 84	1	XVal Session 84-Introduction-1	18.111.34.62	2012-07-18 10:24:08
45438	Load Workspace			cv395	XVal Session 84	1	XVal Session 84-Introduction-1	192.54.222.3	2012-07-18 10:24:08
45439	Load Workspace			cv394	XVal Session 84	1	XVal Session 84-Introduction-1	192.54.222.3	2012-07-18 10:24:08
45440	Load Workspace			cv397	XVal Session 84	1	XVal Session 84-Introduction-1	18.111.22.173	2012-07-18 10:24:08
	Chat	hi	Nick	cv396	XVal Session 84	1	XVal Session 84-Introduction-1		2012-07-18 10:25:05.430000
45443	Load Instructions			cv396	XVal Session 84	1	XVal Session 84-Typing - Text-1	18.111.34.62	2012-07-18 10:25:38
45444	Load Instructions			cv395	XVal Session 84	1	XVal Session 84-Typing - Text-1	192.54.222.3	2012-07-18 10:25:38
45445	Load Instructions			cv394	XVal Session 84	1	XVal Session 84-Typing - Text-1	192.54.222.3	2012-07-18 10:25:38
45446	Load Instructions			cv397	XVal Session 84	1	XVal Session 84-Typing - Text-1	18.111.22.173	2012-07-18 10:25:38
45451	Load Workspace			cv397	XVal Session 84	1	XVal Session 84-Typing - Text-1	18.111.22.173	2012-07-18 10:26:18
45452	Load Workspace			cv396	XVal Session 84	1	XVal Session 84-Typing - Text-1	18.111.34.62	2012-07-18 10:26:18
45453	Load Workspace			cv395	XVal Session 84	1	XVal Session 84-Typing - Text-1	192.54.222.3	2012-07-18 10:26:18
45454	Load Workspace			cv394	XVal Session 84	1	XVal Session 84-Typing - Text-1	192.54.222.3	2012-07-18 10:26:19
	Edit pad (rev 0)		charles	cv410	XVal Session 84	1	XVal Session 84-Typing - Text-1		2012-07-18 10:26:24.188000
	Edit pad (rev 1)		charles	cv410	XVal Session 84	1	XVal Session 84-Typing - Text-1		2012-07-18 10:26:24.754000
	Edit pad (rev 2)		charles	cv410	XVal Session 84	1	XVal Session 84-Typing - Text-1		2012-07-18 10:26:25.264000
	Edit pad (rev 3)		charles	cv410	XVal Session 84	1	XVal Session 84-Typing - Text-1		2012-07-18 10:26:25.768000
	Edit pad (rev 4)		charles	cv410	XVal Session 84	1	XVal Session 84-Typing - Text-1		2012-07-18 10:26:26.265000
	Edit pad (rev 5)		Rose	cv408	XVal Session 84	1	XVal Session 84-Typing - Text-1		2012-07-18 10:26:26.702000
	Edit pad (rev 6)		charles	cv410	XVal Session 84	1	XVal Session 84-Typing - Text-1		2012-07-18 10:26:26.765000
	Edit pad (rev 7)		charles	cv410	XVal Session 84	1	XVal Session 84-Typing - Text-1		2012-07-18 10:26:27.271000
	Edit pad (rev 8)		Rose	cv408	XVal Session 84	1	XVal Session 84-Typing - Text-1		2012-07-18 10:26:27.331000
	Edit pad (rev 9)		charles	cv410	XVal Session 84	1	XVal Session 84-Typing - Text-1		2012-07-18 10:26:27.776000
	Edit pad (rev 10)		Rose	cv408	XVal Session 84	1	XVal Session 84-Typing - Text-1		2012-07-18 10:26:28.823000
	Edit pad (rev 11)		charles	cv410	XVal Session 84	1	XVal Session 84-Typing - Text-1		2012-07-18 10:26:29.583000
	Edit pad (rev 12)		Rose	cv408	XVal Session 84	1	XVal Session 84-Typing - Text-1		2012-07-18 10:26:30.457000
	Edit pad (rev 13)		charles	cv410	XVal Session 84	1	XVal Session 84-Typing - Text-1		2012-07-18 10:26:30.540000
	Edit pad (rev 14)		charles	cv410	XVal Session 84	1	XVal Session 84-Typing - Text-1		2012-07-18 10:26:31.723000
	Edit pad (rev 15)		charles	cv410	XVal Session 84	1	XVal Session 84-Typing - Text-1		2012-07-18 10:26:32.223000
	Edit pad (rev 16)		Rose	cv408	XVal Session 84	1	XVal Session 84-Typing - Text-1		2012-07-18 10:26:32.398000
	Edit pad (rev 17)		Rose	cv408	XVal Session 84	1	XVal Session 84-Typing - Text-1		2012-07-18 10:26:32.809000
	Edit pad (rev 18)		Rose	cv408	XVal Session 84	1	XVal Session 84-Typing - Text-1		2012-07-18 10:26:33.313000
	Edit pad (rev 19)		Rose	cv408	XVal Session 84	1	XVal Session 84-Typing - Text-1		2012-07-18 10:26:33.810000
	Edit pad (rev 20)		charles	cv410	XVal Session 84	1	XVal Session 84-Typing - Text-1		2012-07-18 10:26:34.137000
	Edit pad (rev 21)		Rose	cv408	XVal Session 84	1	XVal Session 84-Typing - Text-1		2012-07-18 10:26:34.311000
	Edit pad (rev 22)		charles	cv410	XVal Session 84	1	XVal Session 84-Typing - Text-1		2012-07-18 10:26:34.637000
	Edit pad (rev 23)		Rose	cv408	XVal Session 84	1	XVal Session 84-Typing - Text-1		2012-07-18 10:26:34.810000
	Edit pad (rev 24)		charles	cv410	XVal Session 84	1	XVal Session 84-Typing - Text-1		2012-07-18 10:26:35.288000
	Edit pad (rev 25)		charles	cv410	XVal Session 84	1	XVal Session 84-Typing - Text-1		2012-07-18 10:26:35.793000
	Edit pad (rev 26)		Rose	cv408	XVal Session 84	1	XVal Session 84-Typing - Text-1		2012-07-18 10:26:35.886000
	Edit pad (rev 27)		charles	cv410	XVal Session 84	1	XVal Session 84-Typing - Text-1		2012-07-18 10:26:36.296000
	Edit pad (rev 28)		Rose	cv408	XVal Session 84	1	XVal Session 84-Typing - Text-1		2012-07-18 10:26:36.389000
	Edit pad (rev 29)		charles	cv410	XVal Session 84	1	XVal Session 84-Typing - Text-1		2012-07-18 10:26:36.798000
	Edit pad (rev 30)		Rose	cv408	XVal Session 84	1	XVal Session 84-Typing - Text-1		2012-07-18 10:26:36.888000
	Edit pad (rev 31)		charles	cv410	XVal Session 84	1	XVal Session 84-Typing - Text-1		2012-07-18 10:26:37.295000
	Edit pad (rev 32)		Rose	cv408	XVal Session 84	1	XVal Session 84-Typing - Text-1		2012-07-18 10:26:37.390000
	Edit pad (rev 33)		charles	cv410	XVal Session 84	1	XVal Session 84-Typing - Text-1		2012-07-18 10:26:37.798000
	Edit pad (rev 34)		charles	cv410	XVal Session 84	1	XVal Session 84-Typing - Text-1		2012-07-18 10:26:38.764000
	Edit pad (rev 35)		charles	cv410	XVal Session 84	1	XVal Session 84-Typing - Text-1		2012-07-18 10:26:39.264000
	Edit pad (rev 36)		charles	cv410	XVal Session 84	1	XVal Session 84-Typing - Text-1		2012-07-18 10:26:39.764000
	Edit pad (rev 37)		charles	cv410	XVal Session 84	1	XVal Session 84-Typing - Text-1		2012-07-18 10:26:40.263000
	Edit pad (rev 38)		charles	cv410	XVal Session 84	1	XVal Session 84-Typing - Text-1		2012-07-18 10:26:40.763000
	Edit pad (rev 39)		charles	cv410	XVal Session 84	1	XVal Session 84-Typing - Text-1		2012-07-18 10:26:41.264000
	Edit pad (rev 40)		charles	cv410	XVal Session 84	1	XVal Session 84-Typing - Text-1		2012-07-18 10:26:41.768000
	Edit pad (rev 41)		charles	cv410	XVal Session 84	1	XVal Session 84-Typing - Text-1		2012-07-18 10:26:42.267000
	Edit pad (rev 42)		charles	cv410	XVal Session 84	1	XVal Session 84-Typing - Text-1		2012-07-18 10:26:42.774000
	Edit pad (rev 43)		charles	cv410	XVal Session 84	1	XVal Session 84-Typing - Text-1		2012-07-18 10:26:43.273000
	Edit pad (rev 44)		charles	cv410	XVal Session 84	1	XVal Session 84-Typing - Text-1		2012-07-18 10:26:43.774000
	Edit pad (rev 45)		charles	cv410	XVal Session 84	1	XVal Session 84-Typing - Text-1		2012-07-18 10:26:44.274000
	Edit pad (rev 46)		charles	cv410	XVal Session 84	1	XVal Session 84-Typing - Text-1		2012-07-18 10:26:45.121000
	Edit pad (rev 47)		charles	cv410	XVal Session 84	1	XVal Session 84-Typing - Text-1		2012-07-18 10:26:45.621000
	Edit pad (rev 48)		charles	cv410	XVal Session 84	1	XVal Session 84-Typing - Text-1		2012-07-18 10:26:46.121000
	Edit pad (rev 49)		charles	cv410	XVal Session 84	1	XVal Session 84-Typing - Text-1		2012-07-18 10:26:46.622000
	Edit pad (rev 50)		charles	cv410	XVal Session 84	1	XVal Session 84-Typing - Text-1		2012-07-18 10:26:47.122000
	Edit pad (rev 51)		charles	cv410	XVal Session 84	1	XVal Session 84-Typing - Text-1		2012-07-18 10:26:47.621000
	Edit pad (rev 52)		charles	cv410	XVal Session 84	1	XVal Session 84-Typing - Text-1		2012-07-18 10:26:48.122000
	Edit pad (rev 53)		charles	cv410	XVal Session 84	1	XVal Session 84-Typing - Text-1		2012-07-18 10:26:48.622000
	Edit pad (rev 54)		charles	cv410	XVal Session 84	1	XVal Session 84-Typing - Text-1		2012-07-18 10:26:49.121000
	Edit pad (rev 55)		charles	cv410	XVal Session 84	1	XVal Session 84-Typing - Text-1		2012-07-18 10:26:49.622000
	Edit pad (rev 56)		charles	cv410	XVal Session 84	1	XVal Session 84-Typing - Text-1		2012-07-18 10:26:50.123000
	Edit pad (rev 57)		charles	cv410	XVal Session 84	1	XVal Session 84-Typing - Text-1		2012-07-18 10:26:50.830000
	Edit pad (rev 58)		charles	cv410	XVal Session 84	1	XVal Session 84-Typing - Text-1		2012-07-18 10:26:51.330000
	Edit pad (rev 59)		charles	cv410	XVal Session 84	1	XVal Session 84-Typing - Text-1		2012-07-18 10:26:53.806000
	Edit pad (rev 60)		charles	cv410	XVal Session 84	1	XVal Session 84-Typing - Text-1		2012-07-18 10:26:55.320000
	Edit pad (rev 61)		charles	cv410	XVal Session 84	1	XVal Session 84-Typing - Text-1		2012-07-18 10:26:55.820000
	Edit pad (rev 62)		charles	cv410	XVal Session 84	1	XVal Session 84-Typing - Text-1		2012-07-18 10:26:56.319000
	Edit pad (rev 63)		charles	cv410	XVal Session 84	1	XVal Session 84-Typing - Text-1		2012-07-18 10:26:56.820000
	Edit pad (rev 64)		charles	cv410	XVal Session 84	1	XVal Session 84-Typing - Text-1		2012-07-18 10:26:57.320000
	Edit pad (rev 65)		charles	cv410	XVal Session 84	1	XVal Session 84-Typing - Text-1		2012-07-18 10:26:58.390000
	Edit pad (rev 66)		charles	cv410	XVal Session 84	1	XVal Session 84-Typing - Text-1		2012-07-18 10:26:58.888000
	Edit pad (rev 67)		charles	cv410	XVal Session 84	1	XVal Session 84-Typing - Text-1		2012-07-18 10:26:59.389000
	Edit pad (rev 68)		charles	cv410	XVal Session 84	1	XVal Session 84-Typing - Text-1		2012-07-18 10:26:59.888000
	Edit pad (rev 69)		charles	cv410	XVal Session 84	1	XVal Session 84-Typing - Text-1		2012-07-18 10:27:00.390000
	Edit pad (rev 70)		charles	cv410	XVal Session 84	1	XVal Session 84-Typing - Text-1		2012-07-18 10:27:01.200000
	Edit pad (rev 71)		charles	cv410	XVal Session 84	1	XVal Session 84-Typing - Text-1		2012-07-18 10:27:01.699000
	Edit pad (rev 72)		charles	cv410	XVal Session 84	1	XVal Session 84-Typing - Text-1		2012-07-18 10:27:02.201000
	Edit pad (rev 73)		charles	cv410	XVal Session 84	1	XVal Session 84-Typing - Text-1		2012-07-18 10:27:02.702000
	Edit pad (rev 74)		charles	cv410	XVal Session 84	1	XVal Session 84-Typing - Text-1		2012-07-18 10:27:03.728000
	Edit pad (rev 75)		charles	cv410	XVal Session 84	1	XVal Session 84-Typing - Text-1		2012-07-18 10:27:04.230000
	Edit pad (rev 76)		charles	cv410	XVal Session 84	1	XVal Session 84-Typing - Text-1		2012-07-18 10:27:04.730000
	Edit pad (rev 77)		charles	cv410	XVal Session 84	1	XVal Session 84-Typing - Text-1		2012-07-18 10:27:05.228000
	Edit pad (rev 78)		charles	cv410	XVal Session 84	1	XVal Session 84-Typing - Text-1		2012-07-18 10:27:05.731000
	Edit pad (rev 79)		charles	cv410	XVal Session 84	1	XVal Session 84-Typing - Text-1		2012-07-18 10:27:06.229000
	Edit pad (rev 80)		charles	cv410	XVal Session 84	1	XVal Session 84-Typing - Text-1		2012-07-18 10:27:06.730000
	Edit pad (rev 81)		charles	cv410	XVal Session 84	1	XVal Session 84-Typing - Text-1		2012-07-18 10:27:07.236000
	Edit pad (rev 82)		charles	cv410	XVal Session 84	1	XVal Session 84-Typing - Text-1		2012-07-18 10:27:07.730000
	Edit pad (rev 83)		charles	cv410	XVal Session 84	1	XVal Session 84-Typing - Text-1		2012-07-18 10:27:08.230000
	Edit pad (rev 84)		charles	cv410	XVal Session 84	1	XVal Session 84-Typing - Text-1		2012-07-18 10:27:08.731000
	Edit pad (rev 85)		charles	cv410	XVal Session 84	1	XVal Session 84-Typing - Text-1		2012-07-18 10:27:09.230000
	Edit pad (rev 86)		charles	cv410	XVal Session 84	1	XVal Session 84-Typing - Text-1		2012-07-18 10:27:09.731000
	Edit pad (rev 87)		charles	cv410	XVal Session 84	1	XVal Session 84-Typing - Text-1		2012-07-18 10:27:10.231000
	Edit pad (rev 88)		charles	cv410	XVal Session 84	1	XVal Session 84-Typing - Text-1		2012-07-18 10:27:10.732000
	Edit pad (rev 89)		charles	cv410	XVal Session 84	1	XVal Session 84-Typing - Text-1		2012-07-18 10:27:11.232000
	Edit pad (rev 90)		charles	cv410	XVal Session 84	1	XVal Session 84-Typing - Text-1		2012-07-18 10:27:12.271000
	Edit pad (rev 91)		charles	cv410	XVal Session 84	1	XVal Session 84-Typing - Text-1		2012-07-18 10:27:12.771000
	Edit pad (rev 92)		charles	cv410	XVal Session 84	1	XVal Session 84-Typing - Text-1		2012-07-18 10:27:13.270000
	Edit pad (rev 93)		charles	cv410	XVal Session 84	1	XVal Session 84-Typing - Text-1		2012-07-18 10:27:13.770000
	Edit pad (rev 94)		charles	cv410	XVal Session 84	1	XVal Session 84-Typing - Text-1		2012-07-18 10:27:14.271000
	Edit pad (rev 95)		charles	cv410	XVal Session 84	1	XVal Session 84-Typing - Text-1		2012-07-18 10:27:14.772000
	Edit pad (rev 96)		charles	cv410	XVal Session 84	1	XVal Session 84-Typing - Text-1		2012-07-18 10:27:15.272000
	Edit pad (rev 97)		charles	cv410	XVal Session 84	1	XVal Session 84-Typing - Text-1		2012-07-18 10:27:15.772000
	Edit pad (rev 98)		charles	cv410	XVal Session 84	1	XVal Session 84-Typing - Text-1		2012-07-18 10:27:16.271000
	Edit pad (rev 99)		charles	cv410	XVal Session 84	1	XVal Session 84-Typing - Text-1		2012-07-18 10:27:16.772000
	Edit pad (rev 100)		charles	cv410	XVal Session 84	1	XVal Session 84-Typing - Text-1		2012-07-18 10:27:17.278000
	Edit pad (rev 101)		charles	cv410	XVal Session 84	1	XVal Session 84-Typing - Text-1		2012-07-18 10:27:17.778000
	Edit pad (rev 102)		charles	cv410	XVal Session 84	1	XVal Session 84-Typing - Text-1		2012-07-18 10:27:18.278000
	Edit pad (rev 103)		charles	cv410	XVal Session 84	1	XVal Session 84-Typing - Text-1		2012-07-18 10:27:18.787000
	Edit pad (rev 104)		charles	cv410	XVal Session 84	1	XVal Session 84-Typing - Text-1		2012-07-18 10:27:19.286000
	Edit pad (rev 105)		charles	cv410	XVal Session 84	1	XVal Session 84-Typing - Text-1		2012-07-18 10:27:19.788000
	Edit pad (rev 106)		charles	cv410	XVal Session 84	1	XVal Session 84-Typing - Text-1		2012-07-18 10:27:20.287000
	Edit pad (rev 107)		charles	cv410	XVal Session 84	1	XVal Session 84-Typing - Text-1		2012-07-18 10:27:20.788000
	Edit pad (rev 108)		charles	cv410	XVal Session 84	1	XVal Session 84-Typing - Text-1		2012-07-18 10:27:21.288000
	Edit pad (rev 109)		charles	cv410	XVal Session 84	1	XVal Session 84-Typing - Text-1		2012-07-18 10:27:21.936000
	Edit pad (rev 110)		charles	cv410	XVal Session 84	1	XVal Session 84-Typing - Text-1		2012-07-18 10:27:22.435000
	Edit pad (rev 111)		charles	cv410	XVal Session 84	1	XVal Session 84-Typing - Text-1		2012-07-18 10:27:22.935000
	Edit pad (rev 112)		charles	cv410	XVal Session 84	1	XVal Session 84-Typing - Text-1		2012-07-18 10:27:27.277000
	Edit pad (rev 113)		charles	cv410	XVal Session 84	1	XVal Session 84-Typing - Text-1		2012-07-18 10:27:27.788000
	Edit pad (rev 114)		charles	cv410	XVal Session 84	1	XVal Session 84-Typing - Text-1		2012-07-18 10:27:28.290000
	Edit pad (rev 115)		charles	cv410	XVal Session 84	1	XVal Session 84-Typing - Text-1		2012-07-18 10:27:28.789000
	Edit pad (rev 116)		charles	cv410	XVal Session 84	1	XVal Session 84-Typing - Text-1		2012-07-18 10:27:29.290000
	Edit pad (rev 117)		charles	cv410	XVal Session 84	1	XVal Session 84-Typing - Text-1		2012-07-18 10:27:29.789000
	Edit pad (rev 118)		charles	cv410	XVal Session 84	1	XVal Session 84-Typing - Text-1		2012-07-18 10:27:30.348000
	Edit pad (rev 119)		charles	cv410	XVal Session 84	1	XVal Session 84-Typing - Text-1		2012-07-18 10:27:30.792000
	Edit pad (rev 120)		charles	cv410	XVal Session 84	1	XVal Session 84-Typing - Text-1		2012-07-18 10:27:31.291000
	Edit pad (rev 121)		charles	cv410	XVal Session 84	1	XVal Session 84-Typing - Text-1		2012-07-18 10:27:31.793000
	Edit pad (rev 122)		charles	cv410	XVal Session 84	1	XVal Session 84-Typing - Text-1		2012-07-18 10:27:32.291000
	Edit pad (rev 123)		charles	cv410	XVal Session 84	1	XVal Session 84-Typing - Text-1		2012-07-18 10:27:32.794000
	Edit pad (rev 124)		charles	cv410	XVal Session 84	1	XVal Session 84-Typing - Text-1		2012-07-18 10:27:33.294000
	Edit pad (rev 125)		charles	cv410	XVal Session 84	1	XVal Session 84-Typing - Text-1		2012-07-18 10:27:34.067000
	Edit pad (rev 126)		charles	cv410	XVal Session 84	1	XVal Session 84-Typing - Text-1		2012-07-18 10:27:34.575000
	Edit pad (rev 127)		charles	cv410	XVal Session 84	1	XVal Session 84-Typing - Text-1		2012-07-18 10:27:35.075000
	Edit pad (rev 128)		charles	cv410	XVal Session 84	1	XVal Session 84-Typing - Text-1		2012-07-18 10:27:35.575000
	Edit pad (rev 129)		charles	cv410	XVal Session 84	1	XVal Session 84-Typing - Text-1		2012-07-18 10:27:36.075000
	Edit pad (rev 130)		charles	cv410	XVal Session 84	1	XVal Session 84-Typing - Text-1		2012-07-18 10:27:37.080000
	Edit pad (rev 131)		charles	cv410	XVal Session 84	1	XVal Session 84-Typing - Text-1		2012-07-18 10:27:37.580000
	Edit pad (rev 132)		charles	cv410	XVal Session 84	1	XVal Session 84-Typing - Text-1		2012-07-18 10:27:38.081000
	Edit pad (rev 133)		charles	cv410	XVal Session 84	1	XVal Session 84-Typing - Text-1		2012-07-18 10:27:38.582000
	Edit pad (rev 134)		charles	cv410	XVal Session 84	1	XVal Session 84-Typing - Text-1		2012-07-18 10:27:39.083000
	Edit pad (rev 135)		charles	cv410	XVal Session 84	1	XVal Session 84-Typing - Text-1		2012-07-18 10:27:39.693000
	Edit pad (rev 136)		charles	cv410	XVal Session 84	1	XVal Session 84-Typing - Text-1		2012-07-18 10:27:40.194000
	Edit pad (rev 137)		charles	cv410	XVal Session 84	1	XVal Session 84-Typing - Text-1		2012-07-18 10:27:40.747000
	Edit pad (rev 138)		charles	cv410	XVal Session 84	1	XVal Session 84-Typing - Text-1		2012-07-18 10:27:41.195000
	Edit pad (rev 139)		charles	cv410	XVal Session 84	1	XVal Session 84-Typing - Text-1		2012-07-18 10:27:41.694000
	Edit pad (rev 140)		charles	cv410	XVal Session 84	1	XVal Session 84-Typing - Text-1		2012-07-18 10:27:42.539000
	Edit pad (rev 141)		charles	cv410	XVal Session 84	1	XVal Session 84-Typing - Text-1		2012-07-18 10:27:43.023000
	Edit pad (rev 142)		charles	cv410	XVal Session 84	1	XVal Session 84-Typing - Text-1		2012-07-18 10:27:43.524000
	Edit pad (rev 143)		charles	cv410	XVal Session 84	1	XVal Session 84-Typing - Text-1		2012-07-18 10:27:44.024000
	Edit pad (rev 144)		charles	cv410	XVal Session 84	1	XVal Session 84-Typing - Text-1		2012-07-18 10:27:44.525000
	Edit pad (rev 145)		charles	cv410	XVal Session 84	1	XVal Session 84-Typing - Text-1		2012-07-18 10:27:45.026000
	Edit pad (rev 146)		charles	cv410	XVal Session 84	1	XVal Session 84-Typing - Text-1		2012-07-18 10:27:45.526000
	Edit pad (rev 147)		charles	cv410	XVal Session 84	1	XVal Session 84-Typing - Text-1		2012-07-18 10:27:46.718000
	Edit pad (rev 148)		charles	cv410	XVal Session 84	1	XVal Session 84-Typing - Text-1		2012-07-18 10:27:47.218000
	Edit pad (rev 149)		charles	cv410	XVal Session 84	1	XVal Session 84-Typing - Text-1		2012-07-18 10:27:47.718000
	Edit pad (rev 150)		charles	cv410	XVal Session 84	1	XVal Session 84-Typing - Text-1		2012-07-18 10:27:48.218000
	Edit pad (rev 151)		charles	cv410	XVal Session 84	1	XVal Session 84-Typing - Text-1		2012-07-18 10:27:49.514000
	Edit pad (rev 152)		charles	cv410	XVal Session 84	1	XVal Session 84-Typing - Text-1		2012-07-18 10:27:50.014000
	Edit pad (rev 153)		charles	cv410	XVal Session 84	1	XVal Session 84-Typing - Text-1		2012-07-18 10:27:50.513000
	Edit pad (rev 154)		charles	cv410	XVal Session 84	1	XVal Session 84-Typing - Text-1		2012-07-18 10:27:51.013000
	Chat	I'm goinng to type the second paragraph?	Nick	cv396	XVal Session 84	1	XVal Session 84-Typing - Text-1		2012-07-18 10:27:51.426000
	Edit pad (rev 155)		charles	cv410	XVal Session 84	1	XVal Session 84-Typing - Text-1		2012-07-18 10:27:51.513000
	Edit pad (rev 156)		charles	cv410	XVal Session 84	1	XVal Session 84-Typing - Text-1		2012-07-18 10:27:52.806000
	Edit pad (rev 157)		charles	cv410	XVal Session 84	1	XVal Session 84-Typing - Text-1		2012-07-18 10:27:53.306000
	Edit pad (rev 158)		charles	cv410	XVal Session 84	1	XVal Session 84-Typing - Text-1		2012-07-18 10:27:53.806000
	Edit pad (rev 159)		charles	cv410	XVal Session 84	1	XVal Session 84-Typing - Text-1		2012-07-18 10:27:54.308000
	Edit pad (rev 160)		charles	cv410	XVal Session 84	1	XVal Session 84-Typing - Text-1		2012-07-18 10:27:56.795000
	Edit pad (rev 161)		charles	cv410	XVal Session 84	1	XVal Session 84-Typing - Text-1		2012-07-18 10:27:57.296000
	Edit pad (rev 162)		charles	cv410	XVal Session 84	1	XVal Session 84-Typing - Text-1		2012-07-18 10:27:57.800000
	Edit pad (rev 163)		charles	cv410	XVal Session 84	1	XVal Session 84-Typing - Text-1		2012-07-18 10:27:58.302000
	Edit pad (rev 164)		charles	cv410	XVal Session 84	1	XVal Session 84-Typing - Text-1		2012-07-18 10:27:58.804000
	Edit pad (rev 165)		charles	cv410	XVal Session 84	1	XVal Session 84-Typing - Text-1		2012-07-18 10:27:59.302000
	Edit pad (rev 166)		charles	cv410	XVal Session 84	1	XVal Session 84-Typing - Text-1		2012-07-18 10:27:59.802000
	Edit pad (rev 167)		charles	cv410	XVal Session 84	1	XVal Session 84-Typing - Text-1		2012-07-18 10:28:01.017000
	Chat	pk?	Nick	cv396	XVal Session 84	1	XVal Session 84-Typing - Text-1		2012-07-18 10:28:01.321000
	Edit pad (rev 168)		charles	cv410	XVal Session 84	1	XVal Session 84-Typing - Text-1		2012-07-18 10:28:01.518000
	Edit pad (rev 169)		charles	cv410	XVal Session 84	1	XVal Session 84-Typing - Text-1		2012-07-18 10:28:02.018000
	Edit pad (rev 170)		charles	cv410	XVal Session 84	1	XVal Session 84-Typing - Text-1		2012-07-18 10:28:02.518000
	Edit pad (rev 171)		charles	cv410	XVal Session 84	1	XVal Session 84-Typing - Text-1		2012-07-18 10:28:03.018000
	Edit pad (rev 172)		charles	cv410	XVal Session 84	1	XVal Session 84-Typing - Text-1		2012-07-18 10:28:03.519000
	Edit pad (rev 173)		charles	cv410	XVal Session 84	1	XVal Session 84-Typing - Text-1		2012-07-18 10:28:04.618000
	Edit pad (rev 174)		charles	cv410	XVal Session 84	1	XVal Session 84-Typing - Text-1		2012-07-18 10:28:05.119000
	Edit pad (rev 175)		charles	cv410	XVal Session 84	1	XVal Session 84-Typing - Text-1		2012-07-18 10:28:05.619000
	Chat	ok?	Nick	cv396	XVal Session 84	1	XVal Session 84-Typing - Text-1		2012-07-18 10:28:05.806000
	Edit pad (rev 176)		charles	cv410	XVal Session 84	1	XVal Session 84-Typing - Text-1		2012-07-18 10:28:06.119000
	Edit pad (rev 177)		charles	cv410	XVal Session 84	1	XVal Session 84-Typing - Text-1		2012-07-18 10:28:06.619000
	Edit pad (rev 178)		charles	cv410	XVal Session 84	1	XVal Session 84-Typing - Text-1		2012-07-18 10:28:07.574000
	Edit pad (rev 179)		greg	cv412	XVal Session 84	1	XVal Session 84-Typing - Text-1		2012-07-18 10:28:07.781000
	Edit pad (rev 180)		charles	cv410	XVal Session 84	1	XVal Session 84-Typing - Text-1		2012-07-18 10:28:08.302000
	Edit pad (rev 181)		charles	cv410	XVal Session 84	1	XVal Session 84-Typing - Text-1		2012-07-18 10:28:09.259000
	Edit pad (rev 182)		greg	cv412	XVal Session 84	1	XVal Session 84-Typing - Text-1		2012-07-18 10:28:09.335000
	Edit pad (rev 183)		charles	cv410	XVal Session 84	1	XVal Session 84-Typing - Text-1		2012-07-18 10:28:09.763000
	Edit pad (rev 184)		greg	cv412	XVal Session 84	1	XVal Session 84-Typing - Text-1		2012-07-18 10:28:09.853000
	Edit pad (rev 185)		charles	cv410	XVal Session 84	1	XVal Session 84-Typing - Text-1		2012-07-18 10:28:10.264000
	Edit pad (rev 186)		greg	cv412	XVal Session 84	1	XVal Session 84-Typing - Text-1		2012-07-18 10:28:10.362000
	Edit pad (rev 187)		charles	cv410	XVal Session 84	1	XVal Session 84-Typing - Text-1		2012-07-18 10:28:10.765000
	Edit pad (rev 188)		greg	cv412	XVal Session 84	1	XVal Session 84-Typing - Text-1		2012-07-18 10:28:10.862000
	Edit pad (rev 189)		charles	cv410	XVal Session 84	1	XVal Session 84-Typing - Text-1		2012-07-18 10:28:11.263000
	Edit pad (rev 190)		greg	cv412	XVal Session 84	1	XVal Session 84-Typing - Text-1		2012-07-18 10:28:11.362000
	Edit pad (rev 191)		charles	cv410	XVal Session 84	1	XVal Session 84-Typing - Text-1		2012-07-18 10:28:11.764000
	Edit pad (rev 192)		greg	cv412	XVal Session 84	1	XVal Session 84-Typing - Text-1		2012-07-18 10:28:11.862000
	Edit pad (rev 193)		charles	cv410	XVal Session 84	1	XVal Session 84-Typing - Text-1		2012-07-18 10:28:12.264000
	Edit pad (rev 194)		charles	cv410	XVal Session 84	1	XVal Session 84-Typing - Text-1		2012-07-18 10:28:13.405000
	Edit pad (rev 195)		greg	cv412	XVal Session 84	1	XVal Session 84-Typing - Text-1		2012-07-18 10:28:13.765000
	Edit pad (rev 196)		charles	cv410	XVal Session 84	1	XVal Session 84-Typing - Text-1		2012-07-18 10:28:13.904000
	Edit pad (rev 197)		charles	cv410	XVal Session 84	1	XVal Session 84-Typing - Text-1		2012-07-18 10:28:14.405000
	Edit pad (rev 198)		greg	cv412	XVal Session 84	1	XVal Session 84-Typing - Text-1		2012-07-18 10:28:14.639000
	Edit pad (rev 199)		charles	cv410	XVal Session 84	1	XVal Session 84-Typing - Text-1		2012-07-18 10:28:14.905000
	Edit pad (rev 200)		greg	cv412	XVal Session 84	1	XVal Session 84-Typing - Text-1		2012-07-18 10:28:15.143000
	Edit pad (rev 201)		charles	cv410	XVal Session 84	1	XVal Session 84-Typing - Text-1		2012-07-18 10:28:15.405000
	Edit pad (rev 202)		greg	cv412	XVal Session 84	1	XVal Session 84-Typing - Text-1		2012-07-18 10:28:15.646000
	Edit pad (rev 203)		charles	cv410	XVal Session 84	1	XVal Session 84-Typing - Text-1		2012-07-18 10:28:15.904000
	Edit pad (rev 204)		greg	cv412	XVal Session 84	1	XVal Session 84-Typing - Text-1		2012-07-18 10:28:16.145000
	Edit pad (rev 205)		charles	cv410	XVal Session 84	1	XVal Session 84-Typing - Text-1		2012-07-18 10:28:16.404000
	Edit pad (rev 206)		greg	cv412	XVal Session 84	1	XVal Session 84-Typing - Text-1		2012-07-18 10:28:16.645000
	Edit pad (rev 207)		charles	cv410	XVal Session 84	1	XVal Session 84-Typing - Text-1		2012-07-18 10:28:16.905000
	Edit pad (rev 208)		greg	cv412	XVal Session 84	1	XVal Session 84-Typing - Text-1		2012-07-18 10:28:17.147000
	Edit pad (rev 209)		charles	cv410	XVal Session 84	1	XVal Session 84-Typing - Text-1		2012-07-18 10:28:17.405000
	Edit pad (rev 210)		greg	cv412	XVal Session 84	1	XVal Session 84-Typing - Text-1		2012-07-18 10:28:17.647000
	Edit pad (rev 211)		charles	cv410	XVal Session 84	1	XVal Session 84-Typing - Text-1		2012-07-18 10:28:17.906000
	Edit pad (rev 212)		greg	cv412	XVal Session 84	1	XVal Session 84-Typing - Text-1		2012-07-18 10:28:18.147000
	Edit pad (rev 213)		greg	cv412	XVal Session 84	1	XVal Session 84-Typing - Text-1		2012-07-18 10:28:18.650000
	Edit pad (rev 214)		greg	cv412	XVal Session 84	1	XVal Session 84-Typing - Text-1		2012-07-18 10:28:19.160000
	Edit pad (rev 215)		greg	cv412	XVal Session 84	1	XVal Session 84-Typing - Text-1		2012-07-18 10:28:19.660000
	Edit pad (rev 216)		greg	cv412	XVal Session 84	1	XVal Session 84-Typing - Text-1		2012-07-18 10:28:20.164000
	Edit pad (rev 217)		greg	cv412	XVal Session 84	1	XVal Session 84-Typing - Text-1		2012-07-18 10:28:20.666000
	Edit pad (rev 218)		greg	cv412	XVal Session 84	1	XVal Session 84-Typing - Text-1		2012-07-18 10:28:21.181000
	Edit pad (rev 219)		greg	cv412	XVal Session 84	1	XVal Session 84-Typing - Text-1		2012-07-18 10:28:21.692000
	Edit pad (rev 220)		greg	cv412	XVal Session 84	1	XVal Session 84-Typing - Text-1		2012-07-18 10:28:22.192000
	Edit pad (rev 221)		greg	cv412	XVal Session 84	1	XVal Session 84-Typing - Text-1		2012-07-18 10:28:22.701000
	Edit pad (rev 222)		greg	cv412	XVal Session 84	1	XVal Session 84-Typing - Text-1		2012-07-18 10:28:23.207000
	Edit pad (rev 223)		greg	cv412	XVal Session 84	1	XVal Session 84-Typing - Text-1		2012-07-18 10:28:23.709000
	Edit pad (rev 224)		charles	cv410	XVal Session 84	1	XVal Session 84-Typing - Text-1		2012-07-18 10:28:24.114000
	Edit pad (rev 225)		greg	cv412	XVal Session 84	1	XVal Session 84-Typing - Text-1		2012-07-18 10:28:24.206000
	Edit pad (rev 226)		charles	cv410	XVal Session 84	1	XVal Session 84-Typing - Text-1		2012-07-18 10:28:24.616000
	Edit pad (rev 227)		greg	cv412	XVal Session 84	1	XVal Session 84-Typing - Text-1		2012-07-18 10:28:24.706000
	Edit pad (rev 228)		charles	cv410	XVal Session 84	1	XVal Session 84-Typing - Text-1		2012-07-18 10:28:25.114000
	Edit pad (rev 229)		greg	cv412	XVal Session 84	1	XVal Session 84-Typing - Text-1		2012-07-18 10:28:25.214000
	Edit pad (rev 230)		charles	cv410	XVal Session 84	1	XVal Session 84-Typing - Text-1		2012-07-18 10:28:25.615000
	Edit pad (rev 231)		charles	cv410	XVal Session 84	1	XVal Session 84-Typing - Text-1		2012-07-18 10:28:26.115000
	Edit pad (rev 232)		greg	cv412	XVal Session 84	1	XVal Session 84-Typing - Text-1		2012-07-18 10:28:26.732000
	Edit pad (rev 233)		greg	cv412	XVal Session 84	1	XVal Session 84-Typing - Text-1		2012-07-18 10:28:27.443000
	Edit pad (rev 234)		charles	cv410	XVal Session 84	1	XVal Session 84-Typing - Text-1		2012-07-18 10:28:27.701000
	Edit pad (rev 235)		greg	cv412	XVal Session 84	1	XVal Session 84-Typing - Text-1		2012-07-18 10:28:28.507000
	Edit pad (rev 236)		charles	cv410	XVal Session 84	1	XVal Session 84-Typing - Text-1		2012-07-18 10:28:29.231000
	Edit pad (rev 237)		greg	cv412	XVal Session 84	1	XVal Session 84-Typing - Text-1		2012-07-18 10:28:29.972000
	Edit pad (rev 238)		charles	cv410	XVal Session 84	1	XVal Session 84-Typing - Text-1		2012-07-18 10:28:30.014000
	Edit pad (rev 239)		charles	cv410	XVal Session 84	1	XVal Session 84-Typing - Text-1		2012-07-18 10:28:30.521000
	Edit pad (rev 240)		greg	cv412	XVal Session 84	1	XVal Session 84-Typing - Text-1		2012-07-18 10:28:30.643000
	Edit pad (rev 241)		charles	cv410	XVal Session 84	1	XVal Session 84-Typing - Text-1		2012-07-18 10:28:31.027000
	Edit pad (rev 242)		greg	cv412	XVal Session 84	1	XVal Session 84-Typing - Text-1		2012-07-18 10:28:31.268000
	Edit pad (rev 243)		charles	cv410	XVal Session 84	1	XVal Session 84-Typing - Text-1		2012-07-18 10:28:31.527000
	Edit pad (rev 244)		greg	cv412	XVal Session 84	1	XVal Session 84-Typing - Text-1		2012-07-18 10:28:32.580000
	Edit pad (rev 245)		charles	cv410	XVal Session 84	1	XVal Session 84-Typing - Text-1		2012-07-18 10:28:33.018000
	Edit pad (rev 246)		greg	cv412	XVal Session 84	1	XVal Session 84-Typing - Text-1		2012-07-18 10:28:33.080000
	Edit pad (rev 247)		charles	cv410	XVal Session 84	1	XVal Session 84-Typing - Text-1		2012-07-18 10:28:33.518000
	Edit pad (rev 248)		greg	cv412	XVal Session 84	1	XVal Session 84-Typing - Text-1		2012-07-18 10:28:33.594000
	Edit pad (rev 249)		charles	cv410	XVal Session 84	1	XVal Session 84-Typing - Text-1		2012-07-18 10:28:34.020000
	Edit pad (rev 250)		greg	cv412	XVal Session 84	1	XVal Session 84-Typing - Text-1		2012-07-18 10:28:34.096000
	Edit pad (rev 251)		charles	cv410	XVal Session 84	1	XVal Session 84-Typing - Text-1		2012-07-18 10:28:34.520000
	Edit pad (rev 252)		greg	cv412	XVal Session 84	1	XVal Session 84-Typing - Text-1		2012-07-18 10:28:34.597000
	Edit pad (rev 253)		greg	cv412	XVal Session 84	1	XVal Session 84-Typing - Text-1		2012-07-18 10:28:35.098000
	Edit pad (rev 254)		greg	cv412	XVal Session 84	1	XVal Session 84-Typing - Text-1		2012-07-18 10:28:35.598000
	Edit pad (rev 255)		charles	cv410	XVal Session 84	1	XVal Session 84-Typing - Text-1		2012-07-18 10:28:35.869000
	Edit pad (rev 256)		greg	cv412	XVal Session 84	1	XVal Session 84-Typing - Text-1		2012-07-18 10:28:36.098000
	Edit pad (rev 257)		charles	cv410	XVal Session 84	1	XVal Session 84-Typing - Text-1		2012-07-18 10:28:36.368000
	Edit pad (rev 258)		greg	cv412	XVal Session 84	1	XVal Session 84-Typing - Text-1		2012-07-18 10:28:36.598000
	Edit pad (rev 259)		charles	cv410	XVal Session 84	1	XVal Session 84-Typing - Text-1		2012-07-18 10:28:36.860000
	Edit pad (rev 260)		greg	cv412	XVal Session 84	1	XVal Session 84-Typing - Text-1		2012-07-18 10:28:37.098000
	Edit pad (rev 261)		charles	cv410	XVal Session 84	1	XVal Session 84-Typing - Text-1		2012-07-18 10:28:37.404000
	Edit pad (rev 262)		greg	cv412	XVal Session 84	1	XVal Session 84-Typing - Text-1		2012-07-18 10:28:37.598000
	Edit pad (rev 263)		charles	cv410	XVal Session 84	1	XVal Session 84-Typing - Text-1		2012-07-18 10:28:37.860000
	Edit pad (rev 264)		greg	cv412	XVal Session 84	1	XVal Session 84-Typing - Text-1		2012-07-18 10:28:38.100000
	Edit pad (rev 265)		charles	cv410	XVal Session 84	1	XVal Session 84-Typing - Text-1		2012-07-18 10:28:38.361000
	Edit pad (rev 266)		greg	cv412	XVal Session 84	1	XVal Session 84-Typing - Text-1		2012-07-18 10:28:38.841000
	Edit pad (rev 267)		charles	cv410	XVal Session 84	1	XVal Session 84-Typing - Text-1		2012-07-18 10:28:38.861000
	Edit pad (rev 268)		greg	cv412	XVal Session 84	1	XVal Session 84-Typing - Text-1		2012-07-18 10:28:39.348000
	Edit pad (rev 269)		greg	cv412	XVal Session 84	1	XVal Session 84-Typing - Text-1		2012-07-18 10:28:39.848000
	Edit pad (rev 270)		charles	cv410	XVal Session 84	1	XVal Session 84-Typing - Text-1		2012-07-18 10:28:39.875000
	Edit pad (rev 271)		charles	cv410	XVal Session 84	1	XVal Session 84-Typing - Text-1		2012-07-18 10:28:40.377000
	Edit pad (rev 272)		greg	cv412	XVal Session 84	1	XVal Session 84-Typing - Text-1		2012-07-18 10:28:40.397000
	Edit pad (rev 273)		greg	cv412	XVal Session 84	1	XVal Session 84-Typing - Text-1		2012-07-18 10:28:40.910000
	Edit pad (rev 274)		charles	cv410	XVal Session 84	1	XVal Session 84-Typing - Text-1		2012-07-18 10:28:41.170000
	Edit pad (rev 275)		greg	cv412	XVal Session 84	1	XVal Session 84-Typing - Text-1		2012-07-18 10:28:41.411000
	Edit pad (rev 276)		charles	cv410	XVal Session 84	1	XVal Session 84-Typing - Text-1		2012-07-18 10:28:41.670000
	Edit pad (rev 277)		greg	cv412	XVal Session 84	1	XVal Session 84-Typing - Text-1		2012-07-18 10:28:41.911000
	Edit pad (rev 278)		charles	cv410	XVal Session 84	1	XVal Session 84-Typing - Text-1		2012-07-18 10:28:42.170000
	Edit pad (rev 279)		greg	cv412	XVal Session 84	1	XVal Session 84-Typing - Text-1		2012-07-18 10:28:42.615000
	Edit pad (rev 280)		charles	cv410	XVal Session 84	1	XVal Session 84-Typing - Text-1		2012-07-18 10:28:42.668000
	Edit pad (rev 281)		charles	cv410	XVal Session 84	1	XVal Session 84-Typing - Text-1		2012-07-18 10:28:43.177000
	Edit pad (rev 282)		greg	cv412	XVal Session 84	1	XVal Session 84-Typing - Text-1		2012-07-18 10:28:43.217000
	Chat	Who is bobby?	Nick	cv396	XVal Session 84	1	XVal Session 84-Typing - Text-1		2012-07-18 10:28:43.559000
	Edit pad (rev 283)		charles	cv410	XVal Session 84	1	XVal Session 84-Typing - Text-1		2012-07-18 10:28:43.675000
	Edit pad (rev 284)		greg	cv412	XVal Session 84	1	XVal Session 84-Typing - Text-1		2012-07-18 10:28:43.814000
	Edit pad (rev 285)		charles	cv410	XVal Session 84	1	XVal Session 84-Typing - Text-1		2012-07-18 10:28:44.188000
	Edit pad (rev 286)		greg	cv412	XVal Session 84	1	XVal Session 84-Typing - Text-1		2012-07-18 10:28:44.315000
	Edit pad (rev 287)		charles	cv410	XVal Session 84	1	XVal Session 84-Typing - Text-1		2012-07-18 10:28:44.678000
	Edit pad (rev 288)		greg	cv412	XVal Session 84	1	XVal Session 84-Typing - Text-1		2012-07-18 10:28:44.815000
	Edit pad (rev 289)		charles	cv410	XVal Session 84	1	XVal Session 84-Typing - Text-1		2012-07-18 10:28:45.179000
	Edit pad (rev 290)		greg	cv412	XVal Session 84	1	XVal Session 84-Typing - Text-1		2012-07-18 10:28:45.642000
	Edit pad (rev 291)		charles	cv410	XVal Session 84	1	XVal Session 84-Typing - Text-1		2012-07-18 10:28:45.682000
	Edit pad (rev 292)		greg	cv412	XVal Session 84	1	XVal Session 84-Typing - Text-1		2012-07-18 10:28:46.146000
	Edit pad (rev 293)		charles	cv410	XVal Session 84	1	XVal Session 84-Typing - Text-1		2012-07-18 10:28:46.188000
	Edit pad (rev 294)		greg	cv412	XVal Session 84	1	XVal Session 84-Typing - Text-1		2012-07-18 10:28:46.645000
	Edit pad (rev 295)		charles	cv410	XVal Session 84	1	XVal Session 84-Typing - Text-1		2012-07-18 10:28:46.690000
	Edit pad (rev 296)		greg	cv412	XVal Session 84	1	XVal Session 84-Typing - Text-1		2012-07-18 10:28:47.232000
	Edit pad (rev 297)		greg	cv412	XVal Session 84	1	XVal Session 84-Typing - Text-1		2012-07-18 10:28:47.739000
	Edit pad (rev 298)		greg	cv412	XVal Session 84	1	XVal Session 84-Typing - Text-1		2012-07-18 10:28:48.239000
	Edit pad (rev 299)		charles	cv410	XVal Session 84	1	XVal Session 84-Typing - Text-1		2012-07-18 10:28:48.259000
	Edit pad (rev 300)		greg	cv412	XVal Session 84	1	XVal Session 84-Typing - Text-1		2012-07-18 10:28:48.739000
	Edit pad (rev 301)		charles	cv410	XVal Session 84	1	XVal Session 84-Typing - Text-1		2012-07-18 10:28:48.759000
	Edit pad (rev 302)		greg	cv412	XVal Session 84	1	XVal Session 84-Typing - Text-1		2012-07-18 10:28:49.240000
	Edit pad (rev 303)		charles	cv410	XVal Session 84	1	XVal Session 84-Typing - Text-1		2012-07-18 10:28:49.260000
	Edit pad (rev 304)		greg	cv412	XVal Session 84	1	XVal Session 84-Typing - Text-1		2012-07-18 10:28:49.739000
	Edit pad (rev 305)		charles	cv410	XVal Session 84	1	XVal Session 84-Typing - Text-1		2012-07-18 10:28:49.759000
	Edit pad (rev 306)		greg	cv412	XVal Session 84	1	XVal Session 84-Typing - Text-1		2012-07-18 10:28:50.241000
	Edit pad (rev 307)		charles	cv410	XVal Session 84	1	XVal Session 84-Typing - Text-1		2012-07-18 10:28:50.557000
	Edit pad (rev 308)		greg	cv412	XVal Session 84	1	XVal Session 84-Typing - Text-1		2012-07-18 10:28:50.740000
	Edit pad (rev 309)		greg	cv412	XVal Session 84	1	XVal Session 84-Typing - Text-1		2012-07-18 10:28:51.239000
	Edit pad (rev 310)		charles	cv410	XVal Session 84	1	XVal Session 84-Typing - Text-1		2012-07-18 10:28:51.246000
	Edit pad (rev 311)		greg	cv412	XVal Session 84	1	XVal Session 84-Typing - Text-1		2012-07-18 10:28:51.742000
	Edit pad (rev 312)		charles	cv410	XVal Session 84	1	XVal Session 84-Typing - Text-1		2012-07-18 10:28:51.745000
	Edit pad (rev 313)		greg	cv412	XVal Session 84	1	XVal Session 84-Typing - Text-1		2012-07-18 10:28:52.241000
	Edit pad (rev 314)		charles	cv410	XVal Session 84	1	XVal Session 84-Typing - Text-1		2012-07-18 10:28:52.245000
	Edit pad (rev 315)		greg	cv412	XVal Session 84	1	XVal Session 84-Typing - Text-1		2012-07-18 10:28:52.741000
	Edit pad (rev 316)		greg	cv412	XVal Session 84	1	XVal Session 84-Typing - Text-1		2012-07-18 10:28:53.242000
	Edit pad (rev 317)		greg	cv412	XVal Session 84	1	XVal Session 84-Typing - Text-1		2012-07-18 10:28:53.741000
	Edit pad (rev 318)		greg	cv412	XVal Session 84	1	XVal Session 84-Typing - Text-1		2012-07-18 10:28:54.256000
	Edit pad (rev 319)		greg	cv412	XVal Session 84	1	XVal Session 84-Typing - Text-1		2012-07-18 10:28:54.753000
	Edit pad (rev 320)		greg	cv412	XVal Session 84	1	XVal Session 84-Typing - Text-1		2012-07-18 10:28:55.254000
	Edit pad (rev 321)		greg	cv412	XVal Session 84	1	XVal Session 84-Typing - Text-1		2012-07-18 10:28:55.754000
	Edit pad (rev 322)		Nick	cv396	XVal Session 84	1	XVal Session 84-Typing - Text-1		2012-07-18 10:28:55.846000
	Edit pad (rev 323)		charles	cv410	XVal Session 84	1	XVal Session 84-Typing - Text-1		2012-07-18 10:28:55.849000
	Edit pad (rev 324)		greg	cv412	XVal Session 84	1	XVal Session 84-Typing - Text-1		2012-07-18 10:28:56.254000
	Edit pad (rev 325)		charles	cv410	XVal Session 84	1	XVal Session 84-Typing - Text-1		2012-07-18 10:28:56.350000
	Edit pad (rev 326)		Nick	cv396	XVal Session 84	1	XVal Session 84-Typing - Text-1		2012-07-18 10:28:56.372000
	Edit pad (rev 327)		greg	cv412	XVal Session 84	1	XVal Session 84-Typing - Text-1		2012-07-18 10:28:56.754000
	Edit pad (rev 328)		charles	cv410	XVal Session 84	1	XVal Session 84-Typing - Text-1		2012-07-18 10:28:56.857000
	Edit pad (rev 329)		Nick	cv396	XVal Session 84	1	XVal Session 84-Typing - Text-1		2012-07-18 10:28:56.875000
	Edit pad (rev 330)		greg	cv412	XVal Session 84	1	XVal Session 84-Typing - Text-1		2012-07-18 10:28:57.261000
	Edit pad (rev 331)		charles	cv410	XVal Session 84	1	XVal Session 84-Typing - Text-1		2012-07-18 10:28:57.360000
	Edit pad (rev 332)		Nick	cv396	XVal Session 84	1	XVal Session 84-Typing - Text-1		2012-07-18 10:28:57.377000
	Edit pad (rev 333)		greg	cv412	XVal Session 84	1	XVal Session 84-Typing - Text-1		2012-07-18 10:28:57.754000
	Edit pad (rev 334)		Nick	cv396	XVal Session 84	1	XVal Session 84-Typing - Text-1		2012-07-18 10:28:57.878000
	Edit pad (rev 335)		greg	cv412	XVal Session 84	1	XVal Session 84-Typing - Text-1		2012-07-18 10:28:58.254000
	Edit pad (rev 336)		Nick	cv396	XVal Session 84	1	XVal Session 84-Typing - Text-1		2012-07-18 10:28:58.387000
	Edit pad (rev 337)		charles	cv410	XVal Session 84	1	XVal Session 84-Typing - Text-1		2012-07-18 10:28:58.624000
	Edit pad (rev 338)		greg	cv412	XVal Session 84	1	XVal Session 84-Typing - Text-1		2012-07-18 10:28:58.753000
	Edit pad (rev 339)		Nick	cv396	XVal Session 84	1	XVal Session 84-Typing - Text-1		2012-07-18 10:28:58.891000
	Edit pad (rev 340)		charles	cv410	XVal Session 84	1	XVal Session 84-Typing - Text-1		2012-07-18 10:28:59.123000
	Edit pad (rev 341)		greg	cv412	XVal Session 84	1	XVal Session 84-Typing - Text-1		2012-07-18 10:28:59.358000
	Edit pad (rev 342)		Nick	cv396	XVal Session 84	1	XVal Session 84-Typing - Text-1		2012-07-18 10:28:59.393000
	Edit pad (rev 343)		charles	cv410	XVal Session 84	1	XVal Session 84-Typing - Text-1		2012-07-18 10:28:59.758000
	Edit pad (rev 344)		greg	cv412	XVal Session 84	1	XVal Session 84-Typing - Text-1		2012-07-18 10:28:59.867000
	Edit pad (rev 345)		Nick	cv396	XVal Session 84	1	XVal Session 84-Typing - Text-1		2012-07-18 10:28:59.891000
	Edit pad (rev 346)		charles	cv410	XVal Session 84	1	XVal Session 84-Typing - Text-1		2012-07-18 10:29:00.258000
	Edit pad (rev 347)		Nick	cv396	XVal Session 84	1	XVal Session 84-Typing - Text-1		2012-07-18 10:29:00.396000
	Edit pad (rev 348)		greg	cv412	XVal Session 84	1	XVal Session 84-Typing - Text-1		2012-07-18 10:29:00.610000
	Edit pad (rev 349)		charles	cv410	XVal Session 84	1	XVal Session 84-Typing - Text-1		2012-07-18 10:29:00.756000
	Edit pad (rev 350)		Nick	cv396	XVal Session 84	1	XVal Session 84-Typing - Text-1		2012-07-18 10:29:00.896000
	Edit pad (rev 351)		charles	cv410	XVal Session 84	1	XVal Session 84-Typing - Text-1		2012-07-18 10:29:01.259000
	Edit pad (rev 352)		Nick	cv396	XVal Session 84	1	XVal Session 84-Typing - Text-1		2012-07-18 10:29:01.404000
	Edit pad (rev 353)		charles	cv410	XVal Session 84	1	XVal Session 84-Typing - Text-1		2012-07-18 10:29:01.759000
	Edit pad (rev 354)		greg	cv412	XVal Session 84	1	XVal Session 84-Typing - Text-1		2012-07-18 10:29:02.042000
	Edit pad (rev 355)		Nick	cv396	XVal Session 84	1	XVal Session 84-Typing - Text-1		2012-07-18 10:29:02.475000
	Edit pad (rev 356)		greg	cv412	XVal Session 84	1	XVal Session 84-Typing - Text-1		2012-07-18 10:29:02.549000
	Edit pad (rev 357)		charles	cv410	XVal Session 84	1	XVal Session 84-Typing - Text-1		2012-07-18 10:29:03.191000
	Edit pad (rev 358)		Nick	cv396	XVal Session 84	1	XVal Session 84-Typing - Text-1		2012-07-18 10:29:03.443000
	Edit pad (rev 359)		greg	cv412	XVal Session 84	1	XVal Session 84-Typing - Text-1		2012-07-18 10:29:03.511000
	Edit pad (rev 360)		charles	cv410	XVal Session 84	1	XVal Session 84-Typing - Text-1		2012-07-18 10:29:03.983000
	Edit pad (rev 361)		greg	cv412	XVal Session 84	1	XVal Session 84-Typing - Text-1		2012-07-18 10:29:04.020000
	Edit pad (rev 362)		Nick	cv396	XVal Session 84	1	XVal Session 84-Typing - Text-1		2012-07-18 10:29:04.144000
	Edit pad (rev 363)		charles	cv410	XVal Session 84	1	XVal Session 84-Typing - Text-1		2012-07-18 10:29:04.484000
	Edit pad (rev 364)		greg	cv412	XVal Session 84	1	XVal Session 84-Typing - Text-1		2012-07-18 10:29:04.526000
	Edit pad (rev 365)		Nick	cv396	XVal Session 84	1	XVal Session 84-Typing - Text-1		2012-07-18 10:29:04.641000
	Edit pad (rev 366)		charles	cv410	XVal Session 84	1	XVal Session 84-Typing - Text-1		2012-07-18 10:29:04.984000
	Edit pad (rev 367)		greg	cv412	XVal Session 84	1	XVal Session 84-Typing - Text-1		2012-07-18 10:29:05.027000
	Edit pad (rev 368)		Nick	cv396	XVal Session 84	1	XVal Session 84-Typing - Text-1		2012-07-18 10:29:05.143000
	Edit pad (rev 369)		charles	cv410	XVal Session 84	1	XVal Session 84-Typing - Text-1		2012-07-18 10:29:05.490000
	Edit pad (rev 370)		greg	cv412	XVal Session 84	1	XVal Session 84-Typing - Text-1		2012-07-18 10:29:05.544000
	Edit pad (rev 371)		Nick	cv396	XVal Session 84	1	XVal Session 84-Typing - Text-1		2012-07-18 10:29:05.641000
	Edit pad (rev 372)		charles	cv410	XVal Session 84	1	XVal Session 84-Typing - Text-1		2012-07-18 10:29:05.990000
	Edit pad (rev 373)		greg	cv412	XVal Session 84	1	XVal Session 84-Typing - Text-1		2012-07-18 10:29:06.047000
	Edit pad (rev 374)		Nick	cv396	XVal Session 84	1	XVal Session 84-Typing - Text-1		2012-07-18 10:29:06.141000
	Edit pad (rev 375)		greg	cv412	XVal Session 84	1	XVal Session 84-Typing - Text-1		2012-07-18 10:29:06.552000
	Edit pad (rev 376)		greg	cv412	XVal Session 84	1	XVal Session 84-Typing - Text-1		2012-07-18 10:29:07.051000
	Edit pad (rev 377)		Nick	cv396	XVal Session 84	1	XVal Session 84-Typing - Text-1		2012-07-18 10:29:07.497000
	Edit pad (rev 378)		greg	cv412	XVal Session 84	1	XVal Session 84-Typing - Text-1		2012-07-18 10:29:07.551000
	Edit pad (rev 379)		Nick	cv396	XVal Session 84	1	XVal Session 84-Typing - Text-1		2012-07-18 10:29:07.996000
	Edit pad (rev 380)		greg	cv412	XVal Session 84	1	XVal Session 84-Typing - Text-1		2012-07-18 10:29:08.087000
	Edit pad (rev 381)		Nick	cv396	XVal Session 84	1	XVal Session 84-Typing - Text-1		2012-07-18 10:29:08.496000
	Edit pad (rev 382)		greg	cv412	XVal Session 84	1	XVal Session 84-Typing - Text-1		2012-07-18 10:29:08.564000
	Edit pad (rev 383)		greg	cv412	XVal Session 84	1	XVal Session 84-Typing - Text-1		2012-07-18 10:29:09.160000
	Edit pad (rev 384)		Nick	cv396	XVal Session 84	1	XVal Session 84-Typing - Text-1		2012-07-18 10:29:09.173000
	Edit pad (rev 385)		greg	cv412	XVal Session 84	1	XVal Session 84-Typing - Text-1		2012-07-18 10:29:09.660000
	Edit pad (rev 386)		Nick	cv396	XVal Session 84	1	XVal Session 84-Typing - Text-1		2012-07-18 10:29:09.889000
	Edit pad (rev 387)		greg	cv412	XVal Session 84	1	XVal Session 84-Typing - Text-1		2012-07-18 10:29:10.205000
	Edit pad (rev 388)		Nick	cv396	XVal Session 84	1	XVal Session 84-Typing - Text-1		2012-07-18 10:29:10.389000
	Edit pad (rev 389)		greg	cv412	XVal Session 84	1	XVal Session 84-Typing - Text-1		2012-07-18 10:29:10.687000
	Edit pad (rev 390)		Nick	cv396	XVal Session 84	1	XVal Session 84-Typing - Text-1		2012-07-18 10:29:10.887000
	Edit pad (rev 391)		greg	cv412	XVal Session 84	1	XVal Session 84-Typing - Text-1		2012-07-18 10:29:11.192000
	Edit pad (rev 392)		Nick	cv396	XVal Session 84	1	XVal Session 84-Typing - Text-1		2012-07-18 10:29:11.389000
	Edit pad (rev 393)		greg	cv412	XVal Session 84	1	XVal Session 84-Typing - Text-1		2012-07-18 10:29:11.692000
	Edit pad (rev 394)		Nick	cv396	XVal Session 84	1	XVal Session 84-Typing - Text-1		2012-07-18 10:29:11.895000
	Edit pad (rev 395)		greg	cv412	XVal Session 84	1	XVal Session 84-Typing - Text-1		2012-07-18 10:29:12.192000
	Edit pad (rev 396)		Nick	cv396	XVal Session 84	1	XVal Session 84-Typing - Text-1		2012-07-18 10:29:12.395000
	Edit pad (rev 397)		greg	cv412	XVal Session 84	1	XVal Session 84-Typing - Text-1		2012-07-18 10:29:12.692000
	Edit pad (rev 398)		greg	cv412	XVal Session 84	1	XVal Session 84-Typing - Text-1		2012-07-18 10:29:13.190000
	Edit pad (rev 399)		Nick	cv396	XVal Session 84	1	XVal Session 84-Typing - Text-1		2012-07-18 10:29:13.303000
	Edit pad (rev 400)		charles	cv410	XVal Session 84	1	XVal Session 84-Typing - Text-1		2012-07-18 10:29:13.688000
	Edit pad (rev 401)		greg	cv412	XVal Session 84	1	XVal Session 84-Typing - Text-1		2012-07-18 10:29:13.697000
	Edit pad (rev 402)		Nick	cv396	XVal Session 84	1	XVal Session 84-Typing - Text-1		2012-07-18 10:29:13.802000
45459	Load Workspace			cv397	XVal Session 84	1	XVal Session 84-Typing - Text-1	18.111.22.173	2012-07-18 10:29:14
	Edit pad (rev 403)		charles	cv410	XVal Session 84	1	XVal Session 84-Typing - Text-1		2012-07-18 10:29:14.191000
	Edit pad (rev 404)		greg	cv412	XVal Session 84	1	XVal Session 84-Typing - Text-1		2012-07-18 10:29:14.214000
	Edit pad (rev 405)		Nick	cv396	XVal Session 84	1	XVal Session 84-Typing - Text-1		2012-07-18 10:29:14.307000
	Edit pad (rev 406)		charles	cv410	XVal Session 84	1	XVal Session 84-Typing - Text-1		2012-07-18 10:29:14.691000
	Edit pad (rev 407)		greg	cv412	XVal Session 84	1	XVal Session 84-Typing - Text-1		2012-07-18 10:29:14.721000
	Edit pad (rev 408)		Nick	cv396	XVal Session 84	1	XVal Session 84-Typing - Text-1		2012-07-18 10:29:14.805000
	Edit pad (rev 409)		greg	cv412	XVal Session 84	1	XVal Session 84-Typing - Text-1		2012-07-18 10:29:15.240000
	Edit pad (rev 410)		charles	cv410	XVal Session 84	1	XVal Session 84-Typing - Text-1		2012-07-18 10:29:15.242000
	Edit pad (rev 411)		Nick	cv396	XVal Session 84	1	XVal Session 84-Typing - Text-1		2012-07-18 10:29:15.304000
	Edit pad (rev 412)		charles	cv410	XVal Session 84	1	XVal Session 84-Typing - Text-1		2012-07-18 10:29:15.693000
	Edit pad (rev 413)		greg	cv412	XVal Session 84	1	XVal Session 84-Typing - Text-1		2012-07-18 10:29:15.723000
	Edit pad (rev 414)		Nick	cv396	XVal Session 84	1	XVal Session 84-Typing - Text-1		2012-07-18 10:29:15.814000
	Edit pad (rev 415)		charles	cv410	XVal Session 84	1	XVal Session 84-Typing - Text-1		2012-07-18 10:29:16.198000
	Edit pad (rev 416)		greg	cv412	XVal Session 84	1	XVal Session 84-Typing - Text-1		2012-07-18 10:29:16.228000
	Edit pad (rev 417)		charles	cv410	XVal Session 84	1	XVal Session 84-Typing - Text-1		2012-07-18 10:29:16.702000
	Edit pad (rev 418)		greg	cv412	XVal Session 84	1	XVal Session 84-Typing - Text-1		2012-07-18 10:29:16.733000
	Edit pad (rev 419)		charles	cv410	XVal Session 84	1	XVal Session 84-Typing - Text-1		2012-07-18 10:29:17.201000
	Edit pad (rev 420)		greg	cv412	XVal Session 84	1	XVal Session 84-Typing - Text-1		2012-07-18 10:29:17.240000
	Edit pad (rev 421)		charles	cv410	XVal Session 84	1	XVal Session 84-Typing - Text-1		2012-07-18 10:29:17.701000
	Edit pad (rev 422)		greg	cv412	XVal Session 84	1	XVal Session 84-Typing - Text-1		2012-07-18 10:29:17.753000
	Edit pad (rev 423)		charles	cv410	XVal Session 84	1	XVal Session 84-Typing - Text-1		2012-07-18 10:29:18.201000
	Edit pad (rev 424)		greg	cv412	XVal Session 84	1	XVal Session 84-Typing - Text-1		2012-07-18 10:29:18.254000
	Edit pad (rev 425)		charles	cv410	XVal Session 84	1	XVal Session 84-Typing - Text-1		2012-07-18 10:29:18.705000
	Edit pad (rev 426)		greg	cv412	XVal Session 84	1	XVal Session 84-Typing - Text-1		2012-07-18 10:29:18.755000
	Edit pad (rev 427)		Nick	cv396	XVal Session 84	1	XVal Session 84-Typing - Text-1		2012-07-18 10:29:18.782000
	Edit pad (rev 428)		charles	cv410	XVal Session 84	1	XVal Session 84-Typing - Text-1		2012-07-18 10:29:19.206000
	Edit pad (rev 429)		greg	cv412	XVal Session 84	1	XVal Session 84-Typing - Text-1		2012-07-18 10:29:19.256000
	Edit pad (rev 430)		Nick	cv396	XVal Session 84	1	XVal Session 84-Typing - Text-1		2012-07-18 10:29:19.282000
	Edit pad (rev 431)		charles	cv410	XVal Session 84	1	XVal Session 84-Typing - Text-1		2012-07-18 10:29:19.706000
	Edit pad (rev 432)		greg	cv412	XVal Session 84	1	XVal Session 84-Typing - Text-1		2012-07-18 10:29:19.760000
	Edit pad (rev 433)		charles	cv410	XVal Session 84	1	XVal Session 84-Typing - Text-1		2012-07-18 10:29:20.208000
	Edit pad (rev 434)		greg	cv412	XVal Session 84	1	XVal Session 84-Typing - Text-1		2012-07-18 10:29:20.261000
	Edit pad (rev 435)		charles	cv410	XVal Session 84	1	XVal Session 84-Typing - Text-1		2012-07-18 10:29:20.711000
	Edit pad (rev 436)		greg	cv412	XVal Session 84	1	XVal Session 84-Typing - Text-1		2012-07-18 10:29:20.772000
	Edit pad (rev 437)		charles	cv410	XVal Session 84	1	XVal Session 84-Typing - Text-1		2012-07-18 10:29:21.209000
	Edit pad (rev 438)		greg	cv412	XVal Session 84	1	XVal Session 84-Typing - Text-1		2012-07-18 10:29:21.284000
	Edit pad (rev 439)		charles	cv410	XVal Session 84	1	XVal Session 84-Typing - Text-1		2012-07-18 10:29:21.719000
	Edit pad (rev 440)		greg	cv412	XVal Session 84	1	XVal Session 84-Typing - Text-1		2012-07-18 10:29:21.785000
	Edit pad (rev 441)		charles	cv410	XVal Session 84	1	XVal Session 84-Typing - Text-1		2012-07-18 10:29:22.219000
	Edit pad (rev 442)		greg	cv412	XVal Session 84	1	XVal Session 84-Typing - Text-1		2012-07-18 10:29:22.284000
	Edit pad (rev 443)		greg	cv412	XVal Session 84	1	XVal Session 84-Typing - Text-1		2012-07-18 10:29:22.806000
	Edit pad (rev 444)		greg	cv412	XVal Session 84	1	XVal Session 84-Typing - Text-1		2012-07-18 10:29:23.466000
	Edit pad (rev 445)		charles	cv410	XVal Session 84	1	XVal Session 84-Typing - Text-1		2012-07-18 10:29:23.510000
	Edit pad (rev 446)		greg	cv412	XVal Session 84	1	XVal Session 84-Typing - Text-1		2012-07-18 10:29:23.973000
	Edit pad (rev 447)		charles	cv410	XVal Session 84	1	XVal Session 84-Typing - Text-1		2012-07-18 10:29:24.023000
	Edit pad (rev 448)		greg	cv412	XVal Session 84	1	XVal Session 84-Typing - Text-1		2012-07-18 10:29:24.475000
	Edit pad (rev 449)		charles	cv410	XVal Session 84	1	XVal Session 84-Typing - Text-1		2012-07-18 10:29:24.523000
	Edit pad (rev 450)		charles	cv410	XVal Session 84	1	XVal Session 84-Typing - Text-1		2012-07-18 10:29:25.026000
	Edit pad (rev 451)		greg	cv412	XVal Session 84	1	XVal Session 84-Typing - Text-1		2012-07-18 10:29:25.191000
	Edit pad (rev 452)		greg	cv412	XVal Session 84	1	XVal Session 84-Typing - Text-1		2012-07-18 10:29:25.692000
	Edit pad (rev 453)		greg	cv412	XVal Session 84	1	XVal Session 84-Typing - Text-1		2012-07-18 10:29:27.191000
	Edit pad (rev 454)		greg	cv412	XVal Session 84	1	XVal Session 84-Typing - Text-1		2012-07-18 10:29:27.954000
	Edit pad (rev 455)		greg	cv412	XVal Session 84	1	XVal Session 84-Typing - Text-1		2012-07-18 10:29:28.459000
	Edit pad (rev 456)		greg	cv412	XVal Session 84	1	XVal Session 84-Typing - Text-1		2012-07-18 10:29:29
	Edit pad (rev 457)		charles	cv410	XVal Session 84	1	XVal Session 84-Typing - Text-1		2012-07-18 10:29:29.136000
	Edit pad (rev 458)		greg	cv412	XVal Session 84	1	XVal Session 84-Typing - Text-1		2012-07-18 10:29:29.501000
	Edit pad (rev 459)		charles	cv410	XVal Session 84	1	XVal Session 84-Typing - Text-1		2012-07-18 10:29:29.634000
	Edit pad (rev 460)		greg	cv412	XVal Session 84	1	XVal Session 84-Typing - Text-1		2012-07-18 10:29:30.012000
	Edit pad (rev 461)		charles	cv410	XVal Session 84	1	XVal Session 84-Typing - Text-1		2012-07-18 10:29:30.135000
	Edit pad (rev 462)		greg	cv412	XVal Session 84	1	XVal Session 84-Typing - Text-1		2012-07-18 10:29:30.520000
	Edit pad (rev 463)		greg	cv412	XVal Session 84	1	XVal Session 84-Typing - Text-1		2012-07-18 10:29:31.020000
	Edit pad (rev 464)		greg	cv412	XVal Session 84	1	XVal Session 84-Typing - Text-1		2012-07-18 10:29:31.519000
	Edit pad (rev 465)		charles	cv410	XVal Session 84	1	XVal Session 84-Typing - Text-1		2012-07-18 10:29:31.570000
	Edit pad (rev 466)		greg	cv412	XVal Session 84	1	XVal Session 84-Typing - Text-1		2012-07-18 10:29:32.021000
	Edit pad (rev 467)		charles	cv410	XVal Session 84	1	XVal Session 84-Typing - Text-1		2012-07-18 10:29:32.068000
	Edit pad (rev 468)		greg	cv412	XVal Session 84	1	XVal Session 84-Typing - Text-1		2012-07-18 10:29:32.520000
	Edit pad (rev 469)		charles	cv410	XVal Session 84	1	XVal Session 84-Typing - Text-1		2012-07-18 10:29:32.575000
	Edit pad (rev 470)		greg	cv412	XVal Session 84	1	XVal Session 84-Typing - Text-1		2012-07-18 10:29:33.020000
	Edit pad (rev 471)		charles	cv410	XVal Session 84	1	XVal Session 84-Typing - Text-1		2012-07-18 10:29:33.106000
	Edit pad (rev 472)		greg	cv412	XVal Session 84	1	XVal Session 84-Typing - Text-1		2012-07-18 10:29:33.520000
	Edit pad (rev 473)		charles	cv410	XVal Session 84	1	XVal Session 84-Typing - Text-1		2012-07-18 10:29:33.607000
	Edit pad (rev 474)		greg	cv412	XVal Session 84	1	XVal Session 84-Typing - Text-1		2012-07-18 10:29:34.023000
	Edit pad (rev 475)		charles	cv410	XVal Session 84	1	XVal Session 84-Typing - Text-1		2012-07-18 10:29:34.108000
	Edit pad (rev 476)		greg	cv412	XVal Session 84	1	XVal Session 84-Typing - Text-1		2012-07-18 10:29:34.527000
	Edit pad (rev 477)		charles	cv410	XVal Session 84	1	XVal Session 84-Typing - Text-1		2012-07-18 10:29:34.608000
	Edit pad (rev 478)		greg	cv412	XVal Session 84	1	XVal Session 84-Typing - Text-1		2012-07-18 10:29:35.027000
	Edit pad (rev 479)		charles	cv410	XVal Session 84	1	XVal Session 84-Typing - Text-1		2012-07-18 10:29:35.109000
	Edit pad (rev 480)		greg	cv412	XVal Session 84	1	XVal Session 84-Typing - Text-1		2012-07-18 10:29:35.540000
	Edit pad (rev 481)		charles	cv410	XVal Session 84	1	XVal Session 84-Typing - Text-1		2012-07-18 10:29:35.609000
	Edit pad (rev 482)		greg	cv412	XVal Session 84	1	XVal Session 84-Typing - Text-1		2012-07-18 10:29:36.051000
	Edit pad (rev 483)		charles	cv410	XVal Session 84	1	XVal Session 84-Typing - Text-1		2012-07-18 10:29:36.110000
	Edit pad (rev 484)		charles	cv410	XVal Session 84	1	XVal Session 84-Typing - Text-1		2012-07-18 10:29:36.611000
	Edit pad (rev 485)		charles	cv410	XVal Session 84	1	XVal Session 84-Typing - Text-1		2012-07-18 10:29:37.111000
	Edit pad (rev 486)		greg	cv412	XVal Session 84	1	XVal Session 84-Typing - Text-1		2012-07-18 10:29:37.179000
	Edit pad (rev 487)		charles	cv410	XVal Session 84	1	XVal Session 84-Typing - Text-1		2012-07-18 10:29:37.613000
	Edit pad (rev 488)		greg	cv412	XVal Session 84	1	XVal Session 84-Typing - Text-1		2012-07-18 10:29:37.924000
	Edit pad (rev 489)		charles	cv410	XVal Session 84	1	XVal Session 84-Typing - Text-1		2012-07-18 10:29:38.324000
	Edit pad (rev 490)		charles	cv410	XVal Session 84	1	XVal Session 84-Typing - Text-1		2012-07-18 10:29:38.822000
	Edit pad (rev 491)		charles	cv410	XVal Session 84	1	XVal Session 84-Typing - Text-1		2012-07-18 10:29:39.322000
	Edit pad (rev 492)		greg	cv412	XVal Session 84	1	XVal Session 84-Typing - Text-1		2012-07-18 10:29:39.482000
	Edit pad (rev 493)		greg	cv412	XVal Session 84	1	XVal Session 84-Typing - Text-1		2012-07-18 10:29:39.988000
	Edit pad (rev 494)		greg	cv412	XVal Session 84	1	XVal Session 84-Typing - Text-1		2012-07-18 10:29:40.489000
	Edit pad (rev 495)		charles	cv410	XVal Session 84	1	XVal Session 84-Typing - Text-1		2012-07-18 10:29:40.870000
	Edit pad (rev 496)		greg	cv412	XVal Session 84	1	XVal Session 84-Typing - Text-1		2012-07-18 10:29:41.125000
	Edit pad (rev 497)		charles	cv410	XVal Session 84	1	XVal Session 84-Typing - Text-1		2012-07-18 10:29:41.367000
	Edit pad (rev 498)		greg	cv412	XVal Session 84	1	XVal Session 84-Typing - Text-1		2012-07-18 10:29:41.870000
	Edit pad (rev 499)		charles	cv410	XVal Session 84	1	XVal Session 84-Typing - Text-1		2012-07-18 10:29:43.065000
	Edit pad (rev 500)		charles	cv410	XVal Session 84	1	XVal Session 84-Typing - Text-1		2012-07-18 10:29:43.566000
	Edit pad (rev 501)		greg	cv412	XVal Session 84	1	XVal Session 84-Typing - Text-1		2012-07-18 10:29:43.650000
	Edit pad (rev 502)		greg	cv412	XVal Session 84	1	XVal Session 84-Typing - Text-1		2012-07-18 10:29:44.166000
	Edit pad (rev 503)		charles	cv410	XVal Session 84	1	XVal Session 84-Typing - Text-1		2012-07-18 10:29:44.298000
	Edit pad (rev 504)		greg	cv412	XVal Session 84	1	XVal Session 84-Typing - Text-1		2012-07-18 10:29:44.660000
	Edit pad (rev 505)		charles	cv410	XVal Session 84	1	XVal Session 84-Typing - Text-1		2012-07-18 10:29:44.798000
	Edit pad (rev 506)		greg	cv412	XVal Session 84	1	XVal Session 84-Typing - Text-1		2012-07-18 10:29:45.167000
	Edit pad (rev 507)		charles	cv410	XVal Session 84	1	XVal Session 84-Typing - Text-1		2012-07-18 10:29:45.299000
	Edit pad (rev 508)		greg	cv412	XVal Session 84	1	XVal Session 84-Typing - Text-1		2012-07-18 10:29:45.659000
	Edit pad (rev 509)		greg	cv412	XVal Session 84	1	XVal Session 84-Typing - Text-1		2012-07-18 10:29:46.160000
	Edit pad (rev 510)		greg	cv412	XVal Session 84	1	XVal Session 84-Typing - Text-1		2012-07-18 10:29:46.827000
	Edit pad (rev 511)		greg	cv412	XVal Session 84	1	XVal Session 84-Typing - Text-1		2012-07-18 10:29:47.393000
	Edit pad (rev 512)		greg	cv412	XVal Session 84	1	XVal Session 84-Typing - Text-1		2012-07-18 10:29:47.895000
	Edit pad (rev 513)		greg	cv412	XVal Session 84	1	XVal Session 84-Typing - Text-1		2012-07-18 10:29:48.395000
	Edit pad (rev 514)		greg	cv412	XVal Session 84	1	XVal Session 84-Typing - Text-1		2012-07-18 10:29:48.895000
	Edit pad (rev 515)		charles	cv410	XVal Session 84	1	XVal Session 84-Typing - Text-1		2012-07-18 10:29:49.120000
	Edit pad (rev 516)		greg	cv412	XVal Session 84	1	XVal Session 84-Typing - Text-1		2012-07-18 10:29:49.395000
	Edit pad (rev 517)		charles	cv410	XVal Session 84	1	XVal Session 84-Typing - Text-1		2012-07-18 10:29:49.618000
	Edit pad (rev 518)		greg	cv412	XVal Session 84	1	XVal Session 84-Typing - Text-1		2012-07-18 10:29:49.895000
	Edit pad (rev 519)		charles	cv410	XVal Session 84	1	XVal Session 84-Typing - Text-1		2012-07-18 10:29:50.120000
	Edit pad (rev 520)		greg	cv412	XVal Session 84	1	XVal Session 84-Typing - Text-1		2012-07-18 10:29:50.395000
	Edit pad (rev 521)		charles	cv410	XVal Session 84	1	XVal Session 84-Typing - Text-1		2012-07-18 10:29:50.619000
	Edit pad (rev 522)		greg	cv412	XVal Session 84	1	XVal Session 84-Typing - Text-1		2012-07-18 10:29:50.895000
	Edit pad (rev 523)		charles	cv410	XVal Session 84	1	XVal Session 84-Typing - Text-1		2012-07-18 10:29:51.121000
	Edit pad (rev 524)		greg	cv412	XVal Session 84	1	XVal Session 84-Typing - Text-1		2012-07-18 10:29:51.395000
	Edit pad (rev 525)		charles	cv410	XVal Session 84	1	XVal Session 84-Typing - Text-1		2012-07-18 10:29:51.621000
	Edit pad (rev 526)		Nick	cv396	XVal Session 84	1	XVal Session 84-Typing - Text-1		2012-07-18 10:29:51.624000
	Edit pad (rev 527)		greg	cv412	XVal Session 84	1	XVal Session 84-Typing - Text-1		2012-07-18 10:29:51.903000
	Edit pad (rev 528)		charles	cv410	XVal Session 84	1	XVal Session 84-Typing - Text-1		2012-07-18 10:29:52.122000
	Edit pad (rev 529)		greg	cv412	XVal Session 84	1	XVal Session 84-Typing - Text-1		2012-07-18 10:29:52.446000
	Edit pad (rev 530)		greg	cv412	XVal Session 84	1	XVal Session 84-Typing - Text-1		2012-07-18 10:29:52.958000
	Edit pad (rev 531)		Nick	cv396	XVal Session 84	1	XVal Session 84-Typing - Text-1		2012-07-18 10:29:52.984000
	Edit pad (rev 532)		greg	cv412	XVal Session 84	1	XVal Session 84-Typing - Text-1		2012-07-18 10:29:53.458000
	Edit pad (rev 533)		Nick	cv396	XVal Session 84	1	XVal Session 84-Typing - Text-1		2012-07-18 10:29:53.486000
	Edit pad (rev 534)		greg	cv412	XVal Session 84	1	XVal Session 84-Typing - Text-1		2012-07-18 10:29:53.958000
	Edit pad (rev 535)		Nick	cv396	XVal Session 84	1	XVal Session 84-Typing - Text-1		2012-07-18 10:29:53.985000
	Edit pad (rev 536)		greg	cv412	XVal Session 84	1	XVal Session 84-Typing - Text-1		2012-07-18 10:29:54.458000
	Edit pad (rev 537)		Nick	cv396	XVal Session 84	1	XVal Session 84-Typing - Text-1		2012-07-18 10:29:54.485000
	Edit pad (rev 538)		greg	cv412	XVal Session 84	1	XVal Session 84-Typing - Text-1		2012-07-18 10:29:54.958000
	Edit pad (rev 539)		Nick	cv396	XVal Session 84	1	XVal Session 84-Typing - Text-1		2012-07-18 10:29:54.984000
	Edit pad (rev 540)		greg	cv412	XVal Session 84	1	XVal Session 84-Typing - Text-1		2012-07-18 10:29:55.458000
	Edit pad (rev 541)		charles	cv410	XVal Session 84	1	XVal Session 84-Typing - Text-1		2012-07-18 10:29:55.559000
	Edit pad (rev 542)		Nick	cv396	XVal Session 84	1	XVal Session 84-Typing - Text-1		2012-07-18 10:29:55.673000
	Edit pad (rev 543)		charles	cv410	XVal Session 84	1	XVal Session 84-Typing - Text-1		2012-07-18 10:29:56.062000
	Edit pad (rev 544)		Nick	cv396	XVal Session 84	1	XVal Session 84-Typing - Text-1		2012-07-18 10:29:56.205000
	Edit pad (rev 545)		charles	cv410	XVal Session 84	1	XVal Session 84-Typing - Text-1		2012-07-18 10:29:56.561000
	Edit pad (rev 546)		Nick	cv396	XVal Session 84	1	XVal Session 84-Typing - Text-1		2012-07-18 10:29:56.705000
	Edit pad (rev 547)		charles	cv410	XVal Session 84	1	XVal Session 84-Typing - Text-1		2012-07-18 10:29:57.062000
	Edit pad (rev 548)		greg	cv412	XVal Session 84	1	XVal Session 84-Typing - Text-1		2012-07-18 10:29:57.152000
	Edit pad (rev 549)		charles	cv410	XVal Session 84	1	XVal Session 84-Typing - Text-1		2012-07-18 10:29:57.562000
	Edit pad (rev 550)		charles	cv410	XVal Session 84	1	XVal Session 84-Typing - Text-1		2012-07-18 10:29:58.063000
	Edit pad (rev 551)		charles	cv410	XVal Session 84	1	XVal Session 84-Typing - Text-1		2012-07-18 10:29:58.562000
	Edit pad (rev 552)		greg	cv412	XVal Session 84	1	XVal Session 84-Typing - Text-1		2012-07-18 10:29:58.867000
	Edit pad (rev 553)		charles	cv410	XVal Session 84	1	XVal Session 84-Typing - Text-1		2012-07-18 10:29:59.062000
	Edit pad (rev 554)		greg	cv412	XVal Session 84	1	XVal Session 84-Typing - Text-1		2012-07-18 10:29:59.372000
	Edit pad (rev 555)		charles	cv410	XVal Session 84	1	XVal Session 84-Typing - Text-1		2012-07-18 10:29:59.563000
	Edit pad (rev 556)		greg	cv412	XVal Session 84	1	XVal Session 84-Typing - Text-1		2012-07-18 10:29:59.879000
	Edit pad (rev 557)		charles	cv410	XVal Session 84	1	XVal Session 84-Typing - Text-1		2012-07-18 10:30:00.063000
	Edit pad (rev 558)		greg	cv412	XVal Session 84	1	XVal Session 84-Typing - Text-1		2012-07-18 10:30:00.379000
	Edit pad (rev 559)		charles	cv410	XVal Session 84	1	XVal Session 84-Typing - Text-1		2012-07-18 10:30:00.562000
	Edit pad (rev 560)		greg	cv412	XVal Session 84	1	XVal Session 84-Typing - Text-1		2012-07-18 10:30:00.879000
	Edit pad (rev 561)		charles	cv410	XVal Session 84	1	XVal Session 84-Typing - Text-1		2012-07-18 10:30:01.062000
	Edit pad (rev 562)		greg	cv412	XVal Session 84	1	XVal Session 84-Typing - Text-1		2012-07-18 10:30:01.379000
	Edit pad (rev 563)		greg	cv412	XVal Session 84	1	XVal Session 84-Typing - Text-1		2012-07-18 10:30:01.928000
	Edit pad (rev 564)		charles	cv410	XVal Session 84	1	XVal Session 84-Typing - Text-1		2012-07-18 10:30:02.370000
	Edit pad (rev 565)		greg	cv412	XVal Session 84	1	XVal Session 84-Typing - Text-1		2012-07-18 10:30:02.427000
	Edit pad (rev 566)		charles	cv410	XVal Session 84	1	XVal Session 84-Typing - Text-1		2012-07-18 10:30:02.874000
	Edit pad (rev 567)		greg	cv412	XVal Session 84	1	XVal Session 84-Typing - Text-1		2012-07-18 10:30:02.927000
	Edit pad (rev 568)		charles	cv410	XVal Session 84	1	XVal Session 84-Typing - Text-1		2012-07-18 10:30:03.385000
	Edit pad (rev 569)		greg	cv412	XVal Session 84	1	XVal Session 84-Typing - Text-1		2012-07-18 10:30:03.427000
	Edit pad (rev 570)		charles	cv410	XVal Session 84	1	XVal Session 84-Typing - Text-1		2012-07-18 10:30:03.875000
	Edit pad (rev 571)		greg	cv412	XVal Session 84	1	XVal Session 84-Typing - Text-1		2012-07-18 10:30:03.936000
	Edit pad (rev 572)		greg	cv412	XVal Session 84	1	XVal Session 84-Typing - Text-1		2012-07-18 10:30:04.442000
	Edit pad (rev 573)		charles	cv410	XVal Session 84	1	XVal Session 84-Typing - Text-1		2012-07-18 10:30:04.710000
	Edit pad (rev 574)		greg	cv412	XVal Session 84	1	XVal Session 84-Typing - Text-1		2012-07-18 10:30:04.941000
	Edit pad (rev 575)		greg	cv412	XVal Session 84	1	XVal Session 84-Typing - Text-1		2012-07-18 10:30:05.442000
	Edit pad (rev 576)		greg	cv412	XVal Session 84	1	XVal Session 84-Typing - Text-1		2012-07-18 10:30:05.942000
	Edit pad (rev 577)		charles	cv410	XVal Session 84	1	XVal Session 84-Typing - Text-1		2012-07-18 10:30:06.003000
	Edit pad (rev 578)		greg	cv412	XVal Session 84	1	XVal Session 84-Typing - Text-1		2012-07-18 10:30:06.442000
	Edit pad (rev 579)		charles	cv410	XVal Session 84	1	XVal Session 84-Typing - Text-1		2012-07-18 10:30:06.538000
	Edit pad (rev 580)		greg	cv412	XVal Session 84	1	XVal Session 84-Typing - Text-1		2012-07-18 10:30:06.942000
	Edit pad (rev 581)		charles	cv410	XVal Session 84	1	XVal Session 84-Typing - Text-1		2012-07-18 10:30:07.044000
	Edit pad (rev 582)		charles	cv410	XVal Session 84	1	XVal Session 84-Typing - Text-1		2012-07-18 10:30:07.545000
	Edit pad (rev 583)		greg	cv412	XVal Session 84	1	XVal Session 84-Typing - Text-1		2012-07-18 10:30:07.571000
	Edit pad (rev 584)		charles	cv410	XVal Session 84	1	XVal Session 84-Typing - Text-1		2012-07-18 10:30:08.045000
	Edit pad (rev 585)		greg	cv412	XVal Session 84	1	XVal Session 84-Typing - Text-1		2012-07-18 10:30:08.093000
	Edit pad (rev 586)		greg	cv412	XVal Session 84	1	XVal Session 84-Typing - Text-1		2012-07-18 10:30:08.707000
	Edit pad (rev 587)		greg	cv412	XVal Session 84	1	XVal Session 84-Typing - Text-1		2012-07-18 10:30:09.207000
	Edit pad (rev 588)		charles	cv410	XVal Session 84	1	XVal Session 84-Typing - Text-1		2012-07-18 10:30:09.524000
	Edit pad (rev 589)		greg	cv412	XVal Session 84	1	XVal Session 84-Typing - Text-1		2012-07-18 10:30:09.707000
	Edit pad (rev 590)		charles	cv410	XVal Session 84	1	XVal Session 84-Typing - Text-1		2012-07-18 10:30:10.030000
	Edit pad (rev 591)		greg	cv412	XVal Session 84	1	XVal Session 84-Typing - Text-1		2012-07-18 10:30:10.207000
	Edit pad (rev 592)		charles	cv410	XVal Session 84	1	XVal Session 84-Typing - Text-1		2012-07-18 10:30:10.763000
	Edit pad (rev 593)		greg	cv412	XVal Session 84	1	XVal Session 84-Typing - Text-1		2012-07-18 10:30:11.169000
	Edit pad (rev 594)		charles	cv410	XVal Session 84	1	XVal Session 84-Typing - Text-1		2012-07-18 10:30:11.262000
	Edit pad (rev 595)		charles	cv410	XVal Session 84	1	XVal Session 84-Typing - Text-1		2012-07-18 10:30:12.339000
	Edit pad (rev 596)		charles	cv410	XVal Session 84	1	XVal Session 84-Typing - Text-1		2012-07-18 10:30:12.835000
	Edit pad (rev 597)		charles	cv410	XVal Session 84	1	XVal Session 84-Typing - Text-1		2012-07-18 10:30:13.339000
	Edit pad (rev 598)		charles	cv410	XVal Session 84	1	XVal Session 84-Typing - Text-1		2012-07-18 10:30:13.839000
	Edit pad (rev 599)		greg	cv412	XVal Session 84	1	XVal Session 84-Typing - Text-1		2012-07-18 10:30:15.630000
	Edit pad (rev 600)		greg	cv412	XVal Session 84	1	XVal Session 84-Typing - Text-1		2012-07-18 10:30:16.508000
	Edit pad (rev 601)		charles	cv410	XVal Session 84	1	XVal Session 84-Typing - Text-1		2012-07-18 10:30:20.934000
	Edit pad (rev 602)		charles	cv410	XVal Session 84	1	XVal Session 84-Typing - Text-1		2012-07-18 10:30:21.677000
	Edit pad (rev 603)		charles	cv410	XVal Session 84	1	XVal Session 84-Typing - Text-1		2012-07-18 10:30:22.175000
	Edit pad (rev 604)		charles	cv410	XVal Session 84	1	XVal Session 84-Typing - Text-1		2012-07-18 10:30:22.678000
	Edit pad (rev 605)		charles	cv410	XVal Session 84	1	XVal Session 84-Typing - Text-1		2012-07-18 10:30:23.177000
	Edit pad (rev 606)		charles	cv410	XVal Session 84	1	XVal Session 84-Typing - Text-1		2012-07-18 10:30:23.677000
	Edit pad (rev 607)		charles	cv410	XVal Session 84	1	XVal Session 84-Typing - Text-1		2012-07-18 10:30:24.269000
	Edit pad (rev 608)		charles	cv410	XVal Session 84	1	XVal Session 84-Typing - Text-1		2012-07-18 10:30:24.770000
	Edit pad (rev 609)		charles	cv410	XVal Session 84	1	XVal Session 84-Typing - Text-1		2012-07-18 10:30:25.269000
	Edit pad (rev 610)		charles	cv410	XVal Session 84	1	XVal Session 84-Typing - Text-1		2012-07-18 10:30:26.448000
	Edit pad (rev 611)		charles	cv410	XVal Session 84	1	XVal Session 84-Typing - Text-1		2012-07-18 10:30:26.950000
	Edit pad (rev 612)		charles	cv410	XVal Session 84	1	XVal Session 84-Typing - Text-1		2012-07-18 10:30:27.448000
	Edit pad (rev 613)		charles	cv410	XVal Session 84	1	XVal Session 84-Typing - Text-1		2012-07-18 10:30:27.948000
	Edit pad (rev 614)		charles	cv410	XVal Session 84	1	XVal Session 84-Typing - Text-1		2012-07-18 10:30:28.455000
	Edit pad (rev 615)		charles	cv410	XVal Session 84	1	XVal Session 84-Typing - Text-1		2012-07-18 10:30:32.040000
	Edit pad (rev 616)		charles	cv410	XVal Session 84	1	XVal Session 84-Typing - Text-1		2012-07-18 10:30:32.539000
	Edit pad (rev 617)		charles	cv410	XVal Session 84	1	XVal Session 84-Typing - Text-1		2012-07-18 10:30:33.049000
	Edit pad (rev 618)		charles	cv410	XVal Session 84	1	XVal Session 84-Typing - Text-1		2012-07-18 10:30:33.925000
	Edit pad (rev 619)		charles	cv410	XVal Session 84	1	XVal Session 84-Typing - Text-1		2012-07-18 10:30:34.426000
	Edit pad (rev 620)		charles	cv410	XVal Session 84	1	XVal Session 84-Typing - Text-1		2012-07-18 10:30:34.925000
	Edit pad (rev 621)		charles	cv410	XVal Session 84	1	XVal Session 84-Typing - Text-1		2012-07-18 10:30:35.425000
	Edit pad (rev 622)		charles	cv410	XVal Session 84	1	XVal Session 84-Typing - Text-1		2012-07-18 10:30:35.925000
	Edit pad (rev 623)		charles	cv410	XVal Session 84	1	XVal Session 84-Typing - Text-1		2012-07-18 10:30:38.103000
	Edit pad (rev 624)		charles	cv410	XVal Session 84	1	XVal Session 84-Typing - Text-1		2012-07-18 10:30:38.603000
	Edit pad (rev 625)		charles	cv410	XVal Session 84	1	XVal Session 84-Typing - Text-1		2012-07-18 10:30:39.132000
	Edit pad (rev 626)		charles	cv410	XVal Session 84	1	XVal Session 84-Typing - Text-1		2012-07-18 10:30:39.919000
	Edit pad (rev 627)		charles	cv410	XVal Session 84	1	XVal Session 84-Typing - Text-1		2012-07-18 10:30:40.419000
	Edit pad (rev 628)		charles	cv410	XVal Session 84	1	XVal Session 84-Typing - Text-1		2012-07-18 10:30:40.920000
	Edit pad (rev 629)		charles	cv410	XVal Session 84	1	XVal Session 84-Typing - Text-1		2012-07-18 10:30:42.530000
	Edit pad (rev 630)		charles	cv410	XVal Session 84	1	XVal Session 84-Typing - Text-1		2012-07-18 10:30:43.130000
	Edit pad (rev 631)		charles	cv410	XVal Session 84	1	XVal Session 84-Typing - Text-1		2012-07-18 10:30:43.630000
	Edit pad (rev 632)		charles	cv410	XVal Session 84	1	XVal Session 84-Typing - Text-1		2012-07-18 10:30:44.130000
	Edit pad (rev 633)		charles	cv410	XVal Session 84	1	XVal Session 84-Typing - Text-1		2012-07-18 10:30:44.631000
	Edit pad (rev 634)		charles	cv410	XVal Session 84	1	XVal Session 84-Typing - Text-1		2012-07-18 10:30:45.411000
	Edit pad (rev 635)		charles	cv410	XVal Session 84	1	XVal Session 84-Typing - Text-1		2012-07-18 10:30:45.911000
	Edit pad (rev 636)		charles	cv410	XVal Session 84	1	XVal Session 84-Typing - Text-1		2012-07-18 10:30:46.423000
	Edit pad (rev 637)		charles	cv410	XVal Session 84	1	XVal Session 84-Typing - Text-1		2012-07-18 10:30:46.924000
	Edit pad (rev 638)		charles	cv410	XVal Session 84	1	XVal Session 84-Typing - Text-1		2012-07-18 10:30:47.423000
	Edit pad (rev 639)		charles	cv410	XVal Session 84	1	XVal Session 84-Typing - Text-1		2012-07-18 10:30:49.495000
	Edit pad (rev 640)		charles	cv410	XVal Session 84	1	XVal Session 84-Typing - Text-1		2012-07-18 10:30:49.946000
	Edit pad (rev 641)		charles	cv410	XVal Session 84	1	XVal Session 84-Typing - Text-1		2012-07-18 10:30:50.446000
	Edit pad (rev 642)		charles	cv410	XVal Session 84	1	XVal Session 84-Typing - Text-1		2012-07-18 10:30:50.952000
	Edit pad (rev 643)		charles	cv410	XVal Session 84	1	XVal Session 84-Typing - Text-1		2012-07-18 10:30:51.491000
	Edit pad (rev 644)		charles	cv410	XVal Session 84	1	XVal Session 84-Typing - Text-1		2012-07-18 10:30:52.745000
	Edit pad (rev 645)		charles	cv410	XVal Session 84	1	XVal Session 84-Typing - Text-1		2012-07-18 10:30:53.280000
	Edit pad (rev 646)		charles	cv410	XVal Session 84	1	XVal Session 84-Typing - Text-1		2012-07-18 10:30:53.744000
	Edit pad (rev 647)		charles	cv410	XVal Session 84	1	XVal Session 84-Typing - Text-1		2012-07-18 10:30:55.725000
	Edit pad (rev 648)		charles	cv410	XVal Session 84	1	XVal Session 84-Typing - Text-1		2012-07-18 10:30:56.225000
	Edit pad (rev 649)		charles	cv410	XVal Session 84	1	XVal Session 84-Typing - Text-1		2012-07-18 10:30:56.725000
	Edit pad (rev 650)		charles	cv410	XVal Session 84	1	XVal Session 84-Typing - Text-1		2012-07-18 10:30:57.299000
	Edit pad (rev 651)		charles	cv410	XVal Session 84	1	XVal Session 84-Typing - Text-1		2012-07-18 10:30:58.530000
	Edit pad (rev 652)		charles	cv410	XVal Session 84	1	XVal Session 84-Typing - Text-1		2012-07-18 10:30:59.030000
	Edit pad (rev 653)		charles	cv410	XVal Session 84	1	XVal Session 84-Typing - Text-1		2012-07-18 10:30:59.529000
	Edit pad (rev 654)		charles	cv410	XVal Session 84	1	XVal Session 84-Typing - Text-1		2012-07-18 10:31:00.030000
	Edit pad (rev 655)		charles	cv410	XVal Session 84	1	XVal Session 84-Typing - Text-1		2012-07-18 10:31:00.530000
	Edit pad (rev 656)		charles	cv410	XVal Session 84	1	XVal Session 84-Typing - Text-1		2012-07-18 10:31:01.037000
	Edit pad (rev 657)		charles	cv410	XVal Session 84	1	XVal Session 84-Typing - Text-1		2012-07-18 10:31:01.536000
	Edit pad (rev 658)		charles	cv410	XVal Session 84	1	XVal Session 84-Typing - Text-1		2012-07-18 10:31:02.715000
	Edit pad (rev 659)		charles	cv410	XVal Session 84	1	XVal Session 84-Typing - Text-1		2012-07-18 10:31:03.212000
	Edit pad (rev 660)		charles	cv410	XVal Session 84	1	XVal Session 84-Typing - Text-1		2012-07-18 10:31:03.712000
	Edit pad (rev 661)		charles	cv410	XVal Session 84	1	XVal Session 84-Typing - Text-1		2012-07-18 10:31:04.221000
	Edit pad (rev 662)		charles	cv410	XVal Session 84	1	XVal Session 84-Typing - Text-1		2012-07-18 10:31:04.723000
	Edit pad (rev 663)		charles	cv410	XVal Session 84	1	XVal Session 84-Typing - Text-1		2012-07-18 10:31:05.223000
	Edit pad (rev 664)		charles	cv410	XVal Session 84	1	XVal Session 84-Typing - Text-1		2012-07-18 10:31:06.112000
	Edit pad (rev 665)		charles	cv410	XVal Session 84	1	XVal Session 84-Typing - Text-1		2012-07-18 10:31:06.611000
	Edit pad (rev 666)		charles	cv410	XVal Session 84	1	XVal Session 84-Typing - Text-1		2012-07-18 10:31:08.233000
	Edit pad (rev 667)		charles	cv410	XVal Session 84	1	XVal Session 84-Typing - Text-1		2012-07-18 10:31:09.094000
	Edit pad (rev 668)		charles	cv410	XVal Session 84	1	XVal Session 84-Typing - Text-1		2012-07-18 10:31:09.594000
	Edit pad (rev 669)		Nick	cv396	XVal Session 84	1	XVal Session 84-Typing - Text-1		2012-07-18 10:31:09.761000
	Edit pad (rev 670)		charles	cv410	XVal Session 84	1	XVal Session 84-Typing - Text-1		2012-07-18 10:31:10.093000
	Edit pad (rev 671)		Nick	cv396	XVal Session 84	1	XVal Session 84-Typing - Text-1		2012-07-18 10:31:10.259000
	Edit pad (rev 672)		charles	cv410	XVal Session 84	1	XVal Session 84-Typing - Text-1		2012-07-18 10:31:10.594000
	Edit pad (rev 673)		Nick	cv396	XVal Session 84	1	XVal Session 84-Typing - Text-1		2012-07-18 10:31:10.759000
	Edit pad (rev 674)		charles	cv410	XVal Session 84	1	XVal Session 84-Typing - Text-1		2012-07-18 10:31:11.097000
	Edit pad (rev 675)		Nick	cv396	XVal Session 84	1	XVal Session 84-Typing - Text-1		2012-07-18 10:31:11.260000
	Edit pad (rev 676)		charles	cv410	XVal Session 84	1	XVal Session 84-Typing - Text-1		2012-07-18 10:31:11.599000
	Edit pad (rev 677)		Nick	cv396	XVal Session 84	1	XVal Session 84-Typing - Text-1		2012-07-18 10:31:11.761000
	Edit pad (rev 678)		charles	cv410	XVal Session 84	1	XVal Session 84-Typing - Text-1		2012-07-18 10:31:12.099000
	Edit pad (rev 679)		charles	cv410	XVal Session 84	1	XVal Session 84-Typing - Text-1		2012-07-18 10:31:12.599000
	Edit pad (rev 680)		Nick	cv396	XVal Session 84	1	XVal Session 84-Typing - Text-1		2012-07-18 10:31:13.125000
	Edit pad (rev 681)		charles	cv410	XVal Session 84	1	XVal Session 84-Typing - Text-1		2012-07-18 10:31:13.871000
	Edit pad (rev 682)		charles	cv410	XVal Session 84	1	XVal Session 84-Typing - Text-1		2012-07-18 10:31:14.372000
	Edit pad (rev 683)		charles	cv410	XVal Session 84	1	XVal Session 84-Typing - Text-1		2012-07-18 10:31:14.873000
	Edit pad (rev 684)		Nick	cv396	XVal Session 84	1	XVal Session 84-Typing - Text-1		2012-07-18 10:31:14.989000
	Edit pad (rev 685)		charles	cv410	XVal Session 84	1	XVal Session 84-Typing - Text-1		2012-07-18 10:31:15.372000
	Edit pad (rev 686)		Nick	cv396	XVal Session 84	1	XVal Session 84-Typing - Text-1		2012-07-18 10:31:15.489000
	Edit pad (rev 687)		charles	cv410	XVal Session 84	1	XVal Session 84-Typing - Text-1		2012-07-18 10:31:15.878000
	Edit pad (rev 688)		Nick	cv396	XVal Session 84	1	XVal Session 84-Typing - Text-1		2012-07-18 10:31:15.989000
	Edit pad (rev 689)		Nick	cv396	XVal Session 84	1	XVal Session 84-Typing - Text-1		2012-07-18 10:31:16.491000
	Edit pad (rev 690)		Nick	cv396	XVal Session 84	1	XVal Session 84-Typing - Text-1		2012-07-18 10:31:16.991000
	Edit pad (rev 691)		charles	cv410	XVal Session 84	1	XVal Session 84-Typing - Text-1		2012-07-18 10:31:17.470000
	Edit pad (rev 692)		Nick	cv396	XVal Session 84	1	XVal Session 84-Typing - Text-1		2012-07-18 10:31:17.611000
	Edit pad (rev 693)		charles	cv410	XVal Session 84	1	XVal Session 84-Typing - Text-1		2012-07-18 10:31:17.968000
	Edit pad (rev 694)		Nick	cv396	XVal Session 84	1	XVal Session 84-Typing - Text-1		2012-07-18 10:31:18.987000
	Edit pad (rev 695)		Nick	cv396	XVal Session 84	1	XVal Session 84-Typing - Text-1		2012-07-18 10:31:20.333000
	Edit pad (rev 696)		Nick	cv396	XVal Session 84	1	XVal Session 84-Typing - Text-1		2012-07-18 10:31:24.397000
	Edit pad (rev 697)		Nick	cv396	XVal Session 84	1	XVal Session 84-Typing - Text-1		2012-07-18 10:31:25.932000
	Edit pad (rev 698)		Nick	cv396	XVal Session 84	1	XVal Session 84-Typing - Text-1		2012-07-18 10:31:26.479000
	Edit pad (rev 699)		charles	cv410	XVal Session 84	1	XVal Session 84-Typing - Text-1		2012-07-18 10:31:26.503000
	Edit pad (rev 700)		Nick	cv396	XVal Session 84	1	XVal Session 84-Typing - Text-1		2012-07-18 10:31:26.978000
	Edit pad (rev 701)		charles	cv410	XVal Session 84	1	XVal Session 84-Typing - Text-1		2012-07-18 10:31:27.004000
	Edit pad (rev 702)		Nick	cv396	XVal Session 84	1	XVal Session 84-Typing - Text-1		2012-07-18 10:31:27.477000
	Edit pad (rev 703)		charles	cv410	XVal Session 84	1	XVal Session 84-Typing - Text-1		2012-07-18 10:31:27.504000
	Edit pad (rev 704)		Nick	cv396	XVal Session 84	1	XVal Session 84-Typing - Text-1		2012-07-18 10:31:27.977000
	Edit pad (rev 705)		charles	cv410	XVal Session 84	1	XVal Session 84-Typing - Text-1		2012-07-18 10:31:29.245000
	Edit pad (rev 706)		charles	cv410	XVal Session 84	1	XVal Session 84-Typing - Text-1		2012-07-18 10:31:29.745000
	Edit pad (rev 707)		Nick	cv396	XVal Session 84	1	XVal Session 84-Typing - Text-1		2012-07-18 10:31:29.798000
	Edit pad (rev 708)		charles	cv410	XVal Session 84	1	XVal Session 84-Typing - Text-1		2012-07-18 10:31:30.247000
	Edit pad (rev 709)		Nick	cv396	XVal Session 84	1	XVal Session 84-Typing - Text-1		2012-07-18 10:31:30.299000
	Edit pad (rev 710)		charles	cv410	XVal Session 84	1	XVal Session 84-Typing - Text-1		2012-07-18 10:31:30.745000
	Edit pad (rev 711)		charles	cv410	XVal Session 84	1	XVal Session 84-Typing - Text-1		2012-07-18 10:31:32.124000
	Edit pad (rev 712)		charles	cv410	XVal Session 84	1	XVal Session 84-Typing - Text-1		2012-07-18 10:31:32.637000
	Edit pad (rev 713)		charles	cv410	XVal Session 84	1	XVal Session 84-Typing - Text-1		2012-07-18 10:31:33.126000
	Edit pad (rev 714)		charles	cv410	XVal Session 84	1	XVal Session 84-Typing - Text-1		2012-07-18 10:31:33.626000
	Edit pad (rev 715)		Nick	cv396	XVal Session 84	1	XVal Session 84-Typing - Text-1		2012-07-18 10:31:33.882000
	Edit pad (rev 716)		charles	cv410	XVal Session 84	1	XVal Session 84-Typing - Text-1		2012-07-18 10:31:34.595000
	Edit pad (rev 717)		charles	cv410	XVal Session 84	1	XVal Session 84-Typing - Text-1		2012-07-18 10:31:35.095000
	Edit pad (rev 718)		Nick	cv396	XVal Session 84	1	XVal Session 84-Typing - Text-1		2012-07-18 10:31:35.429000
	Edit pad (rev 719)		charles	cv410	XVal Session 84	1	XVal Session 84-Typing - Text-1		2012-07-18 10:31:35.596000
	Edit pad (rev 720)		Nick	cv396	XVal Session 84	1	XVal Session 84-Typing - Text-1		2012-07-18 10:31:35.930000
	Edit pad (rev 721)		charles	cv410	XVal Session 84	1	XVal Session 84-Typing - Text-1		2012-07-18 10:31:36.096000
	Edit pad (rev 722)		Nick	cv396	XVal Session 84	1	XVal Session 84-Typing - Text-1		2012-07-18 10:31:36.430000
	Edit pad (rev 723)		Nick	cv396	XVal Session 84	1	XVal Session 84-Typing - Text-1		2012-07-18 10:31:36.930000
	Edit pad (rev 724)		charles	cv410	XVal Session 84	1	XVal Session 84-Typing - Text-1		2012-07-18 10:31:36.985000
	Edit pad (rev 725)		charles	cv410	XVal Session 84	1	XVal Session 84-Typing - Text-1		2012-07-18 10:31:37.492000
	Edit pad (rev 726)		charles	cv410	XVal Session 84	1	XVal Session 84-Typing - Text-1		2012-07-18 10:31:37.988000
	Edit pad (rev 727)		charles	cv410	XVal Session 84	1	XVal Session 84-Typing - Text-1		2012-07-18 10:31:38.488000
	Edit pad (rev 728)		charles	cv410	XVal Session 84	1	XVal Session 84-Typing - Text-1		2012-07-18 10:31:38.988000
	Edit pad (rev 729)		charles	cv410	XVal Session 84	1	XVal Session 84-Typing - Text-1		2012-07-18 10:31:39.488000
	Edit pad (rev 730)		charles	cv410	XVal Session 84	1	XVal Session 84-Typing - Text-1		2012-07-18 10:31:39.988000
	Edit pad (rev 731)		charles	cv410	XVal Session 84	1	XVal Session 84-Typing - Text-1		2012-07-18 10:31:40.488000
	Edit pad (rev 732)		charles	cv410	XVal Session 84	1	XVal Session 84-Typing - Text-1		2012-07-18 10:31:40.988000
	Edit pad (rev 733)		charles	cv410	XVal Session 84	1	XVal Session 84-Typing - Text-1		2012-07-18 10:31:41.488000
	Edit pad (rev 734)		charles	cv410	XVal Session 84	1	XVal Session 84-Typing - Text-1		2012-07-18 10:31:41.988000
	Edit pad (rev 735)		charles	cv410	XVal Session 84	1	XVal Session 84-Typing - Text-1		2012-07-18 10:31:42.489000
	Edit pad (rev 736)		charles	cv410	XVal Session 84	1	XVal Session 84-Typing - Text-1		2012-07-18 10:31:42.989000
	Edit pad (rev 737)		charles	cv410	XVal Session 84	1	XVal Session 84-Typing - Text-1		2012-07-18 10:31:43.489000
	Edit pad (rev 738)		charles	cv410	XVal Session 84	1	XVal Session 84-Typing - Text-1		2012-07-18 10:31:43.989000
	Edit pad (rev 739)		Nick	cv396	XVal Session 84	1	XVal Session 84-Typing - Text-1		2012-07-18 10:31:44.107000
	Edit pad (rev 740)		charles	cv410	XVal Session 84	1	XVal Session 84-Typing - Text-1		2012-07-18 10:31:44.489000
	Edit pad (rev 741)		Nick	cv396	XVal Session 84	1	XVal Session 84-Typing - Text-1		2012-07-18 10:31:44.714000
	Edit pad (rev 742)		charles	cv410	XVal Session 84	1	XVal Session 84-Typing - Text-1		2012-07-18 10:31:44.989000
	Edit pad (rev 743)		Nick	cv396	XVal Session 84	1	XVal Session 84-Typing - Text-1		2012-07-18 10:31:45.213000
	Edit pad (rev 744)		charles	cv410	XVal Session 84	1	XVal Session 84-Typing - Text-1		2012-07-18 10:31:45.489000
	Edit pad (rev 745)		charles	cv410	XVal Session 84	1	XVal Session 84-Typing - Text-1		2012-07-18 10:31:45.989000
	Edit pad (rev 746)		Nick	cv396	XVal Session 84	1	XVal Session 84-Typing - Text-1		2012-07-18 10:31:46.047000
	Edit pad (rev 747)		charles	cv410	XVal Session 84	1	XVal Session 84-Typing - Text-1		2012-07-18 10:31:46.492000
	Edit pad (rev 748)		Nick	cv396	XVal Session 84	1	XVal Session 84-Typing - Text-1		2012-07-18 10:31:46.546000
	Edit pad (rev 749)		Nick	cv396	XVal Session 84	1	XVal Session 84-Typing - Text-1		2012-07-18 10:31:47.048000
	Edit pad (rev 750)		charles	cv410	XVal Session 84	1	XVal Session 84-Typing - Text-1		2012-07-18 10:31:47.427000
	Edit pad (rev 751)		Nick	cv396	XVal Session 84	1	XVal Session 84-Typing - Text-1		2012-07-18 10:31:47.547000
	Edit pad (rev 752)		charles	cv410	XVal Session 84	1	XVal Session 84-Typing - Text-1		2012-07-18 10:31:47.927000
	Edit pad (rev 753)		charles	cv410	XVal Session 84	1	XVal Session 84-Typing - Text-1		2012-07-18 10:31:48.427000
	Edit pad (rev 754)		Nick	cv396	XVal Session 84	1	XVal Session 84-Typing - Text-1		2012-07-18 10:31:49.015000
	Edit pad (rev 755)		charles	cv410	XVal Session 84	1	XVal Session 84-Typing - Text-1		2012-07-18 10:31:49.873000
	Edit pad (rev 756)		Nick	cv396	XVal Session 84	1	XVal Session 84-Typing - Text-1		2012-07-18 10:31:49.977000
	Edit pad (rev 757)		greg	cv412	XVal Session 84	1	XVal Session 84-Typing - Text-1		2012-07-18 10:31:50.087000
	Edit pad (rev 758)		charles	cv410	XVal Session 84	1	XVal Session 84-Typing - Text-1		2012-07-18 10:31:50.374000
	Edit pad (rev 759)		Nick	cv396	XVal Session 84	1	XVal Session 84-Typing - Text-1		2012-07-18 10:31:50.477000
	Edit pad (rev 760)		charles	cv410	XVal Session 84	1	XVal Session 84-Typing - Text-1		2012-07-18 10:31:50.874000
	Edit pad (rev 761)		Nick	cv396	XVal Session 84	1	XVal Session 84-Typing - Text-1		2012-07-18 10:31:50.978000
	Edit pad (rev 762)		greg	cv412	XVal Session 84	1	XVal Session 84-Typing - Text-1		2012-07-18 10:31:51.321000
	Edit pad (rev 763)		charles	cv410	XVal Session 84	1	XVal Session 84-Typing - Text-1		2012-07-18 10:31:51.374000
	Edit pad (rev 764)		Nick	cv396	XVal Session 84	1	XVal Session 84-Typing - Text-1		2012-07-18 10:31:51.478000
	Edit pad (rev 765)		charles	cv410	XVal Session 84	1	XVal Session 84-Typing - Text-1		2012-07-18 10:31:51.875000
	Edit pad (rev 766)		charles	cv410	XVal Session 84	1	XVal Session 84-Typing - Text-1		2012-07-18 10:31:52.375000
	Edit pad (rev 767)		charles	cv410	XVal Session 84	1	XVal Session 84-Typing - Text-1		2012-07-18 10:31:52.876000
	Edit pad (rev 768)		charles	cv410	XVal Session 84	1	XVal Session 84-Typing - Text-1		2012-07-18 10:31:53.376000
	Edit pad (rev 769)		charles	cv410	XVal Session 84	1	XVal Session 84-Typing - Text-1		2012-07-18 10:31:53.876000
	Edit pad (rev 770)		charles	cv410	XVal Session 84	1	XVal Session 84-Typing - Text-1		2012-07-18 10:31:54.375000
	Edit pad (rev 771)		charles	cv410	XVal Session 84	1	XVal Session 84-Typing - Text-1		2012-07-18 10:31:55.740000
	Edit pad (rev 772)		charles	cv410	XVal Session 84	1	XVal Session 84-Typing - Text-1		2012-07-18 10:31:56.242000
	Edit pad (rev 773)		charles	cv410	XVal Session 84	1	XVal Session 84-Typing - Text-1		2012-07-18 10:31:56.742000
	Edit pad (rev 774)		charles	cv410	XVal Session 84	1	XVal Session 84-Typing - Text-1		2012-07-18 10:31:58.125000
	Edit pad (rev 775)		charles	cv410	XVal Session 84	1	XVal Session 84-Typing - Text-1		2012-07-18 10:31:58.625000
	Edit pad (rev 776)		charles	cv410	XVal Session 84	1	XVal Session 84-Typing - Text-1		2012-07-18 10:31:59.125000
	Edit pad (rev 777)		charles	cv410	XVal Session 84	1	XVal Session 84-Typing - Text-1		2012-07-18 10:31:59.625000
	Edit pad (rev 778)		greg	cv412	XVal Session 84	1	XVal Session 84-Typing - Text-1		2012-07-18 10:31:59.693000
	Edit pad (rev 779)		charles	cv410	XVal Session 84	1	XVal Session 84-Typing - Text-1		2012-07-18 10:32:00.126000
	Chat	who is dan?	Nick	cv396	XVal Session 84	1	XVal Session 84-Typing - Text-1		2012-07-18 10:32:01.453000
	Edit pad (rev 780)		charles	cv410	XVal Session 84	1	XVal Session 84-Typing - Text-1		2012-07-18 10:32:01.511000
	Edit pad (rev 781)		charles	cv410	XVal Session 84	1	XVal Session 84-Typing - Text-1		2012-07-18 10:32:02.014000
	Edit pad (rev 782)		charles	cv410	XVal Session 84	1	XVal Session 84-Typing - Text-1		2012-07-18 10:32:02.515000
	Edit pad (rev 783)		charles	cv410	XVal Session 84	1	XVal Session 84-Typing - Text-1		2012-07-18 10:32:13.253000
	Edit pad (rev 784)		charles	cv410	XVal Session 84	1	XVal Session 84-Typing - Text-1		2012-07-18 10:32:13.754000
	Edit pad (rev 785)		charles	cv410	XVal Session 84	1	XVal Session 84-Typing - Text-1		2012-07-18 10:32:14.255000
	Edit pad (rev 786)		charles	cv410	XVal Session 84	1	XVal Session 84-Typing - Text-1		2012-07-18 10:32:15.328000
	Edit pad (rev 787)		charles	cv410	XVal Session 84	1	XVal Session 84-Typing - Text-1		2012-07-18 10:32:15.828000
	Edit pad (rev 788)		charles	cv410	XVal Session 84	1	XVal Session 84-Typing - Text-1		2012-07-18 10:32:16.335000
	Edit pad (rev 789)		charles	cv410	XVal Session 84	1	XVal Session 84-Typing - Text-1		2012-07-18 10:32:16.836000
	Edit pad (rev 790)		charles	cv410	XVal Session 84	1	XVal Session 84-Typing - Text-1		2012-07-18 10:32:17.971000
	Edit pad (rev 791)		charles	cv410	XVal Session 84	1	XVal Session 84-Typing - Text-1		2012-07-18 10:32:18.476000
	Edit pad (rev 792)		charles	cv410	XVal Session 84	1	XVal Session 84-Typing - Text-1		2012-07-18 10:32:18.977000
	Edit pad (rev 793)		charles	cv410	XVal Session 84	1	XVal Session 84-Typing - Text-1		2012-07-18 10:32:19.474000
	Edit pad (rev 794)		charles	cv410	XVal Session 84	1	XVal Session 84-Typing - Text-1		2012-07-18 10:32:20.914000
	Edit pad (rev 795)		charles	cv410	XVal Session 84	1	XVal Session 84-Typing - Text-1		2012-07-18 10:32:21.415000
	Chat	I alreaday started to write the second para!	Nick	cv396	XVal Session 84	1	XVal Session 84-Typing - Text-1		2012-07-18 10:32:21.497000
	Edit pad (rev 796)		charles	cv410	XVal Session 84	1	XVal Session 84-Typing - Text-1		2012-07-18 10:32:21.915000
	Edit pad (rev 797)		charles	cv410	XVal Session 84	1	XVal Session 84-Typing - Text-1		2012-07-18 10:32:22.415000
	Edit pad (rev 798)		charles	cv410	XVal Session 84	1	XVal Session 84-Typing - Text-1		2012-07-18 10:32:24.550000
	Edit pad (rev 799)		charles	cv410	XVal Session 84	1	XVal Session 84-Typing - Text-1		2012-07-18 10:32:25.050000
	Edit pad (rev 800)		charles	cv410	XVal Session 84	1	XVal Session 84-Typing - Text-1		2012-07-18 10:32:25.552000
	Edit pad (rev 801)		charles	cv410	XVal Session 84	1	XVal Session 84-Typing - Text-1		2012-07-18 10:32:27.092000
	Edit pad (rev 802)		charles	cv410	XVal Session 84	1	XVal Session 84-Typing - Text-1		2012-07-18 10:32:27.592000
	Edit pad (rev 803)		charles	cv410	XVal Session 84	1	XVal Session 84-Typing - Text-1		2012-07-18 10:32:28.092000
	Edit pad (rev 804)		charles	cv410	XVal Session 84	1	XVal Session 84-Typing - Text-1		2012-07-18 10:32:29.013000
	Edit pad (rev 805)		charles	cv410	XVal Session 84	1	XVal Session 84-Typing - Text-1		2012-07-18 10:32:29.511000
	Edit pad (rev 806)		charles	cv410	XVal Session 84	1	XVal Session 84-Typing - Text-1		2012-07-18 10:32:30.010000
	Edit pad (rev 807)		charles	cv410	XVal Session 84	1	XVal Session 84-Typing - Text-1		2012-07-18 10:32:30.511000
	Edit pad (rev 808)		charles	cv410	XVal Session 84	1	XVal Session 84-Typing - Text-1		2012-07-18 10:32:31.185000
	Edit pad (rev 809)		greg	cv412	XVal Session 84	1	XVal Session 84-Typing - Text-1		2012-07-18 10:32:31.577000
	Edit pad (rev 810)		charles	cv410	XVal Session 84	1	XVal Session 84-Typing - Text-1		2012-07-18 10:32:31.683000
	Edit pad (rev 811)		charles	cv410	XVal Session 84	1	XVal Session 84-Typing - Text-1		2012-07-18 10:32:32.184000
	Edit pad (rev 812)		greg	cv412	XVal Session 84	1	XVal Session 84-Typing - Text-1		2012-07-18 10:32:32.412000
	Edit pad (rev 813)		charles	cv410	XVal Session 84	1	XVal Session 84-Typing - Text-1		2012-07-18 10:32:32.685000
	Edit pad (rev 814)		charles	cv410	XVal Session 84	1	XVal Session 84-Typing - Text-1		2012-07-18 10:32:33.187000
	Edit pad (rev 815)		charles	cv410	XVal Session 84	1	XVal Session 84-Typing - Text-1		2012-07-18 10:32:33.687000
	Edit pad (rev 816)		charles	cv410	XVal Session 84	1	XVal Session 84-Typing - Text-1		2012-07-18 10:32:34.187000
	Edit pad (rev 817)		charles	cv410	XVal Session 84	1	XVal Session 84-Typing - Text-1		2012-07-18 10:32:34.686000
	Edit pad (rev 818)		charles	cv410	XVal Session 84	1	XVal Session 84-Typing - Text-1		2012-07-18 10:32:35.187000
	Edit pad (rev 819)		charles	cv410	XVal Session 84	1	XVal Session 84-Typing - Text-1		2012-07-18 10:32:35.865000
	Edit pad (rev 820)		greg	cv412	XVal Session 84	1	XVal Session 84-Typing - Text-1		2012-07-18 10:32:35.890000
	Edit pad (rev 821)		charles	cv410	XVal Session 84	1	XVal Session 84-Typing - Text-1		2012-07-18 10:32:36.368000
	Edit pad (rev 822)		greg	cv412	XVal Session 84	1	XVal Session 84-Typing - Text-1		2012-07-18 10:32:36.394000
	Edit pad (rev 823)		charles	cv410	XVal Session 84	1	XVal Session 84-Typing - Text-1		2012-07-18 10:32:36.912000
	Edit pad (rev 824)		greg	cv412	XVal Session 84	1	XVal Session 84-Typing - Text-1		2012-07-18 10:32:37.356000
	Edit pad (rev 825)		charles	cv410	XVal Session 84	1	XVal Session 84-Typing - Text-1		2012-07-18 10:32:37.412000
	Edit pad (rev 826)		charles	cv410	XVal Session 84	1	XVal Session 84-Typing - Text-1		2012-07-18 10:32:37.911000
	Edit pad (rev 827)		charles	cv410	XVal Session 84	1	XVal Session 84-Typing - Text-1		2012-07-18 10:32:38.412000
	Edit pad (rev 828)		charles	cv410	XVal Session 84	1	XVal Session 84-Typing - Text-1		2012-07-18 10:32:39.048000
	Edit pad (rev 829)		charles	cv410	XVal Session 84	1	XVal Session 84-Typing - Text-1		2012-07-18 10:32:39.547000
	Edit pad (rev 830)		charles	cv410	XVal Session 84	1	XVal Session 84-Typing - Text-1		2012-07-18 10:32:40.047000
	Edit pad (rev 831)		charles	cv410	XVal Session 84	1	XVal Session 84-Typing - Text-1		2012-07-18 10:32:40.566000
	Edit pad (rev 832)		charles	cv410	XVal Session 84	1	XVal Session 84-Typing - Text-1		2012-07-18 10:32:41.048000
	Edit pad (rev 833)		charles	cv410	XVal Session 84	1	XVal Session 84-Typing - Text-1		2012-07-18 10:32:41.548000
	Edit pad (rev 834)		charles	cv410	XVal Session 84	1	XVal Session 84-Typing - Text-1		2012-07-18 10:32:42.047000
	Edit pad (rev 835)		charles	cv410	XVal Session 84	1	XVal Session 84-Typing - Text-1		2012-07-18 10:32:42.548000
	Edit pad (rev 836)		charles	cv410	XVal Session 84	1	XVal Session 84-Typing - Text-1		2012-07-18 10:32:43.048000
	Edit pad (rev 837)		charles	cv410	XVal Session 84	1	XVal Session 84-Typing - Text-1		2012-07-18 10:32:43.547000
	Edit pad (rev 838)		charles	cv410	XVal Session 84	1	XVal Session 84-Typing - Text-1		2012-07-18 10:32:44.047000
	Edit pad (rev 839)		charles	cv410	XVal Session 84	1	XVal Session 84-Typing - Text-1		2012-07-18 10:32:44.933000
	Edit pad (rev 840)		charles	cv410	XVal Session 84	1	XVal Session 84-Typing - Text-1		2012-07-18 10:32:45.433000
	Edit pad (rev 841)		charles	cv410	XVal Session 84	1	XVal Session 84-Typing - Text-1		2012-07-18 10:32:45.932000
	Edit pad (rev 842)		charles	cv410	XVal Session 84	1	XVal Session 84-Typing - Text-1		2012-07-18 10:32:46.433000
	Edit pad (rev 843)		charles	cv410	XVal Session 84	1	XVal Session 84-Typing - Text-1		2012-07-18 10:32:47.165000
	Edit pad (rev 844)		charles	cv410	XVal Session 84	1	XVal Session 84-Typing - Text-1		2012-07-18 10:32:47.664000
45478	Load Instructions			cv396	XVal Session 84	1	XVal Session 84-Typing - Numbers-1	18.111.34.62	2012-07-18 10:32:48
45479	Load Instructions			cv395	XVal Session 84	1	XVal Session 84-Typing - Numbers-1	192.54.222.3	2012-07-18 10:32:48
45480	Load Instructions			cv394	XVal Session 84	1	XVal Session 84-Typing - Numbers-1	192.54.222.3	2012-07-18 10:32:48
45481	Load Instructions			cv397	XVal Session 84	1	XVal Session 84-Typing - Numbers-1	18.111.22.173	2012-07-18 10:32:48
	Edit pad (rev 845)		charles	cv410	XVal Session 84	1	XVal Session 84-Typing - Text-1		2012-07-18 10:32:48.168000
45482	Load Workspace			cv396	XVal Session 84	1	XVal Session 84-Typing - Numbers-1	18.111.34.62	2012-07-18 10:33:18
45483	Load Workspace			cv395	XVal Session 84	1	XVal Session 84-Typing - Numbers-1	192.54.222.3	2012-07-18 10:33:18
45484	Load Workspace			cv394	XVal Session 84	1	XVal Session 84-Typing - Numbers-1	192.54.222.3	2012-07-18 10:33:18
45485	Load Workspace			cv397	XVal Session 84	1	XVal Session 84-Typing - Numbers-1	18.111.22.173	2012-07-18 10:33:19
	Edit pad (rev 0)		charles	cv410	XVal Session 84	1	XVal Session 84-Typing - Numbers-1		2012-07-18 10:33:23.752000
	Edit pad (rev 1)		charles	cv410	XVal Session 84	1	XVal Session 84-Typing - Numbers-1		2012-07-18 10:33:24.299000
	Edit pad (rev 2)		charles	cv410	XVal Session 84	1	XVal Session 84-Typing - Numbers-1		2012-07-18 10:33:25.483000
	Edit pad (rev 3)		charles	cv410	XVal Session 84	1	XVal Session 84-Typing - Numbers-1		2012-07-18 10:33:26.283000
	Edit pad (rev 4)		charles	cv410	XVal Session 84	1	XVal Session 84-Typing - Numbers-1		2012-07-18 10:33:26.782000
	Edit pad (rev 5)		charles	cv410	XVal Session 84	1	XVal Session 84-Typing - Numbers-1		2012-07-18 10:33:27.935000
	Edit pad (rev 6)		charles	cv410	XVal Session 84	1	XVal Session 84-Typing - Numbers-1		2012-07-18 10:33:28.435000
	Edit pad (rev 7)		charles	cv410	XVal Session 84	1	XVal Session 84-Typing - Numbers-1		2012-07-18 10:33:28.936000
	Edit pad (rev 8)		charles	cv410	XVal Session 84	1	XVal Session 84-Typing - Numbers-1		2012-07-18 10:33:29.437000
	Edit pad (rev 9)		charles	cv410	XVal Session 84	1	XVal Session 84-Typing - Numbers-1		2012-07-18 10:33:30.182000
	Edit pad (rev 10)		charles	cv410	XVal Session 84	1	XVal Session 84-Typing - Numbers-1		2012-07-18 10:33:30.688000
	Edit pad (rev 11)		charles	cv410	XVal Session 84	1	XVal Session 84-Typing - Numbers-1		2012-07-18 10:33:31.187000
	Edit pad (rev 12)		charles	cv410	XVal Session 84	1	XVal Session 84-Typing - Numbers-1		2012-07-18 10:33:31.688000
	Edit pad (rev 13)		charles	cv410	XVal Session 84	1	XVal Session 84-Typing - Numbers-1		2012-07-18 10:33:32.189000
	Edit pad (rev 14)		charles	cv410	XVal Session 84	1	XVal Session 84-Typing - Numbers-1		2012-07-18 10:33:32.888000
	Edit pad (rev 15)		charles	cv410	XVal Session 84	1	XVal Session 84-Typing - Numbers-1		2012-07-18 10:33:33.655000
	Edit pad (rev 16)		charles	cv410	XVal Session 84	1	XVal Session 84-Typing - Numbers-1		2012-07-18 10:33:34.153000
	Edit pad (rev 17)		charles	cv410	XVal Session 84	1	XVal Session 84-Typing - Numbers-1		2012-07-18 10:33:34.654000
	Edit pad (rev 18)		charles	cv410	XVal Session 84	1	XVal Session 84-Typing - Numbers-1		2012-07-18 10:33:35.157000
	Edit pad (rev 19)		charles	cv410	XVal Session 84	1	XVal Session 84-Typing - Numbers-1		2012-07-18 10:33:35.657000
	Edit pad (rev 20)		charles	cv410	XVal Session 84	1	XVal Session 84-Typing - Numbers-1		2012-07-18 10:33:36.158000
	Edit pad (rev 21)		charles	cv410	XVal Session 84	1	XVal Session 84-Typing - Numbers-1		2012-07-18 10:33:37.058000
	Edit pad (rev 22)		greg	cv412	XVal Session 84	1	XVal Session 84-Typing - Numbers-1		2012-07-18 10:33:37.112000
	Chat	'm doing the 4th group?	Nick	cv396	XVal Session 84	1	XVal Session 84-Typing - Numbers-1		2012-07-18 10:33:37.597000
	Edit pad (rev 23)		charles	cv410	XVal Session 84	1	XVal Session 84-Typing - Numbers-1		2012-07-18 10:33:37.670000
	Edit pad (rev 24)		charles	cv410	XVal Session 84	1	XVal Session 84-Typing - Numbers-1		2012-07-18 10:33:38.172000
	Edit pad (rev 25)		charles	cv410	XVal Session 84	1	XVal Session 84-Typing - Numbers-1		2012-07-18 10:33:39.731000
	Edit pad (rev 26)		charles	cv410	XVal Session 84	1	XVal Session 84-Typing - Numbers-1		2012-07-18 10:33:40.401000
	Edit pad (rev 27)		charles	cv410	XVal Session 84	1	XVal Session 84-Typing - Numbers-1		2012-07-18 10:33:40.900000
	Edit pad (rev 28)		charles	cv410	XVal Session 84	1	XVal Session 84-Typing - Numbers-1		2012-07-18 10:33:41.399000
	Edit pad (rev 29)		charles	cv410	XVal Session 84	1	XVal Session 84-Typing - Numbers-1		2012-07-18 10:33:41.901000
	Edit pad (rev 30)		charles	cv410	XVal Session 84	1	XVal Session 84-Typing - Numbers-1		2012-07-18 10:33:42.400000
	Edit pad (rev 31)		charles	cv410	XVal Session 84	1	XVal Session 84-Typing - Numbers-1		2012-07-18 10:33:42.901000
	Edit pad (rev 32)		charles	cv410	XVal Session 84	1	XVal Session 84-Typing - Numbers-1		2012-07-18 10:33:43.401000
	Edit pad (rev 33)		charles	cv410	XVal Session 84	1	XVal Session 84-Typing - Numbers-1		2012-07-18 10:33:43.942000
	Edit pad (rev 34)		charles	cv410	XVal Session 84	1	XVal Session 84-Typing - Numbers-1		2012-07-18 10:33:44.443000
	Edit pad (rev 35)		Nick	cv396	XVal Session 84	1	XVal Session 84-Typing - Numbers-1		2012-07-18 10:33:44.531000
	Edit pad (rev 36)		charles	cv410	XVal Session 84	1	XVal Session 84-Typing - Numbers-1		2012-07-18 10:33:44.944000
	Edit pad (rev 37)		Nick	cv396	XVal Session 84	1	XVal Session 84-Typing - Numbers-1		2012-07-18 10:33:45.028000
	Edit pad (rev 38)		charles	cv410	XVal Session 84	1	XVal Session 84-Typing - Numbers-1		2012-07-18 10:33:45.803000
	Edit pad (rev 39)		charles	cv410	XVal Session 84	1	XVal Session 84-Typing - Numbers-1		2012-07-18 10:33:46.304000
	Edit pad (rev 40)		charles	cv410	XVal Session 84	1	XVal Session 84-Typing - Numbers-1		2012-07-18 10:33:47.019000
	Edit pad (rev 41)		Nick	cv396	XVal Session 84	1	XVal Session 84-Typing - Numbers-1		2012-07-18 10:33:47.372000
	Edit pad (rev 42)		charles	cv410	XVal Session 84	1	XVal Session 84-Typing - Numbers-1		2012-07-18 10:33:47.517000
	Edit pad (rev 43)		charles	cv410	XVal Session 84	1	XVal Session 84-Typing - Numbers-1		2012-07-18 10:33:48.021000
	Edit pad (rev 44)		Nick	cv396	XVal Session 84	1	XVal Session 84-Typing - Numbers-1		2012-07-18 10:33:48.564000
	Edit pad (rev 45)		Nick	cv396	XVal Session 84	1	XVal Session 84-Typing - Numbers-1		2012-07-18 10:33:49.113000
	Edit pad (rev 46)		charles	cv410	XVal Session 84	1	XVal Session 84-Typing - Numbers-1		2012-07-18 10:33:49.210000
	Edit pad (rev 47)		Nick	cv396	XVal Session 84	1	XVal Session 84-Typing - Numbers-1		2012-07-18 10:33:49.587000
	Edit pad (rev 48)		charles	cv410	XVal Session 84	1	XVal Session 84-Typing - Numbers-1		2012-07-18 10:33:49.710000
	Edit pad (rev 49)		charles	cv410	XVal Session 84	1	XVal Session 84-Typing - Numbers-1		2012-07-18 10:33:51.064000
	Edit pad (rev 50)		charles	cv410	XVal Session 84	1	XVal Session 84-Typing - Numbers-1		2012-07-18 10:33:51.563000
	Edit pad (rev 51)		charles	cv410	XVal Session 84	1	XVal Session 84-Typing - Numbers-1		2012-07-18 10:33:54.377000
	Edit pad (rev 52)		Nick	cv396	XVal Session 84	1	XVal Session 84-Typing - Numbers-1		2012-07-18 10:33:55.032000
	Edit pad (rev 53)		Nick	cv396	XVal Session 84	1	XVal Session 84-Typing - Numbers-1		2012-07-18 10:33:55.532000
	Edit pad (rev 54)		greg	cv412	XVal Session 84	1	XVal Session 84-Typing - Numbers-1		2012-07-18 10:33:55.984000
	Edit pad (rev 55)		charles	cv410	XVal Session 84	1	XVal Session 84-Typing - Numbers-1		2012-07-18 10:33:56.575000
	Edit pad (rev 56)		charles	cv410	XVal Session 84	1	XVal Session 84-Typing - Numbers-1		2012-07-18 10:33:57.076000
	Edit pad (rev 57)		greg	cv412	XVal Session 84	1	XVal Session 84-Typing - Numbers-1		2012-07-18 10:33:57.434000
	Edit pad (rev 58)		Nick	cv396	XVal Session 84	1	XVal Session 84-Typing - Numbers-1		2012-07-18 10:33:58.128000
	Edit pad (rev 59)		charles	cv410	XVal Session 84	1	XVal Session 84-Typing - Numbers-1		2012-07-18 10:33:58.566000
	Edit pad (rev 60)		Nick	cv396	XVal Session 84	1	XVal Session 84-Typing - Numbers-1		2012-07-18 10:33:58.628000
	Edit pad (rev 61)		charles	cv410	XVal Session 84	1	XVal Session 84-Typing - Numbers-1		2012-07-18 10:33:59.074000
	Edit pad (rev 62)		greg	cv412	XVal Session 84	1	XVal Session 84-Typing - Numbers-1		2012-07-18 10:33:59.119000
	Edit pad (rev 63)		charles	cv410	XVal Session 84	1	XVal Session 84-Typing - Numbers-1		2012-07-18 10:33:59.575000
	Edit pad (rev 64)		Nick	cv396	XVal Session 84	1	XVal Session 84-Typing - Numbers-1		2012-07-18 10:33:59.947000
	Edit pad (rev 65)		greg	cv412	XVal Session 84	1	XVal Session 84-Typing - Numbers-1		2012-07-18 10:33:59.981000
	Edit pad (rev 66)		charles	cv410	XVal Session 84	1	XVal Session 84-Typing - Numbers-1		2012-07-18 10:34:00.074000
	Edit pad (rev 67)		charles	cv410	XVal Session 84	1	XVal Session 84-Typing - Numbers-1		2012-07-18 10:34:00.625000
	Edit pad (rev 68)		charles	cv410	XVal Session 84	1	XVal Session 84-Typing - Numbers-1		2012-07-18 10:34:01.130000
	Edit pad (rev 69)		charles	cv410	XVal Session 84	1	XVal Session 84-Typing - Numbers-1		2012-07-18 10:34:01.631000
	Edit pad (rev 70)		greg	cv412	XVal Session 84	1	XVal Session 84-Typing - Numbers-1		2012-07-18 10:34:02.288000
	Edit pad (rev 71)		charles	cv410	XVal Session 84	1	XVal Session 84-Typing - Numbers-1		2012-07-18 10:34:02.590000
	Edit pad (rev 72)		charles	cv410	XVal Session 84	1	XVal Session 84-Typing - Numbers-1		2012-07-18 10:34:03.089000
	Edit pad (rev 73)		Nick	cv396	XVal Session 84	1	XVal Session 84-Typing - Numbers-1		2012-07-18 10:34:03.339000
	Edit pad (rev 74)		charles	cv410	XVal Session 84	1	XVal Session 84-Typing - Numbers-1		2012-07-18 10:34:03.589000
	Edit pad (rev 75)		Nick	cv396	XVal Session 84	1	XVal Session 84-Typing - Numbers-1		2012-07-18 10:34:03.839000
	Edit pad (rev 76)		charles	cv410	XVal Session 84	1	XVal Session 84-Typing - Numbers-1		2012-07-18 10:34:04.115000
	Edit pad (rev 77)		greg	cv412	XVal Session 84	1	XVal Session 84-Typing - Numbers-1		2012-07-18 10:34:04.469000
	Edit pad (rev 78)		charles	cv410	XVal Session 84	1	XVal Session 84-Typing - Numbers-1		2012-07-18 10:34:05.242000
	Edit pad (rev 79)		charles	cv410	XVal Session 84	1	XVal Session 84-Typing - Numbers-1		2012-07-18 10:34:05.741000
	Edit pad (rev 80)		greg	cv412	XVal Session 84	1	XVal Session 84-Typing - Numbers-1		2012-07-18 10:34:06.739000
	Edit pad (rev 81)		charles	cv410	XVal Session 84	1	XVal Session 84-Typing - Numbers-1		2012-07-18 10:34:07.333000
	Edit pad (rev 82)		charles	cv410	XVal Session 84	1	XVal Session 84-Typing - Numbers-1		2012-07-18 10:34:07.831000
	Edit pad (rev 83)		greg	cv412	XVal Session 84	1	XVal Session 84-Typing - Numbers-1		2012-07-18 10:34:08.027000
	Edit pad (rev 84)		charles	cv410	XVal Session 84	1	XVal Session 84-Typing - Numbers-1		2012-07-18 10:34:08.439000
	Edit pad (rev 85)		greg	cv412	XVal Session 84	1	XVal Session 84-Typing - Numbers-1		2012-07-18 10:34:08.823000
	Edit pad (rev 86)		charles	cv410	XVal Session 84	1	XVal Session 84-Typing - Numbers-1		2012-07-18 10:34:08.938000
	Edit pad (rev 87)		charles	cv410	XVal Session 84	1	XVal Session 84-Typing - Numbers-1		2012-07-18 10:34:09.439000
	Edit pad (rev 88)		Nick	cv396	XVal Session 84	1	XVal Session 84-Typing - Numbers-1		2012-07-18 10:34:10.532000
	Edit pad (rev 89)		Nick	cv396	XVal Session 84	1	XVal Session 84-Typing - Numbers-1		2012-07-18 10:34:11.032000
	Edit pad (rev 90)		charles	cv410	XVal Session 84	1	XVal Session 84-Typing - Numbers-1		2012-07-18 10:34:11.041000
	Edit pad (rev 91)		charles	cv410	XVal Session 84	1	XVal Session 84-Typing - Numbers-1		2012-07-18 10:34:11.540000
	Edit pad (rev 92)		charles	cv410	XVal Session 84	1	XVal Session 84-Typing - Numbers-1		2012-07-18 10:34:12.040000
	Edit pad (rev 93)		greg	cv412	XVal Session 84	1	XVal Session 84-Typing - Numbers-1		2012-07-18 10:34:12.051000
	Edit pad (rev 94)		charles	cv410	XVal Session 84	1	XVal Session 84-Typing - Numbers-1		2012-07-18 10:34:12.540000
	Edit pad (rev 95)		Nick	cv396	XVal Session 84	1	XVal Session 84-Typing - Numbers-1		2012-07-18 10:34:12.930000
	Edit pad (rev 96)		charles	cv410	XVal Session 84	1	XVal Session 84-Typing - Numbers-1		2012-07-18 10:34:13.042000
	Edit pad (rev 97)		greg	cv412	XVal Session 84	1	XVal Session 84-Typing - Numbers-1		2012-07-18 10:34:13.297000
	Edit pad (rev 98)		charles	cv410	XVal Session 84	1	XVal Session 84-Typing - Numbers-1		2012-07-18 10:34:13.544000
	Edit pad (rev 99)		greg	cv412	XVal Session 84	1	XVal Session 84-Typing - Numbers-1		2012-07-18 10:34:14.022000
	Edit pad (rev 100)		charles	cv410	XVal Session 84	1	XVal Session 84-Typing - Numbers-1		2012-07-18 10:34:14.068000
	Edit pad (rev 101)		charles	cv410	XVal Session 84	1	XVal Session 84-Typing - Numbers-1		2012-07-18 10:34:14.941000
	Edit pad (rev 102)		charles	cv410	XVal Session 84	1	XVal Session 84-Typing - Numbers-1		2012-07-18 10:34:15.441000
	Edit pad (rev 103)		charles	cv410	XVal Session 84	1	XVal Session 84-Typing - Numbers-1		2012-07-18 10:34:15.941000
	Edit pad (rev 104)		charles	cv410	XVal Session 84	1	XVal Session 84-Typing - Numbers-1		2012-07-18 10:34:16.860000
	Edit pad (rev 105)		greg	cv412	XVal Session 84	1	XVal Session 84-Typing - Numbers-1		2012-07-18 10:34:17.069000
	Edit pad (rev 106)		Nick	cv396	XVal Session 84	1	XVal Session 84-Typing - Numbers-1		2012-07-18 10:34:17.424000
	Edit pad (rev 107)		Nick	cv396	XVal Session 84	1	XVal Session 84-Typing - Numbers-1		2012-07-18 10:34:17.924000
	Edit pad (rev 108)		charles	cv410	XVal Session 84	1	XVal Session 84-Typing - Numbers-1		2012-07-18 10:34:18.036000
	Edit pad (rev 109)		Nick	cv396	XVal Session 84	1	XVal Session 84-Typing - Numbers-1		2012-07-18 10:34:18.423000
	Edit pad (rev 110)		charles	cv410	XVal Session 84	1	XVal Session 84-Typing - Numbers-1		2012-07-18 10:34:18.536000
	Edit pad (rev 111)		Nick	cv396	XVal Session 84	1	XVal Session 84-Typing - Numbers-1		2012-07-18 10:34:18.932000
	Edit pad (rev 112)		charles	cv410	XVal Session 84	1	XVal Session 84-Typing - Numbers-1		2012-07-18 10:34:19.036000
	Edit pad (rev 113)		charles	cv410	XVal Session 84	1	XVal Session 84-Typing - Numbers-1		2012-07-18 10:34:19.552000
	Edit pad (rev 114)		greg	cv412	XVal Session 84	1	XVal Session 84-Typing - Numbers-1		2012-07-18 10:34:19.863000
	Edit pad (rev 115)		Nick	cv396	XVal Session 84	1	XVal Session 84-Typing - Numbers-1		2012-07-18 10:34:20.209000
	Edit pad (rev 116)		greg	cv412	XVal Session 84	1	XVal Session 84-Typing - Numbers-1		2012-07-18 10:34:20.365000
	Edit pad (rev 117)		charles	cv410	XVal Session 84	1	XVal Session 84-Typing - Numbers-1		2012-07-18 10:34:20.377000
	Edit pad (rev 118)		Nick	cv396	XVal Session 84	1	XVal Session 84-Typing - Numbers-1		2012-07-18 10:34:20.711000
	Edit pad (rev 119)		greg	cv412	XVal Session 84	1	XVal Session 84-Typing - Numbers-1		2012-07-18 10:34:20.869000
	Edit pad (rev 120)		charles	cv410	XVal Session 84	1	XVal Session 84-Typing - Numbers-1		2012-07-18 10:34:20.975000
	Edit pad (rev 121)		greg	cv412	XVal Session 84	1	XVal Session 84-Typing - Numbers-1		2012-07-18 10:34:21.379000
	Edit pad (rev 122)		charles	cv410	XVal Session 84	1	XVal Session 84-Typing - Numbers-1		2012-07-18 10:34:21.487000
	Edit pad (rev 123)		greg	cv412	XVal Session 84	1	XVal Session 84-Typing - Numbers-1		2012-07-18 10:34:21.879000
	Edit pad (rev 124)		Nick	cv396	XVal Session 84	1	XVal Session 84-Typing - Numbers-1		2012-07-18 10:34:21.950000
	Edit pad (rev 125)		charles	cv410	XVal Session 84	1	XVal Session 84-Typing - Numbers-1		2012-07-18 10:34:21.986000
	Edit pad (rev 126)		charles	cv410	XVal Session 84	1	XVal Session 84-Typing - Numbers-1		2012-07-18 10:34:22.507000
	Edit pad (rev 127)		Nick	cv396	XVal Session 84	1	XVal Session 84-Typing - Numbers-1		2012-07-18 10:34:22.720000
	Edit pad (rev 128)		greg	cv412	XVal Session 84	1	XVal Session 84-Typing - Numbers-1		2012-07-18 10:34:22.840000
	Edit pad (rev 129)		charles	cv410	XVal Session 84	1	XVal Session 84-Typing - Numbers-1		2012-07-18 10:34:23.007000
	Edit pad (rev 130)		Nick	cv396	XVal Session 84	1	XVal Session 84-Typing - Numbers-1		2012-07-18 10:34:23.220000
	Edit pad (rev 131)		Rose	cv408	XVal Session 84	1	XVal Session 84-Typing - Numbers-1		2012-07-18 10:34:23.375000
	Edit pad (rev 132)		charles	cv410	XVal Session 84	1	XVal Session 84-Typing - Numbers-1		2012-07-18 10:34:23.504000
	Edit pad (rev 133)		greg	cv412	XVal Session 84	1	XVal Session 84-Typing - Numbers-1		2012-07-18 10:34:23.668000
	Edit pad (rev 134)		Nick	cv396	XVal Session 84	1	XVal Session 84-Typing - Numbers-1		2012-07-18 10:34:23.718000
	Edit pad (rev 135)		charles	cv410	XVal Session 84	1	XVal Session 84-Typing - Numbers-1		2012-07-18 10:34:24.007000
	Edit pad (rev 136)		Nick	cv396	XVal Session 84	1	XVal Session 84-Typing - Numbers-1		2012-07-18 10:34:24.300000
	Edit pad (rev 137)		greg	cv412	XVal Session 84	1	XVal Session 84-Typing - Numbers-1		2012-07-18 10:34:24.416000
	Edit pad (rev 138)		Rose	cv408	XVal Session 84	1	XVal Session 84-Typing - Numbers-1		2012-07-18 10:34:24.433000
	Edit pad (rev 139)		charles	cv410	XVal Session 84	1	XVal Session 84-Typing - Numbers-1		2012-07-18 10:34:24.505000
	Edit pad (rev 140)		charles	cv410	XVal Session 84	1	XVal Session 84-Typing - Numbers-1		2012-07-18 10:34:25.007000
	Edit pad (rev 141)		Rose	cv408	XVal Session 84	1	XVal Session 84-Typing - Numbers-1		2012-07-18 10:34:25.064000
	Edit pad (rev 142)		greg	cv412	XVal Session 84	1	XVal Session 84-Typing - Numbers-1		2012-07-18 10:34:25.452000
	Edit pad (rev 143)		charles	cv410	XVal Session 84	1	XVal Session 84-Typing - Numbers-1		2012-07-18 10:34:25.508000
	Edit pad (rev 144)		Rose	cv408	XVal Session 84	1	XVal Session 84-Typing - Numbers-1		2012-07-18 10:34:25.563000
	Edit pad (rev 145)		Rose	cv408	XVal Session 84	1	XVal Session 84-Typing - Numbers-1		2012-07-18 10:34:26.077000
	Edit pad (rev 146)		Nick	cv396	XVal Session 84	1	XVal Session 84-Typing - Numbers-1		2012-07-18 10:34:26.204000
	Edit pad (rev 147)		charles	cv410	XVal Session 84	1	XVal Session 84-Typing - Numbers-1		2012-07-18 10:34:26.694000
	Edit pad (rev 148)		Nick	cv396	XVal Session 84	1	XVal Session 84-Typing - Numbers-1		2012-07-18 10:34:26.757000
	Edit pad (rev 149)		greg	cv412	XVal Session 84	1	XVal Session 84-Typing - Numbers-1		2012-07-18 10:34:27.108000
	Edit pad (rev 150)		charles	cv410	XVal Session 84	1	XVal Session 84-Typing - Numbers-1		2012-07-18 10:34:27.195000
	Edit pad (rev 151)		Nick	cv396	XVal Session 84	1	XVal Session 84-Typing - Numbers-1		2012-07-18 10:34:27.258000
	Edit pad (rev 152)		charles	cv410	XVal Session 84	1	XVal Session 84-Typing - Numbers-1		2012-07-18 10:34:27.694000
	Edit pad (rev 153)		Nick	cv396	XVal Session 84	1	XVal Session 84-Typing - Numbers-1		2012-07-18 10:34:27.759000
	Edit pad (rev 154)		greg	cv412	XVal Session 84	1	XVal Session 84-Typing - Numbers-1		2012-07-18 10:34:28
	Edit pad (rev 155)		Nick	cv396	XVal Session 84	1	XVal Session 84-Typing - Numbers-1		2012-07-18 10:34:28.259000
	Edit pad (rev 156)		charles	cv410	XVal Session 84	1	XVal Session 84-Typing - Numbers-1		2012-07-18 10:34:28.304000
	Edit pad (rev 157)		charles	cv410	XVal Session 84	1	XVal Session 84-Typing - Numbers-1		2012-07-18 10:34:29.663000
	Edit pad (rev 158)		Rose	cv408	XVal Session 84	1	XVal Session 84-Typing - Numbers-1		2012-07-18 10:34:30.109000
	Edit pad (rev 159)		charles	cv410	XVal Session 84	1	XVal Session 84-Typing - Numbers-1		2012-07-18 10:34:30.417000
	Edit pad (rev 160)		Nick	cv396	XVal Session 84	1	XVal Session 84-Typing - Numbers-1		2012-07-18 10:34:30.688000
	Edit pad (rev 161)		Rose	cv408	XVal Session 84	1	XVal Session 84-Typing - Numbers-1		2012-07-18 10:34:31.137000
	Edit pad (rev 162)		Nick	cv396	XVal Session 84	1	XVal Session 84-Typing - Numbers-1		2012-07-18 10:34:31.352000
	Edit pad (rev 163)		greg	cv412	XVal Session 84	1	XVal Session 84-Typing - Numbers-1		2012-07-18 10:34:31.793000
	Edit pad (rev 164)		Rose	cv408	XVal Session 84	1	XVal Session 84-Typing - Numbers-1		2012-07-18 10:34:31.877000
	Edit pad (rev 165)		greg	cv412	XVal Session 84	1	XVal Session 84-Typing - Numbers-1		2012-07-18 10:34:32.505000
	Edit pad (rev 166)		Rose	cv408	XVal Session 84	1	XVal Session 84-Typing - Numbers-1		2012-07-18 10:34:32.622000
	Edit pad (rev 167)		charles	cv410	XVal Session 84	1	XVal Session 84-Typing - Numbers-1		2012-07-18 10:34:32.795000
	Edit pad (rev 168)		charles	cv410	XVal Session 84	1	XVal Session 84-Typing - Numbers-1		2012-07-18 10:34:33.295000
	Edit pad (rev 169)		charles	cv410	XVal Session 84	1	XVal Session 84-Typing - Numbers-1		2012-07-18 10:34:33.836000
	Edit pad (rev 170)		Rose	cv408	XVal Session 84	1	XVal Session 84-Typing - Numbers-1		2012-07-18 10:34:33.966000
	Edit pad (rev 171)		greg	cv412	XVal Session 84	1	XVal Session 84-Typing - Numbers-1		2012-07-18 10:34:33.983000
	Edit pad (rev 172)		charles	cv410	XVal Session 84	1	XVal Session 84-Typing - Numbers-1		2012-07-18 10:34:34.337000
	Edit pad (rev 173)		charles	cv410	XVal Session 84	1	XVal Session 84-Typing - Numbers-1		2012-07-18 10:34:34.836000
	Edit pad (rev 174)		Nick	cv396	XVal Session 84	1	XVal Session 84-Typing - Numbers-1		2012-07-18 10:34:35.093000
	Edit pad (rev 175)		greg	cv412	XVal Session 84	1	XVal Session 84-Typing - Numbers-1		2012-07-18 10:34:35.180000
	Edit pad (rev 176)		charles	cv410	XVal Session 84	1	XVal Session 84-Typing - Numbers-1		2012-07-18 10:34:35.336000
	Edit pad (rev 177)		charles	cv410	XVal Session 84	1	XVal Session 84-Typing - Numbers-1		2012-07-18 10:34:35.837000
	Edit pad (rev 178)		charles	cv410	XVal Session 84	1	XVal Session 84-Typing - Numbers-1		2012-07-18 10:34:36.339000
	Edit pad (rev 179)		greg	cv412	XVal Session 84	1	XVal Session 84-Typing - Numbers-1		2012-07-18 10:34:36.435000
	Edit pad (rev 180)		charles	cv410	XVal Session 84	1	XVal Session 84-Typing - Numbers-1		2012-07-18 10:34:36.892000
	Edit pad (rev 181)		charles	cv410	XVal Session 84	1	XVal Session 84-Typing - Numbers-1		2012-07-18 10:34:37.392000
	Edit pad (rev 182)		Rose	cv408	XVal Session 84	1	XVal Session 84-Typing - Numbers-1		2012-07-18 10:34:37.874000
	Edit pad (rev 183)		charles	cv410	XVal Session 84	1	XVal Session 84-Typing - Numbers-1		2012-07-18 10:34:37.892000
	Edit pad (rev 184)		charles	cv410	XVal Session 84	1	XVal Session 84-Typing - Numbers-1		2012-07-18 10:34:38.393000
	Edit pad (rev 185)		Rose	cv408	XVal Session 84	1	XVal Session 84-Typing - Numbers-1		2012-07-18 10:34:38.436000
	Edit pad (rev 186)		charles	cv410	XVal Session 84	1	XVal Session 84-Typing - Numbers-1		2012-07-18 10:34:38.895000
	Edit pad (rev 187)		Rose	cv408	XVal Session 84	1	XVal Session 84-Typing - Numbers-1		2012-07-18 10:34:39.307000
	Edit pad (rev 188)		charles	cv410	XVal Session 84	1	XVal Session 84-Typing - Numbers-1		2012-07-18 10:34:39.498000
	Edit pad (rev 189)		Rose	cv408	XVal Session 84	1	XVal Session 84-Typing - Numbers-1		2012-07-18 10:34:39.953000
	Edit pad (rev 190)		charles	cv410	XVal Session 84	1	XVal Session 84-Typing - Numbers-1		2012-07-18 10:34:39.997000
	Edit pad (rev 191)		Rose	cv408	XVal Session 84	1	XVal Session 84-Typing - Numbers-1		2012-07-18 10:34:40.452000
	Edit pad (rev 192)		greg	cv412	XVal Session 84	1	XVal Session 84-Typing - Numbers-1		2012-07-18 10:34:40.935000
	Edit pad (rev 193)		Nick	cv396	XVal Session 84	1	XVal Session 84-Typing - Numbers-1		2012-07-18 10:34:40.972000
	Edit pad (rev 194)		greg	cv412	XVal Session 84	1	XVal Session 84-Typing - Numbers-1		2012-07-18 10:34:42.592000
	Edit pad (rev 195)		Rose	cv408	XVal Session 84	1	XVal Session 84-Typing - Numbers-1		2012-07-18 10:34:42.651000
	Edit pad (rev 196)		Nick	cv396	XVal Session 84	1	XVal Session 84-Typing - Numbers-1		2012-07-18 10:34:42.972000
	Edit pad (rev 197)		Nick	cv396	XVal Session 84	1	XVal Session 84-Typing - Numbers-1		2012-07-18 10:34:43.470000
	Edit pad (rev 198)		Nick	cv396	XVal Session 84	1	XVal Session 84-Typing - Numbers-1		2012-07-18 10:34:44.038000
	Edit pad (rev 199)		Nick	cv396	XVal Session 84	1	XVal Session 84-Typing - Numbers-1		2012-07-18 10:34:44.538000
	Edit pad (rev 200)		charles	cv410	XVal Session 84	1	XVal Session 84-Typing - Numbers-1		2012-07-18 10:34:44.899000
	Edit pad (rev 201)		charles	cv410	XVal Session 84	1	XVal Session 84-Typing - Numbers-1		2012-07-18 10:34:46.034000
	Edit pad (rev 202)		charles	cv410	XVal Session 84	1	XVal Session 84-Typing - Numbers-1		2012-07-18 10:34:46.534000
	Edit pad (rev 203)		charles	cv410	XVal Session 84	1	XVal Session 84-Typing - Numbers-1		2012-07-18 10:34:47.035000
	Edit pad (rev 204)		Rose	cv408	XVal Session 84	1	XVal Session 84-Typing - Numbers-1		2012-07-18 10:34:47.103000
	Edit pad (rev 205)		Nick	cv396	XVal Session 84	1	XVal Session 84-Typing - Numbers-1		2012-07-18 10:34:47.340000
	Edit pad (rev 206)		Rose	cv408	XVal Session 84	1	XVal Session 84-Typing - Numbers-1		2012-07-18 10:34:47.608000
	Edit pad (rev 207)		charles	cv410	XVal Session 84	1	XVal Session 84-Typing - Numbers-1		2012-07-18 10:34:47.704000
	Edit pad (rev 208)		Rose	cv408	XVal Session 84	1	XVal Session 84-Typing - Numbers-1		2012-07-18 10:34:48.308000
	Edit pad (rev 209)		charles	cv410	XVal Session 84	1	XVal Session 84-Typing - Numbers-1		2012-07-18 10:34:48.593000
	Edit pad (rev 210)		Nick	cv396	XVal Session 84	1	XVal Session 84-Typing - Numbers-1		2012-07-18 10:34:48.685000
	Edit pad (rev 211)		Rose	cv408	XVal Session 84	1	XVal Session 84-Typing - Numbers-1		2012-07-18 10:34:48.886000
	Edit pad (rev 212)		charles	cv410	XVal Session 84	1	XVal Session 84-Typing - Numbers-1		2012-07-18 10:34:49.092000
	Edit pad (rev 213)		charles	cv410	XVal Session 84	1	XVal Session 84-Typing - Numbers-1		2012-07-18 10:34:49.591000
	Edit pad (rev 214)		charles	cv410	XVal Session 84	1	XVal Session 84-Typing - Numbers-1		2012-07-18 10:34:50.093000
	Edit pad (rev 215)		Nick	cv396	XVal Session 84	1	XVal Session 84-Typing - Numbers-1		2012-07-18 10:34:50.448000
	Edit pad (rev 216)		charles	cv410	XVal Session 84	1	XVal Session 84-Typing - Numbers-1		2012-07-18 10:34:50.591000
	Edit pad (rev 217)		Nick	cv396	XVal Session 84	1	XVal Session 84-Typing - Numbers-1		2012-07-18 10:34:51.074000
	Edit pad (rev 218)		charles	cv410	XVal Session 84	1	XVal Session 84-Typing - Numbers-1		2012-07-18 10:34:51.093000
	Edit pad (rev 219)		Nick	cv396	XVal Session 84	1	XVal Session 84-Typing - Numbers-1		2012-07-18 10:34:51.575000
	Edit pad (rev 220)		Nick	cv396	XVal Session 84	1	XVal Session 84-Typing - Numbers-1		2012-07-18 10:34:52.076000
	Edit pad (rev 221)		Nick	cv396	XVal Session 84	1	XVal Session 84-Typing - Numbers-1		2012-07-18 10:34:52.576000
	Edit pad (rev 222)		charles	cv410	XVal Session 84	1	XVal Session 84-Typing - Numbers-1		2012-07-18 10:34:53.329000
	Edit pad (rev 223)		Nick	cv396	XVal Session 84	1	XVal Session 84-Typing - Numbers-1		2012-07-18 10:34:53.385000
	Edit pad (rev 224)		Rose	cv408	XVal Session 84	1	XVal Session 84-Typing - Numbers-1		2012-07-18 10:34:53.450000
	Edit pad (rev 225)		greg	cv412	XVal Session 84	1	XVal Session 84-Typing - Numbers-1		2012-07-18 10:34:53.700000
	Edit pad (rev 226)		Nick	cv396	XVal Session 84	1	XVal Session 84-Typing - Numbers-1		2012-07-18 10:34:53.885000
	Edit pad (rev 227)		Rose	cv408	XVal Session 84	1	XVal Session 84-Typing - Numbers-1		2012-07-18 10:34:54.866000
	Edit pad (rev 228)		charles	cv410	XVal Session 84	1	XVal Session 84-Typing - Numbers-1		2012-07-18 10:34:55.432000
	Edit pad (rev 229)		Rose	cv408	XVal Session 84	1	XVal Session 84-Typing - Numbers-1		2012-07-18 10:34:56.041000
	Edit pad (rev 230)		charles	cv410	XVal Session 84	1	XVal Session 84-Typing - Numbers-1		2012-07-18 10:34:56.071000
	Edit pad (rev 231)		Nick	cv396	XVal Session 84	1	XVal Session 84-Typing - Numbers-1		2012-07-18 10:34:56.432000
	Edit pad (rev 232)		Rose	cv408	XVal Session 84	1	XVal Session 84-Typing - Numbers-1		2012-07-18 10:34:56.548000
	Edit pad (rev 233)		charles	cv410	XVal Session 84	1	XVal Session 84-Typing - Numbers-1		2012-07-18 10:34:56.571000
	Edit pad (rev 234)		greg	cv412	XVal Session 84	1	XVal Session 84-Typing - Numbers-1		2012-07-18 10:34:57.204000
	Edit pad (rev 235)		charles	cv410	XVal Session 84	1	XVal Session 84-Typing - Numbers-1		2012-07-18 10:34:57.292000
	Edit pad (rev 236)		charles	cv410	XVal Session 84	1	XVal Session 84-Typing - Numbers-1		2012-07-18 10:34:57.794000
	Edit pad (rev 237)		greg	cv412	XVal Session 84	1	XVal Session 84-Typing - Numbers-1		2012-07-18 10:34:58.099000
	Edit pad (rev 238)		charles	cv410	XVal Session 84	1	XVal Session 84-Typing - Numbers-1		2012-07-18 10:34:58.296000
	Edit pad (rev 239)		greg	cv412	XVal Session 84	1	XVal Session 84-Typing - Numbers-1		2012-07-18 10:34:58.940000
	Edit pad (rev 240)		Nick	cv396	XVal Session 84	1	XVal Session 84-Typing - Numbers-1		2012-07-18 10:34:59.551000
	Edit pad (rev 241)		Rose	cv408	XVal Session 84	1	XVal Session 84-Typing - Numbers-1		2012-07-18 10:34:59.787000
	Edit pad (rev 242)		Nick	cv396	XVal Session 84	1	XVal Session 84-Typing - Numbers-1		2012-07-18 10:35:00.052000
	Edit pad (rev 243)		charles	cv410	XVal Session 84	1	XVal Session 84-Typing - Numbers-1		2012-07-18 10:35:00.138000
	Edit pad (rev 244)		Rose	cv408	XVal Session 84	1	XVal Session 84-Typing - Numbers-1		2012-07-18 10:35:00.287000
	Edit pad (rev 245)		Nick	cv396	XVal Session 84	1	XVal Session 84-Typing - Numbers-1		2012-07-18 10:35:00.552000
	Edit pad (rev 246)		charles	cv410	XVal Session 84	1	XVal Session 84-Typing - Numbers-1		2012-07-18 10:35:00.680000
	Edit pad (rev 247)		charles	cv410	XVal Session 84	1	XVal Session 84-Typing - Numbers-1		2012-07-18 10:35:01.183000
	Edit pad (rev 248)		charles	cv410	XVal Session 84	1	XVal Session 84-Typing - Numbers-1		2012-07-18 10:35:01.736000
	Edit pad (rev 249)		charles	cv410	XVal Session 84	1	XVal Session 84-Typing - Numbers-1		2012-07-18 10:35:02.235000
	Edit pad (rev 250)		greg	cv412	XVal Session 84	1	XVal Session 84-Typing - Numbers-1		2012-07-18 10:35:02.257000
	Edit pad (rev 251)		Nick	cv396	XVal Session 84	1	XVal Session 84-Typing - Numbers-1		2012-07-18 10:35:02.581000
	Edit pad (rev 252)		charles	cv410	XVal Session 84	1	XVal Session 84-Typing - Numbers-1		2012-07-18 10:35:02.737000
	Edit pad (rev 253)		greg	cv412	XVal Session 84	1	XVal Session 84-Typing - Numbers-1		2012-07-18 10:35:02.969000
	Edit pad (rev 254)		Nick	cv396	XVal Session 84	1	XVal Session 84-Typing - Numbers-1		2012-07-18 10:35:03.080000
	Edit pad (rev 255)		charles	cv410	XVal Session 84	1	XVal Session 84-Typing - Numbers-1		2012-07-18 10:35:03.237000
	Edit pad (rev 256)		Rose	cv408	XVal Session 84	1	XVal Session 84-Typing - Numbers-1		2012-07-18 10:35:03.410000
	Edit pad (rev 257)		Nick	cv396	XVal Session 84	1	XVal Session 84-Typing - Numbers-1		2012-07-18 10:35:03.581000
	Edit pad (rev 258)		greg	cv412	XVal Session 84	1	XVal Session 84-Typing - Numbers-1		2012-07-18 10:35:03.885000
	Edit pad (rev 259)		charles	cv410	XVal Session 84	1	XVal Session 84-Typing - Numbers-1		2012-07-18 10:35:03.887000
	Edit pad (rev 260)		Rose	cv408	XVal Session 84	1	XVal Session 84-Typing - Numbers-1		2012-07-18 10:35:03.924000
	Edit pad (rev 261)		Nick	cv396	XVal Session 84	1	XVal Session 84-Typing - Numbers-1		2012-07-18 10:35:04.083000
	Edit pad (rev 262)		charles	cv410	XVal Session 84	1	XVal Session 84-Typing - Numbers-1		2012-07-18 10:35:04.386000
	Edit pad (rev 263)		Nick	cv396	XVal Session 84	1	XVal Session 84-Typing - Numbers-1		2012-07-18 10:35:04.583000
	Edit pad (rev 264)		Rose	cv408	XVal Session 84	1	XVal Session 84-Typing - Numbers-1		2012-07-18 10:35:04.759000
	Edit pad (rev 265)		greg	cv412	XVal Session 84	1	XVal Session 84-Typing - Numbers-1		2012-07-18 10:35:04.789000
	Edit pad (rev 266)		charles	cv410	XVal Session 84	1	XVal Session 84-Typing - Numbers-1		2012-07-18 10:35:04.884000
	Edit pad (rev 267)		Nick	cv396	XVal Session 84	1	XVal Session 84-Typing - Numbers-1		2012-07-18 10:35:05.084000
	Edit pad (rev 268)		greg	cv412	XVal Session 84	1	XVal Session 84-Typing - Numbers-1		2012-07-18 10:35:05.354000
	Edit pad (rev 269)		Rose	cv408	XVal Session 84	1	XVal Session 84-Typing - Numbers-1		2012-07-18 10:35:05.358000
	Edit pad (rev 270)		Nick	cv396	XVal Session 84	1	XVal Session 84-Typing - Numbers-1		2012-07-18 10:35:05.774000
	Edit pad (rev 271)		greg	cv412	XVal Session 84	1	XVal Session 84-Typing - Numbers-1		2012-07-18 10:35:06.097000
	Edit pad (rev 272)		Rose	cv408	XVal Session 84	1	XVal Session 84-Typing - Numbers-1		2012-07-18 10:35:06.747000
	Edit pad (rev 273)		greg	cv412	XVal Session 84	1	XVal Session 84-Typing - Numbers-1		2012-07-18 10:35:06.925000
	Edit pad (rev 274)		charles	cv410	XVal Session 84	1	XVal Session 84-Typing - Numbers-1		2012-07-18 10:35:06.931000
	Edit pad (rev 275)		charles	cv410	XVal Session 84	1	XVal Session 84-Typing - Numbers-1		2012-07-18 10:35:07.430000
	Edit pad (rev 276)		Rose	cv408	XVal Session 84	1	XVal Session 84-Typing - Numbers-1		2012-07-18 10:35:07.670000
	Edit pad (rev 277)		greg	cv412	XVal Session 84	1	XVal Session 84-Typing - Numbers-1		2012-07-18 10:35:07.760000
	Edit pad (rev 278)		charles	cv410	XVal Session 84	1	XVal Session 84-Typing - Numbers-1		2012-07-18 10:35:07.931000
	Edit pad (rev 279)		Rose	cv408	XVal Session 84	1	XVal Session 84-Typing - Numbers-1		2012-07-18 10:35:08.170000
	Edit pad (rev 280)		greg	cv412	XVal Session 84	1	XVal Session 84-Typing - Numbers-1		2012-07-18 10:35:08.268000
	Edit pad (rev 281)		charles	cv410	XVal Session 84	1	XVal Session 84-Typing - Numbers-1		2012-07-18 10:35:08.431000
	Edit pad (rev 282)		Rose	cv408	XVal Session 84	1	XVal Session 84-Typing - Numbers-1		2012-07-18 10:35:08.673000
	Edit pad (rev 283)		greg	cv412	XVal Session 84	1	XVal Session 84-Typing - Numbers-1		2012-07-18 10:35:09.214000
	Edit pad (rev 284)		Rose	cv408	XVal Session 84	1	XVal Session 84-Typing - Numbers-1		2012-07-18 10:35:09.545000
	Edit pad (rev 285)		greg	cv412	XVal Session 84	1	XVal Session 84-Typing - Numbers-1		2012-07-18 10:35:09.887000
	Edit pad (rev 286)		charles	cv410	XVal Session 84	1	XVal Session 84-Typing - Numbers-1		2012-07-18 10:35:10.248000
	Edit pad (rev 287)		greg	cv412	XVal Session 84	1	XVal Session 84-Typing - Numbers-1		2012-07-18 10:35:10.393000
	Edit pad (rev 288)		charles	cv410	XVal Session 84	1	XVal Session 84-Typing - Numbers-1		2012-07-18 10:35:10.750000
	Edit pad (rev 289)		greg	cv412	XVal Session 84	1	XVal Session 84-Typing - Numbers-1		2012-07-18 10:35:10.894000
	Edit pad (rev 290)		charles	cv410	XVal Session 84	1	XVal Session 84-Typing - Numbers-1		2012-07-18 10:35:11.251000
	Edit pad (rev 291)		greg	cv412	XVal Session 84	1	XVal Session 84-Typing - Numbers-1		2012-07-18 10:35:11.576000
	Edit pad (rev 292)		Rose	cv408	XVal Session 84	1	XVal Session 84-Typing - Numbers-1		2012-07-18 10:35:12.030000
	Edit pad (rev 293)		charles	cv410	XVal Session 84	1	XVal Session 84-Typing - Numbers-1		2012-07-18 10:35:12.113000
	Edit pad (rev 294)		greg	cv412	XVal Session 84	1	XVal Session 84-Typing - Numbers-1		2012-07-18 10:35:12.357000
	Edit pad (rev 295)		charles	cv410	XVal Session 84	1	XVal Session 84-Typing - Numbers-1		2012-07-18 10:35:12.613000
	Edit pad (rev 296)		greg	cv412	XVal Session 84	1	XVal Session 84-Typing - Numbers-1		2012-07-18 10:35:12.920000
	Edit pad (rev 297)		charles	cv410	XVal Session 84	1	XVal Session 84-Typing - Numbers-1		2012-07-18 10:35:13.642000
	Edit pad (rev 298)		greg	cv412	XVal Session 84	1	XVal Session 84-Typing - Numbers-1		2012-07-18 10:35:13.944000
	Edit pad (rev 299)		charles	cv410	XVal Session 84	1	XVal Session 84-Typing - Numbers-1		2012-07-18 10:35:14.134000
	Edit pad (rev 300)		Nick	cv396	XVal Session 84	1	XVal Session 84-Typing - Numbers-1		2012-07-18 10:35:14.410000
	Edit pad (rev 301)		charles	cv410	XVal Session 84	1	XVal Session 84-Typing - Numbers-1		2012-07-18 10:35:14.635000
	Edit pad (rev 302)		Nick	cv396	XVal Session 84	1	XVal Session 84-Typing - Numbers-1		2012-07-18 10:35:14.912000
	Edit pad (rev 303)		greg	cv412	XVal Session 84	1	XVal Session 84-Typing - Numbers-1		2012-07-18 10:35:14.999000
	Edit pad (rev 304)		charles	cv410	XVal Session 84	1	XVal Session 84-Typing - Numbers-1		2012-07-18 10:35:15.273000
	Edit pad (rev 305)		Nick	cv396	XVal Session 84	1	XVal Session 84-Typing - Numbers-1		2012-07-18 10:35:15.418000
	Edit pad (rev 306)		charles	cv410	XVal Session 84	1	XVal Session 84-Typing - Numbers-1		2012-07-18 10:35:15.774000
	Edit pad (rev 307)		Nick	cv396	XVal Session 84	1	XVal Session 84-Typing - Numbers-1		2012-07-18 10:35:15.919000
	Edit pad (rev 308)		Rose	cv408	XVal Session 84	1	XVal Session 84-Typing - Numbers-1		2012-07-18 10:35:16.268000
	Edit pad (rev 309)		charles	cv410	XVal Session 84	1	XVal Session 84-Typing - Numbers-1		2012-07-18 10:35:16.274000
	Edit pad (rev 310)		Nick	cv396	XVal Session 84	1	XVal Session 84-Typing - Numbers-1		2012-07-18 10:35:16.418000
	Edit pad (rev 311)		greg	cv412	XVal Session 84	1	XVal Session 84-Typing - Numbers-1		2012-07-18 10:35:16.633000
	Edit pad (rev 312)		charles	cv410	XVal Session 84	1	XVal Session 84-Typing - Numbers-1		2012-07-18 10:35:16.778000
	Edit pad (rev 313)		charles	cv410	XVal Session 84	1	XVal Session 84-Typing - Numbers-1		2012-07-18 10:35:17.279000
	Edit pad (rev 314)		Rose	cv408	XVal Session 84	1	XVal Session 84-Typing - Numbers-1		2012-07-18 10:35:17.431000
	Edit pad (rev 315)		Nick	cv396	XVal Session 84	1	XVal Session 84-Typing - Numbers-1		2012-07-18 10:35:18.291000
	Edit pad (rev 316)		charles	cv410	XVal Session 84	1	XVal Session 84-Typing - Numbers-1		2012-07-18 10:35:18.741000
	Edit pad (rev 317)		Nick	cv396	XVal Session 84	1	XVal Session 84-Typing - Numbers-1		2012-07-18 10:35:18.797000
	Edit pad (rev 318)		greg	cv412	XVal Session 84	1	XVal Session 84-Typing - Numbers-1		2012-07-18 10:35:18.842000
	Edit pad (rev 319)		Rose	cv408	XVal Session 84	1	XVal Session 84-Typing - Numbers-1		2012-07-18 10:35:18.893000
	Edit pad (rev 320)		Nick	cv396	XVal Session 84	1	XVal Session 84-Typing - Numbers-1		2012-07-18 10:35:19.298000
	Edit pad (rev 321)		greg	cv412	XVal Session 84	1	XVal Session 84-Typing - Numbers-1		2012-07-18 10:35:19.355000
	Edit pad (rev 322)		Rose	cv408	XVal Session 84	1	XVal Session 84-Typing - Numbers-1		2012-07-18 10:35:19.451000
	Edit pad (rev 323)		Nick	cv396	XVal Session 84	1	XVal Session 84-Typing - Numbers-1		2012-07-18 10:35:19.801000
	Edit pad (rev 324)		greg	cv412	XVal Session 84	1	XVal Session 84-Typing - Numbers-1		2012-07-18 10:35:19.851000
	Edit pad (rev 325)		charles	cv410	XVal Session 84	1	XVal Session 84-Typing - Numbers-1		2012-07-18 10:35:19.877000
	Edit pad (rev 326)		Nick	cv396	XVal Session 84	1	XVal Session 84-Typing - Numbers-1		2012-07-18 10:35:20.303000
	Edit pad (rev 327)		greg	cv412	XVal Session 84	1	XVal Session 84-Typing - Numbers-1		2012-07-18 10:35:20.361000
	Edit pad (rev 328)		charles	cv410	XVal Session 84	1	XVal Session 84-Typing - Numbers-1		2012-07-18 10:35:20.378000
	Edit pad (rev 329)		Nick	cv396	XVal Session 84	1	XVal Session 84-Typing - Numbers-1		2012-07-18 10:35:20.804000
	Edit pad (rev 330)		greg	cv412	XVal Session 84	1	XVal Session 84-Typing - Numbers-1		2012-07-18 10:35:20.864000
	Edit pad (rev 331)		Nick	cv396	XVal Session 84	1	XVal Session 84-Typing - Numbers-1		2012-07-18 10:35:21.303000
	Edit pad (rev 332)		greg	cv412	XVal Session 84	1	XVal Session 84-Typing - Numbers-1		2012-07-18 10:35:21.362000
	Edit pad (rev 333)		Nick	cv396	XVal Session 84	1	XVal Session 84-Typing - Numbers-1		2012-07-18 10:35:21.804000
	Edit pad (rev 334)		Nick	cv396	XVal Session 84	1	XVal Session 84-Typing - Numbers-1		2012-07-18 10:35:22.320000
	Edit pad (rev 335)		charles	cv410	XVal Session 84	1	XVal Session 84-Typing - Numbers-1		2012-07-18 10:35:22.706000
	Edit pad (rev 336)		Nick	cv396	XVal Session 84	1	XVal Session 84-Typing - Numbers-1		2012-07-18 10:35:22.817000
	Edit pad (rev 337)		charles	cv410	XVal Session 84	1	XVal Session 84-Typing - Numbers-1		2012-07-18 10:35:23.206000
	Edit pad (rev 338)		greg	cv412	XVal Session 84	1	XVal Session 84-Typing - Numbers-1		2012-07-18 10:35:23.275000
	Edit pad (rev 339)		Rose	cv408	XVal Session 84	1	XVal Session 84-Typing - Numbers-1		2012-07-18 10:35:23.460000
	Edit pad (rev 340)		charles	cv410	XVal Session 84	1	XVal Session 84-Typing - Numbers-1		2012-07-18 10:35:23.706000
	Edit pad (rev 341)		charles	cv410	XVal Session 84	1	XVal Session 84-Typing - Numbers-1		2012-07-18 10:35:24.206000
	Edit pad (rev 342)		charles	cv410	XVal Session 84	1	XVal Session 84-Typing - Numbers-1		2012-07-18 10:35:24.707000
	Edit pad (rev 343)		charles	cv410	XVal Session 84	1	XVal Session 84-Typing - Numbers-1		2012-07-18 10:35:25.589000
	Edit pad (rev 344)		greg	cv412	XVal Session 84	1	XVal Session 84-Typing - Numbers-1		2012-07-18 10:35:25.621000
	Edit pad (rev 345)		charles	cv410	XVal Session 84	1	XVal Session 84-Typing - Numbers-1		2012-07-18 10:35:26.090000
	Edit pad (rev 346)		Rose	cv408	XVal Session 84	1	XVal Session 84-Typing - Numbers-1		2012-07-18 10:35:26.366000
	Edit pad (rev 347)		charles	cv410	XVal Session 84	1	XVal Session 84-Typing - Numbers-1		2012-07-18 10:35:26.588000
	Edit pad (rev 348)		greg	cv412	XVal Session 84	1	XVal Session 84-Typing - Numbers-1		2012-07-18 10:35:26.663000
	Edit pad (rev 349)		Rose	cv408	XVal Session 84	1	XVal Session 84-Typing - Numbers-1		2012-07-18 10:35:26.876000
	Edit pad (rev 350)		charles	cv410	XVal Session 84	1	XVal Session 84-Typing - Numbers-1		2012-07-18 10:35:27.089000
	Edit pad (rev 351)		Rose	cv408	XVal Session 84	1	XVal Session 84-Typing - Numbers-1		2012-07-18 10:35:27.389000
	Edit pad (rev 352)		greg	cv412	XVal Session 84	1	XVal Session 84-Typing - Numbers-1		2012-07-18 10:35:27.405000
	Edit pad (rev 353)		charles	cv410	XVal Session 84	1	XVal Session 84-Typing - Numbers-1		2012-07-18 10:35:27.587000
	Edit pad (rev 354)		charles	cv410	XVal Session 84	1	XVal Session 84-Typing - Numbers-1		2012-07-18 10:35:28.088000
	Edit pad (rev 355)		greg	cv412	XVal Session 84	1	XVal Session 84-Typing - Numbers-1		2012-07-18 10:35:28.106000
	Edit pad (rev 356)		charles	cv410	XVal Session 84	1	XVal Session 84-Typing - Numbers-1		2012-07-18 10:35:28.589000
	Edit pad (rev 357)		Rose	cv408	XVal Session 84	1	XVal Session 84-Typing - Numbers-1		2012-07-18 10:35:28.682000
	Edit pad (rev 358)		greg	cv412	XVal Session 84	1	XVal Session 84-Typing - Numbers-1		2012-07-18 10:35:29.088000
	Edit pad (rev 359)		charles	cv410	XVal Session 84	1	XVal Session 84-Typing - Numbers-1		2012-07-18 10:35:29.090000
	Edit pad (rev 360)		Rose	cv408	XVal Session 84	1	XVal Session 84-Typing - Numbers-1		2012-07-18 10:35:29.552000
	Edit pad (rev 361)		charles	cv410	XVal Session 84	1	XVal Session 84-Typing - Numbers-1		2012-07-18 10:35:29.587000
	Edit pad (rev 362)		greg	cv412	XVal Session 84	1	XVal Session 84-Typing - Numbers-1		2012-07-18 10:35:30.051000
	Edit pad (rev 363)		charles	cv410	XVal Session 84	1	XVal Session 84-Typing - Numbers-1		2012-07-18 10:35:30.111000
	Edit pad (rev 364)		greg	cv412	XVal Session 84	1	XVal Session 84-Typing - Numbers-1		2012-07-18 10:35:30.550000
	Edit pad (rev 365)		charles	cv410	XVal Session 84	1	XVal Session 84-Typing - Numbers-1		2012-07-18 10:35:30.612000
	Edit pad (rev 366)		greg	cv412	XVal Session 84	1	XVal Session 84-Typing - Numbers-1		2012-07-18 10:35:31.051000
	Edit pad (rev 367)		charles	cv410	XVal Session 84	1	XVal Session 84-Typing - Numbers-1		2012-07-18 10:35:31.157000
	Edit pad (rev 368)		greg	cv412	XVal Session 84	1	XVal Session 84-Typing - Numbers-1		2012-07-18 10:35:31.679000
	Edit pad (rev 369)		charles	cv410	XVal Session 84	1	XVal Session 84-Typing - Numbers-1		2012-07-18 10:35:31.782000
	Edit pad (rev 370)		Rose	cv408	XVal Session 84	1	XVal Session 84-Typing - Numbers-1		2012-07-18 10:35:31.829000
	Edit pad (rev 371)		greg	cv412	XVal Session 84	1	XVal Session 84-Typing - Numbers-1		2012-07-18 10:35:32.192000
	Edit pad (rev 372)		charles	cv410	XVal Session 84	1	XVal Session 84-Typing - Numbers-1		2012-07-18 10:35:32.282000
	Edit pad (rev 373)		charles	cv410	XVal Session 84	1	XVal Session 84-Typing - Numbers-1		2012-07-18 10:35:32.939000
	Edit pad (rev 374)		greg	cv412	XVal Session 84	1	XVal Session 84-Typing - Numbers-1		2012-07-18 10:35:33.263000
	Edit pad (rev 375)		charles	cv410	XVal Session 84	1	XVal Session 84-Typing - Numbers-1		2012-07-18 10:35:33.532000
	Edit pad (rev 376)		charles	cv410	XVal Session 84	1	XVal Session 84-Typing - Numbers-1		2012-07-18 10:35:34.032000
	Edit pad (rev 377)		charles	cv410	XVal Session 84	1	XVal Session 84-Typing - Numbers-1		2012-07-18 10:35:34.621000
	Edit pad (rev 378)		charles	cv410	XVal Session 84	1	XVal Session 84-Typing - Numbers-1		2012-07-18 10:35:35.323000
	Edit pad (rev 379)		Rose	cv408	XVal Session 84	1	XVal Session 84-Typing - Numbers-1		2012-07-18 10:35:35.351000
	Edit pad (rev 380)		greg	cv412	XVal Session 84	1	XVal Session 84-Typing - Numbers-1		2012-07-18 10:35:35.536000
	Edit pad (rev 381)		charles	cv410	XVal Session 84	1	XVal Session 84-Typing - Numbers-1		2012-07-18 10:35:35.823000
	Edit pad (rev 382)		Rose	cv408	XVal Session 84	1	XVal Session 84-Typing - Numbers-1		2012-07-18 10:35:35.930000
	Edit pad (rev 383)		charles	cv410	XVal Session 84	1	XVal Session 84-Typing - Numbers-1		2012-07-18 10:35:36.322000
	Edit pad (rev 384)		greg	cv412	XVal Session 84	1	XVal Session 84-Typing - Numbers-1		2012-07-18 10:35:36.380000
	Edit pad (rev 385)		charles	cv410	XVal Session 84	1	XVal Session 84-Typing - Numbers-1		2012-07-18 10:35:37.197000
	Edit pad (rev 386)		Rose	cv408	XVal Session 84	1	XVal Session 84-Typing - Numbers-1		2012-07-18 10:35:37.503000
	Edit pad (rev 387)		charles	cv410	XVal Session 84	1	XVal Session 84-Typing - Numbers-1		2012-07-18 10:35:37.696000
	Edit pad (rev 388)		charles	cv410	XVal Session 84	1	XVal Session 84-Typing - Numbers-1		2012-07-18 10:35:38.437000
	Edit pad (rev 389)		greg	cv412	XVal Session 84	1	XVal Session 84-Typing - Numbers-1		2012-07-18 10:35:38.460000
	Edit pad (rev 390)		Rose	cv408	XVal Session 84	1	XVal Session 84-Typing - Numbers-1		2012-07-18 10:35:38.488000
	Edit pad (rev 391)		charles	cv410	XVal Session 84	1	XVal Session 84-Typing - Numbers-1		2012-07-18 10:35:38.936000
	Edit pad (rev 392)		greg	cv412	XVal Session 84	1	XVal Session 84-Typing - Numbers-1		2012-07-18 10:35:39.255000
	Edit pad (rev 393)		Rose	cv408	XVal Session 84	1	XVal Session 84-Typing - Numbers-1		2012-07-18 10:35:39.327000
	Edit pad (rev 394)		charles	cv410	XVal Session 84	1	XVal Session 84-Typing - Numbers-1		2012-07-18 10:35:39.809000
	Edit pad (rev 395)		charles	cv410	XVal Session 84	1	XVal Session 84-Typing - Numbers-1		2012-07-18 10:35:40.809000
	Edit pad (rev 396)		Rose	cv408	XVal Session 84	1	XVal Session 84-Typing - Numbers-1		2012-07-18 10:35:40.942000
	Edit pad (rev 397)		greg	cv412	XVal Session 84	1	XVal Session 84-Typing - Numbers-1		2012-07-18 10:35:41.242000
	Edit pad (rev 398)		charles	cv410	XVal Session 84	1	XVal Session 84-Typing - Numbers-1		2012-07-18 10:35:41.536000
	Edit pad (rev 399)		greg	cv412	XVal Session 84	1	XVal Session 84-Typing - Numbers-1		2012-07-18 10:35:41.777000
	Edit pad (rev 400)		Rose	cv408	XVal Session 84	1	XVal Session 84-Typing - Numbers-1		2012-07-18 10:35:42.020000
	Edit pad (rev 401)		charles	cv410	XVal Session 84	1	XVal Session 84-Typing - Numbers-1		2012-07-18 10:35:42.052000
	Edit pad (rev 402)		greg	cv412	XVal Session 84	1	XVal Session 84-Typing - Numbers-1		2012-07-18 10:35:42.251000
	Edit pad (rev 403)		charles	cv410	XVal Session 84	1	XVal Session 84-Typing - Numbers-1		2012-07-18 10:35:42.553000
	Edit pad (rev 404)		greg	cv412	XVal Session 84	1	XVal Session 84-Typing - Numbers-1		2012-07-18 10:35:42.755000
	Edit pad (rev 405)		Rose	cv408	XVal Session 84	1	XVal Session 84-Typing - Numbers-1		2012-07-18 10:35:42.918000
	Edit pad (rev 406)		charles	cv410	XVal Session 84	1	XVal Session 84-Typing - Numbers-1		2012-07-18 10:35:43.052000
	Edit pad (rev 407)		Rose	cv408	XVal Session 84	1	XVal Session 84-Typing - Numbers-1		2012-07-18 10:35:43.421000
	Edit pad (rev 408)		charles	cv410	XVal Session 84	1	XVal Session 84-Typing - Numbers-1		2012-07-18 10:35:43.553000
	Edit pad (rev 409)		greg	cv412	XVal Session 84	1	XVal Session 84-Typing - Numbers-1		2012-07-18 10:35:43.573000
	Edit pad (rev 410)		greg	cv412	XVal Session 84	1	XVal Session 84-Typing - Numbers-1		2012-07-18 10:35:44.082000
	Edit pad (rev 411)		charles	cv410	XVal Session 84	1	XVal Session 84-Typing - Numbers-1		2012-07-18 10:35:44.226000
	Edit pad (rev 412)		charles	cv410	XVal Session 84	1	XVal Session 84-Typing - Numbers-1		2012-07-18 10:35:44.726000
	Edit pad (rev 413)		greg	cv412	XVal Session 84	1	XVal Session 84-Typing - Numbers-1		2012-07-18 10:35:44.970000
	Edit pad (rev 414)		charles	cv410	XVal Session 84	1	XVal Session 84-Typing - Numbers-1		2012-07-18 10:35:45.225000
	Edit pad (rev 415)		charles	cv410	XVal Session 84	1	XVal Session 84-Typing - Numbers-1		2012-07-18 10:35:45.726000
	Edit pad (rev 416)		Rose	cv408	XVal Session 84	1	XVal Session 84-Typing - Numbers-1		2012-07-18 10:35:45.836000
	Edit pad (rev 417)		greg	cv412	XVal Session 84	1	XVal Session 84-Typing - Numbers-1		2012-07-18 10:35:45.862000
	Edit pad (rev 418)		Rose	cv408	XVal Session 84	1	XVal Session 84-Typing - Numbers-1		2012-07-18 10:35:46.343000
	Edit pad (rev 419)		charles	cv410	XVal Session 84	1	XVal Session 84-Typing - Numbers-1		2012-07-18 10:35:47.012000
	Edit pad (rev 420)		Rose	cv408	XVal Session 84	1	XVal Session 84-Typing - Numbers-1		2012-07-18 10:35:47.105000
	Edit pad (rev 421)		charles	cv410	XVal Session 84	1	XVal Session 84-Typing - Numbers-1		2012-07-18 10:35:47.514000
	Edit pad (rev 422)		charles	cv410	XVal Session 84	1	XVal Session 84-Typing - Numbers-1		2012-07-18 10:35:48.014000
	Edit pad (rev 423)		greg	cv412	XVal Session 84	1	XVal Session 84-Typing - Numbers-1		2012-07-18 10:35:48.227000
	Edit pad (rev 424)		charles	cv410	XVal Session 84	1	XVal Session 84-Typing - Numbers-1		2012-07-18 10:35:48.817000
	Edit pad (rev 425)		charles	cv410	XVal Session 84	1	XVal Session 84-Typing - Numbers-1		2012-07-18 10:35:49.653000
	Edit pad (rev 426)		charles	cv410	XVal Session 84	1	XVal Session 84-Typing - Numbers-1		2012-07-18 10:35:50.156000
	Edit pad (rev 427)		Rose	cv408	XVal Session 84	1	XVal Session 84-Typing - Numbers-1		2012-07-18 10:35:50.815000
	Edit pad (rev 428)		charles	cv410	XVal Session 84	1	XVal Session 84-Typing - Numbers-1		2012-07-18 10:35:50.900000
	Edit pad (rev 429)		Rose	cv408	XVal Session 84	1	XVal Session 84-Typing - Numbers-1		2012-07-18 10:35:51.313000
	Edit pad (rev 430)		greg	cv412	XVal Session 84	1	XVal Session 84-Typing - Numbers-1		2012-07-18 10:35:51.324000
	Edit pad (rev 431)		charles	cv410	XVal Session 84	1	XVal Session 84-Typing - Numbers-1		2012-07-18 10:35:51.400000
	Edit pad (rev 432)		Rose	cv408	XVal Session 84	1	XVal Session 84-Typing - Numbers-1		2012-07-18 10:35:51.813000
	Edit pad (rev 433)		Rose	cv408	XVal Session 84	1	XVal Session 84-Typing - Numbers-1		2012-07-18 10:35:52.318000
	Edit pad (rev 434)		charles	cv410	XVal Session 84	1	XVal Session 84-Typing - Numbers-1		2012-07-18 10:35:52.632000
	Edit pad (rev 435)		Rose	cv408	XVal Session 84	1	XVal Session 84-Typing - Numbers-1		2012-07-18 10:35:52.812000
	Edit pad (rev 436)		charles	cv410	XVal Session 84	1	XVal Session 84-Typing - Numbers-1		2012-07-18 10:35:53.131000
	Edit pad (rev 437)		Rose	cv408	XVal Session 84	1	XVal Session 84-Typing - Numbers-1		2012-07-18 10:35:53.329000
	Edit pad (rev 438)		greg	cv412	XVal Session 84	1	XVal Session 84-Typing - Numbers-1		2012-07-18 10:35:55.175000
	Edit pad (rev 439)		charles	cv410	XVal Session 84	1	XVal Session 84-Typing - Numbers-1		2012-07-18 10:35:55.294000
	Edit pad (rev 440)		greg	cv412	XVal Session 84	1	XVal Session 84-Typing - Numbers-1		2012-07-18 10:35:55.676000
	Edit pad (rev 441)		charles	cv410	XVal Session 84	1	XVal Session 84-Typing - Numbers-1		2012-07-18 10:35:55.889000
	Edit pad (rev 442)		charles	cv410	XVal Session 84	1	XVal Session 84-Typing - Numbers-1		2012-07-18 10:35:57.330000
	Edit pad (rev 443)		Rose	cv408	XVal Session 84	1	XVal Session 84-Typing - Numbers-1		2012-07-18 10:35:57.544000
	Edit pad (rev 444)		charles	cv410	XVal Session 84	1	XVal Session 84-Typing - Numbers-1		2012-07-18 10:35:57.830000
	Edit pad (rev 445)		Rose	cv408	XVal Session 84	1	XVal Session 84-Typing - Numbers-1		2012-07-18 10:35:58.047000
	Edit pad (rev 446)		charles	cv410	XVal Session 84	1	XVal Session 84-Typing - Numbers-1		2012-07-18 10:35:58.331000
	Edit pad (rev 447)		greg	cv412	XVal Session 84	1	XVal Session 84-Typing - Numbers-1		2012-07-18 10:35:58.728000
	Edit pad (rev 448)		charles	cv410	XVal Session 84	1	XVal Session 84-Typing - Numbers-1		2012-07-18 10:35:58.828000
	Edit pad (rev 449)		greg	cv412	XVal Session 84	1	XVal Session 84-Typing - Numbers-1		2012-07-18 10:35:59.388000
	Edit pad (rev 450)		Rose	cv408	XVal Session 84	1	XVal Session 84-Typing - Numbers-1		2012-07-18 10:35:59.796000
	Edit pad (rev 451)		charles	cv410	XVal Session 84	1	XVal Session 84-Typing - Numbers-1		2012-07-18 10:35:59.848000
	Edit pad (rev 452)		greg	cv412	XVal Session 84	1	XVal Session 84-Typing - Numbers-1		2012-07-18 10:36:00.014000
	Edit pad (rev 453)		Rose	cv408	XVal Session 84	1	XVal Session 84-Typing - Numbers-1		2012-07-18 10:36:00.299000
	Edit pad (rev 454)		charles	cv410	XVal Session 84	1	XVal Session 84-Typing - Numbers-1		2012-07-18 10:36:00.350000
	Edit pad (rev 455)		greg	cv412	XVal Session 84	1	XVal Session 84-Typing - Numbers-1		2012-07-18 10:36:00.626000
	Edit pad (rev 456)		charles	cv410	XVal Session 84	1	XVal Session 84-Typing - Numbers-1		2012-07-18 10:36:00.850000
	Edit pad (rev 457)		Rose	cv408	XVal Session 84	1	XVal Session 84-Typing - Numbers-1		2012-07-18 10:36:01.258000
	Edit pad (rev 458)		charles	cv410	XVal Session 84	1	XVal Session 84-Typing - Numbers-1		2012-07-18 10:36:01.347000
	Edit pad (rev 459)		charles	cv410	XVal Session 84	1	XVal Session 84-Typing - Numbers-1		2012-07-18 10:36:01.849000
	Edit pad (rev 460)		charles	cv410	XVal Session 84	1	XVal Session 84-Typing - Numbers-1		2012-07-18 10:36:02.349000
	Edit pad (rev 461)		greg	cv412	XVal Session 84	1	XVal Session 84-Typing - Numbers-1		2012-07-18 10:36:02.620000
	Edit pad (rev 462)		charles	cv410	XVal Session 84	1	XVal Session 84-Typing - Numbers-1		2012-07-18 10:36:02.850000
	Edit pad (rev 463)		charles	cv410	XVal Session 84	1	XVal Session 84-Typing - Numbers-1		2012-07-18 10:36:03.350000
	Edit pad (rev 464)		greg	cv412	XVal Session 84	1	XVal Session 84-Typing - Numbers-1		2012-07-18 10:36:03.408000
	Edit pad (rev 465)		charles	cv410	XVal Session 84	1	XVal Session 84-Typing - Numbers-1		2012-07-18 10:36:03.850000
	Edit pad (rev 466)		greg	cv412	XVal Session 84	1	XVal Session 84-Typing - Numbers-1		2012-07-18 10:36:03.908000
	Edit pad (rev 467)		charles	cv410	XVal Session 84	1	XVal Session 84-Typing - Numbers-1		2012-07-18 10:36:04.352000
	Edit pad (rev 468)		greg	cv412	XVal Session 84	1	XVal Session 84-Typing - Numbers-1		2012-07-18 10:36:04.416000
	Edit pad (rev 469)		Rose	cv408	XVal Session 84	1	XVal Session 84-Typing - Numbers-1		2012-07-18 10:36:04.836000
	Edit pad (rev 470)		charles	cv410	XVal Session 84	1	XVal Session 84-Typing - Numbers-1		2012-07-18 10:36:04.851000
	Edit pad (rev 471)		greg	cv412	XVal Session 84	1	XVal Session 84-Typing - Numbers-1		2012-07-18 10:36:04.914000
	Edit pad (rev 472)		charles	cv410	XVal Session 84	1	XVal Session 84-Typing - Numbers-1		2012-07-18 10:36:05.351000
	Edit pad (rev 473)		greg	cv412	XVal Session 84	1	XVal Session 84-Typing - Numbers-1		2012-07-18 10:36:05.417000
	Edit pad (rev 474)		charles	cv410	XVal Session 84	1	XVal Session 84-Typing - Numbers-1		2012-07-18 10:36:05.851000
	Edit pad (rev 475)		greg	cv412	XVal Session 84	1	XVal Session 84-Typing - Numbers-1		2012-07-18 10:36:05.925000
	Edit pad (rev 476)		Rose	cv408	XVal Session 84	1	XVal Session 84-Typing - Numbers-1		2012-07-18 10:36:06.197000
	Edit pad (rev 477)		charles	cv410	XVal Session 84	1	XVal Session 84-Typing - Numbers-1		2012-07-18 10:36:06.352000
	Edit pad (rev 478)		Rose	cv408	XVal Session 84	1	XVal Session 84-Typing - Numbers-1		2012-07-18 10:36:06.707000
	Edit pad (rev 479)		charles	cv410	XVal Session 84	1	XVal Session 84-Typing - Numbers-1		2012-07-18 10:36:06.969000
	Edit pad (rev 480)		charles	cv410	XVal Session 84	1	XVal Session 84-Typing - Numbers-1		2012-07-18 10:36:07.469000
	Edit pad (rev 481)		Rose	cv408	XVal Session 84	1	XVal Session 84-Typing - Numbers-1		2012-07-18 10:36:07.484000
	Edit pad (rev 482)		charles	cv410	XVal Session 84	1	XVal Session 84-Typing - Numbers-1		2012-07-18 10:36:07.970000
	Edit pad (rev 483)		charles	cv410	XVal Session 84	1	XVal Session 84-Typing - Numbers-1		2012-07-18 10:36:09.021000
	Edit pad (rev 484)		greg	cv412	XVal Session 84	1	XVal Session 84-Typing - Numbers-1		2012-07-18 10:36:09.056000
	Edit pad (rev 485)		Rose	cv408	XVal Session 84	1	XVal Session 84-Typing - Numbers-1		2012-07-18 10:36:09.102000
	Edit pad (rev 486)		charles	cv410	XVal Session 84	1	XVal Session 84-Typing - Numbers-1		2012-07-18 10:36:09.350000
	Edit pad (rev 487)		charles	cv410	XVal Session 84	1	XVal Session 84-Typing - Numbers-1		2012-07-18 10:36:09.850000
	Edit pad (rev 488)		charles	cv410	XVal Session 84	1	XVal Session 84-Typing - Numbers-1		2012-07-18 10:36:10.383000
	Edit pad (rev 489)		Rose	cv408	XVal Session 84	1	XVal Session 84-Typing - Numbers-1		2012-07-18 10:36:10.934000
	Edit pad (rev 490)		charles	cv410	XVal Session 84	1	XVal Session 84-Typing - Numbers-1		2012-07-18 10:36:12.033000
	Edit pad (rev 491)		Rose	cv408	XVal Session 84	1	XVal Session 84-Typing - Numbers-1		2012-07-18 10:36:12.267000
	Edit pad (rev 492)		greg	cv412	XVal Session 84	1	XVal Session 84-Typing - Numbers-1		2012-07-18 10:36:12.466000
	Edit pad (rev 493)		charles	cv410	XVal Session 84	1	XVal Session 84-Typing - Numbers-1		2012-07-18 10:36:12.797000
	Edit pad (rev 494)		Rose	cv408	XVal Session 84	1	XVal Session 84-Typing - Numbers-1		2012-07-18 10:36:12.878000
	Edit pad (rev 495)		greg	cv412	XVal Session 84	1	XVal Session 84-Typing - Numbers-1		2012-07-18 10:36:12.967000
	Edit pad (rev 496)		charles	cv410	XVal Session 84	1	XVal Session 84-Typing - Numbers-1		2012-07-18 10:36:13.296000
	Edit pad (rev 497)		greg	cv412	XVal Session 84	1	XVal Session 84-Typing - Numbers-1		2012-07-18 10:36:13.473000
	Edit pad (rev 498)		charles	cv410	XVal Session 84	1	XVal Session 84-Typing - Numbers-1		2012-07-18 10:36:13.797000
	Edit pad (rev 499)		greg	cv412	XVal Session 84	1	XVal Session 84-Typing - Numbers-1		2012-07-18 10:36:13.972000
	Edit pad (rev 500)		charles	cv410	XVal Session 84	1	XVal Session 84-Typing - Numbers-1		2012-07-18 10:36:14.920000
	Edit pad (rev 501)		greg	cv412	XVal Session 84	1	XVal Session 84-Typing - Numbers-1		2012-07-18 10:36:15.360000
	Edit pad (rev 502)		charles	cv410	XVal Session 84	1	XVal Session 84-Typing - Numbers-1		2012-07-18 10:36:15.634000
	Edit pad (rev 503)		greg	cv412	XVal Session 84	1	XVal Session 84-Typing - Numbers-1		2012-07-18 10:36:15.941000
	Edit pad (rev 504)		Rose	cv408	XVal Session 84	1	XVal Session 84-Typing - Numbers-1		2012-07-18 10:36:16.037000
	Edit pad (rev 505)		charles	cv410	XVal Session 84	1	XVal Session 84-Typing - Numbers-1		2012-07-18 10:36:16.455000
	Edit pad (rev 506)		charles	cv410	XVal Session 84	1	XVal Session 84-Typing - Numbers-1		2012-07-18 10:36:16.957000
	Edit pad (rev 507)		greg	cv412	XVal Session 84	1	XVal Session 84-Typing - Numbers-1		2012-07-18 10:36:17.249000
	Edit pad (rev 508)		charles	cv410	XVal Session 84	1	XVal Session 84-Typing - Numbers-1		2012-07-18 10:36:17.456000
	Edit pad (rev 509)		charles	cv410	XVal Session 84	1	XVal Session 84-Typing - Numbers-1		2012-07-18 10:36:17.956000
45507	Load Instructions			cv394	XVal Session 84	1	XVal Session 84-Matrix Solving-1	192.54.222.3	2012-07-18 10:36:18
45508	Load Instructions			cv396	XVal Session 84	1	XVal Session 84-Matrix Solving-1	18.111.34.62	2012-07-18 10:36:18
45509	Load Instructions			cv397	XVal Session 84	1	XVal Session 84-Matrix Solving-1	18.111.22.173	2012-07-18 10:36:18
45510	Load Instructions			cv395	XVal Session 84	1	XVal Session 84-Matrix Solving-1	192.54.222.3	2012-07-18 10:36:18
	Edit pad (rev 510)		Rose	cv408	XVal Session 84	1	XVal Session 84-Typing - Numbers-1		2012-07-18 10:36:18.101000
	Edit pad (rev 511)		greg	cv412	XVal Session 84	1	XVal Session 84-Typing - Numbers-1		2012-07-18 10:36:18.543000
45513	Load Primer			cv396	XVal Session 84	1	XVal Session 84-Matrix Solving-1	18.111.34.62	2012-07-18 10:36:38
45514	Load Primer			cv397	XVal Session 84	1	XVal Session 84-Matrix Solving-1	18.111.22.173	2012-07-18 10:36:38
45515	Load Primer			cv395	XVal Session 84	1	XVal Session 84-Matrix Solving-1	192.54.222.3	2012-07-18 10:36:38
45516	Load Primer			cv394	XVal Session 84	1	XVal Session 84-Matrix Solving-1	192.54.222.3	2012-07-18 10:36:38
45527	Load Workspace			cv396	XVal Session 84	1	XVal Session 84-Matrix Solving-1	18.111.34.62	2012-07-18 10:37:23
45528	Load Workspace			cv395	XVal Session 84	1	XVal Session 84-Matrix Solving-1	192.54.222.3	2012-07-18 10:37:23
45529	Load Workspace			cv397	XVal Session 84	1	XVal Session 84-Matrix Solving-1	18.111.22.173	2012-07-18 10:37:23
45530	Load Workspace			cv394	XVal Session 84	1	XVal Session 84-Matrix Solving-1	192.54.222.3	2012-07-18 10:37:23
45532	Edit Grid	[1,1] : 8		cv397	XVal Session 84	1	XVal Session 84-Matrix Solving-1	18.111.22.173	2012-07-18 10:37:37
45538	Edit Grid	[3,1] : 2		cv394	XVal Session 84	1	XVal Session 84-Matrix Solving-1	192.54.222.3	2012-07-18 10:38:05
45539	Edit Grid	[1,1] : 5		cv396	XVal Session 84	1	XVal Session 84-Matrix Solving-1	18.111.34.62	2012-07-18 10:38:06
45541	Edit Grid	[3,1] : 6		cv397	XVal Session 84	1	XVal Session 84-Matrix Solving-1	18.111.22.173	2012-07-18 10:38:12
45543	Edit Grid	[5,1] : 4		cv394	XVal Session 84	1	XVal Session 84-Matrix Solving-1	192.54.222.3	2012-07-18 10:38:15
45544	Edit Grid	[3,1] :		cv396	XVal Session 84	1	XVal Session 84-Matrix Solving-1	18.111.34.62	2012-07-18 10:38:18
45546	Edit Grid	[3,1] : 6		cv395	XVal Session 84	1	XVal Session 84-Matrix Solving-1	192.54.222.3	2012-07-18 10:38:18
45555	Edit Grid	[7,1] : 6		cv394	XVal Session 84	1	XVal Session 84-Matrix Solving-1	192.54.222.3	2012-07-18 10:38:36
45556	Edit Grid	[9,1] : 7		cv394	XVal Session 84	1	XVal Session 84-Matrix Solving-1	192.54.222.3	2012-07-18 10:38:43
45565	Edit Grid	[7,1] : 3		cv397	XVal Session 84	1	XVal Session 84-Matrix Solving-1	18.111.22.173	2012-07-18 10:38:47
45566	Edit Grid	[11,1] : 2		cv394	XVal Session 84	1	XVal Session 84-Matrix Solving-1	192.54.222.3	2012-07-18 10:38:48
45568	Edit Grid	[5,1] :		cv396	XVal Session 84	1	XVal Session 84-Matrix Solving-1	18.111.34.62	2012-07-18 10:38:54
45569	Edit Grid	[7,1] :		cv396	XVal Session 84	1	XVal Session 84-Matrix Solving-1	18.111.34.62	2012-07-18 10:38:56
45571	Edit Grid	[13,1] :		cv397	XVal Session 84	1	XVal Session 84-Matrix Solving-1	18.111.22.173	2012-07-18 10:38:57
45572	Edit Grid	[9,1] :		cv396	XVal Session 84	1	XVal Session 84-Matrix Solving-1	18.111.34.62	2012-07-18 10:38:58
45573	Edit Grid	[5,1] : 4		cv397	XVal Session 84	1	XVal Session 84-Matrix Solving-1	18.111.22.173	2012-07-18 10:39:03
45574	Edit Grid	[11,1] :		cv396	XVal Session 84	1	XVal Session 84-Matrix Solving-1	18.111.34.62	2012-07-18 10:39:05
45575	Edit Grid	[7,1] : 7		cv397	XVal Session 84	1	XVal Session 84-Matrix Solving-1	18.111.22.173	2012-07-18 10:39:07
45576	Edit Grid	[5,1] :		cv396	XVal Session 84	1	XVal Session 84-Matrix Solving-1	18.111.34.62	2012-07-18 10:39:08
45577	Edit Grid	[5,2] : 4		cv394	XVal Session 84	1	XVal Session 84-Matrix Solving-1	192.54.222.3	2012-07-18 10:39:13
45578	Edit Grid	[13,2] : 7		cv394	XVal Session 84	1	XVal Session 84-Matrix Solving-1	192.54.222.3	2012-07-18 10:39:26
45579	Edit Grid	[5,1] : 3		cv397	XVal Session 84	1	XVal Session 84-Matrix Solving-1	18.111.22.173	2012-07-18 10:39:28
45580	Edit Grid	[17,2] : 8		cv394	XVal Session 84	1	XVal Session 84-Matrix Solving-1	192.54.222.3	2012-07-18 10:39:35
	Chat	that's numer one, so why you enter something in 3 or 4?	Nick	cv396	XVal Session 84	1	XVal Session 84-Matrix Solving-1		2012-07-18 10:39:36.703000
45587	Edit Grid	[9,1] : 4		cv397	XVal Session 84	1	XVal Session 84-Matrix Solving-1	18.111.22.173	2012-07-18 10:39:45
45593	Edit Grid	[11,1] : 2		cv397	XVal Session 84	1	XVal Session 84-Matrix Solving-1	18.111.22.173	2012-07-18 10:39:58
45594	Edit Grid	[5,1] :		cv396	XVal Session 84	1	XVal Session 84-Matrix Solving-1	18.111.34.62	2012-07-18 10:40:07
45595	Edit Grid	[7,1] :		cv396	XVal Session 84	1	XVal Session 84-Matrix Solving-1	18.111.34.62	2012-07-18 10:40:08
45596	Edit Grid	[9,1] :		cv396	XVal Session 84	1	XVal Session 84-Matrix Solving-1	18.111.34.62	2012-07-18 10:40:08
45597	Edit Grid	[11,1] :		cv396	XVal Session 84	1	XVal Session 84-Matrix Solving-1	18.111.34.62	2012-07-18 10:40:09
45598	Edit Grid	[13,2] :		cv396	XVal Session 84	1	XVal Session 84-Matrix Solving-1	18.111.34.62	2012-07-18 10:40:10
45599	Edit Grid	[17,2] :		cv396	XVal Session 84	1	XVal Session 84-Matrix Solving-1	18.111.34.62	2012-07-18 10:40:11
45600	Edit Grid	[5,1] : 2		cv397	XVal Session 84	1	XVal Session 84-Matrix Solving-1	18.111.22.173	2012-07-18 10:40:18
45601	Edit Grid	[7,1] : 7		cv397	XVal Session 84	1	XVal Session 84-Matrix Solving-1	18.111.22.173	2012-07-18 10:40:21
45603	Edit Grid	[5,2] :		cv396	XVal Session 84	1	XVal Session 84-Matrix Solving-1	18.111.34.62	2012-07-18 10:40:24
45604	Edit Grid	[5,2] : 4		cv397	XVal Session 84	1	XVal Session 84-Matrix Solving-1	18.111.22.173	2012-07-18 10:40:25
45605	Edit Grid	[5,1] :		cv396	XVal Session 84	1	XVal Session 84-Matrix Solving-1	18.111.34.62	2012-07-18 10:40:26
45606	Edit Grid	[7,1] :		cv396	XVal Session 84	1	XVal Session 84-Matrix Solving-1	18.111.34.62	2012-07-18 10:40:27
45607	Edit Grid	[11,1] : 5		cv395	XVal Session 84	1	XVal Session 84-Matrix Solving-1	192.54.222.3	2012-07-18 10:40:29
45608	Edit Grid	[5,2] :		cv396	XVal Session 84	1	XVal Session 84-Matrix Solving-1	18.111.34.62	2012-07-18 10:40:31
45609	Edit Grid	[17,2] : 8		cv397	XVal Session 84	1	XVal Session 84-Matrix Solving-1	18.111.22.173	2012-07-18 10:40:31
45610	Edit Grid	[11,1] :		cv396	XVal Session 84	1	XVal Session 84-Matrix Solving-1	18.111.34.62	2012-07-18 10:40:33
45611	Edit Grid	[5,1] : 4		cv397	XVal Session 84	1	XVal Session 84-Matrix Solving-1	18.111.22.173	2012-07-18 10:40:37
45612	Edit Grid	[17,2] :		cv396	XVal Session 84	1	XVal Session 84-Matrix Solving-1	18.111.34.62	2012-07-18 10:40:39
45613	Edit Grid	[11,1] : 5		cv397	XVal Session 84	1	XVal Session 84-Matrix Solving-1	18.111.22.173	2012-07-18 10:40:44
45614	Edit Grid	[5,1] :		cv396	XVal Session 84	1	XVal Session 84-Matrix Solving-1	18.111.34.62	2012-07-18 10:40:45
45615	Edit Grid	[7,1] : 7		cv397	XVal Session 84	1	XVal Session 84-Matrix Solving-1	18.111.22.173	2012-07-18 10:40:51
45616	Edit Grid	[11,1] :		cv396	XVal Session 84	1	XVal Session 84-Matrix Solving-1	18.111.34.62	2012-07-18 10:40:52
45617	Load Instructions			cv394	XVal Session 84	1	XVal Session 84-Detection - Images Trial-1	192.54.222.3	2012-07-18 10:40:53
45618	Load Instructions			cv397	XVal Session 84	1	XVal Session 84-Detection - Images Trial-1	18.111.22.173	2012-07-18 10:40:53
45619	Load Instructions			cv395	XVal Session 84	1	XVal Session 84-Detection - Images Trial-1	192.54.222.3	2012-07-18 10:40:53
45620	Load Instructions			cv396	XVal Session 84	1	XVal Session 84-Detection - Images Trial-1	18.111.34.62	2012-07-18 10:40:53
45625	Load Workspace			cv396	XVal Session 84	1	XVal Session 84-Detection - Images Trial-1	18.111.34.62	2012-07-18 10:41:03
45626	Load Workspace			cv394	XVal Session 84	1	XVal Session 84-Detection - Images Trial-1	192.54.222.3	2012-07-18 10:41:03
45627	Load Workspace			cv397	XVal Session 84	1	XVal Session 84-Detection - Images Trial-1	18.111.22.173	2012-07-18 10:41:03
45628	Load Workspace			cv395	XVal Session 84	1	XVal Session 84-Detection - Images Trial-1	192.54.222.3	2012-07-18 10:41:04
45634	Edit Grid	[1,1] :		cv394	XVal Session 84	1	XVal Session 84-Detection - Images Trial-1	192.54.222.3	2012-07-18 10:41:18
	Chat	i count the faces?	Nick	cv396	XVal Session 84	1	XVal Session 84-Detection - Images Trial-1		2012-07-18 10:41:22.981000
45636	Edit Grid	[1,1] : trees		cv396	XVal Session 84	1	XVal Session 84-Detection - Images Trial-1	18.111.34.62	2012-07-18 10:42:04
45637	Load Instructions			cv396	XVal Session 84	1	XVal Session 84-Detection - Strategy-1	18.111.34.62	2012-07-18 10:42:18
45638	Load Instructions			cv395	XVal Session 84	1	XVal Session 84-Detection - Strategy-1	192.54.222.3	2012-07-18 10:42:18
45639	Load Instructions			cv397	XVal Session 84	1	XVal Session 84-Detection - Strategy-1	18.111.22.173	2012-07-18 10:42:18
45640	Load Instructions			cv394	XVal Session 84	1	XVal Session 84-Detection - Strategy-1	192.54.222.3	2012-07-18 10:42:18
45651	Load Workspace			cv394	XVal Session 84	1	XVal Session 84-Detection - Strategy-1	192.54.222.3	2012-07-18 10:42:38
45652	Load Workspace			cv396	XVal Session 84	1	XVal Session 84-Detection - Strategy-1	18.111.34.62	2012-07-18 10:42:38
45653	Load Workspace			cv395	XVal Session 84	1	XVal Session 84-Detection - Strategy-1	192.54.222.3	2012-07-18 10:42:38
45654	Load Workspace			cv397	XVal Session 84	1	XVal Session 84-Detection - Strategy-1	18.111.22.173	2012-07-18 10:42:38
	Edit pad (rev 0)		Nick	cv396	XVal Session 84	1	XVal Session 84-Detection - Strategy-1		2012-07-18 10:43:04.315000
	Edit pad (rev 1)		Nick	cv396	XVal Session 84	1	XVal Session 84-Detection - Strategy-1		2012-07-18 10:43:04.967000
	Edit pad (rev 2)		Nick	cv396	XVal Session 84	1	XVal Session 84-Detection - Strategy-1		2012-07-18 10:43:05.466000
	Edit pad (rev 3)		Nick	cv396	XVal Session 84	1	XVal Session 84-Detection - Strategy-1		2012-07-18 10:43:06.277000
	Edit pad (rev 4)		Nick	cv396	XVal Session 84	1	XVal Session 84-Detection - Strategy-1		2012-07-18 10:43:07.351000
	Edit pad (rev 5)		Nick	cv396	XVal Session 84	1	XVal Session 84-Detection - Strategy-1		2012-07-18 10:43:08.485000
	Edit pad (rev 6)		Nick	cv396	XVal Session 84	1	XVal Session 84-Detection - Strategy-1		2012-07-18 10:43:09.035000
	Edit pad (rev 7)		Nick	cv396	XVal Session 84	1	XVal Session 84-Detection - Strategy-1		2012-07-18 10:43:09.535000
	Edit pad (rev 8)		Nick	cv396	XVal Session 84	1	XVal Session 84-Detection - Strategy-1		2012-07-18 10:43:10.035000
	Edit pad (rev 9)		Nick	cv396	XVal Session 84	1	XVal Session 84-Detection - Strategy-1		2012-07-18 10:43:10.536000
	Edit pad (rev 10)		Nick	cv396	XVal Session 84	1	XVal Session 84-Detection - Strategy-1		2012-07-18 10:43:11.035000
	Edit pad (rev 11)		Nick	cv396	XVal Session 84	1	XVal Session 84-Detection - Strategy-1		2012-07-18 10:43:11.535000
	Edit pad (rev 12)		Nick	cv396	XVal Session 84	1	XVal Session 84-Detection - Strategy-1		2012-07-18 10:43:12.034000
	Edit pad (rev 13)		greg	cv412	XVal Session 84	1	XVal Session 84-Detection - Strategy-1		2012-07-18 10:43:12.200000
	Edit pad (rev 14)		Nick	cv396	XVal Session 84	1	XVal Session 84-Detection - Strategy-1		2012-07-18 10:43:12.535000
	Edit pad (rev 15)		greg	cv412	XVal Session 84	1	XVal Session 84-Detection - Strategy-1		2012-07-18 10:43:12.847000
	Edit pad (rev 16)		Nick	cv396	XVal Session 84	1	XVal Session 84-Detection - Strategy-1		2012-07-18 10:43:13.126000
	Edit pad (rev 17)		greg	cv412	XVal Session 84	1	XVal Session 84-Detection - Strategy-1		2012-07-18 10:43:13.452000
	Edit pad (rev 18)		Nick	cv396	XVal Session 84	1	XVal Session 84-Detection - Strategy-1		2012-07-18 10:43:13.625000
	Edit pad (rev 19)		greg	cv412	XVal Session 84	1	XVal Session 84-Detection - Strategy-1		2012-07-18 10:43:13.957000
	Edit pad (rev 20)		Nick	cv396	XVal Session 84	1	XVal Session 84-Detection - Strategy-1		2012-07-18 10:43:14.128000
	Edit pad (rev 21)		greg	cv412	XVal Session 84	1	XVal Session 84-Detection - Strategy-1		2012-07-18 10:43:14.458000
	Edit pad (rev 22)		Nick	cv396	XVal Session 84	1	XVal Session 84-Detection - Strategy-1		2012-07-18 10:43:14.632000
	Edit pad (rev 23)		greg	cv412	XVal Session 84	1	XVal Session 84-Detection - Strategy-1		2012-07-18 10:43:14.958000
	Edit pad (rev 24)		Nick	cv396	XVal Session 84	1	XVal Session 84-Detection - Strategy-1		2012-07-18 10:43:15.131000
	Edit pad (rev 25)		greg	cv412	XVal Session 84	1	XVal Session 84-Detection - Strategy-1		2012-07-18 10:43:15.458000
	Edit pad (rev 26)		Nick	cv396	XVal Session 84	1	XVal Session 84-Detection - Strategy-1		2012-07-18 10:43:15.630000
	Edit pad (rev 27)		greg	cv412	XVal Session 84	1	XVal Session 84-Detection - Strategy-1		2012-07-18 10:43:15.957000
	Edit pad (rev 28)		Nick	cv396	XVal Session 84	1	XVal Session 84-Detection - Strategy-1		2012-07-18 10:43:16.132000
	Edit pad (rev 29)		greg	cv412	XVal Session 84	1	XVal Session 84-Detection - Strategy-1		2012-07-18 10:43:16.463000
	Edit pad (rev 30)		Nick	cv396	XVal Session 84	1	XVal Session 84-Detection - Strategy-1		2012-07-18 10:43:16.632000
	Edit pad (rev 31)		greg	cv412	XVal Session 84	1	XVal Session 84-Detection - Strategy-1		2012-07-18 10:43:16.973000
	Edit pad (rev 32)		Nick	cv396	XVal Session 84	1	XVal Session 84-Detection - Strategy-1		2012-07-18 10:43:17.130000
	Edit pad (rev 33)		greg	cv412	XVal Session 84	1	XVal Session 84-Detection - Strategy-1		2012-07-18 10:43:17.474000
	Edit pad (rev 34)		Nick	cv396	XVal Session 84	1	XVal Session 84-Detection - Strategy-1		2012-07-18 10:43:17.750000
	Edit pad (rev 35)		greg	cv412	XVal Session 84	1	XVal Session 84-Detection - Strategy-1		2012-07-18 10:43:17.973000
	Edit pad (rev 36)		Nick	cv396	XVal Session 84	1	XVal Session 84-Detection - Strategy-1		2012-07-18 10:43:18.255000
	Edit pad (rev 37)		greg	cv412	XVal Session 84	1	XVal Session 84-Detection - Strategy-1		2012-07-18 10:43:18.473000
	Edit pad (rev 38)		greg	cv412	XVal Session 84	1	XVal Session 84-Detection - Strategy-1		2012-07-18 10:43:19.469000
	Edit pad (rev 39)		greg	cv412	XVal Session 84	1	XVal Session 84-Detection - Strategy-1		2012-07-18 10:43:19.973000
	Edit pad (rev 40)		greg	cv412	XVal Session 84	1	XVal Session 84-Detection - Strategy-1		2012-07-18 10:43:20.473000
	Edit pad (rev 41)		greg	cv412	XVal Session 84	1	XVal Session 84-Detection - Strategy-1		2012-07-18 10:43:20.973000
	Edit pad (rev 42)		greg	cv412	XVal Session 84	1	XVal Session 84-Detection - Strategy-1		2012-07-18 10:43:21.474000
	Edit pad (rev 43)		greg	cv412	XVal Session 84	1	XVal Session 84-Detection - Strategy-1		2012-07-18 10:43:21.973000
	Edit pad (rev 44)		greg	cv412	XVal Session 84	1	XVal Session 84-Detection - Strategy-1		2012-07-18 10:43:25.311000
	Edit pad (rev 45)		greg	cv412	XVal Session 84	1	XVal Session 84-Detection - Strategy-1		2012-07-18 10:43:25.817000
	Edit pad (rev 46)		greg	cv412	XVal Session 84	1	XVal Session 84-Detection - Strategy-1		2012-07-18 10:43:26.317000
	Edit pad (rev 47)		greg	cv412	XVal Session 84	1	XVal Session 84-Detection - Strategy-1		2012-07-18 10:43:26.836000
	Edit pad (rev 48)		greg	cv412	XVal Session 84	1	XVal Session 84-Detection - Strategy-1		2012-07-18 10:43:27.348000
	Edit pad (rev 49)		greg	cv412	XVal Session 84	1	XVal Session 84-Detection - Strategy-1		2012-07-18 10:43:27.848000
	Edit pad (rev 50)		greg	cv412	XVal Session 84	1	XVal Session 84-Detection - Strategy-1		2012-07-18 10:43:28.348000
	Edit pad (rev 51)		greg	cv412	XVal Session 84	1	XVal Session 84-Detection - Strategy-1		2012-07-18 10:43:29.329000
	Edit pad (rev 52)		greg	cv412	XVal Session 84	1	XVal Session 84-Detection - Strategy-1		2012-07-18 10:43:29.832000
	Edit pad (rev 53)		greg	cv412	XVal Session 84	1	XVal Session 84-Detection - Strategy-1		2012-07-18 10:43:30.333000
	Edit pad (rev 54)		greg	cv412	XVal Session 84	1	XVal Session 84-Detection - Strategy-1		2012-07-18 10:43:30.833000
	Edit pad (rev 55)		greg	cv412	XVal Session 84	1	XVal Session 84-Detection - Strategy-1		2012-07-18 10:43:31.558000
	Edit pad (rev 56)		greg	cv412	XVal Session 84	1	XVal Session 84-Detection - Strategy-1		2012-07-18 10:43:32.067000
	Edit pad (rev 57)		greg	cv412	XVal Session 84	1	XVal Session 84-Detection - Strategy-1		2012-07-18 10:43:32.567000
	Edit pad (rev 58)		greg	cv412	XVal Session 84	1	XVal Session 84-Detection - Strategy-1		2012-07-18 10:43:33.152000
	Edit pad (rev 59)		greg	cv412	XVal Session 84	1	XVal Session 84-Detection - Strategy-1		2012-07-18 10:43:33.565000
	Edit pad (rev 60)		Nick	cv396	XVal Session 84	1	XVal Session 84-Detection - Strategy-1		2012-07-18 10:43:33.868000
45656	Load Instructions			cv397	XVal Session 84	1	XVal Session 84-Detection - Images 1-1	18.111.22.173	2012-07-18 10:43:38
45657	Load Instructions			cv394	XVal Session 84	1	XVal Session 84-Detection - Images 1-1	192.54.222.3	2012-07-18 10:43:38
45658	Load Instructions			cv396	XVal Session 84	1	XVal Session 84-Detection - Images 1-1	18.111.34.62	2012-07-18 10:43:38
	Edit pad (rev 61)		greg	cv412	XVal Session 84	1	XVal Session 84-Detection - Strategy-1		2012-07-18 10:43:38.142000
	Edit pad (rev 62)		greg	cv412	XVal Session 84	1	XVal Session 84-Detection - Strategy-1		2012-07-18 10:43:38.821000
45659	Load Instructions			cv395	XVal Session 84	1	XVal Session 84-Detection - Images 1-1	192.54.222.3	2012-07-18 10:43:39
45664	Load Workspace			cv396	XVal Session 84	1	XVal Session 84-Detection - Images 1-1	18.111.34.62	2012-07-18 10:43:43
45665	Load Workspace			cv395	XVal Session 84	1	XVal Session 84-Detection - Images 1-1	192.54.222.3	2012-07-18 10:43:43
45666	Load Workspace			cv397	XVal Session 84	1	XVal Session 84-Detection - Images 1-1	18.111.22.173	2012-07-18 10:43:43
45667	Load Workspace			cv394	XVal Session 84	1	XVal Session 84-Detection - Images 1-1	192.54.222.3	2012-07-18 10:43:43
	Chat	Who count what?	Nick	cv396	XVal Session 84	1	XVal Session 84-Detection - Images 1-1		2012-07-18 10:43:59.502000
	Chat	i count the trees!	Nick	cv396	XVal Session 84	1	XVal Session 84-Detection - Images 1-1		2012-07-18 10:44:13.914000
	Chat	14	Nick	cv396	XVal Session 84	1	XVal Session 84-Detection - Images 1-1		2012-07-18 10:44:35.213000
45677	Edit Grid	[1,1] : knife		cv395	XVal Session 84	1	XVal Session 84-Detection - Images 1-1	192.54.222.3	2012-07-18 10:44:36
45678	Load Instructions			cv394	XVal Session 84	1	XVal Session 84-Detection - Images 2-1	192.54.222.3	2012-07-18 10:44:58
45679	Load Instructions			cv396	XVal Session 84	1	XVal Session 84-Detection - Images 2-1	18.111.34.62	2012-07-18 10:44:58
45680	Load Instructions			cv395	XVal Session 84	1	XVal Session 84-Detection - Images 2-1	192.54.222.3	2012-07-18 10:44:58
45681	Load Instructions			cv397	XVal Session 84	1	XVal Session 84-Detection - Images 2-1	18.111.22.173	2012-07-18 10:44:58
45686	Load Workspace			cv395	XVal Session 84	1	XVal Session 84-Detection - Images 2-1	192.54.222.3	2012-07-18 10:45:03
45687	Load Workspace			cv397	XVal Session 84	1	XVal Session 84-Detection - Images 2-1	18.111.22.173	2012-07-18 10:45:03
45688	Load Workspace			cv394	XVal Session 84	1	XVal Session 84-Detection - Images 2-1	192.54.222.3	2012-07-18 10:45:03
45689	Load Workspace			cv396	XVal Session 84	1	XVal Session 84-Detection - Images 2-1	18.111.34.62	2012-07-18 10:45:03
45699	Edit Grid	[1,1] : bicycles		cv396	XVal Session 84	1	XVal Session 84-Detection - Images 2-1	18.111.34.62	2012-07-18 10:45:44
	Chat	I count the bikes?	Nick	cv396	XVal Session 84	1	XVal Session 84-Detection - Images 2-1		2012-07-18 10:45:51.323000
45703	Edit Grid	[1,1] : horse		cv397	XVal Session 84	1	XVal Session 84-Detection - Images 2-1	18.111.22.173	2012-07-18 10:46:03
45706	Load Instructions			cv395	XVal Session 84	1	XVal Session 84-Detection - Images 3-1	192.54.222.3	2012-07-18 10:46:18
45707	Load Instructions			cv397	XVal Session 84	1	XVal Session 84-Detection - Images 3-1	18.111.22.173	2012-07-18 10:46:18
45708	Load Instructions			cv394	XVal Session 84	1	XVal Session 84-Detection - Images 3-1	192.54.222.3	2012-07-18 10:46:18
45709	Load Instructions			cv396	XVal Session 84	1	XVal Session 84-Detection - Images 3-1	18.111.34.62	2012-07-18 10:46:18
45710	Load Workspace			cv397	XVal Session 84	1	XVal Session 84-Detection - Images 3-1	18.111.22.173	2012-07-18 10:46:23
45711	Load Workspace			cv394	XVal Session 84	1	XVal Session 84-Detection - Images 3-1	192.54.222.3	2012-07-18 10:46:23
45712	Load Workspace			cv396	XVal Session 84	1	XVal Session 84-Detection - Images 3-1	18.111.34.62	2012-07-18 10:46:23
45713	Load Workspace			cv395	XVal Session 84	1	XVal Session 84-Detection - Images 3-1	192.54.222.3	2012-07-18 10:46:23
45717	Edit Grid	[1,1] :		cv396	XVal Session 84	1	XVal Session 84-Detection - Images 3-1	18.111.34.62	2012-07-18 10:46:39
	Chat	who count what?	Nick	cv396	XVal Session 84	1	XVal Session 84-Detection - Images 3-1		2012-07-18 10:46:46.730000
45721	Edit Grid	[1,1] : butterflies		cv397	XVal Session 84	1	XVal Session 84-Detection - Images 3-1	18.111.22.173	2012-07-18 10:47:00
45724	Edit Grid	[1,2] :		cv394	XVal Session 84	1	XVal Session 84-Detection - Images 3-1	192.54.222.3	2012-07-18 10:47:16
45729	Entering waiting room			cv396	XVal Session 84	1		192.54.222.3	2012-07-18 10:47:36
45730	Load Instructions			cv395	XVal Session 84	1	XVal Session 84-Detection - Words 1-1	192.54.222.3	2012-07-18 10:47:38
45731	Load Instructions			cv394	XVal Session 84	1	XVal Session 84-Detection - Words 1-1	192.54.222.3	2012-07-18 10:47:38
45732	Load Instructions			cv397	XVal Session 84	1	XVal Session 84-Detection - Words 1-1	18.111.22.173	2012-07-18 10:47:38
45735	Load Instructions			cv396	XVal Session 84	1	XVal Session 84-Detection - Words 1-1	192.54.222.3	2012-07-18 10:47:41
45738	Load Workspace			cv397	XVal Session 84	1	XVal Session 84-Detection - Words 1-1	18.111.22.173	2012-07-18 10:47:43
45739	Load Workspace			cv395	XVal Session 84	1	XVal Session 84-Detection - Words 1-1	192.54.222.3	2012-07-18 10:47:43
45740	Load Workspace			cv394	XVal Session 84	1	XVal Session 84-Detection - Words 1-1	192.54.222.3	2012-07-18 10:47:43
45741	Load Workspace			cv396	XVal Session 84	1	XVal Session 84-Detection - Words 1-1	192.54.222.3	2012-07-18 10:47:43
45745	Edit Grid	[1,1] :		cv396	XVal Session 84	1	XVal Session 84-Detection - Words 1-1	192.54.222.3	2012-07-18 10:48:09
	Chat	who is doing what?	sluggo	cv411	XVal Session 84	1	XVal Session 84-Detection - Words 1-1		2012-07-18 10:48:18.175000
45746	Edit Grid	[1,1] : parrot		cv395	XVal Session 84	1	XVal Session 84-Detection - Words 1-1	192.54.222.3	2012-07-18 10:48:44
45747	Edit Grid	[1,1] : loner		cv396	XVal Session 84	1	XVal Session 84-Detection - Words 1-1	192.54.222.3	2012-07-18 10:48:48
45752	Load Instructions			cv394	XVal Session 84	1	XVal Session 84-Detection - Words 2-1	192.54.222.3	2012-07-18 10:48:58
45753	Load Instructions			cv396	XVal Session 84	1	XVal Session 84-Detection - Words 2-1	192.54.222.3	2012-07-18 10:48:58
45754	Load Instructions			cv397	XVal Session 84	1	XVal Session 84-Detection - Words 2-1	18.111.22.173	2012-07-18 10:48:58
45755	Load Instructions			cv395	XVal Session 84	1	XVal Session 84-Detection - Words 2-1	192.54.222.3	2012-07-18 10:48:58
45756	Load Workspace			cv395	XVal Session 84	1	XVal Session 84-Detection - Words 2-1	192.54.222.3	2012-07-18 10:49:03
45757	Load Workspace			cv394	XVal Session 84	1	XVal Session 84-Detection - Words 2-1	192.54.222.3	2012-07-18 10:49:03
45758	Load Workspace			cv396	XVal Session 84	1	XVal Session 84-Detection - Words 2-1	192.54.222.3	2012-07-18 10:49:03
45759	Load Workspace			cv397	XVal Session 84	1	XVal Session 84-Detection - Words 2-1	18.111.22.173	2012-07-18 10:49:04
	Chat	I think it's igloo?	sluggo	cv411	XVal Session 84	1	XVal Session 84-Detection - Words 2-1		2012-07-18 10:49:20.817000
45765	Edit Grid	[1,1] : igloo		cv396	XVal Session 84	1	XVal Session 84-Detection - Words 2-1	192.54.222.3	2012-07-18 10:49:29
	Chat	no shirt?	sluggo	cv411	XVal Session 84	1	XVal Session 84-Detection - Words 2-1		2012-07-18 10:50:01.599000
	Chat	I agree	Rose	cv408	XVal Session 84	1	XVal Session 84-Detection - Words 2-1		2012-07-18 10:50:01.953000
45772	Edit Grid	[1,1] : igloo shirt		cv395	XVal Session 84	1	XVal Session 84-Detection - Words 2-1	192.54.222.3	2012-07-18 10:50:06
45776	Edit Grid	[1,1] : igloo		cv394	XVal Session 84	1	XVal Session 84-Detection - Words 2-1	192.54.222.3	2012-07-18 10:50:16
45777	Load Instructions			cv395	XVal Session 84	1	XVal Session 84-Detection - Words 3-1	192.54.222.3	2012-07-18 10:50:18
45778	Load Instructions			cv397	XVal Session 84	1	XVal Session 84-Detection - Words 3-1	18.111.22.173	2012-07-18 10:50:18
45779	Load Instructions			cv394	XVal Session 84	1	XVal Session 84-Detection - Words 3-1	192.54.222.3	2012-07-18 10:50:18
45780	Load Instructions			cv396	XVal Session 84	1	XVal Session 84-Detection - Words 3-1	192.54.222.3	2012-07-18 10:50:18
45786	Load Workspace			cv396	XVal Session 84	1	XVal Session 84-Detection - Words 3-1	192.54.222.3	2012-07-18 10:50:23
45787	Load Workspace			cv394	XVal Session 84	1	XVal Session 84-Detection - Words 3-1	192.54.222.3	2012-07-18 10:50:23
45788	Load Workspace			cv395	XVal Session 84	1	XVal Session 84-Detection - Words 3-1	192.54.222.3	2012-07-18 10:50:23
45789	Load Workspace			cv397	XVal Session 84	1	XVal Session 84-Detection - Words 3-1	18.111.22.173	2012-07-18 10:50:24
45791	Edit Grid	[1,1] :		cv396	XVal Session 84	1	XVal Session 84-Detection - Words 3-1	192.54.222.3	2012-07-18 10:50:27
	Chat	shirt and igloo?	sluggo	cv411	XVal Session 84	1	XVal Session 84-Detection - Words 3-1		2012-07-18 10:50:40.271000
45800	Edit Grid	[1,1] : shirt		cv396	XVal Session 84	1	XVal Session 84-Detection - Words 3-1	192.54.222.3	2012-07-18 10:51:23
45801	Edit Grid	[1,1] : shirt igloo		cv395	XVal Session 84	1	XVal Session 84-Detection - Words 3-1	192.54.222.3	2012-07-18 10:51:34
45803	Edit Grid	[1,2] : igloo		cv396	XVal Session 84	1	XVal Session 84-Detection - Words 3-1	192.54.222.3	2012-07-18 10:51:36
45804	Load Instructions			cv395	XVal Session 84	1	XVal Session 84-Unscramble Words-1	192.54.222.3	2012-07-18 10:51:38
45805	Load Instructions			cv397	XVal Session 84	1	XVal Session 84-Unscramble Words-1	18.111.22.173	2012-07-18 10:51:38
45806	Load Instructions			cv396	XVal Session 84	1	XVal Session 84-Unscramble Words-1	192.54.222.3	2012-07-18 10:51:38
45807	Load Instructions			cv394	XVal Session 84	1	XVal Session 84-Unscramble Words-1	192.54.222.3	2012-07-18 10:51:38
45808	Edit Grid	[1,1] : shirt		cv396	XVal Session 84	1	XVal Session 84-Detection - Words 3-1	192.54.222.3	2012-07-18 10:51:44
45818	Load Workspace			cv395	XVal Session 84	1	XVal Session 84-Unscramble Words-1	192.54.222.3	2012-07-18 10:51:58
45819	Load Workspace			cv397	XVal Session 84	1	XVal Session 84-Unscramble Words-1	18.111.22.173	2012-07-18 10:51:58
45820	Load Workspace			cv394	XVal Session 84	1	XVal Session 84-Unscramble Words-1	192.54.222.3	2012-07-18 10:51:58
45821	Load Workspace			cv396	XVal Session 84	1	XVal Session 84-Detection - Words 3-1	192.54.222.3	2012-07-18 10:52:19
45822	Load Instructions			cv396	XVal Session 84	1	XVal Session 84-Unscramble Words-1	192.54.222.3	2012-07-18 10:52:20
45823	Load Workspace			cv396	XVal Session 84	1	XVal Session 84-Unscramble Words-1	192.54.222.3	2012-07-18 10:52:20
45824	Edit Grid	[1,1] : paper		cv396	XVal Session 84	1	XVal Session 84-Unscramble Words-1	192.54.222.3	2012-07-18 10:52:31
45825	Edit Grid	[2,1] :		cv396	XVal Session 84	1	XVal Session 84-Unscramble Words-1	192.54.222.3	2012-07-18 10:52:40
45827	Edit Grid	[4,1] :		cv396	XVal Session 84	1	XVal Session 84-Unscramble Words-1	192.54.222.3	2012-07-18 10:52:56
45833	Load Instructions			cv397	XVal Session 84	1	XVal Session 84-Memory - Video and Image Trial-1	18.111.22.173	2012-07-18 10:53:58
45834	Load Instructions			cv394	XVal Session 84	1	XVal Session 84-Memory - Video and Image Trial-1	192.54.222.3	2012-07-18 10:53:58
45835	Load Instructions			cv396	XVal Session 84	1	XVal Session 84-Memory - Video and Image Trial-1	192.54.222.3	2012-07-18 10:53:58
45836	Load Instructions			cv395	XVal Session 84	1	XVal Session 84-Memory - Video and Image Trial-1	192.54.222.3	2012-07-18 10:53:59
45840	Load Primer			cv395	XVal Session 84	1	XVal Session 84-Memory - Video and Image Trial-1	192.54.222.3	2012-07-18 10:54:18
45841	Load Primer			cv397	XVal Session 84	1	XVal Session 84-Memory - Video and Image Trial-1	18.111.22.173	2012-07-18 10:54:18
45842	Load Primer			cv394	XVal Session 84	1	XVal Session 84-Memory - Video and Image Trial-1	192.54.222.3	2012-07-18 10:54:18
45843	Load Primer			cv396	XVal Session 84	1	XVal Session 84-Memory - Video and Image Trial-1	192.54.222.3	2012-07-18 10:54:18
45858	Load Workspace			cv396	XVal Session 84	1	XVal Session 84-Memory - Video and Image Trial-1	192.54.222.3	2012-07-18 10:55:29
45859	Load Workspace			cv395	XVal Session 84	1	XVal Session 84-Memory - Video and Image Trial-1	192.54.222.3	2012-07-18 10:55:29
45860	Load Workspace			cv394	XVal Session 84	1	XVal Session 84-Memory - Video and Image Trial-1	192.54.222.3	2012-07-18 10:55:29
45861	Load Workspace			cv397	XVal Session 84	1	XVal Session 84-Memory - Video and Image Trial-1	18.111.22.173	2012-07-18 10:55:29
45865	Edit Grid	[1,1] : birds		cv396	XVal Session 84	1	XVal Session 84-Memory - Video and Image Trial-1	192.54.222.3	2012-07-18 10:55:44
45867	Edit Grid	[3,1] : right		cv396	XVal Session 84	1	XVal Session 84-Memory - Video and Image Trial-1	192.54.222.3	2012-07-18 10:55:48
45870	Edit Grid	[5,1] : 2		cv396	XVal Session 84	1	XVal Session 84-Memory - Video and Image Trial-1	192.54.222.3	2012-07-18 10:55:57
45879	Edit Grid	[7,1] : 3		cv396	XVal Session 84	1	XVal Session 84-Memory - Video and Image Trial-1	192.54.222.3	2012-07-18 10:56:08
45881	Edit Grid	[7,1] : 34		cv397	XVal Session 84	1	XVal Session 84-Memory - Video and Image Trial-1	18.111.22.173	2012-07-18 10:56:12
45882	Edit Grid	[9,1] :		cv396	XVal Session 84	1	XVal Session 84-Memory - Video and Image Trial-1	192.54.222.3	2012-07-18 10:56:13
45883	Edit Grid	[7,1] : 3		cv396	XVal Session 84	1	XVal Session 84-Memory - Video and Image Trial-1	192.54.222.3	2012-07-18 10:56:17
45884	Edit Grid	[9,3] : a		cv396	XVal Session 84	1	XVal Session 84-Memory - Video and Image Trial-1	192.54.222.3	2012-07-18 10:56:31
45885	Edit Grid	[9,1] : c		cv397	XVal Session 84	1	XVal Session 84-Memory - Video and Image Trial-1	18.111.22.173	2012-07-18 10:56:32
45886	Edit Grid	[9,4] : b		cv396	XVal Session 84	1	XVal Session 84-Memory - Video and Image Trial-1	192.54.222.3	2012-07-18 10:56:35
45887	Edit Grid	[9,2] : d		cv396	XVal Session 84	1	XVal Session 84-Memory - Video and Image Trial-1	192.54.222.3	2012-07-18 10:56:41
	Chat	i think i will do everything	sluggo	cv411	XVal Session 84	1	XVal Session 84-Memory - Video and Image Trial-1		2012-07-18 10:56:55.102000
45888	Load Instructions			cv394	XVal Session 84	1	XVal Session 84-Memory - Strategy 1-1	192.54.222.3	2012-07-18 10:56:59
45889	Load Instructions			cv397	XVal Session 84	1	XVal Session 84-Memory - Strategy 1-1	18.111.22.173	2012-07-18 10:56:59
45890	Load Instructions			cv395	XVal Session 84	1	XVal Session 84-Memory - Strategy 1-1	192.54.222.3	2012-07-18 10:56:59
45891	Load Instructions			cv396	XVal Session 84	1	XVal Session 84-Memory - Strategy 1-1	192.54.222.3	2012-07-18 10:56:59
45894	Load Workspace			cv396	XVal Session 84	1	XVal Session 84-Memory - Strategy 1-1	192.54.222.3	2012-07-18 10:57:24
45895	Load Workspace			cv394	XVal Session 84	1	XVal Session 84-Memory - Strategy 1-1	192.54.222.3	2012-07-18 10:57:24
45896	Load Workspace			cv397	XVal Session 84	1	XVal Session 84-Memory - Strategy 1-1	18.111.22.173	2012-07-18 10:57:24
45897	Load Workspace			cv395	XVal Session 84	1	XVal Session 84-Memory - Strategy 1-1	192.54.222.3	2012-07-18 10:57:24
	Edit pad (rev 0)		sluggo	cv411	XVal Session 84	1	XVal Session 84-Memory - Strategy 1-1		2012-07-18 10:57:33.377000
	Edit pad (rev 1)		sluggo	cv411	XVal Session 84	1	XVal Session 84-Memory - Strategy 1-1		2012-07-18 10:57:33.877000
	Edit pad (rev 2)		sluggo	cv411	XVal Session 84	1	XVal Session 84-Memory - Strategy 1-1		2012-07-18 10:57:34.378000
	Edit pad (rev 3)		sluggo	cv411	XVal Session 84	1	XVal Session 84-Memory - Strategy 1-1		2012-07-18 10:57:34.878000
	Edit pad (rev 4)		sluggo	cv411	XVal Session 84	1	XVal Session 84-Memory - Strategy 1-1		2012-07-18 10:57:35.378000
	Edit pad (rev 5)		sluggo	cv411	XVal Session 84	1	XVal Session 84-Memory - Strategy 1-1		2012-07-18 10:57:36.032000
	Edit pad (rev 6)		sluggo	cv411	XVal Session 84	1	XVal Session 84-Memory - Strategy 1-1		2012-07-18 10:57:36.531000
	Edit pad (rev 7)		sluggo	cv411	XVal Session 84	1	XVal Session 84-Memory - Strategy 1-1		2012-07-18 10:57:37.034000
	Edit pad (rev 8)		sluggo	cv411	XVal Session 84	1	XVal Session 84-Memory - Strategy 1-1		2012-07-18 10:57:37.536000
	Edit pad (rev 9)		sluggo	cv411	XVal Session 84	1	XVal Session 84-Memory - Strategy 1-1		2012-07-18 10:57:38.033000
	Edit pad (rev 10)		sluggo	cv411	XVal Session 84	1	XVal Session 84-Memory - Strategy 1-1		2012-07-18 10:57:38.533000
	Edit pad (rev 11)		sluggo	cv411	XVal Session 84	1	XVal Session 84-Memory - Strategy 1-1		2012-07-18 10:57:39.033000
	Edit pad (rev 12)		sluggo	cv411	XVal Session 84	1	XVal Session 84-Memory - Strategy 1-1		2012-07-18 10:57:39.534000
	Edit pad (rev 13)		sluggo	cv411	XVal Session 84	1	XVal Session 84-Memory - Strategy 1-1		2012-07-18 10:57:40.034000
	Edit pad (rev 14)		sluggo	cv411	XVal Session 84	1	XVal Session 84-Memory - Strategy 1-1		2012-07-18 10:57:41.355000
	Edit pad (rev 15)		sluggo	cv411	XVal Session 84	1	XVal Session 84-Memory - Strategy 1-1		2012-07-18 10:57:41.856000
	Edit pad (rev 16)		sluggo	cv411	XVal Session 84	1	XVal Session 84-Memory - Strategy 1-1		2012-07-18 10:57:42.355000
	Edit pad (rev 17)		sluggo	cv411	XVal Session 84	1	XVal Session 84-Memory - Strategy 1-1		2012-07-18 10:57:42.857000
	Edit pad (rev 18)		sluggo	cv411	XVal Session 84	1	XVal Session 84-Memory - Strategy 1-1		2012-07-18 10:57:43.355000
	Edit pad (rev 19)		sluggo	cv411	XVal Session 84	1	XVal Session 84-Memory - Strategy 1-1		2012-07-18 10:57:43.857000
	Edit pad (rev 20)		sluggo	cv411	XVal Session 84	1	XVal Session 84-Memory - Strategy 1-1		2012-07-18 10:57:44.356000
	Edit pad (rev 21)		sluggo	cv411	XVal Session 84	1	XVal Session 84-Memory - Strategy 1-1		2012-07-18 10:57:44.864000
	Edit pad (rev 22)		sluggo	cv411	XVal Session 84	1	XVal Session 84-Memory - Strategy 1-1		2012-07-18 10:57:45.364000
	Edit pad (rev 23)		sluggo	cv411	XVal Session 84	1	XVal Session 84-Memory - Strategy 1-1		2012-07-18 10:57:45.864000
	Edit pad (rev 24)		sluggo	cv411	XVal Session 84	1	XVal Session 84-Memory - Strategy 1-1		2012-07-18 10:57:46.364000
	Edit pad (rev 25)		sluggo	cv411	XVal Session 84	1	XVal Session 84-Memory - Strategy 1-1		2012-07-18 10:57:46.961000
	Edit pad (rev 26)		sluggo	cv411	XVal Session 84	1	XVal Session 84-Memory - Strategy 1-1		2012-07-18 10:57:47.462000
	Edit pad (rev 27)		sluggo	cv411	XVal Session 84	1	XVal Session 84-Memory - Strategy 1-1		2012-07-18 10:57:47.963000
	Edit pad (rev 28)		sluggo	cv411	XVal Session 84	1	XVal Session 84-Memory - Strategy 1-1		2012-07-18 10:57:48.734000
	Edit pad (rev 29)		sluggo	cv411	XVal Session 84	1	XVal Session 84-Memory - Strategy 1-1		2012-07-18 10:57:49.236000
	Edit pad (rev 30)		sluggo	cv411	XVal Session 84	1	XVal Session 84-Memory - Strategy 1-1		2012-07-18 10:57:49.735000
	Edit pad (rev 31)		sluggo	cv411	XVal Session 84	1	XVal Session 84-Memory - Strategy 1-1		2012-07-18 10:57:50.235000
	Edit pad (rev 32)		sluggo	cv411	XVal Session 84	1	XVal Session 84-Memory - Strategy 1-1		2012-07-18 10:57:50.735000
	Edit pad (rev 33)		sluggo	cv411	XVal Session 84	1	XVal Session 84-Memory - Strategy 1-1		2012-07-18 10:57:51.235000
	Edit pad (rev 34)		sluggo	cv411	XVal Session 84	1	XVal Session 84-Memory - Strategy 1-1		2012-07-18 10:57:51.735000
	Edit pad (rev 35)		sluggo	cv411	XVal Session 84	1	XVal Session 84-Memory - Strategy 1-1		2012-07-18 10:57:52.235000
	Edit pad (rev 36)		sluggo	cv411	XVal Session 84	1	XVal Session 84-Memory - Strategy 1-1		2012-07-18 10:57:52.734000
	Edit pad (rev 37)		sluggo	cv411	XVal Session 84	1	XVal Session 84-Memory - Strategy 1-1		2012-07-18 10:57:53.399000
	Edit pad (rev 38)		sluggo	cv411	XVal Session 84	1	XVal Session 84-Memory - Strategy 1-1		2012-07-18 10:57:53.899000
	Edit pad (rev 39)		sluggo	cv411	XVal Session 84	1	XVal Session 84-Memory - Strategy 1-1		2012-07-18 10:57:54.399000
	Edit pad (rev 40)		sluggo	cv411	XVal Session 84	1	XVal Session 84-Memory - Strategy 1-1		2012-07-18 10:57:54.900000
	Edit pad (rev 41)		sluggo	cv411	XVal Session 84	1	XVal Session 84-Memory - Strategy 1-1		2012-07-18 10:57:55.400000
	Edit pad (rev 42)		sluggo	cv411	XVal Session 84	1	XVal Session 84-Memory - Strategy 1-1		2012-07-18 10:57:55.949000
	Edit pad (rev 43)		sluggo	cv411	XVal Session 84	1	XVal Session 84-Memory - Strategy 1-1		2012-07-18 10:57:56.451000
	Edit pad (rev 44)		sluggo	cv411	XVal Session 84	1	XVal Session 84-Memory - Strategy 1-1		2012-07-18 10:57:56.950000
	Edit pad (rev 45)		sluggo	cv411	XVal Session 84	1	XVal Session 84-Memory - Strategy 1-1		2012-07-18 10:57:57.465000
	Edit pad (rev 46)		sluggo	cv411	XVal Session 84	1	XVal Session 84-Memory - Strategy 1-1		2012-07-18 10:57:57.950000
	Edit pad (rev 47)		sluggo	cv411	XVal Session 84	1	XVal Session 84-Memory - Strategy 1-1		2012-07-18 10:57:58.506000
	Edit pad (rev 48)		sluggo	cv411	XVal Session 84	1	XVal Session 84-Memory - Strategy 1-1		2012-07-18 10:57:59.021000
	Edit pad (rev 49)		sluggo	cv411	XVal Session 84	1	XVal Session 84-Memory - Strategy 1-1		2012-07-18 10:57:59.456000
	Edit pad (rev 50)		sluggo	cv411	XVal Session 84	1	XVal Session 84-Memory - Strategy 1-1		2012-07-18 10:57:59.955000
	Edit pad (rev 51)		sluggo	cv411	XVal Session 84	1	XVal Session 84-Memory - Strategy 1-1		2012-07-18 10:58:00.681000
	Edit pad (rev 52)		sluggo	cv411	XVal Session 84	1	XVal Session 84-Memory - Strategy 1-1		2012-07-18 10:58:01.181000
	Edit pad (rev 53)		sluggo	cv411	XVal Session 84	1	XVal Session 84-Memory - Strategy 1-1		2012-07-18 10:58:01.680000
	Edit pad (rev 54)		sluggo	cv411	XVal Session 84	1	XVal Session 84-Memory - Strategy 1-1		2012-07-18 10:58:02.180000
	Edit pad (rev 55)		sluggo	cv411	XVal Session 84	1	XVal Session 84-Memory - Strategy 1-1		2012-07-18 10:58:02.681000
	Edit pad (rev 56)		sluggo	cv411	XVal Session 84	1	XVal Session 84-Memory - Strategy 1-1		2012-07-18 10:58:03.180000
	Edit pad (rev 57)		sluggo	cv411	XVal Session 84	1	XVal Session 84-Memory - Strategy 1-1		2012-07-18 10:58:06.125000
	Edit pad (rev 58)		sluggo	cv411	XVal Session 84	1	XVal Session 84-Memory - Strategy 1-1		2012-07-18 10:58:06.624000
	Edit pad (rev 59)		sluggo	cv411	XVal Session 84	1	XVal Session 84-Memory - Strategy 1-1		2012-07-18 10:58:07.129000
	Edit pad (rev 60)		sluggo	cv411	XVal Session 84	1	XVal Session 84-Memory - Strategy 1-1		2012-07-18 10:58:07.630000
	Edit pad (rev 61)		sluggo	cv411	XVal Session 84	1	XVal Session 84-Memory - Strategy 1-1		2012-07-18 10:58:08.131000
	Edit pad (rev 62)		sluggo	cv411	XVal Session 84	1	XVal Session 84-Memory - Strategy 1-1		2012-07-18 10:58:08.701000
	Edit pad (rev 63)		sluggo	cv411	XVal Session 84	1	XVal Session 84-Memory - Strategy 1-1		2012-07-18 10:58:09.200000
	Edit pad (rev 64)		sluggo	cv411	XVal Session 84	1	XVal Session 84-Memory - Strategy 1-1		2012-07-18 10:58:09.700000
	Edit pad (rev 65)		sluggo	cv411	XVal Session 84	1	XVal Session 84-Memory - Strategy 1-1		2012-07-18 10:58:10.200000
	Edit pad (rev 66)		sluggo	cv411	XVal Session 84	1	XVal Session 84-Memory - Strategy 1-1		2012-07-18 10:58:10.700000
	Edit pad (rev 67)		sluggo	cv411	XVal Session 84	1	XVal Session 84-Memory - Strategy 1-1		2012-07-18 10:58:11.202000
	Edit pad (rev 68)		sluggo	cv411	XVal Session 84	1	XVal Session 84-Memory - Strategy 1-1		2012-07-18 10:58:11.703000
	Edit pad (rev 69)		sluggo	cv411	XVal Session 84	1	XVal Session 84-Memory - Strategy 1-1		2012-07-18 10:58:12.200000
	Edit pad (rev 70)		sluggo	cv411	XVal Session 84	1	XVal Session 84-Memory - Strategy 1-1		2012-07-18 10:58:12.702000
	Edit pad (rev 71)		sluggo	cv411	XVal Session 84	1	XVal Session 84-Memory - Strategy 1-1		2012-07-18 10:58:13.203000
45906	Load Instructions			cv395	XVal Session 84	1	XVal Session 84-Memory - Video-1	192.54.222.3	2012-07-18 10:58:24
45907	Load Instructions			cv396	XVal Session 84	1	XVal Session 84-Memory - Video-1	192.54.222.3	2012-07-18 10:58:24
45908	Load Instructions			cv397	XVal Session 84	1	XVal Session 84-Memory - Video-1	18.111.22.173	2012-07-18 10:58:24
45909	Load Instructions			cv394	XVal Session 84	1	XVal Session 84-Memory - Video-1	192.54.222.3	2012-07-18 10:58:25
45910	Load Primer			cv395	XVal Session 84	1	XVal Session 84-Memory - Video-1	192.54.222.3	2012-07-18 10:58:34
45911	Load Primer			cv394	XVal Session 84	1	XVal Session 84-Memory - Video-1	192.54.222.3	2012-07-18 10:58:34
45912	Load Primer			cv396	XVal Session 84	1	XVal Session 84-Memory - Video-1	192.54.222.3	2012-07-18 10:58:34
45913	Load Primer			cv397	XVal Session 84	1	XVal Session 84-Memory - Video-1	18.111.22.173	2012-07-18 10:58:34
45930	Load Workspace			cv396	XVal Session 84	1	XVal Session 84-Memory - Video-1	192.54.222.3	2012-07-18 11:00:34
45931	Load Workspace			cv397	XVal Session 84	1	XVal Session 84-Memory - Video-1	18.111.22.173	2012-07-18 11:00:34
45932	Load Workspace			cv394	XVal Session 84	1	XVal Session 84-Memory - Video-1	192.54.222.3	2012-07-18 11:00:35
45933	Load Workspace			cv395	XVal Session 84	1	XVal Session 84-Memory - Video-1	192.54.222.3	2012-07-18 11:00:35
45935	Edit Grid	[1,1] : 3		cv397	XVal Session 84	1	XVal Session 84-Memory - Video-1	18.111.22.173	2012-07-18 11:00:46
45937	Edit Grid	[2,1] : 3		cv396	XVal Session 84	1	XVal Session 84-Memory - Video-1	192.54.222.3	2012-07-18 11:00:52
45938	Edit Grid	[3,1] :		cv396	XVal Session 84	1	XVal Session 84-Memory - Video-1	192.54.222.3	2012-07-18 11:00:56
45940	Edit Grid	[3,1] : top		cv397	XVal Session 84	1	XVal Session 84-Memory - Video-1	18.111.22.173	2012-07-18 11:01:11
45944	Edit Grid	[3,1] : bottom		cv396	XVal Session 84	1	XVal Session 84-Memory - Video-1	192.54.222.3	2012-07-18 11:01:19
45946	Edit Grid	[1,1] : 5		cv395	XVal Session 84	1	XVal Session 84-Memory - Video-1	192.54.222.3	2012-07-18 11:01:26
45947	Edit Grid	[4,1] : c		cv397	XVal Session 84	1	XVal Session 84-Memory - Video-1	18.111.22.173	2012-07-18 11:01:26
45952	Edit Grid	[5,1] :		cv397	XVal Session 84	1	XVal Session 84-Memory - Video-1	18.111.22.173	2012-07-18 11:01:28
45954	Edit Grid	[4,2] :		cv396	XVal Session 84	1	XVal Session 84-Memory - Video-1	192.54.222.3	2012-07-18 11:01:38
45955	Edit Grid	[4,3] :		cv397	XVal Session 84	1	XVal Session 84-Memory - Video-1	18.111.22.173	2012-07-18 11:01:40
45956	Edit Grid	[4,4] :		cv396	XVal Session 84	1	XVal Session 84-Memory - Video-1	192.54.222.3	2012-07-18 11:01:44
45957	Edit Grid	[4,1] : D		cv395	XVal Session 84	1	XVal Session 84-Memory - Video-1	192.54.222.3	2012-07-18 11:01:51
45958	Edit Grid	[4,2] : C		cv395	XVal Session 84	1	XVal Session 84-Memory - Video-1	192.54.222.3	2012-07-18 11:01:52
45959	Edit Grid	[4,2] : b		cv397	XVal Session 84	1	XVal Session 84-Memory - Video-1	18.111.22.173	2012-07-18 11:01:52
45960	Edit Grid	[4,3] : A		cv395	XVal Session 84	1	XVal Session 84-Memory - Video-1	192.54.222.3	2012-07-18 11:01:54
45961	Edit Grid	[5,1] : blue		cv396	XVal Session 84	1	XVal Session 84-Memory - Video-1	192.54.222.3	2012-07-18 11:01:56
45962	Edit Grid	[4,4] : B		cv395	XVal Session 84	1	XVal Session 84-Memory - Video-1	192.54.222.3	2012-07-18 11:01:59
45963	Edit Grid	[4,4] : c		cv396	XVal Session 84	1	XVal Session 84-Memory - Video-1	192.54.222.3	2012-07-18 11:02:06
45964	Edit Grid	[4,2] : C		cv395	XVal Session 84	1	XVal Session 84-Memory - Video-1	192.54.222.3	2012-07-18 11:02:06
45965	Edit Grid	[4,1] : d		cv396	XVal Session 84	1	XVal Session 84-Memory - Video-1	192.54.222.3	2012-07-18 11:02:08
45966	Edit Grid	[4,2] : b		cv396	XVal Session 84	1	XVal Session 84-Memory - Video-1	192.54.222.3	2012-07-18 11:02:10
45967	Edit Grid	[4,3] : a		cv396	XVal Session 84	1	XVal Session 84-Memory - Video-1	192.54.222.3	2012-07-18 11:02:12
45968	Load Instructions			cv396	XVal Session 84	1	XVal Session 84-Memory - Picture-1	192.54.222.3	2012-07-18 11:02:34
45969	Load Instructions			cv394	XVal Session 84	1	XVal Session 84-Memory - Picture-1	192.54.222.3	2012-07-18 11:02:34
45970	Load Instructions			cv395	XVal Session 84	1	XVal Session 84-Memory - Picture-1	192.54.222.3	2012-07-18 11:02:34
45971	Load Instructions			cv397	XVal Session 84	1	XVal Session 84-Memory - Picture-1	18.111.22.173	2012-07-18 11:02:34
45972	Load Primer			cv396	XVal Session 84	1	XVal Session 84-Memory - Picture-1	192.54.222.3	2012-07-18 11:02:44
45973	Load Primer			cv394	XVal Session 84	1	XVal Session 84-Memory - Picture-1	192.54.222.3	2012-07-18 11:02:44
45974	Load Primer			cv395	XVal Session 84	1	XVal Session 84-Memory - Picture-1	192.54.222.3	2012-07-18 11:02:44
45975	Load Primer			cv397	XVal Session 84	1	XVal Session 84-Memory - Picture-1	18.111.22.173	2012-07-18 11:02:44
45995	Load Workspace			cv394	XVal Session 84	1	XVal Session 84-Memory - Picture-1	192.54.222.3	2012-07-18 11:04:14
45996	Load Workspace			cv397	XVal Session 84	1	XVal Session 84-Memory - Picture-1	18.111.22.173	2012-07-18 11:04:14
45997	Load Workspace			cv396	XVal Session 84	1	XVal Session 84-Memory - Picture-1	192.54.222.3	2012-07-18 11:04:15
45998	Load Workspace			cv395	XVal Session 84	1	XVal Session 84-Memory - Picture-1	192.54.222.3	2012-07-18 11:04:15
46003	Edit Grid	[5,1] :		cv396	XVal Session 84	1	XVal Session 84-Memory - Picture-1	192.54.222.3	2012-07-18 11:04:26
46004	Edit Grid	[4,1] : 1		cv396	XVal Session 84	1	XVal Session 84-Memory - Picture-1	192.54.222.3	2012-07-18 11:04:27
46005	Edit Grid	[2,1] :		cv397	XVal Session 84	1	XVal Session 84-Memory - Picture-1	18.111.22.173	2012-07-18 11:04:39
46006	Edit Grid	[5,1] : 3		cv396	XVal Session 84	1	XVal Session 84-Memory - Picture-1	192.54.222.3	2012-07-18 11:04:40
46007	Edit Grid	[6,1] :		cv397	XVal Session 84	1	XVal Session 84-Memory - Picture-1	18.111.22.173	2012-07-18 11:04:48
46008	Edit Grid	[2,1] : banjo		cv396	XVal Session 84	1	XVal Session 84-Memory - Picture-1	192.54.222.3	2012-07-18 11:05:01
46009	Edit Grid	[7,1] : blue		cv397	XVal Session 84	1	XVal Session 84-Memory - Picture-1	18.111.22.173	2012-07-18 11:05:01
46011	Edit Grid	[3,1] :		cv396	XVal Session 84	1	XVal Session 84-Memory - Picture-1	192.54.222.3	2012-07-18 11:05:11
46012	Edit Grid	[6,1] : willow		cv397	XVal Session 84	1	XVal Session 84-Memory - Picture-1	18.111.22.173	2012-07-18 11:05:19
46018	Load Instructions			cv395	XVal Session 84	1	XVal Session 84-Memory - Words Trial -1	192.54.222.3	2012-07-18 11:06:14
46019	Load Instructions			cv396	XVal Session 84	1	XVal Session 84-Memory - Words Trial -1	192.54.222.3	2012-07-18 11:06:14
46020	Load Instructions			cv397	XVal Session 84	1	XVal Session 84-Memory - Words Trial -1	18.111.22.173	2012-07-18 11:06:14
46021	Load Instructions			cv394	XVal Session 84	1	XVal Session 84-Memory - Words Trial -1	192.54.222.3	2012-07-18 11:06:14
46022	Load Primer			cv396	XVal Session 84	1	XVal Session 84-Memory - Words Trial -1	192.54.222.3	2012-07-18 11:06:34
46023	Load Primer			cv395	XVal Session 84	1	XVal Session 84-Memory - Words Trial -1	192.54.222.3	2012-07-18 11:06:34
46024	Load Primer			cv397	XVal Session 84	1	XVal Session 84-Memory - Words Trial -1	18.111.22.173	2012-07-18 11:06:34
46025	Load Primer			cv394	XVal Session 84	1	XVal Session 84-Memory - Words Trial -1	192.54.222.3	2012-07-18 11:06:35
46035	Load Workspace			cv397	XVal Session 84	1	XVal Session 84-Memory - Words Trial -1	18.111.22.173	2012-07-18 11:08:04
46036	Load Workspace			cv394	XVal Session 84	1	XVal Session 84-Memory - Words Trial -1	192.54.222.3	2012-07-18 11:08:04
46037	Load Workspace			cv396	XVal Session 84	1	XVal Session 84-Memory - Words Trial -1	192.54.222.3	2012-07-18 11:08:04
46038	Load Workspace			cv395	XVal Session 84	1	XVal Session 84-Memory - Words Trial -1	192.54.222.3	2012-07-18 11:08:05
	Edit pad (rev 0)		sluggo	cv411	XVal Session 84	1	XVal Session 84-Memory - Words Trial -1		2012-07-18 11:08:07.423000
	Edit pad (rev 1)		sluggo	cv411	XVal Session 84	1	XVal Session 84-Memory - Words Trial -1		2012-07-18 11:08:07.923000
	Edit pad (rev 2)		sluggo	cv411	XVal Session 84	1	XVal Session 84-Memory - Words Trial -1		2012-07-18 11:08:08.421000
	Edit pad (rev 3)		sluggo	cv411	XVal Session 84	1	XVal Session 84-Memory - Words Trial -1		2012-07-18 11:08:08.924000
	Edit pad (rev 4)		sluggo	cv411	XVal Session 84	1	XVal Session 84-Memory - Words Trial -1		2012-07-18 11:08:09.732000
	Edit pad (rev 5)		sluggo	cv411	XVal Session 84	1	XVal Session 84-Memory - Words Trial -1		2012-07-18 11:08:10.949000
	Edit pad (rev 6)		sluggo	cv411	XVal Session 84	1	XVal Session 84-Memory - Words Trial -1		2012-07-18 11:08:11.449000
	Edit pad (rev 7)		sluggo	cv411	XVal Session 84	1	XVal Session 84-Memory - Words Trial -1		2012-07-18 11:08:11.949000
	Edit pad (rev 8)		sluggo	cv411	XVal Session 84	1	XVal Session 84-Memory - Words Trial -1		2012-07-18 11:08:12.610000
	Edit pad (rev 9)		sluggo	cv411	XVal Session 84	1	XVal Session 84-Memory - Words Trial -1		2012-07-18 11:08:13.236000
	Edit pad (rev 10)		sluggo	cv411	XVal Session 84	1	XVal Session 84-Memory - Words Trial -1		2012-07-18 11:08:15.465000
	Edit pad (rev 11)		sluggo	cv411	XVal Session 84	1	XVal Session 84-Memory - Words Trial -1		2012-07-18 11:08:15.966000
	Edit pad (rev 12)		sluggo	cv411	XVal Session 84	1	XVal Session 84-Memory - Words Trial -1		2012-07-18 11:08:16.466000
	Edit pad (rev 13)		sluggo	cv411	XVal Session 84	1	XVal Session 84-Memory - Words Trial -1		2012-07-18 11:08:17.825000
	Edit pad (rev 14)		greg	cv412	XVal Session 84	1	XVal Session 84-Memory - Words Trial -1		2012-07-18 11:08:18.902000
	Edit pad (rev 15)		sluggo	cv411	XVal Session 84	1	XVal Session 84-Memory - Words Trial -1		2012-07-18 11:08:19.202000
	Edit pad (rev 16)		greg	cv412	XVal Session 84	1	XVal Session 84-Memory - Words Trial -1		2012-07-18 11:08:19.399000
	Edit pad (rev 17)		sluggo	cv411	XVal Session 84	1	XVal Session 84-Memory - Words Trial -1		2012-07-18 11:08:19.702000
	Edit pad (rev 18)		greg	cv412	XVal Session 84	1	XVal Session 84-Memory - Words Trial -1		2012-07-18 11:08:19.898000
	Edit pad (rev 19)		sluggo	cv411	XVal Session 84	1	XVal Session 84-Memory - Words Trial -1		2012-07-18 11:08:20.269000
	Edit pad (rev 20)		greg	cv412	XVal Session 84	1	XVal Session 84-Memory - Words Trial -1		2012-07-18 11:08:20.402000
	Edit pad (rev 21)		sluggo	cv411	XVal Session 84	1	XVal Session 84-Memory - Words Trial -1		2012-07-18 11:08:20.770000
	Edit pad (rev 22)		sluggo	cv411	XVal Session 84	1	XVal Session 84-Memory - Words Trial -1		2012-07-18 11:08:21.270000
	Edit pad (rev 23)		greg	cv412	XVal Session 84	1	XVal Session 84-Memory - Words Trial -1		2012-07-18 11:08:21.337000
	Edit pad (rev 24)		sluggo	cv411	XVal Session 84	1	XVal Session 84-Memory - Words Trial -1		2012-07-18 11:08:21.950000
	Edit pad (rev 25)		greg	cv412	XVal Session 84	1	XVal Session 84-Memory - Words Trial -1		2012-07-18 11:08:22.392000
	Edit pad (rev 26)		sluggo	cv411	XVal Session 84	1	XVal Session 84-Memory - Words Trial -1		2012-07-18 11:08:22.450000
	Edit pad (rev 27)		greg	cv412	XVal Session 84	1	XVal Session 84-Memory - Words Trial -1		2012-07-18 11:08:22.890000
	Edit pad (rev 28)		sluggo	cv411	XVal Session 84	1	XVal Session 84-Memory - Words Trial -1		2012-07-18 11:08:22.949000
	Edit pad (rev 29)		greg	cv412	XVal Session 84	1	XVal Session 84-Memory - Words Trial -1		2012-07-18 11:08:23.391000
	Edit pad (rev 30)		sluggo	cv411	XVal Session 84	1	XVal Session 84-Memory - Words Trial -1		2012-07-18 11:08:23.467000
	Edit pad (rev 31)		greg	cv412	XVal Session 84	1	XVal Session 84-Memory - Words Trial -1		2012-07-18 11:08:23.893000
	Edit pad (rev 32)		sluggo	cv411	XVal Session 84	1	XVal Session 84-Memory - Words Trial -1		2012-07-18 11:08:24.040000
	Edit pad (rev 33)		greg	cv412	XVal Session 84	1	XVal Session 84-Memory - Words Trial -1		2012-07-18 11:08:24.393000
	Edit pad (rev 34)		greg	cv412	XVal Session 84	1	XVal Session 84-Memory - Words Trial -1		2012-07-18 11:08:25.337000
	Edit pad (rev 35)		greg	cv412	XVal Session 84	1	XVal Session 84-Memory - Words Trial -1		2012-07-18 11:08:25.839000
	Edit pad (rev 36)		greg	cv412	XVal Session 84	1	XVal Session 84-Memory - Words Trial -1		2012-07-18 11:08:26.341000
	Edit pad (rev 37)		sluggo	cv411	XVal Session 84	1	XVal Session 84-Memory - Words Trial -1		2012-07-18 11:08:26.763000
	Edit pad (rev 38)		greg	cv412	XVal Session 84	1	XVal Session 84-Memory - Words Trial -1		2012-07-18 11:08:26.839000
	Edit pad (rev 39)		Rose	cv408	XVal Session 84	1	XVal Session 84-Memory - Words Trial -1		2012-07-18 11:08:26.938000
	Edit pad (rev 40)		sluggo	cv411	XVal Session 84	1	XVal Session 84-Memory - Words Trial -1		2012-07-18 11:08:27.261000
	Edit pad (rev 41)		greg	cv412	XVal Session 84	1	XVal Session 84-Memory - Words Trial -1		2012-07-18 11:08:27.339000
	Edit pad (rev 42)		Rose	cv408	XVal Session 84	1	XVal Session 84-Memory - Words Trial -1		2012-07-18 11:08:27.434000
	Edit pad (rev 43)		sluggo	cv411	XVal Session 84	1	XVal Session 84-Memory - Words Trial -1		2012-07-18 11:08:27.761000
	Edit pad (rev 44)		greg	cv412	XVal Session 84	1	XVal Session 84-Memory - Words Trial -1		2012-07-18 11:08:27.839000
	Edit pad (rev 45)		Rose	cv408	XVal Session 84	1	XVal Session 84-Memory - Words Trial -1		2012-07-18 11:08:28.099000
	Edit pad (rev 46)		sluggo	cv411	XVal Session 84	1	XVal Session 84-Memory - Words Trial -1		2012-07-18 11:08:28.261000
	Edit pad (rev 47)		greg	cv412	XVal Session 84	1	XVal Session 84-Memory - Words Trial -1		2012-07-18 11:08:28.362000
	Edit pad (rev 48)		sluggo	cv411	XVal Session 84	1	XVal Session 84-Memory - Words Trial -1		2012-07-18 11:08:28.764000
	Edit pad (rev 49)		sluggo	cv411	XVal Session 84	1	XVal Session 84-Memory - Words Trial -1		2012-07-18 11:08:29.264000
	Edit pad (rev 50)		sluggo	cv411	XVal Session 84	1	XVal Session 84-Memory - Words Trial -1		2012-07-18 11:08:29.973000
	Edit pad (rev 51)		greg	cv412	XVal Session 84	1	XVal Session 84-Memory - Words Trial -1		2012-07-18 11:08:30.803000
	Edit pad (rev 52)		sluggo	cv411	XVal Session 84	1	XVal Session 84-Memory - Words Trial -1		2012-07-18 11:08:32.309000
	Edit pad (rev 53)		sluggo	cv411	XVal Session 84	1	XVal Session 84-Memory - Words Trial -1		2012-07-18 11:08:32.809000
	Edit pad (rev 54)		sluggo	cv411	XVal Session 84	1	XVal Session 84-Memory - Words Trial -1		2012-07-18 11:08:33.309000
	Edit pad (rev 55)		sluggo	cv411	XVal Session 84	1	XVal Session 84-Memory - Words Trial -1		2012-07-18 11:08:33.809000
	Edit pad (rev 56)		sluggo	cv411	XVal Session 84	1	XVal Session 84-Memory - Words Trial -1		2012-07-18 11:08:34.311000
	Edit pad (rev 57)		greg	cv412	XVal Session 84	1	XVal Session 84-Memory - Words Trial -1		2012-07-18 11:08:37.031000
	Edit pad (rev 58)		greg	cv412	XVal Session 84	1	XVal Session 84-Memory - Words Trial -1		2012-07-18 11:08:37.518000
	Edit pad (rev 59)		sluggo	cv411	XVal Session 84	1	XVal Session 84-Memory - Words Trial -1		2012-07-18 11:08:37.820000
	Edit pad (rev 60)		greg	cv412	XVal Session 84	1	XVal Session 84-Memory - Words Trial -1		2012-07-18 11:08:38.019000
	Edit pad (rev 61)		sluggo	cv411	XVal Session 84	1	XVal Session 84-Memory - Words Trial -1		2012-07-18 11:08:38.321000
	Edit pad (rev 62)		greg	cv412	XVal Session 84	1	XVal Session 84-Memory - Words Trial -1		2012-07-18 11:08:38.519000
	Edit pad (rev 63)		greg	cv412	XVal Session 84	1	XVal Session 84-Memory - Words Trial -1		2012-07-18 11:08:39.019000
	Edit pad (rev 64)		sluggo	cv411	XVal Session 84	1	XVal Session 84-Memory - Words Trial -1		2012-07-18 11:08:39.770000
	Edit pad (rev 65)		greg	cv412	XVal Session 84	1	XVal Session 84-Memory - Words Trial -1		2012-07-18 11:08:40.167000
	Edit pad (rev 66)		sluggo	cv411	XVal Session 84	1	XVal Session 84-Memory - Words Trial -1		2012-07-18 11:08:40.294000
	Edit pad (rev 67)		Rose	cv408	XVal Session 84	1	XVal Session 84-Memory - Words Trial -1		2012-07-18 11:08:42.024000
	Edit pad (rev 68)		Rose	cv408	XVal Session 84	1	XVal Session 84-Memory - Words Trial -1		2012-07-18 11:08:44.377000
	Edit pad (rev 69)		Rose	cv408	XVal Session 84	1	XVal Session 84-Memory - Words Trial -1		2012-07-18 11:08:45.356000
	Edit pad (rev 70)		Rose	cv408	XVal Session 84	1	XVal Session 84-Memory - Words Trial -1		2012-07-18 11:08:45.849000
	Edit pad (rev 71)		sluggo	cv411	XVal Session 84	1	XVal Session 84-Memory - Words Trial -1		2012-07-18 11:08:45.930000
	Edit pad (rev 72)		Rose	cv408	XVal Session 84	1	XVal Session 84-Memory - Words Trial -1		2012-07-18 11:08:46.345000
	Edit pad (rev 73)		sluggo	cv411	XVal Session 84	1	XVal Session 84-Memory - Words Trial -1		2012-07-18 11:08:46.475000
	Edit pad (rev 74)		sluggo	cv411	XVal Session 84	1	XVal Session 84-Memory - Words Trial -1		2012-07-18 11:08:46.985000
	Edit pad (rev 75)		Rose	cv408	XVal Session 84	1	XVal Session 84-Memory - Words Trial -1		2012-07-18 11:08:47.394000
	Edit pad (rev 76)		sluggo	cv411	XVal Session 84	1	XVal Session 84-Memory - Words Trial -1		2012-07-18 11:08:47.489000
	Edit pad (rev 77)		Rose	cv408	XVal Session 84	1	XVal Session 84-Memory - Words Trial -1		2012-07-18 11:08:47.893000
	Edit pad (rev 78)		sluggo	cv411	XVal Session 84	1	XVal Session 84-Memory - Words Trial -1		2012-07-18 11:08:47.993000
	Edit pad (rev 79)		Rose	cv408	XVal Session 84	1	XVal Session 84-Memory - Words Trial -1		2012-07-18 11:08:48.397000
	Edit pad (rev 80)		Rose	cv408	XVal Session 84	1	XVal Session 84-Memory - Words Trial -1		2012-07-18 11:08:48.896000
	Edit pad (rev 81)		sluggo	cv411	XVal Session 84	1	XVal Session 84-Memory - Words Trial -1		2012-07-18 11:08:49.109000
	Edit pad (rev 82)		Rose	cv408	XVal Session 84	1	XVal Session 84-Memory - Words Trial -1		2012-07-18 11:08:49.393000
	Edit pad (rev 83)		Rose	cv408	XVal Session 84	1	XVal Session 84-Memory - Words Trial -1		2012-07-18 11:08:53.840000
	Edit pad (rev 84)		charles	cv410	XVal Session 84	1	XVal Session 84-Memory - Words Trial -1		2012-07-18 11:08:55.877000
	Edit pad (rev 85)		sluggo	cv411	XVal Session 84	1	XVal Session 84-Memory - Words Trial -1		2012-07-18 11:08:55.968000
	Edit pad (rev 86)		sluggo	cv411	XVal Session 84	1	XVal Session 84-Memory - Words Trial -1		2012-07-18 11:08:56.472000
	Edit pad (rev 87)		charles	cv410	XVal Session 84	1	XVal Session 84-Memory - Words Trial -1		2012-07-18 11:08:56.533000
	Edit pad (rev 88)		sluggo	cv411	XVal Session 84	1	XVal Session 84-Memory - Words Trial -1		2012-07-18 11:08:56.972000
	Edit pad (rev 89)		charles	cv410	XVal Session 84	1	XVal Session 84-Memory - Words Trial -1		2012-07-18 11:08:57.033000
	Edit pad (rev 90)		sluggo	cv411	XVal Session 84	1	XVal Session 84-Memory - Words Trial -1		2012-07-18 11:08:57.472000
	Edit pad (rev 91)		charles	cv410	XVal Session 84	1	XVal Session 84-Memory - Words Trial -1		2012-07-18 11:08:57.532000
	Edit pad (rev 92)		charles	cv410	XVal Session 84	1	XVal Session 84-Memory - Words Trial -1		2012-07-18 11:08:58.034000
	Edit pad (rev 93)		charles	cv410	XVal Session 84	1	XVal Session 84-Memory - Words Trial -1		2012-07-18 11:08:58.534000
	Edit pad (rev 94)		charles	cv410	XVal Session 84	1	XVal Session 84-Memory - Words Trial -1		2012-07-18 11:08:59.935000
	Edit pad (rev 95)		sluggo	cv411	XVal Session 84	1	XVal Session 84-Memory - Words Trial -1		2012-07-18 11:09:03.014000
	Edit pad (rev 96)		sluggo	cv411	XVal Session 84	1	XVal Session 84-Memory - Words Trial -1		2012-07-18 11:09:03.513000
	Edit pad (rev 97)		charles	cv410	XVal Session 84	1	XVal Session 84-Memory - Words Trial -1		2012-07-18 11:09:04.183000
	Edit pad (rev 98)		Rose	cv408	XVal Session 84	1	XVal Session 84-Memory - Words Trial -1		2012-07-18 11:09:11.215000
	Edit pad (rev 99)		Rose	cv408	XVal Session 84	1	XVal Session 84-Memory - Words Trial -1		2012-07-18 11:09:16.457000
	Edit pad (rev 100)		Rose	cv408	XVal Session 84	1	XVal Session 84-Memory - Words Trial -1		2012-07-18 11:09:31.384000
	Edit pad (rev 101)		Rose	cv408	XVal Session 84	1	XVal Session 84-Memory - Words Trial -1		2012-07-18 11:09:32.203000
46062	Load Instructions			cv396	XVal Session 84	1	XVal Session 84-Memory - Strategy 2-1	192.54.222.3	2012-07-18 11:09:34
46063	Load Instructions			cv397	XVal Session 84	1	XVal Session 84-Memory - Strategy 2-1	18.111.22.173	2012-07-18 11:09:34
46064	Load Instructions			cv395	XVal Session 84	1	XVal Session 84-Memory - Strategy 2-1	192.54.222.3	2012-07-18 11:09:34
46065	Load Instructions			cv394	XVal Session 84	1	XVal Session 84-Memory - Strategy 2-1	192.54.222.3	2012-07-18 11:09:34
46068	Load Instructions			cv396	XVal Session 84	1	XVal Session 84-Memory - Strategy 2-1	192.54.222.3	2012-07-18 11:09:38
46067	Load Workspace			cv396	XVal Session 84	1	XVal Session 84-Memory - Words Trial -1	192.54.222.3	2012-07-18 11:09:38
46073	Load Workspace			cv396	XVal Session 84	1	XVal Session 84-Memory - Strategy 2-1	192.54.222.3	2012-07-18 11:09:44
46074	Load Workspace			cv394	XVal Session 84	1	XVal Session 84-Memory - Strategy 2-1	192.54.222.3	2012-07-18 11:09:44
46075	Load Workspace			cv397	XVal Session 84	1	XVal Session 84-Memory - Strategy 2-1	18.111.22.173	2012-07-18 11:09:44
46076	Load Workspace			cv395	XVal Session 84	1	XVal Session 84-Memory - Strategy 2-1	192.54.222.3	2012-07-18 11:09:44
	Edit pad (rev 0)		sluggo	cv411	XVal Session 84	1	XVal Session 84-Memory - Strategy 2-1		2012-07-18 11:09:49.489000
	Edit pad (rev 1)		sluggo	cv411	XVal Session 84	1	XVal Session 84-Memory - Strategy 2-1		2012-07-18 11:09:50.310000
	Edit pad (rev 2)		sluggo	cv411	XVal Session 84	1	XVal Session 84-Memory - Strategy 2-1		2012-07-18 11:09:50.812000
	Edit pad (rev 3)		sluggo	cv411	XVal Session 84	1	XVal Session 84-Memory - Strategy 2-1		2012-07-18 11:09:51.312000
	Edit pad (rev 4)		sluggo	cv411	XVal Session 84	1	XVal Session 84-Memory - Strategy 2-1		2012-07-18 11:09:51.876000
	Edit pad (rev 5)		Rose	cv408	XVal Session 84	1	XVal Session 84-Memory - Strategy 2-1		2012-07-18 11:09:51.941000
	Edit pad (rev 6)		sluggo	cv411	XVal Session 84	1	XVal Session 84-Memory - Strategy 2-1		2012-07-18 11:09:52.379000
	Edit pad (rev 7)		sluggo	cv411	XVal Session 84	1	XVal Session 84-Memory - Strategy 2-1		2012-07-18 11:09:52.880000
	Edit pad (rev 8)		sluggo	cv411	XVal Session 84	1	XVal Session 84-Memory - Strategy 2-1		2012-07-18 11:09:53.381000
	Edit pad (rev 9)		Rose	cv408	XVal Session 84	1	XVal Session 84-Memory - Strategy 2-1		2012-07-18 11:09:53.548000
	Edit pad (rev 10)		sluggo	cv411	XVal Session 84	1	XVal Session 84-Memory - Strategy 2-1		2012-07-18 11:09:53.881000
	Edit pad (rev 11)		Rose	cv408	XVal Session 84	1	XVal Session 84-Memory - Strategy 2-1		2012-07-18 11:09:54.187000
	Edit pad (rev 12)		sluggo	cv411	XVal Session 84	1	XVal Session 84-Memory - Strategy 2-1		2012-07-18 11:09:54.381000
	Edit pad (rev 13)		Rose	cv408	XVal Session 84	1	XVal Session 84-Memory - Strategy 2-1		2012-07-18 11:09:54.690000
	Edit pad (rev 14)		sluggo	cv411	XVal Session 84	1	XVal Session 84-Memory - Strategy 2-1		2012-07-18 11:09:54.881000
	Edit pad (rev 15)		sluggo	cv411	XVal Session 84	1	XVal Session 84-Memory - Strategy 2-1		2012-07-18 11:09:55.382000
	Edit pad (rev 16)		sluggo	cv411	XVal Session 84	1	XVal Session 84-Memory - Strategy 2-1		2012-07-18 11:09:55.883000
	Edit pad (rev 17)		sluggo	cv411	XVal Session 84	1	XVal Session 84-Memory - Strategy 2-1		2012-07-18 11:09:56.604000
	Edit pad (rev 18)		sluggo	cv411	XVal Session 84	1	XVal Session 84-Memory - Strategy 2-1		2012-07-18 11:09:57.107000
	Edit pad (rev 19)		sluggo	cv411	XVal Session 84	1	XVal Session 84-Memory - Strategy 2-1		2012-07-18 11:09:57.793000
	Edit pad (rev 20)		greg	cv412	XVal Session 84	1	XVal Session 84-Memory - Strategy 2-1		2012-07-18 11:09:58.160000
	Edit pad (rev 21)		sluggo	cv411	XVal Session 84	1	XVal Session 84-Memory - Strategy 2-1		2012-07-18 11:09:58.298000
	Edit pad (rev 22)		sluggo	cv411	XVal Session 84	1	XVal Session 84-Memory - Strategy 2-1		2012-07-18 11:09:58.797000
	Edit pad (rev 23)		sluggo	cv411	XVal Session 84	1	XVal Session 84-Memory - Strategy 2-1		2012-07-18 11:09:59.298000
	Edit pad (rev 24)		sluggo	cv411	XVal Session 84	1	XVal Session 84-Memory - Strategy 2-1		2012-07-18 11:09:59.797000
	Edit pad (rev 25)		sluggo	cv411	XVal Session 84	1	XVal Session 84-Memory - Strategy 2-1		2012-07-18 11:10:00.298000
	Edit pad (rev 26)		sluggo	cv411	XVal Session 84	1	XVal Session 84-Memory - Strategy 2-1		2012-07-18 11:10:03.280000
	Edit pad (rev 27)		Rose	cv408	XVal Session 84	1	XVal Session 84-Memory - Strategy 2-1		2012-07-18 11:10:04.242000
	Edit pad (rev 28)		Rose	cv408	XVal Session 84	1	XVal Session 84-Memory - Strategy 2-1		2012-07-18 11:10:07.126000
	Edit pad (rev 29)		Rose	cv408	XVal Session 84	1	XVal Session 84-Memory - Strategy 2-1		2012-07-18 11:10:07.720000
	Edit pad (rev 30)		Rose	cv408	XVal Session 84	1	XVal Session 84-Memory - Strategy 2-1		2012-07-18 11:10:08.374000
	Edit pad (rev 31)		Rose	cv408	XVal Session 84	1	XVal Session 84-Memory - Strategy 2-1		2012-07-18 11:10:08.878000
	Edit pad (rev 32)		Rose	cv408	XVal Session 84	1	XVal Session 84-Memory - Strategy 2-1		2012-07-18 11:10:09.879000
	Edit pad (rev 33)		greg	cv412	XVal Session 84	1	XVal Session 84-Memory - Strategy 2-1		2012-07-18 11:10:10.755000
	Edit pad (rev 34)		greg	cv412	XVal Session 84	1	XVal Session 84-Memory - Strategy 2-1		2012-07-18 11:10:11.372000
	Edit pad (rev 35)		Rose	cv408	XVal Session 84	1	XVal Session 84-Memory - Strategy 2-1		2012-07-18 11:10:11.760000
	Edit pad (rev 36)		greg	cv412	XVal Session 84	1	XVal Session 84-Memory - Strategy 2-1		2012-07-18 11:10:11.872000
	Edit pad (rev 37)		Rose	cv408	XVal Session 84	1	XVal Session 84-Memory - Strategy 2-1		2012-07-18 11:10:12.260000
	Edit pad (rev 38)		greg	cv412	XVal Session 84	1	XVal Session 84-Memory - Strategy 2-1		2012-07-18 11:10:12.372000
	Edit pad (rev 39)		sluggo	cv411	XVal Session 84	1	XVal Session 84-Memory - Strategy 2-1		2012-07-18 11:10:12.412000
	Edit pad (rev 40)		Rose	cv408	XVal Session 84	1	XVal Session 84-Memory - Strategy 2-1		2012-07-18 11:10:12.760000
	Edit pad (rev 41)		sluggo	cv411	XVal Session 84	1	XVal Session 84-Memory - Strategy 2-1		2012-07-18 11:10:12.913000
	Edit pad (rev 42)		Rose	cv408	XVal Session 84	1	XVal Session 84-Memory - Strategy 2-1		2012-07-18 11:10:13.260000
	Edit pad (rev 43)		Rose	cv408	XVal Session 84	1	XVal Session 84-Memory - Strategy 2-1		2012-07-18 11:10:13.760000
	Edit pad (rev 44)		Rose	cv408	XVal Session 84	1	XVal Session 84-Memory - Strategy 2-1		2012-07-18 11:10:14.261000
	Edit pad (rev 45)		greg	cv412	XVal Session 84	1	XVal Session 84-Memory - Strategy 2-1		2012-07-18 11:10:14.328000
	Edit pad (rev 46)		greg	cv412	XVal Session 84	1	XVal Session 84-Memory - Strategy 2-1		2012-07-18 11:10:14.828000
	Edit pad (rev 47)		greg	cv412	XVal Session 84	1	XVal Session 84-Memory - Strategy 2-1		2012-07-18 11:10:15.329000
	Edit pad (rev 48)		greg	cv412	XVal Session 84	1	XVal Session 84-Memory - Strategy 2-1		2012-07-18 11:10:15.828000
	Edit pad (rev 49)		greg	cv412	XVal Session 84	1	XVal Session 84-Memory - Strategy 2-1		2012-07-18 11:10:17.022000
	Edit pad (rev 50)		greg	cv412	XVal Session 84	1	XVal Session 84-Memory - Strategy 2-1		2012-07-18 11:10:17.523000
	Edit pad (rev 51)		greg	cv412	XVal Session 84	1	XVal Session 84-Memory - Strategy 2-1		2012-07-18 11:10:18.022000
	Edit pad (rev 52)		Rose	cv408	XVal Session 84	1	XVal Session 84-Memory - Strategy 2-1		2012-07-18 11:10:19.831000
	Edit pad (rev 53)		Rose	cv408	XVal Session 84	1	XVal Session 84-Memory - Strategy 2-1		2012-07-18 11:10:20.454000
	Edit pad (rev 54)		greg	cv412	XVal Session 84	1	XVal Session 84-Memory - Strategy 2-1		2012-07-18 11:10:20.535000
[truncated: 737 more rows]
