# Supplementary material for: Dynamics of collective performance in collaboration networks
Source: PLoS One. 2018 Oct 10;13(10):e0204547. doi: 10.1371/journal.pone.0204547 (PMC6179230; doi:10.1371/journal.pone.0204547)
Supplement: S1 Dataset — (ZIP) [file pone.0204547.s001.zip › data/team-data/team-chat-logs/XVal Session 24 - Group 1 - LogFile.csv]

id	event	data	chat_name	subject	session	session_group	completed_task	ip_address	timestamp
15681	Entering waiting room			cv112	XVal Session 24			192.54.222.3	2012-07-11 14:12:58
15682	Entering waiting room			cv111	XVal Session 24			192.54.222.11	2012-07-11 14:12:58
15683	Entering waiting room			cv113	XVal Session 24			192.54.222.3	2012-07-11 14:12:58
15684	Entering waiting room			cv114	XVal Session 24			192.54.222.3	2012-07-11 14:13:02
15687	Setup participants				XVal Session 24				2012-07-11 14:13:32
15688	Setup tasks				XVal Session 24				2012-07-11 14:13:32
15689	Introduction	Starting in 25 seconds		cv114	XVal Session 24	1		192.54.222.3	2012-07-11 14:13:32
15690	Introduction	Starting in 25 seconds		cv112	XVal Session 24	1		192.54.222.3	2012-07-11 14:13:32
15691	Introduction	Starting in 25 seconds		cv111	XVal Session 24	1		192.54.222.11	2012-07-11 14:13:32
15692	Introduction	Starting in 24 seconds		cv113	XVal Session 24	1		192.54.222.3	2012-07-11 14:13:33
15699	Load Instructions			cv113	XVal Session 24	1	XVal Session 24-Introduction-1	192.54.222.3	2012-07-11 14:13:57
15700	Load Instructions			cv114	XVal Session 24	1	XVal Session 24-Introduction-1	192.54.222.3	2012-07-11 14:13:57
15701	Load Instructions			cv112	XVal Session 24	1	XVal Session 24-Introduction-1	192.54.222.3	2012-07-11 14:13:57
15702	Load Instructions			cv111	XVal Session 24	1	XVal Session 24-Introduction-1	192.54.222.11	2012-07-11 14:13:57
15706	Load Workspace			cv114	XVal Session 24	1	XVal Session 24-Introduction-1	192.54.222.3	2012-07-11 14:14:17
15707	Load Workspace			cv112	XVal Session 24	1	XVal Session 24-Introduction-1	192.54.222.3	2012-07-11 14:14:17
15708	Load Workspace			cv111	XVal Session 24	1	XVal Session 24-Introduction-1	192.54.222.11	2012-07-11 14:14:17
15710	Load Workspace			cv113	XVal Session 24	1	XVal Session 24-Introduction-1	192.54.222.3	2012-07-11 14:14:17
	Edit pad (rev 0)		sean	cv372	XVal Session 24	1	XVal Session 24-Introduction-1		2012-07-11 14:14:27.491000
	Edit pad (rev 1)		sean	cv372	XVal Session 24	1	XVal Session 24-Introduction-1		2012-07-11 14:14:27.996000
	Edit pad (rev 2)		sean	cv372	XVal Session 24	1	XVal Session 24-Introduction-1		2012-07-11 14:14:30.201000
	Edit pad (rev 3)		sean	cv372	XVal Session 24	1	XVal Session 24-Introduction-1		2012-07-11 14:14:30.701000
	Edit pad (rev 4)		sean	cv372	XVal Session 24	1	XVal Session 24-Introduction-1		2012-07-11 14:14:31.252000
	Edit pad (rev 5)		sean	cv372	XVal Session 24	1	XVal Session 24-Introduction-1		2012-07-11 14:14:31.762000
	Edit pad (rev 6)		sean	cv372	XVal Session 24	1	XVal Session 24-Introduction-1		2012-07-11 14:14:33.025000
	Edit pad (rev 7)		sean	cv372	XVal Session 24	1	XVal Session 24-Introduction-1		2012-07-11 14:14:33.527000
	Edit pad (rev 8)		sean	cv372	XVal Session 24	1	XVal Session 24-Introduction-1		2012-07-11 14:14:34.293000
	Edit pad (rev 9)		sean	cv372	XVal Session 24	1	XVal Session 24-Introduction-1		2012-07-11 14:14:34.792000
	Edit pad (rev 10)		sean	cv372	XVal Session 24	1	XVal Session 24-Introduction-1		2012-07-11 14:14:35.656000
	Edit pad (rev 11)		sean	cv372	XVal Session 24	1	XVal Session 24-Introduction-1		2012-07-11 14:14:36.793000
	Edit pad (rev 12)		sean	cv372	XVal Session 24	1	XVal Session 24-Introduction-1		2012-07-11 14:14:38.690000
	Edit pad (rev 13)		sean	cv372	XVal Session 24	1	XVal Session 24-Introduction-1		2012-07-11 14:14:39.192000
	Edit pad (rev 14)		sean	cv372	XVal Session 24	1	XVal Session 24-Introduction-1		2012-07-11 14:14:39.700000
	Edit pad (rev 15)		sean	cv372	XVal Session 24	1	XVal Session 24-Introduction-1		2012-07-11 14:14:40.396000
	Edit pad (rev 16)		sean	cv372	XVal Session 24	1	XVal Session 24-Introduction-1		2012-07-11 14:14:40.912000
	Edit pad (rev 17)		sean	cv372	XVal Session 24	1	XVal Session 24-Introduction-1		2012-07-11 14:14:41.418000
	Edit pad (rev 18)		sean	cv372	XVal Session 24	1	XVal Session 24-Introduction-1		2012-07-11 14:14:41.918000
	Edit pad (rev 19)		sean	cv372	XVal Session 24	1	XVal Session 24-Introduction-1		2012-07-11 14:14:42.844000
	Edit pad (rev 20)		sean	cv372	XVal Session 24	1	XVal Session 24-Introduction-1		2012-07-11 14:14:43.354000
	Edit pad (rev 21)		sean	cv372	XVal Session 24	1	XVal Session 24-Introduction-1		2012-07-11 14:14:43.855000
	Edit pad (rev 22)		sean	cv372	XVal Session 24	1	XVal Session 24-Introduction-1		2012-07-11 14:14:44.413000
	Edit pad (rev 23)		sean	cv372	XVal Session 24	1	XVal Session 24-Introduction-1		2012-07-11 14:14:44.917000
	Edit pad (rev 24)		sean	cv372	XVal Session 24	1	XVal Session 24-Introduction-1		2012-07-11 14:14:45.419000
	Edit pad (rev 25)		sean	cv372	XVal Session 24	1	XVal Session 24-Introduction-1		2012-07-11 14:14:45.919000
	Edit pad (rev 26)		sean	cv372	XVal Session 24	1	XVal Session 24-Introduction-1		2012-07-11 14:14:49.213000
	Edit pad (rev 27)		sean	cv372	XVal Session 24	1	XVal Session 24-Introduction-1		2012-07-11 14:14:49.727000
	Edit pad (rev 28)		sean	cv372	XVal Session 24	1	XVal Session 24-Introduction-1		2012-07-11 14:14:50.241000
	Edit pad (rev 29)		sean	cv372	XVal Session 24	1	XVal Session 24-Introduction-1		2012-07-11 14:14:50.896000
	Edit pad (rev 30)		sean	cv372	XVal Session 24	1	XVal Session 24-Introduction-1		2012-07-11 14:14:51.402000
	Edit pad (rev 31)		sean	cv372	XVal Session 24	1	XVal Session 24-Introduction-1		2012-07-11 14:14:51.902000
	Edit pad (rev 32)		sean	cv372	XVal Session 24	1	XVal Session 24-Introduction-1		2012-07-11 14:14:52.402000
	Edit pad (rev 33)		sean	cv372	XVal Session 24	1	XVal Session 24-Introduction-1		2012-07-11 14:14:52.902000
	Edit pad (rev 34)		sean	cv372	XVal Session 24	1	XVal Session 24-Introduction-1		2012-07-11 14:14:53.760000
	Edit pad (rev 35)		sean	cv372	XVal Session 24	1	XVal Session 24-Introduction-1		2012-07-11 14:14:54.261000
	Edit pad (rev 36)		sean	cv372	XVal Session 24	1	XVal Session 24-Introduction-1		2012-07-11 14:14:54.761000
	Edit pad (rev 37)		sean	cv372	XVal Session 24	1	XVal Session 24-Introduction-1		2012-07-11 14:14:55.967000
	Edit pad (rev 38)		sean	cv372	XVal Session 24	1	XVal Session 24-Introduction-1		2012-07-11 14:14:56.466000
	Edit pad (rev 39)		sean	cv372	XVal Session 24	1	XVal Session 24-Introduction-1		2012-07-11 14:14:58.471000
	Edit pad (rev 40)		sean	cv372	XVal Session 24	1	XVal Session 24-Introduction-1		2012-07-11 14:14:58.980000
	Chat	Hello everyone	nic	cv403	XVal Session 24	1	XVal Session 24-Introduction-1		2012-07-11 14:15:01.568000
	Edit pad (rev 41)		sean	cv372	XVal Session 24	1	XVal Session 24-Introduction-1		2012-07-11 14:15:04.998000
	Edit pad (rev 42)		sean	cv372	XVal Session 24	1	XVal Session 24-Introduction-1		2012-07-11 14:15:05.863000
	Edit pad (rev 43)		sean	cv372	XVal Session 24	1	XVal Session 24-Introduction-1		2012-07-11 14:15:06.347000
	Edit pad (rev 44)		sean	cv372	XVal Session 24	1	XVal Session 24-Introduction-1		2012-07-11 14:15:06.855000
	Chat	hI	sean	cv372	XVal Session 24	1	XVal Session 24-Introduction-1		2012-07-11 14:15:22.014000
	Chat	Ds, kuandyk, or you two online?	nic	cv403	XVal Session 24	1	XVal Session 24-Introduction-1		2012-07-11 14:15:43.549000
15715	Load Instructions			cv111	XVal Session 24	1	XVal Session 24-Typing - Text-1	192.54.222.11	2012-07-11 14:15:47
15716	Load Instructions			cv114	XVal Session 24	1	XVal Session 24-Typing - Text-1	192.54.222.3	2012-07-11 14:15:47
15717	Load Instructions			cv112	XVal Session 24	1	XVal Session 24-Typing - Text-1	192.54.222.3	2012-07-11 14:15:47
15718	Load Instructions			cv113	XVal Session 24	1	XVal Session 24-Typing - Text-1	192.54.222.3	2012-07-11 14:15:47
15731	Load Workspace			cv111	XVal Session 24	1	XVal Session 24-Typing - Text-1	192.54.222.11	2012-07-11 14:16:27
15732	Load Workspace			cv114	XVal Session 24	1	XVal Session 24-Typing - Text-1	192.54.222.3	2012-07-11 14:16:27
15733	Load Workspace			cv112	XVal Session 24	1	XVal Session 24-Typing - Text-1	192.54.222.3	2012-07-11 14:16:27
15734	Load Workspace			cv113	XVal Session 24	1	XVal Session 24-Typing - Text-1	192.54.222.3	2012-07-11 14:16:27
	Edit pad (rev 0)		Bob	cv404	XVal Session 24	1	XVal Session 24-Typing - Text-1		2012-07-11 14:16:38.793000
	Edit pad (rev 1)		nic	cv403	XVal Session 24	1	XVal Session 24-Typing - Text-1		2012-07-11 14:16:39.442000
	Edit pad (rev 2)		nic	cv403	XVal Session 24	1	XVal Session 24-Typing - Text-1		2012-07-11 14:16:39.958000
	Edit pad (rev 3)		nic	cv403	XVal Session 24	1	XVal Session 24-Typing - Text-1		2012-07-11 14:16:40.459000
	Edit pad (rev 4)		nic	cv403	XVal Session 24	1	XVal Session 24-Typing - Text-1		2012-07-11 14:16:41.030000
	Edit pad (rev 5)		nic	cv403	XVal Session 24	1	XVal Session 24-Typing - Text-1		2012-07-11 14:16:41.530000
	Edit pad (rev 6)		jeral	cv311	XVal Session 24	1	XVal Session 24-Typing - Text-1		2012-07-11 14:16:41.755000
	Edit pad (rev 7)		jeral	cv311	XVal Session 24	1	XVal Session 24-Typing - Text-1		2012-07-11 14:16:42.241000
	Edit pad (rev 8)		jeral	cv311	XVal Session 24	1	XVal Session 24-Typing - Text-1		2012-07-11 14:16:43.024000
	Edit pad (rev 9)		nic	cv403	XVal Session 24	1	XVal Session 24-Typing - Text-1		2012-07-11 14:16:43.116000
	Edit pad (rev 10)		jeral	cv311	XVal Session 24	1	XVal Session 24-Typing - Text-1		2012-07-11 14:16:43.528000
	Edit pad (rev 11)		nic	cv403	XVal Session 24	1	XVal Session 24-Typing - Text-1		2012-07-11 14:16:43.614000
	Edit pad (rev 12)		jeral	cv311	XVal Session 24	1	XVal Session 24-Typing - Text-1		2012-07-11 14:16:44.025000
	Edit pad (rev 13)		nic	cv403	XVal Session 24	1	XVal Session 24-Typing - Text-1		2012-07-11 14:16:44.121000
	Edit pad (rev 14)		nic	cv403	XVal Session 24	1	XVal Session 24-Typing - Text-1		2012-07-11 14:16:44.622000
	Edit pad (rev 15)		nic	cv403	XVal Session 24	1	XVal Session 24-Typing - Text-1		2012-07-11 14:16:45.124000
	Edit pad (rev 16)		nic	cv403	XVal Session 24	1	XVal Session 24-Typing - Text-1		2012-07-11 14:16:45.625000
	Edit pad (rev 17)		nic	cv403	XVal Session 24	1	XVal Session 24-Typing - Text-1		2012-07-11 14:16:46.126000
	Edit pad (rev 18)		nic	cv403	XVal Session 24	1	XVal Session 24-Typing - Text-1		2012-07-11 14:16:46.625000
	Edit pad (rev 19)		jeral	cv311	XVal Session 24	1	XVal Session 24-Typing - Text-1		2012-07-11 14:16:46.858000
	Edit pad (rev 20)		nic	cv403	XVal Session 24	1	XVal Session 24-Typing - Text-1		2012-07-11 14:16:47.127000
	Edit pad (rev 21)		Bob	cv404	XVal Session 24	1	XVal Session 24-Typing - Text-1		2012-07-11 14:16:47.183000
	Edit pad (rev 22)		nic	cv403	XVal Session 24	1	XVal Session 24-Typing - Text-1		2012-07-11 14:16:47.627000
	Edit pad (rev 23)		nic	cv403	XVal Session 24	1	XVal Session 24-Typing - Text-1		2012-07-11 14:16:48.128000
	Edit pad (rev 24)		Bob	cv404	XVal Session 24	1	XVal Session 24-Typing - Text-1		2012-07-11 14:16:48.312000
	Edit pad (rev 25)		nic	cv403	XVal Session 24	1	XVal Session 24-Typing - Text-1		2012-07-11 14:16:48.628000
	Edit pad (rev 26)		Bob	cv404	XVal Session 24	1	XVal Session 24-Typing - Text-1		2012-07-11 14:16:48.952000
	Edit pad (rev 27)		nic	cv403	XVal Session 24	1	XVal Session 24-Typing - Text-1		2012-07-11 14:16:49.129000
	Edit pad (rev 28)		nic	cv403	XVal Session 24	1	XVal Session 24-Typing - Text-1		2012-07-11 14:16:49.630000
	Edit pad (rev 29)		nic	cv403	XVal Session 24	1	XVal Session 24-Typing - Text-1		2012-07-11 14:16:50.129000
	Edit pad (rev 30)		nic	cv403	XVal Session 24	1	XVal Session 24-Typing - Text-1		2012-07-11 14:16:50.683000
	Edit pad (rev 31)		nic	cv403	XVal Session 24	1	XVal Session 24-Typing - Text-1		2012-07-11 14:16:51.186000
	Edit pad (rev 32)		nic	cv403	XVal Session 24	1	XVal Session 24-Typing - Text-1		2012-07-11 14:16:51.683000
	Edit pad (rev 33)		Bob	cv404	XVal Session 24	1	XVal Session 24-Typing - Text-1		2012-07-11 14:16:51.800000
	Edit pad (rev 34)		nic	cv403	XVal Session 24	1	XVal Session 24-Typing - Text-1		2012-07-11 14:16:52.182000
	Edit pad (rev 35)		nic	cv403	XVal Session 24	1	XVal Session 24-Typing - Text-1		2012-07-11 14:16:52.683000
	Edit pad (rev 36)		nic	cv403	XVal Session 24	1	XVal Session 24-Typing - Text-1		2012-07-11 14:16:53.182000
	Edit pad (rev 37)		nic	cv403	XVal Session 24	1	XVal Session 24-Typing - Text-1		2012-07-11 14:16:53.686000
	Edit pad (rev 38)		Bob	cv404	XVal Session 24	1	XVal Session 24-Typing - Text-1		2012-07-11 14:16:54.177000
	Edit pad (rev 39)		nic	cv403	XVal Session 24	1	XVal Session 24-Typing - Text-1		2012-07-11 14:16:54.188000
	Edit pad (rev 40)		nic	cv403	XVal Session 24	1	XVal Session 24-Typing - Text-1		2012-07-11 14:16:54.688000
	Edit pad (rev 41)		Bob	cv404	XVal Session 24	1	XVal Session 24-Typing - Text-1		2012-07-11 14:16:55.019000
	Edit pad (rev 42)		nic	cv403	XVal Session 24	1	XVal Session 24-Typing - Text-1		2012-07-11 14:16:55.452000
	Edit pad (rev 43)		nic	cv403	XVal Session 24	1	XVal Session 24-Typing - Text-1		2012-07-11 14:16:55.874000
	Edit pad (rev 44)		nic	cv403	XVal Session 24	1	XVal Session 24-Typing - Text-1		2012-07-11 14:16:56.372000
	Edit pad (rev 45)		nic	cv403	XVal Session 24	1	XVal Session 24-Typing - Text-1		2012-07-11 14:16:57.193000
	Edit pad (rev 46)		jeral	cv311	XVal Session 24	1	XVal Session 24-Typing - Text-1		2012-07-11 14:16:57.376000
	Edit pad (rev 47)		nic	cv403	XVal Session 24	1	XVal Session 24-Typing - Text-1		2012-07-11 14:16:57.692000
	Edit pad (rev 48)		jeral	cv311	XVal Session 24	1	XVal Session 24-Typing - Text-1		2012-07-11 14:16:58.064000
	Edit pad (rev 49)		nic	cv403	XVal Session 24	1	XVal Session 24-Typing - Text-1		2012-07-11 14:16:58.192000
	Edit pad (rev 50)		nic	cv403	XVal Session 24	1	XVal Session 24-Typing - Text-1		2012-07-11 14:16:58.694000
	Edit pad (rev 51)		jeral	cv311	XVal Session 24	1	XVal Session 24-Typing - Text-1		2012-07-11 14:16:58.754000
	Edit pad (rev 52)		nic	cv403	XVal Session 24	1	XVal Session 24-Typing - Text-1		2012-07-11 14:16:59.194000
	Edit pad (rev 53)		jeral	cv311	XVal Session 24	1	XVal Session 24-Typing - Text-1		2012-07-11 14:16:59.598000
	Edit pad (rev 54)		nic	cv403	XVal Session 24	1	XVal Session 24-Typing - Text-1		2012-07-11 14:16:59.692000
	Edit pad (rev 55)		nic	cv403	XVal Session 24	1	XVal Session 24-Typing - Text-1		2012-07-11 14:17:00.193000
	Edit pad (rev 56)		nic	cv403	XVal Session 24	1	XVal Session 24-Typing - Text-1		2012-07-11 14:17:00.694000
	Edit pad (rev 57)		nic	cv403	XVal Session 24	1	XVal Session 24-Typing - Text-1		2012-07-11 14:17:01.194000
	Edit pad (rev 58)		nic	cv403	XVal Session 24	1	XVal Session 24-Typing - Text-1		2012-07-11 14:17:01.694000
	Edit pad (rev 59)		nic	cv403	XVal Session 24	1	XVal Session 24-Typing - Text-1		2012-07-11 14:17:02.194000
	Edit pad (rev 60)		nic	cv403	XVal Session 24	1	XVal Session 24-Typing - Text-1		2012-07-11 14:17:02.700000
	Edit pad (rev 61)		nic	cv403	XVal Session 24	1	XVal Session 24-Typing - Text-1		2012-07-11 14:17:03.200000
	Edit pad (rev 62)		nic	cv403	XVal Session 24	1	XVal Session 24-Typing - Text-1		2012-07-11 14:17:03.713000
	Edit pad (rev 63)		nic	cv403	XVal Session 24	1	XVal Session 24-Typing - Text-1		2012-07-11 14:17:04.201000
	Edit pad (rev 64)		nic	cv403	XVal Session 24	1	XVal Session 24-Typing - Text-1		2012-07-11 14:17:04.701000
	Edit pad (rev 65)		nic	cv403	XVal Session 24	1	XVal Session 24-Typing - Text-1		2012-07-11 14:17:05.202000
	Edit pad (rev 66)		nic	cv403	XVal Session 24	1	XVal Session 24-Typing - Text-1		2012-07-11 14:17:05.701000
	Edit pad (rev 67)		nic	cv403	XVal Session 24	1	XVal Session 24-Typing - Text-1		2012-07-11 14:17:06.201000
	Edit pad (rev 68)		nic	cv403	XVal Session 24	1	XVal Session 24-Typing - Text-1		2012-07-11 14:17:06.701000
	Edit pad (rev 69)		nic	cv403	XVal Session 24	1	XVal Session 24-Typing - Text-1		2012-07-11 14:17:07.203000
	Edit pad (rev 70)		nic	cv403	XVal Session 24	1	XVal Session 24-Typing - Text-1		2012-07-11 14:17:07.701000
	Edit pad (rev 71)		nic	cv403	XVal Session 24	1	XVal Session 24-Typing - Text-1		2012-07-11 14:17:08.202000
	Edit pad (rev 72)		nic	cv403	XVal Session 24	1	XVal Session 24-Typing - Text-1		2012-07-11 14:17:08.702000
	Edit pad (rev 73)		nic	cv403	XVal Session 24	1	XVal Session 24-Typing - Text-1		2012-07-11 14:17:09.202000
	Edit pad (rev 74)		nic	cv403	XVal Session 24	1	XVal Session 24-Typing - Text-1		2012-07-11 14:17:09.703000
	Edit pad (rev 75)		nic	cv403	XVal Session 24	1	XVal Session 24-Typing - Text-1		2012-07-11 14:17:10.202000
	Edit pad (rev 76)		nic	cv403	XVal Session 24	1	XVal Session 24-Typing - Text-1		2012-07-11 14:17:10.726000
	Edit pad (rev 77)		nic	cv403	XVal Session 24	1	XVal Session 24-Typing - Text-1		2012-07-11 14:17:11.226000
	Edit pad (rev 78)		nic	cv403	XVal Session 24	1	XVal Session 24-Typing - Text-1		2012-07-11 14:17:11.727000
	Edit pad (rev 79)		Bob	cv404	XVal Session 24	1	XVal Session 24-Typing - Text-1		2012-07-11 14:17:12.182000
	Edit pad (rev 80)		nic	cv403	XVal Session 24	1	XVal Session 24-Typing - Text-1		2012-07-11 14:17:12.225000
	Edit pad (rev 81)		nic	cv403	XVal Session 24	1	XVal Session 24-Typing - Text-1		2012-07-11 14:17:12.726000
	Edit pad (rev 82)		Bob	cv404	XVal Session 24	1	XVal Session 24-Typing - Text-1		2012-07-11 14:17:12.794000
	Edit pad (rev 83)		nic	cv403	XVal Session 24	1	XVal Session 24-Typing - Text-1		2012-07-11 14:17:13.225000
	Edit pad (rev 84)		nic	cv403	XVal Session 24	1	XVal Session 24-Typing - Text-1		2012-07-11 14:17:13.935000
	Edit pad (rev 85)		Bob	cv404	XVal Session 24	1	XVal Session 24-Typing - Text-1		2012-07-11 14:17:14.019000
	Edit pad (rev 86)		nic	cv403	XVal Session 24	1	XVal Session 24-Typing - Text-1		2012-07-11 14:17:14.436000
	Edit pad (rev 87)		nic	cv403	XVal Session 24	1	XVal Session 24-Typing - Text-1		2012-07-11 14:17:14.935000
	Edit pad (rev 88)		nic	cv403	XVal Session 24	1	XVal Session 24-Typing - Text-1		2012-07-11 14:17:15.435000
	Edit pad (rev 89)		nic	cv403	XVal Session 24	1	XVal Session 24-Typing - Text-1		2012-07-11 14:17:15.937000
	Edit pad (rev 90)		nic	cv403	XVal Session 24	1	XVal Session 24-Typing - Text-1		2012-07-11 14:17:16.646000
	Edit pad (rev 91)		nic	cv403	XVal Session 24	1	XVal Session 24-Typing - Text-1		2012-07-11 14:17:17.146000
	Edit pad (rev 92)		nic	cv403	XVal Session 24	1	XVal Session 24-Typing - Text-1		2012-07-11 14:17:17.967000
	Edit pad (rev 93)		nic	cv403	XVal Session 24	1	XVal Session 24-Typing - Text-1		2012-07-11 14:17:18.468000
	Edit pad (rev 94)		nic	cv403	XVal Session 24	1	XVal Session 24-Typing - Text-1		2012-07-11 14:17:18.975000
	Edit pad (rev 95)		nic	cv403	XVal Session 24	1	XVal Session 24-Typing - Text-1		2012-07-11 14:17:19.475000
	Edit pad (rev 96)		nic	cv403	XVal Session 24	1	XVal Session 24-Typing - Text-1		2012-07-11 14:17:19.976000
	Edit pad (rev 97)		nic	cv403	XVal Session 24	1	XVal Session 24-Typing - Text-1		2012-07-11 14:17:20.476000
	Edit pad (rev 98)		nic	cv403	XVal Session 24	1	XVal Session 24-Typing - Text-1		2012-07-11 14:17:20.976000
	Edit pad (rev 99)		nic	cv403	XVal Session 24	1	XVal Session 24-Typing - Text-1		2012-07-11 14:17:21.479000
	Edit pad (rev 100)		Bob	cv404	XVal Session 24	1	XVal Session 24-Typing - Text-1		2012-07-11 14:17:21.619000
	Edit pad (rev 101)		nic	cv403	XVal Session 24	1	XVal Session 24-Typing - Text-1		2012-07-11 14:17:21.980000
	Edit pad (rev 102)		Bob	cv404	XVal Session 24	1	XVal Session 24-Typing - Text-1		2012-07-11 14:17:22.119000
	Edit pad (rev 103)		nic	cv403	XVal Session 24	1	XVal Session 24-Typing - Text-1		2012-07-11 14:17:22.565000
	Edit pad (rev 104)		Bob	cv404	XVal Session 24	1	XVal Session 24-Typing - Text-1		2012-07-11 14:17:22.620000
	Edit pad (rev 105)		nic	cv403	XVal Session 24	1	XVal Session 24-Typing - Text-1		2012-07-11 14:17:23.068000
	Edit pad (rev 106)		Bob	cv404	XVal Session 24	1	XVal Session 24-Typing - Text-1		2012-07-11 14:17:23.121000
	Edit pad (rev 107)		nic	cv403	XVal Session 24	1	XVal Session 24-Typing - Text-1		2012-07-11 14:17:23.568000
	Edit pad (rev 108)		Bob	cv404	XVal Session 24	1	XVal Session 24-Typing - Text-1		2012-07-11 14:17:23.622000
	Edit pad (rev 109)		nic	cv403	XVal Session 24	1	XVal Session 24-Typing - Text-1		2012-07-11 14:17:24.069000
	Edit pad (rev 110)		Bob	cv404	XVal Session 24	1	XVal Session 24-Typing - Text-1		2012-07-11 14:17:24.124000
	Edit pad (rev 111)		Bob	cv404	XVal Session 24	1	XVal Session 24-Typing - Text-1		2012-07-11 14:17:24.626000
	Edit pad (rev 112)		nic	cv403	XVal Session 24	1	XVal Session 24-Typing - Text-1		2012-07-11 14:17:24.647000
	Edit pad (rev 113)		nic	cv403	XVal Session 24	1	XVal Session 24-Typing - Text-1		2012-07-11 14:17:25.350000
	Edit pad (rev 114)		nic	cv403	XVal Session 24	1	XVal Session 24-Typing - Text-1		2012-07-11 14:17:25.850000
	Edit pad (rev 115)		nic	cv403	XVal Session 24	1	XVal Session 24-Typing - Text-1		2012-07-11 14:17:26.349000
	Edit pad (rev 116)		nic	cv403	XVal Session 24	1	XVal Session 24-Typing - Text-1		2012-07-11 14:17:26.850000
	Edit pad (rev 117)		nic	cv403	XVal Session 24	1	XVal Session 24-Typing - Text-1		2012-07-11 14:17:27.351000
	Edit pad (rev 118)		nic	cv403	XVal Session 24	1	XVal Session 24-Typing - Text-1		2012-07-11 14:17:27.851000
	Edit pad (rev 119)		jeral	cv311	XVal Session 24	1	XVal Session 24-Typing - Text-1		2012-07-11 14:17:28.166000
	Edit pad (rev 120)		nic	cv403	XVal Session 24	1	XVal Session 24-Typing - Text-1		2012-07-11 14:17:28.350000
	Edit pad (rev 121)		jeral	cv311	XVal Session 24	1	XVal Session 24-Typing - Text-1		2012-07-11 14:17:28.665000
	Edit pad (rev 122)		Bob	cv404	XVal Session 24	1	XVal Session 24-Typing - Text-1		2012-07-11 14:17:28.732000
	Edit pad (rev 123)		nic	cv403	XVal Session 24	1	XVal Session 24-Typing - Text-1		2012-07-11 14:17:28.851000
	Edit pad (rev 124)		jeral	cv311	XVal Session 24	1	XVal Session 24-Typing - Text-1		2012-07-11 14:17:29.167000
	Edit pad (rev 125)		nic	cv403	XVal Session 24	1	XVal Session 24-Typing - Text-1		2012-07-11 14:17:29.363000
	Edit pad (rev 126)		nic	cv403	XVal Session 24	1	XVal Session 24-Typing - Text-1		2012-07-11 14:17:29.863000
	Edit pad (rev 127)		jeral	cv311	XVal Session 24	1	XVal Session 24-Typing - Text-1		2012-07-11 14:17:30.115000
	Edit pad (rev 128)		Bob	cv404	XVal Session 24	1	XVal Session 24-Typing - Text-1		2012-07-11 14:17:30.385000
	Edit pad (rev 129)		jeral	cv311	XVal Session 24	1	XVal Session 24-Typing - Text-1		2012-07-11 14:17:30.797000
	Edit pad (rev 130)		nic	cv403	XVal Session 24	1	XVal Session 24-Typing - Text-1		2012-07-11 14:17:31.141000
	Edit pad (rev 131)		jeral	cv311	XVal Session 24	1	XVal Session 24-Typing - Text-1		2012-07-11 14:17:31.294000
	Edit pad (rev 132)		jeral	cv311	XVal Session 24	1	XVal Session 24-Typing - Text-1		2012-07-11 14:17:31.799000
	Edit pad (rev 133)		nic	cv403	XVal Session 24	1	XVal Session 24-Typing - Text-1		2012-07-11 14:17:31.980000
	Edit pad (rev 134)		jeral	cv311	XVal Session 24	1	XVal Session 24-Typing - Text-1		2012-07-11 14:17:32.301000
	Edit pad (rev 135)		nic	cv403	XVal Session 24	1	XVal Session 24-Typing - Text-1		2012-07-11 14:17:32.478000
	Edit pad (rev 136)		jeral	cv311	XVal Session 24	1	XVal Session 24-Typing - Text-1		2012-07-11 14:17:32.875000
	Edit pad (rev 137)		nic	cv403	XVal Session 24	1	XVal Session 24-Typing - Text-1		2012-07-11 14:17:32.980000
	Edit pad (rev 138)		jeral	cv311	XVal Session 24	1	XVal Session 24-Typing - Text-1		2012-07-11 14:17:33.383000
	Edit pad (rev 139)		nic	cv403	XVal Session 24	1	XVal Session 24-Typing - Text-1		2012-07-11 14:17:33.481000
	Edit pad (rev 140)		Bob	cv404	XVal Session 24	1	XVal Session 24-Typing - Text-1		2012-07-11 14:17:33.835000
	Edit pad (rev 141)		nic	cv403	XVal Session 24	1	XVal Session 24-Typing - Text-1		2012-07-11 14:17:33.983000
	Edit pad (rev 142)		Bob	cv404	XVal Session 24	1	XVal Session 24-Typing - Text-1		2012-07-11 14:17:34.335000
	Edit pad (rev 143)		nic	cv403	XVal Session 24	1	XVal Session 24-Typing - Text-1		2012-07-11 14:17:34.482000
	Edit pad (rev 144)		jeral	cv311	XVal Session 24	1	XVal Session 24-Typing - Text-1		2012-07-11 14:17:34.973000
	Edit pad (rev 145)		nic	cv403	XVal Session 24	1	XVal Session 24-Typing - Text-1		2012-07-11 14:17:34.984000
	Edit pad (rev 146)		nic	cv403	XVal Session 24	1	XVal Session 24-Typing - Text-1		2012-07-11 14:17:35.484000
	Edit pad (rev 147)		jeral	cv311	XVal Session 24	1	XVal Session 24-Typing - Text-1		2012-07-11 14:17:35.510000
	Edit pad (rev 148)		nic	cv403	XVal Session 24	1	XVal Session 24-Typing - Text-1		2012-07-11 14:17:35.984000
	Edit pad (rev 149)		jeral	cv311	XVal Session 24	1	XVal Session 24-Typing - Text-1		2012-07-11 14:17:36.774000
	Edit pad (rev 150)		nic	cv403	XVal Session 24	1	XVal Session 24-Typing - Text-1		2012-07-11 14:17:36.807000
	Edit pad (rev 151)		jeral	cv311	XVal Session 24	1	XVal Session 24-Typing - Text-1		2012-07-11 14:17:37.276000
	Edit pad (rev 152)		nic	cv403	XVal Session 24	1	XVal Session 24-Typing - Text-1		2012-07-11 14:17:37.307000
	Edit pad (rev 153)		jeral	cv311	XVal Session 24	1	XVal Session 24-Typing - Text-1		2012-07-11 14:17:37.777000
	Edit pad (rev 154)		nic	cv403	XVal Session 24	1	XVal Session 24-Typing - Text-1		2012-07-11 14:17:37.806000
	Edit pad (rev 155)		jeral	cv311	XVal Session 24	1	XVal Session 24-Typing - Text-1		2012-07-11 14:17:38.278000
	Edit pad (rev 156)		nic	cv403	XVal Session 24	1	XVal Session 24-Typing - Text-1		2012-07-11 14:17:38.305000
	Edit pad (rev 157)		jeral	cv311	XVal Session 24	1	XVal Session 24-Typing - Text-1		2012-07-11 14:17:38.779000
	Edit pad (rev 158)		nic	cv403	XVal Session 24	1	XVal Session 24-Typing - Text-1		2012-07-11 14:17:38.806000
	Edit pad (rev 159)		nic	cv403	XVal Session 24	1	XVal Session 24-Typing - Text-1		2012-07-11 14:17:39.308000
	Edit pad (rev 160)		Bob	cv404	XVal Session 24	1	XVal Session 24-Typing - Text-1		2012-07-11 14:17:39.810000
	Edit pad (rev 161)		nic	cv403	XVal Session 24	1	XVal Session 24-Typing - Text-1		2012-07-11 14:17:39.812000
	Edit pad (rev 162)		Bob	cv404	XVal Session 24	1	XVal Session 24-Typing - Text-1		2012-07-11 14:17:40.310000
	Edit pad (rev 163)		nic	cv403	XVal Session 24	1	XVal Session 24-Typing - Text-1		2012-07-11 14:17:40.312000
	Edit pad (rev 164)		jeral	cv311	XVal Session 24	1	XVal Session 24-Typing - Text-1		2012-07-11 14:17:40.431000
	Edit pad (rev 165)		Bob	cv404	XVal Session 24	1	XVal Session 24-Typing - Text-1		2012-07-11 14:17:40.811000
	Edit pad (rev 166)		nic	cv403	XVal Session 24	1	XVal Session 24-Typing - Text-1		2012-07-11 14:17:40.813000
	Edit pad (rev 167)		nic	cv403	XVal Session 24	1	XVal Session 24-Typing - Text-1		2012-07-11 14:17:41.311000
	Edit pad (rev 168)		Bob	cv404	XVal Session 24	1	XVal Session 24-Typing - Text-1		2012-07-11 14:17:41.313000
	Edit pad (rev 169)		nic	cv403	XVal Session 24	1	XVal Session 24-Typing - Text-1		2012-07-11 14:17:41.811000
	Edit pad (rev 170)		Bob	cv404	XVal Session 24	1	XVal Session 24-Typing - Text-1		2012-07-11 14:17:41.813000
	Edit pad (rev 171)		jeral	cv311	XVal Session 24	1	XVal Session 24-Typing - Text-1		2012-07-11 14:17:41.870000
	Edit pad (rev 172)		nic	cv403	XVal Session 24	1	XVal Session 24-Typing - Text-1		2012-07-11 14:17:42.311000
	Edit pad (rev 173)		Bob	cv404	XVal Session 24	1	XVal Session 24-Typing - Text-1		2012-07-11 14:17:42.312000
	Edit pad (rev 174)		Bob	cv404	XVal Session 24	1	XVal Session 24-Typing - Text-1		2012-07-11 14:17:42.811000
	Edit pad (rev 175)		nic	cv403	XVal Session 24	1	XVal Session 24-Typing - Text-1		2012-07-11 14:17:42.813000
	Edit pad (rev 176)		Bob	cv404	XVal Session 24	1	XVal Session 24-Typing - Text-1		2012-07-11 14:17:43.313000
	Edit pad (rev 177)		nic	cv403	XVal Session 24	1	XVal Session 24-Typing - Text-1		2012-07-11 14:17:43.315000
	Edit pad (rev 178)		Bob	cv404	XVal Session 24	1	XVal Session 24-Typing - Text-1		2012-07-11 14:17:43.813000
	Edit pad (rev 179)		jeral	cv311	XVal Session 24	1	XVal Session 24-Typing - Text-1		2012-07-11 14:17:44.085000
	Edit pad (rev 180)		Bob	cv404	XVal Session 24	1	XVal Session 24-Typing - Text-1		2012-07-11 14:17:44.312000
	Edit pad (rev 181)		nic	cv403	XVal Session 24	1	XVal Session 24-Typing - Text-1		2012-07-11 14:17:44.523000
	Edit pad (rev 182)		jeral	cv311	XVal Session 24	1	XVal Session 24-Typing - Text-1		2012-07-11 14:17:44.589000
	Edit pad (rev 183)		Bob	cv404	XVal Session 24	1	XVal Session 24-Typing - Text-1		2012-07-11 14:17:44.812000
	Edit pad (rev 184)		nic	cv403	XVal Session 24	1	XVal Session 24-Typing - Text-1		2012-07-11 14:17:45.025000
	Edit pad (rev 185)		Bob	cv404	XVal Session 24	1	XVal Session 24-Typing - Text-1		2012-07-11 14:17:45.312000
	Edit pad (rev 186)		jeral	cv311	XVal Session 24	1	XVal Session 24-Typing - Text-1		2012-07-11 14:17:45.341000
	Edit pad (rev 187)		Bob	cv404	XVal Session 24	1	XVal Session 24-Typing - Text-1		2012-07-11 14:17:45.814000
	Edit pad (rev 188)		jeral	cv311	XVal Session 24	1	XVal Session 24-Typing - Text-1		2012-07-11 14:17:45.843000
	Edit pad (rev 189)		nic	cv403	XVal Session 24	1	XVal Session 24-Typing - Text-1		2012-07-11 14:17:46.137000
	Edit pad (rev 190)		Bob	cv404	XVal Session 24	1	XVal Session 24-Typing - Text-1		2012-07-11 14:17:46.314000
	Edit pad (rev 191)		jeral	cv311	XVal Session 24	1	XVal Session 24-Typing - Text-1		2012-07-11 14:17:46.344000
	Edit pad (rev 192)		nic	cv403	XVal Session 24	1	XVal Session 24-Typing - Text-1		2012-07-11 14:17:46.636000
	Edit pad (rev 193)		Bob	cv404	XVal Session 24	1	XVal Session 24-Typing - Text-1		2012-07-11 14:17:46.814000
	Edit pad (rev 194)		jeral	cv311	XVal Session 24	1	XVal Session 24-Typing - Text-1		2012-07-11 14:17:46.843000
	Edit pad (rev 195)		nic	cv403	XVal Session 24	1	XVal Session 24-Typing - Text-1		2012-07-11 14:17:47.137000
	Edit pad (rev 196)		Bob	cv404	XVal Session 24	1	XVal Session 24-Typing - Text-1		2012-07-11 14:17:47.313000
	Edit pad (rev 197)		jeral	cv311	XVal Session 24	1	XVal Session 24-Typing - Text-1		2012-07-11 14:17:47.347000
	Edit pad (rev 198)		Bob	cv404	XVal Session 24	1	XVal Session 24-Typing - Text-1		2012-07-11 14:17:47.817000
	Edit pad (rev 199)		Bob	cv404	XVal Session 24	1	XVal Session 24-Typing - Text-1		2012-07-11 14:17:48.313000
	Edit pad (rev 200)		nic	cv403	XVal Session 24	1	XVal Session 24-Typing - Text-1		2012-07-11 14:17:48.437000
	Edit pad (rev 201)		Bob	cv404	XVal Session 24	1	XVal Session 24-Typing - Text-1		2012-07-11 14:17:48.814000
	Edit pad (rev 202)		nic	cv403	XVal Session 24	1	XVal Session 24-Typing - Text-1		2012-07-11 14:17:48.938000
	Edit pad (rev 203)		jeral	cv311	XVal Session 24	1	XVal Session 24-Typing - Text-1		2012-07-11 14:17:49.191000
	Edit pad (rev 204)		Bob	cv404	XVal Session 24	1	XVal Session 24-Typing - Text-1		2012-07-11 14:17:49.312000
	Edit pad (rev 205)		nic	cv403	XVal Session 24	1	XVal Session 24-Typing - Text-1		2012-07-11 14:17:49.674000
	Edit pad (rev 206)		Bob	cv404	XVal Session 24	1	XVal Session 24-Typing - Text-1		2012-07-11 14:17:49.813000
	Edit pad (rev 207)		nic	cv403	XVal Session 24	1	XVal Session 24-Typing - Text-1		2012-07-11 14:17:50.175000
	Edit pad (rev 208)		Bob	cv404	XVal Session 24	1	XVal Session 24-Typing - Text-1		2012-07-11 14:17:50.312000
	Edit pad (rev 209)		nic	cv403	XVal Session 24	1	XVal Session 24-Typing - Text-1		2012-07-11 14:17:50.675000
	Chat	should I start tying?	sean	cv372	XVal Session 24	1	XVal Session 24-Typing - Text-1		2012-07-11 14:17:50.740000
	Edit pad (rev 210)		Bob	cv404	XVal Session 24	1	XVal Session 24-Typing - Text-1		2012-07-11 14:17:50.814000
	Edit pad (rev 211)		nic	cv403	XVal Session 24	1	XVal Session 24-Typing - Text-1		2012-07-11 14:17:51.174000
	Edit pad (rev 212)		Bob	cv404	XVal Session 24	1	XVal Session 24-Typing - Text-1		2012-07-11 14:17:51.314000
	Edit pad (rev 213)		nic	cv403	XVal Session 24	1	XVal Session 24-Typing - Text-1		2012-07-11 14:17:51.674000
	Edit pad (rev 214)		jeral	cv311	XVal Session 24	1	XVal Session 24-Typing - Text-1		2012-07-11 14:17:51.699000
	Edit pad (rev 215)		Bob	cv404	XVal Session 24	1	XVal Session 24-Typing - Text-1		2012-07-11 14:17:51.864000
	Edit pad (rev 216)		nic	cv403	XVal Session 24	1	XVal Session 24-Typing - Text-1		2012-07-11 14:17:52.175000
	Edit pad (rev 217)		Bob	cv404	XVal Session 24	1	XVal Session 24-Typing - Text-1		2012-07-11 14:17:52.364000
	Edit pad (rev 218)		jeral	cv311	XVal Session 24	1	XVal Session 24-Typing - Text-1		2012-07-11 14:17:52.367000
	Edit pad (rev 219)		nic	cv403	XVal Session 24	1	XVal Session 24-Typing - Text-1		2012-07-11 14:17:52.675000
	Edit pad (rev 220)		jeral	cv311	XVal Session 24	1	XVal Session 24-Typing - Text-1		2012-07-11 14:17:52.866000
	Edit pad (rev 221)		Bob	cv404	XVal Session 24	1	XVal Session 24-Typing - Text-1		2012-07-11 14:17:53.098000
	Edit pad (rev 222)		nic	cv403	XVal Session 24	1	XVal Session 24-Typing - Text-1		2012-07-11 14:17:53.176000
	Edit pad (rev 223)		jeral	cv311	XVal Session 24	1	XVal Session 24-Typing - Text-1		2012-07-11 14:17:53.365000
	Edit pad (rev 224)		Bob	cv404	XVal Session 24	1	XVal Session 24-Typing - Text-1		2012-07-11 14:17:53.597000
	Edit pad (rev 225)		nic	cv403	XVal Session 24	1	XVal Session 24-Typing - Text-1		2012-07-11 14:17:53.677000
	Edit pad (rev 226)		jeral	cv311	XVal Session 24	1	XVal Session 24-Typing - Text-1		2012-07-11 14:17:53.870000
	Edit pad (rev 227)		Bob	cv404	XVal Session 24	1	XVal Session 24-Typing - Text-1		2012-07-11 14:17:54.097000
	Edit pad (rev 228)		nic	cv403	XVal Session 24	1	XVal Session 24-Typing - Text-1		2012-07-11 14:17:54.177000
	Edit pad (rev 229)		jeral	cv311	XVal Session 24	1	XVal Session 24-Typing - Text-1		2012-07-11 14:17:54.366000
	Edit pad (rev 230)		Bob	cv404	XVal Session 24	1	XVal Session 24-Typing - Text-1		2012-07-11 14:17:54.597000
	Edit pad (rev 231)		nic	cv403	XVal Session 24	1	XVal Session 24-Typing - Text-1		2012-07-11 14:17:54.679000
	Edit pad (rev 232)		jeral	cv311	XVal Session 24	1	XVal Session 24-Typing - Text-1		2012-07-11 14:17:54.874000
	Edit pad (rev 233)		Bob	cv404	XVal Session 24	1	XVal Session 24-Typing - Text-1		2012-07-11 14:17:55.097000
	Edit pad (rev 234)		Bob	cv404	XVal Session 24	1	XVal Session 24-Typing - Text-1		2012-07-11 14:17:55.598000
	Edit pad (rev 235)		jeral	cv311	XVal Session 24	1	XVal Session 24-Typing - Text-1		2012-07-11 14:17:55.798000
	Edit pad (rev 236)		Bob	cv404	XVal Session 24	1	XVal Session 24-Typing - Text-1		2012-07-11 14:17:56.099000
	Edit pad (rev 237)		jeral	cv311	XVal Session 24	1	XVal Session 24-Typing - Text-1		2012-07-11 14:17:56.412000
	Edit pad (rev 238)		Bob	cv404	XVal Session 24	1	XVal Session 24-Typing - Text-1		2012-07-11 14:17:56.597000
	Edit pad (rev 239)		jeral	cv311	XVal Session 24	1	XVal Session 24-Typing - Text-1		2012-07-11 14:17:56.918000
	Edit pad (rev 240)		sean	cv372	XVal Session 24	1	XVal Session 24-Typing - Text-1		2012-07-11 14:17:56.949000
	Edit pad (rev 241)		nic	cv403	XVal Session 24	1	XVal Session 24-Typing - Text-1		2012-07-11 14:17:57.004000
	Edit pad (rev 242)		Bob	cv404	XVal Session 24	1	XVal Session 24-Typing - Text-1		2012-07-11 14:17:57.097000
	Edit pad (rev 243)		jeral	cv311	XVal Session 24	1	XVal Session 24-Typing - Text-1		2012-07-11 14:17:57.416000
	Edit pad (rev 244)		nic	cv403	XVal Session 24	1	XVal Session 24-Typing - Text-1		2012-07-11 14:17:57.505000
	Edit pad (rev 245)		Bob	cv404	XVal Session 24	1	XVal Session 24-Typing - Text-1		2012-07-11 14:17:57.655000
	Edit pad (rev 246)		sean	cv372	XVal Session 24	1	XVal Session 24-Typing - Text-1		2012-07-11 14:17:57.863000
	Edit pad (rev 247)		jeral	cv311	XVal Session 24	1	XVal Session 24-Typing - Text-1		2012-07-11 14:17:57.913000
	Edit pad (rev 248)		nic	cv403	XVal Session 24	1	XVal Session 24-Typing - Text-1		2012-07-11 14:17:58.003000
	Edit pad (rev 249)		Bob	cv404	XVal Session 24	1	XVal Session 24-Typing - Text-1		2012-07-11 14:17:58.132000
	Edit pad (rev 250)		sean	cv372	XVal Session 24	1	XVal Session 24-Typing - Text-1		2012-07-11 14:17:58.381000
	Edit pad (rev 251)		jeral	cv311	XVal Session 24	1	XVal Session 24-Typing - Text-1		2012-07-11 14:17:58.414000
	Edit pad (rev 252)		nic	cv403	XVal Session 24	1	XVal Session 24-Typing - Text-1		2012-07-11 14:17:58.504000
	Edit pad (rev 253)		Bob	cv404	XVal Session 24	1	XVal Session 24-Typing - Text-1		2012-07-11 14:17:58.597000
	Edit pad (rev 254)		sean	cv372	XVal Session 24	1	XVal Session 24-Typing - Text-1		2012-07-11 14:17:58.885000
	Edit pad (rev 255)		jeral	cv311	XVal Session 24	1	XVal Session 24-Typing - Text-1		2012-07-11 14:17:59.011000
	Edit pad (rev 256)		nic	cv403	XVal Session 24	1	XVal Session 24-Typing - Text-1		2012-07-11 14:17:59.013000
	Edit pad (rev 257)		Bob	cv404	XVal Session 24	1	XVal Session 24-Typing - Text-1		2012-07-11 14:17:59.098000
	Edit pad (rev 258)		nic	cv403	XVal Session 24	1	XVal Session 24-Typing - Text-1		2012-07-11 14:17:59.506000
	Edit pad (rev 259)		Bob	cv404	XVal Session 24	1	XVal Session 24-Typing - Text-1		2012-07-11 14:17:59.598000
	Edit pad (rev 260)		sean	cv372	XVal Session 24	1	XVal Session 24-Typing - Text-1		2012-07-11 14:17:59.628000
	Edit pad (rev 261)		Bob	cv404	XVal Session 24	1	XVal Session 24-Typing - Text-1		2012-07-11 14:18:00.101000
	Edit pad (rev 262)		sean	cv372	XVal Session 24	1	XVal Session 24-Typing - Text-1		2012-07-11 14:18:00.136000
	Edit pad (rev 263)		Bob	cv404	XVal Session 24	1	XVal Session 24-Typing - Text-1		2012-07-11 14:18:00.600000
	Edit pad (rev 264)		sean	cv372	XVal Session 24	1	XVal Session 24-Typing - Text-1		2012-07-11 14:18:00.636000
	Edit pad (rev 265)		jeral	cv311	XVal Session 24	1	XVal Session 24-Typing - Text-1		2012-07-11 14:18:00.943000
	Edit pad (rev 266)		sean	cv372	XVal Session 24	1	XVal Session 24-Typing - Text-1		2012-07-11 14:18:01.136000
	Edit pad (rev 267)		Bob	cv404	XVal Session 24	1	XVal Session 24-Typing - Text-1		2012-07-11 14:18:01.428000
	Edit pad (rev 268)		jeral	cv311	XVal Session 24	1	XVal Session 24-Typing - Text-1		2012-07-11 14:18:01.448000
	Edit pad (rev 269)		sean	cv372	XVal Session 24	1	XVal Session 24-Typing - Text-1		2012-07-11 14:18:01.634000
	Edit pad (rev 270)		jeral	cv311	XVal Session 24	1	XVal Session 24-Typing - Text-1		2012-07-11 14:18:01.945000
	Edit pad (rev 271)		sean	cv372	XVal Session 24	1	XVal Session 24-Typing - Text-1		2012-07-11 14:18:02.136000
	Edit pad (rev 272)		sean	cv372	XVal Session 24	1	XVal Session 24-Typing - Text-1		2012-07-11 14:18:02.641000
	Edit pad (rev 273)		sean	cv372	XVal Session 24	1	XVal Session 24-Typing - Text-1		2012-07-11 14:18:03.152000
	Edit pad (rev 274)		sean	cv372	XVal Session 24	1	XVal Session 24-Typing - Text-1		2012-07-11 14:18:03.651000
	Edit pad (rev 275)		nic	cv403	XVal Session 24	1	XVal Session 24-Typing - Text-1		2012-07-11 14:18:03.713000
	Edit pad (rev 276)		nic	cv403	XVal Session 24	1	XVal Session 24-Typing - Text-1		2012-07-11 14:18:04.833000
	Edit pad (rev 277)		nic	cv403	XVal Session 24	1	XVal Session 24-Typing - Text-1		2012-07-11 14:18:05.435000
	Edit pad (rev 278)		sean	cv372	XVal Session 24	1	XVal Session 24-Typing - Text-1		2012-07-11 14:18:05.710000
	Edit pad (rev 279)		nic	cv403	XVal Session 24	1	XVal Session 24-Typing - Text-1		2012-07-11 14:18:05.934000
	Edit pad (rev 280)		jeral	cv311	XVal Session 24	1	XVal Session 24-Typing - Text-1		2012-07-11 14:18:06.195000
	Edit pad (rev 281)		sean	cv372	XVal Session 24	1	XVal Session 24-Typing - Text-1		2012-07-11 14:18:06.244000
	Edit pad (rev 282)		nic	cv403	XVal Session 24	1	XVal Session 24-Typing - Text-1		2012-07-11 14:18:06.434000
	Edit pad (rev 283)		jeral	cv311	XVal Session 24	1	XVal Session 24-Typing - Text-1		2012-07-11 14:18:06.827000
	Edit pad (rev 284)		sean	cv372	XVal Session 24	1	XVal Session 24-Typing - Text-1		2012-07-11 14:18:07.242000
	Edit pad (rev 285)		nic	cv403	XVal Session 24	1	XVal Session 24-Typing - Text-1		2012-07-11 14:18:07.345000
	Edit pad (rev 286)		jeral	cv311	XVal Session 24	1	XVal Session 24-Typing - Text-1		2012-07-11 14:18:07.350000
	Edit pad (rev 287)		sean	cv372	XVal Session 24	1	XVal Session 24-Typing - Text-1		2012-07-11 14:18:07.744000
	Edit pad (rev 288)		jeral	cv311	XVal Session 24	1	XVal Session 24-Typing - Text-1		2012-07-11 14:18:07.833000
	Edit pad (rev 289)		nic	cv403	XVal Session 24	1	XVal Session 24-Typing - Text-1		2012-07-11 14:18:07.994000
	Edit pad (rev 290)		sean	cv372	XVal Session 24	1	XVal Session 24-Typing - Text-1		2012-07-11 14:18:08.244000
	Edit pad (rev 291)		jeral	cv311	XVal Session 24	1	XVal Session 24-Typing - Text-1		2012-07-11 14:18:08.335000
	Edit pad (rev 292)		nic	cv403	XVal Session 24	1	XVal Session 24-Typing - Text-1		2012-07-11 14:18:08.494000
	Edit pad (rev 293)		sean	cv372	XVal Session 24	1	XVal Session 24-Typing - Text-1		2012-07-11 14:18:08.744000
	Edit pad (rev 294)		jeral	cv311	XVal Session 24	1	XVal Session 24-Typing - Text-1		2012-07-11 14:18:08.837000
	Edit pad (rev 295)		nic	cv403	XVal Session 24	1	XVal Session 24-Typing - Text-1		2012-07-11 14:18:08.992000
	Edit pad (rev 296)		sean	cv372	XVal Session 24	1	XVal Session 24-Typing - Text-1		2012-07-11 14:18:09.245000
	Edit pad (rev 297)		jeral	cv311	XVal Session 24	1	XVal Session 24-Typing - Text-1		2012-07-11 14:18:09.338000
	Edit pad (rev 298)		nic	cv403	XVal Session 24	1	XVal Session 24-Typing - Text-1		2012-07-11 14:18:09.494000
	Edit pad (rev 299)		sean	cv372	XVal Session 24	1	XVal Session 24-Typing - Text-1		2012-07-11 14:18:09.746000
	Edit pad (rev 300)		jeral	cv311	XVal Session 24	1	XVal Session 24-Typing - Text-1		2012-07-11 14:18:09.847000
	Edit pad (rev 301)		nic	cv403	XVal Session 24	1	XVal Session 24-Typing - Text-1		2012-07-11 14:18:09.993000
	Edit pad (rev 302)		sean	cv372	XVal Session 24	1	XVal Session 24-Typing - Text-1		2012-07-11 14:18:10.245000
	Edit pad (rev 303)		nic	cv403	XVal Session 24	1	XVal Session 24-Typing - Text-1		2012-07-11 14:18:10.494000
	Edit pad (rev 304)		sean	cv372	XVal Session 24	1	XVal Session 24-Typing - Text-1		2012-07-11 14:18:10.745000
	Edit pad (rev 305)		nic	cv403	XVal Session 24	1	XVal Session 24-Typing - Text-1		2012-07-11 14:18:10.995000
	Edit pad (rev 306)		sean	cv372	XVal Session 24	1	XVal Session 24-Typing - Text-1		2012-07-11 14:18:11.246000
	Edit pad (rev 307)		nic	cv403	XVal Session 24	1	XVal Session 24-Typing - Text-1		2012-07-11 14:18:11.494000
	Edit pad (rev 308)		sean	cv372	XVal Session 24	1	XVal Session 24-Typing - Text-1		2012-07-11 14:18:11.744000
	Edit pad (rev 309)		nic	cv403	XVal Session 24	1	XVal Session 24-Typing - Text-1		2012-07-11 14:18:11.995000
	Edit pad (rev 310)		sean	cv372	XVal Session 24	1	XVal Session 24-Typing - Text-1		2012-07-11 14:18:12.245000
	Edit pad (rev 311)		nic	cv403	XVal Session 24	1	XVal Session 24-Typing - Text-1		2012-07-11 14:18:12.496000
	Edit pad (rev 312)		sean	cv372	XVal Session 24	1	XVal Session 24-Typing - Text-1		2012-07-11 14:18:13.104000
	Edit pad (rev 313)		nic	cv403	XVal Session 24	1	XVal Session 24-Typing - Text-1		2012-07-11 14:18:13.312000
	Edit pad (rev 314)		sean	cv372	XVal Session 24	1	XVal Session 24-Typing - Text-1		2012-07-11 14:18:13.696000
	Edit pad (rev 315)		nic	cv403	XVal Session 24	1	XVal Session 24-Typing - Text-1		2012-07-11 14:18:13.814000
	Edit pad (rev 316)		sean	cv372	XVal Session 24	1	XVal Session 24-Typing - Text-1		2012-07-11 14:18:14.198000
	Edit pad (rev 317)		nic	cv403	XVal Session 24	1	XVal Session 24-Typing - Text-1		2012-07-11 14:18:14.314000
	Edit pad (rev 318)		sean	cv372	XVal Session 24	1	XVal Session 24-Typing - Text-1		2012-07-11 14:18:14.699000
	Edit pad (rev 319)		nic	cv403	XVal Session 24	1	XVal Session 24-Typing - Text-1		2012-07-11 14:18:14.815000
	Edit pad (rev 320)		sean	cv372	XVal Session 24	1	XVal Session 24-Typing - Text-1		2012-07-11 14:18:15.465000
	Edit pad (rev 321)		sean	cv372	XVal Session 24	1	XVal Session 24-Typing - Text-1		2012-07-11 14:18:15.973000
	Edit pad (rev 322)		sean	cv372	XVal Session 24	1	XVal Session 24-Typing - Text-1		2012-07-11 14:18:16.480000
	Edit pad (rev 323)		sean	cv372	XVal Session 24	1	XVal Session 24-Typing - Text-1		2012-07-11 14:18:17.852000
	Edit pad (rev 324)		sean	cv372	XVal Session 24	1	XVal Session 24-Typing - Text-1		2012-07-11 14:18:18.362000
	Edit pad (rev 325)		sean	cv372	XVal Session 24	1	XVal Session 24-Typing - Text-1		2012-07-11 14:18:18.870000
	Edit pad (rev 326)		sean	cv372	XVal Session 24	1	XVal Session 24-Typing - Text-1		2012-07-11 14:18:19.370000
	Edit pad (rev 327)		sean	cv372	XVal Session 24	1	XVal Session 24-Typing - Text-1		2012-07-11 14:18:20.137000
	Edit pad (rev 328)		nic	cv403	XVal Session 24	1	XVal Session 24-Typing - Text-1		2012-07-11 14:18:20.561000
	Edit pad (rev 329)		sean	cv372	XVal Session 24	1	XVal Session 24-Typing - Text-1		2012-07-11 14:18:20.647000
	Edit pad (rev 330)		nic	cv403	XVal Session 24	1	XVal Session 24-Typing - Text-1		2012-07-11 14:18:21.060000
	Edit pad (rev 331)		sean	cv372	XVal Session 24	1	XVal Session 24-Typing - Text-1		2012-07-11 14:18:21.168000
	Edit pad (rev 332)		nic	cv403	XVal Session 24	1	XVal Session 24-Typing - Text-1		2012-07-11 14:18:21.562000
	Edit pad (rev 333)		sean	cv372	XVal Session 24	1	XVal Session 24-Typing - Text-1		2012-07-11 14:18:21.667000
	Edit pad (rev 334)		nic	cv403	XVal Session 24	1	XVal Session 24-Typing - Text-1		2012-07-11 14:18:22.063000
	Edit pad (rev 335)		sean	cv372	XVal Session 24	1	XVal Session 24-Typing - Text-1		2012-07-11 14:18:22.167000
	Edit pad (rev 336)		nic	cv403	XVal Session 24	1	XVal Session 24-Typing - Text-1		2012-07-11 14:18:22.561000
	Edit pad (rev 337)		sean	cv372	XVal Session 24	1	XVal Session 24-Typing - Text-1		2012-07-11 14:18:22.678000
	Edit pad (rev 338)		nic	cv403	XVal Session 24	1	XVal Session 24-Typing - Text-1		2012-07-11 14:18:23.062000
	Edit pad (rev 339)		sean	cv372	XVal Session 24	1	XVal Session 24-Typing - Text-1		2012-07-11 14:18:23.167000
	Edit pad (rev 340)		nic	cv403	XVal Session 24	1	XVal Session 24-Typing - Text-1		2012-07-11 14:18:23.561000
	Edit pad (rev 341)		sean	cv372	XVal Session 24	1	XVal Session 24-Typing - Text-1		2012-07-11 14:18:23.907000
	Edit pad (rev 342)		nic	cv403	XVal Session 24	1	XVal Session 24-Typing - Text-1		2012-07-11 14:18:24.061000
	Edit pad (rev 343)		sean	cv372	XVal Session 24	1	XVal Session 24-Typing - Text-1		2012-07-11 14:18:24.417000
	Edit pad (rev 344)		sean	cv372	XVal Session 24	1	XVal Session 24-Typing - Text-1		2012-07-11 14:18:24.917000
	Edit pad (rev 345)		nic	cv403	XVal Session 24	1	XVal Session 24-Typing - Text-1		2012-07-11 14:18:24.973000
	Edit pad (rev 346)		nic	cv403	XVal Session 24	1	XVal Session 24-Typing - Text-1		2012-07-11 14:18:25.472000
	Edit pad (rev 347)		nic	cv403	XVal Session 24	1	XVal Session 24-Typing - Text-1		2012-07-11 14:18:25.972000
	Edit pad (rev 348)		sean	cv372	XVal Session 24	1	XVal Session 24-Typing - Text-1		2012-07-11 14:18:26.228000
	Edit pad (rev 349)		nic	cv403	XVal Session 24	1	XVal Session 24-Typing - Text-1		2012-07-11 14:18:26.475000
	Edit pad (rev 350)		sean	cv372	XVal Session 24	1	XVal Session 24-Typing - Text-1		2012-07-11 14:18:26.730000
	Edit pad (rev 351)		sean	cv372	XVal Session 24	1	XVal Session 24-Typing - Text-1		2012-07-11 14:18:27.230000
	Edit pad (rev 352)		nic	cv403	XVal Session 24	1	XVal Session 24-Typing - Text-1		2012-07-11 14:18:27.414000
	Edit pad (rev 353)		sean	cv372	XVal Session 24	1	XVal Session 24-Typing - Text-1		2012-07-11 14:18:27.730000
	Edit pad (rev 354)		nic	cv403	XVal Session 24	1	XVal Session 24-Typing - Text-1		2012-07-11 14:18:27.914000
	Edit pad (rev 355)		sean	cv372	XVal Session 24	1	XVal Session 24-Typing - Text-1		2012-07-11 14:18:28.230000
	Edit pad (rev 356)		nic	cv403	XVal Session 24	1	XVal Session 24-Typing - Text-1		2012-07-11 14:18:28.411000
	Edit pad (rev 357)		sean	cv372	XVal Session 24	1	XVal Session 24-Typing - Text-1		2012-07-11 14:18:28.732000
	Edit pad (rev 358)		nic	cv403	XVal Session 24	1	XVal Session 24-Typing - Text-1		2012-07-11 14:18:28.912000
	Edit pad (rev 359)		sean	cv372	XVal Session 24	1	XVal Session 24-Typing - Text-1		2012-07-11 14:18:29.229000
	Edit pad (rev 360)		nic	cv403	XVal Session 24	1	XVal Session 24-Typing - Text-1		2012-07-11 14:18:29.413000
	Edit pad (rev 361)		sean	cv372	XVal Session 24	1	XVal Session 24-Typing - Text-1		2012-07-11 14:18:29.730000
	Edit pad (rev 362)		nic	cv403	XVal Session 24	1	XVal Session 24-Typing - Text-1		2012-07-11 14:18:29.913000
	Chat	oracle, we have to type this text once	Bob	cv404	XVal Session 24	1	XVal Session 24-Typing - Text-1		2012-07-11 14:18:30.008000
	Edit pad (rev 363)		nic	cv403	XVal Session 24	1	XVal Session 24-Typing - Text-1		2012-07-11 14:18:30.414000
	Edit pad (rev 364)		nic	cv403	XVal Session 24	1	XVal Session 24-Typing - Text-1		2012-07-11 14:18:30.914000
	Edit pad (rev 365)		sean	cv372	XVal Session 24	1	XVal Session 24-Typing - Text-1		2012-07-11 14:18:31.135000
	Edit pad (rev 366)		nic	cv403	XVal Session 24	1	XVal Session 24-Typing - Text-1		2012-07-11 14:18:31.413000
	Edit pad (rev 367)		sean	cv372	XVal Session 24	1	XVal Session 24-Typing - Text-1		2012-07-11 14:18:31.635000
	Edit pad (rev 368)		nic	cv403	XVal Session 24	1	XVal Session 24-Typing - Text-1		2012-07-11 14:18:31.914000
	Edit pad (rev 369)		sean	cv372	XVal Session 24	1	XVal Session 24-Typing - Text-1		2012-07-11 14:18:32.136000
	Edit pad (rev 370)		nic	cv403	XVal Session 24	1	XVal Session 24-Typing - Text-1		2012-07-11 14:18:32.415000
	Edit pad (rev 371)		sean	cv372	XVal Session 24	1	XVal Session 24-Typing - Text-1		2012-07-11 14:18:32.636000
	Edit pad (rev 372)		nic	cv403	XVal Session 24	1	XVal Session 24-Typing - Text-1		2012-07-11 14:18:32.917000
	Edit pad (rev 373)		sean	cv372	XVal Session 24	1	XVal Session 24-Typing - Text-1		2012-07-11 14:18:33.136000
	Edit pad (rev 374)		nic	cv403	XVal Session 24	1	XVal Session 24-Typing - Text-1		2012-07-11 14:18:33.417000
	Edit pad (rev 375)		sean	cv372	XVal Session 24	1	XVal Session 24-Typing - Text-1		2012-07-11 14:18:33.636000
	Edit pad (rev 376)		nic	cv403	XVal Session 24	1	XVal Session 24-Typing - Text-1		2012-07-11 14:18:34.071000
	Edit pad (rev 377)		sean	cv372	XVal Session 24	1	XVal Session 24-Typing - Text-1		2012-07-11 14:18:34.193000
	Edit pad (rev 378)		nic	cv403	XVal Session 24	1	XVal Session 24-Typing - Text-1		2012-07-11 14:18:34.572000
	Edit pad (rev 379)		sean	cv372	XVal Session 24	1	XVal Session 24-Typing - Text-1		2012-07-11 14:18:34.702000
	Edit pad (rev 380)		nic	cv403	XVal Session 24	1	XVal Session 24-Typing - Text-1		2012-07-11 14:18:35.072000
	Edit pad (rev 381)		sean	cv372	XVal Session 24	1	XVal Session 24-Typing - Text-1		2012-07-11 14:18:35.214000
	Edit pad (rev 382)		nic	cv403	XVal Session 24	1	XVal Session 24-Typing - Text-1		2012-07-11 14:18:35.571000
	Edit pad (rev 383)		sean	cv372	XVal Session 24	1	XVal Session 24-Typing - Text-1		2012-07-11 14:18:35.712000
	Edit pad (rev 384)		nic	cv403	XVal Session 24	1	XVal Session 24-Typing - Text-1		2012-07-11 14:18:36.073000
	Edit pad (rev 385)		sean	cv372	XVal Session 24	1	XVal Session 24-Typing - Text-1		2012-07-11 14:18:36.212000
	Edit pad (rev 386)		nic	cv403	XVal Session 24	1	XVal Session 24-Typing - Text-1		2012-07-11 14:18:36.572000
	Edit pad (rev 387)		jeral	cv311	XVal Session 24	1	XVal Session 24-Typing - Text-1		2012-07-11 14:18:36.635000
	Edit pad (rev 388)		sean	cv372	XVal Session 24	1	XVal Session 24-Typing - Text-1		2012-07-11 14:18:36.712000
	Edit pad (rev 389)		nic	cv403	XVal Session 24	1	XVal Session 24-Typing - Text-1		2012-07-11 14:18:37.074000
	Edit pad (rev 390)		sean	cv372	XVal Session 24	1	XVal Session 24-Typing - Text-1		2012-07-11 14:18:37.212000
	Edit pad (rev 391)		nic	cv403	XVal Session 24	1	XVal Session 24-Typing - Text-1		2012-07-11 14:18:37.575000
	Edit pad (rev 392)		jeral	cv311	XVal Session 24	1	XVal Session 24-Typing - Text-1		2012-07-11 14:18:37.587000
	Edit pad (rev 393)		sean	cv372	XVal Session 24	1	XVal Session 24-Typing - Text-1		2012-07-11 14:18:37.713000
	Edit pad (rev 394)		nic	cv403	XVal Session 24	1	XVal Session 24-Typing - Text-1		2012-07-11 14:18:38.076000
	Edit pad (rev 395)		jeral	cv311	XVal Session 24	1	XVal Session 24-Typing - Text-1		2012-07-11 14:18:38.089000
	Edit pad (rev 396)		sean	cv372	XVal Session 24	1	XVal Session 24-Typing - Text-1		2012-07-11 14:18:38.212000
	Edit pad (rev 397)		nic	cv403	XVal Session 24	1	XVal Session 24-Typing - Text-1		2012-07-11 14:18:38.576000
	Edit pad (rev 398)		sean	cv372	XVal Session 24	1	XVal Session 24-Typing - Text-1		2012-07-11 14:18:38.714000
	Edit pad (rev 399)		jeral	cv311	XVal Session 24	1	XVal Session 24-Typing - Text-1		2012-07-11 14:18:38.751000
	Edit pad (rev 400)		nic	cv403	XVal Session 24	1	XVal Session 24-Typing - Text-1		2012-07-11 14:18:39.079000
	Edit pad (rev 401)		sean	cv372	XVal Session 24	1	XVal Session 24-Typing - Text-1		2012-07-11 14:18:39.213000
	Edit pad (rev 402)		jeral	cv311	XVal Session 24	1	XVal Session 24-Typing - Text-1		2012-07-11 14:18:39.254000
	Edit pad (rev 403)		nic	cv403	XVal Session 24	1	XVal Session 24-Typing - Text-1		2012-07-11 14:18:39.582000
	Edit pad (rev 404)		nic	cv403	XVal Session 24	1	XVal Session 24-Typing - Text-1		2012-07-11 14:18:40.081000
	Edit pad (rev 405)		nic	cv403	XVal Session 24	1	XVal Session 24-Typing - Text-1		2012-07-11 14:18:40.584000
	Edit pad (rev 406)		nic	cv403	XVal Session 24	1	XVal Session 24-Typing - Text-1		2012-07-11 14:18:41.083000
	Edit pad (rev 407)		nic	cv403	XVal Session 24	1	XVal Session 24-Typing - Text-1		2012-07-11 14:18:41.581000
	Edit pad (rev 408)		nic	cv403	XVal Session 24	1	XVal Session 24-Typing - Text-1		2012-07-11 14:18:42.083000
	Edit pad (rev 409)		nic	cv403	XVal Session 24	1	XVal Session 24-Typing - Text-1		2012-07-11 14:18:43.094000
	Edit pad (rev 410)		nic	cv403	XVal Session 24	1	XVal Session 24-Typing - Text-1		2012-07-11 14:18:43.891000
	Edit pad (rev 411)		nic	cv403	XVal Session 24	1	XVal Session 24-Typing - Text-1		2012-07-11 14:18:44.391000
	Edit pad (rev 412)		nic	cv403	XVal Session 24	1	XVal Session 24-Typing - Text-1		2012-07-11 14:18:44.891000
	Edit pad (rev 413)		nic	cv403	XVal Session 24	1	XVal Session 24-Typing - Text-1		2012-07-11 14:18:45.391000
	Edit pad (rev 414)		jeral	cv311	XVal Session 24	1	XVal Session 24-Typing - Text-1		2012-07-11 14:18:45.786000
	Edit pad (rev 415)		nic	cv403	XVal Session 24	1	XVal Session 24-Typing - Text-1		2012-07-11 14:18:45.890000
	Edit pad (rev 416)		jeral	cv311	XVal Session 24	1	XVal Session 24-Typing - Text-1		2012-07-11 14:18:46.284000
	Edit pad (rev 417)		nic	cv403	XVal Session 24	1	XVal Session 24-Typing - Text-1		2012-07-11 14:18:46.392000
	Edit pad (rev 418)		jeral	cv311	XVal Session 24	1	XVal Session 24-Typing - Text-1		2012-07-11 14:18:46.785000
	Edit pad (rev 419)		nic	cv403	XVal Session 24	1	XVal Session 24-Typing - Text-1		2012-07-11 14:18:46.892000
	Edit pad (rev 420)		jeral	cv311	XVal Session 24	1	XVal Session 24-Typing - Text-1		2012-07-11 14:18:47.285000
	Edit pad (rev 421)		nic	cv403	XVal Session 24	1	XVal Session 24-Typing - Text-1		2012-07-11 14:18:47.393000
	Edit pad (rev 422)		jeral	cv311	XVal Session 24	1	XVal Session 24-Typing - Text-1		2012-07-11 14:18:47.785000
	Edit pad (rev 423)		nic	cv403	XVal Session 24	1	XVal Session 24-Typing - Text-1		2012-07-11 14:18:47.891000
	Chat	go it. thanks!	sean	cv372	XVal Session 24	1	XVal Session 24-Typing - Text-1		2012-07-11 14:18:47.954000
	Edit pad (rev 424)		nic	cv403	XVal Session 24	1	XVal Session 24-Typing - Text-1		2012-07-11 14:18:48.393000
	Edit pad (rev 425)		nic	cv403	XVal Session 24	1	XVal Session 24-Typing - Text-1		2012-07-11 14:18:48.895000
	Edit pad (rev 426)		nic	cv403	XVal Session 24	1	XVal Session 24-Typing - Text-1		2012-07-11 14:18:49.399000
	Edit pad (rev 427)		nic	cv403	XVal Session 24	1	XVal Session 24-Typing - Text-1		2012-07-11 14:18:49.899000
	Edit pad (rev 428)		nic	cv403	XVal Session 24	1	XVal Session 24-Typing - Text-1		2012-07-11 14:18:50.399000
	Edit pad (rev 429)		jeral	cv311	XVal Session 24	1	XVal Session 24-Typing - Text-1		2012-07-11 14:18:50.606000
	Edit pad (rev 430)		nic	cv403	XVal Session 24	1	XVal Session 24-Typing - Text-1		2012-07-11 14:18:50.902000
	Edit pad (rev 431)		jeral	cv311	XVal Session 24	1	XVal Session 24-Typing - Text-1		2012-07-11 14:18:51.244000
	Edit pad (rev 432)		nic	cv403	XVal Session 24	1	XVal Session 24-Typing - Text-1		2012-07-11 14:18:51.402000
	Edit pad (rev 433)		jeral	cv311	XVal Session 24	1	XVal Session 24-Typing - Text-1		2012-07-11 14:18:51.741000
	Edit pad (rev 434)		nic	cv403	XVal Session 24	1	XVal Session 24-Typing - Text-1		2012-07-11 14:18:51.901000
	Edit pad (rev 435)		jeral	cv311	XVal Session 24	1	XVal Session 24-Typing - Text-1		2012-07-11 14:18:52.249000
	Edit pad (rev 436)		nic	cv403	XVal Session 24	1	XVal Session 24-Typing - Text-1		2012-07-11 14:18:52.401000
	Edit pad (rev 437)		jeral	cv311	XVal Session 24	1	XVal Session 24-Typing - Text-1		2012-07-11 14:18:52.747000
	Edit pad (rev 438)		nic	cv403	XVal Session 24	1	XVal Session 24-Typing - Text-1		2012-07-11 14:18:52.902000
	Edit pad (rev 439)		jeral	cv311	XVal Session 24	1	XVal Session 24-Typing - Text-1		2012-07-11 14:18:53.251000
	Edit pad (rev 440)		nic	cv403	XVal Session 24	1	XVal Session 24-Typing - Text-1		2012-07-11 14:18:53.403000
	Edit pad (rev 441)		nic	cv403	XVal Session 24	1	XVal Session 24-Typing - Text-1		2012-07-11 14:18:53.904000
	Edit pad (rev 442)		jeral	cv311	XVal Session 24	1	XVal Session 24-Typing - Text-1		2012-07-11 14:18:53.937000
	Edit pad (rev 443)		nic	cv403	XVal Session 24	1	XVal Session 24-Typing - Text-1		2012-07-11 14:18:54.404000
	Edit pad (rev 444)		jeral	cv311	XVal Session 24	1	XVal Session 24-Typing - Text-1		2012-07-11 14:18:54.438000
	Edit pad (rev 445)		nic	cv403	XVal Session 24	1	XVal Session 24-Typing - Text-1		2012-07-11 14:18:54.904000
	Edit pad (rev 446)		jeral	cv311	XVal Session 24	1	XVal Session 24-Typing - Text-1		2012-07-11 14:18:54.940000
	Edit pad (rev 447)		nic	cv403	XVal Session 24	1	XVal Session 24-Typing - Text-1		2012-07-11 14:18:55.404000
	Edit pad (rev 448)		jeral	cv311	XVal Session 24	1	XVal Session 24-Typing - Text-1		2012-07-11 14:18:55.441000
	Edit pad (rev 449)		nic	cv403	XVal Session 24	1	XVal Session 24-Typing - Text-1		2012-07-11 14:18:55.904000
	Edit pad (rev 450)		nic	cv403	XVal Session 24	1	XVal Session 24-Typing - Text-1		2012-07-11 14:18:56.405000
	Edit pad (rev 451)		jeral	cv311	XVal Session 24	1	XVal Session 24-Typing - Text-1		2012-07-11 14:18:56.412000
	Edit pad (rev 452)		nic	cv403	XVal Session 24	1	XVal Session 24-Typing - Text-1		2012-07-11 14:18:56.913000
	Edit pad (rev 453)		jeral	cv311	XVal Session 24	1	XVal Session 24-Typing - Text-1		2012-07-11 14:18:57.383000
	Edit pad (rev 454)		nic	cv403	XVal Session 24	1	XVal Session 24-Typing - Text-1		2012-07-11 14:18:57.413000
	Edit pad (rev 455)		sean	cv372	XVal Session 24	1	XVal Session 24-Typing - Text-1		2012-07-11 14:18:57.663000
	Edit pad (rev 456)		jeral	cv311	XVal Session 24	1	XVal Session 24-Typing - Text-1		2012-07-11 14:18:57.882000
	Edit pad (rev 457)		sean	cv372	XVal Session 24	1	XVal Session 24-Typing - Text-1		2012-07-11 14:18:58.361000
	Edit pad (rev 458)		jeral	cv311	XVal Session 24	1	XVal Session 24-Typing - Text-1		2012-07-11 14:18:58.380000
	Edit pad (rev 459)		sean	cv372	XVal Session 24	1	XVal Session 24-Typing - Text-1		2012-07-11 14:18:58.870000
	Edit pad (rev 460)		jeral	cv311	XVal Session 24	1	XVal Session 24-Typing - Text-1		2012-07-11 14:18:58.896000
	Edit pad (rev 461)		sean	cv372	XVal Session 24	1	XVal Session 24-Typing - Text-1		2012-07-11 14:18:59.369000
	Edit pad (rev 462)		jeral	cv311	XVal Session 24	1	XVal Session 24-Typing - Text-1		2012-07-11 14:18:59.382000
	Edit pad (rev 463)		nic	cv403	XVal Session 24	1	XVal Session 24-Typing - Text-1		2012-07-11 14:18:59.855000
	Edit pad (rev 464)		sean	cv372	XVal Session 24	1	XVal Session 24-Typing - Text-1		2012-07-11 14:18:59.870000
	Edit pad (rev 465)		jeral	cv311	XVal Session 24	1	XVal Session 24-Typing - Text-1		2012-07-11 14:18:59.883000
	Edit pad (rev 466)		nic	cv403	XVal Session 24	1	XVal Session 24-Typing - Text-1		2012-07-11 14:19:00.355000
	Edit pad (rev 467)		sean	cv372	XVal Session 24	1	XVal Session 24-Typing - Text-1		2012-07-11 14:19:00.370000
	Edit pad (rev 468)		nic	cv403	XVal Session 24	1	XVal Session 24-Typing - Text-1		2012-07-11 14:19:00.857000
	Edit pad (rev 469)		sean	cv372	XVal Session 24	1	XVal Session 24-Typing - Text-1		2012-07-11 14:19:00.870000
	Edit pad (rev 470)		nic	cv403	XVal Session 24	1	XVal Session 24-Typing - Text-1		2012-07-11 14:19:01.354000
	Edit pad (rev 471)		nic	cv403	XVal Session 24	1	XVal Session 24-Typing - Text-1		2012-07-11 14:19:01.863000
	Edit pad (rev 472)		jeral	cv311	XVal Session 24	1	XVal Session 24-Typing - Text-1		2012-07-11 14:19:02.269000
	Edit pad (rev 473)		nic	cv403	XVal Session 24	1	XVal Session 24-Typing - Text-1		2012-07-11 14:19:02.368000
	Edit pad (rev 474)		sean	cv372	XVal Session 24	1	XVal Session 24-Typing - Text-1		2012-07-11 14:19:02.386000
	Edit pad (rev 475)		nic	cv403	XVal Session 24	1	XVal Session 24-Typing - Text-1		2012-07-11 14:19:02.886000
	Edit pad (rev 476)		sean	cv372	XVal Session 24	1	XVal Session 24-Typing - Text-1		2012-07-11 14:19:02.901000
	Edit pad (rev 477)		nic	cv403	XVal Session 24	1	XVal Session 24-Typing - Text-1		2012-07-11 14:19:03.385000
	Edit pad (rev 478)		sean	cv372	XVal Session 24	1	XVal Session 24-Typing - Text-1		2012-07-11 14:19:03.401000
	Edit pad (rev 479)		sean	cv372	XVal Session 24	1	XVal Session 24-Typing - Text-1		2012-07-11 14:19:03.901000
	Edit pad (rev 480)		jeral	cv311	XVal Session 24	1	XVal Session 24-Typing - Text-1		2012-07-11 14:19:04.157000
	Edit pad (rev 481)		sean	cv372	XVal Session 24	1	XVal Session 24-Typing - Text-1		2012-07-11 14:19:04.402000
	Edit pad (rev 482)		nic	cv403	XVal Session 24	1	XVal Session 24-Typing - Text-1		2012-07-11 14:19:04.585000
	Edit pad (rev 483)		jeral	cv311	XVal Session 24	1	XVal Session 24-Typing - Text-1		2012-07-11 14:19:04.654000
	Edit pad (rev 484)		sean	cv372	XVal Session 24	1	XVal Session 24-Typing - Text-1		2012-07-11 14:19:04.901000
	Edit pad (rev 485)		nic	cv403	XVal Session 24	1	XVal Session 24-Typing - Text-1		2012-07-11 14:19:05.085000
	Edit pad (rev 486)		jeral	cv311	XVal Session 24	1	XVal Session 24-Typing - Text-1		2012-07-11 14:19:05.157000
	Edit pad (rev 487)		sean	cv372	XVal Session 24	1	XVal Session 24-Typing - Text-1		2012-07-11 14:19:05.401000
	Edit pad (rev 488)		nic	cv403	XVal Session 24	1	XVal Session 24-Typing - Text-1		2012-07-11 14:19:05.584000
	Edit pad (rev 489)		jeral	cv311	XVal Session 24	1	XVal Session 24-Typing - Text-1		2012-07-11 14:19:05.658000
	Edit pad (rev 490)		sean	cv372	XVal Session 24	1	XVal Session 24-Typing - Text-1		2012-07-11 14:19:05.901000
	Edit pad (rev 491)		nic	cv403	XVal Session 24	1	XVal Session 24-Typing - Text-1		2012-07-11 14:19:06.086000
	Edit pad (rev 492)		sean	cv372	XVal Session 24	1	XVal Session 24-Typing - Text-1		2012-07-11 14:19:06.401000
	Edit pad (rev 493)		nic	cv403	XVal Session 24	1	XVal Session 24-Typing - Text-1		2012-07-11 14:19:06.583000
	Edit pad (rev 494)		sean	cv372	XVal Session 24	1	XVal Session 24-Typing - Text-1		2012-07-11 14:19:06.924000
	Edit pad (rev 495)		nic	cv403	XVal Session 24	1	XVal Session 24-Typing - Text-1		2012-07-11 14:19:07.084000
	Edit pad (rev 496)		sean	cv372	XVal Session 24	1	XVal Session 24-Typing - Text-1		2012-07-11 14:19:07.433000
	Edit pad (rev 497)		nic	cv403	XVal Session 24	1	XVal Session 24-Typing - Text-1		2012-07-11 14:19:07.584000
	Edit pad (rev 498)		nic	cv403	XVal Session 24	1	XVal Session 24-Typing - Text-1		2012-07-11 14:19:08.087000
	Edit pad (rev 499)		jeral	cv311	XVal Session 24	1	XVal Session 24-Typing - Text-1		2012-07-11 14:19:08.182000
	Edit pad (rev 500)		nic	cv403	XVal Session 24	1	XVal Session 24-Typing - Text-1		2012-07-11 14:19:08.586000
	Edit pad (rev 501)		sean	cv372	XVal Session 24	1	XVal Session 24-Typing - Text-1		2012-07-11 14:19:08.692000
	Edit pad (rev 502)		jeral	cv311	XVal Session 24	1	XVal Session 24-Typing - Text-1		2012-07-11 14:19:08.707000
	Edit pad (rev 503)		nic	cv403	XVal Session 24	1	XVal Session 24-Typing - Text-1		2012-07-11 14:19:09.086000
	Edit pad (rev 504)		sean	cv372	XVal Session 24	1	XVal Session 24-Typing - Text-1		2012-07-11 14:19:09.203000
	Edit pad (rev 505)		jeral	cv311	XVal Session 24	1	XVal Session 24-Typing - Text-1		2012-07-11 14:19:09.221000
	Edit pad (rev 506)		nic	cv403	XVal Session 24	1	XVal Session 24-Typing - Text-1		2012-07-11 14:19:09.587000
	Edit pad (rev 507)		sean	cv372	XVal Session 24	1	XVal Session 24-Typing - Text-1		2012-07-11 14:19:09.712000
	Edit pad (rev 508)		nic	cv403	XVal Session 24	1	XVal Session 24-Typing - Text-1		2012-07-11 14:19:10.089000
	Edit pad (rev 509)		sean	cv372	XVal Session 24	1	XVal Session 24-Typing - Text-1		2012-07-11 14:19:10.212000
	Edit pad (rev 510)		nic	cv403	XVal Session 24	1	XVal Session 24-Typing - Text-1		2012-07-11 14:19:10.588000
	Edit pad (rev 511)		jeral	cv311	XVal Session 24	1	XVal Session 24-Typing - Text-1		2012-07-11 14:19:10.602000
	Edit pad (rev 512)		sean	cv372	XVal Session 24	1	XVal Session 24-Typing - Text-1		2012-07-11 14:19:10.712000
	Edit pad (rev 513)		nic	cv403	XVal Session 24	1	XVal Session 24-Typing - Text-1		2012-07-11 14:19:11.089000
	Edit pad (rev 514)		jeral	cv311	XVal Session 24	1	XVal Session 24-Typing - Text-1		2012-07-11 14:19:11.103000
	Edit pad (rev 515)		sean	cv372	XVal Session 24	1	XVal Session 24-Typing - Text-1		2012-07-11 14:19:11.212000
	Edit pad (rev 516)		nic	cv403	XVal Session 24	1	XVal Session 24-Typing - Text-1		2012-07-11 14:19:11.591000
	Edit pad (rev 517)		jeral	cv311	XVal Session 24	1	XVal Session 24-Typing - Text-1		2012-07-11 14:19:11.603000
	Edit pad (rev 518)		sean	cv372	XVal Session 24	1	XVal Session 24-Typing - Text-1		2012-07-11 14:19:11.713000
	Chat	so you understand that you shouldn't be typing that portion, as someone is already doing it	Bob	cv404	XVal Session 24	1	XVal Session 24-Typing - Text-1		2012-07-11 14:19:12.080000
	Edit pad (rev 519)		nic	cv403	XVal Session 24	1	XVal Session 24-Typing - Text-1		2012-07-11 14:19:12.090000
	Edit pad (rev 520)		jeral	cv311	XVal Session 24	1	XVal Session 24-Typing - Text-1		2012-07-11 14:19:12.103000
	Edit pad (rev 521)		sean	cv372	XVal Session 24	1	XVal Session 24-Typing - Text-1		2012-07-11 14:19:12.212000
	Edit pad (rev 522)		nic	cv403	XVal Session 24	1	XVal Session 24-Typing - Text-1		2012-07-11 14:19:12.589000
	Edit pad (rev 523)		jeral	cv311	XVal Session 24	1	XVal Session 24-Typing - Text-1		2012-07-11 14:19:12.627000
	Edit pad (rev 524)		sean	cv372	XVal Session 24	1	XVal Session 24-Typing - Text-1		2012-07-11 14:19:12.729000
	Edit pad (rev 525)		nic	cv403	XVal Session 24	1	XVal Session 24-Typing - Text-1		2012-07-11 14:19:13.091000
	Edit pad (rev 526)		jeral	cv311	XVal Session 24	1	XVal Session 24-Typing - Text-1		2012-07-11 14:19:13.109000
	Edit pad (rev 527)		sean	cv372	XVal Session 24	1	XVal Session 24-Typing - Text-1		2012-07-11 14:19:13.216000
	Edit pad (rev 528)		nic	cv403	XVal Session 24	1	XVal Session 24-Typing - Text-1		2012-07-11 14:19:13.591000
	Edit pad (rev 529)		jeral	cv311	XVal Session 24	1	XVal Session 24-Typing - Text-1		2012-07-11 14:19:13.917000
	Edit pad (rev 530)		sean	cv372	XVal Session 24	1	XVal Session 24-Typing - Text-1		2012-07-11 14:19:14.007000
	Edit pad (rev 531)		nic	cv403	XVal Session 24	1	XVal Session 24-Typing - Text-1		2012-07-11 14:19:14.089000
	Edit pad (rev 532)		jeral	cv311	XVal Session 24	1	XVal Session 24-Typing - Text-1		2012-07-11 14:19:14.412000
	Edit pad (rev 533)		sean	cv372	XVal Session 24	1	XVal Session 24-Typing - Text-1		2012-07-11 14:19:14.511000
	Edit pad (rev 534)		nic	cv403	XVal Session 24	1	XVal Session 24-Typing - Text-1		2012-07-11 14:19:14.589000
	Edit pad (rev 535)		jeral	cv311	XVal Session 24	1	XVal Session 24-Typing - Text-1		2012-07-11 14:19:14.918000
	Edit pad (rev 536)		sean	cv372	XVal Session 24	1	XVal Session 24-Typing - Text-1		2012-07-11 14:19:15.017000
	Edit pad (rev 537)		nic	cv403	XVal Session 24	1	XVal Session 24-Typing - Text-1		2012-07-11 14:19:15.089000
	Edit pad (rev 538)		sean	cv372	XVal Session 24	1	XVal Session 24-Typing - Text-1		2012-07-11 14:19:15.526000
	Edit pad (rev 539)		nic	cv403	XVal Session 24	1	XVal Session 24-Typing - Text-1		2012-07-11 14:19:15.607000
	Edit pad (rev 540)		sean	cv372	XVal Session 24	1	XVal Session 24-Typing - Text-1		2012-07-11 14:19:16.067000
	Edit pad (rev 541)		nic	cv403	XVal Session 24	1	XVal Session 24-Typing - Text-1		2012-07-11 14:19:16.107000
	Edit pad (rev 542)		sean	cv372	XVal Session 24	1	XVal Session 24-Typing - Text-1		2012-07-11 14:19:16.574000
	Edit pad (rev 543)		nic	cv403	XVal Session 24	1	XVal Session 24-Typing - Text-1		2012-07-11 14:19:16.610000
	Edit pad (rev 544)		nic	cv403	XVal Session 24	1	XVal Session 24-Typing - Text-1		2012-07-11 14:19:17.110000
	Edit pad (rev 545)		sean	cv372	XVal Session 24	1	XVal Session 24-Typing - Text-1		2012-07-11 14:19:17.353000
	Edit pad (rev 546)		nic	cv403	XVal Session 24	1	XVal Session 24-Typing - Text-1		2012-07-11 14:19:17.610000
	Edit pad (rev 547)		sean	cv372	XVal Session 24	1	XVal Session 24-Typing - Text-1		2012-07-11 14:19:17.855000
	Edit pad (rev 548)		nic	cv403	XVal Session 24	1	XVal Session 24-Typing - Text-1		2012-07-11 14:19:18.110000
	Edit pad (rev 549)		sean	cv372	XVal Session 24	1	XVal Session 24-Typing - Text-1		2012-07-11 14:19:18.356000
	Edit pad (rev 550)		nic	cv403	XVal Session 24	1	XVal Session 24-Typing - Text-1		2012-07-11 14:19:18.610000
	Edit pad (rev 551)		sean	cv372	XVal Session 24	1	XVal Session 24-Typing - Text-1		2012-07-11 14:19:18.898000
	Edit pad (rev 552)		nic	cv403	XVal Session 24	1	XVal Session 24-Typing - Text-1		2012-07-11 14:19:19.110000
	Edit pad (rev 553)		jeral	cv311	XVal Session 24	1	XVal Session 24-Typing - Text-1		2012-07-11 14:19:19.144000
	Edit pad (rev 554)		sean	cv372	XVal Session 24	1	XVal Session 24-Typing - Text-1		2012-07-11 14:19:19.401000
	Edit pad (rev 555)		jeral	cv311	XVal Session 24	1	XVal Session 24-Typing - Text-1		2012-07-11 14:19:19.644000
	Edit pad (rev 556)		nic	cv403	XVal Session 24	1	XVal Session 24-Typing - Text-1		2012-07-11 14:19:19.712000
	Edit pad (rev 557)		sean	cv372	XVal Session 24	1	XVal Session 24-Typing - Text-1		2012-07-11 14:19:20.099000
	Edit pad (rev 558)		jeral	cv311	XVal Session 24	1	XVal Session 24-Typing - Text-1		2012-07-11 14:19:20.143000
	Edit pad (rev 559)		nic	cv403	XVal Session 24	1	XVal Session 24-Typing - Text-1		2012-07-11 14:19:20.475000
	Edit pad (rev 560)		sean	cv372	XVal Session 24	1	XVal Session 24-Typing - Text-1		2012-07-11 14:19:20.606000
	Edit pad (rev 561)		jeral	cv311	XVal Session 24	1	XVal Session 24-Typing - Text-1		2012-07-11 14:19:20.648000
	Edit pad (rev 562)		nic	cv403	XVal Session 24	1	XVal Session 24-Typing - Text-1		2012-07-11 14:19:20.974000
	Edit pad (rev 563)		sean	cv372	XVal Session 24	1	XVal Session 24-Typing - Text-1		2012-07-11 14:19:21.109000
	Edit pad (rev 564)		jeral	cv311	XVal Session 24	1	XVal Session 24-Typing - Text-1		2012-07-11 14:19:21.144000
	Edit pad (rev 565)		nic	cv403	XVal Session 24	1	XVal Session 24-Typing - Text-1		2012-07-11 14:19:21.475000
	Edit pad (rev 566)		sean	cv372	XVal Session 24	1	XVal Session 24-Typing - Text-1		2012-07-11 14:19:21.612000
	Edit pad (rev 567)		jeral	cv311	XVal Session 24	1	XVal Session 24-Typing - Text-1		2012-07-11 14:19:21.644000
	Edit pad (rev 568)		nic	cv403	XVal Session 24	1	XVal Session 24-Typing - Text-1		2012-07-11 14:19:21.975000
	Edit pad (rev 569)		sean	cv372	XVal Session 24	1	XVal Session 24-Typing - Text-1		2012-07-11 14:19:22.118000
	Edit pad (rev 570)		nic	cv403	XVal Session 24	1	XVal Session 24-Typing - Text-1		2012-07-11 14:19:22.476000
	Edit pad (rev 571)		sean	cv372	XVal Session 24	1	XVal Session 24-Typing - Text-1		2012-07-11 14:19:22.619000
	Edit pad (rev 572)		nic	cv403	XVal Session 24	1	XVal Session 24-Typing - Text-1		2012-07-11 14:19:22.975000
	Edit pad (rev 573)		sean	cv372	XVal Session 24	1	XVal Session 24-Typing - Text-1		2012-07-11 14:19:23.126000
	Edit pad (rev 574)		nic	cv403	XVal Session 24	1	XVal Session 24-Typing - Text-1		2012-07-11 14:19:23.475000
	Edit pad (rev 575)		sean	cv372	XVal Session 24	1	XVal Session 24-Typing - Text-1		2012-07-11 14:19:23.634000
	Edit pad (rev 576)		nic	cv403	XVal Session 24	1	XVal Session 24-Typing - Text-1		2012-07-11 14:19:23.975000
	Edit pad (rev 577)		sean	cv372	XVal Session 24	1	XVal Session 24-Typing - Text-1		2012-07-11 14:19:24.134000
	Edit pad (rev 578)		nic	cv403	XVal Session 24	1	XVal Session 24-Typing - Text-1		2012-07-11 14:19:24.475000
	Edit pad (rev 579)		sean	cv372	XVal Session 24	1	XVal Session 24-Typing - Text-1		2012-07-11 14:19:24.634000
	Edit pad (rev 580)		nic	cv403	XVal Session 24	1	XVal Session 24-Typing - Text-1		2012-07-11 14:19:24.974000
	Edit pad (rev 581)		sean	cv372	XVal Session 24	1	XVal Session 24-Typing - Text-1		2012-07-11 14:19:25.136000
	Edit pad (rev 582)		nic	cv403	XVal Session 24	1	XVal Session 24-Typing - Text-1		2012-07-11 14:19:25.475000
	Edit pad (rev 583)		jeral	cv311	XVal Session 24	1	XVal Session 24-Typing - Text-1		2012-07-11 14:19:25.488000
	Edit pad (rev 584)		sean	cv372	XVal Session 24	1	XVal Session 24-Typing - Text-1		2012-07-11 14:19:25.635000
	Edit pad (rev 585)		nic	cv403	XVal Session 24	1	XVal Session 24-Typing - Text-1		2012-07-11 14:19:25.979000
	Edit pad (rev 586)		sean	cv372	XVal Session 24	1	XVal Session 24-Typing - Text-1		2012-07-11 14:19:26.136000
	Edit pad (rev 587)		jeral	cv311	XVal Session 24	1	XVal Session 24-Typing - Text-1		2012-07-11 14:19:26.270000
	Edit pad (rev 588)		nic	cv403	XVal Session 24	1	XVal Session 24-Typing - Text-1		2012-07-11 14:19:26.478000
	Edit pad (rev 589)		sean	cv372	XVal Session 24	1	XVal Session 24-Typing - Text-1		2012-07-11 14:19:26.666000
	Edit pad (rev 590)		jeral	cv311	XVal Session 24	1	XVal Session 24-Typing - Text-1		2012-07-11 14:19:26.770000
	Edit pad (rev 591)		nic	cv403	XVal Session 24	1	XVal Session 24-Typing - Text-1		2012-07-11 14:19:26.978000
	Edit pad (rev 592)		sean	cv372	XVal Session 24	1	XVal Session 24-Typing - Text-1		2012-07-11 14:19:27.166000
	Edit pad (rev 593)		nic	cv403	XVal Session 24	1	XVal Session 24-Typing - Text-1		2012-07-11 14:19:27.561000
	Edit pad (rev 594)		sean	cv372	XVal Session 24	1	XVal Session 24-Typing - Text-1		2012-07-11 14:19:27.666000
	Edit pad (rev 595)		nic	cv403	XVal Session 24	1	XVal Session 24-Typing - Text-1		2012-07-11 14:19:28.067000
	Edit pad (rev 596)		sean	cv372	XVal Session 24	1	XVal Session 24-Typing - Text-1		2012-07-11 14:19:28.167000
	Edit pad (rev 597)		nic	cv403	XVal Session 24	1	XVal Session 24-Typing - Text-1		2012-07-11 14:19:28.568000
	Edit pad (rev 598)		sean	cv372	XVal Session 24	1	XVal Session 24-Typing - Text-1		2012-07-11 14:19:28.670000
	Edit pad (rev 599)		jeral	cv311	XVal Session 24	1	XVal Session 24-Typing - Text-1		2012-07-11 14:19:28.694000
	Edit pad (rev 600)		nic	cv403	XVal Session 24	1	XVal Session 24-Typing - Text-1		2012-07-11 14:19:29.067000
	Edit pad (rev 601)		sean	cv372	XVal Session 24	1	XVal Session 24-Typing - Text-1		2012-07-11 14:19:29.173000
	Edit pad (rev 602)		jeral	cv311	XVal Session 24	1	XVal Session 24-Typing - Text-1		2012-07-11 14:19:29.193000
	Edit pad (rev 603)		nic	cv403	XVal Session 24	1	XVal Session 24-Typing - Text-1		2012-07-11 14:19:29.567000
	Edit pad (rev 604)		nic	cv403	XVal Session 24	1	XVal Session 24-Typing - Text-1		2012-07-11 14:19:30.070000
	Edit pad (rev 605)		jeral	cv311	XVal Session 24	1	XVal Session 24-Typing - Text-1		2012-07-11 14:19:30.308000
	Edit pad (rev 606)		nic	cv403	XVal Session 24	1	XVal Session 24-Typing - Text-1		2012-07-11 14:19:30.896000
	Edit pad (rev 607)		nic	cv403	XVal Session 24	1	XVal Session 24-Typing - Text-1		2012-07-11 14:19:31.395000
	Edit pad (rev 608)		nic	cv403	XVal Session 24	1	XVal Session 24-Typing - Text-1		2012-07-11 14:19:31.895000
	Edit pad (rev 609)		jeral	cv311	XVal Session 24	1	XVal Session 24-Typing - Text-1		2012-07-11 14:19:32.197000
	Edit pad (rev 610)		nic	cv403	XVal Session 24	1	XVal Session 24-Typing - Text-1		2012-07-11 14:19:32.395000
	Edit pad (rev 611)		sean	cv372	XVal Session 24	1	XVal Session 24-Typing - Text-1		2012-07-11 14:19:32.510000
	Edit pad (rev 612)		nic	cv403	XVal Session 24	1	XVal Session 24-Typing - Text-1		2012-07-11 14:19:32.895000
	Edit pad (rev 613)		sean	cv372	XVal Session 24	1	XVal Session 24-Typing - Text-1		2012-07-11 14:19:33.009000
	Edit pad (rev 614)		jeral	cv311	XVal Session 24	1	XVal Session 24-Typing - Text-1		2012-07-11 14:19:33.171000
	Edit pad (rev 615)		nic	cv403	XVal Session 24	1	XVal Session 24-Typing - Text-1		2012-07-11 14:19:33.394000
	Edit pad (rev 616)		sean	cv372	XVal Session 24	1	XVal Session 24-Typing - Text-1		2012-07-11 14:19:33.510000
	Edit pad (rev 617)		nic	cv403	XVal Session 24	1	XVal Session 24-Typing - Text-1		2012-07-11 14:19:33.895000
	Edit pad (rev 618)		sean	cv372	XVal Session 24	1	XVal Session 24-Typing - Text-1		2012-07-11 14:19:34.010000
	Edit pad (rev 619)		nic	cv403	XVal Session 24	1	XVal Session 24-Typing - Text-1		2012-07-11 14:19:34.395000
	Edit pad (rev 620)		sean	cv372	XVal Session 24	1	XVal Session 24-Typing - Text-1		2012-07-11 14:19:34.799000
	Edit pad (rev 621)		nic	cv403	XVal Session 24	1	XVal Session 24-Typing - Text-1		2012-07-11 14:19:34.896000
	Edit pad (rev 622)		sean	cv372	XVal Session 24	1	XVal Session 24-Typing - Text-1		2012-07-11 14:19:35.307000
	Edit pad (rev 623)		nic	cv403	XVal Session 24	1	XVal Session 24-Typing - Text-1		2012-07-11 14:19:35.396000
	Edit pad (rev 624)		nic	cv403	XVal Session 24	1	XVal Session 24-Typing - Text-1		2012-07-11 14:19:35.908000
	Edit pad (rev 625)		sean	cv372	XVal Session 24	1	XVal Session 24-Typing - Text-1		2012-07-11 14:19:35.949000
	Edit pad (rev 626)		nic	cv403	XVal Session 24	1	XVal Session 24-Typing - Text-1		2012-07-11 14:19:36.409000
	Edit pad (rev 627)		sean	cv372	XVal Session 24	1	XVal Session 24-Typing - Text-1		2012-07-11 14:19:36.462000
	Edit pad (rev 628)		sean	cv372	XVal Session 24	1	XVal Session 24-Typing - Text-1		2012-07-11 14:19:36.964000
	Edit pad (rev 629)		nic	cv403	XVal Session 24	1	XVal Session 24-Typing - Text-1		2012-07-11 14:19:37.348000
	Edit pad (rev 630)		sean	cv372	XVal Session 24	1	XVal Session 24-Typing - Text-1		2012-07-11 14:19:37.478000
	Edit pad (rev 631)		nic	cv403	XVal Session 24	1	XVal Session 24-Typing - Text-1		2012-07-11 14:19:37.848000
	Edit pad (rev 632)		jeral	cv311	XVal Session 24	1	XVal Session 24-Typing - Text-1		2012-07-11 14:19:37.946000
	Edit pad (rev 633)		sean	cv372	XVal Session 24	1	XVal Session 24-Typing - Text-1		2012-07-11 14:19:37.979000
	Edit pad (rev 634)		nic	cv403	XVal Session 24	1	XVal Session 24-Typing - Text-1		2012-07-11 14:19:38.346000
	Edit pad (rev 635)		jeral	cv311	XVal Session 24	1	XVal Session 24-Typing - Text-1		2012-07-11 14:19:38.445000
	Edit pad (rev 636)		sean	cv372	XVal Session 24	1	XVal Session 24-Typing - Text-1		2012-07-11 14:19:38.478000
	Edit pad (rev 637)		nic	cv403	XVal Session 24	1	XVal Session 24-Typing - Text-1		2012-07-11 14:19:38.848000
	Edit pad (rev 638)		sean	cv372	XVal Session 24	1	XVal Session 24-Typing - Text-1		2012-07-11 14:19:38.980000
	Edit pad (rev 639)		jeral	cv311	XVal Session 24	1	XVal Session 24-Typing - Text-1		2012-07-11 14:19:39.067000
	Edit pad (rev 640)		nic	cv403	XVal Session 24	1	XVal Session 24-Typing - Text-1		2012-07-11 14:19:39.348000
	Edit pad (rev 641)		sean	cv372	XVal Session 24	1	XVal Session 24-Typing - Text-1		2012-07-11 14:19:39.480000
	Edit pad (rev 642)		jeral	cv311	XVal Session 24	1	XVal Session 24-Typing - Text-1		2012-07-11 14:19:39.573000
	Edit pad (rev 643)		nic	cv403	XVal Session 24	1	XVal Session 24-Typing - Text-1		2012-07-11 14:19:39.848000
	Edit pad (rev 644)		jeral	cv311	XVal Session 24	1	XVal Session 24-Typing - Text-1		2012-07-11 14:19:40.069000
	Edit pad (rev 645)		nic	cv403	XVal Session 24	1	XVal Session 24-Typing - Text-1		2012-07-11 14:19:40.352000
	Edit pad (rev 646)		jeral	cv311	XVal Session 24	1	XVal Session 24-Typing - Text-1		2012-07-11 14:19:40.571000
	Edit pad (rev 647)		nic	cv403	XVal Session 24	1	XVal Session 24-Typing - Text-1		2012-07-11 14:19:40.855000
	Edit pad (rev 648)		sean	cv372	XVal Session 24	1	XVal Session 24-Typing - Text-1		2012-07-11 14:19:40.926000
	Edit pad (rev 649)		jeral	cv311	XVal Session 24	1	XVal Session 24-Typing - Text-1		2012-07-11 14:19:41.102000
	Edit pad (rev 650)		nic	cv403	XVal Session 24	1	XVal Session 24-Typing - Text-1		2012-07-11 14:19:41.355000
	Edit pad (rev 651)		sean	cv372	XVal Session 24	1	XVal Session 24-Typing - Text-1		2012-07-11 14:19:41.431000
	Edit pad (rev 652)		nic	cv403	XVal Session 24	1	XVal Session 24-Typing - Text-1		2012-07-11 14:19:41.855000
	Edit pad (rev 653)		sean	cv372	XVal Session 24	1	XVal Session 24-Typing - Text-1		2012-07-11 14:19:41.931000
	Edit pad (rev 654)		nic	cv403	XVal Session 24	1	XVal Session 24-Typing - Text-1		2012-07-11 14:19:42.356000
	Edit pad (rev 655)		sean	cv372	XVal Session 24	1	XVal Session 24-Typing - Text-1		2012-07-11 14:19:42.798000
	Edit pad (rev 656)		nic	cv403	XVal Session 24	1	XVal Session 24-Typing - Text-1		2012-07-11 14:19:42.855000
	Edit pad (rev 657)		sean	cv372	XVal Session 24	1	XVal Session 24-Typing - Text-1		2012-07-11 14:19:43.308000
	Edit pad (rev 658)		nic	cv403	XVal Session 24	1	XVal Session 24-Typing - Text-1		2012-07-11 14:19:43.356000
	Edit pad (rev 659)		sean	cv372	XVal Session 24	1	XVal Session 24-Typing - Text-1		2012-07-11 14:19:43.809000
	Edit pad (rev 660)		nic	cv403	XVal Session 24	1	XVal Session 24-Typing - Text-1		2012-07-11 14:19:43.854000
	Edit pad (rev 661)		sean	cv372	XVal Session 24	1	XVal Session 24-Typing - Text-1		2012-07-11 14:19:44.310000
	Edit pad (rev 662)		nic	cv403	XVal Session 24	1	XVal Session 24-Typing - Text-1		2012-07-11 14:19:44.355000
	Edit pad (rev 663)		jeral	cv311	XVal Session 24	1	XVal Session 24-Typing - Text-1		2012-07-11 14:19:44.515000
	Edit pad (rev 664)		sean	cv372	XVal Session 24	1	XVal Session 24-Typing - Text-1		2012-07-11 14:19:44.810000
	Edit pad (rev 665)		nic	cv403	XVal Session 24	1	XVal Session 24-Typing - Text-1		2012-07-11 14:19:44.856000
	Edit pad (rev 666)		jeral	cv311	XVal Session 24	1	XVal Session 24-Typing - Text-1		2012-07-11 14:19:45.252000
	Edit pad (rev 667)		sean	cv372	XVal Session 24	1	XVal Session 24-Typing - Text-1		2012-07-11 14:19:45.460000
	Edit pad (rev 668)		nic	cv403	XVal Session 24	1	XVal Session 24-Typing - Text-1		2012-07-11 14:19:45.674000
	Edit pad (rev 669)		jeral	cv311	XVal Session 24	1	XVal Session 24-Typing - Text-1		2012-07-11 14:19:45.746000
	Edit pad (rev 670)		sean	cv372	XVal Session 24	1	XVal Session 24-Typing - Text-1		2012-07-11 14:19:45.964000
	Edit pad (rev 671)		nic	cv403	XVal Session 24	1	XVal Session 24-Typing - Text-1		2012-07-11 14:19:46.174000
	Edit pad (rev 672)		sean	cv372	XVal Session 24	1	XVal Session 24-Typing - Text-1		2012-07-11 14:19:46.466000
	Edit pad (rev 673)		jeral	cv311	XVal Session 24	1	XVal Session 24-Typing - Text-1		2012-07-11 14:19:46.506000
	Edit pad (rev 674)		nic	cv403	XVal Session 24	1	XVal Session 24-Typing - Text-1		2012-07-11 14:19:46.673000
	Edit pad (rev 675)		sean	cv372	XVal Session 24	1	XVal Session 24-Typing - Text-1		2012-07-11 14:19:46.965000
	Edit pad (rev 676)		jeral	cv311	XVal Session 24	1	XVal Session 24-Typing - Text-1		2012-07-11 14:19:47.005000
	Edit pad (rev 677)		nic	cv403	XVal Session 24	1	XVal Session 24-Typing - Text-1		2012-07-11 14:19:47.799000
	Edit pad (rev 678)		sean	cv372	XVal Session 24	1	XVal Session 24-Typing - Text-1		2012-07-11 14:19:47.856000
	Edit pad (rev 679)		nic	cv403	XVal Session 24	1	XVal Session 24-Typing - Text-1		2012-07-11 14:19:48.300000
	Edit pad (rev 680)		jeral	cv311	XVal Session 24	1	XVal Session 24-Typing - Text-1		2012-07-11 14:19:48.377000
	Edit pad (rev 681)		sean	cv372	XVal Session 24	1	XVal Session 24-Typing - Text-1		2012-07-11 14:19:48.379000
	Edit pad (rev 682)		nic	cv403	XVal Session 24	1	XVal Session 24-Typing - Text-1		2012-07-11 14:19:48.801000
	Edit pad (rev 683)		sean	cv372	XVal Session 24	1	XVal Session 24-Typing - Text-1		2012-07-11 14:19:48.897000
	Edit pad (rev 684)		nic	cv403	XVal Session 24	1	XVal Session 24-Typing - Text-1		2012-07-11 14:19:49.301000
	Edit pad (rev 685)		jeral	cv311	XVal Session 24	1	XVal Session 24-Typing - Text-1		2012-07-11 14:19:49.382000
	Edit pad (rev 686)		sean	cv372	XVal Session 24	1	XVal Session 24-Typing - Text-1		2012-07-11 14:19:49.400000
	Edit pad (rev 687)		nic	cv403	XVal Session 24	1	XVal Session 24-Typing - Text-1		2012-07-11 14:19:49.802000
	Edit pad (rev 688)		sean	cv372	XVal Session 24	1	XVal Session 24-Typing - Text-1		2012-07-11 14:19:49.900000
	Edit pad (rev 689)		nic	cv403	XVal Session 24	1	XVal Session 24-Typing - Text-1		2012-07-11 14:19:50.302000
	Edit pad (rev 690)		sean	cv372	XVal Session 24	1	XVal Session 24-Typing - Text-1		2012-07-11 14:19:50.415000
	Edit pad (rev 691)		jeral	cv311	XVal Session 24	1	XVal Session 24-Typing - Text-1		2012-07-11 14:19:50.440000
	Edit pad (rev 692)		sean	cv372	XVal Session 24	1	XVal Session 24-Typing - Text-1		2012-07-11 14:19:50.917000
	Edit pad (rev 693)		jeral	cv311	XVal Session 24	1	XVal Session 24-Typing - Text-1		2012-07-11 14:19:50.942000
	Edit pad (rev 694)		nic	cv403	XVal Session 24	1	XVal Session 24-Typing - Text-1		2012-07-11 14:19:51.109000
	Edit pad (rev 695)		sean	cv372	XVal Session 24	1	XVal Session 24-Typing - Text-1		2012-07-11 14:19:51.421000
	Edit pad (rev 696)		jeral	cv311	XVal Session 24	1	XVal Session 24-Typing - Text-1		2012-07-11 14:19:51.480000
	Edit pad (rev 697)		nic	cv403	XVal Session 24	1	XVal Session 24-Typing - Text-1		2012-07-11 14:19:51.609000
	Edit pad (rev 698)		sean	cv372	XVal Session 24	1	XVal Session 24-Typing - Text-1		2012-07-11 14:19:51.932000
	Edit pad (rev 699)		jeral	cv311	XVal Session 24	1	XVal Session 24-Typing - Text-1		2012-07-11 14:19:51.980000
	Edit pad (rev 700)		nic	cv403	XVal Session 24	1	XVal Session 24-Typing - Text-1		2012-07-11 14:19:52.110000
	Edit pad (rev 701)		sean	cv372	XVal Session 24	1	XVal Session 24-Typing - Text-1		2012-07-11 14:19:52.431000
	Chat	Oracle, do you understand that you are not to type that	Bob	cv404	XVal Session 24	1	XVal Session 24-Typing - Text-1		2012-07-11 14:19:52.444000
	Edit pad (rev 702)		jeral	cv311	XVal Session 24	1	XVal Session 24-Typing - Text-1		2012-07-11 14:19:52.479000
	Edit pad (rev 703)		nic	cv403	XVal Session 24	1	XVal Session 24-Typing - Text-1		2012-07-11 14:19:52.609000
	Edit pad (rev 704)		jeral	cv311	XVal Session 24	1	XVal Session 24-Typing - Text-1		2012-07-11 14:19:52.981000
	Edit pad (rev 705)		sean	cv372	XVal Session 24	1	XVal Session 24-Typing - Text-1		2012-07-11 14:19:52.997000
	Edit pad (rev 706)		nic	cv403	XVal Session 24	1	XVal Session 24-Typing - Text-1		2012-07-11 14:19:53.108000
	Edit pad (rev 707)		jeral	cv311	XVal Session 24	1	XVal Session 24-Typing - Text-1		2012-07-11 14:19:53.485000
	Edit pad (rev 708)		sean	cv372	XVal Session 24	1	XVal Session 24-Typing - Text-1		2012-07-11 14:19:53.497000
	Edit pad (rev 709)		nic	cv403	XVal Session 24	1	XVal Session 24-Typing - Text-1		2012-07-11 14:19:53.608000
	Edit pad (rev 710)		jeral	cv311	XVal Session 24	1	XVal Session 24-Typing - Text-1		2012-07-11 14:19:53.986000
	Edit pad (rev 711)		sean	cv372	XVal Session 24	1	XVal Session 24-Typing - Text-1		2012-07-11 14:19:53.995000
	Edit pad (rev 712)		nic	cv403	XVal Session 24	1	XVal Session 24-Typing - Text-1		2012-07-11 14:19:54.108000
	Edit pad (rev 713)		jeral	cv311	XVal Session 24	1	XVal Session 24-Typing - Text-1		2012-07-11 14:19:54.491000
	Edit pad (rev 714)		sean	cv372	XVal Session 24	1	XVal Session 24-Typing - Text-1		2012-07-11 14:19:54.496000
	Edit pad (rev 715)		nic	cv403	XVal Session 24	1	XVal Session 24-Typing - Text-1		2012-07-11 14:19:54.616000
	Edit pad (rev 716)		sean	cv372	XVal Session 24	1	XVal Session 24-Typing - Text-1		2012-07-11 14:19:54.996000
	Edit pad (rev 717)		nic	cv403	XVal Session 24	1	XVal Session 24-Typing - Text-1		2012-07-11 14:19:55.116000
	Edit pad (rev 718)		sean	cv372	XVal Session 24	1	XVal Session 24-Typing - Text-1		2012-07-11 14:19:55.498000
	Edit pad (rev 719)		nic	cv403	XVal Session 24	1	XVal Session 24-Typing - Text-1		2012-07-11 14:19:55.615000
	Edit pad (rev 720)		sean	cv372	XVal Session 24	1	XVal Session 24-Typing - Text-1		2012-07-11 14:19:56.010000
	Edit pad (rev 721)		nic	cv403	XVal Session 24	1	XVal Session 24-Typing - Text-1		2012-07-11 14:19:56.115000
	Edit pad (rev 722)		nic	cv403	XVal Session 24	1	XVal Session 24-Typing - Text-1		2012-07-11 14:19:56.622000
	Edit pad (rev 723)		sean	cv372	XVal Session 24	1	XVal Session 24-Typing - Text-1		2012-07-11 14:19:56.968000
	Edit pad (rev 724)		nic	cv403	XVal Session 24	1	XVal Session 24-Typing - Text-1		2012-07-11 14:19:57.122000
	Edit pad (rev 725)		sean	cv372	XVal Session 24	1	XVal Session 24-Typing - Text-1		2012-07-11 14:19:57.481000
	Edit pad (rev 726)		nic	cv403	XVal Session 24	1	XVal Session 24-Typing - Text-1		2012-07-11 14:19:57.622000
	Edit pad (rev 727)		jeral	cv311	XVal Session 24	1	XVal Session 24-Typing - Text-1		2012-07-11 14:19:57.704000
	Edit pad (rev 728)		nic	cv403	XVal Session 24	1	XVal Session 24-Typing - Text-1		2012-07-11 14:19:58.123000
	Edit pad (rev 729)		nic	cv403	XVal Session 24	1	XVal Session 24-Typing - Text-1		2012-07-11 14:19:58.626000
	Edit pad (rev 730)		sean	cv372	XVal Session 24	1	XVal Session 24-Typing - Text-1		2012-07-11 14:19:58.661000
	Edit pad (rev 731)		Bob	cv404	XVal Session 24	1	XVal Session 24-Typing - Text-1		2012-07-11 14:19:58.679000
	Edit pad (rev 732)		nic	cv403	XVal Session 24	1	XVal Session 24-Typing - Text-1		2012-07-11 14:19:59.127000
	Edit pad (rev 733)		sean	cv372	XVal Session 24	1	XVal Session 24-Typing - Text-1		2012-07-11 14:19:59.167000
	Edit pad (rev 734)		jeral	cv311	XVal Session 24	1	XVal Session 24-Typing - Text-1		2012-07-11 14:19:59.626000
	Edit pad (rev 735)		nic	cv403	XVal Session 24	1	XVal Session 24-Typing - Text-1		2012-07-11 14:19:59.636000
	Edit pad (rev 736)		sean	cv372	XVal Session 24	1	XVal Session 24-Typing - Text-1		2012-07-11 14:19:59.665000
	Edit pad (rev 737)		nic	cv403	XVal Session 24	1	XVal Session 24-Typing - Text-1		2012-07-11 14:20:00.136000
	Edit pad (rev 738)		sean	cv372	XVal Session 24	1	XVal Session 24-Typing - Text-1		2012-07-11 14:20:00.172000
	Edit pad (rev 739)		nic	cv403	XVal Session 24	1	XVal Session 24-Typing - Text-1		2012-07-11 14:20:00.636000
	Edit pad (rev 740)		sean	cv372	XVal Session 24	1	XVal Session 24-Typing - Text-1		2012-07-11 14:20:00.681000
	Edit pad (rev 741)		jeral	cv311	XVal Session 24	1	XVal Session 24-Typing - Text-1		2012-07-11 14:20:00.739000
	Edit pad (rev 742)		sean	cv372	XVal Session 24	1	XVal Session 24-Typing - Text-1		2012-07-11 14:20:01.182000
	Edit pad (rev 743)		jeral	cv311	XVal Session 24	1	XVal Session 24-Typing - Text-1		2012-07-11 14:20:01.250000
	Edit pad (rev 744)		nic	cv403	XVal Session 24	1	XVal Session 24-Typing - Text-1		2012-07-11 14:20:01.478000
	Edit pad (rev 745)		sean	cv372	XVal Session 24	1	XVal Session 24-Typing - Text-1		2012-07-11 14:20:01.683000
	Edit pad (rev 746)		jeral	cv311	XVal Session 24	1	XVal Session 24-Typing - Text-1		2012-07-11 14:20:01.855000
	Edit pad (rev 747)		nic	cv403	XVal Session 24	1	XVal Session 24-Typing - Text-1		2012-07-11 14:20:01.977000
	Edit pad (rev 748)		jeral	cv311	XVal Session 24	1	XVal Session 24-Typing - Text-1		2012-07-11 14:20:02.353000
	Edit pad (rev 749)		nic	cv403	XVal Session 24	1	XVal Session 24-Typing - Text-1		2012-07-11 14:20:02.476000
	Edit pad (rev 750)		sean	cv372	XVal Session 24	1	XVal Session 24-Typing - Text-1		2012-07-11 14:20:02.773000
	Edit pad (rev 751)		nic	cv403	XVal Session 24	1	XVal Session 24-Typing - Text-1		2012-07-11 14:20:02.978000
	Edit pad (rev 752)		sean	cv372	XVal Session 24	1	XVal Session 24-Typing - Text-1		2012-07-11 14:20:03.276000
	Edit pad (rev 753)		nic	cv403	XVal Session 24	1	XVal Session 24-Typing - Text-1		2012-07-11 14:20:03.476000
	Edit pad (rev 754)		sean	cv372	XVal Session 24	1	XVal Session 24-Typing - Text-1		2012-07-11 14:20:03.776000
	Edit pad (rev 755)		nic	cv403	XVal Session 24	1	XVal Session 24-Typing - Text-1		2012-07-11 14:20:03.978000
	Edit pad (rev 756)		sean	cv372	XVal Session 24	1	XVal Session 24-Typing - Text-1		2012-07-11 14:20:04.275000
	Edit pad (rev 757)		nic	cv403	XVal Session 24	1	XVal Session 24-Typing - Text-1		2012-07-11 14:20:04.478000
	Edit pad (rev 758)		sean	cv372	XVal Session 24	1	XVal Session 24-Typing - Text-1		2012-07-11 14:20:04.968000
	Edit pad (rev 759)		nic	cv403	XVal Session 24	1	XVal Session 24-Typing - Text-1		2012-07-11 14:20:04.978000
	Edit pad (rev 760)		nic	cv403	XVal Session 24	1	XVal Session 24-Typing - Text-1		2012-07-11 14:20:05.478000
	Edit pad (rev 761)		sean	cv372	XVal Session 24	1	XVal Session 24-Typing - Text-1		2012-07-11 14:20:05.480000
	Edit pad (rev 762)		nic	cv403	XVal Session 24	1	XVal Session 24-Typing - Text-1		2012-07-11 14:20:05.979000
	Edit pad (rev 763)		sean	cv372	XVal Session 24	1	XVal Session 24-Typing - Text-1		2012-07-11 14:20:05.981000
	Edit pad (rev 764)		nic	cv403	XVal Session 24	1	XVal Session 24-Typing - Text-1		2012-07-11 14:20:06.479000
	Edit pad (rev 765)		jeral	cv311	XVal Session 24	1	XVal Session 24-Typing - Text-1		2012-07-11 14:20:06.698000
	Edit pad (rev 766)		nic	cv403	XVal Session 24	1	XVal Session 24-Typing - Text-1		2012-07-11 14:20:06.982000
	Edit pad (rev 767)		nic	cv403	XVal Session 24	1	XVal Session 24-Typing - Text-1		2012-07-11 14:20:07.484000
	Edit pad (rev 768)		sean	cv372	XVal Session 24	1	XVal Session 24-Typing - Text-1		2012-07-11 14:20:07.532000
	Edit pad (rev 769)		jeral	cv311	XVal Session 24	1	XVal Session 24-Typing - Text-1		2012-07-11 14:20:07.714000
	Edit pad (rev 770)		nic	cv403	XVal Session 24	1	XVal Session 24-Typing - Text-1		2012-07-11 14:20:07.981000
	Edit pad (rev 771)		sean	cv372	XVal Session 24	1	XVal Session 24-Typing - Text-1		2012-07-11 14:20:08.040000
	Edit pad (rev 772)		jeral	cv311	XVal Session 24	1	XVal Session 24-Typing - Text-1		2012-07-11 14:20:08.336000
	Edit pad (rev 773)		nic	cv403	XVal Session 24	1	XVal Session 24-Typing - Text-1		2012-07-11 14:20:08.540000
	Edit pad (rev 774)		sean	cv372	XVal Session 24	1	XVal Session 24-Typing - Text-1		2012-07-11 14:20:08.542000
	Edit pad (rev 775)		jeral	cv311	XVal Session 24	1	XVal Session 24-Typing - Text-1		2012-07-11 14:20:08.833000
	Edit pad (rev 776)		nic	cv403	XVal Session 24	1	XVal Session 24-Typing - Text-1		2012-07-11 14:20:09.041000
	Edit pad (rev 777)		sean	cv372	XVal Session 24	1	XVal Session 24-Typing - Text-1		2012-07-11 14:20:09.101000
	Edit pad (rev 778)		jeral	cv311	XVal Session 24	1	XVal Session 24-Typing - Text-1		2012-07-11 14:20:09.338000
	Edit pad (rev 779)		nic	cv403	XVal Session 24	1	XVal Session 24-Typing - Text-1		2012-07-11 14:20:09.539000
	Edit pad (rev 780)		sean	cv372	XVal Session 24	1	XVal Session 24-Typing - Text-1		2012-07-11 14:20:09.603000
	Edit pad (rev 781)		jeral	cv311	XVal Session 24	1	XVal Session 24-Typing - Text-1		2012-07-11 14:20:09.835000
	Edit pad (rev 782)		nic	cv403	XVal Session 24	1	XVal Session 24-Typing - Text-1		2012-07-11 14:20:10.041000
	Edit pad (rev 783)		sean	cv372	XVal Session 24	1	XVal Session 24-Typing - Text-1		2012-07-11 14:20:10.108000
	Edit pad (rev 784)		jeral	cv311	XVal Session 24	1	XVal Session 24-Typing - Text-1		2012-07-11 14:20:10.338000
	Edit pad (rev 785)		sean	cv372	XVal Session 24	1	XVal Session 24-Typing - Text-1		2012-07-11 14:20:10.617000
	Edit pad (rev 786)		nic	cv403	XVal Session 24	1	XVal Session 24-Typing - Text-1		2012-07-11 14:20:10.785000
	Edit pad (rev 787)		nic	cv403	XVal Session 24	1	XVal Session 24-Typing - Text-1		2012-07-11 14:20:11.289000
	Edit pad (rev 788)		sean	cv372	XVal Session 24	1	XVal Session 24-Typing - Text-1		2012-07-11 14:20:11.296000
	Edit pad (rev 789)		Bob	cv404	XVal Session 24	1	XVal Session 24-Typing - Text-1		2012-07-11 14:20:11.726000
	Edit pad (rev 790)		nic	cv403	XVal Session 24	1	XVal Session 24-Typing - Text-1		2012-07-11 14:20:11.788000
	Edit pad (rev 791)		sean	cv372	XVal Session 24	1	XVal Session 24-Typing - Text-1		2012-07-11 14:20:12.094000
	Edit pad (rev 792)		nic	cv403	XVal Session 24	1	XVal Session 24-Typing - Text-1		2012-07-11 14:20:12.286000
	Edit pad (rev 793)		jeral	cv311	XVal Session 24	1	XVal Session 24-Typing - Text-1		2012-07-11 14:20:12.556000
	Edit pad (rev 794)		sean	cv372	XVal Session 24	1	XVal Session 24-Typing - Text-1		2012-07-11 14:20:12.601000
	Edit pad (rev 795)		nic	cv403	XVal Session 24	1	XVal Session 24-Typing - Text-1		2012-07-11 14:20:12.787000
	Edit pad (rev 796)		jeral	cv311	XVal Session 24	1	XVal Session 24-Typing - Text-1		2012-07-11 14:20:13.079000
	Edit pad (rev 797)		sean	cv372	XVal Session 24	1	XVal Session 24-Typing - Text-1		2012-07-11 14:20:13.110000
	Edit pad (rev 798)		nic	cv403	XVal Session 24	1	XVal Session 24-Typing - Text-1		2012-07-11 14:20:13.286000
	Edit pad (rev 799)		sean	cv372	XVal Session 24	1	XVal Session 24-Typing - Text-1		2012-07-11 14:20:13.620000
	Edit pad (rev 800)		nic	cv403	XVal Session 24	1	XVal Session 24-Typing - Text-1		2012-07-11 14:20:13.787000
	Edit pad (rev 801)		jeral	cv311	XVal Session 24	1	XVal Session 24-Typing - Text-1		2012-07-11 14:20:13.871000
	Edit pad (rev 802)		nic	cv403	XVal Session 24	1	XVal Session 24-Typing - Text-1		2012-07-11 14:20:14.288000
	Edit pad (rev 803)		jeral	cv311	XVal Session 24	1	XVal Session 24-Typing - Text-1		2012-07-11 14:20:14.373000
	Edit pad (rev 804)		nic	cv403	XVal Session 24	1	XVal Session 24-Typing - Text-1		2012-07-11 14:20:14.790000
	Edit pad (rev 805)		jeral	cv311	XVal Session 24	1	XVal Session 24-Typing - Text-1		2012-07-11 14:20:14.873000
	Edit pad (rev 806)		sean	cv372	XVal Session 24	1	XVal Session 24-Typing - Text-1		2012-07-11 14:20:15.244000
	Edit pad (rev 807)		jeral	cv311	XVal Session 24	1	XVal Session 24-Typing - Text-1		2012-07-11 14:20:15.371000
	Edit pad (rev 808)		sean	cv372	XVal Session 24	1	XVal Session 24-Typing - Text-1		2012-07-11 14:20:15.745000
	Edit pad (rev 809)		nic	cv403	XVal Session 24	1	XVal Session 24-Typing - Text-1		2012-07-11 14:20:15.780000
	Edit pad (rev 810)		jeral	cv311	XVal Session 24	1	XVal Session 24-Typing - Text-1		2012-07-11 14:20:15.870000
	Edit pad (rev 811)		sean	cv372	XVal Session 24	1	XVal Session 24-Typing - Text-1		2012-07-11 14:20:16.243000
	Edit pad (rev 812)		jeral	cv311	XVal Session 24	1	XVal Session 24-Typing - Text-1		2012-07-11 14:20:16.373000
	Edit pad (rev 813)		nic	cv403	XVal Session 24	1	XVal Session 24-Typing - Text-1		2012-07-11 14:20:16.392000
	Edit pad (rev 814)		sean	cv372	XVal Session 24	1	XVal Session 24-Typing - Text-1		2012-07-11 14:20:16.745000
	Edit pad (rev 815)		jeral	cv311	XVal Session 24	1	XVal Session 24-Typing - Text-1		2012-07-11 14:20:16.881000
	Edit pad (rev 816)		nic	cv403	XVal Session 24	1	XVal Session 24-Typing - Text-1		2012-07-11 14:20:16.895000
	Edit pad (rev 817)		sean	cv372	XVal Session 24	1	XVal Session 24-Typing - Text-1		2012-07-11 14:20:17.245000
	Edit pad (rev 818)		nic	cv403	XVal Session 24	1	XVal Session 24-Typing - Text-1		2012-07-11 14:20:17.393000
	Edit pad (rev 819)		sean	cv372	XVal Session 24	1	XVal Session 24-Typing - Text-1		2012-07-11 14:20:17.874000
	Edit pad (rev 820)		nic	cv403	XVal Session 24	1	XVal Session 24-Typing - Text-1		2012-07-11 14:20:17.895000
	Edit pad (rev 821)		sean	cv372	XVal Session 24	1	XVal Session 24-Typing - Text-1		2012-07-11 14:20:18.385000
	Edit pad (rev 822)		nic	cv403	XVal Session 24	1	XVal Session 24-Typing - Text-1		2012-07-11 14:20:18.396000
	Edit pad (rev 823)		sean	cv372	XVal Session 24	1	XVal Session 24-Typing - Text-1		2012-07-11 14:20:18.884000
	Edit pad (rev 824)		nic	cv403	XVal Session 24	1	XVal Session 24-Typing - Text-1		2012-07-11 14:20:18.905000
	Edit pad (rev 825)		sean	cv372	XVal Session 24	1	XVal Session 24-Typing - Text-1		2012-07-11 14:20:19.384000
	Edit pad (rev 826)		nic	cv403	XVal Session 24	1	XVal Session 24-Typing - Text-1		2012-07-11 14:20:19.407000
	Edit pad (rev 827)		sean	cv372	XVal Session 24	1	XVal Session 24-Typing - Text-1		2012-07-11 14:20:19.884000
	Edit pad (rev 828)		nic	cv403	XVal Session 24	1	XVal Session 24-Typing - Text-1		2012-07-11 14:20:19.906000
	Edit pad (rev 829)		sean	cv372	XVal Session 24	1	XVal Session 24-Typing - Text-1		2012-07-11 14:20:20.384000
	Edit pad (rev 830)		sean	cv372	XVal Session 24	1	XVal Session 24-Typing - Text-1		2012-07-11 14:20:20.913000
	Edit pad (rev 831)		sean	cv372	XVal Session 24	1	XVal Session 24-Typing - Text-1		2012-07-11 14:20:21.386000
	Edit pad (rev 832)		nic	cv403	XVal Session 24	1	XVal Session 24-Typing - Text-1		2012-07-11 14:20:21.788000
	Edit pad (rev 833)		sean	cv372	XVal Session 24	1	XVal Session 24-Typing - Text-1		2012-07-11 14:20:21.884000
	Edit pad (rev 834)		nic	cv403	XVal Session 24	1	XVal Session 24-Typing - Text-1		2012-07-11 14:20:22.287000
	Edit pad (rev 835)		sean	cv372	XVal Session 24	1	XVal Session 24-Typing - Text-1		2012-07-11 14:20:22.384000
	Edit pad (rev 836)		nic	cv403	XVal Session 24	1	XVal Session 24-Typing - Text-1		2012-07-11 14:20:22.787000
	Edit pad (rev 837)		sean	cv372	XVal Session 24	1	XVal Session 24-Typing - Text-1		2012-07-11 14:20:22.885000
	Edit pad (rev 838)		jeral	cv311	XVal Session 24	1	XVal Session 24-Typing - Text-1		2012-07-11 14:20:23.172000
	Edit pad (rev 839)		nic	cv403	XVal Session 24	1	XVal Session 24-Typing - Text-1		2012-07-11 14:20:23.286000
	Edit pad (rev 840)		sean	cv372	XVal Session 24	1	XVal Session 24-Typing - Text-1		2012-07-11 14:20:23.465000
	Edit pad (rev 841)		nic	cv403	XVal Session 24	1	XVal Session 24-Typing - Text-1		2012-07-11 14:20:23.788000
	Edit pad (rev 842)		sean	cv372	XVal Session 24	1	XVal Session 24-Typing - Text-1		2012-07-11 14:20:23.963000
	Edit pad (rev 843)		nic	cv403	XVal Session 24	1	XVal Session 24-Typing - Text-1		2012-07-11 14:20:24.290000
	Edit pad (rev 844)		sean	cv372	XVal Session 24	1	XVal Session 24-Typing - Text-1		2012-07-11 14:20:24.464000
	Edit pad (rev 845)		nic	cv403	XVal Session 24	1	XVal Session 24-Typing - Text-1		2012-07-11 14:20:24.790000
	Edit pad (rev 846)		sean	cv372	XVal Session 24	1	XVal Session 24-Typing - Text-1		2012-07-11 14:20:24.966000
	Edit pad (rev 847)		nic	cv403	XVal Session 24	1	XVal Session 24-Typing - Text-1		2012-07-11 14:20:25.289000
	Edit pad (rev 848)		sean	cv372	XVal Session 24	1	XVal Session 24-Typing - Text-1		2012-07-11 14:20:25.465000
	Edit pad (rev 849)		nic	cv403	XVal Session 24	1	XVal Session 24-Typing - Text-1		2012-07-11 14:20:25.793000
	Edit pad (rev 850)		nic	cv403	XVal Session 24	1	XVal Session 24-Typing - Text-1		2012-07-11 14:20:26.294000
	Edit pad (rev 851)		jeral	cv311	XVal Session 24	1	XVal Session 24-Typing - Text-1		2012-07-11 14:20:26.520000
	Edit pad (rev 852)		Bob	cv404	XVal Session 24	1	XVal Session 24-Typing - Text-1		2012-07-11 14:20:26.580000
	Edit pad (rev 853)		nic	cv403	XVal Session 24	1	XVal Session 24-Typing - Text-1		2012-07-11 14:20:26.797000
	Edit pad (rev 854)		nic	cv403	XVal Session 24	1	XVal Session 24-Typing - Text-1		2012-07-11 14:20:27.296000
	Edit pad (rev 855)		nic	cv403	XVal Session 24	1	XVal Session 24-Typing - Text-1		2012-07-11 14:20:27.797000
	Edit pad (rev 856)		nic	cv403	XVal Session 24	1	XVal Session 24-Typing - Text-1		2012-07-11 14:20:28.296000
	Edit pad (rev 857)		nic	cv403	XVal Session 24	1	XVal Session 24-Typing - Text-1		2012-07-11 14:20:28.802000
	Edit pad (rev 858)		sean	cv372	XVal Session 24	1	XVal Session 24-Typing - Text-1		2012-07-11 14:20:28.804000
	Edit pad (rev 859)		nic	cv403	XVal Session 24	1	XVal Session 24-Typing - Text-1		2012-07-11 14:20:29.302000
	Edit pad (rev 860)		sean	cv372	XVal Session 24	1	XVal Session 24-Typing - Text-1		2012-07-11 14:20:29.597000
	Edit pad (rev 861)		nic	cv403	XVal Session 24	1	XVal Session 24-Typing - Text-1		2012-07-11 14:20:29.816000
	Edit pad (rev 862)		sean	cv372	XVal Session 24	1	XVal Session 24-Typing - Text-1		2012-07-11 14:20:30.104000
	Edit pad (rev 863)		jeral	cv311	XVal Session 24	1	XVal Session 24-Typing - Text-1		2012-07-11 14:20:30.295000
	Edit pad (rev 864)		nic	cv403	XVal Session 24	1	XVal Session 24-Typing - Text-1		2012-07-11 14:20:30.435000
	Edit pad (rev 865)		sean	cv372	XVal Session 24	1	XVal Session 24-Typing - Text-1		2012-07-11 14:20:30.605000
	Edit pad (rev 866)		jeral	cv311	XVal Session 24	1	XVal Session 24-Typing - Text-1		2012-07-11 14:20:30.857000
	Edit pad (rev 867)		nic	cv403	XVal Session 24	1	XVal Session 24-Typing - Text-1		2012-07-11 14:20:30.936000
	Edit pad (rev 868)		sean	cv372	XVal Session 24	1	XVal Session 24-Typing - Text-1		2012-07-11 14:20:31.104000
	Edit pad (rev 869)		jeral	cv311	XVal Session 24	1	XVal Session 24-Typing - Text-1		2012-07-11 14:20:31.358000
	Edit pad (rev 870)		nic	cv403	XVal Session 24	1	XVal Session 24-Typing - Text-1		2012-07-11 14:20:31.437000
	Edit pad (rev 871)		sean	cv372	XVal Session 24	1	XVal Session 24-Typing - Text-1		2012-07-11 14:20:31.604000
	Edit pad (rev 872)		jeral	cv311	XVal Session 24	1	XVal Session 24-Typing - Text-1		2012-07-11 14:20:31.856000
	Edit pad (rev 873)		nic	cv403	XVal Session 24	1	XVal Session 24-Typing - Text-1		2012-07-11 14:20:31.934000
	Edit pad (rev 874)		sean	cv372	XVal Session 24	1	XVal Session 24-Typing - Text-1		2012-07-11 14:20:32.105000
	Edit pad (rev 875)		nic	cv403	XVal Session 24	1	XVal Session 24-Typing - Text-1		2012-07-11 14:20:32.435000
	Edit pad (rev 876)		sean	cv372	XVal Session 24	1	XVal Session 24-Typing - Text-1		2012-07-11 14:20:32.607000
	Edit pad (rev 877)		nic	cv403	XVal Session 24	1	XVal Session 24-Typing - Text-1		2012-07-11 14:20:32.937000
	Edit pad (rev 878)		nic	cv403	XVal Session 24	1	XVal Session 24-Typing - Text-1		2012-07-11 14:20:33.439000
	Edit pad (rev 879)		sean	cv372	XVal Session 24	1	XVal Session 24-Typing - Text-1		2012-07-11 14:20:33.513000
	Edit pad (rev 880)		nic	cv403	XVal Session 24	1	XVal Session 24-Typing - Text-1		2012-07-11 14:20:33.940000
	Edit pad (rev 881)		nic	cv403	XVal Session 24	1	XVal Session 24-Typing - Text-1		2012-07-11 14:20:34.442000
	Edit pad (rev 882)		nic	cv403	XVal Session 24	1	XVal Session 24-Typing - Text-1		2012-07-11 14:20:35.011000
	Edit pad (rev 883)		nic	cv403	XVal Session 24	1	XVal Session 24-Typing - Text-1		2012-07-11 14:20:35.515000
	Edit pad (rev 884)		nic	cv403	XVal Session 24	1	XVal Session 24-Typing - Text-1		2012-07-11 14:20:36.016000
	Edit pad (rev 885)		nic	cv403	XVal Session 24	1	XVal Session 24-Typing - Text-1		2012-07-11 14:20:36.515000
	Edit pad (rev 886)		sean	cv372	XVal Session 24	1	XVal Session 24-Typing - Text-1		2012-07-11 14:20:36.537000
	Edit pad (rev 887)		nic	cv403	XVal Session 24	1	XVal Session 24-Typing - Text-1		2012-07-11 14:20:37.015000
	Edit pad (rev 888)		sean	cv372	XVal Session 24	1	XVal Session 24-Typing - Text-1		2012-07-11 14:20:37.052000
	Edit pad (rev 889)		nic	cv403	XVal Session 24	1	XVal Session 24-Typing - Text-1		2012-07-11 14:20:37.516000
	Edit pad (rev 890)		sean	cv372	XVal Session 24	1	XVal Session 24-Typing - Text-1		2012-07-11 14:20:37.565000
	Edit pad (rev 891)		nic	cv403	XVal Session 24	1	XVal Session 24-Typing - Text-1		2012-07-11 14:20:38.016000
	Edit pad (rev 892)		sean	cv372	XVal Session 24	1	XVal Session 24-Typing - Text-1		2012-07-11 14:20:38.104000
	Edit pad (rev 893)		jeral	cv311	XVal Session 24	1	XVal Session 24-Typing - Text-1		2012-07-11 14:20:38.308000
	Edit pad (rev 894)		nic	cv403	XVal Session 24	1	XVal Session 24-Typing - Text-1		2012-07-11 14:20:38.515000
	Edit pad (rev 895)		sean	cv372	XVal Session 24	1	XVal Session 24-Typing - Text-1		2012-07-11 14:20:38.618000
	Edit pad (rev 896)		sean	cv372	XVal Session 24	1	XVal Session 24-Typing - Text-1		2012-07-11 14:20:39.118000
	Edit pad (rev 897)		jeral	cv311	XVal Session 24	1	XVal Session 24-Typing - Text-1		2012-07-11 14:20:39.174000
	Edit pad (rev 898)		nic	cv403	XVal Session 24	1	XVal Session 24-Typing - Text-1		2012-07-11 14:20:39.336000
	Edit pad (rev 899)		sean	cv372	XVal Session 24	1	XVal Session 24-Typing - Text-1		2012-07-11 14:20:39.620000
	Edit pad (rev 900)		nic	cv403	XVal Session 24	1	XVal Session 24-Typing - Text-1		2012-07-11 14:20:39.834000
	Edit pad (rev 901)		jeral	cv311	XVal Session 24	1	XVal Session 24-Typing - Text-1		2012-07-11 14:20:40.064000
	Edit pad (rev 902)		sean	cv372	XVal Session 24	1	XVal Session 24-Typing - Text-1		2012-07-11 14:20:40.120000
	Edit pad (rev 903)		nic	cv403	XVal Session 24	1	XVal Session 24-Typing - Text-1		2012-07-11 14:20:40.334000
	Edit pad (rev 904)		jeral	cv311	XVal Session 24	1	XVal Session 24-Typing - Text-1		2012-07-11 14:20:40.565000
	Edit pad (rev 905)		nic	cv403	XVal Session 24	1	XVal Session 24-Typing - Text-1		2012-07-11 14:20:40.835000
	Edit pad (rev 906)		jeral	cv311	XVal Session 24	1	XVal Session 24-Typing - Text-1		2012-07-11 14:20:41.065000
	Edit pad (rev 907)		nic	cv403	XVal Session 24	1	XVal Session 24-Typing - Text-1		2012-07-11 14:20:41.482000
	Edit pad (rev 908)		jeral	cv311	XVal Session 24	1	XVal Session 24-Typing - Text-1		2012-07-11 14:20:41.569000
	Edit pad (rev 909)		nic	cv403	XVal Session 24	1	XVal Session 24-Typing - Text-1		2012-07-11 14:20:41.983000
	Edit pad (rev 910)		jeral	cv311	XVal Session 24	1	XVal Session 24-Typing - Text-1		2012-07-11 14:20:42.071000
	Edit pad (rev 911)		nic	cv403	XVal Session 24	1	XVal Session 24-Typing - Text-1		2012-07-11 14:20:42.484000
	Edit pad (rev 912)		jeral	cv311	XVal Session 24	1	XVal Session 24-Typing - Text-1		2012-07-11 14:20:42.570000
	Edit pad (rev 913)		sean	cv372	XVal Session 24	1	XVal Session 24-Typing - Text-1		2012-07-11 14:20:42.588000
	Edit pad (rev 914)		sean	cv372	XVal Session 24	1	XVal Session 24-Typing - Text-1		2012-07-11 14:20:43.089000
	Edit pad (rev 915)		sean	cv372	XVal Session 24	1	XVal Session 24-Typing - Text-1		2012-07-11 14:20:43.713000
	Edit pad (rev 916)		jeral	cv311	XVal Session 24	1	XVal Session 24-Typing - Text-1		2012-07-11 14:20:44.062000
	Edit pad (rev 917)		sean	cv372	XVal Session 24	1	XVal Session 24-Typing - Text-1		2012-07-11 14:20:44.212000
	Edit pad (rev 918)		nic	cv403	XVal Session 24	1	XVal Session 24-Typing - Text-1		2012-07-11 14:20:44.263000
	Edit pad (rev 919)		jeral	cv311	XVal Session 24	1	XVal Session 24-Typing - Text-1		2012-07-11 14:20:44.564000
	Edit pad (rev 920)		sean	cv372	XVal Session 24	1	XVal Session 24-Typing - Text-1		2012-07-11 14:20:44.712000
	Edit pad (rev 921)		nic	cv403	XVal Session 24	1	XVal Session 24-Typing - Text-1		2012-07-11 14:20:44.761000
	Edit pad (rev 922)		jeral	cv311	XVal Session 24	1	XVal Session 24-Typing - Text-1		2012-07-11 14:20:45.062000
	Edit pad (rev 923)		sean	cv372	XVal Session 24	1	XVal Session 24-Typing - Text-1		2012-07-11 14:20:45.214000
	Edit pad (rev 924)		nic	cv403	XVal Session 24	1	XVal Session 24-Typing - Text-1		2012-07-11 14:20:45.261000
	Edit pad (rev 925)		sean	cv372	XVal Session 24	1	XVal Session 24-Typing - Text-1		2012-07-11 14:20:45.716000
	Edit pad (rev 926)		nic	cv403	XVal Session 24	1	XVal Session 24-Typing - Text-1		2012-07-11 14:20:45.763000
	Edit pad (rev 927)		sean	cv372	XVal Session 24	1	XVal Session 24-Typing - Text-1		2012-07-11 14:20:46.244000
	Edit pad (rev 928)		nic	cv403	XVal Session 24	1	XVal Session 24-Typing - Text-1		2012-07-11 14:20:46.673000
	Edit pad (rev 929)		nic	cv403	XVal Session 24	1	XVal Session 24-Typing - Text-1		2012-07-11 14:20:47.173000
	Edit pad (rev 930)		sean	cv372	XVal Session 24	1	XVal Session 24-Typing - Text-1		2012-07-11 14:20:47.281000
	Edit pad (rev 931)		jeral	cv311	XVal Session 24	1	XVal Session 24-Typing - Text-1		2012-07-11 14:20:47.303000
	Edit pad (rev 932)		nic	cv403	XVal Session 24	1	XVal Session 24-Typing - Text-1		2012-07-11 14:20:47.673000
	Edit pad (rev 933)		sean	cv372	XVal Session 24	1	XVal Session 24-Typing - Text-1		2012-07-11 14:20:47.759000
	Edit pad (rev 934)		jeral	cv311	XVal Session 24	1	XVal Session 24-Typing - Text-1		2012-07-11 14:20:48.125000
	Edit pad (rev 935)		nic	cv403	XVal Session 24	1	XVal Session 24-Typing - Text-1		2012-07-11 14:20:48.172000
	Edit pad (rev 936)		sean	cv372	XVal Session 24	1	XVal Session 24-Typing - Text-1		2012-07-11 14:20:48.264000
	Edit pad (rev 937)		jeral	cv311	XVal Session 24	1	XVal Session 24-Typing - Text-1		2012-07-11 14:20:48.621000
	Edit pad (rev 938)		nic	cv403	XVal Session 24	1	XVal Session 24-Typing - Text-1		2012-07-11 14:20:48.672000
	Edit pad (rev 939)		sean	cv372	XVal Session 24	1	XVal Session 24-Typing - Text-1		2012-07-11 14:20:48.771000
	Edit pad (rev 940)		jeral	cv311	XVal Session 24	1	XVal Session 24-Typing - Text-1		2012-07-11 14:20:49.122000
	Edit pad (rev 941)		nic	cv403	XVal Session 24	1	XVal Session 24-Typing - Text-1		2012-07-11 14:20:49.172000
	Edit pad (rev 942)		nic	cv403	XVal Session 24	1	XVal Session 24-Typing - Text-1		2012-07-11 14:20:49.673000
	Edit pad (rev 943)		jeral	cv311	XVal Session 24	1	XVal Session 24-Typing - Text-1		2012-07-11 14:20:49.728000
	Edit pad (rev 944)		nic	cv403	XVal Session 24	1	XVal Session 24-Typing - Text-1		2012-07-11 14:20:50.173000
	Edit pad (rev 945)		jeral	cv311	XVal Session 24	1	XVal Session 24-Typing - Text-1		2012-07-11 14:20:50.230000
	Edit pad (rev 946)		sean	cv372	XVal Session 24	1	XVal Session 24-Typing - Text-1		2012-07-11 14:20:50.515000
	Edit pad (rev 947)		nic	cv403	XVal Session 24	1	XVal Session 24-Typing - Text-1		2012-07-11 14:20:50.673000
	Edit pad (rev 948)		jeral	cv311	XVal Session 24	1	XVal Session 24-Typing - Text-1		2012-07-11 14:20:50.999000
	Edit pad (rev 949)		sean	cv372	XVal Session 24	1	XVal Session 24-Typing - Text-1		2012-07-11 14:20:51.025000
	Edit pad (rev 950)		nic	cv403	XVal Session 24	1	XVal Session 24-Typing - Text-1		2012-07-11 14:20:51.173000
	Edit pad (rev 951)		sean	cv372	XVal Session 24	1	XVal Session 24-Typing - Text-1		2012-07-11 14:20:51.527000
	Edit pad (rev 952)		jeral	cv311	XVal Session 24	1	XVal Session 24-Typing - Text-1		2012-07-11 14:20:51.619000
	Edit pad (rev 953)		nic	cv403	XVal Session 24	1	XVal Session 24-Typing - Text-1		2012-07-11 14:20:51.672000
	Edit pad (rev 954)		jeral	cv311	XVal Session 24	1	XVal Session 24-Typing - Text-1		2012-07-11 14:20:52.118000
	Edit pad (rev 955)		nic	cv403	XVal Session 24	1	XVal Session 24-Typing - Text-1		2012-07-11 14:20:52.176000
	Edit pad (rev 956)		jeral	cv311	XVal Session 24	1	XVal Session 24-Typing - Text-1		2012-07-11 14:20:52.622000
	Edit pad (rev 957)		nic	cv403	XVal Session 24	1	XVal Session 24-Typing - Text-1		2012-07-11 14:20:52.683000
	Edit pad (rev 958)		nic	cv403	XVal Session 24	1	XVal Session 24-Typing - Text-1		2012-07-11 14:20:53.185000
	Edit pad (rev 959)		jeral	cv311	XVal Session 24	1	XVal Session 24-Typing - Text-1		2012-07-11 14:20:53.324000
	Edit pad (rev 960)		sean	cv372	XVal Session 24	1	XVal Session 24-Typing - Text-1		2012-07-11 14:20:53.492000
	Edit pad (rev 961)		nic	cv403	XVal Session 24	1	XVal Session 24-Typing - Text-1		2012-07-11 14:20:53.805000
	Edit pad (rev 962)		sean	cv372	XVal Session 24	1	XVal Session 24-Typing - Text-1		2012-07-11 14:20:53.995000
	Edit pad (rev 963)		nic	cv403	XVal Session 24	1	XVal Session 24-Typing - Text-1		2012-07-11 14:20:54.390000
	Edit pad (rev 964)		sean	cv372	XVal Session 24	1	XVal Session 24-Typing - Text-1		2012-07-11 14:20:54.492000
	Edit pad (rev 965)		jeral	cv311	XVal Session 24	1	XVal Session 24-Typing - Text-1		2012-07-11 14:20:54.720000
	Edit pad (rev 966)		nic	cv403	XVal Session 24	1	XVal Session 24-Typing - Text-1		2012-07-11 14:20:54.891000
	Edit pad (rev 967)		sean	cv372	XVal Session 24	1	XVal Session 24-Typing - Text-1		2012-07-11 14:20:54.996000
	Edit pad (rev 968)		jeral	cv311	XVal Session 24	1	XVal Session 24-Typing - Text-1		2012-07-11 14:20:55.221000
	Edit pad (rev 969)		nic	cv403	XVal Session 24	1	XVal Session 24-Typing - Text-1		2012-07-11 14:20:55.391000
	Edit pad (rev 970)		sean	cv372	XVal Session 24	1	XVal Session 24-Typing - Text-1		2012-07-11 14:20:55.499000
	Edit pad (rev 971)		jeral	cv311	XVal Session 24	1	XVal Session 24-Typing - Text-1		2012-07-11 14:20:55.727000
	Edit pad (rev 972)		nic	cv403	XVal Session 24	1	XVal Session 24-Typing - Text-1		2012-07-11 14:20:55.889000
	Edit pad (rev 973)		sean	cv372	XVal Session 24	1	XVal Session 24-Typing - Text-1		2012-07-11 14:20:56.003000
	Edit pad (rev 974)		jeral	cv311	XVal Session 24	1	XVal Session 24-Typing - Text-1		2012-07-11 14:20:56.479000
	Edit pad (rev 975)		nic	cv403	XVal Session 24	1	XVal Session 24-Typing - Text-1		2012-07-11 14:20:56.481000
	Edit pad (rev 976)		sean	cv372	XVal Session 24	1	XVal Session 24-Typing - Text-1		2012-07-11 14:20:56.510000
	Edit pad (rev 977)		nic	cv403	XVal Session 24	1	XVal Session 24-Typing - Text-1		2012-07-11 14:20:56.981000
	Edit pad (rev 978)		sean	cv372	XVal Session 24	1	XVal Session 24-Typing - Text-1		2012-07-11 14:20:57.011000
	Edit pad (rev 979)		Bob	cv404	XVal Session 24	1	XVal Session 24-Typing - Text-1		2012-07-11 14:20:57.109000
	Edit pad (rev 980)		nic	cv403	XVal Session 24	1	XVal Session 24-Typing - Text-1		2012-07-11 14:20:57.481000
	Edit pad (rev 981)		sean	cv372	XVal Session 24	1	XVal Session 24-Typing - Text-1		2012-07-11 14:20:57.530000
	Edit pad (rev 982)		jeral	cv311	XVal Session 24	1	XVal Session 24-Typing - Text-1		2012-07-11 14:20:57.532000
	Edit pad (rev 983)		Bob	cv404	XVal Session 24	1	XVal Session 24-Typing - Text-1		2012-07-11 14:20:57.635000
	Edit pad (rev 984)		nic	cv403	XVal Session 24	1	XVal Session 24-Typing - Text-1		2012-07-11 14:20:57.983000
	Edit pad (rev 985)		jeral	cv311	XVal Session 24	1	XVal Session 24-Typing - Text-1		2012-07-11 14:20:58.034000
	Edit pad (rev 986)		sean	cv372	XVal Session 24	1	XVal Session 24-Typing - Text-1		2012-07-11 14:20:58.040000
	Edit pad (rev 987)		nic	cv403	XVal Session 24	1	XVal Session 24-Typing - Text-1		2012-07-11 14:20:58.484000
	Edit pad (rev 988)		jeral	cv311	XVal Session 24	1	XVal Session 24-Typing - Text-1		2012-07-11 14:20:58.531000
	Edit pad (rev 989)		sean	cv372	XVal Session 24	1	XVal Session 24-Typing - Text-1		2012-07-11 14:20:58.542000
	Edit pad (rev 990)		nic	cv403	XVal Session 24	1	XVal Session 24-Typing - Text-1		2012-07-11 14:20:58.988000
	Edit pad (rev 991)		sean	cv372	XVal Session 24	1	XVal Session 24-Typing - Text-1		2012-07-11 14:20:59.042000
	Edit pad (rev 992)		jeral	cv311	XVal Session 24	1	XVal Session 24-Typing - Text-1		2012-07-11 14:20:59.164000
	Edit pad (rev 993)		nic	cv403	XVal Session 24	1	XVal Session 24-Typing - Text-1		2012-07-11 14:20:59.489000
	Edit pad (rev 994)		sean	cv372	XVal Session 24	1	XVal Session 24-Typing - Text-1		2012-07-11 14:20:59.542000
	Edit pad (rev 995)		jeral	cv311	XVal Session 24	1	XVal Session 24-Typing - Text-1		2012-07-11 14:20:59.627000
	Edit pad (rev 996)		nic	cv403	XVal Session 24	1	XVal Session 24-Typing - Text-1		2012-07-11 14:20:59.991000
	Edit pad (rev 997)		sean	cv372	XVal Session 24	1	XVal Session 24-Typing - Text-1		2012-07-11 14:21:00.041000
	Edit pad (rev 998)		jeral	cv311	XVal Session 24	1	XVal Session 24-Typing - Text-1		2012-07-11 14:21:00.129000
	Edit pad (rev 999)		nic	cv403	XVal Session 24	1	XVal Session 24-Typing - Text-1		2012-07-11 14:21:00.493000
	Edit pad (rev 1000)		sean	cv372	XVal Session 24	1	XVal Session 24-Typing - Text-1		2012-07-11 14:21:00.543000
	Edit pad (rev 1001)		jeral	cv311	XVal Session 24	1	XVal Session 24-Typing - Text-1		2012-07-11 14:21:00.989000
	Edit pad (rev 1002)		nic	cv403	XVal Session 24	1	XVal Session 24-Typing - Text-1		2012-07-11 14:21:00.992000
	Edit pad (rev 1003)		jeral	cv311	XVal Session 24	1	XVal Session 24-Typing - Text-1		2012-07-11 14:21:01.502000
	Edit pad (rev 1004)		nic	cv403	XVal Session 24	1	XVal Session 24-Typing - Text-1		2012-07-11 14:21:01.571000
	Edit pad (rev 1005)		sean	cv372	XVal Session 24	1	XVal Session 24-Typing - Text-1		2012-07-11 14:21:01.826000
	Edit pad (rev 1006)		jeral	cv311	XVal Session 24	1	XVal Session 24-Typing - Text-1		2012-07-11 14:21:01.998000
	Edit pad (rev 1007)		sean	cv372	XVal Session 24	1	XVal Session 24-Typing - Text-1		2012-07-11 14:21:02.338000
	Edit pad (rev 1008)		jeral	cv311	XVal Session 24	1	XVal Session 24-Typing - Text-1		2012-07-11 14:21:02.499000
	Edit pad (rev 1009)		nic	cv403	XVal Session 24	1	XVal Session 24-Typing - Text-1		2012-07-11 14:21:02.559000
	Edit pad (rev 1010)		jeral	cv311	XVal Session 24	1	XVal Session 24-Typing - Text-1		2012-07-11 14:21:03.004000
	Edit pad (rev 1011)		nic	cv403	XVal Session 24	1	XVal Session 24-Typing - Text-1		2012-07-11 14:21:03.058000
	Edit pad (rev 1012)		sean	cv372	XVal Session 24	1	XVal Session 24-Typing - Text-1		2012-07-11 14:21:03.376000
	Edit pad (rev 1013)		jeral	cv311	XVal Session 24	1	XVal Session 24-Typing - Text-1		2012-07-11 14:21:03.504000
	Edit pad (rev 1014)		nic	cv403	XVal Session 24	1	XVal Session 24-Typing - Text-1		2012-07-11 14:21:03.557000
	Edit pad (rev 1015)		jeral	cv311	XVal Session 24	1	XVal Session 24-Typing - Text-1		2012-07-11 14:21:04.002000
	Edit pad (rev 1016)		Bob	cv404	XVal Session 24	1	XVal Session 24-Typing - Text-1		2012-07-11 14:21:04.065000
	Edit pad (rev 1017)		nic	cv403	XVal Session 24	1	XVal Session 24-Typing - Text-1		2012-07-11 14:21:04.070000
	Edit pad (rev 1018)		sean	cv372	XVal Session 24	1	XVal Session 24-Typing - Text-1		2012-07-11 14:21:04.418000
	Edit pad (rev 1019)		Bob	cv404	XVal Session 24	1	XVal Session 24-Typing - Text-1		2012-07-11 14:21:04.563000
	Edit pad (rev 1020)		nic	cv403	XVal Session 24	1	XVal Session 24-Typing - Text-1		2012-07-11 14:21:04.576000
	Edit pad (rev 1021)		sean	cv372	XVal Session 24	1	XVal Session 24-Typing - Text-1		2012-07-11 14:21:04.920000
	Edit pad (rev 1022)		Bob	cv404	XVal Session 24	1	XVal Session 24-Typing - Text-1		2012-07-11 14:21:05.063000
	Edit pad (rev 1023)		Bob	cv404	XVal Session 24	1	XVal Session 24-Typing - Text-1		2012-07-11 14:21:05.565000
	Edit pad (rev 1024)		nic	cv403	XVal Session 24	1	XVal Session 24-Typing - Text-1		2012-07-11 14:21:06.061000
	Edit pad (rev 1025)		Bob	cv404	XVal Session 24	1	XVal Session 24-Typing - Text-1		2012-07-11 14:21:06.065000
	Edit pad (rev 1026)		sean	cv372	XVal Session 24	1	XVal Session 24-Typing - Text-1		2012-07-11 14:21:06.447000
	Edit pad (rev 1027)		nic	cv403	XVal Session 24	1	XVal Session 24-Typing - Text-1		2012-07-11 14:21:06.559000
	Edit pad (rev 1028)		Bob	cv404	XVal Session 24	1	XVal Session 24-Typing - Text-1		2012-07-11 14:21:06.599000
	Edit pad (rev 1029)		sean	cv372	XVal Session 24	1	XVal Session 24-Typing - Text-1		2012-07-11 14:21:06.948000
	Edit pad (rev 1030)		nic	cv403	XVal Session 24	1	XVal Session 24-Typing - Text-1		2012-07-11 14:21:07.059000
	Edit pad (rev 1031)		Bob	cv404	XVal Session 24	1	XVal Session 24-Typing - Text-1		2012-07-11 14:21:07.076000
	Edit pad (rev 1032)		sean	cv372	XVal Session 24	1	XVal Session 24-Typing - Text-1		2012-07-11 14:21:07.448000
	Edit pad (rev 1033)		nic	cv403	XVal Session 24	1	XVal Session 24-Typing - Text-1		2012-07-11 14:21:07.559000
	Edit pad (rev 1034)		Bob	cv404	XVal Session 24	1	XVal Session 24-Typing - Text-1		2012-07-11 14:21:07.576000
	Edit pad (rev 1035)		sean	cv372	XVal Session 24	1	XVal Session 24-Typing - Text-1		2012-07-11 14:21:07.946000
	Edit pad (rev 1036)		nic	cv403	XVal Session 24	1	XVal Session 24-Typing - Text-1		2012-07-11 14:21:08.059000
	Edit pad (rev 1037)		Bob	cv404	XVal Session 24	1	XVal Session 24-Typing - Text-1		2012-07-11 14:21:08.076000
	Edit pad (rev 1038)		sean	cv372	XVal Session 24	1	XVal Session 24-Typing - Text-1		2012-07-11 14:21:08.448000
	Edit pad (rev 1039)		nic	cv403	XVal Session 24	1	XVal Session 24-Typing - Text-1		2012-07-11 14:21:08.559000
	Edit pad (rev 1040)		Bob	cv404	XVal Session 24	1	XVal Session 24-Typing - Text-1		2012-07-11 14:21:08.581000
	Edit pad (rev 1041)		sean	cv372	XVal Session 24	1	XVal Session 24-Typing - Text-1		2012-07-11 14:21:08.948000
	Edit pad (rev 1042)		nic	cv403	XVal Session 24	1	XVal Session 24-Typing - Text-1		2012-07-11 14:21:09.060000
	Edit pad (rev 1043)		Bob	cv404	XVal Session 24	1	XVal Session 24-Typing - Text-1		2012-07-11 14:21:09.085000
	Edit pad (rev 1044)		sean	cv372	XVal Session 24	1	XVal Session 24-Typing - Text-1		2012-07-11 14:21:09.451000
	Edit pad (rev 1045)		nic	cv403	XVal Session 24	1	XVal Session 24-Typing - Text-1		2012-07-11 14:21:09.560000
	Edit pad (rev 1046)		sean	cv372	XVal Session 24	1	XVal Session 24-Typing - Text-1		2012-07-11 14:21:09.956000
	Edit pad (rev 1047)		nic	cv403	XVal Session 24	1	XVal Session 24-Typing - Text-1		2012-07-11 14:21:10.060000
	Edit pad (rev 1048)		sean	cv372	XVal Session 24	1	XVal Session 24-Typing - Text-1		2012-07-11 14:21:10.464000
	Edit pad (rev 1049)		nic	cv403	XVal Session 24	1	XVal Session 24-Typing - Text-1		2012-07-11 14:21:10.560000
	Edit pad (rev 1050)		Bob	cv404	XVal Session 24	1	XVal Session 24-Typing - Text-1		2012-07-11 14:21:10.563000
	Edit pad (rev 1051)		sean	cv372	XVal Session 24	1	XVal Session 24-Typing - Text-1		2012-07-11 14:21:10.964000
	Edit pad (rev 1052)		nic	cv403	XVal Session 24	1	XVal Session 24-Typing - Text-1		2012-07-11 14:21:11.059000
	Edit pad (rev 1053)		Bob	cv404	XVal Session 24	1	XVal Session 24-Typing - Text-1		2012-07-11 14:21:11.064000
	Edit pad (rev 1054)		nic	cv403	XVal Session 24	1	XVal Session 24-Typing - Text-1		2012-07-11 14:21:11.562000
	Edit pad (rev 1055)		Bob	cv404	XVal Session 24	1	XVal Session 24-Typing - Text-1		2012-07-11 14:21:11.580000
	Edit pad (rev 1056)		sean	cv372	XVal Session 24	1	XVal Session 24-Typing - Text-1		2012-07-11 14:21:11.704000
	Edit pad (rev 1057)		nic	cv403	XVal Session 24	1	XVal Session 24-Typing - Text-1		2012-07-11 14:21:12.062000
	Edit pad (rev 1058)		Bob	cv404	XVal Session 24	1	XVal Session 24-Typing - Text-1		2012-07-11 14:21:12.084000
	Edit pad (rev 1059)		sean	cv372	XVal Session 24	1	XVal Session 24-Typing - Text-1		2012-07-11 14:21:12.241000
	Edit pad (rev 1060)		Bob	cv404	XVal Session 24	1	XVal Session 24-Typing - Text-1		2012-07-11 14:21:12.585000
	Edit pad (rev 1061)		Bob	cv404	XVal Session 24	1	XVal Session 24-Typing - Text-1		2012-07-11 14:21:13.085000
	Edit pad (rev 1062)		Bob	cv404	XVal Session 24	1	XVal Session 24-Typing - Text-1		2012-07-11 14:21:13.583000
	Edit pad (rev 1063)		Bob	cv404	XVal Session 24	1	XVal Session 24-Typing - Text-1		2012-07-11 14:21:14.085000
	Edit pad (rev 1064)		Bob	cv404	XVal Session 24	1	XVal Session 24-Typing - Text-1		2012-07-11 14:21:14.586000
	Edit pad (rev 1065)		Bob	cv404	XVal Session 24	1	XVal Session 24-Typing - Text-1		2012-07-11 14:21:15.085000
	Edit pad (rev 1066)		nic	cv403	XVal Session 24	1	XVal Session 24-Typing - Text-1		2012-07-11 14:21:15.150000
	Edit pad (rev 1067)		Bob	cv404	XVal Session 24	1	XVal Session 24-Typing - Text-1		2012-07-11 14:21:15.585000
	Edit pad (rev 1068)		nic	cv403	XVal Session 24	1	XVal Session 24-Typing - Text-1		2012-07-11 14:21:15.668000
	Edit pad (rev 1069)		sean	cv372	XVal Session 24	1	XVal Session 24-Typing - Text-1		2012-07-11 14:21:16.021000
	Edit pad (rev 1070)		Bob	cv404	XVal Session 24	1	XVal Session 24-Typing - Text-1		2012-07-11 14:21:16.088000
	Edit pad (rev 1071)		nic	cv403	XVal Session 24	1	XVal Session 24-Typing - Text-1		2012-07-11 14:21:16.169000
	Edit pad (rev 1072)		sean	cv372	XVal Session 24	1	XVal Session 24-Typing - Text-1		2012-07-11 14:21:16.527000
	Edit pad (rev 1073)		nic	cv403	XVal Session 24	1	XVal Session 24-Typing - Text-1		2012-07-11 14:21:16.669000
	Edit pad (rev 1074)		sean	cv372	XVal Session 24	1	XVal Session 24-Typing - Text-1		2012-07-11 14:21:17.026000
	Edit pad (rev 1075)		nic	cv403	XVal Session 24	1	XVal Session 24-Typing - Text-1		2012-07-11 14:21:17.170000
	Edit pad (rev 1076)		sean	cv372	XVal Session 24	1	XVal Session 24-Typing - Text-1		2012-07-11 14:21:17.526000
	Edit pad (rev 1077)		nic	cv403	XVal Session 24	1	XVal Session 24-Typing - Text-1		2012-07-11 14:21:17.670000
	Edit pad (rev 1078)		sean	cv372	XVal Session 24	1	XVal Session 24-Typing - Text-1		2012-07-11 14:21:18.030000
	Edit pad (rev 1079)		nic	cv403	XVal Session 24	1	XVal Session 24-Typing - Text-1		2012-07-11 14:21:18.170000
	Edit pad (rev 1080)		sean	cv372	XVal Session 24	1	XVal Session 24-Typing - Text-1		2012-07-11 14:21:18.542000
	Edit pad (rev 1081)		nic	cv403	XVal Session 24	1	XVal Session 24-Typing - Text-1		2012-07-11 14:21:18.869000
	Edit pad (rev 1082)		sean	cv372	XVal Session 24	1	XVal Session 24-Typing - Text-1		2012-07-11 14:21:19.042000
	Edit pad (rev 1083)		nic	cv403	XVal Session 24	1	XVal Session 24-Typing - Text-1		2012-07-11 14:21:19.316000
	Edit pad (rev 1084)		sean	cv372	XVal Session 24	1	XVal Session 24-Typing - Text-1		2012-07-11 14:21:19.540000
	Edit pad (rev 1085)		nic	cv403	XVal Session 24	1	XVal Session 24-Typing - Text-1		2012-07-11 14:21:19.814000
	Edit pad (rev 1086)		nic	cv403	XVal Session 24	1	XVal Session 24-Typing - Text-1		2012-07-11 14:21:20.314000
	Edit pad (rev 1087)		sean	cv372	XVal Session 24	1	XVal Session 24-Typing - Text-1		2012-07-11 14:21:20.376000
	Edit pad (rev 1088)		nic	cv403	XVal Session 24	1	XVal Session 24-Typing - Text-1		2012-07-11 14:21:20.815000
	Edit pad (rev 1089)		jeral	cv311	XVal Session 24	1	XVal Session 24-Typing - Text-1		2012-07-11 14:21:20.883000
	Edit pad (rev 1090)		sean	cv372	XVal Session 24	1	XVal Session 24-Typing - Text-1		2012-07-11 14:21:20.885000
	Edit pad (rev 1091)		Bob	cv404	XVal Session 24	1	XVal Session 24-Typing - Text-1		2012-07-11 14:21:21.324000
	Edit pad (rev 1092)		nic	cv403	XVal Session 24	1	XVal Session 24-Typing - Text-1		2012-07-11 14:21:21.352000
	Edit pad (rev 1093)		sean	cv372	XVal Session 24	1	XVal Session 24-Typing - Text-1		2012-07-11 14:21:21.506000
	Edit pad (rev 1094)		nic	cv403	XVal Session 24	1	XVal Session 24-Typing - Text-1		2012-07-11 14:21:21.816000
	Edit pad (rev 1095)		Bob	cv404	XVal Session 24	1	XVal Session 24-Typing - Text-1		2012-07-11 14:21:21.825000
	Edit pad (rev 1096)		jeral	cv311	XVal Session 24	1	XVal Session 24-Typing - Text-1		2012-07-11 14:21:21.926000
	Edit pad (rev 1097)		sean	cv372	XVal Session 24	1	XVal Session 24-Typing - Text-1		2012-07-11 14:21:22.009000
	Edit pad (rev 1098)		nic	cv403	XVal Session 24	1	XVal Session 24-Typing - Text-1		2012-07-11 14:21:22.316000
	Edit pad (rev 1099)		sean	cv372	XVal Session 24	1	XVal Session 24-Typing - Text-1		2012-07-11 14:21:22.510000
	Edit pad (rev 1100)		jeral	cv311	XVal Session 24	1	XVal Session 24-Typing - Text-1		2012-07-11 14:21:22.656000
	Edit pad (rev 1101)		nic	cv403	XVal Session 24	1	XVal Session 24-Typing - Text-1		2012-07-11 14:21:22.814000
	Edit pad (rev 1102)		sean	cv372	XVal Session 24	1	XVal Session 24-Typing - Text-1		2012-07-11 14:21:23.010000
	Edit pad (rev 1103)		jeral	cv311	XVal Session 24	1	XVal Session 24-Typing - Text-1		2012-07-11 14:21:23.156000
	Edit pad (rev 1104)		nic	cv403	XVal Session 24	1	XVal Session 24-Typing - Text-1		2012-07-11 14:21:23.315000
	Edit pad (rev 1105)		sean	cv372	XVal Session 24	1	XVal Session 24-Typing - Text-1		2012-07-11 14:21:23.509000
	Edit pad (rev 1106)		jeral	cv311	XVal Session 24	1	XVal Session 24-Typing - Text-1		2012-07-11 14:21:23.737000
	Edit pad (rev 1107)		nic	cv403	XVal Session 24	1	XVal Session 24-Typing - Text-1		2012-07-11 14:21:23.818000
	Edit pad (rev 1108)		sean	cv372	XVal Session 24	1	XVal Session 24-Typing - Text-1		2012-07-11 14:21:24.010000
	Edit pad (rev 1109)		jeral	cv311	XVal Session 24	1	XVal Session 24-Typing - Text-1		2012-07-11 14:21:24.336000
	Edit pad (rev 1110)		sean	cv372	XVal Session 24	1	XVal Session 24-Typing - Text-1		2012-07-11 14:21:24.897000
	Edit pad (rev 1111)		nic	cv403	XVal Session 24	1	XVal Session 24-Typing - Text-1		2012-07-11 14:21:24.971000
	Edit pad (rev 1112)		jeral	cv311	XVal Session 24	1	XVal Session 24-Typing - Text-1		2012-07-11 14:21:25.231000
	Edit pad (rev 1113)		sean	cv372	XVal Session 24	1	XVal Session 24-Typing - Text-1		2012-07-11 14:21:25.398000
	Edit pad (rev 1114)		nic	cv403	XVal Session 24	1	XVal Session 24-Typing - Text-1		2012-07-11 14:21:25.483000
	Edit pad (rev 1115)		sean	cv372	XVal Session 24	1	XVal Session 24-Typing - Text-1		2012-07-11 14:21:25.899000
	Edit pad (rev 1116)		nic	cv403	XVal Session 24	1	XVal Session 24-Typing - Text-1		2012-07-11 14:21:25.984000
	Edit pad (rev 1117)		sean	cv372	XVal Session 24	1	XVal Session 24-Typing - Text-1		2012-07-11 14:21:26.399000
	Edit pad (rev 1118)		sean	cv372	XVal Session 24	1	XVal Session 24-Typing - Text-1		2012-07-11 14:21:26.945000
	Edit pad (rev 1119)		sean	cv372	XVal Session 24	1	XVal Session 24-Typing - Text-1		2012-07-11 14:21:27.697000
	Edit pad (rev 1120)		sean	cv372	XVal Session 24	1	XVal Session 24-Typing - Text-1		2012-07-11 14:21:28.198000
	Edit pad (rev 1121)		jeral	cv311	XVal Session 24	1	XVal Session 24-Typing - Text-1		2012-07-11 14:21:28.392000
	Edit pad (rev 1122)		sean	cv372	XVal Session 24	1	XVal Session 24-Typing - Text-1		2012-07-11 14:21:28.698000
	Edit pad (rev 1123)		nic	cv403	XVal Session 24	1	XVal Session 24-Typing - Text-1		2012-07-11 14:21:28.839000
	Edit pad (rev 1124)		sean	cv372	XVal Session 24	1	XVal Session 24-Typing - Text-1		2012-07-11 14:21:29.199000
	Edit pad (rev 1125)		nic	cv403	XVal Session 24	1	XVal Session 24-Typing - Text-1		2012-07-11 14:21:29.340000
	Edit pad (rev 1126)		sean	cv372	XVal Session 24	1	XVal Session 24-Typing - Text-1		2012-07-11 14:21:29.698000
	Edit pad (rev 1127)		nic	cv403	XVal Session 24	1	XVal Session 24-Typing - Text-1		2012-07-11 14:21:29.942000
	Edit pad (rev 1128)		sean	cv372	XVal Session 24	1	XVal Session 24-Typing - Text-1		2012-07-11 14:21:30.207000
	Edit pad (rev 1129)		nic	cv403	XVal Session 24	1	XVal Session 24-Typing - Text-1		2012-07-11 14:21:30.441000
	Edit pad (rev 1130)		jeral	cv311	XVal Session 24	1	XVal Session 24-Typing - Text-1		2012-07-11 14:21:30.598000
	Edit pad (rev 1131)		sean	cv372	XVal Session 24	1	XVal Session 24-Typing - Text-1		2012-07-11 14:21:30.712000
	Edit pad (rev 1132)		nic	cv403	XVal Session 24	1	XVal Session 24-Typing - Text-1		2012-07-11 14:21:30.944000
	Edit pad (rev 1133)		jeral	cv311	XVal Session 24	1	XVal Session 24-Typing - Text-1		2012-07-11 14:21:31.150000
	Edit pad (rev 1134)		sean	cv372	XVal Session 24	1	XVal Session 24-Typing - Text-1		2012-07-11 14:21:31.213000
	Edit pad (rev 1135)		nic	cv403	XVal Session 24	1	XVal Session 24-Typing - Text-1		2012-07-11 14:21:31.444000
	Edit pad (rev 1136)		jeral	cv311	XVal Session 24	1	XVal Session 24-Typing - Text-1		2012-07-11 14:21:31.650000
	Edit pad (rev 1137)		sean	cv372	XVal Session 24	1	XVal Session 24-Typing - Text-1		2012-07-11 14:21:31.712000
	Edit pad (rev 1138)		nic	cv403	XVal Session 24	1	XVal Session 24-Typing - Text-1		2012-07-11 14:21:31.944000
	Edit pad (rev 1139)		jeral	cv311	XVal Session 24	1	XVal Session 24-Typing - Text-1		2012-07-11 14:21:32.152000
	Edit pad (rev 1140)		sean	cv372	XVal Session 24	1	XVal Session 24-Typing - Text-1		2012-07-11 14:21:32.212000
	Edit pad (rev 1141)		nic	cv403	XVal Session 24	1	XVal Session 24-Typing - Text-1		2012-07-11 14:21:32.443000
	Edit pad (rev 1142)		jeral	cv311	XVal Session 24	1	XVal Session 24-Typing - Text-1		2012-07-11 14:21:32.651000
	Edit pad (rev 1143)		sean	cv372	XVal Session 24	1	XVal Session 24-Typing - Text-1		2012-07-11 14:21:32.711000
	Edit pad (rev 1144)		nic	cv403	XVal Session 24	1	XVal Session 24-Typing - Text-1		2012-07-11 14:21:32.943000
	Edit pad (rev 1145)		sean	cv372	XVal Session 24	1	XVal Session 24-Typing - Text-1		2012-07-11 14:21:33.218000
	Edit pad (rev 1146)		nic	cv403	XVal Session 24	1	XVal Session 24-Typing - Text-1		2012-07-11 14:21:33.444000
	Edit pad (rev 1147)		sean	cv372	XVal Session 24	1	XVal Session 24-Typing - Text-1		2012-07-11 14:21:33.718000
	Edit pad (rev 1148)		nic	cv403	XVal Session 24	1	XVal Session 24-Typing - Text-1		2012-07-11 14:21:33.943000
	Edit pad (rev 1149)		nic	cv403	XVal Session 24	1	XVal Session 24-Typing - Text-1		2012-07-11 14:21:34.443000
	Edit pad (rev 1150)		nic	cv403	XVal Session 24	1	XVal Session 24-Typing - Text-1		2012-07-11 14:21:34.945000
	Edit pad (rev 1151)		sean	cv372	XVal Session 24	1	XVal Session 24-Typing - Text-1		2012-07-11 14:21:35.032000
	Edit pad (rev 1152)		nic	cv403	XVal Session 24	1	XVal Session 24-Typing - Text-1		2012-07-11 14:21:35.444000
	Edit pad (rev 1153)		sean	cv372	XVal Session 24	1	XVal Session 24-Typing - Text-1		2012-07-11 14:21:35.545000
	Edit pad (rev 1154)		nic	cv403	XVal Session 24	1	XVal Session 24-Typing - Text-1		2012-07-11 14:21:35.946000
	Edit pad (rev 1155)		nic	cv403	XVal Session 24	1	XVal Session 24-Typing - Text-1		2012-07-11 14:21:36.445000
	Edit pad (rev 1156)		jeral	cv311	XVal Session 24	1	XVal Session 24-Typing - Text-1		2012-07-11 14:21:36.804000
	Edit pad (rev 1157)		sean	cv372	XVal Session 24	1	XVal Session 24-Typing - Text-1		2012-07-11 14:21:36.840000
	Edit pad (rev 1158)		nic	cv403	XVal Session 24	1	XVal Session 24-Typing - Text-1		2012-07-11 14:21:36.944000
	Edit pad (rev 1159)		sean	cv372	XVal Session 24	1	XVal Session 24-Typing - Text-1		2012-07-11 14:21:37.354000
	Edit pad (rev 1160)		nic	cv403	XVal Session 24	1	XVal Session 24-Typing - Text-1		2012-07-11 14:21:37.444000
	Edit pad (rev 1161)		sean	cv372	XVal Session 24	1	XVal Session 24-Typing - Text-1		2012-07-11 14:21:37.854000
	Edit pad (rev 1162)		jeral	cv311	XVal Session 24	1	XVal Session 24-Typing - Text-1		2012-07-11 14:21:37.918000
	Edit pad (rev 1163)		nic	cv403	XVal Session 24	1	XVal Session 24-Typing - Text-1		2012-07-11 14:21:37.946000
	Edit pad (rev 1164)		sean	cv372	XVal Session 24	1	XVal Session 24-Typing - Text-1		2012-07-11 14:21:38.355000
	Edit pad (rev 1165)		nic	cv403	XVal Session 24	1	XVal Session 24-Typing - Text-1		2012-07-11 14:21:38.450000
	Edit pad (rev 1166)		jeral	cv311	XVal Session 24	1	XVal Session 24-Typing - Text-1		2012-07-11 14:21:38.805000
	Edit pad (rev 1167)		sean	cv372	XVal Session 24	1	XVal Session 24-Typing - Text-1		2012-07-11 14:21:38.854000
	Edit pad (rev 1168)		jeral	cv311	XVal Session 24	1	XVal Session 24-Typing - Text-1		2012-07-11 14:21:39.306000
	Edit pad (rev 1169)		nic	cv403	XVal Session 24	1	XVal Session 24-Typing - Text-1		2012-07-11 14:21:39.352000
	Edit pad (rev 1170)		sean	cv372	XVal Session 24	1	XVal Session 24-Typing - Text-1		2012-07-11 14:21:39.754000
	Edit pad (rev 1171)		jeral	cv311	XVal Session 24	1	XVal Session 24-Typing - Text-1		2012-07-11 14:21:39.809000
	Edit pad (rev 1172)		sean	cv372	XVal Session 24	1	XVal Session 24-Typing - Text-1		2012-07-11 14:21:40.260000
	Edit pad (rev 1173)		nic	cv403	XVal Session 24	1	XVal Session 24-Typing - Text-1		2012-07-11 14:21:40.269000
	Edit pad (rev 1174)		jeral	cv311	XVal Session 24	1	XVal Session 24-Typing - Text-1		2012-07-11 14:21:40.306000
	Edit pad (rev 1175)		nic	cv403	XVal Session 24	1	XVal Session 24-Typing - Text-1		2012-07-11 14:21:40.769000
	Edit pad (rev 1176)		jeral	cv311	XVal Session 24	1	XVal Session 24-Typing - Text-1		2012-07-11 14:21:40.809000
	Edit pad (rev 1177)		nic	cv403	XVal Session 24	1	XVal Session 24-Typing - Text-1		2012-07-11 14:21:41.302000
	Edit pad (rev 1178)		sean	cv372	XVal Session 24	1	XVal Session 24-Typing - Text-1		2012-07-11 14:21:41.527000
	Edit pad (rev 1179)		nic	cv403	XVal Session 24	1	XVal Session 24-Typing - Text-1		2012-07-11 14:21:41.901000
	Edit pad (rev 1180)		sean	cv372	XVal Session 24	1	XVal Session 24-Typing - Text-1		2012-07-11 14:21:42.033000
	Edit pad (rev 1181)		nic	cv403	XVal Session 24	1	XVal Session 24-Typing - Text-1		2012-07-11 14:21:42.402000
	Edit pad (rev 1182)		sean	cv372	XVal Session 24	1	XVal Session 24-Typing - Text-1		2012-07-11 14:21:42.541000
	Edit pad (rev 1183)		sean	cv372	XVal Session 24	1	XVal Session 24-Typing - Text-1		2012-07-11 14:21:43.049000
	Edit pad (rev 1184)		nic	cv403	XVal Session 24	1	XVal Session 24-Typing - Text-1		2012-07-11 14:21:43.197000
	Edit pad (rev 1185)		sean	cv372	XVal Session 24	1	XVal Session 24-Typing - Text-1		2012-07-11 14:21:43.557000
	Edit pad (rev 1186)		jeral	cv311	XVal Session 24	1	XVal Session 24-Typing - Text-1		2012-07-11 14:21:43.821000
	Edit pad (rev 1187)		nic	cv403	XVal Session 24	1	XVal Session 24-Typing - Text-1		2012-07-11 14:21:44.010000
	Edit pad (rev 1188)		jeral	cv311	XVal Session 24	1	XVal Session 24-Typing - Text-1		2012-07-11 14:21:44.316000
	Edit pad (rev 1189)		nic	cv403	XVal Session 24	1	XVal Session 24-Typing - Text-1		2012-07-11 14:21:44.511000
	Edit pad (rev 1190)		Bob	cv404	XVal Session 24	1	XVal Session 24-Typing - Text-1		2012-07-11 14:21:44.545000
	Edit pad (rev 1191)		jeral	cv311	XVal Session 24	1	XVal Session 24-Typing - Text-1		2012-07-11 14:21:44.816000
	Edit pad (rev 1192)		nic	cv403	XVal Session 24	1	XVal Session 24-Typing - Text-1		2012-07-11 14:21:45.016000
	Edit pad (rev 1193)		Bob	cv404	XVal Session 24	1	XVal Session 24-Typing - Text-1		2012-07-11 14:21:45.042000
	Edit pad (rev 1194)		jeral	cv311	XVal Session 24	1	XVal Session 24-Typing - Text-1		2012-07-11 14:21:45.324000
	Edit pad (rev 1195)		sean	cv372	XVal Session 24	1	XVal Session 24-Typing - Text-1		2012-07-11 14:21:45.339000
	Edit pad (rev 1196)		nic	cv403	XVal Session 24	1	XVal Session 24-Typing - Text-1		2012-07-11 14:21:45.512000
	Edit pad (rev 1197)		Bob	cv404	XVal Session 24	1	XVal Session 24-Typing - Text-1		2012-07-11 14:21:45.544000
	Edit pad (rev 1198)		jeral	cv311	XVal Session 24	1	XVal Session 24-Typing - Text-1		2012-07-11 14:21:45.823000
	Edit pad (rev 1199)		sean	cv372	XVal Session 24	1	XVal Session 24-Typing - Text-1		2012-07-11 14:21:45.840000
	Edit pad (rev 1200)		nic	cv403	XVal Session 24	1	XVal Session 24-Typing - Text-1		2012-07-11 14:21:46.024000
	Edit pad (rev 1201)		Bob	cv404	XVal Session 24	1	XVal Session 24-Typing - Text-1		2012-07-11 14:21:46.044000
	Edit pad (rev 1202)		jeral	cv311	XVal Session 24	1	XVal Session 24-Typing - Text-1		2012-07-11 14:21:46.320000
	Edit pad (rev 1203)		sean	cv372	XVal Session 24	1	XVal Session 24-Typing - Text-1		2012-07-11 14:21:46.340000
	Edit pad (rev 1204)		nic	cv403	XVal Session 24	1	XVal Session 24-Typing - Text-1		2012-07-11 14:21:46.530000
	Edit pad (rev 1205)		Bob	cv404	XVal Session 24	1	XVal Session 24-Typing - Text-1		2012-07-11 14:21:46.545000
	Edit pad (rev 1206)		sean	cv372	XVal Session 24	1	XVal Session 24-Typing - Text-1		2012-07-11 14:21:46.840000
	Edit pad (rev 1207)		nic	cv403	XVal Session 24	1	XVal Session 24-Typing - Text-1		2012-07-11 14:21:47.030000
	Edit pad (rev 1208)		Bob	cv404	XVal Session 24	1	XVal Session 24-Typing - Text-1		2012-07-11 14:21:47.047000
	Edit pad (rev 1209)		sean	cv372	XVal Session 24	1	XVal Session 24-Typing - Text-1		2012-07-11 14:21:47.354000
	Edit pad (rev 1210)		Bob	cv404	XVal Session 24	1	XVal Session 24-Typing - Text-1		2012-07-11 14:21:47.547000
	Edit pad (rev 1211)		nic	cv403	XVal Session 24	1	XVal Session 24-Typing - Text-1		2012-07-11 14:21:47.559000
	Edit pad (rev 1212)		sean	cv372	XVal Session 24	1	XVal Session 24-Typing - Text-1		2012-07-11 14:21:47.857000
	Edit pad (rev 1213)		Bob	cv404	XVal Session 24	1	XVal Session 24-Typing - Text-1		2012-07-11 14:21:48.047000
	Edit pad (rev 1214)		nic	cv403	XVal Session 24	1	XVal Session 24-Typing - Text-1		2012-07-11 14:21:48.060000
	Edit pad (rev 1215)		sean	cv372	XVal Session 24	1	XVal Session 24-Typing - Text-1		2012-07-11 14:21:48.360000
	Edit pad (rev 1216)		Bob	cv404	XVal Session 24	1	XVal Session 24-Typing - Text-1		2012-07-11 14:21:48.548000
	Edit pad (rev 1217)		nic	cv403	XVal Session 24	1	XVal Session 24-Typing - Text-1		2012-07-11 14:21:48.567000
	Edit pad (rev 1218)		nic	cv403	XVal Session 24	1	XVal Session 24-Typing - Text-1		2012-07-11 14:21:49.069000
	Edit pad (rev 1219)		sean	cv372	XVal Session 24	1	XVal Session 24-Typing - Text-1		2012-07-11 14:21:49.531000
	Edit pad (rev 1220)		nic	cv403	XVal Session 24	1	XVal Session 24-Typing - Text-1		2012-07-11 14:21:49.569000
	Edit pad (rev 1221)		sean	cv372	XVal Session 24	1	XVal Session 24-Typing - Text-1		2012-07-11 14:21:50.010000
	Edit pad (rev 1222)		nic	cv403	XVal Session 24	1	XVal Session 24-Typing - Text-1		2012-07-11 14:21:50.069000
	Edit pad (rev 1223)		sean	cv372	XVal Session 24	1	XVal Session 24-Typing - Text-1		2012-07-11 14:21:50.512000
	Edit pad (rev 1224)		nic	cv403	XVal Session 24	1	XVal Session 24-Typing - Text-1		2012-07-11 14:21:50.568000
	Edit pad (rev 1225)		Bob	cv404	XVal Session 24	1	XVal Session 24-Typing - Text-1		2012-07-11 14:21:50.772000
	Edit pad (rev 1226)		nic	cv403	XVal Session 24	1	XVal Session 24-Typing - Text-1		2012-07-11 14:21:51.069000
	Edit pad (rev 1227)		sean	cv372	XVal Session 24	1	XVal Session 24-Typing - Text-1		2012-07-11 14:21:51.102000
	Edit pad (rev 1228)		Bob	cv404	XVal Session 24	1	XVal Session 24-Typing - Text-1		2012-07-11 14:21:51.273000
	Edit pad (rev 1229)		nic	cv403	XVal Session 24	1	XVal Session 24-Typing - Text-1		2012-07-11 14:21:51.570000
	Edit pad (rev 1230)		sean	cv372	XVal Session 24	1	XVal Session 24-Typing - Text-1		2012-07-11 14:21:51.604000
	Edit pad (rev 1231)		Bob	cv404	XVal Session 24	1	XVal Session 24-Typing - Text-1		2012-07-11 14:21:51.772000
	Edit pad (rev 1232)		jeral	cv311	XVal Session 24	1	XVal Session 24-Typing - Text-1		2012-07-11 14:21:51.876000
	Edit pad (rev 1233)		nic	cv403	XVal Session 24	1	XVal Session 24-Typing - Text-1		2012-07-11 14:21:52.069000
	Edit pad (rev 1234)		sean	cv372	XVal Session 24	1	XVal Session 24-Typing - Text-1		2012-07-11 14:21:52.104000
	Edit pad (rev 1235)		Bob	cv404	XVal Session 24	1	XVal Session 24-Typing - Text-1		2012-07-11 14:21:52.272000
	Edit pad (rev 1236)		jeral	cv311	XVal Session 24	1	XVal Session 24-Typing - Text-1		2012-07-11 14:21:52.547000
	Edit pad (rev 1237)		sean	cv372	XVal Session 24	1	XVal Session 24-Typing - Text-1		2012-07-11 14:21:52.673000
	Edit pad (rev 1238)		Bob	cv404	XVal Session 24	1	XVal Session 24-Typing - Text-1		2012-07-11 14:21:52.776000
	Edit pad (rev 1239)		jeral	cv311	XVal Session 24	1	XVal Session 24-Typing - Text-1		2012-07-11 14:21:53.050000
	Edit pad (rev 1240)		Bob	cv404	XVal Session 24	1	XVal Session 24-Typing - Text-1		2012-07-11 14:21:53.276000
	Edit pad (rev 1241)		sean	cv372	XVal Session 24	1	XVal Session 24-Typing - Text-1		2012-07-11 14:21:53.331000
	Edit pad (rev 1242)		jeral	cv311	XVal Session 24	1	XVal Session 24-Typing - Text-1		2012-07-11 14:21:53.559000
	Edit pad (rev 1243)		Bob	cv404	XVal Session 24	1	XVal Session 24-Typing - Text-1		2012-07-11 14:21:53.778000
	Edit pad (rev 1244)		jeral	cv311	XVal Session 24	1	XVal Session 24-Typing - Text-1		2012-07-11 14:21:54.057000
	Edit pad (rev 1245)		sean	cv372	XVal Session 24	1	XVal Session 24-Typing - Text-1		2012-07-11 14:21:54.142000
	Edit pad (rev 1246)		Bob	cv404	XVal Session 24	1	XVal Session 24-Typing - Text-1		2012-07-11 14:21:54.277000
	Edit pad (rev 1247)		jeral	cv311	XVal Session 24	1	XVal Session 24-Typing - Text-1		2012-07-11 14:21:54.562000
	Edit pad (rev 1248)		sean	cv372	XVal Session 24	1	XVal Session 24-Typing - Text-1		2012-07-11 14:21:54.663000
	Edit pad (rev 1249)		Bob	cv404	XVal Session 24	1	XVal Session 24-Typing - Text-1		2012-07-11 14:21:54.776000
	Edit pad (rev 1250)		sean	cv372	XVal Session 24	1	XVal Session 24-Typing - Text-1		2012-07-11 14:21:55.166000
	Edit pad (rev 1251)		Bob	cv404	XVal Session 24	1	XVal Session 24-Typing - Text-1		2012-07-11 14:21:55.282000
	Edit pad (rev 1252)		jeral	cv311	XVal Session 24	1	XVal Session 24-Typing - Text-1		2012-07-11 14:21:55.663000
	Edit pad (rev 1253)		sean	cv372	XVal Session 24	1	XVal Session 24-Typing - Text-1		2012-07-11 14:21:55.666000
	Edit pad (rev 1254)		Bob	cv404	XVal Session 24	1	XVal Session 24-Typing - Text-1		2012-07-11 14:21:55.781000
	Edit pad (rev 1255)		jeral	cv311	XVal Session 24	1	XVal Session 24-Typing - Text-1		2012-07-11 14:21:56.164000
	Edit pad (rev 1256)		sean	cv372	XVal Session 24	1	XVal Session 24-Typing - Text-1		2012-07-11 14:21:56.191000
	Edit pad (rev 1257)		Bob	cv404	XVal Session 24	1	XVal Session 24-Typing - Text-1		2012-07-11 14:21:56.281000
	Edit pad (rev 1258)		jeral	cv311	XVal Session 24	1	XVal Session 24-Typing - Text-1		2012-07-11 14:21:56.663000
	Edit pad (rev 1259)		sean	cv372	XVal Session 24	1	XVal Session 24-Typing - Text-1		2012-07-11 14:21:56.698000
	Edit pad (rev 1260)		Bob	cv404	XVal Session 24	1	XVal Session 24-Typing - Text-1		2012-07-11 14:21:56.781000
	Edit pad (rev 1261)		jeral	cv311	XVal Session 24	1	XVal Session 24-Typing - Text-1		2012-07-11 14:21:57.164000
	Edit pad (rev 1262)		sean	cv372	XVal Session 24	1	XVal Session 24-Typing - Text-1		2012-07-11 14:21:57.198000
	Edit pad (rev 1263)		Bob	cv404	XVal Session 24	1	XVal Session 24-Typing - Text-1		2012-07-11 14:21:57.282000
	Edit pad (rev 1264)		jeral	cv311	XVal Session 24	1	XVal Session 24-Typing - Text-1		2012-07-11 14:21:57.668000
	Edit pad (rev 1265)		sean	cv372	XVal Session 24	1	XVal Session 24-Typing - Text-1		2012-07-11 14:21:57.697000
	Edit pad (rev 1266)		Bob	cv404	XVal Session 24	1	XVal Session 24-Typing - Text-1		2012-07-11 14:21:57.783000
	Edit pad (rev 1267)		jeral	cv311	XVal Session 24	1	XVal Session 24-Typing - Text-1		2012-07-11 14:21:58.172000
	Edit pad (rev 1268)		sean	cv372	XVal Session 24	1	XVal Session 24-Typing - Text-1		2012-07-11 14:21:58.207000
	Edit pad (rev 1269)		Bob	cv404	XVal Session 24	1	XVal Session 24-Typing - Text-1		2012-07-11 14:21:58.283000
	Edit pad (rev 1270)		sean	cv372	XVal Session 24	1	XVal Session 24-Typing - Text-1		2012-07-11 14:21:58.724000
	Edit pad (rev 1271)		Bob	cv404	XVal Session 24	1	XVal Session 24-Typing - Text-1		2012-07-11 14:21:58.787000
	Edit pad (rev 1272)		sean	cv372	XVal Session 24	1	XVal Session 24-Typing - Text-1		2012-07-11 14:21:59.229000
	Edit pad (rev 1273)		Bob	cv404	XVal Session 24	1	XVal Session 24-Typing - Text-1		2012-07-11 14:21:59.284000
	Edit pad (rev 1274)		Bob	cv404	XVal Session 24	1	XVal Session 24-Typing - Text-1		2012-07-11 14:21:59.784000
	Edit pad (rev 1275)		nic	cv403	XVal Session 24	1	XVal Session 24-Typing - Text-1		2012-07-11 14:21:59.803000
	Edit pad (rev 1276)		Bob	cv404	XVal Session 24	1	XVal Session 24-Typing - Text-1		2012-07-11 14:22:00.288000
	Edit pad (rev 1277)		nic	cv403	XVal Session 24	1	XVal Session 24-Typing - Text-1		2012-07-11 14:22:00.345000
	Edit pad (rev 1278)		sean	cv372	XVal Session 24	1	XVal Session 24-Typing - Text-1		2012-07-11 14:22:00.746000
	Edit pad (rev 1279)		Bob	cv404	XVal Session 24	1	XVal Session 24-Typing - Text-1		2012-07-11 14:22:00.787000
	Edit pad (rev 1280)		nic	cv403	XVal Session 24	1	XVal Session 24-Typing - Text-1		2012-07-11 14:22:00.846000
	Edit pad (rev 1281)		jeral	cv311	XVal Session 24	1	XVal Session 24-Typing - Text-1		2012-07-11 14:22:00.875000
	Edit pad (rev 1282)		sean	cv372	XVal Session 24	1	XVal Session 24-Typing - Text-1		2012-07-11 14:22:01.246000
	Edit pad (rev 1283)		Bob	cv404	XVal Session 24	1	XVal Session 24-Typing - Text-1		2012-07-11 14:22:01.287000
	Edit pad (rev 1284)		nic	cv403	XVal Session 24	1	XVal Session 24-Typing - Text-1		2012-07-11 14:22:01.678000
	Edit pad (rev 1285)		sean	cv372	XVal Session 24	1	XVal Session 24-Typing - Text-1		2012-07-11 14:22:01.750000
	Edit pad (rev 1286)		Bob	cv404	XVal Session 24	1	XVal Session 24-Typing - Text-1		2012-07-11 14:22:01.790000
	Edit pad (rev 1287)		nic	cv403	XVal Session 24	1	XVal Session 24-Typing - Text-1		2012-07-11 14:22:02.197000
	Edit pad (rev 1288)		sean	cv372	XVal Session 24	1	XVal Session 24-Typing - Text-1		2012-07-11 14:22:02.258000
	Edit pad (rev 1289)		Bob	cv404	XVal Session 24	1	XVal Session 24-Typing - Text-1		2012-07-11 14:22:02.300000
	Edit pad (rev 1290)		nic	cv403	XVal Session 24	1	XVal Session 24-Typing - Text-1		2012-07-11 14:22:02.699000
	Edit pad (rev 1291)		sean	cv372	XVal Session 24	1	XVal Session 24-Typing - Text-1		2012-07-11 14:22:02.760000
	Edit pad (rev 1292)		Bob	cv404	XVal Session 24	1	XVal Session 24-Typing - Text-1		2012-07-11 14:22:02.801000
	Edit pad (rev 1293)		nic	cv403	XVal Session 24	1	XVal Session 24-Typing - Text-1		2012-07-11 14:22:03.200000
	Edit pad (rev 1294)		sean	cv372	XVal Session 24	1	XVal Session 24-Typing - Text-1		2012-07-11 14:22:03.260000
	Edit pad (rev 1295)		Bob	cv404	XVal Session 24	1	XVal Session 24-Typing - Text-1		2012-07-11 14:22:03.302000
	Edit pad (rev 1296)		nic	cv403	XVal Session 24	1	XVal Session 24-Typing - Text-1		2012-07-11 14:22:03.700000
	Edit pad (rev 1297)		sean	cv372	XVal Session 24	1	XVal Session 24-Typing - Text-1		2012-07-11 14:22:03.767000
	Edit pad (rev 1298)		Bob	cv404	XVal Session 24	1	XVal Session 24-Typing - Text-1		2012-07-11 14:22:03.800000
	Edit pad (rev 1299)		jeral	cv311	XVal Session 24	1	XVal Session 24-Typing - Text-1		2012-07-11 14:22:03.943000
	Edit pad (rev 1300)		nic	cv403	XVal Session 24	1	XVal Session 24-Typing - Text-1		2012-07-11 14:22:04.200000
	Edit pad (rev 1301)		Bob	cv404	XVal Session 24	1	XVal Session 24-Typing - Text-1		2012-07-11 14:22:04.300000
	Edit pad (rev 1302)		jeral	cv311	XVal Session 24	1	XVal Session 24-Typing - Text-1		2012-07-11 14:22:04.656000
	Edit pad (rev 1303)		nic	cv403	XVal Session 24	1	XVal Session 24-Typing - Text-1		2012-07-11 14:22:04.701000
	Edit pad (rev 1304)		Bob	cv404	XVal Session 24	1	XVal Session 24-Typing - Text-1		2012-07-11 14:22:04.800000
	Edit pad (rev 1305)		jeral	cv311	XVal Session 24	1	XVal Session 24-Typing - Text-1		2012-07-11 14:22:05.155000
	Edit pad (rev 1306)		nic	cv403	XVal Session 24	1	XVal Session 24-Typing - Text-1		2012-07-11 14:22:05.201000
	Edit pad (rev 1307)		Bob	cv404	XVal Session 24	1	XVal Session 24-Typing - Text-1		2012-07-11 14:22:05.301000
	Edit pad (rev 1308)		sean	cv372	XVal Session 24	1	XVal Session 24-Typing - Text-1		2012-07-11 14:22:05.340000
	Edit pad (rev 1309)		nic	cv403	XVal Session 24	1	XVal Session 24-Typing - Text-1		2012-07-11 14:22:05.752000
	Edit pad (rev 1310)		Bob	cv404	XVal Session 24	1	XVal Session 24-Typing - Text-1		2012-07-11 14:22:05.802000
	Edit pad (rev 1311)		sean	cv372	XVal Session 24	1	XVal Session 24-Typing - Text-1		2012-07-11 14:22:05.858000
	Edit pad (rev 1312)		nic	cv403	XVal Session 24	1	XVal Session 24-Typing - Text-1		2012-07-11 14:22:06.253000
	Edit pad (rev 1313)		Bob	cv404	XVal Session 24	1	XVal Session 24-Typing - Text-1		2012-07-11 14:22:06.302000
	Edit pad (rev 1314)		sean	cv372	XVal Session 24	1	XVal Session 24-Typing - Text-1		2012-07-11 14:22:06.370000
	Edit pad (rev 1315)		nic	cv403	XVal Session 24	1	XVal Session 24-Typing - Text-1		2012-07-11 14:22:06.753000
	Edit pad (rev 1316)		Bob	cv404	XVal Session 24	1	XVal Session 24-Typing - Text-1		2012-07-11 14:22:06.807000
	Edit pad (rev 1317)		jeral	cv311	XVal Session 24	1	XVal Session 24-Typing - Text-1		2012-07-11 14:22:06.839000
	Edit pad (rev 1318)		sean	cv372	XVal Session 24	1	XVal Session 24-Typing - Text-1		2012-07-11 14:22:06.874000
	Edit pad (rev 1319)		nic	cv403	XVal Session 24	1	XVal Session 24-Typing - Text-1		2012-07-11 14:22:07.253000
	Edit pad (rev 1320)		Bob	cv404	XVal Session 24	1	XVal Session 24-Typing - Text-1		2012-07-11 14:22:07.310000
	Edit pad (rev 1321)		jeral	cv311	XVal Session 24	1	XVal Session 24-Typing - Text-1		2012-07-11 14:22:07.328000
	Edit pad (rev 1322)		sean	cv372	XVal Session 24	1	XVal Session 24-Typing - Text-1		2012-07-11 14:22:07.384000
	Edit pad (rev 1323)		nic	cv403	XVal Session 24	1	XVal Session 24-Typing - Text-1		2012-07-11 14:22:07.754000
	Edit pad (rev 1324)		Bob	cv404	XVal Session 24	1	XVal Session 24-Typing - Text-1		2012-07-11 14:22:07.810000
	Edit pad (rev 1325)		jeral	cv311	XVal Session 24	1	XVal Session 24-Typing - Text-1		2012-07-11 14:22:07.835000
	Edit pad (rev 1326)		sean	cv372	XVal Session 24	1	XVal Session 24-Typing - Text-1		2012-07-11 14:22:07.883000
	Edit pad (rev 1327)		nic	cv403	XVal Session 24	1	XVal Session 24-Typing - Text-1		2012-07-11 14:22:08.270000
	Edit pad (rev 1328)		Bob	cv404	XVal Session 24	1	XVal Session 24-Typing - Text-1		2012-07-11 14:22:08.313000
	Edit pad (rev 1329)		jeral	cv311	XVal Session 24	1	XVal Session 24-Typing - Text-1		2012-07-11 14:22:08.347000
	Edit pad (rev 1330)		nic	cv403	XVal Session 24	1	XVal Session 24-Typing - Text-1		2012-07-11 14:22:08.772000
	Edit pad (rev 1331)		Bob	cv404	XVal Session 24	1	XVal Session 24-Typing - Text-1		2012-07-11 14:22:08.814000
	Edit pad (rev 1332)		jeral	cv311	XVal Session 24	1	XVal Session 24-Typing - Text-1		2012-07-11 14:22:08.849000
	Edit pad (rev 1333)		sean	cv372	XVal Session 24	1	XVal Session 24-Typing - Text-1		2012-07-11 14:22:09.215000
	Edit pad (rev 1334)		nic	cv403	XVal Session 24	1	XVal Session 24-Typing - Text-1		2012-07-11 14:22:09.268000
	Edit pad (rev 1335)		Bob	cv404	XVal Session 24	1	XVal Session 24-Typing - Text-1		2012-07-11 14:22:09.313000
	Edit pad (rev 1336)		sean	cv372	XVal Session 24	1	XVal Session 24-Typing - Text-1		2012-07-11 14:22:09.757000
	Edit pad (rev 1337)		nic	cv403	XVal Session 24	1	XVal Session 24-Typing - Text-1		2012-07-11 14:22:09.770000
	Edit pad (rev 1338)		Bob	cv404	XVal Session 24	1	XVal Session 24-Typing - Text-1		2012-07-11 14:22:09.816000
	Edit pad (rev 1339)		jeral	cv311	XVal Session 24	1	XVal Session 24-Typing - Text-1		2012-07-11 14:22:10.042000
	Edit pad (rev 1340)		sean	cv372	XVal Session 24	1	XVal Session 24-Typing - Text-1		2012-07-11 14:22:10.260000
	Edit pad (rev 1341)		nic	cv403	XVal Session 24	1	XVal Session 24-Typing - Text-1		2012-07-11 14:22:10.269000
	Edit pad (rev 1342)		Bob	cv404	XVal Session 24	1	XVal Session 24-Typing - Text-1		2012-07-11 14:22:10.318000
	Edit pad (rev 1343)		sean	cv372	XVal Session 24	1	XVal Session 24-Typing - Text-1		2012-07-11 14:22:10.760000
	Edit pad (rev 1344)		nic	cv403	XVal Session 24	1	XVal Session 24-Typing - Text-1		2012-07-11 14:22:10.770000
	Edit pad (rev 1345)		Bob	cv404	XVal Session 24	1	XVal Session 24-Typing - Text-1		2012-07-11 14:22:10.817000
	Edit pad (rev 1346)		sean	cv372	XVal Session 24	1	XVal Session 24-Typing - Text-1		2012-07-11 14:22:11.266000
	Edit pad (rev 1347)		Bob	cv404	XVal Session 24	1	XVal Session 24-Typing - Text-1		2012-07-11 14:22:11.318000
	Edit pad (rev 1348)		sean	cv372	XVal Session 24	1	XVal Session 24-Typing - Text-1		2012-07-11 14:22:11.776000
	Edit pad (rev 1349)		Bob	cv404	XVal Session 24	1	XVal Session 24-Typing - Text-1		2012-07-11 14:22:11.819000
	Edit pad (rev 1350)		sean	cv372	XVal Session 24	1	XVal Session 24-Typing - Text-1		2012-07-11 14:22:12.276000
	Edit pad (rev 1351)		Bob	cv404	XVal Session 24	1	XVal Session 24-Typing - Text-1		2012-07-11 14:22:12.316000
	Edit pad (rev 1352)		Bob	cv404	XVal Session 24	1	XVal Session 24-Typing - Text-1		2012-07-11 14:22:12.819000
	Edit pad (rev 1353)		sean	cv372	XVal Session 24	1	XVal Session 24-Typing - Text-1		2012-07-11 14:22:13.260000
	Edit pad (rev 1354)		Bob	cv404	XVal Session 24	1	XVal Session 24-Typing - Text-1		2012-07-11 14:22:13.319000
	Edit pad (rev 1355)		sean	cv372	XVal Session 24	1	XVal Session 24-Typing - Text-1		2012-07-11 14:22:13.762000
	Edit pad (rev 1356)		Bob	cv404	XVal Session 24	1	XVal Session 24-Typing - Text-1		2012-07-11 14:22:13.818000
	Edit pad (rev 1357)		sean	cv372	XVal Session 24	1	XVal Session 24-Typing - Text-1		2012-07-11 14:22:14.261000
	Edit pad (rev 1358)		Bob	cv404	XVal Session 24	1	XVal Session 24-Typing - Text-1		2012-07-11 14:22:14.316000
	Edit pad (rev 1359)		sean	cv372	XVal Session 24	1	XVal Session 24-Typing - Text-1		2012-07-11 14:22:14.760000
	Edit pad (rev 1360)		jeral	cv311	XVal Session 24	1	XVal Session 24-Typing - Text-1		2012-07-11 14:22:14.805000
	Edit pad (rev 1361)		Bob	cv404	XVal Session 24	1	XVal Session 24-Typing - Text-1		2012-07-11 14:22:14.822000
	Edit pad (rev 1362)		Bob	cv404	XVal Session 24	1	XVal Session 24-Typing - Text-1		2012-07-11 14:22:15.389000
	Edit pad (rev 1363)		sean	cv372	XVal Session 24	1	XVal Session 24-Typing - Text-1		2012-07-11 14:22:15.848000
	Edit pad (rev 1364)		jeral	cv311	XVal Session 24	1	XVal Session 24-Typing - Text-1		2012-07-11 14:22:15.859000
	Edit pad (rev 1365)		Bob	cv404	XVal Session 24	1	XVal Session 24-Typing - Text-1		2012-07-11 14:22:15.889000
	Edit pad (rev 1366)		sean	cv372	XVal Session 24	1	XVal Session 24-Typing - Text-1		2012-07-11 14:22:16.354000
	Edit pad (rev 1367)		Bob	cv404	XVal Session 24	1	XVal Session 24-Typing - Text-1		2012-07-11 14:22:16.390000
	Edit pad (rev 1368)		jeral	cv311	XVal Session 24	1	XVal Session 24-Typing - Text-1		2012-07-11 14:22:16.432000
	Edit pad (rev 1369)		sean	cv372	XVal Session 24	1	XVal Session 24-Typing - Text-1		2012-07-11 14:22:16.854000
	Edit pad (rev 1370)		Bob	cv404	XVal Session 24	1	XVal Session 24-Typing - Text-1		2012-07-11 14:22:16.893000
	Edit pad (rev 1371)		jeral	cv311	XVal Session 24	1	XVal Session 24-Typing - Text-1		2012-07-11 14:22:16.944000
	Edit pad (rev 1372)		Bob	cv404	XVal Session 24	1	XVal Session 24-Typing - Text-1		2012-07-11 14:22:17.401000
	Edit pad (rev 1373)		jeral	cv311	XVal Session 24	1	XVal Session 24-Typing - Text-1		2012-07-11 14:22:17.437000
	Edit pad (rev 1374)		Bob	cv404	XVal Session 24	1	XVal Session 24-Typing - Text-1		2012-07-11 14:22:17.901000
	Edit pad (rev 1375)		jeral	cv311	XVal Session 24	1	XVal Session 24-Typing - Text-1		2012-07-11 14:22:17.937000
	Edit pad (rev 1376)		nic	cv403	XVal Session 24	1	XVal Session 24-Typing - Text-1		2012-07-11 14:22:18.019000
	Edit pad (rev 1377)		sean	cv372	XVal Session 24	1	XVal Session 24-Typing - Text-1		2012-07-11 14:22:18.211000
	Edit pad (rev 1378)		Bob	cv404	XVal Session 24	1	XVal Session 24-Typing - Text-1		2012-07-11 14:22:18.401000
	Edit pad (rev 1379)		jeral	cv311	XVal Session 24	1	XVal Session 24-Typing - Text-1		2012-07-11 14:22:18.447000
	Edit pad (rev 1380)		sean	cv372	XVal Session 24	1	XVal Session 24-Typing - Text-1		2012-07-11 14:22:18.713000
	Edit pad (rev 1381)		Bob	cv404	XVal Session 24	1	XVal Session 24-Typing - Text-1		2012-07-11 14:22:18.902000
	Edit pad (rev 1382)		jeral	cv311	XVal Session 24	1	XVal Session 24-Typing - Text-1		2012-07-11 14:22:18.947000
	Edit pad (rev 1383)		sean	cv372	XVal Session 24	1	XVal Session 24-Typing - Text-1		2012-07-11 14:22:19.214000
	Edit pad (rev 1384)		Bob	cv404	XVal Session 24	1	XVal Session 24-Typing - Text-1		2012-07-11 14:22:19.402000
	Edit pad (rev 1385)		sean	cv372	XVal Session 24	1	XVal Session 24-Typing - Text-1		2012-07-11 14:22:19.713000
	Edit pad (rev 1386)		Bob	cv404	XVal Session 24	1	XVal Session 24-Typing - Text-1		2012-07-11 14:22:19.901000
	Edit pad (rev 1387)		sean	cv372	XVal Session 24	1	XVal Session 24-Typing - Text-1		2012-07-11 14:22:20.213000
	Edit pad (rev 1388)		sean	cv372	XVal Session 24	1	XVal Session 24-Typing - Text-1		2012-07-11 14:22:20.713000
	Edit pad (rev 1389)		Bob	cv404	XVal Session 24	1	XVal Session 24-Typing - Text-1		2012-07-11 14:22:21.159000
	Edit pad (rev 1390)		Bob	cv404	XVal Session 24	1	XVal Session 24-Typing - Text-1		2012-07-11 14:22:21.701000
	Edit pad (rev 1391)		sean	cv372	XVal Session 24	1	XVal Session 24-Typing - Text-1		2012-07-11 14:22:22.121000
	Edit pad (rev 1392)		Bob	cv404	XVal Session 24	1	XVal Session 24-Typing - Text-1		2012-07-11 14:22:22.199000
	Edit pad (rev 1393)		sean	cv372	XVal Session 24	1	XVal Session 24-Typing - Text-1		2012-07-11 14:22:22.621000
	Edit pad (rev 1394)		Bob	cv404	XVal Session 24	1	XVal Session 24-Typing - Text-1		2012-07-11 14:22:22.698000
	Edit pad (rev 1395)		sean	cv372	XVal Session 24	1	XVal Session 24-Typing - Text-1		2012-07-11 14:22:23.125000
	Edit pad (rev 1396)		jeral	cv311	XVal Session 24	1	XVal Session 24-Typing - Text-1		2012-07-11 14:22:23.180000
	Edit pad (rev 1397)		Bob	cv404	XVal Session 24	1	XVal Session 24-Typing - Text-1		2012-07-11 14:22:23.198000
	Edit pad (rev 1398)		sean	cv372	XVal Session 24	1	XVal Session 24-Typing - Text-1		2012-07-11 14:22:23.635000
	Edit pad (rev 1399)		Bob	cv404	XVal Session 24	1	XVal Session 24-Typing - Text-1		2012-07-11 14:22:23.754000
	Edit pad (rev 1400)		jeral	cv311	XVal Session 24	1	XVal Session 24-Typing - Text-1		2012-07-11 14:22:23.892000
	Edit pad (rev 1401)		sean	cv372	XVal Session 24	1	XVal Session 24-Typing - Text-1		2012-07-11 14:22:24.135000
	Edit pad (rev 1402)		Bob	cv404	XVal Session 24	1	XVal Session 24-Typing - Text-1		2012-07-11 14:22:24.217000
	Edit pad (rev 1403)		jeral	cv311	XVal Session 24	1	XVal Session 24-Typing - Text-1		2012-07-11 14:22:24.495000
	Edit pad (rev 1404)		sean	cv372	XVal Session 24	1	XVal Session 24-Typing - Text-1		2012-07-11 14:22:24.635000
	Edit pad (rev 1405)		Bob	cv404	XVal Session 24	1	XVal Session 24-Typing - Text-1		2012-07-11 14:22:24.719000
	Edit pad (rev 1406)		jeral	cv311	XVal Session 24	1	XVal Session 24-Typing - Text-1		2012-07-11 14:22:24.992000
	Edit pad (rev 1407)		sean	cv372	XVal Session 24	1	XVal Session 24-Typing - Text-1		2012-07-11 14:22:25.134000
	Edit pad (rev 1408)		Bob	cv404	XVal Session 24	1	XVal Session 24-Typing - Text-1		2012-07-11 14:22:25.221000
	Edit pad (rev 1409)		jeral	cv311	XVal Session 24	1	XVal Session 24-Typing - Text-1		2012-07-11 14:22:25.495000
	Edit pad (rev 1410)		Bob	cv404	XVal Session 24	1	XVal Session 24-Typing - Text-1		2012-07-11 14:22:25.722000
	Edit pad (rev 1411)		jeral	cv311	XVal Session 24	1	XVal Session 24-Typing - Text-1		2012-07-11 14:22:25.992000
	Edit pad (rev 1412)		Bob	cv404	XVal Session 24	1	XVal Session 24-Typing - Text-1		2012-07-11 14:22:26.221000
	Edit pad (rev 1413)		sean	cv372	XVal Session 24	1	XVal Session 24-Typing - Text-1		2012-07-11 14:22:26.262000
	Edit pad (rev 1414)		jeral	cv311	XVal Session 24	1	XVal Session 24-Typing - Text-1		2012-07-11 14:22:26.496000
	Edit pad (rev 1415)		nic	cv403	XVal Session 24	1	XVal Session 24-Typing - Text-1		2012-07-11 14:22:26.578000
	Edit pad (rev 1416)		Bob	cv404	XVal Session 24	1	XVal Session 24-Typing - Text-1		2012-07-11 14:22:26.721000
	Edit pad (rev 1417)		sean	cv372	XVal Session 24	1	XVal Session 24-Typing - Text-1		2012-07-11 14:22:26.761000
	Edit pad (rev 1418)		sean	cv372	XVal Session 24	1	XVal Session 24-Typing - Text-1		2012-07-11 14:22:27.261000
	Edit pad (rev 1419)		jeral	cv311	XVal Session 24	1	XVal Session 24-Typing - Text-1		2012-07-11 14:22:27.310000
	Edit pad (rev 1420)		sean	cv372	XVal Session 24	1	XVal Session 24-Typing - Text-1		2012-07-11 14:22:27.761000
	Edit pad (rev 1421)		jeral	cv311	XVal Session 24	1	XVal Session 24-Typing - Text-1		2012-07-11 14:22:27.808000
	Edit pad (rev 1422)		Bob	cv404	XVal Session 24	1	XVal Session 24-Typing - Text-1		2012-07-11 14:22:28.047000
	Edit pad (rev 1423)		sean	cv372	XVal Session 24	1	XVal Session 24-Typing - Text-1		2012-07-11 14:22:28.261000
	Edit pad (rev 1424)		jeral	cv311	XVal Session 24	1	XVal Session 24-Typing - Text-1		2012-07-11 14:22:28.309000
	Edit pad (rev 1425)		Bob	cv404	XVal Session 24	1	XVal Session 24-Typing - Text-1		2012-07-11 14:22:28.546000
	Edit pad (rev 1426)		sean	cv372	XVal Session 24	1	XVal Session 24-Typing - Text-1		2012-07-11 14:22:28.761000
	Edit pad (rev 1427)		nic	cv403	XVal Session 24	1	XVal Session 24-Typing - Text-1		2012-07-11 14:22:28.774000
	Edit pad (rev 1428)		Bob	cv404	XVal Session 24	1	XVal Session 24-Typing - Text-1		2012-07-11 14:22:29.047000
	Edit pad (rev 1429)		jeral	cv311	XVal Session 24	1	XVal Session 24-Typing - Text-1		2012-07-11 14:22:29.049000
	Edit pad (rev 1430)		sean	cv372	XVal Session 24	1	XVal Session 24-Typing - Text-1		2012-07-11 14:22:29.276000
	Edit pad (rev 1431)		Bob	cv404	XVal Session 24	1	XVal Session 24-Typing - Text-1		2012-07-11 14:22:29.547000
	Edit pad (rev 1432)		jeral	cv311	XVal Session 24	1	XVal Session 24-Typing - Text-1		2012-07-11 14:22:29.573000
	Edit pad (rev 1433)		sean	cv372	XVal Session 24	1	XVal Session 24-Typing - Text-1		2012-07-11 14:22:29.776000
	Edit pad (rev 1434)		sean	cv372	XVal Session 24	1	XVal Session 24-Typing - Text-1		2012-07-11 14:22:30.276000
	Edit pad (rev 1435)		jeral	cv311	XVal Session 24	1	XVal Session 24-Typing - Text-1		2012-07-11 14:22:30.756000
	Edit pad (rev 1436)		sean	cv372	XVal Session 24	1	XVal Session 24-Typing - Text-1		2012-07-11 14:22:30.774000
	Edit pad (rev 1437)		nic	cv403	XVal Session 24	1	XVal Session 24-Typing - Text-1		2012-07-11 14:22:30.857000
	Edit pad (rev 1438)		nic	cv403	XVal Session 24	1	XVal Session 24-Typing - Text-1		2012-07-11 14:22:31.358000
	Edit pad (rev 1439)		sean	cv372	XVal Session 24	1	XVal Session 24-Typing - Text-1		2012-07-11 14:22:31.628000
	Edit pad (rev 1440)		jeral	cv311	XVal Session 24	1	XVal Session 24-Typing - Text-1		2012-07-11 14:22:32.306000
	Edit pad (rev 1441)		sean	cv372	XVal Session 24	1	XVal Session 24-Typing - Text-1		2012-07-11 14:22:32.470000
	Edit pad (rev 1442)		sean	cv372	XVal Session 24	1	XVal Session 24-Typing - Text-1		2012-07-11 14:22:32.959000
	Edit pad (rev 1443)		jeral	cv311	XVal Session 24	1	XVal Session 24-Typing - Text-1		2012-07-11 14:22:33.343000
	Edit pad (rev 1444)		sean	cv372	XVal Session 24	1	XVal Session 24-Typing - Text-1		2012-07-11 14:22:33.380000
	Edit pad (rev 1445)		jeral	cv311	XVal Session 24	1	XVal Session 24-Typing - Text-1		2012-07-11 14:22:33.842000
	Edit pad (rev 1446)		sean	cv372	XVal Session 24	1	XVal Session 24-Typing - Text-1		2012-07-11 14:22:33.885000
	Edit pad (rev 1447)		jeral	cv311	XVal Session 24	1	XVal Session 24-Typing - Text-1		2012-07-11 14:22:34.340000
	Edit pad (rev 1448)		Bob	cv404	XVal Session 24	1	XVal Session 24-Typing - Text-1		2012-07-11 14:22:34.341000
	Edit pad (rev 1449)		nic	cv403	XVal Session 24	1	XVal Session 24-Typing - Text-1		2012-07-11 14:22:34.379000
	Edit pad (rev 1450)		sean	cv372	XVal Session 24	1	XVal Session 24-Typing - Text-1		2012-07-11 14:22:34.385000
	Edit pad (rev 1451)		jeral	cv311	XVal Session 24	1	XVal Session 24-Typing - Text-1		2012-07-11 14:22:34.841000
	Edit pad (rev 1452)		Bob	cv404	XVal Session 24	1	XVal Session 24-Typing - Text-1		2012-07-11 14:22:34.853000
	Edit pad (rev 1453)		sean	cv372	XVal Session 24	1	XVal Session 24-Typing - Text-1		2012-07-11 14:22:34.897000
	Edit pad (rev 1454)		Bob	cv404	XVal Session 24	1	XVal Session 24-Typing - Text-1		2012-07-11 14:22:35.355000
	Edit pad (rev 1455)		sean	cv372	XVal Session 24	1	XVal Session 24-Typing - Text-1		2012-07-11 14:22:35.415000
	Edit pad (rev 1456)		nic	cv403	XVal Session 24	1	XVal Session 24-Typing - Text-1		2012-07-11 14:22:35.750000
	Edit pad (rev 1457)		Bob	cv404	XVal Session 24	1	XVal Session 24-Typing - Text-1		2012-07-11 14:22:35.855000
	Edit pad (rev 1458)		sean	cv372	XVal Session 24	1	XVal Session 24-Typing - Text-1		2012-07-11 14:22:35.915000
	Edit pad (rev 1459)		sean	cv372	XVal Session 24	1	XVal Session 24-Typing - Text-1		2012-07-11 14:22:36.416000
	Edit pad (rev 1460)		sean	cv372	XVal Session 24	1	XVal Session 24-Typing - Text-1		2012-07-11 14:22:36.916000
	Edit pad (rev 1461)		sean	cv372	XVal Session 24	1	XVal Session 24-Typing - Text-1		2012-07-11 14:22:37.416000
	Edit pad (rev 1462)		nic	cv403	XVal Session 24	1	XVal Session 24-Typing - Text-1		2012-07-11 14:22:37.726000
	Edit pad (rev 1463)		jeral	cv311	XVal Session 24	1	XVal Session 24-Typing - Text-1		2012-07-11 14:22:37.874000
	Edit pad (rev 1464)		sean	cv372	XVal Session 24	1	XVal Session 24-Typing - Text-1		2012-07-11 14:22:37.915000
	Edit pad (rev 1465)		Bob	cv404	XVal Session 24	1	XVal Session 24-Typing - Text-1		2012-07-11 14:22:37.952000
	Edit pad (rev 1466)		Bob	cv404	XVal Session 24	1	XVal Session 24-Typing - Text-1		2012-07-11 14:22:38.454000
	Edit pad (rev 1467)		nic	cv403	XVal Session 24	1	XVal Session 24-Typing - Text-1		2012-07-11 14:22:38.798000
	Edit pad (rev 1468)		Bob	cv404	XVal Session 24	1	XVal Session 24-Typing - Text-1		2012-07-11 14:22:38.958000
	Edit pad (rev 1469)		sean	cv372	XVal Session 24	1	XVal Session 24-Typing - Text-1		2012-07-11 14:22:39.361000
	Edit pad (rev 1470)		nic	cv403	XVal Session 24	1	XVal Session 24-Typing - Text-1		2012-07-11 14:22:39.436000
	Edit pad (rev 1471)		Bob	cv404	XVal Session 24	1	XVal Session 24-Typing - Text-1		2012-07-11 14:22:39.457000
	Edit pad (rev 1472)		sean	cv372	XVal Session 24	1	XVal Session 24-Typing - Text-1		2012-07-11 14:22:39.870000
	Edit pad (rev 1473)		nic	cv403	XVal Session 24	1	XVal Session 24-Typing - Text-1		2012-07-11 14:22:39.945000
	Edit pad (rev 1474)		Bob	cv404	XVal Session 24	1	XVal Session 24-Typing - Text-1		2012-07-11 14:22:39.960000
	Edit pad (rev 1475)		sean	cv372	XVal Session 24	1	XVal Session 24-Typing - Text-1		2012-07-11 14:22:40.369000
	Edit pad (rev 1476)		Bob	cv404	XVal Session 24	1	XVal Session 24-Typing - Text-1		2012-07-11 14:22:40.459000
	Edit pad (rev 1477)		sean	cv372	XVal Session 24	1	XVal Session 24-Typing - Text-1		2012-07-11 14:22:40.869000
	Edit pad (rev 1478)		Bob	cv404	XVal Session 24	1	XVal Session 24-Typing - Text-1		2012-07-11 14:22:40.959000
	Edit pad (rev 1479)		sean	cv372	XVal Session 24	1	XVal Session 24-Typing - Text-1		2012-07-11 14:22:41.372000
	Edit pad (rev 1480)		Bob	cv404	XVal Session 24	1	XVal Session 24-Typing - Text-1		2012-07-11 14:22:41.459000
	Edit pad (rev 1481)		sean	cv372	XVal Session 24	1	XVal Session 24-Typing - Text-1		2012-07-11 14:22:41.872000
	Edit pad (rev 1482)		Bob	cv404	XVal Session 24	1	XVal Session 24-Typing - Text-1		2012-07-11 14:22:41.973000
	Edit pad (rev 1483)		sean	cv372	XVal Session 24	1	XVal Session 24-Typing - Text-1		2012-07-11 14:22:42.371000
	Edit pad (rev 1484)		Bob	cv404	XVal Session 24	1	XVal Session 24-Typing - Text-1		2012-07-11 14:22:42.474000
	Edit pad (rev 1485)		sean	cv372	XVal Session 24	1	XVal Session 24-Typing - Text-1		2012-07-11 14:22:42.871000
	Edit pad (rev 1486)		Bob	cv404	XVal Session 24	1	XVal Session 24-Typing - Text-1		2012-07-11 14:22:42.973000
	Edit pad (rev 1487)		sean	cv372	XVal Session 24	1	XVal Session 24-Typing - Text-1		2012-07-11 14:22:43.371000
	Edit pad (rev 1488)		Bob	cv404	XVal Session 24	1	XVal Session 24-Typing - Text-1		2012-07-11 14:22:43.472000
	Edit pad (rev 1489)		jeral	cv311	XVal Session 24	1	XVal Session 24-Typing - Text-1		2012-07-11 14:22:43.550000
	Edit pad (rev 1490)		Bob	cv404	XVal Session 24	1	XVal Session 24-Typing - Text-1		2012-07-11 14:22:43.975000
	Edit pad (rev 1491)		jeral	cv311	XVal Session 24	1	XVal Session 24-Typing - Text-1		2012-07-11 14:22:44.141000
	Edit pad (rev 1492)		Bob	cv404	XVal Session 24	1	XVal Session 24-Typing - Text-1		2012-07-11 14:22:44.476000
	Edit pad (rev 1493)		jeral	cv311	XVal Session 24	1	XVal Session 24-Typing - Text-1		2012-07-11 14:22:44.610000
	Edit pad (rev 1494)		jeral	cv311	XVal Session 24	1	XVal Session 24-Typing - Text-1		2012-07-11 14:22:45.108000
	Edit pad (rev 1495)		Bob	cv404	XVal Session 24	1	XVal Session 24-Typing - Text-1		2012-07-11 14:22:45.205000
	Edit pad (rev 1496)		jeral	cv311	XVal Session 24	1	XVal Session 24-Typing - Text-1		2012-07-11 14:22:45.606000
	Edit pad (rev 1497)		Bob	cv404	XVal Session 24	1	XVal Session 24-Typing - Text-1		2012-07-11 14:22:45.709000
	Edit pad (rev 1498)		jeral	cv311	XVal Session 24	1	XVal Session 24-Typing - Text-1		2012-07-11 14:22:46.113000
	Edit pad (rev 1499)		Bob	cv404	XVal Session 24	1	XVal Session 24-Typing - Text-1		2012-07-11 14:22:46.205000
	Edit pad (rev 1500)		jeral	cv311	XVal Session 24	1	XVal Session 24-Typing - Text-1		2012-07-11 14:22:46.609000
	Edit pad (rev 1501)		Bob	cv404	XVal Session 24	1	XVal Session 24-Typing - Text-1		2012-07-11 14:22:46.704000
	Edit pad (rev 1502)		jeral	cv311	XVal Session 24	1	XVal Session 24-Typing - Text-1		2012-07-11 14:22:47.109000
	Edit pad (rev 1503)		sean	cv372	XVal Session 24	1	XVal Session 24-Typing - Text-1		2012-07-11 14:22:48.758000
	Edit pad (rev 1504)		sean	cv372	XVal Session 24	1	XVal Session 24-Typing - Text-1		2012-07-11 14:22:49.260000
	Edit pad (rev 1505)		jeral	cv311	XVal Session 24	1	XVal Session 24-Typing - Text-1		2012-07-11 14:22:49.543000
	Edit pad (rev 1506)		sean	cv372	XVal Session 24	1	XVal Session 24-Typing - Text-1		2012-07-11 14:22:49.760000
	Edit pad (rev 1507)		nic	cv403	XVal Session 24	1	XVal Session 24-Typing - Text-1		2012-07-11 14:22:50.078000
	Edit pad (rev 1508)		sean	cv372	XVal Session 24	1	XVal Session 24-Typing - Text-1		2012-07-11 14:22:50.264000
	Edit pad (rev 1509)		Bob	cv404	XVal Session 24	1	XVal Session 24-Typing - Text-1		2012-07-11 14:22:50.338000
	Edit pad (rev 1510)		nic	cv403	XVal Session 24	1	XVal Session 24-Typing - Text-1		2012-07-11 14:22:50.697000
	Edit pad (rev 1511)		sean	cv372	XVal Session 24	1	XVal Session 24-Typing - Text-1		2012-07-11 14:22:50.767000
	Edit pad (rev 1512)		Bob	cv404	XVal Session 24	1	XVal Session 24-Typing - Text-1		2012-07-11 14:22:50.838000
	Edit pad (rev 1513)		nic	cv403	XVal Session 24	1	XVal Session 24-Typing - Text-1		2012-07-11 14:22:51.197000
	Edit pad (rev 1514)		sean	cv372	XVal Session 24	1	XVal Session 24-Typing - Text-1		2012-07-11 14:22:51.282000
	Edit pad (rev 1515)		Bob	cv404	XVal Session 24	1	XVal Session 24-Typing - Text-1		2012-07-11 14:22:51.338000
	Edit pad (rev 1516)		jeral	cv311	XVal Session 24	1	XVal Session 24-Typing - Text-1		2012-07-11 14:22:51.518000
	Edit pad (rev 1517)		sean	cv372	XVal Session 24	1	XVal Session 24-Typing - Text-1		2012-07-11 14:22:51.791000
	Edit pad (rev 1518)		Bob	cv404	XVal Session 24	1	XVal Session 24-Typing - Text-1		2012-07-11 14:22:52.099000
	Edit pad (rev 1519)		nic	cv403	XVal Session 24	1	XVal Session 24-Typing - Text-1		2012-07-11 14:22:52.394000
	Edit pad (rev 1520)		Bob	cv404	XVal Session 24	1	XVal Session 24-Typing - Text-1		2012-07-11 14:22:52.597000
	Edit pad (rev 1521)		Bob	cv404	XVal Session 24	1	XVal Session 24-Typing - Text-1		2012-07-11 14:22:53.099000
	Edit pad (rev 1522)		Bob	cv404	XVal Session 24	1	XVal Session 24-Typing - Text-1		2012-07-11 14:22:53.726000
	Edit pad (rev 1523)		sean	cv372	XVal Session 24	1	XVal Session 24-Typing - Text-1		2012-07-11 14:22:53.769000
	Edit pad (rev 1524)		nic	cv403	XVal Session 24	1	XVal Session 24-Typing - Text-1		2012-07-11 14:22:54.103000
	Edit pad (rev 1525)		Bob	cv404	XVal Session 24	1	XVal Session 24-Typing - Text-1		2012-07-11 14:22:54.225000
	Edit pad (rev 1526)		sean	cv372	XVal Session 24	1	XVal Session 24-Typing - Text-1		2012-07-11 14:22:54.275000
	Edit pad (rev 1527)		nic	cv403	XVal Session 24	1	XVal Session 24-Typing - Text-1		2012-07-11 14:22:54.603000
	Edit pad (rev 1528)		Bob	cv404	XVal Session 24	1	XVal Session 24-Typing - Text-1		2012-07-11 14:22:54.725000
	Edit pad (rev 1529)		sean	cv372	XVal Session 24	1	XVal Session 24-Typing - Text-1		2012-07-11 14:22:54.950000
	Edit pad (rev 1530)		nic	cv403	XVal Session 24	1	XVal Session 24-Typing - Text-1		2012-07-11 14:22:55.103000
	Edit pad (rev 1531)		Bob	cv404	XVal Session 24	1	XVal Session 24-Typing - Text-1		2012-07-11 14:22:55.226000
	Edit pad (rev 1532)		sean	cv372	XVal Session 24	1	XVal Session 24-Typing - Text-1		2012-07-11 14:22:55.670000
	Edit pad (rev 1533)		nic	cv403	XVal Session 24	1	XVal Session 24-Typing - Text-1		2012-07-11 14:22:55.703000
	Edit pad (rev 1534)		Bob	cv404	XVal Session 24	1	XVal Session 24-Typing - Text-1		2012-07-11 14:22:56.103000
	Edit pad (rev 1535)		sean	cv372	XVal Session 24	1	XVal Session 24-Typing - Text-1		2012-07-11 14:22:56.180000
	Edit pad (rev 1536)		Bob	cv404	XVal Session 24	1	XVal Session 24-Typing - Text-1		2012-07-11 14:22:56.603000
	Edit pad (rev 1537)		sean	cv372	XVal Session 24	1	XVal Session 24-Typing - Text-1		2012-07-11 14:22:56.886000
15758	Load Instructions			cv114	XVal Session 24	1	XVal Session 24-Typing - Numbers-1	192.54.222.3	2012-07-11 14:22:57
15759	Load Instructions			cv113	XVal Session 24	1	XVal Session 24-Typing - Numbers-1	192.54.222.3	2012-07-11 14:22:57
15760	Load Instructions			cv112	XVal Session 24	1	XVal Session 24-Typing - Numbers-1	192.54.222.3	2012-07-11 14:22:57
	Edit pad (rev 1538)		Bob	cv404	XVal Session 24	1	XVal Session 24-Typing - Text-1		2012-07-11 14:22:57.112000
15761	Load Instructions			cv111	XVal Session 24	1	XVal Session 24-Typing - Numbers-1	192.54.222.11	2012-07-11 14:22:58
15766	Load Workspace			cv111	XVal Session 24	1	XVal Session 24-Typing - Numbers-1	192.54.222.11	2012-07-11 14:23:27
15767	Load Workspace			cv113	XVal Session 24	1	XVal Session 24-Typing - Numbers-1	192.54.222.3	2012-07-11 14:23:27
15768	Load Workspace			cv114	XVal Session 24	1	XVal Session 24-Typing - Numbers-1	192.54.222.3	2012-07-11 14:23:27
15769	Load Workspace			cv112	XVal Session 24	1	XVal Session 24-Typing - Numbers-1	192.54.222.3	2012-07-11 14:23:27
	Edit pad (rev 0)		sean	cv372	XVal Session 24	1	XVal Session 24-Typing - Numbers-1		2012-07-11 14:23:31.530000
	Edit pad (rev 1)		sean	cv372	XVal Session 24	1	XVal Session 24-Typing - Numbers-1		2012-07-11 14:23:32.120000
	Edit pad (rev 2)		nic	cv403	XVal Session 24	1	XVal Session 24-Typing - Numbers-1		2012-07-11 14:23:32.250000
	Edit pad (rev 3)		sean	cv372	XVal Session 24	1	XVal Session 24-Typing - Numbers-1		2012-07-11 14:23:32.658000
	Edit pad (rev 4)		jeral	cv311	XVal Session 24	1	XVal Session 24-Typing - Numbers-1		2012-07-11 14:23:32.686000
	Edit pad (rev 5)		nic	cv403	XVal Session 24	1	XVal Session 24-Typing - Numbers-1		2012-07-11 14:23:32.753000
	Edit pad (rev 6)		jeral	cv311	XVal Session 24	1	XVal Session 24-Typing - Numbers-1		2012-07-11 14:23:33.185000
	Edit pad (rev 7)		sean	cv372	XVal Session 24	1	XVal Session 24-Typing - Numbers-1		2012-07-11 14:23:33.244000
	Edit pad (rev 8)		nic	cv403	XVal Session 24	1	XVal Session 24-Typing - Numbers-1		2012-07-11 14:23:33.495000
	Edit pad (rev 9)		jeral	cv311	XVal Session 24	1	XVal Session 24-Typing - Numbers-1		2012-07-11 14:23:33.686000
	Edit pad (rev 10)		nic	cv403	XVal Session 24	1	XVal Session 24-Typing - Numbers-1		2012-07-11 14:23:33.996000
	Edit pad (rev 11)		jeral	cv311	XVal Session 24	1	XVal Session 24-Typing - Numbers-1		2012-07-11 14:23:34.184000
	Edit pad (rev 12)		jeral	cv311	XVal Session 24	1	XVal Session 24-Typing - Numbers-1		2012-07-11 14:23:35.273000
	Edit pad (rev 13)		jeral	cv311	XVal Session 24	1	XVal Session 24-Typing - Numbers-1		2012-07-11 14:23:36.128000
	Edit pad (rev 14)		jeral	cv311	XVal Session 24	1	XVal Session 24-Typing - Numbers-1		2012-07-11 14:23:36.623000
	Edit pad (rev 15)		sean	cv372	XVal Session 24	1	XVal Session 24-Typing - Numbers-1		2012-07-11 14:23:37.395000
	Edit pad (rev 16)		nic	cv403	XVal Session 24	1	XVal Session 24-Typing - Numbers-1		2012-07-11 14:23:37.515000
	Edit pad (rev 17)		sean	cv372	XVal Session 24	1	XVal Session 24-Typing - Numbers-1		2012-07-11 14:23:37.900000
	Edit pad (rev 18)		jeral	cv311	XVal Session 24	1	XVal Session 24-Typing - Numbers-1		2012-07-11 14:23:37.963000
	Edit pad (rev 19)		sean	cv372	XVal Session 24	1	XVal Session 24-Typing - Numbers-1		2012-07-11 14:23:38.401000
	Edit pad (rev 20)		jeral	cv311	XVal Session 24	1	XVal Session 24-Typing - Numbers-1		2012-07-11 14:23:38.466000
	Chat	okay let's break this all up	Bob	cv404	XVal Session 24	1	XVal Session 24-Typing - Numbers-1		2012-07-11 14:23:38.657000
	Edit pad (rev 21)		sean	cv372	XVal Session 24	1	XVal Session 24-Typing - Numbers-1		2012-07-11 14:23:38.964000
	Edit pad (rev 22)		jeral	cv311	XVal Session 24	1	XVal Session 24-Typing - Numbers-1		2012-07-11 14:23:38.967000
	Edit pad (rev 23)		sean	cv372	XVal Session 24	1	XVal Session 24-Typing - Numbers-1		2012-07-11 14:23:39.401000
	Edit pad (rev 24)		nic	cv403	XVal Session 24	1	XVal Session 24-Typing - Numbers-1		2012-07-11 14:23:39.632000
	Edit pad (rev 25)		nic	cv403	XVal Session 24	1	XVal Session 24-Typing - Numbers-1		2012-07-11 14:23:40.132000
	Edit pad (rev 26)		jeral	cv311	XVal Session 24	1	XVal Session 24-Typing - Numbers-1		2012-07-11 14:23:40.680000
	Edit pad (rev 27)		sean	cv372	XVal Session 24	1	XVal Session 24-Typing - Numbers-1		2012-07-11 14:23:40.784000
	Edit pad (rev 28)		sean	cv372	XVal Session 24	1	XVal Session 24-Typing - Numbers-1		2012-07-11 14:23:41.291000
	Edit pad (rev 29)		nic	cv403	XVal Session 24	1	XVal Session 24-Typing - Numbers-1		2012-07-11 14:23:41.321000
	Edit pad (rev 30)		sean	cv372	XVal Session 24	1	XVal Session 24-Typing - Numbers-1		2012-07-11 14:23:41.791000
	Edit pad (rev 31)		nic	cv403	XVal Session 24	1	XVal Session 24-Typing - Numbers-1		2012-07-11 14:23:41.821000
	Edit pad (rev 32)		jeral	cv311	XVal Session 24	1	XVal Session 24-Typing - Numbers-1		2012-07-11 14:23:42.279000
	Edit pad (rev 33)		sean	cv372	XVal Session 24	1	XVal Session 24-Typing - Numbers-1		2012-07-11 14:23:42.291000
	Edit pad (rev 34)		nic	cv403	XVal Session 24	1	XVal Session 24-Typing - Numbers-1		2012-07-11 14:23:42.319000
	Edit pad (rev 35)		jeral	cv311	XVal Session 24	1	XVal Session 24-Typing - Numbers-1		2012-07-11 14:23:42.779000
	Edit pad (rev 36)		nic	cv403	XVal Session 24	1	XVal Session 24-Typing - Numbers-1		2012-07-11 14:23:42.823000
	Edit pad (rev 37)		jeral	cv311	XVal Session 24	1	XVal Session 24-Typing - Numbers-1		2012-07-11 14:23:43.279000
	Edit pad (rev 38)		sean	cv372	XVal Session 24	1	XVal Session 24-Typing - Numbers-1		2012-07-11 14:23:43.548000
	Edit pad (rev 39)		nic	cv403	XVal Session 24	1	XVal Session 24-Typing - Numbers-1		2012-07-11 14:23:43.660000
	Edit pad (rev 40)		jeral	cv311	XVal Session 24	1	XVal Session 24-Typing - Numbers-1		2012-07-11 14:23:43.777000
	Edit pad (rev 41)		sean	cv372	XVal Session 24	1	XVal Session 24-Typing - Numbers-1		2012-07-11 14:23:44.057000
	Edit pad (rev 42)		nic	cv403	XVal Session 24	1	XVal Session 24-Typing - Numbers-1		2012-07-11 14:23:44.160000
	Edit pad (rev 43)		sean	cv372	XVal Session 24	1	XVal Session 24-Typing - Numbers-1		2012-07-11 14:23:44.558000
	Edit pad (rev 44)		nic	cv403	XVal Session 24	1	XVal Session 24-Typing - Numbers-1		2012-07-11 14:23:46.654000
	Edit pad (rev 45)		sean	cv372	XVal Session 24	1	XVal Session 24-Typing - Numbers-1		2012-07-11 14:23:47.062000
	Edit pad (rev 46)		nic	cv403	XVal Session 24	1	XVal Session 24-Typing - Numbers-1		2012-07-11 14:23:47.150000
	Edit pad (rev 47)		sean	cv372	XVal Session 24	1	XVal Session 24-Typing - Numbers-1		2012-07-11 14:23:47.572000
	Edit pad (rev 48)		nic	cv403	XVal Session 24	1	XVal Session 24-Typing - Numbers-1		2012-07-11 14:23:47.650000
	Edit pad (rev 49)		sean	cv372	XVal Session 24	1	XVal Session 24-Typing - Numbers-1		2012-07-11 14:23:48.073000
	Edit pad (rev 50)		sean	cv372	XVal Session 24	1	XVal Session 24-Typing - Numbers-1		2012-07-11 14:23:48.573000
	Edit pad (rev 51)		sean	cv372	XVal Session 24	1	XVal Session 24-Typing - Numbers-1		2012-07-11 14:23:49.073000
	Edit pad (rev 52)		sean	cv372	XVal Session 24	1	XVal Session 24-Typing - Numbers-1		2012-07-11 14:23:50.552000
	Edit pad (rev 53)		sean	cv372	XVal Session 24	1	XVal Session 24-Typing - Numbers-1		2012-07-11 14:23:51.058000
	Edit pad (rev 54)		sean	cv372	XVal Session 24	1	XVal Session 24-Typing - Numbers-1		2012-07-11 14:23:51.558000
	Edit pad (rev 55)		sean	cv372	XVal Session 24	1	XVal Session 24-Typing - Numbers-1		2012-07-11 14:23:52.057000
	Edit pad (rev 56)		sean	cv372	XVal Session 24	1	XVal Session 24-Typing - Numbers-1		2012-07-11 14:23:52.920000
	Edit pad (rev 57)		sean	cv372	XVal Session 24	1	XVal Session 24-Typing - Numbers-1		2012-07-11 14:23:53.573000
	Edit pad (rev 58)		sean	cv372	XVal Session 24	1	XVal Session 24-Typing - Numbers-1		2012-07-11 14:23:54.072000
	Edit pad (rev 59)		sean	cv372	XVal Session 24	1	XVal Session 24-Typing - Numbers-1		2012-07-11 14:23:59.304000
	Edit pad (rev 60)		sean	cv372	XVal Session 24	1	XVal Session 24-Typing - Numbers-1		2012-07-11 14:23:59.808000
	Edit pad (rev 61)		sean	cv372	XVal Session 24	1	XVal Session 24-Typing - Numbers-1		2012-07-11 14:24:00.307000
	Edit pad (rev 62)		sean	cv372	XVal Session 24	1	XVal Session 24-Typing - Numbers-1		2012-07-11 14:24:00.807000
	Edit pad (rev 63)		sean	cv372	XVal Session 24	1	XVal Session 24-Typing - Numbers-1		2012-07-11 14:24:01.799000
	Edit pad (rev 64)		sean	cv372	XVal Session 24	1	XVal Session 24-Typing - Numbers-1		2012-07-11 14:24:02.312000
	Edit pad (rev 65)		sean	cv372	XVal Session 24	1	XVal Session 24-Typing - Numbers-1		2012-07-11 14:24:02.822000
	Edit pad (rev 66)		sean	cv372	XVal Session 24	1	XVal Session 24-Typing - Numbers-1		2012-07-11 14:24:04.589000
	Edit pad (rev 67)		sean	cv372	XVal Session 24	1	XVal Session 24-Typing - Numbers-1		2012-07-11 14:24:05.088000
	Edit pad (rev 68)		sean	cv372	XVal Session 24	1	XVal Session 24-Typing - Numbers-1		2012-07-11 14:24:05.592000
	Edit pad (rev 69)		sean	cv372	XVal Session 24	1	XVal Session 24-Typing - Numbers-1		2012-07-11 14:24:06.091000
	Chat	does everyone see this, please confirm	Bob	cv404	XVal Session 24	1	XVal Session 24-Typing - Numbers-1		2012-07-11 14:24:06.967000
	Edit pad (rev 70)		jeral	cv311	XVal Session 24	1	XVal Session 24-Typing - Numbers-1		2012-07-11 14:24:08.843000
	Edit pad (rev 71)		sean	cv372	XVal Session 24	1	XVal Session 24-Typing - Numbers-1		2012-07-11 14:24:08.867000
	Edit pad (rev 72)		jeral	cv311	XVal Session 24	1	XVal Session 24-Typing - Numbers-1		2012-07-11 14:24:09.351000
	Edit pad (rev 73)		sean	cv372	XVal Session 24	1	XVal Session 24-Typing - Numbers-1		2012-07-11 14:24:09.370000
	Edit pad (rev 74)		jeral	cv311	XVal Session 24	1	XVal Session 24-Typing - Numbers-1		2012-07-11 14:24:09.853000
	Edit pad (rev 75)		sean	cv372	XVal Session 24	1	XVal Session 24-Typing - Numbers-1		2012-07-11 14:24:09.869000
	Edit pad (rev 76)		jeral	cv311	XVal Session 24	1	XVal Session 24-Typing - Numbers-1		2012-07-11 14:24:10.354000
	Edit pad (rev 77)		sean	cv372	XVal Session 24	1	XVal Session 24-Typing - Numbers-1		2012-07-11 14:24:10.369000
	Edit pad (rev 78)		jeral	cv311	XVal Session 24	1	XVal Session 24-Typing - Numbers-1		2012-07-11 14:24:11.776000
	Edit pad (rev 79)		jeral	cv311	XVal Session 24	1	XVal Session 24-Typing - Numbers-1		2012-07-11 14:24:12.536000
	Edit pad (rev 80)		sean	cv372	XVal Session 24	1	XVal Session 24-Typing - Numbers-1		2012-07-11 14:24:12.631000
	Edit pad (rev 81)		jeral	cv311	XVal Session 24	1	XVal Session 24-Typing - Numbers-1		2012-07-11 14:24:13.038000
	Edit pad (rev 82)		sean	cv372	XVal Session 24	1	XVal Session 24-Typing - Numbers-1		2012-07-11 14:24:13.144000
	Chat	Its better for us to take our time since were not going to get penalize for time but for accuracy	nic	cv403	XVal Session 24	1	XVal Session 24-Typing - Numbers-1		2012-07-11 14:24:13.417000
	Edit pad (rev 83)		jeral	cv311	XVal Session 24	1	XVal Session 24-Typing - Numbers-1		2012-07-11 14:24:13.536000
	Edit pad (rev 84)		sean	cv372	XVal Session 24	1	XVal Session 24-Typing - Numbers-1		2012-07-11 14:24:13.649000
	Edit pad (rev 85)		sean	cv372	XVal Session 24	1	XVal Session 24-Typing - Numbers-1		2012-07-11 14:24:14.151000
	Edit pad (rev 86)		jeral	cv311	XVal Session 24	1	XVal Session 24-Typing - Numbers-1		2012-07-11 14:24:14.719000
	Edit pad (rev 87)		sean	cv372	XVal Session 24	1	XVal Session 24-Typing - Numbers-1		2012-07-11 14:24:15.303000
	Edit pad (rev 88)		sean	cv372	XVal Session 24	1	XVal Session 24-Typing - Numbers-1		2012-07-11 14:24:15.808000
	Edit pad (rev 89)		sean	cv372	XVal Session 24	1	XVal Session 24-Typing - Numbers-1		2012-07-11 14:24:16.308000
	Edit pad (rev 90)		jeral	cv311	XVal Session 24	1	XVal Session 24-Typing - Numbers-1		2012-07-11 14:24:16.795000
	Edit pad (rev 91)		jeral	cv311	XVal Session 24	1	XVal Session 24-Typing - Numbers-1		2012-07-11 14:24:17.296000
	Edit pad (rev 92)		sean	cv372	XVal Session 24	1	XVal Session 24-Typing - Numbers-1		2012-07-11 14:24:18.282000
	Edit pad (rev 93)		sean	cv372	XVal Session 24	1	XVal Session 24-Typing - Numbers-1		2012-07-11 14:24:18.792000
	Edit pad (rev 94)		jeral	cv311	XVal Session 24	1	XVal Session 24-Typing - Numbers-1		2012-07-11 14:24:19.116000
	Edit pad (rev 95)		sean	cv372	XVal Session 24	1	XVal Session 24-Typing - Numbers-1		2012-07-11 14:24:19.289000
	Chat	yes ds	nic	cv403	XVal Session 24	1	XVal Session 24-Typing - Numbers-1		2012-07-11 14:24:19.400000
	Edit pad (rev 96)		jeral	cv311	XVal Session 24	1	XVal Session 24-Typing - Numbers-1		2012-07-11 14:24:19.613000
	Edit pad (rev 97)		jeral	cv311	XVal Session 24	1	XVal Session 24-Typing - Numbers-1		2012-07-11 14:24:20.231000
	Edit pad (rev 98)		jeral	cv311	XVal Session 24	1	XVal Session 24-Typing - Numbers-1		2012-07-11 14:24:20.728000
	Chat	got it	nic	cv403	XVal Session 24	1	XVal Session 24-Typing - Numbers-1		2012-07-11 14:24:21.435000
	Edit pad (rev 99)		jeral	cv311	XVal Session 24	1	XVal Session 24-Typing - Numbers-1		2012-07-11 14:24:22.715000
	Edit pad (rev 100)		jeral	cv311	XVal Session 24	1	XVal Session 24-Typing - Numbers-1		2012-07-11 14:24:23.217000
	Edit pad (rev 101)		jeral	cv311	XVal Session 24	1	XVal Session 24-Typing - Numbers-1		2012-07-11 14:24:23.720000
	Edit pad (rev 102)		jeral	cv311	XVal Session 24	1	XVal Session 24-Typing - Numbers-1		2012-07-11 14:24:24.215000
	Edit pad (rev 103)		jeral	cv311	XVal Session 24	1	XVal Session 24-Typing - Numbers-1		2012-07-11 14:24:25.100000
	Edit pad (rev 104)		jeral	cv311	XVal Session 24	1	XVal Session 24-Typing - Numbers-1		2012-07-11 14:24:25.965000
	Edit pad (rev 105)		jeral	cv311	XVal Session 24	1	XVal Session 24-Typing - Numbers-1		2012-07-11 14:24:26.463000
	Chat	Lets slow down	nic	cv403	XVal Session 24	1	XVal Session 24-Typing - Numbers-1		2012-07-11 14:24:27.483000
	Edit pad (rev 106)		jeral	cv311	XVal Session 24	1	XVal Session 24-Typing - Numbers-1		2012-07-11 14:24:27.639000
	Edit pad (rev 107)		sean	cv372	XVal Session 24	1	XVal Session 24-Typing - Numbers-1		2012-07-11 14:24:28.664000
	Edit pad (rev 108)		jeral	cv311	XVal Session 24	1	XVal Session 24-Typing - Numbers-1		2012-07-11 14:24:28.823000
	Edit pad (rev 109)		sean	cv372	XVal Session 24	1	XVal Session 24-Typing - Numbers-1		2012-07-11 14:24:29.166000
	Edit pad (rev 110)		jeral	cv311	XVal Session 24	1	XVal Session 24-Typing - Numbers-1		2012-07-11 14:24:29.323000
	Edit pad (rev 111)		jeral	cv311	XVal Session 24	1	XVal Session 24-Typing - Numbers-1		2012-07-11 14:24:29.826000
	Edit pad (rev 112)		jeral	cv311	XVal Session 24	1	XVal Session 24-Typing - Numbers-1		2012-07-11 14:24:30.325000
	Edit pad (rev 113)		sean	cv372	XVal Session 24	1	XVal Session 24-Typing - Numbers-1		2012-07-11 14:24:30.389000
	Edit pad (rev 114)		jeral	cv311	XVal Session 24	1	XVal Session 24-Typing - Numbers-1		2012-07-11 14:24:30.825000
	Edit pad (rev 115)		sean	cv372	XVal Session 24	1	XVal Session 24-Typing - Numbers-1		2012-07-11 14:24:31.274000
	Edit pad (rev 116)		sean	cv372	XVal Session 24	1	XVal Session 24-Typing - Numbers-1		2012-07-11 14:24:31.775000
	Edit pad (rev 117)		jeral	cv311	XVal Session 24	1	XVal Session 24-Typing - Numbers-1		2012-07-11 14:24:33.667000
	Edit pad (rev 118)		jeral	cv311	XVal Session 24	1	XVal Session 24-Typing - Numbers-1		2012-07-11 14:24:34.323000
	Edit pad (rev 119)		jeral	cv311	XVal Session 24	1	XVal Session 24-Typing - Numbers-1		2012-07-11 14:24:34.825000
	Edit pad (rev 120)		jeral	cv311	XVal Session 24	1	XVal Session 24-Typing - Numbers-1		2012-07-11 14:24:35.326000
	Edit pad (rev 121)		sean	cv372	XVal Session 24	1	XVal Session 24-Typing - Numbers-1		2012-07-11 14:24:35.825000
	Edit pad (rev 122)		jeral	cv311	XVal Session 24	1	XVal Session 24-Typing - Numbers-1		2012-07-11 14:24:35.827000
	Edit pad (rev 123)		sean	cv372	XVal Session 24	1	XVal Session 24-Typing - Numbers-1		2012-07-11 14:24:36.338000
	Edit pad (rev 124)		sean	cv372	XVal Session 24	1	XVal Session 24-Typing - Numbers-1		2012-07-11 14:24:36.863000
	Edit pad (rev 125)		jeral	cv311	XVal Session 24	1	XVal Session 24-Typing - Numbers-1		2012-07-11 14:24:38.301000
	Edit pad (rev 126)		jeral	cv311	XVal Session 24	1	XVal Session 24-Typing - Numbers-1		2012-07-11 14:24:39.181000
	Edit pad (rev 127)		sean	cv372	XVal Session 24	1	XVal Session 24-Typing - Numbers-1		2012-07-11 14:24:39.250000
	Edit pad (rev 128)		jeral	cv311	XVal Session 24	1	XVal Session 24-Typing - Numbers-1		2012-07-11 14:24:39.680000
	Edit pad (rev 129)		sean	cv372	XVal Session 24	1	XVal Session 24-Typing - Numbers-1		2012-07-11 14:24:39.760000
	Edit pad (rev 130)		jeral	cv311	XVal Session 24	1	XVal Session 24-Typing - Numbers-1		2012-07-11 14:24:40.181000
	Edit pad (rev 131)		jeral	cv311	XVal Session 24	1	XVal Session 24-Typing - Numbers-1		2012-07-11 14:24:40.682000
	Chat	alright, so let us separate by paragraph	Bob	cv404	XVal Session 24	1	XVal Session 24-Typing - Numbers-1		2012-07-11 14:24:41.201000
	Chat	since we have to have things correct not fast	nic	cv403	XVal Session 24	1	XVal Session 24-Typing - Numbers-1		2012-07-11 14:24:42.346000
	Edit pad (rev 132)		jeral	cv311	XVal Session 24	1	XVal Session 24-Typing - Numbers-1		2012-07-11 14:24:43.169000
	Edit pad (rev 133)		sean	cv372	XVal Session 24	1	XVal Session 24-Typing - Numbers-1		2012-07-11 14:24:43.428000
	Edit pad (rev 134)		jeral	cv311	XVal Session 24	1	XVal Session 24-Typing - Numbers-1		2012-07-11 14:24:43.742000
	Edit pad (rev 135)		sean	cv372	XVal Session 24	1	XVal Session 24-Typing - Numbers-1		2012-07-11 14:24:43.930000
	Edit pad (rev 136)		jeral	cv311	XVal Session 24	1	XVal Session 24-Typing - Numbers-1		2012-07-11 14:24:44.162000
	Edit pad (rev 137)		sean	cv372	XVal Session 24	1	XVal Session 24-Typing - Numbers-1		2012-07-11 14:24:44.430000
	Edit pad (rev 138)		jeral	cv311	XVal Session 24	1	XVal Session 24-Typing - Numbers-1		2012-07-11 14:24:44.811000
	Edit pad (rev 139)		sean	cv372	XVal Session 24	1	XVal Session 24-Typing - Numbers-1		2012-07-11 14:24:44.975000
	Edit pad (rev 140)		jeral	cv311	XVal Session 24	1	XVal Session 24-Typing - Numbers-1		2012-07-11 14:24:45.309000
	Edit pad (rev 141)		sean	cv372	XVal Session 24	1	XVal Session 24-Typing - Numbers-1		2012-07-11 14:24:45.432000
	Edit pad (rev 142)		Bob	cv404	XVal Session 24	1	XVal Session 24-Typing - Numbers-1		2012-07-11 14:24:45.504000
	Edit pad (rev 143)		jeral	cv311	XVal Session 24	1	XVal Session 24-Typing - Numbers-1		2012-07-11 14:24:46.861000
	Edit pad (rev 144)		sean	cv372	XVal Session 24	1	XVal Session 24-Typing - Numbers-1		2012-07-11 14:24:47.426000
	Edit pad (rev 145)		jeral	cv311	XVal Session 24	1	XVal Session 24-Typing - Numbers-1		2012-07-11 14:24:48.129000
	Edit pad (rev 146)		sean	cv372	XVal Session 24	1	XVal Session 24-Typing - Numbers-1		2012-07-11 14:24:48.227000
	Edit pad (rev 147)		jeral	cv311	XVal Session 24	1	XVal Session 24-Typing - Numbers-1		2012-07-11 14:24:48.631000
	Edit pad (rev 148)		sean	cv372	XVal Session 24	1	XVal Session 24-Typing - Numbers-1		2012-07-11 14:24:48.728000
	Edit pad (rev 149)		sean	cv372	XVal Session 24	1	XVal Session 24-Typing - Numbers-1		2012-07-11 14:24:49.229000
	Edit pad (rev 150)		jeral	cv311	XVal Session 24	1	XVal Session 24-Typing - Numbers-1		2012-07-11 14:24:49.515000
	Edit pad (rev 151)		jeral	cv311	XVal Session 24	1	XVal Session 24-Typing - Numbers-1		2012-07-11 14:24:50.014000
	Edit pad (rev 152)		sean	cv372	XVal Session 24	1	XVal Session 24-Typing - Numbers-1		2012-07-11 14:24:50.763000
	Edit pad (rev 153)		sean	cv372	XVal Session 24	1	XVal Session 24-Typing - Numbers-1		2012-07-11 14:24:51.266000
	Edit pad (rev 154)		jeral	cv311	XVal Session 24	1	XVal Session 24-Typing - Numbers-1		2012-07-11 14:24:51.765000
	Edit pad (rev 155)		sean	cv372	XVal Session 24	1	XVal Session 24-Typing - Numbers-1		2012-07-11 14:24:51.775000
	Edit pad (rev 156)		sean	cv372	XVal Session 24	1	XVal Session 24-Typing - Numbers-1		2012-07-11 14:24:53.210000
	Edit pad (rev 157)		jeral	cv311	XVal Session 24	1	XVal Session 24-Typing - Numbers-1		2012-07-11 14:24:53.220000
	Edit pad (rev 158)		jeral	cv311	XVal Session 24	1	XVal Session 24-Typing - Numbers-1		2012-07-11 14:24:53.762000
	Edit pad (rev 159)		sean	cv372	XVal Session 24	1	XVal Session 24-Typing - Numbers-1		2012-07-11 14:24:53.887000
	Edit pad (rev 160)		jeral	cv311	XVal Session 24	1	XVal Session 24-Typing - Numbers-1		2012-07-11 14:24:54.888000
	Edit pad (rev 161)		Bob	cv404	XVal Session 24	1	XVal Session 24-Typing - Numbers-1		2012-07-11 14:24:54.997000
	Edit pad (rev 162)		Bob	cv404	XVal Session 24	1	XVal Session 24-Typing - Numbers-1		2012-07-11 14:24:55.898000
	Edit pad (rev 163)		jeral	cv311	XVal Session 24	1	XVal Session 24-Typing - Numbers-1		2012-07-11 14:24:55.932000
	Edit pad (rev 164)		sean	cv372	XVal Session 24	1	XVal Session 24-Typing - Numbers-1		2012-07-11 14:24:55.985000
	Edit pad (rev 165)		Bob	cv404	XVal Session 24	1	XVal Session 24-Typing - Numbers-1		2012-07-11 14:24:56.398000
	Edit pad (rev 166)		jeral	cv311	XVal Session 24	1	XVal Session 24-Typing - Numbers-1		2012-07-11 14:24:56.432000
	Edit pad (rev 167)		sean	cv372	XVal Session 24	1	XVal Session 24-Typing - Numbers-1		2012-07-11 14:24:56.494000
	Edit pad (rev 168)		Bob	cv404	XVal Session 24	1	XVal Session 24-Typing - Numbers-1		2012-07-11 14:24:56.896000
	Edit pad (rev 169)		sean	cv372	XVal Session 24	1	XVal Session 24-Typing - Numbers-1		2012-07-11 14:24:56.996000
	Edit pad (rev 170)		jeral	cv311	XVal Session 24	1	XVal Session 24-Typing - Numbers-1		2012-07-11 14:24:57.320000
	Edit pad (rev 171)		Bob	cv404	XVal Session 24	1	XVal Session 24-Typing - Numbers-1		2012-07-11 14:24:57.398000
	Edit pad (rev 172)		sean	cv372	XVal Session 24	1	XVal Session 24-Typing - Numbers-1		2012-07-11 14:24:57.494000
	Edit pad (rev 173)		jeral	cv311	XVal Session 24	1	XVal Session 24-Typing - Numbers-1		2012-07-11 14:24:57.822000
	Edit pad (rev 174)		sean	cv372	XVal Session 24	1	XVal Session 24-Typing - Numbers-1		2012-07-11 14:24:57.996000
	Edit pad (rev 175)		jeral	cv311	XVal Session 24	1	XVal Session 24-Typing - Numbers-1		2012-07-11 14:24:58.317000
	Edit pad (rev 176)		sean	cv372	XVal Session 24	1	XVal Session 24-Typing - Numbers-1		2012-07-11 14:24:59.053000
	Edit pad (rev 177)		sean	cv372	XVal Session 24	1	XVal Session 24-Typing - Numbers-1		2012-07-11 14:24:59.723000
	Edit pad (rev 178)		jeral	cv311	XVal Session 24	1	XVal Session 24-Typing - Numbers-1		2012-07-11 14:25:00.605000
	Edit pad (rev 179)		Bob	cv404	XVal Session 24	1	XVal Session 24-Typing - Numbers-1		2012-07-11 14:25:00.857000
	Edit pad (rev 180)		sean	cv372	XVal Session 24	1	XVal Session 24-Typing - Numbers-1		2012-07-11 14:25:01.264000
	Edit pad (rev 181)		sean	cv372	XVal Session 24	1	XVal Session 24-Typing - Numbers-1		2012-07-11 14:25:01.765000
	Edit pad (rev 182)		jeral	cv311	XVal Session 24	1	XVal Session 24-Typing - Numbers-1		2012-07-11 14:25:02.006000
	Edit pad (rev 183)		jeral	cv311	XVal Session 24	1	XVal Session 24-Typing - Numbers-1		2012-07-11 14:25:02.506000
	Edit pad (rev 184)		jeral	cv311	XVal Session 24	1	XVal Session 24-Typing - Numbers-1		2012-07-11 14:25:03.014000
	Edit pad (rev 185)		sean	cv372	XVal Session 24	1	XVal Session 24-Typing - Numbers-1		2012-07-11 14:25:03.215000
	Edit pad (rev 186)		jeral	cv311	XVal Session 24	1	XVal Session 24-Typing - Numbers-1		2012-07-11 14:25:03.518000
	Edit pad (rev 187)		sean	cv372	XVal Session 24	1	XVal Session 24-Typing - Numbers-1		2012-07-11 14:25:03.729000
	Edit pad (rev 188)		sean	cv372	XVal Session 24	1	XVal Session 24-Typing - Numbers-1		2012-07-11 14:25:04.228000
	Edit pad (rev 189)		jeral	cv311	XVal Session 24	1	XVal Session 24-Typing - Numbers-1		2012-07-11 14:25:05.941000
	Edit pad (rev 190)		jeral	cv311	XVal Session 24	1	XVal Session 24-Typing - Numbers-1		2012-07-11 14:25:06.711000
	Edit pad (rev 191)		jeral	cv311	XVal Session 24	1	XVal Session 24-Typing - Numbers-1		2012-07-11 14:25:07.220000
	Edit pad (rev 192)		jeral	cv311	XVal Session 24	1	XVal Session 24-Typing - Numbers-1		2012-07-11 14:25:07.712000
	Edit pad (rev 193)		jeral	cv311	XVal Session 24	1	XVal Session 24-Typing - Numbers-1		2012-07-11 14:25:08.212000
	Edit pad (rev 194)		Bob	cv404	XVal Session 24	1	XVal Session 24-Typing - Numbers-1		2012-07-11 14:25:09.260000
	Chat	I think its too late the other 2 members are continue to go	nic	cv403	XVal Session 24	1	XVal Session 24-Typing - Numbers-1		2012-07-11 14:25:09.574000
	Edit pad (rev 195)		Bob	cv404	XVal Session 24	1	XVal Session 24-Typing - Numbers-1		2012-07-11 14:25:09.760000
	Edit pad (rev 196)		jeral	cv311	XVal Session 24	1	XVal Session 24-Typing - Numbers-1		2012-07-11 14:25:10.090000
	Edit pad (rev 197)		jeral	cv311	XVal Session 24	1	XVal Session 24-Typing - Numbers-1		2012-07-11 14:25:10.920000
	Edit pad (rev 198)		jeral	cv311	XVal Session 24	1	XVal Session 24-Typing - Numbers-1		2012-07-11 14:25:11.419000
	Edit pad (rev 199)		jeral	cv311	XVal Session 24	1	XVal Session 24-Typing - Numbers-1		2012-07-11 14:25:11.921000
	Edit pad (rev 200)		jeral	cv311	XVal Session 24	1	XVal Session 24-Typing - Numbers-1		2012-07-11 14:25:12.422000
	Chat	do spaces matter?	sean	cv372	XVal Session 24	1	XVal Session 24-Typing - Numbers-1		2012-07-11 14:25:13.418000
	Edit pad (rev 201)		jeral	cv311	XVal Session 24	1	XVal Session 24-Typing - Numbers-1		2012-07-11 14:25:14.103000
	Chat	yes	nic	cv403	XVal Session 24	1	XVal Session 24-Typing - Numbers-1		2012-07-11 14:25:17.526000
	Edit pad (rev 202)		jeral	cv311	XVal Session 24	1	XVal Session 24-Typing - Numbers-1		2012-07-11 14:25:17.620000
	Edit pad (rev 203)		jeral	cv311	XVal Session 24	1	XVal Session 24-Typing - Numbers-1		2012-07-11 14:25:18.118000
	Edit pad (rev 204)		jeral	cv311	XVal Session 24	1	XVal Session 24-Typing - Numbers-1		2012-07-11 14:25:18.619000
	Edit pad (rev 205)		jeral	cv311	XVal Session 24	1	XVal Session 24-Typing - Numbers-1		2012-07-11 14:25:19.118000
	Edit pad (rev 206)		jeral	cv311	XVal Session 24	1	XVal Session 24-Typing - Numbers-1		2012-07-11 14:25:20.011000
	Chat	oracle	nic	cv403	XVal Session 24	1	XVal Session 24-Typing - Numbers-1		2012-07-11 14:25:20.216000
	Chat	oh	sean	cv372	XVal Session 24	1	XVal Session 24-Typing - Numbers-1		2012-07-11 14:25:20.907000
	Edit pad (rev 207)		jeral	cv311	XVal Session 24	1	XVal Session 24-Typing - Numbers-1		2012-07-11 14:25:21.262000
	Chat	it does	nic	cv403	XVal Session 24	1	XVal Session 24-Typing - Numbers-1		2012-07-11 14:25:21.390000
	Edit pad (rev 208)		jeral	cv311	XVal Session 24	1	XVal Session 24-Typing - Numbers-1		2012-07-11 14:25:21.752000
	Edit pad (rev 209)		jeral	cv311	XVal Session 24	1	XVal Session 24-Typing - Numbers-1		2012-07-11 14:25:22.260000
	Edit pad (rev 210)		jeral	cv311	XVal Session 24	1	XVal Session 24-Typing - Numbers-1		2012-07-11 14:25:22.755000
	Edit pad (rev 211)		jeral	cv311	XVal Session 24	1	XVal Session 24-Typing - Numbers-1		2012-07-11 14:25:23.255000
	Edit pad (rev 212)		jeral	cv311	XVal Session 24	1	XVal Session 24-Typing - Numbers-1		2012-07-11 14:25:24.511000
	Edit pad (rev 213)		jeral	cv311	XVal Session 24	1	XVal Session 24-Typing - Numbers-1		2012-07-11 14:25:25.008000
	Edit pad (rev 214)		jeral	cv311	XVal Session 24	1	XVal Session 24-Typing - Numbers-1		2012-07-11 14:25:25.513000
	Edit pad (rev 215)		jeral	cv311	XVal Session 24	1	XVal Session 24-Typing - Numbers-1		2012-07-11 14:25:26.007000
	Chat	once agan	nic	cv403	XVal Session 24	1	XVal Session 24-Typing - Numbers-1		2012-07-11 14:25:26.197000
	Edit pad (rev 216)		jeral	cv311	XVal Session 24	1	XVal Session 24-Typing - Numbers-1		2012-07-11 14:25:26.508000
	Edit pad (rev 217)		jeral	cv311	XVal Session 24	1	XVal Session 24-Typing - Numbers-1		2012-07-11 14:25:27.009000
	Edit pad (rev 218)		jeral	cv311	XVal Session 24	1	XVal Session 24-Typing - Numbers-1		2012-07-11 14:25:28.294000
	Edit pad (rev 219)		jeral	cv311	XVal Session 24	1	XVal Session 24-Typing - Numbers-1		2012-07-11 14:25:29.392000
	Edit pad (rev 220)		Bob	cv404	XVal Session 24	1	XVal Session 24-Typing - Numbers-1		2012-07-11 14:25:29.724000
	Edit pad (rev 221)		jeral	cv311	XVal Session 24	1	XVal Session 24-Typing - Numbers-1		2012-07-11 14:25:29.890000
	Edit pad (rev 222)		Bob	cv404	XVal Session 24	1	XVal Session 24-Typing - Numbers-1		2012-07-11 14:25:30.225000
	Edit pad (rev 223)		Bob	cv404	XVal Session 24	1	XVal Session 24-Typing - Numbers-1		2012-07-11 14:25:30.727000
	Edit pad (rev 224)		jeral	cv311	XVal Session 24	1	XVal Session 24-Typing - Numbers-1		2012-07-11 14:25:30.737000
	Edit pad (rev 225)		Bob	cv404	XVal Session 24	1	XVal Session 24-Typing - Numbers-1		2012-07-11 14:25:31.735000
	Edit pad (rev 226)		jeral	cv311	XVal Session 24	1	XVal Session 24-Typing - Numbers-1		2012-07-11 14:25:32.450000
	Chat	Lets slow down	nic	cv403	XVal Session 24	1	XVal Session 24-Typing - Numbers-1		2012-07-11 14:25:32.498000
	Edit pad (rev 227)		jeral	cv311	XVal Session 24	1	XVal Session 24-Typing - Numbers-1		2012-07-11 14:25:33.201000
	Edit pad (rev 228)		jeral	cv311	XVal Session 24	1	XVal Session 24-Typing - Numbers-1		2012-07-11 14:25:33.702000
	Edit pad (rev 229)		jeral	cv311	XVal Session 24	1	XVal Session 24-Typing - Numbers-1		2012-07-11 14:25:34.200000
	Edit pad (rev 230)		jeral	cv311	XVal Session 24	1	XVal Session 24-Typing - Numbers-1		2012-07-11 14:25:34.702000
	Chat	Accuracy	nic	cv403	XVal Session 24	1	XVal Session 24-Typing - Numbers-1		2012-07-11 14:25:35.015000
	Edit pad (rev 231)		jeral	cv311	XVal Session 24	1	XVal Session 24-Typing - Numbers-1		2012-07-11 14:25:36.165000
	Chat	not speed	nic	cv403	XVal Session 24	1	XVal Session 24-Typing - Numbers-1		2012-07-11 14:25:36.883000
	Edit pad (rev 232)		jeral	cv311	XVal Session 24	1	XVal Session 24-Typing - Numbers-1		2012-07-11 14:25:37.441000
	Edit pad (rev 233)		jeral	cv311	XVal Session 24	1	XVal Session 24-Typing - Numbers-1		2012-07-11 14:25:37.942000
	Edit pad (rev 234)		jeral	cv311	XVal Session 24	1	XVal Session 24-Typing - Numbers-1		2012-07-11 14:25:38.450000
	Edit pad (rev 235)		jeral	cv311	XVal Session 24	1	XVal Session 24-Typing - Numbers-1		2012-07-11 14:25:38.943000
	Edit pad (rev 236)		jeral	cv311	XVal Session 24	1	XVal Session 24-Typing - Numbers-1		2012-07-11 14:25:39.439000
	Edit pad (rev 237)		Bob	cv404	XVal Session 24	1	XVal Session 24-Typing - Numbers-1		2012-07-11 14:25:39.531000
	Chat	its in the instructions	nic	cv403	XVal Session 24	1	XVal Session 24-Typing - Numbers-1		2012-07-11 14:25:40.986000
	Edit pad (rev 238)		jeral	cv311	XVal Session 24	1	XVal Session 24-Typing - Numbers-1		2012-07-11 14:25:41.153000
	Edit pad (rev 239)		jeral	cv311	XVal Session 24	1	XVal Session 24-Typing - Numbers-1		2012-07-11 14:25:41.931000
	Edit pad (rev 240)		jeral	cv311	XVal Session 24	1	XVal Session 24-Typing - Numbers-1		2012-07-11 14:25:42.432000
	Edit pad (rev 241)		jeral	cv311	XVal Session 24	1	XVal Session 24-Typing - Numbers-1		2012-07-11 14:25:42.934000
	Edit pad (rev 242)		jeral	cv311	XVal Session 24	1	XVal Session 24-Typing - Numbers-1		2012-07-11 14:25:43.440000
	Edit pad (rev 243)		jeral	cv311	XVal Session 24	1	XVal Session 24-Typing - Numbers-1		2012-07-11 14:25:45.425000
	Edit pad (rev 244)		jeral	cv311	XVal Session 24	1	XVal Session 24-Typing - Numbers-1		2012-07-11 14:25:45.917000
	Edit pad (rev 245)		jeral	cv311	XVal Session 24	1	XVal Session 24-Typing - Numbers-1		2012-07-11 14:25:46.928000
	Edit pad (rev 246)		jeral	cv311	XVal Session 24	1	XVal Session 24-Typing - Numbers-1		2012-07-11 14:25:47.436000
	Edit pad (rev 247)		jeral	cv311	XVal Session 24	1	XVal Session 24-Typing - Numbers-1		2012-07-11 14:25:48.851000
	Edit pad (rev 248)		jeral	cv311	XVal Session 24	1	XVal Session 24-Typing - Numbers-1		2012-07-11 14:25:49.991000
	Edit pad (rev 249)		jeral	cv311	XVal Session 24	1	XVal Session 24-Typing - Numbers-1		2012-07-11 14:25:50.484000
	Edit pad (rev 250)		jeral	cv311	XVal Session 24	1	XVal Session 24-Typing - Numbers-1		2012-07-11 14:25:50.983000
	Chat	yes exactky john is right	Bob	cv404	XVal Session 24	1	XVal Session 24-Typing - Numbers-1		2012-07-11 14:25:51.268000
	Edit pad (rev 251)		jeral	cv311	XVal Session 24	1	XVal Session 24-Typing - Numbers-1		2012-07-11 14:25:51.524000
	Edit pad (rev 252)		jeral	cv311	XVal Session 24	1	XVal Session 24-Typing - Numbers-1		2012-07-11 14:25:52.923000
	Chat	were not going getting penalities for not completing	nic	cv403	XVal Session 24	1	XVal Session 24-Typing - Numbers-1		2012-07-11 14:25:53.833000
	Edit pad (rev 253)		jeral	cv311	XVal Session 24	1	XVal Session 24-Typing - Numbers-1		2012-07-11 14:25:54.197000
	Edit pad (rev 254)		jeral	cv311	XVal Session 24	1	XVal Session 24-Typing - Numbers-1		2012-07-11 14:25:54.699000
	Edit pad (rev 255)		jeral	cv311	XVal Session 24	1	XVal Session 24-Typing - Numbers-1		2012-07-11 14:25:55.202000
	Edit pad (rev 256)		jeral	cv311	XVal Session 24	1	XVal Session 24-Typing - Numbers-1		2012-07-11 14:25:55.698000
	Edit pad (rev 257)		jeral	cv311	XVal Session 24	1	XVal Session 24-Typing - Numbers-1		2012-07-11 14:25:57.425000
	Chat	i am putting the spaces in Oracle	Bob	cv404	XVal Session 24	1	XVal Session 24-Typing - Numbers-1		2012-07-11 14:25:58.047000
	Edit pad (rev 258)		jeral	cv311	XVal Session 24	1	XVal Session 24-Typing - Numbers-1		2012-07-11 14:25:58.993000
	Edit pad (rev 259)		jeral	cv311	XVal Session 24	1	XVal Session 24-Typing - Numbers-1		2012-07-11 14:25:59.492000
	Edit pad (rev 260)		jeral	cv311	XVal Session 24	1	XVal Session 24-Typing - Numbers-1		2012-07-11 14:26:00.001000
	Edit pad (rev 261)		jeral	cv311	XVal Session 24	1	XVal Session 24-Typing - Numbers-1		2012-07-11 14:26:01.367000
	Edit pad (rev 262)		jeral	cv311	XVal Session 24	1	XVal Session 24-Typing - Numbers-1		2012-07-11 14:26:02.266000
	Edit pad (rev 263)		jeral	cv311	XVal Session 24	1	XVal Session 24-Typing - Numbers-1		2012-07-11 14:26:02.766000
	Edit pad (rev 264)		jeral	cv311	XVal Session 24	1	XVal Session 24-Typing - Numbers-1		2012-07-11 14:26:03.266000
	Chat	the task but for every mistake	nic	cv403	XVal Session 24	1	XVal Session 24-Typing - Numbers-1		2012-07-11 14:26:03.290000
	Edit pad (rev 265)		jeral	cv311	XVal Session 24	1	XVal Session 24-Typing - Numbers-1		2012-07-11 14:26:03.767000
	Edit pad (rev 266)		jeral	cv311	XVal Session 24	1	XVal Session 24-Typing - Numbers-1		2012-07-11 14:26:04.376000
	Edit pad (rev 267)		Bob	cv404	XVal Session 24	1	XVal Session 24-Typing - Numbers-1		2012-07-11 14:26:05.212000
	Edit pad (rev 268)		jeral	cv311	XVal Session 24	1	XVal Session 24-Typing - Numbers-1		2012-07-11 14:26:05.362000
	Edit pad (rev 269)		jeral	cv311	XVal Session 24	1	XVal Session 24-Typing - Numbers-1		2012-07-11 14:26:05.866000
	Edit pad (rev 270)		jeral	cv311	XVal Session 24	1	XVal Session 24-Typing - Numbers-1		2012-07-11 14:26:06.359000
	Edit pad (rev 271)		jeral	cv311	XVal Session 24	1	XVal Session 24-Typing - Numbers-1		2012-07-11 14:26:06.859000
	Edit pad (rev 272)		jeral	cv311	XVal Session 24	1	XVal Session 24-Typing - Numbers-1		2012-07-11 14:26:08.478000
	Edit pad (rev 273)		Bob	cv404	XVal Session 24	1	XVal Session 24-Typing - Numbers-1		2012-07-11 14:26:09.447000
	Chat	Kuandyk	nic	cv403	XVal Session 24	1	XVal Session 24-Typing - Numbers-1		2012-07-11 14:26:10.631000
	Edit pad (rev 274)		jeral	cv311	XVal Session 24	1	XVal Session 24-Typing - Numbers-1		2012-07-11 14:26:11.865000
	Edit pad (rev 275)		jeral	cv311	XVal Session 24	1	XVal Session 24-Typing - Numbers-1		2012-07-11 14:26:12.365000
	Edit pad (rev 276)		jeral	cv311	XVal Session 24	1	XVal Session 24-Typing - Numbers-1		2012-07-11 14:26:12.882000
	Chat	please stop	nic	cv403	XVal Session 24	1	XVal Session 24-Typing - Numbers-1		2012-07-11 14:26:13.052000
	Edit pad (rev 277)		jeral	cv311	XVal Session 24	1	XVal Session 24-Typing - Numbers-1		2012-07-11 14:26:14.507000
	Edit pad (rev 278)		Bob	cv404	XVal Session 24	1	XVal Session 24-Typing - Numbers-1		2012-07-11 14:26:14.858000
	Edit pad (rev 279)		jeral	cv311	XVal Session 24	1	XVal Session 24-Typing - Numbers-1		2012-07-11 14:26:15.007000
	Edit pad (rev 280)		jeral	cv311	XVal Session 24	1	XVal Session 24-Typing - Numbers-1		2012-07-11 14:26:15.507000
	Edit pad (rev 281)		jeral	cv311	XVal Session 24	1	XVal Session 24-Typing - Numbers-1		2012-07-11 14:26:16.006000
	Edit pad (rev 282)		jeral	cv311	XVal Session 24	1	XVal Session 24-Typing - Numbers-1		2012-07-11 14:26:16.505000
	Edit pad (rev 283)		jeral	cv311	XVal Session 24	1	XVal Session 24-Typing - Numbers-1		2012-07-11 14:26:17.005000
	Edit pad (rev 284)		jeral	cv311	XVal Session 24	1	XVal Session 24-Typing - Numbers-1		2012-07-11 14:26:18.664000
	Edit pad (rev 285)		Bob	cv404	XVal Session 24	1	XVal Session 24-Typing - Numbers-1		2012-07-11 14:26:18.796000
	Edit pad (rev 286)		jeral	cv311	XVal Session 24	1	XVal Session 24-Typing - Numbers-1		2012-07-11 14:26:20.104000
	Chat	and work with the rest of the group	nic	cv403	XVal Session 24	1	XVal Session 24-Typing - Numbers-1		2012-07-11 14:26:20.185000
	Edit pad (rev 287)		jeral	cv311	XVal Session 24	1	XVal Session 24-Typing - Numbers-1		2012-07-11 14:26:20.608000
	Edit pad (rev 288)		jeral	cv311	XVal Session 24	1	XVal Session 24-Typing - Numbers-1		2012-07-11 14:26:21.114000
	Edit pad (rev 289)		jeral	cv311	XVal Session 24	1	XVal Session 24-Typing - Numbers-1		2012-07-11 14:26:21.916000
	Edit pad (rev 290)		Bob	cv404	XVal Session 24	1	XVal Session 24-Typing - Numbers-1		2012-07-11 14:26:23.346000
	Edit pad (rev 291)		jeral	cv311	XVal Session 24	1	XVal Session 24-Typing - Numbers-1		2012-07-11 14:26:23.493000
	Edit pad (rev 292)		jeral	cv311	XVal Session 24	1	XVal Session 24-Typing - Numbers-1		2012-07-11 14:26:24.690000
	Edit pad (rev 293)		jeral	cv311	XVal Session 24	1	XVal Session 24-Typing - Numbers-1		2012-07-11 14:26:25.369000
	Edit pad (rev 294)		jeral	cv311	XVal Session 24	1	XVal Session 24-Typing - Numbers-1		2012-07-11 14:26:26.002000
	Edit pad (rev 295)		jeral	cv311	XVal Session 24	1	XVal Session 24-Typing - Numbers-1		2012-07-11 14:26:26.503000
15792	Load Instructions			cv112	XVal Session 24	1	XVal Session 24-Matrix Solving-1	192.54.222.3	2012-07-11 14:26:27
15793	Load Instructions			cv111	XVal Session 24	1	XVal Session 24-Matrix Solving-1	192.54.222.11	2012-07-11 14:26:27
15794	Load Instructions			cv113	XVal Session 24	1	XVal Session 24-Matrix Solving-1	192.54.222.3	2012-07-11 14:26:27
15795	Load Instructions			cv114	XVal Session 24	1	XVal Session 24-Matrix Solving-1	192.54.222.3	2012-07-11 14:26:27
	Edit pad (rev 296)		jeral	cv311	XVal Session 24	1	XVal Session 24-Typing - Numbers-1		2012-07-11 14:26:27.766000
15808	Load Primer			cv113	XVal Session 24	1	XVal Session 24-Matrix Solving-1	192.54.222.3	2012-07-11 14:26:47
15809	Load Primer			cv114	XVal Session 24	1	XVal Session 24-Matrix Solving-1	192.54.222.3	2012-07-11 14:26:47
15810	Load Primer			cv112	XVal Session 24	1	XVal Session 24-Matrix Solving-1	192.54.222.3	2012-07-11 14:26:47
15811	Load Primer			cv111	XVal Session 24	1	XVal Session 24-Matrix Solving-1	192.54.222.11	2012-07-11 14:26:47
15816	Load Workspace			cv111	XVal Session 24	1	XVal Session 24-Matrix Solving-1	192.54.222.11	2012-07-11 14:27:32
15817	Load Workspace			cv113	XVal Session 24	1	XVal Session 24-Matrix Solving-1	192.54.222.3	2012-07-11 14:27:32
15818	Load Workspace			cv114	XVal Session 24	1	XVal Session 24-Matrix Solving-1	192.54.222.3	2012-07-11 14:27:32
15819	Load Workspace			cv112	XVal Session 24	1	XVal Session 24-Matrix Solving-1	192.54.222.3	2012-07-11 14:27:32
	Chat	8	sean	cv372	XVal Session 24	1	XVal Session 24-Matrix Solving-1		2012-07-11 14:27:54.848000
15828	Edit Grid	[1,1] : 5		cv114	XVal Session 24	1	XVal Session 24-Matrix Solving-1	192.54.222.3	2012-07-11 14:28:04
	Chat	number #1 is answer 8?	nic	cv403	XVal Session 24	1	XVal Session 24-Matrix Solving-1		2012-07-11 14:28:16.048000
15835	Edit Grid	[3,1] :		cv111	XVal Session 24	1	XVal Session 24-Matrix Solving-1	192.54.222.11	2012-07-11 14:28:27
15836	Edit Grid	[1,1] :		cv111	XVal Session 24	1	XVal Session 24-Matrix Solving-1	192.54.222.11	2012-07-11 14:28:30
15838	Edit Grid	[1,1] : 5		cv114	XVal Session 24	1	XVal Session 24-Matrix Solving-1	192.54.222.3	2012-07-11 14:28:42
	Chat	yes, does someone think its 5?	sean	cv372	XVal Session 24	1	XVal Session 24-Matrix Solving-1		2012-07-11 14:28:48.795000
15840	Edit Grid	[1,1] : 8		cv111	XVal Session 24	1	XVal Session 24-Matrix Solving-1	192.54.222.11	2012-07-11 14:28:55
	Chat	Well, hm, hold on. yea i guess the pttern is that the top ones have one dotted line	Bob	cv404	XVal Session 24	1	XVal Session 24-Matrix Solving-1		2012-07-11 14:29:00.205000
	Chat	the second has two dotted lines	Bob	cv404	XVal Session 24	1	XVal Session 24-Matrix Solving-1		2012-07-11 14:29:09.774000
	Chat	the third has three dotted lines	Bob	cv404	XVal Session 24	1	XVal Session 24-Matrix Solving-1		2012-07-11 14:29:17.253000
	Chat	yes, then its 5	sean	cv372	XVal Session 24	1	XVal Session 24-Matrix Solving-1		2012-07-11 14:29:29.176000
	Chat	also, circles, squares, and diamonds appear once in each row	Bob	cv404	XVal Session 24	1	XVal Session 24-Matrix Solving-1		2012-07-11 14:29:37.758000
15852	Edit Grid	[3,1] : 7		cv114	XVal Session 24	1	XVal Session 24-Matrix Solving-1	192.54.222.3	2012-07-11 14:29:43
	Chat	ok then it's 8	sean	cv372	XVal Session 24	1	XVal Session 24-Matrix Solving-1		2012-07-11 14:29:54.775000
	Chat	so since a diamond should appear in the this row, 5, as oracle has said, would be it	Bob	cv404	XVal Session 24	1	XVal Session 24-Matrix Solving-1		2012-07-11 14:30:01.278000
	Chat	yea no 5 appears to be the one	Bob	cv404	XVal Session 24	1	XVal Session 24-Matrix Solving-1		2012-07-11 14:30:21.625000
15856	Edit Grid	[5,1] : 3		cv114	XVal Session 24	1	XVal Session 24-Matrix Solving-1	192.54.222.3	2012-07-11 14:30:33
15866	Load Instructions			cv113	XVal Session 24	1	XVal Session 24-Detection - Images Trial-1	192.54.222.3	2012-07-11 14:31:02
15867	Load Instructions			cv111	XVal Session 24	1	XVal Session 24-Detection - Images Trial-1	192.54.222.11	2012-07-11 14:31:02
15868	Load Instructions			cv112	XVal Session 24	1	XVal Session 24-Detection - Images Trial-1	192.54.222.3	2012-07-11 14:31:02
15869	Load Instructions			cv114	XVal Session 24	1	XVal Session 24-Detection - Images Trial-1	192.54.222.3	2012-07-11 14:31:03
15870	Load Workspace			cv112	XVal Session 24	1	XVal Session 24-Detection - Images Trial-1	192.54.222.3	2012-07-11 14:31:12
15871	Load Workspace			cv114	XVal Session 24	1	XVal Session 24-Detection - Images Trial-1	192.54.222.3	2012-07-11 14:31:12
15872	Load Workspace			cv113	XVal Session 24	1	XVal Session 24-Detection - Images Trial-1	192.54.222.3	2012-07-11 14:31:12
15873	Load Workspace			cv111	XVal Session 24	1	XVal Session 24-Detection - Images Trial-1	192.54.222.11	2012-07-11 14:31:12
	Chat	Lets count the objects	nic	cv403	XVal Session 24	1	XVal Session 24-Detection - Images Trial-1		2012-07-11 14:31:30.416000
	Chat	i'll do the trees	nic	cv403	XVal Session 24	1	XVal Session 24-Detection - Images Trial-1		2012-07-11 14:31:37.078000
	Chat	lets memorize what they are	sean	cv372	XVal Session 24	1	XVal Session 24-Detection - Images Trial-1		2012-07-11 14:31:46.107000
	Chat	and the telphone	nic	cv403	XVal Session 24	1	XVal Session 24-Detection - Images Trial-1		2012-07-11 14:31:50.026000
	Chat	okay, ill do the sneakers	Bob	cv404	XVal Session 24	1	XVal Session 24-Detection - Images Trial-1		2012-07-11 14:32:03.211000
	Chat	I'll do the cds	sean	cv372	XVal Session 24	1	XVal Session 24-Detection - Images Trial-1		2012-07-11 14:32:04.373000
15892	Edit Grid	[1,1] : shirt		cv114	XVal Session 24	1	XVal Session 24-Detection - Images Trial-1	192.54.222.3	2012-07-11 14:32:07
15893	Load Instructions			cv111	XVal Session 24	1	XVal Session 24-Detection - Strategy-1	192.54.222.11	2012-07-11 14:32:27
15894	Load Instructions			cv112	XVal Session 24	1	XVal Session 24-Detection - Strategy-1	192.54.222.3	2012-07-11 14:32:27
15895	Load Instructions			cv113	XVal Session 24	1	XVal Session 24-Detection - Strategy-1	192.54.222.3	2012-07-11 14:32:27
15896	Load Instructions			cv114	XVal Session 24	1	XVal Session 24-Detection - Strategy-1	192.54.222.3	2012-07-11 14:32:27
15901	Load Workspace			cv114	XVal Session 24	1	XVal Session 24-Detection - Strategy-1	192.54.222.3	2012-07-11 14:32:47
[truncated: 1,193 more rows]
