# Supplementary material for: Dynamics of collective performance in collaboration networks
Source: PLoS One. 2018 Oct 10;13(10):e0204547. doi: 10.1371/journal.pone.0204547 (PMC6179230; doi:10.1371/journal.pone.0204547)
Supplement: S1 Dataset — (ZIP) [file pone.0204547.s001.zip › data/team-data/team-chat-logs/XVal Session 65 - Group 1 - LogFile.csv]

id	event	data	chat_name	subject	session	session_group	completed_task	ip_address	timestamp
35162	Entering waiting room			cv303	XVal Session 65			192.54.222.11	2012-07-16 10:04:09
35165	Entering waiting room			cv302	XVal Session 65			192.54.222.3	2012-07-16 10:04:21
35167	Entering waiting room			cv301	XVal Session 65			192.54.222.3	2012-07-16 10:04:26
35171	Entering waiting room			cv304	XVal Session 65			192.54.222.3	2012-07-16 10:04:53
35185	Setup participants				XVal Session 65				2012-07-16 10:05:20
35186	Setup tasks				XVal Session 65				2012-07-16 10:05:20
35187	Introduction	Starting in 25 seconds		cv303	XVal Session 65	1		192.54.222.11	2012-07-16 10:05:20
35188	Introduction	Starting in 24 seconds		cv301	XVal Session 65	1		192.54.222.3	2012-07-16 10:05:21
35189	Introduction	Starting in 20 seconds		cv302	XVal Session 65	1		192.54.222.3	2012-07-16 10:05:25
35190	Introduction	Starting in 20 seconds		cv304	XVal Session 65	1		192.54.222.3	2012-07-16 10:05:25
35198	Load Instructions			cv301	XVal Session 65	1	XVal Session 65-Introduction-1	192.54.222.3	2012-07-16 10:05:45
35200	Load Instructions			cv302	XVal Session 65	1	XVal Session 65-Introduction-1	192.54.222.3	2012-07-16 10:05:45
35201	Load Instructions			cv304	XVal Session 65	1	XVal Session 65-Introduction-1	192.54.222.3	2012-07-16 10:05:45
35202	Load Instructions			cv303	XVal Session 65	1	XVal Session 65-Introduction-1	192.54.222.11	2012-07-16 10:05:46
35211	Load Workspace			cv302	XVal Session 65	1	XVal Session 65-Introduction-1	192.54.222.3	2012-07-16 10:06:05
35212	Load Workspace			cv304	XVal Session 65	1	XVal Session 65-Introduction-1	192.54.222.3	2012-07-16 10:06:05
35213	Load Workspace			cv303	XVal Session 65	1	XVal Session 65-Introduction-1	192.54.222.11	2012-07-16 10:06:05
35214	Load Workspace			cv301	XVal Session 65	1	XVal Session 65-Introduction-1	192.54.222.3	2012-07-16 10:06:05
	Edit pad (rev 0)		Dan	cv401	XVal Session 65	1	XVal Session 65-Introduction-1		2012-07-16 10:06:15.965000
	Edit pad (rev 1)		Dan	cv401	XVal Session 65	1	XVal Session 65-Introduction-1		2012-07-16 10:06:16.472000
	Edit pad (rev 2)		Dan	cv401	XVal Session 65	1	XVal Session 65-Introduction-1		2012-07-16 10:06:16.971000
	Edit pad (rev 3)		Dan	cv401	XVal Session 65	1	XVal Session 65-Introduction-1		2012-07-16 10:06:18.947000
	Edit pad (rev 4)		Dan	cv401	XVal Session 65	1	XVal Session 65-Introduction-1		2012-07-16 10:06:19.457000
	Edit pad (rev 5)		Dan	cv401	XVal Session 65	1	XVal Session 65-Introduction-1		2012-07-16 10:06:19.956000
	Edit pad (rev 6)		Dan	cv401	XVal Session 65	1	XVal Session 65-Introduction-1		2012-07-16 10:06:20.456000
	Edit pad (rev 7)		sluggo	cv411	XVal Session 65	1	XVal Session 65-Introduction-1		2012-07-16 10:06:39.769000
	Edit pad (rev 8)		sluggo	cv411	XVal Session 65	1	XVal Session 65-Introduction-1		2012-07-16 10:06:40.257000
	Edit pad (rev 9)		sluggo	cv411	XVal Session 65	1	XVal Session 65-Introduction-1		2012-07-16 10:06:40.766000
	Edit pad (rev 10)		sluggo	cv411	XVal Session 65	1	XVal Session 65-Introduction-1		2012-07-16 10:06:41.258000
	Edit pad (rev 11)		sluggo	cv411	XVal Session 65	1	XVal Session 65-Introduction-1		2012-07-16 10:06:41.761000
	Edit pad (rev 12)		sluggo	cv411	XVal Session 65	1	XVal Session 65-Introduction-1		2012-07-16 10:06:42.258000
	Edit pad (rev 13)		sluggo	cv411	XVal Session 65	1	XVal Session 65-Introduction-1		2012-07-16 10:06:42.788000
	Edit pad (rev 14)		sluggo	cv411	XVal Session 65	1	XVal Session 65-Introduction-1		2012-07-16 10:06:43.261000
	Edit pad (rev 15)		sluggo	cv411	XVal Session 65	1	XVal Session 65-Introduction-1		2012-07-16 10:06:43.761000
	Edit pad (rev 16)		sluggo	cv411	XVal Session 65	1	XVal Session 65-Introduction-1		2012-07-16 10:06:44.260000
	Edit pad (rev 17)		sluggo	cv411	XVal Session 65	1	XVal Session 65-Introduction-1		2012-07-16 10:06:44.765000
	Edit pad (rev 18)		sluggo	cv411	XVal Session 65	1	XVal Session 65-Introduction-1		2012-07-16 10:06:45.428000
	Edit pad (rev 19)		sluggo	cv411	XVal Session 65	1	XVal Session 65-Introduction-1		2012-07-16 10:06:45.932000
	Edit pad (rev 20)		sluggo	cv411	XVal Session 65	1	XVal Session 65-Introduction-1		2012-07-16 10:06:46.431000
	Edit pad (rev 21)		sluggo	cv411	XVal Session 65	1	XVal Session 65-Introduction-1		2012-07-16 10:06:46.931000
	Edit pad (rev 22)		sluggo	cv411	XVal Session 65	1	XVal Session 65-Introduction-1		2012-07-16 10:06:47.434000
	Edit pad (rev 23)		sluggo	cv411	XVal Session 65	1	XVal Session 65-Introduction-1		2012-07-16 10:06:47.935000
	Edit pad (rev 24)		sluggo	cv411	XVal Session 65	1	XVal Session 65-Introduction-1		2012-07-16 10:06:48.431000
	Edit pad (rev 25)		sluggo	cv411	XVal Session 65	1	XVal Session 65-Introduction-1		2012-07-16 10:06:48.931000
	Edit pad (rev 26)		sluggo	cv411	XVal Session 65	1	XVal Session 65-Introduction-1		2012-07-16 10:06:49.946000
	Chat	hi	Dan	cv401	XVal Session 65	1	XVal Session 65-Introduction-1		2012-07-16 10:06:56.717000
	Edit pad (rev 27)		sluggo	cv411	XVal Session 65	1	XVal Session 65-Introduction-1		2012-07-16 10:07:25.936000
	Edit pad (rev 28)		sluggo	cv411	XVal Session 65	1	XVal Session 65-Introduction-1		2012-07-16 10:07:26.451000
	Edit pad (rev 29)		sluggo	cv411	XVal Session 65	1	XVal Session 65-Introduction-1		2012-07-16 10:07:26.946000
	Edit pad (rev 30)		sluggo	cv411	XVal Session 65	1	XVal Session 65-Introduction-1		2012-07-16 10:07:27.451000
	Edit pad (rev 31)		sluggo	cv411	XVal Session 65	1	XVal Session 65-Introduction-1		2012-07-16 10:07:27.965000
	Edit pad (rev 32)		sluggo	cv411	XVal Session 65	1	XVal Session 65-Introduction-1		2012-07-16 10:07:28.469000
	Edit pad (rev 33)		sluggo	cv411	XVal Session 65	1	XVal Session 65-Introduction-1		2012-07-16 10:07:28.978000
	Chat	hi	charles	cv410	XVal Session 65	1	XVal Session 65-Introduction-1		2012-07-16 10:07:30.092000
35223	Load Instructions			cv304	XVal Session 65	1	XVal Session 65-Typing - Text-1	192.54.222.3	2012-07-16 10:07:35
35224	Load Instructions			cv302	XVal Session 65	1	XVal Session 65-Typing - Text-1	192.54.222.3	2012-07-16 10:07:35
35225	Load Instructions			cv303	XVal Session 65	1	XVal Session 65-Typing - Text-1	192.54.222.11	2012-07-16 10:07:35
35226	Load Instructions			cv301	XVal Session 65	1	XVal Session 65-Typing - Text-1	192.54.222.3	2012-07-16 10:07:35
35235	Load Workspace			cv304	XVal Session 65	1	XVal Session 65-Typing - Text-1	192.54.222.3	2012-07-16 10:08:15
35236	Load Workspace			cv302	XVal Session 65	1	XVal Session 65-Typing - Text-1	192.54.222.3	2012-07-16 10:08:15
35237	Load Workspace			cv303	XVal Session 65	1	XVal Session 65-Typing - Text-1	192.54.222.11	2012-07-16 10:08:15
35238	Load Workspace			cv301	XVal Session 65	1	XVal Session 65-Typing - Text-1	192.54.222.3	2012-07-16 10:08:15
	Edit pad (rev 0)		charles	cv410	XVal Session 65	1	XVal Session 65-Typing - Text-1		2012-07-16 10:08:22.409000
	Edit pad (rev 1)		charles	cv410	XVal Session 65	1	XVal Session 65-Typing - Text-1		2012-07-16 10:08:23.064000
	Edit pad (rev 2)		charles	cv410	XVal Session 65	1	XVal Session 65-Typing - Text-1		2012-07-16 10:08:23.577000
	Edit pad (rev 3)		charles	cv410	XVal Session 65	1	XVal Session 65-Typing - Text-1		2012-07-16 10:08:24.081000
	Edit pad (rev 4)		charles	cv410	XVal Session 65	1	XVal Session 65-Typing - Text-1		2012-07-16 10:08:24.593000
	Edit pad (rev 5)		charles	cv410	XVal Session 65	1	XVal Session 65-Typing - Text-1		2012-07-16 10:08:25.117000
	Edit pad (rev 6)		charles	cv410	XVal Session 65	1	XVal Session 65-Typing - Text-1		2012-07-16 10:08:25.624000
	Edit pad (rev 7)		charles	cv410	XVal Session 65	1	XVal Session 65-Typing - Text-1		2012-07-16 10:08:26.125000
	Edit pad (rev 8)		charles	cv410	XVal Session 65	1	XVal Session 65-Typing - Text-1		2012-07-16 10:08:26.624000
	Edit pad (rev 9)		charles	cv410	XVal Session 65	1	XVal Session 65-Typing - Text-1		2012-07-16 10:08:27.274000
	Edit pad (rev 10)		charles	cv410	XVal Session 65	1	XVal Session 65-Typing - Text-1		2012-07-16 10:08:28.273000
	Edit pad (rev 11)		sluggo	cv411	XVal Session 65	1	XVal Session 65-Typing - Text-1		2012-07-16 10:08:28.438000
	Edit pad (rev 12)		charles	cv410	XVal Session 65	1	XVal Session 65-Typing - Text-1		2012-07-16 10:08:28.780000
	Edit pad (rev 13)		charles	cv410	XVal Session 65	1	XVal Session 65-Typing - Text-1		2012-07-16 10:08:29.876000
	Edit pad (rev 14)		charles	cv410	XVal Session 65	1	XVal Session 65-Typing - Text-1		2012-07-16 10:08:30.376000
	Edit pad (rev 15)		charles	cv410	XVal Session 65	1	XVal Session 65-Typing - Text-1		2012-07-16 10:08:30.889000
	Edit pad (rev 16)		charles	cv410	XVal Session 65	1	XVal Session 65-Typing - Text-1		2012-07-16 10:08:31.443000
	Edit pad (rev 17)		charles	cv410	XVal Session 65	1	XVal Session 65-Typing - Text-1		2012-07-16 10:08:31.952000
	Edit pad (rev 18)		charles	cv410	XVal Session 65	1	XVal Session 65-Typing - Text-1		2012-07-16 10:08:32.452000
	Edit pad (rev 19)		charles	cv410	XVal Session 65	1	XVal Session 65-Typing - Text-1		2012-07-16 10:08:32.952000
	Edit pad (rev 20)		charles	cv410	XVal Session 65	1	XVal Session 65-Typing - Text-1		2012-07-16 10:08:33.453000
	Edit pad (rev 21)		charles	cv410	XVal Session 65	1	XVal Session 65-Typing - Text-1		2012-07-16 10:08:33.951000
	Edit pad (rev 22)		charles	cv410	XVal Session 65	1	XVal Session 65-Typing - Text-1		2012-07-16 10:08:34.452000
	Chat	We should each start at a different part	Dan	cv401	XVal Session 65	1	XVal Session 65-Typing - Text-1		2012-07-16 10:08:34.834000
	Edit pad (rev 23)		charles	cv410	XVal Session 65	1	XVal Session 65-Typing - Text-1		2012-07-16 10:08:36.389000
	Chat	right?	Dan	cv401	XVal Session 65	1	XVal Session 65-Typing - Text-1		2012-07-16 10:08:36.551000
	Edit pad (rev 24)		charles	cv410	XVal Session 65	1	XVal Session 65-Typing - Text-1		2012-07-16 10:08:36.902000
	Edit pad (rev 25)		charles	cv410	XVal Session 65	1	XVal Session 65-Typing - Text-1		2012-07-16 10:08:37.587000
	Edit pad (rev 26)		charles	cv410	XVal Session 65	1	XVal Session 65-Typing - Text-1		2012-07-16 10:08:38.680000
	Edit pad (rev 27)		charles	cv410	XVal Session 65	1	XVal Session 65-Typing - Text-1		2012-07-16 10:08:39.186000
	Edit pad (rev 28)		charles	cv410	XVal Session 65	1	XVal Session 65-Typing - Text-1		2012-07-16 10:08:39.689000
	Edit pad (rev 29)		charles	cv410	XVal Session 65	1	XVal Session 65-Typing - Text-1		2012-07-16 10:08:40.187000
	Edit pad (rev 30)		charles	cv410	XVal Session 65	1	XVal Session 65-Typing - Text-1		2012-07-16 10:08:40.686000
	Edit pad (rev 31)		charles	cv410	XVal Session 65	1	XVal Session 65-Typing - Text-1		2012-07-16 10:08:41.186000
	Edit pad (rev 32)		charles	cv410	XVal Session 65	1	XVal Session 65-Typing - Text-1		2012-07-16 10:08:41.939000
	Edit pad (rev 33)		charles	cv410	XVal Session 65	1	XVal Session 65-Typing - Text-1		2012-07-16 10:08:42.452000
	Edit pad (rev 34)		charles	cv410	XVal Session 65	1	XVal Session 65-Typing - Text-1		2012-07-16 10:08:42.952000
	Edit pad (rev 35)		charles	cv410	XVal Session 65	1	XVal Session 65-Typing - Text-1		2012-07-16 10:08:43.452000
	Edit pad (rev 36)		sluggo	cv411	XVal Session 65	1	XVal Session 65-Typing - Text-1		2012-07-16 10:08:43.522000
	Edit pad (rev 37)		charles	cv410	XVal Session 65	1	XVal Session 65-Typing - Text-1		2012-07-16 10:08:43.952000
	Edit pad (rev 38)		charles	cv410	XVal Session 65	1	XVal Session 65-Typing - Text-1		2012-07-16 10:08:44.457000
	Edit pad (rev 39)		charles	cv410	XVal Session 65	1	XVal Session 65-Typing - Text-1		2012-07-16 10:08:44.967000
	Edit pad (rev 40)		charles	cv410	XVal Session 65	1	XVal Session 65-Typing - Text-1		2012-07-16 10:08:45.467000
	Edit pad (rev 41)		charles	cv410	XVal Session 65	1	XVal Session 65-Typing - Text-1		2012-07-16 10:08:45.967000
	Chat	Yes, I could do paragraph 2?	Kate	cv406	XVal Session 65	1	XVal Session 65-Typing - Text-1		2012-07-16 10:08:46.029000
	Edit pad (rev 42)		charles	cv410	XVal Session 65	1	XVal Session 65-Typing - Text-1		2012-07-16 10:08:46.532000
	Edit pad (rev 43)		charles	cv410	XVal Session 65	1	XVal Session 65-Typing - Text-1		2012-07-16 10:08:47.319000
	Edit pad (rev 44)		charles	cv410	XVal Session 65	1	XVal Session 65-Typing - Text-1		2012-07-16 10:08:47.827000
	Edit pad (rev 45)		charles	cv410	XVal Session 65	1	XVal Session 65-Typing - Text-1		2012-07-16 10:08:48.496000
	Edit pad (rev 46)		charles	cv410	XVal Session 65	1	XVal Session 65-Typing - Text-1		2012-07-16 10:08:49.081000
	Edit pad (rev 47)		charles	cv410	XVal Session 65	1	XVal Session 65-Typing - Text-1		2012-07-16 10:08:49.612000
	Edit pad (rev 48)		charles	cv410	XVal Session 65	1	XVal Session 65-Typing - Text-1		2012-07-16 10:08:50.343000
	Edit pad (rev 49)		charles	cv410	XVal Session 65	1	XVal Session 65-Typing - Text-1		2012-07-16 10:08:50.865000
	Edit pad (rev 50)		charles	cv410	XVal Session 65	1	XVal Session 65-Typing - Text-1		2012-07-16 10:08:51.508000
	Edit pad (rev 51)		charles	cv410	XVal Session 65	1	XVal Session 65-Typing - Text-1		2012-07-16 10:08:52.015000
	Edit pad (rev 52)		charles	cv410	XVal Session 65	1	XVal Session 65-Typing - Text-1		2012-07-16 10:08:52.514000
	Edit pad (rev 53)		charles	cv410	XVal Session 65	1	XVal Session 65-Typing - Text-1		2012-07-16 10:08:53.019000
	Chat	I will start at 3	Dan	cv401	XVal Session 65	1	XVal Session 65-Typing - Text-1		2012-07-16 10:08:53.396000
	Edit pad (rev 54)		charles	cv410	XVal Session 65	1	XVal Session 65-Typing - Text-1		2012-07-16 10:08:53.528000
	Edit pad (rev 55)		charles	cv410	XVal Session 65	1	XVal Session 65-Typing - Text-1		2012-07-16 10:08:54.473000
	Edit pad (rev 56)		Kate	cv406	XVal Session 65	1	XVal Session 65-Typing - Text-1		2012-07-16 10:08:56.767000
	Edit pad (rev 57)		Kate	cv406	XVal Session 65	1	XVal Session 65-Typing - Text-1		2012-07-16 10:08:57.275000
	Edit pad (rev 58)		charles	cv410	XVal Session 65	1	XVal Session 65-Typing - Text-1		2012-07-16 10:08:57.752000
	Edit pad (rev 59)		Kate	cv406	XVal Session 65	1	XVal Session 65-Typing - Text-1		2012-07-16 10:08:57.792000
	Edit pad (rev 60)		charles	cv410	XVal Session 65	1	XVal Session 65-Typing - Text-1		2012-07-16 10:08:58.253000
	Edit pad (rev 61)		Kate	cv406	XVal Session 65	1	XVal Session 65-Typing - Text-1		2012-07-16 10:08:58.293000
	Edit pad (rev 62)		charles	cv410	XVal Session 65	1	XVal Session 65-Typing - Text-1		2012-07-16 10:08:58.756000
	Edit pad (rev 63)		Kate	cv406	XVal Session 65	1	XVal Session 65-Typing - Text-1		2012-07-16 10:08:58.802000
	Edit pad (rev 64)		charles	cv410	XVal Session 65	1	XVal Session 65-Typing - Text-1		2012-07-16 10:08:59.264000
	Edit pad (rev 65)		Kate	cv406	XVal Session 65	1	XVal Session 65-Typing - Text-1		2012-07-16 10:08:59.302000
	Edit pad (rev 66)		Dan	cv401	XVal Session 65	1	XVal Session 65-Typing - Text-1		2012-07-16 10:08:59.749000
	Edit pad (rev 67)		charles	cv410	XVal Session 65	1	XVal Session 65-Typing - Text-1		2012-07-16 10:08:59.764000
	Edit pad (rev 68)		Kate	cv406	XVal Session 65	1	XVal Session 65-Typing - Text-1		2012-07-16 10:08:59.800000
	Edit pad (rev 69)		charles	cv410	XVal Session 65	1	XVal Session 65-Typing - Text-1		2012-07-16 10:09:00.265000
	Edit pad (rev 70)		Kate	cv406	XVal Session 65	1	XVal Session 65-Typing - Text-1		2012-07-16 10:09:00.300000
	Edit pad (rev 71)		Dan	cv401	XVal Session 65	1	XVal Session 65-Typing - Text-1		2012-07-16 10:09:00.359000
	Edit pad (rev 72)		charles	cv410	XVal Session 65	1	XVal Session 65-Typing - Text-1		2012-07-16 10:09:00.769000
	Edit pad (rev 73)		Kate	cv406	XVal Session 65	1	XVal Session 65-Typing - Text-1		2012-07-16 10:09:00.800000
	Edit pad (rev 74)		Dan	cv401	XVal Session 65	1	XVal Session 65-Typing - Text-1		2012-07-16 10:09:00.904000
	Edit pad (rev 75)		sluggo	cv411	XVal Session 65	1	XVal Session 65-Typing - Text-1		2012-07-16 10:09:01.010000
	Edit pad (rev 76)		Kate	cv406	XVal Session 65	1	XVal Session 65-Typing - Text-1		2012-07-16 10:09:01.302000
	Edit pad (rev 77)		charles	cv410	XVal Session 65	1	XVal Session 65-Typing - Text-1		2012-07-16 10:09:01.389000
	Edit pad (rev 78)		Dan	cv401	XVal Session 65	1	XVal Session 65-Typing - Text-1		2012-07-16 10:09:01.414000
	Edit pad (rev 79)		sluggo	cv411	XVal Session 65	1	XVal Session 65-Typing - Text-1		2012-07-16 10:09:01.533000
	Edit pad (rev 80)		Kate	cv406	XVal Session 65	1	XVal Session 65-Typing - Text-1		2012-07-16 10:09:01.802000
	Edit pad (rev 81)		charles	cv410	XVal Session 65	1	XVal Session 65-Typing - Text-1		2012-07-16 10:09:01.914000
	Edit pad (rev 82)		Dan	cv401	XVal Session 65	1	XVal Session 65-Typing - Text-1		2012-07-16 10:09:01.930000
	Edit pad (rev 83)		sluggo	cv411	XVal Session 65	1	XVal Session 65-Typing - Text-1		2012-07-16 10:09:02.112000
	Edit pad (rev 84)		Kate	cv406	XVal Session 65	1	XVal Session 65-Typing - Text-1		2012-07-16 10:09:02.302000
	Edit pad (rev 85)		charles	cv410	XVal Session 65	1	XVal Session 65-Typing - Text-1		2012-07-16 10:09:02.419000
	Edit pad (rev 86)		Dan	cv401	XVal Session 65	1	XVal Session 65-Typing - Text-1		2012-07-16 10:09:02.441000
	Edit pad (rev 87)		Kate	cv406	XVal Session 65	1	XVal Session 65-Typing - Text-1		2012-07-16 10:09:02.802000
	Edit pad (rev 88)		charles	cv410	XVal Session 65	1	XVal Session 65-Typing - Text-1		2012-07-16 10:09:02.919000
	Edit pad (rev 89)		Dan	cv401	XVal Session 65	1	XVal Session 65-Typing - Text-1		2012-07-16 10:09:02.939000
	Edit pad (rev 90)		Kate	cv406	XVal Session 65	1	XVal Session 65-Typing - Text-1		2012-07-16 10:09:03.302000
	Edit pad (rev 91)		charles	cv410	XVal Session 65	1	XVal Session 65-Typing - Text-1		2012-07-16 10:09:03.421000
	Edit pad (rev 92)		Dan	cv401	XVal Session 65	1	XVal Session 65-Typing - Text-1		2012-07-16 10:09:03.445000
	Edit pad (rev 93)		sluggo	cv411	XVal Session 65	1	XVal Session 65-Typing - Text-1		2012-07-16 10:09:03.750000
	Edit pad (rev 94)		Kate	cv406	XVal Session 65	1	XVal Session 65-Typing - Text-1		2012-07-16 10:09:03.802000
	Edit pad (rev 95)		Dan	cv401	XVal Session 65	1	XVal Session 65-Typing - Text-1		2012-07-16 10:09:03.947000
	Edit pad (rev 96)		sluggo	cv411	XVal Session 65	1	XVal Session 65-Typing - Text-1		2012-07-16 10:09:04.259000
	Edit pad (rev 97)		Kate	cv406	XVal Session 65	1	XVal Session 65-Typing - Text-1		2012-07-16 10:09:04.302000
	Edit pad (rev 98)		Dan	cv401	XVal Session 65	1	XVal Session 65-Typing - Text-1		2012-07-16 10:09:04.454000
	Edit pad (rev 99)		sluggo	cv411	XVal Session 65	1	XVal Session 65-Typing - Text-1		2012-07-16 10:09:04.760000
	Edit pad (rev 100)		Kate	cv406	XVal Session 65	1	XVal Session 65-Typing - Text-1		2012-07-16 10:09:04.800000
	Edit pad (rev 101)		Dan	cv401	XVal Session 65	1	XVal Session 65-Typing - Text-1		2012-07-16 10:09:04.956000
	Edit pad (rev 102)		sluggo	cv411	XVal Session 65	1	XVal Session 65-Typing - Text-1		2012-07-16 10:09:05.263000
	Edit pad (rev 103)		Kate	cv406	XVal Session 65	1	XVal Session 65-Typing - Text-1		2012-07-16 10:09:05.305000
	Edit pad (rev 104)		Dan	cv401	XVal Session 65	1	XVal Session 65-Typing - Text-1		2012-07-16 10:09:05.454000
	Edit pad (rev 105)		sluggo	cv411	XVal Session 65	1	XVal Session 65-Typing - Text-1		2012-07-16 10:09:05.759000
	Edit pad (rev 106)		Kate	cv406	XVal Session 65	1	XVal Session 65-Typing - Text-1		2012-07-16 10:09:05.816000
	Edit pad (rev 107)		Dan	cv401	XVal Session 65	1	XVal Session 65-Typing - Text-1		2012-07-16 10:09:05.954000
	Edit pad (rev 108)		sluggo	cv411	XVal Session 65	1	XVal Session 65-Typing - Text-1		2012-07-16 10:09:06.259000
	Edit pad (rev 109)		Kate	cv406	XVal Session 65	1	XVal Session 65-Typing - Text-1		2012-07-16 10:09:06.317000
	Edit pad (rev 110)		charles	cv410	XVal Session 65	1	XVal Session 65-Typing - Text-1		2012-07-16 10:09:06.425000
	Edit pad (rev 111)		Dan	cv401	XVal Session 65	1	XVal Session 65-Typing - Text-1		2012-07-16 10:09:06.454000
	Edit pad (rev 112)		sluggo	cv411	XVal Session 65	1	XVal Session 65-Typing - Text-1		2012-07-16 10:09:06.759000
	Edit pad (rev 113)		Kate	cv406	XVal Session 65	1	XVal Session 65-Typing - Text-1		2012-07-16 10:09:06.817000
	Edit pad (rev 114)		Dan	cv401	XVal Session 65	1	XVal Session 65-Typing - Text-1		2012-07-16 10:09:06.955000
	Edit pad (rev 115)		sluggo	cv411	XVal Session 65	1	XVal Session 65-Typing - Text-1		2012-07-16 10:09:07.259000
	Edit pad (rev 116)		Kate	cv406	XVal Session 65	1	XVal Session 65-Typing - Text-1		2012-07-16 10:09:07.315000
	Edit pad (rev 117)		Dan	cv401	XVal Session 65	1	XVal Session 65-Typing - Text-1		2012-07-16 10:09:07.454000
	Edit pad (rev 118)		charles	cv410	XVal Session 65	1	XVal Session 65-Typing - Text-1		2012-07-16 10:09:07.636000
	Edit pad (rev 119)		sluggo	cv411	XVal Session 65	1	XVal Session 65-Typing - Text-1		2012-07-16 10:09:07.764000
	Edit pad (rev 120)		Kate	cv406	XVal Session 65	1	XVal Session 65-Typing - Text-1		2012-07-16 10:09:07.816000
	Edit pad (rev 121)		Dan	cv401	XVal Session 65	1	XVal Session 65-Typing - Text-1		2012-07-16 10:09:07.956000
	Edit pad (rev 122)		charles	cv410	XVal Session 65	1	XVal Session 65-Typing - Text-1		2012-07-16 10:09:08.252000
	Edit pad (rev 123)		sluggo	cv411	XVal Session 65	1	XVal Session 65-Typing - Text-1		2012-07-16 10:09:08.260000
	Edit pad (rev 124)		Kate	cv406	XVal Session 65	1	XVal Session 65-Typing - Text-1		2012-07-16 10:09:08.342000
	Edit pad (rev 125)		Dan	cv401	XVal Session 65	1	XVal Session 65-Typing - Text-1		2012-07-16 10:09:08.454000
	Edit pad (rev 126)		sluggo	cv411	XVal Session 65	1	XVal Session 65-Typing - Text-1		2012-07-16 10:09:08.758000
	Edit pad (rev 127)		Kate	cv406	XVal Session 65	1	XVal Session 65-Typing - Text-1		2012-07-16 10:09:08.867000
	Edit pad (rev 128)		sluggo	cv411	XVal Session 65	1	XVal Session 65-Typing - Text-1		2012-07-16 10:09:09.260000
	Edit pad (rev 129)		charles	cv410	XVal Session 65	1	XVal Session 65-Typing - Text-1		2012-07-16 10:09:09.331000
	Edit pad (rev 130)		Kate	cv406	XVal Session 65	1	XVal Session 65-Typing - Text-1		2012-07-16 10:09:09.377000
	Edit pad (rev 131)		Dan	cv401	XVal Session 65	1	XVal Session 65-Typing - Text-1		2012-07-16 10:09:09.392000
	Edit pad (rev 132)		sluggo	cv411	XVal Session 65	1	XVal Session 65-Typing - Text-1		2012-07-16 10:09:09.759000
	Edit pad (rev 133)		Kate	cv406	XVal Session 65	1	XVal Session 65-Typing - Text-1		2012-07-16 10:09:09.878000
	Edit pad (rev 134)		Dan	cv401	XVal Session 65	1	XVal Session 65-Typing - Text-1		2012-07-16 10:09:09.898000
	Edit pad (rev 135)		sluggo	cv411	XVal Session 65	1	XVal Session 65-Typing - Text-1		2012-07-16 10:09:10.261000
	Edit pad (rev 136)		Kate	cv406	XVal Session 65	1	XVal Session 65-Typing - Text-1		2012-07-16 10:09:10.379000
	Edit pad (rev 137)		Dan	cv401	XVal Session 65	1	XVal Session 65-Typing - Text-1		2012-07-16 10:09:10.411000
	Edit pad (rev 138)		sluggo	cv411	XVal Session 65	1	XVal Session 65-Typing - Text-1		2012-07-16 10:09:10.760000
	Edit pad (rev 139)		Kate	cv406	XVal Session 65	1	XVal Session 65-Typing - Text-1		2012-07-16 10:09:10.878000
	Edit pad (rev 140)		Dan	cv401	XVal Session 65	1	XVal Session 65-Typing - Text-1		2012-07-16 10:09:10.914000
	Edit pad (rev 141)		sluggo	cv411	XVal Session 65	1	XVal Session 65-Typing - Text-1		2012-07-16 10:09:11.261000
	Edit pad (rev 142)		Dan	cv401	XVal Session 65	1	XVal Session 65-Typing - Text-1		2012-07-16 10:09:11.427000
	Edit pad (rev 143)		Kate	cv406	XVal Session 65	1	XVal Session 65-Typing - Text-1		2012-07-16 10:09:11.758000
	Edit pad (rev 144)		sluggo	cv411	XVal Session 65	1	XVal Session 65-Typing - Text-1		2012-07-16 10:09:11.760000
	Edit pad (rev 145)		Dan	cv401	XVal Session 65	1	XVal Session 65-Typing - Text-1		2012-07-16 10:09:11.925000
	Edit pad (rev 146)		Kate	cv406	XVal Session 65	1	XVal Session 65-Typing - Text-1		2012-07-16 10:09:12.256000
	Edit pad (rev 147)		sluggo	cv411	XVal Session 65	1	XVal Session 65-Typing - Text-1		2012-07-16 10:09:12.266000
	Edit pad (rev 148)		Dan	cv401	XVal Session 65	1	XVal Session 65-Typing - Text-1		2012-07-16 10:09:12.425000
	Edit pad (rev 149)		charles	cv410	XVal Session 65	1	XVal Session 65-Typing - Text-1		2012-07-16 10:09:12.598000
	Edit pad (rev 150)		sluggo	cv411	XVal Session 65	1	XVal Session 65-Typing - Text-1		2012-07-16 10:09:12.757000
	Edit pad (rev 151)		Kate	cv406	XVal Session 65	1	XVal Session 65-Typing - Text-1		2012-07-16 10:09:12.761000
	Edit pad (rev 152)		Dan	cv401	XVal Session 65	1	XVal Session 65-Typing - Text-1		2012-07-16 10:09:12.925000
	Edit pad (rev 153)		charles	cv410	XVal Session 65	1	XVal Session 65-Typing - Text-1		2012-07-16 10:09:13.109000
	Edit pad (rev 154)		sluggo	cv411	XVal Session 65	1	XVal Session 65-Typing - Text-1		2012-07-16 10:09:13.259000
	Edit pad (rev 155)		Kate	cv406	XVal Session 65	1	XVal Session 65-Typing - Text-1		2012-07-16 10:09:13.271000
	Edit pad (rev 156)		Dan	cv401	XVal Session 65	1	XVal Session 65-Typing - Text-1		2012-07-16 10:09:13.432000
	Edit pad (rev 157)		sluggo	cv411	XVal Session 65	1	XVal Session 65-Typing - Text-1		2012-07-16 10:09:13.760000
	Edit pad (rev 158)		Kate	cv406	XVal Session 65	1	XVal Session 65-Typing - Text-1		2012-07-16 10:09:13.770000
	Edit pad (rev 159)		Dan	cv401	XVal Session 65	1	XVal Session 65-Typing - Text-1		2012-07-16 10:09:13.942000
	Edit pad (rev 160)		sluggo	cv411	XVal Session 65	1	XVal Session 65-Typing - Text-1		2012-07-16 10:09:14.260000
	Edit pad (rev 161)		Kate	cv406	XVal Session 65	1	XVal Session 65-Typing - Text-1		2012-07-16 10:09:14.271000
	Edit pad (rev 162)		Dan	cv401	XVal Session 65	1	XVal Session 65-Typing - Text-1		2012-07-16 10:09:14.463000
	Edit pad (rev 163)		sluggo	cv411	XVal Session 65	1	XVal Session 65-Typing - Text-1		2012-07-16 10:09:14.760000
	Edit pad (rev 164)		Kate	cv406	XVal Session 65	1	XVal Session 65-Typing - Text-1		2012-07-16 10:09:14.772000
	Edit pad (rev 165)		Dan	cv401	XVal Session 65	1	XVal Session 65-Typing - Text-1		2012-07-16 10:09:14.970000
	Edit pad (rev 166)		sluggo	cv411	XVal Session 65	1	XVal Session 65-Typing - Text-1		2012-07-16 10:09:15.261000
	Edit pad (rev 167)		Kate	cv406	XVal Session 65	1	XVal Session 65-Typing - Text-1		2012-07-16 10:09:15.276000
	Edit pad (rev 168)		Dan	cv401	XVal Session 65	1	XVal Session 65-Typing - Text-1		2012-07-16 10:09:15.471000
	Edit pad (rev 169)		sluggo	cv411	XVal Session 65	1	XVal Session 65-Typing - Text-1		2012-07-16 10:09:15.765000
	Edit pad (rev 170)		Kate	cv406	XVal Session 65	1	XVal Session 65-Typing - Text-1		2012-07-16 10:09:15.774000
	Edit pad (rev 171)		Dan	cv401	XVal Session 65	1	XVal Session 65-Typing - Text-1		2012-07-16 10:09:15.970000
	Edit pad (rev 172)		Kate	cv406	XVal Session 65	1	XVal Session 65-Typing - Text-1		2012-07-16 10:09:16.277000
	Edit pad (rev 173)		Dan	cv401	XVal Session 65	1	XVal Session 65-Typing - Text-1		2012-07-16 10:09:16.470000
	Edit pad (rev 174)		sluggo	cv411	XVal Session 65	1	XVal Session 65-Typing - Text-1		2012-07-16 10:09:16.576000
	Edit pad (rev 175)		Kate	cv406	XVal Session 65	1	XVal Session 65-Typing - Text-1		2012-07-16 10:09:16.775000
	Edit pad (rev 176)		Dan	cv401	XVal Session 65	1	XVal Session 65-Typing - Text-1		2012-07-16 10:09:16.970000
	Edit pad (rev 177)		sluggo	cv411	XVal Session 65	1	XVal Session 65-Typing - Text-1		2012-07-16 10:09:17.094000
	Edit pad (rev 178)		Kate	cv406	XVal Session 65	1	XVal Session 65-Typing - Text-1		2012-07-16 10:09:17.286000
	Edit pad (rev 179)		Dan	cv401	XVal Session 65	1	XVal Session 65-Typing - Text-1		2012-07-16 10:09:17.479000
	Edit pad (rev 180)		Kate	cv406	XVal Session 65	1	XVal Session 65-Typing - Text-1		2012-07-16 10:09:17.785000
	Edit pad (rev 181)		Dan	cv401	XVal Session 65	1	XVal Session 65-Typing - Text-1		2012-07-16 10:09:17.972000
	Edit pad (rev 182)		Dan	cv401	XVal Session 65	1	XVal Session 65-Typing - Text-1		2012-07-16 10:09:18.472000
	Edit pad (rev 183)		Dan	cv401	XVal Session 65	1	XVal Session 65-Typing - Text-1		2012-07-16 10:09:18.972000
	Edit pad (rev 184)		Kate	cv406	XVal Session 65	1	XVal Session 65-Typing - Text-1		2012-07-16 10:09:19.233000
	Edit pad (rev 185)		Dan	cv401	XVal Session 65	1	XVal Session 65-Typing - Text-1		2012-07-16 10:09:19.475000
	Edit pad (rev 186)		Kate	cv406	XVal Session 65	1	XVal Session 65-Typing - Text-1		2012-07-16 10:09:19.747000
	Edit pad (rev 187)		sluggo	cv411	XVal Session 65	1	XVal Session 65-Typing - Text-1		2012-07-16 10:09:19.798000
	Edit pad (rev 188)		Dan	cv401	XVal Session 65	1	XVal Session 65-Typing - Text-1		2012-07-16 10:09:19.974000
	Edit pad (rev 189)		Kate	cv406	XVal Session 65	1	XVal Session 65-Typing - Text-1		2012-07-16 10:09:20.276000
	Edit pad (rev 190)		sluggo	cv411	XVal Session 65	1	XVal Session 65-Typing - Text-1		2012-07-16 10:09:20.322000
	Edit pad (rev 191)		Dan	cv401	XVal Session 65	1	XVal Session 65-Typing - Text-1		2012-07-16 10:09:20.480000
	Edit pad (rev 192)		Kate	cv406	XVal Session 65	1	XVal Session 65-Typing - Text-1		2012-07-16 10:09:20.785000
	Edit pad (rev 193)		Dan	cv401	XVal Session 65	1	XVal Session 65-Typing - Text-1		2012-07-16 10:09:20.978000
	Edit pad (rev 194)		Dan	cv401	XVal Session 65	1	XVal Session 65-Typing - Text-1		2012-07-16 10:09:21.509000
	Edit pad (rev 195)		Kate	cv406	XVal Session 65	1	XVal Session 65-Typing - Text-1		2012-07-16 10:09:21.548000
	Edit pad (rev 196)		sluggo	cv411	XVal Session 65	1	XVal Session 65-Typing - Text-1		2012-07-16 10:09:21.585000
	Edit pad (rev 197)		Dan	cv401	XVal Session 65	1	XVal Session 65-Typing - Text-1		2012-07-16 10:09:21.988000
	Edit pad (rev 198)		Kate	cv406	XVal Session 65	1	XVal Session 65-Typing - Text-1		2012-07-16 10:09:22.052000
	Edit pad (rev 199)		sluggo	cv411	XVal Session 65	1	XVal Session 65-Typing - Text-1		2012-07-16 10:09:22.099000
	Edit pad (rev 200)		Dan	cv401	XVal Session 65	1	XVal Session 65-Typing - Text-1		2012-07-16 10:09:22.487000
	Edit pad (rev 201)		Kate	cv406	XVal Session 65	1	XVal Session 65-Typing - Text-1		2012-07-16 10:09:22.552000
	Edit pad (rev 202)		sluggo	cv411	XVal Session 65	1	XVal Session 65-Typing - Text-1		2012-07-16 10:09:22.600000
	Edit pad (rev 203)		Dan	cv401	XVal Session 65	1	XVal Session 65-Typing - Text-1		2012-07-16 10:09:22.991000
	Edit pad (rev 204)		Kate	cv406	XVal Session 65	1	XVal Session 65-Typing - Text-1		2012-07-16 10:09:23.059000
	Edit pad (rev 205)		sluggo	cv411	XVal Session 65	1	XVal Session 65-Typing - Text-1		2012-07-16 10:09:23.105000
	Edit pad (rev 206)		Dan	cv401	XVal Session 65	1	XVal Session 65-Typing - Text-1		2012-07-16 10:09:23.503000
	Edit pad (rev 207)		Kate	cv406	XVal Session 65	1	XVal Session 65-Typing - Text-1		2012-07-16 10:09:23.567000
	Edit pad (rev 208)		sluggo	cv411	XVal Session 65	1	XVal Session 65-Typing - Text-1		2012-07-16 10:09:23.607000
	Edit pad (rev 209)		Dan	cv401	XVal Session 65	1	XVal Session 65-Typing - Text-1		2012-07-16 10:09:24.003000
	Edit pad (rev 210)		Kate	cv406	XVal Session 65	1	XVal Session 65-Typing - Text-1		2012-07-16 10:09:24.068000
	Edit pad (rev 211)		sluggo	cv411	XVal Session 65	1	XVal Session 65-Typing - Text-1		2012-07-16 10:09:24.113000
	Edit pad (rev 212)		Kate	cv406	XVal Session 65	1	XVal Session 65-Typing - Text-1		2012-07-16 10:09:24.567000
	Edit pad (rev 213)		sluggo	cv411	XVal Session 65	1	XVal Session 65-Typing - Text-1		2012-07-16 10:09:24.617000
	Edit pad (rev 214)		Dan	cv401	XVal Session 65	1	XVal Session 65-Typing - Text-1		2012-07-16 10:09:24.917000
	Edit pad (rev 215)		Kate	cv406	XVal Session 65	1	XVal Session 65-Typing - Text-1		2012-07-16 10:09:25.073000
	Edit pad (rev 216)		sluggo	cv411	XVal Session 65	1	XVal Session 65-Typing - Text-1		2012-07-16 10:09:25.124000
	Edit pad (rev 217)		Dan	cv401	XVal Session 65	1	XVal Session 65-Typing - Text-1		2012-07-16 10:09:25.424000
	Edit pad (rev 218)		Kate	cv406	XVal Session 65	1	XVal Session 65-Typing - Text-1		2012-07-16 10:09:25.582000
	Edit pad (rev 219)		sluggo	cv411	XVal Session 65	1	XVal Session 65-Typing - Text-1		2012-07-16 10:09:25.635000
	Edit pad (rev 220)		Dan	cv401	XVal Session 65	1	XVal Session 65-Typing - Text-1		2012-07-16 10:09:25.925000
	Edit pad (rev 221)		Kate	cv406	XVal Session 65	1	XVal Session 65-Typing - Text-1		2012-07-16 10:09:26.093000
	Edit pad (rev 222)		sluggo	cv411	XVal Session 65	1	XVal Session 65-Typing - Text-1		2012-07-16 10:09:26.134000
	Edit pad (rev 223)		Dan	cv401	XVal Session 65	1	XVal Session 65-Typing - Text-1		2012-07-16 10:09:26.425000
	Edit pad (rev 224)		Kate	cv406	XVal Session 65	1	XVal Session 65-Typing - Text-1		2012-07-16 10:09:26.587000
	Edit pad (rev 225)		sluggo	cv411	XVal Session 65	1	XVal Session 65-Typing - Text-1		2012-07-16 10:09:26.643000
	Edit pad (rev 226)		Dan	cv401	XVal Session 65	1	XVal Session 65-Typing - Text-1		2012-07-16 10:09:26.925000
	Edit pad (rev 227)		Kate	cv406	XVal Session 65	1	XVal Session 65-Typing - Text-1		2012-07-16 10:09:27.082000
	Edit pad (rev 228)		sluggo	cv411	XVal Session 65	1	XVal Session 65-Typing - Text-1		2012-07-16 10:09:27.150000
	Edit pad (rev 229)		Dan	cv401	XVal Session 65	1	XVal Session 65-Typing - Text-1		2012-07-16 10:09:27.425000
	Edit pad (rev 230)		Kate	cv406	XVal Session 65	1	XVal Session 65-Typing - Text-1		2012-07-16 10:09:27.669000
	Edit pad (rev 231)		sluggo	cv411	XVal Session 65	1	XVal Session 65-Typing - Text-1		2012-07-16 10:09:27.751000
	Edit pad (rev 232)		Kate	cv406	XVal Session 65	1	XVal Session 65-Typing - Text-1		2012-07-16 10:09:28.177000
	Edit pad (rev 233)		Dan	cv401	XVal Session 65	1	XVal Session 65-Typing - Text-1		2012-07-16 10:09:28.234000
	Edit pad (rev 234)		sluggo	cv411	XVal Session 65	1	XVal Session 65-Typing - Text-1		2012-07-16 10:09:28.245000
	Edit pad (rev 235)		Kate	cv406	XVal Session 65	1	XVal Session 65-Typing - Text-1		2012-07-16 10:09:28.678000
	Edit pad (rev 236)		Dan	cv401	XVal Session 65	1	XVal Session 65-Typing - Text-1		2012-07-16 10:09:28.737000
	Edit pad (rev 237)		Kate	cv406	XVal Session 65	1	XVal Session 65-Typing - Text-1		2012-07-16 10:09:29.177000
	Edit pad (rev 238)		Dan	cv401	XVal Session 65	1	XVal Session 65-Typing - Text-1		2012-07-16 10:09:29.237000
	Edit pad (rev 239)		Kate	cv406	XVal Session 65	1	XVal Session 65-Typing - Text-1		2012-07-16 10:09:29.676000
	Edit pad (rev 240)		Dan	cv401	XVal Session 65	1	XVal Session 65-Typing - Text-1		2012-07-16 10:09:29.736000
	Edit pad (rev 241)		Kate	cv406	XVal Session 65	1	XVal Session 65-Typing - Text-1		2012-07-16 10:09:30.177000
	Edit pad (rev 242)		Dan	cv401	XVal Session 65	1	XVal Session 65-Typing - Text-1		2012-07-16 10:09:30.349000
	Edit pad (rev 243)		Kate	cv406	XVal Session 65	1	XVal Session 65-Typing - Text-1		2012-07-16 10:09:30.677000
	Edit pad (rev 244)		Dan	cv401	XVal Session 65	1	XVal Session 65-Typing - Text-1		2012-07-16 10:09:30.849000
	Edit pad (rev 245)		Kate	cv406	XVal Session 65	1	XVal Session 65-Typing - Text-1		2012-07-16 10:09:31.177000
	Edit pad (rev 246)		Dan	cv401	XVal Session 65	1	XVal Session 65-Typing - Text-1		2012-07-16 10:09:31.347000
	Edit pad (rev 247)		Dan	cv401	XVal Session 65	1	XVal Session 65-Typing - Text-1		2012-07-16 10:09:31.864000
	Edit pad (rev 248)		sluggo	cv411	XVal Session 65	1	XVal Session 65-Typing - Text-1		2012-07-16 10:09:31.926000
	Edit pad (rev 249)		charles	cv410	XVal Session 65	1	XVal Session 65-Typing - Text-1		2012-07-16 10:09:32.034000
	Edit pad (rev 250)		Kate	cv406	XVal Session 65	1	XVal Session 65-Typing - Text-1		2012-07-16 10:09:32.186000
	Edit pad (rev 251)		Dan	cv401	XVal Session 65	1	XVal Session 65-Typing - Text-1		2012-07-16 10:09:32.361000
	Edit pad (rev 252)		charles	cv410	XVal Session 65	1	XVal Session 65-Typing - Text-1		2012-07-16 10:09:32.588000
	Edit pad (rev 253)		Kate	cv406	XVal Session 65	1	XVal Session 65-Typing - Text-1		2012-07-16 10:09:32.691000
	Edit pad (rev 254)		sluggo	cv411	XVal Session 65	1	XVal Session 65-Typing - Text-1		2012-07-16 10:09:32.815000
	Edit pad (rev 255)		Dan	cv401	XVal Session 65	1	XVal Session 65-Typing - Text-1		2012-07-16 10:09:32.863000
	Edit pad (rev 256)		charles	cv410	XVal Session 65	1	XVal Session 65-Typing - Text-1		2012-07-16 10:09:33.092000
	Edit pad (rev 257)		Kate	cv406	XVal Session 65	1	XVal Session 65-Typing - Text-1		2012-07-16 10:09:33.200000
	Edit pad (rev 258)		Dan	cv401	XVal Session 65	1	XVal Session 65-Typing - Text-1		2012-07-16 10:09:33.362000
	Edit pad (rev 259)		charles	cv410	XVal Session 65	1	XVal Session 65-Typing - Text-1		2012-07-16 10:09:33.592000
	Edit pad (rev 260)		Kate	cv406	XVal Session 65	1	XVal Session 65-Typing - Text-1		2012-07-16 10:09:33.707000
	Edit pad (rev 261)		Dan	cv401	XVal Session 65	1	XVal Session 65-Typing - Text-1		2012-07-16 10:09:33.862000
	Edit pad (rev 262)		charles	cv410	XVal Session 65	1	XVal Session 65-Typing - Text-1		2012-07-16 10:09:34.094000
	Edit pad (rev 263)		Kate	cv406	XVal Session 65	1	XVal Session 65-Typing - Text-1		2012-07-16 10:09:34.207000
	Edit pad (rev 264)		Dan	cv401	XVal Session 65	1	XVal Session 65-Typing - Text-1		2012-07-16 10:09:34.362000
	Edit pad (rev 265)		charles	cv410	XVal Session 65	1	XVal Session 65-Typing - Text-1		2012-07-16 10:09:34.593000
	Edit pad (rev 266)		Kate	cv406	XVal Session 65	1	XVal Session 65-Typing - Text-1		2012-07-16 10:09:34.707000
	Edit pad (rev 267)		Dan	cv401	XVal Session 65	1	XVal Session 65-Typing - Text-1		2012-07-16 10:09:34.861000
	Edit pad (rev 268)		Kate	cv406	XVal Session 65	1	XVal Session 65-Typing - Text-1		2012-07-16 10:09:35.208000
	Edit pad (rev 269)		Dan	cv401	XVal Session 65	1	XVal Session 65-Typing - Text-1		2012-07-16 10:09:35.363000
	Edit pad (rev 270)		Kate	cv406	XVal Session 65	1	XVal Session 65-Typing - Text-1		2012-07-16 10:09:35.708000
	Edit pad (rev 271)		Dan	cv401	XVal Session 65	1	XVal Session 65-Typing - Text-1		2012-07-16 10:09:35.862000
	Edit pad (rev 272)		Kate	cv406	XVal Session 65	1	XVal Session 65-Typing - Text-1		2012-07-16 10:09:36.206000
	Edit pad (rev 273)		Dan	cv401	XVal Session 65	1	XVal Session 65-Typing - Text-1		2012-07-16 10:09:36.361000
	Edit pad (rev 274)		sluggo	cv411	XVal Session 65	1	XVal Session 65-Typing - Text-1		2012-07-16 10:09:36.449000
	Edit pad (rev 275)		Dan	cv401	XVal Session 65	1	XVal Session 65-Typing - Text-1		2012-07-16 10:09:36.868000
	Edit pad (rev 276)		charles	cv410	XVal Session 65	1	XVal Session 65-Typing - Text-1		2012-07-16 10:09:37.058000
	Edit pad (rev 277)		sluggo	cv411	XVal Session 65	1	XVal Session 65-Typing - Text-1		2012-07-16 10:09:37.261000
	Edit pad (rev 278)		Dan	cv401	XVal Session 65	1	XVal Session 65-Typing - Text-1		2012-07-16 10:09:37.367000
	Edit pad (rev 279)		charles	cv410	XVal Session 65	1	XVal Session 65-Typing - Text-1		2012-07-16 10:09:37.562000
	Edit pad (rev 280)		Kate	cv406	XVal Session 65	1	XVal Session 65-Typing - Text-1		2012-07-16 10:09:37.583000
	Edit pad (rev 281)		sluggo	cv411	XVal Session 65	1	XVal Session 65-Typing - Text-1		2012-07-16 10:09:37.759000
	Edit pad (rev 282)		Dan	cv401	XVal Session 65	1	XVal Session 65-Typing - Text-1		2012-07-16 10:09:37.876000
	Edit pad (rev 283)		charles	cv410	XVal Session 65	1	XVal Session 65-Typing - Text-1		2012-07-16 10:09:38.061000
	Edit pad (rev 284)		Kate	cv406	XVal Session 65	1	XVal Session 65-Typing - Text-1		2012-07-16 10:09:38.084000
	Edit pad (rev 285)		sluggo	cv411	XVal Session 65	1	XVal Session 65-Typing - Text-1		2012-07-16 10:09:38.259000
	Edit pad (rev 286)		Dan	cv401	XVal Session 65	1	XVal Session 65-Typing - Text-1		2012-07-16 10:09:38.376000
	Edit pad (rev 287)		charles	cv410	XVal Session 65	1	XVal Session 65-Typing - Text-1		2012-07-16 10:09:38.560000
	Edit pad (rev 288)		Kate	cv406	XVal Session 65	1	XVal Session 65-Typing - Text-1		2012-07-16 10:09:38.586000
	Edit pad (rev 289)		sluggo	cv411	XVal Session 65	1	XVal Session 65-Typing - Text-1		2012-07-16 10:09:38.760000
	Edit pad (rev 290)		Dan	cv401	XVal Session 65	1	XVal Session 65-Typing - Text-1		2012-07-16 10:09:38.876000
	Edit pad (rev 291)		charles	cv410	XVal Session 65	1	XVal Session 65-Typing - Text-1		2012-07-16 10:09:39.061000
	Edit pad (rev 292)		Kate	cv406	XVal Session 65	1	XVal Session 65-Typing - Text-1		2012-07-16 10:09:39.085000
	Edit pad (rev 293)		sluggo	cv411	XVal Session 65	1	XVal Session 65-Typing - Text-1		2012-07-16 10:09:39.260000
	Edit pad (rev 294)		Dan	cv401	XVal Session 65	1	XVal Session 65-Typing - Text-1		2012-07-16 10:09:39.380000
	Edit pad (rev 295)		charles	cv410	XVal Session 65	1	XVal Session 65-Typing - Text-1		2012-07-16 10:09:39.561000
	Edit pad (rev 296)		Kate	cv406	XVal Session 65	1	XVal Session 65-Typing - Text-1		2012-07-16 10:09:39.585000
	Edit pad (rev 297)		sluggo	cv411	XVal Session 65	1	XVal Session 65-Typing - Text-1		2012-07-16 10:09:39.759000
	Edit pad (rev 298)		Dan	cv401	XVal Session 65	1	XVal Session 65-Typing - Text-1		2012-07-16 10:09:39.880000
	Edit pad (rev 299)		charles	cv410	XVal Session 65	1	XVal Session 65-Typing - Text-1		2012-07-16 10:09:40.060000
	Edit pad (rev 300)		Kate	cv406	XVal Session 65	1	XVal Session 65-Typing - Text-1		2012-07-16 10:09:40.093000
	Edit pad (rev 301)		sluggo	cv411	XVal Session 65	1	XVal Session 65-Typing - Text-1		2012-07-16 10:09:40.258000
	Edit pad (rev 302)		Dan	cv401	XVal Session 65	1	XVal Session 65-Typing - Text-1		2012-07-16 10:09:40.380000
	Edit pad (rev 303)		charles	cv410	XVal Session 65	1	XVal Session 65-Typing - Text-1		2012-07-16 10:09:40.561000
	Edit pad (rev 304)		Kate	cv406	XVal Session 65	1	XVal Session 65-Typing - Text-1		2012-07-16 10:09:40.616000
	Edit pad (rev 305)		sluggo	cv411	XVal Session 65	1	XVal Session 65-Typing - Text-1		2012-07-16 10:09:40.762000
	Edit pad (rev 306)		Dan	cv401	XVal Session 65	1	XVal Session 65-Typing - Text-1		2012-07-16 10:09:40.880000
	Edit pad (rev 307)		charles	cv410	XVal Session 65	1	XVal Session 65-Typing - Text-1		2012-07-16 10:09:41.061000
	Edit pad (rev 308)		Kate	cv406	XVal Session 65	1	XVal Session 65-Typing - Text-1		2012-07-16 10:09:41.124000
	Edit pad (rev 309)		sluggo	cv411	XVal Session 65	1	XVal Session 65-Typing - Text-1		2012-07-16 10:09:41.259000
	Edit pad (rev 310)		Dan	cv401	XVal Session 65	1	XVal Session 65-Typing - Text-1		2012-07-16 10:09:41.381000
	Edit pad (rev 311)		charles	cv410	XVal Session 65	1	XVal Session 65-Typing - Text-1		2012-07-16 10:09:41.578000
	Edit pad (rev 312)		Kate	cv406	XVal Session 65	1	XVal Session 65-Typing - Text-1		2012-07-16 10:09:41.661000
	Edit pad (rev 313)		sluggo	cv411	XVal Session 65	1	XVal Session 65-Typing - Text-1		2012-07-16 10:09:41.764000
	Edit pad (rev 314)		Kate	cv406	XVal Session 65	1	XVal Session 65-Typing - Text-1		2012-07-16 10:09:42.177000
	Edit pad (rev 315)		sluggo	cv411	XVal Session 65	1	XVal Session 65-Typing - Text-1		2012-07-16 10:09:42.266000
	Edit pad (rev 316)		Dan	cv401	XVal Session 65	1	XVal Session 65-Typing - Text-1		2012-07-16 10:09:42.567000
	Edit pad (rev 317)		Kate	cv406	XVal Session 65	1	XVal Session 65-Typing - Text-1		2012-07-16 10:09:42.681000
	Edit pad (rev 318)		sluggo	cv411	XVal Session 65	1	XVal Session 65-Typing - Text-1		2012-07-16 10:09:42.773000
	Edit pad (rev 319)		Dan	cv401	XVal Session 65	1	XVal Session 65-Typing - Text-1		2012-07-16 10:09:43.074000
	Edit pad (rev 320)		Kate	cv406	XVal Session 65	1	XVal Session 65-Typing - Text-1		2012-07-16 10:09:43.190000
	Edit pad (rev 321)		sluggo	cv411	XVal Session 65	1	XVal Session 65-Typing - Text-1		2012-07-16 10:09:43.536000
	Edit pad (rev 322)		charles	cv410	XVal Session 65	1	XVal Session 65-Typing - Text-1		2012-07-16 10:09:43.540000
	Edit pad (rev 323)		Dan	cv401	XVal Session 65	1	XVal Session 65-Typing - Text-1		2012-07-16 10:09:43.582000
	Edit pad (rev 324)		Kate	cv406	XVal Session 65	1	XVal Session 65-Typing - Text-1		2012-07-16 10:09:43.690000
	Edit pad (rev 325)		charles	cv410	XVal Session 65	1	XVal Session 65-Typing - Text-1		2012-07-16 10:09:44.046000
	Edit pad (rev 326)		sluggo	cv411	XVal Session 65	1	XVal Session 65-Typing - Text-1		2012-07-16 10:09:44.064000
	Edit pad (rev 327)		Dan	cv401	XVal Session 65	1	XVal Session 65-Typing - Text-1		2012-07-16 10:09:44.084000
	Edit pad (rev 328)		Kate	cv406	XVal Session 65	1	XVal Session 65-Typing - Text-1		2012-07-16 10:09:44.190000
	Edit pad (rev 329)		charles	cv410	XVal Session 65	1	XVal Session 65-Typing - Text-1		2012-07-16 10:09:44.546000
	Edit pad (rev 330)		sluggo	cv411	XVal Session 65	1	XVal Session 65-Typing - Text-1		2012-07-16 10:09:44.573000
	Edit pad (rev 331)		Dan	cv401	XVal Session 65	1	XVal Session 65-Typing - Text-1		2012-07-16 10:09:44.583000
	Edit pad (rev 332)		Kate	cv406	XVal Session 65	1	XVal Session 65-Typing - Text-1		2012-07-16 10:09:44.706000
	Edit pad (rev 333)		charles	cv410	XVal Session 65	1	XVal Session 65-Typing - Text-1		2012-07-16 10:09:45.045000
	Edit pad (rev 334)		sluggo	cv411	XVal Session 65	1	XVal Session 65-Typing - Text-1		2012-07-16 10:09:45.089000
	Edit pad (rev 335)		Dan	cv401	XVal Session 65	1	XVal Session 65-Typing - Text-1		2012-07-16 10:09:45.096000
	Edit pad (rev 336)		Kate	cv406	XVal Session 65	1	XVal Session 65-Typing - Text-1		2012-07-16 10:09:45.209000
	Edit pad (rev 337)		charles	cv410	XVal Session 65	1	XVal Session 65-Typing - Text-1		2012-07-16 10:09:45.552000
	Edit pad (rev 338)		sluggo	cv411	XVal Session 65	1	XVal Session 65-Typing - Text-1		2012-07-16 10:09:45.580000
	Edit pad (rev 339)		Dan	cv401	XVal Session 65	1	XVal Session 65-Typing - Text-1		2012-07-16 10:09:45.594000
	Edit pad (rev 340)		Kate	cv406	XVal Session 65	1	XVal Session 65-Typing - Text-1		2012-07-16 10:09:45.720000
	Edit pad (rev 341)		charles	cv410	XVal Session 65	1	XVal Session 65-Typing - Text-1		2012-07-16 10:09:46.061000
	Edit pad (rev 342)		sluggo	cv411	XVal Session 65	1	XVal Session 65-Typing - Text-1		2012-07-16 10:09:46.090000
	Edit pad (rev 343)		Dan	cv401	XVal Session 65	1	XVal Session 65-Typing - Text-1		2012-07-16 10:09:46.099000
	Edit pad (rev 344)		Kate	cv406	XVal Session 65	1	XVal Session 65-Typing - Text-1		2012-07-16 10:09:46.222000
	Edit pad (rev 345)		sluggo	cv411	XVal Session 65	1	XVal Session 65-Typing - Text-1		2012-07-16 10:09:46.587000
	Edit pad (rev 346)		Dan	cv401	XVal Session 65	1	XVal Session 65-Typing - Text-1		2012-07-16 10:09:46.615000
	Edit pad (rev 347)		charles	cv410	XVal Session 65	1	XVal Session 65-Typing - Text-1		2012-07-16 10:09:46.710000
	Edit pad (rev 348)		Kate	cv406	XVal Session 65	1	XVal Session 65-Typing - Text-1		2012-07-16 10:09:46.726000
	Edit pad (rev 349)		sluggo	cv411	XVal Session 65	1	XVal Session 65-Typing - Text-1		2012-07-16 10:09:47.088000
	Edit pad (rev 350)		Dan	cv401	XVal Session 65	1	XVal Session 65-Typing - Text-1		2012-07-16 10:09:47.148000
	Edit pad (rev 351)		Kate	cv406	XVal Session 65	1	XVal Session 65-Typing - Text-1		2012-07-16 10:09:47.237000
	Edit pad (rev 352)		sluggo	cv411	XVal Session 65	1	XVal Session 65-Typing - Text-1		2012-07-16 10:09:47.590000
	Edit pad (rev 353)		Dan	cv401	XVal Session 65	1	XVal Session 65-Typing - Text-1		2012-07-16 10:09:47.664000
	Edit pad (rev 354)		Kate	cv406	XVal Session 65	1	XVal Session 65-Typing - Text-1		2012-07-16 10:09:47.737000
	Edit pad (rev 355)		charles	cv410	XVal Session 65	1	XVal Session 65-Typing - Text-1		2012-07-16 10:09:47.772000
	Edit pad (rev 356)		Dan	cv401	XVal Session 65	1	XVal Session 65-Typing - Text-1		2012-07-16 10:09:48.171000
	Edit pad (rev 357)		Kate	cv406	XVal Session 65	1	XVal Session 65-Typing - Text-1		2012-07-16 10:09:48.237000
	Edit pad (rev 358)		charles	cv410	XVal Session 65	1	XVal Session 65-Typing - Text-1		2012-07-16 10:09:48.285000
	Edit pad (rev 359)		sluggo	cv411	XVal Session 65	1	XVal Session 65-Typing - Text-1		2012-07-16 10:09:48.306000
	Edit pad (rev 360)		Dan	cv401	XVal Session 65	1	XVal Session 65-Typing - Text-1		2012-07-16 10:09:48.675000
	Edit pad (rev 361)		Kate	cv406	XVal Session 65	1	XVal Session 65-Typing - Text-1		2012-07-16 10:09:48.739000
	Edit pad (rev 362)		charles	cv410	XVal Session 65	1	XVal Session 65-Typing - Text-1		2012-07-16 10:09:48.794000
	Edit pad (rev 363)		sluggo	cv411	XVal Session 65	1	XVal Session 65-Typing - Text-1		2012-07-16 10:09:48.812000
	Edit pad (rev 364)		Dan	cv401	XVal Session 65	1	XVal Session 65-Typing - Text-1		2012-07-16 10:09:49.175000
	Edit pad (rev 365)		Kate	cv406	XVal Session 65	1	XVal Session 65-Typing - Text-1		2012-07-16 10:09:49.239000
	Edit pad (rev 366)		charles	cv410	XVal Session 65	1	XVal Session 65-Typing - Text-1		2012-07-16 10:09:49.295000
	Edit pad (rev 367)		Dan	cv401	XVal Session 65	1	XVal Session 65-Typing - Text-1		2012-07-16 10:09:49.674000
	Edit pad (rev 368)		sluggo	cv411	XVal Session 65	1	XVal Session 65-Typing - Text-1		2012-07-16 10:09:49.683000
	Edit pad (rev 369)		Kate	cv406	XVal Session 65	1	XVal Session 65-Typing - Text-1		2012-07-16 10:09:49.737000
	Edit pad (rev 370)		charles	cv410	XVal Session 65	1	XVal Session 65-Typing - Text-1		2012-07-16 10:09:49.794000
	Edit pad (rev 371)		Dan	cv401	XVal Session 65	1	XVal Session 65-Typing - Text-1		2012-07-16 10:09:50.175000
	Edit pad (rev 372)		sluggo	cv411	XVal Session 65	1	XVal Session 65-Typing - Text-1		2012-07-16 10:09:50.188000
	Edit pad (rev 373)		Kate	cv406	XVal Session 65	1	XVal Session 65-Typing - Text-1		2012-07-16 10:09:50.237000
	Edit pad (rev 374)		charles	cv410	XVal Session 65	1	XVal Session 65-Typing - Text-1		2012-07-16 10:09:50.300000
	Edit pad (rev 375)		Dan	cv401	XVal Session 65	1	XVal Session 65-Typing - Text-1		2012-07-16 10:09:50.673000
	Edit pad (rev 376)		Kate	cv406	XVal Session 65	1	XVal Session 65-Typing - Text-1		2012-07-16 10:09:50.737000
	Edit pad (rev 377)		charles	cv410	XVal Session 65	1	XVal Session 65-Typing - Text-1		2012-07-16 10:09:50.804000
	Edit pad (rev 378)		sluggo	cv411	XVal Session 65	1	XVal Session 65-Typing - Text-1		2012-07-16 10:09:51.120000
	Edit pad (rev 379)		Dan	cv401	XVal Session 65	1	XVal Session 65-Typing - Text-1		2012-07-16 10:09:51.174000
	Edit pad (rev 380)		charles	cv410	XVal Session 65	1	XVal Session 65-Typing - Text-1		2012-07-16 10:09:51.309000
	Edit pad (rev 381)		Kate	cv406	XVal Session 65	1	XVal Session 65-Typing - Text-1		2012-07-16 10:09:51.368000
	Edit pad (rev 382)		Dan	cv401	XVal Session 65	1	XVal Session 65-Typing - Text-1		2012-07-16 10:09:51.675000
	Edit pad (rev 383)		sluggo	cv411	XVal Session 65	1	XVal Session 65-Typing - Text-1		2012-07-16 10:09:51.769000
	Edit pad (rev 384)		Kate	cv406	XVal Session 65	1	XVal Session 65-Typing - Text-1		2012-07-16 10:09:51.878000
	Edit pad (rev 385)		charles	cv410	XVal Session 65	1	XVal Session 65-Typing - Text-1		2012-07-16 10:09:52.113000
	Edit pad (rev 386)		Dan	cv401	XVal Session 65	1	XVal Session 65-Typing - Text-1		2012-07-16 10:09:52.173000
	Edit pad (rev 387)		Kate	cv406	XVal Session 65	1	XVal Session 65-Typing - Text-1		2012-07-16 10:09:52.379000
	Edit pad (rev 388)		sluggo	cv411	XVal Session 65	1	XVal Session 65-Typing - Text-1		2012-07-16 10:09:52.502000
	Edit pad (rev 389)		charles	cv410	XVal Session 65	1	XVal Session 65-Typing - Text-1		2012-07-16 10:09:52.624000
	Edit pad (rev 390)		Dan	cv401	XVal Session 65	1	XVal Session 65-Typing - Text-1		2012-07-16 10:09:52.673000
	Edit pad (rev 391)		Kate	cv406	XVal Session 65	1	XVal Session 65-Typing - Text-1		2012-07-16 10:09:52.883000
	Edit pad (rev 392)		sluggo	cv411	XVal Session 65	1	XVal Session 65-Typing - Text-1		2012-07-16 10:09:53.003000
	Edit pad (rev 393)		charles	cv410	XVal Session 65	1	XVal Session 65-Typing - Text-1		2012-07-16 10:09:53.122000
	Edit pad (rev 394)		Dan	cv401	XVal Session 65	1	XVal Session 65-Typing - Text-1		2012-07-16 10:09:53.173000
	Edit pad (rev 395)		Kate	cv406	XVal Session 65	1	XVal Session 65-Typing - Text-1		2012-07-16 10:09:53.395000
	Edit pad (rev 396)		sluggo	cv411	XVal Session 65	1	XVal Session 65-Typing - Text-1		2012-07-16 10:09:53.495000
	Edit pad (rev 397)		charles	cv410	XVal Session 65	1	XVal Session 65-Typing - Text-1		2012-07-16 10:09:53.623000
	Edit pad (rev 398)		Dan	cv401	XVal Session 65	1	XVal Session 65-Typing - Text-1		2012-07-16 10:09:53.675000
	Edit pad (rev 399)		Kate	cv406	XVal Session 65	1	XVal Session 65-Typing - Text-1		2012-07-16 10:09:53.910000
	Edit pad (rev 400)		sluggo	cv411	XVal Session 65	1	XVal Session 65-Typing - Text-1		2012-07-16 10:09:54.009000
	Edit pad (rev 401)		charles	cv410	XVal Session 65	1	XVal Session 65-Typing - Text-1		2012-07-16 10:09:54.124000
	Edit pad (rev 402)		Kate	cv406	XVal Session 65	1	XVal Session 65-Typing - Text-1		2012-07-16 10:09:54.410000
	Edit pad (rev 403)		Dan	cv401	XVal Session 65	1	XVal Session 65-Typing - Text-1		2012-07-16 10:09:54.460000
	Edit pad (rev 404)		charles	cv410	XVal Session 65	1	XVal Session 65-Typing - Text-1		2012-07-16 10:09:54.625000
	Edit pad (rev 405)		sluggo	cv411	XVal Session 65	1	XVal Session 65-Typing - Text-1		2012-07-16 10:09:54.667000
	Edit pad (rev 406)		Kate	cv406	XVal Session 65	1	XVal Session 65-Typing - Text-1		2012-07-16 10:09:54.911000
	Edit pad (rev 407)		Dan	cv401	XVal Session 65	1	XVal Session 65-Typing - Text-1		2012-07-16 10:09:54.960000
	Edit pad (rev 408)		charles	cv410	XVal Session 65	1	XVal Session 65-Typing - Text-1		2012-07-16 10:09:55.125000
	Edit pad (rev 409)		sluggo	cv411	XVal Session 65	1	XVal Session 65-Typing - Text-1		2012-07-16 10:09:55.214000
	Edit pad (rev 410)		Dan	cv401	XVal Session 65	1	XVal Session 65-Typing - Text-1		2012-07-16 10:09:55.461000
	Edit pad (rev 411)		Kate	cv406	XVal Session 65	1	XVal Session 65-Typing - Text-1		2012-07-16 10:09:55.469000
	Edit pad (rev 412)		charles	cv410	XVal Session 65	1	XVal Session 65-Typing - Text-1		2012-07-16 10:09:55.624000
	Edit pad (rev 413)		sluggo	cv411	XVal Session 65	1	XVal Session 65-Typing - Text-1		2012-07-16 10:09:55.723000
	Edit pad (rev 414)		Kate	cv406	XVal Session 65	1	XVal Session 65-Typing - Text-1		2012-07-16 10:09:56.092000
	Edit pad (rev 415)		sluggo	cv411	XVal Session 65	1	XVal Session 65-Typing - Text-1		2012-07-16 10:09:56.237000
	Edit pad (rev 416)		Kate	cv406	XVal Session 65	1	XVal Session 65-Typing - Text-1		2012-07-16 10:09:56.599000
	Edit pad (rev 417)		sluggo	cv411	XVal Session 65	1	XVal Session 65-Typing - Text-1		2012-07-16 10:09:56.734000
	Edit pad (rev 418)		Dan	cv401	XVal Session 65	1	XVal Session 65-Typing - Text-1		2012-07-16 10:09:57.575000
	Edit pad (rev 419)		Kate	cv406	XVal Session 65	1	XVal Session 65-Typing - Text-1		2012-07-16 10:09:57.650000
	Edit pad (rev 420)		sluggo	cv411	XVal Session 65	1	XVal Session 65-Typing - Text-1		2012-07-16 10:09:57.683000
	Edit pad (rev 421)		Dan	cv401	XVal Session 65	1	XVal Session 65-Typing - Text-1		2012-07-16 10:09:58.081000
	Edit pad (rev 422)		Kate	cv406	XVal Session 65	1	XVal Session 65-Typing - Text-1		2012-07-16 10:09:58.159000
	Edit pad (rev 423)		sluggo	cv411	XVal Session 65	1	XVal Session 65-Typing - Text-1		2012-07-16 10:09:58.501000
	Edit pad (rev 424)		Dan	cv401	XVal Session 65	1	XVal Session 65-Typing - Text-1		2012-07-16 10:09:58.579000
	Edit pad (rev 425)		Dan	cv401	XVal Session 65	1	XVal Session 65-Typing - Text-1		2012-07-16 10:09:59.081000
	Edit pad (rev 426)		sluggo	cv411	XVal Session 65	1	XVal Session 65-Typing - Text-1		2012-07-16 10:09:59.192000
	Edit pad (rev 427)		Kate	cv406	XVal Session 65	1	XVal Session 65-Typing - Text-1		2012-07-16 10:09:59.217000
	Edit pad (rev 428)		Dan	cv401	XVal Session 65	1	XVal Session 65-Typing - Text-1		2012-07-16 10:09:59.584000
	Edit pad (rev 429)		sluggo	cv411	XVal Session 65	1	XVal Session 65-Typing - Text-1		2012-07-16 10:09:59.697000
	Edit pad (rev 430)		Kate	cv406	XVal Session 65	1	XVal Session 65-Typing - Text-1		2012-07-16 10:09:59.719000
	Edit pad (rev 431)		Dan	cv401	XVal Session 65	1	XVal Session 65-Typing - Text-1		2012-07-16 10:10:00.085000
	Edit pad (rev 432)		sluggo	cv411	XVal Session 65	1	XVal Session 65-Typing - Text-1		2012-07-16 10:10:00.197000
	Edit pad (rev 433)		Kate	cv406	XVal Session 65	1	XVal Session 65-Typing - Text-1		2012-07-16 10:10:00.223000
	Edit pad (rev 434)		Dan	cv401	XVal Session 65	1	XVal Session 65-Typing - Text-1		2012-07-16 10:10:00.596000
	Edit pad (rev 435)		Kate	cv406	XVal Session 65	1	XVal Session 65-Typing - Text-1		2012-07-16 10:10:00.723000
	Edit pad (rev 436)		sluggo	cv411	XVal Session 65	1	XVal Session 65-Typing - Text-1		2012-07-16 10:10:00.963000
	Edit pad (rev 437)		Dan	cv401	XVal Session 65	1	XVal Session 65-Typing - Text-1		2012-07-16 10:10:01.095000
	Edit pad (rev 438)		Kate	cv406	XVal Session 65	1	XVal Session 65-Typing - Text-1		2012-07-16 10:10:01.223000
	Edit pad (rev 439)		sluggo	cv411	XVal Session 65	1	XVal Session 65-Typing - Text-1		2012-07-16 10:10:01.451000
	Edit pad (rev 440)		Dan	cv401	XVal Session 65	1	XVal Session 65-Typing - Text-1		2012-07-16 10:10:01.686000
	Edit pad (rev 441)		Kate	cv406	XVal Session 65	1	XVal Session 65-Typing - Text-1		2012-07-16 10:10:01.730000
	Edit pad (rev 442)		sluggo	cv411	XVal Session 65	1	XVal Session 65-Typing - Text-1		2012-07-16 10:10:01.958000
	Edit pad (rev 443)		Dan	cv401	XVal Session 65	1	XVal Session 65-Typing - Text-1		2012-07-16 10:10:02.186000
	Edit pad (rev 444)		Kate	cv406	XVal Session 65	1	XVal Session 65-Typing - Text-1		2012-07-16 10:10:02.235000
	Edit pad (rev 445)		sluggo	cv411	XVal Session 65	1	XVal Session 65-Typing - Text-1		2012-07-16 10:10:02.459000
	Edit pad (rev 446)		Dan	cv401	XVal Session 65	1	XVal Session 65-Typing - Text-1		2012-07-16 10:10:02.691000
	Edit pad (rev 447)		Kate	cv406	XVal Session 65	1	XVal Session 65-Typing - Text-1		2012-07-16 10:10:02.742000
	Edit pad (rev 448)		sluggo	cv411	XVal Session 65	1	XVal Session 65-Typing - Text-1		2012-07-16 10:10:02.966000
	Edit pad (rev 449)		Dan	cv401	XVal Session 65	1	XVal Session 65-Typing - Text-1		2012-07-16 10:10:03.190000
	Edit pad (rev 450)		Kate	cv406	XVal Session 65	1	XVal Session 65-Typing - Text-1		2012-07-16 10:10:03.246000
	Edit pad (rev 451)		Dan	cv401	XVal Session 65	1	XVal Session 65-Typing - Text-1		2012-07-16 10:10:03.690000
	Edit pad (rev 452)		Kate	cv406	XVal Session 65	1	XVal Session 65-Typing - Text-1		2012-07-16 10:10:03.754000
	Edit pad (rev 453)		charles	cv410	XVal Session 65	1	XVal Session 65-Typing - Text-1		2012-07-16 10:10:03.989000
	Edit pad (rev 454)		Dan	cv401	XVal Session 65	1	XVal Session 65-Typing - Text-1		2012-07-16 10:10:04.191000
	Edit pad (rev 455)		Kate	cv406	XVal Session 65	1	XVal Session 65-Typing - Text-1		2012-07-16 10:10:04.259000
	Edit pad (rev 456)		Dan	cv401	XVal Session 65	1	XVal Session 65-Typing - Text-1		2012-07-16 10:10:04.691000
	Edit pad (rev 457)		sluggo	cv411	XVal Session 65	1	XVal Session 65-Typing - Text-1		2012-07-16 10:10:04.745000
	Edit pad (rev 458)		Kate	cv406	XVal Session 65	1	XVal Session 65-Typing - Text-1		2012-07-16 10:10:04.761000
	Edit pad (rev 459)		charles	cv410	XVal Session 65	1	XVal Session 65-Typing - Text-1		2012-07-16 10:10:05.135000
	Edit pad (rev 460)		Dan	cv401	XVal Session 65	1	XVal Session 65-Typing - Text-1		2012-07-16 10:10:05.191000
	Edit pad (rev 461)		sluggo	cv411	XVal Session 65	1	XVal Session 65-Typing - Text-1		2012-07-16 10:10:05.246000
	Edit pad (rev 462)		charles	cv410	XVal Session 65	1	XVal Session 65-Typing - Text-1		2012-07-16 10:10:05.640000
	Edit pad (rev 463)		sluggo	cv411	XVal Session 65	1	XVal Session 65-Typing - Text-1		2012-07-16 10:10:05.749000
	Edit pad (rev 464)		Kate	cv406	XVal Session 65	1	XVal Session 65-Typing - Text-1		2012-07-16 10:10:05.943000
	Edit pad (rev 465)		sluggo	cv411	XVal Session 65	1	XVal Session 65-Typing - Text-1		2012-07-16 10:10:06.265000
	Edit pad (rev 466)		Kate	cv406	XVal Session 65	1	XVal Session 65-Typing - Text-1		2012-07-16 10:10:06.443000
	Edit pad (rev 467)		Kate	cv406	XVal Session 65	1	XVal Session 65-Typing - Text-1		2012-07-16 10:10:06.942000
	Edit pad (rev 468)		charles	cv410	XVal Session 65	1	XVal Session 65-Typing - Text-1		2012-07-16 10:10:07.298000
	Edit pad (rev 469)		Kate	cv406	XVal Session 65	1	XVal Session 65-Typing - Text-1		2012-07-16 10:10:07.441000
	Edit pad (rev 470)		Kate	cv406	XVal Session 65	1	XVal Session 65-Typing - Text-1		2012-07-16 10:10:07.942000
	Edit pad (rev 471)		sluggo	cv411	XVal Session 65	1	XVal Session 65-Typing - Text-1		2012-07-16 10:10:08.074000
	Edit pad (rev 472)		Kate	cv406	XVal Session 65	1	XVal Session 65-Typing - Text-1		2012-07-16 10:10:08.442000
	Edit pad (rev 473)		Kate	cv406	XVal Session 65	1	XVal Session 65-Typing - Text-1		2012-07-16 10:10:08.942000
	Edit pad (rev 474)		Kate	cv406	XVal Session 65	1	XVal Session 65-Typing - Text-1		2012-07-16 10:10:09.443000
	Edit pad (rev 475)		Kate	cv406	XVal Session 65	1	XVal Session 65-Typing - Text-1		2012-07-16 10:10:09.943000
	Edit pad (rev 476)		Kate	cv406	XVal Session 65	1	XVal Session 65-Typing - Text-1		2012-07-16 10:10:10.443000
	Edit pad (rev 477)		sluggo	cv411	XVal Session 65	1	XVal Session 65-Typing - Text-1		2012-07-16 10:10:10.914000
	Edit pad (rev 478)		Kate	cv406	XVal Session 65	1	XVal Session 65-Typing - Text-1		2012-07-16 10:10:10.943000
	Edit pad (rev 479)		sluggo	cv411	XVal Session 65	1	XVal Session 65-Typing - Text-1		2012-07-16 10:10:11.426000
	Edit pad (rev 480)		Kate	cv406	XVal Session 65	1	XVal Session 65-Typing - Text-1		2012-07-16 10:10:11.443000
	Edit pad (rev 481)		Dan	cv401	XVal Session 65	1	XVal Session 65-Typing - Text-1		2012-07-16 10:10:11.483000
	Edit pad (rev 482)		charles	cv410	XVal Session 65	1	XVal Session 65-Typing - Text-1		2012-07-16 10:10:11.729000
	Edit pad (rev 483)		sluggo	cv411	XVal Session 65	1	XVal Session 65-Typing - Text-1		2012-07-16 10:10:11.918000
	Edit pad (rev 484)		Dan	cv401	XVal Session 65	1	XVal Session 65-Typing - Text-1		2012-07-16 10:10:11.986000
	Edit pad (rev 485)		charles	cv410	XVal Session 65	1	XVal Session 65-Typing - Text-1		2012-07-16 10:10:12.343000
	Edit pad (rev 486)		sluggo	cv411	XVal Session 65	1	XVal Session 65-Typing - Text-1		2012-07-16 10:10:12.418000
	Edit pad (rev 487)		charles	cv410	XVal Session 65	1	XVal Session 65-Typing - Text-1		2012-07-16 10:10:12.843000
	Edit pad (rev 488)		Dan	cv401	XVal Session 65	1	XVal Session 65-Typing - Text-1		2012-07-16 10:10:12.880000
	Edit pad (rev 489)		charles	cv410	XVal Session 65	1	XVal Session 65-Typing - Text-1		2012-07-16 10:10:13.341000
	Edit pad (rev 490)		Dan	cv401	XVal Session 65	1	XVal Session 65-Typing - Text-1		2012-07-16 10:10:13.384000
	Edit pad (rev 491)		charles	cv410	XVal Session 65	1	XVal Session 65-Typing - Text-1		2012-07-16 10:10:13.860000
	Edit pad (rev 492)		Dan	cv401	XVal Session 65	1	XVal Session 65-Typing - Text-1		2012-07-16 10:10:13.892000
	Edit pad (rev 493)		charles	cv410	XVal Session 65	1	XVal Session 65-Typing - Text-1		2012-07-16 10:10:14.374000
	Edit pad (rev 494)		Dan	cv401	XVal Session 65	1	XVal Session 65-Typing - Text-1		2012-07-16 10:10:14.395000
	Edit pad (rev 495)		charles	cv410	XVal Session 65	1	XVal Session 65-Typing - Text-1		2012-07-16 10:10:14.874000
	Edit pad (rev 496)		Dan	cv401	XVal Session 65	1	XVal Session 65-Typing - Text-1		2012-07-16 10:10:14.899000
	Edit pad (rev 497)		Dan	cv401	XVal Session 65	1	XVal Session 65-Typing - Text-1		2012-07-16 10:10:15.409000
	Edit pad (rev 498)		Dan	cv401	XVal Session 65	1	XVal Session 65-Typing - Text-1		2012-07-16 10:10:15.910000
	Edit pad (rev 499)		Dan	cv401	XVal Session 65	1	XVal Session 65-Typing - Text-1		2012-07-16 10:10:16.417000
	Edit pad (rev 500)		charles	cv410	XVal Session 65	1	XVal Session 65-Typing - Text-1		2012-07-16 10:10:16.438000
	Edit pad (rev 501)		Dan	cv401	XVal Session 65	1	XVal Session 65-Typing - Text-1		2012-07-16 10:10:16.925000
	Edit pad (rev 502)		Dan	cv401	XVal Session 65	1	XVal Session 65-Typing - Text-1		2012-07-16 10:10:17.424000
	Edit pad (rev 503)		Dan	cv401	XVal Session 65	1	XVal Session 65-Typing - Text-1		2012-07-16 10:10:17.925000
	Edit pad (rev 504)		Kate	cv406	XVal Session 65	1	XVal Session 65-Typing - Text-1		2012-07-16 10:10:18.396000
	Edit pad (rev 505)		Dan	cv401	XVal Session 65	1	XVal Session 65-Typing - Text-1		2012-07-16 10:10:18.424000
	Edit pad (rev 506)		charles	cv410	XVal Session 65	1	XVal Session 65-Typing - Text-1		2012-07-16 10:10:18.480000
	Edit pad (rev 507)		Kate	cv406	XVal Session 65	1	XVal Session 65-Typing - Text-1		2012-07-16 10:10:18.896000
	Edit pad (rev 508)		Dan	cv401	XVal Session 65	1	XVal Session 65-Typing - Text-1		2012-07-16 10:10:18.924000
	Edit pad (rev 509)		charles	cv410	XVal Session 65	1	XVal Session 65-Typing - Text-1		2012-07-16 10:10:18.987000
	Edit pad (rev 510)		Kate	cv406	XVal Session 65	1	XVal Session 65-Typing - Text-1		2012-07-16 10:10:19.396000
	Edit pad (rev 511)		Dan	cv401	XVal Session 65	1	XVal Session 65-Typing - Text-1		2012-07-16 10:10:19.424000
	Edit pad (rev 512)		charles	cv410	XVal Session 65	1	XVal Session 65-Typing - Text-1		2012-07-16 10:10:19.499000
	Edit pad (rev 513)		Kate	cv406	XVal Session 65	1	XVal Session 65-Typing - Text-1		2012-07-16 10:10:19.896000
	Edit pad (rev 514)		charles	cv410	XVal Session 65	1	XVal Session 65-Typing - Text-1		2012-07-16 10:10:20.003000
	Edit pad (rev 515)		Dan	cv401	XVal Session 65	1	XVal Session 65-Typing - Text-1		2012-07-16 10:10:20.285000
	Edit pad (rev 516)		Kate	cv406	XVal Session 65	1	XVal Session 65-Typing - Text-1		2012-07-16 10:10:20.412000
	Edit pad (rev 517)		charles	cv410	XVal Session 65	1	XVal Session 65-Typing - Text-1		2012-07-16 10:10:20.513000
	Edit pad (rev 518)		Dan	cv401	XVal Session 65	1	XVal Session 65-Typing - Text-1		2012-07-16 10:10:20.786000
	Edit pad (rev 519)		Kate	cv406	XVal Session 65	1	XVal Session 65-Typing - Text-1		2012-07-16 10:10:20.911000
	Edit pad (rev 520)		charles	cv410	XVal Session 65	1	XVal Session 65-Typing - Text-1		2012-07-16 10:10:21.013000
	Edit pad (rev 521)		Dan	cv401	XVal Session 65	1	XVal Session 65-Typing - Text-1		2012-07-16 10:10:21.284000
	Edit pad (rev 522)		Kate	cv406	XVal Session 65	1	XVal Session 65-Typing - Text-1		2012-07-16 10:10:21.411000
	Edit pad (rev 523)		charles	cv410	XVal Session 65	1	XVal Session 65-Typing - Text-1		2012-07-16 10:10:21.522000
	Edit pad (rev 524)		sluggo	cv411	XVal Session 65	1	XVal Session 65-Typing - Text-1		2012-07-16 10:10:21.672000
	Edit pad (rev 525)		Dan	cv401	XVal Session 65	1	XVal Session 65-Typing - Text-1		2012-07-16 10:10:21.788000
	Edit pad (rev 526)		charles	cv410	XVal Session 65	1	XVal Session 65-Typing - Text-1		2012-07-16 10:10:22.030000
	Edit pad (rev 527)		Kate	cv406	XVal Session 65	1	XVal Session 65-Typing - Text-1		2012-07-16 10:10:22.080000
	Edit pad (rev 528)		Dan	cv401	XVal Session 65	1	XVal Session 65-Typing - Text-1		2012-07-16 10:10:22.284000
	Edit pad (rev 529)		charles	cv410	XVal Session 65	1	XVal Session 65-Typing - Text-1		2012-07-16 10:10:22.529000
	Edit pad (rev 530)		Kate	cv406	XVal Session 65	1	XVal Session 65-Typing - Text-1		2012-07-16 10:10:22.583000
	Edit pad (rev 531)		Dan	cv401	XVal Session 65	1	XVal Session 65-Typing - Text-1		2012-07-16 10:10:22.832000
	Edit pad (rev 532)		sluggo	cv411	XVal Session 65	1	XVal Session 65-Typing - Text-1		2012-07-16 10:10:22.892000
	Edit pad (rev 533)		Kate	cv406	XVal Session 65	1	XVal Session 65-Typing - Text-1		2012-07-16 10:10:23.084000
	Edit pad (rev 534)		Dan	cv401	XVal Session 65	1	XVal Session 65-Typing - Text-1		2012-07-16 10:10:23.302000
	Edit pad (rev 535)		charles	cv410	XVal Session 65	1	XVal Session 65-Typing - Text-1		2012-07-16 10:10:23.404000
	Edit pad (rev 536)		sluggo	cv411	XVal Session 65	1	XVal Session 65-Typing - Text-1		2012-07-16 10:10:23.415000
	Edit pad (rev 537)		Kate	cv406	XVal Session 65	1	XVal Session 65-Typing - Text-1		2012-07-16 10:10:23.584000
	Edit pad (rev 538)		Dan	cv401	XVal Session 65	1	XVal Session 65-Typing - Text-1		2012-07-16 10:10:23.790000
	Edit pad (rev 539)		Kate	cv406	XVal Session 65	1	XVal Session 65-Typing - Text-1		2012-07-16 10:10:24.083000
	Edit pad (rev 540)		Dan	cv401	XVal Session 65	1	XVal Session 65-Typing - Text-1		2012-07-16 10:10:24.295000
	Edit pad (rev 541)		Kate	cv406	XVal Session 65	1	XVal Session 65-Typing - Text-1		2012-07-16 10:10:24.584000
	Edit pad (rev 542)		Dan	cv401	XVal Session 65	1	XVal Session 65-Typing - Text-1		2012-07-16 10:10:24.799000
	Edit pad (rev 543)		Kate	cv406	XVal Session 65	1	XVal Session 65-Typing - Text-1		2012-07-16 10:10:25.090000
	Edit pad (rev 544)		Dan	cv401	XVal Session 65	1	XVal Session 65-Typing - Text-1		2012-07-16 10:10:25.299000
	Edit pad (rev 545)		charles	cv410	XVal Session 65	1	XVal Session 65-Typing - Text-1		2012-07-16 10:10:25.350000
	Edit pad (rev 546)		Kate	cv406	XVal Session 65	1	XVal Session 65-Typing - Text-1		2012-07-16 10:10:25.590000
	Edit pad (rev 547)		Dan	cv401	XVal Session 65	1	XVal Session 65-Typing - Text-1		2012-07-16 10:10:25.799000
	Edit pad (rev 548)		charles	cv410	XVal Session 65	1	XVal Session 65-Typing - Text-1		2012-07-16 10:10:25.903000
	Edit pad (rev 549)		Kate	cv406	XVal Session 65	1	XVal Session 65-Typing - Text-1		2012-07-16 10:10:26.098000
	Edit pad (rev 550)		Dan	cv401	XVal Session 65	1	XVal Session 65-Typing - Text-1		2012-07-16 10:10:26.298000
	Edit pad (rev 551)		charles	cv410	XVal Session 65	1	XVal Session 65-Typing - Text-1		2012-07-16 10:10:26.413000
	Edit pad (rev 552)		sluggo	cv411	XVal Session 65	1	XVal Session 65-Typing - Text-1		2012-07-16 10:10:26.561000
	Edit pad (rev 553)		Kate	cv406	XVal Session 65	1	XVal Session 65-Typing - Text-1		2012-07-16 10:10:26.600000
	Edit pad (rev 554)		Dan	cv401	XVal Session 65	1	XVal Session 65-Typing - Text-1		2012-07-16 10:10:26.799000
	Edit pad (rev 555)		charles	cv410	XVal Session 65	1	XVal Session 65-Typing - Text-1		2012-07-16 10:10:26.919000
	Edit pad (rev 556)		sluggo	cv411	XVal Session 65	1	XVal Session 65-Typing - Text-1		2012-07-16 10:10:27.058000
	Edit pad (rev 557)		Kate	cv406	XVal Session 65	1	XVal Session 65-Typing - Text-1		2012-07-16 10:10:27.097000
	Edit pad (rev 558)		Dan	cv401	XVal Session 65	1	XVal Session 65-Typing - Text-1		2012-07-16 10:10:27.299000
	Edit pad (rev 559)		charles	cv410	XVal Session 65	1	XVal Session 65-Typing - Text-1		2012-07-16 10:10:27.419000
	Edit pad (rev 560)		sluggo	cv411	XVal Session 65	1	XVal Session 65-Typing - Text-1		2012-07-16 10:10:27.554000
	Edit pad (rev 561)		Kate	cv406	XVal Session 65	1	XVal Session 65-Typing - Text-1		2012-07-16 10:10:27.597000
	Edit pad (rev 562)		Dan	cv401	XVal Session 65	1	XVal Session 65-Typing - Text-1		2012-07-16 10:10:27.800000
	Edit pad (rev 563)		sluggo	cv411	XVal Session 65	1	XVal Session 65-Typing - Text-1		2012-07-16 10:10:28.060000
	Edit pad (rev 564)		Kate	cv406	XVal Session 65	1	XVal Session 65-Typing - Text-1		2012-07-16 10:10:28.099000
	Edit pad (rev 565)		Dan	cv401	XVal Session 65	1	XVal Session 65-Typing - Text-1		2012-07-16 10:10:28.300000
	Edit pad (rev 566)		charles	cv410	XVal Session 65	1	XVal Session 65-Typing - Text-1		2012-07-16 10:10:28.404000
	Edit pad (rev 567)		sluggo	cv411	XVal Session 65	1	XVal Session 65-Typing - Text-1		2012-07-16 10:10:28.557000
	Edit pad (rev 568)		Kate	cv406	XVal Session 65	1	XVal Session 65-Typing - Text-1		2012-07-16 10:10:28.598000
	Edit pad (rev 569)		Dan	cv401	XVal Session 65	1	XVal Session 65-Typing - Text-1		2012-07-16 10:10:28.798000
	Edit pad (rev 570)		charles	cv410	XVal Session 65	1	XVal Session 65-Typing - Text-1		2012-07-16 10:10:28.904000
	Edit pad (rev 571)		Kate	cv406	XVal Session 65	1	XVal Session 65-Typing - Text-1		2012-07-16 10:10:29.099000
	Edit pad (rev 572)		sluggo	cv411	XVal Session 65	1	XVal Session 65-Typing - Text-1		2012-07-16 10:10:29.253000
	Edit pad (rev 573)		Dan	cv401	XVal Session 65	1	XVal Session 65-Typing - Text-1		2012-07-16 10:10:29.299000
	Edit pad (rev 574)		charles	cv410	XVal Session 65	1	XVal Session 65-Typing - Text-1		2012-07-16 10:10:29.404000
	Edit pad (rev 575)		Kate	cv406	XVal Session 65	1	XVal Session 65-Typing - Text-1		2012-07-16 10:10:29.599000
	Edit pad (rev 576)		Dan	cv401	XVal Session 65	1	XVal Session 65-Typing - Text-1		2012-07-16 10:10:29.799000
	Edit pad (rev 577)		charles	cv410	XVal Session 65	1	XVal Session 65-Typing - Text-1		2012-07-16 10:10:29.904000
	Edit pad (rev 578)		sluggo	cv411	XVal Session 65	1	XVal Session 65-Typing - Text-1		2012-07-16 10:10:29.999000
	Edit pad (rev 579)		Dan	cv401	XVal Session 65	1	XVal Session 65-Typing - Text-1		2012-07-16 10:10:30.299000
	Edit pad (rev 580)		charles	cv410	XVal Session 65	1	XVal Session 65-Typing - Text-1		2012-07-16 10:10:30.412000
	Edit pad (rev 581)		sluggo	cv411	XVal Session 65	1	XVal Session 65-Typing - Text-1		2012-07-16 10:10:30.509000
	Edit pad (rev 582)		Dan	cv401	XVal Session 65	1	XVal Session 65-Typing - Text-1		2012-07-16 10:10:30.799000
	Edit pad (rev 583)		sluggo	cv411	XVal Session 65	1	XVal Session 65-Typing - Text-1		2012-07-16 10:10:31.010000
	Edit pad (rev 584)		charles	cv410	XVal Session 65	1	XVal Session 65-Typing - Text-1		2012-07-16 10:10:31.130000
	Edit pad (rev 585)		Dan	cv401	XVal Session 65	1	XVal Session 65-Typing - Text-1		2012-07-16 10:10:31.298000
	Edit pad (rev 586)		sluggo	cv411	XVal Session 65	1	XVal Session 65-Typing - Text-1		2012-07-16 10:10:31.710000
	Edit pad (rev 587)		Dan	cv401	XVal Session 65	1	XVal Session 65-Typing - Text-1		2012-07-16 10:10:31.798000
	Edit pad (rev 588)		charles	cv410	XVal Session 65	1	XVal Session 65-Typing - Text-1		2012-07-16 10:10:31.830000
	Edit pad (rev 589)		sluggo	cv411	XVal Session 65	1	XVal Session 65-Typing - Text-1		2012-07-16 10:10:32.222000
	Edit pad (rev 590)		Dan	cv401	XVal Session 65	1	XVal Session 65-Typing - Text-1		2012-07-16 10:10:32.298000
	Edit pad (rev 591)		charles	cv410	XVal Session 65	1	XVal Session 65-Typing - Text-1		2012-07-16 10:10:32.428000
	Edit pad (rev 592)		sluggo	cv411	XVal Session 65	1	XVal Session 65-Typing - Text-1		2012-07-16 10:10:32.728000
	Edit pad (rev 593)		Dan	cv401	XVal Session 65	1	XVal Session 65-Typing - Text-1		2012-07-16 10:10:32.804000
	Edit pad (rev 594)		charles	cv410	XVal Session 65	1	XVal Session 65-Typing - Text-1		2012-07-16 10:10:32.940000
	Edit pad (rev 595)		sluggo	cv411	XVal Session 65	1	XVal Session 65-Typing - Text-1		2012-07-16 10:10:33.234000
	Edit pad (rev 596)		Dan	cv401	XVal Session 65	1	XVal Session 65-Typing - Text-1		2012-07-16 10:10:33.313000
	Edit pad (rev 597)		charles	cv410	XVal Session 65	1	XVal Session 65-Typing - Text-1		2012-07-16 10:10:33.443000
	Edit pad (rev 598)		sluggo	cv411	XVal Session 65	1	XVal Session 65-Typing - Text-1		2012-07-16 10:10:33.747000
	Edit pad (rev 599)		Dan	cv401	XVal Session 65	1	XVal Session 65-Typing - Text-1		2012-07-16 10:10:33.813000
	Edit pad (rev 600)		charles	cv410	XVal Session 65	1	XVal Session 65-Typing - Text-1		2012-07-16 10:10:33.950000
	Edit pad (rev 601)		sluggo	cv411	XVal Session 65	1	XVal Session 65-Typing - Text-1		2012-07-16 10:10:34.247000
	Edit pad (rev 602)		Dan	cv401	XVal Session 65	1	XVal Session 65-Typing - Text-1		2012-07-16 10:10:34.314000
	Edit pad (rev 603)		charles	cv410	XVal Session 65	1	XVal Session 65-Typing - Text-1		2012-07-16 10:10:34.451000
	Edit pad (rev 604)		sluggo	cv411	XVal Session 65	1	XVal Session 65-Typing - Text-1		2012-07-16 10:10:34.753000
	Edit pad (rev 605)		Dan	cv401	XVal Session 65	1	XVal Session 65-Typing - Text-1		2012-07-16 10:10:34.815000
	Edit pad (rev 606)		charles	cv410	XVal Session 65	1	XVal Session 65-Typing - Text-1		2012-07-16 10:10:34.952000
	Edit pad (rev 607)		sluggo	cv411	XVal Session 65	1	XVal Session 65-Typing - Text-1		2012-07-16 10:10:35.242000
	Edit pad (rev 608)		Dan	cv401	XVal Session 65	1	XVal Session 65-Typing - Text-1		2012-07-16 10:10:35.329000
	Edit pad (rev 609)		charles	cv410	XVal Session 65	1	XVal Session 65-Typing - Text-1		2012-07-16 10:10:35.451000
	Edit pad (rev 610)		sluggo	cv411	XVal Session 65	1	XVal Session 65-Typing - Text-1		2012-07-16 10:10:35.744000
	Edit pad (rev 611)		Dan	cv401	XVal Session 65	1	XVal Session 65-Typing - Text-1		2012-07-16 10:10:35.837000
	Edit pad (rev 612)		charles	cv410	XVal Session 65	1	XVal Session 65-Typing - Text-1		2012-07-16 10:10:36.102000
	Edit pad (rev 613)		sluggo	cv411	XVal Session 65	1	XVal Session 65-Typing - Text-1		2012-07-16 10:10:36.282000
	Edit pad (rev 614)		charles	cv410	XVal Session 65	1	XVal Session 65-Typing - Text-1		2012-07-16 10:10:36.608000
	Edit pad (rev 615)		sluggo	cv411	XVal Session 65	1	XVal Session 65-Typing - Text-1		2012-07-16 10:10:36.800000
	Edit pad (rev 616)		Dan	cv401	XVal Session 65	1	XVal Session 65-Typing - Text-1		2012-07-16 10:10:37.016000
	Edit pad (rev 617)		charles	cv410	XVal Session 65	1	XVal Session 65-Typing - Text-1		2012-07-16 10:10:37.107000
	Edit pad (rev 618)		sluggo	cv411	XVal Session 65	1	XVal Session 65-Typing - Text-1		2012-07-16 10:10:37.291000
	Edit pad (rev 619)		Dan	cv401	XVal Session 65	1	XVal Session 65-Typing - Text-1		2012-07-16 10:10:37.518000
	Edit pad (rev 620)		charles	cv410	XVal Session 65	1	XVal Session 65-Typing - Text-1		2012-07-16 10:10:37.607000
	Edit pad (rev 621)		sluggo	cv411	XVal Session 65	1	XVal Session 65-Typing - Text-1		2012-07-16 10:10:37.791000
	Edit pad (rev 622)		Dan	cv401	XVal Session 65	1	XVal Session 65-Typing - Text-1		2012-07-16 10:10:38.018000
	Edit pad (rev 623)		charles	cv410	XVal Session 65	1	XVal Session 65-Typing - Text-1		2012-07-16 10:10:38.124000
	Edit pad (rev 624)		sluggo	cv411	XVal Session 65	1	XVal Session 65-Typing - Text-1		2012-07-16 10:10:38.290000
	Edit pad (rev 625)		Dan	cv401	XVal Session 65	1	XVal Session 65-Typing - Text-1		2012-07-16 10:10:38.517000
	Edit pad (rev 626)		charles	cv410	XVal Session 65	1	XVal Session 65-Typing - Text-1		2012-07-16 10:10:38.629000
	Edit pad (rev 627)		Dan	cv401	XVal Session 65	1	XVal Session 65-Typing - Text-1		2012-07-16 10:10:39.019000
	Edit pad (rev 628)		charles	cv410	XVal Session 65	1	XVal Session 65-Typing - Text-1		2012-07-16 10:10:39.138000
	Edit pad (rev 629)		sluggo	cv411	XVal Session 65	1	XVal Session 65-Typing - Text-1		2012-07-16 10:10:39.408000
	Edit pad (rev 630)		Dan	cv401	XVal Session 65	1	XVal Session 65-Typing - Text-1		2012-07-16 10:10:39.518000
	Edit pad (rev 631)		charles	cv410	XVal Session 65	1	XVal Session 65-Typing - Text-1		2012-07-16 10:10:39.638000
	Edit pad (rev 632)		Dan	cv401	XVal Session 65	1	XVal Session 65-Typing - Text-1		2012-07-16 10:10:40.020000
	Edit pad (rev 633)		sluggo	cv411	XVal Session 65	1	XVal Session 65-Typing - Text-1		2012-07-16 10:10:40.061000
	Edit pad (rev 634)		charles	cv410	XVal Session 65	1	XVal Session 65-Typing - Text-1		2012-07-16 10:10:40.138000
	Edit pad (rev 635)		Dan	cv401	XVal Session 65	1	XVal Session 65-Typing - Text-1		2012-07-16 10:10:40.519000
	Edit pad (rev 636)		sluggo	cv411	XVal Session 65	1	XVal Session 65-Typing - Text-1		2012-07-16 10:10:40.572000
	Edit pad (rev 637)		charles	cv410	XVal Session 65	1	XVal Session 65-Typing - Text-1		2012-07-16 10:10:40.639000
	Edit pad (rev 638)		Dan	cv401	XVal Session 65	1	XVal Session 65-Typing - Text-1		2012-07-16 10:10:41.018000
	Edit pad (rev 639)		sluggo	cv411	XVal Session 65	1	XVal Session 65-Typing - Text-1		2012-07-16 10:10:41.096000
	Edit pad (rev 640)		charles	cv410	XVal Session 65	1	XVal Session 65-Typing - Text-1		2012-07-16 10:10:41.147000
	Edit pad (rev 641)		Dan	cv401	XVal Session 65	1	XVal Session 65-Typing - Text-1		2012-07-16 10:10:41.519000
	Edit pad (rev 642)		sluggo	cv411	XVal Session 65	1	XVal Session 65-Typing - Text-1		2012-07-16 10:10:41.580000
	Edit pad (rev 643)		charles	cv410	XVal Session 65	1	XVal Session 65-Typing - Text-1		2012-07-16 10:10:41.650000
	Edit pad (rev 644)		Dan	cv401	XVal Session 65	1	XVal Session 65-Typing - Text-1		2012-07-16 10:10:42.019000
	Edit pad (rev 645)		charles	cv410	XVal Session 65	1	XVal Session 65-Typing - Text-1		2012-07-16 10:10:42.173000
	Edit pad (rev 646)		sluggo	cv411	XVal Session 65	1	XVal Session 65-Typing - Text-1		2012-07-16 10:10:42.417000
	Edit pad (rev 647)		Dan	cv401	XVal Session 65	1	XVal Session 65-Typing - Text-1		2012-07-16 10:10:42.523000
	Edit pad (rev 648)		charles	cv410	XVal Session 65	1	XVal Session 65-Typing - Text-1		2012-07-16 10:10:42.686000
	Edit pad (rev 649)		sluggo	cv411	XVal Session 65	1	XVal Session 65-Typing - Text-1		2012-07-16 10:10:42.917000
	Edit pad (rev 650)		Dan	cv401	XVal Session 65	1	XVal Session 65-Typing - Text-1		2012-07-16 10:10:43.023000
	Edit pad (rev 651)		charles	cv410	XVal Session 65	1	XVal Session 65-Typing - Text-1		2012-07-16 10:10:43.187000
	Edit pad (rev 652)		sluggo	cv411	XVal Session 65	1	XVal Session 65-Typing - Text-1		2012-07-16 10:10:43.417000
	Edit pad (rev 653)		Dan	cv401	XVal Session 65	1	XVal Session 65-Typing - Text-1		2012-07-16 10:10:43.533000
	Edit pad (rev 654)		charles	cv410	XVal Session 65	1	XVal Session 65-Typing - Text-1		2012-07-16 10:10:43.685000
	Edit pad (rev 655)		sluggo	cv411	XVal Session 65	1	XVal Session 65-Typing - Text-1		2012-07-16 10:10:43.917000
	Edit pad (rev 656)		Dan	cv401	XVal Session 65	1	XVal Session 65-Typing - Text-1		2012-07-16 10:10:44.033000
	Edit pad (rev 657)		charles	cv410	XVal Session 65	1	XVal Session 65-Typing - Text-1		2012-07-16 10:10:44.187000
	Edit pad (rev 658)		sluggo	cv411	XVal Session 65	1	XVal Session 65-Typing - Text-1		2012-07-16 10:10:44.417000
	Edit pad (rev 659)		Dan	cv401	XVal Session 65	1	XVal Session 65-Typing - Text-1		2012-07-16 10:10:44.533000
	Edit pad (rev 660)		charles	cv410	XVal Session 65	1	XVal Session 65-Typing - Text-1		2012-07-16 10:10:44.687000
	Edit pad (rev 661)		sluggo	cv411	XVal Session 65	1	XVal Session 65-Typing - Text-1		2012-07-16 10:10:44.914000
	Edit pad (rev 662)		Dan	cv401	XVal Session 65	1	XVal Session 65-Typing - Text-1		2012-07-16 10:10:45.032000
	Edit pad (rev 663)		sluggo	cv411	XVal Session 65	1	XVal Session 65-Typing - Text-1		2012-07-16 10:10:45.420000
	Edit pad (rev 664)		Dan	cv401	XVal Session 65	1	XVal Session 65-Typing - Text-1		2012-07-16 10:10:45.532000
	Edit pad (rev 665)		sluggo	cv411	XVal Session 65	1	XVal Session 65-Typing - Text-1		2012-07-16 10:10:45.931000
	Edit pad (rev 666)		Dan	cv401	XVal Session 65	1	XVal Session 65-Typing - Text-1		2012-07-16 10:10:46.033000
	Edit pad (rev 667)		Dan	cv401	XVal Session 65	1	XVal Session 65-Typing - Text-1		2012-07-16 10:10:46.534000
	Edit pad (rev 668)		sluggo	cv411	XVal Session 65	1	XVal Session 65-Typing - Text-1		2012-07-16 10:10:46.744000
	Edit pad (rev 669)		Dan	cv401	XVal Session 65	1	XVal Session 65-Typing - Text-1		2012-07-16 10:10:47.034000
	Edit pad (rev 670)		Dan	cv401	XVal Session 65	1	XVal Session 65-Typing - Text-1		2012-07-16 10:10:47.534000
	Edit pad (rev 671)		Dan	cv401	XVal Session 65	1	XVal Session 65-Typing - Text-1		2012-07-16 10:10:48.034000
	Edit pad (rev 672)		Dan	cv401	XVal Session 65	1	XVal Session 65-Typing - Text-1		2012-07-16 10:10:48.534000
	Edit pad (rev 673)		charles	cv410	XVal Session 65	1	XVal Session 65-Typing - Text-1		2012-07-16 10:10:48.712000
	Edit pad (rev 674)		Dan	cv401	XVal Session 65	1	XVal Session 65-Typing - Text-1		2012-07-16 10:10:49.060000
	Edit pad (rev 675)		charles	cv410	XVal Session 65	1	XVal Session 65-Typing - Text-1		2012-07-16 10:10:49.565000
	Edit pad (rev 676)		Dan	cv401	XVal Session 65	1	XVal Session 65-Typing - Text-1		2012-07-16 10:10:49.570000
	Edit pad (rev 677)		charles	cv410	XVal Session 65	1	XVal Session 65-Typing - Text-1		2012-07-16 10:10:50.069000
	Edit pad (rev 678)		Dan	cv401	XVal Session 65	1	XVal Session 65-Typing - Text-1		2012-07-16 10:10:50.081000
	Edit pad (rev 679)		charles	cv410	XVal Session 65	1	XVal Session 65-Typing - Text-1		2012-07-16 10:10:50.577000
	Edit pad (rev 680)		Dan	cv401	XVal Session 65	1	XVal Session 65-Typing - Text-1		2012-07-16 10:10:50.586000
	Edit pad (rev 681)		charles	cv410	XVal Session 65	1	XVal Session 65-Typing - Text-1		2012-07-16 10:10:51.077000
	Edit pad (rev 682)		Dan	cv401	XVal Session 65	1	XVal Session 65-Typing - Text-1		2012-07-16 10:10:51.085000
	Edit pad (rev 683)		sluggo	cv411	XVal Session 65	1	XVal Session 65-Typing - Text-1		2012-07-16 10:10:51.481000
	Edit pad (rev 684)		charles	cv410	XVal Session 65	1	XVal Session 65-Typing - Text-1		2012-07-16 10:10:51.587000
	Edit pad (rev 685)		Dan	cv401	XVal Session 65	1	XVal Session 65-Typing - Text-1		2012-07-16 10:10:51.594000
	Edit pad (rev 686)		sluggo	cv411	XVal Session 65	1	XVal Session 65-Typing - Text-1		2012-07-16 10:10:51.980000
	Edit pad (rev 687)		charles	cv410	XVal Session 65	1	XVal Session 65-Typing - Text-1		2012-07-16 10:10:52.092000
	Edit pad (rev 688)		Dan	cv401	XVal Session 65	1	XVal Session 65-Typing - Text-1		2012-07-16 10:10:52.094000
	Edit pad (rev 689)		sluggo	cv411	XVal Session 65	1	XVal Session 65-Typing - Text-1		2012-07-16 10:10:52.485000
	Edit pad (rev 690)		charles	cv410	XVal Session 65	1	XVal Session 65-Typing - Text-1		2012-07-16 10:10:52.597000
	Edit pad (rev 691)		Dan	cv401	XVal Session 65	1	XVal Session 65-Typing - Text-1		2012-07-16 10:10:52.611000
	Edit pad (rev 692)		charles	cv410	XVal Session 65	1	XVal Session 65-Typing - Text-1		2012-07-16 10:10:53.109000
	Edit pad (rev 693)		Dan	cv401	XVal Session 65	1	XVal Session 65-Typing - Text-1		2012-07-16 10:10:53.112000
	Edit pad (rev 694)		sluggo	cv411	XVal Session 65	1	XVal Session 65-Typing - Text-1		2012-07-16 10:10:53.337000
	Edit pad (rev 695)		charles	cv410	XVal Session 65	1	XVal Session 65-Typing - Text-1		2012-07-16 10:10:53.608000
	Edit pad (rev 696)		Dan	cv401	XVal Session 65	1	XVal Session 65-Typing - Text-1		2012-07-16 10:10:53.612000
	Edit pad (rev 697)		sluggo	cv411	XVal Session 65	1	XVal Session 65-Typing - Text-1		2012-07-16 10:10:53.836000
	Edit pad (rev 698)		charles	cv410	XVal Session 65	1	XVal Session 65-Typing - Text-1		2012-07-16 10:10:54.108000
	Edit pad (rev 699)		Dan	cv401	XVal Session 65	1	XVal Session 65-Typing - Text-1		2012-07-16 10:10:54.111000
	Edit pad (rev 700)		sluggo	cv411	XVal Session 65	1	XVal Session 65-Typing - Text-1		2012-07-16 10:10:54.336000
	Edit pad (rev 701)		charles	cv410	XVal Session 65	1	XVal Session 65-Typing - Text-1		2012-07-16 10:10:54.608000
	Edit pad (rev 702)		Dan	cv401	XVal Session 65	1	XVal Session 65-Typing - Text-1		2012-07-16 10:10:54.612000
	Edit pad (rev 703)		sluggo	cv411	XVal Session 65	1	XVal Session 65-Typing - Text-1		2012-07-16 10:10:54.837000
	Edit pad (rev 704)		charles	cv410	XVal Session 65	1	XVal Session 65-Typing - Text-1		2012-07-16 10:10:55.109000
	Edit pad (rev 705)		Dan	cv401	XVal Session 65	1	XVal Session 65-Typing - Text-1		2012-07-16 10:10:55.112000
	Edit pad (rev 706)		sluggo	cv411	XVal Session 65	1	XVal Session 65-Typing - Text-1		2012-07-16 10:10:55.337000
	Edit pad (rev 707)		charles	cv410	XVal Session 65	1	XVal Session 65-Typing - Text-1		2012-07-16 10:10:55.608000
	Edit pad (rev 708)		Dan	cv401	XVal Session 65	1	XVal Session 65-Typing - Text-1		2012-07-16 10:10:55.612000
	Edit pad (rev 709)		sluggo	cv411	XVal Session 65	1	XVal Session 65-Typing - Text-1		2012-07-16 10:10:55.838000
	Edit pad (rev 710)		charles	cv410	XVal Session 65	1	XVal Session 65-Typing - Text-1		2012-07-16 10:10:56.109000
	Edit pad (rev 711)		Dan	cv401	XVal Session 65	1	XVal Session 65-Typing - Text-1		2012-07-16 10:10:56.112000
	Edit pad (rev 712)		Dan	cv401	XVal Session 65	1	XVal Session 65-Typing - Text-1		2012-07-16 10:10:56.612000
	Edit pad (rev 713)		charles	cv410	XVal Session 65	1	XVal Session 65-Typing - Text-1		2012-07-16 10:10:56.801000
	Edit pad (rev 714)		sluggo	cv411	XVal Session 65	1	XVal Session 65-Typing - Text-1		2012-07-16 10:10:56.952000
	Edit pad (rev 715)		Dan	cv401	XVal Session 65	1	XVal Session 65-Typing - Text-1		2012-07-16 10:10:57.111000
	Edit pad (rev 716)		charles	cv410	XVal Session 65	1	XVal Session 65-Typing - Text-1		2012-07-16 10:10:57.313000
	Edit pad (rev 717)		sluggo	cv411	XVal Session 65	1	XVal Session 65-Typing - Text-1		2012-07-16 10:10:57.470000
	Edit pad (rev 718)		Dan	cv401	XVal Session 65	1	XVal Session 65-Typing - Text-1		2012-07-16 10:10:57.610000
	Edit pad (rev 719)		charles	cv410	XVal Session 65	1	XVal Session 65-Typing - Text-1		2012-07-16 10:10:57.811000
	Edit pad (rev 720)		sluggo	cv411	XVal Session 65	1	XVal Session 65-Typing - Text-1		2012-07-16 10:10:57.963000
	Edit pad (rev 721)		Dan	cv401	XVal Session 65	1	XVal Session 65-Typing - Text-1		2012-07-16 10:10:58.110000
	Edit pad (rev 722)		charles	cv410	XVal Session 65	1	XVal Session 65-Typing - Text-1		2012-07-16 10:10:58.311000
	Edit pad (rev 723)		sluggo	cv411	XVal Session 65	1	XVal Session 65-Typing - Text-1		2012-07-16 10:10:58.465000
	Edit pad (rev 724)		Dan	cv401	XVal Session 65	1	XVal Session 65-Typing - Text-1		2012-07-16 10:10:58.610000
	Edit pad (rev 725)		charles	cv410	XVal Session 65	1	XVal Session 65-Typing - Text-1		2012-07-16 10:10:58.817000
	Edit pad (rev 726)		sluggo	cv411	XVal Session 65	1	XVal Session 65-Typing - Text-1		2012-07-16 10:10:58.962000
	Edit pad (rev 727)		Dan	cv401	XVal Session 65	1	XVal Session 65-Typing - Text-1		2012-07-16 10:10:59.112000
	Edit pad (rev 728)		charles	cv410	XVal Session 65	1	XVal Session 65-Typing - Text-1		2012-07-16 10:10:59.327000
	Edit pad (rev 729)		sluggo	cv411	XVal Session 65	1	XVal Session 65-Typing - Text-1		2012-07-16 10:10:59.462000
	Edit pad (rev 730)		Dan	cv401	XVal Session 65	1	XVal Session 65-Typing - Text-1		2012-07-16 10:10:59.610000
	Edit pad (rev 731)		charles	cv410	XVal Session 65	1	XVal Session 65-Typing - Text-1		2012-07-16 10:10:59.861000
	Edit pad (rev 732)		sluggo	cv411	XVal Session 65	1	XVal Session 65-Typing - Text-1		2012-07-16 10:10:59.976000
	Edit pad (rev 733)		Dan	cv401	XVal Session 65	1	XVal Session 65-Typing - Text-1		2012-07-16 10:11:00.112000
	Edit pad (rev 734)		sluggo	cv411	XVal Session 65	1	XVal Session 65-Typing - Text-1		2012-07-16 10:11:00.480000
	Edit pad (rev 735)		Dan	cv401	XVal Session 65	1	XVal Session 65-Typing - Text-1		2012-07-16 10:11:00.610000
	Edit pad (rev 736)		sluggo	cv411	XVal Session 65	1	XVal Session 65-Typing - Text-1		2012-07-16 10:11:00.978000
	Edit pad (rev 737)		charles	cv410	XVal Session 65	1	XVal Session 65-Typing - Text-1		2012-07-16 10:11:00.980000
	Edit pad (rev 738)		Dan	cv401	XVal Session 65	1	XVal Session 65-Typing - Text-1		2012-07-16 10:11:01.109000
	Edit pad (rev 739)		sluggo	cv411	XVal Session 65	1	XVal Session 65-Typing - Text-1		2012-07-16 10:11:01.478000
	Edit pad (rev 740)		charles	cv410	XVal Session 65	1	XVal Session 65-Typing - Text-1		2012-07-16 10:11:01.484000
	Edit pad (rev 741)		Dan	cv401	XVal Session 65	1	XVal Session 65-Typing - Text-1		2012-07-16 10:11:01.611000
	Edit pad (rev 742)		charles	cv410	XVal Session 65	1	XVal Session 65-Typing - Text-1		2012-07-16 10:11:01.994000
	Edit pad (rev 743)		Dan	cv401	XVal Session 65	1	XVal Session 65-Typing - Text-1		2012-07-16 10:11:02.111000
	Edit pad (rev 744)		sluggo	cv411	XVal Session 65	1	XVal Session 65-Typing - Text-1		2012-07-16 10:11:02.545000
	Edit pad (rev 745)		Dan	cv401	XVal Session 65	1	XVal Session 65-Typing - Text-1		2012-07-16 10:11:02.612000
	Edit pad (rev 746)		charles	cv410	XVal Session 65	1	XVal Session 65-Typing - Text-1		2012-07-16 10:11:03.024000
	Edit pad (rev 747)		sluggo	cv411	XVal Session 65	1	XVal Session 65-Typing - Text-1		2012-07-16 10:11:03.064000
	Edit pad (rev 748)		Dan	cv401	XVal Session 65	1	XVal Session 65-Typing - Text-1		2012-07-16 10:11:03.111000
	Edit pad (rev 749)		charles	cv410	XVal Session 65	1	XVal Session 65-Typing - Text-1		2012-07-16 10:11:03.573000
	Edit pad (rev 750)		Dan	cv401	XVal Session 65	1	XVal Session 65-Typing - Text-1		2012-07-16 10:11:03.618000
	Edit pad (rev 751)		Dan	cv401	XVal Session 65	1	XVal Session 65-Typing - Text-1		2012-07-16 10:11:04.127000
	Edit pad (rev 752)		charles	cv410	XVal Session 65	1	XVal Session 65-Typing - Text-1		2012-07-16 10:11:04.232000
	Edit pad (rev 753)		sluggo	cv411	XVal Session 65	1	XVal Session 65-Typing - Text-1		2012-07-16 10:11:04.523000
	Edit pad (rev 754)		Dan	cv401	XVal Session 65	1	XVal Session 65-Typing - Text-1		2012-07-16 10:11:04.626000
	Edit pad (rev 755)		charles	cv410	XVal Session 65	1	XVal Session 65-Typing - Text-1		2012-07-16 10:11:05.080000
	Edit pad (rev 756)		Dan	cv401	XVal Session 65	1	XVal Session 65-Typing - Text-1		2012-07-16 10:11:05.128000
	Edit pad (rev 757)		Dan	cv401	XVal Session 65	1	XVal Session 65-Typing - Text-1		2012-07-16 10:11:05.628000
	Edit pad (rev 758)		Dan	cv401	XVal Session 65	1	XVal Session 65-Typing - Text-1		2012-07-16 10:11:06.127000
	Edit pad (rev 759)		sluggo	cv411	XVal Session 65	1	XVal Session 65-Typing - Text-1		2012-07-16 10:11:06.214000
	Edit pad (rev 760)		Dan	cv401	XVal Session 65	1	XVal Session 65-Typing - Text-1		2012-07-16 10:11:06.627000
	Edit pad (rev 761)		sluggo	cv411	XVal Session 65	1	XVal Session 65-Typing - Text-1		2012-07-16 10:11:06.699000
	Edit pad (rev 762)		Dan	cv401	XVal Session 65	1	XVal Session 65-Typing - Text-1		2012-07-16 10:11:07.128000
	Edit pad (rev 763)		sluggo	cv411	XVal Session 65	1	XVal Session 65-Typing - Text-1		2012-07-16 10:11:07.262000
	Edit pad (rev 764)		Dan	cv401	XVal Session 65	1	XVal Session 65-Typing - Text-1		2012-07-16 10:11:07.629000
	Edit pad (rev 765)		sluggo	cv411	XVal Session 65	1	XVal Session 65-Typing - Text-1		2012-07-16 10:11:07.697000
	Edit pad (rev 766)		charles	cv410	XVal Session 65	1	XVal Session 65-Typing - Text-1		2012-07-16 10:11:07.918000
	Edit pad (rev 767)		Dan	cv401	XVal Session 65	1	XVal Session 65-Typing - Text-1		2012-07-16 10:11:08.132000
	Edit pad (rev 768)		sluggo	cv411	XVal Session 65	1	XVal Session 65-Typing - Text-1		2012-07-16 10:11:08.206000
	Edit pad (rev 769)		charles	cv410	XVal Session 65	1	XVal Session 65-Typing - Text-1		2012-07-16 10:11:08.421000
	Edit pad (rev 770)		Dan	cv401	XVal Session 65	1	XVal Session 65-Typing - Text-1		2012-07-16 10:11:08.642000
	Edit pad (rev 771)		sluggo	cv411	XVal Session 65	1	XVal Session 65-Typing - Text-1		2012-07-16 10:11:08.704000
	Edit pad (rev 772)		charles	cv410	XVal Session 65	1	XVal Session 65-Typing - Text-1		2012-07-16 10:11:08.947000
	Edit pad (rev 773)		Dan	cv401	XVal Session 65	1	XVal Session 65-Typing - Text-1		2012-07-16 10:11:09.143000
	Edit pad (rev 774)		charles	cv410	XVal Session 65	1	XVal Session 65-Typing - Text-1		2012-07-16 10:11:09.452000
	Edit pad (rev 775)		Dan	cv401	XVal Session 65	1	XVal Session 65-Typing - Text-1		2012-07-16 10:11:09.643000
	Edit pad (rev 776)		charles	cv410	XVal Session 65	1	XVal Session 65-Typing - Text-1		2012-07-16 10:11:09.952000
	Edit pad (rev 777)		Dan	cv401	XVal Session 65	1	XVal Session 65-Typing - Text-1		2012-07-16 10:11:10.141000
	Edit pad (rev 778)		charles	cv410	XVal Session 65	1	XVal Session 65-Typing - Text-1		2012-07-16 10:11:10.455000
	Edit pad (rev 779)		Dan	cv401	XVal Session 65	1	XVal Session 65-Typing - Text-1		2012-07-16 10:11:10.643000
	Edit pad (rev 780)		sluggo	cv411	XVal Session 65	1	XVal Session 65-Typing - Text-1		2012-07-16 10:11:10.896000
	Edit pad (rev 781)		charles	cv410	XVal Session 65	1	XVal Session 65-Typing - Text-1		2012-07-16 10:11:10.968000
	Edit pad (rev 782)		Dan	cv401	XVal Session 65	1	XVal Session 65-Typing - Text-1		2012-07-16 10:11:11.143000
	Edit pad (rev 783)		sluggo	cv411	XVal Session 65	1	XVal Session 65-Typing - Text-1		2012-07-16 10:11:11.401000
	Edit pad (rev 784)		charles	cv410	XVal Session 65	1	XVal Session 65-Typing - Text-1		2012-07-16 10:11:11.466000
	Edit pad (rev 785)		Dan	cv401	XVal Session 65	1	XVal Session 65-Typing - Text-1		2012-07-16 10:11:11.643000
	Edit pad (rev 786)		sluggo	cv411	XVal Session 65	1	XVal Session 65-Typing - Text-1		2012-07-16 10:11:11.920000
	Edit pad (rev 787)		charles	cv410	XVal Session 65	1	XVal Session 65-Typing - Text-1		2012-07-16 10:11:11.976000
	Edit pad (rev 788)		Dan	cv401	XVal Session 65	1	XVal Session 65-Typing - Text-1		2012-07-16 10:11:12.142000
	Edit pad (rev 789)		sluggo	cv411	XVal Session 65	1	XVal Session 65-Typing - Text-1		2012-07-16 10:11:12.402000
	Edit pad (rev 790)		charles	cv410	XVal Session 65	1	XVal Session 65-Typing - Text-1		2012-07-16 10:11:12.565000
	Edit pad (rev 791)		Dan	cv401	XVal Session 65	1	XVal Session 65-Typing - Text-1		2012-07-16 10:11:12.643000
	Edit pad (rev 792)		Dan	cv401	XVal Session 65	1	XVal Session 65-Typing - Text-1		2012-07-16 10:11:13.148000
	Edit pad (rev 793)		charles	cv410	XVal Session 65	1	XVal Session 65-Typing - Text-1		2012-07-16 10:11:13.218000
	Edit pad (rev 794)		sluggo	cv411	XVal Session 65	1	XVal Session 65-Typing - Text-1		2012-07-16 10:11:13.251000
	Edit pad (rev 795)		Dan	cv401	XVal Session 65	1	XVal Session 65-Typing - Text-1		2012-07-16 10:11:13.643000
	Edit pad (rev 796)		charles	cv410	XVal Session 65	1	XVal Session 65-Typing - Text-1		2012-07-16 10:11:13.721000
	Chat	We have 2 people typing the same paragraph... could one of them move to #5?	Kate	cv406	XVal Session 65	1	XVal Session 65-Typing - Text-1		2012-07-16 10:11:13.799000
	Edit pad (rev 797)		Dan	cv401	XVal Session 65	1	XVal Session 65-Typing - Text-1		2012-07-16 10:11:14.144000
	Edit pad (rev 798)		charles	cv410	XVal Session 65	1	XVal Session 65-Typing - Text-1		2012-07-16 10:11:14.239000
	Edit pad (rev 799)		Dan	cv401	XVal Session 65	1	XVal Session 65-Typing - Text-1		2012-07-16 10:11:14.643000
	Edit pad (rev 800)		charles	cv410	XVal Session 65	1	XVal Session 65-Typing - Text-1		2012-07-16 10:11:14.748000
	Edit pad (rev 801)		Dan	cv401	XVal Session 65	1	XVal Session 65-Typing - Text-1		2012-07-16 10:11:15.143000
	Edit pad (rev 802)		charles	cv410	XVal Session 65	1	XVal Session 65-Typing - Text-1		2012-07-16 10:11:15.248000
	Edit pad (rev 803)		Dan	cv401	XVal Session 65	1	XVal Session 65-Typing - Text-1		2012-07-16 10:11:15.643000
	Edit pad (rev 804)		charles	cv410	XVal Session 65	1	XVal Session 65-Typing - Text-1		2012-07-16 10:11:15.748000
	Edit pad (rev 805)		charles	cv410	XVal Session 65	1	XVal Session 65-Typing - Text-1		2012-07-16 10:11:16.251000
	Edit pad (rev 806)		sluggo	cv411	XVal Session 65	1	XVal Session 65-Typing - Text-1		2012-07-16 10:11:16.350000
	Edit pad (rev 807)		charles	cv410	XVal Session 65	1	XVal Session 65-Typing - Text-1		2012-07-16 10:11:16.869000
	Edit pad (rev 808)		sluggo	cv411	XVal Session 65	1	XVal Session 65-Typing - Text-1		2012-07-16 10:11:17.007000
	Edit pad (rev 809)		sluggo	cv411	XVal Session 65	1	XVal Session 65-Typing - Text-1		2012-07-16 10:11:17.514000
	Edit pad (rev 810)		sluggo	cv411	XVal Session 65	1	XVal Session 65-Typing - Text-1		2012-07-16 10:11:18.021000
	Edit pad (rev 811)		sluggo	cv411	XVal Session 65	1	XVal Session 65-Typing - Text-1		2012-07-16 10:11:18.525000
	Edit pad (rev 812)		charles	cv410	XVal Session 65	1	XVal Session 65-Typing - Text-1		2012-07-16 10:11:18.838000
	Edit pad (rev 813)		sluggo	cv411	XVal Session 65	1	XVal Session 65-Typing - Text-1		2012-07-16 10:11:19.240000
	Edit pad (rev 814)		charles	cv410	XVal Session 65	1	XVal Session 65-Typing - Text-1		2012-07-16 10:11:19.341000
	Edit pad (rev 815)		sluggo	cv411	XVal Session 65	1	XVal Session 65-Typing - Text-1		2012-07-16 10:11:19.747000
	Edit pad (rev 816)		charles	cv410	XVal Session 65	1	XVal Session 65-Typing - Text-1		2012-07-16 10:11:19.846000
	Edit pad (rev 817)		sluggo	cv411	XVal Session 65	1	XVal Session 65-Typing - Text-1		2012-07-16 10:11:20.255000
	Edit pad (rev 818)		charles	cv410	XVal Session 65	1	XVal Session 65-Typing - Text-1		2012-07-16 10:11:20.357000
	Edit pad (rev 819)		sluggo	cv411	XVal Session 65	1	XVal Session 65-Typing - Text-1		2012-07-16 10:11:20.762000
	Edit pad (rev 820)		charles	cv410	XVal Session 65	1	XVal Session 65-Typing - Text-1		2012-07-16 10:11:20.859000
	Edit pad (rev 821)		sluggo	cv411	XVal Session 65	1	XVal Session 65-Typing - Text-1		2012-07-16 10:11:21.261000
	Edit pad (rev 822)		charles	cv410	XVal Session 65	1	XVal Session 65-Typing - Text-1		2012-07-16 10:11:21.443000
	Edit pad (rev 823)		sluggo	cv411	XVal Session 65	1	XVal Session 65-Typing - Text-1		2012-07-16 10:11:21.764000
	Edit pad (rev 824)		charles	cv410	XVal Session 65	1	XVal Session 65-Typing - Text-1		2012-07-16 10:11:21.951000
	Edit pad (rev 825)		charles	cv410	XVal Session 65	1	XVal Session 65-Typing - Text-1		2012-07-16 10:11:22.451000
	Edit pad (rev 826)		sluggo	cv411	XVal Session 65	1	XVal Session 65-Typing - Text-1		2012-07-16 10:11:22.528000
	Edit pad (rev 827)		charles	cv410	XVal Session 65	1	XVal Session 65-Typing - Text-1		2012-07-16 10:11:22.994000
	Edit pad (rev 828)		charles	cv410	XVal Session 65	1	XVal Session 65-Typing - Text-1		2012-07-16 10:11:23.510000
	Edit pad (rev 829)		sluggo	cv411	XVal Session 65	1	XVal Session 65-Typing - Text-1		2012-07-16 10:11:23.545000
	Edit pad (rev 830)		charles	cv410	XVal Session 65	1	XVal Session 65-Typing - Text-1		2012-07-16 10:11:23.953000
	Edit pad (rev 831)		charles	cv410	XVal Session 65	1	XVal Session 65-Typing - Text-1		2012-07-16 10:11:24.453000
	Edit pad (rev 832)		sluggo	cv411	XVal Session 65	1	XVal Session 65-Typing - Text-1		2012-07-16 10:11:24.751000
	Edit pad (rev 833)		charles	cv410	XVal Session 65	1	XVal Session 65-Typing - Text-1		2012-07-16 10:11:24.952000
	Edit pad (rev 834)		charles	cv410	XVal Session 65	1	XVal Session 65-Typing - Text-1		2012-07-16 10:11:25.655000
	Edit pad (rev 835)		sluggo	cv411	XVal Session 65	1	XVal Session 65-Typing - Text-1		2012-07-16 10:11:26.212000
	Edit pad (rev 836)		charles	cv410	XVal Session 65	1	XVal Session 65-Typing - Text-1		2012-07-16 10:11:26.286000
	Edit pad (rev 837)		sluggo	cv411	XVal Session 65	1	XVal Session 65-Typing - Text-1		2012-07-16 10:11:26.790000
	Edit pad (rev 838)		charles	cv410	XVal Session 65	1	XVal Session 65-Typing - Text-1		2012-07-16 10:11:26.796000
	Edit pad (rev 839)		charles	cv410	XVal Session 65	1	XVal Session 65-Typing - Text-1		2012-07-16 10:11:27.296000
	Edit pad (rev 840)		sluggo	cv411	XVal Session 65	1	XVal Session 65-Typing - Text-1		2012-07-16 10:11:27.528000
	Edit pad (rev 841)		charles	cv410	XVal Session 65	1	XVal Session 65-Typing - Text-1		2012-07-16 10:11:27.796000
	Edit pad (rev 842)		charles	cv410	XVal Session 65	1	XVal Session 65-Typing - Text-1		2012-07-16 10:11:28.297000
	Edit pad (rev 843)		sluggo	cv411	XVal Session 65	1	XVal Session 65-Typing - Text-1		2012-07-16 10:11:28.383000
	Edit pad (rev 844)		charles	cv410	XVal Session 65	1	XVal Session 65-Typing - Text-1		2012-07-16 10:11:28.812000
	Edit pad (rev 845)		sluggo	cv411	XVal Session 65	1	XVal Session 65-Typing - Text-1		2012-07-16 10:11:28.988000
	Edit pad (rev 846)		charles	cv410	XVal Session 65	1	XVal Session 65-Typing - Text-1		2012-07-16 10:11:29.310000
	Edit pad (rev 847)		sluggo	cv411	XVal Session 65	1	XVal Session 65-Typing - Text-1		2012-07-16 10:11:30.048000
	Edit pad (rev 848)		charles	cv410	XVal Session 65	1	XVal Session 65-Typing - Text-1		2012-07-16 10:11:30.323000
	Edit pad (rev 849)		sluggo	cv411	XVal Session 65	1	XVal Session 65-Typing - Text-1		2012-07-16 10:11:30.556000
	Edit pad (rev 850)		charles	cv410	XVal Session 65	1	XVal Session 65-Typing - Text-1		2012-07-16 10:11:30.796000
	Edit pad (rev 851)		charles	cv410	XVal Session 65	1	XVal Session 65-Typing - Text-1		2012-07-16 10:11:31.298000
	Edit pad (rev 852)		sluggo	cv411	XVal Session 65	1	XVal Session 65-Typing - Text-1		2012-07-16 10:11:31.757000
	Edit pad (rev 853)		charles	cv410	XVal Session 65	1	XVal Session 65-Typing - Text-1		2012-07-16 10:11:32.125000
	Edit pad (rev 854)		sluggo	cv411	XVal Session 65	1	XVal Session 65-Typing - Text-1		2012-07-16 10:11:32.263000
	Edit pad (rev 855)		charles	cv410	XVal Session 65	1	XVal Session 65-Typing - Text-1		2012-07-16 10:11:32.631000
	Edit pad (rev 856)		charles	cv410	XVal Session 65	1	XVal Session 65-Typing - Text-1		2012-07-16 10:11:33.138000
	Edit pad (rev 857)		charles	cv410	XVal Session 65	1	XVal Session 65-Typing - Text-1		2012-07-16 10:11:33.639000
	Edit pad (rev 858)		charles	cv410	XVal Session 65	1	XVal Session 65-Typing - Text-1		2012-07-16 10:11:34.140000
	Edit pad (rev 859)		sluggo	cv411	XVal Session 65	1	XVal Session 65-Typing - Text-1		2012-07-16 10:11:34.235000
	Edit pad (rev 860)		charles	cv410	XVal Session 65	1	XVal Session 65-Typing - Text-1		2012-07-16 10:11:34.642000
	Edit pad (rev 861)		sluggo	cv411	XVal Session 65	1	XVal Session 65-Typing - Text-1		2012-07-16 10:11:34.964000
	Edit pad (rev 862)		charles	cv410	XVal Session 65	1	XVal Session 65-Typing - Text-1		2012-07-16 10:11:35.138000
	Edit pad (rev 863)		sluggo	cv411	XVal Session 65	1	XVal Session 65-Typing - Text-1		2012-07-16 10:11:35.461000
	Edit pad (rev 864)		charles	cv410	XVal Session 65	1	XVal Session 65-Typing - Text-1		2012-07-16 10:11:35.638000
	Edit pad (rev 865)		Dan	cv401	XVal Session 65	1	XVal Session 65-Typing - Text-1		2012-07-16 10:11:35.659000
	Edit pad (rev 866)		sluggo	cv411	XVal Session 65	1	XVal Session 65-Typing - Text-1		2012-07-16 10:11:35.963000
	Edit pad (rev 867)		charles	cv410	XVal Session 65	1	XVal Session 65-Typing - Text-1		2012-07-16 10:11:36.138000
	Edit pad (rev 868)		Dan	cv401	XVal Session 65	1	XVal Session 65-Typing - Text-1		2012-07-16 10:11:36.160000
	Edit pad (rev 869)		sluggo	cv411	XVal Session 65	1	XVal Session 65-Typing - Text-1		2012-07-16 10:11:36.462000
	Edit pad (rev 870)		Dan	cv401	XVal Session 65	1	XVal Session 65-Typing - Text-1		2012-07-16 10:11:36.662000
	Edit pad (rev 871)		sluggo	cv411	XVal Session 65	1	XVal Session 65-Typing - Text-1		2012-07-16 10:11:36.973000
	Edit pad (rev 872)		Dan	cv401	XVal Session 65	1	XVal Session 65-Typing - Text-1		2012-07-16 10:11:37.174000
	Edit pad (rev 873)		sluggo	cv411	XVal Session 65	1	XVal Session 65-Typing - Text-1		2012-07-16 10:11:37.550000
	Edit pad (rev 874)		charles	cv410	XVal Session 65	1	XVal Session 65-Typing - Text-1		2012-07-16 10:11:37.644000
	Edit pad (rev 875)		Dan	cv401	XVal Session 65	1	XVal Session 65-Typing - Text-1		2012-07-16 10:11:37.673000
	Edit pad (rev 876)		sluggo	cv411	XVal Session 65	1	XVal Session 65-Typing - Text-1		2012-07-16 10:11:37.979000
	Edit pad (rev 877)		charles	cv410	XVal Session 65	1	XVal Session 65-Typing - Text-1		2012-07-16 10:11:38.154000
	Edit pad (rev 878)		Dan	cv401	XVal Session 65	1	XVal Session 65-Typing - Text-1		2012-07-16 10:11:38.174000
	Edit pad (rev 879)		sluggo	cv411	XVal Session 65	1	XVal Session 65-Typing - Text-1		2012-07-16 10:11:38.480000
	Edit pad (rev 880)		charles	cv410	XVal Session 65	1	XVal Session 65-Typing - Text-1		2012-07-16 10:11:38.653000
	Edit pad (rev 881)		Dan	cv401	XVal Session 65	1	XVal Session 65-Typing - Text-1		2012-07-16 10:11:38.676000
	Edit pad (rev 882)		Dan	cv401	XVal Session 65	1	XVal Session 65-Typing - Text-1		2012-07-16 10:11:39.181000
	Edit pad (rev 883)		charles	cv410	XVal Session 65	1	XVal Session 65-Typing - Text-1		2012-07-16 10:11:39.297000
	Edit pad (rev 884)		sluggo	cv411	XVal Session 65	1	XVal Session 65-Typing - Text-1		2012-07-16 10:11:39.432000
	Edit pad (rev 885)		Dan	cv401	XVal Session 65	1	XVal Session 65-Typing - Text-1		2012-07-16 10:11:39.696000
	Edit pad (rev 886)		sluggo	cv411	XVal Session 65	1	XVal Session 65-Typing - Text-1		2012-07-16 10:11:39.933000
	Edit pad (rev 887)		Dan	cv401	XVal Session 65	1	XVal Session 65-Typing - Text-1		2012-07-16 10:11:40.205000
	Edit pad (rev 888)		charles	cv410	XVal Session 65	1	XVal Session 65-Typing - Text-1		2012-07-16 10:11:40.263000
	Edit pad (rev 889)		sluggo	cv411	XVal Session 65	1	XVal Session 65-Typing - Text-1		2012-07-16 10:11:40.598000
	Edit pad (rev 890)		Dan	cv401	XVal Session 65	1	XVal Session 65-Typing - Text-1		2012-07-16 10:11:40.704000
	Edit pad (rev 891)		charles	cv410	XVal Session 65	1	XVal Session 65-Typing - Text-1		2012-07-16 10:11:40.822000
	Edit pad (rev 892)		Kate	cv406	XVal Session 65	1	XVal Session 65-Typing - Text-1		2012-07-16 10:11:40.857000
	Edit pad (rev 893)		sluggo	cv411	XVal Session 65	1	XVal Session 65-Typing - Text-1		2012-07-16 10:11:41.104000
	Edit pad (rev 894)		Dan	cv401	XVal Session 65	1	XVal Session 65-Typing - Text-1		2012-07-16 10:11:41.204000
	Edit pad (rev 895)		charles	cv410	XVal Session 65	1	XVal Session 65-Typing - Text-1		2012-07-16 10:11:41.320000
	Edit pad (rev 896)		Dan	cv401	XVal Session 65	1	XVal Session 65-Typing - Text-1		2012-07-16 10:11:41.704000
	Edit pad (rev 897)		charles	cv410	XVal Session 65	1	XVal Session 65-Typing - Text-1		2012-07-16 10:11:41.830000
	Edit pad (rev 898)		Kate	cv406	XVal Session 65	1	XVal Session 65-Typing - Text-1		2012-07-16 10:11:42.081000
	Edit pad (rev 899)		sluggo	cv411	XVal Session 65	1	XVal Session 65-Typing - Text-1		2012-07-16 10:11:42.202000
	Edit pad (rev 900)		Dan	cv401	XVal Session 65	1	XVal Session 65-Typing - Text-1		2012-07-16 10:11:42.204000
	Edit pad (rev 901)		charles	cv410	XVal Session 65	1	XVal Session 65-Typing - Text-1		2012-07-16 10:11:42.343000
	Edit pad (rev 902)		Kate	cv406	XVal Session 65	1	XVal Session 65-Typing - Text-1		2012-07-16 10:11:42.585000
	Edit pad (rev 903)		Dan	cv401	XVal Session 65	1	XVal Session 65-Typing - Text-1		2012-07-16 10:11:42.704000
	Edit pad (rev 904)		sluggo	cv411	XVal Session 65	1	XVal Session 65-Typing - Text-1		2012-07-16 10:11:42.706000
	Edit pad (rev 905)		charles	cv410	XVal Session 65	1	XVal Session 65-Typing - Text-1		2012-07-16 10:11:42.841000
	Edit pad (rev 906)		Kate	cv406	XVal Session 65	1	XVal Session 65-Typing - Text-1		2012-07-16 10:11:43.084000
	Edit pad (rev 907)		sluggo	cv411	XVal Session 65	1	XVal Session 65-Typing - Text-1		2012-07-16 10:11:43.201000
	Edit pad (rev 908)		Dan	cv401	XVal Session 65	1	XVal Session 65-Typing - Text-1		2012-07-16 10:11:43.204000
	Edit pad (rev 909)		charles	cv410	XVal Session 65	1	XVal Session 65-Typing - Text-1		2012-07-16 10:11:43.346000
	Edit pad (rev 910)		Kate	cv406	XVal Session 65	1	XVal Session 65-Typing - Text-1		2012-07-16 10:11:43.584000
	Edit pad (rev 911)		Dan	cv401	XVal Session 65	1	XVal Session 65-Typing - Text-1		2012-07-16 10:11:43.708000
	Edit pad (rev 912)		sluggo	cv411	XVal Session 65	1	XVal Session 65-Typing - Text-1		2012-07-16 10:11:43.715000
	Edit pad (rev 913)		Kate	cv406	XVal Session 65	1	XVal Session 65-Typing - Text-1		2012-07-16 10:11:44.084000
	Edit pad (rev 914)		charles	cv410	XVal Session 65	1	XVal Session 65-Typing - Text-1		2012-07-16 10:11:44.134000
	Edit pad (rev 915)		Dan	cv401	XVal Session 65	1	XVal Session 65-Typing - Text-1		2012-07-16 10:11:44.207000
	Edit pad (rev 916)		sluggo	cv411	XVal Session 65	1	XVal Session 65-Typing - Text-1		2012-07-16 10:11:44.542000
	Edit pad (rev 917)		Kate	cv406	XVal Session 65	1	XVal Session 65-Typing - Text-1		2012-07-16 10:11:44.585000
	Edit pad (rev 918)		Dan	cv401	XVal Session 65	1	XVal Session 65-Typing - Text-1		2012-07-16 10:11:44.707000
	Edit pad (rev 919)		sluggo	cv411	XVal Session 65	1	XVal Session 65-Typing - Text-1		2012-07-16 10:11:45.049000
	Edit pad (rev 920)		Kate	cv406	XVal Session 65	1	XVal Session 65-Typing - Text-1		2012-07-16 10:11:45.097000
	Edit pad (rev 921)		Dan	cv401	XVal Session 65	1	XVal Session 65-Typing - Text-1		2012-07-16 10:11:45.212000
	Edit pad (rev 922)		sluggo	cv411	XVal Session 65	1	XVal Session 65-Typing - Text-1		2012-07-16 10:11:45.560000
	Edit pad (rev 923)		Kate	cv406	XVal Session 65	1	XVal Session 65-Typing - Text-1		2012-07-16 10:11:45.599000
	Edit pad (rev 924)		charles	cv410	XVal Session 65	1	XVal Session 65-Typing - Text-1		2012-07-16 10:11:45.711000
	Edit pad (rev 925)		Dan	cv401	XVal Session 65	1	XVal Session 65-Typing - Text-1		2012-07-16 10:11:45.721000
	Edit pad (rev 926)		sluggo	cv411	XVal Session 65	1	XVal Session 65-Typing - Text-1		2012-07-16 10:11:46.059000
	Edit pad (rev 927)		Kate	cv406	XVal Session 65	1	XVal Session 65-Typing - Text-1		2012-07-16 10:11:46.098000
	Edit pad (rev 928)		Dan	cv401	XVal Session 65	1	XVal Session 65-Typing - Text-1		2012-07-16 10:11:46.220000
	Edit pad (rev 929)		charles	cv410	XVal Session 65	1	XVal Session 65-Typing - Text-1		2012-07-16 10:11:46.240000
	Edit pad (rev 930)		sluggo	cv411	XVal Session 65	1	XVal Session 65-Typing - Text-1		2012-07-16 10:11:46.561000
	Edit pad (rev 931)		Kate	cv406	XVal Session 65	1	XVal Session 65-Typing - Text-1		2012-07-16 10:11:46.598000
	Edit pad (rev 932)		Dan	cv401	XVal Session 65	1	XVal Session 65-Typing - Text-1		2012-07-16 10:11:46.720000
	Edit pad (rev 933)		charles	cv410	XVal Session 65	1	XVal Session 65-Typing - Text-1		2012-07-16 10:11:46.747000
	Edit pad (rev 934)		Dan	cv401	XVal Session 65	1	XVal Session 65-Typing - Text-1		2012-07-16 10:11:47.221000
	Edit pad (rev 935)		charles	cv410	XVal Session 65	1	XVal Session 65-Typing - Text-1		2012-07-16 10:11:47.249000
	Edit pad (rev 936)		sluggo	cv411	XVal Session 65	1	XVal Session 65-Typing - Text-1		2012-07-16 10:11:47.310000
	Edit pad (rev 937)		Dan	cv401	XVal Session 65	1	XVal Session 65-Typing - Text-1		2012-07-16 10:11:47.721000
	Edit pad (rev 938)		charles	cv410	XVal Session 65	1	XVal Session 65-Typing - Text-1		2012-07-16 10:11:47.750000
	Edit pad (rev 939)		Kate	cv406	XVal Session 65	1	XVal Session 65-Typing - Text-1		2012-07-16 10:11:47.764000
	Edit pad (rev 940)		sluggo	cv411	XVal Session 65	1	XVal Session 65-Typing - Text-1		2012-07-16 10:11:47.814000
	Edit pad (rev 941)		Dan	cv401	XVal Session 65	1	XVal Session 65-Typing - Text-1		2012-07-16 10:11:48.221000
	Edit pad (rev 942)		charles	cv410	XVal Session 65	1	XVal Session 65-Typing - Text-1		2012-07-16 10:11:48.249000
	Edit pad (rev 943)		Kate	cv406	XVal Session 65	1	XVal Session 65-Typing - Text-1		2012-07-16 10:11:48.272000
	Edit pad (rev 944)		Dan	cv401	XVal Session 65	1	XVal Session 65-Typing - Text-1		2012-07-16 10:11:48.721000
	Edit pad (rev 945)		charles	cv410	XVal Session 65	1	XVal Session 65-Typing - Text-1		2012-07-16 10:11:48.752000
	Edit pad (rev 946)		Kate	cv406	XVal Session 65	1	XVal Session 65-Typing - Text-1		2012-07-16 10:11:48.773000
	Edit pad (rev 947)		sluggo	cv411	XVal Session 65	1	XVal Session 65-Typing - Text-1		2012-07-16 10:11:48.791000
	Edit pad (rev 948)		Dan	cv401	XVal Session 65	1	XVal Session 65-Typing - Text-1		2012-07-16 10:11:49.221000
	Edit pad (rev 949)		charles	cv410	XVal Session 65	1	XVal Session 65-Typing - Text-1		2012-07-16 10:11:49.265000
	Edit pad (rev 950)		Kate	cv406	XVal Session 65	1	XVal Session 65-Typing - Text-1		2012-07-16 10:11:49.279000
	Edit pad (rev 951)		sluggo	cv411	XVal Session 65	1	XVal Session 65-Typing - Text-1		2012-07-16 10:11:49.346000
	Edit pad (rev 952)		Dan	cv401	XVal Session 65	1	XVal Session 65-Typing - Text-1		2012-07-16 10:11:49.721000
	Edit pad (rev 953)		charles	cv410	XVal Session 65	1	XVal Session 65-Typing - Text-1		2012-07-16 10:11:49.774000
	Edit pad (rev 954)		Kate	cv406	XVal Session 65	1	XVal Session 65-Typing - Text-1		2012-07-16 10:11:49.781000
	Edit pad (rev 955)		sluggo	cv411	XVal Session 65	1	XVal Session 65-Typing - Text-1		2012-07-16 10:11:49.869000
	Edit pad (rev 956)		Dan	cv401	XVal Session 65	1	XVal Session 65-Typing - Text-1		2012-07-16 10:11:50.235000
	Edit pad (rev 957)		charles	cv410	XVal Session 65	1	XVal Session 65-Typing - Text-1		2012-07-16 10:11:50.284000
	Edit pad (rev 958)		Kate	cv406	XVal Session 65	1	XVal Session 65-Typing - Text-1		2012-07-16 10:11:50.288000
	Edit pad (rev 959)		sluggo	cv411	XVal Session 65	1	XVal Session 65-Typing - Text-1		2012-07-16 10:11:50.640000
	Edit pad (rev 960)		Dan	cv401	XVal Session 65	1	XVal Session 65-Typing - Text-1		2012-07-16 10:11:50.735000
	Edit pad (rev 961)		Kate	cv406	XVal Session 65	1	XVal Session 65-Typing - Text-1		2012-07-16 10:11:50.785000
	Edit pad (rev 962)		charles	cv410	XVal Session 65	1	XVal Session 65-Typing - Text-1		2012-07-16 10:11:50.800000
	Edit pad (rev 963)		sluggo	cv411	XVal Session 65	1	XVal Session 65-Typing - Text-1		2012-07-16 10:11:51.156000
	Edit pad (rev 964)		Dan	cv401	XVal Session 65	1	XVal Session 65-Typing - Text-1		2012-07-16 10:11:51.235000
	Edit pad (rev 965)		Kate	cv406	XVal Session 65	1	XVal Session 65-Typing - Text-1		2012-07-16 10:11:51.292000
	Edit pad (rev 966)		charles	cv410	XVal Session 65	1	XVal Session 65-Typing - Text-1		2012-07-16 10:11:51.316000
	Edit pad (rev 967)		sluggo	cv411	XVal Session 65	1	XVal Session 65-Typing - Text-1		2012-07-16 10:11:51.651000
	Edit pad (rev 968)		Dan	cv401	XVal Session 65	1	XVal Session 65-Typing - Text-1		2012-07-16 10:11:51.741000
	Edit pad (rev 969)		charles	cv410	XVal Session 65	1	XVal Session 65-Typing - Text-1		2012-07-16 10:11:51.826000
	Edit pad (rev 970)		Kate	cv406	XVal Session 65	1	XVal Session 65-Typing - Text-1		2012-07-16 10:11:52.083000
	Edit pad (rev 971)		sluggo	cv411	XVal Session 65	1	XVal Session 65-Typing - Text-1		2012-07-16 10:11:52.153000
	Edit pad (rev 972)		Dan	cv401	XVal Session 65	1	XVal Session 65-Typing - Text-1		2012-07-16 10:11:52.258000
	Edit pad (rev 973)		charles	cv410	XVal Session 65	1	XVal Session 65-Typing - Text-1		2012-07-16 10:11:52.325000
	Edit pad (rev 974)		sluggo	cv411	XVal Session 65	1	XVal Session 65-Typing - Text-1		2012-07-16 10:11:52.650000
	Edit pad (rev 975)		Dan	cv401	XVal Session 65	1	XVal Session 65-Typing - Text-1		2012-07-16 10:11:52.766000
	Edit pad (rev 976)		charles	cv410	XVal Session 65	1	XVal Session 65-Typing - Text-1		2012-07-16 10:11:52.825000
	Edit pad (rev 977)		Kate	cv406	XVal Session 65	1	XVal Session 65-Typing - Text-1		2012-07-16 10:11:53.012000
	Edit pad (rev 978)		Dan	cv401	XVal Session 65	1	XVal Session 65-Typing - Text-1		2012-07-16 10:11:53.268000
	Edit pad (rev 979)		charles	cv410	XVal Session 65	1	XVal Session 65-Typing - Text-1		2012-07-16 10:11:53.326000
	Edit pad (rev 980)		Kate	cv406	XVal Session 65	1	XVal Session 65-Typing - Text-1		2012-07-16 10:11:53.520000
	Edit pad (rev 981)		Dan	cv401	XVal Session 65	1	XVal Session 65-Typing - Text-1		2012-07-16 10:11:53.768000
	Edit pad (rev 982)		Kate	cv406	XVal Session 65	1	XVal Session 65-Typing - Text-1		2012-07-16 10:11:54.045000
	Edit pad (rev 983)		sluggo	cv411	XVal Session 65	1	XVal Session 65-Typing - Text-1		2012-07-16 10:11:54.047000
	Edit pad (rev 984)		Dan	cv401	XVal Session 65	1	XVal Session 65-Typing - Text-1		2012-07-16 10:11:54.268000
	Edit pad (rev 985)		Kate	cv406	XVal Session 65	1	XVal Session 65-Typing - Text-1		2012-07-16 10:11:54.546000
	Edit pad (rev 986)		charles	cv410	XVal Session 65	1	XVal Session 65-Typing - Text-1		2012-07-16 10:11:54.573000
	Edit pad (rev 987)		sluggo	cv411	XVal Session 65	1	XVal Session 65-Typing - Text-1		2012-07-16 10:11:54.579000
	Edit pad (rev 988)		Dan	cv401	XVal Session 65	1	XVal Session 65-Typing - Text-1		2012-07-16 10:11:54.766000
	Edit pad (rev 989)		Kate	cv406	XVal Session 65	1	XVal Session 65-Typing - Text-1		2012-07-16 10:11:55.055000
	Edit pad (rev 990)		charles	cv410	XVal Session 65	1	XVal Session 65-Typing - Text-1		2012-07-16 10:11:55.082000
	Edit pad (rev 991)		sluggo	cv411	XVal Session 65	1	XVal Session 65-Typing - Text-1		2012-07-16 10:11:55.090000
	Edit pad (rev 992)		Dan	cv401	XVal Session 65	1	XVal Session 65-Typing - Text-1		2012-07-16 10:11:55.268000
	Edit pad (rev 993)		Kate	cv406	XVal Session 65	1	XVal Session 65-Typing - Text-1		2012-07-16 10:11:55.567000
	Edit pad (rev 994)		charles	cv410	XVal Session 65	1	XVal Session 65-Typing - Text-1		2012-07-16 10:11:55.593000
	Edit pad (rev 995)		sluggo	cv411	XVal Session 65	1	XVal Session 65-Typing - Text-1		2012-07-16 10:11:55.650000
	Edit pad (rev 996)		Dan	cv401	XVal Session 65	1	XVal Session 65-Typing - Text-1		2012-07-16 10:11:55.766000
	Edit pad (rev 997)		Kate	cv406	XVal Session 65	1	XVal Session 65-Typing - Text-1		2012-07-16 10:11:56.073000
	Edit pad (rev 998)		sluggo	cv411	XVal Session 65	1	XVal Session 65-Typing - Text-1		2012-07-16 10:11:56.178000
	Edit pad (rev 999)		Dan	cv401	XVal Session 65	1	XVal Session 65-Typing - Text-1		2012-07-16 10:11:56.294000
	Edit pad (rev 1000)		charles	cv410	XVal Session 65	1	XVal Session 65-Typing - Text-1		2012-07-16 10:11:56.323000
	Edit pad (rev 1001)		Kate	cv406	XVal Session 65	1	XVal Session 65-Typing - Text-1		2012-07-16 10:11:56.584000
	Edit pad (rev 1002)		sluggo	cv411	XVal Session 65	1	XVal Session 65-Typing - Text-1		2012-07-16 10:11:56.688000
	Edit pad (rev 1003)		Dan	cv401	XVal Session 65	1	XVal Session 65-Typing - Text-1		2012-07-16 10:11:56.805000
	Edit pad (rev 1004)		Kate	cv406	XVal Session 65	1	XVal Session 65-Typing - Text-1		2012-07-16 10:11:57.082000
	Edit pad (rev 1005)		sluggo	cv411	XVal Session 65	1	XVal Session 65-Typing - Text-1		2012-07-16 10:11:57.215000
	Edit pad (rev 1006)		Dan	cv401	XVal Session 65	1	XVal Session 65-Typing - Text-1		2012-07-16 10:11:57.320000
	Edit pad (rev 1007)		charles	cv410	XVal Session 65	1	XVal Session 65-Typing - Text-1		2012-07-16 10:11:57.420000
	Edit pad (rev 1008)		Kate	cv406	XVal Session 65	1	XVal Session 65-Typing - Text-1		2012-07-16 10:11:57.583000
	Edit pad (rev 1009)		sluggo	cv411	XVal Session 65	1	XVal Session 65-Typing - Text-1		2012-07-16 10:11:57.712000
	Edit pad (rev 1010)		Dan	cv401	XVal Session 65	1	XVal Session 65-Typing - Text-1		2012-07-16 10:11:57.829000
	Edit pad (rev 1011)		charles	cv410	XVal Session 65	1	XVal Session 65-Typing - Text-1		2012-07-16 10:11:57.919000
	Edit pad (rev 1012)		Kate	cv406	XVal Session 65	1	XVal Session 65-Typing - Text-1		2012-07-16 10:11:58.083000
	Edit pad (rev 1013)		sluggo	cv411	XVal Session 65	1	XVal Session 65-Typing - Text-1		2012-07-16 10:11:58.212000
	Edit pad (rev 1014)		Dan	cv401	XVal Session 65	1	XVal Session 65-Typing - Text-1		2012-07-16 10:11:58.329000
	Edit pad (rev 1015)		charles	cv410	XVal Session 65	1	XVal Session 65-Typing - Text-1		2012-07-16 10:11:58.420000
	Edit pad (rev 1016)		Kate	cv406	XVal Session 65	1	XVal Session 65-Typing - Text-1		2012-07-16 10:11:58.583000
	Edit pad (rev 1017)		sluggo	cv411	XVal Session 65	1	XVal Session 65-Typing - Text-1		2012-07-16 10:11:58.712000
	Edit pad (rev 1018)		Dan	cv401	XVal Session 65	1	XVal Session 65-Typing - Text-1		2012-07-16 10:11:58.836000
	Edit pad (rev 1019)		Kate	cv406	XVal Session 65	1	XVal Session 65-Typing - Text-1		2012-07-16 10:11:59.083000
	Edit pad (rev 1020)		charles	cv410	XVal Session 65	1	XVal Session 65-Typing - Text-1		2012-07-16 10:11:59.163000
	Edit pad (rev 1021)		sluggo	cv411	XVal Session 65	1	XVal Session 65-Typing - Text-1		2012-07-16 10:11:59.214000
	Edit pad (rev 1022)		Dan	cv401	XVal Session 65	1	XVal Session 65-Typing - Text-1		2012-07-16 10:11:59.347000
	Edit pad (rev 1023)		Kate	cv406	XVal Session 65	1	XVal Session 65-Typing - Text-1		2012-07-16 10:11:59.583000
	Edit pad (rev 1024)		sluggo	cv411	XVal Session 65	1	XVal Session 65-Typing - Text-1		2012-07-16 10:11:59.717000
	Edit pad (rev 1025)		Dan	cv401	XVal Session 65	1	XVal Session 65-Typing - Text-1		2012-07-16 10:11:59.845000
	Edit pad (rev 1026)		Kate	cv406	XVal Session 65	1	XVal Session 65-Typing - Text-1		2012-07-16 10:12:00.084000
	Edit pad (rev 1027)		sluggo	cv411	XVal Session 65	1	XVal Session 65-Typing - Text-1		2012-07-16 10:12:00.219000
	Edit pad (rev 1028)		charles	cv410	XVal Session 65	1	XVal Session 65-Typing - Text-1		2012-07-16 10:12:00.427000
	Edit pad (rev 1029)		Dan	cv401	XVal Session 65	1	XVal Session 65-Typing - Text-1		2012-07-16 10:12:00.523000
	Edit pad (rev 1030)		Kate	cv406	XVal Session 65	1	XVal Session 65-Typing - Text-1		2012-07-16 10:12:00.583000
	Edit pad (rev 1031)		sluggo	cv411	XVal Session 65	1	XVal Session 65-Typing - Text-1		2012-07-16 10:12:00.716000
	Edit pad (rev 1032)		charles	cv410	XVal Session 65	1	XVal Session 65-Typing - Text-1		2012-07-16 10:12:00.937000
	Edit pad (rev 1033)		Dan	cv401	XVal Session 65	1	XVal Session 65-Typing - Text-1		2012-07-16 10:12:01.036000
	Edit pad (rev 1034)		sluggo	cv411	XVal Session 65	1	XVal Session 65-Typing - Text-1		2012-07-16 10:12:01.214000
	Edit pad (rev 1035)		charles	cv410	XVal Session 65	1	XVal Session 65-Typing - Text-1		2012-07-16 10:12:01.437000
	Edit pad (rev 1036)		Dan	cv401	XVal Session 65	1	XVal Session 65-Typing - Text-1		2012-07-16 10:12:01.547000
	Edit pad (rev 1037)		Kate	cv406	XVal Session 65	1	XVal Session 65-Typing - Text-1		2012-07-16 10:12:01.719000
	Edit pad (rev 1038)		sluggo	cv411	XVal Session 65	1	XVal Session 65-Typing - Text-1		2012-07-16 10:12:01.724000
	Edit pad (rev 1039)		charles	cv410	XVal Session 65	1	XVal Session 65-Typing - Text-1		2012-07-16 10:12:01.937000
	Edit pad (rev 1040)		Dan	cv401	XVal Session 65	1	XVal Session 65-Typing - Text-1		2012-07-16 10:12:02.048000
	Edit pad (rev 1041)		Kate	cv406	XVal Session 65	1	XVal Session 65-Typing - Text-1		2012-07-16 10:12:02.223000
	Edit pad (rev 1042)		sluggo	cv411	XVal Session 65	1	XVal Session 65-Typing - Text-1		2012-07-16 10:12:02.228000
	Edit pad (rev 1043)		charles	cv410	XVal Session 65	1	XVal Session 65-Typing - Text-1		2012-07-16 10:12:02.435000
	Edit pad (rev 1044)		Dan	cv401	XVal Session 65	1	XVal Session 65-Typing - Text-1		2012-07-16 10:12:02.548000
	Edit pad (rev 1045)		sluggo	cv411	XVal Session 65	1	XVal Session 65-Typing - Text-1		2012-07-16 10:12:02.728000
	Edit pad (rev 1046)		Kate	cv406	XVal Session 65	1	XVal Session 65-Typing - Text-1		2012-07-16 10:12:02.730000
	Edit pad (rev 1047)		charles	cv410	XVal Session 65	1	XVal Session 65-Typing - Text-1		2012-07-16 10:12:02.936000
	Edit pad (rev 1048)		Dan	cv401	XVal Session 65	1	XVal Session 65-Typing - Text-1		2012-07-16 10:12:03.056000
	Edit pad (rev 1049)		sluggo	cv411	XVal Session 65	1	XVal Session 65-Typing - Text-1		2012-07-16 10:12:03.229000
	Edit pad (rev 1050)		Kate	cv406	XVal Session 65	1	XVal Session 65-Typing - Text-1		2012-07-16 10:12:03.240000
	Edit pad (rev 1051)		charles	cv410	XVal Session 65	1	XVal Session 65-Typing - Text-1		2012-07-16 10:12:03.437000
	Edit pad (rev 1052)		Dan	cv401	XVal Session 65	1	XVal Session 65-Typing - Text-1		2012-07-16 10:12:03.563000
	Edit pad (rev 1053)		sluggo	cv411	XVal Session 65	1	XVal Session 65-Typing - Text-1		2012-07-16 10:12:03.735000
	Edit pad (rev 1054)		Kate	cv406	XVal Session 65	1	XVal Session 65-Typing - Text-1		2012-07-16 10:12:03.740000
	Edit pad (rev 1055)		charles	cv410	XVal Session 65	1	XVal Session 65-Typing - Text-1		2012-07-16 10:12:03.937000
	Edit pad (rev 1056)		Dan	cv401	XVal Session 65	1	XVal Session 65-Typing - Text-1		2012-07-16 10:12:04.079000
	Edit pad (rev 1057)		sluggo	cv411	XVal Session 65	1	XVal Session 65-Typing - Text-1		2012-07-16 10:12:04.231000
	Edit pad (rev 1058)		Kate	cv406	XVal Session 65	1	XVal Session 65-Typing - Text-1		2012-07-16 10:12:04.245000
	Edit pad (rev 1059)		charles	cv410	XVal Session 65	1	XVal Session 65-Typing - Text-1		2012-07-16 10:12:04.476000
	Edit pad (rev 1060)		Dan	cv401	XVal Session 65	1	XVal Session 65-Typing - Text-1		2012-07-16 10:12:04.579000
	Edit pad (rev 1061)		sluggo	cv411	XVal Session 65	1	XVal Session 65-Typing - Text-1		2012-07-16 10:12:04.735000
	Edit pad (rev 1062)		Kate	cv406	XVal Session 65	1	XVal Session 65-Typing - Text-1		2012-07-16 10:12:04.756000
	Edit pad (rev 1063)		Dan	cv401	XVal Session 65	1	XVal Session 65-Typing - Text-1		2012-07-16 10:12:05.080000
	Edit pad (rev 1064)		sluggo	cv411	XVal Session 65	1	XVal Session 65-Typing - Text-1		2012-07-16 10:12:05.233000
	Edit pad (rev 1065)		Kate	cv406	XVal Session 65	1	XVal Session 65-Typing - Text-1		2012-07-16 10:12:05.257000
	Edit pad (rev 1066)		charles	cv410	XVal Session 65	1	XVal Session 65-Typing - Text-1		2012-07-16 10:12:05.416000
	Edit pad (rev 1067)		Dan	cv401	XVal Session 65	1	XVal Session 65-Typing - Text-1		2012-07-16 10:12:05.579000
	Edit pad (rev 1068)		sluggo	cv411	XVal Session 65	1	XVal Session 65-Typing - Text-1		2012-07-16 10:12:05.745000
	Edit pad (rev 1069)		Kate	cv406	XVal Session 65	1	XVal Session 65-Typing - Text-1		2012-07-16 10:12:05.761000
	Edit pad (rev 1070)		charles	cv410	XVal Session 65	1	XVal Session 65-Typing - Text-1		2012-07-16 10:12:05.923000
	Edit pad (rev 1071)		Dan	cv401	XVal Session 65	1	XVal Session 65-Typing - Text-1		2012-07-16 10:12:06.080000
	Edit pad (rev 1072)		sluggo	cv411	XVal Session 65	1	XVal Session 65-Typing - Text-1		2012-07-16 10:12:06.242000
	Edit pad (rev 1073)		Kate	cv406	XVal Session 65	1	XVal Session 65-Typing - Text-1		2012-07-16 10:12:06.269000
	Edit pad (rev 1074)		charles	cv410	XVal Session 65	1	XVal Session 65-Typing - Text-1		2012-07-16 10:12:06.431000
	Edit pad (rev 1075)		Dan	cv401	XVal Session 65	1	XVal Session 65-Typing - Text-1		2012-07-16 10:12:06.580000
	Edit pad (rev 1076)		Kate	cv406	XVal Session 65	1	XVal Session 65-Typing - Text-1		2012-07-16 10:12:06.771000
	Edit pad (rev 1077)		sluggo	cv411	XVal Session 65	1	XVal Session 65-Typing - Text-1		2012-07-16 10:12:06.868000
	Edit pad (rev 1078)		charles	cv410	XVal Session 65	1	XVal Session 65-Typing - Text-1		2012-07-16 10:12:06.935000
	Edit pad (rev 1079)		Dan	cv401	XVal Session 65	1	XVal Session 65-Typing - Text-1		2012-07-16 10:12:07.080000
	Edit pad (rev 1080)		Kate	cv406	XVal Session 65	1	XVal Session 65-Typing - Text-1		2012-07-16 10:12:07.271000
	Edit pad (rev 1081)		sluggo	cv411	XVal Session 65	1	XVal Session 65-Typing - Text-1		2012-07-16 10:12:07.371000
	Edit pad (rev 1082)		charles	cv410	XVal Session 65	1	XVal Session 65-Typing - Text-1		2012-07-16 10:12:07.435000
	Edit pad (rev 1083)		Dan	cv401	XVal Session 65	1	XVal Session 65-Typing - Text-1		2012-07-16 10:12:07.648000
	Edit pad (rev 1084)		Kate	cv406	XVal Session 65	1	XVal Session 65-Typing - Text-1		2012-07-16 10:12:07.769000
	Edit pad (rev 1085)		charles	cv410	XVal Session 65	1	XVal Session 65-Typing - Text-1		2012-07-16 10:12:07.993000
	Edit pad (rev 1086)		sluggo	cv411	XVal Session 65	1	XVal Session 65-Typing - Text-1		2012-07-16 10:12:08.108000
	Edit pad (rev 1087)		Dan	cv401	XVal Session 65	1	XVal Session 65-Typing - Text-1		2012-07-16 10:12:08.157000
	Edit pad (rev 1088)		Kate	cv406	XVal Session 65	1	XVal Session 65-Typing - Text-1		2012-07-16 10:12:08.269000
	Edit pad (rev 1089)		charles	cv410	XVal Session 65	1	XVal Session 65-Typing - Text-1		2012-07-16 10:12:08.499000
	Edit pad (rev 1090)		Dan	cv401	XVal Session 65	1	XVal Session 65-Typing - Text-1		2012-07-16 10:12:08.657000
	Edit pad (rev 1091)		Kate	cv406	XVal Session 65	1	XVal Session 65-Typing - Text-1		2012-07-16 10:12:08.769000
	Edit pad (rev 1092)		charles	cv410	XVal Session 65	1	XVal Session 65-Typing - Text-1		2012-07-16 10:12:08.999000
	Edit pad (rev 1093)		Dan	cv401	XVal Session 65	1	XVal Session 65-Typing - Text-1		2012-07-16 10:12:09.160000
	Edit pad (rev 1094)		Kate	cv406	XVal Session 65	1	XVal Session 65-Typing - Text-1		2012-07-16 10:12:09.274000
	Edit pad (rev 1095)		charles	cv410	XVal Session 65	1	XVal Session 65-Typing - Text-1		2012-07-16 10:12:09.509000
	Edit pad (rev 1096)		Dan	cv401	XVal Session 65	1	XVal Session 65-Typing - Text-1		2012-07-16 10:12:09.659000
	Edit pad (rev 1097)		Kate	cv406	XVal Session 65	1	XVal Session 65-Typing - Text-1		2012-07-16 10:12:09.775000
	Edit pad (rev 1098)		charles	cv410	XVal Session 65	1	XVal Session 65-Typing - Text-1		2012-07-16 10:12:10.012000
	Edit pad (rev 1099)		Dan	cv401	XVal Session 65	1	XVal Session 65-Typing - Text-1		2012-07-16 10:12:10.173000
	Edit pad (rev 1100)		Kate	cv406	XVal Session 65	1	XVal Session 65-Typing - Text-1		2012-07-16 10:12:10.285000
	Edit pad (rev 1101)		sluggo	cv411	XVal Session 65	1	XVal Session 65-Typing - Text-1		2012-07-16 10:12:10.379000
	Edit pad (rev 1102)		charles	cv410	XVal Session 65	1	XVal Session 65-Typing - Text-1		2012-07-16 10:12:10.515000
	Edit pad (rev 1103)		Dan	cv401	XVal Session 65	1	XVal Session 65-Typing - Text-1		2012-07-16 10:12:10.682000
	Edit pad (rev 1104)		Kate	cv406	XVal Session 65	1	XVal Session 65-Typing - Text-1		2012-07-16 10:12:10.786000
	Edit pad (rev 1105)		charles	cv410	XVal Session 65	1	XVal Session 65-Typing - Text-1		2012-07-16 10:12:11.015000
	Edit pad (rev 1106)		sluggo	cv411	XVal Session 65	1	XVal Session 65-Typing - Text-1		2012-07-16 10:12:11.034000
	Edit pad (rev 1107)		Dan	cv401	XVal Session 65	1	XVal Session 65-Typing - Text-1		2012-07-16 10:12:11.188000
	Edit pad (rev 1108)		Kate	cv406	XVal Session 65	1	XVal Session 65-Typing - Text-1		2012-07-16 10:12:11.285000
	Edit pad (rev 1109)		charles	cv410	XVal Session 65	1	XVal Session 65-Typing - Text-1		2012-07-16 10:12:11.515000
	Edit pad (rev 1110)		sluggo	cv411	XVal Session 65	1	XVal Session 65-Typing - Text-1		2012-07-16 10:12:11.546000
	Edit pad (rev 1111)		Dan	cv401	XVal Session 65	1	XVal Session 65-Typing - Text-1		2012-07-16 10:12:11.704000
	Edit pad (rev 1112)		Kate	cv406	XVal Session 65	1	XVal Session 65-Typing - Text-1		2012-07-16 10:12:11.786000
	Edit pad (rev 1113)		charles	cv410	XVal Session 65	1	XVal Session 65-Typing - Text-1		2012-07-16 10:12:12.015000
	Edit pad (rev 1114)		sluggo	cv411	XVal Session 65	1	XVal Session 65-Typing - Text-1		2012-07-16 10:12:12.047000
	Edit pad (rev 1115)		Dan	cv401	XVal Session 65	1	XVal Session 65-Typing - Text-1		2012-07-16 10:12:12.205000
	Edit pad (rev 1116)		Kate	cv406	XVal Session 65	1	XVal Session 65-Typing - Text-1		2012-07-16 10:12:12.285000
	Edit pad (rev 1117)		sluggo	cv411	XVal Session 65	1	XVal Session 65-Typing - Text-1		2012-07-16 10:12:12.654000
	Edit pad (rev 1118)		Dan	cv401	XVal Session 65	1	XVal Session 65-Typing - Text-1		2012-07-16 10:12:12.706000
	Edit pad (rev 1119)		sluggo	cv411	XVal Session 65	1	XVal Session 65-Typing - Text-1		2012-07-16 10:12:13.098000
	Edit pad (rev 1120)		Dan	cv401	XVal Session 65	1	XVal Session 65-Typing - Text-1		2012-07-16 10:12:13.204000
	Edit pad (rev 1121)		sluggo	cv411	XVal Session 65	1	XVal Session 65-Typing - Text-1		2012-07-16 10:12:13.540000
	Edit pad (rev 1122)		Dan	cv401	XVal Session 65	1	XVal Session 65-Typing - Text-1		2012-07-16 10:12:13.711000
	Edit pad (rev 1123)		sluggo	cv411	XVal Session 65	1	XVal Session 65-Typing - Text-1		2012-07-16 10:12:14.117000
	Edit pad (rev 1124)		Dan	cv401	XVal Session 65	1	XVal Session 65-Typing - Text-1		2012-07-16 10:12:14.210000
	Edit pad (rev 1125)		sluggo	cv411	XVal Session 65	1	XVal Session 65-Typing - Text-1		2012-07-16 10:12:14.615000
	Edit pad (rev 1126)		Dan	cv401	XVal Session 65	1	XVal Session 65-Typing - Text-1		2012-07-16 10:12:14.710000
	Edit pad (rev 1127)		sluggo	cv411	XVal Session 65	1	XVal Session 65-Typing - Text-1		2012-07-16 10:12:15.120000
	Edit pad (rev 1128)		Dan	cv401	XVal Session 65	1	XVal Session 65-Typing - Text-1		2012-07-16 10:12:15.219000
	Edit pad (rev 1129)		sluggo	cv411	XVal Session 65	1	XVal Session 65-Typing - Text-1		2012-07-16 10:12:15.618000
	Edit pad (rev 1130)		Dan	cv401	XVal Session 65	1	XVal Session 65-Typing - Text-1		2012-07-16 10:12:15.719000
	Edit pad (rev 1131)		sluggo	cv411	XVal Session 65	1	XVal Session 65-Typing - Text-1		2012-07-16 10:12:16.119000
	Edit pad (rev 1132)		sluggo	cv411	XVal Session 65	1	XVal Session 65-Typing - Text-1		2012-07-16 10:12:16.619000
	Edit pad (rev 1133)		Dan	cv401	XVal Session 65	1	XVal Session 65-Typing - Text-1		2012-07-16 10:12:16.636000
	Edit pad (rev 1134)		sluggo	cv411	XVal Session 65	1	XVal Session 65-Typing - Text-1		2012-07-16 10:12:17.121000
	Edit pad (rev 1135)		Dan	cv401	XVal Session 65	1	XVal Session 65-Typing - Text-1		2012-07-16 10:12:17.144000
	Edit pad (rev 1136)		sluggo	cv411	XVal Session 65	1	XVal Session 65-Typing - Text-1		2012-07-16 10:12:17.619000
	Edit pad (rev 1137)		Dan	cv401	XVal Session 65	1	XVal Session 65-Typing - Text-1		2012-07-16 10:12:17.655000
	Edit pad (rev 1138)		sluggo	cv411	XVal Session 65	1	XVal Session 65-Typing - Text-1		2012-07-16 10:12:18.119000
	Edit pad (rev 1139)		Dan	cv401	XVal Session 65	1	XVal Session 65-Typing - Text-1		2012-07-16 10:12:18.157000
	Edit pad (rev 1140)		Kate	cv406	XVal Session 65	1	XVal Session 65-Typing - Text-1		2012-07-16 10:12:18.422000
	Edit pad (rev 1141)		sluggo	cv411	XVal Session 65	1	XVal Session 65-Typing - Text-1		2012-07-16 10:12:18.618000
	Edit pad (rev 1142)		Dan	cv401	XVal Session 65	1	XVal Session 65-Typing - Text-1		2012-07-16 10:12:18.659000
	Edit pad (rev 1143)		Kate	cv406	XVal Session 65	1	XVal Session 65-Typing - Text-1		2012-07-16 10:12:18.927000
	Edit pad (rev 1144)		Dan	cv401	XVal Session 65	1	XVal Session 65-Typing - Text-1		2012-07-16 10:12:19.159000
	Edit pad (rev 1145)		charles	cv410	XVal Session 65	1	XVal Session 65-Typing - Text-1		2012-07-16 10:12:19.303000
	Edit pad (rev 1146)		Kate	cv406	XVal Session 65	1	XVal Session 65-Typing - Text-1		2012-07-16 10:12:19.432000
	Edit pad (rev 1147)		sluggo	cv411	XVal Session 65	1	XVal Session 65-Typing - Text-1		2012-07-16 10:12:19.564000
	Edit pad (rev 1148)		Dan	cv401	XVal Session 65	1	XVal Session 65-Typing - Text-1		2012-07-16 10:12:19.657000
	Edit pad (rev 1149)		charles	cv410	XVal Session 65	1	XVal Session 65-Typing - Text-1		2012-07-16 10:12:19.812000
	Edit pad (rev 1150)		Kate	cv406	XVal Session 65	1	XVal Session 65-Typing - Text-1		2012-07-16 10:12:19.940000
	Edit pad (rev 1151)		sluggo	cv411	XVal Session 65	1	XVal Session 65-Typing - Text-1		2012-07-16 10:12:20.076000
	Edit pad (rev 1152)		Dan	cv401	XVal Session 65	1	XVal Session 65-Typing - Text-1		2012-07-16 10:12:20.159000
	Edit pad (rev 1153)		charles	cv410	XVal Session 65	1	XVal Session 65-Typing - Text-1		2012-07-16 10:12:20.312000
	Edit pad (rev 1154)		Kate	cv406	XVal Session 65	1	XVal Session 65-Typing - Text-1		2012-07-16 10:12:20.441000
	Edit pad (rev 1155)		Dan	cv401	XVal Session 65	1	XVal Session 65-Typing - Text-1		2012-07-16 10:12:20.672000
	Edit pad (rev 1156)		charles	cv410	XVal Session 65	1	XVal Session 65-Typing - Text-1		2012-07-16 10:12:20.842000
	Edit pad (rev 1157)		sluggo	cv411	XVal Session 65	1	XVal Session 65-Typing - Text-1		2012-07-16 10:12:20.926000
	Edit pad (rev 1158)		Kate	cv406	XVal Session 65	1	XVal Session 65-Typing - Text-1		2012-07-16 10:12:20.944000
	Edit pad (rev 1159)		Dan	cv401	XVal Session 65	1	XVal Session 65-Typing - Text-1		2012-07-16 10:12:21.171000
	Edit pad (rev 1160)		charles	cv410	XVal Session 65	1	XVal Session 65-Typing - Text-1		2012-07-16 10:12:21.312000
	Edit pad (rev 1161)		sluggo	cv411	XVal Session 65	1	XVal Session 65-Typing - Text-1		2012-07-16 10:12:21.431000
	Edit pad (rev 1162)		Kate	cv406	XVal Session 65	1	XVal Session 65-Typing - Text-1		2012-07-16 10:12:21.446000
	Edit pad (rev 1163)		Dan	cv401	XVal Session 65	1	XVal Session 65-Typing - Text-1		2012-07-16 10:12:21.675000
	Edit pad (rev 1164)		charles	cv410	XVal Session 65	1	XVal Session 65-Typing - Text-1		2012-07-16 10:12:21.870000
	Edit pad (rev 1165)		sluggo	cv411	XVal Session 65	1	XVal Session 65-Typing - Text-1		2012-07-16 10:12:21.933000
	Edit pad (rev 1166)		Kate	cv406	XVal Session 65	1	XVal Session 65-Typing - Text-1		2012-07-16 10:12:21.944000
	Edit pad (rev 1167)		Dan	cv401	XVal Session 65	1	XVal Session 65-Typing - Text-1		2012-07-16 10:12:22.174000
	Edit pad (rev 1168)		charles	cv410	XVal Session 65	1	XVal Session 65-Typing - Text-1		2012-07-16 10:12:22.312000
	Edit pad (rev 1169)		sluggo	cv411	XVal Session 65	1	XVal Session 65-Typing - Text-1		2012-07-16 10:12:22.432000
	Edit pad (rev 1170)		Kate	cv406	XVal Session 65	1	XVal Session 65-Typing - Text-1		2012-07-16 10:12:22.458000
	Edit pad (rev 1171)		Dan	cv401	XVal Session 65	1	XVal Session 65-Typing - Text-1		2012-07-16 10:12:22.681000
	Edit pad (rev 1172)		charles	cv410	XVal Session 65	1	XVal Session 65-Typing - Text-1		2012-07-16 10:12:22.811000
	Edit pad (rev 1173)		sluggo	cv411	XVal Session 65	1	XVal Session 65-Typing - Text-1		2012-07-16 10:12:22.930000
	Edit pad (rev 1174)		Kate	cv406	XVal Session 65	1	XVal Session 65-Typing - Text-1		2012-07-16 10:12:22.957000
	Edit pad (rev 1175)		Dan	cv401	XVal Session 65	1	XVal Session 65-Typing - Text-1		2012-07-16 10:12:23.190000
	Edit pad (rev 1176)		charles	cv410	XVal Session 65	1	XVal Session 65-Typing - Text-1		2012-07-16 10:12:23.407000
	Edit pad (rev 1177)		sluggo	cv411	XVal Session 65	1	XVal Session 65-Typing - Text-1		2012-07-16 10:12:23.444000
	Edit pad (rev 1178)		Kate	cv406	XVal Session 65	1	XVal Session 65-Typing - Text-1		2012-07-16 10:12:23.463000
	Edit pad (rev 1179)		Dan	cv401	XVal Session 65	1	XVal Session 65-Typing - Text-1		2012-07-16 10:12:23.689000
	Edit pad (rev 1180)		Kate	cv406	XVal Session 65	1	XVal Session 65-Typing - Text-1		2012-07-16 10:12:23.975000
	Edit pad (rev 1181)		charles	cv410	XVal Session 65	1	XVal Session 65-Typing - Text-1		2012-07-16 10:12:24.020000
	Edit pad (rev 1182)		Dan	cv401	XVal Session 65	1	XVal Session 65-Typing - Text-1		2012-07-16 10:12:24.190000
	Edit pad (rev 1183)		sluggo	cv411	XVal Session 65	1	XVal Session 65-Typing - Text-1		2012-07-16 10:12:24.230000
	Edit pad (rev 1184)		Kate	cv406	XVal Session 65	1	XVal Session 65-Typing - Text-1		2012-07-16 10:12:24.473000
	Edit pad (rev 1185)		charles	cv410	XVal Session 65	1	XVal Session 65-Typing - Text-1		2012-07-16 10:12:24.542000
	Edit pad (rev 1186)		Dan	cv401	XVal Session 65	1	XVal Session 65-Typing - Text-1		2012-07-16 10:12:24.692000
	Edit pad (rev 1187)		sluggo	cv411	XVal Session 65	1	XVal Session 65-Typing - Text-1		2012-07-16 10:12:24.787000
	Edit pad (rev 1188)		Kate	cv406	XVal Session 65	1	XVal Session 65-Typing - Text-1		2012-07-16 10:12:24.986000
	Edit pad (rev 1189)		charles	cv410	XVal Session 65	1	XVal Session 65-Typing - Text-1		2012-07-16 10:12:25.046000
	Edit pad (rev 1190)		Dan	cv401	XVal Session 65	1	XVal Session 65-Typing - Text-1		2012-07-16 10:12:25.204000
	Edit pad (rev 1191)		Kate	cv406	XVal Session 65	1	XVal Session 65-Typing - Text-1		2012-07-16 10:12:25.494000
	Edit pad (rev 1192)		Dan	cv401	XVal Session 65	1	XVal Session 65-Typing - Text-1		2012-07-16 10:12:25.711000
	Edit pad (rev 1193)		sluggo	cv411	XVal Session 65	1	XVal Session 65-Typing - Text-1		2012-07-16 10:12:25.825000
	Edit pad (rev 1194)		Kate	cv406	XVal Session 65	1	XVal Session 65-Typing - Text-1		2012-07-16 10:12:26.005000
	Edit pad (rev 1195)		charles	cv410	XVal Session 65	1	XVal Session 65-Typing - Text-1		2012-07-16 10:12:26.074000
	Edit pad (rev 1196)		Dan	cv401	XVal Session 65	1	XVal Session 65-Typing - Text-1		2012-07-16 10:12:26.251000
	Edit pad (rev 1197)		sluggo	cv411	XVal Session 65	1	XVal Session 65-Typing - Text-1		2012-07-16 10:12:26.327000
	Edit pad (rev 1198)		Kate	cv406	XVal Session 65	1	XVal Session 65-Typing - Text-1		2012-07-16 10:12:26.505000
	Edit pad (rev 1199)		charles	cv410	XVal Session 65	1	XVal Session 65-Typing - Text-1		2012-07-16 10:12:26.575000
	Edit pad (rev 1200)		Dan	cv401	XVal Session 65	1	XVal Session 65-Typing - Text-1		2012-07-16 10:12:26.752000
	Edit pad (rev 1201)		sluggo	cv411	XVal Session 65	1	XVal Session 65-Typing - Text-1		2012-07-16 10:12:26.823000
	Edit pad (rev 1202)		Kate	cv406	XVal Session 65	1	XVal Session 65-Typing - Text-1		2012-07-16 10:12:27.005000
	Edit pad (rev 1203)		charles	cv410	XVal Session 65	1	XVal Session 65-Typing - Text-1		2012-07-16 10:12:27.083000
	Edit pad (rev 1204)		Dan	cv401	XVal Session 65	1	XVal Session 65-Typing - Text-1		2012-07-16 10:12:27.253000
	Edit pad (rev 1205)		sluggo	cv411	XVal Session 65	1	XVal Session 65-Typing - Text-1		2012-07-16 10:12:27.436000
	Edit pad (rev 1206)		Kate	cv406	XVal Session 65	1	XVal Session 65-Typing - Text-1		2012-07-16 10:12:27.540000
	Edit pad (rev 1207)		charles	cv410	XVal Session 65	1	XVal Session 65-Typing - Text-1		2012-07-16 10:12:27.591000
	Edit pad (rev 1208)		Dan	cv401	XVal Session 65	1	XVal Session 65-Typing - Text-1		2012-07-16 10:12:27.757000
	Edit pad (rev 1209)		sluggo	cv411	XVal Session 65	1	XVal Session 65-Typing - Text-1		2012-07-16 10:12:27.950000
	Edit pad (rev 1210)		Dan	cv401	XVal Session 65	1	XVal Session 65-Typing - Text-1		2012-07-16 10:12:28.268000
	Edit pad (rev 1211)		charles	cv410	XVal Session 65	1	XVal Session 65-Typing - Text-1		2012-07-16 10:12:28.273000
	Edit pad (rev 1212)		Kate	cv406	XVal Session 65	1	XVal Session 65-Typing - Text-1		2012-07-16 10:12:28.342000
	Edit pad (rev 1213)		sluggo	cv411	XVal Session 65	1	XVal Session 65-Typing - Text-1		2012-07-16 10:12:28.446000
	Edit pad (rev 1214)		Dan	cv401	XVal Session 65	1	XVal Session 65-Typing - Text-1		2012-07-16 10:12:28.767000
	Edit pad (rev 1215)		Kate	cv406	XVal Session 65	1	XVal Session 65-Typing - Text-1		2012-07-16 10:12:28.849000
	Edit pad (rev 1216)		charles	cv410	XVal Session 65	1	XVal Session 65-Typing - Text-1		2012-07-16 10:12:29.006000
	Edit pad (rev 1217)		sluggo	cv411	XVal Session 65	1	XVal Session 65-Typing - Text-1		2012-07-16 10:12:29.247000
	Edit pad (rev 1218)		Dan	cv401	XVal Session 65	1	XVal Session 65-Typing - Text-1		2012-07-16 10:12:29.268000
	Edit pad (rev 1219)		Kate	cv406	XVal Session 65	1	XVal Session 65-Typing - Text-1		2012-07-16 10:12:29.348000
	Edit pad (rev 1220)		charles	cv410	XVal Session 65	1	XVal Session 65-Typing - Text-1		2012-07-16 10:12:29.520000
	Edit pad (rev 1221)		sluggo	cv411	XVal Session 65	1	XVal Session 65-Typing - Text-1		2012-07-16 10:12:29.745000
	Edit pad (rev 1222)		Dan	cv401	XVal Session 65	1	XVal Session 65-Typing - Text-1		2012-07-16 10:12:29.773000
	Edit pad (rev 1223)		Kate	cv406	XVal Session 65	1	XVal Session 65-Typing - Text-1		2012-07-16 10:12:29.858000
	Edit pad (rev 1224)		charles	cv410	XVal Session 65	1	XVal Session 65-Typing - Text-1		2012-07-16 10:12:29.999000
	Edit pad (rev 1225)		sluggo	cv411	XVal Session 65	1	XVal Session 65-Typing - Text-1		2012-07-16 10:12:30.246000
	Edit pad (rev 1226)		Dan	cv401	XVal Session 65	1	XVal Session 65-Typing - Text-1		2012-07-16 10:12:30.279000
	Edit pad (rev 1227)		Kate	cv406	XVal Session 65	1	XVal Session 65-Typing - Text-1		2012-07-16 10:12:30.367000
	Edit pad (rev 1228)		charles	cv410	XVal Session 65	1	XVal Session 65-Typing - Text-1		2012-07-16 10:12:30.498000
	Edit pad (rev 1229)		sluggo	cv411	XVal Session 65	1	XVal Session 65-Typing - Text-1		2012-07-16 10:12:30.745000
	Edit pad (rev 1230)		Dan	cv401	XVal Session 65	1	XVal Session 65-Typing - Text-1		2012-07-16 10:12:30.808000
	Edit pad (rev 1231)		Kate	cv406	XVal Session 65	1	XVal Session 65-Typing - Text-1		2012-07-16 10:12:30.874000
	Edit pad (rev 1232)		charles	cv410	XVal Session 65	1	XVal Session 65-Typing - Text-1		2012-07-16 10:12:30.997000
	Edit pad (rev 1233)		Dan	cv401	XVal Session 65	1	XVal Session 65-Typing - Text-1		2012-07-16 10:12:31.314000
	Edit pad (rev 1234)		Kate	cv406	XVal Session 65	1	XVal Session 65-Typing - Text-1		2012-07-16 10:12:31.378000
	Edit pad (rev 1235)		charles	cv410	XVal Session 65	1	XVal Session 65-Typing - Text-1		2012-07-16 10:12:31.497000
	Edit pad (rev 1236)		sluggo	cv411	XVal Session 65	1	XVal Session 65-Typing - Text-1		2012-07-16 10:12:31.534000
	Edit pad (rev 1237)		Dan	cv401	XVal Session 65	1	XVal Session 65-Typing - Text-1		2012-07-16 10:12:31.814000
	Edit pad (rev 1238)		Kate	cv406	XVal Session 65	1	XVal Session 65-Typing - Text-1		2012-07-16 10:12:31.880000
	Edit pad (rev 1239)		charles	cv410	XVal Session 65	1	XVal Session 65-Typing - Text-1		2012-07-16 10:12:31.998000
	Edit pad (rev 1240)		sluggo	cv411	XVal Session 65	1	XVal Session 65-Typing - Text-1		2012-07-16 10:12:32.040000
	Edit pad (rev 1241)		Dan	cv401	XVal Session 65	1	XVal Session 65-Typing - Text-1		2012-07-16 10:12:32.364000
	Edit pad (rev 1242)		Kate	cv406	XVal Session 65	1	XVal Session 65-Typing - Text-1		2012-07-16 10:12:32.399000
	Edit pad (rev 1243)		charles	cv410	XVal Session 65	1	XVal Session 65-Typing - Text-1		2012-07-16 10:12:32.501000
	Edit pad (rev 1244)		sluggo	cv411	XVal Session 65	1	XVal Session 65-Typing - Text-1		2012-07-16 10:12:32.539000
	Edit pad (rev 1245)		Dan	cv401	XVal Session 65	1	XVal Session 65-Typing - Text-1		2012-07-16 10:12:32.862000
	Edit pad (rev 1246)		Kate	cv406	XVal Session 65	1	XVal Session 65-Typing - Text-1		2012-07-16 10:12:32.895000
	Edit pad (rev 1247)		sluggo	cv411	XVal Session 65	1	XVal Session 65-Typing - Text-1		2012-07-16 10:12:33.044000
	Edit pad (rev 1248)		Dan	cv401	XVal Session 65	1	XVal Session 65-Typing - Text-1		2012-07-16 10:12:33.369000
	Edit pad (rev 1249)		Kate	cv406	XVal Session 65	1	XVal Session 65-Typing - Text-1		2012-07-16 10:12:33.395000
	Edit pad (rev 1250)		charles	cv410	XVal Session 65	1	XVal Session 65-Typing - Text-1		2012-07-16 10:12:33.421000
	Edit pad (rev 1251)		sluggo	cv411	XVal Session 65	1	XVal Session 65-Typing - Text-1		2012-07-16 10:12:33.557000
	Edit pad (rev 1252)		Kate	cv406	XVal Session 65	1	XVal Session 65-Typing - Text-1		2012-07-16 10:12:33.912000
	Edit pad (rev 1253)		Dan	cv401	XVal Session 65	1	XVal Session 65-Typing - Text-1		2012-07-16 10:12:33.915000
	Edit pad (rev 1254)		charles	cv410	XVal Session 65	1	XVal Session 65-Typing - Text-1		2012-07-16 10:12:33.926000
	Edit pad (rev 1255)		sluggo	cv411	XVal Session 65	1	XVal Session 65-Typing - Text-1		2012-07-16 10:12:34.061000
	Edit pad (rev 1256)		Dan	cv401	XVal Session 65	1	XVal Session 65-Typing - Text-1		2012-07-16 10:12:34.377000
	Edit pad (rev 1257)		Kate	cv406	XVal Session 65	1	XVal Session 65-Typing - Text-1		2012-07-16 10:12:34.409000
	Edit pad (rev 1258)		charles	cv410	XVal Session 65	1	XVal Session 65-Typing - Text-1		2012-07-16 10:12:34.436000
	Edit pad (rev 1259)		sluggo	cv411	XVal Session 65	1	XVal Session 65-Typing - Text-1		2012-07-16 10:12:34.565000
	Edit pad (rev 1260)		Kate	cv406	XVal Session 65	1	XVal Session 65-Typing - Text-1		2012-07-16 10:12:34.910000
	Edit pad (rev 1261)		charles	cv410	XVal Session 65	1	XVal Session 65-Typing - Text-1		2012-07-16 10:12:34.945000
	Edit pad (rev 1262)		Dan	cv401	XVal Session 65	1	XVal Session 65-Typing - Text-1		2012-07-16 10:12:34.959000
	Edit pad (rev 1263)		sluggo	cv411	XVal Session 65	1	XVal Session 65-Typing - Text-1		2012-07-16 10:12:35.075000
	Edit pad (rev 1264)		Dan	cv401	XVal Session 65	1	XVal Session 65-Typing - Text-1		2012-07-16 10:12:35.376000
	Edit pad (rev 1265)		Kate	cv406	XVal Session 65	1	XVal Session 65-Typing - Text-1		2012-07-16 10:12:35.412000
	Edit pad (rev 1266)		charles	cv410	XVal Session 65	1	XVal Session 65-Typing - Text-1		2012-07-16 10:12:35.557000
	Edit pad (rev 1267)		sluggo	cv411	XVal Session 65	1	XVal Session 65-Typing - Text-1		2012-07-16 10:12:35.868000
	Edit pad (rev 1268)		Dan	cv401	XVal Session 65	1	XVal Session 65-Typing - Text-1		2012-07-16 10:12:35.878000
	Edit pad (rev 1269)		Dan	cv401	XVal Session 65	1	XVal Session 65-Typing - Text-1		2012-07-16 10:12:36.379000
	Edit pad (rev 1270)		Kate	cv406	XVal Session 65	1	XVal Session 65-Typing - Text-1		2012-07-16 10:12:36.388000
	Edit pad (rev 1271)		Kate	cv406	XVal Session 65	1	XVal Session 65-Typing - Text-1		2012-07-16 10:12:36.895000
	Edit pad (rev 1272)		Dan	cv401	XVal Session 65	1	XVal Session 65-Typing - Text-1		2012-07-16 10:12:36.904000
	Edit pad (rev 1273)		charles	cv410	XVal Session 65	1	XVal Session 65-Typing - Text-1		2012-07-16 10:12:37.359000
	Edit pad (rev 1274)		Dan	cv401	XVal Session 65	1	XVal Session 65-Typing - Text-1		2012-07-16 10:12:37.407000
	Edit pad (rev 1275)		Kate	cv406	XVal Session 65	1	XVal Session 65-Typing - Text-1		2012-07-16 10:12:37.423000
	Edit pad (rev 1276)		charles	cv410	XVal Session 65	1	XVal Session 65-Typing - Text-1		2012-07-16 10:12:37.858000
	Edit pad (rev 1277)		Kate	cv406	XVal Session 65	1	XVal Session 65-Typing - Text-1		2012-07-16 10:12:37.927000
	Edit pad (rev 1278)		Dan	cv401	XVal Session 65	1	XVal Session 65-Typing - Text-1		2012-07-16 10:12:38.172000
	Edit pad (rev 1279)		Dan	cv401	XVal Session 65	1	XVal Session 65-Typing - Text-1		2012-07-16 10:12:38.423000
	Edit pad (rev 1280)		Kate	cv406	XVal Session 65	1	XVal Session 65-Typing - Text-1		2012-07-16 10:12:38.427000
	Edit pad (rev 1281)		sluggo	cv411	XVal Session 65	1	XVal Session 65-Typing - Text-1		2012-07-16 10:12:38.471000
	Edit pad (rev 1282)		sluggo	cv411	XVal Session 65	1	XVal Session 65-Typing - Text-1		2012-07-16 10:12:38.981000
	Edit pad (rev 1283)		Kate	cv406	XVal Session 65	1	XVal Session 65-Typing - Text-1		2012-07-16 10:12:39.007000
	Edit pad (rev 1284)		Dan	cv401	XVal Session 65	1	XVal Session 65-Typing - Text-1		2012-07-16 10:12:39.061000
	Edit pad (rev 1285)		charles	cv410	XVal Session 65	1	XVal Session 65-Typing - Text-1		2012-07-16 10:12:39.081000
	Edit pad (rev 1286)		sluggo	cv411	XVal Session 65	1	XVal Session 65-Typing - Text-1		2012-07-16 10:12:39.488000
	Edit pad (rev 1287)		Kate	cv406	XVal Session 65	1	XVal Session 65-Typing - Text-1		2012-07-16 10:12:39.524000
	Edit pad (rev 1288)		Dan	cv401	XVal Session 65	1	XVal Session 65-Typing - Text-1		2012-07-16 10:12:39.550000
	Edit pad (rev 1289)		sluggo	cv411	XVal Session 65	1	XVal Session 65-Typing - Text-1		2012-07-16 10:12:39.995000
	Edit pad (rev 1290)		Kate	cv406	XVal Session 65	1	XVal Session 65-Typing - Text-1		2012-07-16 10:12:40.027000
	Edit pad (rev 1291)		Dan	cv401	XVal Session 65	1	XVal Session 65-Typing - Text-1		2012-07-16 10:12:40.048000
	Edit pad (rev 1292)		sluggo	cv411	XVal Session 65	1	XVal Session 65-Typing - Text-1		2012-07-16 10:12:40.494000
	Edit pad (rev 1293)		Kate	cv406	XVal Session 65	1	XVal Session 65-Typing - Text-1		2012-07-16 10:12:40.536000
	Edit pad (rev 1294)		Dan	cv401	XVal Session 65	1	XVal Session 65-Typing - Text-1		2012-07-16 10:12:40.574000
	Edit pad (rev 1295)		sluggo	cv411	XVal Session 65	1	XVal Session 65-Typing - Text-1		2012-07-16 10:12:40.998000
	Edit pad (rev 1296)		Dan	cv401	XVal Session 65	1	XVal Session 65-Typing - Text-1		2012-07-16 10:12:41.079000
	Edit pad (rev 1297)		Kate	cv406	XVal Session 65	1	XVal Session 65-Typing - Text-1		2012-07-16 10:12:41.135000
	Edit pad (rev 1298)		sluggo	cv411	XVal Session 65	1	XVal Session 65-Typing - Text-1		2012-07-16 10:12:41.496000
	Edit pad (rev 1299)		Dan	cv401	XVal Session 65	1	XVal Session 65-Typing - Text-1		2012-07-16 10:12:41.579000
	Edit pad (rev 1300)		Kate	cv406	XVal Session 65	1	XVal Session 65-Typing - Text-1		2012-07-16 10:12:41.645000
	Edit pad (rev 1301)		Dan	cv401	XVal Session 65	1	XVal Session 65-Typing - Text-1		2012-07-16 10:12:42.080000
	Edit pad (rev 1302)		Kate	cv406	XVal Session 65	1	XVal Session 65-Typing - Text-1		2012-07-16 10:12:42.145000
	Edit pad (rev 1303)		sluggo	cv411	XVal Session 65	1	XVal Session 65-Typing - Text-1		2012-07-16 10:12:42.280000
	Edit pad (rev 1304)		Dan	cv401	XVal Session 65	1	XVal Session 65-Typing - Text-1		2012-07-16 10:12:42.594000
	Edit pad (rev 1305)		Kate	cv406	XVal Session 65	1	XVal Session 65-Typing - Text-1		2012-07-16 10:12:42.651000
	Edit pad (rev 1306)		sluggo	cv411	XVal Session 65	1	XVal Session 65-Typing - Text-1		2012-07-16 10:12:42.790000
	Edit pad (rev 1307)		Dan	cv401	XVal Session 65	1	XVal Session 65-Typing - Text-1		2012-07-16 10:12:43.096000
	Edit pad (rev 1308)		Kate	cv406	XVal Session 65	1	XVal Session 65-Typing - Text-1		2012-07-16 10:12:43.161000
	Edit pad (rev 1309)		sluggo	cv411	XVal Session 65	1	XVal Session 65-Typing - Text-1		2012-07-16 10:12:43.291000
	Edit pad (rev 1310)		Dan	cv401	XVal Session 65	1	XVal Session 65-Typing - Text-1		2012-07-16 10:12:43.596000
	Edit pad (rev 1311)		Kate	cv406	XVal Session 65	1	XVal Session 65-Typing - Text-1		2012-07-16 10:12:43.666000
	Edit pad (rev 1312)		sluggo	cv411	XVal Session 65	1	XVal Session 65-Typing - Text-1		2012-07-16 10:12:43.789000
	Edit pad (rev 1313)		charles	cv410	XVal Session 65	1	XVal Session 65-Typing - Text-1		2012-07-16 10:12:44.044000
	Edit pad (rev 1314)		Dan	cv401	XVal Session 65	1	XVal Session 65-Typing - Text-1		2012-07-16 10:12:44.096000
	Edit pad (rev 1315)		Kate	cv406	XVal Session 65	1	XVal Session 65-Typing - Text-1		2012-07-16 10:12:44.175000
	Edit pad (rev 1316)		sluggo	cv411	XVal Session 65	1	XVal Session 65-Typing - Text-1		2012-07-16 10:12:44.291000
	Edit pad (rev 1317)		charles	cv410	XVal Session 65	1	XVal Session 65-Typing - Text-1		2012-07-16 10:12:44.546000
	Edit pad (rev 1318)		Dan	cv401	XVal Session 65	1	XVal Session 65-Typing - Text-1		2012-07-16 10:12:44.636000
	Edit pad (rev 1319)		Kate	cv406	XVal Session 65	1	XVal Session 65-Typing - Text-1		2012-07-16 10:12:44.694000
	Edit pad (rev 1320)		sluggo	cv411	XVal Session 65	1	XVal Session 65-Typing - Text-1		2012-07-16 10:12:44.818000
	Edit pad (rev 1321)		charles	cv410	XVal Session 65	1	XVal Session 65-Typing - Text-1		2012-07-16 10:12:45.046000
	Edit pad (rev 1322)		Dan	cv401	XVal Session 65	1	XVal Session 65-Typing - Text-1		2012-07-16 10:12:45.151000
	Edit pad (rev 1323)		Kate	cv406	XVal Session 65	1	XVal Session 65-Typing - Text-1		2012-07-16 10:12:45.197000
	Edit pad (rev 1324)		sluggo	cv411	XVal Session 65	1	XVal Session 65-Typing - Text-1		2012-07-16 10:12:45.289000
	Edit pad (rev 1325)		charles	cv410	XVal Session 65	1	XVal Session 65-Typing - Text-1		2012-07-16 10:12:45.546000
	Edit pad (rev 1326)		Dan	cv401	XVal Session 65	1	XVal Session 65-Typing - Text-1		2012-07-16 10:12:45.656000
	Edit pad (rev 1327)		Kate	cv406	XVal Session 65	1	XVal Session 65-Typing - Text-1		2012-07-16 10:12:45.697000
	Edit pad (rev 1328)		sluggo	cv411	XVal Session 65	1	XVal Session 65-Typing - Text-1		2012-07-16 10:12:45.792000
	Edit pad (rev 1329)		charles	cv410	XVal Session 65	1	XVal Session 65-Typing - Text-1		2012-07-16 10:12:46.047000
	Edit pad (rev 1330)		Dan	cv401	XVal Session 65	1	XVal Session 65-Typing - Text-1		2012-07-16 10:12:46.166000
	Edit pad (rev 1331)		Kate	cv406	XVal Session 65	1	XVal Session 65-Typing - Text-1		2012-07-16 10:12:46.216000
	Edit pad (rev 1332)		sluggo	cv411	XVal Session 65	1	XVal Session 65-Typing - Text-1		2012-07-16 10:12:46.292000
	Edit pad (rev 1333)		charles	cv410	XVal Session 65	1	XVal Session 65-Typing - Text-1		2012-07-16 10:12:46.547000
	Edit pad (rev 1334)		Dan	cv401	XVal Session 65	1	XVal Session 65-Typing - Text-1		2012-07-16 10:12:46.673000
	Edit pad (rev 1335)		Kate	cv406	XVal Session 65	1	XVal Session 65-Typing - Text-1		2012-07-16 10:12:46.723000
	Edit pad (rev 1336)		sluggo	cv411	XVal Session 65	1	XVal Session 65-Typing - Text-1		2012-07-16 10:12:46.805000
	Edit pad (rev 1337)		charles	cv410	XVal Session 65	1	XVal Session 65-Typing - Text-1		2012-07-16 10:12:47.048000
	Edit pad (rev 1338)		Dan	cv401	XVal Session 65	1	XVal Session 65-Typing - Text-1		2012-07-16 10:12:47.172000
	Edit pad (rev 1339)		Kate	cv406	XVal Session 65	1	XVal Session 65-Typing - Text-1		2012-07-16 10:12:47.222000
	Edit pad (rev 1340)		charles	cv410	XVal Session 65	1	XVal Session 65-Typing - Text-1		2012-07-16 10:12:47.553000
	Edit pad (rev 1341)		Dan	cv401	XVal Session 65	1	XVal Session 65-Typing - Text-1		2012-07-16 10:12:47.672000
	Edit pad (rev 1342)		sluggo	cv411	XVal Session 65	1	XVal Session 65-Typing - Text-1		2012-07-16 10:12:47.706000
	Edit pad (rev 1343)		Kate	cv406	XVal Session 65	1	XVal Session 65-Typing - Text-1		2012-07-16 10:12:47.724000
	Edit pad (rev 1344)		charles	cv410	XVal Session 65	1	XVal Session 65-Typing - Text-1		2012-07-16 10:12:48.062000
	Edit pad (rev 1345)		Dan	cv401	XVal Session 65	1	XVal Session 65-Typing - Text-1		2012-07-16 10:12:48.172000
	Edit pad (rev 1346)		sluggo	cv411	XVal Session 65	1	XVal Session 65-Typing - Text-1		2012-07-16 10:12:48.215000
	Edit pad (rev 1347)		Kate	cv406	XVal Session 65	1	XVal Session 65-Typing - Text-1		2012-07-16 10:12:48.229000
	Edit pad (rev 1348)		charles	cv410	XVal Session 65	1	XVal Session 65-Typing - Text-1		2012-07-16 10:12:48.563000
	Edit pad (rev 1349)		Dan	cv401	XVal Session 65	1	XVal Session 65-Typing - Text-1		2012-07-16 10:12:48.673000
	Edit pad (rev 1350)		sluggo	cv411	XVal Session 65	1	XVal Session 65-Typing - Text-1		2012-07-16 10:12:48.723000
	Edit pad (rev 1351)		Kate	cv406	XVal Session 65	1	XVal Session 65-Typing - Text-1		2012-07-16 10:12:48.991000
	Edit pad (rev 1352)		Dan	cv401	XVal Session 65	1	XVal Session 65-Typing - Text-1		2012-07-16 10:12:49.186000
	Edit pad (rev 1353)		Kate	cv406	XVal Session 65	1	XVal Session 65-Typing - Text-1		2012-07-16 10:12:49.613000
	Edit pad (rev 1354)		Dan	cv401	XVal Session 65	1	XVal Session 65-Typing - Text-1		2012-07-16 10:12:49.689000
	Edit pad (rev 1355)		sluggo	cv411	XVal Session 65	1	XVal Session 65-Typing - Text-1		2012-07-16 10:12:49.723000
	Edit pad (rev 1356)		Kate	cv406	XVal Session 65	1	XVal Session 65-Typing - Text-1		2012-07-16 10:12:50.114000
	Edit pad (rev 1357)		Dan	cv401	XVal Session 65	1	XVal Session 65-Typing - Text-1		2012-07-16 10:12:50.190000
	Edit pad (rev 1358)		sluggo	cv411	XVal Session 65	1	XVal Session 65-Typing - Text-1		2012-07-16 10:12:50.226000
	Edit pad (rev 1359)		Kate	cv406	XVal Session 65	1	XVal Session 65-Typing - Text-1		2012-07-16 10:12:50.614000
	Edit pad (rev 1360)		Dan	cv401	XVal Session 65	1	XVal Session 65-Typing - Text-1		2012-07-16 10:12:50.688000
	Edit pad (rev 1361)		Kate	cv406	XVal Session 65	1	XVal Session 65-Typing - Text-1		2012-07-16 10:12:51.116000
	Edit pad (rev 1362)		Dan	cv401	XVal Session 65	1	XVal Session 65-Typing - Text-1		2012-07-16 10:12:51.218000
	Edit pad (rev 1363)		sluggo	cv411	XVal Session 65	1	XVal Session 65-Typing - Text-1		2012-07-16 10:12:51.251000
	Edit pad (rev 1364)		Kate	cv406	XVal Session 65	1	XVal Session 65-Typing - Text-1		2012-07-16 10:12:51.616000
	Edit pad (rev 1365)		Dan	cv401	XVal Session 65	1	XVal Session 65-Typing - Text-1		2012-07-16 10:12:51.735000
	Edit pad (rev 1366)		Kate	cv406	XVal Session 65	1	XVal Session 65-Typing - Text-1		2012-07-16 10:12:52.118000
	Edit pad (rev 1367)		Dan	cv401	XVal Session 65	1	XVal Session 65-Typing - Text-1		2012-07-16 10:12:52.236000
	Edit pad (rev 1368)		sluggo	cv411	XVal Session 65	1	XVal Session 65-Typing - Text-1		2012-07-16 10:12:52.279000
	Edit pad (rev 1369)		charles	cv410	XVal Session 65	1	XVal Session 65-Typing - Text-1		2012-07-16 10:12:52.477000
	Edit pad (rev 1370)		Kate	cv406	XVal Session 65	1	XVal Session 65-Typing - Text-1		2012-07-16 10:12:52.624000
	Edit pad (rev 1371)		Dan	cv401	XVal Session 65	1	XVal Session 65-Typing - Text-1		2012-07-16 10:12:52.736000
	Edit pad (rev 1372)		sluggo	cv411	XVal Session 65	1	XVal Session 65-Typing - Text-1		2012-07-16 10:12:52.789000
	Edit pad (rev 1373)		charles	cv410	XVal Session 65	1	XVal Session 65-Typing - Text-1		2012-07-16 10:12:52.985000
	Edit pad (rev 1374)		Kate	cv406	XVal Session 65	1	XVal Session 65-Typing - Text-1		2012-07-16 10:12:53.130000
	Edit pad (rev 1375)		Dan	cv401	XVal Session 65	1	XVal Session 65-Typing - Text-1		2012-07-16 10:12:53.242000
	Edit pad (rev 1376)		charles	cv410	XVal Session 65	1	XVal Session 65-Typing - Text-1		2012-07-16 10:12:53.484000
	Edit pad (rev 1377)		Kate	cv406	XVal Session 65	1	XVal Session 65-Typing - Text-1		2012-07-16 10:12:53.631000
	Edit pad (rev 1378)		Dan	cv401	XVal Session 65	1	XVal Session 65-Typing - Text-1		2012-07-16 10:12:53.751000
	Edit pad (rev 1379)		charles	cv410	XVal Session 65	1	XVal Session 65-Typing - Text-1		2012-07-16 10:12:53.991000
	Edit pad (rev 1380)		Kate	cv406	XVal Session 65	1	XVal Session 65-Typing - Text-1		2012-07-16 10:12:54.130000
	Edit pad (rev 1381)		charles	cv410	XVal Session 65	1	XVal Session 65-Typing - Text-1		2012-07-16 10:12:54.501000
	Edit pad (rev 1382)		Kate	cv406	XVal Session 65	1	XVal Session 65-Typing - Text-1		2012-07-16 10:12:54.833000
	Edit pad (rev 1383)		charles	cv410	XVal Session 65	1	XVal Session 65-Typing - Text-1		2012-07-16 10:12:54.998000
	Edit pad (rev 1384)		sluggo	cv411	XVal Session 65	1	XVal Session 65-Typing - Text-1		2012-07-16 10:12:55.123000
	Edit pad (rev 1385)		Kate	cv406	XVal Session 65	1	XVal Session 65-Typing - Text-1		2012-07-16 10:12:55.376000
	Edit pad (rev 1386)		charles	cv410	XVal Session 65	1	XVal Session 65-Typing - Text-1		2012-07-16 10:12:55.500000
	Edit pad (rev 1387)		sluggo	cv411	XVal Session 65	1	XVal Session 65-Typing - Text-1		2012-07-16 10:12:55.634000
	Edit pad (rev 1388)		Kate	cv406	XVal Session 65	1	XVal Session 65-Typing - Text-1		2012-07-16 10:12:55.880000
	Edit pad (rev 1389)		charles	cv410	XVal Session 65	1	XVal Session 65-Typing - Text-1		2012-07-16 10:12:56.005000
	Edit pad (rev 1390)		sluggo	cv411	XVal Session 65	1	XVal Session 65-Typing - Text-1		2012-07-16 10:12:56.135000
	Edit pad (rev 1391)		Kate	cv406	XVal Session 65	1	XVal Session 65-Typing - Text-1		2012-07-16 10:12:56.380000
	Edit pad (rev 1392)		charles	cv410	XVal Session 65	1	XVal Session 65-Typing - Text-1		2012-07-16 10:12:56.506000
	Edit pad (rev 1393)		Kate	cv406	XVal Session 65	1	XVal Session 65-Typing - Text-1		2012-07-16 10:12:56.880000
	Edit pad (rev 1394)		charles	cv410	XVal Session 65	1	XVal Session 65-Typing - Text-1		2012-07-16 10:12:57.013000
	Edit pad (rev 1395)		sluggo	cv411	XVal Session 65	1	XVal Session 65-Typing - Text-1		2012-07-16 10:12:57.291000
	Edit pad (rev 1396)		Kate	cv406	XVal Session 65	1	XVal Session 65-Typing - Text-1		2012-07-16 10:12:57.378000
	Edit pad (rev 1397)		charles	cv410	XVal Session 65	1	XVal Session 65-Typing - Text-1		2012-07-16 10:12:57.515000
	Edit pad (rev 1398)		charles	cv410	XVal Session 65	1	XVal Session 65-Typing - Text-1		2012-07-16 10:12:58.015000
	Edit pad (rev 1399)		Kate	cv406	XVal Session 65	1	XVal Session 65-Typing - Text-1		2012-07-16 10:12:58.239000
	Edit pad (rev 1400)		charles	cv410	XVal Session 65	1	XVal Session 65-Typing - Text-1		2012-07-16 10:12:58.515000
	Edit pad (rev 1401)		Kate	cv406	XVal Session 65	1	XVal Session 65-Typing - Text-1		2012-07-16 10:12:58.752000
	Edit pad (rev 1402)		charles	cv410	XVal Session 65	1	XVal Session 65-Typing - Text-1		2012-07-16 10:12:59.015000
	Edit pad (rev 1403)		Kate	cv406	XVal Session 65	1	XVal Session 65-Typing - Text-1		2012-07-16 10:12:59.254000
	Edit pad (rev 1404)		sluggo	cv411	XVal Session 65	1	XVal Session 65-Typing - Text-1		2012-07-16 10:12:59.488000
	Edit pad (rev 1405)		Kate	cv406	XVal Session 65	1	XVal Session 65-Typing - Text-1		2012-07-16 10:12:59.755000
	Edit pad (rev 1406)		sluggo	cv411	XVal Session 65	1	XVal Session 65-Typing - Text-1		2012-07-16 10:13:00.254000
	Edit pad (rev 1407)		Kate	cv406	XVal Session 65	1	XVal Session 65-Typing - Text-1		2012-07-16 10:13:00.256000
	Edit pad (rev 1408)		Kate	cv406	XVal Session 65	1	XVal Session 65-Typing - Text-1		2012-07-16 10:13:00.754000
	Edit pad (rev 1409)		sluggo	cv411	XVal Session 65	1	XVal Session 65-Typing - Text-1		2012-07-16 10:13:00.759000
	Edit pad (rev 1410)		Kate	cv406	XVal Session 65	1	XVal Session 65-Typing - Text-1		2012-07-16 10:13:01.255000
	Edit pad (rev 1411)		Kate	cv406	XVal Session 65	1	XVal Session 65-Typing - Text-1		2012-07-16 10:13:01.755000
	Edit pad (rev 1412)		Kate	cv406	XVal Session 65	1	XVal Session 65-Typing - Text-1		2012-07-16 10:13:02.255000
	Edit pad (rev 1413)		charles	cv410	XVal Session 65	1	XVal Session 65-Typing - Text-1		2012-07-16 10:13:02.480000
	Edit pad (rev 1414)		sluggo	cv411	XVal Session 65	1	XVal Session 65-Typing - Text-1		2012-07-16 10:13:02.763000
	Edit pad (rev 1415)		charles	cv410	XVal Session 65	1	XVal Session 65-Typing - Text-1		2012-07-16 10:13:02.982000
	Edit pad (rev 1416)		sluggo	cv411	XVal Session 65	1	XVal Session 65-Typing - Text-1		2012-07-16 10:13:03.287000
	Edit pad (rev 1417)		Kate	cv406	XVal Session 65	1	XVal Session 65-Typing - Text-1		2012-07-16 10:13:03.424000
	Edit pad (rev 1418)		charles	cv410	XVal Session 65	1	XVal Session 65-Typing - Text-1		2012-07-16 10:13:03.484000
	Edit pad (rev 1419)		sluggo	cv411	XVal Session 65	1	XVal Session 65-Typing - Text-1		2012-07-16 10:13:03.791000
	Edit pad (rev 1420)		Kate	cv406	XVal Session 65	1	XVal Session 65-Typing - Text-1		2012-07-16 10:13:03.925000
	Edit pad (rev 1421)		charles	cv410	XVal Session 65	1	XVal Session 65-Typing - Text-1		2012-07-16 10:13:03.983000
	Edit pad (rev 1422)		sluggo	cv411	XVal Session 65	1	XVal Session 65-Typing - Text-1		2012-07-16 10:13:04.291000
	Edit pad (rev 1423)		charles	cv410	XVal Session 65	1	XVal Session 65-Typing - Text-1		2012-07-16 10:13:04.483000
	Edit pad (rev 1424)		Kate	cv406	XVal Session 65	1	XVal Session 65-Typing - Text-1		2012-07-16 10:13:04.632000
	Edit pad (rev 1425)		sluggo	cv411	XVal Session 65	1	XVal Session 65-Typing - Text-1		2012-07-16 10:13:04.792000
	Edit pad (rev 1426)		charles	cv410	XVal Session 65	1	XVal Session 65-Typing - Text-1		2012-07-16 10:13:04.983000
	Edit pad (rev 1427)		Kate	cv406	XVal Session 65	1	XVal Session 65-Typing - Text-1		2012-07-16 10:13:05.132000
	Edit pad (rev 1428)		sluggo	cv411	XVal Session 65	1	XVal Session 65-Typing - Text-1		2012-07-16 10:13:05.480000
	Edit pad (rev 1429)		charles	cv410	XVal Session 65	1	XVal Session 65-Typing - Text-1		2012-07-16 10:13:05.483000
	Edit pad (rev 1430)		Kate	cv406	XVal Session 65	1	XVal Session 65-Typing - Text-1		2012-07-16 10:13:05.630000
	Edit pad (rev 1431)		charles	cv410	XVal Session 65	1	XVal Session 65-Typing - Text-1		2012-07-16 10:13:05.983000
	Edit pad (rev 1432)		sluggo	cv411	XVal Session 65	1	XVal Session 65-Typing - Text-1		2012-07-16 10:13:05.987000
	Edit pad (rev 1433)		Kate	cv406	XVal Session 65	1	XVal Session 65-Typing - Text-1		2012-07-16 10:13:06.130000
	Edit pad (rev 1434)		charles	cv410	XVal Session 65	1	XVal Session 65-Typing - Text-1		2012-07-16 10:13:06.483000
	Edit pad (rev 1435)		sluggo	cv411	XVal Session 65	1	XVal Session 65-Typing - Text-1		2012-07-16 10:13:06.494000
	Edit pad (rev 1436)		Kate	cv406	XVal Session 65	1	XVal Session 65-Typing - Text-1		2012-07-16 10:13:06.630000
	Edit pad (rev 1437)		charles	cv410	XVal Session 65	1	XVal Session 65-Typing - Text-1		2012-07-16 10:13:06.983000
	Edit pad (rev 1438)		sluggo	cv411	XVal Session 65	1	XVal Session 65-Typing - Text-1		2012-07-16 10:13:06.995000
	Edit pad (rev 1439)		Kate	cv406	XVal Session 65	1	XVal Session 65-Typing - Text-1		2012-07-16 10:13:07.132000
	Edit pad (rev 1440)		charles	cv410	XVal Session 65	1	XVal Session 65-Typing - Text-1		2012-07-16 10:13:07.483000
	Edit pad (rev 1441)		sluggo	cv411	XVal Session 65	1	XVal Session 65-Typing - Text-1		2012-07-16 10:13:07.509000
	Edit pad (rev 1442)		Kate	cv406	XVal Session 65	1	XVal Session 65-Typing - Text-1		2012-07-16 10:13:07.646000
	Edit pad (rev 1443)		charles	cv410	XVal Session 65	1	XVal Session 65-Typing - Text-1		2012-07-16 10:13:07.983000
	Edit pad (rev 1444)		sluggo	cv411	XVal Session 65	1	XVal Session 65-Typing - Text-1		2012-07-16 10:13:08.005000
	Edit pad (rev 1445)		Kate	cv406	XVal Session 65	1	XVal Session 65-Typing - Text-1		2012-07-16 10:13:08.144000
	Edit pad (rev 1446)		charles	cv410	XVal Session 65	1	XVal Session 65-Typing - Text-1		2012-07-16 10:13:08.483000
	Edit pad (rev 1447)		sluggo	cv411	XVal Session 65	1	XVal Session 65-Typing - Text-1		2012-07-16 10:13:08.499000
	Edit pad (rev 1448)		Kate	cv406	XVal Session 65	1	XVal Session 65-Typing - Text-1		2012-07-16 10:13:08.644000
	Edit pad (rev 1449)		charles	cv410	XVal Session 65	1	XVal Session 65-Typing - Text-1		2012-07-16 10:13:08.983000
	Edit pad (rev 1450)		sluggo	cv411	XVal Session 65	1	XVal Session 65-Typing - Text-1		2012-07-16 10:13:08.999000
	Edit pad (rev 1451)		Kate	cv406	XVal Session 65	1	XVal Session 65-Typing - Text-1		2012-07-16 10:13:09.144000
	Chat	there are less than 2 minutes left, should we go back and proofread?	Dan	cv401	XVal Session 65	1	XVal Session 65-Typing - Text-1		2012-07-16 10:13:09.325000
	Edit pad (rev 1452)		charles	cv410	XVal Session 65	1	XVal Session 65-Typing - Text-1		2012-07-16 10:13:09.484000
	Edit pad (rev 1453)		sluggo	cv411	XVal Session 65	1	XVal Session 65-Typing - Text-1		2012-07-16 10:13:09.493000
	Edit pad (rev 1454)		charles	cv410	XVal Session 65	1	XVal Session 65-Typing - Text-1		2012-07-16 10:13:09.983000
	Edit pad (rev 1455)		sluggo	cv411	XVal Session 65	1	XVal Session 65-Typing - Text-1		2012-07-16 10:13:10.002000
	Edit pad (rev 1456)		Kate	cv406	XVal Session 65	1	XVal Session 65-Typing - Text-1		2012-07-16 10:13:10.033000
	Edit pad (rev 1457)		charles	cv410	XVal Session 65	1	XVal Session 65-Typing - Text-1		2012-07-16 10:13:10.482000
	Edit pad (rev 1458)		sluggo	cv411	XVal Session 65	1	XVal Session 65-Typing - Text-1		2012-07-16 10:13:10.509000
	Edit pad (rev 1459)		Kate	cv406	XVal Session 65	1	XVal Session 65-Typing - Text-1		2012-07-16 10:13:10.542000
	Edit pad (rev 1460)		Kate	cv406	XVal Session 65	1	XVal Session 65-Typing - Text-1		2012-07-16 10:13:11.052000
	Edit pad (rev 1461)		Kate	cv406	XVal Session 65	1	XVal Session 65-Typing - Text-1		2012-07-16 10:13:11.553000
	Edit pad (rev 1462)		charles	cv410	XVal Session 65	1	XVal Session 65-Typing - Text-1		2012-07-16 10:13:11.944000
	Edit pad (rev 1463)		Kate	cv406	XVal Session 65	1	XVal Session 65-Typing - Text-1		2012-07-16 10:13:12.054000
	Edit pad (rev 1464)		sluggo	cv411	XVal Session 65	1	XVal Session 65-Typing - Text-1		2012-07-16 10:13:12.079000
	Edit pad (rev 1465)		Kate	cv406	XVal Session 65	1	XVal Session 65-Typing - Text-1		2012-07-16 10:13:12.559000
	Edit pad (rev 1466)		charles	cv410	XVal Session 65	1	XVal Session 65-Typing - Text-1		2012-07-16 10:13:12.605000
	Edit pad (rev 1467)		Kate	cv406	XVal Session 65	1	XVal Session 65-Typing - Text-1		2012-07-16 10:13:13.068000
	Edit pad (rev 1468)		charles	cv410	XVal Session 65	1	XVal Session 65-Typing - Text-1		2012-07-16 10:13:13.334000
	Edit pad (rev 1469)		Kate	cv406	XVal Session 65	1	XVal Session 65-Typing - Text-1		2012-07-16 10:13:13.568000
	Edit pad (rev 1470)		charles	cv410	XVal Session 65	1	XVal Session 65-Typing - Text-1		2012-07-16 10:13:13.839000
	Edit pad (rev 1471)		Kate	cv406	XVal Session 65	1	XVal Session 65-Typing - Text-1		2012-07-16 10:13:14.067000
	Edit pad (rev 1472)		charles	cv410	XVal Session 65	1	XVal Session 65-Typing - Text-1		2012-07-16 10:13:14.343000
	Chat	just in case, so we don't leave gaps	Dan	cv401	XVal Session 65	1	XVal Session 65-Typing - Text-1		2012-07-16 10:13:14.493000
	Edit pad (rev 1473)		Kate	cv406	XVal Session 65	1	XVal Session 65-Typing - Text-1		2012-07-16 10:13:14.567000
	Edit pad (rev 1474)		charles	cv410	XVal Session 65	1	XVal Session 65-Typing - Text-1		2012-07-16 10:13:14.843000
	Edit pad (rev 1475)		Kate	cv406	XVal Session 65	1	XVal Session 65-Typing - Text-1		2012-07-16 10:13:15.068000
	Edit pad (rev 1476)		charles	cv410	XVal Session 65	1	XVal Session 65-Typing - Text-1		2012-07-16 10:13:15.343000
	Edit pad (rev 1477)		Kate	cv406	XVal Session 65	1	XVal Session 65-Typing - Text-1		2012-07-16 10:13:15.568000
	Edit pad (rev 1478)		charles	cv410	XVal Session 65	1	XVal Session 65-Typing - Text-1		2012-07-16 10:13:15.843000
	Edit pad (rev 1479)		Kate	cv406	XVal Session 65	1	XVal Session 65-Typing - Text-1		2012-07-16 10:13:16.073000
	Edit pad (rev 1480)		charles	cv410	XVal Session 65	1	XVal Session 65-Typing - Text-1		2012-07-16 10:13:16.343000
	Edit pad (rev 1481)		Kate	cv406	XVal Session 65	1	XVal Session 65-Typing - Text-1		2012-07-16 10:13:16.575000
	Edit pad (rev 1482)		sluggo	cv411	XVal Session 65	1	XVal Session 65-Typing - Text-1		2012-07-16 10:13:16.657000
	Edit pad (rev 1483)		charles	cv410	XVal Session 65	1	XVal Session 65-Typing - Text-1		2012-07-16 10:13:16.843000
	Edit pad (rev 1484)		Kate	cv406	XVal Session 65	1	XVal Session 65-Typing - Text-1		2012-07-16 10:13:17.083000
	Edit pad (rev 1485)		sluggo	cv411	XVal Session 65	1	XVal Session 65-Typing - Text-1		2012-07-16 10:13:17.212000
	Edit pad (rev 1486)		charles	cv410	XVal Session 65	1	XVal Session 65-Typing - Text-1		2012-07-16 10:13:17.343000
	Chat	or typos	Dan	cv401	XVal Session 65	1	XVal Session 65-Typing - Text-1		2012-07-16 10:13:17.489000
	Edit pad (rev 1487)		Kate	cv406	XVal Session 65	1	XVal Session 65-Typing - Text-1		2012-07-16 10:13:17.583000
	Edit pad (rev 1488)		sluggo	cv411	XVal Session 65	1	XVal Session 65-Typing - Text-1		2012-07-16 10:13:17.728000
	Edit pad (rev 1489)		charles	cv410	XVal Session 65	1	XVal Session 65-Typing - Text-1		2012-07-16 10:13:17.848000
	Edit pad (rev 1490)		sluggo	cv411	XVal Session 65	1	XVal Session 65-Typing - Text-1		2012-07-16 10:13:18.232000
	Edit pad (rev 1491)		charles	cv410	XVal Session 65	1	XVal Session 65-Typing - Text-1		2012-07-16 10:13:18.357000
	Edit pad (rev 1492)		Kate	cv406	XVal Session 65	1	XVal Session 65-Typing - Text-1		2012-07-16 10:13:18.485000
	Edit pad (rev 1493)		sluggo	cv411	XVal Session 65	1	XVal Session 65-Typing - Text-1		2012-07-16 10:13:18.739000
	Edit pad (rev 1494)		charles	cv410	XVal Session 65	1	XVal Session 65-Typing - Text-1		2012-07-16 10:13:18.856000
	Edit pad (rev 1495)		Kate	cv406	XVal Session 65	1	XVal Session 65-Typing - Text-1		2012-07-16 10:13:18.983000
	Edit pad (rev 1496)		sluggo	cv411	XVal Session 65	1	XVal Session 65-Typing - Text-1		2012-07-16 10:13:19.244000
	Edit pad (rev 1497)		charles	cv410	XVal Session 65	1	XVal Session 65-Typing - Text-1		2012-07-16 10:13:19.357000
	Edit pad (rev 1498)		Kate	cv406	XVal Session 65	1	XVal Session 65-Typing - Text-1		2012-07-16 10:13:19.490000
	Edit pad (rev 1499)		sluggo	cv411	XVal Session 65	1	XVal Session 65-Typing - Text-1		2012-07-16 10:13:19.748000
	Edit pad (rev 1500)		charles	cv410	XVal Session 65	1	XVal Session 65-Typing - Text-1		2012-07-16 10:13:19.857000
	Edit pad (rev 1501)		Kate	cv406	XVal Session 65	1	XVal Session 65-Typing - Text-1		2012-07-16 10:13:19.988000
	Edit pad (rev 1502)		charles	cv410	XVal Session 65	1	XVal Session 65-Typing - Text-1		2012-07-16 10:13:20.361000
	Edit pad (rev 1503)		sluggo	cv411	XVal Session 65	1	XVal Session 65-Typing - Text-1		2012-07-16 10:13:20.376000
	Edit pad (rev 1504)		Kate	cv406	XVal Session 65	1	XVal Session 65-Typing - Text-1		2012-07-16 10:13:20.488000
	Edit pad (rev 1505)		charles	cv410	XVal Session 65	1	XVal Session 65-Typing - Text-1		2012-07-16 10:13:20.874000
	Edit pad (rev 1506)		sluggo	cv411	XVal Session 65	1	XVal Session 65-Typing - Text-1		2012-07-16 10:13:20.945000
	Edit pad (rev 1507)		Kate	cv406	XVal Session 65	1	XVal Session 65-Typing - Text-1		2012-07-16 10:13:20.995000
	Edit pad (rev 1508)		charles	cv410	XVal Session 65	1	XVal Session 65-Typing - Text-1		2012-07-16 10:13:21.374000
	Edit pad (rev 1509)		sluggo	cv411	XVal Session 65	1	XVal Session 65-Typing - Text-1		2012-07-16 10:13:21.388000
	Edit pad (rev 1510)		Kate	cv406	XVal Session 65	1	XVal Session 65-Typing - Text-1		2012-07-16 10:13:21.503000
	Edit pad (rev 1511)		charles	cv410	XVal Session 65	1	XVal Session 65-Typing - Text-1		2012-07-16 10:13:21.875000
	Edit pad (rev 1512)		sluggo	cv411	XVal Session 65	1	XVal Session 65-Typing - Text-1		2012-07-16 10:13:21.888000
	Edit pad (rev 1513)		Kate	cv406	XVal Session 65	1	XVal Session 65-Typing - Text-1		2012-07-16 10:13:22.003000
	Edit pad (rev 1514)		charles	cv410	XVal Session 65	1	XVal Session 65-Typing - Text-1		2012-07-16 10:13:22.375000
	Edit pad (rev 1515)		sluggo	cv411	XVal Session 65	1	XVal Session 65-Typing - Text-1		2012-07-16 10:13:22.385000
	Edit pad (rev 1516)		Kate	cv406	XVal Session 65	1	XVal Session 65-Typing - Text-1		2012-07-16 10:13:22.503000
	Edit pad (rev 1517)		sluggo	cv411	XVal Session 65	1	XVal Session 65-Typing - Text-1		2012-07-16 10:13:22.889000
	Edit pad (rev 1518)		Kate	cv406	XVal Session 65	1	XVal Session 65-Typing - Text-1		2012-07-16 10:13:23.006000
	Edit pad (rev 1519)		charles	cv410	XVal Session 65	1	XVal Session 65-Typing - Text-1		2012-07-16 10:13:23.203000
	Edit pad (rev 1520)		sluggo	cv411	XVal Session 65	1	XVal Session 65-Typing - Text-1		2012-07-16 10:13:23.405000
	Edit pad (rev 1521)		Kate	cv406	XVal Session 65	1	XVal Session 65-Typing - Text-1		2012-07-16 10:13:23.512000
	Edit pad (rev 1522)		charles	cv410	XVal Session 65	1	XVal Session 65-Typing - Text-1		2012-07-16 10:13:23.717000
	Edit pad (rev 1523)		sluggo	cv411	XVal Session 65	1	XVal Session 65-Typing - Text-1		2012-07-16 10:13:23.904000
	Edit pad (rev 1524)		Kate	cv406	XVal Session 65	1	XVal Session 65-Typing - Text-1		2012-07-16 10:13:24.020000
	Edit pad (rev 1525)		charles	cv410	XVal Session 65	1	XVal Session 65-Typing - Text-1		2012-07-16 10:13:24.225000
	Edit pad (rev 1526)		sluggo	cv411	XVal Session 65	1	XVal Session 65-Typing - Text-1		2012-07-16 10:13:24.404000
	Edit pad (rev 1527)		Kate	cv406	XVal Session 65	1	XVal Session 65-Typing - Text-1		2012-07-16 10:13:24.526000
	Edit pad (rev 1528)		charles	cv410	XVal Session 65	1	XVal Session 65-Typing - Text-1		2012-07-16 10:13:24.732000
	Edit pad (rev 1529)		sluggo	cv411	XVal Session 65	1	XVal Session 65-Typing - Text-1		2012-07-16 10:13:24.902000
	Edit pad (rev 1530)		Kate	cv406	XVal Session 65	1	XVal Session 65-Typing - Text-1		2012-07-16 10:13:25.035000
	Edit pad (rev 1531)		charles	cv410	XVal Session 65	1	XVal Session 65-Typing - Text-1		2012-07-16 10:13:25.234000
	Edit pad (rev 1532)		sluggo	cv411	XVal Session 65	1	XVal Session 65-Typing - Text-1		2012-07-16 10:13:25.414000
	Edit pad (rev 1533)		Kate	cv406	XVal Session 65	1	XVal Session 65-Typing - Text-1		2012-07-16 10:13:25.535000
	Edit pad (rev 1534)		sluggo	cv411	XVal Session 65	1	XVal Session 65-Typing - Text-1		2012-07-16 10:13:25.962000
	Edit pad (rev 1535)		charles	cv410	XVal Session 65	1	XVal Session 65-Typing - Text-1		2012-07-16 10:13:25.987000
	Edit pad (rev 1536)		Kate	cv406	XVal Session 65	1	XVal Session 65-Typing - Text-1		2012-07-16 10:13:26.037000
	Edit pad (rev 1537)		sluggo	cv411	XVal Session 65	1	XVal Session 65-Typing - Text-1		2012-07-16 10:13:26.469000
	Edit pad (rev 1538)		Kate	cv406	XVal Session 65	1	XVal Session 65-Typing - Text-1		2012-07-16 10:13:26.537000
	Edit pad (rev 1539)		charles	cv410	XVal Session 65	1	XVal Session 65-Typing - Text-1		2012-07-16 10:13:26.722000
	Edit pad (rev 1540)		sluggo	cv411	XVal Session 65	1	XVal Session 65-Typing - Text-1		2012-07-16 10:13:26.977000
	Edit pad (rev 1541)		Kate	cv406	XVal Session 65	1	XVal Session 65-Typing - Text-1		2012-07-16 10:13:27.049000
	Edit pad (rev 1542)		charles	cv410	XVal Session 65	1	XVal Session 65-Typing - Text-1		2012-07-16 10:13:27.234000
	Edit pad (rev 1543)		sluggo	cv411	XVal Session 65	1	XVal Session 65-Typing - Text-1		2012-07-16 10:13:27.534000
	Edit pad (rev 1544)		Kate	cv406	XVal Session 65	1	XVal Session 65-Typing - Text-1		2012-07-16 10:13:27.552000
	Edit pad (rev 1545)		charles	cv410	XVal Session 65	1	XVal Session 65-Typing - Text-1		2012-07-16 10:13:27.829000
	Edit pad (rev 1546)		sluggo	cv411	XVal Session 65	1	XVal Session 65-Typing - Text-1		2012-07-16 10:13:28.042000
	Edit pad (rev 1547)		Kate	cv406	XVal Session 65	1	XVal Session 65-Typing - Text-1		2012-07-16 10:13:28.052000
	Edit pad (rev 1548)		charles	cv410	XVal Session 65	1	XVal Session 65-Typing - Text-1		2012-07-16 10:13:28.328000
	Edit pad (rev 1549)		sluggo	cv411	XVal Session 65	1	XVal Session 65-Typing - Text-1		2012-07-16 10:13:28.542000
	Edit pad (rev 1550)		Kate	cv406	XVal Session 65	1	XVal Session 65-Typing - Text-1		2012-07-16 10:13:28.567000
	Edit pad (rev 1551)		charles	cv410	XVal Session 65	1	XVal Session 65-Typing - Text-1		2012-07-16 10:13:28.834000
	Edit pad (rev 1552)		sluggo	cv411	XVal Session 65	1	XVal Session 65-Typing - Text-1		2012-07-16 10:13:29.041000
	Edit pad (rev 1553)		charles	cv410	XVal Session 65	1	XVal Session 65-Typing - Text-1		2012-07-16 10:13:29.342000
	Edit pad (rev 1554)		Kate	cv406	XVal Session 65	1	XVal Session 65-Typing - Text-1		2012-07-16 10:13:29.477000
	Edit pad (rev 1555)		sluggo	cv411	XVal Session 65	1	XVal Session 65-Typing - Text-1		2012-07-16 10:13:29.542000
	Edit pad (rev 1556)		charles	cv410	XVal Session 65	1	XVal Session 65-Typing - Text-1		2012-07-16 10:13:29.847000
	Edit pad (rev 1557)		Kate	cv406	XVal Session 65	1	XVal Session 65-Typing - Text-1		2012-07-16 10:13:29.977000
	Edit pad (rev 1558)		sluggo	cv411	XVal Session 65	1	XVal Session 65-Typing - Text-1		2012-07-16 10:13:30.041000
	Edit pad (rev 1559)		charles	cv410	XVal Session 65	1	XVal Session 65-Typing - Text-1		2012-07-16 10:13:30.358000
	Edit pad (rev 1560)		Dan	cv401	XVal Session 65	1	XVal Session 65-Typing - Text-1		2012-07-16 10:13:30.378000
	Edit pad (rev 1561)		sluggo	cv411	XVal Session 65	1	XVal Session 65-Typing - Text-1		2012-07-16 10:13:30.540000
	Edit pad (rev 1562)		charles	cv410	XVal Session 65	1	XVal Session 65-Typing - Text-1		2012-07-16 10:13:30.858000
	Edit pad (rev 1563)		Kate	cv406	XVal Session 65	1	XVal Session 65-Typing - Text-1		2012-07-16 10:13:30.901000
	Edit pad (rev 1564)		sluggo	cv411	XVal Session 65	1	XVal Session 65-Typing - Text-1		2012-07-16 10:13:31.040000
	Edit pad (rev 1565)		charles	cv410	XVal Session 65	1	XVal Session 65-Typing - Text-1		2012-07-16 10:13:31.409000
	Edit pad (rev 1566)		Kate	cv406	XVal Session 65	1	XVal Session 65-Typing - Text-1		2012-07-16 10:13:31.412000
	Edit pad (rev 1567)		sluggo	cv411	XVal Session 65	1	XVal Session 65-Typing - Text-1		2012-07-16 10:13:31.552000
	Edit pad (rev 1568)		charles	cv410	XVal Session 65	1	XVal Session 65-Typing - Text-1		2012-07-16 10:13:31.913000
	Edit pad (rev 1569)		sluggo	cv411	XVal Session 65	1	XVal Session 65-Typing - Text-1		2012-07-16 10:13:32.059000
	Edit pad (rev 1570)		Kate	cv406	XVal Session 65	1	XVal Session 65-Typing - Text-1		2012-07-16 10:13:32.139000
	Edit pad (rev 1571)		charles	cv410	XVal Session 65	1	XVal Session 65-Typing - Text-1		2012-07-16 10:13:32.421000
	Edit pad (rev 1572)		sluggo	cv411	XVal Session 65	1	XVal Session 65-Typing - Text-1		2012-07-16 10:13:32.555000
	Edit pad (rev 1573)		Kate	cv406	XVal Session 65	1	XVal Session 65-Typing - Text-1		2012-07-16 10:13:32.644000
	Edit pad (rev 1574)		charles	cv410	XVal Session 65	1	XVal Session 65-Typing - Text-1		2012-07-16 10:13:33.018000
	Edit pad (rev 1575)		sluggo	cv411	XVal Session 65	1	XVal Session 65-Typing - Text-1		2012-07-16 10:13:33.057000
	Edit pad (rev 1576)		Kate	cv406	XVal Session 65	1	XVal Session 65-Typing - Text-1		2012-07-16 10:13:33.153000
	Edit pad (rev 1577)		sluggo	cv411	XVal Session 65	1	XVal Session 65-Typing - Text-1		2012-07-16 10:13:33.557000
	Edit pad (rev 1578)		Kate	cv406	XVal Session 65	1	XVal Session 65-Typing - Text-1		2012-07-16 10:13:33.661000
	Edit pad (rev 1579)		sluggo	cv411	XVal Session 65	1	XVal Session 65-Typing - Text-1		2012-07-16 10:13:34.066000
	Edit pad (rev 1580)		charles	cv410	XVal Session 65	1	XVal Session 65-Typing - Text-1		2012-07-16 10:13:34.156000
	Edit pad (rev 1581)		Kate	cv406	XVal Session 65	1	XVal Session 65-Typing - Text-1		2012-07-16 10:13:34.161000
	Edit pad (rev 1582)		sluggo	cv411	XVal Session 65	1	XVal Session 65-Typing - Text-1		2012-07-16 10:13:34.571000
	Edit pad (rev 1583)		charles	cv410	XVal Session 65	1	XVal Session 65-Typing - Text-1		2012-07-16 10:13:34.662000
	Edit pad (rev 1584)		Kate	cv406	XVal Session 65	1	XVal Session 65-Typing - Text-1		2012-07-16 10:13:34.668000
	Edit pad (rev 1585)		sluggo	cv411	XVal Session 65	1	XVal Session 65-Typing - Text-1		2012-07-16 10:13:35.072000
	Edit pad (rev 1586)		Kate	cv406	XVal Session 65	1	XVal Session 65-Typing - Text-1		2012-07-16 10:13:35.176000
	Edit pad (rev 1587)		charles	cv410	XVal Session 65	1	XVal Session 65-Typing - Text-1		2012-07-16 10:13:35.226000
	Edit pad (rev 1588)		sluggo	cv411	XVal Session 65	1	XVal Session 65-Typing - Text-1		2012-07-16 10:13:35.576000
	Edit pad (rev 1589)		Kate	cv406	XVal Session 65	1	XVal Session 65-Typing - Text-1		2012-07-16 10:13:35.675000
	Edit pad (rev 1590)		charles	cv410	XVal Session 65	1	XVal Session 65-Typing - Text-1		2012-07-16 10:13:35.744000
	Edit pad (rev 1591)		Kate	cv406	XVal Session 65	1	XVal Session 65-Typing - Text-1		2012-07-16 10:13:36.180000
	Edit pad (rev 1592)		Kate	cv406	XVal Session 65	1	XVal Session 65-Typing - Text-1		2012-07-16 10:13:36.677000
	Edit pad (rev 1593)		sluggo	cv411	XVal Session 65	1	XVal Session 65-Typing - Text-1		2012-07-16 10:13:36.753000
	Edit pad (rev 1594)		Kate	cv406	XVal Session 65	1	XVal Session 65-Typing - Text-1		2012-07-16 10:13:37.177000
	Edit pad (rev 1595)		sluggo	cv411	XVal Session 65	1	XVal Session 65-Typing - Text-1		2012-07-16 10:13:37.266000
	Edit pad (rev 1596)		Kate	cv406	XVal Session 65	1	XVal Session 65-Typing - Text-1		2012-07-16 10:13:37.678000
	Edit pad (rev 1597)		sluggo	cv411	XVal Session 65	1	XVal Session 65-Typing - Text-1		2012-07-16 10:13:37.769000
	Edit pad (rev 1598)		sluggo	cv411	XVal Session 65	1	XVal Session 65-Typing - Text-1		2012-07-16 10:13:40.778000
	Edit pad (rev 1599)		sluggo	cv411	XVal Session 65	1	XVal Session 65-Typing - Text-1		2012-07-16 10:13:41.864000
	Edit pad (rev 1600)		sluggo	cv411	XVal Session 65	1	XVal Session 65-Typing - Text-1		2012-07-16 10:13:42.369000
	Edit pad (rev 1601)		sluggo	cv411	XVal Session 65	1	XVal Session 65-Typing - Text-1		2012-07-16 10:13:42.869000
	Edit pad (rev 1602)		sluggo	cv411	XVal Session 65	1	XVal Session 65-Typing - Text-1		2012-07-16 10:13:43.370000
	Edit pad (rev 1603)		sluggo	cv411	XVal Session 65	1	XVal Session 65-Typing - Text-1		2012-07-16 10:13:43.870000
	Edit pad (rev 1604)		sluggo	cv411	XVal Session 65	1	XVal Session 65-Typing - Text-1		2012-07-16 10:13:44.541000
	Edit pad (rev 1605)		sluggo	cv411	XVal Session 65	1	XVal Session 65-Typing - Text-1		2012-07-16 10:13:45.043000
	Edit pad (rev 1606)		sluggo	cv411	XVal Session 65	1	XVal Session 65-Typing - Text-1		2012-07-16 10:13:45.543000
	Edit pad (rev 1607)		sluggo	cv411	XVal Session 65	1	XVal Session 65-Typing - Text-1		2012-07-16 10:13:46.049000
	Edit pad (rev 1608)		sluggo	cv411	XVal Session 65	1	XVal Session 65-Typing - Text-1		2012-07-16 10:13:46.540000
	Chat	good idea	Kate	cv406	XVal Session 65	1	XVal Session 65-Typing - Text-1		2012-07-16 10:13:46.745000
	Edit pad (rev 1609)		sluggo	cv411	XVal Session 65	1	XVal Session 65-Typing - Text-1		2012-07-16 10:13:47.045000
	Edit pad (rev 1610)		sluggo	cv411	XVal Session 65	1	XVal Session 65-Typing - Text-1		2012-07-16 10:13:47.541000
	Edit pad (rev 1611)		sluggo	cv411	XVal Session 65	1	XVal Session 65-Typing - Text-1		2012-07-16 10:13:48.042000
	Edit pad (rev 1612)		charles	cv410	XVal Session 65	1	XVal Session 65-Typing - Text-1		2012-07-16 10:13:48.375000
	Edit pad (rev 1613)		sluggo	cv411	XVal Session 65	1	XVal Session 65-Typing - Text-1		2012-07-16 10:13:48.545000
	Edit pad (rev 1614)		charles	cv410	XVal Session 65	1	XVal Session 65-Typing - Text-1		2012-07-16 10:13:48.893000
	Edit pad (rev 1615)		sluggo	cv411	XVal Session 65	1	XVal Session 65-Typing - Text-1		2012-07-16 10:13:49.050000
	Edit pad (rev 1616)		charles	cv410	XVal Session 65	1	XVal Session 65-Typing - Text-1		2012-07-16 10:13:49.393000
	Edit pad (rev 1617)		sluggo	cv411	XVal Session 65	1	XVal Session 65-Typing - Text-1		2012-07-16 10:13:49.544000
	Edit pad (rev 1618)		charles	cv410	XVal Session 65	1	XVal Session 65-Typing - Text-1		2012-07-16 10:13:49.905000
	Edit pad (rev 1619)		sluggo	cv411	XVal Session 65	1	XVal Session 65-Typing - Text-1		2012-07-16 10:13:50.040000
	Edit pad (rev 1620)		charles	cv410	XVal Session 65	1	XVal Session 65-Typing - Text-1		2012-07-16 10:13:50.405000
	Edit pad (rev 1621)		sluggo	cv411	XVal Session 65	1	XVal Session 65-Typing - Text-1		2012-07-16 10:13:50.540000
	Edit pad (rev 1622)		charles	cv410	XVal Session 65	1	XVal Session 65-Typing - Text-1		2012-07-16 10:13:50.904000
	Edit pad (rev 1623)		charles	cv410	XVal Session 65	1	XVal Session 65-Typing - Text-1		2012-07-16 10:13:51.405000
	Edit pad (rev 1624)		charles	cv410	XVal Session 65	1	XVal Session 65-Typing - Text-1		2012-07-16 10:13:51.905000
	Edit pad (rev 1625)		sluggo	cv411	XVal Session 65	1	XVal Session 65-Typing - Text-1		2012-07-16 10:13:52.011000
	Edit pad (rev 1626)		charles	cv410	XVal Session 65	1	XVal Session 65-Typing - Text-1		2012-07-16 10:13:52.406000
	Edit pad (rev 1627)		Kate	cv406	XVal Session 65	1	XVal Session 65-Typing - Text-1		2012-07-16 10:13:52.669000
	Edit pad (rev 1628)		sluggo	cv411	XVal Session 65	1	XVal Session 65-Typing - Text-1		2012-07-16 10:13:52.805000
	Edit pad (rev 1629)		charles	cv410	XVal Session 65	1	XVal Session 65-Typing - Text-1		2012-07-16 10:13:52.904000
	Edit pad (rev 1630)		Kate	cv406	XVal Session 65	1	XVal Session 65-Typing - Text-1		2012-07-16 10:13:53.220000
	Edit pad (rev 1631)		charles	cv410	XVal Session 65	1	XVal Session 65-Typing - Text-1		2012-07-16 10:13:53.404000
	Edit pad (rev 1632)		Kate	cv406	XVal Session 65	1	XVal Session 65-Typing - Text-1		2012-07-16 10:13:53.724000
	Edit pad (rev 1633)		sluggo	cv411	XVal Session 65	1	XVal Session 65-Typing - Text-1		2012-07-16 10:13:53.891000
	Edit pad (rev 1634)		Kate	cv406	XVal Session 65	1	XVal Session 65-Typing - Text-1		2012-07-16 10:13:54.224000
	Edit pad (rev 1635)		sluggo	cv411	XVal Session 65	1	XVal Session 65-Typing - Text-1		2012-07-16 10:13:54.408000
	Edit pad (rev 1636)		charles	cv410	XVal Session 65	1	XVal Session 65-Typing - Text-1		2012-07-16 10:13:54.616000
	Edit pad (rev 1637)		Kate	cv406	XVal Session 65	1	XVal Session 65-Typing - Text-1		2012-07-16 10:13:54.725000
	Edit pad (rev 1638)		Kate	cv406	XVal Session 65	1	XVal Session 65-Typing - Text-1		2012-07-16 10:13:55.238000
	Edit pad (rev 1639)		Kate	cv406	XVal Session 65	1	XVal Session 65-Typing - Text-1		2012-07-16 10:13:55.739000
	Edit pad (rev 1640)		charles	cv410	XVal Session 65	1	XVal Session 65-Typing - Text-1		2012-07-16 10:13:55.895000
	Edit pad (rev 1641)		Kate	cv406	XVal Session 65	1	XVal Session 65-Typing - Text-1		2012-07-16 10:13:56.240000
	Edit pad (rev 1642)		sluggo	cv411	XVal Session 65	1	XVal Session 65-Typing - Text-1		2012-07-16 10:13:56.318000
	Edit pad (rev 1643)		charles	cv410	XVal Session 65	1	XVal Session 65-Typing - Text-1		2012-07-16 10:13:56.554000
	Edit pad (rev 1644)		sluggo	cv411	XVal Session 65	1	XVal Session 65-Typing - Text-1		2012-07-16 10:13:56.870000
	Edit pad (rev 1645)		charles	cv410	XVal Session 65	1	XVal Session 65-Typing - Text-1		2012-07-16 10:13:57.060000
	Edit pad (rev 1646)		sluggo	cv411	XVal Session 65	1	XVal Session 65-Typing - Text-1		2012-07-16 10:13:57.373000
	Edit pad (rev 1647)		charles	cv410	XVal Session 65	1	XVal Session 65-Typing - Text-1		2012-07-16 10:13:57.562000
	Edit pad (rev 1648)		sluggo	cv411	XVal Session 65	1	XVal Session 65-Typing - Text-1		2012-07-16 10:13:58.012000
	Edit pad (rev 1649)		charles	cv410	XVal Session 65	1	XVal Session 65-Typing - Text-1		2012-07-16 10:13:58.063000
	Chat	i am starting with paragraph 1	Dan	cv401	XVal Session 65	1	XVal Session 65-Typing - Text-1		2012-07-16 10:13:58.387000
	Edit pad (rev 1650)		sluggo	cv411	XVal Session 65	1	XVal Session 65-Typing - Text-1		2012-07-16 10:13:58.514000
	Edit pad (rev 1651)		charles	cv410	XVal Session 65	1	XVal Session 65-Typing - Text-1		2012-07-16 10:13:58.560000
	Edit pad (rev 1652)		charles	cv410	XVal Session 65	1	XVal Session 65-Typing - Text-1		2012-07-16 10:13:59.062000
	Edit pad (rev 1653)		sluggo	cv411	XVal Session 65	1	XVal Session 65-Typing - Text-1		2012-07-16 10:13:59.103000
	Edit pad (rev 1654)		charles	cv410	XVal Session 65	1	XVal Session 65-Typing - Text-1		2012-07-16 10:13:59.562000
	Edit pad (rev 1655)		sluggo	cv411	XVal Session 65	1	XVal Session 65-Typing - Text-1		2012-07-16 10:13:59.603000
	Edit pad (rev 1656)		Kate	cv406	XVal Session 65	1	XVal Session 65-Typing - Text-1		2012-07-16 10:13:59.912000
	Edit pad (rev 1657)		charles	cv410	XVal Session 65	1	XVal Session 65-Typing - Text-1		2012-07-16 10:14:00.060000
	Edit pad (rev 1658)		sluggo	cv411	XVal Session 65	1	XVal Session 65-Typing - Text-1		2012-07-16 10:14:00.112000
	Edit pad (rev 1659)		Kate	cv406	XVal Session 65	1	XVal Session 65-Typing - Text-1		2012-07-16 10:14:00.424000
	Edit pad (rev 1660)		charles	cv410	XVal Session 65	1	XVal Session 65-Typing - Text-1		2012-07-16 10:14:00.561000
	Edit pad (rev 1661)		sluggo	cv411	XVal Session 65	1	XVal Session 65-Typing - Text-1		2012-07-16 10:14:00.629000
	Edit pad (rev 1662)		Kate	cv406	XVal Session 65	1	XVal Session 65-Typing - Text-1		2012-07-16 10:14:00.927000
	Edit pad (rev 1663)		charles	cv410	XVal Session 65	1	XVal Session 65-Typing - Text-1		2012-07-16 10:14:01.063000
	Edit pad (rev 1664)		sluggo	cv411	XVal Session 65	1	XVal Session 65-Typing - Text-1		2012-07-16 10:14:01.135000
	Edit pad (rev 1665)		Kate	cv406	XVal Session 65	1	XVal Session 65-Typing - Text-1		2012-07-16 10:14:01.434000
	Edit pad (rev 1666)		charles	cv410	XVal Session 65	1	XVal Session 65-Typing - Text-1		2012-07-16 10:14:01.561000
	Edit pad (rev 1667)		sluggo	cv411	XVal Session 65	1	XVal Session 65-Typing - Text-1		2012-07-16 10:14:01.633000
	Edit pad (rev 1668)		Kate	cv406	XVal Session 65	1	XVal Session 65-Typing - Text-1		2012-07-16 10:14:01.942000
	Edit pad (rev 1669)		charles	cv410	XVal Session 65	1	XVal Session 65-Typing - Text-1		2012-07-16 10:14:02.061000
	Edit pad (rev 1670)		sluggo	cv411	XVal Session 65	1	XVal Session 65-Typing - Text-1		2012-07-16 10:14:02.136000
	Edit pad (rev 1671)		Kate	cv406	XVal Session 65	1	XVal Session 65-Typing - Text-1		2012-07-16 10:14:02.443000
	Edit pad (rev 1672)		charles	cv410	XVal Session 65	1	XVal Session 65-Typing - Text-1		2012-07-16 10:14:02.561000
	Edit pad (rev 1673)		sluggo	cv411	XVal Session 65	1	XVal Session 65-Typing - Text-1		2012-07-16 10:14:02.656000
	Edit pad (rev 1674)		Kate	cv406	XVal Session 65	1	XVal Session 65-Typing - Text-1		2012-07-16 10:14:02.942000
	Edit pad (rev 1675)		charles	cv410	XVal Session 65	1	XVal Session 65-Typing - Text-1		2012-07-16 10:14:03.069000
	Edit pad (rev 1676)		sluggo	cv411	XVal Session 65	1	XVal Session 65-Typing - Text-1		2012-07-16 10:14:03.151000
	Edit pad (rev 1677)		Kate	cv406	XVal Session 65	1	XVal Session 65-Typing - Text-1		2012-07-16 10:14:03.444000
	Edit pad (rev 1678)		sluggo	cv411	XVal Session 65	1	XVal Session 65-Typing - Text-1		2012-07-16 10:14:03.652000
	Edit pad (rev 1679)		Kate	cv406	XVal Session 65	1	XVal Session 65-Typing - Text-1		2012-07-16 10:14:03.943000
	Edit pad (rev 1680)		charles	cv410	XVal Session 65	1	XVal Session 65-Typing - Text-1		2012-07-16 10:14:03.990000
	Edit pad (rev 1681)		sluggo	cv411	XVal Session 65	1	XVal Session 65-Typing - Text-1		2012-07-16 10:14:04.151000
	Edit pad (rev 1682)		Kate	cv406	XVal Session 65	1	XVal Session 65-Typing - Text-1		2012-07-16 10:14:04.442000
	Edit pad (rev 1683)		charles	cv410	XVal Session 65	1	XVal Session 65-Typing - Text-1		2012-07-16 10:14:04.501000
	Edit pad (rev 1684)		sluggo	cv411	XVal Session 65	1	XVal Session 65-Typing - Text-1		2012-07-16 10:14:04.660000
	Edit pad (rev 1685)		Kate	cv406	XVal Session 65	1	XVal Session 65-Typing - Text-1		2012-07-16 10:14:04.943000
	Edit pad (rev 1686)		charles	cv410	XVal Session 65	1	XVal Session 65-Typing - Text-1		2012-07-16 10:14:05.001000
	Edit pad (rev 1687)		sluggo	cv411	XVal Session 65	1	XVal Session 65-Typing - Text-1		2012-07-16 10:14:05.163000
	Edit pad (rev 1688)		Kate	cv406	XVal Session 65	1	XVal Session 65-Typing - Text-1		2012-07-16 10:14:05.443000
	Edit pad (rev 1689)		charles	cv410	XVal Session 65	1	XVal Session 65-Typing - Text-1		2012-07-16 10:14:05.563000
	Edit pad (rev 1690)		sluggo	cv411	XVal Session 65	1	XVal Session 65-Typing - Text-1		2012-07-16 10:14:05.674000
	Edit pad (rev 1691)		Kate	cv406	XVal Session 65	1	XVal Session 65-Typing - Text-1		2012-07-16 10:14:05.942000
	Edit pad (rev 1692)		charles	cv410	XVal Session 65	1	XVal Session 65-Typing - Text-1		2012-07-16 10:14:06.068000
	Edit pad (rev 1693)		sluggo	cv411	XVal Session 65	1	XVal Session 65-Typing - Text-1		2012-07-16 10:14:06.182000
	Edit pad (rev 1694)		Kate	cv406	XVal Session 65	1	XVal Session 65-Typing - Text-1		2012-07-16 10:14:06.451000
	Edit pad (rev 1695)		charles	cv410	XVal Session 65	1	XVal Session 65-Typing - Text-1		2012-07-16 10:14:06.576000
	Edit pad (rev 1696)		Kate	cv406	XVal Session 65	1	XVal Session 65-Typing - Text-1		2012-07-16 10:14:06.958000
	Edit pad (rev 1697)		sluggo	cv411	XVal Session 65	1	XVal Session 65-Typing - Text-1		2012-07-16 10:14:06.985000
	Edit pad (rev 1698)		Kate	cv406	XVal Session 65	1	XVal Session 65-Typing - Text-1		2012-07-16 10:14:07.458000
	Edit pad (rev 1699)		Dan	cv401	XVal Session 65	1	XVal Session 65-Typing - Text-1		2012-07-16 10:14:07.504000
	Edit pad (rev 1700)		Kate	cv406	XVal Session 65	1	XVal Session 65-Typing - Text-1		2012-07-16 10:14:08.148000
	Edit pad (rev 1701)		sluggo	cv411	XVal Session 65	1	XVal Session 65-Typing - Text-1		2012-07-16 10:14:08.318000
	Edit pad (rev 1702)		Kate	cv406	XVal Session 65	1	XVal Session 65-Typing - Text-1		2012-07-16 10:14:08.661000
	Edit pad (rev 1703)		sluggo	cv411	XVal Session 65	1	XVal Session 65-Typing - Text-1		2012-07-16 10:14:08.824000
	Edit pad (rev 1704)		charles	cv410	XVal Session 65	1	XVal Session 65-Typing - Text-1		2012-07-16 10:14:08.963000
	Edit pad (rev 1705)		Kate	cv406	XVal Session 65	1	XVal Session 65-Typing - Text-1		2012-07-16 10:14:09.166000
	Edit pad (rev 1706)		sluggo	cv411	XVal Session 65	1	XVal Session 65-Typing - Text-1		2012-07-16 10:14:09.321000
	Edit pad (rev 1707)		charles	cv410	XVal Session 65	1	XVal Session 65-Typing - Text-1		2012-07-16 10:14:09.467000
	Edit pad (rev 1708)		Kate	cv406	XVal Session 65	1	XVal Session 65-Typing - Text-1		2012-07-16 10:14:09.677000
	Edit pad (rev 1709)		sluggo	cv411	XVal Session 65	1	XVal Session 65-Typing - Text-1		2012-07-16 10:14:09.821000
	Edit pad (rev 1710)		charles	cv410	XVal Session 65	1	XVal Session 65-Typing - Text-1		2012-07-16 10:14:09.967000
	Edit pad (rev 1711)		Kate	cv406	XVal Session 65	1	XVal Session 65-Typing - Text-1		2012-07-16 10:14:10.175000
	Edit pad (rev 1712)		sluggo	cv411	XVal Session 65	1	XVal Session 65-Typing - Text-1		2012-07-16 10:14:10.327000
	Edit pad (rev 1713)		charles	cv410	XVal Session 65	1	XVal Session 65-Typing - Text-1		2012-07-16 10:14:10.468000
	Edit pad (rev 1714)		Kate	cv406	XVal Session 65	1	XVal Session 65-Typing - Text-1		2012-07-16 10:14:10.678000
	Edit pad (rev 1715)		sluggo	cv411	XVal Session 65	1	XVal Session 65-Typing - Text-1		2012-07-16 10:14:10.823000
	Edit pad (rev 1716)		charles	cv410	XVal Session 65	1	XVal Session 65-Typing - Text-1		2012-07-16 10:14:11.008000
	Edit pad (rev 1717)		Kate	cv406	XVal Session 65	1	XVal Session 65-Typing - Text-1		2012-07-16 10:14:11.176000
	Edit pad (rev 1718)		sluggo	cv411	XVal Session 65	1	XVal Session 65-Typing - Text-1		2012-07-16 10:14:11.322000
	Edit pad (rev 1719)		charles	cv410	XVal Session 65	1	XVal Session 65-Typing - Text-1		2012-07-16 10:14:11.515000
	Edit pad (rev 1720)		Kate	cv406	XVal Session 65	1	XVal Session 65-Typing - Text-1		2012-07-16 10:14:11.678000
	Edit pad (rev 1721)		sluggo	cv411	XVal Session 65	1	XVal Session 65-Typing - Text-1		2012-07-16 10:14:11.823000
	Edit pad (rev 1722)		charles	cv410	XVal Session 65	1	XVal Session 65-Typing - Text-1		2012-07-16 10:14:12.072000
	Edit pad (rev 1723)		Kate	cv406	XVal Session 65	1	XVal Session 65-Typing - Text-1		2012-07-16 10:14:12.189000
	Edit pad (rev 1724)		Kate	cv406	XVal Session 65	1	XVal Session 65-Typing - Text-1		2012-07-16 10:14:12.692000
	Edit pad (rev 1725)		charles	cv410	XVal Session 65	1	XVal Session 65-Typing - Text-1		2012-07-16 10:14:12.705000
	Edit pad (rev 1726)		sluggo	cv411	XVal Session 65	1	XVal Session 65-Typing - Text-1		2012-07-16 10:14:12.740000
	Edit pad (rev 1727)		Kate	cv406	XVal Session 65	1	XVal Session 65-Typing - Text-1		2012-07-16 10:14:13.200000
	Edit pad (rev 1728)		charles	cv410	XVal Session 65	1	XVal Session 65-Typing - Text-1		2012-07-16 10:14:13.219000
	Edit pad (rev 1729)		sluggo	cv411	XVal Session 65	1	XVal Session 65-Typing - Text-1		2012-07-16 10:14:13.251000
	Edit pad (rev 1730)		Kate	cv406	XVal Session 65	1	XVal Session 65-Typing - Text-1		2012-07-16 10:14:13.709000
	Edit pad (rev 1731)		charles	cv410	XVal Session 65	1	XVal Session 65-Typing - Text-1		2012-07-16 10:14:13.718000
	Edit pad (rev 1732)		sluggo	cv411	XVal Session 65	1	XVal Session 65-Typing - Text-1		2012-07-16 10:14:13.744000
	Edit pad (rev 1733)		Kate	cv406	XVal Session 65	1	XVal Session 65-Typing - Text-1		2012-07-16 10:14:14.208000
	Edit pad (rev 1734)		charles	cv410	XVal Session 65	1	XVal Session 65-Typing - Text-1		2012-07-16 10:14:14.218000
	Edit pad (rev 1735)		sluggo	cv411	XVal Session 65	1	XVal Session 65-Typing - Text-1		2012-07-16 10:14:14.537000
	Edit pad (rev 1736)		Kate	cv406	XVal Session 65	1	XVal Session 65-Typing - Text-1		2012-07-16 10:14:14.711000
	Edit pad (rev 1737)		charles	cv410	XVal Session 65	1	XVal Session 65-Typing - Text-1		2012-07-16 10:14:14.729000
	Edit pad (rev 1738)		sluggo	cv411	XVal Session 65	1	XVal Session 65-Typing - Text-1		2012-07-16 10:14:15.043000
	Edit pad (rev 1739)		Kate	cv406	XVal Session 65	1	XVal Session 65-Typing - Text-1		2012-07-16 10:14:15.209000
	Edit pad (rev 1740)		charles	cv410	XVal Session 65	1	XVal Session 65-Typing - Text-1		2012-07-16 10:14:15.234000
	Edit pad (rev 1741)		sluggo	cv411	XVal Session 65	1	XVal Session 65-Typing - Text-1		2012-07-16 10:14:15.591000
	Edit pad (rev 1742)		Kate	cv406	XVal Session 65	1	XVal Session 65-Typing - Text-1		2012-07-16 10:14:15.724000
	Edit pad (rev 1743)		charles	cv410	XVal Session 65	1	XVal Session 65-Typing - Text-1		2012-07-16 10:14:15.738000
	Edit pad (rev 1744)		sluggo	cv411	XVal Session 65	1	XVal Session 65-Typing - Text-1		2012-07-16 10:14:16.103000
	Edit pad (rev 1745)		Kate	cv406	XVal Session 65	1	XVal Session 65-Typing - Text-1		2012-07-16 10:14:16.230000
	Edit pad (rev 1746)		charles	cv410	XVal Session 65	1	XVal Session 65-Typing - Text-1		2012-07-16 10:14:16.248000
	Edit pad (rev 1747)		sluggo	cv411	XVal Session 65	1	XVal Session 65-Typing - Text-1		2012-07-16 10:14:16.604000
	Edit pad (rev 1748)		charles	cv410	XVal Session 65	1	XVal Session 65-Typing - Text-1		2012-07-16 10:14:16.983000
	Edit pad (rev 1749)		Kate	cv406	XVal Session 65	1	XVal Session 65-Typing - Text-1		2012-07-16 10:14:17.040000
	Edit pad (rev 1750)		charles	cv410	XVal Session 65	1	XVal Session 65-Typing - Text-1		2012-07-16 10:14:17.484000
	Edit pad (rev 1751)		Kate	cv406	XVal Session 65	1	XVal Session 65-Typing - Text-1		2012-07-16 10:14:17.543000
	Edit pad (rev 1752)		charles	cv410	XVal Session 65	1	XVal Session 65-Typing - Text-1		2012-07-16 10:14:17.984000
	Edit pad (rev 1753)		Kate	cv406	XVal Session 65	1	XVal Session 65-Typing - Text-1		2012-07-16 10:14:18.051000
	Edit pad (rev 1754)		sluggo	cv411	XVal Session 65	1	XVal Session 65-Typing - Text-1		2012-07-16 10:14:18.131000
	Edit pad (rev 1755)		charles	cv410	XVal Session 65	1	XVal Session 65-Typing - Text-1		2012-07-16 10:14:18.484000
	Edit pad (rev 1756)		Kate	cv406	XVal Session 65	1	XVal Session 65-Typing - Text-1		2012-07-16 10:14:18.564000
	Edit pad (rev 1757)		sluggo	cv411	XVal Session 65	1	XVal Session 65-Typing - Text-1		2012-07-16 10:14:18.636000
	Edit pad (rev 1758)		charles	cv410	XVal Session 65	1	XVal Session 65-Typing - Text-1		2012-07-16 10:14:18.984000
	Edit pad (rev 1759)		Kate	cv406	XVal Session 65	1	XVal Session 65-Typing - Text-1		2012-07-16 10:14:19.066000
	Edit pad (rev 1760)		sluggo	cv411	XVal Session 65	1	XVal Session 65-Typing - Text-1		2012-07-16 10:14:19.135000
	Edit pad (rev 1761)		charles	cv410	XVal Session 65	1	XVal Session 65-Typing - Text-1		2012-07-16 10:14:19.484000
	Edit pad (rev 1762)		sluggo	cv411	XVal Session 65	1	XVal Session 65-Typing - Text-1		2012-07-16 10:14:19.635000
	Edit pad (rev 1763)		charles	cv410	XVal Session 65	1	XVal Session 65-Typing - Text-1		2012-07-16 10:14:19.984000
	Edit pad (rev 1764)		sluggo	cv411	XVal Session 65	1	XVal Session 65-Typing - Text-1		2012-07-16 10:14:20.138000
	Edit pad (rev 1765)		charles	cv410	XVal Session 65	1	XVal Session 65-Typing - Text-1		2012-07-16 10:14:20.484000
	Edit pad (rev 1766)		Kate	cv406	XVal Session 65	1	XVal Session 65-Typing - Text-1		2012-07-16 10:14:20.894000
	Edit pad (rev 1767)		charles	cv410	XVal Session 65	1	XVal Session 65-Typing - Text-1		2012-07-16 10:14:20.984000
	Edit pad (rev 1768)		Kate	cv406	XVal Session 65	1	XVal Session 65-Typing - Text-1		2012-07-16 10:14:21.394000
	Edit pad (rev 1769)		charles	cv410	XVal Session 65	1	XVal Session 65-Typing - Text-1		2012-07-16 10:14:21.483000
	Edit pad (rev 1770)		Kate	cv406	XVal Session 65	1	XVal Session 65-Typing - Text-1		2012-07-16 10:14:21.895000
	Edit pad (rev 1771)		charles	cv410	XVal Session 65	1	XVal Session 65-Typing - Text-1		2012-07-16 10:14:21.983000
	Edit pad (rev 1772)		Kate	cv406	XVal Session 65	1	XVal Session 65-Typing - Text-1		2012-07-16 10:14:22.411000
	Edit pad (rev 1773)		charles	cv410	XVal Session 65	1	XVal Session 65-Typing - Text-1		2012-07-16 10:14:22.484000
	Edit pad (rev 1774)		Kate	cv406	XVal Session 65	1	XVal Session 65-Typing - Text-1		2012-07-16 10:14:22.911000
	Edit pad (rev 1775)		charles	cv410	XVal Session 65	1	XVal Session 65-Typing - Text-1		2012-07-16 10:14:22.983000
	Edit pad (rev 1776)		Kate	cv406	XVal Session 65	1	XVal Session 65-Typing - Text-1		2012-07-16 10:14:23.412000
	Edit pad (rev 1777)		charles	cv410	XVal Session 65	1	XVal Session 65-Typing - Text-1		2012-07-16 10:14:23.486000
	Edit pad (rev 1778)		Kate	cv406	XVal Session 65	1	XVal Session 65-Typing - Text-1		2012-07-16 10:14:23.911000
	Edit pad (rev 1779)		charles	cv410	XVal Session 65	1	XVal Session 65-Typing - Text-1		2012-07-16 10:14:24.400000
	Edit pad (rev 1780)		Kate	cv406	XVal Session 65	1	XVal Session 65-Typing - Text-1		2012-07-16 10:14:24.417000
	Edit pad (rev 1781)		Kate	cv406	XVal Session 65	1	XVal Session 65-Typing - Text-1		2012-07-16 10:14:24.937000
	Edit pad (rev 1782)		charles	cv410	XVal Session 65	1	XVal Session 65-Typing - Text-1		2012-07-16 10:14:24.985000
	Edit pad (rev 1783)		Kate	cv406	XVal Session 65	1	XVal Session 65-Typing - Text-1		2012-07-16 10:14:25.443000
	Edit pad (rev 1784)		charles	cv410	XVal Session 65	1	XVal Session 65-Typing - Text-1		2012-07-16 10:14:25.499000
	Edit pad (rev 1785)		Kate	cv406	XVal Session 65	1	XVal Session 65-Typing - Text-1		2012-07-16 10:14:25.949000
	Edit pad (rev 1786)		charles	cv410	XVal Session 65	1	XVal Session 65-Typing - Text-1		2012-07-16 10:14:26.001000
	Edit pad (rev 1787)		Kate	cv406	XVal Session 65	1	XVal Session 65-Typing - Text-1		2012-07-16 10:14:26.458000
	Edit pad (rev 1788)		charles	cv410	XVal Session 65	1	XVal Session 65-Typing - Text-1		2012-07-16 10:14:26.517000
	Edit pad (rev 1789)		Kate	cv406	XVal Session 65	1	XVal Session 65-Typing - Text-1		2012-07-16 10:14:26.958000
	Edit pad (rev 1790)		charles	cv410	XVal Session 65	1	XVal Session 65-Typing - Text-1		2012-07-16 10:14:27.297000
	Edit pad (rev 1791)		Kate	cv406	XVal Session 65	1	XVal Session 65-Typing - Text-1		2012-07-16 10:14:27.467000
	Edit pad (rev 1792)		charles	cv410	XVal Session 65	1	XVal Session 65-Typing - Text-1		2012-07-16 10:14:27.797000
	Edit pad (rev 1793)		charles	cv410	XVal Session 65	1	XVal Session 65-Typing - Text-1		2012-07-16 10:14:28.296000
	Edit pad (rev 1794)		sluggo	cv411	XVal Session 65	1	XVal Session 65-Typing - Text-1		2012-07-16 10:14:28.298000
	Edit pad (rev 1795)		sluggo	cv411	XVal Session 65	1	XVal Session 65-Typing - Text-1		2012-07-16 10:14:28.808000
	Edit pad (rev 1796)		charles	cv410	XVal Session 65	1	XVal Session 65-Typing - Text-1		2012-07-16 10:14:28.928000
	Edit pad (rev 1797)		sluggo	cv411	XVal Session 65	1	XVal Session 65-Typing - Text-1		2012-07-16 10:14:29.307000
	Edit pad (rev 1798)		charles	cv410	XVal Session 65	1	XVal Session 65-Typing - Text-1		2012-07-16 10:14:29.640000
	Edit pad (rev 1799)		sluggo	cv411	XVal Session 65	1	XVal Session 65-Typing - Text-1		2012-07-16 10:14:29.893000
	Edit pad (rev 1800)		charles	cv410	XVal Session 65	1	XVal Session 65-Typing - Text-1		2012-07-16 10:14:30.140000
	Edit pad (rev 1801)		sluggo	cv411	XVal Session 65	1	XVal Session 65-Typing - Text-1		2012-07-16 10:14:30.401000
	Edit pad (rev 1802)		charles	cv410	XVal Session 65	1	XVal Session 65-Typing - Text-1		2012-07-16 10:14:30.640000
	Edit pad (rev 1803)		sluggo	cv411	XVal Session 65	1	XVal Session 65-Typing - Text-1		2012-07-16 10:14:30.901000
	Edit pad (rev 1804)		charles	cv410	XVal Session 65	1	XVal Session 65-Typing - Text-1		2012-07-16 10:14:31.140000
	Edit pad (rev 1805)		charles	cv410	XVal Session 65	1	XVal Session 65-Typing - Text-1		2012-07-16 10:14:31.640000
	Edit pad (rev 1806)		sluggo	cv411	XVal Session 65	1	XVal Session 65-Typing - Text-1		2012-07-16 10:14:31.666000
	Edit pad (rev 1807)		charles	cv410	XVal Session 65	1	XVal Session 65-Typing - Text-1		2012-07-16 10:14:32.140000
	Edit pad (rev 1808)		sluggo	cv411	XVal Session 65	1	XVal Session 65-Typing - Text-1		2012-07-16 10:14:32.166000
	Edit pad (rev 1809)		charles	cv410	XVal Session 65	1	XVal Session 65-Typing - Text-1		2012-07-16 10:14:32.640000
	Edit pad (rev 1810)		sluggo	cv411	XVal Session 65	1	XVal Session 65-Typing - Text-1		2012-07-16 10:14:32.666000
	Edit pad (rev 1811)		Dan	cv401	XVal Session 65	1	XVal Session 65-Typing - Text-1		2012-07-16 10:14:32.883000
	Edit pad (rev 1812)		charles	cv410	XVal Session 65	1	XVal Session 65-Typing - Text-1		2012-07-16 10:14:33.140000
	Edit pad (rev 1813)		sluggo	cv411	XVal Session 65	1	XVal Session 65-Typing - Text-1		2012-07-16 10:14:33.195000
	Edit pad (rev 1814)		Dan	cv401	XVal Session 65	1	XVal Session 65-Typing - Text-1		2012-07-16 10:14:33.391000
	Edit pad (rev 1815)		charles	cv410	XVal Session 65	1	XVal Session 65-Typing - Text-1		2012-07-16 10:14:33.640000
	Edit pad (rev 1816)		sluggo	cv411	XVal Session 65	1	XVal Session 65-Typing - Text-1		2012-07-16 10:14:33.680000
	Edit pad (rev 1817)		sluggo	cv411	XVal Session 65	1	XVal Session 65-Typing - Text-1		2012-07-16 10:14:34.197000
	Edit pad (rev 1818)		charles	cv410	XVal Session 65	1	XVal Session 65-Typing - Text-1		2012-07-16 10:14:34.284000
	Edit pad (rev 1819)		sluggo	cv411	XVal Session 65	1	XVal Session 65-Typing - Text-1		2012-07-16 10:14:34.684000
	Edit pad (rev 1820)		charles	cv410	XVal Session 65	1	XVal Session 65-Typing - Text-1		2012-07-16 10:14:35.134000
	Edit pad (rev 1821)		sluggo	cv411	XVal Session 65	1	XVal Session 65-Typing - Text-1		2012-07-16 10:14:35.399000
	Edit pad (rev 1822)		charles	cv410	XVal Session 65	1	XVal Session 65-Typing - Text-1		2012-07-16 10:14:35.640000
	Edit pad (rev 1823)		sluggo	cv411	XVal Session 65	1	XVal Session 65-Typing - Text-1		2012-07-16 10:14:36.098000
	Edit pad (rev 1824)		charles	cv410	XVal Session 65	1	XVal Session 65-Typing - Text-1		2012-07-16 10:14:36.144000
	Edit pad (rev 1825)		sluggo	cv411	XVal Session 65	1	XVal Session 65-Typing - Text-1		2012-07-16 10:14:36.594000
	Edit pad (rev 1826)		charles	cv410	XVal Session 65	1	XVal Session 65-Typing - Text-1		2012-07-16 10:14:36.654000
	Edit pad (rev 1827)		sluggo	cv411	XVal Session 65	1	XVal Session 65-Typing - Text-1		2012-07-16 10:14:37.098000
	Edit pad (rev 1828)		charles	cv410	XVal Session 65	1	XVal Session 65-Typing - Text-1		2012-07-16 10:14:37.165000
	Edit pad (rev 1829)		sluggo	cv411	XVal Session 65	1	XVal Session 65-Typing - Text-1		2012-07-16 10:14:37.591000
	Edit pad (rev 1830)		charles	cv410	XVal Session 65	1	XVal Session 65-Typing - Text-1		2012-07-16 10:14:37.678000
	Edit pad (rev 1831)		sluggo	cv411	XVal Session 65	1	XVal Session 65-Typing - Text-1		2012-07-16 10:14:38.107000
	Edit pad (rev 1832)		charles	cv410	XVal Session 65	1	XVal Session 65-Typing - Text-1		2012-07-16 10:14:38.190000
	Edit pad (rev 1833)		sluggo	cv411	XVal Session 65	1	XVal Session 65-Typing - Text-1		2012-07-16 10:14:38.607000
	Edit pad (rev 1834)		charles	cv410	XVal Session 65	1	XVal Session 65-Typing - Text-1		2012-07-16 10:14:38.701000
	Edit pad (rev 1835)		charles	cv410	XVal Session 65	1	XVal Session 65-Typing - Text-1		2012-07-16 10:14:39.203000
	Edit pad (rev 1836)		sluggo	cv411	XVal Session 65	1	XVal Session 65-Typing - Text-1		2012-07-16 10:14:39.871000
	Edit pad (rev 1837)		charles	cv410	XVal Session 65	1	XVal Session 65-Typing - Text-1		2012-07-16 10:14:39.912000
	Edit pad (rev 1838)		sluggo	cv411	XVal Session 65	1	XVal Session 65-Typing - Text-1		2012-07-16 10:14:40.372000
	Edit pad (rev 1839)		charles	cv410	XVal Session 65	1	XVal Session 65-Typing - Text-1		2012-07-16 10:14:40.413000
	Edit pad (rev 1840)		sluggo	cv411	XVal Session 65	1	XVal Session 65-Typing - Text-1		2012-07-16 10:14:40.874000
	Edit pad (rev 1841)		charles	cv410	XVal Session 65	1	XVal Session 65-Typing - Text-1		2012-07-16 10:14:40.921000
	Edit pad (rev 1842)		sluggo	cv411	XVal Session 65	1	XVal Session 65-Typing - Text-1		2012-07-16 10:14:41.385000
	Edit pad (rev 1843)		charles	cv410	XVal Session 65	1	XVal Session 65-Typing - Text-1		2012-07-16 10:14:41.446000
	Edit pad (rev 1844)		charles	cv410	XVal Session 65	1	XVal Session 65-Typing - Text-1		2012-07-16 10:14:41.943000
	Edit pad (rev 1845)		sluggo	cv411	XVal Session 65	1	XVal Session 65-Typing - Text-1		2012-07-16 10:14:41.988000
	Edit pad (rev 1846)		charles	cv410	XVal Session 65	1	XVal Session 65-Typing - Text-1		2012-07-16 10:14:42.421000
	Edit pad (rev 1847)		sluggo	cv411	XVal Session 65	1	XVal Session 65-Typing - Text-1		2012-07-16 10:14:42.677000
	Edit pad (rev 1848)		charles	cv410	XVal Session 65	1	XVal Session 65-Typing - Text-1		2012-07-16 10:14:42.920000
	Edit pad (rev 1849)		sluggo	cv411	XVal Session 65	1	XVal Session 65-Typing - Text-1		2012-07-16 10:14:43.183000
	Edit pad (rev 1850)		charles	cv410	XVal Session 65	1	XVal Session 65-Typing - Text-1		2012-07-16 10:14:43.421000
	Edit pad (rev 1851)		sluggo	cv411	XVal Session 65	1	XVal Session 65-Typing - Text-1		2012-07-16 10:14:43.683000
	Edit pad (rev 1852)		Dan	cv401	XVal Session 65	1	XVal Session 65-Typing - Text-1		2012-07-16 10:14:43.813000
	Edit pad (rev 1853)		sluggo	cv411	XVal Session 65	1	XVal Session 65-Typing - Text-1		2012-07-16 10:14:44.182000
	Edit pad (rev 1854)		Dan	cv401	XVal Session 65	1	XVal Session 65-Typing - Text-1		2012-07-16 10:14:44.313000
	Edit pad (rev 1855)		charles	cv410	XVal Session 65	1	XVal Session 65-Typing - Text-1		2012-07-16 10:14:44.360000
35247	Load Instructions			cv303	XVal Session 65	1	XVal Session 65-Typing - Numbers-1	192.54.222.11	2012-07-16 10:14:45
35248	Load Instructions			cv302	XVal Session 65	1	XVal Session 65-Typing - Numbers-1	192.54.222.3	2012-07-16 10:14:45
35249	Load Instructions			cv301	XVal Session 65	1	XVal Session 65-Typing - Numbers-1	192.54.222.3	2012-07-16 10:14:45
	Edit pad (rev 1856)		charles	cv410	XVal Session 65	1	XVal Session 65-Typing - Text-1		2012-07-16 10:14:45.533000
35250	Load Instructions			cv304	XVal Session 65	1	XVal Session 65-Typing - Numbers-1	192.54.222.3	2012-07-16 10:14:46
35259	Load Workspace			cv304	XVal Session 65	1	XVal Session 65-Typing - Numbers-1	192.54.222.3	2012-07-16 10:15:15
35260	Load Workspace			cv303	XVal Session 65	1	XVal Session 65-Typing - Numbers-1	192.54.222.11	2012-07-16 10:15:15
35261	Load Workspace			cv302	XVal Session 65	1	XVal Session 65-Typing - Numbers-1	192.54.222.3	2012-07-16 10:15:15
35262	Load Workspace			cv301	XVal Session 65	1	XVal Session 65-Typing - Numbers-1	192.54.222.3	2012-07-16 10:15:15
	Edit pad (rev 0)		charles	cv410	XVal Session 65	1	XVal Session 65-Typing - Numbers-1		2012-07-16 10:15:18.695000
	Edit pad (rev 1)		charles	cv410	XVal Session 65	1	XVal Session 65-Typing - Numbers-1		2012-07-16 10:15:19.630000
	Edit pad (rev 2)		charles	cv410	XVal Session 65	1	XVal Session 65-Typing - Numbers-1		2012-07-16 10:15:20.139000
	Edit pad (rev 3)		charles	cv410	XVal Session 65	1	XVal Session 65-Typing - Numbers-1		2012-07-16 10:15:20.641000
	Edit pad (rev 4)		charles	cv410	XVal Session 65	1	XVal Session 65-Typing - Numbers-1		2012-07-16 10:15:21.857000
	Edit pad (rev 5)		sluggo	cv411	XVal Session 65	1	XVal Session 65-Typing - Numbers-1		2012-07-16 10:15:22.099000
	Edit pad (rev 6)		sluggo	cv411	XVal Session 65	1	XVal Session 65-Typing - Numbers-1		2012-07-16 10:15:23.015000
	Edit pad (rev 7)		charles	cv410	XVal Session 65	1	XVal Session 65-Typing - Numbers-1		2012-07-16 10:15:23.367000
	Edit pad (rev 8)		Kate	cv406	XVal Session 65	1	XVal Session 65-Typing - Numbers-1		2012-07-16 10:15:23.468000
	Edit pad (rev 9)		sluggo	cv411	XVal Session 65	1	XVal Session 65-Typing - Numbers-1		2012-07-16 10:15:23.515000
	Edit pad (rev 10)		charles	cv410	XVal Session 65	1	XVal Session 65-Typing - Numbers-1		2012-07-16 10:15:23.875000
	Edit pad (rev 11)		charles	cv410	XVal Session 65	1	XVal Session 65-Typing - Numbers-1		2012-07-16 10:15:24.375000
	Edit pad (rev 12)		charles	cv410	XVal Session 65	1	XVal Session 65-Typing - Numbers-1		2012-07-16 10:15:24.875000
	Edit pad (rev 13)		charles	cv410	XVal Session 65	1	XVal Session 65-Typing - Numbers-1		2012-07-16 10:15:25.375000
	Edit pad (rev 14)		charles	cv410	XVal Session 65	1	XVal Session 65-Typing - Numbers-1		2012-07-16 10:15:25.880000
	Edit pad (rev 15)		Kate	cv406	XVal Session 65	1	XVal Session 65-Typing - Numbers-1		2012-07-16 10:15:26.704000
	Edit pad (rev 16)		sluggo	cv411	XVal Session 65	1	XVal Session 65-Typing - Numbers-1		2012-07-16 10:15:27.051000
	Edit pad (rev 17)		Kate	cv406	XVal Session 65	1	XVal Session 65-Typing - Numbers-1		2012-07-16 10:15:27.207000
	Edit pad (rev 18)		sluggo	cv411	XVal Session 65	1	XVal Session 65-Typing - Numbers-1		2012-07-16 10:15:27.658000
	Edit pad (rev 19)		charles	cv410	XVal Session 65	1	XVal Session 65-Typing - Numbers-1		2012-07-16 10:15:27.713000
	Edit pad (rev 20)		sluggo	cv411	XVal Session 65	1	XVal Session 65-Typing - Numbers-1		2012-07-16 10:15:28.172000
	Edit pad (rev 21)		charles	cv410	XVal Session 65	1	XVal Session 65-Typing - Numbers-1		2012-07-16 10:15:28.223000
	Edit pad (rev 22)		sluggo	cv411	XVal Session 65	1	XVal Session 65-Typing - Numbers-1		2012-07-16 10:15:28.669000
	Edit pad (rev 23)		charles	cv410	XVal Session 65	1	XVal Session 65-Typing - Numbers-1		2012-07-16 10:15:28.799000
	Edit pad (rev 24)		charles	cv410	XVal Session 65	1	XVal Session 65-Typing - Numbers-1		2012-07-16 10:15:29.313000
	Chat	let's make sure we don't repeat sections	Dan	cv401	XVal Session 65	1	XVal Session 65-Typing - Numbers-1		2012-07-16 10:15:29.403000
	Edit pad (rev 25)		charles	cv410	XVal Session 65	1	XVal Session 65-Typing - Numbers-1		2012-07-16 10:15:29.920000
	Edit pad (rev 26)		charles	cv410	XVal Session 65	1	XVal Session 65-Typing - Numbers-1		2012-07-16 10:15:30.534000
	Edit pad (rev 27)		charles	cv410	XVal Session 65	1	XVal Session 65-Typing - Numbers-1		2012-07-16 10:15:31.119000
	Edit pad (rev 28)		sluggo	cv411	XVal Session 65	1	XVal Session 65-Typing - Numbers-1		2012-07-16 10:15:31.278000
	Edit pad (rev 29)		charles	cv410	XVal Session 65	1	XVal Session 65-Typing - Numbers-1		2012-07-16 10:15:31.627000
	Edit pad (rev 30)		sluggo	cv411	XVal Session 65	1	XVal Session 65-Typing - Numbers-1		2012-07-16 10:15:31.724000
	Edit pad (rev 31)		charles	cv410	XVal Session 65	1	XVal Session 65-Typing - Numbers-1		2012-07-16 10:15:32.571000
	Edit pad (rev 32)		sluggo	cv411	XVal Session 65	1	XVal Session 65-Typing - Numbers-1		2012-07-16 10:15:33.299000
	Edit pad (rev 33)		Kate	cv406	XVal Session 65	1	XVal Session 65-Typing - Numbers-1		2012-07-16 10:15:33.351000
	Edit pad (rev 34)		sluggo	cv411	XVal Session 65	1	XVal Session 65-Typing - Numbers-1		2012-07-16 10:15:33.812000
	Edit pad (rev 35)		Kate	cv406	XVal Session 65	1	XVal Session 65-Typing - Numbers-1		2012-07-16 10:15:33.853000
	Edit pad (rev 36)		sluggo	cv411	XVal Session 65	1	XVal Session 65-Typing - Numbers-1		2012-07-16 10:15:35.132000
	Edit pad (rev 37)		Kate	cv406	XVal Session 65	1	XVal Session 65-Typing - Numbers-1		2012-07-16 10:15:35.220000
	Edit pad (rev 38)		charles	cv410	XVal Session 65	1	XVal Session 65-Typing - Numbers-1		2012-07-16 10:15:35.544000
	Edit pad (rev 39)		Kate	cv406	XVal Session 65	1	XVal Session 65-Typing - Numbers-1		2012-07-16 10:15:35.723000
	Edit pad (rev 40)		charles	cv410	XVal Session 65	1	XVal Session 65-Typing - Numbers-1		2012-07-16 10:15:36.046000
	Edit pad (rev 41)		Kate	cv406	XVal Session 65	1	XVal Session 65-Typing - Numbers-1		2012-07-16 10:15:36.228000
	Edit pad (rev 42)		sluggo	cv411	XVal Session 65	1	XVal Session 65-Typing - Numbers-1		2012-07-16 10:15:36.263000
	Edit pad (rev 43)		charles	cv410	XVal Session 65	1	XVal Session 65-Typing - Numbers-1		2012-07-16 10:15:36.547000
	Edit pad (rev 44)		sluggo	cv411	XVal Session 65	1	XVal Session 65-Typing - Numbers-1		2012-07-16 10:15:36.953000
	Edit pad (rev 45)		Kate	cv406	XVal Session 65	1	XVal Session 65-Typing - Numbers-1		2012-07-16 10:15:37.260000
	Edit pad (rev 46)		charles	cv410	XVal Session 65	1	XVal Session 65-Typing - Numbers-1		2012-07-16 10:15:37.285000
	Edit pad (rev 47)		Kate	cv406	XVal Session 65	1	XVal Session 65-Typing - Numbers-1		2012-07-16 10:15:37.762000
	Edit pad (rev 48)		charles	cv410	XVal Session 65	1	XVal Session 65-Typing - Numbers-1		2012-07-16 10:15:37.796000
	Edit pad (rev 49)		charles	cv410	XVal Session 65	1	XVal Session 65-Typing - Numbers-1		2012-07-16 10:15:38.622000
	Edit pad (rev 50)		sluggo	cv411	XVal Session 65	1	XVal Session 65-Typing - Numbers-1		2012-07-16 10:15:38.738000
	Edit pad (rev 51)		sluggo	cv411	XVal Session 65	1	XVal Session 65-Typing - Numbers-1		2012-07-16 10:15:39.243000
	Edit pad (rev 52)		sluggo	cv411	XVal Session 65	1	XVal Session 65-Typing - Numbers-1		2012-07-16 10:15:40.074000
	Edit pad (rev 53)		charles	cv410	XVal Session 65	1	XVal Session 65-Typing - Numbers-1		2012-07-16 10:15:40.348000
	Edit pad (rev 54)		charles	cv410	XVal Session 65	1	XVal Session 65-Typing - Numbers-1		2012-07-16 10:15:40.859000
	Edit pad (rev 55)		sluggo	cv411	XVal Session 65	1	XVal Session 65-Typing - Numbers-1		2012-07-16 10:15:40.869000
	Edit pad (rev 56)		charles	cv410	XVal Session 65	1	XVal Session 65-Typing - Numbers-1		2012-07-16 10:15:41.359000
	Edit pad (rev 57)		charles	cv410	XVal Session 65	1	XVal Session 65-Typing - Numbers-1		2012-07-16 10:15:41.859000
	Edit pad (rev 58)		sluggo	cv411	XVal Session 65	1	XVal Session 65-Typing - Numbers-1		2012-07-16 10:15:41.978000
	Edit pad (rev 59)		charles	cv410	XVal Session 65	1	XVal Session 65-Typing - Numbers-1		2012-07-16 10:15:42.359000
	Edit pad (rev 60)		sluggo	cv411	XVal Session 65	1	XVal Session 65-Typing - Numbers-1		2012-07-16 10:15:42.954000
[truncated: 2,720 more rows]
