# Supplementary material for: Dynamics of collective performance in collaboration networks
Source: PLoS One. 2018 Oct 10;13(10):e0204547. doi: 10.1371/journal.pone.0204547 (PMC6179230; doi:10.1371/journal.pone.0204547)
Supplement: S1 Dataset — (ZIP) [file pone.0204547.s001.zip › data/team-data/team-chat-logs/XVal Session 49 - Group 1 - LogFile.csv]

id	event	data	chat_name	subject	session	session_group	completed_task	ip_address	timestamp
29594	Entering waiting room			cv232	XVal Session 49			192.54.222.3	2012-07-14 10:02:36
29595	Entering waiting room			cv235	XVal Session 49			18.111.27.106	2012-07-14 10:05:56
29596	Entering waiting room			cv233	XVal Session 49			192.54.222.3	2012-07-14 10:06:06
29598	Entering waiting room			cv234	XVal Session 49			18.111.28.237	2012-07-14 10:06:43
29599	Setup participants				XVal Session 49				2012-07-14 10:07:10
29600	Setup tasks				XVal Session 49				2012-07-14 10:07:10
29601	Introduction	Starting in 24 seconds		cv235	XVal Session 49	1		18.111.27.106	2012-07-14 10:07:11
29602	Introduction	Starting in 20 seconds		cv233	XVal Session 49	1		192.54.222.3	2012-07-14 10:07:15
29603	Introduction	Starting in 20 seconds		cv234	XVal Session 49	1		18.111.28.237	2012-07-14 10:07:15
29604	Introduction	Starting in 20 seconds		cv232	XVal Session 49	1		192.54.222.3	2012-07-14 10:07:15
29605	Load Instructions			cv235	XVal Session 49	1	XVal Session 49-Introduction-1	18.111.27.106	2012-07-14 10:07:35
29606	Load Instructions			cv233	XVal Session 49	1	XVal Session 49-Introduction-1	192.54.222.3	2012-07-14 10:07:35
29607	Load Instructions			cv232	XVal Session 49	1	XVal Session 49-Introduction-1	192.54.222.3	2012-07-14 10:07:36
29608	Load Instructions			cv234	XVal Session 49	1	XVal Session 49-Introduction-1	18.111.28.237	2012-07-14 10:07:36
29609	Load Workspace			cv232	XVal Session 49	1	XVal Session 49-Introduction-1	192.54.222.3	2012-07-14 10:07:55
29610	Load Workspace			cv234	XVal Session 49	1	XVal Session 49-Introduction-1	18.111.28.237	2012-07-14 10:07:55
29611	Load Workspace			cv235	XVal Session 49	1	XVal Session 49-Introduction-1	18.111.27.106	2012-07-14 10:07:55
29612	Load Workspace			cv233	XVal Session 49	1	XVal Session 49-Introduction-1	192.54.222.3	2012-07-14 10:07:56
	Edit pad (rev 0)		Matt	cv310	XVal Session 49	1	XVal Session 49-Introduction-1		2012-07-14 10:08:05.324000
	Edit pad (rev 1)		Matt	cv310	XVal Session 49	1	XVal Session 49-Introduction-1		2012-07-14 10:08:05.828000
	Edit pad (rev 2)		Matt	cv310	XVal Session 49	1	XVal Session 49-Introduction-1		2012-07-14 10:08:06.332000
	Edit pad (rev 3)		Matt	cv310	XVal Session 49	1	XVal Session 49-Introduction-1		2012-07-14 10:08:06.842000
	Edit pad (rev 4)		Matt	cv310	XVal Session 49	1	XVal Session 49-Introduction-1		2012-07-14 10:08:07.344000
	Edit pad (rev 5)		Claudia	cv402	XVal Session 49	1	XVal Session 49-Introduction-1		2012-07-14 10:08:12.059000
	Edit pad (rev 6)		Claudia	cv402	XVal Session 49	1	XVal Session 49-Introduction-1		2012-07-14 10:08:12.575000
	Edit pad (rev 7)		Claudia	cv402	XVal Session 49	1	XVal Session 49-Introduction-1		2012-07-14 10:08:13.045000
	Edit pad (rev 8)		Claudia	cv402	XVal Session 49	1	XVal Session 49-Introduction-1		2012-07-14 10:08:32.576000
	Edit pad (rev 9)		Claudia	cv402	XVal Session 49	1	XVal Session 49-Introduction-1		2012-07-14 10:08:33.076000
	Edit pad (rev 10)		Matt	cv310	XVal Session 49	1	XVal Session 49-Introduction-1		2012-07-14 10:08:38.385000
	Edit pad (rev 11)		Matt	cv310	XVal Session 49	1	XVal Session 49-Introduction-1		2012-07-14 10:08:38.898000
	Edit pad (rev 12)		Claudia	cv402	XVal Session 49	1	XVal Session 49-Introduction-1		2012-07-14 10:08:48.065000
	Edit pad (rev 13)		Mark:	cv309	XVal Session 49	1	XVal Session 49-Introduction-1		2012-07-14 10:08:48.859000
	Edit pad (rev 14)		Claudia	cv402	XVal Session 49	1	XVal Session 49-Introduction-1		2012-07-14 10:08:48.944000
	Edit pad (rev 15)		Mark:	cv309	XVal Session 49	1	XVal Session 49-Introduction-1		2012-07-14 10:08:49.354000
	Edit pad (rev 16)		Claudia	cv402	XVal Session 49	1	XVal Session 49-Introduction-1		2012-07-14 10:08:49.477000
	Edit pad (rev 17)		Mark:	cv309	XVal Session 49	1	XVal Session 49-Introduction-1		2012-07-14 10:08:49.858000
	Edit pad (rev 18)		Claudia	cv402	XVal Session 49	1	XVal Session 49-Introduction-1		2012-07-14 10:08:49.996000
	Edit pad (rev 19)		Mark:	cv309	XVal Session 49	1	XVal Session 49-Introduction-1		2012-07-14 10:08:50.357000
	Edit pad (rev 20)		Mark:	cv309	XVal Session 49	1	XVal Session 49-Introduction-1		2012-07-14 10:08:50.857000
	Edit pad (rev 21)		Mark:	cv309	XVal Session 49	1	XVal Session 49-Introduction-1		2012-07-14 10:08:51.357000
	Edit pad (rev 22)		Mark:	cv309	XVal Session 49	1	XVal Session 49-Introduction-1		2012-07-14 10:08:51.857000
	Edit pad (rev 23)		Mark:	cv309	XVal Session 49	1	XVal Session 49-Introduction-1		2012-07-14 10:08:52.360000
	Edit pad (rev 24)		Mark:	cv309	XVal Session 49	1	XVal Session 49-Introduction-1		2012-07-14 10:08:52.861000
29613	Load Instructions			cv233	XVal Session 49	1	XVal Session 49-Typing - Text-1	192.54.222.3	2012-07-14 10:09:25
29614	Load Instructions			cv232	XVal Session 49	1	XVal Session 49-Typing - Text-1	192.54.222.3	2012-07-14 10:09:25
29615	Load Instructions			cv234	XVal Session 49	1	XVal Session 49-Typing - Text-1	18.111.28.237	2012-07-14 10:09:25
29616	Load Instructions			cv235	XVal Session 49	1	XVal Session 49-Typing - Text-1	18.111.27.106	2012-07-14 10:09:26
29617	Load Workspace			cv232	XVal Session 49	1	XVal Session 49-Typing - Text-1	192.54.222.3	2012-07-14 10:10:05
29618	Load Workspace			cv234	XVal Session 49	1	XVal Session 49-Typing - Text-1	18.111.28.237	2012-07-14 10:10:05
29619	Load Workspace			cv235	XVal Session 49	1	XVal Session 49-Typing - Text-1	18.111.27.106	2012-07-14 10:10:05
29620	Load Workspace			cv233	XVal Session 49	1	XVal Session 49-Typing - Text-1	192.54.222.3	2012-07-14 10:10:05
	Edit pad (rev 0)		Claudia	cv402	XVal Session 49	1	XVal Session 49-Typing - Text-1		2012-07-14 10:10:12.031000
	Edit pad (rev 1)		Mark:	cv309	XVal Session 49	1	XVal Session 49-Typing - Text-1		2012-07-14 10:10:15.859000
	Edit pad (rev 2)		Claudia	cv402	XVal Session 49	1	XVal Session 49-Typing - Text-1		2012-07-14 10:10:19.903000
	Edit pad (rev 3)		Claudia	cv402	XVal Session 49	1	XVal Session 49-Typing - Text-1		2012-07-14 10:10:22.807000
	Edit pad (rev 4)		Claudia	cv402	XVal Session 49	1	XVal Session 49-Typing - Text-1		2012-07-14 10:10:24.016000
	Edit pad (rev 5)		Claudia	cv402	XVal Session 49	1	XVal Session 49-Typing - Text-1		2012-07-14 10:10:25.394000
	Edit pad (rev 6)		Claudia	cv402	XVal Session 49	1	XVal Session 49-Typing - Text-1		2012-07-14 10:10:26.048000
	Edit pad (rev 7)		Claudia	cv402	XVal Session 49	1	XVal Session 49-Typing - Text-1		2012-07-14 10:10:26.559000
	Edit pad (rev 8)		Claudia	cv402	XVal Session 49	1	XVal Session 49-Typing - Text-1		2012-07-14 10:10:28.149000
	Edit pad (rev 9)		Claudia	cv402	XVal Session 49	1	XVal Session 49-Typing - Text-1		2012-07-14 10:10:28.653000
	Edit pad (rev 10)		jeral	cv311	XVal Session 49	1	XVal Session 49-Typing - Text-1		2012-07-14 10:10:29.964000
	Edit pad (rev 11)		jeral	cv311	XVal Session 49	1	XVal Session 49-Typing - Text-1		2012-07-14 10:10:30.464000
	Edit pad (rev 12)		jeral	cv311	XVal Session 49	1	XVal Session 49-Typing - Text-1		2012-07-14 10:10:31.481000
	Edit pad (rev 13)		jeral	cv311	XVal Session 49	1	XVal Session 49-Typing - Text-1		2012-07-14 10:10:31.981000
	Edit pad (rev 14)		jeral	cv311	XVal Session 49	1	XVal Session 49-Typing - Text-1		2012-07-14 10:10:32.482000
	Edit pad (rev 15)		jeral	cv311	XVal Session 49	1	XVal Session 49-Typing - Text-1		2012-07-14 10:10:32.981000
	Edit pad (rev 16)		jeral	cv311	XVal Session 49	1	XVal Session 49-Typing - Text-1		2012-07-14 10:10:34.372000
	Edit pad (rev 17)		jeral	cv311	XVal Session 49	1	XVal Session 49-Typing - Text-1		2012-07-14 10:10:36.532000
	Edit pad (rev 18)		jeral	cv311	XVal Session 49	1	XVal Session 49-Typing - Text-1		2012-07-14 10:10:37.731000
	Edit pad (rev 19)		jeral	cv311	XVal Session 49	1	XVal Session 49-Typing - Text-1		2012-07-14 10:10:38.230000
	Edit pad (rev 20)		jeral	cv311	XVal Session 49	1	XVal Session 49-Typing - Text-1		2012-07-14 10:10:38.730000
	Edit pad (rev 21)		jeral	cv311	XVal Session 49	1	XVal Session 49-Typing - Text-1		2012-07-14 10:10:39.230000
	Edit pad (rev 22)		jeral	cv311	XVal Session 49	1	XVal Session 49-Typing - Text-1		2012-07-14 10:10:39.731000
	Edit pad (rev 23)		jeral	cv311	XVal Session 49	1	XVal Session 49-Typing - Text-1		2012-07-14 10:10:40.230000
	Edit pad (rev 24)		Matt	cv310	XVal Session 49	1	XVal Session 49-Typing - Text-1		2012-07-14 10:10:40.669000
	Edit pad (rev 25)		jeral	cv311	XVal Session 49	1	XVal Session 49-Typing - Text-1		2012-07-14 10:10:40.728000
	Edit pad (rev 26)		Matt	cv310	XVal Session 49	1	XVal Session 49-Typing - Text-1		2012-07-14 10:10:41.169000
	Edit pad (rev 27)		jeral	cv311	XVal Session 49	1	XVal Session 49-Typing - Text-1		2012-07-14 10:10:41.229000
	Edit pad (rev 28)		Matt	cv310	XVal Session 49	1	XVal Session 49-Typing - Text-1		2012-07-14 10:10:41.670000
	Edit pad (rev 29)		jeral	cv311	XVal Session 49	1	XVal Session 49-Typing - Text-1		2012-07-14 10:10:41.729000
	Edit pad (rev 30)		Matt	cv310	XVal Session 49	1	XVal Session 49-Typing - Text-1		2012-07-14 10:10:42.171000
	Edit pad (rev 31)		jeral	cv311	XVal Session 49	1	XVal Session 49-Typing - Text-1		2012-07-14 10:10:42.233000
	Edit pad (rev 32)		Matt	cv310	XVal Session 49	1	XVal Session 49-Typing - Text-1		2012-07-14 10:10:42.670000
	Edit pad (rev 33)		jeral	cv311	XVal Session 49	1	XVal Session 49-Typing - Text-1		2012-07-14 10:10:42.745000
	Edit pad (rev 34)		Mark:	cv309	XVal Session 49	1	XVal Session 49-Typing - Text-1		2012-07-14 10:10:43.084000
	Edit pad (rev 35)		Matt	cv310	XVal Session 49	1	XVal Session 49-Typing - Text-1		2012-07-14 10:10:43.168000
	Edit pad (rev 36)		jeral	cv311	XVal Session 49	1	XVal Session 49-Typing - Text-1		2012-07-14 10:10:43.282000
	Edit pad (rev 37)		Mark:	cv309	XVal Session 49	1	XVal Session 49-Typing - Text-1		2012-07-14 10:10:43.587000
	Edit pad (rev 38)		Matt	cv310	XVal Session 49	1	XVal Session 49-Typing - Text-1		2012-07-14 10:10:43.670000
	Edit pad (rev 39)		jeral	cv311	XVal Session 49	1	XVal Session 49-Typing - Text-1		2012-07-14 10:10:43.744000
	Edit pad (rev 40)		Mark:	cv309	XVal Session 49	1	XVal Session 49-Typing - Text-1		2012-07-14 10:10:44.222000
	Edit pad (rev 41)		jeral	cv311	XVal Session 49	1	XVal Session 49-Typing - Text-1		2012-07-14 10:10:44.260000
	Edit pad (rev 42)		Matt	cv310	XVal Session 49	1	XVal Session 49-Typing - Text-1		2012-07-14 10:10:44.262000
	Edit pad (rev 43)		Mark:	cv309	XVal Session 49	1	XVal Session 49-Typing - Text-1		2012-07-14 10:10:44.757000
	Edit pad (rev 44)		Matt	cv310	XVal Session 49	1	XVal Session 49-Typing - Text-1		2012-07-14 10:10:44.762000
	Edit pad (rev 45)		jeral	cv311	XVal Session 49	1	XVal Session 49-Typing - Text-1		2012-07-14 10:10:44.764000
	Edit pad (rev 46)		Mark:	cv309	XVal Session 49	1	XVal Session 49-Typing - Text-1		2012-07-14 10:10:45.224000
	Edit pad (rev 47)		jeral	cv311	XVal Session 49	1	XVal Session 49-Typing - Text-1		2012-07-14 10:10:45.261000
	Edit pad (rev 48)		Matt	cv310	XVal Session 49	1	XVal Session 49-Typing - Text-1		2012-07-14 10:10:45.274000
	Edit pad (rev 49)		Mark:	cv309	XVal Session 49	1	XVal Session 49-Typing - Text-1		2012-07-14 10:10:45.728000
	Edit pad (rev 50)		Matt	cv310	XVal Session 49	1	XVal Session 49-Typing - Text-1		2012-07-14 10:10:45.775000
	Edit pad (rev 51)		jeral	cv311	XVal Session 49	1	XVal Session 49-Typing - Text-1		2012-07-14 10:10:45.776000
	Edit pad (rev 52)		Mark:	cv309	XVal Session 49	1	XVal Session 49-Typing - Text-1		2012-07-14 10:10:46.228000
	Edit pad (rev 53)		Matt	cv310	XVal Session 49	1	XVal Session 49-Typing - Text-1		2012-07-14 10:10:46.281000
	Edit pad (rev 54)		Mark:	cv309	XVal Session 49	1	XVal Session 49-Typing - Text-1		2012-07-14 10:10:46.732000
	Edit pad (rev 55)		Matt	cv310	XVal Session 49	1	XVal Session 49-Typing - Text-1		2012-07-14 10:10:46.780000
	Edit pad (rev 56)		jeral	cv311	XVal Session 49	1	XVal Session 49-Typing - Text-1		2012-07-14 10:10:46.922000
	Edit pad (rev 57)		Claudia	cv402	XVal Session 49	1	XVal Session 49-Typing - Text-1		2012-07-14 10:10:47.084000
	Edit pad (rev 58)		Mark:	cv309	XVal Session 49	1	XVal Session 49-Typing - Text-1		2012-07-14 10:10:47.230000
	Edit pad (rev 59)		jeral	cv311	XVal Session 49	1	XVal Session 49-Typing - Text-1		2012-07-14 10:10:47.424000
	Edit pad (rev 60)		Claudia	cv402	XVal Session 49	1	XVal Session 49-Typing - Text-1		2012-07-14 10:10:47.590000
	Edit pad (rev 61)		Mark:	cv309	XVal Session 49	1	XVal Session 49-Typing - Text-1		2012-07-14 10:10:47.730000
	Edit pad (rev 62)		jeral	cv311	XVal Session 49	1	XVal Session 49-Typing - Text-1		2012-07-14 10:10:47.932000
	Edit pad (rev 63)		Claudia	cv402	XVal Session 49	1	XVal Session 49-Typing - Text-1		2012-07-14 10:10:48.090000
	Edit pad (rev 64)		Matt	cv310	XVal Session 49	1	XVal Session 49-Typing - Text-1		2012-07-14 10:10:48.140000
	Edit pad (rev 65)		Mark:	cv309	XVal Session 49	1	XVal Session 49-Typing - Text-1		2012-07-14 10:10:48.230000
	Edit pad (rev 66)		jeral	cv311	XVal Session 49	1	XVal Session 49-Typing - Text-1		2012-07-14 10:10:48.432000
	Edit pad (rev 67)		Matt	cv310	XVal Session 49	1	XVal Session 49-Typing - Text-1		2012-07-14 10:10:48.638000
	Edit pad (rev 68)		Mark:	cv309	XVal Session 49	1	XVal Session 49-Typing - Text-1		2012-07-14 10:10:48.730000
	Edit pad (rev 69)		jeral	cv311	XVal Session 49	1	XVal Session 49-Typing - Text-1		2012-07-14 10:10:48.932000
	Edit pad (rev 70)		Matt	cv310	XVal Session 49	1	XVal Session 49-Typing - Text-1		2012-07-14 10:10:49.139000
	Edit pad (rev 71)		Mark:	cv309	XVal Session 49	1	XVal Session 49-Typing - Text-1		2012-07-14 10:10:49.230000
	Edit pad (rev 72)		jeral	cv311	XVal Session 49	1	XVal Session 49-Typing - Text-1		2012-07-14 10:10:49.433000
	Edit pad (rev 73)		Matt	cv310	XVal Session 49	1	XVal Session 49-Typing - Text-1		2012-07-14 10:10:49.640000
	Edit pad (rev 74)		Mark:	cv309	XVal Session 49	1	XVal Session 49-Typing - Text-1		2012-07-14 10:10:49.732000
	Edit pad (rev 75)		jeral	cv311	XVal Session 49	1	XVal Session 49-Typing - Text-1		2012-07-14 10:10:49.933000
	Edit pad (rev 76)		Matt	cv310	XVal Session 49	1	XVal Session 49-Typing - Text-1		2012-07-14 10:10:50.138000
	Edit pad (rev 77)		Mark:	cv309	XVal Session 49	1	XVal Session 49-Typing - Text-1		2012-07-14 10:10:50.231000
	Edit pad (rev 78)		jeral	cv311	XVal Session 49	1	XVal Session 49-Typing - Text-1		2012-07-14 10:10:50.433000
	Edit pad (rev 79)		Matt	cv310	XVal Session 49	1	XVal Session 49-Typing - Text-1		2012-07-14 10:10:50.639000
	Edit pad (rev 80)		Mark:	cv309	XVal Session 49	1	XVal Session 49-Typing - Text-1		2012-07-14 10:10:50.730000
	Edit pad (rev 81)		jeral	cv311	XVal Session 49	1	XVal Session 49-Typing - Text-1		2012-07-14 10:10:50.933000
	Edit pad (rev 82)		Mark:	cv309	XVal Session 49	1	XVal Session 49-Typing - Text-1		2012-07-14 10:10:51.232000
	Edit pad (rev 83)		Matt	cv310	XVal Session 49	1	XVal Session 49-Typing - Text-1		2012-07-14 10:10:51.316000
	Edit pad (rev 84)		Mark:	cv309	XVal Session 49	1	XVal Session 49-Typing - Text-1		2012-07-14 10:10:51.732000
	Edit pad (rev 85)		jeral	cv311	XVal Session 49	1	XVal Session 49-Typing - Text-1		2012-07-14 10:10:51.767000
	Edit pad (rev 86)		Matt	cv310	XVal Session 49	1	XVal Session 49-Typing - Text-1		2012-07-14 10:10:51.824000
	Edit pad (rev 87)		Mark:	cv309	XVal Session 49	1	XVal Session 49-Typing - Text-1		2012-07-14 10:10:52.237000
	Edit pad (rev 88)		jeral	cv311	XVal Session 49	1	XVal Session 49-Typing - Text-1		2012-07-14 10:10:52.275000
	Edit pad (rev 89)		Mark:	cv309	XVal Session 49	1	XVal Session 49-Typing - Text-1		2012-07-14 10:10:52.740000
	Edit pad (rev 90)		jeral	cv311	XVal Session 49	1	XVal Session 49-Typing - Text-1		2012-07-14 10:10:52.777000
	Edit pad (rev 91)		Matt	cv310	XVal Session 49	1	XVal Session 49-Typing - Text-1		2012-07-14 10:10:52.778000
	Edit pad (rev 92)		Mark:	cv309	XVal Session 49	1	XVal Session 49-Typing - Text-1		2012-07-14 10:10:53.245000
	Edit pad (rev 93)		jeral	cv311	XVal Session 49	1	XVal Session 49-Typing - Text-1		2012-07-14 10:10:53.278000
	Edit pad (rev 94)		Matt	cv310	XVal Session 49	1	XVal Session 49-Typing - Text-1		2012-07-14 10:10:53.283000
	Edit pad (rev 95)		Mark:	cv309	XVal Session 49	1	XVal Session 49-Typing - Text-1		2012-07-14 10:10:53.745000
	Edit pad (rev 96)		jeral	cv311	XVal Session 49	1	XVal Session 49-Typing - Text-1		2012-07-14 10:10:53.777000
	Edit pad (rev 97)		Matt	cv310	XVal Session 49	1	XVal Session 49-Typing - Text-1		2012-07-14 10:10:53.780000
	Edit pad (rev 98)		Claudia	cv402	XVal Session 49	1	XVal Session 49-Typing - Text-1		2012-07-14 10:10:54.178000
	Edit pad (rev 99)		Mark:	cv309	XVal Session 49	1	XVal Session 49-Typing - Text-1		2012-07-14 10:10:54.266000
	Edit pad (rev 100)		Matt	cv310	XVal Session 49	1	XVal Session 49-Typing - Text-1		2012-07-14 10:10:54.280000
	Edit pad (rev 101)		jeral	cv311	XVal Session 49	1	XVal Session 49-Typing - Text-1		2012-07-14 10:10:54.287000
	Edit pad (rev 102)		Mark:	cv309	XVal Session 49	1	XVal Session 49-Typing - Text-1		2012-07-14 10:10:54.771000
	Edit pad (rev 103)		Matt	cv310	XVal Session 49	1	XVal Session 49-Typing - Text-1		2012-07-14 10:10:54.780000
	Edit pad (rev 104)		jeral	cv311	XVal Session 49	1	XVal Session 49-Typing - Text-1		2012-07-14 10:10:54.800000
	Edit pad (rev 105)		Claudia	cv402	XVal Session 49	1	XVal Session 49-Typing - Text-1		2012-07-14 10:10:55.067000
	Edit pad (rev 106)		Mark:	cv309	XVal Session 49	1	XVal Session 49-Typing - Text-1		2012-07-14 10:10:55.269000
	Edit pad (rev 107)		Matt	cv310	XVal Session 49	1	XVal Session 49-Typing - Text-1		2012-07-14 10:10:55.280000
	Edit pad (rev 108)		jeral	cv311	XVal Session 49	1	XVal Session 49-Typing - Text-1		2012-07-14 10:10:55.307000
	Edit pad (rev 109)		Claudia	cv402	XVal Session 49	1	XVal Session 49-Typing - Text-1		2012-07-14 10:10:55.670000
	Edit pad (rev 110)		Mark:	cv309	XVal Session 49	1	XVal Session 49-Typing - Text-1		2012-07-14 10:10:55.769000
	Edit pad (rev 111)		Matt	cv310	XVal Session 49	1	XVal Session 49-Typing - Text-1		2012-07-14 10:10:55.783000
	Edit pad (rev 112)		jeral	cv311	XVal Session 49	1	XVal Session 49-Typing - Text-1		2012-07-14 10:10:55.806000
	Edit pad (rev 113)		Mark:	cv309	XVal Session 49	1	XVal Session 49-Typing - Text-1		2012-07-14 10:10:56.271000
	Edit pad (rev 114)		Matt	cv310	XVal Session 49	1	XVal Session 49-Typing - Text-1		2012-07-14 10:10:56.284000
	Edit pad (rev 115)		jeral	cv311	XVal Session 49	1	XVal Session 49-Typing - Text-1		2012-07-14 10:10:56.308000
	Edit pad (rev 116)		Claudia	cv402	XVal Session 49	1	XVal Session 49-Typing - Text-1		2012-07-14 10:10:56.411000
	Edit pad (rev 117)		Mark:	cv309	XVal Session 49	1	XVal Session 49-Typing - Text-1		2012-07-14 10:10:56.771000
	Edit pad (rev 118)		Matt	cv310	XVal Session 49	1	XVal Session 49-Typing - Text-1		2012-07-14 10:10:56.785000
	Edit pad (rev 119)		jeral	cv311	XVal Session 49	1	XVal Session 49-Typing - Text-1		2012-07-14 10:10:56.825000
	Edit pad (rev 120)		Claudia	cv402	XVal Session 49	1	XVal Session 49-Typing - Text-1		2012-07-14 10:10:56.923000
	Edit pad (rev 121)		Mark:	cv309	XVal Session 49	1	XVal Session 49-Typing - Text-1		2012-07-14 10:10:57.271000
	Edit pad (rev 122)		Matt	cv310	XVal Session 49	1	XVal Session 49-Typing - Text-1		2012-07-14 10:10:57.294000
	Edit pad (rev 123)		Claudia	cv402	XVal Session 49	1	XVal Session 49-Typing - Text-1		2012-07-14 10:10:57.435000
	Edit pad (rev 124)		Mark:	cv309	XVal Session 49	1	XVal Session 49-Typing - Text-1		2012-07-14 10:10:57.770000
	Edit pad (rev 125)		Matt	cv310	XVal Session 49	1	XVal Session 49-Typing - Text-1		2012-07-14 10:10:57.792000
	Edit pad (rev 126)		Claudia	cv402	XVal Session 49	1	XVal Session 49-Typing - Text-1		2012-07-14 10:10:57.940000
	Edit pad (rev 127)		Mark:	cv309	XVal Session 49	1	XVal Session 49-Typing - Text-1		2012-07-14 10:10:58.271000
	Edit pad (rev 128)		Matt	cv310	XVal Session 49	1	XVal Session 49-Typing - Text-1		2012-07-14 10:10:58.294000
	Edit pad (rev 129)		Claudia	cv402	XVal Session 49	1	XVal Session 49-Typing - Text-1		2012-07-14 10:10:58.449000
	Edit pad (rev 130)		Mark:	cv309	XVal Session 49	1	XVal Session 49-Typing - Text-1		2012-07-14 10:10:58.771000
	Edit pad (rev 131)		Claudia	cv402	XVal Session 49	1	XVal Session 49-Typing - Text-1		2012-07-14 10:10:58.950000
	Edit pad (rev 132)		jeral	cv311	XVal Session 49	1	XVal Session 49-Typing - Text-1		2012-07-14 10:10:58.985000
	Edit pad (rev 133)		Mark:	cv309	XVal Session 49	1	XVal Session 49-Typing - Text-1		2012-07-14 10:10:59.351000
	Edit pad (rev 134)		Claudia	cv402	XVal Session 49	1	XVal Session 49-Typing - Text-1		2012-07-14 10:10:59.450000
	Edit pad (rev 135)		jeral	cv311	XVal Session 49	1	XVal Session 49-Typing - Text-1		2012-07-14 10:10:59.493000
	Edit pad (rev 136)		Mark:	cv309	XVal Session 49	1	XVal Session 49-Typing - Text-1		2012-07-14 10:10:59.850000
	Edit pad (rev 137)		Claudia	cv402	XVal Session 49	1	XVal Session 49-Typing - Text-1		2012-07-14 10:10:59.950000
	Edit pad (rev 138)		jeral	cv311	XVal Session 49	1	XVal Session 49-Typing - Text-1		2012-07-14 10:10:59.993000
	Edit pad (rev 139)		Mark:	cv309	XVal Session 49	1	XVal Session 49-Typing - Text-1		2012-07-14 10:11:00.349000
	Edit pad (rev 140)		Claudia	cv402	XVal Session 49	1	XVal Session 49-Typing - Text-1		2012-07-14 10:11:00.454000
	Edit pad (rev 141)		jeral	cv311	XVal Session 49	1	XVal Session 49-Typing - Text-1		2012-07-14 10:11:00.493000
	Edit pad (rev 142)		Mark:	cv309	XVal Session 49	1	XVal Session 49-Typing - Text-1		2012-07-14 10:11:00.850000
	Edit pad (rev 143)		jeral	cv311	XVal Session 49	1	XVal Session 49-Typing - Text-1		2012-07-14 10:11:00.994000
	Edit pad (rev 144)		Mark:	cv309	XVal Session 49	1	XVal Session 49-Typing - Text-1		2012-07-14 10:11:01.349000
	Edit pad (rev 145)		Claudia	cv402	XVal Session 49	1	XVal Session 49-Typing - Text-1		2012-07-14 10:11:01.371000
	Edit pad (rev 146)		jeral	cv311	XVal Session 49	1	XVal Session 49-Typing - Text-1		2012-07-14 10:11:01.494000
	Edit pad (rev 147)		Claudia	cv402	XVal Session 49	1	XVal Session 49-Typing - Text-1		2012-07-14 10:11:01.871000
	Edit pad (rev 148)		Mark:	cv309	XVal Session 49	1	XVal Session 49-Typing - Text-1		2012-07-14 10:11:02.076000
	Edit pad (rev 149)		Claudia	cv402	XVal Session 49	1	XVal Session 49-Typing - Text-1		2012-07-14 10:11:02.372000
	Edit pad (rev 150)		jeral	cv311	XVal Session 49	1	XVal Session 49-Typing - Text-1		2012-07-14 10:11:02.742000
	Edit pad (rev 151)		jeral	cv311	XVal Session 49	1	XVal Session 49-Typing - Text-1		2012-07-14 10:11:03.245000
	Edit pad (rev 152)		Matt	cv310	XVal Session 49	1	XVal Session 49-Typing - Text-1		2012-07-14 10:11:03.351000
	Edit pad (rev 153)		Claudia	cv402	XVal Session 49	1	XVal Session 49-Typing - Text-1		2012-07-14 10:11:03.478000
	Edit pad (rev 154)		jeral	cv311	XVal Session 49	1	XVal Session 49-Typing - Text-1		2012-07-14 10:11:03.762000
	Edit pad (rev 155)		Matt	cv310	XVal Session 49	1	XVal Session 49-Typing - Text-1		2012-07-14 10:11:03.851000
	Edit pad (rev 156)		Claudia	cv402	XVal Session 49	1	XVal Session 49-Typing - Text-1		2012-07-14 10:11:03.980000
	Edit pad (rev 157)		jeral	cv311	XVal Session 49	1	XVal Session 49-Typing - Text-1		2012-07-14 10:11:04.262000
	Edit pad (rev 158)		Matt	cv310	XVal Session 49	1	XVal Session 49-Typing - Text-1		2012-07-14 10:11:04.358000
	Edit pad (rev 159)		Claudia	cv402	XVal Session 49	1	XVal Session 49-Typing - Text-1		2012-07-14 10:11:04.483000
	Edit pad (rev 160)		jeral	cv311	XVal Session 49	1	XVal Session 49-Typing - Text-1		2012-07-14 10:11:04.770000
	Edit pad (rev 161)		Matt	cv310	XVal Session 49	1	XVal Session 49-Typing - Text-1		2012-07-14 10:11:04.858000
	Edit pad (rev 162)		jeral	cv311	XVal Session 49	1	XVal Session 49-Typing - Text-1		2012-07-14 10:11:05.280000
	Edit pad (rev 163)		Claudia	cv402	XVal Session 49	1	XVal Session 49-Typing - Text-1		2012-07-14 10:11:05.462000
	Edit pad (rev 164)		jeral	cv311	XVal Session 49	1	XVal Session 49-Typing - Text-1		2012-07-14 10:11:05.793000
	Edit pad (rev 165)		jeral	cv311	XVal Session 49	1	XVal Session 49-Typing - Text-1		2012-07-14 10:11:06.292000
	Edit pad (rev 166)		jeral	cv311	XVal Session 49	1	XVal Session 49-Typing - Text-1		2012-07-14 10:11:07.398000
	Edit pad (rev 167)		jeral	cv311	XVal Session 49	1	XVal Session 49-Typing - Text-1		2012-07-14 10:11:07.902000
	Edit pad (rev 168)		jeral	cv311	XVal Session 49	1	XVal Session 49-Typing - Text-1		2012-07-14 10:11:08.402000
	Edit pad (rev 169)		jeral	cv311	XVal Session 49	1	XVal Session 49-Typing - Text-1		2012-07-14 10:11:08.902000
	Edit pad (rev 170)		Matt	cv310	XVal Session 49	1	XVal Session 49-Typing - Text-1		2012-07-14 10:11:08.969000
	Edit pad (rev 171)		jeral	cv311	XVal Session 49	1	XVal Session 49-Typing - Text-1		2012-07-14 10:11:09.400000
	Edit pad (rev 172)		Matt	cv310	XVal Session 49	1	XVal Session 49-Typing - Text-1		2012-07-14 10:11:09.493000
	Edit pad (rev 173)		jeral	cv311	XVal Session 49	1	XVal Session 49-Typing - Text-1		2012-07-14 10:11:09.902000
	Edit pad (rev 174)		Matt	cv310	XVal Session 49	1	XVal Session 49-Typing - Text-1		2012-07-14 10:11:09.997000
	Edit pad (rev 175)		jeral	cv311	XVal Session 49	1	XVal Session 49-Typing - Text-1		2012-07-14 10:11:10.402000
	Edit pad (rev 176)		Claudia	cv402	XVal Session 49	1	XVal Session 49-Typing - Text-1		2012-07-14 10:11:10.429000
	Edit pad (rev 177)		Matt	cv310	XVal Session 49	1	XVal Session 49-Typing - Text-1		2012-07-14 10:11:10.525000
	Edit pad (rev 178)		jeral	cv311	XVal Session 49	1	XVal Session 49-Typing - Text-1		2012-07-14 10:11:10.901000
	Edit pad (rev 179)		Claudia	cv402	XVal Session 49	1	XVal Session 49-Typing - Text-1		2012-07-14 10:11:10.934000
	Edit pad (rev 180)		Matt	cv310	XVal Session 49	1	XVal Session 49-Typing - Text-1		2012-07-14 10:11:11.012000
	Edit pad (rev 181)		jeral	cv311	XVal Session 49	1	XVal Session 49-Typing - Text-1		2012-07-14 10:11:11.402000
	Edit pad (rev 182)		Matt	cv310	XVal Session 49	1	XVal Session 49-Typing - Text-1		2012-07-14 10:11:11.515000
	Edit pad (rev 183)		jeral	cv311	XVal Session 49	1	XVal Session 49-Typing - Text-1		2012-07-14 10:11:11.902000
	Edit pad (rev 184)		Matt	cv310	XVal Session 49	1	XVal Session 49-Typing - Text-1		2012-07-14 10:11:12.029000
	Edit pad (rev 185)		jeral	cv311	XVal Session 49	1	XVal Session 49-Typing - Text-1		2012-07-14 10:11:12.403000
	Edit pad (rev 186)		Matt	cv310	XVal Session 49	1	XVal Session 49-Typing - Text-1		2012-07-14 10:11:12.527000
	Edit pad (rev 187)		Claudia	cv402	XVal Session 49	1	XVal Session 49-Typing - Text-1		2012-07-14 10:11:12.723000
	Edit pad (rev 188)		jeral	cv311	XVal Session 49	1	XVal Session 49-Typing - Text-1		2012-07-14 10:11:12.902000
	Edit pad (rev 189)		Matt	cv310	XVal Session 49	1	XVal Session 49-Typing - Text-1		2012-07-14 10:11:13.030000
	Edit pad (rev 190)		jeral	cv311	XVal Session 49	1	XVal Session 49-Typing - Text-1		2012-07-14 10:11:13.406000
	Edit pad (rev 191)		Matt	cv310	XVal Session 49	1	XVal Session 49-Typing - Text-1		2012-07-14 10:11:13.527000
	Edit pad (rev 192)		jeral	cv311	XVal Session 49	1	XVal Session 49-Typing - Text-1		2012-07-14 10:11:13.917000
	Edit pad (rev 193)		Matt	cv310	XVal Session 49	1	XVal Session 49-Typing - Text-1		2012-07-14 10:11:14.028000
	Edit pad (rev 194)		Claudia	cv402	XVal Session 49	1	XVal Session 49-Typing - Text-1		2012-07-14 10:11:14.047000
	Edit pad (rev 195)		jeral	cv311	XVal Session 49	1	XVal Session 49-Typing - Text-1		2012-07-14 10:11:14.418000
	Edit pad (rev 196)		Matt	cv310	XVal Session 49	1	XVal Session 49-Typing - Text-1		2012-07-14 10:11:14.528000
	Edit pad (rev 197)		Claudia	cv402	XVal Session 49	1	XVal Session 49-Typing - Text-1		2012-07-14 10:11:14.728000
	Edit pad (rev 198)		jeral	cv311	XVal Session 49	1	XVal Session 49-Typing - Text-1		2012-07-14 10:11:15.259000
	Edit pad (rev 199)		Matt	cv310	XVal Session 49	1	XVal Session 49-Typing - Text-1		2012-07-14 10:11:15.480000
	Edit pad (rev 200)		Mark:	cv309	XVal Session 49	1	XVal Session 49-Typing - Text-1		2012-07-14 10:11:15.697000
	Edit pad (rev 201)		jeral	cv311	XVal Session 49	1	XVal Session 49-Typing - Text-1		2012-07-14 10:11:15.761000
	Edit pad (rev 202)		Matt	cv310	XVal Session 49	1	XVal Session 49-Typing - Text-1		2012-07-14 10:11:15.982000
	Edit pad (rev 203)		Mark:	cv309	XVal Session 49	1	XVal Session 49-Typing - Text-1		2012-07-14 10:11:16.197000
	Edit pad (rev 204)		jeral	cv311	XVal Session 49	1	XVal Session 49-Typing - Text-1		2012-07-14 10:11:16.262000
	Edit pad (rev 205)		Matt	cv310	XVal Session 49	1	XVal Session 49-Typing - Text-1		2012-07-14 10:11:16.521000
	Edit pad (rev 206)		Mark:	cv309	XVal Session 49	1	XVal Session 49-Typing - Text-1		2012-07-14 10:11:16.695000
	Edit pad (rev 207)		jeral	cv311	XVal Session 49	1	XVal Session 49-Typing - Text-1		2012-07-14 10:11:16.759000
	Edit pad (rev 208)		Claudia	cv402	XVal Session 49	1	XVal Session 49-Typing - Text-1		2012-07-14 10:11:16.793000
	Edit pad (rev 209)		Matt	cv310	XVal Session 49	1	XVal Session 49-Typing - Text-1		2012-07-14 10:11:17.044000
	Edit pad (rev 210)		Mark:	cv309	XVal Session 49	1	XVal Session 49-Typing - Text-1		2012-07-14 10:11:17.258000
	Edit pad (rev 211)		jeral	cv311	XVal Session 49	1	XVal Session 49-Typing - Text-1		2012-07-14 10:11:17.263000
	Edit pad (rev 212)		Claudia	cv402	XVal Session 49	1	XVal Session 49-Typing - Text-1		2012-07-14 10:11:17.295000
	Edit pad (rev 213)		Matt	cv310	XVal Session 49	1	XVal Session 49-Typing - Text-1		2012-07-14 10:11:17.547000
	Edit pad (rev 214)		Mark:	cv309	XVal Session 49	1	XVal Session 49-Typing - Text-1		2012-07-14 10:11:17.759000
	Edit pad (rev 215)		jeral	cv311	XVal Session 49	1	XVal Session 49-Typing - Text-1		2012-07-14 10:11:17.768000
	Edit pad (rev 216)		Claudia	cv402	XVal Session 49	1	XVal Session 49-Typing - Text-1		2012-07-14 10:11:17.800000
	Edit pad (rev 217)		Matt	cv310	XVal Session 49	1	XVal Session 49-Typing - Text-1		2012-07-14 10:11:18.045000
	Edit pad (rev 218)		Mark:	cv309	XVal Session 49	1	XVal Session 49-Typing - Text-1		2012-07-14 10:11:18.259000
	Edit pad (rev 219)		jeral	cv311	XVal Session 49	1	XVal Session 49-Typing - Text-1		2012-07-14 10:11:18.276000
	Edit pad (rev 220)		Claudia	cv402	XVal Session 49	1	XVal Session 49-Typing - Text-1		2012-07-14 10:11:18.309000
	Edit pad (rev 221)		Matt	cv310	XVal Session 49	1	XVal Session 49-Typing - Text-1		2012-07-14 10:11:18.545000
	Edit pad (rev 222)		Mark:	cv309	XVal Session 49	1	XVal Session 49-Typing - Text-1		2012-07-14 10:11:18.759000
	Edit pad (rev 223)		jeral	cv311	XVal Session 49	1	XVal Session 49-Typing - Text-1		2012-07-14 10:11:18.793000
	Edit pad (rev 224)		Claudia	cv402	XVal Session 49	1	XVal Session 49-Typing - Text-1		2012-07-14 10:11:18.816000
	Edit pad (rev 225)		Matt	cv310	XVal Session 49	1	XVal Session 49-Typing - Text-1		2012-07-14 10:11:19.045000
	Edit pad (rev 226)		Mark:	cv309	XVal Session 49	1	XVal Session 49-Typing - Text-1		2012-07-14 10:11:19.257000
	Edit pad (rev 227)		Claudia	cv402	XVal Session 49	1	XVal Session 49-Typing - Text-1		2012-07-14 10:11:19.324000
	Edit pad (rev 228)		jeral	cv311	XVal Session 49	1	XVal Session 49-Typing - Text-1		2012-07-14 10:11:19.327000
	Edit pad (rev 229)		Mark:	cv309	XVal Session 49	1	XVal Session 49-Typing - Text-1		2012-07-14 10:11:19.759000
	Edit pad (rev 230)		Claudia	cv402	XVal Session 49	1	XVal Session 49-Typing - Text-1		2012-07-14 10:11:19.824000
	Edit pad (rev 231)		jeral	cv311	XVal Session 49	1	XVal Session 49-Typing - Text-1		2012-07-14 10:11:19.837000
	Edit pad (rev 232)		Matt	cv310	XVal Session 49	1	XVal Session 49-Typing - Text-1		2012-07-14 10:11:19.849000
	Edit pad (rev 233)		Claudia	cv402	XVal Session 49	1	XVal Session 49-Typing - Text-1		2012-07-14 10:11:20.324000
	Edit pad (rev 234)		jeral	cv311	XVal Session 49	1	XVal Session 49-Typing - Text-1		2012-07-14 10:11:20.339000
	Edit pad (rev 235)		Matt	cv310	XVal Session 49	1	XVal Session 49-Typing - Text-1		2012-07-14 10:11:20.348000
	Edit pad (rev 236)		Mark:	cv309	XVal Session 49	1	XVal Session 49-Typing - Text-1		2012-07-14 10:11:20.571000
	Edit pad (rev 237)		jeral	cv311	XVal Session 49	1	XVal Session 49-Typing - Text-1		2012-07-14 10:11:20.839000
	Edit pad (rev 238)		Matt	cv310	XVal Session 49	1	XVal Session 49-Typing - Text-1		2012-07-14 10:11:20.857000
	Edit pad (rev 239)		Claudia	cv402	XVal Session 49	1	XVal Session 49-Typing - Text-1		2012-07-14 10:11:20.858000
	Edit pad (rev 240)		Mark:	cv309	XVal Session 49	1	XVal Session 49-Typing - Text-1		2012-07-14 10:11:21.078000
	Edit pad (rev 241)		jeral	cv311	XVal Session 49	1	XVal Session 49-Typing - Text-1		2012-07-14 10:11:21.339000
	Edit pad (rev 242)		Matt	cv310	XVal Session 49	1	XVal Session 49-Typing - Text-1		2012-07-14 10:11:21.356000
	Edit pad (rev 243)		Mark:	cv309	XVal Session 49	1	XVal Session 49-Typing - Text-1		2012-07-14 10:11:21.580000
	Edit pad (rev 244)		jeral	cv311	XVal Session 49	1	XVal Session 49-Typing - Text-1		2012-07-14 10:11:21.845000
	Edit pad (rev 245)		Matt	cv310	XVal Session 49	1	XVal Session 49-Typing - Text-1		2012-07-14 10:11:21.857000
	Edit pad (rev 246)		jeral	cv311	XVal Session 49	1	XVal Session 49-Typing - Text-1		2012-07-14 10:11:22.356000
	Edit pad (rev 247)		Matt	cv310	XVal Session 49	1	XVal Session 49-Typing - Text-1		2012-07-14 10:11:22.362000
	Edit pad (rev 248)		Mark:	cv309	XVal Session 49	1	XVal Session 49-Typing - Text-1		2012-07-14 10:11:22.547000
	Edit pad (rev 249)		Matt	cv310	XVal Session 49	1	XVal Session 49-Typing - Text-1		2012-07-14 10:11:22.858000
	Edit pad (rev 250)		Mark:	cv309	XVal Session 49	1	XVal Session 49-Typing - Text-1		2012-07-14 10:11:23.046000
	Edit pad (rev 251)		Matt	cv310	XVal Session 49	1	XVal Session 49-Typing - Text-1		2012-07-14 10:11:23.357000
	Edit pad (rev 252)		Mark:	cv309	XVal Session 49	1	XVal Session 49-Typing - Text-1		2012-07-14 10:11:23.552000
	Edit pad (rev 253)		jeral	cv311	XVal Session 49	1	XVal Session 49-Typing - Text-1		2012-07-14 10:11:23.851000
	Edit pad (rev 254)		Mark:	cv309	XVal Session 49	1	XVal Session 49-Typing - Text-1		2012-07-14 10:11:24.057000
	Edit pad (rev 255)		jeral	cv311	XVal Session 49	1	XVal Session 49-Typing - Text-1		2012-07-14 10:11:24.355000
	Edit pad (rev 256)		Mark:	cv309	XVal Session 49	1	XVal Session 49-Typing - Text-1		2012-07-14 10:11:24.561000
	Edit pad (rev 257)		Matt	cv310	XVal Session 49	1	XVal Session 49-Typing - Text-1		2012-07-14 10:11:24.652000
	Edit pad (rev 258)		jeral	cv311	XVal Session 49	1	XVal Session 49-Typing - Text-1		2012-07-14 10:11:24.855000
	Edit pad (rev 259)		Mark:	cv309	XVal Session 49	1	XVal Session 49-Typing - Text-1		2012-07-14 10:11:25.059000
	Edit pad (rev 260)		Matt	cv310	XVal Session 49	1	XVal Session 49-Typing - Text-1		2012-07-14 10:11:25.160000
	Edit pad (rev 261)		jeral	cv311	XVal Session 49	1	XVal Session 49-Typing - Text-1		2012-07-14 10:11:25.355000
	Edit pad (rev 262)		Matt	cv310	XVal Session 49	1	XVal Session 49-Typing - Text-1		2012-07-14 10:11:25.670000
	Edit pad (rev 263)		Mark:	cv309	XVal Session 49	1	XVal Session 49-Typing - Text-1		2012-07-14 10:11:25.721000
	Edit pad (rev 264)		jeral	cv311	XVal Session 49	1	XVal Session 49-Typing - Text-1		2012-07-14 10:11:26.035000
	Edit pad (rev 265)		Matt	cv310	XVal Session 49	1	XVal Session 49-Typing - Text-1		2012-07-14 10:11:26.168000
	Edit pad (rev 266)		Mark:	cv309	XVal Session 49	1	XVal Session 49-Typing - Text-1		2012-07-14 10:11:26.222000
	Edit pad (rev 267)		jeral	cv311	XVal Session 49	1	XVal Session 49-Typing - Text-1		2012-07-14 10:11:26.542000
	Edit pad (rev 268)		Matt	cv310	XVal Session 49	1	XVal Session 49-Typing - Text-1		2012-07-14 10:11:26.668000
	Edit pad (rev 269)		Mark:	cv309	XVal Session 49	1	XVal Session 49-Typing - Text-1		2012-07-14 10:11:26.722000
	Edit pad (rev 270)		jeral	cv311	XVal Session 49	1	XVal Session 49-Typing - Text-1		2012-07-14 10:11:27.113000
	Edit pad (rev 271)		Matt	cv310	XVal Session 49	1	XVal Session 49-Typing - Text-1		2012-07-14 10:11:27.168000
	Edit pad (rev 272)		Mark:	cv309	XVal Session 49	1	XVal Session 49-Typing - Text-1		2012-07-14 10:11:27.222000
	Edit pad (rev 273)		jeral	cv311	XVal Session 49	1	XVal Session 49-Typing - Text-1		2012-07-14 10:11:27.613000
	Edit pad (rev 274)		Matt	cv310	XVal Session 49	1	XVal Session 49-Typing - Text-1		2012-07-14 10:11:27.700000
	Edit pad (rev 275)		Mark:	cv309	XVal Session 49	1	XVal Session 49-Typing - Text-1		2012-07-14 10:11:27.728000
	Edit pad (rev 276)		jeral	cv311	XVal Session 49	1	XVal Session 49-Typing - Text-1		2012-07-14 10:11:28.121000
	Edit pad (rev 277)		Claudia	cv402	XVal Session 49	1	XVal Session 49-Typing - Text-1		2012-07-14 10:11:28.227000
	Edit pad (rev 278)		Mark:	cv309	XVal Session 49	1	XVal Session 49-Typing - Text-1		2012-07-14 10:11:28.230000
	Edit pad (rev 279)		Claudia	cv402	XVal Session 49	1	XVal Session 49-Typing - Text-1		2012-07-14 10:11:28.730000
	Edit pad (rev 280)		Mark:	cv309	XVal Session 49	1	XVal Session 49-Typing - Text-1		2012-07-14 10:11:28.732000
	Edit pad (rev 281)		jeral	cv311	XVal Session 49	1	XVal Session 49-Typing - Text-1		2012-07-14 10:11:28.823000
	Edit pad (rev 282)		Matt	cv310	XVal Session 49	1	XVal Session 49-Typing - Text-1		2012-07-14 10:11:29.194000
	Edit pad (rev 283)		Mark:	cv309	XVal Session 49	1	XVal Session 49-Typing - Text-1		2012-07-14 10:11:29.230000
	Edit pad (rev 284)		Claudia	cv402	XVal Session 49	1	XVal Session 49-Typing - Text-1		2012-07-14 10:11:29.232000
	Edit pad (rev 285)		jeral	cv311	XVal Session 49	1	XVal Session 49-Typing - Text-1		2012-07-14 10:11:29.325000
	Edit pad (rev 286)		Matt	cv310	XVal Session 49	1	XVal Session 49-Typing - Text-1		2012-07-14 10:11:29.701000
	Edit pad (rev 287)		Mark:	cv309	XVal Session 49	1	XVal Session 49-Typing - Text-1		2012-07-14 10:11:29.733000
	Edit pad (rev 288)		Claudia	cv402	XVal Session 49	1	XVal Session 49-Typing - Text-1		2012-07-14 10:11:29.737000
	Edit pad (rev 289)		jeral	cv311	XVal Session 49	1	XVal Session 49-Typing - Text-1		2012-07-14 10:11:29.844000
	Edit pad (rev 290)		Matt	cv310	XVal Session 49	1	XVal Session 49-Typing - Text-1		2012-07-14 10:11:30.201000
	Edit pad (rev 291)		Mark:	cv309	XVal Session 49	1	XVal Session 49-Typing - Text-1		2012-07-14 10:11:30.236000
	Edit pad (rev 292)		Claudia	cv402	XVal Session 49	1	XVal Session 49-Typing - Text-1		2012-07-14 10:11:30.249000
	Edit pad (rev 293)		jeral	cv311	XVal Session 49	1	XVal Session 49-Typing - Text-1		2012-07-14 10:11:30.347000
	Edit pad (rev 294)		Matt	cv310	XVal Session 49	1	XVal Session 49-Typing - Text-1		2012-07-14 10:11:30.701000
	Edit pad (rev 295)		Mark:	cv309	XVal Session 49	1	XVal Session 49-Typing - Text-1		2012-07-14 10:11:30.735000
	Edit pad (rev 296)		jeral	cv311	XVal Session 49	1	XVal Session 49-Typing - Text-1		2012-07-14 10:11:30.859000
	Edit pad (rev 297)		Matt	cv310	XVal Session 49	1	XVal Session 49-Typing - Text-1		2012-07-14 10:11:31.200000
	Edit pad (rev 298)		Mark:	cv309	XVal Session 49	1	XVal Session 49-Typing - Text-1		2012-07-14 10:11:31.237000
	Edit pad (rev 299)		jeral	cv311	XVal Session 49	1	XVal Session 49-Typing - Text-1		2012-07-14 10:11:31.358000
	Edit pad (rev 300)		Matt	cv310	XVal Session 49	1	XVal Session 49-Typing - Text-1		2012-07-14 10:11:31.701000
	Edit pad (rev 301)		Mark:	cv309	XVal Session 49	1	XVal Session 49-Typing - Text-1		2012-07-14 10:11:31.749000
	Edit pad (rev 302)		Claudia	cv402	XVal Session 49	1	XVal Session 49-Typing - Text-1		2012-07-14 10:11:31.810000
	Edit pad (rev 303)		jeral	cv311	XVal Session 49	1	XVal Session 49-Typing - Text-1		2012-07-14 10:11:31.869000
	Edit pad (rev 304)		Matt	cv310	XVal Session 49	1	XVal Session 49-Typing - Text-1		2012-07-14 10:11:32.201000
	Edit pad (rev 305)		Mark:	cv309	XVal Session 49	1	XVal Session 49-Typing - Text-1		2012-07-14 10:11:32.265000
	Edit pad (rev 306)		Claudia	cv402	XVal Session 49	1	XVal Session 49-Typing - Text-1		2012-07-14 10:11:32.309000
	Edit pad (rev 307)		jeral	cv311	XVal Session 49	1	XVal Session 49-Typing - Text-1		2012-07-14 10:11:32.369000
	Edit pad (rev 308)		Matt	cv310	XVal Session 49	1	XVal Session 49-Typing - Text-1		2012-07-14 10:11:32.702000
	Edit pad (rev 309)		Mark:	cv309	XVal Session 49	1	XVal Session 49-Typing - Text-1		2012-07-14 10:11:32.767000
	Edit pad (rev 310)		jeral	cv311	XVal Session 49	1	XVal Session 49-Typing - Text-1		2012-07-14 10:11:32.869000
	Edit pad (rev 311)		Mark:	cv309	XVal Session 49	1	XVal Session 49-Typing - Text-1		2012-07-14 10:11:33.267000
	Edit pad (rev 312)		jeral	cv311	XVal Session 49	1	XVal Session 49-Typing - Text-1		2012-07-14 10:11:33.373000
	Edit pad (rev 313)		Matt	cv310	XVal Session 49	1	XVal Session 49-Typing - Text-1		2012-07-14 10:11:33.393000
	Edit pad (rev 314)		Mark:	cv309	XVal Session 49	1	XVal Session 49-Typing - Text-1		2012-07-14 10:11:33.768000
	Edit pad (rev 315)		jeral	cv311	XVal Session 49	1	XVal Session 49-Typing - Text-1		2012-07-14 10:11:33.876000
	Edit pad (rev 316)		Matt	cv310	XVal Session 49	1	XVal Session 49-Typing - Text-1		2012-07-14 10:11:33.903000
	Edit pad (rev 317)		Claudia	cv402	XVal Session 49	1	XVal Session 49-Typing - Text-1		2012-07-14 10:11:34.054000
	Edit pad (rev 318)		Mark:	cv309	XVal Session 49	1	XVal Session 49-Typing - Text-1		2012-07-14 10:11:34.267000
	Edit pad (rev 319)		jeral	cv311	XVal Session 49	1	XVal Session 49-Typing - Text-1		2012-07-14 10:11:34.399000
	Edit pad (rev 320)		Matt	cv310	XVal Session 49	1	XVal Session 49-Typing - Text-1		2012-07-14 10:11:34.403000
	Edit pad (rev 321)		Claudia	cv402	XVal Session 49	1	XVal Session 49-Typing - Text-1		2012-07-14 10:11:34.559000
	Edit pad (rev 322)		Mark:	cv309	XVal Session 49	1	XVal Session 49-Typing - Text-1		2012-07-14 10:11:34.773000
	Edit pad (rev 323)		jeral	cv311	XVal Session 49	1	XVal Session 49-Typing - Text-1		2012-07-14 10:11:34.901000
	Edit pad (rev 324)		Matt	cv310	XVal Session 49	1	XVal Session 49-Typing - Text-1		2012-07-14 10:11:34.902000
	Edit pad (rev 325)		Mark:	cv309	XVal Session 49	1	XVal Session 49-Typing - Text-1		2012-07-14 10:11:35.274000
	Edit pad (rev 326)		Matt	cv310	XVal Session 49	1	XVal Session 49-Typing - Text-1		2012-07-14 10:11:35.403000
	Edit pad (rev 327)		jeral	cv311	XVal Session 49	1	XVal Session 49-Typing - Text-1		2012-07-14 10:11:35.405000
	Edit pad (rev 328)		Mark:	cv309	XVal Session 49	1	XVal Session 49-Typing - Text-1		2012-07-14 10:11:35.775000
	Edit pad (rev 329)		Matt	cv310	XVal Session 49	1	XVal Session 49-Typing - Text-1		2012-07-14 10:11:35.903000
	Edit pad (rev 330)		jeral	cv311	XVal Session 49	1	XVal Session 49-Typing - Text-1		2012-07-14 10:11:35.918000
	Edit pad (rev 331)		Mark:	cv309	XVal Session 49	1	XVal Session 49-Typing - Text-1		2012-07-14 10:11:36.290000
	Edit pad (rev 332)		Matt	cv310	XVal Session 49	1	XVal Session 49-Typing - Text-1		2012-07-14 10:11:36.409000
	Edit pad (rev 333)		jeral	cv311	XVal Session 49	1	XVal Session 49-Typing - Text-1		2012-07-14 10:11:36.417000
	Edit pad (rev 334)		Claudia	cv402	XVal Session 49	1	XVal Session 49-Typing - Text-1		2012-07-14 10:11:36.426000
	Edit pad (rev 335)		Mark:	cv309	XVal Session 49	1	XVal Session 49-Typing - Text-1		2012-07-14 10:11:36.774000
	Edit pad (rev 336)		Matt	cv310	XVal Session 49	1	XVal Session 49-Typing - Text-1		2012-07-14 10:11:36.907000
	Edit pad (rev 337)		jeral	cv311	XVal Session 49	1	XVal Session 49-Typing - Text-1		2012-07-14 10:11:36.921000
	Edit pad (rev 338)		Claudia	cv402	XVal Session 49	1	XVal Session 49-Typing - Text-1		2012-07-14 10:11:36.934000
	Edit pad (rev 339)		Matt	cv310	XVal Session 49	1	XVal Session 49-Typing - Text-1		2012-07-14 10:11:37.420000
	Edit pad (rev 340)		jeral	cv311	XVal Session 49	1	XVal Session 49-Typing - Text-1		2012-07-14 10:11:37.432000
	Edit pad (rev 341)		Claudia	cv402	XVal Session 49	1	XVal Session 49-Typing - Text-1		2012-07-14 10:11:37.434000
	Edit pad (rev 342)		Mark:	cv309	XVal Session 49	1	XVal Session 49-Typing - Text-1		2012-07-14 10:11:37.827000
	Edit pad (rev 343)		Matt	cv310	XVal Session 49	1	XVal Session 49-Typing - Text-1		2012-07-14 10:11:37.924000
	Edit pad (rev 344)		jeral	cv311	XVal Session 49	1	XVal Session 49-Typing - Text-1		2012-07-14 10:11:37.930000
	Edit pad (rev 345)		Claudia	cv402	XVal Session 49	1	XVal Session 49-Typing - Text-1		2012-07-14 10:11:37.950000
	Edit pad (rev 346)		Mark:	cv309	XVal Session 49	1	XVal Session 49-Typing - Text-1		2012-07-14 10:11:38.329000
	Edit pad (rev 347)		Matt	cv310	XVal Session 49	1	XVal Session 49-Typing - Text-1		2012-07-14 10:11:38.427000
	Edit pad (rev 348)		jeral	cv311	XVal Session 49	1	XVal Session 49-Typing - Text-1		2012-07-14 10:11:38.432000
	Edit pad (rev 349)		Claudia	cv402	XVal Session 49	1	XVal Session 49-Typing - Text-1		2012-07-14 10:11:38.461000
	Edit pad (rev 350)		Mark:	cv309	XVal Session 49	1	XVal Session 49-Typing - Text-1		2012-07-14 10:11:38.835000
	Edit pad (rev 351)		Matt	cv310	XVal Session 49	1	XVal Session 49-Typing - Text-1		2012-07-14 10:11:38.940000
	Edit pad (rev 352)		Claudia	cv402	XVal Session 49	1	XVal Session 49-Typing - Text-1		2012-07-14 10:11:38.965000
	Edit pad (rev 353)		Mark:	cv309	XVal Session 49	1	XVal Session 49-Typing - Text-1		2012-07-14 10:11:39.337000
	Edit pad (rev 354)		Matt	cv310	XVal Session 49	1	XVal Session 49-Typing - Text-1		2012-07-14 10:11:39.449000
	Edit pad (rev 355)		Claudia	cv402	XVal Session 49	1	XVal Session 49-Typing - Text-1		2012-07-14 10:11:39.465000
	Edit pad (rev 356)		jeral	cv311	XVal Session 49	1	XVal Session 49-Typing - Text-1		2012-07-14 10:11:39.662000
	Edit pad (rev 357)		Mark:	cv309	XVal Session 49	1	XVal Session 49-Typing - Text-1		2012-07-14 10:11:39.837000
	Edit pad (rev 358)		Matt	cv310	XVal Session 49	1	XVal Session 49-Typing - Text-1		2012-07-14 10:11:39.949000
	Edit pad (rev 359)		Claudia	cv402	XVal Session 49	1	XVal Session 49-Typing - Text-1		2012-07-14 10:11:39.972000
	Edit pad (rev 360)		jeral	cv311	XVal Session 49	1	XVal Session 49-Typing - Text-1		2012-07-14 10:11:40.162000
	Edit pad (rev 361)		Mark:	cv309	XVal Session 49	1	XVal Session 49-Typing - Text-1		2012-07-14 10:11:40.337000
	Edit pad (rev 362)		Matt	cv310	XVal Session 49	1	XVal Session 49-Typing - Text-1		2012-07-14 10:11:40.450000
	Edit pad (rev 363)		Claudia	cv402	XVal Session 49	1	XVal Session 49-Typing - Text-1		2012-07-14 10:11:40.478000
	Edit pad (rev 364)		jeral	cv311	XVal Session 49	1	XVal Session 49-Typing - Text-1		2012-07-14 10:11:40.674000
	Edit pad (rev 365)		Mark:	cv309	XVal Session 49	1	XVal Session 49-Typing - Text-1		2012-07-14 10:11:40.845000
	Edit pad (rev 366)		Matt	cv310	XVal Session 49	1	XVal Session 49-Typing - Text-1		2012-07-14 10:11:40.950000
	Edit pad (rev 367)		Claudia	cv402	XVal Session 49	1	XVal Session 49-Typing - Text-1		2012-07-14 10:11:40.980000
	Edit pad (rev 368)		jeral	cv311	XVal Session 49	1	XVal Session 49-Typing - Text-1		2012-07-14 10:11:41.183000
	Edit pad (rev 369)		Mark:	cv309	XVal Session 49	1	XVal Session 49-Typing - Text-1		2012-07-14 10:11:41.349000
	Edit pad (rev 370)		Matt	cv310	XVal Session 49	1	XVal Session 49-Typing - Text-1		2012-07-14 10:11:41.465000
	Edit pad (rev 371)		Claudia	cv402	XVal Session 49	1	XVal Session 49-Typing - Text-1		2012-07-14 10:11:41.481000
	Edit pad (rev 372)		Mark:	cv309	XVal Session 49	1	XVal Session 49-Typing - Text-1		2012-07-14 10:11:41.849000
	Edit pad (rev 373)		Claudia	cv402	XVal Session 49	1	XVal Session 49-Typing - Text-1		2012-07-14 10:11:41.980000
	Edit pad (rev 374)		Mark:	cv309	XVal Session 49	1	XVal Session 49-Typing - Text-1		2012-07-14 10:11:42.350000
	Edit pad (rev 375)		Matt	cv310	XVal Session 49	1	XVal Session 49-Typing - Text-1		2012-07-14 10:11:42.358000
	Edit pad (rev 376)		Claudia	cv402	XVal Session 49	1	XVal Session 49-Typing - Text-1		2012-07-14 10:11:42.480000
	Edit pad (rev 377)		Mark:	cv309	XVal Session 49	1	XVal Session 49-Typing - Text-1		2012-07-14 10:11:42.849000
	Edit pad (rev 378)		Matt	cv310	XVal Session 49	1	XVal Session 49-Typing - Text-1		2012-07-14 10:11:42.858000
	Edit pad (rev 379)		jeral	cv311	XVal Session 49	1	XVal Session 49-Typing - Text-1		2012-07-14 10:11:42.895000
	Edit pad (rev 380)		Claudia	cv402	XVal Session 49	1	XVal Session 49-Typing - Text-1		2012-07-14 10:11:42.980000
	Edit pad (rev 381)		Mark:	cv309	XVal Session 49	1	XVal Session 49-Typing - Text-1		2012-07-14 10:11:43.349000
	Edit pad (rev 382)		Matt	cv310	XVal Session 49	1	XVal Session 49-Typing - Text-1		2012-07-14 10:11:43.358000
	Edit pad (rev 383)		jeral	cv311	XVal Session 49	1	XVal Session 49-Typing - Text-1		2012-07-14 10:11:43.403000
	Edit pad (rev 384)		Mark:	cv309	XVal Session 49	1	XVal Session 49-Typing - Text-1		2012-07-14 10:11:43.850000
	Edit pad (rev 385)		jeral	cv311	XVal Session 49	1	XVal Session 49-Typing - Text-1		2012-07-14 10:11:43.900000
	Edit pad (rev 386)		Mark:	cv309	XVal Session 49	1	XVal Session 49-Typing - Text-1		2012-07-14 10:11:44.349000
	Edit pad (rev 387)		jeral	cv311	XVal Session 49	1	XVal Session 49-Typing - Text-1		2012-07-14 10:11:44.424000
	Edit pad (rev 388)		Mark:	cv309	XVal Session 49	1	XVal Session 49-Typing - Text-1		2012-07-14 10:11:44.879000
	Edit pad (rev 389)		jeral	cv311	XVal Session 49	1	XVal Session 49-Typing - Text-1		2012-07-14 10:11:44.931000
	Edit pad (rev 390)		Mark:	cv309	XVal Session 49	1	XVal Session 49-Typing - Text-1		2012-07-14 10:11:45.349000
	Edit pad (rev 391)		Claudia	cv402	XVal Session 49	1	XVal Session 49-Typing - Text-1		2012-07-14 10:11:45.567000
	Edit pad (rev 392)		jeral	cv311	XVal Session 49	1	XVal Session 49-Typing - Text-1		2012-07-14 10:11:45.613000
	Edit pad (rev 393)		Mark:	cv309	XVal Session 49	1	XVal Session 49-Typing - Text-1		2012-07-14 10:11:45.849000
	Edit pad (rev 394)		jeral	cv311	XVal Session 49	1	XVal Session 49-Typing - Text-1		2012-07-14 10:11:46.120000
	Edit pad (rev 395)		Matt	cv310	XVal Session 49	1	XVal Session 49-Typing - Text-1		2012-07-14 10:11:46.126000
	Edit pad (rev 396)		Claudia	cv402	XVal Session 49	1	XVal Session 49-Typing - Text-1		2012-07-14 10:11:46.164000
	Edit pad (rev 397)		Mark:	cv309	XVal Session 49	1	XVal Session 49-Typing - Text-1		2012-07-14 10:11:46.351000
	Edit pad (rev 398)		jeral	cv311	XVal Session 49	1	XVal Session 49-Typing - Text-1		2012-07-14 10:11:46.620000
	Edit pad (rev 399)		Claudia	cv402	XVal Session 49	1	XVal Session 49-Typing - Text-1		2012-07-14 10:11:46.664000
	Edit pad (rev 400)		Mark:	cv309	XVal Session 49	1	XVal Session 49-Typing - Text-1		2012-07-14 10:11:46.854000
	Edit pad (rev 401)		Matt	cv310	XVal Session 49	1	XVal Session 49-Typing - Text-1		2012-07-14 10:11:46.895000
	Edit pad (rev 402)		jeral	cv311	XVal Session 49	1	XVal Session 49-Typing - Text-1		2012-07-14 10:11:47.120000
	Edit pad (rev 403)		Claudia	cv402	XVal Session 49	1	XVal Session 49-Typing - Text-1		2012-07-14 10:11:47.168000
	Edit pad (rev 404)		Mark:	cv309	XVal Session 49	1	XVal Session 49-Typing - Text-1		2012-07-14 10:11:47.354000
	Edit pad (rev 405)		jeral	cv311	XVal Session 49	1	XVal Session 49-Typing - Text-1		2012-07-14 10:11:47.620000
	Edit pad (rev 406)		Mark:	cv309	XVal Session 49	1	XVal Session 49-Typing - Text-1		2012-07-14 10:11:47.853000
	Edit pad (rev 407)		Matt	cv310	XVal Session 49	1	XVal Session 49-Typing - Text-1		2012-07-14 10:11:47.892000
	Edit pad (rev 408)		jeral	cv311	XVal Session 49	1	XVal Session 49-Typing - Text-1		2012-07-14 10:11:48.122000
	Edit pad (rev 409)		Mark:	cv309	XVal Session 49	1	XVal Session 49-Typing - Text-1		2012-07-14 10:11:48.353000
	Edit pad (rev 410)		Matt	cv310	XVal Session 49	1	XVal Session 49-Typing - Text-1		2012-07-14 10:11:48.404000
	Edit pad (rev 411)		Claudia	cv402	XVal Session 49	1	XVal Session 49-Typing - Text-1		2012-07-14 10:11:48.547000
	Edit pad (rev 412)		jeral	cv311	XVal Session 49	1	XVal Session 49-Typing - Text-1		2012-07-14 10:11:48.618000
	Edit pad (rev 413)		Mark:	cv309	XVal Session 49	1	XVal Session 49-Typing - Text-1		2012-07-14 10:11:48.852000
	Edit pad (rev 414)		Matt	cv310	XVal Session 49	1	XVal Session 49-Typing - Text-1		2012-07-14 10:11:48.912000
	Edit pad (rev 415)		Claudia	cv402	XVal Session 49	1	XVal Session 49-Typing - Text-1		2012-07-14 10:11:49.048000
	Edit pad (rev 416)		jeral	cv311	XVal Session 49	1	XVal Session 49-Typing - Text-1		2012-07-14 10:11:49.119000
	Edit pad (rev 417)		Mark:	cv309	XVal Session 49	1	XVal Session 49-Typing - Text-1		2012-07-14 10:11:49.412000
	Edit pad (rev 418)		Matt	cv310	XVal Session 49	1	XVal Session 49-Typing - Text-1		2012-07-14 10:11:49.420000
	Edit pad (rev 419)		Claudia	cv402	XVal Session 49	1	XVal Session 49-Typing - Text-1		2012-07-14 10:11:49.559000
	Edit pad (rev 420)		jeral	cv311	XVal Session 49	1	XVal Session 49-Typing - Text-1		2012-07-14 10:11:49.685000
	Edit pad (rev 421)		Mark:	cv309	XVal Session 49	1	XVal Session 49-Typing - Text-1		2012-07-14 10:11:49.911000
	Edit pad (rev 422)		Matt	cv310	XVal Session 49	1	XVal Session 49-Typing - Text-1		2012-07-14 10:11:49.919000
	Edit pad (rev 423)		jeral	cv311	XVal Session 49	1	XVal Session 49-Typing - Text-1		2012-07-14 10:11:50.120000
	Edit pad (rev 424)		Claudia	cv402	XVal Session 49	1	XVal Session 49-Typing - Text-1		2012-07-14 10:11:50.140000
	Edit pad (rev 425)		Mark:	cv309	XVal Session 49	1	XVal Session 49-Typing - Text-1		2012-07-14 10:11:50.411000
	Edit pad (rev 426)		Matt	cv310	XVal Session 49	1	XVal Session 49-Typing - Text-1		2012-07-14 10:11:50.418000
	Edit pad (rev 427)		jeral	cv311	XVal Session 49	1	XVal Session 49-Typing - Text-1		2012-07-14 10:11:50.620000
	Edit pad (rev 428)		Claudia	cv402	XVal Session 49	1	XVal Session 49-Typing - Text-1		2012-07-14 10:11:50.650000
	Edit pad (rev 429)		Mark:	cv309	XVal Session 49	1	XVal Session 49-Typing - Text-1		2012-07-14 10:11:50.914000
	Edit pad (rev 430)		Matt	cv310	XVal Session 49	1	XVal Session 49-Typing - Text-1		2012-07-14 10:11:50.919000
	Edit pad (rev 431)		jeral	cv311	XVal Session 49	1	XVal Session 49-Typing - Text-1		2012-07-14 10:11:51.127000
	Edit pad (rev 432)		Claudia	cv402	XVal Session 49	1	XVal Session 49-Typing - Text-1		2012-07-14 10:11:51.159000
	Edit pad (rev 433)		Matt	cv310	XVal Session 49	1	XVal Session 49-Typing - Text-1		2012-07-14 10:11:51.419000
	Edit pad (rev 434)		Mark:	cv309	XVal Session 49	1	XVal Session 49-Typing - Text-1		2012-07-14 10:11:51.422000
	Edit pad (rev 435)		Claudia	cv402	XVal Session 49	1	XVal Session 49-Typing - Text-1		2012-07-14 10:11:51.668000
	Edit pad (rev 436)		Mark:	cv309	XVal Session 49	1	XVal Session 49-Typing - Text-1		2012-07-14 10:11:51.923000
	Edit pad (rev 437)		Matt	cv310	XVal Session 49	1	XVal Session 49-Typing - Text-1		2012-07-14 10:11:51.925000
	Edit pad (rev 438)		jeral	cv311	XVal Session 49	1	XVal Session 49-Typing - Text-1		2012-07-14 10:11:52.366000
	Edit pad (rev 439)		Mark:	cv309	XVal Session 49	1	XVal Session 49-Typing - Text-1		2012-07-14 10:11:52.421000
	Edit pad (rev 440)		Matt	cv310	XVal Session 49	1	XVal Session 49-Typing - Text-1		2012-07-14 10:11:52.435000
	Edit pad (rev 441)		jeral	cv311	XVal Session 49	1	XVal Session 49-Typing - Text-1		2012-07-14 10:11:52.870000
	Edit pad (rev 442)		Matt	cv310	XVal Session 49	1	XVal Session 49-Typing - Text-1		2012-07-14 10:11:52.938000
	Edit pad (rev 443)		Mark:	cv309	XVal Session 49	1	XVal Session 49-Typing - Text-1		2012-07-14 10:11:52.957000
	Edit pad (rev 444)		Mark:	cv309	XVal Session 49	1	XVal Session 49-Typing - Text-1		2012-07-14 10:11:53.462000
	Edit pad (rev 445)		Matt	cv310	XVal Session 49	1	XVal Session 49-Typing - Text-1		2012-07-14 10:11:53.490000
	Edit pad (rev 446)		jeral	cv311	XVal Session 49	1	XVal Session 49-Typing - Text-1		2012-07-14 10:11:53.509000
	Edit pad (rev 447)		Mark:	cv309	XVal Session 49	1	XVal Session 49-Typing - Text-1		2012-07-14 10:11:53.962000
	Edit pad (rev 448)		Matt	cv310	XVal Session 49	1	XVal Session 49-Typing - Text-1		2012-07-14 10:11:53.996000
	Edit pad (rev 449)		jeral	cv311	XVal Session 49	1	XVal Session 49-Typing - Text-1		2012-07-14 10:11:54.026000
	Edit pad (rev 450)		Claudia	cv402	XVal Session 49	1	XVal Session 49-Typing - Text-1		2012-07-14 10:11:54.443000
	Edit pad (rev 451)		Mark:	cv309	XVal Session 49	1	XVal Session 49-Typing - Text-1		2012-07-14 10:11:54.466000
	Edit pad (rev 452)		Matt	cv310	XVal Session 49	1	XVal Session 49-Typing - Text-1		2012-07-14 10:11:54.508000
	Edit pad (rev 453)		jeral	cv311	XVal Session 49	1	XVal Session 49-Typing - Text-1		2012-07-14 10:11:54.546000
	Edit pad (rev 454)		Mark:	cv309	XVal Session 49	1	XVal Session 49-Typing - Text-1		2012-07-14 10:11:54.966000
	Edit pad (rev 455)		jeral	cv311	XVal Session 49	1	XVal Session 49-Typing - Text-1		2012-07-14 10:11:55.058000
	Edit pad (rev 456)		Matt	cv310	XVal Session 49	1	XVal Session 49-Typing - Text-1		2012-07-14 10:11:55.282000
	Edit pad (rev 457)		Mark:	cv309	XVal Session 49	1	XVal Session 49-Typing - Text-1		2012-07-14 10:11:55.467000
	Edit pad (rev 458)		jeral	cv311	XVal Session 49	1	XVal Session 49-Typing - Text-1		2012-07-14 10:11:55.557000
	Edit pad (rev 459)		Claudia	cv402	XVal Session 49	1	XVal Session 49-Typing - Text-1		2012-07-14 10:11:55.739000
	Edit pad (rev 460)		Matt	cv310	XVal Session 49	1	XVal Session 49-Typing - Text-1		2012-07-14 10:11:55.794000
	Edit pad (rev 461)		Mark:	cv309	XVal Session 49	1	XVal Session 49-Typing - Text-1		2012-07-14 10:11:55.966000
	Edit pad (rev 462)		jeral	cv311	XVal Session 49	1	XVal Session 49-Typing - Text-1		2012-07-14 10:11:56.056000
	Edit pad (rev 463)		Claudia	cv402	XVal Session 49	1	XVal Session 49-Typing - Text-1		2012-07-14 10:11:56.245000
	Edit pad (rev 464)		Matt	cv310	XVal Session 49	1	XVal Session 49-Typing - Text-1		2012-07-14 10:11:56.299000
	Edit pad (rev 465)		Mark:	cv309	XVal Session 49	1	XVal Session 49-Typing - Text-1		2012-07-14 10:11:56.465000
	Edit pad (rev 466)		jeral	cv311	XVal Session 49	1	XVal Session 49-Typing - Text-1		2012-07-14 10:11:56.557000
	Edit pad (rev 467)		Claudia	cv402	XVal Session 49	1	XVal Session 49-Typing - Text-1		2012-07-14 10:11:56.747000
	Edit pad (rev 468)		Matt	cv310	XVal Session 49	1	XVal Session 49-Typing - Text-1		2012-07-14 10:11:56.805000
	Edit pad (rev 469)		Mark:	cv309	XVal Session 49	1	XVal Session 49-Typing - Text-1		2012-07-14 10:11:56.966000
	Edit pad (rev 470)		jeral	cv311	XVal Session 49	1	XVal Session 49-Typing - Text-1		2012-07-14 10:11:57.071000
	Edit pad (rev 471)		Claudia	cv402	XVal Session 49	1	XVal Session 49-Typing - Text-1		2012-07-14 10:11:57.246000
	Edit pad (rev 472)		Matt	cv310	XVal Session 49	1	XVal Session 49-Typing - Text-1		2012-07-14 10:11:57.310000
	Edit pad (rev 473)		Mark:	cv309	XVal Session 49	1	XVal Session 49-Typing - Text-1		2012-07-14 10:11:57.466000
	Edit pad (rev 474)		jeral	cv311	XVal Session 49	1	XVal Session 49-Typing - Text-1		2012-07-14 10:11:57.580000
	Edit pad (rev 475)		Claudia	cv402	XVal Session 49	1	XVal Session 49-Typing - Text-1		2012-07-14 10:11:57.746000
	Edit pad (rev 476)		Matt	cv310	XVal Session 49	1	XVal Session 49-Typing - Text-1		2012-07-14 10:11:57.810000
	Edit pad (rev 477)		Mark:	cv309	XVal Session 49	1	XVal Session 49-Typing - Text-1		2012-07-14 10:11:57.966000
	Edit pad (rev 478)		jeral	cv311	XVal Session 49	1	XVal Session 49-Typing - Text-1		2012-07-14 10:11:58.087000
	Edit pad (rev 479)		Claudia	cv402	XVal Session 49	1	XVal Session 49-Typing - Text-1		2012-07-14 10:11:58.248000
	Edit pad (rev 480)		Matt	cv310	XVal Session 49	1	XVal Session 49-Typing - Text-1		2012-07-14 10:11:58.308000
	Edit pad (rev 481)		Mark:	cv309	XVal Session 49	1	XVal Session 49-Typing - Text-1		2012-07-14 10:11:58.466000
	Edit pad (rev 482)		jeral	cv311	XVal Session 49	1	XVal Session 49-Typing - Text-1		2012-07-14 10:11:58.594000
	Edit pad (rev 483)		Claudia	cv402	XVal Session 49	1	XVal Session 49-Typing - Text-1		2012-07-14 10:11:58.747000
	Edit pad (rev 484)		Matt	cv310	XVal Session 49	1	XVal Session 49-Typing - Text-1		2012-07-14 10:11:58.816000
	Edit pad (rev 485)		Mark:	cv309	XVal Session 49	1	XVal Session 49-Typing - Text-1		2012-07-14 10:11:58.967000
	Edit pad (rev 486)		jeral	cv311	XVal Session 49	1	XVal Session 49-Typing - Text-1		2012-07-14 10:11:59.106000
	Edit pad (rev 487)		Claudia	cv402	XVal Session 49	1	XVal Session 49-Typing - Text-1		2012-07-14 10:11:59.247000
	Edit pad (rev 488)		Matt	cv310	XVal Session 49	1	XVal Session 49-Typing - Text-1		2012-07-14 10:11:59.323000
	Edit pad (rev 489)		Mark:	cv309	XVal Session 49	1	XVal Session 49-Typing - Text-1		2012-07-14 10:11:59.466000
	Edit pad (rev 490)		jeral	cv311	XVal Session 49	1	XVal Session 49-Typing - Text-1		2012-07-14 10:11:59.619000
	Edit pad (rev 491)		Claudia	cv402	XVal Session 49	1	XVal Session 49-Typing - Text-1		2012-07-14 10:11:59.746000
	Edit pad (rev 492)		Matt	cv310	XVal Session 49	1	XVal Session 49-Typing - Text-1		2012-07-14 10:11:59.824000
	Edit pad (rev 493)		Mark:	cv309	XVal Session 49	1	XVal Session 49-Typing - Text-1		2012-07-14 10:11:59.967000
	Edit pad (rev 494)		jeral	cv311	XVal Session 49	1	XVal Session 49-Typing - Text-1		2012-07-14 10:12:00.118000
	Edit pad (rev 495)		Claudia	cv402	XVal Session 49	1	XVal Session 49-Typing - Text-1		2012-07-14 10:12:00.247000
	Edit pad (rev 496)		Matt	cv310	XVal Session 49	1	XVal Session 49-Typing - Text-1		2012-07-14 10:12:00.332000
	Edit pad (rev 497)		Mark:	cv309	XVal Session 49	1	XVal Session 49-Typing - Text-1		2012-07-14 10:12:00.526000
	Edit pad (rev 498)		jeral	cv311	XVal Session 49	1	XVal Session 49-Typing - Text-1		2012-07-14 10:12:00.620000
	Edit pad (rev 499)		Claudia	cv402	XVal Session 49	1	XVal Session 49-Typing - Text-1		2012-07-14 10:12:00.747000
	Edit pad (rev 500)		Matt	cv310	XVal Session 49	1	XVal Session 49-Typing - Text-1		2012-07-14 10:12:00.840000
	Edit pad (rev 501)		Claudia	cv402	XVal Session 49	1	XVal Session 49-Typing - Text-1		2012-07-14 10:12:01.247000
	Edit pad (rev 502)		Mark:	cv309	XVal Session 49	1	XVal Session 49-Typing - Text-1		2012-07-14 10:12:01.310000
	Edit pad (rev 503)		Matt	cv310	XVal Session 49	1	XVal Session 49-Typing - Text-1		2012-07-14 10:12:01.344000
	Edit pad (rev 504)		Claudia	cv402	XVal Session 49	1	XVal Session 49-Typing - Text-1		2012-07-14 10:12:01.747000
	Edit pad (rev 505)		Mark:	cv309	XVal Session 49	1	XVal Session 49-Typing - Text-1		2012-07-14 10:12:01.823000
	Edit pad (rev 506)		jeral	cv311	XVal Session 49	1	XVal Session 49-Typing - Text-1		2012-07-14 10:12:02.034000
	Edit pad (rev 507)		Matt	cv310	XVal Session 49	1	XVal Session 49-Typing - Text-1		2012-07-14 10:12:02.053000
	Edit pad (rev 508)		Claudia	cv402	XVal Session 49	1	XVal Session 49-Typing - Text-1		2012-07-14 10:12:02.247000
	Edit pad (rev 509)		Mark:	cv309	XVal Session 49	1	XVal Session 49-Typing - Text-1		2012-07-14 10:12:02.323000
	Edit pad (rev 510)		jeral	cv311	XVal Session 49	1	XVal Session 49-Typing - Text-1		2012-07-14 10:12:02.542000
	Edit pad (rev 511)		Matt	cv310	XVal Session 49	1	XVal Session 49-Typing - Text-1		2012-07-14 10:12:02.556000
	Edit pad (rev 512)		Mark:	cv309	XVal Session 49	1	XVal Session 49-Typing - Text-1		2012-07-14 10:12:02.826000
	Edit pad (rev 513)		jeral	cv311	XVal Session 49	1	XVal Session 49-Typing - Text-1		2012-07-14 10:12:03.043000
	Edit pad (rev 514)		Matt	cv310	XVal Session 49	1	XVal Session 49-Typing - Text-1		2012-07-14 10:12:03.059000
	Edit pad (rev 515)		Claudia	cv402	XVal Session 49	1	XVal Session 49-Typing - Text-1		2012-07-14 10:12:03.280000
	Edit pad (rev 516)		Mark:	cv309	XVal Session 49	1	XVal Session 49-Typing - Text-1		2012-07-14 10:12:03.327000
	Edit pad (rev 517)		jeral	cv311	XVal Session 49	1	XVal Session 49-Typing - Text-1		2012-07-14 10:12:03.542000
	Edit pad (rev 518)		Matt	cv310	XVal Session 49	1	XVal Session 49-Typing - Text-1		2012-07-14 10:12:03.560000
	Edit pad (rev 519)		Claudia	cv402	XVal Session 49	1	XVal Session 49-Typing - Text-1		2012-07-14 10:12:03.779000
	Edit pad (rev 520)		Mark:	cv309	XVal Session 49	1	XVal Session 49-Typing - Text-1		2012-07-14 10:12:03.825000
	Edit pad (rev 521)		jeral	cv311	XVal Session 49	1	XVal Session 49-Typing - Text-1		2012-07-14 10:12:04.043000
	Edit pad (rev 522)		Matt	cv310	XVal Session 49	1	XVal Session 49-Typing - Text-1		2012-07-14 10:12:04.060000
	Edit pad (rev 523)		Claudia	cv402	XVal Session 49	1	XVal Session 49-Typing - Text-1		2012-07-14 10:12:04.278000
	Edit pad (rev 524)		Mark:	cv309	XVal Session 49	1	XVal Session 49-Typing - Text-1		2012-07-14 10:12:04.327000
	Edit pad (rev 525)		jeral	cv311	XVal Session 49	1	XVal Session 49-Typing - Text-1		2012-07-14 10:12:04.545000
	Edit pad (rev 526)		Matt	cv310	XVal Session 49	1	XVal Session 49-Typing - Text-1		2012-07-14 10:12:04.560000
	Edit pad (rev 527)		Claudia	cv402	XVal Session 49	1	XVal Session 49-Typing - Text-1		2012-07-14 10:12:04.784000
	Edit pad (rev 528)		Mark:	cv309	XVal Session 49	1	XVal Session 49-Typing - Text-1		2012-07-14 10:12:04.829000
	Edit pad (rev 529)		Matt	cv310	XVal Session 49	1	XVal Session 49-Typing - Text-1		2012-07-14 10:12:05.064000
	Edit pad (rev 530)		Claudia	cv402	XVal Session 49	1	XVal Session 49-Typing - Text-1		2012-07-14 10:12:05.293000
	Edit pad (rev 531)		Mark:	cv309	XVal Session 49	1	XVal Session 49-Typing - Text-1		2012-07-14 10:12:05.339000
	Edit pad (rev 532)		Matt	cv310	XVal Session 49	1	XVal Session 49-Typing - Text-1		2012-07-14 10:12:05.563000
	Edit pad (rev 533)		jeral	cv311	XVal Session 49	1	XVal Session 49-Typing - Text-1		2012-07-14 10:12:05.824000
	Edit pad (rev 534)		Mark:	cv309	XVal Session 49	1	XVal Session 49-Typing - Text-1		2012-07-14 10:12:05.841000
	Edit pad (rev 535)		Claudia	cv402	XVal Session 49	1	XVal Session 49-Typing - Text-1		2012-07-14 10:12:06.319000
	Edit pad (rev 536)		jeral	cv311	XVal Session 49	1	XVal Session 49-Typing - Text-1		2012-07-14 10:12:06.323000
	Edit pad (rev 537)		Mark:	cv309	XVal Session 49	1	XVal Session 49-Typing - Text-1		2012-07-14 10:12:06.344000
	Edit pad (rev 538)		Matt	cv310	XVal Session 49	1	XVal Session 49-Typing - Text-1		2012-07-14 10:12:06.430000
	Edit pad (rev 539)		jeral	cv311	XVal Session 49	1	XVal Session 49-Typing - Text-1		2012-07-14 10:12:06.824000
	Edit pad (rev 540)		Claudia	cv402	XVal Session 49	1	XVal Session 49-Typing - Text-1		2012-07-14 10:12:06.830000
	Edit pad (rev 541)		Mark:	cv309	XVal Session 49	1	XVal Session 49-Typing - Text-1		2012-07-14 10:12:06.845000
	Edit pad (rev 542)		Matt	cv310	XVal Session 49	1	XVal Session 49-Typing - Text-1		2012-07-14 10:12:06.948000
	Edit pad (rev 543)		jeral	cv311	XVal Session 49	1	XVal Session 49-Typing - Text-1		2012-07-14 10:12:07.323000
	Edit pad (rev 544)		Claudia	cv402	XVal Session 49	1	XVal Session 49-Typing - Text-1		2012-07-14 10:12:07.344000
	Edit pad (rev 545)		Mark:	cv309	XVal Session 49	1	XVal Session 49-Typing - Text-1		2012-07-14 10:12:07.353000
	Edit pad (rev 546)		Matt	cv310	XVal Session 49	1	XVal Session 49-Typing - Text-1		2012-07-14 10:12:07.541000
	Edit pad (rev 547)		jeral	cv311	XVal Session 49	1	XVal Session 49-Typing - Text-1		2012-07-14 10:12:07.823000
	Edit pad (rev 548)		Claudia	cv402	XVal Session 49	1	XVal Session 49-Typing - Text-1		2012-07-14 10:12:07.843000
	Edit pad (rev 549)		Mark:	cv309	XVal Session 49	1	XVal Session 49-Typing - Text-1		2012-07-14 10:12:07.854000
	Edit pad (rev 550)		Matt	cv310	XVal Session 49	1	XVal Session 49-Typing - Text-1		2012-07-14 10:12:08.044000
	Edit pad (rev 551)		jeral	cv311	XVal Session 49	1	XVal Session 49-Typing - Text-1		2012-07-14 10:12:08.323000
	Edit pad (rev 552)		Claudia	cv402	XVal Session 49	1	XVal Session 49-Typing - Text-1		2012-07-14 10:12:08.355000
	Edit pad (rev 553)		Mark:	cv309	XVal Session 49	1	XVal Session 49-Typing - Text-1		2012-07-14 10:12:08.357000
	Edit pad (rev 554)		Matt	cv310	XVal Session 49	1	XVal Session 49-Typing - Text-1		2012-07-14 10:12:08.545000
	Edit pad (rev 555)		jeral	cv311	XVal Session 49	1	XVal Session 49-Typing - Text-1		2012-07-14 10:12:08.824000
	Edit pad (rev 556)		Mark:	cv309	XVal Session 49	1	XVal Session 49-Typing - Text-1		2012-07-14 10:12:08.856000
	Edit pad (rev 557)		Matt	cv310	XVal Session 49	1	XVal Session 49-Typing - Text-1		2012-07-14 10:12:09.043000
	Edit pad (rev 558)		Claudia	cv402	XVal Session 49	1	XVal Session 49-Typing - Text-1		2012-07-14 10:12:09.089000
	Edit pad (rev 559)		jeral	cv311	XVal Session 49	1	XVal Session 49-Typing - Text-1		2012-07-14 10:12:09.324000
	Edit pad (rev 560)		Mark:	cv309	XVal Session 49	1	XVal Session 49-Typing - Text-1		2012-07-14 10:12:09.356000
	Edit pad (rev 561)		Matt	cv310	XVal Session 49	1	XVal Session 49-Typing - Text-1		2012-07-14 10:12:09.544000
	Edit pad (rev 562)		Claudia	cv402	XVal Session 49	1	XVal Session 49-Typing - Text-1		2012-07-14 10:12:09.595000
	Edit pad (rev 563)		jeral	cv311	XVal Session 49	1	XVal Session 49-Typing - Text-1		2012-07-14 10:12:09.826000
	Edit pad (rev 564)		Mark:	cv309	XVal Session 49	1	XVal Session 49-Typing - Text-1		2012-07-14 10:12:09.859000
	Edit pad (rev 565)		Matt	cv310	XVal Session 49	1	XVal Session 49-Typing - Text-1		2012-07-14 10:12:10.044000
	Edit pad (rev 566)		Claudia	cv402	XVal Session 49	1	XVal Session 49-Typing - Text-1		2012-07-14 10:12:10.107000
	Edit pad (rev 567)		jeral	cv311	XVal Session 49	1	XVal Session 49-Typing - Text-1		2012-07-14 10:12:10.326000
	Edit pad (rev 568)		Mark:	cv309	XVal Session 49	1	XVal Session 49-Typing - Text-1		2012-07-14 10:12:10.360000
	Edit pad (rev 569)		Matt	cv310	XVal Session 49	1	XVal Session 49-Typing - Text-1		2012-07-14 10:12:10.544000
	Edit pad (rev 570)		Claudia	cv402	XVal Session 49	1	XVal Session 49-Typing - Text-1		2012-07-14 10:12:10.605000
	Edit pad (rev 571)		Mark:	cv309	XVal Session 49	1	XVal Session 49-Typing - Text-1		2012-07-14 10:12:10.861000
	Edit pad (rev 572)		Matt	cv310	XVal Session 49	1	XVal Session 49-Typing - Text-1		2012-07-14 10:12:11.045000
	Edit pad (rev 573)		jeral	cv311	XVal Session 49	1	XVal Session 49-Typing - Text-1		2012-07-14 10:12:11.081000
	Edit pad (rev 574)		Mark:	cv309	XVal Session 49	1	XVal Session 49-Typing - Text-1		2012-07-14 10:12:11.361000
	Edit pad (rev 575)		Matt	cv310	XVal Session 49	1	XVal Session 49-Typing - Text-1		2012-07-14 10:12:11.543000
	Edit pad (rev 576)		Claudia	cv402	XVal Session 49	1	XVal Session 49-Typing - Text-1		2012-07-14 10:12:11.574000
	Edit pad (rev 577)		jeral	cv311	XVal Session 49	1	XVal Session 49-Typing - Text-1		2012-07-14 10:12:11.597000
	Edit pad (rev 578)		Mark:	cv309	XVal Session 49	1	XVal Session 49-Typing - Text-1		2012-07-14 10:12:11.861000
	Edit pad (rev 579)		Matt	cv310	XVal Session 49	1	XVal Session 49-Typing - Text-1		2012-07-14 10:12:12.043000
	Edit pad (rev 580)		Claudia	cv402	XVal Session 49	1	XVal Session 49-Typing - Text-1		2012-07-14 10:12:12.076000
	Edit pad (rev 581)		jeral	cv311	XVal Session 49	1	XVal Session 49-Typing - Text-1		2012-07-14 10:12:12.104000
	Edit pad (rev 582)		Mark:	cv309	XVal Session 49	1	XVal Session 49-Typing - Text-1		2012-07-14 10:12:12.361000
	Edit pad (rev 583)		Matt	cv310	XVal Session 49	1	XVal Session 49-Typing - Text-1		2012-07-14 10:12:12.543000
	Edit pad (rev 584)		Claudia	cv402	XVal Session 49	1	XVal Session 49-Typing - Text-1		2012-07-14 10:12:12.578000
	Edit pad (rev 585)		jeral	cv311	XVal Session 49	1	XVal Session 49-Typing - Text-1		2012-07-14 10:12:12.608000
	Edit pad (rev 586)		Mark:	cv309	XVal Session 49	1	XVal Session 49-Typing - Text-1		2012-07-14 10:12:12.861000
	Edit pad (rev 587)		Matt	cv310	XVal Session 49	1	XVal Session 49-Typing - Text-1		2012-07-14 10:12:13.044000
	Edit pad (rev 588)		jeral	cv311	XVal Session 49	1	XVal Session 49-Typing - Text-1		2012-07-14 10:12:13.119000
	Edit pad (rev 589)		Mark:	cv309	XVal Session 49	1	XVal Session 49-Typing - Text-1		2012-07-14 10:12:13.361000
	Edit pad (rev 590)		Matt	cv310	XVal Session 49	1	XVal Session 49-Typing - Text-1		2012-07-14 10:12:13.554000
	Edit pad (rev 591)		Claudia	cv402	XVal Session 49	1	XVal Session 49-Typing - Text-1		2012-07-14 10:12:13.567000
	Edit pad (rev 592)		jeral	cv311	XVal Session 49	1	XVal Session 49-Typing - Text-1		2012-07-14 10:12:13.620000
	Edit pad (rev 593)		Mark:	cv309	XVal Session 49	1	XVal Session 49-Typing - Text-1		2012-07-14 10:12:13.861000
	Edit pad (rev 594)		Matt	cv310	XVal Session 49	1	XVal Session 49-Typing - Text-1		2012-07-14 10:12:14.060000
	Edit pad (rev 595)		Claudia	cv402	XVal Session 49	1	XVal Session 49-Typing - Text-1		2012-07-14 10:12:14.088000
	Edit pad (rev 596)		jeral	cv311	XVal Session 49	1	XVal Session 49-Typing - Text-1		2012-07-14 10:12:14.346000
	Edit pad (rev 597)		Mark:	cv309	XVal Session 49	1	XVal Session 49-Typing - Text-1		2012-07-14 10:12:14.366000
	Edit pad (rev 598)		Matt	cv310	XVal Session 49	1	XVal Session 49-Typing - Text-1		2012-07-14 10:12:14.560000
	Edit pad (rev 599)		Claudia	cv402	XVal Session 49	1	XVal Session 49-Typing - Text-1		2012-07-14 10:12:14.596000
	Edit pad (rev 600)		jeral	cv311	XVal Session 49	1	XVal Session 49-Typing - Text-1		2012-07-14 10:12:14.851000
	Edit pad (rev 601)		Mark:	cv309	XVal Session 49	1	XVal Session 49-Typing - Text-1		2012-07-14 10:12:14.865000
	Edit pad (rev 602)		Matt	cv310	XVal Session 49	1	XVal Session 49-Typing - Text-1		2012-07-14 10:12:15.060000
	Edit pad (rev 603)		Claudia	cv402	XVal Session 49	1	XVal Session 49-Typing - Text-1		2012-07-14 10:12:15.099000
	Edit pad (rev 604)		jeral	cv311	XVal Session 49	1	XVal Session 49-Typing - Text-1		2012-07-14 10:12:15.354000
	Edit pad (rev 605)		Mark:	cv309	XVal Session 49	1	XVal Session 49-Typing - Text-1		2012-07-14 10:12:15.366000
	Edit pad (rev 606)		Matt	cv310	XVal Session 49	1	XVal Session 49-Typing - Text-1		2012-07-14 10:12:15.563000
	Edit pad (rev 607)		Claudia	cv402	XVal Session 49	1	XVal Session 49-Typing - Text-1		2012-07-14 10:12:15.613000
	Edit pad (rev 608)		jeral	cv311	XVal Session 49	1	XVal Session 49-Typing - Text-1		2012-07-14 10:12:15.861000
	Edit pad (rev 609)		Mark:	cv309	XVal Session 49	1	XVal Session 49-Typing - Text-1		2012-07-14 10:12:15.872000
	Edit pad (rev 610)		Matt	cv310	XVal Session 49	1	XVal Session 49-Typing - Text-1		2012-07-14 10:12:16.076000
	Edit pad (rev 611)		Claudia	cv402	XVal Session 49	1	XVal Session 49-Typing - Text-1		2012-07-14 10:12:16.123000
	Edit pad (rev 612)		jeral	cv311	XVal Session 49	1	XVal Session 49-Typing - Text-1		2012-07-14 10:12:16.362000
	Edit pad (rev 613)		Mark:	cv309	XVal Session 49	1	XVal Session 49-Typing - Text-1		2012-07-14 10:12:16.372000
	Edit pad (rev 614)		Matt	cv310	XVal Session 49	1	XVal Session 49-Typing - Text-1		2012-07-14 10:12:16.574000
	Edit pad (rev 615)		jeral	cv311	XVal Session 49	1	XVal Session 49-Typing - Text-1		2012-07-14 10:12:16.871000
	Edit pad (rev 616)		Mark:	cv309	XVal Session 49	1	XVal Session 49-Typing - Text-1		2012-07-14 10:12:16.873000
	Edit pad (rev 617)		Matt	cv310	XVal Session 49	1	XVal Session 49-Typing - Text-1		2012-07-14 10:12:17.075000
	Edit pad (rev 618)		Claudia	cv402	XVal Session 49	1	XVal Session 49-Typing - Text-1		2012-07-14 10:12:17.302000
	Edit pad (rev 619)		jeral	cv311	XVal Session 49	1	XVal Session 49-Typing - Text-1		2012-07-14 10:12:17.372000
	Edit pad (rev 620)		Mark:	cv309	XVal Session 49	1	XVal Session 49-Typing - Text-1		2012-07-14 10:12:17.389000
	Edit pad (rev 621)		Matt	cv310	XVal Session 49	1	XVal Session 49-Typing - Text-1		2012-07-14 10:12:17.574000
	Edit pad (rev 622)		Claudia	cv402	XVal Session 49	1	XVal Session 49-Typing - Text-1		2012-07-14 10:12:17.809000
	Edit pad (rev 623)		jeral	cv311	XVal Session 49	1	XVal Session 49-Typing - Text-1		2012-07-14 10:12:17.869000
	Edit pad (rev 624)		Mark:	cv309	XVal Session 49	1	XVal Session 49-Typing - Text-1		2012-07-14 10:12:17.888000
	Edit pad (rev 625)		Matt	cv310	XVal Session 49	1	XVal Session 49-Typing - Text-1		2012-07-14 10:12:18.076000
	Edit pad (rev 626)		Claudia	cv402	XVal Session 49	1	XVal Session 49-Typing - Text-1		2012-07-14 10:12:18.309000
	Edit pad (rev 627)		jeral	cv311	XVal Session 49	1	XVal Session 49-Typing - Text-1		2012-07-14 10:12:18.369000
	Edit pad (rev 628)		Mark:	cv309	XVal Session 49	1	XVal Session 49-Typing - Text-1		2012-07-14 10:12:18.392000
	Edit pad (rev 629)		Matt	cv310	XVal Session 49	1	XVal Session 49-Typing - Text-1		2012-07-14 10:12:18.576000
	Edit pad (rev 630)		Claudia	cv402	XVal Session 49	1	XVal Session 49-Typing - Text-1		2012-07-14 10:12:18.809000
	Edit pad (rev 631)		jeral	cv311	XVal Session 49	1	XVal Session 49-Typing - Text-1		2012-07-14 10:12:18.877000
	Edit pad (rev 632)		Mark:	cv309	XVal Session 49	1	XVal Session 49-Typing - Text-1		2012-07-14 10:12:18.898000
	Edit pad (rev 633)		Matt	cv310	XVal Session 49	1	XVal Session 49-Typing - Text-1		2012-07-14 10:12:19.074000
	Edit pad (rev 634)		Claudia	cv402	XVal Session 49	1	XVal Session 49-Typing - Text-1		2012-07-14 10:12:19.309000
	Edit pad (rev 635)		Mark:	cv309	XVal Session 49	1	XVal Session 49-Typing - Text-1		2012-07-14 10:12:19.399000
	Edit pad (rev 636)		Matt	cv310	XVal Session 49	1	XVal Session 49-Typing - Text-1		2012-07-14 10:12:19.575000
	Edit pad (rev 637)		jeral	cv311	XVal Session 49	1	XVal Session 49-Typing - Text-1		2012-07-14 10:12:19.620000
	Edit pad (rev 638)		Claudia	cv402	XVal Session 49	1	XVal Session 49-Typing - Text-1		2012-07-14 10:12:19.816000
	Edit pad (rev 639)		Mark:	cv309	XVal Session 49	1	XVal Session 49-Typing - Text-1		2012-07-14 10:12:19.898000
	Edit pad (rev 640)		Matt	cv310	XVal Session 49	1	XVal Session 49-Typing - Text-1		2012-07-14 10:12:20.075000
	Edit pad (rev 641)		jeral	cv311	XVal Session 49	1	XVal Session 49-Typing - Text-1		2012-07-14 10:12:20.125000
	Edit pad (rev 642)		Claudia	cv402	XVal Session 49	1	XVal Session 49-Typing - Text-1		2012-07-14 10:12:20.324000
	Edit pad (rev 643)		Mark:	cv309	XVal Session 49	1	XVal Session 49-Typing - Text-1		2012-07-14 10:12:20.398000
	Edit pad (rev 644)		Matt	cv310	XVal Session 49	1	XVal Session 49-Typing - Text-1		2012-07-14 10:12:20.576000
	Edit pad (rev 645)		jeral	cv311	XVal Session 49	1	XVal Session 49-Typing - Text-1		2012-07-14 10:12:20.634000
	Edit pad (rev 646)		Claudia	cv402	XVal Session 49	1	XVal Session 49-Typing - Text-1		2012-07-14 10:12:20.824000
	Edit pad (rev 647)		Mark:	cv309	XVal Session 49	1	XVal Session 49-Typing - Text-1		2012-07-14 10:12:20.900000
	Edit pad (rev 648)		Matt	cv310	XVal Session 49	1	XVal Session 49-Typing - Text-1		2012-07-14 10:12:21.075000
	Edit pad (rev 649)		jeral	cv311	XVal Session 49	1	XVal Session 49-Typing - Text-1		2012-07-14 10:12:21.135000
	Edit pad (rev 650)		Claudia	cv402	XVal Session 49	1	XVal Session 49-Typing - Text-1		2012-07-14 10:12:21.333000
	Edit pad (rev 651)		Mark:	cv309	XVal Session 49	1	XVal Session 49-Typing - Text-1		2012-07-14 10:12:21.400000
	Edit pad (rev 652)		jeral	cv311	XVal Session 49	1	XVal Session 49-Typing - Text-1		2012-07-14 10:12:21.637000
	Edit pad (rev 653)		Claudia	cv402	XVal Session 49	1	XVal Session 49-Typing - Text-1		2012-07-14 10:12:21.840000
	Edit pad (rev 654)		Mark:	cv309	XVal Session 49	1	XVal Session 49-Typing - Text-1		2012-07-14 10:12:21.898000
	Edit pad (rev 655)		jeral	cv311	XVal Session 49	1	XVal Session 49-Typing - Text-1		2012-07-14 10:12:22.194000
	Edit pad (rev 656)		Mark:	cv309	XVal Session 49	1	XVal Session 49-Typing - Text-1		2012-07-14 10:12:22.400000
	Edit pad (rev 657)		jeral	cv311	XVal Session 49	1	XVal Session 49-Typing - Text-1		2012-07-14 10:12:22.742000
	Edit pad (rev 658)		Mark:	cv309	XVal Session 49	1	XVal Session 49-Typing - Text-1		2012-07-14 10:12:22.898000
	Edit pad (rev 659)		jeral	cv311	XVal Session 49	1	XVal Session 49-Typing - Text-1		2012-07-14 10:12:23.246000
	Edit pad (rev 660)		Mark:	cv309	XVal Session 49	1	XVal Session 49-Typing - Text-1		2012-07-14 10:12:23.399000
	Edit pad (rev 661)		jeral	cv311	XVal Session 49	1	XVal Session 49-Typing - Text-1		2012-07-14 10:12:23.745000
	Edit pad (rev 662)		Mark:	cv309	XVal Session 49	1	XVal Session 49-Typing - Text-1		2012-07-14 10:12:23.898000
	Edit pad (rev 663)		Claudia	cv402	XVal Session 49	1	XVal Session 49-Typing - Text-1		2012-07-14 10:12:24.033000
	Edit pad (rev 664)		jeral	cv311	XVal Session 49	1	XVal Session 49-Typing - Text-1		2012-07-14 10:12:24.246000
	Edit pad (rev 665)		Mark:	cv309	XVal Session 49	1	XVal Session 49-Typing - Text-1		2012-07-14 10:12:24.401000
	Edit pad (rev 666)		jeral	cv311	XVal Session 49	1	XVal Session 49-Typing - Text-1		2012-07-14 10:12:24.746000
	Edit pad (rev 667)		Mark:	cv309	XVal Session 49	1	XVal Session 49-Typing - Text-1		2012-07-14 10:12:24.898000
	Edit pad (rev 668)		Claudia	cv402	XVal Session 49	1	XVal Session 49-Typing - Text-1		2012-07-14 10:12:25.239000
	Edit pad (rev 669)		jeral	cv311	XVal Session 49	1	XVal Session 49-Typing - Text-1		2012-07-14 10:12:25.245000
	Edit pad (rev 670)		Mark:	cv309	XVal Session 49	1	XVal Session 49-Typing - Text-1		2012-07-14 10:12:25.408000
	Edit pad (rev 671)		jeral	cv311	XVal Session 49	1	XVal Session 49-Typing - Text-1		2012-07-14 10:12:25.747000
	Edit pad (rev 672)		Claudia	cv402	XVal Session 49	1	XVal Session 49-Typing - Text-1		2012-07-14 10:12:25.748000
	Edit pad (rev 673)		Mark:	cv309	XVal Session 49	1	XVal Session 49-Typing - Text-1		2012-07-14 10:12:25.949000
	Edit pad (rev 674)		Claudia	cv402	XVal Session 49	1	XVal Session 49-Typing - Text-1		2012-07-14 10:12:26.247000
	Edit pad (rev 675)		Mark:	cv309	XVal Session 49	1	XVal Session 49-Typing - Text-1		2012-07-14 10:12:26.813000
	Edit pad (rev 676)		jeral	cv311	XVal Session 49	1	XVal Session 49-Typing - Text-1		2012-07-14 10:12:26.867000
	Edit pad (rev 677)		jeral	cv311	XVal Session 49	1	XVal Session 49-Typing - Text-1		2012-07-14 10:12:27.370000
	Edit pad (rev 678)		Mark:	cv309	XVal Session 49	1	XVal Session 49-Typing - Text-1		2012-07-14 10:12:27.812000
	Edit pad (rev 679)		jeral	cv311	XVal Session 49	1	XVal Session 49-Typing - Text-1		2012-07-14 10:12:27.882000
	Edit pad (rev 680)		Mark:	cv309	XVal Session 49	1	XVal Session 49-Typing - Text-1		2012-07-14 10:12:28.269000
	Edit pad (rev 681)		Mark:	cv309	XVal Session 49	1	XVal Session 49-Typing - Text-1		2012-07-14 10:12:28.770000
	Edit pad (rev 682)		jeral	cv311	XVal Session 49	1	XVal Session 49-Typing - Text-1		2012-07-14 10:12:28.982000
	Edit pad (rev 683)		Mark:	cv309	XVal Session 49	1	XVal Session 49-Typing - Text-1		2012-07-14 10:12:29.269000
	Edit pad (rev 684)		jeral	cv311	XVal Session 49	1	XVal Session 49-Typing - Text-1		2012-07-14 10:12:29.495000
	Edit pad (rev 685)		Mark:	cv309	XVal Session 49	1	XVal Session 49-Typing - Text-1		2012-07-14 10:12:29.777000
	Edit pad (rev 686)		jeral	cv311	XVal Session 49	1	XVal Session 49-Typing - Text-1		2012-07-14 10:12:29.996000
	Edit pad (rev 687)		Mark:	cv309	XVal Session 49	1	XVal Session 49-Typing - Text-1		2012-07-14 10:12:30.271000
	Edit pad (rev 688)		jeral	cv311	XVal Session 49	1	XVal Session 49-Typing - Text-1		2012-07-14 10:12:30.495000
	Edit pad (rev 689)		Mark:	cv309	XVal Session 49	1	XVal Session 49-Typing - Text-1		2012-07-14 10:12:30.771000
	Edit pad (rev 690)		Claudia	cv402	XVal Session 49	1	XVal Session 49-Typing - Text-1		2012-07-14 10:12:30.948000
	Edit pad (rev 691)		Mark:	cv309	XVal Session 49	1	XVal Session 49-Typing - Text-1		2012-07-14 10:12:31.271000
	Edit pad (rev 692)		Claudia	cv402	XVal Session 49	1	XVal Session 49-Typing - Text-1		2012-07-14 10:12:31.450000
	Edit pad (rev 693)		Mark:	cv309	XVal Session 49	1	XVal Session 49-Typing - Text-1		2012-07-14 10:12:31.771000
	Edit pad (rev 694)		jeral	cv311	XVal Session 49	1	XVal Session 49-Typing - Text-1		2012-07-14 10:12:31.837000
	Edit pad (rev 695)		Claudia	cv402	XVal Session 49	1	XVal Session 49-Typing - Text-1		2012-07-14 10:12:31.949000
	Edit pad (rev 696)		jeral	cv311	XVal Session 49	1	XVal Session 49-Typing - Text-1		2012-07-14 10:12:32.340000
	Edit pad (rev 697)		Mark:	cv309	XVal Session 49	1	XVal Session 49-Typing - Text-1		2012-07-14 10:12:32.390000
	Edit pad (rev 698)		Claudia	cv402	XVal Session 49	1	XVal Session 49-Typing - Text-1		2012-07-14 10:12:32.450000
	Edit pad (rev 699)		jeral	cv311	XVal Session 49	1	XVal Session 49-Typing - Text-1		2012-07-14 10:12:32.839000
	Edit pad (rev 700)		Mark:	cv309	XVal Session 49	1	XVal Session 49-Typing - Text-1		2012-07-14 10:12:32.893000
	Edit pad (rev 701)		jeral	cv311	XVal Session 49	1	XVal Session 49-Typing - Text-1		2012-07-14 10:12:33.347000
	Edit pad (rev 702)		Mark:	cv309	XVal Session 49	1	XVal Session 49-Typing - Text-1		2012-07-14 10:12:33.392000
	Edit pad (rev 703)		Mark:	cv309	XVal Session 49	1	XVal Session 49-Typing - Text-1		2012-07-14 10:12:33.892000
	Edit pad (rev 704)		Claudia	cv402	XVal Session 49	1	XVal Session 49-Typing - Text-1		2012-07-14 10:12:34.244000
	Edit pad (rev 705)		Mark:	cv309	XVal Session 49	1	XVal Session 49-Typing - Text-1		2012-07-14 10:12:34.390000
	Edit pad (rev 706)		jeral	cv311	XVal Session 49	1	XVal Session 49-Typing - Text-1		2012-07-14 10:12:34.429000
	Edit pad (rev 707)		Mark:	cv309	XVal Session 49	1	XVal Session 49-Typing - Text-1		2012-07-14 10:12:34.892000
	Edit pad (rev 708)		jeral	cv311	XVal Session 49	1	XVal Session 49-Typing - Text-1		2012-07-14 10:12:34.933000
	Edit pad (rev 709)		Mark:	cv309	XVal Session 49	1	XVal Session 49-Typing - Text-1		2012-07-14 10:12:35.397000
	Edit pad (rev 710)		jeral	cv311	XVal Session 49	1	XVal Session 49-Typing - Text-1		2012-07-14 10:12:35.435000
	Edit pad (rev 711)		Claudia	cv402	XVal Session 49	1	XVal Session 49-Typing - Text-1		2012-07-14 10:12:35.802000
	Edit pad (rev 712)		Mark:	cv309	XVal Session 49	1	XVal Session 49-Typing - Text-1		2012-07-14 10:12:35.896000
	Edit pad (rev 713)		jeral	cv311	XVal Session 49	1	XVal Session 49-Typing - Text-1		2012-07-14 10:12:36.124000
	Edit pad (rev 714)		Claudia	cv402	XVal Session 49	1	XVal Session 49-Typing - Text-1		2012-07-14 10:12:36.309000
	Edit pad (rev 715)		Mark:	cv309	XVal Session 49	1	XVal Session 49-Typing - Text-1		2012-07-14 10:12:36.418000
	Edit pad (rev 716)		jeral	cv311	XVal Session 49	1	XVal Session 49-Typing - Text-1		2012-07-14 10:12:36.624000
	Edit pad (rev 717)		jeral	cv311	XVal Session 49	1	XVal Session 49-Typing - Text-1		2012-07-14 10:12:37.129000
	Edit pad (rev 718)		Claudia	cv402	XVal Session 49	1	XVal Session 49-Typing - Text-1		2012-07-14 10:12:37.265000
	Edit pad (rev 719)		jeral	cv311	XVal Session 49	1	XVal Session 49-Typing - Text-1		2012-07-14 10:12:37.635000
	Edit pad (rev 720)		Mark:	cv309	XVal Session 49	1	XVal Session 49-Typing - Text-1		2012-07-14 10:12:37.727000
	Edit pad (rev 721)		jeral	cv311	XVal Session 49	1	XVal Session 49-Typing - Text-1		2012-07-14 10:12:38.136000
	Edit pad (rev 722)		Mark:	cv309	XVal Session 49	1	XVal Session 49-Typing - Text-1		2012-07-14 10:12:38.226000
	Edit pad (rev 723)		Mark:	cv309	XVal Session 49	1	XVal Session 49-Typing - Text-1		2012-07-14 10:12:38.729000
	Edit pad (rev 724)		Mark:	cv309	XVal Session 49	1	XVal Session 49-Typing - Text-1		2012-07-14 10:12:39.228000
	Edit pad (rev 725)		Mark:	cv309	XVal Session 49	1	XVal Session 49-Typing - Text-1		2012-07-14 10:12:39.729000
	Edit pad (rev 726)		jeral	cv311	XVal Session 49	1	XVal Session 49-Typing - Text-1		2012-07-14 10:12:39.772000
	Edit pad (rev 727)		Mark:	cv309	XVal Session 49	1	XVal Session 49-Typing - Text-1		2012-07-14 10:12:40.228000
	Edit pad (rev 728)		jeral	cv311	XVal Session 49	1	XVal Session 49-Typing - Text-1		2012-07-14 10:12:40.274000
	Edit pad (rev 729)		Claudia	cv402	XVal Session 49	1	XVal Session 49-Typing - Text-1		2012-07-14 10:12:40.297000
	Edit pad (rev 730)		Mark:	cv309	XVal Session 49	1	XVal Session 49-Typing - Text-1		2012-07-14 10:12:40.728000
	Edit pad (rev 731)		jeral	cv311	XVal Session 49	1	XVal Session 49-Typing - Text-1		2012-07-14 10:12:40.848000
	Edit pad (rev 732)		Mark:	cv309	XVal Session 49	1	XVal Session 49-Typing - Text-1		2012-07-14 10:12:41.231000
	Edit pad (rev 733)		jeral	cv311	XVal Session 49	1	XVal Session 49-Typing - Text-1		2012-07-14 10:12:41.352000
	Edit pad (rev 734)		Claudia	cv402	XVal Session 49	1	XVal Session 49-Typing - Text-1		2012-07-14 10:12:41.372000
	Edit pad (rev 735)		Mark:	cv309	XVal Session 49	1	XVal Session 49-Typing - Text-1		2012-07-14 10:12:41.732000
	Edit pad (rev 736)		jeral	cv311	XVal Session 49	1	XVal Session 49-Typing - Text-1		2012-07-14 10:12:41.854000
	Edit pad (rev 737)		Claudia	cv402	XVal Session 49	1	XVal Session 49-Typing - Text-1		2012-07-14 10:12:41.872000
	Edit pad (rev 738)		Mark:	cv309	XVal Session 49	1	XVal Session 49-Typing - Text-1		2012-07-14 10:12:42.234000
	Edit pad (rev 739)		jeral	cv311	XVal Session 49	1	XVal Session 49-Typing - Text-1		2012-07-14 10:12:42.353000
	Edit pad (rev 740)		Claudia	cv402	XVal Session 49	1	XVal Session 49-Typing - Text-1		2012-07-14 10:12:42.614000
	Edit pad (rev 741)		Mark:	cv309	XVal Session 49	1	XVal Session 49-Typing - Text-1		2012-07-14 10:12:42.737000
	Edit pad (rev 742)		jeral	cv311	XVal Session 49	1	XVal Session 49-Typing - Text-1		2012-07-14 10:12:42.853000
	Edit pad (rev 743)		Claudia	cv402	XVal Session 49	1	XVal Session 49-Typing - Text-1		2012-07-14 10:12:43.121000
	Edit pad (rev 744)		Mark:	cv309	XVal Session 49	1	XVal Session 49-Typing - Text-1		2012-07-14 10:12:43.239000
	Edit pad (rev 745)		jeral	cv311	XVal Session 49	1	XVal Session 49-Typing - Text-1		2012-07-14 10:12:43.353000
	Edit pad (rev 746)		Matt	cv310	XVal Session 49	1	XVal Session 49-Typing - Text-1		2012-07-14 10:12:43.600000
	Edit pad (rev 747)		Claudia	cv402	XVal Session 49	1	XVal Session 49-Typing - Text-1		2012-07-14 10:12:43.621000
	Edit pad (rev 748)		Mark:	cv309	XVal Session 49	1	XVal Session 49-Typing - Text-1		2012-07-14 10:12:43.738000
	Edit pad (rev 749)		jeral	cv311	XVal Session 49	1	XVal Session 49-Typing - Text-1		2012-07-14 10:12:43.859000
	Edit pad (rev 750)		Matt	cv310	XVal Session 49	1	XVal Session 49-Typing - Text-1		2012-07-14 10:12:44.115000
	Edit pad (rev 751)		Mark:	cv309	XVal Session 49	1	XVal Session 49-Typing - Text-1		2012-07-14 10:12:44.249000
	Edit pad (rev 752)		Claudia	cv402	XVal Session 49	1	XVal Session 49-Typing - Text-1		2012-07-14 10:12:44.281000
	Edit pad (rev 753)		Matt	cv310	XVal Session 49	1	XVal Session 49-Typing - Text-1		2012-07-14 10:12:44.622000
	Edit pad (rev 754)		Mark:	cv309	XVal Session 49	1	XVal Session 49-Typing - Text-1		2012-07-14 10:12:44.751000
	Edit pad (rev 755)		Claudia	cv402	XVal Session 49	1	XVal Session 49-Typing - Text-1		2012-07-14 10:12:44.947000
	Edit pad (rev 756)		Matt	cv310	XVal Session 49	1	XVal Session 49-Typing - Text-1		2012-07-14 10:12:45.121000
	Edit pad (rev 757)		Mark:	cv309	XVal Session 49	1	XVal Session 49-Typing - Text-1		2012-07-14 10:12:45.249000
	Edit pad (rev 758)		Matt	cv310	XVal Session 49	1	XVal Session 49-Typing - Text-1		2012-07-14 10:12:45.629000
	Edit pad (rev 759)		Mark:	cv309	XVal Session 49	1	XVal Session 49-Typing - Text-1		2012-07-14 10:12:45.749000
	Edit pad (rev 760)		Claudia	cv402	XVal Session 49	1	XVal Session 49-Typing - Text-1		2012-07-14 10:12:45.774000
	Edit pad (rev 761)		Matt	cv310	XVal Session 49	1	XVal Session 49-Typing - Text-1		2012-07-14 10:12:46.138000
	Edit pad (rev 762)		jeral	cv311	XVal Session 49	1	XVal Session 49-Typing - Text-1		2012-07-14 10:12:46.170000
	Edit pad (rev 763)		Mark:	cv309	XVal Session 49	1	XVal Session 49-Typing - Text-1		2012-07-14 10:12:46.252000
	Edit pad (rev 764)		Claudia	cv402	XVal Session 49	1	XVal Session 49-Typing - Text-1		2012-07-14 10:12:46.283000
	Edit pad (rev 765)		Matt	cv310	XVal Session 49	1	XVal Session 49-Typing - Text-1		2012-07-14 10:12:46.654000
	Edit pad (rev 766)		jeral	cv311	XVal Session 49	1	XVal Session 49-Typing - Text-1		2012-07-14 10:12:46.673000
	Edit pad (rev 767)		Claudia	cv402	XVal Session 49	1	XVal Session 49-Typing - Text-1		2012-07-14 10:12:46.792000
	Edit pad (rev 768)		Mark:	cv309	XVal Session 49	1	XVal Session 49-Typing - Text-1		2012-07-14 10:12:47.035000
	Edit pad (rev 769)		Matt	cv310	XVal Session 49	1	XVal Session 49-Typing - Text-1		2012-07-14 10:12:47.152000
	Edit pad (rev 770)		jeral	cv311	XVal Session 49	1	XVal Session 49-Typing - Text-1		2012-07-14 10:12:47.170000
	Edit pad (rev 771)		Claudia	cv402	XVal Session 49	1	XVal Session 49-Typing - Text-1		2012-07-14 10:12:47.292000
	Edit pad (rev 772)		Mark:	cv309	XVal Session 49	1	XVal Session 49-Typing - Text-1		2012-07-14 10:12:47.536000
	Edit pad (rev 773)		Matt	cv310	XVal Session 49	1	XVal Session 49-Typing - Text-1		2012-07-14 10:12:47.652000
	Edit pad (rev 774)		jeral	cv311	XVal Session 49	1	XVal Session 49-Typing - Text-1		2012-07-14 10:12:47.687000
	Edit pad (rev 775)		Mark:	cv309	XVal Session 49	1	XVal Session 49-Typing - Text-1		2012-07-14 10:12:48.040000
	Edit pad (rev 776)		Matt	cv310	XVal Session 49	1	XVal Session 49-Typing - Text-1		2012-07-14 10:12:48.153000
	Edit pad (rev 777)		jeral	cv311	XVal Session 49	1	XVal Session 49-Typing - Text-1		2012-07-14 10:12:48.198000
	Edit pad (rev 778)		Claudia	cv402	XVal Session 49	1	XVal Session 49-Typing - Text-1		2012-07-14 10:12:48.394000
	Edit pad (rev 779)		Mark:	cv309	XVal Session 49	1	XVal Session 49-Typing - Text-1		2012-07-14 10:12:48.538000
	Edit pad (rev 780)		Matt	cv310	XVal Session 49	1	XVal Session 49-Typing - Text-1		2012-07-14 10:12:48.652000
	Edit pad (rev 781)		jeral	cv311	XVal Session 49	1	XVal Session 49-Typing - Text-1		2012-07-14 10:12:48.697000
	Edit pad (rev 782)		Claudia	cv402	XVal Session 49	1	XVal Session 49-Typing - Text-1		2012-07-14 10:12:48.903000
	Edit pad (rev 783)		Mark:	cv309	XVal Session 49	1	XVal Session 49-Typing - Text-1		2012-07-14 10:12:49.039000
	Edit pad (rev 784)		Matt	cv310	XVal Session 49	1	XVal Session 49-Typing - Text-1		2012-07-14 10:12:49.431000
	Edit pad (rev 785)		Mark:	cv309	XVal Session 49	1	XVal Session 49-Typing - Text-1		2012-07-14 10:12:49.539000
	Edit pad (rev 786)		Claudia	cv402	XVal Session 49	1	XVal Session 49-Typing - Text-1		2012-07-14 10:12:49.931000
	Edit pad (rev 787)		Matt	cv310	XVal Session 49	1	XVal Session 49-Typing - Text-1		2012-07-14 10:12:49.936000
	Edit pad (rev 788)		Mark:	cv309	XVal Session 49	1	XVal Session 49-Typing - Text-1		2012-07-14 10:12:50.041000
	Edit pad (rev 789)		jeral	cv311	XVal Session 49	1	XVal Session 49-Typing - Text-1		2012-07-14 10:12:50.074000
	Edit pad (rev 790)		Claudia	cv402	XVal Session 49	1	XVal Session 49-Typing - Text-1		2012-07-14 10:12:50.433000
	Edit pad (rev 791)		Matt	cv310	XVal Session 49	1	XVal Session 49-Typing - Text-1		2012-07-14 10:12:50.435000
	Edit pad (rev 792)		Mark:	cv309	XVal Session 49	1	XVal Session 49-Typing - Text-1		2012-07-14 10:12:50.541000
	Edit pad (rev 793)		jeral	cv311	XVal Session 49	1	XVal Session 49-Typing - Text-1		2012-07-14 10:12:50.574000
	Edit pad (rev 794)		Matt	cv310	XVal Session 49	1	XVal Session 49-Typing - Text-1		2012-07-14 10:12:50.933000
	Edit pad (rev 795)		Claudia	cv402	XVal Session 49	1	XVal Session 49-Typing - Text-1		2012-07-14 10:12:50.935000
	Edit pad (rev 796)		Mark:	cv309	XVal Session 49	1	XVal Session 49-Typing - Text-1		2012-07-14 10:12:51.043000
	Edit pad (rev 797)		jeral	cv311	XVal Session 49	1	XVal Session 49-Typing - Text-1		2012-07-14 10:12:51.089000
	Edit pad (rev 798)		Claudia	cv402	XVal Session 49	1	XVal Session 49-Typing - Text-1		2012-07-14 10:12:51.435000
	Edit pad (rev 799)		Matt	cv310	XVal Session 49	1	XVal Session 49-Typing - Text-1		2012-07-14 10:12:51.454000
	Edit pad (rev 800)		Mark:	cv309	XVal Session 49	1	XVal Session 49-Typing - Text-1		2012-07-14 10:12:51.544000
	Edit pad (rev 801)		Claudia	cv402	XVal Session 49	1	XVal Session 49-Typing - Text-1		2012-07-14 10:12:51.934000
	Edit pad (rev 802)		Matt	cv310	XVal Session 49	1	XVal Session 49-Typing - Text-1		2012-07-14 10:12:51.966000
	Edit pad (rev 803)		Mark:	cv309	XVal Session 49	1	XVal Session 49-Typing - Text-1		2012-07-14 10:12:52.046000
	Edit pad (rev 804)		jeral	cv311	XVal Session 49	1	XVal Session 49-Typing - Text-1		2012-07-14 10:12:52.078000
	Edit pad (rev 805)		Claudia	cv402	XVal Session 49	1	XVal Session 49-Typing - Text-1		2012-07-14 10:12:52.435000
	Edit pad (rev 806)		Matt	cv310	XVal Session 49	1	XVal Session 49-Typing - Text-1		2012-07-14 10:12:52.473000
	Edit pad (rev 807)		Mark:	cv309	XVal Session 49	1	XVal Session 49-Typing - Text-1		2012-07-14 10:12:52.546000
	Edit pad (rev 808)		jeral	cv311	XVal Session 49	1	XVal Session 49-Typing - Text-1		2012-07-14 10:12:52.581000
	Edit pad (rev 809)		Matt	cv310	XVal Session 49	1	XVal Session 49-Typing - Text-1		2012-07-14 10:12:52.981000
	Edit pad (rev 810)		Mark:	cv309	XVal Session 49	1	XVal Session 49-Typing - Text-1		2012-07-14 10:12:53.050000
	Edit pad (rev 811)		jeral	cv311	XVal Session 49	1	XVal Session 49-Typing - Text-1		2012-07-14 10:12:53.091000
	Edit pad (rev 812)		Matt	cv310	XVal Session 49	1	XVal Session 49-Typing - Text-1		2012-07-14 10:12:53.481000
	Edit pad (rev 813)		jeral	cv311	XVal Session 49	1	XVal Session 49-Typing - Text-1		2012-07-14 10:12:53.588000
	Edit pad (rev 814)		Mark:	cv309	XVal Session 49	1	XVal Session 49-Typing - Text-1		2012-07-14 10:12:53.591000
	Edit pad (rev 815)		Claudia	cv402	XVal Session 49	1	XVal Session 49-Typing - Text-1		2012-07-14 10:12:53.852000
	Edit pad (rev 816)		Matt	cv310	XVal Session 49	1	XVal Session 49-Typing - Text-1		2012-07-14 10:12:53.980000
	Edit pad (rev 817)		Mark:	cv309	XVal Session 49	1	XVal Session 49-Typing - Text-1		2012-07-14 10:12:54.046000
	Edit pad (rev 818)		jeral	cv311	XVal Session 49	1	XVal Session 49-Typing - Text-1		2012-07-14 10:12:54.087000
	Edit pad (rev 819)		Claudia	cv402	XVal Session 49	1	XVal Session 49-Typing - Text-1		2012-07-14 10:12:54.357000
	Edit pad (rev 820)		Matt	cv310	XVal Session 49	1	XVal Session 49-Typing - Text-1		2012-07-14 10:12:54.484000
	Edit pad (rev 821)		Mark:	cv309	XVal Session 49	1	XVal Session 49-Typing - Text-1		2012-07-14 10:12:54.546000
	Edit pad (rev 822)		jeral	cv311	XVal Session 49	1	XVal Session 49-Typing - Text-1		2012-07-14 10:12:54.595000
	Edit pad (rev 823)		Claudia	cv402	XVal Session 49	1	XVal Session 49-Typing - Text-1		2012-07-14 10:12:54.855000
	Edit pad (rev 824)		Mark:	cv309	XVal Session 49	1	XVal Session 49-Typing - Text-1		2012-07-14 10:12:55.048000
	Edit pad (rev 825)		jeral	cv311	XVal Session 49	1	XVal Session 49-Typing - Text-1		2012-07-14 10:12:55.102000
	Edit pad (rev 826)		Matt	cv310	XVal Session 49	1	XVal Session 49-Typing - Text-1		2012-07-14 10:12:55.116000
	Edit pad (rev 827)		Claudia	cv402	XVal Session 49	1	XVal Session 49-Typing - Text-1		2012-07-14 10:12:55.355000
	Edit pad (rev 828)		Mark:	cv309	XVal Session 49	1	XVal Session 49-Typing - Text-1		2012-07-14 10:12:55.548000
	Edit pad (rev 829)		Matt	cv310	XVal Session 49	1	XVal Session 49-Typing - Text-1		2012-07-14 10:12:55.621000
	Edit pad (rev 830)		Claudia	cv402	XVal Session 49	1	XVal Session 49-Typing - Text-1		2012-07-14 10:12:55.858000
	Edit pad (rev 831)		Mark:	cv309	XVal Session 49	1	XVal Session 49-Typing - Text-1		2012-07-14 10:12:56.049000
	Edit pad (rev 832)		Mark:	cv309	XVal Session 49	1	XVal Session 49-Typing - Text-1		2012-07-14 10:12:56.548000
	Edit pad (rev 833)		jeral	cv311	XVal Session 49	1	XVal Session 49-Typing - Text-1		2012-07-14 10:12:56.571000
	Edit pad (rev 834)		Claudia	cv402	XVal Session 49	1	XVal Session 49-Typing - Text-1		2012-07-14 10:12:56.710000
	Edit pad (rev 835)		Matt	cv310	XVal Session 49	1	XVal Session 49-Typing - Text-1		2012-07-14 10:12:56.896000
	Edit pad (rev 836)		Mark:	cv309	XVal Session 49	1	XVal Session 49-Typing - Text-1		2012-07-14 10:12:57.046000
	Edit pad (rev 837)		jeral	cv311	XVal Session 49	1	XVal Session 49-Typing - Text-1		2012-07-14 10:12:57.082000
	Edit pad (rev 838)		Claudia	cv402	XVal Session 49	1	XVal Session 49-Typing - Text-1		2012-07-14 10:12:57.215000
	Edit pad (rev 839)		Matt	cv310	XVal Session 49	1	XVal Session 49-Typing - Text-1		2012-07-14 10:12:57.410000
	Edit pad (rev 840)		Mark:	cv309	XVal Session 49	1	XVal Session 49-Typing - Text-1		2012-07-14 10:12:57.546000
	Edit pad (rev 841)		jeral	cv311	XVal Session 49	1	XVal Session 49-Typing - Text-1		2012-07-14 10:12:57.588000
	Edit pad (rev 842)		Claudia	cv402	XVal Session 49	1	XVal Session 49-Typing - Text-1		2012-07-14 10:12:57.715000
	Edit pad (rev 843)		Matt	cv310	XVal Session 49	1	XVal Session 49-Typing - Text-1		2012-07-14 10:12:57.920000
	Edit pad (rev 844)		Mark:	cv309	XVal Session 49	1	XVal Session 49-Typing - Text-1		2012-07-14 10:12:58.046000
	Edit pad (rev 845)		jeral	cv311	XVal Session 49	1	XVal Session 49-Typing - Text-1		2012-07-14 10:12:58.090000
	Edit pad (rev 846)		Claudia	cv402	XVal Session 49	1	XVal Session 49-Typing - Text-1		2012-07-14 10:12:58.215000
	Edit pad (rev 847)		Matt	cv310	XVal Session 49	1	XVal Session 49-Typing - Text-1		2012-07-14 10:12:58.422000
	Edit pad (rev 848)		Mark:	cv309	XVal Session 49	1	XVal Session 49-Typing - Text-1		2012-07-14 10:12:58.546000
	Edit pad (rev 849)		jeral	cv311	XVal Session 49	1	XVal Session 49-Typing - Text-1		2012-07-14 10:12:58.596000
	Edit pad (rev 850)		Claudia	cv402	XVal Session 49	1	XVal Session 49-Typing - Text-1		2012-07-14 10:12:58.716000
	Edit pad (rev 851)		Matt	cv310	XVal Session 49	1	XVal Session 49-Typing - Text-1		2012-07-14 10:12:58.925000
	Edit pad (rev 852)		Mark:	cv309	XVal Session 49	1	XVal Session 49-Typing - Text-1		2012-07-14 10:12:59.047000
	Edit pad (rev 853)		Claudia	cv402	XVal Session 49	1	XVal Session 49-Typing - Text-1		2012-07-14 10:12:59.222000
	Edit pad (rev 854)		Matt	cv310	XVal Session 49	1	XVal Session 49-Typing - Text-1		2012-07-14 10:12:59.435000
	Edit pad (rev 855)		jeral	cv311	XVal Session 49	1	XVal Session 49-Typing - Text-1		2012-07-14 10:12:59.535000
	Edit pad (rev 856)		Mark:	cv309	XVal Session 49	1	XVal Session 49-Typing - Text-1		2012-07-14 10:12:59.550000
	Edit pad (rev 857)		Claudia	cv402	XVal Session 49	1	XVal Session 49-Typing - Text-1		2012-07-14 10:12:59.730000
	Edit pad (rev 858)		Matt	cv310	XVal Session 49	1	XVal Session 49-Typing - Text-1		2012-07-14 10:12:59.999000
	Edit pad (rev 859)		jeral	cv311	XVal Session 49	1	XVal Session 49-Typing - Text-1		2012-07-14 10:13:00.040000
	Edit pad (rev 860)		Mark:	cv309	XVal Session 49	1	XVal Session 49-Typing - Text-1		2012-07-14 10:13:00.144000
	Edit pad (rev 861)		Claudia	cv402	XVal Session 49	1	XVal Session 49-Typing - Text-1		2012-07-14 10:13:00.230000
	Edit pad (rev 862)		Matt	cv310	XVal Session 49	1	XVal Session 49-Typing - Text-1		2012-07-14 10:13:00.497000
	Edit pad (rev 863)		jeral	cv311	XVal Session 49	1	XVal Session 49-Typing - Text-1		2012-07-14 10:13:00.541000
	Edit pad (rev 864)		Mark:	cv309	XVal Session 49	1	XVal Session 49-Typing - Text-1		2012-07-14 10:13:00.642000
	Edit pad (rev 865)		Claudia	cv402	XVal Session 49	1	XVal Session 49-Typing - Text-1		2012-07-14 10:13:00.730000
	Edit pad (rev 866)		Matt	cv310	XVal Session 49	1	XVal Session 49-Typing - Text-1		2012-07-14 10:13:00.998000
	Edit pad (rev 867)		Mark:	cv309	XVal Session 49	1	XVal Session 49-Typing - Text-1		2012-07-14 10:13:01.153000
	Edit pad (rev 868)		Matt	cv310	XVal Session 49	1	XVal Session 49-Typing - Text-1		2012-07-14 10:13:01.505000
	Edit pad (rev 869)		jeral	cv311	XVal Session 49	1	XVal Session 49-Typing - Text-1		2012-07-14 10:13:01.603000
	Edit pad (rev 870)		Mark:	cv309	XVal Session 49	1	XVal Session 49-Typing - Text-1		2012-07-14 10:13:01.652000
	Edit pad (rev 871)		Matt	cv310	XVal Session 49	1	XVal Session 49-Typing - Text-1		2012-07-14 10:13:02.012000
	Edit pad (rev 872)		jeral	cv311	XVal Session 49	1	XVal Session 49-Typing - Text-1		2012-07-14 10:13:02.113000
	Edit pad (rev 873)		Claudia	cv402	XVal Session 49	1	XVal Session 49-Typing - Text-1		2012-07-14 10:13:02.121000
	Edit pad (rev 874)		Mark:	cv309	XVal Session 49	1	XVal Session 49-Typing - Text-1		2012-07-14 10:13:02.173000
	Edit pad (rev 875)		Matt	cv310	XVal Session 49	1	XVal Session 49-Typing - Text-1		2012-07-14 10:13:02.512000
	Edit pad (rev 876)		jeral	cv311	XVal Session 49	1	XVal Session 49-Typing - Text-1		2012-07-14 10:13:02.621000
	Edit pad (rev 877)		Claudia	cv402	XVal Session 49	1	XVal Session 49-Typing - Text-1		2012-07-14 10:13:02.623000
	Edit pad (rev 878)		Mark:	cv309	XVal Session 49	1	XVal Session 49-Typing - Text-1		2012-07-14 10:13:02.652000
	Edit pad (rev 879)		Matt	cv310	XVal Session 49	1	XVal Session 49-Typing - Text-1		2012-07-14 10:13:03.011000
	Edit pad (rev 880)		jeral	cv311	XVal Session 49	1	XVal Session 49-Typing - Text-1		2012-07-14 10:13:03.120000
	Edit pad (rev 881)		Mark:	cv309	XVal Session 49	1	XVal Session 49-Typing - Text-1		2012-07-14 10:13:03.152000
	Edit pad (rev 882)		Claudia	cv402	XVal Session 49	1	XVal Session 49-Typing - Text-1		2012-07-14 10:13:03.333000
	Edit pad (rev 883)		Matt	cv310	XVal Session 49	1	XVal Session 49-Typing - Text-1		2012-07-14 10:13:03.526000
	Edit pad (rev 884)		jeral	cv311	XVal Session 49	1	XVal Session 49-Typing - Text-1		2012-07-14 10:13:03.620000
	Edit pad (rev 885)		Mark:	cv309	XVal Session 49	1	XVal Session 49-Typing - Text-1		2012-07-14 10:13:03.651000
	Edit pad (rev 886)		Claudia	cv402	XVal Session 49	1	XVal Session 49-Typing - Text-1		2012-07-14 10:13:03.840000
	Edit pad (rev 887)		Matt	cv310	XVal Session 49	1	XVal Session 49-Typing - Text-1		2012-07-14 10:13:04.028000
	Edit pad (rev 888)		jeral	cv311	XVal Session 49	1	XVal Session 49-Typing - Text-1		2012-07-14 10:13:04.120000
	Edit pad (rev 889)		Mark:	cv309	XVal Session 49	1	XVal Session 49-Typing - Text-1		2012-07-14 10:13:04.161000
	Edit pad (rev 890)		Matt	cv310	XVal Session 49	1	XVal Session 49-Typing - Text-1		2012-07-14 10:13:04.528000
	Edit pad (rev 891)		jeral	cv311	XVal Session 49	1	XVal Session 49-Typing - Text-1		2012-07-14 10:13:04.631000
	Edit pad (rev 892)		Mark:	cv309	XVal Session 49	1	XVal Session 49-Typing - Text-1		2012-07-14 10:13:04.667000
	Edit pad (rev 893)		jeral	cv311	XVal Session 49	1	XVal Session 49-Typing - Text-1		2012-07-14 10:13:05.135000
	Edit pad (rev 894)		Claudia	cv402	XVal Session 49	1	XVal Session 49-Typing - Text-1		2012-07-14 10:13:05.168000
	Edit pad (rev 895)		Mark:	cv309	XVal Session 49	1	XVal Session 49-Typing - Text-1		2012-07-14 10:13:05.170000
	Edit pad (rev 896)		Claudia	cv402	XVal Session 49	1	XVal Session 49-Typing - Text-1		2012-07-14 10:13:05.668000
	Edit pad (rev 897)		Mark:	cv309	XVal Session 49	1	XVal Session 49-Typing - Text-1		2012-07-14 10:13:05.748000
	Edit pad (rev 898)		Matt	cv310	XVal Session 49	1	XVal Session 49-Typing - Text-1		2012-07-14 10:13:05.749000
	Edit pad (rev 899)		jeral	cv311	XVal Session 49	1	XVal Session 49-Typing - Text-1		2012-07-14 10:13:05.804000
	Edit pad (rev 900)		Claudia	cv402	XVal Session 49	1	XVal Session 49-Typing - Text-1		2012-07-14 10:13:06.168000
	Edit pad (rev 901)		Matt	cv310	XVal Session 49	1	XVal Session 49-Typing - Text-1		2012-07-14 10:13:06.249000
	Edit pad (rev 902)		Mark:	cv309	XVal Session 49	1	XVal Session 49-Typing - Text-1		2012-07-14 10:13:06.250000
	Edit pad (rev 903)		jeral	cv311	XVal Session 49	1	XVal Session 49-Typing - Text-1		2012-07-14 10:13:06.317000
	Edit pad (rev 904)		Mark:	cv309	XVal Session 49	1	XVal Session 49-Typing - Text-1		2012-07-14 10:13:06.753000
	Edit pad (rev 905)		Matt	cv310	XVal Session 49	1	XVal Session 49-Typing - Text-1		2012-07-14 10:13:06.762000
	Edit pad (rev 906)		Claudia	cv402	XVal Session 49	1	XVal Session 49-Typing - Text-1		2012-07-14 10:13:06.800000
	Edit pad (rev 907)		jeral	cv311	XVal Session 49	1	XVal Session 49-Typing - Text-1		2012-07-14 10:13:06.831000
	Edit pad (rev 908)		Mark:	cv309	XVal Session 49	1	XVal Session 49-Typing - Text-1		2012-07-14 10:13:07.255000
	Edit pad (rev 909)		Matt	cv310	XVal Session 49	1	XVal Session 49-Typing - Text-1		2012-07-14 10:13:07.262000
	Edit pad (rev 910)		Claudia	cv402	XVal Session 49	1	XVal Session 49-Typing - Text-1		2012-07-14 10:13:07.313000
	Edit pad (rev 911)		jeral	cv311	XVal Session 49	1	XVal Session 49-Typing - Text-1		2012-07-14 10:13:07.350000
	Edit pad (rev 912)		Matt	cv310	XVal Session 49	1	XVal Session 49-Typing - Text-1		2012-07-14 10:13:07.764000
	Edit pad (rev 913)		Claudia	cv402	XVal Session 49	1	XVal Session 49-Typing - Text-1		2012-07-14 10:13:07.824000
	Edit pad (rev 914)		jeral	cv311	XVal Session 49	1	XVal Session 49-Typing - Text-1		2012-07-14 10:13:07.853000
	Edit pad (rev 915)		Matt	cv310	XVal Session 49	1	XVal Session 49-Typing - Text-1		2012-07-14 10:13:08.267000
	Edit pad (rev 916)		jeral	cv311	XVal Session 49	1	XVal Session 49-Typing - Text-1		2012-07-14 10:13:08.354000
	Edit pad (rev 917)		Matt	cv310	XVal Session 49	1	XVal Session 49-Typing - Text-1		2012-07-14 10:13:08.779000
	Edit pad (rev 918)		Matt	cv310	XVal Session 49	1	XVal Session 49-Typing - Text-1		2012-07-14 10:13:09.278000
	Edit pad (rev 919)		jeral	cv311	XVal Session 49	1	XVal Session 49-Typing - Text-1		2012-07-14 10:13:09.330000
	Edit pad (rev 920)		Claudia	cv402	XVal Session 49	1	XVal Session 49-Typing - Text-1		2012-07-14 10:13:09.450000
	Edit pad (rev 921)		Matt	cv310	XVal Session 49	1	XVal Session 49-Typing - Text-1		2012-07-14 10:13:09.778000
	Edit pad (rev 922)		jeral	cv311	XVal Session 49	1	XVal Session 49-Typing - Text-1		2012-07-14 10:13:09.838000
	Edit pad (rev 923)		jeral	cv311	XVal Session 49	1	XVal Session 49-Typing - Text-1		2012-07-14 10:13:10.339000
	Edit pad (rev 924)		Matt	cv310	XVal Session 49	1	XVal Session 49-Typing - Text-1		2012-07-14 10:13:10.515000
	Edit pad (rev 925)		Claudia	cv402	XVal Session 49	1	XVal Session 49-Typing - Text-1		2012-07-14 10:13:10.841000
	Edit pad (rev 926)		jeral	cv311	XVal Session 49	1	XVal Session 49-Typing - Text-1		2012-07-14 10:13:10.882000
	Edit pad (rev 927)		Matt	cv310	XVal Session 49	1	XVal Session 49-Typing - Text-1		2012-07-14 10:13:11.018000
	Edit pad (rev 928)		Claudia	cv402	XVal Session 49	1	XVal Session 49-Typing - Text-1		2012-07-14 10:13:11.341000
	Edit pad (rev 929)		jeral	cv311	XVal Session 49	1	XVal Session 49-Typing - Text-1		2012-07-14 10:13:11.386000
	Edit pad (rev 930)		Matt	cv310	XVal Session 49	1	XVal Session 49-Typing - Text-1		2012-07-14 10:13:11.514000
	Edit pad (rev 931)		Claudia	cv402	XVal Session 49	1	XVal Session 49-Typing - Text-1		2012-07-14 10:13:11.840000
	Edit pad (rev 932)		jeral	cv311	XVal Session 49	1	XVal Session 49-Typing - Text-1		2012-07-14 10:13:11.886000
	Edit pad (rev 933)		Matt	cv310	XVal Session 49	1	XVal Session 49-Typing - Text-1		2012-07-14 10:13:12.027000
	Edit pad (rev 934)		Claudia	cv402	XVal Session 49	1	XVal Session 49-Typing - Text-1		2012-07-14 10:13:12.342000
	Edit pad (rev 935)		Matt	cv310	XVal Session 49	1	XVal Session 49-Typing - Text-1		2012-07-14 10:13:12.841000
	Edit pad (rev 936)		Claudia	cv402	XVal Session 49	1	XVal Session 49-Typing - Text-1		2012-07-14 10:13:12.846000
	Edit pad (rev 937)		jeral	cv311	XVal Session 49	1	XVal Session 49-Typing - Text-1		2012-07-14 10:13:13.103000
	Edit pad (rev 938)		Matt	cv310	XVal Session 49	1	XVal Session 49-Typing - Text-1		2012-07-14 10:13:13.341000
	Edit pad (rev 939)		Claudia	cv402	XVal Session 49	1	XVal Session 49-Typing - Text-1		2012-07-14 10:13:13.363000
	Edit pad (rev 940)		jeral	cv311	XVal Session 49	1	XVal Session 49-Typing - Text-1		2012-07-14 10:13:13.604000
	Edit pad (rev 941)		Claudia	cv402	XVal Session 49	1	XVal Session 49-Typing - Text-1		2012-07-14 10:13:13.872000
	Edit pad (rev 942)		jeral	cv311	XVal Session 49	1	XVal Session 49-Typing - Text-1		2012-07-14 10:13:14.104000
	Edit pad (rev 943)		Claudia	cv402	XVal Session 49	1	XVal Session 49-Typing - Text-1		2012-07-14 10:13:14.372000
	Edit pad (rev 944)		jeral	cv311	XVal Session 49	1	XVal Session 49-Typing - Text-1		2012-07-14 10:13:14.604000
	Edit pad (rev 945)		Claudia	cv402	XVal Session 49	1	XVal Session 49-Typing - Text-1		2012-07-14 10:13:15.208000
	Edit pad (rev 946)		jeral	cv311	XVal Session 49	1	XVal Session 49-Typing - Text-1		2012-07-14 10:13:15.285000
	Edit pad (rev 947)		Claudia	cv402	XVal Session 49	1	XVal Session 49-Typing - Text-1		2012-07-14 10:13:15.716000
	Edit pad (rev 948)		jeral	cv311	XVal Session 49	1	XVal Session 49-Typing - Text-1		2012-07-14 10:13:15.791000
	Edit pad (rev 949)		Claudia	cv402	XVal Session 49	1	XVal Session 49-Typing - Text-1		2012-07-14 10:13:16.217000
	Edit pad (rev 950)		jeral	cv311	XVal Session 49	1	XVal Session 49-Typing - Text-1		2012-07-14 10:13:16.292000
	Edit pad (rev 951)		Matt	cv310	XVal Session 49	1	XVal Session 49-Typing - Text-1		2012-07-14 10:13:16.608000
	Edit pad (rev 952)		Claudia	cv402	XVal Session 49	1	XVal Session 49-Typing - Text-1		2012-07-14 10:13:16.716000
	Edit pad (rev 953)		jeral	cv311	XVal Session 49	1	XVal Session 49-Typing - Text-1		2012-07-14 10:13:16.791000
	Edit pad (rev 954)		Matt	cv310	XVal Session 49	1	XVal Session 49-Typing - Text-1		2012-07-14 10:13:17.122000
	Edit pad (rev 955)		Claudia	cv402	XVal Session 49	1	XVal Session 49-Typing - Text-1		2012-07-14 10:13:17.214000
	Edit pad (rev 956)		jeral	cv311	XVal Session 49	1	XVal Session 49-Typing - Text-1		2012-07-14 10:13:17.291000
	Edit pad (rev 957)		Matt	cv310	XVal Session 49	1	XVal Session 49-Typing - Text-1		2012-07-14 10:13:17.622000
	Edit pad (rev 958)		Claudia	cv402	XVal Session 49	1	XVal Session 49-Typing - Text-1		2012-07-14 10:13:17.714000
	Edit pad (rev 959)		jeral	cv311	XVal Session 49	1	XVal Session 49-Typing - Text-1		2012-07-14 10:13:18.053000
	Edit pad (rev 960)		Matt	cv310	XVal Session 49	1	XVal Session 49-Typing - Text-1		2012-07-14 10:13:18.122000
	Edit pad (rev 961)		Claudia	cv402	XVal Session 49	1	XVal Session 49-Typing - Text-1		2012-07-14 10:13:18.215000
	Edit pad (rev 962)		jeral	cv311	XVal Session 49	1	XVal Session 49-Typing - Text-1		2012-07-14 10:13:18.557000
	Edit pad (rev 963)		Matt	cv310	XVal Session 49	1	XVal Session 49-Typing - Text-1		2012-07-14 10:13:18.632000
	Edit pad (rev 964)		Claudia	cv402	XVal Session 49	1	XVal Session 49-Typing - Text-1		2012-07-14 10:13:18.715000
	Edit pad (rev 965)		Claudia	cv402	XVal Session 49	1	XVal Session 49-Typing - Text-1		2012-07-14 10:13:19.369000
	Edit pad (rev 966)		jeral	cv311	XVal Session 49	1	XVal Session 49-Typing - Text-1		2012-07-14 10:13:19.440000
	Edit pad (rev 967)		Matt	cv310	XVal Session 49	1	XVal Session 49-Typing - Text-1		2012-07-14 10:13:19.441000
	Edit pad (rev 968)		Claudia	cv402	XVal Session 49	1	XVal Session 49-Typing - Text-1		2012-07-14 10:13:19.871000
	Edit pad (rev 969)		jeral	cv311	XVal Session 49	1	XVal Session 49-Typing - Text-1		2012-07-14 10:13:19.948000
	Edit pad (rev 970)		Matt	cv310	XVal Session 49	1	XVal Session 49-Typing - Text-1		2012-07-14 10:13:19.961000
	Edit pad (rev 971)		jeral	cv311	XVal Session 49	1	XVal Session 49-Typing - Text-1		2012-07-14 10:13:20.448000
	Edit pad (rev 972)		Matt	cv310	XVal Session 49	1	XVal Session 49-Typing - Text-1		2012-07-14 10:13:20.472000
	Edit pad (rev 973)		Claudia	cv402	XVal Session 49	1	XVal Session 49-Typing - Text-1		2012-07-14 10:13:20.654000
	Edit pad (rev 974)		jeral	cv311	XVal Session 49	1	XVal Session 49-Typing - Text-1		2012-07-14 10:13:20.949000
	Edit pad (rev 975)		Claudia	cv402	XVal Session 49	1	XVal Session 49-Typing - Text-1		2012-07-14 10:13:21.153000
	Edit pad (rev 976)		Claudia	cv402	XVal Session 49	1	XVal Session 49-Typing - Text-1		2012-07-14 10:13:21.693000
	Edit pad (rev 977)		jeral	cv311	XVal Session 49	1	XVal Session 49-Typing - Text-1		2012-07-14 10:13:21.765000
	Edit pad (rev 978)		Claudia	cv402	XVal Session 49	1	XVal Session 49-Typing - Text-1		2012-07-14 10:13:22.199000
	Edit pad (rev 979)		jeral	cv311	XVal Session 49	1	XVal Session 49-Typing - Text-1		2012-07-14 10:13:22.290000
	Edit pad (rev 980)		Claudia	cv402	XVal Session 49	1	XVal Session 49-Typing - Text-1		2012-07-14 10:13:22.707000
	Edit pad (rev 981)		jeral	cv311	XVal Session 49	1	XVal Session 49-Typing - Text-1		2012-07-14 10:13:22.797000
	Edit pad (rev 982)		jeral	cv311	XVal Session 49	1	XVal Session 49-Typing - Text-1		2012-07-14 10:13:23.307000
	Edit pad (rev 983)		jeral	cv311	XVal Session 49	1	XVal Session 49-Typing - Text-1		2012-07-14 10:13:23.808000
	Edit pad (rev 984)		Claudia	cv402	XVal Session 49	1	XVal Session 49-Typing - Text-1		2012-07-14 10:13:24.091000
	Edit pad (rev 985)		jeral	cv311	XVal Session 49	1	XVal Session 49-Typing - Text-1		2012-07-14 10:13:24.307000
	Edit pad (rev 986)		Mark:	cv309	XVal Session 49	1	XVal Session 49-Typing - Text-1		2012-07-14 10:13:24.446000
	Edit pad (rev 987)		Claudia	cv402	XVal Session 49	1	XVal Session 49-Typing - Text-1		2012-07-14 10:13:24.609000
	Edit pad (rev 988)		jeral	cv311	XVal Session 49	1	XVal Session 49-Typing - Text-1		2012-07-14 10:13:24.808000
	Edit pad (rev 989)		Matt	cv310	XVal Session 49	1	XVal Session 49-Typing - Text-1		2012-07-14 10:13:24.859000
	Edit pad (rev 990)		Claudia	cv402	XVal Session 49	1	XVal Session 49-Typing - Text-1		2012-07-14 10:13:25.121000
	Edit pad (rev 991)		jeral	cv311	XVal Session 49	1	XVal Session 49-Typing - Text-1		2012-07-14 10:13:25.305000
	Edit pad (rev 992)		Mark:	cv309	XVal Session 49	1	XVal Session 49-Typing - Text-1		2012-07-14 10:13:25.338000
	Edit pad (rev 993)		Matt	cv310	XVal Session 49	1	XVal Session 49-Typing - Text-1		2012-07-14 10:13:25.376000
	Edit pad (rev 994)		Claudia	cv402	XVal Session 49	1	XVal Session 49-Typing - Text-1		2012-07-14 10:13:25.622000
	Edit pad (rev 995)		jeral	cv311	XVal Session 49	1	XVal Session 49-Typing - Text-1		2012-07-14 10:13:25.806000
	Edit pad (rev 996)		Matt	cv310	XVal Session 49	1	XVal Session 49-Typing - Text-1		2012-07-14 10:13:25.887000
	Edit pad (rev 997)		Mark:	cv309	XVal Session 49	1	XVal Session 49-Typing - Text-1		2012-07-14 10:13:25.918000
	Edit pad (rev 998)		jeral	cv311	XVal Session 49	1	XVal Session 49-Typing - Text-1		2012-07-14 10:13:26.308000
	Edit pad (rev 999)		Matt	cv310	XVal Session 49	1	XVal Session 49-Typing - Text-1		2012-07-14 10:13:26.388000
	Edit pad (rev 1000)		Mark:	cv309	XVal Session 49	1	XVal Session 49-Typing - Text-1		2012-07-14 10:13:26.419000
	Edit pad (rev 1001)		jeral	cv311	XVal Session 49	1	XVal Session 49-Typing - Text-1		2012-07-14 10:13:26.812000
	Edit pad (rev 1002)		Matt	cv310	XVal Session 49	1	XVal Session 49-Typing - Text-1		2012-07-14 10:13:26.886000
	Edit pad (rev 1003)		jeral	cv311	XVal Session 49	1	XVal Session 49-Typing - Text-1		2012-07-14 10:13:27.323000
	Edit pad (rev 1004)		Matt	cv310	XVal Session 49	1	XVal Session 49-Typing - Text-1		2012-07-14 10:13:27.496000
	Edit pad (rev 1005)		jeral	cv311	XVal Session 49	1	XVal Session 49-Typing - Text-1		2012-07-14 10:13:27.823000
	Edit pad (rev 1006)		Matt	cv310	XVal Session 49	1	XVal Session 49-Typing - Text-1		2012-07-14 10:13:27.995000
	Edit pad (rev 1007)		Claudia	cv402	XVal Session 49	1	XVal Session 49-Typing - Text-1		2012-07-14 10:13:28.113000
	Edit pad (rev 1008)		jeral	cv311	XVal Session 49	1	XVal Session 49-Typing - Text-1		2012-07-14 10:13:28.392000
	Edit pad (rev 1009)		Matt	cv310	XVal Session 49	1	XVal Session 49-Typing - Text-1		2012-07-14 10:13:28.495000
	Edit pad (rev 1010)		Claudia	cv402	XVal Session 49	1	XVal Session 49-Typing - Text-1		2012-07-14 10:13:28.623000
	Edit pad (rev 1011)		Mark:	cv309	XVal Session 49	1	XVal Session 49-Typing - Text-1		2012-07-14 10:13:28.755000
	Edit pad (rev 1012)		jeral	cv311	XVal Session 49	1	XVal Session 49-Typing - Text-1		2012-07-14 10:13:28.900000
	Edit pad (rev 1013)		Matt	cv310	XVal Session 49	1	XVal Session 49-Typing - Text-1		2012-07-14 10:13:28.995000
	Edit pad (rev 1014)		Mark:	cv309	XVal Session 49	1	XVal Session 49-Typing - Text-1		2012-07-14 10:13:29.262000
	Edit pad (rev 1015)		Matt	cv310	XVal Session 49	1	XVal Session 49-Typing - Text-1		2012-07-14 10:13:29.497000
	Edit pad (rev 1016)		Claudia	cv402	XVal Session 49	1	XVal Session 49-Typing - Text-1		2012-07-14 10:13:29.517000
	Edit pad (rev 1017)		Mark:	cv309	XVal Session 49	1	XVal Session 49-Typing - Text-1		2012-07-14 10:13:29.763000
	Edit pad (rev 1018)		Claudia	cv402	XVal Session 49	1	XVal Session 49-Typing - Text-1		2012-07-14 10:13:30.169000
	Edit pad (rev 1019)		Matt	cv310	XVal Session 49	1	XVal Session 49-Typing - Text-1		2012-07-14 10:13:30.191000
	Edit pad (rev 1020)		Mark:	cv309	XVal Session 49	1	XVal Session 49-Typing - Text-1		2012-07-14 10:13:30.263000
	Edit pad (rev 1021)		jeral	cv311	XVal Session 49	1	XVal Session 49-Typing - Text-1		2012-07-14 10:13:30.499000
	Edit pad (rev 1022)		Claudia	cv402	XVal Session 49	1	XVal Session 49-Typing - Text-1		2012-07-14 10:13:30.668000
	Edit pad (rev 1023)		Mark:	cv309	XVal Session 49	1	XVal Session 49-Typing - Text-1		2012-07-14 10:13:30.762000
	Edit pad (rev 1024)		Matt	cv310	XVal Session 49	1	XVal Session 49-Typing - Text-1		2012-07-14 10:13:30.909000
	Edit pad (rev 1025)		jeral	cv311	XVal Session 49	1	XVal Session 49-Typing - Text-1		2012-07-14 10:13:31.009000
	Edit pad (rev 1026)		Claudia	cv402	XVal Session 49	1	XVal Session 49-Typing - Text-1		2012-07-14 10:13:31.169000
	Edit pad (rev 1027)		Mark:	cv309	XVal Session 49	1	XVal Session 49-Typing - Text-1		2012-07-14 10:13:31.261000
	Edit pad (rev 1028)		Matt	cv310	XVal Session 49	1	XVal Session 49-Typing - Text-1		2012-07-14 10:13:31.420000
	Edit pad (rev 1029)		jeral	cv311	XVal Session 49	1	XVal Session 49-Typing - Text-1		2012-07-14 10:13:31.509000
	Edit pad (rev 1030)		Mark:	cv309	XVal Session 49	1	XVal Session 49-Typing - Text-1		2012-07-14 10:13:31.769000
	Edit pad (rev 1031)		Claudia	cv402	XVal Session 49	1	XVal Session 49-Typing - Text-1		2012-07-14 10:13:31.798000
	Edit pad (rev 1032)		jeral	cv311	XVal Session 49	1	XVal Session 49-Typing - Text-1		2012-07-14 10:13:32.009000
	Edit pad (rev 1033)		Matt	cv310	XVal Session 49	1	XVal Session 49-Typing - Text-1		2012-07-14 10:13:32.066000
	Edit pad (rev 1034)		Mark:	cv309	XVal Session 49	1	XVal Session 49-Typing - Text-1		2012-07-14 10:13:32.271000
	Edit pad (rev 1035)		Claudia	cv402	XVal Session 49	1	XVal Session 49-Typing - Text-1		2012-07-14 10:13:32.308000
	Edit pad (rev 1036)		jeral	cv311	XVal Session 49	1	XVal Session 49-Typing - Text-1		2012-07-14 10:13:32.511000
	Edit pad (rev 1037)		Matt	cv310	XVal Session 49	1	XVal Session 49-Typing - Text-1		2012-07-14 10:13:32.583000
	Edit pad (rev 1038)		Mark:	cv309	XVal Session 49	1	XVal Session 49-Typing - Text-1		2012-07-14 10:13:32.770000
	Edit pad (rev 1039)		Claudia	cv402	XVal Session 49	1	XVal Session 49-Typing - Text-1		2012-07-14 10:13:32.819000
	Edit pad (rev 1040)		jeral	cv311	XVal Session 49	1	XVal Session 49-Typing - Text-1		2012-07-14 10:13:33.011000
	Edit pad (rev 1041)		Matt	cv310	XVal Session 49	1	XVal Session 49-Typing - Text-1		2012-07-14 10:13:33.091000
	Edit pad (rev 1042)		Mark:	cv309	XVal Session 49	1	XVal Session 49-Typing - Text-1		2012-07-14 10:13:33.271000
	Edit pad (rev 1043)		jeral	cv311	XVal Session 49	1	XVal Session 49-Typing - Text-1		2012-07-14 10:13:33.522000
	Edit pad (rev 1044)		Matt	cv310	XVal Session 49	1	XVal Session 49-Typing - Text-1		2012-07-14 10:13:33.595000
	Edit pad (rev 1045)		Mark:	cv309	XVal Session 49	1	XVal Session 49-Typing - Text-1		2012-07-14 10:13:33.770000
	Edit pad (rev 1046)		Claudia	cv402	XVal Session 49	1	XVal Session 49-Typing - Text-1		2012-07-14 10:13:33.947000
	Edit pad (rev 1047)		jeral	cv311	XVal Session 49	1	XVal Session 49-Typing - Text-1		2012-07-14 10:13:34.024000
	Edit pad (rev 1048)		Matt	cv310	XVal Session 49	1	XVal Session 49-Typing - Text-1		2012-07-14 10:13:34.104000
	Edit pad (rev 1049)		Mark:	cv309	XVal Session 49	1	XVal Session 49-Typing - Text-1		2012-07-14 10:13:34.269000
	Edit pad (rev 1050)		Claudia	cv402	XVal Session 49	1	XVal Session 49-Typing - Text-1		2012-07-14 10:13:34.457000
	Edit pad (rev 1051)		jeral	cv311	XVal Session 49	1	XVal Session 49-Typing - Text-1		2012-07-14 10:13:34.818000
	Edit pad (rev 1052)		Mark:	cv309	XVal Session 49	1	XVal Session 49-Typing - Text-1		2012-07-14 10:13:34.857000
	Edit pad (rev 1053)		Matt	cv310	XVal Session 49	1	XVal Session 49-Typing - Text-1		2012-07-14 10:13:34.871000
	Edit pad (rev 1054)		Claudia	cv402	XVal Session 49	1	XVal Session 49-Typing - Text-1		2012-07-14 10:13:34.965000
	Edit pad (rev 1055)		Mark:	cv309	XVal Session 49	1	XVal Session 49-Typing - Text-1		2012-07-14 10:13:35.275000
	Edit pad (rev 1056)		jeral	cv311	XVal Session 49	1	XVal Session 49-Typing - Text-1		2012-07-14 10:13:35.318000
	Edit pad (rev 1057)		Matt	cv310	XVal Session 49	1	XVal Session 49-Typing - Text-1		2012-07-14 10:13:35.370000
	Edit pad (rev 1058)		Claudia	cv402	XVal Session 49	1	XVal Session 49-Typing - Text-1		2012-07-14 10:13:35.465000
	Edit pad (rev 1059)		jeral	cv311	XVal Session 49	1	XVal Session 49-Typing - Text-1		2012-07-14 10:13:35.823000
	Edit pad (rev 1060)		Mark:	cv309	XVal Session 49	1	XVal Session 49-Typing - Text-1		2012-07-14 10:13:35.831000
	Edit pad (rev 1061)		Matt	cv310	XVal Session 49	1	XVal Session 49-Typing - Text-1		2012-07-14 10:13:35.871000
	Edit pad (rev 1062)		Claudia	cv402	XVal Session 49	1	XVal Session 49-Typing - Text-1		2012-07-14 10:13:35.965000
	Edit pad (rev 1063)		jeral	cv311	XVal Session 49	1	XVal Session 49-Typing - Text-1		2012-07-14 10:13:36.323000
	Edit pad (rev 1064)		Mark:	cv309	XVal Session 49	1	XVal Session 49-Typing - Text-1		2012-07-14 10:13:36.343000
	Edit pad (rev 1065)		Matt	cv310	XVal Session 49	1	XVal Session 49-Typing - Text-1		2012-07-14 10:13:36.379000
	Edit pad (rev 1066)		Claudia	cv402	XVal Session 49	1	XVal Session 49-Typing - Text-1		2012-07-14 10:13:36.464000
	Edit pad (rev 1067)		jeral	cv311	XVal Session 49	1	XVal Session 49-Typing - Text-1		2012-07-14 10:13:36.825000
	Edit pad (rev 1068)		Mark:	cv309	XVal Session 49	1	XVal Session 49-Typing - Text-1		2012-07-14 10:13:36.845000
	Edit pad (rev 1069)		Matt	cv310	XVal Session 49	1	XVal Session 49-Typing - Text-1		2012-07-14 10:13:36.890000
	Edit pad (rev 1070)		Claudia	cv402	XVal Session 49	1	XVal Session 49-Typing - Text-1		2012-07-14 10:13:36.964000
	Edit pad (rev 1071)		jeral	cv311	XVal Session 49	1	XVal Session 49-Typing - Text-1		2012-07-14 10:13:37.335000
	Edit pad (rev 1072)		Mark:	cv309	XVal Session 49	1	XVal Session 49-Typing - Text-1		2012-07-14 10:13:37.344000
	Edit pad (rev 1073)		Matt	cv310	XVal Session 49	1	XVal Session 49-Typing - Text-1		2012-07-14 10:13:37.408000
	Edit pad (rev 1074)		Claudia	cv402	XVal Session 49	1	XVal Session 49-Typing - Text-1		2012-07-14 10:13:37.464000
	Edit pad (rev 1075)		jeral	cv311	XVal Session 49	1	XVal Session 49-Typing - Text-1		2012-07-14 10:13:37.839000
	Edit pad (rev 1076)		Mark:	cv309	XVal Session 49	1	XVal Session 49-Typing - Text-1		2012-07-14 10:13:37.845000
	Edit pad (rev 1077)		Matt	cv310	XVal Session 49	1	XVal Session 49-Typing - Text-1		2012-07-14 10:13:37.918000
	Edit pad (rev 1078)		Claudia	cv402	XVal Session 49	1	XVal Session 49-Typing - Text-1		2012-07-14 10:13:37.965000
	Edit pad (rev 1079)		Mark:	cv309	XVal Session 49	1	XVal Session 49-Typing - Text-1		2012-07-14 10:13:38.349000
	Edit pad (rev 1080)		Matt	cv310	XVal Session 49	1	XVal Session 49-Typing - Text-1		2012-07-14 10:13:38.419000
	Edit pad (rev 1081)		Claudia	cv402	XVal Session 49	1	XVal Session 49-Typing - Text-1		2012-07-14 10:13:38.465000
	Edit pad (rev 1082)		jeral	cv311	XVal Session 49	1	XVal Session 49-Typing - Text-1		2012-07-14 10:13:38.843000
	Edit pad (rev 1083)		Mark:	cv309	XVal Session 49	1	XVal Session 49-Typing - Text-1		2012-07-14 10:13:38.849000
	Edit pad (rev 1084)		Matt	cv310	XVal Session 49	1	XVal Session 49-Typing - Text-1		2012-07-14 10:13:38.919000
	Edit pad (rev 1085)		Claudia	cv402	XVal Session 49	1	XVal Session 49-Typing - Text-1		2012-07-14 10:13:38.970000
	Edit pad (rev 1086)		Mark:	cv309	XVal Session 49	1	XVal Session 49-Typing - Text-1		2012-07-14 10:13:39.349000
	Edit pad (rev 1087)		jeral	cv311	XVal Session 49	1	XVal Session 49-Typing - Text-1		2012-07-14 10:13:39.354000
	Edit pad (rev 1088)		Matt	cv310	XVal Session 49	1	XVal Session 49-Typing - Text-1		2012-07-14 10:13:39.417000
	Edit pad (rev 1089)		Claudia	cv402	XVal Session 49	1	XVal Session 49-Typing - Text-1		2012-07-14 10:13:39.480000
	Edit pad (rev 1090)		Mark:	cv309	XVal Session 49	1	XVal Session 49-Typing - Text-1		2012-07-14 10:13:39.849000
	Edit pad (rev 1091)		jeral	cv311	XVal Session 49	1	XVal Session 49-Typing - Text-1		2012-07-14 10:13:39.854000
	Edit pad (rev 1092)		Claudia	cv402	XVal Session 49	1	XVal Session 49-Typing - Text-1		2012-07-14 10:13:40.020000
	Edit pad (rev 1093)		Matt	cv310	XVal Session 49	1	XVal Session 49-Typing - Text-1		2012-07-14 10:13:40.029000
	Edit pad (rev 1094)		Mark:	cv309	XVal Session 49	1	XVal Session 49-Typing - Text-1		2012-07-14 10:13:40.353000
	Edit pad (rev 1095)		jeral	cv311	XVal Session 49	1	XVal Session 49-Typing - Text-1		2012-07-14 10:13:40.355000
	Edit pad (rev 1096)		Claudia	cv402	XVal Session 49	1	XVal Session 49-Typing - Text-1		2012-07-14 10:13:40.528000
	Edit pad (rev 1097)		Matt	cv310	XVal Session 49	1	XVal Session 49-Typing - Text-1		2012-07-14 10:13:40.530000
	Edit pad (rev 1098)		Mark:	cv309	XVal Session 49	1	XVal Session 49-Typing - Text-1		2012-07-14 10:13:40.853000
	Edit pad (rev 1099)		Matt	cv310	XVal Session 49	1	XVal Session 49-Typing - Text-1		2012-07-14 10:13:41.029000
	Edit pad (rev 1100)		Claudia	cv402	XVal Session 49	1	XVal Session 49-Typing - Text-1		2012-07-14 10:13:41.034000
	Edit pad (rev 1101)		jeral	cv311	XVal Session 49	1	XVal Session 49-Typing - Text-1		2012-07-14 10:13:41.344000
	Edit pad (rev 1102)		Mark:	cv309	XVal Session 49	1	XVal Session 49-Typing - Text-1		2012-07-14 10:13:41.353000
	Edit pad (rev 1103)		Matt	cv310	XVal Session 49	1	XVal Session 49-Typing - Text-1		2012-07-14 10:13:41.534000
	Edit pad (rev 1104)		Claudia	cv402	XVal Session 49	1	XVal Session 49-Typing - Text-1		2012-07-14 10:13:41.544000
	Edit pad (rev 1105)		jeral	cv311	XVal Session 49	1	XVal Session 49-Typing - Text-1		2012-07-14 10:13:41.846000
	Edit pad (rev 1106)		Mark:	cv309	XVal Session 49	1	XVal Session 49-Typing - Text-1		2012-07-14 10:13:41.852000
	Edit pad (rev 1107)		Matt	cv310	XVal Session 49	1	XVal Session 49-Typing - Text-1		2012-07-14 10:13:42.043000
	Edit pad (rev 1108)		jeral	cv311	XVal Session 49	1	XVal Session 49-Typing - Text-1		2012-07-14 10:13:42.355000
	Edit pad (rev 1109)		Mark:	cv309	XVal Session 49	1	XVal Session 49-Typing - Text-1		2012-07-14 10:13:42.374000
	Edit pad (rev 1110)		Matt	cv310	XVal Session 49	1	XVal Session 49-Typing - Text-1		2012-07-14 10:13:42.544000
	Edit pad (rev 1111)		Mark:	cv309	XVal Session 49	1	XVal Session 49-Typing - Text-1		2012-07-14 10:13:42.874000
	Edit pad (rev 1112)		jeral	cv311	XVal Session 49	1	XVal Session 49-Typing - Text-1		2012-07-14 10:13:42.973000
	Edit pad (rev 1113)		Matt	cv310	XVal Session 49	1	XVal Session 49-Typing - Text-1		2012-07-14 10:13:43.042000
	Edit pad (rev 1114)		Mark:	cv309	XVal Session 49	1	XVal Session 49-Typing - Text-1		2012-07-14 10:13:43.376000
	Edit pad (rev 1115)		jeral	cv311	XVal Session 49	1	XVal Session 49-Typing - Text-1		2012-07-14 10:13:43.505000
	Edit pad (rev 1116)		Matt	cv310	XVal Session 49	1	XVal Session 49-Typing - Text-1		2012-07-14 10:13:43.547000
	Edit pad (rev 1117)		Mark:	cv309	XVal Session 49	1	XVal Session 49-Typing - Text-1		2012-07-14 10:13:43.880000
	Edit pad (rev 1118)		jeral	cv311	XVal Session 49	1	XVal Session 49-Typing - Text-1		2012-07-14 10:13:44.029000
	Edit pad (rev 1119)		Matt	cv310	XVal Session 49	1	XVal Session 49-Typing - Text-1		2012-07-14 10:13:44.061000
	Edit pad (rev 1120)		Mark:	cv309	XVal Session 49	1	XVal Session 49-Typing - Text-1		2012-07-14 10:13:44.380000
	Edit pad (rev 1121)		Claudia	cv402	XVal Session 49	1	XVal Session 49-Typing - Text-1		2012-07-14 10:13:44.413000
	Edit pad (rev 1122)		Matt	cv310	XVal Session 49	1	XVal Session 49-Typing - Text-1		2012-07-14 10:13:44.575000
	Edit pad (rev 1123)		jeral	cv311	XVal Session 49	1	XVal Session 49-Typing - Text-1		2012-07-14 10:13:44.786000
	Edit pad (rev 1124)		Mark:	cv309	XVal Session 49	1	XVal Session 49-Typing - Text-1		2012-07-14 10:13:44.878000
	Edit pad (rev 1125)		Claudia	cv402	XVal Session 49	1	XVal Session 49-Typing - Text-1		2012-07-14 10:13:44.928000
	Edit pad (rev 1126)		jeral	cv311	XVal Session 49	1	XVal Session 49-Typing - Text-1		2012-07-14 10:13:45.298000
	Edit pad (rev 1127)		Mark:	cv309	XVal Session 49	1	XVal Session 49-Typing - Text-1		2012-07-14 10:13:45.378000
	Edit pad (rev 1128)		Claudia	cv402	XVal Session 49	1	XVal Session 49-Typing - Text-1		2012-07-14 10:13:45.433000
	Edit pad (rev 1129)		Matt	cv310	XVal Session 49	1	XVal Session 49-Typing - Text-1		2012-07-14 10:13:45.788000
	Edit pad (rev 1130)		jeral	cv311	XVal Session 49	1	XVal Session 49-Typing - Text-1		2012-07-14 10:13:45.807000
	Edit pad (rev 1131)		Mark:	cv309	XVal Session 49	1	XVal Session 49-Typing - Text-1		2012-07-14 10:13:45.879000
	Edit pad (rev 1132)		Matt	cv310	XVal Session 49	1	XVal Session 49-Typing - Text-1		2012-07-14 10:13:46.294000
	Edit pad (rev 1133)		jeral	cv311	XVal Session 49	1	XVal Session 49-Typing - Text-1		2012-07-14 10:13:46.308000
	Edit pad (rev 1134)		Claudia	cv402	XVal Session 49	1	XVal Session 49-Typing - Text-1		2012-07-14 10:13:46.335000
	Edit pad (rev 1135)		Mark:	cv309	XVal Session 49	1	XVal Session 49-Typing - Text-1		2012-07-14 10:13:46.378000
	Edit pad (rev 1136)		Matt	cv310	XVal Session 49	1	XVal Session 49-Typing - Text-1		2012-07-14 10:13:46.794000
	Edit pad (rev 1137)		jeral	cv311	XVal Session 49	1	XVal Session 49-Typing - Text-1		2012-07-14 10:13:46.815000
	Edit pad (rev 1138)		Mark:	cv309	XVal Session 49	1	XVal Session 49-Typing - Text-1		2012-07-14 10:13:46.879000
	Edit pad (rev 1139)		Claudia	cv402	XVal Session 49	1	XVal Session 49-Typing - Text-1		2012-07-14 10:13:47.027000
	Edit pad (rev 1140)		Matt	cv310	XVal Session 49	1	XVal Session 49-Typing - Text-1		2012-07-14 10:13:47.294000
	Edit pad (rev 1141)		jeral	cv311	XVal Session 49	1	XVal Session 49-Typing - Text-1		2012-07-14 10:13:47.354000
	Edit pad (rev 1142)		Mark:	cv309	XVal Session 49	1	XVal Session 49-Typing - Text-1		2012-07-14 10:13:47.380000
	Edit pad (rev 1143)		Claudia	cv402	XVal Session 49	1	XVal Session 49-Typing - Text-1		2012-07-14 10:13:47.527000
	Edit pad (rev 1144)		Matt	cv310	XVal Session 49	1	XVal Session 49-Typing - Text-1		2012-07-14 10:13:47.800000
	Edit pad (rev 1145)		Mark:	cv309	XVal Session 49	1	XVal Session 49-Typing - Text-1		2012-07-14 10:13:47.878000
	Edit pad (rev 1146)		jeral	cv311	XVal Session 49	1	XVal Session 49-Typing - Text-1		2012-07-14 10:13:47.898000
	Edit pad (rev 1147)		Claudia	cv402	XVal Session 49	1	XVal Session 49-Typing - Text-1		2012-07-14 10:13:48.027000
	Edit pad (rev 1148)		Matt	cv310	XVal Session 49	1	XVal Session 49-Typing - Text-1		2012-07-14 10:13:48.308000
	Edit pad (rev 1149)		Mark:	cv309	XVal Session 49	1	XVal Session 49-Typing - Text-1		2012-07-14 10:13:48.379000
	Edit pad (rev 1150)		jeral	cv311	XVal Session 49	1	XVal Session 49-Typing - Text-1		2012-07-14 10:13:48.400000
	Edit pad (rev 1151)		Matt	cv310	XVal Session 49	1	XVal Session 49-Typing - Text-1		2012-07-14 10:13:48.812000
	Edit pad (rev 1152)		Mark:	cv309	XVal Session 49	1	XVal Session 49-Typing - Text-1		2012-07-14 10:13:48.880000
	Edit pad (rev 1153)		jeral	cv311	XVal Session 49	1	XVal Session 49-Typing - Text-1		2012-07-14 10:13:48.908000
	Edit pad (rev 1154)		Matt	cv310	XVal Session 49	1	XVal Session 49-Typing - Text-1		2012-07-14 10:13:49.333000
	Edit pad (rev 1155)		Mark:	cv309	XVal Session 49	1	XVal Session 49-Typing - Text-1		2012-07-14 10:13:49.384000
	Edit pad (rev 1156)		jeral	cv311	XVal Session 49	1	XVal Session 49-Typing - Text-1		2012-07-14 10:13:49.417000
	Edit pad (rev 1157)		Matt	cv310	XVal Session 49	1	XVal Session 49-Typing - Text-1		2012-07-14 10:13:49.842000
	Edit pad (rev 1158)		Mark:	cv309	XVal Session 49	1	XVal Session 49-Typing - Text-1		2012-07-14 10:13:49.884000
	Edit pad (rev 1159)		Matt	cv310	XVal Session 49	1	XVal Session 49-Typing - Text-1		2012-07-14 10:13:50.341000
	Edit pad (rev 1160)		Mark:	cv309	XVal Session 49	1	XVal Session 49-Typing - Text-1		2012-07-14 10:13:50.473000
	Edit pad (rev 1161)		Claudia	cv402	XVal Session 49	1	XVal Session 49-Typing - Text-1		2012-07-14 10:13:50.766000
	Edit pad (rev 1162)		Matt	cv310	XVal Session 49	1	XVal Session 49-Typing - Text-1		2012-07-14 10:13:50.840000
	Edit pad (rev 1163)		Mark:	cv309	XVal Session 49	1	XVal Session 49-Typing - Text-1		2012-07-14 10:13:50.973000
	Edit pad (rev 1164)		Claudia	cv402	XVal Session 49	1	XVal Session 49-Typing - Text-1		2012-07-14 10:13:51.278000
	Edit pad (rev 1165)		Matt	cv310	XVal Session 49	1	XVal Session 49-Typing - Text-1		2012-07-14 10:13:51.341000
	Edit pad (rev 1166)		Mark:	cv309	XVal Session 49	1	XVal Session 49-Typing - Text-1		2012-07-14 10:13:51.472000
	Edit pad (rev 1167)		Claudia	cv402	XVal Session 49	1	XVal Session 49-Typing - Text-1		2012-07-14 10:13:51.780000
	Edit pad (rev 1168)		Matt	cv310	XVal Session 49	1	XVal Session 49-Typing - Text-1		2012-07-14 10:13:51.858000
	Edit pad (rev 1169)		Mark:	cv309	XVal Session 49	1	XVal Session 49-Typing - Text-1		2012-07-14 10:13:51.973000
	Edit pad (rev 1170)		Claudia	cv402	XVal Session 49	1	XVal Session 49-Typing - Text-1		2012-07-14 10:13:52.288000
	Edit pad (rev 1171)		Matt	cv310	XVal Session 49	1	XVal Session 49-Typing - Text-1		2012-07-14 10:13:52.339000
	Edit pad (rev 1172)		Mark:	cv309	XVal Session 49	1	XVal Session 49-Typing - Text-1		2012-07-14 10:13:52.474000
	Edit pad (rev 1173)		Claudia	cv402	XVal Session 49	1	XVal Session 49-Typing - Text-1		2012-07-14 10:13:52.780000
	Edit pad (rev 1174)		Matt	cv310	XVal Session 49	1	XVal Session 49-Typing - Text-1		2012-07-14 10:13:52.850000
	Edit pad (rev 1175)		Mark:	cv309	XVal Session 49	1	XVal Session 49-Typing - Text-1		2012-07-14 10:13:52.973000
	Edit pad (rev 1176)		Claudia	cv402	XVal Session 49	1	XVal Session 49-Typing - Text-1		2012-07-14 10:13:53.279000
	Edit pad (rev 1177)		Matt	cv310	XVal Session 49	1	XVal Session 49-Typing - Text-1		2012-07-14 10:13:53.355000
	Edit pad (rev 1178)		Mark:	cv309	XVal Session 49	1	XVal Session 49-Typing - Text-1		2012-07-14 10:13:53.472000
	Edit pad (rev 1179)		Matt	cv310	XVal Session 49	1	XVal Session 49-Typing - Text-1		2012-07-14 10:13:53.859000
	Edit pad (rev 1180)		Mark:	cv309	XVal Session 49	1	XVal Session 49-Typing - Text-1		2012-07-14 10:13:53.973000
	Edit pad (rev 1181)		Claudia	cv402	XVal Session 49	1	XVal Session 49-Typing - Text-1		2012-07-14 10:13:53.977000
	Edit pad (rev 1182)		Matt	cv310	XVal Session 49	1	XVal Session 49-Typing - Text-1		2012-07-14 10:13:54.356000
	Edit pad (rev 1183)		Mark:	cv309	XVal Session 49	1	XVal Session 49-Typing - Text-1		2012-07-14 10:13:54.473000
	Edit pad (rev 1184)		Claudia	cv402	XVal Session 49	1	XVal Session 49-Typing - Text-1		2012-07-14 10:13:54.488000
	Edit pad (rev 1185)		Mark:	cv309	XVal Session 49	1	XVal Session 49-Typing - Text-1		2012-07-14 10:13:54.978000
	Edit pad (rev 1186)		Claudia	cv402	XVal Session 49	1	XVal Session 49-Typing - Text-1		2012-07-14 10:13:54.995000
	Edit pad (rev 1187)		Mark:	cv309	XVal Session 49	1	XVal Session 49-Typing - Text-1		2012-07-14 10:13:55.478000
	Edit pad (rev 1188)		Claudia	cv402	XVal Session 49	1	XVal Session 49-Typing - Text-1		2012-07-14 10:13:55.496000
	Edit pad (rev 1189)		Matt	cv310	XVal Session 49	1	XVal Session 49-Typing - Text-1		2012-07-14 10:13:55.805000
	Edit pad (rev 1190)		Mark:	cv309	XVal Session 49	1	XVal Session 49-Typing - Text-1		2012-07-14 10:13:55.989000
	Edit pad (rev 1191)		Claudia	cv402	XVal Session 49	1	XVal Session 49-Typing - Text-1		2012-07-14 10:13:56.009000
	Edit pad (rev 1192)		Matt	cv310	XVal Session 49	1	XVal Session 49-Typing - Text-1		2012-07-14 10:13:56.310000
	Edit pad (rev 1193)		Mark:	cv309	XVal Session 49	1	XVal Session 49-Typing - Text-1		2012-07-14 10:13:56.488000
	Edit pad (rev 1194)		Claudia	cv402	XVal Session 49	1	XVal Session 49-Typing - Text-1		2012-07-14 10:13:56.521000
	Edit pad (rev 1195)		Matt	cv310	XVal Session 49	1	XVal Session 49-Typing - Text-1		2012-07-14 10:13:56.863000
	Edit pad (rev 1196)		Mark:	cv309	XVal Session 49	1	XVal Session 49-Typing - Text-1		2012-07-14 10:13:56.988000
	Edit pad (rev 1197)		Claudia	cv402	XVal Session 49	1	XVal Session 49-Typing - Text-1		2012-07-14 10:13:57.039000
	Edit pad (rev 1198)		Mark:	cv309	XVal Session 49	1	XVal Session 49-Typing - Text-1		2012-07-14 10:13:57.490000
	Edit pad (rev 1199)		Matt	cv310	XVal Session 49	1	XVal Session 49-Typing - Text-1		2012-07-14 10:13:57.521000
	Edit pad (rev 1200)		Matt	cv310	XVal Session 49	1	XVal Session 49-Typing - Text-1		2012-07-14 10:13:57.948000
	Edit pad (rev 1201)		Mark:	cv309	XVal Session 49	1	XVal Session 49-Typing - Text-1		2012-07-14 10:13:57.989000
	Edit pad (rev 1202)		Claudia	cv402	XVal Session 49	1	XVal Session 49-Typing - Text-1		2012-07-14 10:13:58.364000
	Edit pad (rev 1203)		Matt	cv310	XVal Session 49	1	XVal Session 49-Typing - Text-1		2012-07-14 10:13:58.448000
	Edit pad (rev 1204)		Mark:	cv309	XVal Session 49	1	XVal Session 49-Typing - Text-1		2012-07-14 10:13:58.487000
	Edit pad (rev 1205)		Mark:	cv309	XVal Session 49	1	XVal Session 49-Typing - Text-1		2012-07-14 10:13:58.989000
	Edit pad (rev 1206)		Matt	cv310	XVal Session 49	1	XVal Session 49-Typing - Text-1		2012-07-14 10:13:59.237000
	Edit pad (rev 1207)		Mark:	cv309	XVal Session 49	1	XVal Session 49-Typing - Text-1		2012-07-14 10:13:59.489000
	Edit pad (rev 1208)		Matt	cv310	XVal Session 49	1	XVal Session 49-Typing - Text-1		2012-07-14 10:13:59.746000
	Edit pad (rev 1209)		Mark:	cv309	XVal Session 49	1	XVal Session 49-Typing - Text-1		2012-07-14 10:13:59.989000
	Edit pad (rev 1210)		Claudia	cv402	XVal Session 49	1	XVal Session 49-Typing - Text-1		2012-07-14 10:14:00.334000
	Edit pad (rev 1211)		Matt	cv310	XVal Session 49	1	XVal Session 49-Typing - Text-1		2012-07-14 10:14:00.371000
	Edit pad (rev 1212)		Mark:	cv309	XVal Session 49	1	XVal Session 49-Typing - Text-1		2012-07-14 10:14:00.488000
	Edit pad (rev 1213)		Claudia	cv402	XVal Session 49	1	XVal Session 49-Typing - Text-1		2012-07-14 10:14:00.840000
	Edit pad (rev 1214)		Mark:	cv309	XVal Session 49	1	XVal Session 49-Typing - Text-1		2012-07-14 10:14:00.988000
	Edit pad (rev 1215)		Matt	cv310	XVal Session 49	1	XVal Session 49-Typing - Text-1		2012-07-14 10:14:01.037000
	Edit pad (rev 1216)		Mark:	cv309	XVal Session 49	1	XVal Session 49-Typing - Text-1		2012-07-14 10:14:01.490000
	Edit pad (rev 1217)		Matt	cv310	XVal Session 49	1	XVal Session 49-Typing - Text-1		2012-07-14 10:14:01.542000
	Edit pad (rev 1218)		Mark:	cv309	XVal Session 49	1	XVal Session 49-Typing - Text-1		2012-07-14 10:14:01.993000
	Edit pad (rev 1219)		Claudia	cv402	XVal Session 49	1	XVal Session 49-Typing - Text-1		2012-07-14 10:14:02.025000
	Edit pad (rev 1220)		Matt	cv310	XVal Session 49	1	XVal Session 49-Typing - Text-1		2012-07-14 10:14:02.046000
	Edit pad (rev 1221)		Mark:	cv309	XVal Session 49	1	XVal Session 49-Typing - Text-1		2012-07-14 10:14:02.503000
	Edit pad (rev 1222)		Claudia	cv402	XVal Session 49	1	XVal Session 49-Typing - Text-1		2012-07-14 10:14:02.526000
	Edit pad (rev 1223)		Matt	cv310	XVal Session 49	1	XVal Session 49-Typing - Text-1		2012-07-14 10:14:02.730000
	Edit pad (rev 1224)		Mark:	cv309	XVal Session 49	1	XVal Session 49-Typing - Text-1		2012-07-14 10:14:03.002000
	Edit pad (rev 1225)		Claudia	cv402	XVal Session 49	1	XVal Session 49-Typing - Text-1		2012-07-14 10:14:03.027000
	Edit pad (rev 1226)		Matt	cv310	XVal Session 49	1	XVal Session 49-Typing - Text-1		2012-07-14 10:14:03.231000
	Edit pad (rev 1227)		Mark:	cv309	XVal Session 49	1	XVal Session 49-Typing - Text-1		2012-07-14 10:14:03.502000
	Edit pad (rev 1228)		Claudia	cv402	XVal Session 49	1	XVal Session 49-Typing - Text-1		2012-07-14 10:14:03.527000
	Edit pad (rev 1229)		Matt	cv310	XVal Session 49	1	XVal Session 49-Typing - Text-1		2012-07-14 10:14:03.731000
	Edit pad (rev 1230)		Mark:	cv309	XVal Session 49	1	XVal Session 49-Typing - Text-1		2012-07-14 10:14:04.012000
	Edit pad (rev 1231)		Claudia	cv402	XVal Session 49	1	XVal Session 49-Typing - Text-1		2012-07-14 10:14:04.029000
	Edit pad (rev 1232)		Matt	cv310	XVal Session 49	1	XVal Session 49-Typing - Text-1		2012-07-14 10:14:04.229000
	Edit pad (rev 1233)		Mark:	cv309	XVal Session 49	1	XVal Session 49-Typing - Text-1		2012-07-14 10:14:04.513000
	Edit pad (rev 1234)		Claudia	cv402	XVal Session 49	1	XVal Session 49-Typing - Text-1		2012-07-14 10:14:04.541000
	Edit pad (rev 1235)		Mark:	cv309	XVal Session 49	1	XVal Session 49-Typing - Text-1		2012-07-14 10:14:05.013000
	Edit pad (rev 1236)		Claudia	cv402	XVal Session 49	1	XVal Session 49-Typing - Text-1		2012-07-14 10:14:05.042000
	Edit pad (rev 1237)		Matt	cv310	XVal Session 49	1	XVal Session 49-Typing - Text-1		2012-07-14 10:14:05.077000
	Edit pad (rev 1238)		jeral	cv311	XVal Session 49	1	XVal Session 49-Typing - Text-1		2012-07-14 10:14:05.202000
	Edit pad (rev 1239)		Mark:	cv309	XVal Session 49	1	XVal Session 49-Typing - Text-1		2012-07-14 10:14:05.513000
	Edit pad (rev 1240)		Claudia	cv402	XVal Session 49	1	XVal Session 49-Typing - Text-1		2012-07-14 10:14:05.554000
	Edit pad (rev 1241)		Matt	cv310	XVal Session 49	1	XVal Session 49-Typing - Text-1		2012-07-14 10:14:05.593000
	Edit pad (rev 1242)		Mark:	cv309	XVal Session 49	1	XVal Session 49-Typing - Text-1		2012-07-14 10:14:06.013000
	Edit pad (rev 1243)		Claudia	cv402	XVal Session 49	1	XVal Session 49-Typing - Text-1		2012-07-14 10:14:06.058000
	Edit pad (rev 1244)		Matt	cv310	XVal Session 49	1	XVal Session 49-Typing - Text-1		2012-07-14 10:14:06.118000
	Edit pad (rev 1245)		Mark:	cv309	XVal Session 49	1	XVal Session 49-Typing - Text-1		2012-07-14 10:14:06.513000
	Edit pad (rev 1246)		Claudia	cv402	XVal Session 49	1	XVal Session 49-Typing - Text-1		2012-07-14 10:14:06.572000
	Edit pad (rev 1247)		Matt	cv310	XVal Session 49	1	XVal Session 49-Typing - Text-1		2012-07-14 10:14:06.620000
	Edit pad (rev 1248)		Mark:	cv309	XVal Session 49	1	XVal Session 49-Typing - Text-1		2012-07-14 10:14:07.013000
	Edit pad (rev 1249)		Claudia	cv402	XVal Session 49	1	XVal Session 49-Typing - Text-1		2012-07-14 10:14:07.075000
	Edit pad (rev 1250)		Matt	cv310	XVal Session 49	1	XVal Session 49-Typing - Text-1		2012-07-14 10:14:07.132000
	Edit pad (rev 1251)		Mark:	cv309	XVal Session 49	1	XVal Session 49-Typing - Text-1		2012-07-14 10:14:07.513000
	Edit pad (rev 1252)		Claudia	cv402	XVal Session 49	1	XVal Session 49-Typing - Text-1		2012-07-14 10:14:07.576000
	Edit pad (rev 1253)		Matt	cv310	XVal Session 49	1	XVal Session 49-Typing - Text-1		2012-07-14 10:14:07.924000
	Edit pad (rev 1254)		Mark:	cv309	XVal Session 49	1	XVal Session 49-Typing - Text-1		2012-07-14 10:14:08.020000
	Edit pad (rev 1255)		Matt	cv310	XVal Session 49	1	XVal Session 49-Typing - Text-1		2012-07-14 10:14:08.435000
	Edit pad (rev 1256)		Mark:	cv309	XVal Session 49	1	XVal Session 49-Typing - Text-1		2012-07-14 10:14:08.515000
	Edit pad (rev 1257)		Matt	cv310	XVal Session 49	1	XVal Session 49-Typing - Text-1		2012-07-14 10:14:08.937000
	Edit pad (rev 1258)		Mark:	cv309	XVal Session 49	1	XVal Session 49-Typing - Text-1		2012-07-14 10:14:09.017000
	Edit pad (rev 1259)		Matt	cv310	XVal Session 49	1	XVal Session 49-Typing - Text-1		2012-07-14 10:14:09.437000
	Edit pad (rev 1260)		Mark:	cv309	XVal Session 49	1	XVal Session 49-Typing - Text-1		2012-07-14 10:14:09.517000
	Edit pad (rev 1261)		Matt	cv310	XVal Session 49	1	XVal Session 49-Typing - Text-1		2012-07-14 10:14:09.936000
	Edit pad (rev 1262)		Claudia	cv402	XVal Session 49	1	XVal Session 49-Typing - Text-1		2012-07-14 10:14:09.965000
	Edit pad (rev 1263)		Mark:	cv309	XVal Session 49	1	XVal Session 49-Typing - Text-1		2012-07-14 10:14:10.014000
	Edit pad (rev 1264)		Matt	cv310	XVal Session 49	1	XVal Session 49-Typing - Text-1		2012-07-14 10:14:10.441000
	Edit pad (rev 1265)		Claudia	cv402	XVal Session 49	1	XVal Session 49-Typing - Text-1		2012-07-14 10:14:10.466000
	Edit pad (rev 1266)		Mark:	cv309	XVal Session 49	1	XVal Session 49-Typing - Text-1		2012-07-14 10:14:10.522000
	Edit pad (rev 1267)		Matt	cv310	XVal Session 49	1	XVal Session 49-Typing - Text-1		2012-07-14 10:14:10.949000
	Edit pad (rev 1268)		Claudia	cv402	XVal Session 49	1	XVal Session 49-Typing - Text-1		2012-07-14 10:14:10.980000
	Edit pad (rev 1269)		Mark:	cv309	XVal Session 49	1	XVal Session 49-Typing - Text-1		2012-07-14 10:14:11.020000
	Edit pad (rev 1270)		Claudia	cv402	XVal Session 49	1	XVal Session 49-Typing - Text-1		2012-07-14 10:14:11.481000
	Edit pad (rev 1271)		Matt	cv310	XVal Session 49	1	XVal Session 49-Typing - Text-1		2012-07-14 10:14:11.519000
	Edit pad (rev 1272)		Mark:	cv309	XVal Session 49	1	XVal Session 49-Typing - Text-1		2012-07-14 10:14:11.545000
	Edit pad (rev 1273)		Claudia	cv402	XVal Session 49	1	XVal Session 49-Typing - Text-1		2012-07-14 10:14:11.980000
	Edit pad (rev 1274)		Matt	cv310	XVal Session 49	1	XVal Session 49-Typing - Text-1		2012-07-14 10:14:12.028000
	Edit pad (rev 1275)		Mark:	cv309	XVal Session 49	1	XVal Session 49-Typing - Text-1		2012-07-14 10:14:12.048000
	Edit pad (rev 1276)		Mark:	cv309	XVal Session 49	1	XVal Session 49-Typing - Text-1		2012-07-14 10:14:12.548000
	Edit pad (rev 1277)		Claudia	cv402	XVal Session 49	1	XVal Session 49-Typing - Text-1		2012-07-14 10:14:12.554000
	Edit pad (rev 1278)		Matt	cv310	XVal Session 49	1	XVal Session 49-Typing - Text-1		2012-07-14 10:14:12.963000
	Edit pad (rev 1279)		Mark:	cv309	XVal Session 49	1	XVal Session 49-Typing - Text-1		2012-07-14 10:14:13.046000
	Edit pad (rev 1280)		Claudia	cv402	XVal Session 49	1	XVal Session 49-Typing - Text-1		2012-07-14 10:14:13.081000
	Edit pad (rev 1281)		Mark:	cv309	XVal Session 49	1	XVal Session 49-Typing - Text-1		2012-07-14 10:14:13.563000
	Edit pad (rev 1282)		Claudia	cv402	XVal Session 49	1	XVal Session 49-Typing - Text-1		2012-07-14 10:14:13.592000
	Edit pad (rev 1283)		Matt	cv310	XVal Session 49	1	XVal Session 49-Typing - Text-1		2012-07-14 10:14:13.602000
	Edit pad (rev 1284)		Mark:	cv309	XVal Session 49	1	XVal Session 49-Typing - Text-1		2012-07-14 10:14:14.063000
	Edit pad (rev 1285)		Matt	cv310	XVal Session 49	1	XVal Session 49-Typing - Text-1		2012-07-14 10:14:14.112000
	Edit pad (rev 1286)		Claudia	cv402	XVal Session 49	1	XVal Session 49-Typing - Text-1		2012-07-14 10:14:14.532000
	Edit pad (rev 1287)		Mark:	cv309	XVal Session 49	1	XVal Session 49-Typing - Text-1		2012-07-14 10:14:14.592000
	Edit pad (rev 1288)		Matt	cv310	XVal Session 49	1	XVal Session 49-Typing - Text-1		2012-07-14 10:14:14.638000
	Edit pad (rev 1289)		Claudia	cv402	XVal Session 49	1	XVal Session 49-Typing - Text-1		2012-07-14 10:14:15.043000
	Edit pad (rev 1290)		Mark:	cv309	XVal Session 49	1	XVal Session 49-Typing - Text-1		2012-07-14 10:14:15.091000
	Edit pad (rev 1291)		Matt	cv310	XVal Session 49	1	XVal Session 49-Typing - Text-1		2012-07-14 10:14:15.142000
	Edit pad (rev 1292)		Claudia	cv402	XVal Session 49	1	XVal Session 49-Typing - Text-1		2012-07-14 10:14:15.543000
	Edit pad (rev 1293)		Mark:	cv309	XVal Session 49	1	XVal Session 49-Typing - Text-1		2012-07-14 10:14:15.596000
	Edit pad (rev 1294)		Matt	cv310	XVal Session 49	1	XVal Session 49-Typing - Text-1		2012-07-14 10:14:15.652000
	Edit pad (rev 1295)		Claudia	cv402	XVal Session 49	1	XVal Session 49-Typing - Text-1		2012-07-14 10:14:16.043000
	Edit pad (rev 1296)		Mark:	cv309	XVal Session 49	1	XVal Session 49-Typing - Text-1		2012-07-14 10:14:16.094000
	Edit pad (rev 1297)		Claudia	cv402	XVal Session 49	1	XVal Session 49-Typing - Text-1		2012-07-14 10:14:16.544000
	Edit pad (rev 1298)		jeral	cv311	XVal Session 49	1	XVal Session 49-Typing - Text-1		2012-07-14 10:14:16.556000
	Edit pad (rev 1299)		Mark:	cv309	XVal Session 49	1	XVal Session 49-Typing - Text-1		2012-07-14 10:14:16.595000
	Edit pad (rev 1300)		Claudia	cv402	XVal Session 49	1	XVal Session 49-Typing - Text-1		2012-07-14 10:14:17.043000
	Edit pad (rev 1301)		jeral	cv311	XVal Session 49	1	XVal Session 49-Typing - Text-1		2012-07-14 10:14:17.057000
	Edit pad (rev 1302)		Matt	cv310	XVal Session 49	1	XVal Session 49-Typing - Text-1		2012-07-14 10:14:17.085000
	Edit pad (rev 1303)		Mark:	cv309	XVal Session 49	1	XVal Session 49-Typing - Text-1		2012-07-14 10:14:17.094000
	Edit pad (rev 1304)		Claudia	cv402	XVal Session 49	1	XVal Session 49-Typing - Text-1		2012-07-14 10:14:17.553000
	Edit pad (rev 1305)		jeral	cv311	XVal Session 49	1	XVal Session 49-Typing - Text-1		2012-07-14 10:14:17.557000
	Edit pad (rev 1306)		Matt	cv310	XVal Session 49	1	XVal Session 49-Typing - Text-1		2012-07-14 10:14:17.590000
	Edit pad (rev 1307)		Mark:	cv309	XVal Session 49	1	XVal Session 49-Typing - Text-1		2012-07-14 10:14:17.599000
	Edit pad (rev 1308)		jeral	cv311	XVal Session 49	1	XVal Session 49-Typing - Text-1		2012-07-14 10:14:18.079000
	Edit pad (rev 1309)		Claudia	cv402	XVal Session 49	1	XVal Session 49-Typing - Text-1		2012-07-14 10:14:18.087000
	Edit pad (rev 1310)		Matt	cv310	XVal Session 49	1	XVal Session 49-Typing - Text-1		2012-07-14 10:14:18.090000
	Edit pad (rev 1311)		Mark:	cv309	XVal Session 49	1	XVal Session 49-Typing - Text-1		2012-07-14 10:14:18.101000
	Edit pad (rev 1312)		jeral	cv311	XVal Session 49	1	XVal Session 49-Typing - Text-1		2012-07-14 10:14:18.583000
	Edit pad (rev 1313)		Matt	cv310	XVal Session 49	1	XVal Session 49-Typing - Text-1		2012-07-14 10:14:18.590000
	Edit pad (rev 1314)		Mark:	cv309	XVal Session 49	1	XVal Session 49-Typing - Text-1		2012-07-14 10:14:18.625000
	Edit pad (rev 1315)		Claudia	cv402	XVal Session 49	1	XVal Session 49-Typing - Text-1		2012-07-14 10:14:18.897000
	Edit pad (rev 1316)		jeral	cv311	XVal Session 49	1	XVal Session 49-Typing - Text-1		2012-07-14 10:14:19.089000
	Edit pad (rev 1317)		Matt	cv310	XVal Session 49	1	XVal Session 49-Typing - Text-1		2012-07-14 10:14:19.090000
	Edit pad (rev 1318)		Mark:	cv309	XVal Session 49	1	XVal Session 49-Typing - Text-1		2012-07-14 10:14:19.126000
	Edit pad (rev 1319)		Claudia	cv402	XVal Session 49	1	XVal Session 49-Typing - Text-1		2012-07-14 10:14:19.484000
	Edit pad (rev 1320)		jeral	cv311	XVal Session 49	1	XVal Session 49-Typing - Text-1		2012-07-14 10:14:19.587000
	Edit pad (rev 1321)		Matt	cv310	XVal Session 49	1	XVal Session 49-Typing - Text-1		2012-07-14 10:14:19.600000
	Edit pad (rev 1322)		Mark:	cv309	XVal Session 49	1	XVal Session 49-Typing - Text-1		2012-07-14 10:14:19.637000
	Edit pad (rev 1323)		Claudia	cv402	XVal Session 49	1	XVal Session 49-Typing - Text-1		2012-07-14 10:14:19.995000
	Edit pad (rev 1324)		Matt	cv310	XVal Session 49	1	XVal Session 49-Typing - Text-1		2012-07-14 10:14:20.129000
	Edit pad (rev 1325)		Mark:	cv309	XVal Session 49	1	XVal Session 49-Typing - Text-1		2012-07-14 10:14:20.144000
	Edit pad (rev 1326)		jeral	cv311	XVal Session 49	1	XVal Session 49-Typing - Text-1		2012-07-14 10:14:20.322000
	Edit pad (rev 1327)		Claudia	cv402	XVal Session 49	1	XVal Session 49-Typing - Text-1		2012-07-14 10:14:20.496000
	Edit pad (rev 1328)		Mark:	cv309	XVal Session 49	1	XVal Session 49-Typing - Text-1		2012-07-14 10:14:20.647000
	Edit pad (rev 1329)		jeral	cv311	XVal Session 49	1	XVal Session 49-Typing - Text-1		2012-07-14 10:14:20.823000
	Edit pad (rev 1330)		Claudia	cv402	XVal Session 49	1	XVal Session 49-Typing - Text-1		2012-07-14 10:14:20.996000
	Edit pad (rev 1331)		Matt	cv310	XVal Session 49	1	XVal Session 49-Typing - Text-1		2012-07-14 10:14:21.064000
	Edit pad (rev 1332)		Mark:	cv309	XVal Session 49	1	XVal Session 49-Typing - Text-1		2012-07-14 10:14:21.144000
	Edit pad (rev 1333)		jeral	cv311	XVal Session 49	1	XVal Session 49-Typing - Text-1		2012-07-14 10:14:21.329000
	Edit pad (rev 1334)		Claudia	cv402	XVal Session 49	1	XVal Session 49-Typing - Text-1		2012-07-14 10:14:21.498000
	Edit pad (rev 1335)		Matt	cv310	XVal Session 49	1	XVal Session 49-Typing - Text-1		2012-07-14 10:14:21.574000
	Edit pad (rev 1336)		Mark:	cv309	XVal Session 49	1	XVal Session 49-Typing - Text-1		2012-07-14 10:14:21.644000
	Edit pad (rev 1337)		jeral	cv311	XVal Session 49	1	XVal Session 49-Typing - Text-1		2012-07-14 10:14:21.847000
	Edit pad (rev 1338)		Claudia	cv402	XVal Session 49	1	XVal Session 49-Typing - Text-1		2012-07-14 10:14:22.003000
	Edit pad (rev 1339)		Matt	cv310	XVal Session 49	1	XVal Session 49-Typing - Text-1		2012-07-14 10:14:22.075000
	Edit pad (rev 1340)		Mark:	cv309	XVal Session 49	1	XVal Session 49-Typing - Text-1		2012-07-14 10:14:22.144000
	Edit pad (rev 1341)		jeral	cv311	XVal Session 49	1	XVal Session 49-Typing - Text-1		2012-07-14 10:14:22.361000
	Edit pad (rev 1342)		Claudia	cv402	XVal Session 49	1	XVal Session 49-Typing - Text-1		2012-07-14 10:14:22.512000
	Edit pad (rev 1343)		Matt	cv310	XVal Session 49	1	XVal Session 49-Typing - Text-1		2012-07-14 10:14:22.576000
	Edit pad (rev 1344)		Mark:	cv309	XVal Session 49	1	XVal Session 49-Typing - Text-1		2012-07-14 10:14:22.644000
	Edit pad (rev 1345)		jeral	cv311	XVal Session 49	1	XVal Session 49-Typing - Text-1		2012-07-14 10:14:22.860000
	Edit pad (rev 1346)		Claudia	cv402	XVal Session 49	1	XVal Session 49-Typing - Text-1		2012-07-14 10:14:23.012000
	Edit pad (rev 1347)		Matt	cv310	XVal Session 49	1	XVal Session 49-Typing - Text-1		2012-07-14 10:14:23.073000
	Edit pad (rev 1348)		Mark:	cv309	XVal Session 49	1	XVal Session 49-Typing - Text-1		2012-07-14 10:14:23.144000
	Edit pad (rev 1349)		jeral	cv311	XVal Session 49	1	XVal Session 49-Typing - Text-1		2012-07-14 10:14:23.375000
	Edit pad (rev 1350)		Matt	cv310	XVal Session 49	1	XVal Session 49-Typing - Text-1		2012-07-14 10:14:23.576000
	Edit pad (rev 1351)		Mark:	cv309	XVal Session 49	1	XVal Session 49-Typing - Text-1		2012-07-14 10:14:23.645000
	Edit pad (rev 1352)		jeral	cv311	XVal Session 49	1	XVal Session 49-Typing - Text-1		2012-07-14 10:14:23.886000
	Edit pad (rev 1353)		Matt	cv310	XVal Session 49	1	XVal Session 49-Typing - Text-1		2012-07-14 10:14:24.080000
	Edit pad (rev 1354)		Mark:	cv309	XVal Session 49	1	XVal Session 49-Typing - Text-1		2012-07-14 10:14:24.146000
	Edit pad (rev 1355)		jeral	cv311	XVal Session 49	1	XVal Session 49-Typing - Text-1		2012-07-14 10:14:24.385000
	Edit pad (rev 1356)		Matt	cv310	XVal Session 49	1	XVal Session 49-Typing - Text-1		2012-07-14 10:14:24.589000
	Edit pad (rev 1357)		Claudia	cv402	XVal Session 49	1	XVal Session 49-Typing - Text-1		2012-07-14 10:14:24.596000
	Edit pad (rev 1358)		Mark:	cv309	XVal Session 49	1	XVal Session 49-Typing - Text-1		2012-07-14 10:14:24.664000
	Edit pad (rev 1359)		jeral	cv311	XVal Session 49	1	XVal Session 49-Typing - Text-1		2012-07-14 10:14:24.886000
	Edit pad (rev 1360)		Claudia	cv402	XVal Session 49	1	XVal Session 49-Typing - Text-1		2012-07-14 10:14:25.119000
	Edit pad (rev 1361)		Mark:	cv309	XVal Session 49	1	XVal Session 49-Typing - Text-1		2012-07-14 10:14:25.165000
	Edit pad (rev 1362)		jeral	cv311	XVal Session 49	1	XVal Session 49-Typing - Text-1		2012-07-14 10:14:25.385000
	Edit pad (rev 1363)		Claudia	cv402	XVal Session 49	1	XVal Session 49-Typing - Text-1		2012-07-14 10:14:25.622000
	Edit pad (rev 1364)		Mark:	cv309	XVal Session 49	1	XVal Session 49-Typing - Text-1		2012-07-14 10:14:25.668000
	Edit pad (rev 1365)		jeral	cv311	XVal Session 49	1	XVal Session 49-Typing - Text-1		2012-07-14 10:14:25.888000
	Edit pad (rev 1366)		Claudia	cv402	XVal Session 49	1	XVal Session 49-Typing - Text-1		2012-07-14 10:14:26.121000
	Edit pad (rev 1367)		Mark:	cv309	XVal Session 49	1	XVal Session 49-Typing - Text-1		2012-07-14 10:14:26.167000
	Edit pad (rev 1368)		jeral	cv311	XVal Session 49	1	XVal Session 49-Typing - Text-1		2012-07-14 10:14:26.418000
	Edit pad (rev 1369)		Claudia	cv402	XVal Session 49	1	XVal Session 49-Typing - Text-1		2012-07-14 10:14:26.621000
	Edit pad (rev 1370)		Mark:	cv309	XVal Session 49	1	XVal Session 49-Typing - Text-1		2012-07-14 10:14:26.673000
	Edit pad (rev 1371)		jeral	cv311	XVal Session 49	1	XVal Session 49-Typing - Text-1		2012-07-14 10:14:26.915000
	Edit pad (rev 1372)		Mark:	cv309	XVal Session 49	1	XVal Session 49-Typing - Text-1		2012-07-14 10:14:27.173000
	Edit pad (rev 1373)		jeral	cv311	XVal Session 49	1	XVal Session 49-Typing - Text-1		2012-07-14 10:14:27.417000
	Edit pad (rev 1374)		Claudia	cv402	XVal Session 49	1	XVal Session 49-Typing - Text-1		2012-07-14 10:14:27.585000
	Edit pad (rev 1375)		Mark:	cv309	XVal Session 49	1	XVal Session 49-Typing - Text-1		2012-07-14 10:14:27.671000
	Edit pad (rev 1376)		jeral	cv311	XVal Session 49	1	XVal Session 49-Typing - Text-1		2012-07-14 10:14:27.917000
	Edit pad (rev 1377)		Claudia	cv402	XVal Session 49	1	XVal Session 49-Typing - Text-1		2012-07-14 10:14:28.090000
	Edit pad (rev 1378)		Mark:	cv309	XVal Session 49	1	XVal Session 49-Typing - Text-1		2012-07-14 10:14:28.173000
	Edit pad (rev 1379)		jeral	cv311	XVal Session 49	1	XVal Session 49-Typing - Text-1		2012-07-14 10:14:28.417000
	Edit pad (rev 1380)		Matt	cv310	XVal Session 49	1	XVal Session 49-Typing - Text-1		2012-07-14 10:14:28.490000
	Edit pad (rev 1381)		Claudia	cv402	XVal Session 49	1	XVal Session 49-Typing - Text-1		2012-07-14 10:14:28.594000
	Edit pad (rev 1382)		Mark:	cv309	XVal Session 49	1	XVal Session 49-Typing - Text-1		2012-07-14 10:14:28.671000
	Edit pad (rev 1383)		jeral	cv311	XVal Session 49	1	XVal Session 49-Typing - Text-1		2012-07-14 10:14:28.923000
	Edit pad (rev 1384)		Matt	cv310	XVal Session 49	1	XVal Session 49-Typing - Text-1		2012-07-14 10:14:28.995000
	Edit pad (rev 1385)		Claudia	cv402	XVal Session 49	1	XVal Session 49-Typing - Text-1		2012-07-14 10:14:29.095000
	Edit pad (rev 1386)		Mark:	cv309	XVal Session 49	1	XVal Session 49-Typing - Text-1		2012-07-14 10:14:29.171000
	Edit pad (rev 1387)		jeral	cv311	XVal Session 49	1	XVal Session 49-Typing - Text-1		2012-07-14 10:14:29.433000
	Edit pad (rev 1388)		Mark:	cv309	XVal Session 49	1	XVal Session 49-Typing - Text-1		2012-07-14 10:14:29.673000
	Edit pad (rev 1389)		jeral	cv311	XVal Session 49	1	XVal Session 49-Typing - Text-1		2012-07-14 10:14:29.942000
	Edit pad (rev 1390)		Mark:	cv309	XVal Session 49	1	XVal Session 49-Typing - Text-1		2012-07-14 10:14:30.173000
	Edit pad (rev 1391)		Matt	cv310	XVal Session 49	1	XVal Session 49-Typing - Text-1		2012-07-14 10:14:30.319000
	Edit pad (rev 1392)		jeral	cv311	XVal Session 49	1	XVal Session 49-Typing - Text-1		2012-07-14 10:14:30.448000
	Edit pad (rev 1393)		Claudia	cv402	XVal Session 49	1	XVal Session 49-Typing - Text-1		2012-07-14 10:14:30.539000
	Edit pad (rev 1394)		Mark:	cv309	XVal Session 49	1	XVal Session 49-Typing - Text-1		2012-07-14 10:14:30.691000
	Edit pad (rev 1395)		Matt	cv310	XVal Session 49	1	XVal Session 49-Typing - Text-1		2012-07-14 10:14:30.827000
	Edit pad (rev 1396)		jeral	cv311	XVal Session 49	1	XVal Session 49-Typing - Text-1		2012-07-14 10:14:30.946000
	Edit pad (rev 1397)		Claudia	cv402	XVal Session 49	1	XVal Session 49-Typing - Text-1		2012-07-14 10:14:31.141000
	Edit pad (rev 1398)		Mark:	cv309	XVal Session 49	1	XVal Session 49-Typing - Text-1		2012-07-14 10:14:31.189000
	Edit pad (rev 1399)		Matt	cv310	XVal Session 49	1	XVal Session 49-Typing - Text-1		2012-07-14 10:14:31.340000
	Edit pad (rev 1400)		jeral	cv311	XVal Session 49	1	XVal Session 49-Typing - Text-1		2012-07-14 10:14:31.446000
	Edit pad (rev 1401)		Mark:	cv309	XVal Session 49	1	XVal Session 49-Typing - Text-1		2012-07-14 10:14:31.693000
	Edit pad (rev 1402)		Matt	cv310	XVal Session 49	1	XVal Session 49-Typing - Text-1		2012-07-14 10:14:31.843000
	Edit pad (rev 1403)		Claudia	cv402	XVal Session 49	1	XVal Session 49-Typing - Text-1		2012-07-14 10:14:31.883000
	Edit pad (rev 1404)		Mark:	cv309	XVal Session 49	1	XVal Session 49-Typing - Text-1		2012-07-14 10:14:32.193000
	Edit pad (rev 1405)		jeral	cv311	XVal Session 49	1	XVal Session 49-Typing - Text-1		2012-07-14 10:14:32.284000
	Edit pad (rev 1406)		Matt	cv310	XVal Session 49	1	XVal Session 49-Typing - Text-1		2012-07-14 10:14:32.341000
	Edit pad (rev 1407)		Claudia	cv402	XVal Session 49	1	XVal Session 49-Typing - Text-1		2012-07-14 10:14:32.386000
	Edit pad (rev 1408)		Mark:	cv309	XVal Session 49	1	XVal Session 49-Typing - Text-1		2012-07-14 10:14:32.701000
	Edit pad (rev 1409)		jeral	cv311	XVal Session 49	1	XVal Session 49-Typing - Text-1		2012-07-14 10:14:32.801000
	Edit pad (rev 1410)		Mark:	cv309	XVal Session 49	1	XVal Session 49-Typing - Text-1		2012-07-14 10:14:33.201000
	Edit pad (rev 1411)		jeral	cv311	XVal Session 49	1	XVal Session 49-Typing - Text-1		2012-07-14 10:14:33.302000
	Edit pad (rev 1412)		Mark:	cv309	XVal Session 49	1	XVal Session 49-Typing - Text-1		2012-07-14 10:14:33.700000
	Edit pad (rev 1413)		Matt	cv310	XVal Session 49	1	XVal Session 49-Typing - Text-1		2012-07-14 10:14:33.807000
	Edit pad (rev 1414)		jeral	cv311	XVal Session 49	1	XVal Session 49-Typing - Text-1		2012-07-14 10:14:34.047000
	Edit pad (rev 1415)		Mark:	cv309	XVal Session 49	1	XVal Session 49-Typing - Text-1		2012-07-14 10:14:34.199000
	Edit pad (rev 1416)		Matt	cv310	XVal Session 49	1	XVal Session 49-Typing - Text-1		2012-07-14 10:14:34.315000
	Edit pad (rev 1417)		Claudia	cv402	XVal Session 49	1	XVal Session 49-Typing - Text-1		2012-07-14 10:14:34.336000
	Edit pad (rev 1418)		jeral	cv311	XVal Session 49	1	XVal Session 49-Typing - Text-1		2012-07-14 10:14:34.557000
	Edit pad (rev 1419)		Mark:	cv309	XVal Session 49	1	XVal Session 49-Typing - Text-1		2012-07-14 10:14:34.699000
	Edit pad (rev 1420)		Matt	cv310	XVal Session 49	1	XVal Session 49-Typing - Text-1		2012-07-14 10:14:34.822000
	Edit pad (rev 1421)		Claudia	cv402	XVal Session 49	1	XVal Session 49-Typing - Text-1		2012-07-14 10:14:34.836000
	Edit pad (rev 1422)		jeral	cv311	XVal Session 49	1	XVal Session 49-Typing - Text-1		2012-07-14 10:14:35.057000
	Edit pad (rev 1423)		Mark:	cv309	XVal Session 49	1	XVal Session 49-Typing - Text-1		2012-07-14 10:14:35.198000
	Edit pad (rev 1424)		Matt	cv310	XVal Session 49	1	XVal Session 49-Typing - Text-1		2012-07-14 10:14:35.323000
	Edit pad (rev 1425)		Claudia	cv402	XVal Session 49	1	XVal Session 49-Typing - Text-1		2012-07-14 10:14:35.345000
	Edit pad (rev 1426)		jeral	cv311	XVal Session 49	1	XVal Session 49-Typing - Text-1		2012-07-14 10:14:35.565000
	Edit pad (rev 1427)		Mark:	cv309	XVal Session 49	1	XVal Session 49-Typing - Text-1		2012-07-14 10:14:35.699000
	Edit pad (rev 1428)		Claudia	cv402	XVal Session 49	1	XVal Session 49-Typing - Text-1		2012-07-14 10:14:35.855000
	Edit pad (rev 1429)		jeral	cv311	XVal Session 49	1	XVal Session 49-Typing - Text-1		2012-07-14 10:14:36.075000
	Edit pad (rev 1430)		Mark:	cv309	XVal Session 49	1	XVal Session 49-Typing - Text-1		2012-07-14 10:14:36.199000
	Edit pad (rev 1431)		Matt	cv310	XVal Session 49	1	XVal Session 49-Typing - Text-1		2012-07-14 10:14:36.558000
	Edit pad (rev 1432)		Mark:	cv309	XVal Session 49	1	XVal Session 49-Typing - Text-1		2012-07-14 10:14:36.753000
	Edit pad (rev 1433)		jeral	cv311	XVal Session 49	1	XVal Session 49-Typing - Text-1		2012-07-14 10:14:36.966000
	Edit pad (rev 1434)		Matt	cv310	XVal Session 49	1	XVal Session 49-Typing - Text-1		2012-07-14 10:14:37.058000
	Edit pad (rev 1435)		Mark:	cv309	XVal Session 49	1	XVal Session 49-Typing - Text-1		2012-07-14 10:14:37.262000
	Edit pad (rev 1436)		jeral	cv311	XVal Session 49	1	XVal Session 49-Typing - Text-1		2012-07-14 10:14:37.471000
	Edit pad (rev 1437)		Matt	cv310	XVal Session 49	1	XVal Session 49-Typing - Text-1		2012-07-14 10:14:37.559000
	Edit pad (rev 1438)		Mark:	cv309	XVal Session 49	1	XVal Session 49-Typing - Text-1		2012-07-14 10:14:37.763000
	Edit pad (rev 1439)		Claudia	cv402	XVal Session 49	1	XVal Session 49-Typing - Text-1		2012-07-14 10:14:37.799000
	Edit pad (rev 1440)		jeral	cv311	XVal Session 49	1	XVal Session 49-Typing - Text-1		2012-07-14 10:14:37.980000
	Edit pad (rev 1441)		Mark:	cv309	XVal Session 49	1	XVal Session 49-Typing - Text-1		2012-07-14 10:14:38.266000
	Edit pad (rev 1442)		Claudia	cv402	XVal Session 49	1	XVal Session 49-Typing - Text-1		2012-07-14 10:14:38.308000
	Edit pad (rev 1443)		Matt	cv310	XVal Session 49	1	XVal Session 49-Typing - Text-1		2012-07-14 10:14:38.333000
	Edit pad (rev 1444)		jeral	cv311	XVal Session 49	1	XVal Session 49-Typing - Text-1		2012-07-14 10:14:38.479000
	Edit pad (rev 1445)		Mark:	cv309	XVal Session 49	1	XVal Session 49-Typing - Text-1		2012-07-14 10:14:38.767000
	Edit pad (rev 1446)		Claudia	cv402	XVal Session 49	1	XVal Session 49-Typing - Text-1		2012-07-14 10:14:38.808000
	Edit pad (rev 1447)		Matt	cv310	XVal Session 49	1	XVal Session 49-Typing - Text-1		2012-07-14 10:14:38.838000
	Edit pad (rev 1448)		jeral	cv311	XVal Session 49	1	XVal Session 49-Typing - Text-1		2012-07-14 10:14:39.177000
	Edit pad (rev 1449)		Claudia	cv402	XVal Session 49	1	XVal Session 49-Typing - Text-1		2012-07-14 10:14:39.308000
	Edit pad (rev 1450)		Matt	cv310	XVal Session 49	1	XVal Session 49-Typing - Text-1		2012-07-14 10:14:39.338000
	Edit pad (rev 1451)		jeral	cv311	XVal Session 49	1	XVal Session 49-Typing - Text-1		2012-07-14 10:14:39.683000
	Edit pad (rev 1452)		Mark:	cv309	XVal Session 49	1	XVal Session 49-Typing - Text-1		2012-07-14 10:14:39.756000
	Edit pad (rev 1453)		Matt	cv310	XVal Session 49	1	XVal Session 49-Typing - Text-1		2012-07-14 10:14:40.036000
	Edit pad (rev 1454)		Claudia	cv402	XVal Session 49	1	XVal Session 49-Typing - Text-1		2012-07-14 10:14:40.063000
	Edit pad (rev 1455)		jeral	cv311	XVal Session 49	1	XVal Session 49-Typing - Text-1		2012-07-14 10:14:40.181000
	Edit pad (rev 1456)		Mark:	cv309	XVal Session 49	1	XVal Session 49-Typing - Text-1		2012-07-14 10:14:40.257000
	Edit pad (rev 1457)		Matt	cv310	XVal Session 49	1	XVal Session 49-Typing - Text-1		2012-07-14 10:14:40.542000
	Edit pad (rev 1458)		Claudia	cv402	XVal Session 49	1	XVal Session 49-Typing - Text-1		2012-07-14 10:14:40.573000
	Edit pad (rev 1459)		jeral	cv311	XVal Session 49	1	XVal Session 49-Typing - Text-1		2012-07-14 10:14:40.680000
	Edit pad (rev 1460)		Mark:	cv309	XVal Session 49	1	XVal Session 49-Typing - Text-1		2012-07-14 10:14:40.757000
	Edit pad (rev 1461)		Matt	cv310	XVal Session 49	1	XVal Session 49-Typing - Text-1		2012-07-14 10:14:41.042000
	Edit pad (rev 1462)		Claudia	cv402	XVal Session 49	1	XVal Session 49-Typing - Text-1		2012-07-14 10:14:41.082000
	Edit pad (rev 1463)		jeral	cv311	XVal Session 49	1	XVal Session 49-Typing - Text-1		2012-07-14 10:14:41.181000
	Edit pad (rev 1464)		Mark:	cv309	XVal Session 49	1	XVal Session 49-Typing - Text-1		2012-07-14 10:14:41.257000
	Edit pad (rev 1465)		Matt	cv310	XVal Session 49	1	XVal Session 49-Typing - Text-1		2012-07-14 10:14:41.543000
	Edit pad (rev 1466)		Claudia	cv402	XVal Session 49	1	XVal Session 49-Typing - Text-1		2012-07-14 10:14:41.582000
	Edit pad (rev 1467)		Mark:	cv309	XVal Session 49	1	XVal Session 49-Typing - Text-1		2012-07-14 10:14:41.757000
	Edit pad (rev 1468)		jeral	cv311	XVal Session 49	1	XVal Session 49-Typing - Text-1		2012-07-14 10:14:41.787000
	Edit pad (rev 1469)		Matt	cv310	XVal Session 49	1	XVal Session 49-Typing - Text-1		2012-07-14 10:14:42.042000
	Edit pad (rev 1470)		Claudia	cv402	XVal Session 49	1	XVal Session 49-Typing - Text-1		2012-07-14 10:14:42.089000
	Edit pad (rev 1471)		Mark:	cv309	XVal Session 49	1	XVal Session 49-Typing - Text-1		2012-07-14 10:14:42.257000
	Edit pad (rev 1472)		jeral	cv311	XVal Session 49	1	XVal Session 49-Typing - Text-1		2012-07-14 10:14:42.295000
	Edit pad (rev 1473)		Claudia	cv402	XVal Session 49	1	XVal Session 49-Typing - Text-1		2012-07-14 10:14:42.590000
	Edit pad (rev 1474)		Mark:	cv309	XVal Session 49	1	XVal Session 49-Typing - Text-1		2012-07-14 10:14:42.757000
	Edit pad (rev 1475)		Matt	cv310	XVal Session 49	1	XVal Session 49-Typing - Text-1		2012-07-14 10:14:42.781000
	Edit pad (rev 1476)		Claudia	cv402	XVal Session 49	1	XVal Session 49-Typing - Text-1		2012-07-14 10:14:43.090000
	Edit pad (rev 1477)		jeral	cv311	XVal Session 49	1	XVal Session 49-Typing - Text-1		2012-07-14 10:14:43.140000
	Edit pad (rev 1478)		Mark:	cv309	XVal Session 49	1	XVal Session 49-Typing - Text-1		2012-07-14 10:14:43.257000
	Edit pad (rev 1479)		Claudia	cv402	XVal Session 49	1	XVal Session 49-Typing - Text-1		2012-07-14 10:14:43.590000
	Edit pad (rev 1480)		jeral	cv311	XVal Session 49	1	XVal Session 49-Typing - Text-1		2012-07-14 10:14:43.644000
	Edit pad (rev 1481)		Mark:	cv309	XVal Session 49	1	XVal Session 49-Typing - Text-1		2012-07-14 10:14:43.757000
	Edit pad (rev 1482)		Claudia	cv402	XVal Session 49	1	XVal Session 49-Typing - Text-1		2012-07-14 10:14:44.090000
	Edit pad (rev 1483)		jeral	cv311	XVal Session 49	1	XVal Session 49-Typing - Text-1		2012-07-14 10:14:44.150000
	Edit pad (rev 1484)		Mark:	cv309	XVal Session 49	1	XVal Session 49-Typing - Text-1		2012-07-14 10:14:44.268000
	Edit pad (rev 1485)		jeral	cv311	XVal Session 49	1	XVal Session 49-Typing - Text-1		2012-07-14 10:14:44.651000
	Edit pad (rev 1486)		Mark:	cv309	XVal Session 49	1	XVal Session 49-Typing - Text-1		2012-07-14 10:14:44.768000
	Edit pad (rev 1487)		jeral	cv311	XVal Session 49	1	XVal Session 49-Typing - Text-1		2012-07-14 10:14:45.151000
	Edit pad (rev 1488)		Mark:	cv309	XVal Session 49	1	XVal Session 49-Typing - Text-1		2012-07-14 10:14:45.369000
	Edit pad (rev 1489)		jeral	cv311	XVal Session 49	1	XVal Session 49-Typing - Text-1		2012-07-14 10:14:45.651000
	Edit pad (rev 1490)		Mark:	cv309	XVal Session 49	1	XVal Session 49-Typing - Text-1		2012-07-14 10:14:45.870000
	Edit pad (rev 1491)		jeral	cv311	XVal Session 49	1	XVal Session 49-Typing - Text-1		2012-07-14 10:14:46.151000
	Edit pad (rev 1492)		Claudia	cv402	XVal Session 49	1	XVal Session 49-Typing - Text-1		2012-07-14 10:14:46.209000
	Edit pad (rev 1493)		Mark:	cv309	XVal Session 49	1	XVal Session 49-Typing - Text-1		2012-07-14 10:14:46.370000
	Edit pad (rev 1494)		Matt	cv310	XVal Session 49	1	XVal Session 49-Typing - Text-1		2012-07-14 10:14:46.462000
	Edit pad (rev 1495)		jeral	cv311	XVal Session 49	1	XVal Session 49-Typing - Text-1		2012-07-14 10:14:46.651000
	Edit pad (rev 1496)		Claudia	cv402	XVal Session 49	1	XVal Session 49-Typing - Text-1		2012-07-14 10:14:46.714000
	Edit pad (rev 1497)		Mark:	cv309	XVal Session 49	1	XVal Session 49-Typing - Text-1		2012-07-14 10:14:46.868000
	Edit pad (rev 1498)		Matt	cv310	XVal Session 49	1	XVal Session 49-Typing - Text-1		2012-07-14 10:14:47.149000
	Edit pad (rev 1499)		Claudia	cv402	XVal Session 49	1	XVal Session 49-Typing - Text-1		2012-07-14 10:14:47.216000
	Edit pad (rev 1500)		jeral	cv311	XVal Session 49	1	XVal Session 49-Typing - Text-1		2012-07-14 10:14:47.460000
	Edit pad (rev 1501)		Mark:	cv309	XVal Session 49	1	XVal Session 49-Typing - Text-1		2012-07-14 10:14:47.598000
	Edit pad (rev 1502)		Matt	cv310	XVal Session 49	1	XVal Session 49-Typing - Text-1		2012-07-14 10:14:47.651000
	Edit pad (rev 1503)		Claudia	cv402	XVal Session 49	1	XVal Session 49-Typing - Text-1		2012-07-14 10:14:47.717000
	Edit pad (rev 1504)		jeral	cv311	XVal Session 49	1	XVal Session 49-Typing - Text-1		2012-07-14 10:14:47.963000
	Edit pad (rev 1505)		Mark:	cv309	XVal Session 49	1	XVal Session 49-Typing - Text-1		2012-07-14 10:14:48.098000
	Edit pad (rev 1506)		Matt	cv310	XVal Session 49	1	XVal Session 49-Typing - Text-1		2012-07-14 10:14:48.154000
	Edit pad (rev 1507)		Mark:	cv309	XVal Session 49	1	XVal Session 49-Typing - Text-1		2012-07-14 10:14:48.599000
	Edit pad (rev 1508)		jeral	cv311	XVal Session 49	1	XVal Session 49-Typing - Text-1		2012-07-14 10:14:48.699000
	Edit pad (rev 1509)		Matt	cv310	XVal Session 49	1	XVal Session 49-Typing - Text-1		2012-07-14 10:14:48.759000
	Edit pad (rev 1510)		Claudia	cv402	XVal Session 49	1	XVal Session 49-Typing - Text-1		2012-07-14 10:14:48.909000
	Edit pad (rev 1511)		Mark:	cv309	XVal Session 49	1	XVal Session 49-Typing - Text-1		2012-07-14 10:14:49.098000
	Edit pad (rev 1512)		jeral	cv311	XVal Session 49	1	XVal Session 49-Typing - Text-1		2012-07-14 10:14:49.204000
	Edit pad (rev 1513)		Matt	cv310	XVal Session 49	1	XVal Session 49-Typing - Text-1		2012-07-14 10:14:49.260000
	Edit pad (rev 1514)		Claudia	cv402	XVal Session 49	1	XVal Session 49-Typing - Text-1		2012-07-14 10:14:49.417000
	Edit pad (rev 1515)		Mark:	cv309	XVal Session 49	1	XVal Session 49-Typing - Text-1		2012-07-14 10:14:49.599000
	Edit pad (rev 1516)		jeral	cv311	XVal Session 49	1	XVal Session 49-Typing - Text-1		2012-07-14 10:14:49.709000
	Edit pad (rev 1517)		Matt	cv310	XVal Session 49	1	XVal Session 49-Typing - Text-1		2012-07-14 10:14:49.760000
	Edit pad (rev 1518)		Claudia	cv402	XVal Session 49	1	XVal Session 49-Typing - Text-1		2012-07-14 10:14:49.918000
	Edit pad (rev 1519)		Mark:	cv309	XVal Session 49	1	XVal Session 49-Typing - Text-1		2012-07-14 10:14:50.099000
	Edit pad (rev 1520)		jeral	cv311	XVal Session 49	1	XVal Session 49-Typing - Text-1		2012-07-14 10:14:50.212000
	Edit pad (rev 1521)		Matt	cv310	XVal Session 49	1	XVal Session 49-Typing - Text-1		2012-07-14 10:14:50.511000
	Edit pad (rev 1522)		Mark:	cv309	XVal Session 49	1	XVal Session 49-Typing - Text-1		2012-07-14 10:14:50.607000
	Edit pad (rev 1523)		jeral	cv311	XVal Session 49	1	XVal Session 49-Typing - Text-1		2012-07-14 10:14:50.712000
	Edit pad (rev 1524)		Matt	cv310	XVal Session 49	1	XVal Session 49-Typing - Text-1		2012-07-14 10:14:51.011000
	Edit pad (rev 1525)		Mark:	cv309	XVal Session 49	1	XVal Session 49-Typing - Text-1		2012-07-14 10:14:51.108000
	Edit pad (rev 1526)		jeral	cv311	XVal Session 49	1	XVal Session 49-Typing - Text-1		2012-07-14 10:14:51.212000
	Edit pad (rev 1527)		Matt	cv310	XVal Session 49	1	XVal Session 49-Typing - Text-1		2012-07-14 10:14:51.512000
	Edit pad (rev 1528)		Mark:	cv309	XVal Session 49	1	XVal Session 49-Typing - Text-1		2012-07-14 10:14:51.609000
	Edit pad (rev 1529)		Matt	cv310	XVal Session 49	1	XVal Session 49-Typing - Text-1		2012-07-14 10:14:52.014000
	Edit pad (rev 1530)		Claudia	cv402	XVal Session 49	1	XVal Session 49-Typing - Text-1		2012-07-14 10:14:52.035000
	Edit pad (rev 1531)		jeral	cv311	XVal Session 49	1	XVal Session 49-Typing - Text-1		2012-07-14 10:14:52.107000
	Edit pad (rev 1532)		Mark:	cv309	XVal Session 49	1	XVal Session 49-Typing - Text-1		2012-07-14 10:14:52.108000
	Edit pad (rev 1533)		Matt	cv310	XVal Session 49	1	XVal Session 49-Typing - Text-1		2012-07-14 10:14:52.512000
	Edit pad (rev 1534)		Mark:	cv309	XVal Session 49	1	XVal Session 49-Typing - Text-1		2012-07-14 10:14:52.607000
	Edit pad (rev 1535)		jeral	cv311	XVal Session 49	1	XVal Session 49-Typing - Text-1		2012-07-14 10:14:52.623000
	Edit pad (rev 1536)		Claudia	cv402	XVal Session 49	1	XVal Session 49-Typing - Text-1		2012-07-14 10:14:52.709000
	Edit pad (rev 1537)		Matt	cv310	XVal Session 49	1	XVal Session 49-Typing - Text-1		2012-07-14 10:14:53.012000
	Edit pad (rev 1538)		Mark:	cv309	XVal Session 49	1	XVal Session 49-Typing - Text-1		2012-07-14 10:14:53.115000
	Edit pad (rev 1539)		Claudia	cv402	XVal Session 49	1	XVal Session 49-Typing - Text-1		2012-07-14 10:14:53.215000
	Edit pad (rev 1540)		jeral	cv311	XVal Session 49	1	XVal Session 49-Typing - Text-1		2012-07-14 10:14:53.284000
	Edit pad (rev 1541)		Matt	cv310	XVal Session 49	1	XVal Session 49-Typing - Text-1		2012-07-14 10:14:53.512000
	Edit pad (rev 1542)		Mark:	cv309	XVal Session 49	1	XVal Session 49-Typing - Text-1		2012-07-14 10:14:53.616000
	Edit pad (rev 1543)		Claudia	cv402	XVal Session 49	1	XVal Session 49-Typing - Text-1		2012-07-14 10:14:53.715000
	Edit pad (rev 1544)		jeral	cv311	XVal Session 49	1	XVal Session 49-Typing - Text-1		2012-07-14 10:14:53.790000
	Edit pad (rev 1545)		Matt	cv310	XVal Session 49	1	XVal Session 49-Typing - Text-1		2012-07-14 10:14:54.012000
	Edit pad (rev 1546)		Mark:	cv309	XVal Session 49	1	XVal Session 49-Typing - Text-1		2012-07-14 10:14:54.116000
	Edit pad (rev 1547)		jeral	cv311	XVal Session 49	1	XVal Session 49-Typing - Text-1		2012-07-14 10:14:54.291000
	Edit pad (rev 1548)		Claudia	cv402	XVal Session 49	1	XVal Session 49-Typing - Text-1		2012-07-14 10:14:54.424000
	Edit pad (rev 1549)		Matt	cv310	XVal Session 49	1	XVal Session 49-Typing - Text-1		2012-07-14 10:14:54.510000
	Edit pad (rev 1550)		Mark:	cv309	XVal Session 49	1	XVal Session 49-Typing - Text-1		2012-07-14 10:14:54.617000
	Edit pad (rev 1551)		jeral	cv311	XVal Session 49	1	XVal Session 49-Typing - Text-1		2012-07-14 10:14:54.792000
	Edit pad (rev 1552)		Matt	cv310	XVal Session 49	1	XVal Session 49-Typing - Text-1		2012-07-14 10:14:55.012000
	Edit pad (rev 1553)		Mark:	cv309	XVal Session 49	1	XVal Session 49-Typing - Text-1		2012-07-14 10:14:55.125000
	Edit pad (rev 1554)		Claudia	cv402	XVal Session 49	1	XVal Session 49-Typing - Text-1		2012-07-14 10:14:55.173000
	Edit pad (rev 1555)		jeral	cv311	XVal Session 49	1	XVal Session 49-Typing - Text-1		2012-07-14 10:14:55.303000
	Edit pad (rev 1556)		Matt	cv310	XVal Session 49	1	XVal Session 49-Typing - Text-1		2012-07-14 10:14:55.512000
	Edit pad (rev 1557)		Mark:	cv309	XVal Session 49	1	XVal Session 49-Typing - Text-1		2012-07-14 10:14:55.627000
	Edit pad (rev 1558)		Claudia	cv402	XVal Session 49	1	XVal Session 49-Typing - Text-1		2012-07-14 10:14:55.690000
	Edit pad (rev 1559)		jeral	cv311	XVal Session 49	1	XVal Session 49-Typing - Text-1		2012-07-14 10:14:55.791000
	Edit pad (rev 1560)		Matt	cv310	XVal Session 49	1	XVal Session 49-Typing - Text-1		2012-07-14 10:14:56.117000
	Edit pad (rev 1561)		Mark:	cv309	XVal Session 49	1	XVal Session 49-Typing - Text-1		2012-07-14 10:14:56.128000
	Edit pad (rev 1562)		Claudia	cv402	XVal Session 49	1	XVal Session 49-Typing - Text-1		2012-07-14 10:14:56.195000
	Edit pad (rev 1563)		jeral	cv311	XVal Session 49	1	XVal Session 49-Typing - Text-1		2012-07-14 10:14:56.290000
	Edit pad (rev 1564)		Matt	cv310	XVal Session 49	1	XVal Session 49-Typing - Text-1		2012-07-14 10:14:56.626000
	Edit pad (rev 1565)		Mark:	cv309	XVal Session 49	1	XVal Session 49-Typing - Text-1		2012-07-14 10:14:56.630000
	Edit pad (rev 1566)		jeral	cv311	XVal Session 49	1	XVal Session 49-Typing - Text-1		2012-07-14 10:14:56.791000
	Edit pad (rev 1567)		Matt	cv310	XVal Session 49	1	XVal Session 49-Typing - Text-1		2012-07-14 10:14:57.121000
	Edit pad (rev 1568)		Mark:	cv309	XVal Session 49	1	XVal Session 49-Typing - Text-1		2012-07-14 10:14:57.129000
	Edit pad (rev 1569)		jeral	cv311	XVal Session 49	1	XVal Session 49-Typing - Text-1		2012-07-14 10:14:57.551000
	Edit pad (rev 1570)		Mark:	cv309	XVal Session 49	1	XVal Session 49-Typing - Text-1		2012-07-14 10:14:57.628000
	Edit pad (rev 1571)		Matt	cv310	XVal Session 49	1	XVal Session 49-Typing - Text-1		2012-07-14 10:14:57.630000
	Edit pad (rev 1572)		jeral	cv311	XVal Session 49	1	XVal Session 49-Typing - Text-1		2012-07-14 10:14:58.057000
	Edit pad (rev 1573)		Matt	cv310	XVal Session 49	1	XVal Session 49-Typing - Text-1		2012-07-14 10:14:58.128000
	Edit pad (rev 1574)		Mark:	cv309	XVal Session 49	1	XVal Session 49-Typing - Text-1		2012-07-14 10:14:58.134000
	Edit pad (rev 1575)		Claudia	cv402	XVal Session 49	1	XVal Session 49-Typing - Text-1		2012-07-14 10:14:58.148000
	Edit pad (rev 1576)		jeral	cv311	XVal Session 49	1	XVal Session 49-Typing - Text-1		2012-07-14 10:14:58.557000
	Edit pad (rev 1577)		Mark:	cv309	XVal Session 49	1	XVal Session 49-Typing - Text-1		2012-07-14 10:14:58.634000
	Edit pad (rev 1578)		Matt	cv310	XVal Session 49	1	XVal Session 49-Typing - Text-1		2012-07-14 10:14:58.636000
	Edit pad (rev 1579)		Claudia	cv402	XVal Session 49	1	XVal Session 49-Typing - Text-1		2012-07-14 10:14:58.662000
	Edit pad (rev 1580)		jeral	cv311	XVal Session 49	1	XVal Session 49-Typing - Text-1		2012-07-14 10:14:59.084000
	Edit pad (rev 1581)		Matt	cv310	XVal Session 49	1	XVal Session 49-Typing - Text-1		2012-07-14 10:14:59.136000
	Edit pad (rev 1582)		Mark:	cv309	XVal Session 49	1	XVal Session 49-Typing - Text-1		2012-07-14 10:14:59.138000
	Edit pad (rev 1583)		Claudia	cv402	XVal Session 49	1	XVal Session 49-Typing - Text-1		2012-07-14 10:14:59.164000
	Edit pad (rev 1584)		jeral	cv311	XVal Session 49	1	XVal Session 49-Typing - Text-1		2012-07-14 10:14:59.584000
	Edit pad (rev 1585)		Matt	cv310	XVal Session 49	1	XVal Session 49-Typing - Text-1		2012-07-14 10:14:59.637000
	Edit pad (rev 1586)		Mark:	cv309	XVal Session 49	1	XVal Session 49-Typing - Text-1		2012-07-14 10:14:59.642000
	Edit pad (rev 1587)		Claudia	cv402	XVal Session 49	1	XVal Session 49-Typing - Text-1		2012-07-14 10:14:59.672000
	Edit pad (rev 1588)		jeral	cv311	XVal Session 49	1	XVal Session 49-Typing - Text-1		2012-07-14 10:15:00.088000
	Edit pad (rev 1589)		Mark:	cv309	XVal Session 49	1	XVal Session 49-Typing - Text-1		2012-07-14 10:15:00.140000
	Edit pad (rev 1590)		Matt	cv310	XVal Session 49	1	XVal Session 49-Typing - Text-1		2012-07-14 10:15:00.143000
	Edit pad (rev 1591)		jeral	cv311	XVal Session 49	1	XVal Session 49-Typing - Text-1		2012-07-14 10:15:00.591000
	Edit pad (rev 1592)		Mark:	cv309	XVal Session 49	1	XVal Session 49-Typing - Text-1		2012-07-14 10:15:00.639000
	Edit pad (rev 1593)		Matt	cv310	XVal Session 49	1	XVal Session 49-Typing - Text-1		2012-07-14 10:15:01.027000
	Edit pad (rev 1594)		jeral	cv311	XVal Session 49	1	XVal Session 49-Typing - Text-1		2012-07-14 10:15:01.103000
	Edit pad (rev 1595)		Mark:	cv309	XVal Session 49	1	XVal Session 49-Typing - Text-1		2012-07-14 10:15:01.167000
	Edit pad (rev 1596)		Matt	cv310	XVal Session 49	1	XVal Session 49-Typing - Text-1		2012-07-14 10:15:01.527000
	Edit pad (rev 1597)		jeral	cv311	XVal Session 49	1	XVal Session 49-Typing - Text-1		2012-07-14 10:15:01.630000
	Edit pad (rev 1598)		Mark:	cv309	XVal Session 49	1	XVal Session 49-Typing - Text-1		2012-07-14 10:15:01.672000
	Edit pad (rev 1599)		Matt	cv310	XVal Session 49	1	XVal Session 49-Typing - Text-1		2012-07-14 10:15:02.096000
	Edit pad (rev 1600)		Mark:	cv309	XVal Session 49	1	XVal Session 49-Typing - Text-1		2012-07-14 10:15:02.174000
	Edit pad (rev 1601)		Claudia	cv402	XVal Session 49	1	XVal Session 49-Typing - Text-1		2012-07-14 10:15:02.543000
	Edit pad (rev 1602)		Matt	cv310	XVal Session 49	1	XVal Session 49-Typing - Text-1		2012-07-14 10:15:02.604000
	Edit pad (rev 1603)		jeral	cv311	XVal Session 49	1	XVal Session 49-Typing - Text-1		2012-07-14 10:15:02.660000
	Edit pad (rev 1604)		Mark:	cv309	XVal Session 49	1	XVal Session 49-Typing - Text-1		2012-07-14 10:15:02.678000
	Edit pad (rev 1605)		Matt	cv310	XVal Session 49	1	XVal Session 49-Typing - Text-1		2012-07-14 10:15:03.104000
	Edit pad (rev 1606)		Mark:	cv309	XVal Session 49	1	XVal Session 49-Typing - Text-1		2012-07-14 10:15:03.179000
	Edit pad (rev 1607)		jeral	cv311	XVal Session 49	1	XVal Session 49-Typing - Text-1		2012-07-14 10:15:03.186000
	Edit pad (rev 1608)		Claudia	cv402	XVal Session 49	1	XVal Session 49-Typing - Text-1		2012-07-14 10:15:03.394000
	Edit pad (rev 1609)		Matt	cv310	XVal Session 49	1	XVal Session 49-Typing - Text-1		2012-07-14 10:15:03.604000
	Edit pad (rev 1610)		Mark:	cv309	XVal Session 49	1	XVal Session 49-Typing - Text-1		2012-07-14 10:15:03.690000
	Edit pad (rev 1611)		jeral	cv311	XVal Session 49	1	XVal Session 49-Typing - Text-1		2012-07-14 10:15:03.700000
	Edit pad (rev 1612)		Claudia	cv402	XVal Session 49	1	XVal Session 49-Typing - Text-1		2012-07-14 10:15:03.887000
	Edit pad (rev 1613)		Mark:	cv309	XVal Session 49	1	XVal Session 49-Typing - Text-1		2012-07-14 10:15:04.192000
	Edit pad (rev 1614)		jeral	cv311	XVal Session 49	1	XVal Session 49-Typing - Text-1		2012-07-14 10:15:04.213000
	Edit pad (rev 1615)		Claudia	cv402	XVal Session 49	1	XVal Session 49-Typing - Text-1		2012-07-14 10:15:04.386000
	Edit pad (rev 1616)		Matt	cv310	XVal Session 49	1	XVal Session 49-Typing - Text-1		2012-07-14 10:15:04.569000
	Edit pad (rev 1617)		Mark:	cv309	XVal Session 49	1	XVal Session 49-Typing - Text-1		2012-07-14 10:15:04.690000
	Edit pad (rev 1618)		jeral	cv311	XVal Session 49	1	XVal Session 49-Typing - Text-1		2012-07-14 10:15:04.795000
	Edit pad (rev 1619)		Claudia	cv402	XVal Session 49	1	XVal Session 49-Typing - Text-1		2012-07-14 10:15:04.886000
	Edit pad (rev 1620)		Matt	cv310	XVal Session 49	1	XVal Session 49-Typing - Text-1		2012-07-14 10:15:04.996000
	Edit pad (rev 1621)		Mark:	cv309	XVal Session 49	1	XVal Session 49-Typing - Text-1		2012-07-14 10:15:05.193000
	Edit pad (rev 1622)		Claudia	cv402	XVal Session 49	1	XVal Session 49-Typing - Text-1		2012-07-14 10:15:05.386000
	Edit pad (rev 1623)		Matt	cv310	XVal Session 49	1	XVal Session 49-Typing - Text-1		2012-07-14 10:15:05.496000
	Edit pad (rev 1624)		Mark:	cv309	XVal Session 49	1	XVal Session 49-Typing - Text-1		2012-07-14 10:15:05.692000
	Edit pad (rev 1625)		Claudia	cv402	XVal Session 49	1	XVal Session 49-Typing - Text-1		2012-07-14 10:15:05.888000
	Edit pad (rev 1626)		Matt	cv310	XVal Session 49	1	XVal Session 49-Typing - Text-1		2012-07-14 10:15:05.996000
	Edit pad (rev 1627)		jeral	cv311	XVal Session 49	1	XVal Session 49-Typing - Text-1		2012-07-14 10:15:06.029000
	Edit pad (rev 1628)		Mark:	cv309	XVal Session 49	1	XVal Session 49-Typing - Text-1		2012-07-14 10:15:06.192000
	Edit pad (rev 1629)		Claudia	cv402	XVal Session 49	1	XVal Session 49-Typing - Text-1		2012-07-14 10:15:06.612000
	Edit pad (rev 1630)		Mark:	cv309	XVal Session 49	1	XVal Session 49-Typing - Text-1		2012-07-14 10:15:06.691000
	Edit pad (rev 1631)		Claudia	cv402	XVal Session 49	1	XVal Session 49-Typing - Text-1		2012-07-14 10:15:07.121000
	Edit pad (rev 1632)		Mark:	cv309	XVal Session 49	1	XVal Session 49-Typing - Text-1		2012-07-14 10:15:07.224000
	Edit pad (rev 1633)		jeral	cv311	XVal Session 49	1	XVal Session 49-Typing - Text-1		2012-07-14 10:15:07.327000
	Edit pad (rev 1634)		Claudia	cv402	XVal Session 49	1	XVal Session 49-Typing - Text-1		2012-07-14 10:15:07.625000
	Edit pad (rev 1635)		Mark:	cv309	XVal Session 49	1	XVal Session 49-Typing - Text-1		2012-07-14 10:15:07.732000
	Edit pad (rev 1636)		jeral	cv311	XVal Session 49	1	XVal Session 49-Typing - Text-1		2012-07-14 10:15:07.813000
	Edit pad (rev 1637)		Claudia	cv402	XVal Session 49	1	XVal Session 49-Typing - Text-1		2012-07-14 10:15:08.136000
	Edit pad (rev 1638)		Mark:	cv309	XVal Session 49	1	XVal Session 49-Typing - Text-1		2012-07-14 10:15:08.233000
	Edit pad (rev 1639)		jeral	cv311	XVal Session 49	1	XVal Session 49-Typing - Text-1		2012-07-14 10:15:08.274000
	Edit pad (rev 1640)		Claudia	cv402	XVal Session 49	1	XVal Session 49-Typing - Text-1		2012-07-14 10:15:08.636000
	Edit pad (rev 1641)		Mark:	cv309	XVal Session 49	1	XVal Session 49-Typing - Text-1		2012-07-14 10:15:08.731000
	Edit pad (rev 1642)		jeral	cv311	XVal Session 49	1	XVal Session 49-Typing - Text-1		2012-07-14 10:15:08.774000
	Edit pad (rev 1643)		Claudia	cv402	XVal Session 49	1	XVal Session 49-Typing - Text-1		2012-07-14 10:15:09.136000
	Edit pad (rev 1644)		Mark:	cv309	XVal Session 49	1	XVal Session 49-Typing - Text-1		2012-07-14 10:15:09.233000
	Edit pad (rev 1645)		jeral	cv311	XVal Session 49	1	XVal Session 49-Typing - Text-1		2012-07-14 10:15:09.275000
	Edit pad (rev 1646)		Claudia	cv402	XVal Session 49	1	XVal Session 49-Typing - Text-1		2012-07-14 10:15:09.637000
	Edit pad (rev 1647)		Mark:	cv309	XVal Session 49	1	XVal Session 49-Typing - Text-1		2012-07-14 10:15:09.736000
	Edit pad (rev 1648)		jeral	cv311	XVal Session 49	1	XVal Session 49-Typing - Text-1		2012-07-14 10:15:09.781000
	Edit pad (rev 1649)		Mark:	cv309	XVal Session 49	1	XVal Session 49-Typing - Text-1		2012-07-14 10:15:10.239000
	Edit pad (rev 1650)		Claudia	cv402	XVal Session 49	1	XVal Session 49-Typing - Text-1		2012-07-14 10:15:10.269000
	Edit pad (rev 1651)		Mark:	cv309	XVal Session 49	1	XVal Session 49-Typing - Text-1		2012-07-14 10:15:10.739000
	Edit pad (rev 1652)		Claudia	cv402	XVal Session 49	1	XVal Session 49-Typing - Text-1		2012-07-14 10:15:10.775000
	Edit pad (rev 1653)		Mark:	cv309	XVal Session 49	1	XVal Session 49-Typing - Text-1		2012-07-14 10:15:11.239000
	Edit pad (rev 1654)		Claudia	cv402	XVal Session 49	1	XVal Session 49-Typing - Text-1		2012-07-14 10:15:11.277000
	Edit pad (rev 1655)		Mark:	cv309	XVal Session 49	1	XVal Session 49-Typing - Text-1		2012-07-14 10:15:11.743000
	Edit pad (rev 1656)		Claudia	cv402	XVal Session 49	1	XVal Session 49-Typing - Text-1		2012-07-14 10:15:11.807000
	Edit pad (rev 1657)		jeral	cv311	XVal Session 49	1	XVal Session 49-Typing - Text-1		2012-07-14 10:15:12.154000
	Edit pad (rev 1658)		Mark:	cv309	XVal Session 49	1	XVal Session 49-Typing - Text-1		2012-07-14 10:15:12.241000
	Edit pad (rev 1659)		Claudia	cv402	XVal Session 49	1	XVal Session 49-Typing - Text-1		2012-07-14 10:15:12.308000
	Edit pad (rev 1660)		jeral	cv311	XVal Session 49	1	XVal Session 49-Typing - Text-1		2012-07-14 10:15:12.679000
	Edit pad (rev 1661)		Claudia	cv402	XVal Session 49	1	XVal Session 49-Typing - Text-1		2012-07-14 10:15:12.809000
	Edit pad (rev 1662)		Mark:	cv309	XVal Session 49	1	XVal Session 49-Typing - Text-1		2012-07-14 10:15:13.097000
	Edit pad (rev 1663)		Matt	cv310	XVal Session 49	1	XVal Session 49-Typing - Text-1		2012-07-14 10:15:13.129000
	Edit pad (rev 1664)		Claudia	cv402	XVal Session 49	1	XVal Session 49-Typing - Text-1		2012-07-14 10:15:13.308000
	Edit pad (rev 1665)		jeral	cv311	XVal Session 49	1	XVal Session 49-Typing - Text-1		2012-07-14 10:15:13.356000
	Edit pad (rev 1666)		Mark:	cv309	XVal Session 49	1	XVal Session 49-Typing - Text-1		2012-07-14 10:15:13.602000
	Edit pad (rev 1667)		Matt	cv310	XVal Session 49	1	XVal Session 49-Typing - Text-1		2012-07-14 10:15:13.636000
	Edit pad (rev 1668)		Claudia	cv402	XVal Session 49	1	XVal Session 49-Typing - Text-1		2012-07-14 10:15:13.810000
	Edit pad (rev 1669)		jeral	cv311	XVal Session 49	1	XVal Session 49-Typing - Text-1		2012-07-14 10:15:13.863000
	Edit pad (rev 1670)		Mark:	cv309	XVal Session 49	1	XVal Session 49-Typing - Text-1		2012-07-14 10:15:14.103000
	Edit pad (rev 1671)		Matt	cv310	XVal Session 49	1	XVal Session 49-Typing - Text-1		2012-07-14 10:15:14.136000
	Edit pad (rev 1672)		jeral	cv311	XVal Session 49	1	XVal Session 49-Typing - Text-1		2012-07-14 10:15:14.370000
	Edit pad (rev 1673)		Mark:	cv309	XVal Session 49	1	XVal Session 49-Typing - Text-1		2012-07-14 10:15:14.603000
	Edit pad (rev 1674)		Claudia	cv402	XVal Session 49	1	XVal Session 49-Typing - Text-1		2012-07-14 10:15:14.615000
	Edit pad (rev 1675)		Matt	cv310	XVal Session 49	1	XVal Session 49-Typing - Text-1		2012-07-14 10:15:14.662000
	Edit pad (rev 1676)		jeral	cv311	XVal Session 49	1	XVal Session 49-Typing - Text-1		2012-07-14 10:15:14.871000
	Edit pad (rev 1677)		Mark:	cv309	XVal Session 49	1	XVal Session 49-Typing - Text-1		2012-07-14 10:15:15.104000
	Edit pad (rev 1678)		Matt	cv310	XVal Session 49	1	XVal Session 49-Typing - Text-1		2012-07-14 10:15:15.168000
	Edit pad (rev 1679)		Claudia	cv402	XVal Session 49	1	XVal Session 49-Typing - Text-1		2012-07-14 10:15:15.208000
	Edit pad (rev 1680)		jeral	cv311	XVal Session 49	1	XVal Session 49-Typing - Text-1		2012-07-14 10:15:15.370000
	Edit pad (rev 1681)		Mark:	cv309	XVal Session 49	1	XVal Session 49-Typing - Text-1		2012-07-14 10:15:15.606000
	Edit pad (rev 1682)		Matt	cv310	XVal Session 49	1	XVal Session 49-Typing - Text-1		2012-07-14 10:15:15.690000
	Edit pad (rev 1683)		Claudia	cv402	XVal Session 49	1	XVal Session 49-Typing - Text-1		2012-07-14 10:15:15.714000
	Edit pad (rev 1684)		jeral	cv311	XVal Session 49	1	XVal Session 49-Typing - Text-1		2012-07-14 10:15:15.870000
	Edit pad (rev 1685)		Mark:	cv309	XVal Session 49	1	XVal Session 49-Typing - Text-1		2012-07-14 10:15:16.106000
	Edit pad (rev 1686)		Matt	cv310	XVal Session 49	1	XVal Session 49-Typing - Text-1		2012-07-14 10:15:16.199000
	Edit pad (rev 1687)		Claudia	cv402	XVal Session 49	1	XVal Session 49-Typing - Text-1		2012-07-14 10:15:16.214000
	Edit pad (rev 1688)		jeral	cv311	XVal Session 49	1	XVal Session 49-Typing - Text-1		2012-07-14 10:15:16.377000
	Edit pad (rev 1689)		Mark:	cv309	XVal Session 49	1	XVal Session 49-Typing - Text-1		2012-07-14 10:15:16.607000
	Edit pad (rev 1690)		Matt	cv310	XVal Session 49	1	XVal Session 49-Typing - Text-1		2012-07-14 10:15:16.704000
	Edit pad (rev 1691)		jeral	cv311	XVal Session 49	1	XVal Session 49-Typing - Text-1		2012-07-14 10:15:16.886000
	Edit pad (rev 1692)		Claudia	cv402	XVal Session 49	1	XVal Session 49-Typing - Text-1		2012-07-14 10:15:16.910000
	Edit pad (rev 1693)		Mark:	cv309	XVal Session 49	1	XVal Session 49-Typing - Text-1		2012-07-14 10:15:17.106000
	Edit pad (rev 1694)		Matt	cv310	XVal Session 49	1	XVal Session 49-Typing - Text-1		2012-07-14 10:15:17.213000
	Edit pad (rev 1695)		Claudia	cv402	XVal Session 49	1	XVal Session 49-Typing - Text-1		2012-07-14 10:15:17.415000
	Edit pad (rev 1696)		Mark:	cv309	XVal Session 49	1	XVal Session 49-Typing - Text-1		2012-07-14 10:15:17.612000
	Edit pad (rev 1697)		Matt	cv310	XVal Session 49	1	XVal Session 49-Typing - Text-1		2012-07-14 10:15:17.730000
	Edit pad (rev 1698)		Claudia	cv402	XVal Session 49	1	XVal Session 49-Typing - Text-1		2012-07-14 10:15:17.918000
	Edit pad (rev 1699)		jeral	cv311	XVal Session 49	1	XVal Session 49-Typing - Text-1		2012-07-14 10:15:17.978000
	Edit pad (rev 1700)		Mark:	cv309	XVal Session 49	1	XVal Session 49-Typing - Text-1		2012-07-14 10:15:18.110000
	Edit pad (rev 1701)		Matt	cv310	XVal Session 49	1	XVal Session 49-Typing - Text-1		2012-07-14 10:15:18.229000
	Edit pad (rev 1702)		Claudia	cv402	XVal Session 49	1	XVal Session 49-Typing - Text-1		2012-07-14 10:15:18.417000
	Edit pad (rev 1703)		jeral	cv311	XVal Session 49	1	XVal Session 49-Typing - Text-1		2012-07-14 10:15:18.480000
	Edit pad (rev 1704)		Mark:	cv309	XVal Session 49	1	XVal Session 49-Typing - Text-1		2012-07-14 10:15:18.615000
	Edit pad (rev 1705)		Matt	cv310	XVal Session 49	1	XVal Session 49-Typing - Text-1		2012-07-14 10:15:18.729000
	Edit pad (rev 1706)		Claudia	cv402	XVal Session 49	1	XVal Session 49-Typing - Text-1		2012-07-14 10:15:18.918000
	Edit pad (rev 1707)		jeral	cv311	XVal Session 49	1	XVal Session 49-Typing - Text-1		2012-07-14 10:15:18.978000
	Edit pad (rev 1708)		Mark:	cv309	XVal Session 49	1	XVal Session 49-Typing - Text-1		2012-07-14 10:15:19.117000
	Edit pad (rev 1709)		Matt	cv310	XVal Session 49	1	XVal Session 49-Typing - Text-1		2012-07-14 10:15:19.229000
	Edit pad (rev 1710)		Claudia	cv402	XVal Session 49	1	XVal Session 49-Typing - Text-1		2012-07-14 10:15:19.417000
	Edit pad (rev 1711)		jeral	cv311	XVal Session 49	1	XVal Session 49-Typing - Text-1		2012-07-14 10:15:19.479000
	Edit pad (rev 1712)		Mark:	cv309	XVal Session 49	1	XVal Session 49-Typing - Text-1		2012-07-14 10:15:19.617000
	Edit pad (rev 1713)		Matt	cv310	XVal Session 49	1	XVal Session 49-Typing - Text-1		2012-07-14 10:15:19.729000
	Edit pad (rev 1714)		Claudia	cv402	XVal Session 49	1	XVal Session 49-Typing - Text-1		2012-07-14 10:15:19.942000
	Edit pad (rev 1715)		jeral	cv311	XVal Session 49	1	XVal Session 49-Typing - Text-1		2012-07-14 10:15:19.978000
	Edit pad (rev 1716)		Mark:	cv309	XVal Session 49	1	XVal Session 49-Typing - Text-1		2012-07-14 10:15:20.119000
	Edit pad (rev 1717)		Matt	cv310	XVal Session 49	1	XVal Session 49-Typing - Text-1		2012-07-14 10:15:20.229000
	Edit pad (rev 1718)		Claudia	cv402	XVal Session 49	1	XVal Session 49-Typing - Text-1		2012-07-14 10:15:20.417000
	Edit pad (rev 1719)		Mark:	cv309	XVal Session 49	1	XVal Session 49-Typing - Text-1		2012-07-14 10:15:20.620000
	Edit pad (rev 1720)		Matt	cv310	XVal Session 49	1	XVal Session 49-Typing - Text-1		2012-07-14 10:15:20.744000
	Edit pad (rev 1721)		jeral	cv311	XVal Session 49	1	XVal Session 49-Typing - Text-1		2012-07-14 10:15:20.912000
	Edit pad (rev 1722)		Mark:	cv309	XVal Session 49	1	XVal Session 49-Typing - Text-1		2012-07-14 10:15:21.120000
	Edit pad (rev 1723)		Claudia	cv402	XVal Session 49	1	XVal Session 49-Typing - Text-1		2012-07-14 10:15:21.139000
	Edit pad (rev 1724)		Matt	cv310	XVal Session 49	1	XVal Session 49-Typing - Text-1		2012-07-14 10:15:21.253000
	Edit pad (rev 1725)		jeral	cv311	XVal Session 49	1	XVal Session 49-Typing - Text-1		2012-07-14 10:15:21.416000
	Edit pad (rev 1726)		Mark:	cv309	XVal Session 49	1	XVal Session 49-Typing - Text-1		2012-07-14 10:15:21.626000
	Edit pad (rev 1727)		Claudia	cv402	XVal Session 49	1	XVal Session 49-Typing - Text-1		2012-07-14 10:15:21.663000
	Edit pad (rev 1728)		Matt	cv310	XVal Session 49	1	XVal Session 49-Typing - Text-1		2012-07-14 10:15:21.760000
	Edit pad (rev 1729)		jeral	cv311	XVal Session 49	1	XVal Session 49-Typing - Text-1		2012-07-14 10:15:21.916000
	Edit pad (rev 1730)		Mark:	cv309	XVal Session 49	1	XVal Session 49-Typing - Text-1		2012-07-14 10:15:22.135000
	Edit pad (rev 1731)		Claudia	cv402	XVal Session 49	1	XVal Session 49-Typing - Text-1		2012-07-14 10:15:22.169000
	Edit pad (rev 1732)		Matt	cv310	XVal Session 49	1	XVal Session 49-Typing - Text-1		2012-07-14 10:15:22.260000
	Edit pad (rev 1733)		jeral	cv311	XVal Session 49	1	XVal Session 49-Typing - Text-1		2012-07-14 10:15:22.416000
	Edit pad (rev 1734)		Mark:	cv309	XVal Session 49	1	XVal Session 49-Typing - Text-1		2012-07-14 10:15:22.639000
	Edit pad (rev 1735)		Claudia	cv402	XVal Session 49	1	XVal Session 49-Typing - Text-1		2012-07-14 10:15:22.669000
	Edit pad (rev 1736)		Matt	cv310	XVal Session 49	1	XVal Session 49-Typing - Text-1		2012-07-14 10:15:22.768000
	Edit pad (rev 1737)		jeral	cv311	XVal Session 49	1	XVal Session 49-Typing - Text-1		2012-07-14 10:15:22.916000
	Edit pad (rev 1738)		Mark:	cv309	XVal Session 49	1	XVal Session 49-Typing - Text-1		2012-07-14 10:15:23.141000
	Edit pad (rev 1739)		Matt	cv310	XVal Session 49	1	XVal Session 49-Typing - Text-1		2012-07-14 10:15:23.276000
	Edit pad (rev 1740)		jeral	cv311	XVal Session 49	1	XVal Session 49-Typing - Text-1		2012-07-14 10:15:23.423000
	Edit pad (rev 1741)		Mark:	cv309	XVal Session 49	1	XVal Session 49-Typing - Text-1		2012-07-14 10:15:23.642000
	Edit pad (rev 1742)		Matt	cv310	XVal Session 49	1	XVal Session 49-Typing - Text-1		2012-07-14 10:15:23.776000
	Edit pad (rev 1743)		jeral	cv311	XVal Session 49	1	XVal Session 49-Typing - Text-1		2012-07-14 10:15:23.932000
	Edit pad (rev 1744)		Mark:	cv309	XVal Session 49	1	XVal Session 49-Typing - Text-1		2012-07-14 10:15:24.141000
	Edit pad (rev 1745)		Matt	cv310	XVal Session 49	1	XVal Session 49-Typing - Text-1		2012-07-14 10:15:24.276000
	Edit pad (rev 1746)		Claudia	cv402	XVal Session 49	1	XVal Session 49-Typing - Text-1		2012-07-14 10:15:24.521000
	Edit pad (rev 1747)		Mark:	cv309	XVal Session 49	1	XVal Session 49-Typing - Text-1		2012-07-14 10:15:24.640000
	Edit pad (rev 1748)		Matt	cv310	XVal Session 49	1	XVal Session 49-Typing - Text-1		2012-07-14 10:15:24.791000
	Edit pad (rev 1749)		jeral	cv311	XVal Session 49	1	XVal Session 49-Typing - Text-1		2012-07-14 10:15:24.950000
	Edit pad (rev 1750)		Claudia	cv402	XVal Session 49	1	XVal Session 49-Typing - Text-1		2012-07-14 10:15:25.020000
	Edit pad (rev 1751)		Mark:	cv309	XVal Session 49	1	XVal Session 49-Typing - Text-1		2012-07-14 10:15:25.142000
	Edit pad (rev 1752)		Matt	cv310	XVal Session 49	1	XVal Session 49-Typing - Text-1		2012-07-14 10:15:25.292000
	Edit pad (rev 1753)		jeral	cv311	XVal Session 49	1	XVal Session 49-Typing - Text-1		2012-07-14 10:15:25.473000
	Edit pad (rev 1754)		Claudia	cv402	XVal Session 49	1	XVal Session 49-Typing - Text-1		2012-07-14 10:15:25.527000
	Edit pad (rev 1755)		Mark:	cv309	XVal Session 49	1	XVal Session 49-Typing - Text-1		2012-07-14 10:15:25.640000
	Edit pad (rev 1756)		Matt	cv310	XVal Session 49	1	XVal Session 49-Typing - Text-1		2012-07-14 10:15:25.791000
	Edit pad (rev 1757)		jeral	cv311	XVal Session 49	1	XVal Session 49-Typing - Text-1		2012-07-14 10:15:26.024000
	Edit pad (rev 1758)		Mark:	cv309	XVal Session 49	1	XVal Session 49-Typing - Text-1		2012-07-14 10:15:26.142000
	Edit pad (rev 1759)		Matt	cv310	XVal Session 49	1	XVal Session 49-Typing - Text-1		2012-07-14 10:15:26.291000
	Edit pad (rev 1760)		jeral	cv311	XVal Session 49	1	XVal Session 49-Typing - Text-1		2012-07-14 10:15:26.525000
	Edit pad (rev 1761)		Mark:	cv309	XVal Session 49	1	XVal Session 49-Typing - Text-1		2012-07-14 10:15:26.643000
	Edit pad (rev 1762)		Matt	cv310	XVal Session 49	1	XVal Session 49-Typing - Text-1		2012-07-14 10:15:26.809000
	Edit pad (rev 1763)		jeral	cv311	XVal Session 49	1	XVal Session 49-Typing - Text-1		2012-07-14 10:15:27.034000
	Edit pad (rev 1764)		Mark:	cv309	XVal Session 49	1	XVal Session 49-Typing - Text-1		2012-07-14 10:15:27.148000
	Edit pad (rev 1765)		Claudia	cv402	XVal Session 49	1	XVal Session 49-Typing - Text-1		2012-07-14 10:15:27.184000
	Edit pad (rev 1766)		Matt	cv310	XVal Session 49	1	XVal Session 49-Typing - Text-1		2012-07-14 10:15:27.307000
	Edit pad (rev 1767)		jeral	cv311	XVal Session 49	1	XVal Session 49-Typing - Text-1		2012-07-14 10:15:27.542000
	Edit pad (rev 1768)		Mark:	cv309	XVal Session 49	1	XVal Session 49-Typing - Text-1		2012-07-14 10:15:27.647000
	Edit pad (rev 1769)		Matt	cv310	XVal Session 49	1	XVal Session 49-Typing - Text-1		2012-07-14 10:15:27.824000
	Edit pad (rev 1770)		Claudia	cv402	XVal Session 49	1	XVal Session 49-Typing - Text-1		2012-07-14 10:15:27.849000
	Edit pad (rev 1771)		jeral	cv311	XVal Session 49	1	XVal Session 49-Typing - Text-1		2012-07-14 10:15:28.040000
	Edit pad (rev 1772)		Mark:	cv309	XVal Session 49	1	XVal Session 49-Typing - Text-1		2012-07-14 10:15:28.165000
	Edit pad (rev 1773)		Matt	cv310	XVal Session 49	1	XVal Session 49-Typing - Text-1		2012-07-14 10:15:28.325000
	Edit pad (rev 1774)		Claudia	cv402	XVal Session 49	1	XVal Session 49-Typing - Text-1		2012-07-14 10:15:28.348000
	Edit pad (rev 1775)		Mark:	cv309	XVal Session 49	1	XVal Session 49-Typing - Text-1		2012-07-14 10:15:28.649000
	Edit pad (rev 1776)		Matt	cv310	XVal Session 49	1	XVal Session 49-Typing - Text-1		2012-07-14 10:15:28.823000
	Edit pad (rev 1777)		Claudia	cv402	XVal Session 49	1	XVal Session 49-Typing - Text-1		2012-07-14 10:15:28.880000
	Edit pad (rev 1778)		Mark:	cv309	XVal Session 49	1	XVal Session 49-Typing - Text-1		2012-07-14 10:15:29.149000
	Edit pad (rev 1779)		jeral	cv311	XVal Session 49	1	XVal Session 49-Typing - Text-1		2012-07-14 10:15:29.189000
	Edit pad (rev 1780)		Matt	cv310	XVal Session 49	1	XVal Session 49-Typing - Text-1		2012-07-14 10:15:29.323000
	Edit pad (rev 1781)		Claudia	cv402	XVal Session 49	1	XVal Session 49-Typing - Text-1		2012-07-14 10:15:29.389000
	Edit pad (rev 1782)		Mark:	cv309	XVal Session 49	1	XVal Session 49-Typing - Text-1		2012-07-14 10:15:29.649000
	Edit pad (rev 1783)		jeral	cv311	XVal Session 49	1	XVal Session 49-Typing - Text-1		2012-07-14 10:15:29.710000
	Edit pad (rev 1784)		Matt	cv310	XVal Session 49	1	XVal Session 49-Typing - Text-1		2012-07-14 10:15:29.823000
	Edit pad (rev 1785)		Claudia	cv402	XVal Session 49	1	XVal Session 49-Typing - Text-1		2012-07-14 10:15:29.901000
	Edit pad (rev 1786)		Mark:	cv309	XVal Session 49	1	XVal Session 49-Typing - Text-1		2012-07-14 10:15:30.149000
	Edit pad (rev 1787)		jeral	cv311	XVal Session 49	1	XVal Session 49-Typing - Text-1		2012-07-14 10:15:30.212000
	Edit pad (rev 1788)		Matt	cv310	XVal Session 49	1	XVal Session 49-Typing - Text-1		2012-07-14 10:15:30.322000
	Edit pad (rev 1789)		Mark:	cv309	XVal Session 49	1	XVal Session 49-Typing - Text-1		2012-07-14 10:15:30.649000
	Edit pad (rev 1790)		jeral	cv311	XVal Session 49	1	XVal Session 49-Typing - Text-1		2012-07-14 10:15:30.713000
	Edit pad (rev 1791)		Claudia	cv402	XVal Session 49	1	XVal Session 49-Typing - Text-1		2012-07-14 10:15:31.100000
	Edit pad (rev 1792)		Mark:	cv309	XVal Session 49	1	XVal Session 49-Typing - Text-1		2012-07-14 10:15:31.147000
	Edit pad (rev 1793)		jeral	cv311	XVal Session 49	1	XVal Session 49-Typing - Text-1		2012-07-14 10:15:31.385000
	Edit pad (rev 1794)		Claudia	cv402	XVal Session 49	1	XVal Session 49-Typing - Text-1		2012-07-14 10:15:31.605000
	Edit pad (rev 1795)		Mark:	cv309	XVal Session 49	1	XVal Session 49-Typing - Text-1		2012-07-14 10:15:31.697000
	Edit pad (rev 1796)		jeral	cv311	XVal Session 49	1	XVal Session 49-Typing - Text-1		2012-07-14 10:15:31.884000
	Edit pad (rev 1797)		Claudia	cv402	XVal Session 49	1	XVal Session 49-Typing - Text-1		2012-07-14 10:15:32.192000
	Edit pad (rev 1798)		Mark:	cv309	XVal Session 49	1	XVal Session 49-Typing - Text-1		2012-07-14 10:15:32.197000
	Edit pad (rev 1799)		jeral	cv311	XVal Session 49	1	XVal Session 49-Typing - Text-1		2012-07-14 10:15:32.386000
	Edit pad (rev 1800)		Mark:	cv309	XVal Session 49	1	XVal Session 49-Typing - Text-1		2012-07-14 10:15:32.698000
	Edit pad (rev 1801)		Claudia	cv402	XVal Session 49	1	XVal Session 49-Typing - Text-1		2012-07-14 10:15:32.703000
	Edit pad (rev 1802)		jeral	cv311	XVal Session 49	1	XVal Session 49-Typing - Text-1		2012-07-14 10:15:32.885000
	Edit pad (rev 1803)		Mark:	cv309	XVal Session 49	1	XVal Session 49-Typing - Text-1		2012-07-14 10:15:33.201000
	Edit pad (rev 1804)		jeral	cv311	XVal Session 49	1	XVal Session 49-Typing - Text-1		2012-07-14 10:15:33.385000
	Edit pad (rev 1805)		Claudia	cv402	XVal Session 49	1	XVal Session 49-Typing - Text-1		2012-07-14 10:15:33.388000
	Edit pad (rev 1806)		Mark:	cv309	XVal Session 49	1	XVal Session 49-Typing - Text-1		2012-07-14 10:15:33.705000
	Edit pad (rev 1807)		Claudia	cv402	XVal Session 49	1	XVal Session 49-Typing - Text-1		2012-07-14 10:15:33.888000
	Edit pad (rev 1808)		jeral	cv311	XVal Session 49	1	XVal Session 49-Typing - Text-1		2012-07-14 10:15:33.894000
	Edit pad (rev 1809)		Mark:	cv309	XVal Session 49	1	XVal Session 49-Typing - Text-1		2012-07-14 10:15:34.204000
	Edit pad (rev 1810)		jeral	cv311	XVal Session 49	1	XVal Session 49-Typing - Text-1		2012-07-14 10:15:34.699000
	Edit pad (rev 1811)		Mark:	cv309	XVal Session 49	1	XVal Session 49-Typing - Text-1		2012-07-14 10:15:34.704000
	Edit pad (rev 1812)		Mark:	cv309	XVal Session 49	1	XVal Session 49-Typing - Text-1		2012-07-14 10:15:35.205000
	Edit pad (rev 1813)		jeral	cv311	XVal Session 49	1	XVal Session 49-Typing - Text-1		2012-07-14 10:15:35.207000
	Edit pad (rev 1814)		Mark:	cv309	XVal Session 49	1	XVal Session 49-Typing - Text-1		2012-07-14 10:15:35.704000
	Edit pad (rev 1815)		jeral	cv311	XVal Session 49	1	XVal Session 49-Typing - Text-1		2012-07-14 10:15:35.713000
	Edit pad (rev 1816)		Mark:	cv309	XVal Session 49	1	XVal Session 49-Typing - Text-1		2012-07-14 10:15:36.210000
	Edit pad (rev 1817)		jeral	cv311	XVal Session 49	1	XVal Session 49-Typing - Text-1		2012-07-14 10:15:36.214000
	Edit pad (rev 1818)		Claudia	cv402	XVal Session 49	1	XVal Session 49-Typing - Text-1		2012-07-14 10:15:36.294000
	Edit pad (rev 1819)		jeral	cv311	XVal Session 49	1	XVal Session 49-Typing - Text-1		2012-07-14 10:15:36.713000
	Edit pad (rev 1820)		Mark:	cv309	XVal Session 49	1	XVal Session 49-Typing - Text-1		2012-07-14 10:15:36.747000
	Edit pad (rev 1821)		Mark:	cv309	XVal Session 49	1	XVal Session 49-Typing - Text-1		2012-07-14 10:15:37.210000
	Edit pad (rev 1822)		jeral	cv311	XVal Session 49	1	XVal Session 49-Typing - Text-1		2012-07-14 10:15:37.240000
	Edit pad (rev 1823)		Claudia	cv402	XVal Session 49	1	XVal Session 49-Typing - Text-1		2012-07-14 10:15:37.292000
	Edit pad (rev 1824)		Mark:	cv309	XVal Session 49	1	XVal Session 49-Typing - Text-1		2012-07-14 10:15:37.716000
	Edit pad (rev 1825)		jeral	cv311	XVal Session 49	1	XVal Session 49-Typing - Text-1		2012-07-14 10:15:37.752000
	Edit pad (rev 1826)		Claudia	cv402	XVal Session 49	1	XVal Session 49-Typing - Text-1		2012-07-14 10:15:37.791000
	Edit pad (rev 1827)		Mark:	cv309	XVal Session 49	1	XVal Session 49-Typing - Text-1		2012-07-14 10:15:38.220000
	Edit pad (rev 1828)		Mark:	cv309	XVal Session 49	1	XVal Session 49-Typing - Text-1		2012-07-14 10:15:38.737000
	Edit pad (rev 1829)		Claudia	cv402	XVal Session 49	1	XVal Session 49-Typing - Text-1		2012-07-14 10:15:38.774000
	Edit pad (rev 1830)		Claudia	cv402	XVal Session 49	1	XVal Session 49-Typing - Text-1		2012-07-14 10:15:39.633000
	Edit pad (rev 1831)		Mark:	cv309	XVal Session 49	1	XVal Session 49-Typing - Text-1		2012-07-14 10:15:39.692000
	Edit pad (rev 1832)		Claudia	cv402	XVal Session 49	1	XVal Session 49-Typing - Text-1		2012-07-14 10:15:40.137000
	Edit pad (rev 1833)		Mark:	cv309	XVal Session 49	1	XVal Session 49-Typing - Text-1		2012-07-14 10:15:40.193000
	Edit pad (rev 1834)		Claudia	cv402	XVal Session 49	1	XVal Session 49-Typing - Text-1		2012-07-14 10:15:40.636000
	Edit pad (rev 1835)		Mark:	cv309	XVal Session 49	1	XVal Session 49-Typing - Text-1		2012-07-14 10:15:40.707000
	Edit pad (rev 1836)		jeral	cv311	XVal Session 49	1	XVal Session 49-Typing - Text-1		2012-07-14 10:15:41.066000
	Edit pad (rev 1837)		Mark:	cv309	XVal Session 49	1	XVal Session 49-Typing - Text-1		2012-07-14 10:15:41.206000
	Edit pad (rev 1838)		Mark:	cv309	XVal Session 49	1	XVal Session 49-Typing - Text-1		2012-07-14 10:15:41.708000
	Edit pad (rev 1839)		Claudia	cv402	XVal Session 49	1	XVal Session 49-Typing - Text-1		2012-07-14 10:15:41.744000
	Edit pad (rev 1840)		Mark:	cv309	XVal Session 49	1	XVal Session 49-Typing - Text-1		2012-07-14 10:15:42.208000
	Edit pad (rev 1841)		Claudia	cv402	XVal Session 49	1	XVal Session 49-Typing - Text-1		2012-07-14 10:15:42.246000
	Edit pad (rev 1842)		Mark:	cv309	XVal Session 49	1	XVal Session 49-Typing - Text-1		2012-07-14 10:15:42.708000
	Edit pad (rev 1843)		Claudia	cv402	XVal Session 49	1	XVal Session 49-Typing - Text-1		2012-07-14 10:15:42.746000
	Edit pad (rev 1844)		Claudia	cv402	XVal Session 49	1	XVal Session 49-Typing - Text-1		2012-07-14 10:15:43.246000
	Edit pad (rev 1845)		Mark:	cv309	XVal Session 49	1	XVal Session 49-Typing - Text-1		2012-07-14 10:15:43.304000
	Edit pad (rev 1846)		Claudia	cv402	XVal Session 49	1	XVal Session 49-Typing - Text-1		2012-07-14 10:15:43.746000
	Edit pad (rev 1847)		Mark:	cv309	XVal Session 49	1	XVal Session 49-Typing - Text-1		2012-07-14 10:15:43.802000
	Edit pad (rev 1848)		jeral	cv311	XVal Session 49	1	XVal Session 49-Typing - Text-1		2012-07-14 10:15:44.154000
	Edit pad (rev 1849)		Claudia	cv402	XVal Session 49	1	XVal Session 49-Typing - Text-1		2012-07-14 10:15:44.246000
	Edit pad (rev 1850)		Mark:	cv309	XVal Session 49	1	XVal Session 49-Typing - Text-1		2012-07-14 10:15:44.304000
	Edit pad (rev 1851)		jeral	cv311	XVal Session 49	1	XVal Session 49-Typing - Text-1		2012-07-14 10:15:44.666000
	Edit pad (rev 1852)		Claudia	cv402	XVal Session 49	1	XVal Session 49-Typing - Text-1		2012-07-14 10:15:44.746000
	Edit pad (rev 1853)		Mark:	cv309	XVal Session 49	1	XVal Session 49-Typing - Text-1		2012-07-14 10:15:44.803000
	Edit pad (rev 1854)		Claudia	cv402	XVal Session 49	1	XVal Session 49-Typing - Text-1		2012-07-14 10:15:45.246000
	Edit pad (rev 1855)		Mark:	cv309	XVal Session 49	1	XVal Session 49-Typing - Text-1		2012-07-14 10:15:45.344000
	Edit pad (rev 1856)		Claudia	cv402	XVal Session 49	1	XVal Session 49-Typing - Text-1		2012-07-14 10:15:45.764000
	Edit pad (rev 1857)		Mark:	cv309	XVal Session 49	1	XVal Session 49-Typing - Text-1		2012-07-14 10:15:45.825000
	Edit pad (rev 1858)		Claudia	cv402	XVal Session 49	1	XVal Session 49-Typing - Text-1		2012-07-14 10:15:46.268000
	Edit pad (rev 1859)		Mark:	cv309	XVal Session 49	1	XVal Session 49-Typing - Text-1		2012-07-14 10:15:46.329000
	Edit pad (rev 1860)		Claudia	cv402	XVal Session 49	1	XVal Session 49-Typing - Text-1		2012-07-14 10:15:46.786000
	Edit pad (rev 1861)		Mark:	cv309	XVal Session 49	1	XVal Session 49-Typing - Text-1		2012-07-14 10:15:46.880000
	Edit pad (rev 1862)		Claudia	cv402	XVal Session 49	1	XVal Session 49-Typing - Text-1		2012-07-14 10:15:47.293000
	Edit pad (rev 1863)		Mark:	cv309	XVal Session 49	1	XVal Session 49-Typing - Text-1		2012-07-14 10:15:47.400000
	Edit pad (rev 1864)		Claudia	cv402	XVal Session 49	1	XVal Session 49-Typing - Text-1		2012-07-14 10:15:47.793000
	Edit pad (rev 1865)		Mark:	cv309	XVal Session 49	1	XVal Session 49-Typing - Text-1		2012-07-14 10:15:47.857000
	Edit pad (rev 1866)		Claudia	cv402	XVal Session 49	1	XVal Session 49-Typing - Text-1		2012-07-14 10:15:48.293000
	Edit pad (rev 1867)		Mark:	cv309	XVal Session 49	1	XVal Session 49-Typing - Text-1		2012-07-14 10:15:48.355000
	Edit pad (rev 1868)		Mark:	cv309	XVal Session 49	1	XVal Session 49-Typing - Text-1		2012-07-14 10:15:48.857000
	Edit pad (rev 1869)		Claudia	cv402	XVal Session 49	1	XVal Session 49-Typing - Text-1		2012-07-14 10:15:49.851000
	Edit pad (rev 1870)		Mark:	cv309	XVal Session 49	1	XVal Session 49-Typing - Text-1		2012-07-14 10:15:50.134000
	Edit pad (rev 1871)		Claudia	cv402	XVal Session 49	1	XVal Session 49-Typing - Text-1		2012-07-14 10:15:50.355000
	Edit pad (rev 1872)		Claudia	cv402	XVal Session 49	1	XVal Session 49-Typing - Text-1		2012-07-14 10:15:50.863000
	Edit pad (rev 1873)		Mark:	cv309	XVal Session 49	1	XVal Session 49-Typing - Text-1		2012-07-14 10:15:50.874000
	Edit pad (rev 1874)		Claudia	cv402	XVal Session 49	1	XVal Session 49-Typing - Text-1		2012-07-14 10:15:51.371000
	Edit pad (rev 1875)		Mark:	cv309	XVal Session 49	1	XVal Session 49-Typing - Text-1		2012-07-14 10:15:51.374000
	Edit pad (rev 1876)		Mark:	cv309	XVal Session 49	1	XVal Session 49-Typing - Text-1		2012-07-14 10:15:51.876000
	Edit pad (rev 1877)		Claudia	cv402	XVal Session 49	1	XVal Session 49-Typing - Text-1		2012-07-14 10:15:52.316000
	Edit pad (rev 1878)		Mark:	cv309	XVal Session 49	1	XVal Session 49-Typing - Text-1		2012-07-14 10:15:52.374000
	Edit pad (rev 1879)		Claudia	cv402	XVal Session 49	1	XVal Session 49-Typing - Text-1		2012-07-14 10:15:52.825000
	Edit pad (rev 1880)		Claudia	cv402	XVal Session 49	1	XVal Session 49-Typing - Text-1		2012-07-14 10:15:53.324000
	Edit pad (rev 1881)		Claudia	cv402	XVal Session 49	1	XVal Session 49-Typing - Text-1		2012-07-14 10:15:53.826000
	Edit pad (rev 1882)		Claudia	cv402	XVal Session 49	1	XVal Session 49-Typing - Text-1		2012-07-14 10:15:54.336000
	Edit pad (rev 1883)		Claudia	cv402	XVal Session 49	1	XVal Session 49-Typing - Text-1		2012-07-14 10:15:54.841000
	Edit pad (rev 1884)		Claudia	cv402	XVal Session 49	1	XVal Session 49-Typing - Text-1		2012-07-14 10:15:55.341000
	Edit pad (rev 1885)		Claudia	cv402	XVal Session 49	1	XVal Session 49-Typing - Text-1		2012-07-14 10:15:55.841000
	Edit pad (rev 1886)		Claudia	cv402	XVal Session 49	1	XVal Session 49-Typing - Text-1		2012-07-14 10:15:56.534000
	Edit pad (rev 1887)		Claudia	cv402	XVal Session 49	1	XVal Session 49-Typing - Text-1		2012-07-14 10:15:57.052000
	Edit pad (rev 1888)		Claudia	cv402	XVal Session 49	1	XVal Session 49-Typing - Text-1		2012-07-14 10:15:57.559000
	Edit pad (rev 1889)		Mark:	cv309	XVal Session 49	1	XVal Session 49-Typing - Text-1		2012-07-14 10:15:57.865000
	Edit pad (rev 1890)		Claudia	cv402	XVal Session 49	1	XVal Session 49-Typing - Text-1		2012-07-14 10:15:58.059000
	Edit pad (rev 1891)		Mark:	cv309	XVal Session 49	1	XVal Session 49-Typing - Text-1		2012-07-14 10:15:58.364000
	Edit pad (rev 1892)		Claudia	cv402	XVal Session 49	1	XVal Session 49-Typing - Text-1		2012-07-14 10:15:58.569000
	Edit pad (rev 1893)		Mark:	cv309	XVal Session 49	1	XVal Session 49-Typing - Text-1		2012-07-14 10:15:58.864000
	Edit pad (rev 1894)		Claudia	cv402	XVal Session 49	1	XVal Session 49-Typing - Text-1		2012-07-14 10:15:59.074000
	Edit pad (rev 1895)		jeral	cv311	XVal Session 49	1	XVal Session 49-Typing - Text-1		2012-07-14 10:15:59.299000
	Edit pad (rev 1896)		Mark:	cv309	XVal Session 49	1	XVal Session 49-Typing - Text-1		2012-07-14 10:15:59.363000
	Edit pad (rev 1897)		jeral	cv311	XVal Session 49	1	XVal Session 49-Typing - Text-1		2012-07-14 10:15:59.884000
	Edit pad (rev 1898)		Mark:	cv309	XVal Session 49	1	XVal Session 49-Typing - Text-1		2012-07-14 10:16:00.131000
	Edit pad (rev 1899)		jeral	cv311	XVal Session 49	1	XVal Session 49-Typing - Text-1		2012-07-14 10:16:00.385000
	Edit pad (rev 1900)		Claudia	cv402	XVal Session 49	1	XVal Session 49-Typing - Text-1		2012-07-14 10:16:00.594000
	Edit pad (rev 1901)		Mark:	cv309	XVal Session 49	1	XVal Session 49-Typing - Text-1		2012-07-14 10:16:00.631000
	Edit pad (rev 1902)		jeral	cv311	XVal Session 49	1	XVal Session 49-Typing - Text-1		2012-07-14 10:16:00.950000
	Edit pad (rev 1903)		Claudia	cv402	XVal Session 49	1	XVal Session 49-Typing - Text-1		2012-07-14 10:16:01.106000
	Edit pad (rev 1904)		Mark:	cv309	XVal Session 49	1	XVal Session 49-Typing - Text-1		2012-07-14 10:16:01.443000
	Edit pad (rev 1905)		Claudia	cv402	XVal Session 49	1	XVal Session 49-Typing - Text-1		2012-07-14 10:16:01.612000
	Edit pad (rev 1906)		Mark:	cv309	XVal Session 49	1	XVal Session 49-Typing - Text-1		2012-07-14 10:16:01.943000
	Edit pad (rev 1907)		Claudia	cv402	XVal Session 49	1	XVal Session 49-Typing - Text-1		2012-07-14 10:16:02.384000
	Edit pad (rev 1908)		Mark:	cv309	XVal Session 49	1	XVal Session 49-Typing - Text-1		2012-07-14 10:16:02.442000
	Edit pad (rev 1909)		Claudia	cv402	XVal Session 49	1	XVal Session 49-Typing - Text-1		2012-07-14 10:16:02.887000
	Edit pad (rev 1910)		jeral	cv311	XVal Session 49	1	XVal Session 49-Typing - Text-1		2012-07-14 10:16:02.922000
	Edit pad (rev 1911)		Mark:	cv309	XVal Session 49	1	XVal Session 49-Typing - Text-1		2012-07-14 10:16:02.943000
	Edit pad (rev 1912)		Claudia	cv402	XVal Session 49	1	XVal Session 49-Typing - Text-1		2012-07-14 10:16:03.387000
	Edit pad (rev 1913)		jeral	cv311	XVal Session 49	1	XVal Session 49-Typing - Text-1		2012-07-14 10:16:03.431000
	Edit pad (rev 1914)		Claudia	cv402	XVal Session 49	1	XVal Session 49-Typing - Text-1		2012-07-14 10:16:03.887000
	Edit pad (rev 1915)		jeral	cv311	XVal Session 49	1	XVal Session 49-Typing - Text-1		2012-07-14 10:16:03.933000
	Edit pad (rev 1916)		Claudia	cv402	XVal Session 49	1	XVal Session 49-Typing - Text-1		2012-07-14 10:16:04.390000
	Edit pad (rev 1917)		jeral	cv311	XVal Session 49	1	XVal Session 49-Typing - Text-1		2012-07-14 10:16:04.432000
	Edit pad (rev 1918)		Claudia	cv402	XVal Session 49	1	XVal Session 49-Typing - Text-1		2012-07-14 10:16:04.887000
	Edit pad (rev 1919)		jeral	cv311	XVal Session 49	1	XVal Session 49-Typing - Text-1		2012-07-14 10:16:04.932000
	Edit pad (rev 1920)		Claudia	cv402	XVal Session 49	1	XVal Session 49-Typing - Text-1		2012-07-14 10:16:05.387000
	Edit pad (rev 1921)		jeral	cv311	XVal Session 49	1	XVal Session 49-Typing - Text-1		2012-07-14 10:16:05.446000
	Edit pad (rev 1922)		Claudia	cv402	XVal Session 49	1	XVal Session 49-Typing - Text-1		2012-07-14 10:16:05.886000
	Edit pad (rev 1923)		jeral	cv311	XVal Session 49	1	XVal Session 49-Typing - Text-1		2012-07-14 10:16:06.280000
	Edit pad (rev 1924)		Claudia	cv402	XVal Session 49	1	XVal Session 49-Typing - Text-1		2012-07-14 10:16:06.735000
	Edit pad (rev 1925)		jeral	cv311	XVal Session 49	1	XVal Session 49-Typing - Text-1		2012-07-14 10:16:06.792000
	Edit pad (rev 1926)		Claudia	cv402	XVal Session 49	1	XVal Session 49-Typing - Text-1		2012-07-14 10:16:07.246000
	Edit pad (rev 1927)		jeral	cv311	XVal Session 49	1	XVal Session 49-Typing - Text-1		2012-07-14 10:16:07.292000
	Edit pad (rev 1928)		Claudia	cv402	XVal Session 49	1	XVal Session 49-Typing - Text-1		2012-07-14 10:16:07.746000
	Edit pad (rev 1929)		jeral	cv311	XVal Session 49	1	XVal Session 49-Typing - Text-1		2012-07-14 10:16:07.800000
	Edit pad (rev 1930)		jeral	cv311	XVal Session 49	1	XVal Session 49-Typing - Text-1		2012-07-14 10:16:08.307000
	Edit pad (rev 1931)		jeral	cv311	XVal Session 49	1	XVal Session 49-Typing - Text-1		2012-07-14 10:16:08.807000
	Edit pad (rev 1932)		jeral	cv311	XVal Session 49	1	XVal Session 49-Typing - Text-1		2012-07-14 10:16:09.307000
	Edit pad (rev 1933)		Claudia	cv402	XVal Session 49	1	XVal Session 49-Typing - Text-1		2012-07-14 10:16:09.333000
	Edit pad (rev 1934)		jeral	cv311	XVal Session 49	1	XVal Session 49-Typing - Text-1		2012-07-14 10:16:10.641000
	Edit pad (rev 1935)		jeral	cv311	XVal Session 49	1	XVal Session 49-Typing - Text-1		2012-07-14 10:16:11.151000
	Edit pad (rev 1936)		jeral	cv311	XVal Session 49	1	XVal Session 49-Typing - Text-1		2012-07-14 10:16:12.060000
	Edit pad (rev 1937)		jeral	cv311	XVal Session 49	1	XVal Session 49-Typing - Text-1		2012-07-14 10:16:12.573000
	Edit pad (rev 1938)		jeral	cv311	XVal Session 49	1	XVal Session 49-Typing - Text-1		2012-07-14 10:16:13.156000
	Edit pad (rev 1939)		jeral	cv311	XVal Session 49	1	XVal Session 49-Typing - Text-1		2012-07-14 10:16:13.665000
	Edit pad (rev 1940)		jeral	cv311	XVal Session 49	1	XVal Session 49-Typing - Text-1		2012-07-14 10:16:14.593000
	Edit pad (rev 1941)		jeral	cv311	XVal Session 49	1	XVal Session 49-Typing - Text-1		2012-07-14 10:16:15.093000
	Edit pad (rev 1942)		jeral	cv311	XVal Session 49	1	XVal Session 49-Typing - Text-1		2012-07-14 10:16:16.861000
	Edit pad (rev 1943)		jeral	cv311	XVal Session 49	1	XVal Session 49-Typing - Text-1		2012-07-14 10:16:17.370000
	Edit pad (rev 1944)		jeral	cv311	XVal Session 49	1	XVal Session 49-Typing - Text-1		2012-07-14 10:16:17.869000
	Edit pad (rev 1945)		jeral	cv311	XVal Session 49	1	XVal Session 49-Typing - Text-1		2012-07-14 10:16:18.370000
	Edit pad (rev 1946)		jeral	cv311	XVal Session 49	1	XVal Session 49-Typing - Text-1		2012-07-14 10:16:18.871000
	Edit pad (rev 1947)		jeral	cv311	XVal Session 49	1	XVal Session 49-Typing - Text-1		2012-07-14 10:16:19.370000
[truncated: 1,794 more rows]
