# Supplementary material for: Dynamics of collective performance in collaboration networks
Source: PLoS One. 2018 Oct 10;13(10):e0204547. doi: 10.1371/journal.pone.0204547 (PMC6179230; doi:10.1371/journal.pone.0204547)
Supplement: S1 Dataset — (ZIP) [file pone.0204547.s001.zip › data/team-data/team-chat-logs/XVal Session 61 - Group 1 - LogFile.csv]

id	event	data	chat_name	subject	session	session_group	completed_task	ip_address	timestamp
35161	Entering waiting room			cv290	XVal Session 61			18.111.63.116	2012-07-16 10:03:05
35168	Entering waiting room			cv292	XVal Session 61			18.111.39.90	2012-07-16 10:04:35
35170	Entering waiting room			cv291	XVal Session 61			192.54.222.11	2012-07-16 10:04:38
35172	Entering waiting room			cv289	XVal Session 61			192.54.222.11	2012-07-16 10:04:53
35179	Setup participants				XVal Session 61				2012-07-16 10:05:19
35180	Setup tasks				XVal Session 61				2012-07-16 10:05:19
35181	Introduction	Starting in 25 seconds		cv292	XVal Session 61	1		18.111.39.90	2012-07-16 10:05:19
35182	Introduction	Starting in 25 seconds		cv289	XVal Session 61	1		192.54.222.11	2012-07-16 10:05:19
35183	Introduction	Starting in 25 seconds		cv290	XVal Session 61	1		18.111.63.116	2012-07-16 10:05:19
35184	Introduction	Starting in 25 seconds		cv291	XVal Session 61	1		192.54.222.11	2012-07-16 10:05:19
35195	Load Instructions			cv292	XVal Session 61	1	XVal Session 61-Introduction-1	18.111.39.90	2012-07-16 10:05:44
35196	Load Instructions			cv289	XVal Session 61	1	XVal Session 61-Introduction-1	192.54.222.11	2012-07-16 10:05:44
35197	Load Instructions			cv290	XVal Session 61	1	XVal Session 61-Introduction-1	18.111.63.116	2012-07-16 10:05:44
35199	Load Instructions			cv291	XVal Session 61	1	XVal Session 61-Introduction-1	192.54.222.11	2012-07-16 10:05:45
35207	Load Workspace			cv292	XVal Session 61	1	XVal Session 61-Introduction-1	18.111.39.90	2012-07-16 10:06:04
35208	Load Workspace			cv289	XVal Session 61	1	XVal Session 61-Introduction-1	192.54.222.11	2012-07-16 10:06:04
35209	Load Workspace			cv290	XVal Session 61	1	XVal Session 61-Introduction-1	18.111.63.116	2012-07-16 10:06:04
35210	Load Workspace			cv291	XVal Session 61	1	XVal Session 61-Introduction-1	192.54.222.11	2012-07-16 10:06:04
	Edit pad (rev 0)		Matt	cv310	XVal Session 61	1	XVal Session 61-Introduction-1		2012-07-16 10:06:20.515000
	Edit pad (rev 1)		Matt	cv310	XVal Session 61	1	XVal Session 61-Introduction-1		2012-07-16 10:06:22.375000
	Edit pad (rev 2)		Matt	cv310	XVal Session 61	1	XVal Session 61-Introduction-1		2012-07-16 10:06:22.879000
	Edit pad (rev 3)		Matt	cv310	XVal Session 61	1	XVal Session 61-Introduction-1		2012-07-16 10:06:24.887000
	Edit pad (rev 4)		Matt	cv310	XVal Session 61	1	XVal Session 61-Introduction-1		2012-07-16 10:06:24.900000
	Edit pad (rev 5)		Matt	cv310	XVal Session 61	1	XVal Session 61-Introduction-1		2012-07-16 10:06:25.405000
	Edit pad (rev 6)		Matt	cv310	XVal Session 61	1	XVal Session 61-Introduction-1		2012-07-16 10:06:25.906000
	Edit pad (rev 7)		Matt	cv310	XVal Session 61	1	XVal Session 61-Introduction-1		2012-07-16 10:06:26.604000
	Edit pad (rev 8)		Matt	cv310	XVal Session 61	1	XVal Session 61-Introduction-1		2012-07-16 10:06:27.244000
	Edit pad (rev 9)		Matt	cv310	XVal Session 61	1	XVal Session 61-Introduction-1		2012-07-16 10:06:27.775000
	Edit pad (rev 10)		Matt	cv310	XVal Session 61	1	XVal Session 61-Introduction-1		2012-07-16 10:06:28.270000
	Edit pad (rev 11)		Matt	cv310	XVal Session 61	1	XVal Session 61-Introduction-1		2012-07-16 10:06:30.511000
	Edit pad (rev 12)		Matt	cv310	XVal Session 61	1	XVal Session 61-Introduction-1		2012-07-16 10:06:31.017000
	Edit pad (rev 13)		Matt	cv310	XVal Session 61	1	XVal Session 61-Introduction-1		2012-07-16 10:06:31.514000
	Edit pad (rev 14)		jeral	cv311	XVal Session 61	1	XVal Session 61-Introduction-1		2012-07-16 10:06:36.125000
	Edit pad (rev 15)		Matt	cv310	XVal Session 61	1	XVal Session 61-Introduction-1		2012-07-16 10:06:36.183000
	Edit pad (rev 16)		jeral	cv311	XVal Session 61	1	XVal Session 61-Introduction-1		2012-07-16 10:06:36.631000
	Edit pad (rev 17)		jeral	cv311	XVal Session 61	1	XVal Session 61-Introduction-1		2012-07-16 10:06:37.131000
	Edit pad (rev 18)		jeral	cv311	XVal Session 61	1	XVal Session 61-Introduction-1		2012-07-16 10:06:37.697000
	Edit pad (rev 19)		jeral	cv311	XVal Session 61	1	XVal Session 61-Introduction-1		2012-07-16 10:06:38.325000
	Edit pad (rev 20)		jeral	cv311	XVal Session 61	1	XVal Session 61-Introduction-1		2012-07-16 10:06:38.834000
	Edit pad (rev 21)		jeral	cv311	XVal Session 61	1	XVal Session 61-Introduction-1		2012-07-16 10:06:39.339000
	Edit pad (rev 22)		jeral	cv311	XVal Session 61	1	XVal Session 61-Introduction-1		2012-07-16 10:06:39.850000
	Edit pad (rev 23)		jeral	cv311	XVal Session 61	1	XVal Session 61-Introduction-1		2012-07-16 10:06:40.350000
	Edit pad (rev 24)		jeral	cv311	XVal Session 61	1	XVal Session 61-Introduction-1		2012-07-16 10:06:40.850000
	Edit pad (rev 25)		jeral	cv311	XVal Session 61	1	XVal Session 61-Introduction-1		2012-07-16 10:06:41.402000
	Edit pad (rev 26)		jeral	cv311	XVal Session 61	1	XVal Session 61-Introduction-1		2012-07-16 10:06:41.912000
	Edit pad (rev 27)		Claudia	cv402	XVal Session 61	1	XVal Session 61-Introduction-1		2012-07-16 10:06:45.153000
	Edit pad (rev 28)		Claudia	cv402	XVal Session 61	1	XVal Session 61-Introduction-1		2012-07-16 10:06:45.661000
	Edit pad (rev 29)		jeral	cv311	XVal Session 61	1	XVal Session 61-Introduction-1		2012-07-16 10:06:46.496000
	Edit pad (rev 30)		Claudia	cv402	XVal Session 61	1	XVal Session 61-Introduction-1		2012-07-16 10:06:47
	Edit pad (rev 31)		Claudia	cv402	XVal Session 61	1	XVal Session 61-Introduction-1		2012-07-16 10:06:47.622000
	Edit pad (rev 32)		Claudia	cv402	XVal Session 61	1	XVal Session 61-Introduction-1		2012-07-16 10:06:48.261000
	Edit pad (rev 33)		Claudia	cv402	XVal Session 61	1	XVal Session 61-Introduction-1		2012-07-16 10:06:48.952000
	Edit pad (rev 34)		Claudia	cv402	XVal Session 61	1	XVal Session 61-Introduction-1		2012-07-16 10:06:49.459000
	Edit pad (rev 35)		Claudia	cv402	XVal Session 61	1	XVal Session 61-Introduction-1		2012-07-16 10:06:49.966000
	Edit pad (rev 36)		Claudia	cv402	XVal Session 61	1	XVal Session 61-Introduction-1		2012-07-16 10:06:50.475000
	Edit pad (rev 37)		Claudia	cv402	XVal Session 61	1	XVal Session 61-Introduction-1		2012-07-16 10:06:51.801000
	Edit pad (rev 38)		Claudia	cv402	XVal Session 61	1	XVal Session 61-Introduction-1		2012-07-16 10:06:53.616000
	Edit pad (rev 39)		Claudia	cv402	XVal Session 61	1	XVal Session 61-Introduction-1		2012-07-16 10:06:54.616000
	Edit pad (rev 40)		Claudia	cv402	XVal Session 61	1	XVal Session 61-Introduction-1		2012-07-16 10:06:55.726000
	Edit pad (rev 41)		Claudia	cv402	XVal Session 61	1	XVal Session 61-Introduction-1		2012-07-16 10:06:56.226000
	Edit pad (rev 42)		Claudia	cv402	XVal Session 61	1	XVal Session 61-Introduction-1		2012-07-16 10:06:56.726000
	Edit pad (rev 43)		Claudia	cv402	XVal Session 61	1	XVal Session 61-Introduction-1		2012-07-16 10:06:57.226000
	Edit pad (rev 44)		Claudia	cv402	XVal Session 61	1	XVal Session 61-Introduction-1		2012-07-16 10:06:57.727000
	Edit pad (rev 45)		Claudia	cv402	XVal Session 61	1	XVal Session 61-Introduction-1		2012-07-16 10:06:58.225000
	Edit pad (rev 46)		Mark:	cv309	XVal Session 61	1	XVal Session 61-Introduction-1		2012-07-16 10:07:01.284000
	Edit pad (rev 47)		Mark:	cv309	XVal Session 61	1	XVal Session 61-Introduction-1		2012-07-16 10:07:03.198000
	Edit pad (rev 48)		Claudia	cv402	XVal Session 61	1	XVal Session 61-Introduction-1		2012-07-16 10:07:04.897000
	Edit pad (rev 49)		Claudia	cv402	XVal Session 61	1	XVal Session 61-Introduction-1		2012-07-16 10:07:05.396000
	Edit pad (rev 50)		Mark:	cv309	XVal Session 61	1	XVal Session 61-Introduction-1		2012-07-16 10:07:05.556000
	Edit pad (rev 51)		Claudia	cv402	XVal Session 61	1	XVal Session 61-Introduction-1		2012-07-16 10:07:05.896000
	Edit pad (rev 52)		Claudia	cv402	XVal Session 61	1	XVal Session 61-Introduction-1		2012-07-16 10:07:06.396000
	Edit pad (rev 53)		Claudia	cv402	XVal Session 61	1	XVal Session 61-Introduction-1		2012-07-16 10:07:06.896000
	Edit pad (rev 54)		Mark:	cv309	XVal Session 61	1	XVal Session 61-Introduction-1		2012-07-16 10:07:07.078000
	Edit pad (rev 55)		Claudia	cv402	XVal Session 61	1	XVal Session 61-Introduction-1		2012-07-16 10:07:07.396000
	Edit pad (rev 56)		Mark:	cv309	XVal Session 61	1	XVal Session 61-Introduction-1		2012-07-16 10:07:07.581000
	Edit pad (rev 57)		Claudia	cv402	XVal Session 61	1	XVal Session 61-Introduction-1		2012-07-16 10:07:07.903000
	Edit pad (rev 58)		Mark:	cv309	XVal Session 61	1	XVal Session 61-Introduction-1		2012-07-16 10:07:08.081000
	Edit pad (rev 59)		Claudia	cv402	XVal Session 61	1	XVal Session 61-Introduction-1		2012-07-16 10:07:08.506000
	Edit pad (rev 60)		Mark:	cv309	XVal Session 61	1	XVal Session 61-Introduction-1		2012-07-16 10:07:08.581000
	Edit pad (rev 61)		Claudia	cv402	XVal Session 61	1	XVal Session 61-Introduction-1		2012-07-16 10:07:09.006000
	Edit pad (rev 62)		Mark:	cv309	XVal Session 61	1	XVal Session 61-Introduction-1		2012-07-16 10:07:09.081000
	Edit pad (rev 63)		Claudia	cv402	XVal Session 61	1	XVal Session 61-Introduction-1		2012-07-16 10:07:09.506000
	Edit pad (rev 64)		Mark:	cv309	XVal Session 61	1	XVal Session 61-Introduction-1		2012-07-16 10:07:09.791000
	Edit pad (rev 65)		Mark:	cv309	XVal Session 61	1	XVal Session 61-Introduction-1		2012-07-16 10:07:10.291000
	Edit pad (rev 66)		Mark:	cv309	XVal Session 61	1	XVal Session 61-Introduction-1		2012-07-16 10:07:10.792000
	Edit pad (rev 67)		Mark:	cv309	XVal Session 61	1	XVal Session 61-Introduction-1		2012-07-16 10:07:11.292000
	Edit pad (rev 68)		Claudia	cv402	XVal Session 61	1	XVal Session 61-Introduction-1		2012-07-16 10:07:12.352000
	Edit pad (rev 69)		Claudia	cv402	XVal Session 61	1	XVal Session 61-Introduction-1		2012-07-16 10:07:12.852000
	Edit pad (rev 70)		Claudia	cv402	XVal Session 61	1	XVal Session 61-Introduction-1		2012-07-16 10:07:13.364000
	Edit pad (rev 71)		Claudia	cv402	XVal Session 61	1	XVal Session 61-Introduction-1		2012-07-16 10:07:13.864000
	Edit pad (rev 72)		Claudia	cv402	XVal Session 61	1	XVal Session 61-Introduction-1		2012-07-16 10:07:14.365000
	Edit pad (rev 73)		Claudia	cv402	XVal Session 61	1	XVal Session 61-Introduction-1		2012-07-16 10:07:16.204000
35219	Load Instructions			cv292	XVal Session 61	1	XVal Session 61-Typing - Text-1	18.111.39.90	2012-07-16 10:07:34
35220	Load Instructions			cv289	XVal Session 61	1	XVal Session 61-Typing - Text-1	192.54.222.11	2012-07-16 10:07:34
35221	Load Instructions			cv290	XVal Session 61	1	XVal Session 61-Typing - Text-1	18.111.63.116	2012-07-16 10:07:34
35222	Load Instructions			cv291	XVal Session 61	1	XVal Session 61-Typing - Text-1	192.54.222.11	2012-07-16 10:07:34
35231	Load Workspace			cv291	XVal Session 61	1	XVal Session 61-Typing - Text-1	192.54.222.11	2012-07-16 10:08:14
35232	Load Workspace			cv292	XVal Session 61	1	XVal Session 61-Typing - Text-1	18.111.39.90	2012-07-16 10:08:14
35233	Load Workspace			cv289	XVal Session 61	1	XVal Session 61-Typing - Text-1	192.54.222.11	2012-07-16 10:08:14
35234	Load Workspace			cv290	XVal Session 61	1	XVal Session 61-Typing - Text-1	18.111.63.116	2012-07-16 10:08:14
	Edit pad (rev 0)		jeral	cv311	XVal Session 61	1	XVal Session 61-Typing - Text-1		2012-07-16 10:08:23.606000
	Edit pad (rev 1)		jeral	cv311	XVal Session 61	1	XVal Session 61-Typing - Text-1		2012-07-16 10:08:27.155000
	Edit pad (rev 2)		jeral	cv311	XVal Session 61	1	XVal Session 61-Typing - Text-1		2012-07-16 10:08:27.663000
	Edit pad (rev 3)		jeral	cv311	XVal Session 61	1	XVal Session 61-Typing - Text-1		2012-07-16 10:08:28.162000
	Edit pad (rev 4)		jeral	cv311	XVal Session 61	1	XVal Session 61-Typing - Text-1		2012-07-16 10:08:28.792000
	Edit pad (rev 5)		jeral	cv311	XVal Session 61	1	XVal Session 61-Typing - Text-1		2012-07-16 10:08:29.302000
	Edit pad (rev 6)		jeral	cv311	XVal Session 61	1	XVal Session 61-Typing - Text-1		2012-07-16 10:08:29.812000
	Edit pad (rev 7)		jeral	cv311	XVal Session 61	1	XVal Session 61-Typing - Text-1		2012-07-16 10:08:30.317000
	Edit pad (rev 8)		jeral	cv311	XVal Session 61	1	XVal Session 61-Typing - Text-1		2012-07-16 10:08:31.434000
	Edit pad (rev 9)		jeral	cv311	XVal Session 61	1	XVal Session 61-Typing - Text-1		2012-07-16 10:08:32.415000
	Edit pad (rev 10)		jeral	cv311	XVal Session 61	1	XVal Session 61-Typing - Text-1		2012-07-16 10:08:32.927000
	Edit pad (rev 11)		jeral	cv311	XVal Session 61	1	XVal Session 61-Typing - Text-1		2012-07-16 10:08:33.432000
	Edit pad (rev 12)		jeral	cv311	XVal Session 61	1	XVal Session 61-Typing - Text-1		2012-07-16 10:08:33.943000
	Edit pad (rev 13)		jeral	cv311	XVal Session 61	1	XVal Session 61-Typing - Text-1		2012-07-16 10:08:36.450000
	Edit pad (rev 14)		jeral	cv311	XVal Session 61	1	XVal Session 61-Typing - Text-1		2012-07-16 10:08:42.891000
	Edit pad (rev 15)		jeral	cv311	XVal Session 61	1	XVal Session 61-Typing - Text-1		2012-07-16 10:08:43.395000
	Edit pad (rev 16)		jeral	cv311	XVal Session 61	1	XVal Session 61-Typing - Text-1		2012-07-16 10:08:43.896000
	Edit pad (rev 17)		jeral	cv311	XVal Session 61	1	XVal Session 61-Typing - Text-1		2012-07-16 10:08:44.395000
	Edit pad (rev 18)		jeral	cv311	XVal Session 61	1	XVal Session 61-Typing - Text-1		2012-07-16 10:08:45.196000
	Edit pad (rev 19)		jeral	cv311	XVal Session 61	1	XVal Session 61-Typing - Text-1		2012-07-16 10:08:46.383000
	Edit pad (rev 20)		jeral	cv311	XVal Session 61	1	XVal Session 61-Typing - Text-1		2012-07-16 10:08:46.887000
	Edit pad (rev 21)		jeral	cv311	XVal Session 61	1	XVal Session 61-Typing - Text-1		2012-07-16 10:08:47.395000
	Edit pad (rev 22)		jeral	cv311	XVal Session 61	1	XVal Session 61-Typing - Text-1		2012-07-16 10:08:48.224000
	Edit pad (rev 23)		jeral	cv311	XVal Session 61	1	XVal Session 61-Typing - Text-1		2012-07-16 10:08:48.965000
	Edit pad (rev 24)		jeral	cv311	XVal Session 61	1	XVal Session 61-Typing - Text-1		2012-07-16 10:08:49.930000
	Edit pad (rev 25)		jeral	cv311	XVal Session 61	1	XVal Session 61-Typing - Text-1		2012-07-16 10:08:50.427000
	Edit pad (rev 26)		jeral	cv311	XVal Session 61	1	XVal Session 61-Typing - Text-1		2012-07-16 10:08:50.928000
	Edit pad (rev 27)		jeral	cv311	XVal Session 61	1	XVal Session 61-Typing - Text-1		2012-07-16 10:08:51.428000
	Edit pad (rev 28)		jeral	cv311	XVal Session 61	1	XVal Session 61-Typing - Text-1		2012-07-16 10:08:53.252000
	Edit pad (rev 29)		jeral	cv311	XVal Session 61	1	XVal Session 61-Typing - Text-1		2012-07-16 10:08:53.757000
	Edit pad (rev 30)		jeral	cv311	XVal Session 61	1	XVal Session 61-Typing - Text-1		2012-07-16 10:08:54.256000
	Edit pad (rev 31)		jeral	cv311	XVal Session 61	1	XVal Session 61-Typing - Text-1		2012-07-16 10:08:54.756000
	Edit pad (rev 32)		jeral	cv311	XVal Session 61	1	XVal Session 61-Typing - Text-1		2012-07-16 10:08:55.254000
	Edit pad (rev 33)		jeral	cv311	XVal Session 61	1	XVal Session 61-Typing - Text-1		2012-07-16 10:08:55.755000
	Edit pad (rev 34)		jeral	cv311	XVal Session 61	1	XVal Session 61-Typing - Text-1		2012-07-16 10:08:58.159000
	Edit pad (rev 35)		jeral	cv311	XVal Session 61	1	XVal Session 61-Typing - Text-1		2012-07-16 10:08:58.661000
	Edit pad (rev 36)		jeral	cv311	XVal Session 61	1	XVal Session 61-Typing - Text-1		2012-07-16 10:08:59.163000
	Edit pad (rev 37)		jeral	cv311	XVal Session 61	1	XVal Session 61-Typing - Text-1		2012-07-16 10:09:00.802000
	Edit pad (rev 38)		jeral	cv311	XVal Session 61	1	XVal Session 61-Typing - Text-1		2012-07-16 10:09:01.526000
	Edit pad (rev 39)		jeral	cv311	XVal Session 61	1	XVal Session 61-Typing - Text-1		2012-07-16 10:09:03.526000
	Edit pad (rev 40)		jeral	cv311	XVal Session 61	1	XVal Session 61-Typing - Text-1		2012-07-16 10:09:04.346000
	Edit pad (rev 41)		jeral	cv311	XVal Session 61	1	XVal Session 61-Typing - Text-1		2012-07-16 10:09:04.855000
	Edit pad (rev 42)		jeral	cv311	XVal Session 61	1	XVal Session 61-Typing - Text-1		2012-07-16 10:09:14.754000
	Edit pad (rev 43)		jeral	cv311	XVal Session 61	1	XVal Session 61-Typing - Text-1		2012-07-16 10:09:15.320000
	Edit pad (rev 44)		jeral	cv311	XVal Session 61	1	XVal Session 61-Typing - Text-1		2012-07-16 10:09:15.820000
	Edit pad (rev 45)		jeral	cv311	XVal Session 61	1	XVal Session 61-Typing - Text-1		2012-07-16 10:09:16.333000
	Edit pad (rev 46)		jeral	cv311	XVal Session 61	1	XVal Session 61-Typing - Text-1		2012-07-16 10:09:17.200000
	Edit pad (rev 47)		jeral	cv311	XVal Session 61	1	XVal Session 61-Typing - Text-1		2012-07-16 10:09:17.708000
	Edit pad (rev 48)		jeral	cv311	XVal Session 61	1	XVal Session 61-Typing - Text-1		2012-07-16 10:09:18.208000
	Edit pad (rev 49)		jeral	cv311	XVal Session 61	1	XVal Session 61-Typing - Text-1		2012-07-16 10:09:18.708000
	Edit pad (rev 50)		jeral	cv311	XVal Session 61	1	XVal Session 61-Typing - Text-1		2012-07-16 10:09:19.208000
	Edit pad (rev 51)		jeral	cv311	XVal Session 61	1	XVal Session 61-Typing - Text-1		2012-07-16 10:09:20.101000
	Edit pad (rev 52)		jeral	cv311	XVal Session 61	1	XVal Session 61-Typing - Text-1		2012-07-16 10:09:20.869000
	Edit pad (rev 53)		jeral	cv311	XVal Session 61	1	XVal Session 61-Typing - Text-1		2012-07-16 10:09:21.380000
	Edit pad (rev 54)		jeral	cv311	XVal Session 61	1	XVal Session 61-Typing - Text-1		2012-07-16 10:09:23.657000
	Edit pad (rev 55)		jeral	cv311	XVal Session 61	1	XVal Session 61-Typing - Text-1		2012-07-16 10:09:24.161000
	Edit pad (rev 56)		jeral	cv311	XVal Session 61	1	XVal Session 61-Typing - Text-1		2012-07-16 10:09:24.807000
	Edit pad (rev 57)		jeral	cv311	XVal Session 61	1	XVal Session 61-Typing - Text-1		2012-07-16 10:09:25.322000
	Edit pad (rev 58)		jeral	cv311	XVal Session 61	1	XVal Session 61-Typing - Text-1		2012-07-16 10:09:37.913000
	Edit pad (rev 59)		jeral	cv311	XVal Session 61	1	XVal Session 61-Typing - Text-1		2012-07-16 10:09:38.412000
	Edit pad (rev 60)		jeral	cv311	XVal Session 61	1	XVal Session 61-Typing - Text-1		2012-07-16 10:09:39.083000
	Edit pad (rev 61)		jeral	cv311	XVal Session 61	1	XVal Session 61-Typing - Text-1		2012-07-16 10:09:39.883000
	Edit pad (rev 62)		jeral	cv311	XVal Session 61	1	XVal Session 61-Typing - Text-1		2012-07-16 10:09:42.575000
	Edit pad (rev 63)		Mark:	cv309	XVal Session 61	1	XVal Session 61-Typing - Text-1		2012-07-16 10:09:43.408000
	Edit pad (rev 64)		Mark:	cv309	XVal Session 61	1	XVal Session 61-Typing - Text-1		2012-07-16 10:09:43.909000
	Edit pad (rev 65)		Mark:	cv309	XVal Session 61	1	XVal Session 61-Typing - Text-1		2012-07-16 10:09:45.601000
	Edit pad (rev 66)		jeral	cv311	XVal Session 61	1	XVal Session 61-Typing - Text-1		2012-07-16 10:09:46.091000
	Edit pad (rev 67)		Mark:	cv309	XVal Session 61	1	XVal Session 61-Typing - Text-1		2012-07-16 10:09:46.101000
	Edit pad (rev 68)		jeral	cv311	XVal Session 61	1	XVal Session 61-Typing - Text-1		2012-07-16 10:09:46.598000
	Edit pad (rev 69)		Mark:	cv309	XVal Session 61	1	XVal Session 61-Typing - Text-1		2012-07-16 10:09:46.642000
	Edit pad (rev 70)		jeral	cv311	XVal Session 61	1	XVal Session 61-Typing - Text-1		2012-07-16 10:09:47.098000
	Edit pad (rev 71)		Mark:	cv309	XVal Session 61	1	XVal Session 61-Typing - Text-1		2012-07-16 10:09:47.147000
	Edit pad (rev 72)		Mark:	cv309	XVal Session 61	1	XVal Session 61-Typing - Text-1		2012-07-16 10:09:48.912000
	Edit pad (rev 73)		Mark:	cv309	XVal Session 61	1	XVal Session 61-Typing - Text-1		2012-07-16 10:09:49.413000
	Edit pad (rev 74)		Mark:	cv309	XVal Session 61	1	XVal Session 61-Typing - Text-1		2012-07-16 10:09:49.913000
	Edit pad (rev 75)		jeral	cv311	XVal Session 61	1	XVal Session 61-Typing - Text-1		2012-07-16 10:09:50.340000
	Edit pad (rev 76)		Mark:	cv309	XVal Session 61	1	XVal Session 61-Typing - Text-1		2012-07-16 10:09:50.411000
	Edit pad (rev 77)		jeral	cv311	XVal Session 61	1	XVal Session 61-Typing - Text-1		2012-07-16 10:09:50.855000
	Edit pad (rev 78)		jeral	cv311	XVal Session 61	1	XVal Session 61-Typing - Text-1		2012-07-16 10:09:51.364000
	Edit pad (rev 79)		Mark:	cv309	XVal Session 61	1	XVal Session 61-Typing - Text-1		2012-07-16 10:09:51.443000
	Edit pad (rev 80)		jeral	cv311	XVal Session 61	1	XVal Session 61-Typing - Text-1		2012-07-16 10:09:51.886000
	Edit pad (rev 81)		Mark:	cv309	XVal Session 61	1	XVal Session 61-Typing - Text-1		2012-07-16 10:09:51.943000
	Edit pad (rev 82)		Mark:	cv309	XVal Session 61	1	XVal Session 61-Typing - Text-1		2012-07-16 10:09:52.445000
	Edit pad (rev 83)		jeral	cv311	XVal Session 61	1	XVal Session 61-Typing - Text-1		2012-07-16 10:09:52.479000
	Edit pad (rev 84)		Mark:	cv309	XVal Session 61	1	XVal Session 61-Typing - Text-1		2012-07-16 10:09:52.944000
	Edit pad (rev 85)		jeral	cv311	XVal Session 61	1	XVal Session 61-Typing - Text-1		2012-07-16 10:09:53.021000
	Edit pad (rev 86)		Mark:	cv309	XVal Session 61	1	XVal Session 61-Typing - Text-1		2012-07-16 10:09:53.444000
	Edit pad (rev 87)		jeral	cv311	XVal Session 61	1	XVal Session 61-Typing - Text-1		2012-07-16 10:09:53.519000
	Edit pad (rev 88)		Mark:	cv309	XVal Session 61	1	XVal Session 61-Typing - Text-1		2012-07-16 10:09:54.504000
	Edit pad (rev 89)		jeral	cv311	XVal Session 61	1	XVal Session 61-Typing - Text-1		2012-07-16 10:09:54.561000
	Edit pad (rev 90)		Mark:	cv309	XVal Session 61	1	XVal Session 61-Typing - Text-1		2012-07-16 10:09:55.004000
	Edit pad (rev 91)		jeral	cv311	XVal Session 61	1	XVal Session 61-Typing - Text-1		2012-07-16 10:09:55.066000
	Edit pad (rev 92)		jeral	cv311	XVal Session 61	1	XVal Session 61-Typing - Text-1		2012-07-16 10:09:55.567000
	Edit pad (rev 93)		jeral	cv311	XVal Session 61	1	XVal Session 61-Typing - Text-1		2012-07-16 10:09:56.068000
	Edit pad (rev 94)		jeral	cv311	XVal Session 61	1	XVal Session 61-Typing - Text-1		2012-07-16 10:09:57.689000
	Edit pad (rev 95)		jeral	cv311	XVal Session 61	1	XVal Session 61-Typing - Text-1		2012-07-16 10:09:59.572000
	Edit pad (rev 96)		jeral	cv311	XVal Session 61	1	XVal Session 61-Typing - Text-1		2012-07-16 10:10:00.083000
	Edit pad (rev 97)		jeral	cv311	XVal Session 61	1	XVal Session 61-Typing - Text-1		2012-07-16 10:10:00.984000
	Edit pad (rev 98)		jeral	cv311	XVal Session 61	1	XVal Session 61-Typing - Text-1		2012-07-16 10:10:01.489000
	Edit pad (rev 99)		jeral	cv311	XVal Session 61	1	XVal Session 61-Typing - Text-1		2012-07-16 10:10:01.989000
	Edit pad (rev 100)		jeral	cv311	XVal Session 61	1	XVal Session 61-Typing - Text-1		2012-07-16 10:10:04.393000
	Edit pad (rev 101)		jeral	cv311	XVal Session 61	1	XVal Session 61-Typing - Text-1		2012-07-16 10:10:04.915000
	Edit pad (rev 102)		jeral	cv311	XVal Session 61	1	XVal Session 61-Typing - Text-1		2012-07-16 10:10:05.426000
	Edit pad (rev 103)		jeral	cv311	XVal Session 61	1	XVal Session 61-Typing - Text-1		2012-07-16 10:10:05.927000
	Edit pad (rev 104)		jeral	cv311	XVal Session 61	1	XVal Session 61-Typing - Text-1		2012-07-16 10:10:06.426000
	Edit pad (rev 105)		jeral	cv311	XVal Session 61	1	XVal Session 61-Typing - Text-1		2012-07-16 10:10:10.752000
	Edit pad (rev 106)		jeral	cv311	XVal Session 61	1	XVal Session 61-Typing - Text-1		2012-07-16 10:10:11.255000
	Edit pad (rev 107)		jeral	cv311	XVal Session 61	1	XVal Session 61-Typing - Text-1		2012-07-16 10:10:12.192000
	Edit pad (rev 108)		jeral	cv311	XVal Session 61	1	XVal Session 61-Typing - Text-1		2012-07-16 10:10:13.266000
	Edit pad (rev 109)		jeral	cv311	XVal Session 61	1	XVal Session 61-Typing - Text-1		2012-07-16 10:10:13.771000
	Edit pad (rev 110)		jeral	cv311	XVal Session 61	1	XVal Session 61-Typing - Text-1		2012-07-16 10:10:15.247000
	Edit pad (rev 111)		jeral	cv311	XVal Session 61	1	XVal Session 61-Typing - Text-1		2012-07-16 10:10:15.754000
	Edit pad (rev 112)		jeral	cv311	XVal Session 61	1	XVal Session 61-Typing - Text-1		2012-07-16 10:10:16.465000
	Edit pad (rev 113)		jeral	cv311	XVal Session 61	1	XVal Session 61-Typing - Text-1		2012-07-16 10:10:16.998000
	Edit pad (rev 114)		jeral	cv311	XVal Session 61	1	XVal Session 61-Typing - Text-1		2012-07-16 10:10:17.530000
	Edit pad (rev 115)		jeral	cv311	XVal Session 61	1	XVal Session 61-Typing - Text-1		2012-07-16 10:10:18.003000
	Edit pad (rev 116)		jeral	cv311	XVal Session 61	1	XVal Session 61-Typing - Text-1		2012-07-16 10:10:18.505000
	Edit pad (rev 117)		jeral	cv311	XVal Session 61	1	XVal Session 61-Typing - Text-1		2012-07-16 10:10:21.433000
	Edit pad (rev 118)		jeral	cv311	XVal Session 61	1	XVal Session 61-Typing - Text-1		2012-07-16 10:10:21.942000
	Edit pad (rev 119)		jeral	cv311	XVal Session 61	1	XVal Session 61-Typing - Text-1		2012-07-16 10:10:22.442000
	Edit pad (rev 120)		jeral	cv311	XVal Session 61	1	XVal Session 61-Typing - Text-1		2012-07-16 10:10:22.950000
	Edit pad (rev 121)		jeral	cv311	XVal Session 61	1	XVal Session 61-Typing - Text-1		2012-07-16 10:10:23.457000
	Edit pad (rev 122)		jeral	cv311	XVal Session 61	1	XVal Session 61-Typing - Text-1		2012-07-16 10:10:23.957000
	Edit pad (rev 123)		jeral	cv311	XVal Session 61	1	XVal Session 61-Typing - Text-1		2012-07-16 10:10:25.038000
	Edit pad (rev 124)		jeral	cv311	XVal Session 61	1	XVal Session 61-Typing - Text-1		2012-07-16 10:10:25.537000
	Edit pad (rev 125)		jeral	cv311	XVal Session 61	1	XVal Session 61-Typing - Text-1		2012-07-16 10:10:26.037000
	Edit pad (rev 126)		jeral	cv311	XVal Session 61	1	XVal Session 61-Typing - Text-1		2012-07-16 10:10:26.538000
	Edit pad (rev 127)		jeral	cv311	XVal Session 61	1	XVal Session 61-Typing - Text-1		2012-07-16 10:10:27.037000
	Edit pad (rev 128)		jeral	cv311	XVal Session 61	1	XVal Session 61-Typing - Text-1		2012-07-16 10:10:27.537000
	Edit pad (rev 129)		jeral	cv311	XVal Session 61	1	XVal Session 61-Typing - Text-1		2012-07-16 10:10:28.052000
	Edit pad (rev 130)		Claudia	cv402	XVal Session 61	1	XVal Session 61-Typing - Text-1		2012-07-16 10:10:28.153000
	Edit pad (rev 131)		jeral	cv311	XVal Session 61	1	XVal Session 61-Typing - Text-1		2012-07-16 10:10:28.552000
	Edit pad (rev 132)		Claudia	cv402	XVal Session 61	1	XVal Session 61-Typing - Text-1		2012-07-16 10:10:28.661000
	Edit pad (rev 133)		Mark:	cv309	XVal Session 61	1	XVal Session 61-Typing - Text-1		2012-07-16 10:10:28.681000
	Edit pad (rev 134)		Mark:	cv309	XVal Session 61	1	XVal Session 61-Typing - Text-1		2012-07-16 10:10:29.183000
	Edit pad (rev 135)		jeral	cv311	XVal Session 61	1	XVal Session 61-Typing - Text-1		2012-07-16 10:10:29.857000
	Edit pad (rev 136)		jeral	cv311	XVal Session 61	1	XVal Session 61-Typing - Text-1		2012-07-16 10:10:30.502000
	Edit pad (rev 137)		Mark:	cv309	XVal Session 61	1	XVal Session 61-Typing - Text-1		2012-07-16 10:10:30.575000
	Edit pad (rev 138)		jeral	cv311	XVal Session 61	1	XVal Session 61-Typing - Text-1		2012-07-16 10:10:31.005000
	Edit pad (rev 139)		Mark:	cv309	XVal Session 61	1	XVal Session 61-Typing - Text-1		2012-07-16 10:10:31.077000
	Edit pad (rev 140)		Mark:	cv309	XVal Session 61	1	XVal Session 61-Typing - Text-1		2012-07-16 10:10:32.220000
	Edit pad (rev 141)		Claudia	cv402	XVal Session 61	1	XVal Session 61-Typing - Text-1		2012-07-16 10:10:32.432000
	Edit pad (rev 142)		Mark:	cv309	XVal Session 61	1	XVal Session 61-Typing - Text-1		2012-07-16 10:10:32.721000
	Edit pad (rev 143)		Mark:	cv309	XVal Session 61	1	XVal Session 61-Typing - Text-1		2012-07-16 10:10:33.220000
	Edit pad (rev 144)		Claudia	cv402	XVal Session 61	1	XVal Session 61-Typing - Text-1		2012-07-16 10:10:33.281000
	Edit pad (rev 145)		Claudia	cv402	XVal Session 61	1	XVal Session 61-Typing - Text-1		2012-07-16 10:10:33.809000
	Edit pad (rev 146)		jeral	cv311	XVal Session 61	1	XVal Session 61-Typing - Text-1		2012-07-16 10:10:34.031000
	Edit pad (rev 147)		Claudia	cv402	XVal Session 61	1	XVal Session 61-Typing - Text-1		2012-07-16 10:10:34.317000
	Edit pad (rev 148)		Claudia	cv402	XVal Session 61	1	XVal Session 61-Typing - Text-1		2012-07-16 10:10:35.155000
	Edit pad (rev 149)		Claudia	cv402	XVal Session 61	1	XVal Session 61-Typing - Text-1		2012-07-16 10:10:35.662000
	Edit pad (rev 150)		Mark:	cv309	XVal Session 61	1	XVal Session 61-Typing - Text-1		2012-07-16 10:10:36.046000
	Edit pad (rev 151)		Claudia	cv402	XVal Session 61	1	XVal Session 61-Typing - Text-1		2012-07-16 10:10:36.160000
	Edit pad (rev 152)		jeral	cv311	XVal Session 61	1	XVal Session 61-Typing - Text-1		2012-07-16 10:10:36.641000
	Edit pad (rev 153)		Claudia	cv402	XVal Session 61	1	XVal Session 61-Typing - Text-1		2012-07-16 10:10:36.890000
	Edit pad (rev 154)		jeral	cv311	XVal Session 61	1	XVal Session 61-Typing - Text-1		2012-07-16 10:10:37.150000
	Edit pad (rev 155)		Claudia	cv402	XVal Session 61	1	XVal Session 61-Typing - Text-1		2012-07-16 10:10:37.580000
	Edit pad (rev 156)		jeral	cv311	XVal Session 61	1	XVal Session 61-Typing - Text-1		2012-07-16 10:10:37.654000
	Edit pad (rev 157)		Claudia	cv402	XVal Session 61	1	XVal Session 61-Typing - Text-1		2012-07-16 10:10:38.083000
	Edit pad (rev 158)		jeral	cv311	XVal Session 61	1	XVal Session 61-Typing - Text-1		2012-07-16 10:10:38.160000
	Edit pad (rev 159)		Mark:	cv309	XVal Session 61	1	XVal Session 61-Typing - Text-1		2012-07-16 10:10:38.588000
	Edit pad (rev 160)		Claudia	cv402	XVal Session 61	1	XVal Session 61-Typing - Text-1		2012-07-16 10:10:38.597000
	Edit pad (rev 161)		jeral	cv311	XVal Session 61	1	XVal Session 61-Typing - Text-1		2012-07-16 10:10:38.701000
	Edit pad (rev 162)		Mark:	cv309	XVal Session 61	1	XVal Session 61-Typing - Text-1		2012-07-16 10:10:39.088000
	Edit pad (rev 163)		Claudia	cv402	XVal Session 61	1	XVal Session 61-Typing - Text-1		2012-07-16 10:10:39.111000
	Edit pad (rev 164)		jeral	cv311	XVal Session 61	1	XVal Session 61-Typing - Text-1		2012-07-16 10:10:39.206000
	Edit pad (rev 165)		Mark:	cv309	XVal Session 61	1	XVal Session 61-Typing - Text-1		2012-07-16 10:10:39.589000
	Edit pad (rev 166)		Claudia	cv402	XVal Session 61	1	XVal Session 61-Typing - Text-1		2012-07-16 10:10:39.616000
	Edit pad (rev 167)		jeral	cv311	XVal Session 61	1	XVal Session 61-Typing - Text-1		2012-07-16 10:10:39.706000
	Edit pad (rev 168)		Mark:	cv309	XVal Session 61	1	XVal Session 61-Typing - Text-1		2012-07-16 10:10:40.088000
	Edit pad (rev 169)		Claudia	cv402	XVal Session 61	1	XVal Session 61-Typing - Text-1		2012-07-16 10:10:40.176000
	Edit pad (rev 170)		Claudia	cv402	XVal Session 61	1	XVal Session 61-Typing - Text-1		2012-07-16 10:10:40.678000
	Edit pad (rev 171)		Mark:	cv309	XVal Session 61	1	XVal Session 61-Typing - Text-1		2012-07-16 10:10:41.074000
	Edit pad (rev 172)		Claudia	cv402	XVal Session 61	1	XVal Session 61-Typing - Text-1		2012-07-16 10:10:41.177000
	Edit pad (rev 173)		Matt	cv310	XVal Session 61	1	XVal Session 61-Typing - Text-1		2012-07-16 10:10:41.238000
	Edit pad (rev 174)		Mark:	cv309	XVal Session 61	1	XVal Session 61-Typing - Text-1		2012-07-16 10:10:41.573000
	Edit pad (rev 175)		Claudia	cv402	XVal Session 61	1	XVal Session 61-Typing - Text-1		2012-07-16 10:10:41.680000
	Edit pad (rev 176)		Matt	cv310	XVal Session 61	1	XVal Session 61-Typing - Text-1		2012-07-16 10:10:41.751000
	Edit pad (rev 177)		jeral	cv311	XVal Session 61	1	XVal Session 61-Typing - Text-1		2012-07-16 10:10:41.983000
	Edit pad (rev 178)		Mark:	cv309	XVal Session 61	1	XVal Session 61-Typing - Text-1		2012-07-16 10:10:42.091000
	Edit pad (rev 179)		Claudia	cv402	XVal Session 61	1	XVal Session 61-Typing - Text-1		2012-07-16 10:10:42.191000
	Edit pad (rev 180)		Matt	cv310	XVal Session 61	1	XVal Session 61-Typing - Text-1		2012-07-16 10:10:42.261000
	Edit pad (rev 181)		jeral	cv311	XVal Session 61	1	XVal Session 61-Typing - Text-1		2012-07-16 10:10:42.489000
	Edit pad (rev 182)		Mark:	cv309	XVal Session 61	1	XVal Session 61-Typing - Text-1		2012-07-16 10:10:42.591000
	Edit pad (rev 183)		jeral	cv311	XVal Session 61	1	XVal Session 61-Typing - Text-1		2012-07-16 10:10:43.046000
	Edit pad (rev 184)		Mark:	cv309	XVal Session 61	1	XVal Session 61-Typing - Text-1		2012-07-16 10:10:43.095000
	Edit pad (rev 185)		Matt	cv310	XVal Session 61	1	XVal Session 61-Typing - Text-1		2012-07-16 10:10:43.302000
	Edit pad (rev 186)		Claudia	cv402	XVal Session 61	1	XVal Session 61-Typing - Text-1		2012-07-16 10:10:43.408000
	Edit pad (rev 187)		jeral	cv311	XVal Session 61	1	XVal Session 61-Typing - Text-1		2012-07-16 10:10:43.551000
	Edit pad (rev 188)		Mark:	cv309	XVal Session 61	1	XVal Session 61-Typing - Text-1		2012-07-16 10:10:43.593000
	Edit pad (rev 189)		jeral	cv311	XVal Session 61	1	XVal Session 61-Typing - Text-1		2012-07-16 10:10:44.051000
	Edit pad (rev 190)		Mark:	cv309	XVal Session 61	1	XVal Session 61-Typing - Text-1		2012-07-16 10:10:44.090000
	Edit pad (rev 191)		Claudia	cv402	XVal Session 61	1	XVal Session 61-Typing - Text-1		2012-07-16 10:10:44.104000
	Edit pad (rev 192)		Claudia	cv402	XVal Session 61	1	XVal Session 61-Typing - Text-1		2012-07-16 10:10:44.554000
	Edit pad (rev 193)		Mark:	cv309	XVal Session 61	1	XVal Session 61-Typing - Text-1		2012-07-16 10:10:44.594000
	Edit pad (rev 194)		Matt	cv310	XVal Session 61	1	XVal Session 61-Typing - Text-1		2012-07-16 10:10:44.748000
	Edit pad (rev 195)		jeral	cv311	XVal Session 61	1	XVal Session 61-Typing - Text-1		2012-07-16 10:10:44.766000
	Edit pad (rev 196)		jeral	cv311	XVal Session 61	1	XVal Session 61-Typing - Text-1		2012-07-16 10:10:45.276000
	Edit pad (rev 197)		Claudia	cv402	XVal Session 61	1	XVal Session 61-Typing - Text-1		2012-07-16 10:10:45.493000
	Edit pad (rev 198)		Mark:	cv309	XVal Session 61	1	XVal Session 61-Typing - Text-1		2012-07-16 10:10:45.537000
	Edit pad (rev 199)		Matt	cv310	XVal Session 61	1	XVal Session 61-Typing - Text-1		2012-07-16 10:10:45.784000
	Edit pad (rev 200)		jeral	cv311	XVal Session 61	1	XVal Session 61-Typing - Text-1		2012-07-16 10:10:45.787000
	Edit pad (rev 201)		Claudia	cv402	XVal Session 61	1	XVal Session 61-Typing - Text-1		2012-07-16 10:10:46.005000
	Edit pad (rev 202)		Mark:	cv309	XVal Session 61	1	XVal Session 61-Typing - Text-1		2012-07-16 10:10:46.041000
	Edit pad (rev 203)		Matt	cv310	XVal Session 61	1	XVal Session 61-Typing - Text-1		2012-07-16 10:10:46.285000
	Edit pad (rev 204)		jeral	cv311	XVal Session 61	1	XVal Session 61-Typing - Text-1		2012-07-16 10:10:46.288000
	Edit pad (rev 205)		Claudia	cv402	XVal Session 61	1	XVal Session 61-Typing - Text-1		2012-07-16 10:10:46.505000
	Edit pad (rev 206)		Matt	cv310	XVal Session 61	1	XVal Session 61-Typing - Text-1		2012-07-16 10:10:46.783000
	Edit pad (rev 207)		jeral	cv311	XVal Session 61	1	XVal Session 61-Typing - Text-1		2012-07-16 10:10:46.786000
	Edit pad (rev 208)		Claudia	cv402	XVal Session 61	1	XVal Session 61-Typing - Text-1		2012-07-16 10:10:47.007000
	Edit pad (rev 209)		jeral	cv311	XVal Session 61	1	XVal Session 61-Typing - Text-1		2012-07-16 10:10:47.286000
	Edit pad (rev 210)		Matt	cv310	XVal Session 61	1	XVal Session 61-Typing - Text-1		2012-07-16 10:10:47.292000
	Edit pad (rev 211)		Mark:	cv309	XVal Session 61	1	XVal Session 61-Typing - Text-1		2012-07-16 10:10:47.314000
	Edit pad (rev 212)		jeral	cv311	XVal Session 61	1	XVal Session 61-Typing - Text-1		2012-07-16 10:10:47.786000
	Edit pad (rev 213)		Matt	cv310	XVal Session 61	1	XVal Session 61-Typing - Text-1		2012-07-16 10:10:47.793000
	Edit pad (rev 214)		Mark:	cv309	XVal Session 61	1	XVal Session 61-Typing - Text-1		2012-07-16 10:10:47.815000
	Edit pad (rev 215)		Matt	cv310	XVal Session 61	1	XVal Session 61-Typing - Text-1		2012-07-16 10:10:48.293000
	Edit pad (rev 216)		Mark:	cv309	XVal Session 61	1	XVal Session 61-Typing - Text-1		2012-07-16 10:10:48.319000
	Edit pad (rev 217)		jeral	cv311	XVal Session 61	1	XVal Session 61-Typing - Text-1		2012-07-16 10:10:48.434000
	Edit pad (rev 218)		Mark:	cv309	XVal Session 61	1	XVal Session 61-Typing - Text-1		2012-07-16 10:10:48.820000
	Edit pad (rev 219)		Matt	cv310	XVal Session 61	1	XVal Session 61-Typing - Text-1		2012-07-16 10:10:48.876000
	Edit pad (rev 220)		jeral	cv311	XVal Session 61	1	XVal Session 61-Typing - Text-1		2012-07-16 10:10:48.943000
	Edit pad (rev 221)		Matt	cv310	XVal Session 61	1	XVal Session 61-Typing - Text-1		2012-07-16 10:10:49.441000
	Edit pad (rev 222)		Mark:	cv309	XVal Session 61	1	XVal Session 61-Typing - Text-1		2012-07-16 10:10:49.507000
	Edit pad (rev 223)		jeral	cv311	XVal Session 61	1	XVal Session 61-Typing - Text-1		2012-07-16 10:10:49.632000
	Edit pad (rev 224)		Matt	cv310	XVal Session 61	1	XVal Session 61-Typing - Text-1		2012-07-16 10:10:49.945000
	Edit pad (rev 225)		Mark:	cv309	XVal Session 61	1	XVal Session 61-Typing - Text-1		2012-07-16 10:10:50.010000
	Edit pad (rev 226)		jeral	cv311	XVal Session 61	1	XVal Session 61-Typing - Text-1		2012-07-16 10:10:50.130000
	Edit pad (rev 227)		Matt	cv310	XVal Session 61	1	XVal Session 61-Typing - Text-1		2012-07-16 10:10:50.453000
	Edit pad (rev 228)		Mark:	cv309	XVal Session 61	1	XVal Session 61-Typing - Text-1		2012-07-16 10:10:50.510000
	Edit pad (rev 229)		Claudia	cv402	XVal Session 61	1	XVal Session 61-Typing - Text-1		2012-07-16 10:10:50.515000
	Edit pad (rev 230)		jeral	cv311	XVal Session 61	1	XVal Session 61-Typing - Text-1		2012-07-16 10:10:50.630000
	Edit pad (rev 231)		Matt	cv310	XVal Session 61	1	XVal Session 61-Typing - Text-1		2012-07-16 10:10:50.950000
	Edit pad (rev 232)		Mark:	cv309	XVal Session 61	1	XVal Session 61-Typing - Text-1		2012-07-16 10:10:51.009000
	Edit pad (rev 233)		Claudia	cv402	XVal Session 61	1	XVal Session 61-Typing - Text-1		2012-07-16 10:10:51.024000
	Edit pad (rev 234)		jeral	cv311	XVal Session 61	1	XVal Session 61-Typing - Text-1		2012-07-16 10:10:51.130000
	Edit pad (rev 235)		Matt	cv310	XVal Session 61	1	XVal Session 61-Typing - Text-1		2012-07-16 10:10:51.451000
	Edit pad (rev 236)		jeral	cv311	XVal Session 61	1	XVal Session 61-Typing - Text-1		2012-07-16 10:10:51.645000
	Edit pad (rev 237)		Mark:	cv309	XVal Session 61	1	XVal Session 61-Typing - Text-1		2012-07-16 10:10:51.707000
	Edit pad (rev 238)		jeral	cv311	XVal Session 61	1	XVal Session 61-Typing - Text-1		2012-07-16 10:10:52.146000
	Edit pad (rev 239)		Mark:	cv309	XVal Session 61	1	XVal Session 61-Typing - Text-1		2012-07-16 10:10:52.208000
	Edit pad (rev 240)		jeral	cv311	XVal Session 61	1	XVal Session 61-Typing - Text-1		2012-07-16 10:10:52.651000
	Edit pad (rev 241)		Mark:	cv309	XVal Session 61	1	XVal Session 61-Typing - Text-1		2012-07-16 10:10:52.710000
	Edit pad (rev 242)		jeral	cv311	XVal Session 61	1	XVal Session 61-Typing - Text-1		2012-07-16 10:10:53.161000
	Edit pad (rev 243)		Matt	cv310	XVal Session 61	1	XVal Session 61-Typing - Text-1		2012-07-16 10:10:53.351000
	Edit pad (rev 244)		Claudia	cv402	XVal Session 61	1	XVal Session 61-Typing - Text-1		2012-07-16 10:10:53.646000
	Edit pad (rev 245)		jeral	cv311	XVal Session 61	1	XVal Session 61-Typing - Text-1		2012-07-16 10:10:53.742000
	Edit pad (rev 246)		Mark:	cv309	XVal Session 61	1	XVal Session 61-Typing - Text-1		2012-07-16 10:10:53.762000
	Edit pad (rev 247)		Matt	cv310	XVal Session 61	1	XVal Session 61-Typing - Text-1		2012-07-16 10:10:53.853000
	Edit pad (rev 248)		Mark:	cv309	XVal Session 61	1	XVal Session 61-Typing - Text-1		2012-07-16 10:10:54.264000
	Edit pad (rev 249)		Matt	cv310	XVal Session 61	1	XVal Session 61-Typing - Text-1		2012-07-16 10:10:54.353000
	Edit pad (rev 250)		Mark:	cv309	XVal Session 61	1	XVal Session 61-Typing - Text-1		2012-07-16 10:10:54.765000
	Edit pad (rev 251)		Matt	cv310	XVal Session 61	1	XVal Session 61-Typing - Text-1		2012-07-16 10:10:54.854000
	Edit pad (rev 252)		Mark:	cv309	XVal Session 61	1	XVal Session 61-Typing - Text-1		2012-07-16 10:10:55.265000
	Edit pad (rev 253)		Matt	cv310	XVal Session 61	1	XVal Session 61-Typing - Text-1		2012-07-16 10:10:55.353000
	Edit pad (rev 254)		Mark:	cv309	XVal Session 61	1	XVal Session 61-Typing - Text-1		2012-07-16 10:10:55.765000
	Edit pad (rev 255)		Matt	cv310	XVal Session 61	1	XVal Session 61-Typing - Text-1		2012-07-16 10:10:55.859000
	Edit pad (rev 256)		Mark:	cv309	XVal Session 61	1	XVal Session 61-Typing - Text-1		2012-07-16 10:10:56.264000
	Edit pad (rev 257)		Matt	cv310	XVal Session 61	1	XVal Session 61-Typing - Text-1		2012-07-16 10:10:57.116000
	Edit pad (rev 258)		Mark:	cv309	XVal Session 61	1	XVal Session 61-Typing - Text-1		2012-07-16 10:10:57.758000
	Edit pad (rev 259)		Matt	cv310	XVal Session 61	1	XVal Session 61-Typing - Text-1		2012-07-16 10:10:58.158000
	Edit pad (rev 260)		Mark:	cv309	XVal Session 61	1	XVal Session 61-Typing - Text-1		2012-07-16 10:10:58.256000
	Edit pad (rev 261)		Matt	cv310	XVal Session 61	1	XVal Session 61-Typing - Text-1		2012-07-16 10:10:58.739000
	Edit pad (rev 262)		Mark:	cv309	XVal Session 61	1	XVal Session 61-Typing - Text-1		2012-07-16 10:10:58.758000
	Edit pad (rev 263)		Claudia	cv402	XVal Session 61	1	XVal Session 61-Typing - Text-1		2012-07-16 10:10:58.869000
	Edit pad (rev 264)		jeral	cv311	XVal Session 61	1	XVal Session 61-Typing - Text-1		2012-07-16 10:10:59.196000
	Edit pad (rev 265)		Claudia	cv402	XVal Session 61	1	XVal Session 61-Typing - Text-1		2012-07-16 10:10:59.380000
	Edit pad (rev 266)		Matt	cv310	XVal Session 61	1	XVal Session 61-Typing - Text-1		2012-07-16 10:10:59.507000
	Edit pad (rev 267)		jeral	cv311	XVal Session 61	1	XVal Session 61-Typing - Text-1		2012-07-16 10:10:59.708000
	Edit pad (rev 268)		Claudia	cv402	XVal Session 61	1	XVal Session 61-Typing - Text-1		2012-07-16 10:10:59.879000
	Edit pad (rev 269)		Matt	cv310	XVal Session 61	1	XVal Session 61-Typing - Text-1		2012-07-16 10:11:00.016000
	Edit pad (rev 270)		Mark:	cv309	XVal Session 61	1	XVal Session 61-Typing - Text-1		2012-07-16 10:11:00.034000
	Edit pad (rev 271)		jeral	cv311	XVal Session 61	1	XVal Session 61-Typing - Text-1		2012-07-16 10:11:00.207000
	Edit pad (rev 272)		Mark:	cv309	XVal Session 61	1	XVal Session 61-Typing - Text-1		2012-07-16 10:11:00.538000
	Edit pad (rev 273)		jeral	cv311	XVal Session 61	1	XVal Session 61-Typing - Text-1		2012-07-16 10:11:00.706000
	Edit pad (rev 274)		Mark:	cv309	XVal Session 61	1	XVal Session 61-Typing - Text-1		2012-07-16 10:11:01.043000
	Edit pad (rev 275)		Matt	cv310	XVal Session 61	1	XVal Session 61-Typing - Text-1		2012-07-16 10:11:01.188000
	Edit pad (rev 276)		jeral	cv311	XVal Session 61	1	XVal Session 61-Typing - Text-1		2012-07-16 10:11:01.206000
	Edit pad (rev 277)		Claudia	cv402	XVal Session 61	1	XVal Session 61-Typing - Text-1		2012-07-16 10:11:01.234000
	Edit pad (rev 278)		Mark:	cv309	XVal Session 61	1	XVal Session 61-Typing - Text-1		2012-07-16 10:11:01.542000
	Edit pad (rev 279)		jeral	cv311	XVal Session 61	1	XVal Session 61-Typing - Text-1		2012-07-16 10:11:01.707000
	Edit pad (rev 280)		Claudia	cv402	XVal Session 61	1	XVal Session 61-Typing - Text-1		2012-07-16 10:11:01.740000
	Edit pad (rev 281)		jeral	cv311	XVal Session 61	1	XVal Session 61-Typing - Text-1		2012-07-16 10:11:02.208000
	Edit pad (rev 282)		Matt	cv310	XVal Session 61	1	XVal Session 61-Typing - Text-1		2012-07-16 10:11:02.642000
	Edit pad (rev 283)		jeral	cv311	XVal Session 61	1	XVal Session 61-Typing - Text-1		2012-07-16 10:11:02.708000
	Edit pad (rev 284)		Claudia	cv402	XVal Session 61	1	XVal Session 61-Typing - Text-1		2012-07-16 10:11:02.732000
	Edit pad (rev 285)		Matt	cv310	XVal Session 61	1	XVal Session 61-Typing - Text-1		2012-07-16 10:11:03.139000
	Edit pad (rev 286)		Claudia	cv402	XVal Session 61	1	XVal Session 61-Typing - Text-1		2012-07-16 10:11:03.242000
	Edit pad (rev 287)		Mark:	cv309	XVal Session 61	1	XVal Session 61-Typing - Text-1		2012-07-16 10:11:03.372000
	Edit pad (rev 288)		Matt	cv310	XVal Session 61	1	XVal Session 61-Typing - Text-1		2012-07-16 10:11:03.651000
	Edit pad (rev 289)		Claudia	cv402	XVal Session 61	1	XVal Session 61-Typing - Text-1		2012-07-16 10:11:04.046000
	Edit pad (rev 290)		Mark:	cv309	XVal Session 61	1	XVal Session 61-Typing - Text-1		2012-07-16 10:11:04.080000
	Edit pad (rev 291)		Matt	cv310	XVal Session 61	1	XVal Session 61-Typing - Text-1		2012-07-16 10:11:04.151000
	Edit pad (rev 292)		Claudia	cv402	XVal Session 61	1	XVal Session 61-Typing - Text-1		2012-07-16 10:11:04.552000
	Edit pad (rev 293)		Mark:	cv309	XVal Session 61	1	XVal Session 61-Typing - Text-1		2012-07-16 10:11:04.580000
	Edit pad (rev 294)		Matt	cv310	XVal Session 61	1	XVal Session 61-Typing - Text-1		2012-07-16 10:11:04.729000
	Edit pad (rev 295)		Claudia	cv402	XVal Session 61	1	XVal Session 61-Typing - Text-1		2012-07-16 10:11:05.056000
	Edit pad (rev 296)		Mark:	cv309	XVal Session 61	1	XVal Session 61-Typing - Text-1		2012-07-16 10:11:05.082000
	Edit pad (rev 297)		jeral	cv311	XVal Session 61	1	XVal Session 61-Typing - Text-1		2012-07-16 10:11:05.132000
	Edit pad (rev 298)		Matt	cv310	XVal Session 61	1	XVal Session 61-Typing - Text-1		2012-07-16 10:11:05.155000
	Edit pad (rev 299)		Claudia	cv402	XVal Session 61	1	XVal Session 61-Typing - Text-1		2012-07-16 10:11:05.561000
	Edit pad (rev 300)		jeral	cv311	XVal Session 61	1	XVal Session 61-Typing - Text-1		2012-07-16 10:11:05.644000
	Edit pad (rev 301)		Matt	cv310	XVal Session 61	1	XVal Session 61-Typing - Text-1		2012-07-16 10:11:05.685000
	Edit pad (rev 302)		Mark:	cv309	XVal Session 61	1	XVal Session 61-Typing - Text-1		2012-07-16 10:11:05.855000
	Edit pad (rev 303)		Claudia	cv402	XVal Session 61	1	XVal Session 61-Typing - Text-1		2012-07-16 10:11:06.068000
	Edit pad (rev 304)		jeral	cv311	XVal Session 61	1	XVal Session 61-Typing - Text-1		2012-07-16 10:11:06.145000
	Edit pad (rev 305)		Mark:	cv309	XVal Session 61	1	XVal Session 61-Typing - Text-1		2012-07-16 10:11:06.559000
	Edit pad (rev 306)		jeral	cv311	XVal Session 61	1	XVal Session 61-Typing - Text-1		2012-07-16 10:11:06.644000
	Edit pad (rev 307)		jeral	cv311	XVal Session 61	1	XVal Session 61-Typing - Text-1		2012-07-16 10:11:07.146000
	Edit pad (rev 308)		Mark:	cv309	XVal Session 61	1	XVal Session 61-Typing - Text-1		2012-07-16 10:11:07.190000
	Edit pad (rev 309)		jeral	cv311	XVal Session 61	1	XVal Session 61-Typing - Text-1		2012-07-16 10:11:07.646000
	Edit pad (rev 310)		Mark:	cv309	XVal Session 61	1	XVal Session 61-Typing - Text-1		2012-07-16 10:11:07.689000
	Edit pad (rev 311)		Mark:	cv309	XVal Session 61	1	XVal Session 61-Typing - Text-1		2012-07-16 10:11:08.189000
	Edit pad (rev 312)		Mark:	cv309	XVal Session 61	1	XVal Session 61-Typing - Text-1		2012-07-16 10:11:08.702000
	Edit pad (rev 313)		jeral	cv311	XVal Session 61	1	XVal Session 61-Typing - Text-1		2012-07-16 10:11:09.136000
	Edit pad (rev 314)		Claudia	cv402	XVal Session 61	1	XVal Session 61-Typing - Text-1		2012-07-16 10:11:09.196000
	Edit pad (rev 315)		Mark:	cv309	XVal Session 61	1	XVal Session 61-Typing - Text-1		2012-07-16 10:11:09.209000
	Edit pad (rev 316)		jeral	cv311	XVal Session 61	1	XVal Session 61-Typing - Text-1		2012-07-16 10:11:09.645000
	Edit pad (rev 317)		Mark:	cv309	XVal Session 61	1	XVal Session 61-Typing - Text-1		2012-07-16 10:11:09.693000
	Edit pad (rev 318)		jeral	cv311	XVal Session 61	1	XVal Session 61-Typing - Text-1		2012-07-16 10:11:10.150000
	Edit pad (rev 319)		Mark:	cv309	XVal Session 61	1	XVal Session 61-Typing - Text-1		2012-07-16 10:11:10.193000
	Edit pad (rev 320)		jeral	cv311	XVal Session 61	1	XVal Session 61-Typing - Text-1		2012-07-16 10:11:10.660000
	Edit pad (rev 321)		Mark:	cv309	XVal Session 61	1	XVal Session 61-Typing - Text-1		2012-07-16 10:11:10.694000
	Edit pad (rev 322)		Claudia	cv402	XVal Session 61	1	XVal Session 61-Typing - Text-1		2012-07-16 10:11:10.981000
	Edit pad (rev 323)		jeral	cv311	XVal Session 61	1	XVal Session 61-Typing - Text-1		2012-07-16 10:11:11.164000
	Edit pad (rev 324)		jeral	cv311	XVal Session 61	1	XVal Session 61-Typing - Text-1		2012-07-16 10:11:11.676000
	Edit pad (rev 325)		Mark:	cv309	XVal Session 61	1	XVal Session 61-Typing - Text-1		2012-07-16 10:11:12.047000
	Edit pad (rev 326)		jeral	cv311	XVal Session 61	1	XVal Session 61-Typing - Text-1		2012-07-16 10:11:12.174000
	Edit pad (rev 327)		Mark:	cv309	XVal Session 61	1	XVal Session 61-Typing - Text-1		2012-07-16 10:11:12.587000
	Edit pad (rev 328)		jeral	cv311	XVal Session 61	1	XVal Session 61-Typing - Text-1		2012-07-16 10:11:12.674000
	Edit pad (rev 329)		Mark:	cv309	XVal Session 61	1	XVal Session 61-Typing - Text-1		2012-07-16 10:11:13.089000
	Edit pad (rev 330)		jeral	cv311	XVal Session 61	1	XVal Session 61-Typing - Text-1		2012-07-16 10:11:13.174000
	Edit pad (rev 331)		Mark:	cv309	XVal Session 61	1	XVal Session 61-Typing - Text-1		2012-07-16 10:11:13.589000
	Edit pad (rev 332)		Claudia	cv402	XVal Session 61	1	XVal Session 61-Typing - Text-1		2012-07-16 10:11:13.975000
	Edit pad (rev 333)		jeral	cv311	XVal Session 61	1	XVal Session 61-Typing - Text-1		2012-07-16 10:11:14.006000
	Edit pad (rev 334)		Mark:	cv309	XVal Session 61	1	XVal Session 61-Typing - Text-1		2012-07-16 10:11:14.094000
	Edit pad (rev 335)		Claudia	cv402	XVal Session 61	1	XVal Session 61-Typing - Text-1		2012-07-16 10:11:14.475000
	Edit pad (rev 336)		Mark:	cv309	XVal Session 61	1	XVal Session 61-Typing - Text-1		2012-07-16 10:11:14.599000
	Edit pad (rev 337)		Claudia	cv402	XVal Session 61	1	XVal Session 61-Typing - Text-1		2012-07-16 10:11:14.975000
	Edit pad (rev 338)		Mark:	cv309	XVal Session 61	1	XVal Session 61-Typing - Text-1		2012-07-16 10:11:15.422000
	Edit pad (rev 339)		Claudia	cv402	XVal Session 61	1	XVal Session 61-Typing - Text-1		2012-07-16 10:11:15.480000
	Edit pad (rev 340)		Mark:	cv309	XVal Session 61	1	XVal Session 61-Typing - Text-1		2012-07-16 10:11:15.924000
	Edit pad (rev 341)		Claudia	cv402	XVal Session 61	1	XVal Session 61-Typing - Text-1		2012-07-16 10:11:15.991000
	Edit pad (rev 342)		Claudia	cv402	XVal Session 61	1	XVal Session 61-Typing - Text-1		2012-07-16 10:11:16.506000
	Edit pad (rev 343)		Mark:	cv309	XVal Session 61	1	XVal Session 61-Typing - Text-1		2012-07-16 10:11:16.512000
	Edit pad (rev 344)		Claudia	cv402	XVal Session 61	1	XVal Session 61-Typing - Text-1		2012-07-16 10:11:17.005000
	Edit pad (rev 345)		Claudia	cv402	XVal Session 61	1	XVal Session 61-Typing - Text-1		2012-07-16 10:11:17.506000
	Edit pad (rev 346)		jeral	cv311	XVal Session 61	1	XVal Session 61-Typing - Text-1		2012-07-16 10:11:17.945000
	Edit pad (rev 347)		Claudia	cv402	XVal Session 61	1	XVal Session 61-Typing - Text-1		2012-07-16 10:11:18.004000
	Edit pad (rev 348)		jeral	cv311	XVal Session 61	1	XVal Session 61-Typing - Text-1		2012-07-16 10:11:18.457000
	Edit pad (rev 349)		Claudia	cv402	XVal Session 61	1	XVal Session 61-Typing - Text-1		2012-07-16 10:11:18.503000
	Edit pad (rev 350)		Mark:	cv309	XVal Session 61	1	XVal Session 61-Typing - Text-1		2012-07-16 10:11:18.901000
	Edit pad (rev 351)		jeral	cv311	XVal Session 61	1	XVal Session 61-Typing - Text-1		2012-07-16 10:11:18.957000
	Edit pad (rev 352)		Mark:	cv309	XVal Session 61	1	XVal Session 61-Typing - Text-1		2012-07-16 10:11:19.401000
	Edit pad (rev 353)		Claudia	cv402	XVal Session 61	1	XVal Session 61-Typing - Text-1		2012-07-16 10:11:19.443000
	Edit pad (rev 354)		jeral	cv311	XVal Session 61	1	XVal Session 61-Typing - Text-1		2012-07-16 10:11:19.472000
	Edit pad (rev 355)		Claudia	cv402	XVal Session 61	1	XVal Session 61-Typing - Text-1		2012-07-16 10:11:19.949000
	Edit pad (rev 356)		jeral	cv311	XVal Session 61	1	XVal Session 61-Typing - Text-1		2012-07-16 10:11:19.972000
	Edit pad (rev 357)		Claudia	cv402	XVal Session 61	1	XVal Session 61-Typing - Text-1		2012-07-16 10:11:20.458000
	Edit pad (rev 358)		jeral	cv311	XVal Session 61	1	XVal Session 61-Typing - Text-1		2012-07-16 10:11:20.476000
	Edit pad (rev 359)		Matt	cv310	XVal Session 61	1	XVal Session 61-Typing - Text-1		2012-07-16 10:11:20.653000
	Edit pad (rev 360)		Claudia	cv402	XVal Session 61	1	XVal Session 61-Typing - Text-1		2012-07-16 10:11:20.958000
	Edit pad (rev 361)		Claudia	cv402	XVal Session 61	1	XVal Session 61-Typing - Text-1		2012-07-16 10:11:21.458000
	Edit pad (rev 362)		jeral	cv311	XVal Session 61	1	XVal Session 61-Typing - Text-1		2012-07-16 10:11:21.491000
	Edit pad (rev 363)		Matt	cv310	XVal Session 61	1	XVal Session 61-Typing - Text-1		2012-07-16 10:11:21.522000
	Edit pad (rev 364)		Claudia	cv402	XVal Session 61	1	XVal Session 61-Typing - Text-1		2012-07-16 10:11:21.960000
	Edit pad (rev 365)		jeral	cv311	XVal Session 61	1	XVal Session 61-Typing - Text-1		2012-07-16 10:11:22.005000
	Edit pad (rev 366)		Matt	cv310	XVal Session 61	1	XVal Session 61-Typing - Text-1		2012-07-16 10:11:22.020000
	Edit pad (rev 367)		Mark:	cv309	XVal Session 61	1	XVal Session 61-Typing - Text-1		2012-07-16 10:11:22.328000
	Edit pad (rev 368)		jeral	cv311	XVal Session 61	1	XVal Session 61-Typing - Text-1		2012-07-16 10:11:22.504000
	Edit pad (rev 369)		Matt	cv310	XVal Session 61	1	XVal Session 61-Typing - Text-1		2012-07-16 10:11:22.529000
	Edit pad (rev 370)		Claudia	cv402	XVal Session 61	1	XVal Session 61-Typing - Text-1		2012-07-16 10:11:22.581000
	Edit pad (rev 371)		Mark:	cv309	XVal Session 61	1	XVal Session 61-Typing - Text-1		2012-07-16 10:11:22.827000
	Edit pad (rev 372)		jeral	cv311	XVal Session 61	1	XVal Session 61-Typing - Text-1		2012-07-16 10:11:23.005000
	Edit pad (rev 373)		Matt	cv310	XVal Session 61	1	XVal Session 61-Typing - Text-1		2012-07-16 10:11:23.027000
	Edit pad (rev 374)		Claudia	cv402	XVal Session 61	1	XVal Session 61-Typing - Text-1		2012-07-16 10:11:23.093000
	Edit pad (rev 375)		Mark:	cv309	XVal Session 61	1	XVal Session 61-Typing - Text-1		2012-07-16 10:11:23.355000
	Edit pad (rev 376)		jeral	cv311	XVal Session 61	1	XVal Session 61-Typing - Text-1		2012-07-16 10:11:23.503000
	Edit pad (rev 377)		Matt	cv310	XVal Session 61	1	XVal Session 61-Typing - Text-1		2012-07-16 10:11:23.529000
	Edit pad (rev 378)		Claudia	cv402	XVal Session 61	1	XVal Session 61-Typing - Text-1		2012-07-16 10:11:23.598000
	Edit pad (rev 379)		Mark:	cv309	XVal Session 61	1	XVal Session 61-Typing - Text-1		2012-07-16 10:11:23.951000
	Edit pad (rev 380)		jeral	cv311	XVal Session 61	1	XVal Session 61-Typing - Text-1		2012-07-16 10:11:24.010000
	Edit pad (rev 381)		Matt	cv310	XVal Session 61	1	XVal Session 61-Typing - Text-1		2012-07-16 10:11:24.029000
	Edit pad (rev 382)		Claudia	cv402	XVal Session 61	1	XVal Session 61-Typing - Text-1		2012-07-16 10:11:24.102000
	Edit pad (rev 383)		Mark:	cv309	XVal Session 61	1	XVal Session 61-Typing - Text-1		2012-07-16 10:11:24.452000
	Edit pad (rev 384)		jeral	cv311	XVal Session 61	1	XVal Session 61-Typing - Text-1		2012-07-16 10:11:24.520000
	Edit pad (rev 385)		Claudia	cv402	XVal Session 61	1	XVal Session 61-Typing - Text-1		2012-07-16 10:11:24.613000
	Edit pad (rev 386)		jeral	cv311	XVal Session 61	1	XVal Session 61-Typing - Text-1		2012-07-16 10:11:25.020000
	Edit pad (rev 387)		Claudia	cv402	XVal Session 61	1	XVal Session 61-Typing - Text-1		2012-07-16 10:11:25.113000
	Edit pad (rev 388)		jeral	cv311	XVal Session 61	1	XVal Session 61-Typing - Text-1		2012-07-16 10:11:25.520000
	Edit pad (rev 389)		Claudia	cv402	XVal Session 61	1	XVal Session 61-Typing - Text-1		2012-07-16 10:11:25.615000
	Edit pad (rev 390)		Mark:	cv309	XVal Session 61	1	XVal Session 61-Typing - Text-1		2012-07-16 10:11:25.947000
	Edit pad (rev 391)		Claudia	cv402	XVal Session 61	1	XVal Session 61-Typing - Text-1		2012-07-16 10:11:26.131000
	Edit pad (rev 392)		jeral	cv311	XVal Session 61	1	XVal Session 61-Typing - Text-1		2012-07-16 10:11:26.232000
	Edit pad (rev 393)		Matt	cv310	XVal Session 61	1	XVal Session 61-Typing - Text-1		2012-07-16 10:11:26.257000
	Edit pad (rev 394)		Mark:	cv309	XVal Session 61	1	XVal Session 61-Typing - Text-1		2012-07-16 10:11:26.448000
	Edit pad (rev 395)		Claudia	cv402	XVal Session 61	1	XVal Session 61-Typing - Text-1		2012-07-16 10:11:26.630000
	Edit pad (rev 396)		jeral	cv311	XVal Session 61	1	XVal Session 61-Typing - Text-1		2012-07-16 10:11:26.776000
	Edit pad (rev 397)		Matt	cv310	XVal Session 61	1	XVal Session 61-Typing - Text-1		2012-07-16 10:11:26.923000
	Edit pad (rev 398)		Claudia	cv402	XVal Session 61	1	XVal Session 61-Typing - Text-1		2012-07-16 10:11:27.131000
	Edit pad (rev 399)		jeral	cv311	XVal Session 61	1	XVal Session 61-Typing - Text-1		2012-07-16 10:11:27.286000
	Edit pad (rev 400)		Matt	cv310	XVal Session 61	1	XVal Session 61-Typing - Text-1		2012-07-16 10:11:27.438000
	Edit pad (rev 401)		Mark:	cv309	XVal Session 61	1	XVal Session 61-Typing - Text-1		2012-07-16 10:11:27.456000
	Edit pad (rev 402)		Claudia	cv402	XVal Session 61	1	XVal Session 61-Typing - Text-1		2012-07-16 10:11:27.632000
	Edit pad (rev 403)		jeral	cv311	XVal Session 61	1	XVal Session 61-Typing - Text-1		2012-07-16 10:11:27.786000
	Edit pad (rev 404)		Mark:	cv309	XVal Session 61	1	XVal Session 61-Typing - Text-1		2012-07-16 10:11:27.956000
	Edit pad (rev 405)		Claudia	cv402	XVal Session 61	1	XVal Session 61-Typing - Text-1		2012-07-16 10:11:28.131000
	Edit pad (rev 406)		jeral	cv311	XVal Session 61	1	XVal Session 61-Typing - Text-1		2012-07-16 10:11:28.335000
	Edit pad (rev 407)		Mark:	cv309	XVal Session 61	1	XVal Session 61-Typing - Text-1		2012-07-16 10:11:28.454000
	Edit pad (rev 408)		Claudia	cv402	XVal Session 61	1	XVal Session 61-Typing - Text-1		2012-07-16 10:11:28.631000
	Edit pad (rev 409)		Mark:	cv309	XVal Session 61	1	XVal Session 61-Typing - Text-1		2012-07-16 10:11:28.956000
	Edit pad (rev 410)		Claudia	cv402	XVal Session 61	1	XVal Session 61-Typing - Text-1		2012-07-16 10:11:29.130000
	Edit pad (rev 411)		Claudia	cv402	XVal Session 61	1	XVal Session 61-Typing - Text-1		2012-07-16 10:11:29.631000
	Edit pad (rev 412)		Mark:	cv309	XVal Session 61	1	XVal Session 61-Typing - Text-1		2012-07-16 10:11:29.728000
	Edit pad (rev 413)		Claudia	cv402	XVal Session 61	1	XVal Session 61-Typing - Text-1		2012-07-16 10:11:30.131000
	Edit pad (rev 414)		Matt	cv310	XVal Session 61	1	XVal Session 61-Typing - Text-1		2012-07-16 10:11:30.171000
	Edit pad (rev 415)		Mark:	cv309	XVal Session 61	1	XVal Session 61-Typing - Text-1		2012-07-16 10:11:30.238000
	Edit pad (rev 416)		Claudia	cv402	XVal Session 61	1	XVal Session 61-Typing - Text-1		2012-07-16 10:11:30.631000
	Edit pad (rev 417)		jeral	cv311	XVal Session 61	1	XVal Session 61-Typing - Text-1		2012-07-16 10:11:30.724000
	Edit pad (rev 418)		Mark:	cv309	XVal Session 61	1	XVal Session 61-Typing - Text-1		2012-07-16 10:11:30.741000
	Edit pad (rev 419)		Mark:	cv309	XVal Session 61	1	XVal Session 61-Typing - Text-1		2012-07-16 10:11:31.241000
	Edit pad (rev 420)		jeral	cv311	XVal Session 61	1	XVal Session 61-Typing - Text-1		2012-07-16 10:11:31.286000
	Edit pad (rev 421)		Claudia	cv402	XVal Session 61	1	XVal Session 61-Typing - Text-1		2012-07-16 10:11:31.318000
	Edit pad (rev 422)		Mark:	cv309	XVal Session 61	1	XVal Session 61-Typing - Text-1		2012-07-16 10:11:31.741000
	Edit pad (rev 423)		jeral	cv311	XVal Session 61	1	XVal Session 61-Typing - Text-1		2012-07-16 10:11:31.786000
	Edit pad (rev 424)		Matt	cv310	XVal Session 61	1	XVal Session 61-Typing - Text-1		2012-07-16 10:11:31.815000
	Edit pad (rev 425)		Claudia	cv402	XVal Session 61	1	XVal Session 61-Typing - Text-1		2012-07-16 10:11:31.846000
	Edit pad (rev 426)		jeral	cv311	XVal Session 61	1	XVal Session 61-Typing - Text-1		2012-07-16 10:11:32.286000
	Edit pad (rev 427)		Claudia	cv402	XVal Session 61	1	XVal Session 61-Typing - Text-1		2012-07-16 10:11:32.349000
	Edit pad (rev 428)		Matt	cv310	XVal Session 61	1	XVal Session 61-Typing - Text-1		2012-07-16 10:11:32.537000
	Edit pad (rev 429)		Mark:	cv309	XVal Session 61	1	XVal Session 61-Typing - Text-1		2012-07-16 10:11:32.780000
	Edit pad (rev 430)		jeral	cv311	XVal Session 61	1	XVal Session 61-Typing - Text-1		2012-07-16 10:11:32.785000
	Edit pad (rev 431)		Matt	cv310	XVal Session 61	1	XVal Session 61-Typing - Text-1		2012-07-16 10:11:33.042000
	Edit pad (rev 432)		Claudia	cv402	XVal Session 61	1	XVal Session 61-Typing - Text-1		2012-07-16 10:11:33.150000
	Edit pad (rev 433)		jeral	cv311	XVal Session 61	1	XVal Session 61-Typing - Text-1		2012-07-16 10:11:33.285000
	Edit pad (rev 434)		Matt	cv310	XVal Session 61	1	XVal Session 61-Typing - Text-1		2012-07-16 10:11:33.543000
	Edit pad (rev 435)		jeral	cv311	XVal Session 61	1	XVal Session 61-Typing - Text-1		2012-07-16 10:11:33.786000
	Edit pad (rev 436)		Claudia	cv402	XVal Session 61	1	XVal Session 61-Typing - Text-1		2012-07-16 10:11:33.868000
	Edit pad (rev 437)		jeral	cv311	XVal Session 61	1	XVal Session 61-Typing - Text-1		2012-07-16 10:11:34.286000
	Edit pad (rev 438)		Claudia	cv402	XVal Session 61	1	XVal Session 61-Typing - Text-1		2012-07-16 10:11:34.373000
	Edit pad (rev 439)		jeral	cv311	XVal Session 61	1	XVal Session 61-Typing - Text-1		2012-07-16 10:11:35.380000
	Edit pad (rev 440)		Matt	cv310	XVal Session 61	1	XVal Session 61-Typing - Text-1		2012-07-16 10:11:35.689000
	Edit pad (rev 441)		Claudia	cv402	XVal Session 61	1	XVal Session 61-Typing - Text-1		2012-07-16 10:11:36.101000
	Edit pad (rev 442)		Claudia	cv402	XVal Session 61	1	XVal Session 61-Typing - Text-1		2012-07-16 10:11:36.601000
	Edit pad (rev 443)		Matt	cv310	XVal Session 61	1	XVal Session 61-Typing - Text-1		2012-07-16 10:11:36.658000
	Edit pad (rev 444)		Mark:	cv309	XVal Session 61	1	XVal Session 61-Typing - Text-1		2012-07-16 10:11:36.957000
	Edit pad (rev 445)		Claudia	cv402	XVal Session 61	1	XVal Session 61-Typing - Text-1		2012-07-16 10:11:37.100000
	Edit pad (rev 446)		Matt	cv310	XVal Session 61	1	XVal Session 61-Typing - Text-1		2012-07-16 10:11:37.152000
	Edit pad (rev 447)		Mark:	cv309	XVal Session 61	1	XVal Session 61-Typing - Text-1		2012-07-16 10:11:37.460000
	Edit pad (rev 448)		Claudia	cv402	XVal Session 61	1	XVal Session 61-Typing - Text-1		2012-07-16 10:11:37.599000
	Edit pad (rev 449)		jeral	cv311	XVal Session 61	1	XVal Session 61-Typing - Text-1		2012-07-16 10:11:37.723000
	Edit pad (rev 450)		Matt	cv310	XVal Session 61	1	XVal Session 61-Typing - Text-1		2012-07-16 10:11:37.742000
	Edit pad (rev 451)		Matt	cv310	XVal Session 61	1	XVal Session 61-Typing - Text-1		2012-07-16 10:11:38.246000
	Edit pad (rev 452)		Mark:	cv309	XVal Session 61	1	XVal Session 61-Typing - Text-1		2012-07-16 10:11:38.546000
	Edit pad (rev 453)		Matt	cv310	XVal Session 61	1	XVal Session 61-Typing - Text-1		2012-07-16 10:11:38.746000
	Edit pad (rev 454)		Claudia	cv402	XVal Session 61	1	XVal Session 61-Typing - Text-1		2012-07-16 10:11:38.833000
	Edit pad (rev 455)		Mark:	cv309	XVal Session 61	1	XVal Session 61-Typing - Text-1		2012-07-16 10:11:39.047000
	Edit pad (rev 456)		Matt	cv310	XVal Session 61	1	XVal Session 61-Typing - Text-1		2012-07-16 10:11:39.246000
	Edit pad (rev 457)		Claudia	cv402	XVal Session 61	1	XVal Session 61-Typing - Text-1		2012-07-16 10:11:39.402000
	Edit pad (rev 458)		Matt	cv310	XVal Session 61	1	XVal Session 61-Typing - Text-1		2012-07-16 10:11:39.747000
	Edit pad (rev 459)		jeral	cv311	XVal Session 61	1	XVal Session 61-Typing - Text-1		2012-07-16 10:11:39.827000
	Edit pad (rev 460)		Mark:	cv309	XVal Session 61	1	XVal Session 61-Typing - Text-1		2012-07-16 10:11:40.140000
	Edit pad (rev 461)		Claudia	cv402	XVal Session 61	1	XVal Session 61-Typing - Text-1		2012-07-16 10:11:40.232000
	Edit pad (rev 462)		Matt	cv310	XVal Session 61	1	XVal Session 61-Typing - Text-1		2012-07-16 10:11:40.248000
	Edit pad (rev 463)		Mark:	cv309	XVal Session 61	1	XVal Session 61-Typing - Text-1		2012-07-16 10:11:40.640000
	Edit pad (rev 464)		Claudia	cv402	XVal Session 61	1	XVal Session 61-Typing - Text-1		2012-07-16 10:11:40.742000
	Edit pad (rev 465)		Matt	cv310	XVal Session 61	1	XVal Session 61-Typing - Text-1		2012-07-16 10:11:40.745000
	Edit pad (rev 466)		Mark:	cv309	XVal Session 61	1	XVal Session 61-Typing - Text-1		2012-07-16 10:11:41.141000
	Edit pad (rev 467)		Matt	cv310	XVal Session 61	1	XVal Session 61-Typing - Text-1		2012-07-16 10:11:41.245000
	Edit pad (rev 468)		Mark:	cv309	XVal Session 61	1	XVal Session 61-Typing - Text-1		2012-07-16 10:11:41.650000
	Edit pad (rev 469)		Matt	cv310	XVal Session 61	1	XVal Session 61-Typing - Text-1		2012-07-16 10:11:41.753000
	Edit pad (rev 470)		Mark:	cv309	XVal Session 61	1	XVal Session 61-Typing - Text-1		2012-07-16 10:11:42.151000
	Edit pad (rev 471)		Matt	cv310	XVal Session 61	1	XVal Session 61-Typing - Text-1		2012-07-16 10:11:42.261000
	Edit pad (rev 472)		Claudia	cv402	XVal Session 61	1	XVal Session 61-Typing - Text-1		2012-07-16 10:11:42.642000
	Edit pad (rev 473)		Claudia	cv402	XVal Session 61	1	XVal Session 61-Typing - Text-1		2012-07-16 10:11:43.146000
	Edit pad (rev 474)		Mark:	cv309	XVal Session 61	1	XVal Session 61-Typing - Text-1		2012-07-16 10:11:43.637000
	Edit pad (rev 475)		jeral	cv311	XVal Session 61	1	XVal Session 61-Typing - Text-1		2012-07-16 10:11:43.641000
	Edit pad (rev 476)		Claudia	cv402	XVal Session 61	1	XVal Session 61-Typing - Text-1		2012-07-16 10:11:43.646000
	Edit pad (rev 477)		jeral	cv311	XVal Session 61	1	XVal Session 61-Typing - Text-1		2012-07-16 10:11:44.066000
	Edit pad (rev 478)		Claudia	cv402	XVal Session 61	1	XVal Session 61-Typing - Text-1		2012-07-16 10:11:44.144000
	Edit pad (rev 479)		jeral	cv311	XVal Session 61	1	XVal Session 61-Typing - Text-1		2012-07-16 10:11:44.567000
	Edit pad (rev 480)		Claudia	cv402	XVal Session 61	1	XVal Session 61-Typing - Text-1		2012-07-16 10:11:44.644000
	Edit pad (rev 481)		jeral	cv311	XVal Session 61	1	XVal Session 61-Typing - Text-1		2012-07-16 10:11:45.068000
	Edit pad (rev 482)		Claudia	cv402	XVal Session 61	1	XVal Session 61-Typing - Text-1		2012-07-16 10:11:45.162000
	Edit pad (rev 483)		jeral	cv311	XVal Session 61	1	XVal Session 61-Typing - Text-1		2012-07-16 10:11:45.567000
	Edit pad (rev 484)		Mark:	cv309	XVal Session 61	1	XVal Session 61-Typing - Text-1		2012-07-16 10:11:45.894000
	Edit pad (rev 485)		Claudia	cv402	XVal Session 61	1	XVal Session 61-Typing - Text-1		2012-07-16 10:11:45.984000
	Edit pad (rev 486)		jeral	cv311	XVal Session 61	1	XVal Session 61-Typing - Text-1		2012-07-16 10:11:46.070000
	Edit pad (rev 487)		Mark:	cv309	XVal Session 61	1	XVal Session 61-Typing - Text-1		2012-07-16 10:11:46.393000
	Edit pad (rev 488)		jeral	cv311	XVal Session 61	1	XVal Session 61-Typing - Text-1		2012-07-16 10:11:46.581000
	Edit pad (rev 489)		Matt	cv310	XVal Session 61	1	XVal Session 61-Typing - Text-1		2012-07-16 10:11:46.867000
	Edit pad (rev 490)		jeral	cv311	XVal Session 61	1	XVal Session 61-Typing - Text-1		2012-07-16 10:11:47.084000
	Edit pad (rev 491)		jeral	cv311	XVal Session 61	1	XVal Session 61-Typing - Text-1		2012-07-16 10:11:47.591000
	Edit pad (rev 492)		Mark:	cv309	XVal Session 61	1	XVal Session 61-Typing - Text-1		2012-07-16 10:11:47.812000
	Edit pad (rev 493)		jeral	cv311	XVal Session 61	1	XVal Session 61-Typing - Text-1		2012-07-16 10:11:48.098000
	Edit pad (rev 494)		Matt	cv310	XVal Session 61	1	XVal Session 61-Typing - Text-1		2012-07-16 10:11:48.191000
	Edit pad (rev 495)		Mark:	cv309	XVal Session 61	1	XVal Session 61-Typing - Text-1		2012-07-16 10:11:48.314000
	Edit pad (rev 496)		Mark:	cv309	XVal Session 61	1	XVal Session 61-Typing - Text-1		2012-07-16 10:11:48.815000
	Edit pad (rev 497)		Matt	cv310	XVal Session 61	1	XVal Session 61-Typing - Text-1		2012-07-16 10:11:49.104000
	Edit pad (rev 498)		Matt	cv310	XVal Session 61	1	XVal Session 61-Typing - Text-1		2012-07-16 10:11:49.605000
	Edit pad (rev 499)		Matt	cv310	XVal Session 61	1	XVal Session 61-Typing - Text-1		2012-07-16 10:11:50.106000
	Edit pad (rev 500)		Mark:	cv309	XVal Session 61	1	XVal Session 61-Typing - Text-1		2012-07-16 10:11:50.192000
	Edit pad (rev 501)		Claudia	cv402	XVal Session 61	1	XVal Session 61-Typing - Text-1		2012-07-16 10:11:50.839000
	Edit pad (rev 502)		jeral	cv311	XVal Session 61	1	XVal Session 61-Typing - Text-1		2012-07-16 10:11:51.299000
	Edit pad (rev 503)		Claudia	cv402	XVal Session 61	1	XVal Session 61-Typing - Text-1		2012-07-16 10:11:51.399000
	Edit pad (rev 504)		jeral	cv311	XVal Session 61	1	XVal Session 61-Typing - Text-1		2012-07-16 10:11:51.800000
	Edit pad (rev 505)		Claudia	cv402	XVal Session 61	1	XVal Session 61-Typing - Text-1		2012-07-16 10:11:51.900000
	Edit pad (rev 506)		jeral	cv311	XVal Session 61	1	XVal Session 61-Typing - Text-1		2012-07-16 10:11:52.301000
	Edit pad (rev 507)		Matt	cv310	XVal Session 61	1	XVal Session 61-Typing - Text-1		2012-07-16 10:11:52.389000
	Edit pad (rev 508)		jeral	cv311	XVal Session 61	1	XVal Session 61-Typing - Text-1		2012-07-16 10:11:52.801000
	Edit pad (rev 509)		Matt	cv310	XVal Session 61	1	XVal Session 61-Typing - Text-1		2012-07-16 10:11:53.143000
	Edit pad (rev 510)		jeral	cv311	XVal Session 61	1	XVal Session 61-Typing - Text-1		2012-07-16 10:11:53.301000
	Edit pad (rev 511)		Matt	cv310	XVal Session 61	1	XVal Session 61-Typing - Text-1		2012-07-16 10:11:53.655000
	Edit pad (rev 512)		jeral	cv311	XVal Session 61	1	XVal Session 61-Typing - Text-1		2012-07-16 10:11:53.801000
	Edit pad (rev 513)		Claudia	cv402	XVal Session 61	1	XVal Session 61-Typing - Text-1		2012-07-16 10:11:54.096000
	Edit pad (rev 514)		jeral	cv311	XVal Session 61	1	XVal Session 61-Typing - Text-1		2012-07-16 10:11:54.299000
	Edit pad (rev 515)		Claudia	cv402	XVal Session 61	1	XVal Session 61-Typing - Text-1		2012-07-16 10:11:54.568000
	Edit pad (rev 516)		Matt	cv310	XVal Session 61	1	XVal Session 61-Typing - Text-1		2012-07-16 10:11:54.750000
	Edit pad (rev 517)		Mark:	cv309	XVal Session 61	1	XVal Session 61-Typing - Text-1		2012-07-16 10:11:54.775000
	Edit pad (rev 518)		jeral	cv311	XVal Session 61	1	XVal Session 61-Typing - Text-1		2012-07-16 10:11:54.803000
	Edit pad (rev 519)		Claudia	cv402	XVal Session 61	1	XVal Session 61-Typing - Text-1		2012-07-16 10:11:55.068000
	Edit pad (rev 520)		Claudia	cv402	XVal Session 61	1	XVal Session 61-Typing - Text-1		2012-07-16 10:11:55.786000
	Edit pad (rev 521)		Matt	cv310	XVal Session 61	1	XVal Session 61-Typing - Text-1		2012-07-16 10:11:56.108000
	Edit pad (rev 522)		Matt	cv310	XVal Session 61	1	XVal Session 61-Typing - Text-1		2012-07-16 10:11:56.851000
	Edit pad (rev 523)		Matt	cv310	XVal Session 61	1	XVal Session 61-Typing - Text-1		2012-07-16 10:11:57.356000
	Edit pad (rev 524)		Matt	cv310	XVal Session 61	1	XVal Session 61-Typing - Text-1		2012-07-16 10:11:57.855000
	Edit pad (rev 525)		Matt	cv310	XVal Session 61	1	XVal Session 61-Typing - Text-1		2012-07-16 10:11:58.359000
	Edit pad (rev 526)		Mark:	cv309	XVal Session 61	1	XVal Session 61-Typing - Text-1		2012-07-16 10:11:58.362000
	Edit pad (rev 527)		Mark:	cv309	XVal Session 61	1	XVal Session 61-Typing - Text-1		2012-07-16 10:11:58.927000
	Edit pad (rev 528)		Mark:	cv309	XVal Session 61	1	XVal Session 61-Typing - Text-1		2012-07-16 10:11:59.428000
	Edit pad (rev 529)		Matt	cv310	XVal Session 61	1	XVal Session 61-Typing - Text-1		2012-07-16 10:11:59.760000
	Edit pad (rev 530)		Mark:	cv309	XVal Session 61	1	XVal Session 61-Typing - Text-1		2012-07-16 10:11:59.928000
	Edit pad (rev 531)		jeral	cv311	XVal Session 61	1	XVal Session 61-Typing - Text-1		2012-07-16 10:11:59.952000
	Edit pad (rev 532)		Claudia	cv402	XVal Session 61	1	XVal Session 61-Typing - Text-1		2012-07-16 10:11:59.976000
	Edit pad (rev 533)		Matt	cv310	XVal Session 61	1	XVal Session 61-Typing - Text-1		2012-07-16 10:12:00.262000
	Edit pad (rev 534)		Mark:	cv309	XVal Session 61	1	XVal Session 61-Typing - Text-1		2012-07-16 10:12:00.434000
	Edit pad (rev 535)		jeral	cv311	XVal Session 61	1	XVal Session 61-Typing - Text-1		2012-07-16 10:12:00.456000
	Edit pad (rev 536)		Claudia	cv402	XVal Session 61	1	XVal Session 61-Typing - Text-1		2012-07-16 10:12:00.477000
	Edit pad (rev 537)		Claudia	cv402	XVal Session 61	1	XVal Session 61-Typing - Text-1		2012-07-16 10:12:00.993000
	Edit pad (rev 538)		Matt	cv310	XVal Session 61	1	XVal Session 61-Typing - Text-1		2012-07-16 10:12:01.003000
	Edit pad (rev 539)		jeral	cv311	XVal Session 61	1	XVal Session 61-Typing - Text-1		2012-07-16 10:12:01.115000
	Edit pad (rev 540)		Matt	cv310	XVal Session 61	1	XVal Session 61-Typing - Text-1		2012-07-16 10:12:01.505000
	Edit pad (rev 541)		Claudia	cv402	XVal Session 61	1	XVal Session 61-Typing - Text-1		2012-07-16 10:12:01.506000
	Edit pad (rev 542)		Mark:	cv309	XVal Session 61	1	XVal Session 61-Typing - Text-1		2012-07-16 10:12:01.578000
	Edit pad (rev 543)		jeral	cv311	XVal Session 61	1	XVal Session 61-Typing - Text-1		2012-07-16 10:12:01.624000
	Edit pad (rev 544)		Claudia	cv402	XVal Session 61	1	XVal Session 61-Typing - Text-1		2012-07-16 10:12:02.005000
	Edit pad (rev 545)		Mark:	cv309	XVal Session 61	1	XVal Session 61-Typing - Text-1		2012-07-16 10:12:02.080000
	Edit pad (rev 546)		Matt	cv310	XVal Session 61	1	XVal Session 61-Typing - Text-1		2012-07-16 10:12:02.098000
	Edit pad (rev 547)		jeral	cv311	XVal Session 61	1	XVal Session 61-Typing - Text-1		2012-07-16 10:12:02.128000
	Edit pad (rev 548)		Mark:	cv309	XVal Session 61	1	XVal Session 61-Typing - Text-1		2012-07-16 10:12:02.584000
	Edit pad (rev 549)		jeral	cv311	XVal Session 61	1	XVal Session 61-Typing - Text-1		2012-07-16 10:12:02.684000
	Edit pad (rev 550)		Claudia	cv402	XVal Session 61	1	XVal Session 61-Typing - Text-1		2012-07-16 10:12:02.789000
	Edit pad (rev 551)		Matt	cv310	XVal Session 61	1	XVal Session 61-Typing - Text-1		2012-07-16 10:12:03.021000
	Edit pad (rev 552)		Mark:	cv309	XVal Session 61	1	XVal Session 61-Typing - Text-1		2012-07-16 10:12:03.083000
	Edit pad (rev 553)		Claudia	cv402	XVal Session 61	1	XVal Session 61-Typing - Text-1		2012-07-16 10:12:03.289000
	Edit pad (rev 554)		Matt	cv310	XVal Session 61	1	XVal Session 61-Typing - Text-1		2012-07-16 10:12:03.527000
	Edit pad (rev 555)		Mark:	cv309	XVal Session 61	1	XVal Session 61-Typing - Text-1		2012-07-16 10:12:03.583000
	Edit pad (rev 556)		Claudia	cv402	XVal Session 61	1	XVal Session 61-Typing - Text-1		2012-07-16 10:12:03.804000
	Edit pad (rev 557)		Matt	cv310	XVal Session 61	1	XVal Session 61-Typing - Text-1		2012-07-16 10:12:04.027000
	Edit pad (rev 558)		jeral	cv311	XVal Session 61	1	XVal Session 61-Typing - Text-1		2012-07-16 10:12:04.070000
	Edit pad (rev 559)		Claudia	cv402	XVal Session 61	1	XVal Session 61-Typing - Text-1		2012-07-16 10:12:04.302000
	Edit pad (rev 560)		Matt	cv310	XVal Session 61	1	XVal Session 61-Typing - Text-1		2012-07-16 10:12:04.529000
	Edit pad (rev 561)		Mark:	cv309	XVal Session 61	1	XVal Session 61-Typing - Text-1		2012-07-16 10:12:04.709000
	Edit pad (rev 562)		Claudia	cv402	XVal Session 61	1	XVal Session 61-Typing - Text-1		2012-07-16 10:12:04.806000
	Edit pad (rev 563)		Matt	cv310	XVal Session 61	1	XVal Session 61-Typing - Text-1		2012-07-16 10:12:05.030000
	Edit pad (rev 564)		jeral	cv311	XVal Session 61	1	XVal Session 61-Typing - Text-1		2012-07-16 10:12:05.056000
	Edit pad (rev 565)		Mark:	cv309	XVal Session 61	1	XVal Session 61-Typing - Text-1		2012-07-16 10:12:05.209000
	Edit pad (rev 566)		Claudia	cv402	XVal Session 61	1	XVal Session 61-Typing - Text-1		2012-07-16 10:12:05.332000
	Edit pad (rev 567)		Mark:	cv309	XVal Session 61	1	XVal Session 61-Typing - Text-1		2012-07-16 10:12:05.710000
	Edit pad (rev 568)		Claudia	cv402	XVal Session 61	1	XVal Session 61-Typing - Text-1		2012-07-16 10:12:05.831000
	Edit pad (rev 569)		jeral	cv311	XVal Session 61	1	XVal Session 61-Typing - Text-1		2012-07-16 10:12:06.045000
	Edit pad (rev 570)		Claudia	cv402	XVal Session 61	1	XVal Session 61-Typing - Text-1		2012-07-16 10:12:06.333000
	Edit pad (rev 571)		jeral	cv311	XVal Session 61	1	XVal Session 61-Typing - Text-1		2012-07-16 10:12:06.790000
	Edit pad (rev 572)		Claudia	cv402	XVal Session 61	1	XVal Session 61-Typing - Text-1		2012-07-16 10:12:06.833000
	Edit pad (rev 573)		Matt	cv310	XVal Session 61	1	XVal Session 61-Typing - Text-1		2012-07-16 10:12:06.835000
	Edit pad (rev 574)		jeral	cv311	XVal Session 61	1	XVal Session 61-Typing - Text-1		2012-07-16 10:12:07.301000
	Edit pad (rev 575)		Mark:	cv309	XVal Session 61	1	XVal Session 61-Typing - Text-1		2012-07-16 10:12:07.326000
	Edit pad (rev 576)		Claudia	cv402	XVal Session 61	1	XVal Session 61-Typing - Text-1		2012-07-16 10:12:07.334000
	Edit pad (rev 577)		Matt	cv310	XVal Session 61	1	XVal Session 61-Typing - Text-1		2012-07-16 10:12:07.341000
	Edit pad (rev 578)		Claudia	cv402	XVal Session 61	1	XVal Session 61-Typing - Text-1		2012-07-16 10:12:07.833000
	Edit pad (rev 579)		Matt	cv310	XVal Session 61	1	XVal Session 61-Typing - Text-1		2012-07-16 10:12:07.844000
	Edit pad (rev 580)		Mark:	cv309	XVal Session 61	1	XVal Session 61-Typing - Text-1		2012-07-16 10:12:08.020000
	Edit pad (rev 581)		jeral	cv311	XVal Session 61	1	XVal Session 61-Typing - Text-1		2012-07-16 10:12:08.135000
	Edit pad (rev 582)		Claudia	cv402	XVal Session 61	1	XVal Session 61-Typing - Text-1		2012-07-16 10:12:08.333000
	Edit pad (rev 583)		Mark:	cv309	XVal Session 61	1	XVal Session 61-Typing - Text-1		2012-07-16 10:12:08.532000
	Edit pad (rev 584)		Matt	cv310	XVal Session 61	1	XVal Session 61-Typing - Text-1		2012-07-16 10:12:08.570000
	Edit pad (rev 585)		jeral	cv311	XVal Session 61	1	XVal Session 61-Typing - Text-1		2012-07-16 10:12:08.699000
	Edit pad (rev 586)		Claudia	cv402	XVal Session 61	1	XVal Session 61-Typing - Text-1		2012-07-16 10:12:08.831000
	Edit pad (rev 587)		Mark:	cv309	XVal Session 61	1	XVal Session 61-Typing - Text-1		2012-07-16 10:12:09.034000
	Edit pad (rev 588)		Matt	cv310	XVal Session 61	1	XVal Session 61-Typing - Text-1		2012-07-16 10:12:09.108000
	Edit pad (rev 589)		Claudia	cv402	XVal Session 61	1	XVal Session 61-Typing - Text-1		2012-07-16 10:12:09.333000
	Edit pad (rev 590)		Matt	cv310	XVal Session 61	1	XVal Session 61-Typing - Text-1		2012-07-16 10:12:09.573000
	Edit pad (rev 591)		Mark:	cv309	XVal Session 61	1	XVal Session 61-Typing - Text-1		2012-07-16 10:12:10.130000
	Edit pad (rev 592)		Mark:	cv309	XVal Session 61	1	XVal Session 61-Typing - Text-1		2012-07-16 10:12:10.632000
	Edit pad (rev 593)		jeral	cv311	XVal Session 61	1	XVal Session 61-Typing - Text-1		2012-07-16 10:12:11.106000
	Edit pad (rev 594)		Mark:	cv309	XVal Session 61	1	XVal Session 61-Typing - Text-1		2012-07-16 10:12:11.133000
	Edit pad (rev 595)		jeral	cv311	XVal Session 61	1	XVal Session 61-Typing - Text-1		2012-07-16 10:12:11.614000
	Edit pad (rev 596)		Mark:	cv309	XVal Session 61	1	XVal Session 61-Typing - Text-1		2012-07-16 10:12:11.864000
	Edit pad (rev 597)		Matt	cv310	XVal Session 61	1	XVal Session 61-Typing - Text-1		2012-07-16 10:12:11.939000
	Edit pad (rev 598)		jeral	cv311	XVal Session 61	1	XVal Session 61-Typing - Text-1		2012-07-16 10:12:12.114000
	Edit pad (rev 599)		Claudia	cv402	XVal Session 61	1	XVal Session 61-Typing - Text-1		2012-07-16 10:12:12.264000
	Edit pad (rev 600)		Mark:	cv309	XVal Session 61	1	XVal Session 61-Typing - Text-1		2012-07-16 10:12:12.363000
	Edit pad (rev 601)		Claudia	cv402	XVal Session 61	1	XVal Session 61-Typing - Text-1		2012-07-16 10:12:12.777000
	Edit pad (rev 602)		Mark:	cv309	XVal Session 61	1	XVal Session 61-Typing - Text-1		2012-07-16 10:12:12.865000
	Edit pad (rev 603)		Claudia	cv402	XVal Session 61	1	XVal Session 61-Typing - Text-1		2012-07-16 10:12:13.286000
	Edit pad (rev 604)		Matt	cv310	XVal Session 61	1	XVal Session 61-Typing - Text-1		2012-07-16 10:12:13.639000
	Edit pad (rev 605)		jeral	cv311	XVal Session 61	1	XVal Session 61-Typing - Text-1		2012-07-16 10:12:13.660000
	Edit pad (rev 606)		Claudia	cv402	XVal Session 61	1	XVal Session 61-Typing - Text-1		2012-07-16 10:12:13.785000
	Edit pad (rev 607)		Matt	cv310	XVal Session 61	1	XVal Session 61-Typing - Text-1		2012-07-16 10:12:14.138000
	Edit pad (rev 608)		jeral	cv311	XVal Session 61	1	XVal Session 61-Typing - Text-1		2012-07-16 10:12:14.163000
	Edit pad (rev 609)		Mark:	cv309	XVal Session 61	1	XVal Session 61-Typing - Text-1		2012-07-16 10:12:14.513000
	Edit pad (rev 610)		Claudia	cv402	XVal Session 61	1	XVal Session 61-Typing - Text-1		2012-07-16 10:12:14.817000
	Edit pad (rev 611)		Mark:	cv309	XVal Session 61	1	XVal Session 61-Typing - Text-1		2012-07-16 10:12:15.024000
	Edit pad (rev 612)		Claudia	cv402	XVal Session 61	1	XVal Session 61-Typing - Text-1		2012-07-16 10:12:15.372000
	Edit pad (rev 613)		Mark:	cv309	XVal Session 61	1	XVal Session 61-Typing - Text-1		2012-07-16 10:12:15.513000
	Edit pad (rev 614)		jeral	cv311	XVal Session 61	1	XVal Session 61-Typing - Text-1		2012-07-16 10:12:15.569000
	Edit pad (rev 615)		Mark:	cv309	XVal Session 61	1	XVal Session 61-Typing - Text-1		2012-07-16 10:12:16.014000
	Edit pad (rev 616)		Claudia	cv402	XVal Session 61	1	XVal Session 61-Typing - Text-1		2012-07-16 10:12:16.059000
	Edit pad (rev 617)		jeral	cv311	XVal Session 61	1	XVal Session 61-Typing - Text-1		2012-07-16 10:12:16.090000
	Edit pad (rev 618)		Mark:	cv309	XVal Session 61	1	XVal Session 61-Typing - Text-1		2012-07-16 10:12:16.519000
	Edit pad (rev 619)		Claudia	cv402	XVal Session 61	1	XVal Session 61-Typing - Text-1		2012-07-16 10:12:16.568000
	Edit pad (rev 620)		jeral	cv311	XVal Session 61	1	XVal Session 61-Typing - Text-1		2012-07-16 10:12:16.592000
	Edit pad (rev 621)		Matt	cv310	XVal Session 61	1	XVal Session 61-Typing - Text-1		2012-07-16 10:12:16.883000
	Edit pad (rev 622)		Mark:	cv309	XVal Session 61	1	XVal Session 61-Typing - Text-1		2012-07-16 10:12:17.017000
	Edit pad (rev 623)		Claudia	cv402	XVal Session 61	1	XVal Session 61-Typing - Text-1		2012-07-16 10:12:17.068000
	Edit pad (rev 624)		jeral	cv311	XVal Session 61	1	XVal Session 61-Typing - Text-1		2012-07-16 10:12:17.381000
	Edit pad (rev 625)		Matt	cv310	XVal Session 61	1	XVal Session 61-Typing - Text-1		2012-07-16 10:12:17.439000
	Edit pad (rev 626)		Mark:	cv309	XVal Session 61	1	XVal Session 61-Typing - Text-1		2012-07-16 10:12:17.516000
	Edit pad (rev 627)		Claudia	cv402	XVal Session 61	1	XVal Session 61-Typing - Text-1		2012-07-16 10:12:17.582000
	Edit pad (rev 628)		jeral	cv311	XVal Session 61	1	XVal Session 61-Typing - Text-1		2012-07-16 10:12:17.898000
	Edit pad (rev 629)		Matt	cv310	XVal Session 61	1	XVal Session 61-Typing - Text-1		2012-07-16 10:12:17.942000
	Edit pad (rev 630)		jeral	cv311	XVal Session 61	1	XVal Session 61-Typing - Text-1		2012-07-16 10:12:18.395000
	Edit pad (rev 631)		Mark:	cv309	XVal Session 61	1	XVal Session 61-Typing - Text-1		2012-07-16 10:12:18.408000
	Edit pad (rev 632)		jeral	cv311	XVal Session 61	1	XVal Session 61-Typing - Text-1		2012-07-16 10:12:18.895000
	Edit pad (rev 633)		Mark:	cv309	XVal Session 61	1	XVal Session 61-Typing - Text-1		2012-07-16 10:12:19.063000
	Edit pad (rev 634)		jeral	cv311	XVal Session 61	1	XVal Session 61-Typing - Text-1		2012-07-16 10:12:19.403000
	Edit pad (rev 635)		Mark:	cv309	XVal Session 61	1	XVal Session 61-Typing - Text-1		2012-07-16 10:12:19.562000
	Edit pad (rev 636)		jeral	cv311	XVal Session 61	1	XVal Session 61-Typing - Text-1		2012-07-16 10:12:19.911000
	Edit pad (rev 637)		Mark:	cv309	XVal Session 61	1	XVal Session 61-Typing - Text-1		2012-07-16 10:12:20.063000
	Edit pad (rev 638)		Matt	cv310	XVal Session 61	1	XVal Session 61-Typing - Text-1		2012-07-16 10:12:20.388000
	Edit pad (rev 639)		jeral	cv311	XVal Session 61	1	XVal Session 61-Typing - Text-1		2012-07-16 10:12:20.410000
	Edit pad (rev 640)		Mark:	cv309	XVal Session 61	1	XVal Session 61-Typing - Text-1		2012-07-16 10:12:20.564000
	Edit pad (rev 641)		Mark:	cv309	XVal Session 61	1	XVal Session 61-Typing - Text-1		2012-07-16 10:12:21.065000
	Edit pad (rev 642)		Matt	cv310	XVal Session 61	1	XVal Session 61-Typing - Text-1		2012-07-16 10:12:21.114000
	Edit pad (rev 643)		jeral	cv311	XVal Session 61	1	XVal Session 61-Typing - Text-1		2012-07-16 10:12:21.365000
	Edit pad (rev 644)		Mark:	cv309	XVal Session 61	1	XVal Session 61-Typing - Text-1		2012-07-16 10:12:21.565000
	Edit pad (rev 645)		Mark:	cv309	XVal Session 61	1	XVal Session 61-Typing - Text-1		2012-07-16 10:12:22.065000
	Edit pad (rev 646)		jeral	cv311	XVal Session 61	1	XVal Session 61-Typing - Text-1		2012-07-16 10:12:22.113000
	Edit pad (rev 647)		Mark:	cv309	XVal Session 61	1	XVal Session 61-Typing - Text-1		2012-07-16 10:12:22.565000
	Edit pad (rev 648)		jeral	cv311	XVal Session 61	1	XVal Session 61-Typing - Text-1		2012-07-16 10:12:22.613000
	Edit pad (rev 649)		Mark:	cv309	XVal Session 61	1	XVal Session 61-Typing - Text-1		2012-07-16 10:12:23.065000
	Edit pad (rev 650)		jeral	cv311	XVal Session 61	1	XVal Session 61-Typing - Text-1		2012-07-16 10:12:23.114000
	Edit pad (rev 651)		Matt	cv310	XVal Session 61	1	XVal Session 61-Typing - Text-1		2012-07-16 10:12:23.543000
	Edit pad (rev 652)		Mark:	cv309	XVal Session 61	1	XVal Session 61-Typing - Text-1		2012-07-16 10:12:23.565000
	Edit pad (rev 653)		jeral	cv311	XVal Session 61	1	XVal Session 61-Typing - Text-1		2012-07-16 10:12:23.613000
	Edit pad (rev 654)		Claudia	cv402	XVal Session 61	1	XVal Session 61-Typing - Text-1		2012-07-16 10:12:23.645000
	Edit pad (rev 655)		Matt	cv310	XVal Session 61	1	XVal Session 61-Typing - Text-1		2012-07-16 10:12:24.044000
	Edit pad (rev 656)		jeral	cv311	XVal Session 61	1	XVal Session 61-Typing - Text-1		2012-07-16 10:12:24.112000
	Edit pad (rev 657)		Claudia	cv402	XVal Session 61	1	XVal Session 61-Typing - Text-1		2012-07-16 10:12:24.147000
	Edit pad (rev 658)		Matt	cv310	XVal Session 61	1	XVal Session 61-Typing - Text-1		2012-07-16 10:12:24.543000
	Edit pad (rev 659)		jeral	cv311	XVal Session 61	1	XVal Session 61-Typing - Text-1		2012-07-16 10:12:24.614000
	Edit pad (rev 660)		Claudia	cv402	XVal Session 61	1	XVal Session 61-Typing - Text-1		2012-07-16 10:12:24.654000
	Edit pad (rev 661)		Matt	cv310	XVal Session 61	1	XVal Session 61-Typing - Text-1		2012-07-16 10:12:25.042000
	Edit pad (rev 662)		Claudia	cv402	XVal Session 61	1	XVal Session 61-Typing - Text-1		2012-07-16 10:12:25.154000
	Edit pad (rev 663)		Claudia	cv402	XVal Session 61	1	XVal Session 61-Typing - Text-1		2012-07-16 10:12:25.662000
	Edit pad (rev 664)		Claudia	cv402	XVal Session 61	1	XVal Session 61-Typing - Text-1		2012-07-16 10:12:26.162000
	Edit pad (rev 665)		Claudia	cv402	XVal Session 61	1	XVal Session 61-Typing - Text-1		2012-07-16 10:12:26.662000
	Edit pad (rev 666)		jeral	cv311	XVal Session 61	1	XVal Session 61-Typing - Text-1		2012-07-16 10:12:26.876000
	Edit pad (rev 667)		Claudia	cv402	XVal Session 61	1	XVal Session 61-Typing - Text-1		2012-07-16 10:12:27.162000
	Edit pad (rev 668)		Matt	cv310	XVal Session 61	1	XVal Session 61-Typing - Text-1		2012-07-16 10:12:27.252000
	Edit pad (rev 669)		jeral	cv311	XVal Session 61	1	XVal Session 61-Typing - Text-1		2012-07-16 10:12:27.619000
	Edit pad (rev 670)		Claudia	cv402	XVal Session 61	1	XVal Session 61-Typing - Text-1		2012-07-16 10:12:27.667000
	Edit pad (rev 671)		jeral	cv311	XVal Session 61	1	XVal Session 61-Typing - Text-1		2012-07-16 10:12:28.129000
	Edit pad (rev 672)		Mark:	cv309	XVal Session 61	1	XVal Session 61-Typing - Text-1		2012-07-16 10:12:28.449000
	Edit pad (rev 673)		jeral	cv311	XVal Session 61	1	XVal Session 61-Typing - Text-1		2012-07-16 10:12:28.629000
	Edit pad (rev 674)		Mark:	cv309	XVal Session 61	1	XVal Session 61-Typing - Text-1		2012-07-16 10:12:28.909000
	Edit pad (rev 675)		jeral	cv311	XVal Session 61	1	XVal Session 61-Typing - Text-1		2012-07-16 10:12:29.129000
	Edit pad (rev 676)		Claudia	cv402	XVal Session 61	1	XVal Session 61-Typing - Text-1		2012-07-16 10:12:29.398000
	Edit pad (rev 677)		Mark:	cv309	XVal Session 61	1	XVal Session 61-Typing - Text-1		2012-07-16 10:12:29.409000
	Edit pad (rev 678)		Matt	cv310	XVal Session 61	1	XVal Session 61-Typing - Text-1		2012-07-16 10:12:29.468000
	Edit pad (rev 679)		jeral	cv311	XVal Session 61	1	XVal Session 61-Typing - Text-1		2012-07-16 10:12:29.629000
	Edit pad (rev 680)		jeral	cv311	XVal Session 61	1	XVal Session 61-Typing - Text-1		2012-07-16 10:12:30.128000
	Edit pad (rev 681)		Claudia	cv402	XVal Session 61	1	XVal Session 61-Typing - Text-1		2012-07-16 10:12:30.457000
	Edit pad (rev 682)		Matt	cv310	XVal Session 61	1	XVal Session 61-Typing - Text-1		2012-07-16 10:12:30.789000
	Edit pad (rev 683)		Claudia	cv402	XVal Session 61	1	XVal Session 61-Typing - Text-1		2012-07-16 10:12:30.958000
	Edit pad (rev 684)		Mark:	cv309	XVal Session 61	1	XVal Session 61-Typing - Text-1		2012-07-16 10:12:30.999000
	Edit pad (rev 685)		Matt	cv310	XVal Session 61	1	XVal Session 61-Typing - Text-1		2012-07-16 10:12:31.292000
	Edit pad (rev 686)		Claudia	cv402	XVal Session 61	1	XVal Session 61-Typing - Text-1		2012-07-16 10:12:31.458000
	Edit pad (rev 687)		Mark:	cv309	XVal Session 61	1	XVal Session 61-Typing - Text-1		2012-07-16 10:12:31.499000
	Edit pad (rev 688)		jeral	cv311	XVal Session 61	1	XVal Session 61-Typing - Text-1		2012-07-16 10:12:31.524000
	Edit pad (rev 689)		Claudia	cv402	XVal Session 61	1	XVal Session 61-Typing - Text-1		2012-07-16 10:12:31.958000
	Edit pad (rev 690)		jeral	cv311	XVal Session 61	1	XVal Session 61-Typing - Text-1		2012-07-16 10:12:32.026000
	Edit pad (rev 691)		Claudia	cv402	XVal Session 61	1	XVal Session 61-Typing - Text-1		2012-07-16 10:12:32.462000
	Edit pad (rev 692)		Mark:	cv309	XVal Session 61	1	XVal Session 61-Typing - Text-1		2012-07-16 10:12:32.853000
	Edit pad (rev 693)		Claudia	cv402	XVal Session 61	1	XVal Session 61-Typing - Text-1		2012-07-16 10:12:32.973000
	Edit pad (rev 694)		Mark:	cv309	XVal Session 61	1	XVal Session 61-Typing - Text-1		2012-07-16 10:12:33.354000
	Edit pad (rev 695)		Claudia	cv402	XVal Session 61	1	XVal Session 61-Typing - Text-1		2012-07-16 10:12:33.474000
	Edit pad (rev 696)		jeral	cv311	XVal Session 61	1	XVal Session 61-Typing - Text-1		2012-07-16 10:12:33.674000
	Edit pad (rev 697)		Claudia	cv402	XVal Session 61	1	XVal Session 61-Typing - Text-1		2012-07-16 10:12:33.974000
	Edit pad (rev 698)		jeral	cv311	XVal Session 61	1	XVal Session 61-Typing - Text-1		2012-07-16 10:12:34.176000
	Edit pad (rev 699)		Claudia	cv402	XVal Session 61	1	XVal Session 61-Typing - Text-1		2012-07-16 10:12:34.473000
	Edit pad (rev 700)		jeral	cv311	XVal Session 61	1	XVal Session 61-Typing - Text-1		2012-07-16 10:12:35.588000
	Edit pad (rev 701)		Mark:	cv309	XVal Session 61	1	XVal Session 61-Typing - Text-1		2012-07-16 10:12:35.973000
	Edit pad (rev 702)		Claudia	cv402	XVal Session 61	1	XVal Session 61-Typing - Text-1		2012-07-16 10:12:36.008000
	Edit pad (rev 703)		jeral	cv311	XVal Session 61	1	XVal Session 61-Typing - Text-1		2012-07-16 10:12:36.113000
	Edit pad (rev 704)		Mark:	cv309	XVal Session 61	1	XVal Session 61-Typing - Text-1		2012-07-16 10:12:36.474000
	Edit pad (rev 705)		jeral	cv311	XVal Session 61	1	XVal Session 61-Typing - Text-1		2012-07-16 10:12:36.586000
	Edit pad (rev 706)		Mark:	cv309	XVal Session 61	1	XVal Session 61-Typing - Text-1		2012-07-16 10:12:37.043000
	Edit pad (rev 707)		jeral	cv311	XVal Session 61	1	XVal Session 61-Typing - Text-1		2012-07-16 10:12:37.092000
	Edit pad (rev 708)		Matt	cv310	XVal Session 61	1	XVal Session 61-Typing - Text-1		2012-07-16 10:12:37.468000
	Edit pad (rev 709)		Mark:	cv309	XVal Session 61	1	XVal Session 61-Typing - Text-1		2012-07-16 10:12:37.475000
	Edit pad (rev 710)		jeral	cv311	XVal Session 61	1	XVal Session 61-Typing - Text-1		2012-07-16 10:12:37.600000
	Edit pad (rev 711)		jeral	cv311	XVal Session 61	1	XVal Session 61-Typing - Text-1		2012-07-16 10:12:38.114000
	Edit pad (rev 712)		Mark:	cv309	XVal Session 61	1	XVal Session 61-Typing - Text-1		2012-07-16 10:12:38.486000
	Edit pad (rev 713)		jeral	cv311	XVal Session 61	1	XVal Session 61-Typing - Text-1		2012-07-16 10:12:38.614000
	Edit pad (rev 714)		Mark:	cv309	XVal Session 61	1	XVal Session 61-Typing - Text-1		2012-07-16 10:12:38.986000
	Edit pad (rev 715)		jeral	cv311	XVal Session 61	1	XVal Session 61-Typing - Text-1		2012-07-16 10:12:39.232000
	Edit pad (rev 716)		Matt	cv310	XVal Session 61	1	XVal Session 61-Typing - Text-1		2012-07-16 10:12:39.404000
	Edit pad (rev 717)		Mark:	cv309	XVal Session 61	1	XVal Session 61-Typing - Text-1		2012-07-16 10:12:39.490000
	Edit pad (rev 718)		Claudia	cv402	XVal Session 61	1	XVal Session 61-Typing - Text-1		2012-07-16 10:12:39.714000
	Edit pad (rev 719)		Matt	cv310	XVal Session 61	1	XVal Session 61-Typing - Text-1		2012-07-16 10:12:39.888000
	Edit pad (rev 720)		Matt	cv310	XVal Session 61	1	XVal Session 61-Typing - Text-1		2012-07-16 10:12:40.388000
	Edit pad (rev 721)		jeral	cv311	XVal Session 61	1	XVal Session 61-Typing - Text-1		2012-07-16 10:12:40.850000
	Edit pad (rev 722)		Claudia	cv402	XVal Session 61	1	XVal Session 61-Typing - Text-1		2012-07-16 10:12:41.365000
	Edit pad (rev 723)		jeral	cv311	XVal Session 61	1	XVal Session 61-Typing - Text-1		2012-07-16 10:12:41.408000
	Edit pad (rev 724)		Matt	cv310	XVal Session 61	1	XVal Session 61-Typing - Text-1		2012-07-16 10:12:41.535000
	Edit pad (rev 725)		jeral	cv311	XVal Session 61	1	XVal Session 61-Typing - Text-1		2012-07-16 10:12:41.911000
	Edit pad (rev 726)		Matt	cv310	XVal Session 61	1	XVal Session 61-Typing - Text-1		2012-07-16 10:12:42.041000
	Edit pad (rev 727)		Mark:	cv309	XVal Session 61	1	XVal Session 61-Typing - Text-1		2012-07-16 10:12:42.307000
	Edit pad (rev 728)		jeral	cv311	XVal Session 61	1	XVal Session 61-Typing - Text-1		2012-07-16 10:12:42.409000
	Edit pad (rev 729)		Claudia	cv402	XVal Session 61	1	XVal Session 61-Typing - Text-1		2012-07-16 10:12:42.444000
	Edit pad (rev 730)		Matt	cv310	XVal Session 61	1	XVal Session 61-Typing - Text-1		2012-07-16 10:12:42.559000
	Edit pad (rev 731)		Mark:	cv309	XVal Session 61	1	XVal Session 61-Typing - Text-1		2012-07-16 10:12:42.811000
	Edit pad (rev 732)		jeral	cv311	XVal Session 61	1	XVal Session 61-Typing - Text-1		2012-07-16 10:12:42.909000
	Edit pad (rev 733)		Matt	cv310	XVal Session 61	1	XVal Session 61-Typing - Text-1		2012-07-16 10:12:43.064000
	Edit pad (rev 734)		Mark:	cv309	XVal Session 61	1	XVal Session 61-Typing - Text-1		2012-07-16 10:12:43.311000
	Edit pad (rev 735)		jeral	cv311	XVal Session 61	1	XVal Session 61-Typing - Text-1		2012-07-16 10:12:43.416000
	Edit pad (rev 736)		Matt	cv310	XVal Session 61	1	XVal Session 61-Typing - Text-1		2012-07-16 10:12:43.576000
	Edit pad (rev 737)		Claudia	cv402	XVal Session 61	1	XVal Session 61-Typing - Text-1		2012-07-16 10:12:43.625000
	Edit pad (rev 738)		Mark:	cv309	XVal Session 61	1	XVal Session 61-Typing - Text-1		2012-07-16 10:12:43.811000
	Edit pad (rev 739)		jeral	cv311	XVal Session 61	1	XVal Session 61-Typing - Text-1		2012-07-16 10:12:43.925000
	Edit pad (rev 740)		jeral	cv311	XVal Session 61	1	XVal Session 61-Typing - Text-1		2012-07-16 10:12:44.501000
	Edit pad (rev 741)		Claudia	cv402	XVal Session 61	1	XVal Session 61-Typing - Text-1		2012-07-16 10:12:44.529000
	Edit pad (rev 742)		Matt	cv310	XVal Session 61	1	XVal Session 61-Typing - Text-1		2012-07-16 10:12:44.814000
	Edit pad (rev 743)		jeral	cv311	XVal Session 61	1	XVal Session 61-Typing - Text-1		2012-07-16 10:12:45.004000
	Edit pad (rev 744)		Matt	cv310	XVal Session 61	1	XVal Session 61-Typing - Text-1		2012-07-16 10:12:45.413000
	Edit pad (rev 745)		jeral	cv311	XVal Session 61	1	XVal Session 61-Typing - Text-1		2012-07-16 10:12:45.503000
	Edit pad (rev 746)		Claudia	cv402	XVal Session 61	1	XVal Session 61-Typing - Text-1		2012-07-16 10:12:45.812000
	Edit pad (rev 747)		Matt	cv310	XVal Session 61	1	XVal Session 61-Typing - Text-1		2012-07-16 10:12:45.916000
	Edit pad (rev 748)		Matt	cv310	XVal Session 61	1	XVal Session 61-Typing - Text-1		2012-07-16 10:12:46.418000
	Edit pad (rev 749)		Mark:	cv309	XVal Session 61	1	XVal Session 61-Typing - Text-1		2012-07-16 10:12:46.803000
	Edit pad (rev 750)		Claudia	cv402	XVal Session 61	1	XVal Session 61-Typing - Text-1		2012-07-16 10:12:47.057000
	Edit pad (rev 751)		Mark:	cv309	XVal Session 61	1	XVal Session 61-Typing - Text-1		2012-07-16 10:12:47.272000
	Edit pad (rev 752)		Matt	cv310	XVal Session 61	1	XVal Session 61-Typing - Text-1		2012-07-16 10:12:47.557000
	Edit pad (rev 753)		Matt	cv310	XVal Session 61	1	XVal Session 61-Typing - Text-1		2012-07-16 10:12:48.061000
	Edit pad (rev 754)		Claudia	cv402	XVal Session 61	1	XVal Session 61-Typing - Text-1		2012-07-16 10:12:48.076000
	Edit pad (rev 755)		Matt	cv310	XVal Session 61	1	XVal Session 61-Typing - Text-1		2012-07-16 10:12:48.561000
	Edit pad (rev 756)		Claudia	cv402	XVal Session 61	1	XVal Session 61-Typing - Text-1		2012-07-16 10:12:48.584000
	Edit pad (rev 757)		Matt	cv310	XVal Session 61	1	XVal Session 61-Typing - Text-1		2012-07-16 10:12:49.065000
	Edit pad (rev 758)		Matt	cv310	XVal Session 61	1	XVal Session 61-Typing - Text-1		2012-07-16 10:12:49.691000
	Edit pad (rev 759)		jeral	cv311	XVal Session 61	1	XVal Session 61-Typing - Text-1		2012-07-16 10:12:49.888000
	Edit pad (rev 760)		Claudia	cv402	XVal Session 61	1	XVal Session 61-Typing - Text-1		2012-07-16 10:12:50.200000
	Edit pad (rev 761)		jeral	cv311	XVal Session 61	1	XVal Session 61-Typing - Text-1		2012-07-16 10:12:50.393000
	Edit pad (rev 762)		Matt	cv310	XVal Session 61	1	XVal Session 61-Typing - Text-1		2012-07-16 10:12:50.519000
	Edit pad (rev 763)		Mark:	cv309	XVal Session 61	1	XVal Session 61-Typing - Text-1		2012-07-16 10:12:50.864000
	Edit pad (rev 764)		jeral	cv311	XVal Session 61	1	XVal Session 61-Typing - Text-1		2012-07-16 10:12:50.908000
	Edit pad (rev 765)		Claudia	cv402	XVal Session 61	1	XVal Session 61-Typing - Text-1		2012-07-16 10:12:50.950000
	Edit pad (rev 766)		Matt	cv310	XVal Session 61	1	XVal Session 61-Typing - Text-1		2012-07-16 10:12:51.162000
	Edit pad (rev 767)		Mark:	cv309	XVal Session 61	1	XVal Session 61-Typing - Text-1		2012-07-16 10:12:51.356000
	Edit pad (rev 768)		jeral	cv311	XVal Session 61	1	XVal Session 61-Typing - Text-1		2012-07-16 10:12:51.394000
	Edit pad (rev 769)		Matt	cv310	XVal Session 61	1	XVal Session 61-Typing - Text-1		2012-07-16 10:12:51.667000
	Edit pad (rev 770)		jeral	cv311	XVal Session 61	1	XVal Session 61-Typing - Text-1		2012-07-16 10:12:51.903000
	Edit pad (rev 771)		Mark:	cv309	XVal Session 61	1	XVal Session 61-Typing - Text-1		2012-07-16 10:12:52.410000
	Edit pad (rev 772)		Mark:	cv309	XVal Session 61	1	XVal Session 61-Typing - Text-1		2012-07-16 10:12:53.605000
	Edit pad (rev 773)		Matt	cv310	XVal Session 61	1	XVal Session 61-Typing - Text-1		2012-07-16 10:12:54.664000
	Edit pad (rev 774)		jeral	cv311	XVal Session 61	1	XVal Session 61-Typing - Text-1		2012-07-16 10:12:55.015000
	Edit pad (rev 775)		Matt	cv310	XVal Session 61	1	XVal Session 61-Typing - Text-1		2012-07-16 10:12:55.175000
	Edit pad (rev 776)		Mark:	cv309	XVal Session 61	1	XVal Session 61-Typing - Text-1		2012-07-16 10:12:55.241000
	Edit pad (rev 777)		jeral	cv311	XVal Session 61	1	XVal Session 61-Typing - Text-1		2012-07-16 10:12:55.522000
	Edit pad (rev 778)		Mark:	cv309	XVal Session 61	1	XVal Session 61-Typing - Text-1		2012-07-16 10:12:55.741000
	Edit pad (rev 779)		jeral	cv311	XVal Session 61	1	XVal Session 61-Typing - Text-1		2012-07-16 10:12:56.196000
	Edit pad (rev 780)		Matt	cv310	XVal Session 61	1	XVal Session 61-Typing - Text-1		2012-07-16 10:12:56.583000
	Edit pad (rev 781)		Matt	cv310	XVal Session 61	1	XVal Session 61-Typing - Text-1		2012-07-16 10:12:57.090000
	Edit pad (rev 782)		Mark:	cv309	XVal Session 61	1	XVal Session 61-Typing - Text-1		2012-07-16 10:12:57.169000
	Edit pad (rev 783)		Claudia	cv402	XVal Session 61	1	XVal Session 61-Typing - Text-1		2012-07-16 10:12:57.219000
	Edit pad (rev 784)		Matt	cv310	XVal Session 61	1	XVal Session 61-Typing - Text-1		2012-07-16 10:12:57.589000
	Edit pad (rev 785)		Mark:	cv309	XVal Session 61	1	XVal Session 61-Typing - Text-1		2012-07-16 10:12:57.669000
	Edit pad (rev 786)		Claudia	cv402	XVal Session 61	1	XVal Session 61-Typing - Text-1		2012-07-16 10:12:57.911000
	Edit pad (rev 787)		Matt	cv310	XVal Session 61	1	XVal Session 61-Typing - Text-1		2012-07-16 10:12:58.092000
	Edit pad (rev 788)		Mark:	cv309	XVal Session 61	1	XVal Session 61-Typing - Text-1		2012-07-16 10:12:58.171000
	Edit pad (rev 789)		Claudia	cv402	XVal Session 61	1	XVal Session 61-Typing - Text-1		2012-07-16 10:12:58.412000
	Edit pad (rev 790)		Matt	cv310	XVal Session 61	1	XVal Session 61-Typing - Text-1		2012-07-16 10:12:58.592000
	Edit pad (rev 791)		jeral	cv311	XVal Session 61	1	XVal Session 61-Typing - Text-1		2012-07-16 10:12:58.898000
	Edit pad (rev 792)		Matt	cv310	XVal Session 61	1	XVal Session 61-Typing - Text-1		2012-07-16 10:12:59.089000
	Edit pad (rev 793)		jeral	cv311	XVal Session 61	1	XVal Session 61-Typing - Text-1		2012-07-16 10:12:59.397000
	Edit pad (rev 794)		Mark:	cv309	XVal Session 61	1	XVal Session 61-Typing - Text-1		2012-07-16 10:12:59.454000
	Edit pad (rev 795)		Matt	cv310	XVal Session 61	1	XVal Session 61-Typing - Text-1		2012-07-16 10:12:59.592000
	Edit pad (rev 796)		Mark:	cv309	XVal Session 61	1	XVal Session 61-Typing - Text-1		2012-07-16 10:12:59.956000
	Edit pad (rev 797)		Matt	cv310	XVal Session 61	1	XVal Session 61-Typing - Text-1		2012-07-16 10:13:00.090000
	Edit pad (rev 798)		Mark:	cv309	XVal Session 61	1	XVal Session 61-Typing - Text-1		2012-07-16 10:13:00.456000
	Edit pad (rev 799)		Matt	cv310	XVal Session 61	1	XVal Session 61-Typing - Text-1		2012-07-16 10:13:00.596000
	Edit pad (rev 800)		jeral	cv311	XVal Session 61	1	XVal Session 61-Typing - Text-1		2012-07-16 10:13:01.527000
	Edit pad (rev 801)		Claudia	cv402	XVal Session 61	1	XVal Session 61-Typing - Text-1		2012-07-16 10:13:01.977000
	Edit pad (rev 802)		Matt	cv310	XVal Session 61	1	XVal Session 61-Typing - Text-1		2012-07-16 10:13:02.021000
	Edit pad (rev 803)		jeral	cv311	XVal Session 61	1	XVal Session 61-Typing - Text-1		2012-07-16 10:13:02.034000
	Edit pad (rev 804)		Claudia	cv402	XVal Session 61	1	XVal Session 61-Typing - Text-1		2012-07-16 10:13:02.489000
	Edit pad (rev 805)		Matt	cv310	XVal Session 61	1	XVal Session 61-Typing - Text-1		2012-07-16 10:13:02.536000
	Edit pad (rev 806)		jeral	cv311	XVal Session 61	1	XVal Session 61-Typing - Text-1		2012-07-16 10:13:02.537000
	Edit pad (rev 807)		Mark:	cv309	XVal Session 61	1	XVal Session 61-Typing - Text-1		2012-07-16 10:13:02.839000
	Edit pad (rev 808)		Claudia	cv402	XVal Session 61	1	XVal Session 61-Typing - Text-1		2012-07-16 10:13:02.987000
	Edit pad (rev 809)		Matt	cv310	XVal Session 61	1	XVal Session 61-Typing - Text-1		2012-07-16 10:13:03.041000
	Edit pad (rev 810)		jeral	cv311	XVal Session 61	1	XVal Session 61-Typing - Text-1		2012-07-16 10:13:03.053000
	Edit pad (rev 811)		Mark:	cv309	XVal Session 61	1	XVal Session 61-Typing - Text-1		2012-07-16 10:13:03.342000
	Edit pad (rev 812)		Claudia	cv402	XVal Session 61	1	XVal Session 61-Typing - Text-1		2012-07-16 10:13:03.489000
	Edit pad (rev 813)		Mark:	cv309	XVal Session 61	1	XVal Session 61-Typing - Text-1		2012-07-16 10:13:03.843000
	Edit pad (rev 814)		Matt	cv310	XVal Session 61	1	XVal Session 61-Typing - Text-1		2012-07-16 10:13:03.894000
	Edit pad (rev 815)		Matt	cv310	XVal Session 61	1	XVal Session 61-Typing - Text-1		2012-07-16 10:13:04.402000
	Edit pad (rev 816)		Claudia	cv402	XVal Session 61	1	XVal Session 61-Typing - Text-1		2012-07-16 10:13:04.832000
	Edit pad (rev 817)		Matt	cv310	XVal Session 61	1	XVal Session 61-Typing - Text-1		2012-07-16 10:13:04.901000
	Edit pad (rev 818)		Matt	cv310	XVal Session 61	1	XVal Session 61-Typing - Text-1		2012-07-16 10:13:05.435000
	Edit pad (rev 819)		Claudia	cv402	XVal Session 61	1	XVal Session 61-Typing - Text-1		2012-07-16 10:13:05.476000
	Edit pad (rev 820)		Matt	cv310	XVal Session 61	1	XVal Session 61-Typing - Text-1		2012-07-16 10:13:05.933000
	Edit pad (rev 821)		jeral	cv311	XVal Session 61	1	XVal Session 61-Typing - Text-1		2012-07-16 10:13:05.994000
	Edit pad (rev 822)		Matt	cv310	XVal Session 61	1	XVal Session 61-Typing - Text-1		2012-07-16 10:13:06.433000
	Edit pad (rev 823)		Mark:	cv309	XVal Session 61	1	XVal Session 61-Typing - Text-1		2012-07-16 10:13:06.546000
	Edit pad (rev 824)		Matt	cv310	XVal Session 61	1	XVal Session 61-Typing - Text-1		2012-07-16 10:13:06.934000
	Edit pad (rev 825)		Mark:	cv309	XVal Session 61	1	XVal Session 61-Typing - Text-1		2012-07-16 10:13:07.105000
	Edit pad (rev 826)		jeral	cv311	XVal Session 61	1	XVal Session 61-Typing - Text-1		2012-07-16 10:13:07.137000
	Edit pad (rev 827)		Matt	cv310	XVal Session 61	1	XVal Session 61-Typing - Text-1		2012-07-16 10:13:07.438000
	Edit pad (rev 828)		Claudia	cv402	XVal Session 61	1	XVal Session 61-Typing - Text-1		2012-07-16 10:13:07.542000
	Edit pad (rev 829)		Mark:	cv309	XVal Session 61	1	XVal Session 61-Typing - Text-1		2012-07-16 10:13:07.606000
	Edit pad (rev 830)		Matt	cv310	XVal Session 61	1	XVal Session 61-Typing - Text-1		2012-07-16 10:13:07.934000
	Edit pad (rev 831)		Claudia	cv402	XVal Session 61	1	XVal Session 61-Typing - Text-1		2012-07-16 10:13:08.042000
	Edit pad (rev 832)		Mark:	cv309	XVal Session 61	1	XVal Session 61-Typing - Text-1		2012-07-16 10:13:08.198000
	Edit pad (rev 833)		Matt	cv310	XVal Session 61	1	XVal Session 61-Typing - Text-1		2012-07-16 10:13:08.435000
	Edit pad (rev 834)		jeral	cv311	XVal Session 61	1	XVal Session 61-Typing - Text-1		2012-07-16 10:13:08.855000
	Edit pad (rev 835)		Matt	cv310	XVal Session 61	1	XVal Session 61-Typing - Text-1		2012-07-16 10:13:08.938000
	Edit pad (rev 836)		Matt	cv310	XVal Session 61	1	XVal Session 61-Typing - Text-1		2012-07-16 10:13:09.448000
	Edit pad (rev 837)		jeral	cv311	XVal Session 61	1	XVal Session 61-Typing - Text-1		2012-07-16 10:13:09.450000
	Edit pad (rev 838)		Mark:	cv309	XVal Session 61	1	XVal Session 61-Typing - Text-1		2012-07-16 10:13:09.470000
	Edit pad (rev 839)		Claudia	cv402	XVal Session 61	1	XVal Session 61-Typing - Text-1		2012-07-16 10:13:09.889000
	Edit pad (rev 840)		jeral	cv311	XVal Session 61	1	XVal Session 61-Typing - Text-1		2012-07-16 10:13:09.956000
	Edit pad (rev 841)		Mark:	cv309	XVal Session 61	1	XVal Session 61-Typing - Text-1		2012-07-16 10:13:09.971000
	Edit pad (rev 842)		jeral	cv311	XVal Session 61	1	XVal Session 61-Typing - Text-1		2012-07-16 10:13:10.773000
	Edit pad (rev 843)		Mark:	cv309	XVal Session 61	1	XVal Session 61-Typing - Text-1		2012-07-16 10:13:11.180000
	Edit pad (rev 844)		jeral	cv311	XVal Session 61	1	XVal Session 61-Typing - Text-1		2012-07-16 10:13:11.274000
	Edit pad (rev 845)		Mark:	cv309	XVal Session 61	1	XVal Session 61-Typing - Text-1		2012-07-16 10:13:11.682000
	Edit pad (rev 846)		jeral	cv311	XVal Session 61	1	XVal Session 61-Typing - Text-1		2012-07-16 10:13:11.784000
	Edit pad (rev 847)		Mark:	cv309	XVal Session 61	1	XVal Session 61-Typing - Text-1		2012-07-16 10:13:12.184000
	Edit pad (rev 848)		Mark:	cv309	XVal Session 61	1	XVal Session 61-Typing - Text-1		2012-07-16 10:13:13.651000
	Edit pad (rev 849)		jeral	cv311	XVal Session 61	1	XVal Session 61-Typing - Text-1		2012-07-16 10:13:13.719000
	Edit pad (rev 850)		Mark:	cv309	XVal Session 61	1	XVal Session 61-Typing - Text-1		2012-07-16 10:13:14.151000
	Edit pad (rev 851)		jeral	cv311	XVal Session 61	1	XVal Session 61-Typing - Text-1		2012-07-16 10:13:14.225000
	Edit pad (rev 852)		Matt	cv310	XVal Session 61	1	XVal Session 61-Typing - Text-1		2012-07-16 10:13:14.236000
	Edit pad (rev 853)		Mark:	cv309	XVal Session 61	1	XVal Session 61-Typing - Text-1		2012-07-16 10:13:14.651000
	Edit pad (rev 854)		jeral	cv311	XVal Session 61	1	XVal Session 61-Typing - Text-1		2012-07-16 10:13:14.727000
	Edit pad (rev 855)		Matt	cv310	XVal Session 61	1	XVal Session 61-Typing - Text-1		2012-07-16 10:13:14.751000
	Edit pad (rev 856)		Mark:	cv309	XVal Session 61	1	XVal Session 61-Typing - Text-1		2012-07-16 10:13:15.153000
	Edit pad (rev 857)		Matt	cv310	XVal Session 61	1	XVal Session 61-Typing - Text-1		2012-07-16 10:13:15.246000
	Edit pad (rev 858)		Mark:	cv309	XVal Session 61	1	XVal Session 61-Typing - Text-1		2012-07-16 10:13:15.651000
	Edit pad (rev 859)		Matt	cv310	XVal Session 61	1	XVal Session 61-Typing - Text-1		2012-07-16 10:13:15.800000
	Edit pad (rev 860)		Matt	cv310	XVal Session 61	1	XVal Session 61-Typing - Text-1		2012-07-16 10:13:16.522000
	Edit pad (rev 861)		Mark:	cv309	XVal Session 61	1	XVal Session 61-Typing - Text-1		2012-07-16 10:13:16.737000
	Edit pad (rev 862)		Matt	cv310	XVal Session 61	1	XVal Session 61-Typing - Text-1		2012-07-16 10:13:17.061000
	Edit pad (rev 863)		jeral	cv311	XVal Session 61	1	XVal Session 61-Typing - Text-1		2012-07-16 10:13:17.085000
	Edit pad (rev 864)		Claudia	cv402	XVal Session 61	1	XVal Session 61-Typing - Text-1		2012-07-16 10:13:17.119000
	Edit pad (rev 865)		Mark:	cv309	XVal Session 61	1	XVal Session 61-Typing - Text-1		2012-07-16 10:13:17.264000
	Edit pad (rev 866)		Matt	cv310	XVal Session 61	1	XVal Session 61-Typing - Text-1		2012-07-16 10:13:17.527000
	Edit pad (rev 867)		Claudia	cv402	XVal Session 61	1	XVal Session 61-Typing - Text-1		2012-07-16 10:13:17.629000
	Edit pad (rev 868)		Mark:	cv309	XVal Session 61	1	XVal Session 61-Typing - Text-1		2012-07-16 10:13:17.796000
	Edit pad (rev 869)		Matt	cv310	XVal Session 61	1	XVal Session 61-Typing - Text-1		2012-07-16 10:13:18.027000
	Edit pad (rev 870)		Claudia	cv402	XVal Session 61	1	XVal Session 61-Typing - Text-1		2012-07-16 10:13:18.129000
	Edit pad (rev 871)		Mark:	cv309	XVal Session 61	1	XVal Session 61-Typing - Text-1		2012-07-16 10:13:18.296000
	Edit pad (rev 872)		Matt	cv310	XVal Session 61	1	XVal Session 61-Typing - Text-1		2012-07-16 10:13:18.528000
	Edit pad (rev 873)		Claudia	cv402	XVal Session 61	1	XVal Session 61-Typing - Text-1		2012-07-16 10:13:18.651000
	Edit pad (rev 874)		Mark:	cv309	XVal Session 61	1	XVal Session 61-Typing - Text-1		2012-07-16 10:13:18.795000
	Edit pad (rev 875)		Matt	cv310	XVal Session 61	1	XVal Session 61-Typing - Text-1		2012-07-16 10:13:19.027000
	Edit pad (rev 876)		Claudia	cv402	XVal Session 61	1	XVal Session 61-Typing - Text-1		2012-07-16 10:13:19.160000
	Edit pad (rev 877)		Mark:	cv309	XVal Session 61	1	XVal Session 61-Typing - Text-1		2012-07-16 10:13:19.294000
	Edit pad (rev 878)		jeral	cv311	XVal Session 61	1	XVal Session 61-Typing - Text-1		2012-07-16 10:13:19.325000
	Edit pad (rev 879)		Matt	cv310	XVal Session 61	1	XVal Session 61-Typing - Text-1		2012-07-16 10:13:19.529000
	Edit pad (rev 880)		Claudia	cv402	XVal Session 61	1	XVal Session 61-Typing - Text-1		2012-07-16 10:13:19.660000
	Edit pad (rev 881)		jeral	cv311	XVal Session 61	1	XVal Session 61-Typing - Text-1		2012-07-16 10:13:19.832000
	Edit pad (rev 882)		Claudia	cv402	XVal Session 61	1	XVal Session 61-Typing - Text-1		2012-07-16 10:13:20.161000
	Edit pad (rev 883)		Mark:	cv309	XVal Session 61	1	XVal Session 61-Typing - Text-1		2012-07-16 10:13:20.163000
	Edit pad (rev 884)		jeral	cv311	XVal Session 61	1	XVal Session 61-Typing - Text-1		2012-07-16 10:13:20.336000
	Edit pad (rev 885)		Claudia	cv402	XVal Session 61	1	XVal Session 61-Typing - Text-1		2012-07-16 10:13:20.662000
	Edit pad (rev 886)		Claudia	cv402	XVal Session 61	1	XVal Session 61-Typing - Text-1		2012-07-16 10:13:21.162000
	Edit pad (rev 887)		jeral	cv311	XVal Session 61	1	XVal Session 61-Typing - Text-1		2012-07-16 10:13:21.382000
	Edit pad (rev 888)		Claudia	cv402	XVal Session 61	1	XVal Session 61-Typing - Text-1		2012-07-16 10:13:21.662000
	Edit pad (rev 889)		Mark:	cv309	XVal Session 61	1	XVal Session 61-Typing - Text-1		2012-07-16 10:13:22.100000
	Edit pad (rev 890)		Mark:	cv309	XVal Session 61	1	XVal Session 61-Typing - Text-1		2012-07-16 10:13:23.068000
	Edit pad (rev 891)		jeral	cv311	XVal Session 61	1	XVal Session 61-Typing - Text-1		2012-07-16 10:13:23.111000
	Edit pad (rev 892)		Matt	cv310	XVal Session 61	1	XVal Session 61-Typing - Text-1		2012-07-16 10:13:23.159000
	Edit pad (rev 893)		Claudia	cv402	XVal Session 61	1	XVal Session 61-Typing - Text-1		2012-07-16 10:13:23.449000
	Edit pad (rev 894)		jeral	cv311	XVal Session 61	1	XVal Session 61-Typing - Text-1		2012-07-16 10:13:23.612000
	Edit pad (rev 895)		Claudia	cv402	XVal Session 61	1	XVal Session 61-Typing - Text-1		2012-07-16 10:13:23.958000
	Edit pad (rev 896)		jeral	cv311	XVal Session 61	1	XVal Session 61-Typing - Text-1		2012-07-16 10:13:24.112000
	Edit pad (rev 897)		Claudia	cv402	XVal Session 61	1	XVal Session 61-Typing - Text-1		2012-07-16 10:13:24.458000
	Edit pad (rev 898)		Mark:	cv309	XVal Session 61	1	XVal Session 61-Typing - Text-1		2012-07-16 10:13:24.459000
	Edit pad (rev 899)		jeral	cv311	XVal Session 61	1	XVal Session 61-Typing - Text-1		2012-07-16 10:13:24.612000
	Edit pad (rev 900)		Matt	cv310	XVal Session 61	1	XVal Session 61-Typing - Text-1		2012-07-16 10:13:24.843000
	Edit pad (rev 901)		Mark:	cv309	XVal Session 61	1	XVal Session 61-Typing - Text-1		2012-07-16 10:13:24.958000
	Edit pad (rev 902)		Claudia	cv402	XVal Session 61	1	XVal Session 61-Typing - Text-1		2012-07-16 10:13:24.963000
	Edit pad (rev 903)		jeral	cv311	XVal Session 61	1	XVal Session 61-Typing - Text-1		2012-07-16 10:13:25.113000
	Edit pad (rev 904)		jeral	cv311	XVal Session 61	1	XVal Session 61-Typing - Text-1		2012-07-16 10:13:25.614000
	Edit pad (rev 905)		jeral	cv311	XVal Session 61	1	XVal Session 61-Typing - Text-1		2012-07-16 10:13:26.115000
	Edit pad (rev 906)		Claudia	cv402	XVal Session 61	1	XVal Session 61-Typing - Text-1		2012-07-16 10:13:26.237000
	Edit pad (rev 907)		Matt	cv310	XVal Session 61	1	XVal Session 61-Typing - Text-1		2012-07-16 10:13:26.383000
	Edit pad (rev 908)		Mark:	cv309	XVal Session 61	1	XVal Session 61-Typing - Text-1		2012-07-16 10:13:26.473000
	Edit pad (rev 909)		jeral	cv311	XVal Session 61	1	XVal Session 61-Typing - Text-1		2012-07-16 10:13:26.614000
	Edit pad (rev 910)		Matt	cv310	XVal Session 61	1	XVal Session 61-Typing - Text-1		2012-07-16 10:13:26.893000
	Edit pad (rev 911)		Mark:	cv309	XVal Session 61	1	XVal Session 61-Typing - Text-1		2012-07-16 10:13:26.975000
	Edit pad (rev 912)		jeral	cv311	XVal Session 61	1	XVal Session 61-Typing - Text-1		2012-07-16 10:13:27.113000
	Edit pad (rev 913)		Matt	cv310	XVal Session 61	1	XVal Session 61-Typing - Text-1		2012-07-16 10:13:27.388000
	Edit pad (rev 914)		jeral	cv311	XVal Session 61	1	XVal Session 61-Typing - Text-1		2012-07-16 10:13:27.648000
	Edit pad (rev 915)		Matt	cv310	XVal Session 61	1	XVal Session 61-Typing - Text-1		2012-07-16 10:13:27.886000
	Edit pad (rev 916)		jeral	cv311	XVal Session 61	1	XVal Session 61-Typing - Text-1		2012-07-16 10:13:28.160000
	Edit pad (rev 917)		Mark:	cv309	XVal Session 61	1	XVal Session 61-Typing - Text-1		2012-07-16 10:13:28.276000
	Edit pad (rev 918)		jeral	cv311	XVal Session 61	1	XVal Session 61-Typing - Text-1		2012-07-16 10:13:28.660000
	Edit pad (rev 919)		Mark:	cv309	XVal Session 61	1	XVal Session 61-Typing - Text-1		2012-07-16 10:13:28.779000
	Edit pad (rev 920)		Matt	cv310	XVal Session 61	1	XVal Session 61-Typing - Text-1		2012-07-16 10:13:29.023000
	Edit pad (rev 921)		jeral	cv311	XVal Session 61	1	XVal Session 61-Typing - Text-1		2012-07-16 10:13:29.159000
	Edit pad (rev 922)		Mark:	cv309	XVal Session 61	1	XVal Session 61-Typing - Text-1		2012-07-16 10:13:29.278000
	Edit pad (rev 923)		Matt	cv310	XVal Session 61	1	XVal Session 61-Typing - Text-1		2012-07-16 10:13:29.526000
	Edit pad (rev 924)		Mark:	cv309	XVal Session 61	1	XVal Session 61-Typing - Text-1		2012-07-16 10:13:29.780000
	Edit pad (rev 925)		jeral	cv311	XVal Session 61	1	XVal Session 61-Typing - Text-1		2012-07-16 10:13:29.828000
	Edit pad (rev 926)		Matt	cv310	XVal Session 61	1	XVal Session 61-Typing - Text-1		2012-07-16 10:13:30.027000
	Edit pad (rev 927)		jeral	cv311	XVal Session 61	1	XVal Session 61-Typing - Text-1		2012-07-16 10:13:30.332000
	Edit pad (rev 928)		Matt	cv310	XVal Session 61	1	XVal Session 61-Typing - Text-1		2012-07-16 10:13:30.527000
	Edit pad (rev 929)		jeral	cv311	XVal Session 61	1	XVal Session 61-Typing - Text-1		2012-07-16 10:13:30.838000
	Edit pad (rev 930)		Matt	cv310	XVal Session 61	1	XVal Session 61-Typing - Text-1		2012-07-16 10:13:31.038000
	Edit pad (rev 931)		Mark:	cv309	XVal Session 61	1	XVal Session 61-Typing - Text-1		2012-07-16 10:13:31.167000
	Edit pad (rev 932)		jeral	cv311	XVal Session 61	1	XVal Session 61-Typing - Text-1		2012-07-16 10:13:31.347000
	Edit pad (rev 933)		Matt	cv310	XVal Session 61	1	XVal Session 61-Typing - Text-1		2012-07-16 10:13:31.542000
	Edit pad (rev 934)		Mark:	cv309	XVal Session 61	1	XVal Session 61-Typing - Text-1		2012-07-16 10:13:31.665000
	Edit pad (rev 935)		jeral	cv311	XVal Session 61	1	XVal Session 61-Typing - Text-1		2012-07-16 10:13:31.847000
	Edit pad (rev 936)		Mark:	cv309	XVal Session 61	1	XVal Session 61-Typing - Text-1		2012-07-16 10:13:32.166000
	Edit pad (rev 937)		Claudia	cv402	XVal Session 61	1	XVal Session 61-Typing - Text-1		2012-07-16 10:13:32.425000
	Edit pad (rev 938)		Matt	cv310	XVal Session 61	1	XVal Session 61-Typing - Text-1		2012-07-16 10:13:32.505000
	Edit pad (rev 939)		Mark:	cv309	XVal Session 61	1	XVal Session 61-Typing - Text-1		2012-07-16 10:13:32.666000
	Edit pad (rev 940)		jeral	cv311	XVal Session 61	1	XVal Session 61-Typing - Text-1		2012-07-16 10:13:32.722000
	Edit pad (rev 941)		Claudia	cv402	XVal Session 61	1	XVal Session 61-Typing - Text-1		2012-07-16 10:13:33.026000
	Edit pad (rev 942)		Mark:	cv309	XVal Session 61	1	XVal Session 61-Typing - Text-1		2012-07-16 10:13:33.165000
	Edit pad (rev 943)		jeral	cv311	XVal Session 61	1	XVal Session 61-Typing - Text-1		2012-07-16 10:13:33.458000
	Edit pad (rev 944)		Matt	cv310	XVal Session 61	1	XVal Session 61-Typing - Text-1		2012-07-16 10:13:33.559000
	Edit pad (rev 945)		jeral	cv311	XVal Session 61	1	XVal Session 61-Typing - Text-1		2012-07-16 10:13:33.958000
	Edit pad (rev 946)		Matt	cv310	XVal Session 61	1	XVal Session 61-Typing - Text-1		2012-07-16 10:13:34.058000
	Edit pad (rev 947)		jeral	cv311	XVal Session 61	1	XVal Session 61-Typing - Text-1		2012-07-16 10:13:34.464000
	Edit pad (rev 948)		Matt	cv310	XVal Session 61	1	XVal Session 61-Typing - Text-1		2012-07-16 10:13:34.558000
	Edit pad (rev 949)		Claudia	cv402	XVal Session 61	1	XVal Session 61-Typing - Text-1		2012-07-16 10:13:34.947000
	Edit pad (rev 950)		Matt	cv310	XVal Session 61	1	XVal Session 61-Typing - Text-1		2012-07-16 10:13:35.063000
	Edit pad (rev 951)		Claudia	cv402	XVal Session 61	1	XVal Session 61-Typing - Text-1		2012-07-16 10:13:35.458000
	Edit pad (rev 952)		Mark:	cv309	XVal Session 61	1	XVal Session 61-Typing - Text-1		2012-07-16 10:13:35.477000
	Edit pad (rev 953)		Matt	cv310	XVal Session 61	1	XVal Session 61-Typing - Text-1		2012-07-16 10:13:35.578000
	Edit pad (rev 954)		Matt	cv310	XVal Session 61	1	XVal Session 61-Typing - Text-1		2012-07-16 10:13:36.089000
	Edit pad (rev 955)		Mark:	cv309	XVal Session 61	1	XVal Session 61-Typing - Text-1		2012-07-16 10:13:36.183000
	Edit pad (rev 956)		Mark:	cv309	XVal Session 61	1	XVal Session 61-Typing - Text-1		2012-07-16 10:13:36.769000
	Edit pad (rev 957)		Matt	cv310	XVal Session 61	1	XVal Session 61-Typing - Text-1		2012-07-16 10:13:37.514000
	Edit pad (rev 958)		Matt	cv310	XVal Session 61	1	XVal Session 61-Typing - Text-1		2012-07-16 10:13:38.014000
	Edit pad (rev 959)		Claudia	cv402	XVal Session 61	1	XVal Session 61-Typing - Text-1		2012-07-16 10:13:38.412000
	Edit pad (rev 960)		jeral	cv311	XVal Session 61	1	XVal Session 61-Typing - Text-1		2012-07-16 10:13:38.834000
	Edit pad (rev 961)		Claudia	cv402	XVal Session 61	1	XVal Session 61-Typing - Text-1		2012-07-16 10:13:38.916000
	Edit pad (rev 962)		Matt	cv310	XVal Session 61	1	XVal Session 61-Typing - Text-1		2012-07-16 10:13:39.138000
	Edit pad (rev 963)		Mark:	cv309	XVal Session 61	1	XVal Session 61-Typing - Text-1		2012-07-16 10:13:39.246000
	Edit pad (rev 964)		jeral	cv311	XVal Session 61	1	XVal Session 61-Typing - Text-1		2012-07-16 10:13:39.347000
	Edit pad (rev 965)		Claudia	cv402	XVal Session 61	1	XVal Session 61-Typing - Text-1		2012-07-16 10:13:39.425000
	Edit pad (rev 966)		Mark:	cv309	XVal Session 61	1	XVal Session 61-Typing - Text-1		2012-07-16 10:13:39.749000
	Edit pad (rev 967)		Matt	cv310	XVal Session 61	1	XVal Session 61-Typing - Text-1		2012-07-16 10:13:39.813000
	Edit pad (rev 968)		jeral	cv311	XVal Session 61	1	XVal Session 61-Typing - Text-1		2012-07-16 10:13:39.846000
	Edit pad (rev 969)		Mark:	cv309	XVal Session 61	1	XVal Session 61-Typing - Text-1		2012-07-16 10:13:40.277000
	Edit pad (rev 970)		Matt	cv310	XVal Session 61	1	XVal Session 61-Typing - Text-1		2012-07-16 10:13:40.333000
	Edit pad (rev 971)		Claudia	cv402	XVal Session 61	1	XVal Session 61-Typing - Text-1		2012-07-16 10:13:40.611000
	Edit pad (rev 972)		Mark:	cv309	XVal Session 61	1	XVal Session 61-Typing - Text-1		2012-07-16 10:13:40.775000
	Edit pad (rev 973)		Matt	cv310	XVal Session 61	1	XVal Session 61-Typing - Text-1		2012-07-16 10:13:40.822000
	Edit pad (rev 974)		Mark:	cv309	XVal Session 61	1	XVal Session 61-Typing - Text-1		2012-07-16 10:13:41.277000
	Edit pad (rev 975)		Claudia	cv402	XVal Session 61	1	XVal Session 61-Typing - Text-1		2012-07-16 10:13:41.302000
	Edit pad (rev 976)		jeral	cv311	XVal Session 61	1	XVal Session 61-Typing - Text-1		2012-07-16 10:13:41.419000
	Edit pad (rev 977)		Matt	cv310	XVal Session 61	1	XVal Session 61-Typing - Text-1		2012-07-16 10:13:41.609000
	Edit pad (rev 978)		Mark:	cv309	XVal Session 61	1	XVal Session 61-Typing - Text-1		2012-07-16 10:13:41.777000
	Edit pad (rev 979)		Claudia	cv402	XVal Session 61	1	XVal Session 61-Typing - Text-1		2012-07-16 10:13:41.800000
	Edit pad (rev 980)		jeral	cv311	XVal Session 61	1	XVal Session 61-Typing - Text-1		2012-07-16 10:13:42.171000
	Edit pad (rev 981)		Mark:	cv309	XVal Session 61	1	XVal Session 61-Typing - Text-1		2012-07-16 10:13:42.281000
	Edit pad (rev 982)		Matt	cv310	XVal Session 61	1	XVal Session 61-Typing - Text-1		2012-07-16 10:13:42.352000
	Edit pad (rev 983)		Matt	cv310	XVal Session 61	1	XVal Session 61-Typing - Text-1		2012-07-16 10:13:42.854000
	Edit pad (rev 984)		jeral	cv311	XVal Session 61	1	XVal Session 61-Typing - Text-1		2012-07-16 10:13:42.882000
	Edit pad (rev 985)		Claudia	cv402	XVal Session 61	1	XVal Session 61-Typing - Text-1		2012-07-16 10:13:42.966000
	Edit pad (rev 986)		Matt	cv310	XVal Session 61	1	XVal Session 61-Typing - Text-1		2012-07-16 10:13:43.355000
	Edit pad (rev 987)		jeral	cv311	XVal Session 61	1	XVal Session 61-Typing - Text-1		2012-07-16 10:13:43.395000
	Edit pad (rev 988)		Claudia	cv402	XVal Session 61	1	XVal Session 61-Typing - Text-1		2012-07-16 10:13:43.469000
	Edit pad (rev 989)		jeral	cv311	XVal Session 61	1	XVal Session 61-Typing - Text-1		2012-07-16 10:13:43.894000
	Edit pad (rev 990)		Matt	cv310	XVal Session 61	1	XVal Session 61-Typing - Text-1		2012-07-16 10:13:43.917000
	Edit pad (rev 991)		Matt	cv310	XVal Session 61	1	XVal Session 61-Typing - Text-1		2012-07-16 10:13:44.428000
	Edit pad (rev 992)		Claudia	cv402	XVal Session 61	1	XVal Session 61-Typing - Text-1		2012-07-16 10:13:44.810000
	Edit pad (rev 993)		Matt	cv310	XVal Session 61	1	XVal Session 61-Typing - Text-1		2012-07-16 10:13:44.935000
	Edit pad (rev 994)		Mark:	cv309	XVal Session 61	1	XVal Session 61-Typing - Text-1		2012-07-16 10:13:45.315000
	Edit pad (rev 995)		Claudia	cv402	XVal Session 61	1	XVal Session 61-Typing - Text-1		2012-07-16 10:13:45.318000
	Edit pad (rev 996)		Matt	cv310	XVal Session 61	1	XVal Session 61-Typing - Text-1		2012-07-16 10:13:45.431000
	Edit pad (rev 997)		Claudia	cv402	XVal Session 61	1	XVal Session 61-Typing - Text-1		2012-07-16 10:13:45.818000
	Edit pad (rev 998)		Mark:	cv309	XVal Session 61	1	XVal Session 61-Typing - Text-1		2012-07-16 10:13:45.930000
	Edit pad (rev 999)		jeral	cv311	XVal Session 61	1	XVal Session 61-Typing - Text-1		2012-07-16 10:13:46.162000
	Edit pad (rev 1000)		Claudia	cv402	XVal Session 61	1	XVal Session 61-Typing - Text-1		2012-07-16 10:13:46.317000
	Edit pad (rev 1001)		Mark:	cv309	XVal Session 61	1	XVal Session 61-Typing - Text-1		2012-07-16 10:13:46.577000
	Edit pad (rev 1002)		jeral	cv311	XVal Session 61	1	XVal Session 61-Typing - Text-1		2012-07-16 10:13:46.659000
	Edit pad (rev 1003)		Claudia	cv402	XVal Session 61	1	XVal Session 61-Typing - Text-1		2012-07-16 10:13:46.817000
	Edit pad (rev 1004)		Matt	cv310	XVal Session 61	1	XVal Session 61-Typing - Text-1		2012-07-16 10:13:46.862000
	Edit pad (rev 1005)		Mark:	cv309	XVal Session 61	1	XVal Session 61-Typing - Text-1		2012-07-16 10:13:47.077000
	Edit pad (rev 1006)		jeral	cv311	XVal Session 61	1	XVal Session 61-Typing - Text-1		2012-07-16 10:13:47.159000
	Edit pad (rev 1007)		Matt	cv310	XVal Session 61	1	XVal Session 61-Typing - Text-1		2012-07-16 10:13:47.371000
	Edit pad (rev 1008)		Mark:	cv309	XVal Session 61	1	XVal Session 61-Typing - Text-1		2012-07-16 10:13:47.575000
	Edit pad (rev 1009)		jeral	cv311	XVal Session 61	1	XVal Session 61-Typing - Text-1		2012-07-16 10:13:47.659000
	Edit pad (rev 1010)		Matt	cv310	XVal Session 61	1	XVal Session 61-Typing - Text-1		2012-07-16 10:13:47.879000
	Edit pad (rev 1011)		Mark:	cv309	XVal Session 61	1	XVal Session 61-Typing - Text-1		2012-07-16 10:13:48.080000
	Edit pad (rev 1012)		jeral	cv311	XVal Session 61	1	XVal Session 61-Typing - Text-1		2012-07-16 10:13:48.173000
	Edit pad (rev 1013)		Matt	cv310	XVal Session 61	1	XVal Session 61-Typing - Text-1		2012-07-16 10:13:48.386000
	Edit pad (rev 1014)		Matt	cv310	XVal Session 61	1	XVal Session 61-Typing - Text-1		2012-07-16 10:13:48.886000
	Edit pad (rev 1015)		Mark:	cv309	XVal Session 61	1	XVal Session 61-Typing - Text-1		2012-07-16 10:13:48.921000
	Edit pad (rev 1016)		jeral	cv311	XVal Session 61	1	XVal Session 61-Typing - Text-1		2012-07-16 10:13:49.016000
	Edit pad (rev 1017)		Matt	cv310	XVal Session 61	1	XVal Session 61-Typing - Text-1		2012-07-16 10:13:49.396000
	Edit pad (rev 1018)		Mark:	cv309	XVal Session 61	1	XVal Session 61-Typing - Text-1		2012-07-16 10:13:49.425000
	Edit pad (rev 1019)		Claudia	cv402	XVal Session 61	1	XVal Session 61-Typing - Text-1		2012-07-16 10:13:49.630000
	Edit pad (rev 1020)		Matt	cv310	XVal Session 61	1	XVal Session 61-Typing - Text-1		2012-07-16 10:13:49.907000
	Edit pad (rev 1021)		Mark:	cv309	XVal Session 61	1	XVal Session 61-Typing - Text-1		2012-07-16 10:13:49.924000
	Edit pad (rev 1022)		jeral	cv311	XVal Session 61	1	XVal Session 61-Typing - Text-1		2012-07-16 10:13:50.139000
	Edit pad (rev 1023)		Claudia	cv402	XVal Session 61	1	XVal Session 61-Typing - Text-1		2012-07-16 10:13:50.266000
	Edit pad (rev 1024)		Matt	cv310	XVal Session 61	1	XVal Session 61-Typing - Text-1		2012-07-16 10:13:50.402000
	Edit pad (rev 1025)		jeral	cv311	XVal Session 61	1	XVal Session 61-Typing - Text-1		2012-07-16 10:13:50.644000
	Edit pad (rev 1026)		Mark:	cv309	XVal Session 61	1	XVal Session 61-Typing - Text-1		2012-07-16 10:13:50.653000
	Edit pad (rev 1027)		Claudia	cv402	XVal Session 61	1	XVal Session 61-Typing - Text-1		2012-07-16 10:13:50.769000
	Edit pad (rev 1028)		Matt	cv310	XVal Session 61	1	XVal Session 61-Typing - Text-1		2012-07-16 10:13:50.902000
	Edit pad (rev 1029)		jeral	cv311	XVal Session 61	1	XVal Session 61-Typing - Text-1		2012-07-16 10:13:51.144000
	Edit pad (rev 1030)		Mark:	cv309	XVal Session 61	1	XVal Session 61-Typing - Text-1		2012-07-16 10:13:51.155000
	Edit pad (rev 1031)		Claudia	cv402	XVal Session 61	1	XVal Session 61-Typing - Text-1		2012-07-16 10:13:51.269000
	Edit pad (rev 1032)		Matt	cv310	XVal Session 61	1	XVal Session 61-Typing - Text-1		2012-07-16 10:13:51.400000
	Edit pad (rev 1033)		jeral	cv311	XVal Session 61	1	XVal Session 61-Typing - Text-1		2012-07-16 10:13:51.645000
	Edit pad (rev 1034)		Mark:	cv309	XVal Session 61	1	XVal Session 61-Typing - Text-1		2012-07-16 10:13:51.653000
	Edit pad (rev 1035)		Claudia	cv402	XVal Session 61	1	XVal Session 61-Typing - Text-1		2012-07-16 10:13:51.769000
	Edit pad (rev 1036)		Mark:	cv309	XVal Session 61	1	XVal Session 61-Typing - Text-1		2012-07-16 10:13:52.250000
	Edit pad (rev 1037)		Matt	cv310	XVal Session 61	1	XVal Session 61-Typing - Text-1		2012-07-16 10:13:52.412000
	Edit pad (rev 1038)		Claudia	cv402	XVal Session 61	1	XVal Session 61-Typing - Text-1		2012-07-16 10:13:52.626000
	Edit pad (rev 1039)		Mark:	cv309	XVal Session 61	1	XVal Session 61-Typing - Text-1		2012-07-16 10:13:52.748000
	Edit pad (rev 1040)		Matt	cv310	XVal Session 61	1	XVal Session 61-Typing - Text-1		2012-07-16 10:13:52.916000
	Edit pad (rev 1041)		Claudia	cv402	XVal Session 61	1	XVal Session 61-Typing - Text-1		2012-07-16 10:13:53.130000
	Edit pad (rev 1042)		Mark:	cv309	XVal Session 61	1	XVal Session 61-Typing - Text-1		2012-07-16 10:13:53.254000
	Edit pad (rev 1043)		Matt	cv310	XVal Session 61	1	XVal Session 61-Typing - Text-1		2012-07-16 10:13:53.421000
	Edit pad (rev 1044)		Matt	cv310	XVal Session 61	1	XVal Session 61-Typing - Text-1		2012-07-16 10:13:53.917000
	Edit pad (rev 1045)		Claudia	cv402	XVal Session 61	1	XVal Session 61-Typing - Text-1		2012-07-16 10:13:53.931000
	Edit pad (rev 1046)		Mark:	cv309	XVal Session 61	1	XVal Session 61-Typing - Text-1		2012-07-16 10:13:54.274000
	Edit pad (rev 1047)		Matt	cv310	XVal Session 61	1	XVal Session 61-Typing - Text-1		2012-07-16 10:13:54.415000
	Edit pad (rev 1048)		jeral	cv311	XVal Session 61	1	XVal Session 61-Typing - Text-1		2012-07-16 10:13:54.431000
	Edit pad (rev 1049)		Mark:	cv309	XVal Session 61	1	XVal Session 61-Typing - Text-1		2012-07-16 10:13:54.776000
	Edit pad (rev 1050)		jeral	cv311	XVal Session 61	1	XVal Session 61-Typing - Text-1		2012-07-16 10:13:54.942000
	Edit pad (rev 1051)		Mark:	cv309	XVal Session 61	1	XVal Session 61-Typing - Text-1		2012-07-16 10:13:55.276000
	Edit pad (rev 1052)		jeral	cv311	XVal Session 61	1	XVal Session 61-Typing - Text-1		2012-07-16 10:13:55.455000
	Edit pad (rev 1053)		Mark:	cv309	XVal Session 61	1	XVal Session 61-Typing - Text-1		2012-07-16 10:13:55.776000
	Edit pad (rev 1054)		Claudia	cv402	XVal Session 61	1	XVal Session 61-Typing - Text-1		2012-07-16 10:13:55.798000
	Edit pad (rev 1055)		Mark:	cv309	XVal Session 61	1	XVal Session 61-Typing - Text-1		2012-07-16 10:13:56.276000
	Edit pad (rev 1056)		Matt	cv310	XVal Session 61	1	XVal Session 61-Typing - Text-1		2012-07-16 10:13:56.660000
	Edit pad (rev 1057)		Claudia	cv402	XVal Session 61	1	XVal Session 61-Typing - Text-1		2012-07-16 10:13:56.727000
	Edit pad (rev 1058)		Mark:	cv309	XVal Session 61	1	XVal Session 61-Typing - Text-1		2012-07-16 10:13:56.774000
	Edit pad (rev 1059)		Matt	cv310	XVal Session 61	1	XVal Session 61-Typing - Text-1		2012-07-16 10:13:57.167000
	Edit pad (rev 1060)		Claudia	cv402	XVal Session 61	1	XVal Session 61-Typing - Text-1		2012-07-16 10:13:57.259000
	Edit pad (rev 1061)		Mark:	cv309	XVal Session 61	1	XVal Session 61-Typing - Text-1		2012-07-16 10:13:57.278000
	Edit pad (rev 1062)		Claudia	cv402	XVal Session 61	1	XVal Session 61-Typing - Text-1		2012-07-16 10:13:57.771000
	Edit pad (rev 1063)		Mark:	cv309	XVal Session 61	1	XVal Session 61-Typing - Text-1		2012-07-16 10:13:57.910000
	Edit pad (rev 1064)		Claudia	cv402	XVal Session 61	1	XVal Session 61-Typing - Text-1		2012-07-16 10:13:58.270000
	Edit pad (rev 1065)		Mark:	cv309	XVal Session 61	1	XVal Session 61-Typing - Text-1		2012-07-16 10:13:58.411000
	Edit pad (rev 1066)		jeral	cv311	XVal Session 61	1	XVal Session 61-Typing - Text-1		2012-07-16 10:13:58.512000
	Edit pad (rev 1067)		Matt	cv310	XVal Session 61	1	XVal Session 61-Typing - Text-1		2012-07-16 10:13:58.890000
	Edit pad (rev 1068)		Mark:	cv309	XVal Session 61	1	XVal Session 61-Typing - Text-1		2012-07-16 10:13:58.913000
	Edit pad (rev 1069)		Claudia	cv402	XVal Session 61	1	XVal Session 61-Typing - Text-1		2012-07-16 10:13:58.915000
	Edit pad (rev 1070)		jeral	cv311	XVal Session 61	1	XVal Session 61-Typing - Text-1		2012-07-16 10:13:59.015000
	Edit pad (rev 1071)		Matt	cv310	XVal Session 61	1	XVal Session 61-Typing - Text-1		2012-07-16 10:13:59.405000
	Edit pad (rev 1072)		Mark:	cv309	XVal Session 61	1	XVal Session 61-Typing - Text-1		2012-07-16 10:13:59.413000
	Edit pad (rev 1073)		Matt	cv310	XVal Session 61	1	XVal Session 61-Typing - Text-1		2012-07-16 10:13:59.902000
	Edit pad (rev 1074)		Mark:	cv309	XVal Session 61	1	XVal Session 61-Typing - Text-1		2012-07-16 10:13:59.914000
	Edit pad (rev 1075)		jeral	cv311	XVal Session 61	1	XVal Session 61-Typing - Text-1		2012-07-16 10:13:59.924000
	Edit pad (rev 1076)		Mark:	cv309	XVal Session 61	1	XVal Session 61-Typing - Text-1		2012-07-16 10:14:00.412000
	Edit pad (rev 1077)		Matt	cv310	XVal Session 61	1	XVal Session 61-Typing - Text-1		2012-07-16 10:14:00.468000
	Edit pad (rev 1078)		jeral	cv311	XVal Session 61	1	XVal Session 61-Typing - Text-1		2012-07-16 10:14:00.759000
	Edit pad (rev 1079)		Matt	cv310	XVal Session 61	1	XVal Session 61-Typing - Text-1		2012-07-16 10:14:00.980000
	Edit pad (rev 1080)		jeral	cv311	XVal Session 61	1	XVal Session 61-Typing - Text-1		2012-07-16 10:14:01.260000
	Edit pad (rev 1081)		Matt	cv310	XVal Session 61	1	XVal Session 61-Typing - Text-1		2012-07-16 10:14:01.481000
	Edit pad (rev 1082)		Mark:	cv309	XVal Session 61	1	XVal Session 61-Typing - Text-1		2012-07-16 10:14:01.916000
	Edit pad (rev 1083)		Matt	cv310	XVal Session 61	1	XVal Session 61-Typing - Text-1		2012-07-16 10:14:01.985000
	Edit pad (rev 1084)		Claudia	cv402	XVal Session 61	1	XVal Session 61-Typing - Text-1		2012-07-16 10:14:03.579000
	Edit pad (rev 1085)		Claudia	cv402	XVal Session 61	1	XVal Session 61-Typing - Text-1		2012-07-16 10:14:04.083000
	Edit pad (rev 1086)		Matt	cv310	XVal Session 61	1	XVal Session 61-Typing - Text-1		2012-07-16 10:14:04.224000
	Edit pad (rev 1087)		Claudia	cv402	XVal Session 61	1	XVal Session 61-Typing - Text-1		2012-07-16 10:14:04.583000
	Edit pad (rev 1088)		Matt	cv310	XVal Session 61	1	XVal Session 61-Typing - Text-1		2012-07-16 10:14:04.917000
	Edit pad (rev 1089)		Claudia	cv402	XVal Session 61	1	XVal Session 61-Typing - Text-1		2012-07-16 10:14:05.081000
	Edit pad (rev 1090)		Matt	cv310	XVal Session 61	1	XVal Session 61-Typing - Text-1		2012-07-16 10:14:05.419000
	Edit pad (rev 1091)		Claudia	cv402	XVal Session 61	1	XVal Session 61-Typing - Text-1		2012-07-16 10:14:05.583000
	Edit pad (rev 1092)		Claudia	cv402	XVal Session 61	1	XVal Session 61-Typing - Text-1		2012-07-16 10:14:06.083000
	Edit pad (rev 1093)		Claudia	cv402	XVal Session 61	1	XVal Session 61-Typing - Text-1		2012-07-16 10:14:06.583000
	Edit pad (rev 1094)		jeral	cv311	XVal Session 61	1	XVal Session 61-Typing - Text-1		2012-07-16 10:14:06.611000
	Edit pad (rev 1095)		Matt	cv310	XVal Session 61	1	XVal Session 61-Typing - Text-1		2012-07-16 10:14:07.189000
	Edit pad (rev 1096)		Matt	cv310	XVal Session 61	1	XVal Session 61-Typing - Text-1		2012-07-16 10:14:07.700000
	Edit pad (rev 1097)		Claudia	cv402	XVal Session 61	1	XVal Session 61-Typing - Text-1		2012-07-16 10:14:08.189000
	Edit pad (rev 1098)		Matt	cv310	XVal Session 61	1	XVal Session 61-Typing - Text-1		2012-07-16 10:14:08.206000
	Edit pad (rev 1099)		Claudia	cv402	XVal Session 61	1	XVal Session 61-Typing - Text-1		2012-07-16 10:14:08.692000
	Edit pad (rev 1100)		jeral	cv311	XVal Session 61	1	XVal Session 61-Typing - Text-1		2012-07-16 10:14:09.044000
	Edit pad (rev 1101)		Claudia	cv402	XVal Session 61	1	XVal Session 61-Typing - Text-1		2012-07-16 10:14:09.191000
	Edit pad (rev 1102)		Claudia	cv402	XVal Session 61	1	XVal Session 61-Typing - Text-1		2012-07-16 10:14:09.692000
	Edit pad (rev 1103)		jeral	cv311	XVal Session 61	1	XVal Session 61-Typing - Text-1		2012-07-16 10:14:09.710000
	Edit pad (rev 1104)		Matt	cv310	XVal Session 61	1	XVal Session 61-Typing - Text-1		2012-07-16 10:14:09.970000
	Edit pad (rev 1105)		jeral	cv311	XVal Session 61	1	XVal Session 61-Typing - Text-1		2012-07-16 10:14:10.222000
	Edit pad (rev 1106)		Claudia	cv402	XVal Session 61	1	XVal Session 61-Typing - Text-1		2012-07-16 10:14:10.303000
	Edit pad (rev 1107)		Matt	cv310	XVal Session 61	1	XVal Session 61-Typing - Text-1		2012-07-16 10:14:10.558000
	Edit pad (rev 1108)		jeral	cv311	XVal Session 61	1	XVal Session 61-Typing - Text-1		2012-07-16 10:14:10.721000
	Edit pad (rev 1109)		Claudia	cv402	XVal Session 61	1	XVal Session 61-Typing - Text-1		2012-07-16 10:14:10.816000
	Edit pad (rev 1110)		Matt	cv310	XVal Session 61	1	XVal Session 61-Typing - Text-1		2012-07-16 10:14:11.061000
	Edit pad (rev 1111)		jeral	cv311	XVal Session 61	1	XVal Session 61-Typing - Text-1		2012-07-16 10:14:11.221000
	Edit pad (rev 1112)		Claudia	cv402	XVal Session 61	1	XVal Session 61-Typing - Text-1		2012-07-16 10:14:11.316000
	Edit pad (rev 1113)		jeral	cv311	XVal Session 61	1	XVal Session 61-Typing - Text-1		2012-07-16 10:14:11.723000
	Edit pad (rev 1114)		Claudia	cv402	XVal Session 61	1	XVal Session 61-Typing - Text-1		2012-07-16 10:14:11.816000
	Edit pad (rev 1115)		jeral	cv311	XVal Session 61	1	XVal Session 61-Typing - Text-1		2012-07-16 10:14:12.223000
	Edit pad (rev 1116)		Claudia	cv402	XVal Session 61	1	XVal Session 61-Typing - Text-1		2012-07-16 10:14:12.324000
	Edit pad (rev 1117)		jeral	cv311	XVal Session 61	1	XVal Session 61-Typing - Text-1		2012-07-16 10:14:12.723000
	Edit pad (rev 1118)		Claudia	cv402	XVal Session 61	1	XVal Session 61-Typing - Text-1		2012-07-16 10:14:12.823000
	Edit pad (rev 1119)		Claudia	cv402	XVal Session 61	1	XVal Session 61-Typing - Text-1		2012-07-16 10:14:13.400000
	Edit pad (rev 1120)		Claudia	cv402	XVal Session 61	1	XVal Session 61-Typing - Text-1		2012-07-16 10:14:13.901000
	Edit pad (rev 1121)		Claudia	cv402	XVal Session 61	1	XVal Session 61-Typing - Text-1		2012-07-16 10:14:14.400000
	Edit pad (rev 1122)		jeral	cv311	XVal Session 61	1	XVal Session 61-Typing - Text-1		2012-07-16 10:14:14.671000
	Edit pad (rev 1123)		Claudia	cv402	XVal Session 61	1	XVal Session 61-Typing - Text-1		2012-07-16 10:14:14.990000
	Edit pad (rev 1124)		jeral	cv311	XVal Session 61	1	XVal Session 61-Typing - Text-1		2012-07-16 10:14:15.171000
	Edit pad (rev 1125)		Claudia	cv402	XVal Session 61	1	XVal Session 61-Typing - Text-1		2012-07-16 10:14:15.489000
	Edit pad (rev 1126)		jeral	cv311	XVal Session 61	1	XVal Session 61-Typing - Text-1		2012-07-16 10:14:15.681000
	Edit pad (rev 1127)		Claudia	cv402	XVal Session 61	1	XVal Session 61-Typing - Text-1		2012-07-16 10:14:15.989000
	Edit pad (rev 1128)		jeral	cv311	XVal Session 61	1	XVal Session 61-Typing - Text-1		2012-07-16 10:14:16.202000
	Edit pad (rev 1129)		Claudia	cv402	XVal Session 61	1	XVal Session 61-Typing - Text-1		2012-07-16 10:14:16.559000
	Edit pad (rev 1130)		jeral	cv311	XVal Session 61	1	XVal Session 61-Typing - Text-1		2012-07-16 10:14:16.691000
	Edit pad (rev 1131)		jeral	cv311	XVal Session 61	1	XVal Session 61-Typing - Text-1		2012-07-16 10:14:17.199000
	Edit pad (rev 1132)		jeral	cv311	XVal Session 61	1	XVal Session 61-Typing - Text-1		2012-07-16 10:14:18.183000
	Edit pad (rev 1133)		Claudia	cv402	XVal Session 61	1	XVal Session 61-Typing - Text-1		2012-07-16 10:14:18.202000
	Edit pad (rev 1134)		Claudia	cv402	XVal Session 61	1	XVal Session 61-Typing - Text-1		2012-07-16 10:14:18.708000
	Edit pad (rev 1135)		jeral	cv311	XVal Session 61	1	XVal Session 61-Typing - Text-1		2012-07-16 10:14:18.714000
	Edit pad (rev 1136)		Claudia	cv402	XVal Session 61	1	XVal Session 61-Typing - Text-1		2012-07-16 10:14:19.208000
	Edit pad (rev 1137)		jeral	cv311	XVal Session 61	1	XVal Session 61-Typing - Text-1		2012-07-16 10:14:19.223000
	Edit pad (rev 1138)		jeral	cv311	XVal Session 61	1	XVal Session 61-Typing - Text-1		2012-07-16 10:14:19.726000
	Edit pad (rev 1139)		jeral	cv311	XVal Session 61	1	XVal Session 61-Typing - Text-1		2012-07-16 10:14:20.238000
	Edit pad (rev 1140)		Claudia	cv402	XVal Session 61	1	XVal Session 61-Typing - Text-1		2012-07-16 10:14:20.365000
	Edit pad (rev 1141)		jeral	cv311	XVal Session 61	1	XVal Session 61-Typing - Text-1		2012-07-16 10:14:20.749000
	Edit pad (rev 1142)		jeral	cv311	XVal Session 61	1	XVal Session 61-Typing - Text-1		2012-07-16 10:14:21.254000
	Edit pad (rev 1143)		jeral	cv311	XVal Session 61	1	XVal Session 61-Typing - Text-1		2012-07-16 10:14:21.754000
	Edit pad (rev 1144)		Claudia	cv402	XVal Session 61	1	XVal Session 61-Typing - Text-1		2012-07-16 10:14:23.957000
	Edit pad (rev 1145)		Claudia	cv402	XVal Session 61	1	XVal Session 61-Typing - Text-1		2012-07-16 10:14:25.085000
	Edit pad (rev 1146)		Claudia	cv402	XVal Session 61	1	XVal Session 61-Typing - Text-1		2012-07-16 10:14:25.599000
	Edit pad (rev 1147)		Claudia	cv402	XVal Session 61	1	XVal Session 61-Typing - Text-1		2012-07-16 10:14:26.099000
	Edit pad (rev 1148)		Claudia	cv402	XVal Session 61	1	XVal Session 61-Typing - Text-1		2012-07-16 10:14:26.599000
	Edit pad (rev 1149)		Claudia	cv402	XVal Session 61	1	XVal Session 61-Typing - Text-1		2012-07-16 10:14:27.099000
	Edit pad (rev 1150)		Claudia	cv402	XVal Session 61	1	XVal Session 61-Typing - Text-1		2012-07-16 10:14:27.720000
	Edit pad (rev 1151)		Claudia	cv402	XVal Session 61	1	XVal Session 61-Typing - Text-1		2012-07-16 10:14:29.291000
	Edit pad (rev 1152)		Claudia	cv402	XVal Session 61	1	XVal Session 61-Typing - Text-1		2012-07-16 10:14:29.802000
	Edit pad (rev 1153)		Claudia	cv402	XVal Session 61	1	XVal Session 61-Typing - Text-1		2012-07-16 10:14:30.302000
	Edit pad (rev 1154)		jeral	cv311	XVal Session 61	1	XVal Session 61-Typing - Text-1		2012-07-16 10:14:30.387000
	Edit pad (rev 1155)		Claudia	cv402	XVal Session 61	1	XVal Session 61-Typing - Text-1		2012-07-16 10:14:30.802000
	Edit pad (rev 1156)		Claudia	cv402	XVal Session 61	1	XVal Session 61-Typing - Text-1		2012-07-16 10:14:31.309000
	Edit pad (rev 1157)		jeral	cv311	XVal Session 61	1	XVal Session 61-Typing - Text-1		2012-07-16 10:14:31.431000
	Edit pad (rev 1158)		Claudia	cv402	XVal Session 61	1	XVal Session 61-Typing - Text-1		2012-07-16 10:14:31.818000
	Edit pad (rev 1159)		jeral	cv311	XVal Session 61	1	XVal Session 61-Typing - Text-1		2012-07-16 10:14:31.948000
	Edit pad (rev 1160)		Claudia	cv402	XVal Session 61	1	XVal Session 61-Typing - Text-1		2012-07-16 10:14:32.320000
	Edit pad (rev 1161)		jeral	cv311	XVal Session 61	1	XVal Session 61-Typing - Text-1		2012-07-16 10:14:32.456000
	Edit pad (rev 1162)		Claudia	cv402	XVal Session 61	1	XVal Session 61-Typing - Text-1		2012-07-16 10:14:32.828000
	Edit pad (rev 1163)		jeral	cv311	XVal Session 61	1	XVal Session 61-Typing - Text-1		2012-07-16 10:14:32.955000
	Edit pad (rev 1164)		jeral	cv311	XVal Session 61	1	XVal Session 61-Typing - Text-1		2012-07-16 10:14:33.457000
	Edit pad (rev 1165)		Claudia	cv402	XVal Session 61	1	XVal Session 61-Typing - Text-1		2012-07-16 10:14:36.430000
	Edit pad (rev 1166)		Claudia	cv402	XVal Session 61	1	XVal Session 61-Typing - Text-1		2012-07-16 10:14:37.020000
	Edit pad (rev 1167)		Claudia	cv402	XVal Session 61	1	XVal Session 61-Typing - Text-1		2012-07-16 10:14:37.521000
	Edit pad (rev 1168)		jeral	cv311	XVal Session 61	1	XVal Session 61-Typing - Text-1		2012-07-16 10:14:37.808000
	Edit pad (rev 1169)		Claudia	cv402	XVal Session 61	1	XVal Session 61-Typing - Text-1		2012-07-16 10:14:38.020000
	Edit pad (rev 1170)		Claudia	cv402	XVal Session 61	1	XVal Session 61-Typing - Text-1		2012-07-16 10:14:38.835000
	Edit pad (rev 1171)		Claudia	cv402	XVal Session 61	1	XVal Session 61-Typing - Text-1		2012-07-16 10:14:39.340000
	Edit pad (rev 1172)		Claudia	cv402	XVal Session 61	1	XVal Session 61-Typing - Text-1		2012-07-16 10:14:39.849000
	Edit pad (rev 1173)		Claudia	cv402	XVal Session 61	1	XVal Session 61-Typing - Text-1		2012-07-16 10:14:41.798000
	Edit pad (rev 1174)		Matt	cv310	XVal Session 61	1	XVal Session 61-Typing - Text-1		2012-07-16 10:14:42.487000
	Edit pad (rev 1175)		Claudia	cv402	XVal Session 61	1	XVal Session 61-Typing - Text-1		2012-07-16 10:14:42.825000
	Edit pad (rev 1176)		Claudia	cv402	XVal Session 61	1	XVal Session 61-Typing - Text-1		2012-07-16 10:14:43.772000
35243	Load Instructions			cv290	XVal Session 61	1	XVal Session 61-Typing - Numbers-1	18.111.63.116	2012-07-16 10:14:44
35244	Load Instructions			cv291	XVal Session 61	1	XVal Session 61-Typing - Numbers-1	192.54.222.11	2012-07-16 10:14:44
35245	Load Instructions			cv292	XVal Session 61	1	XVal Session 61-Typing - Numbers-1	18.111.39.90	2012-07-16 10:14:44
35246	Load Instructions			cv289	XVal Session 61	1	XVal Session 61-Typing - Numbers-1	192.54.222.11	2012-07-16 10:14:44
	Edit pad (rev 1177)		jeral	cv311	XVal Session 61	1	XVal Session 61-Typing - Text-1		2012-07-16 10:14:44.469000
	Edit pad (rev 1178)		Matt	cv310	XVal Session 61	1	XVal Session 61-Typing - Text-1		2012-07-16 10:14:44.532000
35255	Load Workspace			cv291	XVal Session 61	1	XVal Session 61-Typing - Numbers-1	192.54.222.11	2012-07-16 10:15:14
35256	Load Workspace			cv292	XVal Session 61	1	XVal Session 61-Typing - Numbers-1	18.111.39.90	2012-07-16 10:15:14
35257	Load Workspace			cv289	XVal Session 61	1	XVal Session 61-Typing - Numbers-1	192.54.222.11	2012-07-16 10:15:14
35258	Load Workspace			cv290	XVal Session 61	1	XVal Session 61-Typing - Numbers-1	18.111.63.116	2012-07-16 10:15:14
	Edit pad (rev 0)		Claudia	cv402	XVal Session 61	1	XVal Session 61-Typing - Numbers-1		2012-07-16 10:15:20.445000
	Edit pad (rev 1)		Claudia	cv402	XVal Session 61	1	XVal Session 61-Typing - Numbers-1		2012-07-16 10:15:20.943000
	Edit pad (rev 2)		Claudia	cv402	XVal Session 61	1	XVal Session 61-Typing - Numbers-1		2012-07-16 10:15:21.443000
	Edit pad (rev 3)		jeral	cv311	XVal Session 61	1	XVal Session 61-Typing - Numbers-1		2012-07-16 10:15:21.928000
	Edit pad (rev 4)		Claudia	cv402	XVal Session 61	1	XVal Session 61-Typing - Numbers-1		2012-07-16 10:15:21.943000
	Edit pad (rev 5)		jeral	cv311	XVal Session 61	1	XVal Session 61-Typing - Numbers-1		2012-07-16 10:15:22.426000
	Edit pad (rev 6)		jeral	cv311	XVal Session 61	1	XVal Session 61-Typing - Numbers-1		2012-07-16 10:15:23.016000
	Edit pad (rev 7)		jeral	cv311	XVal Session 61	1	XVal Session 61-Typing - Numbers-1		2012-07-16 10:15:23.927000
	Edit pad (rev 8)		Claudia	cv402	XVal Session 61	1	XVal Session 61-Typing - Numbers-1		2012-07-16 10:15:24.451000
	Edit pad (rev 9)		Matt	cv310	XVal Session 61	1	XVal Session 61-Typing - Numbers-1		2012-07-16 10:15:24.589000
	Edit pad (rev 10)		Matt	cv310	XVal Session 61	1	XVal Session 61-Typing - Numbers-1		2012-07-16 10:15:25.089000
	Edit pad (rev 11)		Claudia	cv402	XVal Session 61	1	XVal Session 61-Typing - Numbers-1		2012-07-16 10:15:25.221000
	Edit pad (rev 12)		Matt	cv310	XVal Session 61	1	XVal Session 61-Typing - Numbers-1		2012-07-16 10:15:25.589000
	Edit pad (rev 13)		Claudia	cv402	XVal Session 61	1	XVal Session 61-Typing - Numbers-1		2012-07-16 10:15:25.724000
	Edit pad (rev 14)		Matt	cv310	XVal Session 61	1	XVal Session 61-Typing - Numbers-1		2012-07-16 10:15:26.568000
	Edit pad (rev 15)		Matt	cv310	XVal Session 61	1	XVal Session 61-Typing - Numbers-1		2012-07-16 10:15:27.073000
	Edit pad (rev 16)		Claudia	cv402	XVal Session 61	1	XVal Session 61-Typing - Numbers-1		2012-07-16 10:15:27.730000
	Edit pad (rev 17)		Claudia	cv402	XVal Session 61	1	XVal Session 61-Typing - Numbers-1		2012-07-16 10:15:29.623000
	Edit pad (rev 18)		jeral	cv311	XVal Session 61	1	XVal Session 61-Typing - Numbers-1		2012-07-16 10:15:30.270000
	Edit pad (rev 19)		jeral	cv311	XVal Session 61	1	XVal Session 61-Typing - Numbers-1		2012-07-16 10:15:30.770000
	Edit pad (rev 20)		jeral	cv311	XVal Session 61	1	XVal Session 61-Typing - Numbers-1		2012-07-16 10:15:31.270000
	Edit pad (rev 21)		Claudia	cv402	XVal Session 61	1	XVal Session 61-Typing - Numbers-1		2012-07-16 10:15:37.392000
	Edit pad (rev 22)		Claudia	cv402	XVal Session 61	1	XVal Session 61-Typing - Numbers-1		2012-07-16 10:15:37.854000
	Edit pad (rev 23)		Claudia	cv402	XVal Session 61	1	XVal Session 61-Typing - Numbers-1		2012-07-16 10:15:38.364000
	Edit pad (rev 24)		Claudia	cv402	XVal Session 61	1	XVal Session 61-Typing - Numbers-1		2012-07-16 10:15:38.865000
	Edit pad (rev 25)		jeral	cv311	XVal Session 61	1	XVal Session 61-Typing - Numbers-1		2012-07-16 10:15:40.454000
	Edit pad (rev 26)		jeral	cv311	XVal Session 61	1	XVal Session 61-Typing - Numbers-1		2012-07-16 10:15:40.957000
	Edit pad (rev 27)		jeral	cv311	XVal Session 61	1	XVal Session 61-Typing - Numbers-1		2012-07-16 10:15:41.457000
	Edit pad (rev 28)		jeral	cv311	XVal Session 61	1	XVal Session 61-Typing - Numbers-1		2012-07-16 10:15:42.609000
	Edit pad (rev 29)		jeral	cv311	XVal Session 61	1	XVal Session 61-Typing - Numbers-1		2012-07-16 10:15:43.297000
	Edit pad (rev 30)		Mark:	cv309	XVal Session 61	1	XVal Session 61-Typing - Numbers-1		2012-07-16 10:15:45.686000
	Edit pad (rev 31)		jeral	cv311	XVal Session 61	1	XVal Session 61-Typing - Numbers-1		2012-07-16 10:15:46.347000
	Edit pad (rev 32)		jeral	cv311	XVal Session 61	1	XVal Session 61-Typing - Numbers-1		2012-07-16 10:15:46.848000
	Edit pad (rev 33)		jeral	cv311	XVal Session 61	1	XVal Session 61-Typing - Numbers-1		2012-07-16 10:15:47.348000
	Edit pad (rev 34)		Mark:	cv309	XVal Session 61	1	XVal Session 61-Typing - Numbers-1		2012-07-16 10:15:47.842000
	Edit pad (rev 35)		jeral	cv311	XVal Session 61	1	XVal Session 61-Typing - Numbers-1		2012-07-16 10:15:47.848000
	Edit pad (rev 36)		Mark:	cv309	XVal Session 61	1	XVal Session 61-Typing - Numbers-1		2012-07-16 10:15:48.342000
	Edit pad (rev 37)		jeral	cv311	XVal Session 61	1	XVal Session 61-Typing - Numbers-1		2012-07-16 10:15:53.110000
	Edit pad (rev 38)		jeral	cv311	XVal Session 61	1	XVal Session 61-Typing - Numbers-1		2012-07-16 10:15:54.159000
	Edit pad (rev 39)		Mark:	cv309	XVal Session 61	1	XVal Session 61-Typing - Numbers-1		2012-07-16 10:15:54.198000
	Edit pad (rev 40)		jeral	cv311	XVal Session 61	1	XVal Session 61-Typing - Numbers-1		2012-07-16 10:15:54.660000
	Edit pad (rev 41)		Mark:	cv309	XVal Session 61	1	XVal Session 61-Typing - Numbers-1		2012-07-16 10:15:54.702000
	Edit pad (rev 42)		jeral	cv311	XVal Session 61	1	XVal Session 61-Typing - Numbers-1		2012-07-16 10:15:55.160000
	Edit pad (rev 43)		Claudia	cv402	XVal Session 61	1	XVal Session 61-Typing - Numbers-1		2012-07-16 10:15:55.191000
	Edit pad (rev 44)		Mark:	cv309	XVal Session 61	1	XVal Session 61-Typing - Numbers-1		2012-07-16 10:15:55.593000
	Edit pad (rev 45)		jeral	cv311	XVal Session 61	1	XVal Session 61-Typing - Numbers-1		2012-07-16 10:15:55.662000
	Edit pad (rev 46)		Claudia	cv402	XVal Session 61	1	XVal Session 61-Typing - Numbers-1		2012-07-16 10:15:55.891000
	Edit pad (rev 47)		jeral	cv311	XVal Session 61	1	XVal Session 61-Typing - Numbers-1		2012-07-16 10:15:56.173000
	Edit pad (rev 48)		Mark:	cv309	XVal Session 61	1	XVal Session 61-Typing - Numbers-1		2012-07-16 10:15:56.452000
	Edit pad (rev 49)		Mark:	cv309	XVal Session 61	1	XVal Session 61-Typing - Numbers-1		2012-07-16 10:15:56.955000
	Edit pad (rev 50)		Mark:	cv309	XVal Session 61	1	XVal Session 61-Typing - Numbers-1		2012-07-16 10:15:57.456000
	Edit pad (rev 51)		Claudia	cv402	XVal Session 61	1	XVal Session 61-Typing - Numbers-1		2012-07-16 10:15:57.823000
	Edit pad (rev 52)		Claudia	cv402	XVal Session 61	1	XVal Session 61-Typing - Numbers-1		2012-07-16 10:15:58.334000
	Edit pad (rev 53)		Mark:	cv309	XVal Session 61	1	XVal Session 61-Typing - Numbers-1		2012-07-16 10:15:59.037000
	Edit pad (rev 54)		Claudia	cv402	XVal Session 61	1	XVal Session 61-Typing - Numbers-1		2012-07-16 10:16:03.092000
	Edit pad (rev 55)		Claudia	cv402	XVal Session 61	1	XVal Session 61-Typing - Numbers-1		2012-07-16 10:16:05.674000
	Edit pad (rev 56)		Claudia	cv402	XVal Session 61	1	XVal Session 61-Typing - Numbers-1		2012-07-16 10:16:07.137000
	Edit pad (rev 57)		Claudia	cv402	XVal Session 61	1	XVal Session 61-Typing - Numbers-1		2012-07-16 10:16:08.045000
	Edit pad (rev 58)		jeral	cv311	XVal Session 61	1	XVal Session 61-Typing - Numbers-1		2012-07-16 10:16:08.456000
	Edit pad (rev 59)		Claudia	cv402	XVal Session 61	1	XVal Session 61-Typing - Numbers-1		2012-07-16 10:16:08.794000
	Edit pad (rev 60)		jeral	cv311	XVal Session 61	1	XVal Session 61-Typing - Numbers-1		2012-07-16 10:16:08.955000
	Edit pad (rev 61)		jeral	cv311	XVal Session 61	1	XVal Session 61-Typing - Numbers-1		2012-07-16 10:16:09.457000
	Edit pad (rev 62)		Claudia	cv402	XVal Session 61	1	XVal Session 61-Typing - Numbers-1		2012-07-16 10:16:10.056000
	Edit pad (rev 63)		Claudia	cv402	XVal Session 61	1	XVal Session 61-Typing - Numbers-1		2012-07-16 10:16:10.568000
	Edit pad (rev 64)		Matt	cv310	XVal Session 61	1	XVal Session 61-Typing - Numbers-1		2012-07-16 10:16:10.736000
	Edit pad (rev 65)		Claudia	cv402	XVal Session 61	1	XVal Session 61-Typing - Numbers-1		2012-07-16 10:16:11.141000
	Edit pad (rev 66)		Matt	cv310	XVal Session 61	1	XVal Session 61-Typing - Numbers-1		2012-07-16 10:16:13.434000
	Edit pad (rev 67)		jeral	cv311	XVal Session 61	1	XVal Session 61-Typing - Numbers-1		2012-07-16 10:16:13.732000
	Edit pad (rev 68)		jeral	cv311	XVal Session 61	1	XVal Session 61-Typing - Numbers-1		2012-07-16 10:16:14.234000
	Edit pad (rev 69)		Mark:	cv309	XVal Session 61	1	XVal Session 61-Typing - Numbers-1		2012-07-16 10:16:14.261000
	Edit pad (rev 70)		Matt	cv310	XVal Session 61	1	XVal Session 61-Typing - Numbers-1		2012-07-16 10:16:14.443000
	Edit pad (rev 71)		jeral	cv311	XVal Session 61	1	XVal Session 61-Typing - Numbers-1		2012-07-16 10:16:14.738000
	Edit pad (rev 72)		Matt	cv310	XVal Session 61	1	XVal Session 61-Typing - Numbers-1		2012-07-16 10:16:14.952000
	Edit pad (rev 73)		Mark:	cv309	XVal Session 61	1	XVal Session 61-Typing - Numbers-1		2012-07-16 10:16:14.991000
	Edit pad (rev 74)		jeral	cv311	XVal Session 61	1	XVal Session 61-Typing - Numbers-1		2012-07-16 10:16:15.238000
	Edit pad (rev 75)		Matt	cv310	XVal Session 61	1	XVal Session 61-Typing - Numbers-1		2012-07-16 10:16:15.463000
	Edit pad (rev 76)		jeral	cv311	XVal Session 61	1	XVal Session 61-Typing - Numbers-1		2012-07-16 10:16:15.738000
	Edit pad (rev 77)		Matt	cv310	XVal Session 61	1	XVal Session 61-Typing - Numbers-1		2012-07-16 10:16:16.629000
	Edit pad (rev 78)		jeral	cv311	XVal Session 61	1	XVal Session 61-Typing - Numbers-1		2012-07-16 10:16:17.970000
	Edit pad (rev 79)		Mark:	cv309	XVal Session 61	1	XVal Session 61-Typing - Numbers-1		2012-07-16 10:16:18.226000
	Edit pad (rev 80)		Mark:	cv309	XVal Session 61	1	XVal Session 61-Typing - Numbers-1		2012-07-16 10:16:18.727000
	Edit pad (rev 81)		jeral	cv311	XVal Session 61	1	XVal Session 61-Typing - Numbers-1		2012-07-16 10:16:18.965000
	Edit pad (rev 82)		Mark:	cv309	XVal Session 61	1	XVal Session 61-Typing - Numbers-1		2012-07-16 10:16:19.229000
	Edit pad (rev 83)		Claudia	cv402	XVal Session 61	1	XVal Session 61-Typing - Numbers-1		2012-07-16 10:16:19.447000
	Edit pad (rev 84)		jeral	cv311	XVal Session 61	1	XVal Session 61-Typing - Numbers-1		2012-07-16 10:16:19.473000
	Edit pad (rev 85)		jeral	cv311	XVal Session 61	1	XVal Session 61-Typing - Numbers-1		2012-07-16 10:16:19.978000
	Edit pad (rev 86)		jeral	cv311	XVal Session 61	1	XVal Session 61-Typing - Numbers-1		2012-07-16 10:16:20.488000
	Edit pad (rev 87)		jeral	cv311	XVal Session 61	1	XVal Session 61-Typing - Numbers-1		2012-07-16 10:16:20.988000
	Edit pad (rev 88)		jeral	cv311	XVal Session 61	1	XVal Session 61-Typing - Numbers-1		2012-07-16 10:16:22.272000
	Edit pad (rev 89)		Mark:	cv309	XVal Session 61	1	XVal Session 61-Typing - Numbers-1		2012-07-16 10:16:22.364000
	Edit pad (rev 90)		jeral	cv311	XVal Session 61	1	XVal Session 61-Typing - Numbers-1		2012-07-16 10:16:22.785000
	Edit pad (rev 91)		Claudia	cv402	XVal Session 61	1	XVal Session 61-Typing - Numbers-1		2012-07-16 10:16:23.242000
	Edit pad (rev 92)		Claudia	cv402	XVal Session 61	1	XVal Session 61-Typing - Numbers-1		2012-07-16 10:16:23.836000
	Edit pad (rev 93)		jeral	cv311	XVal Session 61	1	XVal Session 61-Typing - Numbers-1		2012-07-16 10:16:24.134000
	Edit pad (rev 94)		Claudia	cv402	XVal Session 61	1	XVal Session 61-Typing - Numbers-1		2012-07-16 10:16:24.508000
	Edit pad (rev 95)		Mark:	cv309	XVal Session 61	1	XVal Session 61-Typing - Numbers-1		2012-07-16 10:16:24.909000
	Edit pad (rev 96)		Claudia	cv402	XVal Session 61	1	XVal Session 61-Typing - Numbers-1		2012-07-16 10:16:25.239000
	Edit pad (rev 97)		Mark:	cv309	XVal Session 61	1	XVal Session 61-Typing - Numbers-1		2012-07-16 10:16:25.407000
	Edit pad (rev 98)		Claudia	cv402	XVal Session 61	1	XVal Session 61-Typing - Numbers-1		2012-07-16 10:16:26.230000
	Edit pad (rev 99)		jeral	cv311	XVal Session 61	1	XVal Session 61-Typing - Numbers-1		2012-07-16 10:16:26.409000
	Edit pad (rev 100)		Claudia	cv402	XVal Session 61	1	XVal Session 61-Typing - Numbers-1		2012-07-16 10:16:26.947000
	Edit pad (rev 101)		Mark:	cv309	XVal Session 61	1	XVal Session 61-Typing - Numbers-1		2012-07-16 10:16:27.122000
	Edit pad (rev 102)		Mark:	cv309	XVal Session 61	1	XVal Session 61-Typing - Numbers-1		2012-07-16 10:16:27.623000
	Edit pad (rev 103)		Claudia	cv402	XVal Session 61	1	XVal Session 61-Typing - Numbers-1		2012-07-16 10:16:27.747000
	Edit pad (rev 104)		jeral	cv311	XVal Session 61	1	XVal Session 61-Typing - Numbers-1		2012-07-16 10:16:27.901000
	Edit pad (rev 105)		Claudia	cv402	XVal Session 61	1	XVal Session 61-Typing - Numbers-1		2012-07-16 10:16:28.260000
	Edit pad (rev 106)		jeral	cv311	XVal Session 61	1	XVal Session 61-Typing - Numbers-1		2012-07-16 10:16:28.410000
	Edit pad (rev 107)		jeral	cv311	XVal Session 61	1	XVal Session 61-Typing - Numbers-1		2012-07-16 10:16:28.918000
	Edit pad (rev 108)		Claudia	cv402	XVal Session 61	1	XVal Session 61-Typing - Numbers-1		2012-07-16 10:16:29.141000
	Edit pad (rev 109)		jeral	cv311	XVal Session 61	1	XVal Session 61-Typing - Numbers-1		2012-07-16 10:16:30.266000
	Edit pad (rev 110)		Mark:	cv309	XVal Session 61	1	XVal Session 61-Typing - Numbers-1		2012-07-16 10:16:30.336000
	Edit pad (rev 111)		Matt	cv310	XVal Session 61	1	XVal Session 61-Typing - Numbers-1		2012-07-16 10:16:30.512000
	Edit pad (rev 112)		jeral	cv311	XVal Session 61	1	XVal Session 61-Typing - Numbers-1		2012-07-16 10:16:30.771000
	Edit pad (rev 113)		Matt	cv310	XVal Session 61	1	XVal Session 61-Typing - Numbers-1		2012-07-16 10:16:31.015000
	Edit pad (rev 114)		jeral	cv311	XVal Session 61	1	XVal Session 61-Typing - Numbers-1		2012-07-16 10:16:31.425000
	Edit pad (rev 115)		jeral	cv311	XVal Session 61	1	XVal Session 61-Typing - Numbers-1		2012-07-16 10:16:31.926000
	Edit pad (rev 116)		Mark:	cv309	XVal Session 61	1	XVal Session 61-Typing - Numbers-1		2012-07-16 10:16:32.252000
	Edit pad (rev 117)		Matt	cv310	XVal Session 61	1	XVal Session 61-Typing - Numbers-1		2012-07-16 10:16:32.527000
	Edit pad (rev 118)		Claudia	cv402	XVal Session 61	1	XVal Session 61-Typing - Numbers-1		2012-07-16 10:16:32.584000
	Edit pad (rev 119)		Mark:	cv309	XVal Session 61	1	XVal Session 61-Typing - Numbers-1		2012-07-16 10:16:32.752000
	Edit pad (rev 120)		Matt	cv310	XVal Session 61	1	XVal Session 61-Typing - Numbers-1		2012-07-16 10:16:33.026000
	Edit pad (rev 121)		Matt	cv310	XVal Session 61	1	XVal Session 61-Typing - Numbers-1		2012-07-16 10:16:33.526000
	Edit pad (rev 122)		Claudia	cv402	XVal Session 61	1	XVal Session 61-Typing - Numbers-1		2012-07-16 10:16:33.623000
	Edit pad (rev 123)		Mark:	cv309	XVal Session 61	1	XVal Session 61-Typing - Numbers-1		2012-07-16 10:16:33.743000
	Edit pad (rev 124)		jeral	cv311	XVal Session 61	1	XVal Session 61-Typing - Numbers-1		2012-07-16 10:16:34.046000
	Edit pad (rev 125)		Mark:	cv309	XVal Session 61	1	XVal Session 61-Typing - Numbers-1		2012-07-16 10:16:34.856000
	Edit pad (rev 126)		Matt	cv310	XVal Session 61	1	XVal Session 61-Typing - Numbers-1		2012-07-16 10:16:35.145000
	Edit pad (rev 127)		Mark:	cv309	XVal Session 61	1	XVal Session 61-Typing - Numbers-1		2012-07-16 10:16:35.430000
	Edit pad (rev 128)		Claudia	cv402	XVal Session 61	1	XVal Session 61-Typing - Numbers-1		2012-07-16 10:16:35.661000
	Edit pad (rev 129)		Matt	cv310	XVal Session 61	1	XVal Session 61-Typing - Numbers-1		2012-07-16 10:16:35.724000
	Edit pad (rev 130)		Matt	cv310	XVal Session 61	1	XVal Session 61-Typing - Numbers-1		2012-07-16 10:16:36.151000
	Edit pad (rev 131)		Claudia	cv402	XVal Session 61	1	XVal Session 61-Typing - Numbers-1		2012-07-16 10:16:36.162000
	Edit pad (rev 132)		jeral	cv311	XVal Session 61	1	XVal Session 61-Typing - Numbers-1		2012-07-16 10:16:36.434000
	Edit pad (rev 133)		Claudia	cv402	XVal Session 61	1	XVal Session 61-Typing - Numbers-1		2012-07-16 10:16:36.663000
	Edit pad (rev 134)		jeral	cv311	XVal Session 61	1	XVal Session 61-Typing - Numbers-1		2012-07-16 10:16:36.941000
	Edit pad (rev 135)		jeral	cv311	XVal Session 61	1	XVal Session 61-Typing - Numbers-1		2012-07-16 10:16:37.441000
	Edit pad (rev 136)		Claudia	cv402	XVal Session 61	1	XVal Session 61-Typing - Numbers-1		2012-07-16 10:16:37.588000
	Edit pad (rev 137)		jeral	cv311	XVal Session 61	1	XVal Session 61-Typing - Numbers-1		2012-07-16 10:16:37.942000
	Edit pad (rev 138)		Matt	cv310	XVal Session 61	1	XVal Session 61-Typing - Numbers-1		2012-07-16 10:16:38.490000
	Edit pad (rev 139)		Matt	cv310	XVal Session 61	1	XVal Session 61-Typing - Numbers-1		2012-07-16 10:16:38.996000
	Edit pad (rev 140)		Claudia	cv402	XVal Session 61	1	XVal Session 61-Typing - Numbers-1		2012-07-16 10:16:39
	Edit pad (rev 141)		jeral	cv311	XVal Session 61	1	XVal Session 61-Typing - Numbers-1		2012-07-16 10:16:39.171000
	Edit pad (rev 142)		Claudia	cv402	XVal Session 61	1	XVal Session 61-Typing - Numbers-1		2012-07-16 10:16:39.505000
	Edit pad (rev 143)		Matt	cv310	XVal Session 61	1	XVal Session 61-Typing - Numbers-1		2012-07-16 10:16:39.588000
	Edit pad (rev 144)		Mark:	cv309	XVal Session 61	1	XVal Session 61-Typing - Numbers-1		2012-07-16 10:16:40.001000
	Edit pad (rev 145)		Claudia	cv402	XVal Session 61	1	XVal Session 61-Typing - Numbers-1		2012-07-16 10:16:40.005000
	Edit pad (rev 146)		Matt	cv310	XVal Session 61	1	XVal Session 61-Typing - Numbers-1		2012-07-16 10:16:40.357000
	Edit pad (rev 147)		Mark:	cv309	XVal Session 61	1	XVal Session 61-Typing - Numbers-1		2012-07-16 10:16:40.502000
	Edit pad (rev 148)		Matt	cv310	XVal Session 61	1	XVal Session 61-Typing - Numbers-1		2012-07-16 10:16:40.870000
	Edit pad (rev 149)		Mark:	cv309	XVal Session 61	1	XVal Session 61-Typing - Numbers-1		2012-07-16 10:16:41.001000
	Edit pad (rev 150)		Matt	cv310	XVal Session 61	1	XVal Session 61-Typing - Numbers-1		2012-07-16 10:16:41.373000
	Edit pad (rev 151)		Mark:	cv309	XVal Session 61	1	XVal Session 61-Typing - Numbers-1		2012-07-16 10:16:41.713000
	Edit pad (rev 152)		jeral	cv311	XVal Session 61	1	XVal Session 61-Typing - Numbers-1		2012-07-16 10:16:42.833000
	Edit pad (rev 153)		Claudia	cv402	XVal Session 61	1	XVal Session 61-Typing - Numbers-1		2012-07-16 10:16:42.843000
	Edit pad (rev 154)		jeral	cv311	XVal Session 61	1	XVal Session 61-Typing - Numbers-1		2012-07-16 10:16:43.333000
	Edit pad (rev 155)		Matt	cv310	XVal Session 61	1	XVal Session 61-Typing - Numbers-1		2012-07-16 10:16:43.481000
	Edit pad (rev 156)		Claudia	cv402	XVal Session 61	1	XVal Session 61-Typing - Numbers-1		2012-07-16 10:16:43.776000
	Edit pad (rev 157)		jeral	cv311	XVal Session 61	1	XVal Session 61-Typing - Numbers-1		2012-07-16 10:16:43.833000
	Edit pad (rev 158)		Matt	cv310	XVal Session 61	1	XVal Session 61-Typing - Numbers-1		2012-07-16 10:16:44.245000
	Edit pad (rev 159)		Claudia	cv402	XVal Session 61	1	XVal Session 61-Typing - Numbers-1		2012-07-16 10:16:44.285000
	Edit pad (rev 160)		jeral	cv311	XVal Session 61	1	XVal Session 61-Typing - Numbers-1		2012-07-16 10:16:44.346000
	Edit pad (rev 161)		Mark:	cv309	XVal Session 61	1	XVal Session 61-Typing - Numbers-1		2012-07-16 10:16:44.617000
	Edit pad (rev 162)		Matt	cv310	XVal Session 61	1	XVal Session 61-Typing - Numbers-1		2012-07-16 10:16:44.752000
	Edit pad (rev 163)		Claudia	cv402	XVal Session 61	1	XVal Session 61-Typing - Numbers-1		2012-07-16 10:16:44.791000
	Edit pad (rev 164)		jeral	cv311	XVal Session 61	1	XVal Session 61-Typing - Numbers-1		2012-07-16 10:16:44.847000
	Edit pad (rev 165)		Mark:	cv309	XVal Session 61	1	XVal Session 61-Typing - Numbers-1		2012-07-16 10:16:45.119000
	Edit pad (rev 166)		Matt	cv310	XVal Session 61	1	XVal Session 61-Typing - Numbers-1		2012-07-16 10:16:45.265000
	Edit pad (rev 167)		Claudia	cv402	XVal Session 61	1	XVal Session 61-Typing - Numbers-1		2012-07-16 10:16:45.300000
	Edit pad (rev 168)		Mark:	cv309	XVal Session 61	1	XVal Session 61-Typing - Numbers-1		2012-07-16 10:16:45.620000
	Edit pad (rev 169)		Matt	cv310	XVal Session 61	1	XVal Session 61-Typing - Numbers-1		2012-07-16 10:16:45.764000
	Edit pad (rev 170)		Mark:	cv309	XVal Session 61	1	XVal Session 61-Typing - Numbers-1		2012-07-16 10:16:46.118000
	Edit pad (rev 171)		Claudia	cv402	XVal Session 61	1	XVal Session 61-Typing - Numbers-1		2012-07-16 10:16:46.120000
	Edit pad (rev 172)		Mark:	cv309	XVal Session 61	1	XVal Session 61-Typing - Numbers-1		2012-07-16 10:16:46.647000
	Edit pad (rev 173)		Claudia	cv402	XVal Session 61	1	XVal Session 61-Typing - Numbers-1		2012-07-16 10:16:47.901000
	Edit pad (rev 174)		Matt	cv310	XVal Session 61	1	XVal Session 61-Typing - Numbers-1		2012-07-16 10:16:47.942000
	Edit pad (rev 175)		Claudia	cv402	XVal Session 61	1	XVal Session 61-Typing - Numbers-1		2012-07-16 10:16:48.402000
	Edit pad (rev 176)		Matt	cv310	XVal Session 61	1	XVal Session 61-Typing - Numbers-1		2012-07-16 10:16:48.477000
	Edit pad (rev 177)		jeral	cv311	XVal Session 61	1	XVal Session 61-Typing - Numbers-1		2012-07-16 10:16:48.638000
	Edit pad (rev 178)		Claudia	cv402	XVal Session 61	1	XVal Session 61-Typing - Numbers-1		2012-07-16 10:16:48.912000
	Edit pad (rev 179)		jeral	cv311	XVal Session 61	1	XVal Session 61-Typing - Numbers-1		2012-07-16 10:16:49.144000
	Edit pad (rev 180)		Matt	cv310	XVal Session 61	1	XVal Session 61-Typing - Numbers-1		2012-07-16 10:16:49.146000
	Edit pad (rev 181)		Claudia	cv402	XVal Session 61	1	XVal Session 61-Typing - Numbers-1		2012-07-16 10:16:49.411000
	Edit pad (rev 182)		jeral	cv311	XVal Session 61	1	XVal Session 61-Typing - Numbers-1		2012-07-16 10:16:49.644000
	Edit pad (rev 183)		Matt	cv310	XVal Session 61	1	XVal Session 61-Typing - Numbers-1		2012-07-16 10:16:49.662000
	Edit pad (rev 184)		Mark:	cv309	XVal Session 61	1	XVal Session 61-Typing - Numbers-1		2012-07-16 10:16:49.750000
	Edit pad (rev 185)		Claudia	cv402	XVal Session 61	1	XVal Session 61-Typing - Numbers-1		2012-07-16 10:16:50.019000
	Edit pad (rev 186)		Mark:	cv309	XVal Session 61	1	XVal Session 61-Typing - Numbers-1		2012-07-16 10:16:50.252000
	Edit pad (rev 187)		Matt	cv310	XVal Session 61	1	XVal Session 61-Typing - Numbers-1		2012-07-16 10:16:50.793000
	Edit pad (rev 188)		Mark:	cv309	XVal Session 61	1	XVal Session 61-Typing - Numbers-1		2012-07-16 10:16:51.528000
	Edit pad (rev 189)		Matt	cv310	XVal Session 61	1	XVal Session 61-Typing - Numbers-1		2012-07-16 10:16:52.159000
	Edit pad (rev 190)		jeral	cv311	XVal Session 61	1	XVal Session 61-Typing - Numbers-1		2012-07-16 10:16:52.192000
	Edit pad (rev 191)		Matt	cv310	XVal Session 61	1	XVal Session 61-Typing - Numbers-1		2012-07-16 10:16:52.921000
	Edit pad (rev 192)		Mark:	cv309	XVal Session 61	1	XVal Session 61-Typing - Numbers-1		2012-07-16 10:16:52.993000
	Edit pad (rev 193)		Matt	cv310	XVal Session 61	1	XVal Session 61-Typing - Numbers-1		2012-07-16 10:16:53.433000
	Edit pad (rev 194)		Mark:	cv309	XVal Session 61	1	XVal Session 61-Typing - Numbers-1		2012-07-16 10:16:53.699000
	Edit pad (rev 195)		Matt	cv310	XVal Session 61	1	XVal Session 61-Typing - Numbers-1		2012-07-16 10:16:53.931000
	Edit pad (rev 196)		Mark:	cv309	XVal Session 61	1	XVal Session 61-Typing - Numbers-1		2012-07-16 10:16:54.361000
	Edit pad (rev 197)		jeral	cv311	XVal Session 61	1	XVal Session 61-Typing - Numbers-1		2012-07-16 10:16:54.411000
	Edit pad (rev 198)		Claudia	cv402	XVal Session 61	1	XVal Session 61-Typing - Numbers-1		2012-07-16 10:16:54.803000
	Edit pad (rev 199)		jeral	cv311	XVal Session 61	1	XVal Session 61-Typing - Numbers-1		2012-07-16 10:16:54.914000
	Edit pad (rev 200)		Matt	cv310	XVal Session 61	1	XVal Session 61-Typing - Numbers-1		2012-07-16 10:16:55.068000
	Edit pad (rev 201)		Claudia	cv402	XVal Session 61	1	XVal Session 61-Typing - Numbers-1		2012-07-16 10:16:55.391000
	Edit pad (rev 202)		jeral	cv311	XVal Session 61	1	XVal Session 61-Typing - Numbers-1		2012-07-16 10:16:55.426000
	Edit pad (rev 203)		Matt	cv310	XVal Session 61	1	XVal Session 61-Typing - Numbers-1		2012-07-16 10:16:55.581000
	Edit pad (rev 204)		Claudia	cv402	XVal Session 61	1	XVal Session 61-Typing - Numbers-1		2012-07-16 10:16:55.896000
	Edit pad (rev 205)		jeral	cv311	XVal Session 61	1	XVal Session 61-Typing - Numbers-1		2012-07-16 10:16:55.926000
	Edit pad (rev 206)		Matt	cv310	XVal Session 61	1	XVal Session 61-Typing - Numbers-1		2012-07-16 10:16:56.088000
	Edit pad (rev 207)		Claudia	cv402	XVal Session 61	1	XVal Session 61-Typing - Numbers-1		2012-07-16 10:16:56.395000
	Edit pad (rev 208)		Matt	cv310	XVal Session 61	1	XVal Session 61-Typing - Numbers-1		2012-07-16 10:16:56.588000
	Edit pad (rev 209)		jeral	cv311	XVal Session 61	1	XVal Session 61-Typing - Numbers-1		2012-07-16 10:16:56.703000
	Edit pad (rev 210)		Claudia	cv402	XVal Session 61	1	XVal Session 61-Typing - Numbers-1		2012-07-16 10:16:56.902000
	Edit pad (rev 211)		Matt	cv310	XVal Session 61	1	XVal Session 61-Typing - Numbers-1		2012-07-16 10:16:58.006000
	Edit pad (rev 212)		Mark:	cv309	XVal Session 61	1	XVal Session 61-Typing - Numbers-1		2012-07-16 10:16:58.115000
	Edit pad (rev 213)		Matt	cv310	XVal Session 61	1	XVal Session 61-Typing - Numbers-1		2012-07-16 10:16:58.498000
	Edit pad (rev 214)		Mark:	cv309	XVal Session 61	1	XVal Session 61-Typing - Numbers-1		2012-07-16 10:16:58.614000
	Edit pad (rev 215)		Matt	cv310	XVal Session 61	1	XVal Session 61-Typing - Numbers-1		2012-07-16 10:16:59.009000
	Edit pad (rev 216)		Mark:	cv309	XVal Session 61	1	XVal Session 61-Typing - Numbers-1		2012-07-16 10:16:59.114000
	Edit pad (rev 217)		Matt	cv310	XVal Session 61	1	XVal Session 61-Typing - Numbers-1		2012-07-16 10:16:59.509000
	Edit pad (rev 218)		Claudia	cv402	XVal Session 61	1	XVal Session 61-Typing - Numbers-1		2012-07-16 10:16:59.513000
	Edit pad (rev 219)		Mark:	cv309	XVal Session 61	1	XVal Session 61-Typing - Numbers-1		2012-07-16 10:16:59.615000
	Edit pad (rev 220)		Claudia	cv402	XVal Session 61	1	XVal Session 61-Typing - Numbers-1		2012-07-16 10:17:00.020000
	Edit pad (rev 221)		jeral	cv311	XVal Session 61	1	XVal Session 61-Typing - Numbers-1		2012-07-16 10:17:00.357000
	Edit pad (rev 222)		Matt	cv310	XVal Session 61	1	XVal Session 61-Typing - Numbers-1		2012-07-16 10:17:00.555000
	Edit pad (rev 223)		Claudia	cv402	XVal Session 61	1	XVal Session 61-Typing - Numbers-1		2012-07-16 10:17:01.045000
	Edit pad (rev 224)		jeral	cv311	XVal Session 61	1	XVal Session 61-Typing - Numbers-1		2012-07-16 10:17:01.216000
	Edit pad (rev 225)		Mark:	cv309	XVal Session 61	1	XVal Session 61-Typing - Numbers-1		2012-07-16 10:17:01.537000
	Edit pad (rev 226)		Matt	cv310	XVal Session 61	1	XVal Session 61-Typing - Numbers-1		2012-07-16 10:17:01.721000
	Edit pad (rev 227)		jeral	cv311	XVal Session 61	1	XVal Session 61-Typing - Numbers-1		2012-07-16 10:17:01.723000
	Edit pad (rev 228)		Claudia	cv402	XVal Session 61	1	XVal Session 61-Typing - Numbers-1		2012-07-16 10:17:01.979000
	Edit pad (rev 229)		Mark:	cv309	XVal Session 61	1	XVal Session 61-Typing - Numbers-1		2012-07-16 10:17:02.042000
	Edit pad (rev 230)		Matt	cv310	XVal Session 61	1	XVal Session 61-Typing - Numbers-1		2012-07-16 10:17:02.359000
	Edit pad (rev 231)		Mark:	cv309	XVal Session 61	1	XVal Session 61-Typing - Numbers-1		2012-07-16 10:17:02.671000
	Edit pad (rev 232)		Matt	cv310	XVal Session 61	1	XVal Session 61-Typing - Numbers-1		2012-07-16 10:17:02.861000
	Edit pad (rev 233)		Claudia	cv402	XVal Session 61	1	XVal Session 61-Typing - Numbers-1		2012-07-16 10:17:02.968000
	Edit pad (rev 234)		Matt	cv310	XVal Session 61	1	XVal Session 61-Typing - Numbers-1		2012-07-16 10:17:03.369000
	Edit pad (rev 235)		Mark:	cv309	XVal Session 61	1	XVal Session 61-Typing - Numbers-1		2012-07-16 10:17:03.878000
	Edit pad (rev 236)		Claudia	cv402	XVal Session 61	1	XVal Session 61-Typing - Numbers-1		2012-07-16 10:17:04.286000
	Edit pad (rev 237)		Claudia	cv402	XVal Session 61	1	XVal Session 61-Typing - Numbers-1		2012-07-16 10:17:05.186000
	Edit pad (rev 238)		Matt	cv310	XVal Session 61	1	XVal Session 61-Typing - Numbers-1		2012-07-16 10:17:05.515000
	Edit pad (rev 239)		Claudia	cv402	XVal Session 61	1	XVal Session 61-Typing - Numbers-1		2012-07-16 10:17:05.693000
	Edit pad (rev 240)		Matt	cv310	XVal Session 61	1	XVal Session 61-Typing - Numbers-1		2012-07-16 10:17:06.026000
	Edit pad (rev 241)		Claudia	cv402	XVal Session 61	1	XVal Session 61-Typing - Numbers-1		2012-07-16 10:17:06.191000
	Edit pad (rev 242)		Mark:	cv309	XVal Session 61	1	XVal Session 61-Typing - Numbers-1		2012-07-16 10:17:06.256000
	Edit pad (rev 243)		Matt	cv310	XVal Session 61	1	XVal Session 61-Typing - Numbers-1		2012-07-16 10:17:06.526000
	Edit pad (rev 244)		Claudia	cv402	XVal Session 61	1	XVal Session 61-Typing - Numbers-1		2012-07-16 10:17:06.691000
	Edit pad (rev 245)		Mark:	cv309	XVal Session 61	1	XVal Session 61-Typing - Numbers-1		2012-07-16 10:17:07.091000
	Edit pad (rev 246)		Matt	cv310	XVal Session 61	1	XVal Session 61-Typing - Numbers-1		2012-07-16 10:17:07.779000
	Edit pad (rev 247)		Mark:	cv309	XVal Session 61	1	XVal Session 61-Typing - Numbers-1		2012-07-16 10:17:08.128000
	Edit pad (rev 248)		Claudia	cv402	XVal Session 61	1	XVal Session 61-Typing - Numbers-1		2012-07-16 10:17:08.190000
	Edit pad (rev 249)		Mark:	cv309	XVal Session 61	1	XVal Session 61-Typing - Numbers-1		2012-07-16 10:17:08.631000
	Edit pad (rev 250)		Claudia	cv402	XVal Session 61	1	XVal Session 61-Typing - Numbers-1		2012-07-16 10:17:08.694000
	Edit pad (rev 251)		Mark:	cv309	XVal Session 61	1	XVal Session 61-Typing - Numbers-1		2012-07-16 10:17:09.132000
	Edit pad (rev 252)		Claudia	cv402	XVal Session 61	1	XVal Session 61-Typing - Numbers-1		2012-07-16 10:17:09.192000
	Edit pad (rev 253)		Claudia	cv402	XVal Session 61	1	XVal Session 61-Typing - Numbers-1		2012-07-16 10:17:09.693000
	Edit pad (rev 254)		Mark:	cv309	XVal Session 61	1	XVal Session 61-Typing - Numbers-1		2012-07-16 10:17:09.805000
	Edit pad (rev 255)		Mark:	cv309	XVal Session 61	1	XVal Session 61-Typing - Numbers-1		2012-07-16 10:17:10.307000
	Edit pad (rev 256)		Matt	cv310	XVal Session 61	1	XVal Session 61-Typing - Numbers-1		2012-07-16 10:17:10.847000
	Edit pad (rev 257)		Claudia	cv402	XVal Session 61	1	XVal Session 61-Typing - Numbers-1		2012-07-16 10:17:11.856000
	Edit pad (rev 258)		Claudia	cv402	XVal Session 61	1	XVal Session 61-Typing - Numbers-1		2012-07-16 10:17:12.391000
	Edit pad (rev 259)		Matt	cv310	XVal Session 61	1	XVal Session 61-Typing - Numbers-1		2012-07-16 10:17:12.708000
	Edit pad (rev 260)		Mark:	cv309	XVal Session 61	1	XVal Session 61-Typing - Numbers-1		2012-07-16 10:17:12.806000
	Edit pad (rev 261)		Claudia	cv402	XVal Session 61	1	XVal Session 61-Typing - Numbers-1		2012-07-16 10:17:12.894000
	Edit pad (rev 262)		Matt	cv310	XVal Session 61	1	XVal Session 61-Typing - Numbers-1		2012-07-16 10:17:13.213000
	Edit pad (rev 263)		Mark:	cv309	XVal Session 61	1	XVal Session 61-Typing - Numbers-1		2012-07-16 10:17:13.471000
	Edit pad (rev 264)		Claudia	cv402	XVal Session 61	1	XVal Session 61-Typing - Numbers-1		2012-07-16 10:17:13.527000
	Edit pad (rev 265)		jeral	cv311	XVal Session 61	1	XVal Session 61-Typing - Numbers-1		2012-07-16 10:17:13.856000
	Edit pad (rev 266)		Mark:	cv309	XVal Session 61	1	XVal Session 61-Typing - Numbers-1		2012-07-16 10:17:13.971000
	Edit pad (rev 267)		Matt	cv310	XVal Session 61	1	XVal Session 61-Typing - Numbers-1		2012-07-16 10:17:13.986000
	Edit pad (rev 268)		Claudia	cv402	XVal Session 61	1	XVal Session 61-Typing - Numbers-1		2012-07-16 10:17:14.231000
	Edit pad (rev 269)		Matt	cv310	XVal Session 61	1	XVal Session 61-Typing - Numbers-1		2012-07-16 10:17:14.495000
	Edit pad (rev 270)		Mark:	cv309	XVal Session 61	1	XVal Session 61-Typing - Numbers-1		2012-07-16 10:17:14.722000
	Edit pad (rev 271)		Claudia	cv402	XVal Session 61	1	XVal Session 61-Typing - Numbers-1		2012-07-16 10:17:15.019000
	Edit pad (rev 272)		Matt	cv310	XVal Session 61	1	XVal Session 61-Typing - Numbers-1		2012-07-16 10:17:15.404000
	Edit pad (rev 273)		Matt	cv310	XVal Session 61	1	XVal Session 61-Typing - Numbers-1		2012-07-16 10:17:15.927000
	Edit pad (rev 274)		Mark:	cv309	XVal Session 61	1	XVal Session 61-Typing - Numbers-1		2012-07-16 10:17:16.049000
	Edit pad (rev 275)		Claudia	cv402	XVal Session 61	1	XVal Session 61-Typing - Numbers-1		2012-07-16 10:17:16.518000
	Edit pad (rev 276)		Mark:	cv309	XVal Session 61	1	XVal Session 61-Typing - Numbers-1		2012-07-16 10:17:16.552000
	Edit pad (rev 277)		Claudia	cv402	XVal Session 61	1	XVal Session 61-Typing - Numbers-1		2012-07-16 10:17:17.020000
	Edit pad (rev 278)		Mark:	cv309	XVal Session 61	1	XVal Session 61-Typing - Numbers-1		2012-07-16 10:17:17.390000
	Edit pad (rev 279)		Claudia	cv402	XVal Session 61	1	XVal Session 61-Typing - Numbers-1		2012-07-16 10:17:17.519000
	Edit pad (rev 280)		Mark:	cv309	XVal Session 61	1	XVal Session 61-Typing - Numbers-1		2012-07-16 10:17:17.893000
	Edit pad (rev 281)		Claudia	cv402	XVal Session 61	1	XVal Session 61-Typing - Numbers-1		2012-07-16 10:17:18.364000
	Edit pad (rev 282)		Claudia	cv402	XVal Session 61	1	XVal Session 61-Typing - Numbers-1		2012-07-16 10:17:20.493000
	Edit pad (rev 283)		Matt	cv310	XVal Session 61	1	XVal Session 61-Typing - Numbers-1		2012-07-16 10:17:20.542000
	Edit pad (rev 284)		Claudia	cv402	XVal Session 61	1	XVal Session 61-Typing - Numbers-1		2012-07-16 10:17:21.025000
	Edit pad (rev 285)		Matt	cv310	XVal Session 61	1	XVal Session 61-Typing - Numbers-1		2012-07-16 10:17:21.042000
	Edit pad (rev 286)		jeral	cv311	XVal Session 61	1	XVal Session 61-Typing - Numbers-1		2012-07-16 10:17:22.053000
	Edit pad (rev 287)		jeral	cv311	XVal Session 61	1	XVal Session 61-Typing - Numbers-1		2012-07-16 10:17:22.552000
	Edit pad (rev 288)		Matt	cv310	XVal Session 61	1	XVal Session 61-Typing - Numbers-1		2012-07-16 10:17:22.657000
	Edit pad (rev 289)		Claudia	cv402	XVal Session 61	1	XVal Session 61-Typing - Numbers-1		2012-07-16 10:17:23.068000
	Edit pad (rev 290)		jeral	cv311	XVal Session 61	1	XVal Session 61-Typing - Numbers-1		2012-07-16 10:17:24.553000
	Edit pad (rev 291)		Claudia	cv402	XVal Session 61	1	XVal Session 61-Typing - Numbers-1		2012-07-16 10:17:25.020000
	Edit pad (rev 292)		jeral	cv311	XVal Session 61	1	XVal Session 61-Typing - Numbers-1		2012-07-16 10:17:25.066000
	Edit pad (rev 293)		Mark:	cv309	XVal Session 61	1	XVal Session 61-Typing - Numbers-1		2012-07-16 10:17:25.268000
	Edit pad (rev 294)		jeral	cv311	XVal Session 61	1	XVal Session 61-Typing - Numbers-1		2012-07-16 10:17:25.565000
	Edit pad (rev 295)		jeral	cv311	XVal Session 61	1	XVal Session 61-Typing - Numbers-1		2012-07-16 10:17:26.972000
	Edit pad (rev 296)		Claudia	cv402	XVal Session 61	1	XVal Session 61-Typing - Numbers-1		2012-07-16 10:17:28.358000
	Edit pad (rev 297)		jeral	cv311	XVal Session 61	1	XVal Session 61-Typing - Numbers-1		2012-07-16 10:17:28.725000
	Edit pad (rev 298)		Claudia	cv402	XVal Session 61	1	XVal Session 61-Typing - Numbers-1		2012-07-16 10:17:29.154000
	Edit pad (rev 299)		jeral	cv311	XVal Session 61	1	XVal Session 61-Typing - Numbers-1		2012-07-16 10:17:29.505000
	Edit pad (rev 300)		Claudia	cv402	XVal Session 61	1	XVal Session 61-Typing - Numbers-1		2012-07-16 10:17:29.770000
	Edit pad (rev 301)		jeral	cv311	XVal Session 61	1	XVal Session 61-Typing - Numbers-1		2012-07-16 10:17:30.090000
	Edit pad (rev 302)		Matt	cv310	XVal Session 61	1	XVal Session 61-Typing - Numbers-1		2012-07-16 10:17:30.342000
	Edit pad (rev 303)		Claudia	cv402	XVal Session 61	1	XVal Session 61-Typing - Numbers-1		2012-07-16 10:17:30.833000
	Edit pad (rev 304)		Matt	cv310	XVal Session 61	1	XVal Session 61-Typing - Numbers-1		2012-07-16 10:17:30.837000
	Edit pad (rev 305)		Claudia	cv402	XVal Session 61	1	XVal Session 61-Typing - Numbers-1		2012-07-16 10:17:31.402000
	Edit pad (rev 306)		Matt	cv310	XVal Session 61	1	XVal Session 61-Typing - Numbers-1		2012-07-16 10:17:32.280000
	Edit pad (rev 307)		jeral	cv311	XVal Session 61	1	XVal Session 61-Typing - Numbers-1		2012-07-16 10:17:32.430000
	Edit pad (rev 308)		Claudia	cv402	XVal Session 61	1	XVal Session 61-Typing - Numbers-1		2012-07-16 10:17:32.852000
	Edit pad (rev 309)		jeral	cv311	XVal Session 61	1	XVal Session 61-Typing - Numbers-1		2012-07-16 10:17:32.946000
	Edit pad (rev 310)		jeral	cv311	XVal Session 61	1	XVal Session 61-Typing - Numbers-1		2012-07-16 10:17:33.539000
	Edit pad (rev 311)		Matt	cv310	XVal Session 61	1	XVal Session 61-Typing - Numbers-1		2012-07-16 10:17:33.790000
	Edit pad (rev 312)		Matt	cv310	XVal Session 61	1	XVal Session 61-Typing - Numbers-1		2012-07-16 10:17:34.293000
	Edit pad (rev 313)		Matt	cv310	XVal Session 61	1	XVal Session 61-Typing - Numbers-1		2012-07-16 10:17:34.803000
	Edit pad (rev 314)		Matt	cv310	XVal Session 61	1	XVal Session 61-Typing - Numbers-1		2012-07-16 10:17:35.322000
	Edit pad (rev 315)		jeral	cv311	XVal Session 61	1	XVal Session 61-Typing - Numbers-1		2012-07-16 10:17:35.885000
	Edit pad (rev 316)		Claudia	cv402	XVal Session 61	1	XVal Session 61-Typing - Numbers-1		2012-07-16 10:17:35.887000
	Edit pad (rev 317)		Matt	cv310	XVal Session 61	1	XVal Session 61-Typing - Numbers-1		2012-07-16 10:17:36.377000
	Edit pad (rev 318)		jeral	cv311	XVal Session 61	1	XVal Session 61-Typing - Numbers-1		2012-07-16 10:17:36.632000
	Edit pad (rev 319)		Claudia	cv402	XVal Session 61	1	XVal Session 61-Typing - Numbers-1		2012-07-16 10:17:36.895000
	Edit pad (rev 320)		Matt	cv310	XVal Session 61	1	XVal Session 61-Typing - Numbers-1		2012-07-16 10:17:37.101000
	Edit pad (rev 321)		jeral	cv311	XVal Session 61	1	XVal Session 61-Typing - Numbers-1		2012-07-16 10:17:37.143000
	Edit pad (rev 322)		Claudia	cv402	XVal Session 61	1	XVal Session 61-Typing - Numbers-1		2012-07-16 10:17:37.624000
	Edit pad (rev 323)		jeral	cv311	XVal Session 61	1	XVal Session 61-Typing - Numbers-1		2012-07-16 10:17:37.642000
	Edit pad (rev 324)		jeral	cv311	XVal Session 61	1	XVal Session 61-Typing - Numbers-1		2012-07-16 10:17:38.334000
	Edit pad (rev 325)		Claudia	cv402	XVal Session 61	1	XVal Session 61-Typing - Numbers-1		2012-07-16 10:17:38.968000
	Edit pad (rev 326)		Mark:	cv309	XVal Session 61	1	XVal Session 61-Typing - Numbers-1		2012-07-16 10:17:39.355000
	Edit pad (rev 327)		jeral	cv311	XVal Session 61	1	XVal Session 61-Typing - Numbers-1		2012-07-16 10:17:39.437000
	Edit pad (rev 328)		Claudia	cv402	XVal Session 61	1	XVal Session 61-Typing - Numbers-1		2012-07-16 10:17:39.472000
	Edit pad (rev 329)		Mark:	cv309	XVal Session 61	1	XVal Session 61-Typing - Numbers-1		2012-07-16 10:17:39.854000
	Edit pad (rev 330)		jeral	cv311	XVal Session 61	1	XVal Session 61-Typing - Numbers-1		2012-07-16 10:17:39.941000
	Edit pad (rev 331)		Claudia	cv402	XVal Session 61	1	XVal Session 61-Typing - Numbers-1		2012-07-16 10:17:40.238000
	Edit pad (rev 332)		Mark:	cv309	XVal Session 61	1	XVal Session 61-Typing - Numbers-1		2012-07-16 10:17:40.413000
	Edit pad (rev 333)		jeral	cv311	XVal Session 61	1	XVal Session 61-Typing - Numbers-1		2012-07-16 10:17:40.447000
	Edit pad (rev 334)		Mark:	cv309	XVal Session 61	1	XVal Session 61-Typing - Numbers-1		2012-07-16 10:17:40.914000
	Edit pad (rev 335)		jeral	cv311	XVal Session 61	1	XVal Session 61-Typing - Numbers-1		2012-07-16 10:17:41.376000
	Edit pad (rev 336)		Mark:	cv309	XVal Session 61	1	XVal Session 61-Typing - Numbers-1		2012-07-16 10:17:41.466000
	Edit pad (rev 337)		Mark:	cv309	XVal Session 61	1	XVal Session 61-Typing - Numbers-1		2012-07-16 10:17:41.969000
	Edit pad (rev 338)		jeral	cv311	XVal Session 61	1	XVal Session 61-Typing - Numbers-1		2012-07-16 10:17:42.039000
	Edit pad (rev 339)		Mark:	cv309	XVal Session 61	1	XVal Session 61-Typing - Numbers-1		2012-07-16 10:17:42.471000
	Edit pad (rev 340)		jeral	cv311	XVal Session 61	1	XVal Session 61-Typing - Numbers-1		2012-07-16 10:17:42.550000
	Edit pad (rev 341)		Mark:	cv309	XVal Session 61	1	XVal Session 61-Typing - Numbers-1		2012-07-16 10:17:42.971000
	Edit pad (rev 342)		jeral	cv311	XVal Session 61	1	XVal Session 61-Typing - Numbers-1		2012-07-16 10:17:43.051000
	Edit pad (rev 343)		Claudia	cv402	XVal Session 61	1	XVal Session 61-Typing - Numbers-1		2012-07-16 10:17:43.368000
	Edit pad (rev 344)		Mark:	cv309	XVal Session 61	1	XVal Session 61-Typing - Numbers-1		2012-07-16 10:17:43.470000
	Edit pad (rev 345)		jeral	cv311	XVal Session 61	1	XVal Session 61-Typing - Numbers-1		2012-07-16 10:17:43.644000
	Edit pad (rev 346)		Claudia	cv402	XVal Session 61	1	XVal Session 61-Typing - Numbers-1		2012-07-16 10:17:43.880000
	Edit pad (rev 347)		jeral	cv311	XVal Session 61	1	XVal Session 61-Typing - Numbers-1		2012-07-16 10:17:44.367000
	Edit pad (rev 348)		Mark:	cv309	XVal Session 61	1	XVal Session 61-Typing - Numbers-1		2012-07-16 10:17:44.477000
	Edit pad (rev 349)		Mark:	cv309	XVal Session 61	1	XVal Session 61-Typing - Numbers-1		2012-07-16 10:17:44.977000
	Edit pad (rev 350)		jeral	cv311	XVal Session 61	1	XVal Session 61-Typing - Numbers-1		2012-07-16 10:17:44.987000
	Edit pad (rev 351)		Mark:	cv309	XVal Session 61	1	XVal Session 61-Typing - Numbers-1		2012-07-16 10:17:45.480000
	Edit pad (rev 352)		jeral	cv311	XVal Session 61	1	XVal Session 61-Typing - Numbers-1		2012-07-16 10:17:45.488000
	Edit pad (rev 353)		Claudia	cv402	XVal Session 61	1	XVal Session 61-Typing - Numbers-1		2012-07-16 10:17:46.293000
	Edit pad (rev 354)		Mark:	cv309	XVal Session 61	1	XVal Session 61-Typing - Numbers-1		2012-07-16 10:17:47.093000
	Edit pad (rev 355)		Mark:	cv309	XVal Session 61	1	XVal Session 61-Typing - Numbers-1		2012-07-16 10:17:47.596000
	Edit pad (rev 356)		Mark:	cv309	XVal Session 61	1	XVal Session 61-Typing - Numbers-1		2012-07-16 10:17:48.513000
	Edit pad (rev 357)		jeral	cv311	XVal Session 61	1	XVal Session 61-Typing - Numbers-1		2012-07-16 10:17:48.816000
	Edit pad (rev 358)		Mark:	cv309	XVal Session 61	1	XVal Session 61-Typing - Numbers-1		2012-07-16 10:17:49.220000
	Edit pad (rev 359)		jeral	cv311	XVal Session 61	1	XVal Session 61-Typing - Numbers-1		2012-07-16 10:17:49.534000
	Edit pad (rev 360)		Mark:	cv309	XVal Session 61	1	XVal Session 61-Typing - Numbers-1		2012-07-16 10:17:49.723000
	Edit pad (rev 361)		Mark:	cv309	XVal Session 61	1	XVal Session 61-Typing - Numbers-1		2012-07-16 10:17:50.221000
	Edit pad (rev 362)		jeral	cv311	XVal Session 61	1	XVal Session 61-Typing - Numbers-1		2012-07-16 10:17:50.290000
	Edit pad (rev 363)		Mark:	cv309	XVal Session 61	1	XVal Session 61-Typing - Numbers-1		2012-07-16 10:17:50.721000
	Edit pad (rev 364)		jeral	cv311	XVal Session 61	1	XVal Session 61-Typing - Numbers-1		2012-07-16 10:17:50.815000
	Edit pad (rev 365)		Mark:	cv309	XVal Session 61	1	XVal Session 61-Typing - Numbers-1		2012-07-16 10:17:51.221000
	Edit pad (rev 366)		jeral	cv311	XVal Session 61	1	XVal Session 61-Typing - Numbers-1		2012-07-16 10:17:51.320000
	Edit pad (rev 367)		Mark:	cv309	XVal Session 61	1	XVal Session 61-Typing - Numbers-1		2012-07-16 10:17:51.721000
	Edit pad (rev 368)		Mark:	cv309	XVal Session 61	1	XVal Session 61-Typing - Numbers-1		2012-07-16 10:17:52.221000
	Edit pad (rev 369)		Claudia	cv402	XVal Session 61	1	XVal Session 61-Typing - Numbers-1		2012-07-16 10:17:52.828000
	Edit pad (rev 370)		jeral	cv311	XVal Session 61	1	XVal Session 61-Typing - Numbers-1		2012-07-16 10:17:52.912000
	Edit pad (rev 371)		jeral	cv311	XVal Session 61	1	XVal Session 61-Typing - Numbers-1		2012-07-16 10:17:53.426000
	Edit pad (rev 372)		Mark:	cv309	XVal Session 61	1	XVal Session 61-Typing - Numbers-1		2012-07-16 10:17:53.913000
	Edit pad (rev 373)		jeral	cv311	XVal Session 61	1	XVal Session 61-Typing - Numbers-1		2012-07-16 10:17:53.944000
	Edit pad (rev 374)		Matt	cv310	XVal Session 61	1	XVal Session 61-Typing - Numbers-1		2012-07-16 10:17:54.026000
	Edit pad (rev 375)		Mark:	cv309	XVal Session 61	1	XVal Session 61-Typing - Numbers-1		2012-07-16 10:17:54.412000
	Edit pad (rev 376)		jeral	cv311	XVal Session 61	1	XVal Session 61-Typing - Numbers-1		2012-07-16 10:17:54.457000
	Edit pad (rev 377)		Matt	cv310	XVal Session 61	1	XVal Session 61-Typing - Numbers-1		2012-07-16 10:17:54.534000
	Edit pad (rev 378)		Mark:	cv309	XVal Session 61	1	XVal Session 61-Typing - Numbers-1		2012-07-16 10:17:54.911000
	Edit pad (rev 379)		Matt	cv310	XVal Session 61	1	XVal Session 61-Typing - Numbers-1		2012-07-16 10:17:55.046000
	Edit pad (rev 380)		Matt	cv310	XVal Session 61	1	XVal Session 61-Typing - Numbers-1		2012-07-16 10:17:55.541000
	Edit pad (rev 381)		Mark:	cv309	XVal Session 61	1	XVal Session 61-Typing - Numbers-1		2012-07-16 10:17:55.573000
	Edit pad (rev 382)		Mark:	cv309	XVal Session 61	1	XVal Session 61-Typing - Numbers-1		2012-07-16 10:17:56.073000
	Edit pad (rev 383)		Mark:	cv309	XVal Session 61	1	XVal Session 61-Typing - Numbers-1		2012-07-16 10:17:56.572000
	Edit pad (rev 384)		jeral	cv311	XVal Session 61	1	XVal Session 61-Typing - Numbers-1		2012-07-16 10:17:57.018000
	Edit pad (rev 385)		Mark:	cv309	XVal Session 61	1	XVal Session 61-Typing - Numbers-1		2012-07-16 10:17:57.445000
	Edit pad (rev 386)		Mark:	cv309	XVal Session 61	1	XVal Session 61-Typing - Numbers-1		2012-07-16 10:17:57.945000
	Edit pad (rev 387)		Mark:	cv309	XVal Session 61	1	XVal Session 61-Typing - Numbers-1		2012-07-16 10:17:58.447000
	Edit pad (rev 388)		Mark:	cv309	XVal Session 61	1	XVal Session 61-Typing - Numbers-1		2012-07-16 10:17:58.947000
	Edit pad (rev 389)		Mark:	cv309	XVal Session 61	1	XVal Session 61-Typing - Numbers-1		2012-07-16 10:17:59.447000
	Edit pad (rev 390)		Mark:	cv309	XVal Session 61	1	XVal Session 61-Typing - Numbers-1		2012-07-16 10:17:59.947000
	Edit pad (rev 391)		jeral	cv311	XVal Session 61	1	XVal Session 61-Typing - Numbers-1		2012-07-16 10:18:00.360000
	Edit pad (rev 392)		Mark:	cv309	XVal Session 61	1	XVal Session 61-Typing - Numbers-1		2012-07-16 10:18:00.893000
	Edit pad (rev 393)		jeral	cv311	XVal Session 61	1	XVal Session 61-Typing - Numbers-1		2012-07-16 10:18:00.926000
	Edit pad (rev 394)		Mark:	cv309	XVal Session 61	1	XVal Session 61-Typing - Numbers-1		2012-07-16 10:18:01.393000
	Edit pad (rev 395)		jeral	cv311	XVal Session 61	1	XVal Session 61-Typing - Numbers-1		2012-07-16 10:18:01.441000
	Edit pad (rev 396)		jeral	cv311	XVal Session 61	1	XVal Session 61-Typing - Numbers-1		2012-07-16 10:18:01.941000
	Edit pad (rev 397)		jeral	cv311	XVal Session 61	1	XVal Session 61-Typing - Numbers-1		2012-07-16 10:18:02.443000
	Edit pad (rev 398)		Matt	cv310	XVal Session 61	1	XVal Session 61-Typing - Numbers-1		2012-07-16 10:18:02.763000
	Edit pad (rev 399)		Mark:	cv309	XVal Session 61	1	XVal Session 61-Typing - Numbers-1		2012-07-16 10:18:03.104000
	Edit pad (rev 400)		Matt	cv310	XVal Session 61	1	XVal Session 61-Typing - Numbers-1		2012-07-16 10:18:03.260000
	Edit pad (rev 401)		jeral	cv311	XVal Session 61	1	XVal Session 61-Typing - Numbers-1		2012-07-16 10:18:03.265000
	Edit pad (rev 402)		jeral	cv311	XVal Session 61	1	XVal Session 61-Typing - Numbers-1		2012-07-16 10:18:04.283000
	Edit pad (rev 403)		Mark:	cv309	XVal Session 61	1	XVal Session 61-Typing - Numbers-1		2012-07-16 10:18:04.514000
	Edit pad (rev 404)		Matt	cv310	XVal Session 61	1	XVal Session 61-Typing - Numbers-1		2012-07-16 10:18:05.005000
	Edit pad (rev 405)		Mark:	cv309	XVal Session 61	1	XVal Session 61-Typing - Numbers-1		2012-07-16 10:18:05.018000
	Edit pad (rev 406)		jeral	cv311	XVal Session 61	1	XVal Session 61-Typing - Numbers-1		2012-07-16 10:18:05.405000
	Edit pad (rev 407)		Matt	cv310	XVal Session 61	1	XVal Session 61-Typing - Numbers-1		2012-07-16 10:18:05.508000
	Edit pad (rev 408)		Matt	cv310	XVal Session 61	1	XVal Session 61-Typing - Numbers-1		2012-07-16 10:18:06.013000
	Edit pad (rev 409)		jeral	cv311	XVal Session 61	1	XVal Session 61-Typing - Numbers-1		2012-07-16 10:18:06.560000
	Edit pad (rev 410)		jeral	cv311	XVal Session 61	1	XVal Session 61-Typing - Numbers-1		2012-07-16 10:18:07.079000
	Edit pad (rev 411)		jeral	cv311	XVal Session 61	1	XVal Session 61-Typing - Numbers-1		2012-07-16 10:18:08.181000
	Edit pad (rev 412)		Matt	cv310	XVal Session 61	1	XVal Session 61-Typing - Numbers-1		2012-07-16 10:18:08.224000
	Edit pad (rev 413)		Claudia	cv402	XVal Session 61	1	XVal Session 61-Typing - Numbers-1		2012-07-16 10:18:08.446000
	Edit pad (rev 414)		Matt	cv310	XVal Session 61	1	XVal Session 61-Typing - Numbers-1		2012-07-16 10:18:08.930000
	Edit pad (rev 415)		Claudia	cv402	XVal Session 61	1	XVal Session 61-Typing - Numbers-1		2012-07-16 10:18:08.958000
	Edit pad (rev 416)		Matt	cv310	XVal Session 61	1	XVal Session 61-Typing - Numbers-1		2012-07-16 10:18:09.431000
	Edit pad (rev 417)		jeral	cv311	XVal Session 61	1	XVal Session 61-Typing - Numbers-1		2012-07-16 10:18:10.127000
	Edit pad (rev 418)		jeral	cv311	XVal Session 61	1	XVal Session 61-Typing - Numbers-1		2012-07-16 10:18:10.629000
	Edit pad (rev 419)		Claudia	cv402	XVal Session 61	1	XVal Session 61-Typing - Numbers-1		2012-07-16 10:18:10.650000
	Edit pad (rev 420)		Matt	cv310	XVal Session 61	1	XVal Session 61-Typing - Numbers-1		2012-07-16 10:18:10.980000
	Edit pad (rev 421)		jeral	cv311	XVal Session 61	1	XVal Session 61-Typing - Numbers-1		2012-07-16 10:18:11.466000
	Edit pad (rev 422)		Matt	cv310	XVal Session 61	1	XVal Session 61-Typing - Numbers-1		2012-07-16 10:18:11.494000
	Edit pad (rev 423)		Claudia	cv402	XVal Session 61	1	XVal Session 61-Typing - Numbers-1		2012-07-16 10:18:11.755000
	Edit pad (rev 424)		Matt	cv310	XVal Session 61	1	XVal Session 61-Typing - Numbers-1		2012-07-16 10:18:11.992000
	Edit pad (rev 425)		jeral	cv311	XVal Session 61	1	XVal Session 61-Typing - Numbers-1		2012-07-16 10:18:12.235000
	Edit pad (rev 426)		Claudia	cv402	XVal Session 61	1	XVal Session 61-Typing - Numbers-1		2012-07-16 10:18:12.716000
	Edit pad (rev 427)		jeral	cv311	XVal Session 61	1	XVal Session 61-Typing - Numbers-1		2012-07-16 10:18:12.735000
	Edit pad (rev 428)		Matt	cv310	XVal Session 61	1	XVal Session 61-Typing - Numbers-1		2012-07-16 10:18:13.258000
	Edit pad (rev 429)		jeral	cv311	XVal Session 61	1	XVal Session 61-Typing - Numbers-1		2012-07-16 10:18:13.632000
35267	Load Instructions			cv291	XVal Session 61	1	XVal Session 61-Matrix Solving-1	192.54.222.11	2012-07-16 10:18:14
35268	Load Instructions			cv289	XVal Session 61	1	XVal Session 61-Matrix Solving-1	192.54.222.11	2012-07-16 10:18:14
35269	Load Instructions			cv292	XVal Session 61	1	XVal Session 61-Matrix Solving-1	18.111.39.90	2012-07-16 10:18:14
35270	Load Instructions			cv290	XVal Session 61	1	XVal Session 61-Matrix Solving-1	18.111.63.116	2012-07-16 10:18:14
	Edit pad (rev 430)		Matt	cv310	XVal Session 61	1	XVal Session 61-Typing - Numbers-1		2012-07-16 10:18:14.114000
	Edit pad (rev 431)		jeral	cv311	XVal Session 61	1	XVal Session 61-Typing - Numbers-1		2012-07-16 10:18:14.331000
35279	Load Primer			cv291	XVal Session 61	1	XVal Session 61-Matrix Solving-1	192.54.222.11	2012-07-16 10:18:34
35280	Load Primer			cv289	XVal Session 61	1	XVal Session 61-Matrix Solving-1	192.54.222.11	2012-07-16 10:18:34
35281	Load Primer			cv292	XVal Session 61	1	XVal Session 61-Matrix Solving-1	18.111.39.90	2012-07-16 10:18:34
35282	Load Primer			cv290	XVal Session 61	1	XVal Session 61-Matrix Solving-1	18.111.63.116	2012-07-16 10:18:34
35295	Load Workspace			cv292	XVal Session 61	1	XVal Session 61-Matrix Solving-1	18.111.39.90	2012-07-16 10:19:19
35296	Load Workspace			cv289	XVal Session 61	1	XVal Session 61-Matrix Solving-1	192.54.222.11	2012-07-16 10:19:19
35297	Load Workspace			cv290	XVal Session 61	1	XVal Session 61-Matrix Solving-1	18.111.63.116	2012-07-16 10:19:19
35298	Load Workspace			cv291	XVal Session 61	1	XVal Session 61-Matrix Solving-1	192.54.222.11	2012-07-16 10:19:20
35313	Edit Grid	[1,1] : 5		cv290	XVal Session 61	1	XVal Session 61-Matrix Solving-1	18.111.63.116	2012-07-16 10:20:07
35321	Edit Grid	[3,1] : 7		cv290	XVal Session 61	1	XVal Session 61-Matrix Solving-1	18.111.63.116	2012-07-16 10:20:47
35324	Edit Grid	[5,1] : 3		cv291	XVal Session 61	1	XVal Session 61-Matrix Solving-1	192.54.222.11	2012-07-16 10:21:33
35326	Edit Grid	[7,1] : 2		cv290	XVal Session 61	1	XVal Session 61-Matrix Solving-1	18.111.63.116	2012-07-16 10:21:38
35333	Edit Grid	[9,1] : 8		cv290	XVal Session 61	1	XVal Session 61-Matrix Solving-1	18.111.63.116	2012-07-16 10:22:09
35335	Edit Grid	[11,1] : 5		cv289	XVal Session 61	1	XVal Session 61-Matrix Solving-1	192.54.222.11	2012-07-16 10:22:29
35349	Edit Grid	[13,1] : 5		cv292	XVal Session 61	1	XVal Session 61-Matrix Solving-1	18.111.39.90	2012-07-16 10:22:44
35352	Load Instructions			cv291	XVal Session 61	1	XVal Session 61-Detection - Images Trial-1	192.54.222.11	2012-07-16 10:22:49
35353	Load Instructions			cv289	XVal Session 61	1	XVal Session 61-Detection - Images Trial-1	192.54.222.11	2012-07-16 10:22:49
35354	Load Instructions			cv290	XVal Session 61	1	XVal Session 61-Detection - Images Trial-1	18.111.63.116	2012-07-16 10:22:49
35355	Load Instructions			cv292	XVal Session 61	1	XVal Session 61-Detection - Images Trial-1	18.111.39.90	2012-07-16 10:22:49
35360	Load Workspace			cv292	XVal Session 61	1	XVal Session 61-Detection - Images Trial-1	18.111.39.90	2012-07-16 10:22:59
35361	Load Workspace			cv291	XVal Session 61	1	XVal Session 61-Detection - Images Trial-1	192.54.222.11	2012-07-16 10:22:59
35362	Load Workspace			cv289	XVal Session 61	1	XVal Session 61-Detection - Images Trial-1	192.54.222.11	2012-07-16 10:22:59
35363	Load Workspace			cv290	XVal Session 61	1	XVal Session 61-Detection - Images Trial-1	18.111.63.116	2012-07-16 10:22:59
35375	Load Instructions			cv291	XVal Session 61	1	XVal Session 61-Detection - Strategy-1	192.54.222.11	2012-07-16 10:24:14
35376	Load Instructions			cv289	XVal Session 61	1	XVal Session 61-Detection - Strategy-1	192.54.222.11	2012-07-16 10:24:14
35377	Load Instructions			cv290	XVal Session 61	1	XVal Session 61-Detection - Strategy-1	18.111.63.116	2012-07-16 10:24:14
35378	Load Instructions			cv292	XVal Session 61	1	XVal Session 61-Detection - Strategy-1	18.111.39.90	2012-07-16 10:24:14
35387	Load Workspace			cv290	XVal Session 61	1	XVal Session 61-Detection - Strategy-1	18.111.63.116	2012-07-16 10:24:34
35388	Load Workspace			cv289	XVal Session 61	1	XVal Session 61-Detection - Strategy-1	192.54.222.11	2012-07-16 10:24:34
35389	Load Workspace			cv291	XVal Session 61	1	XVal Session 61-Detection - Strategy-1	192.54.222.11	2012-07-16 10:24:34
35390	Load Workspace			cv292	XVal Session 61	1	XVal Session 61-Detection - Strategy-1	18.111.39.90	2012-07-16 10:24:34
35403	Load Instructions			cv289	XVal Session 61	1	XVal Session 61-Detection - Images 1-1	192.54.222.11	2012-07-16 10:25:34
35404	Load Instructions			cv290	XVal Session 61	1	XVal Session 61-Detection - Images 1-1	18.111.63.116	2012-07-16 10:25:34
35405	Load Instructions			cv291	XVal Session 61	1	XVal Session 61-Detection - Images 1-1	192.54.222.11	2012-07-16 10:25:34
35406	Load Instructions			cv292	XVal Session 61	1	XVal Session 61-Detection - Images 1-1	18.111.39.90	2012-07-16 10:25:34
35411	Load Workspace			cv291	XVal Session 61	1	XVal Session 61-Detection - Images 1-1	192.54.222.11	2012-07-16 10:25:39
35412	Load Workspace			cv292	XVal Session 61	1	XVal Session 61-Detection - Images 1-1	18.111.39.90	2012-07-16 10:25:39
35413	Load Workspace			cv289	XVal Session 61	1	XVal Session 61-Detection - Images 1-1	192.54.222.11	2012-07-16 10:25:39
35414	Load Workspace			cv290	XVal Session 61	1	XVal Session 61-Detection - Images 1-1	18.111.63.116	2012-07-16 10:25:39
35432	Load Instructions			cv289	XVal Session 61	1	XVal Session 61-Detection - Images 2-1	192.54.222.11	2012-07-16 10:26:54
35433	Load Instructions			cv290	XVal Session 61	1	XVal Session 61-Detection - Images 2-1	18.111.63.116	2012-07-16 10:26:54
35434	Load Instructions			cv291	XVal Session 61	1	XVal Session 61-Detection - Images 2-1	192.54.222.11	2012-07-16 10:26:54
35435	Load Instructions			cv292	XVal Session 61	1	XVal Session 61-Detection - Images 2-1	18.111.39.90	2012-07-16 10:26:54
35440	Load Workspace			cv289	XVal Session 61	1	XVal Session 61-Detection - Images 2-1	192.54.222.11	2012-07-16 10:26:59
35441	Load Workspace			cv290	XVal Session 61	1	XVal Session 61-Detection - Images 2-1	18.111.63.116	2012-07-16 10:26:59
35442	Load Workspace			cv291	XVal Session 61	1	XVal Session 61-Detection - Images 2-1	192.54.222.11	2012-07-16 10:26:59
35443	Load Workspace			cv292	XVal Session 61	1	XVal Session 61-Detection - Images 2-1	18.111.39.90	2012-07-16 10:26:59
35459	Load Instructions			cv292	XVal Session 61	1	XVal Session 61-Detection - Images 3-1	18.111.39.90	2012-07-16 10:28:14
35460	Load Instructions			cv289	XVal Session 61	1	XVal Session 61-Detection - Images 3-1	192.54.222.11	2012-07-16 10:28:14
35461	Load Instructions			cv290	XVal Session 61	1	XVal Session 61-Detection - Images 3-1	18.111.63.116	2012-07-16 10:28:14
35462	Load Instructions			cv291	XVal Session 61	1	XVal Session 61-Detection - Images 3-1	192.54.222.11	2012-07-16 10:28:15
35467	Load Workspace			cv289	XVal Session 61	1	XVal Session 61-Detection - Images 3-1	192.54.222.11	2012-07-16 10:28:19
35468	Load Workspace			cv290	XVal Session 61	1	XVal Session 61-Detection - Images 3-1	18.111.63.116	2012-07-16 10:28:19
35469	Load Workspace			cv292	XVal Session 61	1	XVal Session 61-Detection - Images 3-1	18.111.39.90	2012-07-16 10:28:19
35470	Load Workspace			cv291	XVal Session 61	1	XVal Session 61-Detection - Images 3-1	192.54.222.11	2012-07-16 10:28:19
35485	Edit Grid	[1,1] : tomatoes		cv292	XVal Session 61	1	XVal Session 61-Detection - Images 3-1	18.111.39.90	2012-07-16 10:29:20
35496	Load Instructions			cv289	XVal Session 61	1	XVal Session 61-Detection - Words 1-1	192.54.222.11	2012-07-16 10:29:34
35497	Load Instructions			cv290	XVal Session 61	1	XVal Session 61-Detection - Words 1-1	18.111.63.116	2012-07-16 10:29:34
35498	Load Instructions			cv292	XVal Session 61	1	XVal Session 61-Detection - Words 1-1	18.111.39.90	2012-07-16 10:29:34
35499	Load Instructions			cv291	XVal Session 61	1	XVal Session 61-Detection - Words 1-1	192.54.222.11	2012-07-16 10:29:34
35504	Load Workspace			cv291	XVal Session 61	1	XVal Session 61-Detection - Words 1-1	192.54.222.11	2012-07-16 10:29:39
35505	Load Workspace			cv289	XVal Session 61	1	XVal Session 61-Detection - Words 1-1	192.54.222.11	2012-07-16 10:29:39
35506	Load Workspace			cv290	XVal Session 61	1	XVal Session 61-Detection - Words 1-1	18.111.63.116	2012-07-16 10:29:39
35507	Load Workspace			cv292	XVal Session 61	1	XVal Session 61-Detection - Words 1-1	18.111.39.90	2012-07-16 10:29:39
35517	Edit Grid	[1,1] : radio		cv292	XVal Session 61	1	XVal Session 61-Detection - Words 1-1	18.111.39.90	2012-07-16 10:30:39
35524	Load Instructions			cv292	XVal Session 61	1	XVal Session 61-Detection - Words 2-1	18.111.39.90	2012-07-16 10:30:54
35525	Load Instructions			cv291	XVal Session 61	1	XVal Session 61-Detection - Words 2-1	192.54.222.11	2012-07-16 10:30:54
35526	Load Instructions			cv289	XVal Session 61	1	XVal Session 61-Detection - Words 2-1	192.54.222.11	2012-07-16 10:30:54
35527	Load Instructions			cv290	XVal Session 61	1	XVal Session 61-Detection - Words 2-1	18.111.63.116	2012-07-16 10:30:54
35532	Load Workspace			cv289	XVal Session 61	1	XVal Session 61-Detection - Words 2-1	192.54.222.11	2012-07-16 10:30:59
35533	Load Workspace			cv290	XVal Session 61	1	XVal Session 61-Detection - Words 2-1	18.111.63.116	2012-07-16 10:30:59
35534	Load Workspace			cv292	XVal Session 61	1	XVal Session 61-Detection - Words 2-1	18.111.39.90	2012-07-16 10:30:59
35535	Load Workspace			cv291	XVal Session 61	1	XVal Session 61-Detection - Words 2-1	192.54.222.11	2012-07-16 10:30:59
35550	Load Instructions			cv289	XVal Session 61	1	XVal Session 61-Detection - Words 3-1	192.54.222.11	2012-07-16 10:32:14
35551	Load Instructions			cv290	XVal Session 61	1	XVal Session 61-Detection - Words 3-1	18.111.63.116	2012-07-16 10:32:14
35552	Load Instructions			cv292	XVal Session 61	1	XVal Session 61-Detection - Words 3-1	18.111.39.90	2012-07-16 10:32:14
35553	Load Instructions			cv291	XVal Session 61	1	XVal Session 61-Detection - Words 3-1	192.54.222.11	2012-07-16 10:32:15
35560	Load Workspace			cv292	XVal Session 61	1	XVal Session 61-Detection - Words 3-1	18.111.39.90	2012-07-16 10:32:19
35561	Load Workspace			cv291	XVal Session 61	1	XVal Session 61-Detection - Words 3-1	192.54.222.11	2012-07-16 10:32:19
35562	Load Workspace			cv289	XVal Session 61	1	XVal Session 61-Detection - Words 3-1	192.54.222.11	2012-07-16 10:32:19
35563	Load Workspace			cv290	XVal Session 61	1	XVal Session 61-Detection - Words 3-1	18.111.63.116	2012-07-16 10:32:19
35573	Edit Grid	[1,1] : mastermind		cv292	XVal Session 61	1	XVal Session 61-Detection - Words 3-1	18.111.39.90	2012-07-16 10:32:41
35584	Load Instructions			cv290	XVal Session 61	1	XVal Session 61-Unscramble Words-1	18.111.63.116	2012-07-16 10:33:34
35585	Load Instructions			cv292	XVal Session 61	1	XVal Session 61-Unscramble Words-1	18.111.39.90	2012-07-16 10:33:34
35586	Load Instructions			cv291	XVal Session 61	1	XVal Session 61-Unscramble Words-1	192.54.222.11	2012-07-16 10:33:34
35587	Load Instructions			cv289	XVal Session 61	1	XVal Session 61-Unscramble Words-1	192.54.222.11	2012-07-16 10:33:35
35599	Load Workspace			cv291	XVal Session 61	1	XVal Session 61-Unscramble Words-1	192.54.222.11	2012-07-16 10:33:54
35600	Load Workspace			cv289	XVal Session 61	1	XVal Session 61-Unscramble Words-1	192.54.222.11	2012-07-16 10:33:54
35601	Load Workspace			cv290	XVal Session 61	1	XVal Session 61-Unscramble Words-1	18.111.63.116	2012-07-16 10:33:54
35602	Load Workspace			cv292	XVal Session 61	1	XVal Session 61-Unscramble Words-1	18.111.39.90	2012-07-16 10:33:54
35607	Edit Grid	[2,1] : cable		cv289	XVal Session 61	1	XVal Session 61-Unscramble Words-1	192.54.222.11	2012-07-16 10:34:16
35612	Edit Grid	[3,1] : wolley		cv290	XVal Session 61	1	XVal Session 61-Unscramble Words-1	18.111.63.116	2012-07-16 10:34:25
35614	Edit Grid	[4,1] :		cv290	XVal Session 61	1	XVal Session 61-Unscramble Words-1	18.111.63.116	2012-07-16 10:34:29
35617	Edit Grid	[6,1] :		cv289	XVal Session 61	1	XVal Session 61-Unscramble Words-1	192.54.222.11	2012-07-16 10:34:32
35624	Edit Grid	[10,1] :		cv289	XVal Session 61	1	XVal Session 61-Unscramble Words-1	192.54.222.11	2012-07-16 10:34:54
35631	Edit Grid	[2,2] :		cv289	XVal Session 61	1	XVal Session 61-Unscramble Words-1	192.54.222.11	2012-07-16 10:35:10
35638	Edit Grid	[7,1] : cruelty		cv290	XVal Session 61	1	XVal Session 61-Unscramble Words-1	18.111.63.116	2012-07-16 10:35:23
35639	Edit Grid	[1,1] : paper		cv292	XVal Session 61	1	XVal Session 61-Unscramble Words-1	18.111.39.90	2012-07-16 10:35:25
35640	Edit Grid	[3,1] :		cv292	XVal Session 61	1	XVal Session 61-Unscramble Words-1	18.111.39.90	2012-07-16 10:35:30
35651	Edit Grid	[4,1] : wolley		cv292	XVal Session 61	1	XVal Session 61-Unscramble Words-1	18.111.39.90	2012-07-16 10:35:46
35652	Load Instructions			cv291	XVal Session 61	1	XVal Session 61-Memory - Video and Image Trial-1	192.54.222.11	2012-07-16 10:35:54
35653	Load Instructions			cv289	XVal Session 61	1	XVal Session 61-Memory - Video and Image Trial-1	192.54.222.11	2012-07-16 10:35:54
35654	Load Instructions			cv290	XVal Session 61	1	XVal Session 61-Memory - Video and Image Trial-1	18.111.63.116	2012-07-16 10:35:54
35655	Load Instructions			cv292	XVal Session 61	1	XVal Session 61-Memory - Video and Image Trial-1	18.111.39.90	2012-07-16 10:35:55
35665	Load Primer			cv292	XVal Session 61	1	XVal Session 61-Memory - Video and Image Trial-1	18.111.39.90	2012-07-16 10:36:14
35666	Load Primer			cv291	XVal Session 61	1	XVal Session 61-Memory - Video and Image Trial-1	192.54.222.11	2012-07-16 10:36:14
35667	Load Primer			cv289	XVal Session 61	1	XVal Session 61-Memory - Video and Image Trial-1	192.54.222.11	2012-07-16 10:36:14
35668	Load Primer			cv290	XVal Session 61	1	XVal Session 61-Memory - Video and Image Trial-1	18.111.63.116	2012-07-16 10:36:14
35684	Load Workspace			cv289	XVal Session 61	1	XVal Session 61-Memory - Video and Image Trial-1	192.54.222.11	2012-07-16 10:37:25
35685	Load Workspace			cv290	XVal Session 61	1	XVal Session 61-Memory - Video and Image Trial-1	18.111.63.116	2012-07-16 10:37:25
35686	Load Workspace			cv292	XVal Session 61	1	XVal Session 61-Memory - Video and Image Trial-1	18.111.39.90	2012-07-16 10:37:25
35690	Load Workspace			cv291	XVal Session 61	1	XVal Session 61-Memory - Video and Image Trial-1	192.54.222.11	2012-07-16 10:37:27
35697	Edit Grid	[1,1] :		cv291	XVal Session 61	1	XVal Session 61-Memory - Video and Image Trial-1	192.54.222.11	2012-07-16 10:37:40
35699	Edit Grid	[3,1] : left		cv291	XVal Session 61	1	XVal Session 61-Memory - Video and Image Trial-1	192.54.222.11	2012-07-16 10:37:48
35702	Edit Grid	[5,1] :		cv289	XVal Session 61	1	XVal Session 61-Memory - Video and Image Trial-1	192.54.222.11	2012-07-16 10:37:52
35703	Edit Grid	[1,1] : geese		cv291	XVal Session 61	1	XVal Session 61-Memory - Video and Image Trial-1	192.54.222.11	2012-07-16 10:37:52
35714	Edit Grid	[5,1] : 3		cv289	XVal Session 61	1	XVal Session 61-Memory - Video and Image Trial-1	192.54.222.11	2012-07-16 10:38:24
35731	Edit Grid	[7,1] : 3		cv290	XVal Session 61	1	XVal Session 61-Memory - Video and Image Trial-1	18.111.63.116	2012-07-16 10:38:44
35736	Edit Grid	[9,1] : c		cv292	XVal Session 61	1	XVal Session 61-Memory - Video and Image Trial-1	18.111.39.90	2012-07-16 10:38:54
35737	Load Instructions			cv290	XVal Session 61	1	XVal Session 61-Memory - Strategy 1-1	18.111.63.116	2012-07-16 10:38:55
35738	Load Instructions			cv292	XVal Session 61	1	XVal Session 61-Memory - Strategy 1-1	18.111.39.90	2012-07-16 10:38:55
35739	Load Instructions			cv289	XVal Session 61	1	XVal Session 61-Memory - Strategy 1-1	192.54.222.11	2012-07-16 10:38:55
35740	Load Instructions			cv291	XVal Session 61	1	XVal Session 61-Memory - Strategy 1-1	192.54.222.11	2012-07-16 10:38:55
35749	Load Workspace			cv290	XVal Session 61	1	XVal Session 61-Memory - Strategy 1-1	18.111.63.116	2012-07-16 10:39:20
35750	Load Workspace			cv292	XVal Session 61	1	XVal Session 61-Memory - Strategy 1-1	18.111.39.90	2012-07-16 10:39:20
35751	Load Workspace			cv289	XVal Session 61	1	XVal Session 61-Memory - Strategy 1-1	192.54.222.11	2012-07-16 10:39:20
35752	Load Workspace			cv291	XVal Session 61	1	XVal Session 61-Memory - Strategy 1-1	192.54.222.11	2012-07-16 10:39:20
35773	Load Instructions			cv289	XVal Session 61	1	XVal Session 61-Memory - Video-1	192.54.222.11	2012-07-16 10:40:20
35774	Load Instructions			cv291	XVal Session 61	1	XVal Session 61-Memory - Video-1	192.54.222.11	2012-07-16 10:40:20
35775	Load Instructions			cv290	XVal Session 61	1	XVal Session 61-Memory - Video-1	18.111.63.116	2012-07-16 10:40:20
35776	Load Instructions			cv292	XVal Session 61	1	XVal Session 61-Memory - Video-1	18.111.39.90	2012-07-16 10:40:20
35781	Load Primer			cv292	XVal Session 61	1	XVal Session 61-Memory - Video-1	18.111.39.90	2012-07-16 10:40:30
35782	Load Primer			cv289	XVal Session 61	1	XVal Session 61-Memory - Video-1	192.54.222.11	2012-07-16 10:40:30
35783	Load Primer			cv291	XVal Session 61	1	XVal Session 61-Memory - Video-1	192.54.222.11	2012-07-16 10:40:30
35784	Load Primer			cv290	XVal Session 61	1	XVal Session 61-Memory - Video-1	18.111.63.116	2012-07-16 10:40:31
35801	Load Workspace			cv292	XVal Session 61	1	XVal Session 61-Memory - Video-1	18.111.39.90	2012-07-16 10:42:30
35802	Load Workspace			cv290	XVal Session 61	1	XVal Session 61-Memory - Video-1	18.111.63.116	2012-07-16 10:42:30
35803	Load Workspace			cv289	XVal Session 61	1	XVal Session 61-Memory - Video-1	192.54.222.11	2012-07-16 10:42:30
35804	Load Workspace			cv291	XVal Session 61	1	XVal Session 61-Memory - Video-1	192.54.222.11	2012-07-16 10:42:30
35820	Edit Grid	[1,1] : 4		cv292	XVal Session 61	1	XVal Session 61-Memory - Video-1	18.111.39.90	2012-07-16 10:42:40
35823	Edit Grid	[2,1] : 3		cv292	XVal Session 61	1	XVal Session 61-Memory - Video-1	18.111.39.90	2012-07-16 10:42:49
35831	Edit Grid	[3,1] : bottom		cv291	XVal Session 61	1	XVal Session 61-Memory - Video-1	192.54.222.11	2012-07-16 10:43:09
35834	Edit Grid	[4,1] : c		cv289	XVal Session 61	1	XVal Session 61-Memory - Video-1	192.54.222.11	2012-07-16 10:43:25
35840	Edit Grid	[4,2] :		cv292	XVal Session 61	1	XVal Session 61-Memory - Video-1	18.111.39.90	2012-07-16 10:43:38
35843	Edit Grid	[4,2] : a		cv290	XVal Session 61	1	XVal Session 61-Memory - Video-1	18.111.63.116	2012-07-16 10:43:48
35854	Edit Grid	[4,3] : d		cv290	XVal Session 61	1	XVal Session 61-Memory - Video-1	18.111.63.116	2012-07-16 10:43:55
35855	Edit Grid	[4,4] : b		cv290	XVal Session 61	1	XVal Session 61-Memory - Video-1	18.111.63.116	2012-07-16 10:43:57
35863	Edit Grid	[5,1] : blue		cv291	XVal Session 61	1	XVal Session 61-Memory - Video-1	192.54.222.11	2012-07-16 10:44:04
35873	Load Instructions			cv291	XVal Session 61	1	XVal Session 61-Memory - Picture-1	192.54.222.11	2012-07-16 10:44:30
35874	Load Instructions			cv290	XVal Session 61	1	XVal Session 61-Memory - Picture-1	18.111.63.116	2012-07-16 10:44:30
35875	Load Instructions			cv292	XVal Session 61	1	XVal Session 61-Memory - Picture-1	18.111.39.90	2012-07-16 10:44:30
35876	Load Instructions			cv289	XVal Session 61	1	XVal Session 61-Memory - Picture-1	192.54.222.11	2012-07-16 10:44:30
35881	Load Primer			cv289	XVal Session 61	1	XVal Session 61-Memory - Picture-1	192.54.222.11	2012-07-16 10:44:40
35882	Load Primer			cv291	XVal Session 61	1	XVal Session 61-Memory - Picture-1	192.54.222.11	2012-07-16 10:44:40
35883	Load Primer			cv290	XVal Session 61	1	XVal Session 61-Memory - Picture-1	18.111.63.116	2012-07-16 10:44:40
35884	Load Primer			cv292	XVal Session 61	1	XVal Session 61-Memory - Picture-1	18.111.39.90	2012-07-16 10:44:40
35901	Load Workspace			cv290	XVal Session 61	1	XVal Session 61-Memory - Picture-1	18.111.63.116	2012-07-16 10:46:10
35902	Load Workspace			cv292	XVal Session 61	1	XVal Session 61-Memory - Picture-1	18.111.39.90	2012-07-16 10:46:10
35903	Load Workspace			cv289	XVal Session 61	1	XVal Session 61-Memory - Picture-1	192.54.222.11	2012-07-16 10:46:10
35904	Load Workspace			cv291	XVal Session 61	1	XVal Session 61-Memory - Picture-1	192.54.222.11	2012-07-16 10:46:11
35912	Edit Grid	[2,1] : flute		cv289	XVal Session 61	1	XVal Session 61-Memory - Picture-1	192.54.222.11	2012-07-16 10:46:19
35924	Edit Grid	[3,1] : blue		cv292	XVal Session 61	1	XVal Session 61-Memory - Picture-1	18.111.39.90	2012-07-16 10:46:36
35931	Edit Grid	[4,1] : 2		cv290	XVal Session 61	1	XVal Session 61-Memory - Picture-1	18.111.63.116	2012-07-16 10:46:45
35935	Edit Grid	[5,1] : 5		cv289	XVal Session 61	1	XVal Session 61-Memory - Picture-1	192.54.222.11	2012-07-16 10:47:03
35940	Edit Grid	[6,1] :		cv290	XVal Session 61	1	XVal Session 61-Memory - Picture-1	18.111.63.116	2012-07-16 10:47:14
35941	Edit Grid	[7,1] :		cv290	XVal Session 61	1	XVal Session 61-Memory - Picture-1	18.111.63.116	2012-07-16 10:47:17
35942	Edit Grid	[6,1] : pine		cv290	XVal Session 61	1	XVal Session 61-Memory - Picture-1	18.111.63.116	2012-07-16 10:47:23
35956	Edit Grid	[7,1] : black		cv291	XVal Session 61	1	XVal Session 61-Memory - Picture-1	192.54.222.11	2012-07-16 10:47:59
35958	Load Instructions			cv291	XVal Session 61	1	XVal Session 61-Memory - Words Trial -1	192.54.222.11	2012-07-16 10:48:10
35959	Load Instructions			cv290	XVal Session 61	1	XVal Session 61-Memory - Words Trial -1	18.111.63.116	2012-07-16 10:48:10
35960	Load Instructions			cv292	XVal Session 61	1	XVal Session 61-Memory - Words Trial -1	18.111.39.90	2012-07-16 10:48:10
35961	Load Instructions			cv289	XVal Session 61	1	XVal Session 61-Memory - Words Trial -1	192.54.222.11	2012-07-16 10:48:10
35975	Load Primer			cv291	XVal Session 61	1	XVal Session 61-Memory - Words Trial -1	192.54.222.11	2012-07-16 10:48:30
35976	Load Primer			cv290	XVal Session 61	1	XVal Session 61-Memory - Words Trial -1	18.111.63.116	2012-07-16 10:48:30
35977	Load Primer			cv292	XVal Session 61	1	XVal Session 61-Memory - Words Trial -1	18.111.39.90	2012-07-16 10:48:30
35978	Load Primer			cv289	XVal Session 61	1	XVal Session 61-Memory - Words Trial -1	192.54.222.11	2012-07-16 10:48:31
35993	Load Workspace			cv289	XVal Session 61	1	XVal Session 61-Memory - Words Trial -1	192.54.222.11	2012-07-16 10:50:00
35994	Load Workspace			cv291	XVal Session 61	1	XVal Session 61-Memory - Words Trial -1	192.54.222.11	2012-07-16 10:50:00
35995	Load Workspace			cv290	XVal Session 61	1	XVal Session 61-Memory - Words Trial -1	18.111.63.116	2012-07-16 10:50:00
35996	Load Workspace			cv292	XVal Session 61	1	XVal Session 61-Memory - Words Trial -1	18.111.39.90	2012-07-16 10:50:00
	Edit pad (rev 0)		Matt	cv310	XVal Session 61	1	XVal Session 61-Memory - Words Trial -1		2012-07-16 10:50:04.217000
	Edit pad (rev 1)		Matt	cv310	XVal Session 61	1	XVal Session 61-Memory - Words Trial -1		2012-07-16 10:50:04.719000
	Edit pad (rev 2)		Matt	cv310	XVal Session 61	1	XVal Session 61-Memory - Words Trial -1		2012-07-16 10:50:05.605000
	Edit pad (rev 3)		Matt	cv310	XVal Session 61	1	XVal Session 61-Memory - Words Trial -1		2012-07-16 10:50:06.101000
	Edit pad (rev 4)		Matt	cv310	XVal Session 61	1	XVal Session 61-Memory - Words Trial -1		2012-07-16 10:50:06.603000
	Edit pad (rev 5)		Matt	cv310	XVal Session 61	1	XVal Session 61-Memory - Words Trial -1		2012-07-16 10:50:07.103000
	Edit pad (rev 6)		Claudia	cv402	XVal Session 61	1	XVal Session 61-Memory - Words Trial -1		2012-07-16 10:50:07.192000
	Edit pad (rev 7)		Claudia	cv402	XVal Session 61	1	XVal Session 61-Memory - Words Trial -1		2012-07-16 10:50:07.781000
	Edit pad (rev 8)		Matt	cv310	XVal Session 61	1	XVal Session 61-Memory - Words Trial -1		2012-07-16 10:50:07.797000
	Edit pad (rev 9)		Matt	cv310	XVal Session 61	1	XVal Session 61-Memory - Words Trial -1		2012-07-16 10:50:08.298000
	Edit pad (rev 10)		Claudia	cv402	XVal Session 61	1	XVal Session 61-Memory - Words Trial -1		2012-07-16 10:50:08.334000
	Edit pad (rev 11)		Matt	cv310	XVal Session 61	1	XVal Session 61-Memory - Words Trial -1		2012-07-16 10:50:08.798000
	Edit pad (rev 12)		Claudia	cv402	XVal Session 61	1	XVal Session 61-Memory - Words Trial -1		2012-07-16 10:50:08.835000
	Edit pad (rev 13)		Matt	cv310	XVal Session 61	1	XVal Session 61-Memory - Words Trial -1		2012-07-16 10:50:09.345000
	Edit pad (rev 14)		Claudia	cv402	XVal Session 61	1	XVal Session 61-Memory - Words Trial -1		2012-07-16 10:50:09.598000
	Edit pad (rev 15)		Claudia	cv402	XVal Session 61	1	XVal Session 61-Memory - Words Trial -1		2012-07-16 10:50:10.098000
	Edit pad (rev 16)		Claudia	cv402	XVal Session 61	1	XVal Session 61-Memory - Words Trial -1		2012-07-16 10:50:11.537000
	Edit pad (rev 17)		Matt	cv310	XVal Session 61	1	XVal Session 61-Memory - Words Trial -1		2012-07-16 10:50:12.227000
	Edit pad (rev 18)		Matt	cv310	XVal Session 61	1	XVal Session 61-Memory - Words Trial -1		2012-07-16 10:50:12.727000
	Edit pad (rev 19)		Claudia	cv402	XVal Session 61	1	XVal Session 61-Memory - Words Trial -1		2012-07-16 10:50:13.775000
	Edit pad (rev 20)		Matt	cv310	XVal Session 61	1	XVal Session 61-Memory - Words Trial -1		2012-07-16 10:50:13.791000
	Edit pad (rev 21)		Matt	cv310	XVal Session 61	1	XVal Session 61-Memory - Words Trial -1		2012-07-16 10:50:14.293000
	Edit pad (rev 22)		Claudia	cv402	XVal Session 61	1	XVal Session 61-Memory - Words Trial -1		2012-07-16 10:50:14.393000
	Edit pad (rev 23)		Matt	cv310	XVal Session 61	1	XVal Session 61-Memory - Words Trial -1		2012-07-16 10:50:14.795000
	Edit pad (rev 24)		Claudia	cv402	XVal Session 61	1	XVal Session 61-Memory - Words Trial -1		2012-07-16 10:50:14.892000
	Edit pad (rev 25)		Matt	cv310	XVal Session 61	1	XVal Session 61-Memory - Words Trial -1		2012-07-16 10:50:15.293000
	Edit pad (rev 26)		Claudia	cv402	XVal Session 61	1	XVal Session 61-Memory - Words Trial -1		2012-07-16 10:50:15.393000
	Edit pad (rev 27)		Claudia	cv402	XVal Session 61	1	XVal Session 61-Memory - Words Trial -1		2012-07-16 10:50:15.893000
	Edit pad (rev 28)		Matt	cv310	XVal Session 61	1	XVal Session 61-Memory - Words Trial -1		2012-07-16 10:50:15.945000
	Edit pad (rev 29)		Claudia	cv402	XVal Session 61	1	XVal Session 61-Memory - Words Trial -1		2012-07-16 10:50:16.397000
	Edit pad (rev 30)		Matt	cv310	XVal Session 61	1	XVal Session 61-Memory - Words Trial -1		2012-07-16 10:50:16.445000
	Edit pad (rev 31)		Matt	cv310	XVal Session 61	1	XVal Session 61-Memory - Words Trial -1		2012-07-16 10:50:16.947000
	Edit pad (rev 32)		Matt	cv310	XVal Session 61	1	XVal Session 61-Memory - Words Trial -1		2012-07-16 10:50:17.458000
	Edit pad (rev 33)		Matt	cv310	XVal Session 61	1	XVal Session 61-Memory - Words Trial -1		2012-07-16 10:50:17.964000
	Edit pad (rev 34)		Claudia	cv402	XVal Session 61	1	XVal Session 61-Memory - Words Trial -1		2012-07-16 10:50:18.269000
	Edit pad (rev 35)		Matt	cv310	XVal Session 61	1	XVal Session 61-Memory - Words Trial -1		2012-07-16 10:50:18.464000
	Edit pad (rev 36)		jeral	cv311	XVal Session 61	1	XVal Session 61-Memory - Words Trial -1		2012-07-16 10:50:18.571000
	Edit pad (rev 37)		Claudia	cv402	XVal Session 61	1	XVal Session 61-Memory - Words Trial -1		2012-07-16 10:50:18.768000
	Edit pad (rev 38)		jeral	cv311	XVal Session 61	1	XVal Session 61-Memory - Words Trial -1		2012-07-16 10:50:19.075000
	Edit pad (rev 39)		jeral	cv311	XVal Session 61	1	XVal Session 61-Memory - Words Trial -1		2012-07-16 10:50:19.573000
	Edit pad (rev 40)		Claudia	cv402	XVal Session 61	1	XVal Session 61-Memory - Words Trial -1		2012-07-16 10:50:20.061000
	Edit pad (rev 41)		jeral	cv311	XVal Session 61	1	XVal Session 61-Memory - Words Trial -1		2012-07-16 10:50:20.075000
	Edit pad (rev 42)		Claudia	cv402	XVal Session 61	1	XVal Session 61-Memory - Words Trial -1		2012-07-16 10:50:22.590000
	Edit pad (rev 43)		jeral	cv311	XVal Session 61	1	XVal Session 61-Memory - Words Trial -1		2012-07-16 10:50:22.787000
	Edit pad (rev 44)		jeral	cv311	XVal Session 61	1	XVal Session 61-Memory - Words Trial -1		2012-07-16 10:50:23.286000
	Edit pad (rev 45)		jeral	cv311	XVal Session 61	1	XVal Session 61-Memory - Words Trial -1		2012-07-16 10:50:23.957000
	Edit pad (rev 46)		jeral	cv311	XVal Session 61	1	XVal Session 61-Memory - Words Trial -1		2012-07-16 10:50:24.458000
	Edit pad (rev 47)		jeral	cv311	XVal Session 61	1	XVal Session 61-Memory - Words Trial -1		2012-07-16 10:50:24.964000
	Edit pad (rev 48)		Claudia	cv402	XVal Session 61	1	XVal Session 61-Memory - Words Trial -1		2012-07-16 10:50:27.511000
	Edit pad (rev 49)		Claudia	cv402	XVal Session 61	1	XVal Session 61-Memory - Words Trial -1		2012-07-16 10:50:28.011000
	Edit pad (rev 50)		Claudia	cv402	XVal Session 61	1	XVal Session 61-Memory - Words Trial -1		2012-07-16 10:50:28.511000
	Edit pad (rev 51)		Claudia	cv402	XVal Session 61	1	XVal Session 61-Memory - Words Trial -1		2012-07-16 10:50:29.010000
	Edit pad (rev 52)		Claudia	cv402	XVal Session 61	1	XVal Session 61-Memory - Words Trial -1		2012-07-16 10:50:29.512000
	Edit pad (rev 53)		Claudia	cv402	XVal Session 61	1	XVal Session 61-Memory - Words Trial -1		2012-07-16 10:50:30.047000
	Edit pad (rev 54)		Mark:	cv309	XVal Session 61	1	XVal Session 61-Memory - Words Trial -1		2012-07-16 10:50:30.664000
	Edit pad (rev 55)		Claudia	cv402	XVal Session 61	1	XVal Session 61-Memory - Words Trial -1		2012-07-16 10:50:30.792000
	Edit pad (rev 56)		Mark:	cv309	XVal Session 61	1	XVal Session 61-Memory - Words Trial -1		2012-07-16 10:50:31.160000
	Edit pad (rev 57)		Claudia	cv402	XVal Session 61	1	XVal Session 61-Memory - Words Trial -1		2012-07-16 10:50:31.294000
	Edit pad (rev 58)		Mark:	cv309	XVal Session 61	1	XVal Session 61-Memory - Words Trial -1		2012-07-16 10:50:31.662000
	Edit pad (rev 59)		Claudia	cv402	XVal Session 61	1	XVal Session 61-Memory - Words Trial -1		2012-07-16 10:50:31.794000
	Edit pad (rev 60)		Mark:	cv309	XVal Session 61	1	XVal Session 61-Memory - Words Trial -1		2012-07-16 10:50:32.163000
	Edit pad (rev 61)		Mark:	cv309	XVal Session 61	1	XVal Session 61-Memory - Words Trial -1		2012-07-16 10:50:32.663000
	Edit pad (rev 62)		Claudia	cv402	XVal Session 61	1	XVal Session 61-Memory - Words Trial -1		2012-07-16 10:50:33.531000
	Edit pad (rev 63)		Mark:	cv309	XVal Session 61	1	XVal Session 61-Memory - Words Trial -1		2012-07-16 10:50:33.691000
	Edit pad (rev 64)		Claudia	cv402	XVal Session 61	1	XVal Session 61-Memory - Words Trial -1		2012-07-16 10:50:34.033000
	Edit pad (rev 65)		Mark:	cv309	XVal Session 61	1	XVal Session 61-Memory - Words Trial -1		2012-07-16 10:50:34.192000
	Edit pad (rev 66)		Claudia	cv402	XVal Session 61	1	XVal Session 61-Memory - Words Trial -1		2012-07-16 10:50:34.533000
	Edit pad (rev 67)		Mark:	cv309	XVal Session 61	1	XVal Session 61-Memory - Words Trial -1		2012-07-16 10:50:34.693000
	Edit pad (rev 68)		Claudia	cv402	XVal Session 61	1	XVal Session 61-Memory - Words Trial -1		2012-07-16 10:50:35.035000
	Edit pad (rev 69)		Matt	cv310	XVal Session 61	1	XVal Session 61-Memory - Words Trial -1		2012-07-16 10:50:35.453000
	Edit pad (rev 70)		jeral	cv311	XVal Session 61	1	XVal Session 61-Memory - Words Trial -1		2012-07-16 10:50:35.785000
	Edit pad (rev 71)		Matt	cv310	XVal Session 61	1	XVal Session 61-Memory - Words Trial -1		2012-07-16 10:50:36.003000
	Edit pad (rev 72)		jeral	cv311	XVal Session 61	1	XVal Session 61-Memory - Words Trial -1		2012-07-16 10:50:36.285000
	Edit pad (rev 73)		Matt	cv310	XVal Session 61	1	XVal Session 61-Memory - Words Trial -1		2012-07-16 10:50:36.500000
	Edit pad (rev 74)		jeral	cv311	XVal Session 61	1	XVal Session 61-Memory - Words Trial -1		2012-07-16 10:50:36.787000
	Edit pad (rev 75)		Mark:	cv309	XVal Session 61	1	XVal Session 61-Memory - Words Trial -1		2012-07-16 10:50:36.798000
	Edit pad (rev 76)		Matt	cv310	XVal Session 61	1	XVal Session 61-Memory - Words Trial -1		2012-07-16 10:50:37
	Edit pad (rev 77)		jeral	cv311	XVal Session 61	1	XVal Session 61-Memory - Words Trial -1		2012-07-16 10:50:37.286000
	Edit pad (rev 78)		Mark:	cv309	XVal Session 61	1	XVal Session 61-Memory - Words Trial -1		2012-07-16 10:50:37.302000
	Edit pad (rev 79)		Matt	cv310	XVal Session 61	1	XVal Session 61-Memory - Words Trial -1		2012-07-16 10:50:37.507000
	Edit pad (rev 80)		jeral	cv311	XVal Session 61	1	XVal Session 61-Memory - Words Trial -1		2012-07-16 10:50:37.793000
	Edit pad (rev 81)		jeral	cv311	XVal Session 61	1	XVal Session 61-Memory - Words Trial -1		2012-07-16 10:50:38.293000
	Edit pad (rev 82)		Matt	cv310	XVal Session 61	1	XVal Session 61-Memory - Words Trial -1		2012-07-16 10:50:38.769000
	Edit pad (rev 83)		jeral	cv311	XVal Session 61	1	XVal Session 61-Memory - Words Trial -1		2012-07-16 10:50:38.792000
	Edit pad (rev 84)		jeral	cv311	XVal Session 61	1	XVal Session 61-Memory - Words Trial -1		2012-07-16 10:50:39.293000
	Edit pad (rev 85)		Claudia	cv402	XVal Session 61	1	XVal Session 61-Memory - Words Trial -1		2012-07-16 10:50:39.346000
	Edit pad (rev 86)		jeral	cv311	XVal Session 61	1	XVal Session 61-Memory - Words Trial -1		2012-07-16 10:50:39.795000
	Edit pad (rev 87)		Claudia	cv402	XVal Session 61	1	XVal Session 61-Memory - Words Trial -1		2012-07-16 10:50:39.848000
	Edit pad (rev 88)		jeral	cv311	XVal Session 61	1	XVal Session 61-Memory - Words Trial -1		2012-07-16 10:50:40.296000
	Edit pad (rev 89)		Claudia	cv402	XVal Session 61	1	XVal Session 61-Memory - Words Trial -1		2012-07-16 10:50:40.348000
	Edit pad (rev 90)		Mark:	cv309	XVal Session 61	1	XVal Session 61-Memory - Words Trial -1		2012-07-16 10:50:40.709000
	Edit pad (rev 91)		jeral	cv311	XVal Session 61	1	XVal Session 61-Memory - Words Trial -1		2012-07-16 10:50:40.796000
	Edit pad (rev 92)		Claudia	cv402	XVal Session 61	1	XVal Session 61-Memory - Words Trial -1		2012-07-16 10:50:40.849000
	Edit pad (rev 93)		Mark:	cv309	XVal Session 61	1	XVal Session 61-Memory - Words Trial -1		2012-07-16 10:50:41.209000
	Edit pad (rev 94)		jeral	cv311	XVal Session 61	1	XVal Session 61-Memory - Words Trial -1		2012-07-16 10:50:41.296000
	Edit pad (rev 95)		Claudia	cv402	XVal Session 61	1	XVal Session 61-Memory - Words Trial -1		2012-07-16 10:50:41.603000
[truncated: 852 more rows]
