# Supplementary material for: Dynamics of collective performance in collaboration networks
Source: PLoS One. 2018 Oct 10;13(10):e0204547. doi: 10.1371/journal.pone.0204547 (PMC6179230; doi:10.1371/journal.pone.0204547)
Supplement: S1 Dataset — (ZIP) [file pone.0204547.s001.zip › data/team-data/team-chat-logs/XVal Session 77 - Group 1 - LogFile.csv]

id	event	data	chat_name	subject	session	session_group	completed_task	ip_address	timestamp
42068	Entering waiting room			cv361	XVal Session 77			18.111.42.95	2012-07-17 14:21:12
42070	Entering waiting room			cv363	XVal Session 77			192.54.222.11	2012-07-17 14:21:15
42071	Entering waiting room			cv362	XVal Session 77			192.54.222.11	2012-07-17 14:21:15
42072	Entering waiting room			cv360	XVal Session 77			192.54.222.11	2012-07-17 14:21:17
42084	Setup participants				XVal Session 77				2012-07-17 14:21:46
42085	Setup tasks				XVal Session 77				2012-07-17 14:21:46
42156	Setup participants				XVal Session 77				2012-07-17 14:25:37
42157	Setup tasks				XVal Session 77				2012-07-17 14:25:37
42158	Group assignment error	Subject not assigned to a group		cv360	XVal Session 77			192.54.222.11	2012-07-17 14:25:37
42159	Group assignment error	Subject not assigned to a group		cv361	XVal Session 77			18.111.42.95	2012-07-17 14:25:38
42160	Group assignment error	Subject not assigned to a group		cv362	XVal Session 77			192.54.222.11	2012-07-17 14:25:38
42161	Group assignment error	Subject not assigned to a group		cv363	XVal Session 77			192.54.222.11	2012-07-17 14:25:38
42162	Too late			cv361	XVal Session 77			18.111.42.95	2012-07-17 14:25:53
42163	Too late			cv360	XVal Session 77			192.54.222.11	2012-07-17 14:25:55
42165	Too late			cv363	XVal Session 77			192.54.222.11	2012-07-17 14:26:02
42166	Too late			cv361	XVal Session 77			18.111.42.95	2012-07-17 14:26:02
42167	Too late			cv362	XVal Session 77			192.54.222.11	2012-07-17 14:26:05
42181	Entering waiting room			cv361	XVal Session 77			18.111.42.95	2012-07-17 14:26:28
42182	Entering waiting room			cv363	XVal Session 77			192.54.222.11	2012-07-17 14:26:31
42183	Entering waiting room			cv360	XVal Session 77			192.54.222.11	2012-07-17 14:26:33
42185	Entering waiting room			cv362	XVal Session 77			192.54.222.11	2012-07-17 14:26:46
42190	Setup participants				XVal Session 77				2012-07-17 14:27:12
42191	Setup tasks				XVal Session 77				2012-07-17 14:27:12
42192	Introduction	Starting in 25 seconds		cv362	XVal Session 77	1		192.54.222.11	2012-07-17 14:27:12
42193	Introduction	Starting in 24 seconds		cv360	XVal Session 77	1		192.54.222.11	2012-07-17 14:27:13
42194	Introduction	Starting in 24 seconds		cv361	XVal Session 77	1		18.111.42.95	2012-07-17 14:27:13
42195	Introduction	Starting in 20 seconds		cv363	XVal Session 77	1		192.54.222.11	2012-07-17 14:27:17
42200	Load Instructions			cv360	XVal Session 77	1	XVal Session 77-Introduction-1	192.54.222.11	2012-07-17 14:27:37
42201	Load Instructions			cv361	XVal Session 77	1	XVal Session 77-Introduction-1	18.111.42.95	2012-07-17 14:27:37
42202	Load Instructions			cv363	XVal Session 77	1	XVal Session 77-Introduction-1	192.54.222.11	2012-07-17 14:27:37
42203	Load Instructions			cv362	XVal Session 77	1	XVal Session 77-Introduction-1	192.54.222.11	2012-07-17 14:27:38
42216	Load Workspace			cv363	XVal Session 77	1	XVal Session 77-Introduction-1	192.54.222.11	2012-07-17 14:27:57
42217	Load Workspace			cv360	XVal Session 77	1	XVal Session 77-Introduction-1	192.54.222.11	2012-07-17 14:27:57
42218	Load Workspace			cv362	XVal Session 77	1	XVal Session 77-Introduction-1	192.54.222.11	2012-07-17 14:27:57
42219	Load Workspace			cv361	XVal Session 77	1	XVal Session 77-Introduction-1	18.111.42.95	2012-07-17 14:27:57
	Edit pad (rev 0)		Capucine	cv402	XVal Session 77	1	XVal Session 77-Introduction-1		2012-07-17 14:28:09.607000
	Edit pad (rev 1)		nic	cv403	XVal Session 77	1	XVal Session 77-Introduction-1		2012-07-17 14:28:09.753000
	Edit pad (rev 2)		nic	cv403	XVal Session 77	1	XVal Session 77-Introduction-1		2012-07-17 14:28:12.656000
	Edit pad (rev 3)		Capucine	cv402	XVal Session 77	1	XVal Session 77-Introduction-1		2012-07-17 14:28:13.275000
	Edit pad (rev 4)		Capucine	cv402	XVal Session 77	1	XVal Session 77-Introduction-1		2012-07-17 14:28:17.562000
	Edit pad (rev 5)		Capucine	cv402	XVal Session 77	1	XVal Session 77-Introduction-1		2012-07-17 14:28:18.072000
	Edit pad (rev 6)		Brady	cv405	XVal Session 77	1	XVal Session 77-Introduction-1		2012-07-17 14:28:18.603000
	Edit pad (rev 7)		Brady	cv405	XVal Session 77	1	XVal Session 77-Introduction-1		2012-07-17 14:28:19.100000
	Edit pad (rev 8)		Brady	cv405	XVal Session 77	1	XVal Session 77-Introduction-1		2012-07-17 14:28:20.265000
	Edit pad (rev 9)		Xing	cv400	XVal Session 77	1	XVal Session 77-Introduction-1		2012-07-17 14:28:25.518000
	Edit pad (rev 10)		Xing	cv400	XVal Session 77	1	XVal Session 77-Introduction-1		2012-07-17 14:28:26.316000
	Edit pad (rev 11)		Xing	cv400	XVal Session 77	1	XVal Session 77-Introduction-1		2012-07-17 14:28:26.817000
	Edit pad (rev 12)		Capucine	cv402	XVal Session 77	1	XVal Session 77-Introduction-1		2012-07-17 14:28:57.967000
	Edit pad (rev 13)		Capucine	cv402	XVal Session 77	1	XVal Session 77-Introduction-1		2012-07-17 14:28:58.482000
	Edit pad (rev 14)		Capucine	cv402	XVal Session 77	1	XVal Session 77-Introduction-1		2012-07-17 14:28:59.330000
	Edit pad (rev 15)		Capucine	cv402	XVal Session 77	1	XVal Session 77-Introduction-1		2012-07-17 14:29:00.175000
	Edit pad (rev 16)		Capucine	cv402	XVal Session 77	1	XVal Session 77-Introduction-1		2012-07-17 14:29:00.681000
	Edit pad (rev 17)		Capucine	cv402	XVal Session 77	1	XVal Session 77-Introduction-1		2012-07-17 14:29:01.184000
42244	Load Instructions			cv363	XVal Session 77	1	XVal Session 77-Typing - Text-1	192.54.222.11	2012-07-17 14:29:27
42245	Load Instructions			cv362	XVal Session 77	1	XVal Session 77-Typing - Text-1	192.54.222.11	2012-07-17 14:29:27
42246	Load Instructions			cv360	XVal Session 77	1	XVal Session 77-Typing - Text-1	192.54.222.11	2012-07-17 14:29:27
42247	Load Instructions			cv361	XVal Session 77	1	XVal Session 77-Typing - Text-1	18.111.42.95	2012-07-17 14:29:27
42251	Load Workspace			cv361	XVal Session 77	1	XVal Session 77-Typing - Text-1	18.111.42.95	2012-07-17 14:30:07
42252	Load Workspace			cv363	XVal Session 77	1	XVal Session 77-Typing - Text-1	192.54.222.11	2012-07-17 14:30:07
42253	Load Workspace			cv362	XVal Session 77	1	XVal Session 77-Typing - Text-1	192.54.222.11	2012-07-17 14:30:07
42254	Load Workspace			cv360	XVal Session 77	1	XVal Session 77-Typing - Text-1	192.54.222.11	2012-07-17 14:30:07
	Edit pad (rev 0)		Xing	cv400	XVal Session 77	1	XVal Session 77-Typing - Text-1		2012-07-17 14:30:13.952000
	Edit pad (rev 1)		nic	cv403	XVal Session 77	1	XVal Session 77-Typing - Text-1		2012-07-17 14:30:15.367000
	Edit pad (rev 2)		Xing	cv400	XVal Session 77	1	XVal Session 77-Typing - Text-1		2012-07-17 14:30:15.878000
	Edit pad (rev 3)		Xing	cv400	XVal Session 77	1	XVal Session 77-Typing - Text-1		2012-07-17 14:30:17.450000
	Edit pad (rev 4)		nic	cv403	XVal Session 77	1	XVal Session 77-Typing - Text-1		2012-07-17 14:30:17.701000
	Edit pad (rev 5)		Xing	cv400	XVal Session 77	1	XVal Session 77-Typing - Text-1		2012-07-17 14:30:17.950000
	Edit pad (rev 6)		nic	cv403	XVal Session 77	1	XVal Session 77-Typing - Text-1		2012-07-17 14:30:18.201000
	Edit pad (rev 7)		Xing	cv400	XVal Session 77	1	XVal Session 77-Typing - Text-1		2012-07-17 14:30:18.454000
	Edit pad (rev 8)		nic	cv403	XVal Session 77	1	XVal Session 77-Typing - Text-1		2012-07-17 14:30:18.701000
	Edit pad (rev 9)		Xing	cv400	XVal Session 77	1	XVal Session 77-Typing - Text-1		2012-07-17 14:30:18.954000
	Edit pad (rev 10)		Xing	cv400	XVal Session 77	1	XVal Session 77-Typing - Text-1		2012-07-17 14:30:19.453000
	Edit pad (rev 11)		Brady	cv405	XVal Session 77	1	XVal Session 77-Typing - Text-1		2012-07-17 14:30:19.798000
	Edit pad (rev 12)		Xing	cv400	XVal Session 77	1	XVal Session 77-Typing - Text-1		2012-07-17 14:30:20.268000
	Edit pad (rev 13)		nic	cv403	XVal Session 77	1	XVal Session 77-Typing - Text-1		2012-07-17 14:30:20.292000
	Edit pad (rev 14)		Brady	cv405	XVal Session 77	1	XVal Session 77-Typing - Text-1		2012-07-17 14:30:20.382000
	Edit pad (rev 15)		nic	cv403	XVal Session 77	1	XVal Session 77-Typing - Text-1		2012-07-17 14:30:20.793000
	Edit pad (rev 16)		nic	cv403	XVal Session 77	1	XVal Session 77-Typing - Text-1		2012-07-17 14:30:21.294000
	Edit pad (rev 17)		nic	cv403	XVal Session 77	1	XVal Session 77-Typing - Text-1		2012-07-17 14:30:21.794000
	Edit pad (rev 18)		nic	cv403	XVal Session 77	1	XVal Session 77-Typing - Text-1		2012-07-17 14:30:22.297000
	Edit pad (rev 19)		Capucine	cv402	XVal Session 77	1	XVal Session 77-Typing - Text-1		2012-07-17 14:30:22.940000
	Edit pad (rev 20)		Xing	cv400	XVal Session 77	1	XVal Session 77-Typing - Text-1		2012-07-17 14:30:23.494000
	Edit pad (rev 21)		nic	cv403	XVal Session 77	1	XVal Session 77-Typing - Text-1		2012-07-17 14:30:23.541000
	Edit pad (rev 22)		Capucine	cv402	XVal Session 77	1	XVal Session 77-Typing - Text-1		2012-07-17 14:30:23.851000
	Edit pad (rev 23)		Xing	cv400	XVal Session 77	1	XVal Session 77-Typing - Text-1		2012-07-17 14:30:23.994000
	Edit pad (rev 24)		nic	cv403	XVal Session 77	1	XVal Session 77-Typing - Text-1		2012-07-17 14:30:24.041000
	Edit pad (rev 25)		Capucine	cv402	XVal Session 77	1	XVal Session 77-Typing - Text-1		2012-07-17 14:30:24.355000
	Edit pad (rev 26)		Xing	cv400	XVal Session 77	1	XVal Session 77-Typing - Text-1		2012-07-17 14:30:24.498000
	Edit pad (rev 27)		nic	cv403	XVal Session 77	1	XVal Session 77-Typing - Text-1		2012-07-17 14:30:24.541000
	Edit pad (rev 28)		Capucine	cv402	XVal Session 77	1	XVal Session 77-Typing - Text-1		2012-07-17 14:30:24.855000
	Edit pad (rev 29)		Xing	cv400	XVal Session 77	1	XVal Session 77-Typing - Text-1		2012-07-17 14:30:24.994000
	Edit pad (rev 30)		nic	cv403	XVal Session 77	1	XVal Session 77-Typing - Text-1		2012-07-17 14:30:25.042000
	Edit pad (rev 31)		Brady	cv405	XVal Session 77	1	XVal Session 77-Typing - Text-1		2012-07-17 14:30:25.150000
	Edit pad (rev 32)		Capucine	cv402	XVal Session 77	1	XVal Session 77-Typing - Text-1		2012-07-17 14:30:25.357000
	Edit pad (rev 33)		nic	cv403	XVal Session 77	1	XVal Session 77-Typing - Text-1		2012-07-17 14:30:25.543000
	Edit pad (rev 34)		Capucine	cv402	XVal Session 77	1	XVal Session 77-Typing - Text-1		2012-07-17 14:30:25.861000
	Edit pad (rev 35)		nic	cv403	XVal Session 77	1	XVal Session 77-Typing - Text-1		2012-07-17 14:30:26.044000
	Edit pad (rev 36)		Xing	cv400	XVal Session 77	1	XVal Session 77-Typing - Text-1		2012-07-17 14:30:26.358000
	Edit pad (rev 37)		Capucine	cv402	XVal Session 77	1	XVal Session 77-Typing - Text-1		2012-07-17 14:30:26.453000
	Edit pad (rev 38)		nic	cv403	XVal Session 77	1	XVal Session 77-Typing - Text-1		2012-07-17 14:30:26.542000
	Edit pad (rev 39)		Xing	cv400	XVal Session 77	1	XVal Session 77-Typing - Text-1		2012-07-17 14:30:26.857000
	Edit pad (rev 40)		nic	cv403	XVal Session 77	1	XVal Session 77-Typing - Text-1		2012-07-17 14:30:27.043000
	Edit pad (rev 41)		Xing	cv400	XVal Session 77	1	XVal Session 77-Typing - Text-1		2012-07-17 14:30:27.357000
	Edit pad (rev 42)		nic	cv403	XVal Session 77	1	XVal Session 77-Typing - Text-1		2012-07-17 14:30:27.544000
	Edit pad (rev 43)		Xing	cv400	XVal Session 77	1	XVal Session 77-Typing - Text-1		2012-07-17 14:30:27.858000
	Edit pad (rev 44)		nic	cv403	XVal Session 77	1	XVal Session 77-Typing - Text-1		2012-07-17 14:30:28.042000
	Edit pad (rev 45)		Xing	cv400	XVal Session 77	1	XVal Session 77-Typing - Text-1		2012-07-17 14:30:28.358000
	Edit pad (rev 46)		nic	cv403	XVal Session 77	1	XVal Session 77-Typing - Text-1		2012-07-17 14:30:28.544000
	Edit pad (rev 47)		Brady	cv405	XVal Session 77	1	XVal Session 77-Typing - Text-1		2012-07-17 14:30:28.887000
	Edit pad (rev 48)		nic	cv403	XVal Session 77	1	XVal Session 77-Typing - Text-1		2012-07-17 14:30:29.428000
	Edit pad (rev 49)		nic	cv403	XVal Session 77	1	XVal Session 77-Typing - Text-1		2012-07-17 14:30:29.928000
	Edit pad (rev 50)		Xing	cv400	XVal Session 77	1	XVal Session 77-Typing - Text-1		2012-07-17 14:30:30.848000
	Edit pad (rev 51)		nic	cv403	XVal Session 77	1	XVal Session 77-Typing - Text-1		2012-07-17 14:30:31.199000
	Edit pad (rev 52)		Xing	cv400	XVal Session 77	1	XVal Session 77-Typing - Text-1		2012-07-17 14:30:31.512000
	Edit pad (rev 53)		nic	cv403	XVal Session 77	1	XVal Session 77-Typing - Text-1		2012-07-17 14:30:31.699000
	Edit pad (rev 54)		Capucine	cv402	XVal Session 77	1	XVal Session 77-Typing - Text-1		2012-07-17 14:30:32.100000
	Edit pad (rev 55)		Xing	cv400	XVal Session 77	1	XVal Session 77-Typing - Text-1		2012-07-17 14:30:32.207000
	Edit pad (rev 56)		Brady	cv405	XVal Session 77	1	XVal Session 77-Typing - Text-1		2012-07-17 14:30:32.227000
	Edit pad (rev 57)		Xing	cv400	XVal Session 77	1	XVal Session 77-Typing - Text-1		2012-07-17 14:30:32.712000
	Edit pad (rev 58)		Brady	cv405	XVal Session 77	1	XVal Session 77-Typing - Text-1		2012-07-17 14:30:32.729000
	Edit pad (rev 59)		Xing	cv400	XVal Session 77	1	XVal Session 77-Typing - Text-1		2012-07-17 14:30:33.209000
	Edit pad (rev 60)		Brady	cv405	XVal Session 77	1	XVal Session 77-Typing - Text-1		2012-07-17 14:30:33.229000
	Edit pad (rev 61)		Xing	cv400	XVal Session 77	1	XVal Session 77-Typing - Text-1		2012-07-17 14:30:33.709000
	Edit pad (rev 62)		Brady	cv405	XVal Session 77	1	XVal Session 77-Typing - Text-1		2012-07-17 14:30:33.744000
	Edit pad (rev 63)		Brady	cv405	XVal Session 77	1	XVal Session 77-Typing - Text-1		2012-07-17 14:30:34.246000
	Edit pad (rev 64)		Xing	cv400	XVal Session 77	1	XVal Session 77-Typing - Text-1		2012-07-17 14:30:34.320000
	Edit pad (rev 65)		Xing	cv400	XVal Session 77	1	XVal Session 77-Typing - Text-1		2012-07-17 14:30:36.085000
	Edit pad (rev 66)		nic	cv403	XVal Session 77	1	XVal Session 77-Typing - Text-1		2012-07-17 14:30:36.117000
	Edit pad (rev 67)		Brady	cv405	XVal Session 77	1	XVal Session 77-Typing - Text-1		2012-07-17 14:30:36.478000
	Edit pad (rev 68)		Xing	cv400	XVal Session 77	1	XVal Session 77-Typing - Text-1		2012-07-17 14:30:36.582000
	Edit pad (rev 69)		nic	cv403	XVal Session 77	1	XVal Session 77-Typing - Text-1		2012-07-17 14:30:36.614000
	Edit pad (rev 70)		Capucine	cv402	XVal Session 77	1	XVal Session 77-Typing - Text-1		2012-07-17 14:30:36.848000
	Edit pad (rev 71)		Brady	cv405	XVal Session 77	1	XVal Session 77-Typing - Text-1		2012-07-17 14:30:36.978000
	Edit pad (rev 72)		Xing	cv400	XVal Session 77	1	XVal Session 77-Typing - Text-1		2012-07-17 14:30:37.082000
	Edit pad (rev 73)		nic	cv403	XVal Session 77	1	XVal Session 77-Typing - Text-1		2012-07-17 14:30:37.116000
	Edit pad (rev 74)		Brady	cv405	XVal Session 77	1	XVal Session 77-Typing - Text-1		2012-07-17 14:30:37.477000
	Edit pad (rev 75)		Xing	cv400	XVal Session 77	1	XVal Session 77-Typing - Text-1		2012-07-17 14:30:37.583000
	Edit pad (rev 76)		Brady	cv405	XVal Session 77	1	XVal Session 77-Typing - Text-1		2012-07-17 14:30:37.978000
	Edit pad (rev 77)		Capucine	cv402	XVal Session 77	1	XVal Session 77-Typing - Text-1		2012-07-17 14:30:38.044000
	Edit pad (rev 78)		Xing	cv400	XVal Session 77	1	XVal Session 77-Typing - Text-1		2012-07-17 14:30:38.096000
	Edit pad (rev 79)		Xing	cv400	XVal Session 77	1	XVal Session 77-Typing - Text-1		2012-07-17 14:30:38.591000
	Edit pad (rev 80)		Brady	cv405	XVal Session 77	1	XVal Session 77-Typing - Text-1		2012-07-17 14:30:38.618000
	Edit pad (rev 81)		Capucine	cv402	XVal Session 77	1	XVal Session 77-Typing - Text-1		2012-07-17 14:30:39.167000
	Edit pad (rev 82)		Brady	cv405	XVal Session 77	1	XVal Session 77-Typing - Text-1		2012-07-17 14:30:39.335000
	Edit pad (rev 83)		Capucine	cv402	XVal Session 77	1	XVal Session 77-Typing - Text-1		2012-07-17 14:30:39.672000
	Edit pad (rev 84)		nic	cv403	XVal Session 77	1	XVal Session 77-Typing - Text-1		2012-07-17 14:30:39.716000
	Edit pad (rev 85)		Brady	cv405	XVal Session 77	1	XVal Session 77-Typing - Text-1		2012-07-17 14:30:39.836000
	Edit pad (rev 86)		Capucine	cv402	XVal Session 77	1	XVal Session 77-Typing - Text-1		2012-07-17 14:30:40.182000
	Edit pad (rev 87)		nic	cv403	XVal Session 77	1	XVal Session 77-Typing - Text-1		2012-07-17 14:30:40.218000
	Edit pad (rev 88)		Brady	cv405	XVal Session 77	1	XVal Session 77-Typing - Text-1		2012-07-17 14:30:40.461000
	Edit pad (rev 89)		nic	cv403	XVal Session 77	1	XVal Session 77-Typing - Text-1		2012-07-17 14:30:40.783000
	Edit pad (rev 90)		Brady	cv405	XVal Session 77	1	XVal Session 77-Typing - Text-1		2012-07-17 14:30:41.201000
	Edit pad (rev 91)		nic	cv403	XVal Session 77	1	XVal Session 77-Typing - Text-1		2012-07-17 14:30:41.410000
	Edit pad (rev 92)		Brady	cv405	XVal Session 77	1	XVal Session 77-Typing - Text-1		2012-07-17 14:30:41.702000
	Edit pad (rev 93)		nic	cv403	XVal Session 77	1	XVal Session 77-Typing - Text-1		2012-07-17 14:30:41.910000
	Edit pad (rev 94)		Capucine	cv402	XVal Session 77	1	XVal Session 77-Typing - Text-1		2012-07-17 14:30:41.920000
	Edit pad (rev 95)		Brady	cv405	XVal Session 77	1	XVal Session 77-Typing - Text-1		2012-07-17 14:30:42.201000
	Edit pad (rev 96)		Xing	cv400	XVal Session 77	1	XVal Session 77-Typing - Text-1		2012-07-17 14:30:42.338000
	Edit pad (rev 97)		Capucine	cv402	XVal Session 77	1	XVal Session 77-Typing - Text-1		2012-07-17 14:30:42.442000
	Edit pad (rev 98)		nic	cv403	XVal Session 77	1	XVal Session 77-Typing - Text-1		2012-07-17 14:30:42.452000
	Edit pad (rev 99)		Brady	cv405	XVal Session 77	1	XVal Session 77-Typing - Text-1		2012-07-17 14:30:42.711000
	Edit pad (rev 100)		Xing	cv400	XVal Session 77	1	XVal Session 77-Typing - Text-1		2012-07-17 14:30:42.839000
	Edit pad (rev 101)		Capucine	cv402	XVal Session 77	1	XVal Session 77-Typing - Text-1		2012-07-17 14:30:42.948000
	Edit pad (rev 102)		nic	cv403	XVal Session 77	1	XVal Session 77-Typing - Text-1		2012-07-17 14:30:42.952000
	Edit pad (rev 103)		Brady	cv405	XVal Session 77	1	XVal Session 77-Typing - Text-1		2012-07-17 14:30:43.267000
	Edit pad (rev 104)		Xing	cv400	XVal Session 77	1	XVal Session 77-Typing - Text-1		2012-07-17 14:30:43.338000
	Edit pad (rev 105)		Capucine	cv402	XVal Session 77	1	XVal Session 77-Typing - Text-1		2012-07-17 14:30:43.447000
	Edit pad (rev 106)		nic	cv403	XVal Session 77	1	XVal Session 77-Typing - Text-1		2012-07-17 14:30:43.452000
	Edit pad (rev 107)		Brady	cv405	XVal Session 77	1	XVal Session 77-Typing - Text-1		2012-07-17 14:30:43.770000
	Edit pad (rev 108)		Xing	cv400	XVal Session 77	1	XVal Session 77-Typing - Text-1		2012-07-17 14:30:43.838000
	Edit pad (rev 109)		Capucine	cv402	XVal Session 77	1	XVal Session 77-Typing - Text-1		2012-07-17 14:30:43.948000
	Edit pad (rev 110)		nic	cv403	XVal Session 77	1	XVal Session 77-Typing - Text-1		2012-07-17 14:30:43.953000
	Edit pad (rev 111)		Brady	cv405	XVal Session 77	1	XVal Session 77-Typing - Text-1		2012-07-17 14:30:44.269000
	Edit pad (rev 112)		Xing	cv400	XVal Session 77	1	XVal Session 77-Typing - Text-1		2012-07-17 14:30:44.338000
	Edit pad (rev 113)		Capucine	cv402	XVal Session 77	1	XVal Session 77-Typing - Text-1		2012-07-17 14:30:44.449000
	Edit pad (rev 114)		nic	cv403	XVal Session 77	1	XVal Session 77-Typing - Text-1		2012-07-17 14:30:44.461000
	Edit pad (rev 115)		Brady	cv405	XVal Session 77	1	XVal Session 77-Typing - Text-1		2012-07-17 14:30:44.770000
	Edit pad (rev 116)		Xing	cv400	XVal Session 77	1	XVal Session 77-Typing - Text-1		2012-07-17 14:30:44.839000
	Edit pad (rev 117)		nic	cv403	XVal Session 77	1	XVal Session 77-Typing - Text-1		2012-07-17 14:30:44.961000
	Edit pad (rev 118)		Brady	cv405	XVal Session 77	1	XVal Session 77-Typing - Text-1		2012-07-17 14:30:45.284000
	Edit pad (rev 119)		nic	cv403	XVal Session 77	1	XVal Session 77-Typing - Text-1		2012-07-17 14:30:45.462000
	Edit pad (rev 120)		Capucine	cv402	XVal Session 77	1	XVal Session 77-Typing - Text-1		2012-07-17 14:30:45.538000
	Edit pad (rev 121)		Brady	cv405	XVal Session 77	1	XVal Session 77-Typing - Text-1		2012-07-17 14:30:45.784000
	Edit pad (rev 122)		nic	cv403	XVal Session 77	1	XVal Session 77-Typing - Text-1		2012-07-17 14:30:45.961000
	Edit pad (rev 123)		Brady	cv405	XVal Session 77	1	XVal Session 77-Typing - Text-1		2012-07-17 14:30:46.284000
	Edit pad (rev 124)		Xing	cv400	XVal Session 77	1	XVal Session 77-Typing - Text-1		2012-07-17 14:30:46.361000
	Edit pad (rev 125)		nic	cv403	XVal Session 77	1	XVal Session 77-Typing - Text-1		2012-07-17 14:30:46.461000
	Edit pad (rev 126)		Capucine	cv402	XVal Session 77	1	XVal Session 77-Typing - Text-1		2012-07-17 14:30:46.592000
	Edit pad (rev 127)		Brady	cv405	XVal Session 77	1	XVal Session 77-Typing - Text-1		2012-07-17 14:30:46.782000
	Edit pad (rev 128)		Xing	cv400	XVal Session 77	1	XVal Session 77-Typing - Text-1		2012-07-17 14:30:46.861000
	Edit pad (rev 129)		nic	cv403	XVal Session 77	1	XVal Session 77-Typing - Text-1		2012-07-17 14:30:47.185000
	Edit pad (rev 130)		Brady	cv405	XVal Session 77	1	XVal Session 77-Typing - Text-1		2012-07-17 14:30:47.282000
	Edit pad (rev 131)		Xing	cv400	XVal Session 77	1	XVal Session 77-Typing - Text-1		2012-07-17 14:30:47.431000
	Edit pad (rev 132)		Brady	cv405	XVal Session 77	1	XVal Session 77-Typing - Text-1		2012-07-17 14:30:47.784000
	Edit pad (rev 133)		nic	cv403	XVal Session 77	1	XVal Session 77-Typing - Text-1		2012-07-17 14:30:47.794000
	Edit pad (rev 134)		Capucine	cv402	XVal Session 77	1	XVal Session 77-Typing - Text-1		2012-07-17 14:30:48.140000
	Edit pad (rev 135)		nic	cv403	XVal Session 77	1	XVal Session 77-Typing - Text-1		2012-07-17 14:30:48.296000
	Edit pad (rev 136)		Capucine	cv402	XVal Session 77	1	XVal Session 77-Typing - Text-1		2012-07-17 14:30:48.670000
	Edit pad (rev 137)		Xing	cv400	XVal Session 77	1	XVal Session 77-Typing - Text-1		2012-07-17 14:30:48.700000
	Edit pad (rev 138)		nic	cv403	XVal Session 77	1	XVal Session 77-Typing - Text-1		2012-07-17 14:30:48.794000
	Edit pad (rev 139)		Capucine	cv402	XVal Session 77	1	XVal Session 77-Typing - Text-1		2012-07-17 14:30:49.181000
	Edit pad (rev 140)		nic	cv403	XVal Session 77	1	XVal Session 77-Typing - Text-1		2012-07-17 14:30:49.295000
	Edit pad (rev 141)		Xing	cv400	XVal Session 77	1	XVal Session 77-Typing - Text-1		2012-07-17 14:30:49.536000
	Edit pad (rev 142)		Capucine	cv402	XVal Session 77	1	XVal Session 77-Typing - Text-1		2012-07-17 14:30:49.641000
	Edit pad (rev 143)		nic	cv403	XVal Session 77	1	XVal Session 77-Typing - Text-1		2012-07-17 14:30:49.796000
	Edit pad (rev 144)		Xing	cv400	XVal Session 77	1	XVal Session 77-Typing - Text-1		2012-07-17 14:30:49.951000
	Edit pad (rev 145)		Capucine	cv402	XVal Session 77	1	XVal Session 77-Typing - Text-1		2012-07-17 14:30:50.145000
	Edit pad (rev 146)		nic	cv403	XVal Session 77	1	XVal Session 77-Typing - Text-1		2012-07-17 14:30:50.293000
	Edit pad (rev 147)		Capucine	cv402	XVal Session 77	1	XVal Session 77-Typing - Text-1		2012-07-17 14:30:50.788000
	Edit pad (rev 148)		nic	cv403	XVal Session 77	1	XVal Session 77-Typing - Text-1		2012-07-17 14:30:50.795000
	Edit pad (rev 149)		Xing	cv400	XVal Session 77	1	XVal Session 77-Typing - Text-1		2012-07-17 14:30:51.193000
	Edit pad (rev 150)		nic	cv403	XVal Session 77	1	XVal Session 77-Typing - Text-1		2012-07-17 14:30:51.295000
	Edit pad (rev 151)		Xing	cv400	XVal Session 77	1	XVal Session 77-Typing - Text-1		2012-07-17 14:30:51.694000
	Edit pad (rev 152)		nic	cv403	XVal Session 77	1	XVal Session 77-Typing - Text-1		2012-07-17 14:30:51.846000
	Edit pad (rev 153)		Brady	cv405	XVal Session 77	1	XVal Session 77-Typing - Text-1		2012-07-17 14:30:52.057000
	Edit pad (rev 154)		Xing	cv400	XVal Session 77	1	XVal Session 77-Typing - Text-1		2012-07-17 14:30:52.215000
	Edit pad (rev 155)		nic	cv403	XVal Session 77	1	XVal Session 77-Typing - Text-1		2012-07-17 14:30:52.345000
	Edit pad (rev 156)		Brady	cv405	XVal Session 77	1	XVal Session 77-Typing - Text-1		2012-07-17 14:30:52.556000
	Edit pad (rev 157)		Xing	cv400	XVal Session 77	1	XVal Session 77-Typing - Text-1		2012-07-17 14:30:52.713000
	Edit pad (rev 158)		nic	cv403	XVal Session 77	1	XVal Session 77-Typing - Text-1		2012-07-17 14:30:52.881000
	Edit pad (rev 159)		Brady	cv405	XVal Session 77	1	XVal Session 77-Typing - Text-1		2012-07-17 14:30:53.055000
	Edit pad (rev 160)		Xing	cv400	XVal Session 77	1	XVal Session 77-Typing - Text-1		2012-07-17 14:30:53.216000
	Edit pad (rev 161)		Capucine	cv402	XVal Session 77	1	XVal Session 77-Typing - Text-1		2012-07-17 14:30:53.316000
	Edit pad (rev 162)		nic	cv403	XVal Session 77	1	XVal Session 77-Typing - Text-1		2012-07-17 14:30:53.385000
	Edit pad (rev 163)		Brady	cv405	XVal Session 77	1	XVal Session 77-Typing - Text-1		2012-07-17 14:30:53.558000
	Edit pad (rev 164)		Xing	cv400	XVal Session 77	1	XVal Session 77-Typing - Text-1		2012-07-17 14:30:53.716000
	Edit pad (rev 165)		nic	cv403	XVal Session 77	1	XVal Session 77-Typing - Text-1		2012-07-17 14:30:53.885000
	Edit pad (rev 166)		Brady	cv405	XVal Session 77	1	XVal Session 77-Typing - Text-1		2012-07-17 14:30:54.056000
	Edit pad (rev 167)		Xing	cv400	XVal Session 77	1	XVal Session 77-Typing - Text-1		2012-07-17 14:30:54.216000
	Edit pad (rev 168)		nic	cv403	XVal Session 77	1	XVal Session 77-Typing - Text-1		2012-07-17 14:30:54.385000
	Edit pad (rev 169)		nic	cv403	XVal Session 77	1	XVal Session 77-Typing - Text-1		2012-07-17 14:30:54.889000
	Edit pad (rev 170)		Capucine	cv402	XVal Session 77	1	XVal Session 77-Typing - Text-1		2012-07-17 14:30:54.973000
	Edit pad (rev 171)		Xing	cv400	XVal Session 77	1	XVal Session 77-Typing - Text-1		2012-07-17 14:30:55.350000
	Edit pad (rev 172)		nic	cv403	XVal Session 77	1	XVal Session 77-Typing - Text-1		2012-07-17 14:30:55.385000
	Edit pad (rev 173)		Capucine	cv402	XVal Session 77	1	XVal Session 77-Typing - Text-1		2012-07-17 14:30:55.563000
	Edit pad (rev 174)		Xing	cv400	XVal Session 77	1	XVal Session 77-Typing - Text-1		2012-07-17 14:30:55.851000
	Edit pad (rev 175)		nic	cv403	XVal Session 77	1	XVal Session 77-Typing - Text-1		2012-07-17 14:30:55.888000
	Edit pad (rev 176)		Capucine	cv402	XVal Session 77	1	XVal Session 77-Typing - Text-1		2012-07-17 14:30:56.112000
	Edit pad (rev 177)		Xing	cv400	XVal Session 77	1	XVal Session 77-Typing - Text-1		2012-07-17 14:30:56.351000
	Edit pad (rev 178)		nic	cv403	XVal Session 77	1	XVal Session 77-Typing - Text-1		2012-07-17 14:30:56.390000
	Edit pad (rev 179)		Capucine	cv402	XVal Session 77	1	XVal Session 77-Typing - Text-1		2012-07-17 14:30:56.619000
	Edit pad (rev 180)		Xing	cv400	XVal Session 77	1	XVal Session 77-Typing - Text-1		2012-07-17 14:30:56.852000
	Edit pad (rev 181)		nic	cv403	XVal Session 77	1	XVal Session 77-Typing - Text-1		2012-07-17 14:30:56.890000
	Edit pad (rev 182)		Brady	cv405	XVal Session 77	1	XVal Session 77-Typing - Text-1		2012-07-17 14:30:56.939000
	Edit pad (rev 183)		Capucine	cv402	XVal Session 77	1	XVal Session 77-Typing - Text-1		2012-07-17 14:30:57.120000
	Edit pad (rev 184)		nic	cv403	XVal Session 77	1	XVal Session 77-Typing - Text-1		2012-07-17 14:30:57.389000
	Edit pad (rev 185)		Capucine	cv402	XVal Session 77	1	XVal Session 77-Typing - Text-1		2012-07-17 14:30:57.700000
	Edit pad (rev 186)		nic	cv403	XVal Session 77	1	XVal Session 77-Typing - Text-1		2012-07-17 14:30:57.890000
	Edit pad (rev 187)		Brady	cv405	XVal Session 77	1	XVal Session 77-Typing - Text-1		2012-07-17 14:30:57.938000
	Edit pad (rev 188)		nic	cv403	XVal Session 77	1	XVal Session 77-Typing - Text-1		2012-07-17 14:30:58.391000
	Edit pad (rev 189)		Brady	cv405	XVal Session 77	1	XVal Session 77-Typing - Text-1		2012-07-17 14:30:58.476000
	Edit pad (rev 190)		Xing	cv400	XVal Session 77	1	XVal Session 77-Typing - Text-1		2012-07-17 14:30:58.824000
	Edit pad (rev 191)		nic	cv403	XVal Session 77	1	XVal Session 77-Typing - Text-1		2012-07-17 14:30:58.890000
	Edit pad (rev 192)		Xing	cv400	XVal Session 77	1	XVal Session 77-Typing - Text-1		2012-07-17 14:30:59.323000
	Edit pad (rev 193)		nic	cv403	XVal Session 77	1	XVal Session 77-Typing - Text-1		2012-07-17 14:30:59.391000
	Edit pad (rev 194)		Brady	cv405	XVal Session 77	1	XVal Session 77-Typing - Text-1		2012-07-17 14:30:59.798000
	Edit pad (rev 195)		nic	cv403	XVal Session 77	1	XVal Session 77-Typing - Text-1		2012-07-17 14:31:00.589000
	Edit pad (rev 196)		nic	cv403	XVal Session 77	1	XVal Session 77-Typing - Text-1		2012-07-17 14:31:01.089000
	Edit pad (rev 197)		Brady	cv405	XVal Session 77	1	XVal Session 77-Typing - Text-1		2012-07-17 14:31:01.127000
	Edit pad (rev 198)		nic	cv403	XVal Session 77	1	XVal Session 77-Typing - Text-1		2012-07-17 14:31:01.589000
	Edit pad (rev 199)		Brady	cv405	XVal Session 77	1	XVal Session 77-Typing - Text-1		2012-07-17 14:31:01.790000
	Edit pad (rev 200)		nic	cv403	XVal Session 77	1	XVal Session 77-Typing - Text-1		2012-07-17 14:31:02.090000
	Edit pad (rev 201)		Brady	cv405	XVal Session 77	1	XVal Session 77-Typing - Text-1		2012-07-17 14:31:02.290000
	Edit pad (rev 202)		Xing	cv400	XVal Session 77	1	XVal Session 77-Typing - Text-1		2012-07-17 14:31:02.529000
	Edit pad (rev 203)		nic	cv403	XVal Session 77	1	XVal Session 77-Typing - Text-1		2012-07-17 14:31:02.590000
	Edit pad (rev 204)		Xing	cv400	XVal Session 77	1	XVal Session 77-Typing - Text-1		2012-07-17 14:31:03.029000
	Edit pad (rev 205)		nic	cv403	XVal Session 77	1	XVal Session 77-Typing - Text-1		2012-07-17 14:31:03.091000
	Edit pad (rev 206)		Brady	cv405	XVal Session 77	1	XVal Session 77-Typing - Text-1		2012-07-17 14:31:03.096000
	Edit pad (rev 207)		Capucine	cv402	XVal Session 77	1	XVal Session 77-Typing - Text-1		2012-07-17 14:31:03.171000
	Edit pad (rev 208)		Xing	cv400	XVal Session 77	1	XVal Session 77-Typing - Text-1		2012-07-17 14:31:03.528000
	Edit pad (rev 209)		nic	cv403	XVal Session 77	1	XVal Session 77-Typing - Text-1		2012-07-17 14:31:03.593000
	Edit pad (rev 210)		Brady	cv405	XVal Session 77	1	XVal Session 77-Typing - Text-1		2012-07-17 14:31:03.821000
	Edit pad (rev 211)		Capucine	cv402	XVal Session 77	1	XVal Session 77-Typing - Text-1		2012-07-17 14:31:03.848000
	Edit pad (rev 212)		Xing	cv400	XVal Session 77	1	XVal Session 77-Typing - Text-1		2012-07-17 14:31:04.028000
	Edit pad (rev 213)		Capucine	cv402	XVal Session 77	1	XVal Session 77-Typing - Text-1		2012-07-17 14:31:04.356000
	Edit pad (rev 214)		Brady	cv405	XVal Session 77	1	XVal Session 77-Typing - Text-1		2012-07-17 14:31:04.452000
	Edit pad (rev 215)		nic	cv403	XVal Session 77	1	XVal Session 77-Typing - Text-1		2012-07-17 14:31:04.836000
	Edit pad (rev 216)		Capucine	cv402	XVal Session 77	1	XVal Session 77-Typing - Text-1		2012-07-17 14:31:04.854000
	Edit pad (rev 217)		Brady	cv405	XVal Session 77	1	XVal Session 77-Typing - Text-1		2012-07-17 14:31:05.004000
	Edit pad (rev 218)		nic	cv403	XVal Session 77	1	XVal Session 77-Typing - Text-1		2012-07-17 14:31:05.335000
	Edit pad (rev 219)		Capucine	cv402	XVal Session 77	1	XVal Session 77-Typing - Text-1		2012-07-17 14:31:05.357000
	Edit pad (rev 220)		Brady	cv405	XVal Session 77	1	XVal Session 77-Typing - Text-1		2012-07-17 14:31:05.506000
	Edit pad (rev 221)		Xing	cv400	XVal Session 77	1	XVal Session 77-Typing - Text-1		2012-07-17 14:31:05.825000
	Edit pad (rev 222)		nic	cv403	XVal Session 77	1	XVal Session 77-Typing - Text-1		2012-07-17 14:31:05.865000
	Edit pad (rev 223)		Capucine	cv402	XVal Session 77	1	XVal Session 77-Typing - Text-1		2012-07-17 14:31:05.868000
	Edit pad (rev 224)		Brady	cv405	XVal Session 77	1	XVal Session 77-Typing - Text-1		2012-07-17 14:31:06.005000
	Edit pad (rev 225)		Xing	cv400	XVal Session 77	1	XVal Session 77-Typing - Text-1		2012-07-17 14:31:06.464000
	Edit pad (rev 226)		Brady	cv405	XVal Session 77	1	XVal Session 77-Typing - Text-1		2012-07-17 14:31:06.507000
	Edit pad (rev 227)		nic	cv403	XVal Session 77	1	XVal Session 77-Typing - Text-1		2012-07-17 14:31:06.562000
	Edit pad (rev 228)		nic	cv403	XVal Session 77	1	XVal Session 77-Typing - Text-1		2012-07-17 14:31:07.071000
	Edit pad (rev 229)		Brady	cv405	XVal Session 77	1	XVal Session 77-Typing - Text-1		2012-07-17 14:31:07.117000
	Edit pad (rev 230)		Capucine	cv402	XVal Session 77	1	XVal Session 77-Typing - Text-1		2012-07-17 14:31:07.204000
	Edit pad (rev 231)		nic	cv403	XVal Session 77	1	XVal Session 77-Typing - Text-1		2012-07-17 14:31:07.571000
	Edit pad (rev 232)		Brady	cv405	XVal Session 77	1	XVal Session 77-Typing - Text-1		2012-07-17 14:31:07.693000
	Edit pad (rev 233)		Capucine	cv402	XVal Session 77	1	XVal Session 77-Typing - Text-1		2012-07-17 14:31:07.961000
	Edit pad (rev 234)		nic	cv403	XVal Session 77	1	XVal Session 77-Typing - Text-1		2012-07-17 14:31:08.068000
	Edit pad (rev 235)		Brady	cv405	XVal Session 77	1	XVal Session 77-Typing - Text-1		2012-07-17 14:31:08.194000
	Edit pad (rev 236)		Xing	cv400	XVal Session 77	1	XVal Session 77-Typing - Text-1		2012-07-17 14:31:08.263000
	Edit pad (rev 237)		nic	cv403	XVal Session 77	1	XVal Session 77-Typing - Text-1		2012-07-17 14:31:08.569000
	Edit pad (rev 238)		Xing	cv400	XVal Session 77	1	XVal Session 77-Typing - Text-1		2012-07-17 14:31:08.764000
	Edit pad (rev 239)		Brady	cv405	XVal Session 77	1	XVal Session 77-Typing - Text-1		2012-07-17 14:31:08.786000
	Edit pad (rev 240)		nic	cv403	XVal Session 77	1	XVal Session 77-Typing - Text-1		2012-07-17 14:31:09.069000
	Edit pad (rev 241)		Xing	cv400	XVal Session 77	1	XVal Session 77-Typing - Text-1		2012-07-17 14:31:09.265000
	Edit pad (rev 242)		Brady	cv405	XVal Session 77	1	XVal Session 77-Typing - Text-1		2012-07-17 14:31:09.286000
	Edit pad (rev 243)		Capucine	cv402	XVal Session 77	1	XVal Session 77-Typing - Text-1		2012-07-17 14:31:09.463000
	Edit pad (rev 244)		nic	cv403	XVal Session 77	1	XVal Session 77-Typing - Text-1		2012-07-17 14:31:09.568000
	Edit pad (rev 245)		Xing	cv400	XVal Session 77	1	XVal Session 77-Typing - Text-1		2012-07-17 14:31:09.764000
	Edit pad (rev 246)		Brady	cv405	XVal Session 77	1	XVal Session 77-Typing - Text-1		2012-07-17 14:31:09.786000
	Edit pad (rev 247)		nic	cv403	XVal Session 77	1	XVal Session 77-Typing - Text-1		2012-07-17 14:31:10.069000
	Edit pad (rev 248)		Xing	cv400	XVal Session 77	1	XVal Session 77-Typing - Text-1		2012-07-17 14:31:10.266000
	Edit pad (rev 249)		Brady	cv405	XVal Session 77	1	XVal Session 77-Typing - Text-1		2012-07-17 14:31:10.305000
	Edit pad (rev 250)		Capucine	cv402	XVal Session 77	1	XVal Session 77-Typing - Text-1		2012-07-17 14:31:10.349000
	Edit pad (rev 251)		nic	cv403	XVal Session 77	1	XVal Session 77-Typing - Text-1		2012-07-17 14:31:10.569000
	Edit pad (rev 252)		Brady	cv405	XVal Session 77	1	XVal Session 77-Typing - Text-1		2012-07-17 14:31:10.807000
	Edit pad (rev 253)		Capucine	cv402	XVal Session 77	1	XVal Session 77-Typing - Text-1		2012-07-17 14:31:10.856000
	Edit pad (rev 254)		nic	cv403	XVal Session 77	1	XVal Session 77-Typing - Text-1		2012-07-17 14:31:11.087000
	Edit pad (rev 255)		Brady	cv405	XVal Session 77	1	XVal Session 77-Typing - Text-1		2012-07-17 14:31:11.307000
	Edit pad (rev 256)		Capucine	cv402	XVal Session 77	1	XVal Session 77-Typing - Text-1		2012-07-17 14:31:11.363000
	Edit pad (rev 257)		nic	cv403	XVal Session 77	1	XVal Session 77-Typing - Text-1		2012-07-17 14:31:11.589000
	Edit pad (rev 258)		Brady	cv405	XVal Session 77	1	XVal Session 77-Typing - Text-1		2012-07-17 14:31:11.808000
	Edit pad (rev 259)		Capucine	cv402	XVal Session 77	1	XVal Session 77-Typing - Text-1		2012-07-17 14:31:11.870000
	Edit pad (rev 260)		nic	cv403	XVal Session 77	1	XVal Session 77-Typing - Text-1		2012-07-17 14:31:12.091000
	Edit pad (rev 261)		Xing	cv400	XVal Session 77	1	XVal Session 77-Typing - Text-1		2012-07-17 14:31:12.092000
	Edit pad (rev 262)		Brady	cv405	XVal Session 77	1	XVal Session 77-Typing - Text-1		2012-07-17 14:31:12.306000
	Edit pad (rev 263)		Capucine	cv402	XVal Session 77	1	XVal Session 77-Typing - Text-1		2012-07-17 14:31:12.371000
	Edit pad (rev 264)		nic	cv403	XVal Session 77	1	XVal Session 77-Typing - Text-1		2012-07-17 14:31:12.590000
	Edit pad (rev 265)		Xing	cv400	XVal Session 77	1	XVal Session 77-Typing - Text-1		2012-07-17 14:31:12.593000
	Edit pad (rev 266)		Brady	cv405	XVal Session 77	1	XVal Session 77-Typing - Text-1		2012-07-17 14:31:12.807000
	Edit pad (rev 267)		Capucine	cv402	XVal Session 77	1	XVal Session 77-Typing - Text-1		2012-07-17 14:31:12.871000
	Edit pad (rev 268)		nic	cv403	XVal Session 77	1	XVal Session 77-Typing - Text-1		2012-07-17 14:31:13.091000
	Edit pad (rev 269)		Brady	cv405	XVal Session 77	1	XVal Session 77-Typing - Text-1		2012-07-17 14:31:13.333000
	Edit pad (rev 270)		Capucine	cv402	XVal Session 77	1	XVal Session 77-Typing - Text-1		2012-07-17 14:31:13.378000
	Edit pad (rev 271)		Xing	cv400	XVal Session 77	1	XVal Session 77-Typing - Text-1		2012-07-17 14:31:13.387000
	Edit pad (rev 272)		nic	cv403	XVal Session 77	1	XVal Session 77-Typing - Text-1		2012-07-17 14:31:13.591000
	Edit pad (rev 273)		Brady	cv405	XVal Session 77	1	XVal Session 77-Typing - Text-1		2012-07-17 14:31:13.855000
	Edit pad (rev 274)		Capucine	cv402	XVal Session 77	1	XVal Session 77-Typing - Text-1		2012-07-17 14:31:13.887000
	Edit pad (rev 275)		Xing	cv400	XVal Session 77	1	XVal Session 77-Typing - Text-1		2012-07-17 14:31:13.908000
	Edit pad (rev 276)		nic	cv403	XVal Session 77	1	XVal Session 77-Typing - Text-1		2012-07-17 14:31:14.096000
	Edit pad (rev 277)		Brady	cv405	XVal Session 77	1	XVal Session 77-Typing - Text-1		2012-07-17 14:31:14.338000
	Edit pad (rev 278)		Capucine	cv402	XVal Session 77	1	XVal Session 77-Typing - Text-1		2012-07-17 14:31:14.397000
	Edit pad (rev 279)		Xing	cv400	XVal Session 77	1	XVal Session 77-Typing - Text-1		2012-07-17 14:31:14.410000
	Edit pad (rev 280)		nic	cv403	XVal Session 77	1	XVal Session 77-Typing - Text-1		2012-07-17 14:31:14.594000
	Edit pad (rev 281)		Capucine	cv402	XVal Session 77	1	XVal Session 77-Typing - Text-1		2012-07-17 14:31:14.908000
	Edit pad (rev 282)		Brady	cv405	XVal Session 77	1	XVal Session 77-Typing - Text-1		2012-07-17 14:31:14.972000
	Edit pad (rev 283)		nic	cv403	XVal Session 77	1	XVal Session 77-Typing - Text-1		2012-07-17 14:31:15.093000
	Edit pad (rev 284)		Brady	cv405	XVal Session 77	1	XVal Session 77-Typing - Text-1		2012-07-17 14:31:15.503000
	Edit pad (rev 285)		nic	cv403	XVal Session 77	1	XVal Session 77-Typing - Text-1		2012-07-17 14:31:15.593000
	Edit pad (rev 286)		Brady	cv405	XVal Session 77	1	XVal Session 77-Typing - Text-1		2012-07-17 14:31:15.942000
	Edit pad (rev 287)		nic	cv403	XVal Session 77	1	XVal Session 77-Typing - Text-1		2012-07-17 14:31:16.140000
	Edit pad (rev 288)		Xing	cv400	XVal Session 77	1	XVal Session 77-Typing - Text-1		2012-07-17 14:31:16.384000
	Edit pad (rev 289)		Brady	cv405	XVal Session 77	1	XVal Session 77-Typing - Text-1		2012-07-17 14:31:16.465000
	Edit pad (rev 290)		nic	cv403	XVal Session 77	1	XVal Session 77-Typing - Text-1		2012-07-17 14:31:16.596000
	Edit pad (rev 291)		Xing	cv400	XVal Session 77	1	XVal Session 77-Typing - Text-1		2012-07-17 14:31:16.885000
	Edit pad (rev 292)		Brady	cv405	XVal Session 77	1	XVal Session 77-Typing - Text-1		2012-07-17 14:31:16.967000
	Edit pad (rev 293)		Xing	cv400	XVal Session 77	1	XVal Session 77-Typing - Text-1		2012-07-17 14:31:17.385000
	Edit pad (rev 294)		nic	cv403	XVal Session 77	1	XVal Session 77-Typing - Text-1		2012-07-17 14:31:17.417000
	Edit pad (rev 295)		Brady	cv405	XVal Session 77	1	XVal Session 77-Typing - Text-1		2012-07-17 14:31:17.469000
	Edit pad (rev 296)		Xing	cv400	XVal Session 77	1	XVal Session 77-Typing - Text-1		2012-07-17 14:31:17.886000
	Edit pad (rev 297)		nic	cv403	XVal Session 77	1	XVal Session 77-Typing - Text-1		2012-07-17 14:31:17.918000
	Edit pad (rev 298)		Xing	cv400	XVal Session 77	1	XVal Session 77-Typing - Text-1		2012-07-17 14:31:18.386000
	Edit pad (rev 299)		nic	cv403	XVal Session 77	1	XVal Session 77-Typing - Text-1		2012-07-17 14:31:18.425000
	Edit pad (rev 300)		Xing	cv400	XVal Session 77	1	XVal Session 77-Typing - Text-1		2012-07-17 14:31:18.886000
	Edit pad (rev 301)		nic	cv403	XVal Session 77	1	XVal Session 77-Typing - Text-1		2012-07-17 14:31:18.924000
	Edit pad (rev 302)		Brady	cv405	XVal Session 77	1	XVal Session 77-Typing - Text-1		2012-07-17 14:31:18.934000
	Edit pad (rev 303)		Brady	cv405	XVal Session 77	1	XVal Session 77-Typing - Text-1		2012-07-17 14:31:19.436000
	Edit pad (rev 304)		nic	cv403	XVal Session 77	1	XVal Session 77-Typing - Text-1		2012-07-17 14:31:19.444000
	Edit pad (rev 305)		Xing	cv400	XVal Session 77	1	XVal Session 77-Typing - Text-1		2012-07-17 14:31:19.746000
	Edit pad (rev 306)		nic	cv403	XVal Session 77	1	XVal Session 77-Typing - Text-1		2012-07-17 14:31:19.934000
	Edit pad (rev 307)		Brady	cv405	XVal Session 77	1	XVal Session 77-Typing - Text-1		2012-07-17 14:31:19.963000
	Edit pad (rev 308)		Xing	cv400	XVal Session 77	1	XVal Session 77-Typing - Text-1		2012-07-17 14:31:20.247000
	Edit pad (rev 309)		nic	cv403	XVal Session 77	1	XVal Session 77-Typing - Text-1		2012-07-17 14:31:20.432000
	Edit pad (rev 310)		Brady	cv405	XVal Session 77	1	XVal Session 77-Typing - Text-1		2012-07-17 14:31:20.464000
	Edit pad (rev 311)		Xing	cv400	XVal Session 77	1	XVal Session 77-Typing - Text-1		2012-07-17 14:31:20.746000
	Edit pad (rev 312)		Capucine	cv402	XVal Session 77	1	XVal Session 77-Typing - Text-1		2012-07-17 14:31:20.887000
	Edit pad (rev 313)		nic	cv403	XVal Session 77	1	XVal Session 77-Typing - Text-1		2012-07-17 14:31:20.932000
	Edit pad (rev 314)		Brady	cv405	XVal Session 77	1	XVal Session 77-Typing - Text-1		2012-07-17 14:31:20.962000
	Edit pad (rev 315)		Xing	cv400	XVal Session 77	1	XVal Session 77-Typing - Text-1		2012-07-17 14:31:21.248000
	Edit pad (rev 316)		Capucine	cv402	XVal Session 77	1	XVal Session 77-Typing - Text-1		2012-07-17 14:31:21.401000
	Edit pad (rev 317)		nic	cv403	XVal Session 77	1	XVal Session 77-Typing - Text-1		2012-07-17 14:31:21.434000
	Edit pad (rev 318)		Brady	cv405	XVal Session 77	1	XVal Session 77-Typing - Text-1		2012-07-17 14:31:21.462000
	Edit pad (rev 319)		Xing	cv400	XVal Session 77	1	XVal Session 77-Typing - Text-1		2012-07-17 14:31:21.747000
	Edit pad (rev 320)		Capucine	cv402	XVal Session 77	1	XVal Session 77-Typing - Text-1		2012-07-17 14:31:21.900000
	Edit pad (rev 321)		Xing	cv400	XVal Session 77	1	XVal Session 77-Typing - Text-1		2012-07-17 14:31:22.247000
	Edit pad (rev 322)		Brady	cv405	XVal Session 77	1	XVal Session 77-Typing - Text-1		2012-07-17 14:31:22.285000
	Edit pad (rev 323)		Capucine	cv402	XVal Session 77	1	XVal Session 77-Typing - Text-1		2012-07-17 14:31:22.431000
	Edit pad (rev 324)		nic	cv403	XVal Session 77	1	XVal Session 77-Typing - Text-1		2012-07-17 14:31:22.460000
	Edit pad (rev 325)		Xing	cv400	XVal Session 77	1	XVal Session 77-Typing - Text-1		2012-07-17 14:31:22.748000
	Edit pad (rev 326)		Capucine	cv402	XVal Session 77	1	XVal Session 77-Typing - Text-1		2012-07-17 14:31:22.931000
	Edit pad (rev 327)		nic	cv403	XVal Session 77	1	XVal Session 77-Typing - Text-1		2012-07-17 14:31:22.965000
	Edit pad (rev 328)		Xing	cv400	XVal Session 77	1	XVal Session 77-Typing - Text-1		2012-07-17 14:31:23.248000
	Edit pad (rev 329)		nic	cv403	XVal Session 77	1	XVal Session 77-Typing - Text-1		2012-07-17 14:31:23.471000
	Edit pad (rev 330)		Brady	cv405	XVal Session 77	1	XVal Session 77-Typing - Text-1		2012-07-17 14:31:23.473000
	Edit pad (rev 331)		nic	cv403	XVal Session 77	1	XVal Session 77-Typing - Text-1		2012-07-17 14:31:24.141000
	Edit pad (rev 332)		Xing	cv400	XVal Session 77	1	XVal Session 77-Typing - Text-1		2012-07-17 14:31:24.352000
	Edit pad (rev 333)		Xing	cv400	XVal Session 77	1	XVal Session 77-Typing - Text-1		2012-07-17 14:31:24.855000
	Edit pad (rev 334)		nic	cv403	XVal Session 77	1	XVal Session 77-Typing - Text-1		2012-07-17 14:31:24.956000
	Edit pad (rev 335)		Brady	cv405	XVal Session 77	1	XVal Session 77-Typing - Text-1		2012-07-17 14:31:25.139000
	Edit pad (rev 336)		Xing	cv400	XVal Session 77	1	XVal Session 77-Typing - Text-1		2012-07-17 14:31:25.354000
	Edit pad (rev 337)		nic	cv403	XVal Session 77	1	XVal Session 77-Typing - Text-1		2012-07-17 14:31:25.457000
	Edit pad (rev 338)		Xing	cv400	XVal Session 77	1	XVal Session 77-Typing - Text-1		2012-07-17 14:31:25.854000
	Edit pad (rev 339)		nic	cv403	XVal Session 77	1	XVal Session 77-Typing - Text-1		2012-07-17 14:31:26.145000
	Edit pad (rev 340)		Xing	cv400	XVal Session 77	1	XVal Session 77-Typing - Text-1		2012-07-17 14:31:26.354000
	Edit pad (rev 341)		nic	cv403	XVal Session 77	1	XVal Session 77-Typing - Text-1		2012-07-17 14:31:26.644000
	Edit pad (rev 342)		Brady	cv405	XVal Session 77	1	XVal Session 77-Typing - Text-1		2012-07-17 14:31:26.683000
	Edit pad (rev 343)		Xing	cv400	XVal Session 77	1	XVal Session 77-Typing - Text-1		2012-07-17 14:31:26.854000
	Edit pad (rev 344)		nic	cv403	XVal Session 77	1	XVal Session 77-Typing - Text-1		2012-07-17 14:31:27.145000
	Edit pad (rev 345)		Brady	cv405	XVal Session 77	1	XVal Session 77-Typing - Text-1		2012-07-17 14:31:27.383000
	Edit pad (rev 346)		nic	cv403	XVal Session 77	1	XVal Session 77-Typing - Text-1		2012-07-17 14:31:27.645000
	Edit pad (rev 347)		Brady	cv405	XVal Session 77	1	XVal Session 77-Typing - Text-1		2012-07-17 14:31:27.884000
	Edit pad (rev 348)		Xing	cv400	XVal Session 77	1	XVal Session 77-Typing - Text-1		2012-07-17 14:31:28.137000
	Edit pad (rev 349)		nic	cv403	XVal Session 77	1	XVal Session 77-Typing - Text-1		2012-07-17 14:31:28.145000
	Edit pad (rev 350)		Xing	cv400	XVal Session 77	1	XVal Session 77-Typing - Text-1		2012-07-17 14:31:28.639000
	Edit pad (rev 351)		nic	cv403	XVal Session 77	1	XVal Session 77-Typing - Text-1		2012-07-17 14:31:28.644000
	Edit pad (rev 352)		Xing	cv400	XVal Session 77	1	XVal Session 77-Typing - Text-1		2012-07-17 14:31:29.139000
	Edit pad (rev 353)		nic	cv403	XVal Session 77	1	XVal Session 77-Typing - Text-1		2012-07-17 14:31:29.147000
	Edit pad (rev 354)		Xing	cv400	XVal Session 77	1	XVal Session 77-Typing - Text-1		2012-07-17 14:31:29.639000
	Edit pad (rev 355)		nic	cv403	XVal Session 77	1	XVal Session 77-Typing - Text-1		2012-07-17 14:31:29.653000
	Edit pad (rev 356)		Brady	cv405	XVal Session 77	1	XVal Session 77-Typing - Text-1		2012-07-17 14:31:30.128000
	Edit pad (rev 357)		Xing	cv400	XVal Session 77	1	XVal Session 77-Typing - Text-1		2012-07-17 14:31:30.140000
	Edit pad (rev 358)		nic	cv403	XVal Session 77	1	XVal Session 77-Typing - Text-1		2012-07-17 14:31:30.169000
	Edit pad (rev 359)		Capucine	cv402	XVal Session 77	1	XVal Session 77-Typing - Text-1		2012-07-17 14:31:30.477000
	Edit pad (rev 360)		Brady	cv405	XVal Session 77	1	XVal Session 77-Typing - Text-1		2012-07-17 14:31:30.627000
	Edit pad (rev 361)		Xing	cv400	XVal Session 77	1	XVal Session 77-Typing - Text-1		2012-07-17 14:31:30.642000
	Edit pad (rev 362)		nic	cv403	XVal Session 77	1	XVal Session 77-Typing - Text-1		2012-07-17 14:31:30.691000
	Edit pad (rev 363)		Brady	cv405	XVal Session 77	1	XVal Session 77-Typing - Text-1		2012-07-17 14:31:31.128000
	Edit pad (rev 364)		Xing	cv400	XVal Session 77	1	XVal Session 77-Typing - Text-1		2012-07-17 14:31:31.142000
	Edit pad (rev 365)		nic	cv403	XVal Session 77	1	XVal Session 77-Typing - Text-1		2012-07-17 14:31:31.191000
	Edit pad (rev 366)		Capucine	cv402	XVal Session 77	1	XVal Session 77-Typing - Text-1		2012-07-17 14:31:31.217000
	Edit pad (rev 367)		Brady	cv405	XVal Session 77	1	XVal Session 77-Typing - Text-1		2012-07-17 14:31:31.630000
	Edit pad (rev 368)		Xing	cv400	XVal Session 77	1	XVal Session 77-Typing - Text-1		2012-07-17 14:31:31.643000
	Edit pad (rev 369)		nic	cv403	XVal Session 77	1	XVal Session 77-Typing - Text-1		2012-07-17 14:31:31.695000
	Edit pad (rev 370)		Capucine	cv402	XVal Session 77	1	XVal Session 77-Typing - Text-1		2012-07-17 14:31:31.727000
	Edit pad (rev 371)		Xing	cv400	XVal Session 77	1	XVal Session 77-Typing - Text-1		2012-07-17 14:31:32.153000
	Edit pad (rev 372)		Brady	cv405	XVal Session 77	1	XVal Session 77-Typing - Text-1		2012-07-17 14:31:32.178000
	Edit pad (rev 373)		nic	cv403	XVal Session 77	1	XVal Session 77-Typing - Text-1		2012-07-17 14:31:32.197000
	Edit pad (rev 374)		nic	cv403	XVal Session 77	1	XVal Session 77-Typing - Text-1		2012-07-17 14:31:32.704000
	Edit pad (rev 375)		Brady	cv405	XVal Session 77	1	XVal Session 77-Typing - Text-1		2012-07-17 14:31:32.876000
	Edit pad (rev 376)		nic	cv403	XVal Session 77	1	XVal Session 77-Typing - Text-1		2012-07-17 14:31:33.204000
	Edit pad (rev 377)		Capucine	cv402	XVal Session 77	1	XVal Session 77-Typing - Text-1		2012-07-17 14:31:33.529000
	Edit pad (rev 378)		nic	cv403	XVal Session 77	1	XVal Session 77-Typing - Text-1		2012-07-17 14:31:33.702000
	Edit pad (rev 379)		Brady	cv405	XVal Session 77	1	XVal Session 77-Typing - Text-1		2012-07-17 14:31:33.784000
	Edit pad (rev 380)		nic	cv403	XVal Session 77	1	XVal Session 77-Typing - Text-1		2012-07-17 14:31:34.203000
	Edit pad (rev 381)		Capucine	cv402	XVal Session 77	1	XVal Session 77-Typing - Text-1		2012-07-17 14:31:34.246000
	Edit pad (rev 382)		nic	cv403	XVal Session 77	1	XVal Session 77-Typing - Text-1		2012-07-17 14:31:34.709000
	Edit pad (rev 383)		Brady	cv405	XVal Session 77	1	XVal Session 77-Typing - Text-1		2012-07-17 14:31:34.924000
	Edit pad (rev 384)		nic	cv403	XVal Session 77	1	XVal Session 77-Typing - Text-1		2012-07-17 14:31:35.209000
	Edit pad (rev 385)		Xing	cv400	XVal Session 77	1	XVal Session 77-Typing - Text-1		2012-07-17 14:31:35.345000
	Edit pad (rev 386)		Brady	cv405	XVal Session 77	1	XVal Session 77-Typing - Text-1		2012-07-17 14:31:35.458000
	Edit pad (rev 387)		nic	cv403	XVal Session 77	1	XVal Session 77-Typing - Text-1		2012-07-17 14:31:35.714000
	Edit pad (rev 388)		Xing	cv400	XVal Session 77	1	XVal Session 77-Typing - Text-1		2012-07-17 14:31:35.853000
	Edit pad (rev 389)		Brady	cv405	XVal Session 77	1	XVal Session 77-Typing - Text-1		2012-07-17 14:31:35.963000
	Edit pad (rev 390)		nic	cv403	XVal Session 77	1	XVal Session 77-Typing - Text-1		2012-07-17 14:31:36.216000
	Edit pad (rev 391)		Xing	cv400	XVal Session 77	1	XVal Session 77-Typing - Text-1		2012-07-17 14:31:36.370000
	Edit pad (rev 392)		Brady	cv405	XVal Session 77	1	XVal Session 77-Typing - Text-1		2012-07-17 14:31:36.469000
	Edit pad (rev 393)		Capucine	cv402	XVal Session 77	1	XVal Session 77-Typing - Text-1		2012-07-17 14:31:36.507000
	Edit pad (rev 394)		Xing	cv400	XVal Session 77	1	XVal Session 77-Typing - Text-1		2012-07-17 14:31:36.854000
	Edit pad (rev 395)		nic	cv403	XVal Session 77	1	XVal Session 77-Typing - Text-1		2012-07-17 14:31:36.907000
	Edit pad (rev 396)		Brady	cv405	XVal Session 77	1	XVal Session 77-Typing - Text-1		2012-07-17 14:31:36.975000
	Edit pad (rev 397)		Capucine	cv402	XVal Session 77	1	XVal Session 77-Typing - Text-1		2012-07-17 14:31:37.298000
	Edit pad (rev 398)		Xing	cv400	XVal Session 77	1	XVal Session 77-Typing - Text-1		2012-07-17 14:31:37.354000
	Edit pad (rev 399)		nic	cv403	XVal Session 77	1	XVal Session 77-Typing - Text-1		2012-07-17 14:31:37.414000
	Edit pad (rev 400)		Brady	cv405	XVal Session 77	1	XVal Session 77-Typing - Text-1		2012-07-17 14:31:37.484000
	Edit pad (rev 401)		Xing	cv400	XVal Session 77	1	XVal Session 77-Typing - Text-1		2012-07-17 14:31:37.854000
	Edit pad (rev 402)		Capucine	cv402	XVal Session 77	1	XVal Session 77-Typing - Text-1		2012-07-17 14:31:37.898000
	Edit pad (rev 403)		nic	cv403	XVal Session 77	1	XVal Session 77-Typing - Text-1		2012-07-17 14:31:37.924000
	Edit pad (rev 404)		Xing	cv400	XVal Session 77	1	XVal Session 77-Typing - Text-1		2012-07-17 14:31:38.354000
	Edit pad (rev 405)		nic	cv403	XVal Session 77	1	XVal Session 77-Typing - Text-1		2012-07-17 14:31:38.423000
	Edit pad (rev 406)		Capucine	cv402	XVal Session 77	1	XVal Session 77-Typing - Text-1		2012-07-17 14:31:38.722000
	Edit pad (rev 407)		Brady	cv405	XVal Session 77	1	XVal Session 77-Typing - Text-1		2012-07-17 14:31:38.777000
	Edit pad (rev 408)		Xing	cv400	XVal Session 77	1	XVal Session 77-Typing - Text-1		2012-07-17 14:31:38.852000
	Edit pad (rev 409)		nic	cv403	XVal Session 77	1	XVal Session 77-Typing - Text-1		2012-07-17 14:31:38.923000
	Edit pad (rev 410)		Brady	cv405	XVal Session 77	1	XVal Session 77-Typing - Text-1		2012-07-17 14:31:39.277000
	Edit pad (rev 411)		Xing	cv400	XVal Session 77	1	XVal Session 77-Typing - Text-1		2012-07-17 14:31:39.355000
	Edit pad (rev 412)		nic	cv403	XVal Session 77	1	XVal Session 77-Typing - Text-1		2012-07-17 14:31:39.423000
	Edit pad (rev 413)		Capucine	cv402	XVal Session 77	1	XVal Session 77-Typing - Text-1		2012-07-17 14:31:39.716000
	Edit pad (rev 414)		Brady	cv405	XVal Session 77	1	XVal Session 77-Typing - Text-1		2012-07-17 14:31:39.776000
	Edit pad (rev 415)		nic	cv403	XVal Session 77	1	XVal Session 77-Typing - Text-1		2012-07-17 14:31:39.924000
	Edit pad (rev 416)		Xing	cv400	XVal Session 77	1	XVal Session 77-Typing - Text-1		2012-07-17 14:31:40.119000
	Edit pad (rev 417)		Capucine	cv402	XVal Session 77	1	XVal Session 77-Typing - Text-1		2012-07-17 14:31:40.425000
	Edit pad (rev 418)		nic	cv403	XVal Session 77	1	XVal Session 77-Typing - Text-1		2012-07-17 14:31:40.427000
	Edit pad (rev 419)		Xing	cv400	XVal Session 77	1	XVal Session 77-Typing - Text-1		2012-07-17 14:31:40.617000
	Edit pad (rev 420)		nic	cv403	XVal Session 77	1	XVal Session 77-Typing - Text-1		2012-07-17 14:31:40.926000
	Edit pad (rev 421)		Capucine	cv402	XVal Session 77	1	XVal Session 77-Typing - Text-1		2012-07-17 14:31:40.932000
	Edit pad (rev 422)		Capucine	cv402	XVal Session 77	1	XVal Session 77-Typing - Text-1		2012-07-17 14:31:41.433000
	Edit pad (rev 423)		nic	cv403	XVal Session 77	1	XVal Session 77-Typing - Text-1		2012-07-17 14:31:41.443000
	Edit pad (rev 424)		Capucine	cv402	XVal Session 77	1	XVal Session 77-Typing - Text-1		2012-07-17 14:31:41.932000
	Edit pad (rev 425)		nic	cv403	XVal Session 77	1	XVal Session 77-Typing - Text-1		2012-07-17 14:31:41.945000
	Edit pad (rev 426)		nic	cv403	XVal Session 77	1	XVal Session 77-Typing - Text-1		2012-07-17 14:31:42.445000
	Edit pad (rev 427)		Brady	cv405	XVal Session 77	1	XVal Session 77-Typing - Text-1		2012-07-17 14:31:42.677000
	Edit pad (rev 428)		nic	cv403	XVal Session 77	1	XVal Session 77-Typing - Text-1		2012-07-17 14:31:42.946000
	Edit pad (rev 429)		Capucine	cv402	XVal Session 77	1	XVal Session 77-Typing - Text-1		2012-07-17 14:31:42.972000
	Edit pad (rev 430)		nic	cv403	XVal Session 77	1	XVal Session 77-Typing - Text-1		2012-07-17 14:31:43.446000
	Edit pad (rev 431)		Capucine	cv402	XVal Session 77	1	XVal Session 77-Typing - Text-1		2012-07-17 14:31:43.714000
	Edit pad (rev 432)		nic	cv403	XVal Session 77	1	XVal Session 77-Typing - Text-1		2012-07-17 14:31:43.945000
	Edit pad (rev 433)		Brady	cv405	XVal Session 77	1	XVal Session 77-Typing - Text-1		2012-07-17 14:31:44.216000
	Edit pad (rev 434)		nic	cv403	XVal Session 77	1	XVal Session 77-Typing - Text-1		2012-07-17 14:31:44.446000
	Edit pad (rev 435)		Brady	cv405	XVal Session 77	1	XVal Session 77-Typing - Text-1		2012-07-17 14:31:44.717000
	Edit pad (rev 436)		nic	cv403	XVal Session 77	1	XVal Session 77-Typing - Text-1		2012-07-17 14:31:44.947000
	Edit pad (rev 437)		Brady	cv405	XVal Session 77	1	XVal Session 77-Typing - Text-1		2012-07-17 14:31:45.217000
	Edit pad (rev 438)		nic	cv403	XVal Session 77	1	XVal Session 77-Typing - Text-1		2012-07-17 14:31:45.447000
	Edit pad (rev 439)		Brady	cv405	XVal Session 77	1	XVal Session 77-Typing - Text-1		2012-07-17 14:31:45.738000
	Edit pad (rev 440)		nic	cv403	XVal Session 77	1	XVal Session 77-Typing - Text-1		2012-07-17 14:31:45.947000
	Edit pad (rev 441)		Brady	cv405	XVal Session 77	1	XVal Session 77-Typing - Text-1		2012-07-17 14:31:46.238000
	Edit pad (rev 442)		nic	cv403	XVal Session 77	1	XVal Session 77-Typing - Text-1		2012-07-17 14:31:46.446000
	Edit pad (rev 443)		nic	cv403	XVal Session 77	1	XVal Session 77-Typing - Text-1		2012-07-17 14:31:46.947000
	Edit pad (rev 444)		Brady	cv405	XVal Session 77	1	XVal Session 77-Typing - Text-1		2012-07-17 14:31:47.070000
	Edit pad (rev 445)		nic	cv403	XVal Session 77	1	XVal Session 77-Typing - Text-1		2012-07-17 14:31:47.447000
	Edit pad (rev 446)		Xing	cv400	XVal Session 77	1	XVal Session 77-Typing - Text-1		2012-07-17 14:31:47.591000
	Edit pad (rev 447)		Capucine	cv402	XVal Session 77	1	XVal Session 77-Typing - Text-1		2012-07-17 14:31:47.728000
	Edit pad (rev 448)		Brady	cv405	XVal Session 77	1	XVal Session 77-Typing - Text-1		2012-07-17 14:31:47.992000
	Edit pad (rev 449)		nic	cv403	XVal Session 77	1	XVal Session 77-Typing - Text-1		2012-07-17 14:31:48.007000
	Edit pad (rev 450)		Xing	cv400	XVal Session 77	1	XVal Session 77-Typing - Text-1		2012-07-17 14:31:48.092000
	Edit pad (rev 451)		nic	cv403	XVal Session 77	1	XVal Session 77-Typing - Text-1		2012-07-17 14:31:48.505000
	Edit pad (rev 452)		Xing	cv400	XVal Session 77	1	XVal Session 77-Typing - Text-1		2012-07-17 14:31:48.595000
	Edit pad (rev 453)		nic	cv403	XVal Session 77	1	XVal Session 77-Typing - Text-1		2012-07-17 14:31:49.007000
	Edit pad (rev 454)		Brady	cv405	XVal Session 77	1	XVal Session 77-Typing - Text-1		2012-07-17 14:31:49.010000
	Edit pad (rev 455)		Capucine	cv402	XVal Session 77	1	XVal Session 77-Typing - Text-1		2012-07-17 14:31:49.321000
	Edit pad (rev 456)		nic	cv403	XVal Session 77	1	XVal Session 77-Typing - Text-1		2012-07-17 14:31:49.507000
	Edit pad (rev 457)		nic	cv403	XVal Session 77	1	XVal Session 77-Typing - Text-1		2012-07-17 14:31:50.005000
	Edit pad (rev 458)		Brady	cv405	XVal Session 77	1	XVal Session 77-Typing - Text-1		2012-07-17 14:31:50.009000
	Edit pad (rev 459)		Brady	cv405	XVal Session 77	1	XVal Session 77-Typing - Text-1		2012-07-17 14:31:50.481000
	Edit pad (rev 460)		nic	cv403	XVal Session 77	1	XVal Session 77-Typing - Text-1		2012-07-17 14:31:50.508000
	Edit pad (rev 461)		nic	cv403	XVal Session 77	1	XVal Session 77-Typing - Text-1		2012-07-17 14:31:51.011000
	Edit pad (rev 462)		Capucine	cv402	XVal Session 77	1	XVal Session 77-Typing - Text-1		2012-07-17 14:31:51.258000
	Edit pad (rev 463)		nic	cv403	XVal Session 77	1	XVal Session 77-Typing - Text-1		2012-07-17 14:31:51.511000
	Edit pad (rev 464)		Brady	cv405	XVal Session 77	1	XVal Session 77-Typing - Text-1		2012-07-17 14:31:51.536000
	Edit pad (rev 465)		nic	cv403	XVal Session 77	1	XVal Session 77-Typing - Text-1		2012-07-17 14:31:52.067000
	Edit pad (rev 466)		Brady	cv405	XVal Session 77	1	XVal Session 77-Typing - Text-1		2012-07-17 14:31:52.114000
	Edit pad (rev 467)		nic	cv403	XVal Session 77	1	XVal Session 77-Typing - Text-1		2012-07-17 14:31:52.568000
	Edit pad (rev 468)		Brady	cv405	XVal Session 77	1	XVal Session 77-Typing - Text-1		2012-07-17 14:31:52.843000
	Edit pad (rev 469)		nic	cv403	XVal Session 77	1	XVal Session 77-Typing - Text-1		2012-07-17 14:31:53.069000
	Edit pad (rev 470)		Brady	cv405	XVal Session 77	1	XVal Session 77-Typing - Text-1		2012-07-17 14:31:53.343000
	Edit pad (rev 471)		nic	cv403	XVal Session 77	1	XVal Session 77-Typing - Text-1		2012-07-17 14:31:53.582000
	Edit pad (rev 472)		Brady	cv405	XVal Session 77	1	XVal Session 77-Typing - Text-1		2012-07-17 14:31:53.844000
	Edit pad (rev 473)		nic	cv403	XVal Session 77	1	XVal Session 77-Typing - Text-1		2012-07-17 14:31:54.081000
	Edit pad (rev 474)		Brady	cv405	XVal Session 77	1	XVal Session 77-Typing - Text-1		2012-07-17 14:31:54.343000
	Edit pad (rev 475)		nic	cv403	XVal Session 77	1	XVal Session 77-Typing - Text-1		2012-07-17 14:31:54.583000
	Edit pad (rev 476)		nic	cv403	XVal Session 77	1	XVal Session 77-Typing - Text-1		2012-07-17 14:31:55.083000
	Edit pad (rev 477)		nic	cv403	XVal Session 77	1	XVal Session 77-Typing - Text-1		2012-07-17 14:31:55.582000
	Edit pad (rev 478)		Brady	cv405	XVal Session 77	1	XVal Session 77-Typing - Text-1		2012-07-17 14:31:55.790000
	Edit pad (rev 479)		nic	cv403	XVal Session 77	1	XVal Session 77-Typing - Text-1		2012-07-17 14:31:56.082000
	Edit pad (rev 480)		nic	cv403	XVal Session 77	1	XVal Session 77-Typing - Text-1		2012-07-17 14:31:56.582000
	Edit pad (rev 481)		Brady	cv405	XVal Session 77	1	XVal Session 77-Typing - Text-1		2012-07-17 14:31:56.589000
	Edit pad (rev 482)		nic	cv403	XVal Session 77	1	XVal Session 77-Typing - Text-1		2012-07-17 14:31:57.082000
	Edit pad (rev 483)		Brady	cv405	XVal Session 77	1	XVal Session 77-Typing - Text-1		2012-07-17 14:31:57.090000
	Edit pad (rev 484)		Capucine	cv402	XVal Session 77	1	XVal Session 77-Typing - Text-1		2012-07-17 14:31:57.273000
	Edit pad (rev 485)		nic	cv403	XVal Session 77	1	XVal Session 77-Typing - Text-1		2012-07-17 14:31:57.583000
	Edit pad (rev 486)		Brady	cv405	XVal Session 77	1	XVal Session 77-Typing - Text-1		2012-07-17 14:31:57.590000
	Edit pad (rev 487)		Xing	cv400	XVal Session 77	1	XVal Session 77-Typing - Text-1		2012-07-17 14:31:57.762000
	Edit pad (rev 488)		Capucine	cv402	XVal Session 77	1	XVal Session 77-Typing - Text-1		2012-07-17 14:31:58.017000
	Edit pad (rev 489)		nic	cv403	XVal Session 77	1	XVal Session 77-Typing - Text-1		2012-07-17 14:31:58.081000
	Edit pad (rev 490)		Brady	cv405	XVal Session 77	1	XVal Session 77-Typing - Text-1		2012-07-17 14:31:58.093000
	Edit pad (rev 491)		Capucine	cv402	XVal Session 77	1	XVal Session 77-Typing - Text-1		2012-07-17 14:31:58.527000
	Edit pad (rev 492)		Brady	cv405	XVal Session 77	1	XVal Session 77-Typing - Text-1		2012-07-17 14:31:58.590000
	Edit pad (rev 493)		Xing	cv400	XVal Session 77	1	XVal Session 77-Typing - Text-1		2012-07-17 14:31:58.886000
	Edit pad (rev 494)		Capucine	cv402	XVal Session 77	1	XVal Session 77-Typing - Text-1		2012-07-17 14:31:59.054000
	Edit pad (rev 495)		Brady	cv405	XVal Session 77	1	XVal Session 77-Typing - Text-1		2012-07-17 14:31:59.093000
	Edit pad (rev 496)		nic	cv403	XVal Session 77	1	XVal Session 77-Typing - Text-1		2012-07-17 14:31:59.126000
	Edit pad (rev 497)		Xing	cv400	XVal Session 77	1	XVal Session 77-Typing - Text-1		2012-07-17 14:31:59.404000
	Edit pad (rev 498)		Capucine	cv402	XVal Session 77	1	XVal Session 77-Typing - Text-1		2012-07-17 14:31:59.557000
	Edit pad (rev 499)		Brady	cv405	XVal Session 77	1	XVal Session 77-Typing - Text-1		2012-07-17 14:31:59.596000
	Edit pad (rev 500)		Xing	cv400	XVal Session 77	1	XVal Session 77-Typing - Text-1		2012-07-17 14:31:59.904000
	Edit pad (rev 501)		nic	cv403	XVal Session 77	1	XVal Session 77-Typing - Text-1		2012-07-17 14:31:59.975000
	Edit pad (rev 502)		Brady	cv405	XVal Session 77	1	XVal Session 77-Typing - Text-1		2012-07-17 14:32:00.098000
	Edit pad (rev 503)		Capucine	cv402	XVal Session 77	1	XVal Session 77-Typing - Text-1		2012-07-17 14:32:00.134000
	Edit pad (rev 504)		Xing	cv400	XVal Session 77	1	XVal Session 77-Typing - Text-1		2012-07-17 14:32:00.405000
	Edit pad (rev 505)		nic	cv403	XVal Session 77	1	XVal Session 77-Typing - Text-1		2012-07-17 14:32:00.481000
	Edit pad (rev 506)		Brady	cv405	XVal Session 77	1	XVal Session 77-Typing - Text-1		2012-07-17 14:32:00.598000
	Edit pad (rev 507)		Capucine	cv402	XVal Session 77	1	XVal Session 77-Typing - Text-1		2012-07-17 14:32:00.637000
	Edit pad (rev 508)		nic	cv403	XVal Session 77	1	XVal Session 77-Typing - Text-1		2012-07-17 14:32:00.983000
	Edit pad (rev 509)		Brady	cv405	XVal Session 77	1	XVal Session 77-Typing - Text-1		2012-07-17 14:32:01.099000
	Edit pad (rev 510)		nic	cv403	XVal Session 77	1	XVal Session 77-Typing - Text-1		2012-07-17 14:32:01.588000
	Edit pad (rev 511)		Brady	cv405	XVal Session 77	1	XVal Session 77-Typing - Text-1		2012-07-17 14:32:01.600000
	Edit pad (rev 512)		Brady	cv405	XVal Session 77	1	XVal Session 77-Typing - Text-1		2012-07-17 14:32:02.102000
	Edit pad (rev 513)		Capucine	cv402	XVal Session 77	1	XVal Session 77-Typing - Text-1		2012-07-17 14:32:02.406000
	Edit pad (rev 514)		Capucine	cv402	XVal Session 77	1	XVal Session 77-Typing - Text-1		2012-07-17 14:32:02.905000
	Edit pad (rev 515)		Brady	cv405	XVal Session 77	1	XVal Session 77-Typing - Text-1		2012-07-17 14:32:02.954000
	Edit pad (rev 516)		nic	cv403	XVal Session 77	1	XVal Session 77-Typing - Text-1		2012-07-17 14:32:02.995000
	Edit pad (rev 517)		Capucine	cv402	XVal Session 77	1	XVal Session 77-Typing - Text-1		2012-07-17 14:32:03.418000
	Edit pad (rev 518)		Brady	cv405	XVal Session 77	1	XVal Session 77-Typing - Text-1		2012-07-17 14:32:03.463000
	Edit pad (rev 519)		nic	cv403	XVal Session 77	1	XVal Session 77-Typing - Text-1		2012-07-17 14:32:03.506000
	Edit pad (rev 520)		Capucine	cv402	XVal Session 77	1	XVal Session 77-Typing - Text-1		2012-07-17 14:32:03.921000
	Edit pad (rev 521)		Brady	cv405	XVal Session 77	1	XVal Session 77-Typing - Text-1		2012-07-17 14:32:03.964000
	Edit pad (rev 522)		Capucine	cv402	XVal Session 77	1	XVal Session 77-Typing - Text-1		2012-07-17 14:32:04.419000
	Edit pad (rev 523)		Brady	cv405	XVal Session 77	1	XVal Session 77-Typing - Text-1		2012-07-17 14:32:04.465000
	Edit pad (rev 524)		Xing	cv400	XVal Session 77	1	XVal Session 77-Typing - Text-1		2012-07-17 14:32:04.490000
	Edit pad (rev 525)		nic	cv403	XVal Session 77	1	XVal Session 77-Typing - Text-1		2012-07-17 14:32:04.796000
	Edit pad (rev 526)		Xing	cv400	XVal Session 77	1	XVal Session 77-Typing - Text-1		2012-07-17 14:32:04.994000
	Edit pad (rev 527)		nic	cv403	XVal Session 77	1	XVal Session 77-Typing - Text-1		2012-07-17 14:32:05.297000
	Edit pad (rev 528)		Xing	cv400	XVal Session 77	1	XVal Session 77-Typing - Text-1		2012-07-17 14:32:05.494000
	Edit pad (rev 529)		nic	cv403	XVal Session 77	1	XVal Session 77-Typing - Text-1		2012-07-17 14:32:05.797000
	Edit pad (rev 530)		Xing	cv400	XVal Session 77	1	XVal Session 77-Typing - Text-1		2012-07-17 14:32:05.993000
	Edit pad (rev 531)		Brady	cv405	XVal Session 77	1	XVal Session 77-Typing - Text-1		2012-07-17 14:32:06.114000
	Edit pad (rev 532)		nic	cv403	XVal Session 77	1	XVal Session 77-Typing - Text-1		2012-07-17 14:32:06.297000
	Edit pad (rev 533)		Capucine	cv402	XVal Session 77	1	XVal Session 77-Typing - Text-1		2012-07-17 14:32:06.373000
	Edit pad (rev 534)		Xing	cv400	XVal Session 77	1	XVal Session 77-Typing - Text-1		2012-07-17 14:32:06.494000
	Edit pad (rev 535)		Brady	cv405	XVal Session 77	1	XVal Session 77-Typing - Text-1		2012-07-17 14:32:06.613000
	Edit pad (rev 536)		nic	cv403	XVal Session 77	1	XVal Session 77-Typing - Text-1		2012-07-17 14:32:06.798000
	Edit pad (rev 537)		Capucine	cv402	XVal Session 77	1	XVal Session 77-Typing - Text-1		2012-07-17 14:32:06.872000
	Edit pad (rev 538)		nic	cv403	XVal Session 77	1	XVal Session 77-Typing - Text-1		2012-07-17 14:32:07.298000
	Edit pad (rev 539)		Capucine	cv402	XVal Session 77	1	XVal Session 77-Typing - Text-1		2012-07-17 14:32:07.374000
	Edit pad (rev 540)		Xing	cv400	XVal Session 77	1	XVal Session 77-Typing - Text-1		2012-07-17 14:32:07.392000
	Edit pad (rev 541)		Brady	cv405	XVal Session 77	1	XVal Session 77-Typing - Text-1		2012-07-17 14:32:07.405000
	Edit pad (rev 542)		nic	cv403	XVal Session 77	1	XVal Session 77-Typing - Text-1		2012-07-17 14:32:07.799000
	Edit pad (rev 543)		Capucine	cv402	XVal Session 77	1	XVal Session 77-Typing - Text-1		2012-07-17 14:32:07.876000
	Edit pad (rev 544)		Xing	cv400	XVal Session 77	1	XVal Session 77-Typing - Text-1		2012-07-17 14:32:07.897000
	Edit pad (rev 545)		Brady	cv405	XVal Session 77	1	XVal Session 77-Typing - Text-1		2012-07-17 14:32:07.904000
	Edit pad (rev 546)		nic	cv403	XVal Session 77	1	XVal Session 77-Typing - Text-1		2012-07-17 14:32:08.303000
	Edit pad (rev 547)		Xing	cv400	XVal Session 77	1	XVal Session 77-Typing - Text-1		2012-07-17 14:32:08.538000
	Edit pad (rev 548)		nic	cv403	XVal Session 77	1	XVal Session 77-Typing - Text-1		2012-07-17 14:32:08.803000
	Edit pad (rev 549)		Xing	cv400	XVal Session 77	1	XVal Session 77-Typing - Text-1		2012-07-17 14:32:09.122000
	Edit pad (rev 550)		Brady	cv405	XVal Session 77	1	XVal Session 77-Typing - Text-1		2012-07-17 14:32:09.467000
	Edit pad (rev 551)		nic	cv403	XVal Session 77	1	XVal Session 77-Typing - Text-1		2012-07-17 14:32:09.488000
	Edit pad (rev 552)		Xing	cv400	XVal Session 77	1	XVal Session 77-Typing - Text-1		2012-07-17 14:32:09.620000
	Edit pad (rev 553)		Brady	cv405	XVal Session 77	1	XVal Session 77-Typing - Text-1		2012-07-17 14:32:09.967000
	Edit pad (rev 554)		nic	cv403	XVal Session 77	1	XVal Session 77-Typing - Text-1		2012-07-17 14:32:09.988000
	Edit pad (rev 555)		Xing	cv400	XVal Session 77	1	XVal Session 77-Typing - Text-1		2012-07-17 14:32:10.124000
	Edit pad (rev 556)		Capucine	cv402	XVal Session 77	1	XVal Session 77-Typing - Text-1		2012-07-17 14:32:10.148000
	Edit pad (rev 557)		nic	cv403	XVal Session 77	1	XVal Session 77-Typing - Text-1		2012-07-17 14:32:10.488000
	Edit pad (rev 558)		Brady	cv405	XVal Session 77	1	XVal Session 77-Typing - Text-1		2012-07-17 14:32:10.534000
	Edit pad (rev 559)		nic	cv403	XVal Session 77	1	XVal Session 77-Typing - Text-1		2012-07-17 14:32:10.987000
	Edit pad (rev 560)		Brady	cv405	XVal Session 77	1	XVal Session 77-Typing - Text-1		2012-07-17 14:32:11.033000
	Edit pad (rev 561)		Capucine	cv402	XVal Session 77	1	XVal Session 77-Typing - Text-1		2012-07-17 14:32:11.399000
	Edit pad (rev 562)		nic	cv403	XVal Session 77	1	XVal Session 77-Typing - Text-1		2012-07-17 14:32:11.487000
	Edit pad (rev 563)		Brady	cv405	XVal Session 77	1	XVal Session 77-Typing - Text-1		2012-07-17 14:32:11.531000
	Edit pad (rev 564)		Capucine	cv402	XVal Session 77	1	XVal Session 77-Typing - Text-1		2012-07-17 14:32:11.902000
	Edit pad (rev 565)		nic	cv403	XVal Session 77	1	XVal Session 77-Typing - Text-1		2012-07-17 14:32:11.986000
	Edit pad (rev 566)		Brady	cv405	XVal Session 77	1	XVal Session 77-Typing - Text-1		2012-07-17 14:32:12.039000
	Edit pad (rev 567)		Brady	cv405	XVal Session 77	1	XVal Session 77-Typing - Text-1		2012-07-17 14:32:12.542000
	Edit pad (rev 568)		Capucine	cv402	XVal Session 77	1	XVal Session 77-Typing - Text-1		2012-07-17 14:32:12.549000
	Edit pad (rev 569)		Capucine	cv402	XVal Session 77	1	XVal Session 77-Typing - Text-1		2012-07-17 14:32:13.060000
	Edit pad (rev 570)		Capucine	cv402	XVal Session 77	1	XVal Session 77-Typing - Text-1		2012-07-17 14:32:13.559000
	Edit pad (rev 571)		Capucine	cv402	XVal Session 77	1	XVal Session 77-Typing - Text-1		2012-07-17 14:32:14.059000
	Edit pad (rev 572)		Capucine	cv402	XVal Session 77	1	XVal Session 77-Typing - Text-1		2012-07-17 14:32:14.560000
	Edit pad (rev 573)		Xing	cv400	XVal Session 77	1	XVal Session 77-Typing - Text-1		2012-07-17 14:32:14.713000
	Edit pad (rev 574)		nic	cv403	XVal Session 77	1	XVal Session 77-Typing - Text-1		2012-07-17 14:32:14.741000
	Edit pad (rev 575)		Capucine	cv402	XVal Session 77	1	XVal Session 77-Typing - Text-1		2012-07-17 14:32:15.059000
	Edit pad (rev 576)		Xing	cv400	XVal Session 77	1	XVal Session 77-Typing - Text-1		2012-07-17 14:32:15.211000
	Edit pad (rev 577)		nic	cv403	XVal Session 77	1	XVal Session 77-Typing - Text-1		2012-07-17 14:32:15.242000
	Edit pad (rev 578)		nic	cv403	XVal Session 77	1	XVal Session 77-Typing - Text-1		2012-07-17 14:32:15.743000
	Edit pad (rev 579)		Xing	cv400	XVal Session 77	1	XVal Session 77-Typing - Text-1		2012-07-17 14:32:15.766000
	Edit pad (rev 580)		Brady	cv405	XVal Session 77	1	XVal Session 77-Typing - Text-1		2012-07-17 14:32:15.804000
	Edit pad (rev 581)		Capucine	cv402	XVal Session 77	1	XVal Session 77-Typing - Text-1		2012-07-17 14:32:16.079000
	Edit pad (rev 582)		Xing	cv400	XVal Session 77	1	XVal Session 77-Typing - Text-1		2012-07-17 14:32:16.211000
	Edit pad (rev 583)		nic	cv403	XVal Session 77	1	XVal Session 77-Typing - Text-1		2012-07-17 14:32:16.252000
	Edit pad (rev 584)		Brady	cv405	XVal Session 77	1	XVal Session 77-Typing - Text-1		2012-07-17 14:32:16.527000
	Edit pad (rev 585)		Xing	cv400	XVal Session 77	1	XVal Session 77-Typing - Text-1		2012-07-17 14:32:16.712000
	Edit pad (rev 586)		Capucine	cv402	XVal Session 77	1	XVal Session 77-Typing - Text-1		2012-07-17 14:32:16.735000
	Edit pad (rev 587)		Brady	cv405	XVal Session 77	1	XVal Session 77-Typing - Text-1		2012-07-17 14:32:17.025000
	Edit pad (rev 588)		nic	cv403	XVal Session 77	1	XVal Session 77-Typing - Text-1		2012-07-17 14:32:17.200000
	Edit pad (rev 589)		Capucine	cv402	XVal Session 77	1	XVal Session 77-Typing - Text-1		2012-07-17 14:32:17.237000
	Edit pad (rev 590)		Xing	cv400	XVal Session 77	1	XVal Session 77-Typing - Text-1		2012-07-17 14:32:17.250000
	Edit pad (rev 591)		nic	cv403	XVal Session 77	1	XVal Session 77-Typing - Text-1		2012-07-17 14:32:17.700000
	Edit pad (rev 592)		Capucine	cv402	XVal Session 77	1	XVal Session 77-Typing - Text-1		2012-07-17 14:32:17.766000
	Edit pad (rev 593)		Xing	cv400	XVal Session 77	1	XVal Session 77-Typing - Text-1		2012-07-17 14:32:17.770000
	Edit pad (rev 594)		Brady	cv405	XVal Session 77	1	XVal Session 77-Typing - Text-1		2012-07-17 14:32:18.002000
	Edit pad (rev 595)		nic	cv403	XVal Session 77	1	XVal Session 77-Typing - Text-1		2012-07-17 14:32:18.203000
	Edit pad (rev 596)		Xing	cv400	XVal Session 77	1	XVal Session 77-Typing - Text-1		2012-07-17 14:32:18.255000
	Edit pad (rev 597)		nic	cv403	XVal Session 77	1	XVal Session 77-Typing - Text-1		2012-07-17 14:32:18.704000
	Edit pad (rev 598)		Xing	cv400	XVal Session 77	1	XVal Session 77-Typing - Text-1		2012-07-17 14:32:18.762000
	Edit pad (rev 599)		Brady	cv405	XVal Session 77	1	XVal Session 77-Typing - Text-1		2012-07-17 14:32:19.057000
	Edit pad (rev 600)		Capucine	cv402	XVal Session 77	1	XVal Session 77-Typing - Text-1		2012-07-17 14:32:19.162000
	Edit pad (rev 601)		nic	cv403	XVal Session 77	1	XVal Session 77-Typing - Text-1		2012-07-17 14:32:19.202000
	Edit pad (rev 602)		Xing	cv400	XVal Session 77	1	XVal Session 77-Typing - Text-1		2012-07-17 14:32:19.263000
	Edit pad (rev 603)		Brady	cv405	XVal Session 77	1	XVal Session 77-Typing - Text-1		2012-07-17 14:32:19.649000
	Edit pad (rev 604)		nic	cv403	XVal Session 77	1	XVal Session 77-Typing - Text-1		2012-07-17 14:32:19.703000
	Edit pad (rev 605)		Xing	cv400	XVal Session 77	1	XVal Session 77-Typing - Text-1		2012-07-17 14:32:19.764000
	Edit pad (rev 606)		Brady	cv405	XVal Session 77	1	XVal Session 77-Typing - Text-1		2012-07-17 14:32:20.149000
	Edit pad (rev 607)		nic	cv403	XVal Session 77	1	XVal Session 77-Typing - Text-1		2012-07-17 14:32:20.202000
	Edit pad (rev 608)		Xing	cv400	XVal Session 77	1	XVal Session 77-Typing - Text-1		2012-07-17 14:32:20.264000
	Edit pad (rev 609)		Brady	cv405	XVal Session 77	1	XVal Session 77-Typing - Text-1		2012-07-17 14:32:20.653000
	Edit pad (rev 610)		Capucine	cv402	XVal Session 77	1	XVal Session 77-Typing - Text-1		2012-07-17 14:32:20.668000
	Edit pad (rev 611)		nic	cv403	XVal Session 77	1	XVal Session 77-Typing - Text-1		2012-07-17 14:32:20.703000
	Edit pad (rev 612)		Xing	cv400	XVal Session 77	1	XVal Session 77-Typing - Text-1		2012-07-17 14:32:20.776000
	Edit pad (rev 613)		Brady	cv405	XVal Session 77	1	XVal Session 77-Typing - Text-1		2012-07-17 14:32:21.156000
	Edit pad (rev 614)		nic	cv403	XVal Session 77	1	XVal Session 77-Typing - Text-1		2012-07-17 14:32:21.207000
	Edit pad (rev 615)		Capucine	cv402	XVal Session 77	1	XVal Session 77-Typing - Text-1		2012-07-17 14:32:21.368000
	Edit pad (rev 616)		Brady	cv405	XVal Session 77	1	XVal Session 77-Typing - Text-1		2012-07-17 14:32:21.699000
	Edit pad (rev 617)		nic	cv403	XVal Session 77	1	XVal Session 77-Typing - Text-1		2012-07-17 14:32:21.716000
	Edit pad (rev 618)		Capucine	cv402	XVal Session 77	1	XVal Session 77-Typing - Text-1		2012-07-17 14:32:21.869000
	Edit pad (rev 619)		Brady	cv405	XVal Session 77	1	XVal Session 77-Typing - Text-1		2012-07-17 14:32:22.159000
	Edit pad (rev 620)		nic	cv403	XVal Session 77	1	XVal Session 77-Typing - Text-1		2012-07-17 14:32:22.216000
	Edit pad (rev 621)		Capucine	cv402	XVal Session 77	1	XVal Session 77-Typing - Text-1		2012-07-17 14:32:22.482000
	Edit pad (rev 622)		Brady	cv405	XVal Session 77	1	XVal Session 77-Typing - Text-1		2012-07-17 14:32:22.659000
	Edit pad (rev 623)		nic	cv403	XVal Session 77	1	XVal Session 77-Typing - Text-1		2012-07-17 14:32:22.778000
	Edit pad (rev 624)		Capucine	cv402	XVal Session 77	1	XVal Session 77-Typing - Text-1		2012-07-17 14:32:22.995000
	Edit pad (rev 625)		Brady	cv405	XVal Session 77	1	XVal Session 77-Typing - Text-1		2012-07-17 14:32:23.158000
	Edit pad (rev 626)		nic	cv403	XVal Session 77	1	XVal Session 77-Typing - Text-1		2012-07-17 14:32:23.215000
	Edit pad (rev 627)		Capucine	cv402	XVal Session 77	1	XVal Session 77-Typing - Text-1		2012-07-17 14:32:23.649000
	Edit pad (rev 628)		Brady	cv405	XVal Session 77	1	XVal Session 77-Typing - Text-1		2012-07-17 14:32:23.660000
	Edit pad (rev 629)		Xing	cv400	XVal Session 77	1	XVal Session 77-Typing - Text-1		2012-07-17 14:32:23.702000
	Edit pad (rev 630)		nic	cv403	XVal Session 77	1	XVal Session 77-Typing - Text-1		2012-07-17 14:32:23.718000
	Edit pad (rev 631)		Brady	cv405	XVal Session 77	1	XVal Session 77-Typing - Text-1		2012-07-17 14:32:24.160000
	Edit pad (rev 632)		Xing	cv400	XVal Session 77	1	XVal Session 77-Typing - Text-1		2012-07-17 14:32:24.201000
	Edit pad (rev 633)		nic	cv403	XVal Session 77	1	XVal Session 77-Typing - Text-1		2012-07-17 14:32:24.220000
	Edit pad (rev 634)		Xing	cv400	XVal Session 77	1	XVal Session 77-Typing - Text-1		2012-07-17 14:32:24.704000
	Edit pad (rev 635)		Brady	cv405	XVal Session 77	1	XVal Session 77-Typing - Text-1		2012-07-17 14:32:25.015000
	Edit pad (rev 636)		nic	cv403	XVal Session 77	1	XVal Session 77-Typing - Text-1		2012-07-17 14:32:25.147000
	Edit pad (rev 637)		Xing	cv400	XVal Session 77	1	XVal Session 77-Typing - Text-1		2012-07-17 14:32:25.201000
	Edit pad (rev 638)		Brady	cv405	XVal Session 77	1	XVal Session 77-Typing - Text-1		2012-07-17 14:32:25.514000
	Edit pad (rev 639)		Xing	cv400	XVal Session 77	1	XVal Session 77-Typing - Text-1		2012-07-17 14:32:25.705000
	Edit pad (rev 640)		Brady	cv405	XVal Session 77	1	XVal Session 77-Typing - Text-1		2012-07-17 14:32:26.026000
	Edit pad (rev 641)		Xing	cv400	XVal Session 77	1	XVal Session 77-Typing - Text-1		2012-07-17 14:32:26.204000
	Edit pad (rev 642)		nic	cv403	XVal Session 77	1	XVal Session 77-Typing - Text-1		2012-07-17 14:32:26.468000
	Edit pad (rev 643)		Brady	cv405	XVal Session 77	1	XVal Session 77-Typing - Text-1		2012-07-17 14:32:26.557000
	Edit pad (rev 644)		Xing	cv400	XVal Session 77	1	XVal Session 77-Typing - Text-1		2012-07-17 14:32:26.704000
	Edit pad (rev 645)		Brady	cv405	XVal Session 77	1	XVal Session 77-Typing - Text-1		2012-07-17 14:32:27.059000
	Edit pad (rev 646)		Xing	cv400	XVal Session 77	1	XVal Session 77-Typing - Text-1		2012-07-17 14:32:27.203000
	Edit pad (rev 647)		nic	cv403	XVal Session 77	1	XVal Session 77-Typing - Text-1		2012-07-17 14:32:27.292000
	Edit pad (rev 648)		nic	cv403	XVal Session 77	1	XVal Session 77-Typing - Text-1		2012-07-17 14:32:27.793000
	Edit pad (rev 649)		Xing	cv400	XVal Session 77	1	XVal Session 77-Typing - Text-1		2012-07-17 14:32:27.869000
	Edit pad (rev 650)		nic	cv403	XVal Session 77	1	XVal Session 77-Typing - Text-1		2012-07-17 14:32:28.294000
	Edit pad (rev 651)		Xing	cv400	XVal Session 77	1	XVal Session 77-Typing - Text-1		2012-07-17 14:32:28.378000
	Edit pad (rev 652)		Brady	cv405	XVal Session 77	1	XVal Session 77-Typing - Text-1		2012-07-17 14:32:28.713000
	Edit pad (rev 653)		nic	cv403	XVal Session 77	1	XVal Session 77-Typing - Text-1		2012-07-17 14:32:28.792000
	Edit pad (rev 654)		Xing	cv400	XVal Session 77	1	XVal Session 77-Typing - Text-1		2012-07-17 14:32:28.878000
	Edit pad (rev 655)		nic	cv403	XVal Session 77	1	XVal Session 77-Typing - Text-1		2012-07-17 14:32:29.294000
	Edit pad (rev 656)		Xing	cv400	XVal Session 77	1	XVal Session 77-Typing - Text-1		2012-07-17 14:32:29.380000
	Edit pad (rev 657)		nic	cv403	XVal Session 77	1	XVal Session 77-Typing - Text-1		2012-07-17 14:32:29.794000
	Edit pad (rev 658)		Brady	cv405	XVal Session 77	1	XVal Session 77-Typing - Text-1		2012-07-17 14:32:29.869000
	Edit pad (rev 659)		Xing	cv400	XVal Session 77	1	XVal Session 77-Typing - Text-1		2012-07-17 14:32:29.898000
	Edit pad (rev 660)		Capucine	cv402	XVal Session 77	1	XVal Session 77-Typing - Text-1		2012-07-17 14:32:30.096000
	Edit pad (rev 661)		nic	cv403	XVal Session 77	1	XVal Session 77-Typing - Text-1		2012-07-17 14:32:30.330000
	Edit pad (rev 662)		Xing	cv400	XVal Session 77	1	XVal Session 77-Typing - Text-1		2012-07-17 14:32:30.398000
	Edit pad (rev 663)		Brady	cv405	XVal Session 77	1	XVal Session 77-Typing - Text-1		2012-07-17 14:32:30.445000
	Edit pad (rev 664)		nic	cv403	XVal Session 77	1	XVal Session 77-Typing - Text-1		2012-07-17 14:32:30.834000
	Edit pad (rev 665)		Xing	cv400	XVal Session 77	1	XVal Session 77-Typing - Text-1		2012-07-17 14:32:30.899000
	Edit pad (rev 666)		Brady	cv405	XVal Session 77	1	XVal Session 77-Typing - Text-1		2012-07-17 14:32:31.245000
	Edit pad (rev 667)		nic	cv403	XVal Session 77	1	XVal Session 77-Typing - Text-1		2012-07-17 14:32:31.335000
	Edit pad (rev 668)		Xing	cv400	XVal Session 77	1	XVal Session 77-Typing - Text-1		2012-07-17 14:32:31.744000
	Edit pad (rev 669)		nic	cv403	XVal Session 77	1	XVal Session 77-Typing - Text-1		2012-07-17 14:32:31.835000
	Edit pad (rev 670)		Brady	cv405	XVal Session 77	1	XVal Session 77-Typing - Text-1		2012-07-17 14:32:32.084000
	Edit pad (rev 671)		Xing	cv400	XVal Session 77	1	XVal Session 77-Typing - Text-1		2012-07-17 14:32:32.288000
	Edit pad (rev 672)		nic	cv403	XVal Session 77	1	XVal Session 77-Typing - Text-1		2012-07-17 14:32:32.335000
	Edit pad (rev 673)		Brady	cv405	XVal Session 77	1	XVal Session 77-Typing - Text-1		2012-07-17 14:32:32.583000
	Edit pad (rev 674)		nic	cv403	XVal Session 77	1	XVal Session 77-Typing - Text-1		2012-07-17 14:32:32.837000
	Edit pad (rev 675)		nic	cv403	XVal Session 77	1	XVal Session 77-Typing - Text-1		2012-07-17 14:32:33.338000
	Edit pad (rev 676)		Brady	cv405	XVal Session 77	1	XVal Session 77-Typing - Text-1		2012-07-17 14:32:33.417000
	Edit pad (rev 677)		nic	cv403	XVal Session 77	1	XVal Session 77-Typing - Text-1		2012-07-17 14:32:33.854000
	Edit pad (rev 678)		nic	cv403	XVal Session 77	1	XVal Session 77-Typing - Text-1		2012-07-17 14:32:34.354000
	Edit pad (rev 679)		Brady	cv405	XVal Session 77	1	XVal Session 77-Typing - Text-1		2012-07-17 14:32:34.632000
	Edit pad (rev 680)		nic	cv403	XVal Session 77	1	XVal Session 77-Typing - Text-1		2012-07-17 14:32:34.853000
	Edit pad (rev 681)		nic	cv403	XVal Session 77	1	XVal Session 77-Typing - Text-1		2012-07-17 14:32:35.354000
	Edit pad (rev 682)		Capucine	cv402	XVal Session 77	1	XVal Session 77-Typing - Text-1		2012-07-17 14:32:35.461000
	Edit pad (rev 683)		Brady	cv405	XVal Session 77	1	XVal Session 77-Typing - Text-1		2012-07-17 14:32:35.486000
	Edit pad (rev 684)		nic	cv403	XVal Session 77	1	XVal Session 77-Typing - Text-1		2012-07-17 14:32:35.854000
	Edit pad (rev 685)		Brady	cv405	XVal Session 77	1	XVal Session 77-Typing - Text-1		2012-07-17 14:32:35.987000
	Edit pad (rev 686)		nic	cv403	XVal Session 77	1	XVal Session 77-Typing - Text-1		2012-07-17 14:32:36.381000
	Edit pad (rev 687)		Brady	cv405	XVal Session 77	1	XVal Session 77-Typing - Text-1		2012-07-17 14:32:36.498000
	Edit pad (rev 688)		nic	cv403	XVal Session 77	1	XVal Session 77-Typing - Text-1		2012-07-17 14:32:37.064000
	Edit pad (rev 689)		Xing	cv400	XVal Session 77	1	XVal Session 77-Typing - Text-1		2012-07-17 14:32:37.328000
	Edit pad (rev 690)		Brady	cv405	XVal Session 77	1	XVal Session 77-Typing - Text-1		2012-07-17 14:32:37.377000
	Edit pad (rev 691)		nic	cv403	XVal Session 77	1	XVal Session 77-Typing - Text-1		2012-07-17 14:32:37.566000
	Edit pad (rev 692)		Xing	cv400	XVal Session 77	1	XVal Session 77-Typing - Text-1		2012-07-17 14:32:37.828000
	Edit pad (rev 693)		Capucine	cv402	XVal Session 77	1	XVal Session 77-Typing - Text-1		2012-07-17 14:32:37.979000
	Edit pad (rev 694)		nic	cv403	XVal Session 77	1	XVal Session 77-Typing - Text-1		2012-07-17 14:32:38.088000
	Edit pad (rev 695)		Brady	cv405	XVal Session 77	1	XVal Session 77-Typing - Text-1		2012-07-17 14:32:38.382000
	Edit pad (rev 696)		Xing	cv400	XVal Session 77	1	XVal Session 77-Typing - Text-1		2012-07-17 14:32:38.481000
	Edit pad (rev 697)		Capucine	cv402	XVal Session 77	1	XVal Session 77-Typing - Text-1		2012-07-17 14:32:38.482000
	Edit pad (rev 698)		nic	cv403	XVal Session 77	1	XVal Session 77-Typing - Text-1		2012-07-17 14:32:38.592000
	Edit pad (rev 699)		Brady	cv405	XVal Session 77	1	XVal Session 77-Typing - Text-1		2012-07-17 14:32:38.892000
	Edit pad (rev 700)		Capucine	cv402	XVal Session 77	1	XVal Session 77-Typing - Text-1		2012-07-17 14:32:39.001000
	Edit pad (rev 701)		nic	cv403	XVal Session 77	1	XVal Session 77-Typing - Text-1		2012-07-17 14:32:39.091000
	Edit pad (rev 702)		Xing	cv400	XVal Session 77	1	XVal Session 77-Typing - Text-1		2012-07-17 14:32:39.234000
	Edit pad (rev 703)		Capucine	cv402	XVal Session 77	1	XVal Session 77-Typing - Text-1		2012-07-17 14:32:39.511000
	Edit pad (rev 704)		nic	cv403	XVal Session 77	1	XVal Session 77-Typing - Text-1		2012-07-17 14:32:39.593000
	Edit pad (rev 705)		Xing	cv400	XVal Session 77	1	XVal Session 77-Typing - Text-1		2012-07-17 14:32:39.735000
	Edit pad (rev 706)		Brady	cv405	XVal Session 77	1	XVal Session 77-Typing - Text-1		2012-07-17 14:32:39.820000
	Edit pad (rev 707)		nic	cv403	XVal Session 77	1	XVal Session 77-Typing - Text-1		2012-07-17 14:32:40.092000
	Edit pad (rev 708)		Xing	cv400	XVal Session 77	1	XVal Session 77-Typing - Text-1		2012-07-17 14:32:40.235000
	Edit pad (rev 709)		Brady	cv405	XVal Session 77	1	XVal Session 77-Typing - Text-1		2012-07-17 14:32:40.321000
	Edit pad (rev 710)		Capucine	cv402	XVal Session 77	1	XVal Session 77-Typing - Text-1		2012-07-17 14:32:40.744000
	Edit pad (rev 711)		Brady	cv405	XVal Session 77	1	XVal Session 77-Typing - Text-1		2012-07-17 14:32:40.822000
	Edit pad (rev 712)		Brady	cv405	XVal Session 77	1	XVal Session 77-Typing - Text-1		2012-07-17 14:32:41.322000
	Edit pad (rev 713)		Brady	cv405	XVal Session 77	1	XVal Session 77-Typing - Text-1		2012-07-17 14:32:41.822000
	Edit pad (rev 714)		Capucine	cv402	XVal Session 77	1	XVal Session 77-Typing - Text-1		2012-07-17 14:32:41.964000
	Edit pad (rev 715)		nic	cv403	XVal Session 77	1	XVal Session 77-Typing - Text-1		2012-07-17 14:32:42.003000
	Edit pad (rev 716)		Brady	cv405	XVal Session 77	1	XVal Session 77-Typing - Text-1		2012-07-17 14:32:42.349000
	Edit pad (rev 717)		nic	cv403	XVal Session 77	1	XVal Session 77-Typing - Text-1		2012-07-17 14:32:42.503000
	Edit pad (rev 718)		Brady	cv405	XVal Session 77	1	XVal Session 77-Typing - Text-1		2012-07-17 14:32:42.856000
	Edit pad (rev 719)		Capucine	cv402	XVal Session 77	1	XVal Session 77-Typing - Text-1		2012-07-17 14:32:42.990000
	Edit pad (rev 720)		nic	cv403	XVal Session 77	1	XVal Session 77-Typing - Text-1		2012-07-17 14:32:43.020000
	Edit pad (rev 721)		nic	cv403	XVal Session 77	1	XVal Session 77-Typing - Text-1		2012-07-17 14:32:43.521000
	Edit pad (rev 722)		Capucine	cv402	XVal Session 77	1	XVal Session 77-Typing - Text-1		2012-07-17 14:32:43.541000
	Edit pad (rev 723)		Xing	cv400	XVal Session 77	1	XVal Session 77-Typing - Text-1		2012-07-17 14:32:43.887000
	Edit pad (rev 724)		Brady	cv405	XVal Session 77	1	XVal Session 77-Typing - Text-1		2012-07-17 14:32:43.910000
	Edit pad (rev 725)		nic	cv403	XVal Session 77	1	XVal Session 77-Typing - Text-1		2012-07-17 14:32:44.033000
	Edit pad (rev 726)		Xing	cv400	XVal Session 77	1	XVal Session 77-Typing - Text-1		2012-07-17 14:32:44.387000
	Edit pad (rev 727)		Brady	cv405	XVal Session 77	1	XVal Session 77-Typing - Text-1		2012-07-17 14:32:44.422000
	Edit pad (rev 728)		nic	cv403	XVal Session 77	1	XVal Session 77-Typing - Text-1		2012-07-17 14:32:44.535000
	Edit pad (rev 729)		Xing	cv400	XVal Session 77	1	XVal Session 77-Typing - Text-1		2012-07-17 14:32:44.887000
	Edit pad (rev 730)		Brady	cv405	XVal Session 77	1	XVal Session 77-Typing - Text-1		2012-07-17 14:32:44.946000
	Edit pad (rev 731)		nic	cv403	XVal Session 77	1	XVal Session 77-Typing - Text-1		2012-07-17 14:32:45.040000
	Edit pad (rev 732)		Brady	cv405	XVal Session 77	1	XVal Session 77-Typing - Text-1		2012-07-17 14:32:45.451000
	Edit pad (rev 733)		nic	cv403	XVal Session 77	1	XVal Session 77-Typing - Text-1		2012-07-17 14:32:45.540000
	Edit pad (rev 734)		Brady	cv405	XVal Session 77	1	XVal Session 77-Typing - Text-1		2012-07-17 14:32:45.951000
	Edit pad (rev 735)		nic	cv403	XVal Session 77	1	XVal Session 77-Typing - Text-1		2012-07-17 14:32:46.039000
	Edit pad (rev 736)		nic	cv403	XVal Session 77	1	XVal Session 77-Typing - Text-1		2012-07-17 14:32:46.543000
	Edit pad (rev 737)		Brady	cv405	XVal Session 77	1	XVal Session 77-Typing - Text-1		2012-07-17 14:32:46.608000
	Edit pad (rev 738)		nic	cv403	XVal Session 77	1	XVal Session 77-Typing - Text-1		2012-07-17 14:32:47.054000
	Edit pad (rev 739)		Xing	cv400	XVal Session 77	1	XVal Session 77-Typing - Text-1		2012-07-17 14:32:47.105000
	Edit pad (rev 740)		Brady	cv405	XVal Session 77	1	XVal Session 77-Typing - Text-1		2012-07-17 14:32:47.130000
	Edit pad (rev 741)		Xing	cv400	XVal Session 77	1	XVal Session 77-Typing - Text-1		2012-07-17 14:32:47.606000
	Edit pad (rev 742)		nic	cv403	XVal Session 77	1	XVal Session 77-Typing - Text-1		2012-07-17 14:32:47.866000
	Edit pad (rev 743)		Xing	cv400	XVal Session 77	1	XVal Session 77-Typing - Text-1		2012-07-17 14:32:48.105000
	Edit pad (rev 744)		Brady	cv405	XVal Session 77	1	XVal Session 77-Typing - Text-1		2012-07-17 14:32:48.331000
	Edit pad (rev 745)		nic	cv403	XVal Session 77	1	XVal Session 77-Typing - Text-1		2012-07-17 14:32:48.366000
	Edit pad (rev 746)		Xing	cv400	XVal Session 77	1	XVal Session 77-Typing - Text-1		2012-07-17 14:32:48.610000
	Edit pad (rev 747)		Brady	cv405	XVal Session 77	1	XVal Session 77-Typing - Text-1		2012-07-17 14:32:48.834000
	Edit pad (rev 748)		nic	cv403	XVal Session 77	1	XVal Session 77-Typing - Text-1		2012-07-17 14:32:48.866000
	Edit pad (rev 749)		Xing	cv400	XVal Session 77	1	XVal Session 77-Typing - Text-1		2012-07-17 14:32:49.109000
	Edit pad (rev 750)		Brady	cv405	XVal Session 77	1	XVal Session 77-Typing - Text-1		2012-07-17 14:32:49.336000
	Edit pad (rev 751)		nic	cv403	XVal Session 77	1	XVal Session 77-Typing - Text-1		2012-07-17 14:32:49.367000
	Edit pad (rev 752)		Xing	cv400	XVal Session 77	1	XVal Session 77-Typing - Text-1		2012-07-17 14:32:49.610000
	Edit pad (rev 753)		nic	cv403	XVal Session 77	1	XVal Session 77-Typing - Text-1		2012-07-17 14:32:49.869000
	Edit pad (rev 754)		Capucine	cv402	XVal Session 77	1	XVal Session 77-Typing - Text-1		2012-07-17 14:32:49.980000
	Edit pad (rev 755)		Xing	cv400	XVal Session 77	1	XVal Session 77-Typing - Text-1		2012-07-17 14:32:50.115000
	Edit pad (rev 756)		nic	cv403	XVal Session 77	1	XVal Session 77-Typing - Text-1		2012-07-17 14:32:50.370000
	Edit pad (rev 757)		Xing	cv400	XVal Session 77	1	XVal Session 77-Typing - Text-1		2012-07-17 14:32:50.683000
	Edit pad (rev 758)		Capucine	cv402	XVal Session 77	1	XVal Session 77-Typing - Text-1		2012-07-17 14:32:50.704000
	Edit pad (rev 759)		Brady	cv405	XVal Session 77	1	XVal Session 77-Typing - Text-1		2012-07-17 14:32:50.854000
	Edit pad (rev 760)		nic	cv403	XVal Session 77	1	XVal Session 77-Typing - Text-1		2012-07-17 14:32:50.894000
	Edit pad (rev 761)		Xing	cv400	XVal Session 77	1	XVal Session 77-Typing - Text-1		2012-07-17 14:32:51.183000
	Edit pad (rev 762)		Capucine	cv402	XVal Session 77	1	XVal Session 77-Typing - Text-1		2012-07-17 14:32:51.203000
	Edit pad (rev 763)		Brady	cv405	XVal Session 77	1	XVal Session 77-Typing - Text-1		2012-07-17 14:32:51.352000
	Edit pad (rev 764)		nic	cv403	XVal Session 77	1	XVal Session 77-Typing - Text-1		2012-07-17 14:32:51.391000
	Edit pad (rev 765)		Xing	cv400	XVal Session 77	1	XVal Session 77-Typing - Text-1		2012-07-17 14:32:51.684000
	Edit pad (rev 766)		Capucine	cv402	XVal Session 77	1	XVal Session 77-Typing - Text-1		2012-07-17 14:32:51.709000
	Edit pad (rev 767)		nic	cv403	XVal Session 77	1	XVal Session 77-Typing - Text-1		2012-07-17 14:32:51.893000
	Edit pad (rev 768)		Capucine	cv402	XVal Session 77	1	XVal Session 77-Typing - Text-1		2012-07-17 14:32:52.371000
	Edit pad (rev 769)		Brady	cv405	XVal Session 77	1	XVal Session 77-Typing - Text-1		2012-07-17 14:32:52.407000
	Edit pad (rev 770)		nic	cv403	XVal Session 77	1	XVal Session 77-Typing - Text-1		2012-07-17 14:32:52.493000
	Edit pad (rev 771)		Brady	cv405	XVal Session 77	1	XVal Session 77-Typing - Text-1		2012-07-17 14:32:52.907000
	Edit pad (rev 772)		nic	cv403	XVal Session 77	1	XVal Session 77-Typing - Text-1		2012-07-17 14:32:52.993000
	Edit pad (rev 773)		Capucine	cv402	XVal Session 77	1	XVal Session 77-Typing - Text-1		2012-07-17 14:32:53.305000
	Edit pad (rev 774)		Brady	cv405	XVal Session 77	1	XVal Session 77-Typing - Text-1		2012-07-17 14:32:53.410000
	Edit pad (rev 775)		nic	cv403	XVal Session 77	1	XVal Session 77-Typing - Text-1		2012-07-17 14:32:53.493000
	Edit pad (rev 776)		Brady	cv405	XVal Session 77	1	XVal Session 77-Typing - Text-1		2012-07-17 14:32:53.913000
	Edit pad (rev 777)		Xing	cv400	XVal Session 77	1	XVal Session 77-Typing - Text-1		2012-07-17 14:32:53.976000
	Edit pad (rev 778)		nic	cv403	XVal Session 77	1	XVal Session 77-Typing - Text-1		2012-07-17 14:32:53.996000
	Edit pad (rev 779)		Capucine	cv402	XVal Session 77	1	XVal Session 77-Typing - Text-1		2012-07-17 14:32:54.175000
	Edit pad (rev 780)		Brady	cv405	XVal Session 77	1	XVal Session 77-Typing - Text-1		2012-07-17 14:32:54.413000
	Edit pad (rev 781)		Xing	cv400	XVal Session 77	1	XVal Session 77-Typing - Text-1		2012-07-17 14:32:54.491000
	Edit pad (rev 782)		nic	cv403	XVal Session 77	1	XVal Session 77-Typing - Text-1		2012-07-17 14:32:54.498000
	Edit pad (rev 783)		Capucine	cv402	XVal Session 77	1	XVal Session 77-Typing - Text-1		2012-07-17 14:32:54.676000
	Edit pad (rev 784)		Brady	cv405	XVal Session 77	1	XVal Session 77-Typing - Text-1		2012-07-17 14:32:54.913000
	Edit pad (rev 785)		Xing	cv400	XVal Session 77	1	XVal Session 77-Typing - Text-1		2012-07-17 14:32:54.990000
	Edit pad (rev 786)		nic	cv403	XVal Session 77	1	XVal Session 77-Typing - Text-1		2012-07-17 14:32:54.995000
	Edit pad (rev 787)		Capucine	cv402	XVal Session 77	1	XVal Session 77-Typing - Text-1		2012-07-17 14:32:55.176000
	Edit pad (rev 788)		Brady	cv405	XVal Session 77	1	XVal Session 77-Typing - Text-1		2012-07-17 14:32:55.418000
	Edit pad (rev 789)		nic	cv403	XVal Session 77	1	XVal Session 77-Typing - Text-1		2012-07-17 14:32:55.503000
	Edit pad (rev 790)		Capucine	cv402	XVal Session 77	1	XVal Session 77-Typing - Text-1		2012-07-17 14:32:55.676000
	Edit pad (rev 791)		Brady	cv405	XVal Session 77	1	XVal Session 77-Typing - Text-1		2012-07-17 14:32:55.917000
	Edit pad (rev 792)		nic	cv403	XVal Session 77	1	XVal Session 77-Typing - Text-1		2012-07-17 14:32:56.003000
	Edit pad (rev 793)		Xing	cv400	XVal Session 77	1	XVal Session 77-Typing - Text-1		2012-07-17 14:32:56.367000
	Edit pad (rev 794)		Capucine	cv402	XVal Session 77	1	XVal Session 77-Typing - Text-1		2012-07-17 14:32:56.447000
	Edit pad (rev 795)		Brady	cv405	XVal Session 77	1	XVal Session 77-Typing - Text-1		2012-07-17 14:32:56.488000
	Edit pad (rev 796)		nic	cv403	XVal Session 77	1	XVal Session 77-Typing - Text-1		2012-07-17 14:32:56.512000
	Edit pad (rev 797)		Xing	cv400	XVal Session 77	1	XVal Session 77-Typing - Text-1		2012-07-17 14:32:56.867000
	Edit pad (rev 798)		Capucine	cv402	XVal Session 77	1	XVal Session 77-Typing - Text-1		2012-07-17 14:32:56.961000
	Edit pad (rev 799)		nic	cv403	XVal Session 77	1	XVal Session 77-Typing - Text-1		2012-07-17 14:32:57.011000
	Edit pad (rev 800)		Capucine	cv402	XVal Session 77	1	XVal Session 77-Typing - Text-1		2012-07-17 14:32:57.463000
	Edit pad (rev 801)		Brady	cv405	XVal Session 77	1	XVal Session 77-Typing - Text-1		2012-07-17 14:32:57.471000
	Edit pad (rev 802)		nic	cv403	XVal Session 77	1	XVal Session 77-Typing - Text-1		2012-07-17 14:32:57.511000
	Edit pad (rev 803)		Xing	cv400	XVal Session 77	1	XVal Session 77-Typing - Text-1		2012-07-17 14:32:57.905000
	Edit pad (rev 804)		Capucine	cv402	XVal Session 77	1	XVal Session 77-Typing - Text-1		2012-07-17 14:32:57.965000
	Edit pad (rev 805)		nic	cv403	XVal Session 77	1	XVal Session 77-Typing - Text-1		2012-07-17 14:32:58.025000
	Edit pad (rev 806)		Capucine	cv402	XVal Session 77	1	XVal Session 77-Typing - Text-1		2012-07-17 14:32:58.479000
	Edit pad (rev 807)		Brady	cv405	XVal Session 77	1	XVal Session 77-Typing - Text-1		2012-07-17 14:32:58.491000
	Edit pad (rev 808)		nic	cv403	XVal Session 77	1	XVal Session 77-Typing - Text-1		2012-07-17 14:32:58.557000
	Edit pad (rev 809)		Capucine	cv402	XVal Session 77	1	XVal Session 77-Typing - Text-1		2012-07-17 14:32:58.980000
	Edit pad (rev 810)		Brady	cv405	XVal Session 77	1	XVal Session 77-Typing - Text-1		2012-07-17 14:32:58.993000
	Edit pad (rev 811)		nic	cv403	XVal Session 77	1	XVal Session 77-Typing - Text-1		2012-07-17 14:32:59.076000
	Edit pad (rev 812)		Xing	cv400	XVal Session 77	1	XVal Session 77-Typing - Text-1		2012-07-17 14:32:59.093000
	Edit pad (rev 813)		Brady	cv405	XVal Session 77	1	XVal Session 77-Typing - Text-1		2012-07-17 14:32:59.541000
	Edit pad (rev 814)		nic	cv403	XVal Session 77	1	XVal Session 77-Typing - Text-1		2012-07-17 14:32:59.576000
	Edit pad (rev 815)		Xing	cv400	XVal Session 77	1	XVal Session 77-Typing - Text-1		2012-07-17 14:32:59.611000
	Edit pad (rev 816)		Capucine	cv402	XVal Session 77	1	XVal Session 77-Typing - Text-1		2012-07-17 14:32:59.672000
	Edit pad (rev 817)		Brady	cv405	XVal Session 77	1	XVal Session 77-Typing - Text-1		2012-07-17 14:33:00.042000
	Edit pad (rev 818)		nic	cv403	XVal Session 77	1	XVal Session 77-Typing - Text-1		2012-07-17 14:33:00.080000
	Edit pad (rev 819)		Xing	cv400	XVal Session 77	1	XVal Session 77-Typing - Text-1		2012-07-17 14:33:00.141000
	Edit pad (rev 820)		Brady	cv405	XVal Session 77	1	XVal Session 77-Typing - Text-1		2012-07-17 14:33:00.543000
	Edit pad (rev 821)		nic	cv403	XVal Session 77	1	XVal Session 77-Typing - Text-1		2012-07-17 14:33:00.582000
	Edit pad (rev 822)		Xing	cv400	XVal Session 77	1	XVal Session 77-Typing - Text-1		2012-07-17 14:33:00.724000
	Edit pad (rev 823)		Capucine	cv402	XVal Session 77	1	XVal Session 77-Typing - Text-1		2012-07-17 14:33:00.753000
	Edit pad (rev 824)		nic	cv403	XVal Session 77	1	XVal Session 77-Typing - Text-1		2012-07-17 14:33:01.085000
	Edit pad (rev 825)		Xing	cv400	XVal Session 77	1	XVal Session 77-Typing - Text-1		2012-07-17 14:33:01.145000
	Edit pad (rev 826)		Capucine	cv402	XVal Session 77	1	XVal Session 77-Typing - Text-1		2012-07-17 14:33:01.320000
	Edit pad (rev 827)		nic	cv403	XVal Session 77	1	XVal Session 77-Typing - Text-1		2012-07-17 14:33:01.586000
	Edit pad (rev 828)		Xing	cv400	XVal Session 77	1	XVal Session 77-Typing - Text-1		2012-07-17 14:33:01.663000
	Edit pad (rev 829)		Capucine	cv402	XVal Session 77	1	XVal Session 77-Typing - Text-1		2012-07-17 14:33:01.775000
	Edit pad (rev 830)		Brady	cv405	XVal Session 77	1	XVal Session 77-Typing - Text-1		2012-07-17 14:33:01.943000
	Edit pad (rev 831)		nic	cv403	XVal Session 77	1	XVal Session 77-Typing - Text-1		2012-07-17 14:33:02.084000
	Edit pad (rev 832)		Capucine	cv402	XVal Session 77	1	XVal Session 77-Typing - Text-1		2012-07-17 14:33:02.279000
	Edit pad (rev 833)		nic	cv403	XVal Session 77	1	XVal Session 77-Typing - Text-1		2012-07-17 14:33:02.588000
	Edit pad (rev 834)		Capucine	cv402	XVal Session 77	1	XVal Session 77-Typing - Text-1		2012-07-17 14:33:02.805000
	Edit pad (rev 835)		nic	cv403	XVal Session 77	1	XVal Session 77-Typing - Text-1		2012-07-17 14:33:03.088000
	Edit pad (rev 836)		Brady	cv405	XVal Session 77	1	XVal Session 77-Typing - Text-1		2012-07-17 14:33:03.221000
	Edit pad (rev 837)		nic	cv403	XVal Session 77	1	XVal Session 77-Typing - Text-1		2012-07-17 14:33:03.588000
	Edit pad (rev 838)		Capucine	cv402	XVal Session 77	1	XVal Session 77-Typing - Text-1		2012-07-17 14:33:03.837000
	Edit pad (rev 839)		Brady	cv405	XVal Session 77	1	XVal Session 77-Typing - Text-1		2012-07-17 14:33:03.974000
	Edit pad (rev 840)		nic	cv403	XVal Session 77	1	XVal Session 77-Typing - Text-1		2012-07-17 14:33:04.087000
	Edit pad (rev 841)		Capucine	cv402	XVal Session 77	1	XVal Session 77-Typing - Text-1		2012-07-17 14:33:04.343000
	Edit pad (rev 842)		Brady	cv405	XVal Session 77	1	XVal Session 77-Typing - Text-1		2012-07-17 14:33:04.481000
	Edit pad (rev 843)		Xing	cv400	XVal Session 77	1	XVal Session 77-Typing - Text-1		2012-07-17 14:33:04.507000
	Edit pad (rev 844)		nic	cv403	XVal Session 77	1	XVal Session 77-Typing - Text-1		2012-07-17 14:33:04.588000
	Edit pad (rev 845)		Capucine	cv402	XVal Session 77	1	XVal Session 77-Typing - Text-1		2012-07-17 14:33:04.842000
	Edit pad (rev 846)		Brady	cv405	XVal Session 77	1	XVal Session 77-Typing - Text-1		2012-07-17 14:33:04.981000
	Edit pad (rev 847)		Xing	cv400	XVal Session 77	1	XVal Session 77-Typing - Text-1		2012-07-17 14:33:05.007000
	Edit pad (rev 848)		nic	cv403	XVal Session 77	1	XVal Session 77-Typing - Text-1		2012-07-17 14:33:05.086000
	Edit pad (rev 849)		Capucine	cv402	XVal Session 77	1	XVal Session 77-Typing - Text-1		2012-07-17 14:33:05.342000
	Edit pad (rev 850)		Brady	cv405	XVal Session 77	1	XVal Session 77-Typing - Text-1		2012-07-17 14:33:05.483000
	Edit pad (rev 851)		Xing	cv400	XVal Session 77	1	XVal Session 77-Typing - Text-1		2012-07-17 14:33:05.511000
	Edit pad (rev 852)		nic	cv403	XVal Session 77	1	XVal Session 77-Typing - Text-1		2012-07-17 14:33:05.586000
	Edit pad (rev 853)		Capucine	cv402	XVal Session 77	1	XVal Session 77-Typing - Text-1		2012-07-17 14:33:05.854000
	Edit pad (rev 854)		Brady	cv405	XVal Session 77	1	XVal Session 77-Typing - Text-1		2012-07-17 14:33:05.985000
	Edit pad (rev 855)		Xing	cv400	XVal Session 77	1	XVal Session 77-Typing - Text-1		2012-07-17 14:33:06.016000
	Edit pad (rev 856)		nic	cv403	XVal Session 77	1	XVal Session 77-Typing - Text-1		2012-07-17 14:33:06.086000
	Edit pad (rev 857)		Capucine	cv402	XVal Session 77	1	XVal Session 77-Typing - Text-1		2012-07-17 14:33:06.359000
	Edit pad (rev 858)		Brady	cv405	XVal Session 77	1	XVal Session 77-Typing - Text-1		2012-07-17 14:33:06.485000
	Edit pad (rev 859)		Xing	cv400	XVal Session 77	1	XVal Session 77-Typing - Text-1		2012-07-17 14:33:06.517000
	Edit pad (rev 860)		nic	cv403	XVal Session 77	1	XVal Session 77-Typing - Text-1		2012-07-17 14:33:06.586000
	Edit pad (rev 861)		Brady	cv405	XVal Session 77	1	XVal Session 77-Typing - Text-1		2012-07-17 14:33:06.989000
	Edit pad (rev 862)		Xing	cv400	XVal Session 77	1	XVal Session 77-Typing - Text-1		2012-07-17 14:33:07.033000
	Edit pad (rev 863)		nic	cv403	XVal Session 77	1	XVal Session 77-Typing - Text-1		2012-07-17 14:33:07.096000
	Edit pad (rev 864)		Capucine	cv402	XVal Session 77	1	XVal Session 77-Typing - Text-1		2012-07-17 14:33:07.319000
	Edit pad (rev 865)		Brady	cv405	XVal Session 77	1	XVal Session 77-Typing - Text-1		2012-07-17 14:33:07.489000
	Edit pad (rev 866)		Xing	cv400	XVal Session 77	1	XVal Session 77-Typing - Text-1		2012-07-17 14:33:07.537000
	Edit pad (rev 867)		nic	cv403	XVal Session 77	1	XVal Session 77-Typing - Text-1		2012-07-17 14:33:07.600000
	Edit pad (rev 868)		Capucine	cv402	XVal Session 77	1	XVal Session 77-Typing - Text-1		2012-07-17 14:33:07.823000
	Edit pad (rev 869)		Brady	cv405	XVal Session 77	1	XVal Session 77-Typing - Text-1		2012-07-17 14:33:07.988000
	Edit pad (rev 870)		Xing	cv400	XVal Session 77	1	XVal Session 77-Typing - Text-1		2012-07-17 14:33:08.038000
	Edit pad (rev 871)		nic	cv403	XVal Session 77	1	XVal Session 77-Typing - Text-1		2012-07-17 14:33:08.097000
	Edit pad (rev 872)		Capucine	cv402	XVal Session 77	1	XVal Session 77-Typing - Text-1		2012-07-17 14:33:08.326000
	Edit pad (rev 873)		Xing	cv400	XVal Session 77	1	XVal Session 77-Typing - Text-1		2012-07-17 14:33:08.538000
	Edit pad (rev 874)		nic	cv403	XVal Session 77	1	XVal Session 77-Typing - Text-1		2012-07-17 14:33:08.605000
	Edit pad (rev 875)		Capucine	cv402	XVal Session 77	1	XVal Session 77-Typing - Text-1		2012-07-17 14:33:08.825000
	Edit pad (rev 876)		Xing	cv400	XVal Session 77	1	XVal Session 77-Typing - Text-1		2012-07-17 14:33:09.038000
	Edit pad (rev 877)		nic	cv403	XVal Session 77	1	XVal Session 77-Typing - Text-1		2012-07-17 14:33:09.104000
	Edit pad (rev 878)		Capucine	cv402	XVal Session 77	1	XVal Session 77-Typing - Text-1		2012-07-17 14:33:09.326000
	Edit pad (rev 879)		Brady	cv405	XVal Session 77	1	XVal Session 77-Typing - Text-1		2012-07-17 14:33:09.383000
	Edit pad (rev 880)		Xing	cv400	XVal Session 77	1	XVal Session 77-Typing - Text-1		2012-07-17 14:33:09.538000
	Edit pad (rev 881)		nic	cv403	XVal Session 77	1	XVal Session 77-Typing - Text-1		2012-07-17 14:33:09.610000
	Edit pad (rev 882)		Brady	cv405	XVal Session 77	1	XVal Session 77-Typing - Text-1		2012-07-17 14:33:09.975000
	Edit pad (rev 883)		Xing	cv400	XVal Session 77	1	XVal Session 77-Typing - Text-1		2012-07-17 14:33:10.355000
	Edit pad (rev 884)		Brady	cv405	XVal Session 77	1	XVal Session 77-Typing - Text-1		2012-07-17 14:33:10.474000
	Edit pad (rev 885)		nic	cv403	XVal Session 77	1	XVal Session 77-Typing - Text-1		2012-07-17 14:33:10.736000
	Edit pad (rev 886)		Xing	cv400	XVal Session 77	1	XVal Session 77-Typing - Text-1		2012-07-17 14:33:10.853000
	Edit pad (rev 887)		Brady	cv405	XVal Session 77	1	XVal Session 77-Typing - Text-1		2012-07-17 14:33:10.973000
	Edit pad (rev 888)		nic	cv403	XVal Session 77	1	XVal Session 77-Typing - Text-1		2012-07-17 14:33:11.509000
	Edit pad (rev 889)		Xing	cv400	XVal Session 77	1	XVal Session 77-Typing - Text-1		2012-07-17 14:33:11.649000
	Edit pad (rev 890)		nic	cv403	XVal Session 77	1	XVal Session 77-Typing - Text-1		2012-07-17 14:33:12.008000
	Edit pad (rev 891)		Xing	cv400	XVal Session 77	1	XVal Session 77-Typing - Text-1		2012-07-17 14:33:12.151000
	Edit pad (rev 892)		Brady	cv405	XVal Session 77	1	XVal Session 77-Typing - Text-1		2012-07-17 14:33:12.312000
	Edit pad (rev 893)		Capucine	cv402	XVal Session 77	1	XVal Session 77-Typing - Text-1		2012-07-17 14:33:12.464000
	Edit pad (rev 894)		nic	cv403	XVal Session 77	1	XVal Session 77-Typing - Text-1		2012-07-17 14:33:12.507000
	Edit pad (rev 895)		Xing	cv400	XVal Session 77	1	XVal Session 77-Typing - Text-1		2012-07-17 14:33:12.655000
	Edit pad (rev 896)		Brady	cv405	XVal Session 77	1	XVal Session 77-Typing - Text-1		2012-07-17 14:33:12.816000
	Edit pad (rev 897)		Capucine	cv402	XVal Session 77	1	XVal Session 77-Typing - Text-1		2012-07-17 14:33:12.970000
	Edit pad (rev 898)		nic	cv403	XVal Session 77	1	XVal Session 77-Typing - Text-1		2012-07-17 14:33:13.013000
	Edit pad (rev 899)		Xing	cv400	XVal Session 77	1	XVal Session 77-Typing - Text-1		2012-07-17 14:33:13.154000
	Edit pad (rev 900)		Brady	cv405	XVal Session 77	1	XVal Session 77-Typing - Text-1		2012-07-17 14:33:13.317000
	Edit pad (rev 901)		nic	cv403	XVal Session 77	1	XVal Session 77-Typing - Text-1		2012-07-17 14:33:13.518000
	Edit pad (rev 902)		Xing	cv400	XVal Session 77	1	XVal Session 77-Typing - Text-1		2012-07-17 14:33:13.654000
	Edit pad (rev 903)		Brady	cv405	XVal Session 77	1	XVal Session 77-Typing - Text-1		2012-07-17 14:33:13.816000
	Edit pad (rev 904)		Capucine	cv402	XVal Session 77	1	XVal Session 77-Typing - Text-1		2012-07-17 14:33:13.847000
	Edit pad (rev 905)		nic	cv403	XVal Session 77	1	XVal Session 77-Typing - Text-1		2012-07-17 14:33:14.018000
	Edit pad (rev 906)		Xing	cv400	XVal Session 77	1	XVal Session 77-Typing - Text-1		2012-07-17 14:33:14.154000
	Edit pad (rev 907)		Brady	cv405	XVal Session 77	1	XVal Session 77-Typing - Text-1		2012-07-17 14:33:14.449000
	Edit pad (rev 908)		nic	cv403	XVal Session 77	1	XVal Session 77-Typing - Text-1		2012-07-17 14:33:14.524000
	Edit pad (rev 909)		nic	cv403	XVal Session 77	1	XVal Session 77-Typing - Text-1		2012-07-17 14:33:15.027000
	Edit pad (rev 910)		nic	cv403	XVal Session 77	1	XVal Session 77-Typing - Text-1		2012-07-17 14:33:15.526000
	Edit pad (rev 911)		nic	cv403	XVal Session 77	1	XVal Session 77-Typing - Text-1		2012-07-17 14:33:16.027000
	Edit pad (rev 912)		Brady	cv405	XVal Session 77	1	XVal Session 77-Typing - Text-1		2012-07-17 14:33:16.074000
	Edit pad (rev 913)		Brady	cv405	XVal Session 77	1	XVal Session 77-Typing - Text-1		2012-07-17 14:33:16.578000
	Edit pad (rev 914)		nic	cv403	XVal Session 77	1	XVal Session 77-Typing - Text-1		2012-07-17 14:33:16.642000
	Edit pad (rev 915)		Brady	cv405	XVal Session 77	1	XVal Session 77-Typing - Text-1		2012-07-17 14:33:17.078000
	Edit pad (rev 916)		nic	cv403	XVal Session 77	1	XVal Session 77-Typing - Text-1		2012-07-17 14:33:17.142000
	Edit pad (rev 917)		Xing	cv400	XVal Session 77	1	XVal Session 77-Typing - Text-1		2012-07-17 14:33:17.167000
	Edit pad (rev 918)		Brady	cv405	XVal Session 77	1	XVal Session 77-Typing - Text-1		2012-07-17 14:33:17.588000
	Edit pad (rev 919)		nic	cv403	XVal Session 77	1	XVal Session 77-Typing - Text-1		2012-07-17 14:33:17.641000
	Edit pad (rev 920)		Xing	cv400	XVal Session 77	1	XVal Session 77-Typing - Text-1		2012-07-17 14:33:17.659000
	Edit pad (rev 921)		nic	cv403	XVal Session 77	1	XVal Session 77-Typing - Text-1		2012-07-17 14:33:18.145000
	Edit pad (rev 922)		Xing	cv400	XVal Session 77	1	XVal Session 77-Typing - Text-1		2012-07-17 14:33:18.162000
	Edit pad (rev 923)		Brady	cv405	XVal Session 77	1	XVal Session 77-Typing - Text-1		2012-07-17 14:33:18.610000
	Edit pad (rev 924)		nic	cv403	XVal Session 77	1	XVal Session 77-Typing - Text-1		2012-07-17 14:33:18.714000
	Edit pad (rev 925)		Xing	cv400	XVal Session 77	1	XVal Session 77-Typing - Text-1		2012-07-17 14:33:18.905000
	Edit pad (rev 926)		nic	cv403	XVal Session 77	1	XVal Session 77-Typing - Text-1		2012-07-17 14:33:19.215000
	Edit pad (rev 927)		Brady	cv405	XVal Session 77	1	XVal Session 77-Typing - Text-1		2012-07-17 14:33:19.334000
	Edit pad (rev 928)		Capucine	cv402	XVal Session 77	1	XVal Session 77-Typing - Text-1		2012-07-17 14:33:19.346000
	Edit pad (rev 929)		Xing	cv400	XVal Session 77	1	XVal Session 77-Typing - Text-1		2012-07-17 14:33:19.467000
	Edit pad (rev 930)		nic	cv403	XVal Session 77	1	XVal Session 77-Typing - Text-1		2012-07-17 14:33:19.715000
	Edit pad (rev 931)		Capucine	cv402	XVal Session 77	1	XVal Session 77-Typing - Text-1		2012-07-17 14:33:19.853000
	Edit pad (rev 932)		Xing	cv400	XVal Session 77	1	XVal Session 77-Typing - Text-1		2012-07-17 14:33:19.990000
	Edit pad (rev 933)		nic	cv403	XVal Session 77	1	XVal Session 77-Typing - Text-1		2012-07-17 14:33:20.270000
	Edit pad (rev 934)		Brady	cv405	XVal Session 77	1	XVal Session 77-Typing - Text-1		2012-07-17 14:33:20.296000
	Edit pad (rev 935)		Capucine	cv402	XVal Session 77	1	XVal Session 77-Typing - Text-1		2012-07-17 14:33:20.358000
	Edit pad (rev 936)		Xing	cv400	XVal Session 77	1	XVal Session 77-Typing - Text-1		2012-07-17 14:33:20.492000
	Edit pad (rev 937)		nic	cv403	XVal Session 77	1	XVal Session 77-Typing - Text-1		2012-07-17 14:33:20.826000
	Edit pad (rev 938)		Xing	cv400	XVal Session 77	1	XVal Session 77-Typing - Text-1		2012-07-17 14:33:20.991000
	Edit pad (rev 939)		Brady	cv405	XVal Session 77	1	XVal Session 77-Typing - Text-1		2012-07-17 14:33:21.064000
	Edit pad (rev 940)		nic	cv403	XVal Session 77	1	XVal Session 77-Typing - Text-1		2012-07-17 14:33:21.326000
	Edit pad (rev 941)		nic	cv403	XVal Session 77	1	XVal Session 77-Typing - Text-1		2012-07-17 14:33:21.842000
	Edit pad (rev 942)		Xing	cv400	XVal Session 77	1	XVal Session 77-Typing - Text-1		2012-07-17 14:33:21.978000
	Edit pad (rev 943)		nic	cv403	XVal Session 77	1	XVal Session 77-Typing - Text-1		2012-07-17 14:33:22.341000
	Edit pad (rev 944)		Brady	cv405	XVal Session 77	1	XVal Session 77-Typing - Text-1		2012-07-17 14:33:22.406000
	Edit pad (rev 945)		nic	cv403	XVal Session 77	1	XVal Session 77-Typing - Text-1		2012-07-17 14:33:22.842000
	Edit pad (rev 946)		Brady	cv405	XVal Session 77	1	XVal Session 77-Typing - Text-1		2012-07-17 14:33:23.085000
	Edit pad (rev 947)		Xing	cv400	XVal Session 77	1	XVal Session 77-Typing - Text-1		2012-07-17 14:33:23.216000
	Edit pad (rev 948)		nic	cv403	XVal Session 77	1	XVal Session 77-Typing - Text-1		2012-07-17 14:33:23.340000
	Edit pad (rev 949)		Xing	cv400	XVal Session 77	1	XVal Session 77-Typing - Text-1		2012-07-17 14:33:23.718000
	Edit pad (rev 950)		nic	cv403	XVal Session 77	1	XVal Session 77-Typing - Text-1		2012-07-17 14:33:23.839000
	Edit pad (rev 951)		Brady	cv405	XVal Session 77	1	XVal Session 77-Typing - Text-1		2012-07-17 14:33:24.301000
	Edit pad (rev 952)		Xing	cv400	XVal Session 77	1	XVal Session 77-Typing - Text-1		2012-07-17 14:33:24.318000
	Edit pad (rev 953)		nic	cv403	XVal Session 77	1	XVal Session 77-Typing - Text-1		2012-07-17 14:33:24.346000
	Edit pad (rev 954)		Capucine	cv402	XVal Session 77	1	XVal Session 77-Typing - Text-1		2012-07-17 14:33:24.584000
	Edit pad (rev 955)		Brady	cv405	XVal Session 77	1	XVal Session 77-Typing - Text-1		2012-07-17 14:33:24.800000
	Edit pad (rev 956)		Xing	cv400	XVal Session 77	1	XVal Session 77-Typing - Text-1		2012-07-17 14:33:24.819000
	Edit pad (rev 957)		Brady	cv405	XVal Session 77	1	XVal Session 77-Typing - Text-1		2012-07-17 14:33:25.327000
	Edit pad (rev 958)		Capucine	cv402	XVal Session 77	1	XVal Session 77-Typing - Text-1		2012-07-17 14:33:25.392000
	Edit pad (rev 959)		Brady	cv405	XVal Session 77	1	XVal Session 77-Typing - Text-1		2012-07-17 14:33:25.830000
	Edit pad (rev 960)		Capucine	cv402	XVal Session 77	1	XVal Session 77-Typing - Text-1		2012-07-17 14:33:25.896000
	Edit pad (rev 961)		Capucine	cv402	XVal Session 77	1	XVal Session 77-Typing - Text-1		2012-07-17 14:33:26.407000
	Edit pad (rev 962)		nic	cv403	XVal Session 77	1	XVal Session 77-Typing - Text-1		2012-07-17 14:33:26.473000
	Edit pad (rev 963)		Brady	cv405	XVal Session 77	1	XVal Session 77-Typing - Text-1		2012-07-17 14:33:26.571000
	Edit pad (rev 964)		Capucine	cv402	XVal Session 77	1	XVal Session 77-Typing - Text-1		2012-07-17 14:33:26.913000
	Edit pad (rev 965)		Capucine	cv402	XVal Session 77	1	XVal Session 77-Typing - Text-1		2012-07-17 14:33:27.419000
	Edit pad (rev 966)		Brady	cv405	XVal Session 77	1	XVal Session 77-Typing - Text-1		2012-07-17 14:33:27.628000
	Edit pad (rev 967)		Capucine	cv402	XVal Session 77	1	XVal Session 77-Typing - Text-1		2012-07-17 14:33:27.919000
	Edit pad (rev 968)		Brady	cv405	XVal Session 77	1	XVal Session 77-Typing - Text-1		2012-07-17 14:33:28.053000
	Edit pad (rev 969)		Capucine	cv402	XVal Session 77	1	XVal Session 77-Typing - Text-1		2012-07-17 14:33:28.420000
	Edit pad (rev 970)		Brady	cv405	XVal Session 77	1	XVal Session 77-Typing - Text-1		2012-07-17 14:33:28.553000
	Edit pad (rev 971)		Xing	cv400	XVal Session 77	1	XVal Session 77-Typing - Text-1		2012-07-17 14:33:28.965000
	Edit pad (rev 972)		Brady	cv405	XVal Session 77	1	XVal Session 77-Typing - Text-1		2012-07-17 14:33:29.052000
	Edit pad (rev 973)		Xing	cv400	XVal Session 77	1	XVal Session 77-Typing - Text-1		2012-07-17 14:33:29.467000
	Edit pad (rev 974)		Brady	cv405	XVal Session 77	1	XVal Session 77-Typing - Text-1		2012-07-17 14:33:29.561000
	Edit pad (rev 975)		Xing	cv400	XVal Session 77	1	XVal Session 77-Typing - Text-1		2012-07-17 14:33:30.446000
	Edit pad (rev 976)		Brady	cv405	XVal Session 77	1	XVal Session 77-Typing - Text-1		2012-07-17 14:33:30.606000
	Edit pad (rev 977)		Xing	cv400	XVal Session 77	1	XVal Session 77-Typing - Text-1		2012-07-17 14:33:30.947000
	Edit pad (rev 978)		Brady	cv405	XVal Session 77	1	XVal Session 77-Typing - Text-1		2012-07-17 14:33:31.116000
	Edit pad (rev 979)		Capucine	cv402	XVal Session 77	1	XVal Session 77-Typing - Text-1		2012-07-17 14:33:31.163000
	Edit pad (rev 980)		Xing	cv400	XVal Session 77	1	XVal Session 77-Typing - Text-1		2012-07-17 14:33:31.447000
	Edit pad (rev 981)		Xing	cv400	XVal Session 77	1	XVal Session 77-Typing - Text-1		2012-07-17 14:33:31.948000
	Edit pad (rev 982)		Brady	cv405	XVal Session 77	1	XVal Session 77-Typing - Text-1		2012-07-17 14:33:32.209000
	Edit pad (rev 983)		Xing	cv400	XVal Session 77	1	XVal Session 77-Typing - Text-1		2012-07-17 14:33:32.449000
	Edit pad (rev 984)		Brady	cv405	XVal Session 77	1	XVal Session 77-Typing - Text-1		2012-07-17 14:33:32.713000
	Edit pad (rev 985)		Brady	cv405	XVal Session 77	1	XVal Session 77-Typing - Text-1		2012-07-17 14:33:33.211000
	Edit pad (rev 986)		Capucine	cv402	XVal Session 77	1	XVal Session 77-Typing - Text-1		2012-07-17 14:33:33.326000
	Edit pad (rev 987)		Xing	cv400	XVal Session 77	1	XVal Session 77-Typing - Text-1		2012-07-17 14:33:33.334000
	Edit pad (rev 988)		Brady	cv405	XVal Session 77	1	XVal Session 77-Typing - Text-1		2012-07-17 14:33:33.713000
	Edit pad (rev 989)		Capucine	cv402	XVal Session 77	1	XVal Session 77-Typing - Text-1		2012-07-17 14:33:33.842000
	Edit pad (rev 990)		Brady	cv405	XVal Session 77	1	XVal Session 77-Typing - Text-1		2012-07-17 14:33:34.212000
	Edit pad (rev 991)		Xing	cv400	XVal Session 77	1	XVal Session 77-Typing - Text-1		2012-07-17 14:33:34.221000
	Edit pad (rev 992)		Capucine	cv402	XVal Session 77	1	XVal Session 77-Typing - Text-1		2012-07-17 14:33:34.342000
	Edit pad (rev 993)		nic	cv403	XVal Session 77	1	XVal Session 77-Typing - Text-1		2012-07-17 14:33:34.604000
	Edit pad (rev 994)		Brady	cv405	XVal Session 77	1	XVal Session 77-Typing - Text-1		2012-07-17 14:33:34.713000
	Edit pad (rev 995)		Capucine	cv402	XVal Session 77	1	XVal Session 77-Typing - Text-1		2012-07-17 14:33:34.847000
	Edit pad (rev 996)		Capucine	cv402	XVal Session 77	1	XVal Session 77-Typing - Text-1		2012-07-17 14:33:35.357000
	Edit pad (rev 997)		Brady	cv405	XVal Session 77	1	XVal Session 77-Typing - Text-1		2012-07-17 14:33:35.386000
	Edit pad (rev 998)		nic	cv403	XVal Session 77	1	XVal Session 77-Typing - Text-1		2012-07-17 14:33:35.703000
	Edit pad (rev 999)		Capucine	cv402	XVal Session 77	1	XVal Session 77-Typing - Text-1		2012-07-17 14:33:35.858000
	Edit pad (rev 1000)		Brady	cv405	XVal Session 77	1	XVal Session 77-Typing - Text-1		2012-07-17 14:33:35.885000
	Edit pad (rev 1001)		Xing	cv400	XVal Session 77	1	XVal Session 77-Typing - Text-1		2012-07-17 14:33:35.981000
	Edit pad (rev 1002)		nic	cv403	XVal Session 77	1	XVal Session 77-Typing - Text-1		2012-07-17 14:33:36.204000
	Edit pad (rev 1003)		Capucine	cv402	XVal Session 77	1	XVal Session 77-Typing - Text-1		2012-07-17 14:33:36.371000
	Edit pad (rev 1004)		Xing	cv400	XVal Session 77	1	XVal Session 77-Typing - Text-1		2012-07-17 14:33:36.484000
	Edit pad (rev 1005)		Brady	cv405	XVal Session 77	1	XVal Session 77-Typing - Text-1		2012-07-17 14:33:36.506000
	Edit pad (rev 1006)		nic	cv403	XVal Session 77	1	XVal Session 77-Typing - Text-1		2012-07-17 14:33:36.705000
	Edit pad (rev 1007)		Capucine	cv402	XVal Session 77	1	XVal Session 77-Typing - Text-1		2012-07-17 14:33:36.869000
	Edit pad (rev 1008)		Brady	cv405	XVal Session 77	1	XVal Session 77-Typing - Text-1		2012-07-17 14:33:37.007000
	Edit pad (rev 1009)		Xing	cv400	XVal Session 77	1	XVal Session 77-Typing - Text-1		2012-07-17 14:33:37.073000
	Edit pad (rev 1010)		nic	cv403	XVal Session 77	1	XVal Session 77-Typing - Text-1		2012-07-17 14:33:37.207000
	Edit pad (rev 1011)		Capucine	cv402	XVal Session 77	1	XVal Session 77-Typing - Text-1		2012-07-17 14:33:37.371000
	Edit pad (rev 1012)		Xing	cv400	XVal Session 77	1	XVal Session 77-Typing - Text-1		2012-07-17 14:33:37.572000
	Edit pad (rev 1013)		nic	cv403	XVal Session 77	1	XVal Session 77-Typing - Text-1		2012-07-17 14:33:37.716000
	Edit pad (rev 1014)		Capucine	cv402	XVal Session 77	1	XVal Session 77-Typing - Text-1		2012-07-17 14:33:37.870000
	Edit pad (rev 1015)		Xing	cv400	XVal Session 77	1	XVal Session 77-Typing - Text-1		2012-07-17 14:33:38.073000
	Edit pad (rev 1016)		nic	cv403	XVal Session 77	1	XVal Session 77-Typing - Text-1		2012-07-17 14:33:38.214000
	Edit pad (rev 1017)		Capucine	cv402	XVal Session 77	1	XVal Session 77-Typing - Text-1		2012-07-17 14:33:38.373000
	Edit pad (rev 1018)		Xing	cv400	XVal Session 77	1	XVal Session 77-Typing - Text-1		2012-07-17 14:33:38.572000
	Edit pad (rev 1019)		nic	cv403	XVal Session 77	1	XVal Session 77-Typing - Text-1		2012-07-17 14:33:38.714000
	Edit pad (rev 1020)		Capucine	cv402	XVal Session 77	1	XVal Session 77-Typing - Text-1		2012-07-17 14:33:38.912000
	Edit pad (rev 1021)		nic	cv403	XVal Session 77	1	XVal Session 77-Typing - Text-1		2012-07-17 14:33:39.216000
	Edit pad (rev 1022)		Brady	cv405	XVal Session 77	1	XVal Session 77-Typing - Text-1		2012-07-17 14:33:39.260000
	Edit pad (rev 1023)		nic	cv403	XVal Session 77	1	XVal Session 77-Typing - Text-1		2012-07-17 14:33:39.716000
	Edit pad (rev 1024)		Brady	cv405	XVal Session 77	1	XVal Session 77-Typing - Text-1		2012-07-17 14:33:39.774000
	Edit pad (rev 1025)		Capucine	cv402	XVal Session 77	1	XVal Session 77-Typing - Text-1		2012-07-17 14:33:40.030000
	Edit pad (rev 1026)		Brady	cv405	XVal Session 77	1	XVal Session 77-Typing - Text-1		2012-07-17 14:33:40.352000
	Edit pad (rev 1027)		nic	cv403	XVal Session 77	1	XVal Session 77-Typing - Text-1		2012-07-17 14:33:40.849000
	Edit pad (rev 1028)		Capucine	cv402	XVal Session 77	1	XVal Session 77-Typing - Text-1		2012-07-17 14:33:41.248000
	Edit pad (rev 1029)		Brady	cv405	XVal Session 77	1	XVal Session 77-Typing - Text-1		2012-07-17 14:33:41.312000
	Edit pad (rev 1030)		nic	cv403	XVal Session 77	1	XVal Session 77-Typing - Text-1		2012-07-17 14:33:41.349000
	Edit pad (rev 1031)		Xing	cv400	XVal Session 77	1	XVal Session 77-Typing - Text-1		2012-07-17 14:33:41.677000
	Edit pad (rev 1032)		nic	cv403	XVal Session 77	1	XVal Session 77-Typing - Text-1		2012-07-17 14:33:41.851000
	Edit pad (rev 1033)		Capucine	cv402	XVal Session 77	1	XVal Session 77-Typing - Text-1		2012-07-17 14:33:42.006000
	Edit pad (rev 1034)		Xing	cv400	XVal Session 77	1	XVal Session 77-Typing - Text-1		2012-07-17 14:33:42.199000
	Edit pad (rev 1035)		nic	cv403	XVal Session 77	1	XVal Session 77-Typing - Text-1		2012-07-17 14:33:42.350000
	Edit pad (rev 1036)		nic	cv403	XVal Session 77	1	XVal Session 77-Typing - Text-1		2012-07-17 14:33:42.852000
	Edit pad (rev 1037)		Xing	cv400	XVal Session 77	1	XVal Session 77-Typing - Text-1		2012-07-17 14:33:42.972000
	Edit pad (rev 1038)		nic	cv403	XVal Session 77	1	XVal Session 77-Typing - Text-1		2012-07-17 14:33:43.489000
	Edit pad (rev 1039)		Brady	cv405	XVal Session 77	1	XVal Session 77-Typing - Text-1		2012-07-17 14:33:43.568000
	Edit pad (rev 1040)		nic	cv403	XVal Session 77	1	XVal Session 77-Typing - Text-1		2012-07-17 14:33:43.989000
	Edit pad (rev 1041)		Capucine	cv402	XVal Session 77	1	XVal Session 77-Typing - Text-1		2012-07-17 14:33:43.997000
	Edit pad (rev 1042)		nic	cv403	XVal Session 77	1	XVal Session 77-Typing - Text-1		2012-07-17 14:33:44.489000
	Edit pad (rev 1043)		Xing	cv400	XVal Session 77	1	XVal Session 77-Typing - Text-1		2012-07-17 14:33:44.655000
	Edit pad (rev 1044)		nic	cv403	XVal Session 77	1	XVal Session 77-Typing - Text-1		2012-07-17 14:33:44.989000
	Edit pad (rev 1045)		Brady	cv405	XVal Session 77	1	XVal Session 77-Typing - Text-1		2012-07-17 14:33:45.047000
	Edit pad (rev 1046)		Xing	cv400	XVal Session 77	1	XVal Session 77-Typing - Text-1		2012-07-17 14:33:45.153000
	Edit pad (rev 1047)		nic	cv403	XVal Session 77	1	XVal Session 77-Typing - Text-1		2012-07-17 14:33:45.496000
	Edit pad (rev 1048)		Brady	cv405	XVal Session 77	1	XVal Session 77-Typing - Text-1		2012-07-17 14:33:45.548000
	Edit pad (rev 1049)		Xing	cv400	XVal Session 77	1	XVal Session 77-Typing - Text-1		2012-07-17 14:33:45.653000
	Edit pad (rev 1050)		nic	cv403	XVal Session 77	1	XVal Session 77-Typing - Text-1		2012-07-17 14:33:45.997000
	Edit pad (rev 1051)		Brady	cv405	XVal Session 77	1	XVal Session 77-Typing - Text-1		2012-07-17 14:33:46.048000
	Edit pad (rev 1052)		Xing	cv400	XVal Session 77	1	XVal Session 77-Typing - Text-1		2012-07-17 14:33:46.153000
	Edit pad (rev 1053)		nic	cv403	XVal Session 77	1	XVal Session 77-Typing - Text-1		2012-07-17 14:33:46.499000
	Edit pad (rev 1054)		Xing	cv400	XVal Session 77	1	XVal Session 77-Typing - Text-1		2012-07-17 14:33:46.661000
	Edit pad (rev 1055)		nic	cv403	XVal Session 77	1	XVal Session 77-Typing - Text-1		2012-07-17 14:33:47
	Edit pad (rev 1056)		nic	cv403	XVal Session 77	1	XVal Session 77-Typing - Text-1		2012-07-17 14:33:47.497000
	Edit pad (rev 1057)		Brady	cv405	XVal Session 77	1	XVal Session 77-Typing - Text-1		2012-07-17 14:33:47.880000
	Edit pad (rev 1058)		nic	cv403	XVal Session 77	1	XVal Session 77-Typing - Text-1		2012-07-17 14:33:47.997000
	Edit pad (rev 1059)		Xing	cv400	XVal Session 77	1	XVal Session 77-Typing - Text-1		2012-07-17 14:33:48.495000
	Edit pad (rev 1060)		Brady	cv405	XVal Session 77	1	XVal Session 77-Typing - Text-1		2012-07-17 14:33:48.524000
	Edit pad (rev 1061)		Capucine	cv402	XVal Session 77	1	XVal Session 77-Typing - Text-1		2012-07-17 14:33:48.975000
	Edit pad (rev 1062)		Brady	cv405	XVal Session 77	1	XVal Session 77-Typing - Text-1		2012-07-17 14:33:49.028000
	Edit pad (rev 1063)		Xing	cv400	XVal Session 77	1	XVal Session 77-Typing - Text-1		2012-07-17 14:33:49.033000
	Edit pad (rev 1064)		nic	cv403	XVal Session 77	1	XVal Session 77-Typing - Text-1		2012-07-17 14:33:49.314000
	Edit pad (rev 1065)		Capucine	cv402	XVal Session 77	1	XVal Session 77-Typing - Text-1		2012-07-17 14:33:49.481000
	Edit pad (rev 1066)		nic	cv403	XVal Session 77	1	XVal Session 77-Typing - Text-1		2012-07-17 14:33:49.881000
	Edit pad (rev 1067)		Capucine	cv402	XVal Session 77	1	XVal Session 77-Typing - Text-1		2012-07-17 14:33:49.979000
	Edit pad (rev 1068)		nic	cv403	XVal Session 77	1	XVal Session 77-Typing - Text-1		2012-07-17 14:33:50.382000
	Edit pad (rev 1069)		Capucine	cv402	XVal Session 77	1	XVal Session 77-Typing - Text-1		2012-07-17 14:33:50.481000
	Edit pad (rev 1070)		Brady	cv405	XVal Session 77	1	XVal Session 77-Typing - Text-1		2012-07-17 14:33:50.807000
	Edit pad (rev 1071)		nic	cv403	XVal Session 77	1	XVal Session 77-Typing - Text-1		2012-07-17 14:33:50.882000
	Edit pad (rev 1072)		Brady	cv405	XVal Session 77	1	XVal Session 77-Typing - Text-1		2012-07-17 14:33:51.308000
	Edit pad (rev 1073)		nic	cv403	XVal Session 77	1	XVal Session 77-Typing - Text-1		2012-07-17 14:33:51.381000
	Edit pad (rev 1074)		Xing	cv400	XVal Session 77	1	XVal Session 77-Typing - Text-1		2012-07-17 14:33:51.573000
	Edit pad (rev 1075)		Brady	cv405	XVal Session 77	1	XVal Session 77-Typing - Text-1		2012-07-17 14:33:51.808000
	Edit pad (rev 1076)		nic	cv403	XVal Session 77	1	XVal Session 77-Typing - Text-1		2012-07-17 14:33:51.882000
	Edit pad (rev 1077)		Capucine	cv402	XVal Session 77	1	XVal Session 77-Typing - Text-1		2012-07-17 14:33:52.335000
	Edit pad (rev 1078)		Xing	cv400	XVal Session 77	1	XVal Session 77-Typing - Text-1		2012-07-17 14:33:52.370000
	Edit pad (rev 1079)		nic	cv403	XVal Session 77	1	XVal Session 77-Typing - Text-1		2012-07-17 14:33:52.384000
	Edit pad (rev 1080)		Capucine	cv402	XVal Session 77	1	XVal Session 77-Typing - Text-1		2012-07-17 14:33:52.840000
	Edit pad (rev 1081)		Brady	cv405	XVal Session 77	1	XVal Session 77-Typing - Text-1		2012-07-17 14:33:52.867000
	Edit pad (rev 1082)		Xing	cv400	XVal Session 77	1	XVal Session 77-Typing - Text-1		2012-07-17 14:33:52.879000
	Edit pad (rev 1083)		nic	cv403	XVal Session 77	1	XVal Session 77-Typing - Text-1		2012-07-17 14:33:52.888000
	Edit pad (rev 1084)		Capucine	cv402	XVal Session 77	1	XVal Session 77-Typing - Text-1		2012-07-17 14:33:53.342000
	Edit pad (rev 1085)		Brady	cv405	XVal Session 77	1	XVal Session 77-Typing - Text-1		2012-07-17 14:33:53.367000
	Edit pad (rev 1086)		nic	cv403	XVal Session 77	1	XVal Session 77-Typing - Text-1		2012-07-17 14:33:53.387000
	Edit pad (rev 1087)		Xing	cv400	XVal Session 77	1	XVal Session 77-Typing - Text-1		2012-07-17 14:33:53.389000
	Edit pad (rev 1088)		Capucine	cv402	XVal Session 77	1	XVal Session 77-Typing - Text-1		2012-07-17 14:33:53.855000
	Edit pad (rev 1089)		Xing	cv400	XVal Session 77	1	XVal Session 77-Typing - Text-1		2012-07-17 14:33:53.892000
	Edit pad (rev 1090)		nic	cv403	XVal Session 77	1	XVal Session 77-Typing - Text-1		2012-07-17 14:33:53.894000
	Edit pad (rev 1091)		Brady	cv405	XVal Session 77	1	XVal Session 77-Typing - Text-1		2012-07-17 14:33:53.979000
	Edit pad (rev 1092)		Capucine	cv402	XVal Session 77	1	XVal Session 77-Typing - Text-1		2012-07-17 14:33:54.355000
	Edit pad (rev 1093)		nic	cv403	XVal Session 77	1	XVal Session 77-Typing - Text-1		2012-07-17 14:33:54.393000
	Edit pad (rev 1094)		Xing	cv400	XVal Session 77	1	XVal Session 77-Typing - Text-1		2012-07-17 14:33:54.399000
	Edit pad (rev 1095)		Brady	cv405	XVal Session 77	1	XVal Session 77-Typing - Text-1		2012-07-17 14:33:54.480000
	Edit pad (rev 1096)		nic	cv403	XVal Session 77	1	XVal Session 77-Typing - Text-1		2012-07-17 14:33:54.897000
	Edit pad (rev 1097)		Brady	cv405	XVal Session 77	1	XVal Session 77-Typing - Text-1		2012-07-17 14:33:55.217000
	Edit pad (rev 1098)		nic	cv403	XVal Session 77	1	XVal Session 77-Typing - Text-1		2012-07-17 14:33:55.407000
	Edit pad (rev 1099)		Brady	cv405	XVal Session 77	1	XVal Session 77-Typing - Text-1		2012-07-17 14:33:55.716000
	Edit pad (rev 1100)		nic	cv403	XVal Session 77	1	XVal Session 77-Typing - Text-1		2012-07-17 14:33:55.907000
	Edit pad (rev 1101)		Brady	cv405	XVal Session 77	1	XVal Session 77-Typing - Text-1		2012-07-17 14:33:56.220000
	Edit pad (rev 1102)		Capucine	cv402	XVal Session 77	1	XVal Session 77-Typing - Text-1		2012-07-17 14:33:56.314000
	Edit pad (rev 1103)		nic	cv403	XVal Session 77	1	XVal Session 77-Typing - Text-1		2012-07-17 14:33:56.406000
	Edit pad (rev 1104)		Xing	cv400	XVal Session 77	1	XVal Session 77-Typing - Text-1		2012-07-17 14:33:56.492000
	Edit pad (rev 1105)		Brady	cv405	XVal Session 77	1	XVal Session 77-Typing - Text-1		2012-07-17 14:33:56.720000
	Edit pad (rev 1106)		Capucine	cv402	XVal Session 77	1	XVal Session 77-Typing - Text-1		2012-07-17 14:33:56.823000
	Edit pad (rev 1107)		nic	cv403	XVal Session 77	1	XVal Session 77-Typing - Text-1		2012-07-17 14:33:56.909000
	Edit pad (rev 1108)		Brady	cv405	XVal Session 77	1	XVal Session 77-Typing - Text-1		2012-07-17 14:33:57.220000
	Edit pad (rev 1109)		Xing	cv400	XVal Session 77	1	XVal Session 77-Typing - Text-1		2012-07-17 14:33:57.244000
	Edit pad (rev 1110)		Capucine	cv402	XVal Session 77	1	XVal Session 77-Typing - Text-1		2012-07-17 14:33:57.324000
	Edit pad (rev 1111)		nic	cv403	XVal Session 77	1	XVal Session 77-Typing - Text-1		2012-07-17 14:33:57.410000
	Edit pad (rev 1112)		Brady	cv405	XVal Session 77	1	XVal Session 77-Typing - Text-1		2012-07-17 14:33:57.721000
	Edit pad (rev 1113)		Capucine	cv402	XVal Session 77	1	XVal Session 77-Typing - Text-1		2012-07-17 14:33:57.824000
	Edit pad (rev 1114)		nic	cv403	XVal Session 77	1	XVal Session 77-Typing - Text-1		2012-07-17 14:33:57.922000
	Edit pad (rev 1115)		Xing	cv400	XVal Session 77	1	XVal Session 77-Typing - Text-1		2012-07-17 14:33:58.156000
	Edit pad (rev 1116)		Brady	cv405	XVal Session 77	1	XVal Session 77-Typing - Text-1		2012-07-17 14:33:58.221000
	Edit pad (rev 1117)		nic	cv403	XVal Session 77	1	XVal Session 77-Typing - Text-1		2012-07-17 14:33:58.424000
	Edit pad (rev 1118)		Capucine	cv402	XVal Session 77	1	XVal Session 77-Typing - Text-1		2012-07-17 14:33:58.504000
	Edit pad (rev 1119)		Xing	cv400	XVal Session 77	1	XVal Session 77-Typing - Text-1		2012-07-17 14:33:58.659000
	Edit pad (rev 1120)		Brady	cv405	XVal Session 77	1	XVal Session 77-Typing - Text-1		2012-07-17 14:33:58.721000
	Edit pad (rev 1121)		Brady	cv405	XVal Session 77	1	XVal Session 77-Typing - Text-1		2012-07-17 14:33:59.257000
	Edit pad (rev 1122)		nic	cv403	XVal Session 77	1	XVal Session 77-Typing - Text-1		2012-07-17 14:33:59.446000
	Edit pad (rev 1123)		Brady	cv405	XVal Session 77	1	XVal Session 77-Typing - Text-1		2012-07-17 14:33:59.761000
	Edit pad (rev 1124)		nic	cv403	XVal Session 77	1	XVal Session 77-Typing - Text-1		2012-07-17 14:33:59.944000
	Edit pad (rev 1125)		nic	cv403	XVal Session 77	1	XVal Session 77-Typing - Text-1		2012-07-17 14:34:00.449000
	Edit pad (rev 1126)		nic	cv403	XVal Session 77	1	XVal Session 77-Typing - Text-1		2012-07-17 14:34:00.950000
	Edit pad (rev 1127)		nic	cv403	XVal Session 77	1	XVal Session 77-Typing - Text-1		2012-07-17 14:34:01.451000
	Edit pad (rev 1128)		nic	cv403	XVal Session 77	1	XVal Session 77-Typing - Text-1		2012-07-17 14:34:01.959000
	Edit pad (rev 1129)		nic	cv403	XVal Session 77	1	XVal Session 77-Typing - Text-1		2012-07-17 14:34:02.469000
	Edit pad (rev 1130)		Xing	cv400	XVal Session 77	1	XVal Session 77-Typing - Text-1		2012-07-17 14:34:02.519000
	Edit pad (rev 1131)		nic	cv403	XVal Session 77	1	XVal Session 77-Typing - Text-1		2012-07-17 14:34:02.969000
	Edit pad (rev 1132)		Xing	cv400	XVal Session 77	1	XVal Session 77-Typing - Text-1		2012-07-17 14:34:03.400000
	Edit pad (rev 1133)		nic	cv403	XVal Session 77	1	XVal Session 77-Typing - Text-1		2012-07-17 14:34:03.469000
	Edit pad (rev 1134)		nic	cv403	XVal Session 77	1	XVal Session 77-Typing - Text-1		2012-07-17 14:34:03.969000
	Edit pad (rev 1135)		nic	cv403	XVal Session 77	1	XVal Session 77-Typing - Text-1		2012-07-17 14:34:04.469000
	Edit pad (rev 1136)		Brady	cv405	XVal Session 77	1	XVal Session 77-Typing - Text-1		2012-07-17 14:34:04.517000
	Edit pad (rev 1137)		nic	cv403	XVal Session 77	1	XVal Session 77-Typing - Text-1		2012-07-17 14:34:04.969000
	Edit pad (rev 1138)		Brady	cv405	XVal Session 77	1	XVal Session 77-Typing - Text-1		2012-07-17 14:34:05.019000
	Edit pad (rev 1139)		Capucine	cv402	XVal Session 77	1	XVal Session 77-Typing - Text-1		2012-07-17 14:34:05.088000
	Edit pad (rev 1140)		nic	cv403	XVal Session 77	1	XVal Session 77-Typing - Text-1		2012-07-17 14:34:05.469000
	Edit pad (rev 1141)		Capucine	cv402	XVal Session 77	1	XVal Session 77-Typing - Text-1		2012-07-17 14:34:05.682000
	Edit pad (rev 1142)		Brady	cv405	XVal Session 77	1	XVal Session 77-Typing - Text-1		2012-07-17 14:34:05.756000
	Edit pad (rev 1143)		nic	cv403	XVal Session 77	1	XVal Session 77-Typing - Text-1		2012-07-17 14:34:05.972000
	Edit pad (rev 1144)		Capucine	cv402	XVal Session 77	1	XVal Session 77-Typing - Text-1		2012-07-17 14:34:06.184000
	Edit pad (rev 1145)		Xing	cv400	XVal Session 77	1	XVal Session 77-Typing - Text-1		2012-07-17 14:34:06.419000
	Edit pad (rev 1146)		Brady	cv405	XVal Session 77	1	XVal Session 77-Typing - Text-1		2012-07-17 14:34:06.432000
	Edit pad (rev 1147)		nic	cv403	XVal Session 77	1	XVal Session 77-Typing - Text-1		2012-07-17 14:34:06.470000
	Edit pad (rev 1148)		Capucine	cv402	XVal Session 77	1	XVal Session 77-Typing - Text-1		2012-07-17 14:34:06.705000
	Edit pad (rev 1149)		Xing	cv400	XVal Session 77	1	XVal Session 77-Typing - Text-1		2012-07-17 14:34:06.920000
	Edit pad (rev 1150)		nic	cv403	XVal Session 77	1	XVal Session 77-Typing - Text-1		2012-07-17 14:34:06.968000
	Edit pad (rev 1151)		Brady	cv405	XVal Session 77	1	XVal Session 77-Typing - Text-1		2012-07-17 14:34:07.037000
	Edit pad (rev 1152)		Capucine	cv402	XVal Session 77	1	XVal Session 77-Typing - Text-1		2012-07-17 14:34:07.197000
	Edit pad (rev 1153)		Xing	cv400	XVal Session 77	1	XVal Session 77-Typing - Text-1		2012-07-17 14:34:07.591000
	Edit pad (rev 1154)		Brady	cv405	XVal Session 77	1	XVal Session 77-Typing - Text-1		2012-07-17 14:34:07.607000
	Edit pad (rev 1155)		Capucine	cv402	XVal Session 77	1	XVal Session 77-Typing - Text-1		2012-07-17 14:34:07.705000
	Edit pad (rev 1156)		Brady	cv405	XVal Session 77	1	XVal Session 77-Typing - Text-1		2012-07-17 14:34:08.114000
	Edit pad (rev 1157)		nic	cv403	XVal Session 77	1	XVal Session 77-Typing - Text-1		2012-07-17 14:34:08.364000
	Edit pad (rev 1158)		Brady	cv405	XVal Session 77	1	XVal Session 77-Typing - Text-1		2012-07-17 14:34:08.679000
	Edit pad (rev 1159)		Brady	cv405	XVal Session 77	1	XVal Session 77-Typing - Text-1		2012-07-17 14:34:09.330000
	Edit pad (rev 1160)		nic	cv403	XVal Session 77	1	XVal Session 77-Typing - Text-1		2012-07-17 14:34:09.361000
	Edit pad (rev 1161)		Brady	cv405	XVal Session 77	1	XVal Session 77-Typing - Text-1		2012-07-17 14:34:09.829000
	Edit pad (rev 1162)		Xing	cv400	XVal Session 77	1	XVal Session 77-Typing - Text-1		2012-07-17 14:34:09.904000
	Edit pad (rev 1163)		Xing	cv400	XVal Session 77	1	XVal Session 77-Typing - Text-1		2012-07-17 14:34:10.429000
	Edit pad (rev 1164)		nic	cv403	XVal Session 77	1	XVal Session 77-Typing - Text-1		2012-07-17 14:34:10.588000
	Edit pad (rev 1165)		Capucine	cv402	XVal Session 77	1	XVal Session 77-Typing - Text-1		2012-07-17 14:34:10.627000
	Edit pad (rev 1166)		Xing	cv400	XVal Session 77	1	XVal Session 77-Typing - Text-1		2012-07-17 14:34:10.928000
	Edit pad (rev 1167)		nic	cv403	XVal Session 77	1	XVal Session 77-Typing - Text-1		2012-07-17 14:34:11.089000
	Edit pad (rev 1168)		Brady	cv405	XVal Session 77	1	XVal Session 77-Typing - Text-1		2012-07-17 14:34:11.114000
	Edit pad (rev 1169)		Xing	cv400	XVal Session 77	1	XVal Session 77-Typing - Text-1		2012-07-17 14:34:11.428000
	Edit pad (rev 1170)		nic	cv403	XVal Session 77	1	XVal Session 77-Typing - Text-1		2012-07-17 14:34:11.591000
	Edit pad (rev 1171)		nic	cv403	XVal Session 77	1	XVal Session 77-Typing - Text-1		2012-07-17 14:34:12.095000
	Edit pad (rev 1172)		Capucine	cv402	XVal Session 77	1	XVal Session 77-Typing - Text-1		2012-07-17 14:34:12.398000
	Edit pad (rev 1173)		nic	cv403	XVal Session 77	1	XVal Session 77-Typing - Text-1		2012-07-17 14:34:12.596000
	Edit pad (rev 1174)		Capucine	cv402	XVal Session 77	1	XVal Session 77-Typing - Text-1		2012-07-17 14:34:12.915000
	Edit pad (rev 1175)		nic	cv403	XVal Session 77	1	XVal Session 77-Typing - Text-1		2012-07-17 14:34:13.102000
	Edit pad (rev 1176)		Capucine	cv402	XVal Session 77	1	XVal Session 77-Typing - Text-1		2012-07-17 14:34:13.452000
	Edit pad (rev 1177)		nic	cv403	XVal Session 77	1	XVal Session 77-Typing - Text-1		2012-07-17 14:34:13.602000
	Edit pad (rev 1178)		nic	cv403	XVal Session 77	1	XVal Session 77-Typing - Text-1		2012-07-17 14:34:14.104000
	Edit pad (rev 1179)		nic	cv403	XVal Session 77	1	XVal Session 77-Typing - Text-1		2012-07-17 14:34:14.605000
	Edit pad (rev 1180)		Xing	cv400	XVal Session 77	1	XVal Session 77-Typing - Text-1		2012-07-17 14:34:14.940000
	Edit pad (rev 1181)		nic	cv403	XVal Session 77	1	XVal Session 77-Typing - Text-1		2012-07-17 14:34:15.107000
	Edit pad (rev 1182)		nic	cv403	XVal Session 77	1	XVal Session 77-Typing - Text-1		2012-07-17 14:34:15.607000
	Edit pad (rev 1183)		Xing	cv400	XVal Session 77	1	XVal Session 77-Typing - Text-1		2012-07-17 14:34:16.004000
	Edit pad (rev 1184)		nic	cv403	XVal Session 77	1	XVal Session 77-Typing - Text-1		2012-07-17 14:34:16.105000
	Edit pad (rev 1185)		Xing	cv400	XVal Session 77	1	XVal Session 77-Typing - Text-1		2012-07-17 14:34:16.506000
	Edit pad (rev 1186)		nic	cv403	XVal Session 77	1	XVal Session 77-Typing - Text-1		2012-07-17 14:34:16.607000
	Edit pad (rev 1187)		Brady	cv405	XVal Session 77	1	XVal Session 77-Typing - Text-1		2012-07-17 14:34:16.766000
	Edit pad (rev 1188)		Xing	cv400	XVal Session 77	1	XVal Session 77-Typing - Text-1		2012-07-17 14:34:17.005000
	Edit pad (rev 1189)		nic	cv403	XVal Session 77	1	XVal Session 77-Typing - Text-1		2012-07-17 14:34:17.106000
	Edit pad (rev 1190)		Capucine	cv402	XVal Session 77	1	XVal Session 77-Typing - Text-1		2012-07-17 14:34:17.503000
	Edit pad (rev 1191)		nic	cv403	XVal Session 77	1	XVal Session 77-Typing - Text-1		2012-07-17 14:34:17.611000
	Edit pad (rev 1192)		nic	cv403	XVal Session 77	1	XVal Session 77-Typing - Text-1		2012-07-17 14:34:18.113000
	Edit pad (rev 1193)		Brady	cv405	XVal Session 77	1	XVal Session 77-Typing - Text-1		2012-07-17 14:34:18.230000
	Edit pad (rev 1194)		nic	cv403	XVal Session 77	1	XVal Session 77-Typing - Text-1		2012-07-17 14:34:18.619000
	Edit pad (rev 1195)		Brady	cv405	XVal Session 77	1	XVal Session 77-Typing - Text-1		2012-07-17 14:34:19.035000
	Edit pad (rev 1196)		nic	cv403	XVal Session 77	1	XVal Session 77-Typing - Text-1		2012-07-17 14:34:19.118000
	Edit pad (rev 1197)		Brady	cv405	XVal Session 77	1	XVal Session 77-Typing - Text-1		2012-07-17 14:34:19.535000
	Edit pad (rev 1198)		nic	cv403	XVal Session 77	1	XVal Session 77-Typing - Text-1		2012-07-17 14:34:19.633000
	Edit pad (rev 1199)		Xing	cv400	XVal Session 77	1	XVal Session 77-Typing - Text-1		2012-07-17 14:34:19.873000
	Edit pad (rev 1200)		nic	cv403	XVal Session 77	1	XVal Session 77-Typing - Text-1		2012-07-17 14:34:20.135000
	Edit pad (rev 1201)		Xing	cv400	XVal Session 77	1	XVal Session 77-Typing - Text-1		2012-07-17 14:34:20.374000
	Edit pad (rev 1202)		Capucine	cv402	XVal Session 77	1	XVal Session 77-Typing - Text-1		2012-07-17 14:34:20.578000
	Edit pad (rev 1203)		Brady	cv405	XVal Session 77	1	XVal Session 77-Typing - Text-1		2012-07-17 14:34:20.639000
	Edit pad (rev 1204)		nic	cv403	XVal Session 77	1	XVal Session 77-Typing - Text-1		2012-07-17 14:34:20.641000
	Edit pad (rev 1205)		Xing	cv400	XVal Session 77	1	XVal Session 77-Typing - Text-1		2012-07-17 14:34:20.873000
	Edit pad (rev 1206)		Capucine	cv402	XVal Session 77	1	XVal Session 77-Typing - Text-1		2012-07-17 14:34:21.090000
	Edit pad (rev 1207)		Brady	cv405	XVal Session 77	1	XVal Session 77-Typing - Text-1		2012-07-17 14:34:21.140000
	Edit pad (rev 1208)		Xing	cv400	XVal Session 77	1	XVal Session 77-Typing - Text-1		2012-07-17 14:34:21.373000
	Edit pad (rev 1209)		Capucine	cv402	XVal Session 77	1	XVal Session 77-Typing - Text-1		2012-07-17 14:34:21.590000
	Edit pad (rev 1210)		Xing	cv400	XVal Session 77	1	XVal Session 77-Typing - Text-1		2012-07-17 14:34:21.874000
	Edit pad (rev 1211)		Brady	cv405	XVal Session 77	1	XVal Session 77-Typing - Text-1		2012-07-17 14:34:22.336000
	Edit pad (rev 1212)		Xing	cv400	XVal Session 77	1	XVal Session 77-Typing - Text-1		2012-07-17 14:34:22.376000
	Edit pad (rev 1213)		nic	cv403	XVal Session 77	1	XVal Session 77-Typing - Text-1		2012-07-17 14:34:22.616000
	Edit pad (rev 1214)		Capucine	cv402	XVal Session 77	1	XVal Session 77-Typing - Text-1		2012-07-17 14:34:22.629000
	Edit pad (rev 1215)		Brady	cv405	XVal Session 77	1	XVal Session 77-Typing - Text-1		2012-07-17 14:34:22.839000
	Edit pad (rev 1216)		Xing	cv400	XVal Session 77	1	XVal Session 77-Typing - Text-1		2012-07-17 14:34:22.874000
	Edit pad (rev 1217)		Xing	cv400	XVal Session 77	1	XVal Session 77-Typing - Text-1		2012-07-17 14:34:23.374000
	Edit pad (rev 1218)		Capucine	cv402	XVal Session 77	1	XVal Session 77-Typing - Text-1		2012-07-17 14:34:23.377000
	Edit pad (rev 1219)		nic	cv403	XVal Session 77	1	XVal Session 77-Typing - Text-1		2012-07-17 14:34:23.455000
	Edit pad (rev 1220)		Xing	cv400	XVal Session 77	1	XVal Session 77-Typing - Text-1		2012-07-17 14:34:23.874000
	Edit pad (rev 1221)		nic	cv403	XVal Session 77	1	XVal Session 77-Typing - Text-1		2012-07-17 14:34:23.966000
	Edit pad (rev 1222)		Brady	cv405	XVal Session 77	1	XVal Session 77-Typing - Text-1		2012-07-17 14:34:24.014000
	Edit pad (rev 1223)		Xing	cv400	XVal Session 77	1	XVal Session 77-Typing - Text-1		2012-07-17 14:34:24.374000
	Edit pad (rev 1224)		nic	cv403	XVal Session 77	1	XVal Session 77-Typing - Text-1		2012-07-17 14:34:24.468000
	Edit pad (rev 1225)		Capucine	cv402	XVal Session 77	1	XVal Session 77-Typing - Text-1		2012-07-17 14:34:24.510000
	Edit pad (rev 1226)		Brady	cv405	XVal Session 77	1	XVal Session 77-Typing - Text-1		2012-07-17 14:34:24.652000
	Edit pad (rev 1227)		Xing	cv400	XVal Session 77	1	XVal Session 77-Typing - Text-1		2012-07-17 14:34:24.874000
	Edit pad (rev 1228)		nic	cv403	XVal Session 77	1	XVal Session 77-Typing - Text-1		2012-07-17 14:34:24.969000
	Edit pad (rev 1229)		Brady	cv405	XVal Session 77	1	XVal Session 77-Typing - Text-1		2012-07-17 14:34:25.155000
	Edit pad (rev 1230)		nic	cv403	XVal Session 77	1	XVal Session 77-Typing - Text-1		2012-07-17 14:34:25.471000
	Edit pad (rev 1231)		Brady	cv405	XVal Session 77	1	XVal Session 77-Typing - Text-1		2012-07-17 14:34:25.654000
	Edit pad (rev 1232)		nic	cv403	XVal Session 77	1	XVal Session 77-Typing - Text-1		2012-07-17 14:34:25.979000
	Edit pad (rev 1233)		Brady	cv405	XVal Session 77	1	XVal Session 77-Typing - Text-1		2012-07-17 14:34:26.154000
	Edit pad (rev 1234)		nic	cv403	XVal Session 77	1	XVal Session 77-Typing - Text-1		2012-07-17 14:34:26.480000
	Edit pad (rev 1235)		nic	cv403	XVal Session 77	1	XVal Session 77-Typing - Text-1		2012-07-17 14:34:26.978000
	Edit pad (rev 1236)		nic	cv403	XVal Session 77	1	XVal Session 77-Typing - Text-1		2012-07-17 14:34:27.481000
	Edit pad (rev 1237)		Brady	cv405	XVal Session 77	1	XVal Session 77-Typing - Text-1		2012-07-17 14:34:27.882000
	Edit pad (rev 1238)		nic	cv403	XVal Session 77	1	XVal Session 77-Typing - Text-1		2012-07-17 14:34:27.980000
	Edit pad (rev 1239)		Xing	cv400	XVal Session 77	1	XVal Session 77-Typing - Text-1		2012-07-17 14:34:28.110000
	Edit pad (rev 1240)		nic	cv403	XVal Session 77	1	XVal Session 77-Typing - Text-1		2012-07-17 14:34:28.480000
	Edit pad (rev 1241)		Xing	cv400	XVal Session 77	1	XVal Session 77-Typing - Text-1		2012-07-17 14:34:28.612000
	Edit pad (rev 1242)		Brady	cv405	XVal Session 77	1	XVal Session 77-Typing - Text-1		2012-07-17 14:34:28.813000
	Edit pad (rev 1243)		nic	cv403	XVal Session 77	1	XVal Session 77-Typing - Text-1		2012-07-17 14:34:28.983000
	Edit pad (rev 1244)		Xing	cv400	XVal Session 77	1	XVal Session 77-Typing - Text-1		2012-07-17 14:34:29.114000
	Edit pad (rev 1245)		Capucine	cv402	XVal Session 77	1	XVal Session 77-Typing - Text-1		2012-07-17 14:34:29.438000
	Edit pad (rev 1246)		nic	cv403	XVal Session 77	1	XVal Session 77-Typing - Text-1		2012-07-17 14:34:29.483000
	Edit pad (rev 1247)		Xing	cv400	XVal Session 77	1	XVal Session 77-Typing - Text-1		2012-07-17 14:34:29.614000
	Edit pad (rev 1248)		nic	cv403	XVal Session 77	1	XVal Session 77-Typing - Text-1		2012-07-17 14:34:29.985000
	Edit pad (rev 1249)		nic	cv403	XVal Session 77	1	XVal Session 77-Typing - Text-1		2012-07-17 14:34:30.484000
	Edit pad (rev 1250)		nic	cv403	XVal Session 77	1	XVal Session 77-Typing - Text-1		2012-07-17 14:34:30.984000
	Edit pad (rev 1251)		Capucine	cv402	XVal Session 77	1	XVal Session 77-Typing - Text-1		2012-07-17 14:34:31.041000
	Edit pad (rev 1252)		nic	cv403	XVal Session 77	1	XVal Session 77-Typing - Text-1		2012-07-17 14:34:31.487000
	Edit pad (rev 1253)		Xing	cv400	XVal Session 77	1	XVal Session 77-Typing - Text-1		2012-07-17 14:34:31.532000
	Edit pad (rev 1254)		Capucine	cv402	XVal Session 77	1	XVal Session 77-Typing - Text-1		2012-07-17 14:34:31.551000
	Edit pad (rev 1255)		nic	cv403	XVal Session 77	1	XVal Session 77-Typing - Text-1		2012-07-17 14:34:31.988000
	Edit pad (rev 1256)		Xing	cv400	XVal Session 77	1	XVal Session 77-Typing - Text-1		2012-07-17 14:34:32.034000
	Edit pad (rev 1257)		Capucine	cv402	XVal Session 77	1	XVal Session 77-Typing - Text-1		2012-07-17 14:34:32.049000
	Edit pad (rev 1258)		Brady	cv405	XVal Session 77	1	XVal Session 77-Typing - Text-1		2012-07-17 14:34:32.377000
	Edit pad (rev 1259)		nic	cv403	XVal Session 77	1	XVal Session 77-Typing - Text-1		2012-07-17 14:34:32.486000
	Edit pad (rev 1260)		Xing	cv400	XVal Session 77	1	XVal Session 77-Typing - Text-1		2012-07-17 14:34:32.535000
	Edit pad (rev 1261)		Capucine	cv402	XVal Session 77	1	XVal Session 77-Typing - Text-1		2012-07-17 14:34:32.550000
	Edit pad (rev 1262)		nic	cv403	XVal Session 77	1	XVal Session 77-Typing - Text-1		2012-07-17 14:34:32.988000
	Edit pad (rev 1263)		Xing	cv400	XVal Session 77	1	XVal Session 77-Typing - Text-1		2012-07-17 14:34:33.037000
	Edit pad (rev 1264)		Capucine	cv402	XVal Session 77	1	XVal Session 77-Typing - Text-1		2012-07-17 14:34:33.059000
	Edit pad (rev 1265)		Xing	cv400	XVal Session 77	1	XVal Session 77-Typing - Text-1		2012-07-17 14:34:33.537000
	Edit pad (rev 1266)		nic	cv403	XVal Session 77	1	XVal Session 77-Typing - Text-1		2012-07-17 14:34:33.548000
	Edit pad (rev 1267)		Brady	cv405	XVal Session 77	1	XVal Session 77-Typing - Text-1		2012-07-17 14:34:33.863000
	Edit pad (rev 1268)		nic	cv403	XVal Session 77	1	XVal Session 77-Typing - Text-1		2012-07-17 14:34:33.987000
	Edit pad (rev 1269)		Xing	cv400	XVal Session 77	1	XVal Session 77-Typing - Text-1		2012-07-17 14:34:34.037000
	Edit pad (rev 1270)		Brady	cv405	XVal Session 77	1	XVal Session 77-Typing - Text-1		2012-07-17 14:34:34.427000
	Edit pad (rev 1271)		nic	cv403	XVal Session 77	1	XVal Session 77-Typing - Text-1		2012-07-17 14:34:34.487000
	Edit pad (rev 1272)		Brady	cv405	XVal Session 77	1	XVal Session 77-Typing - Text-1		2012-07-17 14:34:34.929000
	Edit pad (rev 1273)		nic	cv403	XVal Session 77	1	XVal Session 77-Typing - Text-1		2012-07-17 14:34:34.998000
	Edit pad (rev 1274)		Xing	cv400	XVal Session 77	1	XVal Session 77-Typing - Text-1		2012-07-17 14:34:35.292000
	Edit pad (rev 1275)		nic	cv403	XVal Session 77	1	XVal Session 77-Typing - Text-1		2012-07-17 14:34:35.488000
	Edit pad (rev 1276)		nic	cv403	XVal Session 77	1	XVal Session 77-Typing - Text-1		2012-07-17 14:34:35.989000
	Edit pad (rev 1277)		Capucine	cv402	XVal Session 77	1	XVal Session 77-Typing - Text-1		2012-07-17 14:34:36.424000
	Edit pad (rev 1278)		nic	cv403	XVal Session 77	1	XVal Session 77-Typing - Text-1		2012-07-17 14:34:36.508000
	Edit pad (rev 1279)		nic	cv403	XVal Session 77	1	XVal Session 77-Typing - Text-1		2012-07-17 14:34:37.009000
	Edit pad (rev 1280)		Capucine	cv402	XVal Session 77	1	XVal Session 77-Typing - Text-1		2012-07-17 14:34:37.111000
	Edit pad (rev 1281)		Brady	cv405	XVal Session 77	1	XVal Session 77-Typing - Text-1		2012-07-17 14:34:37.120000
	Edit pad (rev 1282)		nic	cv403	XVal Session 77	1	XVal Session 77-Typing - Text-1		2012-07-17 14:34:37.512000
	Edit pad (rev 1283)		Capucine	cv402	XVal Session 77	1	XVal Session 77-Typing - Text-1		2012-07-17 14:34:37.619000
	Edit pad (rev 1284)		Brady	cv405	XVal Session 77	1	XVal Session 77-Typing - Text-1		2012-07-17 14:34:37.665000
	Edit pad (rev 1285)		nic	cv403	XVal Session 77	1	XVal Session 77-Typing - Text-1		2012-07-17 14:34:38.027000
	Edit pad (rev 1286)		Capucine	cv402	XVal Session 77	1	XVal Session 77-Typing - Text-1		2012-07-17 14:34:38.121000
	Edit pad (rev 1287)		Brady	cv405	XVal Session 77	1	XVal Session 77-Typing - Text-1		2012-07-17 14:34:38.174000
	Edit pad (rev 1288)		nic	cv403	XVal Session 77	1	XVal Session 77-Typing - Text-1		2012-07-17 14:34:38.530000
	Edit pad (rev 1289)		Capucine	cv402	XVal Session 77	1	XVal Session 77-Typing - Text-1		2012-07-17 14:34:38.622000
	Edit pad (rev 1290)		Brady	cv405	XVal Session 77	1	XVal Session 77-Typing - Text-1		2012-07-17 14:34:38.675000
	Edit pad (rev 1291)		Xing	cv400	XVal Session 77	1	XVal Session 77-Typing - Text-1		2012-07-17 14:34:38.926000
	Edit pad (rev 1292)		nic	cv403	XVal Session 77	1	XVal Session 77-Typing - Text-1		2012-07-17 14:34:39.033000
	Edit pad (rev 1293)		Capucine	cv402	XVal Session 77	1	XVal Session 77-Typing - Text-1		2012-07-17 14:34:39.120000
	Edit pad (rev 1294)		Brady	cv405	XVal Session 77	1	XVal Session 77-Typing - Text-1		2012-07-17 14:34:39.224000
	Edit pad (rev 1295)		nic	cv403	XVal Session 77	1	XVal Session 77-Typing - Text-1		2012-07-17 14:34:39.535000
	Edit pad (rev 1296)		Capucine	cv402	XVal Session 77	1	XVal Session 77-Typing - Text-1		2012-07-17 14:34:39.677000
	Edit pad (rev 1297)		Brady	cv405	XVal Session 77	1	XVal Session 77-Typing - Text-1		2012-07-17 14:34:39.733000
	Edit pad (rev 1298)		nic	cv403	XVal Session 77	1	XVal Session 77-Typing - Text-1		2012-07-17 14:34:40.034000
	Edit pad (rev 1299)		Capucine	cv402	XVal Session 77	1	XVal Session 77-Typing - Text-1		2012-07-17 14:34:40.180000
	Edit pad (rev 1300)		Brady	cv405	XVal Session 77	1	XVal Session 77-Typing - Text-1		2012-07-17 14:34:40.235000
	Edit pad (rev 1301)		nic	cv403	XVal Session 77	1	XVal Session 77-Typing - Text-1		2012-07-17 14:34:40.536000
	Edit pad (rev 1302)		Xing	cv400	XVal Session 77	1	XVal Session 77-Typing - Text-1		2012-07-17 14:34:40.615000
	Edit pad (rev 1303)		Brady	cv405	XVal Session 77	1	XVal Session 77-Typing - Text-1		2012-07-17 14:34:40.741000
	Edit pad (rev 1304)		nic	cv403	XVal Session 77	1	XVal Session 77-Typing - Text-1		2012-07-17 14:34:41.035000
	Edit pad (rev 1305)		Capucine	cv402	XVal Session 77	1	XVal Session 77-Typing - Text-1		2012-07-17 14:34:41.043000
	Edit pad (rev 1306)		Xing	cv400	XVal Session 77	1	XVal Session 77-Typing - Text-1		2012-07-17 14:34:41.162000
	Edit pad (rev 1307)		Brady	cv405	XVal Session 77	1	XVal Session 77-Typing - Text-1		2012-07-17 14:34:41.238000
	Edit pad (rev 1308)		nic	cv403	XVal Session 77	1	XVal Session 77-Typing - Text-1		2012-07-17 14:34:41.535000
	Edit pad (rev 1309)		Xing	cv400	XVal Session 77	1	XVal Session 77-Typing - Text-1		2012-07-17 14:34:41.662000
	Edit pad (rev 1310)		Brady	cv405	XVal Session 77	1	XVal Session 77-Typing - Text-1		2012-07-17 14:34:41.757000
	Edit pad (rev 1311)		Capucine	cv402	XVal Session 77	1	XVal Session 77-Typing - Text-1		2012-07-17 14:34:41.985000
	Edit pad (rev 1312)		nic	cv403	XVal Session 77	1	XVal Session 77-Typing - Text-1		2012-07-17 14:34:42.033000
	Edit pad (rev 1313)		Brady	cv405	XVal Session 77	1	XVal Session 77-Typing - Text-1		2012-07-17 14:34:42.241000
	Edit pad (rev 1314)		Capucine	cv402	XVal Session 77	1	XVal Session 77-Typing - Text-1		2012-07-17 14:34:42.489000
	Edit pad (rev 1315)		nic	cv403	XVal Session 77	1	XVal Session 77-Typing - Text-1		2012-07-17 14:34:42.537000
	Edit pad (rev 1316)		Capucine	cv402	XVal Session 77	1	XVal Session 77-Typing - Text-1		2012-07-17 14:34:42.999000
	Edit pad (rev 1317)		nic	cv403	XVal Session 77	1	XVal Session 77-Typing - Text-1		2012-07-17 14:34:43.036000
	Edit pad (rev 1318)		Brady	cv405	XVal Session 77	1	XVal Session 77-Typing - Text-1		2012-07-17 14:34:43.074000
	Edit pad (rev 1319)		Capucine	cv402	XVal Session 77	1	XVal Session 77-Typing - Text-1		2012-07-17 14:34:43.498000
	Edit pad (rev 1320)		nic	cv403	XVal Session 77	1	XVal Session 77-Typing - Text-1		2012-07-17 14:34:43.536000
	Edit pad (rev 1321)		Brady	cv405	XVal Session 77	1	XVal Session 77-Typing - Text-1		2012-07-17 14:34:43.939000
	Edit pad (rev 1322)		Capucine	cv402	XVal Session 77	1	XVal Session 77-Typing - Text-1		2012-07-17 14:34:44.018000
	Edit pad (rev 1323)		nic	cv403	XVal Session 77	1	XVal Session 77-Typing - Text-1		2012-07-17 14:34:44.061000
	Edit pad (rev 1324)		Xing	cv400	XVal Session 77	1	XVal Session 77-Typing - Text-1		2012-07-17 14:34:44.282000
	Edit pad (rev 1325)		Capucine	cv402	XVal Session 77	1	XVal Session 77-Typing - Text-1		2012-07-17 14:34:44.530000
	Edit pad (rev 1326)		Brady	cv405	XVal Session 77	1	XVal Session 77-Typing - Text-1		2012-07-17 14:34:44.781000
	Edit pad (rev 1327)		Capucine	cv402	XVal Session 77	1	XVal Session 77-Typing - Text-1		2012-07-17 14:34:45.026000
	Edit pad (rev 1328)		nic	cv403	XVal Session 77	1	XVal Session 77-Typing - Text-1		2012-07-17 14:34:45.094000
	Edit pad (rev 1329)		Brady	cv405	XVal Session 77	1	XVal Session 77-Typing - Text-1		2012-07-17 14:34:45.280000
	Edit pad (rev 1330)		nic	cv403	XVal Session 77	1	XVal Session 77-Typing - Text-1		2012-07-17 14:34:45.594000
	Edit pad (rev 1331)		Capucine	cv402	XVal Session 77	1	XVal Session 77-Typing - Text-1		2012-07-17 14:34:45.696000
	Edit pad (rev 1332)		Brady	cv405	XVal Session 77	1	XVal Session 77-Typing - Text-1		2012-07-17 14:34:45.780000
	Edit pad (rev 1333)		nic	cv403	XVal Session 77	1	XVal Session 77-Typing - Text-1		2012-07-17 14:34:46.094000
	Edit pad (rev 1334)		Xing	cv400	XVal Session 77	1	XVal Session 77-Typing - Text-1		2012-07-17 14:34:46.574000
	Edit pad (rev 1335)		Capucine	cv402	XVal Session 77	1	XVal Session 77-Typing - Text-1		2012-07-17 14:34:46.608000
	Edit pad (rev 1336)		Brady	cv405	XVal Session 77	1	XVal Session 77-Typing - Text-1		2012-07-17 14:34:46.719000
	Edit pad (rev 1337)		Xing	cv400	XVal Session 77	1	XVal Session 77-Typing - Text-1		2012-07-17 14:34:47.074000
	Edit pad (rev 1338)		Capucine	cv402	XVal Session 77	1	XVal Session 77-Typing - Text-1		2012-07-17 14:34:47.110000
	Edit pad (rev 1339)		Brady	cv405	XVal Session 77	1	XVal Session 77-Typing - Text-1		2012-07-17 14:34:47.418000
	Edit pad (rev 1340)		Xing	cv400	XVal Session 77	1	XVal Session 77-Typing - Text-1		2012-07-17 14:34:47.572000
	Edit pad (rev 1341)		Capucine	cv402	XVal Session 77	1	XVal Session 77-Typing - Text-1		2012-07-17 14:34:47.611000
	Edit pad (rev 1342)		Xing	cv400	XVal Session 77	1	XVal Session 77-Typing - Text-1		2012-07-17 14:34:48.687000
	Edit pad (rev 1343)		Capucine	cv402	XVal Session 77	1	XVal Session 77-Typing - Text-1		2012-07-17 14:34:49.125000
	Edit pad (rev 1344)		Xing	cv400	XVal Session 77	1	XVal Session 77-Typing - Text-1		2012-07-17 14:34:49.192000
	Edit pad (rev 1345)		nic	cv403	XVal Session 77	1	XVal Session 77-Typing - Text-1		2012-07-17 14:34:49.255000
	Edit pad (rev 1346)		Xing	cv400	XVal Session 77	1	XVal Session 77-Typing - Text-1		2012-07-17 14:34:49.694000
	Edit pad (rev 1347)		nic	cv403	XVal Session 77	1	XVal Session 77-Typing - Text-1		2012-07-17 14:34:49.762000
	Edit pad (rev 1348)		Brady	cv405	XVal Session 77	1	XVal Session 77-Typing - Text-1		2012-07-17 14:34:49.964000
	Edit pad (rev 1349)		Capucine	cv402	XVal Session 77	1	XVal Session 77-Typing - Text-1		2012-07-17 14:34:50.143000
	Edit pad (rev 1350)		Xing	cv400	XVal Session 77	1	XVal Session 77-Typing - Text-1		2012-07-17 14:34:50.194000
	Edit pad (rev 1351)		nic	cv403	XVal Session 77	1	XVal Session 77-Typing - Text-1		2012-07-17 14:34:50.262000
	Edit pad (rev 1352)		Brady	cv405	XVal Session 77	1	XVal Session 77-Typing - Text-1		2012-07-17 14:34:50.762000
	Edit pad (rev 1353)		nic	cv403	XVal Session 77	1	XVal Session 77-Typing - Text-1		2012-07-17 14:34:50.770000
	Edit pad (rev 1354)		Capucine	cv402	XVal Session 77	1	XVal Session 77-Typing - Text-1		2012-07-17 14:34:50.976000
	Edit pad (rev 1355)		nic	cv403	XVal Session 77	1	XVal Session 77-Typing - Text-1		2012-07-17 14:34:51.272000
	Edit pad (rev 1356)		Brady	cv405	XVal Session 77	1	XVal Session 77-Typing - Text-1		2012-07-17 14:34:51.638000
	Edit pad (rev 1357)		Capucine	cv402	XVal Session 77	1	XVal Session 77-Typing - Text-1		2012-07-17 14:34:51.660000
	Edit pad (rev 1358)		nic	cv403	XVal Session 77	1	XVal Session 77-Typing - Text-1		2012-07-17 14:34:51.787000
	Edit pad (rev 1359)		Xing	cv400	XVal Session 77	1	XVal Session 77-Typing - Text-1		2012-07-17 14:34:52.171000
	Edit pad (rev 1360)		Capucine	cv402	XVal Session 77	1	XVal Session 77-Typing - Text-1		2012-07-17 14:34:52.247000
	Edit pad (rev 1361)		Brady	cv405	XVal Session 77	1	XVal Session 77-Typing - Text-1		2012-07-17 14:34:52.721000
	Edit pad (rev 1362)		Capucine	cv402	XVal Session 77	1	XVal Session 77-Typing - Text-1		2012-07-17 14:34:52.750000
	Edit pad (rev 1363)		nic	cv403	XVal Session 77	1	XVal Session 77-Typing - Text-1		2012-07-17 14:34:52.998000
	Edit pad (rev 1364)		Brady	cv405	XVal Session 77	1	XVal Session 77-Typing - Text-1		2012-07-17 14:34:53.222000
	Edit pad (rev 1365)		Capucine	cv402	XVal Session 77	1	XVal Session 77-Typing - Text-1		2012-07-17 14:34:53.262000
	Edit pad (rev 1366)		Xing	cv400	XVal Session 77	1	XVal Session 77-Typing - Text-1		2012-07-17 14:34:53.294000
	Edit pad (rev 1367)		nic	cv403	XVal Session 77	1	XVal Session 77-Typing - Text-1		2012-07-17 14:34:53.498000
	Edit pad (rev 1368)		Brady	cv405	XVal Session 77	1	XVal Session 77-Typing - Text-1		2012-07-17 14:34:53.720000
	Edit pad (rev 1369)		nic	cv403	XVal Session 77	1	XVal Session 77-Typing - Text-1		2012-07-17 14:34:53.998000
	Edit pad (rev 1370)		Xing	cv400	XVal Session 77	1	XVal Session 77-Typing - Text-1		2012-07-17 14:34:54.349000
	Edit pad (rev 1371)		nic	cv403	XVal Session 77	1	XVal Session 77-Typing - Text-1		2012-07-17 14:34:54.496000
	Edit pad (rev 1372)		nic	cv403	XVal Session 77	1	XVal Session 77-Typing - Text-1		2012-07-17 14:34:55.192000
	Edit pad (rev 1373)		Brady	cv405	XVal Session 77	1	XVal Session 77-Typing - Text-1		2012-07-17 14:34:55.948000
	Edit pad (rev 1374)		Brady	cv405	XVal Session 77	1	XVal Session 77-Typing - Text-1		2012-07-17 14:34:56.455000
	Edit pad (rev 1375)		Xing	cv400	XVal Session 77	1	XVal Session 77-Typing - Text-1		2012-07-17 14:34:56.587000
	Edit pad (rev 1376)		Xing	cv400	XVal Session 77	1	XVal Session 77-Typing - Text-1		2012-07-17 14:34:57.088000
	Edit pad (rev 1377)		nic	cv403	XVal Session 77	1	XVal Session 77-Typing - Text-1		2012-07-17 14:34:57.129000
	Edit pad (rev 1378)		Brady	cv405	XVal Session 77	1	XVal Session 77-Typing - Text-1		2012-07-17 14:34:57.188000
	Edit pad (rev 1379)		Xing	cv400	XVal Session 77	1	XVal Session 77-Typing - Text-1		2012-07-17 14:34:57.588000
	Edit pad (rev 1380)		Brady	cv405	XVal Session 77	1	XVal Session 77-Typing - Text-1		2012-07-17 14:34:57.955000
	Edit pad (rev 1381)		nic	cv403	XVal Session 77	1	XVal Session 77-Typing - Text-1		2012-07-17 14:34:58.274000
	Edit pad (rev 1382)		Brady	cv405	XVal Session 77	1	XVal Session 77-Typing - Text-1		2012-07-17 14:34:58.455000
	Edit pad (rev 1383)		nic	cv403	XVal Session 77	1	XVal Session 77-Typing - Text-1		2012-07-17 14:34:58.777000
	Edit pad (rev 1384)		Brady	cv405	XVal Session 77	1	XVal Session 77-Typing - Text-1		2012-07-17 14:34:58.952000
	Edit pad (rev 1385)		Xing	cv400	XVal Session 77	1	XVal Session 77-Typing - Text-1		2012-07-17 14:34:58.967000
	Edit pad (rev 1386)		nic	cv403	XVal Session 77	1	XVal Session 77-Typing - Text-1		2012-07-17 14:34:59.276000
	Edit pad (rev 1387)		Xing	cv400	XVal Session 77	1	XVal Session 77-Typing - Text-1		2012-07-17 14:34:59.470000
	Edit pad (rev 1388)		Brady	cv405	XVal Session 77	1	XVal Session 77-Typing - Text-1		2012-07-17 14:34:59.496000
	Edit pad (rev 1389)		nic	cv403	XVal Session 77	1	XVal Session 77-Typing - Text-1		2012-07-17 14:34:59.775000
	Edit pad (rev 1390)		Xing	cv400	XVal Session 77	1	XVal Session 77-Typing - Text-1		2012-07-17 14:34:59.977000
	Edit pad (rev 1391)		Brady	cv405	XVal Session 77	1	XVal Session 77-Typing - Text-1		2012-07-17 14:35:00.021000
	Edit pad (rev 1392)		nic	cv403	XVal Session 77	1	XVal Session 77-Typing - Text-1		2012-07-17 14:35:00.282000
	Edit pad (rev 1393)		Xing	cv400	XVal Session 77	1	XVal Session 77-Typing - Text-1		2012-07-17 14:35:00.773000
	Edit pad (rev 1394)		nic	cv403	XVal Session 77	1	XVal Session 77-Typing - Text-1		2012-07-17 14:35:00.783000
	Edit pad (rev 1395)		Brady	cv405	XVal Session 77	1	XVal Session 77-Typing - Text-1		2012-07-17 14:35:00.842000
	Edit pad (rev 1396)		Xing	cv400	XVal Session 77	1	XVal Session 77-Typing - Text-1		2012-07-17 14:35:01.273000
	Edit pad (rev 1397)		nic	cv403	XVal Session 77	1	XVal Session 77-Typing - Text-1		2012-07-17 14:35:01.302000
	Edit pad (rev 1398)		Brady	cv405	XVal Session 77	1	XVal Session 77-Typing - Text-1		2012-07-17 14:35:01.361000
	Edit pad (rev 1399)		Xing	cv400	XVal Session 77	1	XVal Session 77-Typing - Text-1		2012-07-17 14:35:01.774000
	Edit pad (rev 1400)		nic	cv403	XVal Session 77	1	XVal Session 77-Typing - Text-1		2012-07-17 14:35:01.821000
	Edit pad (rev 1401)		nic	cv403	XVal Session 77	1	XVal Session 77-Typing - Text-1		2012-07-17 14:35:02.323000
	Edit pad (rev 1402)		nic	cv403	XVal Session 77	1	XVal Session 77-Typing - Text-1		2012-07-17 14:35:02.823000
	Edit pad (rev 1403)		Brady	cv405	XVal Session 77	1	XVal Session 77-Typing - Text-1		2012-07-17 14:35:02.946000
	Edit pad (rev 1404)		Brady	cv405	XVal Session 77	1	XVal Session 77-Typing - Text-1		2012-07-17 14:35:03.726000
	Edit pad (rev 1405)		Brady	cv405	XVal Session 77	1	XVal Session 77-Typing - Text-1		2012-07-17 14:35:04.230000
	Edit pad (rev 1406)		nic	cv403	XVal Session 77	1	XVal Session 77-Typing - Text-1		2012-07-17 14:35:04.430000
	Edit pad (rev 1407)		Brady	cv405	XVal Session 77	1	XVal Session 77-Typing - Text-1		2012-07-17 14:35:05.111000
	Edit pad (rev 1408)		nic	cv403	XVal Session 77	1	XVal Session 77-Typing - Text-1		2012-07-17 14:35:05.147000
	Edit pad (rev 1409)		Capucine	cv402	XVal Session 77	1	XVal Session 77-Typing - Text-1		2012-07-17 14:35:05.252000
	Edit pad (rev 1410)		Brady	cv405	XVal Session 77	1	XVal Session 77-Typing - Text-1		2012-07-17 14:35:05.611000
	Edit pad (rev 1411)		nic	cv403	XVal Session 77	1	XVal Session 77-Typing - Text-1		2012-07-17 14:35:05.644000
	Edit pad (rev 1412)		Brady	cv405	XVal Session 77	1	XVal Session 77-Typing - Text-1		2012-07-17 14:35:06.297000
	Edit pad (rev 1413)		Capucine	cv402	XVal Session 77	1	XVal Session 77-Typing - Text-1		2012-07-17 14:35:06.930000
	Edit pad (rev 1414)		Brady	cv405	XVal Session 77	1	XVal Session 77-Typing - Text-1		2012-07-17 14:35:06.990000
	Edit pad (rev 1415)		nic	cv403	XVal Session 77	1	XVal Session 77-Typing - Text-1		2012-07-17 14:35:08.534000
	Edit pad (rev 1416)		Brady	cv405	XVal Session 77	1	XVal Session 77-Typing - Text-1		2012-07-17 14:35:08.764000
	Edit pad (rev 1417)		Xing	cv400	XVal Session 77	1	XVal Session 77-Typing - Text-1		2012-07-17 14:35:08.828000
	Edit pad (rev 1418)		nic	cv403	XVal Session 77	1	XVal Session 77-Typing - Text-1		2012-07-17 14:35:09.034000
	Edit pad (rev 1419)		Xing	cv400	XVal Session 77	1	XVal Session 77-Typing - Text-1		2012-07-17 14:35:09.337000
	Edit pad (rev 1420)		Capucine	cv402	XVal Session 77	1	XVal Session 77-Typing - Text-1		2012-07-17 14:35:09.444000
	Edit pad (rev 1421)		nic	cv403	XVal Session 77	1	XVal Session 77-Typing - Text-1		2012-07-17 14:35:09.534000
	Edit pad (rev 1422)		Brady	cv405	XVal Session 77	1	XVal Session 77-Typing - Text-1		2012-07-17 14:35:09.732000
	Edit pad (rev 1423)		Xing	cv400	XVal Session 77	1	XVal Session 77-Typing - Text-1		2012-07-17 14:35:09.836000
	Edit pad (rev 1424)		Capucine	cv402	XVal Session 77	1	XVal Session 77-Typing - Text-1		2012-07-17 14:35:10.061000
	Edit pad (rev 1425)		Xing	cv400	XVal Session 77	1	XVal Session 77-Typing - Text-1		2012-07-17 14:35:10.342000
	Edit pad (rev 1426)		Capucine	cv402	XVal Session 77	1	XVal Session 77-Typing - Text-1		2012-07-17 14:35:10.686000
	Edit pad (rev 1427)		Xing	cv400	XVal Session 77	1	XVal Session 77-Typing - Text-1		2012-07-17 14:35:10.840000
	Edit pad (rev 1428)		Capucine	cv402	XVal Session 77	1	XVal Session 77-Typing - Text-1		2012-07-17 14:35:11.191000
	Edit pad (rev 1429)		Xing	cv400	XVal Session 77	1	XVal Session 77-Typing - Text-1		2012-07-17 14:35:11.339000
	Edit pad (rev 1430)		Capucine	cv402	XVal Session 77	1	XVal Session 77-Typing - Text-1		2012-07-17 14:35:11.698000
	Edit pad (rev 1431)		Xing	cv400	XVal Session 77	1	XVal Session 77-Typing - Text-1		2012-07-17 14:35:11.840000
	Edit pad (rev 1432)		Capucine	cv402	XVal Session 77	1	XVal Session 77-Typing - Text-1		2012-07-17 14:35:12.198000
	Edit pad (rev 1433)		Xing	cv400	XVal Session 77	1	XVal Session 77-Typing - Text-1		2012-07-17 14:35:12.340000
	Edit pad (rev 1434)		nic	cv403	XVal Session 77	1	XVal Session 77-Typing - Text-1		2012-07-17 14:35:12.435000
	Edit pad (rev 1435)		Xing	cv400	XVal Session 77	1	XVal Session 77-Typing - Text-1		2012-07-17 14:35:12.840000
	Edit pad (rev 1436)		nic	cv403	XVal Session 77	1	XVal Session 77-Typing - Text-1		2012-07-17 14:35:12.935000
	Edit pad (rev 1437)		nic	cv403	XVal Session 77	1	XVal Session 77-Typing - Text-1		2012-07-17 14:35:13.436000
	Edit pad (rev 1438)		Capucine	cv402	XVal Session 77	1	XVal Session 77-Typing - Text-1		2012-07-17 14:35:13.597000
	Edit pad (rev 1439)		nic	cv403	XVal Session 77	1	XVal Session 77-Typing - Text-1		2012-07-17 14:35:13.938000
	Edit pad (rev 1440)		nic	cv403	XVal Session 77	1	XVal Session 77-Typing - Text-1		2012-07-17 14:35:14.439000
	Edit pad (rev 1441)		Capucine	cv402	XVal Session 77	1	XVal Session 77-Typing - Text-1		2012-07-17 14:35:14.527000
	Edit pad (rev 1442)		nic	cv403	XVal Session 77	1	XVal Session 77-Typing - Text-1		2012-07-17 14:35:14.939000
	Edit pad (rev 1443)		Capucine	cv402	XVal Session 77	1	XVal Session 77-Typing - Text-1		2012-07-17 14:35:15.028000
	Edit pad (rev 1444)		Xing	cv400	XVal Session 77	1	XVal Session 77-Typing - Text-1		2012-07-17 14:35:15.061000
	Edit pad (rev 1445)		nic	cv403	XVal Session 77	1	XVal Session 77-Typing - Text-1		2012-07-17 14:35:15.438000
	Edit pad (rev 1446)		Capucine	cv402	XVal Session 77	1	XVal Session 77-Typing - Text-1		2012-07-17 14:35:15.527000
	Edit pad (rev 1447)		Xing	cv400	XVal Session 77	1	XVal Session 77-Typing - Text-1		2012-07-17 14:35:15.568000
	Edit pad (rev 1448)		Capucine	cv402	XVal Session 77	1	XVal Session 77-Typing - Text-1		2012-07-17 14:35:16.029000
	Edit pad (rev 1449)		Xing	cv400	XVal Session 77	1	XVal Session 77-Typing - Text-1		2012-07-17 14:35:16.117000
	Edit pad (rev 1450)		Brady	cv405	XVal Session 77	1	XVal Session 77-Typing - Text-1		2012-07-17 14:35:16.276000
	Edit pad (rev 1451)		Capucine	cv402	XVal Session 77	1	XVal Session 77-Typing - Text-1		2012-07-17 14:35:16.531000
	Edit pad (rev 1452)		Xing	cv400	XVal Session 77	1	XVal Session 77-Typing - Text-1		2012-07-17 14:35:16.756000
	Edit pad (rev 1453)		Capucine	cv402	XVal Session 77	1	XVal Session 77-Typing - Text-1		2012-07-17 14:35:17.100000
	Edit pad (rev 1454)		Brady	cv405	XVal Session 77	1	XVal Session 77-Typing - Text-1		2012-07-17 14:35:17.256000
	Edit pad (rev 1455)		Xing	cv400	XVal Session 77	1	XVal Session 77-Typing - Text-1		2012-07-17 14:35:17.440000
	Edit pad (rev 1456)		nic	cv403	XVal Session 77	1	XVal Session 77-Typing - Text-1		2012-07-17 14:35:17.552000
	Edit pad (rev 1457)		Brady	cv405	XVal Session 77	1	XVal Session 77-Typing - Text-1		2012-07-17 14:35:17.756000
	Edit pad (rev 1458)		Xing	cv400	XVal Session 77	1	XVal Session 77-Typing - Text-1		2012-07-17 14:35:17.939000
	Edit pad (rev 1459)		nic	cv403	XVal Session 77	1	XVal Session 77-Typing - Text-1		2012-07-17 14:35:18.197000
	Edit pad (rev 1460)		Brady	cv405	XVal Session 77	1	XVal Session 77-Typing - Text-1		2012-07-17 14:35:18.257000
	Edit pad (rev 1461)		Capucine	cv402	XVal Session 77	1	XVal Session 77-Typing - Text-1		2012-07-17 14:35:18.332000
	Edit pad (rev 1462)		Brady	cv405	XVal Session 77	1	XVal Session 77-Typing - Text-1		2012-07-17 14:35:18.858000
	Edit pad (rev 1463)		nic	cv403	XVal Session 77	1	XVal Session 77-Typing - Text-1		2012-07-17 14:35:18.860000
	Edit pad (rev 1464)		Brady	cv405	XVal Session 77	1	XVal Session 77-Typing - Text-1		2012-07-17 14:35:19.359000
	Edit pad (rev 1465)		nic	cv403	XVal Session 77	1	XVal Session 77-Typing - Text-1		2012-07-17 14:35:19.361000
	Edit pad (rev 1466)		Capucine	cv402	XVal Session 77	1	XVal Session 77-Typing - Text-1		2012-07-17 14:35:19.582000
	Edit pad (rev 1467)		Brady	cv405	XVal Session 77	1	XVal Session 77-Typing - Text-1		2012-07-17 14:35:19.858000
	Edit pad (rev 1468)		nic	cv403	XVal Session 77	1	XVal Session 77-Typing - Text-1		2012-07-17 14:35:19.913000
	Edit pad (rev 1469)		Capucine	cv402	XVal Session 77	1	XVal Session 77-Typing - Text-1		2012-07-17 14:35:20.090000
	Edit pad (rev 1470)		Brady	cv405	XVal Session 77	1	XVal Session 77-Typing - Text-1		2012-07-17 14:35:20.360000
	Edit pad (rev 1471)		Xing	cv400	XVal Session 77	1	XVal Session 77-Typing - Text-1		2012-07-17 14:35:20.508000
	Edit pad (rev 1472)		Capucine	cv402	XVal Session 77	1	XVal Session 77-Typing - Text-1		2012-07-17 14:35:20.590000
	Edit pad (rev 1473)		nic	cv403	XVal Session 77	1	XVal Session 77-Typing - Text-1		2012-07-17 14:35:20.722000
	Edit pad (rev 1474)		Brady	cv405	XVal Session 77	1	XVal Session 77-Typing - Text-1		2012-07-17 14:35:20.858000
	Edit pad (rev 1475)		Xing	cv400	XVal Session 77	1	XVal Session 77-Typing - Text-1		2012-07-17 14:35:21.012000
	Edit pad (rev 1476)		Capucine	cv402	XVal Session 77	1	XVal Session 77-Typing - Text-1		2012-07-17 14:35:21.096000
	Edit pad (rev 1477)		nic	cv403	XVal Session 77	1	XVal Session 77-Typing - Text-1		2012-07-17 14:35:21.222000
	Edit pad (rev 1478)		Brady	cv405	XVal Session 77	1	XVal Session 77-Typing - Text-1		2012-07-17 14:35:21.358000
	Edit pad (rev 1479)		Xing	cv400	XVal Session 77	1	XVal Session 77-Typing - Text-1		2012-07-17 14:35:21.510000
	Edit pad (rev 1480)		nic	cv403	XVal Session 77	1	XVal Session 77-Typing - Text-1		2012-07-17 14:35:21.755000
	Edit pad (rev 1481)		Xing	cv400	XVal Session 77	1	XVal Session 77-Typing - Text-1		2012-07-17 14:35:22.012000
	Edit pad (rev 1482)		nic	cv403	XVal Session 77	1	XVal Session 77-Typing - Text-1		2012-07-17 14:35:22.381000
	Edit pad (rev 1483)		Brady	cv405	XVal Session 77	1	XVal Session 77-Typing - Text-1		2012-07-17 14:35:22.427000
	Edit pad (rev 1484)		nic	cv403	XVal Session 77	1	XVal Session 77-Typing - Text-1		2012-07-17 14:35:22.881000
	Edit pad (rev 1485)		Brady	cv405	XVal Session 77	1	XVal Session 77-Typing - Text-1		2012-07-17 14:35:22.928000
	Edit pad (rev 1486)		nic	cv403	XVal Session 77	1	XVal Session 77-Typing - Text-1		2012-07-17 14:35:23.382000
	Edit pad (rev 1487)		Brady	cv405	XVal Session 77	1	XVal Session 77-Typing - Text-1		2012-07-17 14:35:23.432000
	Edit pad (rev 1488)		nic	cv403	XVal Session 77	1	XVal Session 77-Typing - Text-1		2012-07-17 14:35:23.883000
	Edit pad (rev 1489)		Brady	cv405	XVal Session 77	1	XVal Session 77-Typing - Text-1		2012-07-17 14:35:23.931000
	Edit pad (rev 1490)		Xing	cv400	XVal Session 77	1	XVal Session 77-Typing - Text-1		2012-07-17 14:35:24.380000
	Edit pad (rev 1491)		nic	cv403	XVal Session 77	1	XVal Session 77-Typing - Text-1		2012-07-17 14:35:24.383000
	Edit pad (rev 1492)		Brady	cv405	XVal Session 77	1	XVal Session 77-Typing - Text-1		2012-07-17 14:35:24.435000
	Edit pad (rev 1493)		nic	cv403	XVal Session 77	1	XVal Session 77-Typing - Text-1		2012-07-17 14:35:24.883000
	Edit pad (rev 1494)		Brady	cv405	XVal Session 77	1	XVal Session 77-Typing - Text-1		2012-07-17 14:35:24.953000
	Edit pad (rev 1495)		nic	cv403	XVal Session 77	1	XVal Session 77-Typing - Text-1		2012-07-17 14:35:25.384000
	Edit pad (rev 1496)		Xing	cv400	XVal Session 77	1	XVal Session 77-Typing - Text-1		2012-07-17 14:35:25.551000
	Edit pad (rev 1497)		Brady	cv405	XVal Session 77	1	XVal Session 77-Typing - Text-1		2012-07-17 14:35:25.577000
	Edit pad (rev 1498)		nic	cv403	XVal Session 77	1	XVal Session 77-Typing - Text-1		2012-07-17 14:35:25.884000
	Edit pad (rev 1499)		Xing	cv400	XVal Session 77	1	XVal Session 77-Typing - Text-1		2012-07-17 14:35:26.053000
	Edit pad (rev 1500)		Brady	cv405	XVal Session 77	1	XVal Session 77-Typing - Text-1		2012-07-17 14:35:26.080000
	Edit pad (rev 1501)		nic	cv403	XVal Session 77	1	XVal Session 77-Typing - Text-1		2012-07-17 14:35:26.390000
	Edit pad (rev 1502)		nic	cv403	XVal Session 77	1	XVal Session 77-Typing - Text-1		2012-07-17 14:35:26.890000
	Edit pad (rev 1503)		Xing	cv400	XVal Session 77	1	XVal Session 77-Typing - Text-1		2012-07-17 14:35:27.070000
	Edit pad (rev 1504)		nic	cv403	XVal Session 77	1	XVal Session 77-Typing - Text-1		2012-07-17 14:35:27.391000
	Edit pad (rev 1505)		Xing	cv400	XVal Session 77	1	XVal Session 77-Typing - Text-1		2012-07-17 14:35:27.570000
	Edit pad (rev 1506)		Brady	cv405	XVal Session 77	1	XVal Session 77-Typing - Text-1		2012-07-17 14:35:27.625000
	Edit pad (rev 1507)		nic	cv403	XVal Session 77	1	XVal Session 77-Typing - Text-1		2012-07-17 14:35:27.891000
	Edit pad (rev 1508)		Xing	cv400	XVal Session 77	1	XVal Session 77-Typing - Text-1		2012-07-17 14:35:28.072000
	Edit pad (rev 1509)		nic	cv403	XVal Session 77	1	XVal Session 77-Typing - Text-1		2012-07-17 14:35:28.401000
	Edit pad (rev 1510)		Xing	cv400	XVal Session 77	1	XVal Session 77-Typing - Text-1		2012-07-17 14:35:28.633000
	Edit pad (rev 1511)		nic	cv403	XVal Session 77	1	XVal Session 77-Typing - Text-1		2012-07-17 14:35:28.902000
	Edit pad (rev 1512)		Xing	cv400	XVal Session 77	1	XVal Session 77-Typing - Text-1		2012-07-17 14:35:29.134000
	Edit pad (rev 1513)		Brady	cv405	XVal Session 77	1	XVal Session 77-Typing - Text-1		2012-07-17 14:35:29.236000
	Edit pad (rev 1514)		nic	cv403	XVal Session 77	1	XVal Session 77-Typing - Text-1		2012-07-17 14:35:29.402000
	Edit pad (rev 1515)		Xing	cv400	XVal Session 77	1	XVal Session 77-Typing - Text-1		2012-07-17 14:35:29.634000
	Edit pad (rev 1516)		nic	cv403	XVal Session 77	1	XVal Session 77-Typing - Text-1		2012-07-17 14:35:29.901000
	Edit pad (rev 1517)		Xing	cv400	XVal Session 77	1	XVal Session 77-Typing - Text-1		2012-07-17 14:35:30.137000
	Edit pad (rev 1518)		Brady	cv405	XVal Session 77	1	XVal Session 77-Typing - Text-1		2012-07-17 14:35:30.289000
	Edit pad (rev 1519)		nic	cv403	XVal Session 77	1	XVal Session 77-Typing - Text-1		2012-07-17 14:35:30.401000
	Edit pad (rev 1520)		Brady	cv405	XVal Session 77	1	XVal Session 77-Typing - Text-1		2012-07-17 14:35:30.788000
	Edit pad (rev 1521)		nic	cv403	XVal Session 77	1	XVal Session 77-Typing - Text-1		2012-07-17 14:35:30.900000
	Edit pad (rev 1522)		Xing	cv400	XVal Session 77	1	XVal Session 77-Typing - Text-1		2012-07-17 14:35:31.019000
	Edit pad (rev 1523)		Brady	cv405	XVal Session 77	1	XVal Session 77-Typing - Text-1		2012-07-17 14:35:31.346000
	Edit pad (rev 1524)		nic	cv403	XVal Session 77	1	XVal Session 77-Typing - Text-1		2012-07-17 14:35:31.403000
	Edit pad (rev 1525)		Xing	cv400	XVal Session 77	1	XVal Session 77-Typing - Text-1		2012-07-17 14:35:31.519000
	Edit pad (rev 1526)		nic	cv403	XVal Session 77	1	XVal Session 77-Typing - Text-1		2012-07-17 14:35:31.902000
	Edit pad (rev 1527)		Xing	cv400	XVal Session 77	1	XVal Session 77-Typing - Text-1		2012-07-17 14:35:32.019000
	Edit pad (rev 1528)		nic	cv403	XVal Session 77	1	XVal Session 77-Typing - Text-1		2012-07-17 14:35:32.403000
	Edit pad (rev 1529)		Brady	cv405	XVal Session 77	1	XVal Session 77-Typing - Text-1		2012-07-17 14:35:32.606000
	Edit pad (rev 1530)		nic	cv403	XVal Session 77	1	XVal Session 77-Typing - Text-1		2012-07-17 14:35:32.903000
	Edit pad (rev 1531)		Xing	cv400	XVal Session 77	1	XVal Session 77-Typing - Text-1		2012-07-17 14:35:32.950000
	Edit pad (rev 1532)		Brady	cv405	XVal Session 77	1	XVal Session 77-Typing - Text-1		2012-07-17 14:35:33.105000
	Edit pad (rev 1533)		nic	cv403	XVal Session 77	1	XVal Session 77-Typing - Text-1		2012-07-17 14:35:33.403000
	Edit pad (rev 1534)		Xing	cv400	XVal Session 77	1	XVal Session 77-Typing - Text-1		2012-07-17 14:35:33.458000
	Edit pad (rev 1535)		nic	cv403	XVal Session 77	1	XVal Session 77-Typing - Text-1		2012-07-17 14:35:33.929000
	Edit pad (rev 1536)		Xing	cv400	XVal Session 77	1	XVal Session 77-Typing - Text-1		2012-07-17 14:35:33.960000
	Edit pad (rev 1537)		nic	cv403	XVal Session 77	1	XVal Session 77-Typing - Text-1		2012-07-17 14:35:34.429000
	Edit pad (rev 1538)		Xing	cv400	XVal Session 77	1	XVal Session 77-Typing - Text-1		2012-07-17 14:35:34.460000
	Edit pad (rev 1539)		nic	cv403	XVal Session 77	1	XVal Session 77-Typing - Text-1		2012-07-17 14:35:34.928000
	Edit pad (rev 1540)		Brady	cv405	XVal Session 77	1	XVal Session 77-Typing - Text-1		2012-07-17 14:35:35.334000
	Edit pad (rev 1541)		Xing	cv400	XVal Session 77	1	XVal Session 77-Typing - Text-1		2012-07-17 14:35:35.362000
	Edit pad (rev 1542)		nic	cv403	XVal Session 77	1	XVal Session 77-Typing - Text-1		2012-07-17 14:35:35.427000
	Edit pad (rev 1543)		nic	cv403	XVal Session 77	1	XVal Session 77-Typing - Text-1		2012-07-17 14:35:35.928000
	Edit pad (rev 1544)		Xing	cv400	XVal Session 77	1	XVal Session 77-Typing - Text-1		2012-07-17 14:35:35.992000
	Edit pad (rev 1545)		Brady	cv405	XVal Session 77	1	XVal Session 77-Typing - Text-1		2012-07-17 14:35:36.029000
	Edit pad (rev 1546)		nic	cv403	XVal Session 77	1	XVal Session 77-Typing - Text-1		2012-07-17 14:35:36.432000
	Edit pad (rev 1547)		Xing	cv400	XVal Session 77	1	XVal Session 77-Typing - Text-1		2012-07-17 14:35:36.495000
	Edit pad (rev 1548)		Brady	cv405	XVal Session 77	1	XVal Session 77-Typing - Text-1		2012-07-17 14:35:36.548000
	Edit pad (rev 1549)		nic	cv403	XVal Session 77	1	XVal Session 77-Typing - Text-1		2012-07-17 14:35:36.929000
	Edit pad (rev 1550)		Brady	cv405	XVal Session 77	1	XVal Session 77-Typing - Text-1		2012-07-17 14:35:37.049000
	Edit pad (rev 1551)		Xing	cv400	XVal Session 77	1	XVal Session 77-Typing - Text-1		2012-07-17 14:35:37.252000
	Edit pad (rev 1552)		nic	cv403	XVal Session 77	1	XVal Session 77-Typing - Text-1		2012-07-17 14:35:37.429000
	Edit pad (rev 1553)		Brady	cv405	XVal Session 77	1	XVal Session 77-Typing - Text-1		2012-07-17 14:35:37.548000
	Edit pad (rev 1554)		Xing	cv400	XVal Session 77	1	XVal Session 77-Typing - Text-1		2012-07-17 14:35:37.752000
	Edit pad (rev 1555)		nic	cv403	XVal Session 77	1	XVal Session 77-Typing - Text-1		2012-07-17 14:35:37.984000
	Edit pad (rev 1556)		Xing	cv400	XVal Session 77	1	XVal Session 77-Typing - Text-1		2012-07-17 14:35:38.254000
	Edit pad (rev 1557)		Brady	cv405	XVal Session 77	1	XVal Session 77-Typing - Text-1		2012-07-17 14:35:38.478000
	Edit pad (rev 1558)		nic	cv403	XVal Session 77	1	XVal Session 77-Typing - Text-1		2012-07-17 14:35:38.659000
	Edit pad (rev 1559)		nic	cv403	XVal Session 77	1	XVal Session 77-Typing - Text-1		2012-07-17 14:35:39.173000
	Edit pad (rev 1560)		Brady	cv405	XVal Session 77	1	XVal Session 77-Typing - Text-1		2012-07-17 14:35:39.540000
	Edit pad (rev 1561)		nic	cv403	XVal Session 77	1	XVal Session 77-Typing - Text-1		2012-07-17 14:35:39.659000
	Edit pad (rev 1562)		nic	cv403	XVal Session 77	1	XVal Session 77-Typing - Text-1		2012-07-17 14:35:40.159000
	Edit pad (rev 1563)		Brady	cv405	XVal Session 77	1	XVal Session 77-Typing - Text-1		2012-07-17 14:35:40.644000
	Edit pad (rev 1564)		nic	cv403	XVal Session 77	1	XVal Session 77-Typing - Text-1		2012-07-17 14:35:40.708000
	Edit pad (rev 1565)		nic	cv403	XVal Session 77	1	XVal Session 77-Typing - Text-1		2012-07-17 14:35:41.159000
	Edit pad (rev 1566)		Brady	cv405	XVal Session 77	1	XVal Session 77-Typing - Text-1		2012-07-17 14:35:41.253000
	Edit pad (rev 1567)		nic	cv403	XVal Session 77	1	XVal Session 77-Typing - Text-1		2012-07-17 14:35:41.659000
	Edit pad (rev 1568)		Brady	cv405	XVal Session 77	1	XVal Session 77-Typing - Text-1		2012-07-17 14:35:41.762000
	Edit pad (rev 1569)		nic	cv403	XVal Session 77	1	XVal Session 77-Typing - Text-1		2012-07-17 14:35:42.161000
	Edit pad (rev 1570)		nic	cv403	XVal Session 77	1	XVal Session 77-Typing - Text-1		2012-07-17 14:35:42.664000
	Edit pad (rev 1571)		nic	cv403	XVal Session 77	1	XVal Session 77-Typing - Text-1		2012-07-17 14:35:43.165000
	Edit pad (rev 1572)		Brady	cv405	XVal Session 77	1	XVal Session 77-Typing - Text-1		2012-07-17 14:35:43.427000
	Edit pad (rev 1573)		nic	cv403	XVal Session 77	1	XVal Session 77-Typing - Text-1		2012-07-17 14:35:43.664000
	Edit pad (rev 1574)		Brady	cv405	XVal Session 77	1	XVal Session 77-Typing - Text-1		2012-07-17 14:35:43.928000
	Edit pad (rev 1575)		nic	cv403	XVal Session 77	1	XVal Session 77-Typing - Text-1		2012-07-17 14:35:44.166000
	Edit pad (rev 1576)		Brady	cv405	XVal Session 77	1	XVal Session 77-Typing - Text-1		2012-07-17 14:35:44.492000
	Edit pad (rev 1577)		nic	cv403	XVal Session 77	1	XVal Session 77-Typing - Text-1		2012-07-17 14:35:44.663000
	Edit pad (rev 1578)		nic	cv403	XVal Session 77	1	XVal Session 77-Typing - Text-1		2012-07-17 14:35:45.165000
	Edit pad (rev 1579)		nic	cv403	XVal Session 77	1	XVal Session 77-Typing - Text-1		2012-07-17 14:35:45.673000
	Edit pad (rev 1580)		Brady	cv405	XVal Session 77	1	XVal Session 77-Typing - Text-1		2012-07-17 14:35:45.712000
	Edit pad (rev 1581)		Capucine	cv402	XVal Session 77	1	XVal Session 77-Typing - Text-1		2012-07-17 14:35:46.015000
	Edit pad (rev 1582)		nic	cv403	XVal Session 77	1	XVal Session 77-Typing - Text-1		2012-07-17 14:35:46.171000
	Edit pad (rev 1583)		nic	cv403	XVal Session 77	1	XVal Session 77-Typing - Text-1		2012-07-17 14:35:46.671000
	Edit pad (rev 1584)		nic	cv403	XVal Session 77	1	XVal Session 77-Typing - Text-1		2012-07-17 14:35:47.171000
	Edit pad (rev 1585)		Brady	cv405	XVal Session 77	1	XVal Session 77-Typing - Text-1		2012-07-17 14:35:47.453000
	Edit pad (rev 1586)		nic	cv403	XVal Session 77	1	XVal Session 77-Typing - Text-1		2012-07-17 14:35:47.671000
	Edit pad (rev 1587)		Brady	cv405	XVal Session 77	1	XVal Session 77-Typing - Text-1		2012-07-17 14:35:48.065000
	Edit pad (rev 1588)		nic	cv403	XVal Session 77	1	XVal Session 77-Typing - Text-1		2012-07-17 14:35:48.180000
	Edit pad (rev 1589)		Brady	cv405	XVal Session 77	1	XVal Session 77-Typing - Text-1		2012-07-17 14:35:48.564000
	Edit pad (rev 1590)		nic	cv403	XVal Session 77	1	XVal Session 77-Typing - Text-1		2012-07-17 14:35:48.679000
	Edit pad (rev 1591)		Xing	cv400	XVal Session 77	1	XVal Session 77-Typing - Text-1		2012-07-17 14:35:48.891000
	Edit pad (rev 1592)		nic	cv403	XVal Session 77	1	XVal Session 77-Typing - Text-1		2012-07-17 14:35:49.180000
	Edit pad (rev 1593)		Brady	cv405	XVal Session 77	1	XVal Session 77-Typing - Text-1		2012-07-17 14:35:49.295000
	Edit pad (rev 1594)		nic	cv403	XVal Session 77	1	XVal Session 77-Typing - Text-1		2012-07-17 14:35:49.715000
	Edit pad (rev 1595)		Brady	cv405	XVal Session 77	1	XVal Session 77-Typing - Text-1		2012-07-17 14:35:49.808000
	Edit pad (rev 1596)		nic	cv403	XVal Session 77	1	XVal Session 77-Typing - Text-1		2012-07-17 14:35:50.229000
	Edit pad (rev 1597)		Brady	cv405	XVal Session 77	1	XVal Session 77-Typing - Text-1		2012-07-17 14:35:50.309000
	Edit pad (rev 1598)		Xing	cv400	XVal Session 77	1	XVal Session 77-Typing - Text-1		2012-07-17 14:35:50.469000
	Edit pad (rev 1599)		nic	cv403	XVal Session 77	1	XVal Session 77-Typing - Text-1		2012-07-17 14:35:50.731000
	Edit pad (rev 1600)		Capucine	cv402	XVal Session 77	1	XVal Session 77-Typing - Text-1		2012-07-17 14:35:50.788000
	Edit pad (rev 1601)		Xing	cv400	XVal Session 77	1	XVal Session 77-Typing - Text-1		2012-07-17 14:35:51.208000
	Edit pad (rev 1602)		Brady	cv405	XVal Session 77	1	XVal Session 77-Typing - Text-1		2012-07-17 14:35:51.214000
	Edit pad (rev 1603)		nic	cv403	XVal Session 77	1	XVal Session 77-Typing - Text-1		2012-07-17 14:35:51.233000
	Edit pad (rev 1604)		Capucine	cv402	XVal Session 77	1	XVal Session 77-Typing - Text-1		2012-07-17 14:35:51.626000
	Edit pad (rev 1605)		Xing	cv400	XVal Session 77	1	XVal Session 77-Typing - Text-1		2012-07-17 14:35:51.708000
	Edit pad (rev 1606)		Brady	cv405	XVal Session 77	1	XVal Session 77-Typing - Text-1		2012-07-17 14:35:51.722000
	Edit pad (rev 1607)		nic	cv403	XVal Session 77	1	XVal Session 77-Typing - Text-1		2012-07-17 14:35:51.739000
	Edit pad (rev 1608)		Capucine	cv402	XVal Session 77	1	XVal Session 77-Typing - Text-1		2012-07-17 14:35:52.125000
	Edit pad (rev 1609)		Xing	cv400	XVal Session 77	1	XVal Session 77-Typing - Text-1		2012-07-17 14:35:52.205000
	Edit pad (rev 1610)		Brady	cv405	XVal Session 77	1	XVal Session 77-Typing - Text-1		2012-07-17 14:35:52.273000
	Edit pad (rev 1611)		Capucine	cv402	XVal Session 77	1	XVal Session 77-Typing - Text-1		2012-07-17 14:35:52.637000
	Edit pad (rev 1612)		Brady	cv405	XVal Session 77	1	XVal Session 77-Typing - Text-1		2012-07-17 14:35:52.776000
	Edit pad (rev 1613)		nic	cv403	XVal Session 77	1	XVal Session 77-Typing - Text-1		2012-07-17 14:35:53.106000
	Edit pad (rev 1614)		Brady	cv405	XVal Session 77	1	XVal Session 77-Typing - Text-1		2012-07-17 14:35:53.277000
	Edit pad (rev 1615)		Xing	cv400	XVal Session 77	1	XVal Session 77-Typing - Text-1		2012-07-17 14:35:53.300000
	Edit pad (rev 1616)		nic	cv403	XVal Session 77	1	XVal Session 77-Typing - Text-1		2012-07-17 14:35:53.615000
	Edit pad (rev 1617)		Capucine	cv402	XVal Session 77	1	XVal Session 77-Typing - Text-1		2012-07-17 14:35:53.693000
	Edit pad (rev 1618)		Brady	cv405	XVal Session 77	1	XVal Session 77-Typing - Text-1		2012-07-17 14:35:53.777000
	Edit pad (rev 1619)		nic	cv403	XVal Session 77	1	XVal Session 77-Typing - Text-1		2012-07-17 14:35:54.114000
	Edit pad (rev 1620)		Brady	cv405	XVal Session 77	1	XVal Session 77-Typing - Text-1		2012-07-17 14:35:54.401000
	Edit pad (rev 1621)		nic	cv403	XVal Session 77	1	XVal Session 77-Typing - Text-1		2012-07-17 14:35:54.613000
	Edit pad (rev 1622)		nic	cv403	XVal Session 77	1	XVal Session 77-Typing - Text-1		2012-07-17 14:35:55.156000
	Edit pad (rev 1623)		Xing	cv400	XVal Session 77	1	XVal Session 77-Typing - Text-1		2012-07-17 14:35:55.186000
	Edit pad (rev 1624)		Brady	cv405	XVal Session 77	1	XVal Session 77-Typing - Text-1		2012-07-17 14:35:55.634000
	Edit pad (rev 1625)		nic	cv403	XVal Session 77	1	XVal Session 77-Typing - Text-1		2012-07-17 14:35:55.654000
	Edit pad (rev 1626)		Xing	cv400	XVal Session 77	1	XVal Session 77-Typing - Text-1		2012-07-17 14:35:55.688000
	Edit pad (rev 1627)		Brady	cv405	XVal Session 77	1	XVal Session 77-Typing - Text-1		2012-07-17 14:35:56.134000
	Edit pad (rev 1628)		nic	cv403	XVal Session 77	1	XVal Session 77-Typing - Text-1		2012-07-17 14:35:56.156000
	Edit pad (rev 1629)		Xing	cv400	XVal Session 77	1	XVal Session 77-Typing - Text-1		2012-07-17 14:35:56.187000
	Edit pad (rev 1630)		nic	cv403	XVal Session 77	1	XVal Session 77-Typing - Text-1		2012-07-17 14:35:56.661000
	Edit pad (rev 1631)		Brady	cv405	XVal Session 77	1	XVal Session 77-Typing - Text-1		2012-07-17 14:35:56.842000
	Edit pad (rev 1632)		nic	cv403	XVal Session 77	1	XVal Session 77-Typing - Text-1		2012-07-17 14:35:57.163000
	Edit pad (rev 1633)		Brady	cv405	XVal Session 77	1	XVal Session 77-Typing - Text-1		2012-07-17 14:35:57.345000
	Edit pad (rev 1634)		Capucine	cv402	XVal Session 77	1	XVal Session 77-Typing - Text-1		2012-07-17 14:35:57.456000
	Edit pad (rev 1635)		nic	cv403	XVal Session 77	1	XVal Session 77-Typing - Text-1		2012-07-17 14:35:57.664000
	Edit pad (rev 1636)		Brady	cv405	XVal Session 77	1	XVal Session 77-Typing - Text-1		2012-07-17 14:35:57.947000
	Edit pad (rev 1637)		nic	cv403	XVal Session 77	1	XVal Session 77-Typing - Text-1		2012-07-17 14:35:58.173000
	Edit pad (rev 1638)		Capucine	cv402	XVal Session 77	1	XVal Session 77-Typing - Text-1		2012-07-17 14:35:58.657000
	Edit pad (rev 1639)		nic	cv403	XVal Session 77	1	XVal Session 77-Typing - Text-1		2012-07-17 14:35:58.687000
	Edit pad (rev 1640)		Capucine	cv402	XVal Session 77	1	XVal Session 77-Typing - Text-1		2012-07-17 14:35:59.168000
	Edit pad (rev 1641)		nic	cv403	XVal Session 77	1	XVal Session 77-Typing - Text-1		2012-07-17 14:35:59.189000
	Edit pad (rev 1642)		Xing	cv400	XVal Session 77	1	XVal Session 77-Typing - Text-1		2012-07-17 14:35:59.427000
	Edit pad (rev 1643)		nic	cv403	XVal Session 77	1	XVal Session 77-Typing - Text-1		2012-07-17 14:35:59.688000
	Edit pad (rev 1644)		Capucine	cv402	XVal Session 77	1	XVal Session 77-Typing - Text-1		2012-07-17 14:35:59.752000
	Edit pad (rev 1645)		Brady	cv405	XVal Session 77	1	XVal Session 77-Typing - Text-1		2012-07-17 14:35:59.902000
	Edit pad (rev 1646)		Xing	cv400	XVal Session 77	1	XVal Session 77-Typing - Text-1		2012-07-17 14:35:59.927000
	Edit pad (rev 1647)		nic	cv403	XVal Session 77	1	XVal Session 77-Typing - Text-1		2012-07-17 14:36:00.189000
	Edit pad (rev 1648)		Capucine	cv402	XVal Session 77	1	XVal Session 77-Typing - Text-1		2012-07-17 14:36:00.273000
	Edit pad (rev 1649)		Xing	cv400	XVal Session 77	1	XVal Session 77-Typing - Text-1		2012-07-17 14:36:00.579000
	Edit pad (rev 1650)		nic	cv403	XVal Session 77	1	XVal Session 77-Typing - Text-1		2012-07-17 14:36:00.688000
	Edit pad (rev 1651)		Capucine	cv402	XVal Session 77	1	XVal Session 77-Typing - Text-1		2012-07-17 14:36:00.776000
	Edit pad (rev 1652)		Xing	cv400	XVal Session 77	1	XVal Session 77-Typing - Text-1		2012-07-17 14:36:01.080000
	Edit pad (rev 1653)		nic	cv403	XVal Session 77	1	XVal Session 77-Typing - Text-1		2012-07-17 14:36:01.192000
	Edit pad (rev 1654)		Brady	cv405	XVal Session 77	1	XVal Session 77-Typing - Text-1		2012-07-17 14:36:01.371000
	Edit pad (rev 1655)		nic	cv403	XVal Session 77	1	XVal Session 77-Typing - Text-1		2012-07-17 14:36:01.766000
	Edit pad (rev 1656)		Brady	cv405	XVal Session 77	1	XVal Session 77-Typing - Text-1		2012-07-17 14:36:02.200000
	Edit pad (rev 1657)		nic	cv403	XVal Session 77	1	XVal Session 77-Typing - Text-1		2012-07-17 14:36:02.266000
	Edit pad (rev 1658)		Xing	cv400	XVal Session 77	1	XVal Session 77-Typing - Text-1		2012-07-17 14:36:02.544000
	Edit pad (rev 1659)		nic	cv403	XVal Session 77	1	XVal Session 77-Typing - Text-1		2012-07-17 14:36:02.782000
	Edit pad (rev 1660)		nic	cv403	XVal Session 77	1	XVal Session 77-Typing - Text-1		2012-07-17 14:36:03.285000
	Edit pad (rev 1661)		Xing	cv400	XVal Session 77	1	XVal Session 77-Typing - Text-1		2012-07-17 14:36:03.387000
	Edit pad (rev 1662)		nic	cv403	XVal Session 77	1	XVal Session 77-Typing - Text-1		2012-07-17 14:36:03.785000
	Edit pad (rev 1663)		nic	cv403	XVal Session 77	1	XVal Session 77-Typing - Text-1		2012-07-17 14:36:04.285000
	Edit pad (rev 1664)		Brady	cv405	XVal Session 77	1	XVal Session 77-Typing - Text-1		2012-07-17 14:36:04.455000
	Edit pad (rev 1665)		nic	cv403	XVal Session 77	1	XVal Session 77-Typing - Text-1		2012-07-17 14:36:04.978000
	Edit pad (rev 1666)		Brady	cv405	XVal Session 77	1	XVal Session 77-Typing - Text-1		2012-07-17 14:36:05.072000
	Edit pad (rev 1667)		Capucine	cv402	XVal Session 77	1	XVal Session 77-Typing - Text-1		2012-07-17 14:36:05.299000
	Edit pad (rev 1668)		nic	cv403	XVal Session 77	1	XVal Session 77-Typing - Text-1		2012-07-17 14:36:05.477000
	Edit pad (rev 1669)		Brady	cv405	XVal Session 77	1	XVal Session 77-Typing - Text-1		2012-07-17 14:36:05.575000
	Edit pad (rev 1670)		Xing	cv400	XVal Session 77	1	XVal Session 77-Typing - Text-1		2012-07-17 14:36:05.787000
	Edit pad (rev 1671)		nic	cv403	XVal Session 77	1	XVal Session 77-Typing - Text-1		2012-07-17 14:36:05.976000
	Edit pad (rev 1672)		Brady	cv405	XVal Session 77	1	XVal Session 77-Typing - Text-1		2012-07-17 14:36:06.078000
	Edit pad (rev 1673)		nic	cv403	XVal Session 77	1	XVal Session 77-Typing - Text-1		2012-07-17 14:36:06.478000
	Edit pad (rev 1674)		Xing	cv400	XVal Session 77	1	XVal Session 77-Typing - Text-1		2012-07-17 14:36:06.575000
	Edit pad (rev 1675)		Brady	cv405	XVal Session 77	1	XVal Session 77-Typing - Text-1		2012-07-17 14:36:06.615000
	Edit pad (rev 1676)		nic	cv403	XVal Session 77	1	XVal Session 77-Typing - Text-1		2012-07-17 14:36:06.978000
	Edit pad (rev 1677)		Xing	cv400	XVal Session 77	1	XVal Session 77-Typing - Text-1		2012-07-17 14:36:07.072000
	Edit pad (rev 1678)		Brady	cv405	XVal Session 77	1	XVal Session 77-Typing - Text-1		2012-07-17 14:36:07.115000
	Edit pad (rev 1679)		nic	cv403	XVal Session 77	1	XVal Session 77-Typing - Text-1		2012-07-17 14:36:07.478000
	Edit pad (rev 1680)		Brady	cv405	XVal Session 77	1	XVal Session 77-Typing - Text-1		2012-07-17 14:36:07.644000
	Edit pad (rev 1681)		nic	cv403	XVal Session 77	1	XVal Session 77-Typing - Text-1		2012-07-17 14:36:07.978000
	Edit pad (rev 1682)		Brady	cv405	XVal Session 77	1	XVal Session 77-Typing - Text-1		2012-07-17 14:36:08.274000
	Edit pad (rev 1683)		nic	cv403	XVal Session 77	1	XVal Session 77-Typing - Text-1		2012-07-17 14:36:08.478000
	Edit pad (rev 1684)		Brady	cv405	XVal Session 77	1	XVal Session 77-Typing - Text-1		2012-07-17 14:36:08.788000
	Edit pad (rev 1685)		nic	cv403	XVal Session 77	1	XVal Session 77-Typing - Text-1		2012-07-17 14:36:09.307000
	Edit pad (rev 1686)		nic	cv403	XVal Session 77	1	XVal Session 77-Typing - Text-1		2012-07-17 14:36:09.817000
	Edit pad (rev 1687)		nic	cv403	XVal Session 77	1	XVal Session 77-Typing - Text-1		2012-07-17 14:36:10.316000
	Edit pad (rev 1688)		nic	cv403	XVal Session 77	1	XVal Session 77-Typing - Text-1		2012-07-17 14:36:10.816000
	Edit pad (rev 1689)		nic	cv403	XVal Session 77	1	XVal Session 77-Typing - Text-1		2012-07-17 14:36:11.318000
	Edit pad (rev 1690)		Xing	cv400	XVal Session 77	1	XVal Session 77-Typing - Text-1		2012-07-17 14:36:11.487000
	Edit pad (rev 1691)		nic	cv403	XVal Session 77	1	XVal Session 77-Typing - Text-1		2012-07-17 14:36:11.817000
	Edit pad (rev 1692)		nic	cv403	XVal Session 77	1	XVal Session 77-Typing - Text-1		2012-07-17 14:36:12.319000
	Edit pad (rev 1693)		nic	cv403	XVal Session 77	1	XVal Session 77-Typing - Text-1		2012-07-17 14:36:12.819000
	Edit pad (rev 1694)		nic	cv403	XVal Session 77	1	XVal Session 77-Typing - Text-1		2012-07-17 14:36:13.328000
	Edit pad (rev 1695)		Capucine	cv402	XVal Session 77	1	XVal Session 77-Typing - Text-1		2012-07-17 14:36:13.663000
	Edit pad (rev 1696)		Brady	cv405	XVal Session 77	1	XVal Session 77-Typing - Text-1		2012-07-17 14:36:13.743000
	Edit pad (rev 1697)		nic	cv403	XVal Session 77	1	XVal Session 77-Typing - Text-1		2012-07-17 14:36:13.826000
	Edit pad (rev 1698)		Brady	cv405	XVal Session 77	1	XVal Session 77-Typing - Text-1		2012-07-17 14:36:14.246000
	Edit pad (rev 1699)		nic	cv403	XVal Session 77	1	XVal Session 77-Typing - Text-1		2012-07-17 14:36:14.329000
	Edit pad (rev 1700)		Brady	cv405	XVal Session 77	1	XVal Session 77-Typing - Text-1		2012-07-17 14:36:14.747000
	Edit pad (rev 1701)		Capucine	cv402	XVal Session 77	1	XVal Session 77-Typing - Text-1		2012-07-17 14:36:14.810000
	Edit pad (rev 1702)		nic	cv403	XVal Session 77	1	XVal Session 77-Typing - Text-1		2012-07-17 14:36:14.848000
	Edit pad (rev 1703)		nic	cv403	XVal Session 77	1	XVal Session 77-Typing - Text-1		2012-07-17 14:36:15.351000
	Edit pad (rev 1704)		nic	cv403	XVal Session 77	1	XVal Session 77-Typing - Text-1		2012-07-17 14:36:16.273000
	Edit pad (rev 1705)		nic	cv403	XVal Session 77	1	XVal Session 77-Typing - Text-1		2012-07-17 14:36:16.774000
	Edit pad (rev 1706)		nic	cv403	XVal Session 77	1	XVal Session 77-Typing - Text-1		2012-07-17 14:36:17.274000
	Edit pad (rev 1707)		Capucine	cv402	XVal Session 77	1	XVal Session 77-Typing - Text-1		2012-07-17 14:36:17.370000
	Edit pad (rev 1708)		nic	cv403	XVal Session 77	1	XVal Session 77-Typing - Text-1		2012-07-17 14:36:17.774000
	Edit pad (rev 1709)		nic	cv403	XVal Session 77	1	XVal Session 77-Typing - Text-1		2012-07-17 14:36:18.273000
	Edit pad (rev 1710)		nic	cv403	XVal Session 77	1	XVal Session 77-Typing - Text-1		2012-07-17 14:36:19.088000
	Edit pad (rev 1711)		nic	cv403	XVal Session 77	1	XVal Session 77-Typing - Text-1		2012-07-17 14:36:19.596000
	Edit pad (rev 1712)		Xing	cv400	XVal Session 77	1	XVal Session 77-Typing - Text-1		2012-07-17 14:36:19.665000
	Edit pad (rev 1713)		Xing	cv400	XVal Session 77	1	XVal Session 77-Typing - Text-1		2012-07-17 14:36:20.347000
	Edit pad (rev 1714)		nic	cv403	XVal Session 77	1	XVal Session 77-Typing - Text-1		2012-07-17 14:36:21.123000
	Edit pad (rev 1715)		nic	cv403	XVal Session 77	1	XVal Session 77-Typing - Text-1		2012-07-17 14:36:21.623000
	Edit pad (rev 1716)		nic	cv403	XVal Session 77	1	XVal Session 77-Typing - Text-1		2012-07-17 14:36:22.123000
	Edit pad (rev 1717)		Brady	cv405	XVal Session 77	1	XVal Session 77-Typing - Text-1		2012-07-17 14:36:22.388000
	Edit pad (rev 1718)		nic	cv403	XVal Session 77	1	XVal Session 77-Typing - Text-1		2012-07-17 14:36:22.623000
	Edit pad (rev 1719)		Brady	cv405	XVal Session 77	1	XVal Session 77-Typing - Text-1		2012-07-17 14:36:22.889000
	Edit pad (rev 1720)		nic	cv403	XVal Session 77	1	XVal Session 77-Typing - Text-1		2012-07-17 14:36:23.123000
	Edit pad (rev 1721)		Brady	cv405	XVal Session 77	1	XVal Session 77-Typing - Text-1		2012-07-17 14:36:23.389000
	Edit pad (rev 1722)		nic	cv403	XVal Session 77	1	XVal Session 77-Typing - Text-1		2012-07-17 14:36:24.006000
	Edit pad (rev 1723)		nic	cv403	XVal Session 77	1	XVal Session 77-Typing - Text-1		2012-07-17 14:36:24.507000
	Edit pad (rev 1724)		Capucine	cv402	XVal Session 77	1	XVal Session 77-Typing - Text-1		2012-07-17 14:36:24.572000
	Edit pad (rev 1725)		Brady	cv405	XVal Session 77	1	XVal Session 77-Typing - Text-1		2012-07-17 14:36:24.723000
	Edit pad (rev 1726)		nic	cv403	XVal Session 77	1	XVal Session 77-Typing - Text-1		2012-07-17 14:36:25.009000
	Edit pad (rev 1727)		Brady	cv405	XVal Session 77	1	XVal Session 77-Typing - Text-1		2012-07-17 14:36:25.223000
	Edit pad (rev 1728)		nic	cv403	XVal Session 77	1	XVal Session 77-Typing - Text-1		2012-07-17 14:36:25.506000
	Edit pad (rev 1729)		Capucine	cv402	XVal Session 77	1	XVal Session 77-Typing - Text-1		2012-07-17 14:36:25.554000
	Edit pad (rev 1730)		Brady	cv405	XVal Session 77	1	XVal Session 77-Typing - Text-1		2012-07-17 14:36:25.722000
	Edit pad (rev 1731)		nic	cv403	XVal Session 77	1	XVal Session 77-Typing - Text-1		2012-07-17 14:36:26.006000
	Edit pad (rev 1732)		Capucine	cv402	XVal Session 77	1	XVal Session 77-Typing - Text-1		2012-07-17 14:36:26.072000
	Edit pad (rev 1733)		Brady	cv405	XVal Session 77	1	XVal Session 77-Typing - Text-1		2012-07-17 14:36:26.222000
	Edit pad (rev 1734)		nic	cv403	XVal Session 77	1	XVal Session 77-Typing - Text-1		2012-07-17 14:36:26.507000
	Edit pad (rev 1735)		Capucine	cv402	XVal Session 77	1	XVal Session 77-Typing - Text-1		2012-07-17 14:36:26.575000
	Edit pad (rev 1736)		Brady	cv405	XVal Session 77	1	XVal Session 77-Typing - Text-1		2012-07-17 14:36:26.832000
	Edit pad (rev 1737)		Capucine	cv402	XVal Session 77	1	XVal Session 77-Typing - Text-1		2012-07-17 14:36:27.076000
	Edit pad (rev 1738)		nic	cv403	XVal Session 77	1	XVal Session 77-Typing - Text-1		2012-07-17 14:36:27.115000
	Edit pad (rev 1739)		Brady	cv405	XVal Session 77	1	XVal Session 77-Typing - Text-1		2012-07-17 14:36:27.368000
	Edit pad (rev 1740)		Capucine	cv402	XVal Session 77	1	XVal Session 77-Typing - Text-1		2012-07-17 14:36:27.576000
	Edit pad (rev 1741)		nic	cv403	XVal Session 77	1	XVal Session 77-Typing - Text-1		2012-07-17 14:36:27.616000
	Edit pad (rev 1742)		Brady	cv405	XVal Session 77	1	XVal Session 77-Typing - Text-1		2012-07-17 14:36:27.884000
	Edit pad (rev 1743)		Capucine	cv402	XVal Session 77	1	XVal Session 77-Typing - Text-1		2012-07-17 14:36:28.079000
	Edit pad (rev 1744)		nic	cv403	XVal Session 77	1	XVal Session 77-Typing - Text-1		2012-07-17 14:36:28.192000
	Edit pad (rev 1745)		Brady	cv405	XVal Session 77	1	XVal Session 77-Typing - Text-1		2012-07-17 14:36:28.577000
	Edit pad (rev 1746)		nic	cv403	XVal Session 77	1	XVal Session 77-Typing - Text-1		2012-07-17 14:36:29.102000
	Edit pad (rev 1747)		Brady	cv405	XVal Session 77	1	XVal Session 77-Typing - Text-1		2012-07-17 14:36:29.537000
	Edit pad (rev 1748)		nic	cv403	XVal Session 77	1	XVal Session 77-Typing - Text-1		2012-07-17 14:36:29.600000
	Edit pad (rev 1749)		nic	cv403	XVal Session 77	1	XVal Session 77-Typing - Text-1		2012-07-17 14:36:30.101000
	Edit pad (rev 1750)		Brady	cv405	XVal Session 77	1	XVal Session 77-Typing - Text-1		2012-07-17 14:36:30.722000
	Edit pad (rev 1751)		nic	cv403	XVal Session 77	1	XVal Session 77-Typing - Text-1		2012-07-17 14:36:30.771000
	Edit pad (rev 1752)		Brady	cv405	XVal Session 77	1	XVal Session 77-Typing - Text-1		2012-07-17 14:36:31.266000
	Edit pad (rev 1753)		nic	cv403	XVal Session 77	1	XVal Session 77-Typing - Text-1		2012-07-17 14:36:31.271000
	Edit pad (rev 1754)		nic	cv403	XVal Session 77	1	XVal Session 77-Typing - Text-1		2012-07-17 14:36:31.774000
	Edit pad (rev 1755)		Brady	cv405	XVal Session 77	1	XVal Session 77-Typing - Text-1		2012-07-17 14:36:31.861000
	Edit pad (rev 1756)		nic	cv403	XVal Session 77	1	XVal Session 77-Typing - Text-1		2012-07-17 14:36:32.274000
	Edit pad (rev 1757)		Brady	cv405	XVal Session 77	1	XVal Session 77-Typing - Text-1		2012-07-17 14:36:32.359000
	Edit pad (rev 1758)		Capucine	cv402	XVal Session 77	1	XVal Session 77-Typing - Text-1		2012-07-17 14:36:32.396000
	Edit pad (rev 1759)		nic	cv403	XVal Session 77	1	XVal Session 77-Typing - Text-1		2012-07-17 14:36:32.775000
	Edit pad (rev 1760)		nic	cv403	XVal Session 77	1	XVal Session 77-Typing - Text-1		2012-07-17 14:36:33.277000
	Edit pad (rev 1761)		Xing	cv400	XVal Session 77	1	XVal Session 77-Typing - Text-1		2012-07-17 14:36:33.557000
	Edit pad (rev 1762)		nic	cv403	XVal Session 77	1	XVal Session 77-Typing - Text-1		2012-07-17 14:36:33.779000
	Edit pad (rev 1763)		Brady	cv405	XVal Session 77	1	XVal Session 77-Typing - Text-1		2012-07-17 14:36:34.042000
	Edit pad (rev 1764)		Xing	cv400	XVal Session 77	1	XVal Session 77-Typing - Text-1		2012-07-17 14:36:34.058000
	Edit pad (rev 1765)		nic	cv403	XVal Session 77	1	XVal Session 77-Typing - Text-1		2012-07-17 14:36:34.282000
	Edit pad (rev 1766)		Xing	cv400	XVal Session 77	1	XVal Session 77-Typing - Text-1		2012-07-17 14:36:34.559000
	Edit pad (rev 1767)		nic	cv403	XVal Session 77	1	XVal Session 77-Typing - Text-1		2012-07-17 14:36:34.783000
	Edit pad (rev 1768)		Brady	cv405	XVal Session 77	1	XVal Session 77-Typing - Text-1		2012-07-17 14:36:34.839000
	Edit pad (rev 1769)		Xing	cv400	XVal Session 77	1	XVal Session 77-Typing - Text-1		2012-07-17 14:36:35.060000
	Edit pad (rev 1770)		nic	cv403	XVal Session 77	1	XVal Session 77-Typing - Text-1		2012-07-17 14:36:35.283000
	Edit pad (rev 1771)		Xing	cv400	XVal Session 77	1	XVal Session 77-Typing - Text-1		2012-07-17 14:36:35.559000
	Edit pad (rev 1772)		Brady	cv405	XVal Session 77	1	XVal Session 77-Typing - Text-1		2012-07-17 14:36:35.601000
	Edit pad (rev 1773)		nic	cv403	XVal Session 77	1	XVal Session 77-Typing - Text-1		2012-07-17 14:36:35.783000
	Edit pad (rev 1774)		Xing	cv400	XVal Session 77	1	XVal Session 77-Typing - Text-1		2012-07-17 14:36:36.059000
	Edit pad (rev 1775)		Brady	cv405	XVal Session 77	1	XVal Session 77-Typing - Text-1		2012-07-17 14:36:36.105000
	Edit pad (rev 1776)		nic	cv403	XVal Session 77	1	XVal Session 77-Typing - Text-1		2012-07-17 14:36:36.288000
	Edit pad (rev 1777)		Capucine	cv402	XVal Session 77	1	XVal Session 77-Typing - Text-1		2012-07-17 14:36:36.387000
	Edit pad (rev 1778)		Xing	cv400	XVal Session 77	1	XVal Session 77-Typing - Text-1		2012-07-17 14:36:36.564000
	Edit pad (rev 1779)		Brady	cv405	XVal Session 77	1	XVal Session 77-Typing - Text-1		2012-07-17 14:36:36.840000
42348	Load Instructions			cv363	XVal Session 77	1	XVal Session 77-Typing - Numbers-1	192.54.222.11	2012-07-17 14:36:37
42349	Load Instructions			cv360	XVal Session 77	1	XVal Session 77-Typing - Numbers-1	192.54.222.11	2012-07-17 14:36:37
42350	Load Instructions			cv362	XVal Session 77	1	XVal Session 77-Typing - Numbers-1	192.54.222.11	2012-07-17 14:36:37
42351	Load Instructions			cv361	XVal Session 77	1	XVal Session 77-Typing - Numbers-1	18.111.42.95	2012-07-17 14:36:37
	Edit pad (rev 1780)		nic	cv403	XVal Session 77	1	XVal Session 77-Typing - Text-1		2012-07-17 14:36:37.022000
	Edit pad (rev 1781)		Xing	cv400	XVal Session 77	1	XVal Session 77-Typing - Text-1		2012-07-17 14:36:37.061000
42363	Load Workspace			cv360	XVal Session 77	1	XVal Session 77-Typing - Numbers-1	192.54.222.11	2012-07-17 14:37:07
42364	Load Workspace			cv362	XVal Session 77	1	XVal Session 77-Typing - Numbers-1	192.54.222.11	2012-07-17 14:37:07
42365	Load Workspace			cv361	XVal Session 77	1	XVal Session 77-Typing - Numbers-1	18.111.42.95	2012-07-17 14:37:07
	Edit pad (rev 0)		Brady	cv405	XVal Session 77	1	XVal Session 77-Typing - Numbers-1		2012-07-17 14:37:11.049000
	Edit pad (rev 1)		Brady	cv405	XVal Session 77	1	XVal Session 77-Typing - Numbers-1		2012-07-17 14:37:11.551000
	Edit pad (rev 2)		Brady	cv405	XVal Session 77	1	XVal Session 77-Typing - Numbers-1		2012-07-17 14:37:13.165000
	Edit pad (rev 3)		Brady	cv405	XVal Session 77	1	XVal Session 77-Typing - Numbers-1		2012-07-17 14:37:13.666000
	Edit pad (rev 4)		Capucine	cv402	XVal Session 77	1	XVal Session 77-Typing - Numbers-1		2012-07-17 14:37:13.705000
	Edit pad (rev 5)		Brady	cv405	XVal Session 77	1	XVal Session 77-Typing - Numbers-1		2012-07-17 14:37:14.166000
	Edit pad (rev 6)		Capucine	cv402	XVal Session 77	1	XVal Session 77-Typing - Numbers-1		2012-07-17 14:37:14.233000
	Edit pad (rev 7)		Brady	cv405	XVal Session 77	1	XVal Session 77-Typing - Numbers-1		2012-07-17 14:37:14.817000
	Edit pad (rev 8)		Capucine	cv402	XVal Session 77	1	XVal Session 77-Typing - Numbers-1		2012-07-17 14:37:14.858000
	Edit pad (rev 9)		Brady	cv405	XVal Session 77	1	XVal Session 77-Typing - Numbers-1		2012-07-17 14:37:15.411000
	Edit pad (rev 10)		Capucine	cv402	XVal Session 77	1	XVal Session 77-Typing - Numbers-1		2012-07-17 14:37:15.475000
	Edit pad (rev 11)		Brady	cv405	XVal Session 77	1	XVal Session 77-Typing - Numbers-1		2012-07-17 14:37:16.343000
	Edit pad (rev 12)		Capucine	cv402	XVal Session 77	1	XVal Session 77-Typing - Numbers-1		2012-07-17 14:37:16.806000
	Edit pad (rev 13)		Xing	cv400	XVal Session 77	1	XVal Session 77-Typing - Numbers-1		2012-07-17 14:37:16.877000
	Edit pad (rev 14)		Brady	cv405	XVal Session 77	1	XVal Session 77-Typing - Numbers-1		2012-07-17 14:37:17.401000
	Edit pad (rev 15)		Xing	cv400	XVal Session 77	1	XVal Session 77-Typing - Numbers-1		2012-07-17 14:37:18.028000
	Edit pad (rev 16)		Brady	cv405	XVal Session 77	1	XVal Session 77-Typing - Numbers-1		2012-07-17 14:37:18.235000
	Edit pad (rev 17)		Xing	cv400	XVal Session 77	1	XVal Session 77-Typing - Numbers-1		2012-07-17 14:37:18.528000
	Edit pad (rev 18)		Capucine	cv402	XVal Session 77	1	XVal Session 77-Typing - Numbers-1		2012-07-17 14:37:18.623000
	Edit pad (rev 19)		Brady	cv405	XVal Session 77	1	XVal Session 77-Typing - Numbers-1		2012-07-17 14:37:18.912000
	Edit pad (rev 20)		Capucine	cv402	XVal Session 77	1	XVal Session 77-Typing - Numbers-1		2012-07-17 14:37:19.137000
	Edit pad (rev 21)		Brady	cv405	XVal Session 77	1	XVal Session 77-Typing - Numbers-1		2012-07-17 14:37:19.681000
	Edit pad (rev 22)		Xing	cv400	XVal Session 77	1	XVal Session 77-Typing - Numbers-1		2012-07-17 14:37:20.260000
	Edit pad (rev 23)		Capucine	cv402	XVal Session 77	1	XVal Session 77-Typing - Numbers-1		2012-07-17 14:37:20.382000
	Edit pad (rev 24)		Brady	cv405	XVal Session 77	1	XVal Session 77-Typing - Numbers-1		2012-07-17 14:37:20.870000
	Edit pad (rev 1782)		nic	cv403	XVal Session 77	1	XVal Session 77-Typing - Text-1		2012-07-17 14:37:21.131000
	Edit pad (rev 25)		Brady	cv405	XVal Session 77	1	XVal Session 77-Typing - Numbers-1		2012-07-17 14:37:21.591000
	Edit pad (rev 26)		Capucine	cv402	XVal Session 77	1	XVal Session 77-Typing - Numbers-1		2012-07-17 14:37:21.869000
	Edit pad (rev 27)		Brady	cv405	XVal Session 77	1	XVal Session 77-Typing - Numbers-1		2012-07-17 14:37:22.091000
	Edit pad (rev 1783)		nic	cv403	XVal Session 77	1	XVal Session 77-Typing - Text-1		2012-07-17 14:37:22.192000
	Edit pad (rev 28)		Brady	cv405	XVal Session 77	1	XVal Session 77-Typing - Numbers-1		2012-07-17 14:37:22.591000
	Edit pad (rev 1784)		nic	cv403	XVal Session 77	1	XVal Session 77-Typing - Text-1		2012-07-17 14:37:22.693000
	Edit pad (rev 29)		Capucine	cv402	XVal Session 77	1	XVal Session 77-Typing - Numbers-1		2012-07-17 14:37:23.005000
	Edit pad (rev 30)		Brady	cv405	XVal Session 77	1	XVal Session 77-Typing - Numbers-1		2012-07-17 14:37:23.090000
	Edit pad (rev 1785)		nic	cv403	XVal Session 77	1	XVal Session 77-Typing - Text-1		2012-07-17 14:37:23.193000
	Edit pad (rev 31)		Xing	cv400	XVal Session 77	1	XVal Session 77-Typing - Numbers-1		2012-07-17 14:37:23.631000
	Edit pad (rev 32)		Brady	cv405	XVal Session 77	1	XVal Session 77-Typing - Numbers-1		2012-07-17 14:37:23.643000
	Edit pad (rev 1786)		nic	cv403	XVal Session 77	1	XVal Session 77-Typing - Text-1		2012-07-17 14:37:23.693000
	Edit pad (rev 33)		Xing	cv400	XVal Session 77	1	XVal Session 77-Typing - Numbers-1		2012-07-17 14:37:24.131000
	Edit pad (rev 1787)		nic	cv403	XVal Session 77	1	XVal Session 77-Typing - Text-1		2012-07-17 14:37:24.192000
	Edit pad (rev 34)		Xing	cv400	XVal Session 77	1	XVal Session 77-Typing - Numbers-1		2012-07-17 14:37:24.631000
	Edit pad (rev 35)		Brady	cv405	XVal Session 77	1	XVal Session 77-Typing - Numbers-1		2012-07-17 14:37:24.755000
	Edit pad (rev 36)		Capucine	cv402	XVal Session 77	1	XVal Session 77-Typing - Numbers-1		2012-07-17 14:37:24.765000
	Edit pad (rev 37)		Xing	cv400	XVal Session 77	1	XVal Session 77-Typing - Numbers-1		2012-07-17 14:37:25.146000
	Edit pad (rev 38)		Brady	cv405	XVal Session 77	1	XVal Session 77-Typing - Numbers-1		2012-07-17 14:37:25.256000
	Edit pad (rev 39)		Brady	cv405	XVal Session 77	1	XVal Session 77-Typing - Numbers-1		2012-07-17 14:37:26.025000
	Edit pad (rev 40)		Capucine	cv402	XVal Session 77	1	XVal Session 77-Typing - Numbers-1		2012-07-17 14:37:26.134000
	Edit pad (rev 41)		Brady	cv405	XVal Session 77	1	XVal Session 77-Typing - Numbers-1		2012-07-17 14:37:26.526000
	Edit pad (rev 42)		Capucine	cv402	XVal Session 77	1	XVal Session 77-Typing - Numbers-1		2012-07-17 14:37:26.642000
	Edit pad (rev 1788)		nic	cv403	XVal Session 77	1	XVal Session 77-Typing - Text-1		2012-07-17 14:37:26.754000
	Edit pad (rev 43)		Xing	cv400	XVal Session 77	1	XVal Session 77-Typing - Numbers-1		2012-07-17 14:37:26.980000
	Edit pad (rev 44)		Capucine	cv402	XVal Session 77	1	XVal Session 77-Typing - Numbers-1		2012-07-17 14:37:27.152000
	Edit pad (rev 1789)		nic	cv403	XVal Session 77	1	XVal Session 77-Typing - Text-1		2012-07-17 14:37:27.426000
	Edit pad (rev 45)		Xing	cv400	XVal Session 77	1	XVal Session 77-Typing - Numbers-1		2012-07-17 14:37:27.481000
	Edit pad (rev 1790)		nic	cv403	XVal Session 77	1	XVal Session 77-Typing - Text-1		2012-07-17 14:37:27.926000
	Edit pad (rev 46)		Brady	cv405	XVal Session 77	1	XVal Session 77-Typing - Numbers-1		2012-07-17 14:37:27.982000
	Edit pad (rev 47)		Xing	cv400	XVal Session 77	1	XVal Session 77-Typing - Numbers-1		2012-07-17 14:37:27.985000
	Edit pad (rev 48)		Capucine	cv402	XVal Session 77	1	XVal Session 77-Typing - Numbers-1		2012-07-17 14:37:28.431000
	Edit pad (rev 1791)		nic	cv403	XVal Session 77	1	XVal Session 77-Typing - Text-1		2012-07-17 14:37:28.445000
	Edit pad (rev 49)		Xing	cv400	XVal Session 77	1	XVal Session 77-Typing - Numbers-1		2012-07-17 14:37:28.481000
	Edit pad (rev 50)		Brady	cv405	XVal Session 77	1	XVal Session 77-Typing - Numbers-1		2012-07-17 14:37:28.833000
	Edit pad (rev 1792)		nic	cv403	XVal Session 77	1	XVal Session 77-Typing - Text-1		2012-07-17 14:37:28.945000
	Edit pad (rev 51)		Brady	cv405	XVal Session 77	1	XVal Session 77-Typing - Numbers-1		2012-07-17 14:37:29.406000
	Edit pad (rev 1793)		nic	cv403	XVal Session 77	1	XVal Session 77-Typing - Text-1		2012-07-17 14:37:29.455000
	Edit pad (rev 52)		Brady	cv405	XVal Session 77	1	XVal Session 77-Typing - Numbers-1		2012-07-17 14:37:29.920000
	Edit pad (rev 1794)		nic	cv403	XVal Session 77	1	XVal Session 77-Typing - Text-1		2012-07-17 14:37:29.955000
	Edit pad (rev 53)		Xing	cv400	XVal Session 77	1	XVal Session 77-Typing - Numbers-1		2012-07-17 14:37:30.022000
	Edit pad (rev 54)		Brady	cv405	XVal Session 77	1	XVal Session 77-Typing - Numbers-1		2012-07-17 14:37:30.499000
	Edit pad (rev 55)		Xing	cv400	XVal Session 77	1	XVal Session 77-Typing - Numbers-1		2012-07-17 14:37:30.668000
	Edit pad (rev 1795)		nic	cv403	XVal Session 77	1	XVal Session 77-Typing - Text-1		2012-07-17 14:37:30.876000
	Edit pad (rev 56)		Brady	cv405	XVal Session 77	1	XVal Session 77-Typing - Numbers-1		2012-07-17 14:37:31.077000
	Edit pad (rev 57)		Xing	cv400	XVal Session 77	1	XVal Session 77-Typing - Numbers-1		2012-07-17 14:37:31.168000
	Edit pad (rev 1796)		nic	cv403	XVal Session 77	1	XVal Session 77-Typing - Text-1		2012-07-17 14:37:31.378000
	Edit pad (rev 1797)		nic	cv403	XVal Session 77	1	XVal Session 77-Typing - Text-1		2012-07-17 14:37:31.878000
	Edit pad (rev 58)		Brady	cv405	XVal Session 77	1	XVal Session 77-Typing - Numbers-1		2012-07-17 14:37:31.908000
	Edit pad (rev 1798)		nic	cv403	XVal Session 77	1	XVal Session 77-Typing - Text-1		2012-07-17 14:37:32.381000
	Edit pad (rev 59)		Brady	cv405	XVal Session 77	1	XVal Session 77-Typing - Numbers-1		2012-07-17 14:37:32.414000
	Edit pad (rev 1799)		nic	cv403	XVal Session 77	1	XVal Session 77-Typing - Text-1		2012-07-17 14:37:32.878000
	Edit pad (rev 60)		Brady	cv405	XVal Session 77	1	XVal Session 77-Typing - Numbers-1		2012-07-17 14:37:32.912000
	Edit pad (rev 61)		Capucine	cv402	XVal Session 77	1	XVal Session 77-Typing - Numbers-1		2012-07-17 14:37:33.165000
	Edit pad (rev 1800)		nic	cv403	XVal Session 77	1	XVal Session 77-Typing - Text-1		2012-07-17 14:37:33.379000
	Edit pad (rev 62)		Brady	cv405	XVal Session 77	1	XVal Session 77-Typing - Numbers-1		2012-07-17 14:37:33.411000
	Edit pad (rev 63)		Capucine	cv402	XVal Session 77	1	XVal Session 77-Typing - Numbers-1		2012-07-17 14:37:33.664000
	Edit pad (rev 1801)		nic	cv403	XVal Session 77	1	XVal Session 77-Typing - Text-1		2012-07-17 14:37:33.880000
	Edit pad (rev 64)		Brady	cv405	XVal Session 77	1	XVal Session 77-Typing - Numbers-1		2012-07-17 14:37:33.912000
	Edit pad (rev 65)		Xing	cv400	XVal Session 77	1	XVal Session 77-Typing - Numbers-1		2012-07-17 14:37:33.991000
	Edit pad (rev 66)		Capucine	cv402	XVal Session 77	1	XVal Session 77-Typing - Numbers-1		2012-07-17 14:37:34.170000
	Edit pad (rev 1802)		nic	cv403	XVal Session 77	1	XVal Session 77-Typing - Text-1		2012-07-17 14:37:34.381000
	Edit pad (rev 67)		Brady	cv405	XVal Session 77	1	XVal Session 77-Typing - Numbers-1		2012-07-17 14:37:34.411000
	Edit pad (rev 68)		Xing	cv400	XVal Session 77	1	XVal Session 77-Typing - Numbers-1		2012-07-17 14:37:34.493000
	Edit pad (rev 69)		Capucine	cv402	XVal Session 77	1	XVal Session 77-Typing - Numbers-1		2012-07-17 14:37:34.671000
	Edit pad (rev 1803)		nic	cv403	XVal Session 77	1	XVal Session 77-Typing - Text-1		2012-07-17 14:37:34.881000
	Edit pad (rev 70)		Brady	cv405	XVal Session 77	1	XVal Session 77-Typing - Numbers-1		2012-07-17 14:37:34.912000
	Edit pad (rev 71)		Xing	cv400	XVal Session 77	1	XVal Session 77-Typing - Numbers-1		2012-07-17 14:37:34.993000
	Edit pad (rev 1804)		nic	cv403	XVal Session 77	1	XVal Session 77-Typing - Text-1		2012-07-17 14:37:35.383000
	Edit pad (rev 72)		Brady	cv405	XVal Session 77	1	XVal Session 77-Typing - Numbers-1		2012-07-17 14:37:35.412000
	Edit pad (rev 73)		Xing	cv400	XVal Session 77	1	XVal Session 77-Typing - Numbers-1		2012-07-17 14:37:35.492000
	Edit pad (rev 1805)		nic	cv403	XVal Session 77	1	XVal Session 77-Typing - Text-1		2012-07-17 14:37:35.884000
	Edit pad (rev 74)		Brady	cv405	XVal Session 77	1	XVal Session 77-Typing - Numbers-1		2012-07-17 14:37:35.913000
	Edit pad (rev 75)		Xing	cv400	XVal Session 77	1	XVal Session 77-Typing - Numbers-1		2012-07-17 14:37:35.991000
	Edit pad (rev 1806)		nic	cv403	XVal Session 77	1	XVal Session 77-Typing - Text-1		2012-07-17 14:37:36.417000
	Edit pad (rev 1807)		nic	cv403	XVal Session 77	1	XVal Session 77-Typing - Text-1		2012-07-17 14:37:36.916000
	Edit pad (rev 76)		Brady	cv405	XVal Session 77	1	XVal Session 77-Typing - Numbers-1		2012-07-17 14:37:36.975000
	Edit pad (rev 1808)		nic	cv403	XVal Session 77	1	XVal Session 77-Typing - Text-1		2012-07-17 14:37:37.417000
	Edit pad (rev 77)		Brady	cv405	XVal Session 77	1	XVal Session 77-Typing - Numbers-1		2012-07-17 14:37:37.474000
	Edit pad (rev 78)		Xing	cv400	XVal Session 77	1	XVal Session 77-Typing - Numbers-1		2012-07-17 14:37:37.855000
	Edit pad (rev 1809)		nic	cv403	XVal Session 77	1	XVal Session 77-Typing - Text-1		2012-07-17 14:37:37.917000
	Edit pad (rev 79)		Brady	cv405	XVal Session 77	1	XVal Session 77-Typing - Numbers-1		2012-07-17 14:37:37.974000
	Edit pad (rev 80)		Xing	cv400	XVal Session 77	1	XVal Session 77-Typing - Numbers-1		2012-07-17 14:37:38.354000
	Edit pad (rev 1810)		nic	cv403	XVal Session 77	1	XVal Session 77-Typing - Text-1		2012-07-17 14:37:38.417000
	Edit pad (rev 81)		Brady	cv405	XVal Session 77	1	XVal Session 77-Typing - Numbers-1		2012-07-17 14:37:38.474000
	Edit pad (rev 82)		Xing	cv400	XVal Session 77	1	XVal Session 77-Typing - Numbers-1		2012-07-17 14:37:38.855000
	Edit pad (rev 1811)		nic	cv403	XVal Session 77	1	XVal Session 77-Typing - Text-1		2012-07-17 14:37:38.917000
	Edit pad (rev 83)		Brady	cv405	XVal Session 77	1	XVal Session 77-Typing - Numbers-1		2012-07-17 14:37:38.974000
	Edit pad (rev 84)		Xing	cv400	XVal Session 77	1	XVal Session 77-Typing - Numbers-1		2012-07-17 14:37:39.355000
	Edit pad (rev 1812)		nic	cv403	XVal Session 77	1	XVal Session 77-Typing - Text-1		2012-07-17 14:37:39.417000
	Edit pad (rev 85)		Brady	cv405	XVal Session 77	1	XVal Session 77-Typing - Numbers-1		2012-07-17 14:37:39.491000
	Edit pad (rev 86)		Capucine	cv402	XVal Session 77	1	XVal Session 77-Typing - Numbers-1		2012-07-17 14:37:39.889000
	Edit pad (rev 1813)		nic	cv403	XVal Session 77	1	XVal Session 77-Typing - Text-1		2012-07-17 14:37:39.917000
	Edit pad (rev 87)		Brady	cv405	XVal Session 77	1	XVal Session 77-Typing - Numbers-1		2012-07-17 14:37:40.013000
	Edit pad (rev 88)		Xing	cv400	XVal Session 77	1	XVal Session 77-Typing - Numbers-1		2012-07-17 14:37:40.292000
	Edit pad (rev 1814)		nic	cv403	XVal Session 77	1	XVal Session 77-Typing - Text-1		2012-07-17 14:37:40.423000
	Edit pad (rev 89)		Capucine	cv402	XVal Session 77	1	XVal Session 77-Typing - Numbers-1		2012-07-17 14:37:40.567000
	Edit pad (rev 1815)		nic	cv403	XVal Session 77	1	XVal Session 77-Typing - Text-1		2012-07-17 14:37:40.929000
	Edit pad (rev 90)		Xing	cv400	XVal Session 77	1	XVal Session 77-Typing - Numbers-1		2012-07-17 14:37:41.051000
	Edit pad (rev 91)		Brady	cv405	XVal Session 77	1	XVal Session 77-Typing - Numbers-1		2012-07-17 14:37:41.073000
	Edit pad (rev 1816)		nic	cv403	XVal Session 77	1	XVal Session 77-Typing - Text-1		2012-07-17 14:37:41.429000
	Edit pad (rev 92)		Capucine	cv402	XVal Session 77	1	XVal Session 77-Typing - Numbers-1		2012-07-17 14:37:41.485000
	Edit pad (rev 93)		Xing	cv400	XVal Session 77	1	XVal Session 77-Typing - Numbers-1		2012-07-17 14:37:41.549000
	Edit pad (rev 94)		Brady	cv405	XVal Session 77	1	XVal Session 77-Typing - Numbers-1		2012-07-17 14:37:41.574000
	Edit pad (rev 1817)		nic	cv403	XVal Session 77	1	XVal Session 77-Typing - Text-1		2012-07-17 14:37:42.006000
	Edit pad (rev 95)		Xing	cv400	XVal Session 77	1	XVal Session 77-Typing - Numbers-1		2012-07-17 14:37:42.051000
	Edit pad (rev 96)		Capucine	cv402	XVal Session 77	1	XVal Session 77-Typing - Numbers-1		2012-07-17 14:37:42.280000
	Edit pad (rev 97)		Brady	cv405	XVal Session 77	1	XVal Session 77-Typing - Numbers-1		2012-07-17 14:37:42.469000
	Edit pad (rev 1818)		nic	cv403	XVal Session 77	1	XVal Session 77-Typing - Text-1		2012-07-17 14:37:42.505000
	Edit pad (rev 98)		Xing	cv400	XVal Session 77	1	XVal Session 77-Typing - Numbers-1		2012-07-17 14:37:42.988000
	Edit pad (rev 1819)		nic	cv403	XVal Session 77	1	XVal Session 77-Typing - Text-1		2012-07-17 14:37:43.007000
	Edit pad (rev 99)		Capucine	cv402	XVal Session 77	1	XVal Session 77-Typing - Numbers-1		2012-07-17 14:37:43.208000
	Edit pad (rev 100)		Xing	cv400	XVal Session 77	1	XVal Session 77-Typing - Numbers-1		2012-07-17 14:37:43.490000
	Edit pad (rev 1820)		nic	cv403	XVal Session 77	1	XVal Session 77-Typing - Text-1		2012-07-17 14:37:43.508000
	Edit pad (rev 101)		Xing	cv400	XVal Session 77	1	XVal Session 77-Typing - Numbers-1		2012-07-17 14:37:43.990000
	Edit pad (rev 1821)		nic	cv403	XVal Session 77	1	XVal Session 77-Typing - Text-1		2012-07-17 14:37:44.008000
	Edit pad (rev 102)		Brady	cv405	XVal Session 77	1	XVal Session 77-Typing - Numbers-1		2012-07-17 14:37:44.071000
	Edit pad (rev 103)		Xing	cv400	XVal Session 77	1	XVal Session 77-Typing - Numbers-1		2012-07-17 14:37:44.490000
	Edit pad (rev 1822)		nic	cv403	XVal Session 77	1	XVal Session 77-Typing - Text-1		2012-07-17 14:37:44.508000
	Edit pad (rev 1823)		nic	cv403	XVal Session 77	1	XVal Session 77-Typing - Text-1		2012-07-17 14:37:45.009000
	Edit pad (rev 104)		Brady	cv405	XVal Session 77	1	XVal Session 77-Typing - Numbers-1		2012-07-17 14:37:45.459000
	Edit pad (rev 1824)		nic	cv403	XVal Session 77	1	XVal Session 77-Typing - Text-1		2012-07-17 14:37:45.522000
	Edit pad (rev 105)		Xing	cv400	XVal Session 77	1	XVal Session 77-Typing - Numbers-1		2012-07-17 14:37:45.826000
[truncated: 2,146 more rows]
