# Supplementary material for: Dynamics of collective performance in collaboration networks
Source: PLoS One. 2018 Oct 10;13(10):e0204547. doi: 10.1371/journal.pone.0204547 (PMC6179230; doi:10.1371/journal.pone.0204547)
Supplement: S1 Dataset — (ZIP) [file pone.0204547.s001.zip › data/team-data/team-chat-logs/XVal Session 67 - Group 1 - LogFile.csv]

id	event	data	chat_name	subject	session	session_group	completed_task	ip_address	timestamp
37146	Entering waiting room			cv312	XVal Session 67			192.54.222.3	2012-07-16 13:10:05
37147	Entering waiting room			cv314	XVal Session 67			192.54.222.3	2012-07-16 13:10:07
37148	Entering waiting room			cv315	XVal Session 67			18.111.10.174	2012-07-16 13:10:11
37149	Entering waiting room			cv313	XVal Session 67			192.54.222.3	2012-07-16 13:10:13
37150	Setup participants				XVal Session 67				2012-07-16 13:10:39
37151	Setup tasks				XVal Session 67				2012-07-16 13:10:39
37152	Introduction	Starting in 25 seconds		cv313	XVal Session 67	1		192.54.222.3	2012-07-16 13:10:39
37153	Introduction	Starting in 25 seconds		cv314	XVal Session 67	1		192.54.222.3	2012-07-16 13:10:39
37154	Introduction	Starting in 25 seconds		cv312	XVal Session 67	1		192.54.222.3	2012-07-16 13:10:39
37155	Introduction	Starting in 25 seconds		cv315	XVal Session 67	1		18.111.10.174	2012-07-16 13:10:39
37160	Load Instructions			cv314	XVal Session 67	1	XVal Session 67-Introduction-1	192.54.222.3	2012-07-16 13:11:05
37161	Load Instructions			cv313	XVal Session 67	1	XVal Session 67-Introduction-1	192.54.222.3	2012-07-16 13:11:05
37162	Load Instructions			cv312	XVal Session 67	1	XVal Session 67-Introduction-1	192.54.222.3	2012-07-16 13:11:05
37163	Load Instructions			cv315	XVal Session 67	1	XVal Session 67-Introduction-1	18.111.10.174	2012-07-16 13:11:05
37169	Load Workspace			cv313	XVal Session 67	1	XVal Session 67-Introduction-1	192.54.222.3	2012-07-16 13:11:24
37170	Load Workspace			cv312	XVal Session 67	1	XVal Session 67-Introduction-1	192.54.222.3	2012-07-16 13:11:24
37171	Load Workspace			cv314	XVal Session 67	1	XVal Session 67-Introduction-1	192.54.222.3	2012-07-16 13:11:24
37172	Load Workspace			cv315	XVal Session 67	1	XVal Session 67-Introduction-1	18.111.10.174	2012-07-16 13:11:24
	Edit pad (rev 0)		nic	cv403	XVal Session 67	1	XVal Session 67-Introduction-1		2012-07-16 13:12:16.091000
	Edit pad (rev 1)		nic	cv403	XVal Session 67	1	XVal Session 67-Introduction-1		2012-07-16 13:12:16.593000
	Edit pad (rev 2)		nic	cv403	XVal Session 67	1	XVal Session 67-Introduction-1		2012-07-16 13:12:17.092000
	Edit pad (rev 3)		nic	cv403	XVal Session 67	1	XVal Session 67-Introduction-1		2012-07-16 13:12:18.698000
	Edit pad (rev 4)		nic	cv403	XVal Session 67	1	XVal Session 67-Introduction-1		2012-07-16 13:12:19.199000
	Edit pad (rev 5)		nic	cv403	XVal Session 67	1	XVal Session 67-Introduction-1		2012-07-16 13:12:19.698000
	Edit pad (rev 6)		nic	cv403	XVal Session 67	1	XVal Session 67-Introduction-1		2012-07-16 13:12:20.364000
	Edit pad (rev 7)		nic	cv403	XVal Session 67	1	XVal Session 67-Introduction-1		2012-07-16 13:12:20.868000
	Edit pad (rev 8)		nic	cv403	XVal Session 67	1	XVal Session 67-Introduction-1		2012-07-16 13:12:21.363000
	Edit pad (rev 9)		nic	cv403	XVal Session 67	1	XVal Session 67-Introduction-1		2012-07-16 13:12:21.865000
	Edit pad (rev 10)		Xing	cv400	XVal Session 67	1	XVal Session 67-Introduction-1		2012-07-16 13:12:22.264000
	Edit pad (rev 11)		nic	cv403	XVal Session 67	1	XVal Session 67-Introduction-1		2012-07-16 13:12:22.364000
	Edit pad (rev 12)		Xing	cv400	XVal Session 67	1	XVal Session 67-Introduction-1		2012-07-16 13:12:22.764000
	Edit pad (rev 13)		Xing	cv400	XVal Session 67	1	XVal Session 67-Introduction-1		2012-07-16 13:12:23.263000
	Edit pad (rev 14)		nic	cv403	XVal Session 67	1	XVal Session 67-Introduction-1		2012-07-16 13:12:23.629000
	Edit pad (rev 15)		Xing	cv400	XVal Session 67	1	XVal Session 67-Introduction-1		2012-07-16 13:12:23.762000
	Edit pad (rev 16)		Xing	cv400	XVal Session 67	1	XVal Session 67-Introduction-1		2012-07-16 13:12:27.104000
	Edit pad (rev 17)		Xing	cv400	XVal Session 67	1	XVal Session 67-Introduction-1		2012-07-16 13:12:27.606000
	Edit pad (rev 18)		nic	cv403	XVal Session 67	1	XVal Session 67-Introduction-1		2012-07-16 13:12:28.008000
	Edit pad (rev 19)		Xing	cv400	XVal Session 67	1	XVal Session 67-Introduction-1		2012-07-16 13:12:28.104000
	Edit pad (rev 20)		Brady	cv405	XVal Session 67	1	XVal Session 67-Introduction-1		2012-07-16 13:12:28.430000
	Edit pad (rev 21)		Xing	cv400	XVal Session 67	1	XVal Session 67-Introduction-1		2012-07-16 13:12:28.605000
	Edit pad (rev 22)		Brady	cv405	XVal Session 67	1	XVal Session 67-Introduction-1		2012-07-16 13:12:28.932000
	Edit pad (rev 23)		Brady	cv405	XVal Session 67	1	XVal Session 67-Introduction-1		2012-07-16 13:12:29.433000
	Edit pad (rev 24)		Brady	cv405	XVal Session 67	1	XVal Session 67-Introduction-1		2012-07-16 13:12:29.932000
	Edit pad (rev 25)		Jamey	cv409	XVal Session 67	1	XVal Session 67-Introduction-1		2012-07-16 13:12:30.410000
	Edit pad (rev 26)		Brady	cv405	XVal Session 67	1	XVal Session 67-Introduction-1		2012-07-16 13:12:30.527000
	Edit pad (rev 27)		Jamey	cv409	XVal Session 67	1	XVal Session 67-Introduction-1		2012-07-16 13:12:30.909000
	Edit pad (rev 28)		Brady	cv405	XVal Session 67	1	XVal Session 67-Introduction-1		2012-07-16 13:12:31.028000
	Edit pad (rev 29)		Jamey	cv409	XVal Session 67	1	XVal Session 67-Introduction-1		2012-07-16 13:12:31.418000
	Edit pad (rev 30)		Xing	cv400	XVal Session 67	1	XVal Session 67-Introduction-1		2012-07-16 13:12:31.483000
	Edit pad (rev 31)		Jamey	cv409	XVal Session 67	1	XVal Session 67-Introduction-1		2012-07-16 13:12:31.909000
	Edit pad (rev 32)		Xing	cv400	XVal Session 67	1	XVal Session 67-Introduction-1		2012-07-16 13:12:31.981000
	Edit pad (rev 33)		Brady	cv405	XVal Session 67	1	XVal Session 67-Introduction-1		2012-07-16 13:12:32.327000
	Edit pad (rev 34)		Xing	cv400	XVal Session 67	1	XVal Session 67-Introduction-1		2012-07-16 13:12:32.483000
	Edit pad (rev 35)		Xing	cv400	XVal Session 67	1	XVal Session 67-Introduction-1		2012-07-16 13:12:32.980000
	Edit pad (rev 36)		Brady	cv405	XVal Session 67	1	XVal Session 67-Introduction-1		2012-07-16 13:12:33.409000
	Edit pad (rev 37)		Xing	cv400	XVal Session 67	1	XVal Session 67-Introduction-1		2012-07-16 13:12:33.483000
	Edit pad (rev 38)		Brady	cv405	XVal Session 67	1	XVal Session 67-Introduction-1		2012-07-16 13:12:33.909000
	Edit pad (rev 39)		Jamey	cv409	XVal Session 67	1	XVal Session 67-Introduction-1		2012-07-16 13:12:33.935000
	Edit pad (rev 40)		Xing	cv400	XVal Session 67	1	XVal Session 67-Introduction-1		2012-07-16 13:12:33.989000
	Edit pad (rev 41)		Brady	cv405	XVal Session 67	1	XVal Session 67-Introduction-1		2012-07-16 13:12:34.409000
	Edit pad (rev 42)		Jamey	cv409	XVal Session 67	1	XVal Session 67-Introduction-1		2012-07-16 13:12:34.448000
	Edit pad (rev 43)		Xing	cv400	XVal Session 67	1	XVal Session 67-Introduction-1		2012-07-16 13:12:34.482000
	Edit pad (rev 44)		Brady	cv405	XVal Session 67	1	XVal Session 67-Introduction-1		2012-07-16 13:12:34.909000
	Edit pad (rev 45)		Jamey	cv409	XVal Session 67	1	XVal Session 67-Introduction-1		2012-07-16 13:12:34.970000
	Edit pad (rev 46)		Brady	cv405	XVal Session 67	1	XVal Session 67-Introduction-1		2012-07-16 13:12:35.408000
	Edit pad (rev 47)		Jamey	cv409	XVal Session 67	1	XVal Session 67-Introduction-1		2012-07-16 13:12:35.468000
	Edit pad (rev 48)		Brady	cv405	XVal Session 67	1	XVal Session 67-Introduction-1		2012-07-16 13:12:35.910000
	Edit pad (rev 49)		Xing	cv400	XVal Session 67	1	XVal Session 67-Introduction-1		2012-07-16 13:12:38.123000
	Edit pad (rev 50)		Xing	cv400	XVal Session 67	1	XVal Session 67-Introduction-1		2012-07-16 13:12:38.880000
	Edit pad (rev 51)		nic	cv403	XVal Session 67	1	XVal Session 67-Introduction-1		2012-07-16 13:12:43.147000
37182	Load Instructions			cv312	XVal Session 67	1	XVal Session 67-Typing - Text-1	192.54.222.3	2012-07-16 13:12:54
37183	Load Instructions			cv314	XVal Session 67	1	XVal Session 67-Typing - Text-1	192.54.222.3	2012-07-16 13:12:54
37184	Load Instructions			cv315	XVal Session 67	1	XVal Session 67-Typing - Text-1	18.111.10.174	2012-07-16 13:12:54
37185	Load Instructions			cv313	XVal Session 67	1	XVal Session 67-Typing - Text-1	192.54.222.3	2012-07-16 13:12:54
37186	Load Workspace			cv312	XVal Session 67	1	XVal Session 67-Typing - Text-1	192.54.222.3	2012-07-16 13:13:34
37187	Load Workspace			cv314	XVal Session 67	1	XVal Session 67-Typing - Text-1	192.54.222.3	2012-07-16 13:13:34
37188	Load Workspace			cv313	XVal Session 67	1	XVal Session 67-Typing - Text-1	192.54.222.3	2012-07-16 13:13:34
37189	Load Workspace			cv315	XVal Session 67	1	XVal Session 67-Typing - Text-1	18.111.10.174	2012-07-16 13:13:34
	Edit pad (rev 0)		nic	cv403	XVal Session 67	1	XVal Session 67-Typing - Text-1		2012-07-16 13:13:57.295000
	Edit pad (rev 1)		nic	cv403	XVal Session 67	1	XVal Session 67-Typing - Text-1		2012-07-16 13:13:57.798000
	Edit pad (rev 2)		nic	cv403	XVal Session 67	1	XVal Session 67-Typing - Text-1		2012-07-16 13:13:58.905000
	Edit pad (rev 3)		nic	cv403	XVal Session 67	1	XVal Session 67-Typing - Text-1		2012-07-16 13:14:00.188000
	Edit pad (rev 4)		nic	cv403	XVal Session 67	1	XVal Session 67-Typing - Text-1		2012-07-16 13:14:01.673000
	Edit pad (rev 5)		nic	cv403	XVal Session 67	1	XVal Session 67-Typing - Text-1		2012-07-16 13:14:02.174000
	Edit pad (rev 6)		nic	cv403	XVal Session 67	1	XVal Session 67-Typing - Text-1		2012-07-16 13:14:02.678000
	Edit pad (rev 7)		Jamey	cv409	XVal Session 67	1	XVal Session 67-Typing - Text-1		2012-07-16 13:14:03.111000
	Edit pad (rev 8)		nic	cv403	XVal Session 67	1	XVal Session 67-Typing - Text-1		2012-07-16 13:14:03.178000
	Edit pad (rev 9)		Brady	cv405	XVal Session 67	1	XVal Session 67-Typing - Text-1		2012-07-16 13:14:03.440000
	Edit pad (rev 10)		nic	cv403	XVal Session 67	1	XVal Session 67-Typing - Text-1		2012-07-16 13:14:03.916000
	Edit pad (rev 11)		Brady	cv405	XVal Session 67	1	XVal Session 67-Typing - Text-1		2012-07-16 13:14:03.936000
	Edit pad (rev 12)		nic	cv403	XVal Session 67	1	XVal Session 67-Typing - Text-1		2012-07-16 13:14:04.416000
	Edit pad (rev 13)		Brady	cv405	XVal Session 67	1	XVal Session 67-Typing - Text-1		2012-07-16 13:14:04.437000
	Edit pad (rev 14)		Jamey	cv409	XVal Session 67	1	XVal Session 67-Typing - Text-1		2012-07-16 13:14:04.608000
	Edit pad (rev 15)		nic	cv403	XVal Session 67	1	XVal Session 67-Typing - Text-1		2012-07-16 13:14:04.916000
	Edit pad (rev 16)		Brady	cv405	XVal Session 67	1	XVal Session 67-Typing - Text-1		2012-07-16 13:14:04.949000
	Edit pad (rev 17)		nic	cv403	XVal Session 67	1	XVal Session 67-Typing - Text-1		2012-07-16 13:14:05.417000
	Edit pad (rev 18)		Brady	cv405	XVal Session 67	1	XVal Session 67-Typing - Text-1		2012-07-16 13:14:05.449000
	Edit pad (rev 19)		Jamey	cv409	XVal Session 67	1	XVal Session 67-Typing - Text-1		2012-07-16 13:14:05.625000
	Edit pad (rev 20)		nic	cv403	XVal Session 67	1	XVal Session 67-Typing - Text-1		2012-07-16 13:14:05.916000
	Edit pad (rev 21)		Brady	cv405	XVal Session 67	1	XVal Session 67-Typing - Text-1		2012-07-16 13:14:05.953000
	Edit pad (rev 22)		Jamey	cv409	XVal Session 67	1	XVal Session 67-Typing - Text-1		2012-07-16 13:14:06.061000
	Edit pad (rev 23)		nic	cv403	XVal Session 67	1	XVal Session 67-Typing - Text-1		2012-07-16 13:14:06.417000
	Edit pad (rev 24)		Brady	cv405	XVal Session 67	1	XVal Session 67-Typing - Text-1		2012-07-16 13:14:06.452000
	Edit pad (rev 25)		Jamey	cv409	XVal Session 67	1	XVal Session 67-Typing - Text-1		2012-07-16 13:14:06.561000
	Edit pad (rev 26)		nic	cv403	XVal Session 67	1	XVal Session 67-Typing - Text-1		2012-07-16 13:14:06.918000
	Edit pad (rev 27)		Brady	cv405	XVal Session 67	1	XVal Session 67-Typing - Text-1		2012-07-16 13:14:06.953000
	Edit pad (rev 28)		Jamey	cv409	XVal Session 67	1	XVal Session 67-Typing - Text-1		2012-07-16 13:14:07.062000
	Edit pad (rev 29)		Jamey	cv409	XVal Session 67	1	XVal Session 67-Typing - Text-1		2012-07-16 13:14:07.563000
	Edit pad (rev 30)		Jamey	cv409	XVal Session 67	1	XVal Session 67-Typing - Text-1		2012-07-16 13:14:08.066000
	Edit pad (rev 31)		Xing	cv400	XVal Session 67	1	XVal Session 67-Typing - Text-1		2012-07-16 13:14:08.155000
	Edit pad (rev 32)		Brady	cv405	XVal Session 67	1	XVal Session 67-Typing - Text-1		2012-07-16 13:14:08.172000
	Edit pad (rev 33)		nic	cv403	XVal Session 67	1	XVal Session 67-Typing - Text-1		2012-07-16 13:14:08.447000
	Edit pad (rev 34)		Jamey	cv409	XVal Session 67	1	XVal Session 67-Typing - Text-1		2012-07-16 13:14:08.567000
	Edit pad (rev 35)		Xing	cv400	XVal Session 67	1	XVal Session 67-Typing - Text-1		2012-07-16 13:14:08.659000
	Edit pad (rev 36)		Brady	cv405	XVal Session 67	1	XVal Session 67-Typing - Text-1		2012-07-16 13:14:08.672000
	Edit pad (rev 37)		nic	cv403	XVal Session 67	1	XVal Session 67-Typing - Text-1		2012-07-16 13:14:08.946000
37190	Load Instructions			cv312	XVal Session 67	1	XVal Session 67-Typing - Text-1	192.54.222.3	2012-07-16 13:14:09
	Edit pad (rev 38)		Brady	cv405	XVal Session 67	1	XVal Session 67-Typing - Text-1		2012-07-16 13:14:09.174000
	Edit pad (rev 39)		nic	cv403	XVal Session 67	1	XVal Session 67-Typing - Text-1		2012-07-16 13:14:09.454000
	Edit pad (rev 40)		Brady	cv405	XVal Session 67	1	XVal Session 67-Typing - Text-1		2012-07-16 13:14:09.682000
	Edit pad (rev 41)		nic	cv403	XVal Session 67	1	XVal Session 67-Typing - Text-1		2012-07-16 13:14:09.953000
37191	Load Workspace			cv312	XVal Session 67	1	XVal Session 67-Typing - Text-1	192.54.222.3	2012-07-16 13:14:10
	Edit pad (rev 42)		Brady	cv405	XVal Session 67	1	XVal Session 67-Typing - Text-1		2012-07-16 13:14:10.183000
	Edit pad (rev 43)		Jamey	cv409	XVal Session 67	1	XVal Session 67-Typing - Text-1		2012-07-16 13:14:10.200000
	Edit pad (rev 44)		nic	cv403	XVal Session 67	1	XVal Session 67-Typing - Text-1		2012-07-16 13:14:10.453000
	Edit pad (rev 45)		Brady	cv405	XVal Session 67	1	XVal Session 67-Typing - Text-1		2012-07-16 13:14:10.681000
	Edit pad (rev 46)		Jamey	cv409	XVal Session 67	1	XVal Session 67-Typing - Text-1		2012-07-16 13:14:10.700000
	Edit pad (rev 47)		nic	cv403	XVal Session 67	1	XVal Session 67-Typing - Text-1		2012-07-16 13:14:10.954000
	Edit pad (rev 48)		Brady	cv405	XVal Session 67	1	XVal Session 67-Typing - Text-1		2012-07-16 13:14:11.183000
	Edit pad (rev 49)		Jamey	cv409	XVal Session 67	1	XVal Session 67-Typing - Text-1		2012-07-16 13:14:11.202000
	Edit pad (rev 50)		Brady	cv405	XVal Session 67	1	XVal Session 67-Typing - Text-1		2012-07-16 13:14:11.684000
	Edit pad (rev 51)		Jamey	cv409	XVal Session 67	1	XVal Session 67-Typing - Text-1		2012-07-16 13:14:12.105000
	Edit pad (rev 52)		Brady	cv405	XVal Session 67	1	XVal Session 67-Typing - Text-1		2012-07-16 13:14:12.185000
	Edit pad (rev 53)		nic	cv403	XVal Session 67	1	XVal Session 67-Typing - Text-1		2012-07-16 13:14:12.441000
	Edit pad (rev 54)		Jamey	cv409	XVal Session 67	1	XVal Session 67-Typing - Text-1		2012-07-16 13:14:12.599000
	Edit pad (rev 55)		Brady	cv405	XVal Session 67	1	XVal Session 67-Typing - Text-1		2012-07-16 13:14:12.715000
	Edit pad (rev 56)		nic	cv403	XVal Session 67	1	XVal Session 67-Typing - Text-1		2012-07-16 13:14:12.941000
	Edit pad (rev 57)		Jamey	cv409	XVal Session 67	1	XVal Session 67-Typing - Text-1		2012-07-16 13:14:13.107000
	Edit pad (rev 58)		Brady	cv405	XVal Session 67	1	XVal Session 67-Typing - Text-1		2012-07-16 13:14:13.214000
	Edit pad (rev 59)		nic	cv403	XVal Session 67	1	XVal Session 67-Typing - Text-1		2012-07-16 13:14:13.441000
	Edit pad (rev 60)		Brady	cv405	XVal Session 67	1	XVal Session 67-Typing - Text-1		2012-07-16 13:14:13.718000
	Edit pad (rev 61)		Jamey	cv409	XVal Session 67	1	XVal Session 67-Typing - Text-1		2012-07-16 13:14:13.734000
	Edit pad (rev 62)		nic	cv403	XVal Session 67	1	XVal Session 67-Typing - Text-1		2012-07-16 13:14:13.941000
	Edit pad (rev 63)		Brady	cv405	XVal Session 67	1	XVal Session 67-Typing - Text-1		2012-07-16 13:14:14.220000
	Edit pad (rev 64)		Jamey	cv409	XVal Session 67	1	XVal Session 67-Typing - Text-1		2012-07-16 13:14:14.230000
	Edit pad (rev 65)		nic	cv403	XVal Session 67	1	XVal Session 67-Typing - Text-1		2012-07-16 13:14:14.441000
	Edit pad (rev 66)		Brady	cv405	XVal Session 67	1	XVal Session 67-Typing - Text-1		2012-07-16 13:14:14.721000
	Edit pad (rev 67)		Jamey	cv409	XVal Session 67	1	XVal Session 67-Typing - Text-1		2012-07-16 13:14:14.729000
	Edit pad (rev 68)		nic	cv403	XVal Session 67	1	XVal Session 67-Typing - Text-1		2012-07-16 13:14:14.942000
	Edit pad (rev 69)		Brady	cv405	XVal Session 67	1	XVal Session 67-Typing - Text-1		2012-07-16 13:14:15.219000
	Edit pad (rev 70)		Jamey	cv409	XVal Session 67	1	XVal Session 67-Typing - Text-1		2012-07-16 13:14:15.408000
	Edit pad (rev 71)		nic	cv403	XVal Session 67	1	XVal Session 67-Typing - Text-1		2012-07-16 13:14:15.443000
	Edit pad (rev 72)		Brady	cv405	XVal Session 67	1	XVal Session 67-Typing - Text-1		2012-07-16 13:14:15.721000
	Edit pad (rev 73)		nic	cv403	XVal Session 67	1	XVal Session 67-Typing - Text-1		2012-07-16 13:14:15.947000
	Edit pad (rev 74)		Brady	cv405	XVal Session 67	1	XVal Session 67-Typing - Text-1		2012-07-16 13:14:16.267000
	Edit pad (rev 75)		Jamey	cv409	XVal Session 67	1	XVal Session 67-Typing - Text-1		2012-07-16 13:14:16.420000
	Edit pad (rev 76)		nic	cv403	XVal Session 67	1	XVal Session 67-Typing - Text-1		2012-07-16 13:14:16.449000
	Edit pad (rev 77)		Brady	cv405	XVal Session 67	1	XVal Session 67-Typing - Text-1		2012-07-16 13:14:16.720000
	Edit pad (rev 78)		Jamey	cv409	XVal Session 67	1	XVal Session 67-Typing - Text-1		2012-07-16 13:14:16.923000
	Edit pad (rev 79)		nic	cv403	XVal Session 67	1	XVal Session 67-Typing - Text-1		2012-07-16 13:14:16.950000
	Edit pad (rev 80)		Brady	cv405	XVal Session 67	1	XVal Session 67-Typing - Text-1		2012-07-16 13:14:17.221000
	Edit pad (rev 81)		nic	cv403	XVal Session 67	1	XVal Session 67-Typing - Text-1		2012-07-16 13:14:17.451000
	Edit pad (rev 82)		Jamey	cv409	XVal Session 67	1	XVal Session 67-Typing - Text-1		2012-07-16 13:14:17.516000
	Edit pad (rev 83)		Brady	cv405	XVal Session 67	1	XVal Session 67-Typing - Text-1		2012-07-16 13:14:17.722000
	Edit pad (rev 84)		nic	cv403	XVal Session 67	1	XVal Session 67-Typing - Text-1		2012-07-16 13:14:17.956000
	Edit pad (rev 85)		Jamey	cv409	XVal Session 67	1	XVal Session 67-Typing - Text-1		2012-07-16 13:14:18.018000
	Edit pad (rev 86)		Brady	cv405	XVal Session 67	1	XVal Session 67-Typing - Text-1		2012-07-16 13:14:18.223000
	Edit pad (rev 87)		nic	cv403	XVal Session 67	1	XVal Session 67-Typing - Text-1		2012-07-16 13:14:18.464000
	Edit pad (rev 88)		Brady	cv405	XVal Session 67	1	XVal Session 67-Typing - Text-1		2012-07-16 13:14:18.725000
	Edit pad (rev 89)		Jamey	cv409	XVal Session 67	1	XVal Session 67-Typing - Text-1		2012-07-16 13:14:18.801000
	Edit pad (rev 90)		nic	cv403	XVal Session 67	1	XVal Session 67-Typing - Text-1		2012-07-16 13:14:18.963000
	Edit pad (rev 91)		Brady	cv405	XVal Session 67	1	XVal Session 67-Typing - Text-1		2012-07-16 13:14:19.226000
	Edit pad (rev 92)		Jamey	cv409	XVal Session 67	1	XVal Session 67-Typing - Text-1		2012-07-16 13:14:19.418000
	Edit pad (rev 93)		Xing	cv400	XVal Session 67	1	XVal Session 67-Typing - Text-1		2012-07-16 13:14:19.441000
	Edit pad (rev 94)		nic	cv403	XVal Session 67	1	XVal Session 67-Typing - Text-1		2012-07-16 13:14:19.464000
	Edit pad (rev 95)		Brady	cv405	XVal Session 67	1	XVal Session 67-Typing - Text-1		2012-07-16 13:14:19.727000
	Edit pad (rev 96)		Jamey	cv409	XVal Session 67	1	XVal Session 67-Typing - Text-1		2012-07-16 13:14:19.925000
	Edit pad (rev 97)		nic	cv403	XVal Session 67	1	XVal Session 67-Typing - Text-1		2012-07-16 13:14:19.964000
	Edit pad (rev 98)		Brady	cv405	XVal Session 67	1	XVal Session 67-Typing - Text-1		2012-07-16 13:14:20.228000
	Edit pad (rev 99)		Jamey	cv409	XVal Session 67	1	XVal Session 67-Typing - Text-1		2012-07-16 13:14:20.420000
	Edit pad (rev 100)		nic	cv403	XVal Session 67	1	XVal Session 67-Typing - Text-1		2012-07-16 13:14:20.463000
	Edit pad (rev 101)		Brady	cv405	XVal Session 67	1	XVal Session 67-Typing - Text-1		2012-07-16 13:14:20.730000
	Edit pad (rev 102)		Xing	cv400	XVal Session 67	1	XVal Session 67-Typing - Text-1		2012-07-16 13:14:20.876000
	Edit pad (rev 103)		Jamey	cv409	XVal Session 67	1	XVal Session 67-Typing - Text-1		2012-07-16 13:14:20.925000
	Edit pad (rev 104)		nic	cv403	XVal Session 67	1	XVal Session 67-Typing - Text-1		2012-07-16 13:14:20.967000
	Edit pad (rev 105)		Brady	cv405	XVal Session 67	1	XVal Session 67-Typing - Text-1		2012-07-16 13:14:21.227000
	Edit pad (rev 106)		Jamey	cv409	XVal Session 67	1	XVal Session 67-Typing - Text-1		2012-07-16 13:14:21.423000
	Edit pad (rev 107)		Xing	cv400	XVal Session 67	1	XVal Session 67-Typing - Text-1		2012-07-16 13:14:21.470000
	Edit pad (rev 108)		nic	cv403	XVal Session 67	1	XVal Session 67-Typing - Text-1		2012-07-16 13:14:21.518000
	Edit pad (rev 109)		Brady	cv405	XVal Session 67	1	XVal Session 67-Typing - Text-1		2012-07-16 13:14:21.727000
	Edit pad (rev 110)		nic	cv403	XVal Session 67	1	XVal Session 67-Typing - Text-1		2012-07-16 13:14:22.019000
	Edit pad (rev 111)		Brady	cv405	XVal Session 67	1	XVal Session 67-Typing - Text-1		2012-07-16 13:14:22.228000
	Edit pad (rev 112)		Xing	cv400	XVal Session 67	1	XVal Session 67-Typing - Text-1		2012-07-16 13:14:22.249000
	Edit pad (rev 113)		Jamey	cv409	XVal Session 67	1	XVal Session 67-Typing - Text-1		2012-07-16 13:14:22.473000
	Edit pad (rev 114)		Brady	cv405	XVal Session 67	1	XVal Session 67-Typing - Text-1		2012-07-16 13:14:22.729000
	Edit pad (rev 115)		Xing	cv400	XVal Session 67	1	XVal Session 67-Typing - Text-1		2012-07-16 13:14:22.763000
	Edit pad (rev 116)		nic	cv403	XVal Session 67	1	XVal Session 67-Typing - Text-1		2012-07-16 13:14:22.880000
	Edit pad (rev 117)		Jamey	cv409	XVal Session 67	1	XVal Session 67-Typing - Text-1		2012-07-16 13:14:22.975000
	Edit pad (rev 118)		Brady	cv405	XVal Session 67	1	XVal Session 67-Typing - Text-1		2012-07-16 13:14:23.228000
	Edit pad (rev 119)		Xing	cv400	XVal Session 67	1	XVal Session 67-Typing - Text-1		2012-07-16 13:14:23.265000
	Edit pad (rev 120)		nic	cv403	XVal Session 67	1	XVal Session 67-Typing - Text-1		2012-07-16 13:14:23.379000
	Edit pad (rev 121)		Jamey	cv409	XVal Session 67	1	XVal Session 67-Typing - Text-1		2012-07-16 13:14:23.473000
	Edit pad (rev 122)		Brady	cv405	XVal Session 67	1	XVal Session 67-Typing - Text-1		2012-07-16 13:14:23.732000
	Edit pad (rev 123)		Xing	cv400	XVal Session 67	1	XVal Session 67-Typing - Text-1		2012-07-16 13:14:23.764000
	Edit pad (rev 124)		nic	cv403	XVal Session 67	1	XVal Session 67-Typing - Text-1		2012-07-16 13:14:23.900000
	Edit pad (rev 125)		Jamey	cv409	XVal Session 67	1	XVal Session 67-Typing - Text-1		2012-07-16 13:14:23.977000
	Edit pad (rev 126)		Brady	cv405	XVal Session 67	1	XVal Session 67-Typing - Text-1		2012-07-16 13:14:24.231000
	Edit pad (rev 127)		Xing	cv400	XVal Session 67	1	XVal Session 67-Typing - Text-1		2012-07-16 13:14:24.266000
	Edit pad (rev 128)		nic	cv403	XVal Session 67	1	XVal Session 67-Typing - Text-1		2012-07-16 13:14:24.519000
	Edit pad (rev 129)		Brady	cv405	XVal Session 67	1	XVal Session 67-Typing - Text-1		2012-07-16 13:14:24.735000
	Edit pad (rev 130)		nic	cv403	XVal Session 67	1	XVal Session 67-Typing - Text-1		2012-07-16 13:14:25.043000
	Edit pad (rev 131)		Xing	cv400	XVal Session 67	1	XVal Session 67-Typing - Text-1		2012-07-16 13:14:25.230000
	Edit pad (rev 132)		Brady	cv405	XVal Session 67	1	XVal Session 67-Typing - Text-1		2012-07-16 13:14:25.235000
	Edit pad (rev 133)		nic	cv403	XVal Session 67	1	XVal Session 67-Typing - Text-1		2012-07-16 13:14:25.520000
	Edit pad (rev 134)		Xing	cv400	XVal Session 67	1	XVal Session 67-Typing - Text-1		2012-07-16 13:14:25.732000
	Edit pad (rev 135)		Brady	cv405	XVal Session 67	1	XVal Session 67-Typing - Text-1		2012-07-16 13:14:25.735000
	Edit pad (rev 136)		nic	cv403	XVal Session 67	1	XVal Session 67-Typing - Text-1		2012-07-16 13:14:26.021000
	Edit pad (rev 137)		Xing	cv400	XVal Session 67	1	XVal Session 67-Typing - Text-1		2012-07-16 13:14:26.231000
	Edit pad (rev 138)		Brady	cv405	XVal Session 67	1	XVal Session 67-Typing - Text-1		2012-07-16 13:14:26.234000
	Edit pad (rev 139)		nic	cv403	XVal Session 67	1	XVal Session 67-Typing - Text-1		2012-07-16 13:14:26.522000
	Edit pad (rev 140)		Xing	cv400	XVal Session 67	1	XVal Session 67-Typing - Text-1		2012-07-16 13:14:26.730000
	Edit pad (rev 141)		Brady	cv405	XVal Session 67	1	XVal Session 67-Typing - Text-1		2012-07-16 13:14:26.736000
	Edit pad (rev 142)		nic	cv403	XVal Session 67	1	XVal Session 67-Typing - Text-1		2012-07-16 13:14:27.021000
	Edit pad (rev 143)		Brady	cv405	XVal Session 67	1	XVal Session 67-Typing - Text-1		2012-07-16 13:14:27.237000
	Edit pad (rev 144)		Xing	cv400	XVal Session 67	1	XVal Session 67-Typing - Text-1		2012-07-16 13:14:27.249000
	Edit pad (rev 145)		nic	cv403	XVal Session 67	1	XVal Session 67-Typing - Text-1		2012-07-16 13:14:27.529000
	Edit pad (rev 146)		Brady	cv405	XVal Session 67	1	XVal Session 67-Typing - Text-1		2012-07-16 13:14:27.738000
	Edit pad (rev 147)		Xing	cv400	XVal Session 67	1	XVal Session 67-Typing - Text-1		2012-07-16 13:14:27.740000
	Edit pad (rev 148)		nic	cv403	XVal Session 67	1	XVal Session 67-Typing - Text-1		2012-07-16 13:14:28.028000
	Edit pad (rev 149)		Xing	cv400	XVal Session 67	1	XVal Session 67-Typing - Text-1		2012-07-16 13:14:28.240000
	Edit pad (rev 150)		Brady	cv405	XVal Session 67	1	XVal Session 67-Typing - Text-1		2012-07-16 13:14:28.245000
	Edit pad (rev 151)		nic	cv403	XVal Session 67	1	XVal Session 67-Typing - Text-1		2012-07-16 13:14:28.530000
	Edit pad (rev 152)		Brady	cv405	XVal Session 67	1	XVal Session 67-Typing - Text-1		2012-07-16 13:14:28.782000
	Edit pad (rev 153)		nic	cv403	XVal Session 67	1	XVal Session 67-Typing - Text-1		2012-07-16 13:14:29.030000
	Edit pad (rev 154)		Brady	cv405	XVal Session 67	1	XVal Session 67-Typing - Text-1		2012-07-16 13:14:29.282000
	Edit pad (rev 155)		nic	cv403	XVal Session 67	1	XVal Session 67-Typing - Text-1		2012-07-16 13:14:29.531000
	Edit pad (rev 156)		Xing	cv400	XVal Session 67	1	XVal Session 67-Typing - Text-1		2012-07-16 13:14:29.789000
	Edit pad (rev 157)		nic	cv403	XVal Session 67	1	XVal Session 67-Typing - Text-1		2012-07-16 13:14:30.030000
	Edit pad (rev 158)		Xing	cv400	XVal Session 67	1	XVal Session 67-Typing - Text-1		2012-07-16 13:14:30.410000
	Edit pad (rev 159)		nic	cv403	XVal Session 67	1	XVal Session 67-Typing - Text-1		2012-07-16 13:14:30.531000
	Edit pad (rev 160)		Brady	cv405	XVal Session 67	1	XVal Session 67-Typing - Text-1		2012-07-16 13:14:30.553000
	Edit pad (rev 161)		nic	cv403	XVal Session 67	1	XVal Session 67-Typing - Text-1		2012-07-16 13:14:31.032000
	Edit pad (rev 162)		Brady	cv405	XVal Session 67	1	XVal Session 67-Typing - Text-1		2012-07-16 13:14:31.060000
	Edit pad (rev 163)		Xing	cv400	XVal Session 67	1	XVal Session 67-Typing - Text-1		2012-07-16 13:14:31.421000
	Edit pad (rev 164)		Brady	cv405	XVal Session 67	1	XVal Session 67-Typing - Text-1		2012-07-16 13:14:31.561000
	Edit pad (rev 165)		nic	cv403	XVal Session 67	1	XVal Session 67-Typing - Text-1		2012-07-16 13:14:31.886000
	Edit pad (rev 166)		Xing	cv400	XVal Session 67	1	XVal Session 67-Typing - Text-1		2012-07-16 13:14:32.041000
	Edit pad (rev 167)		Brady	cv405	XVal Session 67	1	XVal Session 67-Typing - Text-1		2012-07-16 13:14:32.059000
	Edit pad (rev 168)		Xing	cv400	XVal Session 67	1	XVal Session 67-Typing - Text-1		2012-07-16 13:14:32.542000
	Edit pad (rev 169)		Brady	cv405	XVal Session 67	1	XVal Session 67-Typing - Text-1		2012-07-16 13:14:32.563000
	Edit pad (rev 170)		Jamey	cv409	XVal Session 67	1	XVal Session 67-Typing - Text-1		2012-07-16 13:14:32.877000
	Edit pad (rev 171)		Xing	cv400	XVal Session 67	1	XVal Session 67-Typing - Text-1		2012-07-16 13:14:33.042000
	Edit pad (rev 172)		Brady	cv405	XVal Session 67	1	XVal Session 67-Typing - Text-1		2012-07-16 13:14:33.062000
	Edit pad (rev 173)		nic	cv403	XVal Session 67	1	XVal Session 67-Typing - Text-1		2012-07-16 13:14:33.176000
	Edit pad (rev 174)		Xing	cv400	XVal Session 67	1	XVal Session 67-Typing - Text-1		2012-07-16 13:14:33.542000
	Edit pad (rev 175)		Brady	cv405	XVal Session 67	1	XVal Session 67-Typing - Text-1		2012-07-16 13:14:33.574000
	Edit pad (rev 176)		Jamey	cv409	XVal Session 67	1	XVal Session 67-Typing - Text-1		2012-07-16 13:14:33.953000
	Edit pad (rev 177)		nic	cv403	XVal Session 67	1	XVal Session 67-Typing - Text-1		2012-07-16 13:14:34.045000
	Edit pad (rev 178)		Xing	cv400	XVal Session 67	1	XVal Session 67-Typing - Text-1		2012-07-16 13:14:34.051000
	Edit pad (rev 179)		Brady	cv405	XVal Session 67	1	XVal Session 67-Typing - Text-1		2012-07-16 13:14:34.074000
	Edit pad (rev 180)		Jamey	cv409	XVal Session 67	1	XVal Session 67-Typing - Text-1		2012-07-16 13:14:34.453000
	Edit pad (rev 181)		Xing	cv400	XVal Session 67	1	XVal Session 67-Typing - Text-1		2012-07-16 13:14:34.553000
	Edit pad (rev 182)		Brady	cv405	XVal Session 67	1	XVal Session 67-Typing - Text-1		2012-07-16 13:14:34.573000
	Edit pad (rev 183)		nic	cv403	XVal Session 67	1	XVal Session 67-Typing - Text-1		2012-07-16 13:14:34.938000
	Edit pad (rev 184)		Jamey	cv409	XVal Session 67	1	XVal Session 67-Typing - Text-1		2012-07-16 13:14:34.957000
	Edit pad (rev 185)		Xing	cv400	XVal Session 67	1	XVal Session 67-Typing - Text-1		2012-07-16 13:14:35.052000
	Edit pad (rev 186)		Brady	cv405	XVal Session 67	1	XVal Session 67-Typing - Text-1		2012-07-16 13:14:35.073000
	Edit pad (rev 187)		Jamey	cv409	XVal Session 67	1	XVal Session 67-Typing - Text-1		2012-07-16 13:14:35.459000
	Edit pad (rev 188)		Xing	cv400	XVal Session 67	1	XVal Session 67-Typing - Text-1		2012-07-16 13:14:35.552000
	Edit pad (rev 189)		Brady	cv405	XVal Session 67	1	XVal Session 67-Typing - Text-1		2012-07-16 13:14:35.599000
	Edit pad (rev 190)		Jamey	cv409	XVal Session 67	1	XVal Session 67-Typing - Text-1		2012-07-16 13:14:35.956000
	Edit pad (rev 191)		Xing	cv400	XVal Session 67	1	XVal Session 67-Typing - Text-1		2012-07-16 13:14:36.052000
	Edit pad (rev 192)		Brady	cv405	XVal Session 67	1	XVal Session 67-Typing - Text-1		2012-07-16 13:14:36.097000
	Edit pad (rev 193)		Jamey	cv409	XVal Session 67	1	XVal Session 67-Typing - Text-1		2012-07-16 13:14:36.536000
	Edit pad (rev 194)		Xing	cv400	XVal Session 67	1	XVal Session 67-Typing - Text-1		2012-07-16 13:14:36.554000
	Edit pad (rev 195)		Brady	cv405	XVal Session 67	1	XVal Session 67-Typing - Text-1		2012-07-16 13:14:36.611000
	Edit pad (rev 196)		nic	cv403	XVal Session 67	1	XVal Session 67-Typing - Text-1		2012-07-16 13:14:36.982000
	Edit pad (rev 197)		Jamey	cv409	XVal Session 67	1	XVal Session 67-Typing - Text-1		2012-07-16 13:14:37.039000
	Edit pad (rev 198)		Xing	cv400	XVal Session 67	1	XVal Session 67-Typing - Text-1		2012-07-16 13:14:37.058000
	Edit pad (rev 199)		Brady	cv405	XVal Session 67	1	XVal Session 67-Typing - Text-1		2012-07-16 13:14:37.110000
	Edit pad (rev 200)		nic	cv403	XVal Session 67	1	XVal Session 67-Typing - Text-1		2012-07-16 13:14:37.481000
	Edit pad (rev 201)		Xing	cv400	XVal Session 67	1	XVal Session 67-Typing - Text-1		2012-07-16 13:14:37.559000
	Edit pad (rev 202)		Brady	cv405	XVal Session 67	1	XVal Session 67-Typing - Text-1		2012-07-16 13:14:37.614000
	Edit pad (rev 203)		nic	cv403	XVal Session 67	1	XVal Session 67-Typing - Text-1		2012-07-16 13:14:37.982000
	Edit pad (rev 204)		Xing	cv400	XVal Session 67	1	XVal Session 67-Typing - Text-1		2012-07-16 13:14:38.057000
	Edit pad (rev 205)		Brady	cv405	XVal Session 67	1	XVal Session 67-Typing - Text-1		2012-07-16 13:14:38.113000
	Edit pad (rev 206)		nic	cv403	XVal Session 67	1	XVal Session 67-Typing - Text-1		2012-07-16 13:14:38.482000
	Edit pad (rev 207)		Brady	cv405	XVal Session 67	1	XVal Session 67-Typing - Text-1		2012-07-16 13:14:38.614000
	Edit pad (rev 208)		Jamey	cv409	XVal Session 67	1	XVal Session 67-Typing - Text-1		2012-07-16 13:14:38.648000
	Edit pad (rev 209)		nic	cv403	XVal Session 67	1	XVal Session 67-Typing - Text-1		2012-07-16 13:14:38.982000
	Edit pad (rev 210)		Xing	cv400	XVal Session 67	1	XVal Session 67-Typing - Text-1		2012-07-16 13:14:39.089000
	Edit pad (rev 211)		Brady	cv405	XVal Session 67	1	XVal Session 67-Typing - Text-1		2012-07-16 13:14:39.116000
	Edit pad (rev 212)		Jamey	cv409	XVal Session 67	1	XVal Session 67-Typing - Text-1		2012-07-16 13:14:39.140000
	Edit pad (rev 213)		nic	cv403	XVal Session 67	1	XVal Session 67-Typing - Text-1		2012-07-16 13:14:39.481000
	Edit pad (rev 214)		Xing	cv400	XVal Session 67	1	XVal Session 67-Typing - Text-1		2012-07-16 13:14:39.600000
	Edit pad (rev 215)		Brady	cv405	XVal Session 67	1	XVal Session 67-Typing - Text-1		2012-07-16 13:14:39.617000
	Edit pad (rev 216)		Jamey	cv409	XVal Session 67	1	XVal Session 67-Typing - Text-1		2012-07-16 13:14:39.650000
	Edit pad (rev 217)		nic	cv403	XVal Session 67	1	XVal Session 67-Typing - Text-1		2012-07-16 13:14:39.981000
	Edit pad (rev 218)		Brady	cv405	XVal Session 67	1	XVal Session 67-Typing - Text-1		2012-07-16 13:14:40.116000
	Edit pad (rev 219)		Jamey	cv409	XVal Session 67	1	XVal Session 67-Typing - Text-1		2012-07-16 13:14:40.148000
	Edit pad (rev 220)		nic	cv403	XVal Session 67	1	XVal Session 67-Typing - Text-1		2012-07-16 13:14:40.482000
	Edit pad (rev 221)		Brady	cv405	XVal Session 67	1	XVal Session 67-Typing - Text-1		2012-07-16 13:14:40.617000
	Edit pad (rev 222)		Xing	cv400	XVal Session 67	1	XVal Session 67-Typing - Text-1		2012-07-16 13:14:40.647000
	Edit pad (rev 223)		Jamey	cv409	XVal Session 67	1	XVal Session 67-Typing - Text-1		2012-07-16 13:14:40.652000
	Edit pad (rev 224)		nic	cv403	XVal Session 67	1	XVal Session 67-Typing - Text-1		2012-07-16 13:14:40.981000
	Edit pad (rev 225)		Brady	cv405	XVal Session 67	1	XVal Session 67-Typing - Text-1		2012-07-16 13:14:41.123000
	Edit pad (rev 226)		Xing	cv400	XVal Session 67	1	XVal Session 67-Typing - Text-1		2012-07-16 13:14:41.147000
	Edit pad (rev 227)		Jamey	cv409	XVal Session 67	1	XVal Session 67-Typing - Text-1		2012-07-16 13:14:41.156000
	Edit pad (rev 228)		nic	cv403	XVal Session 67	1	XVal Session 67-Typing - Text-1		2012-07-16 13:14:41.481000
	Edit pad (rev 229)		Brady	cv405	XVal Session 67	1	XVal Session 67-Typing - Text-1		2012-07-16 13:14:41.626000
	Edit pad (rev 230)		Xing	cv400	XVal Session 67	1	XVal Session 67-Typing - Text-1		2012-07-16 13:14:41.648000
	Edit pad (rev 231)		Jamey	cv409	XVal Session 67	1	XVal Session 67-Typing - Text-1		2012-07-16 13:14:41.653000
	Edit pad (rev 232)		nic	cv403	XVal Session 67	1	XVal Session 67-Typing - Text-1		2012-07-16 13:14:42.031000
	Edit pad (rev 233)		Brady	cv405	XVal Session 67	1	XVal Session 67-Typing - Text-1		2012-07-16 13:14:42.132000
	Edit pad (rev 234)		Jamey	cv409	XVal Session 67	1	XVal Session 67-Typing - Text-1		2012-07-16 13:14:42.157000
	Edit pad (rev 235)		nic	cv403	XVal Session 67	1	XVal Session 67-Typing - Text-1		2012-07-16 13:14:42.481000
	Edit pad (rev 236)		Brady	cv405	XVal Session 67	1	XVal Session 67-Typing - Text-1		2012-07-16 13:14:42.640000
	Edit pad (rev 237)		Jamey	cv409	XVal Session 67	1	XVal Session 67-Typing - Text-1		2012-07-16 13:14:42.667000
	Edit pad (rev 238)		Xing	cv400	XVal Session 67	1	XVal Session 67-Typing - Text-1		2012-07-16 13:14:42.721000
	Edit pad (rev 239)		nic	cv403	XVal Session 67	1	XVal Session 67-Typing - Text-1		2012-07-16 13:14:42.981000
	Edit pad (rev 240)		Brady	cv405	XVal Session 67	1	XVal Session 67-Typing - Text-1		2012-07-16 13:14:43.145000
	Edit pad (rev 241)		Jamey	cv409	XVal Session 67	1	XVal Session 67-Typing - Text-1		2012-07-16 13:14:43.159000
	Edit pad (rev 242)		Xing	cv400	XVal Session 67	1	XVal Session 67-Typing - Text-1		2012-07-16 13:14:43.373000
	Edit pad (rev 243)		nic	cv403	XVal Session 67	1	XVal Session 67-Typing - Text-1		2012-07-16 13:14:43.480000
	Edit pad (rev 244)		Brady	cv405	XVal Session 67	1	XVal Session 67-Typing - Text-1		2012-07-16 13:14:43.647000
	Edit pad (rev 245)		Jamey	cv409	XVal Session 67	1	XVal Session 67-Typing - Text-1		2012-07-16 13:14:43.755000
	Edit pad (rev 246)		Xing	cv400	XVal Session 67	1	XVal Session 67-Typing - Text-1		2012-07-16 13:14:43.872000
	Edit pad (rev 247)		nic	cv403	XVal Session 67	1	XVal Session 67-Typing - Text-1		2012-07-16 13:14:43.980000
	Edit pad (rev 248)		Brady	cv405	XVal Session 67	1	XVal Session 67-Typing - Text-1		2012-07-16 13:14:44.147000
	Edit pad (rev 249)		Jamey	cv409	XVal Session 67	1	XVal Session 67-Typing - Text-1		2012-07-16 13:14:44.247000
	Edit pad (rev 250)		nic	cv403	XVal Session 67	1	XVal Session 67-Typing - Text-1		2012-07-16 13:14:44.481000
	Edit pad (rev 251)		Brady	cv405	XVal Session 67	1	XVal Session 67-Typing - Text-1		2012-07-16 13:14:44.648000
	Edit pad (rev 252)		Jamey	cv409	XVal Session 67	1	XVal Session 67-Typing - Text-1		2012-07-16 13:14:44.748000
	Edit pad (rev 253)		nic	cv403	XVal Session 67	1	XVal Session 67-Typing - Text-1		2012-07-16 13:14:44.980000
	Edit pad (rev 254)		Brady	cv405	XVal Session 67	1	XVal Session 67-Typing - Text-1		2012-07-16 13:14:45.146000
	Edit pad (rev 255)		Xing	cv400	XVal Session 67	1	XVal Session 67-Typing - Text-1		2012-07-16 13:14:45.170000
	Edit pad (rev 256)		Jamey	cv409	XVal Session 67	1	XVal Session 67-Typing - Text-1		2012-07-16 13:14:45.404000
	Edit pad (rev 257)		nic	cv403	XVal Session 67	1	XVal Session 67-Typing - Text-1		2012-07-16 13:14:45.481000
	Edit pad (rev 258)		Brady	cv405	XVal Session 67	1	XVal Session 67-Typing - Text-1		2012-07-16 13:14:45.649000
	Edit pad (rev 259)		Xing	cv400	XVal Session 67	1	XVal Session 67-Typing - Text-1		2012-07-16 13:14:45.670000
	Edit pad (rev 260)		Jamey	cv409	XVal Session 67	1	XVal Session 67-Typing - Text-1		2012-07-16 13:14:45.905000
	Edit pad (rev 261)		Brady	cv405	XVal Session 67	1	XVal Session 67-Typing - Text-1		2012-07-16 13:14:46.151000
	Edit pad (rev 262)		nic	cv403	XVal Session 67	1	XVal Session 67-Typing - Text-1		2012-07-16 13:14:46.276000
	Edit pad (rev 263)		Jamey	cv409	XVal Session 67	1	XVal Session 67-Typing - Text-1		2012-07-16 13:14:46.402000
	Edit pad (rev 264)		Xing	cv400	XVal Session 67	1	XVal Session 67-Typing - Text-1		2012-07-16 13:14:46.646000
	Edit pad (rev 265)		Brady	cv405	XVal Session 67	1	XVal Session 67-Typing - Text-1		2012-07-16 13:14:46.651000
	Edit pad (rev 266)		nic	cv403	XVal Session 67	1	XVal Session 67-Typing - Text-1		2012-07-16 13:14:46.776000
	Edit pad (rev 267)		Jamey	cv409	XVal Session 67	1	XVal Session 67-Typing - Text-1		2012-07-16 13:14:46.904000
	Edit pad (rev 268)		Xing	cv400	XVal Session 67	1	XVal Session 67-Typing - Text-1		2012-07-16 13:14:47.145000
	Edit pad (rev 269)		Brady	cv405	XVal Session 67	1	XVal Session 67-Typing - Text-1		2012-07-16 13:14:47.153000
	Edit pad (rev 270)		nic	cv403	XVal Session 67	1	XVal Session 67-Typing - Text-1		2012-07-16 13:14:47.276000
	Edit pad (rev 271)		Jamey	cv409	XVal Session 67	1	XVal Session 67-Typing - Text-1		2012-07-16 13:14:47.410000
	Edit pad (rev 272)		Xing	cv400	XVal Session 67	1	XVal Session 67-Typing - Text-1		2012-07-16 13:14:47.645000
	Edit pad (rev 273)		Brady	cv405	XVal Session 67	1	XVal Session 67-Typing - Text-1		2012-07-16 13:14:47.652000
	Edit pad (rev 274)		Jamey	cv409	XVal Session 67	1	XVal Session 67-Typing - Text-1		2012-07-16 13:14:47.905000
	Edit pad (rev 275)		nic	cv403	XVal Session 67	1	XVal Session 67-Typing - Text-1		2012-07-16 13:14:48.028000
	Edit pad (rev 276)		Xing	cv400	XVal Session 67	1	XVal Session 67-Typing - Text-1		2012-07-16 13:14:48.147000
	Edit pad (rev 277)		Brady	cv405	XVal Session 67	1	XVal Session 67-Typing - Text-1		2012-07-16 13:14:48.152000
	Edit pad (rev 278)		Jamey	cv409	XVal Session 67	1	XVal Session 67-Typing - Text-1		2012-07-16 13:14:48.411000
	Edit pad (rev 279)		nic	cv403	XVal Session 67	1	XVal Session 67-Typing - Text-1		2012-07-16 13:14:48.531000
	Edit pad (rev 280)		Xing	cv400	XVal Session 67	1	XVal Session 67-Typing - Text-1		2012-07-16 13:14:48.647000
	Edit pad (rev 281)		Brady	cv405	XVal Session 67	1	XVal Session 67-Typing - Text-1		2012-07-16 13:14:48.654000
	Edit pad (rev 282)		Jamey	cv409	XVal Session 67	1	XVal Session 67-Typing - Text-1		2012-07-16 13:14:48.908000
	Edit pad (rev 283)		nic	cv403	XVal Session 67	1	XVal Session 67-Typing - Text-1		2012-07-16 13:14:49.033000
	Edit pad (rev 284)		Xing	cv400	XVal Session 67	1	XVal Session 67-Typing - Text-1		2012-07-16 13:14:49.146000
	Edit pad (rev 285)		Brady	cv405	XVal Session 67	1	XVal Session 67-Typing - Text-1		2012-07-16 13:14:49.176000
	Edit pad (rev 286)		nic	cv403	XVal Session 67	1	XVal Session 67-Typing - Text-1		2012-07-16 13:14:49.535000
	Edit pad (rev 287)		Xing	cv400	XVal Session 67	1	XVal Session 67-Typing - Text-1		2012-07-16 13:14:49.646000
	Edit pad (rev 288)		Brady	cv405	XVal Session 67	1	XVal Session 67-Typing - Text-1		2012-07-16 13:14:49.677000
	Edit pad (rev 289)		nic	cv403	XVal Session 67	1	XVal Session 67-Typing - Text-1		2012-07-16 13:14:50.034000
	Edit pad (rev 290)		Xing	cv400	XVal Session 67	1	XVal Session 67-Typing - Text-1		2012-07-16 13:14:50.147000
	Edit pad (rev 291)		Brady	cv405	XVal Session 67	1	XVal Session 67-Typing - Text-1		2012-07-16 13:14:50.460000
	Edit pad (rev 292)		nic	cv403	XVal Session 67	1	XVal Session 67-Typing - Text-1		2012-07-16 13:14:50.535000
	Edit pad (rev 293)		Xing	cv400	XVal Session 67	1	XVal Session 67-Typing - Text-1		2012-07-16 13:14:50.648000
	Edit pad (rev 294)		Brady	cv405	XVal Session 67	1	XVal Session 67-Typing - Text-1		2012-07-16 13:14:50.961000
	Edit pad (rev 295)		nic	cv403	XVal Session 67	1	XVal Session 67-Typing - Text-1		2012-07-16 13:14:51.037000
	Edit pad (rev 296)		Xing	cv400	XVal Session 67	1	XVal Session 67-Typing - Text-1		2012-07-16 13:14:51.148000
	Edit pad (rev 297)		Jamey	cv409	XVal Session 67	1	XVal Session 67-Typing - Text-1		2012-07-16 13:14:51.175000
	Edit pad (rev 298)		Brady	cv405	XVal Session 67	1	XVal Session 67-Typing - Text-1		2012-07-16 13:14:51.463000
	Edit pad (rev 299)		nic	cv403	XVal Session 67	1	XVal Session 67-Typing - Text-1		2012-07-16 13:14:51.789000
	Edit pad (rev 300)		Xing	cv400	XVal Session 67	1	XVal Session 67-Typing - Text-1		2012-07-16 13:14:51.827000
	Edit pad (rev 301)		Brady	cv405	XVal Session 67	1	XVal Session 67-Typing - Text-1		2012-07-16 13:14:51.962000
	Edit pad (rev 302)		Xing	cv400	XVal Session 67	1	XVal Session 67-Typing - Text-1		2012-07-16 13:14:52.328000
	Edit pad (rev 303)		Brady	cv405	XVal Session 67	1	XVal Session 67-Typing - Text-1		2012-07-16 13:14:52.461000
	Edit pad (rev 304)		Jamey	cv409	XVal Session 67	1	XVal Session 67-Typing - Text-1		2012-07-16 13:14:52.469000
	Edit pad (rev 305)		Xing	cv400	XVal Session 67	1	XVal Session 67-Typing - Text-1		2012-07-16 13:14:52.828000
	Edit pad (rev 306)		Brady	cv405	XVal Session 67	1	XVal Session 67-Typing - Text-1		2012-07-16 13:14:52.960000
	Edit pad (rev 307)		Jamey	cv409	XVal Session 67	1	XVal Session 67-Typing - Text-1		2012-07-16 13:14:52.983000
	Edit pad (rev 308)		Xing	cv400	XVal Session 67	1	XVal Session 67-Typing - Text-1		2012-07-16 13:14:53.330000
	Edit pad (rev 309)		nic	cv403	XVal Session 67	1	XVal Session 67-Typing - Text-1		2012-07-16 13:14:53.369000
	Edit pad (rev 310)		Jamey	cv409	XVal Session 67	1	XVal Session 67-Typing - Text-1		2012-07-16 13:14:53.484000
	Edit pad (rev 311)		Brady	cv405	XVal Session 67	1	XVal Session 67-Typing - Text-1		2012-07-16 13:14:53.486000
	Edit pad (rev 312)		nic	cv403	XVal Session 67	1	XVal Session 67-Typing - Text-1		2012-07-16 13:14:53.871000
	Edit pad (rev 313)		Brady	cv405	XVal Session 67	1	XVal Session 67-Typing - Text-1		2012-07-16 13:14:53.986000
	Edit pad (rev 314)		Jamey	cv409	XVal Session 67	1	XVal Session 67-Typing - Text-1		2012-07-16 13:14:53.990000
	Edit pad (rev 315)		Xing	cv400	XVal Session 67	1	XVal Session 67-Typing - Text-1		2012-07-16 13:14:54.005000
	Edit pad (rev 316)		Brady	cv405	XVal Session 67	1	XVal Session 67-Typing - Text-1		2012-07-16 13:14:54.488000
	Edit pad (rev 317)		Jamey	cv409	XVal Session 67	1	XVal Session 67-Typing - Text-1		2012-07-16 13:14:54.490000
	Edit pad (rev 318)		Xing	cv400	XVal Session 67	1	XVal Session 67-Typing - Text-1		2012-07-16 13:14:54.506000
	Edit pad (rev 319)		Jamey	cv409	XVal Session 67	1	XVal Session 67-Typing - Text-1		2012-07-16 13:14:54.992000
	Edit pad (rev 320)		nic	cv403	XVal Session 67	1	XVal Session 67-Typing - Text-1		2012-07-16 13:14:55.003000
	Edit pad (rev 321)		Xing	cv400	XVal Session 67	1	XVal Session 67-Typing - Text-1		2012-07-16 13:14:55.008000
	Edit pad (rev 322)		Brady	cv405	XVal Session 67	1	XVal Session 67-Typing - Text-1		2012-07-16 13:14:55.088000
	Edit pad (rev 323)		Jamey	cv409	XVal Session 67	1	XVal Session 67-Typing - Text-1		2012-07-16 13:14:55.499000
	Edit pad (rev 324)		nic	cv403	XVal Session 67	1	XVal Session 67-Typing - Text-1		2012-07-16 13:14:55.502000
	Edit pad (rev 325)		Xing	cv400	XVal Session 67	1	XVal Session 67-Typing - Text-1		2012-07-16 13:14:55.507000
	Edit pad (rev 326)		Brady	cv405	XVal Session 67	1	XVal Session 67-Typing - Text-1		2012-07-16 13:14:55.825000
	Edit pad (rev 327)		Jamey	cv409	XVal Session 67	1	XVal Session 67-Typing - Text-1		2012-07-16 13:14:56.001000
	Edit pad (rev 328)		Xing	cv400	XVal Session 67	1	XVal Session 67-Typing - Text-1		2012-07-16 13:14:56.007000
	Edit pad (rev 329)		nic	cv403	XVal Session 67	1	XVal Session 67-Typing - Text-1		2012-07-16 13:14:56.083000
	Edit pad (rev 330)		Brady	cv405	XVal Session 67	1	XVal Session 67-Typing - Text-1		2012-07-16 13:14:56.344000
	Edit pad (rev 331)		Jamey	cv409	XVal Session 67	1	XVal Session 67-Typing - Text-1		2012-07-16 13:14:56.509000
	Edit pad (rev 332)		Xing	cv400	XVal Session 67	1	XVal Session 67-Typing - Text-1		2012-07-16 13:14:56.517000
	Edit pad (rev 333)		nic	cv403	XVal Session 67	1	XVal Session 67-Typing - Text-1		2012-07-16 13:14:56.594000
	Edit pad (rev 334)		Brady	cv405	XVal Session 67	1	XVal Session 67-Typing - Text-1		2012-07-16 13:14:56.843000
	Edit pad (rev 335)		Jamey	cv409	XVal Session 67	1	XVal Session 67-Typing - Text-1		2012-07-16 13:14:57.001000
	Edit pad (rev 336)		Xing	cv400	XVal Session 67	1	XVal Session 67-Typing - Text-1		2012-07-16 13:14:57.018000
	Edit pad (rev 337)		nic	cv403	XVal Session 67	1	XVal Session 67-Typing - Text-1		2012-07-16 13:14:57.100000
	Edit pad (rev 338)		Brady	cv405	XVal Session 67	1	XVal Session 67-Typing - Text-1		2012-07-16 13:14:57.344000
	Edit pad (rev 339)		Jamey	cv409	XVal Session 67	1	XVal Session 67-Typing - Text-1		2012-07-16 13:14:57.505000
	Edit pad (rev 340)		Xing	cv400	XVal Session 67	1	XVal Session 67-Typing - Text-1		2012-07-16 13:14:57.524000
	Edit pad (rev 341)		nic	cv403	XVal Session 67	1	XVal Session 67-Typing - Text-1		2012-07-16 13:14:57.601000
	Edit pad (rev 342)		Brady	cv405	XVal Session 67	1	XVal Session 67-Typing - Text-1		2012-07-16 13:14:57.843000
	Edit pad (rev 343)		Jamey	cv409	XVal Session 67	1	XVal Session 67-Typing - Text-1		2012-07-16 13:14:58.089000
	Edit pad (rev 344)		nic	cv403	XVal Session 67	1	XVal Session 67-Typing - Text-1		2012-07-16 13:14:58.140000
	Edit pad (rev 345)		Brady	cv405	XVal Session 67	1	XVal Session 67-Typing - Text-1		2012-07-16 13:14:58.343000
	Edit pad (rev 346)		Jamey	cv409	XVal Session 67	1	XVal Session 67-Typing - Text-1		2012-07-16 13:14:58.588000
	Edit pad (rev 347)		nic	cv403	XVal Session 67	1	XVal Session 67-Typing - Text-1		2012-07-16 13:14:58.644000
	Edit pad (rev 348)		Xing	cv400	XVal Session 67	1	XVal Session 67-Typing - Text-1		2012-07-16 13:14:58.694000
	Edit pad (rev 349)		Brady	cv405	XVal Session 67	1	XVal Session 67-Typing - Text-1		2012-07-16 13:14:58.843000
	Edit pad (rev 350)		Jamey	cv409	XVal Session 67	1	XVal Session 67-Typing - Text-1		2012-07-16 13:14:59.093000
	Edit pad (rev 351)		Xing	cv400	XVal Session 67	1	XVal Session 67-Typing - Text-1		2012-07-16 13:14:59.195000
	Edit pad (rev 352)		nic	cv403	XVal Session 67	1	XVal Session 67-Typing - Text-1		2012-07-16 13:14:59.209000
	Edit pad (rev 353)		Brady	cv405	XVal Session 67	1	XVal Session 67-Typing - Text-1		2012-07-16 13:14:59.344000
	Edit pad (rev 354)		Jamey	cv409	XVal Session 67	1	XVal Session 67-Typing - Text-1		2012-07-16 13:14:59.588000
	Edit pad (rev 355)		nic	cv403	XVal Session 67	1	XVal Session 67-Typing - Text-1		2012-07-16 13:14:59.643000
	Edit pad (rev 356)		Xing	cv400	XVal Session 67	1	XVal Session 67-Typing - Text-1		2012-07-16 13:14:59.694000
	Edit pad (rev 357)		Brady	cv405	XVal Session 67	1	XVal Session 67-Typing - Text-1		2012-07-16 13:14:59.846000
	Edit pad (rev 358)		Jamey	cv409	XVal Session 67	1	XVal Session 67-Typing - Text-1		2012-07-16 13:15:00.093000
	Edit pad (rev 359)		nic	cv403	XVal Session 67	1	XVal Session 67-Typing - Text-1		2012-07-16 13:15:00.148000
	Edit pad (rev 360)		Xing	cv400	XVal Session 67	1	XVal Session 67-Typing - Text-1		2012-07-16 13:15:00.194000
	Edit pad (rev 361)		Brady	cv405	XVal Session 67	1	XVal Session 67-Typing - Text-1		2012-07-16 13:15:00.346000
	Edit pad (rev 362)		Jamey	cv409	XVal Session 67	1	XVal Session 67-Typing - Text-1		2012-07-16 13:15:00.595000
	Edit pad (rev 363)		nic	cv403	XVal Session 67	1	XVal Session 67-Typing - Text-1		2012-07-16 13:15:00.648000
	Edit pad (rev 364)		Xing	cv400	XVal Session 67	1	XVal Session 67-Typing - Text-1		2012-07-16 13:15:00.695000
	Edit pad (rev 365)		Brady	cv405	XVal Session 67	1	XVal Session 67-Typing - Text-1		2012-07-16 13:15:01.015000
	Edit pad (rev 366)		Jamey	cv409	XVal Session 67	1	XVal Session 67-Typing - Text-1		2012-07-16 13:15:01.099000
	Edit pad (rev 367)		nic	cv403	XVal Session 67	1	XVal Session 67-Typing - Text-1		2012-07-16 13:15:01.148000
	Edit pad (rev 368)		Xing	cv400	XVal Session 67	1	XVal Session 67-Typing - Text-1		2012-07-16 13:15:01.196000
	Edit pad (rev 369)		Brady	cv405	XVal Session 67	1	XVal Session 67-Typing - Text-1		2012-07-16 13:15:01.519000
	Edit pad (rev 370)		Jamey	cv409	XVal Session 67	1	XVal Session 67-Typing - Text-1		2012-07-16 13:15:01.601000
	Edit pad (rev 371)		nic	cv403	XVal Session 67	1	XVal Session 67-Typing - Text-1		2012-07-16 13:15:01.648000
	Edit pad (rev 372)		Xing	cv400	XVal Session 67	1	XVal Session 67-Typing - Text-1		2012-07-16 13:15:01.697000
	Edit pad (rev 373)		Brady	cv405	XVal Session 67	1	XVal Session 67-Typing - Text-1		2012-07-16 13:15:02.019000
	Edit pad (rev 374)		Jamey	cv409	XVal Session 67	1	XVal Session 67-Typing - Text-1		2012-07-16 13:15:02.107000
	Edit pad (rev 375)		nic	cv403	XVal Session 67	1	XVal Session 67-Typing - Text-1		2012-07-16 13:15:02.149000
	Edit pad (rev 376)		Xing	cv400	XVal Session 67	1	XVal Session 67-Typing - Text-1		2012-07-16 13:15:02.197000
	Edit pad (rev 377)		Brady	cv405	XVal Session 67	1	XVal Session 67-Typing - Text-1		2012-07-16 13:15:02.520000
	Edit pad (rev 378)		Jamey	cv409	XVal Session 67	1	XVal Session 67-Typing - Text-1		2012-07-16 13:15:02.601000
	Edit pad (rev 379)		nic	cv403	XVal Session 67	1	XVal Session 67-Typing - Text-1		2012-07-16 13:15:02.650000
	Edit pad (rev 380)		Xing	cv400	XVal Session 67	1	XVal Session 67-Typing - Text-1		2012-07-16 13:15:02.697000
	Edit pad (rev 381)		Brady	cv405	XVal Session 67	1	XVal Session 67-Typing - Text-1		2012-07-16 13:15:03.023000
	Edit pad (rev 382)		Jamey	cv409	XVal Session 67	1	XVal Session 67-Typing - Text-1		2012-07-16 13:15:03.110000
	Edit pad (rev 383)		nic	cv403	XVal Session 67	1	XVal Session 67-Typing - Text-1		2012-07-16 13:15:03.152000
	Edit pad (rev 384)		Xing	cv400	XVal Session 67	1	XVal Session 67-Typing - Text-1		2012-07-16 13:15:03.205000
	Edit pad (rev 385)		Brady	cv405	XVal Session 67	1	XVal Session 67-Typing - Text-1		2012-07-16 13:15:03.522000
	Edit pad (rev 386)		Jamey	cv409	XVal Session 67	1	XVal Session 67-Typing - Text-1		2012-07-16 13:15:03.612000
	Edit pad (rev 387)		nic	cv403	XVal Session 67	1	XVal Session 67-Typing - Text-1		2012-07-16 13:15:03.652000
	Edit pad (rev 388)		Brady	cv405	XVal Session 67	1	XVal Session 67-Typing - Text-1		2012-07-16 13:15:04.025000
	Edit pad (rev 389)		nic	cv403	XVal Session 67	1	XVal Session 67-Typing - Text-1		2012-07-16 13:15:04.209000
	Edit pad (rev 390)		Brady	cv405	XVal Session 67	1	XVal Session 67-Typing - Text-1		2012-07-16 13:15:04.524000
	Edit pad (rev 391)		Xing	cv400	XVal Session 67	1	XVal Session 67-Typing - Text-1		2012-07-16 13:15:04.534000
	Edit pad (rev 392)		nic	cv403	XVal Session 67	1	XVal Session 67-Typing - Text-1		2012-07-16 13:15:04.709000
	Edit pad (rev 393)		Brady	cv405	XVal Session 67	1	XVal Session 67-Typing - Text-1		2012-07-16 13:15:05.024000
	Edit pad (rev 394)		Xing	cv400	XVal Session 67	1	XVal Session 67-Typing - Text-1		2012-07-16 13:15:05.033000
	Edit pad (rev 395)		nic	cv403	XVal Session 67	1	XVal Session 67-Typing - Text-1		2012-07-16 13:15:05.210000
	Edit pad (rev 396)		Jamey	cv409	XVal Session 67	1	XVal Session 67-Typing - Text-1		2012-07-16 13:15:05.363000
	Edit pad (rev 397)		Brady	cv405	XVal Session 67	1	XVal Session 67-Typing - Text-1		2012-07-16 13:15:05.531000
	Edit pad (rev 398)		nic	cv403	XVal Session 67	1	XVal Session 67-Typing - Text-1		2012-07-16 13:15:05.710000
	Edit pad (rev 399)		Jamey	cv409	XVal Session 67	1	XVal Session 67-Typing - Text-1		2012-07-16 13:15:05.863000
	Edit pad (rev 400)		Brady	cv405	XVal Session 67	1	XVal Session 67-Typing - Text-1		2012-07-16 13:15:06.030000
	Edit pad (rev 401)		Xing	cv400	XVal Session 67	1	XVal Session 67-Typing - Text-1		2012-07-16 13:15:06.119000
	Edit pad (rev 402)		nic	cv403	XVal Session 67	1	XVal Session 67-Typing - Text-1		2012-07-16 13:15:06.218000
	Edit pad (rev 403)		Jamey	cv409	XVal Session 67	1	XVal Session 67-Typing - Text-1		2012-07-16 13:15:06.377000
	Edit pad (rev 404)		Brady	cv405	XVal Session 67	1	XVal Session 67-Typing - Text-1		2012-07-16 13:15:06.530000
	Edit pad (rev 405)		Xing	cv400	XVal Session 67	1	XVal Session 67-Typing - Text-1		2012-07-16 13:15:06.621000
	Edit pad (rev 406)		nic	cv403	XVal Session 67	1	XVal Session 67-Typing - Text-1		2012-07-16 13:15:06.717000
	Edit pad (rev 407)		Jamey	cv409	XVal Session 67	1	XVal Session 67-Typing - Text-1		2012-07-16 13:15:06.877000
	Edit pad (rev 408)		Brady	cv405	XVal Session 67	1	XVal Session 67-Typing - Text-1		2012-07-16 13:15:07.031000
	Edit pad (rev 409)		Xing	cv400	XVal Session 67	1	XVal Session 67-Typing - Text-1		2012-07-16 13:15:07.119000
	Edit pad (rev 410)		nic	cv403	XVal Session 67	1	XVal Session 67-Typing - Text-1		2012-07-16 13:15:07.217000
	Edit pad (rev 411)		Jamey	cv409	XVal Session 67	1	XVal Session 67-Typing - Text-1		2012-07-16 13:15:07.383000
	Edit pad (rev 412)		Brady	cv405	XVal Session 67	1	XVal Session 67-Typing - Text-1		2012-07-16 13:15:07.585000
	Edit pad (rev 413)		nic	cv403	XVal Session 67	1	XVal Session 67-Typing - Text-1		2012-07-16 13:15:07.718000
	Edit pad (rev 414)		Xing	cv400	XVal Session 67	1	XVal Session 67-Typing - Text-1		2012-07-16 13:15:07.766000
	Edit pad (rev 415)		Brady	cv405	XVal Session 67	1	XVal Session 67-Typing - Text-1		2012-07-16 13:15:08.034000
	Edit pad (rev 416)		nic	cv403	XVal Session 67	1	XVal Session 67-Typing - Text-1		2012-07-16 13:15:08.223000
	Edit pad (rev 417)		Xing	cv400	XVal Session 67	1	XVal Session 67-Typing - Text-1		2012-07-16 13:15:08.241000
	Edit pad (rev 418)		Brady	cv405	XVal Session 67	1	XVal Session 67-Typing - Text-1		2012-07-16 13:15:08.532000
	Edit pad (rev 419)		nic	cv403	XVal Session 67	1	XVal Session 67-Typing - Text-1		2012-07-16 13:15:08.940000
	Edit pad (rev 420)		Xing	cv400	XVal Session 67	1	XVal Session 67-Typing - Text-1		2012-07-16 13:15:09.107000
	Edit pad (rev 421)		nic	cv403	XVal Session 67	1	XVal Session 67-Typing - Text-1		2012-07-16 13:15:09.442000
	Edit pad (rev 422)		Brady	cv405	XVal Session 67	1	XVal Session 67-Typing - Text-1		2012-07-16 13:15:09.466000
	Edit pad (rev 423)		Xing	cv400	XVal Session 67	1	XVal Session 67-Typing - Text-1		2012-07-16 13:15:09.540000
	Edit pad (rev 424)		nic	cv403	XVal Session 67	1	XVal Session 67-Typing - Text-1		2012-07-16 13:15:09.941000
	Edit pad (rev 425)		Brady	cv405	XVal Session 67	1	XVal Session 67-Typing - Text-1		2012-07-16 13:15:09.965000
	Edit pad (rev 426)		Xing	cv400	XVal Session 67	1	XVal Session 67-Typing - Text-1		2012-07-16 13:15:10.225000
	Edit pad (rev 427)		nic	cv403	XVal Session 67	1	XVal Session 67-Typing - Text-1		2012-07-16 13:15:10.441000
	Edit pad (rev 428)		Brady	cv405	XVal Session 67	1	XVal Session 67-Typing - Text-1		2012-07-16 13:15:10.716000
	Edit pad (rev 429)		Xing	cv400	XVal Session 67	1	XVal Session 67-Typing - Text-1		2012-07-16 13:15:10.725000
	Edit pad (rev 430)		nic	cv403	XVal Session 67	1	XVal Session 67-Typing - Text-1		2012-07-16 13:15:10.941000
	Edit pad (rev 431)		Brady	cv405	XVal Session 67	1	XVal Session 67-Typing - Text-1		2012-07-16 13:15:11.216000
	Edit pad (rev 432)		Xing	cv400	XVal Session 67	1	XVal Session 67-Typing - Text-1		2012-07-16 13:15:11.243000
	Edit pad (rev 433)		Jamey	cv409	XVal Session 67	1	XVal Session 67-Typing - Text-1		2012-07-16 13:15:11.263000
	Edit pad (rev 434)		nic	cv403	XVal Session 67	1	XVal Session 67-Typing - Text-1		2012-07-16 13:15:11.442000
	Edit pad (rev 435)		Brady	cv405	XVal Session 67	1	XVal Session 67-Typing - Text-1		2012-07-16 13:15:11.727000
	Edit pad (rev 436)		Xing	cv400	XVal Session 67	1	XVal Session 67-Typing - Text-1		2012-07-16 13:15:11.742000
	Edit pad (rev 437)		Jamey	cv409	XVal Session 67	1	XVal Session 67-Typing - Text-1		2012-07-16 13:15:11.760000
	Edit pad (rev 438)		nic	cv403	XVal Session 67	1	XVal Session 67-Typing - Text-1		2012-07-16 13:15:11.942000
	Edit pad (rev 439)		Brady	cv405	XVal Session 67	1	XVal Session 67-Typing - Text-1		2012-07-16 13:15:12.229000
	Edit pad (rev 440)		Xing	cv400	XVal Session 67	1	XVal Session 67-Typing - Text-1		2012-07-16 13:15:12.244000
	Edit pad (rev 441)		Jamey	cv409	XVal Session 67	1	XVal Session 67-Typing - Text-1		2012-07-16 13:15:12.269000
	Edit pad (rev 442)		nic	cv403	XVal Session 67	1	XVal Session 67-Typing - Text-1		2012-07-16 13:15:12.442000
	Edit pad (rev 443)		Brady	cv405	XVal Session 67	1	XVal Session 67-Typing - Text-1		2012-07-16 13:15:12.729000
	Edit pad (rev 444)		Jamey	cv409	XVal Session 67	1	XVal Session 67-Typing - Text-1		2012-07-16 13:15:12.793000
	Edit pad (rev 445)		nic	cv403	XVal Session 67	1	XVal Session 67-Typing - Text-1		2012-07-16 13:15:12.943000
	Edit pad (rev 446)		Brady	cv405	XVal Session 67	1	XVal Session 67-Typing - Text-1		2012-07-16 13:15:13.230000
	Edit pad (rev 447)		nic	cv403	XVal Session 67	1	XVal Session 67-Typing - Text-1		2012-07-16 13:15:13.448000
	Edit pad (rev 448)		Brady	cv405	XVal Session 67	1	XVal Session 67-Typing - Text-1		2012-07-16 13:15:13.729000
	Edit pad (rev 449)		nic	cv403	XVal Session 67	1	XVal Session 67-Typing - Text-1		2012-07-16 13:15:13.949000
	Edit pad (rev 450)		Jamey	cv409	XVal Session 67	1	XVal Session 67-Typing - Text-1		2012-07-16 13:15:14.058000
	Edit pad (rev 451)		Brady	cv405	XVal Session 67	1	XVal Session 67-Typing - Text-1		2012-07-16 13:15:14.230000
	Edit pad (rev 452)		nic	cv403	XVal Session 67	1	XVal Session 67-Typing - Text-1		2012-07-16 13:15:14.448000
	Edit pad (rev 453)		Jamey	cv409	XVal Session 67	1	XVal Session 67-Typing - Text-1		2012-07-16 13:15:14.573000
	Edit pad (rev 454)		Brady	cv405	XVal Session 67	1	XVal Session 67-Typing - Text-1		2012-07-16 13:15:14.729000
	Edit pad (rev 455)		nic	cv403	XVal Session 67	1	XVal Session 67-Typing - Text-1		2012-07-16 13:15:14.948000
	Edit pad (rev 456)		Jamey	cv409	XVal Session 67	1	XVal Session 67-Typing - Text-1		2012-07-16 13:15:15.072000
	Edit pad (rev 457)		Brady	cv405	XVal Session 67	1	XVal Session 67-Typing - Text-1		2012-07-16 13:15:15.228000
	Edit pad (rev 458)		nic	cv403	XVal Session 67	1	XVal Session 67-Typing - Text-1		2012-07-16 13:15:15.448000
	Edit pad (rev 459)		Jamey	cv409	XVal Session 67	1	XVal Session 67-Typing - Text-1		2012-07-16 13:15:15.571000
	Edit pad (rev 460)		Brady	cv405	XVal Session 67	1	XVal Session 67-Typing - Text-1		2012-07-16 13:15:15.728000
	Edit pad (rev 461)		nic	cv403	XVal Session 67	1	XVal Session 67-Typing - Text-1		2012-07-16 13:15:15.950000
	Edit pad (rev 462)		Xing	cv400	XVal Session 67	1	XVal Session 67-Typing - Text-1		2012-07-16 13:15:16.157000
	Edit pad (rev 463)		Brady	cv405	XVal Session 67	1	XVal Session 67-Typing - Text-1		2012-07-16 13:15:16.228000
	Edit pad (rev 464)		nic	cv403	XVal Session 67	1	XVal Session 67-Typing - Text-1		2012-07-16 13:15:16.449000
	Edit pad (rev 465)		Brady	cv405	XVal Session 67	1	XVal Session 67-Typing - Text-1		2012-07-16 13:15:16.729000
	Edit pad (rev 466)		Xing	cv400	XVal Session 67	1	XVal Session 67-Typing - Text-1		2012-07-16 13:15:16.945000
	Edit pad (rev 467)		nic	cv403	XVal Session 67	1	XVal Session 67-Typing - Text-1		2012-07-16 13:15:16.950000
	Edit pad (rev 468)		Brady	cv405	XVal Session 67	1	XVal Session 67-Typing - Text-1		2012-07-16 13:15:17.229000
	Edit pad (rev 469)		Xing	cv400	XVal Session 67	1	XVal Session 67-Typing - Text-1		2012-07-16 13:15:17.445000
	Edit pad (rev 470)		nic	cv403	XVal Session 67	1	XVal Session 67-Typing - Text-1		2012-07-16 13:15:17.449000
	Edit pad (rev 471)		Brady	cv405	XVal Session 67	1	XVal Session 67-Typing - Text-1		2012-07-16 13:15:17.743000
	Edit pad (rev 472)		Xing	cv400	XVal Session 67	1	XVal Session 67-Typing - Text-1		2012-07-16 13:15:17.944000
	Edit pad (rev 473)		nic	cv403	XVal Session 67	1	XVal Session 67-Typing - Text-1		2012-07-16 13:15:17.951000
	Edit pad (rev 474)		Brady	cv405	XVal Session 67	1	XVal Session 67-Typing - Text-1		2012-07-16 13:15:18.249000
	Edit pad (rev 475)		Xing	cv400	XVal Session 67	1	XVal Session 67-Typing - Text-1		2012-07-16 13:15:18.447000
	Edit pad (rev 476)		nic	cv403	XVal Session 67	1	XVal Session 67-Typing - Text-1		2012-07-16 13:15:18.528000
	Edit pad (rev 477)		Brady	cv405	XVal Session 67	1	XVal Session 67-Typing - Text-1		2012-07-16 13:15:18.749000
	Edit pad (rev 478)		Xing	cv400	XVal Session 67	1	XVal Session 67-Typing - Text-1		2012-07-16 13:15:18.945000
	Edit pad (rev 479)		nic	cv403	XVal Session 67	1	XVal Session 67-Typing - Text-1		2012-07-16 13:15:19.034000
	Edit pad (rev 480)		nic	cv403	XVal Session 67	1	XVal Session 67-Typing - Text-1		2012-07-16 13:15:19.535000
	Edit pad (rev 481)		Xing	cv400	XVal Session 67	1	XVal Session 67-Typing - Text-1		2012-07-16 13:15:19.597000
	Edit pad (rev 482)		nic	cv403	XVal Session 67	1	XVal Session 67-Typing - Text-1		2012-07-16 13:15:20.035000
	Edit pad (rev 483)		Jamey	cv409	XVal Session 67	1	XVal Session 67-Typing - Text-1		2012-07-16 13:15:20.116000
	Edit pad (rev 484)		Xing	cv400	XVal Session 67	1	XVal Session 67-Typing - Text-1		2012-07-16 13:15:20.242000
	Edit pad (rev 485)		Brady	cv405	XVal Session 67	1	XVal Session 67-Typing - Text-1		2012-07-16 13:15:20.533000
	Edit pad (rev 486)		nic	cv403	XVal Session 67	1	XVal Session 67-Typing - Text-1		2012-07-16 13:15:20.535000
	Edit pad (rev 487)		Jamey	cv409	XVal Session 67	1	XVal Session 67-Typing - Text-1		2012-07-16 13:15:20.610000
	Edit pad (rev 488)		Xing	cv400	XVal Session 67	1	XVal Session 67-Typing - Text-1		2012-07-16 13:15:20.751000
	Edit pad (rev 489)		Brady	cv405	XVal Session 67	1	XVal Session 67-Typing - Text-1		2012-07-16 13:15:21.033000
	Edit pad (rev 490)		nic	cv403	XVal Session 67	1	XVal Session 67-Typing - Text-1		2012-07-16 13:15:21.042000
	Edit pad (rev 491)		Jamey	cv409	XVal Session 67	1	XVal Session 67-Typing - Text-1		2012-07-16 13:15:21.111000
	Edit pad (rev 492)		Xing	cv400	XVal Session 67	1	XVal Session 67-Typing - Text-1		2012-07-16 13:15:21.251000
	Edit pad (rev 493)		Brady	cv405	XVal Session 67	1	XVal Session 67-Typing - Text-1		2012-07-16 13:15:21.543000
	Edit pad (rev 494)		nic	cv403	XVal Session 67	1	XVal Session 67-Typing - Text-1		2012-07-16 13:15:21.544000
	Edit pad (rev 495)		Jamey	cv409	XVal Session 67	1	XVal Session 67-Typing - Text-1		2012-07-16 13:15:21.612000
	Edit pad (rev 496)		Xing	cv400	XVal Session 67	1	XVal Session 67-Typing - Text-1		2012-07-16 13:15:21.750000
	Edit pad (rev 497)		Brady	cv405	XVal Session 67	1	XVal Session 67-Typing - Text-1		2012-07-16 13:15:22.043000
	Edit pad (rev 498)		nic	cv403	XVal Session 67	1	XVal Session 67-Typing - Text-1		2012-07-16 13:15:22.046000
	Edit pad (rev 499)		Xing	cv400	XVal Session 67	1	XVal Session 67-Typing - Text-1		2012-07-16 13:15:22.479000
	Edit pad (rev 500)		Brady	cv405	XVal Session 67	1	XVal Session 67-Typing - Text-1		2012-07-16 13:15:22.541000
	Edit pad (rev 501)		nic	cv403	XVal Session 67	1	XVal Session 67-Typing - Text-1		2012-07-16 13:15:22.549000
	Edit pad (rev 502)		Xing	cv400	XVal Session 67	1	XVal Session 67-Typing - Text-1		2012-07-16 13:15:22.979000
	Edit pad (rev 503)		Brady	cv405	XVal Session 67	1	XVal Session 67-Typing - Text-1		2012-07-16 13:15:23.043000
	Edit pad (rev 504)		nic	cv403	XVal Session 67	1	XVal Session 67-Typing - Text-1		2012-07-16 13:15:23.060000
	Edit pad (rev 505)		Xing	cv400	XVal Session 67	1	XVal Session 67-Typing - Text-1		2012-07-16 13:15:23.480000
	Edit pad (rev 506)		nic	cv403	XVal Session 67	1	XVal Session 67-Typing - Text-1		2012-07-16 13:15:23.561000
	Edit pad (rev 507)		Xing	cv400	XVal Session 67	1	XVal Session 67-Typing - Text-1		2012-07-16 13:15:23.979000
	Edit pad (rev 508)		nic	cv403	XVal Session 67	1	XVal Session 67-Typing - Text-1		2012-07-16 13:15:24.063000
	Edit pad (rev 509)		Xing	cv400	XVal Session 67	1	XVal Session 67-Typing - Text-1		2012-07-16 13:15:24.479000
	Edit pad (rev 510)		Brady	cv405	XVal Session 67	1	XVal Session 67-Typing - Text-1		2012-07-16 13:15:24.554000
	Edit pad (rev 511)		nic	cv403	XVal Session 67	1	XVal Session 67-Typing - Text-1		2012-07-16 13:15:24.565000
	Edit pad (rev 512)		Jamey	cv409	XVal Session 67	1	XVal Session 67-Typing - Text-1		2012-07-16 13:15:24.619000
	Edit pad (rev 513)		Xing	cv400	XVal Session 67	1	XVal Session 67-Typing - Text-1		2012-07-16 13:15:24.978000
	Edit pad (rev 514)		Brady	cv405	XVal Session 67	1	XVal Session 67-Typing - Text-1		2012-07-16 13:15:25.063000
	Edit pad (rev 515)		nic	cv403	XVal Session 67	1	XVal Session 67-Typing - Text-1		2012-07-16 13:15:25.064000
	Edit pad (rev 516)		Jamey	cv409	XVal Session 67	1	XVal Session 67-Typing - Text-1		2012-07-16 13:15:25.123000
	Edit pad (rev 517)		nic	cv403	XVal Session 67	1	XVal Session 67-Typing - Text-1		2012-07-16 13:15:25.564000
	Edit pad (rev 518)		Brady	cv405	XVal Session 67	1	XVal Session 67-Typing - Text-1		2012-07-16 13:15:25.566000
	Edit pad (rev 519)		Jamey	cv409	XVal Session 67	1	XVal Session 67-Typing - Text-1		2012-07-16 13:15:25.624000
	Edit pad (rev 520)		Xing	cv400	XVal Session 67	1	XVal Session 67-Typing - Text-1		2012-07-16 13:15:25.815000
	Edit pad (rev 521)		nic	cv403	XVal Session 67	1	XVal Session 67-Typing - Text-1		2012-07-16 13:15:26.064000
	Edit pad (rev 522)		Brady	cv405	XVal Session 67	1	XVal Session 67-Typing - Text-1		2012-07-16 13:15:26.067000
	Edit pad (rev 523)		Xing	cv400	XVal Session 67	1	XVal Session 67-Typing - Text-1		2012-07-16 13:15:26.528000
	Edit pad (rev 524)		nic	cv403	XVal Session 67	1	XVal Session 67-Typing - Text-1		2012-07-16 13:15:26.562000
	Edit pad (rev 525)		Brady	cv405	XVal Session 67	1	XVal Session 67-Typing - Text-1		2012-07-16 13:15:26.568000
	Edit pad (rev 526)		Xing	cv400	XVal Session 67	1	XVal Session 67-Typing - Text-1		2012-07-16 13:15:27.028000
	Edit pad (rev 527)		nic	cv403	XVal Session 67	1	XVal Session 67-Typing - Text-1		2012-07-16 13:15:27.065000
	Edit pad (rev 528)		Brady	cv405	XVal Session 67	1	XVal Session 67-Typing - Text-1		2012-07-16 13:15:27.066000
	Edit pad (rev 529)		nic	cv403	XVal Session 67	1	XVal Session 67-Typing - Text-1		2012-07-16 13:15:27.564000
	Edit pad (rev 530)		Brady	cv405	XVal Session 67	1	XVal Session 67-Typing - Text-1		2012-07-16 13:15:27.568000
	Edit pad (rev 531)		Brady	cv405	XVal Session 67	1	XVal Session 67-Typing - Text-1		2012-07-16 13:15:28.072000
	Edit pad (rev 532)		nic	cv403	XVal Session 67	1	XVal Session 67-Typing - Text-1		2012-07-16 13:15:28.389000
	Edit pad (rev 533)		Xing	cv400	XVal Session 67	1	XVal Session 67-Typing - Text-1		2012-07-16 13:15:28.446000
	Edit pad (rev 534)		Brady	cv405	XVal Session 67	1	XVal Session 67-Typing - Text-1		2012-07-16 13:15:28.570000
	Edit pad (rev 535)		Xing	cv400	XVal Session 67	1	XVal Session 67-Typing - Text-1		2012-07-16 13:15:28.948000
	Edit pad (rev 536)		Brady	cv405	XVal Session 67	1	XVal Session 67-Typing - Text-1		2012-07-16 13:15:29.070000
	Edit pad (rev 537)		Xing	cv400	XVal Session 67	1	XVal Session 67-Typing - Text-1		2012-07-16 13:15:29.448000
	Edit pad (rev 538)		Jamey	cv409	XVal Session 67	1	XVal Session 67-Typing - Text-1		2012-07-16 13:15:29.492000
	Edit pad (rev 539)		Brady	cv405	XVal Session 67	1	XVal Session 67-Typing - Text-1		2012-07-16 13:15:29.570000
	Edit pad (rev 540)		Xing	cv400	XVal Session 67	1	XVal Session 67-Typing - Text-1		2012-07-16 13:15:29.948000
	Edit pad (rev 541)		Brady	cv405	XVal Session 67	1	XVal Session 67-Typing - Text-1		2012-07-16 13:15:30.109000
	Edit pad (rev 542)		Xing	cv400	XVal Session 67	1	XVal Session 67-Typing - Text-1		2012-07-16 13:15:30.448000
	Edit pad (rev 543)		Brady	cv405	XVal Session 67	1	XVal Session 67-Typing - Text-1		2012-07-16 13:15:30.609000
	Edit pad (rev 544)		Xing	cv400	XVal Session 67	1	XVal Session 67-Typing - Text-1		2012-07-16 13:15:30.948000
	Edit pad (rev 545)		Brady	cv405	XVal Session 67	1	XVal Session 67-Typing - Text-1		2012-07-16 13:15:31.302000
	Edit pad (rev 546)		nic	cv403	XVal Session 67	1	XVal Session 67-Typing - Text-1		2012-07-16 13:15:31.445000
	Edit pad (rev 547)		Xing	cv400	XVal Session 67	1	XVal Session 67-Typing - Text-1		2012-07-16 13:15:31.448000
	Edit pad (rev 548)		Brady	cv405	XVal Session 67	1	XVal Session 67-Typing - Text-1		2012-07-16 13:15:31.801000
	Edit pad (rev 549)		Xing	cv400	XVal Session 67	1	XVal Session 67-Typing - Text-1		2012-07-16 13:15:31.948000
	Edit pad (rev 550)		Brady	cv405	XVal Session 67	1	XVal Session 67-Typing - Text-1		2012-07-16 13:15:32.302000
	Edit pad (rev 551)		Xing	cv400	XVal Session 67	1	XVal Session 67-Typing - Text-1		2012-07-16 13:15:32.449000
	Edit pad (rev 552)		Brady	cv405	XVal Session 67	1	XVal Session 67-Typing - Text-1		2012-07-16 13:15:32.802000
	Edit pad (rev 553)		Xing	cv400	XVal Session 67	1	XVal Session 67-Typing - Text-1		2012-07-16 13:15:32.949000
	Edit pad (rev 554)		Brady	cv405	XVal Session 67	1	XVal Session 67-Typing - Text-1		2012-07-16 13:15:33.302000
	Edit pad (rev 555)		Brady	cv405	XVal Session 67	1	XVal Session 67-Typing - Text-1		2012-07-16 13:15:33.802000
	Edit pad (rev 556)		nic	cv403	XVal Session 67	1	XVal Session 67-Typing - Text-1		2012-07-16 13:15:33.933000
	Edit pad (rev 557)		Jamey	cv409	XVal Session 67	1	XVal Session 67-Typing - Text-1		2012-07-16 13:15:34.160000
	Edit pad (rev 558)		Brady	cv405	XVal Session 67	1	XVal Session 67-Typing - Text-1		2012-07-16 13:15:34.301000
	Edit pad (rev 559)		nic	cv403	XVal Session 67	1	XVal Session 67-Typing - Text-1		2012-07-16 13:15:34.431000
	Edit pad (rev 560)		Jamey	cv409	XVal Session 67	1	XVal Session 67-Typing - Text-1		2012-07-16 13:15:34.691000
	Edit pad (rev 561)		Brady	cv405	XVal Session 67	1	XVal Session 67-Typing - Text-1		2012-07-16 13:15:34.803000
	Edit pad (rev 562)		nic	cv403	XVal Session 67	1	XVal Session 67-Typing - Text-1		2012-07-16 13:15:34.933000
	Edit pad (rev 563)		Jamey	cv409	XVal Session 67	1	XVal Session 67-Typing - Text-1		2012-07-16 13:15:35.189000
	Edit pad (rev 564)		Xing	cv400	XVal Session 67	1	XVal Session 67-Typing - Text-1		2012-07-16 13:15:35.223000
	Edit pad (rev 565)		Brady	cv405	XVal Session 67	1	XVal Session 67-Typing - Text-1		2012-07-16 13:15:35.302000
	Edit pad (rev 566)		nic	cv403	XVal Session 67	1	XVal Session 67-Typing - Text-1		2012-07-16 13:15:35.432000
	Edit pad (rev 567)		Xing	cv400	XVal Session 67	1	XVal Session 67-Typing - Text-1		2012-07-16 13:15:35.723000
	Edit pad (rev 568)		Brady	cv405	XVal Session 67	1	XVal Session 67-Typing - Text-1		2012-07-16 13:15:35.841000
	Edit pad (rev 569)		nic	cv403	XVal Session 67	1	XVal Session 67-Typing - Text-1		2012-07-16 13:15:35.948000
	Edit pad (rev 570)		Xing	cv400	XVal Session 67	1	XVal Session 67-Typing - Text-1		2012-07-16 13:15:36.223000
	Edit pad (rev 571)		Jamey	cv409	XVal Session 67	1	XVal Session 67-Typing - Text-1		2012-07-16 13:15:36.290000
	Edit pad (rev 572)		Brady	cv405	XVal Session 67	1	XVal Session 67-Typing - Text-1		2012-07-16 13:15:36.324000
	Edit pad (rev 573)		nic	cv403	XVal Session 67	1	XVal Session 67-Typing - Text-1		2012-07-16 13:15:36.449000
	Edit pad (rev 574)		Xing	cv400	XVal Session 67	1	XVal Session 67-Typing - Text-1		2012-07-16 13:15:36.722000
	Edit pad (rev 575)		Brady	cv405	XVal Session 67	1	XVal Session 67-Typing - Text-1		2012-07-16 13:15:36.822000
	Edit pad (rev 576)		nic	cv403	XVal Session 67	1	XVal Session 67-Typing - Text-1		2012-07-16 13:15:36.950000
	Edit pad (rev 577)		Xing	cv400	XVal Session 67	1	XVal Session 67-Typing - Text-1		2012-07-16 13:15:37.224000
	Edit pad (rev 578)		Brady	cv405	XVal Session 67	1	XVal Session 67-Typing - Text-1		2012-07-16 13:15:37.322000
	Edit pad (rev 579)		nic	cv403	XVal Session 67	1	XVal Session 67-Typing - Text-1		2012-07-16 13:15:37.451000
	Edit pad (rev 580)		Xing	cv400	XVal Session 67	1	XVal Session 67-Typing - Text-1		2012-07-16 13:15:37.723000
	Edit pad (rev 581)		Brady	cv405	XVal Session 67	1	XVal Session 67-Typing - Text-1		2012-07-16 13:15:37.828000
	Edit pad (rev 582)		nic	cv403	XVal Session 67	1	XVal Session 67-Typing - Text-1		2012-07-16 13:15:37.950000
	Edit pad (rev 583)		Jamey	cv409	XVal Session 67	1	XVal Session 67-Typing - Text-1		2012-07-16 13:15:37.987000
	Edit pad (rev 584)		Xing	cv400	XVal Session 67	1	XVal Session 67-Typing - Text-1		2012-07-16 13:15:38.224000
	Edit pad (rev 585)		Brady	cv405	XVal Session 67	1	XVal Session 67-Typing - Text-1		2012-07-16 13:15:38.330000
	Edit pad (rev 586)		nic	cv403	XVal Session 67	1	XVal Session 67-Typing - Text-1		2012-07-16 13:15:38.456000
	Edit pad (rev 587)		Xing	cv400	XVal Session 67	1	XVal Session 67-Typing - Text-1		2012-07-16 13:15:38.724000
	Edit pad (rev 588)		Brady	cv405	XVal Session 67	1	XVal Session 67-Typing - Text-1		2012-07-16 13:15:38.838000
	Edit pad (rev 589)		nic	cv403	XVal Session 67	1	XVal Session 67-Typing - Text-1		2012-07-16 13:15:38.957000
	Edit pad (rev 590)		Brady	cv405	XVal Session 67	1	XVal Session 67-Typing - Text-1		2012-07-16 13:15:39.340000
	Edit pad (rev 591)		nic	cv403	XVal Session 67	1	XVal Session 67-Typing - Text-1		2012-07-16 13:15:39.455000
	Edit pad (rev 592)		Jamey	cv409	XVal Session 67	1	XVal Session 67-Typing - Text-1		2012-07-16 13:15:39.739000
	Edit pad (rev 593)		Brady	cv405	XVal Session 67	1	XVal Session 67-Typing - Text-1		2012-07-16 13:15:39.840000
	Edit pad (rev 594)		nic	cv403	XVal Session 67	1	XVal Session 67-Typing - Text-1		2012-07-16 13:15:39.955000
	Edit pad (rev 595)		Xing	cv400	XVal Session 67	1	XVal Session 67-Typing - Text-1		2012-07-16 13:15:40.221000
	Edit pad (rev 596)		Jamey	cv409	XVal Session 67	1	XVal Session 67-Typing - Text-1		2012-07-16 13:15:40.237000
	Edit pad (rev 597)		Brady	cv405	XVal Session 67	1	XVal Session 67-Typing - Text-1		2012-07-16 13:15:40.340000
	Edit pad (rev 598)		nic	cv403	XVal Session 67	1	XVal Session 67-Typing - Text-1		2012-07-16 13:15:40.790000
	Edit pad (rev 599)		Brady	cv405	XVal Session 67	1	XVal Session 67-Typing - Text-1		2012-07-16 13:15:40.847000
	Edit pad (rev 600)		nic	cv403	XVal Session 67	1	XVal Session 67-Typing - Text-1		2012-07-16 13:15:41.293000
	Edit pad (rev 601)		Brady	cv405	XVal Session 67	1	XVal Session 67-Typing - Text-1		2012-07-16 13:15:41.426000
	Edit pad (rev 602)		Xing	cv400	XVal Session 67	1	XVal Session 67-Typing - Text-1		2012-07-16 13:15:41.555000
	Edit pad (rev 603)		nic	cv403	XVal Session 67	1	XVal Session 67-Typing - Text-1		2012-07-16 13:15:41.793000
	Edit pad (rev 604)		Jamey	cv409	XVal Session 67	1	XVal Session 67-Typing - Text-1		2012-07-16 13:15:42.017000
	Edit pad (rev 605)		Xing	cv400	XVal Session 67	1	XVal Session 67-Typing - Text-1		2012-07-16 13:15:42.055000
	Edit pad (rev 606)		nic	cv403	XVal Session 67	1	XVal Session 67-Typing - Text-1		2012-07-16 13:15:42.299000
	Edit pad (rev 607)		Brady	cv405	XVal Session 67	1	XVal Session 67-Typing - Text-1		2012-07-16 13:15:42.501000
	Edit pad (rev 608)		Jamey	cv409	XVal Session 67	1	XVal Session 67-Typing - Text-1		2012-07-16 13:15:42.751000
	Edit pad (rev 609)		nic	cv403	XVal Session 67	1	XVal Session 67-Typing - Text-1		2012-07-16 13:15:42.797000
	Edit pad (rev 610)		Jamey	cv409	XVal Session 67	1	XVal Session 67-Typing - Text-1		2012-07-16 13:15:43.268000
	Edit pad (rev 611)		nic	cv403	XVal Session 67	1	XVal Session 67-Typing - Text-1		2012-07-16 13:15:43.296000
	Edit pad (rev 612)		Xing	cv400	XVal Session 67	1	XVal Session 67-Typing - Text-1		2012-07-16 13:15:43.421000
	Edit pad (rev 613)		Jamey	cv409	XVal Session 67	1	XVal Session 67-Typing - Text-1		2012-07-16 13:15:43.768000
	Edit pad (rev 614)		nic	cv403	XVal Session 67	1	XVal Session 67-Typing - Text-1		2012-07-16 13:15:43.796000
	Edit pad (rev 615)		Brady	cv405	XVal Session 67	1	XVal Session 67-Typing - Text-1		2012-07-16 13:15:44.058000
	Edit pad (rev 616)		Jamey	cv409	XVal Session 67	1	XVal Session 67-Typing - Text-1		2012-07-16 13:15:44.334000
	Edit pad (rev 617)		Xing	cv400	XVal Session 67	1	XVal Session 67-Typing - Text-1		2012-07-16 13:15:44.395000
	Edit pad (rev 618)		nic	cv403	XVal Session 67	1	XVal Session 67-Typing - Text-1		2012-07-16 13:15:44.413000
	Edit pad (rev 619)		Jamey	cv409	XVal Session 67	1	XVal Session 67-Typing - Text-1		2012-07-16 13:15:44.833000
	Edit pad (rev 620)		Brady	cv405	XVal Session 67	1	XVal Session 67-Typing - Text-1		2012-07-16 13:15:44.891000
	Edit pad (rev 621)		Xing	cv400	XVal Session 67	1	XVal Session 67-Typing - Text-1		2012-07-16 13:15:44.893000
	Edit pad (rev 622)		nic	cv403	XVal Session 67	1	XVal Session 67-Typing - Text-1		2012-07-16 13:15:44.915000
	Edit pad (rev 623)		Xing	cv400	XVal Session 67	1	XVal Session 67-Typing - Text-1		2012-07-16 13:15:45.395000
	Edit pad (rev 624)		Brady	cv405	XVal Session 67	1	XVal Session 67-Typing - Text-1		2012-07-16 13:15:45.404000
	Edit pad (rev 625)		nic	cv403	XVal Session 67	1	XVal Session 67-Typing - Text-1		2012-07-16 13:15:45.415000
	Edit pad (rev 626)		Jamey	cv409	XVal Session 67	1	XVal Session 67-Typing - Text-1		2012-07-16 13:15:45.821000
	Edit pad (rev 627)		Brady	cv405	XVal Session 67	1	XVal Session 67-Typing - Text-1		2012-07-16 13:15:45.903000
	Edit pad (rev 628)		nic	cv403	XVal Session 67	1	XVal Session 67-Typing - Text-1		2012-07-16 13:15:46.255000
	Edit pad (rev 629)		Jamey	cv409	XVal Session 67	1	XVal Session 67-Typing - Text-1		2012-07-16 13:15:46.319000
	Edit pad (rev 630)		Xing	cv400	XVal Session 67	1	XVal Session 67-Typing - Text-1		2012-07-16 13:15:46.351000
	Edit pad (rev 631)		Brady	cv405	XVal Session 67	1	XVal Session 67-Typing - Text-1		2012-07-16 13:15:46.403000
	Edit pad (rev 632)		nic	cv403	XVal Session 67	1	XVal Session 67-Typing - Text-1		2012-07-16 13:15:46.764000
	Edit pad (rev 633)		Jamey	cv409	XVal Session 67	1	XVal Session 67-Typing - Text-1		2012-07-16 13:15:46.817000
	Edit pad (rev 634)		Xing	cv400	XVal Session 67	1	XVal Session 67-Typing - Text-1		2012-07-16 13:15:46.870000
	Edit pad (rev 635)		Brady	cv405	XVal Session 67	1	XVal Session 67-Typing - Text-1		2012-07-16 13:15:46.922000
	Edit pad (rev 636)		nic	cv403	XVal Session 67	1	XVal Session 67-Typing - Text-1		2012-07-16 13:15:47.264000
	Edit pad (rev 637)		Jamey	cv409	XVal Session 67	1	XVal Session 67-Typing - Text-1		2012-07-16 13:15:47.320000
	Edit pad (rev 638)		Xing	cv400	XVal Session 67	1	XVal Session 67-Typing - Text-1		2012-07-16 13:15:47.378000
	Edit pad (rev 639)		Brady	cv405	XVal Session 67	1	XVal Session 67-Typing - Text-1		2012-07-16 13:15:47.422000
	Edit pad (rev 640)		nic	cv403	XVal Session 67	1	XVal Session 67-Typing - Text-1		2012-07-16 13:15:47.770000
	Edit pad (rev 641)		Xing	cv400	XVal Session 67	1	XVal Session 67-Typing - Text-1		2012-07-16 13:15:47.880000
	Edit pad (rev 642)		Jamey	cv409	XVal Session 67	1	XVal Session 67-Typing - Text-1		2012-07-16 13:15:47.917000
	Edit pad (rev 643)		Brady	cv405	XVal Session 67	1	XVal Session 67-Typing - Text-1		2012-07-16 13:15:47.964000
	Edit pad (rev 644)		nic	cv403	XVal Session 67	1	XVal Session 67-Typing - Text-1		2012-07-16 13:15:48.282000
	Edit pad (rev 645)		Jamey	cv409	XVal Session 67	1	XVal Session 67-Typing - Text-1		2012-07-16 13:15:48.420000
	Edit pad (rev 646)		Brady	cv405	XVal Session 67	1	XVal Session 67-Typing - Text-1		2012-07-16 13:15:48.463000
	Edit pad (rev 647)		nic	cv403	XVal Session 67	1	XVal Session 67-Typing - Text-1		2012-07-16 13:15:48.782000
	Edit pad (rev 648)		Brady	cv405	XVal Session 67	1	XVal Session 67-Typing - Text-1		2012-07-16 13:15:48.964000
	Edit pad (rev 649)		nic	cv403	XVal Session 67	1	XVal Session 67-Typing - Text-1		2012-07-16 13:15:49.281000
	Edit pad (rev 650)		Jamey	cv409	XVal Session 67	1	XVal Session 67-Typing - Text-1		2012-07-16 13:15:49.293000
	Edit pad (rev 651)		Brady	cv405	XVal Session 67	1	XVal Session 67-Typing - Text-1		2012-07-16 13:15:49.463000
	Edit pad (rev 652)		Xing	cv400	XVal Session 67	1	XVal Session 67-Typing - Text-1		2012-07-16 13:15:49.668000
	Edit pad (rev 653)		nic	cv403	XVal Session 67	1	XVal Session 67-Typing - Text-1		2012-07-16 13:15:49.781000
	Edit pad (rev 654)		Brady	cv405	XVal Session 67	1	XVal Session 67-Typing - Text-1		2012-07-16 13:15:49.967000
	Edit pad (rev 655)		Jamey	cv409	XVal Session 67	1	XVal Session 67-Typing - Text-1		2012-07-16 13:15:50.090000
	Edit pad (rev 656)		Xing	cv400	XVal Session 67	1	XVal Session 67-Typing - Text-1		2012-07-16 13:15:50.169000
	Edit pad (rev 657)		nic	cv403	XVal Session 67	1	XVal Session 67-Typing - Text-1		2012-07-16 13:15:50.281000
	Edit pad (rev 658)		Brady	cv405	XVal Session 67	1	XVal Session 67-Typing - Text-1		2012-07-16 13:15:50.467000
	Edit pad (rev 659)		Jamey	cv409	XVal Session 67	1	XVal Session 67-Typing - Text-1		2012-07-16 13:15:50.591000
	Edit pad (rev 660)		Brady	cv405	XVal Session 67	1	XVal Session 67-Typing - Text-1		2012-07-16 13:15:50.966000
	Edit pad (rev 661)		Xing	cv400	XVal Session 67	1	XVal Session 67-Typing - Text-1		2012-07-16 13:15:50.993000
	Edit pad (rev 662)		Jamey	cv409	XVal Session 67	1	XVal Session 67-Typing - Text-1		2012-07-16 13:15:51.094000
	Edit pad (rev 663)		Brady	cv405	XVal Session 67	1	XVal Session 67-Typing - Text-1		2012-07-16 13:15:51.465000
	Edit pad (rev 664)		Xing	cv400	XVal Session 67	1	XVal Session 67-Typing - Text-1		2012-07-16 13:15:51.493000
	Edit pad (rev 665)		nic	cv403	XVal Session 67	1	XVal Session 67-Typing - Text-1		2012-07-16 13:15:51.543000
	Edit pad (rev 666)		Brady	cv405	XVal Session 67	1	XVal Session 67-Typing - Text-1		2012-07-16 13:15:51.965000
	Edit pad (rev 667)		Xing	cv400	XVal Session 67	1	XVal Session 67-Typing - Text-1		2012-07-16 13:15:51.995000
	Edit pad (rev 668)		nic	cv403	XVal Session 67	1	XVal Session 67-Typing - Text-1		2012-07-16 13:15:52.048000
	Edit pad (rev 669)		Jamey	cv409	XVal Session 67	1	XVal Session 67-Typing - Text-1		2012-07-16 13:15:52.063000
	Edit pad (rev 670)		Brady	cv405	XVal Session 67	1	XVal Session 67-Typing - Text-1		2012-07-16 13:15:52.465000
	Edit pad (rev 671)		Xing	cv400	XVal Session 67	1	XVal Session 67-Typing - Text-1		2012-07-16 13:15:52.501000
	Edit pad (rev 672)		Jamey	cv409	XVal Session 67	1	XVal Session 67-Typing - Text-1		2012-07-16 13:15:52.563000
	Edit pad (rev 673)		nic	cv403	XVal Session 67	1	XVal Session 67-Typing - Text-1		2012-07-16 13:15:52.570000
	Edit pad (rev 674)		Xing	cv400	XVal Session 67	1	XVal Session 67-Typing - Text-1		2012-07-16 13:15:53.003000
	Edit pad (rev 675)		Jamey	cv409	XVal Session 67	1	XVal Session 67-Typing - Text-1		2012-07-16 13:15:53.065000
	Edit pad (rev 676)		nic	cv403	XVal Session 67	1	XVal Session 67-Typing - Text-1		2012-07-16 13:15:53.072000
	Edit pad (rev 677)		Xing	cv400	XVal Session 67	1	XVal Session 67-Typing - Text-1		2012-07-16 13:15:53.504000
	Edit pad (rev 678)		nic	cv403	XVal Session 67	1	XVal Session 67-Typing - Text-1		2012-07-16 13:15:53.584000
	Edit pad (rev 679)		Xing	cv400	XVal Session 67	1	XVal Session 67-Typing - Text-1		2012-07-16 13:15:54.004000
	Edit pad (rev 680)		Jamey	cv409	XVal Session 67	1	XVal Session 67-Typing - Text-1		2012-07-16 13:15:54.019000
	Edit pad (rev 681)		nic	cv403	XVal Session 67	1	XVal Session 67-Typing - Text-1		2012-07-16 13:15:54.406000
	Edit pad (rev 682)		Jamey	cv409	XVal Session 67	1	XVal Session 67-Typing - Text-1		2012-07-16 13:15:54.514000
	Edit pad (rev 683)		nic	cv403	XVal Session 67	1	XVal Session 67-Typing - Text-1		2012-07-16 13:15:54.907000
	Edit pad (rev 684)		Jamey	cv409	XVal Session 67	1	XVal Session 67-Typing - Text-1		2012-07-16 13:15:55.013000
	Edit pad (rev 685)		Xing	cv400	XVal Session 67	1	XVal Session 67-Typing - Text-1		2012-07-16 13:15:55.244000
	Edit pad (rev 686)		nic	cv403	XVal Session 67	1	XVal Session 67-Typing - Text-1		2012-07-16 13:15:55.407000
	Edit pad (rev 687)		Jamey	cv409	XVal Session 67	1	XVal Session 67-Typing - Text-1		2012-07-16 13:15:55.514000
	Edit pad (rev 688)		Xing	cv400	XVal Session 67	1	XVal Session 67-Typing - Text-1		2012-07-16 13:15:55.744000
	Edit pad (rev 689)		nic	cv403	XVal Session 67	1	XVal Session 67-Typing - Text-1		2012-07-16 13:15:55.906000
	Edit pad (rev 690)		Xing	cv400	XVal Session 67	1	XVal Session 67-Typing - Text-1		2012-07-16 13:15:56.243000
	Edit pad (rev 691)		nic	cv403	XVal Session 67	1	XVal Session 67-Typing - Text-1		2012-07-16 13:15:56.405000
	Edit pad (rev 692)		Xing	cv400	XVal Session 67	1	XVal Session 67-Typing - Text-1		2012-07-16 13:15:56.744000
	Edit pad (rev 693)		Xing	cv400	XVal Session 67	1	XVal Session 67-Typing - Text-1		2012-07-16 13:15:57.244000
	Edit pad (rev 694)		nic	cv403	XVal Session 67	1	XVal Session 67-Typing - Text-1		2012-07-16 13:15:57.294000
	Edit pad (rev 695)		Xing	cv400	XVal Session 67	1	XVal Session 67-Typing - Text-1		2012-07-16 13:15:57.778000
	Edit pad (rev 696)		nic	cv403	XVal Session 67	1	XVal Session 67-Typing - Text-1		2012-07-16 13:15:57.794000
	Edit pad (rev 697)		Xing	cv400	XVal Session 67	1	XVal Session 67-Typing - Text-1		2012-07-16 13:15:58.280000
	Edit pad (rev 698)		nic	cv403	XVal Session 67	1	XVal Session 67-Typing - Text-1		2012-07-16 13:15:58.302000
	Edit pad (rev 699)		Jamey	cv409	XVal Session 67	1	XVal Session 67-Typing - Text-1		2012-07-16 13:15:58.405000
	Edit pad (rev 700)		Xing	cv400	XVal Session 67	1	XVal Session 67-Typing - Text-1		2012-07-16 13:15:58.780000
	Edit pad (rev 701)		nic	cv403	XVal Session 67	1	XVal Session 67-Typing - Text-1		2012-07-16 13:15:58.802000
	Edit pad (rev 702)		Jamey	cv409	XVal Session 67	1	XVal Session 67-Typing - Text-1		2012-07-16 13:15:58.900000
	Edit pad (rev 703)		Xing	cv400	XVal Session 67	1	XVal Session 67-Typing - Text-1		2012-07-16 13:15:59.281000
	Edit pad (rev 704)		nic	cv403	XVal Session 67	1	XVal Session 67-Typing - Text-1		2012-07-16 13:15:59.322000
	Edit pad (rev 705)		Jamey	cv409	XVal Session 67	1	XVal Session 67-Typing - Text-1		2012-07-16 13:15:59.399000
	Edit pad (rev 706)		nic	cv403	XVal Session 67	1	XVal Session 67-Typing - Text-1		2012-07-16 13:15:59.802000
	Edit pad (rev 707)		Xing	cv400	XVal Session 67	1	XVal Session 67-Typing - Text-1		2012-07-16 13:15:59.847000
	Edit pad (rev 708)		Brady	cv405	XVal Session 67	1	XVal Session 67-Typing - Text-1		2012-07-16 13:16:00.130000
	Edit pad (rev 709)		nic	cv403	XVal Session 67	1	XVal Session 67-Typing - Text-1		2012-07-16 13:16:00.312000
	Edit pad (rev 710)		Xing	cv400	XVal Session 67	1	XVal Session 67-Typing - Text-1		2012-07-16 13:16:00.348000
	Edit pad (rev 711)		nic	cv403	XVal Session 67	1	XVal Session 67-Typing - Text-1		2012-07-16 13:16:00.824000
	Edit pad (rev 712)		Xing	cv400	XVal Session 67	1	XVal Session 67-Typing - Text-1		2012-07-16 13:16:00.852000
	Edit pad (rev 713)		Brady	cv405	XVal Session 67	1	XVal Session 67-Typing - Text-1		2012-07-16 13:16:01.229000
	Edit pad (rev 714)		Jamey	cv409	XVal Session 67	1	XVal Session 67-Typing - Text-1		2012-07-16 13:16:01.352000
	Edit pad (rev 715)		Xing	cv400	XVal Session 67	1	XVal Session 67-Typing - Text-1		2012-07-16 13:16:01.525000
	Edit pad (rev 716)		Brady	cv405	XVal Session 67	1	XVal Session 67-Typing - Text-1		2012-07-16 13:16:01.746000
	Edit pad (rev 717)		nic	cv403	XVal Session 67	1	XVal Session 67-Typing - Text-1		2012-07-16 13:16:01.771000
	Edit pad (rev 718)		Jamey	cv409	XVal Session 67	1	XVal Session 67-Typing - Text-1		2012-07-16 13:16:01.853000
	Edit pad (rev 719)		Xing	cv400	XVal Session 67	1	XVal Session 67-Typing - Text-1		2012-07-16 13:16:02.025000
	Edit pad (rev 720)		Brady	cv405	XVal Session 67	1	XVal Session 67-Typing - Text-1		2012-07-16 13:16:02.246000
	Edit pad (rev 721)		nic	cv403	XVal Session 67	1	XVal Session 67-Typing - Text-1		2012-07-16 13:16:02.294000
	Edit pad (rev 722)		Jamey	cv409	XVal Session 67	1	XVal Session 67-Typing - Text-1		2012-07-16 13:16:02.352000
	Edit pad (rev 723)		Xing	cv400	XVal Session 67	1	XVal Session 67-Typing - Text-1		2012-07-16 13:16:02.525000
	Edit pad (rev 724)		Brady	cv405	XVal Session 67	1	XVal Session 67-Typing - Text-1		2012-07-16 13:16:02.744000
	Edit pad (rev 725)		nic	cv403	XVal Session 67	1	XVal Session 67-Typing - Text-1		2012-07-16 13:16:02.796000
	Edit pad (rev 726)		Xing	cv400	XVal Session 67	1	XVal Session 67-Typing - Text-1		2012-07-16 13:16:03.025000
	Edit pad (rev 727)		Brady	cv405	XVal Session 67	1	XVal Session 67-Typing - Text-1		2012-07-16 13:16:03.246000
	Edit pad (rev 728)		nic	cv403	XVal Session 67	1	XVal Session 67-Typing - Text-1		2012-07-16 13:16:03.295000
	Edit pad (rev 729)		Jamey	cv409	XVal Session 67	1	XVal Session 67-Typing - Text-1		2012-07-16 13:16:03.343000
	Edit pad (rev 730)		Xing	cv400	XVal Session 67	1	XVal Session 67-Typing - Text-1		2012-07-16 13:16:03.525000
	Edit pad (rev 731)		Brady	cv405	XVal Session 67	1	XVal Session 67-Typing - Text-1		2012-07-16 13:16:03.747000
	Edit pad (rev 732)		nic	cv403	XVal Session 67	1	XVal Session 67-Typing - Text-1		2012-07-16 13:16:03.796000
	Edit pad (rev 733)		Brady	cv405	XVal Session 67	1	XVal Session 67-Typing - Text-1		2012-07-16 13:16:04.247000
	Edit pad (rev 734)		nic	cv403	XVal Session 67	1	XVal Session 67-Typing - Text-1		2012-07-16 13:16:04.294000
	Edit pad (rev 735)		Xing	cv400	XVal Session 67	1	XVal Session 67-Typing - Text-1		2012-07-16 13:16:04.410000
	Edit pad (rev 736)		Brady	cv405	XVal Session 67	1	XVal Session 67-Typing - Text-1		2012-07-16 13:16:04.757000
	Edit pad (rev 737)		nic	cv403	XVal Session 67	1	XVal Session 67-Typing - Text-1		2012-07-16 13:16:04.799000
	Edit pad (rev 738)		Xing	cv400	XVal Session 67	1	XVal Session 67-Typing - Text-1		2012-07-16 13:16:04.911000
	Edit pad (rev 739)		Brady	cv405	XVal Session 67	1	XVal Session 67-Typing - Text-1		2012-07-16 13:16:05.262000
	Edit pad (rev 740)		nic	cv403	XVal Session 67	1	XVal Session 67-Typing - Text-1		2012-07-16 13:16:05.301000
	Edit pad (rev 741)		Xing	cv400	XVal Session 67	1	XVal Session 67-Typing - Text-1		2012-07-16 13:16:05.411000
	Edit pad (rev 742)		Brady	cv405	XVal Session 67	1	XVal Session 67-Typing - Text-1		2012-07-16 13:16:05.761000
	Edit pad (rev 743)		nic	cv403	XVal Session 67	1	XVal Session 67-Typing - Text-1		2012-07-16 13:16:05.801000
	Edit pad (rev 744)		Xing	cv400	XVal Session 67	1	XVal Session 67-Typing - Text-1		2012-07-16 13:16:06.122000
	Edit pad (rev 745)		Brady	cv405	XVal Session 67	1	XVal Session 67-Typing - Text-1		2012-07-16 13:16:06.261000
	Edit pad (rev 746)		nic	cv403	XVal Session 67	1	XVal Session 67-Typing - Text-1		2012-07-16 13:16:06.303000
	Edit pad (rev 747)		Brady	cv405	XVal Session 67	1	XVal Session 67-Typing - Text-1		2012-07-16 13:16:06.762000
	Edit pad (rev 748)		nic	cv403	XVal Session 67	1	XVal Session 67-Typing - Text-1		2012-07-16 13:16:06.804000
	Edit pad (rev 749)		Xing	cv400	XVal Session 67	1	XVal Session 67-Typing - Text-1		2012-07-16 13:16:06.844000
	Edit pad (rev 750)		Brady	cv405	XVal Session 67	1	XVal Session 67-Typing - Text-1		2012-07-16 13:16:07.264000
	Edit pad (rev 751)		nic	cv403	XVal Session 67	1	XVal Session 67-Typing - Text-1		2012-07-16 13:16:07.307000
	Edit pad (rev 752)		Xing	cv400	XVal Session 67	1	XVal Session 67-Typing - Text-1		2012-07-16 13:16:07.356000
	Edit pad (rev 753)		Brady	cv405	XVal Session 67	1	XVal Session 67-Typing - Text-1		2012-07-16 13:16:07.762000
	Edit pad (rev 754)		nic	cv403	XVal Session 67	1	XVal Session 67-Typing - Text-1		2012-07-16 13:16:07.812000
	Edit pad (rev 755)		Xing	cv400	XVal Session 67	1	XVal Session 67-Typing - Text-1		2012-07-16 13:16:07.955000
	Edit pad (rev 756)		Brady	cv405	XVal Session 67	1	XVal Session 67-Typing - Text-1		2012-07-16 13:16:08.263000
	Edit pad (rev 757)		nic	cv403	XVal Session 67	1	XVal Session 67-Typing - Text-1		2012-07-16 13:16:08.314000
	Edit pad (rev 758)		Xing	cv400	XVal Session 67	1	XVal Session 67-Typing - Text-1		2012-07-16 13:16:08.459000
	Edit pad (rev 759)		Jamey	cv409	XVal Session 67	1	XVal Session 67-Typing - Text-1		2012-07-16 13:16:08.708000
	Edit pad (rev 760)		Brady	cv405	XVal Session 67	1	XVal Session 67-Typing - Text-1		2012-07-16 13:16:08.764000
	Edit pad (rev 761)		nic	cv403	XVal Session 67	1	XVal Session 67-Typing - Text-1		2012-07-16 13:16:08.813000
	Edit pad (rev 762)		Xing	cv400	XVal Session 67	1	XVal Session 67-Typing - Text-1		2012-07-16 13:16:08.962000
	Edit pad (rev 763)		Jamey	cv409	XVal Session 67	1	XVal Session 67-Typing - Text-1		2012-07-16 13:16:09.206000
	Edit pad (rev 764)		Brady	cv405	XVal Session 67	1	XVal Session 67-Typing - Text-1		2012-07-16 13:16:09.261000
	Edit pad (rev 765)		nic	cv403	XVal Session 67	1	XVal Session 67-Typing - Text-1		2012-07-16 13:16:09.319000
	Edit pad (rev 766)		Xing	cv400	XVal Session 67	1	XVal Session 67-Typing - Text-1		2012-07-16 13:16:09.461000
	Edit pad (rev 767)		Brady	cv405	XVal Session 67	1	XVal Session 67-Typing - Text-1		2012-07-16 13:16:09.762000
	Edit pad (rev 768)		nic	cv403	XVal Session 67	1	XVal Session 67-Typing - Text-1		2012-07-16 13:16:09.819000
	Edit pad (rev 769)		Xing	cv400	XVal Session 67	1	XVal Session 67-Typing - Text-1		2012-07-16 13:16:09.961000
	Edit pad (rev 770)		Brady	cv405	XVal Session 67	1	XVal Session 67-Typing - Text-1		2012-07-16 13:16:10.262000
	Edit pad (rev 771)		nic	cv403	XVal Session 67	1	XVal Session 67-Typing - Text-1		2012-07-16 13:16:10.408000
	Edit pad (rev 772)		Jamey	cv409	XVal Session 67	1	XVal Session 67-Typing - Text-1		2012-07-16 13:16:10.413000
	Edit pad (rev 773)		Xing	cv400	XVal Session 67	1	XVal Session 67-Typing - Text-1		2012-07-16 13:16:10.459000
	Edit pad (rev 774)		Brady	cv405	XVal Session 67	1	XVal Session 67-Typing - Text-1		2012-07-16 13:16:10.763000
	Edit pad (rev 775)		Jamey	cv409	XVal Session 67	1	XVal Session 67-Typing - Text-1		2012-07-16 13:16:10.913000
	Edit pad (rev 776)		nic	cv403	XVal Session 67	1	XVal Session 67-Typing - Text-1		2012-07-16 13:16:10.918000
	Edit pad (rev 777)		Xing	cv400	XVal Session 67	1	XVal Session 67-Typing - Text-1		2012-07-16 13:16:10.964000
	Edit pad (rev 778)		Brady	cv405	XVal Session 67	1	XVal Session 67-Typing - Text-1		2012-07-16 13:16:11.265000
	Edit pad (rev 779)		nic	cv403	XVal Session 67	1	XVal Session 67-Typing - Text-1		2012-07-16 13:16:11.374000
	Edit pad (rev 780)		Jamey	cv409	XVal Session 67	1	XVal Session 67-Typing - Text-1		2012-07-16 13:16:11.414000
	Edit pad (rev 781)		Xing	cv400	XVal Session 67	1	XVal Session 67-Typing - Text-1		2012-07-16 13:16:11.464000
	Edit pad (rev 782)		Brady	cv405	XVal Session 67	1	XVal Session 67-Typing - Text-1		2012-07-16 13:16:11.765000
	Edit pad (rev 783)		nic	cv403	XVal Session 67	1	XVal Session 67-Typing - Text-1		2012-07-16 13:16:11.875000
	Edit pad (rev 784)		Xing	cv400	XVal Session 67	1	XVal Session 67-Typing - Text-1		2012-07-16 13:16:11.964000
	Edit pad (rev 785)		Brady	cv405	XVal Session 67	1	XVal Session 67-Typing - Text-1		2012-07-16 13:16:12.265000
	Edit pad (rev 786)		nic	cv403	XVal Session 67	1	XVal Session 67-Typing - Text-1		2012-07-16 13:16:12.375000
	Edit pad (rev 787)		Xing	cv400	XVal Session 67	1	XVal Session 67-Typing - Text-1		2012-07-16 13:16:12.463000
	Edit pad (rev 788)		Brady	cv405	XVal Session 67	1	XVal Session 67-Typing - Text-1		2012-07-16 13:16:12.765000
	Edit pad (rev 789)		nic	cv403	XVal Session 67	1	XVal Session 67-Typing - Text-1		2012-07-16 13:16:12.874000
	Edit pad (rev 790)		Xing	cv400	XVal Session 67	1	XVal Session 67-Typing - Text-1		2012-07-16 13:16:12.964000
	Edit pad (rev 791)		Brady	cv405	XVal Session 67	1	XVal Session 67-Typing - Text-1		2012-07-16 13:16:13.268000
	Edit pad (rev 792)		nic	cv403	XVal Session 67	1	XVal Session 67-Typing - Text-1		2012-07-16 13:16:13.376000
	Edit pad (rev 793)		Brady	cv405	XVal Session 67	1	XVal Session 67-Typing - Text-1		2012-07-16 13:16:13.766000
	Edit pad (rev 794)		nic	cv403	XVal Session 67	1	XVal Session 67-Typing - Text-1		2012-07-16 13:16:13.881000
	Edit pad (rev 795)		Xing	cv400	XVal Session 67	1	XVal Session 67-Typing - Text-1		2012-07-16 13:16:13.911000
	Edit pad (rev 796)		Brady	cv405	XVal Session 67	1	XVal Session 67-Typing - Text-1		2012-07-16 13:16:14.267000
	Edit pad (rev 797)		nic	cv403	XVal Session 67	1	XVal Session 67-Typing - Text-1		2012-07-16 13:16:14.381000
	Edit pad (rev 798)		Xing	cv400	XVal Session 67	1	XVal Session 67-Typing - Text-1		2012-07-16 13:16:14.409000
	Edit pad (rev 799)		Brady	cv405	XVal Session 67	1	XVal Session 67-Typing - Text-1		2012-07-16 13:16:14.792000
	Edit pad (rev 800)		nic	cv403	XVal Session 67	1	XVal Session 67-Typing - Text-1		2012-07-16 13:16:14.881000
	Edit pad (rev 801)		Xing	cv400	XVal Session 67	1	XVal Session 67-Typing - Text-1		2012-07-16 13:16:14.909000
	Edit pad (rev 802)		Brady	cv405	XVal Session 67	1	XVal Session 67-Typing - Text-1		2012-07-16 13:16:15.268000
	Edit pad (rev 803)		nic	cv403	XVal Session 67	1	XVal Session 67-Typing - Text-1		2012-07-16 13:16:15.383000
	Edit pad (rev 804)		Xing	cv400	XVal Session 67	1	XVal Session 67-Typing - Text-1		2012-07-16 13:16:15.431000
	Edit pad (rev 805)		Brady	cv405	XVal Session 67	1	XVal Session 67-Typing - Text-1		2012-07-16 13:16:15.769000
	Edit pad (rev 806)		nic	cv403	XVal Session 67	1	XVal Session 67-Typing - Text-1		2012-07-16 13:16:15.925000
	Edit pad (rev 807)		Xing	cv400	XVal Session 67	1	XVal Session 67-Typing - Text-1		2012-07-16 13:16:15.928000
	Edit pad (rev 808)		Brady	cv405	XVal Session 67	1	XVal Session 67-Typing - Text-1		2012-07-16 13:16:16.268000
	Edit pad (rev 809)		nic	cv403	XVal Session 67	1	XVal Session 67-Typing - Text-1		2012-07-16 13:16:16.391000
	Edit pad (rev 810)		Xing	cv400	XVal Session 67	1	XVal Session 67-Typing - Text-1		2012-07-16 13:16:16.426000
	Edit pad (rev 811)		Brady	cv405	XVal Session 67	1	XVal Session 67-Typing - Text-1		2012-07-16 13:16:16.768000
	Edit pad (rev 812)		Jamey	cv409	XVal Session 67	1	XVal Session 67-Typing - Text-1		2012-07-16 13:16:16.819000
	Edit pad (rev 813)		nic	cv403	XVal Session 67	1	XVal Session 67-Typing - Text-1		2012-07-16 13:16:16.892000
	Edit pad (rev 814)		Brady	cv405	XVal Session 67	1	XVal Session 67-Typing - Text-1		2012-07-16 13:16:17.365000
	Edit pad (rev 815)		nic	cv403	XVal Session 67	1	XVal Session 67-Typing - Text-1		2012-07-16 13:16:17.394000
	Edit pad (rev 816)		Xing	cv400	XVal Session 67	1	XVal Session 67-Typing - Text-1		2012-07-16 13:16:17.476000
	Edit pad (rev 817)		Jamey	cv409	XVal Session 67	1	XVal Session 67-Typing - Text-1		2012-07-16 13:16:17.816000
	Edit pad (rev 818)		Brady	cv405	XVal Session 67	1	XVal Session 67-Typing - Text-1		2012-07-16 13:16:17.864000
	Edit pad (rev 819)		nic	cv403	XVal Session 67	1	XVal Session 67-Typing - Text-1		2012-07-16 13:16:17.899000
	Edit pad (rev 820)		Jamey	cv409	XVal Session 67	1	XVal Session 67-Typing - Text-1		2012-07-16 13:16:18.317000
	Edit pad (rev 821)		nic	cv403	XVal Session 67	1	XVal Session 67-Typing - Text-1		2012-07-16 13:16:18.405000
	Edit pad (rev 822)		Brady	cv405	XVal Session 67	1	XVal Session 67-Typing - Text-1		2012-07-16 13:16:18.419000
	Edit pad (rev 823)		nic	cv403	XVal Session 67	1	XVal Session 67-Typing - Text-1		2012-07-16 13:16:18.908000
	Edit pad (rev 824)		Brady	cv405	XVal Session 67	1	XVal Session 67-Typing - Text-1		2012-07-16 13:16:18.919000
	Edit pad (rev 825)		Jamey	cv409	XVal Session 67	1	XVal Session 67-Typing - Text-1		2012-07-16 13:16:19.168000
	Edit pad (rev 826)		nic	cv403	XVal Session 67	1	XVal Session 67-Typing - Text-1		2012-07-16 13:16:19.409000
	Edit pad (rev 827)		Brady	cv405	XVal Session 67	1	XVal Session 67-Typing - Text-1		2012-07-16 13:16:19.421000
	Edit pad (rev 828)		nic	cv403	XVal Session 67	1	XVal Session 67-Typing - Text-1		2012-07-16 13:16:19.910000
	Edit pad (rev 829)		Brady	cv405	XVal Session 67	1	XVal Session 67-Typing - Text-1		2012-07-16 13:16:19.921000
	Edit pad (rev 830)		Jamey	cv409	XVal Session 67	1	XVal Session 67-Typing - Text-1		2012-07-16 13:16:19.951000
	Edit pad (rev 831)		nic	cv403	XVal Session 67	1	XVal Session 67-Typing - Text-1		2012-07-16 13:16:20.409000
	Edit pad (rev 832)		Brady	cv405	XVal Session 67	1	XVal Session 67-Typing - Text-1		2012-07-16 13:16:20.424000
	Edit pad (rev 833)		Jamey	cv409	XVal Session 67	1	XVal Session 67-Typing - Text-1		2012-07-16 13:16:20.449000
	Edit pad (rev 834)		Brady	cv405	XVal Session 67	1	XVal Session 67-Typing - Text-1		2012-07-16 13:16:20.922000
	Edit pad (rev 835)		nic	cv403	XVal Session 67	1	XVal Session 67-Typing - Text-1		2012-07-16 13:16:20.936000
	Edit pad (rev 836)		Jamey	cv409	XVal Session 67	1	XVal Session 67-Typing - Text-1		2012-07-16 13:16:21.284000
	Edit pad (rev 837)		Brady	cv405	XVal Session 67	1	XVal Session 67-Typing - Text-1		2012-07-16 13:16:21.423000
	Edit pad (rev 838)		nic	cv403	XVal Session 67	1	XVal Session 67-Typing - Text-1		2012-07-16 13:16:21.813000
	Edit pad (rev 839)		Brady	cv405	XVal Session 67	1	XVal Session 67-Typing - Text-1		2012-07-16 13:16:21.922000
	Edit pad (rev 840)		nic	cv403	XVal Session 67	1	XVal Session 67-Typing - Text-1		2012-07-16 13:16:22.354000
	Edit pad (rev 841)		Brady	cv405	XVal Session 67	1	XVal Session 67-Typing - Text-1		2012-07-16 13:16:22.422000
	Edit pad (rev 842)		Jamey	cv409	XVal Session 67	1	XVal Session 67-Typing - Text-1		2012-07-16 13:16:22.464000
	Edit pad (rev 843)		Brady	cv405	XVal Session 67	1	XVal Session 67-Typing - Text-1		2012-07-16 13:16:22.928000
	Edit pad (rev 844)		Jamey	cv409	XVal Session 67	1	XVal Session 67-Typing - Text-1		2012-07-16 13:16:22.959000
	Edit pad (rev 845)		nic	cv403	XVal Session 67	1	XVal Session 67-Typing - Text-1		2012-07-16 13:16:23.161000
	Edit pad (rev 846)		Brady	cv405	XVal Session 67	1	XVal Session 67-Typing - Text-1		2012-07-16 13:16:23.430000
	Edit pad (rev 847)		Jamey	cv409	XVal Session 67	1	XVal Session 67-Typing - Text-1		2012-07-16 13:16:23.461000
	Edit pad (rev 848)		nic	cv403	XVal Session 67	1	XVal Session 67-Typing - Text-1		2012-07-16 13:16:23.662000
	Edit pad (rev 849)		Brady	cv405	XVal Session 67	1	XVal Session 67-Typing - Text-1		2012-07-16 13:16:23.930000
	Edit pad (rev 850)		Jamey	cv409	XVal Session 67	1	XVal Session 67-Typing - Text-1		2012-07-16 13:16:23.960000
	Edit pad (rev 851)		nic	cv403	XVal Session 67	1	XVal Session 67-Typing - Text-1		2012-07-16 13:16:24.163000
	Edit pad (rev 852)		Brady	cv405	XVal Session 67	1	XVal Session 67-Typing - Text-1		2012-07-16 13:16:24.431000
	Edit pad (rev 853)		Jamey	cv409	XVal Session 67	1	XVal Session 67-Typing - Text-1		2012-07-16 13:16:24.466000
	Edit pad (rev 854)		nic	cv403	XVal Session 67	1	XVal Session 67-Typing - Text-1		2012-07-16 13:16:24.660000
	Edit pad (rev 855)		Brady	cv405	XVal Session 67	1	XVal Session 67-Typing - Text-1		2012-07-16 13:16:24.936000
	Edit pad (rev 856)		nic	cv403	XVal Session 67	1	XVal Session 67-Typing - Text-1		2012-07-16 13:16:25.162000
	Edit pad (rev 857)		Jamey	cv409	XVal Session 67	1	XVal Session 67-Typing - Text-1		2012-07-16 13:16:25.365000
	Edit pad (rev 858)		Brady	cv405	XVal Session 67	1	XVal Session 67-Typing - Text-1		2012-07-16 13:16:25.437000
	Edit pad (rev 859)		nic	cv403	XVal Session 67	1	XVal Session 67-Typing - Text-1		2012-07-16 13:16:25.662000
	Edit pad (rev 860)		Jamey	cv409	XVal Session 67	1	XVal Session 67-Typing - Text-1		2012-07-16 13:16:25.868000
	Edit pad (rev 861)		Brady	cv405	XVal Session 67	1	XVal Session 67-Typing - Text-1		2012-07-16 13:16:25.948000
	Edit pad (rev 862)		Xing	cv400	XVal Session 67	1	XVal Session 67-Typing - Text-1		2012-07-16 13:16:26.150000
	Edit pad (rev 863)		nic	cv403	XVal Session 67	1	XVal Session 67-Typing - Text-1		2012-07-16 13:16:26.162000
	Edit pad (rev 864)		Jamey	cv409	XVal Session 67	1	XVal Session 67-Typing - Text-1		2012-07-16 13:16:26.439000
	Edit pad (rev 865)		Brady	cv405	XVal Session 67	1	XVal Session 67-Typing - Text-1		2012-07-16 13:16:26.455000
	Edit pad (rev 866)		Xing	cv400	XVal Session 67	1	XVal Session 67-Typing - Text-1		2012-07-16 13:16:26.648000
	Edit pad (rev 867)		nic	cv403	XVal Session 67	1	XVal Session 67-Typing - Text-1		2012-07-16 13:16:26.663000
	Edit pad (rev 868)		Brady	cv405	XVal Session 67	1	XVal Session 67-Typing - Text-1		2012-07-16 13:16:26.956000
	Edit pad (rev 869)		nic	cv403	XVal Session 67	1	XVal Session 67-Typing - Text-1		2012-07-16 13:16:27.163000
	Edit pad (rev 870)		Jamey	cv409	XVal Session 67	1	XVal Session 67-Typing - Text-1		2012-07-16 13:16:27.196000
	Edit pad (rev 871)		Xing	cv400	XVal Session 67	1	XVal Session 67-Typing - Text-1		2012-07-16 13:16:27.381000
	Edit pad (rev 872)		Brady	cv405	XVal Session 67	1	XVal Session 67-Typing - Text-1		2012-07-16 13:16:27.455000
	Edit pad (rev 873)		nic	cv403	XVal Session 67	1	XVal Session 67-Typing - Text-1		2012-07-16 13:16:27.663000
	Edit pad (rev 874)		Xing	cv400	XVal Session 67	1	XVal Session 67-Typing - Text-1		2012-07-16 13:16:27.882000
	Edit pad (rev 875)		Brady	cv405	XVal Session 67	1	XVal Session 67-Typing - Text-1		2012-07-16 13:16:28.133000
	Edit pad (rev 876)		nic	cv403	XVal Session 67	1	XVal Session 67-Typing - Text-1		2012-07-16 13:16:28.163000
	Edit pad (rev 877)		nic	cv403	XVal Session 67	1	XVal Session 67-Typing - Text-1		2012-07-16 13:16:28.664000
	Edit pad (rev 878)		nic	cv403	XVal Session 67	1	XVal Session 67-Typing - Text-1		2012-07-16 13:16:29.169000
	Edit pad (rev 879)		Brady	cv405	XVal Session 67	1	XVal Session 67-Typing - Text-1		2012-07-16 13:16:29.204000
	Edit pad (rev 880)		nic	cv403	XVal Session 67	1	XVal Session 67-Typing - Text-1		2012-07-16 13:16:29.668000
	Edit pad (rev 881)		Brady	cv405	XVal Session 67	1	XVal Session 67-Typing - Text-1		2012-07-16 13:16:29.753000
	Edit pad (rev 882)		Jamey	cv409	XVal Session 67	1	XVal Session 67-Typing - Text-1		2012-07-16 13:16:30.151000
	Edit pad (rev 883)		nic	cv403	XVal Session 67	1	XVal Session 67-Typing - Text-1		2012-07-16 13:16:30.175000
	Edit pad (rev 884)		Xing	cv400	XVal Session 67	1	XVal Session 67-Typing - Text-1		2012-07-16 13:16:30.212000
	Edit pad (rev 885)		Brady	cv405	XVal Session 67	1	XVal Session 67-Typing - Text-1		2012-07-16 13:16:30.272000
	Edit pad (rev 886)		Jamey	cv409	XVal Session 67	1	XVal Session 67-Typing - Text-1		2012-07-16 13:16:30.642000
	Edit pad (rev 887)		nic	cv403	XVal Session 67	1	XVal Session 67-Typing - Text-1		2012-07-16 13:16:30.677000
	Edit pad (rev 888)		Xing	cv400	XVal Session 67	1	XVal Session 67-Typing - Text-1		2012-07-16 13:16:30.717000
	Edit pad (rev 889)		Brady	cv405	XVal Session 67	1	XVal Session 67-Typing - Text-1		2012-07-16 13:16:30.783000
	Edit pad (rev 890)		Jamey	cv409	XVal Session 67	1	XVal Session 67-Typing - Text-1		2012-07-16 13:16:31.141000
	Edit pad (rev 891)		nic	cv403	XVal Session 67	1	XVal Session 67-Typing - Text-1		2012-07-16 13:16:31.178000
	Edit pad (rev 892)		Xing	cv400	XVal Session 67	1	XVal Session 67-Typing - Text-1		2012-07-16 13:16:31.220000
	Edit pad (rev 893)		Brady	cv405	XVal Session 67	1	XVal Session 67-Typing - Text-1		2012-07-16 13:16:31.282000
	Edit pad (rev 894)		Jamey	cv409	XVal Session 67	1	XVal Session 67-Typing - Text-1		2012-07-16 13:16:31.641000
	Edit pad (rev 895)		nic	cv403	XVal Session 67	1	XVal Session 67-Typing - Text-1		2012-07-16 13:16:31.679000
	Edit pad (rev 896)		Xing	cv400	XVal Session 67	1	XVal Session 67-Typing - Text-1		2012-07-16 13:16:31.719000
	Edit pad (rev 897)		Brady	cv405	XVal Session 67	1	XVal Session 67-Typing - Text-1		2012-07-16 13:16:31.790000
	Edit pad (rev 898)		Jamey	cv409	XVal Session 67	1	XVal Session 67-Typing - Text-1		2012-07-16 13:16:32.141000
	Edit pad (rev 899)		nic	cv403	XVal Session 67	1	XVal Session 67-Typing - Text-1		2012-07-16 13:16:32.175000
	Edit pad (rev 900)		Xing	cv400	XVal Session 67	1	XVal Session 67-Typing - Text-1		2012-07-16 13:16:32.220000
	Edit pad (rev 901)		Brady	cv405	XVal Session 67	1	XVal Session 67-Typing - Text-1		2012-07-16 13:16:32.290000
	Edit pad (rev 902)		nic	cv403	XVal Session 67	1	XVal Session 67-Typing - Text-1		2012-07-16 13:16:32.677000
	Edit pad (rev 903)		Jamey	cv409	XVal Session 67	1	XVal Session 67-Typing - Text-1		2012-07-16 13:16:32.709000
	Edit pad (rev 904)		Xing	cv400	XVal Session 67	1	XVal Session 67-Typing - Text-1		2012-07-16 13:16:32.727000
	Edit pad (rev 905)		Brady	cv405	XVal Session 67	1	XVal Session 67-Typing - Text-1		2012-07-16 13:16:33.117000
	Edit pad (rev 906)		nic	cv403	XVal Session 67	1	XVal Session 67-Typing - Text-1		2012-07-16 13:16:33.177000
	Edit pad (rev 907)		Jamey	cv409	XVal Session 67	1	XVal Session 67-Typing - Text-1		2012-07-16 13:16:33.226000
	Edit pad (rev 908)		Xing	cv400	XVal Session 67	1	XVal Session 67-Typing - Text-1		2012-07-16 13:16:33.238000
	Edit pad (rev 909)		nic	cv403	XVal Session 67	1	XVal Session 67-Typing - Text-1		2012-07-16 13:16:33.679000
	Edit pad (rev 910)		Xing	cv400	XVal Session 67	1	XVal Session 67-Typing - Text-1		2012-07-16 13:16:33.747000
	Edit pad (rev 911)		Brady	cv405	XVal Session 67	1	XVal Session 67-Typing - Text-1		2012-07-16 13:16:33.876000
	Edit pad (rev 912)		Brady	cv405	XVal Session 67	1	XVal Session 67-Typing - Text-1		2012-07-16 13:16:34.115000
	Edit pad (rev 913)		Jamey	cv409	XVal Session 67	1	XVal Session 67-Typing - Text-1		2012-07-16 13:16:34.120000
	Edit pad (rev 914)		nic	cv403	XVal Session 67	1	XVal Session 67-Typing - Text-1		2012-07-16 13:16:34.175000
	Edit pad (rev 915)		Xing	cv400	XVal Session 67	1	XVal Session 67-Typing - Text-1		2012-07-16 13:16:34.283000
	Edit pad (rev 916)		Brady	cv405	XVal Session 67	1	XVal Session 67-Typing - Text-1		2012-07-16 13:16:34.619000
	Edit pad (rev 917)		Xing	cv400	XVal Session 67	1	XVal Session 67-Typing - Text-1		2012-07-16 13:16:34.782000
	Edit pad (rev 918)		Jamey	cv409	XVal Session 67	1	XVal Session 67-Typing - Text-1		2012-07-16 13:16:35.061000
	Edit pad (rev 919)		Brady	cv405	XVal Session 67	1	XVal Session 67-Typing - Text-1		2012-07-16 13:16:35.120000
	Edit pad (rev 920)		nic	cv403	XVal Session 67	1	XVal Session 67-Typing - Text-1		2012-07-16 13:16:35.219000
	Edit pad (rev 921)		Xing	cv400	XVal Session 67	1	XVal Session 67-Typing - Text-1		2012-07-16 13:16:35.282000
	Edit pad (rev 922)		Jamey	cv409	XVal Session 67	1	XVal Session 67-Typing - Text-1		2012-07-16 13:16:35.561000
	Edit pad (rev 923)		nic	cv403	XVal Session 67	1	XVal Session 67-Typing - Text-1		2012-07-16 13:16:35.722000
	Edit pad (rev 924)		Xing	cv400	XVal Session 67	1	XVal Session 67-Typing - Text-1		2012-07-16 13:16:35.782000
	Edit pad (rev 925)		Jamey	cv409	XVal Session 67	1	XVal Session 67-Typing - Text-1		2012-07-16 13:16:36.060000
	Edit pad (rev 926)		nic	cv403	XVal Session 67	1	XVal Session 67-Typing - Text-1		2012-07-16 13:16:36.222000
	Edit pad (rev 927)		Xing	cv400	XVal Session 67	1	XVal Session 67-Typing - Text-1		2012-07-16 13:16:36.282000
	Edit pad (rev 928)		Jamey	cv409	XVal Session 67	1	XVal Session 67-Typing - Text-1		2012-07-16 13:16:36.571000
	Edit pad (rev 929)		nic	cv403	XVal Session 67	1	XVal Session 67-Typing - Text-1		2012-07-16 13:16:36.722000
	Edit pad (rev 930)		Xing	cv400	XVal Session 67	1	XVal Session 67-Typing - Text-1		2012-07-16 13:16:36.782000
	Edit pad (rev 931)		Jamey	cv409	XVal Session 67	1	XVal Session 67-Typing - Text-1		2012-07-16 13:16:37.071000
	Edit pad (rev 932)		nic	cv403	XVal Session 67	1	XVal Session 67-Typing - Text-1		2012-07-16 13:16:37.222000
	Edit pad (rev 933)		Xing	cv400	XVal Session 67	1	XVal Session 67-Typing - Text-1		2012-07-16 13:16:37.283000
	Edit pad (rev 934)		Jamey	cv409	XVal Session 67	1	XVal Session 67-Typing - Text-1		2012-07-16 13:16:37.576000
	Edit pad (rev 935)		nic	cv403	XVal Session 67	1	XVal Session 67-Typing - Text-1		2012-07-16 13:16:37.722000
	Edit pad (rev 936)		Brady	cv405	XVal Session 67	1	XVal Session 67-Typing - Text-1		2012-07-16 13:16:38.065000
	Edit pad (rev 937)		Brady	cv405	XVal Session 67	1	XVal Session 67-Typing - Text-1		2012-07-16 13:16:38.567000
	Edit pad (rev 938)		nic	cv403	XVal Session 67	1	XVal Session 67-Typing - Text-1		2012-07-16 13:16:38.820000
	Edit pad (rev 939)		Jamey	cv409	XVal Session 67	1	XVal Session 67-Typing - Text-1		2012-07-16 13:16:38.859000
	Edit pad (rev 940)		Brady	cv405	XVal Session 67	1	XVal Session 67-Typing - Text-1		2012-07-16 13:16:39.067000
	Edit pad (rev 941)		nic	cv403	XVal Session 67	1	XVal Session 67-Typing - Text-1		2012-07-16 13:16:39.320000
	Edit pad (rev 942)		Jamey	cv409	XVal Session 67	1	XVal Session 67-Typing - Text-1		2012-07-16 13:16:39.367000
	Edit pad (rev 943)		Brady	cv405	XVal Session 67	1	XVal Session 67-Typing - Text-1		2012-07-16 13:16:39.566000
	Edit pad (rev 944)		Jamey	cv409	XVal Session 67	1	XVal Session 67-Typing - Text-1		2012-07-16 13:16:39.870000
	Edit pad (rev 945)		Brady	cv405	XVal Session 67	1	XVal Session 67-Typing - Text-1		2012-07-16 13:16:40.068000
	Edit pad (rev 946)		Jamey	cv409	XVal Session 67	1	XVal Session 67-Typing - Text-1		2012-07-16 13:16:40.369000
	Edit pad (rev 947)		Brady	cv405	XVal Session 67	1	XVal Session 67-Typing - Text-1		2012-07-16 13:16:40.566000
	Edit pad (rev 948)		Jamey	cv409	XVal Session 67	1	XVal Session 67-Typing - Text-1		2012-07-16 13:16:40.874000
	Edit pad (rev 949)		Brady	cv405	XVal Session 67	1	XVal Session 67-Typing - Text-1		2012-07-16 13:16:41.065000
	Edit pad (rev 950)		Jamey	cv409	XVal Session 67	1	XVal Session 67-Typing - Text-1		2012-07-16 13:16:41.369000
	Edit pad (rev 951)		Brady	cv405	XVal Session 67	1	XVal Session 67-Typing - Text-1		2012-07-16 13:16:41.567000
	Edit pad (rev 952)		nic	cv403	XVal Session 67	1	XVal Session 67-Typing - Text-1		2012-07-16 13:16:41.600000
	Edit pad (rev 953)		Brady	cv405	XVal Session 67	1	XVal Session 67-Typing - Text-1		2012-07-16 13:16:42.070000
	Edit pad (rev 954)		Brady	cv405	XVal Session 67	1	XVal Session 67-Typing - Text-1		2012-07-16 13:16:42.573000
	Edit pad (rev 955)		nic	cv403	XVal Session 67	1	XVal Session 67-Typing - Text-1		2012-07-16 13:16:42.583000
	Edit pad (rev 956)		Brady	cv405	XVal Session 67	1	XVal Session 67-Typing - Text-1		2012-07-16 13:16:43.072000
	Edit pad (rev 957)		nic	cv403	XVal Session 67	1	XVal Session 67-Typing - Text-1		2012-07-16 13:16:43.156000
	Edit pad (rev 958)		Brady	cv405	XVal Session 67	1	XVal Session 67-Typing - Text-1		2012-07-16 13:16:43.578000
	Edit pad (rev 959)		nic	cv403	XVal Session 67	1	XVal Session 67-Typing - Text-1		2012-07-16 13:16:43.656000
	Edit pad (rev 960)		Brady	cv405	XVal Session 67	1	XVal Session 67-Typing - Text-1		2012-07-16 13:16:44.080000
	Edit pad (rev 961)		nic	cv403	XVal Session 67	1	XVal Session 67-Typing - Text-1		2012-07-16 13:16:44.157000
	Edit pad (rev 962)		Jamey	cv409	XVal Session 67	1	XVal Session 67-Typing - Text-1		2012-07-16 13:16:44.482000
	Edit pad (rev 963)		Brady	cv405	XVal Session 67	1	XVal Session 67-Typing - Text-1		2012-07-16 13:16:44.578000
	Edit pad (rev 964)		nic	cv403	XVal Session 67	1	XVal Session 67-Typing - Text-1		2012-07-16 13:16:44.656000
	Edit pad (rev 965)		Brady	cv405	XVal Session 67	1	XVal Session 67-Typing - Text-1		2012-07-16 13:16:45.082000
	Edit pad (rev 966)		nic	cv403	XVal Session 67	1	XVal Session 67-Typing - Text-1		2012-07-16 13:16:45.506000
	Edit pad (rev 967)		Brady	cv405	XVal Session 67	1	XVal Session 67-Typing - Text-1		2012-07-16 13:16:45.593000
	Edit pad (rev 968)		nic	cv403	XVal Session 67	1	XVal Session 67-Typing - Text-1		2012-07-16 13:16:46.006000
	Edit pad (rev 969)		Brady	cv405	XVal Session 67	1	XVal Session 67-Typing - Text-1		2012-07-16 13:16:46.093000
	Edit pad (rev 970)		Jamey	cv409	XVal Session 67	1	XVal Session 67-Typing - Text-1		2012-07-16 13:16:46.354000
	Edit pad (rev 971)		nic	cv403	XVal Session 67	1	XVal Session 67-Typing - Text-1		2012-07-16 13:16:46.505000
	Edit pad (rev 972)		Brady	cv405	XVal Session 67	1	XVal Session 67-Typing - Text-1		2012-07-16 13:16:46.593000
	Edit pad (rev 973)		nic	cv403	XVal Session 67	1	XVal Session 67-Typing - Text-1		2012-07-16 13:16:47.008000
	Edit pad (rev 974)		Brady	cv405	XVal Session 67	1	XVal Session 67-Typing - Text-1		2012-07-16 13:16:47.093000
	Edit pad (rev 975)		Jamey	cv409	XVal Session 67	1	XVal Session 67-Typing - Text-1		2012-07-16 13:16:47.565000
	Edit pad (rev 976)		Brady	cv405	XVal Session 67	1	XVal Session 67-Typing - Text-1		2012-07-16 13:16:47.594000
	Edit pad (rev 977)		nic	cv403	XVal Session 67	1	XVal Session 67-Typing - Text-1		2012-07-16 13:16:48.006000
	Edit pad (rev 978)		Jamey	cv409	XVal Session 67	1	XVal Session 67-Typing - Text-1		2012-07-16 13:16:48.063000
	Edit pad (rev 979)		Brady	cv405	XVal Session 67	1	XVal Session 67-Typing - Text-1		2012-07-16 13:16:48.101000
	Edit pad (rev 980)		nic	cv403	XVal Session 67	1	XVal Session 67-Typing - Text-1		2012-07-16 13:16:48.506000
	Edit pad (rev 981)		Jamey	cv409	XVal Session 67	1	XVal Session 67-Typing - Text-1		2012-07-16 13:16:48.607000
	Edit pad (rev 982)		nic	cv403	XVal Session 67	1	XVal Session 67-Typing - Text-1		2012-07-16 13:16:49.005000
	Edit pad (rev 983)		nic	cv403	XVal Session 67	1	XVal Session 67-Typing - Text-1		2012-07-16 13:16:49.505000
	Edit pad (rev 984)		nic	cv403	XVal Session 67	1	XVal Session 67-Typing - Text-1		2012-07-16 13:16:50.005000
	Edit pad (rev 985)		nic	cv403	XVal Session 67	1	XVal Session 67-Typing - Text-1		2012-07-16 13:16:50.505000
	Edit pad (rev 986)		nic	cv403	XVal Session 67	1	XVal Session 67-Typing - Text-1		2012-07-16 13:16:51.006000
	Edit pad (rev 987)		nic	cv403	XVal Session 67	1	XVal Session 67-Typing - Text-1		2012-07-16 13:16:51.505000
	Edit pad (rev 988)		nic	cv403	XVal Session 67	1	XVal Session 67-Typing - Text-1		2012-07-16 13:16:52.119000
	Edit pad (rev 989)		nic	cv403	XVal Session 67	1	XVal Session 67-Typing - Text-1		2012-07-16 13:16:52.617000
	Edit pad (rev 990)		nic	cv403	XVal Session 67	1	XVal Session 67-Typing - Text-1		2012-07-16 13:16:53.126000
	Edit pad (rev 991)		nic	cv403	XVal Session 67	1	XVal Session 67-Typing - Text-1		2012-07-16 13:16:53.626000
	Edit pad (rev 992)		nic	cv403	XVal Session 67	1	XVal Session 67-Typing - Text-1		2012-07-16 13:16:54.126000
	Edit pad (rev 993)		nic	cv403	XVal Session 67	1	XVal Session 67-Typing - Text-1		2012-07-16 13:16:55.540000
	Edit pad (rev 994)		nic	cv403	XVal Session 67	1	XVal Session 67-Typing - Text-1		2012-07-16 13:16:56.042000
	Edit pad (rev 995)		nic	cv403	XVal Session 67	1	XVal Session 67-Typing - Text-1		2012-07-16 13:16:56.542000
	Edit pad (rev 996)		nic	cv403	XVal Session 67	1	XVal Session 67-Typing - Text-1		2012-07-16 13:16:57.041000
	Edit pad (rev 997)		nic	cv403	XVal Session 67	1	XVal Session 67-Typing - Text-1		2012-07-16 13:16:57.541000
	Edit pad (rev 998)		nic	cv403	XVal Session 67	1	XVal Session 67-Typing - Text-1		2012-07-16 13:16:58.044000
	Edit pad (rev 999)		nic	cv403	XVal Session 67	1	XVal Session 67-Typing - Text-1		2012-07-16 13:16:58.542000
	Edit pad (rev 1000)		nic	cv403	XVal Session 67	1	XVal Session 67-Typing - Text-1		2012-07-16 13:16:59.832000
	Edit pad (rev 1001)		nic	cv403	XVal Session 67	1	XVal Session 67-Typing - Text-1		2012-07-16 13:17:00.332000
	Edit pad (rev 1002)		nic	cv403	XVal Session 67	1	XVal Session 67-Typing - Text-1		2012-07-16 13:17:00.934000
	Edit pad (rev 1003)		nic	cv403	XVal Session 67	1	XVal Session 67-Typing - Text-1		2012-07-16 13:17:01.434000
	Edit pad (rev 1004)		nic	cv403	XVal Session 67	1	XVal Session 67-Typing - Text-1		2012-07-16 13:17:01.935000
	Edit pad (rev 1005)		nic	cv403	XVal Session 67	1	XVal Session 67-Typing - Text-1		2012-07-16 13:17:02.434000
	Edit pad (rev 1006)		nic	cv403	XVal Session 67	1	XVal Session 67-Typing - Text-1		2012-07-16 13:17:03.159000
	Edit pad (rev 1007)		nic	cv403	XVal Session 67	1	XVal Session 67-Typing - Text-1		2012-07-16 13:17:03.656000
	Edit pad (rev 1008)		nic	cv403	XVal Session 67	1	XVal Session 67-Typing - Text-1		2012-07-16 13:17:04.158000
	Edit pad (rev 1009)		nic	cv403	XVal Session 67	1	XVal Session 67-Typing - Text-1		2012-07-16 13:17:04.659000
	Edit pad (rev 1010)		nic	cv403	XVal Session 67	1	XVal Session 67-Typing - Text-1		2012-07-16 13:17:05.159000
	Edit pad (rev 1011)		nic	cv403	XVal Session 67	1	XVal Session 67-Typing - Text-1		2012-07-16 13:17:05.658000
	Edit pad (rev 1012)		nic	cv403	XVal Session 67	1	XVal Session 67-Typing - Text-1		2012-07-16 13:17:06.158000
	Edit pad (rev 1013)		nic	cv403	XVal Session 67	1	XVal Session 67-Typing - Text-1		2012-07-16 13:17:06.658000
	Edit pad (rev 1014)		nic	cv403	XVal Session 67	1	XVal Session 67-Typing - Text-1		2012-07-16 13:17:07.158000
	Edit pad (rev 1015)		nic	cv403	XVal Session 67	1	XVal Session 67-Typing - Text-1		2012-07-16 13:17:07.657000
	Edit pad (rev 1016)		nic	cv403	XVal Session 67	1	XVal Session 67-Typing - Text-1		2012-07-16 13:17:08.158000
	Edit pad (rev 1017)		nic	cv403	XVal Session 67	1	XVal Session 67-Typing - Text-1		2012-07-16 13:17:08.658000
	Edit pad (rev 1018)		nic	cv403	XVal Session 67	1	XVal Session 67-Typing - Text-1		2012-07-16 13:17:09.158000
	Edit pad (rev 1019)		nic	cv403	XVal Session 67	1	XVal Session 67-Typing - Text-1		2012-07-16 13:17:09.657000
	Edit pad (rev 1020)		nic	cv403	XVal Session 67	1	XVal Session 67-Typing - Text-1		2012-07-16 13:17:10.159000
	Edit pad (rev 1021)		nic	cv403	XVal Session 67	1	XVal Session 67-Typing - Text-1		2012-07-16 13:17:10.675000
	Edit pad (rev 1022)		nic	cv403	XVal Session 67	1	XVal Session 67-Typing - Text-1		2012-07-16 13:17:11.177000
	Edit pad (rev 1023)		nic	cv403	XVal Session 67	1	XVal Session 67-Typing - Text-1		2012-07-16 13:17:11.678000
	Edit pad (rev 1024)		nic	cv403	XVal Session 67	1	XVal Session 67-Typing - Text-1		2012-07-16 13:17:12.194000
	Edit pad (rev 1025)		nic	cv403	XVal Session 67	1	XVal Session 67-Typing - Text-1		2012-07-16 13:17:12.695000
	Edit pad (rev 1026)		nic	cv403	XVal Session 67	1	XVal Session 67-Typing - Text-1		2012-07-16 13:17:13.194000
	Edit pad (rev 1027)		nic	cv403	XVal Session 67	1	XVal Session 67-Typing - Text-1		2012-07-16 13:17:13.694000
	Edit pad (rev 1028)		nic	cv403	XVal Session 67	1	XVal Session 67-Typing - Text-1		2012-07-16 13:17:14.194000
	Edit pad (rev 1029)		nic	cv403	XVal Session 67	1	XVal Session 67-Typing - Text-1		2012-07-16 13:17:14.695000
	Edit pad (rev 1030)		nic	cv403	XVal Session 67	1	XVal Session 67-Typing - Text-1		2012-07-16 13:17:15.194000
	Edit pad (rev 1031)		nic	cv403	XVal Session 67	1	XVal Session 67-Typing - Text-1		2012-07-16 13:17:15.693000
	Edit pad (rev 1032)		nic	cv403	XVal Session 67	1	XVal Session 67-Typing - Text-1		2012-07-16 13:17:16.193000
	Edit pad (rev 1033)		nic	cv403	XVal Session 67	1	XVal Session 67-Typing - Text-1		2012-07-16 13:17:16.751000
	Edit pad (rev 1034)		nic	cv403	XVal Session 67	1	XVal Session 67-Typing - Text-1		2012-07-16 13:17:18.419000
	Edit pad (rev 1035)		nic	cv403	XVal Session 67	1	XVal Session 67-Typing - Text-1		2012-07-16 13:17:19.094000
	Edit pad (rev 1036)		nic	cv403	XVal Session 67	1	XVal Session 67-Typing - Text-1		2012-07-16 13:17:19.593000
	Edit pad (rev 1037)		nic	cv403	XVal Session 67	1	XVal Session 67-Typing - Text-1		2012-07-16 13:17:20.099000
	Edit pad (rev 1038)		nic	cv403	XVal Session 67	1	XVal Session 67-Typing - Text-1		2012-07-16 13:17:20.598000
	Edit pad (rev 1039)		nic	cv403	XVal Session 67	1	XVal Session 67-Typing - Text-1		2012-07-16 13:17:21.098000
	Edit pad (rev 1040)		nic	cv403	XVal Session 67	1	XVal Session 67-Typing - Text-1		2012-07-16 13:17:21.599000
	Edit pad (rev 1041)		nic	cv403	XVal Session 67	1	XVal Session 67-Typing - Text-1		2012-07-16 13:17:22.099000
	Edit pad (rev 1042)		nic	cv403	XVal Session 67	1	XVal Session 67-Typing - Text-1		2012-07-16 13:17:22.598000
	Edit pad (rev 1043)		nic	cv403	XVal Session 67	1	XVal Session 67-Typing - Text-1		2012-07-16 13:17:23.098000
	Edit pad (rev 1044)		nic	cv403	XVal Session 67	1	XVal Session 67-Typing - Text-1		2012-07-16 13:17:23.598000
	Edit pad (rev 1045)		Xing	cv400	XVal Session 67	1	XVal Session 67-Typing - Text-1		2012-07-16 13:17:24.096000
	Edit pad (rev 1046)		nic	cv403	XVal Session 67	1	XVal Session 67-Typing - Text-1		2012-07-16 13:17:24.098000
	Edit pad (rev 1047)		Xing	cv400	XVal Session 67	1	XVal Session 67-Typing - Text-1		2012-07-16 13:17:24.596000
	Edit pad (rev 1048)		nic	cv403	XVal Session 67	1	XVal Session 67-Typing - Text-1		2012-07-16 13:17:24.598000
	Edit pad (rev 1049)		nic	cv403	XVal Session 67	1	XVal Session 67-Typing - Text-1		2012-07-16 13:17:25.099000
	Edit pad (rev 1050)		Jamey	cv409	XVal Session 67	1	XVal Session 67-Typing - Text-1		2012-07-16 13:17:25.381000
	Edit pad (rev 1051)		nic	cv403	XVal Session 67	1	XVal Session 67-Typing - Text-1		2012-07-16 13:17:25.598000
	Edit pad (rev 1052)		Xing	cv400	XVal Session 67	1	XVal Session 67-Typing - Text-1		2012-07-16 13:17:25.833000
	Edit pad (rev 1053)		Jamey	cv409	XVal Session 67	1	XVal Session 67-Typing - Text-1		2012-07-16 13:17:25.976000
	Edit pad (rev 1054)		nic	cv403	XVal Session 67	1	XVal Session 67-Typing - Text-1		2012-07-16 13:17:26.099000
	Edit pad (rev 1055)		Xing	cv400	XVal Session 67	1	XVal Session 67-Typing - Text-1		2012-07-16 13:17:26.334000
	Edit pad (rev 1056)		Jamey	cv409	XVal Session 67	1	XVal Session 67-Typing - Text-1		2012-07-16 13:17:26.475000
	Edit pad (rev 1057)		nic	cv403	XVal Session 67	1	XVal Session 67-Typing - Text-1		2012-07-16 13:17:26.597000
	Edit pad (rev 1058)		Xing	cv400	XVal Session 67	1	XVal Session 67-Typing - Text-1		2012-07-16 13:17:26.844000
	Edit pad (rev 1059)		Jamey	cv409	XVal Session 67	1	XVal Session 67-Typing - Text-1		2012-07-16 13:17:26.983000
	Edit pad (rev 1060)		nic	cv403	XVal Session 67	1	XVal Session 67-Typing - Text-1		2012-07-16 13:17:27.098000
	Edit pad (rev 1061)		Xing	cv400	XVal Session 67	1	XVal Session 67-Typing - Text-1		2012-07-16 13:17:27.346000
	Edit pad (rev 1062)		nic	cv403	XVal Session 67	1	XVal Session 67-Typing - Text-1		2012-07-16 13:17:27.599000
	Edit pad (rev 1063)		Xing	cv400	XVal Session 67	1	XVal Session 67-Typing - Text-1		2012-07-16 13:17:27.845000
	Edit pad (rev 1064)		nic	cv403	XVal Session 67	1	XVal Session 67-Typing - Text-1		2012-07-16 13:17:28.107000
	Edit pad (rev 1065)		Xing	cv400	XVal Session 67	1	XVal Session 67-Typing - Text-1		2012-07-16 13:17:28.344000
	Edit pad (rev 1066)		nic	cv403	XVal Session 67	1	XVal Session 67-Typing - Text-1		2012-07-16 13:17:28.607000
	Edit pad (rev 1067)		Xing	cv400	XVal Session 67	1	XVal Session 67-Typing - Text-1		2012-07-16 13:17:28.845000
	Edit pad (rev 1068)		nic	cv403	XVal Session 67	1	XVal Session 67-Typing - Text-1		2012-07-16 13:17:29.112000
	Edit pad (rev 1069)		nic	cv403	XVal Session 67	1	XVal Session 67-Typing - Text-1		2012-07-16 13:17:29.686000
	Edit pad (rev 1070)		Xing	cv400	XVal Session 67	1	XVal Session 67-Typing - Text-1		2012-07-16 13:17:29.742000
	Edit pad (rev 1071)		nic	cv403	XVal Session 67	1	XVal Session 67-Typing - Text-1		2012-07-16 13:17:30.187000
	Edit pad (rev 1072)		Xing	cv400	XVal Session 67	1	XVal Session 67-Typing - Text-1		2012-07-16 13:17:30.254000
	Edit pad (rev 1073)		nic	cv403	XVal Session 67	1	XVal Session 67-Typing - Text-1		2012-07-16 13:17:30.686000
	Edit pad (rev 1074)		Xing	cv400	XVal Session 67	1	XVal Session 67-Typing - Text-1		2012-07-16 13:17:30.755000
	Edit pad (rev 1075)		nic	cv403	XVal Session 67	1	XVal Session 67-Typing - Text-1		2012-07-16 13:17:31.186000
	Edit pad (rev 1076)		Xing	cv400	XVal Session 67	1	XVal Session 67-Typing - Text-1		2012-07-16 13:17:31.255000
	Edit pad (rev 1077)		nic	cv403	XVal Session 67	1	XVal Session 67-Typing - Text-1		2012-07-16 13:17:31.686000
	Edit pad (rev 1078)		Jamey	cv409	XVal Session 67	1	XVal Session 67-Typing - Text-1		2012-07-16 13:17:31.709000
	Edit pad (rev 1079)		Xing	cv400	XVal Session 67	1	XVal Session 67-Typing - Text-1		2012-07-16 13:17:31.753000
	Edit pad (rev 1080)		nic	cv403	XVal Session 67	1	XVal Session 67-Typing - Text-1		2012-07-16 13:17:32.186000
	Edit pad (rev 1081)		Jamey	cv409	XVal Session 67	1	XVal Session 67-Typing - Text-1		2012-07-16 13:17:32.210000
	Edit pad (rev 1082)		Brady	cv405	XVal Session 67	1	XVal Session 67-Typing - Text-1		2012-07-16 13:17:32.299000
	Edit pad (rev 1083)		nic	cv403	XVal Session 67	1	XVal Session 67-Typing - Text-1		2012-07-16 13:17:32.687000
	Edit pad (rev 1084)		Brady	cv405	XVal Session 67	1	XVal Session 67-Typing - Text-1		2012-07-16 13:17:32.802000
	Edit pad (rev 1085)		Xing	cv400	XVal Session 67	1	XVal Session 67-Typing - Text-1		2012-07-16 13:17:32.825000
	Edit pad (rev 1086)		nic	cv403	XVal Session 67	1	XVal Session 67-Typing - Text-1		2012-07-16 13:17:33.187000
	Edit pad (rev 1087)		Brady	cv405	XVal Session 67	1	XVal Session 67-Typing - Text-1		2012-07-16 13:17:33.303000
	Edit pad (rev 1088)		Xing	cv400	XVal Session 67	1	XVal Session 67-Typing - Text-1		2012-07-16 13:17:33.332000
	Edit pad (rev 1089)		Jamey	cv409	XVal Session 67	1	XVal Session 67-Typing - Text-1		2012-07-16 13:17:33.343000
	Edit pad (rev 1090)		nic	cv403	XVal Session 67	1	XVal Session 67-Typing - Text-1		2012-07-16 13:17:33.694000
	Edit pad (rev 1091)		Brady	cv405	XVal Session 67	1	XVal Session 67-Typing - Text-1		2012-07-16 13:17:33.803000
	Edit pad (rev 1092)		Xing	cv400	XVal Session 67	1	XVal Session 67-Typing - Text-1		2012-07-16 13:17:33.831000
	Edit pad (rev 1093)		Jamey	cv409	XVal Session 67	1	XVal Session 67-Typing - Text-1		2012-07-16 13:17:33.858000
	Edit pad (rev 1094)		nic	cv403	XVal Session 67	1	XVal Session 67-Typing - Text-1		2012-07-16 13:17:34.195000
	Edit pad (rev 1095)		Brady	cv405	XVal Session 67	1	XVal Session 67-Typing - Text-1		2012-07-16 13:17:34.310000
	Edit pad (rev 1096)		Xing	cv400	XVal Session 67	1	XVal Session 67-Typing - Text-1		2012-07-16 13:17:34.332000
	Edit pad (rev 1097)		Jamey	cv409	XVal Session 67	1	XVal Session 67-Typing - Text-1		2012-07-16 13:17:34.357000
	Edit pad (rev 1098)		nic	cv403	XVal Session 67	1	XVal Session 67-Typing - Text-1		2012-07-16 13:17:34.709000
	Edit pad (rev 1099)		Brady	cv405	XVal Session 67	1	XVal Session 67-Typing - Text-1		2012-07-16 13:17:34.811000
	Edit pad (rev 1100)		Xing	cv400	XVal Session 67	1	XVal Session 67-Typing - Text-1		2012-07-16 13:17:34.832000
	Edit pad (rev 1101)		Jamey	cv409	XVal Session 67	1	XVal Session 67-Typing - Text-1		2012-07-16 13:17:34.864000
	Edit pad (rev 1102)		nic	cv403	XVal Session 67	1	XVal Session 67-Typing - Text-1		2012-07-16 13:17:35.212000
	Edit pad (rev 1103)		Brady	cv405	XVal Session 67	1	XVal Session 67-Typing - Text-1		2012-07-16 13:17:35.310000
	Edit pad (rev 1104)		Jamey	cv409	XVal Session 67	1	XVal Session 67-Typing - Text-1		2012-07-16 13:17:35.454000
	Edit pad (rev 1105)		nic	cv403	XVal Session 67	1	XVal Session 67-Typing - Text-1		2012-07-16 13:17:35.727000
	Edit pad (rev 1106)		Xing	cv400	XVal Session 67	1	XVal Session 67-Typing - Text-1		2012-07-16 13:17:35.794000
	Edit pad (rev 1107)		Brady	cv405	XVal Session 67	1	XVal Session 67-Typing - Text-1		2012-07-16 13:17:35.862000
	Edit pad (rev 1108)		Jamey	cv409	XVal Session 67	1	XVal Session 67-Typing - Text-1		2012-07-16 13:17:35.961000
	Edit pad (rev 1109)		nic	cv403	XVal Session 67	1	XVal Session 67-Typing - Text-1		2012-07-16 13:17:36.226000
	Edit pad (rev 1110)		Xing	cv400	XVal Session 67	1	XVal Session 67-Typing - Text-1		2012-07-16 13:17:36.297000
	Edit pad (rev 1111)		Brady	cv405	XVal Session 67	1	XVal Session 67-Typing - Text-1		2012-07-16 13:17:36.370000
	Edit pad (rev 1112)		Jamey	cv409	XVal Session 67	1	XVal Session 67-Typing - Text-1		2012-07-16 13:17:36.465000
	Edit pad (rev 1113)		nic	cv403	XVal Session 67	1	XVal Session 67-Typing - Text-1		2012-07-16 13:17:36.741000
	Edit pad (rev 1114)		Xing	cv400	XVal Session 67	1	XVal Session 67-Typing - Text-1		2012-07-16 13:17:36.795000
	Edit pad (rev 1115)		Brady	cv405	XVal Session 67	1	XVal Session 67-Typing - Text-1		2012-07-16 13:17:36.870000
	Edit pad (rev 1116)		Xing	cv400	XVal Session 67	1	XVal Session 67-Typing - Text-1		2012-07-16 13:17:37.295000
	Edit pad (rev 1117)		Jamey	cv409	XVal Session 67	1	XVal Session 67-Typing - Text-1		2012-07-16 13:17:37.317000
	Edit pad (rev 1118)		Brady	cv405	XVal Session 67	1	XVal Session 67-Typing - Text-1		2012-07-16 13:17:37.372000
	Edit pad (rev 1119)		Xing	cv400	XVal Session 67	1	XVal Session 67-Typing - Text-1		2012-07-16 13:17:37.795000
	Edit pad (rev 1120)		nic	cv403	XVal Session 67	1	XVal Session 67-Typing - Text-1		2012-07-16 13:17:37.809000
	Edit pad (rev 1121)		Jamey	cv409	XVal Session 67	1	XVal Session 67-Typing - Text-1		2012-07-16 13:17:37.813000
	Edit pad (rev 1122)		Brady	cv405	XVal Session 67	1	XVal Session 67-Typing - Text-1		2012-07-16 13:17:37.873000
	Edit pad (rev 1123)		nic	cv403	XVal Session 67	1	XVal Session 67-Typing - Text-1		2012-07-16 13:17:38.309000
	Edit pad (rev 1124)		Jamey	cv409	XVal Session 67	1	XVal Session 67-Typing - Text-1		2012-07-16 13:17:38.313000
	Edit pad (rev 1125)		Brady	cv405	XVal Session 67	1	XVal Session 67-Typing - Text-1		2012-07-16 13:17:38.375000
	Edit pad (rev 1126)		Xing	cv400	XVal Session 67	1	XVal Session 67-Typing - Text-1		2012-07-16 13:17:38.474000
	Edit pad (rev 1127)		nic	cv403	XVal Session 67	1	XVal Session 67-Typing - Text-1		2012-07-16 13:17:38.808000
	Edit pad (rev 1128)		Jamey	cv409	XVal Session 67	1	XVal Session 67-Typing - Text-1		2012-07-16 13:17:38.847000
	Edit pad (rev 1129)		Brady	cv405	XVal Session 67	1	XVal Session 67-Typing - Text-1		2012-07-16 13:17:38.900000
	Edit pad (rev 1130)		Xing	cv400	XVal Session 67	1	XVal Session 67-Typing - Text-1		2012-07-16 13:17:38.973000
	Edit pad (rev 1131)		Jamey	cv409	XVal Session 67	1	XVal Session 67-Typing - Text-1		2012-07-16 13:17:39.356000
	Edit pad (rev 1132)		Brady	cv405	XVal Session 67	1	XVal Session 67-Typing - Text-1		2012-07-16 13:17:39.404000
	Edit pad (rev 1133)		Xing	cv400	XVal Session 67	1	XVal Session 67-Typing - Text-1		2012-07-16 13:17:39.473000
	Edit pad (rev 1134)		nic	cv403	XVal Session 67	1	XVal Session 67-Typing - Text-1		2012-07-16 13:17:39.710000
	Edit pad (rev 1135)		Jamey	cv409	XVal Session 67	1	XVal Session 67-Typing - Text-1		2012-07-16 13:17:39.853000
	Edit pad (rev 1136)		Brady	cv405	XVal Session 67	1	XVal Session 67-Typing - Text-1		2012-07-16 13:17:39.904000
	Edit pad (rev 1137)		Xing	cv400	XVal Session 67	1	XVal Session 67-Typing - Text-1		2012-07-16 13:17:39.974000
	Edit pad (rev 1138)		nic	cv403	XVal Session 67	1	XVal Session 67-Typing - Text-1		2012-07-16 13:17:40.215000
	Edit pad (rev 1139)		Jamey	cv409	XVal Session 67	1	XVal Session 67-Typing - Text-1		2012-07-16 13:17:40.352000
	Edit pad (rev 1140)		Brady	cv405	XVal Session 67	1	XVal Session 67-Typing - Text-1		2012-07-16 13:17:40.406000
	Edit pad (rev 1141)		Xing	cv400	XVal Session 67	1	XVal Session 67-Typing - Text-1		2012-07-16 13:17:40.473000
	Edit pad (rev 1142)		nic	cv403	XVal Session 67	1	XVal Session 67-Typing - Text-1		2012-07-16 13:17:40.715000
	Edit pad (rev 1143)		Jamey	cv409	XVal Session 67	1	XVal Session 67-Typing - Text-1		2012-07-16 13:17:40.847000
	Edit pad (rev 1144)		Brady	cv405	XVal Session 67	1	XVal Session 67-Typing - Text-1		2012-07-16 13:17:40.905000
	Edit pad (rev 1145)		Xing	cv400	XVal Session 67	1	XVal Session 67-Typing - Text-1		2012-07-16 13:17:40.973000
	Edit pad (rev 1146)		nic	cv403	XVal Session 67	1	XVal Session 67-Typing - Text-1		2012-07-16 13:17:41.217000
	Edit pad (rev 1147)		Jamey	cv409	XVal Session 67	1	XVal Session 67-Typing - Text-1		2012-07-16 13:17:41.348000
	Edit pad (rev 1148)		Brady	cv405	XVal Session 67	1	XVal Session 67-Typing - Text-1		2012-07-16 13:17:41.405000
	Edit pad (rev 1149)		Xing	cv400	XVal Session 67	1	XVal Session 67-Typing - Text-1		2012-07-16 13:17:41.474000
	Edit pad (rev 1150)		nic	cv403	XVal Session 67	1	XVal Session 67-Typing - Text-1		2012-07-16 13:17:41.720000
	Edit pad (rev 1151)		Brady	cv405	XVal Session 67	1	XVal Session 67-Typing - Text-1		2012-07-16 13:17:41.906000
	Edit pad (rev 1152)		Xing	cv400	XVal Session 67	1	XVal Session 67-Typing - Text-1		2012-07-16 13:17:41.975000
	Edit pad (rev 1153)		nic	cv403	XVal Session 67	1	XVal Session 67-Typing - Text-1		2012-07-16 13:17:42.220000
	Edit pad (rev 1154)		Jamey	cv409	XVal Session 67	1	XVal Session 67-Typing - Text-1		2012-07-16 13:17:42.325000
	Edit pad (rev 1155)		Brady	cv405	XVal Session 67	1	XVal Session 67-Typing - Text-1		2012-07-16 13:17:42.417000
	Edit pad (rev 1156)		nic	cv403	XVal Session 67	1	XVal Session 67-Typing - Text-1		2012-07-16 13:17:42.722000
	Edit pad (rev 1157)		Brady	cv405	XVal Session 67	1	XVal Session 67-Typing - Text-1		2012-07-16 13:17:42.917000
	Edit pad (rev 1158)		Jamey	cv409	XVal Session 67	1	XVal Session 67-Typing - Text-1		2012-07-16 13:17:43.154000
	Edit pad (rev 1159)		nic	cv403	XVal Session 67	1	XVal Session 67-Typing - Text-1		2012-07-16 13:17:43.223000
	Edit pad (rev 1160)		Brady	cv405	XVal Session 67	1	XVal Session 67-Typing - Text-1		2012-07-16 13:17:43.430000
	Edit pad (rev 1161)		nic	cv403	XVal Session 67	1	XVal Session 67-Typing - Text-1		2012-07-16 13:17:43.725000
	Edit pad (rev 1162)		Xing	cv400	XVal Session 67	1	XVal Session 67-Typing - Text-1		2012-07-16 13:17:43.916000
	Edit pad (rev 1163)		Brady	cv405	XVal Session 67	1	XVal Session 67-Typing - Text-1		2012-07-16 13:17:43.941000
	Edit pad (rev 1164)		Xing	cv400	XVal Session 67	1	XVal Session 67-Typing - Text-1		2012-07-16 13:17:44.416000
	Edit pad (rev 1165)		Brady	cv405	XVal Session 67	1	XVal Session 67-Typing - Text-1		2012-07-16 13:17:44.439000
	Edit pad (rev 1166)		nic	cv403	XVal Session 67	1	XVal Session 67-Typing - Text-1		2012-07-16 13:17:44.660000
	Edit pad (rev 1167)		Jamey	cv409	XVal Session 67	1	XVal Session 67-Typing - Text-1		2012-07-16 13:17:44.762000
	Edit pad (rev 1168)		Brady	cv405	XVal Session 67	1	XVal Session 67-Typing - Text-1		2012-07-16 13:17:44.943000
	Edit pad (rev 1169)		Xing	cv400	XVal Session 67	1	XVal Session 67-Typing - Text-1		2012-07-16 13:17:44.985000
	Edit pad (rev 1170)		nic	cv403	XVal Session 67	1	XVal Session 67-Typing - Text-1		2012-07-16 13:17:45.158000
	Edit pad (rev 1171)		Jamey	cv409	XVal Session 67	1	XVal Session 67-Typing - Text-1		2012-07-16 13:17:45.261000
	Edit pad (rev 1172)		Brady	cv405	XVal Session 67	1	XVal Session 67-Typing - Text-1		2012-07-16 13:17:45.443000
	Edit pad (rev 1173)		Xing	cv400	XVal Session 67	1	XVal Session 67-Typing - Text-1		2012-07-16 13:17:45.486000
	Edit pad (rev 1174)		nic	cv403	XVal Session 67	1	XVal Session 67-Typing - Text-1		2012-07-16 13:17:45.660000
	Edit pad (rev 1175)		Brady	cv405	XVal Session 67	1	XVal Session 67-Typing - Text-1		2012-07-16 13:17:45.943000
	Edit pad (rev 1176)		Jamey	cv409	XVal Session 67	1	XVal Session 67-Typing - Text-1		2012-07-16 13:17:45.965000
	Edit pad (rev 1177)		Xing	cv400	XVal Session 67	1	XVal Session 67-Typing - Text-1		2012-07-16 13:17:46.063000
	Edit pad (rev 1178)		nic	cv403	XVal Session 67	1	XVal Session 67-Typing - Text-1		2012-07-16 13:17:46.159000
	Edit pad (rev 1179)		Brady	cv405	XVal Session 67	1	XVal Session 67-Typing - Text-1		2012-07-16 13:17:46.444000
	Edit pad (rev 1180)		Jamey	cv409	XVal Session 67	1	XVal Session 67-Typing - Text-1		2012-07-16 13:17:46.474000
	Edit pad (rev 1181)		Xing	cv400	XVal Session 67	1	XVal Session 67-Typing - Text-1		2012-07-16 13:17:46.566000
	Edit pad (rev 1182)		nic	cv403	XVal Session 67	1	XVal Session 67-Typing - Text-1		2012-07-16 13:17:46.658000
	Edit pad (rev 1183)		Brady	cv405	XVal Session 67	1	XVal Session 67-Typing - Text-1		2012-07-16 13:17:46.942000
	Edit pad (rev 1184)		Jamey	cv409	XVal Session 67	1	XVal Session 67-Typing - Text-1		2012-07-16 13:17:46.972000
	Edit pad (rev 1185)		Xing	cv400	XVal Session 67	1	XVal Session 67-Typing - Text-1		2012-07-16 13:17:47.065000
	Edit pad (rev 1186)		nic	cv403	XVal Session 67	1	XVal Session 67-Typing - Text-1		2012-07-16 13:17:47.159000
	Edit pad (rev 1187)		Brady	cv405	XVal Session 67	1	XVal Session 67-Typing - Text-1		2012-07-16 13:17:47.446000
	Edit pad (rev 1188)		Jamey	cv409	XVal Session 67	1	XVal Session 67-Typing - Text-1		2012-07-16 13:17:47.481000
	Edit pad (rev 1189)		Xing	cv400	XVal Session 67	1	XVal Session 67-Typing - Text-1		2012-07-16 13:17:47.604000
	Edit pad (rev 1190)		nic	cv403	XVal Session 67	1	XVal Session 67-Typing - Text-1		2012-07-16 13:17:47.668000
	Edit pad (rev 1191)		Brady	cv405	XVal Session 67	1	XVal Session 67-Typing - Text-1		2012-07-16 13:17:47.958000
	Edit pad (rev 1192)		Jamey	cv409	XVal Session 67	1	XVal Session 67-Typing - Text-1		2012-07-16 13:17:48.002000
	Edit pad (rev 1193)		Xing	cv400	XVal Session 67	1	XVal Session 67-Typing - Text-1		2012-07-16 13:17:48.104000
	Edit pad (rev 1194)		Brady	cv405	XVal Session 67	1	XVal Session 67-Typing - Text-1		2012-07-16 13:17:48.460000
	Edit pad (rev 1195)		Jamey	cv409	XVal Session 67	1	XVal Session 67-Typing - Text-1		2012-07-16 13:17:48.514000
	Edit pad (rev 1196)		Xing	cv400	XVal Session 67	1	XVal Session 67-Typing - Text-1		2012-07-16 13:17:48.604000
	Edit pad (rev 1197)		Brady	cv405	XVal Session 67	1	XVal Session 67-Typing - Text-1		2012-07-16 13:17:48.961000
	Edit pad (rev 1198)		Jamey	cv409	XVal Session 67	1	XVal Session 67-Typing - Text-1		2012-07-16 13:17:49.015000
	Edit pad (rev 1199)		Xing	cv400	XVal Session 67	1	XVal Session 67-Typing - Text-1		2012-07-16 13:17:49.103000
	Edit pad (rev 1200)		Brady	cv405	XVal Session 67	1	XVal Session 67-Typing - Text-1		2012-07-16 13:17:49.462000
	Edit pad (rev 1201)		Xing	cv400	XVal Session 67	1	XVal Session 67-Typing - Text-1		2012-07-16 13:17:49.605000
	Edit pad (rev 1202)		Brady	cv405	XVal Session 67	1	XVal Session 67-Typing - Text-1		2012-07-16 13:17:49.965000
	Edit pad (rev 1203)		Xing	cv400	XVal Session 67	1	XVal Session 67-Typing - Text-1		2012-07-16 13:17:50.184000
	Edit pad (rev 1204)		Jamey	cv409	XVal Session 67	1	XVal Session 67-Typing - Text-1		2012-07-16 13:17:50.387000
	Edit pad (rev 1205)		Brady	cv405	XVal Session 67	1	XVal Session 67-Typing - Text-1		2012-07-16 13:17:50.474000
	Edit pad (rev 1206)		Xing	cv400	XVal Session 67	1	XVal Session 67-Typing - Text-1		2012-07-16 13:17:50.661000
	Edit pad (rev 1207)		Jamey	cv409	XVal Session 67	1	XVal Session 67-Typing - Text-1		2012-07-16 13:17:50.884000
	Edit pad (rev 1208)		Brady	cv405	XVal Session 67	1	XVal Session 67-Typing - Text-1		2012-07-16 13:17:50.975000
	Edit pad (rev 1209)		Xing	cv400	XVal Session 67	1	XVal Session 67-Typing - Text-1		2012-07-16 13:17:51.162000
	Edit pad (rev 1210)		nic	cv403	XVal Session 67	1	XVal Session 67-Typing - Text-1		2012-07-16 13:17:51.328000
	Edit pad (rev 1211)		Jamey	cv409	XVal Session 67	1	XVal Session 67-Typing - Text-1		2012-07-16 13:17:51.384000
	Edit pad (rev 1212)		Brady	cv405	XVal Session 67	1	XVal Session 67-Typing - Text-1		2012-07-16 13:17:51.475000
	Edit pad (rev 1213)		nic	cv403	XVal Session 67	1	XVal Session 67-Typing - Text-1		2012-07-16 13:17:51.830000
	Edit pad (rev 1214)		Brady	cv405	XVal Session 67	1	XVal Session 67-Typing - Text-1		2012-07-16 13:17:51.973000
	Edit pad (rev 1215)		Jamey	cv409	XVal Session 67	1	XVal Session 67-Typing - Text-1		2012-07-16 13:17:52.045000
	Edit pad (rev 1216)		nic	cv403	XVal Session 67	1	XVal Session 67-Typing - Text-1		2012-07-16 13:17:52.330000
	Edit pad (rev 1217)		Brady	cv405	XVal Session 67	1	XVal Session 67-Typing - Text-1		2012-07-16 13:17:52.473000
	Edit pad (rev 1218)		Jamey	cv409	XVal Session 67	1	XVal Session 67-Typing - Text-1		2012-07-16 13:17:52.544000
	Edit pad (rev 1219)		Brady	cv405	XVal Session 67	1	XVal Session 67-Typing - Text-1		2012-07-16 13:17:52.982000
	Edit pad (rev 1220)		nic	cv403	XVal Session 67	1	XVal Session 67-Typing - Text-1		2012-07-16 13:17:53.047000
	Edit pad (rev 1221)		Jamey	cv409	XVal Session 67	1	XVal Session 67-Typing - Text-1		2012-07-16 13:17:53.049000
	Edit pad (rev 1222)		Brady	cv405	XVal Session 67	1	XVal Session 67-Typing - Text-1		2012-07-16 13:17:53.481000
	Edit pad (rev 1223)		Jamey	cv409	XVal Session 67	1	XVal Session 67-Typing - Text-1		2012-07-16 13:17:53.657000
	Edit pad (rev 1224)		nic	cv403	XVal Session 67	1	XVal Session 67-Typing - Text-1		2012-07-16 13:17:53.772000
	Edit pad (rev 1225)		Brady	cv405	XVal Session 67	1	XVal Session 67-Typing - Text-1		2012-07-16 13:17:53.982000
	Edit pad (rev 1226)		Jamey	cv409	XVal Session 67	1	XVal Session 67-Typing - Text-1		2012-07-16 13:17:54.154000
	Edit pad (rev 1227)		nic	cv403	XVal Session 67	1	XVal Session 67-Typing - Text-1		2012-07-16 13:17:54.274000
	Edit pad (rev 1228)		Brady	cv405	XVal Session 67	1	XVal Session 67-Typing - Text-1		2012-07-16 13:17:54.483000
	Edit pad (rev 1229)		Jamey	cv409	XVal Session 67	1	XVal Session 67-Typing - Text-1		2012-07-16 13:17:54.656000
	Edit pad (rev 1230)		nic	cv403	XVal Session 67	1	XVal Session 67-Typing - Text-1		2012-07-16 13:17:54.774000
	Edit pad (rev 1231)		Brady	cv405	XVal Session 67	1	XVal Session 67-Typing - Text-1		2012-07-16 13:17:54.998000
	Edit pad (rev 1232)		Xing	cv400	XVal Session 67	1	XVal Session 67-Typing - Text-1		2012-07-16 13:17:55.136000
	Edit pad (rev 1233)		nic	cv403	XVal Session 67	1	XVal Session 67-Typing - Text-1		2012-07-16 13:17:55.276000
	Edit pad (rev 1234)		Brady	cv405	XVal Session 67	1	XVal Session 67-Typing - Text-1		2012-07-16 13:17:55.498000
	Edit pad (rev 1235)		Xing	cv400	XVal Session 67	1	XVal Session 67-Typing - Text-1		2012-07-16 13:17:55.635000
	Edit pad (rev 1236)		nic	cv403	XVal Session 67	1	XVal Session 67-Typing - Text-1		2012-07-16 13:17:55.774000
	Edit pad (rev 1237)		Brady	cv405	XVal Session 67	1	XVal Session 67-Typing - Text-1		2012-07-16 13:17:56.002000
	Edit pad (rev 1238)		Xing	cv400	XVal Session 67	1	XVal Session 67-Typing - Text-1		2012-07-16 13:17:56.135000
	Edit pad (rev 1239)		nic	cv403	XVal Session 67	1	XVal Session 67-Typing - Text-1		2012-07-16 13:17:56.277000
	Edit pad (rev 1240)		Brady	cv405	XVal Session 67	1	XVal Session 67-Typing - Text-1		2012-07-16 13:17:56.510000
	Edit pad (rev 1241)		Xing	cv400	XVal Session 67	1	XVal Session 67-Typing - Text-1		2012-07-16 13:17:56.634000
	Edit pad (rev 1242)		nic	cv403	XVal Session 67	1	XVal Session 67-Typing - Text-1		2012-07-16 13:17:56.775000
	Edit pad (rev 1243)		Brady	cv405	XVal Session 67	1	XVal Session 67-Typing - Text-1		2012-07-16 13:17:57.010000
	Edit pad (rev 1244)		Xing	cv400	XVal Session 67	1	XVal Session 67-Typing - Text-1		2012-07-16 13:17:57.135000
	Edit pad (rev 1245)		nic	cv403	XVal Session 67	1	XVal Session 67-Typing - Text-1		2012-07-16 13:17:57.275000
	Edit pad (rev 1246)		Brady	cv405	XVal Session 67	1	XVal Session 67-Typing - Text-1		2012-07-16 13:17:57.511000
	Edit pad (rev 1247)		Xing	cv400	XVal Session 67	1	XVal Session 67-Typing - Text-1		2012-07-16 13:17:57.840000
	Edit pad (rev 1248)		Brady	cv405	XVal Session 67	1	XVal Session 67-Typing - Text-1		2012-07-16 13:17:58.012000
	Edit pad (rev 1249)		nic	cv403	XVal Session 67	1	XVal Session 67-Typing - Text-1		2012-07-16 13:17:58.130000
	Edit pad (rev 1250)		Xing	cv400	XVal Session 67	1	XVal Session 67-Typing - Text-1		2012-07-16 13:17:58.339000
	Edit pad (rev 1251)		Brady	cv405	XVal Session 67	1	XVal Session 67-Typing - Text-1		2012-07-16 13:17:58.513000
	Edit pad (rev 1252)		nic	cv403	XVal Session 67	1	XVal Session 67-Typing - Text-1		2012-07-16 13:17:58.640000
	Edit pad (rev 1253)		Xing	cv400	XVal Session 67	1	XVal Session 67-Typing - Text-1		2012-07-16 13:17:58.841000
	Edit pad (rev 1254)		Brady	cv405	XVal Session 67	1	XVal Session 67-Typing - Text-1		2012-07-16 13:17:59.014000
	Edit pad (rev 1255)		nic	cv403	XVal Session 67	1	XVal Session 67-Typing - Text-1		2012-07-16 13:17:59.150000
	Edit pad (rev 1256)		Xing	cv400	XVal Session 67	1	XVal Session 67-Typing - Text-1		2012-07-16 13:17:59.340000
	Edit pad (rev 1257)		nic	cv403	XVal Session 67	1	XVal Session 67-Typing - Text-1		2012-07-16 13:17:59.650000
	Edit pad (rev 1258)		Brady	cv405	XVal Session 67	1	XVal Session 67-Typing - Text-1		2012-07-16 13:17:59.776000
	Edit pad (rev 1259)		Xing	cv400	XVal Session 67	1	XVal Session 67-Typing - Text-1		2012-07-16 13:17:59.839000
	Edit pad (rev 1260)		Brady	cv405	XVal Session 67	1	XVal Session 67-Typing - Text-1		2012-07-16 13:18:00.011000
	Edit pad (rev 1261)		nic	cv403	XVal Session 67	1	XVal Session 67-Typing - Text-1		2012-07-16 13:18:00.151000
	Edit pad (rev 1262)		Xing	cv400	XVal Session 67	1	XVal Session 67-Typing - Text-1		2012-07-16 13:18:00.340000
	Edit pad (rev 1263)		Brady	cv405	XVal Session 67	1	XVal Session 67-Typing - Text-1		2012-07-16 13:18:00.513000
	Edit pad (rev 1264)		nic	cv403	XVal Session 67	1	XVal Session 67-Typing - Text-1		2012-07-16 13:18:00.652000
	Edit pad (rev 1265)		Xing	cv400	XVal Session 67	1	XVal Session 67-Typing - Text-1		2012-07-16 13:18:00.981000
	Edit pad (rev 1266)		Brady	cv405	XVal Session 67	1	XVal Session 67-Typing - Text-1		2012-07-16 13:18:01.014000
	Edit pad (rev 1267)		nic	cv403	XVal Session 67	1	XVal Session 67-Typing - Text-1		2012-07-16 13:18:01.151000
	Edit pad (rev 1268)		Xing	cv400	XVal Session 67	1	XVal Session 67-Typing - Text-1		2012-07-16 13:18:01.482000
	Edit pad (rev 1269)		Brady	cv405	XVal Session 67	1	XVal Session 67-Typing - Text-1		2012-07-16 13:18:01.534000
	Edit pad (rev 1270)		nic	cv403	XVal Session 67	1	XVal Session 67-Typing - Text-1		2012-07-16 13:18:01.651000
	Edit pad (rev 1271)		Xing	cv400	XVal Session 67	1	XVal Session 67-Typing - Text-1		2012-07-16 13:18:01.983000
	Edit pad (rev 1272)		Brady	cv405	XVal Session 67	1	XVal Session 67-Typing - Text-1		2012-07-16 13:18:02.034000
	Edit pad (rev 1273)		nic	cv403	XVal Session 67	1	XVal Session 67-Typing - Text-1		2012-07-16 13:18:02.155000
	Edit pad (rev 1274)		Jamey	cv409	XVal Session 67	1	XVal Session 67-Typing - Text-1		2012-07-16 13:18:02.350000
	Edit pad (rev 1275)		Brady	cv405	XVal Session 67	1	XVal Session 67-Typing - Text-1		2012-07-16 13:18:02.538000
	Edit pad (rev 1276)		nic	cv403	XVal Session 67	1	XVal Session 67-Typing - Text-1		2012-07-16 13:18:02.659000
	Edit pad (rev 1277)		Jamey	cv409	XVal Session 67	1	XVal Session 67-Typing - Text-1		2012-07-16 13:18:02.855000
	Edit pad (rev 1278)		Brady	cv405	XVal Session 67	1	XVal Session 67-Typing - Text-1		2012-07-16 13:18:03.053000
	Edit pad (rev 1279)		Xing	cv400	XVal Session 67	1	XVal Session 67-Typing - Text-1		2012-07-16 13:18:03.120000
	Edit pad (rev 1280)		nic	cv403	XVal Session 67	1	XVal Session 67-Typing - Text-1		2012-07-16 13:18:03.168000
	Edit pad (rev 1281)		Jamey	cv409	XVal Session 67	1	XVal Session 67-Typing - Text-1		2012-07-16 13:18:03.418000
	Edit pad (rev 1282)		Brady	cv405	XVal Session 67	1	XVal Session 67-Typing - Text-1		2012-07-16 13:18:03.552000
	Edit pad (rev 1283)		Xing	cv400	XVal Session 67	1	XVal Session 67-Typing - Text-1		2012-07-16 13:18:03.619000
	Edit pad (rev 1284)		nic	cv403	XVal Session 67	1	XVal Session 67-Typing - Text-1		2012-07-16 13:18:03.668000
	Edit pad (rev 1285)		Jamey	cv409	XVal Session 67	1	XVal Session 67-Typing - Text-1		2012-07-16 13:18:04.023000
	Edit pad (rev 1286)		Brady	cv405	XVal Session 67	1	XVal Session 67-Typing - Text-1		2012-07-16 13:18:04.053000
	Edit pad (rev 1287)		nic	cv403	XVal Session 67	1	XVal Session 67-Typing - Text-1		2012-07-16 13:18:04.169000
	Edit pad (rev 1288)		Jamey	cv409	XVal Session 67	1	XVal Session 67-Typing - Text-1		2012-07-16 13:18:04.526000
	Edit pad (rev 1289)		Brady	cv405	XVal Session 67	1	XVal Session 67-Typing - Text-1		2012-07-16 13:18:04.551000
	Edit pad (rev 1290)		nic	cv403	XVal Session 67	1	XVal Session 67-Typing - Text-1		2012-07-16 13:18:04.668000
	Edit pad (rev 1291)		Jamey	cv409	XVal Session 67	1	XVal Session 67-Typing - Text-1		2012-07-16 13:18:05.026000
	Edit pad (rev 1292)		Brady	cv405	XVal Session 67	1	XVal Session 67-Typing - Text-1		2012-07-16 13:18:05.054000
	Edit pad (rev 1293)		nic	cv403	XVal Session 67	1	XVal Session 67-Typing - Text-1		2012-07-16 13:18:05.186000
	Edit pad (rev 1294)		Xing	cv400	XVal Session 67	1	XVal Session 67-Typing - Text-1		2012-07-16 13:18:05.323000
	Edit pad (rev 1295)		Jamey	cv409	XVal Session 67	1	XVal Session 67-Typing - Text-1		2012-07-16 13:18:05.521000
	Edit pad (rev 1296)		Brady	cv405	XVal Session 67	1	XVal Session 67-Typing - Text-1		2012-07-16 13:18:05.555000
	Edit pad (rev 1297)		nic	cv403	XVal Session 67	1	XVal Session 67-Typing - Text-1		2012-07-16 13:18:05.688000
	Edit pad (rev 1298)		Xing	cv400	XVal Session 67	1	XVal Session 67-Typing - Text-1		2012-07-16 13:18:05.834000
	Edit pad (rev 1299)		Jamey	cv409	XVal Session 67	1	XVal Session 67-Typing - Text-1		2012-07-16 13:18:06.029000
	Edit pad (rev 1300)		Brady	cv405	XVal Session 67	1	XVal Session 67-Typing - Text-1		2012-07-16 13:18:06.142000
	Edit pad (rev 1301)		nic	cv403	XVal Session 67	1	XVal Session 67-Typing - Text-1		2012-07-16 13:18:06.188000
	Edit pad (rev 1302)		Xing	cv400	XVal Session 67	1	XVal Session 67-Typing - Text-1		2012-07-16 13:18:06.334000
	Edit pad (rev 1303)		Jamey	cv409	XVal Session 67	1	XVal Session 67-Typing - Text-1		2012-07-16 13:18:06.525000
	Edit pad (rev 1304)		Brady	cv405	XVal Session 67	1	XVal Session 67-Typing - Text-1		2012-07-16 13:18:06.648000
	Edit pad (rev 1305)		nic	cv403	XVal Session 67	1	XVal Session 67-Typing - Text-1		2012-07-16 13:18:06.688000
	Edit pad (rev 1306)		Xing	cv400	XVal Session 67	1	XVal Session 67-Typing - Text-1		2012-07-16 13:18:06.833000
	Edit pad (rev 1307)		Jamey	cv409	XVal Session 67	1	XVal Session 67-Typing - Text-1		2012-07-16 13:18:07.023000
	Edit pad (rev 1308)		Brady	cv405	XVal Session 67	1	XVal Session 67-Typing - Text-1		2012-07-16 13:18:07.148000
	Edit pad (rev 1309)		nic	cv403	XVal Session 67	1	XVal Session 67-Typing - Text-1		2012-07-16 13:18:07.190000
	Edit pad (rev 1310)		Xing	cv400	XVal Session 67	1	XVal Session 67-Typing - Text-1		2012-07-16 13:18:07.333000
	Edit pad (rev 1311)		Jamey	cv409	XVal Session 67	1	XVal Session 67-Typing - Text-1		2012-07-16 13:18:07.523000
	Edit pad (rev 1312)		Brady	cv405	XVal Session 67	1	XVal Session 67-Typing - Text-1		2012-07-16 13:18:07.648000
	Edit pad (rev 1313)		Xing	cv400	XVal Session 67	1	XVal Session 67-Typing - Text-1		2012-07-16 13:18:07.836000
	Edit pad (rev 1314)		nic	cv403	XVal Session 67	1	XVal Session 67-Typing - Text-1		2012-07-16 13:18:07.899000
	Edit pad (rev 1315)		Jamey	cv409	XVal Session 67	1	XVal Session 67-Typing - Text-1		2012-07-16 13:18:08.025000
	Edit pad (rev 1316)		Brady	cv405	XVal Session 67	1	XVal Session 67-Typing - Text-1		2012-07-16 13:18:08.148000
	Edit pad (rev 1317)		Xing	cv400	XVal Session 67	1	XVal Session 67-Typing - Text-1		2012-07-16 13:18:08.336000
	Edit pad (rev 1318)		nic	cv403	XVal Session 67	1	XVal Session 67-Typing - Text-1		2012-07-16 13:18:08.396000
	Edit pad (rev 1319)		Brady	cv405	XVal Session 67	1	XVal Session 67-Typing - Text-1		2012-07-16 13:18:08.652000
	Edit pad (rev 1320)		Xing	cv400	XVal Session 67	1	XVal Session 67-Typing - Text-1		2012-07-16 13:18:08.835000
	Edit pad (rev 1321)		nic	cv403	XVal Session 67	1	XVal Session 67-Typing - Text-1		2012-07-16 13:18:08.909000
	Edit pad (rev 1322)		Brady	cv405	XVal Session 67	1	XVal Session 67-Typing - Text-1		2012-07-16 13:18:09.151000
	Edit pad (rev 1323)		Xing	cv400	XVal Session 67	1	XVal Session 67-Typing - Text-1		2012-07-16 13:18:09.336000
	Edit pad (rev 1324)		nic	cv403	XVal Session 67	1	XVal Session 67-Typing - Text-1		2012-07-16 13:18:09.410000
	Edit pad (rev 1325)		Jamey	cv409	XVal Session 67	1	XVal Session 67-Typing - Text-1		2012-07-16 13:18:09.414000
	Edit pad (rev 1326)		Brady	cv405	XVal Session 67	1	XVal Session 67-Typing - Text-1		2012-07-16 13:18:09.650000
	Edit pad (rev 1327)		Xing	cv400	XVal Session 67	1	XVal Session 67-Typing - Text-1		2012-07-16 13:18:09.834000
	Edit pad (rev 1328)		Jamey	cv409	XVal Session 67	1	XVal Session 67-Typing - Text-1		2012-07-16 13:18:09.920000
	Edit pad (rev 1329)		nic	cv403	XVal Session 67	1	XVal Session 67-Typing - Text-1		2012-07-16 13:18:09.939000
	Edit pad (rev 1330)		Brady	cv405	XVal Session 67	1	XVal Session 67-Typing - Text-1		2012-07-16 13:18:10.152000
	Edit pad (rev 1331)		Xing	cv400	XVal Session 67	1	XVal Session 67-Typing - Text-1		2012-07-16 13:18:10.334000
	Edit pad (rev 1332)		nic	cv403	XVal Session 67	1	XVal Session 67-Typing - Text-1		2012-07-16 13:18:10.452000
	Edit pad (rev 1333)		Brady	cv405	XVal Session 67	1	XVal Session 67-Typing - Text-1		2012-07-16 13:18:10.652000
	Edit pad (rev 1334)		Xing	cv400	XVal Session 67	1	XVal Session 67-Typing - Text-1		2012-07-16 13:18:10.846000
	Edit pad (rev 1335)		nic	cv403	XVal Session 67	1	XVal Session 67-Typing - Text-1		2012-07-16 13:18:10.951000
	Edit pad (rev 1336)		Jamey	cv409	XVal Session 67	1	XVal Session 67-Typing - Text-1		2012-07-16 13:18:11.067000
	Edit pad (rev 1337)		Brady	cv405	XVal Session 67	1	XVal Session 67-Typing - Text-1		2012-07-16 13:18:11.150000
	Edit pad (rev 1338)		nic	cv403	XVal Session 67	1	XVal Session 67-Typing - Text-1		2012-07-16 13:18:11.457000
	Edit pad (rev 1339)		Jamey	cv409	XVal Session 67	1	XVal Session 67-Typing - Text-1		2012-07-16 13:18:11.565000
	Edit pad (rev 1340)		Brady	cv405	XVal Session 67	1	XVal Session 67-Typing - Text-1		2012-07-16 13:18:11.651000
	Edit pad (rev 1341)		nic	cv403	XVal Session 67	1	XVal Session 67-Typing - Text-1		2012-07-16 13:18:11.961000
	Edit pad (rev 1342)		Xing	cv400	XVal Session 67	1	XVal Session 67-Typing - Text-1		2012-07-16 13:18:12.297000
	Edit pad (rev 1343)		Brady	cv405	XVal Session 67	1	XVal Session 67-Typing - Text-1		2012-07-16 13:18:12.412000
	Edit pad (rev 1344)		nic	cv403	XVal Session 67	1	XVal Session 67-Typing - Text-1		2012-07-16 13:18:12.459000
	Edit pad (rev 1345)		Xing	cv400	XVal Session 67	1	XVal Session 67-Typing - Text-1		2012-07-16 13:18:12.795000
	Edit pad (rev 1346)		Brady	cv405	XVal Session 67	1	XVal Session 67-Typing - Text-1		2012-07-16 13:18:12.931000
	Edit pad (rev 1347)		nic	cv403	XVal Session 67	1	XVal Session 67-Typing - Text-1		2012-07-16 13:18:12.976000
	Edit pad (rev 1348)		Brady	cv405	XVal Session 67	1	XVal Session 67-Typing - Text-1		2012-07-16 13:18:13.432000
	Edit pad (rev 1349)		nic	cv403	XVal Session 67	1	XVal Session 67-Typing - Text-1		2012-07-16 13:18:13.487000
	Edit pad (rev 1350)		Jamey	cv409	XVal Session 67	1	XVal Session 67-Typing - Text-1		2012-07-16 13:18:13.838000
	Edit pad (rev 1351)		Brady	cv405	XVal Session 67	1	XVal Session 67-Typing - Text-1		2012-07-16 13:18:13.932000
	Edit pad (rev 1352)		nic	cv403	XVal Session 67	1	XVal Session 67-Typing - Text-1		2012-07-16 13:18:13.987000
	Edit pad (rev 1353)		Jamey	cv409	XVal Session 67	1	XVal Session 67-Typing - Text-1		2012-07-16 13:18:14.339000
	Edit pad (rev 1354)		Brady	cv405	XVal Session 67	1	XVal Session 67-Typing - Text-1		2012-07-16 13:18:14.438000
	Edit pad (rev 1355)		Jamey	cv409	XVal Session 67	1	XVal Session 67-Typing - Text-1		2012-07-16 13:18:14.845000
	Edit pad (rev 1356)		Brady	cv405	XVal Session 67	1	XVal Session 67-Typing - Text-1		2012-07-16 13:18:14.937000
	Edit pad (rev 1357)		Jamey	cv409	XVal Session 67	1	XVal Session 67-Typing - Text-1		2012-07-16 13:18:15.337000
	Edit pad (rev 1358)		Xing	cv400	XVal Session 67	1	XVal Session 67-Typing - Text-1		2012-07-16 13:18:15.384000
	Edit pad (rev 1359)		Brady	cv405	XVal Session 67	1	XVal Session 67-Typing - Text-1		2012-07-16 13:18:15.444000
	Edit pad (rev 1360)		Jamey	cv409	XVal Session 67	1	XVal Session 67-Typing - Text-1		2012-07-16 13:18:15.842000
	Edit pad (rev 1361)		Xing	cv400	XVal Session 67	1	XVal Session 67-Typing - Text-1		2012-07-16 13:18:15.884000
	Edit pad (rev 1362)		Brady	cv405	XVal Session 67	1	XVal Session 67-Typing - Text-1		2012-07-16 13:18:15.943000
	Edit pad (rev 1363)		Xing	cv400	XVal Session 67	1	XVal Session 67-Typing - Text-1		2012-07-16 13:18:16.390000
	Edit pad (rev 1364)		Brady	cv405	XVal Session 67	1	XVal Session 67-Typing - Text-1		2012-07-16 13:18:16.451000
	Edit pad (rev 1365)		Jamey	cv409	XVal Session 67	1	XVal Session 67-Typing - Text-1		2012-07-16 13:18:16.799000
	Edit pad (rev 1366)		Brady	cv405	XVal Session 67	1	XVal Session 67-Typing - Text-1		2012-07-16 13:18:16.950000
	Edit pad (rev 1367)		Xing	cv400	XVal Session 67	1	XVal Session 67-Typing - Text-1		2012-07-16 13:18:17.002000
	Edit pad (rev 1368)		Jamey	cv409	XVal Session 67	1	XVal Session 67-Typing - Text-1		2012-07-16 13:18:17.297000
	Edit pad (rev 1369)		Brady	cv405	XVal Session 67	1	XVal Session 67-Typing - Text-1		2012-07-16 13:18:17.455000
	Edit pad (rev 1370)		Xing	cv400	XVal Session 67	1	XVal Session 67-Typing - Text-1		2012-07-16 13:18:17.508000
	Edit pad (rev 1371)		Jamey	cv409	XVal Session 67	1	XVal Session 67-Typing - Text-1		2012-07-16 13:18:17.802000
	Edit pad (rev 1372)		Brady	cv405	XVal Session 67	1	XVal Session 67-Typing - Text-1		2012-07-16 13:18:17.961000
	Edit pad (rev 1373)		Xing	cv400	XVal Session 67	1	XVal Session 67-Typing - Text-1		2012-07-16 13:18:18.010000
	Edit pad (rev 1374)		Brady	cv405	XVal Session 67	1	XVal Session 67-Typing - Text-1		2012-07-16 13:18:18.472000
	Edit pad (rev 1375)		Xing	cv400	XVal Session 67	1	XVal Session 67-Typing - Text-1		2012-07-16 13:18:18.527000
	Edit pad (rev 1376)		Brady	cv405	XVal Session 67	1	XVal Session 67-Typing - Text-1		2012-07-16 13:18:18.997000
	Edit pad (rev 1377)		Jamey	cv409	XVal Session 67	1	XVal Session 67-Typing - Text-1		2012-07-16 13:18:18.999000
	Edit pad (rev 1378)		Xing	cv400	XVal Session 67	1	XVal Session 67-Typing - Text-1		2012-07-16 13:18:19.044000
	Edit pad (rev 1379)		Jamey	cv409	XVal Session 67	1	XVal Session 67-Typing - Text-1		2012-07-16 13:18:19.493000
	Edit pad (rev 1380)		Brady	cv405	XVal Session 67	1	XVal Session 67-Typing - Text-1		2012-07-16 13:18:19.497000
	Edit pad (rev 1381)		Xing	cv400	XVal Session 67	1	XVal Session 67-Typing - Text-1		2012-07-16 13:18:19.562000
	Edit pad (rev 1382)		Jamey	cv409	XVal Session 67	1	XVal Session 67-Typing - Text-1		2012-07-16 13:18:19.994000
	Edit pad (rev 1383)		Brady	cv405	XVal Session 67	1	XVal Session 67-Typing - Text-1		2012-07-16 13:18:19.999000
	Edit pad (rev 1384)		Xing	cv400	XVal Session 67	1	XVal Session 67-Typing - Text-1		2012-07-16 13:18:20.064000
	Edit pad (rev 1385)		Jamey	cv409	XVal Session 67	1	XVal Session 67-Typing - Text-1		2012-07-16 13:18:20.497000
	Edit pad (rev 1386)		Brady	cv405	XVal Session 67	1	XVal Session 67-Typing - Text-1		2012-07-16 13:18:20.501000
	Edit pad (rev 1387)		Xing	cv400	XVal Session 67	1	XVal Session 67-Typing - Text-1		2012-07-16 13:18:20.567000
	Edit pad (rev 1388)		Jamey	cv409	XVal Session 67	1	XVal Session 67-Typing - Text-1		2012-07-16 13:18:20.997000
	Edit pad (rev 1389)		Brady	cv405	XVal Session 67	1	XVal Session 67-Typing - Text-1		2012-07-16 13:18:21.002000
	Edit pad (rev 1390)		Xing	cv400	XVal Session 67	1	XVal Session 67-Typing - Text-1		2012-07-16 13:18:21.065000
	Edit pad (rev 1391)		nic	cv403	XVal Session 67	1	XVal Session 67-Typing - Text-1		2012-07-16 13:18:21.210000
	Edit pad (rev 1392)		Brady	cv405	XVal Session 67	1	XVal Session 67-Typing - Text-1		2012-07-16 13:18:21.502000
	Edit pad (rev 1393)		Xing	cv400	XVal Session 67	1	XVal Session 67-Typing - Text-1		2012-07-16 13:18:21.566000
	Edit pad (rev 1394)		nic	cv403	XVal Session 67	1	XVal Session 67-Typing - Text-1		2012-07-16 13:18:21.711000
	Edit pad (rev 1395)		Brady	cv405	XVal Session 67	1	XVal Session 67-Typing - Text-1		2012-07-16 13:18:22.004000
	Edit pad (rev 1396)		Jamey	cv409	XVal Session 67	1	XVal Session 67-Typing - Text-1		2012-07-16 13:18:22.141000
	Edit pad (rev 1397)		Xing	cv400	XVal Session 67	1	XVal Session 67-Typing - Text-1		2012-07-16 13:18:22.263000
	Edit pad (rev 1398)		Brady	cv405	XVal Session 67	1	XVal Session 67-Typing - Text-1		2012-07-16 13:18:22.580000
	Edit pad (rev 1399)		Jamey	cv409	XVal Session 67	1	XVal Session 67-Typing - Text-1		2012-07-16 13:18:22.644000
	Edit pad (rev 1400)		Xing	cv400	XVal Session 67	1	XVal Session 67-Typing - Text-1		2012-07-16 13:18:22.767000
	Edit pad (rev 1401)		Brady	cv405	XVal Session 67	1	XVal Session 67-Typing - Text-1		2012-07-16 13:18:23.080000
	Edit pad (rev 1402)		Jamey	cv409	XVal Session 67	1	XVal Session 67-Typing - Text-1		2012-07-16 13:18:23.144000
	Edit pad (rev 1403)		Xing	cv400	XVal Session 67	1	XVal Session 67-Typing - Text-1		2012-07-16 13:18:23.342000
	Edit pad (rev 1404)		Brady	cv405	XVal Session 67	1	XVal Session 67-Typing - Text-1		2012-07-16 13:18:23.586000
	Edit pad (rev 1405)		Jamey	cv409	XVal Session 67	1	XVal Session 67-Typing - Text-1		2012-07-16 13:18:23.644000
	Edit pad (rev 1406)		nic	cv403	XVal Session 67	1	XVal Session 67-Typing - Text-1		2012-07-16 13:18:23.771000
	Edit pad (rev 1407)		Xing	cv400	XVal Session 67	1	XVal Session 67-Typing - Text-1		2012-07-16 13:18:23.840000
	Edit pad (rev 1408)		Brady	cv405	XVal Session 67	1	XVal Session 67-Typing - Text-1		2012-07-16 13:18:24.087000
	Edit pad (rev 1409)		Xing	cv400	XVal Session 67	1	XVal Session 67-Typing - Text-1		2012-07-16 13:18:24.342000
	Edit pad (rev 1410)		Brady	cv405	XVal Session 67	1	XVal Session 67-Typing - Text-1		2012-07-16 13:18:24.603000
	Edit pad (rev 1411)		Xing	cv400	XVal Session 67	1	XVal Session 67-Typing - Text-1		2012-07-16 13:18:24.841000
	Edit pad (rev 1412)		Brady	cv405	XVal Session 67	1	XVal Session 67-Typing - Text-1		2012-07-16 13:18:25.101000
	Edit pad (rev 1413)		Brady	cv405	XVal Session 67	1	XVal Session 67-Typing - Text-1		2012-07-16 13:18:25.600000
	Edit pad (rev 1414)		Brady	cv405	XVal Session 67	1	XVal Session 67-Typing - Text-1		2012-07-16 13:18:26.099000
	Edit pad (rev 1415)		Xing	cv400	XVal Session 67	1	XVal Session 67-Typing - Text-1		2012-07-16 13:18:26.489000
	Edit pad (rev 1416)		Brady	cv405	XVal Session 67	1	XVal Session 67-Typing - Text-1		2012-07-16 13:18:26.665000
	Edit pad (rev 1417)		Jamey	cv409	XVal Session 67	1	XVal Session 67-Typing - Text-1		2012-07-16 13:18:26.705000
	Edit pad (rev 1418)		Xing	cv400	XVal Session 67	1	XVal Session 67-Typing - Text-1		2012-07-16 13:18:27.049000
	Edit pad (rev 1419)		Brady	cv405	XVal Session 67	1	XVal Session 67-Typing - Text-1		2012-07-16 13:18:27.195000
	Edit pad (rev 1420)		nic	cv403	XVal Session 67	1	XVal Session 67-Typing - Text-1		2012-07-16 13:18:27.390000
	Edit pad (rev 1421)		Xing	cv400	XVal Session 67	1	XVal Session 67-Typing - Text-1		2012-07-16 13:18:27.583000
	Edit pad (rev 1422)		Brady	cv405	XVal Session 67	1	XVal Session 67-Typing - Text-1		2012-07-16 13:18:27.642000
	Edit pad (rev 1423)		Xing	cv400	XVal Session 67	1	XVal Session 67-Typing - Text-1		2012-07-16 13:18:27.989000
	Edit pad (rev 1424)		nic	cv403	XVal Session 67	1	XVal Session 67-Typing - Text-1		2012-07-16 13:18:28.112000
	Edit pad (rev 1425)		Brady	cv405	XVal Session 67	1	XVal Session 67-Typing - Text-1		2012-07-16 13:18:28.142000
	Edit pad (rev 1426)		Xing	cv400	XVal Session 67	1	XVal Session 67-Typing - Text-1		2012-07-16 13:18:28.489000
	Edit pad (rev 1427)		Brady	cv405	XVal Session 67	1	XVal Session 67-Typing - Text-1		2012-07-16 13:18:28.642000
	Edit pad (rev 1428)		Xing	cv400	XVal Session 67	1	XVal Session 67-Typing - Text-1		2012-07-16 13:18:28.989000
	Edit pad (rev 1429)		Brady	cv405	XVal Session 67	1	XVal Session 67-Typing - Text-1		2012-07-16 13:18:29.150000
	Edit pad (rev 1430)		Xing	cv400	XVal Session 67	1	XVal Session 67-Typing - Text-1		2012-07-16 13:18:29.491000
	Edit pad (rev 1431)		Brady	cv405	XVal Session 67	1	XVal Session 67-Typing - Text-1		2012-07-16 13:18:29.652000
	Edit pad (rev 1432)		nic	cv403	XVal Session 67	1	XVal Session 67-Typing - Text-1		2012-07-16 13:18:29.806000
	Edit pad (rev 1433)		Xing	cv400	XVal Session 67	1	XVal Session 67-Typing - Text-1		2012-07-16 13:18:30.014000
	Edit pad (rev 1434)		Brady	cv405	XVal Session 67	1	XVal Session 67-Typing - Text-1		2012-07-16 13:18:30.153000
	Edit pad (rev 1435)		Xing	cv400	XVal Session 67	1	XVal Session 67-Typing - Text-1		2012-07-16 13:18:30.514000
	Edit pad (rev 1436)		Brady	cv405	XVal Session 67	1	XVal Session 67-Typing - Text-1		2012-07-16 13:18:30.651000
	Edit pad (rev 1437)		Xing	cv400	XVal Session 67	1	XVal Session 67-Typing - Text-1		2012-07-16 13:18:31.015000
	Edit pad (rev 1438)		Brady	cv405	XVal Session 67	1	XVal Session 67-Typing - Text-1		2012-07-16 13:18:31.151000
	Edit pad (rev 1439)		Xing	cv400	XVal Session 67	1	XVal Session 67-Typing - Text-1		2012-07-16 13:18:31.514000
	Edit pad (rev 1440)		Brady	cv405	XVal Session 67	1	XVal Session 67-Typing - Text-1		2012-07-16 13:18:31.651000
	Edit pad (rev 1441)		Brady	cv405	XVal Session 67	1	XVal Session 67-Typing - Text-1		2012-07-16 13:18:32.154000
	Edit pad (rev 1442)		Brady	cv405	XVal Session 67	1	XVal Session 67-Typing - Text-1		2012-07-16 13:18:32.660000
	Edit pad (rev 1443)		Brady	cv405	XVal Session 67	1	XVal Session 67-Typing - Text-1		2012-07-16 13:18:33.159000
	Edit pad (rev 1444)		Xing	cv400	XVal Session 67	1	XVal Session 67-Typing - Text-1		2012-07-16 13:18:33.331000
	Edit pad (rev 1445)		Brady	cv405	XVal Session 67	1	XVal Session 67-Typing - Text-1		2012-07-16 13:18:33.664000
	Edit pad (rev 1446)		Xing	cv400	XVal Session 67	1	XVal Session 67-Typing - Text-1		2012-07-16 13:18:33.831000
	Edit pad (rev 1447)		Brady	cv405	XVal Session 67	1	XVal Session 67-Typing - Text-1		2012-07-16 13:18:34.161000
	Edit pad (rev 1448)		Xing	cv400	XVal Session 67	1	XVal Session 67-Typing - Text-1		2012-07-16 13:18:34.331000
	Edit pad (rev 1449)		Jamey	cv409	XVal Session 67	1	XVal Session 67-Typing - Text-1		2012-07-16 13:18:34.514000
	Edit pad (rev 1450)		Brady	cv405	XVal Session 67	1	XVal Session 67-Typing - Text-1		2012-07-16 13:18:34.662000
	Edit pad (rev 1451)		Jamey	cv409	XVal Session 67	1	XVal Session 67-Typing - Text-1		2012-07-16 13:18:35.551000
	Edit pad (rev 1452)		Xing	cv400	XVal Session 67	1	XVal Session 67-Typing - Text-1		2012-07-16 13:18:35.655000
	Edit pad (rev 1453)		Jamey	cv409	XVal Session 67	1	XVal Session 67-Typing - Text-1		2012-07-16 13:18:36.050000
	Edit pad (rev 1454)		nic	cv403	XVal Session 67	1	XVal Session 67-Typing - Text-1		2012-07-16 13:18:36.124000
	Edit pad (rev 1455)		Xing	cv400	XVal Session 67	1	XVal Session 67-Typing - Text-1		2012-07-16 13:18:36.178000
	Edit pad (rev 1456)		Brady	cv405	XVal Session 67	1	XVal Session 67-Typing - Text-1		2012-07-16 13:18:36.231000
	Edit pad (rev 1457)		Jamey	cv409	XVal Session 67	1	XVal Session 67-Typing - Text-1		2012-07-16 13:18:36.553000
	Edit pad (rev 1458)		Xing	cv400	XVal Session 67	1	XVal Session 67-Typing - Text-1		2012-07-16 13:18:36.753000
	Edit pad (rev 1459)		Brady	cv405	XVal Session 67	1	XVal Session 67-Typing - Text-1		2012-07-16 13:18:36.760000
	Edit pad (rev 1460)		Brady	cv405	XVal Session 67	1	XVal Session 67-Typing - Text-1		2012-07-16 13:18:37.261000
	Edit pad (rev 1461)		nic	cv403	XVal Session 67	1	XVal Session 67-Typing - Text-1		2012-07-16 13:18:37.422000
	Edit pad (rev 1462)		Xing	cv400	XVal Session 67	1	XVal Session 67-Typing - Text-1		2012-07-16 13:18:37.527000
	Edit pad (rev 1463)		Brady	cv405	XVal Session 67	1	XVal Session 67-Typing - Text-1		2012-07-16 13:18:37.763000
	Edit pad (rev 1464)		Jamey	cv409	XVal Session 67	1	XVal Session 67-Typing - Text-1		2012-07-16 13:18:37.823000
	Edit pad (rev 1465)		Xing	cv400	XVal Session 67	1	XVal Session 67-Typing - Text-1		2012-07-16 13:18:38.027000
	Edit pad (rev 1466)		Brady	cv405	XVal Session 67	1	XVal Session 67-Typing - Text-1		2012-07-16 13:18:38.262000
	Edit pad (rev 1467)		Jamey	cv409	XVal Session 67	1	XVal Session 67-Typing - Text-1		2012-07-16 13:18:38.323000
	Edit pad (rev 1468)		Xing	cv400	XVal Session 67	1	XVal Session 67-Typing - Text-1		2012-07-16 13:18:38.529000
	Edit pad (rev 1469)		Brady	cv405	XVal Session 67	1	XVal Session 67-Typing - Text-1		2012-07-16 13:18:38.763000
	Edit pad (rev 1470)		Jamey	cv409	XVal Session 67	1	XVal Session 67-Typing - Text-1		2012-07-16 13:18:38.831000
	Edit pad (rev 1471)		Xing	cv400	XVal Session 67	1	XVal Session 67-Typing - Text-1		2012-07-16 13:18:39.028000
	Edit pad (rev 1472)		Brady	cv405	XVal Session 67	1	XVal Session 67-Typing - Text-1		2012-07-16 13:18:39.267000
	Edit pad (rev 1473)		Jamey	cv409	XVal Session 67	1	XVal Session 67-Typing - Text-1		2012-07-16 13:18:39.329000
	Edit pad (rev 1474)		Xing	cv400	XVal Session 67	1	XVal Session 67-Typing - Text-1		2012-07-16 13:18:39.528000
	Edit pad (rev 1475)		Brady	cv405	XVal Session 67	1	XVal Session 67-Typing - Text-1		2012-07-16 13:18:39.766000
	Edit pad (rev 1476)		Xing	cv400	XVal Session 67	1	XVal Session 67-Typing - Text-1		2012-07-16 13:18:40.029000
	Edit pad (rev 1477)		Brady	cv405	XVal Session 67	1	XVal Session 67-Typing - Text-1		2012-07-16 13:18:40.266000
	Edit pad (rev 1478)		Xing	cv400	XVal Session 67	1	XVal Session 67-Typing - Text-1		2012-07-16 13:18:40.532000
	Edit pad (rev 1479)		Brady	cv405	XVal Session 67	1	XVal Session 67-Typing - Text-1		2012-07-16 13:18:40.766000
	Edit pad (rev 1480)		Jamey	cv409	XVal Session 67	1	XVal Session 67-Typing - Text-1		2012-07-16 13:18:40.971000
	Edit pad (rev 1481)		Xing	cv400	XVal Session 67	1	XVal Session 67-Typing - Text-1		2012-07-16 13:18:41.029000
	Edit pad (rev 1482)		Brady	cv405	XVal Session 67	1	XVal Session 67-Typing - Text-1		2012-07-16 13:18:41.266000
	Edit pad (rev 1483)		Jamey	cv409	XVal Session 67	1	XVal Session 67-Typing - Text-1		2012-07-16 13:18:41.480000
	Edit pad (rev 1484)		Xing	cv400	XVal Session 67	1	XVal Session 67-Typing - Text-1		2012-07-16 13:18:41.531000
	Edit pad (rev 1485)		Brady	cv405	XVal Session 67	1	XVal Session 67-Typing - Text-1		2012-07-16 13:18:41.766000
	Edit pad (rev 1486)		Jamey	cv409	XVal Session 67	1	XVal Session 67-Typing - Text-1		2012-07-16 13:18:42.148000
	Edit pad (rev 1487)		Brady	cv405	XVal Session 67	1	XVal Session 67-Typing - Text-1		2012-07-16 13:18:42.264000
	Edit pad (rev 1488)		Jamey	cv409	XVal Session 67	1	XVal Session 67-Typing - Text-1		2012-07-16 13:18:42.696000
	Edit pad (rev 1489)		Brady	cv405	XVal Session 67	1	XVal Session 67-Typing - Text-1		2012-07-16 13:18:42.794000
	Edit pad (rev 1490)		Xing	cv400	XVal Session 67	1	XVal Session 67-Typing - Text-1		2012-07-16 13:18:42.822000
	Edit pad (rev 1491)		Brady	cv405	XVal Session 67	1	XVal Session 67-Typing - Text-1		2012-07-16 13:18:43.291000
	Edit pad (rev 1492)		Xing	cv400	XVal Session 67	1	XVal Session 67-Typing - Text-1		2012-07-16 13:18:43.324000
	Edit pad (rev 1493)		Jamey	cv409	XVal Session 67	1	XVal Session 67-Typing - Text-1		2012-07-16 13:18:43.526000
	Edit pad (rev 1494)		Brady	cv405	XVal Session 67	1	XVal Session 67-Typing - Text-1		2012-07-16 13:18:43.791000
	Edit pad (rev 1495)		Xing	cv400	XVal Session 67	1	XVal Session 67-Typing - Text-1		2012-07-16 13:18:43.826000
	Edit pad (rev 1496)		nic	cv403	XVal Session 67	1	XVal Session 67-Typing - Text-1		2012-07-16 13:18:44.009000
	Edit pad (rev 1497)		Jamey	cv409	XVal Session 67	1	XVal Session 67-Typing - Text-1		2012-07-16 13:18:44.031000
	Edit pad (rev 1498)		Brady	cv405	XVal Session 67	1	XVal Session 67-Typing - Text-1		2012-07-16 13:18:44.292000
	Edit pad (rev 1499)		Xing	cv400	XVal Session 67	1	XVal Session 67-Typing - Text-1		2012-07-16 13:18:44.327000
	Edit pad (rev 1500)		Jamey	cv409	XVal Session 67	1	XVal Session 67-Typing - Text-1		2012-07-16 13:18:44.707000
	Edit pad (rev 1501)		Brady	cv405	XVal Session 67	1	XVal Session 67-Typing - Text-1		2012-07-16 13:18:44.791000
	Edit pad (rev 1502)		Xing	cv400	XVal Session 67	1	XVal Session 67-Typing - Text-1		2012-07-16 13:18:44.835000
	Edit pad (rev 1503)		nic	cv403	XVal Session 67	1	XVal Session 67-Typing - Text-1		2012-07-16 13:18:45.270000
	Edit pad (rev 1504)		Brady	cv405	XVal Session 67	1	XVal Session 67-Typing - Text-1		2012-07-16 13:18:45.294000
	Edit pad (rev 1505)		Xing	cv400	XVal Session 67	1	XVal Session 67-Typing - Text-1		2012-07-16 13:18:45.337000
	Edit pad (rev 1506)		Jamey	cv409	XVal Session 67	1	XVal Session 67-Typing - Text-1		2012-07-16 13:18:45.481000
	Edit pad (rev 1507)		Brady	cv405	XVal Session 67	1	XVal Session 67-Typing - Text-1		2012-07-16 13:18:45.794000
	Edit pad (rev 1508)		Xing	cv400	XVal Session 67	1	XVal Session 67-Typing - Text-1		2012-07-16 13:18:45.837000
	Edit pad (rev 1509)		Jamey	cv409	XVal Session 67	1	XVal Session 67-Typing - Text-1		2012-07-16 13:18:45.994000
	Edit pad (rev 1510)		Brady	cv405	XVal Session 67	1	XVal Session 67-Typing - Text-1		2012-07-16 13:18:46.294000
	Edit pad (rev 1511)		Xing	cv400	XVal Session 67	1	XVal Session 67-Typing - Text-1		2012-07-16 13:18:46.338000
	Edit pad (rev 1512)		Jamey	cv409	XVal Session 67	1	XVal Session 67-Typing - Text-1		2012-07-16 13:18:46.494000
	Edit pad (rev 1513)		Brady	cv405	XVal Session 67	1	XVal Session 67-Typing - Text-1		2012-07-16 13:18:46.794000
	Edit pad (rev 1514)		Xing	cv400	XVal Session 67	1	XVal Session 67-Typing - Text-1		2012-07-16 13:18:46.853000
	Edit pad (rev 1515)		Jamey	cv409	XVal Session 67	1	XVal Session 67-Typing - Text-1		2012-07-16 13:18:47
	Edit pad (rev 1516)		Brady	cv405	XVal Session 67	1	XVal Session 67-Typing - Text-1		2012-07-16 13:18:47.305000
	Edit pad (rev 1517)		Xing	cv400	XVal Session 67	1	XVal Session 67-Typing - Text-1		2012-07-16 13:18:47.361000
	Edit pad (rev 1518)		nic	cv403	XVal Session 67	1	XVal Session 67-Typing - Text-1		2012-07-16 13:18:47.400000
	Edit pad (rev 1519)		Jamey	cv409	XVal Session 67	1	XVal Session 67-Typing - Text-1		2012-07-16 13:18:47.492000
	Edit pad (rev 1520)		Brady	cv405	XVal Session 67	1	XVal Session 67-Typing - Text-1		2012-07-16 13:18:47.806000
	Edit pad (rev 1521)		Xing	cv400	XVal Session 67	1	XVal Session 67-Typing - Text-1		2012-07-16 13:18:47.895000
	Edit pad (rev 1522)		Jamey	cv409	XVal Session 67	1	XVal Session 67-Typing - Text-1		2012-07-16 13:18:48
	Edit pad (rev 1523)		Brady	cv405	XVal Session 67	1	XVal Session 67-Typing - Text-1		2012-07-16 13:18:48.308000
	Edit pad (rev 1524)		Xing	cv400	XVal Session 67	1	XVal Session 67-Typing - Text-1		2012-07-16 13:18:48.397000
	Edit pad (rev 1525)		Jamey	cv409	XVal Session 67	1	XVal Session 67-Typing - Text-1		2012-07-16 13:18:48.500000
	Edit pad (rev 1526)		Brady	cv405	XVal Session 67	1	XVal Session 67-Typing - Text-1		2012-07-16 13:18:48.816000
	Edit pad (rev 1527)		Brady	cv405	XVal Session 67	1	XVal Session 67-Typing - Text-1		2012-07-16 13:18:49.340000
	Edit pad (rev 1528)		Brady	cv405	XVal Session 67	1	XVal Session 67-Typing - Text-1		2012-07-16 13:18:49.843000
	Edit pad (rev 1529)		Jamey	cv409	XVal Session 67	1	XVal Session 67-Typing - Text-1		2012-07-16 13:18:49.962000
	Edit pad (rev 1530)		nic	cv403	XVal Session 67	1	XVal Session 67-Typing - Text-1		2012-07-16 13:18:50.327000
	Edit pad (rev 1531)		Brady	cv405	XVal Session 67	1	XVal Session 67-Typing - Text-1		2012-07-16 13:18:50.347000
	Edit pad (rev 1532)		Jamey	cv409	XVal Session 67	1	XVal Session 67-Typing - Text-1		2012-07-16 13:18:50.463000
	Edit pad (rev 1533)		Brady	cv405	XVal Session 67	1	XVal Session 67-Typing - Text-1		2012-07-16 13:18:50.849000
	Edit pad (rev 1534)		Jamey	cv409	XVal Session 67	1	XVal Session 67-Typing - Text-1		2012-07-16 13:18:50.974000
	Edit pad (rev 1535)		Brady	cv405	XVal Session 67	1	XVal Session 67-Typing - Text-1		2012-07-16 13:18:51.355000
	Edit pad (rev 1536)		Brady	cv405	XVal Session 67	1	XVal Session 67-Typing - Text-1		2012-07-16 13:18:51.855000
	Edit pad (rev 1537)		nic	cv403	XVal Session 67	1	XVal Session 67-Typing - Text-1		2012-07-16 13:18:52.066000
	Edit pad (rev 1538)		Brady	cv405	XVal Session 67	1	XVal Session 67-Typing - Text-1		2012-07-16 13:18:52.355000
	Edit pad (rev 1539)		Brady	cv405	XVal Session 67	1	XVal Session 67-Typing - Text-1		2012-07-16 13:18:52.855000
	Edit pad (rev 1540)		Jamey	cv409	XVal Session 67	1	XVal Session 67-Typing - Text-1		2012-07-16 13:18:54.834000
	Edit pad (rev 1541)		Jamey	cv409	XVal Session 67	1	XVal Session 67-Typing - Text-1		2012-07-16 13:18:55.336000
	Edit pad (rev 1542)		Xing	cv400	XVal Session 67	1	XVal Session 67-Typing - Text-1		2012-07-16 13:18:55.679000
	Edit pad (rev 1543)		Jamey	cv409	XVal Session 67	1	XVal Session 67-Typing - Text-1		2012-07-16 13:18:55.833000
	Edit pad (rev 1544)		Xing	cv400	XVal Session 67	1	XVal Session 67-Typing - Text-1		2012-07-16 13:18:56.180000
	Edit pad (rev 1545)		Xing	cv400	XVal Session 67	1	XVal Session 67-Typing - Text-1		2012-07-16 13:18:56.681000
	Edit pad (rev 1546)		Brady	cv405	XVal Session 67	1	XVal Session 67-Typing - Text-1		2012-07-16 13:18:56.777000
	Edit pad (rev 1547)		Xing	cv400	XVal Session 67	1	XVal Session 67-Typing - Text-1		2012-07-16 13:18:57.180000
	Edit pad (rev 1548)		Xing	cv400	XVal Session 67	1	XVal Session 67-Typing - Text-1		2012-07-16 13:18:57.680000
	Edit pad (rev 1549)		nic	cv403	XVal Session 67	1	XVal Session 67-Typing - Text-1		2012-07-16 13:18:58.622000
	Edit pad (rev 1550)		Brady	cv405	XVal Session 67	1	XVal Session 67-Typing - Text-1		2012-07-16 13:18:58.664000
	Edit pad (rev 1551)		Xing	cv400	XVal Session 67	1	XVal Session 67-Typing - Text-1		2012-07-16 13:18:58.743000
	Edit pad (rev 1552)		Xing	cv400	XVal Session 67	1	XVal Session 67-Typing - Text-1		2012-07-16 13:18:59.244000
	Edit pad (rev 1553)		Xing	cv400	XVal Session 67	1	XVal Session 67-Typing - Text-1		2012-07-16 13:19:00.045000
	Edit pad (rev 1554)		Brady	cv405	XVal Session 67	1	XVal Session 67-Typing - Text-1		2012-07-16 13:19:00.124000
	Edit pad (rev 1555)		Xing	cv400	XVal Session 67	1	XVal Session 67-Typing - Text-1		2012-07-16 13:19:00.546000
	Edit pad (rev 1556)		Brady	cv405	XVal Session 67	1	XVal Session 67-Typing - Text-1		2012-07-16 13:19:00.624000
	Edit pad (rev 1557)		Xing	cv400	XVal Session 67	1	XVal Session 67-Typing - Text-1		2012-07-16 13:19:01.479000
	Edit pad (rev 1558)		Brady	cv405	XVal Session 67	1	XVal Session 67-Typing - Text-1		2012-07-16 13:19:01.768000
	Edit pad (rev 1559)		Xing	cv400	XVal Session 67	1	XVal Session 67-Typing - Text-1		2012-07-16 13:19:01.979000
	Edit pad (rev 1560)		Brady	cv405	XVal Session 67	1	XVal Session 67-Typing - Text-1		2012-07-16 13:19:02.267000
	Edit pad (rev 1561)		Xing	cv400	XVal Session 67	1	XVal Session 67-Typing - Text-1		2012-07-16 13:19:02.480000
	Edit pad (rev 1562)		Jamey	cv409	XVal Session 67	1	XVal Session 67-Typing - Text-1		2012-07-16 13:19:02.579000
	Edit pad (rev 1563)		Brady	cv405	XVal Session 67	1	XVal Session 67-Typing - Text-1		2012-07-16 13:19:02.767000
	Edit pad (rev 1564)		Xing	cv400	XVal Session 67	1	XVal Session 67-Typing - Text-1		2012-07-16 13:19:02.980000
	Edit pad (rev 1565)		Brady	cv405	XVal Session 67	1	XVal Session 67-Typing - Text-1		2012-07-16 13:19:03.267000
	Edit pad (rev 1566)		Xing	cv400	XVal Session 67	1	XVal Session 67-Typing - Text-1		2012-07-16 13:19:03.479000
	Edit pad (rev 1567)		Brady	cv405	XVal Session 67	1	XVal Session 67-Typing - Text-1		2012-07-16 13:19:03.767000
	Edit pad (rev 1568)		Xing	cv400	XVal Session 67	1	XVal Session 67-Typing - Text-1		2012-07-16 13:19:03.980000
	Edit pad (rev 1569)		Brady	cv405	XVal Session 67	1	XVal Session 67-Typing - Text-1		2012-07-16 13:19:04.267000
	Edit pad (rev 1570)		Xing	cv400	XVal Session 67	1	XVal Session 67-Typing - Text-1		2012-07-16 13:19:04.479000
	Edit pad (rev 1571)		Brady	cv405	XVal Session 67	1	XVal Session 67-Typing - Text-1		2012-07-16 13:19:04.768000
	Edit pad (rev 1572)		Xing	cv400	XVal Session 67	1	XVal Session 67-Typing - Text-1		2012-07-16 13:19:04.981000
	Edit pad (rev 1573)		Brady	cv405	XVal Session 67	1	XVal Session 67-Typing - Text-1		2012-07-16 13:19:05.271000
	Edit pad (rev 1574)		Xing	cv400	XVal Session 67	1	XVal Session 67-Typing - Text-1		2012-07-16 13:19:05.482000
	Edit pad (rev 1575)		Jamey	cv409	XVal Session 67	1	XVal Session 67-Typing - Text-1		2012-07-16 13:19:05.914000
	Edit pad (rev 1576)		Xing	cv400	XVal Session 67	1	XVal Session 67-Typing - Text-1		2012-07-16 13:19:06.018000
	Edit pad (rev 1577)		Brady	cv405	XVal Session 67	1	XVal Session 67-Typing - Text-1		2012-07-16 13:19:06.229000
	Edit pad (rev 1578)		Jamey	cv409	XVal Session 67	1	XVal Session 67-Typing - Text-1		2012-07-16 13:19:06.412000
	Edit pad (rev 1579)		Xing	cv400	XVal Session 67	1	XVal Session 67-Typing - Text-1		2012-07-16 13:19:06.517000
	Edit pad (rev 1580)		Brady	cv405	XVal Session 67	1	XVal Session 67-Typing - Text-1		2012-07-16 13:19:06.988000
	Edit pad (rev 1581)		Xing	cv400	XVal Session 67	1	XVal Session 67-Typing - Text-1		2012-07-16 13:19:07.017000
	Edit pad (rev 1582)		Brady	cv405	XVal Session 67	1	XVal Session 67-Typing - Text-1		2012-07-16 13:19:07.488000
	Edit pad (rev 1583)		Xing	cv400	XVal Session 67	1	XVal Session 67-Typing - Text-1		2012-07-16 13:19:07.518000
	Edit pad (rev 1584)		Brady	cv405	XVal Session 67	1	XVal Session 67-Typing - Text-1		2012-07-16 13:19:07.990000
	Edit pad (rev 1585)		Xing	cv400	XVal Session 67	1	XVal Session 67-Typing - Text-1		2012-07-16 13:19:08.016000
	Edit pad (rev 1586)		Brady	cv405	XVal Session 67	1	XVal Session 67-Typing - Text-1		2012-07-16 13:19:08.496000
	Edit pad (rev 1587)		Xing	cv400	XVal Session 67	1	XVal Session 67-Typing - Text-1		2012-07-16 13:19:08.542000
	Edit pad (rev 1588)		Brady	cv405	XVal Session 67	1	XVal Session 67-Typing - Text-1		2012-07-16 13:19:08.994000
	Edit pad (rev 1589)		Xing	cv400	XVal Session 67	1	XVal Session 67-Typing - Text-1		2012-07-16 13:19:09.044000
	Edit pad (rev 1590)		Brady	cv405	XVal Session 67	1	XVal Session 67-Typing - Text-1		2012-07-16 13:19:09.494000
	Edit pad (rev 1591)		Jamey	cv409	XVal Session 67	1	XVal Session 67-Typing - Text-1		2012-07-16 13:19:09.516000
	Edit pad (rev 1592)		Xing	cv400	XVal Session 67	1	XVal Session 67-Typing - Text-1		2012-07-16 13:19:09.544000
	Edit pad (rev 1593)		Brady	cv405	XVal Session 67	1	XVal Session 67-Typing - Text-1		2012-07-16 13:19:09.995000
	Edit pad (rev 1594)		Jamey	cv409	XVal Session 67	1	XVal Session 67-Typing - Text-1		2012-07-16 13:19:10.014000
	Edit pad (rev 1595)		Xing	cv400	XVal Session 67	1	XVal Session 67-Typing - Text-1		2012-07-16 13:19:10.044000
	Edit pad (rev 1596)		Brady	cv405	XVal Session 67	1	XVal Session 67-Typing - Text-1		2012-07-16 13:19:10.495000
	Edit pad (rev 1597)		Jamey	cv409	XVal Session 67	1	XVal Session 67-Typing - Text-1		2012-07-16 13:19:10.515000
	Edit pad (rev 1598)		Xing	cv400	XVal Session 67	1	XVal Session 67-Typing - Text-1		2012-07-16 13:19:10.551000
	Edit pad (rev 1599)		Brady	cv405	XVal Session 67	1	XVal Session 67-Typing - Text-1		2012-07-16 13:19:10.999000
	Edit pad (rev 1600)		Jamey	cv409	XVal Session 67	1	XVal Session 67-Typing - Text-1		2012-07-16 13:19:11.014000
	Edit pad (rev 1601)		Xing	cv400	XVal Session 67	1	XVal Session 67-Typing - Text-1		2012-07-16 13:19:11.068000
	Edit pad (rev 1602)		Brady	cv405	XVal Session 67	1	XVal Session 67-Typing - Text-1		2012-07-16 13:19:11.500000
	Edit pad (rev 1603)		Jamey	cv409	XVal Session 67	1	XVal Session 67-Typing - Text-1		2012-07-16 13:19:11.560000
	Edit pad (rev 1604)		Jamey	cv409	XVal Session 67	1	XVal Session 67-Typing - Text-1		2012-07-16 13:19:12.063000
	Edit pad (rev 1605)		Brady	cv405	XVal Session 67	1	XVal Session 67-Typing - Text-1		2012-07-16 13:19:12.987000
	Edit pad (rev 1606)		Brady	cv405	XVal Session 67	1	XVal Session 67-Typing - Text-1		2012-07-16 13:19:13.487000
	Edit pad (rev 1607)		Brady	cv405	XVal Session 67	1	XVal Session 67-Typing - Text-1		2012-07-16 13:19:13.987000
	Edit pad (rev 1608)		Brady	cv405	XVal Session 67	1	XVal Session 67-Typing - Text-1		2012-07-16 13:19:14.487000
	Edit pad (rev 1609)		Brady	cv405	XVal Session 67	1	XVal Session 67-Typing - Text-1		2012-07-16 13:19:14.987000
	Edit pad (rev 1610)		Brady	cv405	XVal Session 67	1	XVal Session 67-Typing - Text-1		2012-07-16 13:19:15.489000
	Edit pad (rev 1611)		Brady	cv405	XVal Session 67	1	XVal Session 67-Typing - Text-1		2012-07-16 13:19:15.994000
	Edit pad (rev 1612)		Brady	cv405	XVal Session 67	1	XVal Session 67-Typing - Text-1		2012-07-16 13:19:16.511000
	Edit pad (rev 1613)		Brady	cv405	XVal Session 67	1	XVal Session 67-Typing - Text-1		2012-07-16 13:19:16.993000
	Edit pad (rev 1614)		nic	cv403	XVal Session 67	1	XVal Session 67-Typing - Text-1		2012-07-16 13:19:17.157000
	Edit pad (rev 1615)		Brady	cv405	XVal Session 67	1	XVal Session 67-Typing - Text-1		2012-07-16 13:19:17.495000
	Edit pad (rev 1616)		nic	cv403	XVal Session 67	1	XVal Session 67-Typing - Text-1		2012-07-16 13:19:17.657000
	Edit pad (rev 1617)		Brady	cv405	XVal Session 67	1	XVal Session 67-Typing - Text-1		2012-07-16 13:19:17.995000
	Edit pad (rev 1618)		nic	cv403	XVal Session 67	1	XVal Session 67-Typing - Text-1		2012-07-16 13:19:18.157000
	Edit pad (rev 1619)		nic	cv403	XVal Session 67	1	XVal Session 67-Typing - Text-1		2012-07-16 13:19:18.659000
	Edit pad (rev 1620)		Jamey	cv409	XVal Session 67	1	XVal Session 67-Typing - Text-1		2012-07-16 13:19:18.774000
	Edit pad (rev 1621)		Brady	cv405	XVal Session 67	1	XVal Session 67-Typing - Text-1		2012-07-16 13:19:19.057000
	Edit pad (rev 1622)		nic	cv403	XVal Session 67	1	XVal Session 67-Typing - Text-1		2012-07-16 13:19:19.172000
	Edit pad (rev 1623)		Jamey	cv409	XVal Session 67	1	XVal Session 67-Typing - Text-1		2012-07-16 13:19:19.275000
	Edit pad (rev 1624)		Brady	cv405	XVal Session 67	1	XVal Session 67-Typing - Text-1		2012-07-16 13:19:19.658000
	Edit pad (rev 1625)		nic	cv403	XVal Session 67	1	XVal Session 67-Typing - Text-1		2012-07-16 13:19:19.676000
	Edit pad (rev 1626)		Jamey	cv409	XVal Session 67	1	XVal Session 67-Typing - Text-1		2012-07-16 13:19:19.775000
	Edit pad (rev 1627)		Brady	cv405	XVal Session 67	1	XVal Session 67-Typing - Text-1		2012-07-16 13:19:20.158000
	Edit pad (rev 1628)		nic	cv403	XVal Session 67	1	XVal Session 67-Typing - Text-1		2012-07-16 13:19:20.176000
	Edit pad (rev 1629)		Jamey	cv409	XVal Session 67	1	XVal Session 67-Typing - Text-1		2012-07-16 13:19:20.275000
	Edit pad (rev 1630)		Xing	cv400	XVal Session 67	1	XVal Session 67-Typing - Text-1		2012-07-16 13:19:20.632000
	Edit pad (rev 1631)		Brady	cv405	XVal Session 67	1	XVal Session 67-Typing - Text-1		2012-07-16 13:19:20.666000
	Edit pad (rev 1632)		nic	cv403	XVal Session 67	1	XVal Session 67-Typing - Text-1		2012-07-16 13:19:20.677000
	Edit pad (rev 1633)		Xing	cv400	XVal Session 67	1	XVal Session 67-Typing - Text-1		2012-07-16 13:19:21.132000
	Edit pad (rev 1634)		Brady	cv405	XVal Session 67	1	XVal Session 67-Typing - Text-1		2012-07-16 13:19:21.165000
	Edit pad (rev 1635)		nic	cv403	XVal Session 67	1	XVal Session 67-Typing - Text-1		2012-07-16 13:19:21.192000
	Edit pad (rev 1636)		Brady	cv405	XVal Session 67	1	XVal Session 67-Typing - Text-1		2012-07-16 13:19:21.675000
	Edit pad (rev 1637)		nic	cv403	XVal Session 67	1	XVal Session 67-Typing - Text-1		2012-07-16 13:19:21.694000
	Edit pad (rev 1638)		Brady	cv405	XVal Session 67	1	XVal Session 67-Typing - Text-1		2012-07-16 13:19:22.177000
	Edit pad (rev 1639)		nic	cv403	XVal Session 67	1	XVal Session 67-Typing - Text-1		2012-07-16 13:19:22.390000
	Edit pad (rev 1640)		Xing	cv400	XVal Session 67	1	XVal Session 67-Typing - Text-1		2012-07-16 13:19:22.531000
	Edit pad (rev 1641)		Brady	cv405	XVal Session 67	1	XVal Session 67-Typing - Text-1		2012-07-16 13:19:22.678000
	Edit pad (rev 1642)		nic	cv403	XVal Session 67	1	XVal Session 67-Typing - Text-1		2012-07-16 13:19:22.890000
	Edit pad (rev 1643)		Xing	cv400	XVal Session 67	1	XVal Session 67-Typing - Text-1		2012-07-16 13:19:23.031000
	Edit pad (rev 1644)		Brady	cv405	XVal Session 67	1	XVal Session 67-Typing - Text-1		2012-07-16 13:19:23.176000
	Edit pad (rev 1645)		nic	cv403	XVal Session 67	1	XVal Session 67-Typing - Text-1		2012-07-16 13:19:23.390000
	Edit pad (rev 1646)		Xing	cv400	XVal Session 67	1	XVal Session 67-Typing - Text-1		2012-07-16 13:19:24.187000
	Edit pad (rev 1647)		Brady	cv405	XVal Session 67	1	XVal Session 67-Typing - Text-1		2012-07-16 13:19:24.538000
	Edit pad (rev 1648)		Xing	cv400	XVal Session 67	1	XVal Session 67-Typing - Text-1		2012-07-16 13:19:24.685000
	Edit pad (rev 1649)		nic	cv403	XVal Session 67	1	XVal Session 67-Typing - Text-1		2012-07-16 13:19:24.956000
	Edit pad (rev 1650)		Brady	cv405	XVal Session 67	1	XVal Session 67-Typing - Text-1		2012-07-16 13:19:25.038000
	Edit pad (rev 1651)		Xing	cv400	XVal Session 67	1	XVal Session 67-Typing - Text-1		2012-07-16 13:19:25.187000
	Edit pad (rev 1652)		nic	cv403	XVal Session 67	1	XVal Session 67-Typing - Text-1		2012-07-16 13:19:25.456000
	Edit pad (rev 1653)		Brady	cv405	XVal Session 67	1	XVal Session 67-Typing - Text-1		2012-07-16 13:19:25.685000
	Edit pad (rev 1654)		Xing	cv400	XVal Session 67	1	XVal Session 67-Typing - Text-1		2012-07-16 13:19:25.691000
	Edit pad (rev 1655)		nic	cv403	XVal Session 67	1	XVal Session 67-Typing - Text-1		2012-07-16 13:19:25.958000
	Edit pad (rev 1656)		Brady	cv405	XVal Session 67	1	XVal Session 67-Typing - Text-1		2012-07-16 13:19:26.187000
	Edit pad (rev 1657)		Xing	cv400	XVal Session 67	1	XVal Session 67-Typing - Text-1		2012-07-16 13:19:26.193000
	Edit pad (rev 1658)		nic	cv403	XVal Session 67	1	XVal Session 67-Typing - Text-1		2012-07-16 13:19:26.624000
	Edit pad (rev 1659)		Brady	cv405	XVal Session 67	1	XVal Session 67-Typing - Text-1		2012-07-16 13:19:26.686000
	Edit pad (rev 1660)		Xing	cv400	XVal Session 67	1	XVal Session 67-Typing - Text-1		2012-07-16 13:19:26.694000
	Edit pad (rev 1661)		nic	cv403	XVal Session 67	1	XVal Session 67-Typing - Text-1		2012-07-16 13:19:27.124000
	Edit pad (rev 1662)		Brady	cv405	XVal Session 67	1	XVal Session 67-Typing - Text-1		2012-07-16 13:19:27.190000
	Edit pad (rev 1663)		Xing	cv400	XVal Session 67	1	XVal Session 67-Typing - Text-1		2012-07-16 13:19:27.193000
	Edit pad (rev 1664)		Jamey	cv409	XVal Session 67	1	XVal Session 67-Typing - Text-1		2012-07-16 13:19:27.229000
	Edit pad (rev 1665)		nic	cv403	XVal Session 67	1	XVal Session 67-Typing - Text-1		2012-07-16 13:19:27.626000
	Edit pad (rev 1666)		Xing	cv400	XVal Session 67	1	XVal Session 67-Typing - Text-1		2012-07-16 13:19:27.693000
	Edit pad (rev 1667)		Brady	cv405	XVal Session 67	1	XVal Session 67-Typing - Text-1		2012-07-16 13:19:27.698000
	Edit pad (rev 1668)		Jamey	cv409	XVal Session 67	1	XVal Session 67-Typing - Text-1		2012-07-16 13:19:27.751000
	Edit pad (rev 1669)		nic	cv403	XVal Session 67	1	XVal Session 67-Typing - Text-1		2012-07-16 13:19:28.125000
	Edit pad (rev 1670)		Xing	cv400	XVal Session 67	1	XVal Session 67-Typing - Text-1		2012-07-16 13:19:28.195000
	Edit pad (rev 1671)		Brady	cv405	XVal Session 67	1	XVal Session 67-Typing - Text-1		2012-07-16 13:19:28.214000
	Edit pad (rev 1672)		Jamey	cv409	XVal Session 67	1	XVal Session 67-Typing - Text-1		2012-07-16 13:19:28.256000
	Edit pad (rev 1673)		nic	cv403	XVal Session 67	1	XVal Session 67-Typing - Text-1		2012-07-16 13:19:28.651000
	Edit pad (rev 1674)		Brady	cv405	XVal Session 67	1	XVal Session 67-Typing - Text-1		2012-07-16 13:19:28.717000
	Edit pad (rev 1675)		Jamey	cv409	XVal Session 67	1	XVal Session 67-Typing - Text-1		2012-07-16 13:19:29.084000
	Edit pad (rev 1676)		Brady	cv405	XVal Session 67	1	XVal Session 67-Typing - Text-1		2012-07-16 13:19:29.218000
	Edit pad (rev 1677)		Jamey	cv409	XVal Session 67	1	XVal Session 67-Typing - Text-1		2012-07-16 13:19:29.631000
	Edit pad (rev 1678)		Brady	cv405	XVal Session 67	1	XVal Session 67-Typing - Text-1		2012-07-16 13:19:29.718000
	Edit pad (rev 1679)		Xing	cv400	XVal Session 67	1	XVal Session 67-Typing - Text-1		2012-07-16 13:19:29.935000
	Edit pad (rev 1680)		Jamey	cv409	XVal Session 67	1	XVal Session 67-Typing - Text-1		2012-07-16 13:19:30.125000
	Edit pad (rev 1681)		Brady	cv405	XVal Session 67	1	XVal Session 67-Typing - Text-1		2012-07-16 13:19:30.217000
	Edit pad (rev 1682)		Brady	cv405	XVal Session 67	1	XVal Session 67-Typing - Text-1		2012-07-16 13:19:30.720000
	Edit pad (rev 1683)		Brady	cv405	XVal Session 67	1	XVal Session 67-Typing - Text-1		2012-07-16 13:19:31.219000
	Edit pad (rev 1684)		Xing	cv400	XVal Session 67	1	XVal Session 67-Typing - Text-1		2012-07-16 13:19:31.265000
	Edit pad (rev 1685)		nic	cv403	XVal Session 67	1	XVal Session 67-Typing - Text-1		2012-07-16 13:19:31.651000
	Edit pad (rev 1686)		Brady	cv405	XVal Session 67	1	XVal Session 67-Typing - Text-1		2012-07-16 13:19:31.720000
	Edit pad (rev 1687)		Xing	cv400	XVal Session 67	1	XVal Session 67-Typing - Text-1		2012-07-16 13:19:31.871000
	Edit pad (rev 1688)		nic	cv403	XVal Session 67	1	XVal Session 67-Typing - Text-1		2012-07-16 13:19:32.151000
	Edit pad (rev 1689)		Brady	cv405	XVal Session 67	1	XVal Session 67-Typing - Text-1		2012-07-16 13:19:32.220000
	Edit pad (rev 1690)		Xing	cv400	XVal Session 67	1	XVal Session 67-Typing - Text-1		2012-07-16 13:19:32.373000
	Edit pad (rev 1691)		nic	cv403	XVal Session 67	1	XVal Session 67-Typing - Text-1		2012-07-16 13:19:32.652000
	Edit pad (rev 1692)		Brady	cv405	XVal Session 67	1	XVal Session 67-Typing - Text-1		2012-07-16 13:19:32.722000
	Edit pad (rev 1693)		Xing	cv400	XVal Session 67	1	XVal Session 67-Typing - Text-1		2012-07-16 13:19:32.872000
	Edit pad (rev 1694)		nic	cv403	XVal Session 67	1	XVal Session 67-Typing - Text-1		2012-07-16 13:19:33.152000
	Edit pad (rev 1695)		Brady	cv405	XVal Session 67	1	XVal Session 67-Typing - Text-1		2012-07-16 13:19:33.302000
	Edit pad (rev 1696)		Xing	cv400	XVal Session 67	1	XVal Session 67-Typing - Text-1		2012-07-16 13:19:33.373000
	Edit pad (rev 1697)		nic	cv403	XVal Session 67	1	XVal Session 67-Typing - Text-1		2012-07-16 13:19:33.651000
	Edit pad (rev 1698)		Brady	cv405	XVal Session 67	1	XVal Session 67-Typing - Text-1		2012-07-16 13:19:33.725000
	Edit pad (rev 1699)		Xing	cv400	XVal Session 67	1	XVal Session 67-Typing - Text-1		2012-07-16 13:19:33.873000
	Edit pad (rev 1700)		nic	cv403	XVal Session 67	1	XVal Session 67-Typing - Text-1		2012-07-16 13:19:34.150000
	Edit pad (rev 1701)		Brady	cv405	XVal Session 67	1	XVal Session 67-Typing - Text-1		2012-07-16 13:19:34.223000
	Edit pad (rev 1702)		Xing	cv400	XVal Session 67	1	XVal Session 67-Typing - Text-1		2012-07-16 13:19:34.374000
	Edit pad (rev 1703)		Brady	cv405	XVal Session 67	1	XVal Session 67-Typing - Text-1		2012-07-16 13:19:34.727000
	Edit pad (rev 1704)		Jamey	cv409	XVal Session 67	1	XVal Session 67-Typing - Text-1		2012-07-16 13:19:34.793000
	Edit pad (rev 1705)		nic	cv403	XVal Session 67	1	XVal Session 67-Typing - Text-1		2012-07-16 13:19:34.812000
	Edit pad (rev 1706)		Xing	cv400	XVal Session 67	1	XVal Session 67-Typing - Text-1		2012-07-16 13:19:34.872000
	Edit pad (rev 1707)		nic	cv403	XVal Session 67	1	XVal Session 67-Typing - Text-1		2012-07-16 13:19:35.313000
	Edit pad (rev 1708)		Brady	cv405	XVal Session 67	1	XVal Session 67-Typing - Text-1		2012-07-16 13:19:35.563000
	Edit pad (rev 1709)		nic	cv403	XVal Session 67	1	XVal Session 67-Typing - Text-1		2012-07-16 13:19:35.812000
	Edit pad (rev 1710)		Xing	cv400	XVal Session 67	1	XVal Session 67-Typing - Text-1		2012-07-16 13:19:35.908000
	Edit pad (rev 1711)		Brady	cv405	XVal Session 67	1	XVal Session 67-Typing - Text-1		2012-07-16 13:19:36.064000
	Edit pad (rev 1712)		nic	cv403	XVal Session 67	1	XVal Session 67-Typing - Text-1		2012-07-16 13:19:36.312000
	Edit pad (rev 1713)		Xing	cv400	XVal Session 67	1	XVal Session 67-Typing - Text-1		2012-07-16 13:19:36.412000
	Edit pad (rev 1714)		Brady	cv405	XVal Session 67	1	XVal Session 67-Typing - Text-1		2012-07-16 13:19:36.563000
	Edit pad (rev 1715)		nic	cv403	XVal Session 67	1	XVal Session 67-Typing - Text-1		2012-07-16 13:19:36.813000
	Edit pad (rev 1716)		Xing	cv400	XVal Session 67	1	XVal Session 67-Typing - Text-1		2012-07-16 13:19:36.909000
	Edit pad (rev 1717)		Brady	cv405	XVal Session 67	1	XVal Session 67-Typing - Text-1		2012-07-16 13:19:37.063000
	Edit pad (rev 1718)		nic	cv403	XVal Session 67	1	XVal Session 67-Typing - Text-1		2012-07-16 13:19:37.312000
	Edit pad (rev 1719)		Xing	cv400	XVal Session 67	1	XVal Session 67-Typing - Text-1		2012-07-16 13:19:37.409000
	Edit pad (rev 1720)		Brady	cv405	XVal Session 67	1	XVal Session 67-Typing - Text-1		2012-07-16 13:19:37.563000
	Edit pad (rev 1721)		nic	cv403	XVal Session 67	1	XVal Session 67-Typing - Text-1		2012-07-16 13:19:37.817000
	Edit pad (rev 1722)		Xing	cv400	XVal Session 67	1	XVal Session 67-Typing - Text-1		2012-07-16 13:19:37.909000
	Edit pad (rev 1723)		Brady	cv405	XVal Session 67	1	XVal Session 67-Typing - Text-1		2012-07-16 13:19:38.113000
	Edit pad (rev 1724)		nic	cv403	XVal Session 67	1	XVal Session 67-Typing - Text-1		2012-07-16 13:19:38.318000
	Edit pad (rev 1725)		Brady	cv405	XVal Session 67	1	XVal Session 67-Typing - Text-1		2012-07-16 13:19:38.612000
	Edit pad (rev 1726)		Jamey	cv409	XVal Session 67	1	XVal Session 67-Typing - Text-1		2012-07-16 13:19:38.716000
	Edit pad (rev 1727)		nic	cv403	XVal Session 67	1	XVal Session 67-Typing - Text-1		2012-07-16 13:19:38.815000
	Edit pad (rev 1728)		Brady	cv405	XVal Session 67	1	XVal Session 67-Typing - Text-1		2012-07-16 13:19:39.114000
	Edit pad (rev 1729)		nic	cv403	XVal Session 67	1	XVal Session 67-Typing - Text-1		2012-07-16 13:19:39.316000
	Edit pad (rev 1730)		Brady	cv405	XVal Session 67	1	XVal Session 67-Typing - Text-1		2012-07-16 13:19:39.615000
	Edit pad (rev 1731)		nic	cv403	XVal Session 67	1	XVal Session 67-Typing - Text-1		2012-07-16 13:19:39.817000
	Edit pad (rev 1732)		Brady	cv405	XVal Session 67	1	XVal Session 67-Typing - Text-1		2012-07-16 13:19:40.144000
	Edit pad (rev 1733)		nic	cv403	XVal Session 67	1	XVal Session 67-Typing - Text-1		2012-07-16 13:19:40.318000
	Edit pad (rev 1734)		Brady	cv405	XVal Session 67	1	XVal Session 67-Typing - Text-1		2012-07-16 13:19:40.645000
	Edit pad (rev 1735)		nic	cv403	XVal Session 67	1	XVal Session 67-Typing - Text-1		2012-07-16 13:19:40.818000
	Edit pad (rev 1736)		Brady	cv405	XVal Session 67	1	XVal Session 67-Typing - Text-1		2012-07-16 13:19:41.146000
	Edit pad (rev 1737)		nic	cv403	XVal Session 67	1	XVal Session 67-Typing - Text-1		2012-07-16 13:19:41.345000
	Edit pad (rev 1738)		Brady	cv405	XVal Session 67	1	XVal Session 67-Typing - Text-1		2012-07-16 13:19:41.646000
	Edit pad (rev 1739)		nic	cv403	XVal Session 67	1	XVal Session 67-Typing - Text-1		2012-07-16 13:19:42.003000
	Edit pad (rev 1740)		Brady	cv405	XVal Session 67	1	XVal Session 67-Typing - Text-1		2012-07-16 13:19:42.148000
	Edit pad (rev 1741)		nic	cv403	XVal Session 67	1	XVal Session 67-Typing - Text-1		2012-07-16 13:19:42.502000
	Edit pad (rev 1742)		Xing	cv400	XVal Session 67	1	XVal Session 67-Typing - Text-1		2012-07-16 13:19:42.592000
	Edit pad (rev 1743)		Brady	cv405	XVal Session 67	1	XVal Session 67-Typing - Text-1		2012-07-16 13:19:42.649000
	Edit pad (rev 1744)		nic	cv403	XVal Session 67	1	XVal Session 67-Typing - Text-1		2012-07-16 13:19:43.003000
	Edit pad (rev 1745)		Xing	cv400	XVal Session 67	1	XVal Session 67-Typing - Text-1		2012-07-16 13:19:43.095000
	Edit pad (rev 1746)		Brady	cv405	XVal Session 67	1	XVal Session 67-Typing - Text-1		2012-07-16 13:19:43.149000
	Edit pad (rev 1747)		nic	cv403	XVal Session 67	1	XVal Session 67-Typing - Text-1		2012-07-16 13:19:43.511000
	Edit pad (rev 1748)		Brady	cv405	XVal Session 67	1	XVal Session 67-Typing - Text-1		2012-07-16 13:19:43.650000
	Edit pad (rev 1749)		Xing	cv400	XVal Session 67	1	XVal Session 67-Typing - Text-1		2012-07-16 13:19:44.072000
	Edit pad (rev 1750)		nic	cv403	XVal Session 67	1	XVal Session 67-Typing - Text-1		2012-07-16 13:19:44.084000
	Edit pad (rev 1751)		Brady	cv405	XVal Session 67	1	XVal Session 67-Typing - Text-1		2012-07-16 13:19:44.205000
	Edit pad (rev 1752)		Xing	cv400	XVal Session 67	1	XVal Session 67-Typing - Text-1		2012-07-16 13:19:44.572000
	Edit pad (rev 1753)		nic	cv403	XVal Session 67	1	XVal Session 67-Typing - Text-1		2012-07-16 13:19:44.585000
	Edit pad (rev 1754)		Brady	cv405	XVal Session 67	1	XVal Session 67-Typing - Text-1		2012-07-16 13:19:44.708000
	Edit pad (rev 1755)		Xing	cv400	XVal Session 67	1	XVal Session 67-Typing - Text-1		2012-07-16 13:19:45.072000
	Edit pad (rev 1756)		nic	cv403	XVal Session 67	1	XVal Session 67-Typing - Text-1		2012-07-16 13:19:45.085000
	Edit pad (rev 1757)		Brady	cv405	XVal Session 67	1	XVal Session 67-Typing - Text-1		2012-07-16 13:19:45.208000
	Edit pad (rev 1758)		Xing	cv400	XVal Session 67	1	XVal Session 67-Typing - Text-1		2012-07-16 13:19:45.573000
	Edit pad (rev 1759)		nic	cv403	XVal Session 67	1	XVal Session 67-Typing - Text-1		2012-07-16 13:19:45.599000
	Edit pad (rev 1760)		Brady	cv405	XVal Session 67	1	XVal Session 67-Typing - Text-1		2012-07-16 13:19:45.708000
	Edit pad (rev 1761)		Xing	cv400	XVal Session 67	1	XVal Session 67-Typing - Text-1		2012-07-16 13:19:46.073000
	Edit pad (rev 1762)		nic	cv403	XVal Session 67	1	XVal Session 67-Typing - Text-1		2012-07-16 13:19:46.100000
	Edit pad (rev 1763)		Brady	cv405	XVal Session 67	1	XVal Session 67-Typing - Text-1		2012-07-16 13:19:46.212000
	Edit pad (rev 1764)		nic	cv403	XVal Session 67	1	XVal Session 67-Typing - Text-1		2012-07-16 13:19:46.600000
	Edit pad (rev 1765)		Brady	cv405	XVal Session 67	1	XVal Session 67-Typing - Text-1		2012-07-16 13:19:46.713000
	Edit pad (rev 1766)		nic	cv403	XVal Session 67	1	XVal Session 67-Typing - Text-1		2012-07-16 13:19:47.100000
	Edit pad (rev 1767)		Brady	cv405	XVal Session 67	1	XVal Session 67-Typing - Text-1		2012-07-16 13:19:47.222000
	Edit pad (rev 1768)		nic	cv403	XVal Session 67	1	XVal Session 67-Typing - Text-1		2012-07-16 13:19:47.601000
	Edit pad (rev 1769)		Brady	cv405	XVal Session 67	1	XVal Session 67-Typing - Text-1		2012-07-16 13:19:47.722000
	Edit pad (rev 1770)		Brady	cv405	XVal Session 67	1	XVal Session 67-Typing - Text-1		2012-07-16 13:19:48.224000
	Edit pad (rev 1771)		nic	cv403	XVal Session 67	1	XVal Session 67-Typing - Text-1		2012-07-16 13:19:48.321000
	Edit pad (rev 1772)		Brady	cv405	XVal Session 67	1	XVal Session 67-Typing - Text-1		2012-07-16 13:19:48.723000
	Edit pad (rev 1773)		nic	cv403	XVal Session 67	1	XVal Session 67-Typing - Text-1		2012-07-16 13:19:48.822000
	Edit pad (rev 1774)		Xing	cv400	XVal Session 67	1	XVal Session 67-Typing - Text-1		2012-07-16 13:19:49.057000
	Edit pad (rev 1775)		Brady	cv405	XVal Session 67	1	XVal Session 67-Typing - Text-1		2012-07-16 13:19:49.225000
	Edit pad (rev 1776)		nic	cv403	XVal Session 67	1	XVal Session 67-Typing - Text-1		2012-07-16 13:19:49.321000
	Edit pad (rev 1777)		Xing	cv400	XVal Session 67	1	XVal Session 67-Typing - Text-1		2012-07-16 13:19:49.636000
	Edit pad (rev 1778)		Brady	cv405	XVal Session 67	1	XVal Session 67-Typing - Text-1		2012-07-16 13:19:49.750000
	Edit pad (rev 1779)		nic	cv403	XVal Session 67	1	XVal Session 67-Typing - Text-1		2012-07-16 13:19:49.917000
	Edit pad (rev 1780)		Xing	cv400	XVal Session 67	1	XVal Session 67-Typing - Text-1		2012-07-16 13:19:50.183000
	Edit pad (rev 1781)		Brady	cv405	XVal Session 67	1	XVal Session 67-Typing - Text-1		2012-07-16 13:19:50.255000
	Edit pad (rev 1782)		nic	cv403	XVal Session 67	1	XVal Session 67-Typing - Text-1		2012-07-16 13:19:50.417000
	Edit pad (rev 1783)		Brady	cv405	XVal Session 67	1	XVal Session 67-Typing - Text-1		2012-07-16 13:19:50.757000
	Edit pad (rev 1784)		nic	cv403	XVal Session 67	1	XVal Session 67-Typing - Text-1		2012-07-16 13:19:50.916000
	Edit pad (rev 1785)		Brady	cv405	XVal Session 67	1	XVal Session 67-Typing - Text-1		2012-07-16 13:19:51.256000
	Edit pad (rev 1786)		Xing	cv400	XVal Session 67	1	XVal Session 67-Typing - Text-1		2012-07-16 13:19:51.294000
	Edit pad (rev 1787)		nic	cv403	XVal Session 67	1	XVal Session 67-Typing - Text-1		2012-07-16 13:19:51.416000
	Edit pad (rev 1788)		Jamey	cv409	XVal Session 67	1	XVal Session 67-Typing - Text-1		2012-07-16 13:19:51.447000
	Edit pad (rev 1789)		Brady	cv405	XVal Session 67	1	XVal Session 67-Typing - Text-1		2012-07-16 13:19:51.758000
	Edit pad (rev 1790)		Xing	cv400	XVal Session 67	1	XVal Session 67-Typing - Text-1		2012-07-16 13:19:51.796000
	Edit pad (rev 1791)		nic	cv403	XVal Session 67	1	XVal Session 67-Typing - Text-1		2012-07-16 13:19:51.916000
	Edit pad (rev 1792)		Jamey	cv409	XVal Session 67	1	XVal Session 67-Typing - Text-1		2012-07-16 13:19:51.955000
	Edit pad (rev 1793)		Brady	cv405	XVal Session 67	1	XVal Session 67-Typing - Text-1		2012-07-16 13:19:52.282000
	Edit pad (rev 1794)		Xing	cv400	XVal Session 67	1	XVal Session 67-Typing - Text-1		2012-07-16 13:19:52.298000
	Edit pad (rev 1795)		Brady	cv405	XVal Session 67	1	XVal Session 67-Typing - Text-1		2012-07-16 13:19:52.781000
	Edit pad (rev 1796)		nic	cv403	XVal Session 67	1	XVal Session 67-Typing - Text-1		2012-07-16 13:19:52.822000
	Edit pad (rev 1797)		Jamey	cv409	XVal Session 67	1	XVal Session 67-Typing - Text-1		2012-07-16 13:19:53.025000
	Edit pad (rev 1798)		Xing	cv400	XVal Session 67	1	XVal Session 67-Typing - Text-1		2012-07-16 13:19:53.105000
	Edit pad (rev 1799)		Brady	cv405	XVal Session 67	1	XVal Session 67-Typing - Text-1		2012-07-16 13:19:53.283000
	Edit pad (rev 1800)		nic	cv403	XVal Session 67	1	XVal Session 67-Typing - Text-1		2012-07-16 13:19:53.329000
	Edit pad (rev 1801)		Jamey	cv409	XVal Session 67	1	XVal Session 67-Typing - Text-1		2012-07-16 13:19:53.518000
	Edit pad (rev 1802)		Xing	cv400	XVal Session 67	1	XVal Session 67-Typing - Text-1		2012-07-16 13:19:53.605000
	Edit pad (rev 1803)		Brady	cv405	XVal Session 67	1	XVal Session 67-Typing - Text-1		2012-07-16 13:19:53.780000
	Edit pad (rev 1804)		nic	cv403	XVal Session 67	1	XVal Session 67-Typing - Text-1		2012-07-16 13:19:53.833000
	Edit pad (rev 1805)		Jamey	cv409	XVal Session 67	1	XVal Session 67-Typing - Text-1		2012-07-16 13:19:54.020000
	Edit pad (rev 1806)		Xing	cv400	XVal Session 67	1	XVal Session 67-Typing - Text-1		2012-07-16 13:19:54.105000
	Edit pad (rev 1807)		Brady	cv405	XVal Session 67	1	XVal Session 67-Typing - Text-1		2012-07-16 13:19:54.282000
	Edit pad (rev 1808)		nic	cv403	XVal Session 67	1	XVal Session 67-Typing - Text-1		2012-07-16 13:19:54.388000
	Edit pad (rev 1809)		Brady	cv405	XVal Session 67	1	XVal Session 67-Typing - Text-1		2012-07-16 13:19:54.785000
	Edit pad (rev 1810)		nic	cv403	XVal Session 67	1	XVal Session 67-Typing - Text-1		2012-07-16 13:19:54.896000
	Edit pad (rev 1811)		Xing	cv400	XVal Session 67	1	XVal Session 67-Typing - Text-1		2012-07-16 13:19:55.258000
	Edit pad (rev 1812)		Brady	cv405	XVal Session 67	1	XVal Session 67-Typing - Text-1		2012-07-16 13:19:55.288000
	Edit pad (rev 1813)		nic	cv403	XVal Session 67	1	XVal Session 67-Typing - Text-1		2012-07-16 13:19:55.396000
	Edit pad (rev 1814)		Jamey	cv409	XVal Session 67	1	XVal Session 67-Typing - Text-1		2012-07-16 13:19:55.629000
	Edit pad (rev 1815)		Brady	cv405	XVal Session 67	1	XVal Session 67-Typing - Text-1		2012-07-16 13:19:55.788000
	Edit pad (rev 1816)		Xing	cv400	XVal Session 67	1	XVal Session 67-Typing - Text-1		2012-07-16 13:19:55.841000
	Edit pad (rev 1817)		nic	cv403	XVal Session 67	1	XVal Session 67-Typing - Text-1		2012-07-16 13:19:55.898000
	Edit pad (rev 1818)		Jamey	cv409	XVal Session 67	1	XVal Session 67-Typing - Text-1		2012-07-16 13:19:56.132000
	Edit pad (rev 1819)		Brady	cv405	XVal Session 67	1	XVal Session 67-Typing - Text-1		2012-07-16 13:19:56.293000
	Edit pad (rev 1820)		Xing	cv400	XVal Session 67	1	XVal Session 67-Typing - Text-1		2012-07-16 13:19:56.342000
	Edit pad (rev 1821)		nic	cv403	XVal Session 67	1	XVal Session 67-Typing - Text-1		2012-07-16 13:19:56.397000
	Edit pad (rev 1822)		Brady	cv405	XVal Session 67	1	XVal Session 67-Typing - Text-1		2012-07-16 13:19:56.794000
	Edit pad (rev 1823)		Xing	cv400	XVal Session 67	1	XVal Session 67-Typing - Text-1		2012-07-16 13:19:56.847000
	Edit pad (rev 1824)		Jamey	cv409	XVal Session 67	1	XVal Session 67-Typing - Text-1		2012-07-16 13:19:56.891000
	Edit pad (rev 1825)		nic	cv403	XVal Session 67	1	XVal Session 67-Typing - Text-1		2012-07-16 13:19:56.901000
	Edit pad (rev 1826)		Brady	cv405	XVal Session 67	1	XVal Session 67-Typing - Text-1		2012-07-16 13:19:57.295000
	Edit pad (rev 1827)		Xing	cv400	XVal Session 67	1	XVal Session 67-Typing - Text-1		2012-07-16 13:19:57.347000
	Edit pad (rev 1828)		Jamey	cv409	XVal Session 67	1	XVal Session 67-Typing - Text-1		2012-07-16 13:19:57.389000
	Edit pad (rev 1829)		nic	cv403	XVal Session 67	1	XVal Session 67-Typing - Text-1		2012-07-16 13:19:57.417000
	Edit pad (rev 1830)		Brady	cv405	XVal Session 67	1	XVal Session 67-Typing - Text-1		2012-07-16 13:19:57.794000
	Edit pad (rev 1831)		Jamey	cv409	XVal Session 67	1	XVal Session 67-Typing - Text-1		2012-07-16 13:19:57.905000
	Edit pad (rev 1832)		nic	cv403	XVal Session 67	1	XVal Session 67-Typing - Text-1		2012-07-16 13:19:57.920000
	Edit pad (rev 1833)		Brady	cv405	XVal Session 67	1	XVal Session 67-Typing - Text-1		2012-07-16 13:19:58.294000
	Edit pad (rev 1834)		Jamey	cv409	XVal Session 67	1	XVal Session 67-Typing - Text-1		2012-07-16 13:19:58.389000
	Edit pad (rev 1835)		nic	cv403	XVal Session 67	1	XVal Session 67-Typing - Text-1		2012-07-16 13:19:58.426000
	Edit pad (rev 1836)		Brady	cv405	XVal Session 67	1	XVal Session 67-Typing - Text-1		2012-07-16 13:19:58.794000
	Edit pad (rev 1837)		nic	cv403	XVal Session 67	1	XVal Session 67-Typing - Text-1		2012-07-16 13:19:58.925000
	Edit pad (rev 1838)		Brady	cv405	XVal Session 67	1	XVal Session 67-Typing - Text-1		2012-07-16 13:19:59.294000
	Edit pad (rev 1839)		Xing	cv400	XVal Session 67	1	XVal Session 67-Typing - Text-1		2012-07-16 13:19:59.359000
	Edit pad (rev 1840)		nic	cv403	XVal Session 67	1	XVal Session 67-Typing - Text-1		2012-07-16 13:19:59.424000
	Edit pad (rev 1841)		Brady	cv405	XVal Session 67	1	XVal Session 67-Typing - Text-1		2012-07-16 13:19:59.793000
	Edit pad (rev 1842)		Xing	cv400	XVal Session 67	1	XVal Session 67-Typing - Text-1		2012-07-16 13:19:59.856000
	Edit pad (rev 1843)		nic	cv403	XVal Session 67	1	XVal Session 67-Typing - Text-1		2012-07-16 13:19:59.934000
	Edit pad (rev 1844)		Brady	cv405	XVal Session 67	1	XVal Session 67-Typing - Text-1		2012-07-16 13:20:00.295000
	Edit pad (rev 1845)		Xing	cv400	XVal Session 67	1	XVal Session 67-Typing - Text-1		2012-07-16 13:20:00.356000
	Edit pad (rev 1846)		Brady	cv405	XVal Session 67	1	XVal Session 67-Typing - Text-1		2012-07-16 13:20:00.795000
	Edit pad (rev 1847)		Xing	cv400	XVal Session 67	1	XVal Session 67-Typing - Text-1		2012-07-16 13:20:00.857000
	Edit pad (rev 1848)		nic	cv403	XVal Session 67	1	XVal Session 67-Typing - Text-1		2012-07-16 13:20:01.304000
	Edit pad (rev 1849)		Xing	cv400	XVal Session 67	1	XVal Session 67-Typing - Text-1		2012-07-16 13:20:01.358000
	Edit pad (rev 1850)		nic	cv403	XVal Session 67	1	XVal Session 67-Typing - Text-1		2012-07-16 13:20:01.803000
	Edit pad (rev 1851)		Xing	cv400	XVal Session 67	1	XVal Session 67-Typing - Text-1		2012-07-16 13:20:01.859000
	Edit pad (rev 1852)		Jamey	cv409	XVal Session 67	1	XVal Session 67-Typing - Text-1		2012-07-16 13:20:02.146000
	Edit pad (rev 1853)		nic	cv403	XVal Session 67	1	XVal Session 67-Typing - Text-1		2012-07-16 13:20:02.301000
	Edit pad (rev 1854)		Xing	cv400	XVal Session 67	1	XVal Session 67-Typing - Text-1		2012-07-16 13:20:02.358000
	Edit pad (rev 1855)		Jamey	cv409	XVal Session 67	1	XVal Session 67-Typing - Text-1		2012-07-16 13:20:02.641000
	Edit pad (rev 1856)		nic	cv403	XVal Session 67	1	XVal Session 67-Typing - Text-1		2012-07-16 13:20:02.802000
	Edit pad (rev 1857)		Xing	cv400	XVal Session 67	1	XVal Session 67-Typing - Text-1		2012-07-16 13:20:02.858000
	Edit pad (rev 1858)		Jamey	cv409	XVal Session 67	1	XVal Session 67-Typing - Text-1		2012-07-16 13:20:03.238000
	Edit pad (rev 1859)		Xing	cv400	XVal Session 67	1	XVal Session 67-Typing - Text-1		2012-07-16 13:20:03.359000
	Edit pad (rev 1860)		nic	cv403	XVal Session 67	1	XVal Session 67-Typing - Text-1		2012-07-16 13:20:03.361000
	Edit pad (rev 1861)		Jamey	cv409	XVal Session 67	1	XVal Session 67-Typing - Text-1		2012-07-16 13:20:03.737000
	Edit pad (rev 1862)		Xing	cv400	XVal Session 67	1	XVal Session 67-Typing - Text-1		2012-07-16 13:20:03.859000
	Edit pad (rev 1863)		nic	cv403	XVal Session 67	1	XVal Session 67-Typing - Text-1		2012-07-16 13:20:03.861000
37268	Load Instructions			cv313	XVal Session 67	1	XVal Session 67-Typing - Numbers-1	192.54.222.3	2012-07-16 13:20:04
37269	Load Instructions			cv314	XVal Session 67	1	XVal Session 67-Typing - Numbers-1	192.54.222.3	2012-07-16 13:20:04
37270	Load Instructions			cv312	XVal Session 67	1	XVal Session 67-Typing - Numbers-1	192.54.222.3	2012-07-16 13:20:04
37271	Load Instructions			cv315	XVal Session 67	1	XVal Session 67-Typing - Numbers-1	18.111.10.174	2012-07-16 13:20:04
	Edit pad (rev 1864)		Jamey	cv409	XVal Session 67	1	XVal Session 67-Typing - Text-1		2012-07-16 13:20:04.235000
37280	Load Workspace			cv313	XVal Session 67	1	XVal Session 67-Typing - Numbers-1	192.54.222.3	2012-07-16 13:20:34
37281	Load Workspace			cv312	XVal Session 67	1	XVal Session 67-Typing - Numbers-1	192.54.222.3	2012-07-16 13:20:34
37282	Load Workspace			cv314	XVal Session 67	1	XVal Session 67-Typing - Numbers-1	192.54.222.3	2012-07-16 13:20:34
37283	Load Workspace			cv315	XVal Session 67	1	XVal Session 67-Typing - Numbers-1	18.111.10.174	2012-07-16 13:20:34
	Edit pad (rev 0)		nic	cv403	XVal Session 67	1	XVal Session 67-Typing - Numbers-1		2012-07-16 13:20:42.038000
	Edit pad (rev 1)		nic	cv403	XVal Session 67	1	XVal Session 67-Typing - Numbers-1		2012-07-16 13:20:42.537000
	Edit pad (rev 2)		nic	cv403	XVal Session 67	1	XVal Session 67-Typing - Numbers-1		2012-07-16 13:20:43.041000
	Edit pad (rev 3)		nic	cv403	XVal Session 67	1	XVal Session 67-Typing - Numbers-1		2012-07-16 13:20:43.540000
	Edit pad (rev 4)		nic	cv403	XVal Session 67	1	XVal Session 67-Typing - Numbers-1		2012-07-16 13:20:44.042000
	Edit pad (rev 5)		nic	cv403	XVal Session 67	1	XVal Session 67-Typing - Numbers-1		2012-07-16 13:20:44.543000
	Edit pad (rev 6)		nic	cv403	XVal Session 67	1	XVal Session 67-Typing - Numbers-1		2012-07-16 13:20:45.451000
	Edit pad (rev 7)		nic	cv403	XVal Session 67	1	XVal Session 67-Typing - Numbers-1		2012-07-16 13:20:45.950000
	Edit pad (rev 8)		Xing	cv400	XVal Session 67	1	XVal Session 67-Typing - Numbers-1		2012-07-16 13:20:46.406000
	Edit pad (rev 9)		nic	cv403	XVal Session 67	1	XVal Session 67-Typing - Numbers-1		2012-07-16 13:20:46.449000
	Edit pad (rev 10)		Xing	cv400	XVal Session 67	1	XVal Session 67-Typing - Numbers-1		2012-07-16 13:20:46.907000
	Edit pad (rev 11)		nic	cv403	XVal Session 67	1	XVal Session 67-Typing - Numbers-1		2012-07-16 13:20:47.021000
	Edit pad (rev 12)		Xing	cv400	XVal Session 67	1	XVal Session 67-Typing - Numbers-1		2012-07-16 13:20:47.406000
	Edit pad (rev 13)		nic	cv403	XVal Session 67	1	XVal Session 67-Typing - Numbers-1		2012-07-16 13:20:47.522000
	Edit pad (rev 14)		Xing	cv400	XVal Session 67	1	XVal Session 67-Typing - Numbers-1		2012-07-16 13:20:47.908000
	Edit pad (rev 15)		nic	cv403	XVal Session 67	1	XVal Session 67-Typing - Numbers-1		2012-07-16 13:20:48.022000
	Edit pad (rev 16)		nic	cv403	XVal Session 67	1	XVal Session 67-Typing - Numbers-1		2012-07-16 13:20:48.523000
	Edit pad (rev 17)		nic	cv403	XVal Session 67	1	XVal Session 67-Typing - Numbers-1		2012-07-16 13:20:49.047000
	Edit pad (rev 18)		Brady	cv405	XVal Session 67	1	XVal Session 67-Typing - Numbers-1		2012-07-16 13:20:49.446000
	Edit pad (rev 19)		Jamey	cv409	XVal Session 67	1	XVal Session 67-Typing - Numbers-1		2012-07-16 13:20:49.468000
	Edit pad (rev 20)		nic	cv403	XVal Session 67	1	XVal Session 67-Typing - Numbers-1		2012-07-16 13:20:49.545000
	Edit pad (rev 21)		Brady	cv405	XVal Session 67	1	XVal Session 67-Typing - Numbers-1		2012-07-16 13:20:49.945000
	Edit pad (rev 22)		nic	cv403	XVal Session 67	1	XVal Session 67-Typing - Numbers-1		2012-07-16 13:20:50.046000
	Edit pad (rev 23)		Brady	cv405	XVal Session 67	1	XVal Session 67-Typing - Numbers-1		2012-07-16 13:20:50.445000
	Edit pad (rev 24)		nic	cv403	XVal Session 67	1	XVal Session 67-Typing - Numbers-1		2012-07-16 13:20:50.548000
	Edit pad (rev 25)		Xing	cv400	XVal Session 67	1	XVal Session 67-Typing - Numbers-1		2012-07-16 13:20:50.582000
	Edit pad (rev 26)		Brady	cv405	XVal Session 67	1	XVal Session 67-Typing - Numbers-1		2012-07-16 13:20:50.946000
	Edit pad (rev 27)		Xing	cv400	XVal Session 67	1	XVal Session 67-Typing - Numbers-1		2012-07-16 13:20:51.083000
	Edit pad (rev 28)		Brady	cv405	XVal Session 67	1	XVal Session 67-Typing - Numbers-1		2012-07-16 13:20:51.445000
	Edit pad (rev 29)		Xing	cv400	XVal Session 67	1	XVal Session 67-Typing - Numbers-1		2012-07-16 13:20:51.871000
	Edit pad (rev 30)		Brady	cv405	XVal Session 67	1	XVal Session 67-Typing - Numbers-1		2012-07-16 13:20:51.946000
	Edit pad (rev 31)		nic	cv403	XVal Session 67	1	XVal Session 67-Typing - Numbers-1		2012-07-16 13:20:52.065000
	Edit pad (rev 32)		Xing	cv400	XVal Session 67	1	XVal Session 67-Typing - Numbers-1		2012-07-16 13:20:52.370000
	Edit pad (rev 33)		Brady	cv405	XVal Session 67	1	XVal Session 67-Typing - Numbers-1		2012-07-16 13:20:52.445000
	Edit pad (rev 34)		nic	cv403	XVal Session 67	1	XVal Session 67-Typing - Numbers-1		2012-07-16 13:20:52.565000
	Edit pad (rev 35)		Brady	cv405	XVal Session 67	1	XVal Session 67-Typing - Numbers-1		2012-07-16 13:20:52.947000
	Edit pad (rev 36)		nic	cv403	XVal Session 67	1	XVal Session 67-Typing - Numbers-1		2012-07-16 13:20:53.264000
	Edit pad (rev 37)		Brady	cv405	XVal Session 67	1	XVal Session 67-Typing - Numbers-1		2012-07-16 13:20:53.446000
	Edit pad (rev 38)		Brady	cv405	XVal Session 67	1	XVal Session 67-Typing - Numbers-1		2012-07-16 13:20:54.141000
	Edit pad (rev 39)		Xing	cv400	XVal Session 67	1	XVal Session 67-Typing - Numbers-1		2012-07-16 13:20:54.171000
	Edit pad (rev 40)		nic	cv403	XVal Session 67	1	XVal Session 67-Typing - Numbers-1		2012-07-16 13:20:54.221000
	Edit pad (rev 41)		Brady	cv405	XVal Session 67	1	XVal Session 67-Typing - Numbers-1		2012-07-16 13:20:54.641000
	Edit pad (rev 42)		nic	cv403	XVal Session 67	1	XVal Session 67-Typing - Numbers-1		2012-07-16 13:20:54.722000
	Edit pad (rev 43)		Brady	cv405	XVal Session 67	1	XVal Session 67-Typing - Numbers-1		2012-07-16 13:20:55.142000
	Edit pad (rev 44)		Jamey	cv409	XVal Session 67	1	XVal Session 67-Typing - Numbers-1		2012-07-16 13:20:55.268000
	Edit pad (rev 45)		nic	cv403	XVal Session 67	1	XVal Session 67-Typing - Numbers-1		2012-07-16 13:20:55.298000
[truncated: 2,155 more rows]
