# Supplementary material for: Dynamics of collective performance in collaboration networks
Source: PLoS One. 2018 Oct 10;13(10):e0204547. doi: 10.1371/journal.pone.0204547 (PMC6179230; doi:10.1371/journal.pone.0204547)
Supplement: S1 Dataset — (ZIP) [file pone.0204547.s001.zip › data/team-data/team-chat-logs/XVal Session 52 - Group 1 - LogFile.csv]

id	event	data	chat_name	subject	session	session_group	completed_task	ip_address	timestamp
29622	Entering waiting room			cv247	XVal Session 52			192.54.222.11	2012-07-14 10:11:48
29623	Entering waiting room			cv244	XVal Session 52			192.54.222.11	2012-07-14 10:11:54
29626	Entering waiting room			cv246	XVal Session 52			192.54.222.11	2012-07-14 10:12:04
29628	Entering waiting room			cv245	XVal Session 52			192.54.222.11	2012-07-14 10:13:31
29630	Setup participants				XVal Session 52				2012-07-14 10:13:59
29631	Setup tasks				XVal Session 52				2012-07-14 10:13:59
29632	Introduction	Starting in 24 seconds		cv247	XVal Session 52	1		192.54.222.11	2012-07-14 10:14:00
29633	Introduction	Starting in 24 seconds		cv245	XVal Session 52	1		192.54.222.11	2012-07-14 10:14:00
29634	Introduction	Starting in 24 seconds		cv246	XVal Session 52	1		192.54.222.11	2012-07-14 10:14:00
29636	Introduction	Starting in 19 seconds		cv244	XVal Session 52	1		192.54.222.11	2012-07-14 10:14:05
29643	Load Instructions			cv247	XVal Session 52	1	XVal Session 52-Introduction-1	192.54.222.11	2012-07-14 10:14:24
29644	Load Instructions			cv244	XVal Session 52	1	XVal Session 52-Introduction-1	192.54.222.11	2012-07-14 10:14:24
29645	Load Instructions			cv245	XVal Session 52	1	XVal Session 52-Introduction-1	192.54.222.11	2012-07-14 10:14:24
29646	Load Instructions			cv246	XVal Session 52	1	XVal Session 52-Introduction-1	192.54.222.11	2012-07-14 10:14:25
29652	Load Workspace			cv244	XVal Session 52	1	XVal Session 52-Introduction-1	192.54.222.11	2012-07-14 10:14:44
29653	Load Workspace			cv247	XVal Session 52	1	XVal Session 52-Introduction-1	192.54.222.11	2012-07-14 10:14:44
29654	Load Workspace			cv245	XVal Session 52	1	XVal Session 52-Introduction-1	192.54.222.11	2012-07-14 10:14:45
29655	Load Workspace			cv246	XVal Session 52	1	XVal Session 52-Introduction-1	192.54.222.11	2012-07-14 10:14:45
	Chat	Alison	sean	cv372	XVal Session 52	1	XVal Session 52-Introduction-1		2012-07-14 10:15:00.232000
	Chat	hi	sean	cv372	XVal Session 52	1	XVal Session 52-Introduction-1		2012-07-14 10:15:14.524000
	Chat	!	sean	cv372	XVal Session 52	1	XVal Session 52-Introduction-1		2012-07-14 10:15:17.477000
	Edit pad (rev 0)		Jamey	cv409	XVal Session 52	1	XVal Session 52-Introduction-1		2012-07-14 10:15:17.579000
	Edit pad (rev 1)		Jamey	cv409	XVal Session 52	1	XVal Session 52-Introduction-1		2012-07-14 10:15:18.419000
	Edit pad (rev 2)		Jamey	cv409	XVal Session 52	1	XVal Session 52-Introduction-1		2012-07-14 10:15:20.006000
	Edit pad (rev 3)		Jamey	cv409	XVal Session 52	1	XVal Session 52-Introduction-1		2012-07-14 10:15:20.506000
	Chat	Hello	Frank	cv407	XVal Session 52	1	XVal Session 52-Introduction-1		2012-07-14 10:15:22.469000
	Edit pad (rev 4)		Jamey	cv409	XVal Session 52	1	XVal Session 52-Introduction-1		2012-07-14 10:15:24.080000
	Edit pad (rev 5)		Jamey	cv409	XVal Session 52	1	XVal Session 52-Introduction-1		2012-07-14 10:15:26.206000
	Edit pad (rev 6)		Jamey	cv409	XVal Session 52	1	XVal Session 52-Introduction-1		2012-07-14 10:15:26.709000
	Edit pad (rev 7)		Jamey	cv409	XVal Session 52	1	XVal Session 52-Introduction-1		2012-07-14 10:15:27.229000
	Edit pad (rev 8)		Jamey	cv409	XVal Session 52	1	XVal Session 52-Introduction-1		2012-07-14 10:15:28.036000
	Edit pad (rev 9)		Jamey	cv409	XVal Session 52	1	XVal Session 52-Introduction-1		2012-07-14 10:15:28.819000
	Edit pad (rev 10)		Jamey	cv409	XVal Session 52	1	XVal Session 52-Introduction-1		2012-07-14 10:15:29.317000
	Edit pad (rev 11)		Jamey	cv409	XVal Session 52	1	XVal Session 52-Introduction-1		2012-07-14 10:15:29.829000
	Edit pad (rev 12)		sean	cv372	XVal Session 52	1	XVal Session 52-Introduction-1		2012-07-14 10:15:36.443000
	Edit pad (rev 13)		Frank	cv407	XVal Session 52	1	XVal Session 52-Introduction-1		2012-07-14 10:15:36.594000
	Edit pad (rev 14)		sean	cv372	XVal Session 52	1	XVal Session 52-Introduction-1		2012-07-14 10:15:36.976000
	Edit pad (rev 15)		Frank	cv407	XVal Session 52	1	XVal Session 52-Introduction-1		2012-07-14 10:15:37.094000
	Edit pad (rev 16)		sean	cv372	XVal Session 52	1	XVal Session 52-Introduction-1		2012-07-14 10:15:37.498000
	Edit pad (rev 17)		Frank	cv407	XVal Session 52	1	XVal Session 52-Introduction-1		2012-07-14 10:15:37.603000
	Edit pad (rev 18)		sean	cv372	XVal Session 52	1	XVal Session 52-Introduction-1		2012-07-14 10:15:38.002000
	Edit pad (rev 19)		sean	cv372	XVal Session 52	1	XVal Session 52-Introduction-1		2012-07-14 10:15:38.833000
	Edit pad (rev 20)		sean	cv372	XVal Session 52	1	XVal Session 52-Introduction-1		2012-07-14 10:15:39.347000
	Edit pad (rev 21)		sean	cv372	XVal Session 52	1	XVal Session 52-Introduction-1		2012-07-14 10:15:39.849000
	Edit pad (rev 22)		sean	cv372	XVal Session 52	1	XVal Session 52-Introduction-1		2012-07-14 10:15:40.351000
	Edit pad (rev 23)		Frank	cv407	XVal Session 52	1	XVal Session 52-Introduction-1		2012-07-14 10:15:40.353000
	Edit pad (rev 24)		sean	cv372	XVal Session 52	1	XVal Session 52-Introduction-1		2012-07-14 10:15:40.859000
	Edit pad (rev 25)		Frank	cv407	XVal Session 52	1	XVal Session 52-Introduction-1		2012-07-14 10:15:40.861000
	Edit pad (rev 26)		Frank	cv407	XVal Session 52	1	XVal Session 52-Introduction-1		2012-07-14 10:15:41.361000
	Edit pad (rev 27)		sean	cv372	XVal Session 52	1	XVal Session 52-Introduction-1		2012-07-14 10:15:41.364000
	Edit pad (rev 28)		Frank	cv407	XVal Session 52	1	XVal Session 52-Introduction-1		2012-07-14 10:15:41.862000
	Edit pad (rev 29)		sean	cv372	XVal Session 52	1	XVal Session 52-Introduction-1		2012-07-14 10:15:41.988000
	Edit pad (rev 30)		Frank	cv407	XVal Session 52	1	XVal Session 52-Introduction-1		2012-07-14 10:15:42.362000
	Chat	hi	charles	cv410	XVal Session 52	1	XVal Session 52-Introduction-1		2012-07-14 10:15:44.788000
	Edit pad (rev 31)		sean	cv372	XVal Session 52	1	XVal Session 52-Introduction-1		2012-07-14 10:15:46.141000
	Edit pad (rev 32)		sean	cv372	XVal Session 52	1	XVal Session 52-Introduction-1		2012-07-14 10:15:46.654000
	Edit pad (rev 33)		sean	cv372	XVal Session 52	1	XVal Session 52-Introduction-1		2012-07-14 10:15:47.158000
29676	Load Instructions			cv247	XVal Session 52	1	XVal Session 52-Typing - Text-1	192.54.222.11	2012-07-14 10:16:14
29677	Load Instructions			cv244	XVal Session 52	1	XVal Session 52-Typing - Text-1	192.54.222.11	2012-07-14 10:16:15
29678	Load Instructions			cv246	XVal Session 52	1	XVal Session 52-Typing - Text-1	192.54.222.11	2012-07-14 10:16:15
29679	Load Instructions			cv245	XVal Session 52	1	XVal Session 52-Typing - Text-1	192.54.222.11	2012-07-14 10:16:15
29689	Load Workspace			cv247	XVal Session 52	1	XVal Session 52-Typing - Text-1	192.54.222.11	2012-07-14 10:16:54
29690	Load Workspace			cv245	XVal Session 52	1	XVal Session 52-Typing - Text-1	192.54.222.11	2012-07-14 10:16:54
29691	Load Workspace			cv244	XVal Session 52	1	XVal Session 52-Typing - Text-1	192.54.222.11	2012-07-14 10:16:54
29692	Load Workspace			cv246	XVal Session 52	1	XVal Session 52-Typing - Text-1	192.54.222.11	2012-07-14 10:16:54
	Edit pad (rev 0)		sean	cv372	XVal Session 52	1	XVal Session 52-Typing - Text-1		2012-07-14 10:17:05.998000
	Edit pad (rev 1)		sean	cv372	XVal Session 52	1	XVal Session 52-Typing - Text-1		2012-07-14 10:17:06.505000
	Edit pad (rev 2)		sean	cv372	XVal Session 52	1	XVal Session 52-Typing - Text-1		2012-07-14 10:17:07.011000
	Edit pad (rev 3)		sean	cv372	XVal Session 52	1	XVal Session 52-Typing - Text-1		2012-07-14 10:17:07.515000
	Edit pad (rev 4)		sean	cv372	XVal Session 52	1	XVal Session 52-Typing - Text-1		2012-07-14 10:17:08.018000
	Edit pad (rev 5)		sean	cv372	XVal Session 52	1	XVal Session 52-Typing - Text-1		2012-07-14 10:17:08.526000
	Edit pad (rev 6)		sean	cv372	XVal Session 52	1	XVal Session 52-Typing - Text-1		2012-07-14 10:17:09.030000
	Edit pad (rev 7)		sean	cv372	XVal Session 52	1	XVal Session 52-Typing - Text-1		2012-07-14 10:17:09.536000
	Edit pad (rev 8)		sean	cv372	XVal Session 52	1	XVal Session 52-Typing - Text-1		2012-07-14 10:17:10.048000
	Edit pad (rev 9)		sean	cv372	XVal Session 52	1	XVal Session 52-Typing - Text-1		2012-07-14 10:17:10.551000
	Edit pad (rev 10)		Jamey	cv409	XVal Session 52	1	XVal Session 52-Typing - Text-1		2012-07-14 10:17:11.033000
	Edit pad (rev 11)		sean	cv372	XVal Session 52	1	XVal Session 52-Typing - Text-1		2012-07-14 10:17:11.049000
	Edit pad (rev 12)		Jamey	cv409	XVal Session 52	1	XVal Session 52-Typing - Text-1		2012-07-14 10:17:11.397000
	Edit pad (rev 13)		sean	cv372	XVal Session 52	1	XVal Session 52-Typing - Text-1		2012-07-14 10:17:11.629000
	Chat	I can take the first paragraph.	Frank	cv407	XVal Session 52	1	XVal Session 52-Typing - Text-1		2012-07-14 10:17:11.832000
	Edit pad (rev 14)		Jamey	cv409	XVal Session 52	1	XVal Session 52-Typing - Text-1		2012-07-14 10:17:11.894000
	Edit pad (rev 15)		sean	cv372	XVal Session 52	1	XVal Session 52-Typing - Text-1		2012-07-14 10:17:12.128000
	Edit pad (rev 16)		Jamey	cv409	XVal Session 52	1	XVal Session 52-Typing - Text-1		2012-07-14 10:17:12.397000
	Edit pad (rev 17)		sean	cv372	XVal Session 52	1	XVal Session 52-Typing - Text-1		2012-07-14 10:17:13.028000
	Edit pad (rev 18)		Jamey	cv409	XVal Session 52	1	XVal Session 52-Typing - Text-1		2012-07-14 10:17:13.442000
	Edit pad (rev 19)		sean	cv372	XVal Session 52	1	XVal Session 52-Typing - Text-1		2012-07-14 10:17:13.531000
	Edit pad (rev 20)		Jamey	cv409	XVal Session 52	1	XVal Session 52-Typing - Text-1		2012-07-14 10:17:13.940000
	Edit pad (rev 21)		sean	cv372	XVal Session 52	1	XVal Session 52-Typing - Text-1		2012-07-14 10:17:14.101000
	Edit pad (rev 22)		Jamey	cv409	XVal Session 52	1	XVal Session 52-Typing - Text-1		2012-07-14 10:17:14.446000
	Edit pad (rev 23)		sean	cv372	XVal Session 52	1	XVal Session 52-Typing - Text-1		2012-07-14 10:17:14.610000
	Edit pad (rev 24)		Jamey	cv409	XVal Session 52	1	XVal Session 52-Typing - Text-1		2012-07-14 10:17:14.951000
	Edit pad (rev 25)		sean	cv372	XVal Session 52	1	XVal Session 52-Typing - Text-1		2012-07-14 10:17:15.211000
	Edit pad (rev 26)		Jamey	cv409	XVal Session 52	1	XVal Session 52-Typing - Text-1		2012-07-14 10:17:15.458000
	Edit pad (rev 27)		sean	cv372	XVal Session 52	1	XVal Session 52-Typing - Text-1		2012-07-14 10:17:15.721000
	Edit pad (rev 28)		Jamey	cv409	XVal Session 52	1	XVal Session 52-Typing - Text-1		2012-07-14 10:17:15.959000
	Edit pad (rev 29)		sean	cv372	XVal Session 52	1	XVal Session 52-Typing - Text-1		2012-07-14 10:17:16.220000
	Edit pad (rev 30)		Jamey	cv409	XVal Session 52	1	XVal Session 52-Typing - Text-1		2012-07-14 10:17:16.455000
	Edit pad (rev 31)		sean	cv372	XVal Session 52	1	XVal Session 52-Typing - Text-1		2012-07-14 10:17:16.720000
	Edit pad (rev 32)		Jamey	cv409	XVal Session 52	1	XVal Session 52-Typing - Text-1		2012-07-14 10:17:16.956000
	Edit pad (rev 33)		sean	cv372	XVal Session 52	1	XVal Session 52-Typing - Text-1		2012-07-14 10:17:17.218000
	Edit pad (rev 34)		Jamey	cv409	XVal Session 52	1	XVal Session 52-Typing - Text-1		2012-07-14 10:17:17.458000
	Edit pad (rev 35)		sean	cv372	XVal Session 52	1	XVal Session 52-Typing - Text-1		2012-07-14 10:17:17.718000
	Edit pad (rev 36)		Jamey	cv409	XVal Session 52	1	XVal Session 52-Typing - Text-1		2012-07-14 10:17:17.956000
	Edit pad (rev 37)		sean	cv372	XVal Session 52	1	XVal Session 52-Typing - Text-1		2012-07-14 10:17:18.220000
	Edit pad (rev 38)		Jamey	cv409	XVal Session 52	1	XVal Session 52-Typing - Text-1		2012-07-14 10:17:18.457000
	Edit pad (rev 39)		sean	cv372	XVal Session 52	1	XVal Session 52-Typing - Text-1		2012-07-14 10:17:18.719000
	Edit pad (rev 40)		Jamey	cv409	XVal Session 52	1	XVal Session 52-Typing - Text-1		2012-07-14 10:17:18.955000
	Edit pad (rev 41)		sean	cv372	XVal Session 52	1	XVal Session 52-Typing - Text-1		2012-07-14 10:17:19.237000
	Edit pad (rev 42)		Jamey	cv409	XVal Session 52	1	XVal Session 52-Typing - Text-1		2012-07-14 10:17:19.458000
	Edit pad (rev 43)		sean	cv372	XVal Session 52	1	XVal Session 52-Typing - Text-1		2012-07-14 10:17:19.721000
	Edit pad (rev 44)		Jamey	cv409	XVal Session 52	1	XVal Session 52-Typing - Text-1		2012-07-14 10:17:19.962000
	Chat	Or third.	Frank	cv407	XVal Session 52	1	XVal Session 52-Typing - Text-1		2012-07-14 10:17:20.065000
	Edit pad (rev 45)		sean	cv372	XVal Session 52	1	XVal Session 52-Typing - Text-1		2012-07-14 10:17:20.435000
	Edit pad (rev 46)		Jamey	cv409	XVal Session 52	1	XVal Session 52-Typing - Text-1		2012-07-14 10:17:20.455000
	Edit pad (rev 47)		sean	cv372	XVal Session 52	1	XVal Session 52-Typing - Text-1		2012-07-14 10:17:20.939000
	Edit pad (rev 48)		Jamey	cv409	XVal Session 52	1	XVal Session 52-Typing - Text-1		2012-07-14 10:17:20.956000
	Edit pad (rev 49)		Jamey	cv409	XVal Session 52	1	XVal Session 52-Typing - Text-1		2012-07-14 10:17:21.469000
	Edit pad (rev 50)		sean	cv372	XVal Session 52	1	XVal Session 52-Typing - Text-1		2012-07-14 10:17:21.504000
	Edit pad (rev 51)		Jamey	cv409	XVal Session 52	1	XVal Session 52-Typing - Text-1		2012-07-14 10:17:21.976000
	Edit pad (rev 52)		sean	cv372	XVal Session 52	1	XVal Session 52-Typing - Text-1		2012-07-14 10:17:22
	Edit pad (rev 53)		Frank	cv407	XVal Session 52	1	XVal Session 52-Typing - Text-1		2012-07-14 10:17:22.266000
	Edit pad (rev 54)		Jamey	cv409	XVal Session 52	1	XVal Session 52-Typing - Text-1		2012-07-14 10:17:22.471000
	Edit pad (rev 55)		sean	cv372	XVal Session 52	1	XVal Session 52-Typing - Text-1		2012-07-14 10:17:22.506000
	Edit pad (rev 56)		Frank	cv407	XVal Session 52	1	XVal Session 52-Typing - Text-1		2012-07-14 10:17:22.768000
	Edit pad (rev 57)		Jamey	cv409	XVal Session 52	1	XVal Session 52-Typing - Text-1		2012-07-14 10:17:22.971000
	Edit pad (rev 58)		sean	cv372	XVal Session 52	1	XVal Session 52-Typing - Text-1		2012-07-14 10:17:23.010000
	Edit pad (rev 59)		Jamey	cv409	XVal Session 52	1	XVal Session 52-Typing - Text-1		2012-07-14 10:17:23.471000
	Edit pad (rev 60)		sean	cv372	XVal Session 52	1	XVal Session 52-Typing - Text-1		2012-07-14 10:17:23.524000
	Edit pad (rev 61)		Jamey	cv409	XVal Session 52	1	XVal Session 52-Typing - Text-1		2012-07-14 10:17:23.975000
	Edit pad (rev 62)		Frank	cv407	XVal Session 52	1	XVal Session 52-Typing - Text-1		2012-07-14 10:17:24.018000
	Edit pad (rev 63)		sean	cv372	XVal Session 52	1	XVal Session 52-Typing - Text-1		2012-07-14 10:17:24.030000
	Edit pad (rev 64)		Jamey	cv409	XVal Session 52	1	XVal Session 52-Typing - Text-1		2012-07-14 10:17:24.471000
	Edit pad (rev 65)		sean	cv372	XVal Session 52	1	XVal Session 52-Typing - Text-1		2012-07-14 10:17:24.532000
	Edit pad (rev 66)		Jamey	cv409	XVal Session 52	1	XVal Session 52-Typing - Text-1		2012-07-14 10:17:25.012000
	Edit pad (rev 67)		sean	cv372	XVal Session 52	1	XVal Session 52-Typing - Text-1		2012-07-14 10:17:25.033000
	Edit pad (rev 68)		Jamey	cv409	XVal Session 52	1	XVal Session 52-Typing - Text-1		2012-07-14 10:17:25.519000
	Edit pad (rev 69)		sean	cv372	XVal Session 52	1	XVal Session 52-Typing - Text-1		2012-07-14 10:17:25.532000
	Edit pad (rev 70)		Frank	cv407	XVal Session 52	1	XVal Session 52-Typing - Text-1		2012-07-14 10:17:25.606000
	Edit pad (rev 71)		Jamey	cv409	XVal Session 52	1	XVal Session 52-Typing - Text-1		2012-07-14 10:17:26.019000
	Edit pad (rev 72)		Frank	cv407	XVal Session 52	1	XVal Session 52-Typing - Text-1		2012-07-14 10:17:26.114000
	Edit pad (rev 73)		sean	cv372	XVal Session 52	1	XVal Session 52-Typing - Text-1		2012-07-14 10:17:26.304000
	Edit pad (rev 74)		Jamey	cv409	XVal Session 52	1	XVal Session 52-Typing - Text-1		2012-07-14 10:17:26.524000
	Edit pad (rev 75)		Frank	cv407	XVal Session 52	1	XVal Session 52-Typing - Text-1		2012-07-14 10:17:26.615000
	Edit pad (rev 76)		sean	cv372	XVal Session 52	1	XVal Session 52-Typing - Text-1		2012-07-14 10:17:26.812000
	Edit pad (rev 77)		Jamey	cv409	XVal Session 52	1	XVal Session 52-Typing - Text-1		2012-07-14 10:17:27.019000
	Edit pad (rev 78)		Frank	cv407	XVal Session 52	1	XVal Session 52-Typing - Text-1		2012-07-14 10:17:27.126000
	Edit pad (rev 79)		sean	cv372	XVal Session 52	1	XVal Session 52-Typing - Text-1		2012-07-14 10:17:27.323000
	Edit pad (rev 80)		Jamey	cv409	XVal Session 52	1	XVal Session 52-Typing - Text-1		2012-07-14 10:17:27.518000
	Edit pad (rev 81)		Frank	cv407	XVal Session 52	1	XVal Session 52-Typing - Text-1		2012-07-14 10:17:27.626000
	Edit pad (rev 82)		sean	cv372	XVal Session 52	1	XVal Session 52-Typing - Text-1		2012-07-14 10:17:27.827000
	Edit pad (rev 83)		Frank	cv407	XVal Session 52	1	XVal Session 52-Typing - Text-1		2012-07-14 10:17:28.126000
	Edit pad (rev 84)		Jamey	cv409	XVal Session 52	1	XVal Session 52-Typing - Text-1		2012-07-14 10:17:28.179000
	Edit pad (rev 85)		sean	cv372	XVal Session 52	1	XVal Session 52-Typing - Text-1		2012-07-14 10:17:28.496000
	Edit pad (rev 86)		Frank	cv407	XVal Session 52	1	XVal Session 52-Typing - Text-1		2012-07-14 10:17:28.626000
	Edit pad (rev 87)		Jamey	cv409	XVal Session 52	1	XVal Session 52-Typing - Text-1		2012-07-14 10:17:28.685000
	Edit pad (rev 88)		sean	cv372	XVal Session 52	1	XVal Session 52-Typing - Text-1		2012-07-14 10:17:28.999000
	Edit pad (rev 89)		Frank	cv407	XVal Session 52	1	XVal Session 52-Typing - Text-1		2012-07-14 10:17:29.126000
	Edit pad (rev 90)		Jamey	cv409	XVal Session 52	1	XVal Session 52-Typing - Text-1		2012-07-14 10:17:29.190000
	Edit pad (rev 91)		sean	cv372	XVal Session 52	1	XVal Session 52-Typing - Text-1		2012-07-14 10:17:29.504000
	Edit pad (rev 92)		Frank	cv407	XVal Session 52	1	XVal Session 52-Typing - Text-1		2012-07-14 10:17:29.626000
	Edit pad (rev 93)		Jamey	cv409	XVal Session 52	1	XVal Session 52-Typing - Text-1		2012-07-14 10:17:29.690000
	Edit pad (rev 94)		sean	cv372	XVal Session 52	1	XVal Session 52-Typing - Text-1		2012-07-14 10:17:30.016000
	Edit pad (rev 95)		Frank	cv407	XVal Session 52	1	XVal Session 52-Typing - Text-1		2012-07-14 10:17:30.126000
	Edit pad (rev 96)		Jamey	cv409	XVal Session 52	1	XVal Session 52-Typing - Text-1		2012-07-14 10:17:30.191000
	Edit pad (rev 97)		sean	cv372	XVal Session 52	1	XVal Session 52-Typing - Text-1		2012-07-14 10:17:30.516000
	Edit pad (rev 98)		Frank	cv407	XVal Session 52	1	XVal Session 52-Typing - Text-1		2012-07-14 10:17:30.630000
	Edit pad (rev 99)		Jamey	cv409	XVal Session 52	1	XVal Session 52-Typing - Text-1		2012-07-14 10:17:30.690000
	Edit pad (rev 100)		sean	cv372	XVal Session 52	1	XVal Session 52-Typing - Text-1		2012-07-14 10:17:31.015000
	Edit pad (rev 101)		Frank	cv407	XVal Session 52	1	XVal Session 52-Typing - Text-1		2012-07-14 10:17:31.142000
	Edit pad (rev 102)		Jamey	cv409	XVal Session 52	1	XVal Session 52-Typing - Text-1		2012-07-14 10:17:31.190000
	Edit pad (rev 103)		sean	cv372	XVal Session 52	1	XVal Session 52-Typing - Text-1		2012-07-14 10:17:31.522000
	Edit pad (rev 104)		Frank	cv407	XVal Session 52	1	XVal Session 52-Typing - Text-1		2012-07-14 10:17:31.648000
	Edit pad (rev 105)		Jamey	cv409	XVal Session 52	1	XVal Session 52-Typing - Text-1		2012-07-14 10:17:31.690000
	Edit pad (rev 106)		sean	cv372	XVal Session 52	1	XVal Session 52-Typing - Text-1		2012-07-14 10:17:32.019000
	Edit pad (rev 107)		Frank	cv407	XVal Session 52	1	XVal Session 52-Typing - Text-1		2012-07-14 10:17:32.157000
	Edit pad (rev 108)		Jamey	cv409	XVal Session 52	1	XVal Session 52-Typing - Text-1		2012-07-14 10:17:32.190000
	Edit pad (rev 109)		sean	cv372	XVal Session 52	1	XVal Session 52-Typing - Text-1		2012-07-14 10:17:32.518000
	Edit pad (rev 110)		Frank	cv407	XVal Session 52	1	XVal Session 52-Typing - Text-1		2012-07-14 10:17:32.658000
	Edit pad (rev 111)		Jamey	cv409	XVal Session 52	1	XVal Session 52-Typing - Text-1		2012-07-14 10:17:32.694000
	Edit pad (rev 112)		sean	cv372	XVal Session 52	1	XVal Session 52-Typing - Text-1		2012-07-14 10:17:33.019000
	Edit pad (rev 113)		Frank	cv407	XVal Session 52	1	XVal Session 52-Typing - Text-1		2012-07-14 10:17:33.157000
	Edit pad (rev 114)		Jamey	cv409	XVal Session 52	1	XVal Session 52-Typing - Text-1		2012-07-14 10:17:33.211000
	Edit pad (rev 115)		sean	cv372	XVal Session 52	1	XVal Session 52-Typing - Text-1		2012-07-14 10:17:33.516000
	Edit pad (rev 116)		Frank	cv407	XVal Session 52	1	XVal Session 52-Typing - Text-1		2012-07-14 10:17:33.659000
	Edit pad (rev 117)		Jamey	cv409	XVal Session 52	1	XVal Session 52-Typing - Text-1		2012-07-14 10:17:33.719000
	Edit pad (rev 118)		sean	cv372	XVal Session 52	1	XVal Session 52-Typing - Text-1		2012-07-14 10:17:34.014000
	Edit pad (rev 119)		Frank	cv407	XVal Session 52	1	XVal Session 52-Typing - Text-1		2012-07-14 10:17:34.157000
	Edit pad (rev 120)		Jamey	cv409	XVal Session 52	1	XVal Session 52-Typing - Text-1		2012-07-14 10:17:34.222000
	Edit pad (rev 121)		sean	cv372	XVal Session 52	1	XVal Session 52-Typing - Text-1		2012-07-14 10:17:34.515000
	Edit pad (rev 122)		Frank	cv407	XVal Session 52	1	XVal Session 52-Typing - Text-1		2012-07-14 10:17:34.657000
	Edit pad (rev 123)		sean	cv372	XVal Session 52	1	XVal Session 52-Typing - Text-1		2012-07-14 10:17:35.017000
	Edit pad (rev 124)		Frank	cv407	XVal Session 52	1	XVal Session 52-Typing - Text-1		2012-07-14 10:17:35.157000
	Edit pad (rev 125)		Jamey	cv409	XVal Session 52	1	XVal Session 52-Typing - Text-1		2012-07-14 10:17:35.167000
	Edit pad (rev 126)		sean	cv372	XVal Session 52	1	XVal Session 52-Typing - Text-1		2012-07-14 10:17:35.517000
	Edit pad (rev 127)		Frank	cv407	XVal Session 52	1	XVal Session 52-Typing - Text-1		2012-07-14 10:17:35.657000
	Edit pad (rev 128)		Jamey	cv409	XVal Session 52	1	XVal Session 52-Typing - Text-1		2012-07-14 10:17:35.685000
	Edit pad (rev 129)		Frank	cv407	XVal Session 52	1	XVal Session 52-Typing - Text-1		2012-07-14 10:17:36.165000
	Edit pad (rev 130)		Jamey	cv409	XVal Session 52	1	XVal Session 52-Typing - Text-1		2012-07-14 10:17:36.190000
	Edit pad (rev 131)		Jamey	cv409	XVal Session 52	1	XVal Session 52-Typing - Text-1		2012-07-14 10:17:36.691000
	Edit pad (rev 132)		Frank	cv407	XVal Session 52	1	XVal Session 52-Typing - Text-1		2012-07-14 10:17:37.024000
	Edit pad (rev 133)		sean	cv372	XVal Session 52	1	XVal Session 52-Typing - Text-1		2012-07-14 10:17:37.144000
	Edit pad (rev 134)		Jamey	cv409	XVal Session 52	1	XVal Session 52-Typing - Text-1		2012-07-14 10:17:37.190000
	Edit pad (rev 135)		Frank	cv407	XVal Session 52	1	XVal Session 52-Typing - Text-1		2012-07-14 10:17:37.533000
	Edit pad (rev 136)		sean	cv372	XVal Session 52	1	XVal Session 52-Typing - Text-1		2012-07-14 10:17:37.656000
	Edit pad (rev 137)		Jamey	cv409	XVal Session 52	1	XVal Session 52-Typing - Text-1		2012-07-14 10:17:37.696000
	Edit pad (rev 138)		Frank	cv407	XVal Session 52	1	XVal Session 52-Typing - Text-1		2012-07-14 10:17:38.034000
	Edit pad (rev 139)		Jamey	cv409	XVal Session 52	1	XVal Session 52-Typing - Text-1		2012-07-14 10:17:38.231000
	Edit pad (rev 140)		sean	cv372	XVal Session 52	1	XVal Session 52-Typing - Text-1		2012-07-14 10:17:38.374000
	Edit pad (rev 141)		Frank	cv407	XVal Session 52	1	XVal Session 52-Typing - Text-1		2012-07-14 10:17:38.535000
	Edit pad (rev 142)		Jamey	cv409	XVal Session 52	1	XVal Session 52-Typing - Text-1		2012-07-14 10:17:38.706000
	Chat	i got the 6th	charles	cv410	XVal Session 52	1	XVal Session 52-Typing - Text-1		2012-07-14 10:17:38.781000
	Edit pad (rev 143)		Frank	cv407	XVal Session 52	1	XVal Session 52-Typing - Text-1		2012-07-14 10:17:39.034000
	Edit pad (rev 144)		Jamey	cv409	XVal Session 52	1	XVal Session 52-Typing - Text-1		2012-07-14 10:17:39.208000
	Edit pad (rev 145)		Frank	cv407	XVal Session 52	1	XVal Session 52-Typing - Text-1		2012-07-14 10:17:39.554000
	Edit pad (rev 146)		Jamey	cv409	XVal Session 52	1	XVal Session 52-Typing - Text-1		2012-07-14 10:17:39.705000
	Edit pad (rev 147)		Frank	cv407	XVal Session 52	1	XVal Session 52-Typing - Text-1		2012-07-14 10:17:40.065000
	Edit pad (rev 148)		Jamey	cv409	XVal Session 52	1	XVal Session 52-Typing - Text-1		2012-07-14 10:17:40.217000
	Edit pad (rev 149)		Frank	cv407	XVal Session 52	1	XVal Session 52-Typing - Text-1		2012-07-14 10:17:40.565000
	Edit pad (rev 150)		Frank	cv407	XVal Session 52	1	XVal Session 52-Typing - Text-1		2012-07-14 10:17:41.066000
	Edit pad (rev 151)		sean	cv372	XVal Session 52	1	XVal Session 52-Typing - Text-1		2012-07-14 10:17:41.145000
	Edit pad (rev 152)		Frank	cv407	XVal Session 52	1	XVal Session 52-Typing - Text-1		2012-07-14 10:17:41.565000
	Edit pad (rev 153)		sean	cv372	XVal Session 52	1	XVal Session 52-Typing - Text-1		2012-07-14 10:17:41.644000
	Edit pad (rev 154)		Frank	cv407	XVal Session 52	1	XVal Session 52-Typing - Text-1		2012-07-14 10:17:42.065000
	Edit pad (rev 155)		sean	cv372	XVal Session 52	1	XVal Session 52-Typing - Text-1		2012-07-14 10:17:42.160000
	Edit pad (rev 156)		Frank	cv407	XVal Session 52	1	XVal Session 52-Typing - Text-1		2012-07-14 10:17:42.565000
	Edit pad (rev 157)		sean	cv372	XVal Session 52	1	XVal Session 52-Typing - Text-1		2012-07-14 10:17:42.656000
	Edit pad (rev 158)		Jamey	cv409	XVal Session 52	1	XVal Session 52-Typing - Text-1		2012-07-14 10:17:42.672000
	Edit pad (rev 159)		Frank	cv407	XVal Session 52	1	XVal Session 52-Typing - Text-1		2012-07-14 10:17:43.071000
	Edit pad (rev 160)		Jamey	cv409	XVal Session 52	1	XVal Session 52-Typing - Text-1		2012-07-14 10:17:43.176000
	Edit pad (rev 161)		sean	cv372	XVal Session 52	1	XVal Session 52-Typing - Text-1		2012-07-14 10:17:43.420000
	Edit pad (rev 162)		Frank	cv407	XVal Session 52	1	XVal Session 52-Typing - Text-1		2012-07-14 10:17:43.582000
	Edit pad (rev 163)		Jamey	cv409	XVal Session 52	1	XVal Session 52-Typing - Text-1		2012-07-14 10:17:43.674000
	Edit pad (rev 164)		sean	cv372	XVal Session 52	1	XVal Session 52-Typing - Text-1		2012-07-14 10:17:43.927000
	Edit pad (rev 165)		Frank	cv407	XVal Session 52	1	XVal Session 52-Typing - Text-1		2012-07-14 10:17:44.079000
	Edit pad (rev 166)		Jamey	cv409	XVal Session 52	1	XVal Session 52-Typing - Text-1		2012-07-14 10:17:44.174000
	Edit pad (rev 167)		sean	cv372	XVal Session 52	1	XVal Session 52-Typing - Text-1		2012-07-14 10:17:44.502000
	Edit pad (rev 168)		Jamey	cv409	XVal Session 52	1	XVal Session 52-Typing - Text-1		2012-07-14 10:17:44.776000
	Edit pad (rev 169)		sean	cv372	XVal Session 52	1	XVal Session 52-Typing - Text-1		2012-07-14 10:17:45.014000
	Edit pad (rev 170)		Jamey	cv409	XVal Session 52	1	XVal Session 52-Typing - Text-1		2012-07-14 10:17:45.284000
	Edit pad (rev 171)		Jamey	cv409	XVal Session 52	1	XVal Session 52-Typing - Text-1		2012-07-14 10:17:45.923000
	Edit pad (rev 172)		sean	cv372	XVal Session 52	1	XVal Session 52-Typing - Text-1		2012-07-14 10:17:45.934000
	Edit pad (rev 173)		Jamey	cv409	XVal Session 52	1	XVal Session 52-Typing - Text-1		2012-07-14 10:17:46.425000
	Edit pad (rev 174)		sean	cv372	XVal Session 52	1	XVal Session 52-Typing - Text-1		2012-07-14 10:17:46.441000
	Edit pad (rev 175)		sean	cv372	XVal Session 52	1	XVal Session 52-Typing - Text-1		2012-07-14 10:17:46.954000
	Edit pad (rev 176)		Jamey	cv409	XVal Session 52	1	XVal Session 52-Typing - Text-1		2012-07-14 10:17:46.956000
	Edit pad (rev 177)		Jamey	cv409	XVal Session 52	1	XVal Session 52-Typing - Text-1		2012-07-14 10:17:47.458000
	Edit pad (rev 178)		sean	cv372	XVal Session 52	1	XVal Session 52-Typing - Text-1		2012-07-14 10:17:47.693000
	Edit pad (rev 179)		Jamey	cv409	XVal Session 52	1	XVal Session 52-Typing - Text-1		2012-07-14 10:17:47.956000
	Edit pad (rev 180)		sean	cv372	XVal Session 52	1	XVal Session 52-Typing - Text-1		2012-07-14 10:17:48.202000
	Edit pad (rev 181)		Frank	cv407	XVal Session 52	1	XVal Session 52-Typing - Text-1		2012-07-14 10:17:48.284000
	Edit pad (rev 182)		Jamey	cv409	XVal Session 52	1	XVal Session 52-Typing - Text-1		2012-07-14 10:17:48.456000
	Edit pad (rev 183)		sean	cv372	XVal Session 52	1	XVal Session 52-Typing - Text-1		2012-07-14 10:17:48.703000
	Edit pad (rev 184)		Jamey	cv409	XVal Session 52	1	XVal Session 52-Typing - Text-1		2012-07-14 10:17:48.961000
	Edit pad (rev 185)		sean	cv372	XVal Session 52	1	XVal Session 52-Typing - Text-1		2012-07-14 10:17:49.203000
	Edit pad (rev 186)		Jamey	cv409	XVal Session 52	1	XVal Session 52-Typing - Text-1		2012-07-14 10:17:49.471000
	Edit pad (rev 187)		sean	cv372	XVal Session 52	1	XVal Session 52-Typing - Text-1		2012-07-14 10:17:49.704000
	Edit pad (rev 188)		Jamey	cv409	XVal Session 52	1	XVal Session 52-Typing - Text-1		2012-07-14 10:17:49.972000
	Edit pad (rev 189)		sean	cv372	XVal Session 52	1	XVal Session 52-Typing - Text-1		2012-07-14 10:17:50.202000
	Edit pad (rev 190)		Jamey	cv409	XVal Session 52	1	XVal Session 52-Typing - Text-1		2012-07-14 10:17:50.471000
	Edit pad (rev 191)		sean	cv372	XVal Session 52	1	XVal Session 52-Typing - Text-1		2012-07-14 10:17:50.704000
	Edit pad (rev 192)		Jamey	cv409	XVal Session 52	1	XVal Session 52-Typing - Text-1		2012-07-14 10:17:50.982000
	Edit pad (rev 193)		sean	cv372	XVal Session 52	1	XVal Session 52-Typing - Text-1		2012-07-14 10:17:51.202000
	Edit pad (rev 194)		Jamey	cv409	XVal Session 52	1	XVal Session 52-Typing - Text-1		2012-07-14 10:17:51.483000
	Edit pad (rev 195)		sean	cv372	XVal Session 52	1	XVal Session 52-Typing - Text-1		2012-07-14 10:17:51.713000
	Edit pad (rev 196)		Jamey	cv409	XVal Session 52	1	XVal Session 52-Typing - Text-1		2012-07-14 10:17:51.986000
	Edit pad (rev 197)		sean	cv372	XVal Session 52	1	XVal Session 52-Typing - Text-1		2012-07-14 10:17:52.219000
	Edit pad (rev 198)		Jamey	cv409	XVal Session 52	1	XVal Session 52-Typing - Text-1		2012-07-14 10:17:52.489000
	Edit pad (rev 199)		sean	cv372	XVal Session 52	1	XVal Session 52-Typing - Text-1		2012-07-14 10:17:52.727000
	Edit pad (rev 200)		Jamey	cv409	XVal Session 52	1	XVal Session 52-Typing - Text-1		2012-07-14 10:17:52.988000
	Edit pad (rev 201)		sean	cv372	XVal Session 52	1	XVal Session 52-Typing - Text-1		2012-07-14 10:17:53.219000
	Edit pad (rev 202)		Jamey	cv409	XVal Session 52	1	XVal Session 52-Typing - Text-1		2012-07-14 10:17:53.487000
	Edit pad (rev 203)		sean	cv372	XVal Session 52	1	XVal Session 52-Typing - Text-1		2012-07-14 10:17:53.718000
	Edit pad (rev 204)		Jamey	cv409	XVal Session 52	1	XVal Session 52-Typing - Text-1		2012-07-14 10:17:53.995000
	Edit pad (rev 205)		charles	cv410	XVal Session 52	1	XVal Session 52-Typing - Text-1		2012-07-14 10:17:54.030000
	Edit pad (rev 206)		sean	cv372	XVal Session 52	1	XVal Session 52-Typing - Text-1		2012-07-14 10:17:54.221000
	Edit pad (rev 207)		Jamey	cv409	XVal Session 52	1	XVal Session 52-Typing - Text-1		2012-07-14 10:17:54.654000
	Edit pad (rev 208)		charles	cv410	XVal Session 52	1	XVal Session 52-Typing - Text-1		2012-07-14 10:17:54.657000
	Edit pad (rev 209)		sean	cv372	XVal Session 52	1	XVal Session 52-Typing - Text-1		2012-07-14 10:17:54.905000
	Edit pad (rev 210)		Jamey	cv409	XVal Session 52	1	XVal Session 52-Typing - Text-1		2012-07-14 10:17:55.181000
	Edit pad (rev 211)		sean	cv372	XVal Session 52	1	XVal Session 52-Typing - Text-1		2012-07-14 10:17:55.406000
	Edit pad (rev 212)		charles	cv410	XVal Session 52	1	XVal Session 52-Typing - Text-1		2012-07-14 10:17:55.511000
	Edit pad (rev 213)		Jamey	cv409	XVal Session 52	1	XVal Session 52-Typing - Text-1		2012-07-14 10:17:55.691000
	Edit pad (rev 214)		sean	cv372	XVal Session 52	1	XVal Session 52-Typing - Text-1		2012-07-14 10:17:56.084000
	Edit pad (rev 215)		charles	cv410	XVal Session 52	1	XVal Session 52-Typing - Text-1		2012-07-14 10:17:56.125000
	Edit pad (rev 216)		Jamey	cv409	XVal Session 52	1	XVal Session 52-Typing - Text-1		2012-07-14 10:17:56.196000
	Edit pad (rev 217)		charles	cv410	XVal Session 52	1	XVal Session 52-Typing - Text-1		2012-07-14 10:17:56.641000
	Edit pad (rev 218)		sean	cv372	XVal Session 52	1	XVal Session 52-Typing - Text-1		2012-07-14 10:17:56.661000
	Edit pad (rev 219)		Jamey	cv409	XVal Session 52	1	XVal Session 52-Typing - Text-1		2012-07-14 10:17:56.851000
	Edit pad (rev 220)		charles	cv410	XVal Session 52	1	XVal Session 52-Typing - Text-1		2012-07-14 10:17:57.140000
	Edit pad (rev 221)		sean	cv372	XVal Session 52	1	XVal Session 52-Typing - Text-1		2012-07-14 10:17:57.173000
	Edit pad (rev 222)		Jamey	cv409	XVal Session 52	1	XVal Session 52-Typing - Text-1		2012-07-14 10:17:57.358000
	Edit pad (rev 223)		Frank	cv407	XVal Session 52	1	XVal Session 52-Typing - Text-1		2012-07-14 10:17:57.527000
	Edit pad (rev 224)		sean	cv372	XVal Session 52	1	XVal Session 52-Typing - Text-1		2012-07-14 10:17:57.672000
	Edit pad (rev 225)		Jamey	cv409	XVal Session 52	1	XVal Session 52-Typing - Text-1		2012-07-14 10:17:57.866000
	Edit pad (rev 226)		charles	cv410	XVal Session 52	1	XVal Session 52-Typing - Text-1		2012-07-14 10:17:58.020000
	Edit pad (rev 227)		sean	cv372	XVal Session 52	1	XVal Session 52-Typing - Text-1		2012-07-14 10:17:58.171000
	Edit pad (rev 228)		Jamey	cv409	XVal Session 52	1	XVal Session 52-Typing - Text-1		2012-07-14 10:17:58.366000
	Edit pad (rev 229)		charles	cv410	XVal Session 52	1	XVal Session 52-Typing - Text-1		2012-07-14 10:17:58.523000
	Edit pad (rev 230)		Jamey	cv409	XVal Session 52	1	XVal Session 52-Typing - Text-1		2012-07-14 10:17:58.862000
	Edit pad (rev 231)		charles	cv410	XVal Session 52	1	XVal Session 52-Typing - Text-1		2012-07-14 10:17:59.022000
	Edit pad (rev 232)		Frank	cv407	XVal Session 52	1	XVal Session 52-Typing - Text-1		2012-07-14 10:17:59.143000
	Edit pad (rev 233)		Jamey	cv409	XVal Session 52	1	XVal Session 52-Typing - Text-1		2012-07-14 10:17:59.362000
	Edit pad (rev 234)		charles	cv410	XVal Session 52	1	XVal Session 52-Typing - Text-1		2012-07-14 10:17:59.523000
	Edit pad (rev 235)		Frank	cv407	XVal Session 52	1	XVal Session 52-Typing - Text-1		2012-07-14 10:17:59.680000
	Edit pad (rev 236)		sean	cv372	XVal Session 52	1	XVal Session 52-Typing - Text-1		2012-07-14 10:17:59.806000
	Edit pad (rev 237)		Jamey	cv409	XVal Session 52	1	XVal Session 52-Typing - Text-1		2012-07-14 10:17:59.862000
	Edit pad (rev 238)		charles	cv410	XVal Session 52	1	XVal Session 52-Typing - Text-1		2012-07-14 10:18:00.025000
	Edit pad (rev 239)		Jamey	cv409	XVal Session 52	1	XVal Session 52-Typing - Text-1		2012-07-14 10:18:00.367000
	Edit pad (rev 240)		sean	cv372	XVal Session 52	1	XVal Session 52-Typing - Text-1		2012-07-14 10:18:00.489000
	Edit pad (rev 241)		charles	cv410	XVal Session 52	1	XVal Session 52-Typing - Text-1		2012-07-14 10:18:00.522000
	Edit pad (rev 242)		Jamey	cv409	XVal Session 52	1	XVal Session 52-Typing - Text-1		2012-07-14 10:18:00.878000
	Edit pad (rev 243)		sean	cv372	XVal Session 52	1	XVal Session 52-Typing - Text-1		2012-07-14 10:18:00.986000
	Edit pad (rev 244)		charles	cv410	XVal Session 52	1	XVal Session 52-Typing - Text-1		2012-07-14 10:18:01.209000
	Edit pad (rev 245)		Jamey	cv409	XVal Session 52	1	XVal Session 52-Typing - Text-1		2012-07-14 10:18:01.446000
	Edit pad (rev 246)		charles	cv410	XVal Session 52	1	XVal Session 52-Typing - Text-1		2012-07-14 10:18:01.709000
	Edit pad (rev 247)		Jamey	cv409	XVal Session 52	1	XVal Session 52-Typing - Text-1		2012-07-14 10:18:01.940000
	Edit pad (rev 248)		charles	cv410	XVal Session 52	1	XVal Session 52-Typing - Text-1		2012-07-14 10:18:02.207000
	Edit pad (rev 249)		charles	cv410	XVal Session 52	1	XVal Session 52-Typing - Text-1		2012-07-14 10:18:02.706000
	Edit pad (rev 250)		Jamey	cv409	XVal Session 52	1	XVal Session 52-Typing - Text-1		2012-07-14 10:18:02.733000
	Edit pad (rev 251)		charles	cv410	XVal Session 52	1	XVal Session 52-Typing - Text-1		2012-07-14 10:18:03.430000
	Edit pad (rev 252)		Jamey	cv409	XVal Session 52	1	XVal Session 52-Typing - Text-1		2012-07-14 10:18:03.451000
	Edit pad (rev 253)		Frank	cv407	XVal Session 52	1	XVal Session 52-Typing - Text-1		2012-07-14 10:18:03.892000
	Edit pad (rev 254)		charles	cv410	XVal Session 52	1	XVal Session 52-Typing - Text-1		2012-07-14 10:18:03.934000
	Edit pad (rev 255)		Jamey	cv409	XVal Session 52	1	XVal Session 52-Typing - Text-1		2012-07-14 10:18:03.955000
	Edit pad (rev 256)		Frank	cv407	XVal Session 52	1	XVal Session 52-Typing - Text-1		2012-07-14 10:18:04.392000
	Edit pad (rev 257)		charles	cv410	XVal Session 52	1	XVal Session 52-Typing - Text-1		2012-07-14 10:18:04.432000
	Edit pad (rev 258)		Jamey	cv409	XVal Session 52	1	XVal Session 52-Typing - Text-1		2012-07-14 10:18:04.459000
	Edit pad (rev 259)		Frank	cv407	XVal Session 52	1	XVal Session 52-Typing - Text-1		2012-07-14 10:18:04.892000
	Edit pad (rev 260)		charles	cv410	XVal Session 52	1	XVal Session 52-Typing - Text-1		2012-07-14 10:18:04.933000
	Edit pad (rev 261)		Jamey	cv409	XVal Session 52	1	XVal Session 52-Typing - Text-1		2012-07-14 10:18:04.964000
	Edit pad (rev 262)		Frank	cv407	XVal Session 52	1	XVal Session 52-Typing - Text-1		2012-07-14 10:18:05.394000
	Edit pad (rev 263)		charles	cv410	XVal Session 52	1	XVal Session 52-Typing - Text-1		2012-07-14 10:18:05.432000
	Edit pad (rev 264)		Jamey	cv409	XVal Session 52	1	XVal Session 52-Typing - Text-1		2012-07-14 10:18:05.471000
	Edit pad (rev 265)		sean	cv372	XVal Session 52	1	XVal Session 52-Typing - Text-1		2012-07-14 10:18:05.712000
	Edit pad (rev 266)		charles	cv410	XVal Session 52	1	XVal Session 52-Typing - Text-1		2012-07-14 10:18:05.938000
	Edit pad (rev 267)		Frank	cv407	XVal Session 52	1	XVal Session 52-Typing - Text-1		2012-07-14 10:18:05.977000
	Edit pad (rev 268)		Jamey	cv409	XVal Session 52	1	XVal Session 52-Typing - Text-1		2012-07-14 10:18:05.979000
	Edit pad (rev 269)		charles	cv410	XVal Session 52	1	XVal Session 52-Typing - Text-1		2012-07-14 10:18:06.434000
	Edit pad (rev 270)		Frank	cv407	XVal Session 52	1	XVal Session 52-Typing - Text-1		2012-07-14 10:18:06.486000
	Edit pad (rev 271)		Jamey	cv409	XVal Session 52	1	XVal Session 52-Typing - Text-1		2012-07-14 10:18:06.487000
	Edit pad (rev 272)		Jamey	cv409	XVal Session 52	1	XVal Session 52-Typing - Text-1		2012-07-14 10:18:06.987000
	Edit pad (rev 273)		Frank	cv407	XVal Session 52	1	XVal Session 52-Typing - Text-1		2012-07-14 10:18:06.989000
	Edit pad (rev 274)		sean	cv372	XVal Session 52	1	XVal Session 52-Typing - Text-1		2012-07-14 10:18:07.044000
	Edit pad (rev 275)		Frank	cv407	XVal Session 52	1	XVal Session 52-Typing - Text-1		2012-07-14 10:18:07.485000
	Edit pad (rev 276)		Jamey	cv409	XVal Session 52	1	XVal Session 52-Typing - Text-1		2012-07-14 10:18:07.487000
	Edit pad (rev 277)		sean	cv372	XVal Session 52	1	XVal Session 52-Typing - Text-1		2012-07-14 10:18:07.545000
	Edit pad (rev 278)		Frank	cv407	XVal Session 52	1	XVal Session 52-Typing - Text-1		2012-07-14 10:18:07.986000
	Edit pad (rev 279)		Jamey	cv409	XVal Session 52	1	XVal Session 52-Typing - Text-1		2012-07-14 10:18:07.988000
	Edit pad (rev 280)		sean	cv372	XVal Session 52	1	XVal Session 52-Typing - Text-1		2012-07-14 10:18:08.136000
	Edit pad (rev 281)		Jamey	cv409	XVal Session 52	1	XVal Session 52-Typing - Text-1		2012-07-14 10:18:08.488000
	Edit pad (rev 282)		charles	cv410	XVal Session 52	1	XVal Session 52-Typing - Text-1		2012-07-14 10:18:08.507000
	Edit pad (rev 283)		sean	cv372	XVal Session 52	1	XVal Session 52-Typing - Text-1		2012-07-14 10:18:08.640000
	Edit pad (rev 284)		Frank	cv407	XVal Session 52	1	XVal Session 52-Typing - Text-1		2012-07-14 10:18:08.661000
	Edit pad (rev 285)		Jamey	cv409	XVal Session 52	1	XVal Session 52-Typing - Text-1		2012-07-14 10:18:08.987000
	Edit pad (rev 286)		charles	cv410	XVal Session 52	1	XVal Session 52-Typing - Text-1		2012-07-14 10:18:09.009000
	Edit pad (rev 287)		sean	cv372	XVal Session 52	1	XVal Session 52-Typing - Text-1		2012-07-14 10:18:09.141000
	Edit pad (rev 288)		Frank	cv407	XVal Session 52	1	XVal Session 52-Typing - Text-1		2012-07-14 10:18:09.162000
	Edit pad (rev 289)		Jamey	cv409	XVal Session 52	1	XVal Session 52-Typing - Text-1		2012-07-14 10:18:09.488000
	Edit pad (rev 290)		charles	cv410	XVal Session 52	1	XVal Session 52-Typing - Text-1		2012-07-14 10:18:09.505000
	Edit pad (rev 291)		sean	cv372	XVal Session 52	1	XVal Session 52-Typing - Text-1		2012-07-14 10:18:09.642000
	Edit pad (rev 292)		Frank	cv407	XVal Session 52	1	XVal Session 52-Typing - Text-1		2012-07-14 10:18:09.673000
	Edit pad (rev 293)		Jamey	cv409	XVal Session 52	1	XVal Session 52-Typing - Text-1		2012-07-14 10:18:09.988000
	Edit pad (rev 294)		charles	cv410	XVal Session 52	1	XVal Session 52-Typing - Text-1		2012-07-14 10:18:10.007000
	Edit pad (rev 295)		sean	cv372	XVal Session 52	1	XVal Session 52-Typing - Text-1		2012-07-14 10:18:10.142000
	Edit pad (rev 296)		Frank	cv407	XVal Session 52	1	XVal Session 52-Typing - Text-1		2012-07-14 10:18:10.181000
	Edit pad (rev 297)		Jamey	cv409	XVal Session 52	1	XVal Session 52-Typing - Text-1		2012-07-14 10:18:10.489000
	Edit pad (rev 298)		charles	cv410	XVal Session 52	1	XVal Session 52-Typing - Text-1		2012-07-14 10:18:10.572000
	Edit pad (rev 299)		sean	cv372	XVal Session 52	1	XVal Session 52-Typing - Text-1		2012-07-14 10:18:10.640000
	Edit pad (rev 300)		Frank	cv407	XVal Session 52	1	XVal Session 52-Typing - Text-1		2012-07-14 10:18:10.680000
	Edit pad (rev 301)		Jamey	cv409	XVal Session 52	1	XVal Session 52-Typing - Text-1		2012-07-14 10:18:10.992000
	Edit pad (rev 302)		sean	cv372	XVal Session 52	1	XVal Session 52-Typing - Text-1		2012-07-14 10:18:11.147000
	Edit pad (rev 303)		Frank	cv407	XVal Session 52	1	XVal Session 52-Typing - Text-1		2012-07-14 10:18:11.190000
	Edit pad (rev 304)		charles	cv410	XVal Session 52	1	XVal Session 52-Typing - Text-1		2012-07-14 10:18:11.192000
	Edit pad (rev 305)		Jamey	cv409	XVal Session 52	1	XVal Session 52-Typing - Text-1		2012-07-14 10:18:11.494000
	Edit pad (rev 306)		sean	cv372	XVal Session 52	1	XVal Session 52-Typing - Text-1		2012-07-14 10:18:11.656000
	Edit pad (rev 307)		charles	cv410	XVal Session 52	1	XVal Session 52-Typing - Text-1		2012-07-14 10:18:11.686000
	Edit pad (rev 308)		Frank	cv407	XVal Session 52	1	XVal Session 52-Typing - Text-1		2012-07-14 10:18:11.704000
	Edit pad (rev 309)		Jamey	cv409	XVal Session 52	1	XVal Session 52-Typing - Text-1		2012-07-14 10:18:11.995000
	Edit pad (rev 310)		sean	cv372	XVal Session 52	1	XVal Session 52-Typing - Text-1		2012-07-14 10:18:12.162000
	Edit pad (rev 311)		charles	cv410	XVal Session 52	1	XVal Session 52-Typing - Text-1		2012-07-14 10:18:12.178000
	Edit pad (rev 312)		Frank	cv407	XVal Session 52	1	XVal Session 52-Typing - Text-1		2012-07-14 10:18:12.194000
	Edit pad (rev 313)		Jamey	cv409	XVal Session 52	1	XVal Session 52-Typing - Text-1		2012-07-14 10:18:12.502000
	Edit pad (rev 314)		sean	cv372	XVal Session 52	1	XVal Session 52-Typing - Text-1		2012-07-14 10:18:12.668000
	Edit pad (rev 315)		charles	cv410	XVal Session 52	1	XVal Session 52-Typing - Text-1		2012-07-14 10:18:12.684000
	Edit pad (rev 316)		Frank	cv407	XVal Session 52	1	XVal Session 52-Typing - Text-1		2012-07-14 10:18:12.702000
	Edit pad (rev 317)		Jamey	cv409	XVal Session 52	1	XVal Session 52-Typing - Text-1		2012-07-14 10:18:13.002000
	Edit pad (rev 318)		sean	cv372	XVal Session 52	1	XVal Session 52-Typing - Text-1		2012-07-14 10:18:13.171000
	Edit pad (rev 319)		charles	cv410	XVal Session 52	1	XVal Session 52-Typing - Text-1		2012-07-14 10:18:13.181000
	Edit pad (rev 320)		Frank	cv407	XVal Session 52	1	XVal Session 52-Typing - Text-1		2012-07-14 10:18:13.317000
	Edit pad (rev 321)		Jamey	cv409	XVal Session 52	1	XVal Session 52-Typing - Text-1		2012-07-14 10:18:13.502000
	Edit pad (rev 322)		sean	cv372	XVal Session 52	1	XVal Session 52-Typing - Text-1		2012-07-14 10:18:13.671000
	Edit pad (rev 323)		charles	cv410	XVal Session 52	1	XVal Session 52-Typing - Text-1		2012-07-14 10:18:13.682000
	Edit pad (rev 324)		Frank	cv407	XVal Session 52	1	XVal Session 52-Typing - Text-1		2012-07-14 10:18:13.833000
	Edit pad (rev 325)		Jamey	cv409	XVal Session 52	1	XVal Session 52-Typing - Text-1		2012-07-14 10:18:14.015000
	Edit pad (rev 326)		sean	cv372	XVal Session 52	1	XVal Session 52-Typing - Text-1		2012-07-14 10:18:14.171000
	Edit pad (rev 327)		charles	cv410	XVal Session 52	1	XVal Session 52-Typing - Text-1		2012-07-14 10:18:14.180000
	Edit pad (rev 328)		Frank	cv407	XVal Session 52	1	XVal Session 52-Typing - Text-1		2012-07-14 10:18:14.345000
	Edit pad (rev 329)		Jamey	cv409	XVal Session 52	1	XVal Session 52-Typing - Text-1		2012-07-14 10:18:14.529000
	Edit pad (rev 330)		sean	cv372	XVal Session 52	1	XVal Session 52-Typing - Text-1		2012-07-14 10:18:14.676000
	Edit pad (rev 331)		charles	cv410	XVal Session 52	1	XVal Session 52-Typing - Text-1		2012-07-14 10:18:14.684000
	Edit pad (rev 332)		Frank	cv407	XVal Session 52	1	XVal Session 52-Typing - Text-1		2012-07-14 10:18:14.846000
	Edit pad (rev 333)		Jamey	cv409	XVal Session 52	1	XVal Session 52-Typing - Text-1		2012-07-14 10:18:15.024000
	Edit pad (rev 334)		sean	cv372	XVal Session 52	1	XVal Session 52-Typing - Text-1		2012-07-14 10:18:15.190000
	Edit pad (rev 335)		Frank	cv407	XVal Session 52	1	XVal Session 52-Typing - Text-1		2012-07-14 10:18:15.347000
	Edit pad (rev 336)		charles	cv410	XVal Session 52	1	XVal Session 52-Typing - Text-1		2012-07-14 10:18:15.430000
	Edit pad (rev 337)		Jamey	cv409	XVal Session 52	1	XVal Session 52-Typing - Text-1		2012-07-14 10:18:15.535000
	Edit pad (rev 338)		sean	cv372	XVal Session 52	1	XVal Session 52-Typing - Text-1		2012-07-14 10:18:15.689000
	Edit pad (rev 339)		Frank	cv407	XVal Session 52	1	XVal Session 52-Typing - Text-1		2012-07-14 10:18:15.853000
	Edit pad (rev 340)		charles	cv410	XVal Session 52	1	XVal Session 52-Typing - Text-1		2012-07-14 10:18:15.936000
	Edit pad (rev 341)		Jamey	cv409	XVal Session 52	1	XVal Session 52-Typing - Text-1		2012-07-14 10:18:16.035000
	Edit pad (rev 342)		sean	cv372	XVal Session 52	1	XVal Session 52-Typing - Text-1		2012-07-14 10:18:16.187000
	Edit pad (rev 343)		Frank	cv407	XVal Session 52	1	XVal Session 52-Typing - Text-1		2012-07-14 10:18:16.360000
	Edit pad (rev 344)		charles	cv410	XVal Session 52	1	XVal Session 52-Typing - Text-1		2012-07-14 10:18:16.542000
	Edit pad (rev 345)		Jamey	cv409	XVal Session 52	1	XVal Session 52-Typing - Text-1		2012-07-14 10:18:16.550000
	Edit pad (rev 346)		sean	cv372	XVal Session 52	1	XVal Session 52-Typing - Text-1		2012-07-14 10:18:16.688000
	Edit pad (rev 347)		Frank	cv407	XVal Session 52	1	XVal Session 52-Typing - Text-1		2012-07-14 10:18:16.862000
	Edit pad (rev 348)		Jamey	cv409	XVal Session 52	1	XVal Session 52-Typing - Text-1		2012-07-14 10:18:17.054000
	Edit pad (rev 349)		charles	cv410	XVal Session 52	1	XVal Session 52-Typing - Text-1		2012-07-14 10:18:17.128000
	Edit pad (rev 350)		sean	cv372	XVal Session 52	1	XVal Session 52-Typing - Text-1		2012-07-14 10:18:17.189000
	Edit pad (rev 351)		Frank	cv407	XVal Session 52	1	XVal Session 52-Typing - Text-1		2012-07-14 10:18:17.361000
	Edit pad (rev 352)		Jamey	cv409	XVal Session 52	1	XVal Session 52-Typing - Text-1		2012-07-14 10:18:17.560000
	Edit pad (rev 353)		sean	cv372	XVal Session 52	1	XVal Session 52-Typing - Text-1		2012-07-14 10:18:17.690000
	Edit pad (rev 354)		charles	cv410	XVal Session 52	1	XVal Session 52-Typing - Text-1		2012-07-14 10:18:17.723000
	Edit pad (rev 355)		Jamey	cv409	XVal Session 52	1	XVal Session 52-Typing - Text-1		2012-07-14 10:18:18.070000
	Edit pad (rev 356)		sean	cv372	XVal Session 52	1	XVal Session 52-Typing - Text-1		2012-07-14 10:18:18.202000
	Edit pad (rev 357)		charles	cv410	XVal Session 52	1	XVal Session 52-Typing - Text-1		2012-07-14 10:18:18.220000
	Edit pad (rev 358)		Frank	cv407	XVal Session 52	1	XVal Session 52-Typing - Text-1		2012-07-14 10:18:18.256000
	Edit pad (rev 359)		Jamey	cv409	XVal Session 52	1	XVal Session 52-Typing - Text-1		2012-07-14 10:18:18.572000
	Edit pad (rev 360)		sean	cv372	XVal Session 52	1	XVal Session 52-Typing - Text-1		2012-07-14 10:18:18.706000
	Edit pad (rev 361)		Frank	cv407	XVal Session 52	1	XVal Session 52-Typing - Text-1		2012-07-14 10:18:18.759000
	Edit pad (rev 362)		charles	cv410	XVal Session 52	1	XVal Session 52-Typing - Text-1		2012-07-14 10:18:18.801000
	Edit pad (rev 363)		Jamey	cv409	XVal Session 52	1	XVal Session 52-Typing - Text-1		2012-07-14 10:18:19.080000
	Edit pad (rev 364)		sean	cv372	XVal Session 52	1	XVal Session 52-Typing - Text-1		2012-07-14 10:18:19.226000
	Edit pad (rev 365)		charles	cv410	XVal Session 52	1	XVal Session 52-Typing - Text-1		2012-07-14 10:18:19.310000
	Edit pad (rev 366)		Frank	cv407	XVal Session 52	1	XVal Session 52-Typing - Text-1		2012-07-14 10:18:19.553000
	Edit pad (rev 367)		sean	cv372	XVal Session 52	1	XVal Session 52-Typing - Text-1		2012-07-14 10:18:19.741000
	Edit pad (rev 368)		charles	cv410	XVal Session 52	1	XVal Session 52-Typing - Text-1		2012-07-14 10:18:19.814000
	Edit pad (rev 369)		Frank	cv407	XVal Session 52	1	XVal Session 52-Typing - Text-1		2012-07-14 10:18:20.057000
	Edit pad (rev 370)		Jamey	cv409	XVal Session 52	1	XVal Session 52-Typing - Text-1		2012-07-14 10:18:20.066000
	Edit pad (rev 371)		sean	cv372	XVal Session 52	1	XVal Session 52-Typing - Text-1		2012-07-14 10:18:20.249000
	Edit pad (rev 372)		charles	cv410	XVal Session 52	1	XVal Session 52-Typing - Text-1		2012-07-14 10:18:20.523000
	Edit pad (rev 373)		Frank	cv407	XVal Session 52	1	XVal Session 52-Typing - Text-1		2012-07-14 10:18:20.563000
	Edit pad (rev 374)		sean	cv372	XVal Session 52	1	XVal Session 52-Typing - Text-1		2012-07-14 10:18:20.926000
	Edit pad (rev 375)		Jamey	cv409	XVal Session 52	1	XVal Session 52-Typing - Text-1		2012-07-14 10:18:21.224000
	Edit pad (rev 376)		charles	cv410	XVal Session 52	1	XVal Session 52-Typing - Text-1		2012-07-14 10:18:21.487000
	Edit pad (rev 377)		sean	cv372	XVal Session 52	1	XVal Session 52-Typing - Text-1		2012-07-14 10:18:21.519000
	Edit pad (rev 378)		Jamey	cv409	XVal Session 52	1	XVal Session 52-Typing - Text-1		2012-07-14 10:18:21.725000
	Edit pad (rev 379)		sean	cv372	XVal Session 52	1	XVal Session 52-Typing - Text-1		2012-07-14 10:18:22.024000
	Edit pad (rev 380)		charles	cv410	XVal Session 52	1	XVal Session 52-Typing - Text-1		2012-07-14 10:18:22.188000
	Edit pad (rev 381)		Jamey	cv409	XVal Session 52	1	XVal Session 52-Typing - Text-1		2012-07-14 10:18:22.240000
	Edit pad (rev 382)		charles	cv410	XVal Session 52	1	XVal Session 52-Typing - Text-1		2012-07-14 10:18:22.690000
	Edit pad (rev 383)		sean	cv372	XVal Session 52	1	XVal Session 52-Typing - Text-1		2012-07-14 10:18:22.735000
	Edit pad (rev 384)		Jamey	cv409	XVal Session 52	1	XVal Session 52-Typing - Text-1		2012-07-14 10:18:22.878000
	Edit pad (rev 385)		charles	cv410	XVal Session 52	1	XVal Session 52-Typing - Text-1		2012-07-14 10:18:23.190000
	Edit pad (rev 386)		Jamey	cv409	XVal Session 52	1	XVal Session 52-Typing - Text-1		2012-07-14 10:18:23.379000
	Edit pad (rev 387)		Jamey	cv409	XVal Session 52	1	XVal Session 52-Typing - Text-1		2012-07-14 10:18:23.879000
	Edit pad (rev 388)		charles	cv410	XVal Session 52	1	XVal Session 52-Typing - Text-1		2012-07-14 10:18:24.242000
	Edit pad (rev 389)		Jamey	cv409	XVal Session 52	1	XVal Session 52-Typing - Text-1		2012-07-14 10:18:24.383000
	Edit pad (rev 390)		charles	cv410	XVal Session 52	1	XVal Session 52-Typing - Text-1		2012-07-14 10:18:24.879000
	Edit pad (rev 391)		Jamey	cv409	XVal Session 52	1	XVal Session 52-Typing - Text-1		2012-07-14 10:18:24.896000
	Edit pad (rev 392)		charles	cv410	XVal Session 52	1	XVal Session 52-Typing - Text-1		2012-07-14 10:18:25.663000
	Edit pad (rev 393)		Jamey	cv409	XVal Session 52	1	XVal Session 52-Typing - Text-1		2012-07-14 10:18:26.289000
	Edit pad (rev 394)		charles	cv410	XVal Session 52	1	XVal Session 52-Typing - Text-1		2012-07-14 10:18:26.448000
	Edit pad (rev 395)		Jamey	cv409	XVal Session 52	1	XVal Session 52-Typing - Text-1		2012-07-14 10:18:26.801000
	Edit pad (rev 396)		charles	cv410	XVal Session 52	1	XVal Session 52-Typing - Text-1		2012-07-14 10:18:26.947000
	Edit pad (rev 397)		Jamey	cv409	XVal Session 52	1	XVal Session 52-Typing - Text-1		2012-07-14 10:18:27.353000
	Edit pad (rev 398)		charles	cv410	XVal Session 52	1	XVal Session 52-Typing - Text-1		2012-07-14 10:18:27.455000
	Edit pad (rev 399)		Jamey	cv409	XVal Session 52	1	XVal Session 52-Typing - Text-1		2012-07-14 10:18:27.846000
	Edit pad (rev 400)		charles	cv410	XVal Session 52	1	XVal Session 52-Typing - Text-1		2012-07-14 10:18:27.963000
	Edit pad (rev 401)		Jamey	cv409	XVal Session 52	1	XVal Session 52-Typing - Text-1		2012-07-14 10:18:28.350000
	Edit pad (rev 402)		charles	cv410	XVal Session 52	1	XVal Session 52-Typing - Text-1		2012-07-14 10:18:28.470000
	Edit pad (rev 403)		Jamey	cv409	XVal Session 52	1	XVal Session 52-Typing - Text-1		2012-07-14 10:18:28.847000
	Edit pad (rev 404)		charles	cv410	XVal Session 52	1	XVal Session 52-Typing - Text-1		2012-07-14 10:18:28.971000
	Edit pad (rev 405)		charles	cv410	XVal Session 52	1	XVal Session 52-Typing - Text-1		2012-07-14 10:18:29.471000
	Edit pad (rev 406)		Jamey	cv409	XVal Session 52	1	XVal Session 52-Typing - Text-1		2012-07-14 10:18:29.569000
	Edit pad (rev 407)		sean	cv372	XVal Session 52	1	XVal Session 52-Typing - Text-1		2012-07-14 10:18:29.760000
	Edit pad (rev 408)		Jamey	cv409	XVal Session 52	1	XVal Session 52-Typing - Text-1		2012-07-14 10:18:30.069000
	Edit pad (rev 409)		sean	cv372	XVal Session 52	1	XVal Session 52-Typing - Text-1		2012-07-14 10:18:30.291000
	Edit pad (rev 410)		Jamey	cv409	XVal Session 52	1	XVal Session 52-Typing - Text-1		2012-07-14 10:18:30.583000
	Edit pad (rev 411)		sean	cv372	XVal Session 52	1	XVal Session 52-Typing - Text-1		2012-07-14 10:18:30.797000
	Edit pad (rev 412)		Jamey	cv409	XVal Session 52	1	XVal Session 52-Typing - Text-1		2012-07-14 10:18:31.081000
	Edit pad (rev 413)		sean	cv372	XVal Session 52	1	XVal Session 52-Typing - Text-1		2012-07-14 10:18:31.306000
	Edit pad (rev 414)		Jamey	cv409	XVal Session 52	1	XVal Session 52-Typing - Text-1		2012-07-14 10:18:31.580000
	Edit pad (rev 415)		sean	cv372	XVal Session 52	1	XVal Session 52-Typing - Text-1		2012-07-14 10:18:31.812000
	Edit pad (rev 416)		Jamey	cv409	XVal Session 52	1	XVal Session 52-Typing - Text-1		2012-07-14 10:18:32.081000
	Edit pad (rev 417)		sean	cv372	XVal Session 52	1	XVal Session 52-Typing - Text-1		2012-07-14 10:18:32.316000
	Edit pad (rev 418)		Jamey	cv409	XVal Session 52	1	XVal Session 52-Typing - Text-1		2012-07-14 10:18:32.580000
	Edit pad (rev 419)		sean	cv372	XVal Session 52	1	XVal Session 52-Typing - Text-1		2012-07-14 10:18:32.833000
	Edit pad (rev 420)		Jamey	cv409	XVal Session 52	1	XVal Session 52-Typing - Text-1		2012-07-14 10:18:33.083000
	Edit pad (rev 421)		sean	cv372	XVal Session 52	1	XVal Session 52-Typing - Text-1		2012-07-14 10:18:33.329000
	Edit pad (rev 422)		Jamey	cv409	XVal Session 52	1	XVal Session 52-Typing - Text-1		2012-07-14 10:18:33.589000
	Edit pad (rev 423)		Frank	cv407	XVal Session 52	1	XVal Session 52-Typing - Text-1		2012-07-14 10:18:33.827000
	Edit pad (rev 424)		sean	cv372	XVal Session 52	1	XVal Session 52-Typing - Text-1		2012-07-14 10:18:33.828000
	Edit pad (rev 425)		Jamey	cv409	XVal Session 52	1	XVal Session 52-Typing - Text-1		2012-07-14 10:18:34.102000
	Edit pad (rev 426)		sean	cv372	XVal Session 52	1	XVal Session 52-Typing - Text-1		2012-07-14 10:18:34.328000
	Edit pad (rev 427)		Frank	cv407	XVal Session 52	1	XVal Session 52-Typing - Text-1		2012-07-14 10:18:34.569000
	Edit pad (rev 428)		sean	cv372	XVal Session 52	1	XVal Session 52-Typing - Text-1		2012-07-14 10:18:34.829000
	Edit pad (rev 429)		Jamey	cv409	XVal Session 52	1	XVal Session 52-Typing - Text-1		2012-07-14 10:18:34.851000
	Edit pad (rev 430)		Frank	cv407	XVal Session 52	1	XVal Session 52-Typing - Text-1		2012-07-14 10:18:35.083000
	Edit pad (rev 431)		sean	cv372	XVal Session 52	1	XVal Session 52-Typing - Text-1		2012-07-14 10:18:35.340000
	Edit pad (rev 432)		Jamey	cv409	XVal Session 52	1	XVal Session 52-Typing - Text-1		2012-07-14 10:18:35.365000
	Edit pad (rev 433)		Frank	cv407	XVal Session 52	1	XVal Session 52-Typing - Text-1		2012-07-14 10:18:35.595000
	Edit pad (rev 434)		sean	cv372	XVal Session 52	1	XVal Session 52-Typing - Text-1		2012-07-14 10:18:35.836000
	Edit pad (rev 435)		Jamey	cv409	XVal Session 52	1	XVal Session 52-Typing - Text-1		2012-07-14 10:18:35.865000
	Edit pad (rev 436)		Frank	cv407	XVal Session 52	1	XVal Session 52-Typing - Text-1		2012-07-14 10:18:36.095000
	Edit pad (rev 437)		sean	cv372	XVal Session 52	1	XVal Session 52-Typing - Text-1		2012-07-14 10:18:36.342000
	Edit pad (rev 438)		Jamey	cv409	XVal Session 52	1	XVal Session 52-Typing - Text-1		2012-07-14 10:18:36.362000
	Edit pad (rev 439)		Frank	cv407	XVal Session 52	1	XVal Session 52-Typing - Text-1		2012-07-14 10:18:36.600000
	Edit pad (rev 440)		sean	cv372	XVal Session 52	1	XVal Session 52-Typing - Text-1		2012-07-14 10:18:36.842000
	Edit pad (rev 441)		Jamey	cv409	XVal Session 52	1	XVal Session 52-Typing - Text-1		2012-07-14 10:18:36.862000
	Edit pad (rev 442)		Frank	cv407	XVal Session 52	1	XVal Session 52-Typing - Text-1		2012-07-14 10:18:37.112000
	Edit pad (rev 443)		sean	cv372	XVal Session 52	1	XVal Session 52-Typing - Text-1		2012-07-14 10:18:37.342000
	Edit pad (rev 444)		Jamey	cv409	XVal Session 52	1	XVal Session 52-Typing - Text-1		2012-07-14 10:18:37.362000
	Edit pad (rev 445)		Frank	cv407	XVal Session 52	1	XVal Session 52-Typing - Text-1		2012-07-14 10:18:37.612000
	Edit pad (rev 446)		sean	cv372	XVal Session 52	1	XVal Session 52-Typing - Text-1		2012-07-14 10:18:37.843000
	Edit pad (rev 447)		Jamey	cv409	XVal Session 52	1	XVal Session 52-Typing - Text-1		2012-07-14 10:18:38.003000
	Edit pad (rev 448)		Frank	cv407	XVal Session 52	1	XVal Session 52-Typing - Text-1		2012-07-14 10:18:38.110000
	Edit pad (rev 449)		sean	cv372	XVal Session 52	1	XVal Session 52-Typing - Text-1		2012-07-14 10:18:38.343000
	Edit pad (rev 450)		Jamey	cv409	XVal Session 52	1	XVal Session 52-Typing - Text-1		2012-07-14 10:18:38.503000
	Edit pad (rev 451)		Frank	cv407	XVal Session 52	1	XVal Session 52-Typing - Text-1		2012-07-14 10:18:38.620000
	Edit pad (rev 452)		sean	cv372	XVal Session 52	1	XVal Session 52-Typing - Text-1		2012-07-14 10:18:38.842000
	Edit pad (rev 453)		Jamey	cv409	XVal Session 52	1	XVal Session 52-Typing - Text-1		2012-07-14 10:18:39.004000
	Edit pad (rev 454)		Frank	cv407	XVal Session 52	1	XVal Session 52-Typing - Text-1		2012-07-14 10:18:39.126000
	Edit pad (rev 455)		Jamey	cv409	XVal Session 52	1	XVal Session 52-Typing - Text-1		2012-07-14 10:18:39.502000
	Edit pad (rev 456)		Frank	cv407	XVal Session 52	1	XVal Session 52-Typing - Text-1		2012-07-14 10:18:39.626000
	Edit pad (rev 457)		sean	cv372	XVal Session 52	1	XVal Session 52-Typing - Text-1		2012-07-14 10:18:39.832000
	Edit pad (rev 458)		Jamey	cv409	XVal Session 52	1	XVal Session 52-Typing - Text-1		2012-07-14 10:18:40.002000
	Edit pad (rev 459)		Frank	cv407	XVal Session 52	1	XVal Session 52-Typing - Text-1		2012-07-14 10:18:40.305000
	Edit pad (rev 460)		sean	cv372	XVal Session 52	1	XVal Session 52-Typing - Text-1		2012-07-14 10:18:40.387000
	Edit pad (rev 461)		Jamey	cv409	XVal Session 52	1	XVal Session 52-Typing - Text-1		2012-07-14 10:18:40.506000
	Edit pad (rev 462)		Frank	cv407	XVal Session 52	1	XVal Session 52-Typing - Text-1		2012-07-14 10:18:40.816000
	Edit pad (rev 463)		Jamey	cv409	XVal Session 52	1	XVal Session 52-Typing - Text-1		2012-07-14 10:18:41.005000
	Edit pad (rev 464)		Frank	cv407	XVal Session 52	1	XVal Session 52-Typing - Text-1		2012-07-14 10:18:41.316000
	Edit pad (rev 465)		Jamey	cv409	XVal Session 52	1	XVal Session 52-Typing - Text-1		2012-07-14 10:18:41.502000
	Edit pad (rev 466)		Frank	cv407	XVal Session 52	1	XVal Session 52-Typing - Text-1		2012-07-14 10:18:41.816000
	Edit pad (rev 467)		Jamey	cv409	XVal Session 52	1	XVal Session 52-Typing - Text-1		2012-07-14 10:18:42.010000
	Edit pad (rev 468)		Frank	cv407	XVal Session 52	1	XVal Session 52-Typing - Text-1		2012-07-14 10:18:42.318000
	Edit pad (rev 469)		Jamey	cv409	XVal Session 52	1	XVal Session 52-Typing - Text-1		2012-07-14 10:18:42.523000
	Edit pad (rev 470)		Frank	cv407	XVal Session 52	1	XVal Session 52-Typing - Text-1		2012-07-14 10:18:42.820000
	Edit pad (rev 471)		Frank	cv407	XVal Session 52	1	XVal Session 52-Typing - Text-1		2012-07-14 10:18:43.315000
	Edit pad (rev 472)		Jamey	cv409	XVal Session 52	1	XVal Session 52-Typing - Text-1		2012-07-14 10:18:43.521000
	Edit pad (rev 473)		sean	cv372	XVal Session 52	1	XVal Session 52-Typing - Text-1		2012-07-14 10:18:43.575000
	Edit pad (rev 474)		Frank	cv407	XVal Session 52	1	XVal Session 52-Typing - Text-1		2012-07-14 10:18:43.815000
	Edit pad (rev 475)		Jamey	cv409	XVal Session 52	1	XVal Session 52-Typing - Text-1		2012-07-14 10:18:44.021000
	Edit pad (rev 476)		sean	cv372	XVal Session 52	1	XVal Session 52-Typing - Text-1		2012-07-14 10:18:44.078000
	Edit pad (rev 477)		Frank	cv407	XVal Session 52	1	XVal Session 52-Typing - Text-1		2012-07-14 10:18:44.316000
	Edit pad (rev 478)		Jamey	cv409	XVal Session 52	1	XVal Session 52-Typing - Text-1		2012-07-14 10:18:44.524000
	Edit pad (rev 479)		sean	cv372	XVal Session 52	1	XVal Session 52-Typing - Text-1		2012-07-14 10:18:44.580000
	Edit pad (rev 480)		Frank	cv407	XVal Session 52	1	XVal Session 52-Typing - Text-1		2012-07-14 10:18:44.815000
	Edit pad (rev 481)		Jamey	cv409	XVal Session 52	1	XVal Session 52-Typing - Text-1		2012-07-14 10:18:45.027000
	Edit pad (rev 482)		sean	cv372	XVal Session 52	1	XVal Session 52-Typing - Text-1		2012-07-14 10:18:45.079000
	Edit pad (rev 483)		Frank	cv407	XVal Session 52	1	XVal Session 52-Typing - Text-1		2012-07-14 10:18:45.315000
	Edit pad (rev 484)		Jamey	cv409	XVal Session 52	1	XVal Session 52-Typing - Text-1		2012-07-14 10:18:45.528000
	Edit pad (rev 485)		sean	cv372	XVal Session 52	1	XVal Session 52-Typing - Text-1		2012-07-14 10:18:45.577000
	Edit pad (rev 486)		Frank	cv407	XVal Session 52	1	XVal Session 52-Typing - Text-1		2012-07-14 10:18:45.815000
	Edit pad (rev 487)		Jamey	cv409	XVal Session 52	1	XVal Session 52-Typing - Text-1		2012-07-14 10:18:46.034000
	Edit pad (rev 488)		sean	cv372	XVal Session 52	1	XVal Session 52-Typing - Text-1		2012-07-14 10:18:46.076000
	Edit pad (rev 489)		Frank	cv407	XVal Session 52	1	XVal Session 52-Typing - Text-1		2012-07-14 10:18:46.315000
	Edit pad (rev 490)		Jamey	cv409	XVal Session 52	1	XVal Session 52-Typing - Text-1		2012-07-14 10:18:46.557000
	Edit pad (rev 491)		sean	cv372	XVal Session 52	1	XVal Session 52-Typing - Text-1		2012-07-14 10:18:46.579000
	Edit pad (rev 492)		Frank	cv407	XVal Session 52	1	XVal Session 52-Typing - Text-1		2012-07-14 10:18:46.813000
	Edit pad (rev 493)		sean	cv372	XVal Session 52	1	XVal Session 52-Typing - Text-1		2012-07-14 10:18:47.078000
	Edit pad (rev 494)		Frank	cv407	XVal Session 52	1	XVal Session 52-Typing - Text-1		2012-07-14 10:18:47.314000
	Edit pad (rev 495)		sean	cv372	XVal Session 52	1	XVal Session 52-Typing - Text-1		2012-07-14 10:18:47.576000
	Edit pad (rev 496)		Frank	cv407	XVal Session 52	1	XVal Session 52-Typing - Text-1		2012-07-14 10:18:47.815000
	Edit pad (rev 497)		sean	cv372	XVal Session 52	1	XVal Session 52-Typing - Text-1		2012-07-14 10:18:48.081000
	Edit pad (rev 498)		Frank	cv407	XVal Session 52	1	XVal Session 52-Typing - Text-1		2012-07-14 10:18:48.314000
	Edit pad (rev 499)		sean	cv372	XVal Session 52	1	XVal Session 52-Typing - Text-1		2012-07-14 10:18:48.577000
	Edit pad (rev 500)		Frank	cv407	XVal Session 52	1	XVal Session 52-Typing - Text-1		2012-07-14 10:18:48.820000
	Edit pad (rev 501)		sean	cv372	XVal Session 52	1	XVal Session 52-Typing - Text-1		2012-07-14 10:18:49.083000
	Edit pad (rev 502)		Frank	cv407	XVal Session 52	1	XVal Session 52-Typing - Text-1		2012-07-14 10:18:49.328000
	Edit pad (rev 503)		sean	cv372	XVal Session 52	1	XVal Session 52-Typing - Text-1		2012-07-14 10:18:49.597000
	Edit pad (rev 504)		Frank	cv407	XVal Session 52	1	XVal Session 52-Typing - Text-1		2012-07-14 10:18:49.830000
	Edit pad (rev 505)		sean	cv372	XVal Session 52	1	XVal Session 52-Typing - Text-1		2012-07-14 10:18:50.094000
	Edit pad (rev 506)		Frank	cv407	XVal Session 52	1	XVal Session 52-Typing - Text-1		2012-07-14 10:18:50.330000
	Edit pad (rev 507)		sean	cv372	XVal Session 52	1	XVal Session 52-Typing - Text-1		2012-07-14 10:18:50.593000
	Edit pad (rev 508)		Frank	cv407	XVal Session 52	1	XVal Session 52-Typing - Text-1		2012-07-14 10:18:50.845000
	Edit pad (rev 509)		sean	cv372	XVal Session 52	1	XVal Session 52-Typing - Text-1		2012-07-14 10:18:51.264000
	Edit pad (rev 510)		Frank	cv407	XVal Session 52	1	XVal Session 52-Typing - Text-1		2012-07-14 10:18:51.346000
	Edit pad (rev 511)		Jamey	cv409	XVal Session 52	1	XVal Session 52-Typing - Text-1		2012-07-14 10:18:51.558000
	Edit pad (rev 512)		sean	cv372	XVal Session 52	1	XVal Session 52-Typing - Text-1		2012-07-14 10:18:51.806000
	Edit pad (rev 513)		Frank	cv407	XVal Session 52	1	XVal Session 52-Typing - Text-1		2012-07-14 10:18:51.851000
	Edit pad (rev 514)		Jamey	cv409	XVal Session 52	1	XVal Session 52-Typing - Text-1		2012-07-14 10:18:52.065000
	Edit pad (rev 515)		sean	cv372	XVal Session 52	1	XVal Session 52-Typing - Text-1		2012-07-14 10:18:52.312000
	Edit pad (rev 516)		Frank	cv407	XVal Session 52	1	XVal Session 52-Typing - Text-1		2012-07-14 10:18:52.361000
	Edit pad (rev 517)		Jamey	cv409	XVal Session 52	1	XVal Session 52-Typing - Text-1		2012-07-14 10:18:52.564000
	Edit pad (rev 518)		sean	cv372	XVal Session 52	1	XVal Session 52-Typing - Text-1		2012-07-14 10:18:52.823000
	Edit pad (rev 519)		Frank	cv407	XVal Session 52	1	XVal Session 52-Typing - Text-1		2012-07-14 10:18:52.862000
	Edit pad (rev 520)		Jamey	cv409	XVal Session 52	1	XVal Session 52-Typing - Text-1		2012-07-14 10:18:53.064000
	Edit pad (rev 521)		sean	cv372	XVal Session 52	1	XVal Session 52-Typing - Text-1		2012-07-14 10:18:53.329000
	Edit pad (rev 522)		Frank	cv407	XVal Session 52	1	XVal Session 52-Typing - Text-1		2012-07-14 10:18:53.363000
	Edit pad (rev 523)		sean	cv372	XVal Session 52	1	XVal Session 52-Typing - Text-1		2012-07-14 10:18:53.827000
	Edit pad (rev 524)		Frank	cv407	XVal Session 52	1	XVal Session 52-Typing - Text-1		2012-07-14 10:18:53.861000
	Edit pad (rev 525)		Jamey	cv409	XVal Session 52	1	XVal Session 52-Typing - Text-1		2012-07-14 10:18:53.989000
	Edit pad (rev 526)		Frank	cv407	XVal Session 52	1	XVal Session 52-Typing - Text-1		2012-07-14 10:18:54.367000
	Edit pad (rev 527)		Jamey	cv409	XVal Session 52	1	XVal Session 52-Typing - Text-1		2012-07-14 10:18:54.497000
	Edit pad (rev 528)		Frank	cv407	XVal Session 52	1	XVal Session 52-Typing - Text-1		2012-07-14 10:18:54.876000
	Edit pad (rev 529)		Jamey	cv409	XVal Session 52	1	XVal Session 52-Typing - Text-1		2012-07-14 10:18:55.002000
	Edit pad (rev 530)		Frank	cv407	XVal Session 52	1	XVal Session 52-Typing - Text-1		2012-07-14 10:18:55.376000
	Edit pad (rev 531)		Jamey	cv409	XVal Session 52	1	XVal Session 52-Typing - Text-1		2012-07-14 10:18:55.503000
	Edit pad (rev 532)		Frank	cv407	XVal Session 52	1	XVal Session 52-Typing - Text-1		2012-07-14 10:18:55.876000
	Edit pad (rev 533)		Jamey	cv409	XVal Session 52	1	XVal Session 52-Typing - Text-1		2012-07-14 10:18:56.003000
	Edit pad (rev 534)		Frank	cv407	XVal Session 52	1	XVal Session 52-Typing - Text-1		2012-07-14 10:18:56.378000
	Edit pad (rev 535)		Jamey	cv409	XVal Session 52	1	XVal Session 52-Typing - Text-1		2012-07-14 10:18:56.503000
	Edit pad (rev 536)		sean	cv372	XVal Session 52	1	XVal Session 52-Typing - Text-1		2012-07-14 10:18:56.709000
	Edit pad (rev 537)		Frank	cv407	XVal Session 52	1	XVal Session 52-Typing - Text-1		2012-07-14 10:18:56.892000
	Edit pad (rev 538)		Jamey	cv409	XVal Session 52	1	XVal Session 52-Typing - Text-1		2012-07-14 10:18:57.105000
	Edit pad (rev 539)		Frank	cv407	XVal Session 52	1	XVal Session 52-Typing - Text-1		2012-07-14 10:18:57.394000
	Edit pad (rev 540)		Jamey	cv409	XVal Session 52	1	XVal Session 52-Typing - Text-1		2012-07-14 10:18:57.616000
	Edit pad (rev 541)		Frank	cv407	XVal Session 52	1	XVal Session 52-Typing - Text-1		2012-07-14 10:18:57.893000
	Edit pad (rev 542)		Jamey	cv409	XVal Session 52	1	XVal Session 52-Typing - Text-1		2012-07-14 10:18:58.122000
	Edit pad (rev 543)		Frank	cv407	XVal Session 52	1	XVal Session 52-Typing - Text-1		2012-07-14 10:18:58.423000
	Edit pad (rev 544)		Jamey	cv409	XVal Session 52	1	XVal Session 52-Typing - Text-1		2012-07-14 10:18:58.851000
	Edit pad (rev 545)		Frank	cv407	XVal Session 52	1	XVal Session 52-Typing - Text-1		2012-07-14 10:18:58.923000
	Edit pad (rev 546)		Jamey	cv409	XVal Session 52	1	XVal Session 52-Typing - Text-1		2012-07-14 10:18:59.346000
	Edit pad (rev 547)		Frank	cv407	XVal Session 52	1	XVal Session 52-Typing - Text-1		2012-07-14 10:18:59.423000
	Edit pad (rev 548)		Frank	cv407	XVal Session 52	1	XVal Session 52-Typing - Text-1		2012-07-14 10:18:59.932000
	Edit pad (rev 549)		Jamey	cv409	XVal Session 52	1	XVal Session 52-Typing - Text-1		2012-07-14 10:18:59.967000
	Edit pad (rev 550)		Frank	cv407	XVal Session 52	1	XVal Session 52-Typing - Text-1		2012-07-14 10:19:00.436000
	Edit pad (rev 551)		Jamey	cv409	XVal Session 52	1	XVal Session 52-Typing - Text-1		2012-07-14 10:19:00.561000
	Edit pad (rev 552)		Frank	cv407	XVal Session 52	1	XVal Session 52-Typing - Text-1		2012-07-14 10:19:00.939000
	Edit pad (rev 553)		Jamey	cv409	XVal Session 52	1	XVal Session 52-Typing - Text-1		2012-07-14 10:19:01.060000
	Edit pad (rev 554)		Frank	cv407	XVal Session 52	1	XVal Session 52-Typing - Text-1		2012-07-14 10:19:01.439000
	Edit pad (rev 555)		Jamey	cv409	XVal Session 52	1	XVal Session 52-Typing - Text-1		2012-07-14 10:19:01.566000
	Edit pad (rev 556)		Frank	cv407	XVal Session 52	1	XVal Session 52-Typing - Text-1		2012-07-14 10:19:01.939000
	Edit pad (rev 557)		Jamey	cv409	XVal Session 52	1	XVal Session 52-Typing - Text-1		2012-07-14 10:19:02.351000
	Edit pad (rev 558)		Frank	cv407	XVal Session 52	1	XVal Session 52-Typing - Text-1		2012-07-14 10:19:02.439000
	Edit pad (rev 559)		Jamey	cv409	XVal Session 52	1	XVal Session 52-Typing - Text-1		2012-07-14 10:19:02.862000
	Edit pad (rev 560)		Frank	cv407	XVal Session 52	1	XVal Session 52-Typing - Text-1		2012-07-14 10:19:02.938000
	Edit pad (rev 561)		Jamey	cv409	XVal Session 52	1	XVal Session 52-Typing - Text-1		2012-07-14 10:19:03.362000
	Edit pad (rev 562)		Frank	cv407	XVal Session 52	1	XVal Session 52-Typing - Text-1		2012-07-14 10:19:03.440000
	Edit pad (rev 563)		Frank	cv407	XVal Session 52	1	XVal Session 52-Typing - Text-1		2012-07-14 10:19:03.940000
	Edit pad (rev 564)		Jamey	cv409	XVal Session 52	1	XVal Session 52-Typing - Text-1		2012-07-14 10:19:04.040000
	Edit pad (rev 565)		Jamey	cv409	XVal Session 52	1	XVal Session 52-Typing - Text-1		2012-07-14 10:19:04.537000
	Edit pad (rev 566)		Jamey	cv409	XVal Session 52	1	XVal Session 52-Typing - Text-1		2012-07-14 10:19:05.051000
	Edit pad (rev 567)		Frank	cv407	XVal Session 52	1	XVal Session 52-Typing - Text-1		2012-07-14 10:19:05.061000
	Edit pad (rev 568)		Jamey	cv409	XVal Session 52	1	XVal Session 52-Typing - Text-1		2012-07-14 10:19:05.554000
	Edit pad (rev 569)		Frank	cv407	XVal Session 52	1	XVal Session 52-Typing - Text-1		2012-07-14 10:19:05.578000
	Edit pad (rev 570)		Jamey	cv409	XVal Session 52	1	XVal Session 52-Typing - Text-1		2012-07-14 10:19:06.065000
	Edit pad (rev 571)		Frank	cv407	XVal Session 52	1	XVal Session 52-Typing - Text-1		2012-07-14 10:19:06.077000
	Edit pad (rev 572)		Frank	cv407	XVal Session 52	1	XVal Session 52-Typing - Text-1		2012-07-14 10:19:06.581000
	Edit pad (rev 573)		Jamey	cv409	XVal Session 52	1	XVal Session 52-Typing - Text-1		2012-07-14 10:19:06.879000
	Edit pad (rev 574)		Frank	cv407	XVal Session 52	1	XVal Session 52-Typing - Text-1		2012-07-14 10:19:07.080000
	Edit pad (rev 575)		Jamey	cv409	XVal Session 52	1	XVal Session 52-Typing - Text-1		2012-07-14 10:19:07.362000
	Edit pad (rev 576)		Frank	cv407	XVal Session 52	1	XVal Session 52-Typing - Text-1		2012-07-14 10:19:07.580000
	Edit pad (rev 577)		Jamey	cv409	XVal Session 52	1	XVal Session 52-Typing - Text-1		2012-07-14 10:19:07.861000
	Edit pad (rev 578)		Frank	cv407	XVal Session 52	1	XVal Session 52-Typing - Text-1		2012-07-14 10:19:08.099000
	Edit pad (rev 579)		Jamey	cv409	XVal Session 52	1	XVal Session 52-Typing - Text-1		2012-07-14 10:19:08.365000
	Edit pad (rev 580)		Frank	cv407	XVal Session 52	1	XVal Session 52-Typing - Text-1		2012-07-14 10:19:08.580000
	Edit pad (rev 581)		Jamey	cv409	XVal Session 52	1	XVal Session 52-Typing - Text-1		2012-07-14 10:19:08.877000
	Edit pad (rev 582)		Frank	cv407	XVal Session 52	1	XVal Session 52-Typing - Text-1		2012-07-14 10:19:09.080000
	Edit pad (rev 583)		Frank	cv407	XVal Session 52	1	XVal Session 52-Typing - Text-1		2012-07-14 10:19:09.581000
	Edit pad (rev 584)		Frank	cv407	XVal Session 52	1	XVal Session 52-Typing - Text-1		2012-07-14 10:19:10.081000
	Edit pad (rev 585)		Jamey	cv409	XVal Session 52	1	XVal Session 52-Typing - Text-1		2012-07-14 10:19:10.272000
	Edit pad (rev 586)		Frank	cv407	XVal Session 52	1	XVal Session 52-Typing - Text-1		2012-07-14 10:19:10.580000
	Edit pad (rev 587)		Jamey	cv409	XVal Session 52	1	XVal Session 52-Typing - Text-1		2012-07-14 10:19:10.775000
	Edit pad (rev 588)		Frank	cv407	XVal Session 52	1	XVal Session 52-Typing - Text-1		2012-07-14 10:19:11.081000
	Edit pad (rev 589)		Jamey	cv409	XVal Session 52	1	XVal Session 52-Typing - Text-1		2012-07-14 10:19:11.296000
	Edit pad (rev 590)		Frank	cv407	XVal Session 52	1	XVal Session 52-Typing - Text-1		2012-07-14 10:19:11.580000
	Edit pad (rev 591)		Jamey	cv409	XVal Session 52	1	XVal Session 52-Typing - Text-1		2012-07-14 10:19:12.057000
	Edit pad (rev 592)		Frank	cv407	XVal Session 52	1	XVal Session 52-Typing - Text-1		2012-07-14 10:19:12.082000
	Edit pad (rev 593)		Jamey	cv409	XVal Session 52	1	XVal Session 52-Typing - Text-1		2012-07-14 10:19:12.564000
	Edit pad (rev 594)		Frank	cv407	XVal Session 52	1	XVal Session 52-Typing - Text-1		2012-07-14 10:19:12.582000
	Edit pad (rev 595)		Jamey	cv409	XVal Session 52	1	XVal Session 52-Typing - Text-1		2012-07-14 10:19:13.065000
	Edit pad (rev 596)		Frank	cv407	XVal Session 52	1	XVal Session 52-Typing - Text-1		2012-07-14 10:19:13.084000
	Edit pad (rev 597)		Frank	cv407	XVal Session 52	1	XVal Session 52-Typing - Text-1		2012-07-14 10:19:13.597000
	Edit pad (rev 598)		Jamey	cv409	XVal Session 52	1	XVal Session 52-Typing - Text-1		2012-07-14 10:19:13.676000
	Edit pad (rev 599)		Frank	cv407	XVal Session 52	1	XVal Session 52-Typing - Text-1		2012-07-14 10:19:14.097000
	Edit pad (rev 600)		Jamey	cv409	XVal Session 52	1	XVal Session 52-Typing - Text-1		2012-07-14 10:19:14.235000
	Edit pad (rev 601)		Frank	cv407	XVal Session 52	1	XVal Session 52-Typing - Text-1		2012-07-14 10:19:14.595000
	Edit pad (rev 602)		Jamey	cv409	XVal Session 52	1	XVal Session 52-Typing - Text-1		2012-07-14 10:19:14.741000
	Edit pad (rev 603)		Frank	cv407	XVal Session 52	1	XVal Session 52-Typing - Text-1		2012-07-14 10:19:15.095000
	Edit pad (rev 604)		Jamey	cv409	XVal Session 52	1	XVal Session 52-Typing - Text-1		2012-07-14 10:19:15.242000
	Edit pad (rev 605)		Frank	cv407	XVal Session 52	1	XVal Session 52-Typing - Text-1		2012-07-14 10:19:15.595000
	Edit pad (rev 606)		Jamey	cv409	XVal Session 52	1	XVal Session 52-Typing - Text-1		2012-07-14 10:19:16.046000
	Edit pad (rev 607)		Frank	cv407	XVal Session 52	1	XVal Session 52-Typing - Text-1		2012-07-14 10:19:16.095000
	Edit pad (rev 608)		Jamey	cv409	XVal Session 52	1	XVal Session 52-Typing - Text-1		2012-07-14 10:19:16.479000
	Edit pad (rev 609)		Frank	cv407	XVal Session 52	1	XVal Session 52-Typing - Text-1		2012-07-14 10:19:16.596000
	Edit pad (rev 610)		Jamey	cv409	XVal Session 52	1	XVal Session 52-Typing - Text-1		2012-07-14 10:19:16.988000
	Edit pad (rev 611)		Frank	cv407	XVal Session 52	1	XVal Session 52-Typing - Text-1		2012-07-14 10:19:17.244000
	Edit pad (rev 612)		Jamey	cv409	XVal Session 52	1	XVal Session 52-Typing - Text-1		2012-07-14 10:19:17.487000
	Edit pad (rev 613)		Frank	cv407	XVal Session 52	1	XVal Session 52-Typing - Text-1		2012-07-14 10:19:17.752000
	Edit pad (rev 614)		Jamey	cv409	XVal Session 52	1	XVal Session 52-Typing - Text-1		2012-07-14 10:19:17.987000
	Edit pad (rev 615)		Frank	cv407	XVal Session 52	1	XVal Session 52-Typing - Text-1		2012-07-14 10:19:18.251000
	Edit pad (rev 616)		Jamey	cv409	XVal Session 52	1	XVal Session 52-Typing - Text-1		2012-07-14 10:19:18.487000
	Edit pad (rev 617)		Frank	cv407	XVal Session 52	1	XVal Session 52-Typing - Text-1		2012-07-14 10:19:18.753000
	Edit pad (rev 618)		Jamey	cv409	XVal Session 52	1	XVal Session 52-Typing - Text-1		2012-07-14 10:19:18.988000
	Edit pad (rev 619)		Frank	cv407	XVal Session 52	1	XVal Session 52-Typing - Text-1		2012-07-14 10:19:19.257000
	Edit pad (rev 620)		Jamey	cv409	XVal Session 52	1	XVal Session 52-Typing - Text-1		2012-07-14 10:19:19.487000
	Edit pad (rev 621)		sean	cv372	XVal Session 52	1	XVal Session 52-Typing - Text-1		2012-07-14 10:19:19.638000
	Edit pad (rev 622)		Frank	cv407	XVal Session 52	1	XVal Session 52-Typing - Text-1		2012-07-14 10:19:19.767000
	Edit pad (rev 623)		Jamey	cv409	XVal Session 52	1	XVal Session 52-Typing - Text-1		2012-07-14 10:19:19.988000
	Edit pad (rev 624)		Frank	cv407	XVal Session 52	1	XVal Session 52-Typing - Text-1		2012-07-14 10:19:20.268000
	Edit pad (rev 625)		Jamey	cv409	XVal Session 52	1	XVal Session 52-Typing - Text-1		2012-07-14 10:19:20.671000
	Edit pad (rev 626)		Frank	cv407	XVal Session 52	1	XVal Session 52-Typing - Text-1		2012-07-14 10:19:20.768000
	Edit pad (rev 627)		sean	cv372	XVal Session 52	1	XVal Session 52-Typing - Text-1		2012-07-14 10:19:21.191000
	Edit pad (rev 628)		Jamey	cv409	XVal Session 52	1	XVal Session 52-Typing - Text-1		2012-07-14 10:19:21.203000
	Edit pad (rev 629)		Frank	cv407	XVal Session 52	1	XVal Session 52-Typing - Text-1		2012-07-14 10:19:21.268000
	Edit pad (rev 630)		Jamey	cv409	XVal Session 52	1	XVal Session 52-Typing - Text-1		2012-07-14 10:19:21.705000
	Edit pad (rev 631)		sean	cv372	XVal Session 52	1	XVal Session 52-Typing - Text-1		2012-07-14 10:19:21.732000
	Edit pad (rev 632)		Frank	cv407	XVal Session 52	1	XVal Session 52-Typing - Text-1		2012-07-14 10:19:21.769000
	Edit pad (rev 633)		sean	cv372	XVal Session 52	1	XVal Session 52-Typing - Text-1		2012-07-14 10:19:22.203000
	Edit pad (rev 634)		Jamey	cv409	XVal Session 52	1	XVal Session 52-Typing - Text-1		2012-07-14 10:19:22.205000
	Edit pad (rev 635)		Frank	cv407	XVal Session 52	1	XVal Session 52-Typing - Text-1		2012-07-14 10:19:22.268000
	Edit pad (rev 636)		sean	cv372	XVal Session 52	1	XVal Session 52-Typing - Text-1		2012-07-14 10:19:22.707000
	Edit pad (rev 637)		Jamey	cv409	XVal Session 52	1	XVal Session 52-Typing - Text-1		2012-07-14 10:19:22.709000
	Edit pad (rev 638)		Frank	cv407	XVal Session 52	1	XVal Session 52-Typing - Text-1		2012-07-14 10:19:22.768000
	Edit pad (rev 639)		sean	cv372	XVal Session 52	1	XVal Session 52-Typing - Text-1		2012-07-14 10:19:23.209000
	Edit pad (rev 640)		Jamey	cv409	XVal Session 52	1	XVal Session 52-Typing - Text-1		2012-07-14 10:19:23.211000
	Edit pad (rev 641)		Frank	cv407	XVal Session 52	1	XVal Session 52-Typing - Text-1		2012-07-14 10:19:23.267000
	Edit pad (rev 642)		Jamey	cv409	XVal Session 52	1	XVal Session 52-Typing - Text-1		2012-07-14 10:19:23.710000
	Edit pad (rev 643)		sean	cv372	XVal Session 52	1	XVal Session 52-Typing - Text-1		2012-07-14 10:19:23.719000
	Edit pad (rev 644)		Frank	cv407	XVal Session 52	1	XVal Session 52-Typing - Text-1		2012-07-14 10:19:23.784000
	Edit pad (rev 645)		Jamey	cv409	XVal Session 52	1	XVal Session 52-Typing - Text-1		2012-07-14 10:19:24.207000
	Edit pad (rev 646)		sean	cv372	XVal Session 52	1	XVal Session 52-Typing - Text-1		2012-07-14 10:19:24.238000
	Edit pad (rev 647)		Frank	cv407	XVal Session 52	1	XVal Session 52-Typing - Text-1		2012-07-14 10:19:24.288000
	Edit pad (rev 648)		Jamey	cv409	XVal Session 52	1	XVal Session 52-Typing - Text-1		2012-07-14 10:19:24.708000
	Edit pad (rev 649)		sean	cv372	XVal Session 52	1	XVal Session 52-Typing - Text-1		2012-07-14 10:19:24.718000
	Edit pad (rev 650)		Frank	cv407	XVal Session 52	1	XVal Session 52-Typing - Text-1		2012-07-14 10:19:24.789000
	Edit pad (rev 651)		Jamey	cv409	XVal Session 52	1	XVal Session 52-Typing - Text-1		2012-07-14 10:19:25.217000
	Edit pad (rev 652)		sean	cv372	XVal Session 52	1	XVal Session 52-Typing - Text-1		2012-07-14 10:19:25.219000
	Edit pad (rev 653)		Frank	cv407	XVal Session 52	1	XVal Session 52-Typing - Text-1		2012-07-14 10:19:25.293000
	Edit pad (rev 654)		sean	cv372	XVal Session 52	1	XVal Session 52-Typing - Text-1		2012-07-14 10:19:25.717000
	Edit pad (rev 655)		Jamey	cv409	XVal Session 52	1	XVal Session 52-Typing - Text-1		2012-07-14 10:19:25.721000
	Edit pad (rev 656)		Frank	cv407	XVal Session 52	1	XVal Session 52-Typing - Text-1		2012-07-14 10:19:25.799000
	Edit pad (rev 657)		Jamey	cv409	XVal Session 52	1	XVal Session 52-Typing - Text-1		2012-07-14 10:19:26.236000
	Edit pad (rev 658)		sean	cv372	XVal Session 52	1	XVal Session 52-Typing - Text-1		2012-07-14 10:19:26.285000
	Edit pad (rev 659)		Frank	cv407	XVal Session 52	1	XVal Session 52-Typing - Text-1		2012-07-14 10:19:26.309000
	Edit pad (rev 660)		Jamey	cv409	XVal Session 52	1	XVal Session 52-Typing - Text-1		2012-07-14 10:19:26.736000
	Edit pad (rev 661)		sean	cv372	XVal Session 52	1	XVal Session 52-Typing - Text-1		2012-07-14 10:19:26.796000
	Edit pad (rev 662)		Frank	cv407	XVal Session 52	1	XVal Session 52-Typing - Text-1		2012-07-14 10:19:26.811000
	Edit pad (rev 663)		Jamey	cv409	XVal Session 52	1	XVal Session 52-Typing - Text-1		2012-07-14 10:19:27.236000
	Edit pad (rev 664)		sean	cv372	XVal Session 52	1	XVal Session 52-Typing - Text-1		2012-07-14 10:19:27.299000
	Edit pad (rev 665)		Frank	cv407	XVal Session 52	1	XVal Session 52-Typing - Text-1		2012-07-14 10:19:27.310000
	Edit pad (rev 666)		Jamey	cv409	XVal Session 52	1	XVal Session 52-Typing - Text-1		2012-07-14 10:19:27.746000
	Edit pad (rev 667)		sean	cv372	XVal Session 52	1	XVal Session 52-Typing - Text-1		2012-07-14 10:19:27.802000
	Edit pad (rev 668)		Frank	cv407	XVal Session 52	1	XVal Session 52-Typing - Text-1		2012-07-14 10:19:27.822000
	Edit pad (rev 669)		Jamey	cv409	XVal Session 52	1	XVal Session 52-Typing - Text-1		2012-07-14 10:19:28.253000
	Edit pad (rev 670)		sean	cv372	XVal Session 52	1	XVal Session 52-Typing - Text-1		2012-07-14 10:19:28.322000
	Edit pad (rev 671)		Frank	cv407	XVal Session 52	1	XVal Session 52-Typing - Text-1		2012-07-14 10:19:28.338000
	Edit pad (rev 672)		Jamey	cv409	XVal Session 52	1	XVal Session 52-Typing - Text-1		2012-07-14 10:19:28.753000
	Edit pad (rev 673)		sean	cv372	XVal Session 52	1	XVal Session 52-Typing - Text-1		2012-07-14 10:19:28.827000
	Edit pad (rev 674)		Frank	cv407	XVal Session 52	1	XVal Session 52-Typing - Text-1		2012-07-14 10:19:29.099000
	Edit pad (rev 675)		Jamey	cv409	XVal Session 52	1	XVal Session 52-Typing - Text-1		2012-07-14 10:19:29.255000
	Edit pad (rev 676)		sean	cv372	XVal Session 52	1	XVal Session 52-Typing - Text-1		2012-07-14 10:19:29.326000
	Edit pad (rev 677)		Frank	cv407	XVal Session 52	1	XVal Session 52-Typing - Text-1		2012-07-14 10:19:29.614000
	Edit pad (rev 678)		Jamey	cv409	XVal Session 52	1	XVal Session 52-Typing - Text-1		2012-07-14 10:19:29.768000
	Edit pad (rev 679)		sean	cv372	XVal Session 52	1	XVal Session 52-Typing - Text-1		2012-07-14 10:19:29.827000
	Edit pad (rev 680)		Frank	cv407	XVal Session 52	1	XVal Session 52-Typing - Text-1		2012-07-14 10:19:30.115000
	Edit pad (rev 681)		Jamey	cv409	XVal Session 52	1	XVal Session 52-Typing - Text-1		2012-07-14 10:19:30.279000
	Edit pad (rev 682)		sean	cv372	XVal Session 52	1	XVal Session 52-Typing - Text-1		2012-07-14 10:19:30.328000
	Edit pad (rev 683)		Frank	cv407	XVal Session 52	1	XVal Session 52-Typing - Text-1		2012-07-14 10:19:30.627000
	Edit pad (rev 684)		Jamey	cv409	XVal Session 52	1	XVal Session 52-Typing - Text-1		2012-07-14 10:19:30.783000
	Edit pad (rev 685)		sean	cv372	XVal Session 52	1	XVal Session 52-Typing - Text-1		2012-07-14 10:19:30.826000
	Edit pad (rev 686)		Jamey	cv409	XVal Session 52	1	XVal Session 52-Typing - Text-1		2012-07-14 10:19:31.283000
	Edit pad (rev 687)		sean	cv372	XVal Session 52	1	XVal Session 52-Typing - Text-1		2012-07-14 10:19:31.326000
	Edit pad (rev 688)		Frank	cv407	XVal Session 52	1	XVal Session 52-Typing - Text-1		2012-07-14 10:19:31.750000
	Edit pad (rev 689)		Jamey	cv409	XVal Session 52	1	XVal Session 52-Typing - Text-1		2012-07-14 10:19:31.783000
	Edit pad (rev 690)		sean	cv372	XVal Session 52	1	XVal Session 52-Typing - Text-1		2012-07-14 10:19:31.827000
	Edit pad (rev 691)		Frank	cv407	XVal Session 52	1	XVal Session 52-Typing - Text-1		2012-07-14 10:19:32.251000
	Edit pad (rev 692)		Jamey	cv409	XVal Session 52	1	XVal Session 52-Typing - Text-1		2012-07-14 10:19:32.284000
	Edit pad (rev 693)		sean	cv372	XVal Session 52	1	XVal Session 52-Typing - Text-1		2012-07-14 10:19:32.429000
	Edit pad (rev 694)		Frank	cv407	XVal Session 52	1	XVal Session 52-Typing - Text-1		2012-07-14 10:19:32.777000
	Edit pad (rev 695)		Jamey	cv409	XVal Session 52	1	XVal Session 52-Typing - Text-1		2012-07-14 10:19:32.787000
	Edit pad (rev 696)		sean	cv372	XVal Session 52	1	XVal Session 52-Typing - Text-1		2012-07-14 10:19:32.942000
	Edit pad (rev 697)		Frank	cv407	XVal Session 52	1	XVal Session 52-Typing - Text-1		2012-07-14 10:19:33.283000
	Edit pad (rev 698)		Jamey	cv409	XVal Session 52	1	XVal Session 52-Typing - Text-1		2012-07-14 10:19:33.285000
	Edit pad (rev 699)		sean	cv372	XVal Session 52	1	XVal Session 52-Typing - Text-1		2012-07-14 10:19:33.441000
	Edit pad (rev 700)		Frank	cv407	XVal Session 52	1	XVal Session 52-Typing - Text-1		2012-07-14 10:19:33.783000
	Edit pad (rev 701)		Jamey	cv409	XVal Session 52	1	XVal Session 52-Typing - Text-1		2012-07-14 10:19:33.785000
	Edit pad (rev 702)		Jamey	cv409	XVal Session 52	1	XVal Session 52-Typing - Text-1		2012-07-14 10:19:34.287000
	Edit pad (rev 703)		Frank	cv407	XVal Session 52	1	XVal Session 52-Typing - Text-1		2012-07-14 10:19:34.289000
	Edit pad (rev 704)		sean	cv372	XVal Session 52	1	XVal Session 52-Typing - Text-1		2012-07-14 10:19:34.434000
	Edit pad (rev 705)		Jamey	cv409	XVal Session 52	1	XVal Session 52-Typing - Text-1		2012-07-14 10:19:34.789000
	Edit pad (rev 706)		Frank	cv407	XVal Session 52	1	XVal Session 52-Typing - Text-1		2012-07-14 10:19:34.799000
	Edit pad (rev 707)		sean	cv372	XVal Session 52	1	XVal Session 52-Typing - Text-1		2012-07-14 10:19:35.098000
	Edit pad (rev 708)		Jamey	cv409	XVal Session 52	1	XVal Session 52-Typing - Text-1		2012-07-14 10:19:35.293000
	Edit pad (rev 709)		Frank	cv407	XVal Session 52	1	XVal Session 52-Typing - Text-1		2012-07-14 10:19:35.298000
	Edit pad (rev 710)		sean	cv372	XVal Session 52	1	XVal Session 52-Typing - Text-1		2012-07-14 10:19:35.610000
	Edit pad (rev 711)		Jamey	cv409	XVal Session 52	1	XVal Session 52-Typing - Text-1		2012-07-14 10:19:35.788000
	Edit pad (rev 712)		Frank	cv407	XVal Session 52	1	XVal Session 52-Typing - Text-1		2012-07-14 10:19:35.822000
	Edit pad (rev 713)		sean	cv372	XVal Session 52	1	XVal Session 52-Typing - Text-1		2012-07-14 10:19:36.142000
	Edit pad (rev 714)		Jamey	cv409	XVal Session 52	1	XVal Session 52-Typing - Text-1		2012-07-14 10:19:36.298000
	Edit pad (rev 715)		Frank	cv407	XVal Session 52	1	XVal Session 52-Typing - Text-1		2012-07-14 10:19:36.324000
	Edit pad (rev 716)		sean	cv372	XVal Session 52	1	XVal Session 52-Typing - Text-1		2012-07-14 10:19:36.640000
	Edit pad (rev 717)		Jamey	cv409	XVal Session 52	1	XVal Session 52-Typing - Text-1		2012-07-14 10:19:36.798000
	Edit pad (rev 718)		Frank	cv407	XVal Session 52	1	XVal Session 52-Typing - Text-1		2012-07-14 10:19:36.829000
	Edit pad (rev 719)		sean	cv372	XVal Session 52	1	XVal Session 52-Typing - Text-1		2012-07-14 10:19:37.207000
	Edit pad (rev 720)		Jamey	cv409	XVal Session 52	1	XVal Session 52-Typing - Text-1		2012-07-14 10:19:37.305000
	Edit pad (rev 721)		Frank	cv407	XVal Session 52	1	XVal Session 52-Typing - Text-1		2012-07-14 10:19:37.329000
	Edit pad (rev 722)		sean	cv372	XVal Session 52	1	XVal Session 52-Typing - Text-1		2012-07-14 10:19:37.655000
	Edit pad (rev 723)		Jamey	cv409	XVal Session 52	1	XVal Session 52-Typing - Text-1		2012-07-14 10:19:37.815000
	Edit pad (rev 724)		sean	cv372	XVal Session 52	1	XVal Session 52-Typing - Text-1		2012-07-14 10:19:38.168000
	Edit pad (rev 725)		Jamey	cv409	XVal Session 52	1	XVal Session 52-Typing - Text-1		2012-07-14 10:19:38.314000
	Edit pad (rev 726)		sean	cv372	XVal Session 52	1	XVal Session 52-Typing - Text-1		2012-07-14 10:19:38.660000
	Edit pad (rev 727)		Frank	cv407	XVal Session 52	1	XVal Session 52-Typing - Text-1		2012-07-14 10:19:38.696000
	Edit pad (rev 728)		Jamey	cv409	XVal Session 52	1	XVal Session 52-Typing - Text-1		2012-07-14 10:19:38.819000
	Edit pad (rev 729)		sean	cv372	XVal Session 52	1	XVal Session 52-Typing - Text-1		2012-07-14 10:19:39.171000
	Edit pad (rev 730)		Frank	cv407	XVal Session 52	1	XVal Session 52-Typing - Text-1		2012-07-14 10:19:39.205000
	Edit pad (rev 731)		Jamey	cv409	XVal Session 52	1	XVal Session 52-Typing - Text-1		2012-07-14 10:19:39.314000
	Edit pad (rev 732)		Frank	cv407	XVal Session 52	1	XVal Session 52-Typing - Text-1		2012-07-14 10:19:39.716000
	Edit pad (rev 733)		Jamey	cv409	XVal Session 52	1	XVal Session 52-Typing - Text-1		2012-07-14 10:19:39.815000
	Edit pad (rev 734)		sean	cv372	XVal Session 52	1	XVal Session 52-Typing - Text-1		2012-07-14 10:19:39.878000
	Edit pad (rev 735)		Frank	cv407	XVal Session 52	1	XVal Session 52-Typing - Text-1		2012-07-14 10:19:40.220000
	Edit pad (rev 736)		Jamey	cv409	XVal Session 52	1	XVal Session 52-Typing - Text-1		2012-07-14 10:19:40.316000
	Edit pad (rev 737)		sean	cv372	XVal Session 52	1	XVal Session 52-Typing - Text-1		2012-07-14 10:19:40.383000
	Edit pad (rev 738)		Frank	cv407	XVal Session 52	1	XVal Session 52-Typing - Text-1		2012-07-14 10:19:40.720000
	Edit pad (rev 739)		Jamey	cv409	XVal Session 52	1	XVal Session 52-Typing - Text-1		2012-07-14 10:19:40.815000
	Edit pad (rev 740)		sean	cv372	XVal Session 52	1	XVal Session 52-Typing - Text-1		2012-07-14 10:19:40.884000
	Edit pad (rev 741)		Frank	cv407	XVal Session 52	1	XVal Session 52-Typing - Text-1		2012-07-14 10:19:41.220000
	Edit pad (rev 742)		Jamey	cv409	XVal Session 52	1	XVal Session 52-Typing - Text-1		2012-07-14 10:19:41.315000
	Edit pad (rev 743)		sean	cv372	XVal Session 52	1	XVal Session 52-Typing - Text-1		2012-07-14 10:19:41.387000
	Edit pad (rev 744)		Frank	cv407	XVal Session 52	1	XVal Session 52-Typing - Text-1		2012-07-14 10:19:41.724000
	Edit pad (rev 745)		Jamey	cv409	XVal Session 52	1	XVal Session 52-Typing - Text-1		2012-07-14 10:19:41.821000
	Edit pad (rev 746)		sean	cv372	XVal Session 52	1	XVal Session 52-Typing - Text-1		2012-07-14 10:19:41.889000
	Edit pad (rev 747)		Frank	cv407	XVal Session 52	1	XVal Session 52-Typing - Text-1		2012-07-14 10:19:42.237000
	Edit pad (rev 748)		Jamey	cv409	XVal Session 52	1	XVal Session 52-Typing - Text-1		2012-07-14 10:19:42.319000
	Edit pad (rev 749)		sean	cv372	XVal Session 52	1	XVal Session 52-Typing - Text-1		2012-07-14 10:19:42.389000
	Edit pad (rev 750)		Frank	cv407	XVal Session 52	1	XVal Session 52-Typing - Text-1		2012-07-14 10:19:42.738000
	Edit pad (rev 751)		Jamey	cv409	XVal Session 52	1	XVal Session 52-Typing - Text-1		2012-07-14 10:19:42.818000
	Edit pad (rev 752)		sean	cv372	XVal Session 52	1	XVal Session 52-Typing - Text-1		2012-07-14 10:19:42.890000
	Edit pad (rev 753)		Frank	cv407	XVal Session 52	1	XVal Session 52-Typing - Text-1		2012-07-14 10:19:43.237000
	Edit pad (rev 754)		Jamey	cv409	XVal Session 52	1	XVal Session 52-Typing - Text-1		2012-07-14 10:19:43.318000
	Edit pad (rev 755)		sean	cv372	XVal Session 52	1	XVal Session 52-Typing - Text-1		2012-07-14 10:19:43.528000
	Edit pad (rev 756)		Frank	cv407	XVal Session 52	1	XVal Session 52-Typing - Text-1		2012-07-14 10:19:43.737000
	Edit pad (rev 757)		Jamey	cv409	XVal Session 52	1	XVal Session 52-Typing - Text-1		2012-07-14 10:19:43.824000
	Edit pad (rev 758)		sean	cv372	XVal Session 52	1	XVal Session 52-Typing - Text-1		2012-07-14 10:19:43.893000
	Edit pad (rev 759)		Frank	cv407	XVal Session 52	1	XVal Session 52-Typing - Text-1		2012-07-14 10:19:44.237000
	Edit pad (rev 760)		Jamey	cv409	XVal Session 52	1	XVal Session 52-Typing - Text-1		2012-07-14 10:19:44.331000
	Edit pad (rev 761)		sean	cv372	XVal Session 52	1	XVal Session 52-Typing - Text-1		2012-07-14 10:19:44.637000
	Edit pad (rev 762)		Frank	cv407	XVal Session 52	1	XVal Session 52-Typing - Text-1		2012-07-14 10:19:44.737000
	Edit pad (rev 763)		Jamey	cv409	XVal Session 52	1	XVal Session 52-Typing - Text-1		2012-07-14 10:19:44.832000
	Edit pad (rev 764)		sean	cv372	XVal Session 52	1	XVal Session 52-Typing - Text-1		2012-07-14 10:19:45.147000
	Edit pad (rev 765)		Frank	cv407	XVal Session 52	1	XVal Session 52-Typing - Text-1		2012-07-14 10:19:45.236000
	Edit pad (rev 766)		Jamey	cv409	XVal Session 52	1	XVal Session 52-Typing - Text-1		2012-07-14 10:19:45.331000
	Edit pad (rev 767)		Frank	cv407	XVal Session 52	1	XVal Session 52-Typing - Text-1		2012-07-14 10:19:45.737000
	Edit pad (rev 768)		Jamey	cv409	XVal Session 52	1	XVal Session 52-Typing - Text-1		2012-07-14 10:19:45.830000
	Edit pad (rev 769)		sean	cv372	XVal Session 52	1	XVal Session 52-Typing - Text-1		2012-07-14 10:19:46.009000
	Edit pad (rev 770)		Frank	cv407	XVal Session 52	1	XVal Session 52-Typing - Text-1		2012-07-14 10:19:46.237000
	Edit pad (rev 771)		Jamey	cv409	XVal Session 52	1	XVal Session 52-Typing - Text-1		2012-07-14 10:19:46.331000
	Edit pad (rev 772)		sean	cv372	XVal Session 52	1	XVal Session 52-Typing - Text-1		2012-07-14 10:19:46.521000
	Edit pad (rev 773)		Frank	cv407	XVal Session 52	1	XVal Session 52-Typing - Text-1		2012-07-14 10:19:46.736000
	Edit pad (rev 774)		Jamey	cv409	XVal Session 52	1	XVal Session 52-Typing - Text-1		2012-07-14 10:19:46.834000
	Edit pad (rev 775)		sean	cv372	XVal Session 52	1	XVal Session 52-Typing - Text-1		2012-07-14 10:19:47.033000
	Edit pad (rev 776)		Frank	cv407	XVal Session 52	1	XVal Session 52-Typing - Text-1		2012-07-14 10:19:47.240000
	Edit pad (rev 777)		Jamey	cv409	XVal Session 52	1	XVal Session 52-Typing - Text-1		2012-07-14 10:19:47.331000
	Edit pad (rev 778)		sean	cv372	XVal Session 52	1	XVal Session 52-Typing - Text-1		2012-07-14 10:19:47.531000
	Edit pad (rev 779)		Frank	cv407	XVal Session 52	1	XVal Session 52-Typing - Text-1		2012-07-14 10:19:47.745000
	Edit pad (rev 780)		Jamey	cv409	XVal Session 52	1	XVal Session 52-Typing - Text-1		2012-07-14 10:19:47.831000
	Edit pad (rev 781)		sean	cv372	XVal Session 52	1	XVal Session 52-Typing - Text-1		2012-07-14 10:19:48.032000
	Edit pad (rev 782)		Frank	cv407	XVal Session 52	1	XVal Session 52-Typing - Text-1		2012-07-14 10:19:48.252000
	Edit pad (rev 783)		Jamey	cv409	XVal Session 52	1	XVal Session 52-Typing - Text-1		2012-07-14 10:19:48.331000
	Edit pad (rev 784)		sean	cv372	XVal Session 52	1	XVal Session 52-Typing - Text-1		2012-07-14 10:19:48.532000
	Edit pad (rev 785)		Frank	cv407	XVal Session 52	1	XVal Session 52-Typing - Text-1		2012-07-14 10:19:48.752000
	Edit pad (rev 786)		Jamey	cv409	XVal Session 52	1	XVal Session 52-Typing - Text-1		2012-07-14 10:19:48.830000
	Edit pad (rev 787)		sean	cv372	XVal Session 52	1	XVal Session 52-Typing - Text-1		2012-07-14 10:19:49.030000
	Edit pad (rev 788)		Jamey	cv409	XVal Session 52	1	XVal Session 52-Typing - Text-1		2012-07-14 10:19:49.330000
	Edit pad (rev 789)		Frank	cv407	XVal Session 52	1	XVal Session 52-Typing - Text-1		2012-07-14 10:19:49.394000
	Edit pad (rev 790)		sean	cv372	XVal Session 52	1	XVal Session 52-Typing - Text-1		2012-07-14 10:19:49.557000
	Edit pad (rev 791)		Jamey	cv409	XVal Session 52	1	XVal Session 52-Typing - Text-1		2012-07-14 10:19:49.836000
	Edit pad (rev 792)		Frank	cv407	XVal Session 52	1	XVal Session 52-Typing - Text-1		2012-07-14 10:19:49.897000
	Edit pad (rev 793)		sean	cv372	XVal Session 52	1	XVal Session 52-Typing - Text-1		2012-07-14 10:19:50.062000
	Edit pad (rev 794)		Jamey	cv409	XVal Session 52	1	XVal Session 52-Typing - Text-1		2012-07-14 10:19:50.364000
	Edit pad (rev 795)		Frank	cv407	XVal Session 52	1	XVal Session 52-Typing - Text-1		2012-07-14 10:19:50.395000
	Edit pad (rev 796)		sean	cv372	XVal Session 52	1	XVal Session 52-Typing - Text-1		2012-07-14 10:19:50.649000
	Edit pad (rev 797)		Frank	cv407	XVal Session 52	1	XVal Session 52-Typing - Text-1		2012-07-14 10:19:50.950000
	Edit pad (rev 798)		Jamey	cv409	XVal Session 52	1	XVal Session 52-Typing - Text-1		2012-07-14 10:19:51.049000
	Chat	so, cut and paste doesn't work	charles	cv410	XVal Session 52	1	XVal Session 52-Typing - Text-1		2012-07-14 10:19:51.116000
	Edit pad (rev 799)		sean	cv372	XVal Session 52	1	XVal Session 52-Typing - Text-1		2012-07-14 10:19:51.155000
	Edit pad (rev 800)		Frank	cv407	XVal Session 52	1	XVal Session 52-Typing - Text-1		2012-07-14 10:19:51.454000
	Edit pad (rev 801)		Jamey	cv409	XVal Session 52	1	XVal Session 52-Typing - Text-1		2012-07-14 10:19:51.555000
	Edit pad (rev 802)		sean	cv372	XVal Session 52	1	XVal Session 52-Typing - Text-1		2012-07-14 10:19:51.655000
	Edit pad (rev 803)		Frank	cv407	XVal Session 52	1	XVal Session 52-Typing - Text-1		2012-07-14 10:19:51.956000
	Edit pad (rev 804)		Jamey	cv409	XVal Session 52	1	XVal Session 52-Typing - Text-1		2012-07-14 10:19:52.076000
	Edit pad (rev 805)		sean	cv372	XVal Session 52	1	XVal Session 52-Typing - Text-1		2012-07-14 10:19:52.161000
	Edit pad (rev 806)		Frank	cv407	XVal Session 52	1	XVal Session 52-Typing - Text-1		2012-07-14 10:19:52.456000
	Edit pad (rev 807)		Jamey	cv409	XVal Session 52	1	XVal Session 52-Typing - Text-1		2012-07-14 10:19:52.630000
	Edit pad (rev 808)		sean	cv372	XVal Session 52	1	XVal Session 52-Typing - Text-1		2012-07-14 10:19:52.964000
	Edit pad (rev 809)		Frank	cv407	XVal Session 52	1	XVal Session 52-Typing - Text-1		2012-07-14 10:19:52.966000
	Edit pad (rev 810)		Jamey	cv409	XVal Session 52	1	XVal Session 52-Typing - Text-1		2012-07-14 10:19:53.129000
	Edit pad (rev 811)		sean	cv372	XVal Session 52	1	XVal Session 52-Typing - Text-1		2012-07-14 10:19:53.468000
	Edit pad (rev 812)		sean	cv372	XVal Session 52	1	XVal Session 52-Typing - Text-1		2012-07-14 10:19:53.969000
	Edit pad (rev 813)		sean	cv372	XVal Session 52	1	XVal Session 52-Typing - Text-1		2012-07-14 10:19:54.468000
	Edit pad (rev 814)		Frank	cv407	XVal Session 52	1	XVal Session 52-Typing - Text-1		2012-07-14 10:19:54.734000
	Edit pad (rev 815)		sean	cv372	XVal Session 52	1	XVal Session 52-Typing - Text-1		2012-07-14 10:19:54.967000
	Edit pad (rev 816)		Frank	cv407	XVal Session 52	1	XVal Session 52-Typing - Text-1		2012-07-14 10:19:55.236000
	Edit pad (rev 817)		sean	cv372	XVal Session 52	1	XVal Session 52-Typing - Text-1		2012-07-14 10:19:55.469000
	Edit pad (rev 818)		Frank	cv407	XVal Session 52	1	XVal Session 52-Typing - Text-1		2012-07-14 10:19:55.748000
	Edit pad (rev 819)		sean	cv372	XVal Session 52	1	XVal Session 52-Typing - Text-1		2012-07-14 10:19:55.967000
	Edit pad (rev 820)		Frank	cv407	XVal Session 52	1	XVal Session 52-Typing - Text-1		2012-07-14 10:19:56.251000
	Edit pad (rev 821)		Jamey	cv409	XVal Session 52	1	XVal Session 52-Typing - Text-1		2012-07-14 10:19:56.394000
	Edit pad (rev 822)		sean	cv372	XVal Session 52	1	XVal Session 52-Typing - Text-1		2012-07-14 10:19:56.470000
	Edit pad (rev 823)		Frank	cv407	XVal Session 52	1	XVal Session 52-Typing - Text-1		2012-07-14 10:19:56.752000
	Edit pad (rev 824)		Jamey	cv409	XVal Session 52	1	XVal Session 52-Typing - Text-1		2012-07-14 10:19:56.901000
	Edit pad (rev 825)		sean	cv372	XVal Session 52	1	XVal Session 52-Typing - Text-1		2012-07-14 10:19:56.984000
	Edit pad (rev 826)		Jamey	cv409	XVal Session 52	1	XVal Session 52-Typing - Text-1		2012-07-14 10:19:57.410000
	Edit pad (rev 827)		Frank	cv407	XVal Session 52	1	XVal Session 52-Typing - Text-1		2012-07-14 10:19:57.471000
	Edit pad (rev 828)		sean	cv372	XVal Session 52	1	XVal Session 52-Typing - Text-1		2012-07-14 10:19:57.489000
	Edit pad (rev 829)		Jamey	cv409	XVal Session 52	1	XVal Session 52-Typing - Text-1		2012-07-14 10:19:57.945000
	Edit pad (rev 830)		Frank	cv407	XVal Session 52	1	XVal Session 52-Typing - Text-1		2012-07-14 10:19:57.973000
	Edit pad (rev 831)		sean	cv372	XVal Session 52	1	XVal Session 52-Typing - Text-1		2012-07-14 10:19:57.985000
	Edit pad (rev 832)		Jamey	cv409	XVal Session 52	1	XVal Session 52-Typing - Text-1		2012-07-14 10:19:58.462000
	Edit pad (rev 833)		Frank	cv407	XVal Session 52	1	XVal Session 52-Typing - Text-1		2012-07-14 10:19:58.472000
	Edit pad (rev 834)		sean	cv372	XVal Session 52	1	XVal Session 52-Typing - Text-1		2012-07-14 10:19:58.487000
	Edit pad (rev 835)		Jamey	cv409	XVal Session 52	1	XVal Session 52-Typing - Text-1		2012-07-14 10:19:58.970000
	Edit pad (rev 836)		Frank	cv407	XVal Session 52	1	XVal Session 52-Typing - Text-1		2012-07-14 10:19:58.972000
	Edit pad (rev 837)		sean	cv372	XVal Session 52	1	XVal Session 52-Typing - Text-1		2012-07-14 10:19:58.985000
	Edit pad (rev 838)		Frank	cv407	XVal Session 52	1	XVal Session 52-Typing - Text-1		2012-07-14 10:19:59.473000
	Edit pad (rev 839)		Jamey	cv409	XVal Session 52	1	XVal Session 52-Typing - Text-1		2012-07-14 10:19:59.475000
	Edit pad (rev 840)		sean	cv372	XVal Session 52	1	XVal Session 52-Typing - Text-1		2012-07-14 10:19:59.485000
	Edit pad (rev 841)		Frank	cv407	XVal Session 52	1	XVal Session 52-Typing - Text-1		2012-07-14 10:19:59.971000
	Edit pad (rev 842)		sean	cv372	XVal Session 52	1	XVal Session 52-Typing - Text-1		2012-07-14 10:19:59.983000
	Edit pad (rev 843)		Jamey	cv409	XVal Session 52	1	XVal Session 52-Typing - Text-1		2012-07-14 10:20:00.031000
	Edit pad (rev 844)		Frank	cv407	XVal Session 52	1	XVal Session 52-Typing - Text-1		2012-07-14 10:20:00.482000
	Edit pad (rev 845)		sean	cv372	XVal Session 52	1	XVal Session 52-Typing - Text-1		2012-07-14 10:20:00.490000
	Edit pad (rev 846)		Jamey	cv409	XVal Session 52	1	XVal Session 52-Typing - Text-1		2012-07-14 10:20:00.551000
	Edit pad (rev 847)		Frank	cv407	XVal Session 52	1	XVal Session 52-Typing - Text-1		2012-07-14 10:20:00.987000
	Edit pad (rev 848)		sean	cv372	XVal Session 52	1	XVal Session 52-Typing - Text-1		2012-07-14 10:20:00.989000
	Edit pad (rev 849)		Jamey	cv409	XVal Session 52	1	XVal Session 52-Typing - Text-1		2012-07-14 10:20:01.061000
	Edit pad (rev 850)		sean	cv372	XVal Session 52	1	XVal Session 52-Typing - Text-1		2012-07-14 10:20:01.485000
	Edit pad (rev 851)		Frank	cv407	XVal Session 52	1	XVal Session 52-Typing - Text-1		2012-07-14 10:20:01.487000
	Edit pad (rev 852)		Jamey	cv409	XVal Session 52	1	XVal Session 52-Typing - Text-1		2012-07-14 10:20:01.564000
	Edit pad (rev 853)		sean	cv372	XVal Session 52	1	XVal Session 52-Typing - Text-1		2012-07-14 10:20:01.997000
	Edit pad (rev 854)		Frank	cv407	XVal Session 52	1	XVal Session 52-Typing - Text-1		2012-07-14 10:20:02.004000
	Edit pad (rev 855)		Jamey	cv409	XVal Session 52	1	XVal Session 52-Typing - Text-1		2012-07-14 10:20:02.071000
	Edit pad (rev 856)		sean	cv372	XVal Session 52	1	XVal Session 52-Typing - Text-1		2012-07-14 10:20:02.502000
	Edit pad (rev 857)		Jamey	cv409	XVal Session 52	1	XVal Session 52-Typing - Text-1		2012-07-14 10:20:02.583000
	Edit pad (rev 858)		sean	cv372	XVal Session 52	1	XVal Session 52-Typing - Text-1		2012-07-14 10:20:03.002000
	Edit pad (rev 859)		Frank	cv407	XVal Session 52	1	XVal Session 52-Typing - Text-1		2012-07-14 10:20:03.070000
	Edit pad (rev 860)		Jamey	cv409	XVal Session 52	1	XVal Session 52-Typing - Text-1		2012-07-14 10:20:03.080000
	Edit pad (rev 861)		sean	cv372	XVal Session 52	1	XVal Session 52-Typing - Text-1		2012-07-14 10:20:03.506000
	Edit pad (rev 862)		Frank	cv407	XVal Session 52	1	XVal Session 52-Typing - Text-1		2012-07-14 10:20:03.572000
	Edit pad (rev 863)		Jamey	cv409	XVal Session 52	1	XVal Session 52-Typing - Text-1		2012-07-14 10:20:03.814000
	Edit pad (rev 864)		sean	cv372	XVal Session 52	1	XVal Session 52-Typing - Text-1		2012-07-14 10:20:04.018000
	Edit pad (rev 865)		Frank	cv407	XVal Session 52	1	XVal Session 52-Typing - Text-1		2012-07-14 10:20:04.080000
	Edit pad (rev 866)		Jamey	cv409	XVal Session 52	1	XVal Session 52-Typing - Text-1		2012-07-14 10:20:04.322000
	Edit pad (rev 867)		sean	cv372	XVal Session 52	1	XVal Session 52-Typing - Text-1		2012-07-14 10:20:04.515000
	Edit pad (rev 868)		Frank	cv407	XVal Session 52	1	XVal Session 52-Typing - Text-1		2012-07-14 10:20:04.580000
	Edit pad (rev 869)		Jamey	cv409	XVal Session 52	1	XVal Session 52-Typing - Text-1		2012-07-14 10:20:04.831000
	Edit pad (rev 870)		sean	cv372	XVal Session 52	1	XVal Session 52-Typing - Text-1		2012-07-14 10:20:05.015000
	Edit pad (rev 871)		Frank	cv407	XVal Session 52	1	XVal Session 52-Typing - Text-1		2012-07-14 10:20:05.080000
	Edit pad (rev 872)		Jamey	cv409	XVal Session 52	1	XVal Session 52-Typing - Text-1		2012-07-14 10:20:05.435000
	Edit pad (rev 873)		sean	cv372	XVal Session 52	1	XVal Session 52-Typing - Text-1		2012-07-14 10:20:05.515000
	Edit pad (rev 874)		Frank	cv407	XVal Session 52	1	XVal Session 52-Typing - Text-1		2012-07-14 10:20:05.580000
	Edit pad (rev 875)		Jamey	cv409	XVal Session 52	1	XVal Session 52-Typing - Text-1		2012-07-14 10:20:05.946000
	Edit pad (rev 876)		sean	cv372	XVal Session 52	1	XVal Session 52-Typing - Text-1		2012-07-14 10:20:06.015000
	Edit pad (rev 877)		Frank	cv407	XVal Session 52	1	XVal Session 52-Typing - Text-1		2012-07-14 10:20:06.122000
	Edit pad (rev 878)		sean	cv372	XVal Session 52	1	XVal Session 52-Typing - Text-1		2012-07-14 10:20:06.524000
	Edit pad (rev 879)		Frank	cv407	XVal Session 52	1	XVal Session 52-Typing - Text-1		2012-07-14 10:20:06.627000
	Edit pad (rev 880)		Jamey	cv409	XVal Session 52	1	XVal Session 52-Typing - Text-1		2012-07-14 10:20:06.747000
	Edit pad (rev 881)		sean	cv372	XVal Session 52	1	XVal Session 52-Typing - Text-1		2012-07-14 10:20:07.030000
	Edit pad (rev 882)		Frank	cv407	XVal Session 52	1	XVal Session 52-Typing - Text-1		2012-07-14 10:20:07.150000
	Edit pad (rev 883)		Jamey	cv409	XVal Session 52	1	XVal Session 52-Typing - Text-1		2012-07-14 10:20:07.246000
	Edit pad (rev 884)		sean	cv372	XVal Session 52	1	XVal Session 52-Typing - Text-1		2012-07-14 10:20:07.533000
	Edit pad (rev 885)		Frank	cv407	XVal Session 52	1	XVal Session 52-Typing - Text-1		2012-07-14 10:20:07.649000
	Edit pad (rev 886)		Jamey	cv409	XVal Session 52	1	XVal Session 52-Typing - Text-1		2012-07-14 10:20:07.917000
	Edit pad (rev 887)		sean	cv372	XVal Session 52	1	XVal Session 52-Typing - Text-1		2012-07-14 10:20:08.037000
	Edit pad (rev 888)		Frank	cv407	XVal Session 52	1	XVal Session 52-Typing - Text-1		2012-07-14 10:20:08.159000
	Edit pad (rev 889)		Jamey	cv409	XVal Session 52	1	XVal Session 52-Typing - Text-1		2012-07-14 10:20:08.428000
	Edit pad (rev 890)		sean	cv372	XVal Session 52	1	XVal Session 52-Typing - Text-1		2012-07-14 10:20:08.545000
	Edit pad (rev 891)		Frank	cv407	XVal Session 52	1	XVal Session 52-Typing - Text-1		2012-07-14 10:20:08.658000
	Edit pad (rev 892)		Jamey	cv409	XVal Session 52	1	XVal Session 52-Typing - Text-1		2012-07-14 10:20:08.958000
	Edit pad (rev 893)		sean	cv372	XVal Session 52	1	XVal Session 52-Typing - Text-1		2012-07-14 10:20:09.046000
	Edit pad (rev 894)		Frank	cv407	XVal Session 52	1	XVal Session 52-Typing - Text-1		2012-07-14 10:20:09.158000
	Edit pad (rev 895)		Jamey	cv409	XVal Session 52	1	XVal Session 52-Typing - Text-1		2012-07-14 10:20:09.460000
	Edit pad (rev 896)		sean	cv372	XVal Session 52	1	XVal Session 52-Typing - Text-1		2012-07-14 10:20:09.551000
	Edit pad (rev 897)		Frank	cv407	XVal Session 52	1	XVal Session 52-Typing - Text-1		2012-07-14 10:20:09.658000
	Edit pad (rev 898)		Jamey	cv409	XVal Session 52	1	XVal Session 52-Typing - Text-1		2012-07-14 10:20:09.957000
	Edit pad (rev 899)		sean	cv372	XVal Session 52	1	XVal Session 52-Typing - Text-1		2012-07-14 10:20:10.055000
	Edit pad (rev 900)		Frank	cv407	XVal Session 52	1	XVal Session 52-Typing - Text-1		2012-07-14 10:20:10.161000
	Edit pad (rev 901)		Jamey	cv409	XVal Session 52	1	XVal Session 52-Typing - Text-1		2012-07-14 10:20:10.457000
	Edit pad (rev 902)		Frank	cv407	XVal Session 52	1	XVal Session 52-Typing - Text-1		2012-07-14 10:20:10.665000
	Edit pad (rev 903)		Jamey	cv409	XVal Session 52	1	XVal Session 52-Typing - Text-1		2012-07-14 10:20:10.959000
	Edit pad (rev 904)		Frank	cv407	XVal Session 52	1	XVal Session 52-Typing - Text-1		2012-07-14 10:20:11.165000
	Edit pad (rev 905)		Jamey	cv409	XVal Session 52	1	XVal Session 52-Typing - Text-1		2012-07-14 10:20:11.456000
	Edit pad (rev 906)		sean	cv372	XVal Session 52	1	XVal Session 52-Typing - Text-1		2012-07-14 10:20:11.579000
	Edit pad (rev 907)		Frank	cv407	XVal Session 52	1	XVal Session 52-Typing - Text-1		2012-07-14 10:20:11.673000
	Edit pad (rev 908)		Jamey	cv409	XVal Session 52	1	XVal Session 52-Typing - Text-1		2012-07-14 10:20:11.958000
	Edit pad (rev 909)		Frank	cv407	XVal Session 52	1	XVal Session 52-Typing - Text-1		2012-07-14 10:20:12.173000
	Edit pad (rev 910)		sean	cv372	XVal Session 52	1	XVal Session 52-Typing - Text-1		2012-07-14 10:20:12.461000
	Edit pad (rev 911)		Jamey	cv409	XVal Session 52	1	XVal Session 52-Typing - Text-1		2012-07-14 10:20:12.462000
	Edit pad (rev 912)		Frank	cv407	XVal Session 52	1	XVal Session 52-Typing - Text-1		2012-07-14 10:20:12.675000
	Edit pad (rev 913)		sean	cv372	XVal Session 52	1	XVal Session 52-Typing - Text-1		2012-07-14 10:20:13.004000
	Edit pad (rev 914)		Jamey	cv409	XVal Session 52	1	XVal Session 52-Typing - Text-1		2012-07-14 10:20:13.048000
	Edit pad (rev 915)		Frank	cv407	XVal Session 52	1	XVal Session 52-Typing - Text-1		2012-07-14 10:20:13.189000
	Edit pad (rev 916)		sean	cv372	XVal Session 52	1	XVal Session 52-Typing - Text-1		2012-07-14 10:20:13.515000
	Edit pad (rev 917)		Jamey	cv409	XVal Session 52	1	XVal Session 52-Typing - Text-1		2012-07-14 10:20:13.549000
	Edit pad (rev 918)		Frank	cv407	XVal Session 52	1	XVal Session 52-Typing - Text-1		2012-07-14 10:20:13.689000
	Edit pad (rev 919)		sean	cv372	XVal Session 52	1	XVal Session 52-Typing - Text-1		2012-07-14 10:20:14.047000
	Edit pad (rev 920)		Jamey	cv409	XVal Session 52	1	XVal Session 52-Typing - Text-1		2012-07-14 10:20:14.060000
	Edit pad (rev 921)		Frank	cv407	XVal Session 52	1	XVal Session 52-Typing - Text-1		2012-07-14 10:20:14.188000
	Edit pad (rev 922)		sean	cv372	XVal Session 52	1	XVal Session 52-Typing - Text-1		2012-07-14 10:20:14.530000
	Edit pad (rev 923)		Jamey	cv409	XVal Session 52	1	XVal Session 52-Typing - Text-1		2012-07-14 10:20:14.646000
	Edit pad (rev 924)		Frank	cv407	XVal Session 52	1	XVal Session 52-Typing - Text-1		2012-07-14 10:20:14.689000
	Edit pad (rev 925)		sean	cv372	XVal Session 52	1	XVal Session 52-Typing - Text-1		2012-07-14 10:20:15.033000
	Edit pad (rev 926)		Jamey	cv409	XVal Session 52	1	XVal Session 52-Typing - Text-1		2012-07-14 10:20:15.142000
	Edit pad (rev 927)		Frank	cv407	XVal Session 52	1	XVal Session 52-Typing - Text-1		2012-07-14 10:20:15.189000
	Edit pad (rev 928)		Frank	cv407	XVal Session 52	1	XVal Session 52-Typing - Text-1		2012-07-14 10:20:15.689000
	Edit pad (rev 929)		sean	cv372	XVal Session 52	1	XVal Session 52-Typing - Text-1		2012-07-14 10:20:16.064000
	Edit pad (rev 930)		Frank	cv407	XVal Session 52	1	XVal Session 52-Typing - Text-1		2012-07-14 10:20:16.189000
	Edit pad (rev 931)		Frank	cv407	XVal Session 52	1	XVal Session 52-Typing - Text-1		2012-07-14 10:20:16.706000
	Edit pad (rev 932)		sean	cv372	XVal Session 52	1	XVal Session 52-Typing - Text-1		2012-07-14 10:20:17.116000
	Edit pad (rev 933)		Frank	cv407	XVal Session 52	1	XVal Session 52-Typing - Text-1		2012-07-14 10:20:17.205000
	Edit pad (rev 934)		Frank	cv407	XVal Session 52	1	XVal Session 52-Typing - Text-1		2012-07-14 10:20:17.705000
	Edit pad (rev 935)		Frank	cv407	XVal Session 52	1	XVal Session 52-Typing - Text-1		2012-07-14 10:20:18.204000
	Edit pad (rev 936)		sean	cv372	XVal Session 52	1	XVal Session 52-Typing - Text-1		2012-07-14 10:20:18.525000
	Edit pad (rev 937)		charles	cv410	XVal Session 52	1	XVal Session 52-Typing - Text-1		2012-07-14 10:20:18.587000
	Edit pad (rev 938)		Frank	cv407	XVal Session 52	1	XVal Session 52-Typing - Text-1		2012-07-14 10:20:18.705000
	Edit pad (rev 939)		sean	cv372	XVal Session 52	1	XVal Session 52-Typing - Text-1		2012-07-14 10:20:19.026000
	Edit pad (rev 940)		charles	cv410	XVal Session 52	1	XVal Session 52-Typing - Text-1		2012-07-14 10:20:19.144000
	Edit pad (rev 941)		Frank	cv407	XVal Session 52	1	XVal Session 52-Typing - Text-1		2012-07-14 10:20:19.205000
	Edit pad (rev 942)		sean	cv372	XVal Session 52	1	XVal Session 52-Typing - Text-1		2012-07-14 10:20:19.532000
	Edit pad (rev 943)		charles	cv410	XVal Session 52	1	XVal Session 52-Typing - Text-1		2012-07-14 10:20:19.641000
	Edit pad (rev 944)		Frank	cv407	XVal Session 52	1	XVal Session 52-Typing - Text-1		2012-07-14 10:20:19.705000
	Edit pad (rev 945)		sean	cv372	XVal Session 52	1	XVal Session 52-Typing - Text-1		2012-07-14 10:20:20.036000
	Edit pad (rev 946)		Frank	cv407	XVal Session 52	1	XVal Session 52-Typing - Text-1		2012-07-14 10:20:20.206000
	Edit pad (rev 947)		charles	cv410	XVal Session 52	1	XVal Session 52-Typing - Text-1		2012-07-14 10:20:20.315000
	Edit pad (rev 948)		sean	cv372	XVal Session 52	1	XVal Session 52-Typing - Text-1		2012-07-14 10:20:20.536000
	Edit pad (rev 949)		Frank	cv407	XVal Session 52	1	XVal Session 52-Typing - Text-1		2012-07-14 10:20:20.713000
	Edit pad (rev 950)		charles	cv410	XVal Session 52	1	XVal Session 52-Typing - Text-1		2012-07-14 10:20:20.817000
	Edit pad (rev 951)		sean	cv372	XVal Session 52	1	XVal Session 52-Typing - Text-1		2012-07-14 10:20:21.046000
	Edit pad (rev 952)		Frank	cv407	XVal Session 52	1	XVal Session 52-Typing - Text-1		2012-07-14 10:20:21.212000
	Edit pad (rev 953)		charles	cv410	XVal Session 52	1	XVal Session 52-Typing - Text-1		2012-07-14 10:20:21.323000
	Edit pad (rev 954)		sean	cv372	XVal Session 52	1	XVal Session 52-Typing - Text-1		2012-07-14 10:20:21.554000
	Edit pad (rev 955)		Frank	cv407	XVal Session 52	1	XVal Session 52-Typing - Text-1		2012-07-14 10:20:21.719000
	Edit pad (rev 956)		charles	cv410	XVal Session 52	1	XVal Session 52-Typing - Text-1		2012-07-14 10:20:21.825000
	Edit pad (rev 957)		sean	cv372	XVal Session 52	1	XVal Session 52-Typing - Text-1		2012-07-14 10:20:22.064000
	Edit pad (rev 958)		charles	cv410	XVal Session 52	1	XVal Session 52-Typing - Text-1		2012-07-14 10:20:22.325000
	Edit pad (rev 959)		sean	cv372	XVal Session 52	1	XVal Session 52-Typing - Text-1		2012-07-14 10:20:22.757000
	Edit pad (rev 960)		Frank	cv407	XVal Session 52	1	XVal Session 52-Typing - Text-1		2012-07-14 10:20:22.765000
	Edit pad (rev 961)		charles	cv410	XVal Session 52	1	XVal Session 52-Typing - Text-1		2012-07-14 10:20:22.824000
	Edit pad (rev 962)		Frank	cv407	XVal Session 52	1	XVal Session 52-Typing - Text-1		2012-07-14 10:20:23.268000
	Edit pad (rev 963)		sean	cv372	XVal Session 52	1	XVal Session 52-Typing - Text-1		2012-07-14 10:20:23.270000
	Edit pad (rev 964)		charles	cv410	XVal Session 52	1	XVal Session 52-Typing - Text-1		2012-07-14 10:20:23.445000
	Edit pad (rev 965)		Frank	cv407	XVal Session 52	1	XVal Session 52-Typing - Text-1		2012-07-14 10:20:23.767000
	Edit pad (rev 966)		sean	cv372	XVal Session 52	1	XVal Session 52-Typing - Text-1		2012-07-14 10:20:23.782000
	Edit pad (rev 967)		charles	cv410	XVal Session 52	1	XVal Session 52-Typing - Text-1		2012-07-14 10:20:24.201000
	Edit pad (rev 968)		sean	cv372	XVal Session 52	1	XVal Session 52-Typing - Text-1		2012-07-14 10:20:24.280000
	Edit pad (rev 969)		Frank	cv407	XVal Session 52	1	XVal Session 52-Typing - Text-1		2012-07-14 10:20:24.385000
	Edit pad (rev 970)		charles	cv410	XVal Session 52	1	XVal Session 52-Typing - Text-1		2012-07-14 10:20:24.697000
	Edit pad (rev 971)		sean	cv372	XVal Session 52	1	XVal Session 52-Typing - Text-1		2012-07-14 10:20:24.781000
	Edit pad (rev 972)		Frank	cv407	XVal Session 52	1	XVal Session 52-Typing - Text-1		2012-07-14 10:20:24.893000
	Edit pad (rev 973)		charles	cv410	XVal Session 52	1	XVal Session 52-Typing - Text-1		2012-07-14 10:20:25.208000
	Edit pad (rev 974)		Frank	cv407	XVal Session 52	1	XVal Session 52-Typing - Text-1		2012-07-14 10:20:25.394000
	Edit pad (rev 975)		charles	cv410	XVal Session 52	1	XVal Session 52-Typing - Text-1		2012-07-14 10:20:25.708000
	Edit pad (rev 976)		Frank	cv407	XVal Session 52	1	XVal Session 52-Typing - Text-1		2012-07-14 10:20:25.894000
	Edit pad (rev 977)		charles	cv410	XVal Session 52	1	XVal Session 52-Typing - Text-1		2012-07-14 10:20:26.209000
	Edit pad (rev 978)		Frank	cv407	XVal Session 52	1	XVal Session 52-Typing - Text-1		2012-07-14 10:20:26.408000
	Edit pad (rev 979)		sean	cv372	XVal Session 52	1	XVal Session 52-Typing - Text-1		2012-07-14 10:20:26.433000
	Edit pad (rev 980)		charles	cv410	XVal Session 52	1	XVal Session 52-Typing - Text-1		2012-07-14 10:20:26.865000
	Edit pad (rev 981)		Frank	cv407	XVal Session 52	1	XVal Session 52-Typing - Text-1		2012-07-14 10:20:26.918000
	Edit pad (rev 982)		sean	cv372	XVal Session 52	1	XVal Session 52-Typing - Text-1		2012-07-14 10:20:26.948000
	Edit pad (rev 983)		charles	cv410	XVal Session 52	1	XVal Session 52-Typing - Text-1		2012-07-14 10:20:27.366000
	Edit pad (rev 984)		Frank	cv407	XVal Session 52	1	XVal Session 52-Typing - Text-1		2012-07-14 10:20:27.424000
	Edit pad (rev 985)		sean	cv372	XVal Session 52	1	XVal Session 52-Typing - Text-1		2012-07-14 10:20:27.477000
	Edit pad (rev 986)		Frank	cv407	XVal Session 52	1	XVal Session 52-Typing - Text-1		2012-07-14 10:20:27.925000
	Edit pad (rev 987)		charles	cv410	XVal Session 52	1	XVal Session 52-Typing - Text-1		2012-07-14 10:20:27.955000
	Edit pad (rev 988)		sean	cv372	XVal Session 52	1	XVal Session 52-Typing - Text-1		2012-07-14 10:20:27.969000
	Edit pad (rev 989)		Frank	cv407	XVal Session 52	1	XVal Session 52-Typing - Text-1		2012-07-14 10:20:28.426000
	Edit pad (rev 990)		sean	cv372	XVal Session 52	1	XVal Session 52-Typing - Text-1		2012-07-14 10:20:28.469000
	Edit pad (rev 991)		Frank	cv407	XVal Session 52	1	XVal Session 52-Typing - Text-1		2012-07-14 10:20:28.940000
	Edit pad (rev 992)		sean	cv372	XVal Session 52	1	XVal Session 52-Typing - Text-1		2012-07-14 10:20:28.968000
	Edit pad (rev 993)		charles	cv410	XVal Session 52	1	XVal Session 52-Typing - Text-1		2012-07-14 10:20:29.090000
	Edit pad (rev 994)		Frank	cv407	XVal Session 52	1	XVal Session 52-Typing - Text-1		2012-07-14 10:20:29.442000
	Edit pad (rev 995)		sean	cv372	XVal Session 52	1	XVal Session 52-Typing - Text-1		2012-07-14 10:20:29.468000
	Edit pad (rev 996)		charles	cv410	XVal Session 52	1	XVal Session 52-Typing - Text-1		2012-07-14 10:20:29.581000
	Edit pad (rev 997)		sean	cv372	XVal Session 52	1	XVal Session 52-Typing - Text-1		2012-07-14 10:20:30.074000
	Edit pad (rev 998)		sean	cv372	XVal Session 52	1	XVal Session 52-Typing - Text-1		2012-07-14 10:20:30.578000
	Edit pad (rev 999)		sean	cv372	XVal Session 52	1	XVal Session 52-Typing - Text-1		2012-07-14 10:20:31.077000
	Edit pad (rev 1000)		sean	cv372	XVal Session 52	1	XVal Session 52-Typing - Text-1		2012-07-14 10:20:31.577000
	Edit pad (rev 1001)		sean	cv372	XVal Session 52	1	XVal Session 52-Typing - Text-1		2012-07-14 10:20:32.076000
	Edit pad (rev 1002)		charles	cv410	XVal Session 52	1	XVal Session 52-Typing - Text-1		2012-07-14 10:20:32.308000
	Edit pad (rev 1003)		charles	cv410	XVal Session 52	1	XVal Session 52-Typing - Text-1		2012-07-14 10:20:32.809000
	Edit pad (rev 1004)		sean	cv372	XVal Session 52	1	XVal Session 52-Typing - Text-1		2012-07-14 10:20:32.819000
	Edit pad (rev 1005)		charles	cv410	XVal Session 52	1	XVal Session 52-Typing - Text-1		2012-07-14 10:20:33.308000
	Edit pad (rev 1006)		sean	cv372	XVal Session 52	1	XVal Session 52-Typing - Text-1		2012-07-14 10:20:33.506000
	Edit pad (rev 1007)		charles	cv410	XVal Session 52	1	XVal Session 52-Typing - Text-1		2012-07-14 10:20:33.819000
	Edit pad (rev 1008)		sean	cv372	XVal Session 52	1	XVal Session 52-Typing - Text-1		2012-07-14 10:20:34.020000
	Edit pad (rev 1009)		charles	cv410	XVal Session 52	1	XVal Session 52-Typing - Text-1		2012-07-14 10:20:34.316000
	Edit pad (rev 1010)		sean	cv372	XVal Session 52	1	XVal Session 52-Typing - Text-1		2012-07-14 10:20:34.514000
	Edit pad (rev 1011)		sean	cv372	XVal Session 52	1	XVal Session 52-Typing - Text-1		2012-07-14 10:20:35.208000
	Edit pad (rev 1012)		sean	cv372	XVal Session 52	1	XVal Session 52-Typing - Text-1		2012-07-14 10:20:35.718000
	Edit pad (rev 1013)		charles	cv410	XVal Session 52	1	XVal Session 52-Typing - Text-1		2012-07-14 10:20:35.946000
	Edit pad (rev 1014)		sean	cv372	XVal Session 52	1	XVal Session 52-Typing - Text-1		2012-07-14 10:20:36.217000
	Edit pad (rev 1015)		charles	cv410	XVal Session 52	1	XVal Session 52-Typing - Text-1		2012-07-14 10:20:36.448000
	Edit pad (rev 1016)		charles	cv410	XVal Session 52	1	XVal Session 52-Typing - Text-1		2012-07-14 10:20:36.952000
	Edit pad (rev 1017)		sean	cv372	XVal Session 52	1	XVal Session 52-Typing - Text-1		2012-07-14 10:20:37.576000
	Edit pad (rev 1018)		sean	cv372	XVal Session 52	1	XVal Session 52-Typing - Text-1		2012-07-14 10:20:39.112000
	Edit pad (rev 1019)		charles	cv410	XVal Session 52	1	XVal Session 52-Typing - Text-1		2012-07-14 10:20:39.426000
	Edit pad (rev 1020)		sean	cv372	XVal Session 52	1	XVal Session 52-Typing - Text-1		2012-07-14 10:20:39.632000
	Edit pad (rev 1021)		charles	cv410	XVal Session 52	1	XVal Session 52-Typing - Text-1		2012-07-14 10:20:40.198000
	Edit pad (rev 1022)		sean	cv372	XVal Session 52	1	XVal Session 52-Typing - Text-1		2012-07-14 10:20:40.295000
	Edit pad (rev 1023)		charles	cv410	XVal Session 52	1	XVal Session 52-Typing - Text-1		2012-07-14 10:20:40.697000
	Edit pad (rev 1024)		sean	cv372	XVal Session 52	1	XVal Session 52-Typing - Text-1		2012-07-14 10:20:40.796000
	Edit pad (rev 1025)		charles	cv410	XVal Session 52	1	XVal Session 52-Typing - Text-1		2012-07-14 10:20:41.202000
	Edit pad (rev 1026)		sean	cv372	XVal Session 52	1	XVal Session 52-Typing - Text-1		2012-07-14 10:20:41.301000
	Edit pad (rev 1027)		charles	cv410	XVal Session 52	1	XVal Session 52-Typing - Text-1		2012-07-14 10:20:41.703000
	Edit pad (rev 1028)		sean	cv372	XVal Session 52	1	XVal Session 52-Typing - Text-1		2012-07-14 10:20:41.801000
	Edit pad (rev 1029)		charles	cv410	XVal Session 52	1	XVal Session 52-Typing - Text-1		2012-07-14 10:20:42.200000
	Edit pad (rev 1030)		sean	cv372	XVal Session 52	1	XVal Session 52-Typing - Text-1		2012-07-14 10:20:42.313000
	Edit pad (rev 1031)		charles	cv410	XVal Session 52	1	XVal Session 52-Typing - Text-1		2012-07-14 10:20:42.700000
	Edit pad (rev 1032)		sean	cv372	XVal Session 52	1	XVal Session 52-Typing - Text-1		2012-07-14 10:20:42.819000
	Edit pad (rev 1033)		charles	cv410	XVal Session 52	1	XVal Session 52-Typing - Text-1		2012-07-14 10:20:43.264000
	Edit pad (rev 1034)		sean	cv372	XVal Session 52	1	XVal Session 52-Typing - Text-1		2012-07-14 10:20:43.318000
	Edit pad (rev 1035)		charles	cv410	XVal Session 52	1	XVal Session 52-Typing - Text-1		2012-07-14 10:20:43.767000
	Edit pad (rev 1036)		sean	cv372	XVal Session 52	1	XVal Session 52-Typing - Text-1		2012-07-14 10:20:43.849000
	Edit pad (rev 1037)		charles	cv410	XVal Session 52	1	XVal Session 52-Typing - Text-1		2012-07-14 10:20:44.264000
	Edit pad (rev 1038)		sean	cv372	XVal Session 52	1	XVal Session 52-Typing - Text-1		2012-07-14 10:20:44.361000
	Edit pad (rev 1039)		charles	cv410	XVal Session 52	1	XVal Session 52-Typing - Text-1		2012-07-14 10:20:44.775000
	Edit pad (rev 1040)		sean	cv372	XVal Session 52	1	XVal Session 52-Typing - Text-1		2012-07-14 10:20:44.862000
	Edit pad (rev 1041)		charles	cv410	XVal Session 52	1	XVal Session 52-Typing - Text-1		2012-07-14 10:20:45.275000
	Edit pad (rev 1042)		sean	cv372	XVal Session 52	1	XVal Session 52-Typing - Text-1		2012-07-14 10:20:45.358000
	Edit pad (rev 1043)		charles	cv410	XVal Session 52	1	XVal Session 52-Typing - Text-1		2012-07-14 10:20:45.771000
	Edit pad (rev 1044)		charles	cv410	XVal Session 52	1	XVal Session 52-Typing - Text-1		2012-07-14 10:20:46.274000
	Edit pad (rev 1045)		charles	cv410	XVal Session 52	1	XVal Session 52-Typing - Text-1		2012-07-14 10:20:46.773000
	Edit pad (rev 1046)		charles	cv410	XVal Session 52	1	XVal Session 52-Typing - Text-1		2012-07-14 10:20:47.272000
	Edit pad (rev 1047)		sean	cv372	XVal Session 52	1	XVal Session 52-Typing - Text-1		2012-07-14 10:20:47.458000
	Edit pad (rev 1048)		charles	cv410	XVal Session 52	1	XVal Session 52-Typing - Text-1		2012-07-14 10:20:47.777000
	Edit pad (rev 1049)		sean	cv372	XVal Session 52	1	XVal Session 52-Typing - Text-1		2012-07-14 10:20:47.967000
	Edit pad (rev 1050)		charles	cv410	XVal Session 52	1	XVal Session 52-Typing - Text-1		2012-07-14 10:20:48.280000
	Edit pad (rev 1051)		charles	cv410	XVal Session 52	1	XVal Session 52-Typing - Text-1		2012-07-14 10:20:48.777000
	Edit pad (rev 1052)		sean	cv372	XVal Session 52	1	XVal Session 52-Typing - Text-1		2012-07-14 10:20:48.996000
	Edit pad (rev 1053)		charles	cv410	XVal Session 52	1	XVal Session 52-Typing - Text-1		2012-07-14 10:20:49.279000
	Edit pad (rev 1054)		sean	cv372	XVal Session 52	1	XVal Session 52-Typing - Text-1		2012-07-14 10:20:49.500000
	Edit pad (rev 1055)		charles	cv410	XVal Session 52	1	XVal Session 52-Typing - Text-1		2012-07-14 10:20:49.782000
	Edit pad (rev 1056)		sean	cv372	XVal Session 52	1	XVal Session 52-Typing - Text-1		2012-07-14 10:20:50.002000
	Edit pad (rev 1057)		charles	cv410	XVal Session 52	1	XVal Session 52-Typing - Text-1		2012-07-14 10:20:50.288000
	Edit pad (rev 1058)		sean	cv372	XVal Session 52	1	XVal Session 52-Typing - Text-1		2012-07-14 10:20:50.506000
	Edit pad (rev 1059)		charles	cv410	XVal Session 52	1	XVal Session 52-Typing - Text-1		2012-07-14 10:20:50.784000
	Edit pad (rev 1060)		sean	cv372	XVal Session 52	1	XVal Session 52-Typing - Text-1		2012-07-14 10:20:50.998000
	Edit pad (rev 1061)		charles	cv410	XVal Session 52	1	XVal Session 52-Typing - Text-1		2012-07-14 10:20:51.392000
	Edit pad (rev 1062)		sean	cv372	XVal Session 52	1	XVal Session 52-Typing - Text-1		2012-07-14 10:20:51.500000
	Edit pad (rev 1063)		charles	cv410	XVal Session 52	1	XVal Session 52-Typing - Text-1		2012-07-14 10:20:51.890000
	Edit pad (rev 1064)		sean	cv372	XVal Session 52	1	XVal Session 52-Typing - Text-1		2012-07-14 10:20:52.001000
	Edit pad (rev 1065)		charles	cv410	XVal Session 52	1	XVal Session 52-Typing - Text-1		2012-07-14 10:20:52.402000
	Edit pad (rev 1066)		sean	cv372	XVal Session 52	1	XVal Session 52-Typing - Text-1		2012-07-14 10:20:52.499000
	Edit pad (rev 1067)		charles	cv410	XVal Session 52	1	XVal Session 52-Typing - Text-1		2012-07-14 10:20:52.890000
	Edit pad (rev 1068)		sean	cv372	XVal Session 52	1	XVal Session 52-Typing - Text-1		2012-07-14 10:20:53.002000
	Edit pad (rev 1069)		charles	cv410	XVal Session 52	1	XVal Session 52-Typing - Text-1		2012-07-14 10:20:53.389000
	Edit pad (rev 1070)		sean	cv372	XVal Session 52	1	XVal Session 52-Typing - Text-1		2012-07-14 10:20:53.507000
	Chat	taking Paragraph 5	Frank	cv407	XVal Session 52	1	XVal Session 52-Typing - Text-1		2012-07-14 10:20:53.678000
	Edit pad (rev 1071)		charles	cv410	XVal Session 52	1	XVal Session 52-Typing - Text-1		2012-07-14 10:20:53.893000
	Edit pad (rev 1072)		sean	cv372	XVal Session 52	1	XVal Session 52-Typing - Text-1		2012-07-14 10:20:54.014000
	Edit pad (rev 1073)		charles	cv410	XVal Session 52	1	XVal Session 52-Typing - Text-1		2012-07-14 10:20:54.394000
	Edit pad (rev 1074)		sean	cv372	XVal Session 52	1	XVal Session 52-Typing - Text-1		2012-07-14 10:20:54.516000
	Edit pad (rev 1075)		sean	cv372	XVal Session 52	1	XVal Session 52-Typing - Text-1		2012-07-14 10:20:55.022000
	Edit pad (rev 1076)		sean	cv372	XVal Session 52	1	XVal Session 52-Typing - Text-1		2012-07-14 10:20:55.514000
	Edit pad (rev 1077)		sean	cv372	XVal Session 52	1	XVal Session 52-Typing - Text-1		2012-07-14 10:20:56.015000
	Edit pad (rev 1078)		charles	cv410	XVal Session 52	1	XVal Session 52-Typing - Text-1		2012-07-14 10:20:56.103000
	Edit pad (rev 1079)		charles	cv410	XVal Session 52	1	XVal Session 52-Typing - Text-1		2012-07-14 10:20:56.608000
	Edit pad (rev 1080)		sean	cv372	XVal Session 52	1	XVal Session 52-Typing - Text-1		2012-07-14 10:20:56.649000
	Edit pad (rev 1081)		charles	cv410	XVal Session 52	1	XVal Session 52-Typing - Text-1		2012-07-14 10:20:57.111000
	Edit pad (rev 1082)		sean	cv372	XVal Session 52	1	XVal Session 52-Typing - Text-1		2012-07-14 10:20:57.315000
	Edit pad (rev 1083)		Frank	cv407	XVal Session 52	1	XVal Session 52-Typing - Text-1		2012-07-14 10:20:57.443000
	Edit pad (rev 1084)		charles	cv410	XVal Session 52	1	XVal Session 52-Typing - Text-1		2012-07-14 10:20:57.611000
	Edit pad (rev 1085)		sean	cv372	XVal Session 52	1	XVal Session 52-Typing - Text-1		2012-07-14 10:20:57.939000
	Edit pad (rev 1086)		charles	cv410	XVal Session 52	1	XVal Session 52-Typing - Text-1		2012-07-14 10:20:58.121000
	Edit pad (rev 1087)		Jamey	cv409	XVal Session 52	1	XVal Session 52-Typing - Text-1		2012-07-14 10:20:58.382000
	Edit pad (rev 1088)		sean	cv372	XVal Session 52	1	XVal Session 52-Typing - Text-1		2012-07-14 10:20:58.451000
	Edit pad (rev 1089)		Frank	cv407	XVal Session 52	1	XVal Session 52-Typing - Text-1		2012-07-14 10:20:58.665000
	Edit pad (rev 1090)		Jamey	cv409	XVal Session 52	1	XVal Session 52-Typing - Text-1		2012-07-14 10:20:58.893000
	Edit pad (rev 1091)		sean	cv372	XVal Session 52	1	XVal Session 52-Typing - Text-1		2012-07-14 10:20:58.956000
	Edit pad (rev 1092)		Jamey	cv409	XVal Session 52	1	XVal Session 52-Typing - Text-1		2012-07-14 10:20:59.401000
	Edit pad (rev 1093)		sean	cv372	XVal Session 52	1	XVal Session 52-Typing - Text-1		2012-07-14 10:20:59.454000
	Edit pad (rev 1094)		Jamey	cv409	XVal Session 52	1	XVal Session 52-Typing - Text-1		2012-07-14 10:20:59.976000
	Edit pad (rev 1095)		sean	cv372	XVal Session 52	1	XVal Session 52-Typing - Text-1		2012-07-14 10:21:00.104000
	Edit pad (rev 1096)		charles	cv410	XVal Session 52	1	XVal Session 52-Typing - Text-1		2012-07-14 10:21:00.142000
	Edit pad (rev 1097)		Jamey	cv409	XVal Session 52	1	XVal Session 52-Typing - Text-1		2012-07-14 10:21:00.495000
	Edit pad (rev 1098)		charles	cv410	XVal Session 52	1	XVal Session 52-Typing - Text-1		2012-07-14 10:21:00.642000
	Edit pad (rev 1099)		charles	cv410	XVal Session 52	1	XVal Session 52-Typing - Text-1		2012-07-14 10:21:01.150000
	Edit pad (rev 1100)		charles	cv410	XVal Session 52	1	XVal Session 52-Typing - Text-1		2012-07-14 10:21:01.651000
	Edit pad (rev 1101)		charles	cv410	XVal Session 52	1	XVal Session 52-Typing - Text-1		2012-07-14 10:21:02.152000
	Edit pad (rev 1102)		charles	cv410	XVal Session 52	1	XVal Session 52-Typing - Text-1		2012-07-14 10:21:02.653000
	Edit pad (rev 1103)		charles	cv410	XVal Session 52	1	XVal Session 52-Typing - Text-1		2012-07-14 10:21:03.153000
	Edit pad (rev 1104)		charles	cv410	XVal Session 52	1	XVal Session 52-Typing - Text-1		2012-07-14 10:21:03.656000
	Edit pad (rev 1105)		charles	cv410	XVal Session 52	1	XVal Session 52-Typing - Text-1		2012-07-14 10:21:04.159000
	Edit pad (rev 1106)		charles	cv410	XVal Session 52	1	XVal Session 52-Typing - Text-1		2012-07-14 10:21:04.658000
	Edit pad (rev 1107)		charles	cv410	XVal Session 52	1	XVal Session 52-Typing - Text-1		2012-07-14 10:21:05.162000
	Edit pad (rev 1108)		charles	cv410	XVal Session 52	1	XVal Session 52-Typing - Text-1		2012-07-14 10:21:05.666000
	Edit pad (rev 1109)		charles	cv410	XVal Session 52	1	XVal Session 52-Typing - Text-1		2012-07-14 10:21:06.269000
	Edit pad (rev 1110)		charles	cv410	XVal Session 52	1	XVal Session 52-Typing - Text-1		2012-07-14 10:21:07.031000
	Edit pad (rev 1111)		charles	cv410	XVal Session 52	1	XVal Session 52-Typing - Text-1		2012-07-14 10:21:07.533000
	Edit pad (rev 1112)		Frank	cv407	XVal Session 52	1	XVal Session 52-Typing - Text-1		2012-07-14 10:21:07.700000
	Edit pad (rev 1113)		charles	cv410	XVal Session 52	1	XVal Session 52-Typing - Text-1		2012-07-14 10:21:08.044000
	Edit pad (rev 1114)		Frank	cv407	XVal Session 52	1	XVal Session 52-Typing - Text-1		2012-07-14 10:21:08.213000
	Edit pad (rev 1115)		charles	cv410	XVal Session 52	1	XVal Session 52-Typing - Text-1		2012-07-14 10:21:08.540000
	Edit pad (rev 1116)		Frank	cv407	XVal Session 52	1	XVal Session 52-Typing - Text-1		2012-07-14 10:21:08.722000
	Edit pad (rev 1117)		charles	cv410	XVal Session 52	1	XVal Session 52-Typing - Text-1		2012-07-14 10:21:09.036000
	Edit pad (rev 1118)		Frank	cv407	XVal Session 52	1	XVal Session 52-Typing - Text-1		2012-07-14 10:21:09.220000
	Edit pad (rev 1119)		charles	cv410	XVal Session 52	1	XVal Session 52-Typing - Text-1		2012-07-14 10:21:09.543000
	Edit pad (rev 1120)		Frank	cv407	XVal Session 52	1	XVal Session 52-Typing - Text-1		2012-07-14 10:21:09.720000
	Edit pad (rev 1121)		charles	cv410	XVal Session 52	1	XVal Session 52-Typing - Text-1		2012-07-14 10:21:10.042000
	Edit pad (rev 1122)		Frank	cv407	XVal Session 52	1	XVal Session 52-Typing - Text-1		2012-07-14 10:21:10.220000
	Edit pad (rev 1123)		charles	cv410	XVal Session 52	1	XVal Session 52-Typing - Text-1		2012-07-14 10:21:10.543000
	Edit pad (rev 1124)		charles	cv410	XVal Session 52	1	XVal Session 52-Typing - Text-1		2012-07-14 10:21:11.058000
	Edit pad (rev 1125)		charles	cv410	XVal Session 52	1	XVal Session 52-Typing - Text-1		2012-07-14 10:21:11.560000
	Edit pad (rev 1126)		charles	cv410	XVal Session 52	1	XVal Session 52-Typing - Text-1		2012-07-14 10:21:12.061000
	Edit pad (rev 1127)		charles	cv410	XVal Session 52	1	XVal Session 52-Typing - Text-1		2012-07-14 10:21:12.564000
	Edit pad (rev 1128)		Frank	cv407	XVal Session 52	1	XVal Session 52-Typing - Text-1		2012-07-14 10:21:12.586000
	Edit pad (rev 1129)		Frank	cv407	XVal Session 52	1	XVal Session 52-Typing - Text-1		2012-07-14 10:21:13.095000
	Edit pad (rev 1130)		charles	cv410	XVal Session 52	1	XVal Session 52-Typing - Text-1		2012-07-14 10:21:13.150000
	Edit pad (rev 1131)		Frank	cv407	XVal Session 52	1	XVal Session 52-Typing - Text-1		2012-07-14 10:21:13.599000
	Edit pad (rev 1132)		charles	cv410	XVal Session 52	1	XVal Session 52-Typing - Text-1		2012-07-14 10:21:13.673000
	Edit pad (rev 1133)		Frank	cv407	XVal Session 52	1	XVal Session 52-Typing - Text-1		2012-07-14 10:21:14.095000
	Edit pad (rev 1134)		charles	cv410	XVal Session 52	1	XVal Session 52-Typing - Text-1		2012-07-14 10:21:14.275000
	Edit pad (rev 1135)		Frank	cv407	XVal Session 52	1	XVal Session 52-Typing - Text-1		2012-07-14 10:21:14.596000
	Edit pad (rev 1136)		charles	cv410	XVal Session 52	1	XVal Session 52-Typing - Text-1		2012-07-14 10:21:14.777000
	Edit pad (rev 1137)		charles	cv410	XVal Session 52	1	XVal Session 52-Typing - Text-1		2012-07-14 10:21:15.275000
	Edit pad (rev 1138)		charles	cv410	XVal Session 52	1	XVal Session 52-Typing - Text-1		2012-07-14 10:21:15.775000
	Edit pad (rev 1139)		Frank	cv407	XVal Session 52	1	XVal Session 52-Typing - Text-1		2012-07-14 10:21:15.923000
	Edit pad (rev 1140)		charles	cv410	XVal Session 52	1	XVal Session 52-Typing - Text-1		2012-07-14 10:21:16.275000
	Edit pad (rev 1141)		Frank	cv407	XVal Session 52	1	XVal Session 52-Typing - Text-1		2012-07-14 10:21:16.423000
	Edit pad (rev 1142)		charles	cv410	XVal Session 52	1	XVal Session 52-Typing - Text-1		2012-07-14 10:21:16.781000
	Edit pad (rev 1143)		Frank	cv407	XVal Session 52	1	XVal Session 52-Typing - Text-1		2012-07-14 10:21:16.924000
	Edit pad (rev 1144)		charles	cv410	XVal Session 52	1	XVal Session 52-Typing - Text-1		2012-07-14 10:21:17.284000
	Edit pad (rev 1145)		Frank	cv407	XVal Session 52	1	XVal Session 52-Typing - Text-1		2012-07-14 10:21:17.425000
	Edit pad (rev 1146)		charles	cv410	XVal Session 52	1	XVal Session 52-Typing - Text-1		2012-07-14 10:21:17.782000
	Edit pad (rev 1147)		Frank	cv407	XVal Session 52	1	XVal Session 52-Typing - Text-1		2012-07-14 10:21:17.924000
	Edit pad (rev 1148)		charles	cv410	XVal Session 52	1	XVal Session 52-Typing - Text-1		2012-07-14 10:21:18.284000
	Edit pad (rev 1149)		Frank	cv407	XVal Session 52	1	XVal Session 52-Typing - Text-1		2012-07-14 10:21:18.424000
	Edit pad (rev 1150)		charles	cv410	XVal Session 52	1	XVal Session 52-Typing - Text-1		2012-07-14 10:21:18.789000
	Edit pad (rev 1151)		Frank	cv407	XVal Session 52	1	XVal Session 52-Typing - Text-1		2012-07-14 10:21:18.925000
	Edit pad (rev 1152)		Frank	cv407	XVal Session 52	1	XVal Session 52-Typing - Text-1		2012-07-14 10:21:19.443000
	Edit pad (rev 1153)		charles	cv410	XVal Session 52	1	XVal Session 52-Typing - Text-1		2012-07-14 10:21:22.355000
	Edit pad (rev 1154)		charles	cv410	XVal Session 52	1	XVal Session 52-Typing - Text-1		2012-07-14 10:21:22.850000
	Edit pad (rev 1155)		charles	cv410	XVal Session 52	1	XVal Session 52-Typing - Text-1		2012-07-14 10:21:23.360000
	Edit pad (rev 1156)		charles	cv410	XVal Session 52	1	XVal Session 52-Typing - Text-1		2012-07-14 10:21:23.859000
	Edit pad (rev 1157)		Frank	cv407	XVal Session 52	1	XVal Session 52-Typing - Text-1		2012-07-14 10:21:24.850000
	Edit pad (rev 1158)		Frank	cv407	XVal Session 52	1	XVal Session 52-Typing - Text-1		2012-07-14 10:21:25.362000
	Edit pad (rev 1159)		Frank	cv407	XVal Session 52	1	XVal Session 52-Typing - Text-1		2012-07-14 10:21:26.158000
	Edit pad (rev 1160)		Frank	cv407	XVal Session 52	1	XVal Session 52-Typing - Text-1		2012-07-14 10:21:26.659000
	Edit pad (rev 1161)		Frank	cv407	XVal Session 52	1	XVal Session 52-Typing - Text-1		2012-07-14 10:21:27.158000
	Edit pad (rev 1162)		Frank	cv407	XVal Session 52	1	XVal Session 52-Typing - Text-1		2012-07-14 10:21:27.658000
	Edit pad (rev 1163)		Frank	cv407	XVal Session 52	1	XVal Session 52-Typing - Text-1		2012-07-14 10:21:28.202000
	Edit pad (rev 1164)		Frank	cv407	XVal Session 52	1	XVal Session 52-Typing - Text-1		2012-07-14 10:21:28.662000
	Edit pad (rev 1165)		Frank	cv407	XVal Session 52	1	XVal Session 52-Typing - Text-1		2012-07-14 10:21:29.175000
	Edit pad (rev 1166)		sean	cv372	XVal Session 52	1	XVal Session 52-Typing - Text-1		2012-07-14 10:21:29.249000
	Edit pad (rev 1167)		sean	cv372	XVal Session 52	1	XVal Session 52-Typing - Text-1		2012-07-14 10:21:29.833000
	Edit pad (rev 1168)		Frank	cv407	XVal Session 52	1	XVal Session 52-Typing - Text-1		2012-07-14 10:21:30.051000
	Edit pad (rev 1169)		sean	cv372	XVal Session 52	1	XVal Session 52-Typing - Text-1		2012-07-14 10:21:30.352000
	Edit pad (rev 1170)		Frank	cv407	XVal Session 52	1	XVal Session 52-Typing - Text-1		2012-07-14 10:21:30.573000
	Edit pad (rev 1171)		sean	cv372	XVal Session 52	1	XVal Session 52-Typing - Text-1		2012-07-14 10:21:30.858000
	Edit pad (rev 1172)		Frank	cv407	XVal Session 52	1	XVal Session 52-Typing - Text-1		2012-07-14 10:21:31.080000
	Edit pad (rev 1173)		sean	cv372	XVal Session 52	1	XVal Session 52-Typing - Text-1		2012-07-14 10:21:31.361000
	Edit pad (rev 1174)		charles	cv410	XVal Session 52	1	XVal Session 52-Typing - Text-1		2012-07-14 10:21:31.480000
	Edit pad (rev 1175)		Frank	cv407	XVal Session 52	1	XVal Session 52-Typing - Text-1		2012-07-14 10:21:31.581000
	Edit pad (rev 1176)		charles	cv410	XVal Session 52	1	XVal Session 52-Typing - Text-1		2012-07-14 10:21:31.980000
	Edit pad (rev 1177)		Frank	cv407	XVal Session 52	1	XVal Session 52-Typing - Text-1		2012-07-14 10:21:32.080000
	Edit pad (rev 1178)		sean	cv372	XVal Session 52	1	XVal Session 52-Typing - Text-1		2012-07-14 10:21:32.370000
	Edit pad (rev 1179)		charles	cv410	XVal Session 52	1	XVal Session 52-Typing - Text-1		2012-07-14 10:21:32.485000
	Edit pad (rev 1180)		sean	cv372	XVal Session 52	1	XVal Session 52-Typing - Text-1		2012-07-14 10:21:32.876000
	Edit pad (rev 1181)		Frank	cv407	XVal Session 52	1	XVal Session 52-Typing - Text-1		2012-07-14 10:21:32.936000
	Edit pad (rev 1182)		Frank	cv407	XVal Session 52	1	XVal Session 52-Typing - Text-1		2012-07-14 10:21:33.442000
	Edit pad (rev 1183)		sean	cv372	XVal Session 52	1	XVal Session 52-Typing - Text-1		2012-07-14 10:21:33.702000
	Edit pad (rev 1184)		charles	cv410	XVal Session 52	1	XVal Session 52-Typing - Text-1		2012-07-14 10:21:33.718000
	Edit pad (rev 1185)		Frank	cv407	XVal Session 52	1	XVal Session 52-Typing - Text-1		2012-07-14 10:21:34.174000
	Edit pad (rev 1186)		charles	cv410	XVal Session 52	1	XVal Session 52-Typing - Text-1		2012-07-14 10:21:34.322000
	Edit pad (rev 1187)		sean	cv372	XVal Session 52	1	XVal Session 52-Typing - Text-1		2012-07-14 10:21:34.552000
	Edit pad (rev 1188)		Frank	cv407	XVal Session 52	1	XVal Session 52-Typing - Text-1		2012-07-14 10:21:34.673000
	Edit pad (rev 1189)		charles	cv410	XVal Session 52	1	XVal Session 52-Typing - Text-1		2012-07-14 10:21:34.822000
	Edit pad (rev 1190)		sean	cv372	XVal Session 52	1	XVal Session 52-Typing - Text-1		2012-07-14 10:21:35.152000
	Edit pad (rev 1191)		Frank	cv407	XVal Session 52	1	XVal Session 52-Typing - Text-1		2012-07-14 10:21:35.174000
	Edit pad (rev 1192)		sean	cv372	XVal Session 52	1	XVal Session 52-Typing - Text-1		2012-07-14 10:21:35.655000
	Edit pad (rev 1193)		Frank	cv407	XVal Session 52	1	XVal Session 52-Typing - Text-1		2012-07-14 10:21:35.678000
	Edit pad (rev 1194)		Frank	cv407	XVal Session 52	1	XVal Session 52-Typing - Text-1		2012-07-14 10:21:36.190000
	Edit pad (rev 1195)		sean	cv372	XVal Session 52	1	XVal Session 52-Typing - Text-1		2012-07-14 10:21:36.237000
	Edit pad (rev 1196)		Frank	cv407	XVal Session 52	1	XVal Session 52-Typing - Text-1		2012-07-14 10:21:36.696000
	Edit pad (rev 1197)		charles	cv410	XVal Session 52	1	XVal Session 52-Typing - Text-1		2012-07-14 10:21:36.725000
	Edit pad (rev 1198)		Frank	cv407	XVal Session 52	1	XVal Session 52-Typing - Text-1		2012-07-14 10:21:37.208000
	Edit pad (rev 1199)		charles	cv410	XVal Session 52	1	XVal Session 52-Typing - Text-1		2012-07-14 10:21:37.327000
	Edit pad (rev 1200)		sean	cv372	XVal Session 52	1	XVal Session 52-Typing - Text-1		2012-07-14 10:21:37.487000
	Edit pad (rev 1201)		Frank	cv407	XVal Session 52	1	XVal Session 52-Typing - Text-1		2012-07-14 10:21:37.704000
	Edit pad (rev 1202)		charles	cv410	XVal Session 52	1	XVal Session 52-Typing - Text-1		2012-07-14 10:21:37.842000
	Edit pad (rev 1203)		sean	cv372	XVal Session 52	1	XVal Session 52-Typing - Text-1		2012-07-14 10:21:38.109000
	Edit pad (rev 1204)		Frank	cv407	XVal Session 52	1	XVal Session 52-Typing - Text-1		2012-07-14 10:21:38.204000
	Edit pad (rev 1205)		charles	cv410	XVal Session 52	1	XVal Session 52-Typing - Text-1		2012-07-14 10:21:38.346000
	Edit pad (rev 1206)		sean	cv372	XVal Session 52	1	XVal Session 52-Typing - Text-1		2012-07-14 10:21:38.636000
	Edit pad (rev 1207)		Frank	cv407	XVal Session 52	1	XVal Session 52-Typing - Text-1		2012-07-14 10:21:38.707000
	Edit pad (rev 1208)		charles	cv410	XVal Session 52	1	XVal Session 52-Typing - Text-1		2012-07-14 10:21:38.844000
	Edit pad (rev 1209)		sean	cv372	XVal Session 52	1	XVal Session 52-Typing - Text-1		2012-07-14 10:21:39.120000
	Edit pad (rev 1210)		Frank	cv407	XVal Session 52	1	XVal Session 52-Typing - Text-1		2012-07-14 10:21:39.208000
	Edit pad (rev 1211)		charles	cv410	XVal Session 52	1	XVal Session 52-Typing - Text-1		2012-07-14 10:21:39.344000
	Edit pad (rev 1212)		sean	cv372	XVal Session 52	1	XVal Session 52-Typing - Text-1		2012-07-14 10:21:39.626000
	Edit pad (rev 1213)		Frank	cv407	XVal Session 52	1	XVal Session 52-Typing - Text-1		2012-07-14 10:21:39.708000
	Edit pad (rev 1214)		charles	cv410	XVal Session 52	1	XVal Session 52-Typing - Text-1		2012-07-14 10:21:40.101000
	Edit pad (rev 1215)		sean	cv372	XVal Session 52	1	XVal Session 52-Typing - Text-1		2012-07-14 10:21:40.124000
	Edit pad (rev 1216)		Frank	cv407	XVal Session 52	1	XVal Session 52-Typing - Text-1		2012-07-14 10:21:40.205000
	Edit pad (rev 1217)		charles	cv410	XVal Session 52	1	XVal Session 52-Typing - Text-1		2012-07-14 10:21:40.600000
	Edit pad (rev 1218)		sean	cv372	XVal Session 52	1	XVal Session 52-Typing - Text-1		2012-07-14 10:21:40.685000
	Edit pad (rev 1219)		Frank	cv407	XVal Session 52	1	XVal Session 52-Typing - Text-1		2012-07-14 10:21:40.705000
	Edit pad (rev 1220)		charles	cv410	XVal Session 52	1	XVal Session 52-Typing - Text-1		2012-07-14 10:21:41.105000
	Edit pad (rev 1221)		sean	cv372	XVal Session 52	1	XVal Session 52-Typing - Text-1		2012-07-14 10:21:41.201000
	Edit pad (rev 1222)		Frank	cv407	XVal Session 52	1	XVal Session 52-Typing - Text-1		2012-07-14 10:21:41.208000
	Edit pad (rev 1223)		charles	cv410	XVal Session 52	1	XVal Session 52-Typing - Text-1		2012-07-14 10:21:41.632000
	Edit pad (rev 1224)		sean	cv372	XVal Session 52	1	XVal Session 52-Typing - Text-1		2012-07-14 10:21:41.686000
	Edit pad (rev 1225)		Frank	cv407	XVal Session 52	1	XVal Session 52-Typing - Text-1		2012-07-14 10:21:41.719000
	Edit pad (rev 1226)		sean	cv372	XVal Session 52	1	XVal Session 52-Typing - Text-1		2012-07-14 10:21:42.338000
	Edit pad (rev 1227)		charles	cv410	XVal Session 52	1	XVal Session 52-Typing - Text-1		2012-07-14 10:21:42.344000
	Edit pad (rev 1228)		charles	cv410	XVal Session 52	1	XVal Session 52-Typing - Text-1		2012-07-14 10:21:42.843000
	Edit pad (rev 1229)		sean	cv372	XVal Session 52	1	XVal Session 52-Typing - Text-1		2012-07-14 10:21:42.845000
	Edit pad (rev 1230)		Frank	cv407	XVal Session 52	1	XVal Session 52-Typing - Text-1		2012-07-14 10:21:42.862000
	Edit pad (rev 1231)		sean	cv372	XVal Session 52	1	XVal Session 52-Typing - Text-1		2012-07-14 10:21:43.360000
	Edit pad (rev 1232)		charles	cv410	XVal Session 52	1	XVal Session 52-Typing - Text-1		2012-07-14 10:21:43.431000
	Edit pad (rev 1233)		sean	cv372	XVal Session 52	1	XVal Session 52-Typing - Text-1		2012-07-14 10:21:43.859000
	Edit pad (rev 1234)		charles	cv410	XVal Session 52	1	XVal Session 52-Typing - Text-1		2012-07-14 10:21:43.932000
	Edit pad (rev 1235)		sean	cv372	XVal Session 52	1	XVal Session 52-Typing - Text-1		2012-07-14 10:21:44.357000
	Edit pad (rev 1236)		charles	cv410	XVal Session 52	1	XVal Session 52-Typing - Text-1		2012-07-14 10:21:44.440000
	Edit pad (rev 1237)		Frank	cv407	XVal Session 52	1	XVal Session 52-Typing - Text-1		2012-07-14 10:21:44.510000
	Edit pad (rev 1238)		sean	cv372	XVal Session 52	1	XVal Session 52-Typing - Text-1		2012-07-14 10:21:44.882000
	Edit pad (rev 1239)		charles	cv410	XVal Session 52	1	XVal Session 52-Typing - Text-1		2012-07-14 10:21:44.941000
	Edit pad (rev 1240)		Frank	cv407	XVal Session 52	1	XVal Session 52-Typing - Text-1		2012-07-14 10:21:45.018000
	Edit pad (rev 1241)		sean	cv372	XVal Session 52	1	XVal Session 52-Typing - Text-1		2012-07-14 10:21:45.385000
	Edit pad (rev 1242)		charles	cv410	XVal Session 52	1	XVal Session 52-Typing - Text-1		2012-07-14 10:21:45.540000
	Edit pad (rev 1243)		sean	cv372	XVal Session 52	1	XVal Session 52-Typing - Text-1		2012-07-14 10:21:45.889000
	Edit pad (rev 1244)		Frank	cv407	XVal Session 52	1	XVal Session 52-Typing - Text-1		2012-07-14 10:21:45.986000
	Edit pad (rev 1245)		sean	cv372	XVal Session 52	1	XVal Session 52-Typing - Text-1		2012-07-14 10:21:46.389000
	Edit pad (rev 1246)		Frank	cv407	XVal Session 52	1	XVal Session 52-Typing - Text-1		2012-07-14 10:21:46.486000
	Edit pad (rev 1247)		charles	cv410	XVal Session 52	1	XVal Session 52-Typing - Text-1		2012-07-14 10:21:46.702000
	Edit pad (rev 1248)		sean	cv372	XVal Session 52	1	XVal Session 52-Typing - Text-1		2012-07-14 10:21:46.891000
	Edit pad (rev 1249)		Frank	cv407	XVal Session 52	1	XVal Session 52-Typing - Text-1		2012-07-14 10:21:46.986000
	Edit pad (rev 1250)		sean	cv372	XVal Session 52	1	XVal Session 52-Typing - Text-1		2012-07-14 10:21:47.393000
	Edit pad (rev 1251)		charles	cv410	XVal Session 52	1	XVal Session 52-Typing - Text-1		2012-07-14 10:21:47.434000
	Edit pad (rev 1252)		Frank	cv407	XVal Session 52	1	XVal Session 52-Typing - Text-1		2012-07-14 10:21:47.863000
	Edit pad (rev 1253)		sean	cv372	XVal Session 52	1	XVal Session 52-Typing - Text-1		2012-07-14 10:21:47.906000
	Edit pad (rev 1254)		charles	cv410	XVal Session 52	1	XVal Session 52-Typing - Text-1		2012-07-14 10:21:48.057000
	Edit pad (rev 1255)		Frank	cv407	XVal Session 52	1	XVal Session 52-Typing - Text-1		2012-07-14 10:21:48.362000
	Edit pad (rev 1256)		sean	cv372	XVal Session 52	1	XVal Session 52-Typing - Text-1		2012-07-14 10:21:48.410000
	Edit pad (rev 1257)		charles	cv410	XVal Session 52	1	XVal Session 52-Typing - Text-1		2012-07-14 10:21:48.865000
	Edit pad (rev 1258)		Frank	cv407	XVal Session 52	1	XVal Session 52-Typing - Text-1		2012-07-14 10:21:48.883000
	Edit pad (rev 1259)		sean	cv372	XVal Session 52	1	XVal Session 52-Typing - Text-1		2012-07-14 10:21:48.920000
	Edit pad (rev 1260)		charles	cv410	XVal Session 52	1	XVal Session 52-Typing - Text-1		2012-07-14 10:21:49.381000
	Edit pad (rev 1261)		Frank	cv407	XVal Session 52	1	XVal Session 52-Typing - Text-1		2012-07-14 10:21:49.392000
	Edit pad (rev 1262)		sean	cv372	XVal Session 52	1	XVal Session 52-Typing - Text-1		2012-07-14 10:21:49.420000
	Edit pad (rev 1263)		charles	cv410	XVal Session 52	1	XVal Session 52-Typing - Text-1		2012-07-14 10:21:49.879000
	Edit pad (rev 1264)		Frank	cv407	XVal Session 52	1	XVal Session 52-Typing - Text-1		2012-07-14 10:21:49.898000
	Edit pad (rev 1265)		sean	cv372	XVal Session 52	1	XVal Session 52-Typing - Text-1		2012-07-14 10:21:49.923000
	Edit pad (rev 1266)		charles	cv410	XVal Session 52	1	XVal Session 52-Typing - Text-1		2012-07-14 10:21:50.383000
	Edit pad (rev 1267)		Frank	cv407	XVal Session 52	1	XVal Session 52-Typing - Text-1		2012-07-14 10:21:50.399000
	Edit pad (rev 1268)		sean	cv372	XVal Session 52	1	XVal Session 52-Typing - Text-1		2012-07-14 10:21:50.425000
	Edit pad (rev 1269)		charles	cv410	XVal Session 52	1	XVal Session 52-Typing - Text-1		2012-07-14 10:21:50.882000
	Edit pad (rev 1270)		Frank	cv407	XVal Session 52	1	XVal Session 52-Typing - Text-1		2012-07-14 10:21:50.908000
	Edit pad (rev 1271)		sean	cv372	XVal Session 52	1	XVal Session 52-Typing - Text-1		2012-07-14 10:21:50.922000
	Edit pad (rev 1272)		charles	cv410	XVal Session 52	1	XVal Session 52-Typing - Text-1		2012-07-14 10:21:51.382000
	Edit pad (rev 1273)		Frank	cv407	XVal Session 52	1	XVal Session 52-Typing - Text-1		2012-07-14 10:21:51.414000
	Edit pad (rev 1274)		sean	cv372	XVal Session 52	1	XVal Session 52-Typing - Text-1		2012-07-14 10:21:51.424000
	Edit pad (rev 1275)		charles	cv410	XVal Session 52	1	XVal Session 52-Typing - Text-1		2012-07-14 10:21:51.888000
	Edit pad (rev 1276)		Frank	cv407	XVal Session 52	1	XVal Session 52-Typing - Text-1		2012-07-14 10:21:51.921000
	Edit pad (rev 1277)		sean	cv372	XVal Session 52	1	XVal Session 52-Typing - Text-1		2012-07-14 10:21:51.937000
	Edit pad (rev 1278)		Frank	cv407	XVal Session 52	1	XVal Session 52-Typing - Text-1		2012-07-14 10:21:52.425000
	Edit pad (rev 1279)		sean	cv372	XVal Session 52	1	XVal Session 52-Typing - Text-1		2012-07-14 10:21:52.444000
	Edit pad (rev 1280)		Frank	cv407	XVal Session 52	1	XVal Session 52-Typing - Text-1		2012-07-14 10:21:52.924000
	Edit pad (rev 1281)		sean	cv372	XVal Session 52	1	XVal Session 52-Typing - Text-1		2012-07-14 10:21:52.953000
	Edit pad (rev 1282)		sean	cv372	XVal Session 52	1	XVal Session 52-Typing - Text-1		2012-07-14 10:21:53.660000
	Edit pad (rev 1283)		sean	cv372	XVal Session 52	1	XVal Session 52-Typing - Text-1		2012-07-14 10:21:54.171000
	Edit pad (rev 1284)		sean	cv372	XVal Session 52	1	XVal Session 52-Typing - Text-1		2012-07-14 10:21:54.777000
	Edit pad (rev 1285)		Frank	cv407	XVal Session 52	1	XVal Session 52-Typing - Text-1		2012-07-14 10:21:55.278000
	Edit pad (rev 1286)		sean	cv372	XVal Session 52	1	XVal Session 52-Typing - Text-1		2012-07-14 10:21:55.280000
	Edit pad (rev 1287)		charles	cv410	XVal Session 52	1	XVal Session 52-Typing - Text-1		2012-07-14 10:21:55.660000
	Edit pad (rev 1288)		sean	cv372	XVal Session 52	1	XVal Session 52-Typing - Text-1		2012-07-14 10:21:55.780000
	Edit pad (rev 1289)		Frank	cv407	XVal Session 52	1	XVal Session 52-Typing - Text-1		2012-07-14 10:21:55.783000
	Edit pad (rev 1290)		charles	cv410	XVal Session 52	1	XVal Session 52-Typing - Text-1		2012-07-14 10:21:56.162000
	Edit pad (rev 1291)		Frank	cv407	XVal Session 52	1	XVal Session 52-Typing - Text-1		2012-07-14 10:21:56.283000
	Edit pad (rev 1292)		sean	cv372	XVal Session 52	1	XVal Session 52-Typing - Text-1		2012-07-14 10:21:56.286000
	Edit pad (rev 1293)		Frank	cv407	XVal Session 52	1	XVal Session 52-Typing - Text-1		2012-07-14 10:21:56.783000
	Edit pad (rev 1294)		sean	cv372	XVal Session 52	1	XVal Session 52-Typing - Text-1		2012-07-14 10:21:56.785000
	Edit pad (rev 1295)		Frank	cv407	XVal Session 52	1	XVal Session 52-Typing - Text-1		2012-07-14 10:21:57.285000
	Edit pad (rev 1296)		sean	cv372	XVal Session 52	1	XVal Session 52-Typing - Text-1		2012-07-14 10:21:57.327000
	Edit pad (rev 1297)		charles	cv410	XVal Session 52	1	XVal Session 52-Typing - Text-1		2012-07-14 10:21:57.428000
	Edit pad (rev 1298)		Frank	cv407	XVal Session 52	1	XVal Session 52-Typing - Text-1		2012-07-14 10:21:57.784000
	Edit pad (rev 1299)		sean	cv372	XVal Session 52	1	XVal Session 52-Typing - Text-1		2012-07-14 10:21:57.827000
	Edit pad (rev 1300)		charles	cv410	XVal Session 52	1	XVal Session 52-Typing - Text-1		2012-07-14 10:21:57.931000
	Edit pad (rev 1301)		Frank	cv407	XVal Session 52	1	XVal Session 52-Typing - Text-1		2012-07-14 10:21:58.289000
	Edit pad (rev 1302)		sean	cv372	XVal Session 52	1	XVal Session 52-Typing - Text-1		2012-07-14 10:21:58.326000
	Edit pad (rev 1303)		charles	cv410	XVal Session 52	1	XVal Session 52-Typing - Text-1		2012-07-14 10:21:58.441000
	Edit pad (rev 1304)		Frank	cv407	XVal Session 52	1	XVal Session 52-Typing - Text-1		2012-07-14 10:21:58.798000
	Edit pad (rev 1305)		charles	cv410	XVal Session 52	1	XVal Session 52-Typing - Text-1		2012-07-14 10:21:58.946000
	Edit pad (rev 1306)		sean	cv372	XVal Session 52	1	XVal Session 52-Typing - Text-1		2012-07-14 10:21:59.008000
	Edit pad (rev 1307)		Frank	cv407	XVal Session 52	1	XVal Session 52-Typing - Text-1		2012-07-14 10:21:59.298000
	Edit pad (rev 1308)		charles	cv410	XVal Session 52	1	XVal Session 52-Typing - Text-1		2012-07-14 10:21:59.457000
	Edit pad (rev 1309)		sean	cv372	XVal Session 52	1	XVal Session 52-Typing - Text-1		2012-07-14 10:21:59.515000
	Edit pad (rev 1310)		Frank	cv407	XVal Session 52	1	XVal Session 52-Typing - Text-1		2012-07-14 10:21:59.800000
	Edit pad (rev 1311)		sean	cv372	XVal Session 52	1	XVal Session 52-Typing - Text-1		2012-07-14 10:22:00.027000
	Edit pad (rev 1312)		Frank	cv407	XVal Session 52	1	XVal Session 52-Typing - Text-1		2012-07-14 10:22:00.298000
	Edit pad (rev 1313)		sean	cv372	XVal Session 52	1	XVal Session 52-Typing - Text-1		2012-07-14 10:22:00.530000
	Edit pad (rev 1314)		Frank	cv407	XVal Session 52	1	XVal Session 52-Typing - Text-1		2012-07-14 10:22:00.798000
	Edit pad (rev 1315)		Jamey	cv409	XVal Session 52	1	XVal Session 52-Typing - Text-1		2012-07-14 10:22:01.199000
	Edit pad (rev 1316)		Frank	cv407	XVal Session 52	1	XVal Session 52-Typing - Text-1		2012-07-14 10:22:01.298000
	Edit pad (rev 1317)		Frank	cv407	XVal Session 52	1	XVal Session 52-Typing - Text-1		2012-07-14 10:22:01.806000
	Edit pad (rev 1318)		sean	cv372	XVal Session 52	1	XVal Session 52-Typing - Text-1		2012-07-14 10:22:02.184000
	Edit pad (rev 1319)		Frank	cv407	XVal Session 52	1	XVal Session 52-Typing - Text-1		2012-07-14 10:22:02.314000
	Edit pad (rev 1320)		sean	cv372	XVal Session 52	1	XVal Session 52-Typing - Text-1		2012-07-14 10:22:02.775000
	Edit pad (rev 1321)		Frank	cv407	XVal Session 52	1	XVal Session 52-Typing - Text-1		2012-07-14 10:22:02.814000
	Edit pad (rev 1322)		Frank	cv407	XVal Session 52	1	XVal Session 52-Typing - Text-1		2012-07-14 10:22:03.316000
	Edit pad (rev 1323)		Frank	cv407	XVal Session 52	1	XVal Session 52-Typing - Text-1		2012-07-14 10:22:03.906000
	Edit pad (rev 1324)		Frank	cv407	XVal Session 52	1	XVal Session 52-Typing - Text-1		2012-07-14 10:22:04.410000
	Edit pad (rev 1325)		Frank	cv407	XVal Session 52	1	XVal Session 52-Typing - Text-1		2012-07-14 10:22:04.910000
	Edit pad (rev 1326)		charles	cv410	XVal Session 52	1	XVal Session 52-Typing - Text-1		2012-07-14 10:22:04.965000
	Edit pad (rev 1327)		Frank	cv407	XVal Session 52	1	XVal Session 52-Typing - Text-1		2012-07-14 10:22:05.411000
	Edit pad (rev 1328)		Frank	cv407	XVal Session 52	1	XVal Session 52-Typing - Text-1		2012-07-14 10:22:05.917000
	Edit pad (rev 1329)		Frank	cv407	XVal Session 52	1	XVal Session 52-Typing - Text-1		2012-07-14 10:22:06.424000
	Edit pad (rev 1330)		Frank	cv407	XVal Session 52	1	XVal Session 52-Typing - Text-1		2012-07-14 10:22:06.932000
	Edit pad (rev 1331)		charles	cv410	XVal Session 52	1	XVal Session 52-Typing - Text-1		2012-07-14 10:22:06.934000
	Edit pad (rev 1332)		charles	cv410	XVal Session 52	1	XVal Session 52-Typing - Text-1		2012-07-14 10:22:07.432000
	Edit pad (rev 1333)		Frank	cv407	XVal Session 52	1	XVal Session 52-Typing - Text-1		2012-07-14 10:22:07.443000
	Edit pad (rev 1334)		charles	cv410	XVal Session 52	1	XVal Session 52-Typing - Text-1		2012-07-14 10:22:07.927000
	Edit pad (rev 1335)		Frank	cv407	XVal Session 52	1	XVal Session 52-Typing - Text-1		2012-07-14 10:22:07.957000
	Edit pad (rev 1336)		charles	cv410	XVal Session 52	1	XVal Session 52-Typing - Text-1		2012-07-14 10:22:08.437000
	Edit pad (rev 1337)		Frank	cv407	XVal Session 52	1	XVal Session 52-Typing - Text-1		2012-07-14 10:22:08.454000
	Edit pad (rev 1338)		charles	cv410	XVal Session 52	1	XVal Session 52-Typing - Text-1		2012-07-14 10:22:08.936000
	Edit pad (rev 1339)		Frank	cv407	XVal Session 52	1	XVal Session 52-Typing - Text-1		2012-07-14 10:22:08.969000
	Edit pad (rev 1340)		Frank	cv407	XVal Session 52	1	XVal Session 52-Typing - Text-1		2012-07-14 10:22:09.470000
	Edit pad (rev 1341)		Frank	cv407	XVal Session 52	1	XVal Session 52-Typing - Text-1		2012-07-14 10:22:09.970000
	Edit pad (rev 1342)		charles	cv410	XVal Session 52	1	XVal Session 52-Typing - Text-1		2012-07-14 10:22:10.135000
	Edit pad (rev 1343)		Frank	cv407	XVal Session 52	1	XVal Session 52-Typing - Text-1		2012-07-14 10:22:10.469000
	Edit pad (rev 1344)		Frank	cv407	XVal Session 52	1	XVal Session 52-Typing - Text-1		2012-07-14 10:22:10.974000
	Edit pad (rev 1345)		Frank	cv407	XVal Session 52	1	XVal Session 52-Typing - Text-1		2012-07-14 10:22:11.488000
	Edit pad (rev 1346)		charles	cv410	XVal Session 52	1	XVal Session 52-Typing - Text-1		2012-07-14 10:22:11.638000
	Edit pad (rev 1347)		Frank	cv407	XVal Session 52	1	XVal Session 52-Typing - Text-1		2012-07-14 10:22:11.986000
	Edit pad (rev 1348)		charles	cv410	XVal Session 52	1	XVal Session 52-Typing - Text-1		2012-07-14 10:22:12.144000
	Edit pad (rev 1349)		Frank	cv407	XVal Session 52	1	XVal Session 52-Typing - Text-1		2012-07-14 10:22:12.486000
	Edit pad (rev 1350)		charles	cv410	XVal Session 52	1	XVal Session 52-Typing - Text-1		2012-07-14 10:22:12.646000
	Edit pad (rev 1351)		Frank	cv407	XVal Session 52	1	XVal Session 52-Typing - Text-1		2012-07-14 10:22:12.988000
	Edit pad (rev 1352)		charles	cv410	XVal Session 52	1	XVal Session 52-Typing - Text-1		2012-07-14 10:22:13.145000
	Edit pad (rev 1353)		Frank	cv407	XVal Session 52	1	XVal Session 52-Typing - Text-1		2012-07-14 10:22:13.489000
	Edit pad (rev 1354)		charles	cv410	XVal Session 52	1	XVal Session 52-Typing - Text-1		2012-07-14 10:22:13.707000
	Edit pad (rev 1355)		Frank	cv407	XVal Session 52	1	XVal Session 52-Typing - Text-1		2012-07-14 10:22:13.992000
	Edit pad (rev 1356)		charles	cv410	XVal Session 52	1	XVal Session 52-Typing - Text-1		2012-07-14 10:22:14.148000
	Edit pad (rev 1357)		Frank	cv407	XVal Session 52	1	XVal Session 52-Typing - Text-1		2012-07-14 10:22:14.502000
	Edit pad (rev 1358)		charles	cv410	XVal Session 52	1	XVal Session 52-Typing - Text-1		2012-07-14 10:22:14.665000
	Edit pad (rev 1359)		Frank	cv407	XVal Session 52	1	XVal Session 52-Typing - Text-1		2012-07-14 10:22:15.021000
	Edit pad (rev 1360)		charles	cv410	XVal Session 52	1	XVal Session 52-Typing - Text-1		2012-07-14 10:22:15.167000
	Edit pad (rev 1361)		Frank	cv407	XVal Session 52	1	XVal Session 52-Typing - Text-1		2012-07-14 10:22:15.533000
	Edit pad (rev 1362)		charles	cv410	XVal Session 52	1	XVal Session 52-Typing - Text-1		2012-07-14 10:22:15.670000
	Edit pad (rev 1363)		charles	cv410	XVal Session 52	1	XVal Session 52-Typing - Text-1		2012-07-14 10:22:16.169000
	Edit pad (rev 1364)		Frank	cv407	XVal Session 52	1	XVal Session 52-Typing - Text-1		2012-07-14 10:22:16.528000
	Edit pad (rev 1365)		Frank	cv407	XVal Session 52	1	XVal Session 52-Typing - Text-1		2012-07-14 10:22:17.034000
	Edit pad (rev 1366)		charles	cv410	XVal Session 52	1	XVal Session 52-Typing - Text-1		2012-07-14 10:22:17.507000
	Edit pad (rev 1367)		Frank	cv407	XVal Session 52	1	XVal Session 52-Typing - Text-1		2012-07-14 10:22:17.539000
	Edit pad (rev 1368)		charles	cv410	XVal Session 52	1	XVal Session 52-Typing - Text-1		2012-07-14 10:22:18.007000
	Edit pad (rev 1369)		Frank	cv407	XVal Session 52	1	XVal Session 52-Typing - Text-1		2012-07-14 10:22:18.039000
	Edit pad (rev 1370)		charles	cv410	XVal Session 52	1	XVal Session 52-Typing - Text-1		2012-07-14 10:22:18.507000
	Edit pad (rev 1371)		Frank	cv407	XVal Session 52	1	XVal Session 52-Typing - Text-1		2012-07-14 10:22:18.549000
	Edit pad (rev 1372)		charles	cv410	XVal Session 52	1	XVal Session 52-Typing - Text-1		2012-07-14 10:22:19.007000
	Edit pad (rev 1373)		Frank	cv407	XVal Session 52	1	XVal Session 52-Typing - Text-1		2012-07-14 10:22:19.117000
	Edit pad (rev 1374)		charles	cv410	XVal Session 52	1	XVal Session 52-Typing - Text-1		2012-07-14 10:22:19.510000
	Edit pad (rev 1375)		Frank	cv407	XVal Session 52	1	XVal Session 52-Typing - Text-1		2012-07-14 10:22:20.239000
	Edit pad (rev 1376)		charles	cv410	XVal Session 52	1	XVal Session 52-Typing - Text-1		2012-07-14 10:22:20.464000
	Edit pad (rev 1377)		Frank	cv407	XVal Session 52	1	XVal Session 52-Typing - Text-1		2012-07-14 10:22:20.752000
	Edit pad (rev 1378)		charles	cv410	XVal Session 52	1	XVal Session 52-Typing - Text-1		2012-07-14 10:22:21.107000
	Edit pad (rev 1379)		Frank	cv407	XVal Session 52	1	XVal Session 52-Typing - Text-1		2012-07-14 10:22:21.252000
	Edit pad (rev 1380)		charles	cv410	XVal Session 52	1	XVal Session 52-Typing - Text-1		2012-07-14 10:22:21.601000
	Edit pad (rev 1381)		Frank	cv407	XVal Session 52	1	XVal Session 52-Typing - Text-1		2012-07-14 10:22:21.752000
	Edit pad (rev 1382)		charles	cv410	XVal Session 52	1	XVal Session 52-Typing - Text-1		2012-07-14 10:22:22.098000
	Edit pad (rev 1383)		Frank	cv407	XVal Session 52	1	XVal Session 52-Typing - Text-1		2012-07-14 10:22:22.253000
	Edit pad (rev 1384)		charles	cv410	XVal Session 52	1	XVal Session 52-Typing - Text-1		2012-07-14 10:22:22.597000
	Edit pad (rev 1385)		Frank	cv407	XVal Session 52	1	XVal Session 52-Typing - Text-1		2012-07-14 10:22:22.752000
	Edit pad (rev 1386)		charles	cv410	XVal Session 52	1	XVal Session 52-Typing - Text-1		2012-07-14 10:22:23.100000
	Edit pad (rev 1387)		Frank	cv407	XVal Session 52	1	XVal Session 52-Typing - Text-1		2012-07-14 10:22:23.259000
	Edit pad (rev 1388)		charles	cv410	XVal Session 52	1	XVal Session 52-Typing - Text-1		2012-07-14 10:22:23.604000
	Edit pad (rev 1389)		Frank	cv407	XVal Session 52	1	XVal Session 52-Typing - Text-1		2012-07-14 10:22:23.758000
	Edit pad (rev 1390)		charles	cv410	XVal Session 52	1	XVal Session 52-Typing - Text-1		2012-07-14 10:22:24.107000
	Edit pad (rev 1391)		Frank	cv407	XVal Session 52	1	XVal Session 52-Typing - Text-1		2012-07-14 10:22:24.257000
	Edit pad (rev 1392)		charles	cv410	XVal Session 52	1	XVal Session 52-Typing - Text-1		2012-07-14 10:22:24.606000
	Edit pad (rev 1393)		Frank	cv407	XVal Session 52	1	XVal Session 52-Typing - Text-1		2012-07-14 10:22:24.933000
	Edit pad (rev 1394)		charles	cv410	XVal Session 52	1	XVal Session 52-Typing - Text-1		2012-07-14 10:22:25.106000
	Edit pad (rev 1395)		Frank	cv407	XVal Session 52	1	XVal Session 52-Typing - Text-1		2012-07-14 10:22:25.440000
	Edit pad (rev 1396)		charles	cv410	XVal Session 52	1	XVal Session 52-Typing - Text-1		2012-07-14 10:22:25.661000
	Edit pad (rev 1397)		Frank	cv407	XVal Session 52	1	XVal Session 52-Typing - Text-1		2012-07-14 10:22:25.939000
	Edit pad (rev 1398)		charles	cv410	XVal Session 52	1	XVal Session 52-Typing - Text-1		2012-07-14 10:22:26.123000
	Edit pad (rev 1399)		Frank	cv407	XVal Session 52	1	XVal Session 52-Typing - Text-1		2012-07-14 10:22:26.439000
	Edit pad (rev 1400)		charles	cv410	XVal Session 52	1	XVal Session 52-Typing - Text-1		2012-07-14 10:22:26.613000
	Edit pad (rev 1401)		Frank	cv407	XVal Session 52	1	XVal Session 52-Typing - Text-1		2012-07-14 10:22:26.940000
	Edit pad (rev 1402)		charles	cv410	XVal Session 52	1	XVal Session 52-Typing - Text-1		2012-07-14 10:22:27.257000
	Edit pad (rev 1403)		Frank	cv407	XVal Session 52	1	XVal Session 52-Typing - Text-1		2012-07-14 10:22:27.439000
	Edit pad (rev 1404)		charles	cv410	XVal Session 52	1	XVal Session 52-Typing - Text-1		2012-07-14 10:22:27.911000
	Edit pad (rev 1405)		Frank	cv407	XVal Session 52	1	XVal Session 52-Typing - Text-1		2012-07-14 10:22:27.941000
	Edit pad (rev 1406)		charles	cv410	XVal Session 52	1	XVal Session 52-Typing - Text-1		2012-07-14 10:22:28.260000
	Edit pad (rev 1407)		Frank	cv407	XVal Session 52	1	XVal Session 52-Typing - Text-1		2012-07-14 10:22:28.439000
	Edit pad (rev 1408)		charles	cv410	XVal Session 52	1	XVal Session 52-Typing - Text-1		2012-07-14 10:22:28.758000
	Edit pad (rev 1409)		Frank	cv407	XVal Session 52	1	XVal Session 52-Typing - Text-1		2012-07-14 10:22:28.939000
	Edit pad (rev 1410)		charles	cv410	XVal Session 52	1	XVal Session 52-Typing - Text-1		2012-07-14 10:22:29.268000
	Edit pad (rev 1411)		Frank	cv407	XVal Session 52	1	XVal Session 52-Typing - Text-1		2012-07-14 10:22:29.443000
	Edit pad (rev 1412)		charles	cv410	XVal Session 52	1	XVal Session 52-Typing - Text-1		2012-07-14 10:22:29.758000
	Edit pad (rev 1413)		Frank	cv407	XVal Session 52	1	XVal Session 52-Typing - Text-1		2012-07-14 10:22:29.943000
	Edit pad (rev 1414)		charles	cv410	XVal Session 52	1	XVal Session 52-Typing - Text-1		2012-07-14 10:22:30.259000
	Edit pad (rev 1415)		Frank	cv407	XVal Session 52	1	XVal Session 52-Typing - Text-1		2012-07-14 10:22:30.441000
	Edit pad (rev 1416)		charles	cv410	XVal Session 52	1	XVal Session 52-Typing - Text-1		2012-07-14 10:22:30.771000
	Edit pad (rev 1417)		Frank	cv407	XVal Session 52	1	XVal Session 52-Typing - Text-1		2012-07-14 10:22:30.956000
	Edit pad (rev 1418)		charles	cv410	XVal Session 52	1	XVal Session 52-Typing - Text-1		2012-07-14 10:22:31.265000
	Edit pad (rev 1419)		Frank	cv407	XVal Session 52	1	XVal Session 52-Typing - Text-1		2012-07-14 10:22:31.456000
	Edit pad (rev 1420)		charles	cv410	XVal Session 52	1	XVal Session 52-Typing - Text-1		2012-07-14 10:22:31.759000
	Edit pad (rev 1421)		Frank	cv407	XVal Session 52	1	XVal Session 52-Typing - Text-1		2012-07-14 10:22:31.955000
	Edit pad (rev 1422)		charles	cv410	XVal Session 52	1	XVal Session 52-Typing - Text-1		2012-07-14 10:22:32.260000
	Edit pad (rev 1423)		Frank	cv407	XVal Session 52	1	XVal Session 52-Typing - Text-1		2012-07-14 10:22:32.455000
	Edit pad (rev 1424)		charles	cv410	XVal Session 52	1	XVal Session 52-Typing - Text-1		2012-07-14 10:22:32.764000
	Edit pad (rev 1425)		charles	cv410	XVal Session 52	1	XVal Session 52-Typing - Text-1		2012-07-14 10:22:33.260000
	Edit pad (rev 1426)		Frank	cv407	XVal Session 52	1	XVal Session 52-Typing - Text-1		2012-07-14 10:22:33.496000
	Edit pad (rev 1427)		charles	cv410	XVal Session 52	1	XVal Session 52-Typing - Text-1		2012-07-14 10:22:33.761000
	Edit pad (rev 1428)		Frank	cv407	XVal Session 52	1	XVal Session 52-Typing - Text-1		2012-07-14 10:22:34.003000
	Edit pad (rev 1429)		Frank	cv407	XVal Session 52	1	XVal Session 52-Typing - Text-1		2012-07-14 10:22:34.503000
	Edit pad (rev 1430)		charles	cv410	XVal Session 52	1	XVal Session 52-Typing - Text-1		2012-07-14 10:22:34.724000
	Edit pad (rev 1431)		Frank	cv407	XVal Session 52	1	XVal Session 52-Typing - Text-1		2012-07-14 10:22:35.003000
	Edit pad (rev 1432)		charles	cv410	XVal Session 52	1	XVal Session 52-Typing - Text-1		2012-07-14 10:22:35.236000
	Edit pad (rev 1433)		Frank	cv407	XVal Session 52	1	XVal Session 52-Typing - Text-1		2012-07-14 10:22:35.503000
	Edit pad (rev 1434)		charles	cv410	XVal Session 52	1	XVal Session 52-Typing - Text-1		2012-07-14 10:22:35.741000
	Edit pad (rev 1435)		Frank	cv407	XVal Session 52	1	XVal Session 52-Typing - Text-1		2012-07-14 10:22:36.003000
	Edit pad (rev 1436)		charles	cv410	XVal Session 52	1	XVal Session 52-Typing - Text-1		2012-07-14 10:22:36.251000
	Edit pad (rev 1437)		Frank	cv407	XVal Session 52	1	XVal Session 52-Typing - Text-1		2012-07-14 10:22:36.503000
	Edit pad (rev 1438)		charles	cv410	XVal Session 52	1	XVal Session 52-Typing - Text-1		2012-07-14 10:22:36.751000
	Edit pad (rev 1439)		Frank	cv407	XVal Session 52	1	XVal Session 52-Typing - Text-1		2012-07-14 10:22:37.002000
	Edit pad (rev 1440)		charles	cv410	XVal Session 52	1	XVal Session 52-Typing - Text-1		2012-07-14 10:22:37.259000
	Edit pad (rev 1441)		Frank	cv407	XVal Session 52	1	XVal Session 52-Typing - Text-1		2012-07-14 10:22:37.523000
	Edit pad (rev 1442)		charles	cv410	XVal Session 52	1	XVal Session 52-Typing - Text-1		2012-07-14 10:22:37.767000
	Edit pad (rev 1443)		Frank	cv407	XVal Session 52	1	XVal Session 52-Typing - Text-1		2012-07-14 10:22:38.027000
	Edit pad (rev 1444)		charles	cv410	XVal Session 52	1	XVal Session 52-Typing - Text-1		2012-07-14 10:22:38.261000
	Edit pad (rev 1445)		Frank	cv407	XVal Session 52	1	XVal Session 52-Typing - Text-1		2012-07-14 10:22:38.533000
	Edit pad (rev 1446)		Frank	cv407	XVal Session 52	1	XVal Session 52-Typing - Text-1		2012-07-14 10:22:39.034000
	Edit pad (rev 1447)		Frank	cv407	XVal Session 52	1	XVal Session 52-Typing - Text-1		2012-07-14 10:22:39.533000
	Edit pad (rev 1448)		charles	cv410	XVal Session 52	1	XVal Session 52-Typing - Text-1		2012-07-14 10:22:39.550000
	Edit pad (rev 1449)		Frank	cv407	XVal Session 52	1	XVal Session 52-Typing - Text-1		2012-07-14 10:22:40.033000
	Edit pad (rev 1450)		charles	cv410	XVal Session 52	1	XVal Session 52-Typing - Text-1		2012-07-14 10:22:40.049000
	Edit pad (rev 1451)		Frank	cv407	XVal Session 52	1	XVal Session 52-Typing - Text-1		2012-07-14 10:22:40.533000
	Edit pad (rev 1452)		charles	cv410	XVal Session 52	1	XVal Session 52-Typing - Text-1		2012-07-14 10:22:40.549000
	Edit pad (rev 1453)		Frank	cv407	XVal Session 52	1	XVal Session 52-Typing - Text-1		2012-07-14 10:22:41.035000
	Edit pad (rev 1454)		charles	cv410	XVal Session 52	1	XVal Session 52-Typing - Text-1		2012-07-14 10:22:41.065000
	Edit pad (rev 1455)		Frank	cv407	XVal Session 52	1	XVal Session 52-Typing - Text-1		2012-07-14 10:22:41.533000
	Edit pad (rev 1456)		charles	cv410	XVal Session 52	1	XVal Session 52-Typing - Text-1		2012-07-14 10:22:41.566000
	Edit pad (rev 1457)		Frank	cv407	XVal Session 52	1	XVal Session 52-Typing - Text-1		2012-07-14 10:22:42.034000
	Edit pad (rev 1458)		charles	cv410	XVal Session 52	1	XVal Session 52-Typing - Text-1		2012-07-14 10:22:42.072000
	Edit pad (rev 1459)		Frank	cv407	XVal Session 52	1	XVal Session 52-Typing - Text-1		2012-07-14 10:22:42.533000
	Edit pad (rev 1460)		charles	cv410	XVal Session 52	1	XVal Session 52-Typing - Text-1		2012-07-14 10:22:42.579000
	Edit pad (rev 1461)		Frank	cv407	XVal Session 52	1	XVal Session 52-Typing - Text-1		2012-07-14 10:22:43.040000
	Edit pad (rev 1462)		charles	cv410	XVal Session 52	1	XVal Session 52-Typing - Text-1		2012-07-14 10:22:43.075000
	Edit pad (rev 1463)		Frank	cv407	XVal Session 52	1	XVal Session 52-Typing - Text-1		2012-07-14 10:22:43.549000
	Edit pad (rev 1464)		charles	cv410	XVal Session 52	1	XVal Session 52-Typing - Text-1		2012-07-14 10:22:43.574000
	Edit pad (rev 1465)		Frank	cv407	XVal Session 52	1	XVal Session 52-Typing - Text-1		2012-07-14 10:22:44.049000
	Edit pad (rev 1466)		charles	cv410	XVal Session 52	1	XVal Session 52-Typing - Text-1		2012-07-14 10:22:44.075000
	Edit pad (rev 1467)		Frank	cv407	XVal Session 52	1	XVal Session 52-Typing - Text-1		2012-07-14 10:22:44.553000
	Edit pad (rev 1468)		charles	cv410	XVal Session 52	1	XVal Session 52-Typing - Text-1		2012-07-14 10:22:44.579000
	Edit pad (rev 1469)		Frank	cv407	XVal Session 52	1	XVal Session 52-Typing - Text-1		2012-07-14 10:22:45.058000
	Edit pad (rev 1470)		charles	cv410	XVal Session 52	1	XVal Session 52-Typing - Text-1		2012-07-14 10:22:45.079000
	Edit pad (rev 1471)		Frank	cv407	XVal Session 52	1	XVal Session 52-Typing - Text-1		2012-07-14 10:22:45.568000
	Edit pad (rev 1472)		charles	cv410	XVal Session 52	1	XVal Session 52-Typing - Text-1		2012-07-14 10:22:45.582000
	Edit pad (rev 1473)		Frank	cv407	XVal Session 52	1	XVal Session 52-Typing - Text-1		2012-07-14 10:22:46.065000
	Edit pad (rev 1474)		charles	cv410	XVal Session 52	1	XVal Session 52-Typing - Text-1		2012-07-14 10:22:46.082000
	Edit pad (rev 1475)		Frank	cv407	XVal Session 52	1	XVal Session 52-Typing - Text-1		2012-07-14 10:22:46.564000
	Edit pad (rev 1476)		charles	cv410	XVal Session 52	1	XVal Session 52-Typing - Text-1		2012-07-14 10:22:46.579000
	Edit pad (rev 1477)		Frank	cv407	XVal Session 52	1	XVal Session 52-Typing - Text-1		2012-07-14 10:22:47.064000
	Edit pad (rev 1478)		charles	cv410	XVal Session 52	1	XVal Session 52-Typing - Text-1		2012-07-14 10:22:47.079000
	Edit pad (rev 1479)		Frank	cv407	XVal Session 52	1	XVal Session 52-Typing - Text-1		2012-07-14 10:22:47.581000
	Edit pad (rev 1480)		charles	cv410	XVal Session 52	1	XVal Session 52-Typing - Text-1		2012-07-14 10:22:47.584000
	Edit pad (rev 1481)		charles	cv410	XVal Session 52	1	XVal Session 52-Typing - Text-1		2012-07-14 10:22:48.090000
	Edit pad (rev 1482)		Frank	cv407	XVal Session 52	1	XVal Session 52-Typing - Text-1		2012-07-14 10:22:48.113000
	Edit pad (rev 1483)		charles	cv410	XVal Session 52	1	XVal Session 52-Typing - Text-1		2012-07-14 10:22:48.578000
	Edit pad (rev 1484)		Frank	cv407	XVal Session 52	1	XVal Session 52-Typing - Text-1		2012-07-14 10:22:48.614000
	Edit pad (rev 1485)		charles	cv410	XVal Session 52	1	XVal Session 52-Typing - Text-1		2012-07-14 10:22:49.082000
	Edit pad (rev 1486)		Frank	cv407	XVal Session 52	1	XVal Session 52-Typing - Text-1		2012-07-14 10:22:49.118000
	Edit pad (rev 1487)		charles	cv410	XVal Session 52	1	XVal Session 52-Typing - Text-1		2012-07-14 10:22:49.579000
	Edit pad (rev 1488)		Frank	cv407	XVal Session 52	1	XVal Session 52-Typing - Text-1		2012-07-14 10:22:49.627000
	Edit pad (rev 1489)		charles	cv410	XVal Session 52	1	XVal Session 52-Typing - Text-1		2012-07-14 10:22:50.080000
	Edit pad (rev 1490)		Frank	cv407	XVal Session 52	1	XVal Session 52-Typing - Text-1		2012-07-14 10:22:50.127000
	Edit pad (rev 1491)		charles	cv410	XVal Session 52	1	XVal Session 52-Typing - Text-1		2012-07-14 10:22:50.611000
	Edit pad (rev 1492)		Frank	cv407	XVal Session 52	1	XVal Session 52-Typing - Text-1		2012-07-14 10:22:50.631000
	Edit pad (rev 1493)		charles	cv410	XVal Session 52	1	XVal Session 52-Typing - Text-1		2012-07-14 10:22:51.087000
	Edit pad (rev 1494)		Frank	cv407	XVal Session 52	1	XVal Session 52-Typing - Text-1		2012-07-14 10:22:51.133000
	Edit pad (rev 1495)		charles	cv410	XVal Session 52	1	XVal Session 52-Typing - Text-1		2012-07-14 10:22:51.589000
	Edit pad (rev 1496)		Frank	cv407	XVal Session 52	1	XVal Session 52-Typing - Text-1		2012-07-14 10:22:51.642000
	Edit pad (rev 1497)		charles	cv410	XVal Session 52	1	XVal Session 52-Typing - Text-1		2012-07-14 10:22:52.086000
	Edit pad (rev 1498)		Frank	cv407	XVal Session 52	1	XVal Session 52-Typing - Text-1		2012-07-14 10:22:52.143000
	Edit pad (rev 1499)		charles	cv410	XVal Session 52	1	XVal Session 52-Typing - Text-1		2012-07-14 10:22:52.586000
	Edit pad (rev 1500)		Frank	cv407	XVal Session 52	1	XVal Session 52-Typing - Text-1		2012-07-14 10:22:52.644000
	Edit pad (rev 1501)		charles	cv410	XVal Session 52	1	XVal Session 52-Typing - Text-1		2012-07-14 10:22:53.095000
	Edit pad (rev 1502)		Frank	cv407	XVal Session 52	1	XVal Session 52-Typing - Text-1		2012-07-14 10:22:53.142000
	Edit pad (rev 1503)		charles	cv410	XVal Session 52	1	XVal Session 52-Typing - Text-1		2012-07-14 10:22:53.591000
	Edit pad (rev 1504)		Frank	cv407	XVal Session 52	1	XVal Session 52-Typing - Text-1		2012-07-14 10:22:53.644000
	Edit pad (rev 1505)		charles	cv410	XVal Session 52	1	XVal Session 52-Typing - Text-1		2012-07-14 10:22:54.089000
	Edit pad (rev 1506)		Frank	cv407	XVal Session 52	1	XVal Session 52-Typing - Text-1		2012-07-14 10:22:54.143000
	Edit pad (rev 1507)		charles	cv410	XVal Session 52	1	XVal Session 52-Typing - Text-1		2012-07-14 10:22:54.590000
	Edit pad (rev 1508)		Frank	cv407	XVal Session 52	1	XVal Session 52-Typing - Text-1		2012-07-14 10:22:54.643000
	Edit pad (rev 1509)		charles	cv410	XVal Session 52	1	XVal Session 52-Typing - Text-1		2012-07-14 10:22:55.092000
	Edit pad (rev 1510)		Frank	cv407	XVal Session 52	1	XVal Session 52-Typing - Text-1		2012-07-14 10:22:55.143000
	Edit pad (rev 1511)		charles	cv410	XVal Session 52	1	XVal Session 52-Typing - Text-1		2012-07-14 10:22:55.587000
	Edit pad (rev 1512)		Frank	cv407	XVal Session 52	1	XVal Session 52-Typing - Text-1		2012-07-14 10:22:55.646000
	Edit pad (rev 1513)		charles	cv410	XVal Session 52	1	XVal Session 52-Typing - Text-1		2012-07-14 10:22:56.088000
	Edit pad (rev 1514)		Frank	cv407	XVal Session 52	1	XVal Session 52-Typing - Text-1		2012-07-14 10:22:56.151000
	Edit pad (rev 1515)		charles	cv410	XVal Session 52	1	XVal Session 52-Typing - Text-1		2012-07-14 10:22:56.590000
	Edit pad (rev 1516)		Frank	cv407	XVal Session 52	1	XVal Session 52-Typing - Text-1		2012-07-14 10:22:56.659000
	Edit pad (rev 1517)		charles	cv410	XVal Session 52	1	XVal Session 52-Typing - Text-1		2012-07-14 10:22:57.090000
	Edit pad (rev 1518)		Frank	cv407	XVal Session 52	1	XVal Session 52-Typing - Text-1		2012-07-14 10:22:57.158000
	Edit pad (rev 1519)		charles	cv410	XVal Session 52	1	XVal Session 52-Typing - Text-1		2012-07-14 10:22:57.595000
	Edit pad (rev 1520)		Frank	cv407	XVal Session 52	1	XVal Session 52-Typing - Text-1		2012-07-14 10:22:57.658000
	Edit pad (rev 1521)		charles	cv410	XVal Session 52	1	XVal Session 52-Typing - Text-1		2012-07-14 10:22:58.093000
	Edit pad (rev 1522)		Frank	cv407	XVal Session 52	1	XVal Session 52-Typing - Text-1		2012-07-14 10:22:58.160000
	Edit pad (rev 1523)		charles	cv410	XVal Session 52	1	XVal Session 52-Typing - Text-1		2012-07-14 10:22:58.595000
	Edit pad (rev 1524)		sean	cv372	XVal Session 52	1	XVal Session 52-Typing - Text-1		2012-07-14 10:22:58.734000
	Edit pad (rev 1525)		Frank	cv407	XVal Session 52	1	XVal Session 52-Typing - Text-1		2012-07-14 10:22:58.854000
	Edit pad (rev 1526)		charles	cv410	XVal Session 52	1	XVal Session 52-Typing - Text-1		2012-07-14 10:22:59.096000
	Edit pad (rev 1527)		sean	cv372	XVal Session 52	1	XVal Session 52-Typing - Text-1		2012-07-14 10:22:59.522000
	Edit pad (rev 1528)		Frank	cv407	XVal Session 52	1	XVal Session 52-Typing - Text-1		2012-07-14 10:22:59.535000
	Edit pad (rev 1529)		sean	cv372	XVal Session 52	1	XVal Session 52-Typing - Text-1		2012-07-14 10:23:00.043000
	Edit pad (rev 1530)		sean	cv372	XVal Session 52	1	XVal Session 52-Typing - Text-1		2012-07-14 10:23:00.545000
	Edit pad (rev 1531)		charles	cv410	XVal Session 52	1	XVal Session 52-Typing - Text-1		2012-07-14 10:23:00.563000
	Edit pad (rev 1532)		sean	cv372	XVal Session 52	1	XVal Session 52-Typing - Text-1		2012-07-14 10:23:01.048000
	Edit pad (rev 1533)		charles	cv410	XVal Session 52	1	XVal Session 52-Typing - Text-1		2012-07-14 10:23:01.063000
	Edit pad (rev 1534)		Frank	cv407	XVal Session 52	1	XVal Session 52-Typing - Text-1		2012-07-14 10:23:01.080000
	Edit pad (rev 1535)		sean	cv372	XVal Session 52	1	XVal Session 52-Typing - Text-1		2012-07-14 10:23:01.554000
	Edit pad (rev 1536)		charles	cv410	XVal Session 52	1	XVal Session 52-Typing - Text-1		2012-07-14 10:23:01.564000
	Edit pad (rev 1537)		Frank	cv407	XVal Session 52	1	XVal Session 52-Typing - Text-1		2012-07-14 10:23:01.586000
	Edit pad (rev 1538)		sean	cv372	XVal Session 52	1	XVal Session 52-Typing - Text-1		2012-07-14 10:23:02.061000
	Edit pad (rev 1539)		charles	cv410	XVal Session 52	1	XVal Session 52-Typing - Text-1		2012-07-14 10:23:02.065000
	Edit pad (rev 1540)		Frank	cv407	XVal Session 52	1	XVal Session 52-Typing - Text-1		2012-07-14 10:23:02.089000
	Edit pad (rev 1541)		charles	cv410	XVal Session 52	1	XVal Session 52-Typing - Text-1		2012-07-14 10:23:02.567000
	Edit pad (rev 1542)		sean	cv372	XVal Session 52	1	XVal Session 52-Typing - Text-1		2012-07-14 10:23:02.572000
	Edit pad (rev 1543)		Frank	cv407	XVal Session 52	1	XVal Session 52-Typing - Text-1		2012-07-14 10:23:02.589000
	Edit pad (rev 1544)		charles	cv410	XVal Session 52	1	XVal Session 52-Typing - Text-1		2012-07-14 10:23:03.068000
	Edit pad (rev 1545)		sean	cv372	XVal Session 52	1	XVal Session 52-Typing - Text-1		2012-07-14 10:23:03.077000
	Edit pad (rev 1546)		Frank	cv407	XVal Session 52	1	XVal Session 52-Typing - Text-1		2012-07-14 10:23:03.097000
	Edit pad (rev 1547)		charles	cv410	XVal Session 52	1	XVal Session 52-Typing - Text-1		2012-07-14 10:23:03.569000
	Edit pad (rev 1548)		sean	cv372	XVal Session 52	1	XVal Session 52-Typing - Text-1		2012-07-14 10:23:03.581000
	Edit pad (rev 1549)		Frank	cv407	XVal Session 52	1	XVal Session 52-Typing - Text-1		2012-07-14 10:23:03.606000
	Edit pad (rev 1550)		charles	cv410	XVal Session 52	1	XVal Session 52-Typing - Text-1		2012-07-14 10:23:04.068000
	Edit pad (rev 1551)		sean	cv372	XVal Session 52	1	XVal Session 52-Typing - Text-1		2012-07-14 10:23:04.078000
	Edit pad (rev 1552)		Frank	cv407	XVal Session 52	1	XVal Session 52-Typing - Text-1		2012-07-14 10:23:04.121000
	Edit pad (rev 1553)		charles	cv410	XVal Session 52	1	XVal Session 52-Typing - Text-1		2012-07-14 10:23:04.568000
	Edit pad (rev 1554)		sean	cv372	XVal Session 52	1	XVal Session 52-Typing - Text-1		2012-07-14 10:23:04.576000
	Edit pad (rev 1555)		Frank	cv407	XVal Session 52	1	XVal Session 52-Typing - Text-1		2012-07-14 10:23:04.628000
	Edit pad (rev 1556)		charles	cv410	XVal Session 52	1	XVal Session 52-Typing - Text-1		2012-07-14 10:23:05.068000
	Edit pad (rev 1557)		Frank	cv407	XVal Session 52	1	XVal Session 52-Typing - Text-1		2012-07-14 10:23:05.133000
	Edit pad (rev 1558)		sean	cv372	XVal Session 52	1	XVal Session 52-Typing - Text-1		2012-07-14 10:23:05.192000
	Edit pad (rev 1559)		charles	cv410	XVal Session 52	1	XVal Session 52-Typing - Text-1		2012-07-14 10:23:05.574000
	Edit pad (rev 1560)		Frank	cv407	XVal Session 52	1	XVal Session 52-Typing - Text-1		2012-07-14 10:23:05.628000
	Edit pad (rev 1561)		sean	cv372	XVal Session 52	1	XVal Session 52-Typing - Text-1		2012-07-14 10:23:05.701000
	Edit pad (rev 1562)		charles	cv410	XVal Session 52	1	XVal Session 52-Typing - Text-1		2012-07-14 10:23:06.070000
	Edit pad (rev 1563)		Frank	cv407	XVal Session 52	1	XVal Session 52-Typing - Text-1		2012-07-14 10:23:06.127000
	Edit pad (rev 1564)		sean	cv372	XVal Session 52	1	XVal Session 52-Typing - Text-1		2012-07-14 10:23:06.210000
	Edit pad (rev 1565)		Frank	cv407	XVal Session 52	1	XVal Session 52-Typing - Text-1		2012-07-14 10:23:06.629000
	Edit pad (rev 1566)		sean	cv372	XVal Session 52	1	XVal Session 52-Typing - Text-1		2012-07-14 10:23:06.707000
	Edit pad (rev 1567)		charles	cv410	XVal Session 52	1	XVal Session 52-Typing - Text-1		2012-07-14 10:23:06.864000
	Edit pad (rev 1568)		Frank	cv407	XVal Session 52	1	XVal Session 52-Typing - Text-1		2012-07-14 10:23:07.129000
	Edit pad (rev 1569)		sean	cv372	XVal Session 52	1	XVal Session 52-Typing - Text-1		2012-07-14 10:23:07.226000
	Edit pad (rev 1570)		charles	cv410	XVal Session 52	1	XVal Session 52-Typing - Text-1		2012-07-14 10:23:07.359000
	Edit pad (rev 1571)		Frank	cv407	XVal Session 52	1	XVal Session 52-Typing - Text-1		2012-07-14 10:23:07.628000
	Edit pad (rev 1572)		sean	cv372	XVal Session 52	1	XVal Session 52-Typing - Text-1		2012-07-14 10:23:07.720000
	Edit pad (rev 1573)		charles	cv410	XVal Session 52	1	XVal Session 52-Typing - Text-1		2012-07-14 10:23:07.927000
	Edit pad (rev 1574)		Frank	cv407	XVal Session 52	1	XVal Session 52-Typing - Text-1		2012-07-14 10:23:08.131000
	Edit pad (rev 1575)		sean	cv372	XVal Session 52	1	XVal Session 52-Typing - Text-1		2012-07-14 10:23:08.217000
	Edit pad (rev 1576)		charles	cv410	XVal Session 52	1	XVal Session 52-Typing - Text-1		2012-07-14 10:23:08.423000
	Edit pad (rev 1577)		Frank	cv407	XVal Session 52	1	XVal Session 52-Typing - Text-1		2012-07-14 10:23:08.631000
	Edit pad (rev 1578)		sean	cv372	XVal Session 52	1	XVal Session 52-Typing - Text-1		2012-07-14 10:23:08.722000
	Edit pad (rev 1579)		charles	cv410	XVal Session 52	1	XVal Session 52-Typing - Text-1		2012-07-14 10:23:08.926000
	Edit pad (rev 1580)		Frank	cv407	XVal Session 52	1	XVal Session 52-Typing - Text-1		2012-07-14 10:23:09.143000
	Edit pad (rev 1581)		sean	cv372	XVal Session 52	1	XVal Session 52-Typing - Text-1		2012-07-14 10:23:09.222000
	Edit pad (rev 1582)		charles	cv410	XVal Session 52	1	XVal Session 52-Typing - Text-1		2012-07-14 10:23:09.423000
	Edit pad (rev 1583)		Frank	cv407	XVal Session 52	1	XVal Session 52-Typing - Text-1		2012-07-14 10:23:09.695000
	Edit pad (rev 1584)		sean	cv372	XVal Session 52	1	XVal Session 52-Typing - Text-1		2012-07-14 10:23:09.732000
	Edit pad (rev 1585)		charles	cv410	XVal Session 52	1	XVal Session 52-Typing - Text-1		2012-07-14 10:23:09.924000
	Edit pad (rev 1586)		Frank	cv407	XVal Session 52	1	XVal Session 52-Typing - Text-1		2012-07-14 10:23:10.201000
	Edit pad (rev 1587)		sean	cv372	XVal Session 52	1	XVal Session 52-Typing - Text-1		2012-07-14 10:23:10.232000
	Edit pad (rev 1588)		charles	cv410	XVal Session 52	1	XVal Session 52-Typing - Text-1		2012-07-14 10:23:10.426000
	Edit pad (rev 1589)		Frank	cv407	XVal Session 52	1	XVal Session 52-Typing - Text-1		2012-07-14 10:23:10.705000
	Edit pad (rev 1590)		sean	cv372	XVal Session 52	1	XVal Session 52-Typing - Text-1		2012-07-14 10:23:10.746000
	Edit pad (rev 1591)		charles	cv410	XVal Session 52	1	XVal Session 52-Typing - Text-1		2012-07-14 10:23:10.927000
	Edit pad (rev 1592)		sean	cv372	XVal Session 52	1	XVal Session 52-Typing - Text-1		2012-07-14 10:23:11.249000
	Edit pad (rev 1593)		Frank	cv407	XVal Session 52	1	XVal Session 52-Typing - Text-1		2012-07-14 10:23:11.268000
	Edit pad (rev 1594)		charles	cv410	XVal Session 52	1	XVal Session 52-Typing - Text-1		2012-07-14 10:23:11.435000
	Edit pad (rev 1595)		Frank	cv407	XVal Session 52	1	XVal Session 52-Typing - Text-1		2012-07-14 10:23:11.707000
	Edit pad (rev 1596)		sean	cv372	XVal Session 52	1	XVal Session 52-Typing - Text-1		2012-07-14 10:23:11.749000
	Edit pad (rev 1597)		charles	cv410	XVal Session 52	1	XVal Session 52-Typing - Text-1		2012-07-14 10:23:11.938000
	Edit pad (rev 1598)		Frank	cv407	XVal Session 52	1	XVal Session 52-Typing - Text-1		2012-07-14 10:23:12.207000
	Edit pad (rev 1599)		charles	cv410	XVal Session 52	1	XVal Session 52-Typing - Text-1		2012-07-14 10:23:12.435000
	Edit pad (rev 1600)		sean	cv372	XVal Session 52	1	XVal Session 52-Typing - Text-1		2012-07-14 10:23:12.466000
	Edit pad (rev 1601)		Frank	cv407	XVal Session 52	1	XVal Session 52-Typing - Text-1		2012-07-14 10:23:12.707000
	Edit pad (rev 1602)		charles	cv410	XVal Session 52	1	XVal Session 52-Typing - Text-1		2012-07-14 10:23:12.946000
	Edit pad (rev 1603)		sean	cv372	XVal Session 52	1	XVal Session 52-Typing - Text-1		2012-07-14 10:23:12.967000
	Edit pad (rev 1604)		Frank	cv407	XVal Session 52	1	XVal Session 52-Typing - Text-1		2012-07-14 10:23:13.208000
	Edit pad (rev 1605)		sean	cv372	XVal Session 52	1	XVal Session 52-Typing - Text-1		2012-07-14 10:23:13.471000
	Edit pad (rev 1606)		charles	cv410	XVal Session 52	1	XVal Session 52-Typing - Text-1		2012-07-14 10:23:13.573000
	Edit pad (rev 1607)		Frank	cv407	XVal Session 52	1	XVal Session 52-Typing - Text-1		2012-07-14 10:23:13.713000
	Edit pad (rev 1608)		charles	cv410	XVal Session 52	1	XVal Session 52-Typing - Text-1		2012-07-14 10:23:14.075000
	Edit pad (rev 1609)		sean	cv372	XVal Session 52	1	XVal Session 52-Typing - Text-1		2012-07-14 10:23:14.105000
	Edit pad (rev 1610)		Frank	cv407	XVal Session 52	1	XVal Session 52-Typing - Text-1		2012-07-14 10:23:14.222000
	Edit pad (rev 1611)		charles	cv410	XVal Session 52	1	XVal Session 52-Typing - Text-1		2012-07-14 10:23:14.587000
	Edit pad (rev 1612)		sean	cv372	XVal Session 52	1	XVal Session 52-Typing - Text-1		2012-07-14 10:23:14.645000
	Edit pad (rev 1613)		Frank	cv407	XVal Session 52	1	XVal Session 52-Typing - Text-1		2012-07-14 10:23:14.721000
	Edit pad (rev 1614)		charles	cv410	XVal Session 52	1	XVal Session 52-Typing - Text-1		2012-07-14 10:23:15.080000
	Edit pad (rev 1615)		sean	cv372	XVal Session 52	1	XVal Session 52-Typing - Text-1		2012-07-14 10:23:15.155000
	Edit pad (rev 1616)		Frank	cv407	XVal Session 52	1	XVal Session 52-Typing - Text-1		2012-07-14 10:23:15.223000
	Edit pad (rev 1617)		charles	cv410	XVal Session 52	1	XVal Session 52-Typing - Text-1		2012-07-14 10:23:15.574000
	Edit pad (rev 1618)		sean	cv372	XVal Session 52	1	XVal Session 52-Typing - Text-1		2012-07-14 10:23:15.654000
	Edit pad (rev 1619)		Frank	cv407	XVal Session 52	1	XVal Session 52-Typing - Text-1		2012-07-14 10:23:15.723000
	Edit pad (rev 1620)		charles	cv410	XVal Session 52	1	XVal Session 52-Typing - Text-1		2012-07-14 10:23:16.075000
	Edit pad (rev 1621)		Frank	cv407	XVal Session 52	1	XVal Session 52-Typing - Text-1		2012-07-14 10:23:16.238000
	Edit pad (rev 1622)		sean	cv372	XVal Session 52	1	XVal Session 52-Typing - Text-1		2012-07-14 10:23:16.332000
	Edit pad (rev 1623)		Frank	cv407	XVal Session 52	1	XVal Session 52-Typing - Text-1		2012-07-14 10:23:16.739000
	Edit pad (rev 1624)		sean	cv372	XVal Session 52	1	XVal Session 52-Typing - Text-1		2012-07-14 10:23:16.828000
	Edit pad (rev 1625)		charles	cv410	XVal Session 52	1	XVal Session 52-Typing - Text-1		2012-07-14 10:23:17.030000
	Edit pad (rev 1626)		Frank	cv407	XVal Session 52	1	XVal Session 52-Typing - Text-1		2012-07-14 10:23:17.236000
	Edit pad (rev 1627)		sean	cv372	XVal Session 52	1	XVal Session 52-Typing - Text-1		2012-07-14 10:23:17.432000
	Edit pad (rev 1628)		charles	cv410	XVal Session 52	1	XVal Session 52-Typing - Text-1		2012-07-14 10:23:17.537000
	Edit pad (rev 1629)		Frank	cv407	XVal Session 52	1	XVal Session 52-Typing - Text-1		2012-07-14 10:23:17.752000
	Edit pad (rev 1630)		sean	cv372	XVal Session 52	1	XVal Session 52-Typing - Text-1		2012-07-14 10:23:17.994000
	Edit pad (rev 1631)		charles	cv410	XVal Session 52	1	XVal Session 52-Typing - Text-1		2012-07-14 10:23:18.026000
	Edit pad (rev 1632)		Frank	cv407	XVal Session 52	1	XVal Session 52-Typing - Text-1		2012-07-14 10:23:18.252000
	Edit pad (rev 1633)		Frank	cv407	XVal Session 52	1	XVal Session 52-Typing - Text-1		2012-07-14 10:23:19.456000
	Edit pad (rev 1634)		charles	cv410	XVal Session 52	1	XVal Session 52-Typing - Text-1		2012-07-14 10:23:19.697000
	Edit pad (rev 1635)		Frank	cv407	XVal Session 52	1	XVal Session 52-Typing - Text-1		2012-07-14 10:23:19.954000
	Edit pad (rev 1636)		charles	cv410	XVal Session 52	1	XVal Session 52-Typing - Text-1		2012-07-14 10:23:20.343000
	Edit pad (rev 1637)		Frank	cv407	XVal Session 52	1	XVal Session 52-Typing - Text-1		2012-07-14 10:23:20.455000
	Edit pad (rev 1638)		charles	cv410	XVal Session 52	1	XVal Session 52-Typing - Text-1		2012-07-14 10:23:20.776000
	Edit pad (rev 1639)		Frank	cv407	XVal Session 52	1	XVal Session 52-Typing - Text-1		2012-07-14 10:23:20.955000
	Edit pad (rev 1640)		sean	cv372	XVal Session 52	1	XVal Session 52-Typing - Text-1		2012-07-14 10:23:20.964000
	Edit pad (rev 1641)		charles	cv410	XVal Session 52	1	XVal Session 52-Typing - Text-1		2012-07-14 10:23:21.278000
	Edit pad (rev 1642)		Frank	cv407	XVal Session 52	1	XVal Session 52-Typing - Text-1		2012-07-14 10:23:21.455000
	Edit pad (rev 1643)		sean	cv372	XVal Session 52	1	XVal Session 52-Typing - Text-1		2012-07-14 10:23:21.473000
	Edit pad (rev 1644)		charles	cv410	XVal Session 52	1	XVal Session 52-Typing - Text-1		2012-07-14 10:23:21.782000
	Edit pad (rev 1645)		Frank	cv407	XVal Session 52	1	XVal Session 52-Typing - Text-1		2012-07-14 10:23:21.955000
	Edit pad (rev 1646)		sean	cv372	XVal Session 52	1	XVal Session 52-Typing - Text-1		2012-07-14 10:23:21.976000
	Edit pad (rev 1647)		charles	cv410	XVal Session 52	1	XVal Session 52-Typing - Text-1		2012-07-14 10:23:22.295000
	Edit pad (rev 1648)		Frank	cv407	XVal Session 52	1	XVal Session 52-Typing - Text-1		2012-07-14 10:23:22.455000
	Edit pad (rev 1649)		sean	cv372	XVal Session 52	1	XVal Session 52-Typing - Text-1		2012-07-14 10:23:22.483000
	Edit pad (rev 1650)		charles	cv410	XVal Session 52	1	XVal Session 52-Typing - Text-1		2012-07-14 10:23:22.784000
	Edit pad (rev 1651)		Frank	cv407	XVal Session 52	1	XVal Session 52-Typing - Text-1		2012-07-14 10:23:22.963000
	Edit pad (rev 1652)		sean	cv372	XVal Session 52	1	XVal Session 52-Typing - Text-1		2012-07-14 10:23:22.983000
	Edit pad (rev 1653)		charles	cv410	XVal Session 52	1	XVal Session 52-Typing - Text-1		2012-07-14 10:23:23.305000
	Edit pad (rev 1654)		Frank	cv407	XVal Session 52	1	XVal Session 52-Typing - Text-1		2012-07-14 10:23:23.468000
	Edit pad (rev 1655)		sean	cv372	XVal Session 52	1	XVal Session 52-Typing - Text-1		2012-07-14 10:23:23.681000
	Edit pad (rev 1656)		charles	cv410	XVal Session 52	1	XVal Session 52-Typing - Text-1		2012-07-14 10:23:23.807000
	Edit pad (rev 1657)		Frank	cv407	XVal Session 52	1	XVal Session 52-Typing - Text-1		2012-07-14 10:23:23.970000
29732	Load Instructions			cv244	XVal Session 52	1	XVal Session 52-Typing - Numbers-1	192.54.222.11	2012-07-14 10:23:24
29733	Load Instructions			cv246	XVal Session 52	1	XVal Session 52-Typing - Numbers-1	192.54.222.11	2012-07-14 10:23:24
29734	Load Instructions			cv247	XVal Session 52	1	XVal Session 52-Typing - Numbers-1	192.54.222.11	2012-07-14 10:23:24
29735	Load Instructions			cv245	XVal Session 52	1	XVal Session 52-Typing - Numbers-1	192.54.222.11	2012-07-14 10:23:24
	Edit pad (rev 1658)		sean	cv372	XVal Session 52	1	XVal Session 52-Typing - Text-1		2012-07-14 10:23:24.186000
	Edit pad (rev 1659)		charles	cv410	XVal Session 52	1	XVal Session 52-Typing - Text-1		2012-07-14 10:23:24.311000
	Edit pad (rev 1660)		Frank	cv407	XVal Session 52	1	XVal Session 52-Typing - Text-1		2012-07-14 10:23:24.471000
	Edit pad (rev 1661)		sean	cv372	XVal Session 52	1	XVal Session 52-Typing - Text-1		2012-07-14 10:23:24.687000
29741	Load Workspace			cv247	XVal Session 52	1	XVal Session 52-Typing - Numbers-1	192.54.222.11	2012-07-14 10:23:54
29742	Load Workspace			cv244	XVal Session 52	1	XVal Session 52-Typing - Numbers-1	192.54.222.11	2012-07-14 10:23:54
29743	Load Workspace			cv245	XVal Session 52	1	XVal Session 52-Typing - Numbers-1	192.54.222.11	2012-07-14 10:23:54
29744	Load Workspace			cv246	XVal Session 52	1	XVal Session 52-Typing - Numbers-1	192.54.222.11	2012-07-14 10:23:54
	Chat	I'll take the first group	Frank	cv407	XVal Session 52	1	XVal Session 52-Typing - Numbers-1		2012-07-14 10:24:03.854000
	Edit pad (rev 0)		sean	cv372	XVal Session 52	1	XVal Session 52-Typing - Numbers-1		2012-07-14 10:24:05.570000
	Edit pad (rev 1)		sean	cv372	XVal Session 52	1	XVal Session 52-Typing - Numbers-1		2012-07-14 10:24:06.112000
	Edit pad (rev 2)		sean	cv372	XVal Session 52	1	XVal Session 52-Typing - Numbers-1		2012-07-14 10:24:07.253000
	Edit pad (rev 3)		sean	cv372	XVal Session 52	1	XVal Session 52-Typing - Numbers-1		2012-07-14 10:24:07.766000
	Chat	2nd	charles	cv410	XVal Session 52	1	XVal Session 52-Typing - Numbers-1		2012-07-14 10:24:10.256000
	Edit pad (rev 4)		Frank	cv407	XVal Session 52	1	XVal Session 52-Typing - Numbers-1		2012-07-14 10:24:11.292000
	Edit pad (rev 5)		Frank	cv407	XVal Session 52	1	XVal Session 52-Typing - Numbers-1		2012-07-14 10:24:11.948000
	Edit pad (rev 6)		Frank	cv407	XVal Session 52	1	XVal Session 52-Typing - Numbers-1		2012-07-14 10:24:12.552000
	Edit pad (rev 7)		Frank	cv407	XVal Session 52	1	XVal Session 52-Typing - Numbers-1		2012-07-14 10:24:13.092000
	Edit pad (rev 8)		Frank	cv407	XVal Session 52	1	XVal Session 52-Typing - Numbers-1		2012-07-14 10:24:13.860000
	Edit pad (rev 9)		Frank	cv407	XVal Session 52	1	XVal Session 52-Typing - Numbers-1		2012-07-14 10:24:14.362000
	Edit pad (rev 10)		Frank	cv407	XVal Session 52	1	XVal Session 52-Typing - Numbers-1		2012-07-14 10:24:14.861000
	Edit pad (rev 11)		sean	cv372	XVal Session 52	1	XVal Session 52-Typing - Numbers-1		2012-07-14 10:24:15.362000
	Edit pad (rev 12)		sean	cv372	XVal Session 52	1	XVal Session 52-Typing - Numbers-1		2012-07-14 10:24:15.867000
	Edit pad (rev 13)		charles	cv410	XVal Session 52	1	XVal Session 52-Typing - Numbers-1		2012-07-14 10:24:16.145000
	Edit pad (rev 14)		Frank	cv407	XVal Session 52	1	XVal Session 52-Typing - Numbers-1		2012-07-14 10:24:16.351000
	Edit pad (rev 15)		sean	cv372	XVal Session 52	1	XVal Session 52-Typing - Numbers-1		2012-07-14 10:24:16.374000
	Edit pad (rev 16)		charles	cv410	XVal Session 52	1	XVal Session 52-Typing - Numbers-1		2012-07-14 10:24:16.645000
	Edit pad (rev 17)		Frank	cv407	XVal Session 52	1	XVal Session 52-Typing - Numbers-1		2012-07-14 10:24:16.861000
	Edit pad (rev 18)		charles	cv410	XVal Session 52	1	XVal Session 52-Typing - Numbers-1		2012-07-14 10:24:17.151000
	Edit pad (rev 19)		charles	cv410	XVal Session 52	1	XVal Session 52-Typing - Numbers-1		2012-07-14 10:24:17.648000
	Edit pad (rev 20)		Frank	cv407	XVal Session 52	1	XVal Session 52-Typing - Numbers-1		2012-07-14 10:24:17.688000
	Edit pad (rev 21)		charles	cv410	XVal Session 52	1	XVal Session 52-Typing - Numbers-1		2012-07-14 10:24:18.149000
	Edit pad (rev 22)		sean	cv372	XVal Session 52	1	XVal Session 52-Typing - Numbers-1		2012-07-14 10:24:18.625000
	Edit pad (rev 23)		charles	cv410	XVal Session 52	1	XVal Session 52-Typing - Numbers-1		2012-07-14 10:24:18.656000
	Edit pad (rev 24)		Frank	cv407	XVal Session 52	1	XVal Session 52-Typing - Numbers-1		2012-07-14 10:24:19.017000
	Edit pad (rev 25)		sean	cv372	XVal Session 52	1	XVal Session 52-Typing - Numbers-1		2012-07-14 10:24:19.125000
	Edit pad (rev 26)		Frank	cv407	XVal Session 52	1	XVal Session 52-Typing - Numbers-1		2012-07-14 10:24:19.519000
	Edit pad (rev 27)		charles	cv410	XVal Session 52	1	XVal Session 52-Typing - Numbers-1		2012-07-14 10:24:19.891000
	Edit pad (rev 28)		Frank	cv407	XVal Session 52	1	XVal Session 52-Typing - Numbers-1		2012-07-14 10:24:20.020000
	Edit pad (rev 29)		Jamey	cv409	XVal Session 52	1	XVal Session 52-Typing - Numbers-1		2012-07-14 10:24:20.567000
	Edit pad (rev 30)		charles	cv410	XVal Session 52	1	XVal Session 52-Typing - Numbers-1		2012-07-14 10:24:20.768000
	Edit pad (rev 31)		Frank	cv407	XVal Session 52	1	XVal Session 52-Typing - Numbers-1		2012-07-14 10:24:20.792000
	Edit pad (rev 32)		Jamey	cv409	XVal Session 52	1	XVal Session 52-Typing - Numbers-1		2012-07-14 10:24:21.158000
	Edit pad (rev 33)		charles	cv410	XVal Session 52	1	XVal Session 52-Typing - Numbers-1		2012-07-14 10:24:21.469000
	Edit pad (rev 34)		charles	cv410	XVal Session 52	1	XVal Session 52-Typing - Numbers-1		2012-07-14 10:24:22.122000
	Edit pad (rev 35)		Frank	cv407	XVal Session 52	1	XVal Session 52-Typing - Numbers-1		2012-07-14 10:24:22.224000
	Edit pad (rev 36)		sean	cv372	XVal Session 52	1	XVal Session 52-Typing - Numbers-1		2012-07-14 10:24:22.561000
	Edit pad (rev 37)		Frank	cv407	XVal Session 52	1	XVal Session 52-Typing - Numbers-1		2012-07-14 10:24:22.726000
	Edit pad (rev 38)		sean	cv372	XVal Session 52	1	XVal Session 52-Typing - Numbers-1		2012-07-14 10:24:23.061000
	Edit pad (rev 39)		charles	cv410	XVal Session 52	1	XVal Session 52-Typing - Numbers-1		2012-07-14 10:24:23.250000
	Edit pad (rev 40)		Jamey	cv409	XVal Session 52	1	XVal Session 52-Typing - Numbers-1		2012-07-14 10:24:23.843000
	Edit pad (rev 41)		Frank	cv407	XVal Session 52	1	XVal Session 52-Typing - Numbers-1		2012-07-14 10:24:24.094000
	Edit pad (rev 42)		charles	cv410	XVal Session 52	1	XVal Session 52-Typing - Numbers-1		2012-07-14 10:24:24.224000
	Edit pad (rev 43)		Jamey	cv409	XVal Session 52	1	XVal Session 52-Typing - Numbers-1		2012-07-14 10:24:24.890000
	Edit pad (rev 44)		Frank	cv407	XVal Session 52	1	XVal Session 52-Typing - Numbers-1		2012-07-14 10:24:25.217000
	Edit pad (rev 45)		Jamey	cv409	XVal Session 52	1	XVal Session 52-Typing - Numbers-1		2012-07-14 10:24:25.391000
	Edit pad (rev 46)		Frank	cv407	XVal Session 52	1	XVal Session 52-Typing - Numbers-1		2012-07-14 10:24:25.720000
	Edit pad (rev 47)		charles	cv410	XVal Session 52	1	XVal Session 52-Typing - Numbers-1		2012-07-14 10:24:25.790000
	Edit pad (rev 48)		charles	cv410	XVal Session 52	1	XVal Session 52-Typing - Numbers-1		2012-07-14 10:24:26.326000
	Edit pad (rev 49)		Frank	cv407	XVal Session 52	1	XVal Session 52-Typing - Numbers-1		2012-07-14 10:24:26.342000
	Edit pad (rev 50)		charles	cv410	XVal Session 52	1	XVal Session 52-Typing - Numbers-1		2012-07-14 10:24:27.567000
	Edit pad (rev 51)		charles	cv410	XVal Session 52	1	XVal Session 52-Typing - Numbers-1		2012-07-14 10:24:28.068000
	Edit pad (rev 52)		sean	cv372	XVal Session 52	1	XVal Session 52-Typing - Numbers-1		2012-07-14 10:24:28.751000
	Edit pad (rev 53)		charles	cv410	XVal Session 52	1	XVal Session 52-Typing - Numbers-1		2012-07-14 10:24:29.361000
	Edit pad (rev 54)		Frank	cv407	XVal Session 52	1	XVal Session 52-Typing - Numbers-1		2012-07-14 10:24:29.598000
	Edit pad (rev 55)		Frank	cv407	XVal Session 52	1	XVal Session 52-Typing - Numbers-1		2012-07-14 10:24:30.080000
	Edit pad (rev 56)		sean	cv372	XVal Session 52	1	XVal Session 52-Typing - Numbers-1		2012-07-14 10:24:30.209000
	Edit pad (rev 57)		sean	cv372	XVal Session 52	1	XVal Session 52-Typing - Numbers-1		2012-07-14 10:24:30.716000
	Edit pad (rev 58)		charles	cv410	XVal Session 52	1	XVal Session 52-Typing - Numbers-1		2012-07-14 10:24:30.912000
	Edit pad (rev 59)		Frank	cv407	XVal Session 52	1	XVal Session 52-Typing - Numbers-1		2012-07-14 10:24:30.930000
	Edit pad (rev 60)		charles	cv410	XVal Session 52	1	XVal Session 52-Typing - Numbers-1		2012-07-14 10:24:31.719000
	Edit pad (rev 61)		Frank	cv407	XVal Session 52	1	XVal Session 52-Typing - Numbers-1		2012-07-14 10:24:31.790000
	Edit pad (rev 62)		sean	cv372	XVal Session 52	1	XVal Session 52-Typing - Numbers-1		2012-07-14 10:24:31.866000
	Edit pad (rev 63)		charles	cv410	XVal Session 52	1	XVal Session 52-Typing - Numbers-1		2012-07-14 10:24:32.427000
	Edit pad (rev 64)		Frank	cv407	XVal Session 52	1	XVal Session 52-Typing - Numbers-1		2012-07-14 10:24:32.464000
	Edit pad (rev 65)		Frank	cv407	XVal Session 52	1	XVal Session 52-Typing - Numbers-1		2012-07-14 10:24:33.123000
	Edit pad (rev 66)		charles	cv410	XVal Session 52	1	XVal Session 52-Typing - Numbers-1		2012-07-14 10:24:33.274000
	Edit pad (rev 67)		Frank	cv407	XVal Session 52	1	XVal Session 52-Typing - Numbers-1		2012-07-14 10:24:34.238000
	Edit pad (rev 68)		charles	cv410	XVal Session 52	1	XVal Session 52-Typing - Numbers-1		2012-07-14 10:24:34.474000
	Edit pad (rev 69)		Frank	cv407	XVal Session 52	1	XVal Session 52-Typing - Numbers-1		2012-07-14 10:24:34.746000
	Edit pad (rev 70)		charles	cv410	XVal Session 52	1	XVal Session 52-Typing - Numbers-1		2012-07-14 10:24:35.083000
	Edit pad (rev 71)		sean	cv372	XVal Session 52	1	XVal Session 52-Typing - Numbers-1		2012-07-14 10:24:35.109000
	Edit pad (rev 72)		Frank	cv407	XVal Session 52	1	XVal Session 52-Typing - Numbers-1		2012-07-14 10:24:35.360000
	Edit pad (rev 73)		charles	cv410	XVal Session 52	1	XVal Session 52-Typing - Numbers-1		2012-07-14 10:24:35.584000
	Edit pad (rev 74)		sean	cv372	XVal Session 52	1	XVal Session 52-Typing - Numbers-1		2012-07-14 10:24:35.730000
	Edit pad (rev 75)		Frank	cv407	XVal Session 52	1	XVal Session 52-Typing - Numbers-1		2012-07-14 10:24:35.864000
	Edit pad (rev 76)		Frank	cv407	XVal Session 52	1	XVal Session 52-Typing - Numbers-1		2012-07-14 10:24:36.625000
	Edit pad (rev 77)		sean	cv372	XVal Session 52	1	XVal Session 52-Typing - Numbers-1		2012-07-14 10:24:36.825000
	Edit pad (rev 78)		Frank	cv407	XVal Session 52	1	XVal Session 52-Typing - Numbers-1		2012-07-14 10:24:37.149000
	Edit pad (rev 79)		sean	cv372	XVal Session 52	1	XVal Session 52-Typing - Numbers-1		2012-07-14 10:24:37.327000
	Edit pad (rev 80)		Frank	cv407	XVal Session 52	1	XVal Session 52-Typing - Numbers-1		2012-07-14 10:24:38.163000
	Edit pad (rev 81)		sean	cv372	XVal Session 52	1	XVal Session 52-Typing - Numbers-1		2012-07-14 10:24:38.464000
	Edit pad (rev 82)		sean	cv372	XVal Session 52	1	XVal Session 52-Typing - Numbers-1		2012-07-14 10:24:38.966000
	Edit pad (rev 83)		sean	cv372	XVal Session 52	1	XVal Session 52-Typing - Numbers-1		2012-07-14 10:24:39.467000
	Edit pad (rev 84)		Frank	cv407	XVal Session 52	1	XVal Session 52-Typing - Numbers-1		2012-07-14 10:24:39.870000
	Edit pad (rev 85)		Frank	cv407	XVal Session 52	1	XVal Session 52-Typing - Numbers-1		2012-07-14 10:24:40.378000
	Edit pad (rev 86)		Frank	cv407	XVal Session 52	1	XVal Session 52-Typing - Numbers-1		2012-07-14 10:24:40.877000
	Edit pad (rev 87)		sean	cv372	XVal Session 52	1	XVal Session 52-Typing - Numbers-1		2012-07-14 10:24:41.371000
	Edit pad (rev 88)		sean	cv372	XVal Session 52	1	XVal Session 52-Typing - Numbers-1		2012-07-14 10:24:41.884000
	Edit pad (rev 89)		Frank	cv407	XVal Session 52	1	XVal Session 52-Typing - Numbers-1		2012-07-14 10:24:42.142000
	Edit pad (rev 90)		Frank	cv407	XVal Session 52	1	XVal Session 52-Typing - Numbers-1		2012-07-14 10:24:42.642000
	Edit pad (rev 91)		Frank	cv407	XVal Session 52	1	XVal Session 52-Typing - Numbers-1		2012-07-14 10:24:45.513000
	Edit pad (rev 92)		Frank	cv407	XVal Session 52	1	XVal Session 52-Typing - Numbers-1		2012-07-14 10:24:46.020000
	Edit pad (rev 93)		charles	cv410	XVal Session 52	1	XVal Session 52-Typing - Numbers-1		2012-07-14 10:24:46.083000
	Edit pad (rev 94)		Frank	cv407	XVal Session 52	1	XVal Session 52-Typing - Numbers-1		2012-07-14 10:24:46.518000
	Edit pad (rev 95)		charles	cv410	XVal Session 52	1	XVal Session 52-Typing - Numbers-1		2012-07-14 10:24:46.578000
	Edit pad (rev 96)		sean	cv372	XVal Session 52	1	XVal Session 52-Typing - Numbers-1		2012-07-14 10:24:46.598000
	Edit pad (rev 97)		Frank	cv407	XVal Session 52	1	XVal Session 52-Typing - Numbers-1		2012-07-14 10:24:47.767000
	Edit pad (rev 98)		charles	cv410	XVal Session 52	1	XVal Session 52-Typing - Numbers-1		2012-07-14 10:24:48.160000
	Edit pad (rev 99)		Frank	cv407	XVal Session 52	1	XVal Session 52-Typing - Numbers-1		2012-07-14 10:24:48.268000
	Edit pad (rev 100)		Frank	cv407	XVal Session 52	1	XVal Session 52-Typing - Numbers-1		2012-07-14 10:24:48.789000
	Edit pad (rev 101)		Frank	cv407	XVal Session 52	1	XVal Session 52-Typing - Numbers-1		2012-07-14 10:24:49.299000
	Edit pad (rev 102)		Frank	cv407	XVal Session 52	1	XVal Session 52-Typing - Numbers-1		2012-07-14 10:24:49.803000
	Edit pad (rev 103)		charles	cv410	XVal Session 52	1	XVal Session 52-Typing - Numbers-1		2012-07-14 10:24:49.858000
	Edit pad (rev 104)		sean	cv372	XVal Session 52	1	XVal Session 52-Typing - Numbers-1		2012-07-14 10:24:49.860000
	Edit pad (rev 105)		Frank	cv407	XVal Session 52	1	XVal Session 52-Typing - Numbers-1		2012-07-14 10:24:50.639000
	Edit pad (rev 106)		sean	cv372	XVal Session 52	1	XVal Session 52-Typing - Numbers-1		2012-07-14 10:24:50.681000
	Edit pad (rev 107)		Frank	cv407	XVal Session 52	1	XVal Session 52-Typing - Numbers-1		2012-07-14 10:24:51.142000
	Edit pad (rev 108)		sean	cv372	XVal Session 52	1	XVal Session 52-Typing - Numbers-1		2012-07-14 10:24:51.191000
	Edit pad (rev 109)		sean	cv372	XVal Session 52	1	XVal Session 52-Typing - Numbers-1		2012-07-14 10:24:51.704000
	Edit pad (rev 110)		sean	cv372	XVal Session 52	1	XVal Session 52-Typing - Numbers-1		2012-07-14 10:24:52.201000
	Edit pad (rev 111)		Frank	cv407	XVal Session 52	1	XVal Session 52-Typing - Numbers-1		2012-07-14 10:24:52.239000
	Edit pad (rev 112)		Frank	cv407	XVal Session 52	1	XVal Session 52-Typing - Numbers-1		2012-07-14 10:24:52.740000
	Edit pad (rev 113)		charles	cv410	XVal Session 52	1	XVal Session 52-Typing - Numbers-1		2012-07-14 10:24:53.022000
	Edit pad (rev 114)		Frank	cv407	XVal Session 52	1	XVal Session 52-Typing - Numbers-1		2012-07-14 10:24:53.252000
	Edit pad (rev 115)		Frank	cv407	XVal Session 52	1	XVal Session 52-Typing - Numbers-1		2012-07-14 10:24:53.752000
	Edit pad (rev 116)		Frank	cv407	XVal Session 52	1	XVal Session 52-Typing - Numbers-1		2012-07-14 10:24:54.575000
	Edit pad (rev 117)		sean	cv372	XVal Session 52	1	XVal Session 52-Typing - Numbers-1		2012-07-14 10:24:54.591000
	Edit pad (rev 118)		Jamey	cv409	XVal Session 52	1	XVal Session 52-Typing - Numbers-1		2012-07-14 10:24:54.759000
	Edit pad (rev 119)		sean	cv372	XVal Session 52	1	XVal Session 52-Typing - Numbers-1		2012-07-14 10:24:55.093000
	Edit pad (rev 120)		Frank	cv407	XVal Session 52	1	XVal Session 52-Typing - Numbers-1		2012-07-14 10:24:55.255000
	Edit pad (rev 121)		charles	cv410	XVal Session 52	1	XVal Session 52-Typing - Numbers-1		2012-07-14 10:24:55.448000
	Edit pad (rev 122)		Jamey	cv409	XVal Session 52	1	XVal Session 52-Typing - Numbers-1		2012-07-14 10:24:55.526000
	Edit pad (rev 123)		sean	cv372	XVal Session 52	1	XVal Session 52-Typing - Numbers-1		2012-07-14 10:24:55.594000
	Edit pad (rev 124)		Jamey	cv409	XVal Session 52	1	XVal Session 52-Typing - Numbers-1		2012-07-14 10:24:56.032000
	Edit pad (rev 125)		sean	cv372	XVal Session 52	1	XVal Session 52-Typing - Numbers-1		2012-07-14 10:24:56.395000
	Edit pad (rev 126)		Jamey	cv409	XVal Session 52	1	XVal Session 52-Typing - Numbers-1		2012-07-14 10:24:56.533000
	Edit pad (rev 127)		Frank	cv407	XVal Session 52	1	XVal Session 52-Typing - Numbers-1		2012-07-14 10:24:56.843000
	Edit pad (rev 128)		sean	cv372	XVal Session 52	1	XVal Session 52-Typing - Numbers-1		2012-07-14 10:24:56.904000
	Edit pad (rev 129)		Jamey	cv409	XVal Session 52	1	XVal Session 52-Typing - Numbers-1		2012-07-14 10:24:57.105000
	Edit pad (rev 130)		Frank	cv407	XVal Session 52	1	XVal Session 52-Typing - Numbers-1		2012-07-14 10:24:57.332000
	Edit pad (rev 131)		Jamey	cv409	XVal Session 52	1	XVal Session 52-Typing - Numbers-1		2012-07-14 10:24:57.610000
	Edit pad (rev 132)		sean	cv372	XVal Session 52	1	XVal Session 52-Typing - Numbers-1		2012-07-14 10:24:57.667000
	Edit pad (rev 133)		Frank	cv407	XVal Session 52	1	XVal Session 52-Typing - Numbers-1		2012-07-14 10:24:57.830000
	Edit pad (rev 134)		Jamey	cv409	XVal Session 52	1	XVal Session 52-Typing - Numbers-1		2012-07-14 10:24:58.153000
	Edit pad (rev 135)		sean	cv372	XVal Session 52	1	XVal Session 52-Typing - Numbers-1		2012-07-14 10:24:58.293000
	Edit pad (rev 136)		Frank	cv407	XVal Session 52	1	XVal Session 52-Typing - Numbers-1		2012-07-14 10:24:58.330000
	Edit pad (rev 137)		Jamey	cv409	XVal Session 52	1	XVal Session 52-Typing - Numbers-1		2012-07-14 10:24:58.657000
	Edit pad (rev 138)		sean	cv372	XVal Session 52	1	XVal Session 52-Typing - Numbers-1		2012-07-14 10:24:58.797000
	Edit pad (rev 139)		Frank	cv407	XVal Session 52	1	XVal Session 52-Typing - Numbers-1		2012-07-14 10:24:58.829000
	Edit pad (rev 140)		Jamey	cv409	XVal Session 52	1	XVal Session 52-Typing - Numbers-1		2012-07-14 10:24:59.163000
	Edit pad (rev 141)		sean	cv372	XVal Session 52	1	XVal Session 52-Typing - Numbers-1		2012-07-14 10:24:59.295000
	Edit pad (rev 142)		charles	cv410	XVal Session 52	1	XVal Session 52-Typing - Numbers-1		2012-07-14 10:24:59.507000
	Edit pad (rev 143)		Jamey	cv409	XVal Session 52	1	XVal Session 52-Typing - Numbers-1		2012-07-14 10:24:59.672000
	Edit pad (rev 144)		Jamey	cv409	XVal Session 52	1	XVal Session 52-Typing - Numbers-1		2012-07-14 10:25:00.185000
	Edit pad (rev 145)		charles	cv410	XVal Session 52	1	XVal Session 52-Typing - Numbers-1		2012-07-14 10:25:00.826000
	Edit pad (rev 146)		Jamey	cv409	XVal Session 52	1	XVal Session 52-Typing - Numbers-1		2012-07-14 10:25:01.049000
	Edit pad (rev 147)		sean	cv372	XVal Session 52	1	XVal Session 52-Typing - Numbers-1		2012-07-14 10:25:01.070000
	Edit pad (rev 148)		charles	cv410	XVal Session 52	1	XVal Session 52-Typing - Numbers-1		2012-07-14 10:25:01.343000
	Edit pad (rev 149)		Jamey	cv409	XVal Session 52	1	XVal Session 52-Typing - Numbers-1		2012-07-14 10:25:01.563000
	Edit pad (rev 150)		sean	cv372	XVal Session 52	1	XVal Session 52-Typing - Numbers-1		2012-07-14 10:25:01.582000
	Edit pad (rev 151)		charles	cv410	XVal Session 52	1	XVal Session 52-Typing - Numbers-1		2012-07-14 10:25:01.844000
	Edit pad (rev 152)		sean	cv372	XVal Session 52	1	XVal Session 52-Typing - Numbers-1		2012-07-14 10:25:02.208000
	Edit pad (rev 153)		Jamey	cv409	XVal Session 52	1	XVal Session 52-Typing - Numbers-1		2012-07-14 10:25:02.243000
	Edit pad (rev 154)		charles	cv410	XVal Session 52	1	XVal Session 52-Typing - Numbers-1		2012-07-14 10:25:02.347000
	Edit pad (rev 155)		Jamey	cv409	XVal Session 52	1	XVal Session 52-Typing - Numbers-1		2012-07-14 10:25:02.751000
	Edit pad (rev 156)		charles	cv410	XVal Session 52	1	XVal Session 52-Typing - Numbers-1		2012-07-14 10:25:03.577000
	Edit pad (rev 157)		charles	cv410	XVal Session 52	1	XVal Session 52-Typing - Numbers-1		2012-07-14 10:25:04.307000
	Edit pad (rev 158)		Jamey	cv409	XVal Session 52	1	XVal Session 52-Typing - Numbers-1		2012-07-14 10:25:04.634000
	Edit pad (rev 159)		charles	cv410	XVal Session 52	1	XVal Session 52-Typing - Numbers-1		2012-07-14 10:25:04.805000
	Edit pad (rev 160)		Jamey	cv409	XVal Session 52	1	XVal Session 52-Typing - Numbers-1		2012-07-14 10:25:05.144000
	Edit pad (rev 161)		charles	cv410	XVal Session 52	1	XVal Session 52-Typing - Numbers-1		2012-07-14 10:25:05.308000
	Edit pad (rev 162)		Frank	cv407	XVal Session 52	1	XVal Session 52-Typing - Numbers-1		2012-07-14 10:25:05.590000
	Edit pad (rev 163)		Jamey	cv409	XVal Session 52	1	XVal Session 52-Typing - Numbers-1		2012-07-14 10:25:05.690000
	Edit pad (rev 164)		charles	cv410	XVal Session 52	1	XVal Session 52-Typing - Numbers-1		2012-07-14 10:25:05.809000
	Edit pad (rev 165)		Jamey	cv409	XVal Session 52	1	XVal Session 52-Typing - Numbers-1		2012-07-14 10:25:06.290000
	Edit pad (rev 166)		Jamey	cv409	XVal Session 52	1	XVal Session 52-Typing - Numbers-1		2012-07-14 10:25:06.798000
	Edit pad (rev 167)		Jamey	cv409	XVal Session 52	1	XVal Session 52-Typing - Numbers-1		2012-07-14 10:25:07.297000
	Edit pad (rev 168)		Jamey	cv409	XVal Session 52	1	XVal Session 52-Typing - Numbers-1		2012-07-14 10:25:07.797000
	Edit pad (rev 169)		Jamey	cv409	XVal Session 52	1	XVal Session 52-Typing - Numbers-1		2012-07-14 10:25:08.901000
	Edit pad (rev 170)		Jamey	cv409	XVal Session 52	1	XVal Session 52-Typing - Numbers-1		2012-07-14 10:25:09.406000
	Edit pad (rev 171)		Jamey	cv409	XVal Session 52	1	XVal Session 52-Typing - Numbers-1		2012-07-14 10:25:09.907000
	Edit pad (rev 172)		Jamey	cv409	XVal Session 52	1	XVal Session 52-Typing - Numbers-1		2012-07-14 10:25:10.408000
	Edit pad (rev 173)		Jamey	cv409	XVal Session 52	1	XVal Session 52-Typing - Numbers-1		2012-07-14 10:25:10.906000
	Edit pad (rev 174)		Jamey	cv409	XVal Session 52	1	XVal Session 52-Typing - Numbers-1		2012-07-14 10:25:11.406000
	Edit pad (rev 175)		charles	cv410	XVal Session 52	1	XVal Session 52-Typing - Numbers-1		2012-07-14 10:25:11.869000
	Edit pad (rev 176)		Jamey	cv409	XVal Session 52	1	XVal Session 52-Typing - Numbers-1		2012-07-14 10:25:11.908000
	Edit pad (rev 177)		Jamey	cv409	XVal Session 52	1	XVal Session 52-Typing - Numbers-1		2012-07-14 10:25:12.418000
	Edit pad (rev 178)		Jamey	cv409	XVal Session 52	1	XVal Session 52-Typing - Numbers-1		2012-07-14 10:25:12.923000
	Edit pad (rev 179)		Jamey	cv409	XVal Session 52	1	XVal Session 52-Typing - Numbers-1		2012-07-14 10:25:13.422000
	Edit pad (rev 180)		Jamey	cv409	XVal Session 52	1	XVal Session 52-Typing - Numbers-1		2012-07-14 10:25:13.925000
	Edit pad (rev 181)		Jamey	cv409	XVal Session 52	1	XVal Session 52-Typing - Numbers-1		2012-07-14 10:25:14.900000
	Edit pad (rev 182)		Jamey	cv409	XVal Session 52	1	XVal Session 52-Typing - Numbers-1		2012-07-14 10:25:15.446000
	Edit pad (rev 183)		sean	cv372	XVal Session 52	1	XVal Session 52-Typing - Numbers-1		2012-07-14 10:25:15.836000
	Edit pad (rev 184)		Jamey	cv409	XVal Session 52	1	XVal Session 52-Typing - Numbers-1		2012-07-14 10:25:17.203000
	Edit pad (rev 185)		Jamey	cv409	XVal Session 52	1	XVal Session 52-Typing - Numbers-1		2012-07-14 10:25:17.704000
	Edit pad (rev 186)		sean	cv372	XVal Session 52	1	XVal Session 52-Typing - Numbers-1		2012-07-14 10:25:17.773000
	Edit pad (rev 187)		Jamey	cv409	XVal Session 52	1	XVal Session 52-Typing - Numbers-1		2012-07-14 10:25:18.252000
	Chat	I'll take the 3rd	Frank	cv407	XVal Session 52	1	XVal Session 52-Typing - Numbers-1		2012-07-14 10:25:18.519000
	Edit pad (rev 188)		charles	cv410	XVal Session 52	1	XVal Session 52-Typing - Numbers-1		2012-07-14 10:25:18.630000
	Edit pad (rev 189)		sean	cv372	XVal Session 52	1	XVal Session 52-Typing - Numbers-1		2012-07-14 10:25:19.451000
	Edit pad (rev 190)		sean	cv372	XVal Session 52	1	XVal Session 52-Typing - Numbers-1		2012-07-14 10:25:19.951000
	Edit pad (rev 191)		sean	cv372	XVal Session 52	1	XVal Session 52-Typing - Numbers-1		2012-07-14 10:25:20.452000
	Edit pad (rev 192)		charles	cv410	XVal Session 52	1	XVal Session 52-Typing - Numbers-1		2012-07-14 10:25:21.719000
	Edit pad (rev 193)		charles	cv410	XVal Session 52	1	XVal Session 52-Typing - Numbers-1		2012-07-14 10:25:22.222000
	Edit pad (rev 194)		charles	cv410	XVal Session 52	1	XVal Session 52-Typing - Numbers-1		2012-07-14 10:25:22.720000
	Edit pad (rev 195)		charles	cv410	XVal Session 52	1	XVal Session 52-Typing - Numbers-1		2012-07-14 10:25:23.291000
	Edit pad (rev 196)		Frank	cv407	XVal Session 52	1	XVal Session 52-Typing - Numbers-1		2012-07-14 10:25:23.725000
	Edit pad (rev 197)		charles	cv410	XVal Session 52	1	XVal Session 52-Typing - Numbers-1		2012-07-14 10:25:25.127000
	Edit pad (rev 198)		Frank	cv407	XVal Session 52	1	XVal Session 52-Typing - Numbers-1		2012-07-14 10:25:25.879000
	Edit pad (rev 199)		charles	cv410	XVal Session 52	1	XVal Session 52-Typing - Numbers-1		2012-07-14 10:25:26.023000
	Edit pad (rev 200)		Frank	cv407	XVal Session 52	1	XVal Session 52-Typing - Numbers-1		2012-07-14 10:25:26.378000
	Edit pad (rev 201)		charles	cv410	XVal Session 52	1	XVal Session 52-Typing - Numbers-1		2012-07-14 10:25:26.800000
	Edit pad (rev 202)		charles	cv410	XVal Session 52	1	XVal Session 52-Typing - Numbers-1		2012-07-14 10:25:27.366000
	Edit pad (rev 203)		Frank	cv407	XVal Session 52	1	XVal Session 52-Typing - Numbers-1		2012-07-14 10:25:27.611000
	Edit pad (rev 204)		Jamey	cv409	XVal Session 52	1	XVal Session 52-Typing - Numbers-1		2012-07-14 10:25:27.846000
	Edit pad (rev 205)		charles	cv410	XVal Session 52	1	XVal Session 52-Typing - Numbers-1		2012-07-14 10:25:27.868000
	Edit pad (rev 206)		Frank	cv407	XVal Session 52	1	XVal Session 52-Typing - Numbers-1		2012-07-14 10:25:28.233000
	Edit pad (rev 207)		Jamey	cv409	XVal Session 52	1	XVal Session 52-Typing - Numbers-1		2012-07-14 10:25:28.346000
	Edit pad (rev 208)		charles	cv410	XVal Session 52	1	XVal Session 52-Typing - Numbers-1		2012-07-14 10:25:28.410000
	Edit pad (rev 209)		Frank	cv407	XVal Session 52	1	XVal Session 52-Typing - Numbers-1		2012-07-14 10:25:28.736000
	Edit pad (rev 210)		charles	cv410	XVal Session 52	1	XVal Session 52-Typing - Numbers-1		2012-07-14 10:25:28.906000
	Edit pad (rev 211)		charles	cv410	XVal Session 52	1	XVal Session 52-Typing - Numbers-1		2012-07-14 10:25:29.406000
	Edit pad (rev 212)		Frank	cv407	XVal Session 52	1	XVal Session 52-Typing - Numbers-1		2012-07-14 10:25:29.431000
	Edit pad (rev 213)		charles	cv410	XVal Session 52	1	XVal Session 52-Typing - Numbers-1		2012-07-14 10:25:29.909000
	Edit pad (rev 214)		Frank	cv407	XVal Session 52	1	XVal Session 52-Typing - Numbers-1		2012-07-14 10:25:29.931000
	Edit pad (rev 215)		Jamey	cv409	XVal Session 52	1	XVal Session 52-Typing - Numbers-1		2012-07-14 10:25:30.038000
	Edit pad (rev 216)		charles	cv410	XVal Session 52	1	XVal Session 52-Typing - Numbers-1		2012-07-14 10:25:30.435000
	Edit pad (rev 217)		Frank	cv407	XVal Session 52	1	XVal Session 52-Typing - Numbers-1		2012-07-14 10:25:30.440000
	Edit pad (rev 218)		Jamey	cv409	XVal Session 52	1	XVal Session 52-Typing - Numbers-1		2012-07-14 10:25:30.549000
	Edit pad (rev 219)		charles	cv410	XVal Session 52	1	XVal Session 52-Typing - Numbers-1		2012-07-14 10:25:30.941000
	Edit pad (rev 220)		Jamey	cv409	XVal Session 52	1	XVal Session 52-Typing - Numbers-1		2012-07-14 10:25:31.187000
	Edit pad (rev 221)		charles	cv410	XVal Session 52	1	XVal Session 52-Typing - Numbers-1		2012-07-14 10:25:31.438000
	Edit pad (rev 222)		Frank	cv407	XVal Session 52	1	XVal Session 52-Typing - Numbers-1		2012-07-14 10:25:31.583000
	Edit pad (rev 223)		charles	cv410	XVal Session 52	1	XVal Session 52-Typing - Numbers-1		2012-07-14 10:25:31.935000
	Edit pad (rev 224)		Jamey	cv409	XVal Session 52	1	XVal Session 52-Typing - Numbers-1		2012-07-14 10:25:32.063000
	Edit pad (rev 225)		Frank	cv407	XVal Session 52	1	XVal Session 52-Typing - Numbers-1		2012-07-14 10:25:32.268000
	Edit pad (rev 226)		charles	cv410	XVal Session 52	1	XVal Session 52-Typing - Numbers-1		2012-07-14 10:25:32.441000
	Edit pad (rev 227)		Jamey	cv409	XVal Session 52	1	XVal Session 52-Typing - Numbers-1		2012-07-14 10:25:32.563000
	Edit pad (rev 228)		Frank	cv407	XVal Session 52	1	XVal Session 52-Typing - Numbers-1		2012-07-14 10:25:33.385000
	Edit pad (rev 229)		Jamey	cv409	XVal Session 52	1	XVal Session 52-Typing - Numbers-1		2012-07-14 10:25:33.403000
	Edit pad (rev 230)		charles	cv410	XVal Session 52	1	XVal Session 52-Typing - Numbers-1		2012-07-14 10:25:33.497000
	Edit pad (rev 231)		sean	cv372	XVal Session 52	1	XVal Session 52-Typing - Numbers-1		2012-07-14 10:25:33.878000
	Edit pad (rev 232)		Frank	cv407	XVal Session 52	1	XVal Session 52-Typing - Numbers-1		2012-07-14 10:25:33.896000
	Edit pad (rev 233)		charles	cv410	XVal Session 52	1	XVal Session 52-Typing - Numbers-1		2012-07-14 10:25:34.533000
	Edit pad (rev 234)		Jamey	cv409	XVal Session 52	1	XVal Session 52-Typing - Numbers-1		2012-07-14 10:25:34.641000
	Edit pad (rev 235)		Frank	cv407	XVal Session 52	1	XVal Session 52-Typing - Numbers-1		2012-07-14 10:25:34.681000
	Edit pad (rev 236)		sean	cv372	XVal Session 52	1	XVal Session 52-Typing - Numbers-1		2012-07-14 10:25:34.878000
	Edit pad (rev 237)		Frank	cv407	XVal Session 52	1	XVal Session 52-Typing - Numbers-1		2012-07-14 10:25:35.184000
	Edit pad (rev 238)		charles	cv410	XVal Session 52	1	XVal Session 52-Typing - Numbers-1		2012-07-14 10:25:35.353000
	Edit pad (rev 239)		Jamey	cv409	XVal Session 52	1	XVal Session 52-Typing - Numbers-1		2012-07-14 10:25:35.461000
	Edit pad (rev 240)		sean	cv372	XVal Session 52	1	XVal Session 52-Typing - Numbers-1		2012-07-14 10:25:35.685000
	Edit pad (rev 241)		charles	cv410	XVal Session 52	1	XVal Session 52-Typing - Numbers-1		2012-07-14 10:25:35.930000
	Edit pad (rev 242)		sean	cv372	XVal Session 52	1	XVal Session 52-Typing - Numbers-1		2012-07-14 10:25:36.188000
	Edit pad (rev 243)		Jamey	cv409	XVal Session 52	1	XVal Session 52-Typing - Numbers-1		2012-07-14 10:25:36.316000
	Edit pad (rev 244)		Frank	cv407	XVal Session 52	1	XVal Session 52-Typing - Numbers-1		2012-07-14 10:25:36.740000
	Edit pad (rev 245)		Jamey	cv409	XVal Session 52	1	XVal Session 52-Typing - Numbers-1		2012-07-14 10:25:36.822000
	Edit pad (rev 246)		charles	cv410	XVal Session 52	1	XVal Session 52-Typing - Numbers-1		2012-07-14 10:25:36.980000
	Edit pad (rev 247)		Frank	cv407	XVal Session 52	1	XVal Session 52-Typing - Numbers-1		2012-07-14 10:25:37.259000
	Edit pad (rev 248)		Jamey	cv409	XVal Session 52	1	XVal Session 52-Typing - Numbers-1		2012-07-14 10:25:37.330000
	Edit pad (rev 249)		charles	cv410	XVal Session 52	1	XVal Session 52-Typing - Numbers-1		2012-07-14 10:25:38.160000
	Edit pad (rev 250)		Jamey	cv409	XVal Session 52	1	XVal Session 52-Typing - Numbers-1		2012-07-14 10:25:38.690000
	Edit pad (rev 251)		charles	cv410	XVal Session 52	1	XVal Session 52-Typing - Numbers-1		2012-07-14 10:25:38.785000
	Edit pad (rev 252)		sean	cv372	XVal Session 52	1	XVal Session 52-Typing - Numbers-1		2012-07-14 10:25:39.255000
	Edit pad (rev 253)		charles	cv410	XVal Session 52	1	XVal Session 52-Typing - Numbers-1		2012-07-14 10:25:39.284000
	Edit pad (rev 254)		Frank	cv407	XVal Session 52	1	XVal Session 52-Typing - Numbers-1		2012-07-14 10:25:39.307000
	Edit pad (rev 255)		charles	cv410	XVal Session 52	1	XVal Session 52-Typing - Numbers-1		2012-07-14 10:25:39.784000
[truncated: 1,738 more rows]
