# Supplementary material for: Dynamics of collective performance in collaboration networks
Source: PLoS One. 2018 Oct 10;13(10):e0204547. doi: 10.1371/journal.pone.0204547 (PMC6179230; doi:10.1371/journal.pone.0204547)
Supplement: S1 Dataset — (ZIP) [file pone.0204547.s001.zip › data/team-data/team-chat-logs/XVal Session 26 - Group 1 - LogFile.csv]

id	event	data	chat_name	subject	session	session_group	completed_task	ip_address	timestamp
17462	Entering waiting room			cv124	XVal Session 26			192.54.222.3	2012-07-11 18:21:01
17464	Entering waiting room			cv125	XVal Session 26			192.54.222.3	2012-07-11 18:21:09
17465	Entering waiting room			cv122	XVal Session 26			192.54.222.3	2012-07-11 18:21:11
17466	Entering waiting room			cv123	XVal Session 26			18.111.31.250	2012-07-11 18:21:13
17479	Setup participants				XVal Session 26				2012-07-11 18:21:43
17480	Setup tasks				XVal Session 26				2012-07-11 18:21:43
17481	Introduction	Starting in 24 seconds		cv123	XVal Session 26	1		18.111.31.250	2012-07-11 18:21:44
17482	Introduction	Starting in 20 seconds		cv124	XVal Session 26	1		192.54.222.3	2012-07-11 18:21:48
17483	Introduction	Starting in 19 seconds		cv125	XVal Session 26	1		192.54.222.3	2012-07-11 18:21:49
17484	Introduction	Starting in 19 seconds		cv122	XVal Session 26	1		192.54.222.3	2012-07-11 18:21:49
17493	Load Instructions			cv125	XVal Session 26	1	XVal Session 26-Introduction-1	192.54.222.3	2012-07-11 18:22:08
17494	Load Instructions			cv122	XVal Session 26	1	XVal Session 26-Introduction-1	192.54.222.3	2012-07-11 18:22:08
17495	Load Instructions			cv123	XVal Session 26	1	XVal Session 26-Introduction-1	18.111.31.250	2012-07-11 18:22:08
17496	Load Instructions			cv124	XVal Session 26	1	XVal Session 26-Introduction-1	192.54.222.3	2012-07-11 18:22:09
17497	Load Workspace			cv124	XVal Session 26	1	XVal Session 26-Introduction-1	192.54.222.3	2012-07-11 18:22:28
17498	Load Workspace			cv125	XVal Session 26	1	XVal Session 26-Introduction-1	192.54.222.3	2012-07-11 18:22:28
17499	Load Workspace			cv123	XVal Session 26	1	XVal Session 26-Introduction-1	18.111.31.250	2012-07-11 18:22:28
17500	Load Workspace			cv122	XVal Session 26	1	XVal Session 26-Introduction-1	192.54.222.3	2012-07-11 18:22:28
	Edit pad (rev 0)		Frank	cv407	XVal Session 26	1	XVal Session 26-Introduction-1		2012-07-11 18:22:37.154000
	Edit pad (rev 1)		Frank	cv407	XVal Session 26	1	XVal Session 26-Introduction-1		2012-07-11 18:22:37.908000
	Edit pad (rev 2)		Nick	cv396	XVal Session 26	1	XVal Session 26-Introduction-1		2012-07-11 18:22:38.967000
	Edit pad (rev 3)		Nick	cv396	XVal Session 26	1	XVal Session 26-Introduction-1		2012-07-11 18:22:39.467000
	Edit pad (rev 4)		Dan	cv401	XVal Session 26	1	XVal Session 26-Introduction-1		2012-07-11 18:22:44.548000
	Edit pad (rev 5)		Dan	cv401	XVal Session 26	1	XVal Session 26-Introduction-1		2012-07-11 18:22:45.080000
	Edit pad (rev 6)		Dan	cv401	XVal Session 26	1	XVal Session 26-Introduction-1		2012-07-11 18:22:45.580000
	Edit pad (rev 7)		Dan	cv401	XVal Session 26	1	XVal Session 26-Introduction-1		2012-07-11 18:22:46.087000
	Edit pad (rev 8)		Dan	cv401	XVal Session 26	1	XVal Session 26-Introduction-1		2012-07-11 18:22:47.807000
	Edit pad (rev 9)		Dan	cv401	XVal Session 26	1	XVal Session 26-Introduction-1		2012-07-11 18:22:48.315000
	Edit pad (rev 10)		Capucine	cv402	XVal Session 26	1	XVal Session 26-Introduction-1		2012-07-11 18:22:49.330000
	Edit pad (rev 11)		Capucine	cv402	XVal Session 26	1	XVal Session 26-Introduction-1		2012-07-11 18:22:49.839000
	Edit pad (rev 12)		Capucine	cv402	XVal Session 26	1	XVal Session 26-Introduction-1		2012-07-11 18:22:51.054000
	Edit pad (rev 13)		Capucine	cv402	XVal Session 26	1	XVal Session 26-Introduction-1		2012-07-11 18:22:51.652000
	Edit pad (rev 14)		Capucine	cv402	XVal Session 26	1	XVal Session 26-Introduction-1		2012-07-11 18:22:52.153000
	Edit pad (rev 15)		Capucine	cv402	XVal Session 26	1	XVal Session 26-Introduction-1		2012-07-11 18:22:52.652000
	Edit pad (rev 16)		Capucine	cv402	XVal Session 26	1	XVal Session 26-Introduction-1		2012-07-11 18:22:53.859000
17501	Load Instructions			cv124	XVal Session 26	1	XVal Session 26-Typing - Text-1	192.54.222.3	2012-07-11 18:23:58
17502	Load Instructions			cv125	XVal Session 26	1	XVal Session 26-Typing - Text-1	192.54.222.3	2012-07-11 18:23:58
17503	Load Instructions			cv123	XVal Session 26	1	XVal Session 26-Typing - Text-1	18.111.31.250	2012-07-11 18:23:59
17504	Load Instructions			cv122	XVal Session 26	1	XVal Session 26-Typing - Text-1	192.54.222.3	2012-07-11 18:23:59
17509	Load Workspace			cv125	XVal Session 26	1	XVal Session 26-Typing - Text-1	192.54.222.3	2012-07-11 18:24:38
17510	Load Workspace			cv123	XVal Session 26	1	XVal Session 26-Typing - Text-1	18.111.31.250	2012-07-11 18:24:38
17511	Load Workspace			cv122	XVal Session 26	1	XVal Session 26-Typing - Text-1	192.54.222.3	2012-07-11 18:24:38
17512	Load Workspace			cv124	XVal Session 26	1	XVal Session 26-Typing - Text-1	192.54.222.3	2012-07-11 18:24:39
	Edit pad (rev 0)		Frank	cv407	XVal Session 26	1	XVal Session 26-Typing - Text-1		2012-07-11 18:24:55.993000
	Edit pad (rev 1)		Frank	cv407	XVal Session 26	1	XVal Session 26-Typing - Text-1		2012-07-11 18:24:56.513000
	Edit pad (rev 2)		Frank	cv407	XVal Session 26	1	XVal Session 26-Typing - Text-1		2012-07-11 18:24:57.211000
	Edit pad (rev 3)		Frank	cv407	XVal Session 26	1	XVal Session 26-Typing - Text-1		2012-07-11 18:24:58.205000
	Edit pad (rev 4)		Frank	cv407	XVal Session 26	1	XVal Session 26-Typing - Text-1		2012-07-11 18:24:59.143000
	Edit pad (rev 5)		Frank	cv407	XVal Session 26	1	XVal Session 26-Typing - Text-1		2012-07-11 18:24:59.732000
	Edit pad (rev 6)		Frank	cv407	XVal Session 26	1	XVal Session 26-Typing - Text-1		2012-07-11 18:25:00.548000
	Edit pad (rev 7)		Frank	cv407	XVal Session 26	1	XVal Session 26-Typing - Text-1		2012-07-11 18:25:01.049000
	Edit pad (rev 8)		Frank	cv407	XVal Session 26	1	XVal Session 26-Typing - Text-1		2012-07-11 18:25:01.550000
	Edit pad (rev 9)		Frank	cv407	XVal Session 26	1	XVal Session 26-Typing - Text-1		2012-07-11 18:25:02.082000
	Edit pad (rev 10)		Frank	cv407	XVal Session 26	1	XVal Session 26-Typing - Text-1		2012-07-11 18:25:02.570000
	Edit pad (rev 11)		Frank	cv407	XVal Session 26	1	XVal Session 26-Typing - Text-1		2012-07-11 18:25:03.066000
	Edit pad (rev 12)		Frank	cv407	XVal Session 26	1	XVal Session 26-Typing - Text-1		2012-07-11 18:25:03.565000
	Edit pad (rev 13)		Frank	cv407	XVal Session 26	1	XVal Session 26-Typing - Text-1		2012-07-11 18:25:08.897000
	Edit pad (rev 14)		Nick	cv396	XVal Session 26	1	XVal Session 26-Typing - Text-1		2012-07-11 18:25:09.129000
	Edit pad (rev 15)		Frank	cv407	XVal Session 26	1	XVal Session 26-Typing - Text-1		2012-07-11 18:25:09.408000
	Edit pad (rev 16)		Nick	cv396	XVal Session 26	1	XVal Session 26-Typing - Text-1		2012-07-11 18:25:09.625000
	Edit pad (rev 17)		Frank	cv407	XVal Session 26	1	XVal Session 26-Typing - Text-1		2012-07-11 18:25:09.910000
	Edit pad (rev 18)		Frank	cv407	XVal Session 26	1	XVal Session 26-Typing - Text-1		2012-07-11 18:25:10.416000
	Edit pad (rev 19)		Nick	cv396	XVal Session 26	1	XVal Session 26-Typing - Text-1		2012-07-11 18:25:10.532000
	Edit pad (rev 20)		Frank	cv407	XVal Session 26	1	XVal Session 26-Typing - Text-1		2012-07-11 18:25:11.030000
	Edit pad (rev 21)		Nick	cv396	XVal Session 26	1	XVal Session 26-Typing - Text-1		2012-07-11 18:25:11.045000
	Edit pad (rev 22)		Nick	cv396	XVal Session 26	1	XVal Session 26-Typing - Text-1		2012-07-11 18:25:11.745000
	Edit pad (rev 23)		Frank	cv407	XVal Session 26	1	XVal Session 26-Typing - Text-1		2012-07-11 18:25:11.927000
	Edit pad (rev 24)		Nick	cv396	XVal Session 26	1	XVal Session 26-Typing - Text-1		2012-07-11 18:25:12.250000
	Edit pad (rev 25)		Frank	cv407	XVal Session 26	1	XVal Session 26-Typing - Text-1		2012-07-11 18:25:12.442000
	Edit pad (rev 26)		Nick	cv396	XVal Session 26	1	XVal Session 26-Typing - Text-1		2012-07-11 18:25:12.749000
	Edit pad (rev 27)		Frank	cv407	XVal Session 26	1	XVal Session 26-Typing - Text-1		2012-07-11 18:25:12.939000
	Edit pad (rev 28)		Nick	cv396	XVal Session 26	1	XVal Session 26-Typing - Text-1		2012-07-11 18:25:13.250000
	Edit pad (rev 29)		Nick	cv396	XVal Session 26	1	XVal Session 26-Typing - Text-1		2012-07-11 18:25:13.751000
	Edit pad (rev 30)		Frank	cv407	XVal Session 26	1	XVal Session 26-Typing - Text-1		2012-07-11 18:25:13.829000
	Edit pad (rev 31)		Nick	cv396	XVal Session 26	1	XVal Session 26-Typing - Text-1		2012-07-11 18:25:14.248000
	Edit pad (rev 32)		Frank	cv407	XVal Session 26	1	XVal Session 26-Typing - Text-1		2012-07-11 18:25:14.337000
	Edit pad (rev 33)		Nick	cv396	XVal Session 26	1	XVal Session 26-Typing - Text-1		2012-07-11 18:25:14.750000
	Edit pad (rev 34)		Frank	cv407	XVal Session 26	1	XVal Session 26-Typing - Text-1		2012-07-11 18:25:14.926000
	Edit pad (rev 35)		Nick	cv396	XVal Session 26	1	XVal Session 26-Typing - Text-1		2012-07-11 18:25:15.250000
	Edit pad (rev 36)		Frank	cv407	XVal Session 26	1	XVal Session 26-Typing - Text-1		2012-07-11 18:25:15.430000
	Edit pad (rev 37)		Nick	cv396	XVal Session 26	1	XVal Session 26-Typing - Text-1		2012-07-11 18:25:15.757000
	Edit pad (rev 38)		Frank	cv407	XVal Session 26	1	XVal Session 26-Typing - Text-1		2012-07-11 18:25:15.945000
	Edit pad (rev 39)		Nick	cv396	XVal Session 26	1	XVal Session 26-Typing - Text-1		2012-07-11 18:25:16.261000
	Edit pad (rev 40)		Frank	cv407	XVal Session 26	1	XVal Session 26-Typing - Text-1		2012-07-11 18:25:16.439000
	Edit pad (rev 41)		Nick	cv396	XVal Session 26	1	XVal Session 26-Typing - Text-1		2012-07-11 18:25:16.911000
	Edit pad (rev 42)		Frank	cv407	XVal Session 26	1	XVal Session 26-Typing - Text-1		2012-07-11 18:25:16.942000
	Edit pad (rev 43)		Nick	cv396	XVal Session 26	1	XVal Session 26-Typing - Text-1		2012-07-11 18:25:17.420000
	Edit pad (rev 44)		Frank	cv407	XVal Session 26	1	XVal Session 26-Typing - Text-1		2012-07-11 18:25:17.442000
	Edit pad (rev 45)		Nick	cv396	XVal Session 26	1	XVal Session 26-Typing - Text-1		2012-07-11 18:25:17.921000
	Edit pad (rev 46)		Frank	cv407	XVal Session 26	1	XVal Session 26-Typing - Text-1		2012-07-11 18:25:17.949000
	Edit pad (rev 47)		Nick	cv396	XVal Session 26	1	XVal Session 26-Typing - Text-1		2012-07-11 18:25:18.421000
	Edit pad (rev 48)		Frank	cv407	XVal Session 26	1	XVal Session 26-Typing - Text-1		2012-07-11 18:25:18.460000
	Edit pad (rev 49)		Nick	cv396	XVal Session 26	1	XVal Session 26-Typing - Text-1		2012-07-11 18:25:18.923000
	Edit pad (rev 50)		Frank	cv407	XVal Session 26	1	XVal Session 26-Typing - Text-1		2012-07-11 18:25:18.972000
	Edit pad (rev 51)		Nick	cv396	XVal Session 26	1	XVal Session 26-Typing - Text-1		2012-07-11 18:25:19.424000
	Edit pad (rev 52)		Frank	cv407	XVal Session 26	1	XVal Session 26-Typing - Text-1		2012-07-11 18:25:19.465000
	Edit pad (rev 53)		Nick	cv396	XVal Session 26	1	XVal Session 26-Typing - Text-1		2012-07-11 18:25:19.920000
	Edit pad (rev 54)		Frank	cv407	XVal Session 26	1	XVal Session 26-Typing - Text-1		2012-07-11 18:25:19.974000
	Edit pad (rev 55)		Nick	cv396	XVal Session 26	1	XVal Session 26-Typing - Text-1		2012-07-11 18:25:20.422000
	Edit pad (rev 56)		Frank	cv407	XVal Session 26	1	XVal Session 26-Typing - Text-1		2012-07-11 18:25:20.616000
	Edit pad (rev 57)		Nick	cv396	XVal Session 26	1	XVal Session 26-Typing - Text-1		2012-07-11 18:25:20.921000
	Edit pad (rev 58)		Frank	cv407	XVal Session 26	1	XVal Session 26-Typing - Text-1		2012-07-11 18:25:21.032000
	Edit pad (rev 59)		Nick	cv396	XVal Session 26	1	XVal Session 26-Typing - Text-1		2012-07-11 18:25:21.421000
	Edit pad (rev 60)		Dan	cv401	XVal Session 26	1	XVal Session 26-Typing - Text-1		2012-07-11 18:25:21.484000
	Edit pad (rev 61)		Frank	cv407	XVal Session 26	1	XVal Session 26-Typing - Text-1		2012-07-11 18:25:21.535000
	Edit pad (rev 62)		Nick	cv396	XVal Session 26	1	XVal Session 26-Typing - Text-1		2012-07-11 18:25:21.920000
	Edit pad (rev 63)		Dan	cv401	XVal Session 26	1	XVal Session 26-Typing - Text-1		2012-07-11 18:25:21.986000
	Edit pad (rev 64)		Frank	cv407	XVal Session 26	1	XVal Session 26-Typing - Text-1		2012-07-11 18:25:22.043000
	Edit pad (rev 65)		Nick	cv396	XVal Session 26	1	XVal Session 26-Typing - Text-1		2012-07-11 18:25:22.421000
	Edit pad (rev 66)		Frank	cv407	XVal Session 26	1	XVal Session 26-Typing - Text-1		2012-07-11 18:25:22.552000
	Edit pad (rev 67)		Dan	cv401	XVal Session 26	1	XVal Session 26-Typing - Text-1		2012-07-11 18:25:22.859000
	Edit pad (rev 68)		Nick	cv396	XVal Session 26	1	XVal Session 26-Typing - Text-1		2012-07-11 18:25:22.921000
	Edit pad (rev 69)		Frank	cv407	XVal Session 26	1	XVal Session 26-Typing - Text-1		2012-07-11 18:25:23.052000
	Edit pad (rev 70)		Dan	cv401	XVal Session 26	1	XVal Session 26-Typing - Text-1		2012-07-11 18:25:23.412000
	Edit pad (rev 71)		Frank	cv407	XVal Session 26	1	XVal Session 26-Typing - Text-1		2012-07-11 18:25:23.552000
	Edit pad (rev 72)		Dan	cv401	XVal Session 26	1	XVal Session 26-Typing - Text-1		2012-07-11 18:25:23.911000
	Edit pad (rev 73)		Frank	cv407	XVal Session 26	1	XVal Session 26-Typing - Text-1		2012-07-11 18:25:24.048000
	Edit pad (rev 74)		Nick	cv396	XVal Session 26	1	XVal Session 26-Typing - Text-1		2012-07-11 18:25:24.064000
	Edit pad (rev 75)		Dan	cv401	XVal Session 26	1	XVal Session 26-Typing - Text-1		2012-07-11 18:25:24.416000
	Edit pad (rev 76)		Frank	cv407	XVal Session 26	1	XVal Session 26-Typing - Text-1		2012-07-11 18:25:24.549000
	Edit pad (rev 77)		Nick	cv396	XVal Session 26	1	XVal Session 26-Typing - Text-1		2012-07-11 18:25:24.572000
	Edit pad (rev 78)		Dan	cv401	XVal Session 26	1	XVal Session 26-Typing - Text-1		2012-07-11 18:25:24.924000
	Edit pad (rev 79)		Nick	cv396	XVal Session 26	1	XVal Session 26-Typing - Text-1		2012-07-11 18:25:25.075000
	Edit pad (rev 80)		Dan	cv401	XVal Session 26	1	XVal Session 26-Typing - Text-1		2012-07-11 18:25:25.424000
	Edit pad (rev 81)		Nick	cv396	XVal Session 26	1	XVal Session 26-Typing - Text-1		2012-07-11 18:25:25.583000
	Edit pad (rev 82)		Dan	cv401	XVal Session 26	1	XVal Session 26-Typing - Text-1		2012-07-11 18:25:25.924000
	Edit pad (rev 83)		Nick	cv396	XVal Session 26	1	XVal Session 26-Typing - Text-1		2012-07-11 18:25:26.092000
	Edit pad (rev 84)		Dan	cv401	XVal Session 26	1	XVal Session 26-Typing - Text-1		2012-07-11 18:25:26.423000
	Edit pad (rev 85)		Nick	cv396	XVal Session 26	1	XVal Session 26-Typing - Text-1		2012-07-11 18:25:26.591000
	Edit pad (rev 86)		Dan	cv401	XVal Session 26	1	XVal Session 26-Typing - Text-1		2012-07-11 18:25:26.927000
	Edit pad (rev 87)		Nick	cv396	XVal Session 26	1	XVal Session 26-Typing - Text-1		2012-07-11 18:25:27.090000
	Edit pad (rev 88)		Frank	cv407	XVal Session 26	1	XVal Session 26-Typing - Text-1		2012-07-11 18:25:27.128000
	Edit pad (rev 89)		Dan	cv401	XVal Session 26	1	XVal Session 26-Typing - Text-1		2012-07-11 18:25:27.422000
	Edit pad (rev 90)		Nick	cv396	XVal Session 26	1	XVal Session 26-Typing - Text-1		2012-07-11 18:25:27.597000
	Edit pad (rev 91)		Frank	cv407	XVal Session 26	1	XVal Session 26-Typing - Text-1		2012-07-11 18:25:27.824000
	Edit pad (rev 92)		Dan	cv401	XVal Session 26	1	XVal Session 26-Typing - Text-1		2012-07-11 18:25:27.927000
	Edit pad (rev 93)		Nick	cv396	XVal Session 26	1	XVal Session 26-Typing - Text-1		2012-07-11 18:25:28.097000
	Edit pad (rev 94)		Dan	cv401	XVal Session 26	1	XVal Session 26-Typing - Text-1		2012-07-11 18:25:28.424000
	Edit pad (rev 95)		Frank	cv407	XVal Session 26	1	XVal Session 26-Typing - Text-1		2012-07-11 18:25:28.483000
	Edit pad (rev 96)		Nick	cv396	XVal Session 26	1	XVal Session 26-Typing - Text-1		2012-07-11 18:25:28.595000
	Edit pad (rev 97)		Dan	cv401	XVal Session 26	1	XVal Session 26-Typing - Text-1		2012-07-11 18:25:28.924000
	Edit pad (rev 98)		Frank	cv407	XVal Session 26	1	XVal Session 26-Typing - Text-1		2012-07-11 18:25:28.981000
	Edit pad (rev 99)		Nick	cv396	XVal Session 26	1	XVal Session 26-Typing - Text-1		2012-07-11 18:25:29.095000
	Edit pad (rev 100)		Dan	cv401	XVal Session 26	1	XVal Session 26-Typing - Text-1		2012-07-11 18:25:29.424000
	Edit pad (rev 101)		Dan	cv401	XVal Session 26	1	XVal Session 26-Typing - Text-1		2012-07-11 18:25:29.950000
	Edit pad (rev 102)		Nick	cv396	XVal Session 26	1	XVal Session 26-Typing - Text-1		2012-07-11 18:25:30.556000
	Edit pad (rev 103)		Dan	cv401	XVal Session 26	1	XVal Session 26-Typing - Text-1		2012-07-11 18:25:30.634000
	Edit pad (rev 104)		Nick	cv396	XVal Session 26	1	XVal Session 26-Typing - Text-1		2012-07-11 18:25:31.060000
	Edit pad (rev 105)		Dan	cv401	XVal Session 26	1	XVal Session 26-Typing - Text-1		2012-07-11 18:25:31.143000
	Edit pad (rev 106)		Frank	cv407	XVal Session 26	1	XVal Session 26-Typing - Text-1		2012-07-11 18:25:31.218000
	Edit pad (rev 107)		Nick	cv396	XVal Session 26	1	XVal Session 26-Typing - Text-1		2012-07-11 18:25:31.561000
	Edit pad (rev 108)		Frank	cv407	XVal Session 26	1	XVal Session 26-Typing - Text-1		2012-07-11 18:25:31.722000
	Edit pad (rev 109)		Capucine	cv402	XVal Session 26	1	XVal Session 26-Typing - Text-1		2012-07-11 18:25:31.964000
	Edit pad (rev 110)		Nick	cv396	XVal Session 26	1	XVal Session 26-Typing - Text-1		2012-07-11 18:25:32.060000
	Edit pad (rev 111)		Frank	cv407	XVal Session 26	1	XVal Session 26-Typing - Text-1		2012-07-11 18:25:32.222000
	Edit pad (rev 112)		Capucine	cv402	XVal Session 26	1	XVal Session 26-Typing - Text-1		2012-07-11 18:25:32.463000
	Edit pad (rev 113)		Dan	cv401	XVal Session 26	1	XVal Session 26-Typing - Text-1		2012-07-11 18:25:32.506000
	Edit pad (rev 114)		Nick	cv396	XVal Session 26	1	XVal Session 26-Typing - Text-1		2012-07-11 18:25:32.560000
	Edit pad (rev 115)		Frank	cv407	XVal Session 26	1	XVal Session 26-Typing - Text-1		2012-07-11 18:25:32.723000
	Edit pad (rev 116)		Dan	cv401	XVal Session 26	1	XVal Session 26-Typing - Text-1		2012-07-11 18:25:32.984000
	Edit pad (rev 117)		Nick	cv396	XVal Session 26	1	XVal Session 26-Typing - Text-1		2012-07-11 18:25:33.061000
	Edit pad (rev 118)		Nick	cv396	XVal Session 26	1	XVal Session 26-Typing - Text-1		2012-07-11 18:25:33.560000
	Edit pad (rev 119)		Capucine	cv402	XVal Session 26	1	XVal Session 26-Typing - Text-1		2012-07-11 18:25:33.879000
	Edit pad (rev 120)		Nick	cv396	XVal Session 26	1	XVal Session 26-Typing - Text-1		2012-07-11 18:25:34.061000
	Edit pad (rev 121)		Frank	cv407	XVal Session 26	1	XVal Session 26-Typing - Text-1		2012-07-11 18:25:34.110000
	Edit pad (rev 122)		Dan	cv401	XVal Session 26	1	XVal Session 26-Typing - Text-1		2012-07-11 18:25:34.402000
	Edit pad (rev 123)		Capucine	cv402	XVal Session 26	1	XVal Session 26-Typing - Text-1		2012-07-11 18:25:34.526000
	Edit pad (rev 124)		Nick	cv396	XVal Session 26	1	XVal Session 26-Typing - Text-1		2012-07-11 18:25:34.568000
	Edit pad (rev 125)		Frank	cv407	XVal Session 26	1	XVal Session 26-Typing - Text-1		2012-07-11 18:25:34.616000
	Edit pad (rev 126)		Dan	cv401	XVal Session 26	1	XVal Session 26-Typing - Text-1		2012-07-11 18:25:34.907000
	Edit pad (rev 127)		Capucine	cv402	XVal Session 26	1	XVal Session 26-Typing - Text-1		2012-07-11 18:25:35.026000
	Edit pad (rev 128)		Nick	cv396	XVal Session 26	1	XVal Session 26-Typing - Text-1		2012-07-11 18:25:35.068000
	Edit pad (rev 129)		Frank	cv407	XVal Session 26	1	XVal Session 26-Typing - Text-1		2012-07-11 18:25:35.135000
	Edit pad (rev 130)		Dan	cv401	XVal Session 26	1	XVal Session 26-Typing - Text-1		2012-07-11 18:25:35.409000
	Edit pad (rev 131)		Capucine	cv402	XVal Session 26	1	XVal Session 26-Typing - Text-1		2012-07-11 18:25:35.526000
	Edit pad (rev 132)		Nick	cv396	XVal Session 26	1	XVal Session 26-Typing - Text-1		2012-07-11 18:25:35.568000
	Edit pad (rev 133)		Dan	cv401	XVal Session 26	1	XVal Session 26-Typing - Text-1		2012-07-11 18:25:35.908000
	Edit pad (rev 134)		Capucine	cv402	XVal Session 26	1	XVal Session 26-Typing - Text-1		2012-07-11 18:25:36.026000
	Edit pad (rev 135)		Nick	cv396	XVal Session 26	1	XVal Session 26-Typing - Text-1		2012-07-11 18:25:36.071000
	Edit pad (rev 136)		Frank	cv407	XVal Session 26	1	XVal Session 26-Typing - Text-1		2012-07-11 18:25:36.249000
	Edit pad (rev 137)		Dan	cv401	XVal Session 26	1	XVal Session 26-Typing - Text-1		2012-07-11 18:25:36.422000
	Edit pad (rev 138)		Capucine	cv402	XVal Session 26	1	XVal Session 26-Typing - Text-1		2012-07-11 18:25:36.528000
	Edit pad (rev 139)		Nick	cv396	XVal Session 26	1	XVal Session 26-Typing - Text-1		2012-07-11 18:25:36.575000
	Edit pad (rev 140)		Frank	cv407	XVal Session 26	1	XVal Session 26-Typing - Text-1		2012-07-11 18:25:36.755000
	Edit pad (rev 141)		Dan	cv401	XVal Session 26	1	XVal Session 26-Typing - Text-1		2012-07-11 18:25:36.933000
	Edit pad (rev 142)		Capucine	cv402	XVal Session 26	1	XVal Session 26-Typing - Text-1		2012-07-11 18:25:37.028000
	Edit pad (rev 143)		Nick	cv396	XVal Session 26	1	XVal Session 26-Typing - Text-1		2012-07-11 18:25:37.077000
	Edit pad (rev 144)		Frank	cv407	XVal Session 26	1	XVal Session 26-Typing - Text-1		2012-07-11 18:25:37.253000
	Edit pad (rev 145)		Dan	cv401	XVal Session 26	1	XVal Session 26-Typing - Text-1		2012-07-11 18:25:37.425000
	Edit pad (rev 146)		Nick	cv396	XVal Session 26	1	XVal Session 26-Typing - Text-1		2012-07-11 18:25:37.576000
	Edit pad (rev 147)		Frank	cv407	XVal Session 26	1	XVal Session 26-Typing - Text-1		2012-07-11 18:25:37.751000
	Edit pad (rev 148)		Capucine	cv402	XVal Session 26	1	XVal Session 26-Typing - Text-1		2012-07-11 18:25:37.856000
	Edit pad (rev 149)		Dan	cv401	XVal Session 26	1	XVal Session 26-Typing - Text-1		2012-07-11 18:25:37.922000
	Edit pad (rev 150)		Nick	cv396	XVal Session 26	1	XVal Session 26-Typing - Text-1		2012-07-11 18:25:38.078000
	Edit pad (rev 151)		Frank	cv407	XVal Session 26	1	XVal Session 26-Typing - Text-1		2012-07-11 18:25:38.251000
	Edit pad (rev 152)		Capucine	cv402	XVal Session 26	1	XVal Session 26-Typing - Text-1		2012-07-11 18:25:38.361000
	Edit pad (rev 153)		Dan	cv401	XVal Session 26	1	XVal Session 26-Typing - Text-1		2012-07-11 18:25:38.425000
	Edit pad (rev 154)		Nick	cv396	XVal Session 26	1	XVal Session 26-Typing - Text-1		2012-07-11 18:25:38.578000
	Edit pad (rev 155)		Frank	cv407	XVal Session 26	1	XVal Session 26-Typing - Text-1		2012-07-11 18:25:38.754000
	Edit pad (rev 156)		Capucine	cv402	XVal Session 26	1	XVal Session 26-Typing - Text-1		2012-07-11 18:25:38.870000
	Edit pad (rev 157)		Dan	cv401	XVal Session 26	1	XVal Session 26-Typing - Text-1		2012-07-11 18:25:38.923000
	Edit pad (rev 158)		Frank	cv407	XVal Session 26	1	XVal Session 26-Typing - Text-1		2012-07-11 18:25:39.253000
	Edit pad (rev 159)		Nick	cv396	XVal Session 26	1	XVal Session 26-Typing - Text-1		2012-07-11 18:25:39.320000
	Edit pad (rev 160)		Capucine	cv402	XVal Session 26	1	XVal Session 26-Typing - Text-1		2012-07-11 18:25:39.370000
	Edit pad (rev 161)		Frank	cv407	XVal Session 26	1	XVal Session 26-Typing - Text-1		2012-07-11 18:25:39.766000
	Edit pad (rev 162)		Nick	cv396	XVal Session 26	1	XVal Session 26-Typing - Text-1		2012-07-11 18:25:39.827000
	Edit pad (rev 163)		Capucine	cv402	XVal Session 26	1	XVal Session 26-Typing - Text-1		2012-07-11 18:25:39.872000
	Edit pad (rev 164)		Frank	cv407	XVal Session 26	1	XVal Session 26-Typing - Text-1		2012-07-11 18:25:40.254000
	Edit pad (rev 165)		Nick	cv396	XVal Session 26	1	XVal Session 26-Typing - Text-1		2012-07-11 18:25:40.326000
	Edit pad (rev 166)		Capucine	cv402	XVal Session 26	1	XVal Session 26-Typing - Text-1		2012-07-11 18:25:40.386000
	Edit pad (rev 167)		Dan	cv401	XVal Session 26	1	XVal Session 26-Typing - Text-1		2012-07-11 18:25:40.685000
	Edit pad (rev 168)		Frank	cv407	XVal Session 26	1	XVal Session 26-Typing - Text-1		2012-07-11 18:25:40.756000
	Edit pad (rev 169)		Nick	cv396	XVal Session 26	1	XVal Session 26-Typing - Text-1		2012-07-11 18:25:40.825000
	Edit pad (rev 170)		Dan	cv401	XVal Session 26	1	XVal Session 26-Typing - Text-1		2012-07-11 18:25:41.176000
	Edit pad (rev 171)		Frank	cv407	XVal Session 26	1	XVal Session 26-Typing - Text-1		2012-07-11 18:25:41.253000
	Edit pad (rev 172)		Nick	cv396	XVal Session 26	1	XVal Session 26-Typing - Text-1		2012-07-11 18:25:41.344000
	Edit pad (rev 173)		Dan	cv401	XVal Session 26	1	XVal Session 26-Typing - Text-1		2012-07-11 18:25:41.677000
	Edit pad (rev 174)		Frank	cv407	XVal Session 26	1	XVal Session 26-Typing - Text-1		2012-07-11 18:25:41.751000
	Edit pad (rev 175)		Nick	cv396	XVal Session 26	1	XVal Session 26-Typing - Text-1		2012-07-11 18:25:41.844000
	Edit pad (rev 176)		Dan	cv401	XVal Session 26	1	XVal Session 26-Typing - Text-1		2012-07-11 18:25:42.194000
	Edit pad (rev 177)		Frank	cv407	XVal Session 26	1	XVal Session 26-Typing - Text-1		2012-07-11 18:25:42.254000
	Edit pad (rev 178)		Nick	cv396	XVal Session 26	1	XVal Session 26-Typing - Text-1		2012-07-11 18:25:42.357000
	Edit pad (rev 179)		Dan	cv401	XVal Session 26	1	XVal Session 26-Typing - Text-1		2012-07-11 18:25:42.696000
	Edit pad (rev 180)		Frank	cv407	XVal Session 26	1	XVal Session 26-Typing - Text-1		2012-07-11 18:25:42.763000
	Edit pad (rev 181)		Nick	cv396	XVal Session 26	1	XVal Session 26-Typing - Text-1		2012-07-11 18:25:42.856000
	Edit pad (rev 182)		Dan	cv401	XVal Session 26	1	XVal Session 26-Typing - Text-1		2012-07-11 18:25:43.210000
	Edit pad (rev 183)		Frank	cv407	XVal Session 26	1	XVal Session 26-Typing - Text-1		2012-07-11 18:25:43.255000
	Edit pad (rev 184)		Nick	cv396	XVal Session 26	1	XVal Session 26-Typing - Text-1		2012-07-11 18:25:43.357000
	Edit pad (rev 185)		Capucine	cv402	XVal Session 26	1	XVal Session 26-Typing - Text-1		2012-07-11 18:25:43.493000
	Edit pad (rev 186)		Dan	cv401	XVal Session 26	1	XVal Session 26-Typing - Text-1		2012-07-11 18:25:43.703000
	Edit pad (rev 187)		Nick	cv396	XVal Session 26	1	XVal Session 26-Typing - Text-1		2012-07-11 18:25:43.862000
	Edit pad (rev 188)		Frank	cv407	XVal Session 26	1	XVal Session 26-Typing - Text-1		2012-07-11 18:25:44.075000
	Edit pad (rev 189)		Capucine	cv402	XVal Session 26	1	XVal Session 26-Typing - Text-1		2012-07-11 18:25:44.084000
	Edit pad (rev 190)		Dan	cv401	XVal Session 26	1	XVal Session 26-Typing - Text-1		2012-07-11 18:25:44.204000
	Edit pad (rev 191)		Frank	cv407	XVal Session 26	1	XVal Session 26-Typing - Text-1		2012-07-11 18:25:44.580000
	Edit pad (rev 192)		Nick	cv396	XVal Session 26	1	XVal Session 26-Typing - Text-1		2012-07-11 18:25:44.684000
	Edit pad (rev 193)		Dan	cv401	XVal Session 26	1	XVal Session 26-Typing - Text-1		2012-07-11 18:25:44.703000
	Edit pad (rev 194)		Capucine	cv402	XVal Session 26	1	XVal Session 26-Typing - Text-1		2012-07-11 18:25:44.730000
	Edit pad (rev 195)		Frank	cv407	XVal Session 26	1	XVal Session 26-Typing - Text-1		2012-07-11 18:25:45.085000
	Edit pad (rev 196)		Nick	cv396	XVal Session 26	1	XVal Session 26-Typing - Text-1		2012-07-11 18:25:45.186000
	Edit pad (rev 197)		Dan	cv401	XVal Session 26	1	XVal Session 26-Typing - Text-1		2012-07-11 18:25:45.211000
	Edit pad (rev 198)		Capucine	cv402	XVal Session 26	1	XVal Session 26-Typing - Text-1		2012-07-11 18:25:45.231000
	Edit pad (rev 199)		Frank	cv407	XVal Session 26	1	XVal Session 26-Typing - Text-1		2012-07-11 18:25:45.601000
	Edit pad (rev 200)		Nick	cv396	XVal Session 26	1	XVal Session 26-Typing - Text-1		2012-07-11 18:25:45.690000
	Edit pad (rev 201)		Dan	cv401	XVal Session 26	1	XVal Session 26-Typing - Text-1		2012-07-11 18:25:45.712000
	Edit pad (rev 202)		Capucine	cv402	XVal Session 26	1	XVal Session 26-Typing - Text-1		2012-07-11 18:25:45.737000
	Edit pad (rev 203)		Frank	cv407	XVal Session 26	1	XVal Session 26-Typing - Text-1		2012-07-11 18:25:46.100000
	Edit pad (rev 204)		Nick	cv396	XVal Session 26	1	XVal Session 26-Typing - Text-1		2012-07-11 18:25:46.200000
	Edit pad (rev 205)		Dan	cv401	XVal Session 26	1	XVal Session 26-Typing - Text-1		2012-07-11 18:25:46.223000
	Edit pad (rev 206)		Capucine	cv402	XVal Session 26	1	XVal Session 26-Typing - Text-1		2012-07-11 18:25:46.242000
	Edit pad (rev 207)		Frank	cv407	XVal Session 26	1	XVal Session 26-Typing - Text-1		2012-07-11 18:25:46.596000
	Edit pad (rev 208)		Nick	cv396	XVal Session 26	1	XVal Session 26-Typing - Text-1		2012-07-11 18:25:46.703000
	Edit pad (rev 209)		Dan	cv401	XVal Session 26	1	XVal Session 26-Typing - Text-1		2012-07-11 18:25:46.738000
	Edit pad (rev 210)		Capucine	cv402	XVal Session 26	1	XVal Session 26-Typing - Text-1		2012-07-11 18:25:46.751000
	Edit pad (rev 211)		Frank	cv407	XVal Session 26	1	XVal Session 26-Typing - Text-1		2012-07-11 18:25:47.097000
	Edit pad (rev 212)		Nick	cv396	XVal Session 26	1	XVal Session 26-Typing - Text-1		2012-07-11 18:25:47.205000
	Edit pad (rev 213)		Dan	cv401	XVal Session 26	1	XVal Session 26-Typing - Text-1		2012-07-11 18:25:47.250000
	Edit pad (rev 214)		Capucine	cv402	XVal Session 26	1	XVal Session 26-Typing - Text-1		2012-07-11 18:25:47.270000
	Edit pad (rev 215)		Frank	cv407	XVal Session 26	1	XVal Session 26-Typing - Text-1		2012-07-11 18:25:47.597000
	Edit pad (rev 216)		Nick	cv396	XVal Session 26	1	XVal Session 26-Typing - Text-1		2012-07-11 18:25:47.716000
	Edit pad (rev 217)		Dan	cv401	XVal Session 26	1	XVal Session 26-Typing - Text-1		2012-07-11 18:25:47.749000
	Edit pad (rev 218)		Capucine	cv402	XVal Session 26	1	XVal Session 26-Typing - Text-1		2012-07-11 18:25:47.772000
	Edit pad (rev 219)		Frank	cv407	XVal Session 26	1	XVal Session 26-Typing - Text-1		2012-07-11 18:25:48.097000
	Edit pad (rev 220)		Nick	cv396	XVal Session 26	1	XVal Session 26-Typing - Text-1		2012-07-11 18:25:48.217000
	Edit pad (rev 221)		Dan	cv401	XVal Session 26	1	XVal Session 26-Typing - Text-1		2012-07-11 18:25:48.259000
	Edit pad (rev 222)		Capucine	cv402	XVal Session 26	1	XVal Session 26-Typing - Text-1		2012-07-11 18:25:48.283000
	Edit pad (rev 223)		Frank	cv407	XVal Session 26	1	XVal Session 26-Typing - Text-1		2012-07-11 18:25:48.597000
	Edit pad (rev 224)		Nick	cv396	XVal Session 26	1	XVal Session 26-Typing - Text-1		2012-07-11 18:25:48.716000
	Edit pad (rev 225)		Dan	cv401	XVal Session 26	1	XVal Session 26-Typing - Text-1		2012-07-11 18:25:48.753000
	Edit pad (rev 226)		Capucine	cv402	XVal Session 26	1	XVal Session 26-Typing - Text-1		2012-07-11 18:25:48.791000
	Edit pad (rev 227)		Frank	cv407	XVal Session 26	1	XVal Session 26-Typing - Text-1		2012-07-11 18:25:49.120000
	Edit pad (rev 228)		Dan	cv401	XVal Session 26	1	XVal Session 26-Typing - Text-1		2012-07-11 18:25:49.256000
	Edit pad (rev 229)		Capucine	cv402	XVal Session 26	1	XVal Session 26-Typing - Text-1		2012-07-11 18:25:49.294000
	Edit pad (rev 230)		Frank	cv407	XVal Session 26	1	XVal Session 26-Typing - Text-1		2012-07-11 18:25:49.603000
	Edit pad (rev 231)		Nick	cv396	XVal Session 26	1	XVal Session 26-Typing - Text-1		2012-07-11 18:25:49.699000
	Edit pad (rev 232)		Dan	cv401	XVal Session 26	1	XVal Session 26-Typing - Text-1		2012-07-11 18:25:49.766000
	Edit pad (rev 233)		Capucine	cv402	XVal Session 26	1	XVal Session 26-Typing - Text-1		2012-07-11 18:25:49.791000
	Edit pad (rev 234)		Nick	cv396	XVal Session 26	1	XVal Session 26-Typing - Text-1		2012-07-11 18:25:50.203000
	Edit pad (rev 235)		Frank	cv407	XVal Session 26	1	XVal Session 26-Typing - Text-1		2012-07-11 18:25:50.205000
	Edit pad (rev 236)		Dan	cv401	XVal Session 26	1	XVal Session 26-Typing - Text-1		2012-07-11 18:25:50.293000
	Edit pad (rev 237)		Frank	cv407	XVal Session 26	1	XVal Session 26-Typing - Text-1		2012-07-11 18:25:50.713000
	Edit pad (rev 238)		Dan	cv401	XVal Session 26	1	XVal Session 26-Typing - Text-1		2012-07-11 18:25:50.768000
	Edit pad (rev 239)		Frank	cv407	XVal Session 26	1	XVal Session 26-Typing - Text-1		2012-07-11 18:25:51.224000
	Edit pad (rev 240)		Nick	cv396	XVal Session 26	1	XVal Session 26-Typing - Text-1		2012-07-11 18:25:51.262000
	Edit pad (rev 241)		Dan	cv401	XVal Session 26	1	XVal Session 26-Typing - Text-1		2012-07-11 18:25:51.268000
	Edit pad (rev 242)		Capucine	cv402	XVal Session 26	1	XVal Session 26-Typing - Text-1		2012-07-11 18:25:51.410000
	Edit pad (rev 243)		Frank	cv407	XVal Session 26	1	XVal Session 26-Typing - Text-1		2012-07-11 18:25:51.720000
	Edit pad (rev 244)		Nick	cv396	XVal Session 26	1	XVal Session 26-Typing - Text-1		2012-07-11 18:25:51.761000
	Edit pad (rev 245)		Dan	cv401	XVal Session 26	1	XVal Session 26-Typing - Text-1		2012-07-11 18:25:51.766000
	Edit pad (rev 246)		Capucine	cv402	XVal Session 26	1	XVal Session 26-Typing - Text-1		2012-07-11 18:25:51.919000
	Edit pad (rev 247)		Dan	cv401	XVal Session 26	1	XVal Session 26-Typing - Text-1		2012-07-11 18:25:52.274000
	Edit pad (rev 248)		Nick	cv396	XVal Session 26	1	XVal Session 26-Typing - Text-1		2012-07-11 18:25:52.277000
	Edit pad (rev 249)		Capucine	cv402	XVal Session 26	1	XVal Session 26-Typing - Text-1		2012-07-11 18:25:52.419000
	Edit pad (rev 250)		Nick	cv396	XVal Session 26	1	XVal Session 26-Typing - Text-1		2012-07-11 18:25:52.780000
	Edit pad (rev 251)		Dan	cv401	XVal Session 26	1	XVal Session 26-Typing - Text-1		2012-07-11 18:25:52.784000
	Edit pad (rev 252)		Capucine	cv402	XVal Session 26	1	XVal Session 26-Typing - Text-1		2012-07-11 18:25:52.919000
	Edit pad (rev 253)		Nick	cv396	XVal Session 26	1	XVal Session 26-Typing - Text-1		2012-07-11 18:25:53.282000
	Edit pad (rev 254)		Dan	cv401	XVal Session 26	1	XVal Session 26-Typing - Text-1		2012-07-11 18:25:53.329000
	Edit pad (rev 255)		Capucine	cv402	XVal Session 26	1	XVal Session 26-Typing - Text-1		2012-07-11 18:25:53.432000
	Edit pad (rev 256)		Frank	cv407	XVal Session 26	1	XVal Session 26-Typing - Text-1		2012-07-11 18:25:53.699000
	Edit pad (rev 257)		Dan	cv401	XVal Session 26	1	XVal Session 26-Typing - Text-1		2012-07-11 18:25:53.783000
	Edit pad (rev 258)		Nick	cv396	XVal Session 26	1	XVal Session 26-Typing - Text-1		2012-07-11 18:25:53.785000
	Edit pad (rev 259)		Capucine	cv402	XVal Session 26	1	XVal Session 26-Typing - Text-1		2012-07-11 18:25:53.932000
	Edit pad (rev 260)		Frank	cv407	XVal Session 26	1	XVal Session 26-Typing - Text-1		2012-07-11 18:25:54.207000
	Edit pad (rev 261)		Dan	cv401	XVal Session 26	1	XVal Session 26-Typing - Text-1		2012-07-11 18:25:54.281000
	Edit pad (rev 262)		Nick	cv396	XVal Session 26	1	XVal Session 26-Typing - Text-1		2012-07-11 18:25:54.289000
	Edit pad (rev 263)		Frank	cv407	XVal Session 26	1	XVal Session 26-Typing - Text-1		2012-07-11 18:25:54.707000
	Edit pad (rev 264)		Dan	cv401	XVal Session 26	1	XVal Session 26-Typing - Text-1		2012-07-11 18:25:54.787000
	Edit pad (rev 265)		Nick	cv396	XVal Session 26	1	XVal Session 26-Typing - Text-1		2012-07-11 18:25:54.795000
	Edit pad (rev 266)		Frank	cv407	XVal Session 26	1	XVal Session 26-Typing - Text-1		2012-07-11 18:25:55.216000
	Edit pad (rev 267)		Nick	cv396	XVal Session 26	1	XVal Session 26-Typing - Text-1		2012-07-11 18:25:55.295000
	Edit pad (rev 268)		Dan	cv401	XVal Session 26	1	XVal Session 26-Typing - Text-1		2012-07-11 18:25:55.298000
	Edit pad (rev 269)		Capucine	cv402	XVal Session 26	1	XVal Session 26-Typing - Text-1		2012-07-11 18:25:55.401000
	Edit pad (rev 270)		Frank	cv407	XVal Session 26	1	XVal Session 26-Typing - Text-1		2012-07-11 18:25:55.709000
	Edit pad (rev 271)		Nick	cv396	XVal Session 26	1	XVal Session 26-Typing - Text-1		2012-07-11 18:25:55.794000
	Edit pad (rev 272)		Dan	cv401	XVal Session 26	1	XVal Session 26-Typing - Text-1		2012-07-11 18:25:55.808000
	Edit pad (rev 273)		Capucine	cv402	XVal Session 26	1	XVal Session 26-Typing - Text-1		2012-07-11 18:25:55.901000
	Edit pad (rev 274)		Frank	cv407	XVal Session 26	1	XVal Session 26-Typing - Text-1		2012-07-11 18:25:56.207000
	Edit pad (rev 275)		Nick	cv396	XVal Session 26	1	XVal Session 26-Typing - Text-1		2012-07-11 18:25:56.294000
	Edit pad (rev 276)		Dan	cv401	XVal Session 26	1	XVal Session 26-Typing - Text-1		2012-07-11 18:25:56.297000
	Edit pad (rev 277)		Capucine	cv402	XVal Session 26	1	XVal Session 26-Typing - Text-1		2012-07-11 18:25:56.407000
	Edit pad (rev 278)		Frank	cv407	XVal Session 26	1	XVal Session 26-Typing - Text-1		2012-07-11 18:25:56.734000
	Edit pad (rev 279)		Dan	cv401	XVal Session 26	1	XVal Session 26-Typing - Text-1		2012-07-11 18:25:56.803000
	Edit pad (rev 280)		Capucine	cv402	XVal Session 26	1	XVal Session 26-Typing - Text-1		2012-07-11 18:25:56.918000
	Edit pad (rev 281)		Nick	cv396	XVal Session 26	1	XVal Session 26-Typing - Text-1		2012-07-11 18:25:57.143000
	Edit pad (rev 282)		Frank	cv407	XVal Session 26	1	XVal Session 26-Typing - Text-1		2012-07-11 18:25:57.221000
	Edit pad (rev 283)		Dan	cv401	XVal Session 26	1	XVal Session 26-Typing - Text-1		2012-07-11 18:25:57.315000
	Edit pad (rev 284)		Capucine	cv402	XVal Session 26	1	XVal Session 26-Typing - Text-1		2012-07-11 18:25:57.418000
	Edit pad (rev 285)		Nick	cv396	XVal Session 26	1	XVal Session 26-Typing - Text-1		2012-07-11 18:25:57.612000
	Edit pad (rev 286)		Frank	cv407	XVal Session 26	1	XVal Session 26-Typing - Text-1		2012-07-11 18:25:57.725000
	Edit pad (rev 287)		Dan	cv401	XVal Session 26	1	XVal Session 26-Typing - Text-1		2012-07-11 18:25:57.815000
	Edit pad (rev 288)		Capucine	cv402	XVal Session 26	1	XVal Session 26-Typing - Text-1		2012-07-11 18:25:57.918000
	Edit pad (rev 289)		Nick	cv396	XVal Session 26	1	XVal Session 26-Typing - Text-1		2012-07-11 18:25:58.112000
	Edit pad (rev 290)		Frank	cv407	XVal Session 26	1	XVal Session 26-Typing - Text-1		2012-07-11 18:25:58.239000
	Edit pad (rev 291)		Capucine	cv402	XVal Session 26	1	XVal Session 26-Typing - Text-1		2012-07-11 18:25:58.418000
	Edit pad (rev 292)		Dan	cv401	XVal Session 26	1	XVal Session 26-Typing - Text-1		2012-07-11 18:25:58.568000
	Edit pad (rev 293)		Nick	cv396	XVal Session 26	1	XVal Session 26-Typing - Text-1		2012-07-11 18:25:58.612000
	Edit pad (rev 294)		Frank	cv407	XVal Session 26	1	XVal Session 26-Typing - Text-1		2012-07-11 18:25:58.754000
	Edit pad (rev 295)		Capucine	cv402	XVal Session 26	1	XVal Session 26-Typing - Text-1		2012-07-11 18:25:58.922000
	Edit pad (rev 296)		Dan	cv401	XVal Session 26	1	XVal Session 26-Typing - Text-1		2012-07-11 18:25:59.064000
	Edit pad (rev 297)		Nick	cv396	XVal Session 26	1	XVal Session 26-Typing - Text-1		2012-07-11 18:25:59.115000
	Edit pad (rev 298)		Frank	cv407	XVal Session 26	1	XVal Session 26-Typing - Text-1		2012-07-11 18:25:59.253000
	Edit pad (rev 299)		Capucine	cv402	XVal Session 26	1	XVal Session 26-Typing - Text-1		2012-07-11 18:25:59.423000
	Edit pad (rev 300)		Frank	cv407	XVal Session 26	1	XVal Session 26-Typing - Text-1		2012-07-11 18:25:59.751000
	Edit pad (rev 301)		Nick	cv396	XVal Session 26	1	XVal Session 26-Typing - Text-1		2012-07-11 18:25:59.853000
	Edit pad (rev 302)		Capucine	cv402	XVal Session 26	1	XVal Session 26-Typing - Text-1		2012-07-11 18:26:00.256000
	Edit pad (rev 303)		Frank	cv407	XVal Session 26	1	XVal Session 26-Typing - Text-1		2012-07-11 18:26:00.258000
	Edit pad (rev 304)		Dan	cv401	XVal Session 26	1	XVal Session 26-Typing - Text-1		2012-07-11 18:26:00.322000
	Edit pad (rev 305)		Nick	cv396	XVal Session 26	1	XVal Session 26-Typing - Text-1		2012-07-11 18:26:00.352000
	Edit pad (rev 306)		Frank	cv407	XVal Session 26	1	XVal Session 26-Typing - Text-1		2012-07-11 18:26:00.761000
	Edit pad (rev 307)		Capucine	cv402	XVal Session 26	1	XVal Session 26-Typing - Text-1		2012-07-11 18:26:00.768000
	Edit pad (rev 308)		Dan	cv401	XVal Session 26	1	XVal Session 26-Typing - Text-1		2012-07-11 18:26:00.829000
	Edit pad (rev 309)		Nick	cv396	XVal Session 26	1	XVal Session 26-Typing - Text-1		2012-07-11 18:26:00.862000
	Edit pad (rev 310)		Frank	cv407	XVal Session 26	1	XVal Session 26-Typing - Text-1		2012-07-11 18:26:01.252000
	Edit pad (rev 311)		Capucine	cv402	XVal Session 26	1	XVal Session 26-Typing - Text-1		2012-07-11 18:26:01.295000
	Edit pad (rev 312)		Dan	cv401	XVal Session 26	1	XVal Session 26-Typing - Text-1		2012-07-11 18:26:01.330000
	Edit pad (rev 313)		Nick	cv396	XVal Session 26	1	XVal Session 26-Typing - Text-1		2012-07-11 18:26:01.372000
	Edit pad (rev 314)		Frank	cv407	XVal Session 26	1	XVal Session 26-Typing - Text-1		2012-07-11 18:26:01.754000
	Edit pad (rev 315)		Capucine	cv402	XVal Session 26	1	XVal Session 26-Typing - Text-1		2012-07-11 18:26:01.794000
	Edit pad (rev 316)		Dan	cv401	XVal Session 26	1	XVal Session 26-Typing - Text-1		2012-07-11 18:26:01.828000
	Edit pad (rev 317)		Nick	cv396	XVal Session 26	1	XVal Session 26-Typing - Text-1		2012-07-11 18:26:01.872000
	Edit pad (rev 318)		Frank	cv407	XVal Session 26	1	XVal Session 26-Typing - Text-1		2012-07-11 18:26:02.256000
	Edit pad (rev 319)		Capucine	cv402	XVal Session 26	1	XVal Session 26-Typing - Text-1		2012-07-11 18:26:02.296000
	Edit pad (rev 320)		Dan	cv401	XVal Session 26	1	XVal Session 26-Typing - Text-1		2012-07-11 18:26:02.334000
	Edit pad (rev 321)		Nick	cv396	XVal Session 26	1	XVal Session 26-Typing - Text-1		2012-07-11 18:26:02.375000
	Edit pad (rev 322)		Frank	cv407	XVal Session 26	1	XVal Session 26-Typing - Text-1		2012-07-11 18:26:02.756000
	Edit pad (rev 323)		Capucine	cv402	XVal Session 26	1	XVal Session 26-Typing - Text-1		2012-07-11 18:26:02.794000
	Edit pad (rev 324)		Dan	cv401	XVal Session 26	1	XVal Session 26-Typing - Text-1		2012-07-11 18:26:02.835000
	Edit pad (rev 325)		Nick	cv396	XVal Session 26	1	XVal Session 26-Typing - Text-1		2012-07-11 18:26:02.883000
	Edit pad (rev 326)		Frank	cv407	XVal Session 26	1	XVal Session 26-Typing - Text-1		2012-07-11 18:26:03.255000
	Edit pad (rev 327)		Capucine	cv402	XVal Session 26	1	XVal Session 26-Typing - Text-1		2012-07-11 18:26:03.308000
	Edit pad (rev 328)		Dan	cv401	XVal Session 26	1	XVal Session 26-Typing - Text-1		2012-07-11 18:26:03.339000
	Edit pad (rev 329)		Nick	cv396	XVal Session 26	1	XVal Session 26-Typing - Text-1		2012-07-11 18:26:03.396000
	Edit pad (rev 330)		Frank	cv407	XVal Session 26	1	XVal Session 26-Typing - Text-1		2012-07-11 18:26:03.753000
	Edit pad (rev 331)		Capucine	cv402	XVal Session 26	1	XVal Session 26-Typing - Text-1		2012-07-11 18:26:03.807000
	Edit pad (rev 332)		Dan	cv401	XVal Session 26	1	XVal Session 26-Typing - Text-1		2012-07-11 18:26:03.842000
	Edit pad (rev 333)		Nick	cv396	XVal Session 26	1	XVal Session 26-Typing - Text-1		2012-07-11 18:26:03.896000
	Edit pad (rev 334)		Frank	cv407	XVal Session 26	1	XVal Session 26-Typing - Text-1		2012-07-11 18:26:04.252000
	Edit pad (rev 335)		Capucine	cv402	XVal Session 26	1	XVal Session 26-Typing - Text-1		2012-07-11 18:26:04.308000
	Edit pad (rev 336)		Dan	cv401	XVal Session 26	1	XVal Session 26-Typing - Text-1		2012-07-11 18:26:04.372000
	Edit pad (rev 337)		Nick	cv396	XVal Session 26	1	XVal Session 26-Typing - Text-1		2012-07-11 18:26:04.404000
	Edit pad (rev 338)		Capucine	cv402	XVal Session 26	1	XVal Session 26-Typing - Text-1		2012-07-11 18:26:04.809000
	Edit pad (rev 339)		Dan	cv401	XVal Session 26	1	XVal Session 26-Typing - Text-1		2012-07-11 18:26:04.845000
	Edit pad (rev 340)		Frank	cv407	XVal Session 26	1	XVal Session 26-Typing - Text-1		2012-07-11 18:26:05.160000
	Edit pad (rev 341)		Capucine	cv402	XVal Session 26	1	XVal Session 26-Typing - Text-1		2012-07-11 18:26:05.314000
	Edit pad (rev 342)		Dan	cv401	XVal Session 26	1	XVal Session 26-Typing - Text-1		2012-07-11 18:26:05.344000
	Edit pad (rev 343)		Nick	cv396	XVal Session 26	1	XVal Session 26-Typing - Text-1		2012-07-11 18:26:05.601000
	Edit pad (rev 344)		Frank	cv407	XVal Session 26	1	XVal Session 26-Typing - Text-1		2012-07-11 18:26:05.657000
	Edit pad (rev 345)		Capucine	cv402	XVal Session 26	1	XVal Session 26-Typing - Text-1		2012-07-11 18:26:05.824000
	Edit pad (rev 346)		Dan	cv401	XVal Session 26	1	XVal Session 26-Typing - Text-1		2012-07-11 18:26:05.844000
	Edit pad (rev 347)		Nick	cv396	XVal Session 26	1	XVal Session 26-Typing - Text-1		2012-07-11 18:26:06.075000
	Edit pad (rev 348)		Frank	cv407	XVal Session 26	1	XVal Session 26-Typing - Text-1		2012-07-11 18:26:06.165000
	Edit pad (rev 349)		Dan	cv401	XVal Session 26	1	XVal Session 26-Typing - Text-1		2012-07-11 18:26:06.346000
	Edit pad (rev 350)		Nick	cv396	XVal Session 26	1	XVal Session 26-Typing - Text-1		2012-07-11 18:26:06.576000
	Edit pad (rev 351)		Frank	cv407	XVal Session 26	1	XVal Session 26-Typing - Text-1		2012-07-11 18:26:06.677000
	Edit pad (rev 352)		Dan	cv401	XVal Session 26	1	XVal Session 26-Typing - Text-1		2012-07-11 18:26:06.845000
	Edit pad (rev 353)		Nick	cv396	XVal Session 26	1	XVal Session 26-Typing - Text-1		2012-07-11 18:26:07.076000
	Edit pad (rev 354)		Dan	cv401	XVal Session 26	1	XVal Session 26-Typing - Text-1		2012-07-11 18:26:07.348000
	Edit pad (rev 355)		Frank	cv407	XVal Session 26	1	XVal Session 26-Typing - Text-1		2012-07-11 18:26:07.537000
	Edit pad (rev 356)		Nick	cv396	XVal Session 26	1	XVal Session 26-Typing - Text-1		2012-07-11 18:26:07.575000
	Edit pad (rev 357)		Dan	cv401	XVal Session 26	1	XVal Session 26-Typing - Text-1		2012-07-11 18:26:07.847000
	Edit pad (rev 358)		Capucine	cv402	XVal Session 26	1	XVal Session 26-Typing - Text-1		2012-07-11 18:26:07.985000
	Edit pad (rev 359)		Frank	cv407	XVal Session 26	1	XVal Session 26-Typing - Text-1		2012-07-11 18:26:08.053000
	Edit pad (rev 360)		Dan	cv401	XVal Session 26	1	XVal Session 26-Typing - Text-1		2012-07-11 18:26:08.349000
	Edit pad (rev 361)		Capucine	cv402	XVal Session 26	1	XVal Session 26-Typing - Text-1		2012-07-11 18:26:08.496000
	Edit pad (rev 362)		Frank	cv407	XVal Session 26	1	XVal Session 26-Typing - Text-1		2012-07-11 18:26:08.567000
	Edit pad (rev 363)		Dan	cv401	XVal Session 26	1	XVal Session 26-Typing - Text-1		2012-07-11 18:26:08.854000
	Edit pad (rev 364)		Capucine	cv402	XVal Session 26	1	XVal Session 26-Typing - Text-1		2012-07-11 18:26:09.016000
	Edit pad (rev 365)		Frank	cv407	XVal Session 26	1	XVal Session 26-Typing - Text-1		2012-07-11 18:26:09.067000
	Edit pad (rev 366)		Nick	cv396	XVal Session 26	1	XVal Session 26-Typing - Text-1		2012-07-11 18:26:09.309000
	Edit pad (rev 367)		Dan	cv401	XVal Session 26	1	XVal Session 26-Typing - Text-1		2012-07-11 18:26:09.358000
	Edit pad (rev 368)		Capucine	cv402	XVal Session 26	1	XVal Session 26-Typing - Text-1		2012-07-11 18:26:09.531000
	Edit pad (rev 369)		Frank	cv407	XVal Session 26	1	XVal Session 26-Typing - Text-1		2012-07-11 18:26:09.576000
	Edit pad (rev 370)		Nick	cv396	XVal Session 26	1	XVal Session 26-Typing - Text-1		2012-07-11 18:26:09.812000
	Edit pad (rev 371)		Dan	cv401	XVal Session 26	1	XVal Session 26-Typing - Text-1		2012-07-11 18:26:09.863000
	Edit pad (rev 372)		Capucine	cv402	XVal Session 26	1	XVal Session 26-Typing - Text-1		2012-07-11 18:26:10.030000
	Edit pad (rev 373)		Frank	cv407	XVal Session 26	1	XVal Session 26-Typing - Text-1		2012-07-11 18:26:10.151000
	Edit pad (rev 374)		Nick	cv396	XVal Session 26	1	XVal Session 26-Typing - Text-1		2012-07-11 18:26:10.312000
	Edit pad (rev 375)		Dan	cv401	XVal Session 26	1	XVal Session 26-Typing - Text-1		2012-07-11 18:26:10.360000
	Edit pad (rev 376)		Capucine	cv402	XVal Session 26	1	XVal Session 26-Typing - Text-1		2012-07-11 18:26:10.544000
	Edit pad (rev 377)		Frank	cv407	XVal Session 26	1	XVal Session 26-Typing - Text-1		2012-07-11 18:26:10.659000
	Edit pad (rev 378)		Nick	cv396	XVal Session 26	1	XVal Session 26-Typing - Text-1		2012-07-11 18:26:10.812000
	Edit pad (rev 379)		Dan	cv401	XVal Session 26	1	XVal Session 26-Typing - Text-1		2012-07-11 18:26:10.866000
	Edit pad (rev 380)		Capucine	cv402	XVal Session 26	1	XVal Session 26-Typing - Text-1		2012-07-11 18:26:11.043000
	Edit pad (rev 381)		Frank	cv407	XVal Session 26	1	XVal Session 26-Typing - Text-1		2012-07-11 18:26:11.169000
	Edit pad (rev 382)		Nick	cv396	XVal Session 26	1	XVal Session 26-Typing - Text-1		2012-07-11 18:26:11.311000
	Edit pad (rev 383)		Dan	cv401	XVal Session 26	1	XVal Session 26-Typing - Text-1		2012-07-11 18:26:11.361000
	Edit pad (rev 384)		Capucine	cv402	XVal Session 26	1	XVal Session 26-Typing - Text-1		2012-07-11 18:26:11.543000
	Edit pad (rev 385)		Frank	cv407	XVal Session 26	1	XVal Session 26-Typing - Text-1		2012-07-11 18:26:11.659000
	Edit pad (rev 386)		Dan	cv401	XVal Session 26	1	XVal Session 26-Typing - Text-1		2012-07-11 18:26:11.865000
	Edit pad (rev 387)		Capucine	cv402	XVal Session 26	1	XVal Session 26-Typing - Text-1		2012-07-11 18:26:12.045000
	Edit pad (rev 388)		Frank	cv407	XVal Session 26	1	XVal Session 26-Typing - Text-1		2012-07-11 18:26:12.158000
	Edit pad (rev 389)		Nick	cv396	XVal Session 26	1	XVal Session 26-Typing - Text-1		2012-07-11 18:26:12.217000
	Edit pad (rev 390)		Dan	cv401	XVal Session 26	1	XVal Session 26-Typing - Text-1		2012-07-11 18:26:12.360000
	Edit pad (rev 391)		Capucine	cv402	XVal Session 26	1	XVal Session 26-Typing - Text-1		2012-07-11 18:26:12.548000
	Edit pad (rev 392)		Frank	cv407	XVal Session 26	1	XVal Session 26-Typing - Text-1		2012-07-11 18:26:12.659000
	Edit pad (rev 393)		Nick	cv396	XVal Session 26	1	XVal Session 26-Typing - Text-1		2012-07-11 18:26:12.716000
	Edit pad (rev 394)		Dan	cv401	XVal Session 26	1	XVal Session 26-Typing - Text-1		2012-07-11 18:26:12.861000
	Edit pad (rev 395)		Frank	cv407	XVal Session 26	1	XVal Session 26-Typing - Text-1		2012-07-11 18:26:13.160000
	Edit pad (rev 396)		Nick	cv396	XVal Session 26	1	XVal Session 26-Typing - Text-1		2012-07-11 18:26:13.216000
	Edit pad (rev 397)		Dan	cv401	XVal Session 26	1	XVal Session 26-Typing - Text-1		2012-07-11 18:26:13.362000
	Edit pad (rev 398)		Frank	cv407	XVal Session 26	1	XVal Session 26-Typing - Text-1		2012-07-11 18:26:13.660000
	Edit pad (rev 399)		Nick	cv396	XVal Session 26	1	XVal Session 26-Typing - Text-1		2012-07-11 18:26:13.721000
	Edit pad (rev 400)		Dan	cv401	XVal Session 26	1	XVal Session 26-Typing - Text-1		2012-07-11 18:26:13.861000
	Edit pad (rev 401)		Frank	cv407	XVal Session 26	1	XVal Session 26-Typing - Text-1		2012-07-11 18:26:14.161000
	Edit pad (rev 402)		Nick	cv396	XVal Session 26	1	XVal Session 26-Typing - Text-1		2012-07-11 18:26:14.223000
	Edit pad (rev 403)		Dan	cv401	XVal Session 26	1	XVal Session 26-Typing - Text-1		2012-07-11 18:26:14.361000
	Edit pad (rev 404)		Frank	cv407	XVal Session 26	1	XVal Session 26-Typing - Text-1		2012-07-11 18:26:14.683000
	Edit pad (rev 405)		Nick	cv396	XVal Session 26	1	XVal Session 26-Typing - Text-1		2012-07-11 18:26:14.733000
	Edit pad (rev 406)		Dan	cv401	XVal Session 26	1	XVal Session 26-Typing - Text-1		2012-07-11 18:26:14.861000
	Edit pad (rev 407)		Capucine	cv402	XVal Session 26	1	XVal Session 26-Typing - Text-1		2012-07-11 18:26:15.058000
	Edit pad (rev 408)		Frank	cv407	XVal Session 26	1	XVal Session 26-Typing - Text-1		2012-07-11 18:26:15.173000
	Edit pad (rev 409)		Nick	cv396	XVal Session 26	1	XVal Session 26-Typing - Text-1		2012-07-11 18:26:15.233000
	Edit pad (rev 410)		Dan	cv401	XVal Session 26	1	XVal Session 26-Typing - Text-1		2012-07-11 18:26:15.400000
	Edit pad (rev 411)		Nick	cv396	XVal Session 26	1	XVal Session 26-Typing - Text-1		2012-07-11 18:26:15.733000
	Edit pad (rev 412)		Dan	cv401	XVal Session 26	1	XVal Session 26-Typing - Text-1		2012-07-11 18:26:15.906000
	Edit pad (rev 413)		Frank	cv407	XVal Session 26	1	XVal Session 26-Typing - Text-1		2012-07-11 18:26:15.980000
	Edit pad (rev 414)		Capucine	cv402	XVal Session 26	1	XVal Session 26-Typing - Text-1		2012-07-11 18:26:16.179000
	Edit pad (rev 415)		Dan	cv401	XVal Session 26	1	XVal Session 26-Typing - Text-1		2012-07-11 18:26:16.407000
	Edit pad (rev 416)		Nick	cv396	XVal Session 26	1	XVal Session 26-Typing - Text-1		2012-07-11 18:26:16.583000
	Edit pad (rev 417)		Frank	cv407	XVal Session 26	1	XVal Session 26-Typing - Text-1		2012-07-11 18:26:16.602000
	Edit pad (rev 418)		Capucine	cv402	XVal Session 26	1	XVal Session 26-Typing - Text-1		2012-07-11 18:26:16.682000
	Edit pad (rev 419)		Dan	cv401	XVal Session 26	1	XVal Session 26-Typing - Text-1		2012-07-11 18:26:16.913000
	Edit pad (rev 420)		Nick	cv396	XVal Session 26	1	XVal Session 26-Typing - Text-1		2012-07-11 18:26:17.090000
	Edit pad (rev 421)		Frank	cv407	XVal Session 26	1	XVal Session 26-Typing - Text-1		2012-07-11 18:26:17.110000
	Edit pad (rev 422)		Capucine	cv402	XVal Session 26	1	XVal Session 26-Typing - Text-1		2012-07-11 18:26:17.182000
	Edit pad (rev 423)		Dan	cv401	XVal Session 26	1	XVal Session 26-Typing - Text-1		2012-07-11 18:26:17.427000
	Edit pad (rev 424)		Nick	cv396	XVal Session 26	1	XVal Session 26-Typing - Text-1		2012-07-11 18:26:17.592000
	Edit pad (rev 425)		Frank	cv407	XVal Session 26	1	XVal Session 26-Typing - Text-1		2012-07-11 18:26:17.607000
	Edit pad (rev 426)		Capucine	cv402	XVal Session 26	1	XVal Session 26-Typing - Text-1		2012-07-11 18:26:17.682000
	Edit pad (rev 427)		Dan	cv401	XVal Session 26	1	XVal Session 26-Typing - Text-1		2012-07-11 18:26:17.925000
	Edit pad (rev 428)		Frank	cv407	XVal Session 26	1	XVal Session 26-Typing - Text-1		2012-07-11 18:26:18.112000
	Edit pad (rev 429)		Nick	cv396	XVal Session 26	1	XVal Session 26-Typing - Text-1		2012-07-11 18:26:18.117000
	Edit pad (rev 430)		Capucine	cv402	XVal Session 26	1	XVal Session 26-Typing - Text-1		2012-07-11 18:26:18.183000
	Edit pad (rev 431)		Dan	cv401	XVal Session 26	1	XVal Session 26-Typing - Text-1		2012-07-11 18:26:18.426000
	Edit pad (rev 432)		Nick	cv396	XVal Session 26	1	XVal Session 26-Typing - Text-1		2012-07-11 18:26:18.590000
	Edit pad (rev 433)		Frank	cv407	XVal Session 26	1	XVal Session 26-Typing - Text-1		2012-07-11 18:26:18.610000
	Edit pad (rev 434)		Capucine	cv402	XVal Session 26	1	XVal Session 26-Typing - Text-1		2012-07-11 18:26:18.693000
	Edit pad (rev 435)		Dan	cv401	XVal Session 26	1	XVal Session 26-Typing - Text-1		2012-07-11 18:26:18.938000
	Edit pad (rev 436)		Nick	cv396	XVal Session 26	1	XVal Session 26-Typing - Text-1		2012-07-11 18:26:19.090000
	Edit pad (rev 437)		Frank	cv407	XVal Session 26	1	XVal Session 26-Typing - Text-1		2012-07-11 18:26:19.112000
	Edit pad (rev 438)		Capucine	cv402	XVal Session 26	1	XVal Session 26-Typing - Text-1		2012-07-11 18:26:19.183000
	Edit pad (rev 439)		Dan	cv401	XVal Session 26	1	XVal Session 26-Typing - Text-1		2012-07-11 18:26:19.445000
	Edit pad (rev 440)		Nick	cv396	XVal Session 26	1	XVal Session 26-Typing - Text-1		2012-07-11 18:26:19.590000
	Edit pad (rev 441)		Frank	cv407	XVal Session 26	1	XVal Session 26-Typing - Text-1		2012-07-11 18:26:19.615000
	Edit pad (rev 442)		Capucine	cv402	XVal Session 26	1	XVal Session 26-Typing - Text-1		2012-07-11 18:26:19.683000
	Edit pad (rev 443)		Dan	cv401	XVal Session 26	1	XVal Session 26-Typing - Text-1		2012-07-11 18:26:19.942000
	Edit pad (rev 444)		Nick	cv396	XVal Session 26	1	XVal Session 26-Typing - Text-1		2012-07-11 18:26:20.093000
	Edit pad (rev 445)		Frank	cv407	XVal Session 26	1	XVal Session 26-Typing - Text-1		2012-07-11 18:26:20.125000
	Edit pad (rev 446)		Capucine	cv402	XVal Session 26	1	XVal Session 26-Typing - Text-1		2012-07-11 18:26:20.184000
	Edit pad (rev 447)		Dan	cv401	XVal Session 26	1	XVal Session 26-Typing - Text-1		2012-07-11 18:26:20.529000
	Edit pad (rev 448)		Nick	cv396	XVal Session 26	1	XVal Session 26-Typing - Text-1		2012-07-11 18:26:20.614000
	Edit pad (rev 449)		Frank	cv407	XVal Session 26	1	XVal Session 26-Typing - Text-1		2012-07-11 18:26:20.635000
	Edit pad (rev 450)		Capucine	cv402	XVal Session 26	1	XVal Session 26-Typing - Text-1		2012-07-11 18:26:20.683000
	Edit pad (rev 451)		Dan	cv401	XVal Session 26	1	XVal Session 26-Typing - Text-1		2012-07-11 18:26:21.035000
	Edit pad (rev 452)		Nick	cv396	XVal Session 26	1	XVal Session 26-Typing - Text-1		2012-07-11 18:26:21.127000
	Edit pad (rev 453)		Frank	cv407	XVal Session 26	1	XVal Session 26-Typing - Text-1		2012-07-11 18:26:21.149000
	Edit pad (rev 454)		Capucine	cv402	XVal Session 26	1	XVal Session 26-Typing - Text-1		2012-07-11 18:26:21.189000
	Edit pad (rev 455)		Nick	cv396	XVal Session 26	1	XVal Session 26-Typing - Text-1		2012-07-11 18:26:21.638000
	Edit pad (rev 456)		Frank	cv407	XVal Session 26	1	XVal Session 26-Typing - Text-1		2012-07-11 18:26:21.660000
	Edit pad (rev 457)		Nick	cv396	XVal Session 26	1	XVal Session 26-Typing - Text-1		2012-07-11 18:26:22.139000
	Edit pad (rev 458)		Frank	cv407	XVal Session 26	1	XVal Session 26-Typing - Text-1		2012-07-11 18:26:22.161000
	Edit pad (rev 459)		Dan	cv401	XVal Session 26	1	XVal Session 26-Typing - Text-1		2012-07-11 18:26:22.460000
	Edit pad (rev 460)		Nick	cv396	XVal Session 26	1	XVal Session 26-Typing - Text-1		2012-07-11 18:26:22.639000
	Edit pad (rev 461)		Frank	cv407	XVal Session 26	1	XVal Session 26-Typing - Text-1		2012-07-11 18:26:23.054000
	Edit pad (rev 462)		Nick	cv396	XVal Session 26	1	XVal Session 26-Typing - Text-1		2012-07-11 18:26:23.143000
	Edit pad (rev 463)		Dan	cv401	XVal Session 26	1	XVal Session 26-Typing - Text-1		2012-07-11 18:26:23.201000
	Edit pad (rev 464)		Frank	cv407	XVal Session 26	1	XVal Session 26-Typing - Text-1		2012-07-11 18:26:23.571000
	Edit pad (rev 465)		Capucine	cv402	XVal Session 26	1	XVal Session 26-Typing - Text-1		2012-07-11 18:26:23.589000
	Edit pad (rev 466)		Nick	cv396	XVal Session 26	1	XVal Session 26-Typing - Text-1		2012-07-11 18:26:23.658000
	Edit pad (rev 467)		Dan	cv401	XVal Session 26	1	XVal Session 26-Typing - Text-1		2012-07-11 18:26:23.717000
	Edit pad (rev 468)		Frank	cv407	XVal Session 26	1	XVal Session 26-Typing - Text-1		2012-07-11 18:26:24.081000
	Edit pad (rev 469)		Capucine	cv402	XVal Session 26	1	XVal Session 26-Typing - Text-1		2012-07-11 18:26:24.090000
	Edit pad (rev 470)		Nick	cv396	XVal Session 26	1	XVal Session 26-Typing - Text-1		2012-07-11 18:26:24.179000
	Edit pad (rev 471)		Dan	cv401	XVal Session 26	1	XVal Session 26-Typing - Text-1		2012-07-11 18:26:24.203000
	Edit pad (rev 472)		Capucine	cv402	XVal Session 26	1	XVal Session 26-Typing - Text-1		2012-07-11 18:26:24.590000
	Edit pad (rev 473)		Nick	cv396	XVal Session 26	1	XVal Session 26-Typing - Text-1		2012-07-11 18:26:24.684000
	Edit pad (rev 474)		Dan	cv401	XVal Session 26	1	XVal Session 26-Typing - Text-1		2012-07-11 18:26:24.704000
	Edit pad (rev 475)		Capucine	cv402	XVal Session 26	1	XVal Session 26-Typing - Text-1		2012-07-11 18:26:25.094000
	Edit pad (rev 476)		Dan	cv401	XVal Session 26	1	XVal Session 26-Typing - Text-1		2012-07-11 18:26:25.203000
	Edit pad (rev 477)		Capucine	cv402	XVal Session 26	1	XVal Session 26-Typing - Text-1		2012-07-11 18:26:25.607000
	Edit pad (rev 478)		Dan	cv401	XVal Session 26	1	XVal Session 26-Typing - Text-1		2012-07-11 18:26:25.705000
	Edit pad (rev 479)		Capucine	cv402	XVal Session 26	1	XVal Session 26-Typing - Text-1		2012-07-11 18:26:26.112000
	Edit pad (rev 480)		Dan	cv401	XVal Session 26	1	XVal Session 26-Typing - Text-1		2012-07-11 18:26:26.210000
	Edit pad (rev 481)		Frank	cv407	XVal Session 26	1	XVal Session 26-Typing - Text-1		2012-07-11 18:26:26.394000
	Edit pad (rev 482)		Capucine	cv402	XVal Session 26	1	XVal Session 26-Typing - Text-1		2012-07-11 18:26:26.622000
	Edit pad (rev 483)		Nick	cv396	XVal Session 26	1	XVal Session 26-Typing - Text-1		2012-07-11 18:26:26.687000
	Edit pad (rev 484)		Dan	cv401	XVal Session 26	1	XVal Session 26-Typing - Text-1		2012-07-11 18:26:26.707000
	Edit pad (rev 485)		Frank	cv407	XVal Session 26	1	XVal Session 26-Typing - Text-1		2012-07-11 18:26:26.893000
	Edit pad (rev 486)		Capucine	cv402	XVal Session 26	1	XVal Session 26-Typing - Text-1		2012-07-11 18:26:27.121000
	Edit pad (rev 487)		Nick	cv396	XVal Session 26	1	XVal Session 26-Typing - Text-1		2012-07-11 18:26:27.188000
	Edit pad (rev 488)		Dan	cv401	XVal Session 26	1	XVal Session 26-Typing - Text-1		2012-07-11 18:26:27.211000
	Edit pad (rev 489)		Frank	cv407	XVal Session 26	1	XVal Session 26-Typing - Text-1		2012-07-11 18:26:27.395000
	Edit pad (rev 490)		Capucine	cv402	XVal Session 26	1	XVal Session 26-Typing - Text-1		2012-07-11 18:26:27.622000
	Edit pad (rev 491)		Nick	cv396	XVal Session 26	1	XVal Session 26-Typing - Text-1		2012-07-11 18:26:27.689000
	Edit pad (rev 492)		Dan	cv401	XVal Session 26	1	XVal Session 26-Typing - Text-1		2012-07-11 18:26:27.722000
	Edit pad (rev 493)		Frank	cv407	XVal Session 26	1	XVal Session 26-Typing - Text-1		2012-07-11 18:26:27.893000
	Edit pad (rev 494)		Capucine	cv402	XVal Session 26	1	XVal Session 26-Typing - Text-1		2012-07-11 18:26:28.127000
	Edit pad (rev 495)		Nick	cv396	XVal Session 26	1	XVal Session 26-Typing - Text-1		2012-07-11 18:26:28.201000
	Edit pad (rev 496)		Dan	cv401	XVal Session 26	1	XVal Session 26-Typing - Text-1		2012-07-11 18:26:28.219000
	Edit pad (rev 497)		Frank	cv407	XVal Session 26	1	XVal Session 26-Typing - Text-1		2012-07-11 18:26:28.396000
	Edit pad (rev 498)		Nick	cv396	XVal Session 26	1	XVal Session 26-Typing - Text-1		2012-07-11 18:26:28.701000
	Edit pad (rev 499)		Dan	cv401	XVal Session 26	1	XVal Session 26-Typing - Text-1		2012-07-11 18:26:28.720000
	Edit pad (rev 500)		Frank	cv407	XVal Session 26	1	XVal Session 26-Typing - Text-1		2012-07-11 18:26:29.039000
	Edit pad (rev 501)		Nick	cv396	XVal Session 26	1	XVal Session 26-Typing - Text-1		2012-07-11 18:26:29.200000
	Edit pad (rev 502)		Dan	cv401	XVal Session 26	1	XVal Session 26-Typing - Text-1		2012-07-11 18:26:29.237000
	Edit pad (rev 503)		Frank	cv407	XVal Session 26	1	XVal Session 26-Typing - Text-1		2012-07-11 18:26:29.552000
	Edit pad (rev 504)		Nick	cv396	XVal Session 26	1	XVal Session 26-Typing - Text-1		2012-07-11 18:26:29.701000
	Edit pad (rev 505)		Dan	cv401	XVal Session 26	1	XVal Session 26-Typing - Text-1		2012-07-11 18:26:29.742000
	Edit pad (rev 506)		Capucine	cv402	XVal Session 26	1	XVal Session 26-Typing - Text-1		2012-07-11 18:26:29.993000
	Edit pad (rev 507)		Frank	cv407	XVal Session 26	1	XVal Session 26-Typing - Text-1		2012-07-11 18:26:30.050000
	Edit pad (rev 508)		Nick	cv396	XVal Session 26	1	XVal Session 26-Typing - Text-1		2012-07-11 18:26:30.199000
	Edit pad (rev 509)		Dan	cv401	XVal Session 26	1	XVal Session 26-Typing - Text-1		2012-07-11 18:26:30.251000
	Edit pad (rev 510)		Capucine	cv402	XVal Session 26	1	XVal Session 26-Typing - Text-1		2012-07-11 18:26:30.497000
	Edit pad (rev 511)		Nick	cv396	XVal Session 26	1	XVal Session 26-Typing - Text-1		2012-07-11 18:26:30.707000
	Edit pad (rev 512)		Dan	cv401	XVal Session 26	1	XVal Session 26-Typing - Text-1		2012-07-11 18:26:30.757000
	Edit pad (rev 513)		Frank	cv407	XVal Session 26	1	XVal Session 26-Typing - Text-1		2012-07-11 18:26:30.964000
	Edit pad (rev 514)		Capucine	cv402	XVal Session 26	1	XVal Session 26-Typing - Text-1		2012-07-11 18:26:30.996000
	Edit pad (rev 515)		Nick	cv396	XVal Session 26	1	XVal Session 26-Typing - Text-1		2012-07-11 18:26:31.218000
	Edit pad (rev 516)		Dan	cv401	XVal Session 26	1	XVal Session 26-Typing - Text-1		2012-07-11 18:26:31.253000
	Edit pad (rev 517)		Nick	cv396	XVal Session 26	1	XVal Session 26-Typing - Text-1		2012-07-11 18:26:31.717000
	Edit pad (rev 518)		Dan	cv401	XVal Session 26	1	XVal Session 26-Typing - Text-1		2012-07-11 18:26:31.750000
	Edit pad (rev 519)		Capucine	cv402	XVal Session 26	1	XVal Session 26-Typing - Text-1		2012-07-11 18:26:32.176000
	Edit pad (rev 520)		Frank	cv407	XVal Session 26	1	XVal Session 26-Typing - Text-1		2012-07-11 18:26:32.185000
	Edit pad (rev 521)		Nick	cv396	XVal Session 26	1	XVal Session 26-Typing - Text-1		2012-07-11 18:26:32.222000
	Edit pad (rev 522)		Dan	cv401	XVal Session 26	1	XVal Session 26-Typing - Text-1		2012-07-11 18:26:32.252000
	Edit pad (rev 523)		Capucine	cv402	XVal Session 26	1	XVal Session 26-Typing - Text-1		2012-07-11 18:26:32.684000
	Edit pad (rev 524)		Frank	cv407	XVal Session 26	1	XVal Session 26-Typing - Text-1		2012-07-11 18:26:32.692000
	Edit pad (rev 525)		Nick	cv396	XVal Session 26	1	XVal Session 26-Typing - Text-1		2012-07-11 18:26:32.725000
	Edit pad (rev 526)		Dan	cv401	XVal Session 26	1	XVal Session 26-Typing - Text-1		2012-07-11 18:26:32.761000
	Edit pad (rev 527)		Capucine	cv402	XVal Session 26	1	XVal Session 26-Typing - Text-1		2012-07-11 18:26:33.187000
	Edit pad (rev 528)		Frank	cv407	XVal Session 26	1	XVal Session 26-Typing - Text-1		2012-07-11 18:26:33.196000
	Edit pad (rev 529)		Dan	cv401	XVal Session 26	1	XVal Session 26-Typing - Text-1		2012-07-11 18:26:33.253000
	Edit pad (rev 530)		Capucine	cv402	XVal Session 26	1	XVal Session 26-Typing - Text-1		2012-07-11 18:26:33.702000
	Edit pad (rev 531)		Frank	cv407	XVal Session 26	1	XVal Session 26-Typing - Text-1		2012-07-11 18:26:33.707000
	Edit pad (rev 532)		Dan	cv401	XVal Session 26	1	XVal Session 26-Typing - Text-1		2012-07-11 18:26:33.772000
	Edit pad (rev 533)		Capucine	cv402	XVal Session 26	1	XVal Session 26-Typing - Text-1		2012-07-11 18:26:34.201000
	Edit pad (rev 534)		Frank	cv407	XVal Session 26	1	XVal Session 26-Typing - Text-1		2012-07-11 18:26:34.209000
	Edit pad (rev 535)		Dan	cv401	XVal Session 26	1	XVal Session 26-Typing - Text-1		2012-07-11 18:26:34.280000
	Edit pad (rev 536)		Capucine	cv402	XVal Session 26	1	XVal Session 26-Typing - Text-1		2012-07-11 18:26:34.703000
	Edit pad (rev 537)		Frank	cv407	XVal Session 26	1	XVal Session 26-Typing - Text-1		2012-07-11 18:26:34.725000
	Edit pad (rev 538)		Dan	cv401	XVal Session 26	1	XVal Session 26-Typing - Text-1		2012-07-11 18:26:34.790000
	Edit pad (rev 539)		Frank	cv407	XVal Session 26	1	XVal Session 26-Typing - Text-1		2012-07-11 18:26:35.222000
	Edit pad (rev 540)		Dan	cv401	XVal Session 26	1	XVal Session 26-Typing - Text-1		2012-07-11 18:26:35.298000
	Edit pad (rev 541)		Capucine	cv402	XVal Session 26	1	XVal Session 26-Typing - Text-1		2012-07-11 18:26:35.332000
	Edit pad (rev 542)		Frank	cv407	XVal Session 26	1	XVal Session 26-Typing - Text-1		2012-07-11 18:26:35.730000
	Edit pad (rev 543)		Dan	cv401	XVal Session 26	1	XVal Session 26-Typing - Text-1		2012-07-11 18:26:35.797000
	Edit pad (rev 544)		Capucine	cv402	XVal Session 26	1	XVal Session 26-Typing - Text-1		2012-07-11 18:26:35.844000
	Edit pad (rev 545)		Dan	cv401	XVal Session 26	1	XVal Session 26-Typing - Text-1		2012-07-11 18:26:36.299000
	Edit pad (rev 546)		Capucine	cv402	XVal Session 26	1	XVal Session 26-Typing - Text-1		2012-07-11 18:26:36.355000
	Edit pad (rev 547)		Frank	cv407	XVal Session 26	1	XVal Session 26-Typing - Text-1		2012-07-11 18:26:36.396000
	Edit pad (rev 548)		Frank	cv407	XVal Session 26	1	XVal Session 26-Typing - Text-1		2012-07-11 18:26:36.896000
	Edit pad (rev 549)		Dan	cv401	XVal Session 26	1	XVal Session 26-Typing - Text-1		2012-07-11 18:26:37.164000
	Edit pad (rev 550)		Frank	cv407	XVal Session 26	1	XVal Session 26-Typing - Text-1		2012-07-11 18:26:37.395000
	Edit pad (rev 551)		Dan	cv401	XVal Session 26	1	XVal Session 26-Typing - Text-1		2012-07-11 18:26:37.675000
	Edit pad (rev 552)		Frank	cv407	XVal Session 26	1	XVal Session 26-Typing - Text-1		2012-07-11 18:26:37.894000
	Edit pad (rev 553)		Capucine	cv402	XVal Session 26	1	XVal Session 26-Typing - Text-1		2012-07-11 18:26:38.087000
	Edit pad (rev 554)		Dan	cv401	XVal Session 26	1	XVal Session 26-Typing - Text-1		2012-07-11 18:26:38.173000
	Edit pad (rev 555)		Frank	cv407	XVal Session 26	1	XVal Session 26-Typing - Text-1		2012-07-11 18:26:38.392000
	Edit pad (rev 556)		Capucine	cv402	XVal Session 26	1	XVal Session 26-Typing - Text-1		2012-07-11 18:26:38.587000
	Edit pad (rev 557)		Dan	cv401	XVal Session 26	1	XVal Session 26-Typing - Text-1		2012-07-11 18:26:38.681000
	Edit pad (rev 558)		Frank	cv407	XVal Session 26	1	XVal Session 26-Typing - Text-1		2012-07-11 18:26:38.895000
	Edit pad (rev 559)		Capucine	cv402	XVal Session 26	1	XVal Session 26-Typing - Text-1		2012-07-11 18:26:39.089000
	Edit pad (rev 560)		Dan	cv401	XVal Session 26	1	XVal Session 26-Typing - Text-1		2012-07-11 18:26:39.183000
	Edit pad (rev 561)		Frank	cv407	XVal Session 26	1	XVal Session 26-Typing - Text-1		2012-07-11 18:26:39.451000
	Edit pad (rev 562)		Capucine	cv402	XVal Session 26	1	XVal Session 26-Typing - Text-1		2012-07-11 18:26:39.589000
	Edit pad (rev 563)		Frank	cv407	XVal Session 26	1	XVal Session 26-Typing - Text-1		2012-07-11 18:26:39.957000
	Edit pad (rev 564)		Capucine	cv402	XVal Session 26	1	XVal Session 26-Typing - Text-1		2012-07-11 18:26:40.089000
	Edit pad (rev 565)		Frank	cv407	XVal Session 26	1	XVal Session 26-Typing - Text-1		2012-07-11 18:26:40.457000
	Edit pad (rev 566)		Dan	cv401	XVal Session 26	1	XVal Session 26-Typing - Text-1		2012-07-11 18:26:40.668000
	Edit pad (rev 567)		Frank	cv407	XVal Session 26	1	XVal Session 26-Typing - Text-1		2012-07-11 18:26:40.958000
	Edit pad (rev 568)		Dan	cv401	XVal Session 26	1	XVal Session 26-Typing - Text-1		2012-07-11 18:26:41.172000
	Edit pad (rev 569)		Frank	cv407	XVal Session 26	1	XVal Session 26-Typing - Text-1		2012-07-11 18:26:41.460000
	Edit pad (rev 570)		Dan	cv401	XVal Session 26	1	XVal Session 26-Typing - Text-1		2012-07-11 18:26:41.672000
	Edit pad (rev 571)		Frank	cv407	XVal Session 26	1	XVal Session 26-Typing - Text-1		2012-07-11 18:26:41.956000
	Edit pad (rev 572)		Dan	cv401	XVal Session 26	1	XVal Session 26-Typing - Text-1		2012-07-11 18:26:42.174000
	Edit pad (rev 573)		Dan	cv401	XVal Session 26	1	XVal Session 26-Typing - Text-1		2012-07-11 18:26:42.674000
	Edit pad (rev 574)		Capucine	cv402	XVal Session 26	1	XVal Session 26-Typing - Text-1		2012-07-11 18:26:42.773000
	Edit pad (rev 575)		Dan	cv401	XVal Session 26	1	XVal Session 26-Typing - Text-1		2012-07-11 18:26:43.174000
	Edit pad (rev 576)		Capucine	cv402	XVal Session 26	1	XVal Session 26-Typing - Text-1		2012-07-11 18:26:43.277000
	Edit pad (rev 577)		Frank	cv407	XVal Session 26	1	XVal Session 26-Typing - Text-1		2012-07-11 18:26:43.305000
	Edit pad (rev 578)		Dan	cv401	XVal Session 26	1	XVal Session 26-Typing - Text-1		2012-07-11 18:26:43.676000
	Edit pad (rev 579)		Capucine	cv402	XVal Session 26	1	XVal Session 26-Typing - Text-1		2012-07-11 18:26:43.788000
	Edit pad (rev 580)		Frank	cv407	XVal Session 26	1	XVal Session 26-Typing - Text-1		2012-07-11 18:26:44.262000
	Edit pad (rev 581)		Capucine	cv402	XVal Session 26	1	XVal Session 26-Typing - Text-1		2012-07-11 18:26:44.293000
	Edit pad (rev 582)		Frank	cv407	XVal Session 26	1	XVal Session 26-Typing - Text-1		2012-07-11 18:26:44.766000
	Edit pad (rev 583)		Capucine	cv402	XVal Session 26	1	XVal Session 26-Typing - Text-1		2012-07-11 18:26:44.793000
	Edit pad (rev 584)		Dan	cv401	XVal Session 26	1	XVal Session 26-Typing - Text-1		2012-07-11 18:26:44.846000
	Edit pad (rev 585)		Nick	cv396	XVal Session 26	1	XVal Session 26-Typing - Text-1		2012-07-11 18:26:45.233000
	Edit pad (rev 586)		Capucine	cv402	XVal Session 26	1	XVal Session 26-Typing - Text-1		2012-07-11 18:26:45.293000
	Edit pad (rev 587)		Dan	cv401	XVal Session 26	1	XVal Session 26-Typing - Text-1		2012-07-11 18:26:45.346000
	Edit pad (rev 588)		Frank	cv407	XVal Session 26	1	XVal Session 26-Typing - Text-1		2012-07-11 18:26:45.593000
	Edit pad (rev 589)		Capucine	cv402	XVal Session 26	1	XVal Session 26-Typing - Text-1		2012-07-11 18:26:45.890000
	Edit pad (rev 590)		Frank	cv407	XVal Session 26	1	XVal Session 26-Typing - Text-1		2012-07-11 18:26:46.186000
	Edit pad (rev 591)		Capucine	cv402	XVal Session 26	1	XVal Session 26-Typing - Text-1		2012-07-11 18:26:46.389000
	Edit pad (rev 592)		Frank	cv407	XVal Session 26	1	XVal Session 26-Typing - Text-1		2012-07-11 18:26:46.691000
	Edit pad (rev 593)		Frank	cv407	XVal Session 26	1	XVal Session 26-Typing - Text-1		2012-07-11 18:26:47.422000
	Edit pad (rev 594)		Dan	cv401	XVal Session 26	1	XVal Session 26-Typing - Text-1		2012-07-11 18:26:47.434000
	Edit pad (rev 595)		Capucine	cv402	XVal Session 26	1	XVal Session 26-Typing - Text-1		2012-07-11 18:26:47.827000
	Edit pad (rev 596)		Frank	cv407	XVal Session 26	1	XVal Session 26-Typing - Text-1		2012-07-11 18:26:47.926000
	Edit pad (rev 597)		Dan	cv401	XVal Session 26	1	XVal Session 26-Typing - Text-1		2012-07-11 18:26:47.929000
	Edit pad (rev 598)		Capucine	cv402	XVal Session 26	1	XVal Session 26-Typing - Text-1		2012-07-11 18:26:48.326000
	Edit pad (rev 599)		Dan	cv401	XVal Session 26	1	XVal Session 26-Typing - Text-1		2012-07-11 18:26:48.438000
	Edit pad (rev 600)		Frank	cv407	XVal Session 26	1	XVal Session 26-Typing - Text-1		2012-07-11 18:26:48.448000
	Edit pad (rev 601)		Capucine	cv402	XVal Session 26	1	XVal Session 26-Typing - Text-1		2012-07-11 18:26:48.833000
	Edit pad (rev 602)		Dan	cv401	XVal Session 26	1	XVal Session 26-Typing - Text-1		2012-07-11 18:26:48.938000
	Edit pad (rev 603)		Frank	cv407	XVal Session 26	1	XVal Session 26-Typing - Text-1		2012-07-11 18:26:48.954000
	Edit pad (rev 604)		Capucine	cv402	XVal Session 26	1	XVal Session 26-Typing - Text-1		2012-07-11 18:26:49.346000
	Edit pad (rev 605)		Dan	cv401	XVal Session 26	1	XVal Session 26-Typing - Text-1		2012-07-11 18:26:49.439000
	Edit pad (rev 606)		Frank	cv407	XVal Session 26	1	XVal Session 26-Typing - Text-1		2012-07-11 18:26:49.503000
	Edit pad (rev 607)		Capucine	cv402	XVal Session 26	1	XVal Session 26-Typing - Text-1		2012-07-11 18:26:49.856000
	Edit pad (rev 608)		Dan	cv401	XVal Session 26	1	XVal Session 26-Typing - Text-1		2012-07-11 18:26:49.942000
	Edit pad (rev 609)		Frank	cv407	XVal Session 26	1	XVal Session 26-Typing - Text-1		2012-07-11 18:26:50.002000
	Edit pad (rev 610)		Dan	cv401	XVal Session 26	1	XVal Session 26-Typing - Text-1		2012-07-11 18:26:50.444000
	Edit pad (rev 611)		Frank	cv407	XVal Session 26	1	XVal Session 26-Typing - Text-1		2012-07-11 18:26:50.505000
	Edit pad (rev 612)		Nick	cv396	XVal Session 26	1	XVal Session 26-Typing - Text-1		2012-07-11 18:26:50.730000
	Edit pad (rev 613)		Dan	cv401	XVal Session 26	1	XVal Session 26-Typing - Text-1		2012-07-11 18:26:50.941000
	Edit pad (rev 614)		Frank	cv407	XVal Session 26	1	XVal Session 26-Typing - Text-1		2012-07-11 18:26:51.010000
	Edit pad (rev 615)		Capucine	cv402	XVal Session 26	1	XVal Session 26-Typing - Text-1		2012-07-11 18:26:51.129000
	Edit pad (rev 616)		Nick	cv396	XVal Session 26	1	XVal Session 26-Typing - Text-1		2012-07-11 18:26:51.231000
	Edit pad (rev 617)		Dan	cv401	XVal Session 26	1	XVal Session 26-Typing - Text-1		2012-07-11 18:26:51.440000
	Edit pad (rev 618)		Frank	cv407	XVal Session 26	1	XVal Session 26-Typing - Text-1		2012-07-11 18:26:51.519000
	Edit pad (rev 619)		Nick	cv396	XVal Session 26	1	XVal Session 26-Typing - Text-1		2012-07-11 18:26:51.732000
	Edit pad (rev 620)		Capucine	cv402	XVal Session 26	1	XVal Session 26-Typing - Text-1		2012-07-11 18:26:51.735000
	Edit pad (rev 621)		Dan	cv401	XVal Session 26	1	XVal Session 26-Typing - Text-1		2012-07-11 18:26:51.939000
	Edit pad (rev 622)		Frank	cv407	XVal Session 26	1	XVal Session 26-Typing - Text-1		2012-07-11 18:26:52.024000
	Edit pad (rev 623)		Nick	cv396	XVal Session 26	1	XVal Session 26-Typing - Text-1		2012-07-11 18:26:52.233000
	Edit pad (rev 624)		Capucine	cv402	XVal Session 26	1	XVal Session 26-Typing - Text-1		2012-07-11 18:26:52.305000
	Edit pad (rev 625)		Frank	cv407	XVal Session 26	1	XVal Session 26-Typing - Text-1		2012-07-11 18:26:52.519000
	Edit pad (rev 626)		Dan	cv401	XVal Session 26	1	XVal Session 26-Typing - Text-1		2012-07-11 18:26:52.553000
	Edit pad (rev 627)		Nick	cv396	XVal Session 26	1	XVal Session 26-Typing - Text-1		2012-07-11 18:26:52.732000
	Edit pad (rev 628)		Capucine	cv402	XVal Session 26	1	XVal Session 26-Typing - Text-1		2012-07-11 18:26:52.809000
	Edit pad (rev 629)		Frank	cv407	XVal Session 26	1	XVal Session 26-Typing - Text-1		2012-07-11 18:26:53.021000
	Edit pad (rev 630)		Dan	cv401	XVal Session 26	1	XVal Session 26-Typing - Text-1		2012-07-11 18:26:53.063000
	Edit pad (rev 631)		Nick	cv396	XVal Session 26	1	XVal Session 26-Typing - Text-1		2012-07-11 18:26:53.232000
	Edit pad (rev 632)		Capucine	cv402	XVal Session 26	1	XVal Session 26-Typing - Text-1		2012-07-11 18:26:53.323000
	Edit pad (rev 633)		Frank	cv407	XVal Session 26	1	XVal Session 26-Typing - Text-1		2012-07-11 18:26:53.535000
	Edit pad (rev 634)		Dan	cv401	XVal Session 26	1	XVal Session 26-Typing - Text-1		2012-07-11 18:26:53.574000
	Edit pad (rev 635)		Capucine	cv402	XVal Session 26	1	XVal Session 26-Typing - Text-1		2012-07-11 18:26:53.824000
	Edit pad (rev 636)		Nick	cv396	XVal Session 26	1	XVal Session 26-Typing - Text-1		2012-07-11 18:26:53.939000
	Edit pad (rev 637)		Dan	cv401	XVal Session 26	1	XVal Session 26-Typing - Text-1		2012-07-11 18:26:54.080000
	Edit pad (rev 638)		Frank	cv407	XVal Session 26	1	XVal Session 26-Typing - Text-1		2012-07-11 18:26:54.235000
	Edit pad (rev 639)		Capucine	cv402	XVal Session 26	1	XVal Session 26-Typing - Text-1		2012-07-11 18:26:54.445000
	Edit pad (rev 640)		Nick	cv396	XVal Session 26	1	XVal Session 26-Typing - Text-1		2012-07-11 18:26:54.456000
	Edit pad (rev 641)		Dan	cv401	XVal Session 26	1	XVal Session 26-Typing - Text-1		2012-07-11 18:26:54.581000
	Edit pad (rev 642)		Frank	cv407	XVal Session 26	1	XVal Session 26-Typing - Text-1		2012-07-11 18:26:54.735000
	Edit pad (rev 643)		Capucine	cv402	XVal Session 26	1	XVal Session 26-Typing - Text-1		2012-07-11 18:26:54.948000
	Edit pad (rev 644)		Nick	cv396	XVal Session 26	1	XVal Session 26-Typing - Text-1		2012-07-11 18:26:54.970000
	Edit pad (rev 645)		Dan	cv401	XVal Session 26	1	XVal Session 26-Typing - Text-1		2012-07-11 18:26:55.083000
	Edit pad (rev 646)		Frank	cv407	XVal Session 26	1	XVal Session 26-Typing - Text-1		2012-07-11 18:26:55.238000
	Edit pad (rev 647)		Capucine	cv402	XVal Session 26	1	XVal Session 26-Typing - Text-1		2012-07-11 18:26:55.450000
	Edit pad (rev 648)		Nick	cv396	XVal Session 26	1	XVal Session 26-Typing - Text-1		2012-07-11 18:26:55.497000
	Edit pad (rev 649)		Dan	cv401	XVal Session 26	1	XVal Session 26-Typing - Text-1		2012-07-11 18:26:55.594000
	Edit pad (rev 650)		Frank	cv407	XVal Session 26	1	XVal Session 26-Typing - Text-1		2012-07-11 18:26:55.754000
	Edit pad (rev 651)		Capucine	cv402	XVal Session 26	1	XVal Session 26-Typing - Text-1		2012-07-11 18:26:55.952000
	Edit pad (rev 652)		Nick	cv396	XVal Session 26	1	XVal Session 26-Typing - Text-1		2012-07-11 18:26:56.005000
	Edit pad (rev 653)		Dan	cv401	XVal Session 26	1	XVal Session 26-Typing - Text-1		2012-07-11 18:26:56.093000
	Edit pad (rev 654)		Frank	cv407	XVal Session 26	1	XVal Session 26-Typing - Text-1		2012-07-11 18:26:56.260000
	Edit pad (rev 655)		Nick	cv396	XVal Session 26	1	XVal Session 26-Typing - Text-1		2012-07-11 18:26:56.514000
	Edit pad (rev 656)		Dan	cv401	XVal Session 26	1	XVal Session 26-Typing - Text-1		2012-07-11 18:26:56.596000
	Edit pad (rev 657)		Frank	cv407	XVal Session 26	1	XVal Session 26-Typing - Text-1		2012-07-11 18:26:56.754000
	Edit pad (rev 658)		Nick	cv396	XVal Session 26	1	XVal Session 26-Typing - Text-1		2012-07-11 18:26:57.014000
	Edit pad (rev 659)		Dan	cv401	XVal Session 26	1	XVal Session 26-Typing - Text-1		2012-07-11 18:26:57.099000
	Edit pad (rev 660)		Capucine	cv402	XVal Session 26	1	XVal Session 26-Typing - Text-1		2012-07-11 18:26:57.121000
	Edit pad (rev 661)		Frank	cv407	XVal Session 26	1	XVal Session 26-Typing - Text-1		2012-07-11 18:26:57.269000
	Edit pad (rev 662)		Nick	cv396	XVal Session 26	1	XVal Session 26-Typing - Text-1		2012-07-11 18:26:57.515000
	Edit pad (rev 663)		Dan	cv401	XVal Session 26	1	XVal Session 26-Typing - Text-1		2012-07-11 18:26:57.593000
	Edit pad (rev 664)		Capucine	cv402	XVal Session 26	1	XVal Session 26-Typing - Text-1		2012-07-11 18:26:57.621000
	Edit pad (rev 665)		Nick	cv396	XVal Session 26	1	XVal Session 26-Typing - Text-1		2012-07-11 18:26:58.014000
	Edit pad (rev 666)		Frank	cv407	XVal Session 26	1	XVal Session 26-Typing - Text-1		2012-07-11 18:26:58.101000
	Edit pad (rev 667)		Dan	cv401	XVal Session 26	1	XVal Session 26-Typing - Text-1		2012-07-11 18:26:58.144000
	Edit pad (rev 668)		Nick	cv396	XVal Session 26	1	XVal Session 26-Typing - Text-1		2012-07-11 18:26:58.516000
	Edit pad (rev 669)		Frank	cv407	XVal Session 26	1	XVal Session 26-Typing - Text-1		2012-07-11 18:26:58.613000
	Edit pad (rev 670)		Dan	cv401	XVal Session 26	1	XVal Session 26-Typing - Text-1		2012-07-11 18:26:58.643000
	Edit pad (rev 671)		Nick	cv396	XVal Session 26	1	XVal Session 26-Typing - Text-1		2012-07-11 18:26:59.014000
	Edit pad (rev 672)		Frank	cv407	XVal Session 26	1	XVal Session 26-Typing - Text-1		2012-07-11 18:26:59.119000
	Edit pad (rev 673)		Dan	cv401	XVal Session 26	1	XVal Session 26-Typing - Text-1		2012-07-11 18:26:59.144000
	Edit pad (rev 674)		Capucine	cv402	XVal Session 26	1	XVal Session 26-Typing - Text-1		2012-07-11 18:26:59.176000
	Edit pad (rev 675)		Nick	cv396	XVal Session 26	1	XVal Session 26-Typing - Text-1		2012-07-11 18:26:59.514000
	Edit pad (rev 676)		Frank	cv407	XVal Session 26	1	XVal Session 26-Typing - Text-1		2012-07-11 18:26:59.611000
	Edit pad (rev 677)		Dan	cv401	XVal Session 26	1	XVal Session 26-Typing - Text-1		2012-07-11 18:26:59.655000
	Edit pad (rev 678)		Nick	cv396	XVal Session 26	1	XVal Session 26-Typing - Text-1		2012-07-11 18:27:00.014000
	Edit pad (rev 679)		Capucine	cv402	XVal Session 26	1	XVal Session 26-Typing - Text-1		2012-07-11 18:27:00.082000
	Edit pad (rev 680)		Dan	cv401	XVal Session 26	1	XVal Session 26-Typing - Text-1		2012-07-11 18:27:00.157000
	Edit pad (rev 681)		Frank	cv407	XVal Session 26	1	XVal Session 26-Typing - Text-1		2012-07-11 18:27:00.422000
	Edit pad (rev 682)		Nick	cv396	XVal Session 26	1	XVal Session 26-Typing - Text-1		2012-07-11 18:27:00.512000
	Edit pad (rev 683)		Capucine	cv402	XVal Session 26	1	XVal Session 26-Typing - Text-1		2012-07-11 18:27:00.591000
	Edit pad (rev 684)		Dan	cv401	XVal Session 26	1	XVal Session 26-Typing - Text-1		2012-07-11 18:27:00.659000
	Edit pad (rev 685)		Frank	cv407	XVal Session 26	1	XVal Session 26-Typing - Text-1		2012-07-11 18:27:00.924000
	Edit pad (rev 686)		Nick	cv396	XVal Session 26	1	XVal Session 26-Typing - Text-1		2012-07-11 18:27:01.014000
	Edit pad (rev 687)		Dan	cv401	XVal Session 26	1	XVal Session 26-Typing - Text-1		2012-07-11 18:27:01.178000
	Edit pad (rev 688)		Capucine	cv402	XVal Session 26	1	XVal Session 26-Typing - Text-1		2012-07-11 18:27:01.356000
	Edit pad (rev 689)		Frank	cv407	XVal Session 26	1	XVal Session 26-Typing - Text-1		2012-07-11 18:27:01.430000
	Edit pad (rev 690)		Dan	cv401	XVal Session 26	1	XVal Session 26-Typing - Text-1		2012-07-11 18:27:01.690000
	Edit pad (rev 691)		Capucine	cv402	XVal Session 26	1	XVal Session 26-Typing - Text-1		2012-07-11 18:27:01.855000
	Edit pad (rev 692)		Frank	cv407	XVal Session 26	1	XVal Session 26-Typing - Text-1		2012-07-11 18:27:01.940000
	Edit pad (rev 693)		Dan	cv401	XVal Session 26	1	XVal Session 26-Typing - Text-1		2012-07-11 18:27:02.189000
	Edit pad (rev 694)		Capucine	cv402	XVal Session 26	1	XVal Session 26-Typing - Text-1		2012-07-11 18:27:02.356000
	Edit pad (rev 695)		Frank	cv407	XVal Session 26	1	XVal Session 26-Typing - Text-1		2012-07-11 18:27:02.442000
	Edit pad (rev 696)		Dan	cv401	XVal Session 26	1	XVal Session 26-Typing - Text-1		2012-07-11 18:27:02.690000
	Edit pad (rev 697)		Nick	cv396	XVal Session 26	1	XVal Session 26-Typing - Text-1		2012-07-11 18:27:02.714000
	Edit pad (rev 698)		Frank	cv407	XVal Session 26	1	XVal Session 26-Typing - Text-1		2012-07-11 18:27:03.151000
	Edit pad (rev 699)		Dan	cv401	XVal Session 26	1	XVal Session 26-Typing - Text-1		2012-07-11 18:27:03.200000
	Edit pad (rev 700)		Nick	cv396	XVal Session 26	1	XVal Session 26-Typing - Text-1		2012-07-11 18:27:03.241000
	Edit pad (rev 701)		Frank	cv407	XVal Session 26	1	XVal Session 26-Typing - Text-1		2012-07-11 18:27:03.664000
	Edit pad (rev 702)		Dan	cv401	XVal Session 26	1	XVal Session 26-Typing - Text-1		2012-07-11 18:27:03.706000
	Edit pad (rev 703)		Nick	cv396	XVal Session 26	1	XVal Session 26-Typing - Text-1		2012-07-11 18:27:03.760000
	Edit pad (rev 704)		Capucine	cv402	XVal Session 26	1	XVal Session 26-Typing - Text-1		2012-07-11 18:27:04.070000
	Edit pad (rev 705)		Frank	cv407	XVal Session 26	1	XVal Session 26-Typing - Text-1		2012-07-11 18:27:04.165000
	Edit pad (rev 706)		Nick	cv396	XVal Session 26	1	XVal Session 26-Typing - Text-1		2012-07-11 18:27:04.262000
	Edit pad (rev 707)		Dan	cv401	XVal Session 26	1	XVal Session 26-Typing - Text-1		2012-07-11 18:27:04.284000
	Edit pad (rev 708)		Capucine	cv402	XVal Session 26	1	XVal Session 26-Typing - Text-1		2012-07-11 18:27:04.575000
	Edit pad (rev 709)		Frank	cv407	XVal Session 26	1	XVal Session 26-Typing - Text-1		2012-07-11 18:27:04.673000
	Edit pad (rev 710)		Nick	cv396	XVal Session 26	1	XVal Session 26-Typing - Text-1		2012-07-11 18:27:04.762000
	Edit pad (rev 711)		Dan	cv401	XVal Session 26	1	XVal Session 26-Typing - Text-1		2012-07-11 18:27:04.790000
	Edit pad (rev 712)		Capucine	cv402	XVal Session 26	1	XVal Session 26-Typing - Text-1		2012-07-11 18:27:05.077000
	Edit pad (rev 713)		Frank	cv407	XVal Session 26	1	XVal Session 26-Typing - Text-1		2012-07-11 18:27:05.173000
	Edit pad (rev 714)		Nick	cv396	XVal Session 26	1	XVal Session 26-Typing - Text-1		2012-07-11 18:27:05.262000
	Edit pad (rev 715)		Dan	cv401	XVal Session 26	1	XVal Session 26-Typing - Text-1		2012-07-11 18:27:05.290000
	Edit pad (rev 716)		Capucine	cv402	XVal Session 26	1	XVal Session 26-Typing - Text-1		2012-07-11 18:27:05.575000
	Edit pad (rev 717)		Frank	cv407	XVal Session 26	1	XVal Session 26-Typing - Text-1		2012-07-11 18:27:05.724000
	Edit pad (rev 718)		Nick	cv396	XVal Session 26	1	XVal Session 26-Typing - Text-1		2012-07-11 18:27:05.765000
	Edit pad (rev 719)		Dan	cv401	XVal Session 26	1	XVal Session 26-Typing - Text-1		2012-07-11 18:27:05.937000
	Edit pad (rev 720)		Frank	cv407	XVal Session 26	1	XVal Session 26-Typing - Text-1		2012-07-11 18:27:06.240000
	Edit pad (rev 721)		Nick	cv396	XVal Session 26	1	XVal Session 26-Typing - Text-1		2012-07-11 18:27:06.265000
	Edit pad (rev 722)		Capucine	cv402	XVal Session 26	1	XVal Session 26-Typing - Text-1		2012-07-11 18:27:06.325000
	Edit pad (rev 723)		Dan	cv401	XVal Session 26	1	XVal Session 26-Typing - Text-1		2012-07-11 18:27:06.438000
	Edit pad (rev 724)		Frank	cv407	XVal Session 26	1	XVal Session 26-Typing - Text-1		2012-07-11 18:27:06.738000
	Edit pad (rev 725)		Nick	cv396	XVal Session 26	1	XVal Session 26-Typing - Text-1		2012-07-11 18:27:06.764000
	Edit pad (rev 726)		Capucine	cv402	XVal Session 26	1	XVal Session 26-Typing - Text-1		2012-07-11 18:27:06.823000
	Edit pad (rev 727)		Dan	cv401	XVal Session 26	1	XVal Session 26-Typing - Text-1		2012-07-11 18:27:06.942000
	Edit pad (rev 728)		Frank	cv407	XVal Session 26	1	XVal Session 26-Typing - Text-1		2012-07-11 18:27:07.237000
	Edit pad (rev 729)		Nick	cv396	XVal Session 26	1	XVal Session 26-Typing - Text-1		2012-07-11 18:27:07.265000
	Edit pad (rev 730)		Capucine	cv402	XVal Session 26	1	XVal Session 26-Typing - Text-1		2012-07-11 18:27:07.323000
	Edit pad (rev 731)		Dan	cv401	XVal Session 26	1	XVal Session 26-Typing - Text-1		2012-07-11 18:27:07.440000
	Edit pad (rev 732)		Frank	cv407	XVal Session 26	1	XVal Session 26-Typing - Text-1		2012-07-11 18:27:07.735000
	Edit pad (rev 733)		Nick	cv396	XVal Session 26	1	XVal Session 26-Typing - Text-1		2012-07-11 18:27:07.766000
	Edit pad (rev 734)		Capucine	cv402	XVal Session 26	1	XVal Session 26-Typing - Text-1		2012-07-11 18:27:07.826000
	Edit pad (rev 735)		Dan	cv401	XVal Session 26	1	XVal Session 26-Typing - Text-1		2012-07-11 18:27:07.939000
	Edit pad (rev 736)		Nick	cv396	XVal Session 26	1	XVal Session 26-Typing - Text-1		2012-07-11 18:27:08.265000
	Edit pad (rev 737)		Capucine	cv402	XVal Session 26	1	XVal Session 26-Typing - Text-1		2012-07-11 18:27:08.330000
	Edit pad (rev 738)		Frank	cv407	XVal Session 26	1	XVal Session 26-Typing - Text-1		2012-07-11 18:27:08.335000
	Edit pad (rev 739)		Dan	cv401	XVal Session 26	1	XVal Session 26-Typing - Text-1		2012-07-11 18:27:08.442000
	Edit pad (rev 740)		Nick	cv396	XVal Session 26	1	XVal Session 26-Typing - Text-1		2012-07-11 18:27:08.766000
	Edit pad (rev 741)		Capucine	cv402	XVal Session 26	1	XVal Session 26-Typing - Text-1		2012-07-11 18:27:08.839000
	Edit pad (rev 742)		Frank	cv407	XVal Session 26	1	XVal Session 26-Typing - Text-1		2012-07-11 18:27:08.846000
	Edit pad (rev 743)		Dan	cv401	XVal Session 26	1	XVal Session 26-Typing - Text-1		2012-07-11 18:27:09.018000
	Edit pad (rev 744)		Nick	cv396	XVal Session 26	1	XVal Session 26-Typing - Text-1		2012-07-11 18:27:09.265000
	Edit pad (rev 745)		Capucine	cv402	XVal Session 26	1	XVal Session 26-Typing - Text-1		2012-07-11 18:27:09.341000
	Edit pad (rev 746)		Frank	cv407	XVal Session 26	1	XVal Session 26-Typing - Text-1		2012-07-11 18:27:09.385000
	Edit pad (rev 747)		Dan	cv401	XVal Session 26	1	XVal Session 26-Typing - Text-1		2012-07-11 18:27:09.438000
	Edit pad (rev 748)		Nick	cv396	XVal Session 26	1	XVal Session 26-Typing - Text-1		2012-07-11 18:27:09.765000
	Edit pad (rev 749)		Frank	cv407	XVal Session 26	1	XVal Session 26-Typing - Text-1		2012-07-11 18:27:09.891000
	Edit pad (rev 750)		Dan	cv401	XVal Session 26	1	XVal Session 26-Typing - Text-1		2012-07-11 18:27:09.962000
	Edit pad (rev 751)		Nick	cv396	XVal Session 26	1	XVal Session 26-Typing - Text-1		2012-07-11 18:27:10.265000
	Edit pad (rev 752)		Frank	cv407	XVal Session 26	1	XVal Session 26-Typing - Text-1		2012-07-11 18:27:10.392000
	Edit pad (rev 753)		Dan	cv401	XVal Session 26	1	XVal Session 26-Typing - Text-1		2012-07-11 18:27:10.588000
	Edit pad (rev 754)		Nick	cv396	XVal Session 26	1	XVal Session 26-Typing - Text-1		2012-07-11 18:27:10.765000
	Edit pad (rev 755)		Frank	cv407	XVal Session 26	1	XVal Session 26-Typing - Text-1		2012-07-11 18:27:10.892000
	Edit pad (rev 756)		Dan	cv401	XVal Session 26	1	XVal Session 26-Typing - Text-1		2012-07-11 18:27:11.003000
	Edit pad (rev 757)		Nick	cv396	XVal Session 26	1	XVal Session 26-Typing - Text-1		2012-07-11 18:27:11.265000
	Edit pad (rev 758)		Frank	cv407	XVal Session 26	1	XVal Session 26-Typing - Text-1		2012-07-11 18:27:11.391000
	Edit pad (rev 759)		Dan	cv401	XVal Session 26	1	XVal Session 26-Typing - Text-1		2012-07-11 18:27:11.501000
	Edit pad (rev 760)		Nick	cv396	XVal Session 26	1	XVal Session 26-Typing - Text-1		2012-07-11 18:27:11.765000
	Edit pad (rev 761)		Frank	cv407	XVal Session 26	1	XVal Session 26-Typing - Text-1		2012-07-11 18:27:11.892000
	Edit pad (rev 762)		Dan	cv401	XVal Session 26	1	XVal Session 26-Typing - Text-1		2012-07-11 18:27:12.001000
	Edit pad (rev 763)		Nick	cv396	XVal Session 26	1	XVal Session 26-Typing - Text-1		2012-07-11 18:27:12.265000
	Edit pad (rev 764)		Frank	cv407	XVal Session 26	1	XVal Session 26-Typing - Text-1		2012-07-11 18:27:12.392000
	Edit pad (rev 765)		Dan	cv401	XVal Session 26	1	XVal Session 26-Typing - Text-1		2012-07-11 18:27:12.537000
	Edit pad (rev 766)		Nick	cv396	XVal Session 26	1	XVal Session 26-Typing - Text-1		2012-07-11 18:27:12.763000
	Edit pad (rev 767)		Frank	cv407	XVal Session 26	1	XVal Session 26-Typing - Text-1		2012-07-11 18:27:12.891000
	Edit pad (rev 768)		Dan	cv401	XVal Session 26	1	XVal Session 26-Typing - Text-1		2012-07-11 18:27:13.038000
	Edit pad (rev 769)		Nick	cv396	XVal Session 26	1	XVal Session 26-Typing - Text-1		2012-07-11 18:27:13.265000
	Edit pad (rev 770)		Frank	cv407	XVal Session 26	1	XVal Session 26-Typing - Text-1		2012-07-11 18:27:13.393000
	Edit pad (rev 771)		Dan	cv401	XVal Session 26	1	XVal Session 26-Typing - Text-1		2012-07-11 18:27:13.536000
	Edit pad (rev 772)		Capucine	cv402	XVal Session 26	1	XVal Session 26-Typing - Text-1		2012-07-11 18:27:13.581000
	Edit pad (rev 773)		Nick	cv396	XVal Session 26	1	XVal Session 26-Typing - Text-1		2012-07-11 18:27:13.775000
	Edit pad (rev 774)		Frank	cv407	XVal Session 26	1	XVal Session 26-Typing - Text-1		2012-07-11 18:27:13.893000
	Edit pad (rev 775)		Dan	cv401	XVal Session 26	1	XVal Session 26-Typing - Text-1		2012-07-11 18:27:14.047000
	Edit pad (rev 776)		Capucine	cv402	XVal Session 26	1	XVal Session 26-Typing - Text-1		2012-07-11 18:27:14.080000
	Edit pad (rev 777)		Nick	cv396	XVal Session 26	1	XVal Session 26-Typing - Text-1		2012-07-11 18:27:14.280000
	Edit pad (rev 778)		Dan	cv401	XVal Session 26	1	XVal Session 26-Typing - Text-1		2012-07-11 18:27:14.553000
	Edit pad (rev 779)		Capucine	cv402	XVal Session 26	1	XVal Session 26-Typing - Text-1		2012-07-11 18:27:14.590000
	Edit pad (rev 780)		Frank	cv407	XVal Session 26	1	XVal Session 26-Typing - Text-1		2012-07-11 18:27:14.721000
	Edit pad (rev 781)		Nick	cv396	XVal Session 26	1	XVal Session 26-Typing - Text-1		2012-07-11 18:27:14.788000
	Edit pad (rev 782)		Dan	cv401	XVal Session 26	1	XVal Session 26-Typing - Text-1		2012-07-11 18:27:15.065000
	Edit pad (rev 783)		Capucine	cv402	XVal Session 26	1	XVal Session 26-Typing - Text-1		2012-07-11 18:27:15.092000
	Edit pad (rev 784)		Frank	cv407	XVal Session 26	1	XVal Session 26-Typing - Text-1		2012-07-11 18:27:15.220000
	Edit pad (rev 785)		Nick	cv396	XVal Session 26	1	XVal Session 26-Typing - Text-1		2012-07-11 18:27:15.294000
	Edit pad (rev 786)		Dan	cv401	XVal Session 26	1	XVal Session 26-Typing - Text-1		2012-07-11 18:27:15.567000
	Edit pad (rev 787)		Capucine	cv402	XVal Session 26	1	XVal Session 26-Typing - Text-1		2012-07-11 18:27:15.591000
	Edit pad (rev 788)		Frank	cv407	XVal Session 26	1	XVal Session 26-Typing - Text-1		2012-07-11 18:27:15.720000
	Edit pad (rev 789)		Nick	cv396	XVal Session 26	1	XVal Session 26-Typing - Text-1		2012-07-11 18:27:15.794000
	Edit pad (rev 790)		Capucine	cv402	XVal Session 26	1	XVal Session 26-Typing - Text-1		2012-07-11 18:27:16.093000
	Edit pad (rev 791)		Frank	cv407	XVal Session 26	1	XVal Session 26-Typing - Text-1		2012-07-11 18:27:16.220000
	Edit pad (rev 792)		Nick	cv396	XVal Session 26	1	XVal Session 26-Typing - Text-1		2012-07-11 18:27:16.303000
	Edit pad (rev 793)		Dan	cv401	XVal Session 26	1	XVal Session 26-Typing - Text-1		2012-07-11 18:27:16.370000
	Edit pad (rev 794)		Frank	cv407	XVal Session 26	1	XVal Session 26-Typing - Text-1		2012-07-11 18:27:16.722000
	Edit pad (rev 795)		Nick	cv396	XVal Session 26	1	XVal Session 26-Typing - Text-1		2012-07-11 18:27:16.802000
	Edit pad (rev 796)		Dan	cv401	XVal Session 26	1	XVal Session 26-Typing - Text-1		2012-07-11 18:27:16.876000
	Edit pad (rev 797)		Frank	cv407	XVal Session 26	1	XVal Session 26-Typing - Text-1		2012-07-11 18:27:17.223000
	Edit pad (rev 798)		Nick	cv396	XVal Session 26	1	XVal Session 26-Typing - Text-1		2012-07-11 18:27:17.310000
	Edit pad (rev 799)		Dan	cv401	XVal Session 26	1	XVal Session 26-Typing - Text-1		2012-07-11 18:27:17.379000
	Edit pad (rev 800)		Frank	cv407	XVal Session 26	1	XVal Session 26-Typing - Text-1		2012-07-11 18:27:17.725000
	Edit pad (rev 801)		Capucine	cv402	XVal Session 26	1	XVal Session 26-Typing - Text-1		2012-07-11 18:27:17.777000
	Edit pad (rev 802)		Nick	cv396	XVal Session 26	1	XVal Session 26-Typing - Text-1		2012-07-11 18:27:17.828000
	Edit pad (rev 803)		Dan	cv401	XVal Session 26	1	XVal Session 26-Typing - Text-1		2012-07-11 18:27:17.877000
	Edit pad (rev 804)		Capucine	cv402	XVal Session 26	1	XVal Session 26-Typing - Text-1		2012-07-11 18:27:18.278000
	Edit pad (rev 805)		Frank	cv407	XVal Session 26	1	XVal Session 26-Typing - Text-1		2012-07-11 18:27:18.537000
	Edit pad (rev 806)		Nick	cv396	XVal Session 26	1	XVal Session 26-Typing - Text-1		2012-07-11 18:27:18.726000
	Edit pad (rev 807)		Capucine	cv402	XVal Session 26	1	XVal Session 26-Typing - Text-1		2012-07-11 18:27:18.776000
	Edit pad (rev 808)		Frank	cv407	XVal Session 26	1	XVal Session 26-Typing - Text-1		2012-07-11 18:27:19.034000
	Edit pad (rev 809)		Nick	cv396	XVal Session 26	1	XVal Session 26-Typing - Text-1		2012-07-11 18:27:19.249000
	Edit pad (rev 810)		Capucine	cv402	XVal Session 26	1	XVal Session 26-Typing - Text-1		2012-07-11 18:27:19.279000
	Edit pad (rev 811)		Frank	cv407	XVal Session 26	1	XVal Session 26-Typing - Text-1		2012-07-11 18:27:19.539000
	Edit pad (rev 812)		Capucine	cv402	XVal Session 26	1	XVal Session 26-Typing - Text-1		2012-07-11 18:27:19.778000
	Edit pad (rev 813)		Frank	cv407	XVal Session 26	1	XVal Session 26-Typing - Text-1		2012-07-11 18:27:20.038000
	Edit pad (rev 814)		Frank	cv407	XVal Session 26	1	XVal Session 26-Typing - Text-1		2012-07-11 18:27:20.539000
	Edit pad (rev 815)		Frank	cv407	XVal Session 26	1	XVal Session 26-Typing - Text-1		2012-07-11 18:27:21.049000
	Edit pad (rev 816)		Frank	cv407	XVal Session 26	1	XVal Session 26-Typing - Text-1		2012-07-11 18:27:21.550000
	Edit pad (rev 817)		Capucine	cv402	XVal Session 26	1	XVal Session 26-Typing - Text-1		2012-07-11 18:27:21.699000
	Edit pad (rev 818)		Frank	cv407	XVal Session 26	1	XVal Session 26-Typing - Text-1		2012-07-11 18:27:22.050000
	Edit pad (rev 819)		Capucine	cv402	XVal Session 26	1	XVal Session 26-Typing - Text-1		2012-07-11 18:27:22.313000
	Edit pad (rev 820)		Frank	cv407	XVal Session 26	1	XVal Session 26-Typing - Text-1		2012-07-11 18:27:22.550000
	Edit pad (rev 821)		Capucine	cv402	XVal Session 26	1	XVal Session 26-Typing - Text-1		2012-07-11 18:27:22.827000
	Edit pad (rev 822)		Frank	cv407	XVal Session 26	1	XVal Session 26-Typing - Text-1		2012-07-11 18:27:23.050000
	Edit pad (rev 823)		Capucine	cv402	XVal Session 26	1	XVal Session 26-Typing - Text-1		2012-07-11 18:27:23.329000
	Edit pad (rev 824)		Capucine	cv402	XVal Session 26	1	XVal Session 26-Typing - Text-1		2012-07-11 18:27:23.839000
	Edit pad (rev 825)		Frank	cv407	XVal Session 26	1	XVal Session 26-Typing - Text-1		2012-07-11 18:27:24.062000
	Edit pad (rev 826)		Frank	cv407	XVal Session 26	1	XVal Session 26-Typing - Text-1		2012-07-11 18:27:24.569000
	Edit pad (rev 827)		Frank	cv407	XVal Session 26	1	XVal Session 26-Typing - Text-1		2012-07-11 18:27:25.075000
	Edit pad (rev 828)		Frank	cv407	XVal Session 26	1	XVal Session 26-Typing - Text-1		2012-07-11 18:27:25.586000
	Edit pad (rev 829)		Frank	cv407	XVal Session 26	1	XVal Session 26-Typing - Text-1		2012-07-11 18:27:26.091000
	Edit pad (rev 830)		Frank	cv407	XVal Session 26	1	XVal Session 26-Typing - Text-1		2012-07-11 18:27:26.662000
	Edit pad (rev 831)		Frank	cv407	XVal Session 26	1	XVal Session 26-Typing - Text-1		2012-07-11 18:27:27.160000
	Edit pad (rev 832)		Nick	cv396	XVal Session 26	1	XVal Session 26-Typing - Text-1		2012-07-11 18:27:27.268000
	Edit pad (rev 833)		Frank	cv407	XVal Session 26	1	XVal Session 26-Typing - Text-1		2012-07-11 18:27:27.660000
	Edit pad (rev 834)		Nick	cv396	XVal Session 26	1	XVal Session 26-Typing - Text-1		2012-07-11 18:27:27.780000
	Edit pad (rev 835)		Frank	cv407	XVal Session 26	1	XVal Session 26-Typing - Text-1		2012-07-11 18:27:28.160000
	Edit pad (rev 836)		Nick	cv396	XVal Session 26	1	XVal Session 26-Typing - Text-1		2012-07-11 18:27:28.280000
	Edit pad (rev 837)		Frank	cv407	XVal Session 26	1	XVal Session 26-Typing - Text-1		2012-07-11 18:27:28.660000
	Edit pad (rev 838)		Nick	cv396	XVal Session 26	1	XVal Session 26-Typing - Text-1		2012-07-11 18:27:28.890000
	Edit pad (rev 839)		Frank	cv407	XVal Session 26	1	XVal Session 26-Typing - Text-1		2012-07-11 18:27:29.161000
	Edit pad (rev 840)		Capucine	cv402	XVal Session 26	1	XVal Session 26-Typing - Text-1		2012-07-11 18:27:29.196000
	Edit pad (rev 841)		Nick	cv396	XVal Session 26	1	XVal Session 26-Typing - Text-1		2012-07-11 18:27:29.389000
	Edit pad (rev 842)		Frank	cv407	XVal Session 26	1	XVal Session 26-Typing - Text-1		2012-07-11 18:27:29.664000
	Edit pad (rev 843)		Capucine	cv402	XVal Session 26	1	XVal Session 26-Typing - Text-1		2012-07-11 18:27:29.708000
	Edit pad (rev 844)		Frank	cv407	XVal Session 26	1	XVal Session 26-Typing - Text-1		2012-07-11 18:27:30.170000
	Edit pad (rev 845)		Capucine	cv402	XVal Session 26	1	XVal Session 26-Typing - Text-1		2012-07-11 18:27:30.216000
	Edit pad (rev 846)		Nick	cv396	XVal Session 26	1	XVal Session 26-Typing - Text-1		2012-07-11 18:27:30.604000
	Edit pad (rev 847)		Frank	cv407	XVal Session 26	1	XVal Session 26-Typing - Text-1		2012-07-11 18:27:30.675000
	Edit pad (rev 848)		Capucine	cv402	XVal Session 26	1	XVal Session 26-Typing - Text-1		2012-07-11 18:27:30.714000
	Edit pad (rev 849)		Nick	cv396	XVal Session 26	1	XVal Session 26-Typing - Text-1		2012-07-11 18:27:31.113000
	Edit pad (rev 850)		Frank	cv407	XVal Session 26	1	XVal Session 26-Typing - Text-1		2012-07-11 18:27:31.201000
	Edit pad (rev 851)		Capucine	cv402	XVal Session 26	1	XVal Session 26-Typing - Text-1		2012-07-11 18:27:31.216000
	Edit pad (rev 852)		Nick	cv396	XVal Session 26	1	XVal Session 26-Typing - Text-1		2012-07-11 18:27:31.644000
	Edit pad (rev 853)		Frank	cv407	XVal Session 26	1	XVal Session 26-Typing - Text-1		2012-07-11 18:27:31.704000
	Edit pad (rev 854)		Capucine	cv402	XVal Session 26	1	XVal Session 26-Typing - Text-1		2012-07-11 18:27:31.724000
	Edit pad (rev 855)		Nick	cv396	XVal Session 26	1	XVal Session 26-Typing - Text-1		2012-07-11 18:27:32.161000
	Edit pad (rev 856)		Frank	cv407	XVal Session 26	1	XVal Session 26-Typing - Text-1		2012-07-11 18:27:32.206000
	Edit pad (rev 857)		Capucine	cv402	XVal Session 26	1	XVal Session 26-Typing - Text-1		2012-07-11 18:27:32.231000
	Edit pad (rev 858)		Frank	cv407	XVal Session 26	1	XVal Session 26-Typing - Text-1		2012-07-11 18:27:32.721000
	Edit pad (rev 859)		Capucine	cv402	XVal Session 26	1	XVal Session 26-Typing - Text-1		2012-07-11 18:27:32.744000
	Edit pad (rev 860)		Frank	cv407	XVal Session 26	1	XVal Session 26-Typing - Text-1		2012-07-11 18:27:33.222000
	Edit pad (rev 861)		Capucine	cv402	XVal Session 26	1	XVal Session 26-Typing - Text-1		2012-07-11 18:27:33.246000
	Edit pad (rev 862)		Frank	cv407	XVal Session 26	1	XVal Session 26-Typing - Text-1		2012-07-11 18:27:33.731000
	Edit pad (rev 863)		Frank	cv407	XVal Session 26	1	XVal Session 26-Typing - Text-1		2012-07-11 18:27:34.240000
	Edit pad (rev 864)		Frank	cv407	XVal Session 26	1	XVal Session 26-Typing - Text-1		2012-07-11 18:27:34.755000
	Edit pad (rev 865)		Frank	cv407	XVal Session 26	1	XVal Session 26-Typing - Text-1		2012-07-11 18:27:35.253000
	Edit pad (rev 866)		Frank	cv407	XVal Session 26	1	XVal Session 26-Typing - Text-1		2012-07-11 18:27:35.751000
	Edit pad (rev 867)		Frank	cv407	XVal Session 26	1	XVal Session 26-Typing - Text-1		2012-07-11 18:27:36.259000
	Edit pad (rev 868)		Frank	cv407	XVal Session 26	1	XVal Session 26-Typing - Text-1		2012-07-11 18:27:36.754000
	Edit pad (rev 869)		Frank	cv407	XVal Session 26	1	XVal Session 26-Typing - Text-1		2012-07-11 18:27:37.326000
	Edit pad (rev 870)		Frank	cv407	XVal Session 26	1	XVal Session 26-Typing - Text-1		2012-07-11 18:27:37.836000
	Edit pad (rev 871)		Frank	cv407	XVal Session 26	1	XVal Session 26-Typing - Text-1		2012-07-11 18:27:38.345000
	Edit pad (rev 872)		Nick	cv396	XVal Session 26	1	XVal Session 26-Typing - Text-1		2012-07-11 18:27:38.563000
	Edit pad (rev 873)		Dan	cv401	XVal Session 26	1	XVal Session 26-Typing - Text-1		2012-07-11 18:27:38.807000
	Edit pad (rev 874)		Frank	cv407	XVal Session 26	1	XVal Session 26-Typing - Text-1		2012-07-11 18:27:38.832000
	Edit pad (rev 875)		Nick	cv396	XVal Session 26	1	XVal Session 26-Typing - Text-1		2012-07-11 18:27:39.062000
	Edit pad (rev 876)		Frank	cv407	XVal Session 26	1	XVal Session 26-Typing - Text-1		2012-07-11 18:27:39.379000
	Edit pad (rev 877)		Frank	cv407	XVal Session 26	1	XVal Session 26-Typing - Text-1		2012-07-11 18:27:39.882000
	Edit pad (rev 878)		Frank	cv407	XVal Session 26	1	XVal Session 26-Typing - Text-1		2012-07-11 18:27:40.379000
	Edit pad (rev 879)		Dan	cv401	XVal Session 26	1	XVal Session 26-Typing - Text-1		2012-07-11 18:27:40.684000
	Edit pad (rev 880)		Frank	cv407	XVal Session 26	1	XVal Session 26-Typing - Text-1		2012-07-11 18:27:40.889000
	Edit pad (rev 881)		Dan	cv401	XVal Session 26	1	XVal Session 26-Typing - Text-1		2012-07-11 18:27:41.189000
	Edit pad (rev 882)		Frank	cv407	XVal Session 26	1	XVal Session 26-Typing - Text-1		2012-07-11 18:27:41.392000
	Edit pad (rev 883)		Frank	cv407	XVal Session 26	1	XVal Session 26-Typing - Text-1		2012-07-11 18:27:41.894000
	Edit pad (rev 884)		Frank	cv407	XVal Session 26	1	XVal Session 26-Typing - Text-1		2012-07-11 18:27:42.393000
	Edit pad (rev 885)		Dan	cv401	XVal Session 26	1	XVal Session 26-Typing - Text-1		2012-07-11 18:27:42.443000
	Edit pad (rev 886)		Frank	cv407	XVal Session 26	1	XVal Session 26-Typing - Text-1		2012-07-11 18:27:42.905000
	Edit pad (rev 887)		Dan	cv401	XVal Session 26	1	XVal Session 26-Typing - Text-1		2012-07-11 18:27:42.956000
	Edit pad (rev 888)		Nick	cv396	XVal Session 26	1	XVal Session 26-Typing - Text-1		2012-07-11 18:27:43.113000
	Edit pad (rev 889)		Frank	cv407	XVal Session 26	1	XVal Session 26-Typing - Text-1		2012-07-11 18:27:43.418000
	Edit pad (rev 890)		Dan	cv401	XVal Session 26	1	XVal Session 26-Typing - Text-1		2012-07-11 18:27:43.456000
	Edit pad (rev 891)		Nick	cv396	XVal Session 26	1	XVal Session 26-Typing - Text-1		2012-07-11 18:27:43.623000
	Edit pad (rev 892)		Frank	cv407	XVal Session 26	1	XVal Session 26-Typing - Text-1		2012-07-11 18:27:43.923000
	Edit pad (rev 893)		Dan	cv401	XVal Session 26	1	XVal Session 26-Typing - Text-1		2012-07-11 18:27:43.953000
	Edit pad (rev 894)		Nick	cv396	XVal Session 26	1	XVal Session 26-Typing - Text-1		2012-07-11 18:27:44.123000
	Edit pad (rev 895)		Frank	cv407	XVal Session 26	1	XVal Session 26-Typing - Text-1		2012-07-11 18:27:44.425000
	Edit pad (rev 896)		Nick	cv396	XVal Session 26	1	XVal Session 26-Typing - Text-1		2012-07-11 18:27:44.624000
	Edit pad (rev 897)		Dan	cv401	XVal Session 26	1	XVal Session 26-Typing - Text-1		2012-07-11 18:27:44.861000
	Edit pad (rev 898)		Frank	cv407	XVal Session 26	1	XVal Session 26-Typing - Text-1		2012-07-11 18:27:44.924000
	Edit pad (rev 899)		Nick	cv396	XVal Session 26	1	XVal Session 26-Typing - Text-1		2012-07-11 18:27:45.224000
	Edit pad (rev 900)		Dan	cv401	XVal Session 26	1	XVal Session 26-Typing - Text-1		2012-07-11 18:27:45.361000
	Edit pad (rev 901)		Frank	cv407	XVal Session 26	1	XVal Session 26-Typing - Text-1		2012-07-11 18:27:45.429000
	Edit pad (rev 902)		Capucine	cv402	XVal Session 26	1	XVal Session 26-Typing - Text-1		2012-07-11 18:27:45.491000
	Edit pad (rev 903)		Nick	cv396	XVal Session 26	1	XVal Session 26-Typing - Text-1		2012-07-11 18:27:45.734000
	Edit pad (rev 904)		Dan	cv401	XVal Session 26	1	XVal Session 26-Typing - Text-1		2012-07-11 18:27:45.860000
	Edit pad (rev 905)		Frank	cv407	XVal Session 26	1	XVal Session 26-Typing - Text-1		2012-07-11 18:27:45.932000
	Edit pad (rev 906)		Capucine	cv402	XVal Session 26	1	XVal Session 26-Typing - Text-1		2012-07-11 18:27:45.992000
	Edit pad (rev 907)		Nick	cv396	XVal Session 26	1	XVal Session 26-Typing - Text-1		2012-07-11 18:27:46.233000
	Edit pad (rev 908)		Dan	cv401	XVal Session 26	1	XVal Session 26-Typing - Text-1		2012-07-11 18:27:46.369000
	Edit pad (rev 909)		Frank	cv407	XVal Session 26	1	XVal Session 26-Typing - Text-1		2012-07-11 18:27:46.435000
	Edit pad (rev 910)		Capucine	cv402	XVal Session 26	1	XVal Session 26-Typing - Text-1		2012-07-11 18:27:46.494000
	Edit pad (rev 911)		Nick	cv396	XVal Session 26	1	XVal Session 26-Typing - Text-1		2012-07-11 18:27:46.732000
	Edit pad (rev 912)		Dan	cv401	XVal Session 26	1	XVal Session 26-Typing - Text-1		2012-07-11 18:27:46.878000
	Edit pad (rev 913)		Frank	cv407	XVal Session 26	1	XVal Session 26-Typing - Text-1		2012-07-11 18:27:46.941000
	Edit pad (rev 914)		Capucine	cv402	XVal Session 26	1	XVal Session 26-Typing - Text-1		2012-07-11 18:27:46.994000
	Edit pad (rev 915)		Dan	cv401	XVal Session 26	1	XVal Session 26-Typing - Text-1		2012-07-11 18:27:47.392000
	Edit pad (rev 916)		Frank	cv407	XVal Session 26	1	XVal Session 26-Typing - Text-1		2012-07-11 18:27:47.439000
	Edit pad (rev 917)		Capucine	cv402	XVal Session 26	1	XVal Session 26-Typing - Text-1		2012-07-11 18:27:47.496000
	Edit pad (rev 918)		Dan	cv401	XVal Session 26	1	XVal Session 26-Typing - Text-1		2012-07-11 18:27:47.893000
	Edit pad (rev 919)		Frank	cv407	XVal Session 26	1	XVal Session 26-Typing - Text-1		2012-07-11 18:27:48.001000
	Edit pad (rev 920)		Frank	cv407	XVal Session 26	1	XVal Session 26-Typing - Text-1		2012-07-11 18:27:48.453000
	Edit pad (rev 921)		Frank	cv407	XVal Session 26	1	XVal Session 26-Typing - Text-1		2012-07-11 18:27:49.077000
	Edit pad (rev 922)		Frank	cv407	XVal Session 26	1	XVal Session 26-Typing - Text-1		2012-07-11 18:27:49.582000
	Edit pad (rev 923)		Frank	cv407	XVal Session 26	1	XVal Session 26-Typing - Text-1		2012-07-11 18:27:50.082000
	Edit pad (rev 924)		Frank	cv407	XVal Session 26	1	XVal Session 26-Typing - Text-1		2012-07-11 18:27:50.589000
	Edit pad (rev 925)		Frank	cv407	XVal Session 26	1	XVal Session 26-Typing - Text-1		2012-07-11 18:27:51.091000
	Edit pad (rev 926)		Dan	cv401	XVal Session 26	1	XVal Session 26-Typing - Text-1		2012-07-11 18:27:51.278000
	Edit pad (rev 927)		Dan	cv401	XVal Session 26	1	XVal Session 26-Typing - Text-1		2012-07-11 18:27:51.784000
	Edit pad (rev 928)		Frank	cv407	XVal Session 26	1	XVal Session 26-Typing - Text-1		2012-07-11 18:27:51.800000
	Edit pad (rev 929)		Capucine	cv402	XVal Session 26	1	XVal Session 26-Typing - Text-1		2012-07-11 18:27:51.920000
	Edit pad (rev 930)		Dan	cv401	XVal Session 26	1	XVal Session 26-Typing - Text-1		2012-07-11 18:27:52.285000
	Edit pad (rev 931)		Frank	cv407	XVal Session 26	1	XVal Session 26-Typing - Text-1		2012-07-11 18:27:52.299000
	Edit pad (rev 932)		Capucine	cv402	XVal Session 26	1	XVal Session 26-Typing - Text-1		2012-07-11 18:27:52.420000
	Edit pad (rev 933)		Dan	cv401	XVal Session 26	1	XVal Session 26-Typing - Text-1		2012-07-11 18:27:52.783000
	Edit pad (rev 934)		Frank	cv407	XVal Session 26	1	XVal Session 26-Typing - Text-1		2012-07-11 18:27:52.824000
	Edit pad (rev 935)		Capucine	cv402	XVal Session 26	1	XVal Session 26-Typing - Text-1		2012-07-11 18:27:52.920000
	Edit pad (rev 936)		Dan	cv401	XVal Session 26	1	XVal Session 26-Typing - Text-1		2012-07-11 18:27:53.294000
	Edit pad (rev 937)		Frank	cv407	XVal Session 26	1	XVal Session 26-Typing - Text-1		2012-07-11 18:27:53.353000
	Edit pad (rev 938)		Dan	cv401	XVal Session 26	1	XVal Session 26-Typing - Text-1		2012-07-11 18:27:53.799000
	Edit pad (rev 939)		Frank	cv407	XVal Session 26	1	XVal Session 26-Typing - Text-1		2012-07-11 18:27:53.872000
	Edit pad (rev 940)		Dan	cv401	XVal Session 26	1	XVal Session 26-Typing - Text-1		2012-07-11 18:27:54.298000
	Edit pad (rev 941)		Frank	cv407	XVal Session 26	1	XVal Session 26-Typing - Text-1		2012-07-11 18:27:54.376000
	Edit pad (rev 942)		Capucine	cv402	XVal Session 26	1	XVal Session 26-Typing - Text-1		2012-07-11 18:27:54.397000
	Edit pad (rev 943)		Dan	cv401	XVal Session 26	1	XVal Session 26-Typing - Text-1		2012-07-11 18:27:54.798000
	Edit pad (rev 944)		Frank	cv407	XVal Session 26	1	XVal Session 26-Typing - Text-1		2012-07-11 18:27:54.880000
	Edit pad (rev 945)		Capucine	cv402	XVal Session 26	1	XVal Session 26-Typing - Text-1		2012-07-11 18:27:54.902000
	Edit pad (rev 946)		Dan	cv401	XVal Session 26	1	XVal Session 26-Typing - Text-1		2012-07-11 18:27:55.304000
	Edit pad (rev 947)		Frank	cv407	XVal Session 26	1	XVal Session 26-Typing - Text-1		2012-07-11 18:27:55.382000
	Edit pad (rev 948)		Capucine	cv402	XVal Session 26	1	XVal Session 26-Typing - Text-1		2012-07-11 18:27:55.421000
	Edit pad (rev 949)		Dan	cv401	XVal Session 26	1	XVal Session 26-Typing - Text-1		2012-07-11 18:27:55.800000
	Edit pad (rev 950)		Frank	cv407	XVal Session 26	1	XVal Session 26-Typing - Text-1		2012-07-11 18:27:55.881000
	Edit pad (rev 951)		Dan	cv401	XVal Session 26	1	XVal Session 26-Typing - Text-1		2012-07-11 18:27:56.299000
	Edit pad (rev 952)		Frank	cv407	XVal Session 26	1	XVal Session 26-Typing - Text-1		2012-07-11 18:27:56.384000
	Edit pad (rev 953)		Frank	cv407	XVal Session 26	1	XVal Session 26-Typing - Text-1		2012-07-11 18:27:56.880000
	Edit pad (rev 954)		Frank	cv407	XVal Session 26	1	XVal Session 26-Typing - Text-1		2012-07-11 18:27:57.381000
	Edit pad (rev 955)		Capucine	cv402	XVal Session 26	1	XVal Session 26-Typing - Text-1		2012-07-11 18:27:57.551000
	Edit pad (rev 956)		Frank	cv407	XVal Session 26	1	XVal Session 26-Typing - Text-1		2012-07-11 18:27:57.879000
	Edit pad (rev 957)		Capucine	cv402	XVal Session 26	1	XVal Session 26-Typing - Text-1		2012-07-11 18:27:58.059000
	Edit pad (rev 958)		Frank	cv407	XVal Session 26	1	XVal Session 26-Typing - Text-1		2012-07-11 18:27:58.494000
	Edit pad (rev 959)		Capucine	cv402	XVal Session 26	1	XVal Session 26-Typing - Text-1		2012-07-11 18:27:58.558000
	Edit pad (rev 960)		Capucine	cv402	XVal Session 26	1	XVal Session 26-Typing - Text-1		2012-07-11 18:27:59.060000
	Edit pad (rev 961)		Capucine	cv402	XVal Session 26	1	XVal Session 26-Typing - Text-1		2012-07-11 18:27:59.562000
	Edit pad (rev 962)		Capucine	cv402	XVal Session 26	1	XVal Session 26-Typing - Text-1		2012-07-11 18:28:00.060000
	Edit pad (rev 963)		Capucine	cv402	XVal Session 26	1	XVal Session 26-Typing - Text-1		2012-07-11 18:28:00.560000
	Edit pad (rev 964)		Capucine	cv402	XVal Session 26	1	XVal Session 26-Typing - Text-1		2012-07-11 18:28:01.106000
	Edit pad (rev 965)		Capucine	cv402	XVal Session 26	1	XVal Session 26-Typing - Text-1		2012-07-11 18:28:01.861000
	Edit pad (rev 966)		Capucine	cv402	XVal Session 26	1	XVal Session 26-Typing - Text-1		2012-07-11 18:28:02.373000
	Edit pad (rev 967)		Capucine	cv402	XVal Session 26	1	XVal Session 26-Typing - Text-1		2012-07-11 18:28:04.093000
	Edit pad (rev 968)		Capucine	cv402	XVal Session 26	1	XVal Session 26-Typing - Text-1		2012-07-11 18:28:04.606000
	Edit pad (rev 969)		Capucine	cv402	XVal Session 26	1	XVal Session 26-Typing - Text-1		2012-07-11 18:28:05.106000
	Edit pad (rev 970)		Dan	cv401	XVal Session 26	1	XVal Session 26-Typing - Text-1		2012-07-11 18:28:06.845000
	Edit pad (rev 971)		Nick	cv396	XVal Session 26	1	XVal Session 26-Typing - Text-1		2012-07-11 18:28:10.219000
	Edit pad (rev 972)		Nick	cv396	XVal Session 26	1	XVal Session 26-Typing - Text-1		2012-07-11 18:28:10.720000
	Edit pad (rev 973)		Capucine	cv402	XVal Session 26	1	XVal Session 26-Typing - Text-1		2012-07-11 18:28:11.169000
	Edit pad (rev 974)		Nick	cv396	XVal Session 26	1	XVal Session 26-Typing - Text-1		2012-07-11 18:28:11.228000
	Edit pad (rev 975)		Capucine	cv402	XVal Session 26	1	XVal Session 26-Typing - Text-1		2012-07-11 18:28:11.669000
	Edit pad (rev 976)		Nick	cv396	XVal Session 26	1	XVal Session 26-Typing - Text-1		2012-07-11 18:28:11.731000
	Edit pad (rev 977)		Capucine	cv402	XVal Session 26	1	XVal Session 26-Typing - Text-1		2012-07-11 18:28:12.178000
	Edit pad (rev 978)		Nick	cv396	XVal Session 26	1	XVal Session 26-Typing - Text-1		2012-07-11 18:28:12.233000
	Edit pad (rev 979)		Capucine	cv402	XVal Session 26	1	XVal Session 26-Typing - Text-1		2012-07-11 18:28:12.686000
	Edit pad (rev 980)		Nick	cv396	XVal Session 26	1	XVal Session 26-Typing - Text-1		2012-07-11 18:28:12.731000
	Edit pad (rev 981)		Capucine	cv402	XVal Session 26	1	XVal Session 26-Typing - Text-1		2012-07-11 18:28:13.184000
	Edit pad (rev 982)		Nick	cv396	XVal Session 26	1	XVal Session 26-Typing - Text-1		2012-07-11 18:28:13.231000
	Edit pad (rev 983)		Nick	cv396	XVal Session 26	1	XVal Session 26-Typing - Text-1		2012-07-11 18:28:13.733000
	Edit pad (rev 984)		Nick	cv396	XVal Session 26	1	XVal Session 26-Typing - Text-1		2012-07-11 18:28:14.233000
	Edit pad (rev 985)		Nick	cv396	XVal Session 26	1	XVal Session 26-Typing - Text-1		2012-07-11 18:28:14.733000
	Edit pad (rev 986)		Nick	cv396	XVal Session 26	1	XVal Session 26-Typing - Text-1		2012-07-11 18:28:15.238000
	Edit pad (rev 987)		Nick	cv396	XVal Session 26	1	XVal Session 26-Typing - Text-1		2012-07-11 18:28:15.750000
	Edit pad (rev 988)		Dan	cv401	XVal Session 26	1	XVal Session 26-Typing - Text-1		2012-07-11 18:28:16.037000
	Edit pad (rev 989)		Nick	cv396	XVal Session 26	1	XVal Session 26-Typing - Text-1		2012-07-11 18:28:16.250000
	Edit pad (rev 990)		Nick	cv396	XVal Session 26	1	XVal Session 26-Typing - Text-1		2012-07-11 18:28:16.750000
	Edit pad (rev 991)		Nick	cv396	XVal Session 26	1	XVal Session 26-Typing - Text-1		2012-07-11 18:28:17.250000
	Edit pad (rev 992)		Capucine	cv402	XVal Session 26	1	XVal Session 26-Typing - Text-1		2012-07-11 18:28:17.263000
	Edit pad (rev 993)		Nick	cv396	XVal Session 26	1	XVal Session 26-Typing - Text-1		2012-07-11 18:28:17.750000
	Edit pad (rev 994)		Capucine	cv402	XVal Session 26	1	XVal Session 26-Typing - Text-1		2012-07-11 18:28:17.770000
	Edit pad (rev 995)		Nick	cv396	XVal Session 26	1	XVal Session 26-Typing - Text-1		2012-07-11 18:28:18.252000
	Edit pad (rev 996)		Capucine	cv402	XVal Session 26	1	XVal Session 26-Typing - Text-1		2012-07-11 18:28:18.279000
	Edit pad (rev 997)		Dan	cv401	XVal Session 26	1	XVal Session 26-Typing - Text-1		2012-07-11 18:28:18.443000
	Edit pad (rev 998)		Nick	cv396	XVal Session 26	1	XVal Session 26-Typing - Text-1		2012-07-11 18:28:18.769000
	Edit pad (rev 999)		Nick	cv396	XVal Session 26	1	XVal Session 26-Typing - Text-1		2012-07-11 18:28:19.279000
	Edit pad (rev 1000)		Capucine	cv402	XVal Session 26	1	XVal Session 26-Typing - Text-1		2012-07-11 18:28:20.138000
	Edit pad (rev 1001)		Capucine	cv402	XVal Session 26	1	XVal Session 26-Typing - Text-1		2012-07-11 18:28:20.662000
	Edit pad (rev 1002)		Capucine	cv402	XVal Session 26	1	XVal Session 26-Typing - Text-1		2012-07-11 18:28:21.174000
	Edit pad (rev 1003)		Capucine	cv402	XVal Session 26	1	XVal Session 26-Typing - Text-1		2012-07-11 18:28:22.867000
	Edit pad (rev 1004)		Capucine	cv402	XVal Session 26	1	XVal Session 26-Typing - Text-1		2012-07-11 18:28:23.561000
	Edit pad (rev 1005)		Capucine	cv402	XVal Session 26	1	XVal Session 26-Typing - Text-1		2012-07-11 18:28:24.061000
	Edit pad (rev 1006)		Capucine	cv402	XVal Session 26	1	XVal Session 26-Typing - Text-1		2012-07-11 18:28:24.888000
	Edit pad (rev 1007)		Capucine	cv402	XVal Session 26	1	XVal Session 26-Typing - Text-1		2012-07-11 18:28:25.445000
	Edit pad (rev 1008)		Nick	cv396	XVal Session 26	1	XVal Session 26-Typing - Text-1		2012-07-11 18:28:25.754000
	Edit pad (rev 1009)		Capucine	cv402	XVal Session 26	1	XVal Session 26-Typing - Text-1		2012-07-11 18:28:25.950000
	Edit pad (rev 1010)		Nick	cv396	XVal Session 26	1	XVal Session 26-Typing - Text-1		2012-07-11 18:28:26.280000
	Edit pad (rev 1011)		Capucine	cv402	XVal Session 26	1	XVal Session 26-Typing - Text-1		2012-07-11 18:28:26.457000
	Edit pad (rev 1012)		Nick	cv396	XVal Session 26	1	XVal Session 26-Typing - Text-1		2012-07-11 18:28:26.780000
	Edit pad (rev 1013)		Capucine	cv402	XVal Session 26	1	XVal Session 26-Typing - Text-1		2012-07-11 18:28:26.964000
	Edit pad (rev 1014)		Dan	cv401	XVal Session 26	1	XVal Session 26-Typing - Text-1		2012-07-11 18:28:27.248000
	Edit pad (rev 1015)		Nick	cv396	XVal Session 26	1	XVal Session 26-Typing - Text-1		2012-07-11 18:28:27.280000
	Edit pad (rev 1016)		Dan	cv401	XVal Session 26	1	XVal Session 26-Typing - Text-1		2012-07-11 18:28:27.751000
	Edit pad (rev 1017)		Nick	cv396	XVal Session 26	1	XVal Session 26-Typing - Text-1		2012-07-11 18:28:27.780000
	Edit pad (rev 1018)		Dan	cv401	XVal Session 26	1	XVal Session 26-Typing - Text-1		2012-07-11 18:28:28.460000
	Edit pad (rev 1019)		Capucine	cv402	XVal Session 26	1	XVal Session 26-Typing - Text-1		2012-07-11 18:28:28.909000
	Edit pad (rev 1020)		Dan	cv401	XVal Session 26	1	XVal Session 26-Typing - Text-1		2012-07-11 18:28:28.957000
	Edit pad (rev 1021)		Capucine	cv402	XVal Session 26	1	XVal Session 26-Typing - Text-1		2012-07-11 18:28:29.431000
	Edit pad (rev 1022)		Capucine	cv402	XVal Session 26	1	XVal Session 26-Typing - Text-1		2012-07-11 18:28:30.298000
	Edit pad (rev 1023)		Dan	cv401	XVal Session 26	1	XVal Session 26-Typing - Text-1		2012-07-11 18:28:30.414000
	Edit pad (rev 1024)		Capucine	cv402	XVal Session 26	1	XVal Session 26-Typing - Text-1		2012-07-11 18:28:30.778000
	Edit pad (rev 1025)		Dan	cv401	XVal Session 26	1	XVal Session 26-Typing - Text-1		2012-07-11 18:28:30.922000
	Edit pad (rev 1026)		Capucine	cv402	XVal Session 26	1	XVal Session 26-Typing - Text-1		2012-07-11 18:28:31.277000
	Edit pad (rev 1027)		Dan	cv401	XVal Session 26	1	XVal Session 26-Typing - Text-1		2012-07-11 18:28:31.895000
	Edit pad (rev 1028)		Capucine	cv402	XVal Session 26	1	XVal Session 26-Typing - Text-1		2012-07-11 18:28:32.388000
	Edit pad (rev 1029)		Dan	cv401	XVal Session 26	1	XVal Session 26-Typing - Text-1		2012-07-11 18:28:32.393000
	Edit pad (rev 1030)		Capucine	cv402	XVal Session 26	1	XVal Session 26-Typing - Text-1		2012-07-11 18:28:32.888000
	Edit pad (rev 1031)		Dan	cv401	XVal Session 26	1	XVal Session 26-Typing - Text-1		2012-07-11 18:28:32.893000
	Edit pad (rev 1032)		Dan	cv401	XVal Session 26	1	XVal Session 26-Typing - Text-1		2012-07-11 18:28:33.393000
	Edit pad (rev 1033)		Capucine	cv402	XVal Session 26	1	XVal Session 26-Typing - Text-1		2012-07-11 18:28:33.462000
	Edit pad (rev 1034)		Dan	cv401	XVal Session 26	1	XVal Session 26-Typing - Text-1		2012-07-11 18:28:33.900000
	Edit pad (rev 1035)		Capucine	cv402	XVal Session 26	1	XVal Session 26-Typing - Text-1		2012-07-11 18:28:34.004000
	Edit pad (rev 1036)		Dan	cv401	XVal Session 26	1	XVal Session 26-Typing - Text-1		2012-07-11 18:28:34.408000
	Edit pad (rev 1037)		Capucine	cv402	XVal Session 26	1	XVal Session 26-Typing - Text-1		2012-07-11 18:28:34.508000
	Edit pad (rev 1038)		Dan	cv401	XVal Session 26	1	XVal Session 26-Typing - Text-1		2012-07-11 18:28:34.907000
	Edit pad (rev 1039)		Capucine	cv402	XVal Session 26	1	XVal Session 26-Typing - Text-1		2012-07-11 18:28:35.011000
	Edit pad (rev 1040)		Dan	cv401	XVal Session 26	1	XVal Session 26-Typing - Text-1		2012-07-11 18:28:35.406000
	Edit pad (rev 1041)		Frank	cv407	XVal Session 26	1	XVal Session 26-Typing - Text-1		2012-07-11 18:28:35.758000
	Edit pad (rev 1042)		Dan	cv401	XVal Session 26	1	XVal Session 26-Typing - Text-1		2012-07-11 18:28:35.909000
	Edit pad (rev 1043)		Dan	cv401	XVal Session 26	1	XVal Session 26-Typing - Text-1		2012-07-11 18:28:36.410000
	Edit pad (rev 1044)		Capucine	cv402	XVal Session 26	1	XVal Session 26-Typing - Text-1		2012-07-11 18:28:36.411000
	Edit pad (rev 1045)		Dan	cv401	XVal Session 26	1	XVal Session 26-Typing - Text-1		2012-07-11 18:28:36.912000
	Edit pad (rev 1046)		Capucine	cv402	XVal Session 26	1	XVal Session 26-Typing - Text-1		2012-07-11 18:28:36.920000
	Edit pad (rev 1047)		Frank	cv407	XVal Session 26	1	XVal Session 26-Typing - Text-1		2012-07-11 18:28:36.997000
	Edit pad (rev 1048)		Dan	cv401	XVal Session 26	1	XVal Session 26-Typing - Text-1		2012-07-11 18:28:37.409000
	Edit pad (rev 1049)		Capucine	cv402	XVal Session 26	1	XVal Session 26-Typing - Text-1		2012-07-11 18:28:37.419000
	Edit pad (rev 1050)		Frank	cv407	XVal Session 26	1	XVal Session 26-Typing - Text-1		2012-07-11 18:28:37.499000
	Edit pad (rev 1051)		Dan	cv401	XVal Session 26	1	XVal Session 26-Typing - Text-1		2012-07-11 18:28:37.909000
	Edit pad (rev 1052)		Capucine	cv402	XVal Session 26	1	XVal Session 26-Typing - Text-1		2012-07-11 18:28:37.918000
	Edit pad (rev 1053)		Nick	cv396	XVal Session 26	1	XVal Session 26-Typing - Text-1		2012-07-11 18:28:37.960000
	Edit pad (rev 1054)		Frank	cv407	XVal Session 26	1	XVal Session 26-Typing - Text-1		2012-07-11 18:28:38.005000
	Edit pad (rev 1055)		Dan	cv401	XVal Session 26	1	XVal Session 26-Typing - Text-1		2012-07-11 18:28:38.415000
	Edit pad (rev 1056)		Capucine	cv402	XVal Session 26	1	XVal Session 26-Typing - Text-1		2012-07-11 18:28:38.425000
	Edit pad (rev 1057)		Frank	cv407	XVal Session 26	1	XVal Session 26-Typing - Text-1		2012-07-11 18:28:38.508000
	Edit pad (rev 1058)		Dan	cv401	XVal Session 26	1	XVal Session 26-Typing - Text-1		2012-07-11 18:28:38.924000
	Edit pad (rev 1059)		Capucine	cv402	XVal Session 26	1	XVal Session 26-Typing - Text-1		2012-07-11 18:28:38.995000
	Edit pad (rev 1060)		Frank	cv407	XVal Session 26	1	XVal Session 26-Typing - Text-1		2012-07-11 18:28:39.086000
	Edit pad (rev 1061)		Dan	cv401	XVal Session 26	1	XVal Session 26-Typing - Text-1		2012-07-11 18:28:39.424000
	Edit pad (rev 1062)		Capucine	cv402	XVal Session 26	1	XVal Session 26-Typing - Text-1		2012-07-11 18:28:39.526000
	Edit pad (rev 1063)		Frank	cv407	XVal Session 26	1	XVal Session 26-Typing - Text-1		2012-07-11 18:28:39.596000
	Edit pad (rev 1064)		Dan	cv401	XVal Session 26	1	XVal Session 26-Typing - Text-1		2012-07-11 18:28:39.924000
	Edit pad (rev 1065)		Capucine	cv402	XVal Session 26	1	XVal Session 26-Typing - Text-1		2012-07-11 18:28:40.035000
	Edit pad (rev 1066)		Frank	cv407	XVal Session 26	1	XVal Session 26-Typing - Text-1		2012-07-11 18:28:40.096000
	Edit pad (rev 1067)		Dan	cv401	XVal Session 26	1	XVal Session 26-Typing - Text-1		2012-07-11 18:28:40.424000
	Edit pad (rev 1068)		Capucine	cv402	XVal Session 26	1	XVal Session 26-Typing - Text-1		2012-07-11 18:28:40.542000
	Edit pad (rev 1069)		Frank	cv407	XVal Session 26	1	XVal Session 26-Typing - Text-1		2012-07-11 18:28:40.602000
	Edit pad (rev 1070)		Capucine	cv402	XVal Session 26	1	XVal Session 26-Typing - Text-1		2012-07-11 18:28:41.044000
	Edit pad (rev 1071)		Frank	cv407	XVal Session 26	1	XVal Session 26-Typing - Text-1		2012-07-11 18:28:41.110000
	Edit pad (rev 1072)		Dan	cv401	XVal Session 26	1	XVal Session 26-Typing - Text-1		2012-07-11 18:28:41.179000
	Edit pad (rev 1073)		Frank	cv407	XVal Session 26	1	XVal Session 26-Typing - Text-1		2012-07-11 18:28:41.613000
	Edit pad (rev 1074)		Dan	cv401	XVal Session 26	1	XVal Session 26-Typing - Text-1		2012-07-11 18:28:41.683000
	Edit pad (rev 1075)		Nick	cv396	XVal Session 26	1	XVal Session 26-Typing - Text-1		2012-07-11 18:28:41.756000
	Edit pad (rev 1076)		Frank	cv407	XVal Session 26	1	XVal Session 26-Typing - Text-1		2012-07-11 18:28:42.112000
	Edit pad (rev 1077)		Dan	cv401	XVal Session 26	1	XVal Session 26-Typing - Text-1		2012-07-11 18:28:42.189000
	Edit pad (rev 1078)		Nick	cv396	XVal Session 26	1	XVal Session 26-Typing - Text-1		2012-07-11 18:28:42.516000
	Edit pad (rev 1079)		Frank	cv407	XVal Session 26	1	XVal Session 26-Typing - Text-1		2012-07-11 18:28:42.621000
	Edit pad (rev 1080)		Dan	cv401	XVal Session 26	1	XVal Session 26-Typing - Text-1		2012-07-11 18:28:42.688000
	Edit pad (rev 1081)		Frank	cv407	XVal Session 26	1	XVal Session 26-Typing - Text-1		2012-07-11 18:28:43.129000
	Edit pad (rev 1082)		Dan	cv401	XVal Session 26	1	XVal Session 26-Typing - Text-1		2012-07-11 18:28:43.189000
	Edit pad (rev 1083)		Nick	cv396	XVal Session 26	1	XVal Session 26-Typing - Text-1		2012-07-11 18:28:43.578000
	Edit pad (rev 1084)		Frank	cv407	XVal Session 26	1	XVal Session 26-Typing - Text-1		2012-07-11 18:28:43.631000
	Edit pad (rev 1085)		Dan	cv401	XVal Session 26	1	XVal Session 26-Typing - Text-1		2012-07-11 18:28:43.689000
	Edit pad (rev 1086)		Frank	cv407	XVal Session 26	1	XVal Session 26-Typing - Text-1		2012-07-11 18:28:44.136000
	Edit pad (rev 1087)		Dan	cv401	XVal Session 26	1	XVal Session 26-Typing - Text-1		2012-07-11 18:28:44.191000
	Edit pad (rev 1088)		Nick	cv396	XVal Session 26	1	XVal Session 26-Typing - Text-1		2012-07-11 18:28:44.369000
	Edit pad (rev 1089)		Frank	cv407	XVal Session 26	1	XVal Session 26-Typing - Text-1		2012-07-11 18:28:44.648000
	Edit pad (rev 1090)		Dan	cv401	XVal Session 26	1	XVal Session 26-Typing - Text-1		2012-07-11 18:28:45.108000
	Edit pad (rev 1091)		Frank	cv407	XVal Session 26	1	XVal Session 26-Typing - Text-1		2012-07-11 18:28:45.149000
	Edit pad (rev 1092)		Nick	cv396	XVal Session 26	1	XVal Session 26-Typing - Text-1		2012-07-11 18:28:45.509000
	Edit pad (rev 1093)		Dan	cv401	XVal Session 26	1	XVal Session 26-Typing - Text-1		2012-07-11 18:28:45.609000
	Edit pad (rev 1094)		Frank	cv407	XVal Session 26	1	XVal Session 26-Typing - Text-1		2012-07-11 18:28:45.649000
	Edit pad (rev 1095)		Capucine	cv402	XVal Session 26	1	XVal Session 26-Typing - Text-1		2012-07-11 18:28:45.823000
	Edit pad (rev 1096)		Dan	cv401	XVal Session 26	1	XVal Session 26-Typing - Text-1		2012-07-11 18:28:46.109000
	Edit pad (rev 1097)		Frank	cv407	XVal Session 26	1	XVal Session 26-Typing - Text-1		2012-07-11 18:28:46.152000
	Edit pad (rev 1098)		Capucine	cv402	XVal Session 26	1	XVal Session 26-Typing - Text-1		2012-07-11 18:28:46.324000
	Edit pad (rev 1099)		Dan	cv401	XVal Session 26	1	XVal Session 26-Typing - Text-1		2012-07-11 18:28:46.611000
	Edit pad (rev 1100)		Frank	cv407	XVal Session 26	1	XVal Session 26-Typing - Text-1		2012-07-11 18:28:46.702000
	Edit pad (rev 1101)		Capucine	cv402	XVal Session 26	1	XVal Session 26-Typing - Text-1		2012-07-11 18:28:46.824000
	Edit pad (rev 1102)		Dan	cv401	XVal Session 26	1	XVal Session 26-Typing - Text-1		2012-07-11 18:28:47.110000
	Edit pad (rev 1103)		Capucine	cv402	XVal Session 26	1	XVal Session 26-Typing - Text-1		2012-07-11 18:28:47.326000
	Edit pad (rev 1104)		Frank	cv407	XVal Session 26	1	XVal Session 26-Typing - Text-1		2012-07-11 18:28:47.364000
	Edit pad (rev 1105)		Dan	cv401	XVal Session 26	1	XVal Session 26-Typing - Text-1		2012-07-11 18:28:47.805000
	Edit pad (rev 1106)		Frank	cv407	XVal Session 26	1	XVal Session 26-Typing - Text-1		2012-07-11 18:28:47.878000
	Edit pad (rev 1107)		Dan	cv401	XVal Session 26	1	XVal Session 26-Typing - Text-1		2012-07-11 18:28:48.316000
	Edit pad (rev 1108)		Capucine	cv402	XVal Session 26	1	XVal Session 26-Typing - Text-1		2012-07-11 18:28:48.397000
	Edit pad (rev 1109)		Frank	cv407	XVal Session 26	1	XVal Session 26-Typing - Text-1		2012-07-11 18:28:48.400000
	Edit pad (rev 1110)		Dan	cv401	XVal Session 26	1	XVal Session 26-Typing - Text-1		2012-07-11 18:28:48.815000
	Edit pad (rev 1111)		Capucine	cv402	XVal Session 26	1	XVal Session 26-Typing - Text-1		2012-07-11 18:28:48.902000
	Edit pad (rev 1112)		Frank	cv407	XVal Session 26	1	XVal Session 26-Typing - Text-1		2012-07-11 18:28:49.056000
	Edit pad (rev 1113)		Nick	cv396	XVal Session 26	1	XVal Session 26-Typing - Text-1		2012-07-11 18:28:49.232000
	Edit pad (rev 1114)		Dan	cv401	XVal Session 26	1	XVal Session 26-Typing - Text-1		2012-07-11 18:28:49.313000
	Edit pad (rev 1115)		Capucine	cv402	XVal Session 26	1	XVal Session 26-Typing - Text-1		2012-07-11 18:28:49.402000
	Edit pad (rev 1116)		Frank	cv407	XVal Session 26	1	XVal Session 26-Typing - Text-1		2012-07-11 18:28:49.568000
	Edit pad (rev 1117)		Frank	cv407	XVal Session 26	1	XVal Session 26-Typing - Text-1		2012-07-11 18:28:50.068000
	Edit pad (rev 1118)		Frank	cv407	XVal Session 26	1	XVal Session 26-Typing - Text-1		2012-07-11 18:28:50.569000
	Edit pad (rev 1119)		Capucine	cv402	XVal Session 26	1	XVal Session 26-Typing - Text-1		2012-07-11 18:28:50.581000
	Edit pad (rev 1120)		Nick	cv396	XVal Session 26	1	XVal Session 26-Typing - Text-1		2012-07-11 18:28:50.930000
	Edit pad (rev 1121)		Dan	cv401	XVal Session 26	1	XVal Session 26-Typing - Text-1		2012-07-11 18:28:51.206000
	Edit pad (rev 1122)		Dan	cv401	XVal Session 26	1	XVal Session 26-Typing - Text-1		2012-07-11 18:28:51.707000
	Edit pad (rev 1123)		Dan	cv401	XVal Session 26	1	XVal Session 26-Typing - Text-1		2012-07-11 18:28:52.207000
	Edit pad (rev 1124)		Dan	cv401	XVal Session 26	1	XVal Session 26-Typing - Text-1		2012-07-11 18:28:52.707000
	Edit pad (rev 1125)		Capucine	cv402	XVal Session 26	1	XVal Session 26-Typing - Text-1		2012-07-11 18:28:52.768000
	Edit pad (rev 1126)		Frank	cv407	XVal Session 26	1	XVal Session 26-Typing - Text-1		2012-07-11 18:28:53.211000
	Edit pad (rev 1127)		Dan	cv401	XVal Session 26	1	XVal Session 26-Typing - Text-1		2012-07-11 18:28:53.218000
	Edit pad (rev 1128)		Capucine	cv402	XVal Session 26	1	XVal Session 26-Typing - Text-1		2012-07-11 18:28:53.737000
	Edit pad (rev 1129)		Dan	cv401	XVal Session 26	1	XVal Session 26-Typing - Text-1		2012-07-11 18:28:53.761000
	Edit pad (rev 1130)		Frank	cv407	XVal Session 26	1	XVal Session 26-Typing - Text-1		2012-07-11 18:28:53.828000
	Edit pad (rev 1131)		Capucine	cv402	XVal Session 26	1	XVal Session 26-Typing - Text-1		2012-07-11 18:28:54.240000
	Edit pad (rev 1132)		Dan	cv401	XVal Session 26	1	XVal Session 26-Typing - Text-1		2012-07-11 18:28:54.267000
	Edit pad (rev 1133)		Frank	cv407	XVal Session 26	1	XVal Session 26-Typing - Text-1		2012-07-11 18:28:54.330000
	Edit pad (rev 1134)		Capucine	cv402	XVal Session 26	1	XVal Session 26-Typing - Text-1		2012-07-11 18:28:54.747000
	Edit pad (rev 1135)		Dan	cv401	XVal Session 26	1	XVal Session 26-Typing - Text-1		2012-07-11 18:28:54.768000
	Edit pad (rev 1136)		Frank	cv407	XVal Session 26	1	XVal Session 26-Typing - Text-1		2012-07-11 18:28:54.844000
	Edit pad (rev 1137)		Capucine	cv402	XVal Session 26	1	XVal Session 26-Typing - Text-1		2012-07-11 18:28:55.247000
	Edit pad (rev 1138)		Dan	cv401	XVal Session 26	1	XVal Session 26-Typing - Text-1		2012-07-11 18:28:55.284000
	Edit pad (rev 1139)		Frank	cv407	XVal Session 26	1	XVal Session 26-Typing - Text-1		2012-07-11 18:28:55.336000
	Edit pad (rev 1140)		Nick	cv396	XVal Session 26	1	XVal Session 26-Typing - Text-1		2012-07-11 18:28:55.673000
	Edit pad (rev 1141)		Frank	cv407	XVal Session 26	1	XVal Session 26-Typing - Text-1		2012-07-11 18:28:55.846000
	Edit pad (rev 1142)		Dan	cv401	XVal Session 26	1	XVal Session 26-Typing - Text-1		2012-07-11 18:28:55.918000
	Edit pad (rev 1143)		Frank	cv407	XVal Session 26	1	XVal Session 26-Typing - Text-1		2012-07-11 18:28:56.347000
	Edit pad (rev 1144)		Dan	cv401	XVal Session 26	1	XVal Session 26-Typing - Text-1		2012-07-11 18:28:56.918000
	Edit pad (rev 1145)		Dan	cv401	XVal Session 26	1	XVal Session 26-Typing - Text-1		2012-07-11 18:28:57.425000
	Edit pad (rev 1146)		Frank	cv407	XVal Session 26	1	XVal Session 26-Typing - Text-1		2012-07-11 18:28:57.464000
	Edit pad (rev 1147)		Dan	cv401	XVal Session 26	1	XVal Session 26-Typing - Text-1		2012-07-11 18:28:57.923000
	Edit pad (rev 1148)		Frank	cv407	XVal Session 26	1	XVal Session 26-Typing - Text-1		2012-07-11 18:28:57.973000
	Edit pad (rev 1149)		Capucine	cv402	XVal Session 26	1	XVal Session 26-Typing - Text-1		2012-07-11 18:28:58.257000
	Edit pad (rev 1150)		Dan	cv401	XVal Session 26	1	XVal Session 26-Typing - Text-1		2012-07-11 18:28:58.424000
	Edit pad (rev 1151)		Frank	cv407	XVal Session 26	1	XVal Session 26-Typing - Text-1		2012-07-11 18:28:58.471000
	Edit pad (rev 1152)		Capucine	cv402	XVal Session 26	1	XVal Session 26-Typing - Text-1		2012-07-11 18:28:58.764000
	Edit pad (rev 1153)		Dan	cv401	XVal Session 26	1	XVal Session 26-Typing - Text-1		2012-07-11 18:28:58.924000
	Edit pad (rev 1154)		Frank	cv407	XVal Session 26	1	XVal Session 26-Typing - Text-1		2012-07-11 18:28:58.970000
	Edit pad (rev 1155)		Capucine	cv402	XVal Session 26	1	XVal Session 26-Typing - Text-1		2012-07-11 18:28:59.263000
	Edit pad (rev 1156)		Dan	cv401	XVal Session 26	1	XVal Session 26-Typing - Text-1		2012-07-11 18:28:59.422000
	Edit pad (rev 1157)		Nick	cv396	XVal Session 26	1	XVal Session 26-Typing - Text-1		2012-07-11 18:28:59.450000
	Edit pad (rev 1158)		Frank	cv407	XVal Session 26	1	XVal Session 26-Typing - Text-1		2012-07-11 18:28:59.617000
	Edit pad (rev 1159)		Dan	cv401	XVal Session 26	1	XVal Session 26-Typing - Text-1		2012-07-11 18:28:59.932000
	Edit pad (rev 1160)		Nick	cv396	XVal Session 26	1	XVal Session 26-Typing - Text-1		2012-07-11 18:28:59.951000
	Edit pad (rev 1161)		Frank	cv407	XVal Session 26	1	XVal Session 26-Typing - Text-1		2012-07-11 18:29:00.117000
	Edit pad (rev 1162)		Dan	cv401	XVal Session 26	1	XVal Session 26-Typing - Text-1		2012-07-11 18:29:00.424000
	Edit pad (rev 1163)		Nick	cv396	XVal Session 26	1	XVal Session 26-Typing - Text-1		2012-07-11 18:29:00.461000
	Edit pad (rev 1164)		Frank	cv407	XVal Session 26	1	XVal Session 26-Typing - Text-1		2012-07-11 18:29:00.714000
	Edit pad (rev 1165)		Dan	cv401	XVal Session 26	1	XVal Session 26-Typing - Text-1		2012-07-11 18:29:00.922000
	Edit pad (rev 1166)		Nick	cv396	XVal Session 26	1	XVal Session 26-Typing - Text-1		2012-07-11 18:29:00.966000
	Edit pad (rev 1167)		Capucine	cv402	XVal Session 26	1	XVal Session 26-Typing - Text-1		2012-07-11 18:29:01.208000
	Edit pad (rev 1168)		Frank	cv407	XVal Session 26	1	XVal Session 26-Typing - Text-1		2012-07-11 18:29:01.221000
	Edit pad (rev 1169)		Dan	cv401	XVal Session 26	1	XVal Session 26-Typing - Text-1		2012-07-11 18:29:01.424000
	Edit pad (rev 1170)		Capucine	cv402	XVal Session 26	1	XVal Session 26-Typing - Text-1		2012-07-11 18:29:01.716000
	Edit pad (rev 1171)		Frank	cv407	XVal Session 26	1	XVal Session 26-Typing - Text-1		2012-07-11 18:29:01.722000
	Edit pad (rev 1172)		Dan	cv401	XVal Session 26	1	XVal Session 26-Typing - Text-1		2012-07-11 18:29:01.925000
	Edit pad (rev 1173)		Nick	cv396	XVal Session 26	1	XVal Session 26-Typing - Text-1		2012-07-11 18:29:02.072000
	Edit pad (rev 1174)		Capucine	cv402	XVal Session 26	1	XVal Session 26-Typing - Text-1		2012-07-11 18:29:02.214000
	Edit pad (rev 1175)		Dan	cv401	XVal Session 26	1	XVal Session 26-Typing - Text-1		2012-07-11 18:29:02.424000
	Edit pad (rev 1176)		Nick	cv396	XVal Session 26	1	XVal Session 26-Typing - Text-1		2012-07-11 18:29:02.576000
	Edit pad (rev 1177)		Capucine	cv402	XVal Session 26	1	XVal Session 26-Typing - Text-1		2012-07-11 18:29:02.715000
	Edit pad (rev 1178)		Dan	cv401	XVal Session 26	1	XVal Session 26-Typing - Text-1		2012-07-11 18:29:02.925000
	Edit pad (rev 1179)		Nick	cv396	XVal Session 26	1	XVal Session 26-Typing - Text-1		2012-07-11 18:29:03.192000
	Edit pad (rev 1180)		Capucine	cv402	XVal Session 26	1	XVal Session 26-Typing - Text-1		2012-07-11 18:29:03.219000
	Edit pad (rev 1181)		Dan	cv401	XVal Session 26	1	XVal Session 26-Typing - Text-1		2012-07-11 18:29:03.432000
	Edit pad (rev 1182)		Frank	cv407	XVal Session 26	1	XVal Session 26-Typing - Text-1		2012-07-11 18:29:03.459000
	Edit pad (rev 1183)		Nick	cv396	XVal Session 26	1	XVal Session 26-Typing - Text-1		2012-07-11 18:29:03.697000
	Edit pad (rev 1184)		Capucine	cv402	XVal Session 26	1	XVal Session 26-Typing - Text-1		2012-07-11 18:29:03.722000
	Edit pad (rev 1185)		Dan	cv401	XVal Session 26	1	XVal Session 26-Typing - Text-1		2012-07-11 18:29:03.949000
	Edit pad (rev 1186)		Frank	cv407	XVal Session 26	1	XVal Session 26-Typing - Text-1		2012-07-11 18:29:03.957000
	Edit pad (rev 1187)		Nick	cv396	XVal Session 26	1	XVal Session 26-Typing - Text-1		2012-07-11 18:29:04.201000
	Edit pad (rev 1188)		Dan	cv401	XVal Session 26	1	XVal Session 26-Typing - Text-1		2012-07-11 18:29:04.455000
	Edit pad (rev 1189)		Frank	cv407	XVal Session 26	1	XVal Session 26-Typing - Text-1		2012-07-11 18:29:04.463000
	Edit pad (rev 1190)		Nick	cv396	XVal Session 26	1	XVal Session 26-Typing - Text-1		2012-07-11 18:29:04.701000
	Edit pad (rev 1191)		Dan	cv401	XVal Session 26	1	XVal Session 26-Typing - Text-1		2012-07-11 18:29:04.955000
	Edit pad (rev 1192)		Capucine	cv402	XVal Session 26	1	XVal Session 26-Typing - Text-1		2012-07-11 18:29:04.967000
	Edit pad (rev 1193)		Frank	cv407	XVal Session 26	1	XVal Session 26-Typing - Text-1		2012-07-11 18:29:04.971000
	Edit pad (rev 1194)		Nick	cv396	XVal Session 26	1	XVal Session 26-Typing - Text-1		2012-07-11 18:29:05.201000
	Edit pad (rev 1195)		Dan	cv401	XVal Session 26	1	XVal Session 26-Typing - Text-1		2012-07-11 18:29:05.454000
	Edit pad (rev 1196)		Capucine	cv402	XVal Session 26	1	XVal Session 26-Typing - Text-1		2012-07-11 18:29:05.467000
	Edit pad (rev 1197)		Nick	cv396	XVal Session 26	1	XVal Session 26-Typing - Text-1		2012-07-11 18:29:05.703000
	Edit pad (rev 1198)		Frank	cv407	XVal Session 26	1	XVal Session 26-Typing - Text-1		2012-07-11 18:29:05.819000
	Edit pad (rev 1199)		Dan	cv401	XVal Session 26	1	XVal Session 26-Typing - Text-1		2012-07-11 18:29:05.954000
	Edit pad (rev 1200)		Capucine	cv402	XVal Session 26	1	XVal Session 26-Typing - Text-1		2012-07-11 18:29:05.972000
	Edit pad (rev 1201)		Nick	cv396	XVal Session 26	1	XVal Session 26-Typing - Text-1		2012-07-11 18:29:06.206000
	Edit pad (rev 1202)		Frank	cv407	XVal Session 26	1	XVal Session 26-Typing - Text-1		2012-07-11 18:29:06.329000
	Edit pad (rev 1203)		Dan	cv401	XVal Session 26	1	XVal Session 26-Typing - Text-1		2012-07-11 18:29:06.479000
	Edit pad (rev 1204)		Capucine	cv402	XVal Session 26	1	XVal Session 26-Typing - Text-1		2012-07-11 18:29:06.481000
	Edit pad (rev 1205)		Nick	cv396	XVal Session 26	1	XVal Session 26-Typing - Text-1		2012-07-11 18:29:06.711000
	Edit pad (rev 1206)		Frank	cv407	XVal Session 26	1	XVal Session 26-Typing - Text-1		2012-07-11 18:29:06.829000
	Edit pad (rev 1207)		Dan	cv401	XVal Session 26	1	XVal Session 26-Typing - Text-1		2012-07-11 18:29:06.980000
	Edit pad (rev 1208)		Nick	cv396	XVal Session 26	1	XVal Session 26-Typing - Text-1		2012-07-11 18:29:07.218000
	Edit pad (rev 1209)		Dan	cv401	XVal Session 26	1	XVal Session 26-Typing - Text-1		2012-07-11 18:29:07.487000
	Edit pad (rev 1210)		Nick	cv396	XVal Session 26	1	XVal Session 26-Typing - Text-1		2012-07-11 18:29:07.719000
	Edit pad (rev 1211)		Dan	cv401	XVal Session 26	1	XVal Session 26-Typing - Text-1		2012-07-11 18:29:07.987000
	Edit pad (rev 1212)		Nick	cv396	XVal Session 26	1	XVal Session 26-Typing - Text-1		2012-07-11 18:29:08.217000
	Edit pad (rev 1213)		Dan	cv401	XVal Session 26	1	XVal Session 26-Typing - Text-1		2012-07-11 18:29:08.502000
	Edit pad (rev 1214)		Nick	cv396	XVal Session 26	1	XVal Session 26-Typing - Text-1		2012-07-11 18:29:08.718000
	Edit pad (rev 1215)		Dan	cv401	XVal Session 26	1	XVal Session 26-Typing - Text-1		2012-07-11 18:29:09.019000
	Edit pad (rev 1216)		Nick	cv396	XVal Session 26	1	XVal Session 26-Typing - Text-1		2012-07-11 18:29:09.217000
	Edit pad (rev 1217)		Frank	cv407	XVal Session 26	1	XVal Session 26-Typing - Text-1		2012-07-11 18:29:09.348000
	Edit pad (rev 1218)		Capucine	cv402	XVal Session 26	1	XVal Session 26-Typing - Text-1		2012-07-11 18:29:09.375000
	Edit pad (rev 1219)		Dan	cv401	XVal Session 26	1	XVal Session 26-Typing - Text-1		2012-07-11 18:29:09.519000
	Edit pad (rev 1220)		Nick	cv396	XVal Session 26	1	XVal Session 26-Typing - Text-1		2012-07-11 18:29:09.717000
	Edit pad (rev 1221)		Frank	cv407	XVal Session 26	1	XVal Session 26-Typing - Text-1		2012-07-11 18:29:09.867000
	Edit pad (rev 1222)		Capucine	cv402	XVal Session 26	1	XVal Session 26-Typing - Text-1		2012-07-11 18:29:09.887000
	Edit pad (rev 1223)		Dan	cv401	XVal Session 26	1	XVal Session 26-Typing - Text-1		2012-07-11 18:29:10.019000
	Edit pad (rev 1224)		Nick	cv396	XVal Session 26	1	XVal Session 26-Typing - Text-1		2012-07-11 18:29:10.217000
	Edit pad (rev 1225)		Frank	cv407	XVal Session 26	1	XVal Session 26-Typing - Text-1		2012-07-11 18:29:10.360000
	Edit pad (rev 1226)		Capucine	cv402	XVal Session 26	1	XVal Session 26-Typing - Text-1		2012-07-11 18:29:10.387000
	Edit pad (rev 1227)		Dan	cv401	XVal Session 26	1	XVal Session 26-Typing - Text-1		2012-07-11 18:29:10.658000
	Edit pad (rev 1228)		Nick	cv396	XVal Session 26	1	XVal Session 26-Typing - Text-1		2012-07-11 18:29:10.717000
	Edit pad (rev 1229)		Frank	cv407	XVal Session 26	1	XVal Session 26-Typing - Text-1		2012-07-11 18:29:10.863000
	Edit pad (rev 1230)		Capucine	cv402	XVal Session 26	1	XVal Session 26-Typing - Text-1		2012-07-11 18:29:10.889000
	Edit pad (rev 1231)		Nick	cv396	XVal Session 26	1	XVal Session 26-Typing - Text-1		2012-07-11 18:29:11.217000
	Edit pad (rev 1232)		Frank	cv407	XVal Session 26	1	XVal Session 26-Typing - Text-1		2012-07-11 18:29:11.364000
	Edit pad (rev 1233)		Capucine	cv402	XVal Session 26	1	XVal Session 26-Typing - Text-1		2012-07-11 18:29:11.389000
	Edit pad (rev 1234)		Nick	cv396	XVal Session 26	1	XVal Session 26-Typing - Text-1		2012-07-11 18:29:11.717000
	Edit pad (rev 1235)		Dan	cv401	XVal Session 26	1	XVal Session 26-Typing - Text-1		2012-07-11 18:29:11.788000
	Edit pad (rev 1236)		Capucine	cv402	XVal Session 26	1	XVal Session 26-Typing - Text-1		2012-07-11 18:29:11.892000
	Edit pad (rev 1237)		Frank	cv407	XVal Session 26	1	XVal Session 26-Typing - Text-1		2012-07-11 18:29:12.190000
	Edit pad (rev 1238)		Nick	cv396	XVal Session 26	1	XVal Session 26-Typing - Text-1		2012-07-11 18:29:12.215000
	Edit pad (rev 1239)		Dan	cv401	XVal Session 26	1	XVal Session 26-Typing - Text-1		2012-07-11 18:29:12.292000
	Edit pad (rev 1240)		Capucine	cv402	XVal Session 26	1	XVal Session 26-Typing - Text-1		2012-07-11 18:29:12.402000
	Edit pad (rev 1241)		Frank	cv407	XVal Session 26	1	XVal Session 26-Typing - Text-1		2012-07-11 18:29:12.694000
	Edit pad (rev 1242)		Nick	cv396	XVal Session 26	1	XVal Session 26-Typing - Text-1		2012-07-11 18:29:12.715000
	Edit pad (rev 1243)		Dan	cv401	XVal Session 26	1	XVal Session 26-Typing - Text-1		2012-07-11 18:29:13.087000
	Edit pad (rev 1244)		Frank	cv407	XVal Session 26	1	XVal Session 26-Typing - Text-1		2012-07-11 18:29:13.204000
	Edit pad (rev 1245)		Capucine	cv402	XVal Session 26	1	XVal Session 26-Typing - Text-1		2012-07-11 18:29:13.207000
	Edit pad (rev 1246)		Nick	cv396	XVal Session 26	1	XVal Session 26-Typing - Text-1		2012-07-11 18:29:13.232000
	Edit pad (rev 1247)		Dan	cv401	XVal Session 26	1	XVal Session 26-Typing - Text-1		2012-07-11 18:29:13.591000
	Edit pad (rev 1248)		Frank	cv407	XVal Session 26	1	XVal Session 26-Typing - Text-1		2012-07-11 18:29:13.705000
	Edit pad (rev 1249)		Capucine	cv402	XVal Session 26	1	XVal Session 26-Typing - Text-1		2012-07-11 18:29:13.720000
	Edit pad (rev 1250)		Nick	cv396	XVal Session 26	1	XVal Session 26-Typing - Text-1		2012-07-11 18:29:13.734000
	Edit pad (rev 1251)		Dan	cv401	XVal Session 26	1	XVal Session 26-Typing - Text-1		2012-07-11 18:29:14.097000
	Edit pad (rev 1252)		Frank	cv407	XVal Session 26	1	XVal Session 26-Typing - Text-1		2012-07-11 18:29:14.204000
	Edit pad (rev 1253)		Nick	cv396	XVal Session 26	1	XVal Session 26-Typing - Text-1		2012-07-11 18:29:14.233000
	Edit pad (rev 1254)		Capucine	cv402	XVal Session 26	1	XVal Session 26-Typing - Text-1		2012-07-11 18:29:14.430000
	Edit pad (rev 1255)		Dan	cv401	XVal Session 26	1	XVal Session 26-Typing - Text-1		2012-07-11 18:29:14.601000
	Edit pad (rev 1256)		Frank	cv407	XVal Session 26	1	XVal Session 26-Typing - Text-1		2012-07-11 18:29:14.707000
	Edit pad (rev 1257)		Nick	cv396	XVal Session 26	1	XVal Session 26-Typing - Text-1		2012-07-11 18:29:14.733000
	Edit pad (rev 1258)		Capucine	cv402	XVal Session 26	1	XVal Session 26-Typing - Text-1		2012-07-11 18:29:14.936000
	Edit pad (rev 1259)		Dan	cv401	XVal Session 26	1	XVal Session 26-Typing - Text-1		2012-07-11 18:29:15.107000
	Edit pad (rev 1260)		Frank	cv407	XVal Session 26	1	XVal Session 26-Typing - Text-1		2012-07-11 18:29:15.209000
	Edit pad (rev 1261)		Capucine	cv402	XVal Session 26	1	XVal Session 26-Typing - Text-1		2012-07-11 18:29:15.440000
	Edit pad (rev 1262)		Dan	cv401	XVal Session 26	1	XVal Session 26-Typing - Text-1		2012-07-11 18:29:15.609000
	Edit pad (rev 1263)		Frank	cv407	XVal Session 26	1	XVal Session 26-Typing - Text-1		2012-07-11 18:29:15.835000
	Edit pad (rev 1264)		Nick	cv396	XVal Session 26	1	XVal Session 26-Typing - Text-1		2012-07-11 18:29:15.875000
	Edit pad (rev 1265)		Dan	cv401	XVal Session 26	1	XVal Session 26-Typing - Text-1		2012-07-11 18:29:16.110000
	Edit pad (rev 1266)		Frank	cv407	XVal Session 26	1	XVal Session 26-Typing - Text-1		2012-07-11 18:29:16.349000
	Edit pad (rev 1267)		Nick	cv396	XVal Session 26	1	XVal Session 26-Typing - Text-1		2012-07-11 18:29:16.418000
	Edit pad (rev 1268)		Dan	cv401	XVal Session 26	1	XVal Session 26-Typing - Text-1		2012-07-11 18:29:16.620000
	Edit pad (rev 1269)		Frank	cv407	XVal Session 26	1	XVal Session 26-Typing - Text-1		2012-07-11 18:29:16.847000
	Edit pad (rev 1270)		Nick	cv396	XVal Session 26	1	XVal Session 26-Typing - Text-1		2012-07-11 18:29:16.921000
	Edit pad (rev 1271)		Dan	cv401	XVal Session 26	1	XVal Session 26-Typing - Text-1		2012-07-11 18:29:17.128000
	Edit pad (rev 1272)		Capucine	cv402	XVal Session 26	1	XVal Session 26-Typing - Text-1		2012-07-11 18:29:17.415000
	Edit pad (rev 1273)		Nick	cv396	XVal Session 26	1	XVal Session 26-Typing - Text-1		2012-07-11 18:29:17.444000
	Edit pad (rev 1274)		Frank	cv407	XVal Session 26	1	XVal Session 26-Typing - Text-1		2012-07-11 18:29:17.527000
	Edit pad (rev 1275)		Dan	cv401	XVal Session 26	1	XVal Session 26-Typing - Text-1		2012-07-11 18:29:17.625000
	Edit pad (rev 1276)		Capucine	cv402	XVal Session 26	1	XVal Session 26-Typing - Text-1		2012-07-11 18:29:17.919000
	Edit pad (rev 1277)		Nick	cv396	XVal Session 26	1	XVal Session 26-Typing - Text-1		2012-07-11 18:29:17.951000
	Edit pad (rev 1278)		Nick	cv396	XVal Session 26	1	XVal Session 26-Typing - Text-1		2012-07-11 18:29:18.452000
	Edit pad (rev 1279)		Capucine	cv402	XVal Session 26	1	XVal Session 26-Typing - Text-1		2012-07-11 18:29:18.798000
	Edit pad (rev 1280)		Nick	cv396	XVal Session 26	1	XVal Session 26-Typing - Text-1		2012-07-11 18:29:18.950000
	Edit pad (rev 1281)		Dan	cv401	XVal Session 26	1	XVal Session 26-Typing - Text-1		2012-07-11 18:29:19.290000
	Edit pad (rev 1282)		Capucine	cv402	XVal Session 26	1	XVal Session 26-Typing - Text-1		2012-07-11 18:29:19.300000
	Edit pad (rev 1283)		Nick	cv396	XVal Session 26	1	XVal Session 26-Typing - Text-1		2012-07-11 18:29:19.454000
	Edit pad (rev 1284)		Dan	cv401	XVal Session 26	1	XVal Session 26-Typing - Text-1		2012-07-11 18:29:19.797000
	Edit pad (rev 1285)		Capucine	cv402	XVal Session 26	1	XVal Session 26-Typing - Text-1		2012-07-11 18:29:19.810000
	Edit pad (rev 1286)		Dan	cv401	XVal Session 26	1	XVal Session 26-Typing - Text-1		2012-07-11 18:29:20.307000
	Edit pad (rev 1287)		Capucine	cv402	XVal Session 26	1	XVal Session 26-Typing - Text-1		2012-07-11 18:29:20.317000
	Edit pad (rev 1288)		Frank	cv407	XVal Session 26	1	XVal Session 26-Typing - Text-1		2012-07-11 18:29:20.386000
	Edit pad (rev 1289)		Nick	cv396	XVal Session 26	1	XVal Session 26-Typing - Text-1		2012-07-11 18:29:20.663000
	Edit pad (rev 1290)		Dan	cv401	XVal Session 26	1	XVal Session 26-Typing - Text-1		2012-07-11 18:29:20.815000
	Edit pad (rev 1291)		Capucine	cv402	XVal Session 26	1	XVal Session 26-Typing - Text-1		2012-07-11 18:29:20.847000
	Edit pad (rev 1292)		Frank	cv407	XVal Session 26	1	XVal Session 26-Typing - Text-1		2012-07-11 18:29:20.892000
	Edit pad (rev 1293)		Nick	cv396	XVal Session 26	1	XVal Session 26-Typing - Text-1		2012-07-11 18:29:21.162000
	Edit pad (rev 1294)		Frank	cv407	XVal Session 26	1	XVal Session 26-Typing - Text-1		2012-07-11 18:29:21.392000
	Edit pad (rev 1295)		Capucine	cv402	XVal Session 26	1	XVal Session 26-Typing - Text-1		2012-07-11 18:29:21.522000
	Edit pad (rev 1296)		Nick	cv396	XVal Session 26	1	XVal Session 26-Typing - Text-1		2012-07-11 18:29:21.669000
	Edit pad (rev 1297)		Dan	cv401	XVal Session 26	1	XVal Session 26-Typing - Text-1		2012-07-11 18:29:21.699000
	Edit pad (rev 1298)		Frank	cv407	XVal Session 26	1	XVal Session 26-Typing - Text-1		2012-07-11 18:29:21.977000
	Edit pad (rev 1299)		Capucine	cv402	XVal Session 26	1	XVal Session 26-Typing - Text-1		2012-07-11 18:29:22.027000
	Edit pad (rev 1300)		Nick	cv396	XVal Session 26	1	XVal Session 26-Typing - Text-1		2012-07-11 18:29:22.179000
	Edit pad (rev 1301)		Dan	cv401	XVal Session 26	1	XVal Session 26-Typing - Text-1		2012-07-11 18:29:22.210000
	Edit pad (rev 1302)		Frank	cv407	XVal Session 26	1	XVal Session 26-Typing - Text-1		2012-07-11 18:29:22.478000
	Edit pad (rev 1303)		Capucine	cv402	XVal Session 26	1	XVal Session 26-Typing - Text-1		2012-07-11 18:29:22.529000
	Edit pad (rev 1304)		Nick	cv396	XVal Session 26	1	XVal Session 26-Typing - Text-1		2012-07-11 18:29:22.686000
	Edit pad (rev 1305)		Dan	cv401	XVal Session 26	1	XVal Session 26-Typing - Text-1		2012-07-11 18:29:22.712000
	Edit pad (rev 1306)		Capucine	cv402	XVal Session 26	1	XVal Session 26-Typing - Text-1		2012-07-11 18:29:23.029000
	Edit pad (rev 1307)		Dan	cv401	XVal Session 26	1	XVal Session 26-Typing - Text-1		2012-07-11 18:29:23.237000
	Edit pad (rev 1308)		Nick	cv396	XVal Session 26	1	XVal Session 26-Typing - Text-1		2012-07-11 18:29:23.433000
	Edit pad (rev 1309)		Capucine	cv402	XVal Session 26	1	XVal Session 26-Typing - Text-1		2012-07-11 18:29:23.527000
	Edit pad (rev 1310)		Dan	cv401	XVal Session 26	1	XVal Session 26-Typing - Text-1		2012-07-11 18:29:23.722000
	Edit pad (rev 1311)		Capucine	cv402	XVal Session 26	1	XVal Session 26-Typing - Text-1		2012-07-11 18:29:24.028000
	Edit pad (rev 1312)		Nick	cv396	XVal Session 26	1	XVal Session 26-Typing - Text-1		2012-07-11 18:29:24.134000
	Edit pad (rev 1313)		Dan	cv401	XVal Session 26	1	XVal Session 26-Typing - Text-1		2012-07-11 18:29:24.386000
	Edit pad (rev 1314)		Nick	cv396	XVal Session 26	1	XVal Session 26-Typing - Text-1		2012-07-11 18:29:24.639000
	Edit pad (rev 1315)		Dan	cv401	XVal Session 26	1	XVal Session 26-Typing - Text-1		2012-07-11 18:29:24.895000
	Edit pad (rev 1316)		Nick	cv396	XVal Session 26	1	XVal Session 26-Typing - Text-1		2012-07-11 18:29:25.139000
	Edit pad (rev 1317)		Capucine	cv402	XVal Session 26	1	XVal Session 26-Typing - Text-1		2012-07-11 18:29:25.332000
	Edit pad (rev 1318)		Dan	cv401	XVal Session 26	1	XVal Session 26-Typing - Text-1		2012-07-11 18:29:25.395000
	Edit pad (rev 1319)		Nick	cv396	XVal Session 26	1	XVal Session 26-Typing - Text-1		2012-07-11 18:29:25.642000
	Edit pad (rev 1320)		Capucine	cv402	XVal Session 26	1	XVal Session 26-Typing - Text-1		2012-07-11 18:29:25.841000
	Edit pad (rev 1321)		Dan	cv401	XVal Session 26	1	XVal Session 26-Typing - Text-1		2012-07-11 18:29:25.894000
	Edit pad (rev 1322)		Nick	cv396	XVal Session 26	1	XVal Session 26-Typing - Text-1		2012-07-11 18:29:26.142000
	Edit pad (rev 1323)		Capucine	cv402	XVal Session 26	1	XVal Session 26-Typing - Text-1		2012-07-11 18:29:26.342000
	Edit pad (rev 1324)		Dan	cv401	XVal Session 26	1	XVal Session 26-Typing - Text-1		2012-07-11 18:29:26.412000
	Edit pad (rev 1325)		Nick	cv396	XVal Session 26	1	XVal Session 26-Typing - Text-1		2012-07-11 18:29:26.705000
	Edit pad (rev 1326)		Dan	cv401	XVal Session 26	1	XVal Session 26-Typing - Text-1		2012-07-11 18:29:26.924000
	Edit pad (rev 1327)		Capucine	cv402	XVal Session 26	1	XVal Session 26-Typing - Text-1		2012-07-11 18:29:27.175000
	Edit pad (rev 1328)		Nick	cv396	XVal Session 26	1	XVal Session 26-Typing - Text-1		2012-07-11 18:29:27.213000
	Edit pad (rev 1329)		Dan	cv401	XVal Session 26	1	XVal Session 26-Typing - Text-1		2012-07-11 18:29:27.425000
	Edit pad (rev 1330)		Capucine	cv402	XVal Session 26	1	XVal Session 26-Typing - Text-1		2012-07-11 18:29:27.685000
	Edit pad (rev 1331)		Nick	cv396	XVal Session 26	1	XVal Session 26-Typing - Text-1		2012-07-11 18:29:27.718000
	Edit pad (rev 1332)		Dan	cv401	XVal Session 26	1	XVal Session 26-Typing - Text-1		2012-07-11 18:29:27.923000
	Edit pad (rev 1333)		Capucine	cv402	XVal Session 26	1	XVal Session 26-Typing - Text-1		2012-07-11 18:29:28.185000
	Edit pad (rev 1334)		Nick	cv396	XVal Session 26	1	XVal Session 26-Typing - Text-1		2012-07-11 18:29:28.271000
	Edit pad (rev 1335)		Dan	cv401	XVal Session 26	1	XVal Session 26-Typing - Text-1		2012-07-11 18:29:28.428000
	Edit pad (rev 1336)		Capucine	cv402	XVal Session 26	1	XVal Session 26-Typing - Text-1		2012-07-11 18:29:28.686000
	Edit pad (rev 1337)		Nick	cv396	XVal Session 26	1	XVal Session 26-Typing - Text-1		2012-07-11 18:29:28.769000
	Edit pad (rev 1338)		Dan	cv401	XVal Session 26	1	XVal Session 26-Typing - Text-1		2012-07-11 18:29:28.932000
	Edit pad (rev 1339)		Nick	cv396	XVal Session 26	1	XVal Session 26-Typing - Text-1		2012-07-11 18:29:29.285000
	Edit pad (rev 1340)		Dan	cv401	XVal Session 26	1	XVal Session 26-Typing - Text-1		2012-07-11 18:29:29.439000
	Edit pad (rev 1341)		Nick	cv396	XVal Session 26	1	XVal Session 26-Typing - Text-1		2012-07-11 18:29:29.790000
	Edit pad (rev 1342)		Dan	cv401	XVal Session 26	1	XVal Session 26-Typing - Text-1		2012-07-11 18:29:29.940000
	Edit pad (rev 1343)		Capucine	cv402	XVal Session 26	1	XVal Session 26-Typing - Text-1		2012-07-11 18:29:30.067000
	Edit pad (rev 1344)		Nick	cv396	XVal Session 26	1	XVal Session 26-Typing - Text-1		2012-07-11 18:29:30.298000
	Edit pad (rev 1345)		Dan	cv401	XVal Session 26	1	XVal Session 26-Typing - Text-1		2012-07-11 18:29:30.438000
	Edit pad (rev 1346)		Capucine	cv402	XVal Session 26	1	XVal Session 26-Typing - Text-1		2012-07-11 18:29:30.574000
	Edit pad (rev 1347)		Nick	cv396	XVal Session 26	1	XVal Session 26-Typing - Text-1		2012-07-11 18:29:30.813000
	Edit pad (rev 1348)		Dan	cv401	XVal Session 26	1	XVal Session 26-Typing - Text-1		2012-07-11 18:29:30.937000
	Edit pad (rev 1349)		Capucine	cv402	XVal Session 26	1	XVal Session 26-Typing - Text-1		2012-07-11 18:29:31.075000
	Edit pad (rev 1350)		Nick	cv396	XVal Session 26	1	XVal Session 26-Typing - Text-1		2012-07-11 18:29:31.313000
	Edit pad (rev 1351)		Frank	cv407	XVal Session 26	1	XVal Session 26-Typing - Text-1		2012-07-11 18:29:31.415000
	Edit pad (rev 1352)		Dan	cv401	XVal Session 26	1	XVal Session 26-Typing - Text-1		2012-07-11 18:29:31.446000
	Edit pad (rev 1353)		Capucine	cv402	XVal Session 26	1	XVal Session 26-Typing - Text-1		2012-07-11 18:29:31.574000
	Edit pad (rev 1354)		Nick	cv396	XVal Session 26	1	XVal Session 26-Typing - Text-1		2012-07-11 18:29:31.828000
	Edit pad (rev 1355)		Dan	cv401	XVal Session 26	1	XVal Session 26-Typing - Text-1		2012-07-11 18:29:31.952000
	Edit pad (rev 1356)		Capucine	cv402	XVal Session 26	1	XVal Session 26-Typing - Text-1		2012-07-11 18:29:32.075000
	Edit pad (rev 1357)		Nick	cv396	XVal Session 26	1	XVal Session 26-Typing - Text-1		2012-07-11 18:29:32.312000
	Edit pad (rev 1358)		Dan	cv401	XVal Session 26	1	XVal Session 26-Typing - Text-1		2012-07-11 18:29:32.453000
	Edit pad (rev 1359)		Capucine	cv402	XVal Session 26	1	XVal Session 26-Typing - Text-1		2012-07-11 18:29:32.574000
	Edit pad (rev 1360)		Nick	cv396	XVal Session 26	1	XVal Session 26-Typing - Text-1		2012-07-11 18:29:32.848000
	Edit pad (rev 1361)		Frank	cv407	XVal Session 26	1	XVal Session 26-Typing - Text-1		2012-07-11 18:29:32.873000
	Edit pad (rev 1362)		Capucine	cv402	XVal Session 26	1	XVal Session 26-Typing - Text-1		2012-07-11 18:29:33.079000
	Edit pad (rev 1363)		Nick	cv396	XVal Session 26	1	XVal Session 26-Typing - Text-1		2012-07-11 18:29:33.348000
	Edit pad (rev 1364)		Frank	cv407	XVal Session 26	1	XVal Session 26-Typing - Text-1		2012-07-11 18:29:33.379000
	Edit pad (rev 1365)		Dan	cv401	XVal Session 26	1	XVal Session 26-Typing - Text-1		2012-07-11 18:29:33.521000
	Edit pad (rev 1366)		Capucine	cv402	XVal Session 26	1	XVal Session 26-Typing - Text-1		2012-07-11 18:29:33.577000
	Edit pad (rev 1367)		Nick	cv396	XVal Session 26	1	XVal Session 26-Typing - Text-1		2012-07-11 18:29:33.864000
	Edit pad (rev 1368)		Frank	cv407	XVal Session 26	1	XVal Session 26-Typing - Text-1		2012-07-11 18:29:33.879000
	Edit pad (rev 1369)		Dan	cv401	XVal Session 26	1	XVal Session 26-Typing - Text-1		2012-07-11 18:29:34.021000
	Edit pad (rev 1370)		Nick	cv396	XVal Session 26	1	XVal Session 26-Typing - Text-1		2012-07-11 18:29:34.374000
	Edit pad (rev 1371)		Frank	cv407	XVal Session 26	1	XVal Session 26-Typing - Text-1		2012-07-11 18:29:34.381000
	Edit pad (rev 1372)		Dan	cv401	XVal Session 26	1	XVal Session 26-Typing - Text-1		2012-07-11 18:29:34.527000
	Edit pad (rev 1373)		Capucine	cv402	XVal Session 26	1	XVal Session 26-Typing - Text-1		2012-07-11 18:29:34.661000
	Edit pad (rev 1374)		Frank	cv407	XVal Session 26	1	XVal Session 26-Typing - Text-1		2012-07-11 18:29:34.879000
	Edit pad (rev 1375)		Nick	cv396	XVal Session 26	1	XVal Session 26-Typing - Text-1		2012-07-11 18:29:34.963000
	Edit pad (rev 1376)		Dan	cv401	XVal Session 26	1	XVal Session 26-Typing - Text-1		2012-07-11 18:29:35.046000
	Edit pad (rev 1377)		Capucine	cv402	XVal Session 26	1	XVal Session 26-Typing - Text-1		2012-07-11 18:29:35.169000
	Edit pad (rev 1378)		Nick	cv396	XVal Session 26	1	XVal Session 26-Typing - Text-1		2012-07-11 18:29:35.381000
	Edit pad (rev 1379)		Frank	cv407	XVal Session 26	1	XVal Session 26-Typing - Text-1		2012-07-11 18:29:35.390000
	Edit pad (rev 1380)		Dan	cv401	XVal Session 26	1	XVal Session 26-Typing - Text-1		2012-07-11 18:29:35.551000
	Edit pad (rev 1381)		Capucine	cv402	XVal Session 26	1	XVal Session 26-Typing - Text-1		2012-07-11 18:29:35.793000
	Edit pad (rev 1382)		Nick	cv396	XVal Session 26	1	XVal Session 26-Typing - Text-1		2012-07-11 18:29:35.888000
	Edit pad (rev 1383)		Frank	cv407	XVal Session 26	1	XVal Session 26-Typing - Text-1		2012-07-11 18:29:35.892000
	Edit pad (rev 1384)		Dan	cv401	XVal Session 26	1	XVal Session 26-Typing - Text-1		2012-07-11 18:29:36.056000
	Edit pad (rev 1385)		Capucine	cv402	XVal Session 26	1	XVal Session 26-Typing - Text-1		2012-07-11 18:29:36.304000
	Edit pad (rev 1386)		Nick	cv396	XVal Session 26	1	XVal Session 26-Typing - Text-1		2012-07-11 18:29:36.389000
	Edit pad (rev 1387)		Frank	cv407	XVal Session 26	1	XVal Session 26-Typing - Text-1		2012-07-11 18:29:36.402000
	Edit pad (rev 1388)		Dan	cv401	XVal Session 26	1	XVal Session 26-Typing - Text-1		2012-07-11 18:29:36.569000
	Edit pad (rev 1389)		Capucine	cv402	XVal Session 26	1	XVal Session 26-Typing - Text-1		2012-07-11 18:29:36.808000
	Edit pad (rev 1390)		Nick	cv396	XVal Session 26	1	XVal Session 26-Typing - Text-1		2012-07-11 18:29:36.888000
	Edit pad (rev 1391)		Frank	cv407	XVal Session 26	1	XVal Session 26-Typing - Text-1		2012-07-11 18:29:36.892000
	Edit pad (rev 1392)		Dan	cv401	XVal Session 26	1	XVal Session 26-Typing - Text-1		2012-07-11 18:29:37.080000
	Edit pad (rev 1393)		Nick	cv396	XVal Session 26	1	XVal Session 26-Typing - Text-1		2012-07-11 18:29:37.391000
	Edit pad (rev 1394)		Frank	cv407	XVal Session 26	1	XVal Session 26-Typing - Text-1		2012-07-11 18:29:37.394000
	Edit pad (rev 1395)		Dan	cv401	XVal Session 26	1	XVal Session 26-Typing - Text-1		2012-07-11 18:29:37.597000
	Edit pad (rev 1396)		Capucine	cv402	XVal Session 26	1	XVal Session 26-Typing - Text-1		2012-07-11 18:29:37.672000
	Edit pad (rev 1397)		Nick	cv396	XVal Session 26	1	XVal Session 26-Typing - Text-1		2012-07-11 18:29:37.905000
	Edit pad (rev 1398)		Dan	cv401	XVal Session 26	1	XVal Session 26-Typing - Text-1		2012-07-11 18:29:38.105000
	Edit pad (rev 1399)		Frank	cv407	XVal Session 26	1	XVal Session 26-Typing - Text-1		2012-07-11 18:29:38.160000
	Edit pad (rev 1400)		Capucine	cv402	XVal Session 26	1	XVal Session 26-Typing - Text-1		2012-07-11 18:29:38.184000
	Edit pad (rev 1401)		Nick	cv396	XVal Session 26	1	XVal Session 26-Typing - Text-1		2012-07-11 18:29:38.405000
	Edit pad (rev 1402)		Dan	cv401	XVal Session 26	1	XVal Session 26-Typing - Text-1		2012-07-11 18:29:38.602000
	Edit pad (rev 1403)		Frank	cv407	XVal Session 26	1	XVal Session 26-Typing - Text-1		2012-07-11 18:29:38.665000
	Edit pad (rev 1404)		Capucine	cv402	XVal Session 26	1	XVal Session 26-Typing - Text-1		2012-07-11 18:29:38.683000
	Edit pad (rev 1405)		Nick	cv396	XVal Session 26	1	XVal Session 26-Typing - Text-1		2012-07-11 18:29:38.910000
	Edit pad (rev 1406)		Dan	cv401	XVal Session 26	1	XVal Session 26-Typing - Text-1		2012-07-11 18:29:39.109000
	Edit pad (rev 1407)		Capucine	cv402	XVal Session 26	1	XVal Session 26-Typing - Text-1		2012-07-11 18:29:39.183000
	Edit pad (rev 1408)		Frank	cv407	XVal Session 26	1	XVal Session 26-Typing - Text-1		2012-07-11 18:29:39.235000
	Edit pad (rev 1409)		Nick	cv396	XVal Session 26	1	XVal Session 26-Typing - Text-1		2012-07-11 18:29:39.459000
	Edit pad (rev 1410)		Dan	cv401	XVal Session 26	1	XVal Session 26-Typing - Text-1		2012-07-11 18:29:39.608000
	Edit pad (rev 1411)		Frank	cv407	XVal Session 26	1	XVal Session 26-Typing - Text-1		2012-07-11 18:29:39.658000
	Edit pad (rev 1412)		Nick	cv396	XVal Session 26	1	XVal Session 26-Typing - Text-1		2012-07-11 18:29:39.967000
	Edit pad (rev 1413)		Frank	cv407	XVal Session 26	1	XVal Session 26-Typing - Text-1		2012-07-11 18:29:40.234000
	Edit pad (rev 1414)		Dan	cv401	XVal Session 26	1	XVal Session 26-Typing - Text-1		2012-07-11 18:29:40.453000
	Edit pad (rev 1415)		Nick	cv396	XVal Session 26	1	XVal Session 26-Typing - Text-1		2012-07-11 18:29:40.472000
	Edit pad (rev 1416)		Capucine	cv402	XVal Session 26	1	XVal Session 26-Typing - Text-1		2012-07-11 18:29:40.507000
	Edit pad (rev 1417)		Frank	cv407	XVal Session 26	1	XVal Session 26-Typing - Text-1		2012-07-11 18:29:40.749000
	Edit pad (rev 1418)		Dan	cv401	XVal Session 26	1	XVal Session 26-Typing - Text-1		2012-07-11 18:29:40.951000
	Edit pad (rev 1419)		Capucine	cv402	XVal Session 26	1	XVal Session 26-Typing - Text-1		2012-07-11 18:29:41.013000
	Edit pad (rev 1420)		Nick	cv396	XVal Session 26	1	XVal Session 26-Typing - Text-1		2012-07-11 18:29:41.188000
	Edit pad (rev 1421)		Frank	cv407	XVal Session 26	1	XVal Session 26-Typing - Text-1		2012-07-11 18:29:41.237000
	Edit pad (rev 1422)		Dan	cv401	XVal Session 26	1	XVal Session 26-Typing - Text-1		2012-07-11 18:29:41.457000
	Edit pad (rev 1423)		Capucine	cv402	XVal Session 26	1	XVal Session 26-Typing - Text-1		2012-07-11 18:29:41.531000
	Edit pad (rev 1424)		Nick	cv396	XVal Session 26	1	XVal Session 26-Typing - Text-1		2012-07-11 18:29:41.688000
	Edit pad (rev 1425)		Frank	cv407	XVal Session 26	1	XVal Session 26-Typing - Text-1		2012-07-11 18:29:41.750000
	Edit pad (rev 1426)		Dan	cv401	XVal Session 26	1	XVal Session 26-Typing - Text-1		2012-07-11 18:29:41.958000
	Edit pad (rev 1427)		Capucine	cv402	XVal Session 26	1	XVal Session 26-Typing - Text-1		2012-07-11 18:29:42.030000
	Edit pad (rev 1428)		Nick	cv396	XVal Session 26	1	XVal Session 26-Typing - Text-1		2012-07-11 18:29:42.188000
	Edit pad (rev 1429)		Frank	cv407	XVal Session 26	1	XVal Session 26-Typing - Text-1		2012-07-11 18:29:42.252000
	Edit pad (rev 1430)		Dan	cv401	XVal Session 26	1	XVal Session 26-Typing - Text-1		2012-07-11 18:29:42.457000
	Edit pad (rev 1431)		Capucine	cv402	XVal Session 26	1	XVal Session 26-Typing - Text-1		2012-07-11 18:29:42.529000
	Edit pad (rev 1432)		Nick	cv396	XVal Session 26	1	XVal Session 26-Typing - Text-1		2012-07-11 18:29:42.688000
	Edit pad (rev 1433)		Frank	cv407	XVal Session 26	1	XVal Session 26-Typing - Text-1		2012-07-11 18:29:42.756000
	Edit pad (rev 1434)		Dan	cv401	XVal Session 26	1	XVal Session 26-Typing - Text-1		2012-07-11 18:29:42.966000
	Edit pad (rev 1435)		Capucine	cv402	XVal Session 26	1	XVal Session 26-Typing - Text-1		2012-07-11 18:29:43.042000
	Edit pad (rev 1436)		Nick	cv396	XVal Session 26	1	XVal Session 26-Typing - Text-1		2012-07-11 18:29:43.188000
	Edit pad (rev 1437)		Frank	cv407	XVal Session 26	1	XVal Session 26-Typing - Text-1		2012-07-11 18:29:43.254000
	Edit pad (rev 1438)		Dan	cv401	XVal Session 26	1	XVal Session 26-Typing - Text-1		2012-07-11 18:29:43.469000
	Edit pad (rev 1439)		Capucine	cv402	XVal Session 26	1	XVal Session 26-Typing - Text-1		2012-07-11 18:29:43.549000
	Edit pad (rev 1440)		Nick	cv396	XVal Session 26	1	XVal Session 26-Typing - Text-1		2012-07-11 18:29:43.688000
	Edit pad (rev 1441)		Frank	cv407	XVal Session 26	1	XVal Session 26-Typing - Text-1		2012-07-11 18:29:43.776000
	Edit pad (rev 1442)		Capucine	cv402	XVal Session 26	1	XVal Session 26-Typing - Text-1		2012-07-11 18:29:44.051000
	Edit pad (rev 1443)		Nick	cv396	XVal Session 26	1	XVal Session 26-Typing - Text-1		2012-07-11 18:29:44.188000
	Edit pad (rev 1444)		Dan	cv401	XVal Session 26	1	XVal Session 26-Typing - Text-1		2012-07-11 18:29:44.537000
	Edit pad (rev 1445)		Capucine	cv402	XVal Session 26	1	XVal Session 26-Typing - Text-1		2012-07-11 18:29:44.560000
	Edit pad (rev 1446)		Frank	cv407	XVal Session 26	1	XVal Session 26-Typing - Text-1		2012-07-11 18:29:44.609000
	Edit pad (rev 1447)		Nick	cv396	XVal Session 26	1	XVal Session 26-Typing - Text-1		2012-07-11 18:29:44.686000
	Edit pad (rev 1448)		Capucine	cv402	XVal Session 26	1	XVal Session 26-Typing - Text-1		2012-07-11 18:29:45.059000
	Edit pad (rev 1449)		Frank	cv407	XVal Session 26	1	XVal Session 26-Typing - Text-1		2012-07-11 18:29:45.110000
	Edit pad (rev 1450)		Dan	cv401	XVal Session 26	1	XVal Session 26-Typing - Text-1		2012-07-11 18:29:45.159000
	Edit pad (rev 1451)		Nick	cv396	XVal Session 26	1	XVal Session 26-Typing - Text-1		2012-07-11 18:29:45.190000
	Edit pad (rev 1452)		Capucine	cv402	XVal Session 26	1	XVal Session 26-Typing - Text-1		2012-07-11 18:29:45.560000
	Edit pad (rev 1453)		Frank	cv407	XVal Session 26	1	XVal Session 26-Typing - Text-1		2012-07-11 18:29:45.622000
	Edit pad (rev 1454)		Dan	cv401	XVal Session 26	1	XVal Session 26-Typing - Text-1		2012-07-11 18:29:45.671000
	Edit pad (rev 1455)		Nick	cv396	XVal Session 26	1	XVal Session 26-Typing - Text-1		2012-07-11 18:29:45.700000
	Edit pad (rev 1456)		Capucine	cv402	XVal Session 26	1	XVal Session 26-Typing - Text-1		2012-07-11 18:29:46.060000
	Edit pad (rev 1457)		Frank	cv407	XVal Session 26	1	XVal Session 26-Typing - Text-1		2012-07-11 18:29:46.135000
	Edit pad (rev 1458)		Dan	cv401	XVal Session 26	1	XVal Session 26-Typing - Text-1		2012-07-11 18:29:46.172000
	Edit pad (rev 1459)		Nick	cv396	XVal Session 26	1	XVal Session 26-Typing - Text-1		2012-07-11 18:29:46.212000
	Edit pad (rev 1460)		Capucine	cv402	XVal Session 26	1	XVal Session 26-Typing - Text-1		2012-07-11 18:29:46.607000
	Edit pad (rev 1461)		Dan	cv401	XVal Session 26	1	XVal Session 26-Typing - Text-1		2012-07-11 18:29:46.672000
	Edit pad (rev 1462)		Nick	cv396	XVal Session 26	1	XVal Session 26-Typing - Text-1		2012-07-11 18:29:46.746000
	Edit pad (rev 1463)		Capucine	cv402	XVal Session 26	1	XVal Session 26-Typing - Text-1		2012-07-11 18:29:47.075000
	Edit pad (rev 1464)		Dan	cv401	XVal Session 26	1	XVal Session 26-Typing - Text-1		2012-07-11 18:29:47.179000
	Edit pad (rev 1465)		Frank	cv407	XVal Session 26	1	XVal Session 26-Typing - Text-1		2012-07-11 18:29:47.209000
	Edit pad (rev 1466)		Nick	cv396	XVal Session 26	1	XVal Session 26-Typing - Text-1		2012-07-11 18:29:47.246000
	Edit pad (rev 1467)		Capucine	cv402	XVal Session 26	1	XVal Session 26-Typing - Text-1		2012-07-11 18:29:47.574000
	Edit pad (rev 1468)		Dan	cv401	XVal Session 26	1	XVal Session 26-Typing - Text-1		2012-07-11 18:29:47.683000
	Edit pad (rev 1469)		Nick	cv396	XVal Session 26	1	XVal Session 26-Typing - Text-1		2012-07-11 18:29:47.750000
	Edit pad (rev 1470)		Capucine	cv402	XVal Session 26	1	XVal Session 26-Typing - Text-1		2012-07-11 18:29:48.076000
	Edit pad (rev 1471)		Dan	cv401	XVal Session 26	1	XVal Session 26-Typing - Text-1		2012-07-11 18:29:48.187000
	Edit pad (rev 1472)		Nick	cv396	XVal Session 26	1	XVal Session 26-Typing - Text-1		2012-07-11 18:29:48.247000
	Edit pad (rev 1473)		Dan	cv401	XVal Session 26	1	XVal Session 26-Typing - Text-1		2012-07-11 18:29:48.691000
	Edit pad (rev 1474)		Nick	cv396	XVal Session 26	1	XVal Session 26-Typing - Text-1		2012-07-11 18:29:48.756000
	Edit pad (rev 1475)		Capucine	cv402	XVal Session 26	1	XVal Session 26-Typing - Text-1		2012-07-11 18:29:48.924000
	Edit pad (rev 1476)		Frank	cv407	XVal Session 26	1	XVal Session 26-Typing - Text-1		2012-07-11 18:29:48.998000
	Edit pad (rev 1477)		Dan	cv401	XVal Session 26	1	XVal Session 26-Typing - Text-1		2012-07-11 18:29:49.190000
	Edit pad (rev 1478)		Nick	cv396	XVal Session 26	1	XVal Session 26-Typing - Text-1		2012-07-11 18:29:49.266000
	Edit pad (rev 1479)		Capucine	cv402	XVal Session 26	1	XVal Session 26-Typing - Text-1		2012-07-11 18:29:49.435000
	Edit pad (rev 1480)		Frank	cv407	XVal Session 26	1	XVal Session 26-Typing - Text-1		2012-07-11 18:29:49.500000
	Edit pad (rev 1481)		Dan	cv401	XVal Session 26	1	XVal Session 26-Typing - Text-1		2012-07-11 18:29:49.690000
	Edit pad (rev 1482)		Nick	cv396	XVal Session 26	1	XVal Session 26-Typing - Text-1		2012-07-11 18:29:49.763000
	Edit pad (rev 1483)		Capucine	cv402	XVal Session 26	1	XVal Session 26-Typing - Text-1		2012-07-11 18:29:49.934000
	Edit pad (rev 1484)		Frank	cv407	XVal Session 26	1	XVal Session 26-Typing - Text-1		2012-07-11 18:29:50.012000
	Edit pad (rev 1485)		Dan	cv401	XVal Session 26	1	XVal Session 26-Typing - Text-1		2012-07-11 18:29:50.190000
	Edit pad (rev 1486)		Nick	cv396	XVal Session 26	1	XVal Session 26-Typing - Text-1		2012-07-11 18:29:50.263000
	Edit pad (rev 1487)		Capucine	cv402	XVal Session 26	1	XVal Session 26-Typing - Text-1		2012-07-11 18:29:50.442000
	Edit pad (rev 1488)		Frank	cv407	XVal Session 26	1	XVal Session 26-Typing - Text-1		2012-07-11 18:29:50.513000
	Edit pad (rev 1489)		Dan	cv401	XVal Session 26	1	XVal Session 26-Typing - Text-1		2012-07-11 18:29:50.693000
	Edit pad (rev 1490)		Nick	cv396	XVal Session 26	1	XVal Session 26-Typing - Text-1		2012-07-11 18:29:50.763000
	Edit pad (rev 1491)		Capucine	cv402	XVal Session 26	1	XVal Session 26-Typing - Text-1		2012-07-11 18:29:50.949000
	Edit pad (rev 1492)		Dan	cv401	XVal Session 26	1	XVal Session 26-Typing - Text-1		2012-07-11 18:29:51.192000
	Edit pad (rev 1493)		Nick	cv396	XVal Session 26	1	XVal Session 26-Typing - Text-1		2012-07-11 18:29:51.265000
	Edit pad (rev 1494)		Frank	cv407	XVal Session 26	1	XVal Session 26-Typing - Text-1		2012-07-11 18:29:51.435000
	Edit pad (rev 1495)		Capucine	cv402	XVal Session 26	1	XVal Session 26-Typing - Text-1		2012-07-11 18:29:51.450000
	Edit pad (rev 1496)		Dan	cv401	XVal Session 26	1	XVal Session 26-Typing - Text-1		2012-07-11 18:29:51.709000
	Edit pad (rev 1497)		Nick	cv396	XVal Session 26	1	XVal Session 26-Typing - Text-1		2012-07-11 18:29:51.765000
	Edit pad (rev 1498)		Frank	cv407	XVal Session 26	1	XVal Session 26-Typing - Text-1		2012-07-11 18:29:51.947000
	Edit pad (rev 1499)		Capucine	cv402	XVal Session 26	1	XVal Session 26-Typing - Text-1		2012-07-11 18:29:51.950000
	Edit pad (rev 1500)		Dan	cv401	XVal Session 26	1	XVal Session 26-Typing - Text-1		2012-07-11 18:29:52.218000
	Edit pad (rev 1501)		Nick	cv396	XVal Session 26	1	XVal Session 26-Typing - Text-1		2012-07-11 18:29:52.271000
	Edit pad (rev 1502)		Frank	cv407	XVal Session 26	1	XVal Session 26-Typing - Text-1		2012-07-11 18:29:52.446000
	Edit pad (rev 1503)		Dan	cv401	XVal Session 26	1	XVal Session 26-Typing - Text-1		2012-07-11 18:29:52.743000
	Edit pad (rev 1504)		Nick	cv396	XVal Session 26	1	XVal Session 26-Typing - Text-1		2012-07-11 18:29:52.780000
	Edit pad (rev 1505)		Frank	cv407	XVal Session 26	1	XVal Session 26-Typing - Text-1		2012-07-11 18:29:52.942000
	Edit pad (rev 1506)		Capucine	cv402	XVal Session 26	1	XVal Session 26-Typing - Text-1		2012-07-11 18:29:53.066000
	Edit pad (rev 1507)		Dan	cv401	XVal Session 26	1	XVal Session 26-Typing - Text-1		2012-07-11 18:29:53.252000
	Edit pad (rev 1508)		Nick	cv396	XVal Session 26	1	XVal Session 26-Typing - Text-1		2012-07-11 18:29:53.280000
	Edit pad (rev 1509)		Frank	cv407	XVal Session 26	1	XVal Session 26-Typing - Text-1		2012-07-11 18:29:53.440000
	Edit pad (rev 1510)		Capucine	cv402	XVal Session 26	1	XVal Session 26-Typing - Text-1		2012-07-11 18:29:53.578000
	Edit pad (rev 1511)		Dan	cv401	XVal Session 26	1	XVal Session 26-Typing - Text-1		2012-07-11 18:29:53.750000
	Edit pad (rev 1512)		Nick	cv396	XVal Session 26	1	XVal Session 26-Typing - Text-1		2012-07-11 18:29:53.779000
	Edit pad (rev 1513)		Frank	cv407	XVal Session 26	1	XVal Session 26-Typing - Text-1		2012-07-11 18:29:53.939000
	Edit pad (rev 1514)		Capucine	cv402	XVal Session 26	1	XVal Session 26-Typing - Text-1		2012-07-11 18:29:54.076000
	Edit pad (rev 1515)		Dan	cv401	XVal Session 26	1	XVal Session 26-Typing - Text-1		2012-07-11 18:29:54.250000
	Edit pad (rev 1516)		Nick	cv396	XVal Session 26	1	XVal Session 26-Typing - Text-1		2012-07-11 18:29:54.296000
	Edit pad (rev 1517)		Frank	cv407	XVal Session 26	1	XVal Session 26-Typing - Text-1		2012-07-11 18:29:54.538000
	Edit pad (rev 1518)		Capucine	cv402	XVal Session 26	1	XVal Session 26-Typing - Text-1		2012-07-11 18:29:54.577000
	Edit pad (rev 1519)		Dan	cv401	XVal Session 26	1	XVal Session 26-Typing - Text-1		2012-07-11 18:29:54.751000
	Edit pad (rev 1520)		Nick	cv396	XVal Session 26	1	XVal Session 26-Typing - Text-1		2012-07-11 18:29:54.796000
	Edit pad (rev 1521)		Frank	cv407	XVal Session 26	1	XVal Session 26-Typing - Text-1		2012-07-11 18:29:55.036000
	Edit pad (rev 1522)		Capucine	cv402	XVal Session 26	1	XVal Session 26-Typing - Text-1		2012-07-11 18:29:55.084000
	Edit pad (rev 1523)		Dan	cv401	XVal Session 26	1	XVal Session 26-Typing - Text-1		2012-07-11 18:29:55.252000
	Edit pad (rev 1524)		Frank	cv407	XVal Session 26	1	XVal Session 26-Typing - Text-1		2012-07-11 18:29:55.535000
	Edit pad (rev 1525)		Capucine	cv402	XVal Session 26	1	XVal Session 26-Typing - Text-1		2012-07-11 18:29:55.584000
	Edit pad (rev 1526)		Dan	cv401	XVal Session 26	1	XVal Session 26-Typing - Text-1		2012-07-11 18:29:55.751000
	Edit pad (rev 1527)		Frank	cv407	XVal Session 26	1	XVal Session 26-Typing - Text-1		2012-07-11 18:29:56.051000
	Edit pad (rev 1528)		Dan	cv401	XVal Session 26	1	XVal Session 26-Typing - Text-1		2012-07-11 18:29:56.254000
	Edit pad (rev 1529)		Capucine	cv402	XVal Session 26	1	XVal Session 26-Typing - Text-1		2012-07-11 18:29:56.476000
	Edit pad (rev 1530)		Frank	cv407	XVal Session 26	1	XVal Session 26-Typing - Text-1		2012-07-11 18:29:56.550000
	Edit pad (rev 1531)		Dan	cv401	XVal Session 26	1	XVal Session 26-Typing - Text-1		2012-07-11 18:29:56.756000
	Edit pad (rev 1532)		Capucine	cv402	XVal Session 26	1	XVal Session 26-Typing - Text-1		2012-07-11 18:29:56.983000
	Edit pad (rev 1533)		Frank	cv407	XVal Session 26	1	XVal Session 26-Typing - Text-1		2012-07-11 18:29:57.050000
	Edit pad (rev 1534)		Dan	cv401	XVal Session 26	1	XVal Session 26-Typing - Text-1		2012-07-11 18:29:57.255000
	Edit pad (rev 1535)		Capucine	cv402	XVal Session 26	1	XVal Session 26-Typing - Text-1		2012-07-11 18:29:57.482000
	Edit pad (rev 1536)		Frank	cv407	XVal Session 26	1	XVal Session 26-Typing - Text-1		2012-07-11 18:29:57.551000
	Edit pad (rev 1537)		Dan	cv401	XVal Session 26	1	XVal Session 26-Typing - Text-1		2012-07-11 18:29:57.755000
	Edit pad (rev 1538)		Nick	cv396	XVal Session 26	1	XVal Session 26-Typing - Text-1		2012-07-11 18:29:57.784000
	Edit pad (rev 1539)		Frank	cv407	XVal Session 26	1	XVal Session 26-Typing - Text-1		2012-07-11 18:29:58.052000
	Edit pad (rev 1540)		Capucine	cv402	XVal Session 26	1	XVal Session 26-Typing - Text-1		2012-07-11 18:29:58.161000
	Edit pad (rev 1541)		Dan	cv401	XVal Session 26	1	XVal Session 26-Typing - Text-1		2012-07-11 18:29:58.266000
	Edit pad (rev 1542)		Nick	cv396	XVal Session 26	1	XVal Session 26-Typing - Text-1		2012-07-11 18:29:58.283000
	Edit pad (rev 1543)		Frank	cv407	XVal Session 26	1	XVal Session 26-Typing - Text-1		2012-07-11 18:29:58.551000
	Edit pad (rev 1544)		Capucine	cv402	XVal Session 26	1	XVal Session 26-Typing - Text-1		2012-07-11 18:29:58.675000
	Edit pad (rev 1545)		Dan	cv401	XVal Session 26	1	XVal Session 26-Typing - Text-1		2012-07-11 18:29:58.780000
	Edit pad (rev 1546)		Nick	cv396	XVal Session 26	1	XVal Session 26-Typing - Text-1		2012-07-11 18:29:58.795000
	Edit pad (rev 1547)		Frank	cv407	XVal Session 26	1	XVal Session 26-Typing - Text-1		2012-07-11 18:29:59.050000
	Edit pad (rev 1548)		Capucine	cv402	XVal Session 26	1	XVal Session 26-Typing - Text-1		2012-07-11 18:29:59.183000
	Edit pad (rev 1549)		Dan	cv401	XVal Session 26	1	XVal Session 26-Typing - Text-1		2012-07-11 18:29:59.284000
	Edit pad (rev 1550)		Nick	cv396	XVal Session 26	1	XVal Session 26-Typing - Text-1		2012-07-11 18:29:59.302000
	Edit pad (rev 1551)		Frank	cv407	XVal Session 26	1	XVal Session 26-Typing - Text-1		2012-07-11 18:29:59.550000
	Edit pad (rev 1552)		Capucine	cv402	XVal Session 26	1	XVal Session 26-Typing - Text-1		2012-07-11 18:29:59.683000
	Edit pad (rev 1553)		Dan	cv401	XVal Session 26	1	XVal Session 26-Typing - Text-1		2012-07-11 18:29:59.781000
	Edit pad (rev 1554)		Nick	cv396	XVal Session 26	1	XVal Session 26-Typing - Text-1		2012-07-11 18:29:59.816000
	Edit pad (rev 1555)		Frank	cv407	XVal Session 26	1	XVal Session 26-Typing - Text-1		2012-07-11 18:30:00.050000
	Edit pad (rev 1556)		Nick	cv396	XVal Session 26	1	XVal Session 26-Typing - Text-1		2012-07-11 18:30:00.327000
	Edit pad (rev 1557)		Dan	cv401	XVal Session 26	1	XVal Session 26-Typing - Text-1		2012-07-11 18:30:00.335000
	Edit pad (rev 1558)		Frank	cv407	XVal Session 26	1	XVal Session 26-Typing - Text-1		2012-07-11 18:30:00.549000
	Edit pad (rev 1559)		Capucine	cv402	XVal Session 26	1	XVal Session 26-Typing - Text-1		2012-07-11 18:30:00.808000
	Edit pad (rev 1560)		Nick	cv396	XVal Session 26	1	XVal Session 26-Typing - Text-1		2012-07-11 18:30:00.828000
	Edit pad (rev 1561)		Dan	cv401	XVal Session 26	1	XVal Session 26-Typing - Text-1		2012-07-11 18:30:00.843000
	Edit pad (rev 1562)		Frank	cv407	XVal Session 26	1	XVal Session 26-Typing - Text-1		2012-07-11 18:30:01.053000
	Edit pad (rev 1563)		Capucine	cv402	XVal Session 26	1	XVal Session 26-Typing - Text-1		2012-07-11 18:30:01.310000
	Edit pad (rev 1564)		Dan	cv401	XVal Session 26	1	XVal Session 26-Typing - Text-1		2012-07-11 18:30:01.349000
	Edit pad (rev 1565)		Frank	cv407	XVal Session 26	1	XVal Session 26-Typing - Text-1		2012-07-11 18:30:01.549000
	Edit pad (rev 1566)		Capucine	cv402	XVal Session 26	1	XVal Session 26-Typing - Text-1		2012-07-11 18:30:01.811000
	Edit pad (rev 1567)		Dan	cv401	XVal Session 26	1	XVal Session 26-Typing - Text-1		2012-07-11 18:30:01.846000
	Edit pad (rev 1568)		Frank	cv407	XVal Session 26	1	XVal Session 26-Typing - Text-1		2012-07-11 18:30:02.049000
	Edit pad (rev 1569)		Capucine	cv402	XVal Session 26	1	XVal Session 26-Typing - Text-1		2012-07-11 18:30:02.310000
	Edit pad (rev 1570)		Dan	cv401	XVal Session 26	1	XVal Session 26-Typing - Text-1		2012-07-11 18:30:02.370000
	Edit pad (rev 1571)		Nick	cv396	XVal Session 26	1	XVal Session 26-Typing - Text-1		2012-07-11 18:30:02.419000
	Edit pad (rev 1572)		Frank	cv407	XVal Session 26	1	XVal Session 26-Typing - Text-1		2012-07-11 18:30:02.549000
	Edit pad (rev 1573)		Capucine	cv402	XVal Session 26	1	XVal Session 26-Typing - Text-1		2012-07-11 18:30:02.809000
	Edit pad (rev 1574)		Dan	cv401	XVal Session 26	1	XVal Session 26-Typing - Text-1		2012-07-11 18:30:02.859000
	Edit pad (rev 1575)		Nick	cv396	XVal Session 26	1	XVal Session 26-Typing - Text-1		2012-07-11 18:30:02.919000
	Edit pad (rev 1576)		Frank	cv407	XVal Session 26	1	XVal Session 26-Typing - Text-1		2012-07-11 18:30:03.049000
	Edit pad (rev 1577)		Capucine	cv402	XVal Session 26	1	XVal Session 26-Typing - Text-1		2012-07-11 18:30:03.310000
	Edit pad (rev 1578)		Nick	cv396	XVal Session 26	1	XVal Session 26-Typing - Text-1		2012-07-11 18:30:03.428000
	Edit pad (rev 1579)		Frank	cv407	XVal Session 26	1	XVal Session 26-Typing - Text-1		2012-07-11 18:30:03.549000
	Edit pad (rev 1580)		Capucine	cv402	XVal Session 26	1	XVal Session 26-Typing - Text-1		2012-07-11 18:30:03.809000
	Edit pad (rev 1581)		Nick	cv396	XVal Session 26	1	XVal Session 26-Typing - Text-1		2012-07-11 18:30:04.025000
	Edit pad (rev 1582)		Frank	cv407	XVal Session 26	1	XVal Session 26-Typing - Text-1		2012-07-11 18:30:04.051000
	Edit pad (rev 1583)		Capucine	cv402	XVal Session 26	1	XVal Session 26-Typing - Text-1		2012-07-11 18:30:04.311000
	Edit pad (rev 1584)		Dan	cv401	XVal Session 26	1	XVal Session 26-Typing - Text-1		2012-07-11 18:30:04.358000
	Edit pad (rev 1585)		Nick	cv396	XVal Session 26	1	XVal Session 26-Typing - Text-1		2012-07-11 18:30:04.530000
	Edit pad (rev 1586)		Frank	cv407	XVal Session 26	1	XVal Session 26-Typing - Text-1		2012-07-11 18:30:04.556000
	Edit pad (rev 1587)		Capucine	cv402	XVal Session 26	1	XVal Session 26-Typing - Text-1		2012-07-11 18:30:04.812000
	Edit pad (rev 1588)		Dan	cv401	XVal Session 26	1	XVal Session 26-Typing - Text-1		2012-07-11 18:30:04.867000
	Edit pad (rev 1589)		Frank	cv407	XVal Session 26	1	XVal Session 26-Typing - Text-1		2012-07-11 18:30:05.066000
	Edit pad (rev 1590)		Dan	cv401	XVal Session 26	1	XVal Session 26-Typing - Text-1		2012-07-11 18:30:05.419000
	Edit pad (rev 1591)		Frank	cv407	XVal Session 26	1	XVal Session 26-Typing - Text-1		2012-07-11 18:30:05.565000
	Edit pad (rev 1592)		Dan	cv401	XVal Session 26	1	XVal Session 26-Typing - Text-1		2012-07-11 18:30:05.924000
	Edit pad (rev 1593)		Capucine	cv402	XVal Session 26	1	XVal Session 26-Typing - Text-1		2012-07-11 18:30:06.009000
	Edit pad (rev 1594)		Frank	cv407	XVal Session 26	1	XVal Session 26-Typing - Text-1		2012-07-11 18:30:06.066000
	Edit pad (rev 1595)		Dan	cv401	XVal Session 26	1	XVal Session 26-Typing - Text-1		2012-07-11 18:30:06.429000
	Edit pad (rev 1596)		Capucine	cv402	XVal Session 26	1	XVal Session 26-Typing - Text-1		2012-07-11 18:30:06.538000
	Edit pad (rev 1597)		Nick	cv396	XVal Session 26	1	XVal Session 26-Typing - Text-1		2012-07-11 18:30:06.547000
	Edit pad (rev 1598)		Frank	cv407	XVal Session 26	1	XVal Session 26-Typing - Text-1		2012-07-11 18:30:06.931000
	Edit pad (rev 1599)		Dan	cv401	XVal Session 26	1	XVal Session 26-Typing - Text-1		2012-07-11 18:30:06.943000
	Edit pad (rev 1600)		Capucine	cv402	XVal Session 26	1	XVal Session 26-Typing - Text-1		2012-07-11 18:30:07.040000
	Edit pad (rev 1601)		Dan	cv401	XVal Session 26	1	XVal Session 26-Typing - Text-1		2012-07-11 18:30:07.447000
	Edit pad (rev 1602)		Frank	cv407	XVal Session 26	1	XVal Session 26-Typing - Text-1		2012-07-11 18:30:07.465000
	Edit pad (rev 1603)		Nick	cv396	XVal Session 26	1	XVal Session 26-Typing - Text-1		2012-07-11 18:30:07.567000
	Edit pad (rev 1604)		Capucine	cv402	XVal Session 26	1	XVal Session 26-Typing - Text-1		2012-07-11 18:30:07.904000
	Edit pad (rev 1605)		Dan	cv401	XVal Session 26	1	XVal Session 26-Typing - Text-1		2012-07-11 18:30:07.943000
	Edit pad (rev 1606)		Dan	cv401	XVal Session 26	1	XVal Session 26-Typing - Text-1		2012-07-11 18:30:08.441000
	Edit pad (rev 1607)		Capucine	cv402	XVal Session 26	1	XVal Session 26-Typing - Text-1		2012-07-11 18:30:08.492000
	Edit pad (rev 1608)		Dan	cv401	XVal Session 26	1	XVal Session 26-Typing - Text-1		2012-07-11 18:30:08.941000
	Edit pad (rev 1609)		Capucine	cv402	XVal Session 26	1	XVal Session 26-Typing - Text-1		2012-07-11 18:30:08.997000
	Edit pad (rev 1610)		Nick	cv396	XVal Session 26	1	XVal Session 26-Typing - Text-1		2012-07-11 18:30:09.172000
	Edit pad (rev 1611)		Frank	cv407	XVal Session 26	1	XVal Session 26-Typing - Text-1		2012-07-11 18:30:09.240000
	Edit pad (rev 1612)		Dan	cv401	XVal Session 26	1	XVal Session 26-Typing - Text-1		2012-07-11 18:30:09.440000
	Edit pad (rev 1613)		Capucine	cv402	XVal Session 26	1	XVal Session 26-Typing - Text-1		2012-07-11 18:30:09.497000
	Edit pad (rev 1614)		Nick	cv396	XVal Session 26	1	XVal Session 26-Typing - Text-1		2012-07-11 18:30:09.672000
	Edit pad (rev 1615)		Frank	cv407	XVal Session 26	1	XVal Session 26-Typing - Text-1		2012-07-11 18:30:09.738000
	Edit pad (rev 1616)		Dan	cv401	XVal Session 26	1	XVal Session 26-Typing - Text-1		2012-07-11 18:30:09.940000
	Edit pad (rev 1617)		Nick	cv396	XVal Session 26	1	XVal Session 26-Typing - Text-1		2012-07-11 18:30:10.171000
	Edit pad (rev 1618)		Frank	cv407	XVal Session 26	1	XVal Session 26-Typing - Text-1		2012-07-11 18:30:10.239000
	Edit pad (rev 1619)		Dan	cv401	XVal Session 26	1	XVal Session 26-Typing - Text-1		2012-07-11 18:30:10.441000
	Edit pad (rev 1620)		Nick	cv396	XVal Session 26	1	XVal Session 26-Typing - Text-1		2012-07-11 18:30:10.672000
	Edit pad (rev 1621)		Frank	cv407	XVal Session 26	1	XVal Session 26-Typing - Text-1		2012-07-11 18:30:10.743000
	Edit pad (rev 1622)		Dan	cv401	XVal Session 26	1	XVal Session 26-Typing - Text-1		2012-07-11 18:30:10.940000
	Edit pad (rev 1623)		Nick	cv396	XVal Session 26	1	XVal Session 26-Typing - Text-1		2012-07-11 18:30:11.172000
	Edit pad (rev 1624)		Frank	cv407	XVal Session 26	1	XVal Session 26-Typing - Text-1		2012-07-11 18:30:11.237000
	Edit pad (rev 1625)		Dan	cv401	XVal Session 26	1	XVal Session 26-Typing - Text-1		2012-07-11 18:30:11.448000
	Edit pad (rev 1626)		Nick	cv396	XVal Session 26	1	XVal Session 26-Typing - Text-1		2012-07-11 18:30:11.687000
	Edit pad (rev 1627)		Frank	cv407	XVal Session 26	1	XVal Session 26-Typing - Text-1		2012-07-11 18:30:11.739000
	Edit pad (rev 1628)		Capucine	cv402	XVal Session 26	1	XVal Session 26-Typing - Text-1		2012-07-11 18:30:11.771000
	Edit pad (rev 1629)		Dan	cv401	XVal Session 26	1	XVal Session 26-Typing - Text-1		2012-07-11 18:30:11.953000
	Edit pad (rev 1630)		Nick	cv396	XVal Session 26	1	XVal Session 26-Typing - Text-1		2012-07-11 18:30:12.187000
	Edit pad (rev 1631)		Frank	cv407	XVal Session 26	1	XVal Session 26-Typing - Text-1		2012-07-11 18:30:12.237000
	Edit pad (rev 1632)		Capucine	cv402	XVal Session 26	1	XVal Session 26-Typing - Text-1		2012-07-11 18:30:12.290000
	Edit pad (rev 1633)		Dan	cv401	XVal Session 26	1	XVal Session 26-Typing - Text-1		2012-07-11 18:30:12.456000
	Edit pad (rev 1634)		Nick	cv396	XVal Session 26	1	XVal Session 26-Typing - Text-1		2012-07-11 18:30:12.686000
	Edit pad (rev 1635)		Frank	cv407	XVal Session 26	1	XVal Session 26-Typing - Text-1		2012-07-11 18:30:12.736000
	Edit pad (rev 1636)		Capucine	cv402	XVal Session 26	1	XVal Session 26-Typing - Text-1		2012-07-11 18:30:12.796000
	Edit pad (rev 1637)		Dan	cv401	XVal Session 26	1	XVal Session 26-Typing - Text-1		2012-07-11 18:30:12.954000
	Edit pad (rev 1638)		Nick	cv396	XVal Session 26	1	XVal Session 26-Typing - Text-1		2012-07-11 18:30:13.207000
	Edit pad (rev 1639)		Frank	cv407	XVal Session 26	1	XVal Session 26-Typing - Text-1		2012-07-11 18:30:13.243000
	Edit pad (rev 1640)		Capucine	cv402	XVal Session 26	1	XVal Session 26-Typing - Text-1		2012-07-11 18:30:13.308000
	Edit pad (rev 1641)		Dan	cv401	XVal Session 26	1	XVal Session 26-Typing - Text-1		2012-07-11 18:30:13.456000
	Edit pad (rev 1642)		Nick	cv396	XVal Session 26	1	XVal Session 26-Typing - Text-1		2012-07-11 18:30:13.718000
	Edit pad (rev 1643)		Frank	cv407	XVal Session 26	1	XVal Session 26-Typing - Text-1		2012-07-11 18:30:13.754000
	Edit pad (rev 1644)		Capucine	cv402	XVal Session 26	1	XVal Session 26-Typing - Text-1		2012-07-11 18:30:13.810000
	Edit pad (rev 1645)		Dan	cv401	XVal Session 26	1	XVal Session 26-Typing - Text-1		2012-07-11 18:30:13.969000
	Edit pad (rev 1646)		Nick	cv396	XVal Session 26	1	XVal Session 26-Typing - Text-1		2012-07-11 18:30:14.218000
	Edit pad (rev 1647)		Frank	cv407	XVal Session 26	1	XVal Session 26-Typing - Text-1		2012-07-11 18:30:14.256000
	Edit pad (rev 1648)		Capucine	cv402	XVal Session 26	1	XVal Session 26-Typing - Text-1		2012-07-11 18:30:14.308000
	Edit pad (rev 1649)		Dan	cv401	XVal Session 26	1	XVal Session 26-Typing - Text-1		2012-07-11 18:30:14.471000
	Edit pad (rev 1650)		Nick	cv396	XVal Session 26	1	XVal Session 26-Typing - Text-1		2012-07-11 18:30:14.773000
	Edit pad (rev 1651)		Capucine	cv402	XVal Session 26	1	XVal Session 26-Typing - Text-1		2012-07-11 18:30:14.826000
	Edit pad (rev 1652)		Dan	cv401	XVal Session 26	1	XVal Session 26-Typing - Text-1		2012-07-11 18:30:14.985000
	Edit pad (rev 1653)		Nick	cv396	XVal Session 26	1	XVal Session 26-Typing - Text-1		2012-07-11 18:30:15.218000
	Edit pad (rev 1654)		Capucine	cv402	XVal Session 26	1	XVal Session 26-Typing - Text-1		2012-07-11 18:30:15.324000
	Edit pad (rev 1655)		Nick	cv396	XVal Session 26	1	XVal Session 26-Typing - Text-1		2012-07-11 18:30:15.717000
	Edit pad (rev 1656)		Nick	cv396	XVal Session 26	1	XVal Session 26-Typing - Text-1		2012-07-11 18:30:16.227000
	Edit pad (rev 1657)		Capucine	cv402	XVal Session 26	1	XVal Session 26-Typing - Text-1		2012-07-11 18:30:16.254000
	Edit pad (rev 1658)		Dan	cv401	XVal Session 26	1	XVal Session 26-Typing - Text-1		2012-07-11 18:30:16.283000
	Edit pad (rev 1659)		Nick	cv396	XVal Session 26	1	XVal Session 26-Typing - Text-1		2012-07-11 18:30:16.733000
	Edit pad (rev 1660)		Capucine	cv402	XVal Session 26	1	XVal Session 26-Typing - Text-1		2012-07-11 18:30:16.771000
	Edit pad (rev 1661)		Dan	cv401	XVal Session 26	1	XVal Session 26-Typing - Text-1		2012-07-11 18:30:16.783000
	Edit pad (rev 1662)		Nick	cv396	XVal Session 26	1	XVal Session 26-Typing - Text-1		2012-07-11 18:30:17.273000
	Edit pad (rev 1663)		Capucine	cv402	XVal Session 26	1	XVal Session 26-Typing - Text-1		2012-07-11 18:30:17.278000
	Edit pad (rev 1664)		Dan	cv401	XVal Session 26	1	XVal Session 26-Typing - Text-1		2012-07-11 18:30:17.291000
	Edit pad (rev 1665)		Capucine	cv402	XVal Session 26	1	XVal Session 26-Typing - Text-1		2012-07-11 18:30:17.779000
	Edit pad (rev 1666)		Nick	cv396	XVal Session 26	1	XVal Session 26-Typing - Text-1		2012-07-11 18:30:17.783000
	Edit pad (rev 1667)		Dan	cv401	XVal Session 26	1	XVal Session 26-Typing - Text-1		2012-07-11 18:30:17.794000
	Edit pad (rev 1668)		Capucine	cv402	XVal Session 26	1	XVal Session 26-Typing - Text-1		2012-07-11 18:30:18.279000
	Edit pad (rev 1669)		Nick	cv396	XVal Session 26	1	XVal Session 26-Typing - Text-1		2012-07-11 18:30:18.287000
	Edit pad (rev 1670)		Dan	cv401	XVal Session 26	1	XVal Session 26-Typing - Text-1		2012-07-11 18:30:18.304000
	Edit pad (rev 1671)		Frank	cv407	XVal Session 26	1	XVal Session 26-Typing - Text-1		2012-07-11 18:30:18.391000
	Edit pad (rev 1672)		Nick	cv396	XVal Session 26	1	XVal Session 26-Typing - Text-1		2012-07-11 18:30:18.795000
	Edit pad (rev 1673)		Dan	cv401	XVal Session 26	1	XVal Session 26-Typing - Text-1		2012-07-11 18:30:18.807000
	Edit pad (rev 1674)		Frank	cv407	XVal Session 26	1	XVal Session 26-Typing - Text-1		2012-07-11 18:30:18.981000
	Edit pad (rev 1675)		Nick	cv396	XVal Session 26	1	XVal Session 26-Typing - Text-1		2012-07-11 18:30:19.295000
	Edit pad (rev 1676)		Dan	cv401	XVal Session 26	1	XVal Session 26-Typing - Text-1		2012-07-11 18:30:19.313000
	Edit pad (rev 1677)		Frank	cv407	XVal Session 26	1	XVal Session 26-Typing - Text-1		2012-07-11 18:30:19.486000
	Edit pad (rev 1678)		Nick	cv396	XVal Session 26	1	XVal Session 26-Typing - Text-1		2012-07-11 18:30:19.805000
	Edit pad (rev 1679)		Dan	cv401	XVal Session 26	1	XVal Session 26-Typing - Text-1		2012-07-11 18:30:19.814000
	Edit pad (rev 1680)		Frank	cv407	XVal Session 26	1	XVal Session 26-Typing - Text-1		2012-07-11 18:30:19.983000
	Edit pad (rev 1681)		Nick	cv396	XVal Session 26	1	XVal Session 26-Typing - Text-1		2012-07-11 18:30:20.313000
	Edit pad (rev 1682)		Dan	cv401	XVal Session 26	1	XVal Session 26-Typing - Text-1		2012-07-11 18:30:20.315000
	Edit pad (rev 1683)		Frank	cv407	XVal Session 26	1	XVal Session 26-Typing - Text-1		2012-07-11 18:30:20.491000
	Edit pad (rev 1684)		Nick	cv396	XVal Session 26	1	XVal Session 26-Typing - Text-1		2012-07-11 18:30:20.814000
	Edit pad (rev 1685)		Dan	cv401	XVal Session 26	1	XVal Session 26-Typing - Text-1		2012-07-11 18:30:20.822000
	Edit pad (rev 1686)		Nick	cv396	XVal Session 26	1	XVal Session 26-Typing - Text-1		2012-07-11 18:30:21.313000
	Edit pad (rev 1687)		Dan	cv401	XVal Session 26	1	XVal Session 26-Typing - Text-1		2012-07-11 18:30:21.324000
	Edit pad (rev 1688)		Nick	cv396	XVal Session 26	1	XVal Session 26-Typing - Text-1		2012-07-11 18:30:21.813000
	Edit pad (rev 1689)		Dan	cv401	XVal Session 26	1	XVal Session 26-Typing - Text-1		2012-07-11 18:30:21.821000
	Edit pad (rev 1690)		Frank	cv407	XVal Session 26	1	XVal Session 26-Typing - Text-1		2012-07-11 18:30:21.931000
	Edit pad (rev 1691)		Nick	cv396	XVal Session 26	1	XVal Session 26-Typing - Text-1		2012-07-11 18:30:22.314000
	Edit pad (rev 1692)		Dan	cv401	XVal Session 26	1	XVal Session 26-Typing - Text-1		2012-07-11 18:30:22.329000
	Edit pad (rev 1693)		Frank	cv407	XVal Session 26	1	XVal Session 26-Typing - Text-1		2012-07-11 18:30:22.465000
	Edit pad (rev 1694)		Nick	cv396	XVal Session 26	1	XVal Session 26-Typing - Text-1		2012-07-11 18:30:22.821000
	Edit pad (rev 1695)		Dan	cv401	XVal Session 26	1	XVal Session 26-Typing - Text-1		2012-07-11 18:30:22.843000
	Edit pad (rev 1696)		Frank	cv407	XVal Session 26	1	XVal Session 26-Typing - Text-1		2012-07-11 18:30:22.938000
	Edit pad (rev 1697)		Nick	cv396	XVal Session 26	1	XVal Session 26-Typing - Text-1		2012-07-11 18:30:23.322000
	Edit pad (rev 1698)		Dan	cv401	XVal Session 26	1	XVal Session 26-Typing - Text-1		2012-07-11 18:30:23.343000
	Edit pad (rev 1699)		Frank	cv407	XVal Session 26	1	XVal Session 26-Typing - Text-1		2012-07-11 18:30:23.541000
	Edit pad (rev 1700)		Dan	cv401	XVal Session 26	1	XVal Session 26-Typing - Text-1		2012-07-11 18:30:23.844000
	Edit pad (rev 1701)		Nick	cv396	XVal Session 26	1	XVal Session 26-Typing - Text-1		2012-07-11 18:30:24.115000
	Edit pad (rev 1702)		Frank	cv407	XVal Session 26	1	XVal Session 26-Typing - Text-1		2012-07-11 18:30:24.134000
	Edit pad (rev 1703)		Dan	cv401	XVal Session 26	1	XVal Session 26-Typing - Text-1		2012-07-11 18:30:24.344000
	Edit pad (rev 1704)		Frank	cv407	XVal Session 26	1	XVal Session 26-Typing - Text-1		2012-07-11 18:30:24.554000
	Edit pad (rev 1705)		Nick	cv396	XVal Session 26	1	XVal Session 26-Typing - Text-1		2012-07-11 18:30:24.925000
	Edit pad (rev 1706)		Dan	cv401	XVal Session 26	1	XVal Session 26-Typing - Text-1		2012-07-11 18:30:25.004000
	Edit pad (rev 1707)		Frank	cv407	XVal Session 26	1	XVal Session 26-Typing - Text-1		2012-07-11 18:30:25.056000
	Edit pad (rev 1708)		Nick	cv396	XVal Session 26	1	XVal Session 26-Typing - Text-1		2012-07-11 18:30:25.426000
	Edit pad (rev 1709)		Dan	cv401	XVal Session 26	1	XVal Session 26-Typing - Text-1		2012-07-11 18:30:25.516000
	Edit pad (rev 1710)		Frank	cv407	XVal Session 26	1	XVal Session 26-Typing - Text-1		2012-07-11 18:30:25.564000
	Edit pad (rev 1711)		Nick	cv396	XVal Session 26	1	XVal Session 26-Typing - Text-1		2012-07-11 18:30:25.936000
	Edit pad (rev 1712)		Dan	cv401	XVal Session 26	1	XVal Session 26-Typing - Text-1		2012-07-11 18:30:26.016000
	Edit pad (rev 1713)		Frank	cv407	XVal Session 26	1	XVal Session 26-Typing - Text-1		2012-07-11 18:30:26.076000
	Edit pad (rev 1714)		Nick	cv396	XVal Session 26	1	XVal Session 26-Typing - Text-1		2012-07-11 18:30:26.437000
	Edit pad (rev 1715)		Dan	cv401	XVal Session 26	1	XVal Session 26-Typing - Text-1		2012-07-11 18:30:26.556000
	Edit pad (rev 1716)		Frank	cv407	XVal Session 26	1	XVal Session 26-Typing - Text-1		2012-07-11 18:30:26.590000
	Edit pad (rev 1717)		Nick	cv396	XVal Session 26	1	XVal Session 26-Typing - Text-1		2012-07-11 18:30:26.948000
	Edit pad (rev 1718)		Dan	cv401	XVal Session 26	1	XVal Session 26-Typing - Text-1		2012-07-11 18:30:27.067000
	Edit pad (rev 1719)		Frank	cv407	XVal Session 26	1	XVal Session 26-Typing - Text-1		2012-07-11 18:30:27.104000
	Edit pad (rev 1720)		Nick	cv396	XVal Session 26	1	XVal Session 26-Typing - Text-1		2012-07-11 18:30:27.451000
	Edit pad (rev 1721)		Dan	cv401	XVal Session 26	1	XVal Session 26-Typing - Text-1		2012-07-11 18:30:27.564000
	Edit pad (rev 1722)		Frank	cv407	XVal Session 26	1	XVal Session 26-Typing - Text-1		2012-07-11 18:30:27.592000
	Edit pad (rev 1723)		Nick	cv396	XVal Session 26	1	XVal Session 26-Typing - Text-1		2012-07-11 18:30:27.952000
	Edit pad (rev 1724)		Dan	cv401	XVal Session 26	1	XVal Session 26-Typing - Text-1		2012-07-11 18:30:28.105000
	Edit pad (rev 1725)		Frank	cv407	XVal Session 26	1	XVal Session 26-Typing - Text-1		2012-07-11 18:30:28.133000
	Edit pad (rev 1726)		Nick	cv396	XVal Session 26	1	XVal Session 26-Typing - Text-1		2012-07-11 18:30:28.451000
	Edit pad (rev 1727)		Dan	cv401	XVal Session 26	1	XVal Session 26-Typing - Text-1		2012-07-11 18:30:28.565000
	Edit pad (rev 1728)		Frank	cv407	XVal Session 26	1	XVal Session 26-Typing - Text-1		2012-07-11 18:30:28.644000
	Edit pad (rev 1729)		Nick	cv396	XVal Session 26	1	XVal Session 26-Typing - Text-1		2012-07-11 18:30:28.951000
	Edit pad (rev 1730)		Dan	cv401	XVal Session 26	1	XVal Session 26-Typing - Text-1		2012-07-11 18:30:29.147000
	Edit pad (rev 1731)		Nick	cv396	XVal Session 26	1	XVal Session 26-Typing - Text-1		2012-07-11 18:30:29.452000
	Edit pad (rev 1732)		Dan	cv401	XVal Session 26	1	XVal Session 26-Typing - Text-1		2012-07-11 18:30:29.564000
	Edit pad (rev 1733)		Frank	cv407	XVal Session 26	1	XVal Session 26-Typing - Text-1		2012-07-11 18:30:29.839000
	Edit pad (rev 1734)		Nick	cv396	XVal Session 26	1	XVal Session 26-Typing - Text-1		2012-07-11 18:30:29.950000
	Edit pad (rev 1735)		Dan	cv401	XVal Session 26	1	XVal Session 26-Typing - Text-1		2012-07-11 18:30:30.073000
	Edit pad (rev 1736)		Frank	cv407	XVal Session 26	1	XVal Session 26-Typing - Text-1		2012-07-11 18:30:30.362000
	Edit pad (rev 1737)		Nick	cv396	XVal Session 26	1	XVal Session 26-Typing - Text-1		2012-07-11 18:30:30.460000
	Edit pad (rev 1738)		Dan	cv401	XVal Session 26	1	XVal Session 26-Typing - Text-1		2012-07-11 18:30:30.569000
	Edit pad (rev 1739)		Nick	cv396	XVal Session 26	1	XVal Session 26-Typing - Text-1		2012-07-11 18:30:30.967000
	Edit pad (rev 1740)		Dan	cv401	XVal Session 26	1	XVal Session 26-Typing - Text-1		2012-07-11 18:30:31.074000
	Edit pad (rev 1741)		Frank	cv407	XVal Session 26	1	XVal Session 26-Typing - Text-1		2012-07-11 18:30:31.199000
	Edit pad (rev 1742)		Nick	cv396	XVal Session 26	1	XVal Session 26-Typing - Text-1		2012-07-11 18:30:31.468000
	Edit pad (rev 1743)		Dan	cv401	XVal Session 26	1	XVal Session 26-Typing - Text-1		2012-07-11 18:30:31.574000
	Edit pad (rev 1744)		Frank	cv407	XVal Session 26	1	XVal Session 26-Typing - Text-1		2012-07-11 18:30:31.800000
	Edit pad (rev 1745)		Nick	cv396	XVal Session 26	1	XVal Session 26-Typing - Text-1		2012-07-11 18:30:31.973000
	Edit pad (rev 1746)		Dan	cv401	XVal Session 26	1	XVal Session 26-Typing - Text-1		2012-07-11 18:30:32.084000
	Edit pad (rev 1747)		Frank	cv407	XVal Session 26	1	XVal Session 26-Typing - Text-1		2012-07-11 18:30:32.206000
	Edit pad (rev 1748)		Nick	cv396	XVal Session 26	1	XVal Session 26-Typing - Text-1		2012-07-11 18:30:32.483000
	Edit pad (rev 1749)		Dan	cv401	XVal Session 26	1	XVal Session 26-Typing - Text-1		2012-07-11 18:30:32.579000
	Edit pad (rev 1750)		Frank	cv407	XVal Session 26	1	XVal Session 26-Typing - Text-1		2012-07-11 18:30:32.705000
	Edit pad (rev 1751)		Frank	cv407	XVal Session 26	1	XVal Session 26-Typing - Text-1		2012-07-11 18:30:33.219000
	Edit pad (rev 1752)		Nick	cv396	XVal Session 26	1	XVal Session 26-Typing - Text-1		2012-07-11 18:30:33.278000
	Edit pad (rev 1753)		Frank	cv407	XVal Session 26	1	XVal Session 26-Typing - Text-1		2012-07-11 18:30:33.710000
	Edit pad (rev 1754)		Nick	cv396	XVal Session 26	1	XVal Session 26-Typing - Text-1		2012-07-11 18:30:33.779000
	Edit pad (rev 1755)		Frank	cv407	XVal Session 26	1	XVal Session 26-Typing - Text-1		2012-07-11 18:30:34.209000
	Edit pad (rev 1756)		Nick	cv396	XVal Session 26	1	XVal Session 26-Typing - Text-1		2012-07-11 18:30:34.281000
	Edit pad (rev 1757)		Frank	cv407	XVal Session 26	1	XVal Session 26-Typing - Text-1		2012-07-11 18:30:34.705000
	Edit pad (rev 1758)		Nick	cv396	XVal Session 26	1	XVal Session 26-Typing - Text-1		2012-07-11 18:30:34.779000
	Edit pad (rev 1759)		Frank	cv407	XVal Session 26	1	XVal Session 26-Typing - Text-1		2012-07-11 18:30:35.215000
	Edit pad (rev 1760)		Nick	cv396	XVal Session 26	1	XVal Session 26-Typing - Text-1		2012-07-11 18:30:35.285000
	Edit pad (rev 1761)		Nick	cv396	XVal Session 26	1	XVal Session 26-Typing - Text-1		2012-07-11 18:30:35.788000
	Edit pad (rev 1762)		Dan	cv401	XVal Session 26	1	XVal Session 26-Typing - Text-1		2012-07-11 18:30:35.870000
	Edit pad (rev 1763)		Nick	cv396	XVal Session 26	1	XVal Session 26-Typing - Text-1		2012-07-11 18:30:36.295000
	Edit pad (rev 1764)		Dan	cv401	XVal Session 26	1	XVal Session 26-Typing - Text-1		2012-07-11 18:30:36.391000
	Edit pad (rev 1765)		Nick	cv396	XVal Session 26	1	XVal Session 26-Typing - Text-1		2012-07-11 18:30:36.795000
	Edit pad (rev 1766)		Frank	cv407	XVal Session 26	1	XVal Session 26-Typing - Text-1		2012-07-11 18:30:36.912000
	Edit pad (rev 1767)		Dan	cv401	XVal Session 26	1	XVal Session 26-Typing - Text-1		2012-07-11 18:30:36.988000
	Edit pad (rev 1768)		Nick	cv396	XVal Session 26	1	XVal Session 26-Typing - Text-1		2012-07-11 18:30:37.295000
	Edit pad (rev 1769)		Frank	cv407	XVal Session 26	1	XVal Session 26-Typing - Text-1		2012-07-11 18:30:37.457000
	Edit pad (rev 1770)		Nick	cv396	XVal Session 26	1	XVal Session 26-Typing - Text-1		2012-07-11 18:30:37.795000
	Edit pad (rev 1771)		Dan	cv401	XVal Session 26	1	XVal Session 26-Typing - Text-1		2012-07-11 18:30:37.968000
	Edit pad (rev 1772)		Frank	cv407	XVal Session 26	1	XVal Session 26-Typing - Text-1		2012-07-11 18:30:38.056000
	Edit pad (rev 1773)		Nick	cv396	XVal Session 26	1	XVal Session 26-Typing - Text-1		2012-07-11 18:30:38.296000
	Edit pad (rev 1774)		Dan	cv401	XVal Session 26	1	XVal Session 26-Typing - Text-1		2012-07-11 18:30:38.480000
	Edit pad (rev 1775)		Nick	cv396	XVal Session 26	1	XVal Session 26-Typing - Text-1		2012-07-11 18:30:38.795000
	Edit pad (rev 1776)		Dan	cv401	XVal Session 26	1	XVal Session 26-Typing - Text-1		2012-07-11 18:30:38.980000
	Edit pad (rev 1777)		Frank	cv407	XVal Session 26	1	XVal Session 26-Typing - Text-1		2012-07-11 18:30:39.170000
	Edit pad (rev 1778)		Nick	cv396	XVal Session 26	1	XVal Session 26-Typing - Text-1		2012-07-11 18:30:39.295000
	Edit pad (rev 1779)		Dan	cv401	XVal Session 26	1	XVal Session 26-Typing - Text-1		2012-07-11 18:30:39.477000
	Edit pad (rev 1780)		Frank	cv407	XVal Session 26	1	XVal Session 26-Typing - Text-1		2012-07-11 18:30:39.680000
	Edit pad (rev 1781)		Nick	cv396	XVal Session 26	1	XVal Session 26-Typing - Text-1		2012-07-11 18:30:39.794000
	Edit pad (rev 1782)		Dan	cv401	XVal Session 26	1	XVal Session 26-Typing - Text-1		2012-07-11 18:30:39.998000
	Edit pad (rev 1783)		Frank	cv407	XVal Session 26	1	XVal Session 26-Typing - Text-1		2012-07-11 18:30:40.180000
	Edit pad (rev 1784)		Nick	cv396	XVal Session 26	1	XVal Session 26-Typing - Text-1		2012-07-11 18:30:40.293000
	Edit pad (rev 1785)		Dan	cv401	XVal Session 26	1	XVal Session 26-Typing - Text-1		2012-07-11 18:30:40.525000
	Edit pad (rev 1786)		Frank	cv407	XVal Session 26	1	XVal Session 26-Typing - Text-1		2012-07-11 18:30:40.693000
	Edit pad (rev 1787)		Nick	cv396	XVal Session 26	1	XVal Session 26-Typing - Text-1		2012-07-11 18:30:40.794000
	Edit pad (rev 1788)		Dan	cv401	XVal Session 26	1	XVal Session 26-Typing - Text-1		2012-07-11 18:30:41.039000
	Edit pad (rev 1789)		Nick	cv396	XVal Session 26	1	XVal Session 26-Typing - Text-1		2012-07-11 18:30:41.294000
	Edit pad (rev 1790)		Frank	cv407	XVal Session 26	1	XVal Session 26-Typing - Text-1		2012-07-11 18:30:41.454000
	Edit pad (rev 1791)		Dan	cv401	XVal Session 26	1	XVal Session 26-Typing - Text-1		2012-07-11 18:30:41.548000
	Edit pad (rev 1792)		Nick	cv396	XVal Session 26	1	XVal Session 26-Typing - Text-1		2012-07-11 18:30:41.810000
	Edit pad (rev 1793)		Frank	cv407	XVal Session 26	1	XVal Session 26-Typing - Text-1		2012-07-11 18:30:41.920000
	Edit pad (rev 1794)		Dan	cv401	XVal Session 26	1	XVal Session 26-Typing - Text-1		2012-07-11 18:30:42.051000
	Edit pad (rev 1795)		Nick	cv396	XVal Session 26	1	XVal Session 26-Typing - Text-1		2012-07-11 18:30:42.311000
	Edit pad (rev 1796)		Frank	cv407	XVal Session 26	1	XVal Session 26-Typing - Text-1		2012-07-11 18:30:42.434000
	Edit pad (rev 1797)		Dan	cv401	XVal Session 26	1	XVal Session 26-Typing - Text-1		2012-07-11 18:30:42.547000
	Edit pad (rev 1798)		Nick	cv396	XVal Session 26	1	XVal Session 26-Typing - Text-1		2012-07-11 18:30:42.814000
	Edit pad (rev 1799)		Dan	cv401	XVal Session 26	1	XVal Session 26-Typing - Text-1		2012-07-11 18:30:43.059000
	Edit pad (rev 1800)		Nick	cv396	XVal Session 26	1	XVal Session 26-Typing - Text-1		2012-07-11 18:30:43.313000
	Edit pad (rev 1801)		Dan	cv401	XVal Session 26	1	XVal Session 26-Typing - Text-1		2012-07-11 18:30:43.557000
	Edit pad (rev 1802)		Frank	cv407	XVal Session 26	1	XVal Session 26-Typing - Text-1		2012-07-11 18:30:43.625000
	Edit pad (rev 1803)		Nick	cv396	XVal Session 26	1	XVal Session 26-Typing - Text-1		2012-07-11 18:30:43.814000
	Edit pad (rev 1804)		Dan	cv401	XVal Session 26	1	XVal Session 26-Typing - Text-1		2012-07-11 18:30:44.048000
	Edit pad (rev 1805)		Frank	cv407	XVal Session 26	1	XVal Session 26-Typing - Text-1		2012-07-11 18:30:44.146000
	Edit pad (rev 1806)		Nick	cv396	XVal Session 26	1	XVal Session 26-Typing - Text-1		2012-07-11 18:30:44.327000
	Edit pad (rev 1807)		Dan	cv401	XVal Session 26	1	XVal Session 26-Typing - Text-1		2012-07-11 18:30:44.559000
	Edit pad (rev 1808)		Frank	cv407	XVal Session 26	1	XVal Session 26-Typing - Text-1		2012-07-11 18:30:44.629000
	Edit pad (rev 1809)		Nick	cv396	XVal Session 26	1	XVal Session 26-Typing - Text-1		2012-07-11 18:30:44.828000
	Edit pad (rev 1810)		Dan	cv401	XVal Session 26	1	XVal Session 26-Typing - Text-1		2012-07-11 18:30:45.055000
	Edit pad (rev 1811)		Frank	cv407	XVal Session 26	1	XVal Session 26-Typing - Text-1		2012-07-11 18:30:45.130000
	Edit pad (rev 1812)		Nick	cv396	XVal Session 26	1	XVal Session 26-Typing - Text-1		2012-07-11 18:30:45.327000
	Edit pad (rev 1813)		Dan	cv401	XVal Session 26	1	XVal Session 26-Typing - Text-1		2012-07-11 18:30:45.565000
	Edit pad (rev 1814)		Frank	cv407	XVal Session 26	1	XVal Session 26-Typing - Text-1		2012-07-11 18:30:45.635000
	Edit pad (rev 1815)		Nick	cv396	XVal Session 26	1	XVal Session 26-Typing - Text-1		2012-07-11 18:30:45.827000
	Edit pad (rev 1816)		Dan	cv401	XVal Session 26	1	XVal Session 26-Typing - Text-1		2012-07-11 18:30:46.064000
	Edit pad (rev 1817)		Frank	cv407	XVal Session 26	1	XVal Session 26-Typing - Text-1		2012-07-11 18:30:46.135000
	Edit pad (rev 1818)		Nick	cv396	XVal Session 26	1	XVal Session 26-Typing - Text-1		2012-07-11 18:30:46.326000
	Edit pad (rev 1819)		Dan	cv401	XVal Session 26	1	XVal Session 26-Typing - Text-1		2012-07-11 18:30:46.565000
	Edit pad (rev 1820)		Frank	cv407	XVal Session 26	1	XVal Session 26-Typing - Text-1		2012-07-11 18:30:46.628000
	Edit pad (rev 1821)		Nick	cv396	XVal Session 26	1	XVal Session 26-Typing - Text-1		2012-07-11 18:30:46.827000
	Edit pad (rev 1822)		Dan	cv401	XVal Session 26	1	XVal Session 26-Typing - Text-1		2012-07-11 18:30:47.065000
	Edit pad (rev 1823)		Frank	cv407	XVal Session 26	1	XVal Session 26-Typing - Text-1		2012-07-11 18:30:47.140000
	Edit pad (rev 1824)		Nick	cv396	XVal Session 26	1	XVal Session 26-Typing - Text-1		2012-07-11 18:30:47.327000
	Edit pad (rev 1825)		Dan	cv401	XVal Session 26	1	XVal Session 26-Typing - Text-1		2012-07-11 18:30:47.563000
	Edit pad (rev 1826)		Frank	cv407	XVal Session 26	1	XVal Session 26-Typing - Text-1		2012-07-11 18:30:47.656000
	Edit pad (rev 1827)		Nick	cv396	XVal Session 26	1	XVal Session 26-Typing - Text-1		2012-07-11 18:30:47.846000
	Edit pad (rev 1828)		Dan	cv401	XVal Session 26	1	XVal Session 26-Typing - Text-1		2012-07-11 18:30:48.069000
	Edit pad (rev 1829)		Frank	cv407	XVal Session 26	1	XVal Session 26-Typing - Text-1		2012-07-11 18:30:48.142000
	Edit pad (rev 1830)		Nick	cv396	XVal Session 26	1	XVal Session 26-Typing - Text-1		2012-07-11 18:30:48.345000
	Edit pad (rev 1831)		Dan	cv401	XVal Session 26	1	XVal Session 26-Typing - Text-1		2012-07-11 18:30:48.573000
	Edit pad (rev 1832)		Frank	cv407	XVal Session 26	1	XVal Session 26-Typing - Text-1		2012-07-11 18:30:48.642000
	Edit pad (rev 1833)		Nick	cv396	XVal Session 26	1	XVal Session 26-Typing - Text-1		2012-07-11 18:30:48.859000
	Edit pad (rev 1834)		Dan	cv401	XVal Session 26	1	XVal Session 26-Typing - Text-1		2012-07-11 18:30:49.068000
	Edit pad (rev 1835)		Frank	cv407	XVal Session 26	1	XVal Session 26-Typing - Text-1		2012-07-11 18:30:49.149000
	Edit pad (rev 1836)		Nick	cv396	XVal Session 26	1	XVal Session 26-Typing - Text-1		2012-07-11 18:30:49.358000
	Edit pad (rev 1837)		Dan	cv401	XVal Session 26	1	XVal Session 26-Typing - Text-1		2012-07-11 18:30:49.567000
	Edit pad (rev 1838)		Frank	cv407	XVal Session 26	1	XVal Session 26-Typing - Text-1		2012-07-11 18:30:49.650000
	Edit pad (rev 1839)		Dan	cv401	XVal Session 26	1	XVal Session 26-Typing - Text-1		2012-07-11 18:30:50.070000
	Edit pad (rev 1840)		Frank	cv407	XVal Session 26	1	XVal Session 26-Typing - Text-1		2012-07-11 18:30:50.151000
	Edit pad (rev 1841)		Nick	cv396	XVal Session 26	1	XVal Session 26-Typing - Text-1		2012-07-11 18:30:50.352000
	Edit pad (rev 1842)		Dan	cv401	XVal Session 26	1	XVal Session 26-Typing - Text-1		2012-07-11 18:30:50.581000
	Edit pad (rev 1843)		Frank	cv407	XVal Session 26	1	XVal Session 26-Typing - Text-1		2012-07-11 18:30:50.661000
	Edit pad (rev 1844)		Nick	cv396	XVal Session 26	1	XVal Session 26-Typing - Text-1		2012-07-11 18:30:50.858000
	Edit pad (rev 1845)		Dan	cv401	XVal Session 26	1	XVal Session 26-Typing - Text-1		2012-07-11 18:30:51.095000
	Edit pad (rev 1846)		Frank	cv407	XVal Session 26	1	XVal Session 26-Typing - Text-1		2012-07-11 18:30:51.169000
	Edit pad (rev 1847)		Nick	cv396	XVal Session 26	1	XVal Session 26-Typing - Text-1		2012-07-11 18:30:51.377000
	Edit pad (rev 1848)		Frank	cv407	XVal Session 26	1	XVal Session 26-Typing - Text-1		2012-07-11 18:30:51.675000
	Edit pad (rev 1849)		Nick	cv396	XVal Session 26	1	XVal Session 26-Typing - Text-1		2012-07-11 18:30:51.874000
	Edit pad (rev 1850)		Dan	cv401	XVal Session 26	1	XVal Session 26-Typing - Text-1		2012-07-11 18:30:51.888000
	Edit pad (rev 1851)		Frank	cv407	XVal Session 26	1	XVal Session 26-Typing - Text-1		2012-07-11 18:30:52.175000
	Edit pad (rev 1852)		Nick	cv396	XVal Session 26	1	XVal Session 26-Typing - Text-1		2012-07-11 18:30:52.373000
	Edit pad (rev 1853)		Dan	cv401	XVal Session 26	1	XVal Session 26-Typing - Text-1		2012-07-11 18:30:52.398000
	Edit pad (rev 1854)		Frank	cv407	XVal Session 26	1	XVal Session 26-Typing - Text-1		2012-07-11 18:30:52.680000
	Edit pad (rev 1855)		Nick	cv396	XVal Session 26	1	XVal Session 26-Typing - Text-1		2012-07-11 18:30:52.889000
	Edit pad (rev 1856)		Dan	cv401	XVal Session 26	1	XVal Session 26-Typing - Text-1		2012-07-11 18:30:52.910000
	Edit pad (rev 1857)		Frank	cv407	XVal Session 26	1	XVal Session 26-Typing - Text-1		2012-07-11 18:30:53.179000
	Edit pad (rev 1858)		Nick	cv396	XVal Session 26	1	XVal Session 26-Typing - Text-1		2012-07-11 18:30:53.390000
	Edit pad (rev 1859)		Dan	cv401	XVal Session 26	1	XVal Session 26-Typing - Text-1		2012-07-11 18:30:53.412000
	Edit pad (rev 1860)		Frank	cv407	XVal Session 26	1	XVal Session 26-Typing - Text-1		2012-07-11 18:30:53.678000
	Edit pad (rev 1861)		Nick	cv396	XVal Session 26	1	XVal Session 26-Typing - Text-1		2012-07-11 18:30:53.893000
	Edit pad (rev 1862)		Dan	cv401	XVal Session 26	1	XVal Session 26-Typing - Text-1		2012-07-11 18:30:53.910000
	Edit pad (rev 1863)		Frank	cv407	XVal Session 26	1	XVal Session 26-Typing - Text-1		2012-07-11 18:30:54.175000
	Edit pad (rev 1864)		Nick	cv396	XVal Session 26	1	XVal Session 26-Typing - Text-1		2012-07-11 18:30:54.406000
	Edit pad (rev 1865)		Dan	cv401	XVal Session 26	1	XVal Session 26-Typing - Text-1		2012-07-11 18:30:54.408000
	Edit pad (rev 1866)		Frank	cv407	XVal Session 26	1	XVal Session 26-Typing - Text-1		2012-07-11 18:30:54.683000
	Edit pad (rev 1867)		Nick	cv396	XVal Session 26	1	XVal Session 26-Typing - Text-1		2012-07-11 18:30:54.911000
	Edit pad (rev 1868)		Dan	cv401	XVal Session 26	1	XVal Session 26-Typing - Text-1		2012-07-11 18:30:55.083000
	Edit pad (rev 1869)		Nick	cv396	XVal Session 26	1	XVal Session 26-Typing - Text-1		2012-07-11 18:30:55.422000
	Edit pad (rev 1870)		Dan	cv401	XVal Session 26	1	XVal Session 26-Typing - Text-1		2012-07-11 18:30:55.595000
	Edit pad (rev 1871)		Nick	cv396	XVal Session 26	1	XVal Session 26-Typing - Text-1		2012-07-11 18:30:55.937000
	Edit pad (rev 1872)		Frank	cv407	XVal Session 26	1	XVal Session 26-Typing - Text-1		2012-07-11 18:30:56.038000
	Edit pad (rev 1873)		Dan	cv401	XVal Session 26	1	XVal Session 26-Typing - Text-1		2012-07-11 18:30:56.093000
	Edit pad (rev 1874)		Frank	cv407	XVal Session 26	1	XVal Session 26-Typing - Text-1		2012-07-11 18:30:56.538000
	Edit pad (rev 1875)		Dan	cv401	XVal Session 26	1	XVal Session 26-Typing - Text-1		2012-07-11 18:30:56.604000
	Edit pad (rev 1876)		Nick	cv396	XVal Session 26	1	XVal Session 26-Typing - Text-1		2012-07-11 18:30:56.667000
	Edit pad (rev 1877)		Frank	cv407	XVal Session 26	1	XVal Session 26-Typing - Text-1		2012-07-11 18:30:57.037000
	Edit pad (rev 1878)		Dan	cv401	XVal Session 26	1	XVal Session 26-Typing - Text-1		2012-07-11 18:30:57.110000
	Edit pad (rev 1879)		Nick	cv396	XVal Session 26	1	XVal Session 26-Typing - Text-1		2012-07-11 18:30:57.169000
	Edit pad (rev 1880)		Dan	cv401	XVal Session 26	1	XVal Session 26-Typing - Text-1		2012-07-11 18:30:57.610000
	Edit pad (rev 1881)		Nick	cv396	XVal Session 26	1	XVal Session 26-Typing - Text-1		2012-07-11 18:30:57.712000
	Edit pad (rev 1882)		Dan	cv401	XVal Session 26	1	XVal Session 26-Typing - Text-1		2012-07-11 18:30:58.110000
	Edit pad (rev 1883)		Nick	cv396	XVal Session 26	1	XVal Session 26-Typing - Text-1		2012-07-11 18:30:58.169000
	Edit pad (rev 1884)		Frank	cv407	XVal Session 26	1	XVal Session 26-Typing - Text-1		2012-07-11 18:30:58.261000
	Edit pad (rev 1885)		Dan	cv401	XVal Session 26	1	XVal Session 26-Typing - Text-1		2012-07-11 18:30:58.609000
	Edit pad (rev 1886)		Nick	cv396	XVal Session 26	1	XVal Session 26-Typing - Text-1		2012-07-11 18:30:58.677000
	Edit pad (rev 1887)		Frank	cv407	XVal Session 26	1	XVal Session 26-Typing - Text-1		2012-07-11 18:30:58.770000
	Edit pad (rev 1888)		Dan	cv401	XVal Session 26	1	XVal Session 26-Typing - Text-1		2012-07-11 18:30:59.111000
	Edit pad (rev 1889)		Nick	cv396	XVal Session 26	1	XVal Session 26-Typing - Text-1		2012-07-11 18:30:59.183000
	Edit pad (rev 1890)		Frank	cv407	XVal Session 26	1	XVal Session 26-Typing - Text-1		2012-07-11 18:30:59.290000
	Edit pad (rev 1891)		Dan	cv401	XVal Session 26	1	XVal Session 26-Typing - Text-1		2012-07-11 18:30:59.609000
	Edit pad (rev 1892)		Nick	cv396	XVal Session 26	1	XVal Session 26-Typing - Text-1		2012-07-11 18:30:59.684000
	Edit pad (rev 1893)		Frank	cv407	XVal Session 26	1	XVal Session 26-Typing - Text-1		2012-07-11 18:30:59.787000
	Edit pad (rev 1894)		Dan	cv401	XVal Session 26	1	XVal Session 26-Typing - Text-1		2012-07-11 18:31:00.117000
	Edit pad (rev 1895)		Nick	cv396	XVal Session 26	1	XVal Session 26-Typing - Text-1		2012-07-11 18:31:00.202000
	Edit pad (rev 1896)		Frank	cv407	XVal Session 26	1	XVal Session 26-Typing - Text-1		2012-07-11 18:31:00.283000
	Edit pad (rev 1897)		Dan	cv401	XVal Session 26	1	XVal Session 26-Typing - Text-1		2012-07-11 18:31:00.612000
	Edit pad (rev 1898)		Nick	cv396	XVal Session 26	1	XVal Session 26-Typing - Text-1		2012-07-11 18:31:00.716000
	Edit pad (rev 1899)		Frank	cv407	XVal Session 26	1	XVal Session 26-Typing - Text-1		2012-07-11 18:31:01.107000
	Edit pad (rev 1900)		Dan	cv401	XVal Session 26	1	XVal Session 26-Typing - Text-1		2012-07-11 18:31:01.111000
	Edit pad (rev 1901)		Nick	cv396	XVal Session 26	1	XVal Session 26-Typing - Text-1		2012-07-11 18:31:01.216000
	Edit pad (rev 1902)		Frank	cv407	XVal Session 26	1	XVal Session 26-Typing - Text-1		2012-07-11 18:31:01.614000
	Edit pad (rev 1903)		Nick	cv396	XVal Session 26	1	XVal Session 26-Typing - Text-1		2012-07-11 18:31:01.716000
	Edit pad (rev 1904)		Dan	cv401	XVal Session 26	1	XVal Session 26-Typing - Text-1		2012-07-11 18:31:01.766000
	Edit pad (rev 1905)		Frank	cv407	XVal Session 26	1	XVal Session 26-Typing - Text-1		2012-07-11 18:31:02.121000
	Edit pad (rev 1906)		Nick	cv396	XVal Session 26	1	XVal Session 26-Typing - Text-1		2012-07-11 18:31:02.224000
	Edit pad (rev 1907)		Dan	cv401	XVal Session 26	1	XVal Session 26-Typing - Text-1		2012-07-11 18:31:02.268000
	Edit pad (rev 1908)		Frank	cv407	XVal Session 26	1	XVal Session 26-Typing - Text-1		2012-07-11 18:31:02.615000
	Edit pad (rev 1909)		Nick	cv396	XVal Session 26	1	XVal Session 26-Typing - Text-1		2012-07-11 18:31:02.736000
	Edit pad (rev 1910)		Frank	cv407	XVal Session 26	1	XVal Session 26-Typing - Text-1		2012-07-11 18:31:03.112000
	Edit pad (rev 1911)		Nick	cv396	XVal Session 26	1	XVal Session 26-Typing - Text-1		2012-07-11 18:31:03.248000
	Edit pad (rev 1912)		Frank	cv407	XVal Session 26	1	XVal Session 26-Typing - Text-1		2012-07-11 18:31:03.716000
	Edit pad (rev 1913)		Nick	cv396	XVal Session 26	1	XVal Session 26-Typing - Text-1		2012-07-11 18:31:03.752000
	Edit pad (rev 1914)		Frank	cv407	XVal Session 26	1	XVal Session 26-Typing - Text-1		2012-07-11 18:31:04.228000
	Edit pad (rev 1915)		Nick	cv396	XVal Session 26	1	XVal Session 26-Typing - Text-1		2012-07-11 18:31:04.270000
	Edit pad (rev 1916)		Frank	cv407	XVal Session 26	1	XVal Session 26-Typing - Text-1		2012-07-11 18:31:04.725000
	Edit pad (rev 1917)		Nick	cv396	XVal Session 26	1	XVal Session 26-Typing - Text-1		2012-07-11 18:31:04.764000
	Edit pad (rev 1918)		Dan	cv401	XVal Session 26	1	XVal Session 26-Typing - Text-1		2012-07-11 18:31:05.209000
	Edit pad (rev 1919)		Frank	cv407	XVal Session 26	1	XVal Session 26-Typing - Text-1		2012-07-11 18:31:05.237000
	Edit pad (rev 1920)		Nick	cv396	XVal Session 26	1	XVal Session 26-Typing - Text-1		2012-07-11 18:31:05.271000
	Edit pad (rev 1921)		Dan	cv401	XVal Session 26	1	XVal Session 26-Typing - Text-1		2012-07-11 18:31:05.713000
	Edit pad (rev 1922)		Frank	cv407	XVal Session 26	1	XVal Session 26-Typing - Text-1		2012-07-11 18:31:05.740000
	Edit pad (rev 1923)		Nick	cv396	XVal Session 26	1	XVal Session 26-Typing - Text-1		2012-07-11 18:31:05.783000
	Edit pad (rev 1924)		Dan	cv401	XVal Session 26	1	XVal Session 26-Typing - Text-1		2012-07-11 18:31:06.228000
	Edit pad (rev 1925)		Frank	cv407	XVal Session 26	1	XVal Session 26-Typing - Text-1		2012-07-11 18:31:06.238000
	Edit pad (rev 1926)		Nick	cv396	XVal Session 26	1	XVal Session 26-Typing - Text-1		2012-07-11 18:31:06.303000
	Edit pad (rev 1927)		Frank	cv407	XVal Session 26	1	XVal Session 26-Typing - Text-1		2012-07-11 18:31:06.743000
	Edit pad (rev 1928)		Dan	cv401	XVal Session 26	1	XVal Session 26-Typing - Text-1		2012-07-11 18:31:06.779000
	Edit pad (rev 1929)		Nick	cv396	XVal Session 26	1	XVal Session 26-Typing - Text-1		2012-07-11 18:31:06.801000
	Edit pad (rev 1930)		Frank	cv407	XVal Session 26	1	XVal Session 26-Typing - Text-1		2012-07-11 18:31:07.242000
	Edit pad (rev 1931)		Dan	cv401	XVal Session 26	1	XVal Session 26-Typing - Text-1		2012-07-11 18:31:07.288000
	Edit pad (rev 1932)		Nick	cv396	XVal Session 26	1	XVal Session 26-Typing - Text-1		2012-07-11 18:31:07.309000
	Edit pad (rev 1933)		Dan	cv401	XVal Session 26	1	XVal Session 26-Typing - Text-1		2012-07-11 18:31:07.785000
	Edit pad (rev 1934)		Nick	cv396	XVal Session 26	1	XVal Session 26-Typing - Text-1		2012-07-11 18:31:07.811000
	Edit pad (rev 1935)		Frank	cv407	XVal Session 26	1	XVal Session 26-Typing - Text-1		2012-07-11 18:31:07.857000
17618	Load Instructions			cv123	XVal Session 26	1	XVal Session 26-Typing - Numbers-1	18.111.31.250	2012-07-11 18:31:08
17619	Load Instructions			cv124	XVal Session 26	1	XVal Session 26-Typing - Numbers-1	192.54.222.3	2012-07-11 18:31:08
17620	Load Instructions			cv122	XVal Session 26	1	XVal Session 26-Typing - Numbers-1	192.54.222.3	2012-07-11 18:31:08
	Edit pad (rev 1936)		Dan	cv401	XVal Session 26	1	XVal Session 26-Typing - Text-1		2012-07-11 18:31:08.285000
	Edit pad (rev 1937)		Dan	cv401	XVal Session 26	1	XVal Session 26-Typing - Text-1		2012-07-11 18:31:08.790000
17621	Load Instructions			cv125	XVal Session 26	1	XVal Session 26-Typing - Numbers-1	192.54.222.3	2012-07-11 18:31:09
17630	Load Workspace			cv123	XVal Session 26	1	XVal Session 26-Typing - Numbers-1	18.111.31.250	2012-07-11 18:31:38
17631	Load Workspace			cv125	XVal Session 26	1	XVal Session 26-Typing - Numbers-1	192.54.222.3	2012-07-11 18:31:38
17632	Load Workspace			cv124	XVal Session 26	1	XVal Session 26-Typing - Numbers-1	192.54.222.3	2012-07-11 18:31:38
17633	Load Workspace			cv122	XVal Session 26	1	XVal Session 26-Typing - Numbers-1	192.54.222.3	2012-07-11 18:31:38
	Edit pad (rev 0)		Nick	cv396	XVal Session 26	1	XVal Session 26-Typing - Numbers-1		2012-07-11 18:31:43.242000
	Edit pad (rev 1)		Nick	cv396	XVal Session 26	1	XVal Session 26-Typing - Numbers-1		2012-07-11 18:31:43.906000
	Edit pad (rev 2)		Frank	cv407	XVal Session 26	1	XVal Session 26-Typing - Numbers-1		2012-07-11 18:31:44.082000
	Edit pad (rev 3)		Nick	cv396	XVal Session 26	1	XVal Session 26-Typing - Numbers-1		2012-07-11 18:31:44.406000
	Edit pad (rev 4)		Frank	cv407	XVal Session 26	1	XVal Session 26-Typing - Numbers-1		2012-07-11 18:31:44.581000
	Edit pad (rev 5)		Nick	cv396	XVal Session 26	1	XVal Session 26-Typing - Numbers-1		2012-07-11 18:31:44.906000
	Edit pad (rev 6)		Nick	cv396	XVal Session 26	1	XVal Session 26-Typing - Numbers-1		2012-07-11 18:31:45.405000
	Edit pad (rev 7)		Frank	cv407	XVal Session 26	1	XVal Session 26-Typing - Numbers-1		2012-07-11 18:31:45.470000
	Edit pad (rev 8)		Frank	cv407	XVal Session 26	1	XVal Session 26-Typing - Numbers-1		2012-07-11 18:31:45.973000
	Edit pad (rev 9)		Frank	cv407	XVal Session 26	1	XVal Session 26-Typing - Numbers-1		2012-07-11 18:31:46.796000
[truncated: 2,132 more rows]
