# Supplementary material for: Dynamics of collective performance in collaboration networks
Source: PLoS One. 2018 Oct 10;13(10):e0204547. doi: 10.1371/journal.pone.0204547 (PMC6179230; doi:10.1371/journal.pone.0204547)
Supplement: S1 Dataset — (ZIP) [file pone.0204547.s001.zip › data/team-data/team-chat-logs/XVal Session 60 - Group 1 - LogFile.csv]

id	event	data	chat_name	subject	session	session_group	completed_task	ip_address	timestamp
33225	Entering waiting room			cv285	XVal Session 60			18.111.54.166	2012-07-14 16:12:11
33227	Entering waiting room			cv282	XVal Session 60			192.54.222.11	2012-07-14 16:12:13
33230	Entering waiting room			cv284	XVal Session 60			192.54.222.11	2012-07-14 16:12:20
33232	Entering waiting room			cv283	XVal Session 60			18.111.9.123	2012-07-14 16:12:40
33239	Setup participants				XVal Session 60				2012-07-14 16:13:05
33240	Setup tasks				XVal Session 60				2012-07-14 16:13:05
33241	Introduction	Starting in 25 seconds		cv284	XVal Session 60	1		192.54.222.11	2012-07-14 16:13:05
33242	Introduction	Starting in 25 seconds		cv282	XVal Session 60	1		192.54.222.11	2012-07-14 16:13:05
33243	Introduction	Starting in 24 seconds		cv285	XVal Session 60	1		18.111.54.166	2012-07-14 16:13:06
33244	Introduction	Starting in 24 seconds		cv283	XVal Session 60	1		18.111.9.123	2012-07-14 16:13:06
33249	Load Instructions			cv285	XVal Session 60	1	XVal Session 60-Introduction-1	18.111.54.166	2012-07-14 16:13:30
33250	Load Instructions			cv283	XVal Session 60	1	XVal Session 60-Introduction-1	18.111.9.123	2012-07-14 16:13:30
33251	Load Instructions			cv284	XVal Session 60	1	XVal Session 60-Introduction-1	192.54.222.11	2012-07-14 16:13:30
33252	Load Instructions			cv282	XVal Session 60	1	XVal Session 60-Introduction-1	192.54.222.11	2012-07-14 16:13:30
33257	Load Workspace			cv282	XVal Session 60	1	XVal Session 60-Introduction-1	192.54.222.11	2012-07-14 16:13:50
33258	Load Workspace			cv285	XVal Session 60	1	XVal Session 60-Introduction-1	18.111.54.166	2012-07-14 16:13:50
33259	Load Workspace			cv283	XVal Session 60	1	XVal Session 60-Introduction-1	18.111.9.123	2012-07-14 16:13:50
33260	Load Workspace			cv284	XVal Session 60	1	XVal Session 60-Introduction-1	192.54.222.11	2012-07-14 16:13:50
	Edit pad (rev 0)		Nick	cv396	XVal Session 60	1	XVal Session 60-Introduction-1		2012-07-14 16:14:31.922000
	Edit pad (rev 1)		Nick	cv396	XVal Session 60	1	XVal Session 60-Introduction-1		2012-07-14 16:14:32.421000
	Edit pad (rev 2)		Nick	cv396	XVal Session 60	1	XVal Session 60-Introduction-1		2012-07-14 16:14:32.935000
	Edit pad (rev 3)		Nick	cv396	XVal Session 60	1	XVal Session 60-Introduction-1		2012-07-14 16:14:33.474000
	Edit pad (rev 4)		Nick	cv396	XVal Session 60	1	XVal Session 60-Introduction-1		2012-07-14 16:14:34.007000
	Edit pad (rev 5)		Nick	cv396	XVal Session 60	1	XVal Session 60-Introduction-1		2012-07-14 16:14:34.511000
	Edit pad (rev 6)		Nick	cv396	XVal Session 60	1	XVal Session 60-Introduction-1		2012-07-14 16:14:35.064000
	Edit pad (rev 7)		Nick	cv396	XVal Session 60	1	XVal Session 60-Introduction-1		2012-07-14 16:14:35.643000
	Edit pad (rev 8)		Nick	cv396	XVal Session 60	1	XVal Session 60-Introduction-1		2012-07-14 16:14:36.156000
	Edit pad (rev 9)		Nick	cv396	XVal Session 60	1	XVal Session 60-Introduction-1		2012-07-14 16:14:36.665000
	Edit pad (rev 10)		Nick	cv396	XVal Session 60	1	XVal Session 60-Introduction-1		2012-07-14 16:14:37.167000
	Edit pad (rev 11)		Nick	cv396	XVal Session 60	1	XVal Session 60-Introduction-1		2012-07-14 16:14:38.001000
	Edit pad (rev 12)		Nick	cv396	XVal Session 60	1	XVal Session 60-Introduction-1		2012-07-14 16:14:38.510000
	Edit pad (rev 13)		Nick	cv396	XVal Session 60	1	XVal Session 60-Introduction-1		2012-07-14 16:14:39.010000
	Edit pad (rev 14)		Nick	cv396	XVal Session 60	1	XVal Session 60-Introduction-1		2012-07-14 16:14:39.510000
	Edit pad (rev 15)		Nick	cv396	XVal Session 60	1	XVal Session 60-Introduction-1		2012-07-14 16:14:40.195000
	Edit pad (rev 16)		Nick	cv396	XVal Session 60	1	XVal Session 60-Introduction-1		2012-07-14 16:14:40.695000
	Edit pad (rev 17)		Nick	cv396	XVal Session 60	1	XVal Session 60-Introduction-1		2012-07-14 16:14:41.198000
	Edit pad (rev 18)		Nick	cv396	XVal Session 60	1	XVal Session 60-Introduction-1		2012-07-14 16:14:41.698000
	Chat	hi!	Bob	cv404	XVal Session 60	1	XVal Session 60-Introduction-1		2012-07-14 16:14:42.952000
	Edit pad (rev 19)		Frank	cv407	XVal Session 60	1	XVal Session 60-Introduction-1		2012-07-14 16:15:01.340000
	Edit pad (rev 20)		Frank	cv407	XVal Session 60	1	XVal Session 60-Introduction-1		2012-07-14 16:15:01.823000
	Edit pad (rev 21)		Bob	cv404	XVal Session 60	1	XVal Session 60-Introduction-1		2012-07-14 16:15:02.137000
	Edit pad (rev 22)		Frank	cv407	XVal Session 60	1	XVal Session 60-Introduction-1		2012-07-14 16:15:02.770000
	Edit pad (rev 23)		Frank	cv407	XVal Session 60	1	XVal Session 60-Introduction-1		2012-07-14 16:15:03.271000
	Chat	testing	Frank	cv407	XVal Session 60	1	XVal Session 60-Introduction-1		2012-07-14 16:15:08.719000
	Chat	hi	Kate	cv406	XVal Session 60	1	XVal Session 60-Introduction-1		2012-07-14 16:15:12.186000
	Chat	jemine	Nick	cv396	XVal Session 60	1	XVal Session 60-Introduction-1		2012-07-14 16:15:14.749000
	Chat	hi	Nick	cv396	XVal Session 60	1	XVal Session 60-Introduction-1		2012-07-14 16:15:16.987000
33279	Load Instructions			cv284	XVal Session 60	1	XVal Session 60-Typing - Text-1	192.54.222.11	2012-07-14 16:15:20
33280	Load Instructions			cv282	XVal Session 60	1	XVal Session 60-Typing - Text-1	192.54.222.11	2012-07-14 16:15:20
33281	Load Instructions			cv285	XVal Session 60	1	XVal Session 60-Typing - Text-1	18.111.54.166	2012-07-14 16:15:20
33282	Load Instructions			cv283	XVal Session 60	1	XVal Session 60-Typing - Text-1	18.111.9.123	2012-07-14 16:15:20
	Edit pad (rev 24)		Bob	cv404	XVal Session 60	1	XVal Session 60-Introduction-1		2012-07-14 16:15:23.320000
	Edit pad (rev 25)		Bob	cv404	XVal Session 60	1	XVal Session 60-Introduction-1		2012-07-14 16:15:23.821000
	Edit pad (rev 26)		Bob	cv404	XVal Session 60	1	XVal Session 60-Introduction-1		2012-07-14 16:15:24.321000
	Edit pad (rev 27)		Bob	cv404	XVal Session 60	1	XVal Session 60-Introduction-1		2012-07-14 16:15:28.743000
	Edit pad (rev 28)		Bob	cv404	XVal Session 60	1	XVal Session 60-Introduction-1		2012-07-14 16:15:29.250000
	Edit pad (rev 29)		Bob	cv404	XVal Session 60	1	XVal Session 60-Introduction-1		2012-07-14 16:15:29.750000
	Edit pad (rev 30)		Bob	cv404	XVal Session 60	1	XVal Session 60-Introduction-1		2012-07-14 16:15:30.249000
	Edit pad (rev 31)		Bob	cv404	XVal Session 60	1	XVal Session 60-Introduction-1		2012-07-14 16:15:30.750000
	Edit pad (rev 32)		Bob	cv404	XVal Session 60	1	XVal Session 60-Introduction-1		2012-07-14 16:15:31.253000
	Edit pad (rev 33)		Bob	cv404	XVal Session 60	1	XVal Session 60-Introduction-1		2012-07-14 16:15:31.752000
	Edit pad (rev 34)		Bob	cv404	XVal Session 60	1	XVal Session 60-Introduction-1		2012-07-14 16:15:32.252000
	Edit pad (rev 35)		Bob	cv404	XVal Session 60	1	XVal Session 60-Introduction-1		2012-07-14 16:15:32.752000
	Edit pad (rev 36)		Bob	cv404	XVal Session 60	1	XVal Session 60-Introduction-1		2012-07-14 16:15:40.116000
	Edit pad (rev 37)		Bob	cv404	XVal Session 60	1	XVal Session 60-Introduction-1		2012-07-14 16:15:40.617000
	Edit pad (rev 38)		Bob	cv404	XVal Session 60	1	XVal Session 60-Introduction-1		2012-07-14 16:15:41.130000
	Edit pad (rev 39)		Bob	cv404	XVal Session 60	1	XVal Session 60-Introduction-1		2012-07-14 16:15:41.630000
	Edit pad (rev 40)		Bob	cv404	XVal Session 60	1	XVal Session 60-Introduction-1		2012-07-14 16:15:42.131000
33289	Load Instructions			cv285	XVal Session 60	1	XVal Session 60-Typing - Text-1	18.111.54.166	2012-07-14 16:15:47
33288	Load Workspace			cv285	XVal Session 60	1	XVal Session 60-Introduction-1	18.111.54.166	2012-07-14 16:15:47
33297	Load Workspace			cv283	XVal Session 60	1	XVal Session 60-Typing - Text-1	18.111.9.123	2012-07-14 16:16:00
33298	Load Workspace			cv285	XVal Session 60	1	XVal Session 60-Typing - Text-1	18.111.54.166	2012-07-14 16:16:00
33299	Load Workspace			cv284	XVal Session 60	1	XVal Session 60-Typing - Text-1	192.54.222.11	2012-07-14 16:16:00
33300	Load Workspace			cv282	XVal Session 60	1	XVal Session 60-Typing - Text-1	192.54.222.11	2012-07-14 16:16:00
	Edit pad (rev 0)		Nick	cv396	XVal Session 60	1	XVal Session 60-Typing - Text-1		2012-07-14 16:16:18.253000
	Edit pad (rev 1)		Nick	cv396	XVal Session 60	1	XVal Session 60-Typing - Text-1		2012-07-14 16:16:18.767000
	Edit pad (rev 2)		Nick	cv396	XVal Session 60	1	XVal Session 60-Typing - Text-1		2012-07-14 16:16:19.276000
	Edit pad (rev 3)		Nick	cv396	XVal Session 60	1	XVal Session 60-Typing - Text-1		2012-07-14 16:16:20.752000
	Edit pad (rev 4)		Nick	cv396	XVal Session 60	1	XVal Session 60-Typing - Text-1		2012-07-14 16:16:21.255000
	Edit pad (rev 5)		Nick	cv396	XVal Session 60	1	XVal Session 60-Typing - Text-1		2012-07-14 16:16:25.766000
	Edit pad (rev 6)		Nick	cv396	XVal Session 60	1	XVal Session 60-Typing - Text-1		2012-07-14 16:16:26.276000
	Edit pad (rev 7)		Nick	cv396	XVal Session 60	1	XVal Session 60-Typing - Text-1		2012-07-14 16:16:26.776000
	Edit pad (rev 8)		Nick	cv396	XVal Session 60	1	XVal Session 60-Typing - Text-1		2012-07-14 16:16:27.276000
	Edit pad (rev 9)		Nick	cv396	XVal Session 60	1	XVal Session 60-Typing - Text-1		2012-07-14 16:16:28.068000
	Edit pad (rev 10)		Nick	cv396	XVal Session 60	1	XVal Session 60-Typing - Text-1		2012-07-14 16:16:28.573000
	Edit pad (rev 11)		Nick	cv396	XVal Session 60	1	XVal Session 60-Typing - Text-1		2012-07-14 16:16:29.073000
	Edit pad (rev 12)		Nick	cv396	XVal Session 60	1	XVal Session 60-Typing - Text-1		2012-07-14 16:16:29.573000
	Edit pad (rev 13)		Nick	cv396	XVal Session 60	1	XVal Session 60-Typing - Text-1		2012-07-14 16:16:30.237000
	Edit pad (rev 14)		Nick	cv396	XVal Session 60	1	XVal Session 60-Typing - Text-1		2012-07-14 16:16:30.745000
	Edit pad (rev 15)		Nick	cv396	XVal Session 60	1	XVal Session 60-Typing - Text-1		2012-07-14 16:16:31.250000
	Edit pad (rev 16)		Nick	cv396	XVal Session 60	1	XVal Session 60-Typing - Text-1		2012-07-14 16:16:31.763000
	Edit pad (rev 17)		Nick	cv396	XVal Session 60	1	XVal Session 60-Typing - Text-1		2012-07-14 16:16:32.260000
	Edit pad (rev 18)		Nick	cv396	XVal Session 60	1	XVal Session 60-Typing - Text-1		2012-07-14 16:16:32.760000
	Edit pad (rev 19)		Nick	cv396	XVal Session 60	1	XVal Session 60-Typing - Text-1		2012-07-14 16:16:33.259000
	Edit pad (rev 20)		Nick	cv396	XVal Session 60	1	XVal Session 60-Typing - Text-1		2012-07-14 16:16:33.760000
	Edit pad (rev 21)		Nick	cv396	XVal Session 60	1	XVal Session 60-Typing - Text-1		2012-07-14 16:16:34.259000
	Edit pad (rev 22)		Nick	cv396	XVal Session 60	1	XVal Session 60-Typing - Text-1		2012-07-14 16:16:34.761000
	Edit pad (rev 23)		Nick	cv396	XVal Session 60	1	XVal Session 60-Typing - Text-1		2012-07-14 16:16:35.309000
	Edit pad (rev 24)		Nick	cv396	XVal Session 60	1	XVal Session 60-Typing - Text-1		2012-07-14 16:16:36.180000
	Edit pad (rev 25)		Nick	cv396	XVal Session 60	1	XVal Session 60-Typing - Text-1		2012-07-14 16:16:36.806000
	Edit pad (rev 26)		Nick	cv396	XVal Session 60	1	XVal Session 60-Typing - Text-1		2012-07-14 16:16:37.306000
	Edit pad (rev 27)		Nick	cv396	XVal Session 60	1	XVal Session 60-Typing - Text-1		2012-07-14 16:16:37.807000
	Edit pad (rev 28)		Nick	cv396	XVal Session 60	1	XVal Session 60-Typing - Text-1		2012-07-14 16:16:38.490000
	Edit pad (rev 29)		Nick	cv396	XVal Session 60	1	XVal Session 60-Typing - Text-1		2012-07-14 16:16:38.995000
	Edit pad (rev 30)		Nick	cv396	XVal Session 60	1	XVal Session 60-Typing - Text-1		2012-07-14 16:16:39.493000
	Edit pad (rev 31)		Nick	cv396	XVal Session 60	1	XVal Session 60-Typing - Text-1		2012-07-14 16:16:39.995000
	Edit pad (rev 32)		Nick	cv396	XVal Session 60	1	XVal Session 60-Typing - Text-1		2012-07-14 16:16:40.496000
	Edit pad (rev 33)		Kate	cv406	XVal Session 60	1	XVal Session 60-Typing - Text-1		2012-07-14 16:16:40.826000
	Edit pad (rev 34)		Nick	cv396	XVal Session 60	1	XVal Session 60-Typing - Text-1		2012-07-14 16:16:40.994000
	Edit pad (rev 35)		Kate	cv406	XVal Session 60	1	XVal Session 60-Typing - Text-1		2012-07-14 16:16:41.339000
	Edit pad (rev 36)		Nick	cv396	XVal Session 60	1	XVal Session 60-Typing - Text-1		2012-07-14 16:16:41.495000
	Chat	Sorry my finger broke I can't type fast	Bob	cv404	XVal Session 60	1	XVal Session 60-Typing - Text-1		2012-07-14 16:16:41.724000
	Edit pad (rev 37)		Kate	cv406	XVal Session 60	1	XVal Session 60-Typing - Text-1		2012-07-14 16:16:42.033000
	Edit pad (rev 38)		Kate	cv406	XVal Session 60	1	XVal Session 60-Typing - Text-1		2012-07-14 16:16:42.534000
	Edit pad (rev 39)		Kate	cv406	XVal Session 60	1	XVal Session 60-Typing - Text-1		2012-07-14 16:16:44.122000
	Edit pad (rev 40)		Kate	cv406	XVal Session 60	1	XVal Session 60-Typing - Text-1		2012-07-14 16:16:44.622000
	Edit pad (rev 41)		Kate	cv406	XVal Session 60	1	XVal Session 60-Typing - Text-1		2012-07-14 16:16:45.126000
	Edit pad (rev 42)		Kate	cv406	XVal Session 60	1	XVal Session 60-Typing - Text-1		2012-07-14 16:16:45.624000
	Edit pad (rev 43)		Kate	cv406	XVal Session 60	1	XVal Session 60-Typing - Text-1		2012-07-14 16:16:46.124000
	Edit pad (rev 44)		Kate	cv406	XVal Session 60	1	XVal Session 60-Typing - Text-1		2012-07-14 16:16:46.624000
	Edit pad (rev 45)		Kate	cv406	XVal Session 60	1	XVal Session 60-Typing - Text-1		2012-07-14 16:16:47.123000
	Edit pad (rev 46)		Kate	cv406	XVal Session 60	1	XVal Session 60-Typing - Text-1		2012-07-14 16:16:47.624000
	Edit pad (rev 47)		Kate	cv406	XVal Session 60	1	XVal Session 60-Typing - Text-1		2012-07-14 16:16:48.126000
	Edit pad (rev 48)		Kate	cv406	XVal Session 60	1	XVal Session 60-Typing - Text-1		2012-07-14 16:16:48.628000
	Edit pad (rev 49)		Kate	cv406	XVal Session 60	1	XVal Session 60-Typing - Text-1		2012-07-14 16:16:49.182000
	Edit pad (rev 50)		Kate	cv406	XVal Session 60	1	XVal Session 60-Typing - Text-1		2012-07-14 16:16:49.683000
	Edit pad (rev 51)		Kate	cv406	XVal Session 60	1	XVal Session 60-Typing - Text-1		2012-07-14 16:16:50.464000
	Edit pad (rev 52)		Kate	cv406	XVal Session 60	1	XVal Session 60-Typing - Text-1		2012-07-14 16:16:50.947000
	Edit pad (rev 53)		Kate	cv406	XVal Session 60	1	XVal Session 60-Typing - Text-1		2012-07-14 16:16:52.256000
	Edit pad (rev 54)		Kate	cv406	XVal Session 60	1	XVal Session 60-Typing - Text-1		2012-07-14 16:16:54.407000
	Edit pad (rev 55)		Kate	cv406	XVal Session 60	1	XVal Session 60-Typing - Text-1		2012-07-14 16:16:54.907000
	Chat	What about we all take one paragraph.	Frank	cv407	XVal Session 60	1	XVal Session 60-Typing - Text-1		2012-07-14 16:16:55.273000
	Edit pad (rev 56)		Kate	cv406	XVal Session 60	1	XVal Session 60-Typing - Text-1		2012-07-14 16:16:55.417000
	Edit pad (rev 57)		Kate	cv406	XVal Session 60	1	XVal Session 60-Typing - Text-1		2012-07-14 16:16:55.916000
	Edit pad (rev 58)		Kate	cv406	XVal Session 60	1	XVal Session 60-Typing - Text-1		2012-07-14 16:16:56.438000
	Edit pad (rev 59)		Nick	cv396	XVal Session 60	1	XVal Session 60-Typing - Text-1		2012-07-14 16:16:57.343000
	Edit pad (rev 60)		Nick	cv396	XVal Session 60	1	XVal Session 60-Typing - Text-1		2012-07-14 16:16:57.854000
	Edit pad (rev 61)		Nick	cv396	XVal Session 60	1	XVal Session 60-Typing - Text-1		2012-07-14 16:16:58.368000
	Edit pad (rev 62)		Nick	cv396	XVal Session 60	1	XVal Session 60-Typing - Text-1		2012-07-14 16:16:58.875000
	Edit pad (rev 63)		Nick	cv396	XVal Session 60	1	XVal Session 60-Typing - Text-1		2012-07-14 16:16:59.385000
	Chat	I'll try the 3rd para	Bob	cv404	XVal Session 60	1	XVal Session 60-Typing - Text-1		2012-07-14 16:16:59.402000
	Edit pad (rev 64)		Nick	cv396	XVal Session 60	1	XVal Session 60-Typing - Text-1		2012-07-14 16:16:59.885000
	Edit pad (rev 65)		Nick	cv396	XVal Session 60	1	XVal Session 60-Typing - Text-1		2012-07-14 16:17:00.385000
	Edit pad (rev 66)		Nick	cv396	XVal Session 60	1	XVal Session 60-Typing - Text-1		2012-07-14 16:17:00.884000
	Edit pad (rev 67)		Nick	cv396	XVal Session 60	1	XVal Session 60-Typing - Text-1		2012-07-14 16:17:01.388000
	Edit pad (rev 68)		Nick	cv396	XVal Session 60	1	XVal Session 60-Typing - Text-1		2012-07-14 16:17:01.901000
	Edit pad (rev 69)		Nick	cv396	XVal Session 60	1	XVal Session 60-Typing - Text-1		2012-07-14 16:17:02.401000
	Edit pad (rev 70)		Bob	cv404	XVal Session 60	1	XVal Session 60-Typing - Text-1		2012-07-14 16:17:03.691000
	Edit pad (rev 71)		Nick	cv396	XVal Session 60	1	XVal Session 60-Typing - Text-1		2012-07-14 16:17:03.786000
	Edit pad (rev 72)		Bob	cv404	XVal Session 60	1	XVal Session 60-Typing - Text-1		2012-07-14 16:17:04.191000
	Edit pad (rev 73)		Nick	cv396	XVal Session 60	1	XVal Session 60-Typing - Text-1		2012-07-14 16:17:04.296000
	Edit pad (rev 74)		Nick	cv396	XVal Session 60	1	XVal Session 60-Typing - Text-1		2012-07-14 16:17:04.807000
	Chat	ok	Kate	cv406	XVal Session 60	1	XVal Session 60-Typing - Text-1		2012-07-14 16:17:07.026000
	Edit pad (rev 75)		Nick	cv396	XVal Session 60	1	XVal Session 60-Typing - Text-1		2012-07-14 16:17:10.588000
	Edit pad (rev 76)		Nick	cv396	XVal Session 60	1	XVal Session 60-Typing - Text-1		2012-07-14 16:17:11.088000
	Edit pad (rev 77)		Nick	cv396	XVal Session 60	1	XVal Session 60-Typing - Text-1		2012-07-14 16:17:12.561000
	Edit pad (rev 78)		Bob	cv404	XVal Session 60	1	XVal Session 60-Typing - Text-1		2012-07-14 16:17:12.577000
	Edit pad (rev 79)		Bob	cv404	XVal Session 60	1	XVal Session 60-Typing - Text-1		2012-07-14 16:17:13.078000
	Edit pad (rev 80)		Nick	cv396	XVal Session 60	1	XVal Session 60-Typing - Text-1		2012-07-14 16:17:13.533000
	Edit pad (rev 81)		Nick	cv396	XVal Session 60	1	XVal Session 60-Typing - Text-1		2012-07-14 16:17:14.360000
	Edit pad (rev 82)		Bob	cv404	XVal Session 60	1	XVal Session 60-Typing - Text-1		2012-07-14 16:17:14.439000
	Edit pad (rev 83)		Bob	cv404	XVal Session 60	1	XVal Session 60-Typing - Text-1		2012-07-14 16:17:14.943000
	Edit pad (rev 84)		Bob	cv404	XVal Session 60	1	XVal Session 60-Typing - Text-1		2012-07-14 16:17:15.442000
	Edit pad (rev 85)		Nick	cv396	XVal Session 60	1	XVal Session 60-Typing - Text-1		2012-07-14 16:17:15.692000
	Edit pad (rev 86)		Bob	cv404	XVal Session 60	1	XVal Session 60-Typing - Text-1		2012-07-14 16:17:15.942000
	Edit pad (rev 87)		Nick	cv396	XVal Session 60	1	XVal Session 60-Typing - Text-1		2012-07-14 16:17:16.198000
	Edit pad (rev 88)		Bob	cv404	XVal Session 60	1	XVal Session 60-Typing - Text-1		2012-07-14 16:17:16.443000
	Edit pad (rev 89)		Nick	cv396	XVal Session 60	1	XVal Session 60-Typing - Text-1		2012-07-14 16:17:16.700000
	Edit pad (rev 90)		Bob	cv404	XVal Session 60	1	XVal Session 60-Typing - Text-1		2012-07-14 16:17:16.943000
	Edit pad (rev 91)		Nick	cv396	XVal Session 60	1	XVal Session 60-Typing - Text-1		2012-07-14 16:17:17.201000
	Edit pad (rev 92)		Bob	cv404	XVal Session 60	1	XVal Session 60-Typing - Text-1		2012-07-14 16:17:17.442000
	Edit pad (rev 93)		Nick	cv396	XVal Session 60	1	XVal Session 60-Typing - Text-1		2012-07-14 16:17:17.700000
	Edit pad (rev 94)		Bob	cv404	XVal Session 60	1	XVal Session 60-Typing - Text-1		2012-07-14 16:17:17.942000
	Edit pad (rev 95)		Nick	cv396	XVal Session 60	1	XVal Session 60-Typing - Text-1		2012-07-14 16:17:18.213000
	Edit pad (rev 96)		Bob	cv404	XVal Session 60	1	XVal Session 60-Typing - Text-1		2012-07-14 16:17:18.443000
	Edit pad (rev 97)		Nick	cv396	XVal Session 60	1	XVal Session 60-Typing - Text-1		2012-07-14 16:17:18.713000
	Edit pad (rev 98)		Bob	cv404	XVal Session 60	1	XVal Session 60-Typing - Text-1		2012-07-14 16:17:18.943000
	Edit pad (rev 99)		Nick	cv396	XVal Session 60	1	XVal Session 60-Typing - Text-1		2012-07-14 16:17:19.212000
	Edit pad (rev 100)		Bob	cv404	XVal Session 60	1	XVal Session 60-Typing - Text-1		2012-07-14 16:17:19.443000
	Edit pad (rev 101)		Nick	cv396	XVal Session 60	1	XVal Session 60-Typing - Text-1		2012-07-14 16:17:19.737000
	Edit pad (rev 102)		Bob	cv404	XVal Session 60	1	XVal Session 60-Typing - Text-1		2012-07-14 16:17:19.942000
	Edit pad (rev 103)		Nick	cv396	XVal Session 60	1	XVal Session 60-Typing - Text-1		2012-07-14 16:17:20.222000
	Edit pad (rev 104)		Bob	cv404	XVal Session 60	1	XVal Session 60-Typing - Text-1		2012-07-14 16:17:20.441000
	Edit pad (rev 105)		Nick	cv396	XVal Session 60	1	XVal Session 60-Typing - Text-1		2012-07-14 16:17:20.752000
	Edit pad (rev 106)		Bob	cv404	XVal Session 60	1	XVal Session 60-Typing - Text-1		2012-07-14 16:17:20.942000
	Edit pad (rev 107)		Nick	cv396	XVal Session 60	1	XVal Session 60-Typing - Text-1		2012-07-14 16:17:21.222000
	Edit pad (rev 108)		Bob	cv404	XVal Session 60	1	XVal Session 60-Typing - Text-1		2012-07-14 16:17:21.498000
	Edit pad (rev 109)		Nick	cv396	XVal Session 60	1	XVal Session 60-Typing - Text-1		2012-07-14 16:17:21.713000
	Edit pad (rev 110)		Bob	cv404	XVal Session 60	1	XVal Session 60-Typing - Text-1		2012-07-14 16:17:21.996000
	Edit pad (rev 111)		Nick	cv396	XVal Session 60	1	XVal Session 60-Typing - Text-1		2012-07-14 16:17:22.214000
	Edit pad (rev 112)		Bob	cv404	XVal Session 60	1	XVal Session 60-Typing - Text-1		2012-07-14 16:17:22.496000
	Edit pad (rev 113)		Nick	cv396	XVal Session 60	1	XVal Session 60-Typing - Text-1		2012-07-14 16:17:22.714000
	Edit pad (rev 114)		Bob	cv404	XVal Session 60	1	XVal Session 60-Typing - Text-1		2012-07-14 16:17:22.996000
	Edit pad (rev 115)		Nick	cv396	XVal Session 60	1	XVal Session 60-Typing - Text-1		2012-07-14 16:17:23.219000
	Edit pad (rev 116)		Bob	cv404	XVal Session 60	1	XVal Session 60-Typing - Text-1		2012-07-14 16:17:23.497000
	Edit pad (rev 117)		Nick	cv396	XVal Session 60	1	XVal Session 60-Typing - Text-1		2012-07-14 16:17:23.727000
	Edit pad (rev 118)		Bob	cv404	XVal Session 60	1	XVal Session 60-Typing - Text-1		2012-07-14 16:17:23.997000
	Edit pad (rev 119)		Nick	cv396	XVal Session 60	1	XVal Session 60-Typing - Text-1		2012-07-14 16:17:24.229000
	Edit pad (rev 120)		Bob	cv404	XVal Session 60	1	XVal Session 60-Typing - Text-1		2012-07-14 16:17:24.497000
	Edit pad (rev 121)		Nick	cv396	XVal Session 60	1	XVal Session 60-Typing - Text-1		2012-07-14 16:17:24.769000
	Edit pad (rev 122)		Bob	cv404	XVal Session 60	1	XVal Session 60-Typing - Text-1		2012-07-14 16:17:24.997000
	Edit pad (rev 123)		Nick	cv396	XVal Session 60	1	XVal Session 60-Typing - Text-1		2012-07-14 16:17:25.276000
	Edit pad (rev 124)		Bob	cv404	XVal Session 60	1	XVal Session 60-Typing - Text-1		2012-07-14 16:17:25.497000
	Edit pad (rev 125)		Nick	cv396	XVal Session 60	1	XVal Session 60-Typing - Text-1		2012-07-14 16:17:25.776000
	Edit pad (rev 126)		Bob	cv404	XVal Session 60	1	XVal Session 60-Typing - Text-1		2012-07-14 16:17:25.997000
	Edit pad (rev 127)		Nick	cv396	XVal Session 60	1	XVal Session 60-Typing - Text-1		2012-07-14 16:17:26.277000
	Edit pad (rev 128)		Bob	cv404	XVal Session 60	1	XVal Session 60-Typing - Text-1		2012-07-14 16:17:26.497000
	Edit pad (rev 129)		Nick	cv396	XVal Session 60	1	XVal Session 60-Typing - Text-1		2012-07-14 16:17:26.776000
	Edit pad (rev 130)		Nick	cv396	XVal Session 60	1	XVal Session 60-Typing - Text-1		2012-07-14 16:17:27.276000
	Edit pad (rev 131)		Bob	cv404	XVal Session 60	1	XVal Session 60-Typing - Text-1		2012-07-14 16:17:27.774000
	Edit pad (rev 132)		Nick	cv396	XVal Session 60	1	XVal Session 60-Typing - Text-1		2012-07-14 16:17:27.775000
	Edit pad (rev 133)		Bob	cv404	XVal Session 60	1	XVal Session 60-Typing - Text-1		2012-07-14 16:17:28.274000
	Edit pad (rev 134)		Nick	cv396	XVal Session 60	1	XVal Session 60-Typing - Text-1		2012-07-14 16:17:28.276000
	Edit pad (rev 135)		Bob	cv404	XVal Session 60	1	XVal Session 60-Typing - Text-1		2012-07-14 16:17:28.794000
	Edit pad (rev 136)		Nick	cv396	XVal Session 60	1	XVal Session 60-Typing - Text-1		2012-07-14 16:17:28.802000
	Chat	I'll take the 2nd	Kate	cv406	XVal Session 60	1	XVal Session 60-Typing - Text-1		2012-07-14 16:17:29.227000
	Edit pad (rev 137)		Nick	cv396	XVal Session 60	1	XVal Session 60-Typing - Text-1		2012-07-14 16:17:29.276000
	Edit pad (rev 138)		Bob	cv404	XVal Session 60	1	XVal Session 60-Typing - Text-1		2012-07-14 16:17:29.277000
	Edit pad (rev 139)		Nick	cv396	XVal Session 60	1	XVal Session 60-Typing - Text-1		2012-07-14 16:17:29.782000
	Edit pad (rev 140)		Bob	cv404	XVal Session 60	1	XVal Session 60-Typing - Text-1		2012-07-14 16:17:29.819000
	Edit pad (rev 141)		Nick	cv396	XVal Session 60	1	XVal Session 60-Typing - Text-1		2012-07-14 16:17:30.292000
	Edit pad (rev 142)		Bob	cv404	XVal Session 60	1	XVal Session 60-Typing - Text-1		2012-07-14 16:17:30.320000
	Edit pad (rev 143)		Nick	cv396	XVal Session 60	1	XVal Session 60-Typing - Text-1		2012-07-14 16:17:30.791000
	Edit pad (rev 144)		Bob	cv404	XVal Session 60	1	XVal Session 60-Typing - Text-1		2012-07-14 16:17:30.824000
	Edit pad (rev 145)		Nick	cv396	XVal Session 60	1	XVal Session 60-Typing - Text-1		2012-07-14 16:17:31.301000
	Edit pad (rev 146)		Bob	cv404	XVal Session 60	1	XVal Session 60-Typing - Text-1		2012-07-14 16:17:31.329000
	Edit pad (rev 147)		Nick	cv396	XVal Session 60	1	XVal Session 60-Typing - Text-1		2012-07-14 16:17:31.807000
	Edit pad (rev 148)		Bob	cv404	XVal Session 60	1	XVal Session 60-Typing - Text-1		2012-07-14 16:17:31.830000
	Edit pad (rev 149)		Kate	cv406	XVal Session 60	1	XVal Session 60-Typing - Text-1		2012-07-14 16:17:32.221000
	Edit pad (rev 150)		Nick	cv396	XVal Session 60	1	XVal Session 60-Typing - Text-1		2012-07-14 16:17:32.305000
	Edit pad (rev 151)		Bob	cv404	XVal Session 60	1	XVal Session 60-Typing - Text-1		2012-07-14 16:17:32.342000
	Edit pad (rev 152)		Nick	cv396	XVal Session 60	1	XVal Session 60-Typing - Text-1		2012-07-14 16:17:32.814000
	Edit pad (rev 153)		Bob	cv404	XVal Session 60	1	XVal Session 60-Typing - Text-1		2012-07-14 16:17:33.108000
	Edit pad (rev 154)		Nick	cv396	XVal Session 60	1	XVal Session 60-Typing - Text-1		2012-07-14 16:17:33.318000
	Edit pad (rev 155)		Bob	cv404	XVal Session 60	1	XVal Session 60-Typing - Text-1		2012-07-14 16:17:33.608000
	Edit pad (rev 156)		Nick	cv396	XVal Session 60	1	XVal Session 60-Typing - Text-1		2012-07-14 16:17:33.821000
	Edit pad (rev 157)		Bob	cv404	XVal Session 60	1	XVal Session 60-Typing - Text-1		2012-07-14 16:17:34.109000
	Edit pad (rev 158)		Nick	cv396	XVal Session 60	1	XVal Session 60-Typing - Text-1		2012-07-14 16:17:34.323000
	Edit pad (rev 159)		Bob	cv404	XVal Session 60	1	XVal Session 60-Typing - Text-1		2012-07-14 16:17:34.608000
	Edit pad (rev 160)		Nick	cv396	XVal Session 60	1	XVal Session 60-Typing - Text-1		2012-07-14 16:17:34.829000
	Edit pad (rev 161)		Bob	cv404	XVal Session 60	1	XVal Session 60-Typing - Text-1		2012-07-14 16:17:35.108000
	Edit pad (rev 162)		Nick	cv396	XVal Session 60	1	XVal Session 60-Typing - Text-1		2012-07-14 16:17:35.338000
	Edit pad (rev 163)		Bob	cv404	XVal Session 60	1	XVal Session 60-Typing - Text-1		2012-07-14 16:17:35.608000
	Edit pad (rev 164)		Nick	cv396	XVal Session 60	1	XVal Session 60-Typing - Text-1		2012-07-14 16:17:35.839000
	Edit pad (rev 165)		Bob	cv404	XVal Session 60	1	XVal Session 60-Typing - Text-1		2012-07-14 16:17:36.108000
	Edit pad (rev 166)		Bob	cv404	XVal Session 60	1	XVal Session 60-Typing - Text-1		2012-07-14 16:17:36.609000
	Edit pad (rev 167)		Bob	cv404	XVal Session 60	1	XVal Session 60-Typing - Text-1		2012-07-14 16:17:37.109000
	Edit pad (rev 168)		Nick	cv396	XVal Session 60	1	XVal Session 60-Typing - Text-1		2012-07-14 16:17:37.183000
	Edit pad (rev 169)		Nick	cv396	XVal Session 60	1	XVal Session 60-Typing - Text-1		2012-07-14 16:17:37.683000
	Edit pad (rev 170)		Bob	cv404	XVal Session 60	1	XVal Session 60-Typing - Text-1		2012-07-14 16:17:37.711000
	Edit pad (rev 171)		Bob	cv404	XVal Session 60	1	XVal Session 60-Typing - Text-1		2012-07-14 16:17:38.212000
	Edit pad (rev 172)		Nick	cv396	XVal Session 60	1	XVal Session 60-Typing - Text-1		2012-07-14 16:17:38.471000
	Edit pad (rev 173)		Bob	cv404	XVal Session 60	1	XVal Session 60-Typing - Text-1		2012-07-14 16:17:38.711000
	Edit pad (rev 174)		Bob	cv404	XVal Session 60	1	XVal Session 60-Typing - Text-1		2012-07-14 16:17:39.211000
	Edit pad (rev 175)		Nick	cv396	XVal Session 60	1	XVal Session 60-Typing - Text-1		2012-07-14 16:17:39.429000
	Edit pad (rev 176)		Kate	cv406	XVal Session 60	1	XVal Session 60-Typing - Text-1		2012-07-14 16:17:39.467000
	Edit pad (rev 177)		Bob	cv404	XVal Session 60	1	XVal Session 60-Typing - Text-1		2012-07-14 16:17:39.711000
	Edit pad (rev 178)		Nick	cv396	XVal Session 60	1	XVal Session 60-Typing - Text-1		2012-07-14 16:17:39.939000
	Edit pad (rev 179)		Kate	cv406	XVal Session 60	1	XVal Session 60-Typing - Text-1		2012-07-14 16:17:39.977000
	Edit pad (rev 180)		Bob	cv404	XVal Session 60	1	XVal Session 60-Typing - Text-1		2012-07-14 16:17:40.211000
	Edit pad (rev 181)		Nick	cv396	XVal Session 60	1	XVal Session 60-Typing - Text-1		2012-07-14 16:17:40.448000
	Edit pad (rev 182)		Kate	cv406	XVal Session 60	1	XVal Session 60-Typing - Text-1		2012-07-14 16:17:40.467000
	Edit pad (rev 183)		Bob	cv404	XVal Session 60	1	XVal Session 60-Typing - Text-1		2012-07-14 16:17:40.713000
	Edit pad (rev 184)		Nick	cv396	XVal Session 60	1	XVal Session 60-Typing - Text-1		2012-07-14 16:17:40.954000
	Edit pad (rev 185)		Kate	cv406	XVal Session 60	1	XVal Session 60-Typing - Text-1		2012-07-14 16:17:40.966000
	Edit pad (rev 186)		Bob	cv404	XVal Session 60	1	XVal Session 60-Typing - Text-1		2012-07-14 16:17:41.212000
	Edit pad (rev 187)		Nick	cv396	XVal Session 60	1	XVal Session 60-Typing - Text-1		2012-07-14 16:17:41.463000
	Edit pad (rev 188)		Kate	cv406	XVal Session 60	1	XVal Session 60-Typing - Text-1		2012-07-14 16:17:41.469000
	Edit pad (rev 189)		Bob	cv404	XVal Session 60	1	XVal Session 60-Typing - Text-1		2012-07-14 16:17:41.712000
	Edit pad (rev 190)		Nick	cv396	XVal Session 60	1	XVal Session 60-Typing - Text-1		2012-07-14 16:17:41.964000
	Edit pad (rev 191)		Kate	cv406	XVal Session 60	1	XVal Session 60-Typing - Text-1		2012-07-14 16:17:41.971000
	Edit pad (rev 192)		Nick	cv396	XVal Session 60	1	XVal Session 60-Typing - Text-1		2012-07-14 16:17:42.464000
	Edit pad (rev 193)		Kate	cv406	XVal Session 60	1	XVal Session 60-Typing - Text-1		2012-07-14 16:17:42.473000
	Edit pad (rev 194)		Nick	cv396	XVal Session 60	1	XVal Session 60-Typing - Text-1		2012-07-14 16:17:42.964000
	Edit pad (rev 195)		Kate	cv406	XVal Session 60	1	XVal Session 60-Typing - Text-1		2012-07-14 16:17:42.970000
	Edit pad (rev 196)		Kate	cv406	XVal Session 60	1	XVal Session 60-Typing - Text-1		2012-07-14 16:17:43.479000
	Edit pad (rev 197)		Nick	cv396	XVal Session 60	1	XVal Session 60-Typing - Text-1		2012-07-14 16:17:43.717000
	Edit pad (rev 198)		Bob	cv404	XVal Session 60	1	XVal Session 60-Typing - Text-1		2012-07-14 16:17:43.749000
	Edit pad (rev 199)		Kate	cv406	XVal Session 60	1	XVal Session 60-Typing - Text-1		2012-07-14 16:17:43.977000
	Edit pad (rev 200)		Nick	cv396	XVal Session 60	1	XVal Session 60-Typing - Text-1		2012-07-14 16:17:44.219000
	Edit pad (rev 201)		Bob	cv404	XVal Session 60	1	XVal Session 60-Typing - Text-1		2012-07-14 16:17:44.251000
	Edit pad (rev 202)		Kate	cv406	XVal Session 60	1	XVal Session 60-Typing - Text-1		2012-07-14 16:17:44.598000
	Edit pad (rev 203)		Nick	cv396	XVal Session 60	1	XVal Session 60-Typing - Text-1		2012-07-14 16:17:44.727000
	Edit pad (rev 204)		Bob	cv404	XVal Session 60	1	XVal Session 60-Typing - Text-1		2012-07-14 16:17:44.749000
	Edit pad (rev 205)		Kate	cv406	XVal Session 60	1	XVal Session 60-Typing - Text-1		2012-07-14 16:17:45.101000
	Edit pad (rev 206)		Bob	cv404	XVal Session 60	1	XVal Session 60-Typing - Text-1		2012-07-14 16:17:45.250000
	Edit pad (rev 207)		Kate	cv406	XVal Session 60	1	XVal Session 60-Typing - Text-1		2012-07-14 16:17:45.603000
	Edit pad (rev 208)		Nick	cv396	XVal Session 60	1	XVal Session 60-Typing - Text-1		2012-07-14 16:17:45.756000
	Edit pad (rev 209)		Bob	cv404	XVal Session 60	1	XVal Session 60-Typing - Text-1		2012-07-14 16:17:46.074000
	Edit pad (rev 210)		Kate	cv406	XVal Session 60	1	XVal Session 60-Typing - Text-1		2012-07-14 16:17:46.103000
	Edit pad (rev 211)		Nick	cv396	XVal Session 60	1	XVal Session 60-Typing - Text-1		2012-07-14 16:17:46.255000
	Edit pad (rev 212)		Kate	cv406	XVal Session 60	1	XVal Session 60-Typing - Text-1		2012-07-14 16:17:46.605000
	Edit pad (rev 213)		Nick	cv396	XVal Session 60	1	XVal Session 60-Typing - Text-1		2012-07-14 16:17:46.760000
	Edit pad (rev 214)		Kate	cv406	XVal Session 60	1	XVal Session 60-Typing - Text-1		2012-07-14 16:17:47.105000
	Edit pad (rev 215)		Nick	cv396	XVal Session 60	1	XVal Session 60-Typing - Text-1		2012-07-14 16:17:47.258000
	Chat	FF your first word as a typo	Frank	cv407	XVal Session 60	1	XVal Session 60-Typing - Text-1		2012-07-14 16:17:47.405000
	Edit pad (rev 216)		Kate	cv406	XVal Session 60	1	XVal Session 60-Typing - Text-1		2012-07-14 16:17:47.605000
	Edit pad (rev 217)		Nick	cv396	XVal Session 60	1	XVal Session 60-Typing - Text-1		2012-07-14 16:17:47.761000
	Edit pad (rev 218)		Nick	cv396	XVal Session 60	1	XVal Session 60-Typing - Text-1		2012-07-14 16:17:48.266000
	Edit pad (rev 219)		Kate	cv406	XVal Session 60	1	XVal Session 60-Typing - Text-1		2012-07-14 16:17:48.498000
	Edit pad (rev 220)		Bob	cv404	XVal Session 60	1	XVal Session 60-Typing - Text-1		2012-07-14 16:17:48.554000
	Edit pad (rev 221)		Nick	cv396	XVal Session 60	1	XVal Session 60-Typing - Text-1		2012-07-14 16:17:48.780000
	Edit pad (rev 222)		Kate	cv406	XVal Session 60	1	XVal Session 60-Typing - Text-1		2012-07-14 16:17:48.999000
	Edit pad (rev 223)		Bob	cv404	XVal Session 60	1	XVal Session 60-Typing - Text-1		2012-07-14 16:17:49.054000
	Edit pad (rev 224)		Nick	cv396	XVal Session 60	1	XVal Session 60-Typing - Text-1		2012-07-14 16:17:49.291000
	Edit pad (rev 225)		Kate	cv406	XVal Session 60	1	XVal Session 60-Typing - Text-1		2012-07-14 16:17:49.499000
	Edit pad (rev 226)		Bob	cv404	XVal Session 60	1	XVal Session 60-Typing - Text-1		2012-07-14 16:17:49.554000
	Edit pad (rev 227)		Bob	cv404	XVal Session 60	1	XVal Session 60-Typing - Text-1		2012-07-14 16:17:50.055000
	Edit pad (rev 228)		Nick	cv396	XVal Session 60	1	XVal Session 60-Typing - Text-1		2012-07-14 16:17:50.331000
	Edit pad (rev 229)		Bob	cv404	XVal Session 60	1	XVal Session 60-Typing - Text-1		2012-07-14 16:17:50.555000
	Edit pad (rev 230)		Nick	cv396	XVal Session 60	1	XVal Session 60-Typing - Text-1		2012-07-14 16:17:50.837000
	Edit pad (rev 231)		Bob	cv404	XVal Session 60	1	XVal Session 60-Typing - Text-1		2012-07-14 16:17:51.055000
	Edit pad (rev 232)		Nick	cv396	XVal Session 60	1	XVal Session 60-Typing - Text-1		2012-07-14 16:17:51.339000
	Edit pad (rev 233)		Bob	cv404	XVal Session 60	1	XVal Session 60-Typing - Text-1		2012-07-14 16:17:51.556000
	Edit pad (rev 234)		Bob	cv404	XVal Session 60	1	XVal Session 60-Typing - Text-1		2012-07-14 16:17:52.058000
	Edit pad (rev 235)		Kate	cv406	XVal Session 60	1	XVal Session 60-Typing - Text-1		2012-07-14 16:17:52.311000
	Edit pad (rev 236)		Nick	cv396	XVal Session 60	1	XVal Session 60-Typing - Text-1		2012-07-14 16:17:52.315000
	Edit pad (rev 237)		Bob	cv404	XVal Session 60	1	XVal Session 60-Typing - Text-1		2012-07-14 16:17:52.558000
	Edit pad (rev 238)		Kate	cv406	XVal Session 60	1	XVal Session 60-Typing - Text-1		2012-07-14 16:17:52.818000
	Edit pad (rev 239)		Nick	cv396	XVal Session 60	1	XVal Session 60-Typing - Text-1		2012-07-14 16:17:52.821000
	Edit pad (rev 240)		Bob	cv404	XVal Session 60	1	XVal Session 60-Typing - Text-1		2012-07-14 16:17:53.100000
	Edit pad (rev 241)		Kate	cv406	XVal Session 60	1	XVal Session 60-Typing - Text-1		2012-07-14 16:17:53.318000
	Edit pad (rev 242)		Nick	cv396	XVal Session 60	1	XVal Session 60-Typing - Text-1		2012-07-14 16:17:53.323000
	Edit pad (rev 243)		Bob	cv404	XVal Session 60	1	XVal Session 60-Typing - Text-1		2012-07-14 16:17:53.600000
	Edit pad (rev 244)		Kate	cv406	XVal Session 60	1	XVal Session 60-Typing - Text-1		2012-07-14 16:17:53.820000
	Edit pad (rev 245)		Nick	cv396	XVal Session 60	1	XVal Session 60-Typing - Text-1		2012-07-14 16:17:54.156000
	Edit pad (rev 246)		Bob	cv404	XVal Session 60	1	XVal Session 60-Typing - Text-1		2012-07-14 16:17:54.194000
	Edit pad (rev 247)		Kate	cv406	XVal Session 60	1	XVal Session 60-Typing - Text-1		2012-07-14 16:17:54.322000
	Edit pad (rev 248)		Nick	cv396	XVal Session 60	1	XVal Session 60-Typing - Text-1		2012-07-14 16:17:54.666000
	Edit pad (rev 249)		Bob	cv404	XVal Session 60	1	XVal Session 60-Typing - Text-1		2012-07-14 16:17:54.698000
	Edit pad (rev 250)		Kate	cv406	XVal Session 60	1	XVal Session 60-Typing - Text-1		2012-07-14 16:17:54.822000
	Edit pad (rev 251)		Nick	cv396	XVal Session 60	1	XVal Session 60-Typing - Text-1		2012-07-14 16:17:55.167000
	Edit pad (rev 252)		Bob	cv404	XVal Session 60	1	XVal Session 60-Typing - Text-1		2012-07-14 16:17:55.198000
	Edit pad (rev 253)		Kate	cv406	XVal Session 60	1	XVal Session 60-Typing - Text-1		2012-07-14 16:17:55.322000
	Edit pad (rev 254)		Nick	cv396	XVal Session 60	1	XVal Session 60-Typing - Text-1		2012-07-14 16:17:55.667000
	Edit pad (rev 255)		Bob	cv404	XVal Session 60	1	XVal Session 60-Typing - Text-1		2012-07-14 16:17:55.698000
	Edit pad (rev 256)		Kate	cv406	XVal Session 60	1	XVal Session 60-Typing - Text-1		2012-07-14 16:17:56.033000
	Edit pad (rev 257)		Nick	cv396	XVal Session 60	1	XVal Session 60-Typing - Text-1		2012-07-14 16:17:56.165000
	Edit pad (rev 258)		Bob	cv404	XVal Session 60	1	XVal Session 60-Typing - Text-1		2012-07-14 16:17:56.196000
	Edit pad (rev 259)		Kate	cv406	XVal Session 60	1	XVal Session 60-Typing - Text-1		2012-07-14 16:17:56.535000
	Edit pad (rev 260)		Nick	cv396	XVal Session 60	1	XVal Session 60-Typing - Text-1		2012-07-14 16:17:56.666000
	Edit pad (rev 261)		Bob	cv404	XVal Session 60	1	XVal Session 60-Typing - Text-1		2012-07-14 16:17:56.696000
	Edit pad (rev 262)		Kate	cv406	XVal Session 60	1	XVal Session 60-Typing - Text-1		2012-07-14 16:17:57.034000
	Edit pad (rev 263)		Nick	cv396	XVal Session 60	1	XVal Session 60-Typing - Text-1		2012-07-14 16:17:57.165000
	Edit pad (rev 264)		Kate	cv406	XVal Session 60	1	XVal Session 60-Typing - Text-1		2012-07-14 16:17:57.537000
	Edit pad (rev 265)		Bob	cv404	XVal Session 60	1	XVal Session 60-Typing - Text-1		2012-07-14 16:17:57.557000
	Edit pad (rev 266)		Nick	cv396	XVal Session 60	1	XVal Session 60-Typing - Text-1		2012-07-14 16:17:57.666000
	Edit pad (rev 267)		Kate	cv406	XVal Session 60	1	XVal Session 60-Typing - Text-1		2012-07-14 16:17:58.039000
	Edit pad (rev 268)		Bob	cv404	XVal Session 60	1	XVal Session 60-Typing - Text-1		2012-07-14 16:17:58.060000
	Edit pad (rev 269)		Nick	cv396	XVal Session 60	1	XVal Session 60-Typing - Text-1		2012-07-14 16:17:58.166000
	Edit pad (rev 270)		Kate	cv406	XVal Session 60	1	XVal Session 60-Typing - Text-1		2012-07-14 16:17:58.541000
	Edit pad (rev 271)		Bob	cv404	XVal Session 60	1	XVal Session 60-Typing - Text-1		2012-07-14 16:17:58.561000
	Edit pad (rev 272)		Nick	cv396	XVal Session 60	1	XVal Session 60-Typing - Text-1		2012-07-14 16:17:58.666000
	Edit pad (rev 273)		Kate	cv406	XVal Session 60	1	XVal Session 60-Typing - Text-1		2012-07-14 16:17:59.040000
	Edit pad (rev 274)		Nick	cv396	XVal Session 60	1	XVal Session 60-Typing - Text-1		2012-07-14 16:17:59.169000
	Edit pad (rev 275)		Bob	cv404	XVal Session 60	1	XVal Session 60-Typing - Text-1		2012-07-14 16:17:59.461000
	Edit pad (rev 276)		Kate	cv406	XVal Session 60	1	XVal Session 60-Typing - Text-1		2012-07-14 16:17:59.539000
	Edit pad (rev 277)		Nick	cv396	XVal Session 60	1	XVal Session 60-Typing - Text-1		2012-07-14 16:17:59.674000
	Edit pad (rev 278)		Bob	cv404	XVal Session 60	1	XVal Session 60-Typing - Text-1		2012-07-14 16:17:59.961000
	Edit pad (rev 279)		Nick	cv396	XVal Session 60	1	XVal Session 60-Typing - Text-1		2012-07-14 16:18:00.177000
	Edit pad (rev 280)		Kate	cv406	XVal Session 60	1	XVal Session 60-Typing - Text-1		2012-07-14 16:18:00.252000
	Edit pad (rev 281)		Bob	cv404	XVal Session 60	1	XVal Session 60-Typing - Text-1		2012-07-14 16:18:00.461000
	Edit pad (rev 282)		Nick	cv396	XVal Session 60	1	XVal Session 60-Typing - Text-1		2012-07-14 16:18:00.682000
	Edit pad (rev 283)		Kate	cv406	XVal Session 60	1	XVal Session 60-Typing - Text-1		2012-07-14 16:18:00.757000
	Edit pad (rev 284)		Bob	cv404	XVal Session 60	1	XVal Session 60-Typing - Text-1		2012-07-14 16:18:00.961000
	Edit pad (rev 285)		Nick	cv396	XVal Session 60	1	XVal Session 60-Typing - Text-1		2012-07-14 16:18:01.252000
	Edit pad (rev 286)		Kate	cv406	XVal Session 60	1	XVal Session 60-Typing - Text-1		2012-07-14 16:18:01.261000
	Edit pad (rev 287)		Bob	cv404	XVal Session 60	1	XVal Session 60-Typing - Text-1		2012-07-14 16:18:01.461000
	Edit pad (rev 288)		Nick	cv396	XVal Session 60	1	XVal Session 60-Typing - Text-1		2012-07-14 16:18:01.760000
	Edit pad (rev 289)		Kate	cv406	XVal Session 60	1	XVal Session 60-Typing - Text-1		2012-07-14 16:18:01.762000
	Edit pad (rev 290)		Bob	cv404	XVal Session 60	1	XVal Session 60-Typing - Text-1		2012-07-14 16:18:01.961000
	Edit pad (rev 291)		Nick	cv396	XVal Session 60	1	XVal Session 60-Typing - Text-1		2012-07-14 16:18:02.260000
	Edit pad (rev 292)		Kate	cv406	XVal Session 60	1	XVal Session 60-Typing - Text-1		2012-07-14 16:18:02.263000
	Edit pad (rev 293)		Bob	cv404	XVal Session 60	1	XVal Session 60-Typing - Text-1		2012-07-14 16:18:02.460000
	Edit pad (rev 294)		Kate	cv406	XVal Session 60	1	XVal Session 60-Typing - Text-1		2012-07-14 16:18:02.760000
	Edit pad (rev 295)		Nick	cv396	XVal Session 60	1	XVal Session 60-Typing - Text-1		2012-07-14 16:18:02.762000
	Edit pad (rev 296)		Bob	cv404	XVal Session 60	1	XVal Session 60-Typing - Text-1		2012-07-14 16:18:02.959000
	Edit pad (rev 297)		Nick	cv396	XVal Session 60	1	XVal Session 60-Typing - Text-1		2012-07-14 16:18:03.263000
	Edit pad (rev 298)		Kate	cv406	XVal Session 60	1	XVal Session 60-Typing - Text-1		2012-07-14 16:18:03.265000
	Edit pad (rev 299)		Bob	cv404	XVal Session 60	1	XVal Session 60-Typing - Text-1		2012-07-14 16:18:03.462000
	Edit pad (rev 300)		Nick	cv396	XVal Session 60	1	XVal Session 60-Typing - Text-1		2012-07-14 16:18:03.776000
	Edit pad (rev 301)		Kate	cv406	XVal Session 60	1	XVal Session 60-Typing - Text-1		2012-07-14 16:18:03.778000
	Edit pad (rev 302)		Bob	cv404	XVal Session 60	1	XVal Session 60-Typing - Text-1		2012-07-14 16:18:03.963000
	Edit pad (rev 303)		Kate	cv406	XVal Session 60	1	XVal Session 60-Typing - Text-1		2012-07-14 16:18:04.272000
	Edit pad (rev 304)		Nick	cv396	XVal Session 60	1	XVal Session 60-Typing - Text-1		2012-07-14 16:18:04.276000
	Edit pad (rev 305)		Bob	cv404	XVal Session 60	1	XVal Session 60-Typing - Text-1		2012-07-14 16:18:04.463000
	Edit pad (rev 306)		Kate	cv406	XVal Session 60	1	XVal Session 60-Typing - Text-1		2012-07-14 16:18:04.774000
	Edit pad (rev 307)		Nick	cv396	XVal Session 60	1	XVal Session 60-Typing - Text-1		2012-07-14 16:18:04.776000
	Edit pad (rev 308)		Bob	cv404	XVal Session 60	1	XVal Session 60-Typing - Text-1		2012-07-14 16:18:04.963000
	Edit pad (rev 309)		Nick	cv396	XVal Session 60	1	XVal Session 60-Typing - Text-1		2012-07-14 16:18:05.276000
	Edit pad (rev 310)		Bob	cv404	XVal Session 60	1	XVal Session 60-Typing - Text-1		2012-07-14 16:18:05.464000
	Edit pad (rev 311)		Nick	cv396	XVal Session 60	1	XVal Session 60-Typing - Text-1		2012-07-14 16:18:05.779000
	Edit pad (rev 312)		Bob	cv404	XVal Session 60	1	XVal Session 60-Typing - Text-1		2012-07-14 16:18:06.165000
	Edit pad (rev 313)		Nick	cv396	XVal Session 60	1	XVal Session 60-Typing - Text-1		2012-07-14 16:18:06.277000
	Edit pad (rev 314)		Bob	cv404	XVal Session 60	1	XVal Session 60-Typing - Text-1		2012-07-14 16:18:06.665000
	Edit pad (rev 315)		Nick	cv396	XVal Session 60	1	XVal Session 60-Typing - Text-1		2012-07-14 16:18:06.777000
	Edit pad (rev 316)		Bob	cv404	XVal Session 60	1	XVal Session 60-Typing - Text-1		2012-07-14 16:18:07.169000
	Edit pad (rev 317)		Nick	cv396	XVal Session 60	1	XVal Session 60-Typing - Text-1		2012-07-14 16:18:07.277000
	Edit pad (rev 318)		Kate	cv406	XVal Session 60	1	XVal Session 60-Typing - Text-1		2012-07-14 16:18:07.618000
	Edit pad (rev 319)		Bob	cv404	XVal Session 60	1	XVal Session 60-Typing - Text-1		2012-07-14 16:18:07.675000
	Edit pad (rev 320)		Nick	cv396	XVal Session 60	1	XVal Session 60-Typing - Text-1		2012-07-14 16:18:07.777000
	Edit pad (rev 321)		Kate	cv406	XVal Session 60	1	XVal Session 60-Typing - Text-1		2012-07-14 16:18:08.117000
	Edit pad (rev 322)		Bob	cv404	XVal Session 60	1	XVal Session 60-Typing - Text-1		2012-07-14 16:18:08.174000
	Edit pad (rev 323)		Nick	cv396	XVal Session 60	1	XVal Session 60-Typing - Text-1		2012-07-14 16:18:08.276000
	Edit pad (rev 324)		Frank	cv407	XVal Session 60	1	XVal Session 60-Typing - Text-1		2012-07-14 16:18:08.600000
	Edit pad (rev 325)		Kate	cv406	XVal Session 60	1	XVal Session 60-Typing - Text-1		2012-07-14 16:18:08.616000
	Edit pad (rev 326)		Bob	cv404	XVal Session 60	1	XVal Session 60-Typing - Text-1		2012-07-14 16:18:08.676000
	Edit pad (rev 327)		Nick	cv396	XVal Session 60	1	XVal Session 60-Typing - Text-1		2012-07-14 16:18:08.776000
	Edit pad (rev 328)		Frank	cv407	XVal Session 60	1	XVal Session 60-Typing - Text-1		2012-07-14 16:18:09.099000
	Edit pad (rev 329)		Kate	cv406	XVal Session 60	1	XVal Session 60-Typing - Text-1		2012-07-14 16:18:09.117000
	Edit pad (rev 330)		Bob	cv404	XVal Session 60	1	XVal Session 60-Typing - Text-1		2012-07-14 16:18:09.175000
	Edit pad (rev 331)		Nick	cv396	XVal Session 60	1	XVal Session 60-Typing - Text-1		2012-07-14 16:18:09.278000
	Edit pad (rev 332)		Frank	cv407	XVal Session 60	1	XVal Session 60-Typing - Text-1		2012-07-14 16:18:09.601000
	Edit pad (rev 333)		Kate	cv406	XVal Session 60	1	XVal Session 60-Typing - Text-1		2012-07-14 16:18:09.644000
	Edit pad (rev 334)		Bob	cv404	XVal Session 60	1	XVal Session 60-Typing - Text-1		2012-07-14 16:18:09.679000
	Edit pad (rev 335)		Nick	cv396	XVal Session 60	1	XVal Session 60-Typing - Text-1		2012-07-14 16:18:09.921000
	Edit pad (rev 336)		Frank	cv407	XVal Session 60	1	XVal Session 60-Typing - Text-1		2012-07-14 16:18:10.100000
	Edit pad (rev 337)		Bob	cv404	XVal Session 60	1	XVal Session 60-Typing - Text-1		2012-07-14 16:18:10.179000
	Edit pad (rev 338)		Nick	cv396	XVal Session 60	1	XVal Session 60-Typing - Text-1		2012-07-14 16:18:10.422000
	Edit pad (rev 339)		Frank	cv407	XVal Session 60	1	XVal Session 60-Typing - Text-1		2012-07-14 16:18:10.603000
	Edit pad (rev 340)		Bob	cv404	XVal Session 60	1	XVal Session 60-Typing - Text-1		2012-07-14 16:18:10.681000
	Edit pad (rev 341)		Nick	cv396	XVal Session 60	1	XVal Session 60-Typing - Text-1		2012-07-14 16:18:10.933000
	Edit pad (rev 342)		Kate	cv406	XVal Session 60	1	XVal Session 60-Typing - Text-1		2012-07-14 16:18:11.017000
	Edit pad (rev 343)		Frank	cv407	XVal Session 60	1	XVal Session 60-Typing - Text-1		2012-07-14 16:18:11.102000
	Edit pad (rev 344)		Bob	cv404	XVal Session 60	1	XVal Session 60-Typing - Text-1		2012-07-14 16:18:11.180000
	Edit pad (rev 345)		Nick	cv396	XVal Session 60	1	XVal Session 60-Typing - Text-1		2012-07-14 16:18:11.432000
	Edit pad (rev 346)		Kate	cv406	XVal Session 60	1	XVal Session 60-Typing - Text-1		2012-07-14 16:18:11.530000
	Edit pad (rev 347)		Frank	cv407	XVal Session 60	1	XVal Session 60-Typing - Text-1		2012-07-14 16:18:11.601000
	Edit pad (rev 348)		Bob	cv404	XVal Session 60	1	XVal Session 60-Typing - Text-1		2012-07-14 16:18:11.682000
	Edit pad (rev 349)		Nick	cv396	XVal Session 60	1	XVal Session 60-Typing - Text-1		2012-07-14 16:18:11.932000
	Edit pad (rev 350)		Kate	cv406	XVal Session 60	1	XVal Session 60-Typing - Text-1		2012-07-14 16:18:12.036000
	Edit pad (rev 351)		Frank	cv407	XVal Session 60	1	XVal Session 60-Typing - Text-1		2012-07-14 16:18:12.102000
	Edit pad (rev 352)		Bob	cv404	XVal Session 60	1	XVal Session 60-Typing - Text-1		2012-07-14 16:18:12.182000
	Edit pad (rev 353)		Nick	cv396	XVal Session 60	1	XVal Session 60-Typing - Text-1		2012-07-14 16:18:12.432000
	Edit pad (rev 354)		Kate	cv406	XVal Session 60	1	XVal Session 60-Typing - Text-1		2012-07-14 16:18:12.529000
	Edit pad (rev 355)		Frank	cv407	XVal Session 60	1	XVal Session 60-Typing - Text-1		2012-07-14 16:18:12.603000
	Edit pad (rev 356)		Bob	cv404	XVal Session 60	1	XVal Session 60-Typing - Text-1		2012-07-14 16:18:12.694000
	Edit pad (rev 357)		Nick	cv396	XVal Session 60	1	XVal Session 60-Typing - Text-1		2012-07-14 16:18:12.933000
	Edit pad (rev 358)		Kate	cv406	XVal Session 60	1	XVal Session 60-Typing - Text-1		2012-07-14 16:18:13.027000
	Edit pad (rev 359)		Frank	cv407	XVal Session 60	1	XVal Session 60-Typing - Text-1		2012-07-14 16:18:13.138000
	Edit pad (rev 360)		Bob	cv404	XVal Session 60	1	XVal Session 60-Typing - Text-1		2012-07-14 16:18:13.196000
	Edit pad (rev 361)		Nick	cv396	XVal Session 60	1	XVal Session 60-Typing - Text-1		2012-07-14 16:18:13.433000
	Edit pad (rev 362)		Kate	cv406	XVal Session 60	1	XVal Session 60-Typing - Text-1		2012-07-14 16:18:13.531000
	Edit pad (rev 363)		Frank	cv407	XVal Session 60	1	XVal Session 60-Typing - Text-1		2012-07-14 16:18:13.602000
	Edit pad (rev 364)		Bob	cv404	XVal Session 60	1	XVal Session 60-Typing - Text-1		2012-07-14 16:18:13.707000
	Edit pad (rev 365)		Kate	cv406	XVal Session 60	1	XVal Session 60-Typing - Text-1		2012-07-14 16:18:14.029000
	Edit pad (rev 366)		Frank	cv407	XVal Session 60	1	XVal Session 60-Typing - Text-1		2012-07-14 16:18:14.113000
	Edit pad (rev 367)		Bob	cv404	XVal Session 60	1	XVal Session 60-Typing - Text-1		2012-07-14 16:18:14.208000
	Edit pad (rev 368)		Nick	cv396	XVal Session 60	1	XVal Session 60-Typing - Text-1		2012-07-14 16:18:14.418000
	Edit pad (rev 369)		Kate	cv406	XVal Session 60	1	XVal Session 60-Typing - Text-1		2012-07-14 16:18:14.529000
	Edit pad (rev 370)		Frank	cv407	XVal Session 60	1	XVal Session 60-Typing - Text-1		2012-07-14 16:18:14.614000
	Edit pad (rev 371)		Bob	cv404	XVal Session 60	1	XVal Session 60-Typing - Text-1		2012-07-14 16:18:14.709000
	Edit pad (rev 372)		Nick	cv396	XVal Session 60	1	XVal Session 60-Typing - Text-1		2012-07-14 16:18:14.917000
	Edit pad (rev 373)		Kate	cv406	XVal Session 60	1	XVal Session 60-Typing - Text-1		2012-07-14 16:18:15.030000
	Edit pad (rev 374)		Bob	cv404	XVal Session 60	1	XVal Session 60-Typing - Text-1		2012-07-14 16:18:15.277000
	Edit pad (rev 375)		Nick	cv396	XVal Session 60	1	XVal Session 60-Typing - Text-1		2012-07-14 16:18:15.419000
	Edit pad (rev 376)		Frank	cv407	XVal Session 60	1	XVal Session 60-Typing - Text-1		2012-07-14 16:18:15.720000
	Edit pad (rev 377)		Bob	cv404	XVal Session 60	1	XVal Session 60-Typing - Text-1		2012-07-14 16:18:15.777000
	Edit pad (rev 378)		Nick	cv396	XVal Session 60	1	XVal Session 60-Typing - Text-1		2012-07-14 16:18:15.931000
	Edit pad (rev 379)		Kate	cv406	XVal Session 60	1	XVal Session 60-Typing - Text-1		2012-07-14 16:18:16.132000
	Edit pad (rev 380)		Frank	cv407	XVal Session 60	1	XVal Session 60-Typing - Text-1		2012-07-14 16:18:16.218000
	Edit pad (rev 381)		Bob	cv404	XVal Session 60	1	XVal Session 60-Typing - Text-1		2012-07-14 16:18:16.274000
	Edit pad (rev 382)		Nick	cv396	XVal Session 60	1	XVal Session 60-Typing - Text-1		2012-07-14 16:18:16.432000
	Edit pad (rev 383)		Kate	cv406	XVal Session 60	1	XVal Session 60-Typing - Text-1		2012-07-14 16:18:16.721000
	Edit pad (rev 384)		Bob	cv404	XVal Session 60	1	XVal Session 60-Typing - Text-1		2012-07-14 16:18:16.775000
	Edit pad (rev 385)		Frank	cv407	XVal Session 60	1	XVal Session 60-Typing - Text-1		2012-07-14 16:18:16.823000
	Edit pad (rev 386)		Nick	cv396	XVal Session 60	1	XVal Session 60-Typing - Text-1		2012-07-14 16:18:16.931000
	Edit pad (rev 387)		Kate	cv406	XVal Session 60	1	XVal Session 60-Typing - Text-1		2012-07-14 16:18:17.139000
	Edit pad (rev 388)		Bob	cv404	XVal Session 60	1	XVal Session 60-Typing - Text-1		2012-07-14 16:18:17.276000
	Edit pad (rev 389)		Frank	cv407	XVal Session 60	1	XVal Session 60-Typing - Text-1		2012-07-14 16:18:17.324000
	Edit pad (rev 390)		Nick	cv396	XVal Session 60	1	XVal Session 60-Typing - Text-1		2012-07-14 16:18:17.431000
	Edit pad (rev 391)		Kate	cv406	XVal Session 60	1	XVal Session 60-Typing - Text-1		2012-07-14 16:18:17.640000
	Edit pad (rev 392)		Bob	cv404	XVal Session 60	1	XVal Session 60-Typing - Text-1		2012-07-14 16:18:17.774000
	Edit pad (rev 393)		Nick	cv396	XVal Session 60	1	XVal Session 60-Typing - Text-1		2012-07-14 16:18:17.932000
	Edit pad (rev 394)		Kate	cv406	XVal Session 60	1	XVal Session 60-Typing - Text-1		2012-07-14 16:18:18.190000
	Edit pad (rev 395)		Bob	cv404	XVal Session 60	1	XVal Session 60-Typing - Text-1		2012-07-14 16:18:18.276000
	Edit pad (rev 396)		Frank	cv407	XVal Session 60	1	XVal Session 60-Typing - Text-1		2012-07-14 16:18:18.384000
	Edit pad (rev 397)		Kate	cv406	XVal Session 60	1	XVal Session 60-Typing - Text-1		2012-07-14 16:18:18.640000
	Edit pad (rev 398)		Bob	cv404	XVal Session 60	1	XVal Session 60-Typing - Text-1		2012-07-14 16:18:18.774000
	Edit pad (rev 399)		Frank	cv407	XVal Session 60	1	XVal Session 60-Typing - Text-1		2012-07-14 16:18:18.886000
	Edit pad (rev 400)		Nick	cv396	XVal Session 60	1	XVal Session 60-Typing - Text-1		2012-07-14 16:18:18.961000
	Edit pad (rev 401)		Frank	cv407	XVal Session 60	1	XVal Session 60-Typing - Text-1		2012-07-14 16:18:19.387000
	Edit pad (rev 402)		Nick	cv396	XVal Session 60	1	XVal Session 60-Typing - Text-1		2012-07-14 16:18:19.473000
	Edit pad (rev 403)		Kate	cv406	XVal Session 60	1	XVal Session 60-Typing - Text-1		2012-07-14 16:18:19.498000
	Edit pad (rev 404)		Frank	cv407	XVal Session 60	1	XVal Session 60-Typing - Text-1		2012-07-14 16:18:19.889000
	Edit pad (rev 405)		Bob	cv404	XVal Session 60	1	XVal Session 60-Typing - Text-1		2012-07-14 16:18:19.934000
	Edit pad (rev 406)		Nick	cv396	XVal Session 60	1	XVal Session 60-Typing - Text-1		2012-07-14 16:18:19.978000
	Edit pad (rev 407)		Kate	cv406	XVal Session 60	1	XVal Session 60-Typing - Text-1		2012-07-14 16:18:20.017000
	Edit pad (rev 408)		Frank	cv407	XVal Session 60	1	XVal Session 60-Typing - Text-1		2012-07-14 16:18:20.389000
	Edit pad (rev 409)		Bob	cv404	XVal Session 60	1	XVal Session 60-Typing - Text-1		2012-07-14 16:18:20.432000
	Edit pad (rev 410)		Nick	cv396	XVal Session 60	1	XVal Session 60-Typing - Text-1		2012-07-14 16:18:20.477000
	Edit pad (rev 411)		Kate	cv406	XVal Session 60	1	XVal Session 60-Typing - Text-1		2012-07-14 16:18:20.518000
	Edit pad (rev 412)		Frank	cv407	XVal Session 60	1	XVal Session 60-Typing - Text-1		2012-07-14 16:18:20.888000
	Edit pad (rev 413)		Nick	cv396	XVal Session 60	1	XVal Session 60-Typing - Text-1		2012-07-14 16:18:20.978000
	Edit pad (rev 414)		Bob	cv404	XVal Session 60	1	XVal Session 60-Typing - Text-1		2012-07-14 16:18:21.005000
	Edit pad (rev 415)		Frank	cv407	XVal Session 60	1	XVal Session 60-Typing - Text-1		2012-07-14 16:18:21.389000
	Edit pad (rev 416)		Kate	cv406	XVal Session 60	1	XVal Session 60-Typing - Text-1		2012-07-14 16:18:21.449000
	Edit pad (rev 417)		Bob	cv404	XVal Session 60	1	XVal Session 60-Typing - Text-1		2012-07-14 16:18:21.504000
	Edit pad (rev 418)		Nick	cv396	XVal Session 60	1	XVal Session 60-Typing - Text-1		2012-07-14 16:18:21.785000
	Edit pad (rev 419)		Frank	cv407	XVal Session 60	1	XVal Session 60-Typing - Text-1		2012-07-14 16:18:21.888000
	Edit pad (rev 420)		Kate	cv406	XVal Session 60	1	XVal Session 60-Typing - Text-1		2012-07-14 16:18:21.956000
	Edit pad (rev 421)		Bob	cv404	XVal Session 60	1	XVal Session 60-Typing - Text-1		2012-07-14 16:18:22.004000
	Edit pad (rev 422)		Nick	cv396	XVal Session 60	1	XVal Session 60-Typing - Text-1		2012-07-14 16:18:22.292000
	Edit pad (rev 423)		Frank	cv407	XVal Session 60	1	XVal Session 60-Typing - Text-1		2012-07-14 16:18:22.387000
	Edit pad (rev 424)		Kate	cv406	XVal Session 60	1	XVal Session 60-Typing - Text-1		2012-07-14 16:18:22.453000
	Edit pad (rev 425)		Bob	cv404	XVal Session 60	1	XVal Session 60-Typing - Text-1		2012-07-14 16:18:22.505000
	Edit pad (rev 426)		Nick	cv396	XVal Session 60	1	XVal Session 60-Typing - Text-1		2012-07-14 16:18:22.792000
	Edit pad (rev 427)		Frank	cv407	XVal Session 60	1	XVal Session 60-Typing - Text-1		2012-07-14 16:18:22.888000
	Edit pad (rev 428)		Bob	cv404	XVal Session 60	1	XVal Session 60-Typing - Text-1		2012-07-14 16:18:23.006000
	Edit pad (rev 429)		Nick	cv396	XVal Session 60	1	XVal Session 60-Typing - Text-1		2012-07-14 16:18:23.301000
	Edit pad (rev 430)		Frank	cv407	XVal Session 60	1	XVal Session 60-Typing - Text-1		2012-07-14 16:18:23.399000
	Edit pad (rev 431)		Bob	cv404	XVal Session 60	1	XVal Session 60-Typing - Text-1		2012-07-14 16:18:23.507000
	Edit pad (rev 432)		Kate	cv406	XVal Session 60	1	XVal Session 60-Typing - Text-1		2012-07-14 16:18:23.690000
	Edit pad (rev 433)		Nick	cv396	XVal Session 60	1	XVal Session 60-Typing - Text-1		2012-07-14 16:18:23.806000
	Edit pad (rev 434)		Frank	cv407	XVal Session 60	1	XVal Session 60-Typing - Text-1		2012-07-14 16:18:23.901000
	Edit pad (rev 435)		Bob	cv404	XVal Session 60	1	XVal Session 60-Typing - Text-1		2012-07-14 16:18:24.008000
	Edit pad (rev 436)		Kate	cv406	XVal Session 60	1	XVal Session 60-Typing - Text-1		2012-07-14 16:18:24.194000
	Edit pad (rev 437)		Nick	cv396	XVal Session 60	1	XVal Session 60-Typing - Text-1		2012-07-14 16:18:24.305000
	Edit pad (rev 438)		Frank	cv407	XVal Session 60	1	XVal Session 60-Typing - Text-1		2012-07-14 16:18:24.399000
	Edit pad (rev 439)		Bob	cv404	XVal Session 60	1	XVal Session 60-Typing - Text-1		2012-07-14 16:18:24.507000
	Edit pad (rev 440)		Kate	cv406	XVal Session 60	1	XVal Session 60-Typing - Text-1		2012-07-14 16:18:24.695000
	Edit pad (rev 441)		Frank	cv407	XVal Session 60	1	XVal Session 60-Typing - Text-1		2012-07-14 16:18:24.901000
	Edit pad (rev 442)		Bob	cv404	XVal Session 60	1	XVal Session 60-Typing - Text-1		2012-07-14 16:18:25.015000
	Edit pad (rev 443)		Kate	cv406	XVal Session 60	1	XVal Session 60-Typing - Text-1		2012-07-14 16:18:25.193000
	Edit pad (rev 444)		Frank	cv407	XVal Session 60	1	XVal Session 60-Typing - Text-1		2012-07-14 16:18:25.401000
	Edit pad (rev 445)		Bob	cv404	XVal Session 60	1	XVal Session 60-Typing - Text-1		2012-07-14 16:18:25.517000
	Edit pad (rev 446)		Nick	cv396	XVal Session 60	1	XVal Session 60-Typing - Text-1		2012-07-14 16:18:25.522000
	Edit pad (rev 447)		Kate	cv406	XVal Session 60	1	XVal Session 60-Typing - Text-1		2012-07-14 16:18:25.693000
	Edit pad (rev 448)		Bob	cv404	XVal Session 60	1	XVal Session 60-Typing - Text-1		2012-07-14 16:18:26.017000
	Edit pad (rev 449)		Nick	cv396	XVal Session 60	1	XVal Session 60-Typing - Text-1		2012-07-14 16:18:26.024000
	Edit pad (rev 450)		Kate	cv406	XVal Session 60	1	XVal Session 60-Typing - Text-1		2012-07-14 16:18:26.191000
	Edit pad (rev 451)		Frank	cv407	XVal Session 60	1	XVal Session 60-Typing - Text-1		2012-07-14 16:18:26.342000
	Edit pad (rev 452)		Bob	cv404	XVal Session 60	1	XVal Session 60-Typing - Text-1		2012-07-14 16:18:26.523000
	Edit pad (rev 453)		Nick	cv396	XVal Session 60	1	XVal Session 60-Typing - Text-1		2012-07-14 16:18:26.547000
	Edit pad (rev 454)		Kate	cv406	XVal Session 60	1	XVal Session 60-Typing - Text-1		2012-07-14 16:18:26.690000
	Edit pad (rev 455)		Frank	cv407	XVal Session 60	1	XVal Session 60-Typing - Text-1		2012-07-14 16:18:26.839000
	Edit pad (rev 456)		Bob	cv404	XVal Session 60	1	XVal Session 60-Typing - Text-1		2012-07-14 16:18:27.023000
	Edit pad (rev 457)		Nick	cv396	XVal Session 60	1	XVal Session 60-Typing - Text-1		2012-07-14 16:18:27.074000
	Edit pad (rev 458)		Kate	cv406	XVal Session 60	1	XVal Session 60-Typing - Text-1		2012-07-14 16:18:27.190000
	Edit pad (rev 459)		Frank	cv407	XVal Session 60	1	XVal Session 60-Typing - Text-1		2012-07-14 16:18:27.341000
	Edit pad (rev 460)		Bob	cv404	XVal Session 60	1	XVal Session 60-Typing - Text-1		2012-07-14 16:18:27.522000
	Edit pad (rev 461)		Nick	cv396	XVal Session 60	1	XVal Session 60-Typing - Text-1		2012-07-14 16:18:27.685000
	Edit pad (rev 462)		Kate	cv406	XVal Session 60	1	XVal Session 60-Typing - Text-1		2012-07-14 16:18:27.704000
	Edit pad (rev 463)		Frank	cv407	XVal Session 60	1	XVal Session 60-Typing - Text-1		2012-07-14 16:18:27.840000
	Edit pad (rev 464)		Bob	cv404	XVal Session 60	1	XVal Session 60-Typing - Text-1		2012-07-14 16:18:28.021000
	Edit pad (rev 465)		Nick	cv396	XVal Session 60	1	XVal Session 60-Typing - Text-1		2012-07-14 16:18:28.183000
	Edit pad (rev 466)		Kate	cv406	XVal Session 60	1	XVal Session 60-Typing - Text-1		2012-07-14 16:18:28.205000
	Edit pad (rev 467)		Frank	cv407	XVal Session 60	1	XVal Session 60-Typing - Text-1		2012-07-14 16:18:28.341000
	Edit pad (rev 468)		Bob	cv404	XVal Session 60	1	XVal Session 60-Typing - Text-1		2012-07-14 16:18:28.523000
	Edit pad (rev 469)		Nick	cv396	XVal Session 60	1	XVal Session 60-Typing - Text-1		2012-07-14 16:18:28.698000
	Edit pad (rev 470)		Kate	cv406	XVal Session 60	1	XVal Session 60-Typing - Text-1		2012-07-14 16:18:28.706000
	Edit pad (rev 471)		Frank	cv407	XVal Session 60	1	XVal Session 60-Typing - Text-1		2012-07-14 16:18:28.839000
	Edit pad (rev 472)		Bob	cv404	XVal Session 60	1	XVal Session 60-Typing - Text-1		2012-07-14 16:18:29.023000
	Edit pad (rev 473)		Nick	cv396	XVal Session 60	1	XVal Session 60-Typing - Text-1		2012-07-14 16:18:29.199000
	Edit pad (rev 474)		Kate	cv406	XVal Session 60	1	XVal Session 60-Typing - Text-1		2012-07-14 16:18:29.206000
	Edit pad (rev 475)		Frank	cv407	XVal Session 60	1	XVal Session 60-Typing - Text-1		2012-07-14 16:18:29.341000
	Edit pad (rev 476)		Bob	cv404	XVal Session 60	1	XVal Session 60-Typing - Text-1		2012-07-14 16:18:29.523000
	Edit pad (rev 477)		Nick	cv396	XVal Session 60	1	XVal Session 60-Typing - Text-1		2012-07-14 16:18:29.702000
	Edit pad (rev 478)		Kate	cv406	XVal Session 60	1	XVal Session 60-Typing - Text-1		2012-07-14 16:18:29.704000
	Edit pad (rev 479)		Frank	cv407	XVal Session 60	1	XVal Session 60-Typing - Text-1		2012-07-14 16:18:29.874000
	Edit pad (rev 480)		Bob	cv404	XVal Session 60	1	XVal Session 60-Typing - Text-1		2012-07-14 16:18:30.023000
	Edit pad (rev 481)		Kate	cv406	XVal Session 60	1	XVal Session 60-Typing - Text-1		2012-07-14 16:18:30.207000
	Edit pad (rev 482)		Frank	cv407	XVal Session 60	1	XVal Session 60-Typing - Text-1		2012-07-14 16:18:30.377000
	Edit pad (rev 483)		Nick	cv396	XVal Session 60	1	XVal Session 60-Typing - Text-1		2012-07-14 16:18:30.448000
	Edit pad (rev 484)		Bob	cv404	XVal Session 60	1	XVal Session 60-Typing - Text-1		2012-07-14 16:18:30.521000
	Edit pad (rev 485)		Kate	cv406	XVal Session 60	1	XVal Session 60-Typing - Text-1		2012-07-14 16:18:30.705000
	Edit pad (rev 486)		Frank	cv407	XVal Session 60	1	XVal Session 60-Typing - Text-1		2012-07-14 16:18:30.875000
	Edit pad (rev 487)		Nick	cv396	XVal Session 60	1	XVal Session 60-Typing - Text-1		2012-07-14 16:18:30.960000
	Edit pad (rev 488)		Bob	cv404	XVal Session 60	1	XVal Session 60-Typing - Text-1		2012-07-14 16:18:31.024000
	Edit pad (rev 489)		Kate	cv406	XVal Session 60	1	XVal Session 60-Typing - Text-1		2012-07-14 16:18:31.206000
	Edit pad (rev 490)		Frank	cv407	XVal Session 60	1	XVal Session 60-Typing - Text-1		2012-07-14 16:18:31.408000
	Edit pad (rev 491)		Bob	cv404	XVal Session 60	1	XVal Session 60-Typing - Text-1		2012-07-14 16:18:31.523000
	Edit pad (rev 492)		Kate	cv406	XVal Session 60	1	XVal Session 60-Typing - Text-1		2012-07-14 16:18:31.705000
	Edit pad (rev 493)		Nick	cv396	XVal Session 60	1	XVal Session 60-Typing - Text-1		2012-07-14 16:18:31.805000
	Edit pad (rev 494)		Frank	cv407	XVal Session 60	1	XVal Session 60-Typing - Text-1		2012-07-14 16:18:31.906000
	Edit pad (rev 495)		Bob	cv404	XVal Session 60	1	XVal Session 60-Typing - Text-1		2012-07-14 16:18:32.030000
	Edit pad (rev 496)		Nick	cv396	XVal Session 60	1	XVal Session 60-Typing - Text-1		2012-07-14 16:18:32.307000
	Edit pad (rev 497)		Frank	cv407	XVal Session 60	1	XVal Session 60-Typing - Text-1		2012-07-14 16:18:32.407000
	Edit pad (rev 498)		Bob	cv404	XVal Session 60	1	XVal Session 60-Typing - Text-1		2012-07-14 16:18:32.530000
	Edit pad (rev 499)		Nick	cv396	XVal Session 60	1	XVal Session 60-Typing - Text-1		2012-07-14 16:18:32.807000
	Edit pad (rev 500)		Frank	cv407	XVal Session 60	1	XVal Session 60-Typing - Text-1		2012-07-14 16:18:32.907000
	Edit pad (rev 501)		Bob	cv404	XVal Session 60	1	XVal Session 60-Typing - Text-1		2012-07-14 16:18:33.029000
	Edit pad (rev 502)		Nick	cv396	XVal Session 60	1	XVal Session 60-Typing - Text-1		2012-07-14 16:18:33.307000
	Edit pad (rev 503)		Frank	cv407	XVal Session 60	1	XVal Session 60-Typing - Text-1		2012-07-14 16:18:33.408000
	Edit pad (rev 504)		Bob	cv404	XVal Session 60	1	XVal Session 60-Typing - Text-1		2012-07-14 16:18:33.532000
	Edit pad (rev 505)		Nick	cv396	XVal Session 60	1	XVal Session 60-Typing - Text-1		2012-07-14 16:18:33.807000
	Edit pad (rev 506)		Bob	cv404	XVal Session 60	1	XVal Session 60-Typing - Text-1		2012-07-14 16:18:34.031000
	Edit pad (rev 507)		Nick	cv396	XVal Session 60	1	XVal Session 60-Typing - Text-1		2012-07-14 16:18:34.309000
	Edit pad (rev 508)		Nick	cv396	XVal Session 60	1	XVal Session 60-Typing - Text-1		2012-07-14 16:18:34.807000
	Edit pad (rev 509)		Nick	cv396	XVal Session 60	1	XVal Session 60-Typing - Text-1		2012-07-14 16:18:35.308000
	Edit pad (rev 510)		Nick	cv396	XVal Session 60	1	XVal Session 60-Typing - Text-1		2012-07-14 16:18:35.807000
	Edit pad (rev 511)		Kate	cv406	XVal Session 60	1	XVal Session 60-Typing - Text-1		2012-07-14 16:18:35.818000
	Edit pad (rev 512)		Bob	cv404	XVal Session 60	1	XVal Session 60-Typing - Text-1		2012-07-14 16:18:35.995000
	Edit pad (rev 513)		Kate	cv406	XVal Session 60	1	XVal Session 60-Typing - Text-1		2012-07-14 16:18:36.317000
	Edit pad (rev 514)		Bob	cv404	XVal Session 60	1	XVal Session 60-Typing - Text-1		2012-07-14 16:18:36.493000
	Edit pad (rev 515)		Kate	cv406	XVal Session 60	1	XVal Session 60-Typing - Text-1		2012-07-14 16:18:36.817000
	Edit pad (rev 516)		Bob	cv404	XVal Session 60	1	XVal Session 60-Typing - Text-1		2012-07-14 16:18:37
	Edit pad (rev 517)		Nick	cv396	XVal Session 60	1	XVal Session 60-Typing - Text-1		2012-07-14 16:18:37.027000
	Edit pad (rev 518)		Bob	cv404	XVal Session 60	1	XVal Session 60-Typing - Text-1		2012-07-14 16:18:37.509000
	Edit pad (rev 519)		Nick	cv396	XVal Session 60	1	XVal Session 60-Typing - Text-1		2012-07-14 16:18:37.537000
	Edit pad (rev 520)		Frank	cv407	XVal Session 60	1	XVal Session 60-Typing - Text-1		2012-07-14 16:18:37.617000
	Edit pad (rev 521)		Kate	cv406	XVal Session 60	1	XVal Session 60-Typing - Text-1		2012-07-14 16:18:37.947000
	Edit pad (rev 522)		Bob	cv404	XVal Session 60	1	XVal Session 60-Typing - Text-1		2012-07-14 16:18:38
	Edit pad (rev 523)		Nick	cv396	XVal Session 60	1	XVal Session 60-Typing - Text-1		2012-07-14 16:18:38.043000
	Edit pad (rev 524)		Frank	cv407	XVal Session 60	1	XVal Session 60-Typing - Text-1		2012-07-14 16:18:38.125000
	Edit pad (rev 525)		Kate	cv406	XVal Session 60	1	XVal Session 60-Typing - Text-1		2012-07-14 16:18:38.446000
	Edit pad (rev 526)		Bob	cv404	XVal Session 60	1	XVal Session 60-Typing - Text-1		2012-07-14 16:18:38.498000
	Edit pad (rev 527)		Nick	cv396	XVal Session 60	1	XVal Session 60-Typing - Text-1		2012-07-14 16:18:38.540000
	Edit pad (rev 528)		Frank	cv407	XVal Session 60	1	XVal Session 60-Typing - Text-1		2012-07-14 16:18:38.628000
	Edit pad (rev 529)		Kate	cv406	XVal Session 60	1	XVal Session 60-Typing - Text-1		2012-07-14 16:18:38.946000
	Edit pad (rev 530)		Bob	cv404	XVal Session 60	1	XVal Session 60-Typing - Text-1		2012-07-14 16:18:39.010000
	Edit pad (rev 531)		Nick	cv396	XVal Session 60	1	XVal Session 60-Typing - Text-1		2012-07-14 16:18:39.040000
	Edit pad (rev 532)		Frank	cv407	XVal Session 60	1	XVal Session 60-Typing - Text-1		2012-07-14 16:18:39.130000
	Edit pad (rev 533)		Kate	cv406	XVal Session 60	1	XVal Session 60-Typing - Text-1		2012-07-14 16:18:39.447000
	Edit pad (rev 534)		Bob	cv404	XVal Session 60	1	XVal Session 60-Typing - Text-1		2012-07-14 16:18:39.513000
	Edit pad (rev 535)		Frank	cv407	XVal Session 60	1	XVal Session 60-Typing - Text-1		2012-07-14 16:18:39.630000
	Edit pad (rev 536)		Kate	cv406	XVal Session 60	1	XVal Session 60-Typing - Text-1		2012-07-14 16:18:39.956000
	Edit pad (rev 537)		Bob	cv404	XVal Session 60	1	XVal Session 60-Typing - Text-1		2012-07-14 16:18:40.014000
	Edit pad (rev 538)		Frank	cv407	XVal Session 60	1	XVal Session 60-Typing - Text-1		2012-07-14 16:18:40.130000
	Edit pad (rev 539)		Nick	cv396	XVal Session 60	1	XVal Session 60-Typing - Text-1		2012-07-14 16:18:40.378000
	Edit pad (rev 540)		Kate	cv406	XVal Session 60	1	XVal Session 60-Typing - Text-1		2012-07-14 16:18:40.483000
	Edit pad (rev 541)		Bob	cv404	XVal Session 60	1	XVal Session 60-Typing - Text-1		2012-07-14 16:18:40.512000
	Edit pad (rev 542)		Frank	cv407	XVal Session 60	1	XVal Session 60-Typing - Text-1		2012-07-14 16:18:40.631000
	Edit pad (rev 543)		Kate	cv406	XVal Session 60	1	XVal Session 60-Typing - Text-1		2012-07-14 16:18:40.984000
	Edit pad (rev 544)		Bob	cv404	XVal Session 60	1	XVal Session 60-Typing - Text-1		2012-07-14 16:18:41.016000
	Edit pad (rev 545)		Frank	cv407	XVal Session 60	1	XVal Session 60-Typing - Text-1		2012-07-14 16:18:41.129000
	Edit pad (rev 546)		Bob	cv404	XVal Session 60	1	XVal Session 60-Typing - Text-1		2012-07-14 16:18:41.516000
	Edit pad (rev 547)		Frank	cv407	XVal Session 60	1	XVal Session 60-Typing - Text-1		2012-07-14 16:18:41.630000
	Edit pad (rev 548)		Nick	cv396	XVal Session 60	1	XVal Session 60-Typing - Text-1		2012-07-14 16:18:41.656000
	Edit pad (rev 549)		Kate	cv406	XVal Session 60	1	XVal Session 60-Typing - Text-1		2012-07-14 16:18:42.012000
	Edit pad (rev 550)		Bob	cv404	XVal Session 60	1	XVal Session 60-Typing - Text-1		2012-07-14 16:18:42.015000
	Edit pad (rev 551)		Frank	cv407	XVal Session 60	1	XVal Session 60-Typing - Text-1		2012-07-14 16:18:42.130000
	Edit pad (rev 552)		Nick	cv396	XVal Session 60	1	XVal Session 60-Typing - Text-1		2012-07-14 16:18:42.467000
	Edit pad (rev 553)		Kate	cv406	XVal Session 60	1	XVal Session 60-Typing - Text-1		2012-07-14 16:18:42.514000
	Edit pad (rev 554)		Bob	cv404	XVal Session 60	1	XVal Session 60-Typing - Text-1		2012-07-14 16:18:42.523000
	Edit pad (rev 555)		Frank	cv407	XVal Session 60	1	XVal Session 60-Typing - Text-1		2012-07-14 16:18:42.629000
	Edit pad (rev 556)		Nick	cv396	XVal Session 60	1	XVal Session 60-Typing - Text-1		2012-07-14 16:18:42.974000
	Edit pad (rev 557)		Bob	cv404	XVal Session 60	1	XVal Session 60-Typing - Text-1		2012-07-14 16:18:43.023000
	Edit pad (rev 558)		Frank	cv407	XVal Session 60	1	XVal Session 60-Typing - Text-1		2012-07-14 16:18:43.130000
	Edit pad (rev 559)		Kate	cv406	XVal Session 60	1	XVal Session 60-Typing - Text-1		2012-07-14 16:18:43.392000
	Edit pad (rev 560)		Nick	cv396	XVal Session 60	1	XVal Session 60-Typing - Text-1		2012-07-14 16:18:43.478000
	Edit pad (rev 561)		Bob	cv404	XVal Session 60	1	XVal Session 60-Typing - Text-1		2012-07-14 16:18:43.534000
	Edit pad (rev 562)		Kate	cv406	XVal Session 60	1	XVal Session 60-Typing - Text-1		2012-07-14 16:18:43.892000
	Edit pad (rev 563)		Nick	cv396	XVal Session 60	1	XVal Session 60-Typing - Text-1		2012-07-14 16:18:43.978000
	Edit pad (rev 564)		Bob	cv404	XVal Session 60	1	XVal Session 60-Typing - Text-1		2012-07-14 16:18:44.035000
	Edit pad (rev 565)		Kate	cv406	XVal Session 60	1	XVal Session 60-Typing - Text-1		2012-07-14 16:18:44.392000
	Edit pad (rev 566)		Nick	cv396	XVal Session 60	1	XVal Session 60-Typing - Text-1		2012-07-14 16:18:44.478000
	Edit pad (rev 567)		Bob	cv404	XVal Session 60	1	XVal Session 60-Typing - Text-1		2012-07-14 16:18:44.534000
	Edit pad (rev 568)		Kate	cv406	XVal Session 60	1	XVal Session 60-Typing - Text-1		2012-07-14 16:18:44.895000
	Edit pad (rev 569)		Nick	cv396	XVal Session 60	1	XVal Session 60-Typing - Text-1		2012-07-14 16:18:44.978000
	Edit pad (rev 570)		Bob	cv404	XVal Session 60	1	XVal Session 60-Typing - Text-1		2012-07-14 16:18:45.036000
	Edit pad (rev 571)		Kate	cv406	XVal Session 60	1	XVal Session 60-Typing - Text-1		2012-07-14 16:18:45.392000
	Edit pad (rev 572)		Frank	cv407	XVal Session 60	1	XVal Session 60-Typing - Text-1		2012-07-14 16:18:45.447000
	Edit pad (rev 573)		Nick	cv396	XVal Session 60	1	XVal Session 60-Typing - Text-1		2012-07-14 16:18:45.486000
	Edit pad (rev 574)		Bob	cv404	XVal Session 60	1	XVal Session 60-Typing - Text-1		2012-07-14 16:18:45.535000
	Edit pad (rev 575)		Kate	cv406	XVal Session 60	1	XVal Session 60-Typing - Text-1		2012-07-14 16:18:45.894000
	Edit pad (rev 576)		Frank	cv407	XVal Session 60	1	XVal Session 60-Typing - Text-1		2012-07-14 16:18:45.947000
	Edit pad (rev 577)		Bob	cv404	XVal Session 60	1	XVal Session 60-Typing - Text-1		2012-07-14 16:18:46.103000
	Edit pad (rev 578)		Kate	cv406	XVal Session 60	1	XVal Session 60-Typing - Text-1		2012-07-14 16:18:46.396000
	Edit pad (rev 579)		Frank	cv407	XVal Session 60	1	XVal Session 60-Typing - Text-1		2012-07-14 16:18:46.449000
	Edit pad (rev 580)		Bob	cv404	XVal Session 60	1	XVal Session 60-Typing - Text-1		2012-07-14 16:18:46.536000
	Edit pad (rev 581)		Frank	cv407	XVal Session 60	1	XVal Session 60-Typing - Text-1		2012-07-14 16:18:46.949000
	Edit pad (rev 582)		Kate	cv406	XVal Session 60	1	XVal Session 60-Typing - Text-1		2012-07-14 16:18:47.049000
	Edit pad (rev 583)		Bob	cv404	XVal Session 60	1	XVal Session 60-Typing - Text-1		2012-07-14 16:18:47.053000
	Edit pad (rev 584)		Kate	cv406	XVal Session 60	1	XVal Session 60-Typing - Text-1		2012-07-14 16:18:47.553000
	Edit pad (rev 585)		Bob	cv404	XVal Session 60	1	XVal Session 60-Typing - Text-1		2012-07-14 16:18:47.555000
	Edit pad (rev 586)		Frank	cv407	XVal Session 60	1	XVal Session 60-Typing - Text-1		2012-07-14 16:18:47.834000
	Edit pad (rev 587)		Kate	cv406	XVal Session 60	1	XVal Session 60-Typing - Text-1		2012-07-14 16:18:48.054000
	Edit pad (rev 588)		Bob	cv404	XVal Session 60	1	XVal Session 60-Typing - Text-1		2012-07-14 16:18:48.056000
	Edit pad (rev 589)		Frank	cv407	XVal Session 60	1	XVal Session 60-Typing - Text-1		2012-07-14 16:18:48.335000
	Edit pad (rev 590)		Kate	cv406	XVal Session 60	1	XVal Session 60-Typing - Text-1		2012-07-14 16:18:48.552000
	Edit pad (rev 591)		Bob	cv404	XVal Session 60	1	XVal Session 60-Typing - Text-1		2012-07-14 16:18:48.556000
	Edit pad (rev 592)		Frank	cv407	XVal Session 60	1	XVal Session 60-Typing - Text-1		2012-07-14 16:18:48.834000
	Edit pad (rev 593)		Kate	cv406	XVal Session 60	1	XVal Session 60-Typing - Text-1		2012-07-14 16:18:49.056000
	Edit pad (rev 594)		Bob	cv404	XVal Session 60	1	XVal Session 60-Typing - Text-1		2012-07-14 16:18:49.238000
	Edit pad (rev 595)		Nick	cv396	XVal Session 60	1	XVal Session 60-Typing - Text-1		2012-07-14 16:18:49.595000
	Edit pad (rev 596)		Bob	cv404	XVal Session 60	1	XVal Session 60-Typing - Text-1		2012-07-14 16:18:49.735000
	Edit pad (rev 597)		Frank	cv407	XVal Session 60	1	XVal Session 60-Typing - Text-1		2012-07-14 16:18:49.829000
	Edit pad (rev 598)		Bob	cv404	XVal Session 60	1	XVal Session 60-Typing - Text-1		2012-07-14 16:18:50.241000
	Edit pad (rev 599)		Nick	cv396	XVal Session 60	1	XVal Session 60-Typing - Text-1		2012-07-14 16:18:50.294000
	Edit pad (rev 600)		Nick	cv396	XVal Session 60	1	XVal Session 60-Typing - Text-1		2012-07-14 16:18:50.807000
	Edit pad (rev 601)		Bob	cv404	XVal Session 60	1	XVal Session 60-Typing - Text-1		2012-07-14 16:18:51.098000
	Edit pad (rev 602)		Frank	cv407	XVal Session 60	1	XVal Session 60-Typing - Text-1		2012-07-14 16:18:51.207000
	Edit pad (rev 603)		Nick	cv396	XVal Session 60	1	XVal Session 60-Typing - Text-1		2012-07-14 16:18:51.306000
	Edit pad (rev 604)		Kate	cv406	XVal Session 60	1	XVal Session 60-Typing - Text-1		2012-07-14 16:18:51.437000
	Edit pad (rev 605)		Bob	cv404	XVal Session 60	1	XVal Session 60-Typing - Text-1		2012-07-14 16:18:51.597000
	Edit pad (rev 606)		Frank	cv407	XVal Session 60	1	XVal Session 60-Typing - Text-1		2012-07-14 16:18:51.707000
	Edit pad (rev 607)		Kate	cv406	XVal Session 60	1	XVal Session 60-Typing - Text-1		2012-07-14 16:18:51.938000
	Edit pad (rev 608)		Bob	cv404	XVal Session 60	1	XVal Session 60-Typing - Text-1		2012-07-14 16:18:52.098000
	Edit pad (rev 609)		Nick	cv396	XVal Session 60	1	XVal Session 60-Typing - Text-1		2012-07-14 16:18:52.189000
	Edit pad (rev 610)		Frank	cv407	XVal Session 60	1	XVal Session 60-Typing - Text-1		2012-07-14 16:18:52.206000
	Edit pad (rev 611)		Kate	cv406	XVal Session 60	1	XVal Session 60-Typing - Text-1		2012-07-14 16:18:52.441000
	Edit pad (rev 612)		Bob	cv404	XVal Session 60	1	XVal Session 60-Typing - Text-1		2012-07-14 16:18:52.599000
	Edit pad (rev 613)		Frank	cv407	XVal Session 60	1	XVal Session 60-Typing - Text-1		2012-07-14 16:18:52.707000
	Edit pad (rev 614)		Nick	cv396	XVal Session 60	1	XVal Session 60-Typing - Text-1		2012-07-14 16:18:52.755000
	Edit pad (rev 615)		Bob	cv404	XVal Session 60	1	XVal Session 60-Typing - Text-1		2012-07-14 16:18:53.098000
	Edit pad (rev 616)		Nick	cv396	XVal Session 60	1	XVal Session 60-Typing - Text-1		2012-07-14 16:18:53.259000
	Edit pad (rev 617)		Frank	cv407	XVal Session 60	1	XVal Session 60-Typing - Text-1		2012-07-14 16:18:53.273000
	Edit pad (rev 618)		Kate	cv406	XVal Session 60	1	XVal Session 60-Typing - Text-1		2012-07-14 16:18:53.328000
	Edit pad (rev 619)		Bob	cv404	XVal Session 60	1	XVal Session 60-Typing - Text-1		2012-07-14 16:18:53.599000
	Edit pad (rev 620)		Nick	cv396	XVal Session 60	1	XVal Session 60-Typing - Text-1		2012-07-14 16:18:53.761000
	Edit pad (rev 621)		Frank	cv407	XVal Session 60	1	XVal Session 60-Typing - Text-1		2012-07-14 16:18:53.776000
	Edit pad (rev 622)		Bob	cv404	XVal Session 60	1	XVal Session 60-Typing - Text-1		2012-07-14 16:18:54.099000
	Edit pad (rev 623)		Nick	cv396	XVal Session 60	1	XVal Session 60-Typing - Text-1		2012-07-14 16:18:54.260000
	Edit pad (rev 624)		Bob	cv404	XVal Session 60	1	XVal Session 60-Typing - Text-1		2012-07-14 16:18:54.599000
	Edit pad (rev 625)		Frank	cv407	XVal Session 60	1	XVal Session 60-Typing - Text-1		2012-07-14 16:18:54.889000
	Edit pad (rev 626)		Nick	cv396	XVal Session 60	1	XVal Session 60-Typing - Text-1		2012-07-14 16:18:54.929000
	Edit pad (rev 627)		Bob	cv404	XVal Session 60	1	XVal Session 60-Typing - Text-1		2012-07-14 16:18:55.099000
	Edit pad (rev 628)		Kate	cv406	XVal Session 60	1	XVal Session 60-Typing - Text-1		2012-07-14 16:18:55.320000
	Edit pad (rev 629)		Frank	cv407	XVal Session 60	1	XVal Session 60-Typing - Text-1		2012-07-14 16:18:55.388000
	Edit pad (rev 630)		Nick	cv396	XVal Session 60	1	XVal Session 60-Typing - Text-1		2012-07-14 16:18:55.430000
	Edit pad (rev 631)		Bob	cv404	XVal Session 60	1	XVal Session 60-Typing - Text-1		2012-07-14 16:18:55.599000
	Edit pad (rev 632)		Kate	cv406	XVal Session 60	1	XVal Session 60-Typing - Text-1		2012-07-14 16:18:55.820000
	Edit pad (rev 633)		Frank	cv407	XVal Session 60	1	XVal Session 60-Typing - Text-1		2012-07-14 16:18:55.898000
	Edit pad (rev 634)		Nick	cv396	XVal Session 60	1	XVal Session 60-Typing - Text-1		2012-07-14 16:18:55.933000
	Edit pad (rev 635)		Bob	cv404	XVal Session 60	1	XVal Session 60-Typing - Text-1		2012-07-14 16:18:56.103000
	Edit pad (rev 636)		Kate	cv406	XVal Session 60	1	XVal Session 60-Typing - Text-1		2012-07-14 16:18:56.319000
	Edit pad (rev 637)		Frank	cv407	XVal Session 60	1	XVal Session 60-Typing - Text-1		2012-07-14 16:18:56.408000
	Edit pad (rev 638)		Nick	cv396	XVal Session 60	1	XVal Session 60-Typing - Text-1		2012-07-14 16:18:56.593000
	Edit pad (rev 639)		Bob	cv404	XVal Session 60	1	XVal Session 60-Typing - Text-1		2012-07-14 16:18:56.599000
	Edit pad (rev 640)		Frank	cv407	XVal Session 60	1	XVal Session 60-Typing - Text-1		2012-07-14 16:18:56.910000
	Edit pad (rev 641)		Bob	cv404	XVal Session 60	1	XVal Session 60-Typing - Text-1		2012-07-14 16:18:57.100000
	Edit pad (rev 642)		Nick	cv396	XVal Session 60	1	XVal Session 60-Typing - Text-1		2012-07-14 16:18:57.105000
	Edit pad (rev 643)		Frank	cv407	XVal Session 60	1	XVal Session 60-Typing - Text-1		2012-07-14 16:18:57.410000
	Edit pad (rev 644)		Kate	cv406	XVal Session 60	1	XVal Session 60-Typing - Text-1		2012-07-14 16:18:57.423000
	Edit pad (rev 645)		Bob	cv404	XVal Session 60	1	XVal Session 60-Typing - Text-1		2012-07-14 16:18:57.598000
	Edit pad (rev 646)		Nick	cv396	XVal Session 60	1	XVal Session 60-Typing - Text-1		2012-07-14 16:18:57.603000
	Edit pad (rev 647)		Kate	cv406	XVal Session 60	1	XVal Session 60-Typing - Text-1		2012-07-14 16:18:57.926000
	Edit pad (rev 648)		Bob	cv404	XVal Session 60	1	XVal Session 60-Typing - Text-1		2012-07-14 16:18:58.099000
	Edit pad (rev 649)		Frank	cv407	XVal Session 60	1	XVal Session 60-Typing - Text-1		2012-07-14 16:18:58.300000
	Edit pad (rev 650)		Nick	cv396	XVal Session 60	1	XVal Session 60-Typing - Text-1		2012-07-14 16:18:58.326000
	Edit pad (rev 651)		Kate	cv406	XVal Session 60	1	XVal Session 60-Typing - Text-1		2012-07-14 16:18:58.431000
	Edit pad (rev 652)		Bob	cv404	XVal Session 60	1	XVal Session 60-Typing - Text-1		2012-07-14 16:18:58.600000
	Edit pad (rev 653)		Frank	cv407	XVal Session 60	1	XVal Session 60-Typing - Text-1		2012-07-14 16:18:58.801000
	Edit pad (rev 654)		Nick	cv396	XVal Session 60	1	XVal Session 60-Typing - Text-1		2012-07-14 16:18:58.843000
	Edit pad (rev 655)		Kate	cv406	XVal Session 60	1	XVal Session 60-Typing - Text-1		2012-07-14 16:18:58.930000
	Edit pad (rev 656)		Bob	cv404	XVal Session 60	1	XVal Session 60-Typing - Text-1		2012-07-14 16:18:59.101000
	Edit pad (rev 657)		Frank	cv407	XVal Session 60	1	XVal Session 60-Typing - Text-1		2012-07-14 16:18:59.302000
	Edit pad (rev 658)		Nick	cv396	XVal Session 60	1	XVal Session 60-Typing - Text-1		2012-07-14 16:18:59.354000
	Edit pad (rev 659)		Kate	cv406	XVal Session 60	1	XVal Session 60-Typing - Text-1		2012-07-14 16:18:59.431000
	Edit pad (rev 660)		Bob	cv404	XVal Session 60	1	XVal Session 60-Typing - Text-1		2012-07-14 16:18:59.601000
	Edit pad (rev 661)		Nick	cv396	XVal Session 60	1	XVal Session 60-Typing - Text-1		2012-07-14 16:18:59.854000
	Edit pad (rev 662)		Bob	cv404	XVal Session 60	1	XVal Session 60-Typing - Text-1		2012-07-14 16:19:00.109000
	Edit pad (rev 663)		Frank	cv407	XVal Session 60	1	XVal Session 60-Typing - Text-1		2012-07-14 16:19:00.246000
	Edit pad (rev 664)		Nick	cv396	XVal Session 60	1	XVal Session 60-Typing - Text-1		2012-07-14 16:19:00.354000
	Edit pad (rev 665)		Bob	cv404	XVal Session 60	1	XVal Session 60-Typing - Text-1		2012-07-14 16:19:00.608000
	Edit pad (rev 666)		Nick	cv396	XVal Session 60	1	XVal Session 60-Typing - Text-1		2012-07-14 16:19:00.858000
	Edit pad (rev 667)		Bob	cv404	XVal Session 60	1	XVal Session 60-Typing - Text-1		2012-07-14 16:19:01.108000
	Edit pad (rev 668)		Nick	cv396	XVal Session 60	1	XVal Session 60-Typing - Text-1		2012-07-14 16:19:01.549000
	Edit pad (rev 669)		Bob	cv404	XVal Session 60	1	XVal Session 60-Typing - Text-1		2012-07-14 16:19:01.609000
	Edit pad (rev 670)		Kate	cv406	XVal Session 60	1	XVal Session 60-Typing - Text-1		2012-07-14 16:19:01.846000
	Edit pad (rev 671)		Bob	cv404	XVal Session 60	1	XVal Session 60-Typing - Text-1		2012-07-14 16:19:02.109000
	Edit pad (rev 672)		Frank	cv407	XVal Session 60	1	XVal Session 60-Typing - Text-1		2012-07-14 16:19:02.168000
	Edit pad (rev 673)		Kate	cv406	XVal Session 60	1	XVal Session 60-Typing - Text-1		2012-07-14 16:19:02.345000
	Edit pad (rev 674)		Frank	cv407	XVal Session 60	1	XVal Session 60-Typing - Text-1		2012-07-14 16:19:02.678000
	Edit pad (rev 675)		Bob	cv404	XVal Session 60	1	XVal Session 60-Typing - Text-1		2012-07-14 16:19:02.701000
	Edit pad (rev 676)		Kate	cv406	XVal Session 60	1	XVal Session 60-Typing - Text-1		2012-07-14 16:19:02.845000
	Edit pad (rev 677)		Frank	cv407	XVal Session 60	1	XVal Session 60-Typing - Text-1		2012-07-14 16:19:03.177000
	Edit pad (rev 678)		Bob	cv404	XVal Session 60	1	XVal Session 60-Typing - Text-1		2012-07-14 16:19:03.203000
	Edit pad (rev 679)		Kate	cv406	XVal Session 60	1	XVal Session 60-Typing - Text-1		2012-07-14 16:19:03.345000
	Edit pad (rev 680)		Nick	cv396	XVal Session 60	1	XVal Session 60-Typing - Text-1		2012-07-14 16:19:03.567000
	Edit pad (rev 681)		Frank	cv407	XVal Session 60	1	XVal Session 60-Typing - Text-1		2012-07-14 16:19:03.678000
	Edit pad (rev 682)		Bob	cv404	XVal Session 60	1	XVal Session 60-Typing - Text-1		2012-07-14 16:19:03.705000
	Edit pad (rev 683)		Nick	cv396	XVal Session 60	1	XVal Session 60-Typing - Text-1		2012-07-14 16:19:04.069000
	Edit pad (rev 684)		Frank	cv407	XVal Session 60	1	XVal Session 60-Typing - Text-1		2012-07-14 16:19:04.177000
	Edit pad (rev 685)		Bob	cv404	XVal Session 60	1	XVal Session 60-Typing - Text-1		2012-07-14 16:19:04.210000
	Edit pad (rev 686)		Nick	cv396	XVal Session 60	1	XVal Session 60-Typing - Text-1		2012-07-14 16:19:04.574000
	Edit pad (rev 687)		Frank	cv407	XVal Session 60	1	XVal Session 60-Typing - Text-1		2012-07-14 16:19:04.678000
	Edit pad (rev 688)		Bob	cv404	XVal Session 60	1	XVal Session 60-Typing - Text-1		2012-07-14 16:19:04.710000
	Edit pad (rev 689)		Frank	cv407	XVal Session 60	1	XVal Session 60-Typing - Text-1		2012-07-14 16:19:05.179000
	Edit pad (rev 690)		Bob	cv404	XVal Session 60	1	XVal Session 60-Typing - Text-1		2012-07-14 16:19:05.215000
	Edit pad (rev 691)		Kate	cv406	XVal Session 60	1	XVal Session 60-Typing - Text-1		2012-07-14 16:19:05.227000
	Edit pad (rev 692)		Bob	cv404	XVal Session 60	1	XVal Session 60-Typing - Text-1		2012-07-14 16:19:05.719000
	Edit pad (rev 693)		Frank	cv407	XVal Session 60	1	XVal Session 60-Typing - Text-1		2012-07-14 16:19:05.767000
	Edit pad (rev 694)		Nick	cv396	XVal Session 60	1	XVal Session 60-Typing - Text-1		2012-07-14 16:19:06.059000
	Edit pad (rev 695)		Kate	cv406	XVal Session 60	1	XVal Session 60-Typing - Text-1		2012-07-14 16:19:06.088000
	Edit pad (rev 696)		Bob	cv404	XVal Session 60	1	XVal Session 60-Typing - Text-1		2012-07-14 16:19:06.217000
	Edit pad (rev 697)		Frank	cv407	XVal Session 60	1	XVal Session 60-Typing - Text-1		2012-07-14 16:19:06.314000
	Edit pad (rev 698)		Nick	cv396	XVal Session 60	1	XVal Session 60-Typing - Text-1		2012-07-14 16:19:06.582000
	Edit pad (rev 699)		Bob	cv404	XVal Session 60	1	XVal Session 60-Typing - Text-1		2012-07-14 16:19:06.718000
	Edit pad (rev 700)		Frank	cv407	XVal Session 60	1	XVal Session 60-Typing - Text-1		2012-07-14 16:19:06.812000
	Edit pad (rev 701)		Nick	cv396	XVal Session 60	1	XVal Session 60-Typing - Text-1		2012-07-14 16:19:07.088000
	Edit pad (rev 702)		Kate	cv406	XVal Session 60	1	XVal Session 60-Typing - Text-1		2012-07-14 16:19:07.213000
	Edit pad (rev 703)		Frank	cv407	XVal Session 60	1	XVal Session 60-Typing - Text-1		2012-07-14 16:19:07.313000
	Edit pad (rev 704)		Nick	cv396	XVal Session 60	1	XVal Session 60-Typing - Text-1		2012-07-14 16:19:07.595000
	Edit pad (rev 705)		Kate	cv406	XVal Session 60	1	XVal Session 60-Typing - Text-1		2012-07-14 16:19:07.717000
	Edit pad (rev 706)		Frank	cv407	XVal Session 60	1	XVal Session 60-Typing - Text-1		2012-07-14 16:19:07.812000
	Edit pad (rev 707)		Nick	cv396	XVal Session 60	1	XVal Session 60-Typing - Text-1		2012-07-14 16:19:08.104000
	Edit pad (rev 708)		Bob	cv404	XVal Session 60	1	XVal Session 60-Typing - Text-1		2012-07-14 16:19:08.256000
	Edit pad (rev 709)		Frank	cv407	XVal Session 60	1	XVal Session 60-Typing - Text-1		2012-07-14 16:19:08.312000
	Edit pad (rev 710)		Nick	cv396	XVal Session 60	1	XVal Session 60-Typing - Text-1		2012-07-14 16:19:08.610000
	Edit pad (rev 711)		Bob	cv404	XVal Session 60	1	XVal Session 60-Typing - Text-1		2012-07-14 16:19:08.757000
	Edit pad (rev 712)		Frank	cv407	XVal Session 60	1	XVal Session 60-Typing - Text-1		2012-07-14 16:19:08.813000
	Edit pad (rev 713)		Nick	cv396	XVal Session 60	1	XVal Session 60-Typing - Text-1		2012-07-14 16:19:09.112000
	Edit pad (rev 714)		Bob	cv404	XVal Session 60	1	XVal Session 60-Typing - Text-1		2012-07-14 16:19:09.254000
	Edit pad (rev 715)		Frank	cv407	XVal Session 60	1	XVal Session 60-Typing - Text-1		2012-07-14 16:19:09.372000
	Edit pad (rev 716)		Nick	cv396	XVal Session 60	1	XVal Session 60-Typing - Text-1		2012-07-14 16:19:09.619000
	Edit pad (rev 717)		Bob	cv404	XVal Session 60	1	XVal Session 60-Typing - Text-1		2012-07-14 16:19:09.755000
	Edit pad (rev 718)		Frank	cv407	XVal Session 60	1	XVal Session 60-Typing - Text-1		2012-07-14 16:19:09.875000
	Edit pad (rev 719)		Nick	cv396	XVal Session 60	1	XVal Session 60-Typing - Text-1		2012-07-14 16:19:10.119000
	Edit pad (rev 720)		Bob	cv404	XVal Session 60	1	XVal Session 60-Typing - Text-1		2012-07-14 16:19:10.255000
	Edit pad (rev 721)		Frank	cv407	XVal Session 60	1	XVal Session 60-Typing - Text-1		2012-07-14 16:19:10.377000
	Edit pad (rev 722)		Nick	cv396	XVal Session 60	1	XVal Session 60-Typing - Text-1		2012-07-14 16:19:10.620000
	Edit pad (rev 723)		Bob	cv404	XVal Session 60	1	XVal Session 60-Typing - Text-1		2012-07-14 16:19:10.754000
	Edit pad (rev 724)		Frank	cv407	XVal Session 60	1	XVal Session 60-Typing - Text-1		2012-07-14 16:19:10.877000
	Edit pad (rev 725)		Nick	cv396	XVal Session 60	1	XVal Session 60-Typing - Text-1		2012-07-14 16:19:11.127000
	Edit pad (rev 726)		Bob	cv404	XVal Session 60	1	XVal Session 60-Typing - Text-1		2012-07-14 16:19:11.372000
	Edit pad (rev 727)		Frank	cv407	XVal Session 60	1	XVal Session 60-Typing - Text-1		2012-07-14 16:19:11.377000
	Edit pad (rev 728)		Nick	cv396	XVal Session 60	1	XVal Session 60-Typing - Text-1		2012-07-14 16:19:11.635000
	Edit pad (rev 729)		Bob	cv404	XVal Session 60	1	XVal Session 60-Typing - Text-1		2012-07-14 16:19:11.877000
	Edit pad (rev 730)		Frank	cv407	XVal Session 60	1	XVal Session 60-Typing - Text-1		2012-07-14 16:19:11.879000
	Edit pad (rev 731)		Nick	cv396	XVal Session 60	1	XVal Session 60-Typing - Text-1		2012-07-14 16:19:12.136000
	Edit pad (rev 732)		Bob	cv404	XVal Session 60	1	XVal Session 60-Typing - Text-1		2012-07-14 16:19:12.378000
	Edit pad (rev 733)		Nick	cv396	XVal Session 60	1	XVal Session 60-Typing - Text-1		2012-07-14 16:19:12.636000
	Edit pad (rev 734)		Bob	cv404	XVal Session 60	1	XVal Session 60-Typing - Text-1		2012-07-14 16:19:12.879000
33332	Load Workspace			cv282	XVal Session 60	1	XVal Session 60-Typing - Text-1	192.54.222.11	2012-07-14 16:19:13
	Edit pad (rev 735)		Nick	cv396	XVal Session 60	1	XVal Session 60-Typing - Text-1		2012-07-14 16:19:13.136000
	Edit pad (rev 736)		Bob	cv404	XVal Session 60	1	XVal Session 60-Typing - Text-1		2012-07-14 16:19:13.378000
	Edit pad (rev 737)		Nick	cv396	XVal Session 60	1	XVal Session 60-Typing - Text-1		2012-07-14 16:19:13.635000
	Edit pad (rev 738)		Bob	cv404	XVal Session 60	1	XVal Session 60-Typing - Text-1		2012-07-14 16:19:13.881000
	Edit pad (rev 739)		Nick	cv396	XVal Session 60	1	XVal Session 60-Typing - Text-1		2012-07-14 16:19:14.136000
	Edit pad (rev 740)		Bob	cv404	XVal Session 60	1	XVal Session 60-Typing - Text-1		2012-07-14 16:19:14.381000
	Edit pad (rev 741)		Nick	cv396	XVal Session 60	1	XVal Session 60-Typing - Text-1		2012-07-14 16:19:14.636000
	Edit pad (rev 742)		Bob	cv404	XVal Session 60	1	XVal Session 60-Typing - Text-1		2012-07-14 16:19:14.882000
	Edit pad (rev 743)		Nick	cv396	XVal Session 60	1	XVal Session 60-Typing - Text-1		2012-07-14 16:19:15.188000
	Edit pad (rev 744)		Bob	cv404	XVal Session 60	1	XVal Session 60-Typing - Text-1		2012-07-14 16:19:15.382000
	Edit pad (rev 745)		Frank	cv407	XVal Session 60	1	XVal Session 60-Typing - Text-1		2012-07-14 16:19:15.644000
	Edit pad (rev 746)		Nick	cv396	XVal Session 60	1	XVal Session 60-Typing - Text-1		2012-07-14 16:19:15.696000
	Edit pad (rev 747)		Bob	cv404	XVal Session 60	1	XVal Session 60-Typing - Text-1		2012-07-14 16:19:15.883000
	Edit pad (rev 748)		Frank	cv407	XVal Session 60	1	XVal Session 60-Typing - Text-1		2012-07-14 16:19:16.143000
	Edit pad (rev 749)		Nick	cv396	XVal Session 60	1	XVal Session 60-Typing - Text-1		2012-07-14 16:19:16.196000
	Edit pad (rev 750)		Frank	cv407	XVal Session 60	1	XVal Session 60-Typing - Text-1		2012-07-14 16:19:16.642000
	Edit pad (rev 751)		Nick	cv396	XVal Session 60	1	XVal Session 60-Typing - Text-1		2012-07-14 16:19:16.696000
	Edit pad (rev 752)		Bob	cv404	XVal Session 60	1	XVal Session 60-Typing - Text-1		2012-07-14 16:19:16.729000
	Edit pad (rev 753)		Frank	cv407	XVal Session 60	1	XVal Session 60-Typing - Text-1		2012-07-14 16:19:17.142000
	Edit pad (rev 754)		Nick	cv396	XVal Session 60	1	XVal Session 60-Typing - Text-1		2012-07-14 16:19:17.199000
	Edit pad (rev 755)		Bob	cv404	XVal Session 60	1	XVal Session 60-Typing - Text-1		2012-07-14 16:19:17.233000
	Edit pad (rev 756)		Frank	cv407	XVal Session 60	1	XVal Session 60-Typing - Text-1		2012-07-14 16:19:17.642000
	Edit pad (rev 757)		Bob	cv404	XVal Session 60	1	XVal Session 60-Typing - Text-1		2012-07-14 16:19:17.737000
	Edit pad (rev 758)		Nick	cv396	XVal Session 60	1	XVal Session 60-Typing - Text-1		2012-07-14 16:19:17.855000
	Edit pad (rev 759)		Nick	cv396	XVal Session 60	1	XVal Session 60-Typing - Text-1		2012-07-14 16:19:18.362000
	Edit pad (rev 760)		Bob	cv404	XVal Session 60	1	XVal Session 60-Typing - Text-1		2012-07-14 16:19:18.499000
	Edit pad (rev 761)		Frank	cv407	XVal Session 60	1	XVal Session 60-Typing - Text-1		2012-07-14 16:19:18.772000
	Edit pad (rev 762)		Nick	cv396	XVal Session 60	1	XVal Session 60-Typing - Text-1		2012-07-14 16:19:18.869000
	Edit pad (rev 763)		Bob	cv404	XVal Session 60	1	XVal Session 60-Typing - Text-1		2012-07-14 16:19:18.985000
	Edit pad (rev 764)		Kate	cv406	XVal Session 60	1	XVal Session 60-Typing - Text-1		2012-07-14 16:19:19.150000
	Edit pad (rev 765)		Nick	cv396	XVal Session 60	1	XVal Session 60-Typing - Text-1		2012-07-14 16:19:19.370000
	Edit pad (rev 766)		Frank	cv407	XVal Session 60	1	XVal Session 60-Typing - Text-1		2012-07-14 16:19:19.452000
	Edit pad (rev 767)		Bob	cv404	XVal Session 60	1	XVal Session 60-Typing - Text-1		2012-07-14 16:19:19.502000
	Edit pad (rev 768)		Nick	cv396	XVal Session 60	1	XVal Session 60-Typing - Text-1		2012-07-14 16:19:19.870000
	Edit pad (rev 769)		Frank	cv407	XVal Session 60	1	XVal Session 60-Typing - Text-1		2012-07-14 16:19:19.953000
	Edit pad (rev 770)		Bob	cv404	XVal Session 60	1	XVal Session 60-Typing - Text-1		2012-07-14 16:19:20.010000
	Edit pad (rev 771)		Nick	cv396	XVal Session 60	1	XVal Session 60-Typing - Text-1		2012-07-14 16:19:20.370000
	Edit pad (rev 772)		Frank	cv407	XVal Session 60	1	XVal Session 60-Typing - Text-1		2012-07-14 16:19:20.564000
	Edit pad (rev 773)		Nick	cv396	XVal Session 60	1	XVal Session 60-Typing - Text-1		2012-07-14 16:19:20.910000
	Edit pad (rev 774)		Bob	cv404	XVal Session 60	1	XVal Session 60-Typing - Text-1		2012-07-14 16:19:20.967000
	Edit pad (rev 775)		Frank	cv407	XVal Session 60	1	XVal Session 60-Typing - Text-1		2012-07-14 16:19:21.062000
	Edit pad (rev 776)		Nick	cv396	XVal Session 60	1	XVal Session 60-Typing - Text-1		2012-07-14 16:19:21.416000
	Edit pad (rev 777)		Bob	cv404	XVal Session 60	1	XVal Session 60-Typing - Text-1		2012-07-14 16:19:21.468000
	Edit pad (rev 778)		Frank	cv407	XVal Session 60	1	XVal Session 60-Typing - Text-1		2012-07-14 16:19:21.563000
	Edit pad (rev 779)		Nick	cv396	XVal Session 60	1	XVal Session 60-Typing - Text-1		2012-07-14 16:19:21.915000
	Edit pad (rev 780)		Bob	cv404	XVal Session 60	1	XVal Session 60-Typing - Text-1		2012-07-14 16:19:21.968000
	Edit pad (rev 781)		Frank	cv407	XVal Session 60	1	XVal Session 60-Typing - Text-1		2012-07-14 16:19:22.063000
	Edit pad (rev 782)		Kate	cv406	XVal Session 60	1	XVal Session 60-Typing - Text-1		2012-07-14 16:19:22.190000
	Edit pad (rev 783)		Bob	cv404	XVal Session 60	1	XVal Session 60-Typing - Text-1		2012-07-14 16:19:22.467000
	Edit pad (rev 784)		Frank	cv407	XVal Session 60	1	XVal Session 60-Typing - Text-1		2012-07-14 16:19:22.563000
	Edit pad (rev 785)		Nick	cv396	XVal Session 60	1	XVal Session 60-Typing - Text-1		2012-07-14 16:19:22.810000
	Edit pad (rev 786)		Bob	cv404	XVal Session 60	1	XVal Session 60-Typing - Text-1		2012-07-14 16:19:22.965000
	Edit pad (rev 787)		Frank	cv407	XVal Session 60	1	XVal Session 60-Typing - Text-1		2012-07-14 16:19:23.063000
	Edit pad (rev 788)		Nick	cv396	XVal Session 60	1	XVal Session 60-Typing - Text-1		2012-07-14 16:19:23.353000
	Edit pad (rev 789)		Bob	cv404	XVal Session 60	1	XVal Session 60-Typing - Text-1		2012-07-14 16:19:23.465000
	Edit pad (rev 790)		Frank	cv407	XVal Session 60	1	XVal Session 60-Typing - Text-1		2012-07-14 16:19:23.565000
	Edit pad (rev 791)		Nick	cv396	XVal Session 60	1	XVal Session 60-Typing - Text-1		2012-07-14 16:19:23.854000
	Edit pad (rev 792)		Bob	cv404	XVal Session 60	1	XVal Session 60-Typing - Text-1		2012-07-14 16:19:23.965000
	Edit pad (rev 793)		Frank	cv407	XVal Session 60	1	XVal Session 60-Typing - Text-1		2012-07-14 16:19:24.068000
	Edit pad (rev 794)		Nick	cv396	XVal Session 60	1	XVal Session 60-Typing - Text-1		2012-07-14 16:19:24.354000
	Edit pad (rev 795)		Bob	cv404	XVal Session 60	1	XVal Session 60-Typing - Text-1		2012-07-14 16:19:24.571000
	Edit pad (rev 796)		Frank	cv407	XVal Session 60	1	XVal Session 60-Typing - Text-1		2012-07-14 16:19:24.608000
	Edit pad (rev 797)		Nick	cv396	XVal Session 60	1	XVal Session 60-Typing - Text-1		2012-07-14 16:19:24.854000
	Edit pad (rev 798)		Frank	cv407	XVal Session 60	1	XVal Session 60-Typing - Text-1		2012-07-14 16:19:25.110000
	Edit pad (rev 799)		Nick	cv396	XVal Session 60	1	XVal Session 60-Typing - Text-1		2012-07-14 16:19:25.355000
	Edit pad (rev 800)		Frank	cv407	XVal Session 60	1	XVal Session 60-Typing - Text-1		2012-07-14 16:19:25.611000
	Edit pad (rev 801)		Nick	cv396	XVal Session 60	1	XVal Session 60-Typing - Text-1		2012-07-14 16:19:25.854000
	Edit pad (rev 802)		Frank	cv407	XVal Session 60	1	XVal Session 60-Typing - Text-1		2012-07-14 16:19:26.111000
	Edit pad (rev 803)		Frank	cv407	XVal Session 60	1	XVal Session 60-Typing - Text-1		2012-07-14 16:19:26.611000
	Edit pad (rev 804)		Frank	cv407	XVal Session 60	1	XVal Session 60-Typing - Text-1		2012-07-14 16:19:27.111000
	Edit pad (rev 805)		Frank	cv407	XVal Session 60	1	XVal Session 60-Typing - Text-1		2012-07-14 16:19:27.610000
	Edit pad (rev 806)		Nick	cv396	XVal Session 60	1	XVal Session 60-Typing - Text-1		2012-07-14 16:19:27.681000
	Edit pad (rev 807)		Bob	cv404	XVal Session 60	1	XVal Session 60-Typing - Text-1		2012-07-14 16:19:27.832000
	Edit pad (rev 808)		Kate	cv406	XVal Session 60	1	XVal Session 60-Typing - Text-1		2012-07-14 16:19:28.274000
	Edit pad (rev 809)		Nick	cv396	XVal Session 60	1	XVal Session 60-Typing - Text-1		2012-07-14 16:19:28.306000
	Edit pad (rev 810)		Bob	cv404	XVal Session 60	1	XVal Session 60-Typing - Text-1		2012-07-14 16:19:28.340000
	Edit pad (rev 811)		Frank	cv407	XVal Session 60	1	XVal Session 60-Typing - Text-1		2012-07-14 16:19:28.382000
	Edit pad (rev 812)		Kate	cv406	XVal Session 60	1	XVal Session 60-Typing - Text-1		2012-07-14 16:19:28.776000
	Edit pad (rev 813)		Nick	cv396	XVal Session 60	1	XVal Session 60-Typing - Text-1		2012-07-14 16:19:28.828000
	Edit pad (rev 814)		Frank	cv407	XVal Session 60	1	XVal Session 60-Typing - Text-1		2012-07-14 16:19:28.898000
	Edit pad (rev 815)		Kate	cv406	XVal Session 60	1	XVal Session 60-Typing - Text-1		2012-07-14 16:19:29.278000
	Edit pad (rev 816)		Nick	cv396	XVal Session 60	1	XVal Session 60-Typing - Text-1		2012-07-14 16:19:29.352000
	Edit pad (rev 817)		Frank	cv407	XVal Session 60	1	XVal Session 60-Typing - Text-1		2012-07-14 16:19:29.397000
	Edit pad (rev 818)		Bob	cv404	XVal Session 60	1	XVal Session 60-Typing - Text-1		2012-07-14 16:19:29.700000
	Edit pad (rev 819)		Kate	cv406	XVal Session 60	1	XVal Session 60-Typing - Text-1		2012-07-14 16:19:29.773000
	Edit pad (rev 820)		Nick	cv396	XVal Session 60	1	XVal Session 60-Typing - Text-1		2012-07-14 16:19:29.853000
	Edit pad (rev 821)		Frank	cv407	XVal Session 60	1	XVal Session 60-Typing - Text-1		2012-07-14 16:19:30.171000
	Edit pad (rev 822)		Bob	cv404	XVal Session 60	1	XVal Session 60-Typing - Text-1		2012-07-14 16:19:30.199000
	Edit pad (rev 823)		Kate	cv406	XVal Session 60	1	XVal Session 60-Typing - Text-1		2012-07-14 16:19:30.274000
	Edit pad (rev 824)		Nick	cv396	XVal Session 60	1	XVal Session 60-Typing - Text-1		2012-07-14 16:19:30.352000
	Edit pad (rev 825)		Bob	cv404	XVal Session 60	1	XVal Session 60-Typing - Text-1		2012-07-14 16:19:30.699000
	Edit pad (rev 826)		Frank	cv407	XVal Session 60	1	XVal Session 60-Typing - Text-1		2012-07-14 16:19:30.729000
	Edit pad (rev 827)		Kate	cv406	XVal Session 60	1	XVal Session 60-Typing - Text-1		2012-07-14 16:19:30.778000
	Edit pad (rev 828)		Bob	cv404	XVal Session 60	1	XVal Session 60-Typing - Text-1		2012-07-14 16:19:31.200000
	Edit pad (rev 829)		Frank	cv407	XVal Session 60	1	XVal Session 60-Typing - Text-1		2012-07-14 16:19:31.229000
	Edit pad (rev 830)		Kate	cv406	XVal Session 60	1	XVal Session 60-Typing - Text-1		2012-07-14 16:19:31.285000
	Edit pad (rev 831)		Bob	cv404	XVal Session 60	1	XVal Session 60-Typing - Text-1		2012-07-14 16:19:31.701000
	Edit pad (rev 832)		Frank	cv407	XVal Session 60	1	XVal Session 60-Typing - Text-1		2012-07-14 16:19:31.731000
	Edit pad (rev 833)		Kate	cv406	XVal Session 60	1	XVal Session 60-Typing - Text-1		2012-07-14 16:19:31.787000
	Edit pad (rev 834)		Nick	cv396	XVal Session 60	1	XVal Session 60-Typing - Text-1		2012-07-14 16:19:32.027000
	Edit pad (rev 835)		Bob	cv404	XVal Session 60	1	XVal Session 60-Typing - Text-1		2012-07-14 16:19:32.204000
	Edit pad (rev 836)		Kate	cv406	XVal Session 60	1	XVal Session 60-Typing - Text-1		2012-07-14 16:19:32.286000
	Edit pad (rev 837)		Nick	cv396	XVal Session 60	1	XVal Session 60-Typing - Text-1		2012-07-14 16:19:32.500000
	Edit pad (rev 838)		Bob	cv404	XVal Session 60	1	XVal Session 60-Typing - Text-1		2012-07-14 16:19:32.710000
	Edit pad (rev 839)		Kate	cv406	XVal Session 60	1	XVal Session 60-Typing - Text-1		2012-07-14 16:19:32.786000
	Edit pad (rev 840)		Nick	cv396	XVal Session 60	1	XVal Session 60-Typing - Text-1		2012-07-14 16:19:33.081000
	Edit pad (rev 841)		Bob	cv404	XVal Session 60	1	XVal Session 60-Typing - Text-1		2012-07-14 16:19:33.202000
	Edit pad (rev 842)		Kate	cv406	XVal Session 60	1	XVal Session 60-Typing - Text-1		2012-07-14 16:19:33.288000
	Edit pad (rev 843)		Frank	cv407	XVal Session 60	1	XVal Session 60-Typing - Text-1		2012-07-14 16:19:33.488000
	Edit pad (rev 844)		Nick	cv396	XVal Session 60	1	XVal Session 60-Typing - Text-1		2012-07-14 16:19:33.508000
	Edit pad (rev 845)		Bob	cv404	XVal Session 60	1	XVal Session 60-Typing - Text-1		2012-07-14 16:19:33.704000
	Edit pad (rev 846)		Kate	cv406	XVal Session 60	1	XVal Session 60-Typing - Text-1		2012-07-14 16:19:33.789000
	Edit pad (rev 847)		Frank	cv407	XVal Session 60	1	XVal Session 60-Typing - Text-1		2012-07-14 16:19:33.989000
	Edit pad (rev 848)		Nick	cv396	XVal Session 60	1	XVal Session 60-Typing - Text-1		2012-07-14 16:19:34.010000
	Edit pad (rev 849)		Bob	cv404	XVal Session 60	1	XVal Session 60-Typing - Text-1		2012-07-14 16:19:34.204000
	Edit pad (rev 850)		Kate	cv406	XVal Session 60	1	XVal Session 60-Typing - Text-1		2012-07-14 16:19:34.286000
	Edit pad (rev 851)		Frank	cv407	XVal Session 60	1	XVal Session 60-Typing - Text-1		2012-07-14 16:19:34.490000
	Edit pad (rev 852)		Nick	cv396	XVal Session 60	1	XVal Session 60-Typing - Text-1		2012-07-14 16:19:34.510000
	Edit pad (rev 853)		Bob	cv404	XVal Session 60	1	XVal Session 60-Typing - Text-1		2012-07-14 16:19:34.704000
	Edit pad (rev 854)		Kate	cv406	XVal Session 60	1	XVal Session 60-Typing - Text-1		2012-07-14 16:19:34.791000
	Edit pad (rev 855)		Nick	cv396	XVal Session 60	1	XVal Session 60-Typing - Text-1		2012-07-14 16:19:35.011000
	Edit pad (rev 856)		Bob	cv404	XVal Session 60	1	XVal Session 60-Typing - Text-1		2012-07-14 16:19:35.205000
	Edit pad (rev 857)		Kate	cv406	XVal Session 60	1	XVal Session 60-Typing - Text-1		2012-07-14 16:19:35.294000
	Edit pad (rev 858)		Nick	cv396	XVal Session 60	1	XVal Session 60-Typing - Text-1		2012-07-14 16:19:35.511000
	Edit pad (rev 859)		Bob	cv404	XVal Session 60	1	XVal Session 60-Typing - Text-1		2012-07-14 16:19:35.703000
	Edit pad (rev 860)		Frank	cv407	XVal Session 60	1	XVal Session 60-Typing - Text-1		2012-07-14 16:19:35.759000
	Edit pad (rev 861)		Kate	cv406	XVal Session 60	1	XVal Session 60-Typing - Text-1		2012-07-14 16:19:35.795000
	Edit pad (rev 862)		Nick	cv396	XVal Session 60	1	XVal Session 60-Typing - Text-1		2012-07-14 16:19:36.011000
	Edit pad (rev 863)		Bob	cv404	XVal Session 60	1	XVal Session 60-Typing - Text-1		2012-07-14 16:19:36.206000
	Edit pad (rev 864)		Frank	cv407	XVal Session 60	1	XVal Session 60-Typing - Text-1		2012-07-14 16:19:36.260000
	Edit pad (rev 865)		Kate	cv406	XVal Session 60	1	XVal Session 60-Typing - Text-1		2012-07-14 16:19:36.296000
	Edit pad (rev 866)		Nick	cv396	XVal Session 60	1	XVal Session 60-Typing - Text-1		2012-07-14 16:19:36.511000
	Edit pad (rev 867)		Bob	cv404	XVal Session 60	1	XVal Session 60-Typing - Text-1		2012-07-14 16:19:36.706000
	Edit pad (rev 868)		Frank	cv407	XVal Session 60	1	XVal Session 60-Typing - Text-1		2012-07-14 16:19:36.765000
	Edit pad (rev 869)		Bob	cv404	XVal Session 60	1	XVal Session 60-Typing - Text-1		2012-07-14 16:19:37.207000
	Edit pad (rev 870)		Frank	cv407	XVal Session 60	1	XVal Session 60-Typing - Text-1		2012-07-14 16:19:37.258000
	Edit pad (rev 871)		Nick	cv396	XVal Session 60	1	XVal Session 60-Typing - Text-1		2012-07-14 16:19:37.395000
	Edit pad (rev 872)		Frank	cv407	XVal Session 60	1	XVal Session 60-Typing - Text-1		2012-07-14 16:19:37.883000
	Edit pad (rev 873)		Bob	cv404	XVal Session 60	1	XVal Session 60-Typing - Text-1		2012-07-14 16:19:37.910000
	Edit pad (rev 874)		Kate	cv406	XVal Session 60	1	XVal Session 60-Typing - Text-1		2012-07-14 16:19:38.022000
	Edit pad (rev 875)		Nick	cv396	XVal Session 60	1	XVal Session 60-Typing - Text-1		2012-07-14 16:19:38.283000
	Edit pad (rev 876)		Bob	cv404	XVal Session 60	1	XVal Session 60-Typing - Text-1		2012-07-14 16:19:38.411000
	Edit pad (rev 877)		Kate	cv406	XVal Session 60	1	XVal Session 60-Typing - Text-1		2012-07-14 16:19:38.527000
	Edit pad (rev 878)		Frank	cv407	XVal Session 60	1	XVal Session 60-Typing - Text-1		2012-07-14 16:19:38.622000
	Edit pad (rev 879)		Nick	cv396	XVal Session 60	1	XVal Session 60-Typing - Text-1		2012-07-14 16:19:38.792000
	Edit pad (rev 880)		Bob	cv404	XVal Session 60	1	XVal Session 60-Typing - Text-1		2012-07-14 16:19:38.914000
	Edit pad (rev 881)		Frank	cv407	XVal Session 60	1	XVal Session 60-Typing - Text-1		2012-07-14 16:19:39.173000
	Edit pad (rev 882)		Kate	cv406	XVal Session 60	1	XVal Session 60-Typing - Text-1		2012-07-14 16:19:39.250000
	Edit pad (rev 883)		Nick	cv396	XVal Session 60	1	XVal Session 60-Typing - Text-1		2012-07-14 16:19:39.292000
	Edit pad (rev 884)		Bob	cv404	XVal Session 60	1	XVal Session 60-Typing - Text-1		2012-07-14 16:19:39.414000
	Edit pad (rev 885)		Frank	cv407	XVal Session 60	1	XVal Session 60-Typing - Text-1		2012-07-14 16:19:39.673000
	Edit pad (rev 886)		Kate	cv406	XVal Session 60	1	XVal Session 60-Typing - Text-1		2012-07-14 16:19:39.750000
	Edit pad (rev 887)		Nick	cv396	XVal Session 60	1	XVal Session 60-Typing - Text-1		2012-07-14 16:19:39.792000
	Edit pad (rev 888)		Bob	cv404	XVal Session 60	1	XVal Session 60-Typing - Text-1		2012-07-14 16:19:39.917000
	Edit pad (rev 889)		Frank	cv407	XVal Session 60	1	XVal Session 60-Typing - Text-1		2012-07-14 16:19:40.172000
	Edit pad (rev 890)		Kate	cv406	XVal Session 60	1	XVal Session 60-Typing - Text-1		2012-07-14 16:19:40.249000
	Edit pad (rev 891)		Bob	cv404	XVal Session 60	1	XVal Session 60-Typing - Text-1		2012-07-14 16:19:40.418000
	Edit pad (rev 892)		Frank	cv407	XVal Session 60	1	XVal Session 60-Typing - Text-1		2012-07-14 16:19:40.672000
	Edit pad (rev 893)		Kate	cv406	XVal Session 60	1	XVal Session 60-Typing - Text-1		2012-07-14 16:19:40.758000
	Edit pad (rev 894)		Bob	cv404	XVal Session 60	1	XVal Session 60-Typing - Text-1		2012-07-14 16:19:40.918000
	Edit pad (rev 895)		Frank	cv407	XVal Session 60	1	XVal Session 60-Typing - Text-1		2012-07-14 16:19:41.172000
	Edit pad (rev 896)		Kate	cv406	XVal Session 60	1	XVal Session 60-Typing - Text-1		2012-07-14 16:19:41.258000
	Edit pad (rev 897)		Bob	cv404	XVal Session 60	1	XVal Session 60-Typing - Text-1		2012-07-14 16:19:41.418000
	Edit pad (rev 898)		Nick	cv396	XVal Session 60	1	XVal Session 60-Typing - Text-1		2012-07-14 16:19:41.475000
	Edit pad (rev 899)		Kate	cv406	XVal Session 60	1	XVal Session 60-Typing - Text-1		2012-07-14 16:19:41.757000
	Edit pad (rev 900)		Bob	cv404	XVal Session 60	1	XVal Session 60-Typing - Text-1		2012-07-14 16:19:41.918000
	Edit pad (rev 901)		Nick	cv396	XVal Session 60	1	XVal Session 60-Typing - Text-1		2012-07-14 16:19:42.149000
	Edit pad (rev 902)		Frank	cv407	XVal Session 60	1	XVal Session 60-Typing - Text-1		2012-07-14 16:19:42.191000
	Edit pad (rev 903)		Kate	cv406	XVal Session 60	1	XVal Session 60-Typing - Text-1		2012-07-14 16:19:42.255000
	Edit pad (rev 904)		Bob	cv404	XVal Session 60	1	XVal Session 60-Typing - Text-1		2012-07-14 16:19:42.418000
	Edit pad (rev 905)		Frank	cv407	XVal Session 60	1	XVal Session 60-Typing - Text-1		2012-07-14 16:19:42.691000
	Edit pad (rev 906)		Nick	cv396	XVal Session 60	1	XVal Session 60-Typing - Text-1		2012-07-14 16:19:42.730000
	Edit pad (rev 907)		Kate	cv406	XVal Session 60	1	XVal Session 60-Typing - Text-1		2012-07-14 16:19:42.793000
	Edit pad (rev 908)		Bob	cv404	XVal Session 60	1	XVal Session 60-Typing - Text-1		2012-07-14 16:19:42.918000
	Edit pad (rev 909)		Frank	cv407	XVal Session 60	1	XVal Session 60-Typing - Text-1		2012-07-14 16:19:43.191000
	Edit pad (rev 910)		Nick	cv396	XVal Session 60	1	XVal Session 60-Typing - Text-1		2012-07-14 16:19:43.242000
	Edit pad (rev 911)		Kate	cv406	XVal Session 60	1	XVal Session 60-Typing - Text-1		2012-07-14 16:19:43.268000
	Edit pad (rev 912)		Bob	cv404	XVal Session 60	1	XVal Session 60-Typing - Text-1		2012-07-14 16:19:43.418000
	Edit pad (rev 913)		Frank	cv407	XVal Session 60	1	XVal Session 60-Typing - Text-1		2012-07-14 16:19:43.692000
	Edit pad (rev 914)		Nick	cv396	XVal Session 60	1	XVal Session 60-Typing - Text-1		2012-07-14 16:19:43.744000
	Edit pad (rev 915)		Kate	cv406	XVal Session 60	1	XVal Session 60-Typing - Text-1		2012-07-14 16:19:43.758000
	Edit pad (rev 916)		Bob	cv404	XVal Session 60	1	XVal Session 60-Typing - Text-1		2012-07-14 16:19:43.918000
	Edit pad (rev 917)		Frank	cv407	XVal Session 60	1	XVal Session 60-Typing - Text-1		2012-07-14 16:19:44.192000
	Edit pad (rev 918)		Nick	cv396	XVal Session 60	1	XVal Session 60-Typing - Text-1		2012-07-14 16:19:44.244000
	Edit pad (rev 919)		Bob	cv404	XVal Session 60	1	XVal Session 60-Typing - Text-1		2012-07-14 16:19:44.418000
	Edit pad (rev 920)		Frank	cv407	XVal Session 60	1	XVal Session 60-Typing - Text-1		2012-07-14 16:19:44.723000
	Edit pad (rev 921)		Nick	cv396	XVal Session 60	1	XVal Session 60-Typing - Text-1		2012-07-14 16:19:44.745000
	Edit pad (rev 922)		Bob	cv404	XVal Session 60	1	XVal Session 60-Typing - Text-1		2012-07-14 16:19:44.918000
	Edit pad (rev 923)		Frank	cv407	XVal Session 60	1	XVal Session 60-Typing - Text-1		2012-07-14 16:19:45.228000
	Edit pad (rev 924)		Nick	cv396	XVal Session 60	1	XVal Session 60-Typing - Text-1		2012-07-14 16:19:45.244000
	Edit pad (rev 925)		Bob	cv404	XVal Session 60	1	XVal Session 60-Typing - Text-1		2012-07-14 16:19:45.418000
	Edit pad (rev 926)		Bob	cv404	XVal Session 60	1	XVal Session 60-Typing - Text-1		2012-07-14 16:19:45.919000
	Edit pad (rev 927)		Nick	cv396	XVal Session 60	1	XVal Session 60-Typing - Text-1		2012-07-14 16:19:45.927000
	Edit pad (rev 928)		Frank	cv407	XVal Session 60	1	XVal Session 60-Typing - Text-1		2012-07-14 16:19:46.169000
	Edit pad (rev 929)		Bob	cv404	XVal Session 60	1	XVal Session 60-Typing - Text-1		2012-07-14 16:19:46.419000
	Edit pad (rev 930)		Nick	cv396	XVal Session 60	1	XVal Session 60-Typing - Text-1		2012-07-14 16:19:46.866000
	Edit pad (rev 931)		Bob	cv404	XVal Session 60	1	XVal Session 60-Typing - Text-1		2012-07-14 16:19:46.917000
	Edit pad (rev 932)		Frank	cv407	XVal Session 60	1	XVal Session 60-Typing - Text-1		2012-07-14 16:19:47.072000
	Edit pad (rev 933)		Bob	cv404	XVal Session 60	1	XVal Session 60-Typing - Text-1		2012-07-14 16:19:47.420000
	Edit pad (rev 934)		Nick	cv396	XVal Session 60	1	XVal Session 60-Typing - Text-1		2012-07-14 16:19:47.697000
	Edit pad (rev 935)		Bob	cv404	XVal Session 60	1	XVal Session 60-Typing - Text-1		2012-07-14 16:19:47.920000
	Edit pad (rev 936)		Nick	cv396	XVal Session 60	1	XVal Session 60-Typing - Text-1		2012-07-14 16:19:48.198000
	Edit pad (rev 937)		Bob	cv404	XVal Session 60	1	XVal Session 60-Typing - Text-1		2012-07-14 16:19:48.419000
	Edit pad (rev 938)		Nick	cv396	XVal Session 60	1	XVal Session 60-Typing - Text-1		2012-07-14 16:19:48.698000
	Edit pad (rev 939)		Frank	cv407	XVal Session 60	1	XVal Session 60-Typing - Text-1		2012-07-14 16:19:48.776000
	Edit pad (rev 940)		Bob	cv404	XVal Session 60	1	XVal Session 60-Typing - Text-1		2012-07-14 16:19:48.921000
	Edit pad (rev 941)		Nick	cv396	XVal Session 60	1	XVal Session 60-Typing - Text-1		2012-07-14 16:19:49.197000
	Edit pad (rev 942)		Frank	cv407	XVal Session 60	1	XVal Session 60-Typing - Text-1		2012-07-14 16:19:49.281000
	Edit pad (rev 943)		Bob	cv404	XVal Session 60	1	XVal Session 60-Typing - Text-1		2012-07-14 16:19:49.419000
	Edit pad (rev 944)		Bob	cv404	XVal Session 60	1	XVal Session 60-Typing - Text-1		2012-07-14 16:19:49.931000
	Edit pad (rev 945)		Bob	cv404	XVal Session 60	1	XVal Session 60-Typing - Text-1		2012-07-14 16:19:50.435000
	Edit pad (rev 946)		Frank	cv407	XVal Session 60	1	XVal Session 60-Typing - Text-1		2012-07-14 16:19:50.702000
	Edit pad (rev 947)		Bob	cv404	XVal Session 60	1	XVal Session 60-Typing - Text-1		2012-07-14 16:19:50.946000
	Edit pad (rev 948)		Nick	cv396	XVal Session 60	1	XVal Session 60-Typing - Text-1		2012-07-14 16:19:50.975000
	Edit pad (rev 949)		Frank	cv407	XVal Session 60	1	XVal Session 60-Typing - Text-1		2012-07-14 16:19:51.201000
	Edit pad (rev 950)		Bob	cv404	XVal Session 60	1	XVal Session 60-Typing - Text-1		2012-07-14 16:19:51.446000
	Edit pad (rev 951)		Nick	cv396	XVal Session 60	1	XVal Session 60-Typing - Text-1		2012-07-14 16:19:51.478000
	Edit pad (rev 952)		Kate	cv406	XVal Session 60	1	XVal Session 60-Typing - Text-1		2012-07-14 16:19:51.552000
	Edit pad (rev 953)		Bob	cv404	XVal Session 60	1	XVal Session 60-Typing - Text-1		2012-07-14 16:19:51.946000
	Edit pad (rev 954)		Nick	cv396	XVal Session 60	1	XVal Session 60-Typing - Text-1		2012-07-14 16:19:51.979000
	Edit pad (rev 955)		Bob	cv404	XVal Session 60	1	XVal Session 60-Typing - Text-1		2012-07-14 16:19:52.452000
	Edit pad (rev 956)		Nick	cv396	XVal Session 60	1	XVal Session 60-Typing - Text-1		2012-07-14 16:19:52.486000
	Edit pad (rev 957)		Frank	cv407	XVal Session 60	1	XVal Session 60-Typing - Text-1		2012-07-14 16:19:52.503000
	Edit pad (rev 958)		Bob	cv404	XVal Session 60	1	XVal Session 60-Typing - Text-1		2012-07-14 16:19:52.952000
	Edit pad (rev 959)		Nick	cv396	XVal Session 60	1	XVal Session 60-Typing - Text-1		2012-07-14 16:19:52.995000
	Edit pad (rev 960)		Frank	cv407	XVal Session 60	1	XVal Session 60-Typing - Text-1		2012-07-14 16:19:53.004000
	Edit pad (rev 961)		Bob	cv404	XVal Session 60	1	XVal Session 60-Typing - Text-1		2012-07-14 16:19:53.452000
	Edit pad (rev 962)		Nick	cv396	XVal Session 60	1	XVal Session 60-Typing - Text-1		2012-07-14 16:19:53.493000
	Edit pad (rev 963)		Bob	cv404	XVal Session 60	1	XVal Session 60-Typing - Text-1		2012-07-14 16:19:53.952000
	Edit pad (rev 964)		Nick	cv396	XVal Session 60	1	XVal Session 60-Typing - Text-1		2012-07-14 16:19:53.997000
	Edit pad (rev 965)		Frank	cv407	XVal Session 60	1	XVal Session 60-Typing - Text-1		2012-07-14 16:19:54.326000
	Edit pad (rev 966)		Bob	cv404	XVal Session 60	1	XVal Session 60-Typing - Text-1		2012-07-14 16:19:54.450000
	Edit pad (rev 967)		Frank	cv407	XVal Session 60	1	XVal Session 60-Typing - Text-1		2012-07-14 16:19:54.827000
	Edit pad (rev 968)		Bob	cv404	XVal Session 60	1	XVal Session 60-Typing - Text-1		2012-07-14 16:19:54.951000
	Edit pad (rev 969)		Nick	cv396	XVal Session 60	1	XVal Session 60-Typing - Text-1		2012-07-14 16:19:54.954000
	Edit pad (rev 970)		Frank	cv407	XVal Session 60	1	XVal Session 60-Typing - Text-1		2012-07-14 16:19:55.328000
	Edit pad (rev 971)		Bob	cv404	XVal Session 60	1	XVal Session 60-Typing - Text-1		2012-07-14 16:19:55.452000
	Edit pad (rev 972)		Nick	cv396	XVal Session 60	1	XVal Session 60-Typing - Text-1		2012-07-14 16:19:55.466000
	Edit pad (rev 973)		Nick	cv396	XVal Session 60	1	XVal Session 60-Typing - Text-1		2012-07-14 16:19:55.979000
	Edit pad (rev 974)		Bob	cv404	XVal Session 60	1	XVal Session 60-Typing - Text-1		2012-07-14 16:19:56.008000
	Edit pad (rev 975)		Nick	cv396	XVal Session 60	1	XVal Session 60-Typing - Text-1		2012-07-14 16:19:56.480000
	Edit pad (rev 976)		Bob	cv404	XVal Session 60	1	XVal Session 60-Typing - Text-1		2012-07-14 16:19:56.510000
	Edit pad (rev 977)		Kate	cv406	XVal Session 60	1	XVal Session 60-Typing - Text-1		2012-07-14 16:19:56.981000
	Edit pad (rev 978)		Nick	cv396	XVal Session 60	1	XVal Session 60-Typing - Text-1		2012-07-14 16:19:56.990000
	Edit pad (rev 979)		Bob	cv404	XVal Session 60	1	XVal Session 60-Typing - Text-1		2012-07-14 16:19:57.027000
	Edit pad (rev 980)		Kate	cv406	XVal Session 60	1	XVal Session 60-Typing - Text-1		2012-07-14 16:19:57.480000
	Edit pad (rev 981)		Nick	cv396	XVal Session 60	1	XVal Session 60-Typing - Text-1		2012-07-14 16:19:57.498000
	Edit pad (rev 982)		Frank	cv407	XVal Session 60	1	XVal Session 60-Typing - Text-1		2012-07-14 16:19:57.516000
	Edit pad (rev 983)		Bob	cv404	XVal Session 60	1	XVal Session 60-Typing - Text-1		2012-07-14 16:19:57.532000
	Edit pad (rev 984)		Kate	cv406	XVal Session 60	1	XVal Session 60-Typing - Text-1		2012-07-14 16:19:57.980000
	Edit pad (rev 985)		Nick	cv396	XVal Session 60	1	XVal Session 60-Typing - Text-1		2012-07-14 16:19:57.994000
	Edit pad (rev 986)		Frank	cv407	XVal Session 60	1	XVal Session 60-Typing - Text-1		2012-07-14 16:19:58.016000
	Edit pad (rev 987)		Bob	cv404	XVal Session 60	1	XVal Session 60-Typing - Text-1		2012-07-14 16:19:58.034000
	Edit pad (rev 988)		Kate	cv406	XVal Session 60	1	XVal Session 60-Typing - Text-1		2012-07-14 16:19:58.481000
	Edit pad (rev 989)		Nick	cv396	XVal Session 60	1	XVal Session 60-Typing - Text-1		2012-07-14 16:19:58.495000
	Edit pad (rev 990)		Frank	cv407	XVal Session 60	1	XVal Session 60-Typing - Text-1		2012-07-14 16:19:58.517000
	Edit pad (rev 991)		Bob	cv404	XVal Session 60	1	XVal Session 60-Typing - Text-1		2012-07-14 16:19:58.535000
	Edit pad (rev 992)		Kate	cv406	XVal Session 60	1	XVal Session 60-Typing - Text-1		2012-07-14 16:19:58.988000
	Edit pad (rev 993)		Nick	cv396	XVal Session 60	1	XVal Session 60-Typing - Text-1		2012-07-14 16:19:58.994000
	Edit pad (rev 994)		Frank	cv407	XVal Session 60	1	XVal Session 60-Typing - Text-1		2012-07-14 16:19:59.018000
	Edit pad (rev 995)		Bob	cv404	XVal Session 60	1	XVal Session 60-Typing - Text-1		2012-07-14 16:19:59.047000
	Edit pad (rev 996)		Kate	cv406	XVal Session 60	1	XVal Session 60-Typing - Text-1		2012-07-14 16:19:59.486000
	Edit pad (rev 997)		Frank	cv407	XVal Session 60	1	XVal Session 60-Typing - Text-1		2012-07-14 16:19:59.517000
	Edit pad (rev 998)		Bob	cv404	XVal Session 60	1	XVal Session 60-Typing - Text-1		2012-07-14 16:19:59.548000
	Edit pad (rev 999)		Nick	cv396	XVal Session 60	1	XVal Session 60-Typing - Text-1		2012-07-14 16:19:59.550000
	Edit pad (rev 1000)		Kate	cv406	XVal Session 60	1	XVal Session 60-Typing - Text-1		2012-07-14 16:19:59.981000
	Edit pad (rev 1001)		Frank	cv407	XVal Session 60	1	XVal Session 60-Typing - Text-1		2012-07-14 16:20:00.019000
	Edit pad (rev 1002)		Nick	cv396	XVal Session 60	1	XVal Session 60-Typing - Text-1		2012-07-14 16:20:00.050000
	Edit pad (rev 1003)		Bob	cv404	XVal Session 60	1	XVal Session 60-Typing - Text-1		2012-07-14 16:20:00.057000
	Edit pad (rev 1004)		Kate	cv406	XVal Session 60	1	XVal Session 60-Typing - Text-1		2012-07-14 16:20:00.482000
	Edit pad (rev 1005)		Bob	cv404	XVal Session 60	1	XVal Session 60-Typing - Text-1		2012-07-14 16:20:00.561000
	Edit pad (rev 1006)		Frank	cv407	XVal Session 60	1	XVal Session 60-Typing - Text-1		2012-07-14 16:20:00.825000
	Edit pad (rev 1007)		Nick	cv396	XVal Session 60	1	XVal Session 60-Typing - Text-1		2012-07-14 16:20:00.895000
	Edit pad (rev 1008)		Kate	cv406	XVal Session 60	1	XVal Session 60-Typing - Text-1		2012-07-14 16:20:00.982000
	Edit pad (rev 1009)		Bob	cv404	XVal Session 60	1	XVal Session 60-Typing - Text-1		2012-07-14 16:20:01.060000
	Edit pad (rev 1010)		Nick	cv396	XVal Session 60	1	XVal Session 60-Typing - Text-1		2012-07-14 16:20:01.400000
	Edit pad (rev 1011)		Frank	cv407	XVal Session 60	1	XVal Session 60-Typing - Text-1		2012-07-14 16:20:01.479000
	Edit pad (rev 1012)		Kate	cv406	XVal Session 60	1	XVal Session 60-Typing - Text-1		2012-07-14 16:20:01.484000
	Edit pad (rev 1013)		Nick	cv396	XVal Session 60	1	XVal Session 60-Typing - Text-1		2012-07-14 16:20:01.903000
	Edit pad (rev 1014)		Frank	cv407	XVal Session 60	1	XVal Session 60-Typing - Text-1		2012-07-14 16:20:01.979000
	Edit pad (rev 1015)		Kate	cv406	XVal Session 60	1	XVal Session 60-Typing - Text-1		2012-07-14 16:20:01.982000
	Edit pad (rev 1016)		Nick	cv396	XVal Session 60	1	XVal Session 60-Typing - Text-1		2012-07-14 16:20:02.402000
	Edit pad (rev 1017)		Frank	cv407	XVal Session 60	1	XVal Session 60-Typing - Text-1		2012-07-14 16:20:02.481000
	Edit pad (rev 1018)		Kate	cv406	XVal Session 60	1	XVal Session 60-Typing - Text-1		2012-07-14 16:20:02.484000
	Edit pad (rev 1019)		Bob	cv404	XVal Session 60	1	XVal Session 60-Typing - Text-1		2012-07-14 16:20:02.485000
	Edit pad (rev 1020)		Nick	cv396	XVal Session 60	1	XVal Session 60-Typing - Text-1		2012-07-14 16:20:02.902000
	Edit pad (rev 1021)		Frank	cv407	XVal Session 60	1	XVal Session 60-Typing - Text-1		2012-07-14 16:20:02.981000
	Edit pad (rev 1022)		Kate	cv406	XVal Session 60	1	XVal Session 60-Typing - Text-1		2012-07-14 16:20:02.988000
	Edit pad (rev 1023)		Bob	cv404	XVal Session 60	1	XVal Session 60-Typing - Text-1		2012-07-14 16:20:03.003000
	Edit pad (rev 1024)		Kate	cv406	XVal Session 60	1	XVal Session 60-Typing - Text-1		2012-07-14 16:20:03.491000
	Edit pad (rev 1025)		Bob	cv404	XVal Session 60	1	XVal Session 60-Typing - Text-1		2012-07-14 16:20:03.502000
	Edit pad (rev 1026)		Nick	cv396	XVal Session 60	1	XVal Session 60-Typing - Text-1		2012-07-14 16:20:03.834000
	Edit pad (rev 1027)		Frank	cv407	XVal Session 60	1	XVal Session 60-Typing - Text-1		2012-07-14 16:20:03.871000
	Edit pad (rev 1028)		Kate	cv406	XVal Session 60	1	XVal Session 60-Typing - Text-1		2012-07-14 16:20:03.988000
	Edit pad (rev 1029)		Bob	cv404	XVal Session 60	1	XVal Session 60-Typing - Text-1		2012-07-14 16:20:04.013000
	Edit pad (rev 1030)		Nick	cv396	XVal Session 60	1	XVal Session 60-Typing - Text-1		2012-07-14 16:20:04.338000
	Edit pad (rev 1031)		Frank	cv407	XVal Session 60	1	XVal Session 60-Typing - Text-1		2012-07-14 16:20:04.373000
	Edit pad (rev 1032)		Kate	cv406	XVal Session 60	1	XVal Session 60-Typing - Text-1		2012-07-14 16:20:04.486000
	Edit pad (rev 1033)		Bob	cv404	XVal Session 60	1	XVal Session 60-Typing - Text-1		2012-07-14 16:20:04.512000
	Edit pad (rev 1034)		Frank	cv407	XVal Session 60	1	XVal Session 60-Typing - Text-1		2012-07-14 16:20:04.874000
	Edit pad (rev 1035)		Kate	cv406	XVal Session 60	1	XVal Session 60-Typing - Text-1		2012-07-14 16:20:04.987000
	Edit pad (rev 1036)		Bob	cv404	XVal Session 60	1	XVal Session 60-Typing - Text-1		2012-07-14 16:20:05.012000
	Edit pad (rev 1037)		Nick	cv396	XVal Session 60	1	XVal Session 60-Typing - Text-1		2012-07-14 16:20:05.301000
	Edit pad (rev 1038)		Frank	cv407	XVal Session 60	1	XVal Session 60-Typing - Text-1		2012-07-14 16:20:05.374000
	Edit pad (rev 1039)		Kate	cv406	XVal Session 60	1	XVal Session 60-Typing - Text-1		2012-07-14 16:20:05.488000
	Edit pad (rev 1040)		Nick	cv396	XVal Session 60	1	XVal Session 60-Typing - Text-1		2012-07-14 16:20:05.808000
	Edit pad (rev 1041)		Frank	cv407	XVal Session 60	1	XVal Session 60-Typing - Text-1		2012-07-14 16:20:05.877000
	Edit pad (rev 1042)		Bob	cv404	XVal Session 60	1	XVal Session 60-Typing - Text-1		2012-07-14 16:20:06.176000
	Edit pad (rev 1043)		Nick	cv396	XVal Session 60	1	XVal Session 60-Typing - Text-1		2012-07-14 16:20:06.307000
	Edit pad (rev 1044)		Frank	cv407	XVal Session 60	1	XVal Session 60-Typing - Text-1		2012-07-14 16:20:06.377000
	Edit pad (rev 1045)		Kate	cv406	XVal Session 60	1	XVal Session 60-Typing - Text-1		2012-07-14 16:20:06.594000
	Edit pad (rev 1046)		Bob	cv404	XVal Session 60	1	XVal Session 60-Typing - Text-1		2012-07-14 16:20:06.675000
	Edit pad (rev 1047)		Frank	cv407	XVal Session 60	1	XVal Session 60-Typing - Text-1		2012-07-14 16:20:06.878000
	Edit pad (rev 1048)		Kate	cv406	XVal Session 60	1	XVal Session 60-Typing - Text-1		2012-07-14 16:20:07.097000
	Edit pad (rev 1049)		Nick	cv396	XVal Session 60	1	XVal Session 60-Typing - Text-1		2012-07-14 16:20:07.164000
	Edit pad (rev 1050)		Bob	cv404	XVal Session 60	1	XVal Session 60-Typing - Text-1		2012-07-14 16:20:07.189000
	Edit pad (rev 1051)		Frank	cv407	XVal Session 60	1	XVal Session 60-Typing - Text-1		2012-07-14 16:20:07.379000
	Edit pad (rev 1052)		Kate	cv406	XVal Session 60	1	XVal Session 60-Typing - Text-1		2012-07-14 16:20:07.601000
	Edit pad (rev 1053)		Nick	cv396	XVal Session 60	1	XVal Session 60-Typing - Text-1		2012-07-14 16:20:07.666000
	Edit pad (rev 1054)		Bob	cv404	XVal Session 60	1	XVal Session 60-Typing - Text-1		2012-07-14 16:20:07.690000
	Edit pad (rev 1055)		Frank	cv407	XVal Session 60	1	XVal Session 60-Typing - Text-1		2012-07-14 16:20:07.879000
	Edit pad (rev 1056)		Kate	cv406	XVal Session 60	1	XVal Session 60-Typing - Text-1		2012-07-14 16:20:08.128000
	Edit pad (rev 1057)		Bob	cv404	XVal Session 60	1	XVal Session 60-Typing - Text-1		2012-07-14 16:20:08.190000
	Edit pad (rev 1058)		Kate	cv406	XVal Session 60	1	XVal Session 60-Typing - Text-1		2012-07-14 16:20:08.629000
	Edit pad (rev 1059)		Bob	cv404	XVal Session 60	1	XVal Session 60-Typing - Text-1		2012-07-14 16:20:08.739000
	Edit pad (rev 1060)		Frank	cv407	XVal Session 60	1	XVal Session 60-Typing - Text-1		2012-07-14 16:20:08.741000
	Edit pad (rev 1061)		Frank	cv407	XVal Session 60	1	XVal Session 60-Typing - Text-1		2012-07-14 16:20:09.199000
	Edit pad (rev 1062)		Bob	cv404	XVal Session 60	1	XVal Session 60-Typing - Text-1		2012-07-14 16:20:09.209000
	Edit pad (rev 1063)		Nick	cv396	XVal Session 60	1	XVal Session 60-Typing - Text-1		2012-07-14 16:20:09.258000
	Edit pad (rev 1064)		Frank	cv407	XVal Session 60	1	XVal Session 60-Typing - Text-1		2012-07-14 16:20:09.699000
	Edit pad (rev 1065)		Bob	cv404	XVal Session 60	1	XVal Session 60-Typing - Text-1		2012-07-14 16:20:09.710000
	Edit pad (rev 1066)		Nick	cv396	XVal Session 60	1	XVal Session 60-Typing - Text-1		2012-07-14 16:20:09.771000
	Edit pad (rev 1067)		Frank	cv407	XVal Session 60	1	XVal Session 60-Typing - Text-1		2012-07-14 16:20:10.200000
	Edit pad (rev 1068)		Bob	cv404	XVal Session 60	1	XVal Session 60-Typing - Text-1		2012-07-14 16:20:10.211000
	Edit pad (rev 1069)		Nick	cv396	XVal Session 60	1	XVal Session 60-Typing - Text-1		2012-07-14 16:20:10.275000
	Edit pad (rev 1070)		Frank	cv407	XVal Session 60	1	XVal Session 60-Typing - Text-1		2012-07-14 16:20:10.699000
	Edit pad (rev 1071)		Nick	cv396	XVal Session 60	1	XVal Session 60-Typing - Text-1		2012-07-14 16:20:10.776000
	Edit pad (rev 1072)		Bob	cv404	XVal Session 60	1	XVal Session 60-Typing - Text-1		2012-07-14 16:20:10.788000
	Edit pad (rev 1073)		Frank	cv407	XVal Session 60	1	XVal Session 60-Typing - Text-1		2012-07-14 16:20:11.199000
	Edit pad (rev 1074)		Bob	cv404	XVal Session 60	1	XVal Session 60-Typing - Text-1		2012-07-14 16:20:11.285000
	Edit pad (rev 1075)		Nick	cv396	XVal Session 60	1	XVal Session 60-Typing - Text-1		2012-07-14 16:20:11.312000
	Edit pad (rev 1076)		Frank	cv407	XVal Session 60	1	XVal Session 60-Typing - Text-1		2012-07-14 16:20:11.698000
	Edit pad (rev 1077)		Bob	cv404	XVal Session 60	1	XVal Session 60-Typing - Text-1		2012-07-14 16:20:11.785000
	Edit pad (rev 1078)		Nick	cv396	XVal Session 60	1	XVal Session 60-Typing - Text-1		2012-07-14 16:20:11.818000
	Edit pad (rev 1079)		Frank	cv407	XVal Session 60	1	XVal Session 60-Typing - Text-1		2012-07-14 16:20:12.199000
	Edit pad (rev 1080)		Bob	cv404	XVal Session 60	1	XVal Session 60-Typing - Text-1		2012-07-14 16:20:12.290000
	Edit pad (rev 1081)		Nick	cv396	XVal Session 60	1	XVal Session 60-Typing - Text-1		2012-07-14 16:20:12.334000
	Edit pad (rev 1082)		Frank	cv407	XVal Session 60	1	XVal Session 60-Typing - Text-1		2012-07-14 16:20:12.701000
	Edit pad (rev 1083)		Bob	cv404	XVal Session 60	1	XVal Session 60-Typing - Text-1		2012-07-14 16:20:12.801000
	Edit pad (rev 1084)		Nick	cv396	XVal Session 60	1	XVal Session 60-Typing - Text-1		2012-07-14 16:20:12.846000
	Edit pad (rev 1085)		Bob	cv404	XVal Session 60	1	XVal Session 60-Typing - Text-1		2012-07-14 16:20:13.302000
	Edit pad (rev 1086)		Nick	cv396	XVal Session 60	1	XVal Session 60-Typing - Text-1		2012-07-14 16:20:13.362000
	Edit pad (rev 1087)		Bob	cv404	XVal Session 60	1	XVal Session 60-Typing - Text-1		2012-07-14 16:20:13.802000
	Edit pad (rev 1088)		Nick	cv396	XVal Session 60	1	XVal Session 60-Typing - Text-1		2012-07-14 16:20:13.869000
	Edit pad (rev 1089)		Bob	cv404	XVal Session 60	1	XVal Session 60-Typing - Text-1		2012-07-14 16:20:14.304000
	Edit pad (rev 1090)		Bob	cv404	XVal Session 60	1	XVal Session 60-Typing - Text-1		2012-07-14 16:20:14.807000
	Edit pad (rev 1091)		Bob	cv404	XVal Session 60	1	XVal Session 60-Typing - Text-1		2012-07-14 16:20:15.307000
	Edit pad (rev 1092)		Frank	cv407	XVal Session 60	1	XVal Session 60-Typing - Text-1		2012-07-14 16:20:15.399000
	Edit pad (rev 1093)		Bob	cv404	XVal Session 60	1	XVal Session 60-Typing - Text-1		2012-07-14 16:20:15.807000
	Edit pad (rev 1094)		Frank	cv407	XVal Session 60	1	XVal Session 60-Typing - Text-1		2012-07-14 16:20:15.899000
	Edit pad (rev 1095)		Bob	cv404	XVal Session 60	1	XVal Session 60-Typing - Text-1		2012-07-14 16:20:16.306000
	Edit pad (rev 1096)		Frank	cv407	XVal Session 60	1	XVal Session 60-Typing - Text-1		2012-07-14 16:20:16.400000
	Edit pad (rev 1097)		Nick	cv396	XVal Session 60	1	XVal Session 60-Typing - Text-1		2012-07-14 16:20:16.538000
	Edit pad (rev 1098)		Bob	cv404	XVal Session 60	1	XVal Session 60-Typing - Text-1		2012-07-14 16:20:16.807000
	Edit pad (rev 1099)		Frank	cv407	XVal Session 60	1	XVal Session 60-Typing - Text-1		2012-07-14 16:20:16.901000
	Edit pad (rev 1100)		Nick	cv396	XVal Session 60	1	XVal Session 60-Typing - Text-1		2012-07-14 16:20:17.042000
	Edit pad (rev 1101)		Frank	cv407	XVal Session 60	1	XVal Session 60-Typing - Text-1		2012-07-14 16:20:17.402000
	Edit pad (rev 1102)		Frank	cv407	XVal Session 60	1	XVal Session 60-Typing - Text-1		2012-07-14 16:20:17.902000
	Edit pad (rev 1103)		Nick	cv396	XVal Session 60	1	XVal Session 60-Typing - Text-1		2012-07-14 16:20:18.126000
	Edit pad (rev 1104)		Frank	cv407	XVal Session 60	1	XVal Session 60-Typing - Text-1		2012-07-14 16:20:18.403000
	Edit pad (rev 1105)		Nick	cv396	XVal Session 60	1	XVal Session 60-Typing - Text-1		2012-07-14 16:20:18.636000
	Edit pad (rev 1106)		Frank	cv407	XVal Session 60	1	XVal Session 60-Typing - Text-1		2012-07-14 16:20:18.904000
	Edit pad (rev 1107)		Nick	cv396	XVal Session 60	1	XVal Session 60-Typing - Text-1		2012-07-14 16:20:19.140000
	Edit pad (rev 1108)		Frank	cv407	XVal Session 60	1	XVal Session 60-Typing - Text-1		2012-07-14 16:20:19.405000
	Edit pad (rev 1109)		Nick	cv396	XVal Session 60	1	XVal Session 60-Typing - Text-1		2012-07-14 16:20:19.658000
	Edit pad (rev 1110)		Bob	cv404	XVal Session 60	1	XVal Session 60-Typing - Text-1		2012-07-14 16:20:19.675000
	Edit pad (rev 1111)		Frank	cv407	XVal Session 60	1	XVal Session 60-Typing - Text-1		2012-07-14 16:20:19.904000
	Edit pad (rev 1112)		Nick	cv396	XVal Session 60	1	XVal Session 60-Typing - Text-1		2012-07-14 16:20:20.167000
	Edit pad (rev 1113)		Bob	cv404	XVal Session 60	1	XVal Session 60-Typing - Text-1		2012-07-14 16:20:20.176000
	Edit pad (rev 1114)		Frank	cv407	XVal Session 60	1	XVal Session 60-Typing - Text-1		2012-07-14 16:20:20.404000
	Edit pad (rev 1115)		Frank	cv407	XVal Session 60	1	XVal Session 60-Typing - Text-1		2012-07-14 16:20:20.947000
	Edit pad (rev 1116)		Nick	cv396	XVal Session 60	1	XVal Session 60-Typing - Text-1		2012-07-14 16:20:20.996000
	Edit pad (rev 1117)		Frank	cv407	XVal Session 60	1	XVal Session 60-Typing - Text-1		2012-07-14 16:20:21.448000
	Edit pad (rev 1118)		Nick	cv396	XVal Session 60	1	XVal Session 60-Typing - Text-1		2012-07-14 16:20:21.509000
	Edit pad (rev 1119)		Frank	cv407	XVal Session 60	1	XVal Session 60-Typing - Text-1		2012-07-14 16:20:21.947000
	Edit pad (rev 1120)		Nick	cv396	XVal Session 60	1	XVal Session 60-Typing - Text-1		2012-07-14 16:20:22.022000
	Edit pad (rev 1121)		Nick	cv396	XVal Session 60	1	XVal Session 60-Typing - Text-1		2012-07-14 16:20:22.526000
	Edit pad (rev 1122)		Nick	cv396	XVal Session 60	1	XVal Session 60-Typing - Text-1		2012-07-14 16:20:23.026000
	Edit pad (rev 1123)		Frank	cv407	XVal Session 60	1	XVal Session 60-Typing - Text-1		2012-07-14 16:20:23.123000
	Edit pad (rev 1124)		Frank	cv407	XVal Session 60	1	XVal Session 60-Typing - Text-1		2012-07-14 16:20:23.792000
	Edit pad (rev 1125)		Nick	cv396	XVal Session 60	1	XVal Session 60-Typing - Text-1		2012-07-14 16:20:23.875000
	Edit pad (rev 1126)		Nick	cv396	XVal Session 60	1	XVal Session 60-Typing - Text-1		2012-07-14 16:20:24.438000
	Edit pad (rev 1127)		Frank	cv407	XVal Session 60	1	XVal Session 60-Typing - Text-1		2012-07-14 16:20:24.535000
	Edit pad (rev 1128)		Nick	cv396	XVal Session 60	1	XVal Session 60-Typing - Text-1		2012-07-14 16:20:24.948000
	Edit pad (rev 1129)		Frank	cv407	XVal Session 60	1	XVal Session 60-Typing - Text-1		2012-07-14 16:20:25.028000
	Edit pad (rev 1130)		Nick	cv396	XVal Session 60	1	XVal Session 60-Typing - Text-1		2012-07-14 16:20:25.448000
	Edit pad (rev 1131)		Frank	cv407	XVal Session 60	1	XVal Session 60-Typing - Text-1		2012-07-14 16:20:25.579000
	Edit pad (rev 1132)		Nick	cv396	XVal Session 60	1	XVal Session 60-Typing - Text-1		2012-07-14 16:20:25.948000
	Edit pad (rev 1133)		Kate	cv406	XVal Session 60	1	XVal Session 60-Typing - Text-1		2012-07-14 16:20:26.397000
	Edit pad (rev 1134)		Nick	cv396	XVal Session 60	1	XVal Session 60-Typing - Text-1		2012-07-14 16:20:26.448000
	Edit pad (rev 1135)		Frank	cv407	XVal Session 60	1	XVal Session 60-Typing - Text-1		2012-07-14 16:20:26.583000
	Edit pad (rev 1136)		Bob	cv404	XVal Session 60	1	XVal Session 60-Typing - Text-1		2012-07-14 16:20:26.709000
	Edit pad (rev 1137)		Kate	cv406	XVal Session 60	1	XVal Session 60-Typing - Text-1		2012-07-14 16:20:26.898000
	Edit pad (rev 1138)		Nick	cv396	XVal Session 60	1	XVal Session 60-Typing - Text-1		2012-07-14 16:20:26.950000
	Edit pad (rev 1139)		Frank	cv407	XVal Session 60	1	XVal Session 60-Typing - Text-1		2012-07-14 16:20:27.083000
	Edit pad (rev 1140)		Bob	cv404	XVal Session 60	1	XVal Session 60-Typing - Text-1		2012-07-14 16:20:27.208000
	Edit pad (rev 1141)		Kate	cv406	XVal Session 60	1	XVal Session 60-Typing - Text-1		2012-07-14 16:20:27.397000
	Edit pad (rev 1142)		Nick	cv396	XVal Session 60	1	XVal Session 60-Typing - Text-1		2012-07-14 16:20:27.446000
	Edit pad (rev 1143)		Bob	cv404	XVal Session 60	1	XVal Session 60-Typing - Text-1		2012-07-14 16:20:27.709000
	Edit pad (rev 1144)		Bob	cv404	XVal Session 60	1	XVal Session 60-Typing - Text-1		2012-07-14 16:20:28.209000
	Edit pad (rev 1145)		Nick	cv396	XVal Session 60	1	XVal Session 60-Typing - Text-1		2012-07-14 16:20:28.332000
	Edit pad (rev 1146)		Kate	cv406	XVal Session 60	1	XVal Session 60-Typing - Text-1		2012-07-14 16:20:28.710000
	Edit pad (rev 1147)		Bob	cv404	XVal Session 60	1	XVal Session 60-Typing - Text-1		2012-07-14 16:20:28.751000
	Edit pad (rev 1148)		Nick	cv396	XVal Session 60	1	XVal Session 60-Typing - Text-1		2012-07-14 16:20:28.837000
	Edit pad (rev 1149)		Nick	cv396	XVal Session 60	1	XVal Session 60-Typing - Text-1		2012-07-14 16:20:29.341000
	Edit pad (rev 1150)		Nick	cv396	XVal Session 60	1	XVal Session 60-Typing - Text-1		2012-07-14 16:20:29.854000
	Edit pad (rev 1151)		Kate	cv406	XVal Session 60	1	XVal Session 60-Typing - Text-1		2012-07-14 16:20:30.384000
	Edit pad (rev 1152)		Bob	cv404	XVal Session 60	1	XVal Session 60-Typing - Text-1		2012-07-14 16:20:30.456000
	Edit pad (rev 1153)		Nick	cv396	XVal Session 60	1	XVal Session 60-Typing - Text-1		2012-07-14 16:20:30.727000
	Edit pad (rev 1154)		Bob	cv404	XVal Session 60	1	XVal Session 60-Typing - Text-1		2012-07-14 16:20:30.957000
	Edit pad (rev 1155)		Kate	cv406	XVal Session 60	1	XVal Session 60-Typing - Text-1		2012-07-14 16:20:31.028000
	Edit pad (rev 1156)		Nick	cv396	XVal Session 60	1	XVal Session 60-Typing - Text-1		2012-07-14 16:20:31.229000
	Edit pad (rev 1157)		Nick	cv396	XVal Session 60	1	XVal Session 60-Typing - Text-1		2012-07-14 16:20:31.729000
	Edit pad (rev 1158)		Kate	cv406	XVal Session 60	1	XVal Session 60-Typing - Text-1		2012-07-14 16:20:32.193000
	Edit pad (rev 1159)		Nick	cv396	XVal Session 60	1	XVal Session 60-Typing - Text-1		2012-07-14 16:20:32.227000
	Edit pad (rev 1160)		Bob	cv404	XVal Session 60	1	XVal Session 60-Typing - Text-1		2012-07-14 16:20:32.342000
	Edit pad (rev 1161)		Nick	cv396	XVal Session 60	1	XVal Session 60-Typing - Text-1		2012-07-14 16:20:32.729000
	Edit pad (rev 1162)		Bob	cv404	XVal Session 60	1	XVal Session 60-Typing - Text-1		2012-07-14 16:20:33.012000
	Edit pad (rev 1163)		Kate	cv406	XVal Session 60	1	XVal Session 60-Typing - Text-1		2012-07-14 16:20:33.018000
	Edit pad (rev 1164)		Nick	cv396	XVal Session 60	1	XVal Session 60-Typing - Text-1		2012-07-14 16:20:33.459000
	Edit pad (rev 1165)		Bob	cv404	XVal Session 60	1	XVal Session 60-Typing - Text-1		2012-07-14 16:20:33.510000
	Edit pad (rev 1166)		Kate	cv406	XVal Session 60	1	XVal Session 60-Typing - Text-1		2012-07-14 16:20:33.519000
	Edit pad (rev 1167)		Nick	cv396	XVal Session 60	1	XVal Session 60-Typing - Text-1		2012-07-14 16:20:33.962000
	Edit pad (rev 1168)		Kate	cv406	XVal Session 60	1	XVal Session 60-Typing - Text-1		2012-07-14 16:20:34.019000
	Edit pad (rev 1169)		Bob	cv404	XVal Session 60	1	XVal Session 60-Typing - Text-1		2012-07-14 16:20:34.035000
	Edit pad (rev 1170)		Nick	cv396	XVal Session 60	1	XVal Session 60-Typing - Text-1		2012-07-14 16:20:34.469000
	Edit pad (rev 1171)		Bob	cv404	XVal Session 60	1	XVal Session 60-Typing - Text-1		2012-07-14 16:20:34.542000
	Edit pad (rev 1172)		Nick	cv396	XVal Session 60	1	XVal Session 60-Typing - Text-1		2012-07-14 16:20:34.979000
	Edit pad (rev 1173)		Bob	cv404	XVal Session 60	1	XVal Session 60-Typing - Text-1		2012-07-14 16:20:35.044000
	Edit pad (rev 1174)		Nick	cv396	XVal Session 60	1	XVal Session 60-Typing - Text-1		2012-07-14 16:20:35.539000
	Edit pad (rev 1175)		Bob	cv404	XVal Session 60	1	XVal Session 60-Typing - Text-1		2012-07-14 16:20:35.545000
	Edit pad (rev 1176)		Nick	cv396	XVal Session 60	1	XVal Session 60-Typing - Text-1		2012-07-14 16:20:36.042000
	Edit pad (rev 1177)		Bob	cv404	XVal Session 60	1	XVal Session 60-Typing - Text-1		2012-07-14 16:20:36.046000
	Edit pad (rev 1178)		Bob	cv404	XVal Session 60	1	XVal Session 60-Typing - Text-1		2012-07-14 16:20:36.545000
	Edit pad (rev 1179)		Nick	cv396	XVal Session 60	1	XVal Session 60-Typing - Text-1		2012-07-14 16:20:36.551000
	Edit pad (rev 1180)		Bob	cv404	XVal Session 60	1	XVal Session 60-Typing - Text-1		2012-07-14 16:20:37.047000
	Edit pad (rev 1181)		Nick	cv396	XVal Session 60	1	XVal Session 60-Typing - Text-1		2012-07-14 16:20:37.070000
	Edit pad (rev 1182)		Bob	cv404	XVal Session 60	1	XVal Session 60-Typing - Text-1		2012-07-14 16:20:37.546000
	Edit pad (rev 1183)		Nick	cv396	XVal Session 60	1	XVal Session 60-Typing - Text-1		2012-07-14 16:20:37.573000
	Edit pad (rev 1184)		Bob	cv404	XVal Session 60	1	XVal Session 60-Typing - Text-1		2012-07-14 16:20:38.046000
	Edit pad (rev 1185)		Nick	cv396	XVal Session 60	1	XVal Session 60-Typing - Text-1		2012-07-14 16:20:38.072000
	Edit pad (rev 1186)		Bob	cv404	XVal Session 60	1	XVal Session 60-Typing - Text-1		2012-07-14 16:20:38.545000
	Edit pad (rev 1187)		Nick	cv396	XVal Session 60	1	XVal Session 60-Typing - Text-1		2012-07-14 16:20:38.571000
	Edit pad (rev 1188)		Kate	cv406	XVal Session 60	1	XVal Session 60-Typing - Text-1		2012-07-14 16:20:38.883000
	Edit pad (rev 1189)		Bob	cv404	XVal Session 60	1	XVal Session 60-Typing - Text-1		2012-07-14 16:20:39.045000
	Edit pad (rev 1190)		Frank	cv407	XVal Session 60	1	XVal Session 60-Typing - Text-1		2012-07-14 16:20:39.089000
	Edit pad (rev 1191)		Nick	cv396	XVal Session 60	1	XVal Session 60-Typing - Text-1		2012-07-14 16:20:39.100000
	Edit pad (rev 1192)		Kate	cv406	XVal Session 60	1	XVal Session 60-Typing - Text-1		2012-07-14 16:20:39.385000
	Edit pad (rev 1193)		Bob	cv404	XVal Session 60	1	XVal Session 60-Typing - Text-1		2012-07-14 16:20:39.547000
	Edit pad (rev 1194)		Frank	cv407	XVal Session 60	1	XVal Session 60-Typing - Text-1		2012-07-14 16:20:39.591000
	Edit pad (rev 1195)		Nick	cv396	XVal Session 60	1	XVal Session 60-Typing - Text-1		2012-07-14 16:20:39.604000
	Edit pad (rev 1196)		Kate	cv406	XVal Session 60	1	XVal Session 60-Typing - Text-1		2012-07-14 16:20:39.885000
	Edit pad (rev 1197)		Bob	cv404	XVal Session 60	1	XVal Session 60-Typing - Text-1		2012-07-14 16:20:40.045000
	Edit pad (rev 1198)		Nick	cv396	XVal Session 60	1	XVal Session 60-Typing - Text-1		2012-07-14 16:20:40.073000
	Edit pad (rev 1199)		Kate	cv406	XVal Session 60	1	XVal Session 60-Typing - Text-1		2012-07-14 16:20:40.384000
	Edit pad (rev 1200)		Bob	cv404	XVal Session 60	1	XVal Session 60-Typing - Text-1		2012-07-14 16:20:40.545000
	Edit pad (rev 1201)		Nick	cv396	XVal Session 60	1	XVal Session 60-Typing - Text-1		2012-07-14 16:20:40.571000
	Edit pad (rev 1202)		Frank	cv407	XVal Session 60	1	XVal Session 60-Typing - Text-1		2012-07-14 16:20:41.038000
	Edit pad (rev 1203)		Bob	cv404	XVal Session 60	1	XVal Session 60-Typing - Text-1		2012-07-14 16:20:41.050000
	Edit pad (rev 1204)		Kate	cv406	XVal Session 60	1	XVal Session 60-Typing - Text-1		2012-07-14 16:20:41.100000
	Edit pad (rev 1205)		Nick	cv396	XVal Session 60	1	XVal Session 60-Typing - Text-1		2012-07-14 16:20:41.277000
	Edit pad (rev 1206)		Frank	cv407	XVal Session 60	1	XVal Session 60-Typing - Text-1		2012-07-14 16:20:41.538000
	Edit pad (rev 1207)		Kate	cv406	XVal Session 60	1	XVal Session 60-Typing - Text-1		2012-07-14 16:20:41.603000
	Edit pad (rev 1208)		Bob	cv404	XVal Session 60	1	XVal Session 60-Typing - Text-1		2012-07-14 16:20:41.615000
	Edit pad (rev 1209)		Nick	cv396	XVal Session 60	1	XVal Session 60-Typing - Text-1		2012-07-14 16:20:41.809000
	Edit pad (rev 1210)		Kate	cv406	XVal Session 60	1	XVal Session 60-Typing - Text-1		2012-07-14 16:20:42.108000
	Edit pad (rev 1211)		Bob	cv404	XVal Session 60	1	XVal Session 60-Typing - Text-1		2012-07-14 16:20:42.116000
	Edit pad (rev 1212)		Kate	cv406	XVal Session 60	1	XVal Session 60-Typing - Text-1		2012-07-14 16:20:42.610000
	Edit pad (rev 1213)		Bob	cv404	XVal Session 60	1	XVal Session 60-Typing - Text-1		2012-07-14 16:20:42.617000
	Edit pad (rev 1214)		Frank	cv407	XVal Session 60	1	XVal Session 60-Typing - Text-1		2012-07-14 16:20:42.799000
	Edit pad (rev 1215)		Nick	cv396	XVal Session 60	1	XVal Session 60-Typing - Text-1		2012-07-14 16:20:43.095000
	Edit pad (rev 1216)		Kate	cv406	XVal Session 60	1	XVal Session 60-Typing - Text-1		2012-07-14 16:20:43.110000
	Edit pad (rev 1217)		Bob	cv404	XVal Session 60	1	XVal Session 60-Typing - Text-1		2012-07-14 16:20:43.200000
	Edit pad (rev 1218)		Frank	cv407	XVal Session 60	1	XVal Session 60-Typing - Text-1		2012-07-14 16:20:43.297000
	Edit pad (rev 1219)		Nick	cv396	XVal Session 60	1	XVal Session 60-Typing - Text-1		2012-07-14 16:20:43.604000
	Edit pad (rev 1220)		Kate	cv406	XVal Session 60	1	XVal Session 60-Typing - Text-1		2012-07-14 16:20:43.611000
	Edit pad (rev 1221)		Bob	cv404	XVal Session 60	1	XVal Session 60-Typing - Text-1		2012-07-14 16:20:43.701000
	Edit pad (rev 1222)		Frank	cv407	XVal Session 60	1	XVal Session 60-Typing - Text-1		2012-07-14 16:20:43.798000
	Edit pad (rev 1223)		Nick	cv396	XVal Session 60	1	XVal Session 60-Typing - Text-1		2012-07-14 16:20:44.104000
	Edit pad (rev 1224)		Bob	cv404	XVal Session 60	1	XVal Session 60-Typing - Text-1		2012-07-14 16:20:44.200000
	Edit pad (rev 1225)		Kate	cv406	XVal Session 60	1	XVal Session 60-Typing - Text-1		2012-07-14 16:20:44.237000
	Edit pad (rev 1226)		Nick	cv396	XVal Session 60	1	XVal Session 60-Typing - Text-1		2012-07-14 16:20:44.605000
	Edit pad (rev 1227)		Bob	cv404	XVal Session 60	1	XVal Session 60-Typing - Text-1		2012-07-14 16:20:44.700000
	Edit pad (rev 1228)		Frank	cv407	XVal Session 60	1	XVal Session 60-Typing - Text-1		2012-07-14 16:20:44.736000
	Edit pad (rev 1229)		Kate	cv406	XVal Session 60	1	XVal Session 60-Typing - Text-1		2012-07-14 16:20:45.037000
	Edit pad (rev 1230)		Nick	cv396	XVal Session 60	1	XVal Session 60-Typing - Text-1		2012-07-14 16:20:45.103000
	Edit pad (rev 1231)		Bob	cv404	XVal Session 60	1	XVal Session 60-Typing - Text-1		2012-07-14 16:20:45.201000
	Edit pad (rev 1232)		Frank	cv407	XVal Session 60	1	XVal Session 60-Typing - Text-1		2012-07-14 16:20:45.240000
	Edit pad (rev 1233)		Kate	cv406	XVal Session 60	1	XVal Session 60-Typing - Text-1		2012-07-14 16:20:45.536000
	Edit pad (rev 1234)		Nick	cv396	XVal Session 60	1	XVal Session 60-Typing - Text-1		2012-07-14 16:20:45.606000
	Edit pad (rev 1235)		Bob	cv404	XVal Session 60	1	XVal Session 60-Typing - Text-1		2012-07-14 16:20:45.701000
	Edit pad (rev 1236)		Kate	cv406	XVal Session 60	1	XVal Session 60-Typing - Text-1		2012-07-14 16:20:46.039000
	Edit pad (rev 1237)		Nick	cv396	XVal Session 60	1	XVal Session 60-Typing - Text-1		2012-07-14 16:20:46.112000
	Edit pad (rev 1238)		Bob	cv404	XVal Session 60	1	XVal Session 60-Typing - Text-1		2012-07-14 16:20:46.201000
	Edit pad (rev 1239)		Kate	cv406	XVal Session 60	1	XVal Session 60-Typing - Text-1		2012-07-14 16:20:46.536000
	Edit pad (rev 1240)		Nick	cv396	XVal Session 60	1	XVal Session 60-Typing - Text-1		2012-07-14 16:20:46.612000
	Edit pad (rev 1241)		Bob	cv404	XVal Session 60	1	XVal Session 60-Typing - Text-1		2012-07-14 16:20:46.701000
	Edit pad (rev 1242)		Frank	cv407	XVal Session 60	1	XVal Session 60-Typing - Text-1		2012-07-14 16:20:46.905000
	Edit pad (rev 1243)		Kate	cv406	XVal Session 60	1	XVal Session 60-Typing - Text-1		2012-07-14 16:20:47.035000
	Edit pad (rev 1244)		Nick	cv396	XVal Session 60	1	XVal Session 60-Typing - Text-1		2012-07-14 16:20:47.118000
	Edit pad (rev 1245)		Bob	cv404	XVal Session 60	1	XVal Session 60-Typing - Text-1		2012-07-14 16:20:47.201000
	Edit pad (rev 1246)		Frank	cv407	XVal Session 60	1	XVal Session 60-Typing - Text-1		2012-07-14 16:20:47.407000
	Edit pad (rev 1247)		Kate	cv406	XVal Session 60	1	XVal Session 60-Typing - Text-1		2012-07-14 16:20:47.534000
	Edit pad (rev 1248)		Nick	cv396	XVal Session 60	1	XVal Session 60-Typing - Text-1		2012-07-14 16:20:47.621000
	Edit pad (rev 1249)		Bob	cv404	XVal Session 60	1	XVal Session 60-Typing - Text-1		2012-07-14 16:20:47.701000
	Edit pad (rev 1250)		Frank	cv407	XVal Session 60	1	XVal Session 60-Typing - Text-1		2012-07-14 16:20:47.907000
	Edit pad (rev 1251)		Kate	cv406	XVal Session 60	1	XVal Session 60-Typing - Text-1		2012-07-14 16:20:48.035000
	Edit pad (rev 1252)		Nick	cv396	XVal Session 60	1	XVal Session 60-Typing - Text-1		2012-07-14 16:20:48.121000
	Edit pad (rev 1253)		Bob	cv404	XVal Session 60	1	XVal Session 60-Typing - Text-1		2012-07-14 16:20:48.201000
	Edit pad (rev 1254)		Frank	cv407	XVal Session 60	1	XVal Session 60-Typing - Text-1		2012-07-14 16:20:48.406000
	Edit pad (rev 1255)		Kate	cv406	XVal Session 60	1	XVal Session 60-Typing - Text-1		2012-07-14 16:20:48.534000
	Edit pad (rev 1256)		Nick	cv396	XVal Session 60	1	XVal Session 60-Typing - Text-1		2012-07-14 16:20:48.634000
	Edit pad (rev 1257)		Bob	cv404	XVal Session 60	1	XVal Session 60-Typing - Text-1		2012-07-14 16:20:48.701000
	Edit pad (rev 1258)		Frank	cv407	XVal Session 60	1	XVal Session 60-Typing - Text-1		2012-07-14 16:20:48.907000
	Edit pad (rev 1259)		Kate	cv406	XVal Session 60	1	XVal Session 60-Typing - Text-1		2012-07-14 16:20:49.048000
	Edit pad (rev 1260)		Nick	cv396	XVal Session 60	1	XVal Session 60-Typing - Text-1		2012-07-14 16:20:49.160000
	Edit pad (rev 1261)		Bob	cv404	XVal Session 60	1	XVal Session 60-Typing - Text-1		2012-07-14 16:20:49.200000
	Edit pad (rev 1262)		Frank	cv407	XVal Session 60	1	XVal Session 60-Typing - Text-1		2012-07-14 16:20:49.408000
	Edit pad (rev 1263)		Kate	cv406	XVal Session 60	1	XVal Session 60-Typing - Text-1		2012-07-14 16:20:49.657000
	Edit pad (rev 1264)		Nick	cv396	XVal Session 60	1	XVal Session 60-Typing - Text-1		2012-07-14 16:20:49.668000
	Edit pad (rev 1265)		Bob	cv404	XVal Session 60	1	XVal Session 60-Typing - Text-1		2012-07-14 16:20:49.704000
	Edit pad (rev 1266)		Frank	cv407	XVal Session 60	1	XVal Session 60-Typing - Text-1		2012-07-14 16:20:49.908000
	Edit pad (rev 1267)		Kate	cv406	XVal Session 60	1	XVal Session 60-Typing - Text-1		2012-07-14 16:20:50.156000
	Edit pad (rev 1268)		Nick	cv396	XVal Session 60	1	XVal Session 60-Typing - Text-1		2012-07-14 16:20:50.168000
	Edit pad (rev 1269)		Bob	cv404	XVal Session 60	1	XVal Session 60-Typing - Text-1		2012-07-14 16:20:50.213000
	Edit pad (rev 1270)		Kate	cv406	XVal Session 60	1	XVal Session 60-Typing - Text-1		2012-07-14 16:20:50.658000
	Edit pad (rev 1271)		Nick	cv396	XVal Session 60	1	XVal Session 60-Typing - Text-1		2012-07-14 16:20:50.667000
	Edit pad (rev 1272)		Bob	cv404	XVal Session 60	1	XVal Session 60-Typing - Text-1		2012-07-14 16:20:50.734000
	Edit pad (rev 1273)		Kate	cv406	XVal Session 60	1	XVal Session 60-Typing - Text-1		2012-07-14 16:20:51.156000
	Edit pad (rev 1274)		Nick	cv396	XVal Session 60	1	XVal Session 60-Typing - Text-1		2012-07-14 16:20:51.167000
	Edit pad (rev 1275)		Bob	cv404	XVal Session 60	1	XVal Session 60-Typing - Text-1		2012-07-14 16:20:51.248000
	Edit pad (rev 1276)		Kate	cv406	XVal Session 60	1	XVal Session 60-Typing - Text-1		2012-07-14 16:20:51.656000
	Edit pad (rev 1277)		Nick	cv396	XVal Session 60	1	XVal Session 60-Typing - Text-1		2012-07-14 16:20:51.667000
	Edit pad (rev 1278)		Bob	cv404	XVal Session 60	1	XVal Session 60-Typing - Text-1		2012-07-14 16:20:51.755000
	Edit pad (rev 1279)		Frank	cv407	XVal Session 60	1	XVal Session 60-Typing - Text-1		2012-07-14 16:20:52.035000
	Edit pad (rev 1280)		Kate	cv406	XVal Session 60	1	XVal Session 60-Typing - Text-1		2012-07-14 16:20:52.153000
	Edit pad (rev 1281)		Nick	cv396	XVal Session 60	1	XVal Session 60-Typing - Text-1		2012-07-14 16:20:52.175000
	Edit pad (rev 1282)		Bob	cv404	XVal Session 60	1	XVal Session 60-Typing - Text-1		2012-07-14 16:20:52.255000
	Edit pad (rev 1283)		Frank	cv407	XVal Session 60	1	XVal Session 60-Typing - Text-1		2012-07-14 16:20:52.534000
	Edit pad (rev 1284)		Kate	cv406	XVal Session 60	1	XVal Session 60-Typing - Text-1		2012-07-14 16:20:52.653000
	Edit pad (rev 1285)		Nick	cv396	XVal Session 60	1	XVal Session 60-Typing - Text-1		2012-07-14 16:20:52.680000
	Edit pad (rev 1286)		Bob	cv404	XVal Session 60	1	XVal Session 60-Typing - Text-1		2012-07-14 16:20:52.755000
	Edit pad (rev 1287)		Frank	cv407	XVal Session 60	1	XVal Session 60-Typing - Text-1		2012-07-14 16:20:53.033000
	Edit pad (rev 1288)		Kate	cv406	XVal Session 60	1	XVal Session 60-Typing - Text-1		2012-07-14 16:20:53.154000
	Edit pad (rev 1289)		Nick	cv396	XVal Session 60	1	XVal Session 60-Typing - Text-1		2012-07-14 16:20:53.180000
	Edit pad (rev 1290)		Bob	cv404	XVal Session 60	1	XVal Session 60-Typing - Text-1		2012-07-14 16:20:53.256000
	Edit pad (rev 1291)		Frank	cv407	XVal Session 60	1	XVal Session 60-Typing - Text-1		2012-07-14 16:20:53.533000
	Edit pad (rev 1292)		Kate	cv406	XVal Session 60	1	XVal Session 60-Typing - Text-1		2012-07-14 16:20:53.653000
	Edit pad (rev 1293)		Nick	cv396	XVal Session 60	1	XVal Session 60-Typing - Text-1		2012-07-14 16:20:53.680000
	Edit pad (rev 1294)		Bob	cv404	XVal Session 60	1	XVal Session 60-Typing - Text-1		2012-07-14 16:20:53.755000
	Edit pad (rev 1295)		Frank	cv407	XVal Session 60	1	XVal Session 60-Typing - Text-1		2012-07-14 16:20:54.033000
	Edit pad (rev 1296)		Kate	cv406	XVal Session 60	1	XVal Session 60-Typing - Text-1		2012-07-14 16:20:54.161000
	Edit pad (rev 1297)		Nick	cv396	XVal Session 60	1	XVal Session 60-Typing - Text-1		2012-07-14 16:20:54.196000
	Edit pad (rev 1298)		Frank	cv407	XVal Session 60	1	XVal Session 60-Typing - Text-1		2012-07-14 16:20:54.533000
	Edit pad (rev 1299)		Kate	cv406	XVal Session 60	1	XVal Session 60-Typing - Text-1		2012-07-14 16:20:54.664000
	Edit pad (rev 1300)		Nick	cv396	XVal Session 60	1	XVal Session 60-Typing - Text-1		2012-07-14 16:20:54.696000
	Edit pad (rev 1301)		Kate	cv406	XVal Session 60	1	XVal Session 60-Typing - Text-1		2012-07-14 16:20:55.168000
	Edit pad (rev 1302)		Nick	cv396	XVal Session 60	1	XVal Session 60-Typing - Text-1		2012-07-14 16:20:55.203000
	Edit pad (rev 1303)		Kate	cv406	XVal Session 60	1	XVal Session 60-Typing - Text-1		2012-07-14 16:20:55.673000
	Edit pad (rev 1304)		Nick	cv396	XVal Session 60	1	XVal Session 60-Typing - Text-1		2012-07-14 16:20:55.713000
	Edit pad (rev 1305)		Bob	cv404	XVal Session 60	1	XVal Session 60-Typing - Text-1		2012-07-14 16:20:55.887000
	Edit pad (rev 1306)		Frank	cv407	XVal Session 60	1	XVal Session 60-Typing - Text-1		2012-07-14 16:20:56.016000
	Edit pad (rev 1307)		Kate	cv406	XVal Session 60	1	XVal Session 60-Typing - Text-1		2012-07-14 16:20:56.174000
	Edit pad (rev 1308)		Nick	cv396	XVal Session 60	1	XVal Session 60-Typing - Text-1		2012-07-14 16:20:56.225000
	Edit pad (rev 1309)		Bob	cv404	XVal Session 60	1	XVal Session 60-Typing - Text-1		2012-07-14 16:20:56.386000
	Edit pad (rev 1310)		Frank	cv407	XVal Session 60	1	XVal Session 60-Typing - Text-1		2012-07-14 16:20:56.514000
	Edit pad (rev 1311)		Nick	cv396	XVal Session 60	1	XVal Session 60-Typing - Text-1		2012-07-14 16:20:56.887000
	Edit pad (rev 1312)		Bob	cv404	XVal Session 60	1	XVal Session 60-Typing - Text-1		2012-07-14 16:20:56.889000
	Edit pad (rev 1313)		Frank	cv407	XVal Session 60	1	XVal Session 60-Typing - Text-1		2012-07-14 16:20:57.015000
	Edit pad (rev 1314)		Kate	cv406	XVal Session 60	1	XVal Session 60-Typing - Text-1		2012-07-14 16:20:57.575000
	Edit pad (rev 1315)		Bob	cv404	XVal Session 60	1	XVal Session 60-Typing - Text-1		2012-07-14 16:20:57.620000
	Edit pad (rev 1316)		Nick	cv396	XVal Session 60	1	XVal Session 60-Typing - Text-1		2012-07-14 16:20:57.805000
	Edit pad (rev 1317)		Kate	cv406	XVal Session 60	1	XVal Session 60-Typing - Text-1		2012-07-14 16:20:58.074000
	Edit pad (rev 1318)		Frank	cv407	XVal Session 60	1	XVal Session 60-Typing - Text-1		2012-07-14 16:20:58.131000
	Edit pad (rev 1319)		Bob	cv404	XVal Session 60	1	XVal Session 60-Typing - Text-1		2012-07-14 16:20:58.141000
	Edit pad (rev 1320)		Nick	cv396	XVal Session 60	1	XVal Session 60-Typing - Text-1		2012-07-14 16:20:58.307000
	Edit pad (rev 1321)		Kate	cv406	XVal Session 60	1	XVal Session 60-Typing - Text-1		2012-07-14 16:20:58.574000
	Edit pad (rev 1322)		Bob	cv404	XVal Session 60	1	XVal Session 60-Typing - Text-1		2012-07-14 16:20:58.729000
	Edit pad (rev 1323)		Nick	cv396	XVal Session 60	1	XVal Session 60-Typing - Text-1		2012-07-14 16:20:58.806000
	Edit pad (rev 1324)		Frank	cv407	XVal Session 60	1	XVal Session 60-Typing - Text-1		2012-07-14 16:20:58.943000
	Edit pad (rev 1325)		Kate	cv406	XVal Session 60	1	XVal Session 60-Typing - Text-1		2012-07-14 16:20:59.078000
	Edit pad (rev 1326)		Bob	cv404	XVal Session 60	1	XVal Session 60-Typing - Text-1		2012-07-14 16:20:59.230000
	Edit pad (rev 1327)		Nick	cv396	XVal Session 60	1	XVal Session 60-Typing - Text-1		2012-07-14 16:20:59.306000
	Edit pad (rev 1328)		Frank	cv407	XVal Session 60	1	XVal Session 60-Typing - Text-1		2012-07-14 16:20:59.442000
	Edit pad (rev 1329)		Kate	cv406	XVal Session 60	1	XVal Session 60-Typing - Text-1		2012-07-14 16:20:59.578000
	Edit pad (rev 1330)		Bob	cv404	XVal Session 60	1	XVal Session 60-Typing - Text-1		2012-07-14 16:20:59.731000
	Edit pad (rev 1331)		Nick	cv396	XVal Session 60	1	XVal Session 60-Typing - Text-1		2012-07-14 16:20:59.805000
	Edit pad (rev 1332)		Frank	cv407	XVal Session 60	1	XVal Session 60-Typing - Text-1		2012-07-14 16:20:59.942000
	Edit pad (rev 1333)		Kate	cv406	XVal Session 60	1	XVal Session 60-Typing - Text-1		2012-07-14 16:21:00.079000
	Edit pad (rev 1334)		Bob	cv404	XVal Session 60	1	XVal Session 60-Typing - Text-1		2012-07-14 16:21:00.236000
	Edit pad (rev 1335)		Nick	cv396	XVal Session 60	1	XVal Session 60-Typing - Text-1		2012-07-14 16:21:00.306000
	Edit pad (rev 1336)		Kate	cv406	XVal Session 60	1	XVal Session 60-Typing - Text-1		2012-07-14 16:21:00.580000
	Edit pad (rev 1337)		Bob	cv404	XVal Session 60	1	XVal Session 60-Typing - Text-1		2012-07-14 16:21:00.759000
	Edit pad (rev 1338)		Nick	cv396	XVal Session 60	1	XVal Session 60-Typing - Text-1		2012-07-14 16:21:00.808000
	Edit pad (rev 1339)		Kate	cv406	XVal Session 60	1	XVal Session 60-Typing - Text-1		2012-07-14 16:21:01.079000
	Edit pad (rev 1340)		Bob	cv404	XVal Session 60	1	XVal Session 60-Typing - Text-1		2012-07-14 16:21:01.258000
	Edit pad (rev 1341)		Nick	cv396	XVal Session 60	1	XVal Session 60-Typing - Text-1		2012-07-14 16:21:01.307000
	Edit pad (rev 1342)		Kate	cv406	XVal Session 60	1	XVal Session 60-Typing - Text-1		2012-07-14 16:21:01.587000
	Edit pad (rev 1343)		Bob	cv404	XVal Session 60	1	XVal Session 60-Typing - Text-1		2012-07-14 16:21:01.757000
	Edit pad (rev 1344)		Nick	cv396	XVal Session 60	1	XVal Session 60-Typing - Text-1		2012-07-14 16:21:01.807000
	Edit pad (rev 1345)		Frank	cv407	XVal Session 60	1	XVal Session 60-Typing - Text-1		2012-07-14 16:21:01.878000
	Edit pad (rev 1346)		Kate	cv406	XVal Session 60	1	XVal Session 60-Typing - Text-1		2012-07-14 16:21:02.087000
	Edit pad (rev 1347)		Bob	cv404	XVal Session 60	1	XVal Session 60-Typing - Text-1		2012-07-14 16:21:02.257000
	Edit pad (rev 1348)		Nick	cv396	XVal Session 60	1	XVal Session 60-Typing - Text-1		2012-07-14 16:21:02.311000
	Edit pad (rev 1349)		Frank	cv407	XVal Session 60	1	XVal Session 60-Typing - Text-1		2012-07-14 16:21:02.377000
	Edit pad (rev 1350)		Kate	cv406	XVal Session 60	1	XVal Session 60-Typing - Text-1		2012-07-14 16:21:02.588000
	Edit pad (rev 1351)		Bob	cv404	XVal Session 60	1	XVal Session 60-Typing - Text-1		2012-07-14 16:21:02.790000
	Edit pad (rev 1352)		Nick	cv396	XVal Session 60	1	XVal Session 60-Typing - Text-1		2012-07-14 16:21:02.824000
	Edit pad (rev 1353)		Frank	cv407	XVal Session 60	1	XVal Session 60-Typing - Text-1		2012-07-14 16:21:02.879000
	Edit pad (rev 1354)		Bob	cv404	XVal Session 60	1	XVal Session 60-Typing - Text-1		2012-07-14 16:21:03.290000
	Edit pad (rev 1355)		Nick	cv396	XVal Session 60	1	XVal Session 60-Typing - Text-1		2012-07-14 16:21:03.516000
	Edit pad (rev 1356)		Frank	cv407	XVal Session 60	1	XVal Session 60-Typing - Text-1		2012-07-14 16:21:03.548000
	Edit pad (rev 1357)		Bob	cv404	XVal Session 60	1	XVal Session 60-Typing - Text-1		2012-07-14 16:21:03.790000
	Edit pad (rev 1358)		Nick	cv396	XVal Session 60	1	XVal Session 60-Typing - Text-1		2012-07-14 16:21:04.026000
	Edit pad (rev 1359)		Frank	cv407	XVal Session 60	1	XVal Session 60-Typing - Text-1		2012-07-14 16:21:04.049000
	Edit pad (rev 1360)		Kate	cv406	XVal Session 60	1	XVal Session 60-Typing - Text-1		2012-07-14 16:21:04.079000
	Edit pad (rev 1361)		Bob	cv404	XVal Session 60	1	XVal Session 60-Typing - Text-1		2012-07-14 16:21:04.290000
	Edit pad (rev 1362)		Nick	cv396	XVal Session 60	1	XVal Session 60-Typing - Text-1		2012-07-14 16:21:04.526000
	Edit pad (rev 1363)		Frank	cv407	XVal Session 60	1	XVal Session 60-Typing - Text-1		2012-07-14 16:21:04.548000
	Edit pad (rev 1364)		Kate	cv406	XVal Session 60	1	XVal Session 60-Typing - Text-1		2012-07-14 16:21:04.581000
	Edit pad (rev 1365)		Nick	cv396	XVal Session 60	1	XVal Session 60-Typing - Text-1		2012-07-14 16:21:05.026000
	Edit pad (rev 1366)		Frank	cv407	XVal Session 60	1	XVal Session 60-Typing - Text-1		2012-07-14 16:21:05.049000
	Edit pad (rev 1367)		Kate	cv406	XVal Session 60	1	XVal Session 60-Typing - Text-1		2012-07-14 16:21:05.079000
	Edit pad (rev 1368)		Bob	cv404	XVal Session 60	1	XVal Session 60-Typing - Text-1		2012-07-14 16:21:05.436000
	Edit pad (rev 1369)		Nick	cv396	XVal Session 60	1	XVal Session 60-Typing - Text-1		2012-07-14 16:21:05.532000
	Edit pad (rev 1370)		Frank	cv407	XVal Session 60	1	XVal Session 60-Typing - Text-1		2012-07-14 16:21:05.552000
	Edit pad (rev 1371)		Kate	cv406	XVal Session 60	1	XVal Session 60-Typing - Text-1		2012-07-14 16:21:05.579000
	Edit pad (rev 1372)		Bob	cv404	XVal Session 60	1	XVal Session 60-Typing - Text-1		2012-07-14 16:21:05.937000
	Edit pad (rev 1373)		Frank	cv407	XVal Session 60	1	XVal Session 60-Typing - Text-1		2012-07-14 16:21:06.051000
	Edit pad (rev 1374)		Nick	cv396	XVal Session 60	1	XVal Session 60-Typing - Text-1		2012-07-14 16:21:06.068000
	Edit pad (rev 1375)		Kate	cv406	XVal Session 60	1	XVal Session 60-Typing - Text-1		2012-07-14 16:21:06.092000
	Edit pad (rev 1376)		Bob	cv404	XVal Session 60	1	XVal Session 60-Typing - Text-1		2012-07-14 16:21:06.436000
	Edit pad (rev 1377)		Frank	cv407	XVal Session 60	1	XVal Session 60-Typing - Text-1		2012-07-14 16:21:06.551000
	Edit pad (rev 1378)		Nick	cv396	XVal Session 60	1	XVal Session 60-Typing - Text-1		2012-07-14 16:21:06.572000
	Edit pad (rev 1379)		Kate	cv406	XVal Session 60	1	XVal Session 60-Typing - Text-1		2012-07-14 16:21:06.593000
	Edit pad (rev 1380)		Bob	cv404	XVal Session 60	1	XVal Session 60-Typing - Text-1		2012-07-14 16:21:06.936000
	Edit pad (rev 1381)		Frank	cv407	XVal Session 60	1	XVal Session 60-Typing - Text-1		2012-07-14 16:21:07.052000
	Edit pad (rev 1382)		Nick	cv396	XVal Session 60	1	XVal Session 60-Typing - Text-1		2012-07-14 16:21:07.075000
	Edit pad (rev 1383)		Kate	cv406	XVal Session 60	1	XVal Session 60-Typing - Text-1		2012-07-14 16:21:07.099000
	Edit pad (rev 1384)		Bob	cv404	XVal Session 60	1	XVal Session 60-Typing - Text-1		2012-07-14 16:21:07.437000
	Edit pad (rev 1385)		Frank	cv407	XVal Session 60	1	XVal Session 60-Typing - Text-1		2012-07-14 16:21:07.552000
	Edit pad (rev 1386)		Kate	cv406	XVal Session 60	1	XVal Session 60-Typing - Text-1		2012-07-14 16:21:07.599000
	Edit pad (rev 1387)		Nick	cv396	XVal Session 60	1	XVal Session 60-Typing - Text-1		2012-07-14 16:21:07.839000
	Edit pad (rev 1388)		Bob	cv404	XVal Session 60	1	XVal Session 60-Typing - Text-1		2012-07-14 16:21:07.942000
	Edit pad (rev 1389)		Frank	cv407	XVal Session 60	1	XVal Session 60-Typing - Text-1		2012-07-14 16:21:08.052000
	Edit pad (rev 1390)		Kate	cv406	XVal Session 60	1	XVal Session 60-Typing - Text-1		2012-07-14 16:21:08.099000
	Edit pad (rev 1391)		Nick	cv396	XVal Session 60	1	XVal Session 60-Typing - Text-1		2012-07-14 16:21:08.338000
	Edit pad (rev 1392)		Bob	cv404	XVal Session 60	1	XVal Session 60-Typing - Text-1		2012-07-14 16:21:08.443000
	Edit pad (rev 1393)		Frank	cv407	XVal Session 60	1	XVal Session 60-Typing - Text-1		2012-07-14 16:21:08.567000
	Edit pad (rev 1394)		Kate	cv406	XVal Session 60	1	XVal Session 60-Typing - Text-1		2012-07-14 16:21:08.599000
	Edit pad (rev 1395)		Nick	cv396	XVal Session 60	1	XVal Session 60-Typing - Text-1		2012-07-14 16:21:08.837000
	Edit pad (rev 1396)		Bob	cv404	XVal Session 60	1	XVal Session 60-Typing - Text-1		2012-07-14 16:21:08.952000
	Edit pad (rev 1397)		Frank	cv407	XVal Session 60	1	XVal Session 60-Typing - Text-1		2012-07-14 16:21:09.067000
	Edit pad (rev 1398)		Kate	cv406	XVal Session 60	1	XVal Session 60-Typing - Text-1		2012-07-14 16:21:09.148000
	Edit pad (rev 1399)		Nick	cv396	XVal Session 60	1	XVal Session 60-Typing - Text-1		2012-07-14 16:21:09.338000
	Edit pad (rev 1400)		Bob	cv404	XVal Session 60	1	XVal Session 60-Typing - Text-1		2012-07-14 16:21:09.452000
	Edit pad (rev 1401)		Frank	cv407	XVal Session 60	1	XVal Session 60-Typing - Text-1		2012-07-14 16:21:09.567000
	Edit pad (rev 1402)		Kate	cv406	XVal Session 60	1	XVal Session 60-Typing - Text-1		2012-07-14 16:21:09.646000
	Edit pad (rev 1403)		Nick	cv396	XVal Session 60	1	XVal Session 60-Typing - Text-1		2012-07-14 16:21:09.838000
	Edit pad (rev 1404)		Bob	cv404	XVal Session 60	1	XVal Session 60-Typing - Text-1		2012-07-14 16:21:09.959000
	Edit pad (rev 1405)		Frank	cv407	XVal Session 60	1	XVal Session 60-Typing - Text-1		2012-07-14 16:21:10.066000
	Edit pad (rev 1406)		Kate	cv406	XVal Session 60	1	XVal Session 60-Typing - Text-1		2012-07-14 16:21:10.147000
	Edit pad (rev 1407)		Nick	cv396	XVal Session 60	1	XVal Session 60-Typing - Text-1		2012-07-14 16:21:10.339000
	Edit pad (rev 1408)		Bob	cv404	XVal Session 60	1	XVal Session 60-Typing - Text-1		2012-07-14 16:21:10.464000
	Edit pad (rev 1409)		Frank	cv407	XVal Session 60	1	XVal Session 60-Typing - Text-1		2012-07-14 16:21:10.612000
	Edit pad (rev 1410)		Kate	cv406	XVal Session 60	1	XVal Session 60-Typing - Text-1		2012-07-14 16:21:10.649000
	Edit pad (rev 1411)		Nick	cv396	XVal Session 60	1	XVal Session 60-Typing - Text-1		2012-07-14 16:21:10.838000
	Edit pad (rev 1412)		Bob	cv404	XVal Session 60	1	XVal Session 60-Typing - Text-1		2012-07-14 16:21:10.963000
	Edit pad (rev 1413)		Frank	cv407	XVal Session 60	1	XVal Session 60-Typing - Text-1		2012-07-14 16:21:11.066000
	Edit pad (rev 1414)		Kate	cv406	XVal Session 60	1	XVal Session 60-Typing - Text-1		2012-07-14 16:21:11.256000
	Edit pad (rev 1415)		Nick	cv396	XVal Session 60	1	XVal Session 60-Typing - Text-1		2012-07-14 16:21:11.336000
	Edit pad (rev 1416)		Bob	cv404	XVal Session 60	1	XVal Session 60-Typing - Text-1		2012-07-14 16:21:11.466000
	Edit pad (rev 1417)		Frank	cv407	XVal Session 60	1	XVal Session 60-Typing - Text-1		2012-07-14 16:21:11.567000
	Edit pad (rev 1418)		Kate	cv406	XVal Session 60	1	XVal Session 60-Typing - Text-1		2012-07-14 16:21:11.755000
	Edit pad (rev 1419)		Nick	cv396	XVal Session 60	1	XVal Session 60-Typing - Text-1		2012-07-14 16:21:11.837000
	Edit pad (rev 1420)		Bob	cv404	XVal Session 60	1	XVal Session 60-Typing - Text-1		2012-07-14 16:21:11.965000
	Edit pad (rev 1421)		Frank	cv407	XVal Session 60	1	XVal Session 60-Typing - Text-1		2012-07-14 16:21:12.067000
	Edit pad (rev 1422)		Kate	cv406	XVal Session 60	1	XVal Session 60-Typing - Text-1		2012-07-14 16:21:12.258000
	Edit pad (rev 1423)		Nick	cv396	XVal Session 60	1	XVal Session 60-Typing - Text-1		2012-07-14 16:21:12.336000
	Edit pad (rev 1424)		Bob	cv404	XVal Session 60	1	XVal Session 60-Typing - Text-1		2012-07-14 16:21:12.466000
	Edit pad (rev 1425)		Kate	cv406	XVal Session 60	1	XVal Session 60-Typing - Text-1		2012-07-14 16:21:12.756000
	Edit pad (rev 1426)		Nick	cv396	XVal Session 60	1	XVal Session 60-Typing - Text-1		2012-07-14 16:21:12.839000
	Edit pad (rev 1427)		Bob	cv404	XVal Session 60	1	XVal Session 60-Typing - Text-1		2012-07-14 16:21:12.964000
	Edit pad (rev 1428)		Frank	cv407	XVal Session 60	1	XVal Session 60-Typing - Text-1		2012-07-14 16:21:13.031000
	Edit pad (rev 1429)		Nick	cv396	XVal Session 60	1	XVal Session 60-Typing - Text-1		2012-07-14 16:21:13.338000
	Edit pad (rev 1430)		Kate	cv406	XVal Session 60	1	XVal Session 60-Typing - Text-1		2012-07-14 16:21:13.383000
	Edit pad (rev 1431)		Bob	cv404	XVal Session 60	1	XVal Session 60-Typing - Text-1		2012-07-14 16:21:13.464000
	Edit pad (rev 1432)		Frank	cv407	XVal Session 60	1	XVal Session 60-Typing - Text-1		2012-07-14 16:21:13.529000
	Edit pad (rev 1433)		Nick	cv396	XVal Session 60	1	XVal Session 60-Typing - Text-1		2012-07-14 16:21:13.838000
	Edit pad (rev 1434)		Kate	cv406	XVal Session 60	1	XVal Session 60-Typing - Text-1		2012-07-14 16:21:13.903000
	Edit pad (rev 1435)		Bob	cv404	XVal Session 60	1	XVal Session 60-Typing - Text-1		2012-07-14 16:21:13.964000
	Edit pad (rev 1436)		Frank	cv407	XVal Session 60	1	XVal Session 60-Typing - Text-1		2012-07-14 16:21:14.034000
	Edit pad (rev 1437)		Nick	cv396	XVal Session 60	1	XVal Session 60-Typing - Text-1		2012-07-14 16:21:14.339000
	Edit pad (rev 1438)		Kate	cv406	XVal Session 60	1	XVal Session 60-Typing - Text-1		2012-07-14 16:21:14.403000
	Edit pad (rev 1439)		Bob	cv404	XVal Session 60	1	XVal Session 60-Typing - Text-1		2012-07-14 16:21:14.464000
	Edit pad (rev 1440)		Kate	cv406	XVal Session 60	1	XVal Session 60-Typing - Text-1		2012-07-14 16:21:14.908000
	Edit pad (rev 1441)		Bob	cv404	XVal Session 60	1	XVal Session 60-Typing - Text-1		2012-07-14 16:21:14.971000
	Edit pad (rev 1442)		Kate	cv406	XVal Session 60	1	XVal Session 60-Typing - Text-1		2012-07-14 16:21:15.406000
	Edit pad (rev 1443)		Bob	cv404	XVal Session 60	1	XVal Session 60-Typing - Text-1		2012-07-14 16:21:15.488000
	Edit pad (rev 1444)		Kate	cv406	XVal Session 60	1	XVal Session 60-Typing - Text-1		2012-07-14 16:21:15.908000
	Edit pad (rev 1445)		Bob	cv404	XVal Session 60	1	XVal Session 60-Typing - Text-1		2012-07-14 16:21:15.999000
	Edit pad (rev 1446)		Frank	cv407	XVal Session 60	1	XVal Session 60-Typing - Text-1		2012-07-14 16:21:16.358000
	Edit pad (rev 1447)		Nick	cv396	XVal Session 60	1	XVal Session 60-Typing - Text-1		2012-07-14 16:21:16.408000
	Edit pad (rev 1448)		Bob	cv404	XVal Session 60	1	XVal Session 60-Typing - Text-1		2012-07-14 16:21:16.501000
	Edit pad (rev 1449)		Kate	cv406	XVal Session 60	1	XVal Session 60-Typing - Text-1		2012-07-14 16:21:16.655000
	Edit pad (rev 1450)		Frank	cv407	XVal Session 60	1	XVal Session 60-Typing - Text-1		2012-07-14 16:21:16.879000
	Edit pad (rev 1451)		Nick	cv396	XVal Session 60	1	XVal Session 60-Typing - Text-1		2012-07-14 16:21:16.916000
	Edit pad (rev 1452)		Bob	cv404	XVal Session 60	1	XVal Session 60-Typing - Text-1		2012-07-14 16:21:17.001000
	Edit pad (rev 1453)		Kate	cv406	XVal Session 60	1	XVal Session 60-Typing - Text-1		2012-07-14 16:21:17.246000
	Edit pad (rev 1454)		Frank	cv407	XVal Session 60	1	XVal Session 60-Typing - Text-1		2012-07-14 16:21:17.376000
	Edit pad (rev 1455)		Nick	cv396	XVal Session 60	1	XVal Session 60-Typing - Text-1		2012-07-14 16:21:17.421000
	Edit pad (rev 1456)		Bob	cv404	XVal Session 60	1	XVal Session 60-Typing - Text-1		2012-07-14 16:21:17.504000
	Edit pad (rev 1457)		Kate	cv406	XVal Session 60	1	XVal Session 60-Typing - Text-1		2012-07-14 16:21:17.798000
	Edit pad (rev 1458)		Frank	cv407	XVal Session 60	1	XVal Session 60-Typing - Text-1		2012-07-14 16:21:17.876000
	Edit pad (rev 1459)		Nick	cv396	XVal Session 60	1	XVal Session 60-Typing - Text-1		2012-07-14 16:21:17.930000
	Edit pad (rev 1460)		Bob	cv404	XVal Session 60	1	XVal Session 60-Typing - Text-1		2012-07-14 16:21:18.004000
	Edit pad (rev 1461)		Kate	cv406	XVal Session 60	1	XVal Session 60-Typing - Text-1		2012-07-14 16:21:18.299000
	Edit pad (rev 1462)		Frank	cv407	XVal Session 60	1	XVal Session 60-Typing - Text-1		2012-07-14 16:21:18.376000
	Edit pad (rev 1463)		Nick	cv396	XVal Session 60	1	XVal Session 60-Typing - Text-1		2012-07-14 16:21:18.431000
	Edit pad (rev 1464)		Bob	cv404	XVal Session 60	1	XVal Session 60-Typing - Text-1		2012-07-14 16:21:18.504000
	Edit pad (rev 1465)		Kate	cv406	XVal Session 60	1	XVal Session 60-Typing - Text-1		2012-07-14 16:21:18.798000
	Edit pad (rev 1466)		Frank	cv407	XVal Session 60	1	XVal Session 60-Typing - Text-1		2012-07-14 16:21:18.880000
	Edit pad (rev 1467)		Nick	cv396	XVal Session 60	1	XVal Session 60-Typing - Text-1		2012-07-14 16:21:18.939000
	Edit pad (rev 1468)		Bob	cv404	XVal Session 60	1	XVal Session 60-Typing - Text-1		2012-07-14 16:21:19.004000
	Edit pad (rev 1469)		Kate	cv406	XVal Session 60	1	XVal Session 60-Typing - Text-1		2012-07-14 16:21:19.298000
	Edit pad (rev 1470)		Frank	cv407	XVal Session 60	1	XVal Session 60-Typing - Text-1		2012-07-14 16:21:19.380000
	Edit pad (rev 1471)		Nick	cv396	XVal Session 60	1	XVal Session 60-Typing - Text-1		2012-07-14 16:21:19.447000
	Edit pad (rev 1472)		Bob	cv404	XVal Session 60	1	XVal Session 60-Typing - Text-1		2012-07-14 16:21:19.504000
	Edit pad (rev 1473)		Kate	cv406	XVal Session 60	1	XVal Session 60-Typing - Text-1		2012-07-14 16:21:19.800000
	Edit pad (rev 1474)		Frank	cv407	XVal Session 60	1	XVal Session 60-Typing - Text-1		2012-07-14 16:21:19.882000
	Edit pad (rev 1475)		Nick	cv396	XVal Session 60	1	XVal Session 60-Typing - Text-1		2012-07-14 16:21:19.947000
	Edit pad (rev 1476)		Bob	cv404	XVal Session 60	1	XVal Session 60-Typing - Text-1		2012-07-14 16:21:20.201000
	Edit pad (rev 1477)		Kate	cv406	XVal Session 60	1	XVal Session 60-Typing - Text-1		2012-07-14 16:21:20.298000
	Edit pad (rev 1478)		Frank	cv407	XVal Session 60	1	XVal Session 60-Typing - Text-1		2012-07-14 16:21:20.383000
	Edit pad (rev 1479)		Nick	cv396	XVal Session 60	1	XVal Session 60-Typing - Text-1		2012-07-14 16:21:20.446000
	Edit pad (rev 1480)		Bob	cv404	XVal Session 60	1	XVal Session 60-Typing - Text-1		2012-07-14 16:21:20.698000
	Edit pad (rev 1481)		Frank	cv407	XVal Session 60	1	XVal Session 60-Typing - Text-1		2012-07-14 16:21:20.885000
	Edit pad (rev 1482)		Bob	cv404	XVal Session 60	1	XVal Session 60-Typing - Text-1		2012-07-14 16:21:21.200000
	Edit pad (rev 1483)		Frank	cv407	XVal Session 60	1	XVal Session 60-Typing - Text-1		2012-07-14 16:21:21.389000
	Edit pad (rev 1484)		Bob	cv404	XVal Session 60	1	XVal Session 60-Typing - Text-1		2012-07-14 16:21:21.701000
	Edit pad (rev 1485)		Frank	cv407	XVal Session 60	1	XVal Session 60-Typing - Text-1		2012-07-14 16:21:21.890000
	Edit pad (rev 1486)		Bob	cv404	XVal Session 60	1	XVal Session 60-Typing - Text-1		2012-07-14 16:21:22.202000
	Edit pad (rev 1487)		Frank	cv407	XVal Session 60	1	XVal Session 60-Typing - Text-1		2012-07-14 16:21:22.390000
	Edit pad (rev 1488)		Bob	cv404	XVal Session 60	1	XVal Session 60-Typing - Text-1		2012-07-14 16:21:22.701000
	Edit pad (rev 1489)		Frank	cv407	XVal Session 60	1	XVal Session 60-Typing - Text-1		2012-07-14 16:21:22.891000
	Edit pad (rev 1490)		Bob	cv404	XVal Session 60	1	XVal Session 60-Typing - Text-1		2012-07-14 16:21:23.202000
	Edit pad (rev 1491)		Nick	cv396	XVal Session 60	1	XVal Session 60-Typing - Text-1		2012-07-14 16:21:23.301000
	Edit pad (rev 1492)		Bob	cv404	XVal Session 60	1	XVal Session 60-Typing - Text-1		2012-07-14 16:21:23.703000
	Edit pad (rev 1493)		Frank	cv407	XVal Session 60	1	XVal Session 60-Typing - Text-1		2012-07-14 16:21:23.832000
	Edit pad (rev 1494)		Kate	cv406	XVal Session 60	1	XVal Session 60-Typing - Text-1		2012-07-14 16:21:24.235000
	Edit pad (rev 1495)		Nick	cv396	XVal Session 60	1	XVal Session 60-Typing - Text-1		2012-07-14 16:21:24.265000
	Edit pad (rev 1496)		Bob	cv404	XVal Session 60	1	XVal Session 60-Typing - Text-1		2012-07-14 16:21:24.272000
	Edit pad (rev 1497)		Frank	cv407	XVal Session 60	1	XVal Session 60-Typing - Text-1		2012-07-14 16:21:24.335000
	Edit pad (rev 1498)		Bob	cv404	XVal Session 60	1	XVal Session 60-Typing - Text-1		2012-07-14 16:21:24.772000
	Edit pad (rev 1499)		Nick	cv396	XVal Session 60	1	XVal Session 60-Typing - Text-1		2012-07-14 16:21:24.776000
	Edit pad (rev 1500)		Frank	cv407	XVal Session 60	1	XVal Session 60-Typing - Text-1		2012-07-14 16:21:24.840000
	Edit pad (rev 1501)		Kate	cv406	XVal Session 60	1	XVal Session 60-Typing - Text-1		2012-07-14 16:21:25.035000
	Edit pad (rev 1502)		Bob	cv404	XVal Session 60	1	XVal Session 60-Typing - Text-1		2012-07-14 16:21:25.271000
	Edit pad (rev 1503)		Nick	cv396	XVal Session 60	1	XVal Session 60-Typing - Text-1		2012-07-14 16:21:25.280000
	Edit pad (rev 1504)		Kate	cv406	XVal Session 60	1	XVal Session 60-Typing - Text-1		2012-07-14 16:21:25.538000
	Edit pad (rev 1505)		Bob	cv404	XVal Session 60	1	XVal Session 60-Typing - Text-1		2012-07-14 16:21:25.779000
	Edit pad (rev 1506)		Frank	cv407	XVal Session 60	1	XVal Session 60-Typing - Text-1		2012-07-14 16:21:25.781000
	Edit pad (rev 1507)		Nick	cv396	XVal Session 60	1	XVal Session 60-Typing - Text-1		2012-07-14 16:21:25.791000
	Edit pad (rev 1508)		Kate	cv406	XVal Session 60	1	XVal Session 60-Typing - Text-1		2012-07-14 16:21:26.203000
	Edit pad (rev 1509)		Bob	cv404	XVal Session 60	1	XVal Session 60-Typing - Text-1		2012-07-14 16:21:26.277000
	Edit pad (rev 1510)		Nick	cv396	XVal Session 60	1	XVal Session 60-Typing - Text-1		2012-07-14 16:21:26.294000
	Edit pad (rev 1511)		Frank	cv407	XVal Session 60	1	XVal Session 60-Typing - Text-1		2012-07-14 16:21:26.303000
	Edit pad (rev 1512)		Kate	cv406	XVal Session 60	1	XVal Session 60-Typing - Text-1		2012-07-14 16:21:26.708000
	Edit pad (rev 1513)		Bob	cv404	XVal Session 60	1	XVal Session 60-Typing - Text-1		2012-07-14 16:21:26.777000
	Edit pad (rev 1514)		Frank	cv407	XVal Session 60	1	XVal Session 60-Typing - Text-1		2012-07-14 16:21:26.811000
	Edit pad (rev 1515)		Nick	cv396	XVal Session 60	1	XVal Session 60-Typing - Text-1		2012-07-14 16:21:27.074000
	Edit pad (rev 1516)		Kate	cv406	XVal Session 60	1	XVal Session 60-Typing - Text-1		2012-07-14 16:21:27.208000
	Edit pad (rev 1517)		Bob	cv404	XVal Session 60	1	XVal Session 60-Typing - Text-1		2012-07-14 16:21:27.279000
	Edit pad (rev 1518)		Frank	cv407	XVal Session 60	1	XVal Session 60-Typing - Text-1		2012-07-14 16:21:27.314000
	Edit pad (rev 1519)		Nick	cv396	XVal Session 60	1	XVal Session 60-Typing - Text-1		2012-07-14 16:21:27.573000
	Edit pad (rev 1520)		Kate	cv406	XVal Session 60	1	XVal Session 60-Typing - Text-1		2012-07-14 16:21:27.706000
	Edit pad (rev 1521)		Bob	cv404	XVal Session 60	1	XVal Session 60-Typing - Text-1		2012-07-14 16:21:27.779000
	Edit pad (rev 1522)		Frank	cv407	XVal Session 60	1	XVal Session 60-Typing - Text-1		2012-07-14 16:21:27.814000
	Edit pad (rev 1523)		Nick	cv396	XVal Session 60	1	XVal Session 60-Typing - Text-1		2012-07-14 16:21:28.079000
	Edit pad (rev 1524)		Kate	cv406	XVal Session 60	1	XVal Session 60-Typing - Text-1		2012-07-14 16:21:28.211000
	Edit pad (rev 1525)		Bob	cv404	XVal Session 60	1	XVal Session 60-Typing - Text-1		2012-07-14 16:21:28.281000
	Edit pad (rev 1526)		Frank	cv407	XVal Session 60	1	XVal Session 60-Typing - Text-1		2012-07-14 16:21:28.316000
	Edit pad (rev 1527)		Kate	cv406	XVal Session 60	1	XVal Session 60-Typing - Text-1		2012-07-14 16:21:28.714000
	Edit pad (rev 1528)		Bob	cv404	XVal Session 60	1	XVal Session 60-Typing - Text-1		2012-07-14 16:21:28.781000
	Edit pad (rev 1529)		Frank	cv407	XVal Session 60	1	XVal Session 60-Typing - Text-1		2012-07-14 16:21:28.819000
	Edit pad (rev 1530)		Nick	cv396	XVal Session 60	1	XVal Session 60-Typing - Text-1		2012-07-14 16:21:28.946000
	Edit pad (rev 1531)		Kate	cv406	XVal Session 60	1	XVal Session 60-Typing - Text-1		2012-07-14 16:21:29.215000
	Edit pad (rev 1532)		Frank	cv407	XVal Session 60	1	XVal Session 60-Typing - Text-1		2012-07-14 16:21:29.322000
	Edit pad (rev 1533)		Bob	cv404	XVal Session 60	1	XVal Session 60-Typing - Text-1		2012-07-14 16:21:29.389000
	Edit pad (rev 1534)		Nick	cv396	XVal Session 60	1	XVal Session 60-Typing - Text-1		2012-07-14 16:21:29.447000
	Edit pad (rev 1535)		Kate	cv406	XVal Session 60	1	XVal Session 60-Typing - Text-1		2012-07-14 16:21:29.715000
	Edit pad (rev 1536)		Frank	cv407	XVal Session 60	1	XVal Session 60-Typing - Text-1		2012-07-14 16:21:29.822000
	Edit pad (rev 1537)		Bob	cv404	XVal Session 60	1	XVal Session 60-Typing - Text-1		2012-07-14 16:21:29.867000
	Edit pad (rev 1538)		Nick	cv396	XVal Session 60	1	XVal Session 60-Typing - Text-1		2012-07-14 16:21:29.946000
	Edit pad (rev 1539)		Kate	cv406	XVal Session 60	1	XVal Session 60-Typing - Text-1		2012-07-14 16:21:30.215000
	Edit pad (rev 1540)		Frank	cv407	XVal Session 60	1	XVal Session 60-Typing - Text-1		2012-07-14 16:21:30.323000
	Edit pad (rev 1541)		Bob	cv404	XVal Session 60	1	XVal Session 60-Typing - Text-1		2012-07-14 16:21:30.368000
	Edit pad (rev 1542)		Nick	cv396	XVal Session 60	1	XVal Session 60-Typing - Text-1		2012-07-14 16:21:30.446000
	Edit pad (rev 1543)		Kate	cv406	XVal Session 60	1	XVal Session 60-Typing - Text-1		2012-07-14 16:21:30.717000
	Edit pad (rev 1544)		Frank	cv407	XVal Session 60	1	XVal Session 60-Typing - Text-1		2012-07-14 16:21:30.822000
	Edit pad (rev 1545)		Nick	cv396	XVal Session 60	1	XVal Session 60-Typing - Text-1		2012-07-14 16:21:30.947000
	Edit pad (rev 1546)		Kate	cv406	XVal Session 60	1	XVal Session 60-Typing - Text-1		2012-07-14 16:21:31.221000
	Edit pad (rev 1547)		Nick	cv396	XVal Session 60	1	XVal Session 60-Typing - Text-1		2012-07-14 16:21:31.447000
	Edit pad (rev 1548)		Kate	cv406	XVal Session 60	1	XVal Session 60-Typing - Text-1		2012-07-14 16:21:31.725000
	Edit pad (rev 1549)		Nick	cv396	XVal Session 60	1	XVal Session 60-Typing - Text-1		2012-07-14 16:21:31.949000
	Edit pad (rev 1550)		Bob	cv404	XVal Session 60	1	XVal Session 60-Typing - Text-1		2012-07-14 16:21:31.967000
	Edit pad (rev 1551)		Kate	cv406	XVal Session 60	1	XVal Session 60-Typing - Text-1		2012-07-14 16:21:32.223000
	Edit pad (rev 1552)		Frank	cv407	XVal Session 60	1	XVal Session 60-Typing - Text-1		2012-07-14 16:21:32.485000
	Edit pad (rev 1553)		Nick	cv396	XVal Session 60	1	XVal Session 60-Typing - Text-1		2012-07-14 16:21:32.526000
	Edit pad (rev 1554)		Kate	cv406	XVal Session 60	1	XVal Session 60-Typing - Text-1		2012-07-14 16:21:32.727000
	Edit pad (rev 1555)		Frank	cv407	XVal Session 60	1	XVal Session 60-Typing - Text-1		2012-07-14 16:21:32.985000
	Edit pad (rev 1556)		Nick	cv396	XVal Session 60	1	XVal Session 60-Typing - Text-1		2012-07-14 16:21:33.034000
	Edit pad (rev 1557)		Kate	cv406	XVal Session 60	1	XVal Session 60-Typing - Text-1		2012-07-14 16:21:33.228000
	Edit pad (rev 1558)		Bob	cv404	XVal Session 60	1	XVal Session 60-Typing - Text-1		2012-07-14 16:21:33.352000
	Edit pad (rev 1559)		Frank	cv407	XVal Session 60	1	XVal Session 60-Typing - Text-1		2012-07-14 16:21:33.484000
	Edit pad (rev 1560)		Nick	cv396	XVal Session 60	1	XVal Session 60-Typing - Text-1		2012-07-14 16:21:33.547000
	Edit pad (rev 1561)		Kate	cv406	XVal Session 60	1	XVal Session 60-Typing - Text-1		2012-07-14 16:21:33.729000
	Edit pad (rev 1562)		Bob	cv404	XVal Session 60	1	XVal Session 60-Typing - Text-1		2012-07-14 16:21:33.852000
	Edit pad (rev 1563)		Nick	cv396	XVal Session 60	1	XVal Session 60-Typing - Text-1		2012-07-14 16:21:34.057000
	Edit pad (rev 1564)		Kate	cv406	XVal Session 60	1	XVal Session 60-Typing - Text-1		2012-07-14 16:21:34.226000
	Edit pad (rev 1565)		Bob	cv404	XVal Session 60	1	XVal Session 60-Typing - Text-1		2012-07-14 16:21:34.353000
	Edit pad (rev 1566)		Nick	cv396	XVal Session 60	1	XVal Session 60-Typing - Text-1		2012-07-14 16:21:34.557000
	Edit pad (rev 1567)		Kate	cv406	XVal Session 60	1	XVal Session 60-Typing - Text-1		2012-07-14 16:21:34.755000
	Edit pad (rev 1568)		Bob	cv404	XVal Session 60	1	XVal Session 60-Typing - Text-1		2012-07-14 16:21:34.852000
	Edit pad (rev 1569)		Frank	cv407	XVal Session 60	1	XVal Session 60-Typing - Text-1		2012-07-14 16:21:34.951000
	Edit pad (rev 1570)		Nick	cv396	XVal Session 60	1	XVal Session 60-Typing - Text-1		2012-07-14 16:21:35.056000
	Edit pad (rev 1571)		Kate	cv406	XVal Session 60	1	XVal Session 60-Typing - Text-1		2012-07-14 16:21:35.248000
	Edit pad (rev 1572)		Bob	cv404	XVal Session 60	1	XVal Session 60-Typing - Text-1		2012-07-14 16:21:35.354000
	Edit pad (rev 1573)		Frank	cv407	XVal Session 60	1	XVal Session 60-Typing - Text-1		2012-07-14 16:21:35.451000
	Edit pad (rev 1574)		Nick	cv396	XVal Session 60	1	XVal Session 60-Typing - Text-1		2012-07-14 16:21:35.556000
	Edit pad (rev 1575)		Kate	cv406	XVal Session 60	1	XVal Session 60-Typing - Text-1		2012-07-14 16:21:35.805000
	Edit pad (rev 1576)		Bob	cv404	XVal Session 60	1	XVal Session 60-Typing - Text-1		2012-07-14 16:21:35.855000
	Edit pad (rev 1577)		Frank	cv407	XVal Session 60	1	XVal Session 60-Typing - Text-1		2012-07-14 16:21:35.952000
	Edit pad (rev 1578)		Nick	cv396	XVal Session 60	1	XVal Session 60-Typing - Text-1		2012-07-14 16:21:36.063000
	Edit pad (rev 1579)		Kate	cv406	XVal Session 60	1	XVal Session 60-Typing - Text-1		2012-07-14 16:21:36.254000
	Edit pad (rev 1580)		Bob	cv404	XVal Session 60	1	XVal Session 60-Typing - Text-1		2012-07-14 16:21:36.354000
	Edit pad (rev 1581)		Frank	cv407	XVal Session 60	1	XVal Session 60-Typing - Text-1		2012-07-14 16:21:36.614000
	Edit pad (rev 1582)		Kate	cv406	XVal Session 60	1	XVal Session 60-Typing - Text-1		2012-07-14 16:21:36.785000
	Edit pad (rev 1583)		Bob	cv404	XVal Session 60	1	XVal Session 60-Typing - Text-1		2012-07-14 16:21:36.856000
	Edit pad (rev 1584)		Nick	cv396	XVal Session 60	1	XVal Session 60-Typing - Text-1		2012-07-14 16:21:36.898000
	Edit pad (rev 1585)		Bob	cv404	XVal Session 60	1	XVal Session 60-Typing - Text-1		2012-07-14 16:21:37.356000
	Edit pad (rev 1586)		Frank	cv407	XVal Session 60	1	XVal Session 60-Typing - Text-1		2012-07-14 16:21:37.365000
	Edit pad (rev 1587)		Kate	cv406	XVal Session 60	1	XVal Session 60-Typing - Text-1		2012-07-14 16:21:37.389000
	Edit pad (rev 1588)		Nick	cv396	XVal Session 60	1	XVal Session 60-Typing - Text-1		2012-07-14 16:21:37.402000
	Edit pad (rev 1589)		Bob	cv404	XVal Session 60	1	XVal Session 60-Typing - Text-1		2012-07-14 16:21:37.856000
	Edit pad (rev 1590)		Kate	cv406	XVal Session 60	1	XVal Session 60-Typing - Text-1		2012-07-14 16:21:37.891000
	Edit pad (rev 1591)		Nick	cv396	XVal Session 60	1	XVal Session 60-Typing - Text-1		2012-07-14 16:21:37.903000
	Edit pad (rev 1592)		Bob	cv404	XVal Session 60	1	XVal Session 60-Typing - Text-1		2012-07-14 16:21:38.357000
	Edit pad (rev 1593)		Kate	cv406	XVal Session 60	1	XVal Session 60-Typing - Text-1		2012-07-14 16:21:38.403000
	Edit pad (rev 1594)		Nick	cv396	XVal Session 60	1	XVal Session 60-Typing - Text-1		2012-07-14 16:21:38.417000
	Edit pad (rev 1595)		Bob	cv404	XVal Session 60	1	XVal Session 60-Typing - Text-1		2012-07-14 16:21:38.858000
	Edit pad (rev 1596)		Nick	cv396	XVal Session 60	1	XVal Session 60-Typing - Text-1		2012-07-14 16:21:38.917000
	Edit pad (rev 1597)		Nick	cv396	XVal Session 60	1	XVal Session 60-Typing - Text-1		2012-07-14 16:21:39.455000
	Edit pad (rev 1598)		Bob	cv404	XVal Session 60	1	XVal Session 60-Typing - Text-1		2012-07-14 16:21:39.459000
	Edit pad (rev 1599)		Bob	cv404	XVal Session 60	1	XVal Session 60-Typing - Text-1		2012-07-14 16:21:39.958000
	Edit pad (rev 1600)		Nick	cv396	XVal Session 60	1	XVal Session 60-Typing - Text-1		2012-07-14 16:21:39.963000
	Edit pad (rev 1601)		Kate	cv406	XVal Session 60	1	XVal Session 60-Typing - Text-1		2012-07-14 16:21:40.006000
	Edit pad (rev 1602)		Nick	cv396	XVal Session 60	1	XVal Session 60-Typing - Text-1		2012-07-14 16:21:40.463000
	Edit pad (rev 1603)		Kate	cv406	XVal Session 60	1	XVal Session 60-Typing - Text-1		2012-07-14 16:21:40.507000
	Edit pad (rev 1604)		Nick	cv396	XVal Session 60	1	XVal Session 60-Typing - Text-1		2012-07-14 16:21:40.964000
	Edit pad (rev 1605)		Kate	cv406	XVal Session 60	1	XVal Session 60-Typing - Text-1		2012-07-14 16:21:41.008000
	Edit pad (rev 1606)		Nick	cv396	XVal Session 60	1	XVal Session 60-Typing - Text-1		2012-07-14 16:21:41.463000
	Edit pad (rev 1607)		Kate	cv406	XVal Session 60	1	XVal Session 60-Typing - Text-1		2012-07-14 16:21:41.506000
	Edit pad (rev 1608)		Nick	cv396	XVal Session 60	1	XVal Session 60-Typing - Text-1		2012-07-14 16:21:41.963000
	Edit pad (rev 1609)		Bob	cv404	XVal Session 60	1	XVal Session 60-Typing - Text-1		2012-07-14 16:21:41.995000
	Edit pad (rev 1610)		Kate	cv406	XVal Session 60	1	XVal Session 60-Typing - Text-1		2012-07-14 16:21:42.011000
	Edit pad (rev 1611)		Nick	cv396	XVal Session 60	1	XVal Session 60-Typing - Text-1		2012-07-14 16:21:42.463000
	Edit pad (rev 1612)		Bob	cv404	XVal Session 60	1	XVal Session 60-Typing - Text-1		2012-07-14 16:21:42.496000
	Edit pad (rev 1613)		Kate	cv406	XVal Session 60	1	XVal Session 60-Typing - Text-1		2012-07-14 16:21:42.511000
	Edit pad (rev 1614)		Bob	cv404	XVal Session 60	1	XVal Session 60-Typing - Text-1		2012-07-14 16:21:42.996000
	Edit pad (rev 1615)		Nick	cv396	XVal Session 60	1	XVal Session 60-Typing - Text-1		2012-07-14 16:21:42.997000
	Edit pad (rev 1616)		Kate	cv406	XVal Session 60	1	XVal Session 60-Typing - Text-1		2012-07-14 16:21:43.013000
	Edit pad (rev 1617)		Nick	cv396	XVal Session 60	1	XVal Session 60-Typing - Text-1		2012-07-14 16:21:43.495000
	Edit pad (rev 1618)		Bob	cv404	XVal Session 60	1	XVal Session 60-Typing - Text-1		2012-07-14 16:21:43.497000
	Edit pad (rev 1619)		Kate	cv406	XVal Session 60	1	XVal Session 60-Typing - Text-1		2012-07-14 16:21:43.514000
	Edit pad (rev 1620)		Bob	cv404	XVal Session 60	1	XVal Session 60-Typing - Text-1		2012-07-14 16:21:43.996000
	Edit pad (rev 1621)		Nick	cv396	XVal Session 60	1	XVal Session 60-Typing - Text-1		2012-07-14 16:21:44.034000
	Edit pad (rev 1622)		Kate	cv406	XVal Session 60	1	XVal Session 60-Typing - Text-1		2012-07-14 16:21:44.391000
	Edit pad (rev 1623)		Bob	cv404	XVal Session 60	1	XVal Session 60-Typing - Text-1		2012-07-14 16:21:44.500000
	Edit pad (rev 1624)		Bob	cv404	XVal Session 60	1	XVal Session 60-Typing - Text-1		2012-07-14 16:21:45.002000
	Edit pad (rev 1625)		Nick	cv396	XVal Session 60	1	XVal Session 60-Typing - Text-1		2012-07-14 16:21:45.104000
	Edit pad (rev 1626)		Nick	cv396	XVal Session 60	1	XVal Session 60-Typing - Text-1		2012-07-14 16:21:45.639000
	Edit pad (rev 1627)		Kate	cv406	XVal Session 60	1	XVal Session 60-Typing - Text-1		2012-07-14 16:21:45.717000
	Edit pad (rev 1628)		Bob	cv404	XVal Session 60	1	XVal Session 60-Typing - Text-1		2012-07-14 16:21:45.788000
	Edit pad (rev 1629)		Nick	cv396	XVal Session 60	1	XVal Session 60-Typing - Text-1		2012-07-14 16:21:46.151000
	Edit pad (rev 1630)		Kate	cv406	XVal Session 60	1	XVal Session 60-Typing - Text-1		2012-07-14 16:21:46.218000
	Edit pad (rev 1631)		Bob	cv404	XVal Session 60	1	XVal Session 60-Typing - Text-1		2012-07-14 16:21:46.288000
	Edit pad (rev 1632)		Nick	cv396	XVal Session 60	1	XVal Session 60-Typing - Text-1		2012-07-14 16:21:46.649000
	Edit pad (rev 1633)		Kate	cv406	XVal Session 60	1	XVal Session 60-Typing - Text-1		2012-07-14 16:21:46.715000
	Edit pad (rev 1634)		Bob	cv404	XVal Session 60	1	XVal Session 60-Typing - Text-1		2012-07-14 16:21:46.789000
	Edit pad (rev 1635)		Kate	cv406	XVal Session 60	1	XVal Session 60-Typing - Text-1		2012-07-14 16:21:47.220000
	Edit pad (rev 1636)		Nick	cv396	XVal Session 60	1	XVal Session 60-Typing - Text-1		2012-07-14 16:21:47.328000
	Edit pad (rev 1637)		Bob	cv404	XVal Session 60	1	XVal Session 60-Typing - Text-1		2012-07-14 16:21:47.339000
	Edit pad (rev 1638)		Kate	cv406	XVal Session 60	1	XVal Session 60-Typing - Text-1		2012-07-14 16:21:47.718000
	Edit pad (rev 1639)		Bob	cv404	XVal Session 60	1	XVal Session 60-Typing - Text-1		2012-07-14 16:21:47.839000
	Edit pad (rev 1640)		Nick	cv396	XVal Session 60	1	XVal Session 60-Typing - Text-1		2012-07-14 16:21:47.844000
	Edit pad (rev 1641)		Kate	cv406	XVal Session 60	1	XVal Session 60-Typing - Text-1		2012-07-14 16:21:48.229000
	Edit pad (rev 1642)		Bob	cv404	XVal Session 60	1	XVal Session 60-Typing - Text-1		2012-07-14 16:21:48.339000
	Edit pad (rev 1643)		Nick	cv396	XVal Session 60	1	XVal Session 60-Typing - Text-1		2012-07-14 16:21:48.353000
	Edit pad (rev 1644)		Kate	cv406	XVal Session 60	1	XVal Session 60-Typing - Text-1		2012-07-14 16:21:48.726000
	Edit pad (rev 1645)		Bob	cv404	XVal Session 60	1	XVal Session 60-Typing - Text-1		2012-07-14 16:21:48.838000
	Edit pad (rev 1646)		Nick	cv396	XVal Session 60	1	XVal Session 60-Typing - Text-1		2012-07-14 16:21:48.852000
	Edit pad (rev 1647)		Kate	cv406	XVal Session 60	1	XVal Session 60-Typing - Text-1		2012-07-14 16:21:49.237000
	Edit pad (rev 1648)		Bob	cv404	XVal Session 60	1	XVal Session 60-Typing - Text-1		2012-07-14 16:21:49.338000
	Edit pad (rev 1649)		Nick	cv396	XVal Session 60	1	XVal Session 60-Typing - Text-1		2012-07-14 16:21:49.368000
	Edit pad (rev 1650)		Kate	cv406	XVal Session 60	1	XVal Session 60-Typing - Text-1		2012-07-14 16:21:49.773000
	Edit pad (rev 1651)		Bob	cv404	XVal Session 60	1	XVal Session 60-Typing - Text-1		2012-07-14 16:21:49.842000
	Edit pad (rev 1652)		Nick	cv396	XVal Session 60	1	XVal Session 60-Typing - Text-1		2012-07-14 16:21:49.871000
	Edit pad (rev 1653)		Kate	cv406	XVal Session 60	1	XVal Session 60-Typing - Text-1		2012-07-14 16:21:50.272000
	Edit pad (rev 1654)		Bob	cv404	XVal Session 60	1	XVal Session 60-Typing - Text-1		2012-07-14 16:21:50.354000
	Edit pad (rev 1655)		Kate	cv406	XVal Session 60	1	XVal Session 60-Typing - Text-1		2012-07-14 16:21:50.772000
	Edit pad (rev 1656)		Bob	cv404	XVal Session 60	1	XVal Session 60-Typing - Text-1		2012-07-14 16:21:50.855000
	Edit pad (rev 1657)		Frank	cv407	XVal Session 60	1	XVal Session 60-Typing - Text-1		2012-07-14 16:21:50.974000
	Edit pad (rev 1658)		Kate	cv406	XVal Session 60	1	XVal Session 60-Typing - Text-1		2012-07-14 16:21:51.273000
	Edit pad (rev 1659)		Bob	cv404	XVal Session 60	1	XVal Session 60-Typing - Text-1		2012-07-14 16:21:51.363000
	Edit pad (rev 1660)		Frank	cv407	XVal Session 60	1	XVal Session 60-Typing - Text-1		2012-07-14 16:21:51.473000
	Edit pad (rev 1661)		Kate	cv406	XVal Session 60	1	XVal Session 60-Typing - Text-1		2012-07-14 16:21:51.779000
	Edit pad (rev 1662)		Bob	cv404	XVal Session 60	1	XVal Session 60-Typing - Text-1		2012-07-14 16:21:51.865000
	Edit pad (rev 1663)		Kate	cv406	XVal Session 60	1	XVal Session 60-Typing - Text-1		2012-07-14 16:21:52.277000
	Edit pad (rev 1664)		Bob	cv404	XVal Session 60	1	XVal Session 60-Typing - Text-1		2012-07-14 16:21:52.363000
	Edit pad (rev 1665)		Nick	cv396	XVal Session 60	1	XVal Session 60-Typing - Text-1		2012-07-14 16:21:52.600000
	Edit pad (rev 1666)		Kate	cv406	XVal Session 60	1	XVal Session 60-Typing - Text-1		2012-07-14 16:21:52.777000
	Edit pad (rev 1667)		Bob	cv404	XVal Session 60	1	XVal Session 60-Typing - Text-1		2012-07-14 16:21:52.866000
	Edit pad (rev 1668)		Nick	cv396	XVal Session 60	1	XVal Session 60-Typing - Text-1		2012-07-14 16:21:53.105000
	Edit pad (rev 1669)		Kate	cv406	XVal Session 60	1	XVal Session 60-Typing - Text-1		2012-07-14 16:21:53.278000
	Edit pad (rev 1670)		Bob	cv404	XVal Session 60	1	XVal Session 60-Typing - Text-1		2012-07-14 16:21:53.366000
	Edit pad (rev 1671)		Nick	cv396	XVal Session 60	1	XVal Session 60-Typing - Text-1		2012-07-14 16:21:53.604000
	Edit pad (rev 1672)		Kate	cv406	XVal Session 60	1	XVal Session 60-Typing - Text-1		2012-07-14 16:21:53.777000
	Edit pad (rev 1673)		Bob	cv404	XVal Session 60	1	XVal Session 60-Typing - Text-1		2012-07-14 16:21:53.865000
	Edit pad (rev 1674)		Nick	cv396	XVal Session 60	1	XVal Session 60-Typing - Text-1		2012-07-14 16:21:54.104000
	Edit pad (rev 1675)		Bob	cv404	XVal Session 60	1	XVal Session 60-Typing - Text-1		2012-07-14 16:21:54.371000
	Edit pad (rev 1676)		Frank	cv407	XVal Session 60	1	XVal Session 60-Typing - Text-1		2012-07-14 16:21:54.496000
	Edit pad (rev 1677)		Nick	cv396	XVal Session 60	1	XVal Session 60-Typing - Text-1		2012-07-14 16:21:54.602000
	Edit pad (rev 1678)		Bob	cv404	XVal Session 60	1	XVal Session 60-Typing - Text-1		2012-07-14 16:21:54.870000
	Edit pad (rev 1679)		Frank	cv407	XVal Session 60	1	XVal Session 60-Typing - Text-1		2012-07-14 16:21:55.200000
	Edit pad (rev 1680)		Nick	cv396	XVal Session 60	1	XVal Session 60-Typing - Text-1		2012-07-14 16:21:55.211000
	Edit pad (rev 1681)		Nick	cv396	XVal Session 60	1	XVal Session 60-Typing - Text-1		2012-07-14 16:21:55.714000
	Edit pad (rev 1682)		Frank	cv407	XVal Session 60	1	XVal Session 60-Typing - Text-1		2012-07-14 16:21:55.749000
	Edit pad (rev 1683)		Bob	cv404	XVal Session 60	1	XVal Session 60-Typing - Text-1		2012-07-14 16:21:55.784000
	Edit pad (rev 1684)		Nick	cv396	XVal Session 60	1	XVal Session 60-Typing - Text-1		2012-07-14 16:21:56.228000
	Edit pad (rev 1685)		Bob	cv404	XVal Session 60	1	XVal Session 60-Typing - Text-1		2012-07-14 16:21:56.285000
	Edit pad (rev 1686)		Frank	cv407	XVal Session 60	1	XVal Session 60-Typing - Text-1		2012-07-14 16:21:56.503000
	Edit pad (rev 1687)		Kate	cv406	XVal Session 60	1	XVal Session 60-Typing - Text-1		2012-07-14 16:21:56.534000
	Edit pad (rev 1688)		Nick	cv396	XVal Session 60	1	XVal Session 60-Typing - Text-1		2012-07-14 16:21:56.728000
	Edit pad (rev 1689)		Bob	cv404	XVal Session 60	1	XVal Session 60-Typing - Text-1		2012-07-14 16:21:56.937000
	Edit pad (rev 1690)		Kate	cv406	XVal Session 60	1	XVal Session 60-Typing - Text-1		2012-07-14 16:21:57.048000
	Edit pad (rev 1691)		Nick	cv396	XVal Session 60	1	XVal Session 60-Typing - Text-1		2012-07-14 16:21:57.230000
	Edit pad (rev 1692)		Bob	cv404	XVal Session 60	1	XVal Session 60-Typing - Text-1		2012-07-14 16:21:57.468000
	Edit pad (rev 1693)		Kate	cv406	XVal Session 60	1	XVal Session 60-Typing - Text-1		2012-07-14 16:21:57.557000
	Edit pad (rev 1694)		Frank	cv407	XVal Session 60	1	XVal Session 60-Typing - Text-1		2012-07-14 16:21:57.623000
	Edit pad (rev 1695)		Nick	cv396	XVal Session 60	1	XVal Session 60-Typing - Text-1		2012-07-14 16:21:57.728000
	Edit pad (rev 1696)		Bob	cv404	XVal Session 60	1	XVal Session 60-Typing - Text-1		2012-07-14 16:21:57.968000
	Edit pad (rev 1697)		Kate	cv406	XVal Session 60	1	XVal Session 60-Typing - Text-1		2012-07-14 16:21:58.059000
	Edit pad (rev 1698)		Nick	cv396	XVal Session 60	1	XVal Session 60-Typing - Text-1		2012-07-14 16:21:58.229000
	Edit pad (rev 1699)		Bob	cv404	XVal Session 60	1	XVal Session 60-Typing - Text-1		2012-07-14 16:21:58.467000
	Edit pad (rev 1700)		Nick	cv396	XVal Session 60	1	XVal Session 60-Typing - Text-1		2012-07-14 16:21:58.729000
	Edit pad (rev 1701)		Nick	cv396	XVal Session 60	1	XVal Session 60-Typing - Text-1		2012-07-14 16:21:59.229000
	Edit pad (rev 1702)		Nick	cv396	XVal Session 60	1	XVal Session 60-Typing - Text-1		2012-07-14 16:21:59.729000
	Edit pad (rev 1703)		Nick	cv396	XVal Session 60	1	XVal Session 60-Typing - Text-1		2012-07-14 16:22:00.229000
	Edit pad (rev 1704)		Nick	cv396	XVal Session 60	1	XVal Session 60-Typing - Text-1		2012-07-14 16:22:00.729000
	Edit pad (rev 1705)		Kate	cv406	XVal Session 60	1	XVal Session 60-Typing - Text-1		2012-07-14 16:22:01.198000
	Edit pad (rev 1706)		Kate	cv406	XVal Session 60	1	XVal Session 60-Typing - Text-1		2012-07-14 16:22:01.697000
	Edit pad (rev 1707)		Nick	cv396	XVal Session 60	1	XVal Session 60-Typing - Text-1		2012-07-14 16:22:01.752000
	Edit pad (rev 1708)		Bob	cv404	XVal Session 60	1	XVal Session 60-Typing - Text-1		2012-07-14 16:22:01.936000
	Edit pad (rev 1709)		Nick	cv396	XVal Session 60	1	XVal Session 60-Typing - Text-1		2012-07-14 16:22:02.261000
	Edit pad (rev 1710)		Kate	cv406	XVal Session 60	1	XVal Session 60-Typing - Text-1		2012-07-14 16:22:02.332000
	Edit pad (rev 1711)		Bob	cv404	XVal Session 60	1	XVal Session 60-Typing - Text-1		2012-07-14 16:22:02.433000
	Edit pad (rev 1712)		Nick	cv396	XVal Session 60	1	XVal Session 60-Typing - Text-1		2012-07-14 16:22:02.761000
	Edit pad (rev 1713)		Kate	cv406	XVal Session 60	1	XVal Session 60-Typing - Text-1		2012-07-14 16:22:02.834000
	Edit pad (rev 1714)		Bob	cv404	XVal Session 60	1	XVal Session 60-Typing - Text-1		2012-07-14 16:22:02.934000
	Edit pad (rev 1715)		Nick	cv396	XVal Session 60	1	XVal Session 60-Typing - Text-1		2012-07-14 16:22:03.260000
	Edit pad (rev 1716)		Kate	cv406	XVal Session 60	1	XVal Session 60-Typing - Text-1		2012-07-14 16:22:03.334000
	Edit pad (rev 1717)		Bob	cv404	XVal Session 60	1	XVal Session 60-Typing - Text-1		2012-07-14 16:22:03.434000
	Edit pad (rev 1718)		Nick	cv396	XVal Session 60	1	XVal Session 60-Typing - Text-1		2012-07-14 16:22:03.761000
	Edit pad (rev 1719)		Bob	cv404	XVal Session 60	1	XVal Session 60-Typing - Text-1		2012-07-14 16:22:03.934000
	Edit pad (rev 1720)		Nick	cv396	XVal Session 60	1	XVal Session 60-Typing - Text-1		2012-07-14 16:22:04.260000
	Edit pad (rev 1721)		Bob	cv404	XVal Session 60	1	XVal Session 60-Typing - Text-1		2012-07-14 16:22:04.434000
	Edit pad (rev 1722)		Bob	cv404	XVal Session 60	1	XVal Session 60-Typing - Text-1		2012-07-14 16:22:04.962000
	Edit pad (rev 1723)		Bob	cv404	XVal Session 60	1	XVal Session 60-Typing - Text-1		2012-07-14 16:22:05.437000
	Edit pad (rev 1724)		Bob	cv404	XVal Session 60	1	XVal Session 60-Typing - Text-1		2012-07-14 16:22:05.937000
	Edit pad (rev 1725)		Bob	cv404	XVal Session 60	1	XVal Session 60-Typing - Text-1		2012-07-14 16:22:06.436000
	Edit pad (rev 1726)		Bob	cv404	XVal Session 60	1	XVal Session 60-Typing - Text-1		2012-07-14 16:22:06.937000
	Edit pad (rev 1727)		Nick	cv396	XVal Session 60	1	XVal Session 60-Typing - Text-1		2012-07-14 16:22:07.223000
	Edit pad (rev 1728)		Bob	cv404	XVal Session 60	1	XVal Session 60-Typing - Text-1		2012-07-14 16:22:07.447000
	Edit pad (rev 1729)		Nick	cv396	XVal Session 60	1	XVal Session 60-Typing - Text-1		2012-07-14 16:22:07.729000
	Edit pad (rev 1730)		Bob	cv404	XVal Session 60	1	XVal Session 60-Typing - Text-1		2012-07-14 16:22:07.947000
	Edit pad (rev 1731)		Nick	cv396	XVal Session 60	1	XVal Session 60-Typing - Text-1		2012-07-14 16:22:08.229000
	Edit pad (rev 1732)		Bob	cv404	XVal Session 60	1	XVal Session 60-Typing - Text-1		2012-07-14 16:22:08.447000
	Edit pad (rev 1733)		Nick	cv396	XVal Session 60	1	XVal Session 60-Typing - Text-1		2012-07-14 16:22:08.730000
	Edit pad (rev 1734)		Bob	cv404	XVal Session 60	1	XVal Session 60-Typing - Text-1		2012-07-14 16:22:08.947000
	Edit pad (rev 1735)		Nick	cv396	XVal Session 60	1	XVal Session 60-Typing - Text-1		2012-07-14 16:22:09.407000
	Edit pad (rev 1736)		Bob	cv404	XVal Session 60	1	XVal Session 60-Typing - Text-1		2012-07-14 16:22:09.447000
	Edit pad (rev 1737)		Nick	cv396	XVal Session 60	1	XVal Session 60-Typing - Text-1		2012-07-14 16:22:09.917000
	Edit pad (rev 1738)		Bob	cv404	XVal Session 60	1	XVal Session 60-Typing - Text-1		2012-07-14 16:22:09.949000
	Edit pad (rev 1739)		Nick	cv396	XVal Session 60	1	XVal Session 60-Typing - Text-1		2012-07-14 16:22:10.418000
	Edit pad (rev 1740)		Bob	cv404	XVal Session 60	1	XVal Session 60-Typing - Text-1		2012-07-14 16:22:10.449000
	Edit pad (rev 1741)		Bob	cv404	XVal Session 60	1	XVal Session 60-Typing - Text-1		2012-07-14 16:22:10.950000
	Edit pad (rev 1742)		Bob	cv404	XVal Session 60	1	XVal Session 60-Typing - Text-1		2012-07-14 16:22:11.450000
	Edit pad (rev 1743)		Bob	cv404	XVal Session 60	1	XVal Session 60-Typing - Text-1		2012-07-14 16:22:11.953000
	Edit pad (rev 1744)		Bob	cv404	XVal Session 60	1	XVal Session 60-Typing - Text-1		2012-07-14 16:22:12.451000
	Edit pad (rev 1745)		Frank	cv407	XVal Session 60	1	XVal Session 60-Typing - Text-1		2012-07-14 16:22:12.910000
	Edit pad (rev 1746)		Bob	cv404	XVal Session 60	1	XVal Session 60-Typing - Text-1		2012-07-14 16:22:12.958000
	Edit pad (rev 1747)		Nick	cv396	XVal Session 60	1	XVal Session 60-Typing - Text-1		2012-07-14 16:22:13.308000
	Edit pad (rev 1748)		Frank	cv407	XVal Session 60	1	XVal Session 60-Typing - Text-1		2012-07-14 16:22:13.410000
	Edit pad (rev 1749)		Bob	cv404	XVal Session 60	1	XVal Session 60-Typing - Text-1		2012-07-14 16:22:13.455000
	Edit pad (rev 1750)		Nick	cv396	XVal Session 60	1	XVal Session 60-Typing - Text-1		2012-07-14 16:22:13.814000
	Edit pad (rev 1751)		Frank	cv407	XVal Session 60	1	XVal Session 60-Typing - Text-1		2012-07-14 16:22:13.914000
	Edit pad (rev 1752)		Bob	cv404	XVal Session 60	1	XVal Session 60-Typing - Text-1		2012-07-14 16:22:13.962000
	Edit pad (rev 1753)		Nick	cv396	XVal Session 60	1	XVal Session 60-Typing - Text-1		2012-07-14 16:22:15.159000
	Edit pad (rev 1754)		Bob	cv404	XVal Session 60	1	XVal Session 60-Typing - Text-1		2012-07-14 16:22:15.173000
	Edit pad (rev 1755)		Frank	cv407	XVal Session 60	1	XVal Session 60-Typing - Text-1		2012-07-14 16:22:15.550000
	Edit pad (rev 1756)		Bob	cv404	XVal Session 60	1	XVal Session 60-Typing - Text-1		2012-07-14 16:22:15.700000
	Edit pad (rev 1757)		Frank	cv407	XVal Session 60	1	XVal Session 60-Typing - Text-1		2012-07-14 16:22:16.050000
	Edit pad (rev 1758)		Nick	cv396	XVal Session 60	1	XVal Session 60-Typing - Text-1		2012-07-14 16:22:16.155000
	Edit pad (rev 1759)		Bob	cv404	XVal Session 60	1	XVal Session 60-Typing - Text-1		2012-07-14 16:22:16.198000
	Edit pad (rev 1760)		Frank	cv407	XVal Session 60	1	XVal Session 60-Typing - Text-1		2012-07-14 16:22:16.550000
	Edit pad (rev 1761)		Nick	cv396	XVal Session 60	1	XVal Session 60-Typing - Text-1		2012-07-14 16:22:16.665000
	Edit pad (rev 1762)		Bob	cv404	XVal Session 60	1	XVal Session 60-Typing - Text-1		2012-07-14 16:22:16.701000
	Edit pad (rev 1763)		Nick	cv396	XVal Session 60	1	XVal Session 60-Typing - Text-1		2012-07-14 16:22:17.167000
	Edit pad (rev 1764)		Bob	cv404	XVal Session 60	1	XVal Session 60-Typing - Text-1		2012-07-14 16:22:17.205000
	Edit pad (rev 1765)		Nick	cv396	XVal Session 60	1	XVal Session 60-Typing - Text-1		2012-07-14 16:22:17.667000
	Edit pad (rev 1766)		Bob	cv404	XVal Session 60	1	XVal Session 60-Typing - Text-1		2012-07-14 16:22:17.705000
	Edit pad (rev 1767)		Bob	cv404	XVal Session 60	1	XVal Session 60-Typing - Text-1		2012-07-14 16:22:18.206000
	Edit pad (rev 1768)		Bob	cv404	XVal Session 60	1	XVal Session 60-Typing - Text-1		2012-07-14 16:22:18.706000
	Edit pad (rev 1769)		Bob	cv404	XVal Session 60	1	XVal Session 60-Typing - Text-1		2012-07-14 16:22:19.205000
	Edit pad (rev 1770)		Nick	cv396	XVal Session 60	1	XVal Session 60-Typing - Text-1		2012-07-14 16:22:19.428000
	Edit pad (rev 1771)		Bob	cv404	XVal Session 60	1	XVal Session 60-Typing - Text-1		2012-07-14 16:22:19.706000
	Edit pad (rev 1772)		Nick	cv396	XVal Session 60	1	XVal Session 60-Typing - Text-1		2012-07-14 16:22:19.932000
	Edit pad (rev 1773)		Bob	cv404	XVal Session 60	1	XVal Session 60-Typing - Text-1		2012-07-14 16:22:20.206000
	Edit pad (rev 1774)		Nick	cv396	XVal Session 60	1	XVal Session 60-Typing - Text-1		2012-07-14 16:22:20.437000
	Edit pad (rev 1775)		Bob	cv404	XVal Session 60	1	XVal Session 60-Typing - Text-1		2012-07-14 16:22:20.706000
	Edit pad (rev 1776)		Nick	cv396	XVal Session 60	1	XVal Session 60-Typing - Text-1		2012-07-14 16:22:20.948000
	Edit pad (rev 1777)		Bob	cv404	XVal Session 60	1	XVal Session 60-Typing - Text-1		2012-07-14 16:22:21.207000
	Edit pad (rev 1778)		Nick	cv396	XVal Session 60	1	XVal Session 60-Typing - Text-1		2012-07-14 16:22:21.448000
	Edit pad (rev 1779)		Bob	cv404	XVal Session 60	1	XVal Session 60-Typing - Text-1		2012-07-14 16:22:21.707000
	Edit pad (rev 1780)		Nick	cv396	XVal Session 60	1	XVal Session 60-Typing - Text-1		2012-07-14 16:22:21.955000
	Chat	CJhi why are you typing the second paragraph over?	Kate	cv406	XVal Session 60	1	XVal Session 60-Typing - Text-1		2012-07-14 16:22:22.105000
	Edit pad (rev 1781)		Nick	cv396	XVal Session 60	1	XVal Session 60-Typing - Text-1		2012-07-14 16:22:22.463000
	Edit pad (rev 1782)		Bob	cv404	XVal Session 60	1	XVal Session 60-Typing - Text-1		2012-07-14 16:22:22.661000
	Edit pad (rev 1783)		Bob	cv404	XVal Session 60	1	XVal Session 60-Typing - Text-1		2012-07-14 16:22:23.171000
	Edit pad (rev 1784)		Bob	cv404	XVal Session 60	1	XVal Session 60-Typing - Text-1		2012-07-14 16:22:23.671000
	Edit pad (rev 1785)		Bob	cv404	XVal Session 60	1	XVal Session 60-Typing - Text-1		2012-07-14 16:22:24.174000
	Edit pad (rev 1786)		Nick	cv396	XVal Session 60	1	XVal Session 60-Typing - Text-1		2012-07-14 16:22:24.507000
	Edit pad (rev 1787)		Bob	cv404	XVal Session 60	1	XVal Session 60-Typing - Text-1		2012-07-14 16:22:24.674000
	Edit pad (rev 1788)		Nick	cv396	XVal Session 60	1	XVal Session 60-Typing - Text-1		2012-07-14 16:22:25.010000
	Edit pad (rev 1789)		Nick	cv396	XVal Session 60	1	XVal Session 60-Typing - Text-1		2012-07-14 16:22:25.513000
	Edit pad (rev 1790)		Nick	cv396	XVal Session 60	1	XVal Session 60-Typing - Text-1		2012-07-14 16:22:26.013000
	Edit pad (rev 1791)		Nick	cv396	XVal Session 60	1	XVal Session 60-Typing - Text-1		2012-07-14 16:22:26.530000
	Edit pad (rev 1792)		Kate	cv406	XVal Session 60	1	XVal Session 60-Typing - Text-1		2012-07-14 16:22:26.596000
	Edit pad (rev 1793)		Nick	cv396	XVal Session 60	1	XVal Session 60-Typing - Text-1		2012-07-14 16:22:27.042000
	Edit pad (rev 1794)		Nick	cv396	XVal Session 60	1	XVal Session 60-Typing - Text-1		2012-07-14 16:22:27.543000
	Edit pad (rev 1795)		Nick	cv396	XVal Session 60	1	XVal Session 60-Typing - Text-1		2012-07-14 16:22:28.232000
	Edit pad (rev 1796)		Frank	cv407	XVal Session 60	1	XVal Session 60-Typing - Text-1		2012-07-14 16:22:28.430000
	Edit pad (rev 1797)		Nick	cv396	XVal Session 60	1	XVal Session 60-Typing - Text-1		2012-07-14 16:22:28.745000
	Edit pad (rev 1798)		Frank	cv407	XVal Session 60	1	XVal Session 60-Typing - Text-1		2012-07-14 16:22:29.002000
	Edit pad (rev 1799)		Nick	cv396	XVal Session 60	1	XVal Session 60-Typing - Text-1		2012-07-14 16:22:29.245000
	Edit pad (rev 1800)		Nick	cv396	XVal Session 60	1	XVal Session 60-Typing - Text-1		2012-07-14 16:22:29.745000
33386	Load Instructions			cv282	XVal Session 60	1	XVal Session 60-Typing - Numbers-1	192.54.222.11	2012-07-14 16:22:30
33387	Load Instructions			cv283	XVal Session 60	1	XVal Session 60-Typing - Numbers-1	18.111.9.123	2012-07-14 16:22:30
33388	Load Instructions			cv285	XVal Session 60	1	XVal Session 60-Typing - Numbers-1	18.111.54.166	2012-07-14 16:22:30
33389	Load Instructions			cv284	XVal Session 60	1	XVal Session 60-Typing - Numbers-1	192.54.222.11	2012-07-14 16:22:30
	Edit pad (rev 1801)		Nick	cv396	XVal Session 60	1	XVal Session 60-Typing - Text-1		2012-07-14 16:22:30.252000
	Edit pad (rev 1802)		Frank	cv407	XVal Session 60	1	XVal Session 60-Typing - Text-1		2012-07-14 16:22:30.672000
33395	Load Workspace			cv284	XVal Session 60	1	XVal Session 60-Typing - Numbers-1	192.54.222.11	2012-07-14 16:23:00
33396	Load Workspace			cv282	XVal Session 60	1	XVal Session 60-Typing - Numbers-1	192.54.222.11	2012-07-14 16:23:00
33397	Load Workspace			cv283	XVal Session 60	1	XVal Session 60-Typing - Numbers-1	18.111.9.123	2012-07-14 16:23:00
33398	Load Workspace			cv285	XVal Session 60	1	XVal Session 60-Typing - Numbers-1	18.111.54.166	2012-07-14 16:23:01
	Edit pad (rev 0)		Nick	cv396	XVal Session 60	1	XVal Session 60-Typing - Numbers-1		2012-07-14 16:23:05.527000
	Edit pad (rev 1)		Kate	cv406	XVal Session 60	1	XVal Session 60-Typing - Numbers-1		2012-07-14 16:23:05.578000
	Edit pad (rev 2)		Kate	cv406	XVal Session 60	1	XVal Session 60-Typing - Numbers-1		2012-07-14 16:23:06.080000
	Edit pad (rev 3)		Nick	cv396	XVal Session 60	1	XVal Session 60-Typing - Numbers-1		2012-07-14 16:23:06.096000
	Edit pad (rev 4)		Kate	cv406	XVal Session 60	1	XVal Session 60-Typing - Numbers-1		2012-07-14 16:23:06.572000
	Chat	same as earlier	Frank	cv407	XVal Session 60	1	XVal Session 60-Typing - Numbers-1		2012-07-14 16:23:07.119000
	Edit pad (rev 5)		Kate	cv406	XVal Session 60	1	XVal Session 60-Typing - Numbers-1		2012-07-14 16:23:07.191000
	Edit pad (rev 6)		Nick	cv396	XVal Session 60	1	XVal Session 60-Typing - Numbers-1		2012-07-14 16:23:07.272000
	Edit pad (rev 7)		Kate	cv406	XVal Session 60	1	XVal Session 60-Typing - Numbers-1		2012-07-14 16:23:07.690000
	Edit pad (rev 8)		Nick	cv396	XVal Session 60	1	XVal Session 60-Typing - Numbers-1		2012-07-14 16:23:07.774000
	Edit pad (rev 9)		Nick	cv396	XVal Session 60	1	XVal Session 60-Typing - Numbers-1		2012-07-14 16:23:08.276000
	Edit pad (rev 10)		Kate	cv406	XVal Session 60	1	XVal Session 60-Typing - Numbers-1		2012-07-14 16:23:08.511000
	Chat	3rd on	Bob	cv404	XVal Session 60	1	XVal Session 60-Typing - Numbers-1		2012-07-14 16:23:08.599000
33400	Load Workspace			cv282	XVal Session 60	1	XVal Session 60-Typing - Numbers-1	192.54.222.11	2012-07-14 16:23:09
	Edit pad (rev 11)		Kate	cv406	XVal Session 60	1	XVal Session 60-Typing - Numbers-1		2012-07-14 16:23:09.011000
	Edit pad (rev 12)		Nick	cv396	XVal Session 60	1	XVal Session 60-Typing - Numbers-1		2012-07-14 16:23:09.125000
	Edit pad (rev 13)		Nick	cv396	XVal Session 60	1	XVal Session 60-Typing - Numbers-1		2012-07-14 16:23:09.795000
	Edit pad (rev 14)		Nick	cv396	XVal Session 60	1	XVal Session 60-Typing - Numbers-1		2012-07-14 16:23:10.307000
	Edit pad (rev 15)		Nick	cv396	XVal Session 60	1	XVal Session 60-Typing - Numbers-1		2012-07-14 16:23:11.028000
	Edit pad (rev 16)		Bob	cv404	XVal Session 60	1	XVal Session 60-Typing - Numbers-1		2012-07-14 16:23:11.237000
	Edit pad (rev 17)		Nick	cv396	XVal Session 60	1	XVal Session 60-Typing - Numbers-1		2012-07-14 16:23:11.641000
	Edit pad (rev 18)		Bob	cv404	XVal Session 60	1	XVal Session 60-Typing - Numbers-1		2012-07-14 16:23:11.734000
	Edit pad (rev 19)		Nick	cv396	XVal Session 60	1	XVal Session 60-Typing - Numbers-1		2012-07-14 16:23:12.152000
	Chat	fourth	Frank	cv407	XVal Session 60	1	XVal Session 60-Typing - Numbers-1		2012-07-14 16:23:12.703000
	Edit pad (rev 20)		Nick	cv396	XVal Session 60	1	XVal Session 60-Typing - Numbers-1		2012-07-14 16:23:13.200000
	Edit pad (rev 21)		Nick	cv396	XVal Session 60	1	XVal Session 60-Typing - Numbers-1		2012-07-14 16:23:13.714000
	Edit pad (rev 22)		Bob	cv404	XVal Session 60	1	XVal Session 60-Typing - Numbers-1		2012-07-14 16:23:13.821000
	Edit pad (rev 23)		Nick	cv396	XVal Session 60	1	XVal Session 60-Typing - Numbers-1		2012-07-14 16:23:14.214000
	Edit pad (rev 24)		Nick	cv396	XVal Session 60	1	XVal Session 60-Typing - Numbers-1		2012-07-14 16:23:14.713000
	Chat	2nd	Kate	cv406	XVal Session 60	1	XVal Session 60-Typing - Numbers-1		2012-07-14 16:23:14.811000
	Edit pad (rev 25)		Nick	cv396	XVal Session 60	1	XVal Session 60-Typing - Numbers-1		2012-07-14 16:23:15.214000
	Edit pad (rev 26)		Bob	cv404	XVal Session 60	1	XVal Session 60-Typing - Numbers-1		2012-07-14 16:23:15.216000
	Edit pad (rev 27)		Nick	cv396	XVal Session 60	1	XVal Session 60-Typing - Numbers-1		2012-07-14 16:23:15.714000
	Edit pad (rev 28)		Bob	cv404	XVal Session 60	1	XVal Session 60-Typing - Numbers-1		2012-07-14 16:23:15.727000
	Edit pad (rev 29)		Nick	cv396	XVal Session 60	1	XVal Session 60-Typing - Numbers-1		2012-07-14 16:23:16.214000
	Edit pad (rev 30)		Bob	cv404	XVal Session 60	1	XVal Session 60-Typing - Numbers-1		2012-07-14 16:23:16.280000
	Edit pad (rev 31)		Nick	cv396	XVal Session 60	1	XVal Session 60-Typing - Numbers-1		2012-07-14 16:23:16.714000
	Edit pad (rev 32)		Bob	cv404	XVal Session 60	1	XVal Session 60-Typing - Numbers-1		2012-07-14 16:23:16.836000
	Edit pad (rev 33)		Nick	cv396	XVal Session 60	1	XVal Session 60-Typing - Numbers-1		2012-07-14 16:23:17.802000
	Edit pad (rev 34)		Bob	cv404	XVal Session 60	1	XVal Session 60-Typing - Numbers-1		2012-07-14 16:23:17.908000
	Edit pad (rev 35)		Nick	cv396	XVal Session 60	1	XVal Session 60-Typing - Numbers-1		2012-07-14 16:23:18.307000
	Edit pad (rev 36)		Bob	cv404	XVal Session 60	1	XVal Session 60-Typing - Numbers-1		2012-07-14 16:23:18.452000
	Edit pad (rev 37)		Nick	cv396	XVal Session 60	1	XVal Session 60-Typing - Numbers-1		2012-07-14 16:23:18.806000
	Edit pad (rev 38)		Frank	cv407	XVal Session 60	1	XVal Session 60-Typing - Numbers-1		2012-07-14 16:23:19.006000
	Edit pad (rev 39)		Bob	cv404	XVal Session 60	1	XVal Session 60-Typing - Numbers-1		2012-07-14 16:23:19.148000
	Edit pad (rev 40)		Kate	cv406	XVal Session 60	1	XVal Session 60-Typing - Numbers-1		2012-07-14 16:23:19.444000
	Edit pad (rev 41)		Frank	cv407	XVal Session 60	1	XVal Session 60-Typing - Numbers-1		2012-07-14 16:23:19.699000
	Edit pad (rev 42)		Nick	cv396	XVal Session 60	1	XVal Session 60-Typing - Numbers-1		2012-07-14 16:23:19.876000
	Edit pad (rev 43)		Kate	cv406	XVal Session 60	1	XVal Session 60-Typing - Numbers-1		2012-07-14 16:23:19.942000
	Edit pad (rev 44)		Bob	cv404	XVal Session 60	1	XVal Session 60-Typing - Numbers-1		2012-07-14 16:23:20.200000
	Edit pad (rev 45)		Nick	cv396	XVal Session 60	1	XVal Session 60-Typing - Numbers-1		2012-07-14 16:23:20.386000
	Edit pad (rev 46)		Kate	cv406	XVal Session 60	1	XVal Session 60-Typing - Numbers-1		2012-07-14 16:23:20.443000
	Edit pad (rev 47)		Bob	cv404	XVal Session 60	1	XVal Session 60-Typing - Numbers-1		2012-07-14 16:23:20.909000
	Edit pad (rev 48)		Nick	cv396	XVal Session 60	1	XVal Session 60-Typing - Numbers-1		2012-07-14 16:23:20.913000
	Edit pad (rev 49)		Kate	cv406	XVal Session 60	1	XVal Session 60-Typing - Numbers-1		2012-07-14 16:23:20.940000
	Edit pad (rev 50)		Nick	cv396	XVal Session 60	1	XVal Session 60-Typing - Numbers-1		2012-07-14 16:23:21.387000
	Edit pad (rev 51)		Kate	cv406	XVal Session 60	1	XVal Session 60-Typing - Numbers-1		2012-07-14 16:23:21.444000
	Edit pad (rev 52)		Nick	cv396	XVal Session 60	1	XVal Session 60-Typing - Numbers-1		2012-07-14 16:23:21.887000
	Edit pad (rev 53)		Kate	cv406	XVal Session 60	1	XVal Session 60-Typing - Numbers-1		2012-07-14 16:23:22.372000
	Edit pad (rev 54)		Nick	cv396	XVal Session 60	1	XVal Session 60-Typing - Numbers-1		2012-07-14 16:23:22.387000
	Edit pad (rev 55)		Bob	cv404	XVal Session 60	1	XVal Session 60-Typing - Numbers-1		2012-07-14 16:23:22.477000
	Edit pad (rev 56)		Nick	cv396	XVal Session 60	1	XVal Session 60-Typing - Numbers-1		2012-07-14 16:23:22.887000
	Edit pad (rev 57)		Bob	cv404	XVal Session 60	1	XVal Session 60-Typing - Numbers-1		2012-07-14 16:23:23.002000
	Edit pad (rev 58)		Nick	cv396	XVal Session 60	1	XVal Session 60-Typing - Numbers-1		2012-07-14 16:23:23.391000
	Edit pad (rev 59)		Bob	cv404	XVal Session 60	1	XVal Session 60-Typing - Numbers-1		2012-07-14 16:23:23.512000
	Edit pad (rev 60)		Nick	cv396	XVal Session 60	1	XVal Session 60-Typing - Numbers-1		2012-07-14 16:23:24.127000
	Edit pad (rev 61)		Bob	cv404	XVal Session 60	1	XVal Session 60-Typing - Numbers-1		2012-07-14 16:23:24.164000
	Edit pad (rev 62)		Nick	cv396	XVal Session 60	1	XVal Session 60-Typing - Numbers-1		2012-07-14 16:23:24.637000
	Edit pad (rev 63)		Kate	cv406	XVal Session 60	1	XVal Session 60-Typing - Numbers-1		2012-07-14 16:23:24.992000
	Edit pad (rev 64)		Nick	cv396	XVal Session 60	1	XVal Session 60-Typing - Numbers-1		2012-07-14 16:23:25.134000
	Edit pad (rev 65)		Nick	cv396	XVal Session 60	1	XVal Session 60-Typing - Numbers-1		2012-07-14 16:23:25.635000
	Edit pad (rev 66)		Bob	cv404	XVal Session 60	1	XVal Session 60-Typing - Numbers-1		2012-07-14 16:23:26.066000
	Edit pad (rev 67)		Nick	cv396	XVal Session 60	1	XVal Session 60-Typing - Numbers-1		2012-07-14 16:23:26.136000
	Edit pad (rev 68)		Bob	cv404	XVal Session 60	1	XVal Session 60-Typing - Numbers-1		2012-07-14 16:23:26.565000
	Edit pad (rev 69)		Nick	cv396	XVal Session 60	1	XVal Session 60-Typing - Numbers-1		2012-07-14 16:23:26.652000
	Edit pad (rev 70)		Kate	cv406	XVal Session 60	1	XVal Session 60-Typing - Numbers-1		2012-07-14 16:23:26.893000
	Edit pad (rev 71)		Bob	cv404	XVal Session 60	1	XVal Session 60-Typing - Numbers-1		2012-07-14 16:23:27.065000
	Edit pad (rev 72)		Nick	cv396	XVal Session 60	1	XVal Session 60-Typing - Numbers-1		2012-07-14 16:23:27.364000
	Edit pad (rev 73)		Bob	cv404	XVal Session 60	1	XVal Session 60-Typing - Numbers-1		2012-07-14 16:23:27.566000
	Edit pad (rev 74)		Nick	cv396	XVal Session 60	1	XVal Session 60-Typing - Numbers-1		2012-07-14 16:23:27.869000
	Edit pad (rev 75)		Bob	cv404	XVal Session 60	1	XVal Session 60-Typing - Numbers-1		2012-07-14 16:23:28.066000
	Edit pad (rev 76)		Nick	cv396	XVal Session 60	1	XVal Session 60-Typing - Numbers-1		2012-07-14 16:23:28.369000
	Edit pad (rev 77)		Bob	cv404	XVal Session 60	1	XVal Session 60-Typing - Numbers-1		2012-07-14 16:23:28.567000
	Edit pad (rev 78)		Nick	cv396	XVal Session 60	1	XVal Session 60-Typing - Numbers-1		2012-07-14 16:23:28.923000
	Edit pad (rev 79)		Bob	cv404	XVal Session 60	1	XVal Session 60-Typing - Numbers-1		2012-07-14 16:23:29.069000
	Edit pad (rev 80)		Nick	cv396	XVal Session 60	1	XVal Session 60-Typing - Numbers-1		2012-07-14 16:23:29.432000
	Edit pad (rev 81)		Kate	cv406	XVal Session 60	1	XVal Session 60-Typing - Numbers-1		2012-07-14 16:23:29.471000
	Edit pad (rev 82)		Kate	cv406	XVal Session 60	1	XVal Session 60-Typing - Numbers-1		2012-07-14 16:23:29.975000
	Edit pad (rev 83)		Nick	cv396	XVal Session 60	1	XVal Session 60-Typing - Numbers-1		2012-07-14 16:23:29.977000
	Edit pad (rev 84)		Bob	cv404	XVal Session 60	1	XVal Session 60-Typing - Numbers-1		2012-07-14 16:23:30.090000
	Edit pad (rev 85)		Kate	cv406	XVal Session 60	1	XVal Session 60-Typing - Numbers-1		2012-07-14 16:23:30.472000
	Edit pad (rev 86)		Nick	cv396	XVal Session 60	1	XVal Session 60-Typing - Numbers-1		2012-07-14 16:23:30.479000
	Edit pad (rev 87)		Bob	cv404	XVal Session 60	1	XVal Session 60-Typing - Numbers-1		2012-07-14 16:23:30.590000
	Edit pad (rev 88)		Nick	cv396	XVal Session 60	1	XVal Session 60-Typing - Numbers-1		2012-07-14 16:23:30.979000
	Edit pad (rev 89)		Bob	cv404	XVal Session 60	1	XVal Session 60-Typing - Numbers-1		2012-07-14 16:23:31.358000
	Edit pad (rev 90)		Kate	cv406	XVal Session 60	1	XVal Session 60-Typing - Numbers-1		2012-07-14 16:23:31.388000
	Edit pad (rev 91)		Nick	cv396	XVal Session 60	1	XVal Session 60-Typing - Numbers-1		2012-07-14 16:23:31.752000
	Edit pad (rev 92)		Bob	cv404	XVal Session 60	1	XVal Session 60-Typing - Numbers-1		2012-07-14 16:23:31.856000
	Edit pad (rev 93)		Kate	cv406	XVal Session 60	1	XVal Session 60-Typing - Numbers-1		2012-07-14 16:23:31.886000
	Edit pad (rev 94)		Bob	cv404	XVal Session 60	1	XVal Session 60-Typing - Numbers-1		2012-07-14 16:23:32.358000
	Edit pad (rev 95)		Kate	cv406	XVal Session 60	1	XVal Session 60-Typing - Numbers-1		2012-07-14 16:23:32.422000
	Edit pad (rev 96)		Nick	cv396	XVal Session 60	1	XVal Session 60-Typing - Numbers-1		2012-07-14 16:23:32.757000
	Edit pad (rev 97)		Kate	cv406	XVal Session 60	1	XVal Session 60-Typing - Numbers-1		2012-07-14 16:23:32.923000
	Edit pad (rev 98)		Frank	cv407	XVal Session 60	1	XVal Session 60-Typing - Numbers-1		2012-07-14 16:23:32.987000
	Edit pad (rev 99)		Bob	cv404	XVal Session 60	1	XVal Session 60-Typing - Numbers-1		2012-07-14 16:23:33.212000
	Edit pad (rev 100)		Nick	cv396	XVal Session 60	1	XVal Session 60-Typing - Numbers-1		2012-07-14 16:23:33.366000
[truncated: 2,363 more rows]
