# Supplementary material for: Dynamics of collective performance in collaboration networks
Source: PLoS One. 2018 Oct 10;13(10):e0204547. doi: 10.1371/journal.pone.0204547 (PMC6179230; doi:10.1371/journal.pone.0204547)
Supplement: S1 Dataset — (ZIP) [file pone.0204547.s001.zip › data/team-data/team-chat-logs/XVal Session 58 - Group 1 - LogFile.csv]

id	event	data	chat_name	subject	session	session_group	completed_task	ip_address	timestamp
33155	Entering waiting room			cv277	XVal Session 58			192.54.222.3	2012-07-14 16:01:04
33158	Entering waiting room			cv276	XVal Session 58			18.111.10.174	2012-07-14 16:01:13
33161	Entering waiting room			cv275	XVal Session 58			192.54.222.11	2012-07-14 16:01:16
33162	Entering waiting room			cv274	XVal Session 58			192.54.222.3	2012-07-14 16:01:18
33168	Setup participants				XVal Session 58				2012-07-14 16:01:48
33169	Setup tasks				XVal Session 58				2012-07-14 16:01:48
33170	Introduction	Starting in 25 seconds		cv276	XVal Session 58	1		18.111.10.174	2012-07-14 16:01:48
33171	Introduction	Starting in 25 seconds		cv275	XVal Session 58	1		192.54.222.11	2012-07-14 16:01:48
33173	Introduction	Starting in 20 seconds		cv277	XVal Session 58	1		192.54.222.3	2012-07-14 16:01:53
33174	Introduction	Starting in 20 seconds		cv274	XVal Session 58	1		192.54.222.3	2012-07-14 16:01:53
33179	Load Instructions			cv274	XVal Session 58	1	XVal Session 58-Introduction-1	192.54.222.3	2012-07-14 16:02:13
33180	Load Instructions			cv277	XVal Session 58	1	XVal Session 58-Introduction-1	192.54.222.3	2012-07-14 16:02:13
33181	Load Instructions			cv276	XVal Session 58	1	XVal Session 58-Introduction-1	18.111.10.174	2012-07-14 16:02:13
33182	Load Instructions			cv275	XVal Session 58	1	XVal Session 58-Introduction-1	192.54.222.11	2012-07-14 16:02:13
33187	Load Workspace			cv275	XVal Session 58	1	XVal Session 58-Introduction-1	192.54.222.11	2012-07-14 16:02:33
33188	Load Workspace			cv274	XVal Session 58	1	XVal Session 58-Introduction-1	192.54.222.3	2012-07-14 16:02:33
33189	Load Workspace			cv277	XVal Session 58	1	XVal Session 58-Introduction-1	192.54.222.3	2012-07-14 16:02:33
33190	Load Workspace			cv276	XVal Session 58	1	XVal Session 58-Introduction-1	18.111.10.174	2012-07-14 16:02:34
	Edit pad (rev 0)		sluggo	cv411	XVal Session 58	1	XVal Session 58-Introduction-1		2012-07-14 16:03:03.821000
	Edit pad (rev 1)		sluggo	cv411	XVal Session 58	1	XVal Session 58-Introduction-1		2012-07-14 16:03:04.318000
	Edit pad (rev 2)		sluggo	cv411	XVal Session 58	1	XVal Session 58-Introduction-1		2012-07-14 16:03:04.819000
	Edit pad (rev 3)		sluggo	cv411	XVal Session 58	1	XVal Session 58-Introduction-1		2012-07-14 16:03:05.320000
	Edit pad (rev 4)		sluggo	cv411	XVal Session 58	1	XVal Session 58-Introduction-1		2012-07-14 16:03:09.506000
	Edit pad (rev 5)		sluggo	cv411	XVal Session 58	1	XVal Session 58-Introduction-1		2012-07-14 16:03:10.006000
	Edit pad (rev 6)		sluggo	cv411	XVal Session 58	1	XVal Session 58-Introduction-1		2012-07-14 16:03:10.506000
	Edit pad (rev 7)		sluggo	cv411	XVal Session 58	1	XVal Session 58-Introduction-1		2012-07-14 16:03:11.006000
33195	Load Instructions			cv277	XVal Session 58	1	XVal Session 58-Typing - Text-1	192.54.222.3	2012-07-14 16:04:03
33196	Load Instructions			cv276	XVal Session 58	1	XVal Session 58-Typing - Text-1	18.111.10.174	2012-07-14 16:04:03
33197	Load Instructions			cv275	XVal Session 58	1	XVal Session 58-Typing - Text-1	192.54.222.11	2012-07-14 16:04:03
33198	Load Instructions			cv274	XVal Session 58	1	XVal Session 58-Typing - Text-1	192.54.222.3	2012-07-14 16:04:04
33203	Load Workspace			cv274	XVal Session 58	1	XVal Session 58-Typing - Text-1	192.54.222.3	2012-07-14 16:04:43
33204	Load Workspace			cv277	XVal Session 58	1	XVal Session 58-Typing - Text-1	192.54.222.3	2012-07-14 16:04:43
33205	Load Workspace			cv276	XVal Session 58	1	XVal Session 58-Typing - Text-1	18.111.10.174	2012-07-14 16:04:43
33206	Load Workspace			cv275	XVal Session 58	1	XVal Session 58-Typing - Text-1	192.54.222.11	2012-07-14 16:04:43
	Edit pad (rev 0)		sluggo	cv411	XVal Session 58	1	XVal Session 58-Typing - Text-1		2012-07-14 16:05:04.794000
	Edit pad (rev 1)		sluggo	cv411	XVal Session 58	1	XVal Session 58-Typing - Text-1		2012-07-14 16:05:05.291000
	Edit pad (rev 2)		nic	cv403	XVal Session 58	1	XVal Session 58-Typing - Text-1		2012-07-14 16:05:05.701000
	Edit pad (rev 3)		nic	cv403	XVal Session 58	1	XVal Session 58-Typing - Text-1		2012-07-14 16:05:06.199000
	Edit pad (rev 4)		sluggo	cv411	XVal Session 58	1	XVal Session 58-Typing - Text-1		2012-07-14 16:05:06.657000
	Edit pad (rev 5)		nic	cv403	XVal Session 58	1	XVal Session 58-Typing - Text-1		2012-07-14 16:05:06.888000
	Edit pad (rev 6)		sluggo	cv411	XVal Session 58	1	XVal Session 58-Typing - Text-1		2012-07-14 16:05:07.208000
	Edit pad (rev 7)		nic	cv403	XVal Session 58	1	XVal Session 58-Typing - Text-1		2012-07-14 16:05:07.389000
	Edit pad (rev 8)		sluggo	cv411	XVal Session 58	1	XVal Session 58-Typing - Text-1		2012-07-14 16:05:07.658000
	Edit pad (rev 9)		nic	cv403	XVal Session 58	1	XVal Session 58-Typing - Text-1		2012-07-14 16:05:07.888000
	Edit pad (rev 10)		sluggo	cv411	XVal Session 58	1	XVal Session 58-Typing - Text-1		2012-07-14 16:05:08.206000
	Edit pad (rev 11)		nic	cv403	XVal Session 58	1	XVal Session 58-Typing - Text-1		2012-07-14 16:05:08.389000
	Edit pad (rev 12)		sluggo	cv411	XVal Session 58	1	XVal Session 58-Typing - Text-1		2012-07-14 16:05:08.706000
	Edit pad (rev 13)		nic	cv403	XVal Session 58	1	XVal Session 58-Typing - Text-1		2012-07-14 16:05:08.893000
	Edit pad (rev 14)		sluggo	cv411	XVal Session 58	1	XVal Session 58-Typing - Text-1		2012-07-14 16:05:09.206000
	Edit pad (rev 15)		nic	cv403	XVal Session 58	1	XVal Session 58-Typing - Text-1		2012-07-14 16:05:09.390000
	Edit pad (rev 16)		nic	cv403	XVal Session 58	1	XVal Session 58-Typing - Text-1		2012-07-14 16:05:09.892000
	Edit pad (rev 17)		nic	cv403	XVal Session 58	1	XVal Session 58-Typing - Text-1		2012-07-14 16:05:10.391000
	Edit pad (rev 18)		nic	cv403	XVal Session 58	1	XVal Session 58-Typing - Text-1		2012-07-14 16:05:10.893000
	Edit pad (rev 19)		nic	cv403	XVal Session 58	1	XVal Session 58-Typing - Text-1		2012-07-14 16:05:11.392000
	Edit pad (rev 20)		nic	cv403	XVal Session 58	1	XVal Session 58-Typing - Text-1		2012-07-14 16:05:11.892000
	Edit pad (rev 21)		nic	cv403	XVal Session 58	1	XVal Session 58-Typing - Text-1		2012-07-14 16:05:12.393000
	Edit pad (rev 22)		sluggo	cv411	XVal Session 58	1	XVal Session 58-Typing - Text-1		2012-07-14 16:05:12.617000
	Edit pad (rev 23)		nic	cv403	XVal Session 58	1	XVal Session 58-Typing - Text-1		2012-07-14 16:05:12.893000
	Edit pad (rev 24)		sluggo	cv411	XVal Session 58	1	XVal Session 58-Typing - Text-1		2012-07-14 16:05:13.122000
	Edit pad (rev 25)		nic	cv403	XVal Session 58	1	XVal Session 58-Typing - Text-1		2012-07-14 16:05:13.393000
	Edit pad (rev 26)		sluggo	cv411	XVal Session 58	1	XVal Session 58-Typing - Text-1		2012-07-14 16:05:13.621000
	Edit pad (rev 27)		nic	cv403	XVal Session 58	1	XVal Session 58-Typing - Text-1		2012-07-14 16:05:13.895000
	Edit pad (rev 28)		Xing	cv400	XVal Session 58	1	XVal Session 58-Typing - Text-1		2012-07-14 16:05:13.942000
	Edit pad (rev 29)		sluggo	cv411	XVal Session 58	1	XVal Session 58-Typing - Text-1		2012-07-14 16:05:14.145000
	Edit pad (rev 30)		nic	cv403	XVal Session 58	1	XVal Session 58-Typing - Text-1		2012-07-14 16:05:14.395000
	Edit pad (rev 31)		Xing	cv400	XVal Session 58	1	XVal Session 58-Typing - Text-1		2012-07-14 16:05:14.439000
	Edit pad (rev 32)		sluggo	cv411	XVal Session 58	1	XVal Session 58-Typing - Text-1		2012-07-14 16:05:14.621000
	Edit pad (rev 33)		nic	cv403	XVal Session 58	1	XVal Session 58-Typing - Text-1		2012-07-14 16:05:14.895000
	Edit pad (rev 34)		sluggo	cv411	XVal Session 58	1	XVal Session 58-Typing - Text-1		2012-07-14 16:05:15.121000
	Edit pad (rev 35)		Xing	cv400	XVal Session 58	1	XVal Session 58-Typing - Text-1		2012-07-14 16:05:15.357000
	Edit pad (rev 36)		nic	cv403	XVal Session 58	1	XVal Session 58-Typing - Text-1		2012-07-14 16:05:15.395000
	Edit pad (rev 37)		sluggo	cv411	XVal Session 58	1	XVal Session 58-Typing - Text-1		2012-07-14 16:05:15.620000
	Edit pad (rev 38)		Xing	cv400	XVal Session 58	1	XVal Session 58-Typing - Text-1		2012-07-14 16:05:15.861000
	Edit pad (rev 39)		nic	cv403	XVal Session 58	1	XVal Session 58-Typing - Text-1		2012-07-14 16:05:15.895000
	Edit pad (rev 40)		sluggo	cv411	XVal Session 58	1	XVal Session 58-Typing - Text-1		2012-07-14 16:05:16.186000
	Edit pad (rev 41)		Xing	cv400	XVal Session 58	1	XVal Session 58-Typing - Text-1		2012-07-14 16:05:16.359000
	Edit pad (rev 42)		nic	cv403	XVal Session 58	1	XVal Session 58-Typing - Text-1		2012-07-14 16:05:16.393000
	Edit pad (rev 43)		sluggo	cv411	XVal Session 58	1	XVal Session 58-Typing - Text-1		2012-07-14 16:05:16.682000
	Edit pad (rev 44)		Xing	cv400	XVal Session 58	1	XVal Session 58-Typing - Text-1		2012-07-14 16:05:16.859000
	Edit pad (rev 45)		nic	cv403	XVal Session 58	1	XVal Session 58-Typing - Text-1		2012-07-14 16:05:16.903000
	Edit pad (rev 46)		sluggo	cv411	XVal Session 58	1	XVal Session 58-Typing - Text-1		2012-07-14 16:05:17.182000
	Edit pad (rev 47)		Xing	cv400	XVal Session 58	1	XVal Session 58-Typing - Text-1		2012-07-14 16:05:17.360000
	Edit pad (rev 48)		nic	cv403	XVal Session 58	1	XVal Session 58-Typing - Text-1		2012-07-14 16:05:17.412000
	Edit pad (rev 49)		sluggo	cv411	XVal Session 58	1	XVal Session 58-Typing - Text-1		2012-07-14 16:05:17.681000
	Edit pad (rev 50)		Xing	cv400	XVal Session 58	1	XVal Session 58-Typing - Text-1		2012-07-14 16:05:17.860000
	Edit pad (rev 51)		nic	cv403	XVal Session 58	1	XVal Session 58-Typing - Text-1		2012-07-14 16:05:17.911000
	Edit pad (rev 52)		Xing	cv400	XVal Session 58	1	XVal Session 58-Typing - Text-1		2012-07-14 16:05:18.360000
	Edit pad (rev 53)		nic	cv403	XVal Session 58	1	XVal Session 58-Typing - Text-1		2012-07-14 16:05:18.413000
	Edit pad (rev 54)		sluggo	cv411	XVal Session 58	1	XVal Session 58-Typing - Text-1		2012-07-14 16:05:18.425000
	Edit pad (rev 55)		Xing	cv400	XVal Session 58	1	XVal Session 58-Typing - Text-1		2012-07-14 16:05:18.859000
	Edit pad (rev 56)		nic	cv403	XVal Session 58	1	XVal Session 58-Typing - Text-1		2012-07-14 16:05:18.912000
	Edit pad (rev 57)		sluggo	cv411	XVal Session 58	1	XVal Session 58-Typing - Text-1		2012-07-14 16:05:18.927000
	Edit pad (rev 58)		Xing	cv400	XVal Session 58	1	XVal Session 58-Typing - Text-1		2012-07-14 16:05:19.365000
	Edit pad (rev 59)		nic	cv403	XVal Session 58	1	XVal Session 58-Typing - Text-1		2012-07-14 16:05:19.412000
	Edit pad (rev 60)		sluggo	cv411	XVal Session 58	1	XVal Session 58-Typing - Text-1		2012-07-14 16:05:19.428000
	Edit pad (rev 61)		Xing	cv400	XVal Session 58	1	XVal Session 58-Typing - Text-1		2012-07-14 16:05:19.876000
	Edit pad (rev 62)		sluggo	cv411	XVal Session 58	1	XVal Session 58-Typing - Text-1		2012-07-14 16:05:19.928000
	Edit pad (rev 63)		nic	cv403	XVal Session 58	1	XVal Session 58-Typing - Text-1		2012-07-14 16:05:19.982000
	Edit pad (rev 64)		Xing	cv400	XVal Session 58	1	XVal Session 58-Typing - Text-1		2012-07-14 16:05:20.375000
	Edit pad (rev 65)		sluggo	cv411	XVal Session 58	1	XVal Session 58-Typing - Text-1		2012-07-14 16:05:20.438000
	Edit pad (rev 66)		nic	cv403	XVal Session 58	1	XVal Session 58-Typing - Text-1		2012-07-14 16:05:20.481000
	Edit pad (rev 67)		Xing	cv400	XVal Session 58	1	XVal Session 58-Typing - Text-1		2012-07-14 16:05:20.875000
	Edit pad (rev 68)		sluggo	cv411	XVal Session 58	1	XVal Session 58-Typing - Text-1		2012-07-14 16:05:20.936000
	Edit pad (rev 69)		nic	cv403	XVal Session 58	1	XVal Session 58-Typing - Text-1		2012-07-14 16:05:20.985000
	Edit pad (rev 70)		Xing	cv400	XVal Session 58	1	XVal Session 58-Typing - Text-1		2012-07-14 16:05:21.384000
	Edit pad (rev 71)		sluggo	cv411	XVal Session 58	1	XVal Session 58-Typing - Text-1		2012-07-14 16:05:21.439000
	Edit pad (rev 72)		nic	cv403	XVal Session 58	1	XVal Session 58-Typing - Text-1		2012-07-14 16:05:21.487000
	Edit pad (rev 73)		Xing	cv400	XVal Session 58	1	XVal Session 58-Typing - Text-1		2012-07-14 16:05:21.891000
	Edit pad (rev 74)		sluggo	cv411	XVal Session 58	1	XVal Session 58-Typing - Text-1		2012-07-14 16:05:21.944000
	Edit pad (rev 75)		nic	cv403	XVal Session 58	1	XVal Session 58-Typing - Text-1		2012-07-14 16:05:21.992000
	Edit pad (rev 76)		Xing	cv400	XVal Session 58	1	XVal Session 58-Typing - Text-1		2012-07-14 16:05:22.391000
	Edit pad (rev 77)		sluggo	cv411	XVal Session 58	1	XVal Session 58-Typing - Text-1		2012-07-14 16:05:22.444000
	Edit pad (rev 78)		nic	cv403	XVal Session 58	1	XVal Session 58-Typing - Text-1		2012-07-14 16:05:22.489000
	Edit pad (rev 79)		Xing	cv400	XVal Session 58	1	XVal Session 58-Typing - Text-1		2012-07-14 16:05:22.892000
	Edit pad (rev 80)		sluggo	cv411	XVal Session 58	1	XVal Session 58-Typing - Text-1		2012-07-14 16:05:22.942000
	Edit pad (rev 81)		nic	cv403	XVal Session 58	1	XVal Session 58-Typing - Text-1		2012-07-14 16:05:23.219000
	Edit pad (rev 82)		Xing	cv400	XVal Session 58	1	XVal Session 58-Typing - Text-1		2012-07-14 16:05:23.391000
	Edit pad (rev 83)		sluggo	cv411	XVal Session 58	1	XVal Session 58-Typing - Text-1		2012-07-14 16:05:23.442000
	Edit pad (rev 84)		nic	cv403	XVal Session 58	1	XVal Session 58-Typing - Text-1		2012-07-14 16:05:23.763000
	Edit pad (rev 85)		Xing	cv400	XVal Session 58	1	XVal Session 58-Typing - Text-1		2012-07-14 16:05:23.892000
	Edit pad (rev 86)		sluggo	cv411	XVal Session 58	1	XVal Session 58-Typing - Text-1		2012-07-14 16:05:23.942000
	Edit pad (rev 87)		nic	cv403	XVal Session 58	1	XVal Session 58-Typing - Text-1		2012-07-14 16:05:24.263000
	Edit pad (rev 88)		Xing	cv400	XVal Session 58	1	XVal Session 58-Typing - Text-1		2012-07-14 16:05:24.390000
	Edit pad (rev 89)		sluggo	cv411	XVal Session 58	1	XVal Session 58-Typing - Text-1		2012-07-14 16:05:24.442000
	Edit pad (rev 90)		nic	cv403	XVal Session 58	1	XVal Session 58-Typing - Text-1		2012-07-14 16:05:24.764000
	Edit pad (rev 91)		Xing	cv400	XVal Session 58	1	XVal Session 58-Typing - Text-1		2012-07-14 16:05:24.890000
	Edit pad (rev 92)		sluggo	cv411	XVal Session 58	1	XVal Session 58-Typing - Text-1		2012-07-14 16:05:24.944000
	Edit pad (rev 93)		nic	cv403	XVal Session 58	1	XVal Session 58-Typing - Text-1		2012-07-14 16:05:25.265000
	Edit pad (rev 94)		Xing	cv400	XVal Session 58	1	XVal Session 58-Typing - Text-1		2012-07-14 16:05:25.390000
	Edit pad (rev 95)		sluggo	cv411	XVal Session 58	1	XVal Session 58-Typing - Text-1		2012-07-14 16:05:25.442000
	Edit pad (rev 96)		nic	cv403	XVal Session 58	1	XVal Session 58-Typing - Text-1		2012-07-14 16:05:25.764000
	Edit pad (rev 97)		nic	cv403	XVal Session 58	1	XVal Session 58-Typing - Text-1		2012-07-14 16:05:26.265000
	Edit pad (rev 98)		sluggo	cv411	XVal Session 58	1	XVal Session 58-Typing - Text-1		2012-07-14 16:05:26.377000
	Edit pad (rev 99)		nic	cv403	XVal Session 58	1	XVal Session 58-Typing - Text-1		2012-07-14 16:05:26.767000
	Edit pad (rev 100)		sluggo	cv411	XVal Session 58	1	XVal Session 58-Typing - Text-1		2012-07-14 16:05:26.876000
	Edit pad (rev 101)		sluggo	cv411	XVal Session 58	1	XVal Session 58-Typing - Text-1		2012-07-14 16:05:27.378000
	Edit pad (rev 102)		sluggo	cv411	XVal Session 58	1	XVal Session 58-Typing - Text-1		2012-07-14 16:05:27.878000
	Edit pad (rev 103)		sluggo	cv411	XVal Session 58	1	XVal Session 58-Typing - Text-1		2012-07-14 16:05:28.378000
	Edit pad (rev 104)		sluggo	cv411	XVal Session 58	1	XVal Session 58-Typing - Text-1		2012-07-14 16:05:28.880000
	Edit pad (rev 105)		sluggo	cv411	XVal Session 58	1	XVal Session 58-Typing - Text-1		2012-07-14 16:05:29.378000
	Edit pad (rev 106)		sluggo	cv411	XVal Session 58	1	XVal Session 58-Typing - Text-1		2012-07-14 16:05:29.878000
	Edit pad (rev 107)		sluggo	cv411	XVal Session 58	1	XVal Session 58-Typing - Text-1		2012-07-14 16:05:30.383000
	Edit pad (rev 108)		Xing	cv400	XVal Session 58	1	XVal Session 58-Typing - Text-1		2012-07-14 16:05:30.717000
	Edit pad (rev 109)		sluggo	cv411	XVal Session 58	1	XVal Session 58-Typing - Text-1		2012-07-14 16:05:30.882000
	Edit pad (rev 110)		Xing	cv400	XVal Session 58	1	XVal Session 58-Typing - Text-1		2012-07-14 16:05:31.220000
	Edit pad (rev 111)		sluggo	cv411	XVal Session 58	1	XVal Session 58-Typing - Text-1		2012-07-14 16:05:31.383000
	Edit pad (rev 112)		Xing	cv400	XVal Session 58	1	XVal Session 58-Typing - Text-1		2012-07-14 16:05:31.718000
	Edit pad (rev 113)		sluggo	cv411	XVal Session 58	1	XVal Session 58-Typing - Text-1		2012-07-14 16:05:31.883000
	Edit pad (rev 114)		Xing	cv400	XVal Session 58	1	XVal Session 58-Typing - Text-1		2012-07-14 16:05:32.219000
	Edit pad (rev 115)		sluggo	cv411	XVal Session 58	1	XVal Session 58-Typing - Text-1		2012-07-14 16:05:32.590000
	Edit pad (rev 116)		Xing	cv400	XVal Session 58	1	XVal Session 58-Typing - Text-1		2012-07-14 16:05:32.718000
	Edit pad (rev 117)		sluggo	cv411	XVal Session 58	1	XVal Session 58-Typing - Text-1		2012-07-14 16:05:33.091000
	Edit pad (rev 118)		Xing	cv400	XVal Session 58	1	XVal Session 58-Typing - Text-1		2012-07-14 16:05:33.218000
	Edit pad (rev 119)		sluggo	cv411	XVal Session 58	1	XVal Session 58-Typing - Text-1		2012-07-14 16:05:33.590000
	Edit pad (rev 120)		Xing	cv400	XVal Session 58	1	XVal Session 58-Typing - Text-1		2012-07-14 16:05:33.723000
	Edit pad (rev 121)		sluggo	cv411	XVal Session 58	1	XVal Session 58-Typing - Text-1		2012-07-14 16:05:34.091000
	Edit pad (rev 122)		sluggo	cv411	XVal Session 58	1	XVal Session 58-Typing - Text-1		2012-07-14 16:05:34.591000
	Edit pad (rev 123)		Xing	cv400	XVal Session 58	1	XVal Session 58-Typing - Text-1		2012-07-14 16:05:34.936000
	Edit pad (rev 124)		sluggo	cv411	XVal Session 58	1	XVal Session 58-Typing - Text-1		2012-07-14 16:05:35.093000
	Edit pad (rev 125)		Xing	cv400	XVal Session 58	1	XVal Session 58-Typing - Text-1		2012-07-14 16:05:35.438000
	Edit pad (rev 126)		sluggo	cv411	XVal Session 58	1	XVal Session 58-Typing - Text-1		2012-07-14 16:05:35.594000
	Edit pad (rev 127)		Xing	cv400	XVal Session 58	1	XVal Session 58-Typing - Text-1		2012-07-14 16:05:35.938000
	Edit pad (rev 128)		sluggo	cv411	XVal Session 58	1	XVal Session 58-Typing - Text-1		2012-07-14 16:05:36.121000
	Edit pad (rev 129)		Xing	cv400	XVal Session 58	1	XVal Session 58-Typing - Text-1		2012-07-14 16:05:36.568000
	Edit pad (rev 130)		sluggo	cv411	XVal Session 58	1	XVal Session 58-Typing - Text-1		2012-07-14 16:05:36.623000
	Edit pad (rev 131)		Xing	cv400	XVal Session 58	1	XVal Session 58-Typing - Text-1		2012-07-14 16:05:37.079000
	Edit pad (rev 132)		sluggo	cv411	XVal Session 58	1	XVal Session 58-Typing - Text-1		2012-07-14 16:05:37.125000
	Edit pad (rev 133)		sluggo	cv411	XVal Session 58	1	XVal Session 58-Typing - Text-1		2012-07-14 16:05:37.627000
	Edit pad (rev 134)		sluggo	cv411	XVal Session 58	1	XVal Session 58-Typing - Text-1		2012-07-14 16:05:38.126000
	Edit pad (rev 135)		sluggo	cv411	XVal Session 58	1	XVal Session 58-Typing - Text-1		2012-07-14 16:05:38.626000
	Edit pad (rev 136)		Xing	cv400	XVal Session 58	1	XVal Session 58-Typing - Text-1		2012-07-14 16:05:40.460000
	Edit pad (rev 137)		Xing	cv400	XVal Session 58	1	XVal Session 58-Typing - Text-1		2012-07-14 16:05:40.969000
	Edit pad (rev 138)		Xing	cv400	XVal Session 58	1	XVal Session 58-Typing - Text-1		2012-07-14 16:05:41.469000
	Edit pad (rev 139)		Xing	cv400	XVal Session 58	1	XVal Session 58-Typing - Text-1		2012-07-14 16:05:41.969000
	Edit pad (rev 140)		Xing	cv400	XVal Session 58	1	XVal Session 58-Typing - Text-1		2012-07-14 16:05:42.473000
	Edit pad (rev 141)		Xing	cv400	XVal Session 58	1	XVal Session 58-Typing - Text-1		2012-07-14 16:05:42.975000
	Edit pad (rev 142)		Xing	cv400	XVal Session 58	1	XVal Session 58-Typing - Text-1		2012-07-14 16:05:43.485000
	Edit pad (rev 143)		nic	cv403	XVal Session 58	1	XVal Session 58-Typing - Text-1		2012-07-14 16:05:44.913000
	Edit pad (rev 144)		nic	cv403	XVal Session 58	1	XVal Session 58-Typing - Text-1		2012-07-14 16:05:45.413000
	Edit pad (rev 145)		Xing	cv400	XVal Session 58	1	XVal Session 58-Typing - Text-1		2012-07-14 16:05:45.502000
	Edit pad (rev 146)		nic	cv403	XVal Session 58	1	XVal Session 58-Typing - Text-1		2012-07-14 16:05:45.911000
	Edit pad (rev 147)		Xing	cv400	XVal Session 58	1	XVal Session 58-Typing - Text-1		2012-07-14 16:05:46.001000
	Edit pad (rev 148)		nic	cv403	XVal Session 58	1	XVal Session 58-Typing - Text-1		2012-07-14 16:05:46.411000
	Edit pad (rev 149)		Xing	cv400	XVal Session 58	1	XVal Session 58-Typing - Text-1		2012-07-14 16:05:46.515000
	Edit pad (rev 150)		nic	cv403	XVal Session 58	1	XVal Session 58-Typing - Text-1		2012-07-14 16:05:46.912000
	Edit pad (rev 151)		Xing	cv400	XVal Session 58	1	XVal Session 58-Typing - Text-1		2012-07-14 16:05:47.015000
	Edit pad (rev 152)		nic	cv403	XVal Session 58	1	XVal Session 58-Typing - Text-1		2012-07-14 16:05:47.412000
	Edit pad (rev 153)		sluggo	cv411	XVal Session 58	1	XVal Session 58-Typing - Text-1		2012-07-14 16:05:47.448000
	Edit pad (rev 154)		Xing	cv400	XVal Session 58	1	XVal Session 58-Typing - Text-1		2012-07-14 16:05:47.521000
	Edit pad (rev 155)		nic	cv403	XVal Session 58	1	XVal Session 58-Typing - Text-1		2012-07-14 16:05:47.913000
	Edit pad (rev 156)		sluggo	cv411	XVal Session 58	1	XVal Session 58-Typing - Text-1		2012-07-14 16:05:47.949000
	Edit pad (rev 157)		Xing	cv400	XVal Session 58	1	XVal Session 58-Typing - Text-1		2012-07-14 16:05:48.024000
	Edit pad (rev 158)		nic	cv403	XVal Session 58	1	XVal Session 58-Typing - Text-1		2012-07-14 16:05:48.413000
	Edit pad (rev 159)		Xing	cv400	XVal Session 58	1	XVal Session 58-Typing - Text-1		2012-07-14 16:05:48.531000
	Edit pad (rev 160)		sluggo	cv411	XVal Session 58	1	XVal Session 58-Typing - Text-1		2012-07-14 16:05:48.791000
	Edit pad (rev 161)		nic	cv403	XVal Session 58	1	XVal Session 58-Typing - Text-1		2012-07-14 16:05:48.910000
	Edit pad (rev 162)		sluggo	cv411	XVal Session 58	1	XVal Session 58-Typing - Text-1		2012-07-14 16:05:49.291000
	Edit pad (rev 163)		nic	cv403	XVal Session 58	1	XVal Session 58-Typing - Text-1		2012-07-14 16:05:49.411000
	Edit pad (rev 164)		sluggo	cv411	XVal Session 58	1	XVal Session 58-Typing - Text-1		2012-07-14 16:05:49.791000
	Edit pad (rev 165)		nic	cv403	XVal Session 58	1	XVal Session 58-Typing - Text-1		2012-07-14 16:05:49.912000
	Edit pad (rev 166)		sluggo	cv411	XVal Session 58	1	XVal Session 58-Typing - Text-1		2012-07-14 16:05:50.291000
	Edit pad (rev 167)		nic	cv403	XVal Session 58	1	XVal Session 58-Typing - Text-1		2012-07-14 16:05:50.411000
	Edit pad (rev 168)		Xing	cv400	XVal Session 58	1	XVal Session 58-Typing - Text-1		2012-07-14 16:05:50.658000
	Edit pad (rev 169)		sluggo	cv411	XVal Session 58	1	XVal Session 58-Typing - Text-1		2012-07-14 16:05:50.791000
	Edit pad (rev 170)		nic	cv403	XVal Session 58	1	XVal Session 58-Typing - Text-1		2012-07-14 16:05:50.911000
	Edit pad (rev 171)		Xing	cv400	XVal Session 58	1	XVal Session 58-Typing - Text-1		2012-07-14 16:05:51.161000
	Edit pad (rev 172)		sluggo	cv411	XVal Session 58	1	XVal Session 58-Typing - Text-1		2012-07-14 16:05:51.291000
	Edit pad (rev 173)		nic	cv403	XVal Session 58	1	XVal Session 58-Typing - Text-1		2012-07-14 16:05:51.414000
	Edit pad (rev 174)		Xing	cv400	XVal Session 58	1	XVal Session 58-Typing - Text-1		2012-07-14 16:05:51.665000
	Edit pad (rev 175)		sluggo	cv411	XVal Session 58	1	XVal Session 58-Typing - Text-1		2012-07-14 16:05:51.790000
	Edit pad (rev 176)		nic	cv403	XVal Session 58	1	XVal Session 58-Typing - Text-1		2012-07-14 16:05:51.914000
	Edit pad (rev 177)		Xing	cv400	XVal Session 58	1	XVal Session 58-Typing - Text-1		2012-07-14 16:05:52.173000
	Edit pad (rev 178)		sluggo	cv411	XVal Session 58	1	XVal Session 58-Typing - Text-1		2012-07-14 16:05:52.290000
	Edit pad (rev 179)		nic	cv403	XVal Session 58	1	XVal Session 58-Typing - Text-1		2012-07-14 16:05:52.412000
	Edit pad (rev 180)		Xing	cv400	XVal Session 58	1	XVal Session 58-Typing - Text-1		2012-07-14 16:05:52.674000
	Edit pad (rev 181)		sluggo	cv411	XVal Session 58	1	XVal Session 58-Typing - Text-1		2012-07-14 16:05:52.790000
	Edit pad (rev 182)		nic	cv403	XVal Session 58	1	XVal Session 58-Typing - Text-1		2012-07-14 16:05:52.913000
	Edit pad (rev 183)		Xing	cv400	XVal Session 58	1	XVal Session 58-Typing - Text-1		2012-07-14 16:05:53.178000
	Edit pad (rev 184)		sluggo	cv411	XVal Session 58	1	XVal Session 58-Typing - Text-1		2012-07-14 16:05:53.293000
	Edit pad (rev 185)		nic	cv403	XVal Session 58	1	XVal Session 58-Typing - Text-1		2012-07-14 16:05:53.420000
	Edit pad (rev 186)		Xing	cv400	XVal Session 58	1	XVal Session 58-Typing - Text-1		2012-07-14 16:05:53.688000
	Edit pad (rev 187)		sluggo	cv411	XVal Session 58	1	XVal Session 58-Typing - Text-1		2012-07-14 16:05:53.794000
	Edit pad (rev 188)		nic	cv403	XVal Session 58	1	XVal Session 58-Typing - Text-1		2012-07-14 16:05:53.921000
	Edit pad (rev 189)		sluggo	cv411	XVal Session 58	1	XVal Session 58-Typing - Text-1		2012-07-14 16:05:54.295000
	Edit pad (rev 190)		nic	cv403	XVal Session 58	1	XVal Session 58-Typing - Text-1		2012-07-14 16:05:54.419000
	Edit pad (rev 191)		sluggo	cv411	XVal Session 58	1	XVal Session 58-Typing - Text-1		2012-07-14 16:05:54.795000
	Edit pad (rev 192)		nic	cv403	XVal Session 58	1	XVal Session 58-Typing - Text-1		2012-07-14 16:05:54.938000
	Edit pad (rev 193)		Xing	cv400	XVal Session 58	1	XVal Session 58-Typing - Text-1		2012-07-14 16:05:54.940000
	Edit pad (rev 194)		sluggo	cv411	XVal Session 58	1	XVal Session 58-Typing - Text-1		2012-07-14 16:05:55.298000
	Edit pad (rev 195)		Xing	cv400	XVal Session 58	1	XVal Session 58-Typing - Text-1		2012-07-14 16:05:55.390000
	Edit pad (rev 196)		nic	cv403	XVal Session 58	1	XVal Session 58-Typing - Text-1		2012-07-14 16:05:55.420000
	Edit pad (rev 197)		sluggo	cv411	XVal Session 58	1	XVal Session 58-Typing - Text-1		2012-07-14 16:05:55.795000
	Edit pad (rev 198)		Xing	cv400	XVal Session 58	1	XVal Session 58-Typing - Text-1		2012-07-14 16:05:55.890000
	Edit pad (rev 199)		nic	cv403	XVal Session 58	1	XVal Session 58-Typing - Text-1		2012-07-14 16:05:55.927000
	Edit pad (rev 200)		Xing	cv400	XVal Session 58	1	XVal Session 58-Typing - Text-1		2012-07-14 16:05:56.391000
	Edit pad (rev 201)		nic	cv403	XVal Session 58	1	XVal Session 58-Typing - Text-1		2012-07-14 16:05:56.427000
	Edit pad (rev 202)		Xing	cv400	XVal Session 58	1	XVal Session 58-Typing - Text-1		2012-07-14 16:05:56.892000
	Edit pad (rev 203)		nic	cv403	XVal Session 58	1	XVal Session 58-Typing - Text-1		2012-07-14 16:05:56.927000
	Edit pad (rev 204)		sluggo	cv411	XVal Session 58	1	XVal Session 58-Typing - Text-1		2012-07-14 16:05:56.962000
	Edit pad (rev 205)		nic	cv403	XVal Session 58	1	XVal Session 58-Typing - Text-1		2012-07-14 16:05:57.428000
	Edit pad (rev 206)		Xing	cv400	XVal Session 58	1	XVal Session 58-Typing - Text-1		2012-07-14 16:05:57.451000
	Edit pad (rev 207)		sluggo	cv411	XVal Session 58	1	XVal Session 58-Typing - Text-1		2012-07-14 16:05:57.478000
	Edit pad (rev 208)		nic	cv403	XVal Session 58	1	XVal Session 58-Typing - Text-1		2012-07-14 16:05:57.928000
	Edit pad (rev 209)		Xing	cv400	XVal Session 58	1	XVal Session 58-Typing - Text-1		2012-07-14 16:05:57.954000
	Edit pad (rev 210)		sluggo	cv411	XVal Session 58	1	XVal Session 58-Typing - Text-1		2012-07-14 16:05:57.988000
	Edit pad (rev 211)		nic	cv403	XVal Session 58	1	XVal Session 58-Typing - Text-1		2012-07-14 16:05:58.431000
	Edit pad (rev 212)		Xing	cv400	XVal Session 58	1	XVal Session 58-Typing - Text-1		2012-07-14 16:05:58.456000
	Edit pad (rev 213)		sluggo	cv411	XVal Session 58	1	XVal Session 58-Typing - Text-1		2012-07-14 16:05:58.490000
	Edit pad (rev 214)		nic	cv403	XVal Session 58	1	XVal Session 58-Typing - Text-1		2012-07-14 16:05:58.931000
	Edit pad (rev 215)		sluggo	cv411	XVal Session 58	1	XVal Session 58-Typing - Text-1		2012-07-14 16:05:58.991000
	Edit pad (rev 216)		nic	cv403	XVal Session 58	1	XVal Session 58-Typing - Text-1		2012-07-14 16:05:59.431000
	Edit pad (rev 217)		Xing	cv400	XVal Session 58	1	XVal Session 58-Typing - Text-1		2012-07-14 16:05:59.433000
	Edit pad (rev 218)		sluggo	cv411	XVal Session 58	1	XVal Session 58-Typing - Text-1		2012-07-14 16:05:59.530000
	Edit pad (rev 219)		nic	cv403	XVal Session 58	1	XVal Session 58-Typing - Text-1		2012-07-14 16:05:59.931000
	Edit pad (rev 220)		Xing	cv400	XVal Session 58	1	XVal Session 58-Typing - Text-1		2012-07-14 16:05:59.940000
	Edit pad (rev 221)		sluggo	cv411	XVal Session 58	1	XVal Session 58-Typing - Text-1		2012-07-14 16:05:59.998000
	Edit pad (rev 222)		nic	cv403	XVal Session 58	1	XVal Session 58-Typing - Text-1		2012-07-14 16:06:00.430000
	Edit pad (rev 223)		Xing	cv400	XVal Session 58	1	XVal Session 58-Typing - Text-1		2012-07-14 16:06:00.438000
	Edit pad (rev 224)		sluggo	cv411	XVal Session 58	1	XVal Session 58-Typing - Text-1		2012-07-14 16:06:00.561000
	Edit pad (rev 225)		nic	cv403	XVal Session 58	1	XVal Session 58-Typing - Text-1		2012-07-14 16:06:00.931000
	Edit pad (rev 226)		Xing	cv400	XVal Session 58	1	XVal Session 58-Typing - Text-1		2012-07-14 16:06:00.938000
	Edit pad (rev 227)		sluggo	cv411	XVal Session 58	1	XVal Session 58-Typing - Text-1		2012-07-14 16:06:01.001000
	Edit pad (rev 228)		nic	cv403	XVal Session 58	1	XVal Session 58-Typing - Text-1		2012-07-14 16:06:01.432000
	Edit pad (rev 229)		Xing	cv400	XVal Session 58	1	XVal Session 58-Typing - Text-1		2012-07-14 16:06:01.440000
	Edit pad (rev 230)		sluggo	cv411	XVal Session 58	1	XVal Session 58-Typing - Text-1		2012-07-14 16:06:01.503000
	Edit pad (rev 231)		nic	cv403	XVal Session 58	1	XVal Session 58-Typing - Text-1		2012-07-14 16:06:01.931000
	Edit pad (rev 232)		Xing	cv400	XVal Session 58	1	XVal Session 58-Typing - Text-1		2012-07-14 16:06:01.938000
	Edit pad (rev 233)		sluggo	cv411	XVal Session 58	1	XVal Session 58-Typing - Text-1		2012-07-14 16:06:02.001000
	Edit pad (rev 234)		nic	cv403	XVal Session 58	1	XVal Session 58-Typing - Text-1		2012-07-14 16:06:02.432000
	Edit pad (rev 235)		Xing	cv400	XVal Session 58	1	XVal Session 58-Typing - Text-1		2012-07-14 16:06:02.443000
	Edit pad (rev 236)		sluggo	cv411	XVal Session 58	1	XVal Session 58-Typing - Text-1		2012-07-14 16:06:02.542000
	Edit pad (rev 237)		nic	cv403	XVal Session 58	1	XVal Session 58-Typing - Text-1		2012-07-14 16:06:02.933000
	Edit pad (rev 238)		Xing	cv400	XVal Session 58	1	XVal Session 58-Typing - Text-1		2012-07-14 16:06:02.937000
	Edit pad (rev 239)		Brady	cv405	XVal Session 58	1	XVal Session 58-Typing - Text-1		2012-07-14 16:06:02.998000
	Edit pad (rev 240)		sluggo	cv411	XVal Session 58	1	XVal Session 58-Typing - Text-1		2012-07-14 16:06:03.048000
	Edit pad (rev 241)		nic	cv403	XVal Session 58	1	XVal Session 58-Typing - Text-1		2012-07-14 16:06:03.433000
	Edit pad (rev 242)		Xing	cv400	XVal Session 58	1	XVal Session 58-Typing - Text-1		2012-07-14 16:06:03.444000
	Edit pad (rev 243)		sluggo	cv411	XVal Session 58	1	XVal Session 58-Typing - Text-1		2012-07-14 16:06:03.549000
	Edit pad (rev 244)		nic	cv403	XVal Session 58	1	XVal Session 58-Typing - Text-1		2012-07-14 16:06:03.932000
	Edit pad (rev 245)		Xing	cv400	XVal Session 58	1	XVal Session 58-Typing - Text-1		2012-07-14 16:06:03.953000
	Edit pad (rev 246)		sluggo	cv411	XVal Session 58	1	XVal Session 58-Typing - Text-1		2012-07-14 16:06:04.052000
	Edit pad (rev 247)		Brady	cv405	XVal Session 58	1	XVal Session 58-Typing - Text-1		2012-07-14 16:06:04.412000
	Edit pad (rev 248)		nic	cv403	XVal Session 58	1	XVal Session 58-Typing - Text-1		2012-07-14 16:06:04.432000
	Edit pad (rev 249)		Xing	cv400	XVal Session 58	1	XVal Session 58-Typing - Text-1		2012-07-14 16:06:04.455000
	Edit pad (rev 250)		sluggo	cv411	XVal Session 58	1	XVal Session 58-Typing - Text-1		2012-07-14 16:06:04.560000
	Edit pad (rev 251)		nic	cv403	XVal Session 58	1	XVal Session 58-Typing - Text-1		2012-07-14 16:06:04.932000
	Edit pad (rev 252)		Xing	cv400	XVal Session 58	1	XVal Session 58-Typing - Text-1		2012-07-14 16:06:04.954000
	Edit pad (rev 253)		sluggo	cv411	XVal Session 58	1	XVal Session 58-Typing - Text-1		2012-07-14 16:06:05.062000
	Edit pad (rev 254)		nic	cv403	XVal Session 58	1	XVal Session 58-Typing - Text-1		2012-07-14 16:06:05.470000
	Edit pad (rev 255)		Brady	cv405	XVal Session 58	1	XVal Session 58-Typing - Text-1		2012-07-14 16:06:05.514000
	Edit pad (rev 256)		sluggo	cv411	XVal Session 58	1	XVal Session 58-Typing - Text-1		2012-07-14 16:06:05.561000
	Edit pad (rev 257)		nic	cv403	XVal Session 58	1	XVal Session 58-Typing - Text-1		2012-07-14 16:06:05.971000
	Edit pad (rev 258)		Brady	cv405	XVal Session 58	1	XVal Session 58-Typing - Text-1		2012-07-14 16:06:06.021000
	Edit pad (rev 259)		sluggo	cv411	XVal Session 58	1	XVal Session 58-Typing - Text-1		2012-07-14 16:06:06.068000
	Edit pad (rev 260)		Xing	cv400	XVal Session 58	1	XVal Session 58-Typing - Text-1		2012-07-14 16:06:06.122000
	Edit pad (rev 261)		nic	cv403	XVal Session 58	1	XVal Session 58-Typing - Text-1		2012-07-14 16:06:06.472000
	Edit pad (rev 262)		Brady	cv405	XVal Session 58	1	XVal Session 58-Typing - Text-1		2012-07-14 16:06:06.524000
	Edit pad (rev 263)		sluggo	cv411	XVal Session 58	1	XVal Session 58-Typing - Text-1		2012-07-14 16:06:06.576000
	Edit pad (rev 264)		Xing	cv400	XVal Session 58	1	XVal Session 58-Typing - Text-1		2012-07-14 16:06:06.624000
	Edit pad (rev 265)		nic	cv403	XVal Session 58	1	XVal Session 58-Typing - Text-1		2012-07-14 16:06:06.971000
	Edit pad (rev 266)		sluggo	cv411	XVal Session 58	1	XVal Session 58-Typing - Text-1		2012-07-14 16:06:07.079000
	Edit pad (rev 267)		Xing	cv400	XVal Session 58	1	XVal Session 58-Typing - Text-1		2012-07-14 16:06:07.361000
	Edit pad (rev 268)		nic	cv403	XVal Session 58	1	XVal Session 58-Typing - Text-1		2012-07-14 16:06:07.469000
	Edit pad (rev 269)		sluggo	cv411	XVal Session 58	1	XVal Session 58-Typing - Text-1		2012-07-14 16:06:07.578000
	Edit pad (rev 270)		Brady	cv405	XVal Session 58	1	XVal Session 58-Typing - Text-1		2012-07-14 16:06:07.666000
	Edit pad (rev 271)		Xing	cv400	XVal Session 58	1	XVal Session 58-Typing - Text-1		2012-07-14 16:06:07.862000
	Edit pad (rev 272)		nic	cv403	XVal Session 58	1	XVal Session 58-Typing - Text-1		2012-07-14 16:06:07.971000
	Edit pad (rev 273)		sluggo	cv411	XVal Session 58	1	XVal Session 58-Typing - Text-1		2012-07-14 16:06:08.079000
	Edit pad (rev 274)		Brady	cv405	XVal Session 58	1	XVal Session 58-Typing - Text-1		2012-07-14 16:06:08.170000
	Edit pad (rev 275)		Xing	cv400	XVal Session 58	1	XVal Session 58-Typing - Text-1		2012-07-14 16:06:08.361000
	Edit pad (rev 276)		nic	cv403	XVal Session 58	1	XVal Session 58-Typing - Text-1		2012-07-14 16:06:08.471000
	Edit pad (rev 277)		sluggo	cv411	XVal Session 58	1	XVal Session 58-Typing - Text-1		2012-07-14 16:06:08.579000
	Edit pad (rev 278)		Brady	cv405	XVal Session 58	1	XVal Session 58-Typing - Text-1		2012-07-14 16:06:08.670000
	Edit pad (rev 279)		Xing	cv400	XVal Session 58	1	XVal Session 58-Typing - Text-1		2012-07-14 16:06:08.865000
	Edit pad (rev 280)		nic	cv403	XVal Session 58	1	XVal Session 58-Typing - Text-1		2012-07-14 16:06:08.971000
	Edit pad (rev 281)		sluggo	cv411	XVal Session 58	1	XVal Session 58-Typing - Text-1		2012-07-14 16:06:09.086000
	Edit pad (rev 282)		Brady	cv405	XVal Session 58	1	XVal Session 58-Typing - Text-1		2012-07-14 16:06:09.172000
	Edit pad (rev 283)		Xing	cv400	XVal Session 58	1	XVal Session 58-Typing - Text-1		2012-07-14 16:06:09.375000
	Edit pad (rev 284)		nic	cv403	XVal Session 58	1	XVal Session 58-Typing - Text-1		2012-07-14 16:06:09.471000
	Edit pad (rev 285)		sluggo	cv411	XVal Session 58	1	XVal Session 58-Typing - Text-1		2012-07-14 16:06:09.585000
	Edit pad (rev 286)		Brady	cv405	XVal Session 58	1	XVal Session 58-Typing - Text-1		2012-07-14 16:06:09.672000
	Edit pad (rev 287)		Xing	cv400	XVal Session 58	1	XVal Session 58-Typing - Text-1		2012-07-14 16:06:09.876000
	Edit pad (rev 288)		nic	cv403	XVal Session 58	1	XVal Session 58-Typing - Text-1		2012-07-14 16:06:09.971000
	Edit pad (rev 289)		Brady	cv405	XVal Session 58	1	XVal Session 58-Typing - Text-1		2012-07-14 16:06:10.173000
	Edit pad (rev 290)		Xing	cv400	XVal Session 58	1	XVal Session 58-Typing - Text-1		2012-07-14 16:06:10.376000
	Edit pad (rev 291)		Brady	cv405	XVal Session 58	1	XVal Session 58-Typing - Text-1		2012-07-14 16:06:10.673000
	Edit pad (rev 292)		sluggo	cv411	XVal Session 58	1	XVal Session 58-Typing - Text-1		2012-07-14 16:06:10.744000
	Edit pad (rev 293)		nic	cv403	XVal Session 58	1	XVal Session 58-Typing - Text-1		2012-07-14 16:06:10.786000
	Edit pad (rev 294)		Xing	cv400	XVal Session 58	1	XVal Session 58-Typing - Text-1		2012-07-14 16:06:10.880000
	Edit pad (rev 295)		Brady	cv405	XVal Session 58	1	XVal Session 58-Typing - Text-1		2012-07-14 16:06:11.173000
	Edit pad (rev 296)		sluggo	cv411	XVal Session 58	1	XVal Session 58-Typing - Text-1		2012-07-14 16:06:11.256000
	Edit pad (rev 297)		nic	cv403	XVal Session 58	1	XVal Session 58-Typing - Text-1		2012-07-14 16:06:11.286000
	Edit pad (rev 298)		Xing	cv400	XVal Session 58	1	XVal Session 58-Typing - Text-1		2012-07-14 16:06:11.391000
	Edit pad (rev 299)		Brady	cv405	XVal Session 58	1	XVal Session 58-Typing - Text-1		2012-07-14 16:06:11.673000
	Edit pad (rev 300)		sluggo	cv411	XVal Session 58	1	XVal Session 58-Typing - Text-1		2012-07-14 16:06:11.757000
	Edit pad (rev 301)		nic	cv403	XVal Session 58	1	XVal Session 58-Typing - Text-1		2012-07-14 16:06:11.786000
	Edit pad (rev 302)		Xing	cv400	XVal Session 58	1	XVal Session 58-Typing - Text-1		2012-07-14 16:06:11.890000
	Edit pad (rev 303)		Brady	cv405	XVal Session 58	1	XVal Session 58-Typing - Text-1		2012-07-14 16:06:12.172000
	Edit pad (rev 304)		sluggo	cv411	XVal Session 58	1	XVal Session 58-Typing - Text-1		2012-07-14 16:06:12.258000
	Edit pad (rev 305)		nic	cv403	XVal Session 58	1	XVal Session 58-Typing - Text-1		2012-07-14 16:06:12.290000
	Edit pad (rev 306)		Xing	cv400	XVal Session 58	1	XVal Session 58-Typing - Text-1		2012-07-14 16:06:12.390000
	Edit pad (rev 307)		Brady	cv405	XVal Session 58	1	XVal Session 58-Typing - Text-1		2012-07-14 16:06:12.673000
	Edit pad (rev 308)		sluggo	cv411	XVal Session 58	1	XVal Session 58-Typing - Text-1		2012-07-14 16:06:12.757000
	Edit pad (rev 309)		nic	cv403	XVal Session 58	1	XVal Session 58-Typing - Text-1		2012-07-14 16:06:12.795000
	Edit pad (rev 310)		Xing	cv400	XVal Session 58	1	XVal Session 58-Typing - Text-1		2012-07-14 16:06:12.890000
	Edit pad (rev 311)		Brady	cv405	XVal Session 58	1	XVal Session 58-Typing - Text-1		2012-07-14 16:06:13.173000
	Edit pad (rev 312)		sluggo	cv411	XVal Session 58	1	XVal Session 58-Typing - Text-1		2012-07-14 16:06:13.264000
	Edit pad (rev 313)		nic	cv403	XVal Session 58	1	XVal Session 58-Typing - Text-1		2012-07-14 16:06:13.308000
	Edit pad (rev 314)		Xing	cv400	XVal Session 58	1	XVal Session 58-Typing - Text-1		2012-07-14 16:06:13.390000
	Edit pad (rev 315)		Brady	cv405	XVal Session 58	1	XVal Session 58-Typing - Text-1		2012-07-14 16:06:13.673000
	Edit pad (rev 316)		sluggo	cv411	XVal Session 58	1	XVal Session 58-Typing - Text-1		2012-07-14 16:06:13.765000
	Edit pad (rev 317)		nic	cv403	XVal Session 58	1	XVal Session 58-Typing - Text-1		2012-07-14 16:06:13.809000
	Edit pad (rev 318)		Xing	cv400	XVal Session 58	1	XVal Session 58-Typing - Text-1		2012-07-14 16:06:13.890000
	Edit pad (rev 319)		Brady	cv405	XVal Session 58	1	XVal Session 58-Typing - Text-1		2012-07-14 16:06:14.175000
	Edit pad (rev 320)		sluggo	cv411	XVal Session 58	1	XVal Session 58-Typing - Text-1		2012-07-14 16:06:14.267000
	Edit pad (rev 321)		nic	cv403	XVal Session 58	1	XVal Session 58-Typing - Text-1		2012-07-14 16:06:14.310000
	Edit pad (rev 322)		Xing	cv400	XVal Session 58	1	XVal Session 58-Typing - Text-1		2012-07-14 16:06:14.390000
	Edit pad (rev 323)		sluggo	cv411	XVal Session 58	1	XVal Session 58-Typing - Text-1		2012-07-14 16:06:14.767000
	Edit pad (rev 324)		nic	cv403	XVal Session 58	1	XVal Session 58-Typing - Text-1		2012-07-14 16:06:14.813000
	Edit pad (rev 325)		Xing	cv400	XVal Session 58	1	XVal Session 58-Typing - Text-1		2012-07-14 16:06:14.890000
	Edit pad (rev 326)		Brady	cv405	XVal Session 58	1	XVal Session 58-Typing - Text-1		2012-07-14 16:06:15.062000
	Edit pad (rev 327)		sluggo	cv411	XVal Session 58	1	XVal Session 58-Typing - Text-1		2012-07-14 16:06:15.269000
	Edit pad (rev 328)		nic	cv403	XVal Session 58	1	XVal Session 58-Typing - Text-1		2012-07-14 16:06:15.314000
	Edit pad (rev 329)		Xing	cv400	XVal Session 58	1	XVal Session 58-Typing - Text-1		2012-07-14 16:06:15.395000
	Edit pad (rev 330)		Brady	cv405	XVal Session 58	1	XVal Session 58-Typing - Text-1		2012-07-14 16:06:15.562000
	Edit pad (rev 331)		sluggo	cv411	XVal Session 58	1	XVal Session 58-Typing - Text-1		2012-07-14 16:06:15.771000
	Edit pad (rev 332)		nic	cv403	XVal Session 58	1	XVal Session 58-Typing - Text-1		2012-07-14 16:06:15.816000
	Edit pad (rev 333)		Xing	cv400	XVal Session 58	1	XVal Session 58-Typing - Text-1		2012-07-14 16:06:15.895000
	Edit pad (rev 334)		Brady	cv405	XVal Session 58	1	XVal Session 58-Typing - Text-1		2012-07-14 16:06:16.063000
	Edit pad (rev 335)		sluggo	cv411	XVal Session 58	1	XVal Session 58-Typing - Text-1		2012-07-14 16:06:16.300000
	Edit pad (rev 336)		nic	cv403	XVal Session 58	1	XVal Session 58-Typing - Text-1		2012-07-14 16:06:16.323000
	Edit pad (rev 337)		Xing	cv400	XVal Session 58	1	XVal Session 58-Typing - Text-1		2012-07-14 16:06:16.473000
	Edit pad (rev 338)		Brady	cv405	XVal Session 58	1	XVal Session 58-Typing - Text-1		2012-07-14 16:06:16.561000
	Edit pad (rev 339)		sluggo	cv411	XVal Session 58	1	XVal Session 58-Typing - Text-1		2012-07-14 16:06:16.773000
	Edit pad (rev 340)		nic	cv403	XVal Session 58	1	XVal Session 58-Typing - Text-1		2012-07-14 16:06:16.825000
	Edit pad (rev 341)		Xing	cv400	XVal Session 58	1	XVal Session 58-Typing - Text-1		2012-07-14 16:06:16.986000
	Edit pad (rev 342)		Brady	cv405	XVal Session 58	1	XVal Session 58-Typing - Text-1		2012-07-14 16:06:17.064000
	Edit pad (rev 343)		sluggo	cv411	XVal Session 58	1	XVal Session 58-Typing - Text-1		2012-07-14 16:06:17.272000
	Edit pad (rev 344)		nic	cv403	XVal Session 58	1	XVal Session 58-Typing - Text-1		2012-07-14 16:06:17.403000
	Edit pad (rev 345)		Brady	cv405	XVal Session 58	1	XVal Session 58-Typing - Text-1		2012-07-14 16:06:17.561000
	Edit pad (rev 346)		sluggo	cv411	XVal Session 58	1	XVal Session 58-Typing - Text-1		2012-07-14 16:06:17.772000
	Edit pad (rev 347)		nic	cv403	XVal Session 58	1	XVal Session 58-Typing - Text-1		2012-07-14 16:06:17.903000
	Edit pad (rev 348)		Brady	cv405	XVal Session 58	1	XVal Session 58-Typing - Text-1		2012-07-14 16:06:18.169000
	Edit pad (rev 349)		sluggo	cv411	XVal Session 58	1	XVal Session 58-Typing - Text-1		2012-07-14 16:06:18.270000
	Edit pad (rev 350)		nic	cv403	XVal Session 58	1	XVal Session 58-Typing - Text-1		2012-07-14 16:06:18.403000
	Edit pad (rev 351)		Brady	cv405	XVal Session 58	1	XVal Session 58-Typing - Text-1		2012-07-14 16:06:18.669000
	Edit pad (rev 352)		sluggo	cv411	XVal Session 58	1	XVal Session 58-Typing - Text-1		2012-07-14 16:06:18.778000
	Edit pad (rev 353)		nic	cv403	XVal Session 58	1	XVal Session 58-Typing - Text-1		2012-07-14 16:06:18.905000
	Edit pad (rev 354)		Brady	cv405	XVal Session 58	1	XVal Session 58-Typing - Text-1		2012-07-14 16:06:19.169000
	Edit pad (rev 355)		Xing	cv400	XVal Session 58	1	XVal Session 58-Typing - Text-1		2012-07-14 16:06:19.190000
	Edit pad (rev 356)		sluggo	cv411	XVal Session 58	1	XVal Session 58-Typing - Text-1		2012-07-14 16:06:19.274000
	Edit pad (rev 357)		nic	cv403	XVal Session 58	1	XVal Session 58-Typing - Text-1		2012-07-14 16:06:19.404000
	Edit pad (rev 358)		Brady	cv405	XVal Session 58	1	XVal Session 58-Typing - Text-1		2012-07-14 16:06:19.669000
	Edit pad (rev 359)		sluggo	cv411	XVal Session 58	1	XVal Session 58-Typing - Text-1		2012-07-14 16:06:19.775000
	Edit pad (rev 360)		nic	cv403	XVal Session 58	1	XVal Session 58-Typing - Text-1		2012-07-14 16:06:19.904000
	Edit pad (rev 361)		Brady	cv405	XVal Session 58	1	XVal Session 58-Typing - Text-1		2012-07-14 16:06:20.196000
	Edit pad (rev 362)		sluggo	cv411	XVal Session 58	1	XVal Session 58-Typing - Text-1		2012-07-14 16:06:20.274000
	Edit pad (rev 363)		nic	cv403	XVal Session 58	1	XVal Session 58-Typing - Text-1		2012-07-14 16:06:20.405000
	Edit pad (rev 364)		Xing	cv400	XVal Session 58	1	XVal Session 58-Typing - Text-1		2012-07-14 16:06:20.700000
	Edit pad (rev 365)		Brady	cv405	XVal Session 58	1	XVal Session 58-Typing - Text-1		2012-07-14 16:06:20.774000
	Edit pad (rev 366)		sluggo	cv411	XVal Session 58	1	XVal Session 58-Typing - Text-1		2012-07-14 16:06:20.781000
	Edit pad (rev 367)		nic	cv403	XVal Session 58	1	XVal Session 58-Typing - Text-1		2012-07-14 16:06:20.904000
	Edit pad (rev 368)		Xing	cv400	XVal Session 58	1	XVal Session 58-Typing - Text-1		2012-07-14 16:06:21.157000
	Edit pad (rev 369)		Brady	cv405	XVal Session 58	1	XVal Session 58-Typing - Text-1		2012-07-14 16:06:21.278000
	Edit pad (rev 370)		sluggo	cv411	XVal Session 58	1	XVal Session 58-Typing - Text-1		2012-07-14 16:06:21.282000
	Edit pad (rev 371)		nic	cv403	XVal Session 58	1	XVal Session 58-Typing - Text-1		2012-07-14 16:06:21.404000
	Edit pad (rev 372)		Xing	cv400	XVal Session 58	1	XVal Session 58-Typing - Text-1		2012-07-14 16:06:21.683000
	Edit pad (rev 373)		sluggo	cv411	XVal Session 58	1	XVal Session 58-Typing - Text-1		2012-07-14 16:06:21.784000
	Edit pad (rev 374)		nic	cv403	XVal Session 58	1	XVal Session 58-Typing - Text-1		2012-07-14 16:06:21.904000
	Edit pad (rev 375)		Xing	cv400	XVal Session 58	1	XVal Session 58-Typing - Text-1		2012-07-14 16:06:22.189000
	Edit pad (rev 376)		sluggo	cv411	XVal Session 58	1	XVal Session 58-Typing - Text-1		2012-07-14 16:06:22.283000
	Edit pad (rev 377)		nic	cv403	XVal Session 58	1	XVal Session 58-Typing - Text-1		2012-07-14 16:06:22.404000
	Edit pad (rev 378)		Brady	cv405	XVal Session 58	1	XVal Session 58-Typing - Text-1		2012-07-14 16:06:22.452000
	Edit pad (rev 379)		Xing	cv400	XVal Session 58	1	XVal Session 58-Typing - Text-1		2012-07-14 16:06:22.689000
	Edit pad (rev 380)		sluggo	cv411	XVal Session 58	1	XVal Session 58-Typing - Text-1		2012-07-14 16:06:22.785000
	Edit pad (rev 381)		nic	cv403	XVal Session 58	1	XVal Session 58-Typing - Text-1		2012-07-14 16:06:22.904000
	Edit pad (rev 382)		Brady	cv405	XVal Session 58	1	XVal Session 58-Typing - Text-1		2012-07-14 16:06:22.952000
	Edit pad (rev 383)		sluggo	cv411	XVal Session 58	1	XVal Session 58-Typing - Text-1		2012-07-14 16:06:23.285000
	Edit pad (rev 384)		nic	cv403	XVal Session 58	1	XVal Session 58-Typing - Text-1		2012-07-14 16:06:23.412000
	Edit pad (rev 385)		Brady	cv405	XVal Session 58	1	XVal Session 58-Typing - Text-1		2012-07-14 16:06:23.452000
	Edit pad (rev 386)		Xing	cv400	XVal Session 58	1	XVal Session 58-Typing - Text-1		2012-07-14 16:06:23.738000
	Edit pad (rev 387)		sluggo	cv411	XVal Session 58	1	XVal Session 58-Typing - Text-1		2012-07-14 16:06:23.786000
	Edit pad (rev 388)		nic	cv403	XVal Session 58	1	XVal Session 58-Typing - Text-1		2012-07-14 16:06:23.919000
	Edit pad (rev 389)		Brady	cv405	XVal Session 58	1	XVal Session 58-Typing - Text-1		2012-07-14 16:06:23.952000
	Edit pad (rev 390)		Xing	cv400	XVal Session 58	1	XVal Session 58-Typing - Text-1		2012-07-14 16:06:24.250000
	Edit pad (rev 391)		sluggo	cv411	XVal Session 58	1	XVal Session 58-Typing - Text-1		2012-07-14 16:06:24.287000
	Edit pad (rev 392)		nic	cv403	XVal Session 58	1	XVal Session 58-Typing - Text-1		2012-07-14 16:06:24.419000
	Edit pad (rev 393)		Brady	cv405	XVal Session 58	1	XVal Session 58-Typing - Text-1		2012-07-14 16:06:24.486000
	Edit pad (rev 394)		Xing	cv400	XVal Session 58	1	XVal Session 58-Typing - Text-1		2012-07-14 16:06:24.751000
	Edit pad (rev 395)		sluggo	cv411	XVal Session 58	1	XVal Session 58-Typing - Text-1		2012-07-14 16:06:24.787000
	Edit pad (rev 396)		nic	cv403	XVal Session 58	1	XVal Session 58-Typing - Text-1		2012-07-14 16:06:24.965000
	Edit pad (rev 397)		Brady	cv405	XVal Session 58	1	XVal Session 58-Typing - Text-1		2012-07-14 16:06:24.997000
	Edit pad (rev 398)		Xing	cv400	XVal Session 58	1	XVal Session 58-Typing - Text-1		2012-07-14 16:06:25.250000
	Edit pad (rev 399)		sluggo	cv411	XVal Session 58	1	XVal Session 58-Typing - Text-1		2012-07-14 16:06:25.287000
	Edit pad (rev 400)		nic	cv403	XVal Session 58	1	XVal Session 58-Typing - Text-1		2012-07-14 16:06:25.420000
	Edit pad (rev 401)		Brady	cv405	XVal Session 58	1	XVal Session 58-Typing - Text-1		2012-07-14 16:06:25.526000
	Edit pad (rev 402)		Xing	cv400	XVal Session 58	1	XVal Session 58-Typing - Text-1		2012-07-14 16:06:25.750000
	Edit pad (rev 403)		sluggo	cv411	XVal Session 58	1	XVal Session 58-Typing - Text-1		2012-07-14 16:06:25.790000
	Edit pad (rev 404)		nic	cv403	XVal Session 58	1	XVal Session 58-Typing - Text-1		2012-07-14 16:06:25.919000
	Edit pad (rev 405)		Xing	cv400	XVal Session 58	1	XVal Session 58-Typing - Text-1		2012-07-14 16:06:26.260000
	Edit pad (rev 406)		sluggo	cv411	XVal Session 58	1	XVal Session 58-Typing - Text-1		2012-07-14 16:06:26.311000
	Edit pad (rev 407)		nic	cv403	XVal Session 58	1	XVal Session 58-Typing - Text-1		2012-07-14 16:06:26.419000
	Edit pad (rev 408)		Brady	cv405	XVal Session 58	1	XVal Session 58-Typing - Text-1		2012-07-14 16:06:26.617000
	Edit pad (rev 409)		Xing	cv400	XVal Session 58	1	XVal Session 58-Typing - Text-1		2012-07-14 16:06:26.766000
	Edit pad (rev 410)		sluggo	cv411	XVal Session 58	1	XVal Session 58-Typing - Text-1		2012-07-14 16:06:26.823000
	Edit pad (rev 411)		nic	cv403	XVal Session 58	1	XVal Session 58-Typing - Text-1		2012-07-14 16:06:26.919000
	Edit pad (rev 412)		Xing	cv400	XVal Session 58	1	XVal Session 58-Typing - Text-1		2012-07-14 16:06:27.267000
	Edit pad (rev 413)		sluggo	cv411	XVal Session 58	1	XVal Session 58-Typing - Text-1		2012-07-14 16:06:27.323000
	Edit pad (rev 414)		Brady	cv405	XVal Session 58	1	XVal Session 58-Typing - Text-1		2012-07-14 16:06:27.341000
	Edit pad (rev 415)		nic	cv403	XVal Session 58	1	XVal Session 58-Typing - Text-1		2012-07-14 16:06:27.420000
	Edit pad (rev 416)		Xing	cv400	XVal Session 58	1	XVal Session 58-Typing - Text-1		2012-07-14 16:06:27.803000
	Edit pad (rev 417)		sluggo	cv411	XVal Session 58	1	XVal Session 58-Typing - Text-1		2012-07-14 16:06:27.826000
	Edit pad (rev 418)		Brady	cv405	XVal Session 58	1	XVal Session 58-Typing - Text-1		2012-07-14 16:06:27.842000
	Edit pad (rev 419)		nic	cv403	XVal Session 58	1	XVal Session 58-Typing - Text-1		2012-07-14 16:06:27.924000
	Edit pad (rev 420)		Xing	cv400	XVal Session 58	1	XVal Session 58-Typing - Text-1		2012-07-14 16:06:28.312000
	Edit pad (rev 421)		sluggo	cv411	XVal Session 58	1	XVal Session 58-Typing - Text-1		2012-07-14 16:06:28.326000
	Edit pad (rev 422)		nic	cv403	XVal Session 58	1	XVal Session 58-Typing - Text-1		2012-07-14 16:06:28.424000
	Edit pad (rev 423)		Xing	cv400	XVal Session 58	1	XVal Session 58-Typing - Text-1		2012-07-14 16:06:28.814000
	Edit pad (rev 424)		sluggo	cv411	XVal Session 58	1	XVal Session 58-Typing - Text-1		2012-07-14 16:06:28.827000
	Edit pad (rev 425)		nic	cv403	XVal Session 58	1	XVal Session 58-Typing - Text-1		2012-07-14 16:06:28.924000
	Edit pad (rev 426)		Xing	cv400	XVal Session 58	1	XVal Session 58-Typing - Text-1		2012-07-14 16:06:29.312000
	Edit pad (rev 427)		sluggo	cv411	XVal Session 58	1	XVal Session 58-Typing - Text-1		2012-07-14 16:06:29.327000
	Edit pad (rev 428)		nic	cv403	XVal Session 58	1	XVal Session 58-Typing - Text-1		2012-07-14 16:06:29.424000
	Edit pad (rev 429)		Xing	cv400	XVal Session 58	1	XVal Session 58-Typing - Text-1		2012-07-14 16:06:29.812000
	Edit pad (rev 430)		sluggo	cv411	XVal Session 58	1	XVal Session 58-Typing - Text-1		2012-07-14 16:06:29.827000
	Edit pad (rev 431)		Brady	cv405	XVal Session 58	1	XVal Session 58-Typing - Text-1		2012-07-14 16:06:29.894000
	Edit pad (rev 432)		nic	cv403	XVal Session 58	1	XVal Session 58-Typing - Text-1		2012-07-14 16:06:29.926000
	Edit pad (rev 433)		Xing	cv400	XVal Session 58	1	XVal Session 58-Typing - Text-1		2012-07-14 16:06:30.313000
	Edit pad (rev 434)		sluggo	cv411	XVal Session 58	1	XVal Session 58-Typing - Text-1		2012-07-14 16:06:30.327000
	Edit pad (rev 435)		Brady	cv405	XVal Session 58	1	XVal Session 58-Typing - Text-1		2012-07-14 16:06:30.404000
	Edit pad (rev 436)		nic	cv403	XVal Session 58	1	XVal Session 58-Typing - Text-1		2012-07-14 16:06:30.448000
	Edit pad (rev 437)		Xing	cv400	XVal Session 58	1	XVal Session 58-Typing - Text-1		2012-07-14 16:06:30.815000
	Edit pad (rev 438)		sluggo	cv411	XVal Session 58	1	XVal Session 58-Typing - Text-1		2012-07-14 16:06:30.828000
	Edit pad (rev 439)		Brady	cv405	XVal Session 58	1	XVal Session 58-Typing - Text-1		2012-07-14 16:06:30.904000
	Edit pad (rev 440)		nic	cv403	XVal Session 58	1	XVal Session 58-Typing - Text-1		2012-07-14 16:06:30.948000
	Edit pad (rev 441)		Xing	cv400	XVal Session 58	1	XVal Session 58-Typing - Text-1		2012-07-14 16:06:31.313000
	Edit pad (rev 442)		sluggo	cv411	XVal Session 58	1	XVal Session 58-Typing - Text-1		2012-07-14 16:06:31.329000
	Edit pad (rev 443)		Brady	cv405	XVal Session 58	1	XVal Session 58-Typing - Text-1		2012-07-14 16:06:31.405000
	Edit pad (rev 444)		sluggo	cv411	XVal Session 58	1	XVal Session 58-Typing - Text-1		2012-07-14 16:06:31.829000
	Edit pad (rev 445)		nic	cv403	XVal Session 58	1	XVal Session 58-Typing - Text-1		2012-07-14 16:06:32.305000
	Edit pad (rev 446)		sluggo	cv411	XVal Session 58	1	XVal Session 58-Typing - Text-1		2012-07-14 16:06:32.329000
	Edit pad (rev 447)		Brady	cv405	XVal Session 58	1	XVal Session 58-Typing - Text-1		2012-07-14 16:06:32.774000
	Edit pad (rev 448)		nic	cv403	XVal Session 58	1	XVal Session 58-Typing - Text-1		2012-07-14 16:06:32.804000
	Edit pad (rev 449)		sluggo	cv411	XVal Session 58	1	XVal Session 58-Typing - Text-1		2012-07-14 16:06:32.830000
	Edit pad (rev 450)		Brady	cv405	XVal Session 58	1	XVal Session 58-Typing - Text-1		2012-07-14 16:06:33.275000
	Edit pad (rev 451)		nic	cv403	XVal Session 58	1	XVal Session 58-Typing - Text-1		2012-07-14 16:06:33.304000
	Edit pad (rev 452)		sluggo	cv411	XVal Session 58	1	XVal Session 58-Typing - Text-1		2012-07-14 16:06:33.368000
	Edit pad (rev 453)		Xing	cv400	XVal Session 58	1	XVal Session 58-Typing - Text-1		2012-07-14 16:06:33.392000
	Edit pad (rev 454)		Brady	cv405	XVal Session 58	1	XVal Session 58-Typing - Text-1		2012-07-14 16:06:33.774000
	Edit pad (rev 455)		sluggo	cv411	XVal Session 58	1	XVal Session 58-Typing - Text-1		2012-07-14 16:06:33.837000
	Edit pad (rev 456)		nic	cv403	XVal Session 58	1	XVal Session 58-Typing - Text-1		2012-07-14 16:06:33.854000
	Edit pad (rev 457)		Xing	cv400	XVal Session 58	1	XVal Session 58-Typing - Text-1		2012-07-14 16:06:33.947000
	Edit pad (rev 458)		sluggo	cv411	XVal Session 58	1	XVal Session 58-Typing - Text-1		2012-07-14 16:06:34.339000
	Edit pad (rev 459)		nic	cv403	XVal Session 58	1	XVal Session 58-Typing - Text-1		2012-07-14 16:06:34.357000
	Edit pad (rev 460)		Xing	cv400	XVal Session 58	1	XVal Session 58-Typing - Text-1		2012-07-14 16:06:34.421000
	Edit pad (rev 461)		sluggo	cv411	XVal Session 58	1	XVal Session 58-Typing - Text-1		2012-07-14 16:06:34.845000
	Edit pad (rev 462)		nic	cv403	XVal Session 58	1	XVal Session 58-Typing - Text-1		2012-07-14 16:06:34.858000
	Edit pad (rev 463)		Xing	cv400	XVal Session 58	1	XVal Session 58-Typing - Text-1		2012-07-14 16:06:34.930000
	Edit pad (rev 464)		sluggo	cv411	XVal Session 58	1	XVal Session 58-Typing - Text-1		2012-07-14 16:06:35.346000
	Edit pad (rev 465)		nic	cv403	XVal Session 58	1	XVal Session 58-Typing - Text-1		2012-07-14 16:06:35.357000
	Edit pad (rev 466)		Xing	cv400	XVal Session 58	1	XVal Session 58-Typing - Text-1		2012-07-14 16:06:35.432000
	Edit pad (rev 467)		sluggo	cv411	XVal Session 58	1	XVal Session 58-Typing - Text-1		2012-07-14 16:06:35.845000
	Edit pad (rev 468)		nic	cv403	XVal Session 58	1	XVal Session 58-Typing - Text-1		2012-07-14 16:06:35.869000
	Edit pad (rev 469)		Xing	cv400	XVal Session 58	1	XVal Session 58-Typing - Text-1		2012-07-14 16:06:35.937000
	Edit pad (rev 470)		sluggo	cv411	XVal Session 58	1	XVal Session 58-Typing - Text-1		2012-07-14 16:06:36.345000
	Edit pad (rev 471)		nic	cv403	XVal Session 58	1	XVal Session 58-Typing - Text-1		2012-07-14 16:06:36.395000
	Edit pad (rev 472)		Xing	cv400	XVal Session 58	1	XVal Session 58-Typing - Text-1		2012-07-14 16:06:36.437000
	Edit pad (rev 473)		sluggo	cv411	XVal Session 58	1	XVal Session 58-Typing - Text-1		2012-07-14 16:06:36.849000
	Edit pad (rev 474)		nic	cv403	XVal Session 58	1	XVal Session 58-Typing - Text-1		2012-07-14 16:06:36.905000
	Edit pad (rev 475)		Xing	cv400	XVal Session 58	1	XVal Session 58-Typing - Text-1		2012-07-14 16:06:36.941000
	Edit pad (rev 476)		Brady	cv405	XVal Session 58	1	XVal Session 58-Typing - Text-1		2012-07-14 16:06:37.048000
	Edit pad (rev 477)		sluggo	cv411	XVal Session 58	1	XVal Session 58-Typing - Text-1		2012-07-14 16:06:37.349000
	Edit pad (rev 478)		nic	cv403	XVal Session 58	1	XVal Session 58-Typing - Text-1		2012-07-14 16:06:37.407000
	Edit pad (rev 479)		Xing	cv400	XVal Session 58	1	XVal Session 58-Typing - Text-1		2012-07-14 16:06:37.448000
	Edit pad (rev 480)		sluggo	cv411	XVal Session 58	1	XVal Session 58-Typing - Text-1		2012-07-14 16:06:37.850000
	Edit pad (rev 481)		Xing	cv400	XVal Session 58	1	XVal Session 58-Typing - Text-1		2012-07-14 16:06:37.953000
	Edit pad (rev 482)		Brady	cv405	XVal Session 58	1	XVal Session 58-Typing - Text-1		2012-07-14 16:06:37.979000
	Edit pad (rev 483)		sluggo	cv411	XVal Session 58	1	XVal Session 58-Typing - Text-1		2012-07-14 16:06:38.351000
	Edit pad (rev 484)		Xing	cv400	XVal Session 58	1	XVal Session 58-Typing - Text-1		2012-07-14 16:06:38.453000
	Edit pad (rev 485)		nic	cv403	XVal Session 58	1	XVal Session 58-Typing - Text-1		2012-07-14 16:06:38.789000
	Edit pad (rev 486)		sluggo	cv411	XVal Session 58	1	XVal Session 58-Typing - Text-1		2012-07-14 16:06:38.870000
	Edit pad (rev 487)		Xing	cv400	XVal Session 58	1	XVal Session 58-Typing - Text-1		2012-07-14 16:06:39.097000
	Edit pad (rev 488)		nic	cv403	XVal Session 58	1	XVal Session 58-Typing - Text-1		2012-07-14 16:06:39.287000
	Edit pad (rev 489)		sluggo	cv411	XVal Session 58	1	XVal Session 58-Typing - Text-1		2012-07-14 16:06:39.369000
	Edit pad (rev 490)		Brady	cv405	XVal Session 58	1	XVal Session 58-Typing - Text-1		2012-07-14 16:06:39.501000
	Edit pad (rev 491)		Xing	cv400	XVal Session 58	1	XVal Session 58-Typing - Text-1		2012-07-14 16:06:39.596000
	Edit pad (rev 492)		nic	cv403	XVal Session 58	1	XVal Session 58-Typing - Text-1		2012-07-14 16:06:39.788000
	Edit pad (rev 493)		sluggo	cv411	XVal Session 58	1	XVal Session 58-Typing - Text-1		2012-07-14 16:06:39.880000
	Edit pad (rev 494)		Brady	cv405	XVal Session 58	1	XVal Session 58-Typing - Text-1		2012-07-14 16:06:40.001000
	Edit pad (rev 495)		Xing	cv400	XVal Session 58	1	XVal Session 58-Typing - Text-1		2012-07-14 16:06:40.096000
	Edit pad (rev 496)		nic	cv403	XVal Session 58	1	XVal Session 58-Typing - Text-1		2012-07-14 16:06:40.290000
	Edit pad (rev 497)		sluggo	cv411	XVal Session 58	1	XVal Session 58-Typing - Text-1		2012-07-14 16:06:40.381000
	Edit pad (rev 498)		Brady	cv405	XVal Session 58	1	XVal Session 58-Typing - Text-1		2012-07-14 16:06:40.499000
	Edit pad (rev 499)		Xing	cv400	XVal Session 58	1	XVal Session 58-Typing - Text-1		2012-07-14 16:06:40.596000
	Edit pad (rev 500)		nic	cv403	XVal Session 58	1	XVal Session 58-Typing - Text-1		2012-07-14 16:06:40.789000
	Edit pad (rev 501)		sluggo	cv411	XVal Session 58	1	XVal Session 58-Typing - Text-1		2012-07-14 16:06:40.880000
	Edit pad (rev 502)		Brady	cv405	XVal Session 58	1	XVal Session 58-Typing - Text-1		2012-07-14 16:06:40.999000
	Edit pad (rev 503)		Xing	cv400	XVal Session 58	1	XVal Session 58-Typing - Text-1		2012-07-14 16:06:41.099000
	Edit pad (rev 504)		nic	cv403	XVal Session 58	1	XVal Session 58-Typing - Text-1		2012-07-14 16:06:41.298000
	Edit pad (rev 505)		sluggo	cv411	XVal Session 58	1	XVal Session 58-Typing - Text-1		2012-07-14 16:06:41.379000
	Edit pad (rev 506)		Brady	cv405	XVal Session 58	1	XVal Session 58-Typing - Text-1		2012-07-14 16:06:41.500000
	Edit pad (rev 507)		Xing	cv400	XVal Session 58	1	XVal Session 58-Typing - Text-1		2012-07-14 16:06:41.616000
	Edit pad (rev 508)		nic	cv403	XVal Session 58	1	XVal Session 58-Typing - Text-1		2012-07-14 16:06:41.787000
	Edit pad (rev 509)		sluggo	cv411	XVal Session 58	1	XVal Session 58-Typing - Text-1		2012-07-14 16:06:41.879000
	Edit pad (rev 510)		Brady	cv405	XVal Session 58	1	XVal Session 58-Typing - Text-1		2012-07-14 16:06:42.002000
	Edit pad (rev 511)		Xing	cv400	XVal Session 58	1	XVal Session 58-Typing - Text-1		2012-07-14 16:06:42.125000
	Edit pad (rev 512)		nic	cv403	XVal Session 58	1	XVal Session 58-Typing - Text-1		2012-07-14 16:06:42.290000
	Edit pad (rev 513)		sluggo	cv411	XVal Session 58	1	XVal Session 58-Typing - Text-1		2012-07-14 16:06:42.385000
	Edit pad (rev 514)		Brady	cv405	XVal Session 58	1	XVal Session 58-Typing - Text-1		2012-07-14 16:06:42.501000
	Edit pad (rev 515)		Xing	cv400	XVal Session 58	1	XVal Session 58-Typing - Text-1		2012-07-14 16:06:42.629000
	Edit pad (rev 516)		nic	cv403	XVal Session 58	1	XVal Session 58-Typing - Text-1		2012-07-14 16:06:42.808000
	Edit pad (rev 517)		sluggo	cv411	XVal Session 58	1	XVal Session 58-Typing - Text-1		2012-07-14 16:06:42.886000
	Edit pad (rev 518)		Brady	cv405	XVal Session 58	1	XVal Session 58-Typing - Text-1		2012-07-14 16:06:43.001000
	Edit pad (rev 519)		Xing	cv400	XVal Session 58	1	XVal Session 58-Typing - Text-1		2012-07-14 16:06:43.164000
	Edit pad (rev 520)		nic	cv403	XVal Session 58	1	XVal Session 58-Typing - Text-1		2012-07-14 16:06:43.310000
	Edit pad (rev 521)		sluggo	cv411	XVal Session 58	1	XVal Session 58-Typing - Text-1		2012-07-14 16:06:43.386000
	Edit pad (rev 522)		Brady	cv405	XVal Session 58	1	XVal Session 58-Typing - Text-1		2012-07-14 16:06:43.502000
	Edit pad (rev 523)		nic	cv403	XVal Session 58	1	XVal Session 58-Typing - Text-1		2012-07-14 16:06:43.810000
	Edit pad (rev 524)		sluggo	cv411	XVal Session 58	1	XVal Session 58-Typing - Text-1		2012-07-14 16:06:43.884000
	Edit pad (rev 525)		Brady	cv405	XVal Session 58	1	XVal Session 58-Typing - Text-1		2012-07-14 16:06:44.002000
	Edit pad (rev 526)		nic	cv403	XVal Session 58	1	XVal Session 58-Typing - Text-1		2012-07-14 16:06:44.309000
	Edit pad (rev 527)		sluggo	cv411	XVal Session 58	1	XVal Session 58-Typing - Text-1		2012-07-14 16:06:44.384000
	Edit pad (rev 528)		Brady	cv405	XVal Session 58	1	XVal Session 58-Typing - Text-1		2012-07-14 16:06:44.510000
	Edit pad (rev 529)		nic	cv403	XVal Session 58	1	XVal Session 58-Typing - Text-1		2012-07-14 16:06:44.811000
	Edit pad (rev 530)		Xing	cv400	XVal Session 58	1	XVal Session 58-Typing - Text-1		2012-07-14 16:06:44.825000
	Edit pad (rev 531)		sluggo	cv411	XVal Session 58	1	XVal Session 58-Typing - Text-1		2012-07-14 16:06:44.907000
	Edit pad (rev 532)		Brady	cv405	XVal Session 58	1	XVal Session 58-Typing - Text-1		2012-07-14 16:06:45.009000
	Edit pad (rev 533)		nic	cv403	XVal Session 58	1	XVal Session 58-Typing - Text-1		2012-07-14 16:06:45.311000
	Edit pad (rev 534)		Xing	cv400	XVal Session 58	1	XVal Session 58-Typing - Text-1		2012-07-14 16:06:45.329000
	Edit pad (rev 535)		sluggo	cv411	XVal Session 58	1	XVal Session 58-Typing - Text-1		2012-07-14 16:06:45.408000
	Edit pad (rev 536)		Brady	cv405	XVal Session 58	1	XVal Session 58-Typing - Text-1		2012-07-14 16:06:45.510000
	Edit pad (rev 537)		nic	cv403	XVal Session 58	1	XVal Session 58-Typing - Text-1		2012-07-14 16:06:45.811000
	Edit pad (rev 538)		sluggo	cv411	XVal Session 58	1	XVal Session 58-Typing - Text-1		2012-07-14 16:06:45.910000
	Edit pad (rev 539)		Brady	cv405	XVal Session 58	1	XVal Session 58-Typing - Text-1		2012-07-14 16:06:46.009000
	Edit pad (rev 540)		Xing	cv400	XVal Session 58	1	XVal Session 58-Typing - Text-1		2012-07-14 16:06:46.165000
	Edit pad (rev 541)		nic	cv403	XVal Session 58	1	XVal Session 58-Typing - Text-1		2012-07-14 16:06:46.311000
	Edit pad (rev 542)		sluggo	cv411	XVal Session 58	1	XVal Session 58-Typing - Text-1		2012-07-14 16:06:46.409000
	Edit pad (rev 543)		Brady	cv405	XVal Session 58	1	XVal Session 58-Typing - Text-1		2012-07-14 16:06:46.510000
	Edit pad (rev 544)		Xing	cv400	XVal Session 58	1	XVal Session 58-Typing - Text-1		2012-07-14 16:06:46.673000
	Edit pad (rev 545)		nic	cv403	XVal Session 58	1	XVal Session 58-Typing - Text-1		2012-07-14 16:06:46.809000
	Edit pad (rev 546)		sluggo	cv411	XVal Session 58	1	XVal Session 58-Typing - Text-1		2012-07-14 16:06:46.909000
	Edit pad (rev 547)		Xing	cv400	XVal Session 58	1	XVal Session 58-Typing - Text-1		2012-07-14 16:06:47.173000
	Edit pad (rev 548)		nic	cv403	XVal Session 58	1	XVal Session 58-Typing - Text-1		2012-07-14 16:06:47.341000
	Edit pad (rev 549)		sluggo	cv411	XVal Session 58	1	XVal Session 58-Typing - Text-1		2012-07-14 16:06:47.409000
	Edit pad (rev 550)		Brady	cv405	XVal Session 58	1	XVal Session 58-Typing - Text-1		2012-07-14 16:06:47.586000
	Edit pad (rev 551)		Xing	cv400	XVal Session 58	1	XVal Session 58-Typing - Text-1		2012-07-14 16:06:47.671000
	Edit pad (rev 552)		nic	cv403	XVal Session 58	1	XVal Session 58-Typing - Text-1		2012-07-14 16:06:47.868000
	Edit pad (rev 553)		sluggo	cv411	XVal Session 58	1	XVal Session 58-Typing - Text-1		2012-07-14 16:06:47.912000
	Edit pad (rev 554)		Brady	cv405	XVal Session 58	1	XVal Session 58-Typing - Text-1		2012-07-14 16:06:48.085000
	Edit pad (rev 555)		Xing	cv400	XVal Session 58	1	XVal Session 58-Typing - Text-1		2012-07-14 16:06:48.179000
	Edit pad (rev 556)		nic	cv403	XVal Session 58	1	XVal Session 58-Typing - Text-1		2012-07-14 16:06:48.368000
	Edit pad (rev 557)		sluggo	cv411	XVal Session 58	1	XVal Session 58-Typing - Text-1		2012-07-14 16:06:48.413000
	Edit pad (rev 558)		Brady	cv405	XVal Session 58	1	XVal Session 58-Typing - Text-1		2012-07-14 16:06:48.585000
	Edit pad (rev 559)		Xing	cv400	XVal Session 58	1	XVal Session 58-Typing - Text-1		2012-07-14 16:06:48.688000
	Edit pad (rev 560)		nic	cv403	XVal Session 58	1	XVal Session 58-Typing - Text-1		2012-07-14 16:06:48.869000
	Edit pad (rev 561)		sluggo	cv411	XVal Session 58	1	XVal Session 58-Typing - Text-1		2012-07-14 16:06:48.914000
	Edit pad (rev 562)		Xing	cv400	XVal Session 58	1	XVal Session 58-Typing - Text-1		2012-07-14 16:06:49.189000
	Edit pad (rev 563)		nic	cv403	XVal Session 58	1	XVal Session 58-Typing - Text-1		2012-07-14 16:06:49.368000
	Edit pad (rev 564)		Brady	cv405	XVal Session 58	1	XVal Session 58-Typing - Text-1		2012-07-14 16:06:49.405000
	Edit pad (rev 565)		sluggo	cv411	XVal Session 58	1	XVal Session 58-Typing - Text-1		2012-07-14 16:06:49.417000
	Edit pad (rev 566)		Xing	cv400	XVal Session 58	1	XVal Session 58-Typing - Text-1		2012-07-14 16:06:49.689000
	Edit pad (rev 567)		nic	cv403	XVal Session 58	1	XVal Session 58-Typing - Text-1		2012-07-14 16:06:49.869000
	Edit pad (rev 568)		Brady	cv405	XVal Session 58	1	XVal Session 58-Typing - Text-1		2012-07-14 16:06:49.904000
	Edit pad (rev 569)		sluggo	cv411	XVal Session 58	1	XVal Session 58-Typing - Text-1		2012-07-14 16:06:49.917000
	Edit pad (rev 570)		nic	cv403	XVal Session 58	1	XVal Session 58-Typing - Text-1		2012-07-14 16:06:50.374000
	Edit pad (rev 571)		Brady	cv405	XVal Session 58	1	XVal Session 58-Typing - Text-1		2012-07-14 16:06:50.412000
	Edit pad (rev 572)		sluggo	cv411	XVal Session 58	1	XVal Session 58-Typing - Text-1		2012-07-14 16:06:50.423000
	Edit pad (rev 573)		nic	cv403	XVal Session 58	1	XVal Session 58-Typing - Text-1		2012-07-14 16:06:50.874000
	Edit pad (rev 574)		Xing	cv400	XVal Session 58	1	XVal Session 58-Typing - Text-1		2012-07-14 16:06:50.898000
	Edit pad (rev 575)		Brady	cv405	XVal Session 58	1	XVal Session 58-Typing - Text-1		2012-07-14 16:06:50.916000
	Edit pad (rev 576)		sluggo	cv411	XVal Session 58	1	XVal Session 58-Typing - Text-1		2012-07-14 16:06:50.925000
	Edit pad (rev 577)		nic	cv403	XVal Session 58	1	XVal Session 58-Typing - Text-1		2012-07-14 16:06:51.375000
	Edit pad (rev 578)		Xing	cv400	XVal Session 58	1	XVal Session 58-Typing - Text-1		2012-07-14 16:06:51.418000
	Edit pad (rev 579)		Brady	cv405	XVal Session 58	1	XVal Session 58-Typing - Text-1		2012-07-14 16:06:51.419000
	Edit pad (rev 580)		sluggo	cv411	XVal Session 58	1	XVal Session 58-Typing - Text-1		2012-07-14 16:06:51.681000
	Edit pad (rev 581)		nic	cv403	XVal Session 58	1	XVal Session 58-Typing - Text-1		2012-07-14 16:06:51.875000
	Edit pad (rev 582)		Brady	cv405	XVal Session 58	1	XVal Session 58-Typing - Text-1		2012-07-14 16:06:51.917000
	Edit pad (rev 583)		Xing	cv400	XVal Session 58	1	XVal Session 58-Typing - Text-1		2012-07-14 16:06:51.923000
	Edit pad (rev 584)		sluggo	cv411	XVal Session 58	1	XVal Session 58-Typing - Text-1		2012-07-14 16:06:52.181000
	Edit pad (rev 585)		Brady	cv405	XVal Session 58	1	XVal Session 58-Typing - Text-1		2012-07-14 16:06:52.418000
	Edit pad (rev 586)		Xing	cv400	XVal Session 58	1	XVal Session 58-Typing - Text-1		2012-07-14 16:06:52.423000
	Edit pad (rev 587)		nic	cv403	XVal Session 58	1	XVal Session 58-Typing - Text-1		2012-07-14 16:06:52.612000
	Edit pad (rev 588)		sluggo	cv411	XVal Session 58	1	XVal Session 58-Typing - Text-1		2012-07-14 16:06:52.680000
	Edit pad (rev 589)		Brady	cv405	XVal Session 58	1	XVal Session 58-Typing - Text-1		2012-07-14 16:06:52.918000
	Edit pad (rev 590)		Xing	cv400	XVal Session 58	1	XVal Session 58-Typing - Text-1		2012-07-14 16:06:52.923000
	Edit pad (rev 591)		sluggo	cv411	XVal Session 58	1	XVal Session 58-Typing - Text-1		2012-07-14 16:06:53.180000
	Edit pad (rev 592)		Xing	cv400	XVal Session 58	1	XVal Session 58-Typing - Text-1		2012-07-14 16:06:53.423000
	Edit pad (rev 593)		sluggo	cv411	XVal Session 58	1	XVal Session 58-Typing - Text-1		2012-07-14 16:06:53.680000
	Edit pad (rev 594)		nic	cv403	XVal Session 58	1	XVal Session 58-Typing - Text-1		2012-07-14 16:06:53.705000
	Edit pad (rev 595)		Xing	cv400	XVal Session 58	1	XVal Session 58-Typing - Text-1		2012-07-14 16:06:53.924000
	Edit pad (rev 596)		Brady	cv405	XVal Session 58	1	XVal Session 58-Typing - Text-1		2012-07-14 16:06:54.134000
	Edit pad (rev 597)		sluggo	cv411	XVal Session 58	1	XVal Session 58-Typing - Text-1		2012-07-14 16:06:54.178000
	Edit pad (rev 598)		nic	cv403	XVal Session 58	1	XVal Session 58-Typing - Text-1		2012-07-14 16:06:54.206000
	Edit pad (rev 599)		Xing	cv400	XVal Session 58	1	XVal Session 58-Typing - Text-1		2012-07-14 16:06:54.423000
	Edit pad (rev 600)		Brady	cv405	XVal Session 58	1	XVal Session 58-Typing - Text-1		2012-07-14 16:06:54.634000
	Edit pad (rev 601)		sluggo	cv411	XVal Session 58	1	XVal Session 58-Typing - Text-1		2012-07-14 16:06:54.680000
	Edit pad (rev 602)		nic	cv403	XVal Session 58	1	XVal Session 58-Typing - Text-1		2012-07-14 16:06:54.705000
	Edit pad (rev 603)		Xing	cv400	XVal Session 58	1	XVal Session 58-Typing - Text-1		2012-07-14 16:06:54.935000
	Edit pad (rev 604)		Brady	cv405	XVal Session 58	1	XVal Session 58-Typing - Text-1		2012-07-14 16:06:55.141000
	Edit pad (rev 605)		sluggo	cv411	XVal Session 58	1	XVal Session 58-Typing - Text-1		2012-07-14 16:06:55.180000
	Edit pad (rev 606)		nic	cv403	XVal Session 58	1	XVal Session 58-Typing - Text-1		2012-07-14 16:06:55.209000
	Edit pad (rev 607)		Xing	cv400	XVal Session 58	1	XVal Session 58-Typing - Text-1		2012-07-14 16:06:55.438000
	Edit pad (rev 608)		sluggo	cv411	XVal Session 58	1	XVal Session 58-Typing - Text-1		2012-07-14 16:06:55.682000
	Edit pad (rev 609)		nic	cv403	XVal Session 58	1	XVal Session 58-Typing - Text-1		2012-07-14 16:06:55.713000
	Edit pad (rev 610)		Brady	cv405	XVal Session 58	1	XVal Session 58-Typing - Text-1		2012-07-14 16:06:55.743000
	Edit pad (rev 611)		Xing	cv400	XVal Session 58	1	XVal Session 58-Typing - Text-1		2012-07-14 16:06:55.939000
	Edit pad (rev 612)		sluggo	cv411	XVal Session 58	1	XVal Session 58-Typing - Text-1		2012-07-14 16:06:56.182000
	Edit pad (rev 613)		nic	cv403	XVal Session 58	1	XVal Session 58-Typing - Text-1		2012-07-14 16:06:56.213000
	Edit pad (rev 614)		Brady	cv405	XVal Session 58	1	XVal Session 58-Typing - Text-1		2012-07-14 16:06:56.244000
	Edit pad (rev 615)		Xing	cv400	XVal Session 58	1	XVal Session 58-Typing - Text-1		2012-07-14 16:06:56.438000
	Edit pad (rev 616)		sluggo	cv411	XVal Session 58	1	XVal Session 58-Typing - Text-1		2012-07-14 16:06:56.683000
	Edit pad (rev 617)		nic	cv403	XVal Session 58	1	XVal Session 58-Typing - Text-1		2012-07-14 16:06:56.716000
	Edit pad (rev 618)		Brady	cv405	XVal Session 58	1	XVal Session 58-Typing - Text-1		2012-07-14 16:06:56.745000
	Edit pad (rev 619)		sluggo	cv411	XVal Session 58	1	XVal Session 58-Typing - Text-1		2012-07-14 16:06:57.183000
	Edit pad (rev 620)		nic	cv403	XVal Session 58	1	XVal Session 58-Typing - Text-1		2012-07-14 16:06:57.217000
	Edit pad (rev 621)		Brady	cv405	XVal Session 58	1	XVal Session 58-Typing - Text-1		2012-07-14 16:06:57.252000
	Edit pad (rev 622)		nic	cv403	XVal Session 58	1	XVal Session 58-Typing - Text-1		2012-07-14 16:06:57.718000
	Edit pad (rev 623)		Brady	cv405	XVal Session 58	1	XVal Session 58-Typing - Text-1		2012-07-14 16:06:57.756000
	Edit pad (rev 624)		sluggo	cv411	XVal Session 58	1	XVal Session 58-Typing - Text-1		2012-07-14 16:06:58.011000
	Edit pad (rev 625)		Xing	cv400	XVal Session 58	1	XVal Session 58-Typing - Text-1		2012-07-14 16:06:58.103000
	Edit pad (rev 626)		nic	cv403	XVal Session 58	1	XVal Session 58-Typing - Text-1		2012-07-14 16:06:58.216000
	Edit pad (rev 627)		Brady	cv405	XVal Session 58	1	XVal Session 58-Typing - Text-1		2012-07-14 16:06:58.254000
	Edit pad (rev 628)		sluggo	cv411	XVal Session 58	1	XVal Session 58-Typing - Text-1		2012-07-14 16:06:58.510000
	Edit pad (rev 629)		Xing	cv400	XVal Session 58	1	XVal Session 58-Typing - Text-1		2012-07-14 16:06:58.610000
	Edit pad (rev 630)		nic	cv403	XVal Session 58	1	XVal Session 58-Typing - Text-1		2012-07-14 16:06:58.716000
	Edit pad (rev 631)		Brady	cv405	XVal Session 58	1	XVal Session 58-Typing - Text-1		2012-07-14 16:06:58.755000
	Edit pad (rev 632)		sluggo	cv411	XVal Session 58	1	XVal Session 58-Typing - Text-1		2012-07-14 16:06:59.013000
	Edit pad (rev 633)		Xing	cv400	XVal Session 58	1	XVal Session 58-Typing - Text-1		2012-07-14 16:06:59.124000
	Edit pad (rev 634)		nic	cv403	XVal Session 58	1	XVal Session 58-Typing - Text-1		2012-07-14 16:06:59.217000
	Edit pad (rev 635)		Brady	cv405	XVal Session 58	1	XVal Session 58-Typing - Text-1		2012-07-14 16:06:59.254000
	Edit pad (rev 636)		sluggo	cv411	XVal Session 58	1	XVal Session 58-Typing - Text-1		2012-07-14 16:06:59.513000
	Edit pad (rev 637)		Xing	cv400	XVal Session 58	1	XVal Session 58-Typing - Text-1		2012-07-14 16:06:59.624000
	Edit pad (rev 638)		Brady	cv405	XVal Session 58	1	XVal Session 58-Typing - Text-1		2012-07-14 16:06:59.948000
	Edit pad (rev 639)		sluggo	cv411	XVal Session 58	1	XVal Session 58-Typing - Text-1		2012-07-14 16:07:00.012000
	Edit pad (rev 640)		nic	cv403	XVal Session 58	1	XVal Session 58-Typing - Text-1		2012-07-14 16:07:00.043000
	Edit pad (rev 641)		Xing	cv400	XVal Session 58	1	XVal Session 58-Typing - Text-1		2012-07-14 16:07:00.125000
	Edit pad (rev 642)		sluggo	cv411	XVal Session 58	1	XVal Session 58-Typing - Text-1		2012-07-14 16:07:00.512000
	Edit pad (rev 643)		nic	cv403	XVal Session 58	1	XVal Session 58-Typing - Text-1		2012-07-14 16:07:00.541000
	Edit pad (rev 644)		Xing	cv400	XVal Session 58	1	XVal Session 58-Typing - Text-1		2012-07-14 16:07:00.628000
	Edit pad (rev 645)		Brady	cv405	XVal Session 58	1	XVal Session 58-Typing - Text-1		2012-07-14 16:07:00.646000
	Edit pad (rev 646)		sluggo	cv411	XVal Session 58	1	XVal Session 58-Typing - Text-1		2012-07-14 16:07:01.013000
	Edit pad (rev 647)		nic	cv403	XVal Session 58	1	XVal Session 58-Typing - Text-1		2012-07-14 16:07:01.042000
	Edit pad (rev 648)		Xing	cv400	XVal Session 58	1	XVal Session 58-Typing - Text-1		2012-07-14 16:07:01.136000
	Edit pad (rev 649)		Brady	cv405	XVal Session 58	1	XVal Session 58-Typing - Text-1		2012-07-14 16:07:01.150000
	Edit pad (rev 650)		sluggo	cv411	XVal Session 58	1	XVal Session 58-Typing - Text-1		2012-07-14 16:07:01.513000
	Edit pad (rev 651)		nic	cv403	XVal Session 58	1	XVal Session 58-Typing - Text-1		2012-07-14 16:07:01.551000
	Edit pad (rev 652)		Xing	cv400	XVal Session 58	1	XVal Session 58-Typing - Text-1		2012-07-14 16:07:01.640000
	Edit pad (rev 653)		Brady	cv405	XVal Session 58	1	XVal Session 58-Typing - Text-1		2012-07-14 16:07:01.655000
	Edit pad (rev 654)		sluggo	cv411	XVal Session 58	1	XVal Session 58-Typing - Text-1		2012-07-14 16:07:02.013000
	Edit pad (rev 655)		nic	cv403	XVal Session 58	1	XVal Session 58-Typing - Text-1		2012-07-14 16:07:02.072000
	Edit pad (rev 656)		Brady	cv405	XVal Session 58	1	XVal Session 58-Typing - Text-1		2012-07-14 16:07:02.155000
	Edit pad (rev 657)		sluggo	cv411	XVal Session 58	1	XVal Session 58-Typing - Text-1		2012-07-14 16:07:02.514000
	Edit pad (rev 658)		nic	cv403	XVal Session 58	1	XVal Session 58-Typing - Text-1		2012-07-14 16:07:02.573000
	Edit pad (rev 659)		sluggo	cv411	XVal Session 58	1	XVal Session 58-Typing - Text-1		2012-07-14 16:07:03.013000
	Edit pad (rev 660)		nic	cv403	XVal Session 58	1	XVal Session 58-Typing - Text-1		2012-07-14 16:07:03.074000
	Edit pad (rev 661)		sluggo	cv411	XVal Session 58	1	XVal Session 58-Typing - Text-1		2012-07-14 16:07:03.513000
	Edit pad (rev 662)		Xing	cv400	XVal Session 58	1	XVal Session 58-Typing - Text-1		2012-07-14 16:07:03.891000
	Edit pad (rev 663)		nic	cv403	XVal Session 58	1	XVal Session 58-Typing - Text-1		2012-07-14 16:07:03.958000
	Edit pad (rev 664)		sluggo	cv411	XVal Session 58	1	XVal Session 58-Typing - Text-1		2012-07-14 16:07:04.034000
	Edit pad (rev 665)		Xing	cv400	XVal Session 58	1	XVal Session 58-Typing - Text-1		2012-07-14 16:07:04.392000
	Edit pad (rev 666)		Brady	cv405	XVal Session 58	1	XVal Session 58-Typing - Text-1		2012-07-14 16:07:04.439000
	Edit pad (rev 667)		sluggo	cv411	XVal Session 58	1	XVal Session 58-Typing - Text-1		2012-07-14 16:07:04.535000
	Edit pad (rev 668)		Xing	cv400	XVal Session 58	1	XVal Session 58-Typing - Text-1		2012-07-14 16:07:04.892000
	Edit pad (rev 669)		Brady	cv405	XVal Session 58	1	XVal Session 58-Typing - Text-1		2012-07-14 16:07:04.940000
	Edit pad (rev 670)		sluggo	cv411	XVal Session 58	1	XVal Session 58-Typing - Text-1		2012-07-14 16:07:05.045000
	Edit pad (rev 671)		Xing	cv400	XVal Session 58	1	XVal Session 58-Typing - Text-1		2012-07-14 16:07:05.391000
	Edit pad (rev 672)		sluggo	cv411	XVal Session 58	1	XVal Session 58-Typing - Text-1		2012-07-14 16:07:05.535000
	Edit pad (rev 673)		nic	cv403	XVal Session 58	1	XVal Session 58-Typing - Text-1		2012-07-14 16:07:05.803000
	Edit pad (rev 674)		Xing	cv400	XVal Session 58	1	XVal Session 58-Typing - Text-1		2012-07-14 16:07:05.890000
	Edit pad (rev 675)		sluggo	cv411	XVal Session 58	1	XVal Session 58-Typing - Text-1		2012-07-14 16:07:06.034000
	Edit pad (rev 676)		Xing	cv400	XVal Session 58	1	XVal Session 58-Typing - Text-1		2012-07-14 16:07:06.401000
	Edit pad (rev 677)		sluggo	cv411	XVal Session 58	1	XVal Session 58-Typing - Text-1		2012-07-14 16:07:06.586000
	Edit pad (rev 678)		Xing	cv400	XVal Session 58	1	XVal Session 58-Typing - Text-1		2012-07-14 16:07:06.908000
	Edit pad (rev 679)		sluggo	cv411	XVal Session 58	1	XVal Session 58-Typing - Text-1		2012-07-14 16:07:07.049000
	Edit pad (rev 680)		Brady	cv405	XVal Session 58	1	XVal Session 58-Typing - Text-1		2012-07-14 16:07:07.076000
	Edit pad (rev 681)		Xing	cv400	XVal Session 58	1	XVal Session 58-Typing - Text-1		2012-07-14 16:07:07.407000
	Edit pad (rev 682)		sluggo	cv411	XVal Session 58	1	XVal Session 58-Typing - Text-1		2012-07-14 16:07:07.536000
	Edit pad (rev 683)		Xing	cv400	XVal Session 58	1	XVal Session 58-Typing - Text-1		2012-07-14 16:07:07.907000
	Edit pad (rev 684)		sluggo	cv411	XVal Session 58	1	XVal Session 58-Typing - Text-1		2012-07-14 16:07:08.039000
	Edit pad (rev 685)		sluggo	cv411	XVal Session 58	1	XVal Session 58-Typing - Text-1		2012-07-14 16:07:08.817000
	Edit pad (rev 686)		nic	cv403	XVal Session 58	1	XVal Session 58-Typing - Text-1		2012-07-14 16:07:09.191000
	Edit pad (rev 687)		nic	cv403	XVal Session 58	1	XVal Session 58-Typing - Text-1		2012-07-14 16:07:09.691000
	Edit pad (rev 688)		sluggo	cv411	XVal Session 58	1	XVal Session 58-Typing - Text-1		2012-07-14 16:07:09.824000
	Edit pad (rev 689)		nic	cv403	XVal Session 58	1	XVal Session 58-Typing - Text-1		2012-07-14 16:07:10.192000
	Edit pad (rev 690)		Brady	cv405	XVal Session 58	1	XVal Session 58-Typing - Text-1		2012-07-14 16:07:10.273000
	Edit pad (rev 691)		sluggo	cv411	XVal Session 58	1	XVal Session 58-Typing - Text-1		2012-07-14 16:07:10.323000
	Edit pad (rev 692)		Xing	cv400	XVal Session 58	1	XVal Session 58-Typing - Text-1		2012-07-14 16:07:10.477000
	Edit pad (rev 693)		nic	cv403	XVal Session 58	1	XVal Session 58-Typing - Text-1		2012-07-14 16:07:10.691000
	Edit pad (rev 694)		Brady	cv405	XVal Session 58	1	XVal Session 58-Typing - Text-1		2012-07-14 16:07:10.788000
	Edit pad (rev 695)		sluggo	cv411	XVal Session 58	1	XVal Session 58-Typing - Text-1		2012-07-14 16:07:10.823000
	Edit pad (rev 696)		Xing	cv400	XVal Session 58	1	XVal Session 58-Typing - Text-1		2012-07-14 16:07:10.986000
	Edit pad (rev 697)		nic	cv403	XVal Session 58	1	XVal Session 58-Typing - Text-1		2012-07-14 16:07:11.192000
	Edit pad (rev 698)		Brady	cv405	XVal Session 58	1	XVal Session 58-Typing - Text-1		2012-07-14 16:07:11.289000
	Edit pad (rev 699)		nic	cv403	XVal Session 58	1	XVal Session 58-Typing - Text-1		2012-07-14 16:07:11.693000
	Edit pad (rev 700)		Brady	cv405	XVal Session 58	1	XVal Session 58-Typing - Text-1		2012-07-14 16:07:11.790000
	Edit pad (rev 701)		Xing	cv400	XVal Session 58	1	XVal Session 58-Typing - Text-1		2012-07-14 16:07:11.800000
	Edit pad (rev 702)		nic	cv403	XVal Session 58	1	XVal Session 58-Typing - Text-1		2012-07-14 16:07:12.243000
	Edit pad (rev 703)		Brady	cv405	XVal Session 58	1	XVal Session 58-Typing - Text-1		2012-07-14 16:07:12.292000
	Edit pad (rev 704)		Xing	cv400	XVal Session 58	1	XVal Session 58-Typing - Text-1		2012-07-14 16:07:12.312000
	Edit pad (rev 705)		nic	cv403	XVal Session 58	1	XVal Session 58-Typing - Text-1		2012-07-14 16:07:12.708000
	Edit pad (rev 706)		Xing	cv400	XVal Session 58	1	XVal Session 58-Typing - Text-1		2012-07-14 16:07:12.822000
	Edit pad (rev 707)		Brady	cv405	XVal Session 58	1	XVal Session 58-Typing - Text-1		2012-07-14 16:07:12.931000
	Edit pad (rev 708)		nic	cv403	XVal Session 58	1	XVal Session 58-Typing - Text-1		2012-07-14 16:07:13.210000
	Edit pad (rev 709)		Xing	cv400	XVal Session 58	1	XVal Session 58-Typing - Text-1		2012-07-14 16:07:13.312000
	Edit pad (rev 710)		Brady	cv405	XVal Session 58	1	XVal Session 58-Typing - Text-1		2012-07-14 16:07:13.431000
	Edit pad (rev 711)		sluggo	cv411	XVal Session 58	1	XVal Session 58-Typing - Text-1		2012-07-14 16:07:13.695000
	Edit pad (rev 712)		nic	cv403	XVal Session 58	1	XVal Session 58-Typing - Text-1		2012-07-14 16:07:13.709000
	Edit pad (rev 713)		Xing	cv400	XVal Session 58	1	XVal Session 58-Typing - Text-1		2012-07-14 16:07:13.817000
	Edit pad (rev 714)		Brady	cv405	XVal Session 58	1	XVal Session 58-Typing - Text-1		2012-07-14 16:07:13.932000
	Edit pad (rev 715)		sluggo	cv411	XVal Session 58	1	XVal Session 58-Typing - Text-1		2012-07-14 16:07:14.198000
	Edit pad (rev 716)		nic	cv403	XVal Session 58	1	XVal Session 58-Typing - Text-1		2012-07-14 16:07:14.209000
	Edit pad (rev 717)		Xing	cv400	XVal Session 58	1	XVal Session 58-Typing - Text-1		2012-07-14 16:07:14.316000
	Edit pad (rev 718)		Brady	cv405	XVal Session 58	1	XVal Session 58-Typing - Text-1		2012-07-14 16:07:14.432000
	Edit pad (rev 719)		sluggo	cv411	XVal Session 58	1	XVal Session 58-Typing - Text-1		2012-07-14 16:07:14.700000
	Edit pad (rev 720)		nic	cv403	XVal Session 58	1	XVal Session 58-Typing - Text-1		2012-07-14 16:07:14.709000
	Edit pad (rev 721)		Xing	cv400	XVal Session 58	1	XVal Session 58-Typing - Text-1		2012-07-14 16:07:14.821000
	Edit pad (rev 722)		Brady	cv405	XVal Session 58	1	XVal Session 58-Typing - Text-1		2012-07-14 16:07:14.931000
	Edit pad (rev 723)		sluggo	cv411	XVal Session 58	1	XVal Session 58-Typing - Text-1		2012-07-14 16:07:15.200000
	Edit pad (rev 724)		nic	cv403	XVal Session 58	1	XVal Session 58-Typing - Text-1		2012-07-14 16:07:15.210000
	Edit pad (rev 725)		Brady	cv405	XVal Session 58	1	XVal Session 58-Typing - Text-1		2012-07-14 16:07:15.432000
	Edit pad (rev 726)		nic	cv403	XVal Session 58	1	XVal Session 58-Typing - Text-1		2012-07-14 16:07:15.711000
	Edit pad (rev 727)		Xing	cv400	XVal Session 58	1	XVal Session 58-Typing - Text-1		2012-07-14 16:07:15.733000
	Edit pad (rev 728)		Brady	cv405	XVal Session 58	1	XVal Session 58-Typing - Text-1		2012-07-14 16:07:15.933000
	Edit pad (rev 729)		nic	cv403	XVal Session 58	1	XVal Session 58-Typing - Text-1		2012-07-14 16:07:16.211000
	Edit pad (rev 730)		Xing	cv400	XVal Session 58	1	XVal Session 58-Typing - Text-1		2012-07-14 16:07:16.276000
	Edit pad (rev 731)		nic	cv403	XVal Session 58	1	XVal Session 58-Typing - Text-1		2012-07-14 16:07:16.711000
	Edit pad (rev 732)		Brady	cv405	XVal Session 58	1	XVal Session 58-Typing - Text-1		2012-07-14 16:07:16.845000
	Edit pad (rev 733)		nic	cv403	XVal Session 58	1	XVal Session 58-Typing - Text-1		2012-07-14 16:07:17.212000
	Edit pad (rev 734)		nic	cv403	XVal Session 58	1	XVal Session 58-Typing - Text-1		2012-07-14 16:07:17.712000
	Edit pad (rev 735)		sluggo	cv411	XVal Session 58	1	XVal Session 58-Typing - Text-1		2012-07-14 16:07:17.736000
	Edit pad (rev 736)		nic	cv403	XVal Session 58	1	XVal Session 58-Typing - Text-1		2012-07-14 16:07:18.222000
	Edit pad (rev 737)		nic	cv403	XVal Session 58	1	XVal Session 58-Typing - Text-1		2012-07-14 16:07:18.712000
	Edit pad (rev 738)		Brady	cv405	XVal Session 58	1	XVal Session 58-Typing - Text-1		2012-07-14 16:07:18.830000
	Edit pad (rev 739)		nic	cv403	XVal Session 58	1	XVal Session 58-Typing - Text-1		2012-07-14 16:07:19.213000
	Edit pad (rev 740)		Brady	cv405	XVal Session 58	1	XVal Session 58-Typing - Text-1		2012-07-14 16:07:19.329000
	Edit pad (rev 741)		nic	cv403	XVal Session 58	1	XVal Session 58-Typing - Text-1		2012-07-14 16:07:19.712000
	Edit pad (rev 742)		Brady	cv405	XVal Session 58	1	XVal Session 58-Typing - Text-1		2012-07-14 16:07:19.830000
	Edit pad (rev 743)		nic	cv403	XVal Session 58	1	XVal Session 58-Typing - Text-1		2012-07-14 16:07:20.216000
	Edit pad (rev 744)		Xing	cv400	XVal Session 58	1	XVal Session 58-Typing - Text-1		2012-07-14 16:07:20.503000
	Edit pad (rev 745)		nic	cv403	XVal Session 58	1	XVal Session 58-Typing - Text-1		2012-07-14 16:07:20.713000
	Edit pad (rev 746)		nic	cv403	XVal Session 58	1	XVal Session 58-Typing - Text-1		2012-07-14 16:07:21.215000
	Edit pad (rev 747)		nic	cv403	XVal Session 58	1	XVal Session 58-Typing - Text-1		2012-07-14 16:07:21.714000
	Edit pad (rev 748)		Brady	cv405	XVal Session 58	1	XVal Session 58-Typing - Text-1		2012-07-14 16:07:21.739000
	Edit pad (rev 749)		nic	cv403	XVal Session 58	1	XVal Session 58-Typing - Text-1		2012-07-14 16:07:22.213000
	Edit pad (rev 750)		Brady	cv405	XVal Session 58	1	XVal Session 58-Typing - Text-1		2012-07-14 16:07:22.228000
	Edit pad (rev 751)		nic	cv403	XVal Session 58	1	XVal Session 58-Typing - Text-1		2012-07-14 16:07:22.715000
	Edit pad (rev 752)		Brady	cv405	XVal Session 58	1	XVal Session 58-Typing - Text-1		2012-07-14 16:07:22.727000
	Edit pad (rev 753)		nic	cv403	XVal Session 58	1	XVal Session 58-Typing - Text-1		2012-07-14 16:07:23.215000
	Edit pad (rev 754)		Brady	cv405	XVal Session 58	1	XVal Session 58-Typing - Text-1		2012-07-14 16:07:23.228000
	Edit pad (rev 755)		nic	cv403	XVal Session 58	1	XVal Session 58-Typing - Text-1		2012-07-14 16:07:23.715000
	Edit pad (rev 756)		Brady	cv405	XVal Session 58	1	XVal Session 58-Typing - Text-1		2012-07-14 16:07:23.735000
	Edit pad (rev 757)		nic	cv403	XVal Session 58	1	XVal Session 58-Typing - Text-1		2012-07-14 16:07:24.266000
	Edit pad (rev 758)		Brady	cv405	XVal Session 58	1	XVal Session 58-Typing - Text-1		2012-07-14 16:07:24.600000
	Edit pad (rev 759)		nic	cv403	XVal Session 58	1	XVal Session 58-Typing - Text-1		2012-07-14 16:07:24.765000
	Edit pad (rev 760)		Brady	cv405	XVal Session 58	1	XVal Session 58-Typing - Text-1		2012-07-14 16:07:25.179000
	Edit pad (rev 761)		nic	cv403	XVal Session 58	1	XVal Session 58-Typing - Text-1		2012-07-14 16:07:25.273000
	Edit pad (rev 762)		Brady	cv405	XVal Session 58	1	XVal Session 58-Typing - Text-1		2012-07-14 16:07:25.680000
	Edit pad (rev 763)		nic	cv403	XVal Session 58	1	XVal Session 58-Typing - Text-1		2012-07-14 16:07:25.786000
	Edit pad (rev 764)		Brady	cv405	XVal Session 58	1	XVal Session 58-Typing - Text-1		2012-07-14 16:07:26.180000
	Edit pad (rev 765)		nic	cv403	XVal Session 58	1	XVal Session 58-Typing - Text-1		2012-07-14 16:07:26.287000
	Edit pad (rev 766)		sluggo	cv411	XVal Session 58	1	XVal Session 58-Typing - Text-1		2012-07-14 16:07:26.312000
	Edit pad (rev 767)		Brady	cv405	XVal Session 58	1	XVal Session 58-Typing - Text-1		2012-07-14 16:07:26.680000
	Edit pad (rev 768)		nic	cv403	XVal Session 58	1	XVal Session 58-Typing - Text-1		2012-07-14 16:07:26.791000
	Edit pad (rev 769)		sluggo	cv411	XVal Session 58	1	XVal Session 58-Typing - Text-1		2012-07-14 16:07:26.812000
	Edit pad (rev 770)		nic	cv403	XVal Session 58	1	XVal Session 58-Typing - Text-1		2012-07-14 16:07:27.293000
	Edit pad (rev 771)		sluggo	cv411	XVal Session 58	1	XVal Session 58-Typing - Text-1		2012-07-14 16:07:27.313000
	Edit pad (rev 772)		Brady	cv405	XVal Session 58	1	XVal Session 58-Typing - Text-1		2012-07-14 16:07:27.395000
	Edit pad (rev 773)		nic	cv403	XVal Session 58	1	XVal Session 58-Typing - Text-1		2012-07-14 16:07:27.793000
	Edit pad (rev 774)		sluggo	cv411	XVal Session 58	1	XVal Session 58-Typing - Text-1		2012-07-14 16:07:27.895000
	Edit pad (rev 775)		Brady	cv405	XVal Session 58	1	XVal Session 58-Typing - Text-1		2012-07-14 16:07:27.897000
	Edit pad (rev 776)		Brady	cv405	XVal Session 58	1	XVal Session 58-Typing - Text-1		2012-07-14 16:07:28.396000
	Edit pad (rev 777)		sluggo	cv411	XVal Session 58	1	XVal Session 58-Typing - Text-1		2012-07-14 16:07:28.398000
	Edit pad (rev 778)		nic	cv403	XVal Session 58	1	XVal Session 58-Typing - Text-1		2012-07-14 16:07:28.627000
	Edit pad (rev 779)		Brady	cv405	XVal Session 58	1	XVal Session 58-Typing - Text-1		2012-07-14 16:07:28.896000
	Edit pad (rev 780)		sluggo	cv411	XVal Session 58	1	XVal Session 58-Typing - Text-1		2012-07-14 16:07:28.965000
	Edit pad (rev 781)		nic	cv403	XVal Session 58	1	XVal Session 58-Typing - Text-1		2012-07-14 16:07:29.127000
	Edit pad (rev 782)		Brady	cv405	XVal Session 58	1	XVal Session 58-Typing - Text-1		2012-07-14 16:07:29.396000
	Edit pad (rev 783)		sluggo	cv411	XVal Session 58	1	XVal Session 58-Typing - Text-1		2012-07-14 16:07:29.466000
	Edit pad (rev 784)		nic	cv403	XVal Session 58	1	XVal Session 58-Typing - Text-1		2012-07-14 16:07:29.627000
	Edit pad (rev 785)		Brady	cv405	XVal Session 58	1	XVal Session 58-Typing - Text-1		2012-07-14 16:07:29.899000
	Edit pad (rev 786)		sluggo	cv411	XVal Session 58	1	XVal Session 58-Typing - Text-1		2012-07-14 16:07:29.966000
	Edit pad (rev 787)		nic	cv403	XVal Session 58	1	XVal Session 58-Typing - Text-1		2012-07-14 16:07:30.125000
	Edit pad (rev 788)		Brady	cv405	XVal Session 58	1	XVal Session 58-Typing - Text-1		2012-07-14 16:07:30.397000
	Edit pad (rev 789)		sluggo	cv411	XVal Session 58	1	XVal Session 58-Typing - Text-1		2012-07-14 16:07:30.467000
	Edit pad (rev 790)		Xing	cv400	XVal Session 58	1	XVal Session 58-Typing - Text-1		2012-07-14 16:07:30.489000
	Edit pad (rev 791)		nic	cv403	XVal Session 58	1	XVal Session 58-Typing - Text-1		2012-07-14 16:07:30.630000
	Edit pad (rev 792)		Brady	cv405	XVal Session 58	1	XVal Session 58-Typing - Text-1		2012-07-14 16:07:30.915000
	Edit pad (rev 793)		sluggo	cv411	XVal Session 58	1	XVal Session 58-Typing - Text-1		2012-07-14 16:07:30.968000
	Edit pad (rev 794)		Xing	cv400	XVal Session 58	1	XVal Session 58-Typing - Text-1		2012-07-14 16:07:30.988000
	Edit pad (rev 795)		nic	cv403	XVal Session 58	1	XVal Session 58-Typing - Text-1		2012-07-14 16:07:31.185000
	Edit pad (rev 796)		Brady	cv405	XVal Session 58	1	XVal Session 58-Typing - Text-1		2012-07-14 16:07:31.438000
	Edit pad (rev 797)		sluggo	cv411	XVal Session 58	1	XVal Session 58-Typing - Text-1		2012-07-14 16:07:31.470000
	Edit pad (rev 798)		Xing	cv400	XVal Session 58	1	XVal Session 58-Typing - Text-1		2012-07-14 16:07:31.500000
	Edit pad (rev 799)		nic	cv403	XVal Session 58	1	XVal Session 58-Typing - Text-1		2012-07-14 16:07:31.696000
	Edit pad (rev 800)		Brady	cv405	XVal Session 58	1	XVal Session 58-Typing - Text-1		2012-07-14 16:07:31.899000
	Edit pad (rev 801)		sluggo	cv411	XVal Session 58	1	XVal Session 58-Typing - Text-1		2012-07-14 16:07:31.971000
	Edit pad (rev 802)		Xing	cv400	XVal Session 58	1	XVal Session 58-Typing - Text-1		2012-07-14 16:07:31.998000
	Edit pad (rev 803)		nic	cv403	XVal Session 58	1	XVal Session 58-Typing - Text-1		2012-07-14 16:07:32.131000
	Edit pad (rev 804)		sluggo	cv411	XVal Session 58	1	XVal Session 58-Typing - Text-1		2012-07-14 16:07:32.472000
	Edit pad (rev 805)		Xing	cv400	XVal Session 58	1	XVal Session 58-Typing - Text-1		2012-07-14 16:07:32.541000
	Edit pad (rev 806)		nic	cv403	XVal Session 58	1	XVal Session 58-Typing - Text-1		2012-07-14 16:07:32.629000
	Edit pad (rev 807)		Brady	cv405	XVal Session 58	1	XVal Session 58-Typing - Text-1		2012-07-14 16:07:32.648000
	Edit pad (rev 808)		sluggo	cv411	XVal Session 58	1	XVal Session 58-Typing - Text-1		2012-07-14 16:07:32.972000
	Edit pad (rev 809)		Xing	cv400	XVal Session 58	1	XVal Session 58-Typing - Text-1		2012-07-14 16:07:33.048000
	Edit pad (rev 810)		nic	cv403	XVal Session 58	1	XVal Session 58-Typing - Text-1		2012-07-14 16:07:33.130000
	Edit pad (rev 811)		Brady	cv405	XVal Session 58	1	XVal Session 58-Typing - Text-1		2012-07-14 16:07:33.150000
	Edit pad (rev 812)		sluggo	cv411	XVal Session 58	1	XVal Session 58-Typing - Text-1		2012-07-14 16:07:33.471000
	Edit pad (rev 813)		nic	cv403	XVal Session 58	1	XVal Session 58-Typing - Text-1		2012-07-14 16:07:33.632000
	Edit pad (rev 814)		Xing	cv400	XVal Session 58	1	XVal Session 58-Typing - Text-1		2012-07-14 16:07:33.652000
	Edit pad (rev 815)		sluggo	cv411	XVal Session 58	1	XVal Session 58-Typing - Text-1		2012-07-14 16:07:33.971000
	Edit pad (rev 816)		nic	cv403	XVal Session 58	1	XVal Session 58-Typing - Text-1		2012-07-14 16:07:34.130000
	Edit pad (rev 817)		Xing	cv400	XVal Session 58	1	XVal Session 58-Typing - Text-1		2012-07-14 16:07:34.152000
	Edit pad (rev 818)		sluggo	cv411	XVal Session 58	1	XVal Session 58-Typing - Text-1		2012-07-14 16:07:34.475000
	Edit pad (rev 819)		nic	cv403	XVal Session 58	1	XVal Session 58-Typing - Text-1		2012-07-14 16:07:34.631000
	Edit pad (rev 820)		Xing	cv400	XVal Session 58	1	XVal Session 58-Typing - Text-1		2012-07-14 16:07:34.651000
	Edit pad (rev 821)		sluggo	cv411	XVal Session 58	1	XVal Session 58-Typing - Text-1		2012-07-14 16:07:34.972000
	Edit pad (rev 822)		Xing	cv400	XVal Session 58	1	XVal Session 58-Typing - Text-1		2012-07-14 16:07:35.156000
	Edit pad (rev 823)		sluggo	cv411	XVal Session 58	1	XVal Session 58-Typing - Text-1		2012-07-14 16:07:35.472000
	Edit pad (rev 824)		Xing	cv400	XVal Session 58	1	XVal Session 58-Typing - Text-1		2012-07-14 16:07:35.657000
	Edit pad (rev 825)		Xing	cv400	XVal Session 58	1	XVal Session 58-Typing - Text-1		2012-07-14 16:07:36.158000
	Edit pad (rev 826)		sluggo	cv411	XVal Session 58	1	XVal Session 58-Typing - Text-1		2012-07-14 16:07:36.568000
	Edit pad (rev 827)		Xing	cv400	XVal Session 58	1	XVal Session 58-Typing - Text-1		2012-07-14 16:07:36.656000
	Edit pad (rev 828)		Brady	cv405	XVal Session 58	1	XVal Session 58-Typing - Text-1		2012-07-14 16:07:36.675000
	Edit pad (rev 829)		sluggo	cv411	XVal Session 58	1	XVal Session 58-Typing - Text-1		2012-07-14 16:07:37.067000
	Edit pad (rev 830)		Xing	cv400	XVal Session 58	1	XVal Session 58-Typing - Text-1		2012-07-14 16:07:37.168000
	Edit pad (rev 831)		Brady	cv405	XVal Session 58	1	XVal Session 58-Typing - Text-1		2012-07-14 16:07:37.182000
	Edit pad (rev 832)		sluggo	cv411	XVal Session 58	1	XVal Session 58-Typing - Text-1		2012-07-14 16:07:37.573000
	Edit pad (rev 833)		Xing	cv400	XVal Session 58	1	XVal Session 58-Typing - Text-1		2012-07-14 16:07:37.671000
	Edit pad (rev 834)		Brady	cv405	XVal Session 58	1	XVal Session 58-Typing - Text-1		2012-07-14 16:07:37.809000
	Edit pad (rev 835)		sluggo	cv411	XVal Session 58	1	XVal Session 58-Typing - Text-1		2012-07-14 16:07:38.074000
	Edit pad (rev 836)		Xing	cv400	XVal Session 58	1	XVal Session 58-Typing - Text-1		2012-07-14 16:07:38.171000
	Edit pad (rev 837)		Brady	cv405	XVal Session 58	1	XVal Session 58-Typing - Text-1		2012-07-14 16:07:38.308000
	Edit pad (rev 838)		sluggo	cv411	XVal Session 58	1	XVal Session 58-Typing - Text-1		2012-07-14 16:07:38.575000
	Edit pad (rev 839)		Xing	cv400	XVal Session 58	1	XVal Session 58-Typing - Text-1		2012-07-14 16:07:38.673000
	Edit pad (rev 840)		Brady	cv405	XVal Session 58	1	XVal Session 58-Typing - Text-1		2012-07-14 16:07:38.838000
	Edit pad (rev 841)		sluggo	cv411	XVal Session 58	1	XVal Session 58-Typing - Text-1		2012-07-14 16:07:39.077000
	Edit pad (rev 842)		Xing	cv400	XVal Session 58	1	XVal Session 58-Typing - Text-1		2012-07-14 16:07:39.171000
	Edit pad (rev 843)		Xing	cv400	XVal Session 58	1	XVal Session 58-Typing - Text-1		2012-07-14 16:07:39.750000
	Edit pad (rev 844)		sluggo	cv411	XVal Session 58	1	XVal Session 58-Typing - Text-1		2012-07-14 16:07:39.830000
	Edit pad (rev 845)		Brady	cv405	XVal Session 58	1	XVal Session 58-Typing - Text-1		2012-07-14 16:07:39.967000
	Edit pad (rev 846)		Xing	cv400	XVal Session 58	1	XVal Session 58-Typing - Text-1		2012-07-14 16:07:40.171000
	Edit pad (rev 847)		sluggo	cv411	XVal Session 58	1	XVal Session 58-Typing - Text-1		2012-07-14 16:07:40.331000
	Edit pad (rev 848)		Brady	cv405	XVal Session 58	1	XVal Session 58-Typing - Text-1		2012-07-14 16:07:40.467000
	Edit pad (rev 849)		Xing	cv400	XVal Session 58	1	XVal Session 58-Typing - Text-1		2012-07-14 16:07:40.673000
	Edit pad (rev 850)		Brady	cv405	XVal Session 58	1	XVal Session 58-Typing - Text-1		2012-07-14 16:07:40.968000
	Edit pad (rev 851)		sluggo	cv411	XVal Session 58	1	XVal Session 58-Typing - Text-1		2012-07-14 16:07:41.079000
	Edit pad (rev 852)		Xing	cv400	XVal Session 58	1	XVal Session 58-Typing - Text-1		2012-07-14 16:07:41.171000
	Edit pad (rev 853)		Brady	cv405	XVal Session 58	1	XVal Session 58-Typing - Text-1		2012-07-14 16:07:41.468000
	Edit pad (rev 854)		sluggo	cv411	XVal Session 58	1	XVal Session 58-Typing - Text-1		2012-07-14 16:07:41.585000
	Edit pad (rev 855)		Xing	cv400	XVal Session 58	1	XVal Session 58-Typing - Text-1		2012-07-14 16:07:41.674000
	Edit pad (rev 856)		Brady	cv405	XVal Session 58	1	XVal Session 58-Typing - Text-1		2012-07-14 16:07:41.968000
	Edit pad (rev 857)		sluggo	cv411	XVal Session 58	1	XVal Session 58-Typing - Text-1		2012-07-14 16:07:42.087000
	Edit pad (rev 858)		Xing	cv400	XVal Session 58	1	XVal Session 58-Typing - Text-1		2012-07-14 16:07:42.174000
	Edit pad (rev 859)		Brady	cv405	XVal Session 58	1	XVal Session 58-Typing - Text-1		2012-07-14 16:07:42.470000
	Edit pad (rev 860)		sluggo	cv411	XVal Session 58	1	XVal Session 58-Typing - Text-1		2012-07-14 16:07:42.585000
	Edit pad (rev 861)		Xing	cv400	XVal Session 58	1	XVal Session 58-Typing - Text-1		2012-07-14 16:07:42.681000
	Edit pad (rev 862)		Brady	cv405	XVal Session 58	1	XVal Session 58-Typing - Text-1		2012-07-14 16:07:42.970000
	Edit pad (rev 863)		sluggo	cv411	XVal Session 58	1	XVal Session 58-Typing - Text-1		2012-07-14 16:07:43.086000
	Edit pad (rev 864)		Xing	cv400	XVal Session 58	1	XVal Session 58-Typing - Text-1		2012-07-14 16:07:43.230000
	Edit pad (rev 865)		nic	cv403	XVal Session 58	1	XVal Session 58-Typing - Text-1		2012-07-14 16:07:43.275000
	Edit pad (rev 866)		Brady	cv405	XVal Session 58	1	XVal Session 58-Typing - Text-1		2012-07-14 16:07:43.471000
	Edit pad (rev 867)		sluggo	cv411	XVal Session 58	1	XVal Session 58-Typing - Text-1		2012-07-14 16:07:43.588000
	Edit pad (rev 868)		Xing	cv400	XVal Session 58	1	XVal Session 58-Typing - Text-1		2012-07-14 16:07:43.702000
	Edit pad (rev 869)		nic	cv403	XVal Session 58	1	XVal Session 58-Typing - Text-1		2012-07-14 16:07:43.773000
	Edit pad (rev 870)		Brady	cv405	XVal Session 58	1	XVal Session 58-Typing - Text-1		2012-07-14 16:07:43.970000
	Edit pad (rev 871)		sluggo	cv411	XVal Session 58	1	XVal Session 58-Typing - Text-1		2012-07-14 16:07:44.088000
	Edit pad (rev 872)		Xing	cv400	XVal Session 58	1	XVal Session 58-Typing - Text-1		2012-07-14 16:07:44.202000
	Edit pad (rev 873)		nic	cv403	XVal Session 58	1	XVal Session 58-Typing - Text-1		2012-07-14 16:07:44.272000
	Edit pad (rev 874)		sluggo	cv411	XVal Session 58	1	XVal Session 58-Typing - Text-1		2012-07-14 16:07:44.589000
	Edit pad (rev 875)		Brady	cv405	XVal Session 58	1	XVal Session 58-Typing - Text-1		2012-07-14 16:07:44.624000
	Edit pad (rev 876)		Xing	cv400	XVal Session 58	1	XVal Session 58-Typing - Text-1		2012-07-14 16:07:44.711000
	Edit pad (rev 877)		sluggo	cv411	XVal Session 58	1	XVal Session 58-Typing - Text-1		2012-07-14 16:07:45.095000
	Edit pad (rev 878)		Brady	cv405	XVal Session 58	1	XVal Session 58-Typing - Text-1		2012-07-14 16:07:45.127000
	Edit pad (rev 879)		Xing	cv400	XVal Session 58	1	XVal Session 58-Typing - Text-1		2012-07-14 16:07:45.230000
	Edit pad (rev 880)		sluggo	cv411	XVal Session 58	1	XVal Session 58-Typing - Text-1		2012-07-14 16:07:45.595000
	Edit pad (rev 881)		Xing	cv400	XVal Session 58	1	XVal Session 58-Typing - Text-1		2012-07-14 16:07:45.786000
	Edit pad (rev 882)		Brady	cv405	XVal Session 58	1	XVal Session 58-Typing - Text-1		2012-07-14 16:07:45.848000
	Edit pad (rev 883)		sluggo	cv411	XVal Session 58	1	XVal Session 58-Typing - Text-1		2012-07-14 16:07:46.095000
	Edit pad (rev 884)		Xing	cv400	XVal Session 58	1	XVal Session 58-Typing - Text-1		2012-07-14 16:07:46.298000
	Edit pad (rev 885)		Brady	cv405	XVal Session 58	1	XVal Session 58-Typing - Text-1		2012-07-14 16:07:46.349000
	Edit pad (rev 886)		sluggo	cv411	XVal Session 58	1	XVal Session 58-Typing - Text-1		2012-07-14 16:07:46.595000
	Edit pad (rev 887)		Xing	cv400	XVal Session 58	1	XVal Session 58-Typing - Text-1		2012-07-14 16:07:46.798000
	Edit pad (rev 888)		Brady	cv405	XVal Session 58	1	XVal Session 58-Typing - Text-1		2012-07-14 16:07:46.848000
	Edit pad (rev 889)		sluggo	cv411	XVal Session 58	1	XVal Session 58-Typing - Text-1		2012-07-14 16:07:47.095000
	Edit pad (rev 890)		Xing	cv400	XVal Session 58	1	XVal Session 58-Typing - Text-1		2012-07-14 16:07:47.308000
	Edit pad (rev 891)		Brady	cv405	XVal Session 58	1	XVal Session 58-Typing - Text-1		2012-07-14 16:07:47.348000
	Edit pad (rev 892)		sluggo	cv411	XVal Session 58	1	XVal Session 58-Typing - Text-1		2012-07-14 16:07:47.601000
	Edit pad (rev 893)		Xing	cv400	XVal Session 58	1	XVal Session 58-Typing - Text-1		2012-07-14 16:07:47.811000
	Edit pad (rev 894)		Brady	cv405	XVal Session 58	1	XVal Session 58-Typing - Text-1		2012-07-14 16:07:47.849000
	Edit pad (rev 895)		sluggo	cv411	XVal Session 58	1	XVal Session 58-Typing - Text-1		2012-07-14 16:07:48.100000
	Edit pad (rev 896)		Xing	cv400	XVal Session 58	1	XVal Session 58-Typing - Text-1		2012-07-14 16:07:48.313000
	Edit pad (rev 897)		Brady	cv405	XVal Session 58	1	XVal Session 58-Typing - Text-1		2012-07-14 16:07:48.347000
	Edit pad (rev 898)		sluggo	cv411	XVal Session 58	1	XVal Session 58-Typing - Text-1		2012-07-14 16:07:48.610000
	Edit pad (rev 899)		Xing	cv400	XVal Session 58	1	XVal Session 58-Typing - Text-1		2012-07-14 16:07:48.813000
	Edit pad (rev 900)		Brady	cv405	XVal Session 58	1	XVal Session 58-Typing - Text-1		2012-07-14 16:07:48.849000
	Edit pad (rev 901)		nic	cv403	XVal Session 58	1	XVal Session 58-Typing - Text-1		2012-07-14 16:07:48.867000
	Edit pad (rev 902)		sluggo	cv411	XVal Session 58	1	XVal Session 58-Typing - Text-1		2012-07-14 16:07:49.275000
	Edit pad (rev 903)		Brady	cv405	XVal Session 58	1	XVal Session 58-Typing - Text-1		2012-07-14 16:07:49.348000
	Edit pad (rev 904)		nic	cv403	XVal Session 58	1	XVal Session 58-Typing - Text-1		2012-07-14 16:07:49.369000
	Edit pad (rev 905)		Xing	cv400	XVal Session 58	1	XVal Session 58-Typing - Text-1		2012-07-14 16:07:49.578000
	Edit pad (rev 906)		nic	cv403	XVal Session 58	1	XVal Session 58-Typing - Text-1		2012-07-14 16:07:49.869000
	Edit pad (rev 907)		Brady	cv405	XVal Session 58	1	XVal Session 58-Typing - Text-1		2012-07-14 16:07:49.878000
	Edit pad (rev 908)		Xing	cv400	XVal Session 58	1	XVal Session 58-Typing - Text-1		2012-07-14 16:07:50.080000
	Edit pad (rev 909)		nic	cv403	XVal Session 58	1	XVal Session 58-Typing - Text-1		2012-07-14 16:07:50.369000
	Edit pad (rev 910)		Brady	cv405	XVal Session 58	1	XVal Session 58-Typing - Text-1		2012-07-14 16:07:50.378000
	Edit pad (rev 911)		sluggo	cv411	XVal Session 58	1	XVal Session 58-Typing - Text-1		2012-07-14 16:07:50.464000
	Edit pad (rev 912)		Xing	cv400	XVal Session 58	1	XVal Session 58-Typing - Text-1		2012-07-14 16:07:50.674000
	Edit pad (rev 913)		nic	cv403	XVal Session 58	1	XVal Session 58-Typing - Text-1		2012-07-14 16:07:50.869000
	Edit pad (rev 914)		Brady	cv405	XVal Session 58	1	XVal Session 58-Typing - Text-1		2012-07-14 16:07:50.889000
	Edit pad (rev 915)		sluggo	cv411	XVal Session 58	1	XVal Session 58-Typing - Text-1		2012-07-14 16:07:50.961000
	Edit pad (rev 916)		Xing	cv400	XVal Session 58	1	XVal Session 58-Typing - Text-1		2012-07-14 16:07:51.174000
	Edit pad (rev 917)		nic	cv403	XVal Session 58	1	XVal Session 58-Typing - Text-1		2012-07-14 16:07:51.368000
	Edit pad (rev 918)		Brady	cv405	XVal Session 58	1	XVal Session 58-Typing - Text-1		2012-07-14 16:07:51.393000
	Edit pad (rev 919)		sluggo	cv411	XVal Session 58	1	XVal Session 58-Typing - Text-1		2012-07-14 16:07:51.462000
	Edit pad (rev 920)		Xing	cv400	XVal Session 58	1	XVal Session 58-Typing - Text-1		2012-07-14 16:07:51.676000
	Edit pad (rev 921)		nic	cv403	XVal Session 58	1	XVal Session 58-Typing - Text-1		2012-07-14 16:07:51.867000
	Edit pad (rev 922)		Brady	cv405	XVal Session 58	1	XVal Session 58-Typing - Text-1		2012-07-14 16:07:51.892000
	Edit pad (rev 923)		sluggo	cv411	XVal Session 58	1	XVal Session 58-Typing - Text-1		2012-07-14 16:07:51.970000
	Edit pad (rev 924)		Xing	cv400	XVal Session 58	1	XVal Session 58-Typing - Text-1		2012-07-14 16:07:52.179000
	Edit pad (rev 925)		nic	cv403	XVal Session 58	1	XVal Session 58-Typing - Text-1		2012-07-14 16:07:52.370000
	Edit pad (rev 926)		sluggo	cv411	XVal Session 58	1	XVal Session 58-Typing - Text-1		2012-07-14 16:07:52.469000
	Edit pad (rev 927)		Xing	cv400	XVal Session 58	1	XVal Session 58-Typing - Text-1		2012-07-14 16:07:52.689000
	Edit pad (rev 928)		Brady	cv405	XVal Session 58	1	XVal Session 58-Typing - Text-1		2012-07-14 16:07:52.729000
	Edit pad (rev 929)		nic	cv403	XVal Session 58	1	XVal Session 58-Typing - Text-1		2012-07-14 16:07:52.869000
	Edit pad (rev 930)		Xing	cv400	XVal Session 58	1	XVal Session 58-Typing - Text-1		2012-07-14 16:07:53.190000
	Edit pad (rev 931)		Brady	cv405	XVal Session 58	1	XVal Session 58-Typing - Text-1		2012-07-14 16:07:53.228000
	Edit pad (rev 932)		sluggo	cv411	XVal Session 58	1	XVal Session 58-Typing - Text-1		2012-07-14 16:07:53.269000
	Edit pad (rev 933)		nic	cv403	XVal Session 58	1	XVal Session 58-Typing - Text-1		2012-07-14 16:07:53.368000
	Edit pad (rev 934)		Xing	cv400	XVal Session 58	1	XVal Session 58-Typing - Text-1		2012-07-14 16:07:53.689000
	Edit pad (rev 935)		Brady	cv405	XVal Session 58	1	XVal Session 58-Typing - Text-1		2012-07-14 16:07:53.730000
	Edit pad (rev 936)		sluggo	cv411	XVal Session 58	1	XVal Session 58-Typing - Text-1		2012-07-14 16:07:53.768000
	Edit pad (rev 937)		nic	cv403	XVal Session 58	1	XVal Session 58-Typing - Text-1		2012-07-14 16:07:53.868000
	Edit pad (rev 938)		Xing	cv400	XVal Session 58	1	XVal Session 58-Typing - Text-1		2012-07-14 16:07:54.204000
	Edit pad (rev 939)		Brady	cv405	XVal Session 58	1	XVal Session 58-Typing - Text-1		2012-07-14 16:07:54.240000
	Edit pad (rev 940)		sluggo	cv411	XVal Session 58	1	XVal Session 58-Typing - Text-1		2012-07-14 16:07:54.266000
	Edit pad (rev 941)		nic	cv403	XVal Session 58	1	XVal Session 58-Typing - Text-1		2012-07-14 16:07:54.368000
	Edit pad (rev 942)		Xing	cv400	XVal Session 58	1	XVal Session 58-Typing - Text-1		2012-07-14 16:07:54.704000
	Edit pad (rev 943)		sluggo	cv411	XVal Session 58	1	XVal Session 58-Typing - Text-1		2012-07-14 16:07:54.766000
	Edit pad (rev 944)		nic	cv403	XVal Session 58	1	XVal Session 58-Typing - Text-1		2012-07-14 16:07:54.870000
	Edit pad (rev 945)		Brady	cv405	XVal Session 58	1	XVal Session 58-Typing - Text-1		2012-07-14 16:07:54.969000
	Edit pad (rev 946)		Xing	cv400	XVal Session 58	1	XVal Session 58-Typing - Text-1		2012-07-14 16:07:55.207000
	Edit pad (rev 947)		sluggo	cv411	XVal Session 58	1	XVal Session 58-Typing - Text-1		2012-07-14 16:07:55.293000
	Edit pad (rev 948)		nic	cv403	XVal Session 58	1	XVal Session 58-Typing - Text-1		2012-07-14 16:07:55.371000
	Edit pad (rev 949)		Brady	cv405	XVal Session 58	1	XVal Session 58-Typing - Text-1		2012-07-14 16:07:55.469000
	Edit pad (rev 950)		Xing	cv400	XVal Session 58	1	XVal Session 58-Typing - Text-1		2012-07-14 16:07:55.720000
	Edit pad (rev 951)		sluggo	cv411	XVal Session 58	1	XVal Session 58-Typing - Text-1		2012-07-14 16:07:55.794000
	Edit pad (rev 952)		nic	cv403	XVal Session 58	1	XVal Session 58-Typing - Text-1		2012-07-14 16:07:55.870000
	Edit pad (rev 953)		Brady	cv405	XVal Session 58	1	XVal Session 58-Typing - Text-1		2012-07-14 16:07:55.968000
	Edit pad (rev 954)		Xing	cv400	XVal Session 58	1	XVal Session 58-Typing - Text-1		2012-07-14 16:07:56.220000
	Edit pad (rev 955)		sluggo	cv411	XVal Session 58	1	XVal Session 58-Typing - Text-1		2012-07-14 16:07:56.295000
	Edit pad (rev 956)		nic	cv403	XVal Session 58	1	XVal Session 58-Typing - Text-1		2012-07-14 16:07:56.369000
	Edit pad (rev 957)		Brady	cv405	XVal Session 58	1	XVal Session 58-Typing - Text-1		2012-07-14 16:07:56.468000
	Edit pad (rev 958)		Xing	cv400	XVal Session 58	1	XVal Session 58-Typing - Text-1		2012-07-14 16:07:56.720000
	Edit pad (rev 959)		sluggo	cv411	XVal Session 58	1	XVal Session 58-Typing - Text-1		2012-07-14 16:07:56.794000
	Edit pad (rev 960)		nic	cv403	XVal Session 58	1	XVal Session 58-Typing - Text-1		2012-07-14 16:07:56.870000
	Edit pad (rev 961)		Xing	cv400	XVal Session 58	1	XVal Session 58-Typing - Text-1		2012-07-14 16:07:57.220000
	Edit pad (rev 962)		sluggo	cv411	XVal Session 58	1	XVal Session 58-Typing - Text-1		2012-07-14 16:07:57.294000
	Edit pad (rev 963)		nic	cv403	XVal Session 58	1	XVal Session 58-Typing - Text-1		2012-07-14 16:07:57.375000
	Edit pad (rev 964)		Brady	cv405	XVal Session 58	1	XVal Session 58-Typing - Text-1		2012-07-14 16:07:57.472000
	Edit pad (rev 965)		Xing	cv400	XVal Session 58	1	XVal Session 58-Typing - Text-1		2012-07-14 16:07:57.720000
	Edit pad (rev 966)		sluggo	cv411	XVal Session 58	1	XVal Session 58-Typing - Text-1		2012-07-14 16:07:57.815000
	Edit pad (rev 967)		nic	cv403	XVal Session 58	1	XVal Session 58-Typing - Text-1		2012-07-14 16:07:57.874000
	Edit pad (rev 968)		Brady	cv405	XVal Session 58	1	XVal Session 58-Typing - Text-1		2012-07-14 16:07:57.972000
	Edit pad (rev 969)		sluggo	cv411	XVal Session 58	1	XVal Session 58-Typing - Text-1		2012-07-14 16:07:58.319000
	Edit pad (rev 970)		nic	cv403	XVal Session 58	1	XVal Session 58-Typing - Text-1		2012-07-14 16:07:58.375000
	Edit pad (rev 971)		Brady	cv405	XVal Session 58	1	XVal Session 58-Typing - Text-1		2012-07-14 16:07:58.473000
	Edit pad (rev 972)		sluggo	cv411	XVal Session 58	1	XVal Session 58-Typing - Text-1		2012-07-14 16:07:58.820000
	Edit pad (rev 973)		nic	cv403	XVal Session 58	1	XVal Session 58-Typing - Text-1		2012-07-14 16:07:58.875000
	Edit pad (rev 974)		Brady	cv405	XVal Session 58	1	XVal Session 58-Typing - Text-1		2012-07-14 16:07:58.974000
	Edit pad (rev 975)		sluggo	cv411	XVal Session 58	1	XVal Session 58-Typing - Text-1		2012-07-14 16:07:59.357000
	Edit pad (rev 976)		nic	cv403	XVal Session 58	1	XVal Session 58-Typing - Text-1		2012-07-14 16:07:59.376000
	Edit pad (rev 977)		Brady	cv405	XVal Session 58	1	XVal Session 58-Typing - Text-1		2012-07-14 16:07:59.475000
	Edit pad (rev 978)		sluggo	cv411	XVal Session 58	1	XVal Session 58-Typing - Text-1		2012-07-14 16:07:59.820000
	Edit pad (rev 979)		nic	cv403	XVal Session 58	1	XVal Session 58-Typing - Text-1		2012-07-14 16:07:59.875000
	Edit pad (rev 980)		Brady	cv405	XVal Session 58	1	XVal Session 58-Typing - Text-1		2012-07-14 16:07:59.975000
	Edit pad (rev 981)		sluggo	cv411	XVal Session 58	1	XVal Session 58-Typing - Text-1		2012-07-14 16:08:00.321000
	Edit pad (rev 982)		nic	cv403	XVal Session 58	1	XVal Session 58-Typing - Text-1		2012-07-14 16:08:00.389000
	Edit pad (rev 983)		Brady	cv405	XVal Session 58	1	XVal Session 58-Typing - Text-1		2012-07-14 16:08:00.476000
	Edit pad (rev 984)		sluggo	cv411	XVal Session 58	1	XVal Session 58-Typing - Text-1		2012-07-14 16:08:00.820000
	Edit pad (rev 985)		nic	cv403	XVal Session 58	1	XVal Session 58-Typing - Text-1		2012-07-14 16:08:00.888000
	Edit pad (rev 986)		sluggo	cv411	XVal Session 58	1	XVal Session 58-Typing - Text-1		2012-07-14 16:08:01.322000
	Edit pad (rev 987)		nic	cv403	XVal Session 58	1	XVal Session 58-Typing - Text-1		2012-07-14 16:08:01.397000
	Edit pad (rev 988)		sluggo	cv411	XVal Session 58	1	XVal Session 58-Typing - Text-1		2012-07-14 16:08:01.822000
	Edit pad (rev 989)		nic	cv403	XVal Session 58	1	XVal Session 58-Typing - Text-1		2012-07-14 16:08:01.899000
	Edit pad (rev 990)		sluggo	cv411	XVal Session 58	1	XVal Session 58-Typing - Text-1		2012-07-14 16:08:02.321000
	Edit pad (rev 991)		nic	cv403	XVal Session 58	1	XVal Session 58-Typing - Text-1		2012-07-14 16:08:02.398000
	Edit pad (rev 992)		sluggo	cv411	XVal Session 58	1	XVal Session 58-Typing - Text-1		2012-07-14 16:08:02.825000
	Edit pad (rev 993)		nic	cv403	XVal Session 58	1	XVal Session 58-Typing - Text-1		2012-07-14 16:08:02.897000
	Edit pad (rev 994)		sluggo	cv411	XVal Session 58	1	XVal Session 58-Typing - Text-1		2012-07-14 16:08:03.326000
	Edit pad (rev 995)		sluggo	cv411	XVal Session 58	1	XVal Session 58-Typing - Text-1		2012-07-14 16:08:03.826000
	Edit pad (rev 996)		Brady	cv405	XVal Session 58	1	XVal Session 58-Typing - Text-1		2012-07-14 16:08:03.831000
	Edit pad (rev 997)		Brady	cv405	XVal Session 58	1	XVal Session 58-Typing - Text-1		2012-07-14 16:08:04.620000
	Edit pad (rev 998)		sluggo	cv411	XVal Session 58	1	XVal Session 58-Typing - Text-1		2012-07-14 16:08:07.758000
	Edit pad (rev 999)		sluggo	cv411	XVal Session 58	1	XVal Session 58-Typing - Text-1		2012-07-14 16:08:08.258000
	Edit pad (rev 1000)		Brady	cv405	XVal Session 58	1	XVal Session 58-Typing - Text-1		2012-07-14 16:08:08.552000
	Edit pad (rev 1001)		sluggo	cv411	XVal Session 58	1	XVal Session 58-Typing - Text-1		2012-07-14 16:08:08.756000
	Edit pad (rev 1002)		Brady	cv405	XVal Session 58	1	XVal Session 58-Typing - Text-1		2012-07-14 16:08:09.051000
	Edit pad (rev 1003)		sluggo	cv411	XVal Session 58	1	XVal Session 58-Typing - Text-1		2012-07-14 16:08:09.257000
	Edit pad (rev 1004)		Xing	cv400	XVal Session 58	1	XVal Session 58-Typing - Text-1		2012-07-14 16:08:09.519000
	Edit pad (rev 1005)		sluggo	cv411	XVal Session 58	1	XVal Session 58-Typing - Text-1		2012-07-14 16:08:09.758000
	Edit pad (rev 1006)		sluggo	cv411	XVal Session 58	1	XVal Session 58-Typing - Text-1		2012-07-14 16:08:10.262000
	Edit pad (rev 1007)		Brady	cv405	XVal Session 58	1	XVal Session 58-Typing - Text-1		2012-07-14 16:08:10.577000
	Edit pad (rev 1008)		sluggo	cv411	XVal Session 58	1	XVal Session 58-Typing - Text-1		2012-07-14 16:08:10.797000
	Edit pad (rev 1009)		Brady	cv405	XVal Session 58	1	XVal Session 58-Typing - Text-1		2012-07-14 16:08:11.075000
	Edit pad (rev 1010)		sluggo	cv411	XVal Session 58	1	XVal Session 58-Typing - Text-1		2012-07-14 16:08:11.305000
	Edit pad (rev 1011)		Brady	cv405	XVal Session 58	1	XVal Session 58-Typing - Text-1		2012-07-14 16:08:11.576000
	Edit pad (rev 1012)		sluggo	cv411	XVal Session 58	1	XVal Session 58-Typing - Text-1		2012-07-14 16:08:11.804000
	Edit pad (rev 1013)		Brady	cv405	XVal Session 58	1	XVal Session 58-Typing - Text-1		2012-07-14 16:08:12.076000
	Edit pad (rev 1014)		sluggo	cv411	XVal Session 58	1	XVal Session 58-Typing - Text-1		2012-07-14 16:08:12.388000
	Edit pad (rev 1015)		Brady	cv405	XVal Session 58	1	XVal Session 58-Typing - Text-1		2012-07-14 16:08:12.776000
	Edit pad (rev 1016)		sluggo	cv411	XVal Session 58	1	XVal Session 58-Typing - Text-1		2012-07-14 16:08:12.806000
	Edit pad (rev 1017)		Brady	cv405	XVal Session 58	1	XVal Session 58-Typing - Text-1		2012-07-14 16:08:13.275000
	Edit pad (rev 1018)		sluggo	cv411	XVal Session 58	1	XVal Session 58-Typing - Text-1		2012-07-14 16:08:13.343000
	Edit pad (rev 1019)		sluggo	cv411	XVal Session 58	1	XVal Session 58-Typing - Text-1		2012-07-14 16:08:13.808000
	Edit pad (rev 1020)		nic	cv403	XVal Session 58	1	XVal Session 58-Typing - Text-1		2012-07-14 16:08:13.961000
	Edit pad (rev 1021)		sluggo	cv411	XVal Session 58	1	XVal Session 58-Typing - Text-1		2012-07-14 16:08:14.307000
	Edit pad (rev 1022)		Brady	cv405	XVal Session 58	1	XVal Session 58-Typing - Text-1		2012-07-14 16:08:14.380000
	Edit pad (rev 1023)		nic	cv403	XVal Session 58	1	XVal Session 58-Typing - Text-1		2012-07-14 16:08:14.651000
	Edit pad (rev 1024)		sluggo	cv411	XVal Session 58	1	XVal Session 58-Typing - Text-1		2012-07-14 16:08:14.853000
	Edit pad (rev 1025)		Brady	cv405	XVal Session 58	1	XVal Session 58-Typing - Text-1		2012-07-14 16:08:14.881000
	Edit pad (rev 1026)		nic	cv403	XVal Session 58	1	XVal Session 58-Typing - Text-1		2012-07-14 16:08:15.152000
	Edit pad (rev 1027)		sluggo	cv411	XVal Session 58	1	XVal Session 58-Typing - Text-1		2012-07-14 16:08:15.352000
	Edit pad (rev 1028)		Brady	cv405	XVal Session 58	1	XVal Session 58-Typing - Text-1		2012-07-14 16:08:15.657000
	Edit pad (rev 1029)		nic	cv403	XVal Session 58	1	XVal Session 58-Typing - Text-1		2012-07-14 16:08:15.658000
	Edit pad (rev 1030)		sluggo	cv411	XVal Session 58	1	XVal Session 58-Typing - Text-1		2012-07-14 16:08:15.852000
	Edit pad (rev 1031)		Brady	cv405	XVal Session 58	1	XVal Session 58-Typing - Text-1		2012-07-14 16:08:16.157000
	Edit pad (rev 1032)		nic	cv403	XVal Session 58	1	XVal Session 58-Typing - Text-1		2012-07-14 16:08:16.161000
	Edit pad (rev 1033)		sluggo	cv411	XVal Session 58	1	XVal Session 58-Typing - Text-1		2012-07-14 16:08:16.351000
	Edit pad (rev 1034)		nic	cv403	XVal Session 58	1	XVal Session 58-Typing - Text-1		2012-07-14 16:08:16.658000
	Edit pad (rev 1035)		Brady	cv405	XVal Session 58	1	XVal Session 58-Typing - Text-1		2012-07-14 16:08:16.660000
	Edit pad (rev 1036)		sluggo	cv411	XVal Session 58	1	XVal Session 58-Typing - Text-1		2012-07-14 16:08:16.852000
	Edit pad (rev 1037)		Brady	cv405	XVal Session 58	1	XVal Session 58-Typing - Text-1		2012-07-14 16:08:17.158000
	Edit pad (rev 1038)		nic	cv403	XVal Session 58	1	XVal Session 58-Typing - Text-1		2012-07-14 16:08:17.161000
	Edit pad (rev 1039)		sluggo	cv411	XVal Session 58	1	XVal Session 58-Typing - Text-1		2012-07-14 16:08:17.353000
	Edit pad (rev 1040)		Brady	cv405	XVal Session 58	1	XVal Session 58-Typing - Text-1		2012-07-14 16:08:17.658000
	Edit pad (rev 1041)		nic	cv403	XVal Session 58	1	XVal Session 58-Typing - Text-1		2012-07-14 16:08:17.663000
	Edit pad (rev 1042)		nic	cv403	XVal Session 58	1	XVal Session 58-Typing - Text-1		2012-07-14 16:08:18.170000
	Edit pad (rev 1043)		Brady	cv405	XVal Session 58	1	XVal Session 58-Typing - Text-1		2012-07-14 16:08:18.407000
	Edit pad (rev 1044)		nic	cv403	XVal Session 58	1	XVal Session 58-Typing - Text-1		2012-07-14 16:08:18.669000
	Edit pad (rev 1045)		sluggo	cv411	XVal Session 58	1	XVal Session 58-Typing - Text-1		2012-07-14 16:08:18.712000
	Edit pad (rev 1046)		Brady	cv405	XVal Session 58	1	XVal Session 58-Typing - Text-1		2012-07-14 16:08:18.907000
	Edit pad (rev 1047)		nic	cv403	XVal Session 58	1	XVal Session 58-Typing - Text-1		2012-07-14 16:08:19.170000
	Edit pad (rev 1048)		sluggo	cv411	XVal Session 58	1	XVal Session 58-Typing - Text-1		2012-07-14 16:08:19.212000
	Edit pad (rev 1049)		Brady	cv405	XVal Session 58	1	XVal Session 58-Typing - Text-1		2012-07-14 16:08:19.407000
	Edit pad (rev 1050)		nic	cv403	XVal Session 58	1	XVal Session 58-Typing - Text-1		2012-07-14 16:08:19.670000
	Edit pad (rev 1051)		sluggo	cv411	XVal Session 58	1	XVal Session 58-Typing - Text-1		2012-07-14 16:08:19.710000
	Edit pad (rev 1052)		Brady	cv405	XVal Session 58	1	XVal Session 58-Typing - Text-1		2012-07-14 16:08:19.909000
	Edit pad (rev 1053)		nic	cv403	XVal Session 58	1	XVal Session 58-Typing - Text-1		2012-07-14 16:08:20.169000
	Edit pad (rev 1054)		Brady	cv405	XVal Session 58	1	XVal Session 58-Typing - Text-1		2012-07-14 16:08:20.645000
	Edit pad (rev 1055)		nic	cv403	XVal Session 58	1	XVal Session 58-Typing - Text-1		2012-07-14 16:08:20.678000
	Edit pad (rev 1056)		sluggo	cv411	XVal Session 58	1	XVal Session 58-Typing - Text-1		2012-07-14 16:08:21.076000
	Edit pad (rev 1057)		Brady	cv405	XVal Session 58	1	XVal Session 58-Typing - Text-1		2012-07-14 16:08:21.146000
	Edit pad (rev 1058)		nic	cv403	XVal Session 58	1	XVal Session 58-Typing - Text-1		2012-07-14 16:08:21.175000
	Edit pad (rev 1059)		sluggo	cv411	XVal Session 58	1	XVal Session 58-Typing - Text-1		2012-07-14 16:08:21.576000
	Edit pad (rev 1060)		Brady	cv405	XVal Session 58	1	XVal Session 58-Typing - Text-1		2012-07-14 16:08:21.645000
	Edit pad (rev 1061)		nic	cv403	XVal Session 58	1	XVal Session 58-Typing - Text-1		2012-07-14 16:08:21.680000
	Edit pad (rev 1062)		sluggo	cv411	XVal Session 58	1	XVal Session 58-Typing - Text-1		2012-07-14 16:08:22.080000
	Edit pad (rev 1063)		Brady	cv405	XVal Session 58	1	XVal Session 58-Typing - Text-1		2012-07-14 16:08:22.145000
	Edit pad (rev 1064)		nic	cv403	XVal Session 58	1	XVal Session 58-Typing - Text-1		2012-07-14 16:08:22.193000
	Edit pad (rev 1065)		sluggo	cv411	XVal Session 58	1	XVal Session 58-Typing - Text-1		2012-07-14 16:08:22.581000
	Edit pad (rev 1066)		Brady	cv405	XVal Session 58	1	XVal Session 58-Typing - Text-1		2012-07-14 16:08:22.645000
	Edit pad (rev 1067)		nic	cv403	XVal Session 58	1	XVal Session 58-Typing - Text-1		2012-07-14 16:08:22.691000
	Edit pad (rev 1068)		sluggo	cv411	XVal Session 58	1	XVal Session 58-Typing - Text-1		2012-07-14 16:08:23.080000
	Edit pad (rev 1069)		nic	cv403	XVal Session 58	1	XVal Session 58-Typing - Text-1		2012-07-14 16:08:23.190000
	Edit pad (rev 1070)		sluggo	cv411	XVal Session 58	1	XVal Session 58-Typing - Text-1		2012-07-14 16:08:23.580000
	Edit pad (rev 1071)		nic	cv403	XVal Session 58	1	XVal Session 58-Typing - Text-1		2012-07-14 16:08:23.690000
	Edit pad (rev 1072)		Brady	cv405	XVal Session 58	1	XVal Session 58-Typing - Text-1		2012-07-14 16:08:23.711000
	Edit pad (rev 1073)		sluggo	cv411	XVal Session 58	1	XVal Session 58-Typing - Text-1		2012-07-14 16:08:24.080000
	Edit pad (rev 1074)		nic	cv403	XVal Session 58	1	XVal Session 58-Typing - Text-1		2012-07-14 16:08:24.190000
	Edit pad (rev 1075)		Brady	cv405	XVal Session 58	1	XVal Session 58-Typing - Text-1		2012-07-14 16:08:24.223000
	Edit pad (rev 1076)		sluggo	cv411	XVal Session 58	1	XVal Session 58-Typing - Text-1		2012-07-14 16:08:24.592000
	Edit pad (rev 1077)		nic	cv403	XVal Session 58	1	XVal Session 58-Typing - Text-1		2012-07-14 16:08:24.692000
	Edit pad (rev 1078)		Brady	cv405	XVal Session 58	1	XVal Session 58-Typing - Text-1		2012-07-14 16:08:24.728000
	Edit pad (rev 1079)		sluggo	cv411	XVal Session 58	1	XVal Session 58-Typing - Text-1		2012-07-14 16:08:25.118000
	Edit pad (rev 1080)		nic	cv403	XVal Session 58	1	XVal Session 58-Typing - Text-1		2012-07-14 16:08:25.193000
	Edit pad (rev 1081)		Brady	cv405	XVal Session 58	1	XVal Session 58-Typing - Text-1		2012-07-14 16:08:25.228000
	Edit pad (rev 1082)		sluggo	cv411	XVal Session 58	1	XVal Session 58-Typing - Text-1		2012-07-14 16:08:25.591000
	Edit pad (rev 1083)		nic	cv403	XVal Session 58	1	XVal Session 58-Typing - Text-1		2012-07-14 16:08:25.691000
	Edit pad (rev 1084)		sluggo	cv411	XVal Session 58	1	XVal Session 58-Typing - Text-1		2012-07-14 16:08:26.091000
	Edit pad (rev 1085)		nic	cv403	XVal Session 58	1	XVal Session 58-Typing - Text-1		2012-07-14 16:08:26.191000
	Edit pad (rev 1086)		Xing	cv400	XVal Session 58	1	XVal Session 58-Typing - Text-1		2012-07-14 16:08:26.431000
	Edit pad (rev 1087)		sluggo	cv411	XVal Session 58	1	XVal Session 58-Typing - Text-1		2012-07-14 16:08:26.591000
	Edit pad (rev 1088)		nic	cv403	XVal Session 58	1	XVal Session 58-Typing - Text-1		2012-07-14 16:08:26.692000
	Edit pad (rev 1089)		Xing	cv400	XVal Session 58	1	XVal Session 58-Typing - Text-1		2012-07-14 16:08:26.939000
	Edit pad (rev 1090)		Brady	cv405	XVal Session 58	1	XVal Session 58-Typing - Text-1		2012-07-14 16:08:26.984000
	Edit pad (rev 1091)		sluggo	cv411	XVal Session 58	1	XVal Session 58-Typing - Text-1		2012-07-14 16:08:27.091000
	Edit pad (rev 1092)		nic	cv403	XVal Session 58	1	XVal Session 58-Typing - Text-1		2012-07-14 16:08:27.191000
	Edit pad (rev 1093)		Xing	cv400	XVal Session 58	1	XVal Session 58-Typing - Text-1		2012-07-14 16:08:27.440000
	Edit pad (rev 1094)		Brady	cv405	XVal Session 58	1	XVal Session 58-Typing - Text-1		2012-07-14 16:08:27.485000
	Edit pad (rev 1095)		sluggo	cv411	XVal Session 58	1	XVal Session 58-Typing - Text-1		2012-07-14 16:08:27.591000
	Edit pad (rev 1096)		nic	cv403	XVal Session 58	1	XVal Session 58-Typing - Text-1		2012-07-14 16:08:27.692000
	Edit pad (rev 1097)		Brady	cv405	XVal Session 58	1	XVal Session 58-Typing - Text-1		2012-07-14 16:08:27.984000
	Edit pad (rev 1098)		sluggo	cv411	XVal Session 58	1	XVal Session 58-Typing - Text-1		2012-07-14 16:08:28.093000
	Edit pad (rev 1099)		nic	cv403	XVal Session 58	1	XVal Session 58-Typing - Text-1		2012-07-14 16:08:28.193000
	Edit pad (rev 1100)		Xing	cv400	XVal Session 58	1	XVal Session 58-Typing - Text-1		2012-07-14 16:08:28.327000
	Edit pad (rev 1101)		Brady	cv405	XVal Session 58	1	XVal Session 58-Typing - Text-1		2012-07-14 16:08:28.483000
	Edit pad (rev 1102)		sluggo	cv411	XVal Session 58	1	XVal Session 58-Typing - Text-1		2012-07-14 16:08:28.592000
	Edit pad (rev 1103)		nic	cv403	XVal Session 58	1	XVal Session 58-Typing - Text-1		2012-07-14 16:08:28.693000
	Edit pad (rev 1104)		Xing	cv400	XVal Session 58	1	XVal Session 58-Typing - Text-1		2012-07-14 16:08:28.925000
	Edit pad (rev 1105)		Brady	cv405	XVal Session 58	1	XVal Session 58-Typing - Text-1		2012-07-14 16:08:28.985000
	Edit pad (rev 1106)		nic	cv403	XVal Session 58	1	XVal Session 58-Typing - Text-1		2012-07-14 16:08:29.194000
	Edit pad (rev 1107)		sluggo	cv411	XVal Session 58	1	XVal Session 58-Typing - Text-1		2012-07-14 16:08:29.355000
	Edit pad (rev 1108)		Xing	cv400	XVal Session 58	1	XVal Session 58-Typing - Text-1		2012-07-14 16:08:29.425000
	Edit pad (rev 1109)		Brady	cv405	XVal Session 58	1	XVal Session 58-Typing - Text-1		2012-07-14 16:08:29.484000
	Edit pad (rev 1110)		nic	cv403	XVal Session 58	1	XVal Session 58-Typing - Text-1		2012-07-14 16:08:29.694000
	Edit pad (rev 1111)		sluggo	cv411	XVal Session 58	1	XVal Session 58-Typing - Text-1		2012-07-14 16:08:29.855000
	Edit pad (rev 1112)		Xing	cv400	XVal Session 58	1	XVal Session 58-Typing - Text-1		2012-07-14 16:08:29.940000
	Edit pad (rev 1113)		Brady	cv405	XVal Session 58	1	XVal Session 58-Typing - Text-1		2012-07-14 16:08:29.983000
	Edit pad (rev 1114)		nic	cv403	XVal Session 58	1	XVal Session 58-Typing - Text-1		2012-07-14 16:08:30.266000
	Edit pad (rev 1115)		sluggo	cv411	XVal Session 58	1	XVal Session 58-Typing - Text-1		2012-07-14 16:08:30.354000
	Edit pad (rev 1116)		Xing	cv400	XVal Session 58	1	XVal Session 58-Typing - Text-1		2012-07-14 16:08:30.439000
	Edit pad (rev 1117)		Brady	cv405	XVal Session 58	1	XVal Session 58-Typing - Text-1		2012-07-14 16:08:30.484000
	Edit pad (rev 1118)		nic	cv403	XVal Session 58	1	XVal Session 58-Typing - Text-1		2012-07-14 16:08:30.766000
	Edit pad (rev 1119)		sluggo	cv411	XVal Session 58	1	XVal Session 58-Typing - Text-1		2012-07-14 16:08:30.854000
	Edit pad (rev 1120)		Xing	cv400	XVal Session 58	1	XVal Session 58-Typing - Text-1		2012-07-14 16:08:30.953000
	Edit pad (rev 1121)		Brady	cv405	XVal Session 58	1	XVal Session 58-Typing - Text-1		2012-07-14 16:08:30.984000
	Edit pad (rev 1122)		nic	cv403	XVal Session 58	1	XVal Session 58-Typing - Text-1		2012-07-14 16:08:31.267000
	Edit pad (rev 1123)		sluggo	cv411	XVal Session 58	1	XVal Session 58-Typing - Text-1		2012-07-14 16:08:31.353000
	Edit pad (rev 1124)		Xing	cv400	XVal Session 58	1	XVal Session 58-Typing - Text-1		2012-07-14 16:08:31.452000
	Edit pad (rev 1125)		Brady	cv405	XVal Session 58	1	XVal Session 58-Typing - Text-1		2012-07-14 16:08:31.483000
	Edit pad (rev 1126)		nic	cv403	XVal Session 58	1	XVal Session 58-Typing - Text-1		2012-07-14 16:08:31.769000
	Edit pad (rev 1127)		sluggo	cv411	XVal Session 58	1	XVal Session 58-Typing - Text-1		2012-07-14 16:08:31.853000
	Edit pad (rev 1128)		Xing	cv400	XVal Session 58	1	XVal Session 58-Typing - Text-1		2012-07-14 16:08:31.953000
	Edit pad (rev 1129)		Brady	cv405	XVal Session 58	1	XVal Session 58-Typing - Text-1		2012-07-14 16:08:31.988000
	Edit pad (rev 1130)		nic	cv403	XVal Session 58	1	XVal Session 58-Typing - Text-1		2012-07-14 16:08:32.277000
	Edit pad (rev 1131)		sluggo	cv411	XVal Session 58	1	XVal Session 58-Typing - Text-1		2012-07-14 16:08:32.360000
	Edit pad (rev 1132)		Xing	cv400	XVal Session 58	1	XVal Session 58-Typing - Text-1		2012-07-14 16:08:32.452000
	Edit pad (rev 1133)		Brady	cv405	XVal Session 58	1	XVal Session 58-Typing - Text-1		2012-07-14 16:08:32.489000
	Edit pad (rev 1134)		nic	cv403	XVal Session 58	1	XVal Session 58-Typing - Text-1		2012-07-14 16:08:32.777000
	Edit pad (rev 1135)		sluggo	cv411	XVal Session 58	1	XVal Session 58-Typing - Text-1		2012-07-14 16:08:32.888000
	Edit pad (rev 1136)		Xing	cv400	XVal Session 58	1	XVal Session 58-Typing - Text-1		2012-07-14 16:08:33.185000
	Edit pad (rev 1137)		nic	cv403	XVal Session 58	1	XVal Session 58-Typing - Text-1		2012-07-14 16:08:33.275000
	Edit pad (rev 1138)		sluggo	cv411	XVal Session 58	1	XVal Session 58-Typing - Text-1		2012-07-14 16:08:33.387000
	Edit pad (rev 1139)		Brady	cv405	XVal Session 58	1	XVal Session 58-Typing - Text-1		2012-07-14 16:08:33.695000
	Edit pad (rev 1140)		nic	cv403	XVal Session 58	1	XVal Session 58-Typing - Text-1		2012-07-14 16:08:33.775000
	Edit pad (rev 1141)		sluggo	cv411	XVal Session 58	1	XVal Session 58-Typing - Text-1		2012-07-14 16:08:33.888000
	Edit pad (rev 1142)		Xing	cv400	XVal Session 58	1	XVal Session 58-Typing - Text-1		2012-07-14 16:08:33.906000
	Edit pad (rev 1143)		nic	cv403	XVal Session 58	1	XVal Session 58-Typing - Text-1		2012-07-14 16:08:34.279000
	Edit pad (rev 1144)		sluggo	cv411	XVal Session 58	1	XVal Session 58-Typing - Text-1		2012-07-14 16:08:34.388000
	Edit pad (rev 1145)		Xing	cv400	XVal Session 58	1	XVal Session 58-Typing - Text-1		2012-07-14 16:08:34.405000
	Edit pad (rev 1146)		Brady	cv405	XVal Session 58	1	XVal Session 58-Typing - Text-1		2012-07-14 16:08:34.407000
	Edit pad (rev 1147)		nic	cv403	XVal Session 58	1	XVal Session 58-Typing - Text-1		2012-07-14 16:08:34.777000
	Edit pad (rev 1148)		Xing	cv400	XVal Session 58	1	XVal Session 58-Typing - Text-1		2012-07-14 16:08:34.906000
	Edit pad (rev 1149)		Brady	cv405	XVal Session 58	1	XVal Session 58-Typing - Text-1		2012-07-14 16:08:34.907000
	Edit pad (rev 1150)		sluggo	cv411	XVal Session 58	1	XVal Session 58-Typing - Text-1		2012-07-14 16:08:34.919000
	Edit pad (rev 1151)		nic	cv403	XVal Session 58	1	XVal Session 58-Typing - Text-1		2012-07-14 16:08:35.277000
	Edit pad (rev 1152)		Brady	cv405	XVal Session 58	1	XVal Session 58-Typing - Text-1		2012-07-14 16:08:35.406000
	Edit pad (rev 1153)		sluggo	cv411	XVal Session 58	1	XVal Session 58-Typing - Text-1		2012-07-14 16:08:35.430000
	Edit pad (rev 1154)		nic	cv403	XVal Session 58	1	XVal Session 58-Typing - Text-1		2012-07-14 16:08:35.777000
	Edit pad (rev 1155)		Brady	cv405	XVal Session 58	1	XVal Session 58-Typing - Text-1		2012-07-14 16:08:35.908000
	Edit pad (rev 1156)		sluggo	cv411	XVal Session 58	1	XVal Session 58-Typing - Text-1		2012-07-14 16:08:35.930000
	Edit pad (rev 1157)		Xing	cv400	XVal Session 58	1	XVal Session 58-Typing - Text-1		2012-07-14 16:08:36.264000
	Edit pad (rev 1158)		nic	cv403	XVal Session 58	1	XVal Session 58-Typing - Text-1		2012-07-14 16:08:36.283000
	Edit pad (rev 1159)		Brady	cv405	XVal Session 58	1	XVal Session 58-Typing - Text-1		2012-07-14 16:08:36.408000
	Edit pad (rev 1160)		sluggo	cv411	XVal Session 58	1	XVal Session 58-Typing - Text-1		2012-07-14 16:08:36.430000
	Edit pad (rev 1161)		Xing	cv400	XVal Session 58	1	XVal Session 58-Typing - Text-1		2012-07-14 16:08:36.767000
	Edit pad (rev 1162)		nic	cv403	XVal Session 58	1	XVal Session 58-Typing - Text-1		2012-07-14 16:08:36.784000
	Edit pad (rev 1163)		Brady	cv405	XVal Session 58	1	XVal Session 58-Typing - Text-1		2012-07-14 16:08:36.927000
	Edit pad (rev 1164)		sluggo	cv411	XVal Session 58	1	XVal Session 58-Typing - Text-1		2012-07-14 16:08:36.930000
	Edit pad (rev 1165)		Xing	cv400	XVal Session 58	1	XVal Session 58-Typing - Text-1		2012-07-14 16:08:37.266000
	Edit pad (rev 1166)		nic	cv403	XVal Session 58	1	XVal Session 58-Typing - Text-1		2012-07-14 16:08:37.286000
	Edit pad (rev 1167)		sluggo	cv411	XVal Session 58	1	XVal Session 58-Typing - Text-1		2012-07-14 16:08:37.432000
	Edit pad (rev 1168)		Brady	cv405	XVal Session 58	1	XVal Session 58-Typing - Text-1		2012-07-14 16:08:37.707000
	Edit pad (rev 1169)		Xing	cv400	XVal Session 58	1	XVal Session 58-Typing - Text-1		2012-07-14 16:08:37.766000
	Edit pad (rev 1170)		nic	cv403	XVal Session 58	1	XVal Session 58-Typing - Text-1		2012-07-14 16:08:37.784000
	Edit pad (rev 1171)		sluggo	cv411	XVal Session 58	1	XVal Session 58-Typing - Text-1		2012-07-14 16:08:37.933000
	Edit pad (rev 1172)		Xing	cv400	XVal Session 58	1	XVal Session 58-Typing - Text-1		2012-07-14 16:08:38.267000
	Edit pad (rev 1173)		Brady	cv405	XVal Session 58	1	XVal Session 58-Typing - Text-1		2012-07-14 16:08:38.311000
	Edit pad (rev 1174)		nic	cv403	XVal Session 58	1	XVal Session 58-Typing - Text-1		2012-07-14 16:08:38.612000
	Edit pad (rev 1175)		Xing	cv400	XVal Session 58	1	XVal Session 58-Typing - Text-1		2012-07-14 16:08:38.765000
	Edit pad (rev 1176)		Brady	cv405	XVal Session 58	1	XVal Session 58-Typing - Text-1		2012-07-14 16:08:38.897000
	Edit pad (rev 1177)		nic	cv403	XVal Session 58	1	XVal Session 58-Typing - Text-1		2012-07-14 16:08:39.113000
	Edit pad (rev 1178)		Xing	cv400	XVal Session 58	1	XVal Session 58-Typing - Text-1		2012-07-14 16:08:39.267000
	Edit pad (rev 1179)		Brady	cv405	XVal Session 58	1	XVal Session 58-Typing - Text-1		2012-07-14 16:08:39.418000
	Edit pad (rev 1180)		nic	cv403	XVal Session 58	1	XVal Session 58-Typing - Text-1		2012-07-14 16:08:39.632000
	Edit pad (rev 1181)		Xing	cv400	XVal Session 58	1	XVal Session 58-Typing - Text-1		2012-07-14 16:08:39.765000
	Edit pad (rev 1182)		sluggo	cv411	XVal Session 58	1	XVal Session 58-Typing - Text-1		2012-07-14 16:08:39.899000
	Edit pad (rev 1183)		Brady	cv405	XVal Session 58	1	XVal Session 58-Typing - Text-1		2012-07-14 16:08:39.918000
	Edit pad (rev 1184)		nic	cv403	XVal Session 58	1	XVal Session 58-Typing - Text-1		2012-07-14 16:08:40.140000
	Edit pad (rev 1185)		Xing	cv400	XVal Session 58	1	XVal Session 58-Typing - Text-1		2012-07-14 16:08:40.272000
	Edit pad (rev 1186)		sluggo	cv411	XVal Session 58	1	XVal Session 58-Typing - Text-1		2012-07-14 16:08:40.401000
	Edit pad (rev 1187)		nic	cv403	XVal Session 58	1	XVal Session 58-Typing - Text-1		2012-07-14 16:08:40.639000
	Edit pad (rev 1188)		Xing	cv400	XVal Session 58	1	XVal Session 58-Typing - Text-1		2012-07-14 16:08:40.773000
	Edit pad (rev 1189)		Brady	cv405	XVal Session 58	1	XVal Session 58-Typing - Text-1		2012-07-14 16:08:40.816000
	Edit pad (rev 1190)		sluggo	cv411	XVal Session 58	1	XVal Session 58-Typing - Text-1		2012-07-14 16:08:40.900000
	Edit pad (rev 1191)		nic	cv403	XVal Session 58	1	XVal Session 58-Typing - Text-1		2012-07-14 16:08:41.140000
	Edit pad (rev 1192)		Brady	cv405	XVal Session 58	1	XVal Session 58-Typing - Text-1		2012-07-14 16:08:41.314000
	Edit pad (rev 1193)		Xing	cv400	XVal Session 58	1	XVal Session 58-Typing - Text-1		2012-07-14 16:08:41.426000
	Edit pad (rev 1194)		nic	cv403	XVal Session 58	1	XVal Session 58-Typing - Text-1		2012-07-14 16:08:41.640000
	Edit pad (rev 1195)		Brady	cv405	XVal Session 58	1	XVal Session 58-Typing - Text-1		2012-07-14 16:08:41.817000
	Edit pad (rev 1196)		Xing	cv400	XVal Session 58	1	XVal Session 58-Typing - Text-1		2012-07-14 16:08:41.925000
	Edit pad (rev 1197)		nic	cv403	XVal Session 58	1	XVal Session 58-Typing - Text-1		2012-07-14 16:08:42.149000
	Edit pad (rev 1198)		Brady	cv405	XVal Session 58	1	XVal Session 58-Typing - Text-1		2012-07-14 16:08:42.318000
	Edit pad (rev 1199)		sluggo	cv411	XVal Session 58	1	XVal Session 58-Typing - Text-1		2012-07-14 16:08:42.343000
	Edit pad (rev 1200)		Xing	cv400	XVal Session 58	1	XVal Session 58-Typing - Text-1		2012-07-14 16:08:42.437000
	Edit pad (rev 1201)		nic	cv403	XVal Session 58	1	XVal Session 58-Typing - Text-1		2012-07-14 16:08:42.653000
	Edit pad (rev 1202)		sluggo	cv411	XVal Session 58	1	XVal Session 58-Typing - Text-1		2012-07-14 16:08:42.846000
	Edit pad (rev 1203)		Xing	cv400	XVal Session 58	1	XVal Session 58-Typing - Text-1		2012-07-14 16:08:42.938000
	Edit pad (rev 1204)		nic	cv403	XVal Session 58	1	XVal Session 58-Typing - Text-1		2012-07-14 16:08:43.156000
	Edit pad (rev 1205)		sluggo	cv411	XVal Session 58	1	XVal Session 58-Typing - Text-1		2012-07-14 16:08:43.359000
	Edit pad (rev 1206)		Xing	cv400	XVal Session 58	1	XVal Session 58-Typing - Text-1		2012-07-14 16:08:43.438000
	Edit pad (rev 1207)		nic	cv403	XVal Session 58	1	XVal Session 58-Typing - Text-1		2012-07-14 16:08:43.658000
	Edit pad (rev 1208)		sluggo	cv411	XVal Session 58	1	XVal Session 58-Typing - Text-1		2012-07-14 16:08:43.853000
	Edit pad (rev 1209)		Xing	cv400	XVal Session 58	1	XVal Session 58-Typing - Text-1		2012-07-14 16:08:43.937000
	Edit pad (rev 1210)		Brady	cv405	XVal Session 58	1	XVal Session 58-Typing - Text-1		2012-07-14 16:08:44.036000
	Edit pad (rev 1211)		nic	cv403	XVal Session 58	1	XVal Session 58-Typing - Text-1		2012-07-14 16:08:44.171000
	Edit pad (rev 1212)		sluggo	cv411	XVal Session 58	1	XVal Session 58-Typing - Text-1		2012-07-14 16:08:44.351000
	Edit pad (rev 1213)		Xing	cv400	XVal Session 58	1	XVal Session 58-Typing - Text-1		2012-07-14 16:08:44.439000
	Edit pad (rev 1214)		Brady	cv405	XVal Session 58	1	XVal Session 58-Typing - Text-1		2012-07-14 16:08:44.535000
	Edit pad (rev 1215)		nic	cv403	XVal Session 58	1	XVal Session 58-Typing - Text-1		2012-07-14 16:08:44.676000
	Edit pad (rev 1216)		sluggo	cv411	XVal Session 58	1	XVal Session 58-Typing - Text-1		2012-07-14 16:08:44.851000
	Edit pad (rev 1217)		Brady	cv405	XVal Session 58	1	XVal Session 58-Typing - Text-1		2012-07-14 16:08:45.038000
	Edit pad (rev 1218)		nic	cv403	XVal Session 58	1	XVal Session 58-Typing - Text-1		2012-07-14 16:08:45.175000
	Edit pad (rev 1219)		Xing	cv400	XVal Session 58	1	XVal Session 58-Typing - Text-1		2012-07-14 16:08:45.200000
	Edit pad (rev 1220)		sluggo	cv411	XVal Session 58	1	XVal Session 58-Typing - Text-1		2012-07-14 16:08:45.352000
	Edit pad (rev 1221)		nic	cv403	XVal Session 58	1	XVal Session 58-Typing - Text-1		2012-07-14 16:08:45.675000
	Edit pad (rev 1222)		Xing	cv400	XVal Session 58	1	XVal Session 58-Typing - Text-1		2012-07-14 16:08:45.762000
	Edit pad (rev 1223)		sluggo	cv411	XVal Session 58	1	XVal Session 58-Typing - Text-1		2012-07-14 16:08:45.850000
	Edit pad (rev 1224)		nic	cv403	XVal Session 58	1	XVal Session 58-Typing - Text-1		2012-07-14 16:08:46.175000
	Edit pad (rev 1225)		Xing	cv400	XVal Session 58	1	XVal Session 58-Typing - Text-1		2012-07-14 16:08:46.203000
	Edit pad (rev 1226)		Brady	cv405	XVal Session 58	1	XVal Session 58-Typing - Text-1		2012-07-14 16:08:46.261000
	Edit pad (rev 1227)		sluggo	cv411	XVal Session 58	1	XVal Session 58-Typing - Text-1		2012-07-14 16:08:46.558000
	Edit pad (rev 1228)		nic	cv403	XVal Session 58	1	XVal Session 58-Typing - Text-1		2012-07-14 16:08:46.708000
	Edit pad (rev 1229)		Xing	cv400	XVal Session 58	1	XVal Session 58-Typing - Text-1		2012-07-14 16:08:47.062000
	Edit pad (rev 1230)		nic	cv403	XVal Session 58	1	XVal Session 58-Typing - Text-1		2012-07-14 16:08:47.175000
	Edit pad (rev 1231)		sluggo	cv411	XVal Session 58	1	XVal Session 58-Typing - Text-1		2012-07-14 16:08:47.286000
	Edit pad (rev 1232)		Brady	cv405	XVal Session 58	1	XVal Session 58-Typing - Text-1		2012-07-14 16:08:47.508000
	Edit pad (rev 1233)		Xing	cv400	XVal Session 58	1	XVal Session 58-Typing - Text-1		2012-07-14 16:08:47.571000
	Edit pad (rev 1234)		nic	cv403	XVal Session 58	1	XVal Session 58-Typing - Text-1		2012-07-14 16:08:47.675000
	Edit pad (rev 1235)		sluggo	cv411	XVal Session 58	1	XVal Session 58-Typing - Text-1		2012-07-14 16:08:47.786000
	Edit pad (rev 1236)		Brady	cv405	XVal Session 58	1	XVal Session 58-Typing - Text-1		2012-07-14 16:08:48.009000
	Edit pad (rev 1237)		Xing	cv400	XVal Session 58	1	XVal Session 58-Typing - Text-1		2012-07-14 16:08:48.086000
	Edit pad (rev 1238)		nic	cv403	XVal Session 58	1	XVal Session 58-Typing - Text-1		2012-07-14 16:08:48.175000
	Edit pad (rev 1239)		sluggo	cv411	XVal Session 58	1	XVal Session 58-Typing - Text-1		2012-07-14 16:08:48.286000
	Edit pad (rev 1240)		Brady	cv405	XVal Session 58	1	XVal Session 58-Typing - Text-1		2012-07-14 16:08:48.508000
	Edit pad (rev 1241)		Xing	cv400	XVal Session 58	1	XVal Session 58-Typing - Text-1		2012-07-14 16:08:48.593000
	Edit pad (rev 1242)		nic	cv403	XVal Session 58	1	XVal Session 58-Typing - Text-1		2012-07-14 16:08:48.675000
	Edit pad (rev 1243)		sluggo	cv411	XVal Session 58	1	XVal Session 58-Typing - Text-1		2012-07-14 16:08:48.786000
	Edit pad (rev 1244)		Brady	cv405	XVal Session 58	1	XVal Session 58-Typing - Text-1		2012-07-14 16:08:49.009000
	Edit pad (rev 1245)		Xing	cv400	XVal Session 58	1	XVal Session 58-Typing - Text-1		2012-07-14 16:08:49.095000
	Edit pad (rev 1246)		nic	cv403	XVal Session 58	1	XVal Session 58-Typing - Text-1		2012-07-14 16:08:49.176000
	Edit pad (rev 1247)		sluggo	cv411	XVal Session 58	1	XVal Session 58-Typing - Text-1		2012-07-14 16:08:49.445000
	Edit pad (rev 1248)		Xing	cv400	XVal Session 58	1	XVal Session 58-Typing - Text-1		2012-07-14 16:08:49.593000
	Edit pad (rev 1249)		nic	cv403	XVal Session 58	1	XVal Session 58-Typing - Text-1		2012-07-14 16:08:49.677000
	Edit pad (rev 1250)		sluggo	cv411	XVal Session 58	1	XVal Session 58-Typing - Text-1		2012-07-14 16:08:49.945000
	Edit pad (rev 1251)		Xing	cv400	XVal Session 58	1	XVal Session 58-Typing - Text-1		2012-07-14 16:08:50.095000
	Edit pad (rev 1252)		nic	cv403	XVal Session 58	1	XVal Session 58-Typing - Text-1		2012-07-14 16:08:50.192000
	Edit pad (rev 1253)		sluggo	cv411	XVal Session 58	1	XVal Session 58-Typing - Text-1		2012-07-14 16:08:50.445000
	Edit pad (rev 1254)		Xing	cv400	XVal Session 58	1	XVal Session 58-Typing - Text-1		2012-07-14 16:08:50.594000
	Edit pad (rev 1255)		nic	cv403	XVal Session 58	1	XVal Session 58-Typing - Text-1		2012-07-14 16:08:50.700000
	Edit pad (rev 1256)		sluggo	cv411	XVal Session 58	1	XVal Session 58-Typing - Text-1		2012-07-14 16:08:50.946000
	Edit pad (rev 1257)		Xing	cv400	XVal Session 58	1	XVal Session 58-Typing - Text-1		2012-07-14 16:08:51.093000
	Edit pad (rev 1258)		nic	cv403	XVal Session 58	1	XVal Session 58-Typing - Text-1		2012-07-14 16:08:51.199000
	Edit pad (rev 1259)		sluggo	cv411	XVal Session 58	1	XVal Session 58-Typing - Text-1		2012-07-14 16:08:51.446000
	Edit pad (rev 1260)		Xing	cv400	XVal Session 58	1	XVal Session 58-Typing - Text-1		2012-07-14 16:08:51.593000
	Edit pad (rev 1261)		Brady	cv405	XVal Session 58	1	XVal Session 58-Typing - Text-1		2012-07-14 16:08:51.595000
	Edit pad (rev 1262)		nic	cv403	XVal Session 58	1	XVal Session 58-Typing - Text-1		2012-07-14 16:08:51.699000
	Edit pad (rev 1263)		sluggo	cv411	XVal Session 58	1	XVal Session 58-Typing - Text-1		2012-07-14 16:08:51.947000
	Edit pad (rev 1264)		Brady	cv405	XVal Session 58	1	XVal Session 58-Typing - Text-1		2012-07-14 16:08:52.092000
	Edit pad (rev 1265)		Xing	cv400	XVal Session 58	1	XVal Session 58-Typing - Text-1		2012-07-14 16:08:52.094000
	Edit pad (rev 1266)		nic	cv403	XVal Session 58	1	XVal Session 58-Typing - Text-1		2012-07-14 16:08:52.209000
	Edit pad (rev 1267)		sluggo	cv411	XVal Session 58	1	XVal Session 58-Typing - Text-1		2012-07-14 16:08:52.447000
	Edit pad (rev 1268)		Xing	cv400	XVal Session 58	1	XVal Session 58-Typing - Text-1		2012-07-14 16:08:52.594000
	Edit pad (rev 1269)		nic	cv403	XVal Session 58	1	XVal Session 58-Typing - Text-1		2012-07-14 16:08:52.709000
	Edit pad (rev 1270)		Brady	cv405	XVal Session 58	1	XVal Session 58-Typing - Text-1		2012-07-14 16:08:52.741000
	Edit pad (rev 1271)		sluggo	cv411	XVal Session 58	1	XVal Session 58-Typing - Text-1		2012-07-14 16:08:52.947000
	Edit pad (rev 1272)		Xing	cv400	XVal Session 58	1	XVal Session 58-Typing - Text-1		2012-07-14 16:08:53.093000
	Edit pad (rev 1273)		nic	cv403	XVal Session 58	1	XVal Session 58-Typing - Text-1		2012-07-14 16:08:53.208000
	Edit pad (rev 1274)		Brady	cv405	XVal Session 58	1	XVal Session 58-Typing - Text-1		2012-07-14 16:08:53.248000
	Edit pad (rev 1275)		sluggo	cv411	XVal Session 58	1	XVal Session 58-Typing - Text-1		2012-07-14 16:08:53.447000
	Edit pad (rev 1276)		Xing	cv400	XVal Session 58	1	XVal Session 58-Typing - Text-1		2012-07-14 16:08:53.595000
	Edit pad (rev 1277)		nic	cv403	XVal Session 58	1	XVal Session 58-Typing - Text-1		2012-07-14 16:08:53.710000
	Edit pad (rev 1278)		Brady	cv405	XVal Session 58	1	XVal Session 58-Typing - Text-1		2012-07-14 16:08:53.749000
	Edit pad (rev 1279)		sluggo	cv411	XVal Session 58	1	XVal Session 58-Typing - Text-1		2012-07-14 16:08:53.948000
	Edit pad (rev 1280)		Xing	cv400	XVal Session 58	1	XVal Session 58-Typing - Text-1		2012-07-14 16:08:54.094000
	Edit pad (rev 1281)		nic	cv403	XVal Session 58	1	XVal Session 58-Typing - Text-1		2012-07-14 16:08:54.209000
	Edit pad (rev 1282)		Brady	cv405	XVal Session 58	1	XVal Session 58-Typing - Text-1		2012-07-14 16:08:54.249000
	Edit pad (rev 1283)		sluggo	cv411	XVal Session 58	1	XVal Session 58-Typing - Text-1		2012-07-14 16:08:54.449000
	Edit pad (rev 1284)		Xing	cv400	XVal Session 58	1	XVal Session 58-Typing - Text-1		2012-07-14 16:08:54.597000
	Edit pad (rev 1285)		nic	cv403	XVal Session 58	1	XVal Session 58-Typing - Text-1		2012-07-14 16:08:54.709000
	Edit pad (rev 1286)		Brady	cv405	XVal Session 58	1	XVal Session 58-Typing - Text-1		2012-07-14 16:08:54.842000
	Edit pad (rev 1287)		sluggo	cv411	XVal Session 58	1	XVal Session 58-Typing - Text-1		2012-07-14 16:08:54.947000
	Edit pad (rev 1288)		sluggo	cv411	XVal Session 58	1	XVal Session 58-Typing - Text-1		2012-07-14 16:08:55.449000
	Edit pad (rev 1289)		nic	cv403	XVal Session 58	1	XVal Session 58-Typing - Text-1		2012-07-14 16:08:55.468000
	Edit pad (rev 1290)		Brady	cv405	XVal Session 58	1	XVal Session 58-Typing - Text-1		2012-07-14 16:08:55.691000
	Edit pad (rev 1291)		sluggo	cv411	XVal Session 58	1	XVal Session 58-Typing - Text-1		2012-07-14 16:08:55.949000
	Edit pad (rev 1292)		nic	cv403	XVal Session 58	1	XVal Session 58-Typing - Text-1		2012-07-14 16:08:55.968000
	Edit pad (rev 1293)		Xing	cv400	XVal Session 58	1	XVal Session 58-Typing - Text-1		2012-07-14 16:08:56.028000
	Edit pad (rev 1294)		Brady	cv405	XVal Session 58	1	XVal Session 58-Typing - Text-1		2012-07-14 16:08:56.191000
	Edit pad (rev 1295)		nic	cv403	XVal Session 58	1	XVal Session 58-Typing - Text-1		2012-07-14 16:08:56.469000
	Edit pad (rev 1296)		Xing	cv400	XVal Session 58	1	XVal Session 58-Typing - Text-1		2012-07-14 16:08:56.531000
	Edit pad (rev 1297)		Brady	cv405	XVal Session 58	1	XVal Session 58-Typing - Text-1		2012-07-14 16:08:56.690000
	Edit pad (rev 1298)		nic	cv403	XVal Session 58	1	XVal Session 58-Typing - Text-1		2012-07-14 16:08:56.975000
	Edit pad (rev 1299)		Xing	cv400	XVal Session 58	1	XVal Session 58-Typing - Text-1		2012-07-14 16:08:57.032000
	Edit pad (rev 1300)		Brady	cv405	XVal Session 58	1	XVal Session 58-Typing - Text-1		2012-07-14 16:08:57.192000
	Edit pad (rev 1301)		nic	cv403	XVal Session 58	1	XVal Session 58-Typing - Text-1		2012-07-14 16:08:57.485000
	Edit pad (rev 1302)		Xing	cv400	XVal Session 58	1	XVal Session 58-Typing - Text-1		2012-07-14 16:08:57.532000
	Edit pad (rev 1303)		sluggo	cv411	XVal Session 58	1	XVal Session 58-Typing - Text-1		2012-07-14 16:08:57.664000
	Edit pad (rev 1304)		Brady	cv405	XVal Session 58	1	XVal Session 58-Typing - Text-1		2012-07-14 16:08:57.766000
	Edit pad (rev 1305)		nic	cv403	XVal Session 58	1	XVal Session 58-Typing - Text-1		2012-07-14 16:08:57.985000
	Edit pad (rev 1306)		Xing	cv400	XVal Session 58	1	XVal Session 58-Typing - Text-1		2012-07-14 16:08:58.034000
	Edit pad (rev 1307)		sluggo	cv411	XVal Session 58	1	XVal Session 58-Typing - Text-1		2012-07-14 16:08:58.163000
	Edit pad (rev 1308)		Brady	cv405	XVal Session 58	1	XVal Session 58-Typing - Text-1		2012-07-14 16:08:58.266000
	Edit pad (rev 1309)		nic	cv403	XVal Session 58	1	XVal Session 58-Typing - Text-1		2012-07-14 16:08:58.485000
	Edit pad (rev 1310)		Xing	cv400	XVal Session 58	1	XVal Session 58-Typing - Text-1		2012-07-14 16:08:58.531000
	Edit pad (rev 1311)		sluggo	cv411	XVal Session 58	1	XVal Session 58-Typing - Text-1		2012-07-14 16:08:58.663000
	Edit pad (rev 1312)		Brady	cv405	XVal Session 58	1	XVal Session 58-Typing - Text-1		2012-07-14 16:08:58.766000
	Edit pad (rev 1313)		nic	cv403	XVal Session 58	1	XVal Session 58-Typing - Text-1		2012-07-14 16:08:58.985000
	Edit pad (rev 1314)		Xing	cv400	XVal Session 58	1	XVal Session 58-Typing - Text-1		2012-07-14 16:08:59.033000
	Edit pad (rev 1315)		sluggo	cv411	XVal Session 58	1	XVal Session 58-Typing - Text-1		2012-07-14 16:08:59.199000
	Edit pad (rev 1316)		Brady	cv405	XVal Session 58	1	XVal Session 58-Typing - Text-1		2012-07-14 16:08:59.362000
	Edit pad (rev 1317)		nic	cv403	XVal Session 58	1	XVal Session 58-Typing - Text-1		2012-07-14 16:08:59.487000
	Edit pad (rev 1318)		Xing	cv400	XVal Session 58	1	XVal Session 58-Typing - Text-1		2012-07-14 16:08:59.531000
	Edit pad (rev 1319)		sluggo	cv411	XVal Session 58	1	XVal Session 58-Typing - Text-1		2012-07-14 16:08:59.699000
	Edit pad (rev 1320)		Brady	cv405	XVal Session 58	1	XVal Session 58-Typing - Text-1		2012-07-14 16:08:59.862000
	Edit pad (rev 1321)		nic	cv403	XVal Session 58	1	XVal Session 58-Typing - Text-1		2012-07-14 16:08:59.993000
	Edit pad (rev 1322)		Xing	cv400	XVal Session 58	1	XVal Session 58-Typing - Text-1		2012-07-14 16:09:00.032000
	Edit pad (rev 1323)		sluggo	cv411	XVal Session 58	1	XVal Session 58-Typing - Text-1		2012-07-14 16:09:00.201000
	Edit pad (rev 1324)		nic	cv403	XVal Session 58	1	XVal Session 58-Typing - Text-1		2012-07-14 16:09:00.492000
	Edit pad (rev 1325)		Xing	cv400	XVal Session 58	1	XVal Session 58-Typing - Text-1		2012-07-14 16:09:00.534000
	Edit pad (rev 1326)		Brady	cv405	XVal Session 58	1	XVal Session 58-Typing - Text-1		2012-07-14 16:09:00.712000
	Edit pad (rev 1327)		sluggo	cv411	XVal Session 58	1	XVal Session 58-Typing - Text-1		2012-07-14 16:09:00.786000
	Edit pad (rev 1328)		nic	cv403	XVal Session 58	1	XVal Session 58-Typing - Text-1		2012-07-14 16:09:00.996000
	Edit pad (rev 1329)		Xing	cv400	XVal Session 58	1	XVal Session 58-Typing - Text-1		2012-07-14 16:09:01.041000
	Edit pad (rev 1330)		sluggo	cv411	XVal Session 58	1	XVal Session 58-Typing - Text-1		2012-07-14 16:09:01.287000
	Edit pad (rev 1331)		Brady	cv405	XVal Session 58	1	XVal Session 58-Typing - Text-1		2012-07-14 16:09:01.359000
	Edit pad (rev 1332)		nic	cv403	XVal Session 58	1	XVal Session 58-Typing - Text-1		2012-07-14 16:09:01.494000
	Edit pad (rev 1333)		sluggo	cv411	XVal Session 58	1	XVal Session 58-Typing - Text-1		2012-07-14 16:09:01.787000
	Edit pad (rev 1334)		Brady	cv405	XVal Session 58	1	XVal Session 58-Typing - Text-1		2012-07-14 16:09:01.859000
	Edit pad (rev 1335)		nic	cv403	XVal Session 58	1	XVal Session 58-Typing - Text-1		2012-07-14 16:09:01.998000
	Edit pad (rev 1336)		Xing	cv400	XVal Session 58	1	XVal Session 58-Typing - Text-1		2012-07-14 16:09:02.044000
	Edit pad (rev 1337)		sluggo	cv411	XVal Session 58	1	XVal Session 58-Typing - Text-1		2012-07-14 16:09:02.288000
	Edit pad (rev 1338)		nic	cv403	XVal Session 58	1	XVal Session 58-Typing - Text-1		2012-07-14 16:09:02.497000
	Edit pad (rev 1339)		Xing	cv400	XVal Session 58	1	XVal Session 58-Typing - Text-1		2012-07-14 16:09:02.547000
	Edit pad (rev 1340)		Brady	cv405	XVal Session 58	1	XVal Session 58-Typing - Text-1		2012-07-14 16:09:02.550000
	Edit pad (rev 1341)		sluggo	cv411	XVal Session 58	1	XVal Session 58-Typing - Text-1		2012-07-14 16:09:02.788000
	Edit pad (rev 1342)		nic	cv403	XVal Session 58	1	XVal Session 58-Typing - Text-1		2012-07-14 16:09:03
	Edit pad (rev 1343)		Brady	cv405	XVal Session 58	1	XVal Session 58-Typing - Text-1		2012-07-14 16:09:03.052000
	Edit pad (rev 1344)		sluggo	cv411	XVal Session 58	1	XVal Session 58-Typing - Text-1		2012-07-14 16:09:03.287000
	Edit pad (rev 1345)		nic	cv403	XVal Session 58	1	XVal Session 58-Typing - Text-1		2012-07-14 16:09:03.500000
	Edit pad (rev 1346)		Brady	cv405	XVal Session 58	1	XVal Session 58-Typing - Text-1		2012-07-14 16:09:03.553000
	Edit pad (rev 1347)		sluggo	cv411	XVal Session 58	1	XVal Session 58-Typing - Text-1		2012-07-14 16:09:03.788000
	Edit pad (rev 1348)		nic	cv403	XVal Session 58	1	XVal Session 58-Typing - Text-1		2012-07-14 16:09:03.998000
	Edit pad (rev 1349)		Brady	cv405	XVal Session 58	1	XVal Session 58-Typing - Text-1		2012-07-14 16:09:04.054000
	Edit pad (rev 1350)		sluggo	cv411	XVal Session 58	1	XVal Session 58-Typing - Text-1		2012-07-14 16:09:04.288000
	Edit pad (rev 1351)		nic	cv403	XVal Session 58	1	XVal Session 58-Typing - Text-1		2012-07-14 16:09:04.501000
	Edit pad (rev 1352)		Brady	cv405	XVal Session 58	1	XVal Session 58-Typing - Text-1		2012-07-14 16:09:04.686000
	Edit pad (rev 1353)		sluggo	cv411	XVal Session 58	1	XVal Session 58-Typing - Text-1		2012-07-14 16:09:04.787000
	Edit pad (rev 1354)		Xing	cv400	XVal Session 58	1	XVal Session 58-Typing - Text-1		2012-07-14 16:09:04.987000
	Edit pad (rev 1355)		nic	cv403	XVal Session 58	1	XVal Session 58-Typing - Text-1		2012-07-14 16:09:05.003000
	Edit pad (rev 1356)		Brady	cv405	XVal Session 58	1	XVal Session 58-Typing - Text-1		2012-07-14 16:09:05.213000
	Edit pad (rev 1357)		sluggo	cv411	XVal Session 58	1	XVal Session 58-Typing - Text-1		2012-07-14 16:09:05.309000
	Edit pad (rev 1358)		Xing	cv400	XVal Session 58	1	XVal Session 58-Typing - Text-1		2012-07-14 16:09:05.486000
	Edit pad (rev 1359)		nic	cv403	XVal Session 58	1	XVal Session 58-Typing - Text-1		2012-07-14 16:09:05.510000
	Edit pad (rev 1360)		Brady	cv405	XVal Session 58	1	XVal Session 58-Typing - Text-1		2012-07-14 16:09:05.713000
	Edit pad (rev 1361)		sluggo	cv411	XVal Session 58	1	XVal Session 58-Typing - Text-1		2012-07-14 16:09:05.810000
	Edit pad (rev 1362)		Xing	cv400	XVal Session 58	1	XVal Session 58-Typing - Text-1		2012-07-14 16:09:06.001000
	Edit pad (rev 1363)		nic	cv403	XVal Session 58	1	XVal Session 58-Typing - Text-1		2012-07-14 16:09:06.010000
	Edit pad (rev 1364)		Brady	cv405	XVal Session 58	1	XVal Session 58-Typing - Text-1		2012-07-14 16:09:06.211000
	Edit pad (rev 1365)		sluggo	cv411	XVal Session 58	1	XVal Session 58-Typing - Text-1		2012-07-14 16:09:06.310000
	Edit pad (rev 1366)		Xing	cv400	XVal Session 58	1	XVal Session 58-Typing - Text-1		2012-07-14 16:09:06.504000
	Edit pad (rev 1367)		nic	cv403	XVal Session 58	1	XVal Session 58-Typing - Text-1		2012-07-14 16:09:06.510000
	Edit pad (rev 1368)		Brady	cv405	XVal Session 58	1	XVal Session 58-Typing - Text-1		2012-07-14 16:09:06.711000
	Edit pad (rev 1369)		sluggo	cv411	XVal Session 58	1	XVal Session 58-Typing - Text-1		2012-07-14 16:09:06.817000
	Edit pad (rev 1370)		nic	cv403	XVal Session 58	1	XVal Session 58-Typing - Text-1		2012-07-14 16:09:07.011000
	Edit pad (rev 1371)		Xing	cv400	XVal Session 58	1	XVal Session 58-Typing - Text-1		2012-07-14 16:09:07.019000
	Edit pad (rev 1372)		Brady	cv405	XVal Session 58	1	XVal Session 58-Typing - Text-1		2012-07-14 16:09:07.212000
	Edit pad (rev 1373)		sluggo	cv411	XVal Session 58	1	XVal Session 58-Typing - Text-1		2012-07-14 16:09:07.316000
	Edit pad (rev 1374)		nic	cv403	XVal Session 58	1	XVal Session 58-Typing - Text-1		2012-07-14 16:09:07.511000
	Edit pad (rev 1375)		Xing	cv400	XVal Session 58	1	XVal Session 58-Typing - Text-1		2012-07-14 16:09:07.518000
	Edit pad (rev 1376)		sluggo	cv411	XVal Session 58	1	XVal Session 58-Typing - Text-1		2012-07-14 16:09:07.816000
	Edit pad (rev 1377)		Brady	cv405	XVal Session 58	1	XVal Session 58-Typing - Text-1		2012-07-14 16:09:07.947000
	Edit pad (rev 1378)		nic	cv403	XVal Session 58	1	XVal Session 58-Typing - Text-1		2012-07-14 16:09:08.009000
	Edit pad (rev 1379)		Xing	cv400	XVal Session 58	1	XVal Session 58-Typing - Text-1		2012-07-14 16:09:08.030000
	Edit pad (rev 1380)		sluggo	cv411	XVal Session 58	1	XVal Session 58-Typing - Text-1		2012-07-14 16:09:08.317000
	Edit pad (rev 1381)		nic	cv403	XVal Session 58	1	XVal Session 58-Typing - Text-1		2012-07-14 16:09:08.512000
	Edit pad (rev 1382)		Xing	cv400	XVal Session 58	1	XVal Session 58-Typing - Text-1		2012-07-14 16:09:08.533000
	Edit pad (rev 1383)		Brady	cv405	XVal Session 58	1	XVal Session 58-Typing - Text-1		2012-07-14 16:09:08.554000
	Edit pad (rev 1384)		sluggo	cv411	XVal Session 58	1	XVal Session 58-Typing - Text-1		2012-07-14 16:09:08.818000
	Edit pad (rev 1385)		nic	cv403	XVal Session 58	1	XVal Session 58-Typing - Text-1		2012-07-14 16:09:09.011000
	Edit pad (rev 1386)		Xing	cv400	XVal Session 58	1	XVal Session 58-Typing - Text-1		2012-07-14 16:09:09.033000
	Edit pad (rev 1387)		Brady	cv405	XVal Session 58	1	XVal Session 58-Typing - Text-1		2012-07-14 16:09:09.054000
	Edit pad (rev 1388)		sluggo	cv411	XVal Session 58	1	XVal Session 58-Typing - Text-1		2012-07-14 16:09:09.318000
	Edit pad (rev 1389)		nic	cv403	XVal Session 58	1	XVal Session 58-Typing - Text-1		2012-07-14 16:09:09.512000
	Edit pad (rev 1390)		Xing	cv400	XVal Session 58	1	XVal Session 58-Typing - Text-1		2012-07-14 16:09:09.532000
	Edit pad (rev 1391)		Brady	cv405	XVal Session 58	1	XVal Session 58-Typing - Text-1		2012-07-14 16:09:09.557000
	Edit pad (rev 1392)		nic	cv403	XVal Session 58	1	XVal Session 58-Typing - Text-1		2012-07-14 16:09:10.013000
	Edit pad (rev 1393)		Xing	cv400	XVal Session 58	1	XVal Session 58-Typing - Text-1		2012-07-14 16:09:10.033000
	Edit pad (rev 1394)		sluggo	cv411	XVal Session 58	1	XVal Session 58-Typing - Text-1		2012-07-14 16:09:10.119000
	Edit pad (rev 1395)		nic	cv403	XVal Session 58	1	XVal Session 58-Typing - Text-1		2012-07-14 16:09:10.512000
	Edit pad (rev 1396)		Xing	cv400	XVal Session 58	1	XVal Session 58-Typing - Text-1		2012-07-14 16:09:10.531000
	Edit pad (rev 1397)		sluggo	cv411	XVal Session 58	1	XVal Session 58-Typing - Text-1		2012-07-14 16:09:10.618000
	Edit pad (rev 1398)		Brady	cv405	XVal Session 58	1	XVal Session 58-Typing - Text-1		2012-07-14 16:09:10.973000
	Edit pad (rev 1399)		nic	cv403	XVal Session 58	1	XVal Session 58-Typing - Text-1		2012-07-14 16:09:11.021000
	Edit pad (rev 1400)		Xing	cv400	XVal Session 58	1	XVal Session 58-Typing - Text-1		2012-07-14 16:09:11.033000
	Edit pad (rev 1401)		sluggo	cv411	XVal Session 58	1	XVal Session 58-Typing - Text-1		2012-07-14 16:09:11.119000
	Edit pad (rev 1402)		nic	cv403	XVal Session 58	1	XVal Session 58-Typing - Text-1		2012-07-14 16:09:11.520000
	Edit pad (rev 1403)		Xing	cv400	XVal Session 58	1	XVal Session 58-Typing - Text-1		2012-07-14 16:09:11.533000
	Edit pad (rev 1404)		sluggo	cv411	XVal Session 58	1	XVal Session 58-Typing - Text-1		2012-07-14 16:09:11.625000
	Edit pad (rev 1405)		Brady	cv405	XVal Session 58	1	XVal Session 58-Typing - Text-1		2012-07-14 16:09:11.833000
	Edit pad (rev 1406)		nic	cv403	XVal Session 58	1	XVal Session 58-Typing - Text-1		2012-07-14 16:09:12.021000
	Edit pad (rev 1407)		Xing	cv400	XVal Session 58	1	XVal Session 58-Typing - Text-1		2012-07-14 16:09:12.033000
	Edit pad (rev 1408)		sluggo	cv411	XVal Session 58	1	XVal Session 58-Typing - Text-1		2012-07-14 16:09:12.124000
	Edit pad (rev 1409)		Brady	cv405	XVal Session 58	1	XVal Session 58-Typing - Text-1		2012-07-14 16:09:12.334000
	Edit pad (rev 1410)		nic	cv403	XVal Session 58	1	XVal Session 58-Typing - Text-1		2012-07-14 16:09:12.531000
	Edit pad (rev 1411)		Xing	cv400	XVal Session 58	1	XVal Session 58-Typing - Text-1		2012-07-14 16:09:12.546000
	Edit pad (rev 1412)		sluggo	cv411	XVal Session 58	1	XVal Session 58-Typing - Text-1		2012-07-14 16:09:12.626000
	Edit pad (rev 1413)		Brady	cv405	XVal Session 58	1	XVal Session 58-Typing - Text-1		2012-07-14 16:09:12.833000
	Edit pad (rev 1414)		nic	cv403	XVal Session 58	1	XVal Session 58-Typing - Text-1		2012-07-14 16:09:13.045000
	Edit pad (rev 1415)		Xing	cv400	XVal Session 58	1	XVal Session 58-Typing - Text-1		2012-07-14 16:09:13.052000
	Edit pad (rev 1416)		sluggo	cv411	XVal Session 58	1	XVal Session 58-Typing - Text-1		2012-07-14 16:09:13.125000
	Edit pad (rev 1417)		Brady	cv405	XVal Session 58	1	XVal Session 58-Typing - Text-1		2012-07-14 16:09:13.333000
	Edit pad (rev 1418)		nic	cv403	XVal Session 58	1	XVal Session 58-Typing - Text-1		2012-07-14 16:09:13.546000
	Edit pad (rev 1419)		Xing	cv400	XVal Session 58	1	XVal Session 58-Typing - Text-1		2012-07-14 16:09:13.569000
	Edit pad (rev 1420)		sluggo	cv411	XVal Session 58	1	XVal Session 58-Typing - Text-1		2012-07-14 16:09:13.632000
	Edit pad (rev 1421)		nic	cv403	XVal Session 58	1	XVal Session 58-Typing - Text-1		2012-07-14 16:09:14.047000
	Edit pad (rev 1422)		Xing	cv400	XVal Session 58	1	XVal Session 58-Typing - Text-1		2012-07-14 16:09:14.078000
	Edit pad (rev 1423)		Brady	cv405	XVal Session 58	1	XVal Session 58-Typing - Text-1		2012-07-14 16:09:14.108000
	Edit pad (rev 1424)		sluggo	cv411	XVal Session 58	1	XVal Session 58-Typing - Text-1		2012-07-14 16:09:14.134000
	Edit pad (rev 1425)		nic	cv403	XVal Session 58	1	XVal Session 58-Typing - Text-1		2012-07-14 16:09:14.549000
	Edit pad (rev 1426)		Xing	cv400	XVal Session 58	1	XVal Session 58-Typing - Text-1		2012-07-14 16:09:14.580000
	Edit pad (rev 1427)		sluggo	cv411	XVal Session 58	1	XVal Session 58-Typing - Text-1		2012-07-14 16:09:14.636000
	Edit pad (rev 1428)		Brady	cv405	XVal Session 58	1	XVal Session 58-Typing - Text-1		2012-07-14 16:09:14.848000
	Edit pad (rev 1429)		nic	cv403	XVal Session 58	1	XVal Session 58-Typing - Text-1		2012-07-14 16:09:15.049000
	Edit pad (rev 1430)		Xing	cv400	XVal Session 58	1	XVal Session 58-Typing - Text-1		2012-07-14 16:09:15.079000
	Edit pad (rev 1431)		sluggo	cv411	XVal Session 58	1	XVal Session 58-Typing - Text-1		2012-07-14 16:09:15.163000
	Edit pad (rev 1432)		Brady	cv405	XVal Session 58	1	XVal Session 58-Typing - Text-1		2012-07-14 16:09:15.353000
	Edit pad (rev 1433)		nic	cv403	XVal Session 58	1	XVal Session 58-Typing - Text-1		2012-07-14 16:09:15.547000
	Edit pad (rev 1434)		Xing	cv400	XVal Session 58	1	XVal Session 58-Typing - Text-1		2012-07-14 16:09:15.579000
	Edit pad (rev 1435)		sluggo	cv411	XVal Session 58	1	XVal Session 58-Typing - Text-1		2012-07-14 16:09:15.642000
	Edit pad (rev 1436)		Brady	cv405	XVal Session 58	1	XVal Session 58-Typing - Text-1		2012-07-14 16:09:15.853000
	Edit pad (rev 1437)		nic	cv403	XVal Session 58	1	XVal Session 58-Typing - Text-1		2012-07-14 16:09:16.048000
	Edit pad (rev 1438)		Xing	cv400	XVal Session 58	1	XVal Session 58-Typing - Text-1		2012-07-14 16:09:16.078000
	Edit pad (rev 1439)		sluggo	cv411	XVal Session 58	1	XVal Session 58-Typing - Text-1		2012-07-14 16:09:16.142000
	Edit pad (rev 1440)		nic	cv403	XVal Session 58	1	XVal Session 58-Typing - Text-1		2012-07-14 16:09:16.549000
	Edit pad (rev 1441)		Xing	cv400	XVal Session 58	1	XVal Session 58-Typing - Text-1		2012-07-14 16:09:16.579000
	Edit pad (rev 1442)		Brady	cv405	XVal Session 58	1	XVal Session 58-Typing - Text-1		2012-07-14 16:09:16.628000
	Edit pad (rev 1443)		sluggo	cv411	XVal Session 58	1	XVal Session 58-Typing - Text-1		2012-07-14 16:09:16.671000
	Edit pad (rev 1444)		nic	cv403	XVal Session 58	1	XVal Session 58-Typing - Text-1		2012-07-14 16:09:17.049000
	Edit pad (rev 1445)		Xing	cv400	XVal Session 58	1	XVal Session 58-Typing - Text-1		2012-07-14 16:09:17.079000
	Edit pad (rev 1446)		Brady	cv405	XVal Session 58	1	XVal Session 58-Typing - Text-1		2012-07-14 16:09:17.133000
	Edit pad (rev 1447)		sluggo	cv411	XVal Session 58	1	XVal Session 58-Typing - Text-1		2012-07-14 16:09:17.154000
	Edit pad (rev 1448)		nic	cv403	XVal Session 58	1	XVal Session 58-Typing - Text-1		2012-07-14 16:09:17.548000
	Edit pad (rev 1449)		Xing	cv400	XVal Session 58	1	XVal Session 58-Typing - Text-1		2012-07-14 16:09:17.579000
	Edit pad (rev 1450)		Brady	cv405	XVal Session 58	1	XVal Session 58-Typing - Text-1		2012-07-14 16:09:17.630000
	Edit pad (rev 1451)		sluggo	cv411	XVal Session 58	1	XVal Session 58-Typing - Text-1		2012-07-14 16:09:18.004000
	Edit pad (rev 1452)		nic	cv403	XVal Session 58	1	XVal Session 58-Typing - Text-1		2012-07-14 16:09:18.047000
	Edit pad (rev 1453)		Xing	cv400	XVal Session 58	1	XVal Session 58-Typing - Text-1		2012-07-14 16:09:18.080000
	Edit pad (rev 1454)		Brady	cv405	XVal Session 58	1	XVal Session 58-Typing - Text-1		2012-07-14 16:09:18.158000
	Edit pad (rev 1455)		sluggo	cv411	XVal Session 58	1	XVal Session 58-Typing - Text-1		2012-07-14 16:09:18.504000
	Edit pad (rev 1456)		nic	cv403	XVal Session 58	1	XVal Session 58-Typing - Text-1		2012-07-14 16:09:18.549000
	Edit pad (rev 1457)		Xing	cv400	XVal Session 58	1	XVal Session 58-Typing - Text-1		2012-07-14 16:09:18.593000
	Edit pad (rev 1458)		sluggo	cv411	XVal Session 58	1	XVal Session 58-Typing - Text-1		2012-07-14 16:09:19.014000
	Edit pad (rev 1459)		nic	cv403	XVal Session 58	1	XVal Session 58-Typing - Text-1		2012-07-14 16:09:19.049000
	Edit pad (rev 1460)		Xing	cv400	XVal Session 58	1	XVal Session 58-Typing - Text-1		2012-07-14 16:09:19.094000
	Edit pad (rev 1461)		Brady	cv405	XVal Session 58	1	XVal Session 58-Typing - Text-1		2012-07-14 16:09:19.115000
	Edit pad (rev 1462)		sluggo	cv411	XVal Session 58	1	XVal Session 58-Typing - Text-1		2012-07-14 16:09:19.558000
	Edit pad (rev 1463)		nic	cv403	XVal Session 58	1	XVal Session 58-Typing - Text-1		2012-07-14 16:09:19.561000
	Edit pad (rev 1464)		Xing	cv400	XVal Session 58	1	XVal Session 58-Typing - Text-1		2012-07-14 16:09:19.595000
	Edit pad (rev 1465)		Brady	cv405	XVal Session 58	1	XVal Session 58-Typing - Text-1		2012-07-14 16:09:19.617000
	Edit pad (rev 1466)		sluggo	cv411	XVal Session 58	1	XVal Session 58-Typing - Text-1		2012-07-14 16:09:20.010000
	Edit pad (rev 1467)		nic	cv403	XVal Session 58	1	XVal Session 58-Typing - Text-1		2012-07-14 16:09:20.060000
	Edit pad (rev 1468)		Xing	cv400	XVal Session 58	1	XVal Session 58-Typing - Text-1		2012-07-14 16:09:20.094000
	Edit pad (rev 1469)		Brady	cv405	XVal Session 58	1	XVal Session 58-Typing - Text-1		2012-07-14 16:09:20.121000
	Edit pad (rev 1470)		sluggo	cv411	XVal Session 58	1	XVal Session 58-Typing - Text-1		2012-07-14 16:09:20.509000
	Edit pad (rev 1471)		nic	cv403	XVal Session 58	1	XVal Session 58-Typing - Text-1		2012-07-14 16:09:20.562000
	Edit pad (rev 1472)		Brady	cv405	XVal Session 58	1	XVal Session 58-Typing - Text-1		2012-07-14 16:09:20.622000
	Edit pad (rev 1473)		sluggo	cv411	XVal Session 58	1	XVal Session 58-Typing - Text-1		2012-07-14 16:09:21.010000
	Edit pad (rev 1474)		nic	cv403	XVal Session 58	1	XVal Session 58-Typing - Text-1		2012-07-14 16:09:21.066000
	Edit pad (rev 1475)		Brady	cv405	XVal Session 58	1	XVal Session 58-Typing - Text-1		2012-07-14 16:09:21.328000
	Edit pad (rev 1476)		Xing	cv400	XVal Session 58	1	XVal Session 58-Typing - Text-1		2012-07-14 16:09:21.406000
	Edit pad (rev 1477)		sluggo	cv411	XVal Session 58	1	XVal Session 58-Typing - Text-1		2012-07-14 16:09:21.508000
	Edit pad (rev 1478)		nic	cv403	XVal Session 58	1	XVal Session 58-Typing - Text-1		2012-07-14 16:09:21.564000
	Edit pad (rev 1479)		Brady	cv405	XVal Session 58	1	XVal Session 58-Typing - Text-1		2012-07-14 16:09:21.828000
	Edit pad (rev 1480)		Xing	cv400	XVal Session 58	1	XVal Session 58-Typing - Text-1		2012-07-14 16:09:21.908000
	Edit pad (rev 1481)		sluggo	cv411	XVal Session 58	1	XVal Session 58-Typing - Text-1		2012-07-14 16:09:22.009000
	Edit pad (rev 1482)		nic	cv403	XVal Session 58	1	XVal Session 58-Typing - Text-1		2012-07-14 16:09:22.066000
	Edit pad (rev 1483)		Brady	cv405	XVal Session 58	1	XVal Session 58-Typing - Text-1		2012-07-14 16:09:22.331000
	Edit pad (rev 1484)		Xing	cv400	XVal Session 58	1	XVal Session 58-Typing - Text-1		2012-07-14 16:09:22.407000
	Edit pad (rev 1485)		sluggo	cv411	XVal Session 58	1	XVal Session 58-Typing - Text-1		2012-07-14 16:09:22.508000
	Edit pad (rev 1486)		nic	cv403	XVal Session 58	1	XVal Session 58-Typing - Text-1		2012-07-14 16:09:22.567000
	Edit pad (rev 1487)		Xing	cv400	XVal Session 58	1	XVal Session 58-Typing - Text-1		2012-07-14 16:09:22.907000
	Edit pad (rev 1488)		sluggo	cv411	XVal Session 58	1	XVal Session 58-Typing - Text-1		2012-07-14 16:09:23.010000
	Edit pad (rev 1489)		Brady	cv405	XVal Session 58	1	XVal Session 58-Typing - Text-1		2012-07-14 16:09:23.023000
	Edit pad (rev 1490)		nic	cv403	XVal Session 58	1	XVal Session 58-Typing - Text-1		2012-07-14 16:09:23.066000
	Edit pad (rev 1491)		Xing	cv400	XVal Session 58	1	XVal Session 58-Typing - Text-1		2012-07-14 16:09:23.407000
	Edit pad (rev 1492)		sluggo	cv411	XVal Session 58	1	XVal Session 58-Typing - Text-1		2012-07-14 16:09:23.509000
	Edit pad (rev 1493)		nic	cv403	XVal Session 58	1	XVal Session 58-Typing - Text-1		2012-07-14 16:09:23.566000
	Edit pad (rev 1494)		Xing	cv400	XVal Session 58	1	XVal Session 58-Typing - Text-1		2012-07-14 16:09:23.933000
	Edit pad (rev 1495)		sluggo	cv411	XVal Session 58	1	XVal Session 58-Typing - Text-1		2012-07-14 16:09:24.010000
	Edit pad (rev 1496)		Brady	cv405	XVal Session 58	1	XVal Session 58-Typing - Text-1		2012-07-14 16:09:24.047000
	Edit pad (rev 1497)		nic	cv403	XVal Session 58	1	XVal Session 58-Typing - Text-1		2012-07-14 16:09:24.071000
	Edit pad (rev 1498)		Xing	cv400	XVal Session 58	1	XVal Session 58-Typing - Text-1		2012-07-14 16:09:24.438000
	Edit pad (rev 1499)		sluggo	cv411	XVal Session 58	1	XVal Session 58-Typing - Text-1		2012-07-14 16:09:24.512000
	Edit pad (rev 1500)		Brady	cv405	XVal Session 58	1	XVal Session 58-Typing - Text-1		2012-07-14 16:09:24.550000
	Edit pad (rev 1501)		nic	cv403	XVal Session 58	1	XVal Session 58-Typing - Text-1		2012-07-14 16:09:24.571000
	Edit pad (rev 1502)		Xing	cv400	XVal Session 58	1	XVal Session 58-Typing - Text-1		2012-07-14 16:09:24.938000
	Edit pad (rev 1503)		sluggo	cv411	XVal Session 58	1	XVal Session 58-Typing - Text-1		2012-07-14 16:09:25.018000
	Edit pad (rev 1504)		Brady	cv405	XVal Session 58	1	XVal Session 58-Typing - Text-1		2012-07-14 16:09:25.056000
	Edit pad (rev 1505)		nic	cv403	XVal Session 58	1	XVal Session 58-Typing - Text-1		2012-07-14 16:09:25.080000
	Edit pad (rev 1506)		Xing	cv400	XVal Session 58	1	XVal Session 58-Typing - Text-1		2012-07-14 16:09:25.445000
	Edit pad (rev 1507)		sluggo	cv411	XVal Session 58	1	XVal Session 58-Typing - Text-1		2012-07-14 16:09:25.527000
	Edit pad (rev 1508)		nic	cv403	XVal Session 58	1	XVal Session 58-Typing - Text-1		2012-07-14 16:09:25.584000
	Edit pad (rev 1509)		Xing	cv400	XVal Session 58	1	XVal Session 58-Typing - Text-1		2012-07-14 16:09:25.954000
	Edit pad (rev 1510)		sluggo	cv411	XVal Session 58	1	XVal Session 58-Typing - Text-1		2012-07-14 16:09:26.031000
	Edit pad (rev 1511)		Xing	cv400	XVal Session 58	1	XVal Session 58-Typing - Text-1		2012-07-14 16:09:26.454000
	Edit pad (rev 1512)		nic	cv403	XVal Session 58	1	XVal Session 58-Typing - Text-1		2012-07-14 16:09:26.548000
	Edit pad (rev 1513)		sluggo	cv411	XVal Session 58	1	XVal Session 58-Typing - Text-1		2012-07-14 16:09:26.824000
	Edit pad (rev 1514)		Brady	cv405	XVal Session 58	1	XVal Session 58-Typing - Text-1		2012-07-14 16:09:26.853000
	Edit pad (rev 1515)		Xing	cv400	XVal Session 58	1	XVal Session 58-Typing - Text-1		2012-07-14 16:09:26.961000
	Edit pad (rev 1516)		nic	cv403	XVal Session 58	1	XVal Session 58-Typing - Text-1		2012-07-14 16:09:27.049000
	Edit pad (rev 1517)		sluggo	cv411	XVal Session 58	1	XVal Session 58-Typing - Text-1		2012-07-14 16:09:27.330000
	Edit pad (rev 1518)		Xing	cv400	XVal Session 58	1	XVal Session 58-Typing - Text-1		2012-07-14 16:09:27.537000
	Edit pad (rev 1519)		nic	cv403	XVal Session 58	1	XVal Session 58-Typing - Text-1		2012-07-14 16:09:27.549000
	Edit pad (rev 1520)		Brady	cv405	XVal Session 58	1	XVal Session 58-Typing - Text-1		2012-07-14 16:09:27.599000
	Edit pad (rev 1521)		sluggo	cv411	XVal Session 58	1	XVal Session 58-Typing - Text-1		2012-07-14 16:09:27.828000
	Edit pad (rev 1522)		Xing	cv400	XVal Session 58	1	XVal Session 58-Typing - Text-1		2012-07-14 16:09:28.048000
	Edit pad (rev 1523)		nic	cv403	XVal Session 58	1	XVal Session 58-Typing - Text-1		2012-07-14 16:09:28.056000
	Edit pad (rev 1524)		Brady	cv405	XVal Session 58	1	XVal Session 58-Typing - Text-1		2012-07-14 16:09:28.101000
	Edit pad (rev 1525)		sluggo	cv411	XVal Session 58	1	XVal Session 58-Typing - Text-1		2012-07-14 16:09:28.329000
	Edit pad (rev 1526)		Xing	cv400	XVal Session 58	1	XVal Session 58-Typing - Text-1		2012-07-14 16:09:28.548000
	Edit pad (rev 1527)		nic	cv403	XVal Session 58	1	XVal Session 58-Typing - Text-1		2012-07-14 16:09:28.555000
	Edit pad (rev 1528)		sluggo	cv411	XVal Session 58	1	XVal Session 58-Typing - Text-1		2012-07-14 16:09:28.828000
	Edit pad (rev 1529)		Brady	cv405	XVal Session 58	1	XVal Session 58-Typing - Text-1		2012-07-14 16:09:28.848000
	Edit pad (rev 1530)		Xing	cv400	XVal Session 58	1	XVal Session 58-Typing - Text-1		2012-07-14 16:09:29.050000
	Edit pad (rev 1531)		nic	cv403	XVal Session 58	1	XVal Session 58-Typing - Text-1		2012-07-14 16:09:29.054000
	Edit pad (rev 1532)		sluggo	cv411	XVal Session 58	1	XVal Session 58-Typing - Text-1		2012-07-14 16:09:29.336000
	Edit pad (rev 1533)		Brady	cv405	XVal Session 58	1	XVal Session 58-Typing - Text-1		2012-07-14 16:09:29.349000
	Edit pad (rev 1534)		Xing	cv400	XVal Session 58	1	XVal Session 58-Typing - Text-1		2012-07-14 16:09:29.548000
	Edit pad (rev 1535)		nic	cv403	XVal Session 58	1	XVal Session 58-Typing - Text-1		2012-07-14 16:09:29.567000
	Edit pad (rev 1536)		sluggo	cv411	XVal Session 58	1	XVal Session 58-Typing - Text-1		2012-07-14 16:09:29.836000
	Edit pad (rev 1537)		Brady	cv405	XVal Session 58	1	XVal Session 58-Typing - Text-1		2012-07-14 16:09:29.855000
	Edit pad (rev 1538)		Xing	cv400	XVal Session 58	1	XVal Session 58-Typing - Text-1		2012-07-14 16:09:30.059000
	Edit pad (rev 1539)		nic	cv403	XVal Session 58	1	XVal Session 58-Typing - Text-1		2012-07-14 16:09:30.070000
	Edit pad (rev 1540)		nic	cv403	XVal Session 58	1	XVal Session 58-Typing - Text-1		2012-07-14 16:09:30.569000
	Edit pad (rev 1541)		Xing	cv400	XVal Session 58	1	XVal Session 58-Typing - Text-1		2012-07-14 16:09:30.572000
	Edit pad (rev 1542)		Brady	cv405	XVal Session 58	1	XVal Session 58-Typing - Text-1		2012-07-14 16:09:30.811000
	Edit pad (rev 1543)		nic	cv403	XVal Session 58	1	XVal Session 58-Typing - Text-1		2012-07-14 16:09:31.070000
	Edit pad (rev 1544)		Xing	cv400	XVal Session 58	1	XVal Session 58-Typing - Text-1		2012-07-14 16:09:31.079000
	Edit pad (rev 1545)		Brady	cv405	XVal Session 58	1	XVal Session 58-Typing - Text-1		2012-07-14 16:09:31.379000
	Edit pad (rev 1546)		nic	cv403	XVal Session 58	1	XVal Session 58-Typing - Text-1		2012-07-14 16:09:31.568000
	Edit pad (rev 1547)		Xing	cv400	XVal Session 58	1	XVal Session 58-Typing - Text-1		2012-07-14 16:09:31.596000
	Edit pad (rev 1548)		Brady	cv405	XVal Session 58	1	XVal Session 58-Typing - Text-1		2012-07-14 16:09:31.877000
	Edit pad (rev 1549)		nic	cv403	XVal Session 58	1	XVal Session 58-Typing - Text-1		2012-07-14 16:09:32.070000
	Edit pad (rev 1550)		Xing	cv400	XVal Session 58	1	XVal Session 58-Typing - Text-1		2012-07-14 16:09:32.094000
	Edit pad (rev 1551)		sluggo	cv411	XVal Session 58	1	XVal Session 58-Typing - Text-1		2012-07-14 16:09:32.326000
	Edit pad (rev 1552)		Brady	cv405	XVal Session 58	1	XVal Session 58-Typing - Text-1		2012-07-14 16:09:32.377000
	Edit pad (rev 1553)		nic	cv403	XVal Session 58	1	XVal Session 58-Typing - Text-1		2012-07-14 16:09:32.570000
	Edit pad (rev 1554)		Xing	cv400	XVal Session 58	1	XVal Session 58-Typing - Text-1		2012-07-14 16:09:32.614000
	Edit pad (rev 1555)		sluggo	cv411	XVal Session 58	1	XVal Session 58-Typing - Text-1		2012-07-14 16:09:32.823000
	Edit pad (rev 1556)		nic	cv403	XVal Session 58	1	XVal Session 58-Typing - Text-1		2012-07-14 16:09:33.071000
	Edit pad (rev 1557)		Brady	cv405	XVal Session 58	1	XVal Session 58-Typing - Text-1		2012-07-14 16:09:33.082000
	Edit pad (rev 1558)		Xing	cv400	XVal Session 58	1	XVal Session 58-Typing - Text-1		2012-07-14 16:09:33.115000
	Edit pad (rev 1559)		sluggo	cv411	XVal Session 58	1	XVal Session 58-Typing - Text-1		2012-07-14 16:09:33.326000
	Edit pad (rev 1560)		nic	cv403	XVal Session 58	1	XVal Session 58-Typing - Text-1		2012-07-14 16:09:33.579000
	Edit pad (rev 1561)		Brady	cv405	XVal Session 58	1	XVal Session 58-Typing - Text-1		2012-07-14 16:09:33.581000
	Edit pad (rev 1562)		Xing	cv400	XVal Session 58	1	XVal Session 58-Typing - Text-1		2012-07-14 16:09:33.622000
	Edit pad (rev 1563)		sluggo	cv411	XVal Session 58	1	XVal Session 58-Typing - Text-1		2012-07-14 16:09:33.848000
	Edit pad (rev 1564)		nic	cv403	XVal Session 58	1	XVal Session 58-Typing - Text-1		2012-07-14 16:09:34.079000
	Edit pad (rev 1565)		Xing	cv400	XVal Session 58	1	XVal Session 58-Typing - Text-1		2012-07-14 16:09:34.127000
	Edit pad (rev 1566)		Brady	cv405	XVal Session 58	1	XVal Session 58-Typing - Text-1		2012-07-14 16:09:34.238000
	Edit pad (rev 1567)		sluggo	cv411	XVal Session 58	1	XVal Session 58-Typing - Text-1		2012-07-14 16:09:34.324000
	Edit pad (rev 1568)		nic	cv403	XVal Session 58	1	XVal Session 58-Typing - Text-1		2012-07-14 16:09:34.579000
	Edit pad (rev 1569)		Xing	cv400	XVal Session 58	1	XVal Session 58-Typing - Text-1		2012-07-14 16:09:34.641000
	Edit pad (rev 1570)		Brady	cv405	XVal Session 58	1	XVal Session 58-Typing - Text-1		2012-07-14 16:09:34.764000
	Edit pad (rev 1571)		sluggo	cv411	XVal Session 58	1	XVal Session 58-Typing - Text-1		2012-07-14 16:09:34.824000
	Edit pad (rev 1572)		nic	cv403	XVal Session 58	1	XVal Session 58-Typing - Text-1		2012-07-14 16:09:35.083000
	Edit pad (rev 1573)		Xing	cv400	XVal Session 58	1	XVal Session 58-Typing - Text-1		2012-07-14 16:09:35.142000
	Edit pad (rev 1574)		sluggo	cv411	XVal Session 58	1	XVal Session 58-Typing - Text-1		2012-07-14 16:09:35.326000
	Edit pad (rev 1575)		Brady	cv405	XVal Session 58	1	XVal Session 58-Typing - Text-1		2012-07-14 16:09:35.383000
	Edit pad (rev 1576)		nic	cv403	XVal Session 58	1	XVal Session 58-Typing - Text-1		2012-07-14 16:09:35.584000
	Edit pad (rev 1577)		Xing	cv400	XVal Session 58	1	XVal Session 58-Typing - Text-1		2012-07-14 16:09:35.641000
	Edit pad (rev 1578)		sluggo	cv411	XVal Session 58	1	XVal Session 58-Typing - Text-1		2012-07-14 16:09:35.827000
	Edit pad (rev 1579)		Brady	cv405	XVal Session 58	1	XVal Session 58-Typing - Text-1		2012-07-14 16:09:35.920000
	Edit pad (rev 1580)		nic	cv403	XVal Session 58	1	XVal Session 58-Typing - Text-1		2012-07-14 16:09:36.084000
	Edit pad (rev 1581)		Xing	cv400	XVal Session 58	1	XVal Session 58-Typing - Text-1		2012-07-14 16:09:36.189000
	Edit pad (rev 1582)		Brady	cv405	XVal Session 58	1	XVal Session 58-Typing - Text-1		2012-07-14 16:09:36.421000
	Edit pad (rev 1583)		sluggo	cv411	XVal Session 58	1	XVal Session 58-Typing - Text-1		2012-07-14 16:09:36.515000
	Edit pad (rev 1584)		nic	cv403	XVal Session 58	1	XVal Session 58-Typing - Text-1		2012-07-14 16:09:36.593000
	Edit pad (rev 1585)		Xing	cv400	XVal Session 58	1	XVal Session 58-Typing - Text-1		2012-07-14 16:09:36.792000
	Edit pad (rev 1586)		Brady	cv405	XVal Session 58	1	XVal Session 58-Typing - Text-1		2012-07-14 16:09:36.926000
	Edit pad (rev 1587)		sluggo	cv411	XVal Session 58	1	XVal Session 58-Typing - Text-1		2012-07-14 16:09:37.018000
	Edit pad (rev 1588)		nic	cv403	XVal Session 58	1	XVal Session 58-Typing - Text-1		2012-07-14 16:09:37.092000
	Edit pad (rev 1589)		Xing	cv400	XVal Session 58	1	XVal Session 58-Typing - Text-1		2012-07-14 16:09:37.296000
	Edit pad (rev 1590)		Brady	cv405	XVal Session 58	1	XVal Session 58-Typing - Text-1		2012-07-14 16:09:37.426000
	Edit pad (rev 1591)		sluggo	cv411	XVal Session 58	1	XVal Session 58-Typing - Text-1		2012-07-14 16:09:37.528000
	Edit pad (rev 1592)		nic	cv403	XVal Session 58	1	XVal Session 58-Typing - Text-1		2012-07-14 16:09:37.601000
	Edit pad (rev 1593)		Xing	cv400	XVal Session 58	1	XVal Session 58-Typing - Text-1		2012-07-14 16:09:37.807000
	Edit pad (rev 1594)		sluggo	cv411	XVal Session 58	1	XVal Session 58-Typing - Text-1		2012-07-14 16:09:38.031000
	Edit pad (rev 1595)		nic	cv403	XVal Session 58	1	XVal Session 58-Typing - Text-1		2012-07-14 16:09:38.101000
	Edit pad (rev 1596)		Xing	cv400	XVal Session 58	1	XVal Session 58-Typing - Text-1		2012-07-14 16:09:38.314000
	Edit pad (rev 1597)		Brady	cv405	XVal Session 58	1	XVal Session 58-Typing - Text-1		2012-07-14 16:09:38.325000
	Edit pad (rev 1598)		sluggo	cv411	XVal Session 58	1	XVal Session 58-Typing - Text-1		2012-07-14 16:09:38.532000
	Edit pad (rev 1599)		nic	cv403	XVal Session 58	1	XVal Session 58-Typing - Text-1		2012-07-14 16:09:38.602000
	Edit pad (rev 1600)		Xing	cv400	XVal Session 58	1	XVal Session 58-Typing - Text-1		2012-07-14 16:09:38.813000
	Edit pad (rev 1601)		sluggo	cv411	XVal Session 58	1	XVal Session 58-Typing - Text-1		2012-07-14 16:09:39.038000
	Edit pad (rev 1602)		Brady	cv405	XVal Session 58	1	XVal Session 58-Typing - Text-1		2012-07-14 16:09:39.074000
	Edit pad (rev 1603)		nic	cv403	XVal Session 58	1	XVal Session 58-Typing - Text-1		2012-07-14 16:09:39.105000
	Edit pad (rev 1604)		Xing	cv400	XVal Session 58	1	XVal Session 58-Typing - Text-1		2012-07-14 16:09:39.313000
	Edit pad (rev 1605)		sluggo	cv411	XVal Session 58	1	XVal Session 58-Typing - Text-1		2012-07-14 16:09:39.537000
	Edit pad (rev 1606)		nic	cv403	XVal Session 58	1	XVal Session 58-Typing - Text-1		2012-07-14 16:09:39.604000
	Edit pad (rev 1607)		Xing	cv400	XVal Session 58	1	XVal Session 58-Typing - Text-1		2012-07-14 16:09:39.813000
	Edit pad (rev 1608)		sluggo	cv411	XVal Session 58	1	XVal Session 58-Typing - Text-1		2012-07-14 16:09:40.040000
	Edit pad (rev 1609)		nic	cv403	XVal Session 58	1	XVal Session 58-Typing - Text-1		2012-07-14 16:09:40.123000
	Edit pad (rev 1610)		Brady	cv405	XVal Session 58	1	XVal Session 58-Typing - Text-1		2012-07-14 16:09:40.201000
	Edit pad (rev 1611)		Xing	cv400	XVal Session 58	1	XVal Session 58-Typing - Text-1		2012-07-14 16:09:40.312000
	Edit pad (rev 1612)		sluggo	cv411	XVal Session 58	1	XVal Session 58-Typing - Text-1		2012-07-14 16:09:40.539000
	Edit pad (rev 1613)		nic	cv403	XVal Session 58	1	XVal Session 58-Typing - Text-1		2012-07-14 16:09:40.631000
	Edit pad (rev 1614)		Xing	cv400	XVal Session 58	1	XVal Session 58-Typing - Text-1		2012-07-14 16:09:40.813000
	Edit pad (rev 1615)		sluggo	cv411	XVal Session 58	1	XVal Session 58-Typing - Text-1		2012-07-14 16:09:41.039000
	Edit pad (rev 1616)		nic	cv403	XVal Session 58	1	XVal Session 58-Typing - Text-1		2012-07-14 16:09:41.136000
	Edit pad (rev 1617)		Xing	cv400	XVal Session 58	1	XVal Session 58-Typing - Text-1		2012-07-14 16:09:41.313000
	Edit pad (rev 1618)		Brady	cv405	XVal Session 58	1	XVal Session 58-Typing - Text-1		2012-07-14 16:09:41.359000
	Edit pad (rev 1619)		sluggo	cv411	XVal Session 58	1	XVal Session 58-Typing - Text-1		2012-07-14 16:09:41.538000
	Edit pad (rev 1620)		nic	cv403	XVal Session 58	1	XVal Session 58-Typing - Text-1		2012-07-14 16:09:41.632000
	Edit pad (rev 1621)		Xing	cv400	XVal Session 58	1	XVal Session 58-Typing - Text-1		2012-07-14 16:09:41.813000
	Edit pad (rev 1622)		sluggo	cv411	XVal Session 58	1	XVal Session 58-Typing - Text-1		2012-07-14 16:09:42.047000
	Edit pad (rev 1623)		nic	cv403	XVal Session 58	1	XVal Session 58-Typing - Text-1		2012-07-14 16:09:42.164000
	Edit pad (rev 1624)		Xing	cv400	XVal Session 58	1	XVal Session 58-Typing - Text-1		2012-07-14 16:09:42.321000
	Edit pad (rev 1625)		Brady	cv405	XVal Session 58	1	XVal Session 58-Typing - Text-1		2012-07-14 16:09:42.348000
	Edit pad (rev 1626)		sluggo	cv411	XVal Session 58	1	XVal Session 58-Typing - Text-1		2012-07-14 16:09:42.547000
	Edit pad (rev 1627)		nic	cv403	XVal Session 58	1	XVal Session 58-Typing - Text-1		2012-07-14 16:09:42.633000
	Edit pad (rev 1628)		Xing	cv400	XVal Session 58	1	XVal Session 58-Typing - Text-1		2012-07-14 16:09:42.820000
	Edit pad (rev 1629)		sluggo	cv411	XVal Session 58	1	XVal Session 58-Typing - Text-1		2012-07-14 16:09:43.048000
	Edit pad (rev 1630)		nic	cv403	XVal Session 58	1	XVal Session 58-Typing - Text-1		2012-07-14 16:09:43.209000
	Edit pad (rev 1631)		Xing	cv400	XVal Session 58	1	XVal Session 58-Typing - Text-1		2012-07-14 16:09:43.328000
	Edit pad (rev 1632)		sluggo	cv411	XVal Session 58	1	XVal Session 58-Typing - Text-1		2012-07-14 16:09:43.548000
	Edit pad (rev 1633)		nic	cv403	XVal Session 58	1	XVal Session 58-Typing - Text-1		2012-07-14 16:09:43.647000
	Edit pad (rev 1634)		Xing	cv400	XVal Session 58	1	XVal Session 58-Typing - Text-1		2012-07-14 16:09:43.829000
	Edit pad (rev 1635)		Brady	cv405	XVal Session 58	1	XVal Session 58-Typing - Text-1		2012-07-14 16:09:43.880000
	Edit pad (rev 1636)		nic	cv403	XVal Session 58	1	XVal Session 58-Typing - Text-1		2012-07-14 16:09:44.148000
	Edit pad (rev 1637)		Brady	cv405	XVal Session 58	1	XVal Session 58-Typing - Text-1		2012-07-14 16:09:44.286000
	Edit pad (rev 1638)		Xing	cv400	XVal Session 58	1	XVal Session 58-Typing - Text-1		2012-07-14 16:09:44.343000
	Edit pad (rev 1639)		nic	cv403	XVal Session 58	1	XVal Session 58-Typing - Text-1		2012-07-14 16:09:44.649000
	Edit pad (rev 1640)		sluggo	cv411	XVal Session 58	1	XVal Session 58-Typing - Text-1		2012-07-14 16:09:44.757000
	Edit pad (rev 1641)		Brady	cv405	XVal Session 58	1	XVal Session 58-Typing - Text-1		2012-07-14 16:09:44.792000
	Edit pad (rev 1642)		Xing	cv400	XVal Session 58	1	XVal Session 58-Typing - Text-1		2012-07-14 16:09:44.843000
	Edit pad (rev 1643)		nic	cv403	XVal Session 58	1	XVal Session 58-Typing - Text-1		2012-07-14 16:09:45.152000
	Edit pad (rev 1644)		sluggo	cv411	XVal Session 58	1	XVal Session 58-Typing - Text-1		2012-07-14 16:09:45.257000
	Edit pad (rev 1645)		Brady	cv405	XVal Session 58	1	XVal Session 58-Typing - Text-1		2012-07-14 16:09:45.292000
	Edit pad (rev 1646)		Xing	cv400	XVal Session 58	1	XVal Session 58-Typing - Text-1		2012-07-14 16:09:45.343000
	Edit pad (rev 1647)		nic	cv403	XVal Session 58	1	XVal Session 58-Typing - Text-1		2012-07-14 16:09:45.652000
	Edit pad (rev 1648)		sluggo	cv411	XVal Session 58	1	XVal Session 58-Typing - Text-1		2012-07-14 16:09:45.756000
	Edit pad (rev 1649)		Brady	cv405	XVal Session 58	1	XVal Session 58-Typing - Text-1		2012-07-14 16:09:45.798000
	Edit pad (rev 1650)		Xing	cv400	XVal Session 58	1	XVal Session 58-Typing - Text-1		2012-07-14 16:09:45.843000
	Edit pad (rev 1651)		nic	cv403	XVal Session 58	1	XVal Session 58-Typing - Text-1		2012-07-14 16:09:46.162000
	Edit pad (rev 1652)		sluggo	cv411	XVal Session 58	1	XVal Session 58-Typing - Text-1		2012-07-14 16:09:46.256000
	Edit pad (rev 1653)		Brady	cv405	XVal Session 58	1	XVal Session 58-Typing - Text-1		2012-07-14 16:09:46.303000
	Edit pad (rev 1654)		Xing	cv400	XVal Session 58	1	XVal Session 58-Typing - Text-1		2012-07-14 16:09:46.346000
	Edit pad (rev 1655)		nic	cv403	XVal Session 58	1	XVal Session 58-Typing - Text-1		2012-07-14 16:09:46.663000
	Edit pad (rev 1656)		Xing	cv400	XVal Session 58	1	XVal Session 58-Typing - Text-1		2012-07-14 16:09:46.859000
	Edit pad (rev 1657)		Brady	cv405	XVal Session 58	1	XVal Session 58-Typing - Text-1		2012-07-14 16:09:46.955000
	Edit pad (rev 1658)		sluggo	cv411	XVal Session 58	1	XVal Session 58-Typing - Text-1		2012-07-14 16:09:47.023000
	Edit pad (rev 1659)		nic	cv403	XVal Session 58	1	XVal Session 58-Typing - Text-1		2012-07-14 16:09:47.163000
	Edit pad (rev 1660)		Xing	cv400	XVal Session 58	1	XVal Session 58-Typing - Text-1		2012-07-14 16:09:47.361000
	Edit pad (rev 1661)		Brady	cv405	XVal Session 58	1	XVal Session 58-Typing - Text-1		2012-07-14 16:09:47.456000
	Edit pad (rev 1662)		sluggo	cv411	XVal Session 58	1	XVal Session 58-Typing - Text-1		2012-07-14 16:09:47.524000
	Edit pad (rev 1663)		nic	cv403	XVal Session 58	1	XVal Session 58-Typing - Text-1		2012-07-14 16:09:47.666000
	Edit pad (rev 1664)		Xing	cv400	XVal Session 58	1	XVal Session 58-Typing - Text-1		2012-07-14 16:09:47.861000
	Edit pad (rev 1665)		sluggo	cv411	XVal Session 58	1	XVal Session 58-Typing - Text-1		2012-07-14 16:09:48.024000
	Edit pad (rev 1666)		nic	cv403	XVal Session 58	1	XVal Session 58-Typing - Text-1		2012-07-14 16:09:48.169000
	Edit pad (rev 1667)		Xing	cv400	XVal Session 58	1	XVal Session 58-Typing - Text-1		2012-07-14 16:09:48.363000
	Edit pad (rev 1668)		Brady	cv405	XVal Session 58	1	XVal Session 58-Typing - Text-1		2012-07-14 16:09:48.404000
	Edit pad (rev 1669)		sluggo	cv411	XVal Session 58	1	XVal Session 58-Typing - Text-1		2012-07-14 16:09:48.523000
	Edit pad (rev 1670)		nic	cv403	XVal Session 58	1	XVal Session 58-Typing - Text-1		2012-07-14 16:09:48.821000
	Edit pad (rev 1671)		Xing	cv400	XVal Session 58	1	XVal Session 58-Typing - Text-1		2012-07-14 16:09:48.863000
	Edit pad (rev 1672)		Brady	cv405	XVal Session 58	1	XVal Session 58-Typing - Text-1		2012-07-14 16:09:48.911000
	Edit pad (rev 1673)		sluggo	cv411	XVal Session 58	1	XVal Session 58-Typing - Text-1		2012-07-14 16:09:49.023000
	Edit pad (rev 1674)		nic	cv403	XVal Session 58	1	XVal Session 58-Typing - Text-1		2012-07-14 16:09:49.326000
	Edit pad (rev 1675)		Xing	cv400	XVal Session 58	1	XVal Session 58-Typing - Text-1		2012-07-14 16:09:49.363000
	Edit pad (rev 1676)		Brady	cv405	XVal Session 58	1	XVal Session 58-Typing - Text-1		2012-07-14 16:09:49.412000
	Edit pad (rev 1677)		sluggo	cv411	XVal Session 58	1	XVal Session 58-Typing - Text-1		2012-07-14 16:09:49.523000
	Edit pad (rev 1678)		nic	cv403	XVal Session 58	1	XVal Session 58-Typing - Text-1		2012-07-14 16:09:49.825000
	Edit pad (rev 1679)		Xing	cv400	XVal Session 58	1	XVal Session 58-Typing - Text-1		2012-07-14 16:09:49.862000
	Edit pad (rev 1680)		Brady	cv405	XVal Session 58	1	XVal Session 58-Typing - Text-1		2012-07-14 16:09:49.994000
	Edit pad (rev 1681)		nic	cv403	XVal Session 58	1	XVal Session 58-Typing - Text-1		2012-07-14 16:09:50.328000
	Edit pad (rev 1682)		Xing	cv400	XVal Session 58	1	XVal Session 58-Typing - Text-1		2012-07-14 16:09:50.363000
	Edit pad (rev 1683)		sluggo	cv411	XVal Session 58	1	XVal Session 58-Typing - Text-1		2012-07-14 16:09:50.393000
	Edit pad (rev 1684)		Brady	cv405	XVal Session 58	1	XVal Session 58-Typing - Text-1		2012-07-14 16:09:50.492000
	Edit pad (rev 1685)		nic	cv403	XVal Session 58	1	XVal Session 58-Typing - Text-1		2012-07-14 16:09:50.827000
	Edit pad (rev 1686)		sluggo	cv411	XVal Session 58	1	XVal Session 58-Typing - Text-1		2012-07-14 16:09:50.894000
	Edit pad (rev 1687)		Xing	cv400	XVal Session 58	1	XVal Session 58-Typing - Text-1		2012-07-14 16:09:51.147000
	Edit pad (rev 1688)		nic	cv403	XVal Session 58	1	XVal Session 58-Typing - Text-1		2012-07-14 16:09:51.333000
	Edit pad (rev 1689)		sluggo	cv411	XVal Session 58	1	XVal Session 58-Typing - Text-1		2012-07-14 16:09:51.395000
	Edit pad (rev 1690)		Xing	cv400	XVal Session 58	1	XVal Session 58-Typing - Text-1		2012-07-14 16:09:51.642000
	Edit pad (rev 1691)		nic	cv403	XVal Session 58	1	XVal Session 58-Typing - Text-1		2012-07-14 16:09:51.840000
	Edit pad (rev 1692)		sluggo	cv411	XVal Session 58	1	XVal Session 58-Typing - Text-1		2012-07-14 16:09:51.893000
	Edit pad (rev 1693)		Xing	cv400	XVal Session 58	1	XVal Session 58-Typing - Text-1		2012-07-14 16:09:52.143000
	Edit pad (rev 1694)		nic	cv403	XVal Session 58	1	XVal Session 58-Typing - Text-1		2012-07-14 16:09:52.340000
	Edit pad (rev 1695)		sluggo	cv411	XVal Session 58	1	XVal Session 58-Typing - Text-1		2012-07-14 16:09:52.393000
	Edit pad (rev 1696)		Brady	cv405	XVal Session 58	1	XVal Session 58-Typing - Text-1		2012-07-14 16:09:52.472000
	Edit pad (rev 1697)		Xing	cv400	XVal Session 58	1	XVal Session 58-Typing - Text-1		2012-07-14 16:09:52.643000
	Edit pad (rev 1698)		nic	cv403	XVal Session 58	1	XVal Session 58-Typing - Text-1		2012-07-14 16:09:52.840000
	Edit pad (rev 1699)		Brady	cv405	XVal Session 58	1	XVal Session 58-Typing - Text-1		2012-07-14 16:09:53.142000
	Edit pad (rev 1700)		Xing	cv400	XVal Session 58	1	XVal Session 58-Typing - Text-1		2012-07-14 16:09:53.143000
	Edit pad (rev 1701)		sluggo	cv411	XVal Session 58	1	XVal Session 58-Typing - Text-1		2012-07-14 16:09:53.209000
	Edit pad (rev 1702)		nic	cv403	XVal Session 58	1	XVal Session 58-Typing - Text-1		2012-07-14 16:09:53.343000
	Edit pad (rev 1703)		Xing	cv400	XVal Session 58	1	XVal Session 58-Typing - Text-1		2012-07-14 16:09:53.643000
	Edit pad (rev 1704)		Brady	cv405	XVal Session 58	1	XVal Session 58-Typing - Text-1		2012-07-14 16:09:53.649000
	Edit pad (rev 1705)		sluggo	cv411	XVal Session 58	1	XVal Session 58-Typing - Text-1		2012-07-14 16:09:53.711000
	Edit pad (rev 1706)		nic	cv403	XVal Session 58	1	XVal Session 58-Typing - Text-1		2012-07-14 16:09:53.847000
	Edit pad (rev 1707)		Brady	cv405	XVal Session 58	1	XVal Session 58-Typing - Text-1		2012-07-14 16:09:54.149000
	Edit pad (rev 1708)		sluggo	cv411	XVal Session 58	1	XVal Session 58-Typing - Text-1		2012-07-14 16:09:54.209000
	Edit pad (rev 1709)		nic	cv403	XVal Session 58	1	XVal Session 58-Typing - Text-1		2012-07-14 16:09:54.347000
	Edit pad (rev 1710)		Xing	cv400	XVal Session 58	1	XVal Session 58-Typing - Text-1		2012-07-14 16:09:54.424000
	Edit pad (rev 1711)		Brady	cv405	XVal Session 58	1	XVal Session 58-Typing - Text-1		2012-07-14 16:09:54.648000
	Edit pad (rev 1712)		sluggo	cv411	XVal Session 58	1	XVal Session 58-Typing - Text-1		2012-07-14 16:09:54.710000
	Edit pad (rev 1713)		nic	cv403	XVal Session 58	1	XVal Session 58-Typing - Text-1		2012-07-14 16:09:54.844000
	Edit pad (rev 1714)		Xing	cv400	XVal Session 58	1	XVal Session 58-Typing - Text-1		2012-07-14 16:09:54.926000
	Edit pad (rev 1715)		Brady	cv405	XVal Session 58	1	XVal Session 58-Typing - Text-1		2012-07-14 16:09:55.150000
	Edit pad (rev 1716)		Xing	cv400	XVal Session 58	1	XVal Session 58-Typing - Text-1		2012-07-14 16:09:55.426000
	Edit pad (rev 1717)		nic	cv403	XVal Session 58	1	XVal Session 58-Typing - Text-1		2012-07-14 16:09:55.452000
	Edit pad (rev 1718)		sluggo	cv411	XVal Session 58	1	XVal Session 58-Typing - Text-1		2012-07-14 16:09:55.732000
	Edit pad (rev 1719)		nic	cv403	XVal Session 58	1	XVal Session 58-Typing - Text-1		2012-07-14 16:09:55.953000
	Edit pad (rev 1720)		sluggo	cv411	XVal Session 58	1	XVal Session 58-Typing - Text-1		2012-07-14 16:09:56.233000
	Edit pad (rev 1721)		nic	cv403	XVal Session 58	1	XVal Session 58-Typing - Text-1		2012-07-14 16:09:56.457000
	Edit pad (rev 1722)		Brady	cv405	XVal Session 58	1	XVal Session 58-Typing - Text-1		2012-07-14 16:09:56.506000
	Edit pad (rev 1723)		sluggo	cv411	XVal Session 58	1	XVal Session 58-Typing - Text-1		2012-07-14 16:09:56.732000
	Edit pad (rev 1724)		nic	cv403	XVal Session 58	1	XVal Session 58-Typing - Text-1		2012-07-14 16:09:56.962000
	Edit pad (rev 1725)		Brady	cv405	XVal Session 58	1	XVal Session 58-Typing - Text-1		2012-07-14 16:09:57.007000
	Edit pad (rev 1726)		sluggo	cv411	XVal Session 58	1	XVal Session 58-Typing - Text-1		2012-07-14 16:09:57.417000
	Edit pad (rev 1727)		nic	cv403	XVal Session 58	1	XVal Session 58-Typing - Text-1		2012-07-14 16:09:57.465000
	Edit pad (rev 1728)		Brady	cv405	XVal Session 58	1	XVal Session 58-Typing - Text-1		2012-07-14 16:09:57.507000
	Edit pad (rev 1729)		sluggo	cv411	XVal Session 58	1	XVal Session 58-Typing - Text-1		2012-07-14 16:09:57.917000
	Edit pad (rev 1730)		nic	cv403	XVal Session 58	1	XVal Session 58-Typing - Text-1		2012-07-14 16:09:57.970000
	Edit pad (rev 1731)		Brady	cv405	XVal Session 58	1	XVal Session 58-Typing - Text-1		2012-07-14 16:09:58.101000
	Edit pad (rev 1732)		Xing	cv400	XVal Session 58	1	XVal Session 58-Typing - Text-1		2012-07-14 16:09:58.149000
	Edit pad (rev 1733)		sluggo	cv411	XVal Session 58	1	XVal Session 58-Typing - Text-1		2012-07-14 16:09:58.418000
	Edit pad (rev 1734)		nic	cv403	XVal Session 58	1	XVal Session 58-Typing - Text-1		2012-07-14 16:09:58.469000
	Edit pad (rev 1735)		Brady	cv405	XVal Session 58	1	XVal Session 58-Typing - Text-1		2012-07-14 16:09:58.667000
	Edit pad (rev 1736)		sluggo	cv411	XVal Session 58	1	XVal Session 58-Typing - Text-1		2012-07-14 16:09:58.928000
	Edit pad (rev 1737)		nic	cv403	XVal Session 58	1	XVal Session 58-Typing - Text-1		2012-07-14 16:09:58.978000
	Edit pad (rev 1738)		Brady	cv405	XVal Session 58	1	XVal Session 58-Typing - Text-1		2012-07-14 16:09:59.167000
	Edit pad (rev 1739)		sluggo	cv411	XVal Session 58	1	XVal Session 58-Typing - Text-1		2012-07-14 16:09:59.427000
	Edit pad (rev 1740)		nic	cv403	XVal Session 58	1	XVal Session 58-Typing - Text-1		2012-07-14 16:09:59.477000
	Edit pad (rev 1741)		Brady	cv405	XVal Session 58	1	XVal Session 58-Typing - Text-1		2012-07-14 16:09:59.670000
	Edit pad (rev 1742)		Xing	cv400	XVal Session 58	1	XVal Session 58-Typing - Text-1		2012-07-14 16:09:59.672000
	Edit pad (rev 1743)		sluggo	cv411	XVal Session 58	1	XVal Session 58-Typing - Text-1		2012-07-14 16:09:59.926000
	Edit pad (rev 1744)		nic	cv403	XVal Session 58	1	XVal Session 58-Typing - Text-1		2012-07-14 16:09:59.975000
	Edit pad (rev 1745)		Brady	cv405	XVal Session 58	1	XVal Session 58-Typing - Text-1		2012-07-14 16:10:00.169000
	Edit pad (rev 1746)		Xing	cv400	XVal Session 58	1	XVal Session 58-Typing - Text-1		2012-07-14 16:10:00.173000
	Edit pad (rev 1747)		sluggo	cv411	XVal Session 58	1	XVal Session 58-Typing - Text-1		2012-07-14 16:10:00.430000
	Edit pad (rev 1748)		nic	cv403	XVal Session 58	1	XVal Session 58-Typing - Text-1		2012-07-14 16:10:00.479000
	Edit pad (rev 1749)		Brady	cv405	XVal Session 58	1	XVal Session 58-Typing - Text-1		2012-07-14 16:10:00.670000
	Edit pad (rev 1750)		sluggo	cv411	XVal Session 58	1	XVal Session 58-Typing - Text-1		2012-07-14 16:10:00.931000
	Edit pad (rev 1751)		nic	cv403	XVal Session 58	1	XVal Session 58-Typing - Text-1		2012-07-14 16:10:01.028000
	Edit pad (rev 1752)		Brady	cv405	XVal Session 58	1	XVal Session 58-Typing - Text-1		2012-07-14 16:10:01.171000
	Edit pad (rev 1753)		nic	cv403	XVal Session 58	1	XVal Session 58-Typing - Text-1		2012-07-14 16:10:01.491000
	Edit pad (rev 1754)		Brady	cv405	XVal Session 58	1	XVal Session 58-Typing - Text-1		2012-07-14 16:10:01.670000
	Edit pad (rev 1755)		nic	cv403	XVal Session 58	1	XVal Session 58-Typing - Text-1		2012-07-14 16:10:01.980000
	Edit pad (rev 1756)		Brady	cv405	XVal Session 58	1	XVal Session 58-Typing - Text-1		2012-07-14 16:10:02.169000
	Edit pad (rev 1757)		nic	cv403	XVal Session 58	1	XVal Session 58-Typing - Text-1		2012-07-14 16:10:02.481000
	Edit pad (rev 1758)		sluggo	cv411	XVal Session 58	1	XVal Session 58-Typing - Text-1		2012-07-14 16:10:02.807000
	Edit pad (rev 1759)		nic	cv403	XVal Session 58	1	XVal Session 58-Typing - Text-1		2012-07-14 16:10:02.978000
	Edit pad (rev 1760)		sluggo	cv411	XVal Session 58	1	XVal Session 58-Typing - Text-1		2012-07-14 16:10:03.306000
	Edit pad (rev 1761)		nic	cv403	XVal Session 58	1	XVal Session 58-Typing - Text-1		2012-07-14 16:10:03.486000
	Edit pad (rev 1762)		Xing	cv400	XVal Session 58	1	XVal Session 58-Typing - Text-1		2012-07-14 16:10:03.695000
	Edit pad (rev 1763)		nic	cv403	XVal Session 58	1	XVal Session 58-Typing - Text-1		2012-07-14 16:10:03.988000
	Edit pad (rev 1764)		nic	cv403	XVal Session 58	1	XVal Session 58-Typing - Text-1		2012-07-14 16:10:04.487000
	Edit pad (rev 1765)		Xing	cv400	XVal Session 58	1	XVal Session 58-Typing - Text-1		2012-07-14 16:10:04.515000
	Edit pad (rev 1766)		nic	cv403	XVal Session 58	1	XVal Session 58-Typing - Text-1		2012-07-14 16:10:04.988000
	Edit pad (rev 1767)		nic	cv403	XVal Session 58	1	XVal Session 58-Typing - Text-1		2012-07-14 16:10:05.495000
	Edit pad (rev 1768)		nic	cv403	XVal Session 58	1	XVal Session 58-Typing - Text-1		2012-07-14 16:10:05.994000
	Edit pad (rev 1769)		Brady	cv405	XVal Session 58	1	XVal Session 58-Typing - Text-1		2012-07-14 16:10:06.076000
	Edit pad (rev 1770)		nic	cv403	XVal Session 58	1	XVal Session 58-Typing - Text-1		2012-07-14 16:10:06.495000
	Edit pad (rev 1771)		Brady	cv405	XVal Session 58	1	XVal Session 58-Typing - Text-1		2012-07-14 16:10:06.588000
	Edit pad (rev 1772)		nic	cv403	XVal Session 58	1	XVal Session 58-Typing - Text-1		2012-07-14 16:10:07.003000
	Edit pad (rev 1773)		Brady	cv405	XVal Session 58	1	XVal Session 58-Typing - Text-1		2012-07-14 16:10:07.094000
	Edit pad (rev 1774)		nic	cv403	XVal Session 58	1	XVal Session 58-Typing - Text-1		2012-07-14 16:10:07.505000
	Edit pad (rev 1775)		nic	cv403	XVal Session 58	1	XVal Session 58-Typing - Text-1		2012-07-14 16:10:08.054000
	Edit pad (rev 1776)		Brady	cv405	XVal Session 58	1	XVal Session 58-Typing - Text-1		2012-07-14 16:10:08.151000
	Edit pad (rev 1777)		nic	cv403	XVal Session 58	1	XVal Session 58-Typing - Text-1		2012-07-14 16:10:08.542000
	Edit pad (rev 1778)		Brady	cv405	XVal Session 58	1	XVal Session 58-Typing - Text-1		2012-07-14 16:10:08.905000
	Edit pad (rev 1779)		nic	cv403	XVal Session 58	1	XVal Session 58-Typing - Text-1		2012-07-14 16:10:09.041000
	Edit pad (rev 1780)		nic	cv403	XVal Session 58	1	XVal Session 58-Typing - Text-1		2012-07-14 16:10:09.587000
	Edit pad (rev 1781)		nic	cv403	XVal Session 58	1	XVal Session 58-Typing - Text-1		2012-07-14 16:10:10.098000
	Edit pad (rev 1782)		Brady	cv405	XVal Session 58	1	XVal Session 58-Typing - Text-1		2012-07-14 16:10:10.220000
	Edit pad (rev 1783)		nic	cv403	XVal Session 58	1	XVal Session 58-Typing - Text-1		2012-07-14 16:10:10.598000
	Edit pad (rev 1784)		Brady	cv405	XVal Session 58	1	XVal Session 58-Typing - Text-1		2012-07-14 16:10:10.720000
	Edit pad (rev 1785)		nic	cv403	XVal Session 58	1	XVal Session 58-Typing - Text-1		2012-07-14 16:10:11.100000
	Edit pad (rev 1786)		Brady	cv405	XVal Session 58	1	XVal Session 58-Typing - Text-1		2012-07-14 16:10:11.449000
	Edit pad (rev 1787)		nic	cv403	XVal Session 58	1	XVal Session 58-Typing - Text-1		2012-07-14 16:10:11.598000
	Edit pad (rev 1788)		Brady	cv405	XVal Session 58	1	XVal Session 58-Typing - Text-1		2012-07-14 16:10:11.949000
	Edit pad (rev 1789)		nic	cv403	XVal Session 58	1	XVal Session 58-Typing - Text-1		2012-07-14 16:10:12.098000
	Edit pad (rev 1790)		Brady	cv405	XVal Session 58	1	XVal Session 58-Typing - Text-1		2012-07-14 16:10:12.449000
	Edit pad (rev 1791)		Brady	cv405	XVal Session 58	1	XVal Session 58-Typing - Text-1		2012-07-14 16:10:13.062000
	Edit pad (rev 1792)		Brady	cv405	XVal Session 58	1	XVal Session 58-Typing - Text-1		2012-07-14 16:10:13.917000
	Edit pad (rev 1793)		Brady	cv405	XVal Session 58	1	XVal Session 58-Typing - Text-1		2012-07-14 16:10:14.950000
	Edit pad (rev 1794)		Brady	cv405	XVal Session 58	1	XVal Session 58-Typing - Text-1		2012-07-14 16:10:15.579000
	Edit pad (rev 1795)		Brady	cv405	XVal Session 58	1	XVal Session 58-Typing - Text-1		2012-07-14 16:10:18.027000
	Edit pad (rev 1796)		Brady	cv405	XVal Session 58	1	XVal Session 58-Typing - Text-1		2012-07-14 16:10:18.607000
	Edit pad (rev 1797)		nic	cv403	XVal Session 58	1	XVal Session 58-Typing - Text-1		2012-07-14 16:10:19.373000
	Edit pad (rev 1798)		Brady	cv405	XVal Session 58	1	XVal Session 58-Typing - Text-1		2012-07-14 16:10:19.431000
	Edit pad (rev 1799)		nic	cv403	XVal Session 58	1	XVal Session 58-Typing - Text-1		2012-07-14 16:10:19.874000
	Edit pad (rev 1800)		Brady	cv405	XVal Session 58	1	XVal Session 58-Typing - Text-1		2012-07-14 16:10:19.951000
	Edit pad (rev 1801)		nic	cv403	XVal Session 58	1	XVal Session 58-Typing - Text-1		2012-07-14 16:10:20.374000
	Edit pad (rev 1802)		nic	cv403	XVal Session 58	1	XVal Session 58-Typing - Text-1		2012-07-14 16:10:20.874000
	Edit pad (rev 1803)		sluggo	cv411	XVal Session 58	1	XVal Session 58-Typing - Text-1		2012-07-14 16:10:21.095000
	Edit pad (rev 1804)		Brady	cv405	XVal Session 58	1	XVal Session 58-Typing - Text-1		2012-07-14 16:10:21.265000
	Edit pad (rev 1805)		nic	cv403	XVal Session 58	1	XVal Session 58-Typing - Text-1		2012-07-14 16:10:21.372000
	Edit pad (rev 1806)		nic	cv403	XVal Session 58	1	XVal Session 58-Typing - Text-1		2012-07-14 16:10:21.874000
	Edit pad (rev 1807)		Brady	cv405	XVal Session 58	1	XVal Session 58-Typing - Text-1		2012-07-14 16:10:22.199000
	Edit pad (rev 1808)		nic	cv403	XVal Session 58	1	XVal Session 58-Typing - Text-1		2012-07-14 16:10:22.373000
	Edit pad (rev 1809)		nic	cv403	XVal Session 58	1	XVal Session 58-Typing - Text-1		2012-07-14 16:10:22.877000
	Edit pad (rev 1810)		Brady	cv405	XVal Session 58	1	XVal Session 58-Typing - Text-1		2012-07-14 16:10:22.977000
	Edit pad (rev 1811)		nic	cv403	XVal Session 58	1	XVal Session 58-Typing - Text-1		2012-07-14 16:10:23.375000
	Edit pad (rev 1812)		Brady	cv405	XVal Session 58	1	XVal Session 58-Typing - Text-1		2012-07-14 16:10:23.479000
	Edit pad (rev 1813)		Xing	cv400	XVal Session 58	1	XVal Session 58-Typing - Text-1		2012-07-14 16:10:23.517000
	Edit pad (rev 1814)		sluggo	cv411	XVal Session 58	1	XVal Session 58-Typing - Text-1		2012-07-14 16:10:23.688000
	Edit pad (rev 1815)		nic	cv403	XVal Session 58	1	XVal Session 58-Typing - Text-1		2012-07-14 16:10:23.874000
	Edit pad (rev 1816)		Brady	cv405	XVal Session 58	1	XVal Session 58-Typing - Text-1		2012-07-14 16:10:24.011000
	Edit pad (rev 1817)		Xing	cv400	XVal Session 58	1	XVal Session 58-Typing - Text-1		2012-07-14 16:10:24.025000
	Edit pad (rev 1818)		sluggo	cv411	XVal Session 58	1	XVal Session 58-Typing - Text-1		2012-07-14 16:10:24.187000
	Edit pad (rev 1819)		nic	cv403	XVal Session 58	1	XVal Session 58-Typing - Text-1		2012-07-14 16:10:24.375000
	Edit pad (rev 1820)		Brady	cv405	XVal Session 58	1	XVal Session 58-Typing - Text-1		2012-07-14 16:10:24.507000
	Edit pad (rev 1821)		sluggo	cv411	XVal Session 58	1	XVal Session 58-Typing - Text-1		2012-07-14 16:10:24.686000
	Edit pad (rev 1822)		nic	cv403	XVal Session 58	1	XVal Session 58-Typing - Text-1		2012-07-14 16:10:24.879000
	Edit pad (rev 1823)		Brady	cv405	XVal Session 58	1	XVal Session 58-Typing - Text-1		2012-07-14 16:10:25.007000
	Edit pad (rev 1824)		Xing	cv400	XVal Session 58	1	XVal Session 58-Typing - Text-1		2012-07-14 16:10:25.087000
	Edit pad (rev 1825)		sluggo	cv411	XVal Session 58	1	XVal Session 58-Typing - Text-1		2012-07-14 16:10:25.247000
	Edit pad (rev 1826)		nic	cv403	XVal Session 58	1	XVal Session 58-Typing - Text-1		2012-07-14 16:10:25.379000
	Edit pad (rev 1827)		Brady	cv405	XVal Session 58	1	XVal Session 58-Typing - Text-1		2012-07-14 16:10:25.507000
	Edit pad (rev 1828)		Xing	cv400	XVal Session 58	1	XVal Session 58-Typing - Text-1		2012-07-14 16:10:25.593000
	Edit pad (rev 1829)		sluggo	cv411	XVal Session 58	1	XVal Session 58-Typing - Text-1		2012-07-14 16:10:25.687000
	Edit pad (rev 1830)		nic	cv403	XVal Session 58	1	XVal Session 58-Typing - Text-1		2012-07-14 16:10:25.881000
	Edit pad (rev 1831)		Xing	cv400	XVal Session 58	1	XVal Session 58-Typing - Text-1		2012-07-14 16:10:26.136000
	Edit pad (rev 1832)		sluggo	cv411	XVal Session 58	1	XVal Session 58-Typing - Text-1		2012-07-14 16:10:26.189000
	Edit pad (rev 1833)		Brady	cv405	XVal Session 58	1	XVal Session 58-Typing - Text-1		2012-07-14 16:10:26.317000
	Edit pad (rev 1834)		nic	cv403	XVal Session 58	1	XVal Session 58-Typing - Text-1		2012-07-14 16:10:26.391000
	Edit pad (rev 1835)		Xing	cv400	XVal Session 58	1	XVal Session 58-Typing - Text-1		2012-07-14 16:10:26.642000
	Edit pad (rev 1836)		sluggo	cv411	XVal Session 58	1	XVal Session 58-Typing - Text-1		2012-07-14 16:10:26.688000
	Edit pad (rev 1837)		Brady	cv405	XVal Session 58	1	XVal Session 58-Typing - Text-1		2012-07-14 16:10:26.816000
	Edit pad (rev 1838)		nic	cv403	XVal Session 58	1	XVal Session 58-Typing - Text-1		2012-07-14 16:10:26.891000
	Edit pad (rev 1839)		Xing	cv400	XVal Session 58	1	XVal Session 58-Typing - Text-1		2012-07-14 16:10:27.142000
	Edit pad (rev 1840)		sluggo	cv411	XVal Session 58	1	XVal Session 58-Typing - Text-1		2012-07-14 16:10:27.190000
	Edit pad (rev 1841)		nic	cv403	XVal Session 58	1	XVal Session 58-Typing - Text-1		2012-07-14 16:10:27.393000
	Edit pad (rev 1842)		Brady	cv405	XVal Session 58	1	XVal Session 58-Typing - Text-1		2012-07-14 16:10:27.606000
	Edit pad (rev 1843)		Xing	cv400	XVal Session 58	1	XVal Session 58-Typing - Text-1		2012-07-14 16:10:27.648000
	Edit pad (rev 1844)		sluggo	cv411	XVal Session 58	1	XVal Session 58-Typing - Text-1		2012-07-14 16:10:27.701000
	Edit pad (rev 1845)		nic	cv403	XVal Session 58	1	XVal Session 58-Typing - Text-1		2012-07-14 16:10:27.893000
	Edit pad (rev 1846)		Brady	cv405	XVal Session 58	1	XVal Session 58-Typing - Text-1		2012-07-14 16:10:28.108000
	Edit pad (rev 1847)		sluggo	cv411	XVal Session 58	1	XVal Session 58-Typing - Text-1		2012-07-14 16:10:28.216000
	Edit pad (rev 1848)		nic	cv403	XVal Session 58	1	XVal Session 58-Typing - Text-1		2012-07-14 16:10:28.394000
	Edit pad (rev 1849)		Xing	cv400	XVal Session 58	1	XVal Session 58-Typing - Text-1		2012-07-14 16:10:28.478000
	Edit pad (rev 1850)		Brady	cv405	XVal Session 58	1	XVal Session 58-Typing - Text-1		2012-07-14 16:10:28.707000
	Edit pad (rev 1851)		nic	cv403	XVal Session 58	1	XVal Session 58-Typing - Text-1		2012-07-14 16:10:28.894000
	Edit pad (rev 1852)		Xing	cv400	XVal Session 58	1	XVal Session 58-Typing - Text-1		2012-07-14 16:10:28.981000
	Edit pad (rev 1853)		Brady	cv405	XVal Session 58	1	XVal Session 58-Typing - Text-1		2012-07-14 16:10:29.206000
	Edit pad (rev 1854)		nic	cv403	XVal Session 58	1	XVal Session 58-Typing - Text-1		2012-07-14 16:10:29.392000
	Edit pad (rev 1855)		Xing	cv400	XVal Session 58	1	XVal Session 58-Typing - Text-1		2012-07-14 16:10:29.485000
	Edit pad (rev 1856)		Brady	cv405	XVal Session 58	1	XVal Session 58-Typing - Text-1		2012-07-14 16:10:29.707000
	Edit pad (rev 1857)		sluggo	cv411	XVal Session 58	1	XVal Session 58-Typing - Text-1		2012-07-14 16:10:29.768000
	Edit pad (rev 1858)		nic	cv403	XVal Session 58	1	XVal Session 58-Typing - Text-1		2012-07-14 16:10:29.892000
	Edit pad (rev 1859)		Brady	cv405	XVal Session 58	1	XVal Session 58-Typing - Text-1		2012-07-14 16:10:30.207000
	Edit pad (rev 1860)		sluggo	cv411	XVal Session 58	1	XVal Session 58-Typing - Text-1		2012-07-14 16:10:30.318000
	Edit pad (rev 1861)		nic	cv403	XVal Session 58	1	XVal Session 58-Typing - Text-1		2012-07-14 16:10:30.393000
	Edit pad (rev 1862)		Brady	cv405	XVal Session 58	1	XVal Session 58-Typing - Text-1		2012-07-14 16:10:30.708000
	Edit pad (rev 1863)		sluggo	cv411	XVal Session 58	1	XVal Session 58-Typing - Text-1		2012-07-14 16:10:30.823000
	Edit pad (rev 1864)		nic	cv403	XVal Session 58	1	XVal Session 58-Typing - Text-1		2012-07-14 16:10:30.892000
	Edit pad (rev 1865)		Brady	cv405	XVal Session 58	1	XVal Session 58-Typing - Text-1		2012-07-14 16:10:31.260000
	Edit pad (rev 1866)		sluggo	cv411	XVal Session 58	1	XVal Session 58-Typing - Text-1		2012-07-14 16:10:31.324000
	Edit pad (rev 1867)		nic	cv403	XVal Session 58	1	XVal Session 58-Typing - Text-1		2012-07-14 16:10:31.406000
	Edit pad (rev 1868)		Xing	cv400	XVal Session 58	1	XVal Session 58-Typing - Text-1		2012-07-14 16:10:31.475000
	Edit pad (rev 1869)		Brady	cv405	XVal Session 58	1	XVal Session 58-Typing - Text-1		2012-07-14 16:10:31.762000
	Edit pad (rev 1870)		sluggo	cv411	XVal Session 58	1	XVal Session 58-Typing - Text-1		2012-07-14 16:10:31.825000
	Edit pad (rev 1871)		nic	cv403	XVal Session 58	1	XVal Session 58-Typing - Text-1		2012-07-14 16:10:31.908000
	Edit pad (rev 1872)		Xing	cv400	XVal Session 58	1	XVal Session 58-Typing - Text-1		2012-07-14 16:10:31.984000
	Edit pad (rev 1873)		Brady	cv405	XVal Session 58	1	XVal Session 58-Typing - Text-1		2012-07-14 16:10:32.263000
	Edit pad (rev 1874)		sluggo	cv411	XVal Session 58	1	XVal Session 58-Typing - Text-1		2012-07-14 16:10:32.325000
	Edit pad (rev 1875)		Xing	cv400	XVal Session 58	1	XVal Session 58-Typing - Text-1		2012-07-14 16:10:32.486000
	Edit pad (rev 1876)		Brady	cv405	XVal Session 58	1	XVal Session 58-Typing - Text-1		2012-07-14 16:10:32.763000
	Edit pad (rev 1877)		sluggo	cv411	XVal Session 58	1	XVal Session 58-Typing - Text-1		2012-07-14 16:10:32.824000
	Edit pad (rev 1878)		Xing	cv400	XVal Session 58	1	XVal Session 58-Typing - Text-1		2012-07-14 16:10:32.985000
	Edit pad (rev 1879)		nic	cv403	XVal Session 58	1	XVal Session 58-Typing - Text-1		2012-07-14 16:10:33.012000
	Edit pad (rev 1880)		Brady	cv405	XVal Session 58	1	XVal Session 58-Typing - Text-1		2012-07-14 16:10:33.262000
	Edit pad (rev 1881)		sluggo	cv411	XVal Session 58	1	XVal Session 58-Typing - Text-1		2012-07-14 16:10:33.324000
	Edit pad (rev 1882)		Xing	cv400	XVal Session 58	1	XVal Session 58-Typing - Text-1		2012-07-14 16:10:33.487000
	Edit pad (rev 1883)		nic	cv403	XVal Session 58	1	XVal Session 58-Typing - Text-1		2012-07-14 16:10:33.511000
	Edit pad (rev 1884)		Brady	cv405	XVal Session 58	1	XVal Session 58-Typing - Text-1		2012-07-14 16:10:33.762000
	Edit pad (rev 1885)		sluggo	cv411	XVal Session 58	1	XVal Session 58-Typing - Text-1		2012-07-14 16:10:33.845000
	Edit pad (rev 1886)		Xing	cv400	XVal Session 58	1	XVal Session 58-Typing - Text-1		2012-07-14 16:10:33.987000
	Edit pad (rev 1887)		nic	cv403	XVal Session 58	1	XVal Session 58-Typing - Text-1		2012-07-14 16:10:34.014000
	Edit pad (rev 1888)		Brady	cv405	XVal Session 58	1	XVal Session 58-Typing - Text-1		2012-07-14 16:10:34.262000
	Edit pad (rev 1889)		sluggo	cv411	XVal Session 58	1	XVal Session 58-Typing - Text-1		2012-07-14 16:10:34.347000
	Edit pad (rev 1890)		Xing	cv400	XVal Session 58	1	XVal Session 58-Typing - Text-1		2012-07-14 16:10:34.487000
	Edit pad (rev 1891)		nic	cv403	XVal Session 58	1	XVal Session 58-Typing - Text-1		2012-07-14 16:10:34.516000
	Edit pad (rev 1892)		Brady	cv405	XVal Session 58	1	XVal Session 58-Typing - Text-1		2012-07-14 16:10:34.770000
	Edit pad (rev 1893)		sluggo	cv411	XVal Session 58	1	XVal Session 58-Typing - Text-1		2012-07-14 16:10:34.850000
	Edit pad (rev 1894)		nic	cv403	XVal Session 58	1	XVal Session 58-Typing - Text-1		2012-07-14 16:10:35.018000
	Edit pad (rev 1895)		Brady	cv405	XVal Session 58	1	XVal Session 58-Typing - Text-1		2012-07-14 16:10:35.270000
	Edit pad (rev 1896)		sluggo	cv411	XVal Session 58	1	XVal Session 58-Typing - Text-1		2012-07-14 16:10:35.348000
	Edit pad (rev 1897)		nic	cv403	XVal Session 58	1	XVal Session 58-Typing - Text-1		2012-07-14 16:10:35.517000
	Edit pad (rev 1898)		Brady	cv405	XVal Session 58	1	XVal Session 58-Typing - Text-1		2012-07-14 16:10:35.771000
	Edit pad (rev 1899)		Xing	cv400	XVal Session 58	1	XVal Session 58-Typing - Text-1		2012-07-14 16:10:35.828000
	Edit pad (rev 1900)		sluggo	cv411	XVal Session 58	1	XVal Session 58-Typing - Text-1		2012-07-14 16:10:35.849000
	Edit pad (rev 1901)		nic	cv403	XVal Session 58	1	XVal Session 58-Typing - Text-1		2012-07-14 16:10:36.017000
	Edit pad (rev 1902)		Brady	cv405	XVal Session 58	1	XVal Session 58-Typing - Text-1		2012-07-14 16:10:36.271000
	Edit pad (rev 1903)		Xing	cv400	XVal Session 58	1	XVal Session 58-Typing - Text-1		2012-07-14 16:10:36.328000
	Edit pad (rev 1904)		sluggo	cv411	XVal Session 58	1	XVal Session 58-Typing - Text-1		2012-07-14 16:10:36.380000
	Edit pad (rev 1905)		nic	cv403	XVal Session 58	1	XVal Session 58-Typing - Text-1		2012-07-14 16:10:36.521000
	Edit pad (rev 1906)		Brady	cv405	XVal Session 58	1	XVal Session 58-Typing - Text-1		2012-07-14 16:10:36.793000
	Edit pad (rev 1907)		Xing	cv400	XVal Session 58	1	XVal Session 58-Typing - Text-1		2012-07-14 16:10:36.844000
	Edit pad (rev 1908)		sluggo	cv411	XVal Session 58	1	XVal Session 58-Typing - Text-1		2012-07-14 16:10:36.880000
	Edit pad (rev 1909)		nic	cv403	XVal Session 58	1	XVal Session 58-Typing - Text-1		2012-07-14 16:10:37.020000
	Edit pad (rev 1910)		Xing	cv400	XVal Session 58	1	XVal Session 58-Typing - Text-1		2012-07-14 16:10:37.345000
	Edit pad (rev 1911)		Brady	cv405	XVal Session 58	1	XVal Session 58-Typing - Text-1		2012-07-14 16:10:37.384000
	Edit pad (rev 1912)		sluggo	cv411	XVal Session 58	1	XVal Session 58-Typing - Text-1		2012-07-14 16:10:37.402000
	Edit pad (rev 1913)		nic	cv403	XVal Session 58	1	XVal Session 58-Typing - Text-1		2012-07-14 16:10:37.527000
	Edit pad (rev 1914)		sluggo	cv411	XVal Session 58	1	XVal Session 58-Typing - Text-1		2012-07-14 16:10:37.904000
	Edit pad (rev 1915)		Brady	cv405	XVal Session 58	1	XVal Session 58-Typing - Text-1		2012-07-14 16:10:38.602000
	Edit pad (rev 1916)		Brady	cv405	XVal Session 58	1	XVal Session 58-Typing - Text-1		2012-07-14 16:10:39.119000
	Edit pad (rev 1917)		sluggo	cv411	XVal Session 58	1	XVal Session 58-Typing - Text-1		2012-07-14 16:10:39.146000
	Edit pad (rev 1918)		Brady	cv405	XVal Session 58	1	XVal Session 58-Typing - Text-1		2012-07-14 16:10:39.619000
	Edit pad (rev 1919)		sluggo	cv411	XVal Session 58	1	XVal Session 58-Typing - Text-1		2012-07-14 16:10:39.645000
	Edit pad (rev 1920)		nic	cv403	XVal Session 58	1	XVal Session 58-Typing - Text-1		2012-07-14 16:10:39.655000
	Edit pad (rev 1921)		Brady	cv405	XVal Session 58	1	XVal Session 58-Typing - Text-1		2012-07-14 16:10:40.139000
	Edit pad (rev 1922)		sluggo	cv411	XVal Session 58	1	XVal Session 58-Typing - Text-1		2012-07-14 16:10:40.146000
	Edit pad (rev 1923)		nic	cv403	XVal Session 58	1	XVal Session 58-Typing - Text-1		2012-07-14 16:10:40.173000
	Edit pad (rev 1924)		Brady	cv405	XVal Session 58	1	XVal Session 58-Typing - Text-1		2012-07-14 16:10:40.641000
	Edit pad (rev 1925)		sluggo	cv411	XVal Session 58	1	XVal Session 58-Typing - Text-1		2012-07-14 16:10:40.646000
	Edit pad (rev 1926)		nic	cv403	XVal Session 58	1	XVal Session 58-Typing - Text-1		2012-07-14 16:10:40.683000
	Edit pad (rev 1927)		sluggo	cv411	XVal Session 58	1	XVal Session 58-Typing - Text-1		2012-07-14 16:10:41.146000
	Edit pad (rev 1928)		nic	cv403	XVal Session 58	1	XVal Session 58-Typing - Text-1		2012-07-14 16:10:41.186000
	Edit pad (rev 1929)		Brady	cv405	XVal Session 58	1	XVal Session 58-Typing - Text-1		2012-07-14 16:10:41.423000
	Edit pad (rev 1930)		sluggo	cv411	XVal Session 58	1	XVal Session 58-Typing - Text-1		2012-07-14 16:10:41.649000
	Edit pad (rev 1931)		nic	cv403	XVal Session 58	1	XVal Session 58-Typing - Text-1		2012-07-14 16:10:41.686000
	Edit pad (rev 1932)		Brady	cv405	XVal Session 58	1	XVal Session 58-Typing - Text-1		2012-07-14 16:10:41.924000
	Edit pad (rev 1933)		Xing	cv400	XVal Session 58	1	XVal Session 58-Typing - Text-1		2012-07-14 16:10:42.008000
	Edit pad (rev 1934)		sluggo	cv411	XVal Session 58	1	XVal Session 58-Typing - Text-1		2012-07-14 16:10:42.150000
	Edit pad (rev 1935)		nic	cv403	XVal Session 58	1	XVal Session 58-Typing - Text-1		2012-07-14 16:10:42.187000
	Edit pad (rev 1936)		Brady	cv405	XVal Session 58	1	XVal Session 58-Typing - Text-1		2012-07-14 16:10:42.423000
	Edit pad (rev 1937)		Xing	cv400	XVal Session 58	1	XVal Session 58-Typing - Text-1		2012-07-14 16:10:42.541000
	Edit pad (rev 1938)		Brady	cv405	XVal Session 58	1	XVal Session 58-Typing - Text-1		2012-07-14 16:10:42.923000
	Edit pad (rev 1939)		Xing	cv400	XVal Session 58	1	XVal Session 58-Typing - Text-1		2012-07-14 16:10:43.047000
	Edit pad (rev 1940)		sluggo	cv411	XVal Session 58	1	XVal Session 58-Typing - Text-1		2012-07-14 16:10:43.054000
	Edit pad (rev 1941)		Brady	cv405	XVal Session 58	1	XVal Session 58-Typing - Text-1		2012-07-14 16:10:43.423000
	Edit pad (rev 1942)		Xing	cv400	XVal Session 58	1	XVal Session 58-Typing - Text-1		2012-07-14 16:10:43.547000
	Edit pad (rev 1943)		sluggo	cv411	XVal Session 58	1	XVal Session 58-Typing - Text-1		2012-07-14 16:10:43.566000
	Edit pad (rev 1944)		Brady	cv405	XVal Session 58	1	XVal Session 58-Typing - Text-1		2012-07-14 16:10:43.923000
	Edit pad (rev 1945)		Xing	cv400	XVal Session 58	1	XVal Session 58-Typing - Text-1		2012-07-14 16:10:44.047000
	Edit pad (rev 1946)		sluggo	cv411	XVal Session 58	1	XVal Session 58-Typing - Text-1		2012-07-14 16:10:44.070000
	Edit pad (rev 1947)		Brady	cv405	XVal Session 58	1	XVal Session 58-Typing - Text-1		2012-07-14 16:10:44.422000
	Edit pad (rev 1948)		Xing	cv400	XVal Session 58	1	XVal Session 58-Typing - Text-1		2012-07-14 16:10:44.548000
	Edit pad (rev 1949)		sluggo	cv411	XVal Session 58	1	XVal Session 58-Typing - Text-1		2012-07-14 16:10:44.569000
	Edit pad (rev 1950)		Brady	cv405	XVal Session 58	1	XVal Session 58-Typing - Text-1		2012-07-14 16:10:44.924000
	Edit pad (rev 1951)		Xing	cv400	XVal Session 58	1	XVal Session 58-Typing - Text-1		2012-07-14 16:10:45.047000
	Edit pad (rev 1952)		sluggo	cv411	XVal Session 58	1	XVal Session 58-Typing - Text-1		2012-07-14 16:10:45.071000
	Edit pad (rev 1953)		nic	cv403	XVal Session 58	1	XVal Session 58-Typing - Text-1		2012-07-14 16:10:45.078000
	Edit pad (rev 1954)		Brady	cv405	XVal Session 58	1	XVal Session 58-Typing - Text-1		2012-07-14 16:10:45.423000
	Edit pad (rev 1955)		Xing	cv400	XVal Session 58	1	XVal Session 58-Typing - Text-1		2012-07-14 16:10:45.547000
	Edit pad (rev 1956)		sluggo	cv411	XVal Session 58	1	XVal Session 58-Typing - Text-1		2012-07-14 16:10:45.570000
	Edit pad (rev 1957)		nic	cv403	XVal Session 58	1	XVal Session 58-Typing - Text-1		2012-07-14 16:10:45.583000
	Edit pad (rev 1958)		Brady	cv405	XVal Session 58	1	XVal Session 58-Typing - Text-1		2012-07-14 16:10:45.924000
	Edit pad (rev 1959)		Xing	cv400	XVal Session 58	1	XVal Session 58-Typing - Text-1		2012-07-14 16:10:46.047000
	Edit pad (rev 1960)		sluggo	cv411	XVal Session 58	1	XVal Session 58-Typing - Text-1		2012-07-14 16:10:46.070000
	Edit pad (rev 1961)		nic	cv403	XVal Session 58	1	XVal Session 58-Typing - Text-1		2012-07-14 16:10:46.097000
	Edit pad (rev 1962)		sluggo	cv411	XVal Session 58	1	XVal Session 58-Typing - Text-1		2012-07-14 16:10:46.574000
	Edit pad (rev 1963)		Xing	cv400	XVal Session 58	1	XVal Session 58-Typing - Text-1		2012-07-14 16:10:46.944000
	Edit pad (rev 1964)		sluggo	cv411	XVal Session 58	1	XVal Session 58-Typing - Text-1		2012-07-14 16:10:47.072000
[truncated: 1,853 more rows]
