# Supplementary material for: Dynamics of collective performance in collaboration networks
Source: PLoS One. 2018 Oct 10;13(10):e0204547. doi: 10.1371/journal.pone.0204547 (PMC6179230; doi:10.1371/journal.pone.0204547)
Supplement: S1 Dataset — (ZIP) [file pone.0204547.s001.zip › data/team-data/team-chat-logs/XVal Session 21 - Group 1 - LogFile.csv]

id	event	data	chat_name	subject	session	session_group	completed_task	ip_address	timestamp
15649	Entering waiting room			cv099	XVal Session 21			192.54.222.11	2012-07-11 14:01:48
15650	Entering waiting room			cv102	XVal Session 21			18.111.60.210	2012-07-11 14:05:52
15651	Entering waiting room			cv101	XVal Session 21			192.54.222.11	2012-07-11 14:05:54
15652	Entering waiting room			cv100	XVal Session 21			192.54.222.11	2012-07-11 14:06:01
15653	Setup participants				XVal Session 21				2012-07-11 14:06:26
15654	Setup tasks				XVal Session 21				2012-07-11 14:06:26
15655	Introduction	Starting in 25 seconds		cv100	XVal Session 21	1		192.54.222.11	2012-07-11 14:06:26
15656	Introduction	Starting in 24 seconds		cv101	XVal Session 21	1		192.54.222.11	2012-07-11 14:06:27
15657	Introduction	Starting in 20 seconds		cv102	XVal Session 21	1		18.111.60.210	2012-07-11 14:06:31
15658	Introduction	Starting in 20 seconds		cv099	XVal Session 21	1		192.54.222.11	2012-07-11 14:06:31
15659	Load Instructions			cv101	XVal Session 21	1	XVal Session 21-Introduction-1	192.54.222.11	2012-07-11 14:06:51
15660	Load Instructions			cv102	XVal Session 21	1	XVal Session 21-Introduction-1	18.111.60.210	2012-07-11 14:06:51
15661	Load Instructions			cv100	XVal Session 21	1	XVal Session 21-Introduction-1	192.54.222.11	2012-07-11 14:06:51
15662	Load Instructions			cv099	XVal Session 21	1	XVal Session 21-Introduction-1	192.54.222.11	2012-07-11 14:06:51
15663	Load Workspace			cv100	XVal Session 21	1	XVal Session 21-Introduction-1	192.54.222.11	2012-07-11 14:07:11
15664	Load Workspace			cv099	XVal Session 21	1	XVal Session 21-Introduction-1	192.54.222.11	2012-07-11 14:07:11
15665	Load Workspace			cv101	XVal Session 21	1	XVal Session 21-Introduction-1	192.54.222.11	2012-07-11 14:07:11
15666	Load Workspace			cv102	XVal Session 21	1	XVal Session 21-Introduction-1	18.111.60.210	2012-07-11 14:07:11
	Edit pad (rev 0)		Matt	cv310	XVal Session 21	1	XVal Session 21-Introduction-1		2012-07-11 14:07:16.391000
	Edit pad (rev 1)		Matt	cv310	XVal Session 21	1	XVal Session 21-Introduction-1		2012-07-11 14:07:16.890000
	Edit pad (rev 2)		Matt	cv310	XVal Session 21	1	XVal Session 21-Introduction-1		2012-07-11 14:07:17.389000
	Edit pad (rev 3)		Matt	cv310	XVal Session 21	1	XVal Session 21-Introduction-1		2012-07-11 14:07:17.891000
	Edit pad (rev 4)		Matt	cv310	XVal Session 21	1	XVal Session 21-Introduction-1		2012-07-11 14:07:18.391000
	Edit pad (rev 5)		Matt	cv310	XVal Session 21	1	XVal Session 21-Introduction-1		2012-07-11 14:07:18.893000
	Edit pad (rev 6)		Matt	cv310	XVal Session 21	1	XVal Session 21-Introduction-1		2012-07-11 14:07:23.897000
	Edit pad (rev 7)		Jamey	cv409	XVal Session 21	1	XVal Session 21-Introduction-1		2012-07-11 14:07:28.587000
	Edit pad (rev 8)		Jamey	cv409	XVal Session 21	1	XVal Session 21-Introduction-1		2012-07-11 14:07:29.480000
	Edit pad (rev 9)		Jamey	cv409	XVal Session 21	1	XVal Session 21-Introduction-1		2012-07-11 14:07:29.986000
	Edit pad (rev 10)		Jamey	cv409	XVal Session 21	1	XVal Session 21-Introduction-1		2012-07-11 14:07:30.714000
	Edit pad (rev 11)		Jamey	cv409	XVal Session 21	1	XVal Session 21-Introduction-1		2012-07-11 14:07:31.221000
	Edit pad (rev 12)		Matt	cv310	XVal Session 21	1	XVal Session 21-Introduction-1		2012-07-11 14:07:32.935000
	Edit pad (rev 13)		Matt	cv310	XVal Session 21	1	XVal Session 21-Introduction-1		2012-07-11 14:07:33.435000
	Edit pad (rev 14)		Jamey	cv409	XVal Session 21	1	XVal Session 21-Introduction-1		2012-07-11 14:07:34.355000
	Edit pad (rev 15)		Jamey	cv409	XVal Session 21	1	XVal Session 21-Introduction-1		2012-07-11 14:07:35.335000
	Edit pad (rev 16)		Jamey	cv409	XVal Session 21	1	XVal Session 21-Introduction-1		2012-07-11 14:07:36.455000
	Edit pad (rev 17)		Matt	cv310	XVal Session 21	1	XVal Session 21-Introduction-1		2012-07-11 14:07:37.080000
	Edit pad (rev 18)		Matt	cv310	XVal Session 21	1	XVal Session 21-Introduction-1		2012-07-11 14:07:37.579000
	Edit pad (rev 19)		Jamey	cv409	XVal Session 21	1	XVal Session 21-Introduction-1		2012-07-11 14:07:37.708000
	Edit pad (rev 20)		Jamey	cv409	XVal Session 21	1	XVal Session 21-Introduction-1		2012-07-11 14:07:38.937000
	Edit pad (rev 21)		Jamey	cv409	XVal Session 21	1	XVal Session 21-Introduction-1		2012-07-11 14:07:39.438000
15667	Load Workspace			cv101	XVal Session 21	1	XVal Session 21-Introduction-1	192.54.222.11	2012-07-11 14:07:40
	Edit pad (rev 22)		Jamey	cv409	XVal Session 21	1	XVal Session 21-Introduction-1		2012-07-11 14:07:40.782000
	Edit pad (rev 23)		Jamey	cv409	XVal Session 21	1	XVal Session 21-Introduction-1		2012-07-11 14:07:42.165000
	Edit pad (rev 24)		Matt	cv310	XVal Session 21	1	XVal Session 21-Introduction-1		2012-07-11 14:07:42.953000
	Edit pad (rev 25)		Matt	cv310	XVal Session 21	1	XVal Session 21-Introduction-1		2012-07-11 14:07:43.457000
	Edit pad (rev 26)		Jamey	cv409	XVal Session 21	1	XVal Session 21-Introduction-1		2012-07-11 14:07:43.499000
	Edit pad (rev 27)		Matt	cv310	XVal Session 21	1	XVal Session 21-Introduction-1		2012-07-11 14:07:43.958000
	Edit pad (rev 28)		Jamey	cv409	XVal Session 21	1	XVal Session 21-Introduction-1		2012-07-11 14:07:43.999000
	Edit pad (rev 29)		Matt	cv310	XVal Session 21	1	XVal Session 21-Introduction-1		2012-07-11 14:07:44.456000
	Edit pad (rev 30)		Jamey	cv409	XVal Session 21	1	XVal Session 21-Introduction-1		2012-07-11 14:07:44.499000
	Edit pad (rev 31)		Matt	cv310	XVal Session 21	1	XVal Session 21-Introduction-1		2012-07-11 14:07:44.957000
	Edit pad (rev 32)		Jamey	cv409	XVal Session 21	1	XVal Session 21-Introduction-1		2012-07-11 14:07:45.002000
	Edit pad (rev 33)		Matt	cv310	XVal Session 21	1	XVal Session 21-Introduction-1		2012-07-11 14:07:45.457000
	Edit pad (rev 34)		Matt	cv310	XVal Session 21	1	XVal Session 21-Introduction-1		2012-07-11 14:07:45.957000
	Edit pad (rev 35)		Matt	cv310	XVal Session 21	1	XVal Session 21-Introduction-1		2012-07-11 14:07:46.458000
	Edit pad (rev 36)		Matt	cv310	XVal Session 21	1	XVal Session 21-Introduction-1		2012-07-11 14:07:46.959000
	Edit pad (rev 37)		Matt	cv310	XVal Session 21	1	XVal Session 21-Introduction-1		2012-07-11 14:07:47.462000
	Edit pad (rev 38)		Matt	cv310	XVal Session 21	1	XVal Session 21-Introduction-1		2012-07-11 14:07:48.904000
	Edit pad (rev 39)		Matt	cv310	XVal Session 21	1	XVal Session 21-Introduction-1		2012-07-11 14:07:50.520000
	Edit pad (rev 40)		Matt	cv310	XVal Session 21	1	XVal Session 21-Introduction-1		2012-07-11 14:07:51.216000
	Edit pad (rev 41)		charles	cv410	XVal Session 21	1	XVal Session 21-Introduction-1		2012-07-11 14:08:07.114000
	Edit pad (rev 42)		charles	cv410	XVal Session 21	1	XVal Session 21-Introduction-1		2012-07-11 14:08:07.870000
	Chat	nina	Brady	cv405	XVal Session 21	1	XVal Session 21-Introduction-1		2012-07-11 14:08:08.136000
	Edit pad (rev 43)		charles	cv410	XVal Session 21	1	XVal Session 21-Introduction-1		2012-07-11 14:08:08.370000
	Edit pad (rev 44)		charles	cv410	XVal Session 21	1	XVal Session 21-Introduction-1		2012-07-11 14:08:08.872000
	Edit pad (rev 45)		charles	cv410	XVal Session 21	1	XVal Session 21-Introduction-1		2012-07-11 14:08:09.831000
	Edit pad (rev 46)		charles	cv410	XVal Session 21	1	XVal Session 21-Introduction-1		2012-07-11 14:08:10.336000
	Edit pad (rev 47)		charles	cv410	XVal Session 21	1	XVal Session 21-Introduction-1		2012-07-11 14:08:10.833000
	Edit pad (rev 48)		charles	cv410	XVal Session 21	1	XVal Session 21-Introduction-1		2012-07-11 14:08:11.374000
	Edit pad (rev 49)		charles	cv410	XVal Session 21	1	XVal Session 21-Introduction-1		2012-07-11 14:08:11.875000
	Edit pad (rev 50)		Brady	cv405	XVal Session 21	1	XVal Session 21-Introduction-1		2012-07-11 14:08:11.883000
	Edit pad (rev 51)		Brady	cv405	XVal Session 21	1	XVal Session 21-Introduction-1		2012-07-11 14:08:12.317000
	Edit pad (rev 52)		Brady	cv405	XVal Session 21	1	XVal Session 21-Introduction-1		2012-07-11 14:08:12.817000
	Edit pad (rev 53)		Brady	cv405	XVal Session 21	1	XVal Session 21-Introduction-1		2012-07-11 14:08:13.641000
	Edit pad (rev 54)		Brady	cv405	XVal Session 21	1	XVal Session 21-Introduction-1		2012-07-11 14:08:14.774000
	Edit pad (rev 55)		Brady	cv405	XVal Session 21	1	XVal Session 21-Introduction-1		2012-07-11 14:08:15.278000
	Edit pad (rev 56)		Brady	cv405	XVal Session 21	1	XVal Session 21-Introduction-1		2012-07-11 14:08:15.786000
	Edit pad (rev 57)		Brady	cv405	XVal Session 21	1	XVal Session 21-Introduction-1		2012-07-11 14:08:16.286000
	Edit pad (rev 58)		Brady	cv405	XVal Session 21	1	XVal Session 21-Introduction-1		2012-07-11 14:08:16.789000
	Edit pad (rev 59)		Brady	cv405	XVal Session 21	1	XVal Session 21-Introduction-1		2012-07-11 14:08:17.309000
	Edit pad (rev 60)		Matt	cv310	XVal Session 21	1	XVal Session 21-Introduction-1		2012-07-11 14:08:24.607000
	Edit pad (rev 61)		Matt	cv310	XVal Session 21	1	XVal Session 21-Introduction-1		2012-07-11 14:08:25.421000
	Edit pad (rev 62)		Matt	cv310	XVal Session 21	1	XVal Session 21-Introduction-1		2012-07-11 14:08:25.921000
	Edit pad (rev 63)		Matt	cv310	XVal Session 21	1	XVal Session 21-Introduction-1		2012-07-11 14:08:26.422000
	Edit pad (rev 64)		Matt	cv310	XVal Session 21	1	XVal Session 21-Introduction-1		2012-07-11 14:08:26.922000
	Edit pad (rev 65)		Matt	cv310	XVal Session 21	1	XVal Session 21-Introduction-1		2012-07-11 14:08:27.421000
	Edit pad (rev 66)		Matt	cv310	XVal Session 21	1	XVal Session 21-Introduction-1		2012-07-11 14:08:27.922000
15668	Load Instructions			cv102	XVal Session 21	1	XVal Session 21-Typing - Text-1	18.111.60.210	2012-07-11 14:08:41
15669	Load Instructions			cv100	XVal Session 21	1	XVal Session 21-Typing - Text-1	192.54.222.11	2012-07-11 14:08:41
15670	Load Instructions			cv101	XVal Session 21	1	XVal Session 21-Typing - Text-1	192.54.222.11	2012-07-11 14:08:41
15671	Load Instructions			cv099	XVal Session 21	1	XVal Session 21-Typing - Text-1	192.54.222.11	2012-07-11 14:08:41
15672	Load Workspace			cv102	XVal Session 21	1	XVal Session 21-Typing - Text-1	18.111.60.210	2012-07-11 14:09:21
15673	Load Workspace			cv100	XVal Session 21	1	XVal Session 21-Typing - Text-1	192.54.222.11	2012-07-11 14:09:21
15674	Load Workspace			cv101	XVal Session 21	1	XVal Session 21-Typing - Text-1	192.54.222.11	2012-07-11 14:09:21
15675	Load Workspace			cv099	XVal Session 21	1	XVal Session 21-Typing - Text-1	192.54.222.11	2012-07-11 14:09:21
	Edit pad (rev 0)		Brady	cv405	XVal Session 21	1	XVal Session 21-Typing - Text-1		2012-07-11 14:09:34.469000
	Edit pad (rev 1)		Brady	cv405	XVal Session 21	1	XVal Session 21-Typing - Text-1		2012-07-11 14:09:34.974000
	Edit pad (rev 2)		Brady	cv405	XVal Session 21	1	XVal Session 21-Typing - Text-1		2012-07-11 14:09:35.685000
	Edit pad (rev 3)		Brady	cv405	XVal Session 21	1	XVal Session 21-Typing - Text-1		2012-07-11 14:09:36.192000
	Edit pad (rev 4)		Brady	cv405	XVal Session 21	1	XVal Session 21-Typing - Text-1		2012-07-11 14:09:36.693000
	Edit pad (rev 5)		Brady	cv405	XVal Session 21	1	XVal Session 21-Typing - Text-1		2012-07-11 14:09:37.192000
	Edit pad (rev 6)		Brady	cv405	XVal Session 21	1	XVal Session 21-Typing - Text-1		2012-07-11 14:09:38.460000
	Edit pad (rev 7)		Brady	cv405	XVal Session 21	1	XVal Session 21-Typing - Text-1		2012-07-11 14:09:38.961000
	Edit pad (rev 8)		Brady	cv405	XVal Session 21	1	XVal Session 21-Typing - Text-1		2012-07-11 14:09:39.466000
	Edit pad (rev 9)		Brady	cv405	XVal Session 21	1	XVal Session 21-Typing - Text-1		2012-07-11 14:09:39.965000
	Edit pad (rev 10)		Brady	cv405	XVal Session 21	1	XVal Session 21-Typing - Text-1		2012-07-11 14:09:40.481000
	Edit pad (rev 11)		Brady	cv405	XVal Session 21	1	XVal Session 21-Typing - Text-1		2012-07-11 14:09:40.989000
	Edit pad (rev 12)		Brady	cv405	XVal Session 21	1	XVal Session 21-Typing - Text-1		2012-07-11 14:09:41.489000
	Edit pad (rev 13)		Jamey	cv409	XVal Session 21	1	XVal Session 21-Typing - Text-1		2012-07-11 14:09:41.810000
	Edit pad (rev 14)		Brady	cv405	XVal Session 21	1	XVal Session 21-Typing - Text-1		2012-07-11 14:09:41.990000
	Edit pad (rev 15)		Jamey	cv409	XVal Session 21	1	XVal Session 21-Typing - Text-1		2012-07-11 14:09:42.307000
	Edit pad (rev 16)		Jamey	cv409	XVal Session 21	1	XVal Session 21-Typing - Text-1		2012-07-11 14:09:43.530000
	Edit pad (rev 17)		Brady	cv405	XVal Session 21	1	XVal Session 21-Typing - Text-1		2012-07-11 14:09:43.537000
	Edit pad (rev 18)		Jamey	cv409	XVal Session 21	1	XVal Session 21-Typing - Text-1		2012-07-11 14:09:44.030000
	Edit pad (rev 19)		Brady	cv405	XVal Session 21	1	XVal Session 21-Typing - Text-1		2012-07-11 14:09:44.037000
	Edit pad (rev 20)		Jamey	cv409	XVal Session 21	1	XVal Session 21-Typing - Text-1		2012-07-11 14:09:44.531000
	Edit pad (rev 21)		Brady	cv405	XVal Session 21	1	XVal Session 21-Typing - Text-1		2012-07-11 14:09:44.536000
	Edit pad (rev 22)		Jamey	cv409	XVal Session 21	1	XVal Session 21-Typing - Text-1		2012-07-11 14:09:45.030000
	Edit pad (rev 23)		Brady	cv405	XVal Session 21	1	XVal Session 21-Typing - Text-1		2012-07-11 14:09:45.037000
	Edit pad (rev 24)		Jamey	cv409	XVal Session 21	1	XVal Session 21-Typing - Text-1		2012-07-11 14:09:45.529000
	Edit pad (rev 25)		Brady	cv405	XVal Session 21	1	XVal Session 21-Typing - Text-1		2012-07-11 14:09:45.537000
	Edit pad (rev 26)		Jamey	cv409	XVal Session 21	1	XVal Session 21-Typing - Text-1		2012-07-11 14:09:46.032000
	Edit pad (rev 27)		Brady	cv405	XVal Session 21	1	XVal Session 21-Typing - Text-1		2012-07-11 14:09:46.036000
	Edit pad (rev 28)		Jamey	cv409	XVal Session 21	1	XVal Session 21-Typing - Text-1		2012-07-11 14:09:46.532000
	Edit pad (rev 29)		Brady	cv405	XVal Session 21	1	XVal Session 21-Typing - Text-1		2012-07-11 14:09:46.537000
	Edit pad (rev 30)		Jamey	cv409	XVal Session 21	1	XVal Session 21-Typing - Text-1		2012-07-11 14:09:47.032000
	Edit pad (rev 31)		Brady	cv405	XVal Session 21	1	XVal Session 21-Typing - Text-1		2012-07-11 14:09:47.037000
	Edit pad (rev 32)		Brady	cv405	XVal Session 21	1	XVal Session 21-Typing - Text-1		2012-07-11 14:09:47.539000
	Edit pad (rev 33)		Jamey	cv409	XVal Session 21	1	XVal Session 21-Typing - Text-1		2012-07-11 14:09:48.036000
	Edit pad (rev 34)		Brady	cv405	XVal Session 21	1	XVal Session 21-Typing - Text-1		2012-07-11 14:09:48.039000
	Edit pad (rev 35)		Brady	cv405	XVal Session 21	1	XVal Session 21-Typing - Text-1		2012-07-11 14:09:48.537000
	Edit pad (rev 36)		Jamey	cv409	XVal Session 21	1	XVal Session 21-Typing - Text-1		2012-07-11 14:09:48.822000
	Edit pad (rev 37)		Brady	cv405	XVal Session 21	1	XVal Session 21-Typing - Text-1		2012-07-11 14:09:49.037000
	Edit pad (rev 38)		Jamey	cv409	XVal Session 21	1	XVal Session 21-Typing - Text-1		2012-07-11 14:09:49.322000
	Edit pad (rev 39)		Brady	cv405	XVal Session 21	1	XVal Session 21-Typing - Text-1		2012-07-11 14:09:49.537000
	Edit pad (rev 40)		Jamey	cv409	XVal Session 21	1	XVal Session 21-Typing - Text-1		2012-07-11 14:09:49.991000
	Edit pad (rev 41)		Brady	cv405	XVal Session 21	1	XVal Session 21-Typing - Text-1		2012-07-11 14:09:50.037000
	Edit pad (rev 42)		Jamey	cv409	XVal Session 21	1	XVal Session 21-Typing - Text-1		2012-07-11 14:09:50.493000
	Edit pad (rev 43)		Brady	cv405	XVal Session 21	1	XVal Session 21-Typing - Text-1		2012-07-11 14:09:50.537000
	Edit pad (rev 44)		Jamey	cv409	XVal Session 21	1	XVal Session 21-Typing - Text-1		2012-07-11 14:09:51.024000
	Edit pad (rev 45)		Brady	cv405	XVal Session 21	1	XVal Session 21-Typing - Text-1		2012-07-11 14:09:51.036000
	Edit pad (rev 46)		Jamey	cv409	XVal Session 21	1	XVal Session 21-Typing - Text-1		2012-07-11 14:09:51.525000
	Edit pad (rev 47)		Brady	cv405	XVal Session 21	1	XVal Session 21-Typing - Text-1		2012-07-11 14:09:51.537000
	Edit pad (rev 48)		Jamey	cv409	XVal Session 21	1	XVal Session 21-Typing - Text-1		2012-07-11 14:09:52.024000
	Edit pad (rev 49)		Jamey	cv409	XVal Session 21	1	XVal Session 21-Typing - Text-1		2012-07-11 14:09:52.525000
	Edit pad (rev 50)		Brady	cv405	XVal Session 21	1	XVal Session 21-Typing - Text-1		2012-07-11 14:09:52.531000
	Edit pad (rev 51)		Jamey	cv409	XVal Session 21	1	XVal Session 21-Typing - Text-1		2012-07-11 14:09:53.027000
	Edit pad (rev 52)		Jamey	cv409	XVal Session 21	1	XVal Session 21-Typing - Text-1		2012-07-11 14:09:53.526000
	Edit pad (rev 53)		Brady	cv405	XVal Session 21	1	XVal Session 21-Typing - Text-1		2012-07-11 14:09:53.729000
	Edit pad (rev 54)		Brady	cv405	XVal Session 21	1	XVal Session 21-Typing - Text-1		2012-07-11 14:09:54.240000
	Edit pad (rev 55)		Jamey	cv409	XVal Session 21	1	XVal Session 21-Typing - Text-1		2012-07-11 14:09:54.323000
	Edit pad (rev 56)		Brady	cv405	XVal Session 21	1	XVal Session 21-Typing - Text-1		2012-07-11 14:09:54.739000
	Edit pad (rev 57)		Jamey	cv409	XVal Session 21	1	XVal Session 21-Typing - Text-1		2012-07-11 14:09:54.825000
	Edit pad (rev 58)		Brady	cv405	XVal Session 21	1	XVal Session 21-Typing - Text-1		2012-07-11 14:09:55.239000
	Edit pad (rev 59)		Jamey	cv409	XVal Session 21	1	XVal Session 21-Typing - Text-1		2012-07-11 14:09:55.323000
	Edit pad (rev 60)		Brady	cv405	XVal Session 21	1	XVal Session 21-Typing - Text-1		2012-07-11 14:09:55.739000
	Edit pad (rev 61)		Jamey	cv409	XVal Session 21	1	XVal Session 21-Typing - Text-1		2012-07-11 14:09:55.823000
	Edit pad (rev 62)		Brady	cv405	XVal Session 21	1	XVal Session 21-Typing - Text-1		2012-07-11 14:09:56.238000
	Edit pad (rev 63)		Jamey	cv409	XVal Session 21	1	XVal Session 21-Typing - Text-1		2012-07-11 14:09:56.323000
	Edit pad (rev 64)		Brady	cv405	XVal Session 21	1	XVal Session 21-Typing - Text-1		2012-07-11 14:09:56.739000
	Edit pad (rev 65)		Jamey	cv409	XVal Session 21	1	XVal Session 21-Typing - Text-1		2012-07-11 14:09:57.201000
	Edit pad (rev 66)		Brady	cv405	XVal Session 21	1	XVal Session 21-Typing - Text-1		2012-07-11 14:09:57.239000
	Edit pad (rev 67)		Jamey	cv409	XVal Session 21	1	XVal Session 21-Typing - Text-1		2012-07-11 14:09:57.703000
	Edit pad (rev 68)		Brady	cv405	XVal Session 21	1	XVal Session 21-Typing - Text-1		2012-07-11 14:09:57.740000
	Edit pad (rev 69)		Matt	cv310	XVal Session 21	1	XVal Session 21-Typing - Text-1		2012-07-11 14:09:57.931000
	Edit pad (rev 70)		Jamey	cv409	XVal Session 21	1	XVal Session 21-Typing - Text-1		2012-07-11 14:09:58.209000
	Edit pad (rev 71)		Brady	cv405	XVal Session 21	1	XVal Session 21-Typing - Text-1		2012-07-11 14:09:58.243000
	Edit pad (rev 72)		Jamey	cv409	XVal Session 21	1	XVal Session 21-Typing - Text-1		2012-07-11 14:09:58.707000
	Edit pad (rev 73)		Brady	cv405	XVal Session 21	1	XVal Session 21-Typing - Text-1		2012-07-11 14:09:58.745000
	Edit pad (rev 74)		Jamey	cv409	XVal Session 21	1	XVal Session 21-Typing - Text-1		2012-07-11 14:09:59.209000
	Edit pad (rev 75)		Brady	cv405	XVal Session 21	1	XVal Session 21-Typing - Text-1		2012-07-11 14:09:59.263000
	Edit pad (rev 76)		Brady	cv405	XVal Session 21	1	XVal Session 21-Typing - Text-1		2012-07-11 14:09:59.770000
	Edit pad (rev 77)		Matt	cv310	XVal Session 21	1	XVal Session 21-Typing - Text-1		2012-07-11 14:10:00.539000
	Edit pad (rev 78)		Matt	cv310	XVal Session 21	1	XVal Session 21-Typing - Text-1		2012-07-11 14:10:01.040000
	Edit pad (rev 79)		Brady	cv405	XVal Session 21	1	XVal Session 21-Typing - Text-1		2012-07-11 14:10:01.661000
	Edit pad (rev 80)		Brady	cv405	XVal Session 21	1	XVal Session 21-Typing - Text-1		2012-07-11 14:10:02.161000
	Edit pad (rev 81)		Brady	cv405	XVal Session 21	1	XVal Session 21-Typing - Text-1		2012-07-11 14:10:02.662000
	Edit pad (rev 82)		Matt	cv310	XVal Session 21	1	XVal Session 21-Typing - Text-1		2012-07-11 14:10:03.071000
	Edit pad (rev 83)		Brady	cv405	XVal Session 21	1	XVal Session 21-Typing - Text-1		2012-07-11 14:10:03.166000
	Edit pad (rev 84)		Brady	cv405	XVal Session 21	1	XVal Session 21-Typing - Text-1		2012-07-11 14:10:03.677000
	Edit pad (rev 85)		Brady	cv405	XVal Session 21	1	XVal Session 21-Typing - Text-1		2012-07-11 14:10:04.176000
	Edit pad (rev 86)		Brady	cv405	XVal Session 21	1	XVal Session 21-Typing - Text-1		2012-07-11 14:10:04.682000
	Edit pad (rev 87)		charles	cv410	XVal Session 21	1	XVal Session 21-Typing - Text-1		2012-07-11 14:10:04.707000
	Edit pad (rev 88)		Brady	cv405	XVal Session 21	1	XVal Session 21-Typing - Text-1		2012-07-11 14:10:05.192000
	Edit pad (rev 89)		charles	cv410	XVal Session 21	1	XVal Session 21-Typing - Text-1		2012-07-11 14:10:05.260000
	Edit pad (rev 90)		Brady	cv405	XVal Session 21	1	XVal Session 21-Typing - Text-1		2012-07-11 14:10:05.692000
	Edit pad (rev 91)		charles	cv410	XVal Session 21	1	XVal Session 21-Typing - Text-1		2012-07-11 14:10:05.704000
	Edit pad (rev 92)		Brady	cv405	XVal Session 21	1	XVal Session 21-Typing - Text-1		2012-07-11 14:10:06.195000
	Edit pad (rev 93)		charles	cv410	XVal Session 21	1	XVal Session 21-Typing - Text-1		2012-07-11 14:10:06.203000
	Edit pad (rev 94)		charles	cv410	XVal Session 21	1	XVal Session 21-Typing - Text-1		2012-07-11 14:10:06.705000
	Edit pad (rev 95)		Brady	cv405	XVal Session 21	1	XVal Session 21-Typing - Text-1		2012-07-11 14:10:06.708000
	Edit pad (rev 96)		charles	cv410	XVal Session 21	1	XVal Session 21-Typing - Text-1		2012-07-11 14:10:07.206000
	Edit pad (rev 97)		Brady	cv405	XVal Session 21	1	XVal Session 21-Typing - Text-1		2012-07-11 14:10:07.209000
	Edit pad (rev 98)		charles	cv410	XVal Session 21	1	XVal Session 21-Typing - Text-1		2012-07-11 14:10:07.706000
	Edit pad (rev 99)		Brady	cv405	XVal Session 21	1	XVal Session 21-Typing - Text-1		2012-07-11 14:10:08.154000
	Edit pad (rev 100)		Brady	cv405	XVal Session 21	1	XVal Session 21-Typing - Text-1		2012-07-11 14:10:08.654000
	Edit pad (rev 101)		Matt	cv310	XVal Session 21	1	XVal Session 21-Typing - Text-1		2012-07-11 14:10:08.673000
	Edit pad (rev 102)		Brady	cv405	XVal Session 21	1	XVal Session 21-Typing - Text-1		2012-07-11 14:10:09.161000
	Edit pad (rev 103)		Matt	cv310	XVal Session 21	1	XVal Session 21-Typing - Text-1		2012-07-11 14:10:09.173000
	Edit pad (rev 104)		Jamey	cv409	XVal Session 21	1	XVal Session 21-Typing - Text-1		2012-07-11 14:10:09.402000
	Edit pad (rev 105)		Brady	cv405	XVal Session 21	1	XVal Session 21-Typing - Text-1		2012-07-11 14:10:09.661000
	Edit pad (rev 106)		Matt	cv310	XVal Session 21	1	XVal Session 21-Typing - Text-1		2012-07-11 14:10:09.674000
	Edit pad (rev 107)		Jamey	cv409	XVal Session 21	1	XVal Session 21-Typing - Text-1		2012-07-11 14:10:09.904000
	Edit pad (rev 108)		charles	cv410	XVal Session 21	1	XVal Session 21-Typing - Text-1		2012-07-11 14:10:09.987000
	Edit pad (rev 109)		Brady	cv405	XVal Session 21	1	XVal Session 21-Typing - Text-1		2012-07-11 14:10:10.161000
	Edit pad (rev 110)		Matt	cv310	XVal Session 21	1	XVal Session 21-Typing - Text-1		2012-07-11 14:10:10.174000
	Edit pad (rev 111)		charles	cv410	XVal Session 21	1	XVal Session 21-Typing - Text-1		2012-07-11 14:10:10.488000
	Edit pad (rev 112)		Brady	cv405	XVal Session 21	1	XVal Session 21-Typing - Text-1		2012-07-11 14:10:10.661000
	Edit pad (rev 113)		Jamey	cv409	XVal Session 21	1	XVal Session 21-Typing - Text-1		2012-07-11 14:10:10.720000
	Edit pad (rev 114)		Matt	cv310	XVal Session 21	1	XVal Session 21-Typing - Text-1		2012-07-11 14:10:10.728000
	Edit pad (rev 115)		charles	cv410	XVal Session 21	1	XVal Session 21-Typing - Text-1		2012-07-11 14:10:10.987000
	Edit pad (rev 116)		Brady	cv405	XVal Session 21	1	XVal Session 21-Typing - Text-1		2012-07-11 14:10:11.160000
	Edit pad (rev 117)		Jamey	cv409	XVal Session 21	1	XVal Session 21-Typing - Text-1		2012-07-11 14:10:11.219000
	Edit pad (rev 118)		Matt	cv310	XVal Session 21	1	XVal Session 21-Typing - Text-1		2012-07-11 14:10:11.235000
	Edit pad (rev 119)		charles	cv410	XVal Session 21	1	XVal Session 21-Typing - Text-1		2012-07-11 14:10:11.487000
	Edit pad (rev 120)		Brady	cv405	XVal Session 21	1	XVal Session 21-Typing - Text-1		2012-07-11 14:10:11.660000
	Edit pad (rev 121)		Matt	cv310	XVal Session 21	1	XVal Session 21-Typing - Text-1		2012-07-11 14:10:11.737000
	Edit pad (rev 122)		Brady	cv405	XVal Session 21	1	XVal Session 21-Typing - Text-1		2012-07-11 14:10:12.166000
	Edit pad (rev 123)		Matt	cv310	XVal Session 21	1	XVal Session 21-Typing - Text-1		2012-07-11 14:10:12.237000
	Edit pad (rev 124)		Jamey	cv409	XVal Session 21	1	XVal Session 21-Typing - Text-1		2012-07-11 14:10:12.521000
	Edit pad (rev 125)		Brady	cv405	XVal Session 21	1	XVal Session 21-Typing - Text-1		2012-07-11 14:10:12.676000
	Edit pad (rev 126)		Matt	cv310	XVal Session 21	1	XVal Session 21-Typing - Text-1		2012-07-11 14:10:12.734000
	Edit pad (rev 127)		Jamey	cv409	XVal Session 21	1	XVal Session 21-Typing - Text-1		2012-07-11 14:10:13.022000
	Edit pad (rev 128)		Brady	cv405	XVal Session 21	1	XVal Session 21-Typing - Text-1		2012-07-11 14:10:13.180000
	Edit pad (rev 129)		Matt	cv310	XVal Session 21	1	XVal Session 21-Typing - Text-1		2012-07-11 14:10:13.241000
	Edit pad (rev 130)		Jamey	cv409	XVal Session 21	1	XVal Session 21-Typing - Text-1		2012-07-11 14:10:13.522000
	Edit pad (rev 131)		Brady	cv405	XVal Session 21	1	XVal Session 21-Typing - Text-1		2012-07-11 14:10:13.691000
	Edit pad (rev 132)		Matt	cv310	XVal Session 21	1	XVal Session 21-Typing - Text-1		2012-07-11 14:10:13.741000
	Edit pad (rev 133)		charles	cv410	XVal Session 21	1	XVal Session 21-Typing - Text-1		2012-07-11 14:10:13.759000
	Edit pad (rev 134)		Jamey	cv409	XVal Session 21	1	XVal Session 21-Typing - Text-1		2012-07-11 14:10:14.023000
	Edit pad (rev 135)		Brady	cv405	XVal Session 21	1	XVal Session 21-Typing - Text-1		2012-07-11 14:10:14.192000
	Edit pad (rev 136)		Matt	cv310	XVal Session 21	1	XVal Session 21-Typing - Text-1		2012-07-11 14:10:14.243000
	Edit pad (rev 137)		Jamey	cv409	XVal Session 21	1	XVal Session 21-Typing - Text-1		2012-07-11 14:10:14.524000
	Edit pad (rev 138)		Brady	cv405	XVal Session 21	1	XVal Session 21-Typing - Text-1		2012-07-11 14:10:14.691000
	Edit pad (rev 139)		Matt	cv310	XVal Session 21	1	XVal Session 21-Typing - Text-1		2012-07-11 14:10:14.743000
	Edit pad (rev 140)		charles	cv410	XVal Session 21	1	XVal Session 21-Typing - Text-1		2012-07-11 14:10:14.853000
	Edit pad (rev 141)		Jamey	cv409	XVal Session 21	1	XVal Session 21-Typing - Text-1		2012-07-11 14:10:15.024000
	Edit pad (rev 142)		Brady	cv405	XVal Session 21	1	XVal Session 21-Typing - Text-1		2012-07-11 14:10:15.193000
	Edit pad (rev 143)		Matt	cv310	XVal Session 21	1	XVal Session 21-Typing - Text-1		2012-07-11 14:10:15.240000
	Edit pad (rev 144)		charles	cv410	XVal Session 21	1	XVal Session 21-Typing - Text-1		2012-07-11 14:10:15.351000
	Edit pad (rev 145)		Jamey	cv409	XVal Session 21	1	XVal Session 21-Typing - Text-1		2012-07-11 14:10:15.524000
	Edit pad (rev 146)		Brady	cv405	XVal Session 21	1	XVal Session 21-Typing - Text-1		2012-07-11 14:10:15.692000
	Edit pad (rev 147)		Matt	cv310	XVal Session 21	1	XVal Session 21-Typing - Text-1		2012-07-11 14:10:15.747000
	Edit pad (rev 148)		charles	cv410	XVal Session 21	1	XVal Session 21-Typing - Text-1		2012-07-11 14:10:15.852000
	Edit pad (rev 149)		Jamey	cv409	XVal Session 21	1	XVal Session 21-Typing - Text-1		2012-07-11 14:10:16.125000
	Edit pad (rev 150)		Brady	cv405	XVal Session 21	1	XVal Session 21-Typing - Text-1		2012-07-11 14:10:16.191000
	Edit pad (rev 151)		Matt	cv310	XVal Session 21	1	XVal Session 21-Typing - Text-1		2012-07-11 14:10:16.245000
	Edit pad (rev 152)		charles	cv410	XVal Session 21	1	XVal Session 21-Typing - Text-1		2012-07-11 14:10:16.352000
	Edit pad (rev 153)		Jamey	cv409	XVal Session 21	1	XVal Session 21-Typing - Text-1		2012-07-11 14:10:16.648000
	Edit pad (rev 154)		Brady	cv405	XVal Session 21	1	XVal Session 21-Typing - Text-1		2012-07-11 14:10:16.696000
	Edit pad (rev 155)		Matt	cv310	XVal Session 21	1	XVal Session 21-Typing - Text-1		2012-07-11 14:10:16.745000
	Edit pad (rev 156)		charles	cv410	XVal Session 21	1	XVal Session 21-Typing - Text-1		2012-07-11 14:10:16.852000
	Edit pad (rev 157)		Jamey	cv409	XVal Session 21	1	XVal Session 21-Typing - Text-1		2012-07-11 14:10:17.148000
	Edit pad (rev 158)		Brady	cv405	XVal Session 21	1	XVal Session 21-Typing - Text-1		2012-07-11 14:10:17.208000
	Edit pad (rev 159)		Matt	cv310	XVal Session 21	1	XVal Session 21-Typing - Text-1		2012-07-11 14:10:17.245000
	Edit pad (rev 160)		charles	cv410	XVal Session 21	1	XVal Session 21-Typing - Text-1		2012-07-11 14:10:17.352000
	Edit pad (rev 161)		Jamey	cv409	XVal Session 21	1	XVal Session 21-Typing - Text-1		2012-07-11 14:10:17.653000
	Edit pad (rev 162)		Brady	cv405	XVal Session 21	1	XVal Session 21-Typing - Text-1		2012-07-11 14:10:17.718000
	Edit pad (rev 163)		Matt	cv310	XVal Session 21	1	XVal Session 21-Typing - Text-1		2012-07-11 14:10:17.745000
	Edit pad (rev 164)		charles	cv410	XVal Session 21	1	XVal Session 21-Typing - Text-1		2012-07-11 14:10:17.852000
	Edit pad (rev 165)		Jamey	cv409	XVal Session 21	1	XVal Session 21-Typing - Text-1		2012-07-11 14:10:18.154000
	Edit pad (rev 166)		Brady	cv405	XVal Session 21	1	XVal Session 21-Typing - Text-1		2012-07-11 14:10:18.225000
	Edit pad (rev 167)		Matt	cv310	XVal Session 21	1	XVal Session 21-Typing - Text-1		2012-07-11 14:10:18.250000
	Edit pad (rev 168)		charles	cv410	XVal Session 21	1	XVal Session 21-Typing - Text-1		2012-07-11 14:10:18.352000
	Edit pad (rev 169)		Jamey	cv409	XVal Session 21	1	XVal Session 21-Typing - Text-1		2012-07-11 14:10:18.657000
	Edit pad (rev 170)		Brady	cv405	XVal Session 21	1	XVal Session 21-Typing - Text-1		2012-07-11 14:10:18.738000
	Edit pad (rev 171)		Matt	cv310	XVal Session 21	1	XVal Session 21-Typing - Text-1		2012-07-11 14:10:18.768000
	Edit pad (rev 172)		Jamey	cv409	XVal Session 21	1	XVal Session 21-Typing - Text-1		2012-07-11 14:10:19.155000
	Edit pad (rev 173)		Brady	cv405	XVal Session 21	1	XVal Session 21-Typing - Text-1		2012-07-11 14:10:19.238000
	Edit pad (rev 174)		Matt	cv310	XVal Session 21	1	XVal Session 21-Typing - Text-1		2012-07-11 14:10:19.268000
	Edit pad (rev 175)		Jamey	cv409	XVal Session 21	1	XVal Session 21-Typing - Text-1		2012-07-11 14:10:19.654000
	Edit pad (rev 176)		Matt	cv310	XVal Session 21	1	XVal Session 21-Typing - Text-1		2012-07-11 14:10:19.768000
	Edit pad (rev 177)		charles	cv410	XVal Session 21	1	XVal Session 21-Typing - Text-1		2012-07-11 14:10:19.788000
	Edit pad (rev 178)		Brady	cv405	XVal Session 21	1	XVal Session 21-Typing - Text-1		2012-07-11 14:10:19.955000
	Edit pad (rev 179)		Jamey	cv409	XVal Session 21	1	XVal Session 21-Typing - Text-1		2012-07-11 14:10:20.268000
	Edit pad (rev 180)		Matt	cv310	XVal Session 21	1	XVal Session 21-Typing - Text-1		2012-07-11 14:10:20.270000
	Edit pad (rev 181)		Brady	cv405	XVal Session 21	1	XVal Session 21-Typing - Text-1		2012-07-11 14:10:20.458000
	Edit pad (rev 182)		charles	cv410	XVal Session 21	1	XVal Session 21-Typing - Text-1		2012-07-11 14:10:20.508000
	Edit pad (rev 183)		Jamey	cv409	XVal Session 21	1	XVal Session 21-Typing - Text-1		2012-07-11 14:10:20.769000
	Edit pad (rev 184)		Matt	cv310	XVal Session 21	1	XVal Session 21-Typing - Text-1		2012-07-11 14:10:20.855000
	Edit pad (rev 185)		Brady	cv405	XVal Session 21	1	XVal Session 21-Typing - Text-1		2012-07-11 14:10:20.957000
	Edit pad (rev 186)		Jamey	cv409	XVal Session 21	1	XVal Session 21-Typing - Text-1		2012-07-11 14:10:21.291000
	Edit pad (rev 187)		Brady	cv405	XVal Session 21	1	XVal Session 21-Typing - Text-1		2012-07-11 14:10:21.459000
	Edit pad (rev 188)		Jamey	cv409	XVal Session 21	1	XVal Session 21-Typing - Text-1		2012-07-11 14:10:21.770000
	Edit pad (rev 189)		Matt	cv310	XVal Session 21	1	XVal Session 21-Typing - Text-1		2012-07-11 14:10:21.793000
	Edit pad (rev 190)		Brady	cv405	XVal Session 21	1	XVal Session 21-Typing - Text-1		2012-07-11 14:10:22.007000
	Edit pad (rev 191)		Jamey	cv409	XVal Session 21	1	XVal Session 21-Typing - Text-1		2012-07-11 14:10:22.270000
	Edit pad (rev 192)		Matt	cv310	XVal Session 21	1	XVal Session 21-Typing - Text-1		2012-07-11 14:10:22.294000
	Edit pad (rev 193)		Brady	cv405	XVal Session 21	1	XVal Session 21-Typing - Text-1		2012-07-11 14:10:22.505000
	Edit pad (rev 194)		Jamey	cv409	XVal Session 21	1	XVal Session 21-Typing - Text-1		2012-07-11 14:10:22.771000
	Edit pad (rev 195)		Matt	cv310	XVal Session 21	1	XVal Session 21-Typing - Text-1		2012-07-11 14:10:22.794000
	Edit pad (rev 196)		Brady	cv405	XVal Session 21	1	XVal Session 21-Typing - Text-1		2012-07-11 14:10:23.071000
	Edit pad (rev 197)		Jamey	cv409	XVal Session 21	1	XVal Session 21-Typing - Text-1		2012-07-11 14:10:23.271000
	Edit pad (rev 198)		Matt	cv310	XVal Session 21	1	XVal Session 21-Typing - Text-1		2012-07-11 14:10:23.295000
	Edit pad (rev 199)		Brady	cv405	XVal Session 21	1	XVal Session 21-Typing - Text-1		2012-07-11 14:10:23.505000
	Edit pad (rev 200)		charles	cv410	XVal Session 21	1	XVal Session 21-Typing - Text-1		2012-07-11 14:10:23.674000
	Edit pad (rev 201)		Matt	cv310	XVal Session 21	1	XVal Session 21-Typing - Text-1		2012-07-11 14:10:23.792000
	Edit pad (rev 202)		Jamey	cv409	XVal Session 21	1	XVal Session 21-Typing - Text-1		2012-07-11 14:10:23.840000
	Edit pad (rev 203)		Brady	cv405	XVal Session 21	1	XVal Session 21-Typing - Text-1		2012-07-11 14:10:24.004000
	Edit pad (rev 204)		charles	cv410	XVal Session 21	1	XVal Session 21-Typing - Text-1		2012-07-11 14:10:24.171000
	Edit pad (rev 205)		Matt	cv310	XVal Session 21	1	XVal Session 21-Typing - Text-1		2012-07-11 14:10:24.293000
	Edit pad (rev 206)		Brady	cv405	XVal Session 21	1	XVal Session 21-Typing - Text-1		2012-07-11 14:10:24.506000
	Edit pad (rev 207)		charles	cv410	XVal Session 21	1	XVal Session 21-Typing - Text-1		2012-07-11 14:10:24.672000
	Edit pad (rev 208)		Jamey	cv409	XVal Session 21	1	XVal Session 21-Typing - Text-1		2012-07-11 14:10:24.694000
	Edit pad (rev 209)		Matt	cv310	XVal Session 21	1	XVal Session 21-Typing - Text-1		2012-07-11 14:10:24.793000
	Edit pad (rev 210)		Brady	cv405	XVal Session 21	1	XVal Session 21-Typing - Text-1		2012-07-11 14:10:25.005000
	Edit pad (rev 211)		Jamey	cv409	XVal Session 21	1	XVal Session 21-Typing - Text-1		2012-07-11 14:10:25.195000
	Edit pad (rev 212)		Matt	cv310	XVal Session 21	1	XVal Session 21-Typing - Text-1		2012-07-11 14:10:25.296000
	Edit pad (rev 213)		Brady	cv405	XVal Session 21	1	XVal Session 21-Typing - Text-1		2012-07-11 14:10:25.506000
	Edit pad (rev 214)		Jamey	cv409	XVal Session 21	1	XVal Session 21-Typing - Text-1		2012-07-11 14:10:25.696000
	Edit pad (rev 215)		Matt	cv310	XVal Session 21	1	XVal Session 21-Typing - Text-1		2012-07-11 14:10:25.795000
	Edit pad (rev 216)		Brady	cv405	XVal Session 21	1	XVal Session 21-Typing - Text-1		2012-07-11 14:10:26.005000
	Edit pad (rev 217)		charles	cv410	XVal Session 21	1	XVal Session 21-Typing - Text-1		2012-07-11 14:10:26.235000
	Edit pad (rev 218)		Matt	cv310	XVal Session 21	1	XVal Session 21-Typing - Text-1		2012-07-11 14:10:26.299000
	Edit pad (rev 219)		Brady	cv405	XVal Session 21	1	XVal Session 21-Typing - Text-1		2012-07-11 14:10:26.537000
	Edit pad (rev 220)		Jamey	cv409	XVal Session 21	1	XVal Session 21-Typing - Text-1		2012-07-11 14:10:26.546000
	Edit pad (rev 221)		charles	cv410	XVal Session 21	1	XVal Session 21-Typing - Text-1		2012-07-11 14:10:26.736000
	Edit pad (rev 222)		Matt	cv310	XVal Session 21	1	XVal Session 21-Typing - Text-1		2012-07-11 14:10:26.799000
	Edit pad (rev 223)		Brady	cv405	XVal Session 21	1	XVal Session 21-Typing - Text-1		2012-07-11 14:10:27.036000
	Edit pad (rev 224)		Jamey	cv409	XVal Session 21	1	XVal Session 21-Typing - Text-1		2012-07-11 14:10:27.047000
	Edit pad (rev 225)		charles	cv410	XVal Session 21	1	XVal Session 21-Typing - Text-1		2012-07-11 14:10:27.236000
	Edit pad (rev 226)		Matt	cv310	XVal Session 21	1	XVal Session 21-Typing - Text-1		2012-07-11 14:10:27.300000
	Edit pad (rev 227)		Brady	cv405	XVal Session 21	1	XVal Session 21-Typing - Text-1		2012-07-11 14:10:27.536000
	Edit pad (rev 228)		Jamey	cv409	XVal Session 21	1	XVal Session 21-Typing - Text-1		2012-07-11 14:10:27.546000
	Edit pad (rev 229)		charles	cv410	XVal Session 21	1	XVal Session 21-Typing - Text-1		2012-07-11 14:10:27.734000
	Edit pad (rev 230)		Matt	cv310	XVal Session 21	1	XVal Session 21-Typing - Text-1		2012-07-11 14:10:27.801000
	Edit pad (rev 231)		Jamey	cv409	XVal Session 21	1	XVal Session 21-Typing - Text-1		2012-07-11 14:10:28.047000
	Edit pad (rev 232)		charles	cv410	XVal Session 21	1	XVal Session 21-Typing - Text-1		2012-07-11 14:10:28.234000
	Edit pad (rev 233)		Matt	cv310	XVal Session 21	1	XVal Session 21-Typing - Text-1		2012-07-11 14:10:28.300000
	Edit pad (rev 234)		Brady	cv405	XVal Session 21	1	XVal Session 21-Typing - Text-1		2012-07-11 14:10:28.335000
	Edit pad (rev 235)		Jamey	cv409	XVal Session 21	1	XVal Session 21-Typing - Text-1		2012-07-11 14:10:28.546000
	Edit pad (rev 236)		charles	cv410	XVal Session 21	1	XVal Session 21-Typing - Text-1		2012-07-11 14:10:28.738000
	Edit pad (rev 237)		Matt	cv310	XVal Session 21	1	XVal Session 21-Typing - Text-1		2012-07-11 14:10:28.803000
	Edit pad (rev 238)		Brady	cv405	XVal Session 21	1	XVal Session 21-Typing - Text-1		2012-07-11 14:10:28.839000
	Edit pad (rev 239)		Jamey	cv409	XVal Session 21	1	XVal Session 21-Typing - Text-1		2012-07-11 14:10:29.047000
	Edit pad (rev 240)		Matt	cv310	XVal Session 21	1	XVal Session 21-Typing - Text-1		2012-07-11 14:10:29.305000
	Edit pad (rev 241)		Brady	cv405	XVal Session 21	1	XVal Session 21-Typing - Text-1		2012-07-11 14:10:29.348000
	Edit pad (rev 242)		Matt	cv310	XVal Session 21	1	XVal Session 21-Typing - Text-1		2012-07-11 14:10:29.803000
	Edit pad (rev 243)		Brady	cv405	XVal Session 21	1	XVal Session 21-Typing - Text-1		2012-07-11 14:10:29.849000
	Edit pad (rev 244)		Jamey	cv409	XVal Session 21	1	XVal Session 21-Typing - Text-1		2012-07-11 14:10:30.018000
	Edit pad (rev 245)		Matt	cv310	XVal Session 21	1	XVal Session 21-Typing - Text-1		2012-07-11 14:10:30.332000
	Edit pad (rev 246)		Brady	cv405	XVal Session 21	1	XVal Session 21-Typing - Text-1		2012-07-11 14:10:30.347000
	Edit pad (rev 247)		Jamey	cv409	XVal Session 21	1	XVal Session 21-Typing - Text-1		2012-07-11 14:10:30.524000
	Edit pad (rev 248)		Matt	cv310	XVal Session 21	1	XVal Session 21-Typing - Text-1		2012-07-11 14:10:30.804000
	Edit pad (rev 249)		Brady	cv405	XVal Session 21	1	XVal Session 21-Typing - Text-1		2012-07-11 14:10:30.853000
	Edit pad (rev 250)		Jamey	cv409	XVal Session 21	1	XVal Session 21-Typing - Text-1		2012-07-11 14:10:31.241000
	Edit pad (rev 251)		Matt	cv310	XVal Session 21	1	XVal Session 21-Typing - Text-1		2012-07-11 14:10:31.326000
	Edit pad (rev 252)		Brady	cv405	XVal Session 21	1	XVal Session 21-Typing - Text-1		2012-07-11 14:10:31.364000
	Edit pad (rev 253)		Matt	cv310	XVal Session 21	1	XVal Session 21-Typing - Text-1		2012-07-11 14:10:31.828000
	Edit pad (rev 254)		Brady	cv405	XVal Session 21	1	XVal Session 21-Typing - Text-1		2012-07-11 14:10:31.872000
	Edit pad (rev 255)		Matt	cv310	XVal Session 21	1	XVal Session 21-Typing - Text-1		2012-07-11 14:10:32.327000
	Edit pad (rev 256)		Brady	cv405	XVal Session 21	1	XVal Session 21-Typing - Text-1		2012-07-11 14:10:32.378000
	Edit pad (rev 257)		Matt	cv310	XVal Session 21	1	XVal Session 21-Typing - Text-1		2012-07-11 14:10:32.827000
	Edit pad (rev 258)		Brady	cv405	XVal Session 21	1	XVal Session 21-Typing - Text-1		2012-07-11 14:10:32.886000
	Edit pad (rev 259)		Jamey	cv409	XVal Session 21	1	XVal Session 21-Typing - Text-1		2012-07-11 14:10:32.904000
	Edit pad (rev 260)		Matt	cv310	XVal Session 21	1	XVal Session 21-Typing - Text-1		2012-07-11 14:10:33.330000
	Edit pad (rev 261)		charles	cv410	XVal Session 21	1	XVal Session 21-Typing - Text-1		2012-07-11 14:10:33.339000
	Edit pad (rev 262)		Brady	cv405	XVal Session 21	1	XVal Session 21-Typing - Text-1		2012-07-11 14:10:33.400000
	Edit pad (rev 263)		Jamey	cv409	XVal Session 21	1	XVal Session 21-Typing - Text-1		2012-07-11 14:10:33.424000
	Edit pad (rev 264)		Matt	cv310	XVal Session 21	1	XVal Session 21-Typing - Text-1		2012-07-11 14:10:33.830000
	Edit pad (rev 265)		Jamey	cv409	XVal Session 21	1	XVal Session 21-Typing - Text-1		2012-07-11 14:10:33.922000
	Edit pad (rev 266)		charles	cv410	XVal Session 21	1	XVal Session 21-Typing - Text-1		2012-07-11 14:10:33.939000
	Edit pad (rev 267)		Brady	cv405	XVal Session 21	1	XVal Session 21-Typing - Text-1		2012-07-11 14:10:34.058000
	Edit pad (rev 268)		Matt	cv310	XVal Session 21	1	XVal Session 21-Typing - Text-1		2012-07-11 14:10:34.342000
	Edit pad (rev 269)		Jamey	cv409	XVal Session 21	1	XVal Session 21-Typing - Text-1		2012-07-11 14:10:34.423000
	Edit pad (rev 270)		Brady	cv405	XVal Session 21	1	XVal Session 21-Typing - Text-1		2012-07-11 14:10:34.565000
	Edit pad (rev 271)		Matt	cv310	XVal Session 21	1	XVal Session 21-Typing - Text-1		2012-07-11 14:10:34.841000
	Edit pad (rev 272)		Jamey	cv409	XVal Session 21	1	XVal Session 21-Typing - Text-1		2012-07-11 14:10:34.925000
	Edit pad (rev 273)		charles	cv410	XVal Session 21	1	XVal Session 21-Typing - Text-1		2012-07-11 14:10:34.968000
	Edit pad (rev 274)		Matt	cv310	XVal Session 21	1	XVal Session 21-Typing - Text-1		2012-07-11 14:10:35.343000
	Edit pad (rev 275)		charles	cv410	XVal Session 21	1	XVal Session 21-Typing - Text-1		2012-07-11 14:10:35.467000
	Edit pad (rev 276)		Brady	cv405	XVal Session 21	1	XVal Session 21-Typing - Text-1		2012-07-11 14:10:35.487000
	Edit pad (rev 277)		Jamey	cv409	XVal Session 21	1	XVal Session 21-Typing - Text-1		2012-07-11 14:10:35.718000
	Edit pad (rev 278)		Matt	cv310	XVal Session 21	1	XVal Session 21-Typing - Text-1		2012-07-11 14:10:35.843000
	Edit pad (rev 279)		charles	cv410	XVal Session 21	1	XVal Session 21-Typing - Text-1		2012-07-11 14:10:35.970000
	Edit pad (rev 280)		Brady	cv405	XVal Session 21	1	XVal Session 21-Typing - Text-1		2012-07-11 14:10:35.990000
	Edit pad (rev 281)		Jamey	cv409	XVal Session 21	1	XVal Session 21-Typing - Text-1		2012-07-11 14:10:36.217000
	Edit pad (rev 282)		Matt	cv310	XVal Session 21	1	XVal Session 21-Typing - Text-1		2012-07-11 14:10:36.436000
	Edit pad (rev 283)		charles	cv410	XVal Session 21	1	XVal Session 21-Typing - Text-1		2012-07-11 14:10:36.471000
	Edit pad (rev 284)		Brady	cv405	XVal Session 21	1	XVal Session 21-Typing - Text-1		2012-07-11 14:10:36.503000
	Edit pad (rev 285)		Jamey	cv409	XVal Session 21	1	XVal Session 21-Typing - Text-1		2012-07-11 14:10:36.716000
	Edit pad (rev 286)		Matt	cv310	XVal Session 21	1	XVal Session 21-Typing - Text-1		2012-07-11 14:10:36.938000
	Edit pad (rev 287)		charles	cv410	XVal Session 21	1	XVal Session 21-Typing - Text-1		2012-07-11 14:10:36.971000
	Edit pad (rev 288)		Brady	cv405	XVal Session 21	1	XVal Session 21-Typing - Text-1		2012-07-11 14:10:37.008000
	Edit pad (rev 289)		Jamey	cv409	XVal Session 21	1	XVal Session 21-Typing - Text-1		2012-07-11 14:10:37.216000
	Edit pad (rev 290)		Matt	cv310	XVal Session 21	1	XVal Session 21-Typing - Text-1		2012-07-11 14:10:37.447000
	Edit pad (rev 291)		Brady	cv405	XVal Session 21	1	XVal Session 21-Typing - Text-1		2012-07-11 14:10:37.520000
	Edit pad (rev 292)		charles	cv410	XVal Session 21	1	XVal Session 21-Typing - Text-1		2012-07-11 14:10:37.897000
	Edit pad (rev 293)		Brady	cv405	XVal Session 21	1	XVal Session 21-Typing - Text-1		2012-07-11 14:10:38.021000
	Edit pad (rev 294)		Jamey	cv409	XVal Session 21	1	XVal Session 21-Typing - Text-1		2012-07-11 14:10:38.092000
	Edit pad (rev 295)		charles	cv410	XVal Session 21	1	XVal Session 21-Typing - Text-1		2012-07-11 14:10:38.398000
	Edit pad (rev 296)		Jamey	cv409	XVal Session 21	1	XVal Session 21-Typing - Text-1		2012-07-11 14:10:38.591000
	Edit pad (rev 297)		Brady	cv405	XVal Session 21	1	XVal Session 21-Typing - Text-1		2012-07-11 14:10:38.661000
	Edit pad (rev 298)		Matt	cv310	XVal Session 21	1	XVal Session 21-Typing - Text-1		2012-07-11 14:10:38.785000
	Edit pad (rev 299)		charles	cv410	XVal Session 21	1	XVal Session 21-Typing - Text-1		2012-07-11 14:10:38.920000
	Edit pad (rev 300)		Brady	cv405	XVal Session 21	1	XVal Session 21-Typing - Text-1		2012-07-11 14:10:39.162000
	Edit pad (rev 301)		Matt	cv310	XVal Session 21	1	XVal Session 21-Typing - Text-1		2012-07-11 14:10:39.286000
	Edit pad (rev 302)		Brady	cv405	XVal Session 21	1	XVal Session 21-Typing - Text-1		2012-07-11 14:10:39.663000
	Edit pad (rev 303)		Jamey	cv409	XVal Session 21	1	XVal Session 21-Typing - Text-1		2012-07-11 14:10:39.732000
	Edit pad (rev 304)		Matt	cv310	XVal Session 21	1	XVal Session 21-Typing - Text-1		2012-07-11 14:10:39.785000
	Edit pad (rev 305)		Brady	cv405	XVal Session 21	1	XVal Session 21-Typing - Text-1		2012-07-11 14:10:40.162000
	Edit pad (rev 306)		Jamey	cv409	XVal Session 21	1	XVal Session 21-Typing - Text-1		2012-07-11 14:10:40.249000
	Edit pad (rev 307)		Matt	cv310	XVal Session 21	1	XVal Session 21-Typing - Text-1		2012-07-11 14:10:40.300000
	Edit pad (rev 308)		Brady	cv405	XVal Session 21	1	XVal Session 21-Typing - Text-1		2012-07-11 14:10:40.663000
	Edit pad (rev 309)		Matt	cv310	XVal Session 21	1	XVal Session 21-Typing - Text-1		2012-07-11 14:10:40.801000
	Edit pad (rev 310)		Jamey	cv409	XVal Session 21	1	XVal Session 21-Typing - Text-1		2012-07-11 14:10:40.958000
	Edit pad (rev 311)		charles	cv410	XVal Session 21	1	XVal Session 21-Typing - Text-1		2012-07-11 14:10:41.088000
	Edit pad (rev 312)		Brady	cv405	XVal Session 21	1	XVal Session 21-Typing - Text-1		2012-07-11 14:10:41.161000
	Edit pad (rev 313)		Matt	cv310	XVal Session 21	1	XVal Session 21-Typing - Text-1		2012-07-11 14:10:41.302000
	Edit pad (rev 314)		Jamey	cv409	XVal Session 21	1	XVal Session 21-Typing - Text-1		2012-07-11 14:10:41.529000
	Edit pad (rev 315)		charles	cv410	XVal Session 21	1	XVal Session 21-Typing - Text-1		2012-07-11 14:10:41.587000
	Edit pad (rev 316)		Brady	cv405	XVal Session 21	1	XVal Session 21-Typing - Text-1		2012-07-11 14:10:41.661000
	Edit pad (rev 317)		Matt	cv310	XVal Session 21	1	XVal Session 21-Typing - Text-1		2012-07-11 14:10:41.803000
	Edit pad (rev 318)		charles	cv410	XVal Session 21	1	XVal Session 21-Typing - Text-1		2012-07-11 14:10:42.087000
	Edit pad (rev 319)		Brady	cv405	XVal Session 21	1	XVal Session 21-Typing - Text-1		2012-07-11 14:10:42.160000
	Edit pad (rev 320)		Matt	cv310	XVal Session 21	1	XVal Session 21-Typing - Text-1		2012-07-11 14:10:42.307000
	Edit pad (rev 321)		Brady	cv405	XVal Session 21	1	XVal Session 21-Typing - Text-1		2012-07-11 14:10:42.662000
	Edit pad (rev 322)		Jamey	cv409	XVal Session 21	1	XVal Session 21-Typing - Text-1		2012-07-11 14:10:42.756000
	Edit pad (rev 323)		charles	cv410	XVal Session 21	1	XVal Session 21-Typing - Text-1		2012-07-11 14:10:42.788000
	Edit pad (rev 324)		Matt	cv310	XVal Session 21	1	XVal Session 21-Typing - Text-1		2012-07-11 14:10:42.808000
	Edit pad (rev 325)		Brady	cv405	XVal Session 21	1	XVal Session 21-Typing - Text-1		2012-07-11 14:10:43.166000
	Edit pad (rev 326)		Jamey	cv409	XVal Session 21	1	XVal Session 21-Typing - Text-1		2012-07-11 14:10:43.256000
	Edit pad (rev 327)		charles	cv410	XVal Session 21	1	XVal Session 21-Typing - Text-1		2012-07-11 14:10:43.290000
	Edit pad (rev 328)		Brady	cv405	XVal Session 21	1	XVal Session 21-Typing - Text-1		2012-07-11 14:10:43.665000
	Edit pad (rev 329)		Jamey	cv409	XVal Session 21	1	XVal Session 21-Typing - Text-1		2012-07-11 14:10:43.757000
	Edit pad (rev 330)		charles	cv410	XVal Session 21	1	XVal Session 21-Typing - Text-1		2012-07-11 14:10:44.160000
	Edit pad (rev 331)		Brady	cv405	XVal Session 21	1	XVal Session 21-Typing - Text-1		2012-07-11 14:10:44.165000
	Edit pad (rev 332)		Matt	cv310	XVal Session 21	1	XVal Session 21-Typing - Text-1		2012-07-11 14:10:44.198000
	Edit pad (rev 333)		Jamey	cv409	XVal Session 21	1	XVal Session 21-Typing - Text-1		2012-07-11 14:10:44.271000
	Edit pad (rev 334)		Matt	cv310	XVal Session 21	1	XVal Session 21-Typing - Text-1		2012-07-11 14:10:44.702000
	Edit pad (rev 335)		Brady	cv405	XVal Session 21	1	XVal Session 21-Typing - Text-1		2012-07-11 14:10:44.706000
	Edit pad (rev 336)		Jamey	cv409	XVal Session 21	1	XVal Session 21-Typing - Text-1		2012-07-11 14:10:44.775000
	Edit pad (rev 337)		Matt	cv310	XVal Session 21	1	XVal Session 21-Typing - Text-1		2012-07-11 14:10:45.202000
	Edit pad (rev 338)		Brady	cv405	XVal Session 21	1	XVal Session 21-Typing - Text-1		2012-07-11 14:10:45.217000
	Edit pad (rev 339)		Jamey	cv409	XVal Session 21	1	XVal Session 21-Typing - Text-1		2012-07-11 14:10:45.604000
	Edit pad (rev 340)		Matt	cv310	XVal Session 21	1	XVal Session 21-Typing - Text-1		2012-07-11 14:10:45.705000
	Edit pad (rev 341)		Brady	cv405	XVal Session 21	1	XVal Session 21-Typing - Text-1		2012-07-11 14:10:45.723000
	Edit pad (rev 342)		Jamey	cv409	XVal Session 21	1	XVal Session 21-Typing - Text-1		2012-07-11 14:10:46.105000
	Edit pad (rev 343)		Matt	cv310	XVal Session 21	1	XVal Session 21-Typing - Text-1		2012-07-11 14:10:46.207000
	Edit pad (rev 344)		Brady	cv405	XVal Session 21	1	XVal Session 21-Typing - Text-1		2012-07-11 14:10:46.223000
	Edit pad (rev 345)		charles	cv410	XVal Session 21	1	XVal Session 21-Typing - Text-1		2012-07-11 14:10:46.247000
	Edit pad (rev 346)		Jamey	cv409	XVal Session 21	1	XVal Session 21-Typing - Text-1		2012-07-11 14:10:46.604000
	Edit pad (rev 347)		Brady	cv405	XVal Session 21	1	XVal Session 21-Typing - Text-1		2012-07-11 14:10:46.728000
	Edit pad (rev 348)		Jamey	cv409	XVal Session 21	1	XVal Session 21-Typing - Text-1		2012-07-11 14:10:47.105000
	Edit pad (rev 349)		Matt	cv310	XVal Session 21	1	XVal Session 21-Typing - Text-1		2012-07-11 14:10:47.181000
	Edit pad (rev 350)		charles	cv410	XVal Session 21	1	XVal Session 21-Typing - Text-1		2012-07-11 14:10:47.182000
	Edit pad (rev 351)		Brady	cv405	XVal Session 21	1	XVal Session 21-Typing - Text-1		2012-07-11 14:10:47.245000
	Edit pad (rev 352)		Jamey	cv409	XVal Session 21	1	XVal Session 21-Typing - Text-1		2012-07-11 14:10:47.605000
	Edit pad (rev 353)		Matt	cv310	XVal Session 21	1	XVal Session 21-Typing - Text-1		2012-07-11 14:10:47.692000
	Edit pad (rev 354)		Brady	cv405	XVal Session 21	1	XVal Session 21-Typing - Text-1		2012-07-11 14:10:47.751000
	Edit pad (rev 355)		Matt	cv310	XVal Session 21	1	XVal Session 21-Typing - Text-1		2012-07-11 14:10:48.194000
	Edit pad (rev 356)		Brady	cv405	XVal Session 21	1	XVal Session 21-Typing - Text-1		2012-07-11 14:10:48.254000
	Edit pad (rev 357)		Jamey	cv409	XVal Session 21	1	XVal Session 21-Typing - Text-1		2012-07-11 14:10:48.391000
	Edit pad (rev 358)		Matt	cv310	XVal Session 21	1	XVal Session 21-Typing - Text-1		2012-07-11 14:10:48.693000
	Edit pad (rev 359)		Brady	cv405	XVal Session 21	1	XVal Session 21-Typing - Text-1		2012-07-11 14:10:48.755000
	Edit pad (rev 360)		Jamey	cv409	XVal Session 21	1	XVal Session 21-Typing - Text-1		2012-07-11 14:10:48.890000
	Edit pad (rev 361)		charles	cv410	XVal Session 21	1	XVal Session 21-Typing - Text-1		2012-07-11 14:10:49.243000
	Edit pad (rev 362)		Brady	cv405	XVal Session 21	1	XVal Session 21-Typing - Text-1		2012-07-11 14:10:49.255000
	Edit pad (rev 363)		Matt	cv310	XVal Session 21	1	XVal Session 21-Typing - Text-1		2012-07-11 14:10:49.389000
	Edit pad (rev 364)		Jamey	cv409	XVal Session 21	1	XVal Session 21-Typing - Text-1		2012-07-11 14:10:49.391000
	Edit pad (rev 365)		charles	cv410	XVal Session 21	1	XVal Session 21-Typing - Text-1		2012-07-11 14:10:49.744000
	Edit pad (rev 366)		Brady	cv405	XVal Session 21	1	XVal Session 21-Typing - Text-1		2012-07-11 14:10:49.755000
	Edit pad (rev 367)		Jamey	cv409	XVal Session 21	1	XVal Session 21-Typing - Text-1		2012-07-11 14:10:49.889000
	Edit pad (rev 368)		Matt	cv310	XVal Session 21	1	XVal Session 21-Typing - Text-1		2012-07-11 14:10:49.891000
	Edit pad (rev 369)		Brady	cv405	XVal Session 21	1	XVal Session 21-Typing - Text-1		2012-07-11 14:10:50.255000
	Edit pad (rev 370)		Jamey	cv409	XVal Session 21	1	XVal Session 21-Typing - Text-1		2012-07-11 14:10:50.389000
	Edit pad (rev 371)		charles	cv410	XVal Session 21	1	XVal Session 21-Typing - Text-1		2012-07-11 14:10:50.686000
	Edit pad (rev 372)		Brady	cv405	XVal Session 21	1	XVal Session 21-Typing - Text-1		2012-07-11 14:10:50.755000
	Edit pad (rev 373)		Jamey	cv409	XVal Session 21	1	XVal Session 21-Typing - Text-1		2012-07-11 14:10:50.891000
	Edit pad (rev 374)		Matt	cv310	XVal Session 21	1	XVal Session 21-Typing - Text-1		2012-07-11 14:10:50.907000
	Edit pad (rev 375)		Brady	cv405	XVal Session 21	1	XVal Session 21-Typing - Text-1		2012-07-11 14:10:51.256000
	Edit pad (rev 376)		Matt	cv310	XVal Session 21	1	XVal Session 21-Typing - Text-1		2012-07-11 14:10:51.406000
	Edit pad (rev 377)		Brady	cv405	XVal Session 21	1	XVal Session 21-Typing - Text-1		2012-07-11 14:10:51.760000
	Edit pad (rev 378)		Jamey	cv409	XVal Session 21	1	XVal Session 21-Typing - Text-1		2012-07-11 14:10:51.878000
	Edit pad (rev 379)		Matt	cv310	XVal Session 21	1	XVal Session 21-Typing - Text-1		2012-07-11 14:10:51.905000
	Edit pad (rev 380)		charles	cv410	XVal Session 21	1	XVal Session 21-Typing - Text-1		2012-07-11 14:10:52.172000
	Edit pad (rev 381)		Brady	cv405	XVal Session 21	1	XVal Session 21-Typing - Text-1		2012-07-11 14:10:52.271000
	Edit pad (rev 382)		Jamey	cv409	XVal Session 21	1	XVal Session 21-Typing - Text-1		2012-07-11 14:10:52.379000
	Edit pad (rev 383)		Brady	cv405	XVal Session 21	1	XVal Session 21-Typing - Text-1		2012-07-11 14:10:52.772000
	Edit pad (rev 384)		Jamey	cv409	XVal Session 21	1	XVal Session 21-Typing - Text-1		2012-07-11 14:10:53.012000
	Edit pad (rev 385)		Brady	cv405	XVal Session 21	1	XVal Session 21-Typing - Text-1		2012-07-11 14:10:53.280000
	Edit pad (rev 386)		Jamey	cv409	XVal Session 21	1	XVal Session 21-Typing - Text-1		2012-07-11 14:10:53.512000
	Edit pad (rev 387)		Brady	cv405	XVal Session 21	1	XVal Session 21-Typing - Text-1		2012-07-11 14:10:53.786000
	Edit pad (rev 388)		Jamey	cv409	XVal Session 21	1	XVal Session 21-Typing - Text-1		2012-07-11 14:10:54.012000
	Edit pad (rev 389)		Brady	cv405	XVal Session 21	1	XVal Session 21-Typing - Text-1		2012-07-11 14:10:54.287000
	Edit pad (rev 390)		charles	cv410	XVal Session 21	1	XVal Session 21-Typing - Text-1		2012-07-11 14:10:54.388000
	Edit pad (rev 391)		Jamey	cv409	XVal Session 21	1	XVal Session 21-Typing - Text-1		2012-07-11 14:10:54.512000
	Edit pad (rev 392)		Brady	cv405	XVal Session 21	1	XVal Session 21-Typing - Text-1		2012-07-11 14:10:54.786000
	Edit pad (rev 393)		charles	cv410	XVal Session 21	1	XVal Session 21-Typing - Text-1		2012-07-11 14:10:54.889000
	Edit pad (rev 394)		Jamey	cv409	XVal Session 21	1	XVal Session 21-Typing - Text-1		2012-07-11 14:10:55.013000
	Edit pad (rev 395)		Matt	cv310	XVal Session 21	1	XVal Session 21-Typing - Text-1		2012-07-11 14:10:55.116000
	Edit pad (rev 396)		Brady	cv405	XVal Session 21	1	XVal Session 21-Typing - Text-1		2012-07-11 14:10:55.292000
	Edit pad (rev 397)		charles	cv410	XVal Session 21	1	XVal Session 21-Typing - Text-1		2012-07-11 14:10:55.388000
	Edit pad (rev 398)		Jamey	cv409	XVal Session 21	1	XVal Session 21-Typing - Text-1		2012-07-11 14:10:55.512000
	Edit pad (rev 399)		Matt	cv310	XVal Session 21	1	XVal Session 21-Typing - Text-1		2012-07-11 14:10:55.615000
	Edit pad (rev 400)		Brady	cv405	XVal Session 21	1	XVal Session 21-Typing - Text-1		2012-07-11 14:10:55.802000
	Edit pad (rev 401)		charles	cv410	XVal Session 21	1	XVal Session 21-Typing - Text-1		2012-07-11 14:10:55.888000
	Edit pad (rev 402)		Jamey	cv409	XVal Session 21	1	XVal Session 21-Typing - Text-1		2012-07-11 14:10:56.014000
	Edit pad (rev 403)		Matt	cv310	XVal Session 21	1	XVal Session 21-Typing - Text-1		2012-07-11 14:10:56.116000
	Edit pad (rev 404)		Brady	cv405	XVal Session 21	1	XVal Session 21-Typing - Text-1		2012-07-11 14:10:56.302000
	Edit pad (rev 405)		Jamey	cv409	XVal Session 21	1	XVal Session 21-Typing - Text-1		2012-07-11 14:10:56.514000
	Edit pad (rev 406)		Matt	cv310	XVal Session 21	1	XVal Session 21-Typing - Text-1		2012-07-11 14:10:56.616000
	Edit pad (rev 407)		charles	cv410	XVal Session 21	1	XVal Session 21-Typing - Text-1		2012-07-11 14:10:56.744000
	Edit pad (rev 408)		Brady	cv405	XVal Session 21	1	XVal Session 21-Typing - Text-1		2012-07-11 14:10:56.802000
	Edit pad (rev 409)		Jamey	cv409	XVal Session 21	1	XVal Session 21-Typing - Text-1		2012-07-11 14:10:57.014000
	Edit pad (rev 410)		Matt	cv310	XVal Session 21	1	XVal Session 21-Typing - Text-1		2012-07-11 14:10:57.116000
	Edit pad (rev 411)		Brady	cv405	XVal Session 21	1	XVal Session 21-Typing - Text-1		2012-07-11 14:10:57.302000
	Edit pad (rev 412)		Jamey	cv409	XVal Session 21	1	XVal Session 21-Typing - Text-1		2012-07-11 14:10:57.513000
	Edit pad (rev 413)		charles	cv410	XVal Session 21	1	XVal Session 21-Typing - Text-1		2012-07-11 14:10:57.560000
	Edit pad (rev 414)		Matt	cv310	XVal Session 21	1	XVal Session 21-Typing - Text-1		2012-07-11 14:10:57.629000
	Edit pad (rev 415)		Brady	cv405	XVal Session 21	1	XVal Session 21-Typing - Text-1		2012-07-11 14:10:57.802000
	Edit pad (rev 416)		Jamey	cv409	XVal Session 21	1	XVal Session 21-Typing - Text-1		2012-07-11 14:10:58.014000
	Edit pad (rev 417)		charles	cv410	XVal Session 21	1	XVal Session 21-Typing - Text-1		2012-07-11 14:10:58.058000
	Edit pad (rev 418)		Matt	cv310	XVal Session 21	1	XVal Session 21-Typing - Text-1		2012-07-11 14:10:58.129000
	Edit pad (rev 419)		Brady	cv405	XVal Session 21	1	XVal Session 21-Typing - Text-1		2012-07-11 14:10:58.416000
	Edit pad (rev 420)		Jamey	cv409	XVal Session 21	1	XVal Session 21-Typing - Text-1		2012-07-11 14:10:58.512000
	Edit pad (rev 421)		charles	cv410	XVal Session 21	1	XVal Session 21-Typing - Text-1		2012-07-11 14:10:58.558000
	Edit pad (rev 422)		Matt	cv310	XVal Session 21	1	XVal Session 21-Typing - Text-1		2012-07-11 14:10:58.629000
	Edit pad (rev 423)		Brady	cv405	XVal Session 21	1	XVal Session 21-Typing - Text-1		2012-07-11 14:10:58.932000
	Edit pad (rev 424)		Jamey	cv409	XVal Session 21	1	XVal Session 21-Typing - Text-1		2012-07-11 14:10:59.013000
	Edit pad (rev 425)		Matt	cv310	XVal Session 21	1	XVal Session 21-Typing - Text-1		2012-07-11 14:10:59.129000
	Edit pad (rev 426)		charles	cv410	XVal Session 21	1	XVal Session 21-Typing - Text-1		2012-07-11 14:10:59.159000
	Edit pad (rev 427)		Brady	cv405	XVal Session 21	1	XVal Session 21-Typing - Text-1		2012-07-11 14:10:59.442000
	Edit pad (rev 428)		Jamey	cv409	XVal Session 21	1	XVal Session 21-Typing - Text-1		2012-07-11 14:10:59.520000
	Edit pad (rev 429)		Matt	cv310	XVal Session 21	1	XVal Session 21-Typing - Text-1		2012-07-11 14:10:59.629000
	Edit pad (rev 430)		charles	cv410	XVal Session 21	1	XVal Session 21-Typing - Text-1		2012-07-11 14:10:59.657000
	Edit pad (rev 431)		Brady	cv405	XVal Session 21	1	XVal Session 21-Typing - Text-1		2012-07-11 14:10:59.942000
	Edit pad (rev 432)		Jamey	cv409	XVal Session 21	1	XVal Session 21-Typing - Text-1		2012-07-11 14:11:00.020000
	Edit pad (rev 433)		charles	cv410	XVal Session 21	1	XVal Session 21-Typing - Text-1		2012-07-11 14:11:00.346000
	Edit pad (rev 434)		Jamey	cv409	XVal Session 21	1	XVal Session 21-Typing - Text-1		2012-07-11 14:11:00.520000
	Edit pad (rev 435)		Brady	cv405	XVal Session 21	1	XVal Session 21-Typing - Text-1		2012-07-11 14:11:00.744000
	Edit pad (rev 436)		charles	cv410	XVal Session 21	1	XVal Session 21-Typing - Text-1		2012-07-11 14:11:00.850000
	Edit pad (rev 437)		Matt	cv310	XVal Session 21	1	XVal Session 21-Typing - Text-1		2012-07-11 14:11:00.861000
	Edit pad (rev 438)		Jamey	cv409	XVal Session 21	1	XVal Session 21-Typing - Text-1		2012-07-11 14:11:01.021000
	Edit pad (rev 439)		Brady	cv405	XVal Session 21	1	XVal Session 21-Typing - Text-1		2012-07-11 14:11:01.243000
	Edit pad (rev 440)		charles	cv410	XVal Session 21	1	XVal Session 21-Typing - Text-1		2012-07-11 14:11:01.350000
	Edit pad (rev 441)		Matt	cv310	XVal Session 21	1	XVal Session 21-Typing - Text-1		2012-07-11 14:11:01.373000
	Edit pad (rev 442)		Jamey	cv409	XVal Session 21	1	XVal Session 21-Typing - Text-1		2012-07-11 14:11:01.521000
	Edit pad (rev 443)		Brady	cv405	XVal Session 21	1	XVal Session 21-Typing - Text-1		2012-07-11 14:11:01.743000
	Edit pad (rev 444)		Matt	cv310	XVal Session 21	1	XVal Session 21-Typing - Text-1		2012-07-11 14:11:01.873000
	Edit pad (rev 445)		Brady	cv405	XVal Session 21	1	XVal Session 21-Typing - Text-1		2012-07-11 14:11:02.243000
	Edit pad (rev 446)		Matt	cv310	XVal Session 21	1	XVal Session 21-Typing - Text-1		2012-07-11 14:11:02.374000
	Edit pad (rev 447)		Brady	cv405	XVal Session 21	1	XVal Session 21-Typing - Text-1		2012-07-11 14:11:02.746000
	Edit pad (rev 448)		Matt	cv310	XVal Session 21	1	XVal Session 21-Typing - Text-1		2012-07-11 14:11:02.874000
	Edit pad (rev 449)		Jamey	cv409	XVal Session 21	1	XVal Session 21-Typing - Text-1		2012-07-11 14:11:03.065000
	Edit pad (rev 450)		Brady	cv405	XVal Session 21	1	XVal Session 21-Typing - Text-1		2012-07-11 14:11:03.255000
	Edit pad (rev 451)		charles	cv410	XVal Session 21	1	XVal Session 21-Typing - Text-1		2012-07-11 14:11:03.353000
	Edit pad (rev 452)		Matt	cv310	XVal Session 21	1	XVal Session 21-Typing - Text-1		2012-07-11 14:11:03.381000
	Edit pad (rev 453)		Jamey	cv409	XVal Session 21	1	XVal Session 21-Typing - Text-1		2012-07-11 14:11:03.565000
	Edit pad (rev 454)		Brady	cv405	XVal Session 21	1	XVal Session 21-Typing - Text-1		2012-07-11 14:11:03.754000
	Edit pad (rev 455)		Jamey	cv409	XVal Session 21	1	XVal Session 21-Typing - Text-1		2012-07-11 14:11:04.066000
	Edit pad (rev 456)		Brady	cv405	XVal Session 21	1	XVal Session 21-Typing - Text-1		2012-07-11 14:11:04.256000
	Edit pad (rev 457)		Jamey	cv409	XVal Session 21	1	XVal Session 21-Typing - Text-1		2012-07-11 14:11:04.565000
	Edit pad (rev 458)		Brady	cv405	XVal Session 21	1	XVal Session 21-Typing - Text-1		2012-07-11 14:11:04.753000
	Edit pad (rev 459)		Jamey	cv409	XVal Session 21	1	XVal Session 21-Typing - Text-1		2012-07-11 14:11:05.066000
	Edit pad (rev 460)		Matt	cv310	XVal Session 21	1	XVal Session 21-Typing - Text-1		2012-07-11 14:11:05.137000
	Edit pad (rev 461)		charles	cv410	XVal Session 21	1	XVal Session 21-Typing - Text-1		2012-07-11 14:11:05.177000
	Edit pad (rev 462)		Brady	cv405	XVal Session 21	1	XVal Session 21-Typing - Text-1		2012-07-11 14:11:05.258000
	Edit pad (rev 463)		Jamey	cv409	XVal Session 21	1	XVal Session 21-Typing - Text-1		2012-07-11 14:11:05.566000
	Edit pad (rev 464)		Matt	cv310	XVal Session 21	1	XVal Session 21-Typing - Text-1		2012-07-11 14:11:05.638000
	Edit pad (rev 465)		charles	cv410	XVal Session 21	1	XVal Session 21-Typing - Text-1		2012-07-11 14:11:05.678000
	Edit pad (rev 466)		Jamey	cv409	XVal Session 21	1	XVal Session 21-Typing - Text-1		2012-07-11 14:11:06.084000
	Edit pad (rev 467)		Brady	cv405	XVal Session 21	1	XVal Session 21-Typing - Text-1		2012-07-11 14:11:06.101000
	Edit pad (rev 468)		Matt	cv310	XVal Session 21	1	XVal Session 21-Typing - Text-1		2012-07-11 14:11:06.138000
	Edit pad (rev 469)		charles	cv410	XVal Session 21	1	XVal Session 21-Typing - Text-1		2012-07-11 14:11:06.183000
	Edit pad (rev 470)		Brady	cv405	XVal Session 21	1	XVal Session 21-Typing - Text-1		2012-07-11 14:11:06.600000
	Edit pad (rev 471)		Matt	cv310	XVal Session 21	1	XVal Session 21-Typing - Text-1		2012-07-11 14:11:06.639000
	Edit pad (rev 472)		charles	cv410	XVal Session 21	1	XVal Session 21-Typing - Text-1		2012-07-11 14:11:06.686000
	Edit pad (rev 473)		Brady	cv405	XVal Session 21	1	XVal Session 21-Typing - Text-1		2012-07-11 14:11:07.100000
	Edit pad (rev 474)		Matt	cv310	XVal Session 21	1	XVal Session 21-Typing - Text-1		2012-07-11 14:11:07.136000
	Edit pad (rev 475)		charles	cv410	XVal Session 21	1	XVal Session 21-Typing - Text-1		2012-07-11 14:11:07.186000
	Edit pad (rev 476)		Jamey	cv409	XVal Session 21	1	XVal Session 21-Typing - Text-1		2012-07-11 14:11:07.220000
	Edit pad (rev 477)		Matt	cv310	XVal Session 21	1	XVal Session 21-Typing - Text-1		2012-07-11 14:11:07.640000
	Edit pad (rev 478)		charles	cv410	XVal Session 21	1	XVal Session 21-Typing - Text-1		2012-07-11 14:11:07.687000
	Edit pad (rev 479)		Jamey	cv409	XVal Session 21	1	XVal Session 21-Typing - Text-1		2012-07-11 14:11:07.721000
	Edit pad (rev 480)		Matt	cv310	XVal Session 21	1	XVal Session 21-Typing - Text-1		2012-07-11 14:11:08.139000
	Edit pad (rev 481)		Jamey	cv409	XVal Session 21	1	XVal Session 21-Typing - Text-1		2012-07-11 14:11:08.221000
	Edit pad (rev 482)		charles	cv410	XVal Session 21	1	XVal Session 21-Typing - Text-1		2012-07-11 14:11:08.280000
	Edit pad (rev 483)		Brady	cv405	XVal Session 21	1	XVal Session 21-Typing - Text-1		2012-07-11 14:11:08.599000
	Edit pad (rev 484)		Matt	cv310	XVal Session 21	1	XVal Session 21-Typing - Text-1		2012-07-11 14:11:08.640000
	Edit pad (rev 485)		Jamey	cv409	XVal Session 21	1	XVal Session 21-Typing - Text-1		2012-07-11 14:11:08.720000
	Edit pad (rev 486)		charles	cv410	XVal Session 21	1	XVal Session 21-Typing - Text-1		2012-07-11 14:11:08.779000
	Edit pad (rev 487)		Brady	cv405	XVal Session 21	1	XVal Session 21-Typing - Text-1		2012-07-11 14:11:09.099000
	Edit pad (rev 488)		Matt	cv310	XVal Session 21	1	XVal Session 21-Typing - Text-1		2012-07-11 14:11:09.140000
	Edit pad (rev 489)		Brady	cv405	XVal Session 21	1	XVal Session 21-Typing - Text-1		2012-07-11 14:11:09.599000
	Edit pad (rev 490)		Matt	cv310	XVal Session 21	1	XVal Session 21-Typing - Text-1		2012-07-11 14:11:09.638000
	Edit pad (rev 491)		Brady	cv405	XVal Session 21	1	XVal Session 21-Typing - Text-1		2012-07-11 14:11:10.110000
	Edit pad (rev 492)		Matt	cv310	XVal Session 21	1	XVal Session 21-Typing - Text-1		2012-07-11 14:11:10.150000
	Edit pad (rev 493)		charles	cv410	XVal Session 21	1	XVal Session 21-Typing - Text-1		2012-07-11 14:11:10.592000
	Edit pad (rev 494)		Brady	cv405	XVal Session 21	1	XVal Session 21-Typing - Text-1		2012-07-11 14:11:10.625000
	Edit pad (rev 495)		Matt	cv310	XVal Session 21	1	XVal Session 21-Typing - Text-1		2012-07-11 14:11:10.652000
	Edit pad (rev 496)		Matt	cv310	XVal Session 21	1	XVal Session 21-Typing - Text-1		2012-07-11 14:11:11.154000
	Edit pad (rev 497)		Brady	cv405	XVal Session 21	1	XVal Session 21-Typing - Text-1		2012-07-11 14:11:11.415000
	Edit pad (rev 498)		Jamey	cv409	XVal Session 21	1	XVal Session 21-Typing - Text-1		2012-07-11 14:11:11.417000
	Edit pad (rev 499)		charles	cv410	XVal Session 21	1	XVal Session 21-Typing - Text-1		2012-07-11 14:11:11.443000
	Edit pad (rev 500)		Matt	cv310	XVal Session 21	1	XVal Session 21-Typing - Text-1		2012-07-11 14:11:11.654000
	Edit pad (rev 501)		Matt	cv310	XVal Session 21	1	XVal Session 21-Typing - Text-1		2012-07-11 14:11:12.154000
	Edit pad (rev 502)		Jamey	cv409	XVal Session 21	1	XVal Session 21-Typing - Text-1		2012-07-11 14:11:12.280000
	Edit pad (rev 503)		charles	cv410	XVal Session 21	1	XVal Session 21-Typing - Text-1		2012-07-11 14:11:12.311000
	Edit pad (rev 504)		Matt	cv310	XVal Session 21	1	XVal Session 21-Typing - Text-1		2012-07-11 14:11:12.654000
	Edit pad (rev 505)		charles	cv410	XVal Session 21	1	XVal Session 21-Typing - Text-1		2012-07-11 14:11:12.829000
	Edit pad (rev 506)		Brady	cv405	XVal Session 21	1	XVal Session 21-Typing - Text-1		2012-07-11 14:11:12.875000
	Edit pad (rev 507)		Jamey	cv409	XVal Session 21	1	XVal Session 21-Typing - Text-1		2012-07-11 14:11:13.058000
	Edit pad (rev 508)		Matt	cv310	XVal Session 21	1	XVal Session 21-Typing - Text-1		2012-07-11 14:11:13.155000
	Edit pad (rev 509)		charles	cv410	XVal Session 21	1	XVal Session 21-Typing - Text-1		2012-07-11 14:11:13.328000
	Edit pad (rev 510)		Brady	cv405	XVal Session 21	1	XVal Session 21-Typing - Text-1		2012-07-11 14:11:13.381000
	Edit pad (rev 511)		Matt	cv310	XVal Session 21	1	XVal Session 21-Typing - Text-1		2012-07-11 14:11:13.655000
	Edit pad (rev 512)		charles	cv410	XVal Session 21	1	XVal Session 21-Typing - Text-1		2012-07-11 14:11:13.830000
	Edit pad (rev 513)		Brady	cv405	XVal Session 21	1	XVal Session 21-Typing - Text-1		2012-07-11 14:11:13.878000
	Edit pad (rev 514)		Matt	cv310	XVal Session 21	1	XVal Session 21-Typing - Text-1		2012-07-11 14:11:14.156000
	Edit pad (rev 515)		charles	cv410	XVal Session 21	1	XVal Session 21-Typing - Text-1		2012-07-11 14:11:14.329000
	Edit pad (rev 516)		Brady	cv405	XVal Session 21	1	XVal Session 21-Typing - Text-1		2012-07-11 14:11:14.382000
	Edit pad (rev 517)		Jamey	cv409	XVal Session 21	1	XVal Session 21-Typing - Text-1		2012-07-11 14:11:14.447000
	Edit pad (rev 518)		Matt	cv310	XVal Session 21	1	XVal Session 21-Typing - Text-1		2012-07-11 14:11:14.657000
	Edit pad (rev 519)		charles	cv410	XVal Session 21	1	XVal Session 21-Typing - Text-1		2012-07-11 14:11:14.828000
	Edit pad (rev 520)		Brady	cv405	XVal Session 21	1	XVal Session 21-Typing - Text-1		2012-07-11 14:11:14.901000
	Edit pad (rev 521)		Jamey	cv409	XVal Session 21	1	XVal Session 21-Typing - Text-1		2012-07-11 14:11:14.946000
	Edit pad (rev 522)		Matt	cv310	XVal Session 21	1	XVal Session 21-Typing - Text-1		2012-07-11 14:11:15.156000
	Edit pad (rev 523)		charles	cv410	XVal Session 21	1	XVal Session 21-Typing - Text-1		2012-07-11 14:11:15.329000
	Edit pad (rev 524)		Jamey	cv409	XVal Session 21	1	XVal Session 21-Typing - Text-1		2012-07-11 14:11:15.515000
	Edit pad (rev 525)		Matt	cv310	XVal Session 21	1	XVal Session 21-Typing - Text-1		2012-07-11 14:11:15.654000
	Edit pad (rev 526)		charles	cv410	XVal Session 21	1	XVal Session 21-Typing - Text-1		2012-07-11 14:11:15.831000
	Edit pad (rev 527)		Brady	cv405	XVal Session 21	1	XVal Session 21-Typing - Text-1		2012-07-11 14:11:15.860000
	Edit pad (rev 528)		Jamey	cv409	XVal Session 21	1	XVal Session 21-Typing - Text-1		2012-07-11 14:11:16.014000
	Edit pad (rev 529)		Matt	cv310	XVal Session 21	1	XVal Session 21-Typing - Text-1		2012-07-11 14:11:16.154000
	Edit pad (rev 530)		charles	cv410	XVal Session 21	1	XVal Session 21-Typing - Text-1		2012-07-11 14:11:16.338000
	Edit pad (rev 531)		Brady	cv405	XVal Session 21	1	XVal Session 21-Typing - Text-1		2012-07-11 14:11:16.363000
	Edit pad (rev 532)		Jamey	cv409	XVal Session 21	1	XVal Session 21-Typing - Text-1		2012-07-11 14:11:16.514000
	Edit pad (rev 533)		Matt	cv310	XVal Session 21	1	XVal Session 21-Typing - Text-1		2012-07-11 14:11:16.655000
	Edit pad (rev 534)		charles	cv410	XVal Session 21	1	XVal Session 21-Typing - Text-1		2012-07-11 14:11:16.837000
	Edit pad (rev 535)		Brady	cv405	XVal Session 21	1	XVal Session 21-Typing - Text-1		2012-07-11 14:11:16.865000
	Edit pad (rev 536)		Jamey	cv409	XVal Session 21	1	XVal Session 21-Typing - Text-1		2012-07-11 14:11:17.056000
	Edit pad (rev 537)		Matt	cv310	XVal Session 21	1	XVal Session 21-Typing - Text-1		2012-07-11 14:11:17.159000
	Edit pad (rev 538)		Brady	cv405	XVal Session 21	1	XVal Session 21-Typing - Text-1		2012-07-11 14:11:17.364000
	Edit pad (rev 539)		Jamey	cv409	XVal Session 21	1	XVal Session 21-Typing - Text-1		2012-07-11 14:11:17.557000
	Edit pad (rev 540)		Matt	cv310	XVal Session 21	1	XVal Session 21-Typing - Text-1		2012-07-11 14:11:17.665000
	Edit pad (rev 541)		Brady	cv405	XVal Session 21	1	XVal Session 21-Typing - Text-1		2012-07-11 14:11:17.865000
	Edit pad (rev 542)		Jamey	cv409	XVal Session 21	1	XVal Session 21-Typing - Text-1		2012-07-11 14:11:18.060000
	Edit pad (rev 543)		Matt	cv310	XVal Session 21	1	XVal Session 21-Typing - Text-1		2012-07-11 14:11:18.165000
	Edit pad (rev 544)		Brady	cv405	XVal Session 21	1	XVal Session 21-Typing - Text-1		2012-07-11 14:11:18.371000
	Edit pad (rev 545)		Jamey	cv409	XVal Session 21	1	XVal Session 21-Typing - Text-1		2012-07-11 14:11:18.560000
	Edit pad (rev 546)		Matt	cv310	XVal Session 21	1	XVal Session 21-Typing - Text-1		2012-07-11 14:11:18.664000
	Edit pad (rev 547)		Brady	cv405	XVal Session 21	1	XVal Session 21-Typing - Text-1		2012-07-11 14:11:18.879000
	Edit pad (rev 548)		Jamey	cv409	XVal Session 21	1	XVal Session 21-Typing - Text-1		2012-07-11 14:11:19.062000
	Edit pad (rev 549)		Brady	cv405	XVal Session 21	1	XVal Session 21-Typing - Text-1		2012-07-11 14:11:19.386000
	Edit pad (rev 550)		Jamey	cv409	XVal Session 21	1	XVal Session 21-Typing - Text-1		2012-07-11 14:11:19.558000
	Edit pad (rev 551)		Matt	cv310	XVal Session 21	1	XVal Session 21-Typing - Text-1		2012-07-11 14:11:19.690000
	Edit pad (rev 552)		Brady	cv405	XVal Session 21	1	XVal Session 21-Typing - Text-1		2012-07-11 14:11:19.896000
	Edit pad (rev 553)		Jamey	cv409	XVal Session 21	1	XVal Session 21-Typing - Text-1		2012-07-11 14:11:20.058000
	Edit pad (rev 554)		Matt	cv310	XVal Session 21	1	XVal Session 21-Typing - Text-1		2012-07-11 14:11:20.194000
	Edit pad (rev 555)		Brady	cv405	XVal Session 21	1	XVal Session 21-Typing - Text-1		2012-07-11 14:11:20.396000
	Edit pad (rev 556)		Jamey	cv409	XVal Session 21	1	XVal Session 21-Typing - Text-1		2012-07-11 14:11:20.559000
	Edit pad (rev 557)		Matt	cv310	XVal Session 21	1	XVal Session 21-Typing - Text-1		2012-07-11 14:11:20.691000
	Edit pad (rev 558)		Brady	cv405	XVal Session 21	1	XVal Session 21-Typing - Text-1		2012-07-11 14:11:20.898000
	Edit pad (rev 559)		Matt	cv310	XVal Session 21	1	XVal Session 21-Typing - Text-1		2012-07-11 14:11:21.196000
	Edit pad (rev 560)		Brady	cv405	XVal Session 21	1	XVal Session 21-Typing - Text-1		2012-07-11 14:11:21.398000
	Edit pad (rev 561)		Matt	cv310	XVal Session 21	1	XVal Session 21-Typing - Text-1		2012-07-11 14:11:21.695000
	Edit pad (rev 562)		Brady	cv405	XVal Session 21	1	XVal Session 21-Typing - Text-1		2012-07-11 14:11:21.948000
	Edit pad (rev 563)		Matt	cv310	XVal Session 21	1	XVal Session 21-Typing - Text-1		2012-07-11 14:11:22.195000
	Edit pad (rev 564)		Brady	cv405	XVal Session 21	1	XVal Session 21-Typing - Text-1		2012-07-11 14:11:22.450000
	Edit pad (rev 565)		Matt	cv310	XVal Session 21	1	XVal Session 21-Typing - Text-1		2012-07-11 14:11:22.760000
	Edit pad (rev 566)		Brady	cv405	XVal Session 21	1	XVal Session 21-Typing - Text-1		2012-07-11 14:11:22.958000
	Edit pad (rev 567)		Matt	cv310	XVal Session 21	1	XVal Session 21-Typing - Text-1		2012-07-11 14:11:23.261000
	Edit pad (rev 568)		charles	cv410	XVal Session 21	1	XVal Session 21-Typing - Text-1		2012-07-11 14:11:23.437000
	Edit pad (rev 569)		Brady	cv405	XVal Session 21	1	XVal Session 21-Typing - Text-1		2012-07-11 14:11:23.457000
	Edit pad (rev 570)		Matt	cv310	XVal Session 21	1	XVal Session 21-Typing - Text-1		2012-07-11 14:11:23.766000
	Edit pad (rev 571)		Brady	cv405	XVal Session 21	1	XVal Session 21-Typing - Text-1		2012-07-11 14:11:23.957000
	Edit pad (rev 572)		Matt	cv310	XVal Session 21	1	XVal Session 21-Typing - Text-1		2012-07-11 14:11:24.325000
	Edit pad (rev 573)		Brady	cv405	XVal Session 21	1	XVal Session 21-Typing - Text-1		2012-07-11 14:11:24.463000
	Edit pad (rev 574)		Matt	cv310	XVal Session 21	1	XVal Session 21-Typing - Text-1		2012-07-11 14:11:24.825000
	Edit pad (rev 575)		Brady	cv405	XVal Session 21	1	XVal Session 21-Typing - Text-1		2012-07-11 14:11:24.972000
	Edit pad (rev 576)		Matt	cv310	XVal Session 21	1	XVal Session 21-Typing - Text-1		2012-07-11 14:11:25.327000
	Edit pad (rev 577)		Jamey	cv409	XVal Session 21	1	XVal Session 21-Typing - Text-1		2012-07-11 14:11:25.370000
	Edit pad (rev 578)		Brady	cv405	XVal Session 21	1	XVal Session 21-Typing - Text-1		2012-07-11 14:11:25.472000
	Edit pad (rev 579)		Matt	cv310	XVal Session 21	1	XVal Session 21-Typing - Text-1		2012-07-11 14:11:25.828000
	Edit pad (rev 580)		Jamey	cv409	XVal Session 21	1	XVal Session 21-Typing - Text-1		2012-07-11 14:11:25.871000
	Edit pad (rev 581)		Brady	cv405	XVal Session 21	1	XVal Session 21-Typing - Text-1		2012-07-11 14:11:25.973000
	Edit pad (rev 582)		Jamey	cv409	XVal Session 21	1	XVal Session 21-Typing - Text-1		2012-07-11 14:11:26.369000
	Edit pad (rev 583)		Brady	cv405	XVal Session 21	1	XVal Session 21-Typing - Text-1		2012-07-11 14:11:26.473000
	Edit pad (rev 584)		Matt	cv310	XVal Session 21	1	XVal Session 21-Typing - Text-1		2012-07-11 14:11:26.799000
	Edit pad (rev 585)		Jamey	cv409	XVal Session 21	1	XVal Session 21-Typing - Text-1		2012-07-11 14:11:26.925000
	Edit pad (rev 586)		Brady	cv405	XVal Session 21	1	XVal Session 21-Typing - Text-1		2012-07-11 14:11:26.972000
	Edit pad (rev 587)		Matt	cv310	XVal Session 21	1	XVal Session 21-Typing - Text-1		2012-07-11 14:11:27.302000
	Edit pad (rev 588)		Jamey	cv409	XVal Session 21	1	XVal Session 21-Typing - Text-1		2012-07-11 14:11:27.370000
	Edit pad (rev 589)		Matt	cv310	XVal Session 21	1	XVal Session 21-Typing - Text-1		2012-07-11 14:11:27.802000
	Edit pad (rev 590)		Jamey	cv409	XVal Session 21	1	XVal Session 21-Typing - Text-1		2012-07-11 14:11:27.875000
	Edit pad (rev 591)		Brady	cv405	XVal Session 21	1	XVal Session 21-Typing - Text-1		2012-07-11 14:11:27.885000
	Edit pad (rev 592)		Matt	cv310	XVal Session 21	1	XVal Session 21-Typing - Text-1		2012-07-11 14:11:28.304000
	Edit pad (rev 593)		Jamey	cv409	XVal Session 21	1	XVal Session 21-Typing - Text-1		2012-07-11 14:11:28.376000
	Edit pad (rev 594)		Brady	cv405	XVal Session 21	1	XVal Session 21-Typing - Text-1		2012-07-11 14:11:28.411000
	Edit pad (rev 595)		Matt	cv310	XVal Session 21	1	XVal Session 21-Typing - Text-1		2012-07-11 14:11:28.805000
	Edit pad (rev 596)		Jamey	cv409	XVal Session 21	1	XVal Session 21-Typing - Text-1		2012-07-11 14:11:28.875000
	Edit pad (rev 597)		charles	cv410	XVal Session 21	1	XVal Session 21-Typing - Text-1		2012-07-11 14:11:28.902000
	Edit pad (rev 598)		Brady	cv405	XVal Session 21	1	XVal Session 21-Typing - Text-1		2012-07-11 14:11:28.922000
	Edit pad (rev 599)		Matt	cv310	XVal Session 21	1	XVal Session 21-Typing - Text-1		2012-07-11 14:11:29.305000
	Edit pad (rev 600)		Brady	cv405	XVal Session 21	1	XVal Session 21-Typing - Text-1		2012-07-11 14:11:29.426000
	Edit pad (rev 601)		Matt	cv310	XVal Session 21	1	XVal Session 21-Typing - Text-1		2012-07-11 14:11:29.803000
	Edit pad (rev 602)		Brady	cv405	XVal Session 21	1	XVal Session 21-Typing - Text-1		2012-07-11 14:11:29.941000
	Edit pad (rev 603)		Matt	cv310	XVal Session 21	1	XVal Session 21-Typing - Text-1		2012-07-11 14:11:30.305000
	Edit pad (rev 604)		Jamey	cv409	XVal Session 21	1	XVal Session 21-Typing - Text-1		2012-07-11 14:11:30.337000
	Edit pad (rev 605)		Brady	cv405	XVal Session 21	1	XVal Session 21-Typing - Text-1		2012-07-11 14:11:30.446000
	Edit pad (rev 606)		Matt	cv310	XVal Session 21	1	XVal Session 21-Typing - Text-1		2012-07-11 14:11:30.806000
	Edit pad (rev 607)		Jamey	cv409	XVal Session 21	1	XVal Session 21-Typing - Text-1		2012-07-11 14:11:30.841000
	Edit pad (rev 608)		Brady	cv405	XVal Session 21	1	XVal Session 21-Typing - Text-1		2012-07-11 14:11:30.941000
	Edit pad (rev 609)		charles	cv410	XVal Session 21	1	XVal Session 21-Typing - Text-1		2012-07-11 14:11:31.187000
	Edit pad (rev 610)		Matt	cv310	XVal Session 21	1	XVal Session 21-Typing - Text-1		2012-07-11 14:11:31.305000
	Edit pad (rev 611)		Brady	cv405	XVal Session 21	1	XVal Session 21-Typing - Text-1		2012-07-11 14:11:31.448000
	Edit pad (rev 612)		Jamey	cv409	XVal Session 21	1	XVal Session 21-Typing - Text-1		2012-07-11 14:11:31.475000
	Edit pad (rev 613)		Matt	cv310	XVal Session 21	1	XVal Session 21-Typing - Text-1		2012-07-11 14:11:31.807000
	Edit pad (rev 614)		Brady	cv405	XVal Session 21	1	XVal Session 21-Typing - Text-1		2012-07-11 14:11:31.957000
	Edit pad (rev 615)		Jamey	cv409	XVal Session 21	1	XVal Session 21-Typing - Text-1		2012-07-11 14:11:31.975000
	Edit pad (rev 616)		Matt	cv310	XVal Session 21	1	XVal Session 21-Typing - Text-1		2012-07-11 14:11:32.320000
	Edit pad (rev 617)		Brady	cv405	XVal Session 21	1	XVal Session 21-Typing - Text-1		2012-07-11 14:11:32.457000
	Edit pad (rev 618)		Jamey	cv409	XVal Session 21	1	XVal Session 21-Typing - Text-1		2012-07-11 14:11:32.473000
	Edit pad (rev 619)		Matt	cv310	XVal Session 21	1	XVal Session 21-Typing - Text-1		2012-07-11 14:11:32.822000
	Edit pad (rev 620)		Brady	cv405	XVal Session 21	1	XVal Session 21-Typing - Text-1		2012-07-11 14:11:32.958000
	Edit pad (rev 621)		Jamey	cv409	XVal Session 21	1	XVal Session 21-Typing - Text-1		2012-07-11 14:11:32.982000
	Edit pad (rev 622)		charles	cv410	XVal Session 21	1	XVal Session 21-Typing - Text-1		2012-07-11 14:11:33.158000
	Edit pad (rev 623)		Matt	cv310	XVal Session 21	1	XVal Session 21-Typing - Text-1		2012-07-11 14:11:33.321000
	Edit pad (rev 624)		Brady	cv405	XVal Session 21	1	XVal Session 21-Typing - Text-1		2012-07-11 14:11:33.459000
	Edit pad (rev 625)		Jamey	cv409	XVal Session 21	1	XVal Session 21-Typing - Text-1		2012-07-11 14:11:33.483000
	Edit pad (rev 626)		charles	cv410	XVal Session 21	1	XVal Session 21-Typing - Text-1		2012-07-11 14:11:33.657000
	Edit pad (rev 627)		Matt	cv310	XVal Session 21	1	XVal Session 21-Typing - Text-1		2012-07-11 14:11:33.821000
	Edit pad (rev 628)		Brady	cv405	XVal Session 21	1	XVal Session 21-Typing - Text-1		2012-07-11 14:11:33.959000
	Edit pad (rev 629)		Jamey	cv409	XVal Session 21	1	XVal Session 21-Typing - Text-1		2012-07-11 14:11:33.984000
	Edit pad (rev 630)		charles	cv410	XVal Session 21	1	XVal Session 21-Typing - Text-1		2012-07-11 14:11:34.159000
	Edit pad (rev 631)		Matt	cv310	XVal Session 21	1	XVal Session 21-Typing - Text-1		2012-07-11 14:11:34.321000
	Edit pad (rev 632)		Brady	cv405	XVal Session 21	1	XVal Session 21-Typing - Text-1		2012-07-11 14:11:34.459000
	Edit pad (rev 633)		Jamey	cv409	XVal Session 21	1	XVal Session 21-Typing - Text-1		2012-07-11 14:11:34.482000
	Edit pad (rev 634)		charles	cv410	XVal Session 21	1	XVal Session 21-Typing - Text-1		2012-07-11 14:11:34.660000
	Edit pad (rev 635)		Matt	cv310	XVal Session 21	1	XVal Session 21-Typing - Text-1		2012-07-11 14:11:34.821000
	Edit pad (rev 636)		Brady	cv405	XVal Session 21	1	XVal Session 21-Typing - Text-1		2012-07-11 14:11:34.974000
	Edit pad (rev 637)		charles	cv410	XVal Session 21	1	XVal Session 21-Typing - Text-1		2012-07-11 14:11:35.160000
	Edit pad (rev 638)		Matt	cv310	XVal Session 21	1	XVal Session 21-Typing - Text-1		2012-07-11 14:11:35.325000
	Edit pad (rev 639)		Brady	cv405	XVal Session 21	1	XVal Session 21-Typing - Text-1		2012-07-11 14:11:35.579000
	Edit pad (rev 640)		charles	cv410	XVal Session 21	1	XVal Session 21-Typing - Text-1		2012-07-11 14:11:35.658000
	Edit pad (rev 641)		Matt	cv310	XVal Session 21	1	XVal Session 21-Typing - Text-1		2012-07-11 14:11:35.823000
	Edit pad (rev 642)		Jamey	cv409	XVal Session 21	1	XVal Session 21-Typing - Text-1		2012-07-11 14:11:35.860000
	Edit pad (rev 643)		Brady	cv405	XVal Session 21	1	XVal Session 21-Typing - Text-1		2012-07-11 14:11:36.084000
	Edit pad (rev 644)		Matt	cv310	XVal Session 21	1	XVal Session 21-Typing - Text-1		2012-07-11 14:11:36.323000
	Edit pad (rev 645)		Jamey	cv409	XVal Session 21	1	XVal Session 21-Typing - Text-1		2012-07-11 14:11:36.375000
	Edit pad (rev 646)		Matt	cv310	XVal Session 21	1	XVal Session 21-Typing - Text-1		2012-07-11 14:11:36.824000
	Edit pad (rev 647)		Brady	cv405	XVal Session 21	1	XVal Session 21-Typing - Text-1		2012-07-11 14:11:36.846000
	Edit pad (rev 648)		Jamey	cv409	XVal Session 21	1	XVal Session 21-Typing - Text-1		2012-07-11 14:11:36.886000
	Edit pad (rev 649)		charles	cv410	XVal Session 21	1	XVal Session 21-Typing - Text-1		2012-07-11 14:11:37.222000
	Edit pad (rev 650)		Matt	cv310	XVal Session 21	1	XVal Session 21-Typing - Text-1		2012-07-11 14:11:37.322000
	Edit pad (rev 651)		Brady	cv405	XVal Session 21	1	XVal Session 21-Typing - Text-1		2012-07-11 14:11:37.347000
	Edit pad (rev 652)		Jamey	cv409	XVal Session 21	1	XVal Session 21-Typing - Text-1		2012-07-11 14:11:37.386000
	Edit pad (rev 653)		Brady	cv405	XVal Session 21	1	XVal Session 21-Typing - Text-1		2012-07-11 14:11:37.848000
	Edit pad (rev 654)		Jamey	cv409	XVal Session 21	1	XVal Session 21-Typing - Text-1		2012-07-11 14:11:37.906000
	Edit pad (rev 655)		Matt	cv310	XVal Session 21	1	XVal Session 21-Typing - Text-1		2012-07-11 14:11:37.969000
	Edit pad (rev 656)		Brady	cv405	XVal Session 21	1	XVal Session 21-Typing - Text-1		2012-07-11 14:11:38.349000
	Edit pad (rev 657)		Jamey	cv409	XVal Session 21	1	XVal Session 21-Typing - Text-1		2012-07-11 14:11:38.411000
	Edit pad (rev 658)		Matt	cv310	XVal Session 21	1	XVal Session 21-Typing - Text-1		2012-07-11 14:11:38.477000
	Edit pad (rev 659)		Brady	cv405	XVal Session 21	1	XVal Session 21-Typing - Text-1		2012-07-11 14:11:38.848000
	Edit pad (rev 660)		Jamey	cv409	XVal Session 21	1	XVal Session 21-Typing - Text-1		2012-07-11 14:11:38.910000
	Edit pad (rev 661)		Matt	cv310	XVal Session 21	1	XVal Session 21-Typing - Text-1		2012-07-11 14:11:39.038000
	Edit pad (rev 662)		charles	cv410	XVal Session 21	1	XVal Session 21-Typing - Text-1		2012-07-11 14:11:39.081000
	Edit pad (rev 663)		Matt	cv310	XVal Session 21	1	XVal Session 21-Typing - Text-1		2012-07-11 14:11:39.478000
	Edit pad (rev 664)		Jamey	cv409	XVal Session 21	1	XVal Session 21-Typing - Text-1		2012-07-11 14:11:39.501000
	Edit pad (rev 665)		charles	cv410	XVal Session 21	1	XVal Session 21-Typing - Text-1		2012-07-11 14:11:39.580000
	Edit pad (rev 666)		Brady	cv405	XVal Session 21	1	XVal Session 21-Typing - Text-1		2012-07-11 14:11:39.850000
	Edit pad (rev 667)		Matt	cv310	XVal Session 21	1	XVal Session 21-Typing - Text-1		2012-07-11 14:11:39.976000
	Edit pad (rev 668)		Jamey	cv409	XVal Session 21	1	XVal Session 21-Typing - Text-1		2012-07-11 14:11:40.002000
	Edit pad (rev 669)		charles	cv410	XVal Session 21	1	XVal Session 21-Typing - Text-1		2012-07-11 14:11:40.082000
	Edit pad (rev 670)		Brady	cv405	XVal Session 21	1	XVal Session 21-Typing - Text-1		2012-07-11 14:11:40.350000
	Edit pad (rev 671)		Matt	cv310	XVal Session 21	1	XVal Session 21-Typing - Text-1		2012-07-11 14:11:40.478000
	Edit pad (rev 672)		Jamey	cv409	XVal Session 21	1	XVal Session 21-Typing - Text-1		2012-07-11 14:11:40.502000
	Edit pad (rev 673)		Brady	cv405	XVal Session 21	1	XVal Session 21-Typing - Text-1		2012-07-11 14:11:40.849000
	Edit pad (rev 674)		Matt	cv310	XVal Session 21	1	XVal Session 21-Typing - Text-1		2012-07-11 14:11:40.977000
	Edit pad (rev 675)		Brady	cv405	XVal Session 21	1	XVal Session 21-Typing - Text-1		2012-07-11 14:11:41.349000
	Edit pad (rev 676)		Jamey	cv409	XVal Session 21	1	XVal Session 21-Typing - Text-1		2012-07-11 14:11:41.413000
	Edit pad (rev 677)		Matt	cv310	XVal Session 21	1	XVal Session 21-Typing - Text-1		2012-07-11 14:11:41.477000
	Edit pad (rev 678)		Brady	cv405	XVal Session 21	1	XVal Session 21-Typing - Text-1		2012-07-11 14:11:41.849000
	Edit pad (rev 679)		Jamey	cv409	XVal Session 21	1	XVal Session 21-Typing - Text-1		2012-07-11 14:11:41.912000
	Edit pad (rev 680)		charles	cv410	XVal Session 21	1	XVal Session 21-Typing - Text-1		2012-07-11 14:11:41.953000
	Edit pad (rev 681)		Matt	cv310	XVal Session 21	1	XVal Session 21-Typing - Text-1		2012-07-11 14:11:41.977000
	Edit pad (rev 682)		Brady	cv405	XVal Session 21	1	XVal Session 21-Typing - Text-1		2012-07-11 14:11:42.349000
	Edit pad (rev 683)		Jamey	cv409	XVal Session 21	1	XVal Session 21-Typing - Text-1		2012-07-11 14:11:42.419000
	Edit pad (rev 684)		charles	cv410	XVal Session 21	1	XVal Session 21-Typing - Text-1		2012-07-11 14:11:42.457000
	Edit pad (rev 685)		Matt	cv310	XVal Session 21	1	XVal Session 21-Typing - Text-1		2012-07-11 14:11:42.839000
	Edit pad (rev 686)		Brady	cv405	XVal Session 21	1	XVal Session 21-Typing - Text-1		2012-07-11 14:11:42.849000
	Edit pad (rev 687)		Jamey	cv409	XVal Session 21	1	XVal Session 21-Typing - Text-1		2012-07-11 14:11:42.922000
	Edit pad (rev 688)		charles	cv410	XVal Session 21	1	XVal Session 21-Typing - Text-1		2012-07-11 14:11:42.964000
	Edit pad (rev 689)		Brady	cv405	XVal Session 21	1	XVal Session 21-Typing - Text-1		2012-07-11 14:11:43.349000
	Edit pad (rev 690)		Jamey	cv409	XVal Session 21	1	XVal Session 21-Typing - Text-1		2012-07-11 14:11:43.422000
	Edit pad (rev 691)		charles	cv410	XVal Session 21	1	XVal Session 21-Typing - Text-1		2012-07-11 14:11:43.468000
	Edit pad (rev 692)		Brady	cv405	XVal Session 21	1	XVal Session 21-Typing - Text-1		2012-07-11 14:11:43.849000
	Edit pad (rev 693)		Jamey	cv409	XVal Session 21	1	XVal Session 21-Typing - Text-1		2012-07-11 14:11:43.921000
	Edit pad (rev 694)		Brady	cv405	XVal Session 21	1	XVal Session 21-Typing - Text-1		2012-07-11 14:11:44.349000
	Edit pad (rev 695)		Jamey	cv409	XVal Session 21	1	XVal Session 21-Typing - Text-1		2012-07-11 14:11:44.779000
	Edit pad (rev 696)		Matt	cv310	XVal Session 21	1	XVal Session 21-Typing - Text-1		2012-07-11 14:11:44.813000
	Edit pad (rev 697)		charles	cv410	XVal Session 21	1	XVal Session 21-Typing - Text-1		2012-07-11 14:11:44.827000
	Edit pad (rev 698)		Brady	cv405	XVal Session 21	1	XVal Session 21-Typing - Text-1		2012-07-11 14:11:44.849000
	Edit pad (rev 699)		Brady	cv405	XVal Session 21	1	XVal Session 21-Typing - Text-1		2012-07-11 14:11:45.349000
	Edit pad (rev 700)		Matt	cv310	XVal Session 21	1	XVal Session 21-Typing - Text-1		2012-07-11 14:11:45.386000
	Edit pad (rev 701)		charles	cv410	XVal Session 21	1	XVal Session 21-Typing - Text-1		2012-07-11 14:11:45.949000
	Edit pad (rev 702)		Jamey	cv409	XVal Session 21	1	XVal Session 21-Typing - Text-1		2012-07-11 14:11:46.176000
	Edit pad (rev 703)		Matt	cv310	XVal Session 21	1	XVal Session 21-Typing - Text-1		2012-07-11 14:11:46.396000
	Edit pad (rev 704)		charles	cv410	XVal Session 21	1	XVal Session 21-Typing - Text-1		2012-07-11 14:11:46.485000
	Edit pad (rev 705)		Jamey	cv409	XVal Session 21	1	XVal Session 21-Typing - Text-1		2012-07-11 14:11:46.683000
	Edit pad (rev 706)		Brady	cv405	XVal Session 21	1	XVal Session 21-Typing - Text-1		2012-07-11 14:11:46.785000
	Edit pad (rev 707)		Matt	cv310	XVal Session 21	1	XVal Session 21-Typing - Text-1		2012-07-11 14:11:46.895000
	Edit pad (rev 708)		charles	cv410	XVal Session 21	1	XVal Session 21-Typing - Text-1		2012-07-11 14:11:46.984000
	Edit pad (rev 709)		Jamey	cv409	XVal Session 21	1	XVal Session 21-Typing - Text-1		2012-07-11 14:11:47.183000
	Edit pad (rev 710)		charles	cv410	XVal Session 21	1	XVal Session 21-Typing - Text-1		2012-07-11 14:11:47.486000
	Edit pad (rev 711)		Jamey	cv409	XVal Session 21	1	XVal Session 21-Typing - Text-1		2012-07-11 14:11:47.682000
	Edit pad (rev 712)		Matt	cv310	XVal Session 21	1	XVal Session 21-Typing - Text-1		2012-07-11 14:11:47.967000
	Edit pad (rev 713)		Matt	cv310	XVal Session 21	1	XVal Session 21-Typing - Text-1		2012-07-11 14:11:48.465000
	Edit pad (rev 714)		Jamey	cv409	XVal Session 21	1	XVal Session 21-Typing - Text-1		2012-07-11 14:11:48.477000
	Edit pad (rev 715)		Matt	cv310	XVal Session 21	1	XVal Session 21-Typing - Text-1		2012-07-11 14:11:48.966000
	Edit pad (rev 716)		Jamey	cv409	XVal Session 21	1	XVal Session 21-Typing - Text-1		2012-07-11 14:11:48.977000
	Edit pad (rev 717)		Matt	cv310	XVal Session 21	1	XVal Session 21-Typing - Text-1		2012-07-11 14:11:49.471000
	Edit pad (rev 718)		Jamey	cv409	XVal Session 21	1	XVal Session 21-Typing - Text-1		2012-07-11 14:11:49.534000
	Edit pad (rev 719)		Brady	cv405	XVal Session 21	1	XVal Session 21-Typing - Text-1		2012-07-11 14:11:49.558000
	Edit pad (rev 720)		Matt	cv310	XVal Session 21	1	XVal Session 21-Typing - Text-1		2012-07-11 14:11:49.971000
	Edit pad (rev 721)		Jamey	cv409	XVal Session 21	1	XVal Session 21-Typing - Text-1		2012-07-11 14:11:50.035000
	Edit pad (rev 722)		Brady	cv405	XVal Session 21	1	XVal Session 21-Typing - Text-1		2012-07-11 14:11:50.066000
	Edit pad (rev 723)		charles	cv410	XVal Session 21	1	XVal Session 21-Typing - Text-1		2012-07-11 14:11:50.460000
	Edit pad (rev 724)		Matt	cv310	XVal Session 21	1	XVal Session 21-Typing - Text-1		2012-07-11 14:11:50.471000
	Edit pad (rev 725)		Jamey	cv409	XVal Session 21	1	XVal Session 21-Typing - Text-1		2012-07-11 14:11:50.537000
	Edit pad (rev 726)		Brady	cv405	XVal Session 21	1	XVal Session 21-Typing - Text-1		2012-07-11 14:11:50.565000
	Edit pad (rev 727)		charles	cv410	XVal Session 21	1	XVal Session 21-Typing - Text-1		2012-07-11 14:11:50.960000
	Edit pad (rev 728)		Matt	cv310	XVal Session 21	1	XVal Session 21-Typing - Text-1		2012-07-11 14:11:50.976000
	Edit pad (rev 729)		Brady	cv405	XVal Session 21	1	XVal Session 21-Typing - Text-1		2012-07-11 14:11:51.072000
	Edit pad (rev 730)		charles	cv410	XVal Session 21	1	XVal Session 21-Typing - Text-1		2012-07-11 14:11:51.460000
	Edit pad (rev 731)		Matt	cv310	XVal Session 21	1	XVal Session 21-Typing - Text-1		2012-07-11 14:11:51.479000
	Edit pad (rev 732)		Brady	cv405	XVal Session 21	1	XVal Session 21-Typing - Text-1		2012-07-11 14:11:51.572000
	Edit pad (rev 733)		Jamey	cv409	XVal Session 21	1	XVal Session 21-Typing - Text-1		2012-07-11 14:11:51.598000
	Edit pad (rev 734)		Matt	cv310	XVal Session 21	1	XVal Session 21-Typing - Text-1		2012-07-11 14:11:51.980000
	Edit pad (rev 735)		Brady	cv405	XVal Session 21	1	XVal Session 21-Typing - Text-1		2012-07-11 14:11:52.092000
	Edit pad (rev 736)		charles	cv410	XVal Session 21	1	XVal Session 21-Typing - Text-1		2012-07-11 14:11:52.110000
	Edit pad (rev 737)		Jamey	cv409	XVal Session 21	1	XVal Session 21-Typing - Text-1		2012-07-11 14:11:52.112000
	Edit pad (rev 738)		Matt	cv310	XVal Session 21	1	XVal Session 21-Typing - Text-1		2012-07-11 14:11:52.481000
	Edit pad (rev 739)		Brady	cv405	XVal Session 21	1	XVal Session 21-Typing - Text-1		2012-07-11 14:11:52.596000
	Edit pad (rev 740)		Jamey	cv409	XVal Session 21	1	XVal Session 21-Typing - Text-1		2012-07-11 14:11:52.618000
	Edit pad (rev 741)		Matt	cv310	XVal Session 21	1	XVal Session 21-Typing - Text-1		2012-07-11 14:11:52.982000
	Edit pad (rev 742)		Brady	cv405	XVal Session 21	1	XVal Session 21-Typing - Text-1		2012-07-11 14:11:53.097000
	Edit pad (rev 743)		Jamey	cv409	XVal Session 21	1	XVal Session 21-Typing - Text-1		2012-07-11 14:11:53.128000
	Edit pad (rev 744)		Matt	cv310	XVal Session 21	1	XVal Session 21-Typing - Text-1		2012-07-11 14:11:53.480000
	Edit pad (rev 745)		Brady	cv405	XVal Session 21	1	XVal Session 21-Typing - Text-1		2012-07-11 14:11:53.597000
	Edit pad (rev 746)		Jamey	cv409	XVal Session 21	1	XVal Session 21-Typing - Text-1		2012-07-11 14:11:53.629000
	Edit pad (rev 747)		Matt	cv310	XVal Session 21	1	XVal Session 21-Typing - Text-1		2012-07-11 14:11:53.982000
	Edit pad (rev 748)		Brady	cv405	XVal Session 21	1	XVal Session 21-Typing - Text-1		2012-07-11 14:11:54.097000
	Edit pad (rev 749)		Jamey	cv409	XVal Session 21	1	XVal Session 21-Typing - Text-1		2012-07-11 14:11:54.142000
	Edit pad (rev 750)		charles	cv410	XVal Session 21	1	XVal Session 21-Typing - Text-1		2012-07-11 14:11:54.173000
	Edit pad (rev 751)		Matt	cv310	XVal Session 21	1	XVal Session 21-Typing - Text-1		2012-07-11 14:11:54.482000
	Edit pad (rev 752)		Brady	cv405	XVal Session 21	1	XVal Session 21-Typing - Text-1		2012-07-11 14:11:54.615000
	Edit pad (rev 753)		Jamey	cv409	XVal Session 21	1	XVal Session 21-Typing - Text-1		2012-07-11 14:11:54.651000
	Edit pad (rev 754)		charles	cv410	XVal Session 21	1	XVal Session 21-Typing - Text-1		2012-07-11 14:11:54.682000
	Edit pad (rev 755)		Matt	cv310	XVal Session 21	1	XVal Session 21-Typing - Text-1		2012-07-11 14:11:54.983000
	Edit pad (rev 756)		Brady	cv405	XVal Session 21	1	XVal Session 21-Typing - Text-1		2012-07-11 14:11:55.115000
	Edit pad (rev 757)		Jamey	cv409	XVal Session 21	1	XVal Session 21-Typing - Text-1		2012-07-11 14:11:55.151000
	Edit pad (rev 758)		charles	cv410	XVal Session 21	1	XVal Session 21-Typing - Text-1		2012-07-11 14:11:55.185000
	Edit pad (rev 759)		Matt	cv310	XVal Session 21	1	XVal Session 21-Typing - Text-1		2012-07-11 14:11:55.486000
	Edit pad (rev 760)		Brady	cv405	XVal Session 21	1	XVal Session 21-Typing - Text-1		2012-07-11 14:11:55.614000
	Edit pad (rev 761)		Jamey	cv409	XVal Session 21	1	XVal Session 21-Typing - Text-1		2012-07-11 14:11:55.660000
	Edit pad (rev 762)		charles	cv410	XVal Session 21	1	XVal Session 21-Typing - Text-1		2012-07-11 14:11:55.684000
	Edit pad (rev 763)		Matt	cv310	XVal Session 21	1	XVal Session 21-Typing - Text-1		2012-07-11 14:11:55.984000
	Edit pad (rev 764)		Brady	cv405	XVal Session 21	1	XVal Session 21-Typing - Text-1		2012-07-11 14:11:56.114000
	Edit pad (rev 765)		Jamey	cv409	XVal Session 21	1	XVal Session 21-Typing - Text-1		2012-07-11 14:11:56.215000
	Edit pad (rev 766)		Matt	cv310	XVal Session 21	1	XVal Session 21-Typing - Text-1		2012-07-11 14:11:56.484000
	Edit pad (rev 767)		Brady	cv405	XVal Session 21	1	XVal Session 21-Typing - Text-1		2012-07-11 14:11:56.614000
	Edit pad (rev 768)		Jamey	cv409	XVal Session 21	1	XVal Session 21-Typing - Text-1		2012-07-11 14:11:56.662000
	Edit pad (rev 769)		Matt	cv310	XVal Session 21	1	XVal Session 21-Typing - Text-1		2012-07-11 14:11:56.984000
	Edit pad (rev 770)		Brady	cv405	XVal Session 21	1	XVal Session 21-Typing - Text-1		2012-07-11 14:11:57.114000
	Edit pad (rev 771)		Jamey	cv409	XVal Session 21	1	XVal Session 21-Typing - Text-1		2012-07-11 14:11:57.163000
	Edit pad (rev 772)		charles	cv410	XVal Session 21	1	XVal Session 21-Typing - Text-1		2012-07-11 14:11:57.409000
	Edit pad (rev 773)		Matt	cv310	XVal Session 21	1	XVal Session 21-Typing - Text-1		2012-07-11 14:11:57.484000
	Edit pad (rev 774)		Brady	cv405	XVal Session 21	1	XVal Session 21-Typing - Text-1		2012-07-11 14:11:57.615000
	Edit pad (rev 775)		Jamey	cv409	XVal Session 21	1	XVal Session 21-Typing - Text-1		2012-07-11 14:11:57.674000
	Edit pad (rev 776)		Matt	cv310	XVal Session 21	1	XVal Session 21-Typing - Text-1		2012-07-11 14:11:57.987000
	Edit pad (rev 777)		Brady	cv405	XVal Session 21	1	XVal Session 21-Typing - Text-1		2012-07-11 14:11:58.114000
	Edit pad (rev 778)		Jamey	cv409	XVal Session 21	1	XVal Session 21-Typing - Text-1		2012-07-11 14:11:58.174000
	Edit pad (rev 779)		Matt	cv310	XVal Session 21	1	XVal Session 21-Typing - Text-1		2012-07-11 14:11:58.486000
	Edit pad (rev 780)		Brady	cv405	XVal Session 21	1	XVal Session 21-Typing - Text-1		2012-07-11 14:11:58.629000
	Edit pad (rev 781)		Jamey	cv409	XVal Session 21	1	XVal Session 21-Typing - Text-1		2012-07-11 14:11:58.689000
	Edit pad (rev 782)		Matt	cv310	XVal Session 21	1	XVal Session 21-Typing - Text-1		2012-07-11 14:11:58.986000
	Edit pad (rev 783)		charles	cv410	XVal Session 21	1	XVal Session 21-Typing - Text-1		2012-07-11 14:11:58.990000
	Edit pad (rev 784)		Brady	cv405	XVal Session 21	1	XVal Session 21-Typing - Text-1		2012-07-11 14:11:59.132000
	Edit pad (rev 785)		Jamey	cv409	XVal Session 21	1	XVal Session 21-Typing - Text-1		2012-07-11 14:11:59.190000
	Edit pad (rev 786)		Matt	cv310	XVal Session 21	1	XVal Session 21-Typing - Text-1		2012-07-11 14:11:59.487000
	Edit pad (rev 787)		charles	cv410	XVal Session 21	1	XVal Session 21-Typing - Text-1		2012-07-11 14:11:59.490000
	Edit pad (rev 788)		Brady	cv405	XVal Session 21	1	XVal Session 21-Typing - Text-1		2012-07-11 14:11:59.631000
	Edit pad (rev 789)		charles	cv410	XVal Session 21	1	XVal Session 21-Typing - Text-1		2012-07-11 14:11:59.990000
	Edit pad (rev 790)		Matt	cv310	XVal Session 21	1	XVal Session 21-Typing - Text-1		2012-07-11 14:12:00.076000
	Edit pad (rev 791)		Brady	cv405	XVal Session 21	1	XVal Session 21-Typing - Text-1		2012-07-11 14:12:00.146000
	Edit pad (rev 792)		charles	cv410	XVal Session 21	1	XVal Session 21-Typing - Text-1		2012-07-11 14:12:00.491000
	Edit pad (rev 793)		Matt	cv310	XVal Session 21	1	XVal Session 21-Typing - Text-1		2012-07-11 14:12:00.578000
	Edit pad (rev 794)		charles	cv410	XVal Session 21	1	XVal Session 21-Typing - Text-1		2012-07-11 14:12:00.991000
	Edit pad (rev 795)		Matt	cv310	XVal Session 21	1	XVal Session 21-Typing - Text-1		2012-07-11 14:12:01.075000
	Edit pad (rev 796)		Matt	cv310	XVal Session 21	1	XVal Session 21-Typing - Text-1		2012-07-11 14:12:01.577000
	Edit pad (rev 797)		Matt	cv310	XVal Session 21	1	XVal Session 21-Typing - Text-1		2012-07-11 14:12:02.078000
	Edit pad (rev 798)		charles	cv410	XVal Session 21	1	XVal Session 21-Typing - Text-1		2012-07-11 14:12:02.165000
	Edit pad (rev 799)		Matt	cv310	XVal Session 21	1	XVal Session 21-Typing - Text-1		2012-07-11 14:12:02.578000
	Edit pad (rev 800)		Matt	cv310	XVal Session 21	1	XVal Session 21-Typing - Text-1		2012-07-11 14:12:03.077000
	Edit pad (rev 801)		charles	cv410	XVal Session 21	1	XVal Session 21-Typing - Text-1		2012-07-11 14:12:03.108000
	Edit pad (rev 802)		Matt	cv310	XVal Session 21	1	XVal Session 21-Typing - Text-1		2012-07-11 14:12:03.578000
	Edit pad (rev 803)		charles	cv410	XVal Session 21	1	XVal Session 21-Typing - Text-1		2012-07-11 14:12:03.610000
	Edit pad (rev 804)		Matt	cv310	XVal Session 21	1	XVal Session 21-Typing - Text-1		2012-07-11 14:12:04.078000
	Edit pad (rev 805)		charles	cv410	XVal Session 21	1	XVal Session 21-Typing - Text-1		2012-07-11 14:12:04.112000
	Edit pad (rev 806)		Matt	cv310	XVal Session 21	1	XVal Session 21-Typing - Text-1		2012-07-11 14:12:04.577000
	Edit pad (rev 807)		charles	cv410	XVal Session 21	1	XVal Session 21-Typing - Text-1		2012-07-11 14:12:04.612000
	Edit pad (rev 808)		Matt	cv310	XVal Session 21	1	XVal Session 21-Typing - Text-1		2012-07-11 14:12:05.079000
	Edit pad (rev 809)		charles	cv410	XVal Session 21	1	XVal Session 21-Typing - Text-1		2012-07-11 14:12:05.116000
	Edit pad (rev 810)		Matt	cv310	XVal Session 21	1	XVal Session 21-Typing - Text-1		2012-07-11 14:12:05.578000
	Edit pad (rev 811)		charles	cv410	XVal Session 21	1	XVal Session 21-Typing - Text-1		2012-07-11 14:12:05.634000
	Edit pad (rev 812)		charles	cv410	XVal Session 21	1	XVal Session 21-Typing - Text-1		2012-07-11 14:12:06.139000
	Edit pad (rev 813)		Matt	cv310	XVal Session 21	1	XVal Session 21-Typing - Text-1		2012-07-11 14:12:06.351000
	Edit pad (rev 814)		Matt	cv310	XVal Session 21	1	XVal Session 21-Typing - Text-1		2012-07-11 14:12:06.850000
	Edit pad (rev 815)		Jamey	cv409	XVal Session 21	1	XVal Session 21-Typing - Text-1		2012-07-11 14:12:07.221000
	Edit pad (rev 816)		Matt	cv310	XVal Session 21	1	XVal Session 21-Typing - Text-1		2012-07-11 14:12:07.349000
	Edit pad (rev 817)		charles	cv410	XVal Session 21	1	XVal Session 21-Typing - Text-1		2012-07-11 14:12:07.749000
	Edit pad (rev 818)		Jamey	cv409	XVal Session 21	1	XVal Session 21-Typing - Text-1		2012-07-11 14:12:07.823000
	Edit pad (rev 819)		charles	cv410	XVal Session 21	1	XVal Session 21-Typing - Text-1		2012-07-11 14:12:08.430000
	Edit pad (rev 820)		charles	cv410	XVal Session 21	1	XVal Session 21-Typing - Text-1		2012-07-11 14:12:09.059000
	Edit pad (rev 821)		charles	cv410	XVal Session 21	1	XVal Session 21-Typing - Text-1		2012-07-11 14:12:09.560000
	Edit pad (rev 822)		charles	cv410	XVal Session 21	1	XVal Session 21-Typing - Text-1		2012-07-11 14:12:10.060000
	Edit pad (rev 823)		charles	cv410	XVal Session 21	1	XVal Session 21-Typing - Text-1		2012-07-11 14:12:10.560000
	Edit pad (rev 824)		charles	cv410	XVal Session 21	1	XVal Session 21-Typing - Text-1		2012-07-11 14:12:11.060000
	Edit pad (rev 825)		charles	cv410	XVal Session 21	1	XVal Session 21-Typing - Text-1		2012-07-11 14:12:11.559000
	Edit pad (rev 826)		Brady	cv405	XVal Session 21	1	XVal Session 21-Typing - Text-1		2012-07-11 14:12:39.690000
	Edit pad (rev 827)		charles	cv410	XVal Session 21	1	XVal Session 21-Typing - Text-1		2012-07-11 14:12:40.182000
	Edit pad (rev 828)		Brady	cv405	XVal Session 21	1	XVal Session 21-Typing - Text-1		2012-07-11 14:12:40.192000
	Edit pad (rev 829)		Brady	cv405	XVal Session 21	1	XVal Session 21-Typing - Text-1		2012-07-11 14:12:40.693000
	Edit pad (rev 830)		Brady	cv405	XVal Session 21	1	XVal Session 21-Typing - Text-1		2012-07-11 14:12:41.192000
	Edit pad (rev 831)		Brady	cv405	XVal Session 21	1	XVal Session 21-Typing - Text-1		2012-07-11 14:12:41.693000
	Edit pad (rev 832)		Brady	cv405	XVal Session 21	1	XVal Session 21-Typing - Text-1		2012-07-11 14:12:42.193000
	Edit pad (rev 833)		charles	cv410	XVal Session 21	1	XVal Session 21-Typing - Text-1		2012-07-11 14:12:46.955000
	Edit pad (rev 834)		charles	cv410	XVal Session 21	1	XVal Session 21-Typing - Text-1		2012-07-11 14:12:47.455000
	Edit pad (rev 835)		charles	cv410	XVal Session 21	1	XVal Session 21-Typing - Text-1		2012-07-11 14:12:47.954000
	Edit pad (rev 836)		charles	cv410	XVal Session 21	1	XVal Session 21-Typing - Text-1		2012-07-11 14:12:48.455000
	Edit pad (rev 837)		charles	cv410	XVal Session 21	1	XVal Session 21-Typing - Text-1		2012-07-11 14:12:48.955000
	Edit pad (rev 838)		Brady	cv405	XVal Session 21	1	XVal Session 21-Typing - Text-1		2012-07-11 14:12:49.368000
	Edit pad (rev 839)		charles	cv410	XVal Session 21	1	XVal Session 21-Typing - Text-1		2012-07-11 14:12:49.455000
	Edit pad (rev 840)		Matt	cv310	XVal Session 21	1	XVal Session 21-Typing - Text-1		2012-07-11 14:12:49.838000
	Edit pad (rev 841)		Brady	cv405	XVal Session 21	1	XVal Session 21-Typing - Text-1		2012-07-11 14:12:49.899000
	Edit pad (rev 842)		charles	cv410	XVal Session 21	1	XVal Session 21-Typing - Text-1		2012-07-11 14:12:49.952000
	Edit pad (rev 843)		Matt	cv310	XVal Session 21	1	XVal Session 21-Typing - Text-1		2012-07-11 14:12:50.338000
	Edit pad (rev 844)		charles	cv410	XVal Session 21	1	XVal Session 21-Typing - Text-1		2012-07-11 14:12:50.453000
	Edit pad (rev 845)		Brady	cv405	XVal Session 21	1	XVal Session 21-Typing - Text-1		2012-07-11 14:12:50.834000
	Edit pad (rev 846)		Matt	cv310	XVal Session 21	1	XVal Session 21-Typing - Text-1		2012-07-11 14:12:50.838000
	Edit pad (rev 847)		charles	cv410	XVal Session 21	1	XVal Session 21-Typing - Text-1		2012-07-11 14:12:50.960000
	Edit pad (rev 848)		Matt	cv310	XVal Session 21	1	XVal Session 21-Typing - Text-1		2012-07-11 14:12:51.340000
	Edit pad (rev 849)		Brady	cv405	XVal Session 21	1	XVal Session 21-Typing - Text-1		2012-07-11 14:12:51.758000
	Edit pad (rev 850)		Matt	cv310	XVal Session 21	1	XVal Session 21-Typing - Text-1		2012-07-11 14:12:51.839000
	Edit pad (rev 851)		Brady	cv405	XVal Session 21	1	XVal Session 21-Typing - Text-1		2012-07-11 14:12:52.263000
	Edit pad (rev 852)		Matt	cv310	XVal Session 21	1	XVal Session 21-Typing - Text-1		2012-07-11 14:12:52.339000
	Edit pad (rev 853)		Brady	cv405	XVal Session 21	1	XVal Session 21-Typing - Text-1		2012-07-11 14:12:52.762000
	Edit pad (rev 854)		Brady	cv405	XVal Session 21	1	XVal Session 21-Typing - Text-1		2012-07-11 14:12:53.271000
	Edit pad (rev 855)		Matt	cv310	XVal Session 21	1	XVal Session 21-Typing - Text-1		2012-07-11 14:12:53.634000
	Edit pad (rev 856)		Brady	cv405	XVal Session 21	1	XVal Session 21-Typing - Text-1		2012-07-11 14:12:53.769000
	Edit pad (rev 857)		charles	cv410	XVal Session 21	1	XVal Session 21-Typing - Text-1		2012-07-11 14:12:53.880000
	Edit pad (rev 858)		Matt	cv310	XVal Session 21	1	XVal Session 21-Typing - Text-1		2012-07-11 14:12:54.134000
	Edit pad (rev 859)		Brady	cv405	XVal Session 21	1	XVal Session 21-Typing - Text-1		2012-07-11 14:12:54.271000
	Edit pad (rev 860)		Matt	cv310	XVal Session 21	1	XVal Session 21-Typing - Text-1		2012-07-11 14:12:54.634000
	Edit pad (rev 861)		Brady	cv405	XVal Session 21	1	XVal Session 21-Typing - Text-1		2012-07-11 14:12:54.772000
	Edit pad (rev 862)		Matt	cv310	XVal Session 21	1	XVal Session 21-Typing - Text-1		2012-07-11 14:12:55.134000
	Edit pad (rev 863)		Brady	cv405	XVal Session 21	1	XVal Session 21-Typing - Text-1		2012-07-11 14:12:55.271000
	Edit pad (rev 864)		Brady	cv405	XVal Session 21	1	XVal Session 21-Typing - Text-1		2012-07-11 14:12:55.772000
	Edit pad (rev 865)		Matt	cv310	XVal Session 21	1	XVal Session 21-Typing - Text-1		2012-07-11 14:12:55.987000
	Edit pad (rev 866)		Brady	cv405	XVal Session 21	1	XVal Session 21-Typing - Text-1		2012-07-11 14:12:56.333000
	Edit pad (rev 867)		Matt	cv310	XVal Session 21	1	XVal Session 21-Typing - Text-1		2012-07-11 14:12:56.487000
	Edit pad (rev 868)		charles	cv410	XVal Session 21	1	XVal Session 21-Typing - Text-1		2012-07-11 14:12:56.566000
	Edit pad (rev 869)		Brady	cv405	XVal Session 21	1	XVal Session 21-Typing - Text-1		2012-07-11 14:12:56.771000
	Edit pad (rev 870)		Matt	cv310	XVal Session 21	1	XVal Session 21-Typing - Text-1		2012-07-11 14:12:56.988000
	Edit pad (rev 871)		Brady	cv405	XVal Session 21	1	XVal Session 21-Typing - Text-1		2012-07-11 14:12:57.271000
	Edit pad (rev 872)		Matt	cv310	XVal Session 21	1	XVal Session 21-Typing - Text-1		2012-07-11 14:12:57.525000
	Edit pad (rev 873)		Brady	cv405	XVal Session 21	1	XVal Session 21-Typing - Text-1		2012-07-11 14:12:57.771000
	Edit pad (rev 874)		Matt	cv310	XVal Session 21	1	XVal Session 21-Typing - Text-1		2012-07-11 14:12:58.027000
	Edit pad (rev 875)		Brady	cv405	XVal Session 21	1	XVal Session 21-Typing - Text-1		2012-07-11 14:12:58.273000
	Edit pad (rev 876)		Matt	cv310	XVal Session 21	1	XVal Session 21-Typing - Text-1		2012-07-11 14:12:58.536000
	Edit pad (rev 877)		Brady	cv405	XVal Session 21	1	XVal Session 21-Typing - Text-1		2012-07-11 14:12:58.772000
	Edit pad (rev 878)		Matt	cv310	XVal Session 21	1	XVal Session 21-Typing - Text-1		2012-07-11 14:12:59.037000
	Edit pad (rev 879)		Brady	cv405	XVal Session 21	1	XVal Session 21-Typing - Text-1		2012-07-11 14:12:59.278000
	Edit pad (rev 880)		Matt	cv310	XVal Session 21	1	XVal Session 21-Typing - Text-1		2012-07-11 14:12:59.612000
	Edit pad (rev 881)		Brady	cv405	XVal Session 21	1	XVal Session 21-Typing - Text-1		2012-07-11 14:12:59.786000
	Edit pad (rev 882)		charles	cv410	XVal Session 21	1	XVal Session 21-Typing - Text-1		2012-07-11 14:12:59.822000
	Edit pad (rev 883)		Matt	cv310	XVal Session 21	1	XVal Session 21-Typing - Text-1		2012-07-11 14:13:00.111000
	Edit pad (rev 884)		Brady	cv405	XVal Session 21	1	XVal Session 21-Typing - Text-1		2012-07-11 14:13:00.284000
	Edit pad (rev 885)		charles	cv410	XVal Session 21	1	XVal Session 21-Typing - Text-1		2012-07-11 14:13:00.325000
	Edit pad (rev 886)		Matt	cv310	XVal Session 21	1	XVal Session 21-Typing - Text-1		2012-07-11 14:13:00.611000
	Edit pad (rev 887)		Brady	cv405	XVal Session 21	1	XVal Session 21-Typing - Text-1		2012-07-11 14:13:00.784000
	Edit pad (rev 888)		charles	cv410	XVal Session 21	1	XVal Session 21-Typing - Text-1		2012-07-11 14:13:00.836000
	Edit pad (rev 889)		Matt	cv310	XVal Session 21	1	XVal Session 21-Typing - Text-1		2012-07-11 14:13:01.111000
	Edit pad (rev 890)		Brady	cv405	XVal Session 21	1	XVal Session 21-Typing - Text-1		2012-07-11 14:13:01.288000
	Edit pad (rev 891)		charles	cv410	XVal Session 21	1	XVal Session 21-Typing - Text-1		2012-07-11 14:13:01.336000
	Edit pad (rev 892)		Matt	cv310	XVal Session 21	1	XVal Session 21-Typing - Text-1		2012-07-11 14:13:01.611000
	Edit pad (rev 893)		Brady	cv405	XVal Session 21	1	XVal Session 21-Typing - Text-1		2012-07-11 14:13:01.788000
	Edit pad (rev 894)		charles	cv410	XVal Session 21	1	XVal Session 21-Typing - Text-1		2012-07-11 14:13:01.836000
	Edit pad (rev 895)		charles	cv410	XVal Session 21	1	XVal Session 21-Typing - Text-1		2012-07-11 14:13:02.338000
	Edit pad (rev 896)		Matt	cv310	XVal Session 21	1	XVal Session 21-Typing - Text-1		2012-07-11 14:13:02.456000
	Edit pad (rev 897)		charles	cv410	XVal Session 21	1	XVal Session 21-Typing - Text-1		2012-07-11 14:13:02.838000
	Edit pad (rev 898)		Brady	cv405	XVal Session 21	1	XVal Session 21-Typing - Text-1		2012-07-11 14:13:02.872000
	Edit pad (rev 899)		Matt	cv310	XVal Session 21	1	XVal Session 21-Typing - Text-1		2012-07-11 14:13:02.958000
	Edit pad (rev 900)		charles	cv410	XVal Session 21	1	XVal Session 21-Typing - Text-1		2012-07-11 14:13:03.340000
	Edit pad (rev 901)		Matt	cv310	XVal Session 21	1	XVal Session 21-Typing - Text-1		2012-07-11 14:13:03.538000
	Edit pad (rev 902)		charles	cv410	XVal Session 21	1	XVal Session 21-Typing - Text-1		2012-07-11 14:13:03.841000
	Edit pad (rev 903)		Matt	cv310	XVal Session 21	1	XVal Session 21-Typing - Text-1		2012-07-11 14:13:04.037000
	Edit pad (rev 904)		Matt	cv310	XVal Session 21	1	XVal Session 21-Typing - Text-1		2012-07-11 14:13:04.538000
	Edit pad (rev 905)		Matt	cv310	XVal Session 21	1	XVal Session 21-Typing - Text-1		2012-07-11 14:13:05.039000
	Edit pad (rev 906)		Matt	cv310	XVal Session 21	1	XVal Session 21-Typing - Text-1		2012-07-11 14:13:05.538000
	Edit pad (rev 907)		Brady	cv405	XVal Session 21	1	XVal Session 21-Typing - Text-1		2012-07-11 14:13:06.286000
	Edit pad (rev 908)		charles	cv410	XVal Session 21	1	XVal Session 21-Typing - Text-1		2012-07-11 14:13:06.413000
	Edit pad (rev 909)		charles	cv410	XVal Session 21	1	XVal Session 21-Typing - Text-1		2012-07-11 14:13:06.913000
	Edit pad (rev 910)		Matt	cv310	XVal Session 21	1	XVal Session 21-Typing - Text-1		2012-07-11 14:13:07.035000
	Edit pad (rev 911)		Brady	cv405	XVal Session 21	1	XVal Session 21-Typing - Text-1		2012-07-11 14:13:07.206000
	Edit pad (rev 912)		charles	cv410	XVal Session 21	1	XVal Session 21-Typing - Text-1		2012-07-11 14:13:07.416000
	Edit pad (rev 913)		Matt	cv310	XVal Session 21	1	XVal Session 21-Typing - Text-1		2012-07-11 14:13:07.534000
	Edit pad (rev 914)		charles	cv410	XVal Session 21	1	XVal Session 21-Typing - Text-1		2012-07-11 14:13:07.917000
	Edit pad (rev 915)		Matt	cv310	XVal Session 21	1	XVal Session 21-Typing - Text-1		2012-07-11 14:13:08.040000
	Edit pad (rev 916)		charles	cv410	XVal Session 21	1	XVal Session 21-Typing - Text-1		2012-07-11 14:13:08.417000
	Edit pad (rev 917)		Matt	cv310	XVal Session 21	1	XVal Session 21-Typing - Text-1		2012-07-11 14:13:08.542000
	Edit pad (rev 918)		charles	cv410	XVal Session 21	1	XVal Session 21-Typing - Text-1		2012-07-11 14:13:08.916000
	Edit pad (rev 919)		Matt	cv310	XVal Session 21	1	XVal Session 21-Typing - Text-1		2012-07-11 14:13:09.254000
	Edit pad (rev 920)		charles	cv410	XVal Session 21	1	XVal Session 21-Typing - Text-1		2012-07-11 14:13:09.415000
	Edit pad (rev 921)		Matt	cv310	XVal Session 21	1	XVal Session 21-Typing - Text-1		2012-07-11 14:13:10.705000
	Edit pad (rev 922)		Matt	cv310	XVal Session 21	1	XVal Session 21-Typing - Text-1		2012-07-11 14:13:12.436000
	Edit pad (rev 923)		Matt	cv310	XVal Session 21	1	XVal Session 21-Typing - Text-1		2012-07-11 14:13:12.936000
	Edit pad (rev 924)		Matt	cv310	XVal Session 21	1	XVal Session 21-Typing - Text-1		2012-07-11 14:13:13.438000
	Edit pad (rev 925)		Matt	cv310	XVal Session 21	1	XVal Session 21-Typing - Text-1		2012-07-11 14:13:13.936000
	Edit pad (rev 926)		charles	cv410	XVal Session 21	1	XVal Session 21-Typing - Text-1		2012-07-11 14:13:14.243000
	Edit pad (rev 927)		Matt	cv310	XVal Session 21	1	XVal Session 21-Typing - Text-1		2012-07-11 14:13:14.518000
	Edit pad (rev 928)		Matt	cv310	XVal Session 21	1	XVal Session 21-Typing - Text-1		2012-07-11 14:13:15.018000
	Edit pad (rev 929)		Matt	cv310	XVal Session 21	1	XVal Session 21-Typing - Text-1		2012-07-11 14:13:15.615000
	Edit pad (rev 930)		charles	cv410	XVal Session 21	1	XVal Session 21-Typing - Text-1		2012-07-11 14:13:15.704000
	Edit pad (rev 931)		Matt	cv310	XVal Session 21	1	XVal Session 21-Typing - Text-1		2012-07-11 14:13:16.115000
	Edit pad (rev 932)		charles	cv410	XVal Session 21	1	XVal Session 21-Typing - Text-1		2012-07-11 14:13:16.205000
	Edit pad (rev 933)		Matt	cv310	XVal Session 21	1	XVal Session 21-Typing - Text-1		2012-07-11 14:13:16.615000
	Edit pad (rev 934)		charles	cv410	XVal Session 21	1	XVal Session 21-Typing - Text-1		2012-07-11 14:13:16.706000
	Edit pad (rev 935)		Matt	cv310	XVal Session 21	1	XVal Session 21-Typing - Text-1		2012-07-11 14:13:17.116000
	Edit pad (rev 936)		charles	cv410	XVal Session 21	1	XVal Session 21-Typing - Text-1		2012-07-11 14:13:17.206000
	Edit pad (rev 937)		Matt	cv310	XVal Session 21	1	XVal Session 21-Typing - Text-1		2012-07-11 14:13:17.616000
	Edit pad (rev 938)		charles	cv410	XVal Session 21	1	XVal Session 21-Typing - Text-1		2012-07-11 14:13:17.706000
	Edit pad (rev 939)		Matt	cv310	XVal Session 21	1	XVal Session 21-Typing - Text-1		2012-07-11 14:13:18.116000
	Edit pad (rev 940)		charles	cv410	XVal Session 21	1	XVal Session 21-Typing - Text-1		2012-07-11 14:13:18.205000
	Edit pad (rev 941)		Matt	cv310	XVal Session 21	1	XVal Session 21-Typing - Text-1		2012-07-11 14:13:18.619000
	Edit pad (rev 942)		charles	cv410	XVal Session 21	1	XVal Session 21-Typing - Text-1		2012-07-11 14:13:18.708000
	Edit pad (rev 943)		Matt	cv310	XVal Session 21	1	XVal Session 21-Typing - Text-1		2012-07-11 14:13:19.116000
	Edit pad (rev 944)		charles	cv410	XVal Session 21	1	XVal Session 21-Typing - Text-1		2012-07-11 14:13:19.207000
	Edit pad (rev 945)		Matt	cv310	XVal Session 21	1	XVal Session 21-Typing - Text-1		2012-07-11 14:13:19.920000
	Edit pad (rev 946)		Matt	cv310	XVal Session 21	1	XVal Session 21-Typing - Text-1		2012-07-11 14:13:20.420000
	Edit pad (rev 947)		Matt	cv310	XVal Session 21	1	XVal Session 21-Typing - Text-1		2012-07-11 14:13:20.922000
	Edit pad (rev 948)		charles	cv410	XVal Session 21	1	XVal Session 21-Typing - Text-1		2012-07-11 14:13:21.335000
	Edit pad (rev 949)		Matt	cv310	XVal Session 21	1	XVal Session 21-Typing - Text-1		2012-07-11 14:13:21.421000
	Edit pad (rev 950)		charles	cv410	XVal Session 21	1	XVal Session 21-Typing - Text-1		2012-07-11 14:13:21.835000
	Edit pad (rev 951)		Matt	cv310	XVal Session 21	1	XVal Session 21-Typing - Text-1		2012-07-11 14:13:21.919000
	Edit pad (rev 952)		charles	cv410	XVal Session 21	1	XVal Session 21-Typing - Text-1		2012-07-11 14:13:22.335000
	Edit pad (rev 953)		Matt	cv310	XVal Session 21	1	XVal Session 21-Typing - Text-1		2012-07-11 14:13:22.419000
	Edit pad (rev 954)		Matt	cv310	XVal Session 21	1	XVal Session 21-Typing - Text-1		2012-07-11 14:13:22.921000
	Edit pad (rev 955)		charles	cv410	XVal Session 21	1	XVal Session 21-Typing - Text-1		2012-07-11 14:13:23.223000
	Edit pad (rev 956)		Matt	cv310	XVal Session 21	1	XVal Session 21-Typing - Text-1		2012-07-11 14:13:23.421000
	Edit pad (rev 957)		Matt	cv310	XVal Session 21	1	XVal Session 21-Typing - Text-1		2012-07-11 14:13:23.921000
	Edit pad (rev 958)		charles	cv410	XVal Session 21	1	XVal Session 21-Typing - Text-1		2012-07-11 14:13:23.956000
	Edit pad (rev 959)		charles	cv410	XVal Session 21	1	XVal Session 21-Typing - Text-1		2012-07-11 14:13:24.460000
	Edit pad (rev 960)		Matt	cv310	XVal Session 21	1	XVal Session 21-Typing - Text-1		2012-07-11 14:13:24.844000
	Edit pad (rev 961)		charles	cv410	XVal Session 21	1	XVal Session 21-Typing - Text-1		2012-07-11 14:13:24.959000
	Edit pad (rev 962)		Matt	cv310	XVal Session 21	1	XVal Session 21-Typing - Text-1		2012-07-11 14:13:25.346000
	Edit pad (rev 963)		charles	cv410	XVal Session 21	1	XVal Session 21-Typing - Text-1		2012-07-11 14:13:25.665000
	Edit pad (rev 964)		Matt	cv310	XVal Session 21	1	XVal Session 21-Typing - Text-1		2012-07-11 14:13:25.845000
	Edit pad (rev 965)		charles	cv410	XVal Session 21	1	XVal Session 21-Typing - Text-1		2012-07-11 14:13:26.166000
	Edit pad (rev 966)		Matt	cv310	XVal Session 21	1	XVal Session 21-Typing - Text-1		2012-07-11 14:13:26.347000
	Edit pad (rev 967)		charles	cv410	XVal Session 21	1	XVal Session 21-Typing - Text-1		2012-07-11 14:13:26.665000
	Edit pad (rev 968)		Matt	cv310	XVal Session 21	1	XVal Session 21-Typing - Text-1		2012-07-11 14:13:26.846000
	Edit pad (rev 969)		charles	cv410	XVal Session 21	1	XVal Session 21-Typing - Text-1		2012-07-11 14:13:27.165000
	Edit pad (rev 970)		Matt	cv310	XVal Session 21	1	XVal Session 21-Typing - Text-1		2012-07-11 14:13:27.348000
	Edit pad (rev 971)		Matt	cv310	XVal Session 21	1	XVal Session 21-Typing - Text-1		2012-07-11 14:13:27.848000
	Edit pad (rev 972)		Matt	cv310	XVal Session 21	1	XVal Session 21-Typing - Text-1		2012-07-11 14:13:28.348000
	Edit pad (rev 973)		Matt	cv310	XVal Session 21	1	XVal Session 21-Typing - Text-1		2012-07-11 14:13:28.850000
	Edit pad (rev 974)		charles	cv410	XVal Session 21	1	XVal Session 21-Typing - Text-1		2012-07-11 14:13:29.110000
	Edit pad (rev 975)		Matt	cv310	XVal Session 21	1	XVal Session 21-Typing - Text-1		2012-07-11 14:13:29.349000
	Edit pad (rev 976)		Matt	cv310	XVal Session 21	1	XVal Session 21-Typing - Text-1		2012-07-11 14:13:29.851000
	Edit pad (rev 977)		Matt	cv310	XVal Session 21	1	XVal Session 21-Typing - Text-1		2012-07-11 14:13:30.351000
	Edit pad (rev 978)		charles	cv410	XVal Session 21	1	XVal Session 21-Typing - Text-1		2012-07-11 14:13:30.592000
	Edit pad (rev 979)		Matt	cv310	XVal Session 21	1	XVal Session 21-Typing - Text-1		2012-07-11 14:13:30.853000
	Edit pad (rev 980)		Matt	cv310	XVal Session 21	1	XVal Session 21-Typing - Text-1		2012-07-11 14:13:31.646000
	Edit pad (rev 981)		charles	cv410	XVal Session 21	1	XVal Session 21-Typing - Text-1		2012-07-11 14:13:31.868000
	Edit pad (rev 982)		Matt	cv310	XVal Session 21	1	XVal Session 21-Typing - Text-1		2012-07-11 14:13:32.145000
	Edit pad (rev 983)		charles	cv410	XVal Session 21	1	XVal Session 21-Typing - Text-1		2012-07-11 14:13:32.368000
	Edit pad (rev 984)		Matt	cv310	XVal Session 21	1	XVal Session 21-Typing - Text-1		2012-07-11 14:13:32.645000
	Edit pad (rev 985)		charles	cv410	XVal Session 21	1	XVal Session 21-Typing - Text-1		2012-07-11 14:13:32.870000
	Edit pad (rev 986)		Matt	cv310	XVal Session 21	1	XVal Session 21-Typing - Text-1		2012-07-11 14:13:33.286000
	Edit pad (rev 987)		Matt	cv310	XVal Session 21	1	XVal Session 21-Typing - Text-1		2012-07-11 14:13:33.785000
	Edit pad (rev 988)		charles	cv410	XVal Session 21	1	XVal Session 21-Typing - Text-1		2012-07-11 14:13:34.160000
	Edit pad (rev 989)		Matt	cv310	XVal Session 21	1	XVal Session 21-Typing - Text-1		2012-07-11 14:13:34.283000
	Edit pad (rev 990)		charles	cv410	XVal Session 21	1	XVal Session 21-Typing - Text-1		2012-07-11 14:13:34.660000
	Edit pad (rev 991)		Matt	cv310	XVal Session 21	1	XVal Session 21-Typing - Text-1		2012-07-11 14:13:34.782000
	Edit pad (rev 992)		Matt	cv310	XVal Session 21	1	XVal Session 21-Typing - Text-1		2012-07-11 14:13:35.285000
	Edit pad (rev 993)		charles	cv410	XVal Session 21	1	XVal Session 21-Typing - Text-1		2012-07-11 14:13:35.723000
	Edit pad (rev 994)		Matt	cv310	XVal Session 21	1	XVal Session 21-Typing - Text-1		2012-07-11 14:13:35.784000
	Edit pad (rev 995)		Matt	cv310	XVal Session 21	1	XVal Session 21-Typing - Text-1		2012-07-11 14:13:36.285000
	Edit pad (rev 996)		charles	cv410	XVal Session 21	1	XVal Session 21-Typing - Text-1		2012-07-11 14:13:36.468000
	Edit pad (rev 997)		Matt	cv310	XVal Session 21	1	XVal Session 21-Typing - Text-1		2012-07-11 14:13:36.785000
	Edit pad (rev 998)		charles	cv410	XVal Session 21	1	XVal Session 21-Typing - Text-1		2012-07-11 14:13:37.267000
	Edit pad (rev 999)		Matt	cv310	XVal Session 21	1	XVal Session 21-Typing - Text-1		2012-07-11 14:13:37.284000
	Edit pad (rev 1000)		charles	cv410	XVal Session 21	1	XVal Session 21-Typing - Text-1		2012-07-11 14:13:37.768000
	Edit pad (rev 1001)		Matt	cv310	XVal Session 21	1	XVal Session 21-Typing - Text-1		2012-07-11 14:13:37.787000
	Edit pad (rev 1002)		Matt	cv310	XVal Session 21	1	XVal Session 21-Typing - Text-1		2012-07-11 14:13:38.287000
	Edit pad (rev 1003)		Matt	cv310	XVal Session 21	1	XVal Session 21-Typing - Text-1		2012-07-11 14:13:39.283000
	Edit pad (rev 1004)		Matt	cv310	XVal Session 21	1	XVal Session 21-Typing - Text-1		2012-07-11 14:13:39.750000
	Edit pad (rev 1005)		Brady	cv405	XVal Session 21	1	XVal Session 21-Typing - Text-1		2012-07-11 14:13:40.224000
	Edit pad (rev 1006)		Matt	cv310	XVal Session 21	1	XVal Session 21-Typing - Text-1		2012-07-11 14:13:40.250000
	Edit pad (rev 1007)		charles	cv410	XVal Session 21	1	XVal Session 21-Typing - Text-1		2012-07-11 14:13:40.650000
	Edit pad (rev 1008)		Brady	cv405	XVal Session 21	1	XVal Session 21-Typing - Text-1		2012-07-11 14:13:40.722000
	Edit pad (rev 1009)		Matt	cv310	XVal Session 21	1	XVal Session 21-Typing - Text-1		2012-07-11 14:13:40.751000
	Edit pad (rev 1010)		charles	cv410	XVal Session 21	1	XVal Session 21-Typing - Text-1		2012-07-11 14:13:41.151000
	Edit pad (rev 1011)		Matt	cv310	XVal Session 21	1	XVal Session 21-Typing - Text-1		2012-07-11 14:13:41.249000
	Edit pad (rev 1012)		Brady	cv405	XVal Session 21	1	XVal Session 21-Typing - Text-1		2012-07-11 14:13:41.314000
	Edit pad (rev 1013)		charles	cv410	XVal Session 21	1	XVal Session 21-Typing - Text-1		2012-07-11 14:13:41.651000
	Edit pad (rev 1014)		Brady	cv405	XVal Session 21	1	XVal Session 21-Typing - Text-1		2012-07-11 14:13:41.732000
	Edit pad (rev 1015)		Matt	cv310	XVal Session 21	1	XVal Session 21-Typing - Text-1		2012-07-11 14:13:41.754000
	Edit pad (rev 1016)		Brady	cv405	XVal Session 21	1	XVal Session 21-Typing - Text-1		2012-07-11 14:13:42.230000
	Edit pad (rev 1017)		Matt	cv310	XVal Session 21	1	XVal Session 21-Typing - Text-1		2012-07-11 14:13:42.257000
	Edit pad (rev 1018)		Brady	cv405	XVal Session 21	1	XVal Session 21-Typing - Text-1		2012-07-11 14:13:42.739000
	Edit pad (rev 1019)		Matt	cv310	XVal Session 21	1	XVal Session 21-Typing - Text-1		2012-07-11 14:13:42.758000
	Edit pad (rev 1020)		charles	cv410	XVal Session 21	1	XVal Session 21-Typing - Text-1		2012-07-11 14:13:43.074000
	Edit pad (rev 1021)		Matt	cv310	XVal Session 21	1	XVal Session 21-Typing - Text-1		2012-07-11 14:13:43.259000
	Edit pad (rev 1022)		charles	cv410	XVal Session 21	1	XVal Session 21-Typing - Text-1		2012-07-11 14:13:43.574000
	Edit pad (rev 1023)		Matt	cv310	XVal Session 21	1	XVal Session 21-Typing - Text-1		2012-07-11 14:13:43.762000
	Edit pad (rev 1024)		Matt	cv310	XVal Session 21	1	XVal Session 21-Typing - Text-1		2012-07-11 14:13:44.274000
	Edit pad (rev 1025)		Matt	cv310	XVal Session 21	1	XVal Session 21-Typing - Text-1		2012-07-11 14:13:44.772000
	Edit pad (rev 1026)		Matt	cv310	XVal Session 21	1	XVal Session 21-Typing - Text-1		2012-07-11 14:13:45.282000
	Edit pad (rev 1027)		charles	cv410	XVal Session 21	1	XVal Session 21-Typing - Text-1		2012-07-11 14:13:45.341000
	Edit pad (rev 1028)		Matt	cv310	XVal Session 21	1	XVal Session 21-Typing - Text-1		2012-07-11 14:13:45.783000
	Edit pad (rev 1029)		Matt	cv310	XVal Session 21	1	XVal Session 21-Typing - Text-1		2012-07-11 14:13:46.282000
	Edit pad (rev 1030)		Matt	cv310	XVal Session 21	1	XVal Session 21-Typing - Text-1		2012-07-11 14:13:46.785000
	Edit pad (rev 1031)		charles	cv410	XVal Session 21	1	XVal Session 21-Typing - Text-1		2012-07-11 14:13:47.152000
	Edit pad (rev 1032)		Matt	cv310	XVal Session 21	1	XVal Session 21-Typing - Text-1		2012-07-11 14:13:47.283000
	Edit pad (rev 1033)		charles	cv410	XVal Session 21	1	XVal Session 21-Typing - Text-1		2012-07-11 14:13:47.663000
	Edit pad (rev 1034)		charles	cv410	XVal Session 21	1	XVal Session 21-Typing - Text-1		2012-07-11 14:13:48.239000
	Edit pad (rev 1035)		charles	cv410	XVal Session 21	1	XVal Session 21-Typing - Text-1		2012-07-11 14:13:48.740000
	Edit pad (rev 1036)		Matt	cv310	XVal Session 21	1	XVal Session 21-Typing - Text-1		2012-07-11 14:13:49.509000
	Edit pad (rev 1037)		charles	cv410	XVal Session 21	1	XVal Session 21-Typing - Text-1		2012-07-11 14:13:49.881000
	Edit pad (rev 1038)		Matt	cv310	XVal Session 21	1	XVal Session 21-Typing - Text-1		2012-07-11 14:13:50.008000
	Edit pad (rev 1039)		Matt	cv310	XVal Session 21	1	XVal Session 21-Typing - Text-1		2012-07-11 14:13:50.517000
	Edit pad (rev 1040)		Matt	cv310	XVal Session 21	1	XVal Session 21-Typing - Text-1		2012-07-11 14:13:51.440000
	Edit pad (rev 1041)		Matt	cv310	XVal Session 21	1	XVal Session 21-Typing - Text-1		2012-07-11 14:13:51.941000
	Edit pad (rev 1042)		Matt	cv310	XVal Session 21	1	XVal Session 21-Typing - Text-1		2012-07-11 14:13:52.598000
	Edit pad (rev 1043)		charles	cv410	XVal Session 21	1	XVal Session 21-Typing - Text-1		2012-07-11 14:13:52.635000
	Edit pad (rev 1044)		Matt	cv310	XVal Session 21	1	XVal Session 21-Typing - Text-1		2012-07-11 14:13:53.100000
	Edit pad (rev 1045)		charles	cv410	XVal Session 21	1	XVal Session 21-Typing - Text-1		2012-07-11 14:13:53.551000
	Edit pad (rev 1046)		Matt	cv310	XVal Session 21	1	XVal Session 21-Typing - Text-1		2012-07-11 14:13:53.599000
	Edit pad (rev 1047)		Matt	cv310	XVal Session 21	1	XVal Session 21-Typing - Text-1		2012-07-11 14:13:54.306000
	Edit pad (rev 1048)		charles	cv410	XVal Session 21	1	XVal Session 21-Typing - Text-1		2012-07-11 14:13:54.353000
	Edit pad (rev 1049)		Matt	cv310	XVal Session 21	1	XVal Session 21-Typing - Text-1		2012-07-11 14:13:54.806000
	Edit pad (rev 1050)		charles	cv410	XVal Session 21	1	XVal Session 21-Typing - Text-1		2012-07-11 14:13:55.200000
	Edit pad (rev 1051)		Matt	cv310	XVal Session 21	1	XVal Session 21-Typing - Text-1		2012-07-11 14:13:55.305000
	Edit pad (rev 1052)		Matt	cv310	XVal Session 21	1	XVal Session 21-Typing - Text-1		2012-07-11 14:13:55.809000
	Edit pad (rev 1053)		Matt	cv310	XVal Session 21	1	XVal Session 21-Typing - Text-1		2012-07-11 14:13:56.308000
	Edit pad (rev 1054)		Matt	cv310	XVal Session 21	1	XVal Session 21-Typing - Text-1		2012-07-11 14:13:56.809000
	Edit pad (rev 1055)		charles	cv410	XVal Session 21	1	XVal Session 21-Typing - Text-1		2012-07-11 14:13:57.134000
	Edit pad (rev 1056)		charles	cv410	XVal Session 21	1	XVal Session 21-Typing - Text-1		2012-07-11 14:13:57.821000
	Edit pad (rev 1057)		Matt	cv310	XVal Session 21	1	XVal Session 21-Typing - Text-1		2012-07-11 14:13:57.885000
	Edit pad (rev 1058)		Matt	cv310	XVal Session 21	1	XVal Session 21-Typing - Text-1		2012-07-11 14:13:58.387000
	Edit pad (rev 1059)		Matt	cv310	XVal Session 21	1	XVal Session 21-Typing - Text-1		2012-07-11 14:13:58.886000
	Edit pad (rev 1060)		Matt	cv310	XVal Session 21	1	XVal Session 21-Typing - Text-1		2012-07-11 14:13:59.386000
	Edit pad (rev 1061)		Matt	cv310	XVal Session 21	1	XVal Session 21-Typing - Text-1		2012-07-11 14:13:59.887000
	Edit pad (rev 1062)		Brady	cv405	XVal Session 21	1	XVal Session 21-Typing - Text-1		2012-07-11 14:14:00.375000
	Edit pad (rev 1063)		Matt	cv310	XVal Session 21	1	XVal Session 21-Typing - Text-1		2012-07-11 14:14:00.774000
	Edit pad (rev 1064)		charles	cv410	XVal Session 21	1	XVal Session 21-Typing - Text-1		2012-07-11 14:14:00.804000
	Edit pad (rev 1065)		Matt	cv310	XVal Session 21	1	XVal Session 21-Typing - Text-1		2012-07-11 14:14:01.274000
	Edit pad (rev 1066)		charles	cv410	XVal Session 21	1	XVal Session 21-Typing - Text-1		2012-07-11 14:14:01.595000
	Edit pad (rev 1067)		Matt	cv310	XVal Session 21	1	XVal Session 21-Typing - Text-1		2012-07-11 14:14:01.773000
	Edit pad (rev 1068)		charles	cv410	XVal Session 21	1	XVal Session 21-Typing - Text-1		2012-07-11 14:14:02.095000
	Edit pad (rev 1069)		Matt	cv310	XVal Session 21	1	XVal Session 21-Typing - Text-1		2012-07-11 14:14:02.272000
	Edit pad (rev 1070)		charles	cv410	XVal Session 21	1	XVal Session 21-Typing - Text-1		2012-07-11 14:14:02.668000
	Edit pad (rev 1071)		Matt	cv310	XVal Session 21	1	XVal Session 21-Typing - Text-1		2012-07-11 14:14:02.947000
	Edit pad (rev 1072)		charles	cv410	XVal Session 21	1	XVal Session 21-Typing - Text-1		2012-07-11 14:14:03.169000
	Edit pad (rev 1073)		Matt	cv310	XVal Session 21	1	XVal Session 21-Typing - Text-1		2012-07-11 14:14:03.448000
	Edit pad (rev 1074)		charles	cv410	XVal Session 21	1	XVal Session 21-Typing - Text-1		2012-07-11 14:14:03.670000
	Edit pad (rev 1075)		Matt	cv310	XVal Session 21	1	XVal Session 21-Typing - Text-1		2012-07-11 14:14:03.948000
	Edit pad (rev 1076)		charles	cv410	XVal Session 21	1	XVal Session 21-Typing - Text-1		2012-07-11 14:14:04.169000
	Edit pad (rev 1077)		Matt	cv310	XVal Session 21	1	XVal Session 21-Typing - Text-1		2012-07-11 14:14:04.448000
	Edit pad (rev 1078)		charles	cv410	XVal Session 21	1	XVal Session 21-Typing - Text-1		2012-07-11 14:14:04.668000
	Edit pad (rev 1079)		Matt	cv310	XVal Session 21	1	XVal Session 21-Typing - Text-1		2012-07-11 14:14:04.948000
	Edit pad (rev 1080)		Matt	cv310	XVal Session 21	1	XVal Session 21-Typing - Text-1		2012-07-11 14:14:05.448000
	Edit pad (rev 1081)		Matt	cv310	XVal Session 21	1	XVal Session 21-Typing - Text-1		2012-07-11 14:14:05.949000
	Edit pad (rev 1082)		Matt	cv310	XVal Session 21	1	XVal Session 21-Typing - Text-1		2012-07-11 14:14:06.638000
	Edit pad (rev 1083)		charles	cv410	XVal Session 21	1	XVal Session 21-Typing - Text-1		2012-07-11 14:14:06.651000
	Edit pad (rev 1084)		charles	cv410	XVal Session 21	1	XVal Session 21-Typing - Text-1		2012-07-11 14:14:07.153000
	Edit pad (rev 1085)		Matt	cv310	XVal Session 21	1	XVal Session 21-Typing - Text-1		2012-07-11 14:14:07.363000
	Edit pad (rev 1086)		charles	cv410	XVal Session 21	1	XVal Session 21-Typing - Text-1		2012-07-11 14:14:07.653000
	Edit pad (rev 1087)		Matt	cv310	XVal Session 21	1	XVal Session 21-Typing - Text-1		2012-07-11 14:14:07.862000
	Edit pad (rev 1088)		charles	cv410	XVal Session 21	1	XVal Session 21-Typing - Text-1		2012-07-11 14:14:08.156000
	Edit pad (rev 1089)		Matt	cv310	XVal Session 21	1	XVal Session 21-Typing - Text-1		2012-07-11 14:14:08.377000
	Edit pad (rev 1090)		charles	cv410	XVal Session 21	1	XVal Session 21-Typing - Text-1		2012-07-11 14:14:08.654000
	Edit pad (rev 1091)		Brady	cv405	XVal Session 21	1	XVal Session 21-Typing - Text-1		2012-07-11 14:14:08.695000
	Edit pad (rev 1092)		Matt	cv310	XVal Session 21	1	XVal Session 21-Typing - Text-1		2012-07-11 14:14:08.877000
	Edit pad (rev 1093)		charles	cv410	XVal Session 21	1	XVal Session 21-Typing - Text-1		2012-07-11 14:14:09.154000
	Edit pad (rev 1094)		Brady	cv405	XVal Session 21	1	XVal Session 21-Typing - Text-1		2012-07-11 14:14:09.210000
	Edit pad (rev 1095)		Matt	cv310	XVal Session 21	1	XVal Session 21-Typing - Text-1		2012-07-11 14:14:09.382000
	Edit pad (rev 1096)		charles	cv410	XVal Session 21	1	XVal Session 21-Typing - Text-1		2012-07-11 14:14:09.654000
	Edit pad (rev 1097)		Brady	cv405	XVal Session 21	1	XVal Session 21-Typing - Text-1		2012-07-11 14:14:09.766000
	Edit pad (rev 1098)		Matt	cv310	XVal Session 21	1	XVal Session 21-Typing - Text-1		2012-07-11 14:14:09.880000
	Edit pad (rev 1099)		charles	cv410	XVal Session 21	1	XVal Session 21-Typing - Text-1		2012-07-11 14:14:10.154000
	Edit pad (rev 1100)		Brady	cv405	XVal Session 21	1	XVal Session 21-Typing - Text-1		2012-07-11 14:14:10.286000
	Edit pad (rev 1101)		Matt	cv310	XVal Session 21	1	XVal Session 21-Typing - Text-1		2012-07-11 14:14:10.382000
	Edit pad (rev 1102)		Brady	cv405	XVal Session 21	1	XVal Session 21-Typing - Text-1		2012-07-11 14:14:10.803000
	Edit pad (rev 1103)		Matt	cv310	XVal Session 21	1	XVal Session 21-Typing - Text-1		2012-07-11 14:14:10.882000
	Edit pad (rev 1104)		Brady	cv405	XVal Session 21	1	XVal Session 21-Typing - Text-1		2012-07-11 14:14:11.301000
	Edit pad (rev 1105)		Matt	cv310	XVal Session 21	1	XVal Session 21-Typing - Text-1		2012-07-11 14:14:11.381000
	Edit pad (rev 1106)		charles	cv410	XVal Session 21	1	XVal Session 21-Typing - Text-1		2012-07-11 14:14:11.686000
	Edit pad (rev 1107)		Brady	cv405	XVal Session 21	1	XVal Session 21-Typing - Text-1		2012-07-11 14:14:11.802000
	Edit pad (rev 1108)		Matt	cv310	XVal Session 21	1	XVal Session 21-Typing - Text-1		2012-07-11 14:14:11.882000
	Edit pad (rev 1109)		charles	cv410	XVal Session 21	1	XVal Session 21-Typing - Text-1		2012-07-11 14:14:12.185000
	Edit pad (rev 1110)		Brady	cv405	XVal Session 21	1	XVal Session 21-Typing - Text-1		2012-07-11 14:14:12.301000
	Edit pad (rev 1111)		Matt	cv310	XVal Session 21	1	XVal Session 21-Typing - Text-1		2012-07-11 14:14:12.384000
	Edit pad (rev 1112)		charles	cv410	XVal Session 21	1	XVal Session 21-Typing - Text-1		2012-07-11 14:14:12.717000
	Edit pad (rev 1113)		Brady	cv405	XVal Session 21	1	XVal Session 21-Typing - Text-1		2012-07-11 14:14:12.801000
	Edit pad (rev 1114)		Matt	cv310	XVal Session 21	1	XVal Session 21-Typing - Text-1		2012-07-11 14:14:12.883000
	Edit pad (rev 1115)		Brady	cv405	XVal Session 21	1	XVal Session 21-Typing - Text-1		2012-07-11 14:14:13.307000
	Edit pad (rev 1116)		Matt	cv310	XVal Session 21	1	XVal Session 21-Typing - Text-1		2012-07-11 14:14:13.384000
	Edit pad (rev 1117)		Brady	cv405	XVal Session 21	1	XVal Session 21-Typing - Text-1		2012-07-11 14:14:13.807000
	Edit pad (rev 1118)		Matt	cv310	XVal Session 21	1	XVal Session 21-Typing - Text-1		2012-07-11 14:14:13.883000
	Edit pad (rev 1119)		Matt	cv310	XVal Session 21	1	XVal Session 21-Typing - Text-1		2012-07-11 14:14:14.386000
	Edit pad (rev 1120)		Brady	cv405	XVal Session 21	1	XVal Session 21-Typing - Text-1		2012-07-11 14:14:14.472000
	Edit pad (rev 1121)		Matt	cv310	XVal Session 21	1	XVal Session 21-Typing - Text-1		2012-07-11 14:14:14.894000
	Edit pad (rev 1122)		Brady	cv405	XVal Session 21	1	XVal Session 21-Typing - Text-1		2012-07-11 14:14:14.995000
	Edit pad (rev 1123)		charles	cv410	XVal Session 21	1	XVal Session 21-Typing - Text-1		2012-07-11 14:14:15.151000
	Edit pad (rev 1124)		Matt	cv310	XVal Session 21	1	XVal Session 21-Typing - Text-1		2012-07-11 14:14:15.396000
	Edit pad (rev 1125)		Brady	cv405	XVal Session 21	1	XVal Session 21-Typing - Text-1		2012-07-11 14:14:15.507000
	Edit pad (rev 1126)		charles	cv410	XVal Session 21	1	XVal Session 21-Typing - Text-1		2012-07-11 14:14:15.650000
	Edit pad (rev 1127)		Matt	cv310	XVal Session 21	1	XVal Session 21-Typing - Text-1		2012-07-11 14:14:15.897000
	Edit pad (rev 1128)		charles	cv410	XVal Session 21	1	XVal Session 21-Typing - Text-1		2012-07-11 14:14:16.150000
	Edit pad (rev 1129)		Brady	cv405	XVal Session 21	1	XVal Session 21-Typing - Text-1		2012-07-11 14:14:16.234000
	Edit pad (rev 1130)		Matt	cv310	XVal Session 21	1	XVal Session 21-Typing - Text-1		2012-07-11 14:14:16.397000
	Edit pad (rev 1131)		charles	cv410	XVal Session 21	1	XVal Session 21-Typing - Text-1		2012-07-11 14:14:16.651000
	Edit pad (rev 1132)		Brady	cv405	XVal Session 21	1	XVal Session 21-Typing - Text-1		2012-07-11 14:14:16.747000
	Edit pad (rev 1133)		Matt	cv310	XVal Session 21	1	XVal Session 21-Typing - Text-1		2012-07-11 14:14:17.058000
	Edit pad (rev 1134)		charles	cv410	XVal Session 21	1	XVal Session 21-Typing - Text-1		2012-07-11 14:14:17.151000
	Edit pad (rev 1135)		Matt	cv310	XVal Session 21	1	XVal Session 21-Typing - Text-1		2012-07-11 14:14:17.557000
	Edit pad (rev 1136)		charles	cv410	XVal Session 21	1	XVal Session 21-Typing - Text-1		2012-07-11 14:14:17.652000
	Edit pad (rev 1137)		Brady	cv405	XVal Session 21	1	XVal Session 21-Typing - Text-1		2012-07-11 14:14:17.942000
	Edit pad (rev 1138)		charles	cv410	XVal Session 21	1	XVal Session 21-Typing - Text-1		2012-07-11 14:14:18.337000
	Edit pad (rev 1139)		Brady	cv405	XVal Session 21	1	XVal Session 21-Typing - Text-1		2012-07-11 14:14:18.448000
	Edit pad (rev 1140)		charles	cv410	XVal Session 21	1	XVal Session 21-Typing - Text-1		2012-07-11 14:14:18.838000
	Edit pad (rev 1141)		Brady	cv405	XVal Session 21	1	XVal Session 21-Typing - Text-1		2012-07-11 14:14:18.954000
	Edit pad (rev 1142)		charles	cv410	XVal Session 21	1	XVal Session 21-Typing - Text-1		2012-07-11 14:14:19.339000
	Edit pad (rev 1143)		Brady	cv405	XVal Session 21	1	XVal Session 21-Typing - Text-1		2012-07-11 14:14:19.453000
	Edit pad (rev 1144)		charles	cv410	XVal Session 21	1	XVal Session 21-Typing - Text-1		2012-07-11 14:14:19.839000
	Edit pad (rev 1145)		Brady	cv405	XVal Session 21	1	XVal Session 21-Typing - Text-1		2012-07-11 14:14:19.958000
	Edit pad (rev 1146)		charles	cv410	XVal Session 21	1	XVal Session 21-Typing - Text-1		2012-07-11 14:14:20.338000
	Edit pad (rev 1147)		Brady	cv405	XVal Session 21	1	XVal Session 21-Typing - Text-1		2012-07-11 14:14:20.458000
	Edit pad (rev 1148)		Brady	cv405	XVal Session 21	1	XVal Session 21-Typing - Text-1		2012-07-11 14:14:20.959000
	Edit pad (rev 1149)		Brady	cv405	XVal Session 21	1	XVal Session 21-Typing - Text-1		2012-07-11 14:14:21.460000
	Edit pad (rev 1150)		Brady	cv405	XVal Session 21	1	XVal Session 21-Typing - Text-1		2012-07-11 14:14:22.212000
	Edit pad (rev 1151)		Brady	cv405	XVal Session 21	1	XVal Session 21-Typing - Text-1		2012-07-11 14:14:22.693000
	Edit pad (rev 1152)		Brady	cv405	XVal Session 21	1	XVal Session 21-Typing - Text-1		2012-07-11 14:14:23.193000
	Edit pad (rev 1153)		Brady	cv405	XVal Session 21	1	XVal Session 21-Typing - Text-1		2012-07-11 14:14:23.693000
	Edit pad (rev 1154)		Brady	cv405	XVal Session 21	1	XVal Session 21-Typing - Text-1		2012-07-11 14:14:24.193000
	Edit pad (rev 1155)		Brady	cv405	XVal Session 21	1	XVal Session 21-Typing - Text-1		2012-07-11 14:14:24.693000
	Edit pad (rev 1156)		Brady	cv405	XVal Session 21	1	XVal Session 21-Typing - Text-1		2012-07-11 14:14:25.193000
	Edit pad (rev 1157)		Brady	cv405	XVal Session 21	1	XVal Session 21-Typing - Text-1		2012-07-11 14:14:25.692000
	Edit pad (rev 1158)		Brady	cv405	XVal Session 21	1	XVal Session 21-Typing - Text-1		2012-07-11 14:14:26.192000
	Edit pad (rev 1159)		Brady	cv405	XVal Session 21	1	XVal Session 21-Typing - Text-1		2012-07-11 14:14:26.693000
	Edit pad (rev 1160)		charles	cv410	XVal Session 21	1	XVal Session 21-Typing - Text-1		2012-07-11 14:14:26.945000
	Edit pad (rev 1161)		Brady	cv405	XVal Session 21	1	XVal Session 21-Typing - Text-1		2012-07-11 14:14:27.193000
	Edit pad (rev 1162)		Brady	cv405	XVal Session 21	1	XVal Session 21-Typing - Text-1		2012-07-11 14:14:27.692000
	Edit pad (rev 1163)		charles	cv410	XVal Session 21	1	XVal Session 21-Typing - Text-1		2012-07-11 14:14:27.918000
	Edit pad (rev 1164)		Brady	cv405	XVal Session 21	1	XVal Session 21-Typing - Text-1		2012-07-11 14:14:28.198000
	Edit pad (rev 1165)		Brady	cv405	XVal Session 21	1	XVal Session 21-Typing - Text-1		2012-07-11 14:14:28.710000
	Edit pad (rev 1166)		charles	cv410	XVal Session 21	1	XVal Session 21-Typing - Text-1		2012-07-11 14:14:28.952000
	Edit pad (rev 1167)		Brady	cv405	XVal Session 21	1	XVal Session 21-Typing - Text-1		2012-07-11 14:14:29.210000
	Edit pad (rev 1168)		charles	cv410	XVal Session 21	1	XVal Session 21-Typing - Text-1		2012-07-11 14:14:29.453000
	Edit pad (rev 1169)		Brady	cv405	XVal Session 21	1	XVal Session 21-Typing - Text-1		2012-07-11 14:14:29.712000
	Edit pad (rev 1170)		charles	cv410	XVal Session 21	1	XVal Session 21-Typing - Text-1		2012-07-11 14:14:29.954000
	Edit pad (rev 1171)		charles	cv410	XVal Session 21	1	XVal Session 21-Typing - Text-1		2012-07-11 14:14:30.452000
	Edit pad (rev 1172)		charles	cv410	XVal Session 21	1	XVal Session 21-Typing - Text-1		2012-07-11 14:14:30.954000
	Edit pad (rev 1173)		charles	cv410	XVal Session 21	1	XVal Session 21-Typing - Text-1		2012-07-11 14:14:31.454000
	Edit pad (rev 1174)		charles	cv410	XVal Session 21	1	XVal Session 21-Typing - Text-1		2012-07-11 14:14:31.953000
	Edit pad (rev 1175)		charles	cv410	XVal Session 21	1	XVal Session 21-Typing - Text-1		2012-07-11 14:14:33.027000
	Edit pad (rev 1176)		Brady	cv405	XVal Session 21	1	XVal Session 21-Typing - Text-1		2012-07-11 14:14:33.164000
	Edit pad (rev 1177)		Brady	cv405	XVal Session 21	1	XVal Session 21-Typing - Text-1		2012-07-11 14:14:33.668000
	Edit pad (rev 1178)		charles	cv410	XVal Session 21	1	XVal Session 21-Typing - Text-1		2012-07-11 14:14:33.732000
	Edit pad (rev 1179)		Brady	cv405	XVal Session 21	1	XVal Session 21-Typing - Text-1		2012-07-11 14:14:34.176000
	Edit pad (rev 1180)		charles	cv410	XVal Session 21	1	XVal Session 21-Typing - Text-1		2012-07-11 14:14:34.237000
	Edit pad (rev 1181)		Brady	cv405	XVal Session 21	1	XVal Session 21-Typing - Text-1		2012-07-11 14:14:34.677000
	Edit pad (rev 1182)		charles	cv410	XVal Session 21	1	XVal Session 21-Typing - Text-1		2012-07-11 14:14:34.740000
	Edit pad (rev 1183)		charles	cv410	XVal Session 21	1	XVal Session 21-Typing - Text-1		2012-07-11 14:14:35.240000
	Edit pad (rev 1184)		charles	cv410	XVal Session 21	1	XVal Session 21-Typing - Text-1		2012-07-11 14:14:35.745000
	Edit pad (rev 1185)		charles	cv410	XVal Session 21	1	XVal Session 21-Typing - Text-1		2012-07-11 14:14:36.245000
	Edit pad (rev 1186)		Matt	cv310	XVal Session 21	1	XVal Session 21-Typing - Text-1		2012-07-11 14:14:37.203000
	Edit pad (rev 1187)		Matt	cv310	XVal Session 21	1	XVal Session 21-Typing - Text-1		2012-07-11 14:14:37.700000
	Edit pad (rev 1188)		charles	cv410	XVal Session 21	1	XVal Session 21-Typing - Text-1		2012-07-11 14:14:38.686000
	Edit pad (rev 1189)		Matt	cv310	XVal Session 21	1	XVal Session 21-Typing - Text-1		2012-07-11 14:14:38.742000
	Edit pad (rev 1190)		charles	cv410	XVal Session 21	1	XVal Session 21-Typing - Text-1		2012-07-11 14:14:39.185000
	Edit pad (rev 1191)		charles	cv410	XVal Session 21	1	XVal Session 21-Typing - Text-1		2012-07-11 14:14:39.688000
	Edit pad (rev 1192)		charles	cv410	XVal Session 21	1	XVal Session 21-Typing - Text-1		2012-07-11 14:14:40.186000
	Edit pad (rev 1193)		charles	cv410	XVal Session 21	1	XVal Session 21-Typing - Text-1		2012-07-11 14:14:40.686000
	Edit pad (rev 1194)		charles	cv410	XVal Session 21	1	XVal Session 21-Typing - Text-1		2012-07-11 14:14:41.187000
	Edit pad (rev 1195)		charles	cv410	XVal Session 21	1	XVal Session 21-Typing - Text-1		2012-07-11 14:14:41.687000
	Edit pad (rev 1196)		Matt	cv310	XVal Session 21	1	XVal Session 21-Typing - Text-1		2012-07-11 14:14:42.948000
	Edit pad (rev 1197)		charles	cv410	XVal Session 21	1	XVal Session 21-Typing - Text-1		2012-07-11 14:14:43.619000
	Edit pad (rev 1198)		charles	cv410	XVal Session 21	1	XVal Session 21-Typing - Text-1		2012-07-11 14:14:44.119000
	Edit pad (rev 1199)		Matt	cv310	XVal Session 21	1	XVal Session 21-Typing - Text-1		2012-07-11 14:14:44.173000
	Edit pad (rev 1200)		charles	cv410	XVal Session 21	1	XVal Session 21-Typing - Text-1		2012-07-11 14:14:44.847000
	Edit pad (rev 1201)		charles	cv410	XVal Session 21	1	XVal Session 21-Typing - Text-1		2012-07-11 14:14:45.346000
	Edit pad (rev 1202)		charles	cv410	XVal Session 21	1	XVal Session 21-Typing - Text-1		2012-07-11 14:14:45.846000
	Edit pad (rev 1203)		charles	cv410	XVal Session 21	1	XVal Session 21-Typing - Text-1		2012-07-11 14:14:46.347000
	Edit pad (rev 1204)		charles	cv410	XVal Session 21	1	XVal Session 21-Typing - Text-1		2012-07-11 14:14:49.171000
	Edit pad (rev 1205)		charles	cv410	XVal Session 21	1	XVal Session 21-Typing - Text-1		2012-07-11 14:14:49.671000
	Edit pad (rev 1206)		charles	cv410	XVal Session 21	1	XVal Session 21-Typing - Text-1		2012-07-11 14:14:53.588000
	Edit pad (rev 1207)		charles	cv410	XVal Session 21	1	XVal Session 21-Typing - Text-1		2012-07-11 14:14:54.120000
	Edit pad (rev 1208)		charles	cv410	XVal Session 21	1	XVal Session 21-Typing - Text-1		2012-07-11 14:14:54.619000
	Edit pad (rev 1209)		charles	cv410	XVal Session 21	1	XVal Session 21-Typing - Text-1		2012-07-11 14:14:55.120000
	Edit pad (rev 1210)		charles	cv410	XVal Session 21	1	XVal Session 21-Typing - Text-1		2012-07-11 14:14:55.621000
	Edit pad (rev 1211)		charles	cv410	XVal Session 21	1	XVal Session 21-Typing - Text-1		2012-07-11 14:14:56.122000
	Edit pad (rev 1212)		charles	cv410	XVal Session 21	1	XVal Session 21-Typing - Text-1		2012-07-11 14:14:56.621000
	Edit pad (rev 1213)		Matt	cv310	XVal Session 21	1	XVal Session 21-Typing - Text-1		2012-07-11 14:14:56.732000
	Edit pad (rev 1214)		charles	cv410	XVal Session 21	1	XVal Session 21-Typing - Text-1		2012-07-11 14:14:57.123000
	Edit pad (rev 1215)		Matt	cv310	XVal Session 21	1	XVal Session 21-Typing - Text-1		2012-07-11 14:14:57.233000
	Edit pad (rev 1216)		Matt	cv310	XVal Session 21	1	XVal Session 21-Typing - Text-1		2012-07-11 14:14:57.734000
	Edit pad (rev 1217)		Matt	cv310	XVal Session 21	1	XVal Session 21-Typing - Text-1		2012-07-11 14:14:58.234000
	Edit pad (rev 1218)		Matt	cv310	XVal Session 21	1	XVal Session 21-Typing - Text-1		2012-07-11 14:14:58.987000
	Edit pad (rev 1219)		Matt	cv310	XVal Session 21	1	XVal Session 21-Typing - Text-1		2012-07-11 14:14:59.490000
	Edit pad (rev 1220)		charles	cv410	XVal Session 21	1	XVal Session 21-Typing - Text-1		2012-07-11 14:14:59.529000
	Edit pad (rev 1221)		Matt	cv310	XVal Session 21	1	XVal Session 21-Typing - Text-1		2012-07-11 14:14:59.990000
	Edit pad (rev 1222)		Matt	cv310	XVal Session 21	1	XVal Session 21-Typing - Text-1		2012-07-11 14:15:00.491000
	Edit pad (rev 1223)		Matt	cv310	XVal Session 21	1	XVal Session 21-Typing - Text-1		2012-07-11 14:15:00.990000
	Edit pad (rev 1224)		Matt	cv310	XVal Session 21	1	XVal Session 21-Typing - Text-1		2012-07-11 14:15:01.490000
	Edit pad (rev 1225)		Matt	cv310	XVal Session 21	1	XVal Session 21-Typing - Text-1		2012-07-11 14:15:01.991000
	Edit pad (rev 1226)		Matt	cv310	XVal Session 21	1	XVal Session 21-Typing - Text-1		2012-07-11 14:15:02.491000
	Edit pad (rev 1227)		Matt	cv310	XVal Session 21	1	XVal Session 21-Typing - Text-1		2012-07-11 14:15:02.991000
	Edit pad (rev 1228)		Matt	cv310	XVal Session 21	1	XVal Session 21-Typing - Text-1		2012-07-11 14:15:03.491000
	Edit pad (rev 1229)		Matt	cv310	XVal Session 21	1	XVal Session 21-Typing - Text-1		2012-07-11 14:15:03.991000
	Edit pad (rev 1230)		Matt	cv310	XVal Session 21	1	XVal Session 21-Typing - Text-1		2012-07-11 14:15:04.492000
	Edit pad (rev 1231)		Matt	cv310	XVal Session 21	1	XVal Session 21-Typing - Text-1		2012-07-11 14:15:04.994000
	Edit pad (rev 1232)		Matt	cv310	XVal Session 21	1	XVal Session 21-Typing - Text-1		2012-07-11 14:15:06.284000
	Edit pad (rev 1233)		Matt	cv310	XVal Session 21	1	XVal Session 21-Typing - Text-1		2012-07-11 14:15:06.784000
	Edit pad (rev 1234)		Matt	cv310	XVal Session 21	1	XVal Session 21-Typing - Text-1		2012-07-11 14:15:07.287000
	Edit pad (rev 1235)		Matt	cv310	XVal Session 21	1	XVal Session 21-Typing - Text-1		2012-07-11 14:15:07.790000
	Edit pad (rev 1236)		Matt	cv310	XVal Session 21	1	XVal Session 21-Typing - Text-1		2012-07-11 14:15:08.290000
	Edit pad (rev 1237)		Matt	cv310	XVal Session 21	1	XVal Session 21-Typing - Text-1		2012-07-11 14:15:08.790000
	Edit pad (rev 1238)		Matt	cv310	XVal Session 21	1	XVal Session 21-Typing - Text-1		2012-07-11 14:15:09.291000
	Edit pad (rev 1239)		Matt	cv310	XVal Session 21	1	XVal Session 21-Typing - Text-1		2012-07-11 14:15:09.793000
	Edit pad (rev 1240)		Matt	cv310	XVal Session 21	1	XVal Session 21-Typing - Text-1		2012-07-11 14:15:10.293000
	Edit pad (rev 1241)		Matt	cv310	XVal Session 21	1	XVal Session 21-Typing - Text-1		2012-07-11 14:15:10.793000
	Edit pad (rev 1242)		Matt	cv310	XVal Session 21	1	XVal Session 21-Typing - Text-1		2012-07-11 14:15:11.293000
	Edit pad (rev 1243)		Matt	cv310	XVal Session 21	1	XVal Session 21-Typing - Text-1		2012-07-11 14:15:11.793000
	Edit pad (rev 1244)		Brady	cv405	XVal Session 21	1	XVal Session 21-Typing - Text-1		2012-07-11 14:15:12.153000
	Edit pad (rev 1245)		Matt	cv310	XVal Session 21	1	XVal Session 21-Typing - Text-1		2012-07-11 14:15:12.292000
	Edit pad (rev 1246)		Brady	cv405	XVal Session 21	1	XVal Session 21-Typing - Text-1		2012-07-11 14:15:12.661000
	Edit pad (rev 1247)		Matt	cv310	XVal Session 21	1	XVal Session 21-Typing - Text-1		2012-07-11 14:15:12.791000
	Edit pad (rev 1248)		Matt	cv310	XVal Session 21	1	XVal Session 21-Typing - Text-1		2012-07-11 14:15:13.293000
	Edit pad (rev 1249)		Matt	cv310	XVal Session 21	1	XVal Session 21-Typing - Text-1		2012-07-11 14:15:13.791000
	Edit pad (rev 1250)		Matt	cv310	XVal Session 21	1	XVal Session 21-Typing - Text-1		2012-07-11 14:15:14.295000
	Edit pad (rev 1251)		charles	cv410	XVal Session 21	1	XVal Session 21-Typing - Text-1		2012-07-11 14:15:14.361000
	Edit pad (rev 1252)		Matt	cv310	XVal Session 21	1	XVal Session 21-Typing - Text-1		2012-07-11 14:15:14.794000
	Edit pad (rev 1253)		Matt	cv310	XVal Session 21	1	XVal Session 21-Typing - Text-1		2012-07-11 14:15:15.294000
	Edit pad (rev 1254)		Matt	cv310	XVal Session 21	1	XVal Session 21-Typing - Text-1		2012-07-11 14:15:15.794000
	Edit pad (rev 1255)		Matt	cv310	XVal Session 21	1	XVal Session 21-Typing - Text-1		2012-07-11 14:15:16.295000
	Edit pad (rev 1256)		Matt	cv310	XVal Session 21	1	XVal Session 21-Typing - Text-1		2012-07-11 14:15:16.794000
	Edit pad (rev 1257)		Matt	cv310	XVal Session 21	1	XVal Session 21-Typing - Text-1		2012-07-11 14:15:17.295000
	Edit pad (rev 1258)		Matt	cv310	XVal Session 21	1	XVal Session 21-Typing - Text-1		2012-07-11 14:15:17.795000
	Edit pad (rev 1259)		Matt	cv310	XVal Session 21	1	XVal Session 21-Typing - Text-1		2012-07-11 14:15:18.295000
	Edit pad (rev 1260)		Matt	cv310	XVal Session 21	1	XVal Session 21-Typing - Text-1		2012-07-11 14:15:18.801000
	Edit pad (rev 1261)		Matt	cv310	XVal Session 21	1	XVal Session 21-Typing - Text-1		2012-07-11 14:15:19.301000
	Edit pad (rev 1262)		Brady	cv405	XVal Session 21	1	XVal Session 21-Typing - Text-1		2012-07-11 14:15:19.560000
	Edit pad (rev 1263)		Matt	cv310	XVal Session 21	1	XVal Session 21-Typing - Text-1		2012-07-11 14:15:19.801000
	Edit pad (rev 1264)		Brady	cv405	XVal Session 21	1	XVal Session 21-Typing - Text-1		2012-07-11 14:15:20.068000
	Edit pad (rev 1265)		Matt	cv310	XVal Session 21	1	XVal Session 21-Typing - Text-1		2012-07-11 14:15:20.301000
	Edit pad (rev 1266)		Brady	cv405	XVal Session 21	1	XVal Session 21-Typing - Text-1		2012-07-11 14:15:20.623000
	Edit pad (rev 1267)		Matt	cv310	XVal Session 21	1	XVal Session 21-Typing - Text-1		2012-07-11 14:15:20.800000
	Edit pad (rev 1268)		Brady	cv405	XVal Session 21	1	XVal Session 21-Typing - Text-1		2012-07-11 14:15:21.130000
	Edit pad (rev 1269)		Matt	cv310	XVal Session 21	1	XVal Session 21-Typing - Text-1		2012-07-11 14:15:21.300000
	Edit pad (rev 1270)		Brady	cv405	XVal Session 21	1	XVal Session 21-Typing - Text-1		2012-07-11 14:15:21.634000
	Edit pad (rev 1271)		Matt	cv310	XVal Session 21	1	XVal Session 21-Typing - Text-1		2012-07-11 14:15:21.801000
	Edit pad (rev 1272)		Brady	cv405	XVal Session 21	1	XVal Session 21-Typing - Text-1		2012-07-11 14:15:22.147000
	Edit pad (rev 1273)		Matt	cv310	XVal Session 21	1	XVal Session 21-Typing - Text-1		2012-07-11 14:15:22.329000
	Edit pad (rev 1274)		Brady	cv405	XVal Session 21	1	XVal Session 21-Typing - Text-1		2012-07-11 14:15:22.664000
	Edit pad (rev 1275)		Matt	cv310	XVal Session 21	1	XVal Session 21-Typing - Text-1		2012-07-11 14:15:22.802000
	Edit pad (rev 1276)		Brady	cv405	XVal Session 21	1	XVal Session 21-Typing - Text-1		2012-07-11 14:15:23.172000
	Edit pad (rev 1277)		Matt	cv310	XVal Session 21	1	XVal Session 21-Typing - Text-1		2012-07-11 14:15:23.302000
	Edit pad (rev 1278)		Brady	cv405	XVal Session 21	1	XVal Session 21-Typing - Text-1		2012-07-11 14:15:23.677000
	Edit pad (rev 1279)		Matt	cv310	XVal Session 21	1	XVal Session 21-Typing - Text-1		2012-07-11 14:15:23.803000
	Edit pad (rev 1280)		Brady	cv405	XVal Session 21	1	XVal Session 21-Typing - Text-1		2012-07-11 14:15:24.178000
	Edit pad (rev 1281)		Matt	cv310	XVal Session 21	1	XVal Session 21-Typing - Text-1		2012-07-11 14:15:24.303000
	Edit pad (rev 1282)		Brady	cv405	XVal Session 21	1	XVal Session 21-Typing - Text-1		2012-07-11 14:15:24.677000
	Edit pad (rev 1283)		Matt	cv310	XVal Session 21	1	XVal Session 21-Typing - Text-1		2012-07-11 14:15:24.802000
	Edit pad (rev 1284)		Brady	cv405	XVal Session 21	1	XVal Session 21-Typing - Text-1		2012-07-11 14:15:25.177000
	Edit pad (rev 1285)		Matt	cv310	XVal Session 21	1	XVal Session 21-Typing - Text-1		2012-07-11 14:15:25.307000
	Edit pad (rev 1286)		Matt	cv310	XVal Session 21	1	XVal Session 21-Typing - Text-1		2012-07-11 14:15:25.808000
	Edit pad (rev 1287)		Matt	cv310	XVal Session 21	1	XVal Session 21-Typing - Text-1		2012-07-11 14:15:26.308000
	Edit pad (rev 1288)		Matt	cv310	XVal Session 21	1	XVal Session 21-Typing - Text-1		2012-07-11 14:15:26.808000
	Edit pad (rev 1289)		Brady	cv405	XVal Session 21	1	XVal Session 21-Typing - Text-1		2012-07-11 14:15:27.053000
	Edit pad (rev 1290)		Matt	cv310	XVal Session 21	1	XVal Session 21-Typing - Text-1		2012-07-11 14:15:27.308000
	Edit pad (rev 1291)		Brady	cv405	XVal Session 21	1	XVal Session 21-Typing - Text-1		2012-07-11 14:15:27.552000
	Edit pad (rev 1292)		Brady	cv405	XVal Session 21	1	XVal Session 21-Typing - Text-1		2012-07-11 14:15:28.055000
	Edit pad (rev 1293)		Brady	cv405	XVal Session 21	1	XVal Session 21-Typing - Text-1		2012-07-11 14:15:28.553000
	Edit pad (rev 1294)		Brady	cv405	XVal Session 21	1	XVal Session 21-Typing - Text-1		2012-07-11 14:15:29.057000
	Edit pad (rev 1295)		Matt	cv310	XVal Session 21	1	XVal Session 21-Typing - Text-1		2012-07-11 14:15:29.457000
	Edit pad (rev 1296)		Brady	cv405	XVal Session 21	1	XVal Session 21-Typing - Text-1		2012-07-11 14:15:29.565000
	Edit pad (rev 1297)		Matt	cv310	XVal Session 21	1	XVal Session 21-Typing - Text-1		2012-07-11 14:15:29.956000
	Edit pad (rev 1298)		Brady	cv405	XVal Session 21	1	XVal Session 21-Typing - Text-1		2012-07-11 14:15:30.068000
	Edit pad (rev 1299)		Matt	cv310	XVal Session 21	1	XVal Session 21-Typing - Text-1		2012-07-11 14:15:30.458000
	Edit pad (rev 1300)		Matt	cv310	XVal Session 21	1	XVal Session 21-Typing - Text-1		2012-07-11 14:15:30.956000
	Edit pad (rev 1301)		Matt	cv310	XVal Session 21	1	XVal Session 21-Typing - Text-1		2012-07-11 14:15:31.463000
	Edit pad (rev 1302)		Brady	cv405	XVal Session 21	1	XVal Session 21-Typing - Text-1		2012-07-11 14:15:31.648000
	Edit pad (rev 1303)		Matt	cv310	XVal Session 21	1	XVal Session 21-Typing - Text-1		2012-07-11 14:15:31.965000
	Edit pad (rev 1304)		Brady	cv405	XVal Session 21	1	XVal Session 21-Typing - Text-1		2012-07-11 14:15:32.146000
	Edit pad (rev 1305)		Matt	cv310	XVal Session 21	1	XVal Session 21-Typing - Text-1		2012-07-11 14:15:32.464000
	Edit pad (rev 1306)		Brady	cv405	XVal Session 21	1	XVal Session 21-Typing - Text-1		2012-07-11 14:15:32.646000
	Edit pad (rev 1307)		Matt	cv310	XVal Session 21	1	XVal Session 21-Typing - Text-1		2012-07-11 14:15:32.965000
	Edit pad (rev 1308)		Brady	cv405	XVal Session 21	1	XVal Session 21-Typing - Text-1		2012-07-11 14:15:33.148000
	Edit pad (rev 1309)		Matt	cv310	XVal Session 21	1	XVal Session 21-Typing - Text-1		2012-07-11 14:15:33.466000
	Edit pad (rev 1310)		Brady	cv405	XVal Session 21	1	XVal Session 21-Typing - Text-1		2012-07-11 14:15:33.652000
	Edit pad (rev 1311)		Brady	cv405	XVal Session 21	1	XVal Session 21-Typing - Text-1		2012-07-11 14:15:34.161000
	Edit pad (rev 1312)		Matt	cv310	XVal Session 21	1	XVal Session 21-Typing - Text-1		2012-07-11 14:15:34.228000
	Edit pad (rev 1313)		Brady	cv405	XVal Session 21	1	XVal Session 21-Typing - Text-1		2012-07-11 14:15:34.664000
	Edit pad (rev 1314)		Matt	cv310	XVal Session 21	1	XVal Session 21-Typing - Text-1		2012-07-11 14:15:34.728000
	Edit pad (rev 1315)		Brady	cv405	XVal Session 21	1	XVal Session 21-Typing - Text-1		2012-07-11 14:15:35.176000
	Edit pad (rev 1316)		Matt	cv310	XVal Session 21	1	XVal Session 21-Typing - Text-1		2012-07-11 14:15:35.247000
	Edit pad (rev 1317)		Matt	cv310	XVal Session 21	1	XVal Session 21-Typing - Text-1		2012-07-11 14:15:35.750000
	Edit pad (rev 1318)		Brady	cv405	XVal Session 21	1	XVal Session 21-Typing - Text-1		2012-07-11 14:15:35.818000
	Edit pad (rev 1319)		Matt	cv310	XVal Session 21	1	XVal Session 21-Typing - Text-1		2012-07-11 14:15:36.249000
	Edit pad (rev 1320)		Brady	cv405	XVal Session 21	1	XVal Session 21-Typing - Text-1		2012-07-11 14:15:36.335000
	Edit pad (rev 1321)		Brady	cv405	XVal Session 21	1	XVal Session 21-Typing - Text-1		2012-07-11 14:15:36.835000
	Edit pad (rev 1322)		Matt	cv310	XVal Session 21	1	XVal Session 21-Typing - Text-1		2012-07-11 14:15:36.918000
	Edit pad (rev 1323)		Brady	cv405	XVal Session 21	1	XVal Session 21-Typing - Text-1		2012-07-11 14:15:37.336000
	Edit pad (rev 1324)		Matt	cv310	XVal Session 21	1	XVal Session 21-Typing - Text-1		2012-07-11 14:15:37.417000
	Edit pad (rev 1325)		Brady	cv405	XVal Session 21	1	XVal Session 21-Typing - Text-1		2012-07-11 14:15:37.849000
	Edit pad (rev 1326)		Matt	cv310	XVal Session 21	1	XVal Session 21-Typing - Text-1		2012-07-11 14:15:37.919000
	Edit pad (rev 1327)		Brady	cv405	XVal Session 21	1	XVal Session 21-Typing - Text-1		2012-07-11 14:15:38.355000
	Edit pad (rev 1328)		Matt	cv310	XVal Session 21	1	XVal Session 21-Typing - Text-1		2012-07-11 14:15:38.419000
	Edit pad (rev 1329)		Brady	cv405	XVal Session 21	1	XVal Session 21-Typing - Text-1		2012-07-11 14:15:38.865000
	Edit pad (rev 1330)		Matt	cv310	XVal Session 21	1	XVal Session 21-Typing - Text-1		2012-07-11 14:15:38.918000
	Edit pad (rev 1331)		Brady	cv405	XVal Session 21	1	XVal Session 21-Typing - Text-1		2012-07-11 14:15:39.365000
	Edit pad (rev 1332)		Matt	cv310	XVal Session 21	1	XVal Session 21-Typing - Text-1		2012-07-11 14:15:39.419000
	Edit pad (rev 1333)		Brady	cv405	XVal Session 21	1	XVal Session 21-Typing - Text-1		2012-07-11 14:15:39.871000
	Edit pad (rev 1334)		Matt	cv310	XVal Session 21	1	XVal Session 21-Typing - Text-1		2012-07-11 14:15:39.921000
	Edit pad (rev 1335)		Brady	cv405	XVal Session 21	1	XVal Session 21-Typing - Text-1		2012-07-11 14:15:40.380000
	Edit pad (rev 1336)		Matt	cv310	XVal Session 21	1	XVal Session 21-Typing - Text-1		2012-07-11 14:15:40.478000
	Edit pad (rev 1337)		Brady	cv405	XVal Session 21	1	XVal Session 21-Typing - Text-1		2012-07-11 14:15:40.881000
	Edit pad (rev 1338)		Matt	cv310	XVal Session 21	1	XVal Session 21-Typing - Text-1		2012-07-11 14:15:40.926000
	Edit pad (rev 1339)		Brady	cv405	XVal Session 21	1	XVal Session 21-Typing - Text-1		2012-07-11 14:15:41.380000
	Edit pad (rev 1340)		Matt	cv310	XVal Session 21	1	XVal Session 21-Typing - Text-1		2012-07-11 14:15:41.424000
	Edit pad (rev 1341)		Brady	cv405	XVal Session 21	1	XVal Session 21-Typing - Text-1		2012-07-11 14:15:41.880000
	Edit pad (rev 1342)		Matt	cv310	XVal Session 21	1	XVal Session 21-Typing - Text-1		2012-07-11 14:15:42.192000
	Edit pad (rev 1343)		Brady	cv405	XVal Session 21	1	XVal Session 21-Typing - Text-1		2012-07-11 14:15:42.379000
	Edit pad (rev 1344)		Matt	cv310	XVal Session 21	1	XVal Session 21-Typing - Text-1		2012-07-11 14:15:42.695000
	Edit pad (rev 1345)		Brady	cv405	XVal Session 21	1	XVal Session 21-Typing - Text-1		2012-07-11 14:15:42.878000
	Edit pad (rev 1346)		Matt	cv310	XVal Session 21	1	XVal Session 21-Typing - Text-1		2012-07-11 14:15:43.194000
	Edit pad (rev 1347)		Brady	cv405	XVal Session 21	1	XVal Session 21-Typing - Text-1		2012-07-11 14:15:43.380000
	Edit pad (rev 1348)		Matt	cv310	XVal Session 21	1	XVal Session 21-Typing - Text-1		2012-07-11 14:15:43.694000
	Edit pad (rev 1349)		Brady	cv405	XVal Session 21	1	XVal Session 21-Typing - Text-1		2012-07-11 14:15:43.880000
	Edit pad (rev 1350)		Matt	cv310	XVal Session 21	1	XVal Session 21-Typing - Text-1		2012-07-11 14:15:44.194000
	Edit pad (rev 1351)		Brady	cv405	XVal Session 21	1	XVal Session 21-Typing - Text-1		2012-07-11 14:15:44.386000
	Edit pad (rev 1352)		Matt	cv310	XVal Session 21	1	XVal Session 21-Typing - Text-1		2012-07-11 14:15:44.698000
	Edit pad (rev 1353)		Brady	cv405	XVal Session 21	1	XVal Session 21-Typing - Text-1		2012-07-11 14:15:44.886000
	Edit pad (rev 1354)		Matt	cv310	XVal Session 21	1	XVal Session 21-Typing - Text-1		2012-07-11 14:15:45.197000
	Edit pad (rev 1355)		Brady	cv405	XVal Session 21	1	XVal Session 21-Typing - Text-1		2012-07-11 14:15:45.396000
	Edit pad (rev 1356)		Matt	cv310	XVal Session 21	1	XVal Session 21-Typing - Text-1		2012-07-11 14:15:45.698000
	Edit pad (rev 1357)		Brady	cv405	XVal Session 21	1	XVal Session 21-Typing - Text-1		2012-07-11 14:15:45.906000
	Edit pad (rev 1358)		Matt	cv310	XVal Session 21	1	XVal Session 21-Typing - Text-1		2012-07-11 14:15:46.200000
	Edit pad (rev 1359)		Brady	cv405	XVal Session 21	1	XVal Session 21-Typing - Text-1		2012-07-11 14:15:46.413000
	Edit pad (rev 1360)		Matt	cv310	XVal Session 21	1	XVal Session 21-Typing - Text-1		2012-07-11 14:15:46.702000
	Edit pad (rev 1361)		Brady	cv405	XVal Session 21	1	XVal Session 21-Typing - Text-1		2012-07-11 14:15:46.912000
	Edit pad (rev 1362)		Matt	cv310	XVal Session 21	1	XVal Session 21-Typing - Text-1		2012-07-11 14:15:47.201000
	Edit pad (rev 1363)		Brady	cv405	XVal Session 21	1	XVal Session 21-Typing - Text-1		2012-07-11 14:15:47.411000
	Edit pad (rev 1364)		Matt	cv310	XVal Session 21	1	XVal Session 21-Typing - Text-1		2012-07-11 14:15:47.705000
	Edit pad (rev 1365)		Brady	cv405	XVal Session 21	1	XVal Session 21-Typing - Text-1		2012-07-11 14:15:47.912000
	Edit pad (rev 1366)		Matt	cv310	XVal Session 21	1	XVal Session 21-Typing - Text-1		2012-07-11 14:15:48.204000
	Edit pad (rev 1367)		Brady	cv405	XVal Session 21	1	XVal Session 21-Typing - Text-1		2012-07-11 14:15:48.427000
	Edit pad (rev 1368)		Matt	cv310	XVal Session 21	1	XVal Session 21-Typing - Text-1		2012-07-11 14:15:48.703000
	Edit pad (rev 1369)		Brady	cv405	XVal Session 21	1	XVal Session 21-Typing - Text-1		2012-07-11 14:15:48.927000
	Edit pad (rev 1370)		Matt	cv310	XVal Session 21	1	XVal Session 21-Typing - Text-1		2012-07-11 14:15:49.204000
	Edit pad (rev 1371)		Brady	cv405	XVal Session 21	1	XVal Session 21-Typing - Text-1		2012-07-11 14:15:49.427000
	Edit pad (rev 1372)		Matt	cv310	XVal Session 21	1	XVal Session 21-Typing - Text-1		2012-07-11 14:15:49.866000
	Edit pad (rev 1373)		Brady	cv405	XVal Session 21	1	XVal Session 21-Typing - Text-1		2012-07-11 14:15:49.926000
	Edit pad (rev 1374)		Matt	cv310	XVal Session 21	1	XVal Session 21-Typing - Text-1		2012-07-11 14:15:50.367000
	Edit pad (rev 1375)		Brady	cv405	XVal Session 21	1	XVal Session 21-Typing - Text-1		2012-07-11 14:15:50.426000
	Edit pad (rev 1376)		Matt	cv310	XVal Session 21	1	XVal Session 21-Typing - Text-1		2012-07-11 14:15:50.867000
	Edit pad (rev 1377)		Brady	cv405	XVal Session 21	1	XVal Session 21-Typing - Text-1		2012-07-11 14:15:50.933000
15719	Load Instructions			cv101	XVal Session 21	1	XVal Session 21-Typing - Numbers-1	192.54.222.11	2012-07-11 14:15:51
15720	Load Instructions			cv099	XVal Session 21	1	XVal Session 21-Typing - Numbers-1	192.54.222.11	2012-07-11 14:15:51
15721	Load Instructions			cv102	XVal Session 21	1	XVal Session 21-Typing - Numbers-1	18.111.60.210	2012-07-11 14:15:51
	Edit pad (rev 1378)		Matt	cv310	XVal Session 21	1	XVal Session 21-Typing - Text-1		2012-07-11 14:15:51.367000
	Edit pad (rev 1379)		Brady	cv405	XVal Session 21	1	XVal Session 21-Typing - Text-1		2012-07-11 14:15:51.431000
	Edit pad (rev 1380)		Matt	cv310	XVal Session 21	1	XVal Session 21-Typing - Text-1		2012-07-11 14:15:51.866000
15722	Load Instructions			cv100	XVal Session 21	1	XVal Session 21-Typing - Numbers-1	192.54.222.11	2012-07-11 14:15:52
15727	Load Workspace			cv102	XVal Session 21	1	XVal Session 21-Typing - Numbers-1	18.111.60.210	2012-07-11 14:16:21
15728	Load Workspace			cv100	XVal Session 21	1	XVal Session 21-Typing - Numbers-1	192.54.222.11	2012-07-11 14:16:21
15729	Load Workspace			cv101	XVal Session 21	1	XVal Session 21-Typing - Numbers-1	192.54.222.11	2012-07-11 14:16:21
15730	Load Workspace			cv099	XVal Session 21	1	XVal Session 21-Typing - Numbers-1	192.54.222.11	2012-07-11 14:16:21
	Edit pad (rev 0)		Brady	cv405	XVal Session 21	1	XVal Session 21-Typing - Numbers-1		2012-07-11 14:16:30.012000
	Edit pad (rev 1)		Brady	cv405	XVal Session 21	1	XVal Session 21-Typing - Numbers-1		2012-07-11 14:16:30.961000
	Edit pad (rev 2)		Brady	cv405	XVal Session 21	1	XVal Session 21-Typing - Numbers-1		2012-07-11 14:16:39.463000
	Edit pad (rev 3)		Brady	cv405	XVal Session 21	1	XVal Session 21-Typing - Numbers-1		2012-07-11 14:16:39.974000
	Edit pad (rev 4)		Brady	cv405	XVal Session 21	1	XVal Session 21-Typing - Numbers-1		2012-07-11 14:16:40.533000
	Edit pad (rev 5)		Brady	cv405	XVal Session 21	1	XVal Session 21-Typing - Numbers-1		2012-07-11 14:16:41.021000
	Edit pad (rev 6)		Brady	cv405	XVal Session 21	1	XVal Session 21-Typing - Numbers-1		2012-07-11 14:16:41.522000
	Edit pad (rev 7)		charles	cv410	XVal Session 21	1	XVal Session 21-Typing - Numbers-1		2012-07-11 14:16:41.693000
	Edit pad (rev 8)		Brady	cv405	XVal Session 21	1	XVal Session 21-Typing - Numbers-1		2012-07-11 14:16:42.021000
	Edit pad (rev 9)		Jamey	cv409	XVal Session 21	1	XVal Session 21-Typing - Numbers-1		2012-07-11 14:16:42.106000
	Edit pad (rev 10)		charles	cv410	XVal Session 21	1	XVal Session 21-Typing - Numbers-1		2012-07-11 14:16:42.189000
	Edit pad (rev 11)		Matt	cv310	XVal Session 21	1	XVal Session 21-Typing - Numbers-1		2012-07-11 14:16:42.265000
	Edit pad (rev 12)		Matt	cv310	XVal Session 21	1	XVal Session 21-Typing - Numbers-1		2012-07-11 14:16:42.766000
	Edit pad (rev 13)		charles	cv410	XVal Session 21	1	XVal Session 21-Typing - Numbers-1		2012-07-11 14:16:42.791000
	Edit pad (rev 14)		Brady	cv405	XVal Session 21	1	XVal Session 21-Typing - Numbers-1		2012-07-11 14:16:42.880000
	Edit pad (rev 15)		charles	cv410	XVal Session 21	1	XVal Session 21-Typing - Numbers-1		2012-07-11 14:16:43.265000
	Edit pad (rev 16)		Matt	cv310	XVal Session 21	1	XVal Session 21-Typing - Numbers-1		2012-07-11 14:16:43.267000
	Edit pad (rev 17)		charles	cv410	XVal Session 21	1	XVal Session 21-Typing - Numbers-1		2012-07-11 14:16:43.897000
	Edit pad (rev 18)		Brady	cv405	XVal Session 21	1	XVal Session 21-Typing - Numbers-1		2012-07-11 14:16:44.064000
	Edit pad (rev 19)		Jamey	cv409	XVal Session 21	1	XVal Session 21-Typing - Numbers-1		2012-07-11 14:16:44.338000
	Edit pad (rev 20)		Matt	cv310	XVal Session 21	1	XVal Session 21-Typing - Numbers-1		2012-07-11 14:16:44.406000
	Edit pad (rev 21)		Brady	cv405	XVal Session 21	1	XVal Session 21-Typing - Numbers-1		2012-07-11 14:16:45.054000
	Edit pad (rev 22)		Brady	cv405	XVal Session 21	1	XVal Session 21-Typing - Numbers-1		2012-07-11 14:16:45.568000
	Edit pad (rev 23)		Brady	cv405	XVal Session 21	1	XVal Session 21-Typing - Numbers-1		2012-07-11 14:16:46.068000
	Edit pad (rev 24)		Brady	cv405	XVal Session 21	1	XVal Session 21-Typing - Numbers-1		2012-07-11 14:16:46.618000
	Edit pad (rev 25)		Brady	cv405	XVal Session 21	1	XVal Session 21-Typing - Numbers-1		2012-07-11 14:16:47.129000
	Edit pad (rev 26)		Brady	cv405	XVal Session 21	1	XVal Session 21-Typing - Numbers-1		2012-07-11 14:16:47.632000
	Edit pad (rev 27)		Matt	cv310	XVal Session 21	1	XVal Session 21-Typing - Numbers-1		2012-07-11 14:16:49.179000
	Edit pad (rev 28)		Brady	cv405	XVal Session 21	1	XVal Session 21-Typing - Numbers-1		2012-07-11 14:16:49.385000
	Edit pad (rev 29)		Matt	cv310	XVal Session 21	1	XVal Session 21-Typing - Numbers-1		2012-07-11 14:16:49.679000
	Edit pad (rev 30)		Matt	cv310	XVal Session 21	1	XVal Session 21-Typing - Numbers-1		2012-07-11 14:16:50.179000
	Edit pad (rev 31)		Brady	cv405	XVal Session 21	1	XVal Session 21-Typing - Numbers-1		2012-07-11 14:16:50.268000
	Edit pad (rev 32)		Matt	cv310	XVal Session 21	1	XVal Session 21-Typing - Numbers-1		2012-07-11 14:16:50.726000
	Edit pad (rev 33)		Brady	cv405	XVal Session 21	1	XVal Session 21-Typing - Numbers-1		2012-07-11 14:16:50.773000
	Edit pad (rev 34)		Brady	cv405	XVal Session 21	1	XVal Session 21-Typing - Numbers-1		2012-07-11 14:16:51.271000
	Edit pad (rev 35)		Brady	cv405	XVal Session 21	1	XVal Session 21-Typing - Numbers-1		2012-07-11 14:16:51.771000
	Edit pad (rev 36)		Brady	cv405	XVal Session 21	1	XVal Session 21-Typing - Numbers-1		2012-07-11 14:16:52.271000
	Edit pad (rev 37)		Brady	cv405	XVal Session 21	1	XVal Session 21-Typing - Numbers-1		2012-07-11 14:16:52.771000
	Edit pad (rev 38)		Jamey	cv409	XVal Session 21	1	XVal Session 21-Typing - Numbers-1		2012-07-11 14:16:53.172000
	Edit pad (rev 39)		Jamey	cv409	XVal Session 21	1	XVal Session 21-Typing - Numbers-1		2012-07-11 14:16:53.721000
	Edit pad (rev 40)		Brady	cv405	XVal Session 21	1	XVal Session 21-Typing - Numbers-1		2012-07-11 14:16:53.916000
	Edit pad (rev 41)		Brady	cv405	XVal Session 21	1	XVal Session 21-Typing - Numbers-1		2012-07-11 14:16:54.427000
	Edit pad (rev 42)		Jamey	cv409	XVal Session 21	1	XVal Session 21-Typing - Numbers-1		2012-07-11 14:16:54.518000
	Edit pad (rev 43)		Brady	cv405	XVal Session 21	1	XVal Session 21-Typing - Numbers-1		2012-07-11 14:16:54.979000
	Edit pad (rev 44)		Jamey	cv409	XVal Session 21	1	XVal Session 21-Typing - Numbers-1		2012-07-11 14:16:55.021000
	Edit pad (rev 45)		Brady	cv405	XVal Session 21	1	XVal Session 21-Typing - Numbers-1		2012-07-11 14:16:55.495000
	Edit pad (rev 46)		Jamey	cv409	XVal Session 21	1	XVal Session 21-Typing - Numbers-1		2012-07-11 14:16:55.519000
	Edit pad (rev 47)		Brady	cv405	XVal Session 21	1	XVal Session 21-Typing - Numbers-1		2012-07-11 14:16:56.005000
	Edit pad (rev 48)		Brady	cv405	XVal Session 21	1	XVal Session 21-Typing - Numbers-1		2012-07-11 14:16:56.788000
	Edit pad (rev 49)		Jamey	cv409	XVal Session 21	1	XVal Session 21-Typing - Numbers-1		2012-07-11 14:16:56.982000
	Edit pad (rev 50)		Matt	cv310	XVal Session 21	1	XVal Session 21-Typing - Numbers-1		2012-07-11 14:16:57.115000
	Edit pad (rev 51)		Brady	cv405	XVal Session 21	1	XVal Session 21-Typing - Numbers-1		2012-07-11 14:16:57.286000
	Edit pad (rev 52)		Jamey	cv409	XVal Session 21	1	XVal Session 21-Typing - Numbers-1		2012-07-11 14:16:57.408000
	Edit pad (rev 53)		Brady	cv405	XVal Session 21	1	XVal Session 21-Typing - Numbers-1		2012-07-11 14:16:57.786000
	Edit pad (rev 54)		Matt	cv310	XVal Session 21	1	XVal Session 21-Typing - Numbers-1		2012-07-11 14:16:58.281000
	Edit pad (rev 55)		Brady	cv405	XVal Session 21	1	XVal Session 21-Typing - Numbers-1		2012-07-11 14:16:58.285000
	Edit pad (rev 56)		Matt	cv310	XVal Session 21	1	XVal Session 21-Typing - Numbers-1		2012-07-11 14:16:58.780000
	Edit pad (rev 57)		Brady	cv405	XVal Session 21	1	XVal Session 21-Typing - Numbers-1		2012-07-11 14:16:58.993000
	Edit pad (rev 58)		Brady	cv405	XVal Session 21	1	XVal Session 21-Typing - Numbers-1		2012-07-11 14:16:59.799000
	Edit pad (rev 59)		Brady	cv405	XVal Session 21	1	XVal Session 21-Typing - Numbers-1		2012-07-11 14:17:00.301000
	Edit pad (rev 60)		Matt	cv310	XVal Session 21	1	XVal Session 21-Typing - Numbers-1		2012-07-11 14:17:01.262000
	Edit pad (rev 61)		Brady	cv405	XVal Session 21	1	XVal Session 21-Typing - Numbers-1		2012-07-11 14:17:01.358000
	Edit pad (rev 62)		Matt	cv310	XVal Session 21	1	XVal Session 21-Typing - Numbers-1		2012-07-11 14:17:01.762000
	Edit pad (rev 63)		Jamey	cv409	XVal Session 21	1	XVal Session 21-Typing - Numbers-1		2012-07-11 14:17:02.407000
	Edit pad (rev 64)		Matt	cv310	XVal Session 21	1	XVal Session 21-Typing - Numbers-1		2012-07-11 14:17:02.591000
	Edit pad (rev 65)		Jamey	cv409	XVal Session 21	1	XVal Session 21-Typing - Numbers-1		2012-07-11 14:17:02.907000
	Edit pad (rev 66)		Brady	cv405	XVal Session 21	1	XVal Session 21-Typing - Numbers-1		2012-07-11 14:17:02.937000
	Edit pad (rev 67)		Matt	cv310	XVal Session 21	1	XVal Session 21-Typing - Numbers-1		2012-07-11 14:17:03.152000
	Edit pad (rev 68)		Brady	cv405	XVal Session 21	1	XVal Session 21-Typing - Numbers-1		2012-07-11 14:17:03.611000
	Edit pad (rev 69)		charles	cv410	XVal Session 21	1	XVal Session 21-Typing - Numbers-1		2012-07-11 14:17:04.143000
	Edit pad (rev 70)		Brady	cv405	XVal Session 21	1	XVal Session 21-Typing - Numbers-1		2012-07-11 14:17:04.206000
	Edit pad (rev 71)		Jamey	cv409	XVal Session 21	1	XVal Session 21-Typing - Numbers-1		2012-07-11 14:17:04.229000
	Edit pad (rev 72)		Matt	cv310	XVal Session 21	1	XVal Session 21-Typing - Numbers-1		2012-07-11 14:17:04.230000
	Edit pad (rev 73)		Brady	cv405	XVal Session 21	1	XVal Session 21-Typing - Numbers-1		2012-07-11 14:17:04.709000
	Edit pad (rev 74)		Jamey	cv409	XVal Session 21	1	XVal Session 21-Typing - Numbers-1		2012-07-11 14:17:04.731000
	Edit pad (rev 75)		Matt	cv310	XVal Session 21	1	XVal Session 21-Typing - Numbers-1		2012-07-11 14:17:04.882000
	Edit pad (rev 76)		Brady	cv405	XVal Session 21	1	XVal Session 21-Typing - Numbers-1		2012-07-11 14:17:05.208000
	Edit pad (rev 77)		Matt	cv310	XVal Session 21	1	XVal Session 21-Typing - Numbers-1		2012-07-11 14:17:05.492000
	Edit pad (rev 78)		Brady	cv405	XVal Session 21	1	XVal Session 21-Typing - Numbers-1		2012-07-11 14:17:05.709000
	Edit pad (rev 79)		Jamey	cv409	XVal Session 21	1	XVal Session 21-Typing - Numbers-1		2012-07-11 14:17:05.795000
	Edit pad (rev 80)		Brady	cv405	XVal Session 21	1	XVal Session 21-Typing - Numbers-1		2012-07-11 14:17:06.210000
	Edit pad (rev 81)		Jamey	cv409	XVal Session 21	1	XVal Session 21-Typing - Numbers-1		2012-07-11 14:17:06.297000
	Edit pad (rev 82)		Matt	cv310	XVal Session 21	1	XVal Session 21-Typing - Numbers-1		2012-07-11 14:17:06.396000
	Edit pad (rev 83)		charles	cv410	XVal Session 21	1	XVal Session 21-Typing - Numbers-1		2012-07-11 14:17:06.636000
	Edit pad (rev 84)		Brady	cv405	XVal Session 21	1	XVal Session 21-Typing - Numbers-1		2012-07-11 14:17:06.708000
	Edit pad (rev 85)		Jamey	cv409	XVal Session 21	1	XVal Session 21-Typing - Numbers-1		2012-07-11 14:17:06.796000
	Edit pad (rev 86)		Matt	cv310	XVal Session 21	1	XVal Session 21-Typing - Numbers-1		2012-07-11 14:17:06.864000
	Edit pad (rev 87)		charles	cv410	XVal Session 21	1	XVal Session 21-Typing - Numbers-1		2012-07-11 14:17:07.136000
	Edit pad (rev 88)		Brady	cv405	XVal Session 21	1	XVal Session 21-Typing - Numbers-1		2012-07-11 14:17:07.207000
	Edit pad (rev 89)		charles	cv410	XVal Session 21	1	XVal Session 21-Typing - Numbers-1		2012-07-11 14:17:07.923000
	Edit pad (rev 90)		Matt	cv310	XVal Session 21	1	XVal Session 21-Typing - Numbers-1		2012-07-11 14:17:07.938000
	Edit pad (rev 91)		charles	cv410	XVal Session 21	1	XVal Session 21-Typing - Numbers-1		2012-07-11 14:17:08.422000
	Edit pad (rev 92)		Matt	cv310	XVal Session 21	1	XVal Session 21-Typing - Numbers-1		2012-07-11 14:17:08.690000
	Edit pad (rev 93)		Matt	cv310	XVal Session 21	1	XVal Session 21-Typing - Numbers-1		2012-07-11 14:17:09.349000
	Edit pad (rev 94)		charles	cv410	XVal Session 21	1	XVal Session 21-Typing - Numbers-1		2012-07-11 14:17:09.742000
	Edit pad (rev 95)		Jamey	cv409	XVal Session 21	1	XVal Session 21-Typing - Numbers-1		2012-07-11 14:17:09.768000
	Edit pad (rev 96)		Brady	cv405	XVal Session 21	1	XVal Session 21-Typing - Numbers-1		2012-07-11 14:17:09.774000
	Edit pad (rev 97)		Brady	cv405	XVal Session 21	1	XVal Session 21-Typing - Numbers-1		2012-07-11 14:17:10.286000
	Edit pad (rev 98)		Matt	cv310	XVal Session 21	1	XVal Session 21-Typing - Numbers-1		2012-07-11 14:17:10.549000
	Edit pad (rev 99)		Brady	cv405	XVal Session 21	1	XVal Session 21-Typing - Numbers-1		2012-07-11 14:17:10.908000
	Edit pad (rev 100)		charles	cv410	XVal Session 21	1	XVal Session 21-Typing - Numbers-1		2012-07-11 14:17:11.532000
	Edit pad (rev 101)		Brady	cv405	XVal Session 21	1	XVal Session 21-Typing - Numbers-1		2012-07-11 14:17:11.570000
	Edit pad (rev 102)		charles	cv410	XVal Session 21	1	XVal Session 21-Typing - Numbers-1		2012-07-11 14:17:12.033000
	Edit pad (rev 103)		Brady	cv405	XVal Session 21	1	XVal Session 21-Typing - Numbers-1		2012-07-11 14:17:12.072000
	Edit pad (rev 104)		Matt	cv310	XVal Session 21	1	XVal Session 21-Typing - Numbers-1		2012-07-11 14:17:12.465000
	Edit pad (rev 105)		charles	cv410	XVal Session 21	1	XVal Session 21-Typing - Numbers-1		2012-07-11 14:17:12.533000
	Edit pad (rev 106)		Brady	cv405	XVal Session 21	1	XVal Session 21-Typing - Numbers-1		2012-07-11 14:17:12.840000
	Edit pad (rev 107)		charles	cv410	XVal Session 21	1	XVal Session 21-Typing - Numbers-1		2012-07-11 14:17:13.034000
	Edit pad (rev 108)		Matt	cv310	XVal Session 21	1	XVal Session 21-Typing - Numbers-1		2012-07-11 14:17:13.278000
	Edit pad (rev 109)		Brady	cv405	XVal Session 21	1	XVal Session 21-Typing - Numbers-1		2012-07-11 14:17:13.349000
	Edit pad (rev 110)		charles	cv410	XVal Session 21	1	XVal Session 21-Typing - Numbers-1		2012-07-11 14:17:13.534000
	Edit pad (rev 111)		Matt	cv310	XVal Session 21	1	XVal Session 21-Typing - Numbers-1		2012-07-11 14:17:13.781000
	Edit pad (rev 112)		Brady	cv405	XVal Session 21	1	XVal Session 21-Typing - Numbers-1		2012-07-11 14:17:13.894000
	Edit pad (rev 113)		Matt	cv310	XVal Session 21	1	XVal Session 21-Typing - Numbers-1		2012-07-11 14:17:14.282000
	Edit pad (rev 114)		Brady	cv405	XVal Session 21	1	XVal Session 21-Typing - Numbers-1		2012-07-11 14:17:14.419000
	Edit pad (rev 115)		Brady	cv405	XVal Session 21	1	XVal Session 21-Typing - Numbers-1		2012-07-11 14:17:15.144000
	Edit pad (rev 116)		Matt	cv310	XVal Session 21	1	XVal Session 21-Typing - Numbers-1		2012-07-11 14:17:15.741000
	Edit pad (rev 117)		Jamey	cv409	XVal Session 21	1	XVal Session 21-Typing - Numbers-1		2012-07-11 14:17:16.090000
	Edit pad (rev 118)		charles	cv410	XVal Session 21	1	XVal Session 21-Typing - Numbers-1		2012-07-11 14:17:16.123000
	Edit pad (rev 119)		Matt	cv310	XVal Session 21	1	XVal Session 21-Typing - Numbers-1		2012-07-11 14:17:16.241000
	Edit pad (rev 120)		Jamey	cv409	XVal Session 21	1	XVal Session 21-Typing - Numbers-1		2012-07-11 14:17:16.590000
	Edit pad (rev 121)		Matt	cv310	XVal Session 21	1	XVal Session 21-Typing - Numbers-1		2012-07-11 14:17:16.742000
	Edit pad (rev 122)		Brady	cv405	XVal Session 21	1	XVal Session 21-Typing - Numbers-1		2012-07-11 14:17:16.958000
	Edit pad (rev 123)		Jamey	cv409	XVal Session 21	1	XVal Session 21-Typing - Numbers-1		2012-07-11 14:17:17.090000
	Edit pad (rev 124)		Matt	cv310	XVal Session 21	1	XVal Session 21-Typing - Numbers-1		2012-07-11 14:17:17.395000
	Edit pad (rev 125)		Brady	cv405	XVal Session 21	1	XVal Session 21-Typing - Numbers-1		2012-07-11 14:17:17.457000
	Edit pad (rev 126)		Jamey	cv409	XVal Session 21	1	XVal Session 21-Typing - Numbers-1		2012-07-11 14:17:17.589000
	Edit pad (rev 127)		charles	cv410	XVal Session 21	1	XVal Session 21-Typing - Numbers-1		2012-07-11 14:17:17.611000
	Edit pad (rev 128)		Matt	cv310	XVal Session 21	1	XVal Session 21-Typing - Numbers-1		2012-07-11 14:17:17.895000
	Edit pad (rev 129)		charles	cv410	XVal Session 21	1	XVal Session 21-Typing - Numbers-1		2012-07-11 14:17:18.317000
	Edit pad (rev 130)		charles	cv410	XVal Session 21	1	XVal Session 21-Typing - Numbers-1		2012-07-11 14:17:18.818000
	Edit pad (rev 131)		Jamey	cv409	XVal Session 21	1	XVal Session 21-Typing - Numbers-1		2012-07-11 14:17:19.238000
	Edit pad (rev 132)		charles	cv410	XVal Session 21	1	XVal Session 21-Typing - Numbers-1		2012-07-11 14:17:19.316000
	Edit pad (rev 133)		Brady	cv405	XVal Session 21	1	XVal Session 21-Typing - Numbers-1		2012-07-11 14:17:19.497000
	Edit pad (rev 134)		Matt	cv310	XVal Session 21	1	XVal Session 21-Typing - Numbers-1		2012-07-11 14:17:19.582000
	Edit pad (rev 135)		Brady	cv405	XVal Session 21	1	XVal Session 21-Typing - Numbers-1		2012-07-11 14:17:20.005000
	Edit pad (rev 136)		Jamey	cv409	XVal Session 21	1	XVal Session 21-Typing - Numbers-1		2012-07-11 14:17:20.024000
	Edit pad (rev 137)		Matt	cv310	XVal Session 21	1	XVal Session 21-Typing - Numbers-1		2012-07-11 14:17:20.085000
	Edit pad (rev 138)		Brady	cv405	XVal Session 21	1	XVal Session 21-Typing - Numbers-1		2012-07-11 14:17:20.505000
	Edit pad (rev 139)		charles	cv410	XVal Session 21	1	XVal Session 21-Typing - Numbers-1		2012-07-11 14:17:20.524000
	Edit pad (rev 140)		Matt	cv310	XVal Session 21	1	XVal Session 21-Typing - Numbers-1		2012-07-11 14:17:20.585000
	Edit pad (rev 141)		Jamey	cv409	XVal Session 21	1	XVal Session 21-Typing - Numbers-1		2012-07-11 14:17:20.629000
	Edit pad (rev 142)		Brady	cv405	XVal Session 21	1	XVal Session 21-Typing - Numbers-1		2012-07-11 14:17:21.005000
	Edit pad (rev 143)		charles	cv410	XVal Session 21	1	XVal Session 21-Typing - Numbers-1		2012-07-11 14:17:21.699000
	Edit pad (rev 144)		Brady	cv405	XVal Session 21	1	XVal Session 21-Typing - Numbers-1		2012-07-11 14:17:21.726000
	Edit pad (rev 145)		Jamey	cv409	XVal Session 21	1	XVal Session 21-Typing - Numbers-1		2012-07-11 14:17:21.730000
	Edit pad (rev 146)		charles	cv410	XVal Session 21	1	XVal Session 21-Typing - Numbers-1		2012-07-11 14:17:22.199000
	Edit pad (rev 147)		Brady	cv405	XVal Session 21	1	XVal Session 21-Typing - Numbers-1		2012-07-11 14:17:22.238000
	Edit pad (rev 148)		Jamey	cv409	XVal Session 21	1	XVal Session 21-Typing - Numbers-1		2012-07-11 14:17:22.305000
	Edit pad (rev 149)		Brady	cv405	XVal Session 21	1	XVal Session 21-Typing - Numbers-1		2012-07-11 14:17:22.739000
	Edit pad (rev 150)		Jamey	cv409	XVal Session 21	1	XVal Session 21-Typing - Numbers-1		2012-07-11 14:17:22.805000
	Edit pad (rev 151)		charles	cv410	XVal Session 21	1	XVal Session 21-Typing - Numbers-1		2012-07-11 14:17:22.819000
	Edit pad (rev 152)		Brady	cv405	XVal Session 21	1	XVal Session 21-Typing - Numbers-1		2012-07-11 14:17:23.245000
	Edit pad (rev 153)		charles	cv410	XVal Session 21	1	XVal Session 21-Typing - Numbers-1		2012-07-11 14:17:23.321000
	Edit pad (rev 154)		charles	cv410	XVal Session 21	1	XVal Session 21-Typing - Numbers-1		2012-07-11 14:17:23.821000
	Edit pad (rev 155)		Matt	cv310	XVal Session 21	1	XVal Session 21-Typing - Numbers-1		2012-07-11 14:17:23.849000
	Edit pad (rev 156)		Brady	cv405	XVal Session 21	1	XVal Session 21-Typing - Numbers-1		2012-07-11 14:17:24.234000
	Edit pad (rev 157)		Matt	cv310	XVal Session 21	1	XVal Session 21-Typing - Numbers-1		2012-07-11 14:17:24.491000
	Edit pad (rev 158)		Brady	cv405	XVal Session 21	1	XVal Session 21-Typing - Numbers-1		2012-07-11 14:17:24.740000
	Edit pad (rev 159)		Brady	cv405	XVal Session 21	1	XVal Session 21-Typing - Numbers-1		2012-07-11 14:17:25.245000
	Edit pad (rev 160)		Jamey	cv409	XVal Session 21	1	XVal Session 21-Typing - Numbers-1		2012-07-11 14:17:25.579000
	Edit pad (rev 161)		Matt	cv310	XVal Session 21	1	XVal Session 21-Typing - Numbers-1		2012-07-11 14:17:25.764000
	Edit pad (rev 162)		Brady	cv405	XVal Session 21	1	XVal Session 21-Typing - Numbers-1		2012-07-11 14:17:25.978000
	Edit pad (rev 163)		Matt	cv310	XVal Session 21	1	XVal Session 21-Typing - Numbers-1		2012-07-11 14:17:26.265000
	Edit pad (rev 164)		charles	cv410	XVal Session 21	1	XVal Session 21-Typing - Numbers-1		2012-07-11 14:17:26.294000
	Edit pad (rev 165)		Jamey	cv409	XVal Session 21	1	XVal Session 21-Typing - Numbers-1		2012-07-11 14:17:26.320000
	Edit pad (rev 166)		Brady	cv405	XVal Session 21	1	XVal Session 21-Typing - Numbers-1		2012-07-11 14:17:26.490000
	Edit pad (rev 167)		Jamey	cv409	XVal Session 21	1	XVal Session 21-Typing - Numbers-1		2012-07-11 14:17:26.821000
	Edit pad (rev 168)		charles	cv410	XVal Session 21	1	XVal Session 21-Typing - Numbers-1		2012-07-11 14:17:26.906000
	Edit pad (rev 169)		Brady	cv405	XVal Session 21	1	XVal Session 21-Typing - Numbers-1		2012-07-11 14:17:27.099000
	Edit pad (rev 170)		Matt	cv310	XVal Session 21	1	XVal Session 21-Typing - Numbers-1		2012-07-11 14:17:27.153000
	Edit pad (rev 171)		charles	cv410	XVal Session 21	1	XVal Session 21-Typing - Numbers-1		2012-07-11 14:17:27.407000
	Edit pad (rev 172)		Jamey	cv409	XVal Session 21	1	XVal Session 21-Typing - Numbers-1		2012-07-11 14:17:27.678000
	Edit pad (rev 173)		Jamey	cv409	XVal Session 21	1	XVal Session 21-Typing - Numbers-1		2012-07-11 14:17:28.178000
	Edit pad (rev 174)		charles	cv410	XVal Session 21	1	XVal Session 21-Typing - Numbers-1		2012-07-11 14:17:28.205000
	Edit pad (rev 175)		Matt	cv310	XVal Session 21	1	XVal Session 21-Typing - Numbers-1		2012-07-11 14:17:28.568000
	Edit pad (rev 176)		Matt	cv310	XVal Session 21	1	XVal Session 21-Typing - Numbers-1		2012-07-11 14:17:29.068000
	Edit pad (rev 177)		Jamey	cv409	XVal Session 21	1	XVal Session 21-Typing - Numbers-1		2012-07-11 14:17:29.088000
	Edit pad (rev 178)		charles	cv410	XVal Session 21	1	XVal Session 21-Typing - Numbers-1		2012-07-11 14:17:29.113000
	Edit pad (rev 179)		Matt	cv310	XVal Session 21	1	XVal Session 21-Typing - Numbers-1		2012-07-11 14:17:29.570000
	Edit pad (rev 180)		charles	cv410	XVal Session 21	1	XVal Session 21-Typing - Numbers-1		2012-07-11 14:17:29.609000
	Edit pad (rev 181)		Matt	cv310	XVal Session 21	1	XVal Session 21-Typing - Numbers-1		2012-07-11 14:17:30.565000
	Edit pad (rev 182)		Matt	cv310	XVal Session 21	1	XVal Session 21-Typing - Numbers-1		2012-07-11 14:17:31.067000
	Edit pad (rev 183)		Jamey	cv409	XVal Session 21	1	XVal Session 21-Typing - Numbers-1		2012-07-11 14:17:31.192000
	Edit pad (rev 184)		Brady	cv405	XVal Session 21	1	XVal Session 21-Typing - Numbers-1		2012-07-11 14:17:31.988000
	Edit pad (rev 185)		Jamey	cv409	XVal Session 21	1	XVal Session 21-Typing - Numbers-1		2012-07-11 14:17:32.196000
	Edit pad (rev 186)		Jamey	cv409	XVal Session 21	1	XVal Session 21-Typing - Numbers-1		2012-07-11 14:17:32.697000
	Edit pad (rev 187)		Brady	cv405	XVal Session 21	1	XVal Session 21-Typing - Numbers-1		2012-07-11 14:17:32.740000
	Edit pad (rev 188)		Matt	cv310	XVal Session 21	1	XVal Session 21-Typing - Numbers-1		2012-07-11 14:17:32.975000
	Edit pad (rev 189)		Jamey	cv409	XVal Session 21	1	XVal Session 21-Typing - Numbers-1		2012-07-11 14:17:33.198000
	Edit pad (rev 190)		Brady	cv405	XVal Session 21	1	XVal Session 21-Typing - Numbers-1		2012-07-11 14:17:33.245000
	Edit pad (rev 191)		charles	cv410	XVal Session 21	1	XVal Session 21-Typing - Numbers-1		2012-07-11 14:17:33.495000
	Edit pad (rev 192)		Matt	cv310	XVal Session 21	1	XVal Session 21-Typing - Numbers-1		2012-07-11 14:17:34.015000
	Edit pad (rev 193)		Jamey	cv409	XVal Session 21	1	XVal Session 21-Typing - Numbers-1		2012-07-11 14:17:34.064000
	Edit pad (rev 194)		Matt	cv310	XVal Session 21	1	XVal Session 21-Typing - Numbers-1		2012-07-11 14:17:34.516000
	Edit pad (rev 195)		Matt	cv310	XVal Session 21	1	XVal Session 21-Typing - Numbers-1		2012-07-11 14:17:35.016000
	Edit pad (rev 196)		charles	cv410	XVal Session 21	1	XVal Session 21-Typing - Numbers-1		2012-07-11 14:17:35.151000
	Edit pad (rev 197)		Brady	cv405	XVal Session 21	1	XVal Session 21-Typing - Numbers-1		2012-07-11 14:17:35.381000
	Edit pad (rev 198)		Matt	cv310	XVal Session 21	1	XVal Session 21-Typing - Numbers-1		2012-07-11 14:17:35.514000
	Edit pad (rev 199)		Jamey	cv409	XVal Session 21	1	XVal Session 21-Typing - Numbers-1		2012-07-11 14:17:35.632000
	Edit pad (rev 200)		Brady	cv405	XVal Session 21	1	XVal Session 21-Typing - Numbers-1		2012-07-11 14:17:35.881000
	Edit pad (rev 201)		charles	cv410	XVal Session 21	1	XVal Session 21-Typing - Numbers-1		2012-07-11 14:17:35.887000
	Edit pad (rev 202)		Matt	cv310	XVal Session 21	1	XVal Session 21-Typing - Numbers-1		2012-07-11 14:17:36.014000
	Edit pad (rev 203)		Jamey	cv409	XVal Session 21	1	XVal Session 21-Typing - Numbers-1		2012-07-11 14:17:36.134000
	Edit pad (rev 204)		Brady	cv405	XVal Session 21	1	XVal Session 21-Typing - Numbers-1		2012-07-11 14:17:36.380000
	Edit pad (rev 205)		charles	cv410	XVal Session 21	1	XVal Session 21-Typing - Numbers-1		2012-07-11 14:17:36.403000
	Edit pad (rev 206)		Matt	cv310	XVal Session 21	1	XVal Session 21-Typing - Numbers-1		2012-07-11 14:17:36.513000
	Edit pad (rev 207)		Brady	cv405	XVal Session 21	1	XVal Session 21-Typing - Numbers-1		2012-07-11 14:17:36.880000
	Edit pad (rev 208)		charles	cv410	XVal Session 21	1	XVal Session 21-Typing - Numbers-1		2012-07-11 14:17:36.927000
	Edit pad (rev 209)		Matt	cv310	XVal Session 21	1	XVal Session 21-Typing - Numbers-1		2012-07-11 14:17:37.016000
	Edit pad (rev 210)		Jamey	cv409	XVal Session 21	1	XVal Session 21-Typing - Numbers-1		2012-07-11 14:17:37.354000
	Edit pad (rev 211)		Brady	cv405	XVal Session 21	1	XVal Session 21-Typing - Numbers-1		2012-07-11 14:17:37.378000
	Edit pad (rev 212)		Matt	cv310	XVal Session 21	1	XVal Session 21-Typing - Numbers-1		2012-07-11 14:17:37.514000
	Edit pad (rev 213)		charles	cv410	XVal Session 21	1	XVal Session 21-Typing - Numbers-1		2012-07-11 14:17:37.532000
	Edit pad (rev 214)		Brady	cv405	XVal Session 21	1	XVal Session 21-Typing - Numbers-1		2012-07-11 14:17:37.880000
	Edit pad (rev 215)		Jamey	cv409	XVal Session 21	1	XVal Session 21-Typing - Numbers-1		2012-07-11 14:17:37.896000
	Edit pad (rev 216)		Matt	cv310	XVal Session 21	1	XVal Session 21-Typing - Numbers-1		2012-07-11 14:17:38.014000
	Edit pad (rev 217)		Brady	cv405	XVal Session 21	1	XVal Session 21-Typing - Numbers-1		2012-07-11 14:17:38.380000
	Edit pad (rev 218)		Jamey	cv409	XVal Session 21	1	XVal Session 21-Typing - Numbers-1		2012-07-11 14:17:38.394000
	Edit pad (rev 219)		Matt	cv310	XVal Session 21	1	XVal Session 21-Typing - Numbers-1		2012-07-11 14:17:38.515000
	Edit pad (rev 220)		Jamey	cv409	XVal Session 21	1	XVal Session 21-Typing - Numbers-1		2012-07-11 14:17:38.895000
	Edit pad (rev 221)		Brady	cv405	XVal Session 21	1	XVal Session 21-Typing - Numbers-1		2012-07-11 14:17:38.962000
	Edit pad (rev 222)		Matt	cv310	XVal Session 21	1	XVal Session 21-Typing - Numbers-1		2012-07-11 14:17:39.016000
	Edit pad (rev 223)		Brady	cv405	XVal Session 21	1	XVal Session 21-Typing - Numbers-1		2012-07-11 14:17:39.474000
	Edit pad (rev 224)		Matt	cv310	XVal Session 21	1	XVal Session 21-Typing - Numbers-1		2012-07-11 14:17:39.516000
	Edit pad (rev 225)		Brady	cv405	XVal Session 21	1	XVal Session 21-Typing - Numbers-1		2012-07-11 14:17:39.974000
	Edit pad (rev 226)		Matt	cv310	XVal Session 21	1	XVal Session 21-Typing - Numbers-1		2012-07-11 14:17:40.018000
	Edit pad (rev 227)		charles	cv410	XVal Session 21	1	XVal Session 21-Typing - Numbers-1		2012-07-11 14:17:40.345000
	Edit pad (rev 228)		Brady	cv405	XVal Session 21	1	XVal Session 21-Typing - Numbers-1		2012-07-11 14:17:40.473000
	Edit pad (rev 229)		Matt	cv310	XVal Session 21	1	XVal Session 21-Typing - Numbers-1		2012-07-11 14:17:40.517000
	Edit pad (rev 230)		Jamey	cv409	XVal Session 21	1	XVal Session 21-Typing - Numbers-1		2012-07-11 14:17:40.580000
	Edit pad (rev 231)		Brady	cv405	XVal Session 21	1	XVal Session 21-Typing - Numbers-1		2012-07-11 14:17:41.015000
	Edit pad (rev 232)		Matt	cv310	XVal Session 21	1	XVal Session 21-Typing - Numbers-1		2012-07-11 14:17:41.017000
	Edit pad (rev 233)		Jamey	cv409	XVal Session 21	1	XVal Session 21-Typing - Numbers-1		2012-07-11 14:17:41.082000
	Edit pad (rev 234)		Matt	cv310	XVal Session 21	1	XVal Session 21-Typing - Numbers-1		2012-07-11 14:17:41.517000
	Edit pad (rev 235)		Brady	cv405	XVal Session 21	1	XVal Session 21-Typing - Numbers-1		2012-07-11 14:17:41.521000
	Edit pad (rev 236)		Jamey	cv409	XVal Session 21	1	XVal Session 21-Typing - Numbers-1		2012-07-11 14:17:41.581000
	Edit pad (rev 237)		Brady	cv405	XVal Session 21	1	XVal Session 21-Typing - Numbers-1		2012-07-11 14:17:42.023000
	Edit pad (rev 238)		Jamey	cv409	XVal Session 21	1	XVal Session 21-Typing - Numbers-1		2012-07-11 14:17:42.081000
	Edit pad (rev 239)		Brady	cv405	XVal Session 21	1	XVal Session 21-Typing - Numbers-1		2012-07-11 14:17:42.522000
	Edit pad (rev 240)		Matt	cv310	XVal Session 21	1	XVal Session 21-Typing - Numbers-1		2012-07-11 14:17:42.565000
	Edit pad (rev 241)		Jamey	cv409	XVal Session 21	1	XVal Session 21-Typing - Numbers-1		2012-07-11 14:17:42.585000
	Edit pad (rev 242)		Matt	cv310	XVal Session 21	1	XVal Session 21-Typing - Numbers-1		2012-07-11 14:17:43.067000
	Edit pad (rev 243)		Jamey	cv409	XVal Session 21	1	XVal Session 21-Typing - Numbers-1		2012-07-11 14:17:43.088000
	Edit pad (rev 244)		charles	cv410	XVal Session 21	1	XVal Session 21-Typing - Numbers-1		2012-07-11 14:17:43.573000
	Edit pad (rev 245)		Jamey	cv409	XVal Session 21	1	XVal Session 21-Typing - Numbers-1		2012-07-11 14:17:43.587000
	Edit pad (rev 246)		Jamey	cv409	XVal Session 21	1	XVal Session 21-Typing - Numbers-1		2012-07-11 14:17:44.099000
	Edit pad (rev 247)		Brady	cv405	XVal Session 21	1	XVal Session 21-Typing - Numbers-1		2012-07-11 14:17:44.183000
	Edit pad (rev 248)		charles	cv410	XVal Session 21	1	XVal Session 21-Typing - Numbers-1		2012-07-11 14:17:44.415000
	Edit pad (rev 249)		Matt	cv310	XVal Session 21	1	XVal Session 21-Typing - Numbers-1		2012-07-11 14:17:44.443000
	Edit pad (rev 250)		Brady	cv405	XVal Session 21	1	XVal Session 21-Typing - Numbers-1		2012-07-11 14:17:44.698000
	Edit pad (rev 251)		Matt	cv310	XVal Session 21	1	XVal Session 21-Typing - Numbers-1		2012-07-11 14:17:44.944000
	Edit pad (rev 252)		charles	cv410	XVal Session 21	1	XVal Session 21-Typing - Numbers-1		2012-07-11 14:17:44.970000
	Edit pad (rev 253)		Jamey	cv409	XVal Session 21	1	XVal Session 21-Typing - Numbers-1		2012-07-11 14:17:45.114000
	Edit pad (rev 254)		Brady	cv405	XVal Session 21	1	XVal Session 21-Typing - Numbers-1		2012-07-11 14:17:45.208000
	Edit pad (rev 255)		Matt	cv310	XVal Session 21	1	XVal Session 21-Typing - Numbers-1		2012-07-11 14:17:45.448000
	Edit pad (rev 256)		Jamey	cv409	XVal Session 21	1	XVal Session 21-Typing - Numbers-1		2012-07-11 14:17:45.614000
	Edit pad (rev 257)		charles	cv410	XVal Session 21	1	XVal Session 21-Typing - Numbers-1		2012-07-11 14:17:45.647000
	Edit pad (rev 258)		Brady	cv405	XVal Session 21	1	XVal Session 21-Typing - Numbers-1		2012-07-11 14:17:45.707000
	Edit pad (rev 259)		Matt	cv310	XVal Session 21	1	XVal Session 21-Typing - Numbers-1		2012-07-11 14:17:46.040000
	Edit pad (rev 260)		Brady	cv405	XVal Session 21	1	XVal Session 21-Typing - Numbers-1		2012-07-11 14:17:46.208000
	Edit pad (rev 261)		Jamey	cv409	XVal Session 21	1	XVal Session 21-Typing - Numbers-1		2012-07-11 14:17:46.322000
	Edit pad (rev 262)		Matt	cv310	XVal Session 21	1	XVal Session 21-Typing - Numbers-1		2012-07-11 14:17:46.588000
	Edit pad (rev 263)		Brady	cv405	XVal Session 21	1	XVal Session 21-Typing - Numbers-1		2012-07-11 14:17:46.707000
	Edit pad (rev 264)		Jamey	cv409	XVal Session 21	1	XVal Session 21-Typing - Numbers-1		2012-07-11 14:17:46.822000
	Edit pad (rev 265)		Matt	cv310	XVal Session 21	1	XVal Session 21-Typing - Numbers-1		2012-07-11 14:17:47.088000
	Edit pad (rev 266)		Brady	cv405	XVal Session 21	1	XVal Session 21-Typing - Numbers-1		2012-07-11 14:17:47.206000
	Edit pad (rev 267)		charles	cv410	XVal Session 21	1	XVal Session 21-Typing - Numbers-1		2012-07-11 14:17:47.223000
	Edit pad (rev 268)		Matt	cv310	XVal Session 21	1	XVal Session 21-Typing - Numbers-1		2012-07-11 14:17:47.588000
	Edit pad (rev 269)		Brady	cv405	XVal Session 21	1	XVal Session 21-Typing - Numbers-1		2012-07-11 14:17:47.709000
	Edit pad (rev 270)		charles	cv410	XVal Session 21	1	XVal Session 21-Typing - Numbers-1		2012-07-11 14:17:47.758000
	Edit pad (rev 271)		Brady	cv405	XVal Session 21	1	XVal Session 21-Typing - Numbers-1		2012-07-11 14:17:48.210000
	Edit pad (rev 272)		charles	cv410	XVal Session 21	1	XVal Session 21-Typing - Numbers-1		2012-07-11 14:17:48.228000
	Edit pad (rev 273)		Matt	cv310	XVal Session 21	1	XVal Session 21-Typing - Numbers-1		2012-07-11 14:17:48.410000
	Edit pad (rev 274)		Brady	cv405	XVal Session 21	1	XVal Session 21-Typing - Numbers-1		2012-07-11 14:17:48.710000
	Edit pad (rev 275)		Jamey	cv409	XVal Session 21	1	XVal Session 21-Typing - Numbers-1		2012-07-11 14:17:48.721000
	Edit pad (rev 276)		charles	cv410	XVal Session 21	1	XVal Session 21-Typing - Numbers-1		2012-07-11 14:17:48.724000
	Edit pad (rev 277)		charles	cv410	XVal Session 21	1	XVal Session 21-Typing - Numbers-1		2012-07-11 14:17:49.226000
	Edit pad (rev 278)		Brady	cv405	XVal Session 21	1	XVal Session 21-Typing - Numbers-1		2012-07-11 14:17:49.576000
	Edit pad (rev 279)		Brady	cv405	XVal Session 21	1	XVal Session 21-Typing - Numbers-1		2012-07-11 14:17:50.084000
	Edit pad (rev 280)		Jamey	cv409	XVal Session 21	1	XVal Session 21-Typing - Numbers-1		2012-07-11 14:17:50.361000
	Edit pad (rev 281)		Jamey	cv409	XVal Session 21	1	XVal Session 21-Typing - Numbers-1		2012-07-11 14:17:50.915000
	Edit pad (rev 282)		Brady	cv405	XVal Session 21	1	XVal Session 21-Typing - Numbers-1		2012-07-11 14:17:50.976000
	Edit pad (rev 283)		charles	cv410	XVal Session 21	1	XVal Session 21-Typing - Numbers-1		2012-07-11 14:17:51.478000
	Edit pad (rev 284)		Brady	cv405	XVal Session 21	1	XVal Session 21-Typing - Numbers-1		2012-07-11 14:17:51.495000
	Edit pad (rev 285)		charles	cv410	XVal Session 21	1	XVal Session 21-Typing - Numbers-1		2012-07-11 14:17:51.979000
	Edit pad (rev 286)		Brady	cv405	XVal Session 21	1	XVal Session 21-Typing - Numbers-1		2012-07-11 14:17:51.996000
	Edit pad (rev 287)		Jamey	cv409	XVal Session 21	1	XVal Session 21-Typing - Numbers-1		2012-07-11 14:17:52.070000
	Edit pad (rev 288)		charles	cv410	XVal Session 21	1	XVal Session 21-Typing - Numbers-1		2012-07-11 14:17:52.588000
	Edit pad (rev 289)		Jamey	cv409	XVal Session 21	1	XVal Session 21-Typing - Numbers-1		2012-07-11 14:17:52.597000
	Edit pad (rev 290)		charles	cv410	XVal Session 21	1	XVal Session 21-Typing - Numbers-1		2012-07-11 14:17:53.089000
	Edit pad (rev 291)		Jamey	cv409	XVal Session 21	1	XVal Session 21-Typing - Numbers-1		2012-07-11 14:17:53.097000
	Edit pad (rev 292)		charles	cv410	XVal Session 21	1	XVal Session 21-Typing - Numbers-1		2012-07-11 14:17:53.590000
	Edit pad (rev 293)		Brady	cv405	XVal Session 21	1	XVal Session 21-Typing - Numbers-1		2012-07-11 14:17:53.945000
	Edit pad (rev 294)		charles	cv410	XVal Session 21	1	XVal Session 21-Typing - Numbers-1		2012-07-11 14:17:54.090000
	Edit pad (rev 295)		Brady	cv405	XVal Session 21	1	XVal Session 21-Typing - Numbers-1		2012-07-11 14:17:54.459000
	Edit pad (rev 296)		Jamey	cv409	XVal Session 21	1	XVal Session 21-Typing - Numbers-1		2012-07-11 14:17:55.088000
	Edit pad (rev 297)		Jamey	cv409	XVal Session 21	1	XVal Session 21-Typing - Numbers-1		2012-07-11 14:17:55.601000
	Edit pad (rev 298)		Brady	cv405	XVal Session 21	1	XVal Session 21-Typing - Numbers-1		2012-07-11 14:17:55.697000
	Edit pad (rev 299)		Jamey	cv409	XVal Session 21	1	XVal Session 21-Typing - Numbers-1		2012-07-11 14:17:56.184000
	Edit pad (rev 300)		Brady	cv405	XVal Session 21	1	XVal Session 21-Typing - Numbers-1		2012-07-11 14:17:56.247000
	Edit pad (rev 301)		Jamey	cv409	XVal Session 21	1	XVal Session 21-Typing - Numbers-1		2012-07-11 14:17:56.685000
	Edit pad (rev 302)		charles	cv410	XVal Session 21	1	XVal Session 21-Typing - Numbers-1		2012-07-11 14:17:56.744000
	Edit pad (rev 303)		Brady	cv405	XVal Session 21	1	XVal Session 21-Typing - Numbers-1		2012-07-11 14:17:56.759000
	Edit pad (rev 304)		Jamey	cv409	XVal Session 21	1	XVal Session 21-Typing - Numbers-1		2012-07-11 14:17:57.185000
	Edit pad (rev 305)		charles	cv410	XVal Session 21	1	XVal Session 21-Typing - Numbers-1		2012-07-11 14:17:57.245000
	Edit pad (rev 306)		charles	cv410	XVal Session 21	1	XVal Session 21-Typing - Numbers-1		2012-07-11 14:17:57.744000
	Edit pad (rev 307)		charles	cv410	XVal Session 21	1	XVal Session 21-Typing - Numbers-1		2012-07-11 14:17:58.248000
	Edit pad (rev 308)		Jamey	cv409	XVal Session 21	1	XVal Session 21-Typing - Numbers-1		2012-07-11 14:17:58.273000
	Edit pad (rev 309)		Brady	cv405	XVal Session 21	1	XVal Session 21-Typing - Numbers-1		2012-07-11 14:17:58.291000
	Edit pad (rev 310)		Jamey	cv409	XVal Session 21	1	XVal Session 21-Typing - Numbers-1		2012-07-11 14:17:58.773000
	Edit pad (rev 311)		Brady	cv405	XVal Session 21	1	XVal Session 21-Typing - Numbers-1		2012-07-11 14:17:58.816000
	Edit pad (rev 312)		charles	cv410	XVal Session 21	1	XVal Session 21-Typing - Numbers-1		2012-07-11 14:17:59.020000
	Edit pad (rev 313)		Brady	cv405	XVal Session 21	1	XVal Session 21-Typing - Numbers-1		2012-07-11 14:17:59.317000
	Edit pad (rev 314)		Brady	cv405	XVal Session 21	1	XVal Session 21-Typing - Numbers-1		2012-07-11 14:17:59.817000
	Edit pad (rev 315)		charles	cv410	XVal Session 21	1	XVal Session 21-Typing - Numbers-1		2012-07-11 14:18:00.316000
	Edit pad (rev 316)		charles	cv410	XVal Session 21	1	XVal Session 21-Typing - Numbers-1		2012-07-11 14:18:01.075000
	Edit pad (rev 317)		Brady	cv405	XVal Session 21	1	XVal Session 21-Typing - Numbers-1		2012-07-11 14:18:01.426000
	Edit pad (rev 318)		charles	cv410	XVal Session 21	1	XVal Session 21-Typing - Numbers-1		2012-07-11 14:18:01.575000
	Edit pad (rev 319)		Brady	cv405	XVal Session 21	1	XVal Session 21-Typing - Numbers-1		2012-07-11 14:18:01.927000
	Edit pad (rev 320)		charles	cv410	XVal Session 21	1	XVal Session 21-Typing - Numbers-1		2012-07-11 14:18:02.074000
	Edit pad (rev 321)		Brady	cv405	XVal Session 21	1	XVal Session 21-Typing - Numbers-1		2012-07-11 14:18:02.653000
	Edit pad (rev 322)		Jamey	cv409	XVal Session 21	1	XVal Session 21-Typing - Numbers-1		2012-07-11 14:18:02.812000
	Edit pad (rev 323)		Brady	cv405	XVal Session 21	1	XVal Session 21-Typing - Numbers-1		2012-07-11 14:18:03.161000
	Edit pad (rev 324)		Brady	cv405	XVal Session 21	1	XVal Session 21-Typing - Numbers-1		2012-07-11 14:18:03.661000
	Edit pad (rev 325)		Jamey	cv409	XVal Session 21	1	XVal Session 21-Typing - Numbers-1		2012-07-11 14:18:03.768000
	Edit pad (rev 326)		Brady	cv405	XVal Session 21	1	XVal Session 21-Typing - Numbers-1		2012-07-11 14:18:04.229000
	Edit pad (rev 327)		Brady	cv405	XVal Session 21	1	XVal Session 21-Typing - Numbers-1		2012-07-11 14:18:04.739000
	Edit pad (rev 328)		Brady	cv405	XVal Session 21	1	XVal Session 21-Typing - Numbers-1		2012-07-11 14:18:06.225000
	Edit pad (rev 329)		Brady	cv405	XVal Session 21	1	XVal Session 21-Typing - Numbers-1		2012-07-11 14:18:06.725000
	Edit pad (rev 330)		charles	cv410	XVal Session 21	1	XVal Session 21-Typing - Numbers-1		2012-07-11 14:18:06.900000
	Edit pad (rev 331)		Brady	cv405	XVal Session 21	1	XVal Session 21-Typing - Numbers-1		2012-07-11 14:18:07.240000
	Edit pad (rev 332)		Brady	cv405	XVal Session 21	1	XVal Session 21-Typing - Numbers-1		2012-07-11 14:18:07.771000
	Edit pad (rev 333)		Brady	cv405	XVal Session 21	1	XVal Session 21-Typing - Numbers-1		2012-07-11 14:18:08.240000
	Edit pad (rev 334)		charles	cv410	XVal Session 21	1	XVal Session 21-Typing - Numbers-1		2012-07-11 14:18:08.361000
	Edit pad (rev 335)		Brady	cv405	XVal Session 21	1	XVal Session 21-Typing - Numbers-1		2012-07-11 14:18:08.740000
	Edit pad (rev 336)		Brady	cv405	XVal Session 21	1	XVal Session 21-Typing - Numbers-1		2012-07-11 14:18:09.240000
	Edit pad (rev 337)		Brady	cv405	XVal Session 21	1	XVal Session 21-Typing - Numbers-1		2012-07-11 14:18:10.454000
	Edit pad (rev 338)		Brady	cv405	XVal Session 21	1	XVal Session 21-Typing - Numbers-1		2012-07-11 14:18:11.107000
	Edit pad (rev 339)		Brady	cv405	XVal Session 21	1	XVal Session 21-Typing - Numbers-1		2012-07-11 14:18:11.614000
	Edit pad (rev 340)		Brady	cv405	XVal Session 21	1	XVal Session 21-Typing - Numbers-1		2012-07-11 14:18:12.121000
	Edit pad (rev 341)		Brady	cv405	XVal Session 21	1	XVal Session 21-Typing - Numbers-1		2012-07-11 14:18:12.630000
	Edit pad (rev 342)		Brady	cv405	XVal Session 21	1	XVal Session 21-Typing - Numbers-1		2012-07-11 14:18:13.130000
	Edit pad (rev 343)		Brady	cv405	XVal Session 21	1	XVal Session 21-Typing - Numbers-1		2012-07-11 14:18:13.630000
	Edit pad (rev 344)		Brady	cv405	XVal Session 21	1	XVal Session 21-Typing - Numbers-1		2012-07-11 14:18:14.131000
	Edit pad (rev 345)		Brady	cv405	XVal Session 21	1	XVal Session 21-Typing - Numbers-1		2012-07-11 14:18:15.622000
	Edit pad (rev 346)		Brady	cv405	XVal Session 21	1	XVal Session 21-Typing - Numbers-1		2012-07-11 14:18:16.129000
	Edit pad (rev 347)		Jamey	cv409	XVal Session 21	1	XVal Session 21-Typing - Numbers-1		2012-07-11 14:18:16.287000
	Edit pad (rev 348)		Brady	cv405	XVal Session 21	1	XVal Session 21-Typing - Numbers-1		2012-07-11 14:18:16.784000
	Edit pad (rev 349)		Jamey	cv409	XVal Session 21	1	XVal Session 21-Typing - Numbers-1		2012-07-11 14:18:16.788000
	Edit pad (rev 350)		Jamey	cv409	XVal Session 21	1	XVal Session 21-Typing - Numbers-1		2012-07-11 14:18:17.288000
	Edit pad (rev 351)		Brady	cv405	XVal Session 21	1	XVal Session 21-Typing - Numbers-1		2012-07-11 14:18:17.317000
	Edit pad (rev 352)		Jamey	cv409	XVal Session 21	1	XVal Session 21-Typing - Numbers-1		2012-07-11 14:18:17.789000
	Edit pad (rev 353)		Brady	cv405	XVal Session 21	1	XVal Session 21-Typing - Numbers-1		2012-07-11 14:18:17.816000
	Edit pad (rev 354)		Matt	cv310	XVal Session 21	1	XVal Session 21-Typing - Numbers-1		2012-07-11 14:18:28.860000
	Edit pad (rev 355)		Matt	cv310	XVal Session 21	1	XVal Session 21-Typing - Numbers-1		2012-07-11 14:18:29.359000
	Edit pad (rev 356)		Matt	cv310	XVal Session 21	1	XVal Session 21-Typing - Numbers-1		2012-07-11 14:18:29.859000
	Edit pad (rev 357)		Matt	cv310	XVal Session 21	1	XVal Session 21-Typing - Numbers-1		2012-07-11 14:18:30.361000
	Edit pad (rev 358)		Matt	cv310	XVal Session 21	1	XVal Session 21-Typing - Numbers-1		2012-07-11 14:18:30.866000
	Edit pad (rev 359)		Matt	cv310	XVal Session 21	1	XVal Session 21-Typing - Numbers-1		2012-07-11 14:18:31.365000
	Edit pad (rev 360)		Matt	cv310	XVal Session 21	1	XVal Session 21-Typing - Numbers-1		2012-07-11 14:18:31.866000
	Edit pad (rev 361)		Matt	cv310	XVal Session 21	1	XVal Session 21-Typing - Numbers-1		2012-07-11 14:18:32.366000
	Edit pad (rev 362)		Matt	cv310	XVal Session 21	1	XVal Session 21-Typing - Numbers-1		2012-07-11 14:18:32.866000
	Edit pad (rev 363)		Brady	cv405	XVal Session 21	1	XVal Session 21-Typing - Numbers-1		2012-07-11 14:18:34.428000
	Edit pad (rev 364)		charles	cv410	XVal Session 21	1	XVal Session 21-Typing - Numbers-1		2012-07-11 14:18:38.594000
	Edit pad (rev 365)		charles	cv410	XVal Session 21	1	XVal Session 21-Typing - Numbers-1		2012-07-11 14:18:39.093000
	Edit pad (rev 366)		Matt	cv310	XVal Session 21	1	XVal Session 21-Typing - Numbers-1		2012-07-11 14:18:39.190000
	Edit pad (rev 367)		charles	cv410	XVal Session 21	1	XVal Session 21-Typing - Numbers-1		2012-07-11 14:18:40.384000
	Edit pad (rev 368)		Matt	cv310	XVal Session 21	1	XVal Session 21-Typing - Numbers-1		2012-07-11 14:18:40.875000
	Edit pad (rev 369)		charles	cv410	XVal Session 21	1	XVal Session 21-Typing - Numbers-1		2012-07-11 14:18:40.884000
	Edit pad (rev 370)		charles	cv410	XVal Session 21	1	XVal Session 21-Typing - Numbers-1		2012-07-11 14:18:41.530000
	Edit pad (rev 371)		Matt	cv310	XVal Session 21	1	XVal Session 21-Typing - Numbers-1		2012-07-11 14:18:41.600000
	Edit pad (rev 372)		Matt	cv310	XVal Session 21	1	XVal Session 21-Typing - Numbers-1		2012-07-11 14:18:42.102000
	Edit pad (rev 373)		Matt	cv310	XVal Session 21	1	XVal Session 21-Typing - Numbers-1		2012-07-11 14:18:42.601000
	Edit pad (rev 374)		Matt	cv310	XVal Session 21	1	XVal Session 21-Typing - Numbers-1		2012-07-11 14:18:43.101000
	Edit pad (rev 375)		charles	cv410	XVal Session 21	1	XVal Session 21-Typing - Numbers-1		2012-07-11 14:18:43.346000
	Edit pad (rev 376)		charles	cv410	XVal Session 21	1	XVal Session 21-Typing - Numbers-1		2012-07-11 14:18:43.846000
	Edit pad (rev 377)		Matt	cv310	XVal Session 21	1	XVal Session 21-Typing - Numbers-1		2012-07-11 14:18:44.319000
	Edit pad (rev 378)		charles	cv410	XVal Session 21	1	XVal Session 21-Typing - Numbers-1		2012-07-11 14:18:44.347000
	Edit pad (rev 379)		Matt	cv310	XVal Session 21	1	XVal Session 21-Typing - Numbers-1		2012-07-11 14:18:44.820000
	Edit pad (rev 380)		charles	cv410	XVal Session 21	1	XVal Session 21-Typing - Numbers-1		2012-07-11 14:18:45.057000
	Edit pad (rev 381)		Matt	cv310	XVal Session 21	1	XVal Session 21-Typing - Numbers-1		2012-07-11 14:18:45.319000
	Edit pad (rev 382)		Matt	cv310	XVal Session 21	1	XVal Session 21-Typing - Numbers-1		2012-07-11 14:18:45.821000
	Edit pad (rev 383)		charles	cv410	XVal Session 21	1	XVal Session 21-Typing - Numbers-1		2012-07-11 14:18:46.495000
	Edit pad (rev 384)		charles	cv410	XVal Session 21	1	XVal Session 21-Typing - Numbers-1		2012-07-11 14:18:46.997000
	Edit pad (rev 385)		charles	cv410	XVal Session 21	1	XVal Session 21-Typing - Numbers-1		2012-07-11 14:18:47.498000
	Edit pad (rev 386)		charles	cv410	XVal Session 21	1	XVal Session 21-Typing - Numbers-1		2012-07-11 14:18:47.998000
	Edit pad (rev 387)		charles	cv410	XVal Session 21	1	XVal Session 21-Typing - Numbers-1		2012-07-11 14:18:48.496000
	Edit pad (rev 388)		Matt	cv310	XVal Session 21	1	XVal Session 21-Typing - Numbers-1		2012-07-11 14:18:48.916000
	Edit pad (rev 389)		Matt	cv310	XVal Session 21	1	XVal Session 21-Typing - Numbers-1		2012-07-11 14:18:49.417000
	Edit pad (rev 390)		charles	cv410	XVal Session 21	1	XVal Session 21-Typing - Numbers-1		2012-07-11 14:18:49.519000
	Edit pad (rev 391)		Matt	cv310	XVal Session 21	1	XVal Session 21-Typing - Numbers-1		2012-07-11 14:18:50.441000
	Edit pad (rev 392)		charles	cv410	XVal Session 21	1	XVal Session 21-Typing - Numbers-1		2012-07-11 14:18:50.821000
	Edit pad (rev 393)		Matt	cv310	XVal Session 21	1	XVal Session 21-Typing - Numbers-1		2012-07-11 14:18:50.940000
	Edit pad (rev 394)		charles	cv410	XVal Session 21	1	XVal Session 21-Typing - Numbers-1		2012-07-11 14:18:51.323000
	Edit pad (rev 395)		Matt	cv310	XVal Session 21	1	XVal Session 21-Typing - Numbers-1		2012-07-11 14:18:51.441000
	Edit pad (rev 396)		charles	cv410	XVal Session 21	1	XVal Session 21-Typing - Numbers-1		2012-07-11 14:18:51.821000
	Edit pad (rev 397)		Brady	cv405	XVal Session 21	1	XVal Session 21-Typing - Numbers-1		2012-07-11 14:18:52.367000
	Edit pad (rev 398)		Matt	cv310	XVal Session 21	1	XVal Session 21-Typing - Numbers-1		2012-07-11 14:18:52.581000
	Edit pad (rev 399)		charles	cv410	XVal Session 21	1	XVal Session 21-Typing - Numbers-1		2012-07-11 14:18:52.837000
	Edit pad (rev 400)		Brady	cv405	XVal Session 21	1	XVal Session 21-Typing - Numbers-1		2012-07-11 14:18:52.867000
	Edit pad (rev 401)		Matt	cv310	XVal Session 21	1	XVal Session 21-Typing - Numbers-1		2012-07-11 14:18:53.234000
	Edit pad (rev 402)		Brady	cv405	XVal Session 21	1	XVal Session 21-Typing - Numbers-1		2012-07-11 14:18:53.365000
	Edit pad (rev 403)		Brady	cv405	XVal Session 21	1	XVal Session 21-Typing - Numbers-1		2012-07-11 14:18:54.306000
	Edit pad (rev 404)		charles	cv410	XVal Session 21	1	XVal Session 21-Typing - Numbers-1		2012-07-11 14:18:54.485000
	Edit pad (rev 405)		Matt	cv310	XVal Session 21	1	XVal Session 21-Typing - Numbers-1		2012-07-11 14:18:54.526000
	Edit pad (rev 406)		Brady	cv405	XVal Session 21	1	XVal Session 21-Typing - Numbers-1		2012-07-11 14:18:54.817000
	Edit pad (rev 407)		charles	cv410	XVal Session 21	1	XVal Session 21-Typing - Numbers-1		2012-07-11 14:18:54.986000
	Edit pad (rev 408)		Matt	cv310	XVal Session 21	1	XVal Session 21-Typing - Numbers-1		2012-07-11 14:18:55.031000
	Edit pad (rev 409)		Brady	cv405	XVal Session 21	1	XVal Session 21-Typing - Numbers-1		2012-07-11 14:18:55.318000
	Edit pad (rev 410)		charles	cv410	XVal Session 21	1	XVal Session 21-Typing - Numbers-1		2012-07-11 14:18:55.489000
	Edit pad (rev 411)		Matt	cv310	XVal Session 21	1	XVal Session 21-Typing - Numbers-1		2012-07-11 14:18:55.528000
	Edit pad (rev 412)		Brady	cv405	XVal Session 21	1	XVal Session 21-Typing - Numbers-1		2012-07-11 14:18:55.817000
	Edit pad (rev 413)		charles	cv410	XVal Session 21	1	XVal Session 21-Typing - Numbers-1		2012-07-11 14:18:55.987000
	Edit pad (rev 414)		Brady	cv405	XVal Session 21	1	XVal Session 21-Typing - Numbers-1		2012-07-11 14:18:56.318000
	Edit pad (rev 415)		Matt	cv310	XVal Session 21	1	XVal Session 21-Typing - Numbers-1		2012-07-11 14:18:56.407000
	Edit pad (rev 416)		charles	cv410	XVal Session 21	1	XVal Session 21-Typing - Numbers-1		2012-07-11 14:18:56.487000
	Edit pad (rev 417)		Brady	cv405	XVal Session 21	1	XVal Session 21-Typing - Numbers-1		2012-07-11 14:18:56.818000
	Edit pad (rev 418)		Matt	cv310	XVal Session 21	1	XVal Session 21-Typing - Numbers-1		2012-07-11 14:18:56.908000
	Edit pad (rev 419)		Brady	cv405	XVal Session 21	1	XVal Session 21-Typing - Numbers-1		2012-07-11 14:18:57.318000
	Edit pad (rev 420)		Matt	cv310	XVal Session 21	1	XVal Session 21-Typing - Numbers-1		2012-07-11 14:18:57.407000
	Edit pad (rev 421)		charles	cv410	XVal Session 21	1	XVal Session 21-Typing - Numbers-1		2012-07-11 14:18:57.945000
	Edit pad (rev 422)		Matt	cv310	XVal Session 21	1	XVal Session 21-Typing - Numbers-1		2012-07-11 14:18:58.347000
	Edit pad (rev 423)		Matt	cv310	XVal Session 21	1	XVal Session 21-Typing - Numbers-1		2012-07-11 14:18:58.849000
	Edit pad (rev 424)		Brady	cv405	XVal Session 21	1	XVal Session 21-Typing - Numbers-1		2012-07-11 14:18:59.220000
	Edit pad (rev 425)		charles	cv410	XVal Session 21	1	XVal Session 21-Typing - Numbers-1		2012-07-11 14:18:59.282000
	Edit pad (rev 426)		Matt	cv310	XVal Session 21	1	XVal Session 21-Typing - Numbers-1		2012-07-11 14:18:59.347000
	Edit pad (rev 427)		Brady	cv405	XVal Session 21	1	XVal Session 21-Typing - Numbers-1		2012-07-11 14:18:59.724000
	Edit pad (rev 428)		charles	cv410	XVal Session 21	1	XVal Session 21-Typing - Numbers-1		2012-07-11 14:18:59.781000
	Edit pad (rev 429)		Matt	cv310	XVal Session 21	1	XVal Session 21-Typing - Numbers-1		2012-07-11 14:19:00.043000
	Edit pad (rev 430)		Brady	cv405	XVal Session 21	1	XVal Session 21-Typing - Numbers-1		2012-07-11 14:19:00.224000
	Edit pad (rev 431)		Matt	cv310	XVal Session 21	1	XVal Session 21-Typing - Numbers-1		2012-07-11 14:19:00.545000
	Edit pad (rev 432)		charles	cv410	XVal Session 21	1	XVal Session 21-Typing - Numbers-1		2012-07-11 14:19:00.867000
	Edit pad (rev 433)		Matt	cv310	XVal Session 21	1	XVal Session 21-Typing - Numbers-1		2012-07-11 14:19:01.046000
	Edit pad (rev 434)		Matt	cv310	XVal Session 21	1	XVal Session 21-Typing - Numbers-1		2012-07-11 14:19:01.546000
	Edit pad (rev 435)		Brady	cv405	XVal Session 21	1	XVal Session 21-Typing - Numbers-1		2012-07-11 14:19:01.581000
	Edit pad (rev 436)		charles	cv410	XVal Session 21	1	XVal Session 21-Typing - Numbers-1		2012-07-11 14:19:01.613000
	Edit pad (rev 437)		Matt	cv310	XVal Session 21	1	XVal Session 21-Typing - Numbers-1		2012-07-11 14:19:02.046000
	Edit pad (rev 438)		charles	cv410	XVal Session 21	1	XVal Session 21-Typing - Numbers-1		2012-07-11 14:19:02.115000
	Edit pad (rev 439)		Matt	cv310	XVal Session 21	1	XVal Session 21-Typing - Numbers-1		2012-07-11 14:19:02.547000
	Edit pad (rev 440)		charles	cv410	XVal Session 21	1	XVal Session 21-Typing - Numbers-1		2012-07-11 14:19:02.613000
	Edit pad (rev 441)		Matt	cv310	XVal Session 21	1	XVal Session 21-Typing - Numbers-1		2012-07-11 14:19:03.047000
	Edit pad (rev 442)		charles	cv410	XVal Session 21	1	XVal Session 21-Typing - Numbers-1		2012-07-11 14:19:03.491000
	Edit pad (rev 443)		Matt	cv310	XVal Session 21	1	XVal Session 21-Typing - Numbers-1		2012-07-11 14:19:03.546000
	Edit pad (rev 444)		Matt	cv310	XVal Session 21	1	XVal Session 21-Typing - Numbers-1		2012-07-11 14:19:05.087000
	Edit pad (rev 445)		Matt	cv310	XVal Session 21	1	XVal Session 21-Typing - Numbers-1		2012-07-11 14:19:05.630000
	Edit pad (rev 446)		charles	cv410	XVal Session 21	1	XVal Session 21-Typing - Numbers-1		2012-07-11 14:19:06.079000
	Edit pad (rev 447)		Matt	cv310	XVal Session 21	1	XVal Session 21-Typing - Numbers-1		2012-07-11 14:19:06.418000
	Edit pad (rev 448)		charles	cv410	XVal Session 21	1	XVal Session 21-Typing - Numbers-1		2012-07-11 14:19:06.579000
	Edit pad (rev 449)		charles	cv410	XVal Session 21	1	XVal Session 21-Typing - Numbers-1		2012-07-11 14:19:07.150000
	Edit pad (rev 450)		Matt	cv310	XVal Session 21	1	XVal Session 21-Typing - Numbers-1		2012-07-11 14:19:07.485000
	Edit pad (rev 451)		Matt	cv310	XVal Session 21	1	XVal Session 21-Typing - Numbers-1		2012-07-11 14:19:07.985000
	Edit pad (rev 452)		Matt	cv310	XVal Session 21	1	XVal Session 21-Typing - Numbers-1		2012-07-11 14:19:08.486000
	Edit pad (rev 453)		Matt	cv310	XVal Session 21	1	XVal Session 21-Typing - Numbers-1		2012-07-11 14:19:08.986000
	Edit pad (rev 454)		Matt	cv310	XVal Session 21	1	XVal Session 21-Typing - Numbers-1		2012-07-11 14:19:10.260000
	Edit pad (rev 455)		Brady	cv405	XVal Session 21	1	XVal Session 21-Typing - Numbers-1		2012-07-11 14:19:10.508000
	Edit pad (rev 456)		Matt	cv310	XVal Session 21	1	XVal Session 21-Typing - Numbers-1		2012-07-11 14:19:10.762000
	Edit pad (rev 457)		Matt	cv310	XVal Session 21	1	XVal Session 21-Typing - Numbers-1		2012-07-11 14:19:11.294000
	Edit pad (rev 458)		Matt	cv310	XVal Session 21	1	XVal Session 21-Typing - Numbers-1		2012-07-11 14:19:13.741000
	Edit pad (rev 459)		Matt	cv310	XVal Session 21	1	XVal Session 21-Typing - Numbers-1		2012-07-11 14:19:14.242000
	Edit pad (rev 460)		Matt	cv310	XVal Session 21	1	XVal Session 21-Typing - Numbers-1		2012-07-11 14:19:15.086000
	Edit pad (rev 461)		Matt	cv310	XVal Session 21	1	XVal Session 21-Typing - Numbers-1		2012-07-11 14:19:15.584000
	Edit pad (rev 462)		Matt	cv310	XVal Session 21	1	XVal Session 21-Typing - Numbers-1		2012-07-11 14:19:16.086000
	Edit pad (rev 463)		Matt	cv310	XVal Session 21	1	XVal Session 21-Typing - Numbers-1		2012-07-11 14:19:17.321000
	Edit pad (rev 464)		Matt	cv310	XVal Session 21	1	XVal Session 21-Typing - Numbers-1		2012-07-11 14:19:18.010000
	Edit pad (rev 465)		Matt	cv310	XVal Session 21	1	XVal Session 21-Typing - Numbers-1		2012-07-11 14:19:18.523000
	Edit pad (rev 466)		charles	cv410	XVal Session 21	1	XVal Session 21-Typing - Numbers-1		2012-07-11 14:19:19.258000
	Edit pad (rev 467)		Matt	cv310	XVal Session 21	1	XVal Session 21-Typing - Numbers-1		2012-07-11 14:19:19.275000
	Edit pad (rev 468)		Matt	cv310	XVal Session 21	1	XVal Session 21-Typing - Numbers-1		2012-07-11 14:19:20.080000
15739	Load Instructions			cv099	XVal Session 21	1	XVal Session 21-Matrix Solving-1	192.54.222.11	2012-07-11 14:19:21
15740	Load Instructions			cv102	XVal Session 21	1	XVal Session 21-Matrix Solving-1	18.111.60.210	2012-07-11 14:19:21
15741	Load Instructions			cv100	XVal Session 21	1	XVal Session 21-Matrix Solving-1	192.54.222.11	2012-07-11 14:19:21
15742	Load Instructions			cv101	XVal Session 21	1	XVal Session 21-Matrix Solving-1	192.54.222.11	2012-07-11 14:19:21
	Edit pad (rev 469)		Matt	cv310	XVal Session 21	1	XVal Session 21-Typing - Numbers-1		2012-07-11 14:19:21.227000
15743	Load Primer			cv099	XVal Session 21	1	XVal Session 21-Matrix Solving-1	192.54.222.11	2012-07-11 14:19:41
15744	Load Primer			cv102	XVal Session 21	1	XVal Session 21-Matrix Solving-1	18.111.60.210	2012-07-11 14:19:41
15745	Load Primer			cv100	XVal Session 21	1	XVal Session 21-Matrix Solving-1	192.54.222.11	2012-07-11 14:19:41
15746	Load Primer			cv101	XVal Session 21	1	XVal Session 21-Matrix Solving-1	192.54.222.11	2012-07-11 14:19:41
15747	Load Workspace			cv100	XVal Session 21	1	XVal Session 21-Matrix Solving-1	192.54.222.11	2012-07-11 14:20:26
15748	Load Workspace			cv101	XVal Session 21	1	XVal Session 21-Matrix Solving-1	192.54.222.11	2012-07-11 14:20:26
15749	Load Workspace			cv099	XVal Session 21	1	XVal Session 21-Matrix Solving-1	192.54.222.11	2012-07-11 14:20:26
15750	Load Workspace			cv102	XVal Session 21	1	XVal Session 21-Matrix Solving-1	18.111.60.210	2012-07-11 14:20:26
15751	Edit Grid	[1,1] : 5		cv102	XVal Session 21	1	XVal Session 21-Matrix Solving-1	18.111.60.210	2012-07-11 14:20:55
15752	Edit Grid	[3,1] :		cv099	XVal Session 21	1	XVal Session 21-Matrix Solving-1	192.54.222.11	2012-07-11 14:21:02
15753	Edit Grid	[3,1] : 7		cv102	XVal Session 21	1	XVal Session 21-Matrix Solving-1	18.111.60.210	2012-07-11 14:21:29
15754	Edit Grid	[5,1] : 3		cv101	XVal Session 21	1	XVal Session 21-Matrix Solving-1	192.54.222.11	2012-07-11 14:22:09
15755	Edit Grid	[7,1] : 2		cv100	XVal Session 21	1	XVal Session 21-Matrix Solving-1	192.54.222.11	2012-07-11 14:22:37
15756	Edit Grid	[9,1] : 8		cv102	XVal Session 21	1	XVal Session 21-Matrix Solving-1	18.111.60.210	2012-07-11 14:22:43
15757	Edit Grid	[11,1] :		cv102	XVal Session 21	1	XVal Session 21-Matrix Solving-1	18.111.60.210	2012-07-11 14:22:45
15770	Edit Grid	[11,1] : 5		cv102	XVal Session 21	1	XVal Session 21-Matrix Solving-1	18.111.60.210	2012-07-11 14:23:36
15775	Load Instructions			cv102	XVal Session 21	1	XVal Session 21-Detection - Images Trial-1	18.111.60.210	2012-07-11 14:23:56
15776	Load Instructions			cv099	XVal Session 21	1	XVal Session 21-Detection - Images Trial-1	192.54.222.11	2012-07-11 14:23:56
15777	Load Instructions			cv101	XVal Session 21	1	XVal Session 21-Detection - Images Trial-1	192.54.222.11	2012-07-11 14:23:56
15778	Load Instructions			cv100	XVal Session 21	1	XVal Session 21-Detection - Images Trial-1	192.54.222.11	2012-07-11 14:23:56
15779	Load Workspace			cv102	XVal Session 21	1	XVal Session 21-Detection - Images Trial-1	18.111.60.210	2012-07-11 14:24:06
15780	Load Workspace			cv099	XVal Session 21	1	XVal Session 21-Detection - Images Trial-1	192.54.222.11	2012-07-11 14:24:06
15781	Load Workspace			cv101	XVal Session 21	1	XVal Session 21-Detection - Images Trial-1	192.54.222.11	2012-07-11 14:24:06
15782	Load Workspace			cv100	XVal Session 21	1	XVal Session 21-Detection - Images Trial-1	192.54.222.11	2012-07-11 14:24:06
15783	Edit Grid	[1,1] : knives		cv102	XVal Session 21	1	XVal Session 21-Detection - Images Trial-1	18.111.60.210	2012-07-11 14:25:17
15784	Load Instructions			cv101	XVal Session 21	1	XVal Session 21-Detection - Strategy-1	192.54.222.11	2012-07-11 14:25:21
15785	Load Instructions			cv099	XVal Session 21	1	XVal Session 21-Detection - Strategy-1	192.54.222.11	2012-07-11 14:25:21
15786	Load Instructions			cv100	XVal Session 21	1	XVal Session 21-Detection - Strategy-1	192.54.222.11	2012-07-11 14:25:21
15787	Load Instructions			cv102	XVal Session 21	1	XVal Session 21-Detection - Strategy-1	18.111.60.210	2012-07-11 14:25:21
15788	Load Workspace			cv102	XVal Session 21	1	XVal Session 21-Detection - Strategy-1	18.111.60.210	2012-07-11 14:25:41
15789	Load Workspace			cv101	XVal Session 21	1	XVal Session 21-Detection - Strategy-1	192.54.222.11	2012-07-11 14:25:41
15790	Load Workspace			cv100	XVal Session 21	1	XVal Session 21-Detection - Strategy-1	192.54.222.11	2012-07-11 14:25:41
15791	Load Workspace			cv099	XVal Session 21	1	XVal Session 21-Detection - Strategy-1	192.54.222.11	2012-07-11 14:25:41
15796	Load Instructions			cv102	XVal Session 21	1	XVal Session 21-Detection - Images 1-1	18.111.60.210	2012-07-11 14:26:41
15797	Load Instructions			cv101	XVal Session 21	1	XVal Session 21-Detection - Images 1-1	192.54.222.11	2012-07-11 14:26:41
15798	Load Instructions			cv100	XVal Session 21	1	XVal Session 21-Detection - Images 1-1	192.54.222.11	2012-07-11 14:26:41
15799	Load Instructions			cv099	XVal Session 21	1	XVal Session 21-Detection - Images 1-1	192.54.222.11	2012-07-11 14:26:41
15800	Load Workspace			cv099	XVal Session 21	1	XVal Session 21-Detection - Images 1-1	192.54.222.11	2012-07-11 14:26:46
15802	Load Workspace			cv102	XVal Session 21	1	XVal Session 21-Detection - Images 1-1	18.111.60.210	2012-07-11 14:26:46
15806	Load Workspace			cv101	XVal Session 21	1	XVal Session 21-Detection - Images 1-1	192.54.222.11	2012-07-11 14:26:46
15807	Load Workspace			cv100	XVal Session 21	1	XVal Session 21-Detection - Images 1-1	192.54.222.11	2012-07-11 14:26:46
[truncated: 989 more rows]
