# Supplementary material for: Dynamics of collective performance in collaboration networks
Source: PLoS One. 2018 Oct 10;13(10):e0204547. doi: 10.1371/journal.pone.0204547 (PMC6179230; doi:10.1371/journal.pone.0204547)
Supplement: S1 Dataset — (ZIP) [file pone.0204547.s001.zip › data/team-data/team-chat-logs/XVal Session 70 - Group 1 - LogFile.csv]

id	event	data	chat_name	subject	session	session_group	completed_task	ip_address	timestamp
39184	Entering waiting room			cv328	XVal Session 70			192.54.222.3	2012-07-16 18:05:15
39193	Entering waiting room			cv330	XVal Session 70			192.54.222.3	2012-07-16 18:05:39
39228	Entering waiting room			cv329	XVal Session 70			18.111.10.174	2012-07-16 18:08:48
39233	Entering waiting room			cv327	XVal Session 70			192.54.222.3	2012-07-16 18:09:56
39234	Setup participants				XVal Session 70				2012-07-16 18:10:22
39235	Setup tasks				XVal Session 70				2012-07-16 18:10:22
39236	Introduction	Starting in 25 seconds		cv328	XVal Session 70	1		192.54.222.3	2012-07-16 18:10:22
39237	Introduction	Starting in 20 seconds		cv330	XVal Session 70	1		192.54.222.3	2012-07-16 18:10:27
39238	Introduction	Starting in 20 seconds		cv327	XVal Session 70	1		192.54.222.3	2012-07-16 18:10:27
39239	Introduction	Starting in 20 seconds		cv329	XVal Session 70	1		18.111.10.174	2012-07-16 18:10:27
39240	Load Instructions			cv330	XVal Session 70	1	XVal Session 70-Introduction-1	192.54.222.3	2012-07-16 18:10:47
39241	Load Instructions			cv328	XVal Session 70	1	XVal Session 70-Introduction-1	192.54.222.3	2012-07-16 18:10:47
39242	Load Instructions			cv327	XVal Session 70	1	XVal Session 70-Introduction-1	192.54.222.3	2012-07-16 18:10:47
39243	Load Instructions			cv329	XVal Session 70	1	XVal Session 70-Introduction-1	18.111.10.174	2012-07-16 18:10:47
39244	Load Workspace			cv330	XVal Session 70	1	XVal Session 70-Introduction-1	192.54.222.3	2012-07-16 18:11:07
39245	Load Workspace			cv328	XVal Session 70	1	XVal Session 70-Introduction-1	192.54.222.3	2012-07-16 18:11:07
39246	Load Workspace			cv327	XVal Session 70	1	XVal Session 70-Introduction-1	192.54.222.3	2012-07-16 18:11:07
39247	Load Workspace			cv329	XVal Session 70	1	XVal Session 70-Introduction-1	18.111.10.174	2012-07-16 18:11:07
	Edit pad (rev 0)		nic	cv403	XVal Session 70	1	XVal Session 70-Introduction-1		2012-07-16 18:12:17.116000
	Edit pad (rev 1)		Brady	cv405	XVal Session 70	1	XVal Session 70-Introduction-1		2012-07-16 18:12:17.193000
	Edit pad (rev 2)		nic	cv403	XVal Session 70	1	XVal Session 70-Introduction-1		2012-07-16 18:12:17.630000
	Edit pad (rev 3)		nic	cv403	XVal Session 70	1	XVal Session 70-Introduction-1		2012-07-16 18:12:18.130000
	Edit pad (rev 4)		nic	cv403	XVal Session 70	1	XVal Session 70-Introduction-1		2012-07-16 18:12:18.634000
	Edit pad (rev 5)		Brady	cv405	XVal Session 70	1	XVal Session 70-Introduction-1		2012-07-16 18:12:18.680000
	Edit pad (rev 6)		Brady	cv405	XVal Session 70	1	XVal Session 70-Introduction-1		2012-07-16 18:12:19.185000
	Edit pad (rev 7)		nic	cv403	XVal Session 70	1	XVal Session 70-Introduction-1		2012-07-16 18:12:19.255000
	Edit pad (rev 8)		Brady	cv405	XVal Session 70	1	XVal Session 70-Introduction-1		2012-07-16 18:12:19.686000
	Edit pad (rev 9)		nic	cv403	XVal Session 70	1	XVal Session 70-Introduction-1		2012-07-16 18:12:19.769000
	Edit pad (rev 10)		nic	cv403	XVal Session 70	1	XVal Session 70-Introduction-1		2012-07-16 18:12:20.270000
	Edit pad (rev 11)		Brady	cv405	XVal Session 70	1	XVal Session 70-Introduction-1		2012-07-16 18:12:20.316000
	Edit pad (rev 12)		nic	cv403	XVal Session 70	1	XVal Session 70-Introduction-1		2012-07-16 18:12:20.785000
	Edit pad (rev 13)		Brady	cv405	XVal Session 70	1	XVal Session 70-Introduction-1		2012-07-16 18:12:21.163000
	Edit pad (rev 14)		nic	cv403	XVal Session 70	1	XVal Session 70-Introduction-1		2012-07-16 18:12:21.284000
	Edit pad (rev 15)		Brady	cv405	XVal Session 70	1	XVal Session 70-Introduction-1		2012-07-16 18:12:21.670000
	Edit pad (rev 16)		nic	cv403	XVal Session 70	1	XVal Session 70-Introduction-1		2012-07-16 18:12:21.917000
	Edit pad (rev 17)		Brady	cv405	XVal Session 70	1	XVal Session 70-Introduction-1		2012-07-16 18:12:22.170000
	Edit pad (rev 18)		nic	cv403	XVal Session 70	1	XVal Session 70-Introduction-1		2012-07-16 18:12:22.636000
	Edit pad (rev 19)		Brady	cv405	XVal Session 70	1	XVal Session 70-Introduction-1		2012-07-16 18:12:22.670000
	Edit pad (rev 20)		Xing	cv400	XVal Session 70	1	XVal Session 70-Introduction-1		2012-07-16 18:12:23.083000
	Edit pad (rev 21)		Brady	cv405	XVal Session 70	1	XVal Session 70-Introduction-1		2012-07-16 18:12:23.170000
	Edit pad (rev 22)		Xing	cv400	XVal Session 70	1	XVal Session 70-Introduction-1		2012-07-16 18:12:23.586000
	Edit pad (rev 23)		Xing	cv400	XVal Session 70	1	XVal Session 70-Introduction-1		2012-07-16 18:12:24.302000
	Edit pad (rev 24)		Xing	cv400	XVal Session 70	1	XVal Session 70-Introduction-1		2012-07-16 18:12:24.805000
	Edit pad (rev 25)		Xing	cv400	XVal Session 70	1	XVal Session 70-Introduction-1		2012-07-16 18:12:25.418000
	Edit pad (rev 26)		Xing	cv400	XVal Session 70	1	XVal Session 70-Introduction-1		2012-07-16 18:12:25.930000
	Edit pad (rev 27)		Xing	cv400	XVal Session 70	1	XVal Session 70-Introduction-1		2012-07-16 18:12:26.431000
	Edit pad (rev 28)		Brady	cv405	XVal Session 70	1	XVal Session 70-Introduction-1		2012-07-16 18:12:29.264000
39248	Load Instructions			cv330	XVal Session 70	1	XVal Session 70-Typing - Text-1	192.54.222.3	2012-07-16 18:12:37
39249	Load Instructions			cv328	XVal Session 70	1	XVal Session 70-Typing - Text-1	192.54.222.3	2012-07-16 18:12:37
39250	Load Instructions			cv327	XVal Session 70	1	XVal Session 70-Typing - Text-1	192.54.222.3	2012-07-16 18:12:37
39251	Load Instructions			cv329	XVal Session 70	1	XVal Session 70-Typing - Text-1	18.111.10.174	2012-07-16 18:12:37
39253	Load Workspace			cv328	XVal Session 70	1	XVal Session 70-Typing - Text-1	192.54.222.3	2012-07-16 18:13:17
39254	Load Workspace			cv330	XVal Session 70	1	XVal Session 70-Typing - Text-1	192.54.222.3	2012-07-16 18:13:17
39255	Load Workspace			cv327	XVal Session 70	1	XVal Session 70-Typing - Text-1	192.54.222.3	2012-07-16 18:13:17
39256	Load Workspace			cv329	XVal Session 70	1	XVal Session 70-Typing - Text-1	18.111.10.174	2012-07-16 18:13:18
	Edit pad (rev 0)		nic	cv403	XVal Session 70	1	XVal Session 70-Typing - Text-1		2012-07-16 18:13:29.726000
	Edit pad (rev 1)		nic	cv403	XVal Session 70	1	XVal Session 70-Typing - Text-1		2012-07-16 18:13:31.510000
	Edit pad (rev 2)		nic	cv403	XVal Session 70	1	XVal Session 70-Typing - Text-1		2012-07-16 18:13:32.437000
	Edit pad (rev 3)		nic	cv403	XVal Session 70	1	XVal Session 70-Typing - Text-1		2012-07-16 18:13:33.678000
	Edit pad (rev 4)		nic	cv403	XVal Session 70	1	XVal Session 70-Typing - Text-1		2012-07-16 18:13:34.179000
	Edit pad (rev 5)		nic	cv403	XVal Session 70	1	XVal Session 70-Typing - Text-1		2012-07-16 18:13:34.973000
	Edit pad (rev 6)		nic	cv403	XVal Session 70	1	XVal Session 70-Typing - Text-1		2012-07-16 18:13:35.178000
	Edit pad (rev 7)		nic	cv403	XVal Session 70	1	XVal Session 70-Typing - Text-1		2012-07-16 18:13:35.692000
	Edit pad (rev 8)		nic	cv403	XVal Session 70	1	XVal Session 70-Typing - Text-1		2012-07-16 18:13:36.346000
	Edit pad (rev 9)		nic	cv403	XVal Session 70	1	XVal Session 70-Typing - Text-1		2012-07-16 18:13:36.850000
	Edit pad (rev 10)		nic	cv403	XVal Session 70	1	XVal Session 70-Typing - Text-1		2012-07-16 18:13:37.349000
	Edit pad (rev 11)		nic	cv403	XVal Session 70	1	XVal Session 70-Typing - Text-1		2012-07-16 18:13:37.848000
	Edit pad (rev 12)		nic	cv403	XVal Session 70	1	XVal Session 70-Typing - Text-1		2012-07-16 18:13:38.354000
	Edit pad (rev 13)		nic	cv403	XVal Session 70	1	XVal Session 70-Typing - Text-1		2012-07-16 18:13:38.866000
	Edit pad (rev 14)		nic	cv403	XVal Session 70	1	XVal Session 70-Typing - Text-1		2012-07-16 18:13:39.365000
	Edit pad (rev 15)		nic	cv403	XVal Session 70	1	XVal Session 70-Typing - Text-1		2012-07-16 18:13:39.864000
	Edit pad (rev 16)		nic	cv403	XVal Session 70	1	XVal Session 70-Typing - Text-1		2012-07-16 18:13:40.364000
	Edit pad (rev 17)		nic	cv403	XVal Session 70	1	XVal Session 70-Typing - Text-1		2012-07-16 18:13:40.865000
	Edit pad (rev 18)		Xing	cv400	XVal Session 70	1	XVal Session 70-Typing - Text-1		2012-07-16 18:13:41.424000
	Edit pad (rev 19)		nic	cv403	XVal Session 70	1	XVal Session 70-Typing - Text-1		2012-07-16 18:13:41.555000
	Edit pad (rev 20)		Xing	cv400	XVal Session 70	1	XVal Session 70-Typing - Text-1		2012-07-16 18:13:41.930000
	Edit pad (rev 21)		Xing	cv400	XVal Session 70	1	XVal Session 70-Typing - Text-1		2012-07-16 18:13:42.438000
	Edit pad (rev 22)		Xing	cv400	XVal Session 70	1	XVal Session 70-Typing - Text-1		2012-07-16 18:13:43.243000
	Edit pad (rev 23)		Xing	cv400	XVal Session 70	1	XVal Session 70-Typing - Text-1		2012-07-16 18:13:43.742000
	Edit pad (rev 24)		Xing	cv400	XVal Session 70	1	XVal Session 70-Typing - Text-1		2012-07-16 18:13:44.242000
	Edit pad (rev 25)		Xing	cv400	XVal Session 70	1	XVal Session 70-Typing - Text-1		2012-07-16 18:13:45.145000
	Edit pad (rev 26)		nic	cv403	XVal Session 70	1	XVal Session 70-Typing - Text-1		2012-07-16 18:13:48.029000
	Edit pad (rev 27)		nic	cv403	XVal Session 70	1	XVal Session 70-Typing - Text-1		2012-07-16 18:13:48.534000
	Edit pad (rev 28)		nic	cv403	XVal Session 70	1	XVal Session 70-Typing - Text-1		2012-07-16 18:13:49.040000
	Edit pad (rev 29)		nic	cv403	XVal Session 70	1	XVal Session 70-Typing - Text-1		2012-07-16 18:13:49.536000
	Edit pad (rev 30)		nic	cv403	XVal Session 70	1	XVal Session 70-Typing - Text-1		2012-07-16 18:13:50.035000
	Edit pad (rev 31)		nic	cv403	XVal Session 70	1	XVal Session 70-Typing - Text-1		2012-07-16 18:13:50.537000
	Edit pad (rev 32)		nic	cv403	XVal Session 70	1	XVal Session 70-Typing - Text-1		2012-07-16 18:13:51.036000
	Edit pad (rev 33)		nic	cv403	XVal Session 70	1	XVal Session 70-Typing - Text-1		2012-07-16 18:13:51.536000
	Edit pad (rev 34)		nic	cv403	XVal Session 70	1	XVal Session 70-Typing - Text-1		2012-07-16 18:13:52.036000
	Edit pad (rev 35)		nic	cv403	XVal Session 70	1	XVal Session 70-Typing - Text-1		2012-07-16 18:13:52.536000
	Edit pad (rev 36)		nic	cv403	XVal Session 70	1	XVal Session 70-Typing - Text-1		2012-07-16 18:13:53.036000
	Edit pad (rev 37)		nic	cv403	XVal Session 70	1	XVal Session 70-Typing - Text-1		2012-07-16 18:13:54.008000
	Edit pad (rev 38)		nic	cv403	XVal Session 70	1	XVal Session 70-Typing - Text-1		2012-07-16 18:13:54.508000
	Edit pad (rev 39)		nic	cv403	XVal Session 70	1	XVal Session 70-Typing - Text-1		2012-07-16 18:13:55.021000
	Edit pad (rev 40)		Xing	cv400	XVal Session 70	1	XVal Session 70-Typing - Text-1		2012-07-16 18:13:55.465000
	Edit pad (rev 41)		nic	cv403	XVal Session 70	1	XVal Session 70-Typing - Text-1		2012-07-16 18:13:55.521000
	Edit pad (rev 42)		Xing	cv400	XVal Session 70	1	XVal Session 70-Typing - Text-1		2012-07-16 18:13:55.976000
	Edit pad (rev 43)		nic	cv403	XVal Session 70	1	XVal Session 70-Typing - Text-1		2012-07-16 18:13:56.024000
	Edit pad (rev 44)		Xing	cv400	XVal Session 70	1	XVal Session 70-Typing - Text-1		2012-07-16 18:13:56.476000
	Edit pad (rev 45)		nic	cv403	XVal Session 70	1	XVal Session 70-Typing - Text-1		2012-07-16 18:13:56.594000
	Edit pad (rev 46)		Xing	cv400	XVal Session 70	1	XVal Session 70-Typing - Text-1		2012-07-16 18:13:56.977000
	Edit pad (rev 47)		nic	cv403	XVal Session 70	1	XVal Session 70-Typing - Text-1		2012-07-16 18:13:57.097000
	Edit pad (rev 48)		Xing	cv400	XVal Session 70	1	XVal Session 70-Typing - Text-1		2012-07-16 18:13:57.477000
	Edit pad (rev 49)		nic	cv403	XVal Session 70	1	XVal Session 70-Typing - Text-1		2012-07-16 18:13:57.636000
	Edit pad (rev 50)		Xing	cv400	XVal Session 70	1	XVal Session 70-Typing - Text-1		2012-07-16 18:13:57.976000
	Edit pad (rev 51)		nic	cv403	XVal Session 70	1	XVal Session 70-Typing - Text-1		2012-07-16 18:13:58.097000
	Edit pad (rev 52)		nic	cv403	XVal Session 70	1	XVal Session 70-Typing - Text-1		2012-07-16 18:13:58.598000
	Edit pad (rev 53)		nic	cv403	XVal Session 70	1	XVal Session 70-Typing - Text-1		2012-07-16 18:13:59.119000
	Edit pad (rev 54)		nic	cv403	XVal Session 70	1	XVal Session 70-Typing - Text-1		2012-07-16 18:13:59.630000
	Edit pad (rev 55)		nic	cv403	XVal Session 70	1	XVal Session 70-Typing - Text-1		2012-07-16 18:14:00.139000
	Edit pad (rev 56)		nic	cv403	XVal Session 70	1	XVal Session 70-Typing - Text-1		2012-07-16 18:14:00.646000
	Edit pad (rev 57)		nic	cv403	XVal Session 70	1	XVal Session 70-Typing - Text-1		2012-07-16 18:14:01.146000
	Edit pad (rev 58)		nic	cv403	XVal Session 70	1	XVal Session 70-Typing - Text-1		2012-07-16 18:14:01.647000
	Edit pad (rev 59)		nic	cv403	XVal Session 70	1	XVal Session 70-Typing - Text-1		2012-07-16 18:14:02.146000
	Edit pad (rev 60)		nic	cv403	XVal Session 70	1	XVal Session 70-Typing - Text-1		2012-07-16 18:14:02.646000
	Edit pad (rev 61)		nic	cv403	XVal Session 70	1	XVal Session 70-Typing - Text-1		2012-07-16 18:14:03.146000
	Edit pad (rev 62)		nic	cv403	XVal Session 70	1	XVal Session 70-Typing - Text-1		2012-07-16 18:14:04.025000
	Edit pad (rev 63)		nic	cv403	XVal Session 70	1	XVal Session 70-Typing - Text-1		2012-07-16 18:14:05.414000
	Edit pad (rev 64)		nic	cv403	XVal Session 70	1	XVal Session 70-Typing - Text-1		2012-07-16 18:14:05.918000
	Edit pad (rev 65)		nic	cv403	XVal Session 70	1	XVal Session 70-Typing - Text-1		2012-07-16 18:14:06.427000
	Edit pad (rev 66)		nic	cv403	XVal Session 70	1	XVal Session 70-Typing - Text-1		2012-07-16 18:14:06.927000
	Edit pad (rev 67)		nic	cv403	XVal Session 70	1	XVal Session 70-Typing - Text-1		2012-07-16 18:14:07.427000
	Edit pad (rev 68)		nic	cv403	XVal Session 70	1	XVal Session 70-Typing - Text-1		2012-07-16 18:14:07.927000
	Edit pad (rev 69)		nic	cv403	XVal Session 70	1	XVal Session 70-Typing - Text-1		2012-07-16 18:14:08.427000
	Edit pad (rev 70)		nic	cv403	XVal Session 70	1	XVal Session 70-Typing - Text-1		2012-07-16 18:14:08.930000
	Edit pad (rev 71)		nic	cv403	XVal Session 70	1	XVal Session 70-Typing - Text-1		2012-07-16 18:14:09.427000
	Edit pad (rev 72)		nic	cv403	XVal Session 70	1	XVal Session 70-Typing - Text-1		2012-07-16 18:14:09.927000
	Edit pad (rev 73)		nic	cv403	XVal Session 70	1	XVal Session 70-Typing - Text-1		2012-07-16 18:14:10.427000
	Edit pad (rev 74)		nic	cv403	XVal Session 70	1	XVal Session 70-Typing - Text-1		2012-07-16 18:14:10.943000
	Edit pad (rev 75)		Xing	cv400	XVal Session 70	1	XVal Session 70-Typing - Text-1		2012-07-16 18:14:11.287000
	Edit pad (rev 76)		nic	cv403	XVal Session 70	1	XVal Session 70-Typing - Text-1		2012-07-16 18:14:11.443000
	Edit pad (rev 77)		Xing	cv400	XVal Session 70	1	XVal Session 70-Typing - Text-1		2012-07-16 18:14:11.789000
	Edit pad (rev 78)		nic	cv403	XVal Session 70	1	XVal Session 70-Typing - Text-1		2012-07-16 18:14:11.943000
	Edit pad (rev 79)		Xing	cv400	XVal Session 70	1	XVal Session 70-Typing - Text-1		2012-07-16 18:14:12.290000
	Edit pad (rev 80)		nic	cv403	XVal Session 70	1	XVal Session 70-Typing - Text-1		2012-07-16 18:14:12.441000
	Edit pad (rev 81)		nic	cv403	XVal Session 70	1	XVal Session 70-Typing - Text-1		2012-07-16 18:14:12.941000
	Edit pad (rev 82)		Xing	cv400	XVal Session 70	1	XVal Session 70-Typing - Text-1		2012-07-16 18:14:13.284000
	Edit pad (rev 83)		nic	cv403	XVal Session 70	1	XVal Session 70-Typing - Text-1		2012-07-16 18:14:13.440000
	Edit pad (rev 84)		Xing	cv400	XVal Session 70	1	XVal Session 70-Typing - Text-1		2012-07-16 18:14:13.789000
	Edit pad (rev 85)		nic	cv403	XVal Session 70	1	XVal Session 70-Typing - Text-1		2012-07-16 18:14:13.943000
	Edit pad (rev 86)		Xing	cv400	XVal Session 70	1	XVal Session 70-Typing - Text-1		2012-07-16 18:14:14.289000
	Edit pad (rev 87)		nic	cv403	XVal Session 70	1	XVal Session 70-Typing - Text-1		2012-07-16 18:14:14.441000
	Edit pad (rev 88)		Xing	cv400	XVal Session 70	1	XVal Session 70-Typing - Text-1		2012-07-16 18:14:14.805000
	Edit pad (rev 89)		nic	cv403	XVal Session 70	1	XVal Session 70-Typing - Text-1		2012-07-16 18:14:14.941000
	Edit pad (rev 90)		nic	cv403	XVal Session 70	1	XVal Session 70-Typing - Text-1		2012-07-16 18:14:15.441000
	Edit pad (rev 91)		Xing	cv400	XVal Session 70	1	XVal Session 70-Typing - Text-1		2012-07-16 18:14:15.732000
	Edit pad (rev 92)		nic	cv403	XVal Session 70	1	XVal Session 70-Typing - Text-1		2012-07-16 18:14:15.945000
	Edit pad (rev 93)		Xing	cv400	XVal Session 70	1	XVal Session 70-Typing - Text-1		2012-07-16 18:14:16.242000
	Edit pad (rev 94)		nic	cv403	XVal Session 70	1	XVal Session 70-Typing - Text-1		2012-07-16 18:14:16.457000
	Edit pad (rev 95)		Xing	cv400	XVal Session 70	1	XVal Session 70-Typing - Text-1		2012-07-16 18:14:16.943000
	Edit pad (rev 96)		nic	cv403	XVal Session 70	1	XVal Session 70-Typing - Text-1		2012-07-16 18:14:16.958000
	Edit pad (rev 97)		Xing	cv400	XVal Session 70	1	XVal Session 70-Typing - Text-1		2012-07-16 18:14:17.445000
	Edit pad (rev 98)		nic	cv403	XVal Session 70	1	XVal Session 70-Typing - Text-1		2012-07-16 18:14:17.659000
	Edit pad (rev 99)		Xing	cv400	XVal Session 70	1	XVal Session 70-Typing - Text-1		2012-07-16 18:14:17.945000
	Edit pad (rev 100)		nic	cv403	XVal Session 70	1	XVal Session 70-Typing - Text-1		2012-07-16 18:14:18.170000
	Edit pad (rev 101)		Xing	cv400	XVal Session 70	1	XVal Session 70-Typing - Text-1		2012-07-16 18:14:18.446000
	Edit pad (rev 102)		nic	cv403	XVal Session 70	1	XVal Session 70-Typing - Text-1		2012-07-16 18:14:18.677000
	Edit pad (rev 103)		Xing	cv400	XVal Session 70	1	XVal Session 70-Typing - Text-1		2012-07-16 18:14:18.945000
	Edit pad (rev 104)		nic	cv403	XVal Session 70	1	XVal Session 70-Typing - Text-1		2012-07-16 18:14:19.177000
	Edit pad (rev 105)		Jamey	cv409	XVal Session 70	1	XVal Session 70-Typing - Text-1		2012-07-16 18:14:19.354000
	Edit pad (rev 106)		Xing	cv400	XVal Session 70	1	XVal Session 70-Typing - Text-1		2012-07-16 18:14:19.445000
	Edit pad (rev 107)		nic	cv403	XVal Session 70	1	XVal Session 70-Typing - Text-1		2012-07-16 18:14:19.675000
	Edit pad (rev 108)		Jamey	cv409	XVal Session 70	1	XVal Session 70-Typing - Text-1		2012-07-16 18:14:19.858000
	Edit pad (rev 109)		nic	cv403	XVal Session 70	1	XVal Session 70-Typing - Text-1		2012-07-16 18:14:20.176000
	Edit pad (rev 110)		nic	cv403	XVal Session 70	1	XVal Session 70-Typing - Text-1		2012-07-16 18:14:20.675000
	Edit pad (rev 111)		nic	cv403	XVal Session 70	1	XVal Session 70-Typing - Text-1		2012-07-16 18:14:21.212000
	Edit pad (rev 112)		Jamey	cv409	XVal Session 70	1	XVal Session 70-Typing - Text-1		2012-07-16 18:14:22.107000
	Edit pad (rev 113)		Jamey	cv409	XVal Session 70	1	XVal Session 70-Typing - Text-1		2012-07-16 18:14:23.248000
	Edit pad (rev 114)		nic	cv403	XVal Session 70	1	XVal Session 70-Typing - Text-1		2012-07-16 18:14:24.052000
	Edit pad (rev 115)		Jamey	cv409	XVal Session 70	1	XVal Session 70-Typing - Text-1		2012-07-16 18:14:24.739000
	Edit pad (rev 116)		Jamey	cv409	XVal Session 70	1	XVal Session 70-Typing - Text-1		2012-07-16 18:14:25.247000
	Edit pad (rev 117)		nic	cv403	XVal Session 70	1	XVal Session 70-Typing - Text-1		2012-07-16 18:14:25.339000
	Edit pad (rev 118)		Jamey	cv409	XVal Session 70	1	XVal Session 70-Typing - Text-1		2012-07-16 18:14:25.746000
	Edit pad (rev 119)		Jamey	cv409	XVal Session 70	1	XVal Session 70-Typing - Text-1		2012-07-16 18:14:26.247000
	Edit pad (rev 120)		Jamey	cv409	XVal Session 70	1	XVal Session 70-Typing - Text-1		2012-07-16 18:14:26.746000
	Edit pad (rev 121)		Xing	cv400	XVal Session 70	1	XVal Session 70-Typing - Text-1		2012-07-16 18:14:26.800000
	Edit pad (rev 122)		nic	cv403	XVal Session 70	1	XVal Session 70-Typing - Text-1		2012-07-16 18:14:27.690000
	Edit pad (rev 123)		Jamey	cv409	XVal Session 70	1	XVal Session 70-Typing - Text-1		2012-07-16 18:14:27.709000
	Edit pad (rev 124)		nic	cv403	XVal Session 70	1	XVal Session 70-Typing - Text-1		2012-07-16 18:14:28.197000
	Edit pad (rev 125)		nic	cv403	XVal Session 70	1	XVal Session 70-Typing - Text-1		2012-07-16 18:14:28.705000
	Edit pad (rev 126)		Jamey	cv409	XVal Session 70	1	XVal Session 70-Typing - Text-1		2012-07-16 18:14:29.087000
	Edit pad (rev 127)		nic	cv403	XVal Session 70	1	XVal Session 70-Typing - Text-1		2012-07-16 18:14:29.206000
	Edit pad (rev 128)		Xing	cv400	XVal Session 70	1	XVal Session 70-Typing - Text-1		2012-07-16 18:14:29.469000
	Edit pad (rev 129)		Jamey	cv409	XVal Session 70	1	XVal Session 70-Typing - Text-1		2012-07-16 18:14:29.589000
	Edit pad (rev 130)		nic	cv403	XVal Session 70	1	XVal Session 70-Typing - Text-1		2012-07-16 18:14:29.706000
	Edit pad (rev 131)		Xing	cv400	XVal Session 70	1	XVal Session 70-Typing - Text-1		2012-07-16 18:14:29.995000
	Edit pad (rev 132)		Jamey	cv409	XVal Session 70	1	XVal Session 70-Typing - Text-1		2012-07-16 18:14:30.090000
	Edit pad (rev 133)		nic	cv403	XVal Session 70	1	XVal Session 70-Typing - Text-1		2012-07-16 18:14:30.206000
	Edit pad (rev 134)		Xing	cv400	XVal Session 70	1	XVal Session 70-Typing - Text-1		2012-07-16 18:14:30.477000
	Edit pad (rev 135)		Jamey	cv409	XVal Session 70	1	XVal Session 70-Typing - Text-1		2012-07-16 18:14:30.589000
	Edit pad (rev 136)		nic	cv403	XVal Session 70	1	XVal Session 70-Typing - Text-1		2012-07-16 18:14:30.709000
	Edit pad (rev 137)		Xing	cv400	XVal Session 70	1	XVal Session 70-Typing - Text-1		2012-07-16 18:14:31.132000
	Edit pad (rev 138)		nic	cv403	XVal Session 70	1	XVal Session 70-Typing - Text-1		2012-07-16 18:14:31.207000
	Edit pad (rev 139)		Xing	cv400	XVal Session 70	1	XVal Session 70-Typing - Text-1		2012-07-16 18:14:31.633000
	Edit pad (rev 140)		Jamey	cv409	XVal Session 70	1	XVal Session 70-Typing - Text-1		2012-07-16 18:14:31.686000
	Edit pad (rev 141)		nic	cv403	XVal Session 70	1	XVal Session 70-Typing - Text-1		2012-07-16 18:14:31.720000
	Edit pad (rev 142)		Xing	cv400	XVal Session 70	1	XVal Session 70-Typing - Text-1		2012-07-16 18:14:32.133000
	Edit pad (rev 143)		Jamey	cv409	XVal Session 70	1	XVal Session 70-Typing - Text-1		2012-07-16 18:14:32.188000
	Edit pad (rev 144)		nic	cv403	XVal Session 70	1	XVal Session 70-Typing - Text-1		2012-07-16 18:14:32.222000
	Edit pad (rev 145)		Xing	cv400	XVal Session 70	1	XVal Session 70-Typing - Text-1		2012-07-16 18:14:32.632000
	Edit pad (rev 146)		Jamey	cv409	XVal Session 70	1	XVal Session 70-Typing - Text-1		2012-07-16 18:14:32.699000
	Edit pad (rev 147)		nic	cv403	XVal Session 70	1	XVal Session 70-Typing - Text-1		2012-07-16 18:14:32.727000
	Edit pad (rev 148)		Xing	cv400	XVal Session 70	1	XVal Session 70-Typing - Text-1		2012-07-16 18:14:33.131000
	Edit pad (rev 149)		Jamey	cv409	XVal Session 70	1	XVal Session 70-Typing - Text-1		2012-07-16 18:14:33.199000
	Edit pad (rev 150)		nic	cv403	XVal Session 70	1	XVal Session 70-Typing - Text-1		2012-07-16 18:14:33.238000
	Edit pad (rev 151)		Xing	cv400	XVal Session 70	1	XVal Session 70-Typing - Text-1		2012-07-16 18:14:33.632000
	Edit pad (rev 152)		nic	cv403	XVal Session 70	1	XVal Session 70-Typing - Text-1		2012-07-16 18:14:33.737000
	Edit pad (rev 153)		Xing	cv400	XVal Session 70	1	XVal Session 70-Typing - Text-1		2012-07-16 18:14:34.132000
	Edit pad (rev 154)		nic	cv403	XVal Session 70	1	XVal Session 70-Typing - Text-1		2012-07-16 18:14:34.238000
	Edit pad (rev 155)		Xing	cv400	XVal Session 70	1	XVal Session 70-Typing - Text-1		2012-07-16 18:14:34.633000
	Edit pad (rev 156)		nic	cv403	XVal Session 70	1	XVal Session 70-Typing - Text-1		2012-07-16 18:14:34.740000
	Edit pad (rev 157)		Xing	cv400	XVal Session 70	1	XVal Session 70-Typing - Text-1		2012-07-16 18:14:35.132000
	Edit pad (rev 158)		nic	cv403	XVal Session 70	1	XVal Session 70-Typing - Text-1		2012-07-16 18:14:35.238000
	Edit pad (rev 159)		Xing	cv400	XVal Session 70	1	XVal Session 70-Typing - Text-1		2012-07-16 18:14:35.702000
	Edit pad (rev 160)		nic	cv403	XVal Session 70	1	XVal Session 70-Typing - Text-1		2012-07-16 18:14:35.739000
	Edit pad (rev 161)		Xing	cv400	XVal Session 70	1	XVal Session 70-Typing - Text-1		2012-07-16 18:14:36.211000
	Edit pad (rev 162)		nic	cv403	XVal Session 70	1	XVal Session 70-Typing - Text-1		2012-07-16 18:14:36.239000
	Edit pad (rev 163)		Xing	cv400	XVal Session 70	1	XVal Session 70-Typing - Text-1		2012-07-16 18:14:36.711000
	Edit pad (rev 164)		nic	cv403	XVal Session 70	1	XVal Session 70-Typing - Text-1		2012-07-16 18:14:36.739000
	Edit pad (rev 165)		Jamey	cv409	XVal Session 70	1	XVal Session 70-Typing - Text-1		2012-07-16 18:14:37.140000
	Edit pad (rev 166)		nic	cv403	XVal Session 70	1	XVal Session 70-Typing - Text-1		2012-07-16 18:14:37.243000
	Edit pad (rev 167)		Xing	cv400	XVal Session 70	1	XVal Session 70-Typing - Text-1		2012-07-16 18:14:37.539000
	Edit pad (rev 168)		nic	cv403	XVal Session 70	1	XVal Session 70-Typing - Text-1		2012-07-16 18:14:37.754000
	Edit pad (rev 169)		Jamey	cv409	XVal Session 70	1	XVal Session 70-Typing - Text-1		2012-07-16 18:14:38.026000
	Edit pad (rev 170)		Xing	cv400	XVal Session 70	1	XVal Session 70-Typing - Text-1		2012-07-16 18:14:38.038000
	Edit pad (rev 171)		nic	cv403	XVal Session 70	1	XVal Session 70-Typing - Text-1		2012-07-16 18:14:38.255000
	Edit pad (rev 172)		Jamey	cv409	XVal Session 70	1	XVal Session 70-Typing - Text-1		2012-07-16 18:14:38.527000
	Edit pad (rev 173)		nic	cv403	XVal Session 70	1	XVal Session 70-Typing - Text-1		2012-07-16 18:14:38.755000
	Edit pad (rev 174)		Xing	cv400	XVal Session 70	1	XVal Session 70-Typing - Text-1		2012-07-16 18:14:38.906000
	Edit pad (rev 175)		Jamey	cv409	XVal Session 70	1	XVal Session 70-Typing - Text-1		2012-07-16 18:14:39.026000
	Edit pad (rev 176)		Xing	cv400	XVal Session 70	1	XVal Session 70-Typing - Text-1		2012-07-16 18:14:39.413000
	Edit pad (rev 177)		Jamey	cv409	XVal Session 70	1	XVal Session 70-Typing - Text-1		2012-07-16 18:14:39.526000
	Edit pad (rev 178)		Xing	cv400	XVal Session 70	1	XVal Session 70-Typing - Text-1		2012-07-16 18:14:39.919000
	Edit pad (rev 179)		Jamey	cv409	XVal Session 70	1	XVal Session 70-Typing - Text-1		2012-07-16 18:14:40.027000
	Edit pad (rev 180)		nic	cv403	XVal Session 70	1	XVal Session 70-Typing - Text-1		2012-07-16 18:14:40.416000
	Edit pad (rev 181)		nic	cv403	XVal Session 70	1	XVal Session 70-Typing - Text-1		2012-07-16 18:14:40.927000
	Edit pad (rev 182)		Jamey	cv409	XVal Session 70	1	XVal Session 70-Typing - Text-1		2012-07-16 18:14:40.978000
	Edit pad (rev 183)		Xing	cv400	XVal Session 70	1	XVal Session 70-Typing - Text-1		2012-07-16 18:14:41.284000
	Edit pad (rev 184)		nic	cv403	XVal Session 70	1	XVal Session 70-Typing - Text-1		2012-07-16 18:14:41.432000
	Edit pad (rev 185)		Xing	cv400	XVal Session 70	1	XVal Session 70-Typing - Text-1		2012-07-16 18:14:41.789000
	Edit pad (rev 186)		Brady	cv405	XVal Session 70	1	XVal Session 70-Typing - Text-1		2012-07-16 18:14:41.878000
	Edit pad (rev 187)		Xing	cv400	XVal Session 70	1	XVal Session 70-Typing - Text-1		2012-07-16 18:14:42.288000
	Edit pad (rev 188)		Brady	cv405	XVal Session 70	1	XVal Session 70-Typing - Text-1		2012-07-16 18:14:42.691000
	Edit pad (rev 189)		Brady	cv405	XVal Session 70	1	XVal Session 70-Typing - Text-1		2012-07-16 18:14:43.201000
	Edit pad (rev 190)		Jamey	cv409	XVal Session 70	1	XVal Session 70-Typing - Text-1		2012-07-16 18:14:43.388000
	Edit pad (rev 191)		Brady	cv405	XVal Session 70	1	XVal Session 70-Typing - Text-1		2012-07-16 18:14:43.708000
	Edit pad (rev 192)		Xing	cv400	XVal Session 70	1	XVal Session 70-Typing - Text-1		2012-07-16 18:14:44.107000
	Edit pad (rev 193)		Jamey	cv409	XVal Session 70	1	XVal Session 70-Typing - Text-1		2012-07-16 18:14:44.114000
	Edit pad (rev 194)		Xing	cv400	XVal Session 70	1	XVal Session 70-Typing - Text-1		2012-07-16 18:14:44.617000
	Edit pad (rev 195)		Jamey	cv409	XVal Session 70	1	XVal Session 70-Typing - Text-1		2012-07-16 18:14:44.628000
	Edit pad (rev 196)		Brady	cv405	XVal Session 70	1	XVal Session 70-Typing - Text-1		2012-07-16 18:14:45.158000
	Edit pad (rev 197)		nic	cv403	XVal Session 70	1	XVal Session 70-Typing - Text-1		2012-07-16 18:14:45.268000
	Edit pad (rev 198)		Brady	cv405	XVal Session 70	1	XVal Session 70-Typing - Text-1		2012-07-16 18:14:45.673000
	Edit pad (rev 199)		nic	cv403	XVal Session 70	1	XVal Session 70-Typing - Text-1		2012-07-16 18:14:45.770000
	Edit pad (rev 200)		Xing	cv400	XVal Session 70	1	XVal Session 70-Typing - Text-1		2012-07-16 18:14:45.789000
	Edit pad (rev 201)		Brady	cv405	XVal Session 70	1	XVal Session 70-Typing - Text-1		2012-07-16 18:14:46.186000
	Edit pad (rev 202)		nic	cv403	XVal Session 70	1	XVal Session 70-Typing - Text-1		2012-07-16 18:14:46.271000
	Edit pad (rev 203)		Xing	cv400	XVal Session 70	1	XVal Session 70-Typing - Text-1		2012-07-16 18:14:46.289000
	Edit pad (rev 204)		Brady	cv405	XVal Session 70	1	XVal Session 70-Typing - Text-1		2012-07-16 18:14:46.686000
	Edit pad (rev 205)		Jamey	cv409	XVal Session 70	1	XVal Session 70-Typing - Text-1		2012-07-16 18:14:46.726000
	Edit pad (rev 206)		nic	cv403	XVal Session 70	1	XVal Session 70-Typing - Text-1		2012-07-16 18:14:46.774000
	Edit pad (rev 207)		Xing	cv400	XVal Session 70	1	XVal Session 70-Typing - Text-1		2012-07-16 18:14:46.801000
	Edit pad (rev 208)		Brady	cv405	XVal Session 70	1	XVal Session 70-Typing - Text-1		2012-07-16 18:14:47.186000
	Edit pad (rev 209)		Jamey	cv409	XVal Session 70	1	XVal Session 70-Typing - Text-1		2012-07-16 18:14:47.230000
	Edit pad (rev 210)		nic	cv403	XVal Session 70	1	XVal Session 70-Typing - Text-1		2012-07-16 18:14:47.284000
	Edit pad (rev 211)		Xing	cv400	XVal Session 70	1	XVal Session 70-Typing - Text-1		2012-07-16 18:14:47.305000
	Edit pad (rev 212)		Brady	cv405	XVal Session 70	1	XVal Session 70-Typing - Text-1		2012-07-16 18:14:47.686000
	Edit pad (rev 213)		Jamey	cv409	XVal Session 70	1	XVal Session 70-Typing - Text-1		2012-07-16 18:14:47.730000
	Edit pad (rev 214)		Xing	cv400	XVal Session 70	1	XVal Session 70-Typing - Text-1		2012-07-16 18:14:47.808000
	Edit pad (rev 215)		Brady	cv405	XVal Session 70	1	XVal Session 70-Typing - Text-1		2012-07-16 18:14:48.186000
	Edit pad (rev 216)		Xing	cv400	XVal Session 70	1	XVal Session 70-Typing - Text-1		2012-07-16 18:14:48.309000
	Edit pad (rev 217)		nic	cv403	XVal Session 70	1	XVal Session 70-Typing - Text-1		2012-07-16 18:14:48.656000
	Edit pad (rev 218)		Brady	cv405	XVal Session 70	1	XVal Session 70-Typing - Text-1		2012-07-16 18:14:48.686000
	Edit pad (rev 219)		Xing	cv400	XVal Session 70	1	XVal Session 70-Typing - Text-1		2012-07-16 18:14:48.876000
	Edit pad (rev 220)		nic	cv403	XVal Session 70	1	XVal Session 70-Typing - Text-1		2012-07-16 18:14:49.212000
	Edit pad (rev 221)		Jamey	cv409	XVal Session 70	1	XVal Session 70-Typing - Text-1		2012-07-16 18:14:49.244000
	Edit pad (rev 222)		Xing	cv400	XVal Session 70	1	XVal Session 70-Typing - Text-1		2012-07-16 18:14:49.383000
	Edit pad (rev 223)		Brady	cv405	XVal Session 70	1	XVal Session 70-Typing - Text-1		2012-07-16 18:14:49.404000
	Edit pad (rev 224)		nic	cv403	XVal Session 70	1	XVal Session 70-Typing - Text-1		2012-07-16 18:14:49.724000
	Edit pad (rev 225)		Xing	cv400	XVal Session 70	1	XVal Session 70-Typing - Text-1		2012-07-16 18:14:49.882000
	Edit pad (rev 226)		Brady	cv405	XVal Session 70	1	XVal Session 70-Typing - Text-1		2012-07-16 18:14:49.903000
	Edit pad (rev 227)		nic	cv403	XVal Session 70	1	XVal Session 70-Typing - Text-1		2012-07-16 18:14:50.223000
	Edit pad (rev 228)		Jamey	cv409	XVal Session 70	1	XVal Session 70-Typing - Text-1		2012-07-16 18:14:50.384000
	Edit pad (rev 229)		Brady	cv405	XVal Session 70	1	XVal Session 70-Typing - Text-1		2012-07-16 18:14:50.403000
	Edit pad (rev 230)		Xing	cv400	XVal Session 70	1	XVal Session 70-Typing - Text-1		2012-07-16 18:14:50.491000
	Edit pad (rev 231)		nic	cv403	XVal Session 70	1	XVal Session 70-Typing - Text-1		2012-07-16 18:14:50.723000
	Edit pad (rev 232)		Jamey	cv409	XVal Session 70	1	XVal Session 70-Typing - Text-1		2012-07-16 18:14:50.885000
	Edit pad (rev 233)		Xing	cv400	XVal Session 70	1	XVal Session 70-Typing - Text-1		2012-07-16 18:14:50.991000
	Edit pad (rev 234)		Brady	cv405	XVal Session 70	1	XVal Session 70-Typing - Text-1		2012-07-16 18:14:51.154000
	Edit pad (rev 235)		nic	cv403	XVal Session 70	1	XVal Session 70-Typing - Text-1		2012-07-16 18:14:51.229000
	Edit pad (rev 236)		Jamey	cv409	XVal Session 70	1	XVal Session 70-Typing - Text-1		2012-07-16 18:14:51.386000
	Edit pad (rev 237)		Xing	cv400	XVal Session 70	1	XVal Session 70-Typing - Text-1		2012-07-16 18:14:51.502000
	Edit pad (rev 238)		Brady	cv405	XVal Session 70	1	XVal Session 70-Typing - Text-1		2012-07-16 18:14:51.655000
	Edit pad (rev 239)		nic	cv403	XVal Session 70	1	XVal Session 70-Typing - Text-1		2012-07-16 18:14:51.736000
	Edit pad (rev 240)		Jamey	cv409	XVal Session 70	1	XVal Session 70-Typing - Text-1		2012-07-16 18:14:52.030000
	Edit pad (rev 241)		Brady	cv405	XVal Session 70	1	XVal Session 70-Typing - Text-1		2012-07-16 18:14:52.153000
	Edit pad (rev 242)		nic	cv403	XVal Session 70	1	XVal Session 70-Typing - Text-1		2012-07-16 18:14:52.239000
	Edit pad (rev 243)		Brady	cv405	XVal Session 70	1	XVal Session 70-Typing - Text-1		2012-07-16 18:14:52.664000
	Edit pad (rev 244)		nic	cv403	XVal Session 70	1	XVal Session 70-Typing - Text-1		2012-07-16 18:14:52.739000
	Edit pad (rev 245)		Xing	cv400	XVal Session 70	1	XVal Session 70-Typing - Text-1		2012-07-16 18:14:52.980000
	Edit pad (rev 246)		Brady	cv405	XVal Session 70	1	XVal Session 70-Typing - Text-1		2012-07-16 18:14:53.170000
	Edit pad (rev 247)		nic	cv403	XVal Session 70	1	XVal Session 70-Typing - Text-1		2012-07-16 18:14:53.237000
	Edit pad (rev 248)		Brady	cv405	XVal Session 70	1	XVal Session 70-Typing - Text-1		2012-07-16 18:14:53.669000
	Edit pad (rev 249)		nic	cv403	XVal Session 70	1	XVal Session 70-Typing - Text-1		2012-07-16 18:14:53.738000
	Edit pad (rev 250)		Xing	cv400	XVal Session 70	1	XVal Session 70-Typing - Text-1		2012-07-16 18:14:53.877000
	Edit pad (rev 251)		Brady	cv405	XVal Session 70	1	XVal Session 70-Typing - Text-1		2012-07-16 18:14:54.170000
	Edit pad (rev 252)		Xing	cv400	XVal Session 70	1	XVal Session 70-Typing - Text-1		2012-07-16 18:14:54.383000
	Edit pad (rev 253)		Brady	cv405	XVal Session 70	1	XVal Session 70-Typing - Text-1		2012-07-16 18:14:54.670000
	Edit pad (rev 254)		Xing	cv400	XVal Session 70	1	XVal Session 70-Typing - Text-1		2012-07-16 18:14:54.883000
	Edit pad (rev 255)		nic	cv403	XVal Session 70	1	XVal Session 70-Typing - Text-1		2012-07-16 18:14:54.938000
	Edit pad (rev 256)		Brady	cv405	XVal Session 70	1	XVal Session 70-Typing - Text-1		2012-07-16 18:14:55.353000
	Edit pad (rev 257)		nic	cv403	XVal Session 70	1	XVal Session 70-Typing - Text-1		2012-07-16 18:14:55.441000
	Edit pad (rev 258)		Brady	cv405	XVal Session 70	1	XVal Session 70-Typing - Text-1		2012-07-16 18:14:55.858000
	Edit pad (rev 259)		nic	cv403	XVal Session 70	1	XVal Session 70-Typing - Text-1		2012-07-16 18:14:55.951000
	Edit pad (rev 260)		nic	cv403	XVal Session 70	1	XVal Session 70-Typing - Text-1		2012-07-16 18:14:56.460000
	Edit pad (rev 261)		Brady	cv405	XVal Session 70	1	XVal Session 70-Typing - Text-1		2012-07-16 18:14:56.639000
	Edit pad (rev 262)		nic	cv403	XVal Session 70	1	XVal Session 70-Typing - Text-1		2012-07-16 18:14:57.140000
	Edit pad (rev 263)		Jamey	cv409	XVal Session 70	1	XVal Session 70-Typing - Text-1		2012-07-16 18:14:57.168000
	Edit pad (rev 264)		Brady	cv405	XVal Session 70	1	XVal Session 70-Typing - Text-1		2012-07-16 18:14:57.225000
	Edit pad (rev 265)		nic	cv403	XVal Session 70	1	XVal Session 70-Typing - Text-1		2012-07-16 18:14:57.653000
	Edit pad (rev 266)		Jamey	cv409	XVal Session 70	1	XVal Session 70-Typing - Text-1		2012-07-16 18:14:57.677000
	Edit pad (rev 267)		Brady	cv405	XVal Session 70	1	XVal Session 70-Typing - Text-1		2012-07-16 18:14:57.731000
	Edit pad (rev 268)		nic	cv403	XVal Session 70	1	XVal Session 70-Typing - Text-1		2012-07-16 18:14:58.161000
	Edit pad (rev 269)		Brady	cv405	XVal Session 70	1	XVal Session 70-Typing - Text-1		2012-07-16 18:14:58.232000
	Edit pad (rev 270)		nic	cv403	XVal Session 70	1	XVal Session 70-Typing - Text-1		2012-07-16 18:14:58.661000
	Edit pad (rev 271)		Xing	cv400	XVal Session 70	1	XVal Session 70-Typing - Text-1		2012-07-16 18:14:58.714000
	Edit pad (rev 272)		Brady	cv405	XVal Session 70	1	XVal Session 70-Typing - Text-1		2012-07-16 18:14:58.730000
	Edit pad (rev 273)		Xing	cv400	XVal Session 70	1	XVal Session 70-Typing - Text-1		2012-07-16 18:14:59.225000
	Edit pad (rev 274)		nic	cv403	XVal Session 70	1	XVal Session 70-Typing - Text-1		2012-07-16 18:14:59.383000
	Edit pad (rev 275)		Brady	cv405	XVal Session 70	1	XVal Session 70-Typing - Text-1		2012-07-16 18:14:59.694000
	Edit pad (rev 276)		Xing	cv400	XVal Session 70	1	XVal Session 70-Typing - Text-1		2012-07-16 18:14:59.770000
	Edit pad (rev 277)		nic	cv403	XVal Session 70	1	XVal Session 70-Typing - Text-1		2012-07-16 18:15:00.071000
	Edit pad (rev 278)		Brady	cv405	XVal Session 70	1	XVal Session 70-Typing - Text-1		2012-07-16 18:15:00.265000
	Edit pad (rev 279)		Xing	cv400	XVal Session 70	1	XVal Session 70-Typing - Text-1		2012-07-16 18:15:00.273000
	Edit pad (rev 280)		Brady	cv405	XVal Session 70	1	XVal Session 70-Typing - Text-1		2012-07-16 18:15:00.764000
	Edit pad (rev 281)		Xing	cv400	XVal Session 70	1	XVal Session 70-Typing - Text-1		2012-07-16 18:15:00.773000
	Edit pad (rev 282)		nic	cv403	XVal Session 70	1	XVal Session 70-Typing - Text-1		2012-07-16 18:15:01.030000
	Edit pad (rev 283)		Xing	cv400	XVal Session 70	1	XVal Session 70-Typing - Text-1		2012-07-16 18:15:01.274000
	Edit pad (rev 284)		nic	cv403	XVal Session 70	1	XVal Session 70-Typing - Text-1		2012-07-16 18:15:01.536000
	Edit pad (rev 285)		Brady	cv405	XVal Session 70	1	XVal Session 70-Typing - Text-1		2012-07-16 18:15:01.559000
	Edit pad (rev 286)		nic	cv403	XVal Session 70	1	XVal Session 70-Typing - Text-1		2012-07-16 18:15:02.036000
	Edit pad (rev 287)		Brady	cv405	XVal Session 70	1	XVal Session 70-Typing - Text-1		2012-07-16 18:15:02.143000
	Edit pad (rev 288)		Jamey	cv409	XVal Session 70	1	XVal Session 70-Typing - Text-1		2012-07-16 18:15:02.265000
	Edit pad (rev 289)		Xing	cv400	XVal Session 70	1	XVal Session 70-Typing - Text-1		2012-07-16 18:15:02.389000
	Edit pad (rev 290)		nic	cv403	XVal Session 70	1	XVal Session 70-Typing - Text-1		2012-07-16 18:15:02.534000
	Edit pad (rev 291)		Jamey	cv409	XVal Session 70	1	XVal Session 70-Typing - Text-1		2012-07-16 18:15:02.777000
	Edit pad (rev 292)		Xing	cv400	XVal Session 70	1	XVal Session 70-Typing - Text-1		2012-07-16 18:15:02.897000
	Edit pad (rev 293)		Brady	cv405	XVal Session 70	1	XVal Session 70-Typing - Text-1		2012-07-16 18:15:03.182000
	Edit pad (rev 294)		nic	cv403	XVal Session 70	1	XVal Session 70-Typing - Text-1		2012-07-16 18:15:03.365000
	Edit pad (rev 295)		Xing	cv400	XVal Session 70	1	XVal Session 70-Typing - Text-1		2012-07-16 18:15:03.398000
	Edit pad (rev 296)		Brady	cv405	XVal Session 70	1	XVal Session 70-Typing - Text-1		2012-07-16 18:15:03.685000
	Edit pad (rev 297)		nic	cv403	XVal Session 70	1	XVal Session 70-Typing - Text-1		2012-07-16 18:15:04.105000
	Edit pad (rev 298)		Brady	cv405	XVal Session 70	1	XVal Session 70-Typing - Text-1		2012-07-16 18:15:04.186000
	Edit pad (rev 299)		nic	cv403	XVal Session 70	1	XVal Session 70-Typing - Text-1		2012-07-16 18:15:04.615000
	Edit pad (rev 300)		Brady	cv405	XVal Session 70	1	XVal Session 70-Typing - Text-1		2012-07-16 18:15:04.685000
	Edit pad (rev 301)		Xing	cv400	XVal Session 70	1	XVal Session 70-Typing - Text-1		2012-07-16 18:15:04.852000
	Edit pad (rev 302)		nic	cv403	XVal Session 70	1	XVal Session 70-Typing - Text-1		2012-07-16 18:15:05.114000
	Edit pad (rev 303)		Brady	cv405	XVal Session 70	1	XVal Session 70-Typing - Text-1		2012-07-16 18:15:05.211000
	Edit pad (rev 304)		Xing	cv400	XVal Session 70	1	XVal Session 70-Typing - Text-1		2012-07-16 18:15:05.443000
	Edit pad (rev 305)		nic	cv403	XVal Session 70	1	XVal Session 70-Typing - Text-1		2012-07-16 18:15:05.613000
	Edit pad (rev 306)		Brady	cv405	XVal Session 70	1	XVal Session 70-Typing - Text-1		2012-07-16 18:15:05.691000
	Edit pad (rev 307)		Xing	cv400	XVal Session 70	1	XVal Session 70-Typing - Text-1		2012-07-16 18:15:05.945000
	Edit pad (rev 308)		nic	cv403	XVal Session 70	1	XVal Session 70-Typing - Text-1		2012-07-16 18:15:06.144000
	Edit pad (rev 309)		Brady	cv405	XVal Session 70	1	XVal Session 70-Typing - Text-1		2012-07-16 18:15:06.213000
	Edit pad (rev 310)		Xing	cv400	XVal Session 70	1	XVal Session 70-Typing - Text-1		2012-07-16 18:15:06.444000
	Edit pad (rev 311)		Brady	cv405	XVal Session 70	1	XVal Session 70-Typing - Text-1		2012-07-16 18:15:06.717000
	Edit pad (rev 312)		nic	cv403	XVal Session 70	1	XVal Session 70-Typing - Text-1		2012-07-16 18:15:06.792000
	Edit pad (rev 313)		Brady	cv405	XVal Session 70	1	XVal Session 70-Typing - Text-1		2012-07-16 18:15:07.263000
	Edit pad (rev 314)		nic	cv403	XVal Session 70	1	XVal Session 70-Typing - Text-1		2012-07-16 18:15:07.307000
	Edit pad (rev 315)		Brady	cv405	XVal Session 70	1	XVal Session 70-Typing - Text-1		2012-07-16 18:15:07.764000
	Edit pad (rev 316)		nic	cv403	XVal Session 70	1	XVal Session 70-Typing - Text-1		2012-07-16 18:15:07.827000
	Edit pad (rev 317)		Brady	cv405	XVal Session 70	1	XVal Session 70-Typing - Text-1		2012-07-16 18:15:08.264000
	Edit pad (rev 318)		nic	cv403	XVal Session 70	1	XVal Session 70-Typing - Text-1		2012-07-16 18:15:08.332000
	Edit pad (rev 319)		Xing	cv400	XVal Session 70	1	XVal Session 70-Typing - Text-1		2012-07-16 18:15:08.489000
	Edit pad (rev 320)		Brady	cv405	XVal Session 70	1	XVal Session 70-Typing - Text-1		2012-07-16 18:15:08.764000
	Edit pad (rev 321)		nic	cv403	XVal Session 70	1	XVal Session 70-Typing - Text-1		2012-07-16 18:15:08.833000
	Edit pad (rev 322)		Xing	cv400	XVal Session 70	1	XVal Session 70-Typing - Text-1		2012-07-16 18:15:08.991000
	Edit pad (rev 323)		Brady	cv405	XVal Session 70	1	XVal Session 70-Typing - Text-1		2012-07-16 18:15:09.264000
	Edit pad (rev 324)		nic	cv403	XVal Session 70	1	XVal Session 70-Typing - Text-1		2012-07-16 18:15:09.332000
	Edit pad (rev 325)		Xing	cv400	XVal Session 70	1	XVal Session 70-Typing - Text-1		2012-07-16 18:15:09.492000
	Edit pad (rev 326)		Brady	cv405	XVal Session 70	1	XVal Session 70-Typing - Text-1		2012-07-16 18:15:09.764000
	Edit pad (rev 327)		nic	cv403	XVal Session 70	1	XVal Session 70-Typing - Text-1		2012-07-16 18:15:09.860000
	Edit pad (rev 328)		Xing	cv400	XVal Session 70	1	XVal Session 70-Typing - Text-1		2012-07-16 18:15:09.994000
	Edit pad (rev 329)		Brady	cv405	XVal Session 70	1	XVal Session 70-Typing - Text-1		2012-07-16 18:15:10.265000
	Edit pad (rev 330)		nic	cv403	XVal Session 70	1	XVal Session 70-Typing - Text-1		2012-07-16 18:15:10.338000
	Edit pad (rev 331)		Xing	cv400	XVal Session 70	1	XVal Session 70-Typing - Text-1		2012-07-16 18:15:10.492000
	Edit pad (rev 332)		Brady	cv405	XVal Session 70	1	XVal Session 70-Typing - Text-1		2012-07-16 18:15:10.766000
	Edit pad (rev 333)		nic	cv403	XVal Session 70	1	XVal Session 70-Typing - Text-1		2012-07-16 18:15:10.863000
	Edit pad (rev 334)		Xing	cv400	XVal Session 70	1	XVal Session 70-Typing - Text-1		2012-07-16 18:15:11.139000
	Edit pad (rev 335)		nic	cv403	XVal Session 70	1	XVal Session 70-Typing - Text-1		2012-07-16 18:15:11.364000
	Edit pad (rev 336)		Brady	cv405	XVal Session 70	1	XVal Session 70-Typing - Text-1		2012-07-16 18:15:11.541000
	Edit pad (rev 337)		Xing	cv400	XVal Session 70	1	XVal Session 70-Typing - Text-1		2012-07-16 18:15:11.647000
	Edit pad (rev 338)		Brady	cv405	XVal Session 70	1	XVal Session 70-Typing - Text-1		2012-07-16 18:15:12.045000
	Edit pad (rev 339)		nic	cv403	XVal Session 70	1	XVal Session 70-Typing - Text-1		2012-07-16 18:15:12.120000
	Edit pad (rev 340)		Xing	cv400	XVal Session 70	1	XVal Session 70-Typing - Text-1		2012-07-16 18:15:12.147000
	Edit pad (rev 341)		Brady	cv405	XVal Session 70	1	XVal Session 70-Typing - Text-1		2012-07-16 18:15:12.545000
	Edit pad (rev 342)		Xing	cv400	XVal Session 70	1	XVal Session 70-Typing - Text-1		2012-07-16 18:15:12.653000
	Edit pad (rev 343)		nic	cv403	XVal Session 70	1	XVal Session 70-Typing - Text-1		2012-07-16 18:15:12.831000
	Edit pad (rev 344)		Brady	cv405	XVal Session 70	1	XVal Session 70-Typing - Text-1		2012-07-16 18:15:13.045000
	Edit pad (rev 345)		nic	cv403	XVal Session 70	1	XVal Session 70-Typing - Text-1		2012-07-16 18:15:13.333000
	Edit pad (rev 346)		Xing	cv400	XVal Session 70	1	XVal Session 70-Typing - Text-1		2012-07-16 18:15:13.440000
	Edit pad (rev 347)		Brady	cv405	XVal Session 70	1	XVal Session 70-Typing - Text-1		2012-07-16 18:15:13.578000
	Edit pad (rev 348)		nic	cv403	XVal Session 70	1	XVal Session 70-Typing - Text-1		2012-07-16 18:15:13.833000
	Edit pad (rev 349)		Xing	cv400	XVal Session 70	1	XVal Session 70-Typing - Text-1		2012-07-16 18:15:13.944000
	Edit pad (rev 350)		Brady	cv405	XVal Session 70	1	XVal Session 70-Typing - Text-1		2012-07-16 18:15:14.082000
	Edit pad (rev 351)		nic	cv403	XVal Session 70	1	XVal Session 70-Typing - Text-1		2012-07-16 18:15:14.333000
	Edit pad (rev 352)		Brady	cv405	XVal Session 70	1	XVal Session 70-Typing - Text-1		2012-07-16 18:15:14.577000
	Edit pad (rev 353)		nic	cv403	XVal Session 70	1	XVal Session 70-Typing - Text-1		2012-07-16 18:15:14.834000
	Edit pad (rev 354)		Brady	cv405	XVal Session 70	1	XVal Session 70-Typing - Text-1		2012-07-16 18:15:15.243000
	Edit pad (rev 355)		nic	cv403	XVal Session 70	1	XVal Session 70-Typing - Text-1		2012-07-16 18:15:15.358000
	Edit pad (rev 356)		Brady	cv405	XVal Session 70	1	XVal Session 70-Typing - Text-1		2012-07-16 18:15:15.742000
	Edit pad (rev 357)		nic	cv403	XVal Session 70	1	XVal Session 70-Typing - Text-1		2012-07-16 18:15:15.864000
	Edit pad (rev 358)		Xing	cv400	XVal Session 70	1	XVal Session 70-Typing - Text-1		2012-07-16 18:15:16.105000
	Edit pad (rev 359)		nic	cv403	XVal Session 70	1	XVal Session 70-Typing - Text-1		2012-07-16 18:15:16.364000
	Edit pad (rev 360)		Xing	cv400	XVal Session 70	1	XVal Session 70-Typing - Text-1		2012-07-16 18:15:16.604000
	Edit pad (rev 361)		nic	cv403	XVal Session 70	1	XVal Session 70-Typing - Text-1		2012-07-16 18:15:16.864000
	Edit pad (rev 362)		Brady	cv405	XVal Session 70	1	XVal Session 70-Typing - Text-1		2012-07-16 18:15:16.956000
	Edit pad (rev 363)		Xing	cv400	XVal Session 70	1	XVal Session 70-Typing - Text-1		2012-07-16 18:15:17.119000
	Edit pad (rev 364)		nic	cv403	XVal Session 70	1	XVal Session 70-Typing - Text-1		2012-07-16 18:15:17.364000
	Edit pad (rev 365)		Jamey	cv409	XVal Session 70	1	XVal Session 70-Typing - Text-1		2012-07-16 18:15:17.405000
	Edit pad (rev 366)		Brady	cv405	XVal Session 70	1	XVal Session 70-Typing - Text-1		2012-07-16 18:15:17.467000
	Edit pad (rev 367)		Xing	cv400	XVal Session 70	1	XVal Session 70-Typing - Text-1		2012-07-16 18:15:17.694000
	Edit pad (rev 368)		nic	cv403	XVal Session 70	1	XVal Session 70-Typing - Text-1		2012-07-16 18:15:17.879000
	Edit pad (rev 369)		Brady	cv405	XVal Session 70	1	XVal Session 70-Typing - Text-1		2012-07-16 18:15:17.966000
	Edit pad (rev 370)		Xing	cv400	XVal Session 70	1	XVal Session 70-Typing - Text-1		2012-07-16 18:15:18.195000
	Edit pad (rev 371)		nic	cv403	XVal Session 70	1	XVal Session 70-Typing - Text-1		2012-07-16 18:15:18.385000
	Edit pad (rev 372)		Brady	cv405	XVal Session 70	1	XVal Session 70-Typing - Text-1		2012-07-16 18:15:18.465000
	Edit pad (rev 373)		Xing	cv400	XVal Session 70	1	XVal Session 70-Typing - Text-1		2012-07-16 18:15:18.695000
	Edit pad (rev 374)		Jamey	cv409	XVal Session 70	1	XVal Session 70-Typing - Text-1		2012-07-16 18:15:18.872000
	Edit pad (rev 375)		nic	cv403	XVal Session 70	1	XVal Session 70-Typing - Text-1		2012-07-16 18:15:18.906000
	Edit pad (rev 376)		Xing	cv400	XVal Session 70	1	XVal Session 70-Typing - Text-1		2012-07-16 18:15:19.195000
	Edit pad (rev 377)		nic	cv403	XVal Session 70	1	XVal Session 70-Typing - Text-1		2012-07-16 18:15:19.411000
	Edit pad (rev 378)		Brady	cv405	XVal Session 70	1	XVal Session 70-Typing - Text-1		2012-07-16 18:15:19.593000
	Edit pad (rev 379)		Xing	cv400	XVal Session 70	1	XVal Session 70-Typing - Text-1		2012-07-16 18:15:19.693000
	Edit pad (rev 380)		Brady	cv405	XVal Session 70	1	XVal Session 70-Typing - Text-1		2012-07-16 18:15:20.093000
	Edit pad (rev 381)		Xing	cv400	XVal Session 70	1	XVal Session 70-Typing - Text-1		2012-07-16 18:15:20.466000
	Edit pad (rev 382)		Brady	cv405	XVal Session 70	1	XVal Session 70-Typing - Text-1		2012-07-16 18:15:20.591000
	Edit pad (rev 383)		Jamey	cv409	XVal Session 70	1	XVal Session 70-Typing - Text-1		2012-07-16 18:15:20.893000
	Edit pad (rev 384)		Xing	cv400	XVal Session 70	1	XVal Session 70-Typing - Text-1		2012-07-16 18:15:20.979000
	Edit pad (rev 385)		nic	cv403	XVal Session 70	1	XVal Session 70-Typing - Text-1		2012-07-16 18:15:21.014000
	Edit pad (rev 386)		Jamey	cv409	XVal Session 70	1	XVal Session 70-Typing - Text-1		2012-07-16 18:15:21.402000
	Edit pad (rev 387)		Brady	cv405	XVal Session 70	1	XVal Session 70-Typing - Text-1		2012-07-16 18:15:21.474000
	Edit pad (rev 388)		nic	cv403	XVal Session 70	1	XVal Session 70-Typing - Text-1		2012-07-16 18:15:21.530000
	Edit pad (rev 389)		Xing	cv400	XVal Session 70	1	XVal Session 70-Typing - Text-1		2012-07-16 18:15:21.817000
	Edit pad (rev 390)		Brady	cv405	XVal Session 70	1	XVal Session 70-Typing - Text-1		2012-07-16 18:15:22.017000
	Edit pad (rev 391)		nic	cv403	XVal Session 70	1	XVal Session 70-Typing - Text-1		2012-07-16 18:15:22.031000
	Edit pad (rev 392)		Xing	cv400	XVal Session 70	1	XVal Session 70-Typing - Text-1		2012-07-16 18:15:22.320000
	Edit pad (rev 393)		nic	cv403	XVal Session 70	1	XVal Session 70-Typing - Text-1		2012-07-16 18:15:22.570000
	Edit pad (rev 394)		Xing	cv400	XVal Session 70	1	XVal Session 70-Typing - Text-1		2012-07-16 18:15:22.824000
	Edit pad (rev 395)		Brady	cv405	XVal Session 70	1	XVal Session 70-Typing - Text-1		2012-07-16 18:15:22.865000
	Edit pad (rev 396)		nic	cv403	XVal Session 70	1	XVal Session 70-Typing - Text-1		2012-07-16 18:15:23.074000
	Edit pad (rev 397)		Xing	cv400	XVal Session 70	1	XVal Session 70-Typing - Text-1		2012-07-16 18:15:23.336000
	Edit pad (rev 398)		Brady	cv405	XVal Session 70	1	XVal Session 70-Typing - Text-1		2012-07-16 18:15:23.372000
	Edit pad (rev 399)		nic	cv403	XVal Session 70	1	XVal Session 70-Typing - Text-1		2012-07-16 18:15:23.583000
	Edit pad (rev 400)		Jamey	cv409	XVal Session 70	1	XVal Session 70-Typing - Text-1		2012-07-16 18:15:23.602000
	Edit pad (rev 401)		nic	cv403	XVal Session 70	1	XVal Session 70-Typing - Text-1		2012-07-16 18:15:24.083000
	Edit pad (rev 402)		Brady	cv405	XVal Session 70	1	XVal Session 70-Typing - Text-1		2012-07-16 18:15:24.537000
	Edit pad (rev 403)		Xing	cv400	XVal Session 70	1	XVal Session 70-Typing - Text-1		2012-07-16 18:15:24.552000
	Edit pad (rev 404)		nic	cv403	XVal Session 70	1	XVal Session 70-Typing - Text-1		2012-07-16 18:15:24.590000
	Edit pad (rev 405)		Brady	cv405	XVal Session 70	1	XVal Session 70-Typing - Text-1		2012-07-16 18:15:25.057000
	Edit pad (rev 406)		nic	cv403	XVal Session 70	1	XVal Session 70-Typing - Text-1		2012-07-16 18:15:25.083000
	Edit pad (rev 407)		Xing	cv400	XVal Session 70	1	XVal Session 70-Typing - Text-1		2012-07-16 18:15:25.102000
	Edit pad (rev 408)		Brady	cv405	XVal Session 70	1	XVal Session 70-Typing - Text-1		2012-07-16 18:15:25.565000
	Edit pad (rev 409)		nic	cv403	XVal Session 70	1	XVal Session 70-Typing - Text-1		2012-07-16 18:15:25.583000
	Edit pad (rev 410)		Xing	cv400	XVal Session 70	1	XVal Session 70-Typing - Text-1		2012-07-16 18:15:25.687000
	Edit pad (rev 411)		nic	cv403	XVal Session 70	1	XVal Session 70-Typing - Text-1		2012-07-16 18:15:26.082000
	Edit pad (rev 412)		Jamey	cv409	XVal Session 70	1	XVal Session 70-Typing - Text-1		2012-07-16 18:15:26.156000
	Edit pad (rev 413)		Xing	cv400	XVal Session 70	1	XVal Session 70-Typing - Text-1		2012-07-16 18:15:26.205000
	Edit pad (rev 414)		Brady	cv405	XVal Session 70	1	XVal Session 70-Typing - Text-1		2012-07-16 18:15:26.390000
	Edit pad (rev 415)		nic	cv403	XVal Session 70	1	XVal Session 70-Typing - Text-1		2012-07-16 18:15:26.624000
	Edit pad (rev 416)		Xing	cv400	XVal Session 70	1	XVal Session 70-Typing - Text-1		2012-07-16 18:15:26.694000
	Edit pad (rev 417)		nic	cv403	XVal Session 70	1	XVal Session 70-Typing - Text-1		2012-07-16 18:15:27.223000
	Edit pad (rev 418)		Jamey	cv409	XVal Session 70	1	XVal Session 70-Typing - Text-1		2012-07-16 18:15:27.263000
	Edit pad (rev 419)		nic	cv403	XVal Session 70	1	XVal Session 70-Typing - Text-1		2012-07-16 18:15:27.646000
	Edit pad (rev 420)		nic	cv403	XVal Session 70	1	XVal Session 70-Typing - Text-1		2012-07-16 18:15:28.272000
	Edit pad (rev 421)		Jamey	cv409	XVal Session 70	1	XVal Session 70-Typing - Text-1		2012-07-16 18:15:28.297000
	Edit pad (rev 422)		nic	cv403	XVal Session 70	1	XVal Session 70-Typing - Text-1		2012-07-16 18:15:28.772000
	Edit pad (rev 423)		nic	cv403	XVal Session 70	1	XVal Session 70-Typing - Text-1		2012-07-16 18:15:29.277000
	Edit pad (rev 424)		Xing	cv400	XVal Session 70	1	XVal Session 70-Typing - Text-1		2012-07-16 18:15:29.729000
	Edit pad (rev 425)		nic	cv403	XVal Session 70	1	XVal Session 70-Typing - Text-1		2012-07-16 18:15:29.784000
	Edit pad (rev 426)		Xing	cv400	XVal Session 70	1	XVal Session 70-Typing - Text-1		2012-07-16 18:15:30.232000
	Edit pad (rev 427)		nic	cv403	XVal Session 70	1	XVal Session 70-Typing - Text-1		2012-07-16 18:15:30.284000
	Edit pad (rev 428)		Xing	cv400	XVal Session 70	1	XVal Session 70-Typing - Text-1		2012-07-16 18:15:30.742000
	Edit pad (rev 429)		nic	cv403	XVal Session 70	1	XVal Session 70-Typing - Text-1		2012-07-16 18:15:30.785000
	Edit pad (rev 430)		Jamey	cv409	XVal Session 70	1	XVal Session 70-Typing - Text-1		2012-07-16 18:15:31.132000
	Edit pad (rev 431)		Xing	cv400	XVal Session 70	1	XVal Session 70-Typing - Text-1		2012-07-16 18:15:31.246000
	Edit pad (rev 432)		nic	cv403	XVal Session 70	1	XVal Session 70-Typing - Text-1		2012-07-16 18:15:31.284000
	Edit pad (rev 433)		Brady	cv405	XVal Session 70	1	XVal Session 70-Typing - Text-1		2012-07-16 18:15:31.666000
	Edit pad (rev 434)		Xing	cv400	XVal Session 70	1	XVal Session 70-Typing - Text-1		2012-07-16 18:15:31.746000
	Edit pad (rev 435)		nic	cv403	XVal Session 70	1	XVal Session 70-Typing - Text-1		2012-07-16 18:15:31.784000
	Edit pad (rev 436)		Jamey	cv409	XVal Session 70	1	XVal Session 70-Typing - Text-1		2012-07-16 18:15:32.050000
	Edit pad (rev 437)		Brady	cv405	XVal Session 70	1	XVal Session 70-Typing - Text-1		2012-07-16 18:15:32.170000
	Edit pad (rev 438)		nic	cv403	XVal Session 70	1	XVal Session 70-Typing - Text-1		2012-07-16 18:15:32.285000
	Edit pad (rev 439)		Xing	cv400	XVal Session 70	1	XVal Session 70-Typing - Text-1		2012-07-16 18:15:32.510000
	Edit pad (rev 440)		Jamey	cv409	XVal Session 70	1	XVal Session 70-Typing - Text-1		2012-07-16 18:15:32.558000
	Edit pad (rev 441)		Brady	cv405	XVal Session 70	1	XVal Session 70-Typing - Text-1		2012-07-16 18:15:32.676000
	Edit pad (rev 442)		nic	cv403	XVal Session 70	1	XVal Session 70-Typing - Text-1		2012-07-16 18:15:32.793000
	Edit pad (rev 443)		Xing	cv400	XVal Session 70	1	XVal Session 70-Typing - Text-1		2012-07-16 18:15:33.009000
	Edit pad (rev 444)		Brady	cv405	XVal Session 70	1	XVal Session 70-Typing - Text-1		2012-07-16 18:15:33.186000
	Edit pad (rev 445)		Xing	cv400	XVal Session 70	1	XVal Session 70-Typing - Text-1		2012-07-16 18:15:33.511000
	Edit pad (rev 446)		nic	cv403	XVal Session 70	1	XVal Session 70-Typing - Text-1		2012-07-16 18:15:33.512000
	Edit pad (rev 447)		Brady	cv405	XVal Session 70	1	XVal Session 70-Typing - Text-1		2012-07-16 18:15:33.685000
	Edit pad (rev 448)		Jamey	cv409	XVal Session 70	1	XVal Session 70-Typing - Text-1		2012-07-16 18:15:33.815000
	Edit pad (rev 449)		nic	cv403	XVal Session 70	1	XVal Session 70-Typing - Text-1		2012-07-16 18:15:34.020000
	Edit pad (rev 450)		Brady	cv405	XVal Session 70	1	XVal Session 70-Typing - Text-1		2012-07-16 18:15:34.203000
	Edit pad (rev 451)		Jamey	cv409	XVal Session 70	1	XVal Session 70-Typing - Text-1		2012-07-16 18:15:34.514000
	Edit pad (rev 452)		Xing	cv400	XVal Session 70	1	XVal Session 70-Typing - Text-1		2012-07-16 18:15:34.580000
	Edit pad (rev 453)		Brady	cv405	XVal Session 70	1	XVal Session 70-Typing - Text-1		2012-07-16 18:15:34.700000
	Edit pad (rev 454)		Jamey	cv409	XVal Session 70	1	XVal Session 70-Typing - Text-1		2012-07-16 18:15:35.022000
	Edit pad (rev 455)		Xing	cv400	XVal Session 70	1	XVal Session 70-Typing - Text-1		2012-07-16 18:15:35.083000
	Edit pad (rev 456)		Brady	cv405	XVal Session 70	1	XVal Session 70-Typing - Text-1		2012-07-16 18:15:35.200000
	Edit pad (rev 457)		Jamey	cv409	XVal Session 70	1	XVal Session 70-Typing - Text-1		2012-07-16 18:15:35.527000
	Edit pad (rev 458)		Xing	cv400	XVal Session 70	1	XVal Session 70-Typing - Text-1		2012-07-16 18:15:35.586000
	Edit pad (rev 459)		nic	cv403	XVal Session 70	1	XVal Session 70-Typing - Text-1		2012-07-16 18:15:35.610000
	Edit pad (rev 460)		Brady	cv405	XVal Session 70	1	XVal Session 70-Typing - Text-1		2012-07-16 18:15:35.700000
	Edit pad (rev 461)		Xing	cv400	XVal Session 70	1	XVal Session 70-Typing - Text-1		2012-07-16 18:15:36.086000
	Edit pad (rev 462)		nic	cv403	XVal Session 70	1	XVal Session 70-Typing - Text-1		2012-07-16 18:15:36.113000
	Edit pad (rev 463)		Brady	cv405	XVal Session 70	1	XVal Session 70-Typing - Text-1		2012-07-16 18:15:36.200000
	Edit pad (rev 464)		Xing	cv400	XVal Session 70	1	XVal Session 70-Typing - Text-1		2012-07-16 18:15:36.586000
	Edit pad (rev 465)		nic	cv403	XVal Session 70	1	XVal Session 70-Typing - Text-1		2012-07-16 18:15:36.636000
	Edit pad (rev 466)		Brady	cv405	XVal Session 70	1	XVal Session 70-Typing - Text-1		2012-07-16 18:15:36.702000
	Edit pad (rev 467)		Xing	cv400	XVal Session 70	1	XVal Session 70-Typing - Text-1		2012-07-16 18:15:37.086000
	Edit pad (rev 468)		nic	cv403	XVal Session 70	1	XVal Session 70-Typing - Text-1		2012-07-16 18:15:37.145000
	Edit pad (rev 469)		Jamey	cv409	XVal Session 70	1	XVal Session 70-Typing - Text-1		2012-07-16 18:15:37.184000
	Edit pad (rev 470)		Brady	cv405	XVal Session 70	1	XVal Session 70-Typing - Text-1		2012-07-16 18:15:37.216000
	Edit pad (rev 471)		Xing	cv400	XVal Session 70	1	XVal Session 70-Typing - Text-1		2012-07-16 18:15:37.586000
	Edit pad (rev 472)		Brady	cv405	XVal Session 70	1	XVal Session 70-Typing - Text-1		2012-07-16 18:15:37.715000
	Edit pad (rev 473)		Xing	cv400	XVal Session 70	1	XVal Session 70-Typing - Text-1		2012-07-16 18:15:38.086000
	Edit pad (rev 474)		Brady	cv405	XVal Session 70	1	XVal Session 70-Typing - Text-1		2012-07-16 18:15:38.477000
	Edit pad (rev 475)		nic	cv403	XVal Session 70	1	XVal Session 70-Typing - Text-1		2012-07-16 18:15:38.548000
	Edit pad (rev 476)		Brady	cv405	XVal Session 70	1	XVal Session 70-Typing - Text-1		2012-07-16 18:15:38.983000
	Edit pad (rev 477)		nic	cv403	XVal Session 70	1	XVal Session 70-Typing - Text-1		2012-07-16 18:15:39.065000
	Edit pad (rev 478)		Xing	cv400	XVal Session 70	1	XVal Session 70-Typing - Text-1		2012-07-16 18:15:39.167000
	Edit pad (rev 479)		Xing	cv400	XVal Session 70	1	XVal Session 70-Typing - Text-1		2012-07-16 18:15:39.680000
	Edit pad (rev 480)		Brady	cv405	XVal Session 70	1	XVal Session 70-Typing - Text-1		2012-07-16 18:15:39.847000
	Edit pad (rev 481)		nic	cv403	XVal Session 70	1	XVal Session 70-Typing - Text-1		2012-07-16 18:15:40.044000
	Edit pad (rev 482)		Xing	cv400	XVal Session 70	1	XVal Session 70-Typing - Text-1		2012-07-16 18:15:40.178000
	Edit pad (rev 483)		Brady	cv405	XVal Session 70	1	XVal Session 70-Typing - Text-1		2012-07-16 18:15:40.357000
	Edit pad (rev 484)		nic	cv403	XVal Session 70	1	XVal Session 70-Typing - Text-1		2012-07-16 18:15:40.546000
	Edit pad (rev 485)		Xing	cv400	XVal Session 70	1	XVal Session 70-Typing - Text-1		2012-07-16 18:15:40.687000
	Edit pad (rev 486)		Brady	cv405	XVal Session 70	1	XVal Session 70-Typing - Text-1		2012-07-16 18:15:41.003000
	Edit pad (rev 487)		nic	cv403	XVal Session 70	1	XVal Session 70-Typing - Text-1		2012-07-16 18:15:41.045000
	Edit pad (rev 488)		nic	cv403	XVal Session 70	1	XVal Session 70-Typing - Text-1		2012-07-16 18:15:41.551000
	Edit pad (rev 489)		Brady	cv405	XVal Session 70	1	XVal Session 70-Typing - Text-1		2012-07-16 18:15:41.563000
	Edit pad (rev 490)		nic	cv403	XVal Session 70	1	XVal Session 70-Typing - Text-1		2012-07-16 18:15:42.052000
	Edit pad (rev 491)		Brady	cv405	XVal Session 70	1	XVal Session 70-Typing - Text-1		2012-07-16 18:15:42.063000
	Edit pad (rev 492)		Xing	cv400	XVal Session 70	1	XVal Session 70-Typing - Text-1		2012-07-16 18:15:42.089000
	Edit pad (rev 493)		nic	cv403	XVal Session 70	1	XVal Session 70-Typing - Text-1		2012-07-16 18:15:42.552000
	Edit pad (rev 494)		nic	cv403	XVal Session 70	1	XVal Session 70-Typing - Text-1		2012-07-16 18:15:43.052000
	Edit pad (rev 495)		Brady	cv405	XVal Session 70	1	XVal Session 70-Typing - Text-1		2012-07-16 18:15:43.328000
	Edit pad (rev 496)		Brady	cv405	XVal Session 70	1	XVal Session 70-Typing - Text-1		2012-07-16 18:15:43.867000
	Edit pad (rev 497)		nic	cv403	XVal Session 70	1	XVal Session 70-Typing - Text-1		2012-07-16 18:15:44.156000
	Edit pad (rev 498)		Brady	cv405	XVal Session 70	1	XVal Session 70-Typing - Text-1		2012-07-16 18:15:44.376000
	Edit pad (rev 499)		nic	cv403	XVal Session 70	1	XVal Session 70-Typing - Text-1		2012-07-16 18:15:44.661000
	Edit pad (rev 500)		Brady	cv405	XVal Session 70	1	XVal Session 70-Typing - Text-1		2012-07-16 18:15:44.889000
	Edit pad (rev 501)		nic	cv403	XVal Session 70	1	XVal Session 70-Typing - Text-1		2012-07-16 18:15:45.161000
	Edit pad (rev 502)		Brady	cv405	XVal Session 70	1	XVal Session 70-Typing - Text-1		2012-07-16 18:15:45.389000
	Edit pad (rev 503)		nic	cv403	XVal Session 70	1	XVal Session 70-Typing - Text-1		2012-07-16 18:15:45.663000
	Edit pad (rev 504)		Brady	cv405	XVal Session 70	1	XVal Session 70-Typing - Text-1		2012-07-16 18:15:45.896000
	Edit pad (rev 505)		Xing	cv400	XVal Session 70	1	XVal Session 70-Typing - Text-1		2012-07-16 18:15:46.032000
	Edit pad (rev 506)		nic	cv403	XVal Session 70	1	XVal Session 70-Typing - Text-1		2012-07-16 18:15:46.176000
	Edit pad (rev 507)		Brady	cv405	XVal Session 70	1	XVal Session 70-Typing - Text-1		2012-07-16 18:15:46.403000
	Edit pad (rev 508)		Xing	cv400	XVal Session 70	1	XVal Session 70-Typing - Text-1		2012-07-16 18:15:46.543000
	Edit pad (rev 509)		nic	cv403	XVal Session 70	1	XVal Session 70-Typing - Text-1		2012-07-16 18:15:46.676000
	Edit pad (rev 510)		nic	cv403	XVal Session 70	1	XVal Session 70-Typing - Text-1		2012-07-16 18:15:47.183000
	Edit pad (rev 511)		Brady	cv405	XVal Session 70	1	XVal Session 70-Typing - Text-1		2012-07-16 18:15:47.220000
	Edit pad (rev 512)		Xing	cv400	XVal Session 70	1	XVal Session 70-Typing - Text-1		2012-07-16 18:15:47.275000
	Edit pad (rev 513)		Brady	cv405	XVal Session 70	1	XVal Session 70-Typing - Text-1		2012-07-16 18:15:47.732000
	Edit pad (rev 514)		Xing	cv400	XVal Session 70	1	XVal Session 70-Typing - Text-1		2012-07-16 18:15:47.791000
	Edit pad (rev 515)		nic	cv403	XVal Session 70	1	XVal Session 70-Typing - Text-1		2012-07-16 18:15:48.151000
	Edit pad (rev 516)		Xing	cv400	XVal Session 70	1	XVal Session 70-Typing - Text-1		2012-07-16 18:15:48.289000
	Edit pad (rev 517)		nic	cv403	XVal Session 70	1	XVal Session 70-Typing - Text-1		2012-07-16 18:15:48.771000
	Edit pad (rev 518)		Xing	cv400	XVal Session 70	1	XVal Session 70-Typing - Text-1		2012-07-16 18:15:48.789000
	Edit pad (rev 519)		Brady	cv405	XVal Session 70	1	XVal Session 70-Typing - Text-1		2012-07-16 18:15:48.826000
	Edit pad (rev 520)		nic	cv403	XVal Session 70	1	XVal Session 70-Typing - Text-1		2012-07-16 18:15:49.284000
	Edit pad (rev 521)		Xing	cv400	XVal Session 70	1	XVal Session 70-Typing - Text-1		2012-07-16 18:15:49.288000
	Edit pad (rev 522)		Brady	cv405	XVal Session 70	1	XVal Session 70-Typing - Text-1		2012-07-16 18:15:49.327000
	Edit pad (rev 523)		nic	cv403	XVal Session 70	1	XVal Session 70-Typing - Text-1		2012-07-16 18:15:49.786000
	Edit pad (rev 524)		Xing	cv400	XVal Session 70	1	XVal Session 70-Typing - Text-1		2012-07-16 18:15:49.790000
	Edit pad (rev 525)		Brady	cv405	XVal Session 70	1	XVal Session 70-Typing - Text-1		2012-07-16 18:15:49.827000
	Edit pad (rev 526)		Xing	cv400	XVal Session 70	1	XVal Session 70-Typing - Text-1		2012-07-16 18:15:50.289000
	Edit pad (rev 527)		nic	cv403	XVal Session 70	1	XVal Session 70-Typing - Text-1		2012-07-16 18:15:50.295000
	Edit pad (rev 528)		Brady	cv405	XVal Session 70	1	XVal Session 70-Typing - Text-1		2012-07-16 18:15:50.567000
	Edit pad (rev 529)		nic	cv403	XVal Session 70	1	XVal Session 70-Typing - Text-1		2012-07-16 18:15:50.808000
	Edit pad (rev 530)		Brady	cv405	XVal Session 70	1	XVal Session 70-Typing - Text-1		2012-07-16 18:15:51.067000
	Edit pad (rev 531)		nic	cv403	XVal Session 70	1	XVal Session 70-Typing - Text-1		2012-07-16 18:15:51.318000
	Edit pad (rev 532)		Xing	cv400	XVal Session 70	1	XVal Session 70-Typing - Text-1		2012-07-16 18:15:51.386000
	Edit pad (rev 533)		Brady	cv405	XVal Session 70	1	XVal Session 70-Typing - Text-1		2012-07-16 18:15:51.566000
	Edit pad (rev 534)		nic	cv403	XVal Session 70	1	XVal Session 70-Typing - Text-1		2012-07-16 18:15:51.818000
	Edit pad (rev 535)		Xing	cv400	XVal Session 70	1	XVal Session 70-Typing - Text-1		2012-07-16 18:15:51.888000
	Edit pad (rev 536)		Brady	cv405	XVal Session 70	1	XVal Session 70-Typing - Text-1		2012-07-16 18:15:52.075000
	Edit pad (rev 537)		Xing	cv400	XVal Session 70	1	XVal Session 70-Typing - Text-1		2012-07-16 18:15:52.399000
	Edit pad (rev 538)		Jamey	cv409	XVal Session 70	1	XVal Session 70-Typing - Text-1		2012-07-16 18:15:52.426000
	Edit pad (rev 539)		Brady	cv405	XVal Session 70	1	XVal Session 70-Typing - Text-1		2012-07-16 18:15:52.575000
	Edit pad (rev 540)		nic	cv403	XVal Session 70	1	XVal Session 70-Typing - Text-1		2012-07-16 18:15:52.588000
	Edit pad (rev 541)		Xing	cv400	XVal Session 70	1	XVal Session 70-Typing - Text-1		2012-07-16 18:15:52.900000
	Edit pad (rev 542)		nic	cv403	XVal Session 70	1	XVal Session 70-Typing - Text-1		2012-07-16 18:15:53.099000
	Edit pad (rev 543)		Brady	cv405	XVal Session 70	1	XVal Session 70-Typing - Text-1		2012-07-16 18:15:53.143000
	Edit pad (rev 544)		Xing	cv400	XVal Session 70	1	XVal Session 70-Typing - Text-1		2012-07-16 18:15:53.399000
	Edit pad (rev 545)		nic	cv403	XVal Session 70	1	XVal Session 70-Typing - Text-1		2012-07-16 18:15:53.599000
	Edit pad (rev 546)		Brady	cv405	XVal Session 70	1	XVal Session 70-Typing - Text-1		2012-07-16 18:15:53.641000
	Edit pad (rev 547)		Jamey	cv409	XVal Session 70	1	XVal Session 70-Typing - Text-1		2012-07-16 18:15:53.850000
	Edit pad (rev 548)		Xing	cv400	XVal Session 70	1	XVal Session 70-Typing - Text-1		2012-07-16 18:15:53.904000
	Edit pad (rev 549)		nic	cv403	XVal Session 70	1	XVal Session 70-Typing - Text-1		2012-07-16 18:15:54.099000
	Edit pad (rev 550)		Brady	cv405	XVal Session 70	1	XVal Session 70-Typing - Text-1		2012-07-16 18:15:54.154000
	Edit pad (rev 551)		Jamey	cv409	XVal Session 70	1	XVal Session 70-Typing - Text-1		2012-07-16 18:15:54.355000
	Edit pad (rev 552)		Xing	cv400	XVal Session 70	1	XVal Session 70-Typing - Text-1		2012-07-16 18:15:54.404000
	Edit pad (rev 553)		nic	cv403	XVal Session 70	1	XVal Session 70-Typing - Text-1		2012-07-16 18:15:54.599000
	Edit pad (rev 554)		Brady	cv405	XVal Session 70	1	XVal Session 70-Typing - Text-1		2012-07-16 18:15:54.655000
	Edit pad (rev 555)		Jamey	cv409	XVal Session 70	1	XVal Session 70-Typing - Text-1		2012-07-16 18:15:54.855000
	Edit pad (rev 556)		Xing	cv400	XVal Session 70	1	XVal Session 70-Typing - Text-1		2012-07-16 18:15:54.905000
	Edit pad (rev 557)		nic	cv403	XVal Session 70	1	XVal Session 70-Typing - Text-1		2012-07-16 18:15:55.099000
	Edit pad (rev 558)		Jamey	cv409	XVal Session 70	1	XVal Session 70-Typing - Text-1		2012-07-16 18:15:55.355000
	Edit pad (rev 559)		Brady	cv405	XVal Session 70	1	XVal Session 70-Typing - Text-1		2012-07-16 18:15:55.396000
	Edit pad (rev 560)		Xing	cv400	XVal Session 70	1	XVal Session 70-Typing - Text-1		2012-07-16 18:15:55.414000
	Edit pad (rev 561)		nic	cv403	XVal Session 70	1	XVal Session 70-Typing - Text-1		2012-07-16 18:15:55.598000
	Edit pad (rev 562)		Jamey	cv409	XVal Session 70	1	XVal Session 70-Typing - Text-1		2012-07-16 18:15:55.860000
	Edit pad (rev 563)		Xing	cv400	XVal Session 70	1	XVal Session 70-Typing - Text-1		2012-07-16 18:15:55.914000
	Edit pad (rev 564)		Brady	cv405	XVal Session 70	1	XVal Session 70-Typing - Text-1		2012-07-16 18:15:55.916000
	Edit pad (rev 565)		Jamey	cv409	XVal Session 70	1	XVal Session 70-Typing - Text-1		2012-07-16 18:15:56.370000
	Edit pad (rev 566)		Xing	cv400	XVal Session 70	1	XVal Session 70-Typing - Text-1		2012-07-16 18:15:56.412000
	Edit pad (rev 567)		Brady	cv405	XVal Session 70	1	XVal Session 70-Typing - Text-1		2012-07-16 18:15:56.419000
	Edit pad (rev 568)		Jamey	cv409	XVal Session 70	1	XVal Session 70-Typing - Text-1		2012-07-16 18:15:56.871000
	Edit pad (rev 569)		Brady	cv405	XVal Session 70	1	XVal Session 70-Typing - Text-1		2012-07-16 18:15:56.919000
	Edit pad (rev 570)		nic	cv403	XVal Session 70	1	XVal Session 70-Typing - Text-1		2012-07-16 18:15:57.366000
	Edit pad (rev 571)		Xing	cv400	XVal Session 70	1	XVal Session 70-Typing - Text-1		2012-07-16 18:15:57.438000
	Edit pad (rev 572)		nic	cv403	XVal Session 70	1	XVal Session 70-Typing - Text-1		2012-07-16 18:15:57.878000
	Edit pad (rev 573)		Xing	cv400	XVal Session 70	1	XVal Session 70-Typing - Text-1		2012-07-16 18:15:57.944000
	Edit pad (rev 574)		nic	cv403	XVal Session 70	1	XVal Session 70-Typing - Text-1		2012-07-16 18:15:58.380000
	Edit pad (rev 575)		Xing	cv400	XVal Session 70	1	XVal Session 70-Typing - Text-1		2012-07-16 18:15:58.453000
	Edit pad (rev 576)		nic	cv403	XVal Session 70	1	XVal Session 70-Typing - Text-1		2012-07-16 18:15:58.881000
	Edit pad (rev 577)		Brady	cv405	XVal Session 70	1	XVal Session 70-Typing - Text-1		2012-07-16 18:15:58.948000
	Edit pad (rev 578)		Xing	cv400	XVal Session 70	1	XVal Session 70-Typing - Text-1		2012-07-16 18:15:58.961000
	Edit pad (rev 579)		Jamey	cv409	XVal Session 70	1	XVal Session 70-Typing - Text-1		2012-07-16 18:15:59.267000
	Edit pad (rev 580)		nic	cv403	XVal Session 70	1	XVal Session 70-Typing - Text-1		2012-07-16 18:15:59.378000
	Edit pad (rev 581)		Brady	cv405	XVal Session 70	1	XVal Session 70-Typing - Text-1		2012-07-16 18:15:59.450000
	Edit pad (rev 582)		Xing	cv400	XVal Session 70	1	XVal Session 70-Typing - Text-1		2012-07-16 18:15:59.470000
	Edit pad (rev 583)		nic	cv403	XVal Session 70	1	XVal Session 70-Typing - Text-1		2012-07-16 18:15:59.883000
	Edit pad (rev 584)		Brady	cv405	XVal Session 70	1	XVal Session 70-Typing - Text-1		2012-07-16 18:15:59.952000
	Edit pad (rev 585)		Jamey	cv409	XVal Session 70	1	XVal Session 70-Typing - Text-1		2012-07-16 18:16:00.064000
	Edit pad (rev 586)		Xing	cv400	XVal Session 70	1	XVal Session 70-Typing - Text-1		2012-07-16 18:16:00.091000
	Edit pad (rev 587)		nic	cv403	XVal Session 70	1	XVal Session 70-Typing - Text-1		2012-07-16 18:16:00.395000
	Edit pad (rev 588)		Xing	cv400	XVal Session 70	1	XVal Session 70-Typing - Text-1		2012-07-16 18:16:00.596000
	Edit pad (rev 589)		Jamey	cv409	XVal Session 70	1	XVal Session 70-Typing - Text-1		2012-07-16 18:16:00.777000
	Edit pad (rev 590)		nic	cv403	XVal Session 70	1	XVal Session 70-Typing - Text-1		2012-07-16 18:16:00.894000
	Edit pad (rev 591)		Xing	cv400	XVal Session 70	1	XVal Session 70-Typing - Text-1		2012-07-16 18:16:01.102000
	Edit pad (rev 592)		Jamey	cv409	XVal Session 70	1	XVal Session 70-Typing - Text-1		2012-07-16 18:16:01.276000
	Edit pad (rev 593)		nic	cv403	XVal Session 70	1	XVal Session 70-Typing - Text-1		2012-07-16 18:16:01.394000
	Edit pad (rev 594)		Xing	cv400	XVal Session 70	1	XVal Session 70-Typing - Text-1		2012-07-16 18:16:01.698000
	Edit pad (rev 595)		Brady	cv405	XVal Session 70	1	XVal Session 70-Typing - Text-1		2012-07-16 18:16:01.740000
	Edit pad (rev 596)		Jamey	cv409	XVal Session 70	1	XVal Session 70-Typing - Text-1		2012-07-16 18:16:01.785000
	Edit pad (rev 597)		nic	cv403	XVal Session 70	1	XVal Session 70-Typing - Text-1		2012-07-16 18:16:01.894000
	Edit pad (rev 598)		Brady	cv405	XVal Session 70	1	XVal Session 70-Typing - Text-1		2012-07-16 18:16:02.258000
	Edit pad (rev 599)		Jamey	cv409	XVal Session 70	1	XVal Session 70-Typing - Text-1		2012-07-16 18:16:02.292000
	Edit pad (rev 600)		nic	cv403	XVal Session 70	1	XVal Session 70-Typing - Text-1		2012-07-16 18:16:02.394000
	Edit pad (rev 601)		Brady	cv405	XVal Session 70	1	XVal Session 70-Typing - Text-1		2012-07-16 18:16:02.764000
	Edit pad (rev 602)		Jamey	cv409	XVal Session 70	1	XVal Session 70-Typing - Text-1		2012-07-16 18:16:02.798000
	Edit pad (rev 603)		nic	cv403	XVal Session 70	1	XVal Session 70-Typing - Text-1		2012-07-16 18:16:02.894000
	Edit pad (rev 604)		Xing	cv400	XVal Session 70	1	XVal Session 70-Typing - Text-1		2012-07-16 18:16:03.204000
	Edit pad (rev 605)		Jamey	cv409	XVal Session 70	1	XVal Session 70-Typing - Text-1		2012-07-16 18:16:03.306000
	Edit pad (rev 606)		nic	cv403	XVal Session 70	1	XVal Session 70-Typing - Text-1		2012-07-16 18:16:03.394000
	Edit pad (rev 607)		Xing	cv400	XVal Session 70	1	XVal Session 70-Typing - Text-1		2012-07-16 18:16:03.711000
	Edit pad (rev 608)		nic	cv403	XVal Session 70	1	XVal Session 70-Typing - Text-1		2012-07-16 18:16:03.894000
	Edit pad (rev 609)		Jamey	cv409	XVal Session 70	1	XVal Session 70-Typing - Text-1		2012-07-16 18:16:03.999000
	Edit pad (rev 610)		Xing	cv400	XVal Session 70	1	XVal Session 70-Typing - Text-1		2012-07-16 18:16:04.209000
	Edit pad (rev 611)		Brady	cv405	XVal Session 70	1	XVal Session 70-Typing - Text-1		2012-07-16 18:16:04.249000
	Edit pad (rev 612)		Jamey	cv409	XVal Session 70	1	XVal Session 70-Typing - Text-1		2012-07-16 18:16:04.580000
	Edit pad (rev 613)		Brady	cv405	XVal Session 70	1	XVal Session 70-Typing - Text-1		2012-07-16 18:16:05.053000
	Edit pad (rev 614)		Xing	cv400	XVal Session 70	1	XVal Session 70-Typing - Text-1		2012-07-16 18:16:05.084000
	Edit pad (rev 615)		Jamey	cv409	XVal Session 70	1	XVal Session 70-Typing - Text-1		2012-07-16 18:16:05.088000
	Edit pad (rev 616)		Brady	cv405	XVal Session 70	1	XVal Session 70-Typing - Text-1		2012-07-16 18:16:05.546000
	Edit pad (rev 617)		nic	cv403	XVal Session 70	1	XVal Session 70-Typing - Text-1		2012-07-16 18:16:05.589000
	Edit pad (rev 618)		Xing	cv400	XVal Session 70	1	XVal Session 70-Typing - Text-1		2012-07-16 18:16:05.590000
	Edit pad (rev 619)		Brady	cv405	XVal Session 70	1	XVal Session 70-Typing - Text-1		2012-07-16 18:16:06.046000
	Edit pad (rev 620)		Xing	cv400	XVal Session 70	1	XVal Session 70-Typing - Text-1		2012-07-16 18:16:06.104000
	Edit pad (rev 621)		Jamey	cv409	XVal Session 70	1	XVal Session 70-Typing - Text-1		2012-07-16 18:16:06.347000
	Edit pad (rev 622)		Brady	cv405	XVal Session 70	1	XVal Session 70-Typing - Text-1		2012-07-16 18:16:06.559000
	Edit pad (rev 623)		nic	cv403	XVal Session 70	1	XVal Session 70-Typing - Text-1		2012-07-16 18:16:06.799000
	Edit pad (rev 624)		Jamey	cv409	XVal Session 70	1	XVal Session 70-Typing - Text-1		2012-07-16 18:16:06.853000
	Edit pad (rev 625)		Brady	cv405	XVal Session 70	1	XVal Session 70-Typing - Text-1		2012-07-16 18:16:07.100000
	Edit pad (rev 626)		nic	cv403	XVal Session 70	1	XVal Session 70-Typing - Text-1		2012-07-16 18:16:07.299000
	Edit pad (rev 627)		Jamey	cv409	XVal Session 70	1	XVal Session 70-Typing - Text-1		2012-07-16 18:16:07.440000
	Edit pad (rev 628)		Xing	cv400	XVal Session 70	1	XVal Session 70-Typing - Text-1		2012-07-16 18:16:07.477000
	Edit pad (rev 629)		nic	cv403	XVal Session 70	1	XVal Session 70-Typing - Text-1		2012-07-16 18:16:07.802000
	Edit pad (rev 630)		Xing	cv400	XVal Session 70	1	XVal Session 70-Typing - Text-1		2012-07-16 18:16:07.981000
	Edit pad (rev 631)		Brady	cv405	XVal Session 70	1	XVal Session 70-Typing - Text-1		2012-07-16 18:16:08.252000
	Edit pad (rev 632)		nic	cv403	XVal Session 70	1	XVal Session 70-Typing - Text-1		2012-07-16 18:16:08.303000
	Edit pad (rev 633)		Xing	cv400	XVal Session 70	1	XVal Session 70-Typing - Text-1		2012-07-16 18:16:08.491000
	Edit pad (rev 634)		Brady	cv405	XVal Session 70	1	XVal Session 70-Typing - Text-1		2012-07-16 18:16:08.762000
	Edit pad (rev 635)		nic	cv403	XVal Session 70	1	XVal Session 70-Typing - Text-1		2012-07-16 18:16:08.819000
	Edit pad (rev 636)		Xing	cv400	XVal Session 70	1	XVal Session 70-Typing - Text-1		2012-07-16 18:16:08.992000
	Edit pad (rev 637)		Brady	cv405	XVal Session 70	1	XVal Session 70-Typing - Text-1		2012-07-16 18:16:09.264000
	Edit pad (rev 638)		nic	cv403	XVal Session 70	1	XVal Session 70-Typing - Text-1		2012-07-16 18:16:09.332000
	Edit pad (rev 639)		Xing	cv400	XVal Session 70	1	XVal Session 70-Typing - Text-1		2012-07-16 18:16:09.579000
	Edit pad (rev 640)		Jamey	cv409	XVal Session 70	1	XVal Session 70-Typing - Text-1		2012-07-16 18:16:09.602000
	Edit pad (rev 641)		Brady	cv405	XVal Session 70	1	XVal Session 70-Typing - Text-1		2012-07-16 18:16:09.763000
	Edit pad (rev 642)		nic	cv403	XVal Session 70	1	XVal Session 70-Typing - Text-1		2012-07-16 18:16:09.832000
	Edit pad (rev 643)		Jamey	cv409	XVal Session 70	1	XVal Session 70-Typing - Text-1		2012-07-16 18:16:10.105000
	Edit pad (rev 644)		Brady	cv405	XVal Session 70	1	XVal Session 70-Typing - Text-1		2012-07-16 18:16:10.688000
	Edit pad (rev 645)		nic	cv403	XVal Session 70	1	XVal Session 70-Typing - Text-1		2012-07-16 18:16:10.690000
	Edit pad (rev 646)		nic	cv403	XVal Session 70	1	XVal Session 70-Typing - Text-1		2012-07-16 18:16:11.193000
	Edit pad (rev 647)		Brady	cv405	XVal Session 70	1	XVal Session 70-Typing - Text-1		2012-07-16 18:16:11.201000
	Edit pad (rev 648)		nic	cv403	XVal Session 70	1	XVal Session 70-Typing - Text-1		2012-07-16 18:16:11.693000
	Edit pad (rev 649)		Brady	cv405	XVal Session 70	1	XVal Session 70-Typing - Text-1		2012-07-16 18:16:11.701000
	Edit pad (rev 650)		nic	cv403	XVal Session 70	1	XVal Session 70-Typing - Text-1		2012-07-16 18:16:12.192000
	Edit pad (rev 651)		Brady	cv405	XVal Session 70	1	XVal Session 70-Typing - Text-1		2012-07-16 18:16:12.356000
	Edit pad (rev 652)		nic	cv403	XVal Session 70	1	XVal Session 70-Typing - Text-1		2012-07-16 18:16:12.693000
	Edit pad (rev 653)		Brady	cv405	XVal Session 70	1	XVal Session 70-Typing - Text-1		2012-07-16 18:16:12.858000
	Edit pad (rev 654)		nic	cv403	XVal Session 70	1	XVal Session 70-Typing - Text-1		2012-07-16 18:16:13.191000
	Edit pad (rev 655)		Jamey	cv409	XVal Session 70	1	XVal Session 70-Typing - Text-1		2012-07-16 18:16:13.267000
	Edit pad (rev 656)		Brady	cv405	XVal Session 70	1	XVal Session 70-Typing - Text-1		2012-07-16 18:16:13.358000
	Edit pad (rev 657)		Xing	cv400	XVal Session 70	1	XVal Session 70-Typing - Text-1		2012-07-16 18:16:13.499000
	Edit pad (rev 658)		nic	cv403	XVal Session 70	1	XVal Session 70-Typing - Text-1		2012-07-16 18:16:13.692000
	Edit pad (rev 659)		Brady	cv405	XVal Session 70	1	XVal Session 70-Typing - Text-1		2012-07-16 18:16:13.895000
	Edit pad (rev 660)		Jamey	cv409	XVal Session 70	1	XVal Session 70-Typing - Text-1		2012-07-16 18:16:14.162000
	Edit pad (rev 661)		nic	cv403	XVal Session 70	1	XVal Session 70-Typing - Text-1		2012-07-16 18:16:14.193000
	Edit pad (rev 662)		Xing	cv400	XVal Session 70	1	XVal Session 70-Typing - Text-1		2012-07-16 18:16:14.275000
	Edit pad (rev 663)		Brady	cv405	XVal Session 70	1	XVal Session 70-Typing - Text-1		2012-07-16 18:16:14.405000
	Edit pad (rev 664)		Jamey	cv409	XVal Session 70	1	XVal Session 70-Typing - Text-1		2012-07-16 18:16:14.690000
	Edit pad (rev 665)		nic	cv403	XVal Session 70	1	XVal Session 70-Typing - Text-1		2012-07-16 18:16:14.692000
	Edit pad (rev 666)		Xing	cv400	XVal Session 70	1	XVal Session 70-Typing - Text-1		2012-07-16 18:16:14.777000
	Edit pad (rev 667)		Brady	cv405	XVal Session 70	1	XVal Session 70-Typing - Text-1		2012-07-16 18:16:14.927000
	Edit pad (rev 668)		nic	cv403	XVal Session 70	1	XVal Session 70-Typing - Text-1		2012-07-16 18:16:15.192000
	Edit pad (rev 669)		Jamey	cv409	XVal Session 70	1	XVal Session 70-Typing - Text-1		2012-07-16 18:16:15.219000
	Edit pad (rev 670)		Xing	cv400	XVal Session 70	1	XVal Session 70-Typing - Text-1		2012-07-16 18:16:15.296000
	Edit pad (rev 671)		Brady	cv405	XVal Session 70	1	XVal Session 70-Typing - Text-1		2012-07-16 18:16:15.623000
	Edit pad (rev 672)		Xing	cv400	XVal Session 70	1	XVal Session 70-Typing - Text-1		2012-07-16 18:16:16.017000
	Edit pad (rev 673)		Jamey	cv409	XVal Session 70	1	XVal Session 70-Typing - Text-1		2012-07-16 18:16:16.103000
	Edit pad (rev 674)		Brady	cv405	XVal Session 70	1	XVal Session 70-Typing - Text-1		2012-07-16 18:16:16.279000
	Edit pad (rev 675)		nic	cv403	XVal Session 70	1	XVal Session 70-Typing - Text-1		2012-07-16 18:16:16.295000
	Edit pad (rev 676)		Xing	cv400	XVal Session 70	1	XVal Session 70-Typing - Text-1		2012-07-16 18:16:16.529000
	Edit pad (rev 677)		nic	cv403	XVal Session 70	1	XVal Session 70-Typing - Text-1		2012-07-16 18:16:16.800000
	Edit pad (rev 678)		Jamey	cv409	XVal Session 70	1	XVal Session 70-Typing - Text-1		2012-07-16 18:16:16.867000
	Edit pad (rev 679)		Xing	cv400	XVal Session 70	1	XVal Session 70-Typing - Text-1		2012-07-16 18:16:17.039000
	Edit pad (rev 680)		Brady	cv405	XVal Session 70	1	XVal Session 70-Typing - Text-1		2012-07-16 18:16:17.139000
	Edit pad (rev 681)		nic	cv403	XVal Session 70	1	XVal Session 70-Typing - Text-1		2012-07-16 18:16:17.305000
	Edit pad (rev 682)		Xing	cv400	XVal Session 70	1	XVal Session 70-Typing - Text-1		2012-07-16 18:16:17.540000
	Edit pad (rev 683)		Jamey	cv409	XVal Session 70	1	XVal Session 70-Typing - Text-1		2012-07-16 18:16:17.607000
	Edit pad (rev 684)		nic	cv403	XVal Session 70	1	XVal Session 70-Typing - Text-1		2012-07-16 18:16:17.803000
	Edit pad (rev 685)		Brady	cv405	XVal Session 70	1	XVal Session 70-Typing - Text-1		2012-07-16 18:16:17.840000
	Edit pad (rev 686)		Xing	cv400	XVal Session 70	1	XVal Session 70-Typing - Text-1		2012-07-16 18:16:18.168000
	Edit pad (rev 687)		nic	cv403	XVal Session 70	1	XVal Session 70-Typing - Text-1		2012-07-16 18:16:18.302000
	Edit pad (rev 688)		Brady	cv405	XVal Session 70	1	XVal Session 70-Typing - Text-1		2012-07-16 18:16:18.340000
	Edit pad (rev 689)		Xing	cv400	XVal Session 70	1	XVal Session 70-Typing - Text-1		2012-07-16 18:16:18.669000
	Edit pad (rev 690)		nic	cv403	XVal Session 70	1	XVal Session 70-Typing - Text-1		2012-07-16 18:16:18.801000
	Edit pad (rev 691)		Xing	cv400	XVal Session 70	1	XVal Session 70-Typing - Text-1		2012-07-16 18:16:19.180000
	Edit pad (rev 692)		Brady	cv405	XVal Session 70	1	XVal Session 70-Typing - Text-1		2012-07-16 18:16:19.185000
	Edit pad (rev 693)		nic	cv403	XVal Session 70	1	XVal Session 70-Typing - Text-1		2012-07-16 18:16:19.452000
	Edit pad (rev 694)		Xing	cv400	XVal Session 70	1	XVal Session 70-Typing - Text-1		2012-07-16 18:16:19.680000
	Edit pad (rev 695)		Brady	cv405	XVal Session 70	1	XVal Session 70-Typing - Text-1		2012-07-16 18:16:19.844000
	Edit pad (rev 696)		nic	cv403	XVal Session 70	1	XVal Session 70-Typing - Text-1		2012-07-16 18:16:19.956000
	Edit pad (rev 697)		Xing	cv400	XVal Session 70	1	XVal Session 70-Typing - Text-1		2012-07-16 18:16:20.179000
	Edit pad (rev 698)		Brady	cv405	XVal Session 70	1	XVal Session 70-Typing - Text-1		2012-07-16 18:16:20.346000
	Edit pad (rev 699)		nic	cv403	XVal Session 70	1	XVal Session 70-Typing - Text-1		2012-07-16 18:16:20.462000
	Edit pad (rev 700)		Xing	cv400	XVal Session 70	1	XVal Session 70-Typing - Text-1		2012-07-16 18:16:20.680000
	Edit pad (rev 701)		Brady	cv405	XVal Session 70	1	XVal Session 70-Typing - Text-1		2012-07-16 18:16:20.862000
	Edit pad (rev 702)		nic	cv403	XVal Session 70	1	XVal Session 70-Typing - Text-1		2012-07-16 18:16:20.972000
	Edit pad (rev 703)		Brady	cv405	XVal Session 70	1	XVal Session 70-Typing - Text-1		2012-07-16 18:16:21.373000
	Edit pad (rev 704)		nic	cv403	XVal Session 70	1	XVal Session 70-Typing - Text-1		2012-07-16 18:16:21.472000
	Edit pad (rev 705)		nic	cv403	XVal Session 70	1	XVal Session 70-Typing - Text-1		2012-07-16 18:16:22.180000
	Edit pad (rev 706)		Brady	cv405	XVal Session 70	1	XVal Session 70-Typing - Text-1		2012-07-16 18:16:22.253000
	Edit pad (rev 707)		Xing	cv400	XVal Session 70	1	XVal Session 70-Typing - Text-1		2012-07-16 18:16:22.431000
	Edit pad (rev 708)		nic	cv403	XVal Session 70	1	XVal Session 70-Typing - Text-1		2012-07-16 18:16:22.687000
	Edit pad (rev 709)		Brady	cv405	XVal Session 70	1	XVal Session 70-Typing - Text-1		2012-07-16 18:16:22.753000
	Edit pad (rev 710)		Xing	cv400	XVal Session 70	1	XVal Session 70-Typing - Text-1		2012-07-16 18:16:22.929000
	Edit pad (rev 711)		nic	cv403	XVal Session 70	1	XVal Session 70-Typing - Text-1		2012-07-16 18:16:23.192000
	Edit pad (rev 712)		Brady	cv405	XVal Session 70	1	XVal Session 70-Typing - Text-1		2012-07-16 18:16:23.264000
	Edit pad (rev 713)		Xing	cv400	XVal Session 70	1	XVal Session 70-Typing - Text-1		2012-07-16 18:16:23.440000
	Edit pad (rev 714)		Brady	cv405	XVal Session 70	1	XVal Session 70-Typing - Text-1		2012-07-16 18:16:23.764000
	Edit pad (rev 715)		Xing	cv400	XVal Session 70	1	XVal Session 70-Typing - Text-1		2012-07-16 18:16:23.944000
	Edit pad (rev 716)		Brady	cv405	XVal Session 70	1	XVal Session 70-Typing - Text-1		2012-07-16 18:16:24.264000
	Edit pad (rev 717)		Xing	cv400	XVal Session 70	1	XVal Session 70-Typing - Text-1		2012-07-16 18:16:24.443000
	Edit pad (rev 718)		nic	cv403	XVal Session 70	1	XVal Session 70-Typing - Text-1		2012-07-16 18:16:25.106000
	Edit pad (rev 719)		Brady	cv405	XVal Session 70	1	XVal Session 70-Typing - Text-1		2012-07-16 18:16:25.173000
	Edit pad (rev 720)		Xing	cv400	XVal Session 70	1	XVal Session 70-Typing - Text-1		2012-07-16 18:16:25.488000
	Edit pad (rev 721)		nic	cv403	XVal Session 70	1	XVal Session 70-Typing - Text-1		2012-07-16 18:16:25.604000
	Edit pad (rev 722)		Brady	cv405	XVal Session 70	1	XVal Session 70-Typing - Text-1		2012-07-16 18:16:25.684000
	Edit pad (rev 723)		Xing	cv400	XVal Session 70	1	XVal Session 70-Typing - Text-1		2012-07-16 18:16:25.992000
	Edit pad (rev 724)		nic	cv403	XVal Session 70	1	XVal Session 70-Typing - Text-1		2012-07-16 18:16:26.113000
	Edit pad (rev 725)		Brady	cv405	XVal Session 70	1	XVal Session 70-Typing - Text-1		2012-07-16 18:16:26.184000
	Edit pad (rev 726)		Xing	cv400	XVal Session 70	1	XVal Session 70-Typing - Text-1		2012-07-16 18:16:26.492000
	Edit pad (rev 727)		nic	cv403	XVal Session 70	1	XVal Session 70-Typing - Text-1		2012-07-16 18:16:26.613000
	Edit pad (rev 728)		Xing	cv400	XVal Session 70	1	XVal Session 70-Typing - Text-1		2012-07-16 18:16:26.993000
	Edit pad (rev 729)		nic	cv403	XVal Session 70	1	XVal Session 70-Typing - Text-1		2012-07-16 18:16:27.119000
	Edit pad (rev 730)		Jamey	cv409	XVal Session 70	1	XVal Session 70-Typing - Text-1		2012-07-16 18:16:27.126000
	Edit pad (rev 731)		Xing	cv400	XVal Session 70	1	XVal Session 70-Typing - Text-1		2012-07-16 18:16:27.492000
	Edit pad (rev 732)		nic	cv403	XVal Session 70	1	XVal Session 70-Typing - Text-1		2012-07-16 18:16:27.630000
	Edit pad (rev 733)		Jamey	cv409	XVal Session 70	1	XVal Session 70-Typing - Text-1		2012-07-16 18:16:27.664000
	Edit pad (rev 734)		nic	cv403	XVal Session 70	1	XVal Session 70-Typing - Text-1		2012-07-16 18:16:28.132000
	Edit pad (rev 735)		Xing	cv400	XVal Session 70	1	XVal Session 70-Typing - Text-1		2012-07-16 18:16:28.216000
	Edit pad (rev 736)		nic	cv403	XVal Session 70	1	XVal Session 70-Typing - Text-1		2012-07-16 18:16:28.647000
	Edit pad (rev 737)		Jamey	cv409	XVal Session 70	1	XVal Session 70-Typing - Text-1		2012-07-16 18:16:28.672000
	Edit pad (rev 738)		Xing	cv400	XVal Session 70	1	XVal Session 70-Typing - Text-1		2012-07-16 18:16:28.725000
	Edit pad (rev 739)		nic	cv403	XVal Session 70	1	XVal Session 70-Typing - Text-1		2012-07-16 18:16:29.146000
	Edit pad (rev 740)		Brady	cv405	XVal Session 70	1	XVal Session 70-Typing - Text-1		2012-07-16 18:16:29.180000
	Edit pad (rev 741)		Xing	cv400	XVal Session 70	1	XVal Session 70-Typing - Text-1		2012-07-16 18:16:29.252000
	Edit pad (rev 742)		nic	cv403	XVal Session 70	1	XVal Session 70-Typing - Text-1		2012-07-16 18:16:29.661000
	Edit pad (rev 743)		Brady	cv405	XVal Session 70	1	XVal Session 70-Typing - Text-1		2012-07-16 18:16:29.686000
	Edit pad (rev 744)		Jamey	cv409	XVal Session 70	1	XVal Session 70-Typing - Text-1		2012-07-16 18:16:29.720000
	Edit pad (rev 745)		Xing	cv400	XVal Session 70	1	XVal Session 70-Typing - Text-1		2012-07-16 18:16:29.757000
	Edit pad (rev 746)		nic	cv403	XVal Session 70	1	XVal Session 70-Typing - Text-1		2012-07-16 18:16:30.161000
	Edit pad (rev 747)		nic	cv403	XVal Session 70	1	XVal Session 70-Typing - Text-1		2012-07-16 18:16:30.661000
	Edit pad (rev 748)		Xing	cv400	XVal Session 70	1	XVal Session 70-Typing - Text-1		2012-07-16 18:16:30.764000
	Edit pad (rev 749)		Brady	cv405	XVal Session 70	1	XVal Session 70-Typing - Text-1		2012-07-16 18:16:30.956000
	Edit pad (rev 750)		nic	cv403	XVal Session 70	1	XVal Session 70-Typing - Text-1		2012-07-16 18:16:31.161000
	Edit pad (rev 751)		Xing	cv400	XVal Session 70	1	XVal Session 70-Typing - Text-1		2012-07-16 18:16:31.276000
	Edit pad (rev 752)		Brady	cv405	XVal Session 70	1	XVal Session 70-Typing - Text-1		2012-07-16 18:16:31.467000
	Edit pad (rev 753)		nic	cv403	XVal Session 70	1	XVal Session 70-Typing - Text-1		2012-07-16 18:16:31.660000
	Edit pad (rev 754)		Xing	cv400	XVal Session 70	1	XVal Session 70-Typing - Text-1		2012-07-16 18:16:31.787000
	Edit pad (rev 755)		Brady	cv405	XVal Session 70	1	XVal Session 70-Typing - Text-1		2012-07-16 18:16:31.968000
	Edit pad (rev 756)		nic	cv403	XVal Session 70	1	XVal Session 70-Typing - Text-1		2012-07-16 18:16:32.214000
	Edit pad (rev 757)		Brady	cv405	XVal Session 70	1	XVal Session 70-Typing - Text-1		2012-07-16 18:16:32.466000
	Edit pad (rev 758)		nic	cv403	XVal Session 70	1	XVal Session 70-Typing - Text-1		2012-07-16 18:16:32.662000
	Edit pad (rev 759)		Jamey	cv409	XVal Session 70	1	XVal Session 70-Typing - Text-1		2012-07-16 18:16:32.726000
	Edit pad (rev 760)		Xing	cv400	XVal Session 70	1	XVal Session 70-Typing - Text-1		2012-07-16 18:16:32.742000
	Edit pad (rev 761)		Brady	cv405	XVal Session 70	1	XVal Session 70-Typing - Text-1		2012-07-16 18:16:32.968000
	Edit pad (rev 762)		Jamey	cv409	XVal Session 70	1	XVal Session 70-Typing - Text-1		2012-07-16 18:16:33.230000
	Edit pad (rev 763)		nic	cv403	XVal Session 70	1	XVal Session 70-Typing - Text-1		2012-07-16 18:16:33.236000
	Edit pad (rev 764)		Xing	cv400	XVal Session 70	1	XVal Session 70-Typing - Text-1		2012-07-16 18:16:33.244000
	Edit pad (rev 765)		Brady	cv405	XVal Session 70	1	XVal Session 70-Typing - Text-1		2012-07-16 18:16:33.468000
	Edit pad (rev 766)		nic	cv403	XVal Session 70	1	XVal Session 70-Typing - Text-1		2012-07-16 18:16:33.659000
	Edit pad (rev 767)		Jamey	cv409	XVal Session 70	1	XVal Session 70-Typing - Text-1		2012-07-16 18:16:33.728000
	Edit pad (rev 768)		Xing	cv400	XVal Session 70	1	XVal Session 70-Typing - Text-1		2012-07-16 18:16:33.759000
	Edit pad (rev 769)		nic	cv403	XVal Session 70	1	XVal Session 70-Typing - Text-1		2012-07-16 18:16:34.161000
	Edit pad (rev 770)		Jamey	cv409	XVal Session 70	1	XVal Session 70-Typing - Text-1		2012-07-16 18:16:34.228000
	Edit pad (rev 771)		Xing	cv400	XVal Session 70	1	XVal Session 70-Typing - Text-1		2012-07-16 18:16:34.438000
	Edit pad (rev 772)		nic	cv403	XVal Session 70	1	XVal Session 70-Typing - Text-1		2012-07-16 18:16:34.685000
	Edit pad (rev 773)		Xing	cv400	XVal Session 70	1	XVal Session 70-Typing - Text-1		2012-07-16 18:16:34.944000
	Edit pad (rev 774)		nic	cv403	XVal Session 70	1	XVal Session 70-Typing - Text-1		2012-07-16 18:16:35.192000
	Edit pad (rev 775)		Xing	cv400	XVal Session 70	1	XVal Session 70-Typing - Text-1		2012-07-16 18:16:35.445000
	Edit pad (rev 776)		Jamey	cv409	XVal Session 70	1	XVal Session 70-Typing - Text-1		2012-07-16 18:16:35.563000
	Edit pad (rev 777)		nic	cv403	XVal Session 70	1	XVal Session 70-Typing - Text-1		2012-07-16 18:16:35.691000
	Edit pad (rev 778)		Brady	cv405	XVal Session 70	1	XVal Session 70-Typing - Text-1		2012-07-16 18:16:35.719000
	Edit pad (rev 779)		Xing	cv400	XVal Session 70	1	XVal Session 70-Typing - Text-1		2012-07-16 18:16:35.952000
	Edit pad (rev 780)		Jamey	cv409	XVal Session 70	1	XVal Session 70-Typing - Text-1		2012-07-16 18:16:36.072000
	Edit pad (rev 781)		nic	cv403	XVal Session 70	1	XVal Session 70-Typing - Text-1		2012-07-16 18:16:36.193000
	Edit pad (rev 782)		Brady	cv405	XVal Session 70	1	XVal Session 70-Typing - Text-1		2012-07-16 18:16:36.218000
	Edit pad (rev 783)		Xing	cv400	XVal Session 70	1	XVal Session 70-Typing - Text-1		2012-07-16 18:16:36.557000
	Edit pad (rev 784)		Jamey	cv409	XVal Session 70	1	XVal Session 70-Typing - Text-1		2012-07-16 18:16:36.573000
	Edit pad (rev 785)		nic	cv403	XVal Session 70	1	XVal Session 70-Typing - Text-1		2012-07-16 18:16:36.706000
	Edit pad (rev 786)		Brady	cv405	XVal Session 70	1	XVal Session 70-Typing - Text-1		2012-07-16 18:16:36.719000
	Edit pad (rev 787)		Xing	cv400	XVal Session 70	1	XVal Session 70-Typing - Text-1		2012-07-16 18:16:37.064000
	Edit pad (rev 788)		Jamey	cv409	XVal Session 70	1	XVal Session 70-Typing - Text-1		2012-07-16 18:16:37.074000
	Edit pad (rev 789)		nic	cv403	XVal Session 70	1	XVal Session 70-Typing - Text-1		2012-07-16 18:16:37.206000
	Edit pad (rev 790)		Brady	cv405	XVal Session 70	1	XVal Session 70-Typing - Text-1		2012-07-16 18:16:37.263000
	Edit pad (rev 791)		Xing	cv400	XVal Session 70	1	XVal Session 70-Typing - Text-1		2012-07-16 18:16:37.565000
	Edit pad (rev 792)		nic	cv403	XVal Session 70	1	XVal Session 70-Typing - Text-1		2012-07-16 18:16:37.706000
	Edit pad (rev 793)		Brady	cv405	XVal Session 70	1	XVal Session 70-Typing - Text-1		2012-07-16 18:16:37.732000
	Edit pad (rev 794)		Xing	cv400	XVal Session 70	1	XVal Session 70-Typing - Text-1		2012-07-16 18:16:38.120000
	Edit pad (rev 795)		Brady	cv405	XVal Session 70	1	XVal Session 70-Typing - Text-1		2012-07-16 18:16:38.231000
	Edit pad (rev 796)		nic	cv403	XVal Session 70	1	XVal Session 70-Typing - Text-1		2012-07-16 18:16:38.423000
	Edit pad (rev 797)		Xing	cv400	XVal Session 70	1	XVal Session 70-Typing - Text-1		2012-07-16 18:16:38.633000
	Edit pad (rev 798)		Brady	cv405	XVal Session 70	1	XVal Session 70-Typing - Text-1		2012-07-16 18:16:38.882000
	Edit pad (rev 799)		nic	cv403	XVal Session 70	1	XVal Session 70-Typing - Text-1		2012-07-16 18:16:38.925000
	Edit pad (rev 800)		Xing	cv400	XVal Session 70	1	XVal Session 70-Typing - Text-1		2012-07-16 18:16:39.133000
	Edit pad (rev 801)		Jamey	cv409	XVal Session 70	1	XVal Session 70-Typing - Text-1		2012-07-16 18:16:39.202000
	Edit pad (rev 802)		Brady	cv405	XVal Session 70	1	XVal Session 70-Typing - Text-1		2012-07-16 18:16:39.389000
	Edit pad (rev 803)		nic	cv403	XVal Session 70	1	XVal Session 70-Typing - Text-1		2012-07-16 18:16:39.435000
	Edit pad (rev 804)		Xing	cv400	XVal Session 70	1	XVal Session 70-Typing - Text-1		2012-07-16 18:16:39.633000
	Edit pad (rev 805)		Brady	cv405	XVal Session 70	1	XVal Session 70-Typing - Text-1		2012-07-16 18:16:39.889000
	Edit pad (rev 806)		nic	cv403	XVal Session 70	1	XVal Session 70-Typing - Text-1		2012-07-16 18:16:39.960000
	Edit pad (rev 807)		Jamey	cv409	XVal Session 70	1	XVal Session 70-Typing - Text-1		2012-07-16 18:16:40.363000
	Edit pad (rev 808)		Brady	cv405	XVal Session 70	1	XVal Session 70-Typing - Text-1		2012-07-16 18:16:40.389000
	Edit pad (rev 809)		Xing	cv400	XVal Session 70	1	XVal Session 70-Typing - Text-1		2012-07-16 18:16:40.474000
	Edit pad (rev 810)		nic	cv403	XVal Session 70	1	XVal Session 70-Typing - Text-1		2012-07-16 18:16:40.479000
	Edit pad (rev 811)		Jamey	cv409	XVal Session 70	1	XVal Session 70-Typing - Text-1		2012-07-16 18:16:40.870000
	Edit pad (rev 812)		Brady	cv405	XVal Session 70	1	XVal Session 70-Typing - Text-1		2012-07-16 18:16:40.889000
	Edit pad (rev 813)		nic	cv403	XVal Session 70	1	XVal Session 70-Typing - Text-1		2012-07-16 18:16:40.988000
	Edit pad (rev 814)		Xing	cv400	XVal Session 70	1	XVal Session 70-Typing - Text-1		2012-07-16 18:16:40.998000
	Edit pad (rev 815)		Jamey	cv409	XVal Session 70	1	XVal Session 70-Typing - Text-1		2012-07-16 18:16:41.371000
	Edit pad (rev 816)		Brady	cv405	XVal Session 70	1	XVal Session 70-Typing - Text-1		2012-07-16 18:16:41.389000
	Edit pad (rev 817)		nic	cv403	XVal Session 70	1	XVal Session 70-Typing - Text-1		2012-07-16 18:16:41.487000
	Edit pad (rev 818)		Xing	cv400	XVal Session 70	1	XVal Session 70-Typing - Text-1		2012-07-16 18:16:41.508000
	Edit pad (rev 819)		Brady	cv405	XVal Session 70	1	XVal Session 70-Typing - Text-1		2012-07-16 18:16:41.894000
	Edit pad (rev 820)		Xing	cv400	XVal Session 70	1	XVal Session 70-Typing - Text-1		2012-07-16 18:16:42.008000
	Edit pad (rev 821)		Xing	cv400	XVal Session 70	1	XVal Session 70-Typing - Text-1		2012-07-16 18:16:42.511000
	Edit pad (rev 822)		Brady	cv405	XVal Session 70	1	XVal Session 70-Typing - Text-1		2012-07-16 18:16:42.960000
	Edit pad (rev 823)		Jamey	cv409	XVal Session 70	1	XVal Session 70-Typing - Text-1		2012-07-16 18:16:43.274000
	Edit pad (rev 824)		Xing	cv400	XVal Session 70	1	XVal Session 70-Typing - Text-1		2012-07-16 18:16:43.418000
	Edit pad (rev 825)		Brady	cv405	XVal Session 70	1	XVal Session 70-Typing - Text-1		2012-07-16 18:16:43.733000
	Edit pad (rev 826)		Jamey	cv409	XVal Session 70	1	XVal Session 70-Typing - Text-1		2012-07-16 18:16:43.822000
	Edit pad (rev 827)		Xing	cv400	XVal Session 70	1	XVal Session 70-Typing - Text-1		2012-07-16 18:16:43.929000
	Edit pad (rev 828)		Brady	cv405	XVal Session 70	1	XVal Session 70-Typing - Text-1		2012-07-16 18:16:44.233000
	Edit pad (rev 829)		Jamey	cv409	XVal Session 70	1	XVal Session 70-Typing - Text-1		2012-07-16 18:16:44.331000
	Edit pad (rev 830)		Xing	cv400	XVal Session 70	1	XVal Session 70-Typing - Text-1		2012-07-16 18:16:44.429000
	Edit pad (rev 831)		nic	cv403	XVal Session 70	1	XVal Session 70-Typing - Text-1		2012-07-16 18:16:44.461000
	Edit pad (rev 832)		Brady	cv405	XVal Session 70	1	XVal Session 70-Typing - Text-1		2012-07-16 18:16:44.732000
	Edit pad (rev 833)		Xing	cv400	XVal Session 70	1	XVal Session 70-Typing - Text-1		2012-07-16 18:16:44.929000
	Edit pad (rev 834)		nic	cv403	XVal Session 70	1	XVal Session 70-Typing - Text-1		2012-07-16 18:16:44.969000
	Edit pad (rev 835)		Jamey	cv409	XVal Session 70	1	XVal Session 70-Typing - Text-1		2012-07-16 18:16:44.997000
	Edit pad (rev 836)		Brady	cv405	XVal Session 70	1	XVal Session 70-Typing - Text-1		2012-07-16 18:16:45.232000
	Edit pad (rev 837)		nic	cv403	XVal Session 70	1	XVal Session 70-Typing - Text-1		2012-07-16 18:16:45.474000
	Edit pad (rev 838)		Jamey	cv409	XVal Session 70	1	XVal Session 70-Typing - Text-1		2012-07-16 18:16:45.593000
	Edit pad (rev 839)		Brady	cv405	XVal Session 70	1	XVal Session 70-Typing - Text-1		2012-07-16 18:16:45.732000
	Edit pad (rev 840)		nic	cv403	XVal Session 70	1	XVal Session 70-Typing - Text-1		2012-07-16 18:16:46.169000
	Edit pad (rev 841)		Jamey	cv409	XVal Session 70	1	XVal Session 70-Typing - Text-1		2012-07-16 18:16:46.215000
	Edit pad (rev 842)		Brady	cv405	XVal Session 70	1	XVal Session 70-Typing - Text-1		2012-07-16 18:16:46.233000
	Edit pad (rev 843)		nic	cv403	XVal Session 70	1	XVal Session 70-Typing - Text-1		2012-07-16 18:16:46.677000
	Edit pad (rev 844)		Jamey	cv409	XVal Session 70	1	XVal Session 70-Typing - Text-1		2012-07-16 18:16:46.732000
	Edit pad (rev 845)		Xing	cv400	XVal Session 70	1	XVal Session 70-Typing - Text-1		2012-07-16 18:16:46.934000
	Edit pad (rev 846)		nic	cv403	XVal Session 70	1	XVal Session 70-Typing - Text-1		2012-07-16 18:16:47.179000
	Edit pad (rev 847)		Jamey	cv409	XVal Session 70	1	XVal Session 70-Typing - Text-1		2012-07-16 18:16:47.259000
	Edit pad (rev 848)		Xing	cv400	XVal Session 70	1	XVal Session 70-Typing - Text-1		2012-07-16 18:16:47.433000
	Edit pad (rev 849)		Brady	cv405	XVal Session 70	1	XVal Session 70-Typing - Text-1		2012-07-16 18:16:47.522000
	Edit pad (rev 850)		nic	cv403	XVal Session 70	1	XVal Session 70-Typing - Text-1		2012-07-16 18:16:47.683000
	Edit pad (rev 851)		Jamey	cv409	XVal Session 70	1	XVal Session 70-Typing - Text-1		2012-07-16 18:16:47.762000
	Edit pad (rev 852)		Brady	cv405	XVal Session 70	1	XVal Session 70-Typing - Text-1		2012-07-16 18:16:48.036000
	Edit pad (rev 853)		Xing	cv400	XVal Session 70	1	XVal Session 70-Typing - Text-1		2012-07-16 18:16:48.115000
	Edit pad (rev 854)		nic	cv403	XVal Session 70	1	XVal Session 70-Typing - Text-1		2012-07-16 18:16:48.191000
	Edit pad (rev 855)		Jamey	cv409	XVal Session 70	1	XVal Session 70-Typing - Text-1		2012-07-16 18:16:48.261000
	Edit pad (rev 856)		Brady	cv405	XVal Session 70	1	XVal Session 70-Typing - Text-1		2012-07-16 18:16:48.530000
	Edit pad (rev 857)		Xing	cv400	XVal Session 70	1	XVal Session 70-Typing - Text-1		2012-07-16 18:16:48.615000
	Edit pad (rev 858)		nic	cv403	XVal Session 70	1	XVal Session 70-Typing - Text-1		2012-07-16 18:16:48.691000
	Edit pad (rev 859)		Jamey	cv409	XVal Session 70	1	XVal Session 70-Typing - Text-1		2012-07-16 18:16:48.763000
	Edit pad (rev 860)		Brady	cv405	XVal Session 70	1	XVal Session 70-Typing - Text-1		2012-07-16 18:16:49.029000
	Edit pad (rev 861)		Xing	cv400	XVal Session 70	1	XVal Session 70-Typing - Text-1		2012-07-16 18:16:49.118000
	Edit pad (rev 862)		nic	cv403	XVal Session 70	1	XVal Session 70-Typing - Text-1		2012-07-16 18:16:49.191000
	Edit pad (rev 863)		Jamey	cv409	XVal Session 70	1	XVal Session 70-Typing - Text-1		2012-07-16 18:16:49.276000
	Edit pad (rev 864)		Brady	cv405	XVal Session 70	1	XVal Session 70-Typing - Text-1		2012-07-16 18:16:49.589000
	Edit pad (rev 865)		nic	cv403	XVal Session 70	1	XVal Session 70-Typing - Text-1		2012-07-16 18:16:49.719000
	Edit pad (rev 866)		Xing	cv400	XVal Session 70	1	XVal Session 70-Typing - Text-1		2012-07-16 18:16:50.017000
	Edit pad (rev 867)		nic	cv403	XVal Session 70	1	XVal Session 70-Typing - Text-1		2012-07-16 18:16:50.224000
	Edit pad (rev 868)		Xing	cv400	XVal Session 70	1	XVal Session 70-Typing - Text-1		2012-07-16 18:16:50.524000
	Edit pad (rev 869)		nic	cv403	XVal Session 70	1	XVal Session 70-Typing - Text-1		2012-07-16 18:16:50.737000
	Edit pad (rev 870)		Xing	cv400	XVal Session 70	1	XVal Session 70-Typing - Text-1		2012-07-16 18:16:51.024000
	Edit pad (rev 871)		nic	cv403	XVal Session 70	1	XVal Session 70-Typing - Text-1		2012-07-16 18:16:51.239000
	Edit pad (rev 872)		Xing	cv400	XVal Session 70	1	XVal Session 70-Typing - Text-1		2012-07-16 18:16:51.544000
	Edit pad (rev 873)		Brady	cv405	XVal Session 70	1	XVal Session 70-Typing - Text-1		2012-07-16 18:16:51.606000
	Edit pad (rev 874)		nic	cv403	XVal Session 70	1	XVal Session 70-Typing - Text-1		2012-07-16 18:16:51.818000
	Edit pad (rev 875)		Jamey	cv409	XVal Session 70	1	XVal Session 70-Typing - Text-1		2012-07-16 18:16:52.268000
	Edit pad (rev 876)		nic	cv403	XVal Session 70	1	XVal Session 70-Typing - Text-1		2012-07-16 18:16:52.318000
	Edit pad (rev 877)		Brady	cv405	XVal Session 70	1	XVal Session 70-Typing - Text-1		2012-07-16 18:16:52.341000
	Edit pad (rev 878)		Xing	cv400	XVal Session 70	1	XVal Session 70-Typing - Text-1		2012-07-16 18:16:52.383000
	Edit pad (rev 879)		nic	cv403	XVal Session 70	1	XVal Session 70-Typing - Text-1		2012-07-16 18:16:52.818000
	Edit pad (rev 880)		Xing	cv400	XVal Session 70	1	XVal Session 70-Typing - Text-1		2012-07-16 18:16:52.894000
	Edit pad (rev 881)		Jamey	cv409	XVal Session 70	1	XVal Session 70-Typing - Text-1		2012-07-16 18:16:53.292000
	Edit pad (rev 882)		nic	cv403	XVal Session 70	1	XVal Session 70-Typing - Text-1		2012-07-16 18:16:53.318000
	Edit pad (rev 883)		Xing	cv400	XVal Session 70	1	XVal Session 70-Typing - Text-1		2012-07-16 18:16:53.402000
	Edit pad (rev 884)		nic	cv403	XVal Session 70	1	XVal Session 70-Typing - Text-1		2012-07-16 18:16:53.823000
	Edit pad (rev 885)		Xing	cv400	XVal Session 70	1	XVal Session 70-Typing - Text-1		2012-07-16 18:16:53.914000
	Edit pad (rev 886)		nic	cv403	XVal Session 70	1	XVal Session 70-Typing - Text-1		2012-07-16 18:16:54.332000
	Edit pad (rev 887)		Xing	cv400	XVal Session 70	1	XVal Session 70-Typing - Text-1		2012-07-16 18:16:54.413000
	Edit pad (rev 888)		nic	cv403	XVal Session 70	1	XVal Session 70-Typing - Text-1		2012-07-16 18:16:54.833000
	Edit pad (rev 889)		Xing	cv400	XVal Session 70	1	XVal Session 70-Typing - Text-1		2012-07-16 18:16:54.913000
	Edit pad (rev 890)		nic	cv403	XVal Session 70	1	XVal Session 70-Typing - Text-1		2012-07-16 18:16:55.335000
	Edit pad (rev 891)		Xing	cv400	XVal Session 70	1	XVal Session 70-Typing - Text-1		2012-07-16 18:16:55.418000
	Edit pad (rev 892)		Xing	cv400	XVal Session 70	1	XVal Session 70-Typing - Text-1		2012-07-16 18:16:55.929000
	Edit pad (rev 893)		Jamey	cv409	XVal Session 70	1	XVal Session 70-Typing - Text-1		2012-07-16 18:16:56.177000
	Edit pad (rev 894)		nic	cv403	XVal Session 70	1	XVal Session 70-Typing - Text-1		2012-07-16 18:16:56.256000
	Edit pad (rev 895)		Xing	cv400	XVal Session 70	1	XVal Session 70-Typing - Text-1		2012-07-16 18:16:56.430000
	Edit pad (rev 896)		Jamey	cv409	XVal Session 70	1	XVal Session 70-Typing - Text-1		2012-07-16 18:16:56.685000
	Edit pad (rev 897)		nic	cv403	XVal Session 70	1	XVal Session 70-Typing - Text-1		2012-07-16 18:16:57.101000
	Edit pad (rev 898)		Jamey	cv409	XVal Session 70	1	XVal Session 70-Typing - Text-1		2012-07-16 18:16:57.184000
	Edit pad (rev 899)		nic	cv403	XVal Session 70	1	XVal Session 70-Typing - Text-1		2012-07-16 18:16:57.648000
	Edit pad (rev 900)		Jamey	cv409	XVal Session 70	1	XVal Session 70-Typing - Text-1		2012-07-16 18:16:57.688000
	Edit pad (rev 901)		Jamey	cv409	XVal Session 70	1	XVal Session 70-Typing - Text-1		2012-07-16 18:16:58.199000
	Edit pad (rev 902)		nic	cv403	XVal Session 70	1	XVal Session 70-Typing - Text-1		2012-07-16 18:16:58.467000
	Edit pad (rev 903)		Jamey	cv409	XVal Session 70	1	XVal Session 70-Typing - Text-1		2012-07-16 18:16:58.698000
	Edit pad (rev 904)		nic	cv403	XVal Session 70	1	XVal Session 70-Typing - Text-1		2012-07-16 18:16:58.974000
	Edit pad (rev 905)		nic	cv403	XVal Session 70	1	XVal Session 70-Typing - Text-1		2012-07-16 18:16:59.473000
	Edit pad (rev 906)		Jamey	cv409	XVal Session 70	1	XVal Session 70-Typing - Text-1		2012-07-16 18:16:59.684000
	Edit pad (rev 907)		nic	cv403	XVal Session 70	1	XVal Session 70-Typing - Text-1		2012-07-16 18:16:59.974000
	Edit pad (rev 908)		Jamey	cv409	XVal Session 70	1	XVal Session 70-Typing - Text-1		2012-07-16 18:17:00.184000
	Edit pad (rev 909)		nic	cv403	XVal Session 70	1	XVal Session 70-Typing - Text-1		2012-07-16 18:17:00.480000
	Edit pad (rev 910)		Jamey	cv409	XVal Session 70	1	XVal Session 70-Typing - Text-1		2012-07-16 18:17:00.685000
	Edit pad (rev 911)		nic	cv403	XVal Session 70	1	XVal Session 70-Typing - Text-1		2012-07-16 18:17:00.989000
	Edit pad (rev 912)		Jamey	cv409	XVal Session 70	1	XVal Session 70-Typing - Text-1		2012-07-16 18:17:01.188000
	Edit pad (rev 913)		nic	cv403	XVal Session 70	1	XVal Session 70-Typing - Text-1		2012-07-16 18:17:01.489000
	Edit pad (rev 914)		Jamey	cv409	XVal Session 70	1	XVal Session 70-Typing - Text-1		2012-07-16 18:17:01.778000
	Edit pad (rev 915)		Jamey	cv409	XVal Session 70	1	XVal Session 70-Typing - Text-1		2012-07-16 18:17:02.382000
	Edit pad (rev 916)		Jamey	cv409	XVal Session 70	1	XVal Session 70-Typing - Text-1		2012-07-16 18:17:02.886000
	Edit pad (rev 917)		nic	cv403	XVal Session 70	1	XVal Session 70-Typing - Text-1		2012-07-16 18:17:03.131000
	Edit pad (rev 918)		Jamey	cv409	XVal Session 70	1	XVal Session 70-Typing - Text-1		2012-07-16 18:17:03.396000
	Edit pad (rev 919)		nic	cv403	XVal Session 70	1	XVal Session 70-Typing - Text-1		2012-07-16 18:17:03.630000
	Edit pad (rev 920)		nic	cv403	XVal Session 70	1	XVal Session 70-Typing - Text-1		2012-07-16 18:17:04.131000
	Edit pad (rev 921)		nic	cv403	XVal Session 70	1	XVal Session 70-Typing - Text-1		2012-07-16 18:17:04.630000
	Edit pad (rev 922)		nic	cv403	XVal Session 70	1	XVal Session 70-Typing - Text-1		2012-07-16 18:17:05.132000
	Edit pad (rev 923)		nic	cv403	XVal Session 70	1	XVal Session 70-Typing - Text-1		2012-07-16 18:17:05.632000
	Edit pad (rev 924)		Jamey	cv409	XVal Session 70	1	XVal Session 70-Typing - Text-1		2012-07-16 18:17:05.759000
	Edit pad (rev 925)		nic	cv403	XVal Session 70	1	XVal Session 70-Typing - Text-1		2012-07-16 18:17:06.135000
	Edit pad (rev 926)		nic	cv403	XVal Session 70	1	XVal Session 70-Typing - Text-1		2012-07-16 18:17:06.630000
	Edit pad (rev 927)		nic	cv403	XVal Session 70	1	XVal Session 70-Typing - Text-1		2012-07-16 18:17:07.130000
	Edit pad (rev 928)		nic	cv403	XVal Session 70	1	XVal Session 70-Typing - Text-1		2012-07-16 18:17:07.631000
	Edit pad (rev 929)		nic	cv403	XVal Session 70	1	XVal Session 70-Typing - Text-1		2012-07-16 18:17:08.131000
	Edit pad (rev 930)		nic	cv403	XVal Session 70	1	XVal Session 70-Typing - Text-1		2012-07-16 18:17:08.631000
	Edit pad (rev 931)		nic	cv403	XVal Session 70	1	XVal Session 70-Typing - Text-1		2012-07-16 18:17:09.132000
	Edit pad (rev 932)		nic	cv403	XVal Session 70	1	XVal Session 70-Typing - Text-1		2012-07-16 18:17:09.648000
	Edit pad (rev 933)		nic	cv403	XVal Session 70	1	XVal Session 70-Typing - Text-1		2012-07-16 18:17:10.146000
	Edit pad (rev 934)		nic	cv403	XVal Session 70	1	XVal Session 70-Typing - Text-1		2012-07-16 18:17:10.646000
	Edit pad (rev 935)		nic	cv403	XVal Session 70	1	XVal Session 70-Typing - Text-1		2012-07-16 18:17:11.147000
	Edit pad (rev 936)		nic	cv403	XVal Session 70	1	XVal Session 70-Typing - Text-1		2012-07-16 18:17:11.646000
	Edit pad (rev 937)		nic	cv403	XVal Session 70	1	XVal Session 70-Typing - Text-1		2012-07-16 18:17:12.147000
	Edit pad (rev 938)		Jamey	cv409	XVal Session 70	1	XVal Session 70-Typing - Text-1		2012-07-16 18:17:12.366000
	Edit pad (rev 939)		nic	cv403	XVal Session 70	1	XVal Session 70-Typing - Text-1		2012-07-16 18:17:12.646000
	Edit pad (rev 940)		Jamey	cv409	XVal Session 70	1	XVal Session 70-Typing - Text-1		2012-07-16 18:17:12.870000
	Edit pad (rev 941)		nic	cv403	XVal Session 70	1	XVal Session 70-Typing - Text-1		2012-07-16 18:17:13.145000
	Edit pad (rev 942)		Jamey	cv409	XVal Session 70	1	XVal Session 70-Typing - Text-1		2012-07-16 18:17:13.369000
	Edit pad (rev 943)		nic	cv403	XVal Session 70	1	XVal Session 70-Typing - Text-1		2012-07-16 18:17:13.645000
	Edit pad (rev 944)		Jamey	cv409	XVal Session 70	1	XVal Session 70-Typing - Text-1		2012-07-16 18:17:13.870000
	Edit pad (rev 945)		Jamey	cv409	XVal Session 70	1	XVal Session 70-Typing - Text-1		2012-07-16 18:17:14.369000
	Edit pad (rev 946)		Jamey	cv409	XVal Session 70	1	XVal Session 70-Typing - Text-1		2012-07-16 18:17:14.874000
	Edit pad (rev 947)		nic	cv403	XVal Session 70	1	XVal Session 70-Typing - Text-1		2012-07-16 18:17:15.153000
	Edit pad (rev 948)		Jamey	cv409	XVal Session 70	1	XVal Session 70-Typing - Text-1		2012-07-16 18:17:15.386000
	Edit pad (rev 949)		nic	cv403	XVal Session 70	1	XVal Session 70-Typing - Text-1		2012-07-16 18:17:15.599000
	Edit pad (rev 950)		Jamey	cv409	XVal Session 70	1	XVal Session 70-Typing - Text-1		2012-07-16 18:17:15.886000
	Edit pad (rev 951)		nic	cv403	XVal Session 70	1	XVal Session 70-Typing - Text-1		2012-07-16 18:17:16.099000
	Edit pad (rev 952)		nic	cv403	XVal Session 70	1	XVal Session 70-Typing - Text-1		2012-07-16 18:17:16.720000
	Edit pad (rev 953)		nic	cv403	XVal Session 70	1	XVal Session 70-Typing - Text-1		2012-07-16 18:17:17.224000
	Edit pad (rev 954)		nic	cv403	XVal Session 70	1	XVal Session 70-Typing - Text-1		2012-07-16 18:17:17.724000
	Edit pad (rev 955)		nic	cv403	XVal Session 70	1	XVal Session 70-Typing - Text-1		2012-07-16 18:17:18.224000
	Edit pad (rev 956)		nic	cv403	XVal Session 70	1	XVal Session 70-Typing - Text-1		2012-07-16 18:17:18.731000
	Edit pad (rev 957)		nic	cv403	XVal Session 70	1	XVal Session 70-Typing - Text-1		2012-07-16 18:17:19.539000
	Edit pad (rev 958)		nic	cv403	XVal Session 70	1	XVal Session 70-Typing - Text-1		2012-07-16 18:17:20.051000
	Edit pad (rev 959)		Jamey	cv409	XVal Session 70	1	XVal Session 70-Typing - Text-1		2012-07-16 18:17:20.170000
	Edit pad (rev 960)		nic	cv403	XVal Session 70	1	XVal Session 70-Typing - Text-1		2012-07-16 18:17:20.552000
	Edit pad (rev 961)		nic	cv403	XVal Session 70	1	XVal Session 70-Typing - Text-1		2012-07-16 18:17:21.052000
	Edit pad (rev 962)		nic	cv403	XVal Session 70	1	XVal Session 70-Typing - Text-1		2012-07-16 18:17:21.552000
	Edit pad (rev 963)		nic	cv403	XVal Session 70	1	XVal Session 70-Typing - Text-1		2012-07-16 18:17:22.052000
	Edit pad (rev 964)		nic	cv403	XVal Session 70	1	XVal Session 70-Typing - Text-1		2012-07-16 18:17:22.561000
	Edit pad (rev 965)		nic	cv403	XVal Session 70	1	XVal Session 70-Typing - Text-1		2012-07-16 18:17:23.586000
	Edit pad (rev 966)		nic	cv403	XVal Session 70	1	XVal Session 70-Typing - Text-1		2012-07-16 18:17:24.099000
	Edit pad (rev 967)		Jamey	cv409	XVal Session 70	1	XVal Session 70-Typing - Text-1		2012-07-16 18:17:29.601000
	Edit pad (rev 968)		Jamey	cv409	XVal Session 70	1	XVal Session 70-Typing - Text-1		2012-07-16 18:17:30.584000
	Edit pad (rev 969)		Jamey	cv409	XVal Session 70	1	XVal Session 70-Typing - Text-1		2012-07-16 18:17:33.248000
	Edit pad (rev 970)		Jamey	cv409	XVal Session 70	1	XVal Session 70-Typing - Text-1		2012-07-16 18:17:34.097000
	Edit pad (rev 971)		Jamey	cv409	XVal Session 70	1	XVal Session 70-Typing - Text-1		2012-07-16 18:17:34.605000
	Edit pad (rev 972)		Jamey	cv409	XVal Session 70	1	XVal Session 70-Typing - Text-1		2012-07-16 18:17:35.105000
	Edit pad (rev 973)		Jamey	cv409	XVal Session 70	1	XVal Session 70-Typing - Text-1		2012-07-16 18:17:37.621000
	Edit pad (rev 974)		Jamey	cv409	XVal Session 70	1	XVal Session 70-Typing - Text-1		2012-07-16 18:17:38.885000
	Edit pad (rev 975)		Brady	cv405	XVal Session 70	1	XVal Session 70-Typing - Text-1		2012-07-16 18:17:38.936000
	Edit pad (rev 976)		Brady	cv405	XVal Session 70	1	XVal Session 70-Typing - Text-1		2012-07-16 18:17:39.438000
	Edit pad (rev 977)		Jamey	cv409	XVal Session 70	1	XVal Session 70-Typing - Text-1		2012-07-16 18:17:39.465000
	Edit pad (rev 978)		Brady	cv405	XVal Session 70	1	XVal Session 70-Typing - Text-1		2012-07-16 18:17:39.939000
	Edit pad (rev 979)		Jamey	cv409	XVal Session 70	1	XVal Session 70-Typing - Text-1		2012-07-16 18:17:40.011000
	Edit pad (rev 980)		Brady	cv405	XVal Session 70	1	XVal Session 70-Typing - Text-1		2012-07-16 18:17:40.452000
	Edit pad (rev 981)		Jamey	cv409	XVal Session 70	1	XVal Session 70-Typing - Text-1		2012-07-16 18:17:40.513000
	Edit pad (rev 982)		Brady	cv405	XVal Session 70	1	XVal Session 70-Typing - Text-1		2012-07-16 18:17:40.952000
	Edit pad (rev 983)		Brady	cv405	XVal Session 70	1	XVal Session 70-Typing - Text-1		2012-07-16 18:17:41.477000
	Edit pad (rev 984)		Brady	cv405	XVal Session 70	1	XVal Session 70-Typing - Text-1		2012-07-16 18:17:41.967000
	Edit pad (rev 985)		Brady	cv405	XVal Session 70	1	XVal Session 70-Typing - Text-1		2012-07-16 18:17:42.539000
	Edit pad (rev 986)		Brady	cv405	XVal Session 70	1	XVal Session 70-Typing - Text-1		2012-07-16 18:17:42.967000
	Edit pad (rev 987)		Jamey	cv409	XVal Session 70	1	XVal Session 70-Typing - Text-1		2012-07-16 18:17:43.009000
	Edit pad (rev 988)		Brady	cv405	XVal Session 70	1	XVal Session 70-Typing - Text-1		2012-07-16 18:17:43.468000
	Edit pad (rev 989)		Jamey	cv409	XVal Session 70	1	XVal Session 70-Typing - Text-1		2012-07-16 18:17:43.556000
	Edit pad (rev 990)		Brady	cv405	XVal Session 70	1	XVal Session 70-Typing - Text-1		2012-07-16 18:17:43.967000
	Edit pad (rev 991)		Jamey	cv409	XVal Session 70	1	XVal Session 70-Typing - Text-1		2012-07-16 18:17:44.059000
	Edit pad (rev 992)		Brady	cv405	XVal Session 70	1	XVal Session 70-Typing - Text-1		2012-07-16 18:17:44.467000
	Edit pad (rev 993)		nic	cv403	XVal Session 70	1	XVal Session 70-Typing - Text-1		2012-07-16 18:17:44.627000
	Edit pad (rev 994)		Jamey	cv409	XVal Session 70	1	XVal Session 70-Typing - Text-1		2012-07-16 18:17:44.707000
	Edit pad (rev 995)		Brady	cv405	XVal Session 70	1	XVal Session 70-Typing - Text-1		2012-07-16 18:17:44.967000
	Edit pad (rev 996)		Jamey	cv409	XVal Session 70	1	XVal Session 70-Typing - Text-1		2012-07-16 18:17:45.219000
	Edit pad (rev 997)		nic	cv403	XVal Session 70	1	XVal Session 70-Typing - Text-1		2012-07-16 18:17:45.316000
	Edit pad (rev 998)		Brady	cv405	XVal Session 70	1	XVal Session 70-Typing - Text-1		2012-07-16 18:17:45.466000
	Edit pad (rev 999)		Jamey	cv409	XVal Session 70	1	XVal Session 70-Typing - Text-1		2012-07-16 18:17:45.729000
	Edit pad (rev 1000)		Brady	cv405	XVal Session 70	1	XVal Session 70-Typing - Text-1		2012-07-16 18:17:45.967000
	Edit pad (rev 1001)		nic	cv403	XVal Session 70	1	XVal Session 70-Typing - Text-1		2012-07-16 18:17:46.169000
	Edit pad (rev 1002)		nic	cv403	XVal Session 70	1	XVal Session 70-Typing - Text-1		2012-07-16 18:17:46.676000
	Edit pad (rev 1003)		Brady	cv405	XVal Session 70	1	XVal Session 70-Typing - Text-1		2012-07-16 18:17:46.706000
	Edit pad (rev 1004)		nic	cv403	XVal Session 70	1	XVal Session 70-Typing - Text-1		2012-07-16 18:17:47.177000
	Edit pad (rev 1005)		Brady	cv405	XVal Session 70	1	XVal Session 70-Typing - Text-1		2012-07-16 18:17:47.219000
	Edit pad (rev 1006)		nic	cv403	XVal Session 70	1	XVal Session 70-Typing - Text-1		2012-07-16 18:17:47.684000
	Edit pad (rev 1007)		Brady	cv405	XVal Session 70	1	XVal Session 70-Typing - Text-1		2012-07-16 18:17:47.717000
	Edit pad (rev 1008)		nic	cv403	XVal Session 70	1	XVal Session 70-Typing - Text-1		2012-07-16 18:17:48.177000
	Edit pad (rev 1009)		Brady	cv405	XVal Session 70	1	XVal Session 70-Typing - Text-1		2012-07-16 18:17:48.215000
	Edit pad (rev 1010)		Xing	cv400	XVal Session 70	1	XVal Session 70-Typing - Text-1		2012-07-16 18:17:48.582000
	Edit pad (rev 1011)		Xing	cv400	XVal Session 70	1	XVal Session 70-Typing - Text-1		2012-07-16 18:17:49.869000
	Edit pad (rev 1012)		Brady	cv405	XVal Session 70	1	XVal Session 70-Typing - Text-1		2012-07-16 18:17:49.986000
	Edit pad (rev 1013)		Xing	cv400	XVal Session 70	1	XVal Session 70-Typing - Text-1		2012-07-16 18:17:50.383000
	Edit pad (rev 1014)		Jamey	cv409	XVal Session 70	1	XVal Session 70-Typing - Text-1		2012-07-16 18:17:50.451000
	Edit pad (rev 1015)		Brady	cv405	XVal Session 70	1	XVal Session 70-Typing - Text-1		2012-07-16 18:17:50.497000
	Edit pad (rev 1016)		nic	cv403	XVal Session 70	1	XVal Session 70-Typing - Text-1		2012-07-16 18:17:50.546000
	Edit pad (rev 1017)		Xing	cv400	XVal Session 70	1	XVal Session 70-Typing - Text-1		2012-07-16 18:17:50.881000
	Edit pad (rev 1018)		Brady	cv405	XVal Session 70	1	XVal Session 70-Typing - Text-1		2012-07-16 18:17:50.997000
	Edit pad (rev 1019)		Xing	cv400	XVal Session 70	1	XVal Session 70-Typing - Text-1		2012-07-16 18:17:51.383000
	Edit pad (rev 1020)		Brady	cv405	XVal Session 70	1	XVal Session 70-Typing - Text-1		2012-07-16 18:17:51.497000
	Edit pad (rev 1021)		nic	cv403	XVal Session 70	1	XVal Session 70-Typing - Text-1		2012-07-16 18:17:51.818000
	Edit pad (rev 1022)		Xing	cv400	XVal Session 70	1	XVal Session 70-Typing - Text-1		2012-07-16 18:17:51.889000
	Edit pad (rev 1023)		Brady	cv405	XVal Session 70	1	XVal Session 70-Typing - Text-1		2012-07-16 18:17:51.998000
	Edit pad (rev 1024)		Xing	cv400	XVal Session 70	1	XVal Session 70-Typing - Text-1		2012-07-16 18:17:52.398000
	Edit pad (rev 1025)		Jamey	cv409	XVal Session 70	1	XVal Session 70-Typing - Text-1		2012-07-16 18:17:52.433000
	Edit pad (rev 1026)		Brady	cv405	XVal Session 70	1	XVal Session 70-Typing - Text-1		2012-07-16 18:17:52.500000
	Edit pad (rev 1027)		nic	cv403	XVal Session 70	1	XVal Session 70-Typing - Text-1		2012-07-16 18:17:52.868000
	Edit pad (rev 1028)		Xing	cv400	XVal Session 70	1	XVal Session 70-Typing - Text-1		2012-07-16 18:17:52.898000
	Edit pad (rev 1029)		Jamey	cv409	XVal Session 70	1	XVal Session 70-Typing - Text-1		2012-07-16 18:17:52.951000
	Edit pad (rev 1030)		Brady	cv405	XVal Session 70	1	XVal Session 70-Typing - Text-1		2012-07-16 18:17:53.012000
	Edit pad (rev 1031)		nic	cv403	XVal Session 70	1	XVal Session 70-Typing - Text-1		2012-07-16 18:17:53.380000
	Edit pad (rev 1032)		Xing	cv400	XVal Session 70	1	XVal Session 70-Typing - Text-1		2012-07-16 18:17:53.403000
	Edit pad (rev 1033)		Jamey	cv409	XVal Session 70	1	XVal Session 70-Typing - Text-1		2012-07-16 18:17:53.463000
	Edit pad (rev 1034)		Brady	cv405	XVal Session 70	1	XVal Session 70-Typing - Text-1		2012-07-16 18:17:53.528000
	Edit pad (rev 1035)		nic	cv403	XVal Session 70	1	XVal Session 70-Typing - Text-1		2012-07-16 18:17:53.893000
	Edit pad (rev 1036)		Xing	cv400	XVal Session 70	1	XVal Session 70-Typing - Text-1		2012-07-16 18:17:53.914000
	Edit pad (rev 1037)		Jamey	cv409	XVal Session 70	1	XVal Session 70-Typing - Text-1		2012-07-16 18:17:54.008000
	Edit pad (rev 1038)		Brady	cv405	XVal Session 70	1	XVal Session 70-Typing - Text-1		2012-07-16 18:17:54.039000
	Edit pad (rev 1039)		nic	cv403	XVal Session 70	1	XVal Session 70-Typing - Text-1		2012-07-16 18:17:54.395000
	Edit pad (rev 1040)		Xing	cv400	XVal Session 70	1	XVal Session 70-Typing - Text-1		2012-07-16 18:17:54.414000
	Edit pad (rev 1041)		Jamey	cv409	XVal Session 70	1	XVal Session 70-Typing - Text-1		2012-07-16 18:17:54.464000
	Edit pad (rev 1042)		Brady	cv405	XVal Session 70	1	XVal Session 70-Typing - Text-1		2012-07-16 18:17:54.543000
	Edit pad (rev 1043)		nic	cv403	XVal Session 70	1	XVal Session 70-Typing - Text-1		2012-07-16 18:17:54.896000
	Edit pad (rev 1044)		Jamey	cv409	XVal Session 70	1	XVal Session 70-Typing - Text-1		2012-07-16 18:17:54.977000
	Edit pad (rev 1045)		Xing	cv400	XVal Session 70	1	XVal Session 70-Typing - Text-1		2012-07-16 18:17:54.995000
	Edit pad (rev 1046)		Brady	cv405	XVal Session 70	1	XVal Session 70-Typing - Text-1		2012-07-16 18:17:55.044000
	Edit pad (rev 1047)		nic	cv403	XVal Session 70	1	XVal Session 70-Typing - Text-1		2012-07-16 18:17:55.396000
	Edit pad (rev 1048)		Jamey	cv409	XVal Session 70	1	XVal Session 70-Typing - Text-1		2012-07-16 18:17:55.477000
	Edit pad (rev 1049)		Xing	cv400	XVal Session 70	1	XVal Session 70-Typing - Text-1		2012-07-16 18:17:55.495000
	Edit pad (rev 1050)		nic	cv403	XVal Session 70	1	XVal Session 70-Typing - Text-1		2012-07-16 18:17:55.898000
	Edit pad (rev 1051)		Xing	cv400	XVal Session 70	1	XVal Session 70-Typing - Text-1		2012-07-16 18:17:55.997000
	Edit pad (rev 1052)		nic	cv403	XVal Session 70	1	XVal Session 70-Typing - Text-1		2012-07-16 18:17:56.397000
	Edit pad (rev 1053)		Xing	cv400	XVal Session 70	1	XVal Session 70-Typing - Text-1		2012-07-16 18:17:56.711000
	Edit pad (rev 1054)		nic	cv403	XVal Session 70	1	XVal Session 70-Typing - Text-1		2012-07-16 18:17:56.909000
	Edit pad (rev 1055)		Xing	cv400	XVal Session 70	1	XVal Session 70-Typing - Text-1		2012-07-16 18:17:57.210000
	Edit pad (rev 1056)		nic	cv403	XVal Session 70	1	XVal Session 70-Typing - Text-1		2012-07-16 18:17:57.434000
	Edit pad (rev 1057)		Xing	cv400	XVal Session 70	1	XVal Session 70-Typing - Text-1		2012-07-16 18:17:57.713000
	Edit pad (rev 1058)		nic	cv403	XVal Session 70	1	XVal Session 70-Typing - Text-1		2012-07-16 18:17:57.911000
	Edit pad (rev 1059)		Xing	cv400	XVal Session 70	1	XVal Session 70-Typing - Text-1		2012-07-16 18:17:58.217000
	Edit pad (rev 1060)		nic	cv403	XVal Session 70	1	XVal Session 70-Typing - Text-1		2012-07-16 18:17:58.412000
	Edit pad (rev 1061)		Jamey	cv409	XVal Session 70	1	XVal Session 70-Typing - Text-1		2012-07-16 18:17:58.691000
	Edit pad (rev 1062)		Xing	cv400	XVal Session 70	1	XVal Session 70-Typing - Text-1		2012-07-16 18:17:58.804000
	Edit pad (rev 1063)		nic	cv403	XVal Session 70	1	XVal Session 70-Typing - Text-1		2012-07-16 18:17:58.909000
	Edit pad (rev 1064)		Xing	cv400	XVal Session 70	1	XVal Session 70-Typing - Text-1		2012-07-16 18:17:59.305000
	Edit pad (rev 1065)		nic	cv403	XVal Session 70	1	XVal Session 70-Typing - Text-1		2012-07-16 18:17:59.409000
	Edit pad (rev 1066)		Brady	cv405	XVal Session 70	1	XVal Session 70-Typing - Text-1		2012-07-16 18:17:59.780000
	Edit pad (rev 1067)		Xing	cv400	XVal Session 70	1	XVal Session 70-Typing - Text-1		2012-07-16 18:17:59.806000
	Edit pad (rev 1068)		nic	cv403	XVal Session 70	1	XVal Session 70-Typing - Text-1		2012-07-16 18:17:59.909000
	Edit pad (rev 1069)		Brady	cv405	XVal Session 70	1	XVal Session 70-Typing - Text-1		2012-07-16 18:18:00.280000
	Edit pad (rev 1070)		Xing	cv400	XVal Session 70	1	XVal Session 70-Typing - Text-1		2012-07-16 18:18:00.305000
	Edit pad (rev 1071)		Xing	cv400	XVal Session 70	1	XVal Session 70-Typing - Text-1		2012-07-16 18:18:00.849000
	Edit pad (rev 1072)		Xing	cv400	XVal Session 70	1	XVal Session 70-Typing - Text-1		2012-07-16 18:18:01.352000
	Edit pad (rev 1073)		Xing	cv400	XVal Session 70	1	XVal Session 70-Typing - Text-1		2012-07-16 18:18:01.860000
	Edit pad (rev 1074)		nic	cv403	XVal Session 70	1	XVal Session 70-Typing - Text-1		2012-07-16 18:18:02.251000
	Edit pad (rev 1075)		Xing	cv400	XVal Session 70	1	XVal Session 70-Typing - Text-1		2012-07-16 18:18:02.363000
	Edit pad (rev 1076)		nic	cv403	XVal Session 70	1	XVal Session 70-Typing - Text-1		2012-07-16 18:18:02.755000
	Edit pad (rev 1077)		Xing	cv400	XVal Session 70	1	XVal Session 70-Typing - Text-1		2012-07-16 18:18:02.868000
	Edit pad (rev 1078)		nic	cv403	XVal Session 70	1	XVal Session 70-Typing - Text-1		2012-07-16 18:18:03.254000
	Edit pad (rev 1079)		Xing	cv400	XVal Session 70	1	XVal Session 70-Typing - Text-1		2012-07-16 18:18:03.451000
	Edit pad (rev 1080)		nic	cv403	XVal Session 70	1	XVal Session 70-Typing - Text-1		2012-07-16 18:18:03.762000
	Edit pad (rev 1081)		Xing	cv400	XVal Session 70	1	XVal Session 70-Typing - Text-1		2012-07-16 18:18:03.962000
	Edit pad (rev 1082)		nic	cv403	XVal Session 70	1	XVal Session 70-Typing - Text-1		2012-07-16 18:18:04.274000
	Edit pad (rev 1083)		Xing	cv400	XVal Session 70	1	XVal Session 70-Typing - Text-1		2012-07-16 18:18:04.459000
	Edit pad (rev 1084)		Jamey	cv409	XVal Session 70	1	XVal Session 70-Typing - Text-1		2012-07-16 18:18:04.505000
	Edit pad (rev 1085)		nic	cv403	XVal Session 70	1	XVal Session 70-Typing - Text-1		2012-07-16 18:18:04.787000
	Edit pad (rev 1086)		Xing	cv400	XVal Session 70	1	XVal Session 70-Typing - Text-1		2012-07-16 18:18:04.961000
	Edit pad (rev 1087)		Jamey	cv409	XVal Session 70	1	XVal Session 70-Typing - Text-1		2012-07-16 18:18:05.009000
	Edit pad (rev 1088)		nic	cv403	XVal Session 70	1	XVal Session 70-Typing - Text-1		2012-07-16 18:18:05.286000
	Edit pad (rev 1089)		Xing	cv400	XVal Session 70	1	XVal Session 70-Typing - Text-1		2012-07-16 18:18:05.460000
	Edit pad (rev 1090)		nic	cv403	XVal Session 70	1	XVal Session 70-Typing - Text-1		2012-07-16 18:18:05.786000
	Edit pad (rev 1091)		Jamey	cv409	XVal Session 70	1	XVal Session 70-Typing - Text-1		2012-07-16 18:18:06.262000
	Edit pad (rev 1092)		nic	cv403	XVal Session 70	1	XVal Session 70-Typing - Text-1		2012-07-16 18:18:06.286000
	Edit pad (rev 1093)		nic	cv403	XVal Session 70	1	XVal Session 70-Typing - Text-1		2012-07-16 18:18:06.786000
	Edit pad (rev 1094)		Jamey	cv409	XVal Session 70	1	XVal Session 70-Typing - Text-1		2012-07-16 18:18:06.854000
	Edit pad (rev 1095)		Xing	cv400	XVal Session 70	1	XVal Session 70-Typing - Text-1		2012-07-16 18:18:07.067000
	Edit pad (rev 1096)		nic	cv403	XVal Session 70	1	XVal Session 70-Typing - Text-1		2012-07-16 18:18:07.286000
	Edit pad (rev 1097)		Jamey	cv409	XVal Session 70	1	XVal Session 70-Typing - Text-1		2012-07-16 18:18:07.354000
	Edit pad (rev 1098)		Xing	cv400	XVal Session 70	1	XVal Session 70-Typing - Text-1		2012-07-16 18:18:07.570000
	Edit pad (rev 1099)		nic	cv403	XVal Session 70	1	XVal Session 70-Typing - Text-1		2012-07-16 18:18:07.784000
	Edit pad (rev 1100)		Xing	cv400	XVal Session 70	1	XVal Session 70-Typing - Text-1		2012-07-16 18:18:08.070000
	Edit pad (rev 1101)		Jamey	cv409	XVal Session 70	1	XVal Session 70-Typing - Text-1		2012-07-16 18:18:08.099000
	Edit pad (rev 1102)		nic	cv403	XVal Session 70	1	XVal Session 70-Typing - Text-1		2012-07-16 18:18:08.286000
	Edit pad (rev 1103)		Xing	cv400	XVal Session 70	1	XVal Session 70-Typing - Text-1		2012-07-16 18:18:08.570000
	Edit pad (rev 1104)		nic	cv403	XVal Session 70	1	XVal Session 70-Typing - Text-1		2012-07-16 18:18:08.786000
	Edit pad (rev 1105)		Xing	cv400	XVal Session 70	1	XVal Session 70-Typing - Text-1		2012-07-16 18:18:09.126000
	Edit pad (rev 1106)		nic	cv403	XVal Session 70	1	XVal Session 70-Typing - Text-1		2012-07-16 18:18:09.286000
	Edit pad (rev 1107)		Xing	cv400	XVal Session 70	1	XVal Session 70-Typing - Text-1		2012-07-16 18:18:09.634000
	Edit pad (rev 1108)		nic	cv403	XVal Session 70	1	XVal Session 70-Typing - Text-1		2012-07-16 18:18:10.397000
	Edit pad (rev 1109)		Xing	cv400	XVal Session 70	1	XVal Session 70-Typing - Text-1		2012-07-16 18:18:10.508000
	Edit pad (rev 1110)		Jamey	cv409	XVal Session 70	1	XVal Session 70-Typing - Text-1		2012-07-16 18:18:10.574000
	Edit pad (rev 1111)		nic	cv403	XVal Session 70	1	XVal Session 70-Typing - Text-1		2012-07-16 18:18:10.898000
	Edit pad (rev 1112)		Xing	cv400	XVal Session 70	1	XVal Session 70-Typing - Text-1		2012-07-16 18:18:11.138000
	Edit pad (rev 1113)		Jamey	cv409	XVal Session 70	1	XVal Session 70-Typing - Text-1		2012-07-16 18:18:11.246000
	Edit pad (rev 1114)		nic	cv403	XVal Session 70	1	XVal Session 70-Typing - Text-1		2012-07-16 18:18:11.397000
	Edit pad (rev 1115)		Xing	cv400	XVal Session 70	1	XVal Session 70-Typing - Text-1		2012-07-16 18:18:11.640000
	Edit pad (rev 1116)		nic	cv403	XVal Session 70	1	XVal Session 70-Typing - Text-1		2012-07-16 18:18:11.912000
	Edit pad (rev 1117)		Xing	cv400	XVal Session 70	1	XVal Session 70-Typing - Text-1		2012-07-16 18:18:12.148000
	Edit pad (rev 1118)		nic	cv403	XVal Session 70	1	XVal Session 70-Typing - Text-1		2012-07-16 18:18:12.413000
	Edit pad (rev 1119)		Xing	cv400	XVal Session 70	1	XVal Session 70-Typing - Text-1		2012-07-16 18:18:12.648000
	Edit pad (rev 1120)		nic	cv403	XVal Session 70	1	XVal Session 70-Typing - Text-1		2012-07-16 18:18:12.911000
	Edit pad (rev 1121)		Brady	cv405	XVal Session 70	1	XVal Session 70-Typing - Text-1		2012-07-16 18:18:12.989000
	Edit pad (rev 1122)		Xing	cv400	XVal Session 70	1	XVal Session 70-Typing - Text-1		2012-07-16 18:18:13.148000
	Edit pad (rev 1123)		nic	cv403	XVal Session 70	1	XVal Session 70-Typing - Text-1		2012-07-16 18:18:13.411000
	Edit pad (rev 1124)		Brady	cv405	XVal Session 70	1	XVal Session 70-Typing - Text-1		2012-07-16 18:18:13.843000
	Edit pad (rev 1125)		Jamey	cv409	XVal Session 70	1	XVal Session 70-Typing - Text-1		2012-07-16 18:18:13.893000
	Edit pad (rev 1126)		nic	cv403	XVal Session 70	1	XVal Session 70-Typing - Text-1		2012-07-16 18:18:13.946000
	Edit pad (rev 1127)		Brady	cv405	XVal Session 70	1	XVal Session 70-Typing - Text-1		2012-07-16 18:18:14.418000
	Edit pad (rev 1128)		nic	cv403	XVal Session 70	1	XVal Session 70-Typing - Text-1		2012-07-16 18:18:14.456000
	Edit pad (rev 1129)		Brady	cv405	XVal Session 70	1	XVal Session 70-Typing - Text-1		2012-07-16 18:18:14.923000
	Edit pad (rev 1130)		nic	cv403	XVal Session 70	1	XVal Session 70-Typing - Text-1		2012-07-16 18:18:14.974000
	Edit pad (rev 1131)		Jamey	cv409	XVal Session 70	1	XVal Session 70-Typing - Text-1		2012-07-16 18:18:15.134000
	Edit pad (rev 1132)		nic	cv403	XVal Session 70	1	XVal Session 70-Typing - Text-1		2012-07-16 18:18:15.472000
	Edit pad (rev 1133)		Jamey	cv409	XVal Session 70	1	XVal Session 70-Typing - Text-1		2012-07-16 18:18:15.636000
	Edit pad (rev 1134)		nic	cv403	XVal Session 70	1	XVal Session 70-Typing - Text-1		2012-07-16 18:18:15.974000
	Edit pad (rev 1135)		Jamey	cv409	XVal Session 70	1	XVal Session 70-Typing - Text-1		2012-07-16 18:18:16.135000
	Edit pad (rev 1136)		Brady	cv405	XVal Session 70	1	XVal Session 70-Typing - Text-1		2012-07-16 18:18:16.409000
	Edit pad (rev 1137)		nic	cv403	XVal Session 70	1	XVal Session 70-Typing - Text-1		2012-07-16 18:18:16.479000
	Edit pad (rev 1138)		Jamey	cv409	XVal Session 70	1	XVal Session 70-Typing - Text-1		2012-07-16 18:18:16.637000
	Edit pad (rev 1139)		Brady	cv405	XVal Session 70	1	XVal Session 70-Typing - Text-1		2012-07-16 18:18:16.920000
	Edit pad (rev 1140)		nic	cv403	XVal Session 70	1	XVal Session 70-Typing - Text-1		2012-07-16 18:18:16.982000
	Edit pad (rev 1141)		Jamey	cv409	XVal Session 70	1	XVal Session 70-Typing - Text-1		2012-07-16 18:18:17.137000
	Edit pad (rev 1142)		nic	cv403	XVal Session 70	1	XVal Session 70-Typing - Text-1		2012-07-16 18:18:17.491000
	Edit pad (rev 1143)		Jamey	cv409	XVal Session 70	1	XVal Session 70-Typing - Text-1		2012-07-16 18:18:17.636000
	Edit pad (rev 1144)		nic	cv403	XVal Session 70	1	XVal Session 70-Typing - Text-1		2012-07-16 18:18:18.005000
	Edit pad (rev 1145)		Jamey	cv409	XVal Session 70	1	XVal Session 70-Typing - Text-1		2012-07-16 18:18:18.135000
	Edit pad (rev 1146)		Brady	cv405	XVal Session 70	1	XVal Session 70-Typing - Text-1		2012-07-16 18:18:18.440000
	Edit pad (rev 1147)		nic	cv403	XVal Session 70	1	XVal Session 70-Typing - Text-1		2012-07-16 18:18:18.556000
	Edit pad (rev 1148)		Jamey	cv409	XVal Session 70	1	XVal Session 70-Typing - Text-1		2012-07-16 18:18:18.635000
	Edit pad (rev 1149)		Brady	cv405	XVal Session 70	1	XVal Session 70-Typing - Text-1		2012-07-16 18:18:18.951000
	Edit pad (rev 1150)		nic	cv403	XVal Session 70	1	XVal Session 70-Typing - Text-1		2012-07-16 18:18:19.052000
	Edit pad (rev 1151)		Jamey	cv409	XVal Session 70	1	XVal Session 70-Typing - Text-1		2012-07-16 18:18:19.135000
	Edit pad (rev 1152)		Brady	cv405	XVal Session 70	1	XVal Session 70-Typing - Text-1		2012-07-16 18:18:19.458000
	Edit pad (rev 1153)		nic	cv403	XVal Session 70	1	XVal Session 70-Typing - Text-1		2012-07-16 18:18:19.550000
	Edit pad (rev 1154)		Brady	cv405	XVal Session 70	1	XVal Session 70-Typing - Text-1		2012-07-16 18:18:19.967000
	Edit pad (rev 1155)		nic	cv403	XVal Session 70	1	XVal Session 70-Typing - Text-1		2012-07-16 18:18:20.057000
	Edit pad (rev 1156)		Xing	cv400	XVal Session 70	1	XVal Session 70-Typing - Text-1		2012-07-16 18:18:20.246000
	Edit pad (rev 1157)		Jamey	cv409	XVal Session 70	1	XVal Session 70-Typing - Text-1		2012-07-16 18:18:20.461000
	Edit pad (rev 1158)		nic	cv403	XVal Session 70	1	XVal Session 70-Typing - Text-1		2012-07-16 18:18:20.611000
	Edit pad (rev 1159)		Brady	cv405	XVal Session 70	1	XVal Session 70-Typing - Text-1		2012-07-16 18:18:20.692000
	Edit pad (rev 1160)		Xing	cv400	XVal Session 70	1	XVal Session 70-Typing - Text-1		2012-07-16 18:18:20.749000
	Edit pad (rev 1161)		Jamey	cv409	XVal Session 70	1	XVal Session 70-Typing - Text-1		2012-07-16 18:18:20.964000
	Edit pad (rev 1162)		nic	cv403	XVal Session 70	1	XVal Session 70-Typing - Text-1		2012-07-16 18:18:21.113000
	Edit pad (rev 1163)		Brady	cv405	XVal Session 70	1	XVal Session 70-Typing - Text-1		2012-07-16 18:18:21.252000
	Edit pad (rev 1164)		Xing	cv400	XVal Session 70	1	XVal Session 70-Typing - Text-1		2012-07-16 18:18:21.256000
	Edit pad (rev 1165)		nic	cv403	XVal Session 70	1	XVal Session 70-Typing - Text-1		2012-07-16 18:18:21.614000
	Edit pad (rev 1166)		Brady	cv405	XVal Session 70	1	XVal Session 70-Typing - Text-1		2012-07-16 18:18:21.756000
	Edit pad (rev 1167)		Xing	cv400	XVal Session 70	1	XVal Session 70-Typing - Text-1		2012-07-16 18:18:22.104000
	Edit pad (rev 1168)		nic	cv403	XVal Session 70	1	XVal Session 70-Typing - Text-1		2012-07-16 18:18:22.117000
	Edit pad (rev 1169)		Xing	cv400	XVal Session 70	1	XVal Session 70-Typing - Text-1		2012-07-16 18:18:22.601000
	Edit pad (rev 1170)		nic	cv403	XVal Session 70	1	XVal Session 70-Typing - Text-1		2012-07-16 18:18:22.630000
	Edit pad (rev 1171)		Brady	cv405	XVal Session 70	1	XVal Session 70-Typing - Text-1		2012-07-16 18:18:22.710000
	Edit pad (rev 1172)		Xing	cv400	XVal Session 70	1	XVal Session 70-Typing - Text-1		2012-07-16 18:18:23.107000
	Edit pad (rev 1173)		nic	cv403	XVal Session 70	1	XVal Session 70-Typing - Text-1		2012-07-16 18:18:23.128000
	Edit pad (rev 1174)		Brady	cv405	XVal Session 70	1	XVal Session 70-Typing - Text-1		2012-07-16 18:18:23.210000
	Edit pad (rev 1175)		Xing	cv400	XVal Session 70	1	XVal Session 70-Typing - Text-1		2012-07-16 18:18:23.618000
	Edit pad (rev 1176)		nic	cv403	XVal Session 70	1	XVal Session 70-Typing - Text-1		2012-07-16 18:18:23.630000
	Edit pad (rev 1177)		Brady	cv405	XVal Session 70	1	XVal Session 70-Typing - Text-1		2012-07-16 18:18:23.715000
	Edit pad (rev 1178)		nic	cv403	XVal Session 70	1	XVal Session 70-Typing - Text-1		2012-07-16 18:18:24.129000
	Edit pad (rev 1179)		Xing	cv400	XVal Session 70	1	XVal Session 70-Typing - Text-1		2012-07-16 18:18:24.195000
	Edit pad (rev 1180)		Brady	cv405	XVal Session 70	1	XVal Session 70-Typing - Text-1		2012-07-16 18:18:24.218000
	Edit pad (rev 1181)		nic	cv403	XVal Session 70	1	XVal Session 70-Typing - Text-1		2012-07-16 18:18:24.630000
	Edit pad (rev 1182)		Xing	cv400	XVal Session 70	1	XVal Session 70-Typing - Text-1		2012-07-16 18:18:24.695000
	Edit pad (rev 1183)		nic	cv403	XVal Session 70	1	XVal Session 70-Typing - Text-1		2012-07-16 18:18:25.129000
	Edit pad (rev 1184)		Xing	cv400	XVal Session 70	1	XVal Session 70-Typing - Text-1		2012-07-16 18:18:25.196000
	Edit pad (rev 1185)		nic	cv403	XVal Session 70	1	XVal Session 70-Typing - Text-1		2012-07-16 18:18:25.629000
	Edit pad (rev 1186)		Brady	cv405	XVal Session 70	1	XVal Session 70-Typing - Text-1		2012-07-16 18:18:25.668000
	Edit pad (rev 1187)		Xing	cv400	XVal Session 70	1	XVal Session 70-Typing - Text-1		2012-07-16 18:18:25.694000
	Edit pad (rev 1188)		nic	cv403	XVal Session 70	1	XVal Session 70-Typing - Text-1		2012-07-16 18:18:26.136000
	Edit pad (rev 1189)		Brady	cv405	XVal Session 70	1	XVal Session 70-Typing - Text-1		2012-07-16 18:18:26.176000
	Edit pad (rev 1190)		Xing	cv400	XVal Session 70	1	XVal Session 70-Typing - Text-1		2012-07-16 18:18:26.198000
	Edit pad (rev 1191)		nic	cv403	XVal Session 70	1	XVal Session 70-Typing - Text-1		2012-07-16 18:18:26.645000
	Edit pad (rev 1192)		Brady	cv405	XVal Session 70	1	XVal Session 70-Typing - Text-1		2012-07-16 18:18:26.686000
	Edit pad (rev 1193)		Xing	cv400	XVal Session 70	1	XVal Session 70-Typing - Text-1		2012-07-16 18:18:26.700000
	Edit pad (rev 1194)		nic	cv403	XVal Session 70	1	XVal Session 70-Typing - Text-1		2012-07-16 18:18:27.146000
	Edit pad (rev 1195)		Brady	cv405	XVal Session 70	1	XVal Session 70-Typing - Text-1		2012-07-16 18:18:27.190000
	Edit pad (rev 1196)		Xing	cv400	XVal Session 70	1	XVal Session 70-Typing - Text-1		2012-07-16 18:18:27.490000
	Edit pad (rev 1197)		nic	cv403	XVal Session 70	1	XVal Session 70-Typing - Text-1		2012-07-16 18:18:27.646000
	Edit pad (rev 1198)		Brady	cv405	XVal Session 70	1	XVal Session 70-Typing - Text-1		2012-07-16 18:18:27.692000
	Edit pad (rev 1199)		Xing	cv400	XVal Session 70	1	XVal Session 70-Typing - Text-1		2012-07-16 18:18:27.993000
	Edit pad (rev 1200)		nic	cv403	XVal Session 70	1	XVal Session 70-Typing - Text-1		2012-07-16 18:18:28.144000
	Edit pad (rev 1201)		Brady	cv405	XVal Session 70	1	XVal Session 70-Typing - Text-1		2012-07-16 18:18:28.424000
	Edit pad (rev 1202)		Xing	cv400	XVal Session 70	1	XVal Session 70-Typing - Text-1		2012-07-16 18:18:28.499000
	Edit pad (rev 1203)		nic	cv403	XVal Session 70	1	XVal Session 70-Typing - Text-1		2012-07-16 18:18:28.661000
	Edit pad (rev 1204)		Xing	cv400	XVal Session 70	1	XVal Session 70-Typing - Text-1		2012-07-16 18:18:29.008000
	Edit pad (rev 1205)		Brady	cv405	XVal Session 70	1	XVal Session 70-Typing - Text-1		2012-07-16 18:18:29.053000
	Edit pad (rev 1206)		nic	cv403	XVal Session 70	1	XVal Session 70-Typing - Text-1		2012-07-16 18:18:29.159000
	Edit pad (rev 1207)		Xing	cv400	XVal Session 70	1	XVal Session 70-Typing - Text-1		2012-07-16 18:18:29.508000
	Edit pad (rev 1208)		Jamey	cv409	XVal Session 70	1	XVal Session 70-Typing - Text-1		2012-07-16 18:18:29.560000
	Edit pad (rev 1209)		nic	cv403	XVal Session 70	1	XVal Session 70-Typing - Text-1		2012-07-16 18:18:29.666000
	Edit pad (rev 1210)		Xing	cv400	XVal Session 70	1	XVal Session 70-Typing - Text-1		2012-07-16 18:18:30.007000
	Edit pad (rev 1211)		Jamey	cv409	XVal Session 70	1	XVal Session 70-Typing - Text-1		2012-07-16 18:18:30.062000
	Edit pad (rev 1212)		nic	cv403	XVal Session 70	1	XVal Session 70-Typing - Text-1		2012-07-16 18:18:30.176000
	Edit pad (rev 1213)		Brady	cv405	XVal Session 70	1	XVal Session 70-Typing - Text-1		2012-07-16 18:18:30.498000
	Edit pad (rev 1214)		nic	cv403	XVal Session 70	1	XVal Session 70-Typing - Text-1		2012-07-16 18:18:30.677000
	Edit pad (rev 1215)		Xing	cv400	XVal Session 70	1	XVal Session 70-Typing - Text-1		2012-07-16 18:18:30.712000
	Edit pad (rev 1216)		Jamey	cv409	XVal Session 70	1	XVal Session 70-Typing - Text-1		2012-07-16 18:18:30.771000
	Edit pad (rev 1217)		Brady	cv405	XVal Session 70	1	XVal Session 70-Typing - Text-1		2012-07-16 18:18:30.999000
	Edit pad (rev 1218)		nic	cv403	XVal Session 70	1	XVal Session 70-Typing - Text-1		2012-07-16 18:18:31.175000
	Edit pad (rev 1219)		Xing	cv400	XVal Session 70	1	XVal Session 70-Typing - Text-1		2012-07-16 18:18:31.217000
	Edit pad (rev 1220)		Brady	cv405	XVal Session 70	1	XVal Session 70-Typing - Text-1		2012-07-16 18:18:31.498000
	Edit pad (rev 1221)		nic	cv403	XVal Session 70	1	XVal Session 70-Typing - Text-1		2012-07-16 18:18:31.690000
	Edit pad (rev 1222)		Jamey	cv409	XVal Session 70	1	XVal Session 70-Typing - Text-1		2012-07-16 18:18:31.715000
	Edit pad (rev 1223)		Xing	cv400	XVal Session 70	1	XVal Session 70-Typing - Text-1		2012-07-16 18:18:31.726000
	Edit pad (rev 1224)		Brady	cv405	XVal Session 70	1	XVal Session 70-Typing - Text-1		2012-07-16 18:18:31.998000
	Edit pad (rev 1225)		nic	cv403	XVal Session 70	1	XVal Session 70-Typing - Text-1		2012-07-16 18:18:32.208000
	Edit pad (rev 1226)		Xing	cv400	XVal Session 70	1	XVal Session 70-Typing - Text-1		2012-07-16 18:18:32.231000
	Edit pad (rev 1227)		Jamey	cv409	XVal Session 70	1	XVal Session 70-Typing - Text-1		2012-07-16 18:18:32.373000
	Edit pad (rev 1228)		Brady	cv405	XVal Session 70	1	XVal Session 70-Typing - Text-1		2012-07-16 18:18:32.500000
	Edit pad (rev 1229)		nic	cv403	XVal Session 70	1	XVal Session 70-Typing - Text-1		2012-07-16 18:18:32.708000
	Edit pad (rev 1230)		Xing	cv400	XVal Session 70	1	XVal Session 70-Typing - Text-1		2012-07-16 18:18:32.747000
	Edit pad (rev 1231)		Brady	cv405	XVal Session 70	1	XVal Session 70-Typing - Text-1		2012-07-16 18:18:32.999000
	Edit pad (rev 1232)		Jamey	cv409	XVal Session 70	1	XVal Session 70-Typing - Text-1		2012-07-16 18:18:33.074000
	Edit pad (rev 1233)		nic	cv403	XVal Session 70	1	XVal Session 70-Typing - Text-1		2012-07-16 18:18:33.224000
	Edit pad (rev 1234)		Xing	cv400	XVal Session 70	1	XVal Session 70-Typing - Text-1		2012-07-16 18:18:33.257000
	Edit pad (rev 1235)		Brady	cv405	XVal Session 70	1	XVal Session 70-Typing - Text-1		2012-07-16 18:18:33.515000
	Edit pad (rev 1236)		Jamey	cv409	XVal Session 70	1	XVal Session 70-Typing - Text-1		2012-07-16 18:18:33.720000
	Edit pad (rev 1237)		nic	cv403	XVal Session 70	1	XVal Session 70-Typing - Text-1		2012-07-16 18:18:33.723000
	Edit pad (rev 1238)		Xing	cv400	XVal Session 70	1	XVal Session 70-Typing - Text-1		2012-07-16 18:18:33.759000
	Edit pad (rev 1239)		Brady	cv405	XVal Session 70	1	XVal Session 70-Typing - Text-1		2012-07-16 18:18:34.017000
	Edit pad (rev 1240)		nic	cv403	XVal Session 70	1	XVal Session 70-Typing - Text-1		2012-07-16 18:18:34.223000
	Edit pad (rev 1241)		Jamey	cv409	XVal Session 70	1	XVal Session 70-Typing - Text-1		2012-07-16 18:18:34.229000
	Edit pad (rev 1242)		Xing	cv400	XVal Session 70	1	XVal Session 70-Typing - Text-1		2012-07-16 18:18:34.258000
	Edit pad (rev 1243)		Jamey	cv409	XVal Session 70	1	XVal Session 70-Typing - Text-1		2012-07-16 18:18:34.731000
	Edit pad (rev 1244)		nic	cv403	XVal Session 70	1	XVal Session 70-Typing - Text-1		2012-07-16 18:18:34.739000
	Edit pad (rev 1245)		Xing	cv400	XVal Session 70	1	XVal Session 70-Typing - Text-1		2012-07-16 18:18:34.757000
	Edit pad (rev 1246)		Brady	cv405	XVal Session 70	1	XVal Session 70-Typing - Text-1		2012-07-16 18:18:34.795000
	Edit pad (rev 1247)		Jamey	cv409	XVal Session 70	1	XVal Session 70-Typing - Text-1		2012-07-16 18:18:35.240000
	Edit pad (rev 1248)		Xing	cv400	XVal Session 70	1	XVal Session 70-Typing - Text-1		2012-07-16 18:18:35.257000
	Edit pad (rev 1249)		Brady	cv405	XVal Session 70	1	XVal Session 70-Typing - Text-1		2012-07-16 18:18:35.300000
	Edit pad (rev 1250)		nic	cv403	XVal Session 70	1	XVal Session 70-Typing - Text-1		2012-07-16 18:18:35.705000
	Edit pad (rev 1251)		Jamey	cv409	XVal Session 70	1	XVal Session 70-Typing - Text-1		2012-07-16 18:18:35.746000
	Edit pad (rev 1252)		Xing	cv400	XVal Session 70	1	XVal Session 70-Typing - Text-1		2012-07-16 18:18:35.758000
	Edit pad (rev 1253)		Brady	cv405	XVal Session 70	1	XVal Session 70-Typing - Text-1		2012-07-16 18:18:35.794000
	Edit pad (rev 1254)		nic	cv403	XVal Session 70	1	XVal Session 70-Typing - Text-1		2012-07-16 18:18:36.208000
	Edit pad (rev 1255)		Jamey	cv409	XVal Session 70	1	XVal Session 70-Typing - Text-1		2012-07-16 18:18:36.245000
	Edit pad (rev 1256)		Xing	cv400	XVal Session 70	1	XVal Session 70-Typing - Text-1		2012-07-16 18:18:36.258000
	Edit pad (rev 1257)		Brady	cv405	XVal Session 70	1	XVal Session 70-Typing - Text-1		2012-07-16 18:18:36.294000
	Edit pad (rev 1258)		nic	cv403	XVal Session 70	1	XVal Session 70-Typing - Text-1		2012-07-16 18:18:36.708000
	Edit pad (rev 1259)		Jamey	cv409	XVal Session 70	1	XVal Session 70-Typing - Text-1		2012-07-16 18:18:36.745000
	Edit pad (rev 1260)		Xing	cv400	XVal Session 70	1	XVal Session 70-Typing - Text-1		2012-07-16 18:18:36.758000
	Edit pad (rev 1261)		Brady	cv405	XVal Session 70	1	XVal Session 70-Typing - Text-1		2012-07-16 18:18:37.159000
	Edit pad (rev 1262)		nic	cv403	XVal Session 70	1	XVal Session 70-Typing - Text-1		2012-07-16 18:18:37.218000
	Edit pad (rev 1263)		Jamey	cv409	XVal Session 70	1	XVal Session 70-Typing - Text-1		2012-07-16 18:18:37.250000
	Edit pad (rev 1264)		Brady	cv405	XVal Session 70	1	XVal Session 70-Typing - Text-1		2012-07-16 18:18:37.670000
	Edit pad (rev 1265)		nic	cv403	XVal Session 70	1	XVal Session 70-Typing - Text-1		2012-07-16 18:18:37.724000
	Edit pad (rev 1266)		Brady	cv405	XVal Session 70	1	XVal Session 70-Typing - Text-1		2012-07-16 18:18:38.172000
	Edit pad (rev 1267)		nic	cv403	XVal Session 70	1	XVal Session 70-Typing - Text-1		2012-07-16 18:18:38.223000
	Edit pad (rev 1268)		Brady	cv405	XVal Session 70	1	XVal Session 70-Typing - Text-1		2012-07-16 18:18:38.670000
	Edit pad (rev 1269)		nic	cv403	XVal Session 70	1	XVal Session 70-Typing - Text-1		2012-07-16 18:18:38.722000
	Edit pad (rev 1270)		Jamey	cv409	XVal Session 70	1	XVal Session 70-Typing - Text-1		2012-07-16 18:18:39.038000
	Edit pad (rev 1271)		Brady	cv405	XVal Session 70	1	XVal Session 70-Typing - Text-1		2012-07-16 18:18:39.169000
	Edit pad (rev 1272)		nic	cv403	XVal Session 70	1	XVal Session 70-Typing - Text-1		2012-07-16 18:18:39.222000
	Edit pad (rev 1273)		Jamey	cv409	XVal Session 70	1	XVal Session 70-Typing - Text-1		2012-07-16 18:18:39.541000
	Edit pad (rev 1274)		nic	cv403	XVal Session 70	1	XVal Session 70-Typing - Text-1		2012-07-16 18:18:39.725000
	Edit pad (rev 1275)		Brady	cv405	XVal Session 70	1	XVal Session 70-Typing - Text-1		2012-07-16 18:18:39.834000
	Edit pad (rev 1276)		Xing	cv400	XVal Session 70	1	XVal Session 70-Typing - Text-1		2012-07-16 18:18:40.195000
	Edit pad (rev 1277)		Jamey	cv409	XVal Session 70	1	XVal Session 70-Typing - Text-1		2012-07-16 18:18:40.204000
	Edit pad (rev 1278)		nic	cv403	XVal Session 70	1	XVal Session 70-Typing - Text-1		2012-07-16 18:18:40.226000
	Edit pad (rev 1279)		Brady	cv405	XVal Session 70	1	XVal Session 70-Typing - Text-1		2012-07-16 18:18:40.478000
	Edit pad (rev 1280)		Xing	cv400	XVal Session 70	1	XVal Session 70-Typing - Text-1		2012-07-16 18:18:40.695000
	Edit pad (rev 1281)		nic	cv403	XVal Session 70	1	XVal Session 70-Typing - Text-1		2012-07-16 18:18:40.741000
	Edit pad (rev 1282)		Jamey	cv409	XVal Session 70	1	XVal Session 70-Typing - Text-1		2012-07-16 18:18:40.796000
	Edit pad (rev 1283)		Brady	cv405	XVal Session 70	1	XVal Session 70-Typing - Text-1		2012-07-16 18:18:40.980000
	Edit pad (rev 1284)		Xing	cv400	XVal Session 70	1	XVal Session 70-Typing - Text-1		2012-07-16 18:18:41.194000
	Edit pad (rev 1285)		nic	cv403	XVal Session 70	1	XVal Session 70-Typing - Text-1		2012-07-16 18:18:41.322000
	Edit pad (rev 1286)		Jamey	cv409	XVal Session 70	1	XVal Session 70-Typing - Text-1		2012-07-16 18:18:41.327000
	Edit pad (rev 1287)		Brady	cv405	XVal Session 70	1	XVal Session 70-Typing - Text-1		2012-07-16 18:18:41.482000
	Edit pad (rev 1288)		nic	cv403	XVal Session 70	1	XVal Session 70-Typing - Text-1		2012-07-16 18:18:41.834000
	Edit pad (rev 1289)		Jamey	cv409	XVal Session 70	1	XVal Session 70-Typing - Text-1		2012-07-16 18:18:41.854000
	Edit pad (rev 1290)		Xing	cv400	XVal Session 70	1	XVal Session 70-Typing - Text-1		2012-07-16 18:18:41.981000
	Edit pad (rev 1291)		Brady	cv405	XVal Session 70	1	XVal Session 70-Typing - Text-1		2012-07-16 18:18:41.983000
	Edit pad (rev 1292)		nic	cv403	XVal Session 70	1	XVal Session 70-Typing - Text-1		2012-07-16 18:18:42.481000
	Edit pad (rev 1293)		Brady	cv405	XVal Session 70	1	XVal Session 70-Typing - Text-1		2012-07-16 18:18:42.485000
	Edit pad (rev 1294)		Xing	cv400	XVal Session 70	1	XVal Session 70-Typing - Text-1		2012-07-16 18:18:42.770000
	Edit pad (rev 1295)		Brady	cv405	XVal Session 70	1	XVal Session 70-Typing - Text-1		2012-07-16 18:18:42.986000
	Edit pad (rev 1296)		nic	cv403	XVal Session 70	1	XVal Session 70-Typing - Text-1		2012-07-16 18:18:42.989000
	Edit pad (rev 1297)		Xing	cv400	XVal Session 70	1	XVal Session 70-Typing - Text-1		2012-07-16 18:18:43.274000
	Edit pad (rev 1298)		nic	cv403	XVal Session 70	1	XVal Session 70-Typing - Text-1		2012-07-16 18:18:43.494000
	Edit pad (rev 1299)		Brady	cv405	XVal Session 70	1	XVal Session 70-Typing - Text-1		2012-07-16 18:18:43.498000
	Edit pad (rev 1300)		Xing	cv400	XVal Session 70	1	XVal Session 70-Typing - Text-1		2012-07-16 18:18:43.774000
	Edit pad (rev 1301)		Brady	cv405	XVal Session 70	1	XVal Session 70-Typing - Text-1		2012-07-16 18:18:43.999000
	Edit pad (rev 1302)		nic	cv403	XVal Session 70	1	XVal Session 70-Typing - Text-1		2012-07-16 18:18:44.006000
	Edit pad (rev 1303)		Xing	cv400	XVal Session 70	1	XVal Session 70-Typing - Text-1		2012-07-16 18:18:44.281000
	Edit pad (rev 1304)		Brady	cv405	XVal Session 70	1	XVal Session 70-Typing - Text-1		2012-07-16 18:18:44.499000
	Edit pad (rev 1305)		nic	cv403	XVal Session 70	1	XVal Session 70-Typing - Text-1		2012-07-16 18:18:44.505000
	Edit pad (rev 1306)		Xing	cv400	XVal Session 70	1	XVal Session 70-Typing - Text-1		2012-07-16 18:18:44.785000
	Edit pad (rev 1307)		nic	cv403	XVal Session 70	1	XVal Session 70-Typing - Text-1		2012-07-16 18:18:45.050000
	Edit pad (rev 1308)		Jamey	cv409	XVal Session 70	1	XVal Session 70-Typing - Text-1		2012-07-16 18:18:45.103000
	Edit pad (rev 1309)		Brady	cv405	XVal Session 70	1	XVal Session 70-Typing - Text-1		2012-07-16 18:18:45.132000
	Edit pad (rev 1310)		Xing	cv400	XVal Session 70	1	XVal Session 70-Typing - Text-1		2012-07-16 18:18:45.363000
	Edit pad (rev 1311)		Brady	cv405	XVal Session 70	1	XVal Session 70-Typing - Text-1		2012-07-16 18:18:45.653000
	Edit pad (rev 1312)		Xing	cv400	XVal Session 70	1	XVal Session 70-Typing - Text-1		2012-07-16 18:18:45.892000
	Edit pad (rev 1313)		Brady	cv405	XVal Session 70	1	XVal Session 70-Typing - Text-1		2012-07-16 18:18:46.155000
	Edit pad (rev 1314)		Xing	cv400	XVal Session 70	1	XVal Session 70-Typing - Text-1		2012-07-16 18:18:46.305000
	Edit pad (rev 1315)		Brady	cv405	XVal Session 70	1	XVal Session 70-Typing - Text-1		2012-07-16 18:18:46.655000
	Edit pad (rev 1316)		Xing	cv400	XVal Session 70	1	XVal Session 70-Typing - Text-1		2012-07-16 18:18:46.803000
	Edit pad (rev 1317)		Brady	cv405	XVal Session 70	1	XVal Session 70-Typing - Text-1		2012-07-16 18:18:47.154000
	Edit pad (rev 1318)		Xing	cv400	XVal Session 70	1	XVal Session 70-Typing - Text-1		2012-07-16 18:18:47.303000
	Edit pad (rev 1319)		Brady	cv405	XVal Session 70	1	XVal Session 70-Typing - Text-1		2012-07-16 18:18:47.653000
	Edit pad (rev 1320)		Brady	cv405	XVal Session 70	1	XVal Session 70-Typing - Text-1		2012-07-16 18:18:48.200000
	Edit pad (rev 1321)		Xing	cv400	XVal Session 70	1	XVal Session 70-Typing - Text-1		2012-07-16 18:18:48.605000
	Edit pad (rev 1322)		Brady	cv405	XVal Session 70	1	XVal Session 70-Typing - Text-1		2012-07-16 18:18:48.656000
	Edit pad (rev 1323)		Xing	cv400	XVal Session 70	1	XVal Session 70-Typing - Text-1		2012-07-16 18:18:49.107000
	Edit pad (rev 1324)		Brady	cv405	XVal Session 70	1	XVal Session 70-Typing - Text-1		2012-07-16 18:18:49.169000
	Edit pad (rev 1325)		Brady	cv405	XVal Session 70	1	XVal Session 70-Typing - Text-1		2012-07-16 18:18:49.655000
	Edit pad (rev 1326)		Xing	cv400	XVal Session 70	1	XVal Session 70-Typing - Text-1		2012-07-16 18:18:50.047000
	Edit pad (rev 1327)		Brady	cv405	XVal Session 70	1	XVal Session 70-Typing - Text-1		2012-07-16 18:18:50.153000
	Edit pad (rev 1328)		Xing	cv400	XVal Session 70	1	XVal Session 70-Typing - Text-1		2012-07-16 18:18:50.555000
	Edit pad (rev 1329)		Brady	cv405	XVal Session 70	1	XVal Session 70-Typing - Text-1		2012-07-16 18:18:50.654000
	Edit pad (rev 1330)		Xing	cv400	XVal Session 70	1	XVal Session 70-Typing - Text-1		2012-07-16 18:18:51.056000
	Edit pad (rev 1331)		Brady	cv405	XVal Session 70	1	XVal Session 70-Typing - Text-1		2012-07-16 18:18:51.154000
	Edit pad (rev 1332)		Xing	cv400	XVal Session 70	1	XVal Session 70-Typing - Text-1		2012-07-16 18:18:51.555000
	Edit pad (rev 1333)		Brady	cv405	XVal Session 70	1	XVal Session 70-Typing - Text-1		2012-07-16 18:18:51.665000
	Edit pad (rev 1334)		Jamey	cv409	XVal Session 70	1	XVal Session 70-Typing - Text-1		2012-07-16 18:18:51.780000
	Edit pad (rev 1335)		Xing	cv400	XVal Session 70	1	XVal Session 70-Typing - Text-1		2012-07-16 18:18:52.076000
	Edit pad (rev 1336)		nic	cv403	XVal Session 70	1	XVal Session 70-Typing - Text-1		2012-07-16 18:18:52.080000
	Edit pad (rev 1337)		Brady	cv405	XVal Session 70	1	XVal Session 70-Typing - Text-1		2012-07-16 18:18:52.169000
	Edit pad (rev 1338)		Jamey	cv409	XVal Session 70	1	XVal Session 70-Typing - Text-1		2012-07-16 18:18:52.283000
	Edit pad (rev 1339)		Xing	cv400	XVal Session 70	1	XVal Session 70-Typing - Text-1		2012-07-16 18:18:52.555000
	Edit pad (rev 1340)		nic	cv403	XVal Session 70	1	XVal Session 70-Typing - Text-1		2012-07-16 18:18:52.582000
	Edit pad (rev 1341)		Brady	cv405	XVal Session 70	1	XVal Session 70-Typing - Text-1		2012-07-16 18:18:52.675000
	Edit pad (rev 1342)		Jamey	cv409	XVal Session 70	1	XVal Session 70-Typing - Text-1		2012-07-16 18:18:52.790000
	Edit pad (rev 1343)		Xing	cv400	XVal Session 70	1	XVal Session 70-Typing - Text-1		2012-07-16 18:18:53.055000
	Edit pad (rev 1344)		nic	cv403	XVal Session 70	1	XVal Session 70-Typing - Text-1		2012-07-16 18:18:53.085000
	Edit pad (rev 1345)		Brady	cv405	XVal Session 70	1	XVal Session 70-Typing - Text-1		2012-07-16 18:18:53.180000
	Edit pad (rev 1346)		Jamey	cv409	XVal Session 70	1	XVal Session 70-Typing - Text-1		2012-07-16 18:18:53.296000
	Edit pad (rev 1347)		nic	cv403	XVal Session 70	1	XVal Session 70-Typing - Text-1		2012-07-16 18:18:53.592000
	Edit pad (rev 1348)		Brady	cv405	XVal Session 70	1	XVal Session 70-Typing - Text-1		2012-07-16 18:18:53.709000
	Edit pad (rev 1349)		nic	cv403	XVal Session 70	1	XVal Session 70-Typing - Text-1		2012-07-16 18:18:54.091000
	Edit pad (rev 1350)		Xing	cv400	XVal Session 70	1	XVal Session 70-Typing - Text-1		2012-07-16 18:18:54.304000
	Edit pad (rev 1351)		Brady	cv405	XVal Session 70	1	XVal Session 70-Typing - Text-1		2012-07-16 18:18:54.484000
	Edit pad (rev 1352)		nic	cv403	XVal Session 70	1	XVal Session 70-Typing - Text-1		2012-07-16 18:18:54.597000
	Edit pad (rev 1353)		Xing	cv400	XVal Session 70	1	XVal Session 70-Typing - Text-1		2012-07-16 18:18:54.806000
	Edit pad (rev 1354)		Brady	cv405	XVal Session 70	1	XVal Session 70-Typing - Text-1		2012-07-16 18:18:54.984000
	Edit pad (rev 1355)		Xing	cv400	XVal Session 70	1	XVal Session 70-Typing - Text-1		2012-07-16 18:18:55.306000
	Edit pad (rev 1356)		nic	cv403	XVal Session 70	1	XVal Session 70-Typing - Text-1		2012-07-16 18:18:55.418000
	Edit pad (rev 1357)		Brady	cv405	XVal Session 70	1	XVal Session 70-Typing - Text-1		2012-07-16 18:18:55.482000
	Edit pad (rev 1358)		Xing	cv400	XVal Session 70	1	XVal Session 70-Typing - Text-1		2012-07-16 18:18:55.805000
	Edit pad (rev 1359)		nic	cv403	XVal Session 70	1	XVal Session 70-Typing - Text-1		2012-07-16 18:18:55.925000
	Edit pad (rev 1360)		Brady	cv405	XVal Session 70	1	XVal Session 70-Typing - Text-1		2012-07-16 18:18:55.982000
	Edit pad (rev 1361)		Xing	cv400	XVal Session 70	1	XVal Session 70-Typing - Text-1		2012-07-16 18:18:56.306000
	Edit pad (rev 1362)		nic	cv403	XVal Session 70	1	XVal Session 70-Typing - Text-1		2012-07-16 18:18:56.427000
	Edit pad (rev 1363)		Brady	cv405	XVal Session 70	1	XVal Session 70-Typing - Text-1		2012-07-16 18:18:56.482000
	Edit pad (rev 1364)		Xing	cv400	XVal Session 70	1	XVal Session 70-Typing - Text-1		2012-07-16 18:18:56.805000
	Edit pad (rev 1365)		nic	cv403	XVal Session 70	1	XVal Session 70-Typing - Text-1		2012-07-16 18:18:56.931000
	Edit pad (rev 1366)		Xing	cv400	XVal Session 70	1	XVal Session 70-Typing - Text-1		2012-07-16 18:18:57.306000
	Edit pad (rev 1367)		nic	cv403	XVal Session 70	1	XVal Session 70-Typing - Text-1		2012-07-16 18:18:57.441000
	Edit pad (rev 1368)		Brady	cv405	XVal Session 70	1	XVal Session 70-Typing - Text-1		2012-07-16 18:18:57.478000
	Edit pad (rev 1369)		Jamey	cv409	XVal Session 70	1	XVal Session 70-Typing - Text-1		2012-07-16 18:18:57.759000
	Edit pad (rev 1370)		nic	cv403	XVal Session 70	1	XVal Session 70-Typing - Text-1		2012-07-16 18:18:57.942000
	Edit pad (rev 1371)		Brady	cv405	XVal Session 70	1	XVal Session 70-Typing - Text-1		2012-07-16 18:18:57.987000
	Edit pad (rev 1372)		Jamey	cv409	XVal Session 70	1	XVal Session 70-Typing - Text-1		2012-07-16 18:18:58.261000
	Edit pad (rev 1373)		nic	cv403	XVal Session 70	1	XVal Session 70-Typing - Text-1		2012-07-16 18:18:58.442000
	Edit pad (rev 1374)		Brady	cv405	XVal Session 70	1	XVal Session 70-Typing - Text-1		2012-07-16 18:18:58.497000
	Edit pad (rev 1375)		nic	cv403	XVal Session 70	1	XVal Session 70-Typing - Text-1		2012-07-16 18:18:58.948000
	Edit pad (rev 1376)		Brady	cv405	XVal Session 70	1	XVal Session 70-Typing - Text-1		2012-07-16 18:18:59.029000
	Edit pad (rev 1377)		Xing	cv400	XVal Session 70	1	XVal Session 70-Typing - Text-1		2012-07-16 18:18:59.438000
	Edit pad (rev 1378)		nic	cv403	XVal Session 70	1	XVal Session 70-Typing - Text-1		2012-07-16 18:18:59.458000
	Edit pad (rev 1379)		Brady	cv405	XVal Session 70	1	XVal Session 70-Typing - Text-1		2012-07-16 18:18:59.529000
	Edit pad (rev 1380)		nic	cv403	XVal Session 70	1	XVal Session 70-Typing - Text-1		2012-07-16 18:18:59.959000
	Edit pad (rev 1381)		Brady	cv405	XVal Session 70	1	XVal Session 70-Typing - Text-1		2012-07-16 18:19:00.031000
	Edit pad (rev 1382)		Xing	cv400	XVal Session 70	1	XVal Session 70-Typing - Text-1		2012-07-16 18:19:00.162000
	Edit pad (rev 1383)		nic	cv403	XVal Session 70	1	XVal Session 70-Typing - Text-1		2012-07-16 18:19:00.460000
	Edit pad (rev 1384)		Brady	cv405	XVal Session 70	1	XVal Session 70-Typing - Text-1		2012-07-16 18:19:01.409000
	Edit pad (rev 1385)		nic	cv403	XVal Session 70	1	XVal Session 70-Typing - Text-1		2012-07-16 18:19:01.726000
	Edit pad (rev 1386)		Brady	cv405	XVal Session 70	1	XVal Session 70-Typing - Text-1		2012-07-16 18:19:01.907000
	Edit pad (rev 1387)		Xing	cv400	XVal Session 70	1	XVal Session 70-Typing - Text-1		2012-07-16 18:19:02.144000
	Edit pad (rev 1388)		nic	cv403	XVal Session 70	1	XVal Session 70-Typing - Text-1		2012-07-16 18:19:02.224000
	Edit pad (rev 1389)		Brady	cv405	XVal Session 70	1	XVal Session 70-Typing - Text-1		2012-07-16 18:19:02.421000
	Edit pad (rev 1390)		Jamey	cv409	XVal Session 70	1	XVal Session 70-Typing - Text-1		2012-07-16 18:19:02.450000
	Edit pad (rev 1391)		Xing	cv400	XVal Session 70	1	XVal Session 70-Typing - Text-1		2012-07-16 18:19:02.646000
	Edit pad (rev 1392)		nic	cv403	XVal Session 70	1	XVal Session 70-Typing - Text-1		2012-07-16 18:19:02.737000
	Edit pad (rev 1393)		Brady	cv405	XVal Session 70	1	XVal Session 70-Typing - Text-1		2012-07-16 18:19:02.920000
	Edit pad (rev 1394)		Xing	cv400	XVal Session 70	1	XVal Session 70-Typing - Text-1		2012-07-16 18:19:03.152000
	Edit pad (rev 1395)		Jamey	cv409	XVal Session 70	1	XVal Session 70-Typing - Text-1		2012-07-16 18:19:03.223000
	Edit pad (rev 1396)		nic	cv403	XVal Session 70	1	XVal Session 70-Typing - Text-1		2012-07-16 18:19:03.238000
	Edit pad (rev 1397)		Brady	cv405	XVal Session 70	1	XVal Session 70-Typing - Text-1		2012-07-16 18:19:03.421000
	Edit pad (rev 1398)		Jamey	cv409	XVal Session 70	1	XVal Session 70-Typing - Text-1		2012-07-16 18:19:03.729000
	Edit pad (rev 1399)		nic	cv403	XVal Session 70	1	XVal Session 70-Typing - Text-1		2012-07-16 18:19:03.739000
	Edit pad (rev 1400)		Brady	cv405	XVal Session 70	1	XVal Session 70-Typing - Text-1		2012-07-16 18:19:03.919000
	Edit pad (rev 1401)		Xing	cv400	XVal Session 70	1	XVal Session 70-Typing - Text-1		2012-07-16 18:19:03.982000
	Edit pad (rev 1402)		Jamey	cv409	XVal Session 70	1	XVal Session 70-Typing - Text-1		2012-07-16 18:19:04.229000
	Edit pad (rev 1403)		nic	cv403	XVal Session 70	1	XVal Session 70-Typing - Text-1		2012-07-16 18:19:04.239000
	Edit pad (rev 1404)		Brady	cv405	XVal Session 70	1	XVal Session 70-Typing - Text-1		2012-07-16 18:19:04.419000
	Edit pad (rev 1405)		Xing	cv400	XVal Session 70	1	XVal Session 70-Typing - Text-1		2012-07-16 18:19:04.488000
	Edit pad (rev 1406)		Jamey	cv409	XVal Session 70	1	XVal Session 70-Typing - Text-1		2012-07-16 18:19:04.729000
	Edit pad (rev 1407)		nic	cv403	XVal Session 70	1	XVal Session 70-Typing - Text-1		2012-07-16 18:19:04.741000
	Edit pad (rev 1408)		Xing	cv400	XVal Session 70	1	XVal Session 70-Typing - Text-1		2012-07-16 18:19:04.992000
	Edit pad (rev 1409)		Jamey	cv409	XVal Session 70	1	XVal Session 70-Typing - Text-1		2012-07-16 18:19:05.229000
	Edit pad (rev 1410)		nic	cv403	XVal Session 70	1	XVal Session 70-Typing - Text-1		2012-07-16 18:19:05.255000
	Edit pad (rev 1411)		Brady	cv405	XVal Session 70	1	XVal Session 70-Typing - Text-1		2012-07-16 18:19:05.682000
	Edit pad (rev 1412)		Xing	cv400	XVal Session 70	1	XVal Session 70-Typing - Text-1		2012-07-16 18:19:05.739000
	Edit pad (rev 1413)		nic	cv403	XVal Session 70	1	XVal Session 70-Typing - Text-1		2012-07-16 18:19:05.758000
	Edit pad (rev 1414)		Xing	cv400	XVal Session 70	1	XVal Session 70-Typing - Text-1		2012-07-16 18:19:06.252000
	Edit pad (rev 1415)		nic	cv403	XVal Session 70	1	XVal Session 70-Typing - Text-1		2012-07-16 18:19:06.279000
	Edit pad (rev 1416)		Jamey	cv409	XVal Session 70	1	XVal Session 70-Typing - Text-1		2012-07-16 18:19:06.584000
	Edit pad (rev 1417)		Xing	cv400	XVal Session 70	1	XVal Session 70-Typing - Text-1		2012-07-16 18:19:06.799000
	Edit pad (rev 1418)		nic	cv403	XVal Session 70	1	XVal Session 70-Typing - Text-1		2012-07-16 18:19:06.806000
	Edit pad (rev 1419)		nic	cv403	XVal Session 70	1	XVal Session 70-Typing - Text-1		2012-07-16 18:19:07.293000
	Edit pad (rev 1420)		nic	cv403	XVal Session 70	1	XVal Session 70-Typing - Text-1		2012-07-16 18:19:07.803000
	Edit pad (rev 1421)		nic	cv403	XVal Session 70	1	XVal Session 70-Typing - Text-1		2012-07-16 18:19:08.302000
	Edit pad (rev 1422)		Xing	cv400	XVal Session 70	1	XVal Session 70-Typing - Text-1		2012-07-16 18:19:08.384000
	Edit pad (rev 1423)		nic	cv403	XVal Session 70	1	XVal Session 70-Typing - Text-1		2012-07-16 18:19:08.803000
	Edit pad (rev 1424)		Jamey	cv409	XVal Session 70	1	XVal Session 70-Typing - Text-1		2012-07-16 18:19:08.839000
	Edit pad (rev 1425)		nic	cv403	XVal Session 70	1	XVal Session 70-Typing - Text-1		2012-07-16 18:19:09.301000
	Edit pad (rev 1426)		Xing	cv400	XVal Session 70	1	XVal Session 70-Typing - Text-1		2012-07-16 18:19:09.398000
	Edit pad (rev 1427)		nic	cv403	XVal Session 70	1	XVal Session 70-Typing - Text-1		2012-07-16 18:19:09.802000
	Edit pad (rev 1428)		Xing	cv400	XVal Session 70	1	XVal Session 70-Typing - Text-1		2012-07-16 18:19:09.898000
	Edit pad (rev 1429)		nic	cv403	XVal Session 70	1	XVal Session 70-Typing - Text-1		2012-07-16 18:19:10.301000
	Edit pad (rev 1430)		Xing	cv400	XVal Session 70	1	XVal Session 70-Typing - Text-1		2012-07-16 18:19:10.398000
	Edit pad (rev 1431)		Jamey	cv409	XVal Session 70	1	XVal Session 70-Typing - Text-1		2012-07-16 18:19:10.500000
	Edit pad (rev 1432)		nic	cv403	XVal Session 70	1	XVal Session 70-Typing - Text-1		2012-07-16 18:19:10.800000
	Edit pad (rev 1433)		Xing	cv400	XVal Session 70	1	XVal Session 70-Typing - Text-1		2012-07-16 18:19:10.898000
	Edit pad (rev 1434)		nic	cv403	XVal Session 70	1	XVal Session 70-Typing - Text-1		2012-07-16 18:19:11.303000
	Edit pad (rev 1435)		Xing	cv400	XVal Session 70	1	XVal Session 70-Typing - Text-1		2012-07-16 18:19:11.401000
	Edit pad (rev 1436)		nic	cv403	XVal Session 70	1	XVal Session 70-Typing - Text-1		2012-07-16 18:19:11.817000
	Edit pad (rev 1437)		Xing	cv400	XVal Session 70	1	XVal Session 70-Typing - Text-1		2012-07-16 18:19:11.922000
	Edit pad (rev 1438)		Jamey	cv409	XVal Session 70	1	XVal Session 70-Typing - Text-1		2012-07-16 18:19:12.260000
	Edit pad (rev 1439)		nic	cv403	XVal Session 70	1	XVal Session 70-Typing - Text-1		2012-07-16 18:19:12.318000
	Edit pad (rev 1440)		Xing	cv400	XVal Session 70	1	XVal Session 70-Typing - Text-1		2012-07-16 18:19:12.429000
	Edit pad (rev 1441)		nic	cv403	XVal Session 70	1	XVal Session 70-Typing - Text-1		2012-07-16 18:19:12.817000
	Edit pad (rev 1442)		Jamey	cv409	XVal Session 70	1	XVal Session 70-Typing - Text-1		2012-07-16 18:19:13.067000
	Edit pad (rev 1443)		nic	cv403	XVal Session 70	1	XVal Session 70-Typing - Text-1		2012-07-16 18:19:13.435000
	Edit pad (rev 1444)		Xing	cv400	XVal Session 70	1	XVal Session 70-Typing - Text-1		2012-07-16 18:19:13.731000
	Edit pad (rev 1445)		nic	cv403	XVal Session 70	1	XVal Session 70-Typing - Text-1		2012-07-16 18:19:13.942000
	Edit pad (rev 1446)		Xing	cv400	XVal Session 70	1	XVal Session 70-Typing - Text-1		2012-07-16 18:19:14.242000
	Edit pad (rev 1447)		nic	cv403	XVal Session 70	1	XVal Session 70-Typing - Text-1		2012-07-16 18:19:14.441000
	Edit pad (rev 1448)		Xing	cv400	XVal Session 70	1	XVal Session 70-Typing - Text-1		2012-07-16 18:19:14.821000
	Edit pad (rev 1449)		nic	cv403	XVal Session 70	1	XVal Session 70-Typing - Text-1		2012-07-16 18:19:14.941000
	Edit pad (rev 1450)		Xing	cv400	XVal Session 70	1	XVal Session 70-Typing - Text-1		2012-07-16 18:19:15.323000
	Edit pad (rev 1451)		Jamey	cv409	XVal Session 70	1	XVal Session 70-Typing - Text-1		2012-07-16 18:19:15.325000
	Edit pad (rev 1452)		nic	cv403	XVal Session 70	1	XVal Session 70-Typing - Text-1		2012-07-16 18:19:15.442000
	Edit pad (rev 1453)		Xing	cv400	XVal Session 70	1	XVal Session 70-Typing - Text-1		2012-07-16 18:19:15.820000
	Edit pad (rev 1454)		nic	cv403	XVal Session 70	1	XVal Session 70-Typing - Text-1		2012-07-16 18:19:15.940000
	Edit pad (rev 1455)		Xing	cv400	XVal Session 70	1	XVal Session 70-Typing - Text-1		2012-07-16 18:19:16.322000
	Edit pad (rev 1456)		nic	cv403	XVal Session 70	1	XVal Session 70-Typing - Text-1		2012-07-16 18:19:16.449000
	Edit pad (rev 1457)		nic	cv403	XVal Session 70	1	XVal Session 70-Typing - Text-1		2012-07-16 18:19:16.952000
	Edit pad (rev 1458)		Xing	cv400	XVal Session 70	1	XVal Session 70-Typing - Text-1		2012-07-16 18:19:16.954000
	Edit pad (rev 1459)		nic	cv403	XVal Session 70	1	XVal Session 70-Typing - Text-1		2012-07-16 18:19:17.459000
	Edit pad (rev 1460)		Xing	cv400	XVal Session 70	1	XVal Session 70-Typing - Text-1		2012-07-16 18:19:17.461000
	Edit pad (rev 1461)		Xing	cv400	XVal Session 70	1	XVal Session 70-Typing - Text-1		2012-07-16 18:19:17.967000
	Edit pad (rev 1462)		nic	cv403	XVal Session 70	1	XVal Session 70-Typing - Text-1		2012-07-16 18:19:17.983000
	Edit pad (rev 1463)		Xing	cv400	XVal Session 70	1	XVal Session 70-Typing - Text-1		2012-07-16 18:19:18.477000
	Edit pad (rev 1464)		nic	cv403	XVal Session 70	1	XVal Session 70-Typing - Text-1		2012-07-16 18:19:18.505000
	Edit pad (rev 1465)		nic	cv403	XVal Session 70	1	XVal Session 70-Typing - Text-1		2012-07-16 18:19:19.006000
	Edit pad (rev 1466)		Jamey	cv409	XVal Session 70	1	XVal Session 70-Typing - Text-1		2012-07-16 18:19:19.351000
	Edit pad (rev 1467)		nic	cv403	XVal Session 70	1	XVal Session 70-Typing - Text-1		2012-07-16 18:19:19.505000
	Edit pad (rev 1468)		Xing	cv400	XVal Session 70	1	XVal Session 70-Typing - Text-1		2012-07-16 18:19:19.649000
	Edit pad (rev 1469)		Jamey	cv409	XVal Session 70	1	XVal Session 70-Typing - Text-1		2012-07-16 18:19:19.879000
	Edit pad (rev 1470)		nic	cv403	XVal Session 70	1	XVal Session 70-Typing - Text-1		2012-07-16 18:19:20.014000
	Edit pad (rev 1471)		Xing	cv400	XVal Session 70	1	XVal Session 70-Typing - Text-1		2012-07-16 18:19:20.165000
	Edit pad (rev 1472)		nic	cv403	XVal Session 70	1	XVal Session 70-Typing - Text-1		2012-07-16 18:19:20.520000
	Edit pad (rev 1473)		Xing	cv400	XVal Session 70	1	XVal Session 70-Typing - Text-1		2012-07-16 18:19:20.663000
	Edit pad (rev 1474)		nic	cv403	XVal Session 70	1	XVal Session 70-Typing - Text-1		2012-07-16 18:19:21.137000
	Edit pad (rev 1475)		Xing	cv400	XVal Session 70	1	XVal Session 70-Typing - Text-1		2012-07-16 18:19:21.165000
	Edit pad (rev 1476)		Jamey	cv409	XVal Session 70	1	XVal Session 70-Typing - Text-1		2012-07-16 18:19:21.228000
	Edit pad (rev 1477)		nic	cv403	XVal Session 70	1	XVal Session 70-Typing - Text-1		2012-07-16 18:19:21.646000
	Edit pad (rev 1478)		Xing	cv400	XVal Session 70	1	XVal Session 70-Typing - Text-1		2012-07-16 18:19:21.667000
	Edit pad (rev 1479)		nic	cv403	XVal Session 70	1	XVal Session 70-Typing - Text-1		2012-07-16 18:19:22.146000
	Edit pad (rev 1480)		Xing	cv400	XVal Session 70	1	XVal Session 70-Typing - Text-1		2012-07-16 18:19:22.263000
	Edit pad (rev 1481)		nic	cv403	XVal Session 70	1	XVal Session 70-Typing - Text-1		2012-07-16 18:19:22.645000
	Edit pad (rev 1482)		Xing	cv400	XVal Session 70	1	XVal Session 70-Typing - Text-1		2012-07-16 18:19:22.772000
	Edit pad (rev 1483)		nic	cv403	XVal Session 70	1	XVal Session 70-Typing - Text-1		2012-07-16 18:19:23.146000
	Edit pad (rev 1484)		Jamey	cv409	XVal Session 70	1	XVal Session 70-Typing - Text-1		2012-07-16 18:19:23.209000
	Edit pad (rev 1485)		Xing	cv400	XVal Session 70	1	XVal Session 70-Typing - Text-1		2012-07-16 18:19:23.853000
	Edit pad (rev 1486)		Xing	cv400	XVal Session 70	1	XVal Session 70-Typing - Text-1		2012-07-16 18:19:24.352000
	Edit pad (rev 1487)		Xing	cv400	XVal Session 70	1	XVal Session 70-Typing - Text-1		2012-07-16 18:19:24.853000
	Edit pad (rev 1488)		Xing	cv400	XVal Session 70	1	XVal Session 70-Typing - Text-1		2012-07-16 18:19:25.352000
	Edit pad (rev 1489)		Xing	cv400	XVal Session 70	1	XVal Session 70-Typing - Text-1		2012-07-16 18:19:25.853000
	Edit pad (rev 1490)		Xing	cv400	XVal Session 70	1	XVal Session 70-Typing - Text-1		2012-07-16 18:19:26.872000
	Edit pad (rev 1491)		Xing	cv400	XVal Session 70	1	XVal Session 70-Typing - Text-1		2012-07-16 18:19:27.384000
	Edit pad (rev 1492)		Xing	cv400	XVal Session 70	1	XVal Session 70-Typing - Text-1		2012-07-16 18:19:27.883000
	Edit pad (rev 1493)		Xing	cv400	XVal Session 70	1	XVal Session 70-Typing - Text-1		2012-07-16 18:19:29.140000
	Edit pad (rev 1494)		Xing	cv400	XVal Session 70	1	XVal Session 70-Typing - Text-1		2012-07-16 18:19:29.649000
	Edit pad (rev 1495)		Xing	cv400	XVal Session 70	1	XVal Session 70-Typing - Text-1		2012-07-16 18:19:30.148000
	Edit pad (rev 1496)		Xing	cv400	XVal Session 70	1	XVal Session 70-Typing - Text-1		2012-07-16 18:19:30.762000
	Edit pad (rev 1497)		Xing	cv400	XVal Session 70	1	XVal Session 70-Typing - Text-1		2012-07-16 18:19:31.276000
	Edit pad (rev 1498)		Xing	cv400	XVal Session 70	1	XVal Session 70-Typing - Text-1		2012-07-16 18:19:31.789000
	Edit pad (rev 1499)		Xing	cv400	XVal Session 70	1	XVal Session 70-Typing - Text-1		2012-07-16 18:19:32.651000
	Edit pad (rev 1500)		Xing	cv400	XVal Session 70	1	XVal Session 70-Typing - Text-1		2012-07-16 18:19:35.449000
	Edit pad (rev 1501)		Xing	cv400	XVal Session 70	1	XVal Session 70-Typing - Text-1		2012-07-16 18:19:35.962000
	Edit pad (rev 1502)		Xing	cv400	XVal Session 70	1	XVal Session 70-Typing - Text-1		2012-07-16 18:19:36.461000
	Edit pad (rev 1503)		Brady	cv405	XVal Session 70	1	XVal Session 70-Typing - Text-1		2012-07-16 18:19:37.060000
	Edit pad (rev 1504)		Xing	cv400	XVal Session 70	1	XVal Session 70-Typing - Text-1		2012-07-16 18:19:37.468000
	Edit pad (rev 1505)		Brady	cv405	XVal Session 70	1	XVal Session 70-Typing - Text-1		2012-07-16 18:19:37.579000
	Edit pad (rev 1506)		Xing	cv400	XVal Session 70	1	XVal Session 70-Typing - Text-1		2012-07-16 18:19:37.976000
	Edit pad (rev 1507)		Brady	cv405	XVal Session 70	1	XVal Session 70-Typing - Text-1		2012-07-16 18:19:38.084000
	Edit pad (rev 1508)		Xing	cv400	XVal Session 70	1	XVal Session 70-Typing - Text-1		2012-07-16 18:19:38.478000
	Edit pad (rev 1509)		Brady	cv405	XVal Session 70	1	XVal Session 70-Typing - Text-1		2012-07-16 18:19:38.925000
	Edit pad (rev 1510)		nic	cv403	XVal Session 70	1	XVal Session 70-Typing - Text-1		2012-07-16 18:19:38.964000
	Edit pad (rev 1511)		Brady	cv405	XVal Session 70	1	XVal Session 70-Typing - Text-1		2012-07-16 18:19:39.437000
	Edit pad (rev 1512)		nic	cv403	XVal Session 70	1	XVal Session 70-Typing - Text-1		2012-07-16 18:19:39.473000
	Edit pad (rev 1513)		Brady	cv405	XVal Session 70	1	XVal Session 70-Typing - Text-1		2012-07-16 18:19:39.957000
	Edit pad (rev 1514)		nic	cv403	XVal Session 70	1	XVal Session 70-Typing - Text-1		2012-07-16 18:19:39.974000
	Edit pad (rev 1515)		Xing	cv400	XVal Session 70	1	XVal Session 70-Typing - Text-1		2012-07-16 18:19:40.024000
	Edit pad (rev 1516)		Brady	cv405	XVal Session 70	1	XVal Session 70-Typing - Text-1		2012-07-16 18:19:40.471000
	Edit pad (rev 1517)		nic	cv403	XVal Session 70	1	XVal Session 70-Typing - Text-1		2012-07-16 18:19:40.474000
	Edit pad (rev 1518)		Xing	cv400	XVal Session 70	1	XVal Session 70-Typing - Text-1		2012-07-16 18:19:40.546000
	Edit pad (rev 1519)		Brady	cv405	XVal Session 70	1	XVal Session 70-Typing - Text-1		2012-07-16 18:19:40.973000
	Edit pad (rev 1520)		Xing	cv400	XVal Session 70	1	XVal Session 70-Typing - Text-1		2012-07-16 18:19:41.057000
	Edit pad (rev 1521)		Brady	cv405	XVal Session 70	1	XVal Session 70-Typing - Text-1		2012-07-16 18:19:41.544000
	Edit pad (rev 1522)		Xing	cv400	XVal Session 70	1	XVal Session 70-Typing - Text-1		2012-07-16 18:19:41.569000
	Edit pad (rev 1523)		Brady	cv405	XVal Session 70	1	XVal Session 70-Typing - Text-1		2012-07-16 18:19:42.045000
	Edit pad (rev 1524)		Xing	cv400	XVal Session 70	1	XVal Session 70-Typing - Text-1		2012-07-16 18:19:42.071000
	Edit pad (rev 1525)		Brady	cv405	XVal Session 70	1	XVal Session 70-Typing - Text-1		2012-07-16 18:19:42.553000
	Edit pad (rev 1526)		Xing	cv400	XVal Session 70	1	XVal Session 70-Typing - Text-1		2012-07-16 18:19:42.570000
	Edit pad (rev 1527)		Xing	cv400	XVal Session 70	1	XVal Session 70-Typing - Text-1		2012-07-16 18:19:43.070000
	Edit pad (rev 1528)		Brady	cv405	XVal Session 70	1	XVal Session 70-Typing - Text-1		2012-07-16 18:19:43.261000
	Edit pad (rev 1529)		Brady	cv405	XVal Session 70	1	XVal Session 70-Typing - Text-1		2012-07-16 18:19:43.765000
	Edit pad (rev 1530)		Brady	cv405	XVal Session 70	1	XVal Session 70-Typing - Text-1		2012-07-16 18:19:44.510000
	Edit pad (rev 1531)		Brady	cv405	XVal Session 70	1	XVal Session 70-Typing - Text-1		2012-07-16 18:19:45.022000
	Edit pad (rev 1532)		Xing	cv400	XVal Session 70	1	XVal Session 70-Typing - Text-1		2012-07-16 18:19:45.328000
	Edit pad (rev 1533)		Brady	cv405	XVal Session 70	1	XVal Session 70-Typing - Text-1		2012-07-16 18:19:45.531000
	Edit pad (rev 1534)		Xing	cv400	XVal Session 70	1	XVal Session 70-Typing - Text-1		2012-07-16 18:19:45.962000
	Edit pad (rev 1535)		Brady	cv405	XVal Session 70	1	XVal Session 70-Typing - Text-1		2012-07-16 18:19:46.028000
	Edit pad (rev 1536)		Xing	cv400	XVal Session 70	1	XVal Session 70-Typing - Text-1		2012-07-16 18:19:46.462000
	Edit pad (rev 1537)		Brady	cv405	XVal Session 70	1	XVal Session 70-Typing - Text-1		2012-07-16 18:19:46.531000
39318	Load Instructions			cv327	XVal Session 70	1	XVal Session 70-Typing - Numbers-1	192.54.222.3	2012-07-16 18:19:47
39319	Load Instructions			cv328	XVal Session 70	1	XVal Session 70-Typing - Numbers-1	192.54.222.3	2012-07-16 18:19:47
39320	Load Instructions			cv330	XVal Session 70	1	XVal Session 70-Typing - Numbers-1	192.54.222.3	2012-07-16 18:19:47
39321	Load Instructions			cv329	XVal Session 70	1	XVal Session 70-Typing - Numbers-1	18.111.10.174	2012-07-16 18:19:47
	Edit pad (rev 1538)		Brady	cv405	XVal Session 70	1	XVal Session 70-Typing - Text-1		2012-07-16 18:19:47.031000
39328	Load Workspace			cv327	XVal Session 70	1	XVal Session 70-Typing - Numbers-1	192.54.222.3	2012-07-16 18:20:17
39329	Load Workspace			cv328	XVal Session 70	1	XVal Session 70-Typing - Numbers-1	192.54.222.3	2012-07-16 18:20:17
39330	Load Workspace			cv330	XVal Session 70	1	XVal Session 70-Typing - Numbers-1	192.54.222.3	2012-07-16 18:20:17
39331	Load Workspace			cv329	XVal Session 70	1	XVal Session 70-Typing - Numbers-1	18.111.10.174	2012-07-16 18:20:17
	Edit pad (rev 0)		nic	cv403	XVal Session 70	1	XVal Session 70-Typing - Numbers-1		2012-07-16 18:20:25.776000
	Edit pad (rev 1)		nic	cv403	XVal Session 70	1	XVal Session 70-Typing - Numbers-1		2012-07-16 18:20:26.271000
	Edit pad (rev 2)		nic	cv403	XVal Session 70	1	XVal Session 70-Typing - Numbers-1		2012-07-16 18:20:26.773000
	Edit pad (rev 3)		nic	cv403	XVal Session 70	1	XVal Session 70-Typing - Numbers-1		2012-07-16 18:20:27.275000
	Edit pad (rev 4)		nic	cv403	XVal Session 70	1	XVal Session 70-Typing - Numbers-1		2012-07-16 18:20:29.164000
	Edit pad (rev 5)		nic	cv403	XVal Session 70	1	XVal Session 70-Typing - Numbers-1		2012-07-16 18:20:30.240000
	Edit pad (rev 6)		Xing	cv400	XVal Session 70	1	XVal Session 70-Typing - Numbers-1		2012-07-16 18:20:31.587000
	Edit pad (rev 7)		nic	cv403	XVal Session 70	1	XVal Session 70-Typing - Numbers-1		2012-07-16 18:20:31.614000
	Edit pad (rev 8)		Xing	cv400	XVal Session 70	1	XVal Session 70-Typing - Numbers-1		2012-07-16 18:20:32.090000
	Edit pad (rev 9)		nic	cv403	XVal Session 70	1	XVal Session 70-Typing - Numbers-1		2012-07-16 18:20:32.120000
	Edit pad (rev 10)		Xing	cv400	XVal Session 70	1	XVal Session 70-Typing - Numbers-1		2012-07-16 18:20:32.588000
	Edit pad (rev 11)		nic	cv403	XVal Session 70	1	XVal Session 70-Typing - Numbers-1		2012-07-16 18:20:32.631000
	Edit pad (rev 12)		nic	cv403	XVal Session 70	1	XVal Session 70-Typing - Numbers-1		2012-07-16 18:20:33.130000
	Edit pad (rev 13)		nic	cv403	XVal Session 70	1	XVal Session 70-Typing - Numbers-1		2012-07-16 18:20:33.934000
	Edit pad (rev 14)		nic	cv403	XVal Session 70	1	XVal Session 70-Typing - Numbers-1		2012-07-16 18:20:34.723000
	Edit pad (rev 15)		Xing	cv400	XVal Session 70	1	XVal Session 70-Typing - Numbers-1		2012-07-16 18:20:35.139000
	Edit pad (rev 16)		nic	cv403	XVal Session 70	1	XVal Session 70-Typing - Numbers-1		2012-07-16 18:20:35.223000
	Edit pad (rev 17)		nic	cv403	XVal Session 70	1	XVal Session 70-Typing - Numbers-1		2012-07-16 18:20:35.724000
	Edit pad (rev 18)		nic	cv403	XVal Session 70	1	XVal Session 70-Typing - Numbers-1		2012-07-16 18:20:36.224000
	Edit pad (rev 19)		nic	cv403	XVal Session 70	1	XVal Session 70-Typing - Numbers-1		2012-07-16 18:20:36.724000
	Edit pad (rev 20)		Xing	cv400	XVal Session 70	1	XVal Session 70-Typing - Numbers-1		2012-07-16 18:20:36.786000
	Edit pad (rev 21)		nic	cv403	XVal Session 70	1	XVal Session 70-Typing - Numbers-1		2012-07-16 18:20:37.225000
	Edit pad (rev 22)		Xing	cv400	XVal Session 70	1	XVal Session 70-Typing - Numbers-1		2012-07-16 18:20:37.289000
	Edit pad (rev 23)		nic	cv403	XVal Session 70	1	XVal Session 70-Typing - Numbers-1		2012-07-16 18:20:37.724000
	Edit pad (rev 24)		Xing	cv400	XVal Session 70	1	XVal Session 70-Typing - Numbers-1		2012-07-16 18:20:38.189000
	Edit pad (rev 25)		nic	cv403	XVal Session 70	1	XVal Session 70-Typing - Numbers-1		2012-07-16 18:20:38.224000
	Edit pad (rev 26)		nic	cv403	XVal Session 70	1	XVal Session 70-Typing - Numbers-1		2012-07-16 18:20:38.811000
	Edit pad (rev 27)		Xing	cv400	XVal Session 70	1	XVal Session 70-Typing - Numbers-1		2012-07-16 18:20:39.356000
	Edit pad (rev 28)		nic	cv403	XVal Session 70	1	XVal Session 70-Typing - Numbers-1		2012-07-16 18:20:39.531000
	Edit pad (rev 29)		Xing	cv400	XVal Session 70	1	XVal Session 70-Typing - Numbers-1		2012-07-16 18:20:39.867000
	Edit pad (rev 30)		Xing	cv400	XVal Session 70	1	XVal Session 70-Typing - Numbers-1		2012-07-16 18:20:40.367000
	Edit pad (rev 31)		nic	cv403	XVal Session 70	1	XVal Session 70-Typing - Numbers-1		2012-07-16 18:20:40.387000
	Edit pad (rev 32)		Xing	cv400	XVal Session 70	1	XVal Session 70-Typing - Numbers-1		2012-07-16 18:20:40.867000
	Edit pad (rev 33)		nic	cv403	XVal Session 70	1	XVal Session 70-Typing - Numbers-1		2012-07-16 18:20:41.045000
	Edit pad (rev 34)		Xing	cv400	XVal Session 70	1	XVal Session 70-Typing - Numbers-1		2012-07-16 18:20:41.471000
	Edit pad (rev 35)		nic	cv403	XVal Session 70	1	XVal Session 70-Typing - Numbers-1		2012-07-16 18:20:41.550000
	Edit pad (rev 36)		nic	cv403	XVal Session 70	1	XVal Session 70-Typing - Numbers-1		2012-07-16 18:20:42.121000
	Edit pad (rev 37)		Brady	cv405	XVal Session 70	1	XVal Session 70-Typing - Numbers-1		2012-07-16 18:20:42.190000
	Edit pad (rev 38)		Brady	cv405	XVal Session 70	1	XVal Session 70-Typing - Numbers-1		2012-07-16 18:20:42.702000
	Edit pad (rev 39)		nic	cv403	XVal Session 70	1	XVal Session 70-Typing - Numbers-1		2012-07-16 18:20:42.792000
	Edit pad (rev 40)		Xing	cv400	XVal Session 70	1	XVal Session 70-Typing - Numbers-1		2012-07-16 18:20:42.919000
	Edit pad (rev 41)		Brady	cv405	XVal Session 70	1	XVal Session 70-Typing - Numbers-1		2012-07-16 18:20:43.201000
	Edit pad (rev 42)		nic	cv403	XVal Session 70	1	XVal Session 70-Typing - Numbers-1		2012-07-16 18:20:43.300000
	Edit pad (rev 43)		Xing	cv400	XVal Session 70	1	XVal Session 70-Typing - Numbers-1		2012-07-16 18:20:43.430000
	Edit pad (rev 44)		nic	cv403	XVal Session 70	1	XVal Session 70-Typing - Numbers-1		2012-07-16 18:20:43.801000
	Edit pad (rev 45)		Xing	cv400	XVal Session 70	1	XVal Session 70-Typing - Numbers-1		2012-07-16 18:20:43.928000
	Edit pad (rev 46)		nic	cv403	XVal Session 70	1	XVal Session 70-Typing - Numbers-1		2012-07-16 18:20:44.301000
	Edit pad (rev 47)		Xing	cv400	XVal Session 70	1	XVal Session 70-Typing - Numbers-1		2012-07-16 18:20:44.428000
	Edit pad (rev 48)		nic	cv403	XVal Session 70	1	XVal Session 70-Typing - Numbers-1		2012-07-16 18:20:44.808000
	Edit pad (rev 49)		Xing	cv400	XVal Session 70	1	XVal Session 70-Typing - Numbers-1		2012-07-16 18:20:44.928000
	Edit pad (rev 50)		nic	cv403	XVal Session 70	1	XVal Session 70-Typing - Numbers-1		2012-07-16 18:20:45.310000
	Edit pad (rev 51)		nic	cv403	XVal Session 70	1	XVal Session 70-Typing - Numbers-1		2012-07-16 18:20:45.817000
	Edit pad (rev 52)		Xing	cv400	XVal Session 70	1	XVal Session 70-Typing - Numbers-1		2012-07-16 18:20:46.706000
	Edit pad (rev 53)		nic	cv403	XVal Session 70	1	XVal Session 70-Typing - Numbers-1		2012-07-16 18:20:46.757000
	Edit pad (rev 54)		Xing	cv400	XVal Session 70	1	XVal Session 70-Typing - Numbers-1		2012-07-16 18:20:47.211000
	Edit pad (rev 55)		Brady	cv405	XVal Session 70	1	XVal Session 70-Typing - Numbers-1		2012-07-16 18:20:47.694000
	Edit pad (rev 56)		Xing	cv400	XVal Session 70	1	XVal Session 70-Typing - Numbers-1		2012-07-16 18:20:47.929000
	Edit pad (rev 57)		nic	cv403	XVal Session 70	1	XVal Session 70-Typing - Numbers-1		2012-07-16 18:20:48.018000
	Edit pad (rev 58)		Brady	cv405	XVal Session 70	1	XVal Session 70-Typing - Numbers-1		2012-07-16 18:20:48.202000
	Edit pad (rev 59)		Xing	cv400	XVal Session 70	1	XVal Session 70-Typing - Numbers-1		2012-07-16 18:20:48.430000
	Edit pad (rev 60)		nic	cv403	XVal Session 70	1	XVal Session 70-Typing - Numbers-1		2012-07-16 18:20:48.534000
	Edit pad (rev 61)		Brady	cv405	XVal Session 70	1	XVal Session 70-Typing - Numbers-1		2012-07-16 18:20:48.702000
	Edit pad (rev 62)		Xing	cv400	XVal Session 70	1	XVal Session 70-Typing - Numbers-1		2012-07-16 18:20:48.930000
	Edit pad (rev 63)		nic	cv403	XVal Session 70	1	XVal Session 70-Typing - Numbers-1		2012-07-16 18:20:49.152000
	Edit pad (rev 64)		Brady	cv405	XVal Session 70	1	XVal Session 70-Typing - Numbers-1		2012-07-16 18:20:49.200000
	Edit pad (rev 65)		Xing	cv400	XVal Session 70	1	XVal Session 70-Typing - Numbers-1		2012-07-16 18:20:49.430000
	Edit pad (rev 66)		Brady	cv405	XVal Session 70	1	XVal Session 70-Typing - Numbers-1		2012-07-16 18:20:49.702000
	Edit pad (rev 67)		Xing	cv400	XVal Session 70	1	XVal Session 70-Typing - Numbers-1		2012-07-16 18:20:50.165000
	Edit pad (rev 68)		Brady	cv405	XVal Session 70	1	XVal Session 70-Typing - Numbers-1		2012-07-16 18:20:50.202000
	Edit pad (rev 69)		nic	cv403	XVal Session 70	1	XVal Session 70-Typing - Numbers-1		2012-07-16 18:20:50.204000
	Edit pad (rev 70)		Xing	cv400	XVal Session 70	1	XVal Session 70-Typing - Numbers-1		2012-07-16 18:20:50.665000
	Edit pad (rev 71)		nic	cv403	XVal Session 70	1	XVal Session 70-Typing - Numbers-1		2012-07-16 18:20:50.708000
	Edit pad (rev 72)		nic	cv403	XVal Session 70	1	XVal Session 70-Typing - Numbers-1		2012-07-16 18:20:51.208000
	Edit pad (rev 73)		Brady	cv405	XVal Session 70	1	XVal Session 70-Typing - Numbers-1		2012-07-16 18:20:51.257000
	Edit pad (rev 74)		nic	cv403	XVal Session 70	1	XVal Session 70-Typing - Numbers-1		2012-07-16 18:20:51.708000
	Edit pad (rev 75)		Brady	cv405	XVal Session 70	1	XVal Session 70-Typing - Numbers-1		2012-07-16 18:20:51.764000
	Edit pad (rev 76)		Xing	cv400	XVal Session 70	1	XVal Session 70-Typing - Numbers-1		2012-07-16 18:20:51.871000
	Edit pad (rev 77)		nic	cv403	XVal Session 70	1	XVal Session 70-Typing - Numbers-1		2012-07-16 18:20:52.208000
	Edit pad (rev 78)		Brady	cv405	XVal Session 70	1	XVal Session 70-Typing - Numbers-1		2012-07-16 18:20:52.263000
	Edit pad (rev 79)		Xing	cv400	XVal Session 70	1	XVal Session 70-Typing - Numbers-1		2012-07-16 18:20:52.381000
	Edit pad (rev 80)		Brady	cv405	XVal Session 70	1	XVal Session 70-Typing - Numbers-1		2012-07-16 18:20:52.795000
	Edit pad (rev 81)		nic	cv403	XVal Session 70	1	XVal Session 70-Typing - Numbers-1		2012-07-16 18:20:52.817000
	Edit pad (rev 82)		Xing	cv400	XVal Session 70	1	XVal Session 70-Typing - Numbers-1		2012-07-16 18:20:52.881000
	Edit pad (rev 83)		Brady	cv405	XVal Session 70	1	XVal Session 70-Typing - Numbers-1		2012-07-16 18:20:53.296000
	Edit pad (rev 84)		nic	cv403	XVal Session 70	1	XVal Session 70-Typing - Numbers-1		2012-07-16 18:20:53.358000
	Edit pad (rev 85)		Xing	cv400	XVal Session 70	1	XVal Session 70-Typing - Numbers-1		2012-07-16 18:20:53.975000
	Edit pad (rev 86)		Brady	cv405	XVal Session 70	1	XVal Session 70-Typing - Numbers-1		2012-07-16 18:20:54.142000
	Edit pad (rev 87)		Xing	cv400	XVal Session 70	1	XVal Session 70-Typing - Numbers-1		2012-07-16 18:20:54.477000
	Edit pad (rev 88)		Brady	cv405	XVal Session 70	1	XVal Session 70-Typing - Numbers-1		2012-07-16 18:20:54.655000
	Edit pad (rev 89)		nic	cv403	XVal Session 70	1	XVal Session 70-Typing - Numbers-1		2012-07-16 18:20:54.691000
	Edit pad (rev 90)		Brady	cv405	XVal Session 70	1	XVal Session 70-Typing - Numbers-1		2012-07-16 18:20:55.157000
	Edit pad (rev 91)		Xing	cv400	XVal Session 70	1	XVal Session 70-Typing - Numbers-1		2012-07-16 18:20:55.177000
	Edit pad (rev 92)		nic	cv403	XVal Session 70	1	XVal Session 70-Typing - Numbers-1		2012-07-16 18:20:55.228000
	Edit pad (rev 93)		Brady	cv405	XVal Session 70	1	XVal Session 70-Typing - Numbers-1		2012-07-16 18:20:55.655000
	Edit pad (rev 94)		Xing	cv400	XVal Session 70	1	XVal Session 70-Typing - Numbers-1		2012-07-16 18:20:55.680000
	Edit pad (rev 95)		nic	cv403	XVal Session 70	1	XVal Session 70-Typing - Numbers-1		2012-07-16 18:20:56.037000
	Edit pad (rev 96)		Brady	cv405	XVal Session 70	1	XVal Session 70-Typing - Numbers-1		2012-07-16 18:20:56.154000
	Edit pad (rev 97)		Xing	cv400	XVal Session 70	1	XVal Session 70-Typing - Numbers-1		2012-07-16 18:20:56.543000
	Edit pad (rev 98)		Brady	cv405	XVal Session 70	1	XVal Session 70-Typing - Numbers-1		2012-07-16 18:20:56.660000
	Edit pad (rev 99)		nic	cv403	XVal Session 70	1	XVal Session 70-Typing - Numbers-1		2012-07-16 18:20:56.969000
	Edit pad (rev 100)		Xing	cv400	XVal Session 70	1	XVal Session 70-Typing - Numbers-1		2012-07-16 18:20:57.053000
	Edit pad (rev 101)		Brady	cv405	XVal Session 70	1	XVal Session 70-Typing - Numbers-1		2012-07-16 18:20:57.170000
	Edit pad (rev 102)		nic	cv403	XVal Session 70	1	XVal Session 70-Typing - Numbers-1		2012-07-16 18:20:57.411000
	Edit pad (rev 103)		Brady	cv405	XVal Session 70	1	XVal Session 70-Typing - Numbers-1		2012-07-16 18:20:57.742000
	Edit pad (rev 104)		nic	cv403	XVal Session 70	1	XVal Session 70-Typing - Numbers-1		2012-07-16 18:20:57.910000
	Edit pad (rev 105)		Xing	cv400	XVal Session 70	1	XVal Session 70-Typing - Numbers-1		2012-07-16 18:20:58.191000
	Edit pad (rev 106)		Brady	cv405	XVal Session 70	1	XVal Session 70-Typing - Numbers-1		2012-07-16 18:20:58.249000
	Edit pad (rev 107)		Jamey	cv409	XVal Session 70	1	XVal Session 70-Typing - Numbers-1		2012-07-16 18:20:58.427000
	Edit pad (rev 108)		Xing	cv400	XVal Session 70	1	XVal Session 70-Typing - Numbers-1		2012-07-16 18:20:58.696000
	Edit pad (rev 109)		Brady	cv405	XVal Session 70	1	XVal Session 70-Typing - Numbers-1		2012-07-16 18:20:58.757000
	Edit pad (rev 110)		Jamey	cv409	XVal Session 70	1	XVal Session 70-Typing - Numbers-1		2012-07-16 18:20:58.932000
	Edit pad (rev 111)		Brady	cv405	XVal Session 70	1	XVal Session 70-Typing - Numbers-1		2012-07-16 18:20:59.265000
	Edit pad (rev 112)		nic	cv403	XVal Session 70	1	XVal Session 70-Typing - Numbers-1		2012-07-16 18:20:59.297000
	Edit pad (rev 113)		Brady	cv405	XVal Session 70	1	XVal Session 70-Typing - Numbers-1		2012-07-16 18:20:59.763000
	Edit pad (rev 114)		nic	cv403	XVal Session 70	1	XVal Session 70-Typing - Numbers-1		2012-07-16 18:20:59.800000
	Edit pad (rev 115)		Jamey	cv409	XVal Session 70	1	XVal Session 70-Typing - Numbers-1		2012-07-16 18:20:59.813000
	Edit pad (rev 116)		Xing	cv400	XVal Session 70	1	XVal Session 70-Typing - Numbers-1		2012-07-16 18:20:59.825000
	Edit pad (rev 117)		Brady	cv405	XVal Session 70	1	XVal Session 70-Typing - Numbers-1		2012-07-16 18:21:00.263000
	Edit pad (rev 118)		Xing	cv400	XVal Session 70	1	XVal Session 70-Typing - Numbers-1		2012-07-16 18:21:00.325000
	Edit pad (rev 119)		nic	cv403	XVal Session 70	1	XVal Session 70-Typing - Numbers-1		2012-07-16 18:21:00.357000
	Edit pad (rev 120)		Jamey	cv409	XVal Session 70	1	XVal Session 70-Typing - Numbers-1		2012-07-16 18:21:00.566000
	Edit pad (rev 121)		Brady	cv405	XVal Session 70	1	XVal Session 70-Typing - Numbers-1		2012-07-16 18:21:00.763000
	Edit pad (rev 122)		Xing	cv400	XVal Session 70	1	XVal Session 70-Typing - Numbers-1		2012-07-16 18:21:00.836000
	Edit pad (rev 123)		nic	cv403	XVal Session 70	1	XVal Session 70-Typing - Numbers-1		2012-07-16 18:21:00.866000
	Edit pad (rev 124)		Brady	cv405	XVal Session 70	1	XVal Session 70-Typing - Numbers-1		2012-07-16 18:21:01.299000
	Edit pad (rev 125)		Xing	cv400	XVal Session 70	1	XVal Session 70-Typing - Numbers-1		2012-07-16 18:21:01.336000
	Edit pad (rev 126)		nic	cv403	XVal Session 70	1	XVal Session 70-Typing - Numbers-1		2012-07-16 18:21:01.377000
	Edit pad (rev 127)		Brady	cv405	XVal Session 70	1	XVal Session 70-Typing - Numbers-1		2012-07-16 18:21:01.764000
	Edit pad (rev 128)		Xing	cv400	XVal Session 70	1	XVal Session 70-Typing - Numbers-1		2012-07-16 18:21:01.868000
	Edit pad (rev 129)		Brady	cv405	XVal Session 70	1	XVal Session 70-Typing - Numbers-1		2012-07-16 18:21:02.265000
	Edit pad (rev 130)		Xing	cv400	XVal Session 70	1	XVal Session 70-Typing - Numbers-1		2012-07-16 18:21:02.381000
	Edit pad (rev 131)		nic	cv403	XVal Session 70	1	XVal Session 70-Typing - Numbers-1		2012-07-16 18:21:02.750000
	Edit pad (rev 132)		Brady	cv405	XVal Session 70	1	XVal Session 70-Typing - Numbers-1		2012-07-16 18:21:02.764000
	Edit pad (rev 133)		Xing	cv400	XVal Session 70	1	XVal Session 70-Typing - Numbers-1		2012-07-16 18:21:02.881000
	Edit pad (rev 134)		Brady	cv405	XVal Session 70	1	XVal Session 70-Typing - Numbers-1		2012-07-16 18:21:03.265000
	Edit pad (rev 135)		Jamey	cv409	XVal Session 70	1	XVal Session 70-Typing - Numbers-1		2012-07-16 18:21:03.340000
	Edit pad (rev 136)		Xing	cv400	XVal Session 70	1	XVal Session 70-Typing - Numbers-1		2012-07-16 18:21:03.382000
	Edit pad (rev 137)		Brady	cv405	XVal Session 70	1	XVal Session 70-Typing - Numbers-1		2012-07-16 18:21:03.770000
	Edit pad (rev 138)		Xing	cv400	XVal Session 70	1	XVal Session 70-Typing - Numbers-1		2012-07-16 18:21:03.945000
	Edit pad (rev 139)		nic	cv403	XVal Session 70	1	XVal Session 70-Typing - Numbers-1		2012-07-16 18:21:04.118000
	Edit pad (rev 140)		Jamey	cv409	XVal Session 70	1	XVal Session 70-Typing - Numbers-1		2012-07-16 18:21:04.139000
	Edit pad (rev 141)		Brady	cv405	XVal Session 70	1	XVal Session 70-Typing - Numbers-1		2012-07-16 18:21:04.282000
	Edit pad (rev 142)		Xing	cv400	XVal Session 70	1	XVal Session 70-Typing - Numbers-1		2012-07-16 18:21:04.548000
	Edit pad (rev 143)		Brady	cv405	XVal Session 70	1	XVal Session 70-Typing - Numbers-1		2012-07-16 18:21:04.780000
	Edit pad (rev 144)		Jamey	cv409	XVal Session 70	1	XVal Session 70-Typing - Numbers-1		2012-07-16 18:21:04.998000
	Edit pad (rev 145)		Xing	cv400	XVal Session 70	1	XVal Session 70-Typing - Numbers-1		2012-07-16 18:21:05.049000
	Edit pad (rev 146)		Brady	cv405	XVal Session 70	1	XVal Session 70-Typing - Numbers-1		2012-07-16 18:21:05.284000
	Edit pad (rev 147)		Brady	cv405	XVal Session 70	1	XVal Session 70-Typing - Numbers-1		2012-07-16 18:21:05.796000
	Edit pad (rev 148)		Xing	cv400	XVal Session 70	1	XVal Session 70-Typing - Numbers-1		2012-07-16 18:21:05.883000
	Edit pad (rev 149)		Xing	cv400	XVal Session 70	1	XVal Session 70-Typing - Numbers-1		2012-07-16 18:21:06.384000
	Edit pad (rev 150)		Brady	cv405	XVal Session 70	1	XVal Session 70-Typing - Numbers-1		2012-07-16 18:21:06.470000
	Edit pad (rev 151)		Jamey	cv409	XVal Session 70	1	XVal Session 70-Typing - Numbers-1		2012-07-16 18:21:06.636000
	Edit pad (rev 152)		Brady	cv405	XVal Session 70	1	XVal Session 70-Typing - Numbers-1		2012-07-16 18:21:06.983000
	Edit pad (rev 153)		Xing	cv400	XVal Session 70	1	XVal Session 70-Typing - Numbers-1		2012-07-16 18:21:07.449000
	Edit pad (rev 154)		Brady	cv405	XVal Session 70	1	XVal Session 70-Typing - Numbers-1		2012-07-16 18:21:07.482000
	Edit pad (rev 155)		Xing	cv400	XVal Session 70	1	XVal Session 70-Typing - Numbers-1		2012-07-16 18:21:07.964000
	Edit pad (rev 156)		Brady	cv405	XVal Session 70	1	XVal Session 70-Typing - Numbers-1		2012-07-16 18:21:08.101000
	Edit pad (rev 157)		Xing	cv400	XVal Session 70	1	XVal Session 70-Typing - Numbers-1		2012-07-16 18:21:08.462000
	Edit pad (rev 158)		Brady	cv405	XVal Session 70	1	XVal Session 70-Typing - Numbers-1		2012-07-16 18:21:08.607000
	Edit pad (rev 159)		Xing	cv400	XVal Session 70	1	XVal Session 70-Typing - Numbers-1		2012-07-16 18:21:08.961000
	Edit pad (rev 160)		Brady	cv405	XVal Session 70	1	XVal Session 70-Typing - Numbers-1		2012-07-16 18:21:09.107000
	Edit pad (rev 161)		Jamey	cv409	XVal Session 70	1	XVal Session 70-Typing - Numbers-1		2012-07-16 18:21:09.475000
	Edit pad (rev 162)		Xing	cv400	XVal Session 70	1	XVal Session 70-Typing - Numbers-1		2012-07-16 18:21:09.689000
	Edit pad (rev 163)		Xing	cv400	XVal Session 70	1	XVal Session 70-Typing - Numbers-1		2012-07-16 18:21:10.201000
	Edit pad (rev 164)		Brady	cv405	XVal Session 70	1	XVal Session 70-Typing - Numbers-1		2012-07-16 18:21:10.227000
	Edit pad (rev 165)		Xing	cv400	XVal Session 70	1	XVal Session 70-Typing - Numbers-1		2012-07-16 18:21:10.711000
	Edit pad (rev 166)		Brady	cv405	XVal Session 70	1	XVal Session 70-Typing - Numbers-1		2012-07-16 18:21:10.728000
	Edit pad (rev 167)		Brady	cv405	XVal Session 70	1	XVal Session 70-Typing - Numbers-1		2012-07-16 18:21:11.233000
	Edit pad (rev 168)		Xing	cv400	XVal Session 70	1	XVal Session 70-Typing - Numbers-1		2012-07-16 18:21:11.552000
	Edit pad (rev 169)		Brady	cv405	XVal Session 70	1	XVal Session 70-Typing - Numbers-1		2012-07-16 18:21:11.835000
	Edit pad (rev 170)		Brady	cv405	XVal Session 70	1	XVal Session 70-Typing - Numbers-1		2012-07-16 18:21:12.363000
	Edit pad (rev 171)		nic	cv403	XVal Session 70	1	XVal Session 70-Typing - Numbers-1		2012-07-16 18:21:12.833000
	Edit pad (rev 172)		Brady	cv405	XVal Session 70	1	XVal Session 70-Typing - Numbers-1		2012-07-16 18:21:12.942000
	Edit pad (rev 173)		nic	cv403	XVal Session 70	1	XVal Session 70-Typing - Numbers-1		2012-07-16 18:21:13.333000
	Edit pad (rev 174)		Brady	cv405	XVal Session 70	1	XVal Session 70-Typing - Numbers-1		2012-07-16 18:21:13.451000
	Edit pad (rev 175)		Brady	cv405	XVal Session 70	1	XVal Session 70-Typing - Numbers-1		2012-07-16 18:21:13.952000
	Edit pad (rev 176)		Jamey	cv409	XVal Session 70	1	XVal Session 70-Typing - Numbers-1		2012-07-16 18:21:13.987000
	Edit pad (rev 177)		Jamey	cv409	XVal Session 70	1	XVal Session 70-Typing - Numbers-1		2012-07-16 18:21:14.547000
	Edit pad (rev 178)		Brady	cv405	XVal Session 70	1	XVal Session 70-Typing - Numbers-1		2012-07-16 18:21:14.783000
	Edit pad (rev 179)		nic	cv403	XVal Session 70	1	XVal Session 70-Typing - Numbers-1		2012-07-16 18:21:14.858000
	Edit pad (rev 180)		nic	cv403	XVal Session 70	1	XVal Session 70-Typing - Numbers-1		2012-07-16 18:21:15.370000
	Edit pad (rev 181)		Jamey	cv409	XVal Session 70	1	XVal Session 70-Typing - Numbers-1		2012-07-16 18:21:15.405000
	Edit pad (rev 182)		Brady	cv405	XVal Session 70	1	XVal Session 70-Typing - Numbers-1		2012-07-16 18:21:15.688000
	Edit pad (rev 183)		nic	cv403	XVal Session 70	1	XVal Session 70-Typing - Numbers-1		2012-07-16 18:21:16.045000
	Edit pad (rev 184)		Brady	cv405	XVal Session 70	1	XVal Session 70-Typing - Numbers-1		2012-07-16 18:21:16.364000
	Edit pad (rev 185)		Brady	cv405	XVal Session 70	1	XVal Session 70-Typing - Numbers-1		2012-07-16 18:21:16.874000
	Edit pad (rev 186)		nic	cv403	XVal Session 70	1	XVal Session 70-Typing - Numbers-1		2012-07-16 18:21:16.950000
	Edit pad (rev 187)		Xing	cv400	XVal Session 70	1	XVal Session 70-Typing - Numbers-1		2012-07-16 18:21:17.022000
	Edit pad (rev 188)		Brady	cv405	XVal Session 70	1	XVal Session 70-Typing - Numbers-1		2012-07-16 18:21:17.374000
	Edit pad (rev 189)		nic	cv403	XVal Session 70	1	XVal Session 70-Typing - Numbers-1		2012-07-16 18:21:17.468000
	Edit pad (rev 190)		nic	cv403	XVal Session 70	1	XVal Session 70-Typing - Numbers-1		2012-07-16 18:21:17.973000
	Edit pad (rev 191)		nic	cv403	XVal Session 70	1	XVal Session 70-Typing - Numbers-1		2012-07-16 18:21:18.474000
	Edit pad (rev 192)		nic	cv403	XVal Session 70	1	XVal Session 70-Typing - Numbers-1		2012-07-16 18:21:19.713000
	Edit pad (rev 193)		Jamey	cv409	XVal Session 70	1	XVal Session 70-Typing - Numbers-1		2012-07-16 18:21:20.036000
	Edit pad (rev 194)		nic	cv403	XVal Session 70	1	XVal Session 70-Typing - Numbers-1		2012-07-16 18:21:20.224000
	Edit pad (rev 195)		Xing	cv400	XVal Session 70	1	XVal Session 70-Typing - Numbers-1		2012-07-16 18:21:20.855000
	Edit pad (rev 196)		nic	cv403	XVal Session 70	1	XVal Session 70-Typing - Numbers-1		2012-07-16 18:21:20.910000
	Edit pad (rev 197)		Jamey	cv409	XVal Session 70	1	XVal Session 70-Typing - Numbers-1		2012-07-16 18:21:20.915000
	Edit pad (rev 198)		Xing	cv400	XVal Session 70	1	XVal Session 70-Typing - Numbers-1		2012-07-16 18:21:21.354000
	Edit pad (rev 199)		nic	cv403	XVal Session 70	1	XVal Session 70-Typing - Numbers-1		2012-07-16 18:21:21.412000
	Edit pad (rev 200)		Jamey	cv409	XVal Session 70	1	XVal Session 70-Typing - Numbers-1		2012-07-16 18:21:21.437000
	Edit pad (rev 201)		nic	cv403	XVal Session 70	1	XVal Session 70-Typing - Numbers-1		2012-07-16 18:21:21.912000
	Edit pad (rev 202)		Xing	cv400	XVal Session 70	1	XVal Session 70-Typing - Numbers-1		2012-07-16 18:21:22.228000
	Edit pad (rev 203)		nic	cv403	XVal Session 70	1	XVal Session 70-Typing - Numbers-1		2012-07-16 18:21:22.412000
	Edit pad (rev 204)		Xing	cv400	XVal Session 70	1	XVal Session 70-Typing - Numbers-1		2012-07-16 18:21:22.728000
	Edit pad (rev 205)		nic	cv403	XVal Session 70	1	XVal Session 70-Typing - Numbers-1		2012-07-16 18:21:22.912000
	Edit pad (rev 206)		Xing	cv400	XVal Session 70	1	XVal Session 70-Typing - Numbers-1		2012-07-16 18:21:23.227000
	Edit pad (rev 207)		nic	cv403	XVal Session 70	1	XVal Session 70-Typing - Numbers-1		2012-07-16 18:21:23.668000
	Edit pad (rev 208)		Xing	cv400	XVal Session 70	1	XVal Session 70-Typing - Numbers-1		2012-07-16 18:21:23.733000
	Edit pad (rev 209)		nic	cv403	XVal Session 70	1	XVal Session 70-Typing - Numbers-1		2012-07-16 18:21:24.250000
	Edit pad (rev 210)		nic	cv403	XVal Session 70	1	XVal Session 70-Typing - Numbers-1		2012-07-16 18:21:24.893000
	Edit pad (rev 211)		Xing	cv400	XVal Session 70	1	XVal Session 70-Typing - Numbers-1		2012-07-16 18:21:25.269000
	Edit pad (rev 212)		nic	cv403	XVal Session 70	1	XVal Session 70-Typing - Numbers-1		2012-07-16 18:21:25.394000
	Edit pad (rev 213)		Jamey	cv409	XVal Session 70	1	XVal Session 70-Typing - Numbers-1		2012-07-16 18:21:25.414000
	Edit pad (rev 214)		Jamey	cv409	XVal Session 70	1	XVal Session 70-Typing - Numbers-1		2012-07-16 18:21:25.917000
	Edit pad (rev 215)		Jamey	cv409	XVal Session 70	1	XVal Session 70-Typing - Numbers-1		2012-07-16 18:21:26.577000
	Edit pad (rev 216)		Xing	cv400	XVal Session 70	1	XVal Session 70-Typing - Numbers-1		2012-07-16 18:21:26.832000
	Edit pad (rev 217)		nic	cv403	XVal Session 70	1	XVal Session 70-Typing - Numbers-1		2012-07-16 18:21:26.889000
	Edit pad (rev 218)		Jamey	cv409	XVal Session 70	1	XVal Session 70-Typing - Numbers-1		2012-07-16 18:21:27.120000
	Edit pad (rev 219)		Xing	cv400	XVal Session 70	1	XVal Session 70-Typing - Numbers-1		2012-07-16 18:21:27.339000
	Edit pad (rev 220)		nic	cv403	XVal Session 70	1	XVal Session 70-Typing - Numbers-1		2012-07-16 18:21:27.550000
	Edit pad (rev 221)		Xing	cv400	XVal Session 70	1	XVal Session 70-Typing - Numbers-1		2012-07-16 18:21:27.852000
	Edit pad (rev 222)		Brady	cv405	XVal Session 70	1	XVal Session 70-Typing - Numbers-1		2012-07-16 18:21:27.965000
	Edit pad (rev 223)		nic	cv403	XVal Session 70	1	XVal Session 70-Typing - Numbers-1		2012-07-16 18:21:28.050000
	Edit pad (rev 224)		Brady	cv405	XVal Session 70	1	XVal Session 70-Typing - Numbers-1		2012-07-16 18:21:28.467000
	Edit pad (rev 225)		nic	cv403	XVal Session 70	1	XVal Session 70-Typing - Numbers-1		2012-07-16 18:21:28.776000
	Edit pad (rev 226)		Xing	cv400	XVal Session 70	1	XVal Session 70-Typing - Numbers-1		2012-07-16 18:21:28.815000
	Edit pad (rev 227)		Brady	cv405	XVal Session 70	1	XVal Session 70-Typing - Numbers-1		2012-07-16 18:21:28.986000
	Edit pad (rev 228)		nic	cv403	XVal Session 70	1	XVal Session 70-Typing - Numbers-1		2012-07-16 18:21:29.285000
	Edit pad (rev 229)		Xing	cv400	XVal Session 70	1	XVal Session 70-Typing - Numbers-1		2012-07-16 18:21:29.319000
	Edit pad (rev 230)		Brady	cv405	XVal Session 70	1	XVal Session 70-Typing - Numbers-1		2012-07-16 18:21:29.499000
	Edit pad (rev 231)		nic	cv403	XVal Session 70	1	XVal Session 70-Typing - Numbers-1		2012-07-16 18:21:29.786000
	Edit pad (rev 232)		Brady	cv405	XVal Session 70	1	XVal Session 70-Typing - Numbers-1		2012-07-16 18:21:29.998000
	Edit pad (rev 233)		Xing	cv400	XVal Session 70	1	XVal Session 70-Typing - Numbers-1		2012-07-16 18:21:30.230000
	Edit pad (rev 234)		nic	cv403	XVal Session 70	1	XVal Session 70-Typing - Numbers-1		2012-07-16 18:21:30.440000
	Edit pad (rev 235)		Brady	cv405	XVal Session 70	1	XVal Session 70-Typing - Numbers-1		2012-07-16 18:21:30.497000
	Edit pad (rev 236)		Xing	cv400	XVal Session 70	1	XVal Session 70-Typing - Numbers-1		2012-07-16 18:21:31.115000
	Edit pad (rev 237)		nic	cv403	XVal Session 70	1	XVal Session 70-Typing - Numbers-1		2012-07-16 18:21:31.150000
	Edit pad (rev 238)		Brady	cv405	XVal Session 70	1	XVal Session 70-Typing - Numbers-1		2012-07-16 18:21:31.188000
	Edit pad (rev 239)		Xing	cv400	XVal Session 70	1	XVal Session 70-Typing - Numbers-1		2012-07-16 18:21:31.617000
	Edit pad (rev 240)		nic	cv403	XVal Session 70	1	XVal Session 70-Typing - Numbers-1		2012-07-16 18:21:31.679000
	Edit pad (rev 241)		Brady	cv405	XVal Session 70	1	XVal Session 70-Typing - Numbers-1		2012-07-16 18:21:31.694000
	Edit pad (rev 242)		nic	cv403	XVal Session 70	1	XVal Session 70-Typing - Numbers-1		2012-07-16 18:21:32.180000
	Edit pad (rev 243)		Brady	cv405	XVal Session 70	1	XVal Session 70-Typing - Numbers-1		2012-07-16 18:21:32.194000
	Edit pad (rev 244)		Xing	cv400	XVal Session 70	1	XVal Session 70-Typing - Numbers-1		2012-07-16 18:21:32.513000
	Edit pad (rev 245)		nic	cv403	XVal Session 70	1	XVal Session 70-Typing - Numbers-1		2012-07-16 18:21:32.692000
	Edit pad (rev 246)		Jamey	cv409	XVal Session 70	1	XVal Session 70-Typing - Numbers-1		2012-07-16 18:21:32.714000
	Edit pad (rev 247)		Brady	cv405	XVal Session 70	1	XVal Session 70-Typing - Numbers-1		2012-07-16 18:21:32.909000
	Edit pad (rev 248)		Xing	cv400	XVal Session 70	1	XVal Session 70-Typing - Numbers-1		2012-07-16 18:21:33.028000
	Edit pad (rev 249)		nic	cv403	XVal Session 70	1	XVal Session 70-Typing - Numbers-1		2012-07-16 18:21:33.197000
	Edit pad (rev 250)		Jamey	cv409	XVal Session 70	1	XVal Session 70-Typing - Numbers-1		2012-07-16 18:21:33.217000
	Edit pad (rev 251)		Brady	cv405	XVal Session 70	1	XVal Session 70-Typing - Numbers-1		2012-07-16 18:21:33.420000
	Edit pad (rev 252)		Xing	cv400	XVal Session 70	1	XVal Session 70-Typing - Numbers-1		2012-07-16 18:21:33.537000
	Edit pad (rev 253)		nic	cv403	XVal Session 70	1	XVal Session 70-Typing - Numbers-1		2012-07-16 18:21:33.709000
	Edit pad (rev 254)		Brady	cv405	XVal Session 70	1	XVal Session 70-Typing - Numbers-1		2012-07-16 18:21:33.920000
	Edit pad (rev 255)		Jamey	cv409	XVal Session 70	1	XVal Session 70-Typing - Numbers-1		2012-07-16 18:21:34.032000
	Edit pad (rev 256)		Xing	cv400	XVal Session 70	1	XVal Session 70-Typing - Numbers-1		2012-07-16 18:21:34.052000
	Edit pad (rev 257)		nic	cv403	XVal Session 70	1	XVal Session 70-Typing - Numbers-1		2012-07-16 18:21:34.208000
	Edit pad (rev 258)		Jamey	cv409	XVal Session 70	1	XVal Session 70-Typing - Numbers-1		2012-07-16 18:21:34.541000
	Edit pad (rev 259)		Xing	cv400	XVal Session 70	1	XVal Session 70-Typing - Numbers-1		2012-07-16 18:21:34.555000
	Edit pad (rev 260)		Brady	cv405	XVal Session 70	1	XVal Session 70-Typing - Numbers-1		2012-07-16 18:21:34.572000
	Edit pad (rev 261)		nic	cv403	XVal Session 70	1	XVal Session 70-Typing - Numbers-1		2012-07-16 18:21:34.711000
	Edit pad (rev 262)		Xing	cv400	XVal Session 70	1	XVal Session 70-Typing - Numbers-1		2012-07-16 18:21:35.055000
	Edit pad (rev 263)		nic	cv403	XVal Session 70	1	XVal Session 70-Typing - Numbers-1		2012-07-16 18:21:35.515000
	Edit pad (rev 264)		Brady	cv405	XVal Session 70	1	XVal Session 70-Typing - Numbers-1		2012-07-16 18:21:35.620000
	Edit pad (rev 265)		Xing	cv400	XVal Session 70	1	XVal Session 70-Typing - Numbers-1		2012-07-16 18:21:35.640000
	Edit pad (rev 266)		nic	cv403	XVal Session 70	1	XVal Session 70-Typing - Numbers-1		2012-07-16 18:21:36.020000
	Edit pad (rev 267)		Brady	cv405	XVal Session 70	1	XVal Session 70-Typing - Numbers-1		2012-07-16 18:21:36.122000
	Edit pad (rev 268)		Xing	cv400	XVal Session 70	1	XVal Session 70-Typing - Numbers-1		2012-07-16 18:21:36.147000
	Edit pad (rev 269)		nic	cv403	XVal Session 70	1	XVal Session 70-Typing - Numbers-1		2012-07-16 18:21:36.527000
	Edit pad (rev 270)		Xing	cv400	XVal Session 70	1	XVal Session 70-Typing - Numbers-1		2012-07-16 18:21:36.647000
	Edit pad (rev 271)		Brady	cv405	XVal Session 70	1	XVal Session 70-Typing - Numbers-1		2012-07-16 18:21:36.662000
	Edit pad (rev 272)		Brady	cv405	XVal Session 70	1	XVal Session 70-Typing - Numbers-1		2012-07-16 18:21:37.171000
	Edit pad (rev 273)		Xing	cv400	XVal Session 70	1	XVal Session 70-Typing - Numbers-1		2012-07-16 18:21:37.296000
	Edit pad (rev 274)		nic	cv403	XVal Session 70	1	XVal Session 70-Typing - Numbers-1		2012-07-16 18:21:37.323000
	Edit pad (rev 275)		Jamey	cv409	XVal Session 70	1	XVal Session 70-Typing - Numbers-1		2012-07-16 18:21:37.574000
	Edit pad (rev 276)		Brady	cv405	XVal Session 70	1	XVal Session 70-Typing - Numbers-1		2012-07-16 18:21:37.679000
	Edit pad (rev 277)		Xing	cv400	XVal Session 70	1	XVal Session 70-Typing - Numbers-1		2012-07-16 18:21:37.806000
	Edit pad (rev 278)		nic	cv403	XVal Session 70	1	XVal Session 70-Typing - Numbers-1		2012-07-16 18:21:37.838000
	Edit pad (rev 279)		Brady	cv405	XVal Session 70	1	XVal Session 70-Typing - Numbers-1		2012-07-16 18:21:38.186000
	Edit pad (rev 280)		Xing	cv400	XVal Session 70	1	XVal Session 70-Typing - Numbers-1		2012-07-16 18:21:38.303000
	Edit pad (rev 281)		nic	cv403	XVal Session 70	1	XVal Session 70-Typing - Numbers-1		2012-07-16 18:21:38.604000
	Edit pad (rev 282)		Brady	cv405	XVal Session 70	1	XVal Session 70-Typing - Numbers-1		2012-07-16 18:21:38.687000
	Edit pad (rev 283)		Brady	cv405	XVal Session 70	1	XVal Session 70-Typing - Numbers-1		2012-07-16 18:21:39.187000
	Edit pad (rev 284)		Jamey	cv409	XVal Session 70	1	XVal Session 70-Typing - Numbers-1		2012-07-16 18:21:39.189000
	Edit pad (rev 285)		nic	cv403	XVal Session 70	1	XVal Session 70-Typing - Numbers-1		2012-07-16 18:21:39.462000
	Edit pad (rev 286)		Xing	cv400	XVal Session 70	1	XVal Session 70-Typing - Numbers-1		2012-07-16 18:21:39.654000
	Edit pad (rev 287)		Jamey	cv409	XVal Session 70	1	XVal Session 70-Typing - Numbers-1		2012-07-16 18:21:39.904000
	Edit pad (rev 288)		nic	cv403	XVal Session 70	1	XVal Session 70-Typing - Numbers-1		2012-07-16 18:21:39.972000
	Edit pad (rev 289)		Brady	cv405	XVal Session 70	1	XVal Session 70-Typing - Numbers-1		2012-07-16 18:21:40.003000
	Edit pad (rev 290)		Xing	cv400	XVal Session 70	1	XVal Session 70-Typing - Numbers-1		2012-07-16 18:21:40.164000
	Edit pad (rev 291)		Jamey	cv409	XVal Session 70	1	XVal Session 70-Typing - Numbers-1		2012-07-16 18:21:40.416000
	Edit pad (rev 292)		nic	cv403	XVal Session 70	1	XVal Session 70-Typing - Numbers-1		2012-07-16 18:21:40.472000
	Edit pad (rev 293)		Brady	cv405	XVal Session 70	1	XVal Session 70-Typing - Numbers-1		2012-07-16 18:21:40.501000
	Edit pad (rev 294)		Xing	cv400	XVal Session 70	1	XVal Session 70-Typing - Numbers-1		2012-07-16 18:21:40.664000
	Edit pad (rev 295)		Brady	cv405	XVal Session 70	1	XVal Session 70-Typing - Numbers-1		2012-07-16 18:21:41.014000
	Edit pad (rev 296)		Xing	cv400	XVal Session 70	1	XVal Session 70-Typing - Numbers-1		2012-07-16 18:21:41.163000
	Edit pad (rev 297)		Brady	cv405	XVal Session 70	1	XVal Session 70-Typing - Numbers-1		2012-07-16 18:21:41.515000
	Edit pad (rev 298)		nic	cv403	XVal Session 70	1	XVal Session 70-Typing - Numbers-1		2012-07-16 18:21:41.526000
	Edit pad (rev 299)		Xing	cv400	XVal Session 70	1	XVal Session 70-Typing - Numbers-1		2012-07-16 18:21:41.663000
	Edit pad (rev 300)		Brady	cv405	XVal Session 70	1	XVal Session 70-Typing - Numbers-1		2012-07-16 18:21:42.014000
	Edit pad (rev 301)		nic	cv403	XVal Session 70	1	XVal Session 70-Typing - Numbers-1		2012-07-16 18:21:42.031000
	Edit pad (rev 302)		Xing	cv400	XVal Session 70	1	XVal Session 70-Typing - Numbers-1		2012-07-16 18:21:42.496000
	Edit pad (rev 303)		Brady	cv405	XVal Session 70	1	XVal Session 70-Typing - Numbers-1		2012-07-16 18:21:42.515000
	Edit pad (rev 304)		nic	cv403	XVal Session 70	1	XVal Session 70-Typing - Numbers-1		2012-07-16 18:21:42.783000
	Edit pad (rev 305)		Xing	cv400	XVal Session 70	1	XVal Session 70-Typing - Numbers-1		2012-07-16 18:21:42.995000
	Edit pad (rev 306)		Brady	cv405	XVal Session 70	1	XVal Session 70-Typing - Numbers-1		2012-07-16 18:21:43.014000
	Edit pad (rev 307)		Jamey	cv409	XVal Session 70	1	XVal Session 70-Typing - Numbers-1		2012-07-16 18:21:43.189000
	Edit pad (rev 308)		nic	cv403	XVal Session 70	1	XVal Session 70-Typing - Numbers-1		2012-07-16 18:21:43.294000
	Edit pad (rev 309)		Xing	cv400	XVal Session 70	1	XVal Session 70-Typing - Numbers-1		2012-07-16 18:21:43.509000
	Edit pad (rev 310)		Brady	cv405	XVal Session 70	1	XVal Session 70-Typing - Numbers-1		2012-07-16 18:21:43.515000
	Edit pad (rev 311)		Jamey	cv409	XVal Session 70	1	XVal Session 70-Typing - Numbers-1		2012-07-16 18:21:43.738000
	Edit pad (rev 312)		nic	cv403	XVal Session 70	1	XVal Session 70-Typing - Numbers-1		2012-07-16 18:21:44.006000
	Edit pad (rev 313)		Xing	cv400	XVal Session 70	1	XVal Session 70-Typing - Numbers-1		2012-07-16 18:21:44.008000
	Edit pad (rev 314)		Brady	cv405	XVal Session 70	1	XVal Session 70-Typing - Numbers-1		2012-07-16 18:21:44.024000
	Edit pad (rev 315)		Jamey	cv409	XVal Session 70	1	XVal Session 70-Typing - Numbers-1		2012-07-16 18:21:44.434000
	Edit pad (rev 316)		Brady	cv405	XVal Session 70	1	XVal Session 70-Typing - Numbers-1		2012-07-16 18:21:44.529000
	Edit pad (rev 317)		Xing	cv400	XVal Session 70	1	XVal Session 70-Typing - Numbers-1		2012-07-16 18:21:44.959000
	Edit pad (rev 318)		nic	cv403	XVal Session 70	1	XVal Session 70-Typing - Numbers-1		2012-07-16 18:21:45.006000
	Edit pad (rev 319)		Brady	cv405	XVal Session 70	1	XVal Session 70-Typing - Numbers-1		2012-07-16 18:21:45.028000
	Edit pad (rev 320)		nic	cv403	XVal Session 70	1	XVal Session 70-Typing - Numbers-1		2012-07-16 18:21:45.506000
	Edit pad (rev 321)		Brady	cv405	XVal Session 70	1	XVal Session 70-Typing - Numbers-1		2012-07-16 18:21:45.531000
	Edit pad (rev 322)		Xing	cv400	XVal Session 70	1	XVal Session 70-Typing - Numbers-1		2012-07-16 18:21:45.701000
	Edit pad (rev 323)		Jamey	cv409	XVal Session 70	1	XVal Session 70-Typing - Numbers-1		2012-07-16 18:21:45.875000
	Edit pad (rev 324)		Brady	cv405	XVal Session 70	1	XVal Session 70-Typing - Numbers-1		2012-07-16 18:21:46.030000
	Edit pad (rev 325)		Xing	cv400	XVal Session 70	1	XVal Session 70-Typing - Numbers-1		2012-07-16 18:21:46.211000
	Edit pad (rev 326)		Jamey	cv409	XVal Session 70	1	XVal Session 70-Typing - Numbers-1		2012-07-16 18:21:46.383000
	Edit pad (rev 327)		Brady	cv405	XVal Session 70	1	XVal Session 70-Typing - Numbers-1		2012-07-16 18:21:46.529000
	Edit pad (rev 328)		nic	cv403	XVal Session 70	1	XVal Session 70-Typing - Numbers-1		2012-07-16 18:21:46.618000
	Edit pad (rev 329)		Xing	cv400	XVal Session 70	1	XVal Session 70-Typing - Numbers-1		2012-07-16 18:21:46.709000
	Edit pad (rev 330)		Xing	cv400	XVal Session 70	1	XVal Session 70-Typing - Numbers-1		2012-07-16 18:21:47.211000
	Edit pad (rev 331)		Brady	cv405	XVal Session 70	1	XVal Session 70-Typing - Numbers-1		2012-07-16 18:21:47.256000
	Edit pad (rev 332)		nic	cv403	XVal Session 70	1	XVal Session 70-Typing - Numbers-1		2012-07-16 18:21:47.651000
	Edit pad (rev 333)		Xing	cv400	XVal Session 70	1	XVal Session 70-Typing - Numbers-1		2012-07-16 18:21:47.716000
	Edit pad (rev 334)		Brady	cv405	XVal Session 70	1	XVal Session 70-Typing - Numbers-1		2012-07-16 18:21:47.759000
	Edit pad (rev 335)		nic	cv403	XVal Session 70	1	XVal Session 70-Typing - Numbers-1		2012-07-16 18:21:48.159000
	Edit pad (rev 336)		Xing	cv400	XVal Session 70	1	XVal Session 70-Typing - Numbers-1		2012-07-16 18:21:48.218000
	Edit pad (rev 337)		Brady	cv405	XVal Session 70	1	XVal Session 70-Typing - Numbers-1		2012-07-16 18:21:48.263000
	Edit pad (rev 338)		nic	cv403	XVal Session 70	1	XVal Session 70-Typing - Numbers-1		2012-07-16 18:21:48.667000
	Edit pad (rev 339)		Xing	cv400	XVal Session 70	1	XVal Session 70-Typing - Numbers-1		2012-07-16 18:21:48.796000
	Edit pad (rev 340)		Xing	cv400	XVal Session 70	1	XVal Session 70-Typing - Numbers-1		2012-07-16 18:21:49.305000
	Edit pad (rev 341)		Brady	cv405	XVal Session 70	1	XVal Session 70-Typing - Numbers-1		2012-07-16 18:21:49.700000
	Edit pad (rev 342)		nic	cv403	XVal Session 70	1	XVal Session 70-Typing - Numbers-1		2012-07-16 18:21:49.734000
	Edit pad (rev 343)		Xing	cv400	XVal Session 70	1	XVal Session 70-Typing - Numbers-1		2012-07-16 18:21:49.803000
	Edit pad (rev 344)		Brady	cv405	XVal Session 70	1	XVal Session 70-Typing - Numbers-1		2012-07-16 18:21:50.206000
	Edit pad (rev 345)		nic	cv403	XVal Session 70	1	XVal Session 70-Typing - Numbers-1		2012-07-16 18:21:50.239000
	Edit pad (rev 346)		Xing	cv400	XVal Session 70	1	XVal Session 70-Typing - Numbers-1		2012-07-16 18:21:50.306000
	Edit pad (rev 347)		Brady	cv405	XVal Session 70	1	XVal Session 70-Typing - Numbers-1		2012-07-16 18:21:50.717000
	Edit pad (rev 348)		nic	cv403	XVal Session 70	1	XVal Session 70-Typing - Numbers-1		2012-07-16 18:21:50.738000
	Edit pad (rev 349)		Xing	cv400	XVal Session 70	1	XVal Session 70-Typing - Numbers-1		2012-07-16 18:21:50.808000
	Edit pad (rev 350)		nic	cv403	XVal Session 70	1	XVal Session 70-Typing - Numbers-1		2012-07-16 18:21:51.239000
	Edit pad (rev 351)		Brady	cv405	XVal Session 70	1	XVal Session 70-Typing - Numbers-1		2012-07-16 18:21:51.265000
	Edit pad (rev 352)		Xing	cv400	XVal Session 70	1	XVal Session 70-Typing - Numbers-1		2012-07-16 18:21:51.316000
	Edit pad (rev 353)		Jamey	cv409	XVal Session 70	1	XVal Session 70-Typing - Numbers-1		2012-07-16 18:21:51.537000
	Edit pad (rev 354)		Brady	cv405	XVal Session 70	1	XVal Session 70-Typing - Numbers-1		2012-07-16 18:21:51.765000
	Edit pad (rev 355)		nic	cv403	XVal Session 70	1	XVal Session 70-Typing - Numbers-1		2012-07-16 18:21:51.853000
	Edit pad (rev 356)		Jamey	cv409	XVal Session 70	1	XVal Session 70-Typing - Numbers-1		2012-07-16 18:21:52.036000
	Edit pad (rev 357)		Xing	cv400	XVal Session 70	1	XVal Session 70-Typing - Numbers-1		2012-07-16 18:21:52.051000
	Edit pad (rev 358)		Brady	cv405	XVal Session 70	1	XVal Session 70-Typing - Numbers-1		2012-07-16 18:21:52.270000
	Edit pad (rev 359)		nic	cv403	XVal Session 70	1	XVal Session 70-Typing - Numbers-1		2012-07-16 18:21:52.364000
	Edit pad (rev 360)		Jamey	cv409	XVal Session 70	1	XVal Session 70-Typing - Numbers-1		2012-07-16 18:21:52.541000
	Edit pad (rev 361)		Xing	cv400	XVal Session 70	1	XVal Session 70-Typing - Numbers-1		2012-07-16 18:21:52.565000
	Edit pad (rev 362)		nic	cv403	XVal Session 70	1	XVal Session 70-Typing - Numbers-1		2012-07-16 18:21:52.865000
	Edit pad (rev 363)		Brady	cv405	XVal Session 70	1	XVal Session 70-Typing - Numbers-1		2012-07-16 18:21:52.929000
	Edit pad (rev 364)		Xing	cv400	XVal Session 70	1	XVal Session 70-Typing - Numbers-1		2012-07-16 18:21:53.110000
	Edit pad (rev 365)		Xing	cv400	XVal Session 70	1	XVal Session 70-Typing - Numbers-1		2012-07-16 18:21:53.618000
	Edit pad (rev 366)		Brady	cv405	XVal Session 70	1	XVal Session 70-Typing - Numbers-1		2012-07-16 18:21:53.647000
	Edit pad (rev 367)		nic	cv403	XVal Session 70	1	XVal Session 70-Typing - Numbers-1		2012-07-16 18:21:53.669000
	Edit pad (rev 368)		Xing	cv400	XVal Session 70	1	XVal Session 70-Typing - Numbers-1		2012-07-16 18:21:54.118000
	Edit pad (rev 369)		Brady	cv405	XVal Session 70	1	XVal Session 70-Typing - Numbers-1		2012-07-16 18:21:54.155000
	Edit pad (rev 370)		nic	cv403	XVal Session 70	1	XVal Session 70-Typing - Numbers-1		2012-07-16 18:21:54.385000
	Edit pad (rev 371)		Jamey	cv409	XVal Session 70	1	XVal Session 70-Typing - Numbers-1		2012-07-16 18:21:54.547000
	Edit pad (rev 372)		Brady	cv405	XVal Session 70	1	XVal Session 70-Typing - Numbers-1		2012-07-16 18:21:54.655000
	Edit pad (rev 373)		Xing	cv400	XVal Session 70	1	XVal Session 70-Typing - Numbers-1		2012-07-16 18:21:54.755000
	Edit pad (rev 374)		nic	cv403	XVal Session 70	1	XVal Session 70-Typing - Numbers-1		2012-07-16 18:21:54.931000
	Edit pad (rev 375)		Jamey	cv409	XVal Session 70	1	XVal Session 70-Typing - Numbers-1		2012-07-16 18:21:55.065000
	Edit pad (rev 376)		Brady	cv405	XVal Session 70	1	XVal Session 70-Typing - Numbers-1		2012-07-16 18:21:55.154000
	Edit pad (rev 377)		Xing	cv400	XVal Session 70	1	XVal Session 70-Typing - Numbers-1		2012-07-16 18:21:55.256000
	Edit pad (rev 378)		nic	cv403	XVal Session 70	1	XVal Session 70-Typing - Numbers-1		2012-07-16 18:21:55.442000
	Edit pad (rev 379)		Jamey	cv409	XVal Session 70	1	XVal Session 70-Typing - Numbers-1		2012-07-16 18:21:55.570000
	Edit pad (rev 380)		Brady	cv405	XVal Session 70	1	XVal Session 70-Typing - Numbers-1		2012-07-16 18:21:55.654000
	Edit pad (rev 381)		Xing	cv400	XVal Session 70	1	XVal Session 70-Typing - Numbers-1		2012-07-16 18:21:55.756000
	Edit pad (rev 382)		nic	cv403	XVal Session 70	1	XVal Session 70-Typing - Numbers-1		2012-07-16 18:21:55.942000
	Edit pad (rev 383)		Brady	cv405	XVal Session 70	1	XVal Session 70-Typing - Numbers-1		2012-07-16 18:21:56.154000
	Edit pad (rev 384)		Xing	cv400	XVal Session 70	1	XVal Session 70-Typing - Numbers-1		2012-07-16 18:21:56.256000
	Edit pad (rev 385)		nic	cv403	XVal Session 70	1	XVal Session 70-Typing - Numbers-1		2012-07-16 18:21:56.442000
	Edit pad (rev 386)		Xing	cv400	XVal Session 70	1	XVal Session 70-Typing - Numbers-1		2012-07-16 18:21:56.758000
	Edit pad (rev 387)		nic	cv403	XVal Session 70	1	XVal Session 70-Typing - Numbers-1		2012-07-16 18:21:56.940000
	Edit pad (rev 388)		Xing	cv400	XVal Session 70	1	XVal Session 70-Typing - Numbers-1		2012-07-16 18:21:57.258000
	Edit pad (rev 389)		nic	cv403	XVal Session 70	1	XVal Session 70-Typing - Numbers-1		2012-07-16 18:21:57.513000
	Edit pad (rev 390)		Xing	cv400	XVal Session 70	1	XVal Session 70-Typing - Numbers-1		2012-07-16 18:21:57.758000
	Edit pad (rev 391)		Brady	cv405	XVal Session 70	1	XVal Session 70-Typing - Numbers-1		2012-07-16 18:21:57.821000
	Edit pad (rev 392)		nic	cv403	XVal Session 70	1	XVal Session 70-Typing - Numbers-1		2012-07-16 18:21:58.071000
	Edit pad (rev 393)		Xing	cv400	XVal Session 70	1	XVal Session 70-Typing - Numbers-1		2012-07-16 18:21:58.297000
	Edit pad (rev 394)		Xing	cv400	XVal Session 70	1	XVal Session 70-Typing - Numbers-1		2012-07-16 18:21:58.805000
	Edit pad (rev 395)		Jamey	cv409	XVal Session 70	1	XVal Session 70-Typing - Numbers-1		2012-07-16 18:21:59.131000
	Edit pad (rev 396)		Xing	cv400	XVal Session 70	1	XVal Session 70-Typing - Numbers-1		2012-07-16 18:21:59.561000
[truncated: 1,007 more rows]
