# Supplementary material for: Dynamics of collective performance in collaboration networks
Source: PLoS One. 2018 Oct 10;13(10):e0204547. doi: 10.1371/journal.pone.0204547 (PMC6179230; doi:10.1371/journal.pone.0204547)
Supplement: S1 Dataset — (ZIP) [file pone.0204547.s001.zip › data/team-data/team-chat-logs/XVal Session 11 - Group 1 - LogFile.csv]

id	event	data	chat_name	subject	session	session_group	completed_task	ip_address	timestamp
11707	Entering waiting room			cv052	XVal Session 11			192.54.222.3	2012-07-10 09:14:08
11712	Entering waiting room			cv051	XVal Session 11			192.54.222.11	2012-07-10 09:14:26
11715	Entering waiting room			cv053	XVal Session 11			192.54.222.3	2012-07-10 09:14:44
11721	Entering waiting room			cv050	XVal Session 11			192.54.222.11	2012-07-10 09:14:48
11732	Setup participants				XVal Session 11				2012-07-10 09:15:13
11733	Setup tasks				XVal Session 11				2012-07-10 09:15:13
11734	Introduction	Starting in 25 seconds		cv052	XVal Session 11	1		192.54.222.3	2012-07-10 09:15:13
11735	Introduction	Starting in 24 seconds		cv051	XVal Session 11	1		192.54.222.11	2012-07-10 09:15:14
11736	Introduction	Starting in 24 seconds		cv053	XVal Session 11	1		192.54.222.3	2012-07-10 09:15:14
11737	Introduction	Starting in 20 seconds		cv050	XVal Session 11	1		192.54.222.11	2012-07-10 09:15:18
11745	Load Instructions			cv051	XVal Session 11	1	XVal Session 11-Introduction-1	192.54.222.11	2012-07-10 09:15:38
11746	Load Instructions			cv053	XVal Session 11	1	XVal Session 11-Introduction-1	192.54.222.3	2012-07-10 09:15:38
11747	Load Instructions			cv050	XVal Session 11	1	XVal Session 11-Introduction-1	192.54.222.11	2012-07-10 09:15:38
11748	Load Instructions			cv052	XVal Session 11	1	XVal Session 11-Introduction-1	192.54.222.3	2012-07-10 09:15:38
11752	Load Workspace			cv052	XVal Session 11	1	XVal Session 11-Introduction-1	192.54.222.3	2012-07-10 09:15:58
11753	Load Workspace			cv051	XVal Session 11	1	XVal Session 11-Introduction-1	192.54.222.11	2012-07-10 09:15:58
11754	Load Workspace			cv053	XVal Session 11	1	XVal Session 11-Introduction-1	192.54.222.3	2012-07-10 09:15:58
11755	Load Workspace			cv050	XVal Session 11	1	XVal Session 11-Introduction-1	192.54.222.11	2012-07-10 09:15:59
	Edit pad (rev 0)		Kate	cv406	XVal Session 11	1	XVal Session 11-Introduction-1		2012-07-10 09:16:05.332000
	Edit pad (rev 1)		Kate	cv406	XVal Session 11	1	XVal Session 11-Introduction-1		2012-07-10 09:16:05.828000
	Edit pad (rev 2)		Kate	cv406	XVal Session 11	1	XVal Session 11-Introduction-1		2012-07-10 09:16:06.404000
	Edit pad (rev 3)		Kate	cv406	XVal Session 11	1	XVal Session 11-Introduction-1		2012-07-10 09:16:08.071000
	Edit pad (rev 4)		Kate	cv406	XVal Session 11	1	XVal Session 11-Introduction-1		2012-07-10 09:16:08.580000
	Edit pad (rev 5)		Kate	cv406	XVal Session 11	1	XVal Session 11-Introduction-1		2012-07-10 09:16:09.244000
	Edit pad (rev 6)		Kate	cv406	XVal Session 11	1	XVal Session 11-Introduction-1		2012-07-10 09:16:09.751000
	Edit pad (rev 7)		Kate	cv406	XVal Session 11	1	XVal Session 11-Introduction-1		2012-07-10 09:16:10.251000
	Edit pad (rev 8)		Kate	cv406	XVal Session 11	1	XVal Session 11-Introduction-1		2012-07-10 09:16:20.676000
	Chat		greg	cv412	XVal Session 11	1	XVal Session 11-Introduction-1		2012-07-10 09:16:21.511000
	Chat		greg	cv412	XVal Session 11	1	XVal Session 11-Introduction-1		2012-07-10 09:16:21.705000
	Edit pad (rev 9)		nic	cv403	XVal Session 11	1	XVal Session 11-Introduction-1		2012-07-10 09:16:21.845000
	Edit pad (rev 10)		nic	cv403	XVal Session 11	1	XVal Session 11-Introduction-1		2012-07-10 09:16:22.416000
	Edit pad (rev 11)		nic	cv403	XVal Session 11	1	XVal Session 11-Introduction-1		2012-07-10 09:16:23.093000
	Edit pad (rev 12)		nic	cv403	XVal Session 11	1	XVal Session 11-Introduction-1		2012-07-10 09:16:24.319000
	Edit pad (rev 13)		nic	cv403	XVal Session 11	1	XVal Session 11-Introduction-1		2012-07-10 09:16:25.077000
	Chat	boo	greg	cv412	XVal Session 11	1	XVal Session 11-Introduction-1		2012-07-10 09:16:27.262000
	Edit pad (rev 14)		nic	cv403	XVal Session 11	1	XVal Session 11-Introduction-1		2012-07-10 09:16:28.058000
	Edit pad (rev 15)		nic	cv403	XVal Session 11	1	XVal Session 11-Introduction-1		2012-07-10 09:16:29.703000
	Edit pad (rev 16)		nic	cv403	XVal Session 11	1	XVal Session 11-Introduction-1		2012-07-10 09:16:30.353000
	Edit pad (rev 17)		nic	cv403	XVal Session 11	1	XVal Session 11-Introduction-1		2012-07-10 09:16:31.164000
	Edit pad (rev 18)		greg	cv412	XVal Session 11	1	XVal Session 11-Introduction-1		2012-07-10 09:16:31.301000
	Edit pad (rev 19)		nic	cv403	XVal Session 11	1	XVal Session 11-Introduction-1		2012-07-10 09:16:31.677000
	Edit pad (rev 20)		nic	cv403	XVal Session 11	1	XVal Session 11-Introduction-1		2012-07-10 09:16:32.639000
	Edit pad (rev 21)		greg	cv412	XVal Session 11	1	XVal Session 11-Introduction-1		2012-07-10 09:16:33.170000
	Edit pad (rev 22)		greg	cv412	XVal Session 11	1	XVal Session 11-Introduction-1		2012-07-10 09:16:33.671000
	Edit pad (rev 23)		greg	cv412	XVal Session 11	1	XVal Session 11-Introduction-1		2012-07-10 09:16:34.177000
	Edit pad (rev 24)		greg	cv412	XVal Session 11	1	XVal Session 11-Introduction-1		2012-07-10 09:16:34.925000
	Edit pad (rev 25)		greg	cv412	XVal Session 11	1	XVal Session 11-Introduction-1		2012-07-10 09:16:35.427000
	Chat	Hallo!	jeral	cv311	XVal Session 11	1	XVal Session 11-Introduction-1		2012-07-10 09:16:50.890000
	Edit pad (rev 26)		jeral	cv311	XVal Session 11	1	XVal Session 11-Introduction-1		2012-07-10 09:16:56.085000
	Edit pad (rev 27)		jeral	cv311	XVal Session 11	1	XVal Session 11-Introduction-1		2012-07-10 09:16:56.590000
	Edit pad (rev 28)		jeral	cv311	XVal Session 11	1	XVal Session 11-Introduction-1		2012-07-10 09:16:57.099000
	Chat	jake	Kate	cv406	XVal Session 11	1	XVal Session 11-Introduction-1		2012-07-10 09:17:08.446000
	Chat	hello	Kate	cv406	XVal Session 11	1	XVal Session 11-Introduction-1		2012-07-10 09:17:15.559000
11763	Load Instructions			cv050	XVal Session 11	1	XVal Session 11-Typing - Text-1	192.54.222.11	2012-07-10 09:17:28
11764	Load Instructions			cv052	XVal Session 11	1	XVal Session 11-Typing - Text-1	192.54.222.3	2012-07-10 09:17:28
11765	Load Instructions			cv051	XVal Session 11	1	XVal Session 11-Typing - Text-1	192.54.222.11	2012-07-10 09:17:28
11766	Load Instructions			cv053	XVal Session 11	1	XVal Session 11-Typing - Text-1	192.54.222.3	2012-07-10 09:17:28
11774	Load Workspace			cv053	XVal Session 11	1	XVal Session 11-Typing - Text-1	192.54.222.3	2012-07-10 09:18:08
11775	Load Workspace			cv050	XVal Session 11	1	XVal Session 11-Typing - Text-1	192.54.222.11	2012-07-10 09:18:08
11776	Load Workspace			cv052	XVal Session 11	1	XVal Session 11-Typing - Text-1	192.54.222.3	2012-07-10 09:18:08
11777	Load Workspace			cv051	XVal Session 11	1	XVal Session 11-Typing - Text-1	192.54.222.11	2012-07-10 09:18:08
	Edit pad (rev 0)		greg	cv412	XVal Session 11	1	XVal Session 11-Typing - Text-1		2012-07-10 09:18:13.446000
	Edit pad (rev 1)		Kate	cv406	XVal Session 11	1	XVal Session 11-Typing - Text-1		2012-07-10 09:18:13.870000
	Edit pad (rev 2)		Kate	cv406	XVal Session 11	1	XVal Session 11-Typing - Text-1		2012-07-10 09:18:14.376000
	Edit pad (rev 3)		greg	cv412	XVal Session 11	1	XVal Session 11-Typing - Text-1		2012-07-10 09:18:15.804000
	Edit pad (rev 4)		greg	cv412	XVal Session 11	1	XVal Session 11-Typing - Text-1		2012-07-10 09:18:16.306000
	Edit pad (rev 5)		Kate	cv406	XVal Session 11	1	XVal Session 11-Typing - Text-1		2012-07-10 09:18:16.475000
	Edit pad (rev 6)		greg	cv412	XVal Session 11	1	XVal Session 11-Typing - Text-1		2012-07-10 09:18:16.805000
	Edit pad (rev 7)		greg	cv412	XVal Session 11	1	XVal Session 11-Typing - Text-1		2012-07-10 09:18:17.302000
	Edit pad (rev 8)		greg	cv412	XVal Session 11	1	XVal Session 11-Typing - Text-1		2012-07-10 09:18:17.808000
	Edit pad (rev 9)		Kate	cv406	XVal Session 11	1	XVal Session 11-Typing - Text-1		2012-07-10 09:18:17.840000
	Edit pad (rev 10)		greg	cv412	XVal Session 11	1	XVal Session 11-Typing - Text-1		2012-07-10 09:18:18.317000
	Edit pad (rev 11)		Kate	cv406	XVal Session 11	1	XVal Session 11-Typing - Text-1		2012-07-10 09:18:18.426000
	Edit pad (rev 12)		greg	cv412	XVal Session 11	1	XVal Session 11-Typing - Text-1		2012-07-10 09:18:18.825000
	Edit pad (rev 13)		Kate	cv406	XVal Session 11	1	XVal Session 11-Typing - Text-1		2012-07-10 09:18:18.850000
	Edit pad (rev 14)		greg	cv412	XVal Session 11	1	XVal Session 11-Typing - Text-1		2012-07-10 09:18:19.319000
	Edit pad (rev 15)		Kate	cv406	XVal Session 11	1	XVal Session 11-Typing - Text-1		2012-07-10 09:18:19.587000
	Edit pad (rev 16)		greg	cv412	XVal Session 11	1	XVal Session 11-Typing - Text-1		2012-07-10 09:18:19.818000
	Edit pad (rev 17)		Kate	cv406	XVal Session 11	1	XVal Session 11-Typing - Text-1		2012-07-10 09:18:20.095000
	Edit pad (rev 18)		greg	cv412	XVal Session 11	1	XVal Session 11-Typing - Text-1		2012-07-10 09:18:20.320000
	Edit pad (rev 19)		Kate	cv406	XVal Session 11	1	XVal Session 11-Typing - Text-1		2012-07-10 09:18:20.797000
	Edit pad (rev 20)		greg	cv412	XVal Session 11	1	XVal Session 11-Typing - Text-1		2012-07-10 09:18:20.818000
	Edit pad (rev 21)		greg	cv412	XVal Session 11	1	XVal Session 11-Typing - Text-1		2012-07-10 09:18:21.323000
	Chat	Each of us take a paragraph? I'll start with the second	jeral	cv311	XVal Session 11	1	XVal Session 11-Typing - Text-1		2012-07-10 09:18:21.677000
	Edit pad (rev 22)		greg	cv412	XVal Session 11	1	XVal Session 11-Typing - Text-1		2012-07-10 09:18:21.819000
	Edit pad (rev 23)		greg	cv412	XVal Session 11	1	XVal Session 11-Typing - Text-1		2012-07-10 09:18:22.333000
	Edit pad (rev 24)		greg	cv412	XVal Session 11	1	XVal Session 11-Typing - Text-1		2012-07-10 09:18:22.820000
	Edit pad (rev 25)		Kate	cv406	XVal Session 11	1	XVal Session 11-Typing - Text-1		2012-07-10 09:18:22.845000
	Edit pad (rev 26)		Kate	cv406	XVal Session 11	1	XVal Session 11-Typing - Text-1		2012-07-10 09:18:23.346000
	Edit pad (rev 27)		Kate	cv406	XVal Session 11	1	XVal Session 11-Typing - Text-1		2012-07-10 09:18:24.263000
	Edit pad (rev 28)		Kate	cv406	XVal Session 11	1	XVal Session 11-Typing - Text-1		2012-07-10 09:18:24.959000
	Edit pad (rev 29)		jeral	cv311	XVal Session 11	1	XVal Session 11-Typing - Text-1		2012-07-10 09:18:25.049000
	Edit pad (rev 30)		Kate	cv406	XVal Session 11	1	XVal Session 11-Typing - Text-1		2012-07-10 09:18:25.470000
	Edit pad (rev 31)		jeral	cv311	XVal Session 11	1	XVal Session 11-Typing - Text-1		2012-07-10 09:18:25.550000
	Edit pad (rev 32)		Kate	cv406	XVal Session 11	1	XVal Session 11-Typing - Text-1		2012-07-10 09:18:25.970000
	Edit pad (rev 33)		jeral	cv311	XVal Session 11	1	XVal Session 11-Typing - Text-1		2012-07-10 09:18:26.054000
	Edit pad (rev 34)		jeral	cv311	XVal Session 11	1	XVal Session 11-Typing - Text-1		2012-07-10 09:18:26.567000
	Edit pad (rev 35)		Kate	cv406	XVal Session 11	1	XVal Session 11-Typing - Text-1		2012-07-10 09:18:26.748000
	Edit pad (rev 36)		jeral	cv311	XVal Session 11	1	XVal Session 11-Typing - Text-1		2012-07-10 09:18:27.067000
	Edit pad (rev 37)		Kate	cv406	XVal Session 11	1	XVal Session 11-Typing - Text-1		2012-07-10 09:18:27.245000
	Chat		greg	cv412	XVal Session 11	1	XVal Session 11-Typing - Text-1		2012-07-10 09:18:27.504000
	Edit pad (rev 38)		jeral	cv311	XVal Session 11	1	XVal Session 11-Typing - Text-1		2012-07-10 09:18:27.568000
	Edit pad (rev 39)		Kate	cv406	XVal Session 11	1	XVal Session 11-Typing - Text-1		2012-07-10 09:18:27.753000
	Edit pad (rev 40)		jeral	cv311	XVal Session 11	1	XVal Session 11-Typing - Text-1		2012-07-10 09:18:28.068000
	Edit pad (rev 41)		Kate	cv406	XVal Session 11	1	XVal Session 11-Typing - Text-1		2012-07-10 09:18:28.251000
	Edit pad (rev 42)		jeral	cv311	XVal Session 11	1	XVal Session 11-Typing - Text-1		2012-07-10 09:18:28.568000
	Edit pad (rev 43)		Kate	cv406	XVal Session 11	1	XVal Session 11-Typing - Text-1		2012-07-10 09:18:28.751000
	Edit pad (rev 44)		jeral	cv311	XVal Session 11	1	XVal Session 11-Typing - Text-1		2012-07-10 09:18:29.066000
	Edit pad (rev 45)		Kate	cv406	XVal Session 11	1	XVal Session 11-Typing - Text-1		2012-07-10 09:18:29.254000
	Edit pad (rev 46)		jeral	cv311	XVal Session 11	1	XVal Session 11-Typing - Text-1		2012-07-10 09:18:29.566000
	Edit pad (rev 47)		Kate	cv406	XVal Session 11	1	XVal Session 11-Typing - Text-1		2012-07-10 09:18:29.753000
	Edit pad (rev 48)		Kate	cv406	XVal Session 11	1	XVal Session 11-Typing - Text-1		2012-07-10 09:18:30.253000
	Edit pad (rev 49)		Kate	cv406	XVal Session 11	1	XVal Session 11-Typing - Text-1		2012-07-10 09:18:31.421000
	Chat	ok	greg	cv412	XVal Session 11	1	XVal Session 11-Typing - Text-1		2012-07-10 09:18:31.590000
	Edit pad (rev 50)		jeral	cv311	XVal Session 11	1	XVal Session 11-Typing - Text-1		2012-07-10 09:18:32.094000
	Edit pad (rev 51)		jeral	cv311	XVal Session 11	1	XVal Session 11-Typing - Text-1		2012-07-10 09:18:32.598000
	Edit pad (rev 52)		Kate	cv406	XVal Session 11	1	XVal Session 11-Typing - Text-1		2012-07-10 09:18:32.719000
	Edit pad (rev 53)		jeral	cv311	XVal Session 11	1	XVal Session 11-Typing - Text-1		2012-07-10 09:18:33.132000
	Edit pad (rev 54)		Kate	cv406	XVal Session 11	1	XVal Session 11-Typing - Text-1		2012-07-10 09:18:33.219000
	Edit pad (rev 55)		jeral	cv311	XVal Session 11	1	XVal Session 11-Typing - Text-1		2012-07-10 09:18:33.596000
	Edit pad (rev 56)		Kate	cv406	XVal Session 11	1	XVal Session 11-Typing - Text-1		2012-07-10 09:18:33.719000
	Edit pad (rev 57)		greg	cv412	XVal Session 11	1	XVal Session 11-Typing - Text-1		2012-07-10 09:18:34.068000
	Edit pad (rev 58)		jeral	cv311	XVal Session 11	1	XVal Session 11-Typing - Text-1		2012-07-10 09:18:34.187000
	Edit pad (rev 59)		Kate	cv406	XVal Session 11	1	XVal Session 11-Typing - Text-1		2012-07-10 09:18:34.227000
	Edit pad (rev 60)		greg	cv412	XVal Session 11	1	XVal Session 11-Typing - Text-1		2012-07-10 09:18:34.568000
	Edit pad (rev 61)		Kate	cv406	XVal Session 11	1	XVal Session 11-Typing - Text-1		2012-07-10 09:18:34.734000
	Edit pad (rev 62)		jeral	cv311	XVal Session 11	1	XVal Session 11-Typing - Text-1		2012-07-10 09:18:34.819000
	Edit pad (rev 63)		greg	cv412	XVal Session 11	1	XVal Session 11-Typing - Text-1		2012-07-10 09:18:35.068000
	Edit pad (rev 64)		Kate	cv406	XVal Session 11	1	XVal Session 11-Typing - Text-1		2012-07-10 09:18:35.234000
	Edit pad (rev 65)		jeral	cv311	XVal Session 11	1	XVal Session 11-Typing - Text-1		2012-07-10 09:18:35.239000
	Edit pad (rev 66)		greg	cv412	XVal Session 11	1	XVal Session 11-Typing - Text-1		2012-07-10 09:18:35.568000
	Edit pad (rev 67)		Kate	cv406	XVal Session 11	1	XVal Session 11-Typing - Text-1		2012-07-10 09:18:35.734000
	Edit pad (rev 68)		jeral	cv311	XVal Session 11	1	XVal Session 11-Typing - Text-1		2012-07-10 09:18:35.749000
	Edit pad (rev 69)		greg	cv412	XVal Session 11	1	XVal Session 11-Typing - Text-1		2012-07-10 09:18:36.069000
	Edit pad (rev 70)		jeral	cv311	XVal Session 11	1	XVal Session 11-Typing - Text-1		2012-07-10 09:18:36.262000
	Edit pad (rev 71)		Kate	cv406	XVal Session 11	1	XVal Session 11-Typing - Text-1		2012-07-10 09:18:36.487000
	Edit pad (rev 72)		greg	cv412	XVal Session 11	1	XVal Session 11-Typing - Text-1		2012-07-10 09:18:36.568000
	Edit pad (rev 73)		jeral	cv311	XVal Session 11	1	XVal Session 11-Typing - Text-1		2012-07-10 09:18:36.755000
	Edit pad (rev 74)		Kate	cv406	XVal Session 11	1	XVal Session 11-Typing - Text-1		2012-07-10 09:18:36.987000
	Edit pad (rev 75)		jeral	cv311	XVal Session 11	1	XVal Session 11-Typing - Text-1		2012-07-10 09:18:37.253000
	Edit pad (rev 76)		greg	cv412	XVal Session 11	1	XVal Session 11-Typing - Text-1		2012-07-10 09:18:37.466000
	Edit pad (rev 77)		Kate	cv406	XVal Session 11	1	XVal Session 11-Typing - Text-1		2012-07-10 09:18:37.486000
	Edit pad (rev 78)		jeral	cv311	XVal Session 11	1	XVal Session 11-Typing - Text-1		2012-07-10 09:18:37.753000
	Edit pad (rev 79)		greg	cv412	XVal Session 11	1	XVal Session 11-Typing - Text-1		2012-07-10 09:18:38.073000
	Edit pad (rev 80)		jeral	cv311	XVal Session 11	1	XVal Session 11-Typing - Text-1		2012-07-10 09:18:38.255000
	Edit pad (rev 81)		Kate	cv406	XVal Session 11	1	XVal Session 11-Typing - Text-1		2012-07-10 09:18:38.278000
	Edit pad (rev 82)		greg	cv412	XVal Session 11	1	XVal Session 11-Typing - Text-1		2012-07-10 09:18:38.583000
	Edit pad (rev 83)		jeral	cv311	XVal Session 11	1	XVal Session 11-Typing - Text-1		2012-07-10 09:18:38.753000
	Edit pad (rev 84)		Kate	cv406	XVal Session 11	1	XVal Session 11-Typing - Text-1		2012-07-10 09:18:38.782000
	Edit pad (rev 85)		greg	cv412	XVal Session 11	1	XVal Session 11-Typing - Text-1		2012-07-10 09:18:39.100000
	Edit pad (rev 86)		jeral	cv311	XVal Session 11	1	XVal Session 11-Typing - Text-1		2012-07-10 09:18:39.255000
	Edit pad (rev 87)		Kate	cv406	XVal Session 11	1	XVal Session 11-Typing - Text-1		2012-07-10 09:18:39.282000
	Edit pad (rev 88)		greg	cv412	XVal Session 11	1	XVal Session 11-Typing - Text-1		2012-07-10 09:18:39.601000
	Edit pad (rev 89)		jeral	cv311	XVal Session 11	1	XVal Session 11-Typing - Text-1		2012-07-10 09:18:39.767000
	Edit pad (rev 90)		Kate	cv406	XVal Session 11	1	XVal Session 11-Typing - Text-1		2012-07-10 09:18:39.782000
	Edit pad (rev 91)		greg	cv412	XVal Session 11	1	XVal Session 11-Typing - Text-1		2012-07-10 09:18:40.101000
	Edit pad (rev 92)		jeral	cv311	XVal Session 11	1	XVal Session 11-Typing - Text-1		2012-07-10 09:18:40.268000
	Edit pad (rev 93)		Kate	cv406	XVal Session 11	1	XVal Session 11-Typing - Text-1		2012-07-10 09:18:40.281000
	Edit pad (rev 94)		greg	cv412	XVal Session 11	1	XVal Session 11-Typing - Text-1		2012-07-10 09:18:40.602000
	Edit pad (rev 95)		jeral	cv311	XVal Session 11	1	XVal Session 11-Typing - Text-1		2012-07-10 09:18:40.774000
	Edit pad (rev 96)		Kate	cv406	XVal Session 11	1	XVal Session 11-Typing - Text-1		2012-07-10 09:18:40.789000
	Edit pad (rev 97)		greg	cv412	XVal Session 11	1	XVal Session 11-Typing - Text-1		2012-07-10 09:18:41.104000
	Edit pad (rev 98)		jeral	cv311	XVal Session 11	1	XVal Session 11-Typing - Text-1		2012-07-10 09:18:41.275000
	Edit pad (rev 99)		Kate	cv406	XVal Session 11	1	XVal Session 11-Typing - Text-1		2012-07-10 09:18:41.467000
	Edit pad (rev 100)		greg	cv412	XVal Session 11	1	XVal Session 11-Typing - Text-1		2012-07-10 09:18:41.613000
	Edit pad (rev 101)		jeral	cv311	XVal Session 11	1	XVal Session 11-Typing - Text-1		2012-07-10 09:18:41.777000
	Edit pad (rev 102)		Kate	cv406	XVal Session 11	1	XVal Session 11-Typing - Text-1		2012-07-10 09:18:41.964000
	Edit pad (rev 103)		greg	cv412	XVal Session 11	1	XVal Session 11-Typing - Text-1		2012-07-10 09:18:42.115000
	Edit pad (rev 104)		jeral	cv311	XVal Session 11	1	XVal Session 11-Typing - Text-1		2012-07-10 09:18:42.285000
	Edit pad (rev 105)		Kate	cv406	XVal Session 11	1	XVal Session 11-Typing - Text-1		2012-07-10 09:18:42.480000
	Edit pad (rev 106)		greg	cv412	XVal Session 11	1	XVal Session 11-Typing - Text-1		2012-07-10 09:18:42.613000
	Edit pad (rev 107)		jeral	cv311	XVal Session 11	1	XVal Session 11-Typing - Text-1		2012-07-10 09:18:42.785000
	Edit pad (rev 108)		Kate	cv406	XVal Session 11	1	XVal Session 11-Typing - Text-1		2012-07-10 09:18:42.984000
	Edit pad (rev 109)		greg	cv412	XVal Session 11	1	XVal Session 11-Typing - Text-1		2012-07-10 09:18:43.121000
	Edit pad (rev 110)		jeral	cv311	XVal Session 11	1	XVal Session 11-Typing - Text-1		2012-07-10 09:18:43.283000
	Edit pad (rev 111)		jeral	cv311	XVal Session 11	1	XVal Session 11-Typing - Text-1		2012-07-10 09:18:43.787000
	Edit pad (rev 112)		jeral	cv311	XVal Session 11	1	XVal Session 11-Typing - Text-1		2012-07-10 09:18:44.286000
	Edit pad (rev 113)		jeral	cv311	XVal Session 11	1	XVal Session 11-Typing - Text-1		2012-07-10 09:18:44.785000
	Edit pad (rev 114)		Kate	cv406	XVal Session 11	1	XVal Session 11-Typing - Text-1		2012-07-10 09:18:44.877000
	Edit pad (rev 115)		jeral	cv311	XVal Session 11	1	XVal Session 11-Typing - Text-1		2012-07-10 09:18:45.285000
	Edit pad (rev 116)		Kate	cv406	XVal Session 11	1	XVal Session 11-Typing - Text-1		2012-07-10 09:18:45.379000
	Edit pad (rev 117)		jeral	cv311	XVal Session 11	1	XVal Session 11-Typing - Text-1		2012-07-10 09:18:45.790000
	Edit pad (rev 118)		Kate	cv406	XVal Session 11	1	XVal Session 11-Typing - Text-1		2012-07-10 09:18:46.016000
	Edit pad (rev 119)		jeral	cv311	XVal Session 11	1	XVal Session 11-Typing - Text-1		2012-07-10 09:18:46.289000
	Edit pad (rev 120)		jeral	cv311	XVal Session 11	1	XVal Session 11-Typing - Text-1		2012-07-10 09:18:46.788000
	Edit pad (rev 121)		Kate	cv406	XVal Session 11	1	XVal Session 11-Typing - Text-1		2012-07-10 09:18:46.797000
	Edit pad (rev 122)		jeral	cv311	XVal Session 11	1	XVal Session 11-Typing - Text-1		2012-07-10 09:18:47.292000
	Edit pad (rev 123)		Kate	cv406	XVal Session 11	1	XVal Session 11-Typing - Text-1		2012-07-10 09:18:47.298000
	Edit pad (rev 124)		Kate	cv406	XVal Session 11	1	XVal Session 11-Typing - Text-1		2012-07-10 09:18:47.798000
	Edit pad (rev 125)		jeral	cv311	XVal Session 11	1	XVal Session 11-Typing - Text-1		2012-07-10 09:18:47.801000
	Edit pad (rev 126)		jeral	cv311	XVal Session 11	1	XVal Session 11-Typing - Text-1		2012-07-10 09:18:48.301000
	Edit pad (rev 127)		jeral	cv311	XVal Session 11	1	XVal Session 11-Typing - Text-1		2012-07-10 09:18:48.801000
	Edit pad (rev 128)		Kate	cv406	XVal Session 11	1	XVal Session 11-Typing - Text-1		2012-07-10 09:18:49.015000
	Edit pad (rev 129)		jeral	cv311	XVal Session 11	1	XVal Session 11-Typing - Text-1		2012-07-10 09:18:49.301000
	Edit pad (rev 130)		Kate	cv406	XVal Session 11	1	XVal Session 11-Typing - Text-1		2012-07-10 09:18:49.517000
	Edit pad (rev 131)		jeral	cv311	XVal Session 11	1	XVal Session 11-Typing - Text-1		2012-07-10 09:18:49.804000
	Edit pad (rev 132)		Kate	cv406	XVal Session 11	1	XVal Session 11-Typing - Text-1		2012-07-10 09:18:50.017000
	Edit pad (rev 133)		jeral	cv311	XVal Session 11	1	XVal Session 11-Typing - Text-1		2012-07-10 09:18:50.304000
	Edit pad (rev 134)		jeral	cv311	XVal Session 11	1	XVal Session 11-Typing - Text-1		2012-07-10 09:18:50.799000
	Edit pad (rev 135)		Kate	cv406	XVal Session 11	1	XVal Session 11-Typing - Text-1		2012-07-10 09:18:51.003000
	Edit pad (rev 136)		nic	cv403	XVal Session 11	1	XVal Session 11-Typing - Text-1		2012-07-10 09:18:51.170000
	Edit pad (rev 137)		jeral	cv311	XVal Session 11	1	XVal Session 11-Typing - Text-1		2012-07-10 09:18:51.302000
	Edit pad (rev 138)		greg	cv412	XVal Session 11	1	XVal Session 11-Typing - Text-1		2012-07-10 09:18:51.370000
	Edit pad (rev 139)		Kate	cv406	XVal Session 11	1	XVal Session 11-Typing - Text-1		2012-07-10 09:18:51.502000
	Edit pad (rev 140)		jeral	cv311	XVal Session 11	1	XVal Session 11-Typing - Text-1		2012-07-10 09:18:51.801000
	Edit pad (rev 141)		Kate	cv406	XVal Session 11	1	XVal Session 11-Typing - Text-1		2012-07-10 09:18:52.017000
	Edit pad (rev 142)		jeral	cv311	XVal Session 11	1	XVal Session 11-Typing - Text-1		2012-07-10 09:18:52.304000
	Edit pad (rev 143)		Kate	cv406	XVal Session 11	1	XVal Session 11-Typing - Text-1		2012-07-10 09:18:52.524000
	Edit pad (rev 144)		jeral	cv311	XVal Session 11	1	XVal Session 11-Typing - Text-1		2012-07-10 09:18:52.801000
	Edit pad (rev 145)		Kate	cv406	XVal Session 11	1	XVal Session 11-Typing - Text-1		2012-07-10 09:18:53.033000
	Edit pad (rev 146)		jeral	cv311	XVal Session 11	1	XVal Session 11-Typing - Text-1		2012-07-10 09:18:53.303000
	Edit pad (rev 147)		jeral	cv311	XVal Session 11	1	XVal Session 11-Typing - Text-1		2012-07-10 09:18:53.801000
	Edit pad (rev 148)		Kate	cv406	XVal Session 11	1	XVal Session 11-Typing - Text-1		2012-07-10 09:18:53.955000
	Edit pad (rev 149)		jeral	cv311	XVal Session 11	1	XVal Session 11-Typing - Text-1		2012-07-10 09:18:54.300000
	Edit pad (rev 150)		Kate	cv406	XVal Session 11	1	XVal Session 11-Typing - Text-1		2012-07-10 09:18:54.547000
	Edit pad (rev 151)		jeral	cv311	XVal Session 11	1	XVal Session 11-Typing - Text-1		2012-07-10 09:18:54.811000
	Edit pad (rev 152)		Kate	cv406	XVal Session 11	1	XVal Session 11-Typing - Text-1		2012-07-10 09:18:55.048000
	Edit pad (rev 153)		jeral	cv311	XVal Session 11	1	XVal Session 11-Typing - Text-1		2012-07-10 09:18:55.320000
	Edit pad (rev 154)		jeral	cv311	XVal Session 11	1	XVal Session 11-Typing - Text-1		2012-07-10 09:18:55.832000
	Edit pad (rev 155)		Kate	cv406	XVal Session 11	1	XVal Session 11-Typing - Text-1		2012-07-10 09:18:55.950000
	Edit pad (rev 156)		nic	cv403	XVal Session 11	1	XVal Session 11-Typing - Text-1		2012-07-10 09:18:56.154000
	Edit pad (rev 157)		jeral	cv311	XVal Session 11	1	XVal Session 11-Typing - Text-1		2012-07-10 09:18:56.334000
	Edit pad (rev 158)		Kate	cv406	XVal Session 11	1	XVal Session 11-Typing - Text-1		2012-07-10 09:18:56.453000
	Edit pad (rev 159)		nic	cv403	XVal Session 11	1	XVal Session 11-Typing - Text-1		2012-07-10 09:18:56.752000
	Edit pad (rev 160)		jeral	cv311	XVal Session 11	1	XVal Session 11-Typing - Text-1		2012-07-10 09:18:56.833000
	Edit pad (rev 161)		Kate	cv406	XVal Session 11	1	XVal Session 11-Typing - Text-1		2012-07-10 09:18:56.963000
	Edit pad (rev 162)		greg	cv412	XVal Session 11	1	XVal Session 11-Typing - Text-1		2012-07-10 09:18:57.169000
	Edit pad (rev 163)		jeral	cv311	XVal Session 11	1	XVal Session 11-Typing - Text-1		2012-07-10 09:18:57.330000
	Edit pad (rev 164)		nic	cv403	XVal Session 11	1	XVal Session 11-Typing - Text-1		2012-07-10 09:18:57.387000
	Edit pad (rev 165)		Kate	cv406	XVal Session 11	1	XVal Session 11-Typing - Text-1		2012-07-10 09:18:57.697000
	Edit pad (rev 166)		jeral	cv311	XVal Session 11	1	XVal Session 11-Typing - Text-1		2012-07-10 09:18:57.833000
	Edit pad (rev 167)		Kate	cv406	XVal Session 11	1	XVal Session 11-Typing - Text-1		2012-07-10 09:18:58.242000
	Edit pad (rev 168)		greg	cv412	XVal Session 11	1	XVal Session 11-Typing - Text-1		2012-07-10 09:18:58.288000
	Edit pad (rev 169)		jeral	cv311	XVal Session 11	1	XVal Session 11-Typing - Text-1		2012-07-10 09:18:58.332000
	Edit pad (rev 170)		Kate	cv406	XVal Session 11	1	XVal Session 11-Typing - Text-1		2012-07-10 09:18:58.749000
	Edit pad (rev 171)		greg	cv412	XVal Session 11	1	XVal Session 11-Typing - Text-1		2012-07-10 09:18:58.789000
	Edit pad (rev 172)		jeral	cv311	XVal Session 11	1	XVal Session 11-Typing - Text-1		2012-07-10 09:18:58.836000
	Edit pad (rev 173)		jeral	cv311	XVal Session 11	1	XVal Session 11-Typing - Text-1		2012-07-10 09:18:59.333000
	Edit pad (rev 174)		greg	cv412	XVal Session 11	1	XVal Session 11-Typing - Text-1		2012-07-10 09:18:59.800000
	Edit pad (rev 175)		jeral	cv311	XVal Session 11	1	XVal Session 11-Typing - Text-1		2012-07-10 09:18:59.833000
	Edit pad (rev 176)		greg	cv412	XVal Session 11	1	XVal Session 11-Typing - Text-1		2012-07-10 09:19:00.308000
	Edit pad (rev 177)		jeral	cv311	XVal Session 11	1	XVal Session 11-Typing - Text-1		2012-07-10 09:19:00.332000
	Edit pad (rev 178)		greg	cv412	XVal Session 11	1	XVal Session 11-Typing - Text-1		2012-07-10 09:19:00.813000
	Edit pad (rev 179)		jeral	cv311	XVal Session 11	1	XVal Session 11-Typing - Text-1		2012-07-10 09:19:00.850000
	Edit pad (rev 180)		greg	cv412	XVal Session 11	1	XVal Session 11-Typing - Text-1		2012-07-10 09:19:01.302000
	Edit pad (rev 181)		jeral	cv311	XVal Session 11	1	XVal Session 11-Typing - Text-1		2012-07-10 09:19:01.379000
	Edit pad (rev 182)		greg	cv412	XVal Session 11	1	XVal Session 11-Typing - Text-1		2012-07-10 09:19:01.808000
	Edit pad (rev 183)		jeral	cv311	XVal Session 11	1	XVal Session 11-Typing - Text-1		2012-07-10 09:19:01.879000
	Edit pad (rev 184)		Kate	cv406	XVal Session 11	1	XVal Session 11-Typing - Text-1		2012-07-10 09:19:02.049000
	Edit pad (rev 185)		greg	cv412	XVal Session 11	1	XVal Session 11-Typing - Text-1		2012-07-10 09:19:02.305000
	Edit pad (rev 186)		jeral	cv311	XVal Session 11	1	XVal Session 11-Typing - Text-1		2012-07-10 09:19:02.380000
	Edit pad (rev 187)		Kate	cv406	XVal Session 11	1	XVal Session 11-Typing - Text-1		2012-07-10 09:19:02.548000
	Edit pad (rev 188)		greg	cv412	XVal Session 11	1	XVal Session 11-Typing - Text-1		2012-07-10 09:19:02.800000
	Edit pad (rev 189)		jeral	cv311	XVal Session 11	1	XVal Session 11-Typing - Text-1		2012-07-10 09:19:02.884000
	Edit pad (rev 190)		Kate	cv406	XVal Session 11	1	XVal Session 11-Typing - Text-1		2012-07-10 09:19:03.049000
	Edit pad (rev 191)		greg	cv412	XVal Session 11	1	XVal Session 11-Typing - Text-1		2012-07-10 09:19:03.361000
	Edit pad (rev 192)		jeral	cv311	XVal Session 11	1	XVal Session 11-Typing - Text-1		2012-07-10 09:19:03.383000
	Edit pad (rev 193)		nic	cv403	XVal Session 11	1	XVal Session 11-Typing - Text-1		2012-07-10 09:19:03.522000
	Edit pad (rev 194)		greg	cv412	XVal Session 11	1	XVal Session 11-Typing - Text-1		2012-07-10 09:19:03.860000
	Edit pad (rev 195)		jeral	cv311	XVal Session 11	1	XVal Session 11-Typing - Text-1		2012-07-10 09:19:03.885000
	Edit pad (rev 196)		nic	cv403	XVal Session 11	1	XVal Session 11-Typing - Text-1		2012-07-10 09:19:04.028000
	Edit pad (rev 197)		greg	cv412	XVal Session 11	1	XVal Session 11-Typing - Text-1		2012-07-10 09:19:04.361000
	Edit pad (rev 198)		jeral	cv311	XVal Session 11	1	XVal Session 11-Typing - Text-1		2012-07-10 09:19:04.406000
	Edit pad (rev 199)		Kate	cv406	XVal Session 11	1	XVal Session 11-Typing - Text-1		2012-07-10 09:19:04.515000
	Edit pad (rev 200)		nic	cv403	XVal Session 11	1	XVal Session 11-Typing - Text-1		2012-07-10 09:19:04.538000
	Edit pad (rev 201)		greg	cv412	XVal Session 11	1	XVal Session 11-Typing - Text-1		2012-07-10 09:19:04.901000
	Edit pad (rev 202)		jeral	cv311	XVal Session 11	1	XVal Session 11-Typing - Text-1		2012-07-10 09:19:04.906000
	Edit pad (rev 203)		Kate	cv406	XVal Session 11	1	XVal Session 11-Typing - Text-1		2012-07-10 09:19:05.015000
	Edit pad (rev 204)		nic	cv403	XVal Session 11	1	XVal Session 11-Typing - Text-1		2012-07-10 09:19:05.043000
	Edit pad (rev 205)		jeral	cv311	XVal Session 11	1	XVal Session 11-Typing - Text-1		2012-07-10 09:19:05.408000
	Edit pad (rev 206)		greg	cv412	XVal Session 11	1	XVal Session 11-Typing - Text-1		2012-07-10 09:19:05.413000
	Edit pad (rev 207)		Kate	cv406	XVal Session 11	1	XVal Session 11-Typing - Text-1		2012-07-10 09:19:05.516000
	Edit pad (rev 208)		nic	cv403	XVal Session 11	1	XVal Session 11-Typing - Text-1		2012-07-10 09:19:05.550000
	Edit pad (rev 209)		jeral	cv311	XVal Session 11	1	XVal Session 11-Typing - Text-1		2012-07-10 09:19:05.910000
	Edit pad (rev 210)		greg	cv412	XVal Session 11	1	XVal Session 11-Typing - Text-1		2012-07-10 09:19:05.925000
	Edit pad (rev 211)		Kate	cv406	XVal Session 11	1	XVal Session 11-Typing - Text-1		2012-07-10 09:19:06.015000
	Edit pad (rev 212)		nic	cv403	XVal Session 11	1	XVal Session 11-Typing - Text-1		2012-07-10 09:19:06.059000
	Edit pad (rev 213)		jeral	cv311	XVal Session 11	1	XVal Session 11-Typing - Text-1		2012-07-10 09:19:06.412000
	Edit pad (rev 214)		greg	cv412	XVal Session 11	1	XVal Session 11-Typing - Text-1		2012-07-10 09:19:06.427000
	Edit pad (rev 215)		Kate	cv406	XVal Session 11	1	XVal Session 11-Typing - Text-1		2012-07-10 09:19:06.515000
	Edit pad (rev 216)		nic	cv403	XVal Session 11	1	XVal Session 11-Typing - Text-1		2012-07-10 09:19:06.559000
	Edit pad (rev 217)		jeral	cv311	XVal Session 11	1	XVal Session 11-Typing - Text-1		2012-07-10 09:19:06.913000
	Edit pad (rev 218)		greg	cv412	XVal Session 11	1	XVal Session 11-Typing - Text-1		2012-07-10 09:19:06.929000
	Edit pad (rev 219)		Kate	cv406	XVal Session 11	1	XVal Session 11-Typing - Text-1		2012-07-10 09:19:07.305000
	Edit pad (rev 220)		jeral	cv311	XVal Session 11	1	XVal Session 11-Typing - Text-1		2012-07-10 09:19:07.409000
	Edit pad (rev 221)		greg	cv412	XVal Session 11	1	XVal Session 11-Typing - Text-1		2012-07-10 09:19:07.435000
	Edit pad (rev 222)		Kate	cv406	XVal Session 11	1	XVal Session 11-Typing - Text-1		2012-07-10 09:19:07.819000
	Edit pad (rev 223)		jeral	cv311	XVal Session 11	1	XVal Session 11-Typing - Text-1		2012-07-10 09:19:07.910000
	Edit pad (rev 224)		greg	cv412	XVal Session 11	1	XVal Session 11-Typing - Text-1		2012-07-10 09:19:07.938000
	Edit pad (rev 225)		Kate	cv406	XVal Session 11	1	XVal Session 11-Typing - Text-1		2012-07-10 09:19:08.330000
	Edit pad (rev 226)		jeral	cv311	XVal Session 11	1	XVal Session 11-Typing - Text-1		2012-07-10 09:19:08.410000
	Edit pad (rev 227)		greg	cv412	XVal Session 11	1	XVal Session 11-Typing - Text-1		2012-07-10 09:19:08.451000
	Edit pad (rev 228)		Kate	cv406	XVal Session 11	1	XVal Session 11-Typing - Text-1		2012-07-10 09:19:08.829000
	Edit pad (rev 229)		jeral	cv311	XVal Session 11	1	XVal Session 11-Typing - Text-1		2012-07-10 09:19:08.910000
	Edit pad (rev 230)		greg	cv412	XVal Session 11	1	XVal Session 11-Typing - Text-1		2012-07-10 09:19:08.964000
	Edit pad (rev 231)		jeral	cv311	XVal Session 11	1	XVal Session 11-Typing - Text-1		2012-07-10 09:19:09.410000
	Edit pad (rev 232)		greg	cv412	XVal Session 11	1	XVal Session 11-Typing - Text-1		2012-07-10 09:19:09.466000
	Edit pad (rev 233)		jeral	cv311	XVal Session 11	1	XVal Session 11-Typing - Text-1		2012-07-10 09:19:09.910000
	Edit pad (rev 234)		greg	cv412	XVal Session 11	1	XVal Session 11-Typing - Text-1		2012-07-10 09:19:09.975000
	Edit pad (rev 235)		Kate	cv406	XVal Session 11	1	XVal Session 11-Typing - Text-1		2012-07-10 09:19:10.403000
	Edit pad (rev 236)		jeral	cv311	XVal Session 11	1	XVal Session 11-Typing - Text-1		2012-07-10 09:19:10.416000
	Edit pad (rev 237)		greg	cv412	XVal Session 11	1	XVal Session 11-Typing - Text-1		2012-07-10 09:19:10.478000
	Edit pad (rev 238)		Kate	cv406	XVal Session 11	1	XVal Session 11-Typing - Text-1		2012-07-10 09:19:10.908000
	Edit pad (rev 239)		jeral	cv311	XVal Session 11	1	XVal Session 11-Typing - Text-1		2012-07-10 09:19:10.910000
	Edit pad (rev 240)		greg	cv412	XVal Session 11	1	XVal Session 11-Typing - Text-1		2012-07-10 09:19:10.986000
	Edit pad (rev 241)		nic	cv403	XVal Session 11	1	XVal Session 11-Typing - Text-1		2012-07-10 09:19:11.381000
	Edit pad (rev 242)		Kate	cv406	XVal Session 11	1	XVal Session 11-Typing - Text-1		2012-07-10 09:19:11.409000
	Edit pad (rev 243)		jeral	cv311	XVal Session 11	1	XVal Session 11-Typing - Text-1		2012-07-10 09:19:11.416000
	Edit pad (rev 244)		greg	cv412	XVal Session 11	1	XVal Session 11-Typing - Text-1		2012-07-10 09:19:11.499000
	Edit pad (rev 245)		nic	cv403	XVal Session 11	1	XVal Session 11-Typing - Text-1		2012-07-10 09:19:11.889000
	Edit pad (rev 246)		Kate	cv406	XVal Session 11	1	XVal Session 11-Typing - Text-1		2012-07-10 09:19:11.927000
	Edit pad (rev 247)		greg	cv412	XVal Session 11	1	XVal Session 11-Typing - Text-1		2012-07-10 09:19:12.004000
	Edit pad (rev 248)		nic	cv403	XVal Session 11	1	XVal Session 11-Typing - Text-1		2012-07-10 09:19:12.388000
	Edit pad (rev 249)		Kate	cv406	XVal Session 11	1	XVal Session 11-Typing - Text-1		2012-07-10 09:19:12.437000
	Edit pad (rev 250)		greg	cv412	XVal Session 11	1	XVal Session 11-Typing - Text-1		2012-07-10 09:19:12.510000
	Edit pad (rev 251)		jeral	cv311	XVal Session 11	1	XVal Session 11-Typing - Text-1		2012-07-10 09:19:12.783000
	Edit pad (rev 252)		nic	cv403	XVal Session 11	1	XVal Session 11-Typing - Text-1		2012-07-10 09:19:12.887000
	Edit pad (rev 253)		greg	cv412	XVal Session 11	1	XVal Session 11-Typing - Text-1		2012-07-10 09:19:13.005000
	Edit pad (rev 254)		jeral	cv311	XVal Session 11	1	XVal Session 11-Typing - Text-1		2012-07-10 09:19:13.285000
	Edit pad (rev 255)		Kate	cv406	XVal Session 11	1	XVal Session 11-Typing - Text-1		2012-07-10 09:19:13.381000
	Edit pad (rev 256)		greg	cv412	XVal Session 11	1	XVal Session 11-Typing - Text-1		2012-07-10 09:19:13.504000
	Edit pad (rev 257)		nic	cv403	XVal Session 11	1	XVal Session 11-Typing - Text-1		2012-07-10 09:19:13.652000
	Edit pad (rev 258)		jeral	cv311	XVal Session 11	1	XVal Session 11-Typing - Text-1		2012-07-10 09:19:13.785000
	Edit pad (rev 259)		Kate	cv406	XVal Session 11	1	XVal Session 11-Typing - Text-1		2012-07-10 09:19:13.892000
	Edit pad (rev 260)		greg	cv412	XVal Session 11	1	XVal Session 11-Typing - Text-1		2012-07-10 09:19:14.086000
	Edit pad (rev 261)		nic	cv403	XVal Session 11	1	XVal Session 11-Typing - Text-1		2012-07-10 09:19:14.176000
	Edit pad (rev 262)		jeral	cv311	XVal Session 11	1	XVal Session 11-Typing - Text-1		2012-07-10 09:19:14.284000
	Edit pad (rev 263)		greg	cv412	XVal Session 11	1	XVal Session 11-Typing - Text-1		2012-07-10 09:19:14.504000
	Edit pad (rev 264)		nic	cv403	XVal Session 11	1	XVal Session 11-Typing - Text-1		2012-07-10 09:19:14.655000
	Edit pad (rev 265)		jeral	cv311	XVal Session 11	1	XVal Session 11-Typing - Text-1		2012-07-10 09:19:14.784000
	Edit pad (rev 266)		greg	cv412	XVal Session 11	1	XVal Session 11-Typing - Text-1		2012-07-10 09:19:15.009000
	Edit pad (rev 267)		Kate	cv406	XVal Session 11	1	XVal Session 11-Typing - Text-1		2012-07-10 09:19:15.065000
	Edit pad (rev 268)		nic	cv403	XVal Session 11	1	XVal Session 11-Typing - Text-1		2012-07-10 09:19:15.169000
	Edit pad (rev 269)		jeral	cv311	XVal Session 11	1	XVal Session 11-Typing - Text-1		2012-07-10 09:19:15.285000
	Edit pad (rev 270)		greg	cv412	XVal Session 11	1	XVal Session 11-Typing - Text-1		2012-07-10 09:19:15.510000
	Edit pad (rev 271)		jeral	cv311	XVal Session 11	1	XVal Session 11-Typing - Text-1		2012-07-10 09:19:15.786000
	Edit pad (rev 272)		greg	cv412	XVal Session 11	1	XVal Session 11-Typing - Text-1		2012-07-10 09:19:16.012000
	Edit pad (rev 273)		Kate	cv406	XVal Session 11	1	XVal Session 11-Typing - Text-1		2012-07-10 09:19:16.211000
	Edit pad (rev 274)		jeral	cv311	XVal Session 11	1	XVal Session 11-Typing - Text-1		2012-07-10 09:19:16.284000
	Edit pad (rev 275)		greg	cv412	XVal Session 11	1	XVal Session 11-Typing - Text-1		2012-07-10 09:19:16.739000
	Edit pad (rev 276)		jeral	cv311	XVal Session 11	1	XVal Session 11-Typing - Text-1		2012-07-10 09:19:16.792000
	Edit pad (rev 277)		Kate	cv406	XVal Session 11	1	XVal Session 11-Typing - Text-1		2012-07-10 09:19:16.960000
	Edit pad (rev 278)		greg	cv412	XVal Session 11	1	XVal Session 11-Typing - Text-1		2012-07-10 09:19:17.241000
	Edit pad (rev 279)		Kate	cv406	XVal Session 11	1	XVal Session 11-Typing - Text-1		2012-07-10 09:19:17.470000
	Edit pad (rev 280)		Kate	cv406	XVal Session 11	1	XVal Session 11-Typing - Text-1		2012-07-10 09:19:17.970000
	Edit pad (rev 281)		jeral	cv311	XVal Session 11	1	XVal Session 11-Typing - Text-1		2012-07-10 09:19:18.215000
	Edit pad (rev 282)		greg	cv412	XVal Session 11	1	XVal Session 11-Typing - Text-1		2012-07-10 09:19:18.469000
	Edit pad (rev 283)		Kate	cv406	XVal Session 11	1	XVal Session 11-Typing - Text-1		2012-07-10 09:19:18.472000
	Edit pad (rev 284)		jeral	cv311	XVal Session 11	1	XVal Session 11-Typing - Text-1		2012-07-10 09:19:18.820000
	Edit pad (rev 285)		greg	cv412	XVal Session 11	1	XVal Session 11-Typing - Text-1		2012-07-10 09:19:18.978000
	Edit pad (rev 286)		Kate	cv406	XVal Session 11	1	XVal Session 11-Typing - Text-1		2012-07-10 09:19:19.224000
	Edit pad (rev 287)		jeral	cv311	XVal Session 11	1	XVal Session 11-Typing - Text-1		2012-07-10 09:19:19.320000
	Edit pad (rev 288)		greg	cv412	XVal Session 11	1	XVal Session 11-Typing - Text-1		2012-07-10 09:19:19.475000
	Edit pad (rev 289)		jeral	cv311	XVal Session 11	1	XVal Session 11-Typing - Text-1		2012-07-10 09:19:19.821000
	Edit pad (rev 290)		greg	cv412	XVal Session 11	1	XVal Session 11-Typing - Text-1		2012-07-10 09:19:19.977000
	Edit pad (rev 291)		Kate	cv406	XVal Session 11	1	XVal Session 11-Typing - Text-1		2012-07-10 09:19:20.501000
	Edit pad (rev 292)		greg	cv412	XVal Session 11	1	XVal Session 11-Typing - Text-1		2012-07-10 09:19:20.553000
	Edit pad (rev 293)		jeral	cv311	XVal Session 11	1	XVal Session 11-Typing - Text-1		2012-07-10 09:19:20.612000
	Edit pad (rev 294)		greg	cv412	XVal Session 11	1	XVal Session 11-Typing - Text-1		2012-07-10 09:19:21.058000
	Edit pad (rev 295)		jeral	cv311	XVal Session 11	1	XVal Session 11-Typing - Text-1		2012-07-10 09:19:21.543000
	Edit pad (rev 296)		greg	cv412	XVal Session 11	1	XVal Session 11-Typing - Text-1		2012-07-10 09:19:21.552000
	Edit pad (rev 297)		jeral	cv311	XVal Session 11	1	XVal Session 11-Typing - Text-1		2012-07-10 09:19:22.049000
	Edit pad (rev 298)		greg	cv412	XVal Session 11	1	XVal Session 11-Typing - Text-1		2012-07-10 09:19:22.057000
	Edit pad (rev 299)		jeral	cv311	XVal Session 11	1	XVal Session 11-Typing - Text-1		2012-07-10 09:19:22.550000
	Edit pad (rev 300)		greg	cv412	XVal Session 11	1	XVal Session 11-Typing - Text-1		2012-07-10 09:19:22.568000
	Edit pad (rev 301)		jeral	cv311	XVal Session 11	1	XVal Session 11-Typing - Text-1		2012-07-10 09:19:23.052000
	Edit pad (rev 302)		greg	cv412	XVal Session 11	1	XVal Session 11-Typing - Text-1		2012-07-10 09:19:23.066000
	Edit pad (rev 303)		jeral	cv311	XVal Session 11	1	XVal Session 11-Typing - Text-1		2012-07-10 09:19:23.552000
	Edit pad (rev 304)		greg	cv412	XVal Session 11	1	XVal Session 11-Typing - Text-1		2012-07-10 09:19:23.568000
	Edit pad (rev 305)		jeral	cv311	XVal Session 11	1	XVal Session 11-Typing - Text-1		2012-07-10 09:19:24.056000
	Edit pad (rev 306)		greg	cv412	XVal Session 11	1	XVal Session 11-Typing - Text-1		2012-07-10 09:19:24.070000
	Edit pad (rev 307)		Kate	cv406	XVal Session 11	1	XVal Session 11-Typing - Text-1		2012-07-10 09:19:24.473000
	Edit pad (rev 308)		jeral	cv311	XVal Session 11	1	XVal Session 11-Typing - Text-1		2012-07-10 09:19:24.564000
	Edit pad (rev 309)		greg	cv412	XVal Session 11	1	XVal Session 11-Typing - Text-1		2012-07-10 09:19:24.567000
	Edit pad (rev 310)		Kate	cv406	XVal Session 11	1	XVal Session 11-Typing - Text-1		2012-07-10 09:19:25.064000
	Edit pad (rev 311)		jeral	cv311	XVal Session 11	1	XVal Session 11-Typing - Text-1		2012-07-10 09:19:25.067000
	Edit pad (rev 312)		greg	cv412	XVal Session 11	1	XVal Session 11-Typing - Text-1		2012-07-10 09:19:25.068000
	Edit pad (rev 313)		jeral	cv311	XVal Session 11	1	XVal Session 11-Typing - Text-1		2012-07-10 09:19:25.566000
	Edit pad (rev 314)		greg	cv412	XVal Session 11	1	XVal Session 11-Typing - Text-1		2012-07-10 09:19:25.568000
	Edit pad (rev 315)		Kate	cv406	XVal Session 11	1	XVal Session 11-Typing - Text-1		2012-07-10 09:19:25.891000
	Edit pad (rev 316)		jeral	cv311	XVal Session 11	1	XVal Session 11-Typing - Text-1		2012-07-10 09:19:26.065000
	Edit pad (rev 317)		greg	cv412	XVal Session 11	1	XVal Session 11-Typing - Text-1		2012-07-10 09:19:26.072000
	Edit pad (rev 318)		Kate	cv406	XVal Session 11	1	XVal Session 11-Typing - Text-1		2012-07-10 09:19:26.361000
	Edit pad (rev 319)		greg	cv412	XVal Session 11	1	XVal Session 11-Typing - Text-1		2012-07-10 09:19:26.570000
	Edit pad (rev 320)		jeral	cv311	XVal Session 11	1	XVal Session 11-Typing - Text-1		2012-07-10 09:19:26.572000
	Edit pad (rev 321)		Kate	cv406	XVal Session 11	1	XVal Session 11-Typing - Text-1		2012-07-10 09:19:26.865000
	Edit pad (rev 322)		jeral	cv311	XVal Session 11	1	XVal Session 11-Typing - Text-1		2012-07-10 09:19:27.065000
	Edit pad (rev 323)		greg	cv412	XVal Session 11	1	XVal Session 11-Typing - Text-1		2012-07-10 09:19:27.084000
	Edit pad (rev 324)		Kate	cv406	XVal Session 11	1	XVal Session 11-Typing - Text-1		2012-07-10 09:19:27.377000
	Edit pad (rev 325)		jeral	cv311	XVal Session 11	1	XVal Session 11-Typing - Text-1		2012-07-10 09:19:27.567000
	Edit pad (rev 326)		greg	cv412	XVal Session 11	1	XVal Session 11-Typing - Text-1		2012-07-10 09:19:27.583000
	Edit pad (rev 327)		jeral	cv311	XVal Session 11	1	XVal Session 11-Typing - Text-1		2012-07-10 09:19:28.074000
	Edit pad (rev 328)		greg	cv412	XVal Session 11	1	XVal Session 11-Typing - Text-1		2012-07-10 09:19:28.089000
	Edit pad (rev 329)		jeral	cv311	XVal Session 11	1	XVal Session 11-Typing - Text-1		2012-07-10 09:19:28.566000
	Edit pad (rev 330)		greg	cv412	XVal Session 11	1	XVal Session 11-Typing - Text-1		2012-07-10 09:19:28.592000
	Edit pad (rev 331)		Kate	cv406	XVal Session 11	1	XVal Session 11-Typing - Text-1		2012-07-10 09:19:28.653000
	Edit pad (rev 332)		jeral	cv311	XVal Session 11	1	XVal Session 11-Typing - Text-1		2012-07-10 09:19:29.068000
	Edit pad (rev 333)		greg	cv412	XVal Session 11	1	XVal Session 11-Typing - Text-1		2012-07-10 09:19:29.087000
	Edit pad (rev 334)		jeral	cv311	XVal Session 11	1	XVal Session 11-Typing - Text-1		2012-07-10 09:19:29.566000
	Edit pad (rev 335)		greg	cv412	XVal Session 11	1	XVal Session 11-Typing - Text-1		2012-07-10 09:19:29.609000
	Edit pad (rev 336)		nic	cv403	XVal Session 11	1	XVal Session 11-Typing - Text-1		2012-07-10 09:19:29.756000
	Edit pad (rev 337)		jeral	cv311	XVal Session 11	1	XVal Session 11-Typing - Text-1		2012-07-10 09:19:30.069000
	Edit pad (rev 338)		greg	cv412	XVal Session 11	1	XVal Session 11-Typing - Text-1		2012-07-10 09:19:30.104000
	Edit pad (rev 339)		jeral	cv311	XVal Session 11	1	XVal Session 11-Typing - Text-1		2012-07-10 09:19:30.566000
	Edit pad (rev 340)		greg	cv412	XVal Session 11	1	XVal Session 11-Typing - Text-1		2012-07-10 09:19:30.603000
	Edit pad (rev 341)		nic	cv403	XVal Session 11	1	XVal Session 11-Typing - Text-1		2012-07-10 09:19:30.897000
	Edit pad (rev 342)		jeral	cv311	XVal Session 11	1	XVal Session 11-Typing - Text-1		2012-07-10 09:19:31.081000
	Edit pad (rev 343)		greg	cv412	XVal Session 11	1	XVal Session 11-Typing - Text-1		2012-07-10 09:19:31.102000
	Edit pad (rev 344)		jeral	cv311	XVal Session 11	1	XVal Session 11-Typing - Text-1		2012-07-10 09:19:31.566000
	Edit pad (rev 345)		greg	cv412	XVal Session 11	1	XVal Session 11-Typing - Text-1		2012-07-10 09:19:31.599000
	Edit pad (rev 346)		nic	cv403	XVal Session 11	1	XVal Session 11-Typing - Text-1		2012-07-10 09:19:31.723000
	Edit pad (rev 347)		Kate	cv406	XVal Session 11	1	XVal Session 11-Typing - Text-1		2012-07-10 09:19:32.028000
	Edit pad (rev 348)		jeral	cv311	XVal Session 11	1	XVal Session 11-Typing - Text-1		2012-07-10 09:19:32.072000
	Edit pad (rev 349)		Kate	cv406	XVal Session 11	1	XVal Session 11-Typing - Text-1		2012-07-10 09:19:32.532000
	Edit pad (rev 350)		jeral	cv311	XVal Session 11	1	XVal Session 11-Typing - Text-1		2012-07-10 09:19:32.697000
	Edit pad (rev 351)		greg	cv412	XVal Session 11	1	XVal Session 11-Typing - Text-1		2012-07-10 09:19:32.724000
	Edit pad (rev 352)		Kate	cv406	XVal Session 11	1	XVal Session 11-Typing - Text-1		2012-07-10 09:19:33.033000
	Edit pad (rev 353)		greg	cv412	XVal Session 11	1	XVal Session 11-Typing - Text-1		2012-07-10 09:19:33.222000
	Edit pad (rev 354)		jeral	cv311	XVal Session 11	1	XVal Session 11-Typing - Text-1		2012-07-10 09:19:33.233000
	Edit pad (rev 355)		Kate	cv406	XVal Session 11	1	XVal Session 11-Typing - Text-1		2012-07-10 09:19:33.532000
	Edit pad (rev 356)		greg	cv412	XVal Session 11	1	XVal Session 11-Typing - Text-1		2012-07-10 09:19:33.727000
	Edit pad (rev 357)		jeral	cv311	XVal Session 11	1	XVal Session 11-Typing - Text-1		2012-07-10 09:19:33.743000
	Edit pad (rev 358)		Kate	cv406	XVal Session 11	1	XVal Session 11-Typing - Text-1		2012-07-10 09:19:34.040000
	Edit pad (rev 359)		greg	cv412	XVal Session 11	1	XVal Session 11-Typing - Text-1		2012-07-10 09:19:34.232000
	Edit pad (rev 360)		jeral	cv311	XVal Session 11	1	XVal Session 11-Typing - Text-1		2012-07-10 09:19:34.260000
	Edit pad (rev 361)		Kate	cv406	XVal Session 11	1	XVal Session 11-Typing - Text-1		2012-07-10 09:19:34.548000
	Edit pad (rev 362)		greg	cv412	XVal Session 11	1	XVal Session 11-Typing - Text-1		2012-07-10 09:19:34.723000
	Edit pad (rev 363)		jeral	cv311	XVal Session 11	1	XVal Session 11-Typing - Text-1		2012-07-10 09:19:34.770000
	Edit pad (rev 364)		Kate	cv406	XVal Session 11	1	XVal Session 11-Typing - Text-1		2012-07-10 09:19:35.120000
	Edit pad (rev 365)		greg	cv412	XVal Session 11	1	XVal Session 11-Typing - Text-1		2012-07-10 09:19:35.229000
	Edit pad (rev 366)		jeral	cv311	XVal Session 11	1	XVal Session 11-Typing - Text-1		2012-07-10 09:19:35.268000
	Edit pad (rev 367)		Kate	cv406	XVal Session 11	1	XVal Session 11-Typing - Text-1		2012-07-10 09:19:35.625000
	Edit pad (rev 368)		greg	cv412	XVal Session 11	1	XVal Session 11-Typing - Text-1		2012-07-10 09:19:35.728000
	Edit pad (rev 369)		jeral	cv311	XVal Session 11	1	XVal Session 11-Typing - Text-1		2012-07-10 09:19:36.092000
	Edit pad (rev 370)		Kate	cv406	XVal Session 11	1	XVal Session 11-Typing - Text-1		2012-07-10 09:19:36.126000
	Edit pad (rev 371)		greg	cv412	XVal Session 11	1	XVal Session 11-Typing - Text-1		2012-07-10 09:19:36.238000
	Edit pad (rev 372)		nic	cv403	XVal Session 11	1	XVal Session 11-Typing - Text-1		2012-07-10 09:19:36.448000
	Edit pad (rev 373)		jeral	cv311	XVal Session 11	1	XVal Session 11-Typing - Text-1		2012-07-10 09:19:36.606000
	Edit pad (rev 374)		Kate	cv406	XVal Session 11	1	XVal Session 11-Typing - Text-1		2012-07-10 09:19:36.624000
	Edit pad (rev 375)		greg	cv412	XVal Session 11	1	XVal Session 11-Typing - Text-1		2012-07-10 09:19:36.739000
	Edit pad (rev 376)		jeral	cv311	XVal Session 11	1	XVal Session 11-Typing - Text-1		2012-07-10 09:19:37.117000
	Edit pad (rev 377)		Kate	cv406	XVal Session 11	1	XVal Session 11-Typing - Text-1		2012-07-10 09:19:37.126000
	Edit pad (rev 378)		greg	cv412	XVal Session 11	1	XVal Session 11-Typing - Text-1		2012-07-10 09:19:37.238000
	Edit pad (rev 379)		nic	cv403	XVal Session 11	1	XVal Session 11-Typing - Text-1		2012-07-10 09:19:37.261000
	Edit pad (rev 380)		jeral	cv311	XVal Session 11	1	XVal Session 11-Typing - Text-1		2012-07-10 09:19:37.619000
	Edit pad (rev 381)		Kate	cv406	XVal Session 11	1	XVal Session 11-Typing - Text-1		2012-07-10 09:19:37.626000
	Edit pad (rev 382)		greg	cv412	XVal Session 11	1	XVal Session 11-Typing - Text-1		2012-07-10 09:19:37.745000
	Edit pad (rev 383)		nic	cv403	XVal Session 11	1	XVal Session 11-Typing - Text-1		2012-07-10 09:19:37.762000
	Edit pad (rev 384)		jeral	cv311	XVal Session 11	1	XVal Session 11-Typing - Text-1		2012-07-10 09:19:38.117000
	Edit pad (rev 385)		Kate	cv406	XVal Session 11	1	XVal Session 11-Typing - Text-1		2012-07-10 09:19:38.126000
	Edit pad (rev 386)		greg	cv412	XVal Session 11	1	XVal Session 11-Typing - Text-1		2012-07-10 09:19:38.263000
	Edit pad (rev 387)		Kate	cv406	XVal Session 11	1	XVal Session 11-Typing - Text-1		2012-07-10 09:19:38.626000
	Edit pad (rev 388)		jeral	cv311	XVal Session 11	1	XVal Session 11-Typing - Text-1		2012-07-10 09:19:38.666000
	Edit pad (rev 389)		greg	cv412	XVal Session 11	1	XVal Session 11-Typing - Text-1		2012-07-10 09:19:38.758000
	Edit pad (rev 390)		greg	cv412	XVal Session 11	1	XVal Session 11-Typing - Text-1		2012-07-10 09:19:39.272000
	Edit pad (rev 391)		Kate	cv406	XVal Session 11	1	XVal Session 11-Typing - Text-1		2012-07-10 09:19:39.396000
	Edit pad (rev 392)		greg	cv412	XVal Session 11	1	XVal Session 11-Typing - Text-1		2012-07-10 09:19:40.324000
	Edit pad (rev 393)		greg	cv412	XVal Session 11	1	XVal Session 11-Typing - Text-1		2012-07-10 09:19:40.829000
	Edit pad (rev 394)		greg	cv412	XVal Session 11	1	XVal Session 11-Typing - Text-1		2012-07-10 09:19:41.335000
	Edit pad (rev 395)		greg	cv412	XVal Session 11	1	XVal Session 11-Typing - Text-1		2012-07-10 09:19:41.836000
	Edit pad (rev 396)		Kate	cv406	XVal Session 11	1	XVal Session 11-Typing - Text-1		2012-07-10 09:19:42.072000
	Edit pad (rev 397)		jeral	cv311	XVal Session 11	1	XVal Session 11-Typing - Text-1		2012-07-10 09:19:42.319000
	Edit pad (rev 398)		greg	cv412	XVal Session 11	1	XVal Session 11-Typing - Text-1		2012-07-10 09:19:42.344000
	Edit pad (rev 399)		greg	cv412	XVal Session 11	1	XVal Session 11-Typing - Text-1		2012-07-10 09:19:42.852000
	Edit pad (rev 400)		nic	cv403	XVal Session 11	1	XVal Session 11-Typing - Text-1		2012-07-10 09:19:42.858000
	Edit pad (rev 401)		Kate	cv406	XVal Session 11	1	XVal Session 11-Typing - Text-1		2012-07-10 09:19:42.936000
	Edit pad (rev 402)		jeral	cv311	XVal Session 11	1	XVal Session 11-Typing - Text-1		2012-07-10 09:19:43.052000
	Edit pad (rev 403)		greg	cv412	XVal Session 11	1	XVal Session 11-Typing - Text-1		2012-07-10 09:19:43.352000
	Edit pad (rev 404)		jeral	cv311	XVal Session 11	1	XVal Session 11-Typing - Text-1		2012-07-10 09:19:43.552000
	Edit pad (rev 405)		greg	cv412	XVal Session 11	1	XVal Session 11-Typing - Text-1		2012-07-10 09:19:43.850000
	Edit pad (rev 406)		jeral	cv311	XVal Session 11	1	XVal Session 11-Typing - Text-1		2012-07-10 09:19:44.066000
	Edit pad (rev 407)		Kate	cv406	XVal Session 11	1	XVal Session 11-Typing - Text-1		2012-07-10 09:19:44.109000
	Edit pad (rev 408)		greg	cv412	XVal Session 11	1	XVal Session 11-Typing - Text-1		2012-07-10 09:19:44.349000
	Edit pad (rev 409)		jeral	cv311	XVal Session 11	1	XVal Session 11-Typing - Text-1		2012-07-10 09:19:44.567000
	Edit pad (rev 410)		Kate	cv406	XVal Session 11	1	XVal Session 11-Typing - Text-1		2012-07-10 09:19:44.609000
	Edit pad (rev 411)		greg	cv412	XVal Session 11	1	XVal Session 11-Typing - Text-1		2012-07-10 09:19:44.857000
	Edit pad (rev 412)		jeral	cv311	XVal Session 11	1	XVal Session 11-Typing - Text-1		2012-07-10 09:19:45.067000
	Edit pad (rev 413)		Kate	cv406	XVal Session 11	1	XVal Session 11-Typing - Text-1		2012-07-10 09:19:45.112000
	Edit pad (rev 414)		greg	cv412	XVal Session 11	1	XVal Session 11-Typing - Text-1		2012-07-10 09:19:45.373000
	Edit pad (rev 415)		jeral	cv311	XVal Session 11	1	XVal Session 11-Typing - Text-1		2012-07-10 09:19:45.567000
	Edit pad (rev 416)		Kate	cv406	XVal Session 11	1	XVal Session 11-Typing - Text-1		2012-07-10 09:19:45.611000
	Edit pad (rev 417)		greg	cv412	XVal Session 11	1	XVal Session 11-Typing - Text-1		2012-07-10 09:19:45.885000
	Edit pad (rev 418)		jeral	cv311	XVal Session 11	1	XVal Session 11-Typing - Text-1		2012-07-10 09:19:46.066000
	Edit pad (rev 419)		Kate	cv406	XVal Session 11	1	XVal Session 11-Typing - Text-1		2012-07-10 09:19:46.109000
	Edit pad (rev 420)		nic	cv403	XVal Session 11	1	XVal Session 11-Typing - Text-1		2012-07-10 09:19:46.342000
	Edit pad (rev 421)		greg	cv412	XVal Session 11	1	XVal Session 11-Typing - Text-1		2012-07-10 09:19:46.379000
	Edit pad (rev 422)		jeral	cv311	XVal Session 11	1	XVal Session 11-Typing - Text-1		2012-07-10 09:19:46.572000
	Edit pad (rev 423)		Kate	cv406	XVal Session 11	1	XVal Session 11-Typing - Text-1		2012-07-10 09:19:46.609000
	Edit pad (rev 424)		greg	cv412	XVal Session 11	1	XVal Session 11-Typing - Text-1		2012-07-10 09:19:46.880000
	Edit pad (rev 425)		jeral	cv311	XVal Session 11	1	XVal Session 11-Typing - Text-1		2012-07-10 09:19:47.073000
	Edit pad (rev 426)		Kate	cv406	XVal Session 11	1	XVal Session 11-Typing - Text-1		2012-07-10 09:19:47.111000
	Edit pad (rev 427)		nic	cv403	XVal Session 11	1	XVal Session 11-Typing - Text-1		2012-07-10 09:19:47.152000
	Edit pad (rev 428)		greg	cv412	XVal Session 11	1	XVal Session 11-Typing - Text-1		2012-07-10 09:19:47.388000
	Edit pad (rev 429)		jeral	cv311	XVal Session 11	1	XVal Session 11-Typing - Text-1		2012-07-10 09:19:47.582000
	Edit pad (rev 430)		nic	cv403	XVal Session 11	1	XVal Session 11-Typing - Text-1		2012-07-10 09:19:47.653000
	Edit pad (rev 431)		Kate	cv406	XVal Session 11	1	XVal Session 11-Typing - Text-1		2012-07-10 09:19:47.667000
	Edit pad (rev 432)		greg	cv412	XVal Session 11	1	XVal Session 11-Typing - Text-1		2012-07-10 09:19:47.902000
	Edit pad (rev 433)		jeral	cv311	XVal Session 11	1	XVal Session 11-Typing - Text-1		2012-07-10 09:19:48.082000
	Edit pad (rev 434)		greg	cv412	XVal Session 11	1	XVal Session 11-Typing - Text-1		2012-07-10 09:19:48.403000
	Edit pad (rev 435)		jeral	cv311	XVal Session 11	1	XVal Session 11-Typing - Text-1		2012-07-10 09:19:48.580000
	Edit pad (rev 436)		greg	cv412	XVal Session 11	1	XVal Session 11-Typing - Text-1		2012-07-10 09:19:48.905000
	Edit pad (rev 437)		jeral	cv311	XVal Session 11	1	XVal Session 11-Typing - Text-1		2012-07-10 09:19:49.085000
	Edit pad (rev 438)		greg	cv412	XVal Session 11	1	XVal Session 11-Typing - Text-1		2012-07-10 09:19:49.411000
	Edit pad (rev 439)		Kate	cv406	XVal Session 11	1	XVal Session 11-Typing - Text-1		2012-07-10 09:19:49.538000
	Edit pad (rev 440)		jeral	cv311	XVal Session 11	1	XVal Session 11-Typing - Text-1		2012-07-10 09:19:49.583000
	Edit pad (rev 441)		greg	cv412	XVal Session 11	1	XVal Session 11-Typing - Text-1		2012-07-10 09:19:49.912000
	Edit pad (rev 442)		Kate	cv406	XVal Session 11	1	XVal Session 11-Typing - Text-1		2012-07-10 09:19:50.046000
	Edit pad (rev 443)		jeral	cv311	XVal Session 11	1	XVal Session 11-Typing - Text-1		2012-07-10 09:19:50.082000
	Edit pad (rev 444)		greg	cv412	XVal Session 11	1	XVal Session 11-Typing - Text-1		2012-07-10 09:19:50.416000
	Edit pad (rev 445)		Kate	cv406	XVal Session 11	1	XVal Session 11-Typing - Text-1		2012-07-10 09:19:50.547000
	Edit pad (rev 446)		jeral	cv311	XVal Session 11	1	XVal Session 11-Typing - Text-1		2012-07-10 09:19:50.586000
	Edit pad (rev 447)		greg	cv412	XVal Session 11	1	XVal Session 11-Typing - Text-1		2012-07-10 09:19:50.914000
	Edit pad (rev 448)		Kate	cv406	XVal Session 11	1	XVal Session 11-Typing - Text-1		2012-07-10 09:19:51.046000
	Edit pad (rev 449)		nic	cv403	XVal Session 11	1	XVal Session 11-Typing - Text-1		2012-07-10 09:19:51.215000
	Edit pad (rev 450)		jeral	cv311	XVal Session 11	1	XVal Session 11-Typing - Text-1		2012-07-10 09:19:51.244000
	Edit pad (rev 451)		Kate	cv406	XVal Session 11	1	XVal Session 11-Typing - Text-1		2012-07-10 09:19:51.548000
	Edit pad (rev 452)		greg	cv412	XVal Session 11	1	XVal Session 11-Typing - Text-1		2012-07-10 09:19:51.566000
	Edit pad (rev 453)		nic	cv403	XVal Session 11	1	XVal Session 11-Typing - Text-1		2012-07-10 09:19:51.715000
	Edit pad (rev 454)		jeral	cv311	XVal Session 11	1	XVal Session 11-Typing - Text-1		2012-07-10 09:19:51.754000
	Edit pad (rev 455)		Kate	cv406	XVal Session 11	1	XVal Session 11-Typing - Text-1		2012-07-10 09:19:52.048000
	Edit pad (rev 456)		greg	cv412	XVal Session 11	1	XVal Session 11-Typing - Text-1		2012-07-10 09:19:52.068000
	Edit pad (rev 457)		Kate	cv406	XVal Session 11	1	XVal Session 11-Typing - Text-1		2012-07-10 09:19:52.549000
	Edit pad (rev 458)		Kate	cv406	XVal Session 11	1	XVal Session 11-Typing - Text-1		2012-07-10 09:19:53.049000
	Edit pad (rev 459)		Kate	cv406	XVal Session 11	1	XVal Session 11-Typing - Text-1		2012-07-10 09:19:53.549000
	Edit pad (rev 460)		Kate	cv406	XVal Session 11	1	XVal Session 11-Typing - Text-1		2012-07-10 09:19:54.048000
	Edit pad (rev 461)		greg	cv412	XVal Session 11	1	XVal Session 11-Typing - Text-1		2012-07-10 09:19:54.243000
	Edit pad (rev 462)		Kate	cv406	XVal Session 11	1	XVal Session 11-Typing - Text-1		2012-07-10 09:19:54.548000
	Edit pad (rev 463)		Kate	cv406	XVal Session 11	1	XVal Session 11-Typing - Text-1		2012-07-10 09:19:55.049000
	Edit pad (rev 464)		nic	cv403	XVal Session 11	1	XVal Session 11-Typing - Text-1		2012-07-10 09:19:55.325000
	Edit pad (rev 465)		Kate	cv406	XVal Session 11	1	XVal Session 11-Typing - Text-1		2012-07-10 09:19:55.761000
	Edit pad (rev 466)		nic	cv403	XVal Session 11	1	XVal Session 11-Typing - Text-1		2012-07-10 09:19:55.839000
	Edit pad (rev 467)		Kate	cv406	XVal Session 11	1	XVal Session 11-Typing - Text-1		2012-07-10 09:19:56.267000
	Edit pad (rev 468)		Kate	cv406	XVal Session 11	1	XVal Session 11-Typing - Text-1		2012-07-10 09:19:56.767000
	Edit pad (rev 469)		nic	cv403	XVal Session 11	1	XVal Session 11-Typing - Text-1		2012-07-10 09:19:56.984000
	Edit pad (rev 470)		greg	cv412	XVal Session 11	1	XVal Session 11-Typing - Text-1		2012-07-10 09:19:57.036000
	Edit pad (rev 471)		greg	cv412	XVal Session 11	1	XVal Session 11-Typing - Text-1		2012-07-10 09:19:57.526000
	Edit pad (rev 472)		greg	cv412	XVal Session 11	1	XVal Session 11-Typing - Text-1		2012-07-10 09:19:58.038000
	Edit pad (rev 473)		nic	cv403	XVal Session 11	1	XVal Session 11-Typing - Text-1		2012-07-10 09:19:58.207000
	Edit pad (rev 474)		Kate	cv406	XVal Session 11	1	XVal Session 11-Typing - Text-1		2012-07-10 09:19:58.482000
	Edit pad (rev 475)		greg	cv412	XVal Session 11	1	XVal Session 11-Typing - Text-1		2012-07-10 09:19:58.536000
	Edit pad (rev 476)		greg	cv412	XVal Session 11	1	XVal Session 11-Typing - Text-1		2012-07-10 09:19:59.040000
	Edit pad (rev 477)		nic	cv403	XVal Session 11	1	XVal Session 11-Typing - Text-1		2012-07-10 09:19:59.081000
	Edit pad (rev 478)		Kate	cv406	XVal Session 11	1	XVal Session 11-Typing - Text-1		2012-07-10 09:19:59.261000
	Edit pad (rev 479)		greg	cv412	XVal Session 11	1	XVal Session 11-Typing - Text-1		2012-07-10 09:19:59.536000
	Edit pad (rev 480)		nic	cv403	XVal Session 11	1	XVal Session 11-Typing - Text-1		2012-07-10 09:19:59.589000
	Edit pad (rev 481)		Kate	cv406	XVal Session 11	1	XVal Session 11-Typing - Text-1		2012-07-10 09:19:59.767000
	Edit pad (rev 482)		greg	cv412	XVal Session 11	1	XVal Session 11-Typing - Text-1		2012-07-10 09:20:00.040000
	Edit pad (rev 483)		Kate	cv406	XVal Session 11	1	XVal Session 11-Typing - Text-1		2012-07-10 09:20:00.268000
	Edit pad (rev 484)		greg	cv412	XVal Session 11	1	XVal Session 11-Typing - Text-1		2012-07-10 09:20:00.541000
	Edit pad (rev 485)		Kate	cv406	XVal Session 11	1	XVal Session 11-Typing - Text-1		2012-07-10 09:20:00.768000
	Edit pad (rev 486)		jeral	cv311	XVal Session 11	1	XVal Session 11-Typing - Text-1		2012-07-10 09:20:00.987000
	Edit pad (rev 487)		greg	cv412	XVal Session 11	1	XVal Session 11-Typing - Text-1		2012-07-10 09:20:01.208000
	Edit pad (rev 488)		Kate	cv406	XVal Session 11	1	XVal Session 11-Typing - Text-1		2012-07-10 09:20:01.266000
	Edit pad (rev 489)		nic	cv403	XVal Session 11	1	XVal Session 11-Typing - Text-1		2012-07-10 09:20:01.449000
	Edit pad (rev 490)		jeral	cv311	XVal Session 11	1	XVal Session 11-Typing - Text-1		2012-07-10 09:20:01.619000
	Edit pad (rev 491)		greg	cv412	XVal Session 11	1	XVal Session 11-Typing - Text-1		2012-07-10 09:20:01.707000
	Edit pad (rev 492)		greg	cv412	XVal Session 11	1	XVal Session 11-Typing - Text-1		2012-07-10 09:20:02.210000
	Edit pad (rev 493)		greg	cv412	XVal Session 11	1	XVal Session 11-Typing - Text-1		2012-07-10 09:20:02.708000
	Edit pad (rev 494)		Kate	cv406	XVal Session 11	1	XVal Session 11-Typing - Text-1		2012-07-10 09:20:02.757000
	Edit pad (rev 495)		greg	cv412	XVal Session 11	1	XVal Session 11-Typing - Text-1		2012-07-10 09:20:03.221000
	Edit pad (rev 496)		nic	cv403	XVal Session 11	1	XVal Session 11-Typing - Text-1		2012-07-10 09:20:03.529000
	Edit pad (rev 497)		Kate	cv406	XVal Session 11	1	XVal Session 11-Typing - Text-1		2012-07-10 09:20:03.557000
	Edit pad (rev 498)		greg	cv412	XVal Session 11	1	XVal Session 11-Typing - Text-1		2012-07-10 09:20:03.724000
	Edit pad (rev 499)		nic	cv403	XVal Session 11	1	XVal Session 11-Typing - Text-1		2012-07-10 09:20:04.072000
	Edit pad (rev 500)		Kate	cv406	XVal Session 11	1	XVal Session 11-Typing - Text-1		2012-07-10 09:20:04.074000
	Edit pad (rev 501)		greg	cv412	XVal Session 11	1	XVal Session 11-Typing - Text-1		2012-07-10 09:20:04.226000
	Edit pad (rev 502)		Kate	cv406	XVal Session 11	1	XVal Session 11-Typing - Text-1		2012-07-10 09:20:04.564000
	Edit pad (rev 503)		greg	cv412	XVal Session 11	1	XVal Session 11-Typing - Text-1		2012-07-10 09:20:04.724000
	Edit pad (rev 504)		greg	cv412	XVal Session 11	1	XVal Session 11-Typing - Text-1		2012-07-10 09:20:05.229000
	Edit pad (rev 505)		greg	cv412	XVal Session 11	1	XVal Session 11-Typing - Text-1		2012-07-10 09:20:05.730000
	Edit pad (rev 506)		greg	cv412	XVal Session 11	1	XVal Session 11-Typing - Text-1		2012-07-10 09:20:06.227000
	Edit pad (rev 507)		jeral	cv311	XVal Session 11	1	XVal Session 11-Typing - Text-1		2012-07-10 09:20:06.307000
	Edit pad (rev 508)		greg	cv412	XVal Session 11	1	XVal Session 11-Typing - Text-1		2012-07-10 09:20:06.725000
	Edit pad (rev 509)		Kate	cv406	XVal Session 11	1	XVal Session 11-Typing - Text-1		2012-07-10 09:20:06.737000
	Edit pad (rev 510)		jeral	cv311	XVal Session 11	1	XVal Session 11-Typing - Text-1		2012-07-10 09:20:06.934000
	Edit pad (rev 511)		greg	cv412	XVal Session 11	1	XVal Session 11-Typing - Text-1		2012-07-10 09:20:07.226000
	Edit pad (rev 512)		Kate	cv406	XVal Session 11	1	XVal Session 11-Typing - Text-1		2012-07-10 09:20:07.237000
	Edit pad (rev 513)		greg	cv412	XVal Session 11	1	XVal Session 11-Typing - Text-1		2012-07-10 09:20:07.739000
	Edit pad (rev 514)		Kate	cv406	XVal Session 11	1	XVal Session 11-Typing - Text-1		2012-07-10 09:20:07.815000
	Edit pad (rev 515)		greg	cv412	XVal Session 11	1	XVal Session 11-Typing - Text-1		2012-07-10 09:20:08.225000
	Edit pad (rev 516)		Kate	cv406	XVal Session 11	1	XVal Session 11-Typing - Text-1		2012-07-10 09:20:08.338000
	Edit pad (rev 517)		greg	cv412	XVal Session 11	1	XVal Session 11-Typing - Text-1		2012-07-10 09:20:08.740000
	Edit pad (rev 518)		Kate	cv406	XVal Session 11	1	XVal Session 11-Typing - Text-1		2012-07-10 09:20:08.850000
	Edit pad (rev 519)		nic	cv403	XVal Session 11	1	XVal Session 11-Typing - Text-1		2012-07-10 09:20:09.141000
	Edit pad (rev 520)		greg	cv412	XVal Session 11	1	XVal Session 11-Typing - Text-1		2012-07-10 09:20:09.240000
	Edit pad (rev 521)		Kate	cv406	XVal Session 11	1	XVal Session 11-Typing - Text-1		2012-07-10 09:20:09.569000
	Edit pad (rev 522)		nic	cv403	XVal Session 11	1	XVal Session 11-Typing - Text-1		2012-07-10 09:20:09.644000
	Edit pad (rev 523)		greg	cv412	XVal Session 11	1	XVal Session 11-Typing - Text-1		2012-07-10 09:20:09.748000
	Edit pad (rev 524)		nic	cv403	XVal Session 11	1	XVal Session 11-Typing - Text-1		2012-07-10 09:20:10.154000
	Edit pad (rev 525)		greg	cv412	XVal Session 11	1	XVal Session 11-Typing - Text-1		2012-07-10 09:20:10.259000
	Edit pad (rev 526)		Kate	cv406	XVal Session 11	1	XVal Session 11-Typing - Text-1		2012-07-10 09:20:10.596000
	Edit pad (rev 527)		nic	cv403	XVal Session 11	1	XVal Session 11-Typing - Text-1		2012-07-10 09:20:10.775000
	Edit pad (rev 528)		greg	cv412	XVal Session 11	1	XVal Session 11-Typing - Text-1		2012-07-10 09:20:10.777000
	Edit pad (rev 529)		greg	cv412	XVal Session 11	1	XVal Session 11-Typing - Text-1		2012-07-10 09:20:11.291000
	Edit pad (rev 530)		jeral	cv311	XVal Session 11	1	XVal Session 11-Typing - Text-1		2012-07-10 09:20:11.588000
	Edit pad (rev 531)		Kate	cv406	XVal Session 11	1	XVal Session 11-Typing - Text-1		2012-07-10 09:20:11.606000
	Edit pad (rev 532)		Kate	cv406	XVal Session 11	1	XVal Session 11-Typing - Text-1		2012-07-10 09:20:12.111000
	Edit pad (rev 533)		greg	cv412	XVal Session 11	1	XVal Session 11-Typing - Text-1		2012-07-10 09:20:12.313000
	Edit pad (rev 534)		Kate	cv406	XVal Session 11	1	XVal Session 11-Typing - Text-1		2012-07-10 09:20:12.611000
	Edit pad (rev 535)		greg	cv412	XVal Session 11	1	XVal Session 11-Typing - Text-1		2012-07-10 09:20:12.831000
	Edit pad (rev 536)		Kate	cv406	XVal Session 11	1	XVal Session 11-Typing - Text-1		2012-07-10 09:20:13.111000
	Edit pad (rev 537)		greg	cv412	XVal Session 11	1	XVal Session 11-Typing - Text-1		2012-07-10 09:20:13.335000
	Edit pad (rev 538)		Kate	cv406	XVal Session 11	1	XVal Session 11-Typing - Text-1		2012-07-10 09:20:13.610000
	Edit pad (rev 539)		greg	cv412	XVal Session 11	1	XVal Session 11-Typing - Text-1		2012-07-10 09:20:14.205000
	Edit pad (rev 540)		Kate	cv406	XVal Session 11	1	XVal Session 11-Typing - Text-1		2012-07-10 09:20:14.453000
	Edit pad (rev 541)		greg	cv412	XVal Session 11	1	XVal Session 11-Typing - Text-1		2012-07-10 09:20:14.713000
	Edit pad (rev 542)		greg	cv412	XVal Session 11	1	XVal Session 11-Typing - Text-1		2012-07-10 09:20:15.210000
	Edit pad (rev 543)		Kate	cv406	XVal Session 11	1	XVal Session 11-Typing - Text-1		2012-07-10 09:20:15.424000
	Edit pad (rev 544)		greg	cv412	XVal Session 11	1	XVal Session 11-Typing - Text-1		2012-07-10 09:20:15.715000
	Edit pad (rev 545)		jeral	cv311	XVal Session 11	1	XVal Session 11-Typing - Text-1		2012-07-10 09:20:15.828000
	Edit pad (rev 546)		Kate	cv406	XVal Session 11	1	XVal Session 11-Typing - Text-1		2012-07-10 09:20:15.927000
	Edit pad (rev 547)		greg	cv412	XVal Session 11	1	XVal Session 11-Typing - Text-1		2012-07-10 09:20:16.208000
	Edit pad (rev 548)		jeral	cv311	XVal Session 11	1	XVal Session 11-Typing - Text-1		2012-07-10 09:20:16.330000
	Edit pad (rev 549)		Kate	cv406	XVal Session 11	1	XVal Session 11-Typing - Text-1		2012-07-10 09:20:16.438000
	Edit pad (rev 550)		greg	cv412	XVal Session 11	1	XVal Session 11-Typing - Text-1		2012-07-10 09:20:16.710000
	Edit pad (rev 551)		Kate	cv406	XVal Session 11	1	XVal Session 11-Typing - Text-1		2012-07-10 09:20:16.939000
	Edit pad (rev 552)		greg	cv412	XVal Session 11	1	XVal Session 11-Typing - Text-1		2012-07-10 09:20:17.209000
	Edit pad (rev 553)		Kate	cv406	XVal Session 11	1	XVal Session 11-Typing - Text-1		2012-07-10 09:20:17.440000
	Edit pad (rev 554)		greg	cv412	XVal Session 11	1	XVal Session 11-Typing - Text-1		2012-07-10 09:20:17.709000
	Edit pad (rev 555)		greg	cv412	XVal Session 11	1	XVal Session 11-Typing - Text-1		2012-07-10 09:20:18.214000
	Edit pad (rev 556)		greg	cv412	XVal Session 11	1	XVal Session 11-Typing - Text-1		2012-07-10 09:20:18.738000
	Edit pad (rev 557)		Kate	cv406	XVal Session 11	1	XVal Session 11-Typing - Text-1		2012-07-10 09:20:18.915000
	Edit pad (rev 558)		nic	cv403	XVal Session 11	1	XVal Session 11-Typing - Text-1		2012-07-10 09:20:19.023000
	Edit pad (rev 559)		greg	cv412	XVal Session 11	1	XVal Session 11-Typing - Text-1		2012-07-10 09:20:19.211000
	Edit pad (rev 560)		Kate	cv406	XVal Session 11	1	XVal Session 11-Typing - Text-1		2012-07-10 09:20:19.687000
	Edit pad (rev 561)		greg	cv412	XVal Session 11	1	XVal Session 11-Typing - Text-1		2012-07-10 09:20:19.714000
	Edit pad (rev 562)		Kate	cv406	XVal Session 11	1	XVal Session 11-Typing - Text-1		2012-07-10 09:20:20.189000
	Edit pad (rev 563)		greg	cv412	XVal Session 11	1	XVal Session 11-Typing - Text-1		2012-07-10 09:20:20.246000
	Edit pad (rev 564)		greg	cv412	XVal Session 11	1	XVal Session 11-Typing - Text-1		2012-07-10 09:20:20.724000
	Edit pad (rev 565)		greg	cv412	XVal Session 11	1	XVal Session 11-Typing - Text-1		2012-07-10 09:20:21.225000
	Edit pad (rev 566)		Kate	cv406	XVal Session 11	1	XVal Session 11-Typing - Text-1		2012-07-10 09:20:21.254000
	Edit pad (rev 567)		greg	cv412	XVal Session 11	1	XVal Session 11-Typing - Text-1		2012-07-10 09:20:21.724000
	Edit pad (rev 568)		Kate	cv406	XVal Session 11	1	XVal Session 11-Typing - Text-1		2012-07-10 09:20:21.767000
	Edit pad (rev 569)		jeral	cv311	XVal Session 11	1	XVal Session 11-Typing - Text-1		2012-07-10 09:20:21.899000
	Edit pad (rev 570)		greg	cv412	XVal Session 11	1	XVal Session 11-Typing - Text-1		2012-07-10 09:20:22.226000
	Edit pad (rev 571)		Kate	cv406	XVal Session 11	1	XVal Session 11-Typing - Text-1		2012-07-10 09:20:22.268000
	Edit pad (rev 572)		jeral	cv311	XVal Session 11	1	XVal Session 11-Typing - Text-1		2012-07-10 09:20:22.409000
	Edit pad (rev 573)		greg	cv412	XVal Session 11	1	XVal Session 11-Typing - Text-1		2012-07-10 09:20:22.730000
	Edit pad (rev 574)		Kate	cv406	XVal Session 11	1	XVal Session 11-Typing - Text-1		2012-07-10 09:20:22.774000
	Edit pad (rev 575)		greg	cv412	XVal Session 11	1	XVal Session 11-Typing - Text-1		2012-07-10 09:20:23.227000
	Edit pad (rev 576)		Kate	cv406	XVal Session 11	1	XVal Session 11-Typing - Text-1		2012-07-10 09:20:23.276000
	Edit pad (rev 577)		greg	cv412	XVal Session 11	1	XVal Session 11-Typing - Text-1		2012-07-10 09:20:23.732000
	Edit pad (rev 578)		Kate	cv406	XVal Session 11	1	XVal Session 11-Typing - Text-1		2012-07-10 09:20:23.784000
	Edit pad (rev 579)		greg	cv412	XVal Session 11	1	XVal Session 11-Typing - Text-1		2012-07-10 09:20:24.240000
	Edit pad (rev 580)		greg	cv412	XVal Session 11	1	XVal Session 11-Typing - Text-1		2012-07-10 09:20:24.742000
	Edit pad (rev 581)		greg	cv412	XVal Session 11	1	XVal Session 11-Typing - Text-1		2012-07-10 09:20:25.262000
	Edit pad (rev 582)		Kate	cv406	XVal Session 11	1	XVal Session 11-Typing - Text-1		2012-07-10 09:20:25.704000
	Edit pad (rev 583)		greg	cv412	XVal Session 11	1	XVal Session 11-Typing - Text-1		2012-07-10 09:20:25.755000
	Edit pad (rev 584)		Kate	cv406	XVal Session 11	1	XVal Session 11-Typing - Text-1		2012-07-10 09:20:26.207000
	Edit pad (rev 585)		greg	cv412	XVal Session 11	1	XVal Session 11-Typing - Text-1		2012-07-10 09:20:26.265000
	Edit pad (rev 586)		Kate	cv406	XVal Session 11	1	XVal Session 11-Typing - Text-1		2012-07-10 09:20:26.705000
	Edit pad (rev 587)		greg	cv412	XVal Session 11	1	XVal Session 11-Typing - Text-1		2012-07-10 09:20:26.771000
	Edit pad (rev 588)		Kate	cv406	XVal Session 11	1	XVal Session 11-Typing - Text-1		2012-07-10 09:20:27.204000
	Edit pad (rev 589)		jeral	cv311	XVal Session 11	1	XVal Session 11-Typing - Text-1		2012-07-10 09:20:27.240000
	Edit pad (rev 590)		greg	cv412	XVal Session 11	1	XVal Session 11-Typing - Text-1		2012-07-10 09:20:27.276000
	Edit pad (rev 591)		Kate	cv406	XVal Session 11	1	XVal Session 11-Typing - Text-1		2012-07-10 09:20:27.705000
	Edit pad (rev 592)		greg	cv412	XVal Session 11	1	XVal Session 11-Typing - Text-1		2012-07-10 09:20:27.788000
	Edit pad (rev 593)		Kate	cv406	XVal Session 11	1	XVal Session 11-Typing - Text-1		2012-07-10 09:20:28.205000
	Edit pad (rev 594)		greg	cv412	XVal Session 11	1	XVal Session 11-Typing - Text-1		2012-07-10 09:20:28.293000
	Edit pad (rev 595)		greg	cv412	XVal Session 11	1	XVal Session 11-Typing - Text-1		2012-07-10 09:20:28.828000
	Edit pad (rev 596)		greg	cv412	XVal Session 11	1	XVal Session 11-Typing - Text-1		2012-07-10 09:20:29.315000
	Edit pad (rev 597)		greg	cv412	XVal Session 11	1	XVal Session 11-Typing - Text-1		2012-07-10 09:20:29.824000
	Edit pad (rev 598)		greg	cv412	XVal Session 11	1	XVal Session 11-Typing - Text-1		2012-07-10 09:20:30.335000
	Edit pad (rev 599)		greg	cv412	XVal Session 11	1	XVal Session 11-Typing - Text-1		2012-07-10 09:20:30.843000
	Edit pad (rev 600)		greg	cv412	XVal Session 11	1	XVal Session 11-Typing - Text-1		2012-07-10 09:20:31.339000
	Edit pad (rev 601)		Kate	cv406	XVal Session 11	1	XVal Session 11-Typing - Text-1		2012-07-10 09:20:31.408000
	Edit pad (rev 602)		greg	cv412	XVal Session 11	1	XVal Session 11-Typing - Text-1		2012-07-10 09:20:31.851000
	Edit pad (rev 603)		Kate	cv406	XVal Session 11	1	XVal Session 11-Typing - Text-1		2012-07-10 09:20:31.919000
	Edit pad (rev 604)		greg	cv412	XVal Session 11	1	XVal Session 11-Typing - Text-1		2012-07-10 09:20:32.352000
	Edit pad (rev 605)		greg	cv412	XVal Session 11	1	XVal Session 11-Typing - Text-1		2012-07-10 09:20:32.849000
	Edit pad (rev 606)		greg	cv412	XVal Session 11	1	XVal Session 11-Typing - Text-1		2012-07-10 09:20:33.354000
	Edit pad (rev 607)		greg	cv412	XVal Session 11	1	XVal Session 11-Typing - Text-1		2012-07-10 09:20:33.849000
	Edit pad (rev 608)		greg	cv412	XVal Session 11	1	XVal Session 11-Typing - Text-1		2012-07-10 09:20:34.349000
	Edit pad (rev 609)		Kate	cv406	XVal Session 11	1	XVal Session 11-Typing - Text-1		2012-07-10 09:20:34.637000
	Edit pad (rev 610)		greg	cv412	XVal Session 11	1	XVal Session 11-Typing - Text-1		2012-07-10 09:20:34.850000
	Edit pad (rev 611)		jeral	cv311	XVal Session 11	1	XVal Session 11-Typing - Text-1		2012-07-10 09:20:34.910000
	Edit pad (rev 612)		Kate	cv406	XVal Session 11	1	XVal Session 11-Typing - Text-1		2012-07-10 09:20:35.142000
	Edit pad (rev 613)		greg	cv412	XVal Session 11	1	XVal Session 11-Typing - Text-1		2012-07-10 09:20:35.351000
	Edit pad (rev 614)		jeral	cv311	XVal Session 11	1	XVal Session 11-Typing - Text-1		2012-07-10 09:20:35.415000
	Edit pad (rev 615)		Kate	cv406	XVal Session 11	1	XVal Session 11-Typing - Text-1		2012-07-10 09:20:35.642000
	Edit pad (rev 616)		greg	cv412	XVal Session 11	1	XVal Session 11-Typing - Text-1		2012-07-10 09:20:35.852000
	Edit pad (rev 617)		Kate	cv406	XVal Session 11	1	XVal Session 11-Typing - Text-1		2012-07-10 09:20:36.143000
	Edit pad (rev 618)		Kate	cv406	XVal Session 11	1	XVal Session 11-Typing - Text-1		2012-07-10 09:20:36.643000
	Edit pad (rev 619)		Kate	cv406	XVal Session 11	1	XVal Session 11-Typing - Text-1		2012-07-10 09:20:37.143000
	Edit pad (rev 620)		Kate	cv406	XVal Session 11	1	XVal Session 11-Typing - Text-1		2012-07-10 09:20:38.444000
	Edit pad (rev 621)		Kate	cv406	XVal Session 11	1	XVal Session 11-Typing - Text-1		2012-07-10 09:20:39.067000
	Edit pad (rev 622)		Kate	cv406	XVal Session 11	1	XVal Session 11-Typing - Text-1		2012-07-10 09:20:39.571000
	Edit pad (rev 623)		Kate	cv406	XVal Session 11	1	XVal Session 11-Typing - Text-1		2012-07-10 09:20:40.077000
	Edit pad (rev 624)		greg	cv412	XVal Session 11	1	XVal Session 11-Typing - Text-1		2012-07-10 09:20:40.571000
	Edit pad (rev 625)		Kate	cv406	XVal Session 11	1	XVal Session 11-Typing - Text-1		2012-07-10 09:20:40.580000
	Edit pad (rev 626)		greg	cv412	XVal Session 11	1	XVal Session 11-Typing - Text-1		2012-07-10 09:20:41.086000
	Edit pad (rev 627)		greg	cv412	XVal Session 11	1	XVal Session 11-Typing - Text-1		2012-07-10 09:20:41.585000
	Edit pad (rev 628)		Kate	cv406	XVal Session 11	1	XVal Session 11-Typing - Text-1		2012-07-10 09:20:41.673000
	Edit pad (rev 629)		greg	cv412	XVal Session 11	1	XVal Session 11-Typing - Text-1		2012-07-10 09:20:42.084000
	Edit pad (rev 630)		Kate	cv406	XVal Session 11	1	XVal Session 11-Typing - Text-1		2012-07-10 09:20:42.185000
	Edit pad (rev 631)		greg	cv412	XVal Session 11	1	XVal Session 11-Typing - Text-1		2012-07-10 09:20:42.588000
	Edit pad (rev 632)		Kate	cv406	XVal Session 11	1	XVal Session 11-Typing - Text-1		2012-07-10 09:20:42.694000
	Edit pad (rev 633)		greg	cv412	XVal Session 11	1	XVal Session 11-Typing - Text-1		2012-07-10 09:20:43.088000
	Edit pad (rev 634)		greg	cv412	XVal Session 11	1	XVal Session 11-Typing - Text-1		2012-07-10 09:20:43.597000
	Edit pad (rev 635)		greg	cv412	XVal Session 11	1	XVal Session 11-Typing - Text-1		2012-07-10 09:20:44.106000
	Edit pad (rev 636)		jeral	cv311	XVal Session 11	1	XVal Session 11-Typing - Text-1		2012-07-10 09:20:44.404000
	Edit pad (rev 637)		greg	cv412	XVal Session 11	1	XVal Session 11-Typing - Text-1		2012-07-10 09:20:44.615000
	Edit pad (rev 638)		Kate	cv406	XVal Session 11	1	XVal Session 11-Typing - Text-1		2012-07-10 09:20:44.688000
	Edit pad (rev 639)		jeral	cv311	XVal Session 11	1	XVal Session 11-Typing - Text-1		2012-07-10 09:20:44.911000
	Edit pad (rev 640)		greg	cv412	XVal Session 11	1	XVal Session 11-Typing - Text-1		2012-07-10 09:20:45.115000
	Edit pad (rev 641)		greg	cv412	XVal Session 11	1	XVal Session 11-Typing - Text-1		2012-07-10 09:20:45.766000
	Edit pad (rev 642)		Kate	cv406	XVal Session 11	1	XVal Session 11-Typing - Text-1		2012-07-10 09:20:46.007000
	Edit pad (rev 643)		greg	cv412	XVal Session 11	1	XVal Session 11-Typing - Text-1		2012-07-10 09:20:46.271000
	Edit pad (rev 644)		Kate	cv406	XVal Session 11	1	XVal Session 11-Typing - Text-1		2012-07-10 09:20:46.517000
	Edit pad (rev 645)		greg	cv412	XVal Session 11	1	XVal Session 11-Typing - Text-1		2012-07-10 09:20:46.769000
	Edit pad (rev 646)		Kate	cv406	XVal Session 11	1	XVal Session 11-Typing - Text-1		2012-07-10 09:20:47.016000
	Edit pad (rev 647)		Kate	cv406	XVal Session 11	1	XVal Session 11-Typing - Text-1		2012-07-10 09:20:47.518000
	Edit pad (rev 648)		Kate	cv406	XVal Session 11	1	XVal Session 11-Typing - Text-1		2012-07-10 09:20:48.018000
	Edit pad (rev 649)		Kate	cv406	XVal Session 11	1	XVal Session 11-Typing - Text-1		2012-07-10 09:20:48.518000
	Edit pad (rev 650)		Kate	cv406	XVal Session 11	1	XVal Session 11-Typing - Text-1		2012-07-10 09:20:49.116000
	Edit pad (rev 651)		Kate	cv406	XVal Session 11	1	XVal Session 11-Typing - Text-1		2012-07-10 09:20:49.937000
	Edit pad (rev 652)		Kate	cv406	XVal Session 11	1	XVal Session 11-Typing - Text-1		2012-07-10 09:20:51.270000
	Edit pad (rev 653)		Kate	cv406	XVal Session 11	1	XVal Session 11-Typing - Text-1		2012-07-10 09:20:51.772000
	Edit pad (rev 654)		Kate	cv406	XVal Session 11	1	XVal Session 11-Typing - Text-1		2012-07-10 09:20:53.644000
	Edit pad (rev 655)		Kate	cv406	XVal Session 11	1	XVal Session 11-Typing - Text-1		2012-07-10 09:20:54.149000
	Edit pad (rev 656)		Kate	cv406	XVal Session 11	1	XVal Session 11-Typing - Text-1		2012-07-10 09:20:54.658000
	Edit pad (rev 657)		Kate	cv406	XVal Session 11	1	XVal Session 11-Typing - Text-1		2012-07-10 09:20:55.236000
	Edit pad (rev 658)		Kate	cv406	XVal Session 11	1	XVal Session 11-Typing - Text-1		2012-07-10 09:20:55.735000
	Edit pad (rev 659)		jeral	cv311	XVal Session 11	1	XVal Session 11-Typing - Text-1		2012-07-10 09:20:56.182000
	Edit pad (rev 660)		Kate	cv406	XVal Session 11	1	XVal Session 11-Typing - Text-1		2012-07-10 09:20:56.236000
	Edit pad (rev 661)		jeral	cv311	XVal Session 11	1	XVal Session 11-Typing - Text-1		2012-07-10 09:20:56.702000
	Edit pad (rev 662)		Kate	cv406	XVal Session 11	1	XVal Session 11-Typing - Text-1		2012-07-10 09:20:57.081000
	Edit pad (rev 663)		jeral	cv311	XVal Session 11	1	XVal Session 11-Typing - Text-1		2012-07-10 09:20:57.238000
	Edit pad (rev 664)		jeral	cv311	XVal Session 11	1	XVal Session 11-Typing - Text-1		2012-07-10 09:20:57.739000
	Edit pad (rev 665)		nic	cv403	XVal Session 11	1	XVal Session 11-Typing - Text-1		2012-07-10 09:20:57.959000
	Edit pad (rev 666)		jeral	cv311	XVal Session 11	1	XVal Session 11-Typing - Text-1		2012-07-10 09:20:58.255000
	Edit pad (rev 667)		nic	cv403	XVal Session 11	1	XVal Session 11-Typing - Text-1		2012-07-10 09:20:58.473000
	Edit pad (rev 668)		jeral	cv311	XVal Session 11	1	XVal Session 11-Typing - Text-1		2012-07-10 09:20:58.754000
	Edit pad (rev 669)		nic	cv403	XVal Session 11	1	XVal Session 11-Typing - Text-1		2012-07-10 09:20:58.983000
	Edit pad (rev 670)		jeral	cv311	XVal Session 11	1	XVal Session 11-Typing - Text-1		2012-07-10 09:20:59.253000
	Edit pad (rev 671)		Kate	cv406	XVal Session 11	1	XVal Session 11-Typing - Text-1		2012-07-10 09:20:59.418000
	Chat	someone take the paragraph starting with unahppy	greg	cv412	XVal Session 11	1	XVal Session 11-Typing - Text-1		2012-07-10 09:20:59.486000
	Edit pad (rev 672)		jeral	cv311	XVal Session 11	1	XVal Session 11-Typing - Text-1		2012-07-10 09:20:59.755000
	Edit pad (rev 673)		Kate	cv406	XVal Session 11	1	XVal Session 11-Typing - Text-1		2012-07-10 09:20:59.922000
	Edit pad (rev 674)		jeral	cv311	XVal Session 11	1	XVal Session 11-Typing - Text-1		2012-07-10 09:21:00.253000
	Edit pad (rev 675)		Kate	cv406	XVal Session 11	1	XVal Session 11-Typing - Text-1		2012-07-10 09:21:00.422000
	Edit pad (rev 676)		jeral	cv311	XVal Session 11	1	XVal Session 11-Typing - Text-1		2012-07-10 09:21:00.760000
	Edit pad (rev 677)		Kate	cv406	XVal Session 11	1	XVal Session 11-Typing - Text-1		2012-07-10 09:21:00.922000
	Edit pad (rev 678)		jeral	cv311	XVal Session 11	1	XVal Session 11-Typing - Text-1		2012-07-10 09:21:01.254000
	Edit pad (rev 679)		Kate	cv406	XVal Session 11	1	XVal Session 11-Typing - Text-1		2012-07-10 09:21:01.423000
	Edit pad (rev 680)		jeral	cv311	XVal Session 11	1	XVal Session 11-Typing - Text-1		2012-07-10 09:21:01.759000
	Edit pad (rev 681)		jeral	cv311	XVal Session 11	1	XVal Session 11-Typing - Text-1		2012-07-10 09:21:02.260000
	Edit pad (rev 682)		nic	cv403	XVal Session 11	1	XVal Session 11-Typing - Text-1		2012-07-10 09:21:02.272000
	Edit pad (rev 683)		Kate	cv406	XVal Session 11	1	XVal Session 11-Typing - Text-1		2012-07-10 09:21:02.590000
	Edit pad (rev 684)		jeral	cv311	XVal Session 11	1	XVal Session 11-Typing - Text-1		2012-07-10 09:21:02.761000
	Edit pad (rev 685)		nic	cv403	XVal Session 11	1	XVal Session 11-Typing - Text-1		2012-07-10 09:21:02.778000
	Edit pad (rev 686)		jeral	cv311	XVal Session 11	1	XVal Session 11-Typing - Text-1		2012-07-10 09:21:03.270000
	Edit pad (rev 687)		jeral	cv311	XVal Session 11	1	XVal Session 11-Typing - Text-1		2012-07-10 09:21:03.776000
	Edit pad (rev 688)		nic	cv403	XVal Session 11	1	XVal Session 11-Typing - Text-1		2012-07-10 09:21:03.958000
	Edit pad (rev 689)		jeral	cv311	XVal Session 11	1	XVal Session 11-Typing - Text-1		2012-07-10 09:21:04.276000
	Edit pad (rev 690)		nic	cv403	XVal Session 11	1	XVal Session 11-Typing - Text-1		2012-07-10 09:21:04.616000
	Edit pad (rev 691)		jeral	cv311	XVal Session 11	1	XVal Session 11-Typing - Text-1		2012-07-10 09:21:04.793000
	Edit pad (rev 692)		Kate	cv406	XVal Session 11	1	XVal Session 11-Typing - Text-1		2012-07-10 09:21:05.018000
	Edit pad (rev 693)		jeral	cv311	XVal Session 11	1	XVal Session 11-Typing - Text-1		2012-07-10 09:21:05.301000
	Edit pad (rev 694)		Kate	cv406	XVal Session 11	1	XVal Session 11-Typing - Text-1		2012-07-10 09:21:05.517000
	Edit pad (rev 695)		jeral	cv311	XVal Session 11	1	XVal Session 11-Typing - Text-1		2012-07-10 09:21:05.801000
	Edit pad (rev 696)		Kate	cv406	XVal Session 11	1	XVal Session 11-Typing - Text-1		2012-07-10 09:21:06.019000
	Edit pad (rev 697)		jeral	cv311	XVal Session 11	1	XVal Session 11-Typing - Text-1		2012-07-10 09:21:06.300000
	Edit pad (rev 698)		Kate	cv406	XVal Session 11	1	XVal Session 11-Typing - Text-1		2012-07-10 09:21:06.518000
	Edit pad (rev 699)		jeral	cv311	XVal Session 11	1	XVal Session 11-Typing - Text-1		2012-07-10 09:21:06.802000
	Edit pad (rev 700)		Kate	cv406	XVal Session 11	1	XVal Session 11-Typing - Text-1		2012-07-10 09:21:07.016000
	Edit pad (rev 701)		greg	cv412	XVal Session 11	1	XVal Session 11-Typing - Text-1		2012-07-10 09:21:07.144000
	Edit pad (rev 702)		nic	cv403	XVal Session 11	1	XVal Session 11-Typing - Text-1		2012-07-10 09:21:07.261000
	Edit pad (rev 703)		jeral	cv311	XVal Session 11	1	XVal Session 11-Typing - Text-1		2012-07-10 09:21:07.304000
	Edit pad (rev 704)		Kate	cv406	XVal Session 11	1	XVal Session 11-Typing - Text-1		2012-07-10 09:21:07.517000
	Edit pad (rev 705)		greg	cv412	XVal Session 11	1	XVal Session 11-Typing - Text-1		2012-07-10 09:21:07.646000
	Edit pad (rev 706)		jeral	cv311	XVal Session 11	1	XVal Session 11-Typing - Text-1		2012-07-10 09:21:07.799000
	Edit pad (rev 707)		Kate	cv406	XVal Session 11	1	XVal Session 11-Typing - Text-1		2012-07-10 09:21:08.018000
	Edit pad (rev 708)		nic	cv403	XVal Session 11	1	XVal Session 11-Typing - Text-1		2012-07-10 09:21:08.143000
	Edit pad (rev 709)		greg	cv412	XVal Session 11	1	XVal Session 11-Typing - Text-1		2012-07-10 09:21:08.148000
	Edit pad (rev 710)		jeral	cv311	XVal Session 11	1	XVal Session 11-Typing - Text-1		2012-07-10 09:21:08.300000
	Edit pad (rev 711)		Kate	cv406	XVal Session 11	1	XVal Session 11-Typing - Text-1		2012-07-10 09:21:08.523000
	Edit pad (rev 712)		greg	cv412	XVal Session 11	1	XVal Session 11-Typing - Text-1		2012-07-10 09:21:08.648000
	Edit pad (rev 713)		jeral	cv311	XVal Session 11	1	XVal Session 11-Typing - Text-1		2012-07-10 09:21:08.800000
	Edit pad (rev 714)		greg	cv412	XVal Session 11	1	XVal Session 11-Typing - Text-1		2012-07-10 09:21:09.146000
	Edit pad (rev 715)		jeral	cv311	XVal Session 11	1	XVal Session 11-Typing - Text-1		2012-07-10 09:21:09.301000
	Edit pad (rev 716)		nic	cv403	XVal Session 11	1	XVal Session 11-Typing - Text-1		2012-07-10 09:21:09.333000
	Edit pad (rev 717)		greg	cv412	XVal Session 11	1	XVal Session 11-Typing - Text-1		2012-07-10 09:21:09.653000
	Edit pad (rev 718)		jeral	cv311	XVal Session 11	1	XVal Session 11-Typing - Text-1		2012-07-10 09:21:09.806000
	Edit pad (rev 719)		greg	cv412	XVal Session 11	1	XVal Session 11-Typing - Text-1		2012-07-10 09:21:10.159000
	Edit pad (rev 720)		jeral	cv311	XVal Session 11	1	XVal Session 11-Typing - Text-1		2012-07-10 09:21:10.316000
	Edit pad (rev 721)		greg	cv412	XVal Session 11	1	XVal Session 11-Typing - Text-1		2012-07-10 09:21:10.645000
	Edit pad (rev 722)		Kate	cv406	XVal Session 11	1	XVal Session 11-Typing - Text-1		2012-07-10 09:21:10.683000
	Edit pad (rev 723)		jeral	cv311	XVal Session 11	1	XVal Session 11-Typing - Text-1		2012-07-10 09:21:10.815000
	Edit pad (rev 724)		greg	cv412	XVal Session 11	1	XVal Session 11-Typing - Text-1		2012-07-10 09:21:11.146000
	Edit pad (rev 725)		Kate	cv406	XVal Session 11	1	XVal Session 11-Typing - Text-1		2012-07-10 09:21:11.210000
	Edit pad (rev 726)		jeral	cv311	XVal Session 11	1	XVal Session 11-Typing - Text-1		2012-07-10 09:21:11.314000
	Edit pad (rev 727)		greg	cv412	XVal Session 11	1	XVal Session 11-Typing - Text-1		2012-07-10 09:21:11.647000
	Edit pad (rev 728)		Kate	cv406	XVal Session 11	1	XVal Session 11-Typing - Text-1		2012-07-10 09:21:11.719000
	Edit pad (rev 729)		greg	cv412	XVal Session 11	1	XVal Session 11-Typing - Text-1		2012-07-10 09:21:12.146000
	Edit pad (rev 730)		Kate	cv406	XVal Session 11	1	XVal Session 11-Typing - Text-1		2012-07-10 09:21:12.236000
	Edit pad (rev 731)		jeral	cv311	XVal Session 11	1	XVal Session 11-Typing - Text-1		2012-07-10 09:21:12.455000
	Edit pad (rev 732)		nic	cv403	XVal Session 11	1	XVal Session 11-Typing - Text-1		2012-07-10 09:21:12.496000
	Edit pad (rev 733)		greg	cv412	XVal Session 11	1	XVal Session 11-Typing - Text-1		2012-07-10 09:21:12.650000
	Edit pad (rev 734)		Kate	cv406	XVal Session 11	1	XVal Session 11-Typing - Text-1		2012-07-10 09:21:12.736000
	Edit pad (rev 735)		jeral	cv311	XVal Session 11	1	XVal Session 11-Typing - Text-1		2012-07-10 09:21:12.963000
	Edit pad (rev 736)		nic	cv403	XVal Session 11	1	XVal Session 11-Typing - Text-1		2012-07-10 09:21:13.027000
	Edit pad (rev 737)		greg	cv412	XVal Session 11	1	XVal Session 11-Typing - Text-1		2012-07-10 09:21:13.149000
	Edit pad (rev 738)		Kate	cv406	XVal Session 11	1	XVal Session 11-Typing - Text-1		2012-07-10 09:21:13.239000
	Edit pad (rev 739)		jeral	cv311	XVal Session 11	1	XVal Session 11-Typing - Text-1		2012-07-10 09:21:13.465000
	Edit pad (rev 740)		greg	cv412	XVal Session 11	1	XVal Session 11-Typing - Text-1		2012-07-10 09:21:13.653000
	Edit pad (rev 741)		nic	cv403	XVal Session 11	1	XVal Session 11-Typing - Text-1		2012-07-10 09:21:13.714000
	Edit pad (rev 742)		Kate	cv406	XVal Session 11	1	XVal Session 11-Typing - Text-1		2012-07-10 09:21:13.738000
	Edit pad (rev 743)		jeral	cv311	XVal Session 11	1	XVal Session 11-Typing - Text-1		2012-07-10 09:21:13.981000
	Edit pad (rev 744)		greg	cv412	XVal Session 11	1	XVal Session 11-Typing - Text-1		2012-07-10 09:21:14.154000
	Edit pad (rev 745)		nic	cv403	XVal Session 11	1	XVal Session 11-Typing - Text-1		2012-07-10 09:21:14.216000
	Edit pad (rev 746)		Kate	cv406	XVal Session 11	1	XVal Session 11-Typing - Text-1		2012-07-10 09:21:14.248000
	Edit pad (rev 747)		jeral	cv311	XVal Session 11	1	XVal Session 11-Typing - Text-1		2012-07-10 09:21:14.472000
	Edit pad (rev 748)		greg	cv412	XVal Session 11	1	XVal Session 11-Typing - Text-1		2012-07-10 09:21:14.654000
	Edit pad (rev 749)		Kate	cv406	XVal Session 11	1	XVal Session 11-Typing - Text-1		2012-07-10 09:21:14.750000
	Edit pad (rev 750)		jeral	cv311	XVal Session 11	1	XVal Session 11-Typing - Text-1		2012-07-10 09:21:14.972000
	Edit pad (rev 751)		greg	cv412	XVal Session 11	1	XVal Session 11-Typing - Text-1		2012-07-10 09:21:15.163000
	Edit pad (rev 752)		jeral	cv311	XVal Session 11	1	XVal Session 11-Typing - Text-1		2012-07-10 09:21:15.474000
	Edit pad (rev 753)		greg	cv412	XVal Session 11	1	XVal Session 11-Typing - Text-1		2012-07-10 09:21:15.766000
	Edit pad (rev 754)		jeral	cv311	XVal Session 11	1	XVal Session 11-Typing - Text-1		2012-07-10 09:21:15.973000
	Edit pad (rev 755)		Kate	cv406	XVal Session 11	1	XVal Session 11-Typing - Text-1		2012-07-10 09:21:16.240000
	Edit pad (rev 756)		greg	cv412	XVal Session 11	1	XVal Session 11-Typing - Text-1		2012-07-10 09:21:16.275000
	Edit pad (rev 757)		jeral	cv311	XVal Session 11	1	XVal Session 11-Typing - Text-1		2012-07-10 09:21:16.473000
	Edit pad (rev 758)		Kate	cv406	XVal Session 11	1	XVal Session 11-Typing - Text-1		2012-07-10 09:21:16.740000
	Edit pad (rev 759)		greg	cv412	XVal Session 11	1	XVal Session 11-Typing - Text-1		2012-07-10 09:21:16.773000
	Edit pad (rev 760)		jeral	cv311	XVal Session 11	1	XVal Session 11-Typing - Text-1		2012-07-10 09:21:17.009000
	Edit pad (rev 761)		Kate	cv406	XVal Session 11	1	XVal Session 11-Typing - Text-1		2012-07-10 09:21:17.252000
	Edit pad (rev 762)		greg	cv412	XVal Session 11	1	XVal Session 11-Typing - Text-1		2012-07-10 09:21:17.284000
	Edit pad (rev 763)		jeral	cv311	XVal Session 11	1	XVal Session 11-Typing - Text-1		2012-07-10 09:21:17.510000
	Edit pad (rev 764)		Kate	cv406	XVal Session 11	1	XVal Session 11-Typing - Text-1		2012-07-10 09:21:17.752000
	Edit pad (rev 765)		greg	cv412	XVal Session 11	1	XVal Session 11-Typing - Text-1		2012-07-10 09:21:17.809000
	Edit pad (rev 766)		jeral	cv311	XVal Session 11	1	XVal Session 11-Typing - Text-1		2012-07-10 09:21:18.021000
	Edit pad (rev 767)		Kate	cv406	XVal Session 11	1	XVal Session 11-Typing - Text-1		2012-07-10 09:21:18.252000
	Edit pad (rev 768)		greg	cv412	XVal Session 11	1	XVal Session 11-Typing - Text-1		2012-07-10 09:21:18.319000
	Edit pad (rev 769)		jeral	cv311	XVal Session 11	1	XVal Session 11-Typing - Text-1		2012-07-10 09:21:18.519000
	Edit pad (rev 770)		nic	cv403	XVal Session 11	1	XVal Session 11-Typing - Text-1		2012-07-10 09:21:18.718000
	Edit pad (rev 771)		Kate	cv406	XVal Session 11	1	XVal Session 11-Typing - Text-1		2012-07-10 09:21:18.767000
	Edit pad (rev 772)		greg	cv412	XVal Session 11	1	XVal Session 11-Typing - Text-1		2012-07-10 09:21:18.832000
	Edit pad (rev 773)		jeral	cv311	XVal Session 11	1	XVal Session 11-Typing - Text-1		2012-07-10 09:21:19.019000
	Edit pad (rev 774)		greg	cv412	XVal Session 11	1	XVal Session 11-Typing - Text-1		2012-07-10 09:21:19.334000
	Edit pad (rev 775)		jeral	cv311	XVal Session 11	1	XVal Session 11-Typing - Text-1		2012-07-10 09:21:19.525000
	Edit pad (rev 776)		greg	cv412	XVal Session 11	1	XVal Session 11-Typing - Text-1		2012-07-10 09:21:19.833000
	Edit pad (rev 777)		jeral	cv311	XVal Session 11	1	XVal Session 11-Typing - Text-1		2012-07-10 09:21:20.034000
	Edit pad (rev 778)		greg	cv412	XVal Session 11	1	XVal Session 11-Typing - Text-1		2012-07-10 09:21:20.350000
	Edit pad (rev 779)		nic	cv403	XVal Session 11	1	XVal Session 11-Typing - Text-1		2012-07-10 09:21:20.449000
	Edit pad (rev 780)		jeral	cv311	XVal Session 11	1	XVal Session 11-Typing - Text-1		2012-07-10 09:21:20.535000
	Edit pad (rev 781)		greg	cv412	XVal Session 11	1	XVal Session 11-Typing - Text-1		2012-07-10 09:21:20.849000
	Edit pad (rev 782)		jeral	cv311	XVal Session 11	1	XVal Session 11-Typing - Text-1		2012-07-10 09:21:21.037000
	Edit pad (rev 783)		greg	cv412	XVal Session 11	1	XVal Session 11-Typing - Text-1		2012-07-10 09:21:21.351000
	Edit pad (rev 784)		greg	cv412	XVal Session 11	1	XVal Session 11-Typing - Text-1		2012-07-10 09:21:21.849000
	Edit pad (rev 785)		Kate	cv406	XVal Session 11	1	XVal Session 11-Typing - Text-1		2012-07-10 09:21:21.908000
	Edit pad (rev 786)		greg	cv412	XVal Session 11	1	XVal Session 11-Typing - Text-1		2012-07-10 09:21:22.349000
	Edit pad (rev 787)		greg	cv412	XVal Session 11	1	XVal Session 11-Typing - Text-1		2012-07-10 09:21:22.852000
	Edit pad (rev 788)		greg	cv412	XVal Session 11	1	XVal Session 11-Typing - Text-1		2012-07-10 09:21:23.349000
	Edit pad (rev 789)		Kate	cv406	XVal Session 11	1	XVal Session 11-Typing - Text-1		2012-07-10 09:21:23.658000
	Edit pad (rev 790)		greg	cv412	XVal Session 11	1	XVal Session 11-Typing - Text-1		2012-07-10 09:21:23.847000
	Edit pad (rev 791)		greg	cv412	XVal Session 11	1	XVal Session 11-Typing - Text-1		2012-07-10 09:21:24.352000
	Edit pad (rev 792)		greg	cv412	XVal Session 11	1	XVal Session 11-Typing - Text-1		2012-07-10 09:21:24.852000
	Edit pad (rev 793)		Kate	cv406	XVal Session 11	1	XVal Session 11-Typing - Text-1		2012-07-10 09:21:24.920000
	Edit pad (rev 794)		greg	cv412	XVal Session 11	1	XVal Session 11-Typing - Text-1		2012-07-10 09:21:25.372000
	Edit pad (rev 795)		Kate	cv406	XVal Session 11	1	XVal Session 11-Typing - Text-1		2012-07-10 09:21:25.430000
	Edit pad (rev 796)		greg	cv412	XVal Session 11	1	XVal Session 11-Typing - Text-1		2012-07-10 09:21:25.857000
	Edit pad (rev 797)		Kate	cv406	XVal Session 11	1	XVal Session 11-Typing - Text-1		2012-07-10 09:21:25.935000
	Edit pad (rev 798)		greg	cv412	XVal Session 11	1	XVal Session 11-Typing - Text-1		2012-07-10 09:21:26.365000
	Edit pad (rev 799)		Kate	cv406	XVal Session 11	1	XVal Session 11-Typing - Text-1		2012-07-10 09:21:26.475000
	Edit pad (rev 800)		greg	cv412	XVal Session 11	1	XVal Session 11-Typing - Text-1		2012-07-10 09:21:26.941000
	Edit pad (rev 801)		nic	cv403	XVal Session 11	1	XVal Session 11-Typing - Text-1		2012-07-10 09:21:27.004000
	Edit pad (rev 802)		greg	cv412	XVal Session 11	1	XVal Session 11-Typing - Text-1		2012-07-10 09:21:27.365000
	Edit pad (rev 803)		nic	cv403	XVal Session 11	1	XVal Session 11-Typing - Text-1		2012-07-10 09:21:27.519000
	Edit pad (rev 804)		Kate	cv406	XVal Session 11	1	XVal Session 11-Typing - Text-1		2012-07-10 09:21:27.603000
	Edit pad (rev 805)		greg	cv412	XVal Session 11	1	XVal Session 11-Typing - Text-1		2012-07-10 09:21:27.867000
	Edit pad (rev 806)		nic	cv403	XVal Session 11	1	XVal Session 11-Typing - Text-1		2012-07-10 09:21:28.028000
	Edit pad (rev 807)		Kate	cv406	XVal Session 11	1	XVal Session 11-Typing - Text-1		2012-07-10 09:21:28.111000
	Edit pad (rev 808)		greg	cv412	XVal Session 11	1	XVal Session 11-Typing - Text-1		2012-07-10 09:21:28.371000
	Edit pad (rev 809)		nic	cv403	XVal Session 11	1	XVal Session 11-Typing - Text-1		2012-07-10 09:21:28.528000
	Edit pad (rev 810)		Kate	cv406	XVal Session 11	1	XVal Session 11-Typing - Text-1		2012-07-10 09:21:28.609000
	Edit pad (rev 811)		greg	cv412	XVal Session 11	1	XVal Session 11-Typing - Text-1		2012-07-10 09:21:28.874000
	Edit pad (rev 812)		nic	cv403	XVal Session 11	1	XVal Session 11-Typing - Text-1		2012-07-10 09:21:29.030000
	Edit pad (rev 813)		Kate	cv406	XVal Session 11	1	XVal Session 11-Typing - Text-1		2012-07-10 09:21:29.208000
	Edit pad (rev 814)		greg	cv412	XVal Session 11	1	XVal Session 11-Typing - Text-1		2012-07-10 09:21:29.381000
	Edit pad (rev 815)		greg	cv412	XVal Session 11	1	XVal Session 11-Typing - Text-1		2012-07-10 09:21:29.931000
	Edit pad (rev 816)		greg	cv412	XVal Session 11	1	XVal Session 11-Typing - Text-1		2012-07-10 09:21:30.444000
	Edit pad (rev 817)		nic	cv403	XVal Session 11	1	XVal Session 11-Typing - Text-1		2012-07-10 09:21:30.573000
	Edit pad (rev 818)		Kate	cv406	XVal Session 11	1	XVal Session 11-Typing - Text-1		2012-07-10 09:21:30.611000
	Edit pad (rev 819)		Kate	cv406	XVal Session 11	1	XVal Session 11-Typing - Text-1		2012-07-10 09:21:31.113000
	Edit pad (rev 820)		Kate	cv406	XVal Session 11	1	XVal Session 11-Typing - Text-1		2012-07-10 09:21:32.080000
	Edit pad (rev 821)		greg	cv412	XVal Session 11	1	XVal Session 11-Typing - Text-1		2012-07-10 09:21:32.083000
	Edit pad (rev 822)		Kate	cv406	XVal Session 11	1	XVal Session 11-Typing - Text-1		2012-07-10 09:21:32.113000
	Edit pad (rev 823)		greg	cv412	XVal Session 11	1	XVal Session 11-Typing - Text-1		2012-07-10 09:21:32.229000
	Edit pad (rev 824)		Kate	cv406	XVal Session 11	1	XVal Session 11-Typing - Text-1		2012-07-10 09:21:32.619000
	Edit pad (rev 825)		greg	cv412	XVal Session 11	1	XVal Session 11-Typing - Text-1		2012-07-10 09:21:32.744000
	Edit pad (rev 826)		Kate	cv406	XVal Session 11	1	XVal Session 11-Typing - Text-1		2012-07-10 09:21:33.118000
	Edit pad (rev 827)		greg	cv412	XVal Session 11	1	XVal Session 11-Typing - Text-1		2012-07-10 09:21:33.238000
	Edit pad (rev 828)		Kate	cv406	XVal Session 11	1	XVal Session 11-Typing - Text-1		2012-07-10 09:21:33.627000
	Edit pad (rev 829)		nic	cv403	XVal Session 11	1	XVal Session 11-Typing - Text-1		2012-07-10 09:21:33.654000
	Edit pad (rev 830)		greg	cv412	XVal Session 11	1	XVal Session 11-Typing - Text-1		2012-07-10 09:21:33.738000
	Edit pad (rev 831)		nic	cv403	XVal Session 11	1	XVal Session 11-Typing - Text-1		2012-07-10 09:21:34.203000
	Edit pad (rev 832)		greg	cv412	XVal Session 11	1	XVal Session 11-Typing - Text-1		2012-07-10 09:21:34.422000
	Edit pad (rev 833)		greg	cv412	XVal Session 11	1	XVal Session 11-Typing - Text-1		2012-07-10 09:21:34.927000
	Edit pad (rev 834)		nic	cv403	XVal Session 11	1	XVal Session 11-Typing - Text-1		2012-07-10 09:21:34.970000
	Edit pad (rev 835)		Kate	cv406	XVal Session 11	1	XVal Session 11-Typing - Text-1		2012-07-10 09:21:35.498000
	Edit pad (rev 836)		jeral	cv311	XVal Session 11	1	XVal Session 11-Typing - Text-1		2012-07-10 09:21:35.988000
	Edit pad (rev 837)		Kate	cv406	XVal Session 11	1	XVal Session 11-Typing - Text-1		2012-07-10 09:21:36.183000
	Edit pad (rev 838)		nic	cv403	XVal Session 11	1	XVal Session 11-Typing - Text-1		2012-07-10 09:21:36.604000
	Edit pad (rev 839)		Kate	cv406	XVal Session 11	1	XVal Session 11-Typing - Text-1		2012-07-10 09:21:36.982000
	Edit pad (rev 840)		Kate	cv406	XVal Session 11	1	XVal Session 11-Typing - Text-1		2012-07-10 09:21:38.094000
	Edit pad (rev 841)		Kate	cv406	XVal Session 11	1	XVal Session 11-Typing - Text-1		2012-07-10 09:21:38.595000
	Edit pad (rev 842)		greg	cv412	XVal Session 11	1	XVal Session 11-Typing - Text-1		2012-07-10 09:21:38.850000
	Edit pad (rev 843)		Kate	cv406	XVal Session 11	1	XVal Session 11-Typing - Text-1		2012-07-10 09:21:39.096000
	Edit pad (rev 844)		greg	cv412	XVal Session 11	1	XVal Session 11-Typing - Text-1		2012-07-10 09:21:39.349000
	Edit pad (rev 845)		Kate	cv406	XVal Session 11	1	XVal Session 11-Typing - Text-1		2012-07-10 09:21:39.595000
	Edit pad (rev 846)		nic	cv403	XVal Session 11	1	XVal Session 11-Typing - Text-1		2012-07-10 09:21:39.668000
	Edit pad (rev 847)		Kate	cv406	XVal Session 11	1	XVal Session 11-Typing - Text-1		2012-07-10 09:21:40.096000
	Edit pad (rev 848)		greg	cv412	XVal Session 11	1	XVal Session 11-Typing - Text-1		2012-07-10 09:21:40.100000
	Edit pad (rev 849)		greg	cv412	XVal Session 11	1	XVal Session 11-Typing - Text-1		2012-07-10 09:21:40.614000
	Edit pad (rev 850)		greg	cv412	XVal Session 11	1	XVal Session 11-Typing - Text-1		2012-07-10 09:21:41.105000
	Edit pad (rev 851)		greg	cv412	XVal Session 11	1	XVal Session 11-Typing - Text-1		2012-07-10 09:21:41.600000
	Edit pad (rev 852)		Kate	cv406	XVal Session 11	1	XVal Session 11-Typing - Text-1		2012-07-10 09:21:42.040000
	Edit pad (rev 853)		greg	cv412	XVal Session 11	1	XVal Session 11-Typing - Text-1		2012-07-10 09:21:42.101000
	Edit pad (rev 854)		jeral	cv311	XVal Session 11	1	XVal Session 11-Typing - Text-1		2012-07-10 09:21:42.168000
	Edit pad (rev 855)		greg	cv412	XVal Session 11	1	XVal Session 11-Typing - Text-1		2012-07-10 09:21:42.614000
	Edit pad (rev 856)		Kate	cv406	XVal Session 11	1	XVal Session 11-Typing - Text-1		2012-07-10 09:21:43.057000
	Edit pad (rev 857)		greg	cv412	XVal Session 11	1	XVal Session 11-Typing - Text-1		2012-07-10 09:21:43.119000
	Edit pad (rev 858)		Kate	cv406	XVal Session 11	1	XVal Session 11-Typing - Text-1		2012-07-10 09:21:43.605000
	Edit pad (rev 859)		greg	cv412	XVal Session 11	1	XVal Session 11-Typing - Text-1		2012-07-10 09:21:43.619000
	Edit pad (rev 860)		greg	cv412	XVal Session 11	1	XVal Session 11-Typing - Text-1		2012-07-10 09:21:44.124000
	Edit pad (rev 861)		Kate	cv406	XVal Session 11	1	XVal Session 11-Typing - Text-1		2012-07-10 09:21:44.248000
	Edit pad (rev 862)		greg	cv412	XVal Session 11	1	XVal Session 11-Typing - Text-1		2012-07-10 09:21:44.630000
	Edit pad (rev 863)		greg	cv412	XVal Session 11	1	XVal Session 11-Typing - Text-1		2012-07-10 09:21:45.140000
	Edit pad (rev 864)		greg	cv412	XVal Session 11	1	XVal Session 11-Typing - Text-1		2012-07-10 09:21:45.646000
	Edit pad (rev 865)		greg	cv412	XVal Session 11	1	XVal Session 11-Typing - Text-1		2012-07-10 09:21:46.161000
	Edit pad (rev 866)		Kate	cv406	XVal Session 11	1	XVal Session 11-Typing - Text-1		2012-07-10 09:21:46.337000
	Edit pad (rev 867)		greg	cv412	XVal Session 11	1	XVal Session 11-Typing - Text-1		2012-07-10 09:21:46.665000
	Edit pad (rev 868)		Kate	cv406	XVal Session 11	1	XVal Session 11-Typing - Text-1		2012-07-10 09:21:46.845000
	Edit pad (rev 869)		nic	cv403	XVal Session 11	1	XVal Session 11-Typing - Text-1		2012-07-10 09:21:46.882000
	Edit pad (rev 870)		greg	cv412	XVal Session 11	1	XVal Session 11-Typing - Text-1		2012-07-10 09:21:47.168000
	Edit pad (rev 871)		Kate	cv406	XVal Session 11	1	XVal Session 11-Typing - Text-1		2012-07-10 09:21:47.344000
	Edit pad (rev 872)		greg	cv412	XVal Session 11	1	XVal Session 11-Typing - Text-1		2012-07-10 09:21:47.678000
	Edit pad (rev 873)		greg	cv412	XVal Session 11	1	XVal Session 11-Typing - Text-1		2012-07-10 09:21:48.175000
	Edit pad (rev 874)		greg	cv412	XVal Session 11	1	XVal Session 11-Typing - Text-1		2012-07-10 09:21:48.677000
	Edit pad (rev 875)		nic	cv403	XVal Session 11	1	XVal Session 11-Typing - Text-1		2012-07-10 09:21:48.679000
	Edit pad (rev 876)		greg	cv412	XVal Session 11	1	XVal Session 11-Typing - Text-1		2012-07-10 09:21:49.181000
	Edit pad (rev 877)		nic	cv403	XVal Session 11	1	XVal Session 11-Typing - Text-1		2012-07-10 09:21:49.613000
	Edit pad (rev 878)		Kate	cv406	XVal Session 11	1	XVal Session 11-Typing - Text-1		2012-07-10 09:21:49.668000
	Edit pad (rev 879)		greg	cv412	XVal Session 11	1	XVal Session 11-Typing - Text-1		2012-07-10 09:21:49.678000
	Edit pad (rev 880)		nic	cv403	XVal Session 11	1	XVal Session 11-Typing - Text-1		2012-07-10 09:21:50.123000
	Edit pad (rev 881)		greg	cv412	XVal Session 11	1	XVal Session 11-Typing - Text-1		2012-07-10 09:21:50.177000
	Edit pad (rev 882)		Kate	cv406	XVal Session 11	1	XVal Session 11-Typing - Text-1		2012-07-10 09:21:50.196000
	Edit pad (rev 883)		greg	cv412	XVal Session 11	1	XVal Session 11-Typing - Text-1		2012-07-10 09:21:50.679000
	Edit pad (rev 884)		Kate	cv406	XVal Session 11	1	XVal Session 11-Typing - Text-1		2012-07-10 09:21:50.705000
	Edit pad (rev 885)		greg	cv412	XVal Session 11	1	XVal Session 11-Typing - Text-1		2012-07-10 09:21:51.185000
	Edit pad (rev 886)		nic	cv403	XVal Session 11	1	XVal Session 11-Typing - Text-1		2012-07-10 09:21:52.234000
	Edit pad (rev 887)		greg	cv412	XVal Session 11	1	XVal Session 11-Typing - Text-1		2012-07-10 09:21:52.351000
	Edit pad (rev 888)		nic	cv403	XVal Session 11	1	XVal Session 11-Typing - Text-1		2012-07-10 09:21:52.740000
	Edit pad (rev 889)		Kate	cv406	XVal Session 11	1	XVal Session 11-Typing - Text-1		2012-07-10 09:21:52.769000
	Edit pad (rev 890)		greg	cv412	XVal Session 11	1	XVal Session 11-Typing - Text-1		2012-07-10 09:21:52.867000
	Edit pad (rev 891)		nic	cv403	XVal Session 11	1	XVal Session 11-Typing - Text-1		2012-07-10 09:21:53.249000
	Edit pad (rev 892)		Kate	cv406	XVal Session 11	1	XVal Session 11-Typing - Text-1		2012-07-10 09:21:53.268000
	Edit pad (rev 893)		greg	cv412	XVal Session 11	1	XVal Session 11-Typing - Text-1		2012-07-10 09:21:53.379000
	Edit pad (rev 894)		nic	cv403	XVal Session 11	1	XVal Session 11-Typing - Text-1		2012-07-10 09:21:53.748000
	Edit pad (rev 895)		greg	cv412	XVal Session 11	1	XVal Session 11-Typing - Text-1		2012-07-10 09:21:53.876000
	Edit pad (rev 896)		nic	cv403	XVal Session 11	1	XVal Session 11-Typing - Text-1		2012-07-10 09:21:54.248000
	Edit pad (rev 897)		greg	cv412	XVal Session 11	1	XVal Session 11-Typing - Text-1		2012-07-10 09:21:54.381000
	Edit pad (rev 898)		nic	cv403	XVal Session 11	1	XVal Session 11-Typing - Text-1		2012-07-10 09:21:54.769000
	Edit pad (rev 899)		greg	cv412	XVal Session 11	1	XVal Session 11-Typing - Text-1		2012-07-10 09:21:54.879000
	Edit pad (rev 900)		greg	cv412	XVal Session 11	1	XVal Session 11-Typing - Text-1		2012-07-10 09:21:55.389000
	Edit pad (rev 901)		nic	cv403	XVal Session 11	1	XVal Session 11-Typing - Text-1		2012-07-10 09:21:55.494000
	Edit pad (rev 902)		Kate	cv406	XVal Session 11	1	XVal Session 11-Typing - Text-1		2012-07-10 09:21:55.803000
	Edit pad (rev 903)		greg	cv412	XVal Session 11	1	XVal Session 11-Typing - Text-1		2012-07-10 09:21:55.897000
	Edit pad (rev 904)		nic	cv403	XVal Session 11	1	XVal Session 11-Typing - Text-1		2012-07-10 09:21:56.206000
	Edit pad (rev 905)		Kate	cv406	XVal Session 11	1	XVal Session 11-Typing - Text-1		2012-07-10 09:21:56.312000
	Edit pad (rev 906)		greg	cv412	XVal Session 11	1	XVal Session 11-Typing - Text-1		2012-07-10 09:21:56.400000
	Edit pad (rev 907)		Kate	cv406	XVal Session 11	1	XVal Session 11-Typing - Text-1		2012-07-10 09:21:56.817000
	Edit pad (rev 908)		greg	cv412	XVal Session 11	1	XVal Session 11-Typing - Text-1		2012-07-10 09:21:56.907000
	Edit pad (rev 909)		greg	cv412	XVal Session 11	1	XVal Session 11-Typing - Text-1		2012-07-10 09:21:57.414000
	Edit pad (rev 910)		jeral	cv311	XVal Session 11	1	XVal Session 11-Typing - Text-1		2012-07-10 09:21:57.894000
	Edit pad (rev 911)		greg	cv412	XVal Session 11	1	XVal Session 11-Typing - Text-1		2012-07-10 09:21:57.910000
	Edit pad (rev 912)		Kate	cv406	XVal Session 11	1	XVal Session 11-Typing - Text-1		2012-07-10 09:21:57.991000
	Edit pad (rev 913)		greg	cv412	XVal Session 11	1	XVal Session 11-Typing - Text-1		2012-07-10 09:21:58.419000
	Edit pad (rev 914)		Kate	cv406	XVal Session 11	1	XVal Session 11-Typing - Text-1		2012-07-10 09:21:58.501000
	Edit pad (rev 915)		jeral	cv311	XVal Session 11	1	XVal Session 11-Typing - Text-1		2012-07-10 09:21:58.818000
	Edit pad (rev 916)		greg	cv412	XVal Session 11	1	XVal Session 11-Typing - Text-1		2012-07-10 09:21:58.912000
	Edit pad (rev 917)		jeral	cv311	XVal Session 11	1	XVal Session 11-Typing - Text-1		2012-07-10 09:21:59.317000
	Edit pad (rev 918)		greg	cv412	XVal Session 11	1	XVal Session 11-Typing - Text-1		2012-07-10 09:21:59.417000
	Edit pad (rev 919)		nic	cv403	XVal Session 11	1	XVal Session 11-Typing - Text-1		2012-07-10 09:21:59.750000
	Edit pad (rev 920)		jeral	cv311	XVal Session 11	1	XVal Session 11-Typing - Text-1		2012-07-10 09:21:59.817000
	Edit pad (rev 921)		greg	cv412	XVal Session 11	1	XVal Session 11-Typing - Text-1		2012-07-10 09:21:59.911000
	Edit pad (rev 922)		Kate	cv406	XVal Session 11	1	XVal Session 11-Typing - Text-1		2012-07-10 09:22:00.149000
	Edit pad (rev 923)		nic	cv403	XVal Session 11	1	XVal Session 11-Typing - Text-1		2012-07-10 09:22:00.257000
	Edit pad (rev 924)		jeral	cv311	XVal Session 11	1	XVal Session 11-Typing - Text-1		2012-07-10 09:22:00.317000
	Edit pad (rev 925)		greg	cv412	XVal Session 11	1	XVal Session 11-Typing - Text-1		2012-07-10 09:22:00.482000
	Edit pad (rev 926)		nic	cv403	XVal Session 11	1	XVal Session 11-Typing - Text-1		2012-07-10 09:22:00.764000
	Edit pad (rev 927)		jeral	cv311	XVal Session 11	1	XVal Session 11-Typing - Text-1		2012-07-10 09:22:00.819000
	Edit pad (rev 928)		greg	cv412	XVal Session 11	1	XVal Session 11-Typing - Text-1		2012-07-10 09:22:00.991000
	Edit pad (rev 929)		nic	cv403	XVal Session 11	1	XVal Session 11-Typing - Text-1		2012-07-10 09:22:01.264000
	Edit pad (rev 930)		jeral	cv311	XVal Session 11	1	XVal Session 11-Typing - Text-1		2012-07-10 09:22:01.316000
	Edit pad (rev 931)		greg	cv412	XVal Session 11	1	XVal Session 11-Typing - Text-1		2012-07-10 09:22:01.491000
	Edit pad (rev 932)		nic	cv403	XVal Session 11	1	XVal Session 11-Typing - Text-1		2012-07-10 09:22:01.764000
	Edit pad (rev 933)		jeral	cv311	XVal Session 11	1	XVal Session 11-Typing - Text-1		2012-07-10 09:22:01.822000
	Edit pad (rev 934)		greg	cv412	XVal Session 11	1	XVal Session 11-Typing - Text-1		2012-07-10 09:22:01.998000
	Edit pad (rev 935)		jeral	cv311	XVal Session 11	1	XVal Session 11-Typing - Text-1		2012-07-10 09:22:02.320000
	Edit pad (rev 936)		greg	cv412	XVal Session 11	1	XVal Session 11-Typing - Text-1		2012-07-10 09:22:02.507000
	Edit pad (rev 937)		nic	cv403	XVal Session 11	1	XVal Session 11-Typing - Text-1		2012-07-10 09:22:02.529000
	Edit pad (rev 938)		jeral	cv311	XVal Session 11	1	XVal Session 11-Typing - Text-1		2012-07-10 09:22:02.824000
	Edit pad (rev 939)		greg	cv412	XVal Session 11	1	XVal Session 11-Typing - Text-1		2012-07-10 09:22:03.017000
	Edit pad (rev 940)		nic	cv403	XVal Session 11	1	XVal Session 11-Typing - Text-1		2012-07-10 09:22:03.047000
	Edit pad (rev 941)		jeral	cv311	XVal Session 11	1	XVal Session 11-Typing - Text-1		2012-07-10 09:22:03.330000
	Edit pad (rev 942)		greg	cv412	XVal Session 11	1	XVal Session 11-Typing - Text-1		2012-07-10 09:22:03.520000
	Edit pad (rev 943)		nic	cv403	XVal Session 11	1	XVal Session 11-Typing - Text-1		2012-07-10 09:22:03.555000
	Edit pad (rev 944)		jeral	cv311	XVal Session 11	1	XVal Session 11-Typing - Text-1		2012-07-10 09:22:03.844000
	Edit pad (rev 945)		greg	cv412	XVal Session 11	1	XVal Session 11-Typing - Text-1		2012-07-10 09:22:04.020000
	Edit pad (rev 946)		jeral	cv311	XVal Session 11	1	XVal Session 11-Typing - Text-1		2012-07-10 09:22:04.350000
	Edit pad (rev 947)		greg	cv412	XVal Session 11	1	XVal Session 11-Typing - Text-1		2012-07-10 09:22:04.525000
	Edit pad (rev 948)		jeral	cv311	XVal Session 11	1	XVal Session 11-Typing - Text-1		2012-07-10 09:22:04.868000
	Edit pad (rev 949)		greg	cv412	XVal Session 11	1	XVal Session 11-Typing - Text-1		2012-07-10 09:22:05.027000
	Edit pad (rev 950)		jeral	cv311	XVal Session 11	1	XVal Session 11-Typing - Text-1		2012-07-10 09:22:05.364000
	Edit pad (rev 951)		greg	cv412	XVal Session 11	1	XVal Session 11-Typing - Text-1		2012-07-10 09:22:05.545000
	Edit pad (rev 952)		jeral	cv311	XVal Session 11	1	XVal Session 11-Typing - Text-1		2012-07-10 09:22:05.878000
	Edit pad (rev 953)		greg	cv412	XVal Session 11	1	XVal Session 11-Typing - Text-1		2012-07-10 09:22:06.274000
	Edit pad (rev 954)		jeral	cv311	XVal Session 11	1	XVal Session 11-Typing - Text-1		2012-07-10 09:22:06.376000
	Edit pad (rev 955)		greg	cv412	XVal Session 11	1	XVal Session 11-Typing - Text-1		2012-07-10 09:22:06.773000
	Edit pad (rev 956)		jeral	cv311	XVal Session 11	1	XVal Session 11-Typing - Text-1		2012-07-10 09:22:06.879000
	Edit pad (rev 957)		greg	cv412	XVal Session 11	1	XVal Session 11-Typing - Text-1		2012-07-10 09:22:07.270000
	Edit pad (rev 958)		jeral	cv311	XVal Session 11	1	XVal Session 11-Typing - Text-1		2012-07-10 09:22:07.379000
	Edit pad (rev 959)		Kate	cv406	XVal Session 11	1	XVal Session 11-Typing - Text-1		2012-07-10 09:22:07.712000
	Edit pad (rev 960)		greg	cv412	XVal Session 11	1	XVal Session 11-Typing - Text-1		2012-07-10 09:22:07.781000
	Edit pad (rev 961)		jeral	cv311	XVal Session 11	1	XVal Session 11-Typing - Text-1		2012-07-10 09:22:07.908000
	Edit pad (rev 962)		greg	cv412	XVal Session 11	1	XVal Session 11-Typing - Text-1		2012-07-10 09:22:08.279000
	Edit pad (rev 963)		jeral	cv311	XVal Session 11	1	XVal Session 11-Typing - Text-1		2012-07-10 09:22:08.408000
	Edit pad (rev 964)		greg	cv412	XVal Session 11	1	XVal Session 11-Typing - Text-1		2012-07-10 09:22:08.796000
	Edit pad (rev 965)		jeral	cv311	XVal Session 11	1	XVal Session 11-Typing - Text-1		2012-07-10 09:22:08.908000
	Edit pad (rev 966)		greg	cv412	XVal Session 11	1	XVal Session 11-Typing - Text-1		2012-07-10 09:22:09.308000
	Edit pad (rev 967)		jeral	cv311	XVal Session 11	1	XVal Session 11-Typing - Text-1		2012-07-10 09:22:09.410000
	Edit pad (rev 968)		greg	cv412	XVal Session 11	1	XVal Session 11-Typing - Text-1		2012-07-10 09:22:09.818000
	Edit pad (rev 969)		Kate	cv406	XVal Session 11	1	XVal Session 11-Typing - Text-1		2012-07-10 09:22:09.910000
	Edit pad (rev 970)		jeral	cv311	XVal Session 11	1	XVal Session 11-Typing - Text-1		2012-07-10 09:22:09.920000
	Edit pad (rev 971)		nic	cv403	XVal Session 11	1	XVal Session 11-Typing - Text-1		2012-07-10 09:22:10.025000
	Edit pad (rev 972)		greg	cv412	XVal Session 11	1	XVal Session 11-Typing - Text-1		2012-07-10 09:22:10.329000
	Edit pad (rev 973)		jeral	cv311	XVal Session 11	1	XVal Session 11-Typing - Text-1		2012-07-10 09:22:10.428000
	Edit pad (rev 974)		nic	cv403	XVal Session 11	1	XVal Session 11-Typing - Text-1		2012-07-10 09:22:10.528000
	Edit pad (rev 975)		greg	cv412	XVal Session 11	1	XVal Session 11-Typing - Text-1		2012-07-10 09:22:10.839000
	Edit pad (rev 976)		jeral	cv311	XVal Session 11	1	XVal Session 11-Typing - Text-1		2012-07-10 09:22:10.951000
	Edit pad (rev 977)		greg	cv412	XVal Session 11	1	XVal Session 11-Typing - Text-1		2012-07-10 09:22:11.334000
	Edit pad (rev 978)		jeral	cv311	XVal Session 11	1	XVal Session 11-Typing - Text-1		2012-07-10 09:22:11.455000
	Edit pad (rev 979)		greg	cv412	XVal Session 11	1	XVal Session 11-Typing - Text-1		2012-07-10 09:22:11.835000
	Edit pad (rev 980)		jeral	cv311	XVal Session 11	1	XVal Session 11-Typing - Text-1		2012-07-10 09:22:11.958000
	Edit pad (rev 981)		Kate	cv406	XVal Session 11	1	XVal Session 11-Typing - Text-1		2012-07-10 09:22:12.117000
	Edit pad (rev 982)		greg	cv412	XVal Session 11	1	XVal Session 11-Typing - Text-1		2012-07-10 09:22:12.341000
	Edit pad (rev 983)		jeral	cv311	XVal Session 11	1	XVal Session 11-Typing - Text-1		2012-07-10 09:22:12.455000
	Edit pad (rev 984)		Kate	cv406	XVal Session 11	1	XVal Session 11-Typing - Text-1		2012-07-10 09:22:12.644000
	Edit pad (rev 985)		greg	cv412	XVal Session 11	1	XVal Session 11-Typing - Text-1		2012-07-10 09:22:12.925000
	Edit pad (rev 986)		jeral	cv311	XVal Session 11	1	XVal Session 11-Typing - Text-1		2012-07-10 09:22:12.962000
	Edit pad (rev 987)		Kate	cv406	XVal Session 11	1	XVal Session 11-Typing - Text-1		2012-07-10 09:22:13.238000
	Edit pad (rev 988)		jeral	cv311	XVal Session 11	1	XVal Session 11-Typing - Text-1		2012-07-10 09:22:13.473000
	Edit pad (rev 989)		jeral	cv311	XVal Session 11	1	XVal Session 11-Typing - Text-1		2012-07-10 09:22:13.979000
	Edit pad (rev 990)		jeral	cv311	XVal Session 11	1	XVal Session 11-Typing - Text-1		2012-07-10 09:22:14.488000
	Edit pad (rev 991)		jeral	cv311	XVal Session 11	1	XVal Session 11-Typing - Text-1		2012-07-10 09:22:14.988000
	Edit pad (rev 992)		Kate	cv406	XVal Session 11	1	XVal Session 11-Typing - Text-1		2012-07-10 09:22:15.230000
	Edit pad (rev 993)		greg	cv412	XVal Session 11	1	XVal Session 11-Typing - Text-1		2012-07-10 09:22:15.442000
	Edit pad (rev 994)		jeral	cv311	XVal Session 11	1	XVal Session 11-Typing - Text-1		2012-07-10 09:22:15.488000
	Edit pad (rev 995)		greg	cv412	XVal Session 11	1	XVal Session 11-Typing - Text-1		2012-07-10 09:22:15.944000
	Edit pad (rev 996)		jeral	cv311	XVal Session 11	1	XVal Session 11-Typing - Text-1		2012-07-10 09:22:15.991000
	Edit pad (rev 997)		nic	cv403	XVal Session 11	1	XVal Session 11-Typing - Text-1		2012-07-10 09:22:16.146000
	Edit pad (rev 998)		greg	cv412	XVal Session 11	1	XVal Session 11-Typing - Text-1		2012-07-10 09:22:16.445000
	Edit pad (rev 999)		greg	cv412	XVal Session 11	1	XVal Session 11-Typing - Text-1		2012-07-10 09:22:16.949000
	Edit pad (rev 1000)		nic	cv403	XVal Session 11	1	XVal Session 11-Typing - Text-1		2012-07-10 09:22:17.122000
	Edit pad (rev 1001)		greg	cv412	XVal Session 11	1	XVal Session 11-Typing - Text-1		2012-07-10 09:22:17.446000
	Edit pad (rev 1002)		nic	cv403	XVal Session 11	1	XVal Session 11-Typing - Text-1		2012-07-10 09:22:17.622000
	Edit pad (rev 1003)		greg	cv412	XVal Session 11	1	XVal Session 11-Typing - Text-1		2012-07-10 09:22:17.949000
	Edit pad (rev 1004)		nic	cv403	XVal Session 11	1	XVal Session 11-Typing - Text-1		2012-07-10 09:22:18.230000
	Edit pad (rev 1005)		greg	cv412	XVal Session 11	1	XVal Session 11-Typing - Text-1		2012-07-10 09:22:18.458000
	Edit pad (rev 1006)		Kate	cv406	XVal Session 11	1	XVal Session 11-Typing - Text-1		2012-07-10 09:22:19.131000
	Edit pad (rev 1007)		greg	cv412	XVal Session 11	1	XVal Session 11-Typing - Text-1		2012-07-10 09:22:19.318000
	Edit pad (rev 1008)		greg	cv412	XVal Session 11	1	XVal Session 11-Typing - Text-1		2012-07-10 09:22:19.816000
	Edit pad (rev 1009)		Kate	cv406	XVal Session 11	1	XVal Session 11-Typing - Text-1		2012-07-10 09:22:20.073000
	Edit pad (rev 1010)		greg	cv412	XVal Session 11	1	XVal Session 11-Typing - Text-1		2012-07-10 09:22:20.317000
	Edit pad (rev 1011)		Kate	cv406	XVal Session 11	1	XVal Session 11-Typing - Text-1		2012-07-10 09:22:20.579000
	Edit pad (rev 1012)		greg	cv412	XVal Session 11	1	XVal Session 11-Typing - Text-1		2012-07-10 09:22:20.825000
	Edit pad (rev 1013)		Kate	cv406	XVal Session 11	1	XVal Session 11-Typing - Text-1		2012-07-10 09:22:21.080000
	Edit pad (rev 1014)		nic	cv403	XVal Session 11	1	XVal Session 11-Typing - Text-1		2012-07-10 09:22:21.279000
	Edit pad (rev 1015)		greg	cv412	XVal Session 11	1	XVal Session 11-Typing - Text-1		2012-07-10 09:22:21.337000
	Edit pad (rev 1016)		greg	cv412	XVal Session 11	1	XVal Session 11-Typing - Text-1		2012-07-10 09:22:21.834000
	Edit pad (rev 1017)		nic	cv403	XVal Session 11	1	XVal Session 11-Typing - Text-1		2012-07-10 09:22:22.225000
	Edit pad (rev 1018)		Kate	cv406	XVal Session 11	1	XVal Session 11-Typing - Text-1		2012-07-10 09:22:22.276000
	Edit pad (rev 1019)		greg	cv412	XVal Session 11	1	XVal Session 11-Typing - Text-1		2012-07-10 09:22:22.366000
	Edit pad (rev 1020)		nic	cv403	XVal Session 11	1	XVal Session 11-Typing - Text-1		2012-07-10 09:22:22.724000
	Edit pad (rev 1021)		greg	cv412	XVal Session 11	1	XVal Session 11-Typing - Text-1		2012-07-10 09:22:22.833000
	Edit pad (rev 1022)		Kate	cv406	XVal Session 11	1	XVal Session 11-Typing - Text-1		2012-07-10 09:22:22.926000
	Edit pad (rev 1023)		greg	cv412	XVal Session 11	1	XVal Session 11-Typing - Text-1		2012-07-10 09:22:23.335000
	Edit pad (rev 1024)		nic	cv403	XVal Session 11	1	XVal Session 11-Typing - Text-1		2012-07-10 09:22:23.418000
	Edit pad (rev 1025)		Kate	cv406	XVal Session 11	1	XVal Session 11-Typing - Text-1		2012-07-10 09:22:23.431000
	Edit pad (rev 1026)		greg	cv412	XVal Session 11	1	XVal Session 11-Typing - Text-1		2012-07-10 09:22:23.834000
	Edit pad (rev 1027)		nic	cv403	XVal Session 11	1	XVal Session 11-Typing - Text-1		2012-07-10 09:22:23.923000
	Edit pad (rev 1028)		Kate	cv406	XVal Session 11	1	XVal Session 11-Typing - Text-1		2012-07-10 09:22:23.939000
	Edit pad (rev 1029)		greg	cv412	XVal Session 11	1	XVal Session 11-Typing - Text-1		2012-07-10 09:22:24.337000
	Edit pad (rev 1030)		nic	cv403	XVal Session 11	1	XVal Session 11-Typing - Text-1		2012-07-10 09:22:24.421000
	Edit pad (rev 1031)		greg	cv412	XVal Session 11	1	XVal Session 11-Typing - Text-1		2012-07-10 09:22:24.834000
	Edit pad (rev 1032)		greg	cv412	XVal Session 11	1	XVal Session 11-Typing - Text-1		2012-07-10 09:22:25.332000
	Edit pad (rev 1033)		Kate	cv406	XVal Session 11	1	XVal Session 11-Typing - Text-1		2012-07-10 09:22:25.378000
	Edit pad (rev 1034)		Kate	cv406	XVal Session 11	1	XVal Session 11-Typing - Text-1		2012-07-10 09:22:25.894000
	Edit pad (rev 1035)		greg	cv412	XVal Session 11	1	XVal Session 11-Typing - Text-1		2012-07-10 09:22:25.983000
	Edit pad (rev 1036)		Kate	cv406	XVal Session 11	1	XVal Session 11-Typing - Text-1		2012-07-10 09:22:26.394000
	Edit pad (rev 1037)		greg	cv412	XVal Session 11	1	XVal Session 11-Typing - Text-1		2012-07-10 09:22:26.489000
	Edit pad (rev 1038)		greg	cv412	XVal Session 11	1	XVal Session 11-Typing - Text-1		2012-07-10 09:22:26.990000
	Edit pad (rev 1039)		nic	cv403	XVal Session 11	1	XVal Session 11-Typing - Text-1		2012-07-10 09:22:27.152000
	Edit pad (rev 1040)		Kate	cv406	XVal Session 11	1	XVal Session 11-Typing - Text-1		2012-07-10 09:22:27.272000
	Edit pad (rev 1041)		greg	cv412	XVal Session 11	1	XVal Session 11-Typing - Text-1		2012-07-10 09:22:27.491000
	Edit pad (rev 1042)		Kate	cv406	XVal Session 11	1	XVal Session 11-Typing - Text-1		2012-07-10 09:22:27.783000
	Edit pad (rev 1043)		greg	cv412	XVal Session 11	1	XVal Session 11-Typing - Text-1		2012-07-10 09:22:27.991000
	Edit pad (rev 1044)		nic	cv403	XVal Session 11	1	XVal Session 11-Typing - Text-1		2012-07-10 09:22:28.269000
	Edit pad (rev 1045)		Kate	cv406	XVal Session 11	1	XVal Session 11-Typing - Text-1		2012-07-10 09:22:28.306000
	Edit pad (rev 1046)		greg	cv412	XVal Session 11	1	XVal Session 11-Typing - Text-1		2012-07-10 09:22:28.622000
	Edit pad (rev 1047)		nic	cv403	XVal Session 11	1	XVal Session 11-Typing - Text-1		2012-07-10 09:22:28.777000
	Edit pad (rev 1048)		Kate	cv406	XVal Session 11	1	XVal Session 11-Typing - Text-1		2012-07-10 09:22:28.812000
	Edit pad (rev 1049)		greg	cv412	XVal Session 11	1	XVal Session 11-Typing - Text-1		2012-07-10 09:22:29.130000
	Edit pad (rev 1050)		nic	cv403	XVal Session 11	1	XVal Session 11-Typing - Text-1		2012-07-10 09:22:29.279000
	Edit pad (rev 1051)		Kate	cv406	XVal Session 11	1	XVal Session 11-Typing - Text-1		2012-07-10 09:22:29.320000
	Edit pad (rev 1052)		greg	cv412	XVal Session 11	1	XVal Session 11-Typing - Text-1		2012-07-10 09:22:29.637000
	Edit pad (rev 1053)		nic	cv403	XVal Session 11	1	XVal Session 11-Typing - Text-1		2012-07-10 09:22:29.781000
	Edit pad (rev 1054)		Kate	cv406	XVal Session 11	1	XVal Session 11-Typing - Text-1		2012-07-10 09:22:29.830000
	Edit pad (rev 1055)		greg	cv412	XVal Session 11	1	XVal Session 11-Typing - Text-1		2012-07-10 09:22:30.150000
	Edit pad (rev 1056)		nic	cv403	XVal Session 11	1	XVal Session 11-Typing - Text-1		2012-07-10 09:22:30.279000
	Edit pad (rev 1057)		greg	cv412	XVal Session 11	1	XVal Session 11-Typing - Text-1		2012-07-10 09:22:30.649000
	Edit pad (rev 1058)		nic	cv403	XVal Session 11	1	XVal Session 11-Typing - Text-1		2012-07-10 09:22:30.779000
	Edit pad (rev 1059)		Kate	cv406	XVal Session 11	1	XVal Session 11-Typing - Text-1		2012-07-10 09:22:30.898000
	Edit pad (rev 1060)		greg	cv412	XVal Session 11	1	XVal Session 11-Typing - Text-1		2012-07-10 09:22:31.179000
	Edit pad (rev 1061)		nic	cv403	XVal Session 11	1	XVal Session 11-Typing - Text-1		2012-07-10 09:22:31.279000
	Edit pad (rev 1062)		Kate	cv406	XVal Session 11	1	XVal Session 11-Typing - Text-1		2012-07-10 09:22:31.408000
	Edit pad (rev 1063)		greg	cv412	XVal Session 11	1	XVal Session 11-Typing - Text-1		2012-07-10 09:22:31.676000
	Edit pad (rev 1064)		nic	cv403	XVal Session 11	1	XVal Session 11-Typing - Text-1		2012-07-10 09:22:31.779000
	Edit pad (rev 1065)		Kate	cv406	XVal Session 11	1	XVal Session 11-Typing - Text-1		2012-07-10 09:22:31.908000
	Edit pad (rev 1066)		greg	cv412	XVal Session 11	1	XVal Session 11-Typing - Text-1		2012-07-10 09:22:32.178000
	Edit pad (rev 1067)		nic	cv403	XVal Session 11	1	XVal Session 11-Typing - Text-1		2012-07-10 09:22:32.281000
	Edit pad (rev 1068)		greg	cv412	XVal Session 11	1	XVal Session 11-Typing - Text-1		2012-07-10 09:22:32.682000
	Edit pad (rev 1069)		greg	cv412	XVal Session 11	1	XVal Session 11-Typing - Text-1		2012-07-10 09:22:33.193000
	Edit pad (rev 1070)		jeral	cv311	XVal Session 11	1	XVal Session 11-Typing - Text-1		2012-07-10 09:22:33.525000
	Edit pad (rev 1071)		greg	cv412	XVal Session 11	1	XVal Session 11-Typing - Text-1		2012-07-10 09:22:33.715000
	Edit pad (rev 1072)		greg	cv412	XVal Session 11	1	XVal Session 11-Typing - Text-1		2012-07-10 09:22:34.224000
	Edit pad (rev 1073)		jeral	cv311	XVal Session 11	1	XVal Session 11-Typing - Text-1		2012-07-10 09:22:34.458000
	Edit pad (rev 1074)		greg	cv412	XVal Session 11	1	XVal Session 11-Typing - Text-1		2012-07-10 09:22:34.724000
	Edit pad (rev 1075)		greg	cv412	XVal Session 11	1	XVal Session 11-Typing - Text-1		2012-07-10 09:22:35.227000
	Edit pad (rev 1076)		greg	cv412	XVal Session 11	1	XVal Session 11-Typing - Text-1		2012-07-10 09:22:35.726000
	Edit pad (rev 1077)		greg	cv412	XVal Session 11	1	XVal Session 11-Typing - Text-1		2012-07-10 09:22:36.228000
	Edit pad (rev 1078)		greg	cv412	XVal Session 11	1	XVal Session 11-Typing - Text-1		2012-07-10 09:22:36.724000
	Edit pad (rev 1079)		Kate	cv406	XVal Session 11	1	XVal Session 11-Typing - Text-1		2012-07-10 09:22:36.952000
	Edit pad (rev 1080)		greg	cv412	XVal Session 11	1	XVal Session 11-Typing - Text-1		2012-07-10 09:22:37.271000
	Edit pad (rev 1081)		greg	cv412	XVal Session 11	1	XVal Session 11-Typing - Text-1		2012-07-10 09:22:37.771000
	Edit pad (rev 1082)		Kate	cv406	XVal Session 11	1	XVal Session 11-Typing - Text-1		2012-07-10 09:22:37.824000
	Edit pad (rev 1083)		greg	cv412	XVal Session 11	1	XVal Session 11-Typing - Text-1		2012-07-10 09:22:38.271000
	Edit pad (rev 1084)		Kate	cv406	XVal Session 11	1	XVal Session 11-Typing - Text-1		2012-07-10 09:22:38.320000
	Edit pad (rev 1085)		greg	cv412	XVal Session 11	1	XVal Session 11-Typing - Text-1		2012-07-10 09:22:38.779000
	Edit pad (rev 1086)		greg	cv412	XVal Session 11	1	XVal Session 11-Typing - Text-1		2012-07-10 09:22:39.277000
	Edit pad (rev 1087)		Kate	cv406	XVal Session 11	1	XVal Session 11-Typing - Text-1		2012-07-10 09:22:39.556000
	Edit pad (rev 1088)		greg	cv412	XVal Session 11	1	XVal Session 11-Typing - Text-1		2012-07-10 09:22:39.772000
	Edit pad (rev 1089)		jeral	cv311	XVal Session 11	1	XVal Session 11-Typing - Text-1		2012-07-10 09:22:39.855000
	Edit pad (rev 1090)		Kate	cv406	XVal Session 11	1	XVal Session 11-Typing - Text-1		2012-07-10 09:22:40.064000
	Edit pad (rev 1091)		greg	cv412	XVal Session 11	1	XVal Session 11-Typing - Text-1		2012-07-10 09:22:40.273000
	Edit pad (rev 1092)		greg	cv412	XVal Session 11	1	XVal Session 11-Typing - Text-1		2012-07-10 09:22:40.776000
	Edit pad (rev 1093)		Kate	cv406	XVal Session 11	1	XVal Session 11-Typing - Text-1		2012-07-10 09:22:41.046000
	Edit pad (rev 1094)		greg	cv412	XVal Session 11	1	XVal Session 11-Typing - Text-1		2012-07-10 09:22:41.272000
	Edit pad (rev 1095)		Kate	cv406	XVal Session 11	1	XVal Session 11-Typing - Text-1		2012-07-10 09:22:41.549000
	Edit pad (rev 1096)		greg	cv412	XVal Session 11	1	XVal Session 11-Typing - Text-1		2012-07-10 09:22:41.772000
	Edit pad (rev 1097)		Kate	cv406	XVal Session 11	1	XVal Session 11-Typing - Text-1		2012-07-10 09:22:42.047000
	Edit pad (rev 1098)		greg	cv412	XVal Session 11	1	XVal Session 11-Typing - Text-1		2012-07-10 09:22:42.272000
	Edit pad (rev 1099)		Kate	cv406	XVal Session 11	1	XVal Session 11-Typing - Text-1		2012-07-10 09:22:42.550000
	Edit pad (rev 1100)		greg	cv412	XVal Session 11	1	XVal Session 11-Typing - Text-1		2012-07-10 09:22:42.772000
	Edit pad (rev 1101)		greg	cv412	XVal Session 11	1	XVal Session 11-Typing - Text-1		2012-07-10 09:22:43.282000
	Edit pad (rev 1102)		Kate	cv406	XVal Session 11	1	XVal Session 11-Typing - Text-1		2012-07-10 09:22:43.511000
	Edit pad (rev 1103)		greg	cv412	XVal Session 11	1	XVal Session 11-Typing - Text-1		2012-07-10 09:22:43.793000
	Edit pad (rev 1104)		Kate	cv406	XVal Session 11	1	XVal Session 11-Typing - Text-1		2012-07-10 09:22:44.234000
	Edit pad (rev 1105)		greg	cv412	XVal Session 11	1	XVal Session 11-Typing - Text-1		2012-07-10 09:22:44.301000
	Edit pad (rev 1106)		nic	cv403	XVal Session 11	1	XVal Session 11-Typing - Text-1		2012-07-10 09:22:44.608000
	Edit pad (rev 1107)		Kate	cv406	XVal Session 11	1	XVal Session 11-Typing - Text-1		2012-07-10 09:22:44.733000
	Edit pad (rev 1108)		greg	cv412	XVal Session 11	1	XVal Session 11-Typing - Text-1		2012-07-10 09:22:44.820000
	Edit pad (rev 1109)		greg	cv412	XVal Session 11	1	XVal Session 11-Typing - Text-1		2012-07-10 09:22:45.329000
	Edit pad (rev 1110)		nic	cv403	XVal Session 11	1	XVal Session 11-Typing - Text-1		2012-07-10 09:22:45.363000
	Edit pad (rev 1111)		greg	cv412	XVal Session 11	1	XVal Session 11-Typing - Text-1		2012-07-10 09:22:45.837000
	Edit pad (rev 1112)		nic	cv403	XVal Session 11	1	XVal Session 11-Typing - Text-1		2012-07-10 09:22:45.879000
	Edit pad (rev 1113)		Kate	cv406	XVal Session 11	1	XVal Session 11-Typing - Text-1		2012-07-10 09:22:45.962000
	Edit pad (rev 1114)		greg	cv412	XVal Session 11	1	XVal Session 11-Typing - Text-1		2012-07-10 09:22:46.334000
	Edit pad (rev 1115)		nic	cv403	XVal Session 11	1	XVal Session 11-Typing - Text-1		2012-07-10 09:22:46.449000
	Edit pad (rev 1116)		Kate	cv406	XVal Session 11	1	XVal Session 11-Typing - Text-1		2012-07-10 09:22:46.660000
	Edit pad (rev 1117)		greg	cv412	XVal Session 11	1	XVal Session 11-Typing - Text-1		2012-07-10 09:22:46.834000
	Edit pad (rev 1118)		nic	cv403	XVal Session 11	1	XVal Session 11-Typing - Text-1		2012-07-10 09:22:46.950000
	Edit pad (rev 1119)		Kate	cv406	XVal Session 11	1	XVal Session 11-Typing - Text-1		2012-07-10 09:22:47.174000
	Edit pad (rev 1120)		greg	cv412	XVal Session 11	1	XVal Session 11-Typing - Text-1		2012-07-10 09:22:47.339000
	Edit pad (rev 1121)		nic	cv403	XVal Session 11	1	XVal Session 11-Typing - Text-1		2012-07-10 09:22:47.450000
	Edit pad (rev 1122)		Kate	cv406	XVal Session 11	1	XVal Session 11-Typing - Text-1		2012-07-10 09:22:47.674000
	Edit pad (rev 1123)		greg	cv412	XVal Session 11	1	XVal Session 11-Typing - Text-1		2012-07-10 09:22:47.945000
	Edit pad (rev 1124)		nic	cv403	XVal Session 11	1	XVal Session 11-Typing - Text-1		2012-07-10 09:22:47.952000
	Edit pad (rev 1125)		greg	cv412	XVal Session 11	1	XVal Session 11-Typing - Text-1		2012-07-10 09:22:48.449000
	Edit pad (rev 1126)		nic	cv403	XVal Session 11	1	XVal Session 11-Typing - Text-1		2012-07-10 09:22:48.496000
	Edit pad (rev 1127)		Kate	cv406	XVal Session 11	1	XVal Session 11-Typing - Text-1		2012-07-10 09:22:48.804000
	Edit pad (rev 1128)		greg	cv412	XVal Session 11	1	XVal Session 11-Typing - Text-1		2012-07-10 09:22:48.947000
	Edit pad (rev 1129)		nic	cv403	XVal Session 11	1	XVal Session 11-Typing - Text-1		2012-07-10 09:22:49.087000
	Edit pad (rev 1130)		Kate	cv406	XVal Session 11	1	XVal Session 11-Typing - Text-1		2012-07-10 09:22:49.314000
	Edit pad (rev 1131)		greg	cv412	XVal Session 11	1	XVal Session 11-Typing - Text-1		2012-07-10 09:22:49.506000
	Edit pad (rev 1132)		Kate	cv406	XVal Session 11	1	XVal Session 11-Typing - Text-1		2012-07-10 09:22:49.814000
	Edit pad (rev 1133)		greg	cv412	XVal Session 11	1	XVal Session 11-Typing - Text-1		2012-07-10 09:22:50.010000
	Edit pad (rev 1134)		greg	cv412	XVal Session 11	1	XVal Session 11-Typing - Text-1		2012-07-10 09:22:50.512000
	Edit pad (rev 1135)		Kate	cv406	XVal Session 11	1	XVal Session 11-Typing - Text-1		2012-07-10 09:22:50.670000
	Edit pad (rev 1136)		greg	cv412	XVal Session 11	1	XVal Session 11-Typing - Text-1		2012-07-10 09:22:51.022000
	Edit pad (rev 1137)		greg	cv412	XVal Session 11	1	XVal Session 11-Typing - Text-1		2012-07-10 09:22:51.522000
	Edit pad (rev 1138)		Kate	cv406	XVal Session 11	1	XVal Session 11-Typing - Text-1		2012-07-10 09:22:51.998000
	Edit pad (rev 1139)		greg	cv412	XVal Session 11	1	XVal Session 11-Typing - Text-1		2012-07-10 09:22:52.021000
	Edit pad (rev 1140)		Kate	cv406	XVal Session 11	1	XVal Session 11-Typing - Text-1		2012-07-10 09:22:52.502000
	Edit pad (rev 1141)		greg	cv412	XVal Session 11	1	XVal Session 11-Typing - Text-1		2012-07-10 09:22:52.530000
	Edit pad (rev 1142)		Kate	cv406	XVal Session 11	1	XVal Session 11-Typing - Text-1		2012-07-10 09:22:53.002000
	Edit pad (rev 1143)		greg	cv412	XVal Session 11	1	XVal Session 11-Typing - Text-1		2012-07-10 09:22:53.033000
	Edit pad (rev 1144)		nic	cv403	XVal Session 11	1	XVal Session 11-Typing - Text-1		2012-07-10 09:22:53.087000
	Edit pad (rev 1145)		jeral	cv311	XVal Session 11	1	XVal Session 11-Typing - Text-1		2012-07-10 09:22:53.635000
	Edit pad (rev 1146)		greg	cv412	XVal Session 11	1	XVal Session 11-Typing - Text-1		2012-07-10 09:22:53.672000
	Edit pad (rev 1147)		nic	cv403	XVal Session 11	1	XVal Session 11-Typing - Text-1		2012-07-10 09:22:53.897000
	Edit pad (rev 1148)		jeral	cv311	XVal Session 11	1	XVal Session 11-Typing - Text-1		2012-07-10 09:22:54.135000
	Edit pad (rev 1149)		greg	cv412	XVal Session 11	1	XVal Session 11-Typing - Text-1		2012-07-10 09:22:54.184000
	Edit pad (rev 1150)		nic	cv403	XVal Session 11	1	XVal Session 11-Typing - Text-1		2012-07-10 09:22:54.404000
	Edit pad (rev 1151)		jeral	cv311	XVal Session 11	1	XVal Session 11-Typing - Text-1		2012-07-10 09:22:54.644000
	Edit pad (rev 1152)		greg	cv412	XVal Session 11	1	XVal Session 11-Typing - Text-1		2012-07-10 09:22:54.692000
	Edit pad (rev 1153)		Kate	cv406	XVal Session 11	1	XVal Session 11-Typing - Text-1		2012-07-10 09:22:54.852000
	Edit pad (rev 1154)		nic	cv403	XVal Session 11	1	XVal Session 11-Typing - Text-1		2012-07-10 09:22:54.904000
	Edit pad (rev 1155)		jeral	cv311	XVal Session 11	1	XVal Session 11-Typing - Text-1		2012-07-10 09:22:55.146000
	Edit pad (rev 1156)		greg	cv412	XVal Session 11	1	XVal Session 11-Typing - Text-1		2012-07-10 09:22:55.209000
	Edit pad (rev 1157)		nic	cv403	XVal Session 11	1	XVal Session 11-Typing - Text-1		2012-07-10 09:22:55.404000
	Edit pad (rev 1158)		jeral	cv311	XVal Session 11	1	XVal Session 11-Typing - Text-1		2012-07-10 09:22:55.644000
	Edit pad (rev 1159)		nic	cv403	XVal Session 11	1	XVal Session 11-Typing - Text-1		2012-07-10 09:22:55.904000
	Edit pad (rev 1160)		jeral	cv311	XVal Session 11	1	XVal Session 11-Typing - Text-1		2012-07-10 09:22:56.147000
	Edit pad (rev 1161)		greg	cv412	XVal Session 11	1	XVal Session 11-Typing - Text-1		2012-07-10 09:22:56.233000
	Edit pad (rev 1162)		nic	cv403	XVal Session 11	1	XVal Session 11-Typing - Text-1		2012-07-10 09:22:56.405000
	Edit pad (rev 1163)		jeral	cv311	XVal Session 11	1	XVal Session 11-Typing - Text-1		2012-07-10 09:22:56.654000
	Edit pad (rev 1164)		Kate	cv406	XVal Session 11	1	XVal Session 11-Typing - Text-1		2012-07-10 09:22:56.667000
	Edit pad (rev 1165)		greg	cv412	XVal Session 11	1	XVal Session 11-Typing - Text-1		2012-07-10 09:22:56.744000
	Edit pad (rev 1166)		nic	cv403	XVal Session 11	1	XVal Session 11-Typing - Text-1		2012-07-10 09:22:56.904000
	Edit pad (rev 1167)		jeral	cv311	XVal Session 11	1	XVal Session 11-Typing - Text-1		2012-07-10 09:22:57.162000
	Edit pad (rev 1168)		Kate	cv406	XVal Session 11	1	XVal Session 11-Typing - Text-1		2012-07-10 09:22:57.173000
	Edit pad (rev 1169)		greg	cv412	XVal Session 11	1	XVal Session 11-Typing - Text-1		2012-07-10 09:22:57.347000
	Edit pad (rev 1170)		nic	cv403	XVal Session 11	1	XVal Session 11-Typing - Text-1		2012-07-10 09:22:57.474000
	Edit pad (rev 1171)		Kate	cv406	XVal Session 11	1	XVal Session 11-Typing - Text-1		2012-07-10 09:22:57.675000
	Edit pad (rev 1172)		jeral	cv311	XVal Session 11	1	XVal Session 11-Typing - Text-1		2012-07-10 09:22:57.704000
	Edit pad (rev 1173)		greg	cv412	XVal Session 11	1	XVal Session 11-Typing - Text-1		2012-07-10 09:22:57.861000
	Edit pad (rev 1174)		greg	cv412	XVal Session 11	1	XVal Session 11-Typing - Text-1		2012-07-10 09:22:58.353000
	Edit pad (rev 1175)		jeral	cv311	XVal Session 11	1	XVal Session 11-Typing - Text-1		2012-07-10 09:22:58.398000
	Edit pad (rev 1176)		Kate	cv406	XVal Session 11	1	XVal Session 11-Typing - Text-1		2012-07-10 09:22:58.620000
	Edit pad (rev 1177)		greg	cv412	XVal Session 11	1	XVal Session 11-Typing - Text-1		2012-07-10 09:22:58.858000
	Edit pad (rev 1178)		jeral	cv311	XVal Session 11	1	XVal Session 11-Typing - Text-1		2012-07-10 09:22:58.907000
	Edit pad (rev 1179)		Kate	cv406	XVal Session 11	1	XVal Session 11-Typing - Text-1		2012-07-10 09:22:59.127000
	Edit pad (rev 1180)		greg	cv412	XVal Session 11	1	XVal Session 11-Typing - Text-1		2012-07-10 09:22:59.374000
	Edit pad (rev 1181)		jeral	cv311	XVal Session 11	1	XVal Session 11-Typing - Text-1		2012-07-10 09:22:59.419000
	Edit pad (rev 1182)		Kate	cv406	XVal Session 11	1	XVal Session 11-Typing - Text-1		2012-07-10 09:22:59.627000
	Edit pad (rev 1183)		greg	cv412	XVal Session 11	1	XVal Session 11-Typing - Text-1		2012-07-10 09:22:59.877000
	Edit pad (rev 1184)		jeral	cv311	XVal Session 11	1	XVal Session 11-Typing - Text-1		2012-07-10 09:22:59.927000
	Edit pad (rev 1185)		Kate	cv406	XVal Session 11	1	XVal Session 11-Typing - Text-1		2012-07-10 09:23:00.127000
	Edit pad (rev 1186)		greg	cv412	XVal Session 11	1	XVal Session 11-Typing - Text-1		2012-07-10 09:23:00.381000
	Edit pad (rev 1187)		jeral	cv311	XVal Session 11	1	XVal Session 11-Typing - Text-1		2012-07-10 09:23:00.438000
	Edit pad (rev 1188)		Kate	cv406	XVal Session 11	1	XVal Session 11-Typing - Text-1		2012-07-10 09:23:00.627000
	Edit pad (rev 1189)		greg	cv412	XVal Session 11	1	XVal Session 11-Typing - Text-1		2012-07-10 09:23:00.898000
	Edit pad (rev 1190)		jeral	cv311	XVal Session 11	1	XVal Session 11-Typing - Text-1		2012-07-10 09:23:00.941000
	Edit pad (rev 1191)		Kate	cv406	XVal Session 11	1	XVal Session 11-Typing - Text-1		2012-07-10 09:23:01.127000
	Edit pad (rev 1192)		greg	cv412	XVal Session 11	1	XVal Session 11-Typing - Text-1		2012-07-10 09:23:01.399000
	Edit pad (rev 1193)		jeral	cv311	XVal Session 11	1	XVal Session 11-Typing - Text-1		2012-07-10 09:23:01.441000
	Edit pad (rev 1194)		Kate	cv406	XVal Session 11	1	XVal Session 11-Typing - Text-1		2012-07-10 09:23:01.631000
	Edit pad (rev 1195)		greg	cv412	XVal Session 11	1	XVal Session 11-Typing - Text-1		2012-07-10 09:23:01.910000
	Edit pad (rev 1196)		jeral	cv311	XVal Session 11	1	XVal Session 11-Typing - Text-1		2012-07-10 09:23:01.944000
	Edit pad (rev 1197)		Kate	cv406	XVal Session 11	1	XVal Session 11-Typing - Text-1		2012-07-10 09:23:02.211000
	Edit pad (rev 1198)		greg	cv412	XVal Session 11	1	XVal Session 11-Typing - Text-1		2012-07-10 09:23:02.410000
	Edit pad (rev 1199)		jeral	cv311	XVal Session 11	1	XVal Session 11-Typing - Text-1		2012-07-10 09:23:02.443000
	Edit pad (rev 1200)		Kate	cv406	XVal Session 11	1	XVal Session 11-Typing - Text-1		2012-07-10 09:23:02.722000
	Edit pad (rev 1201)		greg	cv412	XVal Session 11	1	XVal Session 11-Typing - Text-1		2012-07-10 09:23:02.926000
	Edit pad (rev 1202)		jeral	cv311	XVal Session 11	1	XVal Session 11-Typing - Text-1		2012-07-10 09:23:02.940000
	Edit pad (rev 1203)		Kate	cv406	XVal Session 11	1	XVal Session 11-Typing - Text-1		2012-07-10 09:23:03.228000
	Edit pad (rev 1204)		greg	cv412	XVal Session 11	1	XVal Session 11-Typing - Text-1		2012-07-10 09:23:03.413000
	Edit pad (rev 1205)		jeral	cv311	XVal Session 11	1	XVal Session 11-Typing - Text-1		2012-07-10 09:23:03.442000
	Edit pad (rev 1206)		greg	cv412	XVal Session 11	1	XVal Session 11-Typing - Text-1		2012-07-10 09:23:03.929000
	Edit pad (rev 1207)		jeral	cv311	XVal Session 11	1	XVal Session 11-Typing - Text-1		2012-07-10 09:23:03.941000
	Edit pad (rev 1208)		jeral	cv311	XVal Session 11	1	XVal Session 11-Typing - Text-1		2012-07-10 09:23:04.442000
	Edit pad (rev 1209)		greg	cv412	XVal Session 11	1	XVal Session 11-Typing - Text-1		2012-07-10 09:23:04.528000
	Edit pad (rev 1210)		jeral	cv311	XVal Session 11	1	XVal Session 11-Typing - Text-1		2012-07-10 09:23:04.942000
	Edit pad (rev 1211)		Kate	cv406	XVal Session 11	1	XVal Session 11-Typing - Text-1		2012-07-10 09:23:04.955000
	Edit pad (rev 1212)		greg	cv412	XVal Session 11	1	XVal Session 11-Typing - Text-1		2012-07-10 09:23:05.028000
	Edit pad (rev 1213)		jeral	cv311	XVal Session 11	1	XVal Session 11-Typing - Text-1		2012-07-10 09:23:05.444000
	Edit pad (rev 1214)		greg	cv412	XVal Session 11	1	XVal Session 11-Typing - Text-1		2012-07-10 09:23:05.531000
	Edit pad (rev 1215)		Kate	cv406	XVal Session 11	1	XVal Session 11-Typing - Text-1		2012-07-10 09:23:05.686000
	Edit pad (rev 1216)		jeral	cv311	XVal Session 11	1	XVal Session 11-Typing - Text-1		2012-07-10 09:23:05.941000
	Edit pad (rev 1217)		greg	cv412	XVal Session 11	1	XVal Session 11-Typing - Text-1		2012-07-10 09:23:06.035000
	Edit pad (rev 1218)		Kate	cv406	XVal Session 11	1	XVal Session 11-Typing - Text-1		2012-07-10 09:23:06.189000
	Edit pad (rev 1219)		jeral	cv311	XVal Session 11	1	XVal Session 11-Typing - Text-1		2012-07-10 09:23:06.442000
	Edit pad (rev 1220)		greg	cv412	XVal Session 11	1	XVal Session 11-Typing - Text-1		2012-07-10 09:23:06.549000
	Edit pad (rev 1221)		Kate	cv406	XVal Session 11	1	XVal Session 11-Typing - Text-1		2012-07-10 09:23:06.697000
	Edit pad (rev 1222)		jeral	cv311	XVal Session 11	1	XVal Session 11-Typing - Text-1		2012-07-10 09:23:06.941000
	Edit pad (rev 1223)		greg	cv412	XVal Session 11	1	XVal Session 11-Typing - Text-1		2012-07-10 09:23:07.053000
	Edit pad (rev 1224)		Kate	cv406	XVal Session 11	1	XVal Session 11-Typing - Text-1		2012-07-10 09:23:07.205000
	Edit pad (rev 1225)		jeral	cv311	XVal Session 11	1	XVal Session 11-Typing - Text-1		2012-07-10 09:23:07.445000
	Edit pad (rev 1226)		greg	cv412	XVal Session 11	1	XVal Session 11-Typing - Text-1		2012-07-10 09:23:07.562000
	Edit pad (rev 1227)		greg	cv412	XVal Session 11	1	XVal Session 11-Typing - Text-1		2012-07-10 09:23:08.054000
	Edit pad (rev 1228)		jeral	cv311	XVal Session 11	1	XVal Session 11-Typing - Text-1		2012-07-10 09:23:08.122000
	Edit pad (rev 1229)		greg	cv412	XVal Session 11	1	XVal Session 11-Typing - Text-1		2012-07-10 09:23:08.559000
	Edit pad (rev 1230)		jeral	cv311	XVal Session 11	1	XVal Session 11-Typing - Text-1		2012-07-10 09:23:08.632000
	Edit pad (rev 1231)		greg	cv412	XVal Session 11	1	XVal Session 11-Typing - Text-1		2012-07-10 09:23:09.070000
	Edit pad (rev 1232)		jeral	cv311	XVal Session 11	1	XVal Session 11-Typing - Text-1		2012-07-10 09:23:09.144000
	Edit pad (rev 1233)		Kate	cv406	XVal Session 11	1	XVal Session 11-Typing - Text-1		2012-07-10 09:23:09.147000
	Edit pad (rev 1234)		greg	cv412	XVal Session 11	1	XVal Session 11-Typing - Text-1		2012-07-10 09:23:09.569000
	Edit pad (rev 1235)		jeral	cv311	XVal Session 11	1	XVal Session 11-Typing - Text-1		2012-07-10 09:23:09.643000
	Edit pad (rev 1236)		Kate	cv406	XVal Session 11	1	XVal Session 11-Typing - Text-1		2012-07-10 09:23:09.662000
	Edit pad (rev 1237)		greg	cv412	XVal Session 11	1	XVal Session 11-Typing - Text-1		2012-07-10 09:23:10.068000
	Edit pad (rev 1238)		jeral	cv311	XVal Session 11	1	XVal Session 11-Typing - Text-1		2012-07-10 09:23:10.148000
	Edit pad (rev 1239)		greg	cv412	XVal Session 11	1	XVal Session 11-Typing - Text-1		2012-07-10 09:23:10.569000
	Edit pad (rev 1240)		jeral	cv311	XVal Session 11	1	XVal Session 11-Typing - Text-1		2012-07-10 09:23:10.648000
	Edit pad (rev 1241)		jeral	cv311	XVal Session 11	1	XVal Session 11-Typing - Text-1		2012-07-10 09:23:11.147000
	Edit pad (rev 1242)		greg	cv412	XVal Session 11	1	XVal Session 11-Typing - Text-1		2012-07-10 09:23:11.531000
	Edit pad (rev 1243)		jeral	cv311	XVal Session 11	1	XVal Session 11-Typing - Text-1		2012-07-10 09:23:11.648000
	Edit pad (rev 1244)		greg	cv412	XVal Session 11	1	XVal Session 11-Typing - Text-1		2012-07-10 09:23:12.037000
	Edit pad (rev 1245)		jeral	cv311	XVal Session 11	1	XVal Session 11-Typing - Text-1		2012-07-10 09:23:12.159000
	Edit pad (rev 1246)		greg	cv412	XVal Session 11	1	XVal Session 11-Typing - Text-1		2012-07-10 09:23:12.537000
	Edit pad (rev 1247)		jeral	cv311	XVal Session 11	1	XVal Session 11-Typing - Text-1		2012-07-10 09:23:12.669000
	Edit pad (rev 1248)		greg	cv412	XVal Session 11	1	XVal Session 11-Typing - Text-1		2012-07-10 09:23:13.038000
	Edit pad (rev 1249)		Kate	cv406	XVal Session 11	1	XVal Session 11-Typing - Text-1		2012-07-10 09:23:13.045000
	Edit pad (rev 1250)		nic	cv403	XVal Session 11	1	XVal Session 11-Typing - Text-1		2012-07-10 09:23:13.086000
	Edit pad (rev 1251)		jeral	cv311	XVal Session 11	1	XVal Session 11-Typing - Text-1		2012-07-10 09:23:13.174000
	Edit pad (rev 1252)		greg	cv412	XVal Session 11	1	XVal Session 11-Typing - Text-1		2012-07-10 09:23:13.542000
	Edit pad (rev 1253)		Kate	cv406	XVal Session 11	1	XVal Session 11-Typing - Text-1		2012-07-10 09:23:13.548000
	Edit pad (rev 1254)		jeral	cv311	XVal Session 11	1	XVal Session 11-Typing - Text-1		2012-07-10 09:23:13.675000
	Edit pad (rev 1255)		nic	cv403	XVal Session 11	1	XVal Session 11-Typing - Text-1		2012-07-10 09:23:13.783000
	Edit pad (rev 1256)		Kate	cv406	XVal Session 11	1	XVal Session 11-Typing - Text-1		2012-07-10 09:23:14.056000
	Edit pad (rev 1257)		jeral	cv311	XVal Session 11	1	XVal Session 11-Typing - Text-1		2012-07-10 09:23:14.177000
	Edit pad (rev 1258)		nic	cv403	XVal Session 11	1	XVal Session 11-Typing - Text-1		2012-07-10 09:23:14.293000
	Edit pad (rev 1259)		greg	cv412	XVal Session 11	1	XVal Session 11-Typing - Text-1		2012-07-10 09:23:14.547000
	Edit pad (rev 1260)		jeral	cv311	XVal Session 11	1	XVal Session 11-Typing - Text-1		2012-07-10 09:23:14.675000
	Edit pad (rev 1261)		nic	cv403	XVal Session 11	1	XVal Session 11-Typing - Text-1		2012-07-10 09:23:14.793000
	Edit pad (rev 1262)		greg	cv412	XVal Session 11	1	XVal Session 11-Typing - Text-1		2012-07-10 09:23:15.050000
	Edit pad (rev 1263)		jeral	cv311	XVal Session 11	1	XVal Session 11-Typing - Text-1		2012-07-10 09:23:15.174000
	Edit pad (rev 1264)		nic	cv403	XVal Session 11	1	XVal Session 11-Typing - Text-1		2012-07-10 09:23:15.294000
	Edit pad (rev 1265)		greg	cv412	XVal Session 11	1	XVal Session 11-Typing - Text-1		2012-07-10 09:23:15.556000
	Edit pad (rev 1266)		jeral	cv311	XVal Session 11	1	XVal Session 11-Typing - Text-1		2012-07-10 09:23:15.674000
	Edit pad (rev 1267)		nic	cv403	XVal Session 11	1	XVal Session 11-Typing - Text-1		2012-07-10 09:23:15.823000
	Edit pad (rev 1268)		Kate	cv406	XVal Session 11	1	XVal Session 11-Typing - Text-1		2012-07-10 09:23:15.938000
	Edit pad (rev 1269)		greg	cv412	XVal Session 11	1	XVal Session 11-Typing - Text-1		2012-07-10 09:23:16.052000
	Edit pad (rev 1270)		jeral	cv311	XVal Session 11	1	XVal Session 11-Typing - Text-1		2012-07-10 09:23:16.184000
	Edit pad (rev 1271)		nic	cv403	XVal Session 11	1	XVal Session 11-Typing - Text-1		2012-07-10 09:23:16.293000
	Edit pad (rev 1272)		Kate	cv406	XVal Session 11	1	XVal Session 11-Typing - Text-1		2012-07-10 09:23:16.440000
	Edit pad (rev 1273)		greg	cv412	XVal Session 11	1	XVal Session 11-Typing - Text-1		2012-07-10 09:23:16.561000
	Edit pad (rev 1274)		jeral	cv311	XVal Session 11	1	XVal Session 11-Typing - Text-1		2012-07-10 09:23:16.694000
	Edit pad (rev 1275)		Kate	cv406	XVal Session 11	1	XVal Session 11-Typing - Text-1		2012-07-10 09:23:16.940000
	Edit pad (rev 1276)		nic	cv403	XVal Session 11	1	XVal Session 11-Typing - Text-1		2012-07-10 09:23:17.069000
	Edit pad (rev 1277)		greg	cv412	XVal Session 11	1	XVal Session 11-Typing - Text-1		2012-07-10 09:23:17.082000
	Edit pad (rev 1278)		jeral	cv311	XVal Session 11	1	XVal Session 11-Typing - Text-1		2012-07-10 09:23:17.191000
	Edit pad (rev 1279)		greg	cv412	XVal Session 11	1	XVal Session 11-Typing - Text-1		2012-07-10 09:23:17.588000
	Edit pad (rev 1280)		jeral	cv311	XVal Session 11	1	XVal Session 11-Typing - Text-1		2012-07-10 09:23:17.705000
	Edit pad (rev 1281)		Kate	cv406	XVal Session 11	1	XVal Session 11-Typing - Text-1		2012-07-10 09:23:17.878000
	Edit pad (rev 1282)		greg	cv412	XVal Session 11	1	XVal Session 11-Typing - Text-1		2012-07-10 09:23:18.082000
	Edit pad (rev 1283)		jeral	cv311	XVal Session 11	1	XVal Session 11-Typing - Text-1		2012-07-10 09:23:18.205000
	Edit pad (rev 1284)		nic	cv403	XVal Session 11	1	XVal Session 11-Typing - Text-1		2012-07-10 09:23:18.383000
	Edit pad (rev 1285)		greg	cv412	XVal Session 11	1	XVal Session 11-Typing - Text-1		2012-07-10 09:23:18.589000
	Edit pad (rev 1286)		Kate	cv406	XVal Session 11	1	XVal Session 11-Typing - Text-1		2012-07-10 09:23:18.626000
	Edit pad (rev 1287)		jeral	cv311	XVal Session 11	1	XVal Session 11-Typing - Text-1		2012-07-10 09:23:18.722000
	Edit pad (rev 1288)		nic	cv403	XVal Session 11	1	XVal Session 11-Typing - Text-1		2012-07-10 09:23:18.889000
	Edit pad (rev 1289)		greg	cv412	XVal Session 11	1	XVal Session 11-Typing - Text-1		2012-07-10 09:23:19.097000
	Edit pad (rev 1290)		Kate	cv406	XVal Session 11	1	XVal Session 11-Typing - Text-1		2012-07-10 09:23:19.136000
	Edit pad (rev 1291)		jeral	cv311	XVal Session 11	1	XVal Session 11-Typing - Text-1		2012-07-10 09:23:19.222000
	Edit pad (rev 1292)		greg	cv412	XVal Session 11	1	XVal Session 11-Typing - Text-1		2012-07-10 09:23:19.590000
	Edit pad (rev 1293)		nic	cv403	XVal Session 11	1	XVal Session 11-Typing - Text-1		2012-07-10 09:23:19.608000
	Edit pad (rev 1294)		Kate	cv406	XVal Session 11	1	XVal Session 11-Typing - Text-1		2012-07-10 09:23:19.642000
	Edit pad (rev 1295)		jeral	cv311	XVal Session 11	1	XVal Session 11-Typing - Text-1		2012-07-10 09:23:19.739000
	Edit pad (rev 1296)		greg	cv412	XVal Session 11	1	XVal Session 11-Typing - Text-1		2012-07-10 09:23:20.090000
	Edit pad (rev 1297)		Kate	cv406	XVal Session 11	1	XVal Session 11-Typing - Text-1		2012-07-10 09:23:20.143000
	Edit pad (rev 1298)		jeral	cv311	XVal Session 11	1	XVal Session 11-Typing - Text-1		2012-07-10 09:23:20.245000
	Edit pad (rev 1299)		greg	cv412	XVal Session 11	1	XVal Session 11-Typing - Text-1		2012-07-10 09:23:20.605000
	Edit pad (rev 1300)		Kate	cv406	XVal Session 11	1	XVal Session 11-Typing - Text-1		2012-07-10 09:23:20.643000
	Edit pad (rev 1301)		jeral	cv311	XVal Session 11	1	XVal Session 11-Typing - Text-1		2012-07-10 09:23:20.760000
	Edit pad (rev 1302)		greg	cv412	XVal Session 11	1	XVal Session 11-Typing - Text-1		2012-07-10 09:23:21.114000
	Edit pad (rev 1303)		Kate	cv406	XVal Session 11	1	XVal Session 11-Typing - Text-1		2012-07-10 09:23:21.141000
	Edit pad (rev 1304)		jeral	cv311	XVal Session 11	1	XVal Session 11-Typing - Text-1		2012-07-10 09:23:21.259000
	Edit pad (rev 1305)		greg	cv412	XVal Session 11	1	XVal Session 11-Typing - Text-1		2012-07-10 09:23:21.614000
	Edit pad (rev 1306)		Kate	cv406	XVal Session 11	1	XVal Session 11-Typing - Text-1		2012-07-10 09:23:21.651000
	Edit pad (rev 1307)		jeral	cv311	XVal Session 11	1	XVal Session 11-Typing - Text-1		2012-07-10 09:23:21.768000
	Edit pad (rev 1308)		greg	cv412	XVal Session 11	1	XVal Session 11-Typing - Text-1		2012-07-10 09:23:22.115000
	Edit pad (rev 1309)		jeral	cv311	XVal Session 11	1	XVal Session 11-Typing - Text-1		2012-07-10 09:23:22.267000
	Edit pad (rev 1310)		Kate	cv406	XVal Session 11	1	XVal Session 11-Typing - Text-1		2012-07-10 09:23:22.305000
	Edit pad (rev 1311)		greg	cv412	XVal Session 11	1	XVal Session 11-Typing - Text-1		2012-07-10 09:23:22.618000
	Edit pad (rev 1312)		jeral	cv311	XVal Session 11	1	XVal Session 11-Typing - Text-1		2012-07-10 09:23:22.769000
	Edit pad (rev 1313)		greg	cv412	XVal Session 11	1	XVal Session 11-Typing - Text-1		2012-07-10 09:23:23.125000
	Edit pad (rev 1314)		Kate	cv406	XVal Session 11	1	XVal Session 11-Typing - Text-1		2012-07-10 09:23:23.184000
	Edit pad (rev 1315)		jeral	cv311	XVal Session 11	1	XVal Session 11-Typing - Text-1		2012-07-10 09:23:23.286000
	Edit pad (rev 1316)		greg	cv412	XVal Session 11	1	XVal Session 11-Typing - Text-1		2012-07-10 09:23:23.628000
	Edit pad (rev 1317)		Kate	cv406	XVal Session 11	1	XVal Session 11-Typing - Text-1		2012-07-10 09:23:23.688000
	Edit pad (rev 1318)		jeral	cv311	XVal Session 11	1	XVal Session 11-Typing - Text-1		2012-07-10 09:23:23.799000
	Edit pad (rev 1319)		greg	cv412	XVal Session 11	1	XVal Session 11-Typing - Text-1		2012-07-10 09:23:24.135000
	Edit pad (rev 1320)		jeral	cv311	XVal Session 11	1	XVal Session 11-Typing - Text-1		2012-07-10 09:23:24.299000
	Edit pad (rev 1321)		greg	cv412	XVal Session 11	1	XVal Session 11-Typing - Text-1		2012-07-10 09:23:24.631000
	Edit pad (rev 1322)		jeral	cv311	XVal Session 11	1	XVal Session 11-Typing - Text-1		2012-07-10 09:23:24.801000
	Edit pad (rev 1323)		greg	cv412	XVal Session 11	1	XVal Session 11-Typing - Text-1		2012-07-10 09:23:25.147000
	Edit pad (rev 1324)		Kate	cv406	XVal Session 11	1	XVal Session 11-Typing - Text-1		2012-07-10 09:23:25.227000
	Edit pad (rev 1325)		jeral	cv311	XVal Session 11	1	XVal Session 11-Typing - Text-1		2012-07-10 09:23:25.307000
	Edit pad (rev 1326)		Kate	cv406	XVal Session 11	1	XVal Session 11-Typing - Text-1		2012-07-10 09:23:25.738000
	Edit pad (rev 1327)		jeral	cv311	XVal Session 11	1	XVal Session 11-Typing - Text-1		2012-07-10 09:23:25.812000
	Edit pad (rev 1328)		jeral	cv311	XVal Session 11	1	XVal Session 11-Typing - Text-1		2012-07-10 09:23:26.316000
	Edit pad (rev 1329)		jeral	cv311	XVal Session 11	1	XVal Session 11-Typing - Text-1		2012-07-10 09:23:26.818000
	Edit pad (rev 1330)		Kate	cv406	XVal Session 11	1	XVal Session 11-Typing - Text-1		2012-07-10 09:23:27.107000
	Edit pad (rev 1331)		jeral	cv311	XVal Session 11	1	XVal Session 11-Typing - Text-1		2012-07-10 09:23:27.316000
	Edit pad (rev 1332)		Kate	cv406	XVal Session 11	1	XVal Session 11-Typing - Text-1		2012-07-10 09:23:27.611000
	Edit pad (rev 1333)		jeral	cv311	XVal Session 11	1	XVal Session 11-Typing - Text-1		2012-07-10 09:23:27.817000
	Edit pad (rev 1334)		jeral	cv311	XVal Session 11	1	XVal Session 11-Typing - Text-1		2012-07-10 09:23:28.318000
	Edit pad (rev 1335)		jeral	cv311	XVal Session 11	1	XVal Session 11-Typing - Text-1		2012-07-10 09:23:28.822000
	Edit pad (rev 1336)		greg	cv412	XVal Session 11	1	XVal Session 11-Typing - Text-1		2012-07-10 09:23:28.827000
	Edit pad (rev 1337)		jeral	cv311	XVal Session 11	1	XVal Session 11-Typing - Text-1		2012-07-10 09:23:29.324000
	Edit pad (rev 1338)		greg	cv412	XVal Session 11	1	XVal Session 11-Typing - Text-1		2012-07-10 09:23:29.333000
	Edit pad (rev 1339)		Kate	cv406	XVal Session 11	1	XVal Session 11-Typing - Text-1		2012-07-10 09:23:29.710000
	Edit pad (rev 1340)		jeral	cv311	XVal Session 11	1	XVal Session 11-Typing - Text-1		2012-07-10 09:23:29.823000
	Edit pad (rev 1341)		greg	cv412	XVal Session 11	1	XVal Session 11-Typing - Text-1		2012-07-10 09:23:29.841000
	Edit pad (rev 1342)		jeral	cv311	XVal Session 11	1	XVal Session 11-Typing - Text-1		2012-07-10 09:23:30.332000
	Edit pad (rev 1343)		greg	cv412	XVal Session 11	1	XVal Session 11-Typing - Text-1		2012-07-10 09:23:30.359000
	Edit pad (rev 1344)		Kate	cv406	XVal Session 11	1	XVal Session 11-Typing - Text-1		2012-07-10 09:23:30.381000
	Edit pad (rev 1345)		nic	cv403	XVal Session 11	1	XVal Session 11-Typing - Text-1		2012-07-10 09:23:30.679000
	Edit pad (rev 1346)		jeral	cv311	XVal Session 11	1	XVal Session 11-Typing - Text-1		2012-07-10 09:23:30.830000
	Edit pad (rev 1347)		greg	cv412	XVal Session 11	1	XVal Session 11-Typing - Text-1		2012-07-10 09:23:30.855000
	Edit pad (rev 1348)		Kate	cv406	XVal Session 11	1	XVal Session 11-Typing - Text-1		2012-07-10 09:23:30.881000
	Edit pad (rev 1349)		nic	cv403	XVal Session 11	1	XVal Session 11-Typing - Text-1		2012-07-10 09:23:31.186000
	Edit pad (rev 1350)		jeral	cv311	XVal Session 11	1	XVal Session 11-Typing - Text-1		2012-07-10 09:23:31.330000
	Edit pad (rev 1351)		greg	cv412	XVal Session 11	1	XVal Session 11-Typing - Text-1		2012-07-10 09:23:31.379000
	Edit pad (rev 1352)		Kate	cv406	XVal Session 11	1	XVal Session 11-Typing - Text-1		2012-07-10 09:23:31.394000
	Edit pad (rev 1353)		jeral	cv311	XVal Session 11	1	XVal Session 11-Typing - Text-1		2012-07-10 09:23:31.848000
	Edit pad (rev 1354)		greg	cv412	XVal Session 11	1	XVal Session 11-Typing - Text-1		2012-07-10 09:23:31.886000
	Edit pad (rev 1355)		Kate	cv406	XVal Session 11	1	XVal Session 11-Typing - Text-1		2012-07-10 09:23:31.899000
	Edit pad (rev 1356)		jeral	cv311	XVal Session 11	1	XVal Session 11-Typing - Text-1		2012-07-10 09:23:32.347000
	Edit pad (rev 1357)		Kate	cv406	XVal Session 11	1	XVal Session 11-Typing - Text-1		2012-07-10 09:23:32.441000
	Edit pad (rev 1358)		greg	cv412	XVal Session 11	1	XVal Session 11-Typing - Text-1		2012-07-10 09:23:32.631000
	Edit pad (rev 1359)		jeral	cv311	XVal Session 11	1	XVal Session 11-Typing - Text-1		2012-07-10 09:23:32.847000
	Edit pad (rev 1360)		Kate	cv406	XVal Session 11	1	XVal Session 11-Typing - Text-1		2012-07-10 09:23:32.961000
	Edit pad (rev 1361)		greg	cv412	XVal Session 11	1	XVal Session 11-Typing - Text-1		2012-07-10 09:23:33.126000
	Edit pad (rev 1362)		jeral	cv311	XVal Session 11	1	XVal Session 11-Typing - Text-1		2012-07-10 09:23:33.409000
	Edit pad (rev 1363)		Kate	cv406	XVal Session 11	1	XVal Session 11-Typing - Text-1		2012-07-10 09:23:33.469000
	Edit pad (rev 1364)		greg	cv412	XVal Session 11	1	XVal Session 11-Typing - Text-1		2012-07-10 09:23:33.632000
	Edit pad (rev 1365)		jeral	cv311	XVal Session 11	1	XVal Session 11-Typing - Text-1		2012-07-10 09:23:33.909000
	Edit pad (rev 1366)		nic	cv403	XVal Session 11	1	XVal Session 11-Typing - Text-1		2012-07-10 09:23:34.102000
	Edit pad (rev 1367)		greg	cv412	XVal Session 11	1	XVal Session 11-Typing - Text-1		2012-07-10 09:23:34.131000
	Edit pad (rev 1368)		jeral	cv311	XVal Session 11	1	XVal Session 11-Typing - Text-1		2012-07-10 09:23:34.410000
	Edit pad (rev 1369)		Kate	cv406	XVal Session 11	1	XVal Session 11-Typing - Text-1		2012-07-10 09:23:34.497000
	Edit pad (rev 1370)		greg	cv412	XVal Session 11	1	XVal Session 11-Typing - Text-1		2012-07-10 09:23:34.634000
	Edit pad (rev 1371)		jeral	cv311	XVal Session 11	1	XVal Session 11-Typing - Text-1		2012-07-10 09:23:34.931000
	Edit pad (rev 1372)		Kate	cv406	XVal Session 11	1	XVal Session 11-Typing - Text-1		2012-07-10 09:23:35.002000
	Edit pad (rev 1373)		greg	cv412	XVal Session 11	1	XVal Session 11-Typing - Text-1		2012-07-10 09:23:35.136000
	Edit pad (rev 1374)		jeral	cv311	XVal Session 11	1	XVal Session 11-Typing - Text-1		2012-07-10 09:23:35.433000
	Edit pad (rev 1375)		Kate	cv406	XVal Session 11	1	XVal Session 11-Typing - Text-1		2012-07-10 09:23:35.517000
	Edit pad (rev 1376)		greg	cv412	XVal Session 11	1	XVal Session 11-Typing - Text-1		2012-07-10 09:23:35.636000
	Edit pad (rev 1377)		jeral	cv311	XVal Session 11	1	XVal Session 11-Typing - Text-1		2012-07-10 09:23:35.942000
	Edit pad (rev 1378)		Kate	cv406	XVal Session 11	1	XVal Session 11-Typing - Text-1		2012-07-10 09:23:36.017000
	Edit pad (rev 1379)		greg	cv412	XVal Session 11	1	XVal Session 11-Typing - Text-1		2012-07-10 09:23:36.144000
	Edit pad (rev 1380)		Kate	cv406	XVal Session 11	1	XVal Session 11-Typing - Text-1		2012-07-10 09:23:36.548000
	Edit pad (rev 1381)		greg	cv412	XVal Session 11	1	XVal Session 11-Typing - Text-1		2012-07-10 09:23:36.646000
	Edit pad (rev 1382)		Kate	cv406	XVal Session 11	1	XVal Session 11-Typing - Text-1		2012-07-10 09:23:37.049000
	Edit pad (rev 1383)		greg	cv412	XVal Session 11	1	XVal Session 11-Typing - Text-1		2012-07-10 09:23:37.145000
	Edit pad (rev 1384)		nic	cv403	XVal Session 11	1	XVal Session 11-Typing - Text-1		2012-07-10 09:23:37.157000
	Edit pad (rev 1385)		jeral	cv311	XVal Session 11	1	XVal Session 11-Typing - Text-1		2012-07-10 09:23:37.344000
	Edit pad (rev 1386)		greg	cv412	XVal Session 11	1	XVal Session 11-Typing - Text-1		2012-07-10 09:23:37.647000
	Edit pad (rev 1387)		nic	cv403	XVal Session 11	1	XVal Session 11-Typing - Text-1		2012-07-10 09:23:37.821000
	Edit pad (rev 1388)		greg	cv412	XVal Session 11	1	XVal Session 11-Typing - Text-1		2012-07-10 09:23:38.147000
	Edit pad (rev 1389)		nic	cv403	XVal Session 11	1	XVal Session 11-Typing - Text-1		2012-07-10 09:23:38.326000
	Edit pad (rev 1390)		jeral	cv311	XVal Session 11	1	XVal Session 11-Typing - Text-1		2012-07-10 09:23:38.661000
	Edit pad (rev 1391)		greg	cv412	XVal Session 11	1	XVal Session 11-Typing - Text-1		2012-07-10 09:23:38.675000
	Edit pad (rev 1392)		nic	cv403	XVal Session 11	1	XVal Session 11-Typing - Text-1		2012-07-10 09:23:38.942000
	Edit pad (rev 1393)		jeral	cv311	XVal Session 11	1	XVal Session 11-Typing - Text-1		2012-07-10 09:23:39.164000
	Edit pad (rev 1394)		greg	cv412	XVal Session 11	1	XVal Session 11-Typing - Text-1		2012-07-10 09:23:39.173000
	Edit pad (rev 1395)		jeral	cv311	XVal Session 11	1	XVal Session 11-Typing - Text-1		2012-07-10 09:23:39.661000
	Edit pad (rev 1396)		greg	cv412	XVal Session 11	1	XVal Session 11-Typing - Text-1		2012-07-10 09:23:39.690000
	Edit pad (rev 1397)		jeral	cv311	XVal Session 11	1	XVal Session 11-Typing - Text-1		2012-07-10 09:23:40.163000
	Edit pad (rev 1398)		greg	cv412	XVal Session 11	1	XVal Session 11-Typing - Text-1		2012-07-10 09:23:40.195000
	Edit pad (rev 1399)		Kate	cv406	XVal Session 11	1	XVal Session 11-Typing - Text-1		2012-07-10 09:23:40.440000
	Edit pad (rev 1400)		jeral	cv311	XVal Session 11	1	XVal Session 11-Typing - Text-1		2012-07-10 09:23:40.660000
	Edit pad (rev 1401)		greg	cv412	XVal Session 11	1	XVal Session 11-Typing - Text-1		2012-07-10 09:23:40.695000
	Edit pad (rev 1402)		Kate	cv406	XVal Session 11	1	XVal Session 11-Typing - Text-1		2012-07-10 09:23:41.073000
	Edit pad (rev 1403)		greg	cv412	XVal Session 11	1	XVal Session 11-Typing - Text-1		2012-07-10 09:23:41.214000
	Edit pad (rev 1404)		jeral	cv311	XVal Session 11	1	XVal Session 11-Typing - Text-1		2012-07-10 09:23:41.283000
	Edit pad (rev 1405)		Kate	cv406	XVal Session 11	1	XVal Session 11-Typing - Text-1		2012-07-10 09:23:41.581000
	Edit pad (rev 1406)		greg	cv412	XVal Session 11	1	XVal Session 11-Typing - Text-1		2012-07-10 09:23:41.711000
	Edit pad (rev 1407)		Kate	cv406	XVal Session 11	1	XVal Session 11-Typing - Text-1		2012-07-10 09:23:42.082000
	Edit pad (rev 1408)		greg	cv412	XVal Session 11	1	XVal Session 11-Typing - Text-1		2012-07-10 09:23:42.215000
	Edit pad (rev 1409)		jeral	cv311	XVal Session 11	1	XVal Session 11-Typing - Text-1		2012-07-10 09:23:42.236000
	Edit pad (rev 1410)		jeral	cv311	XVal Session 11	1	XVal Session 11-Typing - Text-1		2012-07-10 09:23:42.737000
	Edit pad (rev 1411)		greg	cv412	XVal Session 11	1	XVal Session 11-Typing - Text-1		2012-07-10 09:23:42.762000
	Edit pad (rev 1412)		jeral	cv311	XVal Session 11	1	XVal Session 11-Typing - Text-1		2012-07-10 09:23:43.238000
	Edit pad (rev 1413)		greg	cv412	XVal Session 11	1	XVal Session 11-Typing - Text-1		2012-07-10 09:23:43.271000
	Edit pad (rev 1414)		Kate	cv406	XVal Session 11	1	XVal Session 11-Typing - Text-1		2012-07-10 09:23:43.734000
	Edit pad (rev 1415)		jeral	cv311	XVal Session 11	1	XVal Session 11-Typing - Text-1		2012-07-10 09:23:43.739000
	Edit pad (rev 1416)		greg	cv412	XVal Session 11	1	XVal Session 11-Typing - Text-1		2012-07-10 09:23:43.771000
	Edit pad (rev 1417)		jeral	cv311	XVal Session 11	1	XVal Session 11-Typing - Text-1		2012-07-10 09:23:44.238000
	Edit pad (rev 1418)		Kate	cv406	XVal Session 11	1	XVal Session 11-Typing - Text-1		2012-07-10 09:23:44.240000
	Edit pad (rev 1419)		greg	cv412	XVal Session 11	1	XVal Session 11-Typing - Text-1		2012-07-10 09:23:44.277000
	Edit pad (rev 1420)		jeral	cv311	XVal Session 11	1	XVal Session 11-Typing - Text-1		2012-07-10 09:23:44.737000
	Edit pad (rev 1421)		Kate	cv406	XVal Session 11	1	XVal Session 11-Typing - Text-1		2012-07-10 09:23:44.752000
	Edit pad (rev 1422)		greg	cv412	XVal Session 11	1	XVal Session 11-Typing - Text-1		2012-07-10 09:23:44.782000
	Edit pad (rev 1423)		jeral	cv311	XVal Session 11	1	XVal Session 11-Typing - Text-1		2012-07-10 09:23:45.243000
	Edit pad (rev 1424)		Kate	cv406	XVal Session 11	1	XVal Session 11-Typing - Text-1		2012-07-10 09:23:45.258000
	Edit pad (rev 1425)		jeral	cv311	XVal Session 11	1	XVal Session 11-Typing - Text-1		2012-07-10 09:23:45.737000
	Edit pad (rev 1426)		Kate	cv406	XVal Session 11	1	XVal Session 11-Typing - Text-1		2012-07-10 09:23:45.768000
	Edit pad (rev 1427)		jeral	cv311	XVal Session 11	1	XVal Session 11-Typing - Text-1		2012-07-10 09:23:46.246000
	Edit pad (rev 1428)		Kate	cv406	XVal Session 11	1	XVal Session 11-Typing - Text-1		2012-07-10 09:23:46.267000
	Edit pad (rev 1429)		Kate	cv406	XVal Session 11	1	XVal Session 11-Typing - Text-1		2012-07-10 09:23:46.786000
	Edit pad (rev 1430)		jeral	cv311	XVal Session 11	1	XVal Session 11-Typing - Text-1		2012-07-10 09:23:47.641000
	Edit pad (rev 1431)		greg	cv412	XVal Session 11	1	XVal Session 11-Typing - Text-1		2012-07-10 09:23:47.647000
	Edit pad (rev 1432)		greg	cv412	XVal Session 11	1	XVal Session 11-Typing - Text-1		2012-07-10 09:23:48.147000
	Edit pad (rev 1433)		jeral	cv311	XVal Session 11	1	XVal Session 11-Typing - Text-1		2012-07-10 09:23:48.148000
	Edit pad (rev 1434)		jeral	cv311	XVal Session 11	1	XVal Session 11-Typing - Text-1		2012-07-10 09:23:48.645000
	Edit pad (rev 1435)		greg	cv412	XVal Session 11	1	XVal Session 11-Typing - Text-1		2012-07-10 09:23:48.656000
	Edit pad (rev 1436)		jeral	cv311	XVal Session 11	1	XVal Session 11-Typing - Text-1		2012-07-10 09:23:49.147000
	Edit pad (rev 1437)		Kate	cv406	XVal Session 11	1	XVal Session 11-Typing - Text-1		2012-07-10 09:23:49.513000
	Edit pad (rev 1438)		jeral	cv311	XVal Session 11	1	XVal Session 11-Typing - Text-1		2012-07-10 09:23:49.643000
	Edit pad (rev 1439)		Kate	cv406	XVal Session 11	1	XVal Session 11-Typing - Text-1		2012-07-10 09:23:49.939000
	Edit pad (rev 1440)		jeral	cv311	XVal Session 11	1	XVal Session 11-Typing - Text-1		2012-07-10 09:23:50.144000
	Edit pad (rev 1441)		greg	cv412	XVal Session 11	1	XVal Session 11-Typing - Text-1		2012-07-10 09:23:50.315000
	Edit pad (rev 1442)		Kate	cv406	XVal Session 11	1	XVal Session 11-Typing - Text-1		2012-07-10 09:23:50.438000
	Edit pad (rev 1443)		jeral	cv311	XVal Session 11	1	XVal Session 11-Typing - Text-1		2012-07-10 09:23:50.642000
	Edit pad (rev 1444)		greg	cv412	XVal Session 11	1	XVal Session 11-Typing - Text-1		2012-07-10 09:23:50.806000
	Edit pad (rev 1445)		Kate	cv406	XVal Session 11	1	XVal Session 11-Typing - Text-1		2012-07-10 09:23:50.945000
	Edit pad (rev 1446)		jeral	cv311	XVal Session 11	1	XVal Session 11-Typing - Text-1		2012-07-10 09:23:51.151000
	Edit pad (rev 1447)		greg	cv412	XVal Session 11	1	XVal Session 11-Typing - Text-1		2012-07-10 09:23:51.317000
	Edit pad (rev 1448)		Kate	cv406	XVal Session 11	1	XVal Session 11-Typing - Text-1		2012-07-10 09:23:51.437000
	Edit pad (rev 1449)		jeral	cv311	XVal Session 11	1	XVal Session 11-Typing - Text-1		2012-07-10 09:23:51.660000
	Edit pad (rev 1450)		greg	cv412	XVal Session 11	1	XVal Session 11-Typing - Text-1		2012-07-10 09:23:52.671000
	Edit pad (rev 1451)		jeral	cv311	XVal Session 11	1	XVal Session 11-Typing - Text-1		2012-07-10 09:23:52.845000
	Edit pad (rev 1452)		greg	cv412	XVal Session 11	1	XVal Session 11-Typing - Text-1		2012-07-10 09:23:53.180000
	Edit pad (rev 1453)		jeral	cv311	XVal Session 11	1	XVal Session 11-Typing - Text-1		2012-07-10 09:23:53.386000
	Edit pad (rev 1454)		Kate	cv406	XVal Session 11	1	XVal Session 11-Typing - Text-1		2012-07-10 09:23:53.652000
	Edit pad (rev 1455)		greg	cv412	XVal Session 11	1	XVal Session 11-Typing - Text-1		2012-07-10 09:23:53.688000
	Edit pad (rev 1456)		jeral	cv311	XVal Session 11	1	XVal Session 11-Typing - Text-1		2012-07-10 09:23:53.885000
	Edit pad (rev 1457)		greg	cv412	XVal Session 11	1	XVal Session 11-Typing - Text-1		2012-07-10 09:23:54.193000
	Edit pad (rev 1458)		Kate	cv406	XVal Session 11	1	XVal Session 11-Typing - Text-1		2012-07-10 09:23:54.252000
	Edit pad (rev 1459)		jeral	cv311	XVal Session 11	1	XVal Session 11-Typing - Text-1		2012-07-10 09:23:54.393000
	Edit pad (rev 1460)		greg	cv412	XVal Session 11	1	XVal Session 11-Typing - Text-1		2012-07-10 09:23:54.710000
	Edit pad (rev 1461)		Kate	cv406	XVal Session 11	1	XVal Session 11-Typing - Text-1		2012-07-10 09:23:54.752000
	Edit pad (rev 1462)		jeral	cv311	XVal Session 11	1	XVal Session 11-Typing - Text-1		2012-07-10 09:23:54.898000
	Edit pad (rev 1463)		greg	cv412	XVal Session 11	1	XVal Session 11-Typing - Text-1		2012-07-10 09:23:55.212000
	Edit pad (rev 1464)		Kate	cv406	XVal Session 11	1	XVal Session 11-Typing - Text-1		2012-07-10 09:23:55.253000
	Edit pad (rev 1465)		jeral	cv311	XVal Session 11	1	XVal Session 11-Typing - Text-1		2012-07-10 09:23:55.395000
	Edit pad (rev 1466)		greg	cv412	XVal Session 11	1	XVal Session 11-Typing - Text-1		2012-07-10 09:23:55.713000
	Edit pad (rev 1467)		Kate	cv406	XVal Session 11	1	XVal Session 11-Typing - Text-1		2012-07-10 09:23:55.753000
	Edit pad (rev 1468)		jeral	cv311	XVal Session 11	1	XVal Session 11-Typing - Text-1		2012-07-10 09:23:55.897000
	Edit pad (rev 1469)		greg	cv412	XVal Session 11	1	XVal Session 11-Typing - Text-1		2012-07-10 09:23:56.211000
	Edit pad (rev 1470)		jeral	cv311	XVal Session 11	1	XVal Session 11-Typing - Text-1		2012-07-10 09:23:56.396000
	Edit pad (rev 1471)		greg	cv412	XVal Session 11	1	XVal Session 11-Typing - Text-1		2012-07-10 09:23:56.711000
	Edit pad (rev 1472)		jeral	cv311	XVal Session 11	1	XVal Session 11-Typing - Text-1		2012-07-10 09:23:56.895000
	Edit pad (rev 1473)		Kate	cv406	XVal Session 11	1	XVal Session 11-Typing - Text-1		2012-07-10 09:23:57.126000
	Edit pad (rev 1474)		greg	cv412	XVal Session 11	1	XVal Session 11-Typing - Text-1		2012-07-10 09:23:57.208000
	Edit pad (rev 1475)		jeral	cv311	XVal Session 11	1	XVal Session 11-Typing - Text-1		2012-07-10 09:23:57.397000
	Edit pad (rev 1476)		Kate	cv406	XVal Session 11	1	XVal Session 11-Typing - Text-1		2012-07-10 09:23:57.627000
	Edit pad (rev 1477)		greg	cv412	XVal Session 11	1	XVal Session 11-Typing - Text-1		2012-07-10 09:23:57.729000
	Edit pad (rev 1478)		jeral	cv311	XVal Session 11	1	XVal Session 11-Typing - Text-1		2012-07-10 09:23:57.894000
	Edit pad (rev 1479)		Kate	cv406	XVal Session 11	1	XVal Session 11-Typing - Text-1		2012-07-10 09:23:58.129000
	Edit pad (rev 1480)		jeral	cv311	XVal Session 11	1	XVal Session 11-Typing - Text-1		2012-07-10 09:23:58.394000
	Edit pad (rev 1481)		Kate	cv406	XVal Session 11	1	XVal Session 11-Typing - Text-1		2012-07-10 09:23:58.643000
	Edit pad (rev 1482)		greg	cv412	XVal Session 11	1	XVal Session 11-Typing - Text-1		2012-07-10 09:23:58.743000
	Edit pad (rev 1483)		jeral	cv311	XVal Session 11	1	XVal Session 11-Typing - Text-1		2012-07-10 09:23:58.904000
	Edit pad (rev 1484)		Kate	cv406	XVal Session 11	1	XVal Session 11-Typing - Text-1		2012-07-10 09:23:59.175000
	Edit pad (rev 1485)		greg	cv412	XVal Session 11	1	XVal Session 11-Typing - Text-1		2012-07-10 09:23:59.243000
	Edit pad (rev 1486)		jeral	cv311	XVal Session 11	1	XVal Session 11-Typing - Text-1		2012-07-10 09:23:59.409000
	Edit pad (rev 1487)		Kate	cv406	XVal Session 11	1	XVal Session 11-Typing - Text-1		2012-07-10 09:23:59.689000
	Edit pad (rev 1488)		greg	cv412	XVal Session 11	1	XVal Session 11-Typing - Text-1		2012-07-10 09:23:59.752000
	Edit pad (rev 1489)		greg	cv412	XVal Session 11	1	XVal Session 11-Typing - Text-1		2012-07-10 09:24:00.263000
	Edit pad (rev 1490)		Kate	cv406	XVal Session 11	1	XVal Session 11-Typing - Text-1		2012-07-10 09:24:00.573000
	Edit pad (rev 1491)		greg	cv412	XVal Session 11	1	XVal Session 11-Typing - Text-1		2012-07-10 09:24:00.764000
	Edit pad (rev 1492)		Kate	cv406	XVal Session 11	1	XVal Session 11-Typing - Text-1		2012-07-10 09:24:01.080000
	Edit pad (rev 1493)		greg	cv412	XVal Session 11	1	XVal Session 11-Typing - Text-1		2012-07-10 09:24:01.268000
	Edit pad (rev 1494)		Kate	cv406	XVal Session 11	1	XVal Session 11-Typing - Text-1		2012-07-10 09:24:01.580000
	Edit pad (rev 1495)		greg	cv412	XVal Session 11	1	XVal Session 11-Typing - Text-1		2012-07-10 09:24:01.786000
	Edit pad (rev 1496)		Kate	cv406	XVal Session 11	1	XVal Session 11-Typing - Text-1		2012-07-10 09:24:02.080000
	Edit pad (rev 1497)		greg	cv412	XVal Session 11	1	XVal Session 11-Typing - Text-1		2012-07-10 09:24:02.287000
	Edit pad (rev 1498)		Kate	cv406	XVal Session 11	1	XVal Session 11-Typing - Text-1		2012-07-10 09:24:02.667000
	Edit pad (rev 1499)		greg	cv412	XVal Session 11	1	XVal Session 11-Typing - Text-1		2012-07-10 09:24:02.786000
	Edit pad (rev 1500)		Kate	cv406	XVal Session 11	1	XVal Session 11-Typing - Text-1		2012-07-10 09:24:03.176000
	Edit pad (rev 1501)		greg	cv412	XVal Session 11	1	XVal Session 11-Typing - Text-1		2012-07-10 09:24:03.295000
	Edit pad (rev 1502)		Kate	cv406	XVal Session 11	1	XVal Session 11-Typing - Text-1		2012-07-10 09:24:03.674000
	Edit pad (rev 1503)		greg	cv412	XVal Session 11	1	XVal Session 11-Typing - Text-1		2012-07-10 09:24:03.793000
	Edit pad (rev 1504)		jeral	cv311	XVal Session 11	1	XVal Session 11-Typing - Text-1		2012-07-10 09:24:04.301000
	Edit pad (rev 1505)		greg	cv412	XVal Session 11	1	XVal Session 11-Typing - Text-1		2012-07-10 09:24:04.314000
	Edit pad (rev 1506)		Kate	cv406	XVal Session 11	1	XVal Session 11-Typing - Text-1		2012-07-10 09:24:04.393000
	Edit pad (rev 1507)		Kate	cv406	XVal Session 11	1	XVal Session 11-Typing - Text-1		2012-07-10 09:24:04.893000
	Edit pad (rev 1508)		greg	cv412	XVal Session 11	1	XVal Session 11-Typing - Text-1		2012-07-10 09:24:04.899000
	Edit pad (rev 1509)		greg	cv412	XVal Session 11	1	XVal Session 11-Typing - Text-1		2012-07-10 09:24:05.405000
	Edit pad (rev 1510)		greg	cv412	XVal Session 11	1	XVal Session 11-Typing - Text-1		2012-07-10 09:24:05.904000
	Edit pad (rev 1511)		Kate	cv406	XVal Session 11	1	XVal Session 11-Typing - Text-1		2012-07-10 09:24:06.182000
	Edit pad (rev 1512)		jeral	cv311	XVal Session 11	1	XVal Session 11-Typing - Text-1		2012-07-10 09:24:06.237000
	Edit pad (rev 1513)		greg	cv412	XVal Session 11	1	XVal Session 11-Typing - Text-1		2012-07-10 09:24:06.400000
	Edit pad (rev 1514)		jeral	cv311	XVal Session 11	1	XVal Session 11-Typing - Text-1		2012-07-10 09:24:06.738000
	Edit pad (rev 1515)		Kate	cv406	XVal Session 11	1	XVal Session 11-Typing - Text-1		2012-07-10 09:24:06.795000
	Edit pad (rev 1516)		greg	cv412	XVal Session 11	1	XVal Session 11-Typing - Text-1		2012-07-10 09:24:06.903000
	Edit pad (rev 1517)		jeral	cv311	XVal Session 11	1	XVal Session 11-Typing - Text-1		2012-07-10 09:24:07.254000
	Edit pad (rev 1518)		Kate	cv406	XVal Session 11	1	XVal Session 11-Typing - Text-1		2012-07-10 09:24:07.298000
	Edit pad (rev 1519)		greg	cv412	XVal Session 11	1	XVal Session 11-Typing - Text-1		2012-07-10 09:24:07.754000
	Edit pad (rev 1520)		Kate	cv406	XVal Session 11	1	XVal Session 11-Typing - Text-1		2012-07-10 09:24:07.801000
	Edit pad (rev 1521)		greg	cv412	XVal Session 11	1	XVal Session 11-Typing - Text-1		2012-07-10 09:24:08.261000
	Edit pad (rev 1522)		greg	cv412	XVal Session 11	1	XVal Session 11-Typing - Text-1		2012-07-10 09:24:08.756000
	Edit pad (rev 1523)		Kate	cv406	XVal Session 11	1	XVal Session 11-Typing - Text-1		2012-07-10 09:24:08.886000
	Edit pad (rev 1524)		greg	cv412	XVal Session 11	1	XVal Session 11-Typing - Text-1		2012-07-10 09:24:09.269000
	Edit pad (rev 1525)		Kate	cv406	XVal Session 11	1	XVal Session 11-Typing - Text-1		2012-07-10 09:24:09.391000
	Edit pad (rev 1526)		greg	cv412	XVal Session 11	1	XVal Session 11-Typing - Text-1		2012-07-10 09:24:09.766000
	Edit pad (rev 1527)		Kate	cv406	XVal Session 11	1	XVal Session 11-Typing - Text-1		2012-07-10 09:24:09.891000
	Edit pad (rev 1528)		greg	cv412	XVal Session 11	1	XVal Session 11-Typing - Text-1		2012-07-10 09:24:10.275000
	Edit pad (rev 1529)		Kate	cv406	XVal Session 11	1	XVal Session 11-Typing - Text-1		2012-07-10 09:24:10.391000
	Edit pad (rev 1530)		jeral	cv311	XVal Session 11	1	XVal Session 11-Typing - Text-1		2012-07-10 09:24:10.733000
	Edit pad (rev 1531)		greg	cv412	XVal Session 11	1	XVal Session 11-Typing - Text-1		2012-07-10 09:24:10.782000
	Edit pad (rev 1532)		Kate	cv406	XVal Session 11	1	XVal Session 11-Typing - Text-1		2012-07-10 09:24:10.892000
	Edit pad (rev 1533)		jeral	cv311	XVal Session 11	1	XVal Session 11-Typing - Text-1		2012-07-10 09:24:11.185000
	Edit pad (rev 1534)		greg	cv412	XVal Session 11	1	XVal Session 11-Typing - Text-1		2012-07-10 09:24:11.302000
	Edit pad (rev 1535)		Kate	cv406	XVal Session 11	1	XVal Session 11-Typing - Text-1		2012-07-10 09:24:11.604000
	Edit pad (rev 1536)		greg	cv412	XVal Session 11	1	XVal Session 11-Typing - Text-1		2012-07-10 09:24:11.801000
	Edit pad (rev 1537)		Kate	cv406	XVal Session 11	1	XVal Session 11-Typing - Text-1		2012-07-10 09:24:12.111000
	Edit pad (rev 1538)		greg	cv412	XVal Session 11	1	XVal Session 11-Typing - Text-1		2012-07-10 09:24:12.307000
	Edit pad (rev 1539)		jeral	cv311	XVal Session 11	1	XVal Session 11-Typing - Text-1		2012-07-10 09:24:12.440000
	Edit pad (rev 1540)		Kate	cv406	XVal Session 11	1	XVal Session 11-Typing - Text-1		2012-07-10 09:24:12.610000
	Edit pad (rev 1541)		greg	cv412	XVal Session 11	1	XVal Session 11-Typing - Text-1		2012-07-10 09:24:12.804000
	Edit pad (rev 1542)		Kate	cv406	XVal Session 11	1	XVal Session 11-Typing - Text-1		2012-07-10 09:24:13.112000
	Edit pad (rev 1543)		greg	cv412	XVal Session 11	1	XVal Session 11-Typing - Text-1		2012-07-10 09:24:13.310000
	Edit pad (rev 1544)		Kate	cv406	XVal Session 11	1	XVal Session 11-Typing - Text-1		2012-07-10 09:24:13.612000
	Edit pad (rev 1545)		greg	cv412	XVal Session 11	1	XVal Session 11-Typing - Text-1		2012-07-10 09:24:13.820000
	Edit pad (rev 1546)		greg	cv412	XVal Session 11	1	XVal Session 11-Typing - Text-1		2012-07-10 09:24:14.320000
	Edit pad (rev 1547)		greg	cv412	XVal Session 11	1	XVal Session 11-Typing - Text-1		2012-07-10 09:24:14.831000
	Edit pad (rev 1548)		greg	cv412	XVal Session 11	1	XVal Session 11-Typing - Text-1		2012-07-10 09:24:15.335000
	Edit pad (rev 1549)		Kate	cv406	XVal Session 11	1	XVal Session 11-Typing - Text-1		2012-07-10 09:24:15.393000
	Edit pad (rev 1550)		jeral	cv311	XVal Session 11	1	XVal Session 11-Typing - Text-1		2012-07-10 09:24:15.677000
	Edit pad (rev 1551)		greg	cv412	XVal Session 11	1	XVal Session 11-Typing - Text-1		2012-07-10 09:24:16.076000
	Edit pad (rev 1552)		jeral	cv311	XVal Session 11	1	XVal Session 11-Typing - Text-1		2012-07-10 09:24:16.190000
	Edit pad (rev 1553)		greg	cv412	XVal Session 11	1	XVal Session 11-Typing - Text-1		2012-07-10 09:24:16.584000
	Edit pad (rev 1554)		jeral	cv311	XVal Session 11	1	XVal Session 11-Typing - Text-1		2012-07-10 09:24:16.699000
	Edit pad (rev 1555)		Kate	cv406	XVal Session 11	1	XVal Session 11-Typing - Text-1		2012-07-10 09:24:17.008000
	Edit pad (rev 1556)		greg	cv412	XVal Session 11	1	XVal Session 11-Typing - Text-1		2012-07-10 09:24:17.084000
	Edit pad (rev 1557)		jeral	cv311	XVal Session 11	1	XVal Session 11-Typing - Text-1		2012-07-10 09:24:17.206000
	Edit pad (rev 1558)		Kate	cv406	XVal Session 11	1	XVal Session 11-Typing - Text-1		2012-07-10 09:24:17.659000
	Edit pad (rev 1559)		jeral	cv311	XVal Session 11	1	XVal Session 11-Typing - Text-1		2012-07-10 09:24:17.706000
	Edit pad (rev 1560)		Kate	cv406	XVal Session 11	1	XVal Session 11-Typing - Text-1		2012-07-10 09:24:18.159000
	Edit pad (rev 1561)		jeral	cv311	XVal Session 11	1	XVal Session 11-Typing - Text-1		2012-07-10 09:24:18.214000
	Edit pad (rev 1562)		jeral	cv311	XVal Session 11	1	XVal Session 11-Typing - Text-1		2012-07-10 09:24:18.713000
	Edit pad (rev 1563)		greg	cv412	XVal Session 11	1	XVal Session 11-Typing - Text-1		2012-07-10 09:24:20.362000
	Edit pad (rev 1564)		Kate	cv406	XVal Session 11	1	XVal Session 11-Typing - Text-1		2012-07-10 09:24:20.726000
	Edit pad (rev 1565)		greg	cv412	XVal Session 11	1	XVal Session 11-Typing - Text-1		2012-07-10 09:24:20.864000
	Edit pad (rev 1566)		greg	cv412	XVal Session 11	1	XVal Session 11-Typing - Text-1		2012-07-10 09:24:21.423000
	Edit pad (rev 1567)		Kate	cv406	XVal Session 11	1	XVal Session 11-Typing - Text-1		2012-07-10 09:24:21.676000
	Edit pad (rev 1568)		greg	cv412	XVal Session 11	1	XVal Session 11-Typing - Text-1		2012-07-10 09:24:21.929000
	Edit pad (rev 1569)		Kate	cv406	XVal Session 11	1	XVal Session 11-Typing - Text-1		2012-07-10 09:24:22.190000
	Edit pad (rev 1570)		greg	cv412	XVal Session 11	1	XVal Session 11-Typing - Text-1		2012-07-10 09:24:22.434000
	Edit pad (rev 1571)		greg	cv412	XVal Session 11	1	XVal Session 11-Typing - Text-1		2012-07-10 09:24:22.939000
	Edit pad (rev 1572)		Kate	cv406	XVal Session 11	1	XVal Session 11-Typing - Text-1		2012-07-10 09:24:22.949000
	Edit pad (rev 1573)		greg	cv412	XVal Session 11	1	XVal Session 11-Typing - Text-1		2012-07-10 09:24:23.450000
	Edit pad (rev 1574)		Kate	cv406	XVal Session 11	1	XVal Session 11-Typing - Text-1		2012-07-10 09:24:23.455000
	Edit pad (rev 1575)		greg	cv412	XVal Session 11	1	XVal Session 11-Typing - Text-1		2012-07-10 09:24:23.951000
	Edit pad (rev 1576)		Kate	cv406	XVal Session 11	1	XVal Session 11-Typing - Text-1		2012-07-10 09:24:23.955000
	Edit pad (rev 1577)		Kate	cv406	XVal Session 11	1	XVal Session 11-Typing - Text-1		2012-07-10 09:24:24.455000
	Edit pad (rev 1578)		greg	cv412	XVal Session 11	1	XVal Session 11-Typing - Text-1		2012-07-10 09:24:24.481000
	Edit pad (rev 1579)		Kate	cv406	XVal Session 11	1	XVal Session 11-Typing - Text-1		2012-07-10 09:24:24.955000
	Edit pad (rev 1580)		greg	cv412	XVal Session 11	1	XVal Session 11-Typing - Text-1		2012-07-10 09:24:24.990000
	Edit pad (rev 1581)		Kate	cv406	XVal Session 11	1	XVal Session 11-Typing - Text-1		2012-07-10 09:24:25.456000
	Edit pad (rev 1582)		greg	cv412	XVal Session 11	1	XVal Session 11-Typing - Text-1		2012-07-10 09:24:25.490000
	Edit pad (rev 1583)		Kate	cv406	XVal Session 11	1	XVal Session 11-Typing - Text-1		2012-07-10 09:24:25.955000
	Edit pad (rev 1584)		greg	cv412	XVal Session 11	1	XVal Session 11-Typing - Text-1		2012-07-10 09:24:26.002000
	Edit pad (rev 1585)		Kate	cv406	XVal Session 11	1	XVal Session 11-Typing - Text-1		2012-07-10 09:24:26.455000
	Edit pad (rev 1586)		greg	cv412	XVal Session 11	1	XVal Session 11-Typing - Text-1		2012-07-10 09:24:26.504000
	Edit pad (rev 1587)		Kate	cv406	XVal Session 11	1	XVal Session 11-Typing - Text-1		2012-07-10 09:24:26.956000
	Edit pad (rev 1588)		greg	cv412	XVal Session 11	1	XVal Session 11-Typing - Text-1		2012-07-10 09:24:27.017000
	Edit pad (rev 1589)		greg	cv412	XVal Session 11	1	XVal Session 11-Typing - Text-1		2012-07-10 09:24:27.599000
	Edit pad (rev 1590)		Kate	cv406	XVal Session 11	1	XVal Session 11-Typing - Text-1		2012-07-10 09:24:28.131000
	Edit pad (rev 1591)		greg	cv412	XVal Session 11	1	XVal Session 11-Typing - Text-1		2012-07-10 09:24:28.134000
	Edit pad (rev 1592)		Kate	cv406	XVal Session 11	1	XVal Session 11-Typing - Text-1		2012-07-10 09:24:28.612000
	Edit pad (rev 1593)		greg	cv412	XVal Session 11	1	XVal Session 11-Typing - Text-1		2012-07-10 09:24:28.616000
	Edit pad (rev 1594)		Kate	cv406	XVal Session 11	1	XVal Session 11-Typing - Text-1		2012-07-10 09:24:29.111000
	Edit pad (rev 1595)		greg	cv412	XVal Session 11	1	XVal Session 11-Typing - Text-1		2012-07-10 09:24:29.119000
	Edit pad (rev 1596)		Kate	cv406	XVal Session 11	1	XVal Session 11-Typing - Text-1		2012-07-10 09:24:29.613000
	Edit pad (rev 1597)		greg	cv412	XVal Session 11	1	XVal Session 11-Typing - Text-1		2012-07-10 09:24:29.646000
	Edit pad (rev 1598)		Kate	cv406	XVal Session 11	1	XVal Session 11-Typing - Text-1		2012-07-10 09:24:30.111000
	Edit pad (rev 1599)		nic	cv403	XVal Session 11	1	XVal Session 11-Typing - Text-1		2012-07-10 09:24:30.130000
	Edit pad (rev 1600)		greg	cv412	XVal Session 11	1	XVal Session 11-Typing - Text-1		2012-07-10 09:24:30.146000
	Edit pad (rev 1601)		Kate	cv406	XVal Session 11	1	XVal Session 11-Typing - Text-1		2012-07-10 09:24:30.619000
	Edit pad (rev 1602)		greg	cv412	XVal Session 11	1	XVal Session 11-Typing - Text-1		2012-07-10 09:24:30.657000
	Edit pad (rev 1603)		greg	cv412	XVal Session 11	1	XVal Session 11-Typing - Text-1		2012-07-10 09:24:31.166000
	Edit pad (rev 1604)		Kate	cv406	XVal Session 11	1	XVal Session 11-Typing - Text-1		2012-07-10 09:24:31.484000
	Edit pad (rev 1605)		greg	cv412	XVal Session 11	1	XVal Session 11-Typing - Text-1		2012-07-10 09:24:31.672000
	Edit pad (rev 1606)		Kate	cv406	XVal Session 11	1	XVal Session 11-Typing - Text-1		2012-07-10 09:24:32.145000
	Edit pad (rev 1607)		greg	cv412	XVal Session 11	1	XVal Session 11-Typing - Text-1		2012-07-10 09:24:32.179000
	Edit pad (rev 1608)		Kate	cv406	XVal Session 11	1	XVal Session 11-Typing - Text-1		2012-07-10 09:24:32.643000
	Edit pad (rev 1609)		greg	cv412	XVal Session 11	1	XVal Session 11-Typing - Text-1		2012-07-10 09:24:32.677000
	Edit pad (rev 1610)		Kate	cv406	XVal Session 11	1	XVal Session 11-Typing - Text-1		2012-07-10 09:24:33.143000
	Edit pad (rev 1611)		greg	cv412	XVal Session 11	1	XVal Session 11-Typing - Text-1		2012-07-10 09:24:33.179000
	Edit pad (rev 1612)		Kate	cv406	XVal Session 11	1	XVal Session 11-Typing - Text-1		2012-07-10 09:24:33.643000
	Edit pad (rev 1613)		greg	cv412	XVal Session 11	1	XVal Session 11-Typing - Text-1		2012-07-10 09:24:33.707000
	Edit pad (rev 1614)		Kate	cv406	XVal Session 11	1	XVal Session 11-Typing - Text-1		2012-07-10 09:24:34.143000
	Edit pad (rev 1615)		greg	cv412	XVal Session 11	1	XVal Session 11-Typing - Text-1		2012-07-10 09:24:34.212000
	Edit pad (rev 1616)		Kate	cv406	XVal Session 11	1	XVal Session 11-Typing - Text-1		2012-07-10 09:24:34.642000
	Edit pad (rev 1617)		greg	cv412	XVal Session 11	1	XVal Session 11-Typing - Text-1		2012-07-10 09:24:34.712000
	Edit pad (rev 1618)		greg	cv412	XVal Session 11	1	XVal Session 11-Typing - Text-1		2012-07-10 09:24:35.357000
	Edit pad (rev 1619)		jeral	cv311	XVal Session 11	1	XVal Session 11-Typing - Text-1		2012-07-10 09:24:35.801000
	Edit pad (rev 1620)		greg	cv412	XVal Session 11	1	XVal Session 11-Typing - Text-1		2012-07-10 09:24:35.866000
	Edit pad (rev 1621)		Kate	cv406	XVal Session 11	1	XVal Session 11-Typing - Text-1		2012-07-10 09:24:36.208000
	Edit pad (rev 1622)		greg	cv412	XVal Session 11	1	XVal Session 11-Typing - Text-1		2012-07-10 09:24:36.374000
	Edit pad (rev 1623)		Kate	cv406	XVal Session 11	1	XVal Session 11-Typing - Text-1		2012-07-10 09:24:36.720000
	Edit pad (rev 1624)		greg	cv412	XVal Session 11	1	XVal Session 11-Typing - Text-1		2012-07-10 09:24:36.871000
	Edit pad (rev 1625)		Kate	cv406	XVal Session 11	1	XVal Session 11-Typing - Text-1		2012-07-10 09:24:37.221000
	Edit pad (rev 1626)		greg	cv412	XVal Session 11	1	XVal Session 11-Typing - Text-1		2012-07-10 09:24:37.391000
	Edit pad (rev 1627)		Kate	cv406	XVal Session 11	1	XVal Session 11-Typing - Text-1		2012-07-10 09:24:37.721000
	Edit pad (rev 1628)		greg	cv412	XVal Session 11	1	XVal Session 11-Typing - Text-1		2012-07-10 09:24:37.880000
11785	Load Instructions			cv052	XVal Session 11	1	XVal Session 11-Typing - Numbers-1	192.54.222.3	2012-07-10 09:24:38
11786	Load Instructions			cv051	XVal Session 11	1	XVal Session 11-Typing - Numbers-1	192.54.222.11	2012-07-10 09:24:38
11787	Load Instructions			cv053	XVal Session 11	1	XVal Session 11-Typing - Numbers-1	192.54.222.3	2012-07-10 09:24:38
11788	Load Instructions			cv050	XVal Session 11	1	XVal Session 11-Typing - Numbers-1	192.54.222.11	2012-07-10 09:24:38
	Edit pad (rev 1629)		greg	cv412	XVal Session 11	1	XVal Session 11-Typing - Text-1		2012-07-10 09:24:38.381000
11796	Load Workspace			cv050	XVal Session 11	1	XVal Session 11-Typing - Numbers-1	192.54.222.11	2012-07-10 09:25:08
11797	Load Workspace			cv052	XVal Session 11	1	XVal Session 11-Typing - Numbers-1	192.54.222.3	2012-07-10 09:25:08
11798	Load Workspace			cv051	XVal Session 11	1	XVal Session 11-Typing - Numbers-1	192.54.222.11	2012-07-10 09:25:08
11799	Load Workspace			cv053	XVal Session 11	1	XVal Session 11-Typing - Numbers-1	192.54.222.3	2012-07-10 09:25:08
	Edit pad (rev 0)		greg	cv412	XVal Session 11	1	XVal Session 11-Typing - Numbers-1		2012-07-10 09:25:11.949000
	Edit pad (rev 1)		greg	cv412	XVal Session 11	1	XVal Session 11-Typing - Numbers-1		2012-07-10 09:25:12.444000
	Edit pad (rev 2)		greg	cv412	XVal Session 11	1	XVal Session 11-Typing - Numbers-1		2012-07-10 09:25:13.463000
	Edit pad (rev 3)		Kate	cv406	XVal Session 11	1	XVal Session 11-Typing - Numbers-1		2012-07-10 09:25:13.537000
	Edit pad (rev 4)		Kate	cv406	XVal Session 11	1	XVal Session 11-Typing - Numbers-1		2012-07-10 09:25:14.052000
	Edit pad (rev 5)		Kate	cv406	XVal Session 11	1	XVal Session 11-Typing - Numbers-1		2012-07-10 09:25:14.693000
	Edit pad (rev 6)		greg	cv412	XVal Session 11	1	XVal Session 11-Typing - Numbers-1		2012-07-10 09:25:14.710000
	Edit pad (rev 7)		Kate	cv406	XVal Session 11	1	XVal Session 11-Typing - Numbers-1		2012-07-10 09:25:15.206000
	Edit pad (rev 8)		greg	cv412	XVal Session 11	1	XVal Session 11-Typing - Numbers-1		2012-07-10 09:25:15.211000
	Edit pad (rev 9)		Kate	cv406	XVal Session 11	1	XVal Session 11-Typing - Numbers-1		2012-07-10 09:25:15.732000
	Edit pad (rev 10)		greg	cv412	XVal Session 11	1	XVal Session 11-Typing - Numbers-1		2012-07-10 09:25:15.965000
	Edit pad (rev 11)		Kate	cv406	XVal Session 11	1	XVal Session 11-Typing - Numbers-1		2012-07-10 09:25:16.591000
	Edit pad (rev 12)		Kate	cv406	XVal Session 11	1	XVal Session 11-Typing - Numbers-1		2012-07-10 09:25:17.096000
	Edit pad (rev 13)		greg	cv412	XVal Session 11	1	XVal Session 11-Typing - Numbers-1		2012-07-10 09:25:17.313000
	Edit pad (rev 14)		greg	cv412	XVal Session 11	1	XVal Session 11-Typing - Numbers-1		2012-07-10 09:25:17.820000
	Edit pad (rev 15)		Kate	cv406	XVal Session 11	1	XVal Session 11-Typing - Numbers-1		2012-07-10 09:25:18.685000
	Edit pad (rev 16)		Kate	cv406	XVal Session 11	1	XVal Session 11-Typing - Numbers-1		2012-07-10 09:25:19.190000
	Edit pad (rev 17)		greg	cv412	XVal Session 11	1	XVal Session 11-Typing - Numbers-1		2012-07-10 09:25:19.888000
	Edit pad (rev 18)		Kate	cv406	XVal Session 11	1	XVal Session 11-Typing - Numbers-1		2012-07-10 09:25:20.316000
	Edit pad (rev 19)		greg	cv412	XVal Session 11	1	XVal Session 11-Typing - Numbers-1		2012-07-10 09:25:20.396000
	Chat	I'll take the second collection	jeral	cv311	XVal Session 11	1	XVal Session 11-Typing - Numbers-1		2012-07-10 09:25:20.466000
	Edit pad (rev 20)		Kate	cv406	XVal Session 11	1	XVal Session 11-Typing - Numbers-1		2012-07-10 09:25:20.816000
	Edit pad (rev 21)		greg	cv412	XVal Session 11	1	XVal Session 11-Typing - Numbers-1		2012-07-10 09:25:20.895000
	Edit pad (rev 22)		Kate	cv406	XVal Session 11	1	XVal Session 11-Typing - Numbers-1		2012-07-10 09:25:21.961000
	Edit pad (rev 23)		greg	cv412	XVal Session 11	1	XVal Session 11-Typing - Numbers-1		2012-07-10 09:25:22.174000
	Edit pad (rev 24)		Kate	cv406	XVal Session 11	1	XVal Session 11-Typing - Numbers-1		2012-07-10 09:25:22.471000
	Edit pad (rev 25)		jeral	cv311	XVal Session 11	1	XVal Session 11-Typing - Numbers-1		2012-07-10 09:25:22.771000
	Edit pad (rev 26)		Kate	cv406	XVal Session 11	1	XVal Session 11-Typing - Numbers-1		2012-07-10 09:25:23.050000
	Edit pad (rev 27)		Kate	cv406	XVal Session 11	1	XVal Session 11-Typing - Numbers-1		2012-07-10 09:25:23.550000
	Edit pad (rev 28)		Kate	cv406	XVal Session 11	1	XVal Session 11-Typing - Numbers-1		2012-07-10 09:25:24.049000
	Edit pad (rev 29)		jeral	cv311	XVal Session 11	1	XVal Session 11-Typing - Numbers-1		2012-07-10 09:25:24.179000
	Edit pad (rev 30)		nic	cv403	XVal Session 11	1	XVal Session 11-Typing - Numbers-1		2012-07-10 09:25:24.485000
	Edit pad (rev 31)		jeral	cv311	XVal Session 11	1	XVal Session 11-Typing - Numbers-1		2012-07-10 09:25:24.683000
	Edit pad (rev 32)		Kate	cv406	XVal Session 11	1	XVal Session 11-Typing - Numbers-1		2012-07-10 09:25:24.725000
	Edit pad (rev 33)		nic	cv403	XVal Session 11	1	XVal Session 11-Typing - Numbers-1		2012-07-10 09:25:25.213000
	Edit pad (rev 34)		Kate	cv406	XVal Session 11	1	XVal Session 11-Typing - Numbers-1		2012-07-10 09:25:25.237000
	Edit pad (rev 35)		jeral	cv311	XVal Session 11	1	XVal Session 11-Typing - Numbers-1		2012-07-10 09:25:25.247000
	Edit pad (rev 36)		jeral	cv311	XVal Session 11	1	XVal Session 11-Typing - Numbers-1		2012-07-10 09:25:25.895000
	Edit pad (rev 37)		greg	cv412	XVal Session 11	1	XVal Session 11-Typing - Numbers-1		2012-07-10 09:25:26.048000
	Edit pad (rev 38)		Kate	cv406	XVal Session 11	1	XVal Session 11-Typing - Numbers-1		2012-07-10 09:25:26.252000
	Edit pad (rev 39)		jeral	cv311	XVal Session 11	1	XVal Session 11-Typing - Numbers-1		2012-07-10 09:25:26.403000
	Edit pad (rev 40)		greg	cv412	XVal Session 11	1	XVal Session 11-Typing - Numbers-1		2012-07-10 09:25:26.551000
	Edit pad (rev 41)		Kate	cv406	XVal Session 11	1	XVal Session 11-Typing - Numbers-1		2012-07-10 09:25:26.752000
	Edit pad (rev 42)		jeral	cv311	XVal Session 11	1	XVal Session 11-Typing - Numbers-1		2012-07-10 09:25:26.896000
	Edit pad (rev 43)		Kate	cv406	XVal Session 11	1	XVal Session 11-Typing - Numbers-1		2012-07-10 09:25:27.654000
	Edit pad (rev 44)		Kate	cv406	XVal Session 11	1	XVal Session 11-Typing - Numbers-1		2012-07-10 09:25:28.158000
	Edit pad (rev 45)		Kate	cv406	XVal Session 11	1	XVal Session 11-Typing - Numbers-1		2012-07-10 09:25:29.372000
	Edit pad (rev 46)		Kate	cv406	XVal Session 11	1	XVal Session 11-Typing - Numbers-1		2012-07-10 09:25:30.165000
	Edit pad (rev 47)		nic	cv403	XVal Session 11	1	XVal Session 11-Typing - Numbers-1		2012-07-10 09:25:30.172000
	Edit pad (rev 48)		jeral	cv311	XVal Session 11	1	XVal Session 11-Typing - Numbers-1		2012-07-10 09:25:30.236000
	Edit pad (rev 49)		Kate	cv406	XVal Session 11	1	XVal Session 11-Typing - Numbers-1		2012-07-10 09:25:30.674000
	Edit pad (rev 50)		jeral	cv311	XVal Session 11	1	XVal Session 11-Typing - Numbers-1		2012-07-10 09:25:30.739000
	Edit pad (rev 51)		nic	cv403	XVal Session 11	1	XVal Session 11-Typing - Numbers-1		2012-07-10 09:25:30.782000
	Edit pad (rev 52)		Kate	cv406	XVal Session 11	1	XVal Session 11-Typing - Numbers-1		2012-07-10 09:25:31.257000
	Edit pad (rev 53)		jeral	cv311	XVal Session 11	1	XVal Session 11-Typing - Numbers-1		2012-07-10 09:25:31.261000
	Edit pad (rev 54)		jeral	cv311	XVal Session 11	1	XVal Session 11-Typing - Numbers-1		2012-07-10 09:25:31.768000
	Edit pad (rev 55)		Kate	cv406	XVal Session 11	1	XVal Session 11-Typing - Numbers-1		2012-07-10 09:25:32.156000
	Edit pad (rev 56)		jeral	cv311	XVal Session 11	1	XVal Session 11-Typing - Numbers-1		2012-07-10 09:25:32.267000
	Edit pad (rev 57)		Kate	cv406	XVal Session 11	1	XVal Session 11-Typing - Numbers-1		2012-07-10 09:25:32.658000
	Edit pad (rev 58)		jeral	cv311	XVal Session 11	1	XVal Session 11-Typing - Numbers-1		2012-07-10 09:25:32.788000
	Edit pad (rev 59)		greg	cv412	XVal Session 11	1	XVal Session 11-Typing - Numbers-1		2012-07-10 09:25:32.938000
	Edit pad (rev 60)		jeral	cv311	XVal Session 11	1	XVal Session 11-Typing - Numbers-1		2012-07-10 09:25:33.310000
	Edit pad (rev 61)		greg	cv412	XVal Session 11	1	XVal Session 11-Typing - Numbers-1		2012-07-10 09:25:33.500000
	Edit pad (rev 62)		jeral	cv311	XVal Session 11	1	XVal Session 11-Typing - Numbers-1		2012-07-10 09:25:33.888000
	Edit pad (rev 63)		greg	cv412	XVal Session 11	1	XVal Session 11-Typing - Numbers-1		2012-07-10 09:25:34.391000
	Edit pad (rev 64)		jeral	cv311	XVal Session 11	1	XVal Session 11-Typing - Numbers-1		2012-07-10 09:25:34.393000
	Edit pad (rev 65)		Kate	cv406	XVal Session 11	1	XVal Session 11-Typing - Numbers-1		2012-07-10 09:25:34.860000
	Edit pad (rev 66)		greg	cv412	XVal Session 11	1	XVal Session 11-Typing - Numbers-1		2012-07-10 09:25:34.902000
	Edit pad (rev 67)		Kate	cv406	XVal Session 11	1	XVal Session 11-Typing - Numbers-1		2012-07-10 09:25:35.362000
	Edit pad (rev 68)		greg	cv412	XVal Session 11	1	XVal Session 11-Typing - Numbers-1		2012-07-10 09:25:35.400000
	Edit pad (rev 69)		nic	cv403	XVal Session 11	1	XVal Session 11-Typing - Numbers-1		2012-07-10 09:25:35.794000
	Edit pad (rev 70)		Kate	cv406	XVal Session 11	1	XVal Session 11-Typing - Numbers-1		2012-07-10 09:25:35.862000
	Edit pad (rev 71)		greg	cv412	XVal Session 11	1	XVal Session 11-Typing - Numbers-1		2012-07-10 09:25:35.895000
	Edit pad (rev 72)		nic	cv403	XVal Session 11	1	XVal Session 11-Typing - Numbers-1		2012-07-10 09:25:36.295000
	Edit pad (rev 73)		Kate	cv406	XVal Session 11	1	XVal Session 11-Typing - Numbers-1		2012-07-10 09:25:36.843000
	Edit pad (rev 74)		nic	cv403	XVal Session 11	1	XVal Session 11-Typing - Numbers-1		2012-07-10 09:25:37.027000
	Edit pad (rev 75)		greg	cv412	XVal Session 11	1	XVal Session 11-Typing - Numbers-1		2012-07-10 09:25:37.257000
	Edit pad (rev 76)		Kate	cv406	XVal Session 11	1	XVal Session 11-Typing - Numbers-1		2012-07-10 09:25:37.341000
	Edit pad (rev 77)		greg	cv412	XVal Session 11	1	XVal Session 11-Typing - Numbers-1		2012-07-10 09:25:37.759000
	Edit pad (rev 78)		Kate	cv406	XVal Session 11	1	XVal Session 11-Typing - Numbers-1		2012-07-10 09:25:37.966000
	Edit pad (rev 79)		jeral	cv311	XVal Session 11	1	XVal Session 11-Typing - Numbers-1		2012-07-10 09:25:38.827000
	Edit pad (rev 80)		greg	cv412	XVal Session 11	1	XVal Session 11-Typing - Numbers-1		2012-07-10 09:25:39.302000
	Edit pad (rev 81)		jeral	cv311	XVal Session 11	1	XVal Session 11-Typing - Numbers-1		2012-07-10 09:25:39.342000
	Edit pad (rev 82)		greg	cv412	XVal Session 11	1	XVal Session 11-Typing - Numbers-1		2012-07-10 09:25:39.803000
	Edit pad (rev 83)		jeral	cv311	XVal Session 11	1	XVal Session 11-Typing - Numbers-1		2012-07-10 09:25:39.846000
	Edit pad (rev 84)		greg	cv412	XVal Session 11	1	XVal Session 11-Typing - Numbers-1		2012-07-10 09:25:40.302000
	Edit pad (rev 85)		jeral	cv311	XVal Session 11	1	XVal Session 11-Typing - Numbers-1		2012-07-10 09:25:40.348000
	Edit pad (rev 86)		nic	cv403	XVal Session 11	1	XVal Session 11-Typing - Numbers-1		2012-07-10 09:25:40.901000
	Edit pad (rev 87)		greg	cv412	XVal Session 11	1	XVal Session 11-Typing - Numbers-1		2012-07-10 09:25:41.240000
	Edit pad (rev 88)		nic	cv403	XVal Session 11	1	XVal Session 11-Typing - Numbers-1		2012-07-10 09:25:41.403000
	Edit pad (rev 89)		jeral	cv311	XVal Session 11	1	XVal Session 11-Typing - Numbers-1		2012-07-10 09:25:41.836000
	Edit pad (rev 90)		greg	cv412	XVal Session 11	1	XVal Session 11-Typing - Numbers-1		2012-07-10 09:25:42.120000
	Edit pad (rev 91)		jeral	cv311	XVal Session 11	1	XVal Session 11-Typing - Numbers-1		2012-07-10 09:25:42.345000
	Edit pad (rev 92)		jeral	cv311	XVal Session 11	1	XVal Session 11-Typing - Numbers-1		2012-07-10 09:25:43.007000
	Edit pad (rev 93)		Kate	cv406	XVal Session 11	1	XVal Session 11-Typing - Numbers-1		2012-07-10 09:25:43.049000
	Edit pad (rev 94)		jeral	cv311	XVal Session 11	1	XVal Session 11-Typing - Numbers-1		2012-07-10 09:25:43.505000
	Edit pad (rev 95)		jeral	cv311	XVal Session 11	1	XVal Session 11-Typing - Numbers-1		2012-07-10 09:25:44.834000
	Edit pad (rev 96)		greg	cv412	XVal Session 11	1	XVal Session 11-Typing - Numbers-1		2012-07-10 09:25:45.533000
	Edit pad (rev 97)		jeral	cv311	XVal Session 11	1	XVal Session 11-Typing - Numbers-1		2012-07-10 09:25:45.592000
	Edit pad (rev 98)		Kate	cv406	XVal Session 11	1	XVal Session 11-Typing - Numbers-1		2012-07-10 09:25:45.598000
	Edit pad (rev 99)		greg	cv412	XVal Session 11	1	XVal Session 11-Typing - Numbers-1		2012-07-10 09:25:46.042000
	Edit pad (rev 100)		jeral	cv311	XVal Session 11	1	XVal Session 11-Typing - Numbers-1		2012-07-10 09:25:46.100000
	Edit pad (rev 101)		Kate	cv406	XVal Session 11	1	XVal Session 11-Typing - Numbers-1		2012-07-10 09:25:46.113000
	Edit pad (rev 102)		jeral	cv311	XVal Session 11	1	XVal Session 11-Typing - Numbers-1		2012-07-10 09:25:46.614000
	Edit pad (rev 103)		greg	cv412	XVal Session 11	1	XVal Session 11-Typing - Numbers-1		2012-07-10 09:25:47.088000
	Edit pad (rev 104)		jeral	cv311	XVal Session 11	1	XVal Session 11-Typing - Numbers-1		2012-07-10 09:25:47.112000
	Edit pad (rev 105)		Kate	cv406	XVal Session 11	1	XVal Session 11-Typing - Numbers-1		2012-07-10 09:25:47.167000
	Edit pad (rev 106)		greg	cv412	XVal Session 11	1	XVal Session 11-Typing - Numbers-1		2012-07-10 09:25:47.602000
	Edit pad (rev 107)		Kate	cv406	XVal Session 11	1	XVal Session 11-Typing - Numbers-1		2012-07-10 09:25:47.681000
	Edit pad (rev 108)		jeral	cv311	XVal Session 11	1	XVal Session 11-Typing - Numbers-1		2012-07-10 09:25:47.904000
	Edit pad (rev 109)		Kate	cv406	XVal Session 11	1	XVal Session 11-Typing - Numbers-1		2012-07-10 09:25:48.189000
	Edit pad (rev 110)		jeral	cv311	XVal Session 11	1	XVal Session 11-Typing - Numbers-1		2012-07-10 09:25:48.412000
	Edit pad (rev 111)		Kate	cv406	XVal Session 11	1	XVal Session 11-Typing - Numbers-1		2012-07-10 09:25:48.691000
	Edit pad (rev 112)		jeral	cv311	XVal Session 11	1	XVal Session 11-Typing - Numbers-1		2012-07-10 09:25:49.073000
	Edit pad (rev 113)		Kate	cv406	XVal Session 11	1	XVal Session 11-Typing - Numbers-1		2012-07-10 09:25:49.188000
	Edit pad (rev 114)		jeral	cv311	XVal Session 11	1	XVal Session 11-Typing - Numbers-1		2012-07-10 09:25:49.583000
	Edit pad (rev 115)		Kate	cv406	XVal Session 11	1	XVal Session 11-Typing - Numbers-1		2012-07-10 09:25:49.694000
	Edit pad (rev 116)		jeral	cv311	XVal Session 11	1	XVal Session 11-Typing - Numbers-1		2012-07-10 09:25:50.112000
	Edit pad (rev 117)		greg	cv412	XVal Session 11	1	XVal Session 11-Typing - Numbers-1		2012-07-10 09:25:50.429000
	Edit pad (rev 118)		Kate	cv406	XVal Session 11	1	XVal Session 11-Typing - Numbers-1		2012-07-10 09:25:50.819000
	Edit pad (rev 119)		jeral	cv311	XVal Session 11	1	XVal Session 11-Typing - Numbers-1		2012-07-10 09:25:50.933000
	Edit pad (rev 120)		greg	cv412	XVal Session 11	1	XVal Session 11-Typing - Numbers-1		2012-07-10 09:25:51.266000
	Edit pad (rev 121)		jeral	cv311	XVal Session 11	1	XVal Session 11-Typing - Numbers-1		2012-07-10 09:25:51.442000
	Edit pad (rev 122)		greg	cv412	XVal Session 11	1	XVal Session 11-Typing - Numbers-1		2012-07-10 09:25:51.757000
	Edit pad (rev 123)		jeral	cv311	XVal Session 11	1	XVal Session 11-Typing - Numbers-1		2012-07-10 09:25:51.940000
	Edit pad (rev 124)		greg	cv412	XVal Session 11	1	XVal Session 11-Typing - Numbers-1		2012-07-10 09:25:52.345000
	Edit pad (rev 125)		jeral	cv311	XVal Session 11	1	XVal Session 11-Typing - Numbers-1		2012-07-10 09:25:52.439000
	Edit pad (rev 126)		Kate	cv406	XVal Session 11	1	XVal Session 11-Typing - Numbers-1		2012-07-10 09:25:52.721000
	Edit pad (rev 127)		greg	cv412	XVal Session 11	1	XVal Session 11-Typing - Numbers-1		2012-07-10 09:25:52.776000
	Edit pad (rev 128)		Kate	cv406	XVal Session 11	1	XVal Session 11-Typing - Numbers-1		2012-07-10 09:25:53.225000
	Edit pad (rev 129)		greg	cv412	XVal Session 11	1	XVal Session 11-Typing - Numbers-1		2012-07-10 09:25:53.287000
	Edit pad (rev 130)		Kate	cv406	XVal Session 11	1	XVal Session 11-Typing - Numbers-1		2012-07-10 09:25:53.737000
	Edit pad (rev 131)		greg	cv412	XVal Session 11	1	XVal Session 11-Typing - Numbers-1		2012-07-10 09:25:53.787000
	Edit pad (rev 132)		jeral	cv311	XVal Session 11	1	XVal Session 11-Typing - Numbers-1		2012-07-10 09:25:53.792000
	Edit pad (rev 133)		Kate	cv406	XVal Session 11	1	XVal Session 11-Typing - Numbers-1		2012-07-10 09:25:54.241000
	Edit pad (rev 134)		jeral	cv311	XVal Session 11	1	XVal Session 11-Typing - Numbers-1		2012-07-10 09:25:54.293000
	Edit pad (rev 135)		greg	cv412	XVal Session 11	1	XVal Session 11-Typing - Numbers-1		2012-07-10 09:25:54.708000
	Edit pad (rev 136)		jeral	cv311	XVal Session 11	1	XVal Session 11-Typing - Numbers-1		2012-07-10 09:25:54.799000
	Edit pad (rev 137)		Kate	cv406	XVal Session 11	1	XVal Session 11-Typing - Numbers-1		2012-07-10 09:25:55.131000
	Edit pad (rev 138)		greg	cv412	XVal Session 11	1	XVal Session 11-Typing - Numbers-1		2012-07-10 09:25:55.215000
	Edit pad (rev 139)		jeral	cv311	XVal Session 11	1	XVal Session 11-Typing - Numbers-1		2012-07-10 09:25:55.495000
	Edit pad (rev 140)		Kate	cv406	XVal Session 11	1	XVal Session 11-Typing - Numbers-1		2012-07-10 09:25:55.643000
	Edit pad (rev 141)		jeral	cv311	XVal Session 11	1	XVal Session 11-Typing - Numbers-1		2012-07-10 09:25:56.003000
	Edit pad (rev 142)		greg	cv412	XVal Session 11	1	XVal Session 11-Typing - Numbers-1		2012-07-10 09:25:56.227000
	Edit pad (rev 143)		jeral	cv311	XVal Session 11	1	XVal Session 11-Typing - Numbers-1		2012-07-10 09:25:56.503000
	Edit pad (rev 144)		greg	cv412	XVal Session 11	1	XVal Session 11-Typing - Numbers-1		2012-07-10 09:25:56.727000
	Edit pad (rev 145)		Kate	cv406	XVal Session 11	1	XVal Session 11-Typing - Numbers-1		2012-07-10 09:25:56.760000
	Edit pad (rev 146)		nic	cv403	XVal Session 11	1	XVal Session 11-Typing - Numbers-1		2012-07-10 09:25:56.777000
	Edit pad (rev 147)		jeral	cv311	XVal Session 11	1	XVal Session 11-Typing - Numbers-1		2012-07-10 09:25:57.006000
	Edit pad (rev 148)		greg	cv412	XVal Session 11	1	XVal Session 11-Typing - Numbers-1		2012-07-10 09:25:57.230000
	Edit pad (rev 149)		Kate	cv406	XVal Session 11	1	XVal Session 11-Typing - Numbers-1		2012-07-10 09:25:57.268000
	Edit pad (rev 150)		jeral	cv311	XVal Session 11	1	XVal Session 11-Typing - Numbers-1		2012-07-10 09:25:57.501000
	Edit pad (rev 151)		greg	cv412	XVal Session 11	1	XVal Session 11-Typing - Numbers-1		2012-07-10 09:25:57.740000
	Edit pad (rev 152)		Kate	cv406	XVal Session 11	1	XVal Session 11-Typing - Numbers-1		2012-07-10 09:25:57.789000
	Edit pad (rev 153)		jeral	cv311	XVal Session 11	1	XVal Session 11-Typing - Numbers-1		2012-07-10 09:25:58.004000
	Edit pad (rev 154)		greg	cv412	XVal Session 11	1	XVal Session 11-Typing - Numbers-1		2012-07-10 09:25:58.268000
	Edit pad (rev 155)		nic	cv403	XVal Session 11	1	XVal Session 11-Typing - Numbers-1		2012-07-10 09:25:58.296000
	Edit pad (rev 156)		jeral	cv311	XVal Session 11	1	XVal Session 11-Typing - Numbers-1		2012-07-10 09:25:58.503000
	Edit pad (rev 157)		Kate	cv406	XVal Session 11	1	XVal Session 11-Typing - Numbers-1		2012-07-10 09:25:58.689000
	Edit pad (rev 158)		greg	cv412	XVal Session 11	1	XVal Session 11-Typing - Numbers-1		2012-07-10 09:25:59.044000
	Edit pad (rev 159)		Kate	cv406	XVal Session 11	1	XVal Session 11-Typing - Numbers-1		2012-07-10 09:25:59.189000
	Edit pad (rev 160)		nic	cv403	XVal Session 11	1	XVal Session 11-Typing - Numbers-1		2012-07-10 09:25:59.481000
	Edit pad (rev 161)		greg	cv412	XVal Session 11	1	XVal Session 11-Typing - Numbers-1		2012-07-10 09:25:59.552000
	Edit pad (rev 162)		jeral	cv311	XVal Session 11	1	XVal Session 11-Typing - Numbers-1		2012-07-10 09:26:00.012000
	Edit pad (rev 163)		greg	cv412	XVal Session 11	1	XVal Session 11-Typing - Numbers-1		2012-07-10 09:26:00.064000
	Edit pad (rev 164)		jeral	cv311	XVal Session 11	1	XVal Session 11-Typing - Numbers-1		2012-07-10 09:26:00.519000
	Edit pad (rev 165)		greg	cv412	XVal Session 11	1	XVal Session 11-Typing - Numbers-1		2012-07-10 09:26:00.754000
	Edit pad (rev 166)		jeral	cv311	XVal Session 11	1	XVal Session 11-Typing - Numbers-1		2012-07-10 09:26:01.502000
	Edit pad (rev 167)		greg	cv412	XVal Session 11	1	XVal Session 11-Typing - Numbers-1		2012-07-10 09:26:01.573000
	Edit pad (rev 168)		Kate	cv406	XVal Session 11	1	XVal Session 11-Typing - Numbers-1		2012-07-10 09:26:01.818000
	Edit pad (rev 169)		jeral	cv311	XVal Session 11	1	XVal Session 11-Typing - Numbers-1		2012-07-10 09:26:02.004000
	Edit pad (rev 170)		greg	cv412	XVal Session 11	1	XVal Session 11-Typing - Numbers-1		2012-07-10 09:26:02.118000
	Edit pad (rev 171)		Kate	cv406	XVal Session 11	1	XVal Session 11-Typing - Numbers-1		2012-07-10 09:26:02.386000
	Edit pad (rev 172)		greg	cv412	XVal Session 11	1	XVal Session 11-Typing - Numbers-1		2012-07-10 09:26:02.582000
	Edit pad (rev 173)		jeral	cv311	XVal Session 11	1	XVal Session 11-Typing - Numbers-1		2012-07-10 09:26:02.935000
	Edit pad (rev 174)		greg	cv412	XVal Session 11	1	XVal Session 11-Typing - Numbers-1		2012-07-10 09:26:03.083000
	Edit pad (rev 175)		Kate	cv406	XVal Session 11	1	XVal Session 11-Typing - Numbers-1		2012-07-10 09:26:03.128000
	Edit pad (rev 176)		jeral	cv311	XVal Session 11	1	XVal Session 11-Typing - Numbers-1		2012-07-10 09:26:03.424000
	Edit pad (rev 177)		nic	cv403	XVal Session 11	1	XVal Session 11-Typing - Numbers-1		2012-07-10 09:26:03.656000
	Edit pad (rev 178)		jeral	cv311	XVal Session 11	1	XVal Session 11-Typing - Numbers-1		2012-07-10 09:26:03.927000
	Edit pad (rev 179)		greg	cv412	XVal Session 11	1	XVal Session 11-Typing - Numbers-1		2012-07-10 09:26:03.986000
	Edit pad (rev 180)		Kate	cv406	XVal Session 11	1	XVal Session 11-Typing - Numbers-1		2012-07-10 09:26:03.988000
	Edit pad (rev 181)		jeral	cv311	XVal Session 11	1	XVal Session 11-Typing - Numbers-1		2012-07-10 09:26:04.428000
	Edit pad (rev 182)		greg	cv412	XVal Session 11	1	XVal Session 11-Typing - Numbers-1		2012-07-10 09:26:04.489000
	Edit pad (rev 183)		Kate	cv406	XVal Session 11	1	XVal Session 11-Typing - Numbers-1		2012-07-10 09:26:04.709000
	Edit pad (rev 184)		nic	cv403	XVal Session 11	1	XVal Session 11-Typing - Numbers-1		2012-07-10 09:26:04.917000
	Edit pad (rev 185)		jeral	cv311	XVal Session 11	1	XVal Session 11-Typing - Numbers-1		2012-07-10 09:26:04.970000
	Edit pad (rev 186)		Kate	cv406	XVal Session 11	1	XVal Session 11-Typing - Numbers-1		2012-07-10 09:26:05.221000
	Edit pad (rev 187)		greg	cv412	XVal Session 11	1	XVal Session 11-Typing - Numbers-1		2012-07-10 09:26:05.497000
	Edit pad (rev 188)		nic	cv403	XVal Session 11	1	XVal Session 11-Typing - Numbers-1		2012-07-10 09:26:05.769000
	Edit pad (rev 189)		greg	cv412	XVal Session 11	1	XVal Session 11-Typing - Numbers-1		2012-07-10 09:26:05.997000
	Edit pad (rev 190)		greg	cv412	XVal Session 11	1	XVal Session 11-Typing - Numbers-1		2012-07-10 09:26:06.932000
	Edit pad (rev 191)		Kate	cv406	XVal Session 11	1	XVal Session 11-Typing - Numbers-1		2012-07-10 09:26:07.344000
	Edit pad (rev 192)		greg	cv412	XVal Session 11	1	XVal Session 11-Typing - Numbers-1		2012-07-10 09:26:07.527000
	Edit pad (rev 193)		Kate	cv406	XVal Session 11	1	XVal Session 11-Typing - Numbers-1		2012-07-10 09:26:07.846000
	Edit pad (rev 194)		greg	cv412	XVal Session 11	1	XVal Session 11-Typing - Numbers-1		2012-07-10 09:26:08.037000
	Edit pad (rev 195)		greg	cv412	XVal Session 11	1	XVal Session 11-Typing - Numbers-1		2012-07-10 09:26:08.729000
	Edit pad (rev 196)		Kate	cv406	XVal Session 11	1	XVal Session 11-Typing - Numbers-1		2012-07-10 09:26:08.862000
	Edit pad (rev 197)		greg	cv412	XVal Session 11	1	XVal Session 11-Typing - Numbers-1		2012-07-10 09:26:09.228000
	Edit pad (rev 198)		jeral	cv311	XVal Session 11	1	XVal Session 11-Typing - Numbers-1		2012-07-10 09:26:09.341000
	Edit pad (rev 199)		Kate	cv406	XVal Session 11	1	XVal Session 11-Typing - Numbers-1		2012-07-10 09:26:09.361000
	Edit pad (rev 200)		greg	cv412	XVal Session 11	1	XVal Session 11-Typing - Numbers-1		2012-07-10 09:26:10.101000
	Edit pad (rev 201)		greg	cv412	XVal Session 11	1	XVal Session 11-Typing - Numbers-1		2012-07-10 09:26:10.600000
	Edit pad (rev 202)		Kate	cv406	XVal Session 11	1	XVal Session 11-Typing - Numbers-1		2012-07-10 09:26:10.677000
	Edit pad (rev 203)		greg	cv412	XVal Session 11	1	XVal Session 11-Typing - Numbers-1		2012-07-10 09:26:11.100000
	Edit pad (rev 204)		Kate	cv406	XVal Session 11	1	XVal Session 11-Typing - Numbers-1		2012-07-10 09:26:11.184000
	Edit pad (rev 205)		greg	cv412	XVal Session 11	1	XVal Session 11-Typing - Numbers-1		2012-07-10 09:26:11.602000
	Edit pad (rev 206)		Kate	cv406	XVal Session 11	1	XVal Session 11-Typing - Numbers-1		2012-07-10 09:26:11.718000
	Edit pad (rev 207)		Kate	cv406	XVal Session 11	1	XVal Session 11-Typing - Numbers-1		2012-07-10 09:26:12.267000
	Edit pad (rev 208)		jeral	cv311	XVal Session 11	1	XVal Session 11-Typing - Numbers-1		2012-07-10 09:26:12.537000
	Edit pad (rev 209)		greg	cv412	XVal Session 11	1	XVal Session 11-Typing - Numbers-1		2012-07-10 09:26:12.539000
	Edit pad (rev 210)		Kate	cv406	XVal Session 11	1	XVal Session 11-Typing - Numbers-1		2012-07-10 09:26:12.768000
	Edit pad (rev 211)		greg	cv412	XVal Session 11	1	XVal Session 11-Typing - Numbers-1		2012-07-10 09:26:13.036000
	Edit pad (rev 212)		Kate	cv406	XVal Session 11	1	XVal Session 11-Typing - Numbers-1		2012-07-10 09:26:13.269000
	Edit pad (rev 213)		Kate	cv406	XVal Session 11	1	XVal Session 11-Typing - Numbers-1		2012-07-10 09:26:13.768000
	Edit pad (rev 214)		greg	cv412	XVal Session 11	1	XVal Session 11-Typing - Numbers-1		2012-07-10 09:26:14.058000
	Edit pad (rev 215)		nic	cv403	XVal Session 11	1	XVal Session 11-Typing - Numbers-1		2012-07-10 09:26:14.101000
	Edit pad (rev 216)		greg	cv412	XVal Session 11	1	XVal Session 11-Typing - Numbers-1		2012-07-10 09:26:14.552000
	Edit pad (rev 217)		jeral	cv311	XVal Session 11	1	XVal Session 11-Typing - Numbers-1		2012-07-10 09:26:14.882000
	Edit pad (rev 218)		Kate	cv406	XVal Session 11	1	XVal Session 11-Typing - Numbers-1		2012-07-10 09:26:15.041000
	Edit pad (rev 219)		greg	cv412	XVal Session 11	1	XVal Session 11-Typing - Numbers-1		2012-07-10 09:26:15.053000
	Edit pad (rev 220)		nic	cv403	XVal Session 11	1	XVal Session 11-Typing - Numbers-1		2012-07-10 09:26:15.072000
	Edit pad (rev 221)		Kate	cv406	XVal Session 11	1	XVal Session 11-Typing - Numbers-1		2012-07-10 09:26:15.549000
	Edit pad (rev 222)		nic	cv403	XVal Session 11	1	XVal Session 11-Typing - Numbers-1		2012-07-10 09:26:16.081000
	Edit pad (rev 223)		greg	cv412	XVal Session 11	1	XVal Session 11-Typing - Numbers-1		2012-07-10 09:26:16.209000
	Edit pad (rev 224)		Kate	cv406	XVal Session 11	1	XVal Session 11-Typing - Numbers-1		2012-07-10 09:26:16.675000
	Edit pad (rev 225)		greg	cv412	XVal Session 11	1	XVal Session 11-Typing - Numbers-1		2012-07-10 09:26:16.709000
	Edit pad (rev 226)		greg	cv412	XVal Session 11	1	XVal Session 11-Typing - Numbers-1		2012-07-10 09:26:17.229000
	Edit pad (rev 227)		Kate	cv406	XVal Session 11	1	XVal Session 11-Typing - Numbers-1		2012-07-10 09:26:17.335000
	Edit pad (rev 228)		Kate	cv406	XVal Session 11	1	XVal Session 11-Typing - Numbers-1		2012-07-10 09:26:17.846000
	Edit pad (rev 229)		greg	cv412	XVal Session 11	1	XVal Session 11-Typing - Numbers-1		2012-07-10 09:26:18.268000
	Edit pad (rev 230)		Kate	cv406	XVal Session 11	1	XVal Session 11-Typing - Numbers-1		2012-07-10 09:26:18.754000
	Edit pad (rev 231)		greg	cv412	XVal Session 11	1	XVal Session 11-Typing - Numbers-1		2012-07-10 09:26:18.772000
	Edit pad (rev 232)		greg	cv412	XVal Session 11	1	XVal Session 11-Typing - Numbers-1		2012-07-10 09:26:19.272000
	Edit pad (rev 233)		Kate	cv406	XVal Session 11	1	XVal Session 11-Typing - Numbers-1		2012-07-10 09:26:19.889000
	Edit pad (rev 234)		nic	cv403	XVal Session 11	1	XVal Session 11-Typing - Numbers-1		2012-07-10 09:26:19.999000
	Edit pad (rev 235)		nic	cv403	XVal Session 11	1	XVal Session 11-Typing - Numbers-1		2012-07-10 09:26:20.807000
	Edit pad (rev 236)		greg	cv412	XVal Session 11	1	XVal Session 11-Typing - Numbers-1		2012-07-10 09:26:20.842000
	Edit pad (rev 237)		greg	cv412	XVal Session 11	1	XVal Session 11-Typing - Numbers-1		2012-07-10 09:26:21.361000
	Edit pad (rev 238)		Kate	cv406	XVal Session 11	1	XVal Session 11-Typing - Numbers-1		2012-07-10 09:26:21.543000
	Edit pad (rev 239)		jeral	cv311	XVal Session 11	1	XVal Session 11-Typing - Numbers-1		2012-07-10 09:26:22.036000
	Edit pad (rev 240)		Kate	cv406	XVal Session 11	1	XVal Session 11-Typing - Numbers-1		2012-07-10 09:26:22.049000
	Edit pad (rev 241)		jeral	cv311	XVal Session 11	1	XVal Session 11-Typing - Numbers-1		2012-07-10 09:26:22.538000
	Edit pad (rev 242)		Kate	cv406	XVal Session 11	1	XVal Session 11-Typing - Numbers-1		2012-07-10 09:26:22.549000
	Edit pad (rev 243)		jeral	cv311	XVal Session 11	1	XVal Session 11-Typing - Numbers-1		2012-07-10 09:26:23.036000
	Edit pad (rev 244)		Kate	cv406	XVal Session 11	1	XVal Session 11-Typing - Numbers-1		2012-07-10 09:26:23.222000
	Edit pad (rev 245)		jeral	cv311	XVal Session 11	1	XVal Session 11-Typing - Numbers-1		2012-07-10 09:26:23.535000
	Edit pad (rev 246)		Kate	cv406	XVal Session 11	1	XVal Session 11-Typing - Numbers-1		2012-07-10 09:26:24.032000
	Edit pad (rev 247)		jeral	cv311	XVal Session 11	1	XVal Session 11-Typing - Numbers-1		2012-07-10 09:26:24.035000
	Edit pad (rev 248)		greg	cv412	XVal Session 11	1	XVal Session 11-Typing - Numbers-1		2012-07-10 09:26:24.185000
	Edit pad (rev 249)		nic	cv403	XVal Session 11	1	XVal Session 11-Typing - Numbers-1		2012-07-10 09:26:24.595000
	Edit pad (rev 250)		greg	cv412	XVal Session 11	1	XVal Session 11-Typing - Numbers-1		2012-07-10 09:26:24.686000
	Edit pad (rev 251)		greg	cv412	XVal Session 11	1	XVal Session 11-Typing - Numbers-1		2012-07-10 09:26:25.438000
	Edit pad (rev 252)		Kate	cv406	XVal Session 11	1	XVal Session 11-Typing - Numbers-1		2012-07-10 09:26:25.510000
	Edit pad (rev 253)		nic	cv403	XVal Session 11	1	XVal Session 11-Typing - Numbers-1		2012-07-10 09:26:25.538000
	Edit pad (rev 254)		greg	cv412	XVal Session 11	1	XVal Session 11-Typing - Numbers-1		2012-07-10 09:26:25.938000
	Edit pad (rev 255)		Kate	cv406	XVal Session 11	1	XVal Session 11-Typing - Numbers-1		2012-07-10 09:26:26.016000
	Edit pad (rev 256)		nic	cv403	XVal Session 11	1	XVal Session 11-Typing - Numbers-1		2012-07-10 09:26:26.047000
	Edit pad (rev 257)		greg	cv412	XVal Session 11	1	XVal Session 11-Typing - Numbers-1		2012-07-10 09:26:26.467000
	Edit pad (rev 258)		nic	cv403	XVal Session 11	1	XVal Session 11-Typing - Numbers-1		2012-07-10 09:26:26.570000
	Edit pad (rev 259)		Kate	cv406	XVal Session 11	1	XVal Session 11-Typing - Numbers-1		2012-07-10 09:26:26.920000
	Edit pad (rev 260)		greg	cv412	XVal Session 11	1	XVal Session 11-Typing - Numbers-1		2012-07-10 09:26:26.945000
	Edit pad (rev 261)		Kate	cv406	XVal Session 11	1	XVal Session 11-Typing - Numbers-1		2012-07-10 09:26:27.425000
	Edit pad (rev 262)		greg	cv412	XVal Session 11	1	XVal Session 11-Typing - Numbers-1		2012-07-10 09:26:27.443000
	Edit pad (rev 263)		Kate	cv406	XVal Session 11	1	XVal Session 11-Typing - Numbers-1		2012-07-10 09:26:27.924000
	Edit pad (rev 264)		greg	cv412	XVal Session 11	1	XVal Session 11-Typing - Numbers-1		2012-07-10 09:26:27.945000
	Edit pad (rev 265)		Kate	cv406	XVal Session 11	1	XVal Session 11-Typing - Numbers-1		2012-07-10 09:26:28.424000
	Edit pad (rev 266)		greg	cv412	XVal Session 11	1	XVal Session 11-Typing - Numbers-1		2012-07-10 09:26:28.528000
	Edit pad (rev 267)		nic	cv403	XVal Session 11	1	XVal Session 11-Typing - Numbers-1		2012-07-10 09:26:28.911000
	Edit pad (rev 268)		greg	cv412	XVal Session 11	1	XVal Session 11-Typing - Numbers-1		2012-07-10 09:26:29.054000
	Edit pad (rev 269)		Kate	cv406	XVal Session 11	1	XVal Session 11-Typing - Numbers-1		2012-07-10 09:26:29.302000
	Edit pad (rev 270)		greg	cv412	XVal Session 11	1	XVal Session 11-Typing - Numbers-1		2012-07-10 09:26:29.553000
	Edit pad (rev 271)		greg	cv412	XVal Session 11	1	XVal Session 11-Typing - Numbers-1		2012-07-10 09:26:30.051000
	Edit pad (rev 272)		Kate	cv406	XVal Session 11	1	XVal Session 11-Typing - Numbers-1		2012-07-10 09:26:30.129000
	Edit pad (rev 273)		greg	cv412	XVal Session 11	1	XVal Session 11-Typing - Numbers-1		2012-07-10 09:26:30.758000
	Edit pad (rev 274)		greg	cv412	XVal Session 11	1	XVal Session 11-Typing - Numbers-1		2012-07-10 09:26:31.262000
	Edit pad (rev 275)		Kate	cv406	XVal Session 11	1	XVal Session 11-Typing - Numbers-1		2012-07-10 09:26:31.362000
	Edit pad (rev 276)		Kate	cv406	XVal Session 11	1	XVal Session 11-Typing - Numbers-1		2012-07-10 09:26:31.863000
	Edit pad (rev 277)		greg	cv412	XVal Session 11	1	XVal Session 11-Typing - Numbers-1		2012-07-10 09:26:32.011000
	Edit pad (rev 278)		greg	cv412	XVal Session 11	1	XVal Session 11-Typing - Numbers-1		2012-07-10 09:26:32.523000
	Edit pad (rev 279)		greg	cv412	XVal Session 11	1	XVal Session 11-Typing - Numbers-1		2012-07-10 09:26:33.027000
	Edit pad (rev 280)		greg	cv412	XVal Session 11	1	XVal Session 11-Typing - Numbers-1		2012-07-10 09:26:33.522000
	Edit pad (rev 281)		Kate	cv406	XVal Session 11	1	XVal Session 11-Typing - Numbers-1		2012-07-10 09:26:33.616000
	Edit pad (rev 282)		greg	cv412	XVal Session 11	1	XVal Session 11-Typing - Numbers-1		2012-07-10 09:26:34.206000
	Edit pad (rev 283)		greg	cv412	XVal Session 11	1	XVal Session 11-Typing - Numbers-1		2012-07-10 09:26:34.720000
	Edit pad (rev 284)		Kate	cv406	XVal Session 11	1	XVal Session 11-Typing - Numbers-1		2012-07-10 09:26:34.901000
	Edit pad (rev 285)		greg	cv412	XVal Session 11	1	XVal Session 11-Typing - Numbers-1		2012-07-10 09:26:35.392000
	Edit pad (rev 286)		Kate	cv406	XVal Session 11	1	XVal Session 11-Typing - Numbers-1		2012-07-10 09:26:35.591000
	Edit pad (rev 287)		greg	cv412	XVal Session 11	1	XVal Session 11-Typing - Numbers-1		2012-07-10 09:26:35.895000
	Edit pad (rev 288)		Kate	cv406	XVal Session 11	1	XVal Session 11-Typing - Numbers-1		2012-07-10 09:26:36.096000
	Edit pad (rev 289)		Kate	cv406	XVal Session 11	1	XVal Session 11-Typing - Numbers-1		2012-07-10 09:26:36.596000
	Edit pad (rev 290)		Kate	cv406	XVal Session 11	1	XVal Session 11-Typing - Numbers-1		2012-07-10 09:26:37.192000
	Edit pad (rev 291)		greg	cv412	XVal Session 11	1	XVal Session 11-Typing - Numbers-1		2012-07-10 09:26:37.266000
	Edit pad (rev 292)		greg	cv412	XVal Session 11	1	XVal Session 11-Typing - Numbers-1		2012-07-10 09:26:37.773000
	Edit pad (rev 293)		nic	cv403	XVal Session 11	1	XVal Session 11-Typing - Numbers-1		2012-07-10 09:26:37.937000
	Edit pad (rev 294)		greg	cv412	XVal Session 11	1	XVal Session 11-Typing - Numbers-1		2012-07-10 09:26:38.272000
[truncated: 2,101 more rows]
