# Supplementary material for: Dynamics of collective performance in collaboration networks
Source: PLoS One. 2018 Oct 10;13(10):e0204547. doi: 10.1371/journal.pone.0204547 (PMC6179230; doi:10.1371/journal.pone.0204547)
Supplement: S1 Dataset — (ZIP) [file pone.0204547.s001.zip › data/team-data/team-chat-logs/XVal Session 28 - Group 1 - LogFile.csv]

id	event	data	chat_name	subject	session	session_group	completed_task	ip_address	timestamp
17377	Entering waiting room			cv132	XVal Session 28			192.54.222.11	2012-07-11 18:10:21
17379	Entering waiting room			cv133	XVal Session 28			192.54.222.3	2012-07-11 18:10:30
17386	Entering waiting room			cv130	XVal Session 28			18.111.54.166	2012-07-11 18:11:22
17390	Entering waiting room			cv131	XVal Session 28			18.111.59.235	2012-07-11 18:11:36
17399	Setup participants				XVal Session 28				2012-07-11 18:12:04
17401	Setup tasks				XVal Session 28				2012-07-11 18:12:04
17404	Introduction	Starting in 24 seconds		cv130	XVal Session 28	1		18.111.54.166	2012-07-11 18:12:05
17406	Introduction	Starting in 20 seconds		cv131	XVal Session 28	1		18.111.59.235	2012-07-11 18:12:09
17408	Introduction	Starting in 19 seconds		cv132	XVal Session 28	1		192.54.222.11	2012-07-11 18:12:10
17409	Introduction	Starting in 19 seconds		cv133	XVal Session 28	1		192.54.222.3	2012-07-11 18:12:10
17415	Load Instructions			cv132	XVal Session 28	1	XVal Session 28-Introduction-1	192.54.222.11	2012-07-11 18:12:29
17417	Load Instructions			cv133	XVal Session 28	1	XVal Session 28-Introduction-1	192.54.222.3	2012-07-11 18:12:29
17419	Load Instructions			cv130	XVal Session 28	1	XVal Session 28-Introduction-1	18.111.54.166	2012-07-11 18:12:29
17421	Load Instructions			cv131	XVal Session 28	1	XVal Session 28-Introduction-1	18.111.59.235	2012-07-11 18:12:30
17423	Load Workspace			cv131	XVal Session 28	1	XVal Session 28-Introduction-1	18.111.59.235	2012-07-11 18:12:49
17425	Load Workspace			cv132	XVal Session 28	1	XVal Session 28-Introduction-1	192.54.222.11	2012-07-11 18:12:49
17428	Load Workspace			cv133	XVal Session 28	1	XVal Session 28-Introduction-1	192.54.222.3	2012-07-11 18:12:49
17429	Load Workspace			cv130	XVal Session 28	1	XVal Session 28-Introduction-1	18.111.54.166	2012-07-11 18:12:49
	Edit pad (rev 0)		Bob	cv404	XVal Session 28	1	XVal Session 28-Introduction-1		2012-07-11 18:12:58.918000
	Edit pad (rev 1)		Bob	cv404	XVal Session 28	1	XVal Session 28-Introduction-1		2012-07-11 18:12:59.411000
	Edit pad (rev 2)		Bob	cv404	XVal Session 28	1	XVal Session 28-Introduction-1		2012-07-11 18:12:59.913000
	Edit pad (rev 3)		Xing	cv400	XVal Session 28	1	XVal Session 28-Introduction-1		2012-07-11 18:13:00.330000
	Edit pad (rev 4)		Bob	cv404	XVal Session 28	1	XVal Session 28-Introduction-1		2012-07-11 18:13:00.415000
	Edit pad (rev 5)		Xing	cv400	XVal Session 28	1	XVal Session 28-Introduction-1		2012-07-11 18:13:00.838000
	Edit pad (rev 6)		Bob	cv404	XVal Session 28	1	XVal Session 28-Introduction-1		2012-07-11 18:13:00.927000
	Edit pad (rev 7)		Xing	cv400	XVal Session 28	1	XVal Session 28-Introduction-1		2012-07-11 18:13:01.350000
	Edit pad (rev 8)		Bob	cv404	XVal Session 28	1	XVal Session 28-Introduction-1		2012-07-11 18:13:01.428000
	Edit pad (rev 9)		Xing	cv400	XVal Session 28	1	XVal Session 28-Introduction-1		2012-07-11 18:13:01.854000
	Edit pad (rev 10)		Bob	cv404	XVal Session 28	1	XVal Session 28-Introduction-1		2012-07-11 18:13:01.928000
	Edit pad (rev 11)		Xing	cv400	XVal Session 28	1	XVal Session 28-Introduction-1		2012-07-11 18:13:02.354000
	Edit pad (rev 12)		Bob	cv404	XVal Session 28	1	XVal Session 28-Introduction-1		2012-07-11 18:13:02.431000
	Edit pad (rev 13)		Xing	cv400	XVal Session 28	1	XVal Session 28-Introduction-1		2012-07-11 18:13:02.854000
	Edit pad (rev 14)		Bob	cv404	XVal Session 28	1	XVal Session 28-Introduction-1		2012-07-11 18:13:02.942000
	Edit pad (rev 15)		Xing	cv400	XVal Session 28	1	XVal Session 28-Introduction-1		2012-07-11 18:13:03.354000
	Edit pad (rev 16)		Xing	cv400	XVal Session 28	1	XVal Session 28-Introduction-1		2012-07-11 18:13:05.518000
	Edit pad (rev 17)		Bob	cv404	XVal Session 28	1	XVal Session 28-Introduction-1		2012-07-11 18:13:09.717000
	Edit pad (rev 18)		Bob	cv404	XVal Session 28	1	XVal Session 28-Introduction-1		2012-07-11 18:13:10.561000
	Edit pad (rev 19)		Bob	cv404	XVal Session 28	1	XVal Session 28-Introduction-1		2012-07-11 18:13:11.072000
	Edit pad (rev 20)		Bob	cv404	XVal Session 28	1	XVal Session 28-Introduction-1		2012-07-11 18:13:11.584000
	Edit pad (rev 21)		charles	cv410	XVal Session 28	1	XVal Session 28-Introduction-1		2012-07-11 18:13:18.773000
	Edit pad (rev 22)		charles	cv410	XVal Session 28	1	XVal Session 28-Introduction-1		2012-07-11 18:13:19.774000
	Edit pad (rev 23)		charles	cv410	XVal Session 28	1	XVal Session 28-Introduction-1		2012-07-11 18:13:21.581000
	Edit pad (rev 24)		charles	cv410	XVal Session 28	1	XVal Session 28-Introduction-1		2012-07-11 18:13:22.084000
	Edit pad (rev 25)		charles	cv410	XVal Session 28	1	XVal Session 28-Introduction-1		2012-07-11 18:13:22.584000
	Edit pad (rev 26)		charles	cv410	XVal Session 28	1	XVal Session 28-Introduction-1		2012-07-11 18:13:23.084000
	Edit pad (rev 27)		charles	cv410	XVal Session 28	1	XVal Session 28-Introduction-1		2012-07-11 18:13:23.585000
	Chat	vxvxvgxgs	jeral	cv311	XVal Session 28	1	XVal Session 28-Introduction-1		2012-07-11 18:13:26.700000
	Chat	Test	Xing	cv400	XVal Session 28	1	XVal Session 28-Introduction-1		2012-07-11 18:13:48.629000
	Chat	SJ	charles	cv410	XVal Session 28	1	XVal Session 28-Introduction-1		2012-07-11 18:13:51.249000
	Chat	hi	charles	cv410	XVal Session 28	1	XVal Session 28-Introduction-1		2012-07-11 18:14:06.750000
17436	Load Instructions			cv131	XVal Session 28	1	XVal Session 28-Typing - Text-1	18.111.59.235	2012-07-11 18:14:19
17439	Load Instructions			cv132	XVal Session 28	1	XVal Session 28-Typing - Text-1	192.54.222.11	2012-07-11 18:14:19
17442	Load Instructions			cv133	XVal Session 28	1	XVal Session 28-Typing - Text-1	192.54.222.3	2012-07-11 18:14:19
17443	Load Instructions			cv130	XVal Session 28	1	XVal Session 28-Typing - Text-1	18.111.54.166	2012-07-11 18:14:19
17448	Load Workspace			cv132	XVal Session 28	1	XVal Session 28-Typing - Text-1	192.54.222.11	2012-07-11 18:14:59
17452	Load Workspace			cv133	XVal Session 28	1	XVal Session 28-Typing - Text-1	192.54.222.3	2012-07-11 18:14:59
17453	Load Workspace			cv130	XVal Session 28	1	XVal Session 28-Typing - Text-1	18.111.54.166	2012-07-11 18:14:59
17454	Load Workspace			cv131	XVal Session 28	1	XVal Session 28-Typing - Text-1	18.111.59.235	2012-07-11 18:14:59
	Edit pad (rev 0)		jeral	cv311	XVal Session 28	1	XVal Session 28-Typing - Text-1		2012-07-11 18:15:13.268000
	Edit pad (rev 1)		jeral	cv311	XVal Session 28	1	XVal Session 28-Typing - Text-1		2012-07-11 18:15:13.767000
	Edit pad (rev 2)		jeral	cv311	XVal Session 28	1	XVal Session 28-Typing - Text-1		2012-07-11 18:15:14.266000
	Edit pad (rev 3)		jeral	cv311	XVal Session 28	1	XVal Session 28-Typing - Text-1		2012-07-11 18:15:14.767000
	Edit pad (rev 4)		Bob	cv404	XVal Session 28	1	XVal Session 28-Typing - Text-1		2012-07-11 18:15:15.253000
	Edit pad (rev 5)		jeral	cv311	XVal Session 28	1	XVal Session 28-Typing - Text-1		2012-07-11 18:15:15.267000
	Chat	I take the 2nd paragraph	Xing	cv400	XVal Session 28	1	XVal Session 28-Typing - Text-1		2012-07-11 18:15:15.434000
	Edit pad (rev 6)		Bob	cv404	XVal Session 28	1	XVal Session 28-Typing - Text-1		2012-07-11 18:15:15.758000
	Edit pad (rev 7)		Bob	cv404	XVal Session 28	1	XVal Session 28-Typing - Text-1		2012-07-11 18:15:16.257000
	Edit pad (rev 8)		Xing	cv400	XVal Session 28	1	XVal Session 28-Typing - Text-1		2012-07-11 18:15:20.361000
	Edit pad (rev 9)		Xing	cv400	XVal Session 28	1	XVal Session 28-Typing - Text-1		2012-07-11 18:15:20.868000
	Edit pad (rev 10)		Bob	cv404	XVal Session 28	1	XVal Session 28-Typing - Text-1		2012-07-11 18:15:20.977000
	Edit pad (rev 11)		Xing	cv400	XVal Session 28	1	XVal Session 28-Typing - Text-1		2012-07-11 18:15:21.406000
	Edit pad (rev 12)		Bob	cv404	XVal Session 28	1	XVal Session 28-Typing - Text-1		2012-07-11 18:15:21.498000
	Edit pad (rev 13)		Xing	cv400	XVal Session 28	1	XVal Session 28-Typing - Text-1		2012-07-11 18:15:21.869000
	Edit pad (rev 14)		Xing	cv400	XVal Session 28	1	XVal Session 28-Typing - Text-1		2012-07-11 18:15:22.369000
	Edit pad (rev 15)		jeral	cv311	XVal Session 28	1	XVal Session 28-Typing - Text-1		2012-07-11 18:15:22.678000
	Edit pad (rev 16)		jeral	cv311	XVal Session 28	1	XVal Session 28-Typing - Text-1		2012-07-11 18:15:23.185000
	Edit pad (rev 17)		jeral	cv311	XVal Session 28	1	XVal Session 28-Typing - Text-1		2012-07-11 18:15:23.699000
	Edit pad (rev 18)		jeral	cv311	XVal Session 28	1	XVal Session 28-Typing - Text-1		2012-07-11 18:15:24.188000
	Edit pad (rev 19)		Xing	cv400	XVal Session 28	1	XVal Session 28-Typing - Text-1		2012-07-11 18:15:24.659000
	Edit pad (rev 20)		jeral	cv311	XVal Session 28	1	XVal Session 28-Typing - Text-1		2012-07-11 18:15:24.688000
	Edit pad (rev 21)		Xing	cv400	XVal Session 28	1	XVal Session 28-Typing - Text-1		2012-07-11 18:15:25.166000
	Edit pad (rev 22)		Xing	cv400	XVal Session 28	1	XVal Session 28-Typing - Text-1		2012-07-11 18:15:25.669000
	Edit pad (rev 23)		Xing	cv400	XVal Session 28	1	XVal Session 28-Typing - Text-1		2012-07-11 18:15:26.182000
	Edit pad (rev 24)		Xing	cv400	XVal Session 28	1	XVal Session 28-Typing - Text-1		2012-07-11 18:15:27.151000
	Edit pad (rev 25)		charles	cv410	XVal Session 28	1	XVal Session 28-Typing - Text-1		2012-07-11 18:15:27.563000
	Edit pad (rev 26)		Xing	cv400	XVal Session 28	1	XVal Session 28-Typing - Text-1		2012-07-11 18:15:27.649000
	Edit pad (rev 27)		charles	cv410	XVal Session 28	1	XVal Session 28-Typing - Text-1		2012-07-11 18:15:28.070000
	Edit pad (rev 28)		Xing	cv400	XVal Session 28	1	XVal Session 28-Typing - Text-1		2012-07-11 18:15:28.149000
	Edit pad (rev 29)		jeral	cv311	XVal Session 28	1	XVal Session 28-Typing - Text-1		2012-07-11 18:15:28.724000
	Edit pad (rev 30)		jeral	cv311	XVal Session 28	1	XVal Session 28-Typing - Text-1		2012-07-11 18:15:29.237000
	Edit pad (rev 31)		jeral	cv311	XVal Session 28	1	XVal Session 28-Typing - Text-1		2012-07-11 18:15:29.736000
	Edit pad (rev 32)		jeral	cv311	XVal Session 28	1	XVal Session 28-Typing - Text-1		2012-07-11 18:15:30.389000
	Edit pad (rev 33)		jeral	cv311	XVal Session 28	1	XVal Session 28-Typing - Text-1		2012-07-11 18:15:30.966000
	Edit pad (rev 34)		jeral	cv311	XVal Session 28	1	XVal Session 28-Typing - Text-1		2012-07-11 18:15:31.390000
	Edit pad (rev 35)		jeral	cv311	XVal Session 28	1	XVal Session 28-Typing - Text-1		2012-07-11 18:15:31.900000
	Edit pad (rev 36)		jeral	cv311	XVal Session 28	1	XVal Session 28-Typing - Text-1		2012-07-11 18:15:32.392000
	Edit pad (rev 37)		jeral	cv311	XVal Session 28	1	XVal Session 28-Typing - Text-1		2012-07-11 18:15:32.892000
	Edit pad (rev 38)		jeral	cv311	XVal Session 28	1	XVal Session 28-Typing - Text-1		2012-07-11 18:15:33.392000
	Edit pad (rev 39)		Xing	cv400	XVal Session 28	1	XVal Session 28-Typing - Text-1		2012-07-11 18:15:33.800000
	Edit pad (rev 40)		Xing	cv400	XVal Session 28	1	XVal Session 28-Typing - Text-1		2012-07-11 18:15:34.307000
	Edit pad (rev 41)		Xing	cv400	XVal Session 28	1	XVal Session 28-Typing - Text-1		2012-07-11 18:15:34.806000
	Edit pad (rev 42)		jeral	cv311	XVal Session 28	1	XVal Session 28-Typing - Text-1		2012-07-11 18:15:34.859000
	Edit pad (rev 43)		Xing	cv400	XVal Session 28	1	XVal Session 28-Typing - Text-1		2012-07-11 18:15:35.450000
	Edit pad (rev 44)		charles	cv410	XVal Session 28	1	XVal Session 28-Typing - Text-1		2012-07-11 18:15:35.701000
	Edit pad (rev 45)		Xing	cv400	XVal Session 28	1	XVal Session 28-Typing - Text-1		2012-07-11 18:15:35.950000
	Edit pad (rev 46)		jeral	cv311	XVal Session 28	1	XVal Session 28-Typing - Text-1		2012-07-11 18:15:36.032000
	Edit pad (rev 47)		Xing	cv400	XVal Session 28	1	XVal Session 28-Typing - Text-1		2012-07-11 18:15:36.452000
	Edit pad (rev 48)		jeral	cv311	XVal Session 28	1	XVal Session 28-Typing - Text-1		2012-07-11 18:15:36.543000
	Edit pad (rev 49)		Xing	cv400	XVal Session 28	1	XVal Session 28-Typing - Text-1		2012-07-11 18:15:36.954000
	Edit pad (rev 50)		charles	cv410	XVal Session 28	1	XVal Session 28-Typing - Text-1		2012-07-11 18:15:37.020000
	Edit pad (rev 51)		jeral	cv311	XVal Session 28	1	XVal Session 28-Typing - Text-1		2012-07-11 18:15:37.061000
	Edit pad (rev 52)		Xing	cv400	XVal Session 28	1	XVal Session 28-Typing - Text-1		2012-07-11 18:15:37.463000
	Edit pad (rev 53)		charles	cv410	XVal Session 28	1	XVal Session 28-Typing - Text-1		2012-07-11 18:15:37.521000
	Edit pad (rev 54)		jeral	cv311	XVal Session 28	1	XVal Session 28-Typing - Text-1		2012-07-11 18:15:37.581000
	Edit pad (rev 55)		Xing	cv400	XVal Session 28	1	XVal Session 28-Typing - Text-1		2012-07-11 18:15:37.964000
	Edit pad (rev 56)		charles	cv410	XVal Session 28	1	XVal Session 28-Typing - Text-1		2012-07-11 18:15:38.022000
	Edit pad (rev 57)		jeral	cv311	XVal Session 28	1	XVal Session 28-Typing - Text-1		2012-07-11 18:15:38.094000
	Edit pad (rev 58)		Xing	cv400	XVal Session 28	1	XVal Session 28-Typing - Text-1		2012-07-11 18:15:38.465000
	Edit pad (rev 59)		charles	cv410	XVal Session 28	1	XVal Session 28-Typing - Text-1		2012-07-11 18:15:38.522000
	Edit pad (rev 60)		charles	cv410	XVal Session 28	1	XVal Session 28-Typing - Text-1		2012-07-11 18:15:39.022000
	Edit pad (rev 61)		Xing	cv400	XVal Session 28	1	XVal Session 28-Typing - Text-1		2012-07-11 18:15:39.086000
	Edit pad (rev 62)		charles	cv410	XVal Session 28	1	XVal Session 28-Typing - Text-1		2012-07-11 18:15:39.521000
	Edit pad (rev 63)		Xing	cv400	XVal Session 28	1	XVal Session 28-Typing - Text-1		2012-07-11 18:15:39.588000
	Edit pad (rev 64)		charles	cv410	XVal Session 28	1	XVal Session 28-Typing - Text-1		2012-07-11 18:15:40.028000
	Edit pad (rev 65)		Xing	cv400	XVal Session 28	1	XVal Session 28-Typing - Text-1		2012-07-11 18:15:40.088000
	Edit pad (rev 66)		charles	cv410	XVal Session 28	1	XVal Session 28-Typing - Text-1		2012-07-11 18:15:40.538000
	Edit pad (rev 67)		Xing	cv400	XVal Session 28	1	XVal Session 28-Typing - Text-1		2012-07-11 18:15:40.898000
	Edit pad (rev 68)		charles	cv410	XVal Session 28	1	XVal Session 28-Typing - Text-1		2012-07-11 18:15:41.036000
	Edit pad (rev 69)		Xing	cv400	XVal Session 28	1	XVal Session 28-Typing - Text-1		2012-07-11 18:15:41.401000
	Edit pad (rev 70)		charles	cv410	XVal Session 28	1	XVal Session 28-Typing - Text-1		2012-07-11 18:15:41.536000
	Edit pad (rev 71)		Xing	cv400	XVal Session 28	1	XVal Session 28-Typing - Text-1		2012-07-11 18:15:41.901000
	Edit pad (rev 72)		charles	cv410	XVal Session 28	1	XVal Session 28-Typing - Text-1		2012-07-11 18:15:42.037000
	Edit pad (rev 73)		Xing	cv400	XVal Session 28	1	XVal Session 28-Typing - Text-1		2012-07-11 18:15:42.474000
	Edit pad (rev 74)		charles	cv410	XVal Session 28	1	XVal Session 28-Typing - Text-1		2012-07-11 18:15:42.537000
	Edit pad (rev 75)		Xing	cv400	XVal Session 28	1	XVal Session 28-Typing - Text-1		2012-07-11 18:15:42.979000
	Edit pad (rev 76)		charles	cv410	XVal Session 28	1	XVal Session 28-Typing - Text-1		2012-07-11 18:15:43.038000
	Edit pad (rev 77)		charles	cv410	XVal Session 28	1	XVal Session 28-Typing - Text-1		2012-07-11 18:15:43.538000
	Edit pad (rev 78)		jeral	cv311	XVal Session 28	1	XVal Session 28-Typing - Text-1		2012-07-11 18:15:44.016000
	Edit pad (rev 79)		charles	cv410	XVal Session 28	1	XVal Session 28-Typing - Text-1		2012-07-11 18:15:44.086000
	Edit pad (rev 80)		jeral	cv311	XVal Session 28	1	XVal Session 28-Typing - Text-1		2012-07-11 18:15:44.517000
	Edit pad (rev 81)		Xing	cv400	XVal Session 28	1	XVal Session 28-Typing - Text-1		2012-07-11 18:15:44.549000
	Edit pad (rev 82)		charles	cv410	XVal Session 28	1	XVal Session 28-Typing - Text-1		2012-07-11 18:15:44.586000
	Edit pad (rev 83)		jeral	cv311	XVal Session 28	1	XVal Session 28-Typing - Text-1		2012-07-11 18:15:45.019000
	Edit pad (rev 84)		Xing	cv400	XVal Session 28	1	XVal Session 28-Typing - Text-1		2012-07-11 18:15:45.056000
	Edit pad (rev 85)		charles	cv410	XVal Session 28	1	XVal Session 28-Typing - Text-1		2012-07-11 18:15:45.095000
	Edit pad (rev 86)		charles	cv410	XVal Session 28	1	XVal Session 28-Typing - Text-1		2012-07-11 18:15:45.599000
	Edit pad (rev 87)		charles	cv410	XVal Session 28	1	XVal Session 28-Typing - Text-1		2012-07-11 18:15:46.100000
	Edit pad (rev 88)		charles	cv410	XVal Session 28	1	XVal Session 28-Typing - Text-1		2012-07-11 18:15:46.721000
	Edit pad (rev 89)		charles	cv410	XVal Session 28	1	XVal Session 28-Typing - Text-1		2012-07-11 18:15:47.225000
	Edit pad (rev 90)		charles	cv410	XVal Session 28	1	XVal Session 28-Typing - Text-1		2012-07-11 18:15:47.725000
	Edit pad (rev 91)		charles	cv410	XVal Session 28	1	XVal Session 28-Typing - Text-1		2012-07-11 18:15:48.231000
	Edit pad (rev 92)		Xing	cv400	XVal Session 28	1	XVal Session 28-Typing - Text-1		2012-07-11 18:15:48.521000
	Edit pad (rev 93)		charles	cv410	XVal Session 28	1	XVal Session 28-Typing - Text-1		2012-07-11 18:15:48.741000
	Edit pad (rev 94)		charles	cv410	XVal Session 28	1	XVal Session 28-Typing - Text-1		2012-07-11 18:15:49.241000
	Edit pad (rev 95)		jeral	cv311	XVal Session 28	1	XVal Session 28-Typing - Text-1		2012-07-11 18:15:49.243000
	Edit pad (rev 96)		jeral	cv311	XVal Session 28	1	XVal Session 28-Typing - Text-1		2012-07-11 18:15:49.751000
	Edit pad (rev 97)		jeral	cv311	XVal Session 28	1	XVal Session 28-Typing - Text-1		2012-07-11 18:15:50.252000
	Edit pad (rev 98)		Xing	cv400	XVal Session 28	1	XVal Session 28-Typing - Text-1		2012-07-11 18:15:50.493000
	Edit pad (rev 99)		Xing	cv400	XVal Session 28	1	XVal Session 28-Typing - Text-1		2012-07-11 18:15:50.995000
	Edit pad (rev 100)		jeral	cv311	XVal Session 28	1	XVal Session 28-Typing - Text-1		2012-07-11 18:15:50.997000
	Edit pad (rev 101)		Xing	cv400	XVal Session 28	1	XVal Session 28-Typing - Text-1		2012-07-11 18:15:51.495000
	Edit pad (rev 102)		jeral	cv311	XVal Session 28	1	XVal Session 28-Typing - Text-1		2012-07-11 18:15:51.502000
	Edit pad (rev 103)		jeral	cv311	XVal Session 28	1	XVal Session 28-Typing - Text-1		2012-07-11 18:15:52.352000
	Edit pad (rev 104)		Xing	cv400	XVal Session 28	1	XVal Session 28-Typing - Text-1		2012-07-11 18:15:52.649000
	Edit pad (rev 105)		jeral	cv311	XVal Session 28	1	XVal Session 28-Typing - Text-1		2012-07-11 18:15:52.851000
	Edit pad (rev 106)		Xing	cv400	XVal Session 28	1	XVal Session 28-Typing - Text-1		2012-07-11 18:15:53.153000
	Edit pad (rev 107)		jeral	cv311	XVal Session 28	1	XVal Session 28-Typing - Text-1		2012-07-11 18:15:53.361000
	Edit pad (rev 108)		Xing	cv400	XVal Session 28	1	XVal Session 28-Typing - Text-1		2012-07-11 18:15:53.666000
	Edit pad (rev 109)		jeral	cv311	XVal Session 28	1	XVal Session 28-Typing - Text-1		2012-07-11 18:15:53.859000
	Edit pad (rev 110)		Xing	cv400	XVal Session 28	1	XVal Session 28-Typing - Text-1		2012-07-11 18:15:54.165000
	Edit pad (rev 111)		jeral	cv311	XVal Session 28	1	XVal Session 28-Typing - Text-1		2012-07-11 18:15:54.359000
	Chat	i got hte third	charles	cv410	XVal Session 28	1	XVal Session 28-Typing - Text-1		2012-07-11 18:15:55.495000
	Edit pad (rev 112)		jeral	cv311	XVal Session 28	1	XVal Session 28-Typing - Text-1		2012-07-11 18:15:55.946000
	Edit pad (rev 113)		jeral	cv311	XVal Session 28	1	XVal Session 28-Typing - Text-1		2012-07-11 18:15:56.802000
	Edit pad (rev 114)		jeral	cv311	XVal Session 28	1	XVal Session 28-Typing - Text-1		2012-07-11 18:15:57.314000
	Edit pad (rev 115)		jeral	cv311	XVal Session 28	1	XVal Session 28-Typing - Text-1		2012-07-11 18:15:58.966000
	Edit pad (rev 116)		jeral	cv311	XVal Session 28	1	XVal Session 28-Typing - Text-1		2012-07-11 18:15:59.632000
	Edit pad (rev 117)		jeral	cv311	XVal Session 28	1	XVal Session 28-Typing - Text-1		2012-07-11 18:16:00.143000
	Edit pad (rev 118)		jeral	cv311	XVal Session 28	1	XVal Session 28-Typing - Text-1		2012-07-11 18:16:00.640000
	Edit pad (rev 119)		Xing	cv400	XVal Session 28	1	XVal Session 28-Typing - Text-1		2012-07-11 18:16:01.178000
	Edit pad (rev 120)		Xing	cv400	XVal Session 28	1	XVal Session 28-Typing - Text-1		2012-07-11 18:16:01.681000
	Edit pad (rev 121)		Xing	cv400	XVal Session 28	1	XVal Session 28-Typing - Text-1		2012-07-11 18:16:02.182000
	Edit pad (rev 122)		Xing	cv400	XVal Session 28	1	XVal Session 28-Typing - Text-1		2012-07-11 18:16:02.686000
	Edit pad (rev 123)		jeral	cv311	XVal Session 28	1	XVal Session 28-Typing - Text-1		2012-07-11 18:16:02.942000
	Edit pad (rev 124)		Xing	cv400	XVal Session 28	1	XVal Session 28-Typing - Text-1		2012-07-11 18:16:03.196000
	Edit pad (rev 125)		charles	cv410	XVal Session 28	1	XVal Session 28-Typing - Text-1		2012-07-11 18:16:03.230000
	Edit pad (rev 126)		jeral	cv311	XVal Session 28	1	XVal Session 28-Typing - Text-1		2012-07-11 18:16:03.442000
	Edit pad (rev 127)		Xing	cv400	XVal Session 28	1	XVal Session 28-Typing - Text-1		2012-07-11 18:16:03.697000
	Edit pad (rev 128)		charles	cv410	XVal Session 28	1	XVal Session 28-Typing - Text-1		2012-07-11 18:16:03.858000
	Edit pad (rev 129)		jeral	cv311	XVal Session 28	1	XVal Session 28-Typing - Text-1		2012-07-11 18:16:03.953000
	Edit pad (rev 130)		Xing	cv400	XVal Session 28	1	XVal Session 28-Typing - Text-1		2012-07-11 18:16:04.197000
	Edit pad (rev 131)		charles	cv410	XVal Session 28	1	XVal Session 28-Typing - Text-1		2012-07-11 18:16:04.364000
	Edit pad (rev 132)		jeral	cv311	XVal Session 28	1	XVal Session 28-Typing - Text-1		2012-07-11 18:16:04.454000
	Edit pad (rev 133)		Xing	cv400	XVal Session 28	1	XVal Session 28-Typing - Text-1		2012-07-11 18:16:04.697000
	Edit pad (rev 134)		charles	cv410	XVal Session 28	1	XVal Session 28-Typing - Text-1		2012-07-11 18:16:04.864000
	Edit pad (rev 135)		jeral	cv311	XVal Session 28	1	XVal Session 28-Typing - Text-1		2012-07-11 18:16:04.952000
	Edit pad (rev 136)		charles	cv410	XVal Session 28	1	XVal Session 28-Typing - Text-1		2012-07-11 18:16:05.371000
	Edit pad (rev 137)		jeral	cv311	XVal Session 28	1	XVal Session 28-Typing - Text-1		2012-07-11 18:16:05.457000
	Edit pad (rev 138)		Xing	cv400	XVal Session 28	1	XVal Session 28-Typing - Text-1		2012-07-11 18:16:05.871000
	Edit pad (rev 139)		charles	cv410	XVal Session 28	1	XVal Session 28-Typing - Text-1		2012-07-11 18:16:05.882000
	Edit pad (rev 140)		jeral	cv311	XVal Session 28	1	XVal Session 28-Typing - Text-1		2012-07-11 18:16:05.968000
	Edit pad (rev 141)		Xing	cv400	XVal Session 28	1	XVal Session 28-Typing - Text-1		2012-07-11 18:16:06.375000
	Edit pad (rev 142)		charles	cv410	XVal Session 28	1	XVal Session 28-Typing - Text-1		2012-07-11 18:16:06.382000
	Edit pad (rev 143)		charles	cv410	XVal Session 28	1	XVal Session 28-Typing - Text-1		2012-07-11 18:16:06.886000
	Edit pad (rev 144)		Xing	cv400	XVal Session 28	1	XVal Session 28-Typing - Text-1		2012-07-11 18:16:06.946000
	Edit pad (rev 145)		charles	cv410	XVal Session 28	1	XVal Session 28-Typing - Text-1		2012-07-11 18:16:07.397000
	Edit pad (rev 146)		Xing	cv400	XVal Session 28	1	XVal Session 28-Typing - Text-1		2012-07-11 18:16:07.448000
	Edit pad (rev 147)		charles	cv410	XVal Session 28	1	XVal Session 28-Typing - Text-1		2012-07-11 18:16:07.897000
	Edit pad (rev 148)		Xing	cv400	XVal Session 28	1	XVal Session 28-Typing - Text-1		2012-07-11 18:16:07.947000
	Edit pad (rev 149)		charles	cv410	XVal Session 28	1	XVal Session 28-Typing - Text-1		2012-07-11 18:16:08.397000
	Edit pad (rev 150)		Xing	cv400	XVal Session 28	1	XVal Session 28-Typing - Text-1		2012-07-11 18:16:08.445000
	Edit pad (rev 151)		charles	cv410	XVal Session 28	1	XVal Session 28-Typing - Text-1		2012-07-11 18:16:08.897000
	Edit pad (rev 152)		Xing	cv400	XVal Session 28	1	XVal Session 28-Typing - Text-1		2012-07-11 18:16:08.956000
	Edit pad (rev 153)		charles	cv410	XVal Session 28	1	XVal Session 28-Typing - Text-1		2012-07-11 18:16:09.397000
	Edit pad (rev 154)		jeral	cv311	XVal Session 28	1	XVal Session 28-Typing - Text-1		2012-07-11 18:16:09.418000
	Edit pad (rev 155)		Xing	cv400	XVal Session 28	1	XVal Session 28-Typing - Text-1		2012-07-11 18:16:09.626000
	Edit pad (rev 156)		charles	cv410	XVal Session 28	1	XVal Session 28-Typing - Text-1		2012-07-11 18:16:09.897000
	Edit pad (rev 157)		jeral	cv311	XVal Session 28	1	XVal Session 28-Typing - Text-1		2012-07-11 18:16:09.922000
	Edit pad (rev 158)		Xing	cv400	XVal Session 28	1	XVal Session 28-Typing - Text-1		2012-07-11 18:16:10.126000
	Edit pad (rev 159)		charles	cv410	XVal Session 28	1	XVal Session 28-Typing - Text-1		2012-07-11 18:16:10.398000
	Edit pad (rev 160)		jeral	cv311	XVal Session 28	1	XVal Session 28-Typing - Text-1		2012-07-11 18:16:10.423000
	Edit pad (rev 161)		Xing	cv400	XVal Session 28	1	XVal Session 28-Typing - Text-1		2012-07-11 18:16:10.636000
	Edit pad (rev 162)		charles	cv410	XVal Session 28	1	XVal Session 28-Typing - Text-1		2012-07-11 18:16:10.897000
	Edit pad (rev 163)		jeral	cv311	XVal Session 28	1	XVal Session 28-Typing - Text-1		2012-07-11 18:16:10.928000
	Edit pad (rev 164)		charles	cv410	XVal Session 28	1	XVal Session 28-Typing - Text-1		2012-07-11 18:16:11.408000
	Edit pad (rev 165)		jeral	cv311	XVal Session 28	1	XVal Session 28-Typing - Text-1		2012-07-11 18:16:11.429000
	Edit pad (rev 166)		charles	cv410	XVal Session 28	1	XVal Session 28-Typing - Text-1		2012-07-11 18:16:11.912000
	Edit pad (rev 167)		jeral	cv311	XVal Session 28	1	XVal Session 28-Typing - Text-1		2012-07-11 18:16:11.939000
	Edit pad (rev 168)		charles	cv410	XVal Session 28	1	XVal Session 28-Typing - Text-1		2012-07-11 18:16:12.415000
	Edit pad (rev 169)		jeral	cv311	XVal Session 28	1	XVal Session 28-Typing - Text-1		2012-07-11 18:16:12.440000
	Edit pad (rev 170)		charles	cv410	XVal Session 28	1	XVal Session 28-Typing - Text-1		2012-07-11 18:16:12.915000
	Edit pad (rev 171)		Xing	cv400	XVal Session 28	1	XVal Session 28-Typing - Text-1		2012-07-11 18:16:13.393000
	Edit pad (rev 172)		charles	cv410	XVal Session 28	1	XVal Session 28-Typing - Text-1		2012-07-11 18:16:13.414000
	Edit pad (rev 173)		charles	cv410	XVal Session 28	1	XVal Session 28-Typing - Text-1		2012-07-11 18:16:13.928000
	Edit pad (rev 174)		jeral	cv311	XVal Session 28	1	XVal Session 28-Typing - Text-1		2012-07-11 18:16:14.401000
	Edit pad (rev 175)		Xing	cv400	XVal Session 28	1	XVal Session 28-Typing - Text-1		2012-07-11 18:16:14.421000
	Edit pad (rev 176)		charles	cv410	XVal Session 28	1	XVal Session 28-Typing - Text-1		2012-07-11 18:16:14.433000
	Edit pad (rev 177)		Xing	cv400	XVal Session 28	1	XVal Session 28-Typing - Text-1		2012-07-11 18:16:14.920000
	Edit pad (rev 178)		jeral	cv311	XVal Session 28	1	XVal Session 28-Typing - Text-1		2012-07-11 18:16:14.934000
	Edit pad (rev 179)		charles	cv410	XVal Session 28	1	XVal Session 28-Typing - Text-1		2012-07-11 18:16:14.944000
	Edit pad (rev 180)		Xing	cv400	XVal Session 28	1	XVal Session 28-Typing - Text-1		2012-07-11 18:16:15.431000
	Edit pad (rev 181)		charles	cv410	XVal Session 28	1	XVal Session 28-Typing - Text-1		2012-07-11 18:16:15.451000
	Edit pad (rev 182)		Xing	cv400	XVal Session 28	1	XVal Session 28-Typing - Text-1		2012-07-11 18:16:15.932000
	Edit pad (rev 183)		charles	cv410	XVal Session 28	1	XVal Session 28-Typing - Text-1		2012-07-11 18:16:16.324000
	Edit pad (rev 184)		Xing	cv400	XVal Session 28	1	XVal Session 28-Typing - Text-1		2012-07-11 18:16:16.430000
	Edit pad (rev 185)		charles	cv410	XVal Session 28	1	XVal Session 28-Typing - Text-1		2012-07-11 18:16:16.834000
	Edit pad (rev 186)		Xing	cv400	XVal Session 28	1	XVal Session 28-Typing - Text-1		2012-07-11 18:16:16.975000
	Edit pad (rev 187)		Xing	cv400	XVal Session 28	1	XVal Session 28-Typing - Text-1		2012-07-11 18:16:17.485000
	Edit pad (rev 188)		charles	cv410	XVal Session 28	1	XVal Session 28-Typing - Text-1		2012-07-11 18:16:18.308000
	Edit pad (rev 189)		charles	cv410	XVal Session 28	1	XVal Session 28-Typing - Text-1		2012-07-11 18:16:18.808000
	Edit pad (rev 190)		charles	cv410	XVal Session 28	1	XVal Session 28-Typing - Text-1		2012-07-11 18:16:19.319000
	Edit pad (rev 191)		charles	cv410	XVal Session 28	1	XVal Session 28-Typing - Text-1		2012-07-11 18:16:19.819000
	Edit pad (rev 192)		charles	cv410	XVal Session 28	1	XVal Session 28-Typing - Text-1		2012-07-11 18:16:20.319000
	Edit pad (rev 193)		charles	cv410	XVal Session 28	1	XVal Session 28-Typing - Text-1		2012-07-11 18:16:20.822000
	Edit pad (rev 194)		jeral	cv311	XVal Session 28	1	XVal Session 28-Typing - Text-1		2012-07-11 18:16:21.316000
	Edit pad (rev 195)		charles	cv410	XVal Session 28	1	XVal Session 28-Typing - Text-1		2012-07-11 18:16:21.319000
	Edit pad (rev 196)		jeral	cv311	XVal Session 28	1	XVal Session 28-Typing - Text-1		2012-07-11 18:16:21.815000
	Edit pad (rev 197)		charles	cv410	XVal Session 28	1	XVal Session 28-Typing - Text-1		2012-07-11 18:16:21.819000
	Edit pad (rev 198)		charles	cv410	XVal Session 28	1	XVal Session 28-Typing - Text-1		2012-07-11 18:16:22.320000
	Edit pad (rev 199)		jeral	cv311	XVal Session 28	1	XVal Session 28-Typing - Text-1		2012-07-11 18:16:22.329000
	Edit pad (rev 200)		charles	cv410	XVal Session 28	1	XVal Session 28-Typing - Text-1		2012-07-11 18:16:22.819000
	Edit pad (rev 201)		jeral	cv311	XVal Session 28	1	XVal Session 28-Typing - Text-1		2012-07-11 18:16:23.293000
	Edit pad (rev 202)		charles	cv410	XVal Session 28	1	XVal Session 28-Typing - Text-1		2012-07-11 18:16:23.325000
	Edit pad (rev 203)		charles	cv410	XVal Session 28	1	XVal Session 28-Typing - Text-1		2012-07-11 18:16:23.834000
	Edit pad (rev 204)		charles	cv410	XVal Session 28	1	XVal Session 28-Typing - Text-1		2012-07-11 18:16:24.334000
	Edit pad (rev 205)		charles	cv410	XVal Session 28	1	XVal Session 28-Typing - Text-1		2012-07-11 18:16:24.846000
	Edit pad (rev 206)		charles	cv410	XVal Session 28	1	XVal Session 28-Typing - Text-1		2012-07-11 18:16:25.350000
	Edit pad (rev 207)		charles	cv410	XVal Session 28	1	XVal Session 28-Typing - Text-1		2012-07-11 18:16:25.850000
	Edit pad (rev 208)		jeral	cv311	XVal Session 28	1	XVal Session 28-Typing - Text-1		2012-07-11 18:16:26.011000
	Edit pad (rev 209)		charles	cv410	XVal Session 28	1	XVal Session 28-Typing - Text-1		2012-07-11 18:16:26.350000
	Edit pad (rev 210)		jeral	cv311	XVal Session 28	1	XVal Session 28-Typing - Text-1		2012-07-11 18:16:26.516000
	Edit pad (rev 211)		charles	cv410	XVal Session 28	1	XVal Session 28-Typing - Text-1		2012-07-11 18:16:26.850000
	Edit pad (rev 212)		Xing	cv400	XVal Session 28	1	XVal Session 28-Typing - Text-1		2012-07-11 18:16:26.852000
	Edit pad (rev 213)		charles	cv410	XVal Session 28	1	XVal Session 28-Typing - Text-1		2012-07-11 18:16:27.351000
	Edit pad (rev 214)		Xing	cv400	XVal Session 28	1	XVal Session 28-Typing - Text-1		2012-07-11 18:16:27.352000
	Edit pad (rev 215)		charles	cv410	XVal Session 28	1	XVal Session 28-Typing - Text-1		2012-07-11 18:16:27.857000
	Edit pad (rev 216)		charles	cv410	XVal Session 28	1	XVal Session 28-Typing - Text-1		2012-07-11 18:16:28.357000
	Edit pad (rev 217)		jeral	cv311	XVal Session 28	1	XVal Session 28-Typing - Text-1		2012-07-11 18:16:28.655000
	Edit pad (rev 218)		charles	cv410	XVal Session 28	1	XVal Session 28-Typing - Text-1		2012-07-11 18:16:28.866000
	Edit pad (rev 219)		Xing	cv400	XVal Session 28	1	XVal Session 28-Typing - Text-1		2012-07-11 18:16:28.889000
	Edit pad (rev 220)		jeral	cv311	XVal Session 28	1	XVal Session 28-Typing - Text-1		2012-07-11 18:16:29.156000
	Edit pad (rev 221)		jeral	cv311	XVal Session 28	1	XVal Session 28-Typing - Text-1		2012-07-11 18:16:29.657000
	Edit pad (rev 222)		Xing	cv400	XVal Session 28	1	XVal Session 28-Typing - Text-1		2012-07-11 18:16:29.786000
	Edit pad (rev 223)		charles	cv410	XVal Session 28	1	XVal Session 28-Typing - Text-1		2012-07-11 18:16:30.086000
	Edit pad (rev 224)		jeral	cv311	XVal Session 28	1	XVal Session 28-Typing - Text-1		2012-07-11 18:16:30.156000
	Edit pad (rev 225)		Xing	cv400	XVal Session 28	1	XVal Session 28-Typing - Text-1		2012-07-11 18:16:30.359000
	Edit pad (rev 226)		charles	cv410	XVal Session 28	1	XVal Session 28-Typing - Text-1		2012-07-11 18:16:30.588000
	Edit pad (rev 227)		jeral	cv311	XVal Session 28	1	XVal Session 28-Typing - Text-1		2012-07-11 18:16:30.657000
	Edit pad (rev 228)		Xing	cv400	XVal Session 28	1	XVal Session 28-Typing - Text-1		2012-07-11 18:16:30.869000
	Edit pad (rev 229)		charles	cv410	XVal Session 28	1	XVal Session 28-Typing - Text-1		2012-07-11 18:16:31.086000
	Edit pad (rev 230)		jeral	cv311	XVal Session 28	1	XVal Session 28-Typing - Text-1		2012-07-11 18:16:31.161000
	Edit pad (rev 231)		Xing	cv400	XVal Session 28	1	XVal Session 28-Typing - Text-1		2012-07-11 18:16:31.369000
	Edit pad (rev 232)		jeral	cv311	XVal Session 28	1	XVal Session 28-Typing - Text-1		2012-07-11 18:16:31.673000
	Edit pad (rev 233)		jeral	cv311	XVal Session 28	1	XVal Session 28-Typing - Text-1		2012-07-11 18:16:32.179000
	Edit pad (rev 234)		charles	cv410	XVal Session 28	1	XVal Session 28-Typing - Text-1		2012-07-11 18:16:32.454000
	Edit pad (rev 235)		jeral	cv311	XVal Session 28	1	XVal Session 28-Typing - Text-1		2012-07-11 18:16:32.688000
	Edit pad (rev 236)		charles	cv410	XVal Session 28	1	XVal Session 28-Typing - Text-1		2012-07-11 18:16:32.966000
	Edit pad (rev 237)		charles	cv410	XVal Session 28	1	XVal Session 28-Typing - Text-1		2012-07-11 18:16:33.566000
	Edit pad (rev 238)		Xing	cv400	XVal Session 28	1	XVal Session 28-Typing - Text-1		2012-07-11 18:16:34.020000
	Edit pad (rev 239)		charles	cv410	XVal Session 28	1	XVal Session 28-Typing - Text-1		2012-07-11 18:16:34.070000
	Edit pad (rev 240)		Bob	cv404	XVal Session 28	1	XVal Session 28-Typing - Text-1		2012-07-11 18:16:34.305000
	Edit pad (rev 241)		Xing	cv400	XVal Session 28	1	XVal Session 28-Typing - Text-1		2012-07-11 18:16:34.523000
	Edit pad (rev 242)		charles	cv410	XVal Session 28	1	XVal Session 28-Typing - Text-1		2012-07-11 18:16:34.571000
	Edit pad (rev 243)		Bob	cv404	XVal Session 28	1	XVal Session 28-Typing - Text-1		2012-07-11 18:16:34.804000
	Edit pad (rev 244)		jeral	cv311	XVal Session 28	1	XVal Session 28-Typing - Text-1		2012-07-11 18:16:34.972000
	Edit pad (rev 245)		Xing	cv400	XVal Session 28	1	XVal Session 28-Typing - Text-1		2012-07-11 18:16:35.025000
	Edit pad (rev 246)		charles	cv410	XVal Session 28	1	XVal Session 28-Typing - Text-1		2012-07-11 18:16:35.077000
	Edit pad (rev 247)		Bob	cv404	XVal Session 28	1	XVal Session 28-Typing - Text-1		2012-07-11 18:16:35.309000
	Edit pad (rev 248)		jeral	cv311	XVal Session 28	1	XVal Session 28-Typing - Text-1		2012-07-11 18:16:35.487000
	Edit pad (rev 249)		Xing	cv400	XVal Session 28	1	XVal Session 28-Typing - Text-1		2012-07-11 18:16:35.526000
	Edit pad (rev 250)		charles	cv410	XVal Session 28	1	XVal Session 28-Typing - Text-1		2012-07-11 18:16:35.583000
	Edit pad (rev 251)		jeral	cv311	XVal Session 28	1	XVal Session 28-Typing - Text-1		2012-07-11 18:16:35.985000
	Edit pad (rev 252)		Xing	cv400	XVal Session 28	1	XVal Session 28-Typing - Text-1		2012-07-11 18:16:36.031000
	Edit pad (rev 253)		jeral	cv311	XVal Session 28	1	XVal Session 28-Typing - Text-1		2012-07-11 18:16:36.488000
	Edit pad (rev 254)		Xing	cv400	XVal Session 28	1	XVal Session 28-Typing - Text-1		2012-07-11 18:16:36.539000
	Edit pad (rev 255)		Bob	cv404	XVal Session 28	1	XVal Session 28-Typing - Text-1		2012-07-11 18:16:36.827000
	Edit pad (rev 256)		jeral	cv311	XVal Session 28	1	XVal Session 28-Typing - Text-1		2012-07-11 18:16:37.050000
	Edit pad (rev 257)		Xing	cv400	XVal Session 28	1	XVal Session 28-Typing - Text-1		2012-07-11 18:16:37.494000
	Edit pad (rev 258)		jeral	cv311	XVal Session 28	1	XVal Session 28-Typing - Text-1		2012-07-11 18:16:37.505000
	Edit pad (rev 259)		Xing	cv400	XVal Session 28	1	XVal Session 28-Typing - Text-1		2012-07-11 18:16:37.994000
	Edit pad (rev 260)		jeral	cv311	XVal Session 28	1	XVal Session 28-Typing - Text-1		2012-07-11 18:16:38.010000
	Edit pad (rev 261)		Xing	cv400	XVal Session 28	1	XVal Session 28-Typing - Text-1		2012-07-11 18:16:38.494000
	Edit pad (rev 262)		jeral	cv311	XVal Session 28	1	XVal Session 28-Typing - Text-1		2012-07-11 18:16:38.517000
	Edit pad (rev 263)		Xing	cv400	XVal Session 28	1	XVal Session 28-Typing - Text-1		2012-07-11 18:16:38.996000
	Edit pad (rev 264)		jeral	cv311	XVal Session 28	1	XVal Session 28-Typing - Text-1		2012-07-11 18:16:39.016000
	Edit pad (rev 265)		charles	cv410	XVal Session 28	1	XVal Session 28-Typing - Text-1		2012-07-11 18:16:39.056000
	Edit pad (rev 266)		jeral	cv311	XVal Session 28	1	XVal Session 28-Typing - Text-1		2012-07-11 18:16:39.533000
	Edit pad (rev 267)		charles	cv410	XVal Session 28	1	XVal Session 28-Typing - Text-1		2012-07-11 18:16:39.567000
	Edit pad (rev 268)		Xing	cv400	XVal Session 28	1	XVal Session 28-Typing - Text-1		2012-07-11 18:16:39.982000
	Edit pad (rev 269)		jeral	cv311	XVal Session 28	1	XVal Session 28-Typing - Text-1		2012-07-11 18:16:40.033000
	Edit pad (rev 270)		charles	cv410	XVal Session 28	1	XVal Session 28-Typing - Text-1		2012-07-11 18:16:40.069000
	Edit pad (rev 271)		Xing	cv400	XVal Session 28	1	XVal Session 28-Typing - Text-1		2012-07-11 18:16:40.494000
	Edit pad (rev 272)		jeral	cv311	XVal Session 28	1	XVal Session 28-Typing - Text-1		2012-07-11 18:16:40.561000
	Edit pad (rev 273)		charles	cv410	XVal Session 28	1	XVal Session 28-Typing - Text-1		2012-07-11 18:16:40.580000
	Edit pad (rev 274)		Xing	cv400	XVal Session 28	1	XVal Session 28-Typing - Text-1		2012-07-11 18:16:40.994000
	Edit pad (rev 275)		jeral	cv311	XVal Session 28	1	XVal Session 28-Typing - Text-1		2012-07-11 18:16:41.068000
	Edit pad (rev 276)		charles	cv410	XVal Session 28	1	XVal Session 28-Typing - Text-1		2012-07-11 18:16:41.080000
	Edit pad (rev 277)		jeral	cv311	XVal Session 28	1	XVal Session 28-Typing - Text-1		2012-07-11 18:16:41.579000
	Edit pad (rev 278)		Xing	cv400	XVal Session 28	1	XVal Session 28-Typing - Text-1		2012-07-11 18:16:41.838000
	Edit pad (rev 279)		charles	cv410	XVal Session 28	1	XVal Session 28-Typing - Text-1		2012-07-11 18:16:41.876000
	Edit pad (rev 280)		jeral	cv311	XVal Session 28	1	XVal Session 28-Typing - Text-1		2012-07-11 18:16:42.079000
	Edit pad (rev 281)		Xing	cv400	XVal Session 28	1	XVal Session 28-Typing - Text-1		2012-07-11 18:16:42.338000
	Edit pad (rev 282)		charles	cv410	XVal Session 28	1	XVal Session 28-Typing - Text-1		2012-07-11 18:16:43.830000
	Edit pad (rev 283)		charles	cv410	XVal Session 28	1	XVal Session 28-Typing - Text-1		2012-07-11 18:16:44.335000
	Edit pad (rev 284)		charles	cv410	XVal Session 28	1	XVal Session 28-Typing - Text-1		2012-07-11 18:16:44.847000
17456	Load Workspace			cv132	XVal Session 28	1	XVal Session 28-Typing - Text-1	192.54.222.11	2012-07-11 18:16:45
	Edit pad (rev 285)		Bob	cv404	XVal Session 28	1	XVal Session 28-Typing - Text-1		2012-07-11 18:16:45.168000
	Edit pad (rev 286)		charles	cv410	XVal Session 28	1	XVal Session 28-Typing - Text-1		2012-07-11 18:16:45.349000
	Edit pad (rev 287)		Bob	cv404	XVal Session 28	1	XVal Session 28-Typing - Text-1		2012-07-11 18:16:45.664000
	Edit pad (rev 288)		charles	cv410	XVal Session 28	1	XVal Session 28-Typing - Text-1		2012-07-11 18:16:45.851000
	Edit pad (rev 289)		Bob	cv404	XVal Session 28	1	XVal Session 28-Typing - Text-1		2012-07-11 18:16:46.166000
	Edit pad (rev 290)		Bob	cv404	XVal Session 28	1	XVal Session 28-Typing - Text-1		2012-07-11 18:16:46.678000
	Edit pad (rev 291)		charles	cv410	XVal Session 28	1	XVal Session 28-Typing - Text-1		2012-07-11 18:16:46.791000
	Edit pad (rev 292)		Bob	cv404	XVal Session 28	1	XVal Session 28-Typing - Text-1		2012-07-11 18:16:47.178000
	Edit pad (rev 293)		charles	cv410	XVal Session 28	1	XVal Session 28-Typing - Text-1		2012-07-11 18:16:47.302000
	Edit pad (rev 294)		Bob	cv404	XVal Session 28	1	XVal Session 28-Typing - Text-1		2012-07-11 18:16:47.678000
	Edit pad (rev 295)		charles	cv410	XVal Session 28	1	XVal Session 28-Typing - Text-1		2012-07-11 18:16:47.801000
	Edit pad (rev 296)		charles	cv410	XVal Session 28	1	XVal Session 28-Typing - Text-1		2012-07-11 18:16:48.304000
	Edit pad (rev 297)		Bob	cv404	XVal Session 28	1	XVal Session 28-Typing - Text-1		2012-07-11 18:16:48.708000
	Edit pad (rev 298)		charles	cv410	XVal Session 28	1	XVal Session 28-Typing - Text-1		2012-07-11 18:16:48.802000
	Edit pad (rev 299)		Xing	cv400	XVal Session 28	1	XVal Session 28-Typing - Text-1		2012-07-11 18:16:49.090000
	Edit pad (rev 300)		jeral	cv311	XVal Session 28	1	XVal Session 28-Typing - Text-1		2012-07-11 18:16:49.117000
	Edit pad (rev 301)		charles	cv410	XVal Session 28	1	XVal Session 28-Typing - Text-1		2012-07-11 18:16:49.304000
	Edit pad (rev 302)		jeral	cv311	XVal Session 28	1	XVal Session 28-Typing - Text-1		2012-07-11 18:16:49.625000
	Edit pad (rev 303)		charles	cv410	XVal Session 28	1	XVal Session 28-Typing - Text-1		2012-07-11 18:16:49.803000
	Edit pad (rev 304)		jeral	cv311	XVal Session 28	1	XVal Session 28-Typing - Text-1		2012-07-11 18:16:50.126000
	Edit pad (rev 305)		charles	cv410	XVal Session 28	1	XVal Session 28-Typing - Text-1		2012-07-11 18:16:50.303000
	Edit pad (rev 306)		charles	cv410	XVal Session 28	1	XVal Session 28-Typing - Text-1		2012-07-11 18:16:50.805000
	Edit pad (rev 307)		charles	cv410	XVal Session 28	1	XVal Session 28-Typing - Text-1		2012-07-11 18:16:51.304000
	Edit pad (rev 308)		Xing	cv400	XVal Session 28	1	XVal Session 28-Typing - Text-1		2012-07-11 18:16:51.644000
	Edit pad (rev 309)		Bob	cv404	XVal Session 28	1	XVal Session 28-Typing - Text-1		2012-07-11 18:16:51.704000
	Edit pad (rev 310)		charles	cv410	XVal Session 28	1	XVal Session 28-Typing - Text-1		2012-07-11 18:16:51.802000
	Edit pad (rev 311)		charles	cv410	XVal Session 28	1	XVal Session 28-Typing - Text-1		2012-07-11 18:16:52.305000
	Edit pad (rev 312)		Xing	cv400	XVal Session 28	1	XVal Session 28-Typing - Text-1		2012-07-11 18:16:52.429000
	Edit pad (rev 313)		charles	cv410	XVal Session 28	1	XVal Session 28-Typing - Text-1		2012-07-11 18:16:52.804000
	Edit pad (rev 314)		Bob	cv404	XVal Session 28	1	XVal Session 28-Typing - Text-1		2012-07-11 18:16:52.863000
	Edit pad (rev 315)		Xing	cv400	XVal Session 28	1	XVal Session 28-Typing - Text-1		2012-07-11 18:16:53.113000
	Edit pad (rev 316)		charles	cv410	XVal Session 28	1	XVal Session 28-Typing - Text-1		2012-07-11 18:16:53.304000
	Edit pad (rev 317)		Bob	cv404	XVal Session 28	1	XVal Session 28-Typing - Text-1		2012-07-11 18:16:53.375000
	Edit pad (rev 318)		Xing	cv400	XVal Session 28	1	XVal Session 28-Typing - Text-1		2012-07-11 18:16:53.619000
	Edit pad (rev 319)		charles	cv410	XVal Session 28	1	XVal Session 28-Typing - Text-1		2012-07-11 18:16:53.811000
	Edit pad (rev 320)		Bob	cv404	XVal Session 28	1	XVal Session 28-Typing - Text-1		2012-07-11 18:16:53.881000
	Edit pad (rev 321)		jeral	cv311	XVal Session 28	1	XVal Session 28-Typing - Text-1		2012-07-11 18:16:54.089000
	Edit pad (rev 322)		Xing	cv400	XVal Session 28	1	XVal Session 28-Typing - Text-1		2012-07-11 18:16:54.119000
	Edit pad (rev 323)		charles	cv410	XVal Session 28	1	XVal Session 28-Typing - Text-1		2012-07-11 18:16:54.317000
	Edit pad (rev 324)		Bob	cv404	XVal Session 28	1	XVal Session 28-Typing - Text-1		2012-07-11 18:16:54.380000
	Edit pad (rev 325)		jeral	cv311	XVal Session 28	1	XVal Session 28-Typing - Text-1		2012-07-11 18:16:54.597000
	Edit pad (rev 326)		Xing	cv400	XVal Session 28	1	XVal Session 28-Typing - Text-1		2012-07-11 18:16:54.619000
	Edit pad (rev 327)		charles	cv410	XVal Session 28	1	XVal Session 28-Typing - Text-1		2012-07-11 18:16:54.819000
	Edit pad (rev 328)		Bob	cv404	XVal Session 28	1	XVal Session 28-Typing - Text-1		2012-07-11 18:16:54.884000
	Edit pad (rev 329)		jeral	cv311	XVal Session 28	1	XVal Session 28-Typing - Text-1		2012-07-11 18:16:55.095000
	Edit pad (rev 330)		Xing	cv400	XVal Session 28	1	XVal Session 28-Typing - Text-1		2012-07-11 18:16:55.123000
	Edit pad (rev 331)		Bob	cv404	XVal Session 28	1	XVal Session 28-Typing - Text-1		2012-07-11 18:16:55.397000
	Edit pad (rev 332)		jeral	cv311	XVal Session 28	1	XVal Session 28-Typing - Text-1		2012-07-11 18:16:55.593000
	Edit pad (rev 333)		Xing	cv400	XVal Session 28	1	XVal Session 28-Typing - Text-1		2012-07-11 18:16:55.633000
	Edit pad (rev 334)		Bob	cv404	XVal Session 28	1	XVal Session 28-Typing - Text-1		2012-07-11 18:16:55.936000
	Edit pad (rev 335)		jeral	cv311	XVal Session 28	1	XVal Session 28-Typing - Text-1		2012-07-11 18:16:56.093000
	Edit pad (rev 336)		Xing	cv400	XVal Session 28	1	XVal Session 28-Typing - Text-1		2012-07-11 18:16:56.135000
	Edit pad (rev 337)		Bob	cv404	XVal Session 28	1	XVal Session 28-Typing - Text-1		2012-07-11 18:16:56.609000
	Edit pad (rev 338)		Xing	cv400	XVal Session 28	1	XVal Session 28-Typing - Text-1		2012-07-11 18:16:56.635000
	Edit pad (rev 339)		charles	cv410	XVal Session 28	1	XVal Session 28-Typing - Text-1		2012-07-11 18:16:56.720000
	Edit pad (rev 340)		Xing	cv400	XVal Session 28	1	XVal Session 28-Typing - Text-1		2012-07-11 18:16:57.135000
	Edit pad (rev 341)		Bob	cv404	XVal Session 28	1	XVal Session 28-Typing - Text-1		2012-07-11 18:16:57.161000
	Edit pad (rev 342)		Xing	cv400	XVal Session 28	1	XVal Session 28-Typing - Text-1		2012-07-11 18:16:57.635000
	Edit pad (rev 343)		Bob	cv404	XVal Session 28	1	XVal Session 28-Typing - Text-1		2012-07-11 18:16:57.663000
	Edit pad (rev 344)		Xing	cv400	XVal Session 28	1	XVal Session 28-Typing - Text-1		2012-07-11 18:16:58.160000
	Edit pad (rev 345)		Bob	cv404	XVal Session 28	1	XVal Session 28-Typing - Text-1		2012-07-11 18:16:58.162000
	Edit pad (rev 346)		Xing	cv400	XVal Session 28	1	XVal Session 28-Typing - Text-1		2012-07-11 18:16:58.635000
	Edit pad (rev 347)		Bob	cv404	XVal Session 28	1	XVal Session 28-Typing - Text-1		2012-07-11 18:16:58.663000
	Edit pad (rev 348)		Bob	cv404	XVal Session 28	1	XVal Session 28-Typing - Text-1		2012-07-11 18:16:59.163000
	Edit pad (rev 349)		Bob	cv404	XVal Session 28	1	XVal Session 28-Typing - Text-1		2012-07-11 18:16:59.663000
	Edit pad (rev 350)		jeral	cv311	XVal Session 28	1	XVal Session 28-Typing - Text-1		2012-07-11 18:16:59.671000
	Edit pad (rev 351)		Bob	cv404	XVal Session 28	1	XVal Session 28-Typing - Text-1		2012-07-11 18:17:00.177000
	Edit pad (rev 352)		jeral	cv311	XVal Session 28	1	XVal Session 28-Typing - Text-1		2012-07-11 18:17:00.443000
	Edit pad (rev 353)		Bob	cv404	XVal Session 28	1	XVal Session 28-Typing - Text-1		2012-07-11 18:17:00.663000
	Edit pad (rev 354)		jeral	cv311	XVal Session 28	1	XVal Session 28-Typing - Text-1		2012-07-11 18:17:00.953000
	Edit pad (rev 355)		Xing	cv400	XVal Session 28	1	XVal Session 28-Typing - Text-1		2012-07-11 18:17:01.086000
	Edit pad (rev 356)		jeral	cv311	XVal Session 28	1	XVal Session 28-Typing - Text-1		2012-07-11 18:17:01.462000
	Edit pad (rev 357)		Bob	cv404	XVal Session 28	1	XVal Session 28-Typing - Text-1		2012-07-11 18:17:01.726000
	Edit pad (rev 358)		Xing	cv400	XVal Session 28	1	XVal Session 28-Typing - Text-1		2012-07-11 18:17:01.731000
	Edit pad (rev 359)		jeral	cv311	XVal Session 28	1	XVal Session 28-Typing - Text-1		2012-07-11 18:17:01.969000
	Edit pad (rev 360)		Xing	cv400	XVal Session 28	1	XVal Session 28-Typing - Text-1		2012-07-11 18:17:02.244000
	Edit pad (rev 361)		Bob	cv404	XVal Session 28	1	XVal Session 28-Typing - Text-1		2012-07-11 18:17:02.282000
	Edit pad (rev 362)		Xing	cv400	XVal Session 28	1	XVal Session 28-Typing - Text-1		2012-07-11 18:17:02.744000
	Edit pad (rev 363)		Bob	cv404	XVal Session 28	1	XVal Session 28-Typing - Text-1		2012-07-11 18:17:02.787000
	Edit pad (rev 364)		Xing	cv400	XVal Session 28	1	XVal Session 28-Typing - Text-1		2012-07-11 18:17:03.244000
	Edit pad (rev 365)		Bob	cv404	XVal Session 28	1	XVal Session 28-Typing - Text-1		2012-07-11 18:17:03.288000
	Edit pad (rev 366)		Xing	cv400	XVal Session 28	1	XVal Session 28-Typing - Text-1		2012-07-11 18:17:03.744000
	Edit pad (rev 367)		Bob	cv404	XVal Session 28	1	XVal Session 28-Typing - Text-1		2012-07-11 18:17:03.788000
	Edit pad (rev 368)		jeral	cv311	XVal Session 28	1	XVal Session 28-Typing - Text-1		2012-07-11 18:17:03.867000
	Edit pad (rev 369)		Xing	cv400	XVal Session 28	1	XVal Session 28-Typing - Text-1		2012-07-11 18:17:04.244000
	Edit pad (rev 370)		Bob	cv404	XVal Session 28	1	XVal Session 28-Typing - Text-1		2012-07-11 18:17:04.292000
	Edit pad (rev 371)		jeral	cv311	XVal Session 28	1	XVal Session 28-Typing - Text-1		2012-07-11 18:17:04.375000
	Edit pad (rev 372)		Xing	cv400	XVal Session 28	1	XVal Session 28-Typing - Text-1		2012-07-11 18:17:04.744000
	Edit pad (rev 373)		Bob	cv404	XVal Session 28	1	XVal Session 28-Typing - Text-1		2012-07-11 18:17:04.802000
	Edit pad (rev 374)		jeral	cv311	XVal Session 28	1	XVal Session 28-Typing - Text-1		2012-07-11 18:17:04.874000
	Edit pad (rev 375)		Xing	cv400	XVal Session 28	1	XVal Session 28-Typing - Text-1		2012-07-11 18:17:05.246000
	Edit pad (rev 376)		jeral	cv311	XVal Session 28	1	XVal Session 28-Typing - Text-1		2012-07-11 18:17:05.376000
	Edit pad (rev 377)		charles	cv410	XVal Session 28	1	XVal Session 28-Typing - Text-1		2012-07-11 18:17:05.665000
	Edit pad (rev 378)		Bob	cv404	XVal Session 28	1	XVal Session 28-Typing - Text-1		2012-07-11 18:17:05.728000
	Edit pad (rev 379)		Xing	cv400	XVal Session 28	1	XVal Session 28-Typing - Text-1		2012-07-11 18:17:05.744000
	Edit pad (rev 380)		jeral	cv311	XVal Session 28	1	XVal Session 28-Typing - Text-1		2012-07-11 18:17:05.876000
	Edit pad (rev 381)		charles	cv410	XVal Session 28	1	XVal Session 28-Typing - Text-1		2012-07-11 18:17:06.116000
	Edit pad (rev 382)		jeral	cv311	XVal Session 28	1	XVal Session 28-Typing - Text-1		2012-07-11 18:17:06.381000
	Edit pad (rev 383)		charles	cv410	XVal Session 28	1	XVal Session 28-Typing - Text-1		2012-07-11 18:17:06.621000
	Edit pad (rev 384)		Bob	cv404	XVal Session 28	1	XVal Session 28-Typing - Text-1		2012-07-11 18:17:06.841000
	Edit pad (rev 385)		jeral	cv311	XVal Session 28	1	XVal Session 28-Typing - Text-1		2012-07-11 18:17:06.889000
	Edit pad (rev 386)		Bob	cv404	XVal Session 28	1	XVal Session 28-Typing - Text-1		2012-07-11 18:17:07.350000
	Edit pad (rev 387)		jeral	cv311	XVal Session 28	1	XVal Session 28-Typing - Text-1		2012-07-11 18:17:07.395000
	Edit pad (rev 388)		Bob	cv404	XVal Session 28	1	XVal Session 28-Typing - Text-1		2012-07-11 18:17:07.853000
	Edit pad (rev 389)		Bob	cv404	XVal Session 28	1	XVal Session 28-Typing - Text-1		2012-07-11 18:17:08.366000
	Edit pad (rev 390)		Xing	cv400	XVal Session 28	1	XVal Session 28-Typing - Text-1		2012-07-11 18:17:08.456000
	Edit pad (rev 391)		charles	cv410	XVal Session 28	1	XVal Session 28-Typing - Text-1		2012-07-11 18:17:08.780000
	Edit pad (rev 392)		Bob	cv404	XVal Session 28	1	XVal Session 28-Typing - Text-1		2012-07-11 18:17:08.864000
	Edit pad (rev 393)		Xing	cv400	XVal Session 28	1	XVal Session 28-Typing - Text-1		2012-07-11 18:17:08.961000
	Edit pad (rev 394)		Xing	cv400	XVal Session 28	1	XVal Session 28-Typing - Text-1		2012-07-11 18:17:09.462000
	Edit pad (rev 395)		Bob	cv404	XVal Session 28	1	XVal Session 28-Typing - Text-1		2012-07-11 18:17:09.490000
	Edit pad (rev 396)		Xing	cv400	XVal Session 28	1	XVal Session 28-Typing - Text-1		2012-07-11 18:17:09.962000
	Edit pad (rev 397)		Bob	cv404	XVal Session 28	1	XVal Session 28-Typing - Text-1		2012-07-11 18:17:10.306000
	Edit pad (rev 398)		charles	cv410	XVal Session 28	1	XVal Session 28-Typing - Text-1		2012-07-11 18:17:10.797000
	Edit pad (rev 399)		Bob	cv404	XVal Session 28	1	XVal Session 28-Typing - Text-1		2012-07-11 18:17:10.833000
	Edit pad (rev 400)		charles	cv410	XVal Session 28	1	XVal Session 28-Typing - Text-1		2012-07-11 18:17:11.303000
	Edit pad (rev 401)		jeral	cv311	XVal Session 28	1	XVal Session 28-Typing - Text-1		2012-07-11 18:17:11.350000
	Edit pad (rev 402)		Bob	cv404	XVal Session 28	1	XVal Session 28-Typing - Text-1		2012-07-11 18:17:11.367000
	Edit pad (rev 403)		Xing	cv400	XVal Session 28	1	XVal Session 28-Typing - Text-1		2012-07-11 18:17:11.417000
	Edit pad (rev 404)		charles	cv410	XVal Session 28	1	XVal Session 28-Typing - Text-1		2012-07-11 18:17:11.803000
	Edit pad (rev 405)		jeral	cv311	XVal Session 28	1	XVal Session 28-Typing - Text-1		2012-07-11 18:17:11.861000
	Edit pad (rev 406)		Xing	cv400	XVal Session 28	1	XVal Session 28-Typing - Text-1		2012-07-11 18:17:11.930000
	Edit pad (rev 407)		charles	cv410	XVal Session 28	1	XVal Session 28-Typing - Text-1		2012-07-11 18:17:12.303000
	Edit pad (rev 408)		jeral	cv311	XVal Session 28	1	XVal Session 28-Typing - Text-1		2012-07-11 18:17:12.360000
	Edit pad (rev 409)		Bob	cv404	XVal Session 28	1	XVal Session 28-Typing - Text-1		2012-07-11 18:17:12.412000
	Edit pad (rev 410)		Xing	cv400	XVal Session 28	1	XVal Session 28-Typing - Text-1		2012-07-11 18:17:12.429000
	Edit pad (rev 411)		charles	cv410	XVal Session 28	1	XVal Session 28-Typing - Text-1		2012-07-11 18:17:12.804000
	Edit pad (rev 412)		Bob	cv404	XVal Session 28	1	XVal Session 28-Typing - Text-1		2012-07-11 18:17:12.912000
	Edit pad (rev 413)		Xing	cv400	XVal Session 28	1	XVal Session 28-Typing - Text-1		2012-07-11 18:17:12.931000
	Edit pad (rev 414)		charles	cv410	XVal Session 28	1	XVal Session 28-Typing - Text-1		2012-07-11 18:17:13.413000
	Edit pad (rev 415)		Bob	cv404	XVal Session 28	1	XVal Session 28-Typing - Text-1		2012-07-11 18:17:13.428000
	Edit pad (rev 416)		Xing	cv400	XVal Session 28	1	XVal Session 28-Typing - Text-1		2012-07-11 18:17:13.433000
	Edit pad (rev 417)		charles	cv410	XVal Session 28	1	XVal Session 28-Typing - Text-1		2012-07-11 18:17:13.913000
	Edit pad (rev 418)		Bob	cv404	XVal Session 28	1	XVal Session 28-Typing - Text-1		2012-07-11 18:17:13.929000
	Edit pad (rev 419)		Xing	cv400	XVal Session 28	1	XVal Session 28-Typing - Text-1		2012-07-11 18:17:13.932000
	Edit pad (rev 420)		jeral	cv311	XVal Session 28	1	XVal Session 28-Typing - Text-1		2012-07-11 18:17:14.327000
	Edit pad (rev 421)		charles	cv410	XVal Session 28	1	XVal Session 28-Typing - Text-1		2012-07-11 18:17:14.411000
	Edit pad (rev 422)		Bob	cv404	XVal Session 28	1	XVal Session 28-Typing - Text-1		2012-07-11 18:17:14.428000
	Edit pad (rev 423)		Xing	cv400	XVal Session 28	1	XVal Session 28-Typing - Text-1		2012-07-11 18:17:14.431000
	Edit pad (rev 424)		charles	cv410	XVal Session 28	1	XVal Session 28-Typing - Text-1		2012-07-11 18:17:14.913000
	Edit pad (rev 425)		Bob	cv404	XVal Session 28	1	XVal Session 28-Typing - Text-1		2012-07-11 18:17:14.929000
	Edit pad (rev 426)		charles	cv410	XVal Session 28	1	XVal Session 28-Typing - Text-1		2012-07-11 18:17:15.415000
	Edit pad (rev 427)		Bob	cv404	XVal Session 28	1	XVal Session 28-Typing - Text-1		2012-07-11 18:17:15.429000
	Edit pad (rev 428)		Xing	cv400	XVal Session 28	1	XVal Session 28-Typing - Text-1		2012-07-11 18:17:15.496000
	Edit pad (rev 429)		charles	cv410	XVal Session 28	1	XVal Session 28-Typing - Text-1		2012-07-11 18:17:15.922000
	Edit pad (rev 430)		Bob	cv404	XVal Session 28	1	XVal Session 28-Typing - Text-1		2012-07-11 18:17:15.935000
	Edit pad (rev 431)		Xing	cv400	XVal Session 28	1	XVal Session 28-Typing - Text-1		2012-07-11 18:17:16.001000
	Edit pad (rev 432)		charles	cv410	XVal Session 28	1	XVal Session 28-Typing - Text-1		2012-07-11 18:17:16.429000
	Edit pad (rev 433)		Xing	cv400	XVal Session 28	1	XVal Session 28-Typing - Text-1		2012-07-11 18:17:16.510000
	Edit pad (rev 434)		jeral	cv311	XVal Session 28	1	XVal Session 28-Typing - Text-1		2012-07-11 18:17:16.888000
	Edit pad (rev 435)		charles	cv410	XVal Session 28	1	XVal Session 28-Typing - Text-1		2012-07-11 18:17:16.930000
	Edit pad (rev 436)		Xing	cv400	XVal Session 28	1	XVal Session 28-Typing - Text-1		2012-07-11 18:17:17.013000
	Edit pad (rev 437)		jeral	cv311	XVal Session 28	1	XVal Session 28-Typing - Text-1		2012-07-11 18:17:17.391000
	Edit pad (rev 438)		Bob	cv404	XVal Session 28	1	XVal Session 28-Typing - Text-1		2012-07-11 18:17:17.426000
	Edit pad (rev 439)		charles	cv410	XVal Session 28	1	XVal Session 28-Typing - Text-1		2012-07-11 18:17:17.428000
	Edit pad (rev 440)		Xing	cv400	XVal Session 28	1	XVal Session 28-Typing - Text-1		2012-07-11 18:17:17.524000
	Edit pad (rev 441)		jeral	cv311	XVal Session 28	1	XVal Session 28-Typing - Text-1		2012-07-11 18:17:17.892000
	Edit pad (rev 442)		charles	cv410	XVal Session 28	1	XVal Session 28-Typing - Text-1		2012-07-11 18:17:17.926000
	Edit pad (rev 443)		Xing	cv400	XVal Session 28	1	XVal Session 28-Typing - Text-1		2012-07-11 18:17:18.116000
	Edit pad (rev 444)		Bob	cv404	XVal Session 28	1	XVal Session 28-Typing - Text-1		2012-07-11 18:17:18.303000
	Edit pad (rev 445)		jeral	cv311	XVal Session 28	1	XVal Session 28-Typing - Text-1		2012-07-11 18:17:18.395000
	Edit pad (rev 446)		charles	cv410	XVal Session 28	1	XVal Session 28-Typing - Text-1		2012-07-11 18:17:18.426000
	Edit pad (rev 447)		Xing	cv400	XVal Session 28	1	XVal Session 28-Typing - Text-1		2012-07-11 18:17:18.619000
	Edit pad (rev 448)		Bob	cv404	XVal Session 28	1	XVal Session 28-Typing - Text-1		2012-07-11 18:17:18.804000
	Edit pad (rev 449)		jeral	cv311	XVal Session 28	1	XVal Session 28-Typing - Text-1		2012-07-11 18:17:18.905000
	Edit pad (rev 450)		charles	cv410	XVal Session 28	1	XVal Session 28-Typing - Text-1		2012-07-11 18:17:18.927000
	Edit pad (rev 451)		Xing	cv400	XVal Session 28	1	XVal Session 28-Typing - Text-1		2012-07-11 18:17:19.119000
	Edit pad (rev 452)		Bob	cv404	XVal Session 28	1	XVal Session 28-Typing - Text-1		2012-07-11 18:17:19.302000
	Edit pad (rev 453)		jeral	cv311	XVal Session 28	1	XVal Session 28-Typing - Text-1		2012-07-11 18:17:19.406000
	Edit pad (rev 454)		charles	cv410	XVal Session 28	1	XVal Session 28-Typing - Text-1		2012-07-11 18:17:19.426000
	Edit pad (rev 455)		Bob	cv404	XVal Session 28	1	XVal Session 28-Typing - Text-1		2012-07-11 18:17:19.804000
	Edit pad (rev 456)		jeral	cv311	XVal Session 28	1	XVal Session 28-Typing - Text-1		2012-07-11 18:17:19.906000
	Edit pad (rev 457)		charles	cv410	XVal Session 28	1	XVal Session 28-Typing - Text-1		2012-07-11 18:17:19.932000
	Edit pad (rev 458)		jeral	cv311	XVal Session 28	1	XVal Session 28-Typing - Text-1		2012-07-11 18:17:20.415000
	Edit pad (rev 459)		charles	cv410	XVal Session 28	1	XVal Session 28-Typing - Text-1		2012-07-11 18:17:20.454000
	Edit pad (rev 460)		jeral	cv311	XVal Session 28	1	XVal Session 28-Typing - Text-1		2012-07-11 18:17:20.917000
	Edit pad (rev 461)		charles	cv410	XVal Session 28	1	XVal Session 28-Typing - Text-1		2012-07-11 18:17:20.958000
	Edit pad (rev 462)		Bob	cv404	XVal Session 28	1	XVal Session 28-Typing - Text-1		2012-07-11 18:17:20.977000
	Edit pad (rev 463)		Xing	cv400	XVal Session 28	1	XVal Session 28-Typing - Text-1		2012-07-11 18:17:20.998000
	Edit pad (rev 464)		jeral	cv311	XVal Session 28	1	XVal Session 28-Typing - Text-1		2012-07-11 18:17:21.423000
	Edit pad (rev 465)		charles	cv410	XVal Session 28	1	XVal Session 28-Typing - Text-1		2012-07-11 18:17:21.493000
	Edit pad (rev 466)		Bob	cv404	XVal Session 28	1	XVal Session 28-Typing - Text-1		2012-07-11 18:17:21.495000
	Edit pad (rev 467)		Xing	cv400	XVal Session 28	1	XVal Session 28-Typing - Text-1		2012-07-11 18:17:21.507000
	Edit pad (rev 468)		charles	cv410	XVal Session 28	1	XVal Session 28-Typing - Text-1		2012-07-11 18:17:22.006000
	Edit pad (rev 469)		Xing	cv400	XVal Session 28	1	XVal Session 28-Typing - Text-1		2012-07-11 18:17:22.010000
	Edit pad (rev 470)		jeral	cv311	XVal Session 28	1	XVal Session 28-Typing - Text-1		2012-07-11 18:17:22.367000
	Edit pad (rev 471)		charles	cv410	XVal Session 28	1	XVal Session 28-Typing - Text-1		2012-07-11 18:17:22.505000
	Edit pad (rev 472)		Xing	cv400	XVal Session 28	1	XVal Session 28-Typing - Text-1		2012-07-11 18:17:22.508000
	Edit pad (rev 473)		Bob	cv404	XVal Session 28	1	XVal Session 28-Typing - Text-1		2012-07-11 18:17:22.907000
	Edit pad (rev 474)		jeral	cv311	XVal Session 28	1	XVal Session 28-Typing - Text-1		2012-07-11 18:17:22.965000
	Edit pad (rev 475)		charles	cv410	XVal Session 28	1	XVal Session 28-Typing - Text-1		2012-07-11 18:17:23.005000
	Edit pad (rev 476)		Xing	cv400	XVal Session 28	1	XVal Session 28-Typing - Text-1		2012-07-11 18:17:23.008000
	Edit pad (rev 477)		Bob	cv404	XVal Session 28	1	XVal Session 28-Typing - Text-1		2012-07-11 18:17:23.419000
	Edit pad (rev 478)		jeral	cv311	XVal Session 28	1	XVal Session 28-Typing - Text-1		2012-07-11 18:17:23.468000
	Edit pad (rev 479)		charles	cv410	XVal Session 28	1	XVal Session 28-Typing - Text-1		2012-07-11 18:17:23.505000
	Edit pad (rev 480)		Xing	cv400	XVal Session 28	1	XVal Session 28-Typing - Text-1		2012-07-11 18:17:23.509000
	Edit pad (rev 481)		Bob	cv404	XVal Session 28	1	XVal Session 28-Typing - Text-1		2012-07-11 18:17:23.988000
	Edit pad (rev 482)		charles	cv410	XVal Session 28	1	XVal Session 28-Typing - Text-1		2012-07-11 18:17:24.007000
	Edit pad (rev 483)		Xing	cv400	XVal Session 28	1	XVal Session 28-Typing - Text-1		2012-07-11 18:17:24.008000
	Edit pad (rev 484)		jeral	cv311	XVal Session 28	1	XVal Session 28-Typing - Text-1		2012-07-11 18:17:24.215000
	Edit pad (rev 485)		Bob	cv404	XVal Session 28	1	XVal Session 28-Typing - Text-1		2012-07-11 18:17:24.505000
	Edit pad (rev 486)		charles	cv410	XVal Session 28	1	XVal Session 28-Typing - Text-1		2012-07-11 18:17:24.512000
	Edit pad (rev 487)		jeral	cv311	XVal Session 28	1	XVal Session 28-Typing - Text-1		2012-07-11 18:17:24.719000
	Edit pad (rev 488)		Bob	cv404	XVal Session 28	1	XVal Session 28-Typing - Text-1		2012-07-11 18:17:24.929000
	Edit pad (rev 489)		charles	cv410	XVal Session 28	1	XVal Session 28-Typing - Text-1		2012-07-11 18:17:25.010000
	Edit pad (rev 490)		jeral	cv311	XVal Session 28	1	XVal Session 28-Typing - Text-1		2012-07-11 18:17:25.219000
	Edit pad (rev 491)		Xing	cv400	XVal Session 28	1	XVal Session 28-Typing - Text-1		2012-07-11 18:17:25.459000
	Edit pad (rev 492)		charles	cv410	XVal Session 28	1	XVal Session 28-Typing - Text-1		2012-07-11 18:17:25.530000
	Edit pad (rev 493)		Bob	cv404	XVal Session 28	1	XVal Session 28-Typing - Text-1		2012-07-11 18:17:25.572000
	Edit pad (rev 494)		Xing	cv400	XVal Session 28	1	XVal Session 28-Typing - Text-1		2012-07-11 18:17:25.960000
	Edit pad (rev 495)		charles	cv410	XVal Session 28	1	XVal Session 28-Typing - Text-1		2012-07-11 18:17:26.038000
	Edit pad (rev 496)		jeral	cv311	XVal Session 28	1	XVal Session 28-Typing - Text-1		2012-07-11 18:17:26.057000
	Edit pad (rev 497)		Bob	cv404	XVal Session 28	1	XVal Session 28-Typing - Text-1		2012-07-11 18:17:26.083000
	Edit pad (rev 498)		Xing	cv400	XVal Session 28	1	XVal Session 28-Typing - Text-1		2012-07-11 18:17:26.463000
	Edit pad (rev 499)		charles	cv410	XVal Session 28	1	XVal Session 28-Typing - Text-1		2012-07-11 18:17:26.538000
	Edit pad (rev 500)		Bob	cv404	XVal Session 28	1	XVal Session 28-Typing - Text-1		2012-07-11 18:17:26.584000
	Edit pad (rev 501)		Xing	cv400	XVal Session 28	1	XVal Session 28-Typing - Text-1		2012-07-11 18:17:26.964000
	Edit pad (rev 502)		jeral	cv311	XVal Session 28	1	XVal Session 28-Typing - Text-1		2012-07-11 18:17:26.998000
	Edit pad (rev 503)		Bob	cv404	XVal Session 28	1	XVal Session 28-Typing - Text-1		2012-07-11 18:17:27.083000
	Edit pad (rev 504)		Xing	cv400	XVal Session 28	1	XVal Session 28-Typing - Text-1		2012-07-11 18:17:27.464000
	Edit pad (rev 505)		jeral	cv311	XVal Session 28	1	XVal Session 28-Typing - Text-1		2012-07-11 18:17:27.501000
	Edit pad (rev 506)		Bob	cv404	XVal Session 28	1	XVal Session 28-Typing - Text-1		2012-07-11 18:17:27.584000
	Edit pad (rev 507)		charles	cv410	XVal Session 28	1	XVal Session 28-Typing - Text-1		2012-07-11 18:17:27.607000
	Edit pad (rev 508)		Xing	cv400	XVal Session 28	1	XVal Session 28-Typing - Text-1		2012-07-11 18:17:27.962000
	Edit pad (rev 509)		jeral	cv311	XVal Session 28	1	XVal Session 28-Typing - Text-1		2012-07-11 18:17:28.001000
	Edit pad (rev 510)		jeral	cv311	XVal Session 28	1	XVal Session 28-Typing - Text-1		2012-07-11 18:17:28.501000
	Edit pad (rev 511)		charles	cv410	XVal Session 28	1	XVal Session 28-Typing - Text-1		2012-07-11 18:17:29.067000
	Edit pad (rev 512)		Bob	cv404	XVal Session 28	1	XVal Session 28-Typing - Text-1		2012-07-11 18:17:29.130000
	Edit pad (rev 513)		Xing	cv400	XVal Session 28	1	XVal Session 28-Typing - Text-1		2012-07-11 18:17:29.239000
	Edit pad (rev 514)		charles	cv410	XVal Session 28	1	XVal Session 28-Typing - Text-1		2012-07-11 18:17:29.569000
	Edit pad (rev 515)		Bob	cv404	XVal Session 28	1	XVal Session 28-Typing - Text-1		2012-07-11 18:17:29.647000
	Edit pad (rev 516)		Xing	cv400	XVal Session 28	1	XVal Session 28-Typing - Text-1		2012-07-11 18:17:29.742000
	Edit pad (rev 517)		charles	cv410	XVal Session 28	1	XVal Session 28-Typing - Text-1		2012-07-11 18:17:30.069000
	Edit pad (rev 518)		Bob	cv404	XVal Session 28	1	XVal Session 28-Typing - Text-1		2012-07-11 18:17:30.169000
	Edit pad (rev 519)		Xing	cv400	XVal Session 28	1	XVal Session 28-Typing - Text-1		2012-07-11 18:17:30.243000
	Edit pad (rev 520)		charles	cv410	XVal Session 28	1	XVal Session 28-Typing - Text-1		2012-07-11 18:17:30.569000
	Edit pad (rev 521)		Xing	cv400	XVal Session 28	1	XVal Session 28-Typing - Text-1		2012-07-11 18:17:30.744000
	Edit pad (rev 522)		Bob	cv404	XVal Session 28	1	XVal Session 28-Typing - Text-1		2012-07-11 18:17:30.795000
	Edit pad (rev 523)		Xing	cv400	XVal Session 28	1	XVal Session 28-Typing - Text-1		2012-07-11 18:17:31.244000
	Edit pad (rev 524)		Bob	cv404	XVal Session 28	1	XVal Session 28-Typing - Text-1		2012-07-11 18:17:31.302000
	Edit pad (rev 525)		charles	cv410	XVal Session 28	1	XVal Session 28-Typing - Text-1		2012-07-11 18:17:31.464000
	Edit pad (rev 526)		Xing	cv400	XVal Session 28	1	XVal Session 28-Typing - Text-1		2012-07-11 18:17:31.745000
	Edit pad (rev 527)		Bob	cv404	XVal Session 28	1	XVal Session 28-Typing - Text-1		2012-07-11 18:17:31.804000
	Edit pad (rev 528)		charles	cv410	XVal Session 28	1	XVal Session 28-Typing - Text-1		2012-07-11 18:17:31.962000
	Edit pad (rev 529)		Xing	cv400	XVal Session 28	1	XVal Session 28-Typing - Text-1		2012-07-11 18:17:32.278000
	Edit pad (rev 530)		Bob	cv404	XVal Session 28	1	XVal Session 28-Typing - Text-1		2012-07-11 18:17:32.304000
	Edit pad (rev 531)		charles	cv410	XVal Session 28	1	XVal Session 28-Typing - Text-1		2012-07-11 18:17:32.475000
	Edit pad (rev 532)		Bob	cv404	XVal Session 28	1	XVal Session 28-Typing - Text-1		2012-07-11 18:17:32.804000
	Edit pad (rev 533)		Xing	cv400	XVal Session 28	1	XVal Session 28-Typing - Text-1		2012-07-11 18:17:32.941000
	Edit pad (rev 534)		charles	cv410	XVal Session 28	1	XVal Session 28-Typing - Text-1		2012-07-11 18:17:32.973000
	Edit pad (rev 535)		jeral	cv311	XVal Session 28	1	XVal Session 28-Typing - Text-1		2012-07-11 18:17:33.104000
	Edit pad (rev 536)		Bob	cv404	XVal Session 28	1	XVal Session 28-Typing - Text-1		2012-07-11 18:17:33.304000
	Edit pad (rev 537)		Xing	cv400	XVal Session 28	1	XVal Session 28-Typing - Text-1		2012-07-11 18:17:33.445000
	Edit pad (rev 538)		charles	cv410	XVal Session 28	1	XVal Session 28-Typing - Text-1		2012-07-11 18:17:33.478000
	Edit pad (rev 539)		jeral	cv311	XVal Session 28	1	XVal Session 28-Typing - Text-1		2012-07-11 18:17:33.602000
	Edit pad (rev 540)		Xing	cv400	XVal Session 28	1	XVal Session 28-Typing - Text-1		2012-07-11 18:17:33.956000
	Edit pad (rev 541)		charles	cv410	XVal Session 28	1	XVal Session 28-Typing - Text-1		2012-07-11 18:17:34
	Edit pad (rev 542)		jeral	cv311	XVal Session 28	1	XVal Session 28-Typing - Text-1		2012-07-11 18:17:34.108000
	Edit pad (rev 543)		Xing	cv400	XVal Session 28	1	XVal Session 28-Typing - Text-1		2012-07-11 18:17:34.447000
	Edit pad (rev 544)		charles	cv410	XVal Session 28	1	XVal Session 28-Typing - Text-1		2012-07-11 18:17:34.505000
	Edit pad (rev 545)		jeral	cv311	XVal Session 28	1	XVal Session 28-Typing - Text-1		2012-07-11 18:17:34.616000
	Edit pad (rev 546)		Bob	cv404	XVal Session 28	1	XVal Session 28-Typing - Text-1		2012-07-11 18:17:34.632000
	Edit pad (rev 547)		Xing	cv400	XVal Session 28	1	XVal Session 28-Typing - Text-1		2012-07-11 18:17:34.947000
	Edit pad (rev 548)		charles	cv410	XVal Session 28	1	XVal Session 28-Typing - Text-1		2012-07-11 18:17:35.007000
	Edit pad (rev 549)		jeral	cv311	XVal Session 28	1	XVal Session 28-Typing - Text-1		2012-07-11 18:17:35.118000
	Edit pad (rev 550)		Bob	cv404	XVal Session 28	1	XVal Session 28-Typing - Text-1		2012-07-11 18:17:35.135000
	Edit pad (rev 551)		Xing	cv400	XVal Session 28	1	XVal Session 28-Typing - Text-1		2012-07-11 18:17:35.447000
	Edit pad (rev 552)		charles	cv410	XVal Session 28	1	XVal Session 28-Typing - Text-1		2012-07-11 18:17:35.513000
	Edit pad (rev 553)		jeral	cv311	XVal Session 28	1	XVal Session 28-Typing - Text-1		2012-07-11 18:17:35.622000
	Edit pad (rev 554)		Bob	cv404	XVal Session 28	1	XVal Session 28-Typing - Text-1		2012-07-11 18:17:35.646000
	Edit pad (rev 555)		Xing	cv400	XVal Session 28	1	XVal Session 28-Typing - Text-1		2012-07-11 18:17:35.947000
	Edit pad (rev 556)		charles	cv410	XVal Session 28	1	XVal Session 28-Typing - Text-1		2012-07-11 18:17:36.025000
	Edit pad (rev 557)		jeral	cv311	XVal Session 28	1	XVal Session 28-Typing - Text-1		2012-07-11 18:17:36.124000
	Edit pad (rev 558)		Bob	cv404	XVal Session 28	1	XVal Session 28-Typing - Text-1		2012-07-11 18:17:36.146000
	Edit pad (rev 559)		charles	cv410	XVal Session 28	1	XVal Session 28-Typing - Text-1		2012-07-11 18:17:36.522000
	Edit pad (rev 560)		jeral	cv311	XVal Session 28	1	XVal Session 28-Typing - Text-1		2012-07-11 18:17:36.626000
	Edit pad (rev 561)		Bob	cv404	XVal Session 28	1	XVal Session 28-Typing - Text-1		2012-07-11 18:17:36.646000
	Edit pad (rev 562)		Xing	cv400	XVal Session 28	1	XVal Session 28-Typing - Text-1		2012-07-11 18:17:36.647000
	Edit pad (rev 563)		charles	cv410	XVal Session 28	1	XVal Session 28-Typing - Text-1		2012-07-11 18:17:37.023000
	Edit pad (rev 564)		jeral	cv311	XVal Session 28	1	XVal Session 28-Typing - Text-1		2012-07-11 18:17:37.124000
	Edit pad (rev 565)		Bob	cv404	XVal Session 28	1	XVal Session 28-Typing - Text-1		2012-07-11 18:17:37.148000
	Edit pad (rev 566)		Xing	cv400	XVal Session 28	1	XVal Session 28-Typing - Text-1		2012-07-11 18:17:37.153000
	Edit pad (rev 567)		charles	cv410	XVal Session 28	1	XVal Session 28-Typing - Text-1		2012-07-11 18:17:37.522000
	Edit pad (rev 568)		jeral	cv311	XVal Session 28	1	XVal Session 28-Typing - Text-1		2012-07-11 18:17:37.624000
	Edit pad (rev 569)		Bob	cv404	XVal Session 28	1	XVal Session 28-Typing - Text-1		2012-07-11 18:17:37.646000
	Edit pad (rev 570)		Xing	cv400	XVal Session 28	1	XVal Session 28-Typing - Text-1		2012-07-11 18:17:37.652000
	Edit pad (rev 571)		charles	cv410	XVal Session 28	1	XVal Session 28-Typing - Text-1		2012-07-11 18:17:38.022000
	Edit pad (rev 572)		Bob	cv404	XVal Session 28	1	XVal Session 28-Typing - Text-1		2012-07-11 18:17:38.146000
	Edit pad (rev 573)		charles	cv410	XVal Session 28	1	XVal Session 28-Typing - Text-1		2012-07-11 18:17:38.523000
	Edit pad (rev 574)		Xing	cv400	XVal Session 28	1	XVal Session 28-Typing - Text-1		2012-07-11 18:17:38.588000
	Edit pad (rev 575)		Bob	cv404	XVal Session 28	1	XVal Session 28-Typing - Text-1		2012-07-11 18:17:39.010000
	Edit pad (rev 576)		charles	cv410	XVal Session 28	1	XVal Session 28-Typing - Text-1		2012-07-11 18:17:39.023000
	Edit pad (rev 577)		Xing	cv400	XVal Session 28	1	XVal Session 28-Typing - Text-1		2012-07-11 18:17:39.094000
	Edit pad (rev 578)		charles	cv410	XVal Session 28	1	XVal Session 28-Typing - Text-1		2012-07-11 18:17:39.521000
	Edit pad (rev 579)		Bob	cv404	XVal Session 28	1	XVal Session 28-Typing - Text-1		2012-07-11 18:17:39.833000
	Edit pad (rev 580)		Xing	cv400	XVal Session 28	1	XVal Session 28-Typing - Text-1		2012-07-11 18:17:39.911000
	Edit pad (rev 581)		Bob	cv404	XVal Session 28	1	XVal Session 28-Typing - Text-1		2012-07-11 18:17:40.336000
	Edit pad (rev 582)		jeral	cv311	XVal Session 28	1	XVal Session 28-Typing - Text-1		2012-07-11 18:17:40.409000
	Edit pad (rev 583)		Xing	cv400	XVal Session 28	1	XVal Session 28-Typing - Text-1		2012-07-11 18:17:40.415000
	Edit pad (rev 584)		Bob	cv404	XVal Session 28	1	XVal Session 28-Typing - Text-1		2012-07-11 18:17:40.841000
	Edit pad (rev 585)		jeral	cv311	XVal Session 28	1	XVal Session 28-Typing - Text-1		2012-07-11 18:17:40.910000
	Edit pad (rev 586)		Xing	cv400	XVal Session 28	1	XVal Session 28-Typing - Text-1		2012-07-11 18:17:41.180000
	Edit pad (rev 587)		Bob	cv404	XVal Session 28	1	XVal Session 28-Typing - Text-1		2012-07-11 18:17:41.349000
	Edit pad (rev 588)		jeral	cv311	XVal Session 28	1	XVal Session 28-Typing - Text-1		2012-07-11 18:17:41.423000
	Edit pad (rev 589)		Xing	cv400	XVal Session 28	1	XVal Session 28-Typing - Text-1		2012-07-11 18:17:41.682000
	Edit pad (rev 590)		Bob	cv404	XVal Session 28	1	XVal Session 28-Typing - Text-1		2012-07-11 18:17:41.865000
	Edit pad (rev 591)		jeral	cv311	XVal Session 28	1	XVal Session 28-Typing - Text-1		2012-07-11 18:17:42.213000
	Edit pad (rev 592)		Bob	cv404	XVal Session 28	1	XVal Session 28-Typing - Text-1		2012-07-11 18:17:42.365000
	Edit pad (rev 593)		jeral	cv311	XVal Session 28	1	XVal Session 28-Typing - Text-1		2012-07-11 18:17:42.781000
	Edit pad (rev 594)		Bob	cv404	XVal Session 28	1	XVal Session 28-Typing - Text-1		2012-07-11 18:17:42.865000
	Edit pad (rev 595)		charles	cv410	XVal Session 28	1	XVal Session 28-Typing - Text-1		2012-07-11 18:17:42.879000
	Edit pad (rev 596)		jeral	cv311	XVal Session 28	1	XVal Session 28-Typing - Text-1		2012-07-11 18:17:43.219000
	Edit pad (rev 597)		Xing	cv400	XVal Session 28	1	XVal Session 28-Typing - Text-1		2012-07-11 18:17:43.306000
	Edit pad (rev 598)		Bob	cv404	XVal Session 28	1	XVal Session 28-Typing - Text-1		2012-07-11 18:17:43.365000
	Edit pad (rev 599)		jeral	cv311	XVal Session 28	1	XVal Session 28-Typing - Text-1		2012-07-11 18:17:43.718000
	Edit pad (rev 600)		Xing	cv400	XVal Session 28	1	XVal Session 28-Typing - Text-1		2012-07-11 18:17:43.812000
	Edit pad (rev 601)		Bob	cv404	XVal Session 28	1	XVal Session 28-Typing - Text-1		2012-07-11 18:17:43.865000
	Edit pad (rev 602)		charles	cv410	XVal Session 28	1	XVal Session 28-Typing - Text-1		2012-07-11 18:17:44.085000
	Edit pad (rev 603)		jeral	cv311	XVal Session 28	1	XVal Session 28-Typing - Text-1		2012-07-11 18:17:44.220000
	Edit pad (rev 604)		Xing	cv400	XVal Session 28	1	XVal Session 28-Typing - Text-1		2012-07-11 18:17:44.318000
	Edit pad (rev 605)		Bob	cv404	XVal Session 28	1	XVal Session 28-Typing - Text-1		2012-07-11 18:17:44.365000
	Edit pad (rev 606)		charles	cv410	XVal Session 28	1	XVal Session 28-Typing - Text-1		2012-07-11 18:17:44.585000
	Edit pad (rev 607)		Bob	cv404	XVal Session 28	1	XVal Session 28-Typing - Text-1		2012-07-11 18:17:44.867000
	Edit pad (rev 608)		Xing	cv400	XVal Session 28	1	XVal Session 28-Typing - Text-1		2012-07-11 18:17:44.938000
	Edit pad (rev 609)		charles	cv410	XVal Session 28	1	XVal Session 28-Typing - Text-1		2012-07-11 18:17:45.085000
	Edit pad (rev 610)		Bob	cv404	XVal Session 28	1	XVal Session 28-Typing - Text-1		2012-07-11 18:17:45.366000
	Edit pad (rev 611)		Xing	cv400	XVal Session 28	1	XVal Session 28-Typing - Text-1		2012-07-11 18:17:45.452000
	Edit pad (rev 612)		charles	cv410	XVal Session 28	1	XVal Session 28-Typing - Text-1		2012-07-11 18:17:45.583000
	Edit pad (rev 613)		jeral	cv311	XVal Session 28	1	XVal Session 28-Typing - Text-1		2012-07-11 18:17:46.081000
	Edit pad (rev 614)		charles	cv410	XVal Session 28	1	XVal Session 28-Typing - Text-1		2012-07-11 18:17:46.085000
	Edit pad (rev 615)		Xing	cv400	XVal Session 28	1	XVal Session 28-Typing - Text-1		2012-07-11 18:17:46.429000
	Edit pad (rev 616)		jeral	cv311	XVal Session 28	1	XVal Session 28-Typing - Text-1		2012-07-11 18:17:46.582000
	Edit pad (rev 617)		charles	cv410	XVal Session 28	1	XVal Session 28-Typing - Text-1		2012-07-11 18:17:46.584000
	Edit pad (rev 618)		Xing	cv400	XVal Session 28	1	XVal Session 28-Typing - Text-1		2012-07-11 18:17:46.932000
	Edit pad (rev 619)		Bob	cv404	XVal Session 28	1	XVal Session 28-Typing - Text-1		2012-07-11 18:17:46.989000
	Edit pad (rev 620)		jeral	cv311	XVal Session 28	1	XVal Session 28-Typing - Text-1		2012-07-11 18:17:47.078000
	Edit pad (rev 621)		charles	cv410	XVal Session 28	1	XVal Session 28-Typing - Text-1		2012-07-11 18:17:47.084000
	Edit pad (rev 622)		Xing	cv400	XVal Session 28	1	XVal Session 28-Typing - Text-1		2012-07-11 18:17:47.434000
	Edit pad (rev 623)		Bob	cv404	XVal Session 28	1	XVal Session 28-Typing - Text-1		2012-07-11 18:17:47.509000
	Edit pad (rev 624)		charles	cv410	XVal Session 28	1	XVal Session 28-Typing - Text-1		2012-07-11 18:17:47.584000
	Edit pad (rev 625)		Xing	cv400	XVal Session 28	1	XVal Session 28-Typing - Text-1		2012-07-11 18:17:47.934000
	Edit pad (rev 626)		Bob	cv404	XVal Session 28	1	XVal Session 28-Typing - Text-1		2012-07-11 18:17:48.051000
	Edit pad (rev 627)		charles	cv410	XVal Session 28	1	XVal Session 28-Typing - Text-1		2012-07-11 18:17:48.096000
	Edit pad (rev 628)		jeral	cv311	XVal Session 28	1	XVal Session 28-Typing - Text-1		2012-07-11 18:17:48.192000
	Edit pad (rev 629)		Xing	cv400	XVal Session 28	1	XVal Session 28-Typing - Text-1		2012-07-11 18:17:48.441000
	Edit pad (rev 630)		Bob	cv404	XVal Session 28	1	XVal Session 28-Typing - Text-1		2012-07-11 18:17:48.569000
	Edit pad (rev 631)		charles	cv410	XVal Session 28	1	XVal Session 28-Typing - Text-1		2012-07-11 18:17:48.609000
	Edit pad (rev 632)		jeral	cv311	XVal Session 28	1	XVal Session 28-Typing - Text-1		2012-07-11 18:17:48.702000
	Edit pad (rev 633)		Xing	cv400	XVal Session 28	1	XVal Session 28-Typing - Text-1		2012-07-11 18:17:48.947000
	Edit pad (rev 634)		Bob	cv404	XVal Session 28	1	XVal Session 28-Typing - Text-1		2012-07-11 18:17:49.068000
	Edit pad (rev 635)		charles	cv410	XVal Session 28	1	XVal Session 28-Typing - Text-1		2012-07-11 18:17:49.114000
	Edit pad (rev 636)		jeral	cv311	XVal Session 28	1	XVal Session 28-Typing - Text-1		2012-07-11 18:17:49.208000
	Edit pad (rev 637)		Xing	cv400	XVal Session 28	1	XVal Session 28-Typing - Text-1		2012-07-11 18:17:49.448000
	Edit pad (rev 638)		Bob	cv404	XVal Session 28	1	XVal Session 28-Typing - Text-1		2012-07-11 18:17:49.568000
	Edit pad (rev 639)		charles	cv410	XVal Session 28	1	XVal Session 28-Typing - Text-1		2012-07-11 18:17:49.615000
	Edit pad (rev 640)		Bob	cv404	XVal Session 28	1	XVal Session 28-Typing - Text-1		2012-07-11 18:17:50.070000
	Edit pad (rev 641)		charles	cv410	XVal Session 28	1	XVal Session 28-Typing - Text-1		2012-07-11 18:17:50.118000
	Edit pad (rev 642)		Bob	cv404	XVal Session 28	1	XVal Session 28-Typing - Text-1		2012-07-11 18:17:50.569000
	Edit pad (rev 643)		charles	cv410	XVal Session 28	1	XVal Session 28-Typing - Text-1		2012-07-11 18:17:50.615000
	Edit pad (rev 644)		Bob	cv404	XVal Session 28	1	XVal Session 28-Typing - Text-1		2012-07-11 18:17:51.069000
	Edit pad (rev 645)		Xing	cv400	XVal Session 28	1	XVal Session 28-Typing - Text-1		2012-07-11 18:17:51.119000
	Edit pad (rev 646)		charles	cv410	XVal Session 28	1	XVal Session 28-Typing - Text-1		2012-07-11 18:17:51.292000
	Edit pad (rev 647)		Bob	cv404	XVal Session 28	1	XVal Session 28-Typing - Text-1		2012-07-11 18:17:51.570000
	Edit pad (rev 648)		Xing	cv400	XVal Session 28	1	XVal Session 28-Typing - Text-1		2012-07-11 18:17:51.623000
	Edit pad (rev 649)		charles	cv410	XVal Session 28	1	XVal Session 28-Typing - Text-1		2012-07-11 18:17:51.803000
	Edit pad (rev 650)		Bob	cv404	XVal Session 28	1	XVal Session 28-Typing - Text-1		2012-07-11 18:17:52.069000
	Edit pad (rev 651)		jeral	cv311	XVal Session 28	1	XVal Session 28-Typing - Text-1		2012-07-11 18:17:52.139000
	Edit pad (rev 652)		charles	cv410	XVal Session 28	1	XVal Session 28-Typing - Text-1		2012-07-11 18:17:52.306000
	Edit pad (rev 653)		jeral	cv311	XVal Session 28	1	XVal Session 28-Typing - Text-1		2012-07-11 18:17:52.642000
	Edit pad (rev 654)		charles	cv410	XVal Session 28	1	XVal Session 28-Typing - Text-1		2012-07-11 18:17:52.804000
	Edit pad (rev 655)		jeral	cv311	XVal Session 28	1	XVal Session 28-Typing - Text-1		2012-07-11 18:17:53.141000
	Edit pad (rev 656)		charles	cv410	XVal Session 28	1	XVal Session 28-Typing - Text-1		2012-07-11 18:17:53.356000
	Edit pad (rev 657)		charles	cv410	XVal Session 28	1	XVal Session 28-Typing - Text-1		2012-07-11 18:17:53.866000
	Edit pad (rev 658)		charles	cv410	XVal Session 28	1	XVal Session 28-Typing - Text-1		2012-07-11 18:17:54.366000
	Edit pad (rev 659)		jeral	cv311	XVal Session 28	1	XVal Session 28-Typing - Text-1		2012-07-11 18:17:54.379000
	Edit pad (rev 660)		charles	cv410	XVal Session 28	1	XVal Session 28-Typing - Text-1		2012-07-11 18:17:54.866000
	Edit pad (rev 661)		jeral	cv311	XVal Session 28	1	XVal Session 28-Typing - Text-1		2012-07-11 18:17:54.888000
	Edit pad (rev 662)		charles	cv410	XVal Session 28	1	XVal Session 28-Typing - Text-1		2012-07-11 18:17:55.366000
	Edit pad (rev 663)		jeral	cv311	XVal Session 28	1	XVal Session 28-Typing - Text-1		2012-07-11 18:17:55.721000
	Edit pad (rev 664)		charles	cv410	XVal Session 28	1	XVal Session 28-Typing - Text-1		2012-07-11 18:17:55.864000
	Edit pad (rev 665)		jeral	cv311	XVal Session 28	1	XVal Session 28-Typing - Text-1		2012-07-11 18:17:56.220000
	Edit pad (rev 666)		Bob	cv404	XVal Session 28	1	XVal Session 28-Typing - Text-1		2012-07-11 18:17:56.299000
	Edit pad (rev 667)		charles	cv410	XVal Session 28	1	XVal Session 28-Typing - Text-1		2012-07-11 18:17:56.364000
	Edit pad (rev 668)		jeral	cv311	XVal Session 28	1	XVal Session 28-Typing - Text-1		2012-07-11 18:17:56.735000
	Edit pad (rev 669)		charles	cv410	XVal Session 28	1	XVal Session 28-Typing - Text-1		2012-07-11 18:17:56.865000
	Edit pad (rev 670)		jeral	cv311	XVal Session 28	1	XVal Session 28-Typing - Text-1		2012-07-11 18:17:57.236000
	Edit pad (rev 671)		Bob	cv404	XVal Session 28	1	XVal Session 28-Typing - Text-1		2012-07-11 18:17:57.340000
	Edit pad (rev 672)		charles	cv410	XVal Session 28	1	XVal Session 28-Typing - Text-1		2012-07-11 18:17:57.372000
	Edit pad (rev 673)		jeral	cv311	XVal Session 28	1	XVal Session 28-Typing - Text-1		2012-07-11 18:17:57.735000
	Edit pad (rev 674)		Xing	cv400	XVal Session 28	1	XVal Session 28-Typing - Text-1		2012-07-11 18:17:57.739000
	Edit pad (rev 675)		Bob	cv404	XVal Session 28	1	XVal Session 28-Typing - Text-1		2012-07-11 18:17:57.860000
	Edit pad (rev 676)		charles	cv410	XVal Session 28	1	XVal Session 28-Typing - Text-1		2012-07-11 18:17:57.872000
	Edit pad (rev 677)		Xing	cv400	XVal Session 28	1	XVal Session 28-Typing - Text-1		2012-07-11 18:17:58.269000
	Edit pad (rev 678)		jeral	cv311	XVal Session 28	1	XVal Session 28-Typing - Text-1		2012-07-11 18:17:58.273000
	Edit pad (rev 679)		Bob	cv404	XVal Session 28	1	XVal Session 28-Typing - Text-1		2012-07-11 18:17:58.366000
	Edit pad (rev 680)		charles	cv410	XVal Session 28	1	XVal Session 28-Typing - Text-1		2012-07-11 18:17:58.379000
	Edit pad (rev 681)		Xing	cv400	XVal Session 28	1	XVal Session 28-Typing - Text-1		2012-07-11 18:17:58.744000
	Edit pad (rev 682)		Bob	cv404	XVal Session 28	1	XVal Session 28-Typing - Text-1		2012-07-11 18:17:58.865000
	Edit pad (rev 683)		charles	cv410	XVal Session 28	1	XVal Session 28-Typing - Text-1		2012-07-11 18:17:58.885000
	Edit pad (rev 684)		jeral	cv311	XVal Session 28	1	XVal Session 28-Typing - Text-1		2012-07-11 18:17:59.035000
	Edit pad (rev 685)		charles	cv410	XVal Session 28	1	XVal Session 28-Typing - Text-1		2012-07-11 18:17:59.389000
	Edit pad (rev 686)		jeral	cv311	XVal Session 28	1	XVal Session 28-Typing - Text-1		2012-07-11 18:17:59.535000
	Edit pad (rev 687)		charles	cv410	XVal Session 28	1	XVal Session 28-Typing - Text-1		2012-07-11 18:17:59.897000
	Edit pad (rev 688)		jeral	cv311	XVal Session 28	1	XVal Session 28-Typing - Text-1		2012-07-11 18:18:00.299000
	Edit pad (rev 689)		charles	cv410	XVal Session 28	1	XVal Session 28-Typing - Text-1		2012-07-11 18:18:00.396000
	Edit pad (rev 690)		jeral	cv311	XVal Session 28	1	XVal Session 28-Typing - Text-1		2012-07-11 18:18:00.799000
	Edit pad (rev 691)		charles	cv410	XVal Session 28	1	XVal Session 28-Typing - Text-1		2012-07-11 18:18:00.896000
	Edit pad (rev 692)		jeral	cv311	XVal Session 28	1	XVal Session 28-Typing - Text-1		2012-07-11 18:18:01.298000
	Edit pad (rev 693)		charles	cv410	XVal Session 28	1	XVal Session 28-Typing - Text-1		2012-07-11 18:18:01.396000
	Edit pad (rev 694)		jeral	cv311	XVal Session 28	1	XVal Session 28-Typing - Text-1		2012-07-11 18:18:01.800000
	Edit pad (rev 695)		charles	cv410	XVal Session 28	1	XVal Session 28-Typing - Text-1		2012-07-11 18:18:01.896000
	Edit pad (rev 696)		jeral	cv311	XVal Session 28	1	XVal Session 28-Typing - Text-1		2012-07-11 18:18:02.299000
	Edit pad (rev 697)		charles	cv410	XVal Session 28	1	XVal Session 28-Typing - Text-1		2012-07-11 18:18:02.411000
	Edit pad (rev 698)		jeral	cv311	XVal Session 28	1	XVal Session 28-Typing - Text-1		2012-07-11 18:18:02.799000
	Edit pad (rev 699)		jeral	cv311	XVal Session 28	1	XVal Session 28-Typing - Text-1		2012-07-11 18:18:03.356000
	Edit pad (rev 700)		jeral	cv311	XVal Session 28	1	XVal Session 28-Typing - Text-1		2012-07-11 18:18:03.860000
	Edit pad (rev 701)		charles	cv410	XVal Session 28	1	XVal Session 28-Typing - Text-1		2012-07-11 18:18:04.141000
	Edit pad (rev 702)		charles	cv410	XVal Session 28	1	XVal Session 28-Typing - Text-1		2012-07-11 18:18:04.648000
	Edit pad (rev 703)		charles	cv410	XVal Session 28	1	XVal Session 28-Typing - Text-1		2012-07-11 18:18:05.194000
	Edit pad (rev 704)		charles	cv410	XVal Session 28	1	XVal Session 28-Typing - Text-1		2012-07-11 18:18:05.694000
	Edit pad (rev 705)		Bob	cv404	XVal Session 28	1	XVal Session 28-Typing - Text-1		2012-07-11 18:18:06.156000
	Edit pad (rev 706)		charles	cv410	XVal Session 28	1	XVal Session 28-Typing - Text-1		2012-07-11 18:18:06.195000
	Edit pad (rev 707)		charles	cv410	XVal Session 28	1	XVal Session 28-Typing - Text-1		2012-07-11 18:18:06.694000
	Edit pad (rev 708)		Bob	cv404	XVal Session 28	1	XVal Session 28-Typing - Text-1		2012-07-11 18:18:06.900000
	Edit pad (rev 709)		charles	cv410	XVal Session 28	1	XVal Session 28-Typing - Text-1		2012-07-11 18:18:07.194000
	Edit pad (rev 710)		Bob	cv404	XVal Session 28	1	XVal Session 28-Typing - Text-1		2012-07-11 18:18:07.413000
	Edit pad (rev 711)		charles	cv410	XVal Session 28	1	XVal Session 28-Typing - Text-1		2012-07-11 18:18:07.694000
	Edit pad (rev 712)		Bob	cv404	XVal Session 28	1	XVal Session 28-Typing - Text-1		2012-07-11 18:18:07.913000
	Edit pad (rev 713)		jeral	cv311	XVal Session 28	1	XVal Session 28-Typing - Text-1		2012-07-11 18:18:08.082000
	Edit pad (rev 714)		charles	cv410	XVal Session 28	1	XVal Session 28-Typing - Text-1		2012-07-11 18:18:08.193000
	Edit pad (rev 715)		Bob	cv404	XVal Session 28	1	XVal Session 28-Typing - Text-1		2012-07-11 18:18:08.413000
	Edit pad (rev 716)		jeral	cv311	XVal Session 28	1	XVal Session 28-Typing - Text-1		2012-07-11 18:18:08.593000
	Edit pad (rev 717)		charles	cv410	XVal Session 28	1	XVal Session 28-Typing - Text-1		2012-07-11 18:18:08.700000
	Edit pad (rev 718)		Bob	cv404	XVal Session 28	1	XVal Session 28-Typing - Text-1		2012-07-11 18:18:08.919000
	Edit pad (rev 719)		jeral	cv311	XVal Session 28	1	XVal Session 28-Typing - Text-1		2012-07-11 18:18:09.093000
	Edit pad (rev 720)		charles	cv410	XVal Session 28	1	XVal Session 28-Typing - Text-1		2012-07-11 18:18:09.208000
	Edit pad (rev 721)		Bob	cv404	XVal Session 28	1	XVal Session 28-Typing - Text-1		2012-07-11 18:18:09.428000
	Edit pad (rev 722)		jeral	cv311	XVal Session 28	1	XVal Session 28-Typing - Text-1		2012-07-11 18:18:09.593000
	Edit pad (rev 723)		charles	cv410	XVal Session 28	1	XVal Session 28-Typing - Text-1		2012-07-11 18:18:09.709000
	Edit pad (rev 724)		Bob	cv404	XVal Session 28	1	XVal Session 28-Typing - Text-1		2012-07-11 18:18:09.930000
	Edit pad (rev 725)		jeral	cv311	XVal Session 28	1	XVal Session 28-Typing - Text-1		2012-07-11 18:18:10.094000
	Chat	We should not copy twice teh same text	Xing	cv400	XVal Session 28	1	XVal Session 28-Typing - Text-1		2012-07-11 18:18:10.134000
	Edit pad (rev 726)		charles	cv410	XVal Session 28	1	XVal Session 28-Typing - Text-1		2012-07-11 18:18:10.208000
	Edit pad (rev 727)		Bob	cv404	XVal Session 28	1	XVal Session 28-Typing - Text-1		2012-07-11 18:18:10.429000
	Edit pad (rev 728)		jeral	cv311	XVal Session 28	1	XVal Session 28-Typing - Text-1		2012-07-11 18:18:10.594000
	Edit pad (rev 729)		charles	cv410	XVal Session 28	1	XVal Session 28-Typing - Text-1		2012-07-11 18:18:10.737000
	Edit pad (rev 730)		Bob	cv404	XVal Session 28	1	XVal Session 28-Typing - Text-1		2012-07-11 18:18:10.986000
	Edit pad (rev 731)		jeral	cv311	XVal Session 28	1	XVal Session 28-Typing - Text-1		2012-07-11 18:18:11.093000
	Edit pad (rev 732)		charles	cv410	XVal Session 28	1	XVal Session 28-Typing - Text-1		2012-07-11 18:18:11.224000
	Edit pad (rev 733)		Bob	cv404	XVal Session 28	1	XVal Session 28-Typing - Text-1		2012-07-11 18:18:11.491000
	Edit pad (rev 734)		jeral	cv311	XVal Session 28	1	XVal Session 28-Typing - Text-1		2012-07-11 18:18:11.593000
	Edit pad (rev 735)		charles	cv410	XVal Session 28	1	XVal Session 28-Typing - Text-1		2012-07-11 18:18:11.781000
	Edit pad (rev 736)		Bob	cv404	XVal Session 28	1	XVal Session 28-Typing - Text-1		2012-07-11 18:18:11.991000
	Edit pad (rev 737)		jeral	cv311	XVal Session 28	1	XVal Session 28-Typing - Text-1		2012-07-11 18:18:12.093000
	Edit pad (rev 738)		charles	cv410	XVal Session 28	1	XVal Session 28-Typing - Text-1		2012-07-11 18:18:12.232000
	Edit pad (rev 739)		Bob	cv404	XVal Session 28	1	XVal Session 28-Typing - Text-1		2012-07-11 18:18:12.491000
	Edit pad (rev 740)		jeral	cv311	XVal Session 28	1	XVal Session 28-Typing - Text-1		2012-07-11 18:18:12.602000
	Edit pad (rev 741)		charles	cv410	XVal Session 28	1	XVal Session 28-Typing - Text-1		2012-07-11 18:18:12.741000
	Edit pad (rev 742)		Bob	cv404	XVal Session 28	1	XVal Session 28-Typing - Text-1		2012-07-11 18:18:12.991000
	Edit pad (rev 743)		jeral	cv311	XVal Session 28	1	XVal Session 28-Typing - Text-1		2012-07-11 18:18:13.108000
	Edit pad (rev 744)		charles	cv410	XVal Session 28	1	XVal Session 28-Typing - Text-1		2012-07-11 18:18:13.241000
	Edit pad (rev 745)		Bob	cv404	XVal Session 28	1	XVal Session 28-Typing - Text-1		2012-07-11 18:18:13.492000
	Edit pad (rev 746)		charles	cv410	XVal Session 28	1	XVal Session 28-Typing - Text-1		2012-07-11 18:18:13.741000
	Edit pad (rev 747)		Bob	cv404	XVal Session 28	1	XVal Session 28-Typing - Text-1		2012-07-11 18:18:13.991000
	Edit pad (rev 748)		charles	cv410	XVal Session 28	1	XVal Session 28-Typing - Text-1		2012-07-11 18:18:14.241000
	Edit pad (rev 749)		Bob	cv404	XVal Session 28	1	XVal Session 28-Typing - Text-1		2012-07-11 18:18:14.493000
	Edit pad (rev 750)		charles	cv410	XVal Session 28	1	XVal Session 28-Typing - Text-1		2012-07-11 18:18:14.741000
	Edit pad (rev 751)		jeral	cv311	XVal Session 28	1	XVal Session 28-Typing - Text-1		2012-07-11 18:18:14.779000
	Edit pad (rev 752)		Bob	cv404	XVal Session 28	1	XVal Session 28-Typing - Text-1		2012-07-11 18:18:14.992000
	Edit pad (rev 753)		charles	cv410	XVal Session 28	1	XVal Session 28-Typing - Text-1		2012-07-11 18:18:15.240000
	Edit pad (rev 754)		jeral	cv311	XVal Session 28	1	XVal Session 28-Typing - Text-1		2012-07-11 18:18:15.279000
	Edit pad (rev 755)		Bob	cv404	XVal Session 28	1	XVal Session 28-Typing - Text-1		2012-07-11 18:18:15.492000
	Edit pad (rev 756)		charles	cv410	XVal Session 28	1	XVal Session 28-Typing - Text-1		2012-07-11 18:18:15.741000
	Edit pad (rev 757)		jeral	cv311	XVal Session 28	1	XVal Session 28-Typing - Text-1		2012-07-11 18:18:15.788000
	Edit pad (rev 758)		Bob	cv404	XVal Session 28	1	XVal Session 28-Typing - Text-1		2012-07-11 18:18:15.991000
	Edit pad (rev 759)		charles	cv410	XVal Session 28	1	XVal Session 28-Typing - Text-1		2012-07-11 18:18:16.241000
	Edit pad (rev 760)		jeral	cv311	XVal Session 28	1	XVal Session 28-Typing - Text-1		2012-07-11 18:18:16.297000
	Edit pad (rev 761)		Bob	cv404	XVal Session 28	1	XVal Session 28-Typing - Text-1		2012-07-11 18:18:16.492000
	Edit pad (rev 762)		charles	cv410	XVal Session 28	1	XVal Session 28-Typing - Text-1		2012-07-11 18:18:16.746000
	Edit pad (rev 763)		jeral	cv311	XVal Session 28	1	XVal Session 28-Typing - Text-1		2012-07-11 18:18:16.797000
	Edit pad (rev 764)		Bob	cv404	XVal Session 28	1	XVal Session 28-Typing - Text-1		2012-07-11 18:18:16.990000
	Edit pad (rev 765)		charles	cv410	XVal Session 28	1	XVal Session 28-Typing - Text-1		2012-07-11 18:18:17.243000
	Edit pad (rev 766)		Bob	cv404	XVal Session 28	1	XVal Session 28-Typing - Text-1		2012-07-11 18:18:17.493000
	Edit pad (rev 767)		charles	cv410	XVal Session 28	1	XVal Session 28-Typing - Text-1		2012-07-11 18:18:17.766000
	Edit pad (rev 768)		charles	cv410	XVal Session 28	1	XVal Session 28-Typing - Text-1		2012-07-11 18:18:18.272000
	Edit pad (rev 769)		charles	cv410	XVal Session 28	1	XVal Session 28-Typing - Text-1		2012-07-11 18:18:18.773000
	Edit pad (rev 770)		Bob	cv404	XVal Session 28	1	XVal Session 28-Typing - Text-1		2012-07-11 18:18:19.166000
	Edit pad (rev 771)		charles	cv410	XVal Session 28	1	XVal Session 28-Typing - Text-1		2012-07-11 18:18:19.276000
	Edit pad (rev 772)		jeral	cv311	XVal Session 28	1	XVal Session 28-Typing - Text-1		2012-07-11 18:18:19.750000
	Edit pad (rev 773)		charles	cv410	XVal Session 28	1	XVal Session 28-Typing - Text-1		2012-07-11 18:18:19.777000
	Edit pad (rev 774)		jeral	cv311	XVal Session 28	1	XVal Session 28-Typing - Text-1		2012-07-11 18:18:20.252000
	Edit pad (rev 775)		Bob	cv404	XVal Session 28	1	XVal Session 28-Typing - Text-1		2012-07-11 18:18:20.299000
	Edit pad (rev 776)		charles	cv410	XVal Session 28	1	XVal Session 28-Typing - Text-1		2012-07-11 18:18:20.300000
	Edit pad (rev 777)		jeral	cv311	XVal Session 28	1	XVal Session 28-Typing - Text-1		2012-07-11 18:18:20.751000
	Edit pad (rev 778)		Bob	cv404	XVal Session 28	1	XVal Session 28-Typing - Text-1		2012-07-11 18:18:20.778000
	Edit pad (rev 779)		charles	cv410	XVal Session 28	1	XVal Session 28-Typing - Text-1		2012-07-11 18:18:20.786000
	Edit pad (rev 780)		jeral	cv311	XVal Session 28	1	XVal Session 28-Typing - Text-1		2012-07-11 18:18:21.251000
	Edit pad (rev 781)		charles	cv410	XVal Session 28	1	XVal Session 28-Typing - Text-1		2012-07-11 18:18:21.288000
	Edit pad (rev 782)		Bob	cv404	XVal Session 28	1	XVal Session 28-Typing - Text-1		2012-07-11 18:18:21.289000
	Edit pad (rev 783)		jeral	cv311	XVal Session 28	1	XVal Session 28-Typing - Text-1		2012-07-11 18:18:21.751000
	Edit pad (rev 784)		charles	cv410	XVal Session 28	1	XVal Session 28-Typing - Text-1		2012-07-11 18:18:21.788000
	Edit pad (rev 785)		Bob	cv404	XVal Session 28	1	XVal Session 28-Typing - Text-1		2012-07-11 18:18:21.790000
	Edit pad (rev 786)		jeral	cv311	XVal Session 28	1	XVal Session 28-Typing - Text-1		2012-07-11 18:18:22.253000
	Edit pad (rev 787)		charles	cv410	XVal Session 28	1	XVal Session 28-Typing - Text-1		2012-07-11 18:18:22.288000
	Edit pad (rev 788)		Bob	cv404	XVal Session 28	1	XVal Session 28-Typing - Text-1		2012-07-11 18:18:22.293000
	Edit pad (rev 789)		charles	cv410	XVal Session 28	1	XVal Session 28-Typing - Text-1		2012-07-11 18:18:22.788000
	Edit pad (rev 790)		Bob	cv404	XVal Session 28	1	XVal Session 28-Typing - Text-1		2012-07-11 18:18:22.814000
	Edit pad (rev 791)		charles	cv410	XVal Session 28	1	XVal Session 28-Typing - Text-1		2012-07-11 18:18:23.288000
	Edit pad (rev 792)		Bob	cv404	XVal Session 28	1	XVal Session 28-Typing - Text-1		2012-07-11 18:18:23.320000
	Edit pad (rev 793)		jeral	cv311	XVal Session 28	1	XVal Session 28-Typing - Text-1		2012-07-11 18:18:23.405000
	Edit pad (rev 794)		charles	cv410	XVal Session 28	1	XVal Session 28-Typing - Text-1		2012-07-11 18:18:23.788000
	Edit pad (rev 795)		Bob	cv404	XVal Session 28	1	XVal Session 28-Typing - Text-1		2012-07-11 18:18:23.820000
	Edit pad (rev 796)		jeral	cv311	XVal Session 28	1	XVal Session 28-Typing - Text-1		2012-07-11 18:18:23.905000
	Chat	Try to type a part of the text that is not being typed yet	Xing	cv400	XVal Session 28	1	XVal Session 28-Typing - Text-1		2012-07-11 18:18:24.050000
	Edit pad (rev 797)		Bob	cv404	XVal Session 28	1	XVal Session 28-Typing - Text-1		2012-07-11 18:18:24.320000
	Edit pad (rev 798)		jeral	cv311	XVal Session 28	1	XVal Session 28-Typing - Text-1		2012-07-11 18:18:24.405000
	Edit pad (rev 799)		charles	cv410	XVal Session 28	1	XVal Session 28-Typing - Text-1		2012-07-11 18:18:24.605000
	Edit pad (rev 800)		Bob	cv404	XVal Session 28	1	XVal Session 28-Typing - Text-1		2012-07-11 18:18:24.820000
	Edit pad (rev 801)		jeral	cv311	XVal Session 28	1	XVal Session 28-Typing - Text-1		2012-07-11 18:18:24.905000
	Edit pad (rev 802)		charles	cv410	XVal Session 28	1	XVal Session 28-Typing - Text-1		2012-07-11 18:18:25.116000
	Edit pad (rev 803)		Bob	cv404	XVal Session 28	1	XVal Session 28-Typing - Text-1		2012-07-11 18:18:25.319000
	Edit pad (rev 804)		jeral	cv311	XVal Session 28	1	XVal Session 28-Typing - Text-1		2012-07-11 18:18:25.406000
	Edit pad (rev 805)		charles	cv410	XVal Session 28	1	XVal Session 28-Typing - Text-1		2012-07-11 18:18:25.616000
	Edit pad (rev 806)		Bob	cv404	XVal Session 28	1	XVal Session 28-Typing - Text-1		2012-07-11 18:18:25.819000
	Edit pad (rev 807)		jeral	cv311	XVal Session 28	1	XVal Session 28-Typing - Text-1		2012-07-11 18:18:25.905000
	Edit pad (rev 808)		charles	cv410	XVal Session 28	1	XVal Session 28-Typing - Text-1		2012-07-11 18:18:26.116000
	Edit pad (rev 809)		Bob	cv404	XVal Session 28	1	XVal Session 28-Typing - Text-1		2012-07-11 18:18:26.320000
	Edit pad (rev 810)		jeral	cv311	XVal Session 28	1	XVal Session 28-Typing - Text-1		2012-07-11 18:18:26.405000
	Edit pad (rev 811)		charles	cv410	XVal Session 28	1	XVal Session 28-Typing - Text-1		2012-07-11 18:18:26.616000
	Edit pad (rev 812)		Bob	cv404	XVal Session 28	1	XVal Session 28-Typing - Text-1		2012-07-11 18:18:26.821000
	Edit pad (rev 813)		charles	cv410	XVal Session 28	1	XVal Session 28-Typing - Text-1		2012-07-11 18:18:27.117000
	Edit pad (rev 814)		charles	cv410	XVal Session 28	1	XVal Session 28-Typing - Text-1		2012-07-11 18:18:27.616000
	Edit pad (rev 815)		jeral	cv311	XVal Session 28	1	XVal Session 28-Typing - Text-1		2012-07-11 18:18:27.902000
	Edit pad (rev 816)		charles	cv410	XVal Session 28	1	XVal Session 28-Typing - Text-1		2012-07-11 18:18:28.115000
	Edit pad (rev 817)		Bob	cv404	XVal Session 28	1	XVal Session 28-Typing - Text-1		2012-07-11 18:18:28.139000
	Edit pad (rev 818)		jeral	cv311	XVal Session 28	1	XVal Session 28-Typing - Text-1		2012-07-11 18:18:28.460000
	Edit pad (rev 819)		charles	cv410	XVal Session 28	1	XVal Session 28-Typing - Text-1		2012-07-11 18:18:28.615000
	Edit pad (rev 820)		Bob	cv404	XVal Session 28	1	XVal Session 28-Typing - Text-1		2012-07-11 18:18:28.811000
	Edit pad (rev 821)		jeral	cv311	XVal Session 28	1	XVal Session 28-Typing - Text-1		2012-07-11 18:18:28.968000
	Edit pad (rev 822)		charles	cv410	XVal Session 28	1	XVal Session 28-Typing - Text-1		2012-07-11 18:18:29.115000
	Edit pad (rev 823)		Bob	cv404	XVal Session 28	1	XVal Session 28-Typing - Text-1		2012-07-11 18:18:29.320000
	Edit pad (rev 824)		jeral	cv311	XVal Session 28	1	XVal Session 28-Typing - Text-1		2012-07-11 18:18:29.469000
	Edit pad (rev 825)		charles	cv410	XVal Session 28	1	XVal Session 28-Typing - Text-1		2012-07-11 18:18:29.616000
	Edit pad (rev 826)		jeral	cv311	XVal Session 28	1	XVal Session 28-Typing - Text-1		2012-07-11 18:18:29.969000
	Edit pad (rev 827)		charles	cv410	XVal Session 28	1	XVal Session 28-Typing - Text-1		2012-07-11 18:18:30.115000
	Edit pad (rev 828)		Bob	cv404	XVal Session 28	1	XVal Session 28-Typing - Text-1		2012-07-11 18:18:30.519000
	Edit pad (rev 829)		jeral	cv311	XVal Session 28	1	XVal Session 28-Typing - Text-1		2012-07-11 18:18:30.531000
	Edit pad (rev 830)		charles	cv410	XVal Session 28	1	XVal Session 28-Typing - Text-1		2012-07-11 18:18:30.615000
	Edit pad (rev 831)		jeral	cv311	XVal Session 28	1	XVal Session 28-Typing - Text-1		2012-07-11 18:18:31.032000
	Edit pad (rev 832)		charles	cv410	XVal Session 28	1	XVal Session 28-Typing - Text-1		2012-07-11 18:18:31.115000
	Edit pad (rev 833)		Bob	cv404	XVal Session 28	1	XVal Session 28-Typing - Text-1		2012-07-11 18:18:31.142000
	Edit pad (rev 834)		jeral	cv311	XVal Session 28	1	XVal Session 28-Typing - Text-1		2012-07-11 18:18:31.533000
	Edit pad (rev 835)		charles	cv410	XVal Session 28	1	XVal Session 28-Typing - Text-1		2012-07-11 18:18:31.616000
	Edit pad (rev 836)		Bob	cv404	XVal Session 28	1	XVal Session 28-Typing - Text-1		2012-07-11 18:18:31.646000
	Edit pad (rev 837)		charles	cv410	XVal Session 28	1	XVal Session 28-Typing - Text-1		2012-07-11 18:18:32.116000
	Edit pad (rev 838)		Bob	cv404	XVal Session 28	1	XVal Session 28-Typing - Text-1		2012-07-11 18:18:32.148000
	Edit pad (rev 839)		charles	cv410	XVal Session 28	1	XVal Session 28-Typing - Text-1		2012-07-11 18:18:32.615000
	Edit pad (rev 840)		Bob	cv404	XVal Session 28	1	XVal Session 28-Typing - Text-1		2012-07-11 18:18:32.647000
	Edit pad (rev 841)		charles	cv410	XVal Session 28	1	XVal Session 28-Typing - Text-1		2012-07-11 18:18:33.117000
	Edit pad (rev 842)		Bob	cv404	XVal Session 28	1	XVal Session 28-Typing - Text-1		2012-07-11 18:18:33.149000
	Edit pad (rev 843)		jeral	cv311	XVal Session 28	1	XVal Session 28-Typing - Text-1		2012-07-11 18:18:33.163000
	Edit pad (rev 844)		charles	cv410	XVal Session 28	1	XVal Session 28-Typing - Text-1		2012-07-11 18:18:33.616000
	Edit pad (rev 845)		Bob	cv404	XVal Session 28	1	XVal Session 28-Typing - Text-1		2012-07-11 18:18:33.649000
	Edit pad (rev 846)		jeral	cv311	XVal Session 28	1	XVal Session 28-Typing - Text-1		2012-07-11 18:18:33.671000
	Edit pad (rev 847)		charles	cv410	XVal Session 28	1	XVal Session 28-Typing - Text-1		2012-07-11 18:18:34.117000
	Edit pad (rev 848)		Bob	cv404	XVal Session 28	1	XVal Session 28-Typing - Text-1		2012-07-11 18:18:34.150000
	Edit pad (rev 849)		jeral	cv311	XVal Session 28	1	XVal Session 28-Typing - Text-1		2012-07-11 18:18:34.172000
	Edit pad (rev 850)		charles	cv410	XVal Session 28	1	XVal Session 28-Typing - Text-1		2012-07-11 18:18:34.616000
	Edit pad (rev 851)		Bob	cv404	XVal Session 28	1	XVal Session 28-Typing - Text-1		2012-07-11 18:18:34.649000
	Edit pad (rev 852)		jeral	cv311	XVal Session 28	1	XVal Session 28-Typing - Text-1		2012-07-11 18:18:34.674000
	Edit pad (rev 853)		charles	cv410	XVal Session 28	1	XVal Session 28-Typing - Text-1		2012-07-11 18:18:35.117000
	Edit pad (rev 854)		Bob	cv404	XVal Session 28	1	XVal Session 28-Typing - Text-1		2012-07-11 18:18:35.148000
	Edit pad (rev 855)		jeral	cv311	XVal Session 28	1	XVal Session 28-Typing - Text-1		2012-07-11 18:18:35.180000
	Edit pad (rev 856)		charles	cv410	XVal Session 28	1	XVal Session 28-Typing - Text-1		2012-07-11 18:18:35.616000
	Edit pad (rev 857)		Bob	cv404	XVal Session 28	1	XVal Session 28-Typing - Text-1		2012-07-11 18:18:35.655000
	Edit pad (rev 858)		jeral	cv311	XVal Session 28	1	XVal Session 28-Typing - Text-1		2012-07-11 18:18:35.687000
	Edit pad (rev 859)		charles	cv410	XVal Session 28	1	XVal Session 28-Typing - Text-1		2012-07-11 18:18:36.116000
	Edit pad (rev 860)		Bob	cv404	XVal Session 28	1	XVal Session 28-Typing - Text-1		2012-07-11 18:18:36.183000
	Edit pad (rev 861)		jeral	cv311	XVal Session 28	1	XVal Session 28-Typing - Text-1		2012-07-11 18:18:36.190000
	Edit pad (rev 862)		charles	cv410	XVal Session 28	1	XVal Session 28-Typing - Text-1		2012-07-11 18:18:36.616000
	Edit pad (rev 863)		Bob	cv404	XVal Session 28	1	XVal Session 28-Typing - Text-1		2012-07-11 18:18:36.664000
	Edit pad (rev 864)		jeral	cv311	XVal Session 28	1	XVal Session 28-Typing - Text-1		2012-07-11 18:18:36.691000
	Edit pad (rev 865)		charles	cv410	XVal Session 28	1	XVal Session 28-Typing - Text-1		2012-07-11 18:18:37.117000
	Edit pad (rev 866)		Bob	cv404	XVal Session 28	1	XVal Session 28-Typing - Text-1		2012-07-11 18:18:37.163000
	Edit pad (rev 867)		jeral	cv311	XVal Session 28	1	XVal Session 28-Typing - Text-1		2012-07-11 18:18:37.198000
	Edit pad (rev 868)		charles	cv410	XVal Session 28	1	XVal Session 28-Typing - Text-1		2012-07-11 18:18:37.616000
	Edit pad (rev 869)		Bob	cv404	XVal Session 28	1	XVal Session 28-Typing - Text-1		2012-07-11 18:18:37.663000
	Edit pad (rev 870)		jeral	cv311	XVal Session 28	1	XVal Session 28-Typing - Text-1		2012-07-11 18:18:37.704000
	Edit pad (rev 871)		charles	cv410	XVal Session 28	1	XVal Session 28-Typing - Text-1		2012-07-11 18:18:38.116000
	Edit pad (rev 872)		jeral	cv311	XVal Session 28	1	XVal Session 28-Typing - Text-1		2012-07-11 18:18:38.204000
	Edit pad (rev 873)		charles	cv410	XVal Session 28	1	XVal Session 28-Typing - Text-1		2012-07-11 18:18:38.616000
	Edit pad (rev 874)		charles	cv410	XVal Session 28	1	XVal Session 28-Typing - Text-1		2012-07-11 18:18:39.123000
	Edit pad (rev 875)		Xing	cv400	XVal Session 28	1	XVal Session 28-Typing - Text-1		2012-07-11 18:18:39.514000
	Edit pad (rev 876)		charles	cv410	XVal Session 28	1	XVal Session 28-Typing - Text-1		2012-07-11 18:18:39.630000
	Edit pad (rev 877)		charles	cv410	XVal Session 28	1	XVal Session 28-Typing - Text-1		2012-07-11 18:18:40.171000
	Edit pad (rev 878)		jeral	cv311	XVal Session 28	1	XVal Session 28-Typing - Text-1		2012-07-11 18:18:40.216000
	Edit pad (rev 879)		jeral	cv311	XVal Session 28	1	XVal Session 28-Typing - Text-1		2012-07-11 18:18:40.719000
	Edit pad (rev 880)		Bob	cv404	XVal Session 28	1	XVal Session 28-Typing - Text-1		2012-07-11 18:18:40.781000
	Edit pad (rev 881)		charles	cv410	XVal Session 28	1	XVal Session 28-Typing - Text-1		2012-07-11 18:18:41.036000
	Edit pad (rev 882)		charles	cv410	XVal Session 28	1	XVal Session 28-Typing - Text-1		2012-07-11 18:18:41.538000
	Edit pad (rev 883)		charles	cv410	XVal Session 28	1	XVal Session 28-Typing - Text-1		2012-07-11 18:18:42.039000
	Edit pad (rev 884)		Bob	cv404	XVal Session 28	1	XVal Session 28-Typing - Text-1		2012-07-11 18:18:42.293000
	Edit pad (rev 885)		charles	cv410	XVal Session 28	1	XVal Session 28-Typing - Text-1		2012-07-11 18:18:42.538000
	Edit pad (rev 886)		jeral	cv311	XVal Session 28	1	XVal Session 28-Typing - Text-1		2012-07-11 18:18:42.751000
	Edit pad (rev 887)		Bob	cv404	XVal Session 28	1	XVal Session 28-Typing - Text-1		2012-07-11 18:18:42.795000
	Edit pad (rev 888)		charles	cv410	XVal Session 28	1	XVal Session 28-Typing - Text-1		2012-07-11 18:18:43.038000
	Edit pad (rev 889)		jeral	cv311	XVal Session 28	1	XVal Session 28-Typing - Text-1		2012-07-11 18:18:43.251000
	Edit pad (rev 890)		Bob	cv404	XVal Session 28	1	XVal Session 28-Typing - Text-1		2012-07-11 18:18:43.294000
	Edit pad (rev 891)		charles	cv410	XVal Session 28	1	XVal Session 28-Typing - Text-1		2012-07-11 18:18:43.539000
	Edit pad (rev 892)		Xing	cv400	XVal Session 28	1	XVal Session 28-Typing - Text-1		2012-07-11 18:18:43.667000
	Edit pad (rev 893)		jeral	cv311	XVal Session 28	1	XVal Session 28-Typing - Text-1		2012-07-11 18:18:43.765000
	Edit pad (rev 894)		Bob	cv404	XVal Session 28	1	XVal Session 28-Typing - Text-1		2012-07-11 18:18:43.954000
	Edit pad (rev 895)		charles	cv410	XVal Session 28	1	XVal Session 28-Typing - Text-1		2012-07-11 18:18:44.037000
	Edit pad (rev 896)		Xing	cv400	XVal Session 28	1	XVal Session 28-Typing - Text-1		2012-07-11 18:18:44.166000
	Edit pad (rev 897)		jeral	cv311	XVal Session 28	1	XVal Session 28-Typing - Text-1		2012-07-11 18:18:44.265000
	Edit pad (rev 898)		Bob	cv404	XVal Session 28	1	XVal Session 28-Typing - Text-1		2012-07-11 18:18:44.460000
	Edit pad (rev 899)		charles	cv410	XVal Session 28	1	XVal Session 28-Typing - Text-1		2012-07-11 18:18:44.536000
	Edit pad (rev 900)		Bob	cv404	XVal Session 28	1	XVal Session 28-Typing - Text-1		2012-07-11 18:18:44.961000
	Edit pad (rev 901)		charles	cv410	XVal Session 28	1	XVal Session 28-Typing - Text-1		2012-07-11 18:18:45.045000
	Edit pad (rev 902)		jeral	cv311	XVal Session 28	1	XVal Session 28-Typing - Text-1		2012-07-11 18:18:45.085000
	Edit pad (rev 903)		Bob	cv404	XVal Session 28	1	XVal Session 28-Typing - Text-1		2012-07-11 18:18:45.460000
	Edit pad (rev 904)		charles	cv410	XVal Session 28	1	XVal Session 28-Typing - Text-1		2012-07-11 18:18:45.551000
	Edit pad (rev 905)		jeral	cv311	XVal Session 28	1	XVal Session 28-Typing - Text-1		2012-07-11 18:18:45.584000
	Edit pad (rev 906)		Bob	cv404	XVal Session 28	1	XVal Session 28-Typing - Text-1		2012-07-11 18:18:45.966000
	Edit pad (rev 907)		Xing	cv400	XVal Session 28	1	XVal Session 28-Typing - Text-1		2012-07-11 18:18:46.071000
	Edit pad (rev 908)		charles	cv410	XVal Session 28	1	XVal Session 28-Typing - Text-1		2012-07-11 18:18:46.079000
	Edit pad (rev 909)		jeral	cv311	XVal Session 28	1	XVal Session 28-Typing - Text-1		2012-07-11 18:18:46.084000
	Edit pad (rev 910)		Bob	cv404	XVal Session 28	1	XVal Session 28-Typing - Text-1		2012-07-11 18:18:46.474000
	Edit pad (rev 911)		jeral	cv311	XVal Session 28	1	XVal Session 28-Typing - Text-1		2012-07-11 18:18:46.593000
	Edit pad (rev 912)		jeral	cv311	XVal Session 28	1	XVal Session 28-Typing - Text-1		2012-07-11 18:18:47.096000
	Edit pad (rev 913)		charles	cv410	XVal Session 28	1	XVal Session 28-Typing - Text-1		2012-07-11 18:18:47.130000
	Edit pad (rev 914)		charles	cv410	XVal Session 28	1	XVal Session 28-Typing - Text-1		2012-07-11 18:18:47.169000
	Edit pad (rev 915)		jeral	cv311	XVal Session 28	1	XVal Session 28-Typing - Text-1		2012-07-11 18:18:47.697000
	Edit pad (rev 916)		charles	cv410	XVal Session 28	1	XVal Session 28-Typing - Text-1		2012-07-11 18:18:47.910000
	Edit pad (rev 917)		Bob	cv404	XVal Session 28	1	XVal Session 28-Typing - Text-1		2012-07-11 18:18:47.967000
	Edit pad (rev 918)		jeral	cv311	XVal Session 28	1	XVal Session 28-Typing - Text-1		2012-07-11 18:18:48.204000
	Edit pad (rev 919)		charles	cv410	XVal Session 28	1	XVal Session 28-Typing - Text-1		2012-07-11 18:18:48.414000
	Edit pad (rev 920)		Xing	cv400	XVal Session 28	1	XVal Session 28-Typing - Text-1		2012-07-11 18:18:48.459000
	Edit pad (rev 921)		jeral	cv311	XVal Session 28	1	XVal Session 28-Typing - Text-1		2012-07-11 18:18:48.731000
	Edit pad (rev 922)		charles	cv410	XVal Session 28	1	XVal Session 28-Typing - Text-1		2012-07-11 18:18:48.912000
	Edit pad (rev 923)		Bob	cv404	XVal Session 28	1	XVal Session 28-Typing - Text-1		2012-07-11 18:18:48.931000
	Edit pad (rev 924)		Xing	cv400	XVal Session 28	1	XVal Session 28-Typing - Text-1		2012-07-11 18:18:48.976000
	Edit pad (rev 925)		jeral	cv311	XVal Session 28	1	XVal Session 28-Typing - Text-1		2012-07-11 18:18:49.221000
	Edit pad (rev 926)		charles	cv410	XVal Session 28	1	XVal Session 28-Typing - Text-1		2012-07-11 18:18:49.411000
	Edit pad (rev 927)		Bob	cv404	XVal Session 28	1	XVal Session 28-Typing - Text-1		2012-07-11 18:18:49.431000
	Edit pad (rev 928)		Xing	cv400	XVal Session 28	1	XVal Session 28-Typing - Text-1		2012-07-11 18:18:49.479000
	Edit pad (rev 929)		jeral	cv311	XVal Session 28	1	XVal Session 28-Typing - Text-1		2012-07-11 18:18:49.734000
	Edit pad (rev 930)		charles	cv410	XVal Session 28	1	XVal Session 28-Typing - Text-1		2012-07-11 18:18:49.911000
	Edit pad (rev 931)		Xing	cv400	XVal Session 28	1	XVal Session 28-Typing - Text-1		2012-07-11 18:18:49.976000
	Edit pad (rev 932)		jeral	cv311	XVal Session 28	1	XVal Session 28-Typing - Text-1		2012-07-11 18:18:50.234000
	Edit pad (rev 933)		charles	cv410	XVal Session 28	1	XVal Session 28-Typing - Text-1		2012-07-11 18:18:50.411000
	Edit pad (rev 934)		Xing	cv400	XVal Session 28	1	XVal Session 28-Typing - Text-1		2012-07-11 18:18:50.477000
	Edit pad (rev 935)		Bob	cv404	XVal Session 28	1	XVal Session 28-Typing - Text-1		2012-07-11 18:18:50.508000
	Edit pad (rev 936)		jeral	cv311	XVal Session 28	1	XVal Session 28-Typing - Text-1		2012-07-11 18:18:50.735000
	Edit pad (rev 937)		charles	cv410	XVal Session 28	1	XVal Session 28-Typing - Text-1		2012-07-11 18:18:50.913000
	Edit pad (rev 938)		Xing	cv400	XVal Session 28	1	XVal Session 28-Typing - Text-1		2012-07-11 18:18:50.985000
	Edit pad (rev 939)		Bob	cv404	XVal Session 28	1	XVal Session 28-Typing - Text-1		2012-07-11 18:18:51.015000
	Edit pad (rev 940)		jeral	cv311	XVal Session 28	1	XVal Session 28-Typing - Text-1		2012-07-11 18:18:51.235000
	Edit pad (rev 941)		charles	cv410	XVal Session 28	1	XVal Session 28-Typing - Text-1		2012-07-11 18:18:51.413000
	Edit pad (rev 942)		Xing	cv400	XVal Session 28	1	XVal Session 28-Typing - Text-1		2012-07-11 18:18:51.487000
	Edit pad (rev 943)		Bob	cv404	XVal Session 28	1	XVal Session 28-Typing - Text-1		2012-07-11 18:18:51.522000
	Edit pad (rev 944)		charles	cv410	XVal Session 28	1	XVal Session 28-Typing - Text-1		2012-07-11 18:18:51.913000
	Edit pad (rev 945)		Xing	cv400	XVal Session 28	1	XVal Session 28-Typing - Text-1		2012-07-11 18:18:52
	Edit pad (rev 946)		Bob	cv404	XVal Session 28	1	XVal Session 28-Typing - Text-1		2012-07-11 18:18:52.021000
	Edit pad (rev 947)		charles	cv410	XVal Session 28	1	XVal Session 28-Typing - Text-1		2012-07-11 18:18:52.413000
	Edit pad (rev 948)		Xing	cv400	XVal Session 28	1	XVal Session 28-Typing - Text-1		2012-07-11 18:18:52.508000
	Edit pad (rev 949)		Bob	cv404	XVal Session 28	1	XVal Session 28-Typing - Text-1		2012-07-11 18:18:52.531000
	Edit pad (rev 950)		Xing	cv400	XVal Session 28	1	XVal Session 28-Typing - Text-1		2012-07-11 18:18:53.010000
	Edit pad (rev 951)		Bob	cv404	XVal Session 28	1	XVal Session 28-Typing - Text-1		2012-07-11 18:18:53.039000
	Edit pad (rev 952)		jeral	cv311	XVal Session 28	1	XVal Session 28-Typing - Text-1		2012-07-11 18:18:53.278000
	Edit pad (rev 953)		Xing	cv400	XVal Session 28	1	XVal Session 28-Typing - Text-1		2012-07-11 18:18:53.510000
	Edit pad (rev 954)		Bob	cv404	XVal Session 28	1	XVal Session 28-Typing - Text-1		2012-07-11 18:18:53.539000
	Edit pad (rev 955)		charles	cv410	XVal Session 28	1	XVal Session 28-Typing - Text-1		2012-07-11 18:18:53.549000
	Edit pad (rev 956)		Xing	cv400	XVal Session 28	1	XVal Session 28-Typing - Text-1		2012-07-11 18:18:54.010000
	Edit pad (rev 957)		Bob	cv404	XVal Session 28	1	XVal Session 28-Typing - Text-1		2012-07-11 18:18:54.042000
	Edit pad (rev 958)		charles	cv410	XVal Session 28	1	XVal Session 28-Typing - Text-1		2012-07-11 18:18:54.054000
	Edit pad (rev 959)		charles	cv410	XVal Session 28	1	XVal Session 28-Typing - Text-1		2012-07-11 18:18:54.554000
	Edit pad (rev 960)		Bob	cv404	XVal Session 28	1	XVal Session 28-Typing - Text-1		2012-07-11 18:18:54.556000
	Edit pad (rev 961)		jeral	cv311	XVal Session 28	1	XVal Session 28-Typing - Text-1		2012-07-11 18:18:54.656000
	Edit pad (rev 962)		Xing	cv400	XVal Session 28	1	XVal Session 28-Typing - Text-1		2012-07-11 18:18:54.943000
	Edit pad (rev 963)		charles	cv410	XVal Session 28	1	XVal Session 28-Typing - Text-1		2012-07-11 18:18:55.052000
	Edit pad (rev 964)		Bob	cv404	XVal Session 28	1	XVal Session 28-Typing - Text-1		2012-07-11 18:18:55.054000
	Edit pad (rev 965)		jeral	cv311	XVal Session 28	1	XVal Session 28-Typing - Text-1		2012-07-11 18:18:55.157000
	Edit pad (rev 966)		Xing	cv400	XVal Session 28	1	XVal Session 28-Typing - Text-1		2012-07-11 18:18:55.450000
	Edit pad (rev 967)		Bob	cv404	XVal Session 28	1	XVal Session 28-Typing - Text-1		2012-07-11 18:18:55.553000
	Edit pad (rev 968)		charles	cv410	XVal Session 28	1	XVal Session 28-Typing - Text-1		2012-07-11 18:18:55.554000
	Edit pad (rev 969)		jeral	cv311	XVal Session 28	1	XVal Session 28-Typing - Text-1		2012-07-11 18:18:55.656000
	Edit pad (rev 970)		Xing	cv400	XVal Session 28	1	XVal Session 28-Typing - Text-1		2012-07-11 18:18:55.949000
	Edit pad (rev 971)		charles	cv410	XVal Session 28	1	XVal Session 28-Typing - Text-1		2012-07-11 18:18:56.052000
	Edit pad (rev 972)		Bob	cv404	XVal Session 28	1	XVal Session 28-Typing - Text-1		2012-07-11 18:18:56.054000
	Edit pad (rev 973)		jeral	cv311	XVal Session 28	1	XVal Session 28-Typing - Text-1		2012-07-11 18:18:56.156000
	Edit pad (rev 974)		Xing	cv400	XVal Session 28	1	XVal Session 28-Typing - Text-1		2012-07-11 18:18:56.465000
	Edit pad (rev 975)		Bob	cv404	XVal Session 28	1	XVal Session 28-Typing - Text-1		2012-07-11 18:18:56.552000
	Edit pad (rev 976)		charles	cv410	XVal Session 28	1	XVal Session 28-Typing - Text-1		2012-07-11 18:18:56.554000
	Edit pad (rev 977)		jeral	cv311	XVal Session 28	1	XVal Session 28-Typing - Text-1		2012-07-11 18:18:56.657000
	Edit pad (rev 978)		charles	cv410	XVal Session 28	1	XVal Session 28-Typing - Text-1		2012-07-11 18:18:57.054000
	Edit pad (rev 979)		Bob	cv404	XVal Session 28	1	XVal Session 28-Typing - Text-1		2012-07-11 18:18:57.056000
	Edit pad (rev 980)		Xing	cv400	XVal Session 28	1	XVal Session 28-Typing - Text-1		2012-07-11 18:18:57.129000
	Edit pad (rev 981)		charles	cv410	XVal Session 28	1	XVal Session 28-Typing - Text-1		2012-07-11 18:18:57.597000
	Edit pad (rev 982)		Xing	cv400	XVal Session 28	1	XVal Session 28-Typing - Text-1		2012-07-11 18:18:57.643000
	Edit pad (rev 983)		jeral	cv311	XVal Session 28	1	XVal Session 28-Typing - Text-1		2012-07-11 18:18:57.820000
	Edit pad (rev 984)		charles	cv410	XVal Session 28	1	XVal Session 28-Typing - Text-1		2012-07-11 18:18:58.101000
	Edit pad (rev 985)		Xing	cv400	XVal Session 28	1	XVal Session 28-Typing - Text-1		2012-07-11 18:18:58.149000
	Edit pad (rev 986)		jeral	cv311	XVal Session 28	1	XVal Session 28-Typing - Text-1		2012-07-11 18:18:58.327000
	Edit pad (rev 987)		Bob	cv404	XVal Session 28	1	XVal Session 28-Typing - Text-1		2012-07-11 18:18:58.399000
	Edit pad (rev 988)		charles	cv410	XVal Session 28	1	XVal Session 28-Typing - Text-1		2012-07-11 18:18:58.601000
	Edit pad (rev 989)		Xing	cv400	XVal Session 28	1	XVal Session 28-Typing - Text-1		2012-07-11 18:18:58.671000
	Edit pad (rev 990)		jeral	cv311	XVal Session 28	1	XVal Session 28-Typing - Text-1		2012-07-11 18:18:58.828000
	Edit pad (rev 991)		Bob	cv404	XVal Session 28	1	XVal Session 28-Typing - Text-1		2012-07-11 18:18:58.956000
	Edit pad (rev 992)		charles	cv410	XVal Session 28	1	XVal Session 28-Typing - Text-1		2012-07-11 18:18:59.100000
	Edit pad (rev 993)		Xing	cv400	XVal Session 28	1	XVal Session 28-Typing - Text-1		2012-07-11 18:18:59.181000
	Edit pad (rev 994)		jeral	cv311	XVal Session 28	1	XVal Session 28-Typing - Text-1		2012-07-11 18:18:59.329000
	Edit pad (rev 995)		Bob	cv404	XVal Session 28	1	XVal Session 28-Typing - Text-1		2012-07-11 18:18:59.459000
	Edit pad (rev 996)		charles	cv410	XVal Session 28	1	XVal Session 28-Typing - Text-1		2012-07-11 18:18:59.599000
	Edit pad (rev 997)		Xing	cv400	XVal Session 28	1	XVal Session 28-Typing - Text-1		2012-07-11 18:18:59.682000
	Edit pad (rev 998)		jeral	cv311	XVal Session 28	1	XVal Session 28-Typing - Text-1		2012-07-11 18:18:59.829000
	Edit pad (rev 999)		Bob	cv404	XVal Session 28	1	XVal Session 28-Typing - Text-1		2012-07-11 18:18:59.959000
	Edit pad (rev 1000)		charles	cv410	XVal Session 28	1	XVal Session 28-Typing - Text-1		2012-07-11 18:19:00.099000
	Edit pad (rev 1001)		Xing	cv400	XVal Session 28	1	XVal Session 28-Typing - Text-1		2012-07-11 18:19:00.196000
	Edit pad (rev 1002)		jeral	cv311	XVal Session 28	1	XVal Session 28-Typing - Text-1		2012-07-11 18:19:00.329000
	Edit pad (rev 1003)		Bob	cv404	XVal Session 28	1	XVal Session 28-Typing - Text-1		2012-07-11 18:19:00.460000
	Edit pad (rev 1004)		charles	cv410	XVal Session 28	1	XVal Session 28-Typing - Text-1		2012-07-11 18:19:00.600000
	Edit pad (rev 1005)		Xing	cv400	XVal Session 28	1	XVal Session 28-Typing - Text-1		2012-07-11 18:19:00.696000
	Edit pad (rev 1006)		jeral	cv311	XVal Session 28	1	XVal Session 28-Typing - Text-1		2012-07-11 18:19:00.829000
	Edit pad (rev 1007)		Bob	cv404	XVal Session 28	1	XVal Session 28-Typing - Text-1		2012-07-11 18:19:00.961000
	Edit pad (rev 1008)		charles	cv410	XVal Session 28	1	XVal Session 28-Typing - Text-1		2012-07-11 18:19:01.099000
	Edit pad (rev 1009)		jeral	cv311	XVal Session 28	1	XVal Session 28-Typing - Text-1		2012-07-11 18:19:01.329000
	Edit pad (rev 1010)		jeral	cv311	XVal Session 28	1	XVal Session 28-Typing - Text-1		2012-07-11 18:19:01.978000
	Edit pad (rev 1011)		Bob	cv404	XVal Session 28	1	XVal Session 28-Typing - Text-1		2012-07-11 18:19:02.289000
	Edit pad (rev 1012)		Xing	cv400	XVal Session 28	1	XVal Session 28-Typing - Text-1		2012-07-11 18:19:02.528000
	Edit pad (rev 1013)		Xing	cv400	XVal Session 28	1	XVal Session 28-Typing - Text-1		2012-07-11 18:19:03.045000
	Edit pad (rev 1014)		Bob	cv404	XVal Session 28	1	XVal Session 28-Typing - Text-1		2012-07-11 18:19:03.061000
	Edit pad (rev 1015)		jeral	cv311	XVal Session 28	1	XVal Session 28-Typing - Text-1		2012-07-11 18:19:03.473000
	Edit pad (rev 1016)		Xing	cv400	XVal Session 28	1	XVal Session 28-Typing - Text-1		2012-07-11 18:19:03.549000
	Edit pad (rev 1017)		Bob	cv404	XVal Session 28	1	XVal Session 28-Typing - Text-1		2012-07-11 18:19:03.573000
	Edit pad (rev 1018)		jeral	cv311	XVal Session 28	1	XVal Session 28-Typing - Text-1		2012-07-11 18:19:03.976000
	Edit pad (rev 1019)		Xing	cv400	XVal Session 28	1	XVal Session 28-Typing - Text-1		2012-07-11 18:19:04.056000
	Edit pad (rev 1020)		charles	cv410	XVal Session 28	1	XVal Session 28-Typing - Text-1		2012-07-11 18:19:04.221000
	Edit pad (rev 1021)		jeral	cv311	XVal Session 28	1	XVal Session 28-Typing - Text-1		2012-07-11 18:19:04.477000
	Edit pad (rev 1022)		Xing	cv400	XVal Session 28	1	XVal Session 28-Typing - Text-1		2012-07-11 18:19:04.560000
	Edit pad (rev 1023)		charles	cv410	XVal Session 28	1	XVal Session 28-Typing - Text-1		2012-07-11 18:19:04.726000
	Edit pad (rev 1024)		Bob	cv404	XVal Session 28	1	XVal Session 28-Typing - Text-1		2012-07-11 18:19:04.802000
	Edit pad (rev 1025)		jeral	cv311	XVal Session 28	1	XVal Session 28-Typing - Text-1		2012-07-11 18:19:04.985000
	Edit pad (rev 1026)		Xing	cv400	XVal Session 28	1	XVal Session 28-Typing - Text-1		2012-07-11 18:19:05.070000
	Edit pad (rev 1027)		charles	cv410	XVal Session 28	1	XVal Session 28-Typing - Text-1		2012-07-11 18:19:05.226000
	Edit pad (rev 1028)		Bob	cv404	XVal Session 28	1	XVal Session 28-Typing - Text-1		2012-07-11 18:19:05.304000
	Edit pad (rev 1029)		charles	cv410	XVal Session 28	1	XVal Session 28-Typing - Text-1		2012-07-11 18:19:05.730000
	Edit pad (rev 1030)		Bob	cv404	XVal Session 28	1	XVal Session 28-Typing - Text-1		2012-07-11 18:19:05.804000
	Edit pad (rev 1031)		jeral	cv311	XVal Session 28	1	XVal Session 28-Typing - Text-1		2012-07-11 18:19:05.867000
	Edit pad (rev 1032)		charles	cv410	XVal Session 28	1	XVal Session 28-Typing - Text-1		2012-07-11 18:19:06.242000
	Edit pad (rev 1033)		Bob	cv404	XVal Session 28	1	XVal Session 28-Typing - Text-1		2012-07-11 18:19:06.303000
	Edit pad (rev 1034)		jeral	cv311	XVal Session 28	1	XVal Session 28-Typing - Text-1		2012-07-11 18:19:06.374000
	Edit pad (rev 1035)		charles	cv410	XVal Session 28	1	XVal Session 28-Typing - Text-1		2012-07-11 18:19:06.742000
	Edit pad (rev 1036)		Xing	cv400	XVal Session 28	1	XVal Session 28-Typing - Text-1		2012-07-11 18:19:06.985000
	Edit pad (rev 1037)		jeral	cv311	XVal Session 28	1	XVal Session 28-Typing - Text-1		2012-07-11 18:19:06.990000
	Edit pad (rev 1038)		charles	cv410	XVal Session 28	1	XVal Session 28-Typing - Text-1		2012-07-11 18:19:07.241000
	Edit pad (rev 1039)		jeral	cv311	XVal Session 28	1	XVal Session 28-Typing - Text-1		2012-07-11 18:19:07.448000
	Edit pad (rev 1040)		Xing	cv400	XVal Session 28	1	XVal Session 28-Typing - Text-1		2012-07-11 18:19:07.579000
	Edit pad (rev 1041)		charles	cv410	XVal Session 28	1	XVal Session 28-Typing - Text-1		2012-07-11 18:19:07.740000
	Edit pad (rev 1042)		jeral	cv311	XVal Session 28	1	XVal Session 28-Typing - Text-1		2012-07-11 18:19:07.953000
	Edit pad (rev 1043)		Bob	cv404	XVal Session 28	1	XVal Session 28-Typing - Text-1		2012-07-11 18:19:08.044000
	Edit pad (rev 1044)		Xing	cv400	XVal Session 28	1	XVal Session 28-Typing - Text-1		2012-07-11 18:19:08.086000
	Edit pad (rev 1045)		charles	cv410	XVal Session 28	1	XVal Session 28-Typing - Text-1		2012-07-11 18:19:08.242000
	Edit pad (rev 1046)		jeral	cv311	XVal Session 28	1	XVal Session 28-Typing - Text-1		2012-07-11 18:19:08.460000
	Edit pad (rev 1047)		Bob	cv404	XVal Session 28	1	XVal Session 28-Typing - Text-1		2012-07-11 18:19:08.571000
	Edit pad (rev 1048)		Xing	cv400	XVal Session 28	1	XVal Session 28-Typing - Text-1		2012-07-11 18:19:08.703000
	Edit pad (rev 1049)		charles	cv410	XVal Session 28	1	XVal Session 28-Typing - Text-1		2012-07-11 18:19:08.740000
	Edit pad (rev 1050)		Bob	cv404	XVal Session 28	1	XVal Session 28-Typing - Text-1		2012-07-11 18:19:09.072000
	Edit pad (rev 1051)		charles	cv410	XVal Session 28	1	XVal Session 28-Typing - Text-1		2012-07-11 18:19:09.239000
	Edit pad (rev 1052)		Bob	cv404	XVal Session 28	1	XVal Session 28-Typing - Text-1		2012-07-11 18:19:09.577000
	Edit pad (rev 1053)		Bob	cv404	XVal Session 28	1	XVal Session 28-Typing - Text-1		2012-07-11 18:19:10.085000
	Edit pad (rev 1054)		charles	cv410	XVal Session 28	1	XVal Session 28-Typing - Text-1		2012-07-11 18:19:10.178000
	Edit pad (rev 1055)		Bob	cv404	XVal Session 28	1	XVal Session 28-Typing - Text-1		2012-07-11 18:19:10.586000
	Edit pad (rev 1056)		charles	cv410	XVal Session 28	1	XVal Session 28-Typing - Text-1		2012-07-11 18:19:10.678000
	Edit pad (rev 1057)		Bob	cv404	XVal Session 28	1	XVal Session 28-Typing - Text-1		2012-07-11 18:19:11.085000
	Edit pad (rev 1058)		charles	cv410	XVal Session 28	1	XVal Session 28-Typing - Text-1		2012-07-11 18:19:11.177000
	Edit pad (rev 1059)		charles	cv410	XVal Session 28	1	XVal Session 28-Typing - Text-1		2012-07-11 18:19:11.679000
	Edit pad (rev 1060)		charles	cv410	XVal Session 28	1	XVal Session 28-Typing - Text-1		2012-07-11 18:19:12.179000
	Edit pad (rev 1061)		Bob	cv404	XVal Session 28	1	XVal Session 28-Typing - Text-1		2012-07-11 18:19:12.219000
	Edit pad (rev 1062)		jeral	cv311	XVal Session 28	1	XVal Session 28-Typing - Text-1		2012-07-11 18:19:12.508000
	Edit pad (rev 1063)		charles	cv410	XVal Session 28	1	XVal Session 28-Typing - Text-1		2012-07-11 18:19:12.679000
	Edit pad (rev 1064)		jeral	cv311	XVal Session 28	1	XVal Session 28-Typing - Text-1		2012-07-11 18:19:13.013000
	Edit pad (rev 1065)		charles	cv410	XVal Session 28	1	XVal Session 28-Typing - Text-1		2012-07-11 18:19:13.183000
	Edit pad (rev 1066)		Bob	cv404	XVal Session 28	1	XVal Session 28-Typing - Text-1		2012-07-11 18:19:13.273000
	Edit pad (rev 1067)		jeral	cv311	XVal Session 28	1	XVal Session 28-Typing - Text-1		2012-07-11 18:19:13.516000
	Edit pad (rev 1068)		charles	cv410	XVal Session 28	1	XVal Session 28-Typing - Text-1		2012-07-11 18:19:13.695000
	Edit pad (rev 1069)		Bob	cv404	XVal Session 28	1	XVal Session 28-Typing - Text-1		2012-07-11 18:19:13.773000
	Edit pad (rev 1070)		jeral	cv311	XVal Session 28	1	XVal Session 28-Typing - Text-1		2012-07-11 18:19:14.016000
	Edit pad (rev 1071)		charles	cv410	XVal Session 28	1	XVal Session 28-Typing - Text-1		2012-07-11 18:19:14.194000
	Edit pad (rev 1072)		Bob	cv404	XVal Session 28	1	XVal Session 28-Typing - Text-1		2012-07-11 18:19:14.274000
	Edit pad (rev 1073)		charles	cv410	XVal Session 28	1	XVal Session 28-Typing - Text-1		2012-07-11 18:19:14.694000
	Edit pad (rev 1074)		Bob	cv404	XVal Session 28	1	XVal Session 28-Typing - Text-1		2012-07-11 18:19:14.772000
	Edit pad (rev 1075)		Xing	cv400	XVal Session 28	1	XVal Session 28-Typing - Text-1		2012-07-11 18:19:14.972000
	Edit pad (rev 1076)		jeral	cv311	XVal Session 28	1	XVal Session 28-Typing - Text-1		2012-07-11 18:19:15.053000
	Edit pad (rev 1077)		charles	cv410	XVal Session 28	1	XVal Session 28-Typing - Text-1		2012-07-11 18:19:15.203000
	Edit pad (rev 1078)		Bob	cv404	XVal Session 28	1	XVal Session 28-Typing - Text-1		2012-07-11 18:19:15.273000
	Edit pad (rev 1079)		Xing	cv400	XVal Session 28	1	XVal Session 28-Typing - Text-1		2012-07-11 18:19:15.478000
	Edit pad (rev 1080)		jeral	cv311	XVal Session 28	1	XVal Session 28-Typing - Text-1		2012-07-11 18:19:15.572000
	Edit pad (rev 1081)		charles	cv410	XVal Session 28	1	XVal Session 28-Typing - Text-1		2012-07-11 18:19:15.710000
	Edit pad (rev 1082)		Bob	cv404	XVal Session 28	1	XVal Session 28-Typing - Text-1		2012-07-11 18:19:15.773000
	Edit pad (rev 1083)		Xing	cv400	XVal Session 28	1	XVal Session 28-Typing - Text-1		2012-07-11 18:19:15.978000
	Edit pad (rev 1084)		charles	cv410	XVal Session 28	1	XVal Session 28-Typing - Text-1		2012-07-11 18:19:16.209000
	Edit pad (rev 1085)		Bob	cv404	XVal Session 28	1	XVal Session 28-Typing - Text-1		2012-07-11 18:19:16.273000
	Edit pad (rev 1086)		Xing	cv400	XVal Session 28	1	XVal Session 28-Typing - Text-1		2012-07-11 18:19:16.479000
	Edit pad (rev 1087)		charles	cv410	XVal Session 28	1	XVal Session 28-Typing - Text-1		2012-07-11 18:19:16.708000
	Edit pad (rev 1088)		Bob	cv404	XVal Session 28	1	XVal Session 28-Typing - Text-1		2012-07-11 18:19:16.779000
	Edit pad (rev 1089)		Xing	cv400	XVal Session 28	1	XVal Session 28-Typing - Text-1		2012-07-11 18:19:17.141000
	Edit pad (rev 1090)		charles	cv410	XVal Session 28	1	XVal Session 28-Typing - Text-1		2012-07-11 18:19:17.209000
	Edit pad (rev 1091)		Bob	cv404	XVal Session 28	1	XVal Session 28-Typing - Text-1		2012-07-11 18:19:17.288000
	Edit pad (rev 1092)		jeral	cv311	XVal Session 28	1	XVal Session 28-Typing - Text-1		2012-07-11 18:19:17.572000
	Edit pad (rev 1093)		Xing	cv400	XVal Session 28	1	XVal Session 28-Typing - Text-1		2012-07-11 18:19:17.649000
	Edit pad (rev 1094)		Bob	cv404	XVal Session 28	1	XVal Session 28-Typing - Text-1		2012-07-11 18:19:17.788000
	Edit pad (rev 1095)		jeral	cv311	XVal Session 28	1	XVal Session 28-Typing - Text-1		2012-07-11 18:19:18.120000
	Edit pad (rev 1096)		Xing	cv400	XVal Session 28	1	XVal Session 28-Typing - Text-1		2012-07-11 18:19:18.150000
	Edit pad (rev 1097)		charles	cv410	XVal Session 28	1	XVal Session 28-Typing - Text-1		2012-07-11 18:19:18.239000
	Edit pad (rev 1098)		Bob	cv404	XVal Session 28	1	XVal Session 28-Typing - Text-1		2012-07-11 18:19:18.287000
	Edit pad (rev 1099)		jeral	cv311	XVal Session 28	1	XVal Session 28-Typing - Text-1		2012-07-11 18:19:18.607000
	Edit pad (rev 1100)		Xing	cv400	XVal Session 28	1	XVal Session 28-Typing - Text-1		2012-07-11 18:19:18.656000
	Edit pad (rev 1101)		charles	cv410	XVal Session 28	1	XVal Session 28-Typing - Text-1		2012-07-11 18:19:18.740000
	Edit pad (rev 1102)		jeral	cv311	XVal Session 28	1	XVal Session 28-Typing - Text-1		2012-07-11 18:19:19.109000
	Edit pad (rev 1103)		charles	cv410	XVal Session 28	1	XVal Session 28-Typing - Text-1		2012-07-11 18:19:19.240000
	Edit pad (rev 1104)		Xing	cv400	XVal Session 28	1	XVal Session 28-Typing - Text-1		2012-07-11 18:19:19.263000
	Edit pad (rev 1105)		charles	cv410	XVal Session 28	1	XVal Session 28-Typing - Text-1		2012-07-11 18:19:19.742000
	Edit pad (rev 1106)		Xing	cv400	XVal Session 28	1	XVal Session 28-Typing - Text-1		2012-07-11 18:19:19.764000
	Edit pad (rev 1107)		Bob	cv404	XVal Session 28	1	XVal Session 28-Typing - Text-1		2012-07-11 18:19:19.849000
	Edit pad (rev 1108)		charles	cv410	XVal Session 28	1	XVal Session 28-Typing - Text-1		2012-07-11 18:19:20.241000
	Edit pad (rev 1109)		Xing	cv400	XVal Session 28	1	XVal Session 28-Typing - Text-1		2012-07-11 18:19:20.275000
	Edit pad (rev 1110)		Bob	cv404	XVal Session 28	1	XVal Session 28-Typing - Text-1		2012-07-11 18:19:20.350000
	Edit pad (rev 1111)		Xing	cv400	XVal Session 28	1	XVal Session 28-Typing - Text-1		2012-07-11 18:19:20.777000
	Edit pad (rev 1112)		Bob	cv404	XVal Session 28	1	XVal Session 28-Typing - Text-1		2012-07-11 18:19:20.851000
	Edit pad (rev 1113)		Xing	cv400	XVal Session 28	1	XVal Session 28-Typing - Text-1		2012-07-11 18:19:21.277000
	Edit pad (rev 1114)		Bob	cv404	XVal Session 28	1	XVal Session 28-Typing - Text-1		2012-07-11 18:19:21.350000
	Edit pad (rev 1115)		jeral	cv311	XVal Session 28	1	XVal Session 28-Typing - Text-1		2012-07-11 18:19:21.565000
	Edit pad (rev 1116)		Bob	cv404	XVal Session 28	1	XVal Session 28-Typing - Text-1		2012-07-11 18:19:21.858000
	Edit pad (rev 1117)		jeral	cv311	XVal Session 28	1	XVal Session 28-Typing - Text-1		2012-07-11 18:19:22.078000
	Edit pad (rev 1118)		Xing	cv400	XVal Session 28	1	XVal Session 28-Typing - Text-1		2012-07-11 18:19:22.161000
	Edit pad (rev 1119)		charles	cv410	XVal Session 28	1	XVal Session 28-Typing - Text-1		2012-07-11 18:19:22.214000
	Edit pad (rev 1120)		Bob	cv404	XVal Session 28	1	XVal Session 28-Typing - Text-1		2012-07-11 18:19:22.367000
	Edit pad (rev 1121)		Xing	cv400	XVal Session 28	1	XVal Session 28-Typing - Text-1		2012-07-11 18:19:22.663000
	Edit pad (rev 1122)		charles	cv410	XVal Session 28	1	XVal Session 28-Typing - Text-1		2012-07-11 18:19:22.730000
	Edit pad (rev 1123)		Bob	cv404	XVal Session 28	1	XVal Session 28-Typing - Text-1		2012-07-11 18:19:22.865000
	Edit pad (rev 1124)		Xing	cv400	XVal Session 28	1	XVal Session 28-Typing - Text-1		2012-07-11 18:19:23.166000
	Edit pad (rev 1125)		charles	cv410	XVal Session 28	1	XVal Session 28-Typing - Text-1		2012-07-11 18:19:23.254000
	Edit pad (rev 1126)		Xing	cv400	XVal Session 28	1	XVal Session 28-Typing - Text-1		2012-07-11 18:19:23.667000
	Edit pad (rev 1127)		Bob	cv404	XVal Session 28	1	XVal Session 28-Typing - Text-1		2012-07-11 18:19:24.094000
	Edit pad (rev 1128)		Xing	cv400	XVal Session 28	1	XVal Session 28-Typing - Text-1		2012-07-11 18:19:24.167000
	Edit pad (rev 1129)		Xing	cv400	XVal Session 28	1	XVal Session 28-Typing - Text-1		2012-07-11 18:19:24.668000
	Edit pad (rev 1130)		Xing	cv400	XVal Session 28	1	XVal Session 28-Typing - Text-1		2012-07-11 18:19:25.166000
	Edit pad (rev 1131)		Bob	cv404	XVal Session 28	1	XVal Session 28-Typing - Text-1		2012-07-11 18:19:25.287000
	Edit pad (rev 1132)		Xing	cv400	XVal Session 28	1	XVal Session 28-Typing - Text-1		2012-07-11 18:19:25.667000
	Edit pad (rev 1133)		jeral	cv311	XVal Session 28	1	XVal Session 28-Typing - Text-1		2012-07-11 18:19:25.756000
	Edit pad (rev 1134)		Bob	cv404	XVal Session 28	1	XVal Session 28-Typing - Text-1		2012-07-11 18:19:25.787000
	Edit pad (rev 1135)		jeral	cv311	XVal Session 28	1	XVal Session 28-Typing - Text-1		2012-07-11 18:19:26.266000
	Edit pad (rev 1136)		Bob	cv404	XVal Session 28	1	XVal Session 28-Typing - Text-1		2012-07-11 18:19:26.289000
	Edit pad (rev 1137)		jeral	cv311	XVal Session 28	1	XVal Session 28-Typing - Text-1		2012-07-11 18:19:26.766000
	Edit pad (rev 1138)		Bob	cv404	XVal Session 28	1	XVal Session 28-Typing - Text-1		2012-07-11 18:19:26.789000
	Edit pad (rev 1139)		jeral	cv311	XVal Session 28	1	XVal Session 28-Typing - Text-1		2012-07-11 18:19:27.266000
	Edit pad (rev 1140)		Bob	cv404	XVal Session 28	1	XVal Session 28-Typing - Text-1		2012-07-11 18:19:27.289000
	Edit pad (rev 1141)		jeral	cv311	XVal Session 28	1	XVal Session 28-Typing - Text-1		2012-07-11 18:19:27.768000
	Edit pad (rev 1142)		Bob	cv404	XVal Session 28	1	XVal Session 28-Typing - Text-1		2012-07-11 18:19:27.789000
	Edit pad (rev 1143)		jeral	cv311	XVal Session 28	1	XVal Session 28-Typing - Text-1		2012-07-11 18:19:28.266000
	Edit pad (rev 1144)		Bob	cv404	XVal Session 28	1	XVal Session 28-Typing - Text-1		2012-07-11 18:19:28.287000
	Edit pad (rev 1145)		jeral	cv311	XVal Session 28	1	XVal Session 28-Typing - Text-1		2012-07-11 18:19:28.766000
	Edit pad (rev 1146)		Bob	cv404	XVal Session 28	1	XVal Session 28-Typing - Text-1		2012-07-11 18:19:28.789000
	Edit pad (rev 1147)		jeral	cv311	XVal Session 28	1	XVal Session 28-Typing - Text-1		2012-07-11 18:19:29.277000
	Edit pad (rev 1148)		Bob	cv404	XVal Session 28	1	XVal Session 28-Typing - Text-1		2012-07-11 18:19:29.289000
	Edit pad (rev 1149)		jeral	cv311	XVal Session 28	1	XVal Session 28-Typing - Text-1		2012-07-11 18:19:29.783000
	Edit pad (rev 1150)		Bob	cv404	XVal Session 28	1	XVal Session 28-Typing - Text-1		2012-07-11 18:19:29.788000
	Edit pad (rev 1151)		Bob	cv404	XVal Session 28	1	XVal Session 28-Typing - Text-1		2012-07-11 18:19:30.289000
	Edit pad (rev 1152)		jeral	cv311	XVal Session 28	1	XVal Session 28-Typing - Text-1		2012-07-11 18:19:30.442000
	Edit pad (rev 1153)		jeral	cv311	XVal Session 28	1	XVal Session 28-Typing - Text-1		2012-07-11 18:19:31.220000
	Edit pad (rev 1154)		jeral	cv311	XVal Session 28	1	XVal Session 28-Typing - Text-1		2012-07-11 18:19:31.719000
	Edit pad (rev 1155)		jeral	cv311	XVal Session 28	1	XVal Session 28-Typing - Text-1		2012-07-11 18:19:32.219000
	Edit pad (rev 1156)		jeral	cv311	XVal Session 28	1	XVal Session 28-Typing - Text-1		2012-07-11 18:19:32.751000
	Edit pad (rev 1157)		jeral	cv311	XVal Session 28	1	XVal Session 28-Typing - Text-1		2012-07-11 18:19:33.220000
	Edit pad (rev 1158)		jeral	cv311	XVal Session 28	1	XVal Session 28-Typing - Text-1		2012-07-11 18:19:33.718000
	Edit pad (rev 1159)		Bob	cv404	XVal Session 28	1	XVal Session 28-Typing - Text-1		2012-07-11 18:19:36.637000
	Edit pad (rev 1160)		jeral	cv311	XVal Session 28	1	XVal Session 28-Typing - Text-1		2012-07-11 18:19:37.154000
	Edit pad (rev 1161)		Bob	cv404	XVal Session 28	1	XVal Session 28-Typing - Text-1		2012-07-11 18:19:37.466000
	Edit pad (rev 1162)		jeral	cv311	XVal Session 28	1	XVal Session 28-Typing - Text-1		2012-07-11 18:19:37.674000
	Edit pad (rev 1163)		Bob	cv404	XVal Session 28	1	XVal Session 28-Typing - Text-1		2012-07-11 18:19:37.976000
	Edit pad (rev 1164)		jeral	cv311	XVal Session 28	1	XVal Session 28-Typing - Text-1		2012-07-11 18:19:38.173000
	Edit pad (rev 1165)		Bob	cv404	XVal Session 28	1	XVal Session 28-Typing - Text-1		2012-07-11 18:19:38.476000
	Edit pad (rev 1166)		jeral	cv311	XVal Session 28	1	XVal Session 28-Typing - Text-1		2012-07-11 18:19:38.673000
	Chat	I start the 4th paragraph !	Xing	cv400	XVal Session 28	1	XVal Session 28-Typing - Text-1		2012-07-11 18:19:38.708000
	Edit pad (rev 1167)		Bob	cv404	XVal Session 28	1	XVal Session 28-Typing - Text-1		2012-07-11 18:19:38.977000
	Edit pad (rev 1168)		jeral	cv311	XVal Session 28	1	XVal Session 28-Typing - Text-1		2012-07-11 18:19:39.173000
	Edit pad (rev 1169)		Bob	cv404	XVal Session 28	1	XVal Session 28-Typing - Text-1		2012-07-11 18:19:39.477000
	Edit pad (rev 1170)		jeral	cv311	XVal Session 28	1	XVal Session 28-Typing - Text-1		2012-07-11 18:19:39.672000
	Edit pad (rev 1171)		jeral	cv311	XVal Session 28	1	XVal Session 28-Typing - Text-1		2012-07-11 18:19:40.179000
	Edit pad (rev 1172)		jeral	cv311	XVal Session 28	1	XVal Session 28-Typing - Text-1		2012-07-11 18:19:40.744000
	Edit pad (rev 1173)		Xing	cv400	XVal Session 28	1	XVal Session 28-Typing - Text-1		2012-07-11 18:19:41.224000
	Edit pad (rev 1174)		jeral	cv311	XVal Session 28	1	XVal Session 28-Typing - Text-1		2012-07-11 18:19:41.248000
	Edit pad (rev 1175)		jeral	cv311	XVal Session 28	1	XVal Session 28-Typing - Text-1		2012-07-11 18:19:41.753000
	Edit pad (rev 1176)		Bob	cv404	XVal Session 28	1	XVal Session 28-Typing - Text-1		2012-07-11 18:19:41.788000
	Edit pad (rev 1177)		Bob	cv404	XVal Session 28	1	XVal Session 28-Typing - Text-1		2012-07-11 18:19:42.289000
	Edit pad (rev 1178)		Xing	cv400	XVal Session 28	1	XVal Session 28-Typing - Text-1		2012-07-11 18:19:42.443000
	Edit pad (rev 1179)		Xing	cv400	XVal Session 28	1	XVal Session 28-Typing - Text-1		2012-07-11 18:19:42.947000
	Edit pad (rev 1180)		Bob	cv404	XVal Session 28	1	XVal Session 28-Typing - Text-1		2012-07-11 18:19:43.240000
	Edit pad (rev 1181)		Xing	cv400	XVal Session 28	1	XVal Session 28-Typing - Text-1		2012-07-11 18:19:43.447000
	Edit pad (rev 1182)		Bob	cv404	XVal Session 28	1	XVal Session 28-Typing - Text-1		2012-07-11 18:19:43.862000
	Edit pad (rev 1183)		Xing	cv400	XVal Session 28	1	XVal Session 28-Typing - Text-1		2012-07-11 18:19:44.619000
	Edit pad (rev 1184)		Bob	cv404	XVal Session 28	1	XVal Session 28-Typing - Text-1		2012-07-11 18:19:45.018000
	Edit pad (rev 1185)		Xing	cv400	XVal Session 28	1	XVal Session 28-Typing - Text-1		2012-07-11 18:19:45.078000
	Edit pad (rev 1186)		Bob	cv404	XVal Session 28	1	XVal Session 28-Typing - Text-1		2012-07-11 18:19:45.523000
	Edit pad (rev 1187)		Xing	cv400	XVal Session 28	1	XVal Session 28-Typing - Text-1		2012-07-11 18:19:45.662000
	Edit pad (rev 1188)		Xing	cv400	XVal Session 28	1	XVal Session 28-Typing - Text-1		2012-07-11 18:19:46.093000
	Edit pad (rev 1189)		jeral	cv311	XVal Session 28	1	XVal Session 28-Typing - Text-1		2012-07-11 18:19:46.145000
	Edit pad (rev 1190)		Xing	cv400	XVal Session 28	1	XVal Session 28-Typing - Text-1		2012-07-11 18:19:46.604000
	Edit pad (rev 1191)		Bob	cv404	XVal Session 28	1	XVal Session 28-Typing - Text-1		2012-07-11 18:19:46.606000
	Edit pad (rev 1192)		jeral	cv311	XVal Session 28	1	XVal Session 28-Typing - Text-1		2012-07-11 18:19:46.656000
	Edit pad (rev 1193)		Xing	cv400	XVal Session 28	1	XVal Session 28-Typing - Text-1		2012-07-11 18:19:47.104000
	Edit pad (rev 1194)		jeral	cv311	XVal Session 28	1	XVal Session 28-Typing - Text-1		2012-07-11 18:19:47.157000
	Edit pad (rev 1195)		Bob	cv404	XVal Session 28	1	XVal Session 28-Typing - Text-1		2012-07-11 18:19:47.470000
	Edit pad (rev 1196)		Xing	cv400	XVal Session 28	1	XVal Session 28-Typing - Text-1		2012-07-11 18:19:47.602000
	Edit pad (rev 1197)		jeral	cv311	XVal Session 28	1	XVal Session 28-Typing - Text-1		2012-07-11 18:19:47.655000
	Edit pad (rev 1198)		Bob	cv404	XVal Session 28	1	XVal Session 28-Typing - Text-1		2012-07-11 18:19:47.976000
	Edit pad (rev 1199)		Xing	cv400	XVal Session 28	1	XVal Session 28-Typing - Text-1		2012-07-11 18:19:48.102000
	Edit pad (rev 1200)		jeral	cv311	XVal Session 28	1	XVal Session 28-Typing - Text-1		2012-07-11 18:19:48.161000
	Edit pad (rev 1201)		Bob	cv404	XVal Session 28	1	XVal Session 28-Typing - Text-1		2012-07-11 18:19:48.510000
	Edit pad (rev 1202)		Xing	cv400	XVal Session 28	1	XVal Session 28-Typing - Text-1		2012-07-11 18:19:48.616000
	Edit pad (rev 1203)		jeral	cv311	XVal Session 28	1	XVal Session 28-Typing - Text-1		2012-07-11 18:19:48.671000
	Edit pad (rev 1204)		Bob	cv404	XVal Session 28	1	XVal Session 28-Typing - Text-1		2012-07-11 18:19:49.010000
	Edit pad (rev 1205)		Xing	cv400	XVal Session 28	1	XVal Session 28-Typing - Text-1		2012-07-11 18:19:49.120000
	Edit pad (rev 1206)		jeral	cv311	XVal Session 28	1	XVal Session 28-Typing - Text-1		2012-07-11 18:19:49.172000
	Edit pad (rev 1207)		Xing	cv400	XVal Session 28	1	XVal Session 28-Typing - Text-1		2012-07-11 18:19:49.625000
	Edit pad (rev 1208)		jeral	cv311	XVal Session 28	1	XVal Session 28-Typing - Text-1		2012-07-11 18:19:49.673000
	Edit pad (rev 1209)		Bob	cv404	XVal Session 28	1	XVal Session 28-Typing - Text-1		2012-07-11 18:19:49.729000
	Edit pad (rev 1210)		Xing	cv400	XVal Session 28	1	XVal Session 28-Typing - Text-1		2012-07-11 18:19:50.135000
	Edit pad (rev 1211)		jeral	cv311	XVal Session 28	1	XVal Session 28-Typing - Text-1		2012-07-11 18:19:50.172000
	Edit pad (rev 1212)		Bob	cv404	XVal Session 28	1	XVal Session 28-Typing - Text-1		2012-07-11 18:19:50.236000
	Edit pad (rev 1213)		Bob	cv404	XVal Session 28	1	XVal Session 28-Typing - Text-1		2012-07-11 18:19:50.741000
	Edit pad (rev 1214)		Xing	cv400	XVal Session 28	1	XVal Session 28-Typing - Text-1		2012-07-11 18:19:50.828000
	Edit pad (rev 1215)		Bob	cv404	XVal Session 28	1	XVal Session 28-Typing - Text-1		2012-07-11 18:19:51.246000
	Edit pad (rev 1216)		Xing	cv400	XVal Session 28	1	XVal Session 28-Typing - Text-1		2012-07-11 18:19:51.330000
	Edit pad (rev 1217)		Bob	cv404	XVal Session 28	1	XVal Session 28-Typing - Text-1		2012-07-11 18:19:51.761000
	Edit pad (rev 1218)		Xing	cv400	XVal Session 28	1	XVal Session 28-Typing - Text-1		2012-07-11 18:19:51.837000
	Edit pad (rev 1219)		jeral	cv311	XVal Session 28	1	XVal Session 28-Typing - Text-1		2012-07-11 18:19:52.162000
	Edit pad (rev 1220)		Xing	cv400	XVal Session 28	1	XVal Session 28-Typing - Text-1		2012-07-11 18:19:52.337000
	Edit pad (rev 1221)		jeral	cv311	XVal Session 28	1	XVal Session 28-Typing - Text-1		2012-07-11 18:19:52.663000
	Edit pad (rev 1222)		Bob	cv404	XVal Session 28	1	XVal Session 28-Typing - Text-1		2012-07-11 18:19:52.714000
	Edit pad (rev 1223)		Xing	cv400	XVal Session 28	1	XVal Session 28-Typing - Text-1		2012-07-11 18:19:52.836000
	Edit pad (rev 1224)		jeral	cv311	XVal Session 28	1	XVal Session 28-Typing - Text-1		2012-07-11 18:19:53.172000
	Edit pad (rev 1225)		Xing	cv400	XVal Session 28	1	XVal Session 28-Typing - Text-1		2012-07-11 18:19:53.338000
	Edit pad (rev 1226)		jeral	cv311	XVal Session 28	1	XVal Session 28-Typing - Text-1		2012-07-11 18:19:53.672000
	Edit pad (rev 1227)		Bob	cv404	XVal Session 28	1	XVal Session 28-Typing - Text-1		2012-07-11 18:19:53.788000
	Edit pad (rev 1228)		Xing	cv400	XVal Session 28	1	XVal Session 28-Typing - Text-1		2012-07-11 18:19:53.836000
	Edit pad (rev 1229)		jeral	cv311	XVal Session 28	1	XVal Session 28-Typing - Text-1		2012-07-11 18:19:54.172000
	Edit pad (rev 1230)		Xing	cv400	XVal Session 28	1	XVal Session 28-Typing - Text-1		2012-07-11 18:19:54.338000
	Edit pad (rev 1231)		jeral	cv311	XVal Session 28	1	XVal Session 28-Typing - Text-1		2012-07-11 18:19:54.673000
	Edit pad (rev 1232)		Xing	cv400	XVal Session 28	1	XVal Session 28-Typing - Text-1		2012-07-11 18:19:54.837000
	Edit pad (rev 1233)		Xing	cv400	XVal Session 28	1	XVal Session 28-Typing - Text-1		2012-07-11 18:19:56.081000
	Edit pad (rev 1234)		Bob	cv404	XVal Session 28	1	XVal Session 28-Typing - Text-1		2012-07-11 18:19:56.576000
	Edit pad (rev 1235)		jeral	cv311	XVal Session 28	1	XVal Session 28-Typing - Text-1		2012-07-11 18:19:56.612000
	Edit pad (rev 1236)		Xing	cv400	XVal Session 28	1	XVal Session 28-Typing - Text-1		2012-07-11 18:19:56.669000
	Edit pad (rev 1237)		Bob	cv404	XVal Session 28	1	XVal Session 28-Typing - Text-1		2012-07-11 18:19:57.084000
	Edit pad (rev 1238)		jeral	cv311	XVal Session 28	1	XVal Session 28-Typing - Text-1		2012-07-11 18:19:57.124000
	Edit pad (rev 1239)		Xing	cv400	XVal Session 28	1	XVal Session 28-Typing - Text-1		2012-07-11 18:19:57.175000
	Edit pad (rev 1240)		jeral	cv311	XVal Session 28	1	XVal Session 28-Typing - Text-1		2012-07-11 18:19:57.626000
	Edit pad (rev 1241)		jeral	cv311	XVal Session 28	1	XVal Session 28-Typing - Text-1		2012-07-11 18:19:58.126000
	Edit pad (rev 1242)		Xing	cv400	XVal Session 28	1	XVal Session 28-Typing - Text-1		2012-07-11 18:19:58.223000
	Edit pad (rev 1243)		jeral	cv311	XVal Session 28	1	XVal Session 28-Typing - Text-1		2012-07-11 18:19:58.626000
	Edit pad (rev 1244)		Xing	cv400	XVal Session 28	1	XVal Session 28-Typing - Text-1		2012-07-11 18:19:58.725000
	Edit pad (rev 1245)		jeral	cv311	XVal Session 28	1	XVal Session 28-Typing - Text-1		2012-07-11 18:19:59.126000
	Edit pad (rev 1246)		Xing	cv400	XVal Session 28	1	XVal Session 28-Typing - Text-1		2012-07-11 18:19:59.227000
	Edit pad (rev 1247)		Bob	cv404	XVal Session 28	1	XVal Session 28-Typing - Text-1		2012-07-11 18:19:59.580000
	Edit pad (rev 1248)		Xing	cv400	XVal Session 28	1	XVal Session 28-Typing - Text-1		2012-07-11 18:19:59.727000
	Edit pad (rev 1249)		Xing	cv400	XVal Session 28	1	XVal Session 28-Typing - Text-1		2012-07-11 18:20:00.229000
	Edit pad (rev 1250)		Bob	cv404	XVal Session 28	1	XVal Session 28-Typing - Text-1		2012-07-11 18:20:00.285000
	Edit pad (rev 1251)		Xing	cv400	XVal Session 28	1	XVal Session 28-Typing - Text-1		2012-07-11 18:20:00.728000
	Edit pad (rev 1252)		Bob	cv404	XVal Session 28	1	XVal Session 28-Typing - Text-1		2012-07-11 18:20:00.789000
	Edit pad (rev 1253)		Xing	cv400	XVal Session 28	1	XVal Session 28-Typing - Text-1		2012-07-11 18:20:01.228000
	Edit pad (rev 1254)		Bob	cv404	XVal Session 28	1	XVal Session 28-Typing - Text-1		2012-07-11 18:20:01.324000
	Edit pad (rev 1255)		Xing	cv400	XVal Session 28	1	XVal Session 28-Typing - Text-1		2012-07-11 18:20:01.728000
	Edit pad (rev 1256)		Bob	cv404	XVal Session 28	1	XVal Session 28-Typing - Text-1		2012-07-11 18:20:01.839000
	Edit pad (rev 1257)		Bob	cv404	XVal Session 28	1	XVal Session 28-Typing - Text-1		2012-07-11 18:20:02.350000
	Edit pad (rev 1258)		Xing	cv400	XVal Session 28	1	XVal Session 28-Typing - Text-1		2012-07-11 18:20:02.401000
	Edit pad (rev 1259)		Bob	cv404	XVal Session 28	1	XVal Session 28-Typing - Text-1		2012-07-11 18:20:02.851000
	Edit pad (rev 1260)		Xing	cv400	XVal Session 28	1	XVal Session 28-Typing - Text-1		2012-07-11 18:20:02.918000
	Edit pad (rev 1261)		Bob	cv404	XVal Session 28	1	XVal Session 28-Typing - Text-1		2012-07-11 18:20:03.351000
	Edit pad (rev 1262)		Xing	cv400	XVal Session 28	1	XVal Session 28-Typing - Text-1		2012-07-11 18:20:03.430000
	Edit pad (rev 1263)		Xing	cv400	XVal Session 28	1	XVal Session 28-Typing - Text-1		2012-07-11 18:20:03.932000
	Edit pad (rev 1264)		Xing	cv400	XVal Session 28	1	XVal Session 28-Typing - Text-1		2012-07-11 18:20:05.187000
	Edit pad (rev 1265)		Xing	cv400	XVal Session 28	1	XVal Session 28-Typing - Text-1		2012-07-11 18:20:05.691000
	Edit pad (rev 1266)		Xing	cv400	XVal Session 28	1	XVal Session 28-Typing - Text-1		2012-07-11 18:20:06.197000
	Edit pad (rev 1267)		Xing	cv400	XVal Session 28	1	XVal Session 28-Typing - Text-1		2012-07-11 18:20:06.697000
	Edit pad (rev 1268)		Xing	cv400	XVal Session 28	1	XVal Session 28-Typing - Text-1		2012-07-11 18:20:07.221000
	Edit pad (rev 1269)		Xing	cv400	XVal Session 28	1	XVal Session 28-Typing - Text-1		2012-07-11 18:20:08.090000
	Edit pad (rev 1270)		jeral	cv311	XVal Session 28	1	XVal Session 28-Typing - Text-1		2012-07-11 18:20:08.592000
	Edit pad (rev 1271)		Xing	cv400	XVal Session 28	1	XVal Session 28-Typing - Text-1		2012-07-11 18:20:08.594000
	Edit pad (rev 1272)		Xing	cv400	XVal Session 28	1	XVal Session 28-Typing - Text-1		2012-07-11 18:20:09.103000
	Edit pad (rev 1273)		Xing	cv400	XVal Session 28	1	XVal Session 28-Typing - Text-1		2012-07-11 18:20:09.610000
	Edit pad (rev 1274)		Xing	cv400	XVal Session 28	1	XVal Session 28-Typing - Text-1		2012-07-11 18:20:10.138000
	Edit pad (rev 1275)		Xing	cv400	XVal Session 28	1	XVal Session 28-Typing - Text-1		2012-07-11 18:20:12.357000
	Edit pad (rev 1276)		Xing	cv400	XVal Session 28	1	XVal Session 28-Typing - Text-1		2012-07-11 18:20:12.857000
	Edit pad (rev 1277)		Bob	cv404	XVal Session 28	1	XVal Session 28-Typing - Text-1		2012-07-11 18:20:13.183000
	Edit pad (rev 1278)		Bob	cv404	XVal Session 28	1	XVal Session 28-Typing - Text-1		2012-07-11 18:20:14.126000
	Edit pad (rev 1279)		Bob	cv404	XVal Session 28	1	XVal Session 28-Typing - Text-1		2012-07-11 18:20:14.633000
	Edit pad (rev 1280)		Bob	cv404	XVal Session 28	1	XVal Session 28-Typing - Text-1		2012-07-11 18:20:15.133000
	Edit pad (rev 1281)		Xing	cv400	XVal Session 28	1	XVal Session 28-Typing - Text-1		2012-07-11 18:20:15.685000
	Edit pad (rev 1282)		Bob	cv404	XVal Session 28	1	XVal Session 28-Typing - Text-1		2012-07-11 18:20:15.686000
	Edit pad (rev 1283)		Bob	cv404	XVal Session 28	1	XVal Session 28-Typing - Text-1		2012-07-11 18:20:16.133000
	Edit pad (rev 1284)		Xing	cv400	XVal Session 28	1	XVal Session 28-Typing - Text-1		2012-07-11 18:20:16.150000
	Edit pad (rev 1285)		Bob	cv404	XVal Session 28	1	XVal Session 28-Typing - Text-1		2012-07-11 18:20:16.633000
	Edit pad (rev 1286)		Xing	cv400	XVal Session 28	1	XVal Session 28-Typing - Text-1		2012-07-11 18:20:16.651000
	Edit pad (rev 1287)		Bob	cv404	XVal Session 28	1	XVal Session 28-Typing - Text-1		2012-07-11 18:20:17.133000
	Edit pad (rev 1288)		Xing	cv400	XVal Session 28	1	XVal Session 28-Typing - Text-1		2012-07-11 18:20:17.150000
	Edit pad (rev 1289)		Bob	cv404	XVal Session 28	1	XVal Session 28-Typing - Text-1		2012-07-11 18:20:17.633000
	Edit pad (rev 1290)		Xing	cv400	XVal Session 28	1	XVal Session 28-Typing - Text-1		2012-07-11 18:20:17.650000
	Edit pad (rev 1291)		Bob	cv404	XVal Session 28	1	XVal Session 28-Typing - Text-1		2012-07-11 18:20:18.133000
	Edit pad (rev 1292)		Xing	cv400	XVal Session 28	1	XVal Session 28-Typing - Text-1		2012-07-11 18:20:18.150000
	Edit pad (rev 1293)		jeral	cv311	XVal Session 28	1	XVal Session 28-Typing - Text-1		2012-07-11 18:20:18.265000
	Edit pad (rev 1294)		Xing	cv400	XVal Session 28	1	XVal Session 28-Typing - Text-1		2012-07-11 18:20:18.695000
	Edit pad (rev 1295)		Xing	cv400	XVal Session 28	1	XVal Session 28-Typing - Text-1		2012-07-11 18:20:19.206000
	Edit pad (rev 1296)		Bob	cv404	XVal Session 28	1	XVal Session 28-Typing - Text-1		2012-07-11 18:20:19.244000
	Edit pad (rev 1297)		jeral	cv311	XVal Session 28	1	XVal Session 28-Typing - Text-1		2012-07-11 18:20:19.981000
	Edit pad (rev 1298)		Bob	cv404	XVal Session 28	1	XVal Session 28-Typing - Text-1		2012-07-11 18:20:20.014000
	Edit pad (rev 1299)		Xing	cv400	XVal Session 28	1	XVal Session 28-Typing - Text-1		2012-07-11 18:20:20.234000
	Edit pad (rev 1300)		jeral	cv311	XVal Session 28	1	XVal Session 28-Typing - Text-1		2012-07-11 18:20:20.615000
	Edit pad (rev 1301)		Xing	cv400	XVal Session 28	1	XVal Session 28-Typing - Text-1		2012-07-11 18:20:20.743000
	Edit pad (rev 1302)		Bob	cv404	XVal Session 28	1	XVal Session 28-Typing - Text-1		2012-07-11 18:20:20.851000
	Edit pad (rev 1303)		jeral	cv311	XVal Session 28	1	XVal Session 28-Typing - Text-1		2012-07-11 18:20:21.131000
	Edit pad (rev 1304)		Xing	cv400	XVal Session 28	1	XVal Session 28-Typing - Text-1		2012-07-11 18:20:21.243000
	Edit pad (rev 1305)		Bob	cv404	XVal Session 28	1	XVal Session 28-Typing - Text-1		2012-07-11 18:20:21.350000
	Edit pad (rev 1306)		Xing	cv400	XVal Session 28	1	XVal Session 28-Typing - Text-1		2012-07-11 18:20:21.744000
	Edit pad (rev 1307)		Bob	cv404	XVal Session 28	1	XVal Session 28-Typing - Text-1		2012-07-11 18:20:21.850000
	Edit pad (rev 1308)		jeral	cv311	XVal Session 28	1	XVal Session 28-Typing - Text-1		2012-07-11 18:20:22.060000
	Edit pad (rev 1309)		Xing	cv400	XVal Session 28	1	XVal Session 28-Typing - Text-1		2012-07-11 18:20:22.244000
	Edit pad (rev 1310)		Bob	cv404	XVal Session 28	1	XVal Session 28-Typing - Text-1		2012-07-11 18:20:22.350000
	Edit pad (rev 1311)		jeral	cv311	XVal Session 28	1	XVal Session 28-Typing - Text-1		2012-07-11 18:20:22.573000
	Edit pad (rev 1312)		Xing	cv400	XVal Session 28	1	XVal Session 28-Typing - Text-1		2012-07-11 18:20:22.742000
	Edit pad (rev 1313)		Bob	cv404	XVal Session 28	1	XVal Session 28-Typing - Text-1		2012-07-11 18:20:22.850000
	Edit pad (rev 1314)		jeral	cv311	XVal Session 28	1	XVal Session 28-Typing - Text-1		2012-07-11 18:20:23.079000
	Edit pad (rev 1315)		Bob	cv404	XVal Session 28	1	XVal Session 28-Typing - Text-1		2012-07-11 18:20:23.351000
	Edit pad (rev 1316)		Xing	cv400	XVal Session 28	1	XVal Session 28-Typing - Text-1		2012-07-11 18:20:23.544000
	Edit pad (rev 1317)		jeral	cv311	XVal Session 28	1	XVal Session 28-Typing - Text-1		2012-07-11 18:20:23.594000
	Edit pad (rev 1318)		Bob	cv404	XVal Session 28	1	XVal Session 28-Typing - Text-1		2012-07-11 18:20:23.851000
	Edit pad (rev 1319)		Xing	cv400	XVal Session 28	1	XVal Session 28-Typing - Text-1		2012-07-11 18:20:24.046000
	Edit pad (rev 1320)		jeral	cv311	XVal Session 28	1	XVal Session 28-Typing - Text-1		2012-07-11 18:20:24.093000
	Edit pad (rev 1321)		Bob	cv404	XVal Session 28	1	XVal Session 28-Typing - Text-1		2012-07-11 18:20:24.351000
	Edit pad (rev 1322)		Xing	cv400	XVal Session 28	1	XVal Session 28-Typing - Text-1		2012-07-11 18:20:24.563000
	Edit pad (rev 1323)		jeral	cv311	XVal Session 28	1	XVal Session 28-Typing - Text-1		2012-07-11 18:20:24.594000
	Edit pad (rev 1324)		Bob	cv404	XVal Session 28	1	XVal Session 28-Typing - Text-1		2012-07-11 18:20:24.852000
	Edit pad (rev 1325)		Xing	cv400	XVal Session 28	1	XVal Session 28-Typing - Text-1		2012-07-11 18:20:25.072000
	Edit pad (rev 1326)		jeral	cv311	XVal Session 28	1	XVal Session 28-Typing - Text-1		2012-07-11 18:20:25.095000
	Edit pad (rev 1327)		Bob	cv404	XVal Session 28	1	XVal Session 28-Typing - Text-1		2012-07-11 18:20:25.352000
	Edit pad (rev 1328)		jeral	cv311	XVal Session 28	1	XVal Session 28-Typing - Text-1		2012-07-11 18:20:25.605000
	Edit pad (rev 1329)		Bob	cv404	XVal Session 28	1	XVal Session 28-Typing - Text-1		2012-07-11 18:20:25.860000
	Edit pad (rev 1330)		jeral	cv311	XVal Session 28	1	XVal Session 28-Typing - Text-1		2012-07-11 18:20:26.117000
	Edit pad (rev 1331)		Xing	cv400	XVal Session 28	1	XVal Session 28-Typing - Text-1		2012-07-11 18:20:26.609000
	Edit pad (rev 1332)		jeral	cv311	XVal Session 28	1	XVal Session 28-Typing - Text-1		2012-07-11 18:20:26.625000
	Edit pad (rev 1333)		Xing	cv400	XVal Session 28	1	XVal Session 28-Typing - Text-1		2012-07-11 18:20:27.119000
	Edit pad (rev 1334)		jeral	cv311	XVal Session 28	1	XVal Session 28-Typing - Text-1		2012-07-11 18:20:27.125000
	Edit pad (rev 1335)		Bob	cv404	XVal Session 28	1	XVal Session 28-Typing - Text-1		2012-07-11 18:20:27.534000
	Edit pad (rev 1336)		Xing	cv400	XVal Session 28	1	XVal Session 28-Typing - Text-1		2012-07-11 18:20:27.618000
	Edit pad (rev 1337)		jeral	cv311	XVal Session 28	1	XVal Session 28-Typing - Text-1		2012-07-11 18:20:27.625000
	Edit pad (rev 1338)		Xing	cv400	XVal Session 28	1	XVal Session 28-Typing - Text-1		2012-07-11 18:20:28.203000
	Edit pad (rev 1339)		Bob	cv404	XVal Session 28	1	XVal Session 28-Typing - Text-1		2012-07-11 18:20:28.267000
	Edit pad (rev 1340)		Xing	cv400	XVal Session 28	1	XVal Session 28-Typing - Text-1		2012-07-11 18:20:28.713000
	Edit pad (rev 1341)		Bob	cv404	XVal Session 28	1	XVal Session 28-Typing - Text-1		2012-07-11 18:20:28.780000
	Edit pad (rev 1342)		jeral	cv311	XVal Session 28	1	XVal Session 28-Typing - Text-1		2012-07-11 18:20:29.044000
	Edit pad (rev 1343)		Xing	cv400	XVal Session 28	1	XVal Session 28-Typing - Text-1		2012-07-11 18:20:29.211000
	Edit pad (rev 1344)		Bob	cv404	XVal Session 28	1	XVal Session 28-Typing - Text-1		2012-07-11 18:20:29.295000
	Edit pad (rev 1345)		jeral	cv311	XVal Session 28	1	XVal Session 28-Typing - Text-1		2012-07-11 18:20:29.547000
	Edit pad (rev 1346)		jeral	cv311	XVal Session 28	1	XVal Session 28-Typing - Text-1		2012-07-11 18:20:30.047000
	Edit pad (rev 1347)		Bob	cv404	XVal Session 28	1	XVal Session 28-Typing - Text-1		2012-07-11 18:20:30.409000
	Edit pad (rev 1348)		jeral	cv311	XVal Session 28	1	XVal Session 28-Typing - Text-1		2012-07-11 18:20:30.568000
	Edit pad (rev 1349)		Xing	cv400	XVal Session 28	1	XVal Session 28-Typing - Text-1		2012-07-11 18:20:30.743000
	Edit pad (rev 1350)		jeral	cv311	XVal Session 28	1	XVal Session 28-Typing - Text-1		2012-07-11 18:20:31.077000
	Edit pad (rev 1351)		Bob	cv404	XVal Session 28	1	XVal Session 28-Typing - Text-1		2012-07-11 18:20:31.120000
	Edit pad (rev 1352)		Xing	cv400	XVal Session 28	1	XVal Session 28-Typing - Text-1		2012-07-11 18:20:31.243000
	Edit pad (rev 1353)		jeral	cv311	XVal Session 28	1	XVal Session 28-Typing - Text-1		2012-07-11 18:20:31.578000
	Edit pad (rev 1354)		Bob	cv404	XVal Session 28	1	XVal Session 28-Typing - Text-1		2012-07-11 18:20:31.621000
	Edit pad (rev 1355)		Xing	cv400	XVal Session 28	1	XVal Session 28-Typing - Text-1		2012-07-11 18:20:31.743000
	Edit pad (rev 1356)		Xing	cv400	XVal Session 28	1	XVal Session 28-Typing - Text-1		2012-07-11 18:20:32.244000
	Edit pad (rev 1357)		Xing	cv400	XVal Session 28	1	XVal Session 28-Typing - Text-1		2012-07-11 18:20:32.744000
	Edit pad (rev 1358)		charles	cv410	XVal Session 28	1	XVal Session 28-Typing - Text-1		2012-07-11 18:20:32.796000
	Edit pad (rev 1359)		Bob	cv404	XVal Session 28	1	XVal Session 28-Typing - Text-1		2012-07-11 18:20:32.906000
	Edit pad (rev 1360)		Xing	cv400	XVal Session 28	1	XVal Session 28-Typing - Text-1		2012-07-11 18:20:33.244000
	Edit pad (rev 1361)		charles	cv410	XVal Session 28	1	XVal Session 28-Typing - Text-1		2012-07-11 18:20:33.304000
	Edit pad (rev 1362)		Bob	cv404	XVal Session 28	1	XVal Session 28-Typing - Text-1		2012-07-11 18:20:33.419000
	Edit pad (rev 1363)		Xing	cv400	XVal Session 28	1	XVal Session 28-Typing - Text-1		2012-07-11 18:20:33.744000
	Edit pad (rev 1364)		Bob	cv404	XVal Session 28	1	XVal Session 28-Typing - Text-1		2012-07-11 18:20:33.930000
	Edit pad (rev 1365)		Xing	cv400	XVal Session 28	1	XVal Session 28-Typing - Text-1		2012-07-11 18:20:34.243000
	Edit pad (rev 1366)		Bob	cv404	XVal Session 28	1	XVal Session 28-Typing - Text-1		2012-07-11 18:20:34.431000
	Edit pad (rev 1367)		Xing	cv400	XVal Session 28	1	XVal Session 28-Typing - Text-1		2012-07-11 18:20:34.745000
	Edit pad (rev 1368)		Bob	cv404	XVal Session 28	1	XVal Session 28-Typing - Text-1		2012-07-11 18:20:34.929000
	Edit pad (rev 1369)		Xing	cv400	XVal Session 28	1	XVal Session 28-Typing - Text-1		2012-07-11 18:20:35.244000
	Edit pad (rev 1370)		Xing	cv400	XVal Session 28	1	XVal Session 28-Typing - Text-1		2012-07-11 18:20:36.962000
	Edit pad (rev 1371)		Xing	cv400	XVal Session 28	1	XVal Session 28-Typing - Text-1		2012-07-11 18:20:37.463000
	Edit pad (rev 1372)		Bob	cv404	XVal Session 28	1	XVal Session 28-Typing - Text-1		2012-07-11 18:20:37.465000
	Edit pad (rev 1373)		Xing	cv400	XVal Session 28	1	XVal Session 28-Typing - Text-1		2012-07-11 18:20:37.963000
	Edit pad (rev 1374)		Bob	cv404	XVal Session 28	1	XVal Session 28-Typing - Text-1		2012-07-11 18:20:37.976000
	Edit pad (rev 1375)		Xing	cv400	XVal Session 28	1	XVal Session 28-Typing - Text-1		2012-07-11 18:20:38.463000
	Edit pad (rev 1376)		Xing	cv400	XVal Session 28	1	XVal Session 28-Typing - Text-1		2012-07-11 18:20:38.963000
	Edit pad (rev 1377)		Bob	cv404	XVal Session 28	1	XVal Session 28-Typing - Text-1		2012-07-11 18:20:39.220000
	Edit pad (rev 1378)		Xing	cv400	XVal Session 28	1	XVal Session 28-Typing - Text-1		2012-07-11 18:20:39.463000
	Edit pad (rev 1379)		Bob	cv404	XVal Session 28	1	XVal Session 28-Typing - Text-1		2012-07-11 18:20:39.727000
	Edit pad (rev 1380)		Xing	cv400	XVal Session 28	1	XVal Session 28-Typing - Text-1		2012-07-11 18:20:39.963000
	Edit pad (rev 1381)		Bob	cv404	XVal Session 28	1	XVal Session 28-Typing - Text-1		2012-07-11 18:20:40.227000
	Edit pad (rev 1382)		Xing	cv400	XVal Session 28	1	XVal Session 28-Typing - Text-1		2012-07-11 18:20:40.463000
	Edit pad (rev 1383)		Bob	cv404	XVal Session 28	1	XVal Session 28-Typing - Text-1		2012-07-11 18:20:40.725000
	Edit pad (rev 1384)		Xing	cv400	XVal Session 28	1	XVal Session 28-Typing - Text-1		2012-07-11 18:20:40.963000
	Edit pad (rev 1385)		Bob	cv404	XVal Session 28	1	XVal Session 28-Typing - Text-1		2012-07-11 18:20:41.284000
	Edit pad (rev 1386)		Xing	cv400	XVal Session 28	1	XVal Session 28-Typing - Text-1		2012-07-11 18:20:41.580000
	Edit pad (rev 1387)		Bob	cv404	XVal Session 28	1	XVal Session 28-Typing - Text-1		2012-07-11 18:20:41.727000
	Edit pad (rev 1388)		Xing	cv400	XVal Session 28	1	XVal Session 28-Typing - Text-1		2012-07-11 18:20:42.088000
	Edit pad (rev 1389)		jeral	cv311	XVal Session 28	1	XVal Session 28-Typing - Text-1		2012-07-11 18:20:42.221000
	Edit pad (rev 1390)		Bob	cv404	XVal Session 28	1	XVal Session 28-Typing - Text-1		2012-07-11 18:20:42.229000
	Edit pad (rev 1391)		Xing	cv400	XVal Session 28	1	XVal Session 28-Typing - Text-1		2012-07-11 18:20:42.589000
	Edit pad (rev 1392)		jeral	cv311	XVal Session 28	1	XVal Session 28-Typing - Text-1		2012-07-11 18:20:42.733000
	Edit pad (rev 1393)		Xing	cv400	XVal Session 28	1	XVal Session 28-Typing - Text-1		2012-07-11 18:20:43.149000
	Edit pad (rev 1394)		jeral	cv311	XVal Session 28	1	XVal Session 28-Typing - Text-1		2012-07-11 18:20:43.233000
	Edit pad (rev 1395)		Bob	cv404	XVal Session 28	1	XVal Session 28-Typing - Text-1		2012-07-11 18:20:43.578000
	Edit pad (rev 1396)		Xing	cv400	XVal Session 28	1	XVal Session 28-Typing - Text-1		2012-07-11 18:20:43.658000
	Edit pad (rev 1397)		jeral	cv311	XVal Session 28	1	XVal Session 28-Typing - Text-1		2012-07-11 18:20:43.945000
	Edit pad (rev 1398)		Bob	cv404	XVal Session 28	1	XVal Session 28-Typing - Text-1		2012-07-11 18:20:44.085000
	Edit pad (rev 1399)		Xing	cv400	XVal Session 28	1	XVal Session 28-Typing - Text-1		2012-07-11 18:20:44.178000
	Edit pad (rev 1400)		Bob	cv404	XVal Session 28	1	XVal Session 28-Typing - Text-1		2012-07-11 18:20:44.586000
	Edit pad (rev 1401)		Xing	cv400	XVal Session 28	1	XVal Session 28-Typing - Text-1		2012-07-11 18:20:44.666000
	Edit pad (rev 1402)		jeral	cv311	XVal Session 28	1	XVal Session 28-Typing - Text-1		2012-07-11 18:20:44.668000
	Edit pad (rev 1403)		Bob	cv404	XVal Session 28	1	XVal Session 28-Typing - Text-1		2012-07-11 18:20:45.086000
	Edit pad (rev 1404)		jeral	cv311	XVal Session 28	1	XVal Session 28-Typing - Text-1		2012-07-11 18:20:45.172000
	Edit pad (rev 1405)		Xing	cv400	XVal Session 28	1	XVal Session 28-Typing - Text-1		2012-07-11 18:20:45.330000
	Edit pad (rev 1406)		Bob	cv404	XVal Session 28	1	XVal Session 28-Typing - Text-1		2012-07-11 18:20:45.586000
	Edit pad (rev 1407)		jeral	cv311	XVal Session 28	1	XVal Session 28-Typing - Text-1		2012-07-11 18:20:45.673000
	Edit pad (rev 1408)		Xing	cv400	XVal Session 28	1	XVal Session 28-Typing - Text-1		2012-07-11 18:20:45.836000
	Edit pad (rev 1409)		charles	cv410	XVal Session 28	1	XVal Session 28-Typing - Text-1		2012-07-11 18:20:46.020000
	Edit pad (rev 1410)		Bob	cv404	XVal Session 28	1	XVal Session 28-Typing - Text-1		2012-07-11 18:20:46.086000
	Edit pad (rev 1411)		jeral	cv311	XVal Session 28	1	XVal Session 28-Typing - Text-1		2012-07-11 18:20:46.172000
	Edit pad (rev 1412)		Xing	cv400	XVal Session 28	1	XVal Session 28-Typing - Text-1		2012-07-11 18:20:46.338000
	Edit pad (rev 1413)		Bob	cv404	XVal Session 28	1	XVal Session 28-Typing - Text-1		2012-07-11 18:20:46.586000
	Edit pad (rev 1414)		jeral	cv311	XVal Session 28	1	XVal Session 28-Typing - Text-1		2012-07-11 18:20:46.672000
	Edit pad (rev 1415)		Xing	cv400	XVal Session 28	1	XVal Session 28-Typing - Text-1		2012-07-11 18:20:46.838000
	Edit pad (rev 1416)		Bob	cv404	XVal Session 28	1	XVal Session 28-Typing - Text-1		2012-07-11 18:20:47.086000
	Edit pad (rev 1417)		jeral	cv311	XVal Session 28	1	XVal Session 28-Typing - Text-1		2012-07-11 18:20:47.172000
	Edit pad (rev 1418)		Xing	cv400	XVal Session 28	1	XVal Session 28-Typing - Text-1		2012-07-11 18:20:47.469000
	Edit pad (rev 1419)		Bob	cv404	XVal Session 28	1	XVal Session 28-Typing - Text-1		2012-07-11 18:20:47.584000
	Edit pad (rev 1420)		jeral	cv311	XVal Session 28	1	XVal Session 28-Typing - Text-1		2012-07-11 18:20:47.672000
	Edit pad (rev 1421)		Xing	cv400	XVal Session 28	1	XVal Session 28-Typing - Text-1		2012-07-11 18:20:47.978000
	Edit pad (rev 1422)		Bob	cv404	XVal Session 28	1	XVal Session 28-Typing - Text-1		2012-07-11 18:20:48.084000
	Edit pad (rev 1423)		jeral	cv311	XVal Session 28	1	XVal Session 28-Typing - Text-1		2012-07-11 18:20:48.172000
	Edit pad (rev 1424)		Xing	cv400	XVal Session 28	1	XVal Session 28-Typing - Text-1		2012-07-11 18:20:48.478000
	Edit pad (rev 1425)		Bob	cv404	XVal Session 28	1	XVal Session 28-Typing - Text-1		2012-07-11 18:20:48.584000
	Edit pad (rev 1426)		jeral	cv311	XVal Session 28	1	XVal Session 28-Typing - Text-1		2012-07-11 18:20:48.681000
	Edit pad (rev 1427)		jeral	cv311	XVal Session 28	1	XVal Session 28-Typing - Text-1		2012-07-11 18:20:49.186000
	Edit pad (rev 1428)		jeral	cv311	XVal Session 28	1	XVal Session 28-Typing - Text-1		2012-07-11 18:20:49.688000
	Edit pad (rev 1429)		Bob	cv404	XVal Session 28	1	XVal Session 28-Typing - Text-1		2012-07-11 18:20:49.737000
	Edit pad (rev 1430)		Bob	cv404	XVal Session 28	1	XVal Session 28-Typing - Text-1		2012-07-11 18:20:50.786000
	Edit pad (rev 1431)		Bob	cv404	XVal Session 28	1	XVal Session 28-Typing - Text-1		2012-07-11 18:20:51.289000
	Edit pad (rev 1432)		Bob	cv404	XVal Session 28	1	XVal Session 28-Typing - Text-1		2012-07-11 18:20:51.790000
	Edit pad (rev 1433)		Bob	cv404	XVal Session 28	1	XVal Session 28-Typing - Text-1		2012-07-11 18:20:52.289000
	Edit pad (rev 1434)		Xing	cv400	XVal Session 28	1	XVal Session 28-Typing - Text-1		2012-07-11 18:20:52.482000
	Edit pad (rev 1435)		Bob	cv404	XVal Session 28	1	XVal Session 28-Typing - Text-1		2012-07-11 18:20:52.790000
	Edit pad (rev 1436)		Xing	cv400	XVal Session 28	1	XVal Session 28-Typing - Text-1		2012-07-11 18:20:52.994000
	Edit pad (rev 1437)		Bob	cv404	XVal Session 28	1	XVal Session 28-Typing - Text-1		2012-07-11 18:20:53.290000
	Edit pad (rev 1438)		Xing	cv400	XVal Session 28	1	XVal Session 28-Typing - Text-1		2012-07-11 18:20:53.493000
	Edit pad (rev 1439)		Bob	cv404	XVal Session 28	1	XVal Session 28-Typing - Text-1		2012-07-11 18:20:53.790000
	Edit pad (rev 1440)		Xing	cv400	XVal Session 28	1	XVal Session 28-Typing - Text-1		2012-07-11 18:20:53.993000
	Edit pad (rev 1441)		Bob	cv404	XVal Session 28	1	XVal Session 28-Typing - Text-1		2012-07-11 18:20:54.297000
	Edit pad (rev 1442)		Xing	cv400	XVal Session 28	1	XVal Session 28-Typing - Text-1		2012-07-11 18:20:54.493000
	Edit pad (rev 1443)		Bob	cv404	XVal Session 28	1	XVal Session 28-Typing - Text-1		2012-07-11 18:20:54.798000
	Edit pad (rev 1444)		Xing	cv400	XVal Session 28	1	XVal Session 28-Typing - Text-1		2012-07-11 18:20:54.994000
	Edit pad (rev 1445)		Bob	cv404	XVal Session 28	1	XVal Session 28-Typing - Text-1		2012-07-11 18:20:55.332000
	Edit pad (rev 1446)		Xing	cv400	XVal Session 28	1	XVal Session 28-Typing - Text-1		2012-07-11 18:20:55.499000
	Edit pad (rev 1447)		Bob	cv404	XVal Session 28	1	XVal Session 28-Typing - Text-1		2012-07-11 18:20:55.837000
	Edit pad (rev 1448)		Xing	cv400	XVal Session 28	1	XVal Session 28-Typing - Text-1		2012-07-11 18:20:56.002000
	Edit pad (rev 1449)		Xing	cv400	XVal Session 28	1	XVal Session 28-Typing - Text-1		2012-07-11 18:20:56.818000
17457	Load Workspace			cv133	XVal Session 28	1	XVal Session 28-Typing - Text-1	192.54.222.3	2012-07-11 18:20:57
	Edit pad (rev 1450)		Bob	cv404	XVal Session 28	1	XVal Session 28-Typing - Text-1		2012-07-11 18:20:57.259000
	Edit pad (rev 1451)		Xing	cv400	XVal Session 28	1	XVal Session 28-Typing - Text-1		2012-07-11 18:20:57.324000
	Edit pad (rev 1452)		Xing	cv400	XVal Session 28	1	XVal Session 28-Typing - Text-1		2012-07-11 18:20:57.849000
	Edit pad (rev 1453)		Bob	cv404	XVal Session 28	1	XVal Session 28-Typing - Text-1		2012-07-11 18:20:57.910000
	Edit pad (rev 1454)		Xing	cv400	XVal Session 28	1	XVal Session 28-Typing - Text-1		2012-07-11 18:20:58.354000
	Edit pad (rev 1455)		Bob	cv404	XVal Session 28	1	XVal Session 28-Typing - Text-1		2012-07-11 18:20:58.415000
	Edit pad (rev 1456)		Xing	cv400	XVal Session 28	1	XVal Session 28-Typing - Text-1		2012-07-11 18:20:58.854000
	Edit pad (rev 1457)		Bob	cv404	XVal Session 28	1	XVal Session 28-Typing - Text-1		2012-07-11 18:20:58.914000
	Edit pad (rev 1458)		Xing	cv400	XVal Session 28	1	XVal Session 28-Typing - Text-1		2012-07-11 18:20:59.356000
	Edit pad (rev 1459)		Bob	cv404	XVal Session 28	1	XVal Session 28-Typing - Text-1		2012-07-11 18:20:59.420000
	Edit pad (rev 1460)		Xing	cv400	XVal Session 28	1	XVal Session 28-Typing - Text-1		2012-07-11 18:21:00.082000
	Edit pad (rev 1461)		Xing	cv400	XVal Session 28	1	XVal Session 28-Typing - Text-1		2012-07-11 18:21:00.588000
	Edit pad (rev 1462)		Xing	cv400	XVal Session 28	1	XVal Session 28-Typing - Text-1		2012-07-11 18:21:01.087000
	Edit pad (rev 1463)		jeral	cv311	XVal Session 28	1	XVal Session 28-Typing - Text-1		2012-07-11 18:21:01.180000
	Edit pad (rev 1464)		jeral	cv311	XVal Session 28	1	XVal Session 28-Typing - Text-1		2012-07-11 18:21:01.682000
	Edit pad (rev 1465)		Xing	cv400	XVal Session 28	1	XVal Session 28-Typing - Text-1		2012-07-11 18:21:01.895000
	Edit pad (rev 1466)		jeral	cv311	XVal Session 28	1	XVal Session 28-Typing - Text-1		2012-07-11 18:21:02.183000
	Edit pad (rev 1467)		Xing	cv400	XVal Session 28	1	XVal Session 28-Typing - Text-1		2012-07-11 18:21:02.402000
	Edit pad (rev 1468)		jeral	cv311	XVal Session 28	1	XVal Session 28-Typing - Text-1		2012-07-11 18:21:02.690000
	Edit pad (rev 1469)		charles	cv410	XVal Session 28	1	XVal Session 28-Typing - Text-1		2012-07-11 18:21:02.791000
	Edit pad (rev 1470)		Xing	cv400	XVal Session 28	1	XVal Session 28-Typing - Text-1		2012-07-11 18:21:02.899000
	Edit pad (rev 1471)		jeral	cv311	XVal Session 28	1	XVal Session 28-Typing - Text-1		2012-07-11 18:21:03.204000
	Edit pad (rev 1472)		charles	cv410	XVal Session 28	1	XVal Session 28-Typing - Text-1		2012-07-11 18:21:03.309000
	Edit pad (rev 1473)		Xing	cv400	XVal Session 28	1	XVal Session 28-Typing - Text-1		2012-07-11 18:21:03.662000
	Edit pad (rev 1474)		jeral	cv311	XVal Session 28	1	XVal Session 28-Typing - Text-1		2012-07-11 18:21:03.711000
	Edit pad (rev 1475)		charles	cv410	XVal Session 28	1	XVal Session 28-Typing - Text-1		2012-07-11 18:21:03.822000
	Edit pad (rev 1476)		Xing	cv400	XVal Session 28	1	XVal Session 28-Typing - Text-1		2012-07-11 18:21:04.166000
	Edit pad (rev 1477)		jeral	cv311	XVal Session 28	1	XVal Session 28-Typing - Text-1		2012-07-11 18:21:04.217000
	Edit pad (rev 1478)		charles	cv410	XVal Session 28	1	XVal Session 28-Typing - Text-1		2012-07-11 18:21:04.318000
	Edit pad (rev 1479)		Bob	cv404	XVal Session 28	1	XVal Session 28-Typing - Text-1		2012-07-11 18:21:04.543000
	Edit pad (rev 1480)		Xing	cv400	XVal Session 28	1	XVal Session 28-Typing - Text-1		2012-07-11 18:21:04.673000
	Edit pad (rev 1481)		jeral	cv311	XVal Session 28	1	XVal Session 28-Typing - Text-1		2012-07-11 18:21:04.717000
	Edit pad (rev 1482)		charles	cv410	XVal Session 28	1	XVal Session 28-Typing - Text-1		2012-07-11 18:21:04.843000
	Edit pad (rev 1483)		Bob	cv404	XVal Session 28	1	XVal Session 28-Typing - Text-1		2012-07-11 18:21:05.055000
	Edit pad (rev 1484)		Xing	cv400	XVal Session 28	1	XVal Session 28-Typing - Text-1		2012-07-11 18:21:05.172000
	Edit pad (rev 1485)		charles	cv410	XVal Session 28	1	XVal Session 28-Typing - Text-1		2012-07-11 18:21:05.350000
	Edit pad (rev 1486)		Bob	cv404	XVal Session 28	1	XVal Session 28-Typing - Text-1		2012-07-11 18:21:05.555000
	Edit pad (rev 1487)		Bob	cv404	XVal Session 28	1	XVal Session 28-Typing - Text-1		2012-07-11 18:21:06.060000
	Edit pad (rev 1488)		Bob	cv404	XVal Session 28	1	XVal Session 28-Typing - Text-1		2012-07-11 18:21:06.563000
	Edit pad (rev 1489)		Xing	cv400	XVal Session 28	1	XVal Session 28-Typing - Text-1		2012-07-11 18:21:06.982000
	Edit pad (rev 1490)		Bob	cv404	XVal Session 28	1	XVal Session 28-Typing - Text-1		2012-07-11 18:21:07.069000
	Edit pad (rev 1491)		Xing	cv400	XVal Session 28	1	XVal Session 28-Typing - Text-1		2012-07-11 18:21:07.494000
	Edit pad (rev 1492)		Bob	cv404	XVal Session 28	1	XVal Session 28-Typing - Text-1		2012-07-11 18:21:07.569000
	Edit pad (rev 1493)		Xing	cv400	XVal Session 28	1	XVal Session 28-Typing - Text-1		2012-07-11 18:21:07.995000
	Edit pad (rev 1494)		jeral	cv311	XVal Session 28	1	XVal Session 28-Typing - Text-1		2012-07-11 18:21:08.197000
	Edit pad (rev 1495)		Bob	cv404	XVal Session 28	1	XVal Session 28-Typing - Text-1		2012-07-11 18:21:08.671000
	Edit pad (rev 1496)		jeral	cv311	XVal Session 28	1	XVal Session 28-Typing - Text-1		2012-07-11 18:21:08.703000
	Edit pad (rev 1497)		jeral	cv311	XVal Session 28	1	XVal Session 28-Typing - Text-1		2012-07-11 18:21:09.203000
	Edit pad (rev 1498)		jeral	cv311	XVal Session 28	1	XVal Session 28-Typing - Text-1		2012-07-11 18:21:09.705000
	Edit pad (rev 1499)		jeral	cv311	XVal Session 28	1	XVal Session 28-Typing - Text-1		2012-07-11 18:21:10.205000
	Edit pad (rev 1500)		charles	cv410	XVal Session 28	1	XVal Session 28-Typing - Text-1		2012-07-11 18:21:10.212000
	Edit pad (rev 1501)		charles	cv410	XVal Session 28	1	XVal Session 28-Typing - Text-1		2012-07-11 18:21:10.711000
	Edit pad (rev 1502)		jeral	cv311	XVal Session 28	1	XVal Session 28-Typing - Text-1		2012-07-11 18:21:10.719000
	Edit pad (rev 1503)		charles	cv410	XVal Session 28	1	XVal Session 28-Typing - Text-1		2012-07-11 18:21:11.226000
	Edit pad (rev 1504)		jeral	cv311	XVal Session 28	1	XVal Session 28-Typing - Text-1		2012-07-11 18:21:11.297000
	Edit pad (rev 1505)		Xing	cv400	XVal Session 28	1	XVal Session 28-Typing - Text-1		2012-07-11 18:21:11.344000
	Edit pad (rev 1506)		charles	cv410	XVal Session 28	1	XVal Session 28-Typing - Text-1		2012-07-11 18:21:11.726000
	Edit pad (rev 1507)		jeral	cv311	XVal Session 28	1	XVal Session 28-Typing - Text-1		2012-07-11 18:21:11.830000
	Edit pad (rev 1508)		Xing	cv400	XVal Session 28	1	XVal Session 28-Typing - Text-1		2012-07-11 18:21:11.859000
	Edit pad (rev 1509)		charles	cv410	XVal Session 28	1	XVal Session 28-Typing - Text-1		2012-07-11 18:21:12.226000
	Edit pad (rev 1510)		jeral	cv311	XVal Session 28	1	XVal Session 28-Typing - Text-1		2012-07-11 18:21:12.343000
	Edit pad (rev 1511)		Xing	cv400	XVal Session 28	1	XVal Session 28-Typing - Text-1		2012-07-11 18:21:12.358000
	Edit pad (rev 1512)		charles	cv410	XVal Session 28	1	XVal Session 28-Typing - Text-1		2012-07-11 18:21:12.733000
	Edit pad (rev 1513)		jeral	cv311	XVal Session 28	1	XVal Session 28-Typing - Text-1		2012-07-11 18:21:12.843000
	Edit pad (rev 1514)		Xing	cv400	XVal Session 28	1	XVal Session 28-Typing - Text-1		2012-07-11 18:21:13.238000
	Edit pad (rev 1515)		charles	cv410	XVal Session 28	1	XVal Session 28-Typing - Text-1		2012-07-11 18:21:13.241000
	Edit pad (rev 1516)		jeral	cv311	XVal Session 28	1	XVal Session 28-Typing - Text-1		2012-07-11 18:21:13.342000
	Edit pad (rev 1517)		Xing	cv400	XVal Session 28	1	XVal Session 28-Typing - Text-1		2012-07-11 18:21:13.744000
	Edit pad (rev 1518)		Bob	cv404	XVal Session 28	1	XVal Session 28-Typing - Text-1		2012-07-11 18:21:13.759000
	Edit pad (rev 1519)		jeral	cv311	XVal Session 28	1	XVal Session 28-Typing - Text-1		2012-07-11 18:21:13.842000
	Edit pad (rev 1520)		charles	cv410	XVal Session 28	1	XVal Session 28-Typing - Text-1		2012-07-11 18:21:14.209000
	Edit pad (rev 1521)		Xing	cv400	XVal Session 28	1	XVal Session 28-Typing - Text-1		2012-07-11 18:21:14.244000
	Edit pad (rev 1522)		Bob	cv404	XVal Session 28	1	XVal Session 28-Typing - Text-1		2012-07-11 18:21:14.259000
	Edit pad (rev 1523)		jeral	cv311	XVal Session 28	1	XVal Session 28-Typing - Text-1		2012-07-11 18:21:14.345000
	Edit pad (rev 1524)		charles	cv410	XVal Session 28	1	XVal Session 28-Typing - Text-1		2012-07-11 18:21:14.711000
	Edit pad (rev 1525)		Xing	cv400	XVal Session 28	1	XVal Session 28-Typing - Text-1		2012-07-11 18:21:14.744000
	Edit pad (rev 1526)		Bob	cv404	XVal Session 28	1	XVal Session 28-Typing - Text-1		2012-07-11 18:21:14.763000
	Edit pad (rev 1527)		jeral	cv311	XVal Session 28	1	XVal Session 28-Typing - Text-1		2012-07-11 18:21:14.858000
	Edit pad (rev 1528)		charles	cv410	XVal Session 28	1	XVal Session 28-Typing - Text-1		2012-07-11 18:21:15.210000
	Edit pad (rev 1529)		Xing	cv400	XVal Session 28	1	XVal Session 28-Typing - Text-1		2012-07-11 18:21:15.244000
	Edit pad (rev 1530)		Bob	cv404	XVal Session 28	1	XVal Session 28-Typing - Text-1		2012-07-11 18:21:15.274000
	Edit pad (rev 1531)		jeral	cv311	XVal Session 28	1	XVal Session 28-Typing - Text-1		2012-07-11 18:21:15.359000
	Edit pad (rev 1532)		charles	cv410	XVal Session 28	1	XVal Session 28-Typing - Text-1		2012-07-11 18:21:15.711000
	Edit pad (rev 1533)		Bob	cv404	XVal Session 28	1	XVal Session 28-Typing - Text-1		2012-07-11 18:21:15.794000
	Edit pad (rev 1534)		Xing	cv400	XVal Session 28	1	XVal Session 28-Typing - Text-1		2012-07-11 18:21:15.798000
	Edit pad (rev 1535)		jeral	cv311	XVal Session 28	1	XVal Session 28-Typing - Text-1		2012-07-11 18:21:15.859000
	Edit pad (rev 1536)		charles	cv410	XVal Session 28	1	XVal Session 28-Typing - Text-1		2012-07-11 18:21:16.210000
	Edit pad (rev 1537)		Xing	cv400	XVal Session 28	1	XVal Session 28-Typing - Text-1		2012-07-11 18:21:16.249000
	Edit pad (rev 1538)		Bob	cv404	XVal Session 28	1	XVal Session 28-Typing - Text-1		2012-07-11 18:21:16.275000
	Edit pad (rev 1539)		charles	cv410	XVal Session 28	1	XVal Session 28-Typing - Text-1		2012-07-11 18:21:16.710000
	Edit pad (rev 1540)		Bob	cv404	XVal Session 28	1	XVal Session 28-Typing - Text-1		2012-07-11 18:21:16.775000
	Edit pad (rev 1541)		Xing	cv400	XVal Session 28	1	XVal Session 28-Typing - Text-1		2012-07-11 18:21:16.871000
	Edit pad (rev 1542)		charles	cv410	XVal Session 28	1	XVal Session 28-Typing - Text-1		2012-07-11 18:21:17.211000
	Edit pad (rev 1543)		Bob	cv404	XVal Session 28	1	XVal Session 28-Typing - Text-1		2012-07-11 18:21:17.273000
	Edit pad (rev 1544)		Xing	cv400	XVal Session 28	1	XVal Session 28-Typing - Text-1		2012-07-11 18:21:17.383000
	Edit pad (rev 1545)		charles	cv410	XVal Session 28	1	XVal Session 28-Typing - Text-1		2012-07-11 18:21:17.710000
	Edit pad (rev 1546)		Bob	cv404	XVal Session 28	1	XVal Session 28-Typing - Text-1		2012-07-11 18:21:17.777000
	Edit pad (rev 1547)		jeral	cv311	XVal Session 28	1	XVal Session 28-Typing - Text-1		2012-07-11 18:21:17.797000
	Edit pad (rev 1548)		Xing	cv400	XVal Session 28	1	XVal Session 28-Typing - Text-1		2012-07-11 18:21:18.145000
	Edit pad (rev 1549)		charles	cv410	XVal Session 28	1	XVal Session 28-Typing - Text-1		2012-07-11 18:21:18.209000
	Edit pad (rev 1550)		Bob	cv404	XVal Session 28	1	XVal Session 28-Typing - Text-1		2012-07-11 18:21:18.273000
	Edit pad (rev 1551)		jeral	cv311	XVal Session 28	1	XVal Session 28-Typing - Text-1		2012-07-11 18:21:18.296000
	Edit pad (rev 1552)		Xing	cv400	XVal Session 28	1	XVal Session 28-Typing - Text-1		2012-07-11 18:21:18.650000
	Edit pad (rev 1553)		charles	cv410	XVal Session 28	1	XVal Session 28-Typing - Text-1		2012-07-11 18:21:18.712000
	Edit pad (rev 1554)		Bob	cv404	XVal Session 28	1	XVal Session 28-Typing - Text-1		2012-07-11 18:21:18.773000
	Edit pad (rev 1555)		Xing	cv400	XVal Session 28	1	XVal Session 28-Typing - Text-1		2012-07-11 18:21:19.150000
	Edit pad (rev 1556)		charles	cv410	XVal Session 28	1	XVal Session 28-Typing - Text-1		2012-07-11 18:21:19.217000
	Edit pad (rev 1557)		Bob	cv404	XVal Session 28	1	XVal Session 28-Typing - Text-1		2012-07-11 18:21:19.273000
	Edit pad (rev 1558)		Xing	cv400	XVal Session 28	1	XVal Session 28-Typing - Text-1		2012-07-11 18:21:19.697000
	Edit pad (rev 1559)		charles	cv410	XVal Session 28	1	XVal Session 28-Typing - Text-1		2012-07-11 18:21:19.733000
	Edit pad (rev 1560)		Bob	cv404	XVal Session 28	1	XVal Session 28-Typing - Text-1		2012-07-11 18:21:19.773000
	Edit pad (rev 1561)		Xing	cv400	XVal Session 28	1	XVal Session 28-Typing - Text-1		2012-07-11 18:21:20.196000
	Edit pad (rev 1562)		charles	cv410	XVal Session 28	1	XVal Session 28-Typing - Text-1		2012-07-11 18:21:20.238000
	Edit pad (rev 1563)		Bob	cv404	XVal Session 28	1	XVal Session 28-Typing - Text-1		2012-07-11 18:21:20.273000
	Edit pad (rev 1564)		Xing	cv400	XVal Session 28	1	XVal Session 28-Typing - Text-1		2012-07-11 18:21:20.697000
	Edit pad (rev 1565)		charles	cv410	XVal Session 28	1	XVal Session 28-Typing - Text-1		2012-07-11 18:21:20.747000
	Edit pad (rev 1566)		Bob	cv404	XVal Session 28	1	XVal Session 28-Typing - Text-1		2012-07-11 18:21:20.775000
	Edit pad (rev 1567)		charles	cv410	XVal Session 28	1	XVal Session 28-Typing - Text-1		2012-07-11 18:21:21.257000
	Edit pad (rev 1568)		Bob	cv404	XVal Session 28	1	XVal Session 28-Typing - Text-1		2012-07-11 18:21:21.281000
	Edit pad (rev 1569)		Xing	cv400	XVal Session 28	1	XVal Session 28-Typing - Text-1		2012-07-11 18:21:21.328000
	Edit pad (rev 1570)		charles	cv410	XVal Session 28	1	XVal Session 28-Typing - Text-1		2012-07-11 18:21:21.757000
	Edit pad (rev 1571)		Bob	cv404	XVal Session 28	1	XVal Session 28-Typing - Text-1		2012-07-11 18:21:21.790000
	Edit pad (rev 1572)		Xing	cv400	XVal Session 28	1	XVal Session 28-Typing - Text-1		2012-07-11 18:21:21.828000
	Edit pad (rev 1573)		charles	cv410	XVal Session 28	1	XVal Session 28-Typing - Text-1		2012-07-11 18:21:22.257000
	Edit pad (rev 1574)		Bob	cv404	XVal Session 28	1	XVal Session 28-Typing - Text-1		2012-07-11 18:21:22.289000
	Edit pad (rev 1575)		Xing	cv400	XVal Session 28	1	XVal Session 28-Typing - Text-1		2012-07-11 18:21:22.329000
	Edit pad (rev 1576)		jeral	cv311	XVal Session 28	1	XVal Session 28-Typing - Text-1		2012-07-11 18:21:22.726000
	Edit pad (rev 1577)		Bob	cv404	XVal Session 28	1	XVal Session 28-Typing - Text-1		2012-07-11 18:21:22.792000
	Edit pad (rev 1578)		Xing	cv400	XVal Session 28	1	XVal Session 28-Typing - Text-1		2012-07-11 18:21:22.835000
	Edit pad (rev 1579)		Bob	cv404	XVal Session 28	1	XVal Session 28-Typing - Text-1		2012-07-11 18:21:23.305000
	Edit pad (rev 1580)		Xing	cv400	XVal Session 28	1	XVal Session 28-Typing - Text-1		2012-07-11 18:21:23.380000
	Edit pad (rev 1581)		Bob	cv404	XVal Session 28	1	XVal Session 28-Typing - Text-1		2012-07-11 18:21:23.805000
	Edit pad (rev 1582)		charles	cv410	XVal Session 28	1	XVal Session 28-Typing - Text-1		2012-07-11 18:21:23.816000
	Edit pad (rev 1583)		jeral	cv311	XVal Session 28	1	XVal Session 28-Typing - Text-1		2012-07-11 18:21:24.181000
	Edit pad (rev 1584)		Xing	cv400	XVal Session 28	1	XVal Session 28-Typing - Text-1		2012-07-11 18:21:24.241000
	Edit pad (rev 1585)		Bob	cv404	XVal Session 28	1	XVal Session 28-Typing - Text-1		2012-07-11 18:21:24.303000
	Edit pad (rev 1586)		charles	cv410	XVal Session 28	1	XVal Session 28-Typing - Text-1		2012-07-11 18:21:24.317000
	Edit pad (rev 1587)		Xing	cv400	XVal Session 28	1	XVal Session 28-Typing - Text-1		2012-07-11 18:21:24.744000
	Edit pad (rev 1588)		Bob	cv404	XVal Session 28	1	XVal Session 28-Typing - Text-1		2012-07-11 18:21:24.805000
	Edit pad (rev 1589)		charles	cv410	XVal Session 28	1	XVal Session 28-Typing - Text-1		2012-07-11 18:21:24.824000
	Edit pad (rev 1590)		Bob	cv404	XVal Session 28	1	XVal Session 28-Typing - Text-1		2012-07-11 18:21:25.305000
	Edit pad (rev 1591)		charles	cv410	XVal Session 28	1	XVal Session 28-Typing - Text-1		2012-07-11 18:21:25.335000
	Edit pad (rev 1592)		charles	cv410	XVal Session 28	1	XVal Session 28-Typing - Text-1		2012-07-11 18:21:25.835000
	Edit pad (rev 1593)		charles	cv410	XVal Session 28	1	XVal Session 28-Typing - Text-1		2012-07-11 18:21:26.336000
	Edit pad (rev 1594)		charles	cv410	XVal Session 28	1	XVal Session 28-Typing - Text-1		2012-07-11 18:21:26.841000
	Edit pad (rev 1595)		charles	cv410	XVal Session 28	1	XVal Session 28-Typing - Text-1		2012-07-11 18:21:27.351000
	Edit pad (rev 1596)		Bob	cv404	XVal Session 28	1	XVal Session 28-Typing - Text-1		2012-07-11 18:21:27.394000
	Edit pad (rev 1597)		charles	cv410	XVal Session 28	1	XVal Session 28-Typing - Text-1		2012-07-11 18:21:27.851000
	Edit pad (rev 1598)		charles	cv410	XVal Session 28	1	XVal Session 28-Typing - Text-1		2012-07-11 18:21:28.349000
17471	Load Instructions			cv131	XVal Session 28	1	XVal Session 28-Typing - Numbers-1	18.111.59.235	2012-07-11 18:21:29
17472	Load Instructions			cv133	XVal Session 28	1	XVal Session 28-Typing - Numbers-1	192.54.222.3	2012-07-11 18:21:29
17473	Load Instructions			cv132	XVal Session 28	1	XVal Session 28-Typing - Numbers-1	192.54.222.11	2012-07-11 18:21:29
17476	Load Instructions			cv130	XVal Session 28	1	XVal Session 28-Typing - Numbers-1	18.111.54.166	2012-07-11 18:21:29
17486	Load Workspace			cv131	XVal Session 28	1	XVal Session 28-Typing - Numbers-1	18.111.59.235	2012-07-11 18:21:59
17487	Load Workspace			cv133	XVal Session 28	1	XVal Session 28-Typing - Numbers-1	192.54.222.3	2012-07-11 18:21:59
17489	Load Workspace			cv132	XVal Session 28	1	XVal Session 28-Typing - Numbers-1	192.54.222.11	2012-07-11 18:21:59
17490	Load Workspace			cv130	XVal Session 28	1	XVal Session 28-Typing - Numbers-1	18.111.54.166	2012-07-11 18:21:59
	Edit pad (rev 0)		jeral	cv311	XVal Session 28	1	XVal Session 28-Typing - Numbers-1		2012-07-11 18:22:03.375000
	Edit pad (rev 1)		jeral	cv311	XVal Session 28	1	XVal Session 28-Typing - Numbers-1		2012-07-11 18:22:04.034000
	Edit pad (rev 2)		jeral	cv311	XVal Session 28	1	XVal Session 28-Typing - Numbers-1		2012-07-11 18:22:04.862000
	Edit pad (rev 3)		jeral	cv311	XVal Session 28	1	XVal Session 28-Typing - Numbers-1		2012-07-11 18:22:05.396000
	Edit pad (rev 4)		Bob	cv404	XVal Session 28	1	XVal Session 28-Typing - Numbers-1		2012-07-11 18:22:05.821000
	Edit pad (rev 5)		jeral	cv311	XVal Session 28	1	XVal Session 28-Typing - Numbers-1		2012-07-11 18:22:06.048000
	Edit pad (rev 6)		Bob	cv404	XVal Session 28	1	XVal Session 28-Typing - Numbers-1		2012-07-11 18:22:06.306000
	Edit pad (rev 7)		Bob	cv404	XVal Session 28	1	XVal Session 28-Typing - Numbers-1		2012-07-11 18:22:06.903000
	Edit pad (rev 8)		Bob	cv404	XVal Session 28	1	XVal Session 28-Typing - Numbers-1		2012-07-11 18:22:07.692000
	Edit pad (rev 9)		jeral	cv311	XVal Session 28	1	XVal Session 28-Typing - Numbers-1		2012-07-11 18:22:08.862000
	Edit pad (rev 10)		jeral	cv311	XVal Session 28	1	XVal Session 28-Typing - Numbers-1		2012-07-11 18:22:09.389000
	Edit pad (rev 11)		Xing	cv400	XVal Session 28	1	XVal Session 28-Typing - Numbers-1		2012-07-11 18:22:09.523000
	Edit pad (rev 12)		jeral	cv311	XVal Session 28	1	XVal Session 28-Typing - Numbers-1		2012-07-11 18:22:09.864000
	Edit pad (rev 13)		Xing	cv400	XVal Session 28	1	XVal Session 28-Typing - Numbers-1		2012-07-11 18:22:10.030000
	Edit pad (rev 14)		charles	cv410	XVal Session 28	1	XVal Session 28-Typing - Numbers-1		2012-07-11 18:22:10.105000
	Edit pad (rev 15)		Bob	cv404	XVal Session 28	1	XVal Session 28-Typing - Numbers-1		2012-07-11 18:22:10.126000
	Edit pad (rev 16)		jeral	cv311	XVal Session 28	1	XVal Session 28-Typing - Numbers-1		2012-07-11 18:22:10.368000
	Edit pad (rev 17)		Xing	cv400	XVal Session 28	1	XVal Session 28-Typing - Numbers-1		2012-07-11 18:22:10.543000
	Edit pad (rev 18)		charles	cv410	XVal Session 28	1	XVal Session 28-Typing - Numbers-1		2012-07-11 18:22:10.584000
	Edit pad (rev 19)		Xing	cv400	XVal Session 28	1	XVal Session 28-Typing - Numbers-1		2012-07-11 18:22:11.825000
	Edit pad (rev 20)		jeral	cv311	XVal Session 28	1	XVal Session 28-Typing - Numbers-1		2012-07-11 18:22:12.011000
	Edit pad (rev 21)		charles	cv410	XVal Session 28	1	XVal Session 28-Typing - Numbers-1		2012-07-11 18:22:12.038000
	Edit pad (rev 22)		Xing	cv400	XVal Session 28	1	XVal Session 28-Typing - Numbers-1		2012-07-11 18:22:12.338000
	Edit pad (rev 23)		jeral	cv311	XVal Session 28	1	XVal Session 28-Typing - Numbers-1		2012-07-11 18:22:12.518000
	Edit pad (rev 24)		charles	cv410	XVal Session 28	1	XVal Session 28-Typing - Numbers-1		2012-07-11 18:22:12.539000
	Edit pad (rev 25)		jeral	cv311	XVal Session 28	1	XVal Session 28-Typing - Numbers-1		2012-07-11 18:22:13.016000
	Edit pad (rev 26)		jeral	cv311	XVal Session 28	1	XVal Session 28-Typing - Numbers-1		2012-07-11 18:22:13.542000
	Edit pad (rev 27)		Xing	cv400	XVal Session 28	1	XVal Session 28-Typing - Numbers-1		2012-07-11 18:22:13.544000
	Edit pad (rev 28)		Bob	cv404	XVal Session 28	1	XVal Session 28-Typing - Numbers-1		2012-07-11 18:22:13.546000
	Edit pad (rev 29)		Xing	cv400	XVal Session 28	1	XVal Session 28-Typing - Numbers-1		2012-07-11 18:22:14.041000
	Edit pad (rev 30)		charles	cv410	XVal Session 28	1	XVal Session 28-Typing - Numbers-1		2012-07-11 18:22:14.827000
	Edit pad (rev 31)		Xing	cv400	XVal Session 28	1	XVal Session 28-Typing - Numbers-1		2012-07-11 18:22:14.875000
	Edit pad (rev 32)		Bob	cv404	XVal Session 28	1	XVal Session 28-Typing - Numbers-1		2012-07-11 18:22:14.901000
	Edit pad (rev 33)		jeral	cv311	XVal Session 28	1	XVal Session 28-Typing - Numbers-1		2012-07-11 18:22:15.169000
	Edit pad (rev 34)		charles	cv410	XVal Session 28	1	XVal Session 28-Typing - Numbers-1		2012-07-11 18:22:15.456000
	Edit pad (rev 35)		Bob	cv404	XVal Session 28	1	XVal Session 28-Typing - Numbers-1		2012-07-11 18:22:15.525000
	Edit pad (rev 36)		jeral	cv311	XVal Session 28	1	XVal Session 28-Typing - Numbers-1		2012-07-11 18:22:15.676000
	Edit pad (rev 37)		Xing	cv400	XVal Session 28	1	XVal Session 28-Typing - Numbers-1		2012-07-11 18:22:15.782000
	Edit pad (rev 38)		Xing	cv400	XVal Session 28	1	XVal Session 28-Typing - Numbers-1		2012-07-11 18:22:16.299000
	Edit pad (rev 39)		charles	cv410	XVal Session 28	1	XVal Session 28-Typing - Numbers-1		2012-07-11 18:22:16.729000
	Edit pad (rev 40)		Xing	cv400	XVal Session 28	1	XVal Session 28-Typing - Numbers-1		2012-07-11 18:22:16.807000
	Edit pad (rev 41)		jeral	cv311	XVal Session 28	1	XVal Session 28-Typing - Numbers-1		2012-07-11 18:22:17.033000
	Edit pad (rev 42)		Xing	cv400	XVal Session 28	1	XVal Session 28-Typing - Numbers-1		2012-07-11 18:22:17.307000
	Edit pad (rev 43)		Xing	cv400	XVal Session 28	1	XVal Session 28-Typing - Numbers-1		2012-07-11 18:22:17.807000
	Edit pad (rev 44)		Bob	cv404	XVal Session 28	1	XVal Session 28-Typing - Numbers-1		2012-07-11 18:22:17.817000
	Edit pad (rev 45)		charles	cv410	XVal Session 28	1	XVal Session 28-Typing - Numbers-1		2012-07-11 18:22:17.998000
	Edit pad (rev 46)		Xing	cv400	XVal Session 28	1	XVal Session 28-Typing - Numbers-1		2012-07-11 18:22:18.307000
	Edit pad (rev 47)		Bob	cv404	XVal Session 28	1	XVal Session 28-Typing - Numbers-1		2012-07-11 18:22:18.355000
	Edit pad (rev 48)		charles	cv410	XVal Session 28	1	XVal Session 28-Typing - Numbers-1		2012-07-11 18:22:18.997000
	Edit pad (rev 49)		Xing	cv400	XVal Session 28	1	XVal Session 28-Typing - Numbers-1		2012-07-11 18:22:19.118000
	Edit pad (rev 50)		Bob	cv404	XVal Session 28	1	XVal Session 28-Typing - Numbers-1		2012-07-11 18:22:19.472000
	Edit pad (rev 51)		Xing	cv400	XVal Session 28	1	XVal Session 28-Typing - Numbers-1		2012-07-11 18:22:19.619000
	Edit pad (rev 52)		charles	cv410	XVal Session 28	1	XVal Session 28-Typing - Numbers-1		2012-07-11 18:22:19.915000
	Edit pad (rev 53)		Xing	cv400	XVal Session 28	1	XVal Session 28-Typing - Numbers-1		2012-07-11 18:22:20.119000
	Edit pad (rev 54)		charles	cv410	XVal Session 28	1	XVal Session 28-Typing - Numbers-1		2012-07-11 18:22:20.512000
	Edit pad (rev 55)		Bob	cv404	XVal Session 28	1	XVal Session 28-Typing - Numbers-1		2012-07-11 18:22:20.554000
	Edit pad (rev 56)		Xing	cv400	XVal Session 28	1	XVal Session 28-Typing - Numbers-1		2012-07-11 18:22:20.617000
	Edit pad (rev 57)		Bob	cv404	XVal Session 28	1	XVal Session 28-Typing - Numbers-1		2012-07-11 18:22:21.056000
	Edit pad (rev 58)		Xing	cv400	XVal Session 28	1	XVal Session 28-Typing - Numbers-1		2012-07-11 18:22:21.117000
	Edit pad (rev 59)		charles	cv410	XVal Session 28	1	XVal Session 28-Typing - Numbers-1		2012-07-11 18:22:21.153000
	Edit pad (rev 60)		Xing	cv400	XVal Session 28	1	XVal Session 28-Typing - Numbers-1		2012-07-11 18:22:21.619000
	Edit pad (rev 61)		Bob	cv404	XVal Session 28	1	XVal Session 28-Typing - Numbers-1		2012-07-11 18:22:21.687000
	Edit pad (rev 62)		Xing	cv400	XVal Session 28	1	XVal Session 28-Typing - Numbers-1		2012-07-11 18:22:22.119000
	Edit pad (rev 63)		Bob	cv404	XVal Session 28	1	XVal Session 28-Typing - Numbers-1		2012-07-11 18:22:22.211000
	Edit pad (rev 64)		Xing	cv400	XVal Session 28	1	XVal Session 28-Typing - Numbers-1		2012-07-11 18:22:22.624000
	Edit pad (rev 65)		charles	cv410	XVal Session 28	1	XVal Session 28-Typing - Numbers-1		2012-07-11 18:22:22.727000
	Edit pad (rev 66)		Xing	cv400	XVal Session 28	1	XVal Session 28-Typing - Numbers-1		2012-07-11 18:22:23.591000
	Edit pad (rev 67)		Bob	cv404	XVal Session 28	1	XVal Session 28-Typing - Numbers-1		2012-07-11 18:22:23.999000
	Edit pad (rev 68)		Xing	cv400	XVal Session 28	1	XVal Session 28-Typing - Numbers-1		2012-07-11 18:22:24.100000
	Edit pad (rev 69)		Xing	cv400	XVal Session 28	1	XVal Session 28-Typing - Numbers-1		2012-07-11 18:22:24.732000
	Edit pad (rev 70)		Bob	cv404	XVal Session 28	1	XVal Session 28-Typing - Numbers-1		2012-07-11 18:22:24.823000
	Edit pad (rev 71)		Bob	cv404	XVal Session 28	1	XVal Session 28-Typing - Numbers-1		2012-07-11 18:22:25.336000
	Edit pad (rev 72)		Bob	cv404	XVal Session 28	1	XVal Session 28-Typing - Numbers-1		2012-07-11 18:22:25.836000
	Edit pad (rev 73)		Bob	cv404	XVal Session 28	1	XVal Session 28-Typing - Numbers-1		2012-07-11 18:22:26.880000
	Edit pad (rev 74)		charles	cv410	XVal Session 28	1	XVal Session 28-Typing - Numbers-1		2012-07-11 18:22:27.727000
	Edit pad (rev 75)		Bob	cv404	XVal Session 28	1	XVal Session 28-Typing - Numbers-1		2012-07-11 18:22:28.057000
	Edit pad (rev 76)		Bob	cv404	XVal Session 28	1	XVal Session 28-Typing - Numbers-1		2012-07-11 18:22:28.556000
	Edit pad (rev 77)		Xing	cv400	XVal Session 28	1	XVal Session 28-Typing - Numbers-1		2012-07-11 18:22:29.020000
	Edit pad (rev 78)		Bob	cv404	XVal Session 28	1	XVal Session 28-Typing - Numbers-1		2012-07-11 18:22:29.102000
	Edit pad (rev 79)		Xing	cv400	XVal Session 28	1	XVal Session 28-Typing - Numbers-1		2012-07-11 18:22:30.264000
	Edit pad (rev 80)		charles	cv410	XVal Session 28	1	XVal Session 28-Typing - Numbers-1		2012-07-11 18:22:30.275000
	Edit pad (rev 81)		Xing	cv400	XVal Session 28	1	XVal Session 28-Typing - Numbers-1		2012-07-11 18:22:30.766000
	Edit pad (rev 82)		Xing	cv400	XVal Session 28	1	XVal Session 28-Typing - Numbers-1		2012-07-11 18:22:31.525000
	Edit pad (rev 83)		Xing	cv400	XVal Session 28	1	XVal Session 28-Typing - Numbers-1		2012-07-11 18:22:32.388000
	Edit pad (rev 84)		charles	cv410	XVal Session 28	1	XVal Session 28-Typing - Numbers-1		2012-07-11 18:22:32.804000
	Edit pad (rev 85)		Xing	cv400	XVal Session 28	1	XVal Session 28-Typing - Numbers-1		2012-07-11 18:22:33.507000
	Edit pad (rev 86)		charles	cv410	XVal Session 28	1	XVal Session 28-Typing - Numbers-1		2012-07-11 18:22:33.557000
	Edit pad (rev 87)		Xing	cv400	XVal Session 28	1	XVal Session 28-Typing - Numbers-1		2012-07-11 18:22:34.181000
	Edit pad (rev 88)		charles	cv410	XVal Session 28	1	XVal Session 28-Typing - Numbers-1		2012-07-11 18:22:34.514000
	Edit pad (rev 89)		Xing	cv400	XVal Session 28	1	XVal Session 28-Typing - Numbers-1		2012-07-11 18:22:34.686000
	Edit pad (rev 90)		Bob	cv404	XVal Session 28	1	XVal Session 28-Typing - Numbers-1		2012-07-11 18:22:35.023000
	Edit pad (rev 91)		Xing	cv400	XVal Session 28	1	XVal Session 28-Typing - Numbers-1		2012-07-11 18:22:35.313000
	Edit pad (rev 92)		charles	cv410	XVal Session 28	1	XVal Session 28-Typing - Numbers-1		2012-07-11 18:22:35.505000
	Edit pad (rev 93)		Bob	cv404	XVal Session 28	1	XVal Session 28-Typing - Numbers-1		2012-07-11 18:22:35.524000
	Edit pad (rev 94)		Xing	cv400	XVal Session 28	1	XVal Session 28-Typing - Numbers-1		2012-07-11 18:22:35.822000
	Edit pad (rev 95)		charles	cv410	XVal Session 28	1	XVal Session 28-Typing - Numbers-1		2012-07-11 18:22:36.027000
	Edit pad (rev 96)		Xing	cv400	XVal Session 28	1	XVal Session 28-Typing - Numbers-1		2012-07-11 18:22:36.415000
	Edit pad (rev 97)		Bob	cv404	XVal Session 28	1	XVal Session 28-Typing - Numbers-1		2012-07-11 18:22:36.921000
	Edit pad (rev 98)		Xing	cv400	XVal Session 28	1	XVal Session 28-Typing - Numbers-1		2012-07-11 18:22:36.923000
	Edit pad (rev 99)		charles	cv410	XVal Session 28	1	XVal Session 28-Typing - Numbers-1		2012-07-11 18:22:37.202000
	Edit pad (rev 100)		Xing	cv400	XVal Session 28	1	XVal Session 28-Typing - Numbers-1		2012-07-11 18:22:37.432000
	Edit pad (rev 101)		charles	cv410	XVal Session 28	1	XVal Session 28-Typing - Numbers-1		2012-07-11 18:22:37.900000
	Edit pad (rev 102)		Bob	cv404	XVal Session 28	1	XVal Session 28-Typing - Numbers-1		2012-07-11 18:22:37.932000
	Edit pad (rev 103)		Xing	cv400	XVal Session 28	1	XVal Session 28-Typing - Numbers-1		2012-07-11 18:22:38.323000
	Edit pad (rev 104)		charles	cv410	XVal Session 28	1	XVal Session 28-Typing - Numbers-1		2012-07-11 18:22:38.412000
	Edit pad (rev 105)		Bob	cv404	XVal Session 28	1	XVal Session 28-Typing - Numbers-1		2012-07-11 18:22:38.435000
	Edit pad (rev 106)		Xing	cv400	XVal Session 28	1	XVal Session 28-Typing - Numbers-1		2012-07-11 18:22:38.823000
	Edit pad (rev 107)		Bob	cv404	XVal Session 28	1	XVal Session 28-Typing - Numbers-1		2012-07-11 18:22:38.939000
	Edit pad (rev 108)		charles	cv410	XVal Session 28	1	XVal Session 28-Typing - Numbers-1		2012-07-11 18:22:39.382000
	Edit pad (rev 109)		Bob	cv404	XVal Session 28	1	XVal Session 28-Typing - Numbers-1		2012-07-11 18:22:39.442000
	Edit pad (rev 110)		Bob	cv404	XVal Session 28	1	XVal Session 28-Typing - Numbers-1		2012-07-11 18:22:40.039000
	Edit pad (rev 111)		jeral	cv311	XVal Session 28	1	XVal Session 28-Typing - Numbers-1		2012-07-11 18:22:40.041000
	Edit pad (rev 112)		Xing	cv400	XVal Session 28	1	XVal Session 28-Typing - Numbers-1		2012-07-11 18:22:40.053000
	Edit pad (rev 113)		charles	cv410	XVal Session 28	1	XVal Session 28-Typing - Numbers-1		2012-07-11 18:22:40.138000
	Edit pad (rev 114)		jeral	cv311	XVal Session 28	1	XVal Session 28-Typing - Numbers-1		2012-07-11 18:22:40.533000
	Edit pad (rev 115)		Bob	cv404	XVal Session 28	1	XVal Session 28-Typing - Numbers-1		2012-07-11 18:22:40.594000
	Edit pad (rev 116)		charles	cv410	XVal Session 28	1	XVal Session 28-Typing - Numbers-1		2012-07-11 18:22:40.899000
	Edit pad (rev 117)		Xing	cv400	XVal Session 28	1	XVal Session 28-Typing - Numbers-1		2012-07-11 18:22:40.905000
	Edit pad (rev 118)		Bob	cv404	XVal Session 28	1	XVal Session 28-Typing - Numbers-1		2012-07-11 18:22:41.252000
	Edit pad (rev 119)		charles	cv410	XVal Session 28	1	XVal Session 28-Typing - Numbers-1		2012-07-11 18:22:41.401000
	Edit pad (rev 120)		Xing	cv400	XVal Session 28	1	XVal Session 28-Typing - Numbers-1		2012-07-11 18:22:41.405000
	Edit pad (rev 121)		jeral	cv311	XVal Session 28	1	XVal Session 28-Typing - Numbers-1		2012-07-11 18:22:41.813000
	Edit pad (rev 122)		Bob	cv404	XVal Session 28	1	XVal Session 28-Typing - Numbers-1		2012-07-11 18:22:41.859000
	Edit pad (rev 123)		Xing	cv400	XVal Session 28	1	XVal Session 28-Typing - Numbers-1		2012-07-11 18:22:41.919000
	Edit pad (rev 124)		charles	cv410	XVal Session 28	1	XVal Session 28-Typing - Numbers-1		2012-07-11 18:22:42.133000
	Edit pad (rev 125)		Xing	cv400	XVal Session 28	1	XVal Session 28-Typing - Numbers-1		2012-07-11 18:22:42.432000
	Edit pad (rev 126)		charles	cv410	XVal Session 28	1	XVal Session 28-Typing - Numbers-1		2012-07-11 18:22:42.630000
	Edit pad (rev 127)		jeral	cv311	XVal Session 28	1	XVal Session 28-Typing - Numbers-1		2012-07-11 18:22:42.890000
	Edit pad (rev 128)		Xing	cv400	XVal Session 28	1	XVal Session 28-Typing - Numbers-1		2012-07-11 18:22:42.938000
	Edit pad (rev 129)		Bob	cv404	XVal Session 28	1	XVal Session 28-Typing - Numbers-1		2012-07-11 18:22:43.164000
	Edit pad (rev 130)		jeral	cv311	XVal Session 28	1	XVal Session 28-Typing - Numbers-1		2012-07-11 18:22:43.390000
	Edit pad (rev 131)		charles	cv410	XVal Session 28	1	XVal Session 28-Typing - Numbers-1		2012-07-11 18:22:43.429000
	Edit pad (rev 132)		Xing	cv400	XVal Session 28	1	XVal Session 28-Typing - Numbers-1		2012-07-11 18:22:43.672000
	Edit pad (rev 133)		charles	cv410	XVal Session 28	1	XVal Session 28-Typing - Numbers-1		2012-07-11 18:22:43.991000
	Edit pad (rev 134)		Xing	cv400	XVal Session 28	1	XVal Session 28-Typing - Numbers-1		2012-07-11 18:22:44.180000
	Edit pad (rev 135)		charles	cv410	XVal Session 28	1	XVal Session 28-Typing - Numbers-1		2012-07-11 18:22:44.492000
	Edit pad (rev 136)		Xing	cv400	XVal Session 28	1	XVal Session 28-Typing - Numbers-1		2012-07-11 18:22:45.164000
	Edit pad (rev 137)		charles	cv410	XVal Session 28	1	XVal Session 28-Typing - Numbers-1		2012-07-11 18:22:45.553000
	Edit pad (rev 138)		Xing	cv400	XVal Session 28	1	XVal Session 28-Typing - Numbers-1		2012-07-11 18:22:45.666000
	Edit pad (rev 139)		Xing	cv400	XVal Session 28	1	XVal Session 28-Typing - Numbers-1		2012-07-11 18:22:46.167000
	Edit pad (rev 140)		Bob	cv404	XVal Session 28	1	XVal Session 28-Typing - Numbers-1		2012-07-11 18:22:47.244000
	Edit pad (rev 141)		charles	cv410	XVal Session 28	1	XVal Session 28-Typing - Numbers-1		2012-07-11 18:22:47.269000
	Edit pad (rev 142)		Xing	cv400	XVal Session 28	1	XVal Session 28-Typing - Numbers-1		2012-07-11 18:22:47.334000
	Edit pad (rev 143)		Bob	cv404	XVal Session 28	1	XVal Session 28-Typing - Numbers-1		2012-07-11 18:22:47.854000
	Edit pad (rev 144)		charles	cv410	XVal Session 28	1	XVal Session 28-Typing - Numbers-1		2012-07-11 18:22:47.985000
	Edit pad (rev 145)		Xing	cv400	XVal Session 28	1	XVal Session 28-Typing - Numbers-1		2012-07-11 18:22:48.012000
	Edit pad (rev 146)		charles	cv410	XVal Session 28	1	XVal Session 28-Typing - Numbers-1		2012-07-11 18:22:48.493000
	Edit pad (rev 147)		Xing	cv400	XVal Session 28	1	XVal Session 28-Typing - Numbers-1		2012-07-11 18:22:48.525000
	Edit pad (rev 148)		Bob	cv404	XVal Session 28	1	XVal Session 28-Typing - Numbers-1		2012-07-11 18:22:48.825000
	Edit pad (rev 149)		charles	cv410	XVal Session 28	1	XVal Session 28-Typing - Numbers-1		2012-07-11 18:22:48.991000
	Edit pad (rev 150)		Xing	cv400	XVal Session 28	1	XVal Session 28-Typing - Numbers-1		2012-07-11 18:22:49.025000
	Edit pad (rev 151)		Bob	cv404	XVal Session 28	1	XVal Session 28-Typing - Numbers-1		2012-07-11 18:22:49.338000
	Edit pad (rev 152)		charles	cv410	XVal Session 28	1	XVal Session 28-Typing - Numbers-1		2012-07-11 18:22:49.492000
	Edit pad (rev 153)		Xing	cv400	XVal Session 28	1	XVal Session 28-Typing - Numbers-1		2012-07-11 18:22:49.532000
	Edit pad (rev 154)		Xing	cv400	XVal Session 28	1	XVal Session 28-Typing - Numbers-1		2012-07-11 18:22:50.282000
	Edit pad (rev 155)		charles	cv410	XVal Session 28	1	XVal Session 28-Typing - Numbers-1		2012-07-11 18:22:50.374000
	Edit pad (rev 156)		Xing	cv400	XVal Session 28	1	XVal Session 28-Typing - Numbers-1		2012-07-11 18:22:50.713000
	Edit pad (rev 157)		Bob	cv404	XVal Session 28	1	XVal Session 28-Typing - Numbers-1		2012-07-11 18:22:50.793000
	Edit pad (rev 158)		Xing	cv400	XVal Session 28	1	XVal Session 28-Typing - Numbers-1		2012-07-11 18:22:51.238000
	Edit pad (rev 159)		Bob	cv404	XVal Session 28	1	XVal Session 28-Typing - Numbers-1		2012-07-11 18:22:51.293000
	Edit pad (rev 160)		charles	cv410	XVal Session 28	1	XVal Session 28-Typing - Numbers-1		2012-07-11 18:22:51.299000
	Edit pad (rev 161)		jeral	cv311	XVal Session 28	1	XVal Session 28-Typing - Numbers-1		2012-07-11 18:22:51.478000
	Edit pad (rev 162)		Xing	cv400	XVal Session 28	1	XVal Session 28-Typing - Numbers-1		2012-07-11 18:22:51.744000
	Edit pad (rev 163)		charles	cv410	XVal Session 28	1	XVal Session 28-Typing - Numbers-1		2012-07-11 18:22:51.805000
	Edit pad (rev 164)		jeral	cv311	XVal Session 28	1	XVal Session 28-Typing - Numbers-1		2012-07-11 18:22:51.985000
	Edit pad (rev 165)		Xing	cv400	XVal Session 28	1	XVal Session 28-Typing - Numbers-1		2012-07-11 18:22:52.251000
	Edit pad (rev 166)		Bob	cv404	XVal Session 28	1	XVal Session 28-Typing - Numbers-1		2012-07-11 18:22:52.292000
	Edit pad (rev 167)		charles	cv410	XVal Session 28	1	XVal Session 28-Typing - Numbers-1		2012-07-11 18:22:52.360000
	Edit pad (rev 168)		jeral	cv311	XVal Session 28	1	XVal Session 28-Typing - Numbers-1		2012-07-11 18:22:52.482000
	Edit pad (rev 169)		Xing	cv400	XVal Session 28	1	XVal Session 28-Typing - Numbers-1		2012-07-11 18:22:52.799000
	Edit pad (rev 170)		charles	cv410	XVal Session 28	1	XVal Session 28-Typing - Numbers-1		2012-07-11 18:22:52.884000
	Edit pad (rev 171)		Bob	cv404	XVal Session 28	1	XVal Session 28-Typing - Numbers-1		2012-07-11 18:22:52.890000
	Edit pad (rev 172)		jeral	cv311	XVal Session 28	1	XVal Session 28-Typing - Numbers-1		2012-07-11 18:22:53.149000
	Edit pad (rev 173)		Xing	cv400	XVal Session 28	1	XVal Session 28-Typing - Numbers-1		2012-07-11 18:22:53.307000
	Edit pad (rev 174)		charles	cv410	XVal Session 28	1	XVal Session 28-Typing - Numbers-1		2012-07-11 18:22:53.668000
	Edit pad (rev 175)		Xing	cv400	XVal Session 28	1	XVal Session 28-Typing - Numbers-1		2012-07-11 18:22:53.806000
	Edit pad (rev 176)		Bob	cv404	XVal Session 28	1	XVal Session 28-Typing - Numbers-1		2012-07-11 18:22:54.147000
	Edit pad (rev 177)		charles	cv410	XVal Session 28	1	XVal Session 28-Typing - Numbers-1		2012-07-11 18:22:54.242000
	Edit pad (rev 178)		Xing	cv400	XVal Session 28	1	XVal Session 28-Typing - Numbers-1		2012-07-11 18:22:54.305000
	Edit pad (rev 179)		jeral	cv311	XVal Session 28	1	XVal Session 28-Typing - Numbers-1		2012-07-11 18:22:54.671000
	Edit pad (rev 180)		Xing	cv400	XVal Session 28	1	XVal Session 28-Typing - Numbers-1		2012-07-11 18:22:54.805000
	Edit pad (rev 181)		charles	cv410	XVal Session 28	1	XVal Session 28-Typing - Numbers-1		2012-07-11 18:22:55.005000
	Edit pad (rev 182)		jeral	cv311	XVal Session 28	1	XVal Session 28-Typing - Numbers-1		2012-07-11 18:22:55.170000
	Edit pad (rev 183)		Xing	cv400	XVal Session 28	1	XVal Session 28-Typing - Numbers-1		2012-07-11 18:22:55.305000
	Edit pad (rev 184)		Bob	cv404	XVal Session 28	1	XVal Session 28-Typing - Numbers-1		2012-07-11 18:22:55.430000
	Edit pad (rev 185)		jeral	cv311	XVal Session 28	1	XVal Session 28-Typing - Numbers-1		2012-07-11 18:22:55.676000
	Edit pad (rev 186)		charles	cv410	XVal Session 28	1	XVal Session 28-Typing - Numbers-1		2012-07-11 18:22:55.705000
	Edit pad (rev 187)		Xing	cv400	XVal Session 28	1	XVal Session 28-Typing - Numbers-1		2012-07-11 18:22:55.876000
	Edit pad (rev 188)		Bob	cv404	XVal Session 28	1	XVal Session 28-Typing - Numbers-1		2012-07-11 18:22:55.949000
	Edit pad (rev 189)		charles	cv410	XVal Session 28	1	XVal Session 28-Typing - Numbers-1		2012-07-11 18:22:56.211000
	Edit pad (rev 190)		Xing	cv400	XVal Session 28	1	XVal Session 28-Typing - Numbers-1		2012-07-11 18:22:56.383000
	Edit pad (rev 191)		Bob	cv404	XVal Session 28	1	XVal Session 28-Typing - Numbers-1		2012-07-11 18:22:56.718000
	Edit pad (rev 192)		charles	cv410	XVal Session 28	1	XVal Session 28-Typing - Numbers-1		2012-07-11 18:22:56.870000
	Edit pad (rev 193)		Xing	cv400	XVal Session 28	1	XVal Session 28-Typing - Numbers-1		2012-07-11 18:22:56.884000
	Edit pad (rev 194)		Bob	cv404	XVal Session 28	1	XVal Session 28-Typing - Numbers-1		2012-07-11 18:22:57.227000
	Edit pad (rev 195)		Xing	cv400	XVal Session 28	1	XVal Session 28-Typing - Numbers-1		2012-07-11 18:22:57.386000
	Edit pad (rev 196)		charles	cv410	XVal Session 28	1	XVal Session 28-Typing - Numbers-1		2012-07-11 18:22:57.482000
	Edit pad (rev 197)		Bob	cv404	XVal Session 28	1	XVal Session 28-Typing - Numbers-1		2012-07-11 18:22:58.289000
	Edit pad (rev 198)		Xing	cv400	XVal Session 28	1	XVal Session 28-Typing - Numbers-1		2012-07-11 18:22:58.786000
	Edit pad (rev 199)		Xing	cv400	XVal Session 28	1	XVal Session 28-Typing - Numbers-1		2012-07-11 18:22:59.291000
	Edit pad (rev 200)		charles	cv410	XVal Session 28	1	XVal Session 28-Typing - Numbers-1		2012-07-11 18:23:00.024000
	Edit pad (rev 201)		Bob	cv404	XVal Session 28	1	XVal Session 28-Typing - Numbers-1		2012-07-11 18:23:00.646000
	Edit pad (rev 202)		charles	cv410	XVal Session 28	1	XVal Session 28-Typing - Numbers-1		2012-07-11 18:23:00.715000
	Edit pad (rev 203)		Xing	cv400	XVal Session 28	1	XVal Session 28-Typing - Numbers-1		2012-07-11 18:23:00.924000
	Edit pad (rev 204)		Bob	cv404	XVal Session 28	1	XVal Session 28-Typing - Numbers-1		2012-07-11 18:23:01.149000
	Edit pad (rev 205)		charles	cv410	XVal Session 28	1	XVal Session 28-Typing - Numbers-1		2012-07-11 18:23:01.236000
	Edit pad (rev 206)		Xing	cv400	XVal Session 28	1	XVal Session 28-Typing - Numbers-1		2012-07-11 18:23:01.494000
	Edit pad (rev 207)		Bob	cv404	XVal Session 28	1	XVal Session 28-Typing - Numbers-1		2012-07-11 18:23:01.648000
	Edit pad (rev 208)		charles	cv410	XVal Session 28	1	XVal Session 28-Typing - Numbers-1		2012-07-11 18:23:01.742000
	Edit pad (rev 209)		Xing	cv400	XVal Session 28	1	XVal Session 28-Typing - Numbers-1		2012-07-11 18:23:02.062000
	Edit pad (rev 210)		Bob	cv404	XVal Session 28	1	XVal Session 28-Typing - Numbers-1		2012-07-11 18:23:02.149000
	Edit pad (rev 211)		charles	cv410	XVal Session 28	1	XVal Session 28-Typing - Numbers-1		2012-07-11 18:23:02.240000
	Edit pad (rev 212)		charles	cv410	XVal Session 28	1	XVal Session 28-Typing - Numbers-1		2012-07-11 18:23:02.792000
	Edit pad (rev 213)		Xing	cv400	XVal Session 28	1	XVal Session 28-Typing - Numbers-1		2012-07-11 18:23:02.890000
	Edit pad (rev 214)		charles	cv410	XVal Session 28	1	XVal Session 28-Typing - Numbers-1		2012-07-11 18:23:03.369000
	Edit pad (rev 215)		Xing	cv400	XVal Session 28	1	XVal Session 28-Typing - Numbers-1		2012-07-11 18:23:03.398000
	Edit pad (rev 216)		Bob	cv404	XVal Session 28	1	XVal Session 28-Typing - Numbers-1		2012-07-11 18:23:03.469000
	Edit pad (rev 217)		charles	cv410	XVal Session 28	1	XVal Session 28-Typing - Numbers-1		2012-07-11 18:23:03.869000
	Edit pad (rev 218)		Xing	cv400	XVal Session 28	1	XVal Session 28-Typing - Numbers-1		2012-07-11 18:23:03.899000
	Edit pad (rev 219)		charles	cv410	XVal Session 28	1	XVal Session 28-Typing - Numbers-1		2012-07-11 18:23:04.368000
	Edit pad (rev 220)		Xing	cv400	XVal Session 28	1	XVal Session 28-Typing - Numbers-1		2012-07-11 18:23:04.428000
	Edit pad (rev 221)		Xing	cv400	XVal Session 28	1	XVal Session 28-Typing - Numbers-1		2012-07-11 18:23:04.900000
	Edit pad (rev 222)		charles	cv410	XVal Session 28	1	XVal Session 28-Typing - Numbers-1		2012-07-11 18:23:04.997000
	Edit pad (rev 223)		Bob	cv404	XVal Session 28	1	XVal Session 28-Typing - Numbers-1		2012-07-11 18:23:05.176000
	Edit pad (rev 224)		Xing	cv400	XVal Session 28	1	XVal Session 28-Typing - Numbers-1		2012-07-11 18:23:05.399000
	Edit pad (rev 225)		jeral	cv311	XVal Session 28	1	XVal Session 28-Typing - Numbers-1		2012-07-11 18:23:05.409000
	Edit pad (rev 226)		charles	cv410	XVal Session 28	1	XVal Session 28-Typing - Numbers-1		2012-07-11 18:23:05.520000
	Edit pad (rev 227)		Bob	cv404	XVal Session 28	1	XVal Session 28-Typing - Numbers-1		2012-07-11 18:23:05.705000
	Edit pad (rev 228)		jeral	cv311	XVal Session 28	1	XVal Session 28-Typing - Numbers-1		2012-07-11 18:23:05.921000
	Edit pad (rev 229)		charles	cv410	XVal Session 28	1	XVal Session 28-Typing - Numbers-1		2012-07-11 18:23:06.024000
	Edit pad (rev 230)		Xing	cv400	XVal Session 28	1	XVal Session 28-Typing - Numbers-1		2012-07-11 18:23:06.026000
	Edit pad (rev 231)		Bob	cv404	XVal Session 28	1	XVal Session 28-Typing - Numbers-1		2012-07-11 18:23:06.213000
	Edit pad (rev 232)		Xing	cv400	XVal Session 28	1	XVal Session 28-Typing - Numbers-1		2012-07-11 18:23:06.529000
	Edit pad (rev 233)		jeral	cv311	XVal Session 28	1	XVal Session 28-Typing - Numbers-1		2012-07-11 18:23:06.657000
	Edit pad (rev 234)		Bob	cv404	XVal Session 28	1	XVal Session 28-Typing - Numbers-1		2012-07-11 18:23:06.711000
	Edit pad (rev 235)		Xing	cv400	XVal Session 28	1	XVal Session 28-Typing - Numbers-1		2012-07-11 18:23:07.041000
	Edit pad (rev 236)		jeral	cv311	XVal Session 28	1	XVal Session 28-Typing - Numbers-1		2012-07-11 18:23:07.157000
	Edit pad (rev 237)		charles	cv410	XVal Session 28	1	XVal Session 28-Typing - Numbers-1		2012-07-11 18:23:07.375000
	Edit pad (rev 238)		Xing	cv400	XVal Session 28	1	XVal Session 28-Typing - Numbers-1		2012-07-11 18:23:07.539000
	Edit pad (rev 239)		jeral	cv311	XVal Session 28	1	XVal Session 28-Typing - Numbers-1		2012-07-11 18:23:07.846000
	Edit pad (rev 240)		charles	cv410	XVal Session 28	1	XVal Session 28-Typing - Numbers-1		2012-07-11 18:23:07.883000
	Edit pad (rev 241)		Bob	cv404	XVal Session 28	1	XVal Session 28-Typing - Numbers-1		2012-07-11 18:23:07.965000
	Edit pad (rev 242)		Xing	cv400	XVal Session 28	1	XVal Session 28-Typing - Numbers-1		2012-07-11 18:23:08.039000
	Edit pad (rev 243)		jeral	cv311	XVal Session 28	1	XVal Session 28-Typing - Numbers-1		2012-07-11 18:23:08.345000
	Edit pad (rev 244)		charles	cv410	XVal Session 28	1	XVal Session 28-Typing - Numbers-1		2012-07-11 18:23:08.383000
	Edit pad (rev 245)		Xing	cv400	XVal Session 28	1	XVal Session 28-Typing - Numbers-1		2012-07-11 18:23:08.539000
	Edit pad (rev 246)		jeral	cv311	XVal Session 28	1	XVal Session 28-Typing - Numbers-1		2012-07-11 18:23:08.849000
	Edit pad (rev 247)		charles	cv410	XVal Session 28	1	XVal Session 28-Typing - Numbers-1		2012-07-11 18:23:08.883000
	Edit pad (rev 248)		Xing	cv400	XVal Session 28	1	XVal Session 28-Typing - Numbers-1		2012-07-11 18:23:09.039000
	Edit pad (rev 249)		charles	cv410	XVal Session 28	1	XVal Session 28-Typing - Numbers-1		2012-07-11 18:23:09.383000
	Edit pad (rev 250)		Xing	cv400	XVal Session 28	1	XVal Session 28-Typing - Numbers-1		2012-07-11 18:23:09.539000
	Edit pad (rev 251)		Bob	cv404	XVal Session 28	1	XVal Session 28-Typing - Numbers-1		2012-07-11 18:23:09.630000
	Edit pad (rev 252)		charles	cv410	XVal Session 28	1	XVal Session 28-Typing - Numbers-1		2012-07-11 18:23:09.883000
	Edit pad (rev 253)		Xing	cv400	XVal Session 28	1	XVal Session 28-Typing - Numbers-1		2012-07-11 18:23:10.040000
	Edit pad (rev 254)		jeral	cv311	XVal Session 28	1	XVal Session 28-Typing - Numbers-1		2012-07-11 18:23:10.074000
	Edit pad (rev 255)		Bob	cv404	XVal Session 28	1	XVal Session 28-Typing - Numbers-1		2012-07-11 18:23:10.159000
	Edit pad (rev 256)		charles	cv410	XVal Session 28	1	XVal Session 28-Typing - Numbers-1		2012-07-11 18:23:10.383000
	Edit pad (rev 257)		Xing	cv400	XVal Session 28	1	XVal Session 28-Typing - Numbers-1		2012-07-11 18:23:10.541000
	Edit pad (rev 258)		Bob	cv404	XVal Session 28	1	XVal Session 28-Typing - Numbers-1		2012-07-11 18:23:10.663000
	Edit pad (rev 259)		charles	cv410	XVal Session 28	1	XVal Session 28-Typing - Numbers-1		2012-07-11 18:23:10.883000
	Edit pad (rev 260)		Xing	cv400	XVal Session 28	1	XVal Session 28-Typing - Numbers-1		2012-07-11 18:23:11.041000
	Edit pad (rev 261)		jeral	cv311	XVal Session 28	1	XVal Session 28-Typing - Numbers-1		2012-07-11 18:23:11.446000
	Edit pad (rev 262)		Xing	cv400	XVal Session 28	1	XVal Session 28-Typing - Numbers-1		2012-07-11 18:23:11.541000
	Edit pad (rev 263)		charles	cv410	XVal Session 28	1	XVal Session 28-Typing - Numbers-1		2012-07-11 18:23:11.577000
	Edit pad (rev 264)		Bob	cv404	XVal Session 28	1	XVal Session 28-Typing - Numbers-1		2012-07-11 18:23:11.930000
	Edit pad (rev 265)		jeral	cv311	XVal Session 28	1	XVal Session 28-Typing - Numbers-1		2012-07-11 18:23:11.953000
	Edit pad (rev 266)		Xing	cv400	XVal Session 28	1	XVal Session 28-Typing - Numbers-1		2012-07-11 18:23:12.040000
	Edit pad (rev 267)		Xing	cv400	XVal Session 28	1	XVal Session 28-Typing - Numbers-1		2012-07-11 18:23:12.885000
	Edit pad (rev 268)		Xing	cv400	XVal Session 28	1	XVal Session 28-Typing - Numbers-1		2012-07-11 18:23:13.384000
	Edit pad (rev 269)		Bob	cv404	XVal Session 28	1	XVal Session 28-Typing - Numbers-1		2012-07-11 18:23:13.675000
	Edit pad (rev 270)		Bob	cv404	XVal Session 28	1	XVal Session 28-Typing - Numbers-1		2012-07-11 18:23:14.182000
	Edit pad (rev 271)		charles	cv410	XVal Session 28	1	XVal Session 28-Typing - Numbers-1		2012-07-11 18:23:14.324000
	Edit pad (rev 272)		Bob	cv404	XVal Session 28	1	XVal Session 28-Typing - Numbers-1		2012-07-11 18:23:14.681000
	Edit pad (rev 273)		charles	cv410	XVal Session 28	1	XVal Session 28-Typing - Numbers-1		2012-07-11 18:23:14.835000
	Edit pad (rev 274)		Bob	cv404	XVal Session 28	1	XVal Session 28-Typing - Numbers-1		2012-07-11 18:23:15.184000
	Edit pad (rev 275)		Xing	cv400	XVal Session 28	1	XVal Session 28-Typing - Numbers-1		2012-07-11 18:23:15.216000
	Edit pad (rev 276)		Xing	cv400	XVal Session 28	1	XVal Session 28-Typing - Numbers-1		2012-07-11 18:23:15.719000
	Edit pad (rev 277)		Bob	cv404	XVal Session 28	1	XVal Session 28-Typing - Numbers-1		2012-07-11 18:23:16.047000
	Edit pad (rev 278)		Xing	cv400	XVal Session 28	1	XVal Session 28-Typing - Numbers-1		2012-07-11 18:23:16.229000
	Edit pad (rev 279)		Bob	cv404	XVal Session 28	1	XVal Session 28-Typing - Numbers-1		2012-07-11 18:23:16.530000
	Edit pad (rev 280)		Xing	cv400	XVal Session 28	1	XVal Session 28-Typing - Numbers-1		2012-07-11 18:23:16.839000
	Edit pad (rev 281)		Bob	cv404	XVal Session 28	1	XVal Session 28-Typing - Numbers-1		2012-07-11 18:23:17.039000
	Edit pad (rev 282)		Xing	cv400	XVal Session 28	1	XVal Session 28-Typing - Numbers-1		2012-07-11 18:23:17.338000
	Edit pad (rev 283)		Bob	cv404	XVal Session 28	1	XVal Session 28-Typing - Numbers-1		2012-07-11 18:23:17.540000
	Edit pad (rev 284)		Xing	cv400	XVal Session 28	1	XVal Session 28-Typing - Numbers-1		2012-07-11 18:23:17.838000
	Edit pad (rev 285)		charles	cv410	XVal Session 28	1	XVal Session 28-Typing - Numbers-1		2012-07-11 18:23:17.883000
	Edit pad (rev 286)		Bob	cv404	XVal Session 28	1	XVal Session 28-Typing - Numbers-1		2012-07-11 18:23:18.230000
	Edit pad (rev 287)		Xing	cv400	XVal Session 28	1	XVal Session 28-Typing - Numbers-1		2012-07-11 18:23:18.351000
	Edit pad (rev 288)		Xing	cv400	XVal Session 28	1	XVal Session 28-Typing - Numbers-1		2012-07-11 18:23:18.853000
	Edit pad (rev 289)		charles	cv410	XVal Session 28	1	XVal Session 28-Typing - Numbers-1		2012-07-11 18:23:19.011000
	Edit pad (rev 290)		Bob	cv404	XVal Session 28	1	XVal Session 28-Typing - Numbers-1		2012-07-11 18:23:19.042000
	Edit pad (rev 291)		Xing	cv400	XVal Session 28	1	XVal Session 28-Typing - Numbers-1		2012-07-11 18:23:19.354000
	Edit pad (rev 292)		charles	cv410	XVal Session 28	1	XVal Session 28-Typing - Numbers-1		2012-07-11 18:23:19.516000
	Edit pad (rev 293)		Bob	cv404	XVal Session 28	1	XVal Session 28-Typing - Numbers-1		2012-07-11 18:23:19.553000
	Edit pad (rev 294)		jeral	cv311	XVal Session 28	1	XVal Session 28-Typing - Numbers-1		2012-07-11 18:23:19.728000
	Edit pad (rev 295)		Xing	cv400	XVal Session 28	1	XVal Session 28-Typing - Numbers-1		2012-07-11 18:23:19.852000
	Edit pad (rev 296)		Bob	cv404	XVal Session 28	1	XVal Session 28-Typing - Numbers-1		2012-07-11 18:23:20.603000
	Edit pad (rev 297)		charles	cv410	XVal Session 28	1	XVal Session 28-Typing - Numbers-1		2012-07-11 18:23:21.887000
	Edit pad (rev 298)		Bob	cv404	XVal Session 28	1	XVal Session 28-Typing - Numbers-1		2012-07-11 18:23:22.126000
	Edit pad (rev 299)		Bob	cv404	XVal Session 28	1	XVal Session 28-Typing - Numbers-1		2012-07-11 18:23:22.634000
	Edit pad (rev 300)		charles	cv410	XVal Session 28	1	XVal Session 28-Typing - Numbers-1		2012-07-11 18:23:22.764000
	Edit pad (rev 301)		Bob	cv404	XVal Session 28	1	XVal Session 28-Typing - Numbers-1		2012-07-11 18:23:23.241000
	Edit pad (rev 302)		charles	cv410	XVal Session 28	1	XVal Session 28-Typing - Numbers-1		2012-07-11 18:23:23.269000
	Edit pad (rev 303)		charles	cv410	XVal Session 28	1	XVal Session 28-Typing - Numbers-1		2012-07-11 18:23:23.934000
	Edit pad (rev 304)		charles	cv410	XVal Session 28	1	XVal Session 28-Typing - Numbers-1		2012-07-11 18:23:24.445000
	Edit pad (rev 305)		Xing	cv400	XVal Session 28	1	XVal Session 28-Typing - Numbers-1		2012-07-11 18:23:24.522000
	Edit pad (rev 306)		jeral	cv311	XVal Session 28	1	XVal Session 28-Typing - Numbers-1		2012-07-11 18:23:24.643000
	Edit pad (rev 307)		charles	cv410	XVal Session 28	1	XVal Session 28-Typing - Numbers-1		2012-07-11 18:23:25.270000
	Edit pad (rev 308)		Xing	cv400	XVal Session 28	1	XVal Session 28-Typing - Numbers-1		2012-07-11 18:23:25.272000
	Edit pad (rev 309)		Bob	cv404	XVal Session 28	1	XVal Session 28-Typing - Numbers-1		2012-07-11 18:23:25.284000
	Edit pad (rev 310)		Bob	cv404	XVal Session 28	1	XVal Session 28-Typing - Numbers-1		2012-07-11 18:23:25.790000
	Edit pad (rev 311)		jeral	cv311	XVal Session 28	1	XVal Session 28-Typing - Numbers-1		2012-07-11 18:23:25.965000
	Edit pad (rev 312)		charles	cv410	XVal Session 28	1	XVal Session 28-Typing - Numbers-1		2012-07-11 18:23:25.991000
	Edit pad (rev 313)		Xing	cv400	XVal Session 28	1	XVal Session 28-Typing - Numbers-1		2012-07-11 18:23:26.269000
	Edit pad (rev 314)		Bob	cv404	XVal Session 28	1	XVal Session 28-Typing - Numbers-1		2012-07-11 18:23:26.290000
	Edit pad (rev 315)		charles	cv410	XVal Session 28	1	XVal Session 28-Typing - Numbers-1		2012-07-11 18:23:26.571000
	Edit pad (rev 316)		jeral	cv311	XVal Session 28	1	XVal Session 28-Typing - Numbers-1		2012-07-11 18:23:26.965000
	Edit pad (rev 317)		charles	cv410	XVal Session 28	1	XVal Session 28-Typing - Numbers-1		2012-07-11 18:23:27.069000
	Edit pad (rev 318)		Xing	cv400	XVal Session 28	1	XVal Session 28-Typing - Numbers-1		2012-07-11 18:23:27.462000
	Edit pad (rev 319)		jeral	cv311	XVal Session 28	1	XVal Session 28-Typing - Numbers-1		2012-07-11 18:23:27.468000
	Edit pad (rev 320)		Bob	cv404	XVal Session 28	1	XVal Session 28-Typing - Numbers-1		2012-07-11 18:23:27.624000
	Edit pad (rev 321)		charles	cv410	XVal Session 28	1	XVal Session 28-Typing - Numbers-1		2012-07-11 18:23:27.836000
	Edit pad (rev 322)		jeral	cv311	XVal Session 28	1	XVal Session 28-Typing - Numbers-1		2012-07-11 18:23:27.967000
	Edit pad (rev 323)		charles	cv410	XVal Session 28	1	XVal Session 28-Typing - Numbers-1		2012-07-11 18:23:28.338000
	Edit pad (rev 324)		Bob	cv404	XVal Session 28	1	XVal Session 28-Typing - Numbers-1		2012-07-11 18:23:28.414000
	Edit pad (rev 325)		jeral	cv311	XVal Session 28	1	XVal Session 28-Typing - Numbers-1		2012-07-11 18:23:28.637000
	Edit pad (rev 326)		charles	cv410	XVal Session 28	1	XVal Session 28-Typing - Numbers-1		2012-07-11 18:23:28.851000
[truncated: 1,862 more rows]
