# Supplementary material for: Dynamics of collective performance in collaboration networks
Source: PLoS One. 2018 Oct 10;13(10):e0204547. doi: 10.1371/journal.pone.0204547 (PMC6179230; doi:10.1371/journal.pone.0204547)
Supplement: S1 Dataset — (ZIP) [file pone.0204547.s001.zip › data/team-data/team-chat-logs/XVal Session 51 - Group 1 - LogFile.csv]

id	event	data	chat_name	subject	session	session_group	completed_task	ip_address	timestamp
29624	Entering waiting room			cv241	XVal Session 51			192.54.222.11	2012-07-14 10:11:54
29625	Entering waiting room			cv240	XVal Session 51			192.54.222.11	2012-07-14 10:11:56
29627	Entering waiting room			cv242	XVal Session 51			192.54.222.11	2012-07-14 10:12:06
29629	Entering waiting room			cv243	XVal Session 51			18.111.54.166	2012-07-14 10:13:39
29637	Setup participants				XVal Session 51				2012-07-14 10:14:09
29638	Setup tasks				XVal Session 51				2012-07-14 10:14:09
29639	Introduction	Starting in 24 seconds		cv240	XVal Session 51	1		192.54.222.11	2012-07-14 10:14:10
29640	Introduction	Starting in 19 seconds		cv242	XVal Session 51	1		192.54.222.11	2012-07-14 10:14:15
29641	Introduction	Starting in 19 seconds		cv243	XVal Session 51	1		18.111.54.166	2012-07-14 10:14:15
29642	Introduction	Starting in 19 seconds		cv241	XVal Session 51	1		192.54.222.11	2012-07-14 10:14:15
29647	Load Instructions			cv243	XVal Session 51	1	XVal Session 51-Introduction-1	18.111.54.166	2012-07-14 10:14:34
29648	Load Instructions			cv242	XVal Session 51	1	XVal Session 51-Introduction-1	192.54.222.11	2012-07-14 10:14:34
29649	Load Instructions			cv241	XVal Session 51	1	XVal Session 51-Introduction-1	192.54.222.11	2012-07-14 10:14:35
29650	Load Instructions			cv240	XVal Session 51	1	XVal Session 51-Introduction-1	192.54.222.11	2012-07-14 10:14:35
29658	Load Workspace			cv242	XVal Session 51	1	XVal Session 51-Introduction-1	192.54.222.11	2012-07-14 10:14:54
29659	Load Workspace			cv241	XVal Session 51	1	XVal Session 51-Introduction-1	192.54.222.11	2012-07-14 10:14:54
29660	Load Workspace			cv243	XVal Session 51	1	XVal Session 51-Introduction-1	18.111.54.166	2012-07-14 10:14:54
29661	Load Workspace			cv240	XVal Session 51	1	XVal Session 51-Introduction-1	192.54.222.11	2012-07-14 10:14:54
	Chat	Hi	Capucine	cv402	XVal Session 51	1	XVal Session 51-Introduction-1		2012-07-14 10:15:20.316000
	Edit pad (rev 0)		Bob	cv404	XVal Session 51	1	XVal Session 51-Introduction-1		2012-07-14 10:15:20.567000
	Edit pad (rev 1)		Bob	cv404	XVal Session 51	1	XVal Session 51-Introduction-1		2012-07-14 10:15:23.676000
	Edit pad (rev 2)		Bob	cv404	XVal Session 51	1	XVal Session 51-Introduction-1		2012-07-14 10:15:24.176000
	Edit pad (rev 3)		Bob	cv404	XVal Session 51	1	XVal Session 51-Introduction-1		2012-07-14 10:15:24.996000
	Edit pad (rev 4)		Bob	cv404	XVal Session 51	1	XVal Session 51-Introduction-1		2012-07-14 10:15:25.939000
	Edit pad (rev 5)		Bob	cv404	XVal Session 51	1	XVal Session 51-Introduction-1		2012-07-14 10:15:26.440000
	Edit pad (rev 6)		Bob	cv404	XVal Session 51	1	XVal Session 51-Introduction-1		2012-07-14 10:15:30.593000
	Chat	hi	Bob	cv404	XVal Session 51	1	XVal Session 51-Introduction-1		2012-07-14 10:15:51.450000
	Chat	Hi	greg	cv412	XVal Session 51	1	XVal Session 51-Introduction-1		2012-07-14 10:15:58.106000
	Edit pad (rev 7)		greg	cv412	XVal Session 51	1	XVal Session 51-Introduction-1		2012-07-14 10:16:15.952000
29680	Load Workspace			cv243	XVal Session 51	1	XVal Session 51-Introduction-1	18.111.54.166	2012-07-14 10:16:16
	Edit pad (rev 8)		greg	cv412	XVal Session 51	1	XVal Session 51-Introduction-1		2012-07-14 10:16:16.543000
	Edit pad (rev 9)		greg	cv412	XVal Session 51	1	XVal Session 51-Introduction-1		2012-07-14 10:16:17.049000
	Edit pad (rev 10)		greg	cv412	XVal Session 51	1	XVal Session 51-Introduction-1		2012-07-14 10:16:17.908000
	Edit pad (rev 11)		greg	cv412	XVal Session 51	1	XVal Session 51-Introduction-1		2012-07-14 10:16:18.416000
29681	Load Instructions			cv243	XVal Session 51	1	XVal Session 51-Typing - Text-1	18.111.54.166	2012-07-14 10:16:24
29682	Load Instructions			cv242	XVal Session 51	1	XVal Session 51-Typing - Text-1	192.54.222.11	2012-07-14 10:16:25
29683	Load Instructions			cv240	XVal Session 51	1	XVal Session 51-Typing - Text-1	192.54.222.11	2012-07-14 10:16:25
29684	Load Instructions			cv241	XVal Session 51	1	XVal Session 51-Typing - Text-1	192.54.222.11	2012-07-14 10:16:25
29694	Load Workspace			cv243	XVal Session 51	1	XVal Session 51-Typing - Text-1	18.111.54.166	2012-07-14 10:17:04
29695	Load Workspace			cv242	XVal Session 51	1	XVal Session 51-Typing - Text-1	192.54.222.11	2012-07-14 10:17:04
29696	Load Workspace			cv240	XVal Session 51	1	XVal Session 51-Typing - Text-1	192.54.222.11	2012-07-14 10:17:04
29700	Load Workspace			cv241	XVal Session 51	1	XVal Session 51-Typing - Text-1	192.54.222.11	2012-07-14 10:17:05
	Edit pad (rev 0)		Bob	cv404	XVal Session 51	1	XVal Session 51-Typing - Text-1		2012-07-14 10:17:14.646000
	Edit pad (rev 1)		Bob	cv404	XVal Session 51	1	XVal Session 51-Typing - Text-1		2012-07-14 10:17:15.145000
	Edit pad (rev 2)		Bob	cv404	XVal Session 51	1	XVal Session 51-Typing - Text-1		2012-07-14 10:17:15.647000
	Edit pad (rev 3)		Bob	cv404	XVal Session 51	1	XVal Session 51-Typing - Text-1		2012-07-14 10:17:16.146000
	Edit pad (rev 4)		Bob	cv404	XVal Session 51	1	XVal Session 51-Typing - Text-1		2012-07-14 10:17:16.647000
	Edit pad (rev 5)		Bob	cv404	XVal Session 51	1	XVal Session 51-Typing - Text-1		2012-07-14 10:17:17.373000
	Edit pad (rev 6)		Bob	cv404	XVal Session 51	1	XVal Session 51-Typing - Text-1		2012-07-14 10:17:17.872000
	Edit pad (rev 7)		Bob	cv404	XVal Session 51	1	XVal Session 51-Typing - Text-1		2012-07-14 10:17:18.374000
	Edit pad (rev 8)		Bob	cv404	XVal Session 51	1	XVal Session 51-Typing - Text-1		2012-07-14 10:17:18.876000
	Edit pad (rev 9)		Bob	cv404	XVal Session 51	1	XVal Session 51-Typing - Text-1		2012-07-14 10:17:19.904000
	Edit pad (rev 10)		Bob	cv404	XVal Session 51	1	XVal Session 51-Typing - Text-1		2012-07-14 10:17:20.404000
	Edit pad (rev 11)		Bob	cv404	XVal Session 51	1	XVal Session 51-Typing - Text-1		2012-07-14 10:17:20.904000
	Edit pad (rev 12)		Bob	cv404	XVal Session 51	1	XVal Session 51-Typing - Text-1		2012-07-14 10:17:21.519000
	Edit pad (rev 13)		Bob	cv404	XVal Session 51	1	XVal Session 51-Typing - Text-1		2012-07-14 10:17:22.021000
	Edit pad (rev 14)		Bob	cv404	XVal Session 51	1	XVal Session 51-Typing - Text-1		2012-07-14 10:17:22.521000
	Edit pad (rev 15)		Bob	cv404	XVal Session 51	1	XVal Session 51-Typing - Text-1		2012-07-14 10:17:23.019000
	Edit pad (rev 16)		Bob	cv404	XVal Session 51	1	XVal Session 51-Typing - Text-1		2012-07-14 10:17:23.521000
	Edit pad (rev 17)		Bob	cv404	XVal Session 51	1	XVal Session 51-Typing - Text-1		2012-07-14 10:17:24.250000
	Chat	everyone should do a different section	Capucine	cv402	XVal Session 51	1	XVal Session 51-Typing - Text-1		2012-07-14 10:17:24.594000
	Edit pad (rev 18)		Bob	cv404	XVal Session 51	1	XVal Session 51-Typing - Text-1		2012-07-14 10:17:25.610000
	Edit pad (rev 19)		Bob	cv404	XVal Session 51	1	XVal Session 51-Typing - Text-1		2012-07-14 10:17:26.414000
	Edit pad (rev 20)		Bob	cv404	XVal Session 51	1	XVal Session 51-Typing - Text-1		2012-07-14 10:17:26.914000
	Edit pad (rev 21)		Bob	cv404	XVal Session 51	1	XVal Session 51-Typing - Text-1		2012-07-14 10:17:27.415000
	Edit pad (rev 22)		Bob	cv404	XVal Session 51	1	XVal Session 51-Typing - Text-1		2012-07-14 10:17:27.915000
	Edit pad (rev 23)		Bob	cv404	XVal Session 51	1	XVal Session 51-Typing - Text-1		2012-07-14 10:17:28.415000
	Edit pad (rev 24)		Bob	cv404	XVal Session 51	1	XVal Session 51-Typing - Text-1		2012-07-14 10:17:28.937000
	Edit pad (rev 25)		Bob	cv404	XVal Session 51	1	XVal Session 51-Typing - Text-1		2012-07-14 10:17:29.439000
	Edit pad (rev 26)		Bob	cv404	XVal Session 51	1	XVal Session 51-Typing - Text-1		2012-07-14 10:17:29.937000
	Edit pad (rev 27)		Bob	cv404	XVal Session 51	1	XVal Session 51-Typing - Text-1		2012-07-14 10:17:30.512000
	Edit pad (rev 28)		Bob	cv404	XVal Session 51	1	XVal Session 51-Typing - Text-1		2012-07-14 10:17:31.013000
	Edit pad (rev 29)		Bob	cv404	XVal Session 51	1	XVal Session 51-Typing - Text-1		2012-07-14 10:17:31.513000
	Edit pad (rev 30)		Bob	cv404	XVal Session 51	1	XVal Session 51-Typing - Text-1		2012-07-14 10:17:32.817000
	Edit pad (rev 31)		Bob	cv404	XVal Session 51	1	XVal Session 51-Typing - Text-1		2012-07-14 10:17:33.935000
	Edit pad (rev 32)		Bob	cv404	XVal Session 51	1	XVal Session 51-Typing - Text-1		2012-07-14 10:17:34.440000
	Edit pad (rev 33)		Bob	cv404	XVal Session 51	1	XVal Session 51-Typing - Text-1		2012-07-14 10:17:35.972000
	Edit pad (rev 34)		Bob	cv404	XVal Session 51	1	XVal Session 51-Typing - Text-1		2012-07-14 10:17:36.472000
	Edit pad (rev 35)		Bob	cv404	XVal Session 51	1	XVal Session 51-Typing - Text-1		2012-07-14 10:17:36.972000
	Edit pad (rev 36)		Bob	cv404	XVal Session 51	1	XVal Session 51-Typing - Text-1		2012-07-14 10:17:37.471000
	Edit pad (rev 37)		Capucine	cv402	XVal Session 51	1	XVal Session 51-Typing - Text-1		2012-07-14 10:17:37.711000
	Edit pad (rev 38)		Bob	cv404	XVal Session 51	1	XVal Session 51-Typing - Text-1		2012-07-14 10:17:37.972000
	Edit pad (rev 39)		Capucine	cv402	XVal Session 51	1	XVal Session 51-Typing - Text-1		2012-07-14 10:17:38.221000
	Edit pad (rev 40)		Bob	cv404	XVal Session 51	1	XVal Session 51-Typing - Text-1		2012-07-14 10:17:38.473000
	Edit pad (rev 41)		Capucine	cv402	XVal Session 51	1	XVal Session 51-Typing - Text-1		2012-07-14 10:17:38.783000
	Edit pad (rev 42)		Capucine	cv402	XVal Session 51	1	XVal Session 51-Typing - Text-1		2012-07-14 10:17:39.280000
	Edit pad (rev 43)		Bob	cv404	XVal Session 51	1	XVal Session 51-Typing - Text-1		2012-07-14 10:17:39.765000
	Edit pad (rev 44)		Capucine	cv402	XVal Session 51	1	XVal Session 51-Typing - Text-1		2012-07-14 10:17:39.781000
	Edit pad (rev 45)		Bob	cv404	XVal Session 51	1	XVal Session 51-Typing - Text-1		2012-07-14 10:17:40.266000
	Edit pad (rev 46)		Capucine	cv402	XVal Session 51	1	XVal Session 51-Typing - Text-1		2012-07-14 10:17:40.279000
	Edit pad (rev 47)		Capucine	cv402	XVal Session 51	1	XVal Session 51-Typing - Text-1		2012-07-14 10:17:40.884000
	Edit pad (rev 48)		Capucine	cv402	XVal Session 51	1	XVal Session 51-Typing - Text-1		2012-07-14 10:17:41.391000
	Edit pad (rev 49)		Capucine	cv402	XVal Session 51	1	XVal Session 51-Typing - Text-1		2012-07-14 10:17:41.889000
	Edit pad (rev 50)		Capucine	cv402	XVal Session 51	1	XVal Session 51-Typing - Text-1		2012-07-14 10:17:42.394000
	Edit pad (rev 51)		Bob	cv404	XVal Session 51	1	XVal Session 51-Typing - Text-1		2012-07-14 10:17:42.507000
	Edit pad (rev 52)		Capucine	cv402	XVal Session 51	1	XVal Session 51-Typing - Text-1		2012-07-14 10:17:42.907000
	Edit pad (rev 53)		Bob	cv404	XVal Session 51	1	XVal Session 51-Typing - Text-1		2012-07-14 10:17:43.009000
	Edit pad (rev 54)		Capucine	cv402	XVal Session 51	1	XVal Session 51-Typing - Text-1		2012-07-14 10:17:43.410000
	Edit pad (rev 55)		Bob	cv404	XVal Session 51	1	XVal Session 51-Typing - Text-1		2012-07-14 10:17:43.518000
	Edit pad (rev 56)		Capucine	cv402	XVal Session 51	1	XVal Session 51-Typing - Text-1		2012-07-14 10:17:43.926000
	Edit pad (rev 57)		Bob	cv404	XVal Session 51	1	XVal Session 51-Typing - Text-1		2012-07-14 10:17:44.253000
	Edit pad (rev 58)		Capucine	cv402	XVal Session 51	1	XVal Session 51-Typing - Text-1		2012-07-14 10:17:44.421000
	Edit pad (rev 59)		Bob	cv404	XVal Session 51	1	XVal Session 51-Typing - Text-1		2012-07-14 10:17:44.750000
	Edit pad (rev 60)		Capucine	cv402	XVal Session 51	1	XVal Session 51-Typing - Text-1		2012-07-14 10:17:44.935000
	Edit pad (rev 61)		Capucine	cv402	XVal Session 51	1	XVal Session 51-Typing - Text-1		2012-07-14 10:17:45.422000
	Edit pad (rev 62)		Capucine	cv402	XVal Session 51	1	XVal Session 51-Typing - Text-1		2012-07-14 10:17:45.921000
	Edit pad (rev 63)		Capucine	cv402	XVal Session 51	1	XVal Session 51-Typing - Text-1		2012-07-14 10:17:46.420000
	Edit pad (rev 64)		Capucine	cv402	XVal Session 51	1	XVal Session 51-Typing - Text-1		2012-07-14 10:17:46.927000
	Edit pad (rev 65)		Capucine	cv402	XVal Session 51	1	XVal Session 51-Typing - Text-1		2012-07-14 10:17:47.428000
	Edit pad (rev 66)		Capucine	cv402	XVal Session 51	1	XVal Session 51-Typing - Text-1		2012-07-14 10:17:47.937000
	Edit pad (rev 67)		Capucine	cv402	XVal Session 51	1	XVal Session 51-Typing - Text-1		2012-07-14 10:17:48.509000
	Edit pad (rev 68)		Capucine	cv402	XVal Session 51	1	XVal Session 51-Typing - Text-1		2012-07-14 10:17:49.464000
	Edit pad (rev 69)		Capucine	cv402	XVal Session 51	1	XVal Session 51-Typing - Text-1		2012-07-14 10:17:49.967000
	Edit pad (rev 70)		Capucine	cv402	XVal Session 51	1	XVal Session 51-Typing - Text-1		2012-07-14 10:17:50.467000
	Edit pad (rev 71)		Capucine	cv402	XVal Session 51	1	XVal Session 51-Typing - Text-1		2012-07-14 10:17:50.967000
	Edit pad (rev 72)		Capucine	cv402	XVal Session 51	1	XVal Session 51-Typing - Text-1		2012-07-14 10:17:51.473000
	Edit pad (rev 73)		Capucine	cv402	XVal Session 51	1	XVal Session 51-Typing - Text-1		2012-07-14 10:17:51.967000
	Edit pad (rev 74)		Capucine	cv402	XVal Session 51	1	XVal Session 51-Typing - Text-1		2012-07-14 10:17:52.467000
	Edit pad (rev 75)		Capucine	cv402	XVal Session 51	1	XVal Session 51-Typing - Text-1		2012-07-14 10:17:52.968000
	Edit pad (rev 76)		Capucine	cv402	XVal Session 51	1	XVal Session 51-Typing - Text-1		2012-07-14 10:17:53.467000
	Edit pad (rev 77)		Capucine	cv402	XVal Session 51	1	XVal Session 51-Typing - Text-1		2012-07-14 10:17:53.970000
	Edit pad (rev 78)		Capucine	cv402	XVal Session 51	1	XVal Session 51-Typing - Text-1		2012-07-14 10:17:54.478000
	Edit pad (rev 79)		Capucine	cv402	XVal Session 51	1	XVal Session 51-Typing - Text-1		2012-07-14 10:17:54.984000
	Edit pad (rev 80)		Capucine	cv402	XVal Session 51	1	XVal Session 51-Typing - Text-1		2012-07-14 10:17:55.692000
	Edit pad (rev 81)		Capucine	cv402	XVal Session 51	1	XVal Session 51-Typing - Text-1		2012-07-14 10:17:56.202000
	Edit pad (rev 82)		Capucine	cv402	XVal Session 51	1	XVal Session 51-Typing - Text-1		2012-07-14 10:17:56.970000
	Edit pad (rev 83)		Capucine	cv402	XVal Session 51	1	XVal Session 51-Typing - Text-1		2012-07-14 10:17:57.481000
	Edit pad (rev 84)		Capucine	cv402	XVal Session 51	1	XVal Session 51-Typing - Text-1		2012-07-14 10:17:57.983000
	Edit pad (rev 85)		Capucine	cv402	XVal Session 51	1	XVal Session 51-Typing - Text-1		2012-07-14 10:17:58.484000
	Edit pad (rev 86)		Capucine	cv402	XVal Session 51	1	XVal Session 51-Typing - Text-1		2012-07-14 10:17:58.983000
	Edit pad (rev 87)		Capucine	cv402	XVal Session 51	1	XVal Session 51-Typing - Text-1		2012-07-14 10:17:59.488000
	Edit pad (rev 88)		Capucine	cv402	XVal Session 51	1	XVal Session 51-Typing - Text-1		2012-07-14 10:18:00.020000
	Edit pad (rev 89)		Capucine	cv402	XVal Session 51	1	XVal Session 51-Typing - Text-1		2012-07-14 10:18:00.516000
	Edit pad (rev 90)		Capucine	cv402	XVal Session 51	1	XVal Session 51-Typing - Text-1		2012-07-14 10:18:01.028000
	Edit pad (rev 91)		Capucine	cv402	XVal Session 51	1	XVal Session 51-Typing - Text-1		2012-07-14 10:18:01.532000
	Edit pad (rev 92)		Capucine	cv402	XVal Session 51	1	XVal Session 51-Typing - Text-1		2012-07-14 10:18:02.030000
	Edit pad (rev 93)		Capucine	cv402	XVal Session 51	1	XVal Session 51-Typing - Text-1		2012-07-14 10:18:02.532000
	Edit pad (rev 94)		Capucine	cv402	XVal Session 51	1	XVal Session 51-Typing - Text-1		2012-07-14 10:18:03.039000
	Edit pad (rev 95)		Capucine	cv402	XVal Session 51	1	XVal Session 51-Typing - Text-1		2012-07-14 10:18:03.626000
	Edit pad (rev 96)		Capucine	cv402	XVal Session 51	1	XVal Session 51-Typing - Text-1		2012-07-14 10:18:04.124000
	Edit pad (rev 97)		Capucine	cv402	XVal Session 51	1	XVal Session 51-Typing - Text-1		2012-07-14 10:18:04.624000
	Edit pad (rev 98)		Capucine	cv402	XVal Session 51	1	XVal Session 51-Typing - Text-1		2012-07-14 10:18:05.135000
	Edit pad (rev 99)		Capucine	cv402	XVal Session 51	1	XVal Session 51-Typing - Text-1		2012-07-14 10:18:05.629000
	Edit pad (rev 100)		Capucine	cv402	XVal Session 51	1	XVal Session 51-Typing - Text-1		2012-07-14 10:18:06.139000
	Edit pad (rev 101)		Capucine	cv402	XVal Session 51	1	XVal Session 51-Typing - Text-1		2012-07-14 10:18:06.640000
	Edit pad (rev 102)		Capucine	cv402	XVal Session 51	1	XVal Session 51-Typing - Text-1		2012-07-14 10:18:07.139000
	Edit pad (rev 103)		Capucine	cv402	XVal Session 51	1	XVal Session 51-Typing - Text-1		2012-07-14 10:18:07.644000
	Edit pad (rev 104)		Capucine	cv402	XVal Session 51	1	XVal Session 51-Typing - Text-1		2012-07-14 10:18:08.142000
	Edit pad (rev 105)		Capucine	cv402	XVal Session 51	1	XVal Session 51-Typing - Text-1		2012-07-14 10:18:08.641000
	Chat	let me type the first paragraph	Bob	cv404	XVal Session 51	1	XVal Session 51-Typing - Text-1		2012-07-14 10:18:09.336000
	Edit pad (rev 106)		Capucine	cv402	XVal Session 51	1	XVal Session 51-Typing - Text-1		2012-07-14 10:18:09.411000
	Edit pad (rev 107)		Capucine	cv402	XVal Session 51	1	XVal Session 51-Typing - Text-1		2012-07-14 10:18:09.920000
	Edit pad (rev 108)		Capucine	cv402	XVal Session 51	1	XVal Session 51-Typing - Text-1		2012-07-14 10:18:10.422000
	Edit pad (rev 109)		Capucine	cv402	XVal Session 51	1	XVal Session 51-Typing - Text-1		2012-07-14 10:18:10.923000
	Edit pad (rev 110)		Capucine	cv402	XVal Session 51	1	XVal Session 51-Typing - Text-1		2012-07-14 10:18:11.422000
	Edit pad (rev 111)		Capucine	cv402	XVal Session 51	1	XVal Session 51-Typing - Text-1		2012-07-14 10:18:11.921000
	Edit pad (rev 112)		Capucine	cv402	XVal Session 51	1	XVal Session 51-Typing - Text-1		2012-07-14 10:18:12.421000
	Chat	i'm towards the end	Capucine	cv402	XVal Session 51	1	XVal Session 51-Typing - Text-1		2012-07-14 10:18:17.897000
	Edit pad (rev 113)		Capucine	cv402	XVal Session 51	1	XVal Session 51-Typing - Text-1		2012-07-14 10:18:22.718000
	Edit pad (rev 114)		Rose	cv408	XVal Session 51	1	XVal Session 51-Typing - Text-1		2012-07-14 10:18:22.767000
	Edit pad (rev 115)		Capucine	cv402	XVal Session 51	1	XVal Session 51-Typing - Text-1		2012-07-14 10:18:23.227000
	Edit pad (rev 116)		Rose	cv408	XVal Session 51	1	XVal Session 51-Typing - Text-1		2012-07-14 10:18:23.269000
	Edit pad (rev 117)		Capucine	cv402	XVal Session 51	1	XVal Session 51-Typing - Text-1		2012-07-14 10:18:23.718000
	Edit pad (rev 118)		Capucine	cv402	XVal Session 51	1	XVal Session 51-Typing - Text-1		2012-07-14 10:18:24.219000
	Edit pad (rev 119)		Capucine	cv402	XVal Session 51	1	XVal Session 51-Typing - Text-1		2012-07-14 10:18:24.718000
	Edit pad (rev 120)		Capucine	cv402	XVal Session 51	1	XVal Session 51-Typing - Text-1		2012-07-14 10:18:26.452000
	Edit pad (rev 121)		Rose	cv408	XVal Session 51	1	XVal Session 51-Typing - Text-1		2012-07-14 10:18:26.600000
	Edit pad (rev 122)		Capucine	cv402	XVal Session 51	1	XVal Session 51-Typing - Text-1		2012-07-14 10:18:26.951000
	Edit pad (rev 123)		Capucine	cv402	XVal Session 51	1	XVal Session 51-Typing - Text-1		2012-07-14 10:18:27.454000
	Edit pad (rev 124)		Capucine	cv402	XVal Session 51	1	XVal Session 51-Typing - Text-1		2012-07-14 10:18:27.952000
	Edit pad (rev 125)		Capucine	cv402	XVal Session 51	1	XVal Session 51-Typing - Text-1		2012-07-14 10:18:28.456000
	Edit pad (rev 126)		Rose	cv408	XVal Session 51	1	XVal Session 51-Typing - Text-1		2012-07-14 10:18:28.749000
	Edit pad (rev 127)		Capucine	cv402	XVal Session 51	1	XVal Session 51-Typing - Text-1		2012-07-14 10:18:28.969000
	Chat	I"ll type the third paragraph	greg	cv412	XVal Session 51	1	XVal Session 51-Typing - Text-1		2012-07-14 10:18:29.962000
	Edit pad (rev 128)		Rose	cv408	XVal Session 51	1	XVal Session 51-Typing - Text-1		2012-07-14 10:18:30.658000
	Edit pad (rev 129)		Rose	cv408	XVal Session 51	1	XVal Session 51-Typing - Text-1		2012-07-14 10:18:31.303000
	Edit pad (rev 130)		Capucine	cv402	XVal Session 51	1	XVal Session 51-Typing - Text-1		2012-07-14 10:18:36.097000
	Edit pad (rev 131)		Rose	cv408	XVal Session 51	1	XVal Session 51-Typing - Text-1		2012-07-14 10:18:36.230000
	Edit pad (rev 132)		Capucine	cv402	XVal Session 51	1	XVal Session 51-Typing - Text-1		2012-07-14 10:18:36.611000
	Edit pad (rev 133)		Capucine	cv402	XVal Session 51	1	XVal Session 51-Typing - Text-1		2012-07-14 10:18:37.109000
	Edit pad (rev 134)		Rose	cv408	XVal Session 51	1	XVal Session 51-Typing - Text-1		2012-07-14 10:18:37.358000
	Edit pad (rev 135)		Capucine	cv402	XVal Session 51	1	XVal Session 51-Typing - Text-1		2012-07-14 10:18:38.015000
	Edit pad (rev 136)		Rose	cv408	XVal Session 51	1	XVal Session 51-Typing - Text-1		2012-07-14 10:18:38.123000
	Edit pad (rev 137)		Capucine	cv402	XVal Session 51	1	XVal Session 51-Typing - Text-1		2012-07-14 10:18:38.515000
	Edit pad (rev 138)		Capucine	cv402	XVal Session 51	1	XVal Session 51-Typing - Text-1		2012-07-14 10:18:39.019000
	Edit pad (rev 139)		Capucine	cv402	XVal Session 51	1	XVal Session 51-Typing - Text-1		2012-07-14 10:18:39.517000
	Edit pad (rev 140)		Capucine	cv402	XVal Session 51	1	XVal Session 51-Typing - Text-1		2012-07-14 10:18:40.015000
	Edit pad (rev 141)		Capucine	cv402	XVal Session 51	1	XVal Session 51-Typing - Text-1		2012-07-14 10:18:40.520000
	Edit pad (rev 142)		greg	cv412	XVal Session 51	1	XVal Session 51-Typing - Text-1		2012-07-14 10:18:41.004000
	Edit pad (rev 143)		Capucine	cv402	XVal Session 51	1	XVal Session 51-Typing - Text-1		2012-07-14 10:18:41.032000
	Edit pad (rev 144)		greg	cv412	XVal Session 51	1	XVal Session 51-Typing - Text-1		2012-07-14 10:18:41.504000
	Edit pad (rev 145)		Capucine	cv402	XVal Session 51	1	XVal Session 51-Typing - Text-1		2012-07-14 10:18:41.530000
	Edit pad (rev 146)		Capucine	cv402	XVal Session 51	1	XVal Session 51-Typing - Text-1		2012-07-14 10:18:42.032000
	Edit pad (rev 147)		Capucine	cv402	XVal Session 51	1	XVal Session 51-Typing - Text-1		2012-07-14 10:18:42.695000
	Edit pad (rev 148)		greg	cv412	XVal Session 51	1	XVal Session 51-Typing - Text-1		2012-07-14 10:18:42.989000
	Edit pad (rev 149)		Capucine	cv402	XVal Session 51	1	XVal Session 51-Typing - Text-1		2012-07-14 10:18:43.212000
	Edit pad (rev 150)		greg	cv412	XVal Session 51	1	XVal Session 51-Typing - Text-1		2012-07-14 10:18:43.486000
	Edit pad (rev 151)		Capucine	cv402	XVal Session 51	1	XVal Session 51-Typing - Text-1		2012-07-14 10:18:43.835000
	Edit pad (rev 152)		greg	cv412	XVal Session 51	1	XVal Session 51-Typing - Text-1		2012-07-14 10:18:43.986000
	Edit pad (rev 153)		Capucine	cv402	XVal Session 51	1	XVal Session 51-Typing - Text-1		2012-07-14 10:18:44.344000
	Edit pad (rev 154)		Capucine	cv402	XVal Session 51	1	XVal Session 51-Typing - Text-1		2012-07-14 10:18:44.885000
	Edit pad (rev 155)		Capucine	cv402	XVal Session 51	1	XVal Session 51-Typing - Text-1		2012-07-14 10:18:45.342000
	Edit pad (rev 156)		Bob	cv404	XVal Session 51	1	XVal Session 51-Typing - Text-1		2012-07-14 10:18:45.734000
	Edit pad (rev 157)		Capucine	cv402	XVal Session 51	1	XVal Session 51-Typing - Text-1		2012-07-14 10:18:46.080000
	Edit pad (rev 158)		Bob	cv404	XVal Session 51	1	XVal Session 51-Typing - Text-1		2012-07-14 10:18:46.231000
	Edit pad (rev 159)		greg	cv412	XVal Session 51	1	XVal Session 51-Typing - Text-1		2012-07-14 10:18:46.289000
	Edit pad (rev 160)		Capucine	cv402	XVal Session 51	1	XVal Session 51-Typing - Text-1		2012-07-14 10:18:46.560000
	Edit pad (rev 161)		greg	cv412	XVal Session 51	1	XVal Session 51-Typing - Text-1		2012-07-14 10:18:46.797000
	Edit pad (rev 162)		Capucine	cv402	XVal Session 51	1	XVal Session 51-Typing - Text-1		2012-07-14 10:18:47.611000
	Edit pad (rev 163)		Capucine	cv402	XVal Session 51	1	XVal Session 51-Typing - Text-1		2012-07-14 10:18:48.118000
	Edit pad (rev 164)		Capucine	cv402	XVal Session 51	1	XVal Session 51-Typing - Text-1		2012-07-14 10:18:48.629000
	Edit pad (rev 165)		greg	cv412	XVal Session 51	1	XVal Session 51-Typing - Text-1		2012-07-14 10:18:48.634000
	Edit pad (rev 166)		Bob	cv404	XVal Session 51	1	XVal Session 51-Typing - Text-1		2012-07-14 10:18:48.847000
	Edit pad (rev 167)		Capucine	cv402	XVal Session 51	1	XVal Session 51-Typing - Text-1		2012-07-14 10:18:49.141000
	Edit pad (rev 168)		greg	cv412	XVal Session 51	1	XVal Session 51-Typing - Text-1		2012-07-14 10:18:49.206000
	Edit pad (rev 169)		Bob	cv404	XVal Session 51	1	XVal Session 51-Typing - Text-1		2012-07-14 10:18:49.347000
	Edit pad (rev 170)		Capucine	cv402	XVal Session 51	1	XVal Session 51-Typing - Text-1		2012-07-14 10:18:49.639000
	Edit pad (rev 171)		greg	cv412	XVal Session 51	1	XVal Session 51-Typing - Text-1		2012-07-14 10:18:49.712000
	Edit pad (rev 172)		Capucine	cv402	XVal Session 51	1	XVal Session 51-Typing - Text-1		2012-07-14 10:18:50.139000
	Edit pad (rev 173)		greg	cv412	XVal Session 51	1	XVal Session 51-Typing - Text-1		2012-07-14 10:18:50.222000
	Edit pad (rev 174)		Bob	cv404	XVal Session 51	1	XVal Session 51-Typing - Text-1		2012-07-14 10:18:50.446000
	Edit pad (rev 175)		Capucine	cv402	XVal Session 51	1	XVal Session 51-Typing - Text-1		2012-07-14 10:18:50.641000
	Edit pad (rev 176)		Bob	cv404	XVal Session 51	1	XVal Session 51-Typing - Text-1		2012-07-14 10:18:51.084000
	Edit pad (rev 177)		Capucine	cv402	XVal Session 51	1	XVal Session 51-Typing - Text-1		2012-07-14 10:18:51.140000
	Edit pad (rev 178)		greg	cv412	XVal Session 51	1	XVal Session 51-Typing - Text-1		2012-07-14 10:18:51.349000
	Edit pad (rev 179)		Bob	cv404	XVal Session 51	1	XVal Session 51-Typing - Text-1		2012-07-14 10:18:51.585000
	Edit pad (rev 180)		Capucine	cv402	XVal Session 51	1	XVal Session 51-Typing - Text-1		2012-07-14 10:18:51.639000
	Edit pad (rev 181)		greg	cv412	XVal Session 51	1	XVal Session 51-Typing - Text-1		2012-07-14 10:18:51.852000
	Edit pad (rev 182)		Bob	cv404	XVal Session 51	1	XVal Session 51-Typing - Text-1		2012-07-14 10:18:52.086000
	Edit pad (rev 183)		Capucine	cv402	XVal Session 51	1	XVal Session 51-Typing - Text-1		2012-07-14 10:18:52.140000
	Edit pad (rev 184)		greg	cv412	XVal Session 51	1	XVal Session 51-Typing - Text-1		2012-07-14 10:18:52.365000
	Edit pad (rev 185)		Bob	cv404	XVal Session 51	1	XVal Session 51-Typing - Text-1		2012-07-14 10:18:52.586000
	Edit pad (rev 186)		Capucine	cv402	XVal Session 51	1	XVal Session 51-Typing - Text-1		2012-07-14 10:18:52.639000
	Edit pad (rev 187)		greg	cv412	XVal Session 51	1	XVal Session 51-Typing - Text-1		2012-07-14 10:18:52.863000
	Edit pad (rev 188)		Capucine	cv402	XVal Session 51	1	XVal Session 51-Typing - Text-1		2012-07-14 10:18:53.153000
	Edit pad (rev 189)		Bob	cv404	XVal Session 51	1	XVal Session 51-Typing - Text-1		2012-07-14 10:18:53.155000
	Edit pad (rev 190)		greg	cv412	XVal Session 51	1	XVal Session 51-Typing - Text-1		2012-07-14 10:18:53.369000
	Edit pad (rev 191)		Bob	cv404	XVal Session 51	1	XVal Session 51-Typing - Text-1		2012-07-14 10:18:53.588000
	Edit pad (rev 192)		Capucine	cv402	XVal Session 51	1	XVal Session 51-Typing - Text-1		2012-07-14 10:18:53.639000
	Edit pad (rev 193)		greg	cv412	XVal Session 51	1	XVal Session 51-Typing - Text-1		2012-07-14 10:18:53.878000
	Edit pad (rev 194)		Bob	cv404	XVal Session 51	1	XVal Session 51-Typing - Text-1		2012-07-14 10:18:54.089000
	Edit pad (rev 195)		Capucine	cv402	XVal Session 51	1	XVal Session 51-Typing - Text-1		2012-07-14 10:18:54.146000
	Edit pad (rev 196)		greg	cv412	XVal Session 51	1	XVal Session 51-Typing - Text-1		2012-07-14 10:18:54.383000
	Edit pad (rev 197)		Bob	cv404	XVal Session 51	1	XVal Session 51-Typing - Text-1		2012-07-14 10:18:54.589000
	Edit pad (rev 198)		Capucine	cv402	XVal Session 51	1	XVal Session 51-Typing - Text-1		2012-07-14 10:18:54.652000
	Edit pad (rev 199)		greg	cv412	XVal Session 51	1	XVal Session 51-Typing - Text-1		2012-07-14 10:18:55.056000
	Edit pad (rev 200)		Bob	cv404	XVal Session 51	1	XVal Session 51-Typing - Text-1		2012-07-14 10:18:55.090000
	Edit pad (rev 201)		Capucine	cv402	XVal Session 51	1	XVal Session 51-Typing - Text-1		2012-07-14 10:18:55.341000
	Edit pad (rev 202)		Capucine	cv402	XVal Session 51	1	XVal Session 51-Typing - Text-1		2012-07-14 10:18:55.846000
	Edit pad (rev 203)		Bob	cv404	XVal Session 51	1	XVal Session 51-Typing - Text-1		2012-07-14 10:18:56.016000
	Edit pad (rev 204)		greg	cv412	XVal Session 51	1	XVal Session 51-Typing - Text-1		2012-07-14 10:18:56.045000
	Edit pad (rev 205)		Capucine	cv402	XVal Session 51	1	XVal Session 51-Typing - Text-1		2012-07-14 10:18:56.346000
	Edit pad (rev 206)		greg	cv412	XVal Session 51	1	XVal Session 51-Typing - Text-1		2012-07-14 10:18:56.412000
	Edit pad (rev 207)		Bob	cv404	XVal Session 51	1	XVal Session 51-Typing - Text-1		2012-07-14 10:18:56.514000
	Edit pad (rev 208)		Capucine	cv402	XVal Session 51	1	XVal Session 51-Typing - Text-1		2012-07-14 10:18:56.846000
	Edit pad (rev 209)		greg	cv412	XVal Session 51	1	XVal Session 51-Typing - Text-1		2012-07-14 10:18:56.925000
	Edit pad (rev 210)		Bob	cv404	XVal Session 51	1	XVal Session 51-Typing - Text-1		2012-07-14 10:18:57.016000
	Edit pad (rev 211)		Capucine	cv402	XVal Session 51	1	XVal Session 51-Typing - Text-1		2012-07-14 10:18:57.342000
	Edit pad (rev 212)		greg	cv412	XVal Session 51	1	XVal Session 51-Typing - Text-1		2012-07-14 10:18:57.485000
	Edit pad (rev 213)		Bob	cv404	XVal Session 51	1	XVal Session 51-Typing - Text-1		2012-07-14 10:18:57.516000
	Edit pad (rev 214)		Capucine	cv402	XVal Session 51	1	XVal Session 51-Typing - Text-1		2012-07-14 10:18:57.844000
	Edit pad (rev 215)		greg	cv412	XVal Session 51	1	XVal Session 51-Typing - Text-1		2012-07-14 10:18:57.992000
	Edit pad (rev 216)		Bob	cv404	XVal Session 51	1	XVal Session 51-Typing - Text-1		2012-07-14 10:18:58.015000
	Edit pad (rev 217)		Capucine	cv402	XVal Session 51	1	XVal Session 51-Typing - Text-1		2012-07-14 10:18:58.342000
	Edit pad (rev 218)		Capucine	cv402	XVal Session 51	1	XVal Session 51-Typing - Text-1		2012-07-14 10:18:58.842000
	Edit pad (rev 219)		greg	cv412	XVal Session 51	1	XVal Session 51-Typing - Text-1		2012-07-14 10:18:58.869000
	Edit pad (rev 220)		Bob	cv404	XVal Session 51	1	XVal Session 51-Typing - Text-1		2012-07-14 10:18:59.161000
	Edit pad (rev 221)		greg	cv412	XVal Session 51	1	XVal Session 51-Typing - Text-1		2012-07-14 10:18:59.376000
	Edit pad (rev 222)		Bob	cv404	XVal Session 51	1	XVal Session 51-Typing - Text-1		2012-07-14 10:18:59.661000
	Edit pad (rev 223)		greg	cv412	XVal Session 51	1	XVal Session 51-Typing - Text-1		2012-07-14 10:18:59.876000
	Edit pad (rev 224)		Bob	cv404	XVal Session 51	1	XVal Session 51-Typing - Text-1		2012-07-14 10:19:00.161000
	Edit pad (rev 225)		greg	cv412	XVal Session 51	1	XVal Session 51-Typing - Text-1		2012-07-14 10:19:00.387000
	Edit pad (rev 226)		greg	cv412	XVal Session 51	1	XVal Session 51-Typing - Text-1		2012-07-14 10:19:00.892000
	Edit pad (rev 227)		Capucine	cv402	XVal Session 51	1	XVal Session 51-Typing - Text-1		2012-07-14 10:19:00.978000
	Edit pad (rev 228)		Bob	cv404	XVal Session 51	1	XVal Session 51-Typing - Text-1		2012-07-14 10:19:01.214000
	Edit pad (rev 229)		Capucine	cv402	XVal Session 51	1	XVal Session 51-Typing - Text-1		2012-07-14 10:19:01.483000
	Edit pad (rev 230)		greg	cv412	XVal Session 51	1	XVal Session 51-Typing - Text-1		2012-07-14 10:19:01.518000
	Edit pad (rev 231)		Bob	cv404	XVal Session 51	1	XVal Session 51-Typing - Text-1		2012-07-14 10:19:01.716000
	Edit pad (rev 232)		Capucine	cv402	XVal Session 51	1	XVal Session 51-Typing - Text-1		2012-07-14 10:19:01.990000
	Edit pad (rev 233)		greg	cv412	XVal Session 51	1	XVal Session 51-Typing - Text-1		2012-07-14 10:19:02.017000
	Edit pad (rev 234)		Bob	cv404	XVal Session 51	1	XVal Session 51-Typing - Text-1		2012-07-14 10:19:02.232000
	Edit pad (rev 235)		Capucine	cv402	XVal Session 51	1	XVal Session 51-Typing - Text-1		2012-07-14 10:19:02.498000
	Edit pad (rev 236)		greg	cv412	XVal Session 51	1	XVal Session 51-Typing - Text-1		2012-07-14 10:19:02.610000
	Edit pad (rev 237)		Bob	cv404	XVal Session 51	1	XVal Session 51-Typing - Text-1		2012-07-14 10:19:02.734000
	Edit pad (rev 238)		Capucine	cv402	XVal Session 51	1	XVal Session 51-Typing - Text-1		2012-07-14 10:19:02.999000
	Edit pad (rev 239)		greg	cv412	XVal Session 51	1	XVal Session 51-Typing - Text-1		2012-07-14 10:19:03.140000
	Edit pad (rev 240)		Rose	cv408	XVal Session 51	1	XVal Session 51-Typing - Text-1		2012-07-14 10:19:03.480000
	Edit pad (rev 241)		Capucine	cv402	XVal Session 51	1	XVal Session 51-Typing - Text-1		2012-07-14 10:19:03.498000
	Edit pad (rev 242)		greg	cv412	XVal Session 51	1	XVal Session 51-Typing - Text-1		2012-07-14 10:19:03.621000
	Edit pad (rev 243)		Bob	cv404	XVal Session 51	1	XVal Session 51-Typing - Text-1		2012-07-14 10:19:03.972000
	Edit pad (rev 244)		Capucine	cv402	XVal Session 51	1	XVal Session 51-Typing - Text-1		2012-07-14 10:19:03.998000
	Edit pad (rev 245)		Rose	cv408	XVal Session 51	1	XVal Session 51-Typing - Text-1		2012-07-14 10:19:04.019000
	Edit pad (rev 246)		greg	cv412	XVal Session 51	1	XVal Session 51-Typing - Text-1		2012-07-14 10:19:04.457000
	Edit pad (rev 247)		Capucine	cv402	XVal Session 51	1	XVal Session 51-Typing - Text-1		2012-07-14 10:19:04.505000
	Edit pad (rev 248)		Rose	cv408	XVal Session 51	1	XVal Session 51-Typing - Text-1		2012-07-14 10:19:04.529000
	Edit pad (rev 249)		greg	cv412	XVal Session 51	1	XVal Session 51-Typing - Text-1		2012-07-14 10:19:04.977000
	Edit pad (rev 250)		Capucine	cv402	XVal Session 51	1	XVal Session 51-Typing - Text-1		2012-07-14 10:19:05.002000
	Edit pad (rev 251)		Rose	cv408	XVal Session 51	1	XVal Session 51-Typing - Text-1		2012-07-14 10:19:05.046000
	Edit pad (rev 252)		Bob	cv404	XVal Session 51	1	XVal Session 51-Typing - Text-1		2012-07-14 10:19:05.133000
	Edit pad (rev 253)		Capucine	cv402	XVal Session 51	1	XVal Session 51-Typing - Text-1		2012-07-14 10:19:05.506000
	Edit pad (rev 254)		Rose	cv408	XVal Session 51	1	XVal Session 51-Typing - Text-1		2012-07-14 10:19:05.549000
	Edit pad (rev 255)		Bob	cv404	XVal Session 51	1	XVal Session 51-Typing - Text-1		2012-07-14 10:19:05.642000
	Edit pad (rev 256)		greg	cv412	XVal Session 51	1	XVal Session 51-Typing - Text-1		2012-07-14 10:19:05.664000
	Edit pad (rev 257)		Capucine	cv402	XVal Session 51	1	XVal Session 51-Typing - Text-1		2012-07-14 10:19:06.010000
	Edit pad (rev 258)		Rose	cv408	XVal Session 51	1	XVal Session 51-Typing - Text-1		2012-07-14 10:19:06.048000
	Edit pad (rev 259)		Bob	cv404	XVal Session 51	1	XVal Session 51-Typing - Text-1		2012-07-14 10:19:06.141000
	Edit pad (rev 260)		greg	cv412	XVal Session 51	1	XVal Session 51-Typing - Text-1		2012-07-14 10:19:06.176000
	Edit pad (rev 261)		Capucine	cv402	XVal Session 51	1	XVal Session 51-Typing - Text-1		2012-07-14 10:19:06.517000
	Edit pad (rev 262)		Bob	cv404	XVal Session 51	1	XVal Session 51-Typing - Text-1		2012-07-14 10:19:06.641000
	Edit pad (rev 263)		Capucine	cv402	XVal Session 51	1	XVal Session 51-Typing - Text-1		2012-07-14 10:19:07.016000
	Edit pad (rev 264)		Bob	cv404	XVal Session 51	1	XVal Session 51-Typing - Text-1		2012-07-14 10:19:07.142000
	Edit pad (rev 265)		greg	cv412	XVal Session 51	1	XVal Session 51-Typing - Text-1		2012-07-14 10:19:07.379000
	Edit pad (rev 266)		Capucine	cv402	XVal Session 51	1	XVal Session 51-Typing - Text-1		2012-07-14 10:19:07.514000
	Edit pad (rev 267)		Bob	cv404	XVal Session 51	1	XVal Session 51-Typing - Text-1		2012-07-14 10:19:07.641000
	Edit pad (rev 268)		greg	cv412	XVal Session 51	1	XVal Session 51-Typing - Text-1		2012-07-14 10:19:07.908000
	Edit pad (rev 269)		Capucine	cv402	XVal Session 51	1	XVal Session 51-Typing - Text-1		2012-07-14 10:19:08.015000
	Edit pad (rev 270)		Bob	cv404	XVal Session 51	1	XVal Session 51-Typing - Text-1		2012-07-14 10:19:08.141000
	Edit pad (rev 271)		Capucine	cv402	XVal Session 51	1	XVal Session 51-Typing - Text-1		2012-07-14 10:19:08.515000
	Edit pad (rev 272)		Capucine	cv402	XVal Session 51	1	XVal Session 51-Typing - Text-1		2012-07-14 10:19:09.017000
	Edit pad (rev 273)		Capucine	cv402	XVal Session 51	1	XVal Session 51-Typing - Text-1		2012-07-14 10:19:09.603000
	Edit pad (rev 274)		greg	cv412	XVal Session 51	1	XVal Session 51-Typing - Text-1		2012-07-14 10:19:09.769000
	Edit pad (rev 275)		Bob	cv404	XVal Session 51	1	XVal Session 51-Typing - Text-1		2012-07-14 10:19:10.056000
	Edit pad (rev 276)		Capucine	cv402	XVal Session 51	1	XVal Session 51-Typing - Text-1		2012-07-14 10:19:10.111000
	Edit pad (rev 277)		greg	cv412	XVal Session 51	1	XVal Session 51-Typing - Text-1		2012-07-14 10:19:10.270000
	Edit pad (rev 278)		Bob	cv404	XVal Session 51	1	XVal Session 51-Typing - Text-1		2012-07-14 10:19:10.556000
	Edit pad (rev 279)		Capucine	cv402	XVal Session 51	1	XVal Session 51-Typing - Text-1		2012-07-14 10:19:10.624000
	Edit pad (rev 280)		greg	cv412	XVal Session 51	1	XVal Session 51-Typing - Text-1		2012-07-14 10:19:10.792000
	Edit pad (rev 281)		Rose	cv408	XVal Session 51	1	XVal Session 51-Typing - Text-1		2012-07-14 10:19:11.005000
	Edit pad (rev 282)		Capucine	cv402	XVal Session 51	1	XVal Session 51-Typing - Text-1		2012-07-14 10:19:11.124000
	Edit pad (rev 283)		Bob	cv404	XVal Session 51	1	XVal Session 51-Typing - Text-1		2012-07-14 10:19:11.139000
	Edit pad (rev 284)		greg	cv412	XVal Session 51	1	XVal Session 51-Typing - Text-1		2012-07-14 10:19:11.306000
	Edit pad (rev 285)		Rose	cv408	XVal Session 51	1	XVal Session 51-Typing - Text-1		2012-07-14 10:19:11.514000
	Edit pad (rev 286)		Bob	cv404	XVal Session 51	1	XVal Session 51-Typing - Text-1		2012-07-14 10:19:11.640000
	Edit pad (rev 287)		Capucine	cv402	XVal Session 51	1	XVal Session 51-Typing - Text-1		2012-07-14 10:19:11.716000
	Edit pad (rev 288)		greg	cv412	XVal Session 51	1	XVal Session 51-Typing - Text-1		2012-07-14 10:19:11.818000
	Edit pad (rev 289)		Rose	cv408	XVal Session 51	1	XVal Session 51-Typing - Text-1		2012-07-14 10:19:12.025000
	Edit pad (rev 290)		Bob	cv404	XVal Session 51	1	XVal Session 51-Typing - Text-1		2012-07-14 10:19:12.146000
	Edit pad (rev 291)		Capucine	cv402	XVal Session 51	1	XVal Session 51-Typing - Text-1		2012-07-14 10:19:12.216000
	Edit pad (rev 292)		greg	cv412	XVal Session 51	1	XVal Session 51-Typing - Text-1		2012-07-14 10:19:12.314000
	Edit pad (rev 293)		Bob	cv404	XVal Session 51	1	XVal Session 51-Typing - Text-1		2012-07-14 10:19:12.648000
	Edit pad (rev 294)		Capucine	cv402	XVal Session 51	1	XVal Session 51-Typing - Text-1		2012-07-14 10:19:12.724000
	Edit pad (rev 295)		greg	cv412	XVal Session 51	1	XVal Session 51-Typing - Text-1		2012-07-14 10:19:12.815000
	Edit pad (rev 296)		Bob	cv404	XVal Session 51	1	XVal Session 51-Typing - Text-1		2012-07-14 10:19:13.149000
	Edit pad (rev 297)		Capucine	cv402	XVal Session 51	1	XVal Session 51-Typing - Text-1		2012-07-14 10:19:13.218000
	Edit pad (rev 298)		Bob	cv404	XVal Session 51	1	XVal Session 51-Typing - Text-1		2012-07-14 10:19:13.678000
	Edit pad (rev 299)		Capucine	cv402	XVal Session 51	1	XVal Session 51-Typing - Text-1		2012-07-14 10:19:13.737000
	Edit pad (rev 300)		greg	cv412	XVal Session 51	1	XVal Session 51-Typing - Text-1		2012-07-14 10:19:14.091000
	Edit pad (rev 301)		Capucine	cv402	XVal Session 51	1	XVal Session 51-Typing - Text-1		2012-07-14 10:19:14.234000
	Edit pad (rev 302)		Rose	cv408	XVal Session 51	1	XVal Session 51-Typing - Text-1		2012-07-14 10:19:14.456000
	Edit pad (rev 303)		Bob	cv404	XVal Session 51	1	XVal Session 51-Typing - Text-1		2012-07-14 10:19:14.859000
	Edit pad (rev 304)		Rose	cv408	XVal Session 51	1	XVal Session 51-Typing - Text-1		2012-07-14 10:19:14.967000
	Edit pad (rev 305)		greg	cv412	XVal Session 51	1	XVal Session 51-Typing - Text-1		2012-07-14 10:19:14.981000
	Edit pad (rev 306)		Bob	cv404	XVal Session 51	1	XVal Session 51-Typing - Text-1		2012-07-14 10:19:15.359000
	Edit pad (rev 307)		Capucine	cv402	XVal Session 51	1	XVal Session 51-Typing - Text-1		2012-07-14 10:19:15.408000
	Edit pad (rev 308)		greg	cv412	XVal Session 51	1	XVal Session 51-Typing - Text-1		2012-07-14 10:19:15.494000
	Edit pad (rev 309)		Rose	cv408	XVal Session 51	1	XVal Session 51-Typing - Text-1		2012-07-14 10:19:15.712000
	Edit pad (rev 310)		Bob	cv404	XVal Session 51	1	XVal Session 51-Typing - Text-1		2012-07-14 10:19:15.859000
	Edit pad (rev 311)		greg	cv412	XVal Session 51	1	XVal Session 51-Typing - Text-1		2012-07-14 10:19:15.985000
	Edit pad (rev 312)		Capucine	cv402	XVal Session 51	1	XVal Session 51-Typing - Text-1		2012-07-14 10:19:16.267000
	Edit pad (rev 313)		Rose	cv408	XVal Session 51	1	XVal Session 51-Typing - Text-1		2012-07-14 10:19:16.468000
	Edit pad (rev 314)		Bob	cv404	XVal Session 51	1	XVal Session 51-Typing - Text-1		2012-07-14 10:19:16.719000
	Edit pad (rev 315)		Capucine	cv402	XVal Session 51	1	XVal Session 51-Typing - Text-1		2012-07-14 10:19:16.780000
	Edit pad (rev 316)		greg	cv412	XVal Session 51	1	XVal Session 51-Typing - Text-1		2012-07-14 10:19:16.822000
	Edit pad (rev 317)		Rose	cv408	XVal Session 51	1	XVal Session 51-Typing - Text-1		2012-07-14 10:19:16.968000
	Edit pad (rev 318)		Bob	cv404	XVal Session 51	1	XVal Session 51-Typing - Text-1		2012-07-14 10:19:17.219000
	Edit pad (rev 319)		greg	cv412	XVal Session 51	1	XVal Session 51-Typing - Text-1		2012-07-14 10:19:17.337000
	Edit pad (rev 320)		Capucine	cv402	XVal Session 51	1	XVal Session 51-Typing - Text-1		2012-07-14 10:19:17.368000
	Edit pad (rev 321)		Rose	cv408	XVal Session 51	1	XVal Session 51-Typing - Text-1		2012-07-14 10:19:17.558000
	Edit pad (rev 322)		Bob	cv404	XVal Session 51	1	XVal Session 51-Typing - Text-1		2012-07-14 10:19:17.718000
	Edit pad (rev 323)		greg	cv412	XVal Session 51	1	XVal Session 51-Typing - Text-1		2012-07-14 10:19:17.829000
	Edit pad (rev 324)		Capucine	cv402	XVal Session 51	1	XVal Session 51-Typing - Text-1		2012-07-14 10:19:18.049000
	Edit pad (rev 325)		Capucine	cv402	XVal Session 51	1	XVal Session 51-Typing - Text-1		2012-07-14 10:19:18.562000
	Edit pad (rev 326)		Capucine	cv402	XVal Session 51	1	XVal Session 51-Typing - Text-1		2012-07-14 10:19:19.064000
	Edit pad (rev 327)		Bob	cv404	XVal Session 51	1	XVal Session 51-Typing - Text-1		2012-07-14 10:19:19.108000
	Edit pad (rev 328)		Capucine	cv402	XVal Session 51	1	XVal Session 51-Typing - Text-1		2012-07-14 10:19:19.578000
	Edit pad (rev 329)		Bob	cv404	XVal Session 51	1	XVal Session 51-Typing - Text-1		2012-07-14 10:19:19.626000
	Edit pad (rev 330)		greg	cv412	XVal Session 51	1	XVal Session 51-Typing - Text-1		2012-07-14 10:19:19.663000
	Edit pad (rev 331)		Capucine	cv402	XVal Session 51	1	XVal Session 51-Typing - Text-1		2012-07-14 10:19:20.069000
	Edit pad (rev 332)		Bob	cv404	XVal Session 51	1	XVal Session 51-Typing - Text-1		2012-07-14 10:19:20.119000
	Edit pad (rev 333)		greg	cv412	XVal Session 51	1	XVal Session 51-Typing - Text-1		2012-07-14 10:19:20.570000
	Edit pad (rev 334)		Capucine	cv402	XVal Session 51	1	XVal Session 51-Typing - Text-1		2012-07-14 10:19:20.577000
	Edit pad (rev 335)		Bob	cv404	XVal Session 51	1	XVal Session 51-Typing - Text-1		2012-07-14 10:19:20.623000
	Edit pad (rev 336)		Capucine	cv402	XVal Session 51	1	XVal Session 51-Typing - Text-1		2012-07-14 10:19:21.077000
	Edit pad (rev 337)		Bob	cv404	XVal Session 51	1	XVal Session 51-Typing - Text-1		2012-07-14 10:19:21.129000
	Edit pad (rev 338)		Rose	cv408	XVal Session 51	1	XVal Session 51-Typing - Text-1		2012-07-14 10:19:21.413000
	Edit pad (rev 339)		Capucine	cv402	XVal Session 51	1	XVal Session 51-Typing - Text-1		2012-07-14 10:19:21.584000
	Edit pad (rev 340)		Bob	cv404	XVal Session 51	1	XVal Session 51-Typing - Text-1		2012-07-14 10:19:21.629000
	Edit pad (rev 341)		Capucine	cv402	XVal Session 51	1	XVal Session 51-Typing - Text-1		2012-07-14 10:19:22.077000
	Edit pad (rev 342)		Rose	cv408	XVal Session 51	1	XVal Session 51-Typing - Text-1		2012-07-14 10:19:22.157000
	Edit pad (rev 343)		greg	cv412	XVal Session 51	1	XVal Session 51-Typing - Text-1		2012-07-14 10:19:22.532000
	Edit pad (rev 344)		Capucine	cv402	XVal Session 51	1	XVal Session 51-Typing - Text-1		2012-07-14 10:19:22.629000
	Edit pad (rev 345)		Rose	cv408	XVal Session 51	1	XVal Session 51-Typing - Text-1		2012-07-14 10:19:22.670000
	Edit pad (rev 346)		Capucine	cv402	XVal Session 51	1	XVal Session 51-Typing - Text-1		2012-07-14 10:19:23.140000
	Edit pad (rev 347)		Rose	cv408	XVal Session 51	1	XVal Session 51-Typing - Text-1		2012-07-14 10:19:23.170000
	Edit pad (rev 348)		greg	cv412	XVal Session 51	1	XVal Session 51-Typing - Text-1		2012-07-14 10:19:23.291000
	Edit pad (rev 349)		Bob	cv404	XVal Session 51	1	XVal Session 51-Typing - Text-1		2012-07-14 10:19:23.299000
	Edit pad (rev 350)		Rose	cv408	XVal Session 51	1	XVal Session 51-Typing - Text-1		2012-07-14 10:19:23.671000
	Edit pad (rev 351)		Bob	cv404	XVal Session 51	1	XVal Session 51-Typing - Text-1		2012-07-14 10:19:23.797000
	Edit pad (rev 352)		Capucine	cv402	XVal Session 51	1	XVal Session 51-Typing - Text-1		2012-07-14 10:19:23.808000
	Edit pad (rev 353)		Rose	cv408	XVal Session 51	1	XVal Session 51-Typing - Text-1		2012-07-14 10:19:24.172000
	Edit pad (rev 354)		Bob	cv404	XVal Session 51	1	XVal Session 51-Typing - Text-1		2012-07-14 10:19:24.298000
	Edit pad (rev 355)		Capucine	cv402	XVal Session 51	1	XVal Session 51-Typing - Text-1		2012-07-14 10:19:24.312000
	Edit pad (rev 356)		greg	cv412	XVal Session 51	1	XVal Session 51-Typing - Text-1		2012-07-14 10:19:24.369000
	Edit pad (rev 357)		Rose	cv408	XVal Session 51	1	XVal Session 51-Typing - Text-1		2012-07-14 10:19:24.675000
	Edit pad (rev 358)		Bob	cv404	XVal Session 51	1	XVal Session 51-Typing - Text-1		2012-07-14 10:19:24.799000
	Edit pad (rev 359)		Capucine	cv402	XVal Session 51	1	XVal Session 51-Typing - Text-1		2012-07-14 10:19:24.814000
	Edit pad (rev 360)		Rose	cv408	XVal Session 51	1	XVal Session 51-Typing - Text-1		2012-07-14 10:19:25.307000
	Edit pad (rev 361)		Capucine	cv402	XVal Session 51	1	XVal Session 51-Typing - Text-1		2012-07-14 10:19:25.319000
	Edit pad (rev 362)		Rose	cv408	XVal Session 51	1	XVal Session 51-Typing - Text-1		2012-07-14 10:19:25.812000
	Edit pad (rev 363)		greg	cv412	XVal Session 51	1	XVal Session 51-Typing - Text-1		2012-07-14 10:19:26.140000
	Edit pad (rev 364)		Rose	cv408	XVal Session 51	1	XVal Session 51-Typing - Text-1		2012-07-14 10:19:26.323000
	Edit pad (rev 365)		Capucine	cv402	XVal Session 51	1	XVal Session 51-Typing - Text-1		2012-07-14 10:19:26.366000
	Edit pad (rev 366)		Rose	cv408	XVal Session 51	1	XVal Session 51-Typing - Text-1		2012-07-14 10:19:26.833000
	Edit pad (rev 367)		greg	cv412	XVal Session 51	1	XVal Session 51-Typing - Text-1		2012-07-14 10:19:27.046000
	Edit pad (rev 368)		greg	cv412	XVal Session 51	1	XVal Session 51-Typing - Text-1		2012-07-14 10:19:27.551000
	Edit pad (rev 369)		greg	cv412	XVal Session 51	1	XVal Session 51-Typing - Text-1		2012-07-14 10:19:28.048000
	Edit pad (rev 370)		Rose	cv408	XVal Session 51	1	XVal Session 51-Typing - Text-1		2012-07-14 10:19:28.063000
	Edit pad (rev 371)		greg	cv412	XVal Session 51	1	XVal Session 51-Typing - Text-1		2012-07-14 10:19:28.557000
	Edit pad (rev 372)		Rose	cv408	XVal Session 51	1	XVal Session 51-Typing - Text-1		2012-07-14 10:19:28.561000
	Edit pad (rev 373)		Rose	cv408	XVal Session 51	1	XVal Session 51-Typing - Text-1		2012-07-14 10:19:29.063000
	Edit pad (rev 374)		greg	cv412	XVal Session 51	1	XVal Session 51-Typing - Text-1		2012-07-14 10:19:29.418000
	Edit pad (rev 375)		Rose	cv408	XVal Session 51	1	XVal Session 51-Typing - Text-1		2012-07-14 10:19:29.645000
	Edit pad (rev 376)		greg	cv412	XVal Session 51	1	XVal Session 51-Typing - Text-1		2012-07-14 10:19:29.928000
	Edit pad (rev 377)		Capucine	cv402	XVal Session 51	1	XVal Session 51-Typing - Text-1		2012-07-14 10:19:30.113000
	Edit pad (rev 378)		Capucine	cv402	XVal Session 51	1	XVal Session 51-Typing - Text-1		2012-07-14 10:19:30.624000
	Edit pad (rev 379)		Capucine	cv402	XVal Session 51	1	XVal Session 51-Typing - Text-1		2012-07-14 10:19:31.183000
	Edit pad (rev 380)		Capucine	cv402	XVal Session 51	1	XVal Session 51-Typing - Text-1		2012-07-14 10:19:31.689000
	Edit pad (rev 381)		Rose	cv408	XVal Session 51	1	XVal Session 51-Typing - Text-1		2012-07-14 10:19:31.705000
	Edit pad (rev 382)		Rose	cv408	XVal Session 51	1	XVal Session 51-Typing - Text-1		2012-07-14 10:19:32.370000
	Edit pad (rev 383)		Capucine	cv402	XVal Session 51	1	XVal Session 51-Typing - Text-1		2012-07-14 10:19:32.528000
	Edit pad (rev 384)		greg	cv412	XVal Session 51	1	XVal Session 51-Typing - Text-1		2012-07-14 10:19:32.530000
	Edit pad (rev 385)		Rose	cv408	XVal Session 51	1	XVal Session 51-Typing - Text-1		2012-07-14 10:19:33.392000
	Edit pad (rev 386)		greg	cv412	XVal Session 51	1	XVal Session 51-Typing - Text-1		2012-07-14 10:19:33.556000
	Edit pad (rev 387)		Capucine	cv402	XVal Session 51	1	XVal Session 51-Typing - Text-1		2012-07-14 10:19:33.738000
	Edit pad (rev 388)		Rose	cv408	XVal Session 51	1	XVal Session 51-Typing - Text-1		2012-07-14 10:19:33.910000
	Edit pad (rev 389)		Capucine	cv402	XVal Session 51	1	XVal Session 51-Typing - Text-1		2012-07-14 10:19:34.251000
	Edit pad (rev 390)		greg	cv412	XVal Session 51	1	XVal Session 51-Typing - Text-1		2012-07-14 10:19:34.310000
	Edit pad (rev 391)		Rose	cv408	XVal Session 51	1	XVal Session 51-Typing - Text-1		2012-07-14 10:19:34.586000
	Edit pad (rev 392)		Capucine	cv402	XVal Session 51	1	XVal Session 51-Typing - Text-1		2012-07-14 10:19:34.752000
	Edit pad (rev 393)		greg	cv412	XVal Session 51	1	XVal Session 51-Typing - Text-1		2012-07-14 10:19:34.815000
	Edit pad (rev 394)		Rose	cv408	XVal Session 51	1	XVal Session 51-Typing - Text-1		2012-07-14 10:19:35.093000
	Edit pad (rev 395)		Capucine	cv402	XVal Session 51	1	XVal Session 51-Typing - Text-1		2012-07-14 10:19:35.250000
	Edit pad (rev 396)		Rose	cv408	XVal Session 51	1	XVal Session 51-Typing - Text-1		2012-07-14 10:19:35.596000
	Edit pad (rev 397)		Capucine	cv402	XVal Session 51	1	XVal Session 51-Typing - Text-1		2012-07-14 10:19:35.762000
	Edit pad (rev 398)		Rose	cv408	XVal Session 51	1	XVal Session 51-Typing - Text-1		2012-07-14 10:19:36.095000
	Edit pad (rev 399)		greg	cv412	XVal Session 51	1	XVal Session 51-Typing - Text-1		2012-07-14 10:19:36.131000
	Edit pad (rev 400)		Capucine	cv402	XVal Session 51	1	XVal Session 51-Typing - Text-1		2012-07-14 10:19:36.264000
	Edit pad (rev 401)		greg	cv412	XVal Session 51	1	XVal Session 51-Typing - Text-1		2012-07-14 10:19:36.692000
	Edit pad (rev 402)		Capucine	cv402	XVal Session 51	1	XVal Session 51-Typing - Text-1		2012-07-14 10:19:36.766000
	Edit pad (rev 403)		greg	cv412	XVal Session 51	1	XVal Session 51-Typing - Text-1		2012-07-14 10:19:37.209000
	Edit pad (rev 404)		Capucine	cv402	XVal Session 51	1	XVal Session 51-Typing - Text-1		2012-07-14 10:19:37.266000
	Edit pad (rev 405)		greg	cv412	XVal Session 51	1	XVal Session 51-Typing - Text-1		2012-07-14 10:19:37.704000
	Edit pad (rev 406)		Capucine	cv402	XVal Session 51	1	XVal Session 51-Typing - Text-1		2012-07-14 10:19:37.765000
	Edit pad (rev 407)		greg	cv412	XVal Session 51	1	XVal Session 51-Typing - Text-1		2012-07-14 10:19:38.211000
	Edit pad (rev 408)		Capucine	cv402	XVal Session 51	1	XVal Session 51-Typing - Text-1		2012-07-14 10:19:38.266000
	Edit pad (rev 409)		greg	cv412	XVal Session 51	1	XVal Session 51-Typing - Text-1		2012-07-14 10:19:38.720000
	Edit pad (rev 410)		Capucine	cv402	XVal Session 51	1	XVal Session 51-Typing - Text-1		2012-07-14 10:19:38.765000
	Edit pad (rev 411)		greg	cv412	XVal Session 51	1	XVal Session 51-Typing - Text-1		2012-07-14 10:19:39.224000
	Edit pad (rev 412)		Capucine	cv402	XVal Session 51	1	XVal Session 51-Typing - Text-1		2012-07-14 10:19:39.268000
	Edit pad (rev 413)		Rose	cv408	XVal Session 51	1	XVal Session 51-Typing - Text-1		2012-07-14 10:19:39.368000
	Edit pad (rev 414)		greg	cv412	XVal Session 51	1	XVal Session 51-Typing - Text-1		2012-07-14 10:19:39.720000
	Edit pad (rev 415)		Capucine	cv402	XVal Session 51	1	XVal Session 51-Typing - Text-1		2012-07-14 10:19:39.765000
	Edit pad (rev 416)		Rose	cv408	XVal Session 51	1	XVal Session 51-Typing - Text-1		2012-07-14 10:19:40.231000
	Edit pad (rev 417)		Capucine	cv402	XVal Session 51	1	XVal Session 51-Typing - Text-1		2012-07-14 10:19:40.317000
	Edit pad (rev 418)		greg	cv412	XVal Session 51	1	XVal Session 51-Typing - Text-1		2012-07-14 10:19:40.423000
	Edit pad (rev 419)		Rose	cv408	XVal Session 51	1	XVal Session 51-Typing - Text-1		2012-07-14 10:19:40.733000
	Edit pad (rev 420)		Capucine	cv402	XVal Session 51	1	XVal Session 51-Typing - Text-1		2012-07-14 10:19:40.813000
	Edit pad (rev 421)		greg	cv412	XVal Session 51	1	XVal Session 51-Typing - Text-1		2012-07-14 10:19:40.922000
	Edit pad (rev 422)		Capucine	cv402	XVal Session 51	1	XVal Session 51-Typing - Text-1		2012-07-14 10:19:41.313000
	Edit pad (rev 423)		Rose	cv408	XVal Session 51	1	XVal Session 51-Typing - Text-1		2012-07-14 10:19:41.326000
	Edit pad (rev 424)		greg	cv412	XVal Session 51	1	XVal Session 51-Typing - Text-1		2012-07-14 10:19:41.424000
	Edit pad (rev 425)		Capucine	cv402	XVal Session 51	1	XVal Session 51-Typing - Text-1		2012-07-14 10:19:41.813000
	Edit pad (rev 426)		Rose	cv408	XVal Session 51	1	XVal Session 51-Typing - Text-1		2012-07-14 10:19:41.829000
	Edit pad (rev 427)		greg	cv412	XVal Session 51	1	XVal Session 51-Typing - Text-1		2012-07-14 10:19:41.926000
	Edit pad (rev 428)		Capucine	cv402	XVal Session 51	1	XVal Session 51-Typing - Text-1		2012-07-14 10:19:42.322000
	Edit pad (rev 429)		Rose	cv408	XVal Session 51	1	XVal Session 51-Typing - Text-1		2012-07-14 10:19:42.326000
	Edit pad (rev 430)		greg	cv412	XVal Session 51	1	XVal Session 51-Typing - Text-1		2012-07-14 10:19:42.424000
	Edit pad (rev 431)		Rose	cv408	XVal Session 51	1	XVal Session 51-Typing - Text-1		2012-07-14 10:19:42.826000
	Edit pad (rev 432)		Capucine	cv402	XVal Session 51	1	XVal Session 51-Typing - Text-1		2012-07-14 10:19:42.902000
	Edit pad (rev 433)		greg	cv412	XVal Session 51	1	XVal Session 51-Typing - Text-1		2012-07-14 10:19:42.922000
	Edit pad (rev 434)		Rose	cv408	XVal Session 51	1	XVal Session 51-Typing - Text-1		2012-07-14 10:19:43.337000
	Edit pad (rev 435)		greg	cv412	XVal Session 51	1	XVal Session 51-Typing - Text-1		2012-07-14 10:19:43.444000
	Edit pad (rev 436)		Capucine	cv402	XVal Session 51	1	XVal Session 51-Typing - Text-1		2012-07-14 10:19:43.467000
	Edit pad (rev 437)		Rose	cv408	XVal Session 51	1	XVal Session 51-Typing - Text-1		2012-07-14 10:19:43.826000
	Edit pad (rev 438)		Capucine	cv402	XVal Session 51	1	XVal Session 51-Typing - Text-1		2012-07-14 10:19:44.120000
	Edit pad (rev 439)		greg	cv412	XVal Session 51	1	XVal Session 51-Typing - Text-1		2012-07-14 10:19:44.251000
	Edit pad (rev 440)		Capucine	cv402	XVal Session 51	1	XVal Session 51-Typing - Text-1		2012-07-14 10:19:44.620000
	Edit pad (rev 441)		Capucine	cv402	XVal Session 51	1	XVal Session 51-Typing - Text-1		2012-07-14 10:19:45.138000
	Edit pad (rev 442)		greg	cv412	XVal Session 51	1	XVal Session 51-Typing - Text-1		2012-07-14 10:19:45.423000
	Edit pad (rev 443)		Rose	cv408	XVal Session 51	1	XVal Session 51-Typing - Text-1		2012-07-14 10:19:45.517000
	Edit pad (rev 444)		greg	cv412	XVal Session 51	1	XVal Session 51-Typing - Text-1		2012-07-14 10:19:45.520000
	Edit pad (rev 445)		Capucine	cv402	XVal Session 51	1	XVal Session 51-Typing - Text-1		2012-07-14 10:19:45.642000
	Edit pad (rev 446)		Capucine	cv402	XVal Session 51	1	XVal Session 51-Typing - Text-1		2012-07-14 10:19:46.143000
	Edit pad (rev 447)		Capucine	cv402	XVal Session 51	1	XVal Session 51-Typing - Text-1		2012-07-14 10:19:46.641000
	Edit pad (rev 448)		greg	cv412	XVal Session 51	1	XVal Session 51-Typing - Text-1		2012-07-14 10:19:46.672000
	Edit pad (rev 449)		Capucine	cv402	XVal Session 51	1	XVal Session 51-Typing - Text-1		2012-07-14 10:19:47.140000
	Edit pad (rev 450)		greg	cv412	XVal Session 51	1	XVal Session 51-Typing - Text-1		2012-07-14 10:19:47.181000
	Edit pad (rev 451)		Capucine	cv402	XVal Session 51	1	XVal Session 51-Typing - Text-1		2012-07-14 10:19:47.640000
	Edit pad (rev 452)		greg	cv412	XVal Session 51	1	XVal Session 51-Typing - Text-1		2012-07-14 10:19:47.690000
	Edit pad (rev 453)		Capucine	cv402	XVal Session 51	1	XVal Session 51-Typing - Text-1		2012-07-14 10:19:48.143000
	Edit pad (rev 454)		Capucine	cv402	XVal Session 51	1	XVal Session 51-Typing - Text-1		2012-07-14 10:19:48.640000
	Edit pad (rev 455)		greg	cv412	XVal Session 51	1	XVal Session 51-Typing - Text-1		2012-07-14 10:19:48.797000
	Edit pad (rev 456)		Capucine	cv402	XVal Session 51	1	XVal Session 51-Typing - Text-1		2012-07-14 10:19:49.142000
	Edit pad (rev 457)		greg	cv412	XVal Session 51	1	XVal Session 51-Typing - Text-1		2012-07-14 10:19:49.298000
	Edit pad (rev 458)		Capucine	cv402	XVal Session 51	1	XVal Session 51-Typing - Text-1		2012-07-14 10:19:49.640000
	Edit pad (rev 459)		greg	cv412	XVal Session 51	1	XVal Session 51-Typing - Text-1		2012-07-14 10:19:49.798000
	Edit pad (rev 460)		Capucine	cv402	XVal Session 51	1	XVal Session 51-Typing - Text-1		2012-07-14 10:19:50.160000
	Edit pad (rev 461)		greg	cv412	XVal Session 51	1	XVal Session 51-Typing - Text-1		2012-07-14 10:19:50.571000
	Edit pad (rev 462)		Capucine	cv402	XVal Session 51	1	XVal Session 51-Typing - Text-1		2012-07-14 10:19:50.809000
	Edit pad (rev 463)		greg	cv412	XVal Session 51	1	XVal Session 51-Typing - Text-1		2012-07-14 10:19:51.079000
	Edit pad (rev 464)		Capucine	cv402	XVal Session 51	1	XVal Session 51-Typing - Text-1		2012-07-14 10:19:51.312000
	Edit pad (rev 465)		Capucine	cv402	XVal Session 51	1	XVal Session 51-Typing - Text-1		2012-07-14 10:19:51.814000
	Edit pad (rev 466)		greg	cv412	XVal Session 51	1	XVal Session 51-Typing - Text-1		2012-07-14 10:19:51.879000
	Edit pad (rev 467)		Capucine	cv402	XVal Session 51	1	XVal Session 51-Typing - Text-1		2012-07-14 10:19:52.312000
	Edit pad (rev 468)		greg	cv412	XVal Session 51	1	XVal Session 51-Typing - Text-1		2012-07-14 10:19:52.392000
	Edit pad (rev 469)		Capucine	cv402	XVal Session 51	1	XVal Session 51-Typing - Text-1		2012-07-14 10:19:52.815000
	Edit pad (rev 470)		greg	cv412	XVal Session 51	1	XVal Session 51-Typing - Text-1		2012-07-14 10:19:52.994000
	Edit pad (rev 471)		Capucine	cv402	XVal Session 51	1	XVal Session 51-Typing - Text-1		2012-07-14 10:19:53.315000
	Edit pad (rev 472)		greg	cv412	XVal Session 51	1	XVal Session 51-Typing - Text-1		2012-07-14 10:19:53.441000
	Edit pad (rev 473)		Rose	cv408	XVal Session 51	1	XVal Session 51-Typing - Text-1		2012-07-14 10:19:53.541000
	Edit pad (rev 474)		Capucine	cv402	XVal Session 51	1	XVal Session 51-Typing - Text-1		2012-07-14 10:19:53.814000
	Edit pad (rev 475)		greg	cv412	XVal Session 51	1	XVal Session 51-Typing - Text-1		2012-07-14 10:19:53.939000
	Edit pad (rev 476)		Rose	cv408	XVal Session 51	1	XVal Session 51-Typing - Text-1		2012-07-14 10:19:54.062000
	Edit pad (rev 477)		Capucine	cv402	XVal Session 51	1	XVal Session 51-Typing - Text-1		2012-07-14 10:19:54.313000
	Edit pad (rev 478)		greg	cv412	XVal Session 51	1	XVal Session 51-Typing - Text-1		2012-07-14 10:19:54.442000
	Edit pad (rev 479)		Rose	cv408	XVal Session 51	1	XVal Session 51-Typing - Text-1		2012-07-14 10:19:54.560000
	Edit pad (rev 480)		Capucine	cv402	XVal Session 51	1	XVal Session 51-Typing - Text-1		2012-07-14 10:19:54.815000
	Edit pad (rev 481)		greg	cv412	XVal Session 51	1	XVal Session 51-Typing - Text-1		2012-07-14 10:19:54.938000
	Edit pad (rev 482)		Rose	cv408	XVal Session 51	1	XVal Session 51-Typing - Text-1		2012-07-14 10:19:55.062000
	Edit pad (rev 483)		Capucine	cv402	XVal Session 51	1	XVal Session 51-Typing - Text-1		2012-07-14 10:19:55.314000
	Edit pad (rev 484)		Capucine	cv402	XVal Session 51	1	XVal Session 51-Typing - Text-1		2012-07-14 10:19:55.829000
	Edit pad (rev 485)		Rose	cv408	XVal Session 51	1	XVal Session 51-Typing - Text-1		2012-07-14 10:19:55.906000
	Edit pad (rev 486)		Capucine	cv402	XVal Session 51	1	XVal Session 51-Typing - Text-1		2012-07-14 10:19:56.331000
	Edit pad (rev 487)		Rose	cv408	XVal Session 51	1	XVal Session 51-Typing - Text-1		2012-07-14 10:19:56.564000
	Edit pad (rev 488)		Capucine	cv402	XVal Session 51	1	XVal Session 51-Typing - Text-1		2012-07-14 10:19:56.834000
	Edit pad (rev 489)		Capucine	cv402	XVal Session 51	1	XVal Session 51-Typing - Text-1		2012-07-14 10:19:57.337000
	Edit pad (rev 490)		greg	cv412	XVal Session 51	1	XVal Session 51-Typing - Text-1		2012-07-14 10:19:57.350000
	Edit pad (rev 491)		Rose	cv408	XVal Session 51	1	XVal Session 51-Typing - Text-1		2012-07-14 10:19:57.355000
	Edit pad (rev 492)		Capucine	cv402	XVal Session 51	1	XVal Session 51-Typing - Text-1		2012-07-14 10:19:57.844000
	Edit pad (rev 493)		Rose	cv408	XVal Session 51	1	XVal Session 51-Typing - Text-1		2012-07-14 10:19:57.858000
	Edit pad (rev 494)		greg	cv412	XVal Session 51	1	XVal Session 51-Typing - Text-1		2012-07-14 10:19:57.906000
	Edit pad (rev 495)		Capucine	cv402	XVal Session 51	1	XVal Session 51-Typing - Text-1		2012-07-14 10:19:58.344000
	Edit pad (rev 496)		greg	cv412	XVal Session 51	1	XVal Session 51-Typing - Text-1		2012-07-14 10:19:58.413000
	Edit pad (rev 497)		Rose	cv408	XVal Session 51	1	XVal Session 51-Typing - Text-1		2012-07-14 10:19:58.507000
	Edit pad (rev 498)		greg	cv412	XVal Session 51	1	XVal Session 51-Typing - Text-1		2012-07-14 10:19:58.926000
	Edit pad (rev 499)		Capucine	cv402	XVal Session 51	1	XVal Session 51-Typing - Text-1		2012-07-14 10:19:59.100000
	Edit pad (rev 500)		Rose	cv408	XVal Session 51	1	XVal Session 51-Typing - Text-1		2012-07-14 10:19:59.374000
	Edit pad (rev 501)		greg	cv412	XVal Session 51	1	XVal Session 51-Typing - Text-1		2012-07-14 10:19:59.425000
	Edit pad (rev 502)		Capucine	cv402	XVal Session 51	1	XVal Session 51-Typing - Text-1		2012-07-14 10:19:59.609000
	Edit pad (rev 503)		greg	cv412	XVal Session 51	1	XVal Session 51-Typing - Text-1		2012-07-14 10:19:59.927000
	Edit pad (rev 504)		Rose	cv408	XVal Session 51	1	XVal Session 51-Typing - Text-1		2012-07-14 10:19:59.969000
	Edit pad (rev 505)		Capucine	cv402	XVal Session 51	1	XVal Session 51-Typing - Text-1		2012-07-14 10:20:00.108000
	Edit pad (rev 506)		greg	cv412	XVal Session 51	1	XVal Session 51-Typing - Text-1		2012-07-14 10:20:00.428000
	Edit pad (rev 507)		greg	cv412	XVal Session 51	1	XVal Session 51-Typing - Text-1		2012-07-14 10:20:00.944000
	Edit pad (rev 508)		Capucine	cv402	XVal Session 51	1	XVal Session 51-Typing - Text-1		2012-07-14 10:20:01.022000
	Edit pad (rev 509)		greg	cv412	XVal Session 51	1	XVal Session 51-Typing - Text-1		2012-07-14 10:20:01.440000
	Edit pad (rev 510)		Capucine	cv402	XVal Session 51	1	XVal Session 51-Typing - Text-1		2012-07-14 10:20:01.530000
	Edit pad (rev 511)		greg	cv412	XVal Session 51	1	XVal Session 51-Typing - Text-1		2012-07-14 10:20:01.938000
	Edit pad (rev 512)		Capucine	cv402	XVal Session 51	1	XVal Session 51-Typing - Text-1		2012-07-14 10:20:02.033000
	Edit pad (rev 513)		greg	cv412	XVal Session 51	1	XVal Session 51-Typing - Text-1		2012-07-14 10:20:02.440000
	Edit pad (rev 514)		Capucine	cv402	XVal Session 51	1	XVal Session 51-Typing - Text-1		2012-07-14 10:20:02.530000
	Edit pad (rev 515)		greg	cv412	XVal Session 51	1	XVal Session 51-Typing - Text-1		2012-07-14 10:20:02.939000
	Edit pad (rev 516)		Capucine	cv402	XVal Session 51	1	XVal Session 51-Typing - Text-1		2012-07-14 10:20:03.033000
	Edit pad (rev 517)		greg	cv412	XVal Session 51	1	XVal Session 51-Typing - Text-1		2012-07-14 10:20:03.476000
	Edit pad (rev 518)		Capucine	cv402	XVal Session 51	1	XVal Session 51-Typing - Text-1		2012-07-14 10:20:03.537000
	Edit pad (rev 519)		greg	cv412	XVal Session 51	1	XVal Session 51-Typing - Text-1		2012-07-14 10:20:03.938000
	Edit pad (rev 520)		Capucine	cv402	XVal Session 51	1	XVal Session 51-Typing - Text-1		2012-07-14 10:20:04.054000
	Edit pad (rev 521)		greg	cv412	XVal Session 51	1	XVal Session 51-Typing - Text-1		2012-07-14 10:20:04.440000
	Edit pad (rev 522)		Capucine	cv402	XVal Session 51	1	XVal Session 51-Typing - Text-1		2012-07-14 10:20:04.563000
	Edit pad (rev 523)		Rose	cv408	XVal Session 51	1	XVal Session 51-Typing - Text-1		2012-07-14 10:20:04.814000
	Edit pad (rev 524)		greg	cv412	XVal Session 51	1	XVal Session 51-Typing - Text-1		2012-07-14 10:20:05.018000
	Edit pad (rev 525)		Capucine	cv402	XVal Session 51	1	XVal Session 51-Typing - Text-1		2012-07-14 10:20:05.064000
	Edit pad (rev 526)		greg	cv412	XVal Session 51	1	XVal Session 51-Typing - Text-1		2012-07-14 10:20:05.520000
	Edit pad (rev 527)		Capucine	cv402	XVal Session 51	1	XVal Session 51-Typing - Text-1		2012-07-14 10:20:05.567000
	Edit pad (rev 528)		Rose	cv408	XVal Session 51	1	XVal Session 51-Typing - Text-1		2012-07-14 10:20:05.890000
	Edit pad (rev 529)		greg	cv412	XVal Session 51	1	XVal Session 51-Typing - Text-1		2012-07-14 10:20:06.018000
	Edit pad (rev 530)		Capucine	cv402	XVal Session 51	1	XVal Session 51-Typing - Text-1		2012-07-14 10:20:06.081000
	Edit pad (rev 531)		greg	cv412	XVal Session 51	1	XVal Session 51-Typing - Text-1		2012-07-14 10:20:06.525000
	Edit pad (rev 532)		Capucine	cv402	XVal Session 51	1	XVal Session 51-Typing - Text-1		2012-07-14 10:20:06.584000
	Edit pad (rev 533)		Rose	cv408	XVal Session 51	1	XVal Session 51-Typing - Text-1		2012-07-14 10:20:06.679000
	Edit pad (rev 534)		greg	cv412	XVal Session 51	1	XVal Session 51-Typing - Text-1		2012-07-14 10:20:07.019000
	Edit pad (rev 535)		Capucine	cv402	XVal Session 51	1	XVal Session 51-Typing - Text-1		2012-07-14 10:20:07.098000
	Edit pad (rev 536)		Rose	cv408	XVal Session 51	1	XVal Session 51-Typing - Text-1		2012-07-14 10:20:07.186000
	Edit pad (rev 537)		Capucine	cv402	XVal Session 51	1	XVal Session 51-Typing - Text-1		2012-07-14 10:20:07.595000
	Edit pad (rev 538)		Rose	cv408	XVal Session 51	1	XVal Session 51-Typing - Text-1		2012-07-14 10:20:07.686000
	Edit pad (rev 539)		Capucine	cv402	XVal Session 51	1	XVal Session 51-Typing - Text-1		2012-07-14 10:20:08.103000
	Edit pad (rev 540)		greg	cv412	XVal Session 51	1	XVal Session 51-Typing - Text-1		2012-07-14 10:20:08.195000
	Edit pad (rev 541)		Rose	cv408	XVal Session 51	1	XVal Session 51-Typing - Text-1		2012-07-14 10:20:08.197000
	Edit pad (rev 542)		Capucine	cv402	XVal Session 51	1	XVal Session 51-Typing - Text-1		2012-07-14 10:20:08.614000
	Edit pad (rev 543)		greg	cv412	XVal Session 51	1	XVal Session 51-Typing - Text-1		2012-07-14 10:20:08.692000
	Edit pad (rev 544)		Rose	cv408	XVal Session 51	1	XVal Session 51-Typing - Text-1		2012-07-14 10:20:08.694000
	Edit pad (rev 545)		Capucine	cv402	XVal Session 51	1	XVal Session 51-Typing - Text-1		2012-07-14 10:20:09.112000
	Edit pad (rev 546)		greg	cv412	XVal Session 51	1	XVal Session 51-Typing - Text-1		2012-07-14 10:20:09.216000
	Edit pad (rev 547)		Bob	cv404	XVal Session 51	1	XVal Session 51-Typing - Text-1		2012-07-14 10:20:09.365000
	Edit pad (rev 548)		Capucine	cv402	XVal Session 51	1	XVal Session 51-Typing - Text-1		2012-07-14 10:20:09.608000
	Edit pad (rev 549)		greg	cv412	XVal Session 51	1	XVal Session 51-Typing - Text-1		2012-07-14 10:20:09.728000
	Edit pad (rev 550)		Bob	cv404	XVal Session 51	1	XVal Session 51-Typing - Text-1		2012-07-14 10:20:09.866000
	Edit pad (rev 551)		Capucine	cv402	XVal Session 51	1	XVal Session 51-Typing - Text-1		2012-07-14 10:20:10.109000
	Edit pad (rev 552)		greg	cv412	XVal Session 51	1	XVal Session 51-Typing - Text-1		2012-07-14 10:20:10.235000
	Edit pad (rev 553)		Bob	cv404	XVal Session 51	1	XVal Session 51-Typing - Text-1		2012-07-14 10:20:10.364000
	Edit pad (rev 554)		Capucine	cv402	XVal Session 51	1	XVal Session 51-Typing - Text-1		2012-07-14 10:20:10.611000
	Edit pad (rev 555)		greg	cv412	XVal Session 51	1	XVal Session 51-Typing - Text-1		2012-07-14 10:20:10.743000
	Edit pad (rev 556)		Bob	cv404	XVal Session 51	1	XVal Session 51-Typing - Text-1		2012-07-14 10:20:10.889000
	Edit pad (rev 557)		Capucine	cv402	XVal Session 51	1	XVal Session 51-Typing - Text-1		2012-07-14 10:20:11.111000
	Edit pad (rev 558)		greg	cv412	XVal Session 51	1	XVal Session 51-Typing - Text-1		2012-07-14 10:20:11.251000
	Edit pad (rev 559)		Bob	cv404	XVal Session 51	1	XVal Session 51-Typing - Text-1		2012-07-14 10:20:11.364000
	Edit pad (rev 560)		Capucine	cv402	XVal Session 51	1	XVal Session 51-Typing - Text-1		2012-07-14 10:20:11.910000
	Edit pad (rev 561)		Rose	cv408	XVal Session 51	1	XVal Session 51-Typing - Text-1		2012-07-14 10:20:12.280000
	Edit pad (rev 562)		Capucine	cv402	XVal Session 51	1	XVal Session 51-Typing - Text-1		2012-07-14 10:20:12.421000
	Edit pad (rev 563)		Bob	cv404	XVal Session 51	1	XVal Session 51-Typing - Text-1		2012-07-14 10:20:12.836000
	Edit pad (rev 564)		Capucine	cv402	XVal Session 51	1	XVal Session 51-Typing - Text-1		2012-07-14 10:20:12.985000
	Edit pad (rev 565)		Bob	cv404	XVal Session 51	1	XVal Session 51-Typing - Text-1		2012-07-14 10:20:13.337000
	Edit pad (rev 566)		Capucine	cv402	XVal Session 51	1	XVal Session 51-Typing - Text-1		2012-07-14 10:20:13.487000
	Edit pad (rev 567)		Bob	cv404	XVal Session 51	1	XVal Session 51-Typing - Text-1		2012-07-14 10:20:13.837000
	Edit pad (rev 568)		Rose	cv408	XVal Session 51	1	XVal Session 51-Typing - Text-1		2012-07-14 10:20:14.095000
	Edit pad (rev 569)		Capucine	cv402	XVal Session 51	1	XVal Session 51-Typing - Text-1		2012-07-14 10:20:14.281000
	Edit pad (rev 570)		Bob	cv404	XVal Session 51	1	XVal Session 51-Typing - Text-1		2012-07-14 10:20:14.436000
	Edit pad (rev 571)		Capucine	cv402	XVal Session 51	1	XVal Session 51-Typing - Text-1		2012-07-14 10:20:14.838000
	Edit pad (rev 572)		Bob	cv404	XVal Session 51	1	XVal Session 51-Typing - Text-1		2012-07-14 10:20:14.939000
	Edit pad (rev 573)		Rose	cv408	XVal Session 51	1	XVal Session 51-Typing - Text-1		2012-07-14 10:20:15.237000
	Edit pad (rev 574)		Capucine	cv402	XVal Session 51	1	XVal Session 51-Typing - Text-1		2012-07-14 10:20:15.438000
	Edit pad (rev 575)		Bob	cv404	XVal Session 51	1	XVal Session 51-Typing - Text-1		2012-07-14 10:20:15.441000
	Edit pad (rev 576)		greg	cv412	XVal Session 51	1	XVal Session 51-Typing - Text-1		2012-07-14 10:20:15.559000
	Edit pad (rev 577)		Rose	cv408	XVal Session 51	1	XVal Session 51-Typing - Text-1		2012-07-14 10:20:15.763000
	Edit pad (rev 578)		Capucine	cv402	XVal Session 51	1	XVal Session 51-Typing - Text-1		2012-07-14 10:20:15.938000
	Edit pad (rev 579)		Bob	cv404	XVal Session 51	1	XVal Session 51-Typing - Text-1		2012-07-14 10:20:15.942000
	Edit pad (rev 580)		greg	cv412	XVal Session 51	1	XVal Session 51-Typing - Text-1		2012-07-14 10:20:16.346000
	Edit pad (rev 581)		Rose	cv408	XVal Session 51	1	XVal Session 51-Typing - Text-1		2012-07-14 10:20:16.365000
	Edit pad (rev 582)		greg	cv412	XVal Session 51	1	XVal Session 51-Typing - Text-1		2012-07-14 10:20:16.769000
	Edit pad (rev 583)		Capucine	cv402	XVal Session 51	1	XVal Session 51-Typing - Text-1		2012-07-14 10:20:16.789000
	Edit pad (rev 584)		Rose	cv408	XVal Session 51	1	XVal Session 51-Typing - Text-1		2012-07-14 10:20:16.888000
	Edit pad (rev 585)		Capucine	cv402	XVal Session 51	1	XVal Session 51-Typing - Text-1		2012-07-14 10:20:17.296000
	Edit pad (rev 586)		Rose	cv408	XVal Session 51	1	XVal Session 51-Typing - Text-1		2012-07-14 10:20:17.386000
	Edit pad (rev 587)		greg	cv412	XVal Session 51	1	XVal Session 51-Typing - Text-1		2012-07-14 10:20:17.525000
	Edit pad (rev 588)		Capucine	cv402	XVal Session 51	1	XVal Session 51-Typing - Text-1		2012-07-14 10:20:17.796000
	Edit pad (rev 589)		Rose	cv408	XVal Session 51	1	XVal Session 51-Typing - Text-1		2012-07-14 10:20:17.892000
	Edit pad (rev 590)		Capucine	cv402	XVal Session 51	1	XVal Session 51-Typing - Text-1		2012-07-14 10:20:18.302000
	Edit pad (rev 591)		Rose	cv408	XVal Session 51	1	XVal Session 51-Typing - Text-1		2012-07-14 10:20:18.404000
	Edit pad (rev 592)		Capucine	cv402	XVal Session 51	1	XVal Session 51-Typing - Text-1		2012-07-14 10:20:18.855000
	Edit pad (rev 593)		Rose	cv408	XVal Session 51	1	XVal Session 51-Typing - Text-1		2012-07-14 10:20:18.904000
	Edit pad (rev 594)		Bob	cv404	XVal Session 51	1	XVal Session 51-Typing - Text-1		2012-07-14 10:20:19.249000
	Edit pad (rev 595)		Capucine	cv402	XVal Session 51	1	XVal Session 51-Typing - Text-1		2012-07-14 10:20:19.359000
	Edit pad (rev 596)		Rose	cv408	XVal Session 51	1	XVal Session 51-Typing - Text-1		2012-07-14 10:20:19.405000
	Edit pad (rev 597)		Bob	cv404	XVal Session 51	1	XVal Session 51-Typing - Text-1		2012-07-14 10:20:19.750000
	Edit pad (rev 598)		Capucine	cv402	XVal Session 51	1	XVal Session 51-Typing - Text-1		2012-07-14 10:20:19.859000
	Edit pad (rev 599)		Rose	cv408	XVal Session 51	1	XVal Session 51-Typing - Text-1		2012-07-14 10:20:19.905000
	Edit pad (rev 600)		Bob	cv404	XVal Session 51	1	XVal Session 51-Typing - Text-1		2012-07-14 10:20:20.249000
	Edit pad (rev 601)		Rose	cv408	XVal Session 51	1	XVal Session 51-Typing - Text-1		2012-07-14 10:20:20.404000
	Edit pad (rev 602)		Capucine	cv402	XVal Session 51	1	XVal Session 51-Typing - Text-1		2012-07-14 10:20:20.573000
	Edit pad (rev 603)		Bob	cv404	XVal Session 51	1	XVal Session 51-Typing - Text-1		2012-07-14 10:20:20.749000
	Edit pad (rev 604)		Capucine	cv402	XVal Session 51	1	XVal Session 51-Typing - Text-1		2012-07-14 10:20:21.077000
	Edit pad (rev 605)		Rose	cv408	XVal Session 51	1	XVal Session 51-Typing - Text-1		2012-07-14 10:20:21.190000
	Edit pad (rev 606)		Bob	cv404	XVal Session 51	1	XVal Session 51-Typing - Text-1		2012-07-14 10:20:21.248000
	Edit pad (rev 607)		Capucine	cv402	XVal Session 51	1	XVal Session 51-Typing - Text-1		2012-07-14 10:20:21.579000
	Edit pad (rev 608)		Rose	cv408	XVal Session 51	1	XVal Session 51-Typing - Text-1		2012-07-14 10:20:21.818000
	Edit pad (rev 609)		Capucine	cv402	XVal Session 51	1	XVal Session 51-Typing - Text-1		2012-07-14 10:20:22.077000
	Edit pad (rev 610)		Rose	cv408	XVal Session 51	1	XVal Session 51-Typing - Text-1		2012-07-14 10:20:22.327000
	Edit pad (rev 611)		Capucine	cv402	XVal Session 51	1	XVal Session 51-Typing - Text-1		2012-07-14 10:20:22.577000
	Edit pad (rev 612)		Bob	cv404	XVal Session 51	1	XVal Session 51-Typing - Text-1		2012-07-14 10:20:22.802000
	Edit pad (rev 613)		Capucine	cv402	XVal Session 51	1	XVal Session 51-Typing - Text-1		2012-07-14 10:20:23.079000
	Edit pad (rev 614)		Rose	cv408	XVal Session 51	1	XVal Session 51-Typing - Text-1		2012-07-14 10:20:23.194000
	Edit pad (rev 615)		Bob	cv404	XVal Session 51	1	XVal Session 51-Typing - Text-1		2012-07-14 10:20:23.303000
	Edit pad (rev 616)		Capucine	cv402	XVal Session 51	1	XVal Session 51-Typing - Text-1		2012-07-14 10:20:23.577000
	Edit pad (rev 617)		Bob	cv404	XVal Session 51	1	XVal Session 51-Typing - Text-1		2012-07-14 10:20:23.803000
	Edit pad (rev 618)		greg	cv412	XVal Session 51	1	XVal Session 51-Typing - Text-1		2012-07-14 10:20:23.926000
	Edit pad (rev 619)		Capucine	cv402	XVal Session 51	1	XVal Session 51-Typing - Text-1		2012-07-14 10:20:24.202000
	Edit pad (rev 620)		Capucine	cv402	XVal Session 51	1	XVal Session 51-Typing - Text-1		2012-07-14 10:20:24.688000
	Edit pad (rev 621)		Bob	cv404	XVal Session 51	1	XVal Session 51-Typing - Text-1		2012-07-14 10:20:25.049000
	Edit pad (rev 622)		greg	cv412	XVal Session 51	1	XVal Session 51-Typing - Text-1		2012-07-14 10:20:25.051000
	Edit pad (rev 623)		Capucine	cv402	XVal Session 51	1	XVal Session 51-Typing - Text-1		2012-07-14 10:20:25.187000
	Edit pad (rev 624)		Bob	cv404	XVal Session 51	1	XVal Session 51-Typing - Text-1		2012-07-14 10:20:25.549000
	Edit pad (rev 625)		Capucine	cv402	XVal Session 51	1	XVal Session 51-Typing - Text-1		2012-07-14 10:20:25.695000
	Edit pad (rev 626)		Bob	cv404	XVal Session 51	1	XVal Session 51-Typing - Text-1		2012-07-14 10:20:26.050000
	Edit pad (rev 627)		Capucine	cv402	XVal Session 51	1	XVal Session 51-Typing - Text-1		2012-07-14 10:20:26.453000
	Edit pad (rev 628)		Rose	cv408	XVal Session 51	1	XVal Session 51-Typing - Text-1		2012-07-14 10:20:26.474000
	Edit pad (rev 629)		Bob	cv404	XVal Session 51	1	XVal Session 51-Typing - Text-1		2012-07-14 10:20:26.552000
	Edit pad (rev 630)		Rose	cv408	XVal Session 51	1	XVal Session 51-Typing - Text-1		2012-07-14 10:20:26.982000
	Edit pad (rev 631)		Capucine	cv402	XVal Session 51	1	XVal Session 51-Typing - Text-1		2012-07-14 10:20:27.091000
	Edit pad (rev 632)		Rose	cv408	XVal Session 51	1	XVal Session 51-Typing - Text-1		2012-07-14 10:20:27.484000
	Edit pad (rev 633)		Capucine	cv402	XVal Session 51	1	XVal Session 51-Typing - Text-1		2012-07-14 10:20:27.596000
	Edit pad (rev 634)		Capucine	cv402	XVal Session 51	1	XVal Session 51-Typing - Text-1		2012-07-14 10:20:28.092000
	Edit pad (rev 635)		Capucine	cv402	XVal Session 51	1	XVal Session 51-Typing - Text-1		2012-07-14 10:20:28.597000
	Edit pad (rev 636)		Rose	cv408	XVal Session 51	1	XVal Session 51-Typing - Text-1		2012-07-14 10:20:28.929000
	Edit pad (rev 637)		Capucine	cv402	XVal Session 51	1	XVal Session 51-Typing - Text-1		2012-07-14 10:20:29.099000
	Edit pad (rev 638)		Bob	cv404	XVal Session 51	1	XVal Session 51-Typing - Text-1		2012-07-14 10:20:29.157000
	Edit pad (rev 639)		Capucine	cv402	XVal Session 51	1	XVal Session 51-Typing - Text-1		2012-07-14 10:20:29.595000
	Edit pad (rev 640)		Bob	cv404	XVal Session 51	1	XVal Session 51-Typing - Text-1		2012-07-14 10:20:29.657000
	Edit pad (rev 641)		Rose	cv408	XVal Session 51	1	XVal Session 51-Typing - Text-1		2012-07-14 10:20:29.667000
	Edit pad (rev 642)		Capucine	cv402	XVal Session 51	1	XVal Session 51-Typing - Text-1		2012-07-14 10:20:30.111000
	Edit pad (rev 643)		Bob	cv404	XVal Session 51	1	XVal Session 51-Typing - Text-1		2012-07-14 10:20:30.157000
	Edit pad (rev 644)		Rose	cv408	XVal Session 51	1	XVal Session 51-Typing - Text-1		2012-07-14 10:20:30.172000
	Edit pad (rev 645)		Capucine	cv402	XVal Session 51	1	XVal Session 51-Typing - Text-1		2012-07-14 10:20:30.609000
	Edit pad (rev 646)		Bob	cv404	XVal Session 51	1	XVal Session 51-Typing - Text-1		2012-07-14 10:20:30.655000
	Edit pad (rev 647)		Rose	cv408	XVal Session 51	1	XVal Session 51-Typing - Text-1		2012-07-14 10:20:30.678000
	Edit pad (rev 648)		Capucine	cv402	XVal Session 51	1	XVal Session 51-Typing - Text-1		2012-07-14 10:20:31.109000
	Edit pad (rev 649)		Rose	cv408	XVal Session 51	1	XVal Session 51-Typing - Text-1		2012-07-14 10:20:31.222000
	Edit pad (rev 650)		Capucine	cv402	XVal Session 51	1	XVal Session 51-Typing - Text-1		2012-07-14 10:20:31.616000
	Edit pad (rev 651)		Bob	cv404	XVal Session 51	1	XVal Session 51-Typing - Text-1		2012-07-14 10:20:31.865000
	Edit pad (rev 652)		Rose	cv408	XVal Session 51	1	XVal Session 51-Typing - Text-1		2012-07-14 10:20:31.946000
	Edit pad (rev 653)		Capucine	cv402	XVal Session 51	1	XVal Session 51-Typing - Text-1		2012-07-14 10:20:32.125000
	Edit pad (rev 654)		Bob	cv404	XVal Session 51	1	XVal Session 51-Typing - Text-1		2012-07-14 10:20:32.365000
	Edit pad (rev 655)		Capucine	cv402	XVal Session 51	1	XVal Session 51-Typing - Text-1		2012-07-14 10:20:32.625000
	Edit pad (rev 656)		Rose	cv408	XVal Session 51	1	XVal Session 51-Typing - Text-1		2012-07-14 10:20:32.703000
	Edit pad (rev 657)		Bob	cv404	XVal Session 51	1	XVal Session 51-Typing - Text-1		2012-07-14 10:20:32.870000
	Edit pad (rev 658)		Capucine	cv402	XVal Session 51	1	XVal Session 51-Typing - Text-1		2012-07-14 10:20:33.137000
	Edit pad (rev 659)		Rose	cv408	XVal Session 51	1	XVal Session 51-Typing - Text-1		2012-07-14 10:20:33.202000
	Edit pad (rev 660)		greg	cv412	XVal Session 51	1	XVal Session 51-Typing - Text-1		2012-07-14 10:20:33.297000
	Edit pad (rev 661)		Bob	cv404	XVal Session 51	1	XVal Session 51-Typing - Text-1		2012-07-14 10:20:33.368000
	Edit pad (rev 662)		Capucine	cv402	XVal Session 51	1	XVal Session 51-Typing - Text-1		2012-07-14 10:20:33.640000
	Edit pad (rev 663)		Rose	cv408	XVal Session 51	1	XVal Session 51-Typing - Text-1		2012-07-14 10:20:33.704000
	Edit pad (rev 664)		greg	cv412	XVal Session 51	1	XVal Session 51-Typing - Text-1		2012-07-14 10:20:34.007000
	Edit pad (rev 665)		Rose	cv408	XVal Session 51	1	XVal Session 51-Typing - Text-1		2012-07-14 10:20:34.201000
	Edit pad (rev 666)		Bob	cv404	XVal Session 51	1	XVal Session 51-Typing - Text-1		2012-07-14 10:20:34.247000
	Edit pad (rev 667)		Capucine	cv402	XVal Session 51	1	XVal Session 51-Typing - Text-1		2012-07-14 10:20:34.344000
	Edit pad (rev 668)		greg	cv412	XVal Session 51	1	XVal Session 51-Typing - Text-1		2012-07-14 10:20:34.516000
	Edit pad (rev 669)		Rose	cv408	XVal Session 51	1	XVal Session 51-Typing - Text-1		2012-07-14 10:20:34.708000
	Edit pad (rev 670)		Bob	cv404	XVal Session 51	1	XVal Session 51-Typing - Text-1		2012-07-14 10:20:34.746000
	Edit pad (rev 671)		greg	cv412	XVal Session 51	1	XVal Session 51-Typing - Text-1		2012-07-14 10:20:35.017000
	Edit pad (rev 672)		Capucine	cv402	XVal Session 51	1	XVal Session 51-Typing - Text-1		2012-07-14 10:20:35.151000
	Edit pad (rev 673)		Rose	cv408	XVal Session 51	1	XVal Session 51-Typing - Text-1		2012-07-14 10:20:35.220000
	Edit pad (rev 674)		Bob	cv404	XVal Session 51	1	XVal Session 51-Typing - Text-1		2012-07-14 10:20:35.248000
	Edit pad (rev 675)		Capucine	cv402	XVal Session 51	1	XVal Session 51-Typing - Text-1		2012-07-14 10:20:35.657000
	Edit pad (rev 676)		Bob	cv404	XVal Session 51	1	XVal Session 51-Typing - Text-1		2012-07-14 10:20:35.869000
	Edit pad (rev 677)		Rose	cv408	XVal Session 51	1	XVal Session 51-Typing - Text-1		2012-07-14 10:20:36.095000
	Edit pad (rev 678)		Capucine	cv402	XVal Session 51	1	XVal Session 51-Typing - Text-1		2012-07-14 10:20:36.155000
	Edit pad (rev 679)		greg	cv412	XVal Session 51	1	XVal Session 51-Typing - Text-1		2012-07-14 10:20:36.331000
	Edit pad (rev 680)		Bob	cv404	XVal Session 51	1	XVal Session 51-Typing - Text-1		2012-07-14 10:20:36.372000
	Edit pad (rev 681)		Capucine	cv402	XVal Session 51	1	XVal Session 51-Typing - Text-1		2012-07-14 10:20:36.665000
	Edit pad (rev 682)		Bob	cv404	XVal Session 51	1	XVal Session 51-Typing - Text-1		2012-07-14 10:20:36.872000
	Edit pad (rev 683)		Bob	cv404	XVal Session 51	1	XVal Session 51-Typing - Text-1		2012-07-14 10:20:37.372000
	Edit pad (rev 684)		greg	cv412	XVal Session 51	1	XVal Session 51-Typing - Text-1		2012-07-14 10:20:37.398000
	Edit pad (rev 685)		Capucine	cv402	XVal Session 51	1	XVal Session 51-Typing - Text-1		2012-07-14 10:20:37.503000
	Edit pad (rev 686)		greg	cv412	XVal Session 51	1	XVal Session 51-Typing - Text-1		2012-07-14 10:20:37.911000
	Edit pad (rev 687)		Capucine	cv402	XVal Session 51	1	XVal Session 51-Typing - Text-1		2012-07-14 10:20:38.002000
	Edit pad (rev 688)		greg	cv412	XVal Session 51	1	XVal Session 51-Typing - Text-1		2012-07-14 10:20:38.410000
	Edit pad (rev 689)		Capucine	cv402	XVal Session 51	1	XVal Session 51-Typing - Text-1		2012-07-14 10:20:38.694000
	Edit pad (rev 690)		Bob	cv404	XVal Session 51	1	XVal Session 51-Typing - Text-1		2012-07-14 10:20:38.734000
	Edit pad (rev 691)		greg	cv412	XVal Session 51	1	XVal Session 51-Typing - Text-1		2012-07-14 10:20:38.907000
	Edit pad (rev 692)		Capucine	cv402	XVal Session 51	1	XVal Session 51-Typing - Text-1		2012-07-14 10:20:39.204000
	Edit pad (rev 693)		Bob	cv404	XVal Session 51	1	XVal Session 51-Typing - Text-1		2012-07-14 10:20:39.234000
	Edit pad (rev 694)		greg	cv412	XVal Session 51	1	XVal Session 51-Typing - Text-1		2012-07-14 10:20:39.408000
	Edit pad (rev 695)		Capucine	cv402	XVal Session 51	1	XVal Session 51-Typing - Text-1		2012-07-14 10:20:39.703000
	Edit pad (rev 696)		Rose	cv408	XVal Session 51	1	XVal Session 51-Typing - Text-1		2012-07-14 10:20:39.730000
	Edit pad (rev 697)		Bob	cv404	XVal Session 51	1	XVal Session 51-Typing - Text-1		2012-07-14 10:20:39.732000
	Edit pad (rev 698)		greg	cv412	XVal Session 51	1	XVal Session 51-Typing - Text-1		2012-07-14 10:20:39.924000
	Edit pad (rev 699)		Bob	cv404	XVal Session 51	1	XVal Session 51-Typing - Text-1		2012-07-14 10:20:40.233000
	Edit pad (rev 700)		Capucine	cv402	XVal Session 51	1	XVal Session 51-Typing - Text-1		2012-07-14 10:20:40.352000
	Edit pad (rev 701)		Rose	cv408	XVal Session 51	1	XVal Session 51-Typing - Text-1		2012-07-14 10:20:40.364000
	Edit pad (rev 702)		greg	cv412	XVal Session 51	1	XVal Session 51-Typing - Text-1		2012-07-14 10:20:40.782000
	Edit pad (rev 703)		Capucine	cv402	XVal Session 51	1	XVal Session 51-Typing - Text-1		2012-07-14 10:20:40.864000
	Edit pad (rev 704)		Rose	cv408	XVal Session 51	1	XVal Session 51-Typing - Text-1		2012-07-14 10:20:40.875000
	Edit pad (rev 705)		Bob	cv404	XVal Session 51	1	XVal Session 51-Typing - Text-1		2012-07-14 10:20:40.921000
	Edit pad (rev 706)		Capucine	cv402	XVal Session 51	1	XVal Session 51-Typing - Text-1		2012-07-14 10:20:41.367000
	Edit pad (rev 707)		Rose	cv408	XVal Session 51	1	XVal Session 51-Typing - Text-1		2012-07-14 10:20:41.378000
	Edit pad (rev 708)		Bob	cv404	XVal Session 51	1	XVal Session 51-Typing - Text-1		2012-07-14 10:20:41.429000
	Edit pad (rev 709)		greg	cv412	XVal Session 51	1	XVal Session 51-Typing - Text-1		2012-07-14 10:20:41.794000
	Edit pad (rev 710)		Capucine	cv402	XVal Session 51	1	XVal Session 51-Typing - Text-1		2012-07-14 10:20:41.879000
	Edit pad (rev 711)		Bob	cv404	XVal Session 51	1	XVal Session 51-Typing - Text-1		2012-07-14 10:20:42.044000
	Edit pad (rev 712)		greg	cv412	XVal Session 51	1	XVal Session 51-Typing - Text-1		2012-07-14 10:20:42.296000
	Edit pad (rev 713)		Capucine	cv402	XVal Session 51	1	XVal Session 51-Typing - Text-1		2012-07-14 10:20:42.375000
	Edit pad (rev 714)		Rose	cv408	XVal Session 51	1	XVal Session 51-Typing - Text-1		2012-07-14 10:20:42.505000
	Edit pad (rev 715)		Bob	cv404	XVal Session 51	1	XVal Session 51-Typing - Text-1		2012-07-14 10:20:42.548000
	Edit pad (rev 716)		greg	cv412	XVal Session 51	1	XVal Session 51-Typing - Text-1		2012-07-14 10:20:42.797000
	Edit pad (rev 717)		Capucine	cv402	XVal Session 51	1	XVal Session 51-Typing - Text-1		2012-07-14 10:20:42.874000
	Edit pad (rev 718)		Bob	cv404	XVal Session 51	1	XVal Session 51-Typing - Text-1		2012-07-14 10:20:43.050000
	Edit pad (rev 719)		Rose	cv408	XVal Session 51	1	XVal Session 51-Typing - Text-1		2012-07-14 10:20:43.128000
	Edit pad (rev 720)		Capucine	cv402	XVal Session 51	1	XVal Session 51-Typing - Text-1		2012-07-14 10:20:43.383000
	Edit pad (rev 721)		Rose	cv408	XVal Session 51	1	XVal Session 51-Typing - Text-1		2012-07-14 10:20:43.639000
	Edit pad (rev 722)		greg	cv412	XVal Session 51	1	XVal Session 51-Typing - Text-1		2012-07-14 10:20:43.645000
	Edit pad (rev 723)		Capucine	cv402	XVal Session 51	1	XVal Session 51-Typing - Text-1		2012-07-14 10:20:43.890000
	Edit pad (rev 724)		greg	cv412	XVal Session 51	1	XVal Session 51-Typing - Text-1		2012-07-14 10:20:44.142000
	Edit pad (rev 725)		Rose	cv408	XVal Session 51	1	XVal Session 51-Typing - Text-1		2012-07-14 10:20:44.240000
	Edit pad (rev 726)		Bob	cv404	XVal Session 51	1	XVal Session 51-Typing - Text-1		2012-07-14 10:20:44.689000
	Edit pad (rev 727)		Rose	cv408	XVal Session 51	1	XVal Session 51-Typing - Text-1		2012-07-14 10:20:44.750000
	Edit pad (rev 728)		Capucine	cv402	XVal Session 51	1	XVal Session 51-Typing - Text-1		2012-07-14 10:20:44.953000
	Edit pad (rev 729)		Bob	cv404	XVal Session 51	1	XVal Session 51-Typing - Text-1		2012-07-14 10:20:45.247000
	Edit pad (rev 730)		Rose	cv408	XVal Session 51	1	XVal Session 51-Typing - Text-1		2012-07-14 10:20:45.249000
	Edit pad (rev 731)		Capucine	cv402	XVal Session 51	1	XVal Session 51-Typing - Text-1		2012-07-14 10:20:45.460000
	Edit pad (rev 732)		Bob	cv404	XVal Session 51	1	XVal Session 51-Typing - Text-1		2012-07-14 10:20:45.689000
	Edit pad (rev 733)		Capucine	cv402	XVal Session 51	1	XVal Session 51-Typing - Text-1		2012-07-14 10:20:45.953000
	Edit pad (rev 734)		Rose	cv408	XVal Session 51	1	XVal Session 51-Typing - Text-1		2012-07-14 10:20:46.077000
	Edit pad (rev 735)		Bob	cv404	XVal Session 51	1	XVal Session 51-Typing - Text-1		2012-07-14 10:20:46.193000
	Edit pad (rev 736)		Capucine	cv402	XVal Session 51	1	XVal Session 51-Typing - Text-1		2012-07-14 10:20:46.530000
	Edit pad (rev 737)		Bob	cv404	XVal Session 51	1	XVal Session 51-Typing - Text-1		2012-07-14 10:20:46.694000
	Edit pad (rev 738)		Capucine	cv402	XVal Session 51	1	XVal Session 51-Typing - Text-1		2012-07-14 10:20:47.042000
	Edit pad (rev 739)		Rose	cv408	XVal Session 51	1	XVal Session 51-Typing - Text-1		2012-07-14 10:20:47.110000
	Edit pad (rev 740)		Bob	cv404	XVal Session 51	1	XVal Session 51-Typing - Text-1		2012-07-14 10:20:47.198000
	Edit pad (rev 741)		Capucine	cv402	XVal Session 51	1	XVal Session 51-Typing - Text-1		2012-07-14 10:20:47.530000
	Edit pad (rev 742)		Rose	cv408	XVal Session 51	1	XVal Session 51-Typing - Text-1		2012-07-14 10:20:47.614000
	Edit pad (rev 743)		Capucine	cv402	XVal Session 51	1	XVal Session 51-Typing - Text-1		2012-07-14 10:20:48.031000
	Edit pad (rev 744)		greg	cv412	XVal Session 51	1	XVal Session 51-Typing - Text-1		2012-07-14 10:20:48.110000
	Edit pad (rev 745)		Rose	cv408	XVal Session 51	1	XVal Session 51-Typing - Text-1		2012-07-14 10:20:48.128000
	Edit pad (rev 746)		Capucine	cv402	XVal Session 51	1	XVal Session 51-Typing - Text-1		2012-07-14 10:20:48.530000
	Edit pad (rev 747)		Bob	cv404	XVal Session 51	1	XVal Session 51-Typing - Text-1		2012-07-14 10:20:48.600000
	Edit pad (rev 748)		Capucine	cv402	XVal Session 51	1	XVal Session 51-Typing - Text-1		2012-07-14 10:20:49.036000
	Edit pad (rev 749)		Bob	cv404	XVal Session 51	1	XVal Session 51-Typing - Text-1		2012-07-14 10:20:49.098000
	Edit pad (rev 750)		Capucine	cv402	XVal Session 51	1	XVal Session 51-Typing - Text-1		2012-07-14 10:20:49.530000
	Edit pad (rev 751)		Bob	cv404	XVal Session 51	1	XVal Session 51-Typing - Text-1		2012-07-14 10:20:49.597000
	Edit pad (rev 752)		Capucine	cv402	XVal Session 51	1	XVal Session 51-Typing - Text-1		2012-07-14 10:20:50.039000
	Edit pad (rev 753)		Bob	cv404	XVal Session 51	1	XVal Session 51-Typing - Text-1		2012-07-14 10:20:50.096000
	Edit pad (rev 754)		Capucine	cv402	XVal Session 51	1	XVal Session 51-Typing - Text-1		2012-07-14 10:20:50.550000
	Edit pad (rev 755)		Rose	cv408	XVal Session 51	1	XVal Session 51-Typing - Text-1		2012-07-14 10:20:50.566000
	Edit pad (rev 756)		Bob	cv404	XVal Session 51	1	XVal Session 51-Typing - Text-1		2012-07-14 10:20:50.605000
	Edit pad (rev 757)		Capucine	cv402	XVal Session 51	1	XVal Session 51-Typing - Text-1		2012-07-14 10:20:51.046000
	Edit pad (rev 758)		Bob	cv404	XVal Session 51	1	XVal Session 51-Typing - Text-1		2012-07-14 10:20:51.108000
	Edit pad (rev 759)		Rose	cv408	XVal Session 51	1	XVal Session 51-Typing - Text-1		2012-07-14 10:20:51.448000
	Edit pad (rev 760)		Capucine	cv402	XVal Session 51	1	XVal Session 51-Typing - Text-1		2012-07-14 10:20:51.546000
	Edit pad (rev 761)		Bob	cv404	XVal Session 51	1	XVal Session 51-Typing - Text-1		2012-07-14 10:20:51.655000
	Edit pad (rev 762)		Capucine	cv402	XVal Session 51	1	XVal Session 51-Typing - Text-1		2012-07-14 10:20:52.046000
	Edit pad (rev 763)		Bob	cv404	XVal Session 51	1	XVal Session 51-Typing - Text-1		2012-07-14 10:20:52.167000
	Edit pad (rev 764)		Rose	cv408	XVal Session 51	1	XVal Session 51-Typing - Text-1		2012-07-14 10:20:52.308000
	Edit pad (rev 765)		Capucine	cv402	XVal Session 51	1	XVal Session 51-Typing - Text-1		2012-07-14 10:20:52.546000
	Edit pad (rev 766)		Bob	cv404	XVal Session 51	1	XVal Session 51-Typing - Text-1		2012-07-14 10:20:52.702000
	Edit pad (rev 767)		Rose	cv408	XVal Session 51	1	XVal Session 51-Typing - Text-1		2012-07-14 10:20:53.096000
	Edit pad (rev 768)		Capucine	cv402	XVal Session 51	1	XVal Session 51-Typing - Text-1		2012-07-14 10:20:53.613000
	Edit pad (rev 769)		Bob	cv404	XVal Session 51	1	XVal Session 51-Typing - Text-1		2012-07-14 10:20:53.887000
	Edit pad (rev 770)		greg	cv412	XVal Session 51	1	XVal Session 51-Typing - Text-1		2012-07-14 10:20:54.128000
	Edit pad (rev 771)		Capucine	cv402	XVal Session 51	1	XVal Session 51-Typing - Text-1		2012-07-14 10:20:54.130000
	Edit pad (rev 772)		Bob	cv404	XVal Session 51	1	XVal Session 51-Typing - Text-1		2012-07-14 10:20:54.386000
	Edit pad (rev 773)		Rose	cv408	XVal Session 51	1	XVal Session 51-Typing - Text-1		2012-07-14 10:20:54.414000
	Edit pad (rev 774)		Capucine	cv402	XVal Session 51	1	XVal Session 51-Typing - Text-1		2012-07-14 10:20:54.623000
	Edit pad (rev 775)		greg	cv412	XVal Session 51	1	XVal Session 51-Typing - Text-1		2012-07-14 10:20:54.824000
	Edit pad (rev 776)		Rose	cv408	XVal Session 51	1	XVal Session 51-Typing - Text-1		2012-07-14 10:20:54.917000
	Edit pad (rev 777)		Capucine	cv402	XVal Session 51	1	XVal Session 51-Typing - Text-1		2012-07-14 10:20:55.132000
	Edit pad (rev 778)		Capucine	cv402	XVal Session 51	1	XVal Session 51-Typing - Text-1		2012-07-14 10:20:55.643000
	Edit pad (rev 779)		Capucine	cv402	XVal Session 51	1	XVal Session 51-Typing - Text-1		2012-07-14 10:20:56.406000
	Edit pad (rev 780)		Capucine	cv402	XVal Session 51	1	XVal Session 51-Typing - Text-1		2012-07-14 10:20:56.906000
	Edit pad (rev 781)		Rose	cv408	XVal Session 51	1	XVal Session 51-Typing - Text-1		2012-07-14 10:20:57.023000
	Edit pad (rev 782)		Capucine	cv402	XVal Session 51	1	XVal Session 51-Typing - Text-1		2012-07-14 10:20:57.407000
	Edit pad (rev 783)		Capucine	cv402	XVal Session 51	1	XVal Session 51-Typing - Text-1		2012-07-14 10:20:57.905000
	Edit pad (rev 784)		Rose	cv408	XVal Session 51	1	XVal Session 51-Typing - Text-1		2012-07-14 10:20:58.241000
	Edit pad (rev 785)		Rose	cv408	XVal Session 51	1	XVal Session 51-Typing - Text-1		2012-07-14 10:20:59.557000
	Edit pad (rev 786)		Capucine	cv402	XVal Session 51	1	XVal Session 51-Typing - Text-1		2012-07-14 10:21:00.418000
	Edit pad (rev 787)		Bob	cv404	XVal Session 51	1	XVal Session 51-Typing - Text-1		2012-07-14 10:21:00.539000
	Edit pad (rev 788)		Rose	cv408	XVal Session 51	1	XVal Session 51-Typing - Text-1		2012-07-14 10:21:00.665000
	Edit pad (rev 789)		Capucine	cv402	XVal Session 51	1	XVal Session 51-Typing - Text-1		2012-07-14 10:21:00.932000
	Edit pad (rev 790)		Rose	cv408	XVal Session 51	1	XVal Session 51-Typing - Text-1		2012-07-14 10:21:01.174000
	Edit pad (rev 791)		Capucine	cv402	XVal Session 51	1	XVal Session 51-Typing - Text-1		2012-07-14 10:21:01.535000
	Edit pad (rev 792)		Capucine	cv402	XVal Session 51	1	XVal Session 51-Typing - Text-1		2012-07-14 10:21:02.039000
	Edit pad (rev 793)		Capucine	cv402	XVal Session 51	1	XVal Session 51-Typing - Text-1		2012-07-14 10:21:02.546000
	Edit pad (rev 794)		greg	cv412	XVal Session 51	1	XVal Session 51-Typing - Text-1		2012-07-14 10:21:02.893000
	Edit pad (rev 795)		Capucine	cv402	XVal Session 51	1	XVal Session 51-Typing - Text-1		2012-07-14 10:21:03.048000
	Edit pad (rev 796)		Bob	cv404	XVal Session 51	1	XVal Session 51-Typing - Text-1		2012-07-14 10:21:03.201000
	Edit pad (rev 797)		Bob	cv404	XVal Session 51	1	XVal Session 51-Typing - Text-1		2012-07-14 10:21:03.701000
	Edit pad (rev 798)		Capucine	cv402	XVal Session 51	1	XVal Session 51-Typing - Text-1		2012-07-14 10:21:03.835000
	Edit pad (rev 799)		Rose	cv408	XVal Session 51	1	XVal Session 51-Typing - Text-1		2012-07-14 10:21:04.015000
	Edit pad (rev 800)		greg	cv412	XVal Session 51	1	XVal Session 51-Typing - Text-1		2012-07-14 10:21:04.146000
	Edit pad (rev 801)		Bob	cv404	XVal Session 51	1	XVal Session 51-Typing - Text-1		2012-07-14 10:21:04.201000
	Edit pad (rev 802)		Bob	cv404	XVal Session 51	1	XVal Session 51-Typing - Text-1		2012-07-14 10:21:04.958000
	Edit pad (rev 803)		Capucine	cv402	XVal Session 51	1	XVal Session 51-Typing - Text-1		2012-07-14 10:21:05.039000
	Edit pad (rev 804)		greg	cv412	XVal Session 51	1	XVal Session 51-Typing - Text-1		2012-07-14 10:21:05.049000
	Edit pad (rev 805)		Rose	cv408	XVal Session 51	1	XVal Session 51-Typing - Text-1		2012-07-14 10:21:05.213000
	Edit pad (rev 806)		Bob	cv404	XVal Session 51	1	XVal Session 51-Typing - Text-1		2012-07-14 10:21:05.458000
	Edit pad (rev 807)		Bob	cv404	XVal Session 51	1	XVal Session 51-Typing - Text-1		2012-07-14 10:21:05.958000
	Edit pad (rev 808)		greg	cv412	XVal Session 51	1	XVal Session 51-Typing - Text-1		2012-07-14 10:21:05.989000
	Edit pad (rev 809)		greg	cv412	XVal Session 51	1	XVal Session 51-Typing - Text-1		2012-07-14 10:21:06.491000
	Edit pad (rev 810)		Capucine	cv402	XVal Session 51	1	XVal Session 51-Typing - Text-1		2012-07-14 10:21:06.544000
	Edit pad (rev 811)		Bob	cv404	XVal Session 51	1	XVal Session 51-Typing - Text-1		2012-07-14 10:21:06.572000
	Edit pad (rev 812)		greg	cv412	XVal Session 51	1	XVal Session 51-Typing - Text-1		2012-07-14 10:21:07.003000
	Edit pad (rev 813)		Capucine	cv402	XVal Session 51	1	XVal Session 51-Typing - Text-1		2012-07-14 10:21:07.065000
	Edit pad (rev 814)		Bob	cv404	XVal Session 51	1	XVal Session 51-Typing - Text-1		2012-07-14 10:21:07.075000
	Edit pad (rev 815)		Rose	cv408	XVal Session 51	1	XVal Session 51-Typing - Text-1		2012-07-14 10:21:07.097000
	Edit pad (rev 816)		greg	cv412	XVal Session 51	1	XVal Session 51-Typing - Text-1		2012-07-14 10:21:07.506000
	Edit pad (rev 817)		Capucine	cv402	XVal Session 51	1	XVal Session 51-Typing - Text-1		2012-07-14 10:21:07.563000
	Edit pad (rev 818)		Bob	cv404	XVal Session 51	1	XVal Session 51-Typing - Text-1		2012-07-14 10:21:07.576000
	Edit pad (rev 819)		Rose	cv408	XVal Session 51	1	XVal Session 51-Typing - Text-1		2012-07-14 10:21:07.609000
	Edit pad (rev 820)		greg	cv412	XVal Session 51	1	XVal Session 51-Typing - Text-1		2012-07-14 10:21:08.009000
	Edit pad (rev 821)		Capucine	cv402	XVal Session 51	1	XVal Session 51-Typing - Text-1		2012-07-14 10:21:08.068000
	Edit pad (rev 822)		Bob	cv404	XVal Session 51	1	XVal Session 51-Typing - Text-1		2012-07-14 10:21:08.075000
	Edit pad (rev 823)		Rose	cv408	XVal Session 51	1	XVal Session 51-Typing - Text-1		2012-07-14 10:21:08.138000
	Edit pad (rev 824)		greg	cv412	XVal Session 51	1	XVal Session 51-Typing - Text-1		2012-07-14 10:21:08.647000
	Edit pad (rev 825)		Rose	cv408	XVal Session 51	1	XVal Session 51-Typing - Text-1		2012-07-14 10:21:08.776000
	Edit pad (rev 826)		Capucine	cv402	XVal Session 51	1	XVal Session 51-Typing - Text-1		2012-07-14 10:21:09.089000
	Edit pad (rev 827)		Rose	cv408	XVal Session 51	1	XVal Session 51-Typing - Text-1		2012-07-14 10:21:09.350000
	Edit pad (rev 828)		Bob	cv404	XVal Session 51	1	XVal Session 51-Typing - Text-1		2012-07-14 10:21:09.398000
	Edit pad (rev 829)		greg	cv412	XVal Session 51	1	XVal Session 51-Typing - Text-1		2012-07-14 10:21:09.542000
	Edit pad (rev 830)		Capucine	cv402	XVal Session 51	1	XVal Session 51-Typing - Text-1		2012-07-14 10:21:09.593000
	Edit pad (rev 831)		Rose	cv408	XVal Session 51	1	XVal Session 51-Typing - Text-1		2012-07-14 10:21:09.845000
	Edit pad (rev 832)		Bob	cv404	XVal Session 51	1	XVal Session 51-Typing - Text-1		2012-07-14 10:21:09.901000
	Edit pad (rev 833)		greg	cv412	XVal Session 51	1	XVal Session 51-Typing - Text-1		2012-07-14 10:21:10.078000
	Edit pad (rev 834)		Capucine	cv402	XVal Session 51	1	XVal Session 51-Typing - Text-1		2012-07-14 10:21:10.093000
	Edit pad (rev 835)		Rose	cv408	XVal Session 51	1	XVal Session 51-Typing - Text-1		2012-07-14 10:21:10.344000
	Edit pad (rev 836)		Bob	cv404	XVal Session 51	1	XVal Session 51-Typing - Text-1		2012-07-14 10:21:10.403000
	Edit pad (rev 837)		greg	cv412	XVal Session 51	1	XVal Session 51-Typing - Text-1		2012-07-14 10:21:10.551000
	Edit pad (rev 838)		Capucine	cv402	XVal Session 51	1	XVal Session 51-Typing - Text-1		2012-07-14 10:21:10.594000
	Edit pad (rev 839)		Rose	cv408	XVal Session 51	1	XVal Session 51-Typing - Text-1		2012-07-14 10:21:10.844000
	Edit pad (rev 840)		Bob	cv404	XVal Session 51	1	XVal Session 51-Typing - Text-1		2012-07-14 10:21:10.903000
	Edit pad (rev 841)		greg	cv412	XVal Session 51	1	XVal Session 51-Typing - Text-1		2012-07-14 10:21:11.056000
	Edit pad (rev 842)		Capucine	cv402	XVal Session 51	1	XVal Session 51-Typing - Text-1		2012-07-14 10:21:11.093000
	Edit pad (rev 843)		Bob	cv404	XVal Session 51	1	XVal Session 51-Typing - Text-1		2012-07-14 10:21:11.403000
	Edit pad (rev 844)		greg	cv412	XVal Session 51	1	XVal Session 51-Typing - Text-1		2012-07-14 10:21:11.579000
	Edit pad (rev 845)		Capucine	cv402	XVal Session 51	1	XVal Session 51-Typing - Text-1		2012-07-14 10:21:11.595000
	Edit pad (rev 846)		Rose	cv408	XVal Session 51	1	XVal Session 51-Typing - Text-1		2012-07-14 10:21:11.859000
	Edit pad (rev 847)		Capucine	cv402	XVal Session 51	1	XVal Session 51-Typing - Text-1		2012-07-14 10:21:12.094000
	Edit pad (rev 848)		Bob	cv404	XVal Session 51	1	XVal Session 51-Typing - Text-1		2012-07-14 10:21:12.309000
	Edit pad (rev 849)		Capucine	cv402	XVal Session 51	1	XVal Session 51-Typing - Text-1		2012-07-14 10:21:12.596000
	Edit pad (rev 850)		Rose	cv408	XVal Session 51	1	XVal Session 51-Typing - Text-1		2012-07-14 10:21:12.664000
	Edit pad (rev 851)		greg	cv412	XVal Session 51	1	XVal Session 51-Typing - Text-1		2012-07-14 10:21:12.691000
	Edit pad (rev 852)		Bob	cv404	XVal Session 51	1	XVal Session 51-Typing - Text-1		2012-07-14 10:21:12.807000
	Edit pad (rev 853)		Capucine	cv402	XVal Session 51	1	XVal Session 51-Typing - Text-1		2012-07-14 10:21:13.101000
	Edit pad (rev 854)		greg	cv412	XVal Session 51	1	XVal Session 51-Typing - Text-1		2012-07-14 10:21:13.359000
	Edit pad (rev 855)		Bob	cv404	XVal Session 51	1	XVal Session 51-Typing - Text-1		2012-07-14 10:21:13.466000
	Edit pad (rev 856)		Capucine	cv402	XVal Session 51	1	XVal Session 51-Typing - Text-1		2012-07-14 10:21:13.608000
	Edit pad (rev 857)		greg	cv412	XVal Session 51	1	XVal Session 51-Typing - Text-1		2012-07-14 10:21:13.860000
	Edit pad (rev 858)		Bob	cv404	XVal Session 51	1	XVal Session 51-Typing - Text-1		2012-07-14 10:21:13.970000
	Edit pad (rev 859)		Capucine	cv402	XVal Session 51	1	XVal Session 51-Typing - Text-1		2012-07-14 10:21:14.111000
	Edit pad (rev 860)		Rose	cv408	XVal Session 51	1	XVal Session 51-Typing - Text-1		2012-07-14 10:21:14.255000
	Edit pad (rev 861)		greg	cv412	XVal Session 51	1	XVal Session 51-Typing - Text-1		2012-07-14 10:21:14.362000
	Edit pad (rev 862)		Bob	cv404	XVal Session 51	1	XVal Session 51-Typing - Text-1		2012-07-14 10:21:14.472000
	Edit pad (rev 863)		Capucine	cv402	XVal Session 51	1	XVal Session 51-Typing - Text-1		2012-07-14 10:21:14.612000
	Edit pad (rev 864)		Bob	cv404	XVal Session 51	1	XVal Session 51-Typing - Text-1		2012-07-14 10:21:14.973000
	Edit pad (rev 865)		greg	cv412	XVal Session 51	1	XVal Session 51-Typing - Text-1		2012-07-14 10:21:15.195000
	Edit pad (rev 866)		Capucine	cv402	XVal Session 51	1	XVal Session 51-Typing - Text-1		2012-07-14 10:21:15.330000
	Edit pad (rev 867)		greg	cv412	XVal Session 51	1	XVal Session 51-Typing - Text-1		2012-07-14 10:21:15.703000
	Edit pad (rev 868)		Capucine	cv402	XVal Session 51	1	XVal Session 51-Typing - Text-1		2012-07-14 10:21:15.827000
	Edit pad (rev 869)		Rose	cv408	XVal Session 51	1	XVal Session 51-Typing - Text-1		2012-07-14 10:21:15.922000
	Edit pad (rev 870)		Bob	cv404	XVal Session 51	1	XVal Session 51-Typing - Text-1		2012-07-14 10:21:15.991000
	Edit pad (rev 871)		Capucine	cv402	XVal Session 51	1	XVal Session 51-Typing - Text-1		2012-07-14 10:21:16.329000
	Edit pad (rev 872)		Rose	cv408	XVal Session 51	1	XVal Session 51-Typing - Text-1		2012-07-14 10:21:16.487000
	Edit pad (rev 873)		Bob	cv404	XVal Session 51	1	XVal Session 51-Typing - Text-1		2012-07-14 10:21:16.583000
	Edit pad (rev 874)		greg	cv412	XVal Session 51	1	XVal Session 51-Typing - Text-1		2012-07-14 10:21:16.800000
	Edit pad (rev 875)		Capucine	cv402	XVal Session 51	1	XVal Session 51-Typing - Text-1		2012-07-14 10:21:16.834000
	Edit pad (rev 876)		Capucine	cv402	XVal Session 51	1	XVal Session 51-Typing - Text-1		2012-07-14 10:21:17.344000
	Edit pad (rev 877)		Bob	cv404	XVal Session 51	1	XVal Session 51-Typing - Text-1		2012-07-14 10:21:17.730000
	Edit pad (rev 878)		Rose	cv408	XVal Session 51	1	XVal Session 51-Typing - Text-1		2012-07-14 10:21:17.733000
	Edit pad (rev 879)		greg	cv412	XVal Session 51	1	XVal Session 51-Typing - Text-1		2012-07-14 10:21:17.759000
	Edit pad (rev 880)		Capucine	cv402	XVal Session 51	1	XVal Session 51-Typing - Text-1		2012-07-14 10:21:17.843000
	Edit pad (rev 881)		Bob	cv404	XVal Session 51	1	XVal Session 51-Typing - Text-1		2012-07-14 10:21:18.305000
	Edit pad (rev 882)		Capucine	cv402	XVal Session 51	1	XVal Session 51-Typing - Text-1		2012-07-14 10:21:18.373000
	Edit pad (rev 883)		greg	cv412	XVal Session 51	1	XVal Session 51-Typing - Text-1		2012-07-14 10:21:18.383000
	Edit pad (rev 884)		Rose	cv408	XVal Session 51	1	XVal Session 51-Typing - Text-1		2012-07-14 10:21:18.572000
	Edit pad (rev 885)		Bob	cv404	XVal Session 51	1	XVal Session 51-Typing - Text-1		2012-07-14 10:21:18.806000
	Edit pad (rev 886)		greg	cv412	XVal Session 51	1	XVal Session 51-Typing - Text-1		2012-07-14 10:21:18.895000
	Edit pad (rev 887)		Capucine	cv402	XVal Session 51	1	XVal Session 51-Typing - Text-1		2012-07-14 10:21:19.043000
	Edit pad (rev 888)		greg	cv412	XVal Session 51	1	XVal Session 51-Typing - Text-1		2012-07-14 10:21:19.517000
	Edit pad (rev 889)		Capucine	cv402	XVal Session 51	1	XVal Session 51-Typing - Text-1		2012-07-14 10:21:19.545000
	Edit pad (rev 890)		Bob	cv404	XVal Session 51	1	XVal Session 51-Typing - Text-1		2012-07-14 10:21:19.626000
	Edit pad (rev 891)		greg	cv412	XVal Session 51	1	XVal Session 51-Typing - Text-1		2012-07-14 10:21:20.024000
	Edit pad (rev 892)		Capucine	cv402	XVal Session 51	1	XVal Session 51-Typing - Text-1		2012-07-14 10:21:20.046000
	Edit pad (rev 893)		Bob	cv404	XVal Session 51	1	XVal Session 51-Typing - Text-1		2012-07-14 10:21:20.126000
	Edit pad (rev 894)		greg	cv412	XVal Session 51	1	XVal Session 51-Typing - Text-1		2012-07-14 10:21:20.518000
	Edit pad (rev 895)		Capucine	cv402	XVal Session 51	1	XVal Session 51-Typing - Text-1		2012-07-14 10:21:20.546000
	Edit pad (rev 896)		Bob	cv404	XVal Session 51	1	XVal Session 51-Typing - Text-1		2012-07-14 10:21:20.626000
	Edit pad (rev 897)		Capucine	cv402	XVal Session 51	1	XVal Session 51-Typing - Text-1		2012-07-14 10:21:21.061000
	Edit pad (rev 898)		Bob	cv404	XVal Session 51	1	XVal Session 51-Typing - Text-1		2012-07-14 10:21:21.429000
	Edit pad (rev 899)		Capucine	cv402	XVal Session 51	1	XVal Session 51-Typing - Text-1		2012-07-14 10:21:21.547000
	Edit pad (rev 900)		Bob	cv404	XVal Session 51	1	XVal Session 51-Typing - Text-1		2012-07-14 10:21:21.928000
	Edit pad (rev 901)		greg	cv412	XVal Session 51	1	XVal Session 51-Typing - Text-1		2012-07-14 10:21:22.199000
	Edit pad (rev 902)		Bob	cv404	XVal Session 51	1	XVal Session 51-Typing - Text-1		2012-07-14 10:21:22.428000
	Edit pad (rev 903)		Capucine	cv402	XVal Session 51	1	XVal Session 51-Typing - Text-1		2012-07-14 10:21:22.458000
	Edit pad (rev 904)		greg	cv412	XVal Session 51	1	XVal Session 51-Typing - Text-1		2012-07-14 10:21:22.704000
	Edit pad (rev 905)		Bob	cv404	XVal Session 51	1	XVal Session 51-Typing - Text-1		2012-07-14 10:21:22.928000
	Edit pad (rev 906)		Capucine	cv402	XVal Session 51	1	XVal Session 51-Typing - Text-1		2012-07-14 10:21:23.019000
	Edit pad (rev 907)		greg	cv412	XVal Session 51	1	XVal Session 51-Typing - Text-1		2012-07-14 10:21:23.206000
	Edit pad (rev 908)		Rose	cv408	XVal Session 51	1	XVal Session 51-Typing - Text-1		2012-07-14 10:21:23.407000
	Edit pad (rev 909)		Bob	cv404	XVal Session 51	1	XVal Session 51-Typing - Text-1		2012-07-14 10:21:23.429000
	Edit pad (rev 910)		Capucine	cv402	XVal Session 51	1	XVal Session 51-Typing - Text-1		2012-07-14 10:21:23.530000
	Edit pad (rev 911)		Capucine	cv402	XVal Session 51	1	XVal Session 51-Typing - Text-1		2012-07-14 10:21:24.030000
	Edit pad (rev 912)		greg	cv412	XVal Session 51	1	XVal Session 51-Typing - Text-1		2012-07-14 10:21:24.063000
	Edit pad (rev 913)		Rose	cv408	XVal Session 51	1	XVal Session 51-Typing - Text-1		2012-07-14 10:21:24.387000
	Edit pad (rev 914)		Capucine	cv402	XVal Session 51	1	XVal Session 51-Typing - Text-1		2012-07-14 10:21:24.531000
	Edit pad (rev 915)		greg	cv412	XVal Session 51	1	XVal Session 51-Typing - Text-1		2012-07-14 10:21:24.566000
	Edit pad (rev 916)		Bob	cv404	XVal Session 51	1	XVal Session 51-Typing - Text-1		2012-07-14 10:21:24.805000
	Edit pad (rev 917)		greg	cv412	XVal Session 51	1	XVal Session 51-Typing - Text-1		2012-07-14 10:21:25.068000
	Edit pad (rev 918)		Rose	cv408	XVal Session 51	1	XVal Session 51-Typing - Text-1		2012-07-14 10:21:25.288000
	Edit pad (rev 919)		Bob	cv404	XVal Session 51	1	XVal Session 51-Typing - Text-1		2012-07-14 10:21:25.304000
	Edit pad (rev 920)		Capucine	cv402	XVal Session 51	1	XVal Session 51-Typing - Text-1		2012-07-14 10:21:25.357000
	Edit pad (rev 921)		Bob	cv404	XVal Session 51	1	XVal Session 51-Typing - Text-1		2012-07-14 10:21:25.805000
	Edit pad (rev 922)		greg	cv412	XVal Session 51	1	XVal Session 51-Typing - Text-1		2012-07-14 10:21:25.806000
	Edit pad (rev 923)		Rose	cv408	XVal Session 51	1	XVal Session 51-Typing - Text-1		2012-07-14 10:21:25.840000
	Edit pad (rev 924)		Capucine	cv402	XVal Session 51	1	XVal Session 51-Typing - Text-1		2012-07-14 10:21:25.867000
	Edit pad (rev 925)		Capucine	cv402	XVal Session 51	1	XVal Session 51-Typing - Text-1		2012-07-14 10:21:26.390000
	Edit pad (rev 926)		Rose	cv408	XVal Session 51	1	XVal Session 51-Typing - Text-1		2012-07-14 10:21:26.441000
	Edit pad (rev 927)		greg	cv412	XVal Session 51	1	XVal Session 51-Typing - Text-1		2012-07-14 10:21:26.475000
	Edit pad (rev 928)		Capucine	cv402	XVal Session 51	1	XVal Session 51-Typing - Text-1		2012-07-14 10:21:26.892000
	Edit pad (rev 929)		Rose	cv408	XVal Session 51	1	XVal Session 51-Typing - Text-1		2012-07-14 10:21:26.952000
	Edit pad (rev 930)		greg	cv412	XVal Session 51	1	XVal Session 51-Typing - Text-1		2012-07-14 10:21:26.985000
	Edit pad (rev 931)		Rose	cv408	XVal Session 51	1	XVal Session 51-Typing - Text-1		2012-07-14 10:21:27.452000
	Edit pad (rev 932)		greg	cv412	XVal Session 51	1	XVal Session 51-Typing - Text-1		2012-07-14 10:21:27.486000
	Edit pad (rev 933)		Bob	cv404	XVal Session 51	1	XVal Session 51-Typing - Text-1		2012-07-14 10:21:27.504000
	Edit pad (rev 934)		Capucine	cv402	XVal Session 51	1	XVal Session 51-Typing - Text-1		2012-07-14 10:21:27.580000
	Edit pad (rev 935)		Bob	cv404	XVal Session 51	1	XVal Session 51-Typing - Text-1		2012-07-14 10:21:28.005000
	Edit pad (rev 936)		greg	cv412	XVal Session 51	1	XVal Session 51-Typing - Text-1		2012-07-14 10:21:28.106000
	Edit pad (rev 937)		Capucine	cv402	XVal Session 51	1	XVal Session 51-Typing - Text-1		2012-07-14 10:21:28.170000
	Edit pad (rev 938)		Bob	cv404	XVal Session 51	1	XVal Session 51-Typing - Text-1		2012-07-14 10:21:28.505000
	Edit pad (rev 939)		greg	cv412	XVal Session 51	1	XVal Session 51-Typing - Text-1		2012-07-14 10:21:28.610000
	Edit pad (rev 940)		Capucine	cv402	XVal Session 51	1	XVal Session 51-Typing - Text-1		2012-07-14 10:21:28.675000
	Edit pad (rev 941)		greg	cv412	XVal Session 51	1	XVal Session 51-Typing - Text-1		2012-07-14 10:21:29.110000
	Edit pad (rev 942)		Bob	cv404	XVal Session 51	1	XVal Session 51-Typing - Text-1		2012-07-14 10:21:29.408000
	Edit pad (rev 943)		Capucine	cv402	XVal Session 51	1	XVal Session 51-Typing - Text-1		2012-07-14 10:21:29.421000
	Edit pad (rev 944)		Rose	cv408	XVal Session 51	1	XVal Session 51-Typing - Text-1		2012-07-14 10:21:29.466000
	Edit pad (rev 945)		greg	cv412	XVal Session 51	1	XVal Session 51-Typing - Text-1		2012-07-14 10:21:29.622000
	Edit pad (rev 946)		Capucine	cv402	XVal Session 51	1	XVal Session 51-Typing - Text-1		2012-07-14 10:21:29.922000
	Edit pad (rev 947)		greg	cv412	XVal Session 51	1	XVal Session 51-Typing - Text-1		2012-07-14 10:21:30.120000
	Edit pad (rev 948)		Capucine	cv402	XVal Session 51	1	XVal Session 51-Typing - Text-1		2012-07-14 10:21:30.424000
	Edit pad (rev 949)		greg	cv412	XVal Session 51	1	XVal Session 51-Typing - Text-1		2012-07-14 10:21:30.629000
	Edit pad (rev 950)		Capucine	cv402	XVal Session 51	1	XVal Session 51-Typing - Text-1		2012-07-14 10:21:30.923000
	Edit pad (rev 951)		Capucine	cv402	XVal Session 51	1	XVal Session 51-Typing - Text-1		2012-07-14 10:21:31.421000
	Edit pad (rev 952)		greg	cv412	XVal Session 51	1	XVal Session 51-Typing - Text-1		2012-07-14 10:21:31.757000
	Edit pad (rev 953)		Capucine	cv402	XVal Session 51	1	XVal Session 51-Typing - Text-1		2012-07-14 10:21:31.930000
	Edit pad (rev 954)		greg	cv412	XVal Session 51	1	XVal Session 51-Typing - Text-1		2012-07-14 10:21:32.266000
	Edit pad (rev 955)		Capucine	cv402	XVal Session 51	1	XVal Session 51-Typing - Text-1		2012-07-14 10:21:32.428000
	Edit pad (rev 956)		greg	cv412	XVal Session 51	1	XVal Session 51-Typing - Text-1		2012-07-14 10:21:32.767000
	Edit pad (rev 957)		Capucine	cv402	XVal Session 51	1	XVal Session 51-Typing - Text-1		2012-07-14 10:21:32.929000
	Edit pad (rev 958)		greg	cv412	XVal Session 51	1	XVal Session 51-Typing - Text-1		2012-07-14 10:21:33.269000
	Edit pad (rev 959)		Capucine	cv402	XVal Session 51	1	XVal Session 51-Typing - Text-1		2012-07-14 10:21:33.430000
	Edit pad (rev 960)		Capucine	cv402	XVal Session 51	1	XVal Session 51-Typing - Text-1		2012-07-14 10:21:33.937000
	Edit pad (rev 961)		Rose	cv408	XVal Session 51	1	XVal Session 51-Typing - Text-1		2012-07-14 10:21:34.351000
	Edit pad (rev 962)		Capucine	cv402	XVal Session 51	1	XVal Session 51-Typing - Text-1		2012-07-14 10:21:34.436000
	Edit pad (rev 963)		greg	cv412	XVal Session 51	1	XVal Session 51-Typing - Text-1		2012-07-14 10:21:34.529000
	Edit pad (rev 964)		Rose	cv408	XVal Session 51	1	XVal Session 51-Typing - Text-1		2012-07-14 10:21:34.862000
	Edit pad (rev 965)		greg	cv412	XVal Session 51	1	XVal Session 51-Typing - Text-1		2012-07-14 10:21:35.034000
	Edit pad (rev 966)		Capucine	cv402	XVal Session 51	1	XVal Session 51-Typing - Text-1		2012-07-14 10:21:35.107000
	Edit pad (rev 967)		Rose	cv408	XVal Session 51	1	XVal Session 51-Typing - Text-1		2012-07-14 10:21:35.391000
	Edit pad (rev 968)		greg	cv412	XVal Session 51	1	XVal Session 51-Typing - Text-1		2012-07-14 10:21:35.533000
	Edit pad (rev 969)		Capucine	cv402	XVal Session 51	1	XVal Session 51-Typing - Text-1		2012-07-14 10:21:35.609000
	Edit pad (rev 970)		Rose	cv408	XVal Session 51	1	XVal Session 51-Typing - Text-1		2012-07-14 10:21:35.905000
	Edit pad (rev 971)		greg	cv412	XVal Session 51	1	XVal Session 51-Typing - Text-1		2012-07-14 10:21:36.036000
	Edit pad (rev 972)		Capucine	cv402	XVal Session 51	1	XVal Session 51-Typing - Text-1		2012-07-14 10:21:36.116000
	Edit pad (rev 973)		Rose	cv408	XVal Session 51	1	XVal Session 51-Typing - Text-1		2012-07-14 10:21:36.407000
	Edit pad (rev 974)		greg	cv412	XVal Session 51	1	XVal Session 51-Typing - Text-1		2012-07-14 10:21:36.538000
	Edit pad (rev 975)		Capucine	cv402	XVal Session 51	1	XVal Session 51-Typing - Text-1		2012-07-14 10:21:36.611000
	Edit pad (rev 976)		greg	cv412	XVal Session 51	1	XVal Session 51-Typing - Text-1		2012-07-14 10:21:37.048000
	Edit pad (rev 977)		Rose	cv408	XVal Session 51	1	XVal Session 51-Typing - Text-1		2012-07-14 10:21:37.065000
	Edit pad (rev 978)		Bob	cv404	XVal Session 51	1	XVal Session 51-Typing - Text-1		2012-07-14 10:21:37.089000
	Edit pad (rev 979)		Capucine	cv402	XVal Session 51	1	XVal Session 51-Typing - Text-1		2012-07-14 10:21:37.111000
	Edit pad (rev 980)		greg	cv412	XVal Session 51	1	XVal Session 51-Typing - Text-1		2012-07-14 10:21:37.562000
	Edit pad (rev 981)		Bob	cv404	XVal Session 51	1	XVal Session 51-Typing - Text-1		2012-07-14 10:21:37.605000
	Edit pad (rev 982)		Capucine	cv402	XVal Session 51	1	XVal Session 51-Typing - Text-1		2012-07-14 10:21:37.612000
	Edit pad (rev 983)		greg	cv412	XVal Session 51	1	XVal Session 51-Typing - Text-1		2012-07-14 10:21:38.066000
	Edit pad (rev 984)		Bob	cv404	XVal Session 51	1	XVal Session 51-Typing - Text-1		2012-07-14 10:21:38.119000
	Edit pad (rev 985)		Capucine	cv402	XVal Session 51	1	XVal Session 51-Typing - Text-1		2012-07-14 10:21:38.420000
	Edit pad (rev 986)		greg	cv412	XVal Session 51	1	XVal Session 51-Typing - Text-1		2012-07-14 10:21:38.607000
	Edit pad (rev 987)		Bob	cv404	XVal Session 51	1	XVal Session 51-Typing - Text-1		2012-07-14 10:21:38.625000
	Edit pad (rev 988)		Capucine	cv402	XVal Session 51	1	XVal Session 51-Typing - Text-1		2012-07-14 10:21:38.921000
	Edit pad (rev 989)		greg	cv412	XVal Session 51	1	XVal Session 51-Typing - Text-1		2012-07-14 10:21:39.066000
	Edit pad (rev 990)		greg	cv412	XVal Session 51	1	XVal Session 51-Typing - Text-1		2012-07-14 10:21:39.900000
	Edit pad (rev 991)		Capucine	cv402	XVal Session 51	1	XVal Session 51-Typing - Text-1		2012-07-14 10:21:39.998000
	Edit pad (rev 992)		Capucine	cv402	XVal Session 51	1	XVal Session 51-Typing - Text-1		2012-07-14 10:21:40.492000
	Edit pad (rev 993)		greg	cv412	XVal Session 51	1	XVal Session 51-Typing - Text-1		2012-07-14 10:21:40.617000
	Edit pad (rev 994)		Capucine	cv402	XVal Session 51	1	XVal Session 51-Typing - Text-1		2012-07-14 10:21:40.999000
	Edit pad (rev 995)		greg	cv412	XVal Session 51	1	XVal Session 51-Typing - Text-1		2012-07-14 10:21:41.128000
	Edit pad (rev 996)		Bob	cv404	XVal Session 51	1	XVal Session 51-Typing - Text-1		2012-07-14 10:21:41.408000
	Edit pad (rev 997)		Capucine	cv402	XVal Session 51	1	XVal Session 51-Typing - Text-1		2012-07-14 10:21:41.502000
	Edit pad (rev 998)		greg	cv412	XVal Session 51	1	XVal Session 51-Typing - Text-1		2012-07-14 10:21:41.626000
	Edit pad (rev 999)		Bob	cv404	XVal Session 51	1	XVal Session 51-Typing - Text-1		2012-07-14 10:21:41.909000
	Edit pad (rev 1000)		Capucine	cv402	XVal Session 51	1	XVal Session 51-Typing - Text-1		2012-07-14 10:21:42.009000
	Edit pad (rev 1001)		greg	cv412	XVal Session 51	1	XVal Session 51-Typing - Text-1		2012-07-14 10:21:42.129000
	Edit pad (rev 1002)		Bob	cv404	XVal Session 51	1	XVal Session 51-Typing - Text-1		2012-07-14 10:21:42.410000
	Edit pad (rev 1003)		Capucine	cv402	XVal Session 51	1	XVal Session 51-Typing - Text-1		2012-07-14 10:21:42.515000
	Edit pad (rev 1004)		greg	cv412	XVal Session 51	1	XVal Session 51-Typing - Text-1		2012-07-14 10:21:42.644000
	Edit pad (rev 1005)		Capucine	cv402	XVal Session 51	1	XVal Session 51-Typing - Text-1		2012-07-14 10:21:43.014000
	Edit pad (rev 1006)		greg	cv412	XVal Session 51	1	XVal Session 51-Typing - Text-1		2012-07-14 10:21:43.127000
	Edit pad (rev 1007)		Capucine	cv402	XVal Session 51	1	XVal Session 51-Typing - Text-1		2012-07-14 10:21:43.517000
	Edit pad (rev 1008)		greg	cv412	XVal Session 51	1	XVal Session 51-Typing - Text-1		2012-07-14 10:21:43.925000
	Edit pad (rev 1009)		Capucine	cv402	XVal Session 51	1	XVal Session 51-Typing - Text-1		2012-07-14 10:21:44.015000
	Edit pad (rev 1010)		greg	cv412	XVal Session 51	1	XVal Session 51-Typing - Text-1		2012-07-14 10:21:44.424000
	Edit pad (rev 1011)		Capucine	cv402	XVal Session 51	1	XVal Session 51-Typing - Text-1		2012-07-14 10:21:44.531000
	Edit pad (rev 1012)		Rose	cv408	XVal Session 51	1	XVal Session 51-Typing - Text-1		2012-07-14 10:21:44.743000
	Edit pad (rev 1013)		greg	cv412	XVal Session 51	1	XVal Session 51-Typing - Text-1		2012-07-14 10:21:44.930000
	Edit pad (rev 1014)		Capucine	cv402	XVal Session 51	1	XVal Session 51-Typing - Text-1		2012-07-14 10:21:45.075000
	Edit pad (rev 1015)		greg	cv412	XVal Session 51	1	XVal Session 51-Typing - Text-1		2012-07-14 10:21:45.430000
	Edit pad (rev 1016)		Rose	cv408	XVal Session 51	1	XVal Session 51-Typing - Text-1		2012-07-14 10:21:45.699000
	Edit pad (rev 1017)		Bob	cv404	XVal Session 51	1	XVal Session 51-Typing - Text-1		2012-07-14 10:21:46.166000
	Edit pad (rev 1018)		greg	cv412	XVal Session 51	1	XVal Session 51-Typing - Text-1		2012-07-14 10:21:46.337000
	Edit pad (rev 1019)		Rose	cv408	XVal Session 51	1	XVal Session 51-Typing - Text-1		2012-07-14 10:21:46.523000
	Edit pad (rev 1020)		greg	cv412	XVal Session 51	1	XVal Session 51-Typing - Text-1		2012-07-14 10:21:46.846000
	Edit pad (rev 1021)		Capucine	cv402	XVal Session 51	1	XVal Session 51-Typing - Text-1		2012-07-14 10:21:46.899000
	Edit pad (rev 1022)		Rose	cv408	XVal Session 51	1	XVal Session 51-Typing - Text-1		2012-07-14 10:21:47.136000
	Edit pad (rev 1023)		Bob	cv404	XVal Session 51	1	XVal Session 51-Typing - Text-1		2012-07-14 10:21:47.208000
	Edit pad (rev 1024)		Capucine	cv402	XVal Session 51	1	XVal Session 51-Typing - Text-1		2012-07-14 10:21:47.422000
	Edit pad (rev 1025)		greg	cv412	XVal Session 51	1	XVal Session 51-Typing - Text-1		2012-07-14 10:21:47.597000
	Edit pad (rev 1026)		Rose	cv408	XVal Session 51	1	XVal Session 51-Typing - Text-1		2012-07-14 10:21:47.641000
	Edit pad (rev 1027)		Capucine	cv402	XVal Session 51	1	XVal Session 51-Typing - Text-1		2012-07-14 10:21:47.911000
	Edit pad (rev 1028)		greg	cv412	XVal Session 51	1	XVal Session 51-Typing - Text-1		2012-07-14 10:21:48.101000
	Edit pad (rev 1029)		Rose	cv408	XVal Session 51	1	XVal Session 51-Typing - Text-1		2012-07-14 10:21:48.139000
	Edit pad (rev 1030)		Capucine	cv402	XVal Session 51	1	XVal Session 51-Typing - Text-1		2012-07-14 10:21:48.422000
	Edit pad (rev 1031)		greg	cv412	XVal Session 51	1	XVal Session 51-Typing - Text-1		2012-07-14 10:21:48.675000
	Edit pad (rev 1032)		Rose	cv408	XVal Session 51	1	XVal Session 51-Typing - Text-1		2012-07-14 10:21:48.734000
	Edit pad (rev 1033)		Capucine	cv402	XVal Session 51	1	XVal Session 51-Typing - Text-1		2012-07-14 10:21:48.922000
	Edit pad (rev 1034)		greg	cv412	XVal Session 51	1	XVal Session 51-Typing - Text-1		2012-07-14 10:21:49.177000
	Edit pad (rev 1035)		Bob	cv404	XVal Session 51	1	XVal Session 51-Typing - Text-1		2012-07-14 10:21:49.263000
	Edit pad (rev 1036)		Capucine	cv402	XVal Session 51	1	XVal Session 51-Typing - Text-1		2012-07-14 10:21:49.422000
	Edit pad (rev 1037)		Bob	cv404	XVal Session 51	1	XVal Session 51-Typing - Text-1		2012-07-14 10:21:49.763000
	Edit pad (rev 1038)		Capucine	cv402	XVal Session 51	1	XVal Session 51-Typing - Text-1		2012-07-14 10:21:49.928000
	Edit pad (rev 1039)		greg	cv412	XVal Session 51	1	XVal Session 51-Typing - Text-1		2012-07-14 10:21:50.389000
	Edit pad (rev 1040)		Capucine	cv402	XVal Session 51	1	XVal Session 51-Typing - Text-1		2012-07-14 10:21:50.579000
	Edit pad (rev 1041)		Bob	cv404	XVal Session 51	1	XVal Session 51-Typing - Text-1		2012-07-14 10:21:50.855000
	Edit pad (rev 1042)		greg	cv412	XVal Session 51	1	XVal Session 51-Typing - Text-1		2012-07-14 10:21:50.903000
	Edit pad (rev 1043)		Bob	cv404	XVal Session 51	1	XVal Session 51-Typing - Text-1		2012-07-14 10:21:51.361000
	Edit pad (rev 1044)		greg	cv412	XVal Session 51	1	XVal Session 51-Typing - Text-1		2012-07-14 10:21:51.400000
	Edit pad (rev 1045)		Capucine	cv402	XVal Session 51	1	XVal Session 51-Typing - Text-1		2012-07-14 10:21:51.671000
	Edit pad (rev 1046)		Bob	cv404	XVal Session 51	1	XVal Session 51-Typing - Text-1		2012-07-14 10:21:51.860000
	Edit pad (rev 1047)		greg	cv412	XVal Session 51	1	XVal Session 51-Typing - Text-1		2012-07-14 10:21:51.913000
	Edit pad (rev 1048)		Capucine	cv402	XVal Session 51	1	XVal Session 51-Typing - Text-1		2012-07-14 10:21:52.120000
	Edit pad (rev 1049)		Bob	cv404	XVal Session 51	1	XVal Session 51-Typing - Text-1		2012-07-14 10:21:52.361000
	Edit pad (rev 1050)		greg	cv412	XVal Session 51	1	XVal Session 51-Typing - Text-1		2012-07-14 10:21:52.410000
	Edit pad (rev 1051)		Capucine	cv402	XVal Session 51	1	XVal Session 51-Typing - Text-1		2012-07-14 10:21:52.619000
	Edit pad (rev 1052)		Capucine	cv402	XVal Session 51	1	XVal Session 51-Typing - Text-1		2012-07-14 10:21:53.124000
	Edit pad (rev 1053)		Rose	cv408	XVal Session 51	1	XVal Session 51-Typing - Text-1		2012-07-14 10:21:53.218000
	Edit pad (rev 1054)		greg	cv412	XVal Session 51	1	XVal Session 51-Typing - Text-1		2012-07-14 10:21:53.245000
	Edit pad (rev 1055)		Capucine	cv402	XVal Session 51	1	XVal Session 51-Typing - Text-1		2012-07-14 10:21:53.629000
	Edit pad (rev 1056)		greg	cv412	XVal Session 51	1	XVal Session 51-Typing - Text-1		2012-07-14 10:21:53.742000
	Edit pad (rev 1057)		Bob	cv404	XVal Session 51	1	XVal Session 51-Typing - Text-1		2012-07-14 10:21:53.950000
	Edit pad (rev 1058)		Capucine	cv402	XVal Session 51	1	XVal Session 51-Typing - Text-1		2012-07-14 10:21:54.127000
	Edit pad (rev 1059)		greg	cv412	XVal Session 51	1	XVal Session 51-Typing - Text-1		2012-07-14 10:21:54.262000
	Edit pad (rev 1060)		Bob	cv404	XVal Session 51	1	XVal Session 51-Typing - Text-1		2012-07-14 10:21:54.412000
	Edit pad (rev 1061)		Rose	cv408	XVal Session 51	1	XVal Session 51-Typing - Text-1		2012-07-14 10:21:54.577000
	Edit pad (rev 1062)		Capucine	cv402	XVal Session 51	1	XVal Session 51-Typing - Text-1		2012-07-14 10:21:54.628000
	Edit pad (rev 1063)		greg	cv412	XVal Session 51	1	XVal Session 51-Typing - Text-1		2012-07-14 10:21:54.763000
	Edit pad (rev 1064)		Bob	cv404	XVal Session 51	1	XVal Session 51-Typing - Text-1		2012-07-14 10:21:54.908000
	Edit pad (rev 1065)		Capucine	cv402	XVal Session 51	1	XVal Session 51-Typing - Text-1		2012-07-14 10:21:55.141000
	Edit pad (rev 1066)		Bob	cv404	XVal Session 51	1	XVal Session 51-Typing - Text-1		2012-07-14 10:21:55.410000
	Edit pad (rev 1067)		Capucine	cv402	XVal Session 51	1	XVal Session 51-Typing - Text-1		2012-07-14 10:21:55.641000
	Edit pad (rev 1068)		greg	cv412	XVal Session 51	1	XVal Session 51-Typing - Text-1		2012-07-14 10:21:55.767000
	Edit pad (rev 1069)		Bob	cv404	XVal Session 51	1	XVal Session 51-Typing - Text-1		2012-07-14 10:21:55.910000
	Edit pad (rev 1070)		Capucine	cv402	XVal Session 51	1	XVal Session 51-Typing - Text-1		2012-07-14 10:21:56.142000
	Edit pad (rev 1071)		greg	cv412	XVal Session 51	1	XVal Session 51-Typing - Text-1		2012-07-14 10:21:56.268000
	Edit pad (rev 1072)		Bob	cv404	XVal Session 51	1	XVal Session 51-Typing - Text-1		2012-07-14 10:21:56.415000
	Edit pad (rev 1073)		Capucine	cv402	XVal Session 51	1	XVal Session 51-Typing - Text-1		2012-07-14 10:21:56.640000
	Edit pad (rev 1074)		greg	cv412	XVal Session 51	1	XVal Session 51-Typing - Text-1		2012-07-14 10:21:56.777000
	Edit pad (rev 1075)		Bob	cv404	XVal Session 51	1	XVal Session 51-Typing - Text-1		2012-07-14 10:21:56.915000
	Edit pad (rev 1076)		Capucine	cv402	XVal Session 51	1	XVal Session 51-Typing - Text-1		2012-07-14 10:21:57.144000
	Edit pad (rev 1077)		greg	cv412	XVal Session 51	1	XVal Session 51-Typing - Text-1		2012-07-14 10:21:57.283000
	Edit pad (rev 1078)		Rose	cv408	XVal Session 51	1	XVal Session 51-Typing - Text-1		2012-07-14 10:21:57.302000
	Edit pad (rev 1079)		Bob	cv404	XVal Session 51	1	XVal Session 51-Typing - Text-1		2012-07-14 10:21:57.413000
	Edit pad (rev 1080)		Capucine	cv402	XVal Session 51	1	XVal Session 51-Typing - Text-1		2012-07-14 10:21:57.648000
	Edit pad (rev 1081)		greg	cv412	XVal Session 51	1	XVal Session 51-Typing - Text-1		2012-07-14 10:21:57.785000
	Edit pad (rev 1082)		Bob	cv404	XVal Session 51	1	XVal Session 51-Typing - Text-1		2012-07-14 10:21:57.913000
	Edit pad (rev 1083)		Capucine	cv402	XVal Session 51	1	XVal Session 51-Typing - Text-1		2012-07-14 10:21:58.146000
	Edit pad (rev 1084)		greg	cv412	XVal Session 51	1	XVal Session 51-Typing - Text-1		2012-07-14 10:21:58.309000
	Edit pad (rev 1085)		Bob	cv404	XVal Session 51	1	XVal Session 51-Typing - Text-1		2012-07-14 10:21:58.415000
	Edit pad (rev 1086)		Capucine	cv402	XVal Session 51	1	XVal Session 51-Typing - Text-1		2012-07-14 10:21:58.658000
	Edit pad (rev 1087)		greg	cv412	XVal Session 51	1	XVal Session 51-Typing - Text-1		2012-07-14 10:21:58.783000
	Edit pad (rev 1088)		Bob	cv404	XVal Session 51	1	XVal Session 51-Typing - Text-1		2012-07-14 10:21:58.914000
	Edit pad (rev 1089)		Capucine	cv402	XVal Session 51	1	XVal Session 51-Typing - Text-1		2012-07-14 10:21:59.156000
	Edit pad (rev 1090)		greg	cv412	XVal Session 51	1	XVal Session 51-Typing - Text-1		2012-07-14 10:21:59.284000
	Edit pad (rev 1091)		Bob	cv404	XVal Session 51	1	XVal Session 51-Typing - Text-1		2012-07-14 10:21:59.414000
	Edit pad (rev 1092)		Capucine	cv402	XVal Session 51	1	XVal Session 51-Typing - Text-1		2012-07-14 10:21:59.657000
	Edit pad (rev 1093)		greg	cv412	XVal Session 51	1	XVal Session 51-Typing - Text-1		2012-07-14 10:21:59.785000
	Edit pad (rev 1094)		Bob	cv404	XVal Session 51	1	XVal Session 51-Typing - Text-1		2012-07-14 10:21:59.913000
	Edit pad (rev 1095)		Capucine	cv402	XVal Session 51	1	XVal Session 51-Typing - Text-1		2012-07-14 10:22:00.155000
	Edit pad (rev 1096)		Rose	cv408	XVal Session 51	1	XVal Session 51-Typing - Text-1		2012-07-14 10:22:00.188000
	Edit pad (rev 1097)		Capucine	cv402	XVal Session 51	1	XVal Session 51-Typing - Text-1		2012-07-14 10:22:00.660000
	Edit pad (rev 1098)		Bob	cv404	XVal Session 51	1	XVal Session 51-Typing - Text-1		2012-07-14 10:22:00.973000
	Edit pad (rev 1099)		Rose	cv408	XVal Session 51	1	XVal Session 51-Typing - Text-1		2012-07-14 10:22:01.354000
	Edit pad (rev 1100)		Bob	cv404	XVal Session 51	1	XVal Session 51-Typing - Text-1		2012-07-14 10:22:01.474000
	Edit pad (rev 1101)		Capucine	cv402	XVal Session 51	1	XVal Session 51-Typing - Text-1		2012-07-14 10:22:01.546000
	Edit pad (rev 1102)		greg	cv412	XVal Session 51	1	XVal Session 51-Typing - Text-1		2012-07-14 10:22:01.564000
	Edit pad (rev 1103)		Rose	cv408	XVal Session 51	1	XVal Session 51-Typing - Text-1		2012-07-14 10:22:01.888000
	Edit pad (rev 1104)		Bob	cv404	XVal Session 51	1	XVal Session 51-Typing - Text-1		2012-07-14 10:22:01.974000
	Edit pad (rev 1105)		Capucine	cv402	XVal Session 51	1	XVal Session 51-Typing - Text-1		2012-07-14 10:22:02.050000
	Edit pad (rev 1106)		greg	cv412	XVal Session 51	1	XVal Session 51-Typing - Text-1		2012-07-14 10:22:02.063000
	Edit pad (rev 1107)		Capucine	cv402	XVal Session 51	1	XVal Session 51-Typing - Text-1		2012-07-14 10:22:02.547000
	Edit pad (rev 1108)		Bob	cv404	XVal Session 51	1	XVal Session 51-Typing - Text-1		2012-07-14 10:22:02.557000
	Edit pad (rev 1109)		greg	cv412	XVal Session 51	1	XVal Session 51-Typing - Text-1		2012-07-14 10:22:02.570000
	Edit pad (rev 1110)		Rose	cv408	XVal Session 51	1	XVal Session 51-Typing - Text-1		2012-07-14 10:22:02.576000
	Edit pad (rev 1111)		Bob	cv404	XVal Session 51	1	XVal Session 51-Typing - Text-1		2012-07-14 10:22:02.977000
	Edit pad (rev 1112)		Capucine	cv402	XVal Session 51	1	XVal Session 51-Typing - Text-1		2012-07-14 10:22:03.046000
	Edit pad (rev 1113)		greg	cv412	XVal Session 51	1	XVal Session 51-Typing - Text-1		2012-07-14 10:22:03.067000
	Edit pad (rev 1114)		Rose	cv408	XVal Session 51	1	XVal Session 51-Typing - Text-1		2012-07-14 10:22:03.156000
	Edit pad (rev 1115)		Bob	cv404	XVal Session 51	1	XVal Session 51-Typing - Text-1		2012-07-14 10:22:03.478000
	Edit pad (rev 1116)		Capucine	cv402	XVal Session 51	1	XVal Session 51-Typing - Text-1		2012-07-14 10:22:03.547000
	Edit pad (rev 1117)		greg	cv412	XVal Session 51	1	XVal Session 51-Typing - Text-1		2012-07-14 10:22:03.579000
	Edit pad (rev 1118)		Rose	cv408	XVal Session 51	1	XVal Session 51-Typing - Text-1		2012-07-14 10:22:03.947000
	Edit pad (rev 1119)		Bob	cv404	XVal Session 51	1	XVal Session 51-Typing - Text-1		2012-07-14 10:22:03.978000
	Edit pad (rev 1120)		Capucine	cv402	XVal Session 51	1	XVal Session 51-Typing - Text-1		2012-07-14 10:22:04.055000
	Edit pad (rev 1121)		Capucine	cv402	XVal Session 51	1	XVal Session 51-Typing - Text-1		2012-07-14 10:22:04.568000
	Edit pad (rev 1122)		Rose	cv408	XVal Session 51	1	XVal Session 51-Typing - Text-1		2012-07-14 10:22:04.863000
	Edit pad (rev 1123)		Capucine	cv402	XVal Session 51	1	XVal Session 51-Typing - Text-1		2012-07-14 10:22:05.062000
	Edit pad (rev 1124)		greg	cv412	XVal Session 51	1	XVal Session 51-Typing - Text-1		2012-07-14 10:22:05.355000
	Edit pad (rev 1125)		Rose	cv408	XVal Session 51	1	XVal Session 51-Typing - Text-1		2012-07-14 10:22:05.373000
	Edit pad (rev 1126)		Capucine	cv402	XVal Session 51	1	XVal Session 51-Typing - Text-1		2012-07-14 10:22:05.562000
	Edit pad (rev 1127)		Bob	cv404	XVal Session 51	1	XVal Session 51-Typing - Text-1		2012-07-14 10:22:05.603000
	Edit pad (rev 1128)		greg	cv412	XVal Session 51	1	XVal Session 51-Typing - Text-1		2012-07-14 10:22:05.866000
	Edit pad (rev 1129)		Rose	cv408	XVal Session 51	1	XVal Session 51-Typing - Text-1		2012-07-14 10:22:05.883000
	Edit pad (rev 1130)		Capucine	cv402	XVal Session 51	1	XVal Session 51-Typing - Text-1		2012-07-14 10:22:06.078000
	Edit pad (rev 1131)		Bob	cv404	XVal Session 51	1	XVal Session 51-Typing - Text-1		2012-07-14 10:22:06.109000
	Edit pad (rev 1132)		greg	cv412	XVal Session 51	1	XVal Session 51-Typing - Text-1		2012-07-14 10:22:06.382000
	Edit pad (rev 1133)		Rose	cv408	XVal Session 51	1	XVal Session 51-Typing - Text-1		2012-07-14 10:22:06.399000
	Edit pad (rev 1134)		Capucine	cv402	XVal Session 51	1	XVal Session 51-Typing - Text-1		2012-07-14 10:22:06.579000
	Edit pad (rev 1135)		Bob	cv404	XVal Session 51	1	XVal Session 51-Typing - Text-1		2012-07-14 10:22:06.610000
	Edit pad (rev 1136)		greg	cv412	XVal Session 51	1	XVal Session 51-Typing - Text-1		2012-07-14 10:22:06.885000
	Edit pad (rev 1137)		Rose	cv408	XVal Session 51	1	XVal Session 51-Typing - Text-1		2012-07-14 10:22:07.005000
	Edit pad (rev 1138)		Capucine	cv402	XVal Session 51	1	XVal Session 51-Typing - Text-1		2012-07-14 10:22:07.091000
	Edit pad (rev 1139)		Bob	cv404	XVal Session 51	1	XVal Session 51-Typing - Text-1		2012-07-14 10:22:07.121000
	Edit pad (rev 1140)		greg	cv412	XVal Session 51	1	XVal Session 51-Typing - Text-1		2012-07-14 10:22:07.395000
	Edit pad (rev 1141)		Capucine	cv402	XVal Session 51	1	XVal Session 51-Typing - Text-1		2012-07-14 10:22:07.593000
	Edit pad (rev 1142)		greg	cv412	XVal Session 51	1	XVal Session 51-Typing - Text-1		2012-07-14 10:22:07.893000
	Edit pad (rev 1143)		Capucine	cv402	XVal Session 51	1	XVal Session 51-Typing - Text-1		2012-07-14 10:22:08.112000
	Edit pad (rev 1144)		Rose	cv408	XVal Session 51	1	XVal Session 51-Typing - Text-1		2012-07-14 10:22:08.128000
	Edit pad (rev 1145)		greg	cv412	XVal Session 51	1	XVal Session 51-Typing - Text-1		2012-07-14 10:22:08.556000
	Edit pad (rev 1146)		Capucine	cv402	XVal Session 51	1	XVal Session 51-Typing - Text-1		2012-07-14 10:22:08.613000
	Edit pad (rev 1147)		Rose	cv408	XVal Session 51	1	XVal Session 51-Typing - Text-1		2012-07-14 10:22:08.624000
	Edit pad (rev 1148)		Bob	cv404	XVal Session 51	1	XVal Session 51-Typing - Text-1		2012-07-14 10:22:08.746000
	Edit pad (rev 1149)		greg	cv412	XVal Session 51	1	XVal Session 51-Typing - Text-1		2012-07-14 10:22:09.057000
	Edit pad (rev 1150)		Capucine	cv402	XVal Session 51	1	XVal Session 51-Typing - Text-1		2012-07-14 10:22:09.124000
	Edit pad (rev 1151)		Capucine	cv402	XVal Session 51	1	XVal Session 51-Typing - Text-1		2012-07-14 10:22:09.624000
	Edit pad (rev 1152)		greg	cv412	XVal Session 51	1	XVal Session 51-Typing - Text-1		2012-07-14 10:22:09.739000
	Edit pad (rev 1153)		Capucine	cv402	XVal Session 51	1	XVal Session 51-Typing - Text-1		2012-07-14 10:22:10.131000
	Edit pad (rev 1154)		greg	cv412	XVal Session 51	1	XVal Session 51-Typing - Text-1		2012-07-14 10:22:10.257000
	Edit pad (rev 1155)		Bob	cv404	XVal Session 51	1	XVal Session 51-Typing - Text-1		2012-07-14 10:22:10.467000
	Edit pad (rev 1156)		Capucine	cv402	XVal Session 51	1	XVal Session 51-Typing - Text-1		2012-07-14 10:22:10.633000
	Edit pad (rev 1157)		greg	cv412	XVal Session 51	1	XVal Session 51-Typing - Text-1		2012-07-14 10:22:10.842000
	Edit pad (rev 1158)		Rose	cv408	XVal Session 51	1	XVal Session 51-Typing - Text-1		2012-07-14 10:22:10.885000
	Edit pad (rev 1159)		Bob	cv404	XVal Session 51	1	XVal Session 51-Typing - Text-1		2012-07-14 10:22:10.943000
	Edit pad (rev 1160)		Capucine	cv402	XVal Session 51	1	XVal Session 51-Typing - Text-1		2012-07-14 10:22:11.142000
	Edit pad (rev 1161)		greg	cv412	XVal Session 51	1	XVal Session 51-Typing - Text-1		2012-07-14 10:22:11.301000
	Edit pad (rev 1162)		Bob	cv404	XVal Session 51	1	XVal Session 51-Typing - Text-1		2012-07-14 10:22:11.450000
	Edit pad (rev 1163)		Capucine	cv402	XVal Session 51	1	XVal Session 51-Typing - Text-1		2012-07-14 10:22:11.750000
	Edit pad (rev 1164)		Rose	cv408	XVal Session 51	1	XVal Session 51-Typing - Text-1		2012-07-14 10:22:12.081000
	Edit pad (rev 1165)		greg	cv412	XVal Session 51	1	XVal Session 51-Typing - Text-1		2012-07-14 10:22:12.169000
	Edit pad (rev 1166)		Capucine	cv402	XVal Session 51	1	XVal Session 51-Typing - Text-1		2012-07-14 10:22:12.252000
	Edit pad (rev 1167)		Capucine	cv402	XVal Session 51	1	XVal Session 51-Typing - Text-1		2012-07-14 10:22:12.765000
	Edit pad (rev 1168)		Rose	cv408	XVal Session 51	1	XVal Session 51-Typing - Text-1		2012-07-14 10:22:12.804000
	Edit pad (rev 1169)		greg	cv412	XVal Session 51	1	XVal Session 51-Typing - Text-1		2012-07-14 10:22:12.950000
	Edit pad (rev 1170)		Bob	cv404	XVal Session 51	1	XVal Session 51-Typing - Text-1		2012-07-14 10:22:13.013000
	Edit pad (rev 1171)		Capucine	cv402	XVal Session 51	1	XVal Session 51-Typing - Text-1		2012-07-14 10:22:13.265000
	Edit pad (rev 1172)		Rose	cv408	XVal Session 51	1	XVal Session 51-Typing - Text-1		2012-07-14 10:22:13.428000
	Edit pad (rev 1173)		greg	cv412	XVal Session 51	1	XVal Session 51-Typing - Text-1		2012-07-14 10:22:13.454000
	Edit pad (rev 1174)		Bob	cv404	XVal Session 51	1	XVal Session 51-Typing - Text-1		2012-07-14 10:22:13.715000
	Edit pad (rev 1175)		Capucine	cv402	XVal Session 51	1	XVal Session 51-Typing - Text-1		2012-07-14 10:22:13.766000
	Edit pad (rev 1176)		Rose	cv408	XVal Session 51	1	XVal Session 51-Typing - Text-1		2012-07-14 10:22:13.936000
	Edit pad (rev 1177)		greg	cv412	XVal Session 51	1	XVal Session 51-Typing - Text-1		2012-07-14 10:22:13.954000
	Edit pad (rev 1178)		Bob	cv404	XVal Session 51	1	XVal Session 51-Typing - Text-1		2012-07-14 10:22:14.216000
	Edit pad (rev 1179)		Capucine	cv402	XVal Session 51	1	XVal Session 51-Typing - Text-1		2012-07-14 10:22:14.265000
	Edit pad (rev 1180)		Rose	cv408	XVal Session 51	1	XVal Session 51-Typing - Text-1		2012-07-14 10:22:14.437000
	Edit pad (rev 1181)		greg	cv412	XVal Session 51	1	XVal Session 51-Typing - Text-1		2012-07-14 10:22:14.454000
	Edit pad (rev 1182)		Bob	cv404	XVal Session 51	1	XVal Session 51-Typing - Text-1		2012-07-14 10:22:14.716000
	Edit pad (rev 1183)		Capucine	cv402	XVal Session 51	1	XVal Session 51-Typing - Text-1		2012-07-14 10:22:14.765000
	Edit pad (rev 1184)		greg	cv412	XVal Session 51	1	XVal Session 51-Typing - Text-1		2012-07-14 10:22:14.958000
	Edit pad (rev 1185)		Bob	cv404	XVal Session 51	1	XVal Session 51-Typing - Text-1		2012-07-14 10:22:15.217000
	Edit pad (rev 1186)		Rose	cv408	XVal Session 51	1	XVal Session 51-Typing - Text-1		2012-07-14 10:22:15.249000
	Edit pad (rev 1187)		Capucine	cv402	XVal Session 51	1	XVal Session 51-Typing - Text-1		2012-07-14 10:22:15.277000
	Edit pad (rev 1188)		greg	cv412	XVal Session 51	1	XVal Session 51-Typing - Text-1		2012-07-14 10:22:15.458000
	Edit pad (rev 1189)		Bob	cv404	XVal Session 51	1	XVal Session 51-Typing - Text-1		2012-07-14 10:22:15.750000
	Edit pad (rev 1190)		Rose	cv408	XVal Session 51	1	XVal Session 51-Typing - Text-1		2012-07-14 10:22:15.752000
	Edit pad (rev 1191)		Capucine	cv402	XVal Session 51	1	XVal Session 51-Typing - Text-1		2012-07-14 10:22:15.784000
	Edit pad (rev 1192)		greg	cv412	XVal Session 51	1	XVal Session 51-Typing - Text-1		2012-07-14 10:22:15.971000
	Edit pad (rev 1193)		Bob	cv404	XVal Session 51	1	XVal Session 51-Typing - Text-1		2012-07-14 10:22:16.257000
	Edit pad (rev 1194)		Capucine	cv402	XVal Session 51	1	XVal Session 51-Typing - Text-1		2012-07-14 10:22:16.284000
	Edit pad (rev 1195)		Rose	cv408	XVal Session 51	1	XVal Session 51-Typing - Text-1		2012-07-14 10:22:16.291000
	Edit pad (rev 1196)		greg	cv412	XVal Session 51	1	XVal Session 51-Typing - Text-1		2012-07-14 10:22:16.653000
	Edit pad (rev 1197)		Bob	cv404	XVal Session 51	1	XVal Session 51-Typing - Text-1		2012-07-14 10:22:16.764000
	Edit pad (rev 1198)		Capucine	cv402	XVal Session 51	1	XVal Session 51-Typing - Text-1		2012-07-14 10:22:16.780000
	Edit pad (rev 1199)		greg	cv412	XVal Session 51	1	XVal Session 51-Typing - Text-1		2012-07-14 10:22:17.158000
	Edit pad (rev 1200)		Capucine	cv402	XVal Session 51	1	XVal Session 51-Typing - Text-1		2012-07-14 10:22:17.283000
	Edit pad (rev 1201)		Bob	cv404	XVal Session 51	1	XVal Session 51-Typing - Text-1		2012-07-14 10:22:17.296000
	Edit pad (rev 1202)		Capucine	cv402	XVal Session 51	1	XVal Session 51-Typing - Text-1		2012-07-14 10:22:17.781000
	Edit pad (rev 1203)		Rose	cv408	XVal Session 51	1	XVal Session 51-Typing - Text-1		2012-07-14 10:22:17.998000
	Edit pad (rev 1204)		Bob	cv404	XVal Session 51	1	XVal Session 51-Typing - Text-1		2012-07-14 10:22:18.270000
	Edit pad (rev 1205)		Capucine	cv402	XVal Session 51	1	XVal Session 51-Typing - Text-1		2012-07-14 10:22:18.285000
	Edit pad (rev 1206)		greg	cv412	XVal Session 51	1	XVal Session 51-Typing - Text-1		2012-07-14 10:22:18.327000
	Edit pad (rev 1207)		Bob	cv404	XVal Session 51	1	XVal Session 51-Typing - Text-1		2012-07-14 10:22:18.771000
	Edit pad (rev 1208)		Capucine	cv402	XVal Session 51	1	XVal Session 51-Typing - Text-1		2012-07-14 10:22:18.782000
	Edit pad (rev 1209)		Bob	cv404	XVal Session 51	1	XVal Session 51-Typing - Text-1		2012-07-14 10:22:19.271000
	Edit pad (rev 1210)		Capucine	cv402	XVal Session 51	1	XVal Session 51-Typing - Text-1		2012-07-14 10:22:19.288000
	Edit pad (rev 1211)		greg	cv412	XVal Session 51	1	XVal Session 51-Typing - Text-1		2012-07-14 10:22:19.321000
	Edit pad (rev 1212)		Rose	cv408	XVal Session 51	1	XVal Session 51-Typing - Text-1		2012-07-14 10:22:19.364000
	Edit pad (rev 1213)		Bob	cv404	XVal Session 51	1	XVal Session 51-Typing - Text-1		2012-07-14 10:22:19.779000
	Edit pad (rev 1214)		Capucine	cv402	XVal Session 51	1	XVal Session 51-Typing - Text-1		2012-07-14 10:22:19.799000
	Edit pad (rev 1215)		greg	cv412	XVal Session 51	1	XVal Session 51-Typing - Text-1		2012-07-14 10:22:19.829000
	Edit pad (rev 1216)		Rose	cv408	XVal Session 51	1	XVal Session 51-Typing - Text-1		2012-07-14 10:22:19.879000
	Edit pad (rev 1217)		Bob	cv404	XVal Session 51	1	XVal Session 51-Typing - Text-1		2012-07-14 10:22:20.281000
	Edit pad (rev 1218)		Capucine	cv402	XVal Session 51	1	XVal Session 51-Typing - Text-1		2012-07-14 10:22:20.298000
	Edit pad (rev 1219)		Rose	cv408	XVal Session 51	1	XVal Session 51-Typing - Text-1		2012-07-14 10:22:20.378000
	Edit pad (rev 1220)		Capucine	cv402	XVal Session 51	1	XVal Session 51-Typing - Text-1		2012-07-14 10:22:20.809000
	Edit pad (rev 1221)		Bob	cv404	XVal Session 51	1	XVal Session 51-Typing - Text-1		2012-07-14 10:22:20.842000
	Edit pad (rev 1222)		Rose	cv408	XVal Session 51	1	XVal Session 51-Typing - Text-1		2012-07-14 10:22:20.896000
	Edit pad (rev 1223)		Capucine	cv402	XVal Session 51	1	XVal Session 51-Typing - Text-1		2012-07-14 10:22:21.305000
	Edit pad (rev 1224)		Bob	cv404	XVal Session 51	1	XVal Session 51-Typing - Text-1		2012-07-14 10:22:21.343000
	Edit pad (rev 1225)		Rose	cv408	XVal Session 51	1	XVal Session 51-Typing - Text-1		2012-07-14 10:22:21.405000
	Edit pad (rev 1226)		Capucine	cv402	XVal Session 51	1	XVal Session 51-Typing - Text-1		2012-07-14 10:22:21.820000
	Edit pad (rev 1227)		Bob	cv404	XVal Session 51	1	XVal Session 51-Typing - Text-1		2012-07-14 10:22:21.844000
	Edit pad (rev 1228)		Rose	cv408	XVal Session 51	1	XVal Session 51-Typing - Text-1		2012-07-14 10:22:22.190000
	Edit pad (rev 1229)		greg	cv412	XVal Session 51	1	XVal Session 51-Typing - Text-1		2012-07-14 10:22:22.295000
	Edit pad (rev 1230)		Capucine	cv402	XVal Session 51	1	XVal Session 51-Typing - Text-1		2012-07-14 10:22:22.317000
	Edit pad (rev 1231)		Bob	cv404	XVal Session 51	1	XVal Session 51-Typing - Text-1		2012-07-14 10:22:22.341000
	Edit pad (rev 1232)		Rose	cv408	XVal Session 51	1	XVal Session 51-Typing - Text-1		2012-07-14 10:22:22.702000
	Edit pad (rev 1233)		greg	cv412	XVal Session 51	1	XVal Session 51-Typing - Text-1		2012-07-14 10:22:22.810000
	Edit pad (rev 1234)		Capucine	cv402	XVal Session 51	1	XVal Session 51-Typing - Text-1		2012-07-14 10:22:22.828000
	Edit pad (rev 1235)		Bob	cv404	XVal Session 51	1	XVal Session 51-Typing - Text-1		2012-07-14 10:22:22.843000
	Edit pad (rev 1236)		Rose	cv408	XVal Session 51	1	XVal Session 51-Typing - Text-1		2012-07-14 10:22:23.248000
	Edit pad (rev 1237)		greg	cv412	XVal Session 51	1	XVal Session 51-Typing - Text-1		2012-07-14 10:22:23.316000
	Edit pad (rev 1238)		Capucine	cv402	XVal Session 51	1	XVal Session 51-Typing - Text-1		2012-07-14 10:22:23.350000
	Edit pad (rev 1239)		greg	cv412	XVal Session 51	1	XVal Session 51-Typing - Text-1		2012-07-14 10:22:23.817000
	Edit pad (rev 1240)		Capucine	cv402	XVal Session 51	1	XVal Session 51-Typing - Text-1		2012-07-14 10:22:23.863000
	Edit pad (rev 1241)		Rose	cv408	XVal Session 51	1	XVal Session 51-Typing - Text-1		2012-07-14 10:22:23.978000
	Edit pad (rev 1242)		greg	cv412	XVal Session 51	1	XVal Session 51-Typing - Text-1		2012-07-14 10:22:24.343000
	Edit pad (rev 1243)		Capucine	cv402	XVal Session 51	1	XVal Session 51-Typing - Text-1		2012-07-14 10:22:24.359000
	Edit pad (rev 1244)		greg	cv412	XVal Session 51	1	XVal Session 51-Typing - Text-1		2012-07-14 10:22:24.989000
	Edit pad (rev 1245)		Rose	cv408	XVal Session 51	1	XVal Session 51-Typing - Text-1		2012-07-14 10:22:25.035000
	Edit pad (rev 1246)		Capucine	cv402	XVal Session 51	1	XVal Session 51-Typing - Text-1		2012-07-14 10:22:25.056000
	Edit pad (rev 1247)		greg	cv412	XVal Session 51	1	XVal Session 51-Typing - Text-1		2012-07-14 10:22:25.501000
	Edit pad (rev 1248)		Capucine	cv402	XVal Session 51	1	XVal Session 51-Typing - Text-1		2012-07-14 10:22:25.582000
	Edit pad (rev 1249)		greg	cv412	XVal Session 51	1	XVal Session 51-Typing - Text-1		2012-07-14 10:22:26.001000
	Edit pad (rev 1250)		Capucine	cv402	XVal Session 51	1	XVal Session 51-Typing - Text-1		2012-07-14 10:22:26.066000
	Edit pad (rev 1251)		greg	cv412	XVal Session 51	1	XVal Session 51-Typing - Text-1		2012-07-14 10:22:26.501000
	Edit pad (rev 1252)		Capucine	cv402	XVal Session 51	1	XVal Session 51-Typing - Text-1		2012-07-14 10:22:26.564000
	Edit pad (rev 1253)		Rose	cv408	XVal Session 51	1	XVal Session 51-Typing - Text-1		2012-07-14 10:22:26.590000
	Edit pad (rev 1254)		Capucine	cv402	XVal Session 51	1	XVal Session 51-Typing - Text-1		2012-07-14 10:22:27.062000
	Edit pad (rev 1255)		Rose	cv408	XVal Session 51	1	XVal Session 51-Typing - Text-1		2012-07-14 10:22:27.102000
	Edit pad (rev 1256)		greg	cv412	XVal Session 51	1	XVal Session 51-Typing - Text-1		2012-07-14 10:22:27.167000
	Edit pad (rev 1257)		Capucine	cv402	XVal Session 51	1	XVal Session 51-Typing - Text-1		2012-07-14 10:22:27.563000
	Edit pad (rev 1258)		greg	cv412	XVal Session 51	1	XVal Session 51-Typing - Text-1		2012-07-14 10:22:27.677000
	Edit pad (rev 1259)		Capucine	cv402	XVal Session 51	1	XVal Session 51-Typing - Text-1		2012-07-14 10:22:28.145000
	Edit pad (rev 1260)		greg	cv412	XVal Session 51	1	XVal Session 51-Typing - Text-1		2012-07-14 10:22:28.190000
	Edit pad (rev 1261)		Capucine	cv402	XVal Session 51	1	XVal Session 51-Typing - Text-1		2012-07-14 10:22:28.667000
	Edit pad (rev 1262)		greg	cv412	XVal Session 51	1	XVal Session 51-Typing - Text-1		2012-07-14 10:22:28.705000
	Edit pad (rev 1263)		Rose	cv408	XVal Session 51	1	XVal Session 51-Typing - Text-1		2012-07-14 10:22:29.144000
	Edit pad (rev 1264)		Bob	cv404	XVal Session 51	1	XVal Session 51-Typing - Text-1		2012-07-14 10:22:29.202000
	Edit pad (rev 1265)		greg	cv412	XVal Session 51	1	XVal Session 51-Typing - Text-1		2012-07-14 10:22:29.434000
	Edit pad (rev 1266)		Capucine	cv402	XVal Session 51	1	XVal Session 51-Typing - Text-1		2012-07-14 10:22:29.479000
	Edit pad (rev 1267)		Rose	cv408	XVal Session 51	1	XVal Session 51-Typing - Text-1		2012-07-14 10:22:29.642000
	Edit pad (rev 1268)		Bob	cv404	XVal Session 51	1	XVal Session 51-Typing - Text-1		2012-07-14 10:22:29.707000
	Edit pad (rev 1269)		greg	cv412	XVal Session 51	1	XVal Session 51-Typing - Text-1		2012-07-14 10:22:29.941000
	Edit pad (rev 1270)		Capucine	cv402	XVal Session 51	1	XVal Session 51-Typing - Text-1		2012-07-14 10:22:29.989000
	Edit pad (rev 1271)		Rose	cv408	XVal Session 51	1	XVal Session 51-Typing - Text-1		2012-07-14 10:22:30.143000
	Edit pad (rev 1272)		Bob	cv404	XVal Session 51	1	XVal Session 51-Typing - Text-1		2012-07-14 10:22:30.209000
	Edit pad (rev 1273)		greg	cv412	XVal Session 51	1	XVal Session 51-Typing - Text-1		2012-07-14 10:22:30.439000
	Edit pad (rev 1274)		Capucine	cv402	XVal Session 51	1	XVal Session 51-Typing - Text-1		2012-07-14 10:22:30.488000
	Edit pad (rev 1275)		Rose	cv408	XVal Session 51	1	XVal Session 51-Typing - Text-1		2012-07-14 10:22:30.639000
	Edit pad (rev 1276)		Bob	cv404	XVal Session 51	1	XVal Session 51-Typing - Text-1		2012-07-14 10:22:30.710000
	Edit pad (rev 1277)		greg	cv412	XVal Session 51	1	XVal Session 51-Typing - Text-1		2012-07-14 10:22:30.938000
	Edit pad (rev 1278)		Capucine	cv402	XVal Session 51	1	XVal Session 51-Typing - Text-1		2012-07-14 10:22:30.987000
	Edit pad (rev 1279)		Rose	cv408	XVal Session 51	1	XVal Session 51-Typing - Text-1		2012-07-14 10:22:31.355000
	Edit pad (rev 1280)		greg	cv412	XVal Session 51	1	XVal Session 51-Typing - Text-1		2012-07-14 10:22:31.446000
	Edit pad (rev 1281)		Capucine	cv402	XVal Session 51	1	XVal Session 51-Typing - Text-1		2012-07-14 10:22:31.490000
	Edit pad (rev 1282)		Rose	cv408	XVal Session 51	1	XVal Session 51-Typing - Text-1		2012-07-14 10:22:31.866000
	Edit pad (rev 1283)		greg	cv412	XVal Session 51	1	XVal Session 51-Typing - Text-1		2012-07-14 10:22:31.940000
	Edit pad (rev 1284)		Capucine	cv402	XVal Session 51	1	XVal Session 51-Typing - Text-1		2012-07-14 10:22:32
	Edit pad (rev 1285)		Rose	cv408	XVal Session 51	1	XVal Session 51-Typing - Text-1		2012-07-14 10:22:32.370000
	Edit pad (rev 1286)		greg	cv412	XVal Session 51	1	XVal Session 51-Typing - Text-1		2012-07-14 10:22:32.439000
	Edit pad (rev 1287)		Rose	cv408	XVal Session 51	1	XVal Session 51-Typing - Text-1		2012-07-14 10:22:32.873000
	Edit pad (rev 1288)		greg	cv412	XVal Session 51	1	XVal Session 51-Typing - Text-1		2012-07-14 10:22:32.939000
	Edit pad (rev 1289)		Capucine	cv402	XVal Session 51	1	XVal Session 51-Typing - Text-1		2012-07-14 10:22:33.378000
	Edit pad (rev 1290)		greg	cv412	XVal Session 51	1	XVal Session 51-Typing - Text-1		2012-07-14 10:22:33.440000
	Edit pad (rev 1291)		Rose	cv408	XVal Session 51	1	XVal Session 51-Typing - Text-1		2012-07-14 10:22:33.856000
	Edit pad (rev 1292)		Capucine	cv402	XVal Session 51	1	XVal Session 51-Typing - Text-1		2012-07-14 10:22:33.882000
	Edit pad (rev 1293)		Bob	cv404	XVal Session 51	1	XVal Session 51-Typing - Text-1		2012-07-14 10:22:33.891000
	Edit pad (rev 1294)		greg	cv412	XVal Session 51	1	XVal Session 51-Typing - Text-1		2012-07-14 10:22:33.939000
	Edit pad (rev 1295)		Rose	cv408	XVal Session 51	1	XVal Session 51-Typing - Text-1		2012-07-14 10:22:34.358000
	Edit pad (rev 1296)		Bob	cv404	XVal Session 51	1	XVal Session 51-Typing - Text-1		2012-07-14 10:22:34.392000
	Edit pad (rev 1297)		Capucine	cv402	XVal Session 51	1	XVal Session 51-Typing - Text-1		2012-07-14 10:22:34.406000
	Edit pad (rev 1298)		greg	cv412	XVal Session 51	1	XVal Session 51-Typing - Text-1		2012-07-14 10:22:34.439000
	Edit pad (rev 1299)		Bob	cv404	XVal Session 51	1	XVal Session 51-Typing - Text-1		2012-07-14 10:22:34.892000
	Edit pad (rev 1300)		Capucine	cv402	XVal Session 51	1	XVal Session 51-Typing - Text-1		2012-07-14 10:22:34.907000
	Edit pad (rev 1301)		greg	cv412	XVal Session 51	1	XVal Session 51-Typing - Text-1		2012-07-14 10:22:34.945000
	Edit pad (rev 1302)		Rose	cv408	XVal Session 51	1	XVal Session 51-Typing - Text-1		2012-07-14 10:22:35.017000
	Edit pad (rev 1303)		Bob	cv404	XVal Session 51	1	XVal Session 51-Typing - Text-1		2012-07-14 10:22:35.392000
	Edit pad (rev 1304)		Capucine	cv402	XVal Session 51	1	XVal Session 51-Typing - Text-1		2012-07-14 10:22:35.407000
	Edit pad (rev 1305)		Rose	cv408	XVal Session 51	1	XVal Session 51-Typing - Text-1		2012-07-14 10:22:35.529000
	Edit pad (rev 1306)		greg	cv412	XVal Session 51	1	XVal Session 51-Typing - Text-1		2012-07-14 10:22:35.632000
	Edit pad (rev 1307)		Bob	cv404	XVal Session 51	1	XVal Session 51-Typing - Text-1		2012-07-14 10:22:35.893000
	Edit pad (rev 1308)		Capucine	cv402	XVal Session 51	1	XVal Session 51-Typing - Text-1		2012-07-14 10:22:35.910000
	Edit pad (rev 1309)		greg	cv412	XVal Session 51	1	XVal Session 51-Typing - Text-1		2012-07-14 10:22:36.166000
	Edit pad (rev 1310)		Capucine	cv402	XVal Session 51	1	XVal Session 51-Typing - Text-1		2012-07-14 10:22:36.407000
	Edit pad (rev 1311)		greg	cv412	XVal Session 51	1	XVal Session 51-Typing - Text-1		2012-07-14 10:22:36.785000
	Edit pad (rev 1312)		Capucine	cv402	XVal Session 51	1	XVal Session 51-Typing - Text-1		2012-07-14 10:22:36.906000
	Edit pad (rev 1313)		Rose	cv408	XVal Session 51	1	XVal Session 51-Typing - Text-1		2012-07-14 10:22:36.954000
	Edit pad (rev 1314)		Bob	cv404	XVal Session 51	1	XVal Session 51-Typing - Text-1		2012-07-14 10:22:37.273000
	Edit pad (rev 1315)		greg	cv412	XVal Session 51	1	XVal Session 51-Typing - Text-1		2012-07-14 10:22:37.286000
	Edit pad (rev 1316)		Capucine	cv402	XVal Session 51	1	XVal Session 51-Typing - Text-1		2012-07-14 10:22:37.409000
	Edit pad (rev 1317)		Rose	cv408	XVal Session 51	1	XVal Session 51-Typing - Text-1		2012-07-14 10:22:37.454000
	Edit pad (rev 1318)		Bob	cv404	XVal Session 51	1	XVal Session 51-Typing - Text-1		2012-07-14 10:22:37.772000
	Edit pad (rev 1319)		greg	cv412	XVal Session 51	1	XVal Session 51-Typing - Text-1		2012-07-14 10:22:37.792000
	Edit pad (rev 1320)		Capucine	cv402	XVal Session 51	1	XVal Session 51-Typing - Text-1		2012-07-14 10:22:37.907000
	Edit pad (rev 1321)		Rose	cv408	XVal Session 51	1	XVal Session 51-Typing - Text-1		2012-07-14 10:22:37.952000
	Edit pad (rev 1322)		greg	cv412	XVal Session 51	1	XVal Session 51-Typing - Text-1		2012-07-14 10:22:38.297000
	Edit pad (rev 1323)		Capucine	cv402	XVal Session 51	1	XVal Session 51-Typing - Text-1		2012-07-14 10:22:38.409000
	Edit pad (rev 1324)		Bob	cv404	XVal Session 51	1	XVal Session 51-Typing - Text-1		2012-07-14 10:22:38.559000
	Edit pad (rev 1325)		greg	cv412	XVal Session 51	1	XVal Session 51-Typing - Text-1		2012-07-14 10:22:38.798000
	Edit pad (rev 1326)		Capucine	cv402	XVal Session 51	1	XVal Session 51-Typing - Text-1		2012-07-14 10:22:38.917000
	Edit pad (rev 1327)		Bob	cv404	XVal Session 51	1	XVal Session 51-Typing - Text-1		2012-07-14 10:22:39.058000
	Edit pad (rev 1328)		Capucine	cv402	XVal Session 51	1	XVal Session 51-Typing - Text-1		2012-07-14 10:22:39.421000
	Edit pad (rev 1329)		Rose	cv408	XVal Session 51	1	XVal Session 51-Typing - Text-1		2012-07-14 10:22:39.428000
	Edit pad (rev 1330)		Bob	cv404	XVal Session 51	1	XVal Session 51-Typing - Text-1		2012-07-14 10:22:39.561000
	Edit pad (rev 1331)		greg	cv412	XVal Session 51	1	XVal Session 51-Typing - Text-1		2012-07-14 10:22:39.625000
	Edit pad (rev 1332)		Capucine	cv402	XVal Session 51	1	XVal Session 51-Typing - Text-1		2012-07-14 10:22:39.922000
	Edit pad (rev 1333)		Bob	cv404	XVal Session 51	1	XVal Session 51-Typing - Text-1		2012-07-14 10:22:40.062000
	Edit pad (rev 1334)		greg	cv412	XVal Session 51	1	XVal Session 51-Typing - Text-1		2012-07-14 10:22:40.129000
	Edit pad (rev 1335)		Rose	cv408	XVal Session 51	1	XVal Session 51-Typing - Text-1		2012-07-14 10:22:40.407000
	Edit pad (rev 1336)		Bob	cv404	XVal Session 51	1	XVal Session 51-Typing - Text-1		2012-07-14 10:22:40.561000
	Edit pad (rev 1337)		greg	cv412	XVal Session 51	1	XVal Session 51-Typing - Text-1		2012-07-14 10:22:40.680000
	Edit pad (rev 1338)		Capucine	cv402	XVal Session 51	1	XVal Session 51-Typing - Text-1		2012-07-14 10:22:40.691000
	Edit pad (rev 1339)		greg	cv412	XVal Session 51	1	XVal Session 51-Typing - Text-1		2012-07-14 10:22:41.180000
	Edit pad (rev 1340)		Capucine	cv402	XVal Session 51	1	XVal Session 51-Typing - Text-1		2012-07-14 10:22:41.187000
	Edit pad (rev 1341)		Capucine	cv402	XVal Session 51	1	XVal Session 51-Typing - Text-1		2012-07-14 10:22:41.688000
	Edit pad (rev 1342)		greg	cv412	XVal Session 51	1	XVal Session 51-Typing - Text-1		2012-07-14 10:22:41.690000
	Edit pad (rev 1343)		Capucine	cv402	XVal Session 51	1	XVal Session 51-Typing - Text-1		2012-07-14 10:22:42.187000
	Edit pad (rev 1344)		Rose	cv408	XVal Session 51	1	XVal Session 51-Typing - Text-1		2012-07-14 10:22:42.297000
	Edit pad (rev 1345)		Capucine	cv402	XVal Session 51	1	XVal Session 51-Typing - Text-1		2012-07-14 10:22:42.687000
	Edit pad (rev 1346)		Rose	cv408	XVal Session 51	1	XVal Session 51-Typing - Text-1		2012-07-14 10:22:42.921000
	Edit pad (rev 1347)		Capucine	cv402	XVal Session 51	1	XVal Session 51-Typing - Text-1		2012-07-14 10:22:43.187000
	Edit pad (rev 1348)		Capucine	cv402	XVal Session 51	1	XVal Session 51-Typing - Text-1		2012-07-14 10:22:43.687000
	Edit pad (rev 1349)		Rose	cv408	XVal Session 51	1	XVal Session 51-Typing - Text-1		2012-07-14 10:22:43.788000
	Edit pad (rev 1350)		Capucine	cv402	XVal Session 51	1	XVal Session 51-Typing - Text-1		2012-07-14 10:22:44.197000
	Edit pad (rev 1351)		Rose	cv408	XVal Session 51	1	XVal Session 51-Typing - Text-1		2012-07-14 10:22:44.694000
	Edit pad (rev 1352)		Capucine	cv402	XVal Session 51	1	XVal Session 51-Typing - Text-1		2012-07-14 10:22:44.702000
	Edit pad (rev 1353)		Capucine	cv402	XVal Session 51	1	XVal Session 51-Typing - Text-1		2012-07-14 10:22:45.220000
	Edit pad (rev 1354)		Rose	cv408	XVal Session 51	1	XVal Session 51-Typing - Text-1		2012-07-14 10:22:45.506000
	Edit pad (rev 1355)		Capucine	cv402	XVal Session 51	1	XVal Session 51-Typing - Text-1		2012-07-14 10:22:45.915000
	Edit pad (rev 1356)		Rose	cv408	XVal Session 51	1	XVal Session 51-Typing - Text-1		2012-07-14 10:22:46.016000
	Edit pad (rev 1357)		greg	cv412	XVal Session 51	1	XVal Session 51-Typing - Text-1		2012-07-14 10:22:46.796000
	Edit pad (rev 1358)		greg	cv412	XVal Session 51	1	XVal Session 51-Typing - Text-1		2012-07-14 10:22:47.299000
	Edit pad (rev 1359)		Capucine	cv402	XVal Session 51	1	XVal Session 51-Typing - Text-1		2012-07-14 10:22:47.331000
	Edit pad (rev 1360)		Capucine	cv402	XVal Session 51	1	XVal Session 51-Typing - Text-1		2012-07-14 10:22:47.845000
	Edit pad (rev 1361)		greg	cv412	XVal Session 51	1	XVal Session 51-Typing - Text-1		2012-07-14 10:22:48.004000
	Edit pad (rev 1362)		Capucine	cv402	XVal Session 51	1	XVal Session 51-Typing - Text-1		2012-07-14 10:22:48.344000
	Edit pad (rev 1363)		greg	cv412	XVal Session 51	1	XVal Session 51-Typing - Text-1		2012-07-14 10:22:48.503000
	Edit pad (rev 1364)		Bob	cv404	XVal Session 51	1	XVal Session 51-Typing - Text-1		2012-07-14 10:22:48.515000
	Edit pad (rev 1365)		Capucine	cv402	XVal Session 51	1	XVal Session 51-Typing - Text-1		2012-07-14 10:22:48.847000
	Edit pad (rev 1366)		greg	cv412	XVal Session 51	1	XVal Session 51-Typing - Text-1		2012-07-14 10:22:49.009000
	Edit pad (rev 1367)		Bob	cv404	XVal Session 51	1	XVal Session 51-Typing - Text-1		2012-07-14 10:22:49.016000
	Edit pad (rev 1368)		Capucine	cv402	XVal Session 51	1	XVal Session 51-Typing - Text-1		2012-07-14 10:22:49.343000
	Edit pad (rev 1369)		Bob	cv404	XVal Session 51	1	XVal Session 51-Typing - Text-1		2012-07-14 10:22:49.518000
	Edit pad (rev 1370)		greg	cv412	XVal Session 51	1	XVal Session 51-Typing - Text-1		2012-07-14 10:22:49.520000
	Edit pad (rev 1371)		Bob	cv404	XVal Session 51	1	XVal Session 51-Typing - Text-1		2012-07-14 10:22:50.018000
	Edit pad (rev 1372)		greg	cv412	XVal Session 51	1	XVal Session 51-Typing - Text-1		2012-07-14 10:22:50.027000
	Edit pad (rev 1373)		Capucine	cv402	XVal Session 51	1	XVal Session 51-Typing - Text-1		2012-07-14 10:22:50.474000
	Edit pad (rev 1374)		Bob	cv404	XVal Session 51	1	XVal Session 51-Typing - Text-1		2012-07-14 10:22:50.518000
	Edit pad (rev 1375)		greg	cv412	XVal Session 51	1	XVal Session 51-Typing - Text-1		2012-07-14 10:22:50.535000
	Edit pad (rev 1376)		greg	cv412	XVal Session 51	1	XVal Session 51-Typing - Text-1		2012-07-14 10:22:51.079000
	Edit pad (rev 1377)		Rose	cv408	XVal Session 51	1	XVal Session 51-Typing - Text-1		2012-07-14 10:22:51.137000
	Edit pad (rev 1378)		Capucine	cv402	XVal Session 51	1	XVal Session 51-Typing - Text-1		2012-07-14 10:22:51.166000
	Edit pad (rev 1379)		Capucine	cv402	XVal Session 51	1	XVal Session 51-Typing - Text-1		2012-07-14 10:22:51.671000
	Edit pad (rev 1380)		greg	cv412	XVal Session 51	1	XVal Session 51-Typing - Text-1		2012-07-14 10:22:51.871000
	Edit pad (rev 1381)		Rose	cv408	XVal Session 51	1	XVal Session 51-Typing - Text-1		2012-07-14 10:22:51.952000
	Edit pad (rev 1382)		Bob	cv404	XVal Session 51	1	XVal Session 51-Typing - Text-1		2012-07-14 10:22:52.080000
	Edit pad (rev 1383)		Capucine	cv402	XVal Session 51	1	XVal Session 51-Typing - Text-1		2012-07-14 10:22:52.173000
	Edit pad (rev 1384)		Rose	cv408	XVal Session 51	1	XVal Session 51-Typing - Text-1		2012-07-14 10:22:52.453000
	Edit pad (rev 1385)		greg	cv412	XVal Session 51	1	XVal Session 51-Typing - Text-1		2012-07-14 10:22:52.572000
	Edit pad (rev 1386)		Bob	cv404	XVal Session 51	1	XVal Session 51-Typing - Text-1		2012-07-14 10:22:52.577000
	Edit pad (rev 1387)		Capucine	cv402	XVal Session 51	1	XVal Session 51-Typing - Text-1		2012-07-14 10:22:52.677000
	Edit pad (rev 1388)		Rose	cv408	XVal Session 51	1	XVal Session 51-Typing - Text-1		2012-07-14 10:22:52.953000
	Edit pad (rev 1389)		greg	cv412	XVal Session 51	1	XVal Session 51-Typing - Text-1		2012-07-14 10:22:53.071000
	Edit pad (rev 1390)		Bob	cv404	XVal Session 51	1	XVal Session 51-Typing - Text-1		2012-07-14 10:22:53.077000
	Edit pad (rev 1391)		Capucine	cv402	XVal Session 51	1	XVal Session 51-Typing - Text-1		2012-07-14 10:22:53.182000
	Edit pad (rev 1392)		Rose	cv408	XVal Session 51	1	XVal Session 51-Typing - Text-1		2012-07-14 10:22:53.452000
	Edit pad (rev 1393)		Bob	cv404	XVal Session 51	1	XVal Session 51-Typing - Text-1		2012-07-14 10:22:53.578000
	Edit pad (rev 1394)		greg	cv412	XVal Session 51	1	XVal Session 51-Typing - Text-1		2012-07-14 10:22:53.579000
	Edit pad (rev 1395)		Capucine	cv402	XVal Session 51	1	XVal Session 51-Typing - Text-1		2012-07-14 10:22:53.695000
	Edit pad (rev 1396)		Bob	cv404	XVal Session 51	1	XVal Session 51-Typing - Text-1		2012-07-14 10:22:54.081000
	Edit pad (rev 1397)		greg	cv412	XVal Session 51	1	XVal Session 51-Typing - Text-1		2012-07-14 10:22:54.145000
	Edit pad (rev 1398)		Capucine	cv402	XVal Session 51	1	XVal Session 51-Typing - Text-1		2012-07-14 10:22:54.233000
	Edit pad (rev 1399)		Bob	cv404	XVal Session 51	1	XVal Session 51-Typing - Text-1		2012-07-14 10:22:54.581000
	Edit pad (rev 1400)		greg	cv412	XVal Session 51	1	XVal Session 51-Typing - Text-1		2012-07-14 10:22:54.662000
	Edit pad (rev 1401)		Capucine	cv402	XVal Session 51	1	XVal Session 51-Typing - Text-1		2012-07-14 10:22:55.063000
	Edit pad (rev 1402)		Bob	cv404	XVal Session 51	1	XVal Session 51-Typing - Text-1		2012-07-14 10:22:55.078000
	Edit pad (rev 1403)		greg	cv412	XVal Session 51	1	XVal Session 51-Typing - Text-1		2012-07-14 10:22:55.157000
	Edit pad (rev 1404)		Rose	cv408	XVal Session 51	1	XVal Session 51-Typing - Text-1		2012-07-14 10:22:55.681000
	Edit pad (rev 1405)		Capucine	cv402	XVal Session 51	1	XVal Session 51-Typing - Text-1		2012-07-14 10:22:55.692000
	Edit pad (rev 1406)		Bob	cv404	XVal Session 51	1	XVal Session 51-Typing - Text-1		2012-07-14 10:22:55.728000
	Edit pad (rev 1407)		greg	cv412	XVal Session 51	1	XVal Session 51-Typing - Text-1		2012-07-14 10:22:56.101000
	Edit pad (rev 1408)		Rose	cv408	XVal Session 51	1	XVal Session 51-Typing - Text-1		2012-07-14 10:22:56.189000
	Edit pad (rev 1409)		Capucine	cv402	XVal Session 51	1	XVal Session 51-Typing - Text-1		2012-07-14 10:22:56.193000
	Edit pad (rev 1410)		greg	cv412	XVal Session 51	1	XVal Session 51-Typing - Text-1		2012-07-14 10:22:56.615000
	Edit pad (rev 1411)		Bob	cv404	XVal Session 51	1	XVal Session 51-Typing - Text-1		2012-07-14 10:22:56.670000
	Edit pad (rev 1412)		Capucine	cv402	XVal Session 51	1	XVal Session 51-Typing - Text-1		2012-07-14 10:22:56.707000
	Edit pad (rev 1413)		Bob	cv404	XVal Session 51	1	XVal Session 51-Typing - Text-1		2012-07-14 10:22:57.172000
	Edit pad (rev 1414)		Capucine	cv402	XVal Session 51	1	XVal Session 51-Typing - Text-1		2012-07-14 10:22:57.203000
	Edit pad (rev 1415)		greg	cv412	XVal Session 51	1	XVal Session 51-Typing - Text-1		2012-07-14 10:22:57.322000
	Edit pad (rev 1416)		Capucine	cv402	XVal Session 51	1	XVal Session 51-Typing - Text-1		2012-07-14 10:22:57.724000
	Edit pad (rev 1417)		greg	cv412	XVal Session 51	1	XVal Session 51-Typing - Text-1		2012-07-14 10:22:57.829000
	Edit pad (rev 1418)		Rose	cv408	XVal Session 51	1	XVal Session 51-Typing - Text-1		2012-07-14 10:22:58.054000
	Edit pad (rev 1419)		Capucine	cv402	XVal Session 51	1	XVal Session 51-Typing - Text-1		2012-07-14 10:22:58.237000
	Edit pad (rev 1420)		Rose	cv408	XVal Session 51	1	XVal Session 51-Typing - Text-1		2012-07-14 10:22:58.562000
	Edit pad (rev 1421)		greg	cv412	XVal Session 51	1	XVal Session 51-Typing - Text-1		2012-07-14 10:22:58.658000
	Edit pad (rev 1422)		Capucine	cv402	XVal Session 51	1	XVal Session 51-Typing - Text-1		2012-07-14 10:22:58.739000
	Edit pad (rev 1423)		Rose	cv408	XVal Session 51	1	XVal Session 51-Typing - Text-1		2012-07-14 10:22:59.100000
	Edit pad (rev 1424)		greg	cv412	XVal Session 51	1	XVal Session 51-Typing - Text-1		2012-07-14 10:22:59.160000
	Edit pad (rev 1425)		Capucine	cv402	XVal Session 51	1	XVal Session 51-Typing - Text-1		2012-07-14 10:22:59.249000
	Edit pad (rev 1426)		Bob	cv404	XVal Session 51	1	XVal Session 51-Typing - Text-1		2012-07-14 10:22:59.485000
	Edit pad (rev 1427)		greg	cv412	XVal Session 51	1	XVal Session 51-Typing - Text-1		2012-07-14 10:22:59.665000
	Edit pad (rev 1428)		Capucine	cv402	XVal Session 51	1	XVal Session 51-Typing - Text-1		2012-07-14 10:22:59.751000
	Edit pad (rev 1429)		Rose	cv408	XVal Session 51	1	XVal Session 51-Typing - Text-1		2012-07-14 10:22:59.926000
	Edit pad (rev 1430)		Bob	cv404	XVal Session 51	1	XVal Session 51-Typing - Text-1		2012-07-14 10:23:00.011000
	Edit pad (rev 1431)		greg	cv412	XVal Session 51	1	XVal Session 51-Typing - Text-1		2012-07-14 10:23:00.172000
	Edit pad (rev 1432)		Capucine	cv402	XVal Session 51	1	XVal Session 51-Typing - Text-1		2012-07-14 10:23:00.249000
	Edit pad (rev 1433)		Rose	cv408	XVal Session 51	1	XVal Session 51-Typing - Text-1		2012-07-14 10:23:00.436000
	Edit pad (rev 1434)		Bob	cv404	XVal Session 51	1	XVal Session 51-Typing - Text-1		2012-07-14 10:23:00.543000
	Edit pad (rev 1435)		greg	cv412	XVal Session 51	1	XVal Session 51-Typing - Text-1		2012-07-14 10:23:00.756000
	Edit pad (rev 1436)		Capucine	cv402	XVal Session 51	1	XVal Session 51-Typing - Text-1		2012-07-14 10:23:00.769000
	Edit pad (rev 1437)		greg	cv412	XVal Session 51	1	XVal Session 51-Typing - Text-1		2012-07-14 10:23:01.174000
	Edit pad (rev 1438)		Capucine	cv402	XVal Session 51	1	XVal Session 51-Typing - Text-1		2012-07-14 10:23:01.266000
	Edit pad (rev 1439)		Bob	cv404	XVal Session 51	1	XVal Session 51-Typing - Text-1		2012-07-14 10:23:01.381000
	Edit pad (rev 1440)		greg	cv412	XVal Session 51	1	XVal Session 51-Typing - Text-1		2012-07-14 10:23:01.674000
	Edit pad (rev 1441)		Capucine	cv402	XVal Session 51	1	XVal Session 51-Typing - Text-1		2012-07-14 10:23:01.768000
	Edit pad (rev 1442)		Bob	cv404	XVal Session 51	1	XVal Session 51-Typing - Text-1		2012-07-14 10:23:02.049000
	Edit pad (rev 1443)		greg	cv412	XVal Session 51	1	XVal Session 51-Typing - Text-1		2012-07-14 10:23:02.173000
	Edit pad (rev 1444)		Capucine	cv402	XVal Session 51	1	XVal Session 51-Typing - Text-1		2012-07-14 10:23:02.267000
	Edit pad (rev 1445)		Bob	cv404	XVal Session 51	1	XVal Session 51-Typing - Text-1		2012-07-14 10:23:02.550000
	Edit pad (rev 1446)		greg	cv412	XVal Session 51	1	XVal Session 51-Typing - Text-1		2012-07-14 10:23:02.672000
	Edit pad (rev 1447)		Capucine	cv402	XVal Session 51	1	XVal Session 51-Typing - Text-1		2012-07-14 10:23:02.766000
	Edit pad (rev 1448)		Bob	cv404	XVal Session 51	1	XVal Session 51-Typing - Text-1		2012-07-14 10:23:03.050000
	Edit pad (rev 1449)		greg	cv412	XVal Session 51	1	XVal Session 51-Typing - Text-1		2012-07-14 10:23:03.172000
	Edit pad (rev 1450)		Capucine	cv402	XVal Session 51	1	XVal Session 51-Typing - Text-1		2012-07-14 10:23:03.265000
	Edit pad (rev 1451)		Bob	cv404	XVal Session 51	1	XVal Session 51-Typing - Text-1		2012-07-14 10:23:03.550000
	Edit pad (rev 1452)		Capucine	cv402	XVal Session 51	1	XVal Session 51-Typing - Text-1		2012-07-14 10:23:03.782000
	Edit pad (rev 1453)		greg	cv412	XVal Session 51	1	XVal Session 51-Typing - Text-1		2012-07-14 10:23:03.842000
	Edit pad (rev 1454)		Capucine	cv402	XVal Session 51	1	XVal Session 51-Typing - Text-1		2012-07-14 10:23:04.360000
	Edit pad (rev 1455)		Bob	cv404	XVal Session 51	1	XVal Session 51-Typing - Text-1		2012-07-14 10:23:04.486000
	Edit pad (rev 1456)		greg	cv412	XVal Session 51	1	XVal Session 51-Typing - Text-1		2012-07-14 10:23:04.625000
	Edit pad (rev 1457)		Capucine	cv402	XVal Session 51	1	XVal Session 51-Typing - Text-1		2012-07-14 10:23:04.860000
	Edit pad (rev 1458)		Bob	cv404	XVal Session 51	1	XVal Session 51-Typing - Text-1		2012-07-14 10:23:04.984000
	Edit pad (rev 1459)		Rose	cv408	XVal Session 51	1	XVal Session 51-Typing - Text-1		2012-07-14 10:23:05.027000
	Edit pad (rev 1460)		greg	cv412	XVal Session 51	1	XVal Session 51-Typing - Text-1		2012-07-14 10:23:05.129000
	Edit pad (rev 1461)		Capucine	cv402	XVal Session 51	1	XVal Session 51-Typing - Text-1		2012-07-14 10:23:05.394000
	Edit pad (rev 1462)		Bob	cv404	XVal Session 51	1	XVal Session 51-Typing - Text-1		2012-07-14 10:23:05.484000
	Edit pad (rev 1463)		Rose	cv408	XVal Session 51	1	XVal Session 51-Typing - Text-1		2012-07-14 10:23:05.532000
	Edit pad (rev 1464)		greg	cv412	XVal Session 51	1	XVal Session 51-Typing - Text-1		2012-07-14 10:23:05.627000
	Edit pad (rev 1465)		Capucine	cv402	XVal Session 51	1	XVal Session 51-Typing - Text-1		2012-07-14 10:23:05.906000
	Edit pad (rev 1466)		Bob	cv404	XVal Session 51	1	XVal Session 51-Typing - Text-1		2012-07-14 10:23:05.984000
	Edit pad (rev 1467)		Rose	cv408	XVal Session 51	1	XVal Session 51-Typing - Text-1		2012-07-14 10:23:06.186000
	Edit pad (rev 1468)		greg	cv412	XVal Session 51	1	XVal Session 51-Typing - Text-1		2012-07-14 10:23:06.267000
	Edit pad (rev 1469)		Capucine	cv402	XVal Session 51	1	XVal Session 51-Typing - Text-1		2012-07-14 10:23:06.413000
	Edit pad (rev 1470)		greg	cv412	XVal Session 51	1	XVal Session 51-Typing - Text-1		2012-07-14 10:23:06.768000
	Edit pad (rev 1471)		Capucine	cv402	XVal Session 51	1	XVal Session 51-Typing - Text-1		2012-07-14 10:23:07.055000
	Edit pad (rev 1472)		greg	cv412	XVal Session 51	1	XVal Session 51-Typing - Text-1		2012-07-14 10:23:07.412000
	Edit pad (rev 1473)		Capucine	cv402	XVal Session 51	1	XVal Session 51-Typing - Text-1		2012-07-14 10:23:07.689000
	Edit pad (rev 1474)		Bob	cv404	XVal Session 51	1	XVal Session 51-Typing - Text-1		2012-07-14 10:23:07.848000
	Edit pad (rev 1475)		greg	cv412	XVal Session 51	1	XVal Session 51-Typing - Text-1		2012-07-14 10:23:07.929000
	Edit pad (rev 1476)		Capucine	cv402	XVal Session 51	1	XVal Session 51-Typing - Text-1		2012-07-14 10:23:08.213000
	Edit pad (rev 1477)		Bob	cv404	XVal Session 51	1	XVal Session 51-Typing - Text-1		2012-07-14 10:23:08.346000
	Edit pad (rev 1478)		greg	cv412	XVal Session 51	1	XVal Session 51-Typing - Text-1		2012-07-14 10:23:08.439000
	Edit pad (rev 1479)		Capucine	cv402	XVal Session 51	1	XVal Session 51-Typing - Text-1		2012-07-14 10:23:08.721000
	Edit pad (rev 1480)		Bob	cv404	XVal Session 51	1	XVal Session 51-Typing - Text-1		2012-07-14 10:23:08.846000
	Edit pad (rev 1481)		greg	cv412	XVal Session 51	1	XVal Session 51-Typing - Text-1		2012-07-14 10:23:08.939000
	Edit pad (rev 1482)		Rose	cv408	XVal Session 51	1	XVal Session 51-Typing - Text-1		2012-07-14 10:23:09.182000
	Edit pad (rev 1483)		Bob	cv404	XVal Session 51	1	XVal Session 51-Typing - Text-1		2012-07-14 10:23:09.347000
	Edit pad (rev 1484)		greg	cv412	XVal Session 51	1	XVal Session 51-Typing - Text-1		2012-07-14 10:23:09.439000
	Edit pad (rev 1485)		Capucine	cv402	XVal Session 51	1	XVal Session 51-Typing - Text-1		2012-07-14 10:23:09.448000
	Edit pad (rev 1486)		Bob	cv404	XVal Session 51	1	XVal Session 51-Typing - Text-1		2012-07-14 10:23:09.850000
	Edit pad (rev 1487)		Capucine	cv402	XVal Session 51	1	XVal Session 51-Typing - Text-1		2012-07-14 10:23:09.945000
	Edit pad (rev 1488)		greg	cv412	XVal Session 51	1	XVal Session 51-Typing - Text-1		2012-07-14 10:23:10.153000
	Edit pad (rev 1489)		Capucine	cv402	XVal Session 51	1	XVal Session 51-Typing - Text-1		2012-07-14 10:23:10.456000
	Edit pad (rev 1490)		greg	cv412	XVal Session 51	1	XVal Session 51-Typing - Text-1		2012-07-14 10:23:10.657000
	Edit pad (rev 1491)		greg	cv412	XVal Session 51	1	XVal Session 51-Typing - Text-1		2012-07-14 10:23:11.255000
	Edit pad (rev 1492)		Bob	cv404	XVal Session 51	1	XVal Session 51-Typing - Text-1		2012-07-14 10:23:11.428000
	Edit pad (rev 1493)		greg	cv412	XVal Session 51	1	XVal Session 51-Typing - Text-1		2012-07-14 10:23:11.835000
	Edit pad (rev 1494)		Bob	cv404	XVal Session 51	1	XVal Session 51-Typing - Text-1		2012-07-14 10:23:11.928000
	Edit pad (rev 1495)		Bob	cv404	XVal Session 51	1	XVal Session 51-Typing - Text-1		2012-07-14 10:23:12.429000
	Edit pad (rev 1496)		greg	cv412	XVal Session 51	1	XVal Session 51-Typing - Text-1		2012-07-14 10:23:12.537000
	Edit pad (rev 1497)		Capucine	cv402	XVal Session 51	1	XVal Session 51-Typing - Text-1		2012-07-14 10:23:12.741000
	Edit pad (rev 1498)		Bob	cv404	XVal Session 51	1	XVal Session 51-Typing - Text-1		2012-07-14 10:23:12.929000
	Edit pad (rev 1499)		greg	cv412	XVal Session 51	1	XVal Session 51-Typing - Text-1		2012-07-14 10:23:13.044000
	Edit pad (rev 1500)		Rose	cv408	XVal Session 51	1	XVal Session 51-Typing - Text-1		2012-07-14 10:23:13.314000
	Edit pad (rev 1501)		Bob	cv404	XVal Session 51	1	XVal Session 51-Typing - Text-1		2012-07-14 10:23:13.428000
	Edit pad (rev 1502)		Rose	cv408	XVal Session 51	1	XVal Session 51-Typing - Text-1		2012-07-14 10:23:13.827000
	Edit pad (rev 1503)		Bob	cv404	XVal Session 51	1	XVal Session 51-Typing - Text-1		2012-07-14 10:23:13.928000
	Edit pad (rev 1504)		greg	cv412	XVal Session 51	1	XVal Session 51-Typing - Text-1		2012-07-14 10:23:14.036000
	Edit pad (rev 1505)		Rose	cv408	XVal Session 51	1	XVal Session 51-Typing - Text-1		2012-07-14 10:23:14.363000
	Edit pad (rev 1506)		Bob	cv404	XVal Session 51	1	XVal Session 51-Typing - Text-1		2012-07-14 10:23:14.427000
	Edit pad (rev 1507)		greg	cv412	XVal Session 51	1	XVal Session 51-Typing - Text-1		2012-07-14 10:23:14.557000
	Edit pad (rev 1508)		greg	cv412	XVal Session 51	1	XVal Session 51-Typing - Text-1		2012-07-14 10:23:15.053000
	Edit pad (rev 1509)		Rose	cv408	XVal Session 51	1	XVal Session 51-Typing - Text-1		2012-07-14 10:23:15.159000
	Edit pad (rev 1510)		Bob	cv404	XVal Session 51	1	XVal Session 51-Typing - Text-1		2012-07-14 10:23:15.205000
	Edit pad (rev 1511)		Capucine	cv402	XVal Session 51	1	XVal Session 51-Typing - Text-1		2012-07-14 10:23:15.429000
	Edit pad (rev 1512)		greg	cv412	XVal Session 51	1	XVal Session 51-Typing - Text-1		2012-07-14 10:23:15.551000
	Edit pad (rev 1513)		Bob	cv404	XVal Session 51	1	XVal Session 51-Typing - Text-1		2012-07-14 10:23:15.704000
	Edit pad (rev 1514)		Capucine	cv402	XVal Session 51	1	XVal Session 51-Typing - Text-1		2012-07-14 10:23:15.937000
	Edit pad (rev 1515)		greg	cv412	XVal Session 51	1	XVal Session 51-Typing - Text-1		2012-07-14 10:23:16.048000
	Edit pad (rev 1516)		Rose	cv408	XVal Session 51	1	XVal Session 51-Typing - Text-1		2012-07-14 10:23:16.149000
	Edit pad (rev 1517)		Bob	cv404	XVal Session 51	1	XVal Session 51-Typing - Text-1		2012-07-14 10:23:16.270000
	Edit pad (rev 1518)		greg	cv412	XVal Session 51	1	XVal Session 51-Typing - Text-1		2012-07-14 10:23:16.577000
	Edit pad (rev 1519)		Rose	cv408	XVal Session 51	1	XVal Session 51-Typing - Text-1		2012-07-14 10:23:16.657000
	Edit pad (rev 1520)		Bob	cv404	XVal Session 51	1	XVal Session 51-Typing - Text-1		2012-07-14 10:23:16.708000
	Edit pad (rev 1521)		Capucine	cv402	XVal Session 51	1	XVal Session 51-Typing - Text-1		2012-07-14 10:23:17.031000
	Edit pad (rev 1522)		Rose	cv408	XVal Session 51	1	XVal Session 51-Typing - Text-1		2012-07-14 10:23:17.197000
	Edit pad (rev 1523)		Bob	cv404	XVal Session 51	1	XVal Session 51-Typing - Text-1		2012-07-14 10:23:17.209000
	Edit pad (rev 1524)		greg	cv412	XVal Session 51	1	XVal Session 51-Typing - Text-1		2012-07-14 10:23:17.272000
	Edit pad (rev 1525)		Capucine	cv402	XVal Session 51	1	XVal Session 51-Typing - Text-1		2012-07-14 10:23:17.520000
	Edit pad (rev 1526)		Bob	cv404	XVal Session 51	1	XVal Session 51-Typing - Text-1		2012-07-14 10:23:17.711000
	Edit pad (rev 1527)		Rose	cv408	XVal Session 51	1	XVal Session 51-Typing - Text-1		2012-07-14 10:23:17.893000
	Edit pad (rev 1528)		Capucine	cv402	XVal Session 51	1	XVal Session 51-Typing - Text-1		2012-07-14 10:23:18.015000
	Edit pad (rev 1529)		greg	cv412	XVal Session 51	1	XVal Session 51-Typing - Text-1		2012-07-14 10:23:18.093000
	Edit pad (rev 1530)		Bob	cv404	XVal Session 51	1	XVal Session 51-Typing - Text-1		2012-07-14 10:23:18.212000
	Edit pad (rev 1531)		Capucine	cv402	XVal Session 51	1	XVal Session 51-Typing - Text-1		2012-07-14 10:23:18.515000
	Edit pad (rev 1532)		Rose	cv408	XVal Session 51	1	XVal Session 51-Typing - Text-1		2012-07-14 10:23:18.556000
	Edit pad (rev 1533)		greg	cv412	XVal Session 51	1	XVal Session 51-Typing - Text-1		2012-07-14 10:23:18.711000
	Edit pad (rev 1534)		Bob	cv404	XVal Session 51	1	XVal Session 51-Typing - Text-1		2012-07-14 10:23:18.713000
	Edit pad (rev 1535)		Capucine	cv402	XVal Session 51	1	XVal Session 51-Typing - Text-1		2012-07-14 10:23:19.022000
	Edit pad (rev 1536)		greg	cv412	XVal Session 51	1	XVal Session 51-Typing - Text-1		2012-07-14 10:23:19.222000
	Edit pad (rev 1537)		Capucine	cv402	XVal Session 51	1	XVal Session 51-Typing - Text-1		2012-07-14 10:23:19.616000
	Edit pad (rev 1538)		Bob	cv404	XVal Session 51	1	XVal Session 51-Typing - Text-1		2012-07-14 10:23:19.726000
	Edit pad (rev 1539)		greg	cv412	XVal Session 51	1	XVal Session 51-Typing - Text-1		2012-07-14 10:23:19.729000
	Edit pad (rev 1540)		Capucine	cv402	XVal Session 51	1	XVal Session 51-Typing - Text-1		2012-07-14 10:23:20.122000
	Edit pad (rev 1541)		Bob	cv404	XVal Session 51	1	XVal Session 51-Typing - Text-1		2012-07-14 10:23:20.257000
	Edit pad (rev 1542)		Capucine	cv402	XVal Session 51	1	XVal Session 51-Typing - Text-1		2012-07-14 10:23:20.627000
	Edit pad (rev 1543)		greg	cv412	XVal Session 51	1	XVal Session 51-Typing - Text-1		2012-07-14 10:23:20.669000
	Edit pad (rev 1544)		Bob	cv404	XVal Session 51	1	XVal Session 51-Typing - Text-1		2012-07-14 10:23:20.936000
	Edit pad (rev 1545)		Capucine	cv402	XVal Session 51	1	XVal Session 51-Typing - Text-1		2012-07-14 10:23:21.125000
	Edit pad (rev 1546)		greg	cv412	XVal Session 51	1	XVal Session 51-Typing - Text-1		2012-07-14 10:23:21.176000
	Edit pad (rev 1547)		Bob	cv404	XVal Session 51	1	XVal Session 51-Typing - Text-1		2012-07-14 10:23:21.437000
	Edit pad (rev 1548)		Capucine	cv402	XVal Session 51	1	XVal Session 51-Typing - Text-1		2012-07-14 10:23:21.624000
	Edit pad (rev 1549)		greg	cv412	XVal Session 51	1	XVal Session 51-Typing - Text-1		2012-07-14 10:23:21.674000
	Edit pad (rev 1550)		Bob	cv404	XVal Session 51	1	XVal Session 51-Typing - Text-1		2012-07-14 10:23:21.940000
	Edit pad (rev 1551)		Capucine	cv402	XVal Session 51	1	XVal Session 51-Typing - Text-1		2012-07-14 10:23:22.125000
	Edit pad (rev 1552)		greg	cv412	XVal Session 51	1	XVal Session 51-Typing - Text-1		2012-07-14 10:23:22.173000
	Edit pad (rev 1553)		Bob	cv404	XVal Session 51	1	XVal Session 51-Typing - Text-1		2012-07-14 10:23:22.439000
	Edit pad (rev 1554)		Capucine	cv402	XVal Session 51	1	XVal Session 51-Typing - Text-1		2012-07-14 10:23:22.625000
	Edit pad (rev 1555)		greg	cv412	XVal Session 51	1	XVal Session 51-Typing - Text-1		2012-07-14 10:23:22.747000
	Edit pad (rev 1556)		Bob	cv404	XVal Session 51	1	XVal Session 51-Typing - Text-1		2012-07-14 10:23:22.937000
	Edit pad (rev 1557)		Capucine	cv402	XVal Session 51	1	XVal Session 51-Typing - Text-1		2012-07-14 10:23:23.126000
	Edit pad (rev 1558)		greg	cv412	XVal Session 51	1	XVal Session 51-Typing - Text-1		2012-07-14 10:23:23.253000
	Edit pad (rev 1559)		Capucine	cv402	XVal Session 51	1	XVal Session 51-Typing - Text-1		2012-07-14 10:23:23.627000
	Edit pad (rev 1560)		Rose	cv408	XVal Session 51	1	XVal Session 51-Typing - Text-1		2012-07-14 10:23:23.686000
	Edit pad (rev 1561)		greg	cv412	XVal Session 51	1	XVal Session 51-Typing - Text-1		2012-07-14 10:23:23.959000
	Edit pad (rev 1562)		Capucine	cv402	XVal Session 51	1	XVal Session 51-Typing - Text-1		2012-07-14 10:23:24.125000
	Edit pad (rev 1563)		greg	cv412	XVal Session 51	1	XVal Session 51-Typing - Text-1		2012-07-14 10:23:24.469000
	Edit pad (rev 1564)		Bob	cv404	XVal Session 51	1	XVal Session 51-Typing - Text-1		2012-07-14 10:23:24.534000
	Edit pad (rev 1565)		Capucine	cv402	XVal Session 51	1	XVal Session 51-Typing - Text-1		2012-07-14 10:23:24.634000
	Edit pad (rev 1566)		greg	cv412	XVal Session 51	1	XVal Session 51-Typing - Text-1		2012-07-14 10:23:24.979000
	Edit pad (rev 1567)		Bob	cv404	XVal Session 51	1	XVal Session 51-Typing - Text-1		2012-07-14 10:23:25.035000
	Edit pad (rev 1568)		Capucine	cv402	XVal Session 51	1	XVal Session 51-Typing - Text-1		2012-07-14 10:23:25.141000
	Edit pad (rev 1569)		greg	cv412	XVal Session 51	1	XVal Session 51-Typing - Text-1		2012-07-14 10:23:25.486000
	Edit pad (rev 1570)		Bob	cv404	XVal Session 51	1	XVal Session 51-Typing - Text-1		2012-07-14 10:23:25.535000
	Edit pad (rev 1571)		Capucine	cv402	XVal Session 51	1	XVal Session 51-Typing - Text-1		2012-07-14 10:23:25.642000
	Edit pad (rev 1572)		Rose	cv408	XVal Session 51	1	XVal Session 51-Typing - Text-1		2012-07-14 10:23:25.781000
	Edit pad (rev 1573)		greg	cv412	XVal Session 51	1	XVal Session 51-Typing - Text-1		2012-07-14 10:23:25.987000
	Edit pad (rev 1574)		Bob	cv404	XVal Session 51	1	XVal Session 51-Typing - Text-1		2012-07-14 10:23:26.035000
	Edit pad (rev 1575)		Capucine	cv402	XVal Session 51	1	XVal Session 51-Typing - Text-1		2012-07-14 10:23:26.141000
	Edit pad (rev 1576)		Rose	cv408	XVal Session 51	1	XVal Session 51-Typing - Text-1		2012-07-14 10:23:26.283000
	Edit pad (rev 1577)		greg	cv412	XVal Session 51	1	XVal Session 51-Typing - Text-1		2012-07-14 10:23:26.487000
	Edit pad (rev 1578)		Capucine	cv402	XVal Session 51	1	XVal Session 51-Typing - Text-1		2012-07-14 10:23:26.640000
	Edit pad (rev 1579)		Rose	cv408	XVal Session 51	1	XVal Session 51-Typing - Text-1		2012-07-14 10:23:26.783000
	Edit pad (rev 1580)		greg	cv412	XVal Session 51	1	XVal Session 51-Typing - Text-1		2012-07-14 10:23:27.001000
	Edit pad (rev 1581)		Capucine	cv402	XVal Session 51	1	XVal Session 51-Typing - Text-1		2012-07-14 10:23:27.145000
	Edit pad (rev 1582)		Rose	cv408	XVal Session 51	1	XVal Session 51-Typing - Text-1		2012-07-14 10:23:27.284000
	Edit pad (rev 1583)		greg	cv412	XVal Session 51	1	XVal Session 51-Typing - Text-1		2012-07-14 10:23:27.518000
	Edit pad (rev 1584)		Rose	cv408	XVal Session 51	1	XVal Session 51-Typing - Text-1		2012-07-14 10:23:27.785000
	Edit pad (rev 1585)		greg	cv412	XVal Session 51	1	XVal Session 51-Typing - Text-1		2012-07-14 10:23:28.029000
	Edit pad (rev 1586)		Bob	cv404	XVal Session 51	1	XVal Session 51-Typing - Text-1		2012-07-14 10:23:28.045000
	Edit pad (rev 1587)		Rose	cv408	XVal Session 51	1	XVal Session 51-Typing - Text-1		2012-07-14 10:23:28.292000
	Edit pad (rev 1588)		Capucine	cv402	XVal Session 51	1	XVal Session 51-Typing - Text-1		2012-07-14 10:23:28.403000
	Edit pad (rev 1589)		greg	cv412	XVal Session 51	1	XVal Session 51-Typing - Text-1		2012-07-14 10:23:28.537000
	Edit pad (rev 1590)		Bob	cv404	XVal Session 51	1	XVal Session 51-Typing - Text-1		2012-07-14 10:23:28.556000
	Edit pad (rev 1591)		Capucine	cv402	XVal Session 51	1	XVal Session 51-Typing - Text-1		2012-07-14 10:23:28.954000
	Edit pad (rev 1592)		Bob	cv404	XVal Session 51	1	XVal Session 51-Typing - Text-1		2012-07-14 10:23:29.061000
	Edit pad (rev 1593)		greg	cv412	XVal Session 51	1	XVal Session 51-Typing - Text-1		2012-07-14 10:23:29.156000
	Edit pad (rev 1594)		Capucine	cv402	XVal Session 51	1	XVal Session 51-Typing - Text-1		2012-07-14 10:23:29.492000
	Edit pad (rev 1595)		Bob	cv404	XVal Session 51	1	XVal Session 51-Typing - Text-1		2012-07-14 10:23:29.560000
	Edit pad (rev 1596)		Capucine	cv402	XVal Session 51	1	XVal Session 51-Typing - Text-1		2012-07-14 10:23:29.993000
	Edit pad (rev 1597)		greg	cv412	XVal Session 51	1	XVal Session 51-Typing - Text-1		2012-07-14 10:23:30.166000
	Edit pad (rev 1598)		Rose	cv408	XVal Session 51	1	XVal Session 51-Typing - Text-1		2012-07-14 10:23:30.459000
	Edit pad (rev 1599)		Capucine	cv402	XVal Session 51	1	XVal Session 51-Typing - Text-1		2012-07-14 10:23:30.500000
	Edit pad (rev 1600)		Bob	cv404	XVal Session 51	1	XVal Session 51-Typing - Text-1		2012-07-14 10:23:30.564000
	Edit pad (rev 1601)		Rose	cv408	XVal Session 51	1	XVal Session 51-Typing - Text-1		2012-07-14 10:23:30.970000
	Edit pad (rev 1602)		Capucine	cv402	XVal Session 51	1	XVal Session 51-Typing - Text-1		2012-07-14 10:23:31
	Edit pad (rev 1603)		greg	cv412	XVal Session 51	1	XVal Session 51-Typing - Text-1		2012-07-14 10:23:31.045000
	Edit pad (rev 1604)		Rose	cv408	XVal Session 51	1	XVal Session 51-Typing - Text-1		2012-07-14 10:23:31.467000
	Edit pad (rev 1605)		greg	cv412	XVal Session 51	1	XVal Session 51-Typing - Text-1		2012-07-14 10:23:31.544000
	Edit pad (rev 1606)		Capucine	cv402	XVal Session 51	1	XVal Session 51-Typing - Text-1		2012-07-14 10:23:31.756000
	Edit pad (rev 1607)		Bob	cv404	XVal Session 51	1	XVal Session 51-Typing - Text-1		2012-07-14 10:23:32.011000
	Edit pad (rev 1608)		greg	cv412	XVal Session 51	1	XVal Session 51-Typing - Text-1		2012-07-14 10:23:32.055000
	Edit pad (rev 1609)		Capucine	cv402	XVal Session 51	1	XVal Session 51-Typing - Text-1		2012-07-14 10:23:32.265000
	Edit pad (rev 1610)		Bob	cv404	XVal Session 51	1	XVal Session 51-Typing - Text-1		2012-07-14 10:23:32.503000
	Edit pad (rev 1611)		greg	cv412	XVal Session 51	1	XVal Session 51-Typing - Text-1		2012-07-14 10:23:32.558000
	Edit pad (rev 1612)		Capucine	cv402	XVal Session 51	1	XVal Session 51-Typing - Text-1		2012-07-14 10:23:32.766000
	Edit pad (rev 1613)		Bob	cv404	XVal Session 51	1	XVal Session 51-Typing - Text-1		2012-07-14 10:23:33.003000
	Edit pad (rev 1614)		greg	cv412	XVal Session 51	1	XVal Session 51-Typing - Text-1		2012-07-14 10:23:33.064000
	Edit pad (rev 1615)		Capucine	cv402	XVal Session 51	1	XVal Session 51-Typing - Text-1		2012-07-14 10:23:33.266000
	Edit pad (rev 1616)		Bob	cv404	XVal Session 51	1	XVal Session 51-Typing - Text-1		2012-07-14 10:23:33.504000
	Edit pad (rev 1617)		greg	cv412	XVal Session 51	1	XVal Session 51-Typing - Text-1		2012-07-14 10:23:33.566000
	Edit pad (rev 1618)		Capucine	cv402	XVal Session 51	1	XVal Session 51-Typing - Text-1		2012-07-14 10:23:33.765000
29737	Load Instructions			cv240	XVal Session 51	1	XVal Session 51-Typing - Numbers-1	192.54.222.11	2012-07-14 10:23:34
29738	Load Instructions			cv243	XVal Session 51	1	XVal Session 51-Typing - Numbers-1	18.111.54.166	2012-07-14 10:23:34
29739	Load Instructions			cv242	XVal Session 51	1	XVal Session 51-Typing - Numbers-1	192.54.222.11	2012-07-14 10:23:34
29740	Load Instructions			cv241	XVal Session 51	1	XVal Session 51-Typing - Numbers-1	192.54.222.11	2012-07-14 10:23:34
	Edit pad (rev 1619)		Bob	cv404	XVal Session 51	1	XVal Session 51-Typing - Text-1		2012-07-14 10:23:34.003000
	Edit pad (rev 1620)		greg	cv412	XVal Session 51	1	XVal Session 51-Typing - Text-1		2012-07-14 10:23:34.100000
	Edit pad (rev 1621)		Capucine	cv402	XVal Session 51	1	XVal Session 51-Typing - Text-1		2012-07-14 10:23:34.271000
	Edit pad (rev 1622)		Rose	cv408	XVal Session 51	1	XVal Session 51-Typing - Text-1		2012-07-14 10:23:34.454000
	Edit pad (rev 1623)		Bob	cv404	XVal Session 51	1	XVal Session 51-Typing - Text-1		2012-07-14 10:23:34.503000
29746	Load Workspace			cv243	XVal Session 51	1	XVal Session 51-Typing - Numbers-1	18.111.54.166	2012-07-14 10:24:04
29747	Load Workspace			cv242	XVal Session 51	1	XVal Session 51-Typing - Numbers-1	192.54.222.11	2012-07-14 10:24:04
29748	Load Workspace			cv241	XVal Session 51	1	XVal Session 51-Typing - Numbers-1	192.54.222.11	2012-07-14 10:24:04
29749	Load Workspace			cv240	XVal Session 51	1	XVal Session 51-Typing - Numbers-1	192.54.222.11	2012-07-14 10:24:04
	Edit pad (rev 0)		Rose	cv408	XVal Session 51	1	XVal Session 51-Typing - Numbers-1		2012-07-14 10:24:12.987000
	Edit pad (rev 1)		Rose	cv408	XVal Session 51	1	XVal Session 51-Typing - Numbers-1		2012-07-14 10:24:13.483000
	Edit pad (rev 2)		Rose	cv408	XVal Session 51	1	XVal Session 51-Typing - Numbers-1		2012-07-14 10:24:13.988000
	Edit pad (rev 3)		Rose	cv408	XVal Session 51	1	XVal Session 51-Typing - Numbers-1		2012-07-14 10:24:15.104000
	Edit pad (rev 4)		Rose	cv408	XVal Session 51	1	XVal Session 51-Typing - Numbers-1		2012-07-14 10:24:15.616000
	Chat	i'll start in middle	Capucine	cv402	XVal Session 51	1	XVal Session 51-Typing - Numbers-1		2012-07-14 10:24:15.982000
	Edit pad (rev 5)		Rose	cv408	XVal Session 51	1	XVal Session 51-Typing - Numbers-1		2012-07-14 10:24:18.673000
	Edit pad (rev 6)		Rose	cv408	XVal Session 51	1	XVal Session 51-Typing - Numbers-1		2012-07-14 10:24:19.172000
	Edit pad (rev 7)		Rose	cv408	XVal Session 51	1	XVal Session 51-Typing - Numbers-1		2012-07-14 10:24:19.673000
	Edit pad (rev 8)		Rose	cv408	XVal Session 51	1	XVal Session 51-Typing - Numbers-1		2012-07-14 10:24:20.173000
	Edit pad (rev 9)		Rose	cv408	XVal Session 51	1	XVal Session 51-Typing - Numbers-1		2012-07-14 10:24:20.673000
	Edit pad (rev 10)		Capucine	cv402	XVal Session 51	1	XVal Session 51-Typing - Numbers-1		2012-07-14 10:24:21.009000
	Edit pad (rev 11)		Capucine	cv402	XVal Session 51	1	XVal Session 51-Typing - Numbers-1		2012-07-14 10:24:22.262000
	Edit pad (rev 12)		Capucine	cv402	XVal Session 51	1	XVal Session 51-Typing - Numbers-1		2012-07-14 10:24:22.765000
	Edit pad (rev 13)		Capucine	cv402	XVal Session 51	1	XVal Session 51-Typing - Numbers-1		2012-07-14 10:24:23.267000
	Edit pad (rev 14)		Capucine	cv402	XVal Session 51	1	XVal Session 51-Typing - Numbers-1		2012-07-14 10:24:23.769000
	Edit pad (rev 15)		Capucine	cv402	XVal Session 51	1	XVal Session 51-Typing - Numbers-1		2012-07-14 10:24:24.269000
	Chat	i ''ll do first	Bob	cv404	XVal Session 51	1	XVal Session 51-Typing - Numbers-1		2012-07-14 10:24:24.731000
	Edit pad (rev 16)		Capucine	cv402	XVal Session 51	1	XVal Session 51-Typing - Numbers-1		2012-07-14 10:24:24.780000
	Edit pad (rev 17)		Capucine	cv402	XVal Session 51	1	XVal Session 51-Typing - Numbers-1		2012-07-14 10:24:25.281000
	Edit pad (rev 18)		Capucine	cv402	XVal Session 51	1	XVal Session 51-Typing - Numbers-1		2012-07-14 10:24:25.781000
	Edit pad (rev 19)		Capucine	cv402	XVal Session 51	1	XVal Session 51-Typing - Numbers-1		2012-07-14 10:24:26.296000
	Edit pad (rev 20)		Capucine	cv402	XVal Session 51	1	XVal Session 51-Typing - Numbers-1		2012-07-14 10:24:27.303000
	Edit pad (rev 21)		Capucine	cv402	XVal Session 51	1	XVal Session 51-Typing - Numbers-1		2012-07-14 10:24:27.812000
	Edit pad (rev 22)		Capucine	cv402	XVal Session 51	1	XVal Session 51-Typing - Numbers-1		2012-07-14 10:24:28.321000
	Edit pad (rev 23)		Capucine	cv402	XVal Session 51	1	XVal Session 51-Typing - Numbers-1		2012-07-14 10:24:28.829000
	Edit pad (rev 24)		Capucine	cv402	XVal Session 51	1	XVal Session 51-Typing - Numbers-1		2012-07-14 10:24:29.328000
	Edit pad (rev 25)		Bob	cv404	XVal Session 51	1	XVal Session 51-Typing - Numbers-1		2012-07-14 10:24:29.776000
	Edit pad (rev 26)		Capucine	cv402	XVal Session 51	1	XVal Session 51-Typing - Numbers-1		2012-07-14 10:24:30.141000
	Edit pad (rev 27)		Bob	cv404	XVal Session 51	1	XVal Session 51-Typing - Numbers-1		2012-07-14 10:24:30.274000
	Edit pad (rev 28)		Capucine	cv402	XVal Session 51	1	XVal Session 51-Typing - Numbers-1		2012-07-14 10:24:30.643000
	Edit pad (rev 29)		Bob	cv404	XVal Session 51	1	XVal Session 51-Typing - Numbers-1		2012-07-14 10:24:30.944000
	Edit pad (rev 30)		Capucine	cv402	XVal Session 51	1	XVal Session 51-Typing - Numbers-1		2012-07-14 10:24:31.162000
	Edit pad (rev 31)		Bob	cv404	XVal Session 51	1	XVal Session 51-Typing - Numbers-1		2012-07-14 10:24:31.450000
	Edit pad (rev 32)		Capucine	cv402	XVal Session 51	1	XVal Session 51-Typing - Numbers-1		2012-07-14 10:24:31.650000
	Edit pad (rev 33)		Bob	cv404	XVal Session 51	1	XVal Session 51-Typing - Numbers-1		2012-07-14 10:24:31.950000
	Edit pad (rev 34)		Capucine	cv402	XVal Session 51	1	XVal Session 51-Typing - Numbers-1		2012-07-14 10:24:32.155000
	Edit pad (rev 35)		Bob	cv404	XVal Session 51	1	XVal Session 51-Typing - Numbers-1		2012-07-14 10:24:32.613000
	Edit pad (rev 36)		Capucine	cv402	XVal Session 51	1	XVal Session 51-Typing - Numbers-1		2012-07-14 10:24:32.658000
	Edit pad (rev 37)		Bob	cv404	XVal Session 51	1	XVal Session 51-Typing - Numbers-1		2012-07-14 10:24:33.114000
	Edit pad (rev 38)		Capucine	cv402	XVal Session 51	1	XVal Session 51-Typing - Numbers-1		2012-07-14 10:24:33.157000
	Edit pad (rev 39)		Bob	cv404	XVal Session 51	1	XVal Session 51-Typing - Numbers-1		2012-07-14 10:24:33.613000
	Edit pad (rev 40)		Capucine	cv402	XVal Session 51	1	XVal Session 51-Typing - Numbers-1		2012-07-14 10:24:34.051000
	Edit pad (rev 41)		Capucine	cv402	XVal Session 51	1	XVal Session 51-Typing - Numbers-1		2012-07-14 10:24:34.579000
	Edit pad (rev 42)		Capucine	cv402	XVal Session 51	1	XVal Session 51-Typing - Numbers-1		2012-07-14 10:24:35.080000
	Edit pad (rev 43)		Capucine	cv402	XVal Session 51	1	XVal Session 51-Typing - Numbers-1		2012-07-14 10:24:35.582000
	Edit pad (rev 44)		Bob	cv404	XVal Session 51	1	XVal Session 51-Typing - Numbers-1		2012-07-14 10:24:36.318000
	Edit pad (rev 45)		Capucine	cv402	XVal Session 51	1	XVal Session 51-Typing - Numbers-1		2012-07-14 10:24:36.328000
	Edit pad (rev 46)		Capucine	cv402	XVal Session 51	1	XVal Session 51-Typing - Numbers-1		2012-07-14 10:24:36.827000
	Edit pad (rev 47)		Capucine	cv402	XVal Session 51	1	XVal Session 51-Typing - Numbers-1		2012-07-14 10:24:37.328000
	Edit pad (rev 48)		Rose	cv408	XVal Session 51	1	XVal Session 51-Typing - Numbers-1		2012-07-14 10:24:37.917000
	Edit pad (rev 49)		Bob	cv404	XVal Session 51	1	XVal Session 51-Typing - Numbers-1		2012-07-14 10:24:38.597000
	Edit pad (rev 50)		Capucine	cv402	XVal Session 51	1	XVal Session 51-Typing - Numbers-1		2012-07-14 10:24:38.624000
	Edit pad (rev 51)		Rose	cv408	XVal Session 51	1	XVal Session 51-Typing - Numbers-1		2012-07-14 10:24:38.809000
	Edit pad (rev 52)		Bob	cv404	XVal Session 51	1	XVal Session 51-Typing - Numbers-1		2012-07-14 10:24:39.097000
	Edit pad (rev 53)		Capucine	cv402	XVal Session 51	1	XVal Session 51-Typing - Numbers-1		2012-07-14 10:24:39.429000
	Edit pad (rev 54)		Bob	cv404	XVal Session 51	1	XVal Session 51-Typing - Numbers-1		2012-07-14 10:24:39.595000
	Edit pad (rev 55)		Rose	cv408	XVal Session 51	1	XVal Session 51-Typing - Numbers-1		2012-07-14 10:24:39.683000
	Edit pad (rev 56)		Capucine	cv402	XVal Session 51	1	XVal Session 51-Typing - Numbers-1		2012-07-14 10:24:39.937000
	Edit pad (rev 57)		Capucine	cv402	XVal Session 51	1	XVal Session 51-Typing - Numbers-1		2012-07-14 10:24:40.632000
	Edit pad (rev 58)		Bob	cv404	XVal Session 51	1	XVal Session 51-Typing - Numbers-1		2012-07-14 10:24:40.851000
	Edit pad (rev 59)		Bob	cv404	XVal Session 51	1	XVal Session 51-Typing - Numbers-1		2012-07-14 10:24:41.352000
	Edit pad (rev 60)		Capucine	cv402	XVal Session 51	1	XVal Session 51-Typing - Numbers-1		2012-07-14 10:24:41.789000
	Edit pad (rev 61)		Bob	cv404	XVal Session 51	1	XVal Session 51-Typing - Numbers-1		2012-07-14 10:24:41.850000
	Edit pad (rev 62)		Capucine	cv402	XVal Session 51	1	XVal Session 51-Typing - Numbers-1		2012-07-14 10:24:42.297000
	Edit pad (rev 63)		Bob	cv404	XVal Session 51	1	XVal Session 51-Typing - Numbers-1		2012-07-14 10:24:42.350000
	Edit pad (rev 64)		Capucine	cv402	XVal Session 51	1	XVal Session 51-Typing - Numbers-1		2012-07-14 10:24:42.796000
	Edit pad (rev 65)		Bob	cv404	XVal Session 51	1	XVal Session 51-Typing - Numbers-1		2012-07-14 10:24:42.894000
	Edit pad (rev 66)		Capucine	cv402	XVal Session 51	1	XVal Session 51-Typing - Numbers-1		2012-07-14 10:24:43.353000
	Edit pad (rev 67)		Bob	cv404	XVal Session 51	1	XVal Session 51-Typing - Numbers-1		2012-07-14 10:24:43.406000
	Edit pad (rev 68)		Capucine	cv402	XVal Session 51	1	XVal Session 51-Typing - Numbers-1		2012-07-14 10:24:43.888000
	Edit pad (rev 69)		Bob	cv404	XVal Session 51	1	XVal Session 51-Typing - Numbers-1		2012-07-14 10:24:43.908000
	Edit pad (rev 70)		Capucine	cv402	XVal Session 51	1	XVal Session 51-Typing - Numbers-1		2012-07-14 10:24:44.393000
	Edit pad (rev 71)		Capucine	cv402	XVal Session 51	1	XVal Session 51-Typing - Numbers-1		2012-07-14 10:24:44.896000
	Edit pad (rev 72)		Capucine	cv402	XVal Session 51	1	XVal Session 51-Typing - Numbers-1		2012-07-14 10:24:45.407000
	Edit pad (rev 73)		Bob	cv404	XVal Session 51	1	XVal Session 51-Typing - Numbers-1		2012-07-14 10:24:45.731000
	Edit pad (rev 74)		Capucine	cv402	XVal Session 51	1	XVal Session 51-Typing - Numbers-1		2012-07-14 10:24:45.911000
	Edit pad (rev 75)		Bob	cv404	XVal Session 51	1	XVal Session 51-Typing - Numbers-1		2012-07-14 10:24:46.195000
	Edit pad (rev 76)		Rose	cv408	XVal Session 51	1	XVal Session 51-Typing - Numbers-1		2012-07-14 10:24:46.368000
	Edit pad (rev 77)		Capucine	cv402	XVal Session 51	1	XVal Session 51-Typing - Numbers-1		2012-07-14 10:24:46.406000
	Edit pad (rev 78)		Bob	cv404	XVal Session 51	1	XVal Session 51-Typing - Numbers-1		2012-07-14 10:24:46.694000
	Edit pad (rev 79)		Capucine	cv402	XVal Session 51	1	XVal Session 51-Typing - Numbers-1		2012-07-14 10:24:46.907000
	Edit pad (rev 80)		Capucine	cv402	XVal Session 51	1	XVal Session 51-Typing - Numbers-1		2012-07-14 10:24:47.407000
	Edit pad (rev 81)		Bob	cv404	XVal Session 51	1	XVal Session 51-Typing - Numbers-1		2012-07-14 10:24:47.682000
	Edit pad (rev 82)		Capucine	cv402	XVal Session 51	1	XVal Session 51-Typing - Numbers-1		2012-07-14 10:24:47.908000
	Edit pad (rev 83)		Bob	cv404	XVal Session 51	1	XVal Session 51-Typing - Numbers-1		2012-07-14 10:24:48.183000
	Edit pad (rev 84)		Capucine	cv402	XVal Session 51	1	XVal Session 51-Typing - Numbers-1		2012-07-14 10:24:48.414000
	Edit pad (rev 85)		Bob	cv404	XVal Session 51	1	XVal Session 51-Typing - Numbers-1		2012-07-14 10:24:48.683000
	Edit pad (rev 86)		Bob	cv404	XVal Session 51	1	XVal Session 51-Typing - Numbers-1		2012-07-14 10:24:50.018000
	Edit pad (rev 87)		Capucine	cv402	XVal Session 51	1	XVal Session 51-Typing - Numbers-1		2012-07-14 10:24:50.095000
	Edit pad (rev 88)		Bob	cv404	XVal Session 51	1	XVal Session 51-Typing - Numbers-1		2012-07-14 10:24:50.519000
	Edit pad (rev 89)		Bob	cv404	XVal Session 51	1	XVal Session 51-Typing - Numbers-1		2012-07-14 10:24:51.017000
	Edit pad (rev 90)		Capucine	cv402	XVal Session 51	1	XVal Session 51-Typing - Numbers-1		2012-07-14 10:24:51.439000
	Edit pad (rev 91)		Bob	cv404	XVal Session 51	1	XVal Session 51-Typing - Numbers-1		2012-07-14 10:24:51.520000
	Edit pad (rev 92)		Bob	cv404	XVal Session 51	1	XVal Session 51-Typing - Numbers-1		2012-07-14 10:24:52.019000
	Edit pad (rev 93)		Capucine	cv402	XVal Session 51	1	XVal Session 51-Typing - Numbers-1		2012-07-14 10:24:52.104000
	Edit pad (rev 94)		Bob	cv404	XVal Session 51	1	XVal Session 51-Typing - Numbers-1		2012-07-14 10:24:52.519000
	Edit pad (rev 95)		Bob	cv404	XVal Session 51	1	XVal Session 51-Typing - Numbers-1		2012-07-14 10:24:53.020000
	Edit pad (rev 96)		Bob	cv404	XVal Session 51	1	XVal Session 51-Typing - Numbers-1		2012-07-14 10:24:53.519000
	Edit pad (rev 97)		Bob	cv404	XVal Session 51	1	XVal Session 51-Typing - Numbers-1		2012-07-14 10:24:54.423000
	Edit pad (rev 98)		Capucine	cv402	XVal Session 51	1	XVal Session 51-Typing - Numbers-1		2012-07-14 10:24:54.629000
	Edit pad (rev 99)		Bob	cv404	XVal Session 51	1	XVal Session 51-Typing - Numbers-1		2012-07-14 10:24:54.923000
	Edit pad (rev 100)		Capucine	cv402	XVal Session 51	1	XVal Session 51-Typing - Numbers-1		2012-07-14 10:24:55.142000
	Edit pad (rev 101)		Capucine	cv402	XVal Session 51	1	XVal Session 51-Typing - Numbers-1		2012-07-14 10:24:55.641000
	Edit pad (rev 102)		Rose	cv408	XVal Session 51	1	XVal Session 51-Typing - Numbers-1		2012-07-14 10:24:55.806000
	Edit pad (rev 103)		Bob	cv404	XVal Session 51	1	XVal Session 51-Typing - Numbers-1		2012-07-14 10:24:56.474000
	Edit pad (rev 104)		Bob	cv404	XVal Session 51	1	XVal Session 51-Typing - Numbers-1		2012-07-14 10:24:57.256000
	Edit pad (rev 105)		Capucine	cv402	XVal Session 51	1	XVal Session 51-Typing - Numbers-1		2012-07-14 10:24:57.548000
	Edit pad (rev 106)		Bob	cv404	XVal Session 51	1	XVal Session 51-Typing - Numbers-1		2012-07-14 10:24:58.349000
	Edit pad (rev 107)		Capucine	cv402	XVal Session 51	1	XVal Session 51-Typing - Numbers-1		2012-07-14 10:24:58.355000
	Edit pad (rev 108)		Rose	cv408	XVal Session 51	1	XVal Session 51-Typing - Numbers-1		2012-07-14 10:24:58.401000
	Edit pad (rev 109)		Bob	cv404	XVal Session 51	1	XVal Session 51-Typing - Numbers-1		2012-07-14 10:24:58.848000
	Edit pad (rev 110)		Rose	cv408	XVal Session 51	1	XVal Session 51-Typing - Numbers-1		2012-07-14 10:24:59.205000
	Edit pad (rev 111)		Bob	cv404	XVal Session 51	1	XVal Session 51-Typing - Numbers-1		2012-07-14 10:24:59.347000
	Edit pad (rev 112)		Capucine	cv402	XVal Session 51	1	XVal Session 51-Typing - Numbers-1		2012-07-14 10:24:59.744000
	Edit pad (rev 113)		Bob	cv404	XVal Session 51	1	XVal Session 51-Typing - Numbers-1		2012-07-14 10:24:59.847000
	Edit pad (rev 114)		Bob	cv404	XVal Session 51	1	XVal Session 51-Typing - Numbers-1		2012-07-14 10:25:01.195000
	Edit pad (rev 115)		Bob	cv404	XVal Session 51	1	XVal Session 51-Typing - Numbers-1		2012-07-14 10:25:01.695000
	Edit pad (rev 116)		Capucine	cv402	XVal Session 51	1	XVal Session 51-Typing - Numbers-1		2012-07-14 10:25:01.895000
	Edit pad (rev 117)		Capucine	cv402	XVal Session 51	1	XVal Session 51-Typing - Numbers-1		2012-07-14 10:25:02.462000
	Edit pad (rev 118)		Rose	cv408	XVal Session 51	1	XVal Session 51-Typing - Numbers-1		2012-07-14 10:25:02.622000
	Edit pad (rev 119)		Bob	cv404	XVal Session 51	1	XVal Session 51-Typing - Numbers-1		2012-07-14 10:25:02.674000
	Edit pad (rev 120)		Capucine	cv402	XVal Session 51	1	XVal Session 51-Typing - Numbers-1		2012-07-14 10:25:02.975000
	Edit pad (rev 121)		Bob	cv404	XVal Session 51	1	XVal Session 51-Typing - Numbers-1		2012-07-14 10:25:03.175000
	Edit pad (rev 122)		Capucine	cv402	XVal Session 51	1	XVal Session 51-Typing - Numbers-1		2012-07-14 10:25:03.526000
	Edit pad (rev 123)		Bob	cv404	XVal Session 51	1	XVal Session 51-Typing - Numbers-1		2012-07-14 10:25:03.672000
	Edit pad (rev 124)		Rose	cv408	XVal Session 51	1	XVal Session 51-Typing - Numbers-1		2012-07-14 10:25:03.857000
	Edit pad (rev 125)		Rose	cv408	XVal Session 51	1	XVal Session 51-Typing - Numbers-1		2012-07-14 10:25:04.454000
	Edit pad (rev 126)		Capucine	cv402	XVal Session 51	1	XVal Session 51-Typing - Numbers-1		2012-07-14 10:25:04.576000
	Edit pad (rev 127)		Bob	cv404	XVal Session 51	1	XVal Session 51-Typing - Numbers-1		2012-07-14 10:25:04.612000
	Edit pad (rev 128)		Rose	cv408	XVal Session 51	1	XVal Session 51-Typing - Numbers-1		2012-07-14 10:25:04.959000
	Edit pad (rev 129)		Capucine	cv402	XVal Session 51	1	XVal Session 51-Typing - Numbers-1		2012-07-14 10:25:05.082000
	Edit pad (rev 130)		Bob	cv404	XVal Session 51	1	XVal Session 51-Typing - Numbers-1		2012-07-14 10:25:05.112000
	Edit pad (rev 131)		Capucine	cv402	XVal Session 51	1	XVal Session 51-Typing - Numbers-1		2012-07-14 10:25:05.578000
	Edit pad (rev 132)		Bob	cv404	XVal Session 51	1	XVal Session 51-Typing - Numbers-1		2012-07-14 10:25:05.615000
	Edit pad (rev 133)		Capucine	cv402	XVal Session 51	1	XVal Session 51-Typing - Numbers-1		2012-07-14 10:25:06.502000
	Edit pad (rev 134)		Bob	cv404	XVal Session 51	1	XVal Session 51-Typing - Numbers-1		2012-07-14 10:25:06.575000
	Edit pad (rev 135)		Capucine	cv402	XVal Session 51	1	XVal Session 51-Typing - Numbers-1		2012-07-14 10:25:07.013000
	Edit pad (rev 136)		Bob	cv404	XVal Session 51	1	XVal Session 51-Typing - Numbers-1		2012-07-14 10:25:07.074000
	Edit pad (rev 137)		Capucine	cv402	XVal Session 51	1	XVal Session 51-Typing - Numbers-1		2012-07-14 10:25:07.869000
	Edit pad (rev 138)		Bob	cv404	XVal Session 51	1	XVal Session 51-Typing - Numbers-1		2012-07-14 10:25:08.457000
	Edit pad (rev 139)		Bob	cv404	XVal Session 51	1	XVal Session 51-Typing - Numbers-1		2012-07-14 10:25:08.955000
	Edit pad (rev 140)		Bob	cv404	XVal Session 51	1	XVal Session 51-Typing - Numbers-1		2012-07-14 10:25:09.456000
	Edit pad (rev 141)		Bob	cv404	XVal Session 51	1	XVal Session 51-Typing - Numbers-1		2012-07-14 10:25:09.957000
	Edit pad (rev 142)		Bob	cv404	XVal Session 51	1	XVal Session 51-Typing - Numbers-1		2012-07-14 10:25:10.990000
	Edit pad (rev 143)		Bob	cv404	XVal Session 51	1	XVal Session 51-Typing - Numbers-1		2012-07-14 10:25:11.494000
	Edit pad (rev 144)		Bob	cv404	XVal Session 51	1	XVal Session 51-Typing - Numbers-1		2012-07-14 10:25:12.112000
	Edit pad (rev 145)		Bob	cv404	XVal Session 51	1	XVal Session 51-Typing - Numbers-1		2012-07-14 10:25:12.613000
	Edit pad (rev 146)		Capucine	cv402	XVal Session 51	1	XVal Session 51-Typing - Numbers-1		2012-07-14 10:25:13.419000
	Edit pad (rev 147)		Bob	cv404	XVal Session 51	1	XVal Session 51-Typing - Numbers-1		2012-07-14 10:25:13.691000
	Edit pad (rev 148)		Capucine	cv402	XVal Session 51	1	XVal Session 51-Typing - Numbers-1		2012-07-14 10:25:14.030000
	Edit pad (rev 149)		Capucine	cv402	XVal Session 51	1	XVal Session 51-Typing - Numbers-1		2012-07-14 10:25:16.142000
	Edit pad (rev 150)		Bob	cv404	XVal Session 51	1	XVal Session 51-Typing - Numbers-1		2012-07-14 10:25:16.353000
	Edit pad (rev 151)		Capucine	cv402	XVal Session 51	1	XVal Session 51-Typing - Numbers-1		2012-07-14 10:25:16.652000
	Edit pad (rev 152)		Bob	cv404	XVal Session 51	1	XVal Session 51-Typing - Numbers-1		2012-07-14 10:25:17.128000
	Edit pad (rev 153)		Capucine	cv402	XVal Session 51	1	XVal Session 51-Typing - Numbers-1		2012-07-14 10:25:17.732000
	Edit pad (rev 154)		Bob	cv404	XVal Session 51	1	XVal Session 51-Typing - Numbers-1		2012-07-14 10:25:18.363000
	Edit pad (rev 155)		Bob	cv404	XVal Session 51	1	XVal Session 51-Typing - Numbers-1		2012-07-14 10:25:18.863000
	Edit pad (rev 156)		Bob	cv404	XVal Session 51	1	XVal Session 51-Typing - Numbers-1		2012-07-14 10:25:19.736000
	Edit pad (rev 157)		Bob	cv404	XVal Session 51	1	XVal Session 51-Typing - Numbers-1		2012-07-14 10:25:20.237000
	Edit pad (rev 158)		Bob	cv404	XVal Session 51	1	XVal Session 51-Typing - Numbers-1		2012-07-14 10:25:20.969000
	Edit pad (rev 159)		Capucine	cv402	XVal Session 51	1	XVal Session 51-Typing - Numbers-1		2012-07-14 10:25:20.993000
	Edit pad (rev 160)		Capucine	cv402	XVal Session 51	1	XVal Session 51-Typing - Numbers-1		2012-07-14 10:25:21.500000
	Edit pad (rev 161)		Bob	cv404	XVal Session 51	1	XVal Session 51-Typing - Numbers-1		2012-07-14 10:25:21.996000
	Edit pad (rev 162)		Capucine	cv402	XVal Session 51	1	XVal Session 51-Typing - Numbers-1		2012-07-14 10:25:22.454000
	Edit pad (rev 163)		Bob	cv404	XVal Session 51	1	XVal Session 51-Typing - Numbers-1		2012-07-14 10:25:22.502000
	Edit pad (rev 164)		Capucine	cv402	XVal Session 51	1	XVal Session 51-Typing - Numbers-1		2012-07-14 10:25:22.954000
	Edit pad (rev 165)		Bob	cv404	XVal Session 51	1	XVal Session 51-Typing - Numbers-1		2012-07-14 10:25:23.682000
	Edit pad (rev 166)		Bob	cv404	XVal Session 51	1	XVal Session 51-Typing - Numbers-1		2012-07-14 10:25:24.185000
	Edit pad (rev 167)		Capucine	cv402	XVal Session 51	1	XVal Session 51-Typing - Numbers-1		2012-07-14 10:25:24.414000
	Edit pad (rev 168)		Capucine	cv402	XVal Session 51	1	XVal Session 51-Typing - Numbers-1		2012-07-14 10:25:24.944000
	Edit pad (rev 169)		Bob	cv404	XVal Session 51	1	XVal Session 51-Typing - Numbers-1		2012-07-14 10:25:25.242000
	Edit pad (rev 170)		Capucine	cv402	XVal Session 51	1	XVal Session 51-Typing - Numbers-1		2012-07-14 10:25:25.442000
	Edit pad (rev 171)		Bob	cv404	XVal Session 51	1	XVal Session 51-Typing - Numbers-1		2012-07-14 10:25:25.743000
	Edit pad (rev 172)		Capucine	cv402	XVal Session 51	1	XVal Session 51-Typing - Numbers-1		2012-07-14 10:25:25.953000
	Edit pad (rev 173)		Bob	cv404	XVal Session 51	1	XVal Session 51-Typing - Numbers-1		2012-07-14 10:25:26.267000
	Edit pad (rev 174)		Capucine	cv402	XVal Session 51	1	XVal Session 51-Typing - Numbers-1		2012-07-14 10:25:26.454000
	Edit pad (rev 175)		Capucine	cv402	XVal Session 51	1	XVal Session 51-Typing - Numbers-1		2012-07-14 10:25:26.953000
	Edit pad (rev 176)		Capucine	cv402	XVal Session 51	1	XVal Session 51-Typing - Numbers-1		2012-07-14 10:25:27.453000
	Edit pad (rev 177)		Bob	cv404	XVal Session 51	1	XVal Session 51-Typing - Numbers-1		2012-07-14 10:25:27.580000
	Edit pad (rev 178)		Capucine	cv402	XVal Session 51	1	XVal Session 51-Typing - Numbers-1		2012-07-14 10:25:27.954000
	Edit pad (rev 179)		Bob	cv404	XVal Session 51	1	XVal Session 51-Typing - Numbers-1		2012-07-14 10:25:28.080000
	Edit pad (rev 180)		Bob	cv404	XVal Session 51	1	XVal Session 51-Typing - Numbers-1		2012-07-14 10:25:28.826000
	Edit pad (rev 181)		Capucine	cv402	XVal Session 51	1	XVal Session 51-Typing - Numbers-1		2012-07-14 10:25:29.533000
	Edit pad (rev 182)		Capucine	cv402	XVal Session 51	1	XVal Session 51-Typing - Numbers-1		2012-07-14 10:25:30.031000
	Edit pad (rev 183)		Bob	cv404	XVal Session 51	1	XVal Session 51-Typing - Numbers-1		2012-07-14 10:25:30.068000
	Edit pad (rev 184)		Capucine	cv402	XVal Session 51	1	XVal Session 51-Typing - Numbers-1		2012-07-14 10:25:30.536000
	Edit pad (rev 185)		Bob	cv404	XVal Session 51	1	XVal Session 51-Typing - Numbers-1		2012-07-14 10:25:30.567000
	Edit pad (rev 186)		Capucine	cv402	XVal Session 51	1	XVal Session 51-Typing - Numbers-1		2012-07-14 10:25:31.052000
	Edit pad (rev 187)		Bob	cv404	XVal Session 51	1	XVal Session 51-Typing - Numbers-1		2012-07-14 10:25:31.067000
	Edit pad (rev 188)		Bob	cv404	XVal Session 51	1	XVal Session 51-Typing - Numbers-1		2012-07-14 10:25:31.567000
	Edit pad (rev 189)		Rose	cv408	XVal Session 51	1	XVal Session 51-Typing - Numbers-1		2012-07-14 10:25:31.925000
	Edit pad (rev 190)		Bob	cv404	XVal Session 51	1	XVal Session 51-Typing - Numbers-1		2012-07-14 10:25:32.065000
	Edit pad (rev 191)		Capucine	cv402	XVal Session 51	1	XVal Session 51-Typing - Numbers-1		2012-07-14 10:25:35.084000
	Edit pad (rev 192)		Bob	cv404	XVal Session 51	1	XVal Session 51-Typing - Numbers-1		2012-07-14 10:25:35.231000
	Edit pad (rev 193)		Rose	cv408	XVal Session 51	1	XVal Session 51-Typing - Numbers-1		2012-07-14 10:25:35.267000
	Edit pad (rev 194)		Capucine	cv402	XVal Session 51	1	XVal Session 51-Typing - Numbers-1		2012-07-14 10:25:35.591000
	Edit pad (rev 195)		Capucine	cv402	XVal Session 51	1	XVal Session 51-Typing - Numbers-1		2012-07-14 10:25:36.094000
	Edit pad (rev 196)		Bob	cv404	XVal Session 51	1	XVal Session 51-Typing - Numbers-1		2012-07-14 10:25:36.263000
	Edit pad (rev 197)		Rose	cv408	XVal Session 51	1	XVal Session 51-Typing - Numbers-1		2012-07-14 10:25:36.411000
	Edit pad (rev 198)		Bob	cv404	XVal Session 51	1	XVal Session 51-Typing - Numbers-1		2012-07-14 10:25:36.764000
	Edit pad (rev 199)		Rose	cv408	XVal Session 51	1	XVal Session 51-Typing - Numbers-1		2012-07-14 10:25:36.965000
	Edit pad (rev 200)		Bob	cv404	XVal Session 51	1	XVal Session 51-Typing - Numbers-1		2012-07-14 10:25:37.265000
	Edit pad (rev 201)		Rose	cv408	XVal Session 51	1	XVal Session 51-Typing - Numbers-1		2012-07-14 10:25:37.472000
	Edit pad (rev 202)		Bob	cv404	XVal Session 51	1	XVal Session 51-Typing - Numbers-1		2012-07-14 10:25:37.767000
	Edit pad (rev 203)		Capucine	cv402	XVal Session 51	1	XVal Session 51-Typing - Numbers-1		2012-07-14 10:25:38.502000
	Edit pad (rev 204)		Capucine	cv402	XVal Session 51	1	XVal Session 51-Typing - Numbers-1		2012-07-14 10:25:39.015000
	Edit pad (rev 205)		Bob	cv404	XVal Session 51	1	XVal Session 51-Typing - Numbers-1		2012-07-14 10:25:39.169000
	Edit pad (rev 206)		Bob	cv404	XVal Session 51	1	XVal Session 51-Typing - Numbers-1		2012-07-14 10:25:39.948000
	Chat	I'll do towards the end	greg	cv412	XVal Session 51	1	XVal Session 51-Typing - Numbers-1		2012-07-14 10:25:40.709000
	Edit pad (rev 207)		Bob	cv404	XVal Session 51	1	XVal Session 51-Typing - Numbers-1		2012-07-14 10:25:41.358000
	Edit pad (rev 208)		Bob	cv404	XVal Session 51	1	XVal Session 51-Typing - Numbers-1		2012-07-14 10:25:41.857000
	Edit pad (rev 209)		Bob	cv404	XVal Session 51	1	XVal Session 51-Typing - Numbers-1		2012-07-14 10:25:43.179000
	Edit pad (rev 210)		Capucine	cv402	XVal Session 51	1	XVal Session 51-Typing - Numbers-1		2012-07-14 10:25:43.209000
	Edit pad (rev 211)		Capucine	cv402	XVal Session 51	1	XVal Session 51-Typing - Numbers-1		2012-07-14 10:25:43.887000
	Edit pad (rev 212)		Capucine	cv402	XVal Session 51	1	XVal Session 51-Typing - Numbers-1		2012-07-14 10:25:44.391000
	Edit pad (rev 213)		Capucine	cv402	XVal Session 51	1	XVal Session 51-Typing - Numbers-1		2012-07-14 10:25:44.893000
	Edit pad (rev 214)		Bob	cv404	XVal Session 51	1	XVal Session 51-Typing - Numbers-1		2012-07-14 10:25:45.002000
	Edit pad (rev 215)		Bob	cv404	XVal Session 51	1	XVal Session 51-Typing - Numbers-1		2012-07-14 10:25:45.505000
	Edit pad (rev 216)		Capucine	cv402	XVal Session 51	1	XVal Session 51-Typing - Numbers-1		2012-07-14 10:25:45.811000
	Edit pad (rev 217)		Capucine	cv402	XVal Session 51	1	XVal Session 51-Typing - Numbers-1		2012-07-14 10:25:46.314000
	Edit pad (rev 218)		Capucine	cv402	XVal Session 51	1	XVal Session 51-Typing - Numbers-1		2012-07-14 10:25:46.816000
	Edit pad (rev 219)		Capucine	cv402	XVal Session 51	1	XVal Session 51-Typing - Numbers-1		2012-07-14 10:25:47.314000
	Edit pad (rev 220)		Bob	cv404	XVal Session 51	1	XVal Session 51-Typing - Numbers-1		2012-07-14 10:25:47.445000
	Edit pad (rev 221)		Capucine	cv402	XVal Session 51	1	XVal Session 51-Typing - Numbers-1		2012-07-14 10:25:47.813000
	Edit pad (rev 222)		Bob	cv404	XVal Session 51	1	XVal Session 51-Typing - Numbers-1		2012-07-14 10:25:47.946000
	Edit pad (rev 223)		Capucine	cv402	XVal Session 51	1	XVal Session 51-Typing - Numbers-1		2012-07-14 10:25:48.313000
	Edit pad (rev 224)		Bob	cv404	XVal Session 51	1	XVal Session 51-Typing - Numbers-1		2012-07-14 10:25:48.447000
	Edit pad (rev 225)		Capucine	cv402	XVal Session 51	1	XVal Session 51-Typing - Numbers-1		2012-07-14 10:25:48.812000
	Edit pad (rev 226)		Capucine	cv402	XVal Session 51	1	XVal Session 51-Typing - Numbers-1		2012-07-14 10:25:49.325000
	Edit pad (rev 227)		Bob	cv404	XVal Session 51	1	XVal Session 51-Typing - Numbers-1		2012-07-14 10:25:49.526000
	Edit pad (rev 228)		Capucine	cv402	XVal Session 51	1	XVal Session 51-Typing - Numbers-1		2012-07-14 10:25:50.071000
	Edit pad (rev 229)		Bob	cv404	XVal Session 51	1	XVal Session 51-Typing - Numbers-1		2012-07-14 10:25:50.351000
	Edit pad (rev 230)		Bob	cv404	XVal Session 51	1	XVal Session 51-Typing - Numbers-1		2012-07-14 10:25:50.851000
	Edit pad (rev 231)		Capucine	cv402	XVal Session 51	1	XVal Session 51-Typing - Numbers-1		2012-07-14 10:25:51.612000
	Edit pad (rev 232)		Bob	cv404	XVal Session 51	1	XVal Session 51-Typing - Numbers-1		2012-07-14 10:25:51.966000
	Edit pad (rev 233)		Rose	cv408	XVal Session 51	1	XVal Session 51-Typing - Numbers-1		2012-07-14 10:25:52.056000
	Edit pad (rev 234)		Capucine	cv402	XVal Session 51	1	XVal Session 51-Typing - Numbers-1		2012-07-14 10:25:52.126000
	Edit pad (rev 235)		Bob	cv404	XVal Session 51	1	XVal Session 51-Typing - Numbers-1		2012-07-14 10:25:52.586000
	Edit pad (rev 236)		Rose	cv408	XVal Session 51	1	XVal Session 51-Typing - Numbers-1		2012-07-14 10:25:52.590000
	Edit pad (rev 237)		Capucine	cv402	XVal Session 51	1	XVal Session 51-Typing - Numbers-1		2012-07-14 10:25:52.626000
	Edit pad (rev 238)		Bob	cv404	XVal Session 51	1	XVal Session 51-Typing - Numbers-1		2012-07-14 10:25:53.080000
	Edit pad (rev 239)		Capucine	cv402	XVal Session 51	1	XVal Session 51-Typing - Numbers-1		2012-07-14 10:25:53.131000
	Edit pad (rev 240)		Rose	cv408	XVal Session 51	1	XVal Session 51-Typing - Numbers-1		2012-07-14 10:25:54.104000
	Edit pad (rev 241)		Bob	cv404	XVal Session 51	1	XVal Session 51-Typing - Numbers-1		2012-07-14 10:25:54.681000
	Edit pad (rev 242)		Bob	cv404	XVal Session 51	1	XVal Session 51-Typing - Numbers-1		2012-07-14 10:25:55.184000
	Edit pad (rev 243)		Bob	cv404	XVal Session 51	1	XVal Session 51-Typing - Numbers-1		2012-07-14 10:25:55.682000
	Edit pad (rev 244)		Bob	cv404	XVal Session 51	1	XVal Session 51-Typing - Numbers-1		2012-07-14 10:25:56.183000
	Edit pad (rev 245)		Bob	cv404	XVal Session 51	1	XVal Session 51-Typing - Numbers-1		2012-07-14 10:25:56.684000
	Edit pad (rev 246)		Bob	cv404	XVal Session 51	1	XVal Session 51-Typing - Numbers-1		2012-07-14 10:25:57.183000
	Edit pad (rev 247)		Capucine	cv402	XVal Session 51	1	XVal Session 51-Typing - Numbers-1		2012-07-14 10:25:57.427000
	Edit pad (rev 248)		Bob	cv404	XVal Session 51	1	XVal Session 51-Typing - Numbers-1		2012-07-14 10:25:57.684000
	Edit pad (rev 249)		Capucine	cv402	XVal Session 51	1	XVal Session 51-Typing - Numbers-1		2012-07-14 10:25:58.345000
	Edit pad (rev 250)		Capucine	cv402	XVal Session 51	1	XVal Session 51-Typing - Numbers-1		2012-07-14 10:25:58.894000
	Edit pad (rev 251)		Bob	cv404	XVal Session 51	1	XVal Session 51-Typing - Numbers-1		2012-07-14 10:25:59.366000
	Edit pad (rev 252)		Capucine	cv402	XVal Session 51	1	XVal Session 51-Typing - Numbers-1		2012-07-14 10:25:59.569000
	Edit pad (rev 253)		Bob	cv404	XVal Session 51	1	XVal Session 51-Typing - Numbers-1		2012-07-14 10:26:00.065000
	Edit pad (rev 254)		Capucine	cv402	XVal Session 51	1	XVal Session 51-Typing - Numbers-1		2012-07-14 10:26:00.083000
	Edit pad (rev 255)		Bob	cv404	XVal Session 51	1	XVal Session 51-Typing - Numbers-1		2012-07-14 10:26:00.565000
	Edit pad (rev 256)		Capucine	cv402	XVal Session 51	1	XVal Session 51-Typing - Numbers-1		2012-07-14 10:26:00.578000
	Edit pad (rev 257)		Bob	cv404	XVal Session 51	1	XVal Session 51-Typing - Numbers-1		2012-07-14 10:26:01.066000
	Edit pad (rev 258)		Capucine	cv402	XVal Session 51	1	XVal Session 51-Typing - Numbers-1		2012-07-14 10:26:01.120000
	Edit pad (rev 259)		Rose	cv408	XVal Session 51	1	XVal Session 51-Typing - Numbers-1		2012-07-14 10:26:01.223000
	Edit pad (rev 260)		Capucine	cv402	XVal Session 51	1	XVal Session 51-Typing - Numbers-1		2012-07-14 10:26:01.625000
	Edit pad (rev 261)		Rose	cv408	XVal Session 51	1	XVal Session 51-Typing - Numbers-1		2012-07-14 10:26:01.729000
	Edit pad (rev 262)		Capucine	cv402	XVal Session 51	1	XVal Session 51-Typing - Numbers-1		2012-07-14 10:26:02.127000
	Edit pad (rev 263)		Bob	cv404	XVal Session 51	1	XVal Session 51-Typing - Numbers-1		2012-07-14 10:26:02.652000
	Edit pad (rev 264)		Capucine	cv402	XVal Session 51	1	XVal Session 51-Typing - Numbers-1		2012-07-14 10:26:02.668000
	Edit pad (rev 265)		Rose	cv408	XVal Session 51	1	XVal Session 51-Typing - Numbers-1		2012-07-14 10:26:02.703000
	Edit pad (rev 266)		Bob	cv404	XVal Session 51	1	XVal Session 51-Typing - Numbers-1		2012-07-14 10:26:03.152000
	Edit pad (rev 267)		Rose	cv408	XVal Session 51	1	XVal Session 51-Typing - Numbers-1		2012-07-14 10:26:06.375000
	Edit pad (rev 268)		Bob	cv404	XVal Session 51	1	XVal Session 51-Typing - Numbers-1		2012-07-14 10:26:06.734000
	Edit pad (rev 269)		Rose	cv408	XVal Session 51	1	XVal Session 51-Typing - Numbers-1		2012-07-14 10:26:06.875000
	Edit pad (rev 270)		Bob	cv404	XVal Session 51	1	XVal Session 51-Typing - Numbers-1		2012-07-14 10:26:07.290000
	Edit pad (rev 271)		Rose	cv408	XVal Session 51	1	XVal Session 51-Typing - Numbers-1		2012-07-14 10:26:07.377000
	Edit pad (rev 272)		Bob	cv404	XVal Session 51	1	XVal Session 51-Typing - Numbers-1		2012-07-14 10:26:07.791000
	Edit pad (rev 273)		Rose	cv408	XVal Session 51	1	XVal Session 51-Typing - Numbers-1		2012-07-14 10:26:08.113000
	Edit pad (rev 274)		Rose	cv408	XVal Session 51	1	XVal Session 51-Typing - Numbers-1		2012-07-14 10:26:09.120000
	Edit pad (rev 275)		Rose	cv408	XVal Session 51	1	XVal Session 51-Typing - Numbers-1		2012-07-14 10:26:09.625000
	Edit pad (rev 276)		Bob	cv404	XVal Session 51	1	XVal Session 51-Typing - Numbers-1		2012-07-14 10:26:10.510000
	Edit pad (rev 277)		Capucine	cv402	XVal Session 51	1	XVal Session 51-Typing - Numbers-1		2012-07-14 10:26:10.954000
	Edit pad (rev 278)		Bob	cv404	XVal Session 51	1	XVal Session 51-Typing - Numbers-1		2012-07-14 10:26:11.364000
	Edit pad (rev 279)		Capucine	cv402	XVal Session 51	1	XVal Session 51-Typing - Numbers-1		2012-07-14 10:26:11.459000
	Edit pad (rev 280)		Bob	cv404	XVal Session 51	1	XVal Session 51-Typing - Numbers-1		2012-07-14 10:26:11.916000
	Edit pad (rev 281)		Capucine	cv402	XVal Session 51	1	XVal Session 51-Typing - Numbers-1		2012-07-14 10:26:11.968000
	Edit pad (rev 282)		Bob	cv404	XVal Session 51	1	XVal Session 51-Typing - Numbers-1		2012-07-14 10:26:12.415000
	Edit pad (rev 283)		Capucine	cv402	XVal Session 51	1	XVal Session 51-Typing - Numbers-1		2012-07-14 10:26:12.468000
	Edit pad (rev 284)		Capucine	cv402	XVal Session 51	1	XVal Session 51-Typing - Numbers-1		2012-07-14 10:26:12.969000
	Edit pad (rev 285)		Capucine	cv402	XVal Session 51	1	XVal Session 51-Typing - Numbers-1		2012-07-14 10:26:13.468000
	Edit pad (rev 286)		Capucine	cv402	XVal Session 51	1	XVal Session 51-Typing - Numbers-1		2012-07-14 10:26:13.974000
	Edit pad (rev 287)		greg	cv412	XVal Session 51	1	XVal Session 51-Typing - Numbers-1		2012-07-14 10:26:14.355000
	Edit pad (rev 288)		Bob	cv404	XVal Session 51	1	XVal Session 51-Typing - Numbers-1		2012-07-14 10:26:14.441000
	Edit pad (rev 289)		Rose	cv408	XVal Session 51	1	XVal Session 51-Typing - Numbers-1		2012-07-14 10:26:14.444000
	Edit pad (rev 290)		Capucine	cv402	XVal Session 51	1	XVal Session 51-Typing - Numbers-1		2012-07-14 10:26:14.473000
	Edit pad (rev 291)		Capucine	cv402	XVal Session 51	1	XVal Session 51-Typing - Numbers-1		2012-07-14 10:26:14.969000
	Edit pad (rev 292)		greg	cv412	XVal Session 51	1	XVal Session 51-Typing - Numbers-1		2012-07-14 10:26:15.462000
	Edit pad (rev 293)		Capucine	cv402	XVal Session 51	1	XVal Session 51-Typing - Numbers-1		2012-07-14 10:26:15.471000
	Edit pad (rev 294)		Bob	cv404	XVal Session 51	1	XVal Session 51-Typing - Numbers-1		2012-07-14 10:26:15.535000
	Edit pad (rev 295)		Capucine	cv402	XVal Session 51	1	XVal Session 51-Typing - Numbers-1		2012-07-14 10:26:15.968000
	Edit pad (rev 296)		Capucine	cv402	XVal Session 51	1	XVal Session 51-Typing - Numbers-1		2012-07-14 10:26:16.469000
	Edit pad (rev 297)		Capucine	cv402	XVal Session 51	1	XVal Session 51-Typing - Numbers-1		2012-07-14 10:26:16.968000
	Edit pad (rev 298)		Capucine	cv402	XVal Session 51	1	XVal Session 51-Typing - Numbers-1		2012-07-14 10:26:17.468000
	Edit pad (rev 299)		Capucine	cv402	XVal Session 51	1	XVal Session 51-Typing - Numbers-1		2012-07-14 10:26:18.583000
	Edit pad (rev 300)		Capucine	cv402	XVal Session 51	1	XVal Session 51-Typing - Numbers-1		2012-07-14 10:26:19.094000
	Edit pad (rev 301)		Bob	cv404	XVal Session 51	1	XVal Session 51-Typing - Numbers-1		2012-07-14 10:26:19.171000
	Edit pad (rev 302)		Capucine	cv402	XVal Session 51	1	XVal Session 51-Typing - Numbers-1		2012-07-14 10:26:19.594000
	Edit pad (rev 303)		Capucine	cv402	XVal Session 51	1	XVal Session 51-Typing - Numbers-1		2012-07-14 10:26:20.334000
	Edit pad (rev 304)		Capucine	cv402	XVal Session 51	1	XVal Session 51-Typing - Numbers-1		2012-07-14 10:26:20.843000
	Edit pad (rev 305)		Rose	cv408	XVal Session 51	1	XVal Session 51-Typing - Numbers-1		2012-07-14 10:26:20.912000
	Edit pad (rev 306)		Capucine	cv402	XVal Session 51	1	XVal Session 51-Typing - Numbers-1		2012-07-14 10:26:21.345000
	Edit pad (rev 307)		Capucine	cv402	XVal Session 51	1	XVal Session 51-Typing - Numbers-1		2012-07-14 10:26:21.878000
	Edit pad (rev 308)		Capucine	cv402	XVal Session 51	1	XVal Session 51-Typing - Numbers-1		2012-07-14 10:26:22.391000
	Edit pad (rev 309)		Rose	cv408	XVal Session 51	1	XVal Session 51-Typing - Numbers-1		2012-07-14 10:26:22.662000
	Edit pad (rev 310)		Capucine	cv402	XVal Session 51	1	XVal Session 51-Typing - Numbers-1		2012-07-14 10:26:22.895000
	Edit pad (rev 311)		Rose	cv408	XVal Session 51	1	XVal Session 51-Typing - Numbers-1		2012-07-14 10:26:23.402000
	Edit pad (rev 312)		Capucine	cv402	XVal Session 51	1	XVal Session 51-Typing - Numbers-1		2012-07-14 10:26:23.410000
	Edit pad (rev 313)		Capucine	cv402	XVal Session 51	1	XVal Session 51-Typing - Numbers-1		2012-07-14 10:26:23.906000
	Edit pad (rev 314)		Rose	cv408	XVal Session 51	1	XVal Session 51-Typing - Numbers-1		2012-07-14 10:26:24.073000
	Edit pad (rev 315)		Capucine	cv402	XVal Session 51	1	XVal Session 51-Typing - Numbers-1		2012-07-14 10:26:24.407000
	Edit pad (rev 316)		Bob	cv404	XVal Session 51	1	XVal Session 51-Typing - Numbers-1		2012-07-14 10:26:24.479000
	Edit pad (rev 317)		Rose	cv408	XVal Session 51	1	XVal Session 51-Typing - Numbers-1		2012-07-14 10:26:24.761000
[truncated: 1,689 more rows]
