# Supplementary material for: Dynamics of collective performance in collaboration networks
Source: PLoS One. 2018 Oct 10;13(10):e0204547. doi: 10.1371/journal.pone.0204547 (PMC6179230; doi:10.1371/journal.pone.0204547)
Supplement: S1 Dataset — (ZIP) [file pone.0204547.s001.zip › data/team-data/team-chat-logs/XVal Session 36 - Group 1 - LogFile.csv]

id	event	data	chat_name	subject	session	session_group	completed_task	ip_address	timestamp
20721	Entering waiting room			cv170	XVal Session 36			18.111.54.166	2012-07-12 15:01:03
20722	Entering waiting room			cv169	XVal Session 36			192.54.222.3	2012-07-12 15:01:12
20723	Entering waiting room			cv168	XVal Session 36			18.111.59.235	2012-07-12 15:01:23
20728	Entering waiting room			cv171	XVal Session 36			192.54.222.11	2012-07-12 15:02:16
20739	Setup participants				XVal Session 36				2012-07-12 15:02:47
20740	Setup tasks				XVal Session 36				2012-07-12 15:02:47
20741	Introduction	Starting in 25 seconds		cv171	XVal Session 36	1		192.54.222.11	2012-07-12 15:02:47
20742	Introduction	Starting in 25 seconds		cv170	XVal Session 36	1		18.111.54.166	2012-07-12 15:02:47
20743	Introduction	Starting in 25 seconds		cv168	XVal Session 36	1		18.111.59.235	2012-07-12 15:02:47
20744	Introduction	Starting in 20 seconds		cv169	XVal Session 36	1		192.54.222.3	2012-07-12 15:02:52
20749	Load Instructions			cv169	XVal Session 36	1	XVal Session 36-Introduction-1	192.54.222.3	2012-07-12 15:03:12
20750	Load Instructions			cv170	XVal Session 36	1	XVal Session 36-Introduction-1	18.111.54.166	2012-07-12 15:03:12
20751	Load Instructions			cv171	XVal Session 36	1	XVal Session 36-Introduction-1	192.54.222.11	2012-07-12 15:03:12
20752	Load Instructions			cv168	XVal Session 36	1	XVal Session 36-Introduction-1	18.111.59.235	2012-07-12 15:03:12
20757	Load Workspace			cv171	XVal Session 36	1	XVal Session 36-Introduction-1	192.54.222.11	2012-07-12 15:03:32
20758	Load Workspace			cv168	XVal Session 36	1	XVal Session 36-Introduction-1	18.111.59.235	2012-07-12 15:03:32
20759	Load Workspace			cv169	XVal Session 36	1	XVal Session 36-Introduction-1	192.54.222.3	2012-07-12 15:03:32
20760	Load Workspace			cv170	XVal Session 36	1	XVal Session 36-Introduction-1	18.111.54.166	2012-07-12 15:03:32
	Edit pad (rev 0)		Bob	cv404	XVal Session 36	1	XVal Session 36-Introduction-1		2012-07-12 15:03:39.488000
	Edit pad (rev 1)		Bob	cv404	XVal Session 36	1	XVal Session 36-Introduction-1		2012-07-12 15:03:39.986000
	Edit pad (rev 2)		Bob	cv404	XVal Session 36	1	XVal Session 36-Introduction-1		2012-07-12 15:03:44.463000
	Edit pad (rev 3)		Xing	cv400	XVal Session 36	1	XVal Session 36-Introduction-1		2012-07-12 15:03:49.438000
	Edit pad (rev 4)		jeral	cv311	XVal Session 36	1	XVal Session 36-Introduction-1		2012-07-12 15:03:52.255000
	Edit pad (rev 5)		jeral	cv311	XVal Session 36	1	XVal Session 36-Introduction-1		2012-07-12 15:03:52.752000
	Edit pad (rev 6)		jeral	cv311	XVal Session 36	1	XVal Session 36-Introduction-1		2012-07-12 15:03:53.265000
	Edit pad (rev 7)		jeral	cv311	XVal Session 36	1	XVal Session 36-Introduction-1		2012-07-12 15:03:53.765000
	Chat	?	Xing	cv400	XVal Session 36	1	XVal Session 36-Introduction-1		2012-07-12 15:04:50.967000
	Edit pad (rev 8)		Kate	cv406	XVal Session 36	1	XVal Session 36-Introduction-1		2012-07-12 15:04:51.728000
	Edit pad (rev 9)		Kate	cv406	XVal Session 36	1	XVal Session 36-Introduction-1		2012-07-12 15:04:53.049000
	Chat	ah yes	Xing	cv400	XVal Session 36	1	XVal Session 36-Introduction-1		2012-07-12 15:04:53.668000
	Edit pad (rev 10)		Kate	cv406	XVal Session 36	1	XVal Session 36-Introduction-1		2012-07-12 15:04:54.949000
	Edit pad (rev 11)		Kate	cv406	XVal Session 36	1	XVal Session 36-Introduction-1		2012-07-12 15:04:55.551000
	Edit pad (rev 12)		Kate	cv406	XVal Session 36	1	XVal Session 36-Introduction-1		2012-07-12 15:04:56.052000
	Edit pad (rev 13)		Kate	cv406	XVal Session 36	1	XVal Session 36-Introduction-1		2012-07-12 15:04:56.553000
	Edit pad (rev 14)		Kate	cv406	XVal Session 36	1	XVal Session 36-Introduction-1		2012-07-12 15:04:57.054000
	Edit pad (rev 15)		Kate	cv406	XVal Session 36	1	XVal Session 36-Introduction-1		2012-07-12 15:04:57.553000
	Edit pad (rev 16)		Kate	cv406	XVal Session 36	1	XVal Session 36-Introduction-1		2012-07-12 15:04:58.054000
	Edit pad (rev 17)		Kate	cv406	XVal Session 36	1	XVal Session 36-Introduction-1		2012-07-12 15:04:58.554000
	Edit pad (rev 18)		Kate	cv406	XVal Session 36	1	XVal Session 36-Introduction-1		2012-07-12 15:04:59.053000
	Edit pad (rev 19)		Kate	cv406	XVal Session 36	1	XVal Session 36-Introduction-1		2012-07-12 15:04:59.554000
	Edit pad (rev 20)		Kate	cv406	XVal Session 36	1	XVal Session 36-Introduction-1		2012-07-12 15:05:00.054000
	Edit pad (rev 21)		Kate	cv406	XVal Session 36	1	XVal Session 36-Introduction-1		2012-07-12 15:05:00.553000
20769	Load Instructions			cv169	XVal Session 36	1	XVal Session 36-Typing - Text-1	192.54.222.3	2012-07-12 15:05:02
20770	Load Instructions			cv170	XVal Session 36	1	XVal Session 36-Typing - Text-1	18.111.54.166	2012-07-12 15:05:02
20771	Load Instructions			cv171	XVal Session 36	1	XVal Session 36-Typing - Text-1	192.54.222.11	2012-07-12 15:05:02
20772	Load Instructions			cv168	XVal Session 36	1	XVal Session 36-Typing - Text-1	18.111.59.235	2012-07-12 15:05:02
20777	Load Workspace			cv169	XVal Session 36	1	XVal Session 36-Typing - Text-1	192.54.222.3	2012-07-12 15:05:42
20778	Load Workspace			cv170	XVal Session 36	1	XVal Session 36-Typing - Text-1	18.111.54.166	2012-07-12 15:05:42
20779	Load Workspace			cv171	XVal Session 36	1	XVal Session 36-Typing - Text-1	192.54.222.11	2012-07-12 15:05:42
20780	Load Workspace			cv168	XVal Session 36	1	XVal Session 36-Typing - Text-1	18.111.59.235	2012-07-12 15:05:42
	Edit pad (rev 0)		Kate	cv406	XVal Session 36	1	XVal Session 36-Typing - Text-1		2012-07-12 15:05:46.288000
	Edit pad (rev 1)		Kate	cv406	XVal Session 36	1	XVal Session 36-Typing - Text-1		2012-07-12 15:05:47.195000
	Edit pad (rev 2)		Kate	cv406	XVal Session 36	1	XVal Session 36-Typing - Text-1		2012-07-12 15:05:47.694000
	Edit pad (rev 3)		Kate	cv406	XVal Session 36	1	XVal Session 36-Typing - Text-1		2012-07-12 15:05:48.195000
	Edit pad (rev 4)		Kate	cv406	XVal Session 36	1	XVal Session 36-Typing - Text-1		2012-07-12 15:05:48.694000
	Edit pad (rev 5)		Kate	cv406	XVal Session 36	1	XVal Session 36-Typing - Text-1		2012-07-12 15:05:49.195000
	Edit pad (rev 6)		Kate	cv406	XVal Session 36	1	XVal Session 36-Typing - Text-1		2012-07-12 15:05:49.694000
	Edit pad (rev 7)		Kate	cv406	XVal Session 36	1	XVal Session 36-Typing - Text-1		2012-07-12 15:05:50.195000
	Edit pad (rev 8)		Kate	cv406	XVal Session 36	1	XVal Session 36-Typing - Text-1		2012-07-12 15:05:50.695000
	Edit pad (rev 9)		Kate	cv406	XVal Session 36	1	XVal Session 36-Typing - Text-1		2012-07-12 15:05:51.195000
	Edit pad (rev 10)		Kate	cv406	XVal Session 36	1	XVal Session 36-Typing - Text-1		2012-07-12 15:05:51.695000
	Edit pad (rev 11)		Kate	cv406	XVal Session 36	1	XVal Session 36-Typing - Text-1		2012-07-12 15:05:52.200000
	Edit pad (rev 12)		Kate	cv406	XVal Session 36	1	XVal Session 36-Typing - Text-1		2012-07-12 15:05:52.710000
	Edit pad (rev 13)		Kate	cv406	XVal Session 36	1	XVal Session 36-Typing - Text-1		2012-07-12 15:05:54.621000
	Edit pad (rev 14)		Kate	cv406	XVal Session 36	1	XVal Session 36-Typing - Text-1		2012-07-12 15:05:55.132000
	Edit pad (rev 15)		Kate	cv406	XVal Session 36	1	XVal Session 36-Typing - Text-1		2012-07-12 15:05:55.632000
	Edit pad (rev 16)		Kate	cv406	XVal Session 36	1	XVal Session 36-Typing - Text-1		2012-07-12 15:05:56.133000
	Edit pad (rev 17)		Kate	cv406	XVal Session 36	1	XVal Session 36-Typing - Text-1		2012-07-12 15:05:56.632000
	Edit pad (rev 18)		Kate	cv406	XVal Session 36	1	XVal Session 36-Typing - Text-1		2012-07-12 15:05:57.132000
	Edit pad (rev 19)		Kate	cv406	XVal Session 36	1	XVal Session 36-Typing - Text-1		2012-07-12 15:05:57.631000
	Edit pad (rev 20)		Kate	cv406	XVal Session 36	1	XVal Session 36-Typing - Text-1		2012-07-12 15:05:58.132000
	Edit pad (rev 21)		Kate	cv406	XVal Session 36	1	XVal Session 36-Typing - Text-1		2012-07-12 15:05:58.951000
	Edit pad (rev 22)		Kate	cv406	XVal Session 36	1	XVal Session 36-Typing - Text-1		2012-07-12 15:05:59.460000
	Edit pad (rev 23)		Kate	cv406	XVal Session 36	1	XVal Session 36-Typing - Text-1		2012-07-12 15:05:59.960000
	Edit pad (rev 24)		Kate	cv406	XVal Session 36	1	XVal Session 36-Typing - Text-1		2012-07-12 15:06:00.470000
	Edit pad (rev 25)		Kate	cv406	XVal Session 36	1	XVal Session 36-Typing - Text-1		2012-07-12 15:06:00.976000
	Edit pad (rev 26)		Kate	cv406	XVal Session 36	1	XVal Session 36-Typing - Text-1		2012-07-12 15:06:01.476000
	Edit pad (rev 27)		Kate	cv406	XVal Session 36	1	XVal Session 36-Typing - Text-1		2012-07-12 15:06:01.975000
	Edit pad (rev 28)		Kate	cv406	XVal Session 36	1	XVal Session 36-Typing - Text-1		2012-07-12 15:06:02.476000
	Edit pad (rev 29)		Kate	cv406	XVal Session 36	1	XVal Session 36-Typing - Text-1		2012-07-12 15:06:03.177000
	Chat	let's take this a paragraph at a time?	Bob	cv404	XVal Session 36	1	XVal Session 36-Typing - Text-1		2012-07-12 15:06:13.612000
	Chat	the big typing area is for the task typing.	Bob	cv404	XVal Session 36	1	XVal Session 36-Typing - Text-1		2012-07-12 15:06:25.232000
	Edit pad (rev 30)		Kate	cv406	XVal Session 36	1	XVal Session 36-Typing - Text-1		2012-07-12 15:06:32.475000
	Chat	the little rectangle at the bottom ofthe chat box is for our chat	Bob	cv404	XVal Session 36	1	XVal Session 36-Typing - Text-1		2012-07-12 15:06:37.094000
	Chat	everyone maybe just start typing a paragraph and just double check that you arent typing the same as some on elses	Xing	cv400	XVal Session 36	1	XVal Session 36-Typing - Text-1		2012-07-12 15:06:56.882000
	Chat	I can start at the bottom (ie; the paragraph that starts with "In 72 the Alans"	jeral	cv311	XVal Session 36	1	XVal Session 36-Typing - Text-1		2012-07-12 15:07:04.343000
	Chat	in order obvi	Xing	cv400	XVal Session 36	1	XVal Session 36-Typing - Text-1		2012-07-12 15:07:05.355000
	Chat	i'll start with graph 1	Bob	cv404	XVal Session 36	1	XVal Session 36-Typing - Text-1		2012-07-12 15:07:12.577000
	Chat	i gots two	Xing	cv400	XVal Session 36	1	XVal Session 36-Typing - Text-1		2012-07-12 15:07:19.332000
	Edit pad (rev 31)		Xing	cv400	XVal Session 36	1	XVal Session 36-Typing - Text-1		2012-07-12 15:07:24.218000
	Edit pad (rev 32)		Xing	cv400	XVal Session 36	1	XVal Session 36-Typing - Text-1		2012-07-12 15:07:24.727000
	Edit pad (rev 33)		Xing	cv400	XVal Session 36	1	XVal Session 36-Typing - Text-1		2012-07-12 15:07:25.223000
	Edit pad (rev 34)		Xing	cv400	XVal Session 36	1	XVal Session 36-Typing - Text-1		2012-07-12 15:07:25.722000
	Edit pad (rev 35)		Xing	cv400	XVal Session 36	1	XVal Session 36-Typing - Text-1		2012-07-12 15:07:26.225000
	Edit pad (rev 36)		Xing	cv400	XVal Session 36	1	XVal Session 36-Typing - Text-1		2012-07-12 15:07:26.724000
	Edit pad (rev 37)		Xing	cv400	XVal Session 36	1	XVal Session 36-Typing - Text-1		2012-07-12 15:07:27.221000
	Edit pad (rev 38)		Xing	cv400	XVal Session 36	1	XVal Session 36-Typing - Text-1		2012-07-12 15:07:27.732000
	Edit pad (rev 39)		Xing	cv400	XVal Session 36	1	XVal Session 36-Typing - Text-1		2012-07-12 15:07:28.233000
	Edit pad (rev 40)		Xing	cv400	XVal Session 36	1	XVal Session 36-Typing - Text-1		2012-07-12 15:07:28.731000
	Edit pad (rev 41)		Xing	cv400	XVal Session 36	1	XVal Session 36-Typing - Text-1		2012-07-12 15:07:29.226000
	Edit pad (rev 42)		Xing	cv400	XVal Session 36	1	XVal Session 36-Typing - Text-1		2012-07-12 15:07:29.729000
	Edit pad (rev 43)		Xing	cv400	XVal Session 36	1	XVal Session 36-Typing - Text-1		2012-07-12 15:07:30.221000
	Edit pad (rev 44)		Xing	cv400	XVal Session 36	1	XVal Session 36-Typing - Text-1		2012-07-12 15:07:30.724000
	Edit pad (rev 45)		Bob	cv404	XVal Session 36	1	XVal Session 36-Typing - Text-1		2012-07-12 15:07:31.303000
	Edit pad (rev 46)		Xing	cv400	XVal Session 36	1	XVal Session 36-Typing - Text-1		2012-07-12 15:07:31.411000
	Edit pad (rev 47)		Bob	cv404	XVal Session 36	1	XVal Session 36-Typing - Text-1		2012-07-12 15:07:31.803000
	Edit pad (rev 48)		Xing	cv400	XVal Session 36	1	XVal Session 36-Typing - Text-1		2012-07-12 15:07:31.907000
	Edit pad (rev 49)		Bob	cv404	XVal Session 36	1	XVal Session 36-Typing - Text-1		2012-07-12 15:07:32.305000
	Edit pad (rev 50)		Xing	cv400	XVal Session 36	1	XVal Session 36-Typing - Text-1		2012-07-12 15:07:32.408000
	Edit pad (rev 51)		Bob	cv404	XVal Session 36	1	XVal Session 36-Typing - Text-1		2012-07-12 15:07:32.806000
	Edit pad (rev 52)		Xing	cv400	XVal Session 36	1	XVal Session 36-Typing - Text-1		2012-07-12 15:07:32.909000
	Edit pad (rev 53)		Bob	cv404	XVal Session 36	1	XVal Session 36-Typing - Text-1		2012-07-12 15:07:33.348000
	Edit pad (rev 54)		Xing	cv400	XVal Session 36	1	XVal Session 36-Typing - Text-1		2012-07-12 15:07:33.408000
	Edit pad (rev 55)		Bob	cv404	XVal Session 36	1	XVal Session 36-Typing - Text-1		2012-07-12 15:07:33.849000
	Edit pad (rev 56)		Xing	cv400	XVal Session 36	1	XVal Session 36-Typing - Text-1		2012-07-12 15:07:33.907000
	Edit pad (rev 57)		Bob	cv404	XVal Session 36	1	XVal Session 36-Typing - Text-1		2012-07-12 15:07:34.347000
	Edit pad (rev 58)		Xing	cv400	XVal Session 36	1	XVal Session 36-Typing - Text-1		2012-07-12 15:07:34.417000
	Edit pad (rev 59)		Bob	cv404	XVal Session 36	1	XVal Session 36-Typing - Text-1		2012-07-12 15:07:34.848000
	Edit pad (rev 60)		Xing	cv400	XVal Session 36	1	XVal Session 36-Typing - Text-1		2012-07-12 15:07:34.915000
	Edit pad (rev 61)		Bob	cv404	XVal Session 36	1	XVal Session 36-Typing - Text-1		2012-07-12 15:07:35.349000
	Edit pad (rev 62)		Xing	cv400	XVal Session 36	1	XVal Session 36-Typing - Text-1		2012-07-12 15:07:35.411000
	Edit pad (rev 63)		Bob	cv404	XVal Session 36	1	XVal Session 36-Typing - Text-1		2012-07-12 15:07:35.848000
	Edit pad (rev 64)		Xing	cv400	XVal Session 36	1	XVal Session 36-Typing - Text-1		2012-07-12 15:07:35.915000
	Edit pad (rev 65)		Bob	cv404	XVal Session 36	1	XVal Session 36-Typing - Text-1		2012-07-12 15:07:36.348000
	Edit pad (rev 66)		Xing	cv400	XVal Session 36	1	XVal Session 36-Typing - Text-1		2012-07-12 15:07:36.413000
	Edit pad (rev 67)		Bob	cv404	XVal Session 36	1	XVal Session 36-Typing - Text-1		2012-07-12 15:07:36.849000
	Edit pad (rev 68)		Xing	cv400	XVal Session 36	1	XVal Session 36-Typing - Text-1		2012-07-12 15:07:37.316000
	Edit pad (rev 69)		Bob	cv404	XVal Session 36	1	XVal Session 36-Typing - Text-1		2012-07-12 15:07:37.349000
	Edit pad (rev 70)		Xing	cv400	XVal Session 36	1	XVal Session 36-Typing - Text-1		2012-07-12 15:07:37.819000
	Edit pad (rev 71)		Bob	cv404	XVal Session 36	1	XVal Session 36-Typing - Text-1		2012-07-12 15:07:37.848000
	Edit pad (rev 72)		Xing	cv400	XVal Session 36	1	XVal Session 36-Typing - Text-1		2012-07-12 15:07:38.318000
	Edit pad (rev 73)		Bob	cv404	XVal Session 36	1	XVal Session 36-Typing - Text-1		2012-07-12 15:07:38.601000
	Edit pad (rev 74)		Xing	cv400	XVal Session 36	1	XVal Session 36-Typing - Text-1		2012-07-12 15:07:38.815000
	Edit pad (rev 75)		Bob	cv404	XVal Session 36	1	XVal Session 36-Typing - Text-1		2012-07-12 15:07:39.103000
	Edit pad (rev 76)		Xing	cv400	XVal Session 36	1	XVal Session 36-Typing - Text-1		2012-07-12 15:07:39.324000
	Edit pad (rev 77)		Bob	cv404	XVal Session 36	1	XVal Session 36-Typing - Text-1		2012-07-12 15:07:39.602000
	Edit pad (rev 78)		Xing	cv400	XVal Session 36	1	XVal Session 36-Typing - Text-1		2012-07-12 15:07:39.823000
	Edit pad (rev 79)		Bob	cv404	XVal Session 36	1	XVal Session 36-Typing - Text-1		2012-07-12 15:07:40.100000
	Edit pad (rev 80)		Xing	cv400	XVal Session 36	1	XVal Session 36-Typing - Text-1		2012-07-12 15:07:40.324000
	Edit pad (rev 81)		Bob	cv404	XVal Session 36	1	XVal Session 36-Typing - Text-1		2012-07-12 15:07:40.602000
	Edit pad (rev 82)		Xing	cv400	XVal Session 36	1	XVal Session 36-Typing - Text-1		2012-07-12 15:07:40.823000
	Edit pad (rev 83)		Bob	cv404	XVal Session 36	1	XVal Session 36-Typing - Text-1		2012-07-12 15:07:41.102000
	Edit pad (rev 84)		Xing	cv400	XVal Session 36	1	XVal Session 36-Typing - Text-1		2012-07-12 15:07:41.322000
	Edit pad (rev 85)		Bob	cv404	XVal Session 36	1	XVal Session 36-Typing - Text-1		2012-07-12 15:07:41.602000
	Edit pad (rev 86)		Xing	cv400	XVal Session 36	1	XVal Session 36-Typing - Text-1		2012-07-12 15:07:41.821000
	Edit pad (rev 87)		Bob	cv404	XVal Session 36	1	XVal Session 36-Typing - Text-1		2012-07-12 15:07:42.102000
	Edit pad (rev 88)		Xing	cv400	XVal Session 36	1	XVal Session 36-Typing - Text-1		2012-07-12 15:07:42.317000
	Edit pad (rev 89)		Bob	cv404	XVal Session 36	1	XVal Session 36-Typing - Text-1		2012-07-12 15:07:42.608000
	Edit pad (rev 90)		Xing	cv400	XVal Session 36	1	XVal Session 36-Typing - Text-1		2012-07-12 15:07:42.824000
	Edit pad (rev 91)		Bob	cv404	XVal Session 36	1	XVal Session 36-Typing - Text-1		2012-07-12 15:07:43.108000
	Edit pad (rev 92)		Xing	cv400	XVal Session 36	1	XVal Session 36-Typing - Text-1		2012-07-12 15:07:43.398000
	Edit pad (rev 93)		Bob	cv404	XVal Session 36	1	XVal Session 36-Typing - Text-1		2012-07-12 15:07:43.608000
	Edit pad (rev 94)		Xing	cv400	XVal Session 36	1	XVal Session 36-Typing - Text-1		2012-07-12 15:07:43.831000
	Edit pad (rev 95)		Bob	cv404	XVal Session 36	1	XVal Session 36-Typing - Text-1		2012-07-12 15:07:44.108000
	Edit pad (rev 96)		Xing	cv400	XVal Session 36	1	XVal Session 36-Typing - Text-1		2012-07-12 15:07:44.315000
	Edit pad (rev 97)		Bob	cv404	XVal Session 36	1	XVal Session 36-Typing - Text-1		2012-07-12 15:07:44.608000
	Edit pad (rev 98)		Xing	cv400	XVal Session 36	1	XVal Session 36-Typing - Text-1		2012-07-12 15:07:44.816000
	Edit pad (rev 99)		Bob	cv404	XVal Session 36	1	XVal Session 36-Typing - Text-1		2012-07-12 15:07:45.108000
	Edit pad (rev 100)		Xing	cv400	XVal Session 36	1	XVal Session 36-Typing - Text-1		2012-07-12 15:07:45.328000
	Edit pad (rev 101)		Bob	cv404	XVal Session 36	1	XVal Session 36-Typing - Text-1		2012-07-12 15:07:45.608000
	Edit pad (rev 102)		Xing	cv400	XVal Session 36	1	XVal Session 36-Typing - Text-1		2012-07-12 15:07:45.824000
	Edit pad (rev 103)		Bob	cv404	XVal Session 36	1	XVal Session 36-Typing - Text-1		2012-07-12 15:07:46.303000
	Edit pad (rev 104)		Xing	cv400	XVal Session 36	1	XVal Session 36-Typing - Text-1		2012-07-12 15:07:46.322000
	Edit pad (rev 105)		Bob	cv404	XVal Session 36	1	XVal Session 36-Typing - Text-1		2012-07-12 15:07:46.803000
	Edit pad (rev 106)		Xing	cv400	XVal Session 36	1	XVal Session 36-Typing - Text-1		2012-07-12 15:07:46.822000
	Edit pad (rev 107)		Bob	cv404	XVal Session 36	1	XVal Session 36-Typing - Text-1		2012-07-12 15:07:47.303000
	Edit pad (rev 108)		Xing	cv400	XVal Session 36	1	XVal Session 36-Typing - Text-1		2012-07-12 15:07:47.323000
	Edit pad (rev 109)		Bob	cv404	XVal Session 36	1	XVal Session 36-Typing - Text-1		2012-07-12 15:07:47.803000
	Edit pad (rev 110)		Xing	cv400	XVal Session 36	1	XVal Session 36-Typing - Text-1		2012-07-12 15:07:47.822000
	Edit pad (rev 111)		Xing	cv400	XVal Session 36	1	XVal Session 36-Typing - Text-1		2012-07-12 15:07:48.321000
	Edit pad (rev 112)		Bob	cv404	XVal Session 36	1	XVal Session 36-Typing - Text-1		2012-07-12 15:07:48.511000
	Edit pad (rev 113)		Xing	cv400	XVal Session 36	1	XVal Session 36-Typing - Text-1		2012-07-12 15:07:48.829000
	Edit pad (rev 114)		Bob	cv404	XVal Session 36	1	XVal Session 36-Typing - Text-1		2012-07-12 15:07:49.010000
	Edit pad (rev 115)		Xing	cv400	XVal Session 36	1	XVal Session 36-Typing - Text-1		2012-07-12 15:07:49.324000
	Edit pad (rev 116)		Bob	cv404	XVal Session 36	1	XVal Session 36-Typing - Text-1		2012-07-12 15:07:49.511000
	Edit pad (rev 117)		Xing	cv400	XVal Session 36	1	XVal Session 36-Typing - Text-1		2012-07-12 15:07:49.826000
	Edit pad (rev 118)		Bob	cv404	XVal Session 36	1	XVal Session 36-Typing - Text-1		2012-07-12 15:07:50.014000
	Edit pad (rev 119)		Bob	cv404	XVal Session 36	1	XVal Session 36-Typing - Text-1		2012-07-12 15:07:50.516000
	Edit pad (rev 120)		Xing	cv400	XVal Session 36	1	XVal Session 36-Typing - Text-1		2012-07-12 15:07:50.874000
	Edit pad (rev 121)		Xing	cv400	XVal Session 36	1	XVal Session 36-Typing - Text-1		2012-07-12 15:07:51.438000
	Edit pad (rev 122)		Bob	cv404	XVal Session 36	1	XVal Session 36-Typing - Text-1		2012-07-12 15:07:51.440000
	Edit pad (rev 123)		Xing	cv400	XVal Session 36	1	XVal Session 36-Typing - Text-1		2012-07-12 15:07:51.873000
	Edit pad (rev 124)		Bob	cv404	XVal Session 36	1	XVal Session 36-Typing - Text-1		2012-07-12 15:07:51.913000
	Edit pad (rev 125)		Bob	cv404	XVal Session 36	1	XVal Session 36-Typing - Text-1		2012-07-12 15:07:52.420000
	Edit pad (rev 126)		Xing	cv400	XVal Session 36	1	XVal Session 36-Typing - Text-1		2012-07-12 15:07:52.442000
	Edit pad (rev 127)		Xing	cv400	XVal Session 36	1	XVal Session 36-Typing - Text-1		2012-07-12 15:07:52.883000
	Edit pad (rev 128)		Bob	cv404	XVal Session 36	1	XVal Session 36-Typing - Text-1		2012-07-12 15:07:52.921000
	Edit pad (rev 129)		Xing	cv400	XVal Session 36	1	XVal Session 36-Typing - Text-1		2012-07-12 15:07:53.383000
	Edit pad (rev 130)		Bob	cv404	XVal Session 36	1	XVal Session 36-Typing - Text-1		2012-07-12 15:07:53.420000
	Edit pad (rev 131)		Xing	cv400	XVal Session 36	1	XVal Session 36-Typing - Text-1		2012-07-12 15:07:53.892000
	Edit pad (rev 132)		Bob	cv404	XVal Session 36	1	XVal Session 36-Typing - Text-1		2012-07-12 15:07:53.920000
	Edit pad (rev 133)		Bob	cv404	XVal Session 36	1	XVal Session 36-Typing - Text-1		2012-07-12 15:07:54.421000
	Edit pad (rev 134)		Xing	cv400	XVal Session 36	1	XVal Session 36-Typing - Text-1		2012-07-12 15:07:54.821000
	Edit pad (rev 135)		Xing	cv400	XVal Session 36	1	XVal Session 36-Typing - Text-1		2012-07-12 15:07:55.335000
	Edit pad (rev 136)		Xing	cv400	XVal Session 36	1	XVal Session 36-Typing - Text-1		2012-07-12 15:07:55.827000
	Edit pad (rev 137)		Bob	cv404	XVal Session 36	1	XVal Session 36-Typing - Text-1		2012-07-12 15:07:55.962000
	Edit pad (rev 138)		Bob	cv404	XVal Session 36	1	XVal Session 36-Typing - Text-1		2012-07-12 15:07:56.465000
	Edit pad (rev 139)		Bob	cv404	XVal Session 36	1	XVal Session 36-Typing - Text-1		2012-07-12 15:07:56.965000
	Edit pad (rev 140)		Xing	cv400	XVal Session 36	1	XVal Session 36-Typing - Text-1		2012-07-12 15:07:57.294000
	Edit pad (rev 141)		Bob	cv404	XVal Session 36	1	XVal Session 36-Typing - Text-1		2012-07-12 15:07:57.469000
	Edit pad (rev 142)		Xing	cv400	XVal Session 36	1	XVal Session 36-Typing - Text-1		2012-07-12 15:07:57.794000
	Edit pad (rev 143)		Bob	cv404	XVal Session 36	1	XVal Session 36-Typing - Text-1		2012-07-12 15:07:57.964000
	Edit pad (rev 144)		Xing	cv400	XVal Session 36	1	XVal Session 36-Typing - Text-1		2012-07-12 15:07:58.311000
	Edit pad (rev 145)		Bob	cv404	XVal Session 36	1	XVal Session 36-Typing - Text-1		2012-07-12 15:07:58.462000
	Edit pad (rev 146)		Xing	cv400	XVal Session 36	1	XVal Session 36-Typing - Text-1		2012-07-12 15:07:58.797000
	Edit pad (rev 147)		Bob	cv404	XVal Session 36	1	XVal Session 36-Typing - Text-1		2012-07-12 15:07:58.962000
	Edit pad (rev 148)		Xing	cv400	XVal Session 36	1	XVal Session 36-Typing - Text-1		2012-07-12 15:07:59.300000
	Edit pad (rev 149)		Bob	cv404	XVal Session 36	1	XVal Session 36-Typing - Text-1		2012-07-12 15:07:59.464000
	Edit pad (rev 150)		Bob	cv404	XVal Session 36	1	XVal Session 36-Typing - Text-1		2012-07-12 15:07:59.964000
	Edit pad (rev 151)		Xing	cv400	XVal Session 36	1	XVal Session 36-Typing - Text-1		2012-07-12 15:08:00.411000
	Edit pad (rev 152)		Bob	cv404	XVal Session 36	1	XVal Session 36-Typing - Text-1		2012-07-12 15:08:00.464000
	Edit pad (rev 153)		Xing	cv400	XVal Session 36	1	XVal Session 36-Typing - Text-1		2012-07-12 15:08:00.909000
	Edit pad (rev 154)		Bob	cv404	XVal Session 36	1	XVal Session 36-Typing - Text-1		2012-07-12 15:08:00.963000
	Edit pad (rev 155)		Xing	cv400	XVal Session 36	1	XVal Session 36-Typing - Text-1		2012-07-12 15:08:01.413000
	Edit pad (rev 156)		Bob	cv404	XVal Session 36	1	XVal Session 36-Typing - Text-1		2012-07-12 15:08:01.493000
	Edit pad (rev 157)		Xing	cv400	XVal Session 36	1	XVal Session 36-Typing - Text-1		2012-07-12 15:08:01.910000
	Edit pad (rev 158)		Bob	cv404	XVal Session 36	1	XVal Session 36-Typing - Text-1		2012-07-12 15:08:02.014000
	Edit pad (rev 159)		Xing	cv400	XVal Session 36	1	XVal Session 36-Typing - Text-1		2012-07-12 15:08:02.407000
	Edit pad (rev 160)		Bob	cv404	XVal Session 36	1	XVal Session 36-Typing - Text-1		2012-07-12 15:08:02.478000
	Edit pad (rev 161)		Xing	cv400	XVal Session 36	1	XVal Session 36-Typing - Text-1		2012-07-12 15:08:02.909000
	Edit pad (rev 162)		Bob	cv404	XVal Session 36	1	XVal Session 36-Typing - Text-1		2012-07-12 15:08:02.992000
	Edit pad (rev 163)		Xing	cv400	XVal Session 36	1	XVal Session 36-Typing - Text-1		2012-07-12 15:08:03.409000
	Edit pad (rev 164)		Bob	cv404	XVal Session 36	1	XVal Session 36-Typing - Text-1		2012-07-12 15:08:03.501000
	Edit pad (rev 165)		Bob	cv404	XVal Session 36	1	XVal Session 36-Typing - Text-1		2012-07-12 15:08:04.003000
	Edit pad (rev 166)		Xing	cv400	XVal Session 36	1	XVal Session 36-Typing - Text-1		2012-07-12 15:08:04.103000
	Edit pad (rev 167)		Bob	cv404	XVal Session 36	1	XVal Session 36-Typing - Text-1		2012-07-12 15:08:04.504000
	Edit pad (rev 168)		Xing	cv400	XVal Session 36	1	XVal Session 36-Typing - Text-1		2012-07-12 15:08:04.614000
	Edit pad (rev 169)		Bob	cv404	XVal Session 36	1	XVal Session 36-Typing - Text-1		2012-07-12 15:08:05.003000
	Edit pad (rev 170)		Bob	cv404	XVal Session 36	1	XVal Session 36-Typing - Text-1		2012-07-12 15:08:05.505000
	Edit pad (rev 171)		Bob	cv404	XVal Session 36	1	XVal Session 36-Typing - Text-1		2012-07-12 15:08:06.058000
	Edit pad (rev 172)		Bob	cv404	XVal Session 36	1	XVal Session 36-Typing - Text-1		2012-07-12 15:08:06.505000
	Edit pad (rev 173)		Xing	cv400	XVal Session 36	1	XVal Session 36-Typing - Text-1		2012-07-12 15:08:06.808000
	Edit pad (rev 174)		Bob	cv404	XVal Session 36	1	XVal Session 36-Typing - Text-1		2012-07-12 15:08:07.004000
	Edit pad (rev 175)		Xing	cv400	XVal Session 36	1	XVal Session 36-Typing - Text-1		2012-07-12 15:08:07.299000
	Edit pad (rev 176)		Bob	cv404	XVal Session 36	1	XVal Session 36-Typing - Text-1		2012-07-12 15:08:07.505000
	Edit pad (rev 177)		Xing	cv400	XVal Session 36	1	XVal Session 36-Typing - Text-1		2012-07-12 15:08:07.803000
	Edit pad (rev 178)		Xing	cv400	XVal Session 36	1	XVal Session 36-Typing - Text-1		2012-07-12 15:08:08.309000
	Edit pad (rev 179)		Xing	cv400	XVal Session 36	1	XVal Session 36-Typing - Text-1		2012-07-12 15:08:08.839000
	Edit pad (rev 180)		Bob	cv404	XVal Session 36	1	XVal Session 36-Typing - Text-1		2012-07-12 15:08:09.241000
	Edit pad (rev 181)		Xing	cv400	XVal Session 36	1	XVal Session 36-Typing - Text-1		2012-07-12 15:08:09.301000
	Edit pad (rev 182)		Bob	cv404	XVal Session 36	1	XVal Session 36-Typing - Text-1		2012-07-12 15:08:09.742000
	Edit pad (rev 183)		Xing	cv400	XVal Session 36	1	XVal Session 36-Typing - Text-1		2012-07-12 15:08:09.806000
	Edit pad (rev 184)		Bob	cv404	XVal Session 36	1	XVal Session 36-Typing - Text-1		2012-07-12 15:08:10.242000
	Edit pad (rev 185)		Xing	cv400	XVal Session 36	1	XVal Session 36-Typing - Text-1		2012-07-12 15:08:10.304000
	Edit pad (rev 186)		Bob	cv404	XVal Session 36	1	XVal Session 36-Typing - Text-1		2012-07-12 15:08:10.742000
	Edit pad (rev 187)		Xing	cv400	XVal Session 36	1	XVal Session 36-Typing - Text-1		2012-07-12 15:08:11.028000
	Edit pad (rev 188)		Bob	cv404	XVal Session 36	1	XVal Session 36-Typing - Text-1		2012-07-12 15:08:11.559000
	Edit pad (rev 189)		Xing	cv400	XVal Session 36	1	XVal Session 36-Typing - Text-1		2012-07-12 15:08:11.864000
	Edit pad (rev 190)		Bob	cv404	XVal Session 36	1	XVal Session 36-Typing - Text-1		2012-07-12 15:08:12.272000
	Edit pad (rev 191)		Xing	cv400	XVal Session 36	1	XVal Session 36-Typing - Text-1		2012-07-12 15:08:12.368000
	Edit pad (rev 192)		Bob	cv404	XVal Session 36	1	XVal Session 36-Typing - Text-1		2012-07-12 15:08:12.771000
	Edit pad (rev 193)		jeral	cv311	XVal Session 36	1	XVal Session 36-Typing - Text-1		2012-07-12 15:08:13.161000
	Edit pad (rev 194)		Bob	cv404	XVal Session 36	1	XVal Session 36-Typing - Text-1		2012-07-12 15:08:13.270000
	Edit pad (rev 195)		Xing	cv400	XVal Session 36	1	XVal Session 36-Typing - Text-1		2012-07-12 15:08:13.308000
	Edit pad (rev 196)		jeral	cv311	XVal Session 36	1	XVal Session 36-Typing - Text-1		2012-07-12 15:08:13.670000
	Edit pad (rev 197)		jeral	cv311	XVal Session 36	1	XVal Session 36-Typing - Text-1		2012-07-12 15:08:14.168000
	Edit pad (rev 198)		Xing	cv400	XVal Session 36	1	XVal Session 36-Typing - Text-1		2012-07-12 15:08:14.235000
	Edit pad (rev 199)		jeral	cv311	XVal Session 36	1	XVal Session 36-Typing - Text-1		2012-07-12 15:08:14.670000
	Edit pad (rev 200)		Xing	cv400	XVal Session 36	1	XVal Session 36-Typing - Text-1		2012-07-12 15:08:14.745000
	Edit pad (rev 201)		Bob	cv404	XVal Session 36	1	XVal Session 36-Typing - Text-1		2012-07-12 15:08:15.049000
	Edit pad (rev 202)		jeral	cv311	XVal Session 36	1	XVal Session 36-Typing - Text-1		2012-07-12 15:08:15.168000
	Edit pad (rev 203)		Xing	cv400	XVal Session 36	1	XVal Session 36-Typing - Text-1		2012-07-12 15:08:15.237000
	Edit pad (rev 204)		Bob	cv404	XVal Session 36	1	XVal Session 36-Typing - Text-1		2012-07-12 15:08:15.553000
	Edit pad (rev 205)		jeral	cv311	XVal Session 36	1	XVal Session 36-Typing - Text-1		2012-07-12 15:08:15.670000
	Edit pad (rev 206)		Xing	cv400	XVal Session 36	1	XVal Session 36-Typing - Text-1		2012-07-12 15:08:15.779000
	Edit pad (rev 207)		Bob	cv404	XVal Session 36	1	XVal Session 36-Typing - Text-1		2012-07-12 15:08:16.053000
	Edit pad (rev 208)		jeral	cv311	XVal Session 36	1	XVal Session 36-Typing - Text-1		2012-07-12 15:08:16.169000
	Edit pad (rev 209)		Xing	cv400	XVal Session 36	1	XVal Session 36-Typing - Text-1		2012-07-12 15:08:16.287000
	Edit pad (rev 210)		Bob	cv404	XVal Session 36	1	XVal Session 36-Typing - Text-1		2012-07-12 15:08:16.555000
	Edit pad (rev 211)		jeral	cv311	XVal Session 36	1	XVal Session 36-Typing - Text-1		2012-07-12 15:08:16.669000
	Edit pad (rev 212)		Xing	cv400	XVal Session 36	1	XVal Session 36-Typing - Text-1		2012-07-12 15:08:16.778000
	Edit pad (rev 213)		Bob	cv404	XVal Session 36	1	XVal Session 36-Typing - Text-1		2012-07-12 15:08:17.054000
	Edit pad (rev 214)		jeral	cv311	XVal Session 36	1	XVal Session 36-Typing - Text-1		2012-07-12 15:08:17.169000
	Edit pad (rev 215)		Xing	cv400	XVal Session 36	1	XVal Session 36-Typing - Text-1		2012-07-12 15:08:17.289000
	Edit pad (rev 216)		Bob	cv404	XVal Session 36	1	XVal Session 36-Typing - Text-1		2012-07-12 15:08:17.555000
	Edit pad (rev 217)		jeral	cv311	XVal Session 36	1	XVal Session 36-Typing - Text-1		2012-07-12 15:08:17.675000
	Edit pad (rev 218)		Bob	cv404	XVal Session 36	1	XVal Session 36-Typing - Text-1		2012-07-12 15:08:18.056000
	Edit pad (rev 219)		jeral	cv311	XVal Session 36	1	XVal Session 36-Typing - Text-1		2012-07-12 15:08:18.237000
	Edit pad (rev 220)		Bob	cv404	XVal Session 36	1	XVal Session 36-Typing - Text-1		2012-07-12 15:08:18.555000
	Edit pad (rev 221)		jeral	cv311	XVal Session 36	1	XVal Session 36-Typing - Text-1		2012-07-12 15:08:18.735000
	Edit pad (rev 222)		Bob	cv404	XVal Session 36	1	XVal Session 36-Typing - Text-1		2012-07-12 15:08:19.218000
	Edit pad (rev 223)		Bob	cv404	XVal Session 36	1	XVal Session 36-Typing - Text-1		2012-07-12 15:08:19.716000
	Edit pad (rev 224)		jeral	cv311	XVal Session 36	1	XVal Session 36-Typing - Text-1		2012-07-12 15:08:19.829000
	Edit pad (rev 225)		Xing	cv400	XVal Session 36	1	XVal Session 36-Typing - Text-1		2012-07-12 15:08:20.203000
	Edit pad (rev 226)		Bob	cv404	XVal Session 36	1	XVal Session 36-Typing - Text-1		2012-07-12 15:08:20.217000
	Edit pad (rev 227)		jeral	cv311	XVal Session 36	1	XVal Session 36-Typing - Text-1		2012-07-12 15:08:20.328000
	Edit pad (rev 228)		Xing	cv400	XVal Session 36	1	XVal Session 36-Typing - Text-1		2012-07-12 15:08:20.699000
	Edit pad (rev 229)		Bob	cv404	XVal Session 36	1	XVal Session 36-Typing - Text-1		2012-07-12 15:08:20.718000
	Edit pad (rev 230)		jeral	cv311	XVal Session 36	1	XVal Session 36-Typing - Text-1		2012-07-12 15:08:20.840000
	Edit pad (rev 231)		Xing	cv400	XVal Session 36	1	XVal Session 36-Typing - Text-1		2012-07-12 15:08:21.209000
	Edit pad (rev 232)		Bob	cv404	XVal Session 36	1	XVal Session 36-Typing - Text-1		2012-07-12 15:08:21.234000
	Edit pad (rev 233)		jeral	cv311	XVal Session 36	1	XVal Session 36-Typing - Text-1		2012-07-12 15:08:21.340000
	Edit pad (rev 234)		Xing	cv400	XVal Session 36	1	XVal Session 36-Typing - Text-1		2012-07-12 15:08:21.706000
	Edit pad (rev 235)		Bob	cv404	XVal Session 36	1	XVal Session 36-Typing - Text-1		2012-07-12 15:08:21.734000
	Edit pad (rev 236)		jeral	cv311	XVal Session 36	1	XVal Session 36-Typing - Text-1		2012-07-12 15:08:22.029000
	Edit pad (rev 237)		Bob	cv404	XVal Session 36	1	XVal Session 36-Typing - Text-1		2012-07-12 15:08:22.235000
	Edit pad (rev 238)		jeral	cv311	XVal Session 36	1	XVal Session 36-Typing - Text-1		2012-07-12 15:08:22.529000
	Edit pad (rev 239)		jeral	cv311	XVal Session 36	1	XVal Session 36-Typing - Text-1		2012-07-12 15:08:23.035000
	Edit pad (rev 240)		Bob	cv404	XVal Session 36	1	XVal Session 36-Typing - Text-1		2012-07-12 15:08:23.090000
	Edit pad (rev 241)		jeral	cv311	XVal Session 36	1	XVal Session 36-Typing - Text-1		2012-07-12 15:08:23.545000
	Edit pad (rev 242)		Bob	cv404	XVal Session 36	1	XVal Session 36-Typing - Text-1		2012-07-12 15:08:23.590000
	Edit pad (rev 243)		jeral	cv311	XVal Session 36	1	XVal Session 36-Typing - Text-1		2012-07-12 15:08:24.045000
	Edit pad (rev 244)		Bob	cv404	XVal Session 36	1	XVal Session 36-Typing - Text-1		2012-07-12 15:08:24.089000
	Edit pad (rev 245)		Xing	cv400	XVal Session 36	1	XVal Session 36-Typing - Text-1		2012-07-12 15:08:24.332000
	Edit pad (rev 246)		jeral	cv311	XVal Session 36	1	XVal Session 36-Typing - Text-1		2012-07-12 15:08:24.545000
	Edit pad (rev 247)		Bob	cv404	XVal Session 36	1	XVal Session 36-Typing - Text-1		2012-07-12 15:08:24.589000
	Edit pad (rev 248)		Xing	cv400	XVal Session 36	1	XVal Session 36-Typing - Text-1		2012-07-12 15:08:24.840000
	Edit pad (rev 249)		jeral	cv311	XVal Session 36	1	XVal Session 36-Typing - Text-1		2012-07-12 15:08:25.047000
	Edit pad (rev 250)		Bob	cv404	XVal Session 36	1	XVal Session 36-Typing - Text-1		2012-07-12 15:08:25.090000
	Edit pad (rev 251)		Xing	cv400	XVal Session 36	1	XVal Session 36-Typing - Text-1		2012-07-12 15:08:25.337000
	Edit pad (rev 252)		jeral	cv311	XVal Session 36	1	XVal Session 36-Typing - Text-1		2012-07-12 15:08:25.550000
	Edit pad (rev 253)		Bob	cv404	XVal Session 36	1	XVal Session 36-Typing - Text-1		2012-07-12 15:08:25.618000
	Edit pad (rev 254)		Xing	cv400	XVal Session 36	1	XVal Session 36-Typing - Text-1		2012-07-12 15:08:25.842000
	Edit pad (rev 255)		jeral	cv311	XVal Session 36	1	XVal Session 36-Typing - Text-1		2012-07-12 15:08:26.061000
	Edit pad (rev 256)		Bob	cv404	XVal Session 36	1	XVal Session 36-Typing - Text-1		2012-07-12 15:08:26.118000
	Edit pad (rev 257)		Xing	cv400	XVal Session 36	1	XVal Session 36-Typing - Text-1		2012-07-12 15:08:26.339000
	Edit pad (rev 258)		jeral	cv311	XVal Session 36	1	XVal Session 36-Typing - Text-1		2012-07-12 15:08:26.562000
	Edit pad (rev 259)		Bob	cv404	XVal Session 36	1	XVal Session 36-Typing - Text-1		2012-07-12 15:08:26.616000
	Edit pad (rev 260)		jeral	cv311	XVal Session 36	1	XVal Session 36-Typing - Text-1		2012-07-12 15:08:27.061000
	Edit pad (rev 261)		Bob	cv404	XVal Session 36	1	XVal Session 36-Typing - Text-1		2012-07-12 15:08:27.116000
	Edit pad (rev 262)		Xing	cv400	XVal Session 36	1	XVal Session 36-Typing - Text-1		2012-07-12 15:08:27.477000
	Edit pad (rev 263)		jeral	cv311	XVal Session 36	1	XVal Session 36-Typing - Text-1		2012-07-12 15:08:27.561000
	Edit pad (rev 264)		Bob	cv404	XVal Session 36	1	XVal Session 36-Typing - Text-1		2012-07-12 15:08:27.617000
	Edit pad (rev 265)		Xing	cv400	XVal Session 36	1	XVal Session 36-Typing - Text-1		2012-07-12 15:08:27.981000
	Edit pad (rev 266)		jeral	cv311	XVal Session 36	1	XVal Session 36-Typing - Text-1		2012-07-12 15:08:28.067000
	Edit pad (rev 267)		Bob	cv404	XVal Session 36	1	XVal Session 36-Typing - Text-1		2012-07-12 15:08:28.116000
	Edit pad (rev 268)		Xing	cv400	XVal Session 36	1	XVal Session 36-Typing - Text-1		2012-07-12 15:08:28.477000
	Edit pad (rev 269)		jeral	cv311	XVal Session 36	1	XVal Session 36-Typing - Text-1		2012-07-12 15:08:28.574000
	Edit pad (rev 270)		Xing	cv400	XVal Session 36	1	XVal Session 36-Typing - Text-1		2012-07-12 15:08:28.982000
	Edit pad (rev 271)		jeral	cv311	XVal Session 36	1	XVal Session 36-Typing - Text-1		2012-07-12 15:08:29.074000
	Edit pad (rev 272)		Bob	cv404	XVal Session 36	1	XVal Session 36-Typing - Text-1		2012-07-12 15:08:29.396000
	Edit pad (rev 273)		Xing	cv400	XVal Session 36	1	XVal Session 36-Typing - Text-1		2012-07-12 15:08:29.499000
	Edit pad (rev 274)		jeral	cv311	XVal Session 36	1	XVal Session 36-Typing - Text-1		2012-07-12 15:08:29.574000
	Edit pad (rev 275)		Bob	cv404	XVal Session 36	1	XVal Session 36-Typing - Text-1		2012-07-12 15:08:29.895000
	Edit pad (rev 276)		jeral	cv311	XVal Session 36	1	XVal Session 36-Typing - Text-1		2012-07-12 15:08:30.074000
	Edit pad (rev 277)		Bob	cv404	XVal Session 36	1	XVal Session 36-Typing - Text-1		2012-07-12 15:08:30.395000
	Edit pad (rev 278)		Xing	cv400	XVal Session 36	1	XVal Session 36-Typing - Text-1		2012-07-12 15:08:30.519000
	Edit pad (rev 279)		jeral	cv311	XVal Session 36	1	XVal Session 36-Typing - Text-1		2012-07-12 15:08:30.575000
	Edit pad (rev 280)		Bob	cv404	XVal Session 36	1	XVal Session 36-Typing - Text-1		2012-07-12 15:08:30.894000
	Edit pad (rev 281)		jeral	cv311	XVal Session 36	1	XVal Session 36-Typing - Text-1		2012-07-12 15:08:31.082000
	Edit pad (rev 282)		Xing	cv400	XVal Session 36	1	XVal Session 36-Typing - Text-1		2012-07-12 15:08:31.155000
	Edit pad (rev 283)		Bob	cv404	XVal Session 36	1	XVal Session 36-Typing - Text-1		2012-07-12 15:08:31.395000
	Edit pad (rev 284)		jeral	cv311	XVal Session 36	1	XVal Session 36-Typing - Text-1		2012-07-12 15:08:31.582000
	Edit pad (rev 285)		Xing	cv400	XVal Session 36	1	XVal Session 36-Typing - Text-1		2012-07-12 15:08:31.654000
	Edit pad (rev 286)		jeral	cv311	XVal Session 36	1	XVal Session 36-Typing - Text-1		2012-07-12 15:08:32.092000
	Edit pad (rev 287)		Bob	cv404	XVal Session 36	1	XVal Session 36-Typing - Text-1		2012-07-12 15:08:32.112000
	Edit pad (rev 288)		Xing	cv400	XVal Session 36	1	XVal Session 36-Typing - Text-1		2012-07-12 15:08:32.151000
	Edit pad (rev 289)		jeral	cv311	XVal Session 36	1	XVal Session 36-Typing - Text-1		2012-07-12 15:08:32.606000
	Edit pad (rev 290)		Bob	cv404	XVal Session 36	1	XVal Session 36-Typing - Text-1		2012-07-12 15:08:32.615000
	Edit pad (rev 291)		Xing	cv400	XVal Session 36	1	XVal Session 36-Typing - Text-1		2012-07-12 15:08:32.656000
	Edit pad (rev 292)		jeral	cv311	XVal Session 36	1	XVal Session 36-Typing - Text-1		2012-07-12 15:08:33.107000
	Edit pad (rev 293)		Bob	cv404	XVal Session 36	1	XVal Session 36-Typing - Text-1		2012-07-12 15:08:33.115000
	Edit pad (rev 294)		Xing	cv400	XVal Session 36	1	XVal Session 36-Typing - Text-1		2012-07-12 15:08:33.153000
	Edit pad (rev 295)		jeral	cv311	XVal Session 36	1	XVal Session 36-Typing - Text-1		2012-07-12 15:08:33.607000
	Edit pad (rev 296)		Bob	cv404	XVal Session 36	1	XVal Session 36-Typing - Text-1		2012-07-12 15:08:33.615000
	Edit pad (rev 297)		Xing	cv400	XVal Session 36	1	XVal Session 36-Typing - Text-1		2012-07-12 15:08:33.884000
	Edit pad (rev 298)		jeral	cv311	XVal Session 36	1	XVal Session 36-Typing - Text-1		2012-07-12 15:08:34.110000
	Edit pad (rev 299)		Bob	cv404	XVal Session 36	1	XVal Session 36-Typing - Text-1		2012-07-12 15:08:34.117000
	Edit pad (rev 300)		Xing	cv400	XVal Session 36	1	XVal Session 36-Typing - Text-1		2012-07-12 15:08:34.382000
	Edit pad (rev 301)		jeral	cv311	XVal Session 36	1	XVal Session 36-Typing - Text-1		2012-07-12 15:08:34.609000
	Edit pad (rev 302)		Bob	cv404	XVal Session 36	1	XVal Session 36-Typing - Text-1		2012-07-12 15:08:34.619000
	Edit pad (rev 303)		Xing	cv400	XVal Session 36	1	XVal Session 36-Typing - Text-1		2012-07-12 15:08:34.882000
	Edit pad (rev 304)		jeral	cv311	XVal Session 36	1	XVal Session 36-Typing - Text-1		2012-07-12 15:08:35.108000
	Edit pad (rev 305)		Bob	cv404	XVal Session 36	1	XVal Session 36-Typing - Text-1		2012-07-12 15:08:35.121000
	Edit pad (rev 306)		Xing	cv400	XVal Session 36	1	XVal Session 36-Typing - Text-1		2012-07-12 15:08:35.386000
	Edit pad (rev 307)		jeral	cv311	XVal Session 36	1	XVal Session 36-Typing - Text-1		2012-07-12 15:08:35.609000
	Edit pad (rev 308)		Xing	cv400	XVal Session 36	1	XVal Session 36-Typing - Text-1		2012-07-12 15:08:35.882000
	Edit pad (rev 309)		Bob	cv404	XVal Session 36	1	XVal Session 36-Typing - Text-1		2012-07-12 15:08:35.903000
	Edit pad (rev 310)		jeral	cv311	XVal Session 36	1	XVal Session 36-Typing - Text-1		2012-07-12 15:08:36.122000
	Edit pad (rev 311)		Xing	cv400	XVal Session 36	1	XVal Session 36-Typing - Text-1		2012-07-12 15:08:36.392000
	Edit pad (rev 312)		Bob	cv404	XVal Session 36	1	XVal Session 36-Typing - Text-1		2012-07-12 15:08:36.484000
	Edit pad (rev 313)		jeral	cv311	XVal Session 36	1	XVal Session 36-Typing - Text-1		2012-07-12 15:08:36.623000
	Edit pad (rev 314)		Xing	cv400	XVal Session 36	1	XVal Session 36-Typing - Text-1		2012-07-12 15:08:36.894000
	Edit pad (rev 315)		Bob	cv404	XVal Session 36	1	XVal Session 36-Typing - Text-1		2012-07-12 15:08:36.982000
	Edit pad (rev 316)		jeral	cv311	XVal Session 36	1	XVal Session 36-Typing - Text-1		2012-07-12 15:08:37.123000
	Edit pad (rev 317)		Bob	cv404	XVal Session 36	1	XVal Session 36-Typing - Text-1		2012-07-12 15:08:37.483000
	Edit pad (rev 318)		jeral	cv311	XVal Session 36	1	XVal Session 36-Typing - Text-1		2012-07-12 15:08:37.622000
	Edit pad (rev 319)		Bob	cv404	XVal Session 36	1	XVal Session 36-Typing - Text-1		2012-07-12 15:08:37.985000
	Edit pad (rev 320)		jeral	cv311	XVal Session 36	1	XVal Session 36-Typing - Text-1		2012-07-12 15:08:38.121000
	Edit pad (rev 321)		Bob	cv404	XVal Session 36	1	XVal Session 36-Typing - Text-1		2012-07-12 15:08:38.484000
	Edit pad (rev 322)		jeral	cv311	XVal Session 36	1	XVal Session 36-Typing - Text-1		2012-07-12 15:08:38.621000
	Edit pad (rev 323)		Bob	cv404	XVal Session 36	1	XVal Session 36-Typing - Text-1		2012-07-12 15:08:38.985000
	Edit pad (rev 324)		jeral	cv311	XVal Session 36	1	XVal Session 36-Typing - Text-1		2012-07-12 15:08:39.128000
	Edit pad (rev 325)		Bob	cv404	XVal Session 36	1	XVal Session 36-Typing - Text-1		2012-07-12 15:08:39.485000
	Edit pad (rev 326)		jeral	cv311	XVal Session 36	1	XVal Session 36-Typing - Text-1		2012-07-12 15:08:39.637000
	Edit pad (rev 327)		Bob	cv404	XVal Session 36	1	XVal Session 36-Typing - Text-1		2012-07-12 15:08:39.985000
	Edit pad (rev 328)		jeral	cv311	XVal Session 36	1	XVal Session 36-Typing - Text-1		2012-07-12 15:08:40.137000
	Edit pad (rev 329)		Bob	cv404	XVal Session 36	1	XVal Session 36-Typing - Text-1		2012-07-12 15:08:40.487000
	Edit pad (rev 330)		jeral	cv311	XVal Session 36	1	XVal Session 36-Typing - Text-1		2012-07-12 15:08:40.644000
	Edit pad (rev 331)		Bob	cv404	XVal Session 36	1	XVal Session 36-Typing - Text-1		2012-07-12 15:08:40.989000
	Edit pad (rev 332)		Xing	cv400	XVal Session 36	1	XVal Session 36-Typing - Text-1		2012-07-12 15:08:41.060000
	Edit pad (rev 333)		jeral	cv311	XVal Session 36	1	XVal Session 36-Typing - Text-1		2012-07-12 15:08:41.238000
	Edit pad (rev 334)		jeral	cv311	XVal Session 36	1	XVal Session 36-Typing - Text-1		2012-07-12 15:08:41.656000
	Edit pad (rev 335)		Bob	cv404	XVal Session 36	1	XVal Session 36-Typing - Text-1		2012-07-12 15:08:41.975000
	Edit pad (rev 336)		jeral	cv311	XVal Session 36	1	XVal Session 36-Typing - Text-1		2012-07-12 15:08:42.153000
	Edit pad (rev 337)		Xing	cv400	XVal Session 36	1	XVal Session 36-Typing - Text-1		2012-07-12 15:08:42.210000
	Edit pad (rev 338)		Bob	cv404	XVal Session 36	1	XVal Session 36-Typing - Text-1		2012-07-12 15:08:42.474000
	Edit pad (rev 339)		jeral	cv311	XVal Session 36	1	XVal Session 36-Typing - Text-1		2012-07-12 15:08:42.660000
	Edit pad (rev 340)		Xing	cv400	XVal Session 36	1	XVal Session 36-Typing - Text-1		2012-07-12 15:08:42.713000
	Edit pad (rev 341)		Bob	cv404	XVal Session 36	1	XVal Session 36-Typing - Text-1		2012-07-12 15:08:42.975000
	Edit pad (rev 342)		jeral	cv311	XVal Session 36	1	XVal Session 36-Typing - Text-1		2012-07-12 15:08:43.170000
	Edit pad (rev 343)		Xing	cv400	XVal Session 36	1	XVal Session 36-Typing - Text-1		2012-07-12 15:08:43.210000
	Edit pad (rev 344)		Bob	cv404	XVal Session 36	1	XVal Session 36-Typing - Text-1		2012-07-12 15:08:43.527000
	Edit pad (rev 345)		jeral	cv311	XVal Session 36	1	XVal Session 36-Typing - Text-1		2012-07-12 15:08:43.669000
	Edit pad (rev 346)		Xing	cv400	XVal Session 36	1	XVal Session 36-Typing - Text-1		2012-07-12 15:08:43.714000
	Edit pad (rev 347)		Bob	cv404	XVal Session 36	1	XVal Session 36-Typing - Text-1		2012-07-12 15:08:44.039000
	Edit pad (rev 348)		jeral	cv311	XVal Session 36	1	XVal Session 36-Typing - Text-1		2012-07-12 15:08:44.169000
	Edit pad (rev 349)		Xing	cv400	XVal Session 36	1	XVal Session 36-Typing - Text-1		2012-07-12 15:08:44.211000
	Edit pad (rev 350)		Bob	cv404	XVal Session 36	1	XVal Session 36-Typing - Text-1		2012-07-12 15:08:44.535000
	Edit pad (rev 351)		jeral	cv311	XVal Session 36	1	XVal Session 36-Typing - Text-1		2012-07-12 15:08:44.678000
	Edit pad (rev 352)		Xing	cv400	XVal Session 36	1	XVal Session 36-Typing - Text-1		2012-07-12 15:08:44.723000
	Edit pad (rev 353)		Bob	cv404	XVal Session 36	1	XVal Session 36-Typing - Text-1		2012-07-12 15:08:45.037000
	Edit pad (rev 354)		jeral	cv311	XVal Session 36	1	XVal Session 36-Typing - Text-1		2012-07-12 15:08:45.184000
	Edit pad (rev 355)		Xing	cv400	XVal Session 36	1	XVal Session 36-Typing - Text-1		2012-07-12 15:08:45.207000
	Edit pad (rev 356)		Bob	cv404	XVal Session 36	1	XVal Session 36-Typing - Text-1		2012-07-12 15:08:45.537000
	Edit pad (rev 357)		jeral	cv311	XVal Session 36	1	XVal Session 36-Typing - Text-1		2012-07-12 15:08:45.684000
	Edit pad (rev 358)		Bob	cv404	XVal Session 36	1	XVal Session 36-Typing - Text-1		2012-07-12 15:08:46.037000
	Edit pad (rev 359)		jeral	cv311	XVal Session 36	1	XVal Session 36-Typing - Text-1		2012-07-12 15:08:46.186000
	Edit pad (rev 360)		jeral	cv311	XVal Session 36	1	XVal Session 36-Typing - Text-1		2012-07-12 15:08:46.685000
	Edit pad (rev 361)		Xing	cv400	XVal Session 36	1	XVal Session 36-Typing - Text-1		2012-07-12 15:08:46.847000
	Edit pad (rev 362)		jeral	cv311	XVal Session 36	1	XVal Session 36-Typing - Text-1		2012-07-12 15:08:47.185000
	Edit pad (rev 363)		Bob	cv404	XVal Session 36	1	XVal Session 36-Typing - Text-1		2012-07-12 15:08:47.211000
	Edit pad (rev 364)		Xing	cv400	XVal Session 36	1	XVal Session 36-Typing - Text-1		2012-07-12 15:08:47.345000
	Edit pad (rev 365)		jeral	cv311	XVal Session 36	1	XVal Session 36-Typing - Text-1		2012-07-12 15:08:47.685000
	Edit pad (rev 366)		Bob	cv404	XVal Session 36	1	XVal Session 36-Typing - Text-1		2012-07-12 15:08:47.710000
	Edit pad (rev 367)		Xing	cv400	XVal Session 36	1	XVal Session 36-Typing - Text-1		2012-07-12 15:08:47.857000
	Edit pad (rev 368)		jeral	cv311	XVal Session 36	1	XVal Session 36-Typing - Text-1		2012-07-12 15:08:48.185000
	Edit pad (rev 369)		Bob	cv404	XVal Session 36	1	XVal Session 36-Typing - Text-1		2012-07-12 15:08:48.211000
	Edit pad (rev 370)		Xing	cv400	XVal Session 36	1	XVal Session 36-Typing - Text-1		2012-07-12 15:08:48.354000
	Edit pad (rev 371)		Bob	cv404	XVal Session 36	1	XVal Session 36-Typing - Text-1		2012-07-12 15:08:48.713000
	Edit pad (rev 372)		jeral	cv311	XVal Session 36	1	XVal Session 36-Typing - Text-1		2012-07-12 15:08:48.736000
	Edit pad (rev 373)		Xing	cv400	XVal Session 36	1	XVal Session 36-Typing - Text-1		2012-07-12 15:08:48.845000
	Edit pad (rev 374)		Bob	cv404	XVal Session 36	1	XVal Session 36-Typing - Text-1		2012-07-12 15:08:49.213000
	Edit pad (rev 375)		jeral	cv311	XVal Session 36	1	XVal Session 36-Typing - Text-1		2012-07-12 15:08:49.236000
	Edit pad (rev 376)		Bob	cv404	XVal Session 36	1	XVal Session 36-Typing - Text-1		2012-07-12 15:08:49.713000
	Edit pad (rev 377)		jeral	cv311	XVal Session 36	1	XVal Session 36-Typing - Text-1		2012-07-12 15:08:49.735000
	Edit pad (rev 378)		Xing	cv400	XVal Session 36	1	XVal Session 36-Typing - Text-1		2012-07-12 15:08:50.156000
	Edit pad (rev 379)		jeral	cv311	XVal Session 36	1	XVal Session 36-Typing - Text-1		2012-07-12 15:08:50.246000
	Edit pad (rev 380)		Bob	cv404	XVal Session 36	1	XVal Session 36-Typing - Text-1		2012-07-12 15:08:50.393000
	Edit pad (rev 381)		Xing	cv400	XVal Session 36	1	XVal Session 36-Typing - Text-1		2012-07-12 15:08:50.650000
	Edit pad (rev 382)		jeral	cv311	XVal Session 36	1	XVal Session 36-Typing - Text-1		2012-07-12 15:08:50.756000
	Edit pad (rev 383)		Bob	cv404	XVal Session 36	1	XVal Session 36-Typing - Text-1		2012-07-12 15:08:50.892000
	Edit pad (rev 384)		Xing	cv400	XVal Session 36	1	XVal Session 36-Typing - Text-1		2012-07-12 15:08:51.141000
	Edit pad (rev 385)		jeral	cv311	XVal Session 36	1	XVal Session 36-Typing - Text-1		2012-07-12 15:08:51.262000
	Edit pad (rev 386)		Bob	cv404	XVal Session 36	1	XVal Session 36-Typing - Text-1		2012-07-12 15:08:51.393000
	Edit pad (rev 387)		Xing	cv400	XVal Session 36	1	XVal Session 36-Typing - Text-1		2012-07-12 15:08:51.696000
	Edit pad (rev 388)		jeral	cv311	XVal Session 36	1	XVal Session 36-Typing - Text-1		2012-07-12 15:08:51.764000
	Edit pad (rev 389)		Bob	cv404	XVal Session 36	1	XVal Session 36-Typing - Text-1		2012-07-12 15:08:51.893000
	Edit pad (rev 390)		jeral	cv311	XVal Session 36	1	XVal Session 36-Typing - Text-1		2012-07-12 15:08:52.264000
	Edit pad (rev 391)		Bob	cv404	XVal Session 36	1	XVal Session 36-Typing - Text-1		2012-07-12 15:08:52.393000
	Edit pad (rev 392)		Xing	cv400	XVal Session 36	1	XVal Session 36-Typing - Text-1		2012-07-12 15:08:52.531000
	Edit pad (rev 393)		jeral	cv311	XVal Session 36	1	XVal Session 36-Typing - Text-1		2012-07-12 15:08:52.764000
	Edit pad (rev 394)		Xing	cv400	XVal Session 36	1	XVal Session 36-Typing - Text-1		2012-07-12 15:08:53.040000
	Edit pad (rev 395)		jeral	cv311	XVal Session 36	1	XVal Session 36-Typing - Text-1		2012-07-12 15:08:53.263000
	Edit pad (rev 396)		Xing	cv400	XVal Session 36	1	XVal Session 36-Typing - Text-1		2012-07-12 15:08:53.527000
	Edit pad (rev 397)		Bob	cv404	XVal Session 36	1	XVal Session 36-Typing - Text-1		2012-07-12 15:08:53.592000
	Edit pad (rev 398)		jeral	cv311	XVal Session 36	1	XVal Session 36-Typing - Text-1		2012-07-12 15:08:53.763000
	Edit pad (rev 399)		Xing	cv400	XVal Session 36	1	XVal Session 36-Typing - Text-1		2012-07-12 15:08:54.029000
	Edit pad (rev 400)		Bob	cv404	XVal Session 36	1	XVal Session 36-Typing - Text-1		2012-07-12 15:08:54.090000
	Edit pad (rev 401)		Xing	cv400	XVal Session 36	1	XVal Session 36-Typing - Text-1		2012-07-12 15:08:54.534000
	Edit pad (rev 402)		Bob	cv404	XVal Session 36	1	XVal Session 36-Typing - Text-1		2012-07-12 15:08:54.590000
	Edit pad (rev 403)		jeral	cv311	XVal Session 36	1	XVal Session 36-Typing - Text-1		2012-07-12 15:08:54.635000
	Edit pad (rev 404)		Xing	cv400	XVal Session 36	1	XVal Session 36-Typing - Text-1		2012-07-12 15:08:55.038000
	Edit pad (rev 405)		Bob	cv404	XVal Session 36	1	XVal Session 36-Typing - Text-1		2012-07-12 15:08:55.106000
	Edit pad (rev 406)		jeral	cv311	XVal Session 36	1	XVal Session 36-Typing - Text-1		2012-07-12 15:08:55.135000
	Edit pad (rev 407)		jeral	cv311	XVal Session 36	1	XVal Session 36-Typing - Text-1		2012-07-12 15:08:55.639000
	Edit pad (rev 408)		jeral	cv311	XVal Session 36	1	XVal Session 36-Typing - Text-1		2012-07-12 15:08:56.139000
	Edit pad (rev 409)		Xing	cv400	XVal Session 36	1	XVal Session 36-Typing - Text-1		2012-07-12 15:08:56.328000
	Edit pad (rev 410)		jeral	cv311	XVal Session 36	1	XVal Session 36-Typing - Text-1		2012-07-12 15:08:56.639000
	Edit pad (rev 411)		Xing	cv400	XVal Session 36	1	XVal Session 36-Typing - Text-1		2012-07-12 15:08:56.827000
	Edit pad (rev 412)		jeral	cv311	XVal Session 36	1	XVal Session 36-Typing - Text-1		2012-07-12 15:08:57.140000
	Edit pad (rev 413)		Bob	cv404	XVal Session 36	1	XVal Session 36-Typing - Text-1		2012-07-12 15:08:57.334000
	Edit pad (rev 414)		Xing	cv400	XVal Session 36	1	XVal Session 36-Typing - Text-1		2012-07-12 15:08:57.336000
	Edit pad (rev 415)		jeral	cv311	XVal Session 36	1	XVal Session 36-Typing - Text-1		2012-07-12 15:08:57.639000
	Edit pad (rev 416)		Bob	cv404	XVal Session 36	1	XVal Session 36-Typing - Text-1		2012-07-12 15:08:57.835000
	Edit pad (rev 417)		jeral	cv311	XVal Session 36	1	XVal Session 36-Typing - Text-1		2012-07-12 15:08:58.140000
	Edit pad (rev 418)		Bob	cv404	XVal Session 36	1	XVal Session 36-Typing - Text-1		2012-07-12 15:08:58.342000
	Edit pad (rev 419)		Xing	cv400	XVal Session 36	1	XVal Session 36-Typing - Text-1		2012-07-12 15:08:58.415000
	Edit pad (rev 420)		jeral	cv311	XVal Session 36	1	XVal Session 36-Typing - Text-1		2012-07-12 15:08:58.640000
	Edit pad (rev 421)		Bob	cv404	XVal Session 36	1	XVal Session 36-Typing - Text-1		2012-07-12 15:08:58.842000
	Edit pad (rev 422)		Xing	cv400	XVal Session 36	1	XVal Session 36-Typing - Text-1		2012-07-12 15:08:58.921000
	Edit pad (rev 423)		jeral	cv311	XVal Session 36	1	XVal Session 36-Typing - Text-1		2012-07-12 15:08:59.140000
	Edit pad (rev 424)		Xing	cv400	XVal Session 36	1	XVal Session 36-Typing - Text-1		2012-07-12 15:08:59.418000
	Edit pad (rev 425)		Bob	cv404	XVal Session 36	1	XVal Session 36-Typing - Text-1		2012-07-12 15:08:59.504000
	Edit pad (rev 426)		jeral	cv311	XVal Session 36	1	XVal Session 36-Typing - Text-1		2012-07-12 15:08:59.646000
	Edit pad (rev 427)		Xing	cv400	XVal Session 36	1	XVal Session 36-Typing - Text-1		2012-07-12 15:08:59.923000
	Edit pad (rev 428)		Bob	cv404	XVal Session 36	1	XVal Session 36-Typing - Text-1		2012-07-12 15:09:00.005000
	Edit pad (rev 429)		jeral	cv311	XVal Session 36	1	XVal Session 36-Typing - Text-1		2012-07-12 15:09:00.150000
	Edit pad (rev 430)		Xing	cv400	XVal Session 36	1	XVal Session 36-Typing - Text-1		2012-07-12 15:09:00.420000
	Edit pad (rev 431)		Bob	cv404	XVal Session 36	1	XVal Session 36-Typing - Text-1		2012-07-12 15:09:00.507000
	Edit pad (rev 432)		jeral	cv311	XVal Session 36	1	XVal Session 36-Typing - Text-1		2012-07-12 15:09:00.654000
	Edit pad (rev 433)		Xing	cv400	XVal Session 36	1	XVal Session 36-Typing - Text-1		2012-07-12 15:09:00.919000
	Edit pad (rev 434)		Bob	cv404	XVal Session 36	1	XVal Session 36-Typing - Text-1		2012-07-12 15:09:01.005000
	Edit pad (rev 435)		jeral	cv311	XVal Session 36	1	XVal Session 36-Typing - Text-1		2012-07-12 15:09:01.153000
	Edit pad (rev 436)		Xing	cv400	XVal Session 36	1	XVal Session 36-Typing - Text-1		2012-07-12 15:09:01.419000
	Edit pad (rev 437)		jeral	cv311	XVal Session 36	1	XVal Session 36-Typing - Text-1		2012-07-12 15:09:01.653000
	Edit pad (rev 438)		Xing	cv400	XVal Session 36	1	XVal Session 36-Typing - Text-1		2012-07-12 15:09:01.919000
	Edit pad (rev 439)		Bob	cv404	XVal Session 36	1	XVal Session 36-Typing - Text-1		2012-07-12 15:09:02.070000
	Edit pad (rev 440)		jeral	cv311	XVal Session 36	1	XVal Session 36-Typing - Text-1		2012-07-12 15:09:02.153000
	Edit pad (rev 441)		Kate	cv406	XVal Session 36	1	XVal Session 36-Typing - Text-1		2012-07-12 15:09:02.189000
	Edit pad (rev 442)		Xing	cv400	XVal Session 36	1	XVal Session 36-Typing - Text-1		2012-07-12 15:09:02.422000
	Edit pad (rev 443)		Bob	cv404	XVal Session 36	1	XVal Session 36-Typing - Text-1		2012-07-12 15:09:02.571000
	Edit pad (rev 444)		jeral	cv311	XVal Session 36	1	XVal Session 36-Typing - Text-1		2012-07-12 15:09:02.654000
	Edit pad (rev 445)		Kate	cv406	XVal Session 36	1	XVal Session 36-Typing - Text-1		2012-07-12 15:09:02.688000
	Edit pad (rev 446)		Xing	cv400	XVal Session 36	1	XVal Session 36-Typing - Text-1		2012-07-12 15:09:02.921000
	Edit pad (rev 447)		Bob	cv404	XVal Session 36	1	XVal Session 36-Typing - Text-1		2012-07-12 15:09:03.072000
	Edit pad (rev 448)		jeral	cv311	XVal Session 36	1	XVal Session 36-Typing - Text-1		2012-07-12 15:09:03.153000
	Edit pad (rev 449)		Xing	cv400	XVal Session 36	1	XVal Session 36-Typing - Text-1		2012-07-12 15:09:03.421000
	Edit pad (rev 450)		Bob	cv404	XVal Session 36	1	XVal Session 36-Typing - Text-1		2012-07-12 15:09:03.575000
	Edit pad (rev 451)		Kate	cv406	XVal Session 36	1	XVal Session 36-Typing - Text-1		2012-07-12 15:09:03.600000
	Edit pad (rev 452)		jeral	cv311	XVal Session 36	1	XVal Session 36-Typing - Text-1		2012-07-12 15:09:03.790000
	Edit pad (rev 453)		Xing	cv400	XVal Session 36	1	XVal Session 36-Typing - Text-1		2012-07-12 15:09:03.927000
	Edit pad (rev 454)		Bob	cv404	XVal Session 36	1	XVal Session 36-Typing - Text-1		2012-07-12 15:09:04.073000
	Edit pad (rev 455)		Kate	cv406	XVal Session 36	1	XVal Session 36-Typing - Text-1		2012-07-12 15:09:04.107000
	Edit pad (rev 456)		jeral	cv311	XVal Session 36	1	XVal Session 36-Typing - Text-1		2012-07-12 15:09:04.294000
	Edit pad (rev 457)		Xing	cv400	XVal Session 36	1	XVal Session 36-Typing - Text-1		2012-07-12 15:09:04.519000
	Edit pad (rev 458)		Kate	cv406	XVal Session 36	1	XVal Session 36-Typing - Text-1		2012-07-12 15:09:04.615000
	Edit pad (rev 459)		jeral	cv311	XVal Session 36	1	XVal Session 36-Typing - Text-1		2012-07-12 15:09:04.795000
	Edit pad (rev 460)		Xing	cv400	XVal Session 36	1	XVal Session 36-Typing - Text-1		2012-07-12 15:09:05.021000
	Edit pad (rev 461)		Kate	cv406	XVal Session 36	1	XVal Session 36-Typing - Text-1		2012-07-12 15:09:05.115000
	Edit pad (rev 462)		jeral	cv311	XVal Session 36	1	XVal Session 36-Typing - Text-1		2012-07-12 15:09:05.295000
	Edit pad (rev 463)		Kate	cv406	XVal Session 36	1	XVal Session 36-Typing - Text-1		2012-07-12 15:09:05.616000
	Edit pad (rev 464)		jeral	cv311	XVal Session 36	1	XVal Session 36-Typing - Text-1		2012-07-12 15:09:05.793000
	Edit pad (rev 465)		Xing	cv400	XVal Session 36	1	XVal Session 36-Typing - Text-1		2012-07-12 15:09:05.876000
	Edit pad (rev 466)		Bob	cv404	XVal Session 36	1	XVal Session 36-Typing - Text-1		2012-07-12 15:09:05.893000
	Edit pad (rev 467)		Kate	cv406	XVal Session 36	1	XVal Session 36-Typing - Text-1		2012-07-12 15:09:06.170000
	Edit pad (rev 468)		jeral	cv311	XVal Session 36	1	XVal Session 36-Typing - Text-1		2012-07-12 15:09:06.293000
	Edit pad (rev 469)		Xing	cv400	XVal Session 36	1	XVal Session 36-Typing - Text-1		2012-07-12 15:09:06.388000
	Edit pad (rev 470)		Bob	cv404	XVal Session 36	1	XVal Session 36-Typing - Text-1		2012-07-12 15:09:06.392000
	Edit pad (rev 471)		Bob	cv404	XVal Session 36	1	XVal Session 36-Typing - Text-1		2012-07-12 15:09:06.894000
	Edit pad (rev 472)		Xing	cv400	XVal Session 36	1	XVal Session 36-Typing - Text-1		2012-07-12 15:09:07.017000
	Edit pad (rev 473)		Kate	cv406	XVal Session 36	1	XVal Session 36-Typing - Text-1		2012-07-12 15:09:07.048000
	Edit pad (rev 474)		Bob	cv404	XVal Session 36	1	XVal Session 36-Typing - Text-1		2012-07-12 15:09:07.394000
	Edit pad (rev 475)		jeral	cv311	XVal Session 36	1	XVal Session 36-Typing - Text-1		2012-07-12 15:09:07.411000
	Edit pad (rev 476)		Kate	cv406	XVal Session 36	1	XVal Session 36-Typing - Text-1		2012-07-12 15:09:07.552000
	Edit pad (rev 477)		Xing	cv400	XVal Session 36	1	XVal Session 36-Typing - Text-1		2012-07-12 15:09:07.776000
	Edit pad (rev 478)		jeral	cv311	XVal Session 36	1	XVal Session 36-Typing - Text-1		2012-07-12 15:09:07.920000
	Edit pad (rev 479)		Kate	cv406	XVal Session 36	1	XVal Session 36-Typing - Text-1		2012-07-12 15:09:08.052000
	Edit pad (rev 480)		Xing	cv400	XVal Session 36	1	XVal Session 36-Typing - Text-1		2012-07-12 15:09:08.272000
	Edit pad (rev 481)		Kate	cv406	XVal Session 36	1	XVal Session 36-Typing - Text-1		2012-07-12 15:09:08.554000
	Edit pad (rev 482)		Xing	cv400	XVal Session 36	1	XVal Session 36-Typing - Text-1		2012-07-12 15:09:08.771000
	Edit pad (rev 483)		Kate	cv406	XVal Session 36	1	XVal Session 36-Typing - Text-1		2012-07-12 15:09:09.054000
	Edit pad (rev 484)		Xing	cv400	XVal Session 36	1	XVal Session 36-Typing - Text-1		2012-07-12 15:09:09.315000
	Edit pad (rev 485)		Kate	cv406	XVal Session 36	1	XVal Session 36-Typing - Text-1		2012-07-12 15:09:09.560000
	Edit pad (rev 486)		Bob	cv404	XVal Session 36	1	XVal Session 36-Typing - Text-1		2012-07-12 15:09:09.726000
	Edit pad (rev 487)		Xing	cv400	XVal Session 36	1	XVal Session 36-Typing - Text-1		2012-07-12 15:09:09.777000
	Edit pad (rev 488)		Kate	cv406	XVal Session 36	1	XVal Session 36-Typing - Text-1		2012-07-12 15:09:10.076000
	Edit pad (rev 489)		Bob	cv404	XVal Session 36	1	XVal Session 36-Typing - Text-1		2012-07-12 15:09:10.224000
	Edit pad (rev 490)		Xing	cv400	XVal Session 36	1	XVal Session 36-Typing - Text-1		2012-07-12 15:09:10.411000
	Edit pad (rev 491)		Kate	cv406	XVal Session 36	1	XVal Session 36-Typing - Text-1		2012-07-12 15:09:10.583000
	Edit pad (rev 492)		Bob	cv404	XVal Session 36	1	XVal Session 36-Typing - Text-1		2012-07-12 15:09:10.724000
	Edit pad (rev 493)		Bob	cv404	XVal Session 36	1	XVal Session 36-Typing - Text-1		2012-07-12 15:09:11.227000
	Edit pad (rev 494)		jeral	cv311	XVal Session 36	1	XVal Session 36-Typing - Text-1		2012-07-12 15:09:11.232000
	Edit pad (rev 495)		Kate	cv406	XVal Session 36	1	XVal Session 36-Typing - Text-1		2012-07-12 15:09:11.298000
	Edit pad (rev 496)		jeral	cv311	XVal Session 36	1	XVal Session 36-Typing - Text-1		2012-07-12 15:09:11.732000
	Edit pad (rev 497)		Kate	cv406	XVal Session 36	1	XVal Session 36-Typing - Text-1		2012-07-12 15:09:11.802000
	Edit pad (rev 498)		Bob	cv404	XVal Session 36	1	XVal Session 36-Typing - Text-1		2012-07-12 15:09:11.864000
	Edit pad (rev 499)		Xing	cv400	XVal Session 36	1	XVal Session 36-Typing - Text-1		2012-07-12 15:09:12.008000
	Edit pad (rev 500)		jeral	cv311	XVal Session 36	1	XVal Session 36-Typing - Text-1		2012-07-12 15:09:12.234000
	Edit pad (rev 501)		Kate	cv406	XVal Session 36	1	XVal Session 36-Typing - Text-1		2012-07-12 15:09:12.302000
	Edit pad (rev 502)		Bob	cv404	XVal Session 36	1	XVal Session 36-Typing - Text-1		2012-07-12 15:09:12.364000
	Edit pad (rev 503)		Xing	cv400	XVal Session 36	1	XVal Session 36-Typing - Text-1		2012-07-12 15:09:12.505000
	Edit pad (rev 504)		jeral	cv311	XVal Session 36	1	XVal Session 36-Typing - Text-1		2012-07-12 15:09:12.748000
	Edit pad (rev 505)		Kate	cv406	XVal Session 36	1	XVal Session 36-Typing - Text-1		2012-07-12 15:09:12.807000
	Edit pad (rev 506)		Bob	cv404	XVal Session 36	1	XVal Session 36-Typing - Text-1		2012-07-12 15:09:12.867000
	Edit pad (rev 507)		Xing	cv400	XVal Session 36	1	XVal Session 36-Typing - Text-1		2012-07-12 15:09:13.187000
	Edit pad (rev 508)		jeral	cv311	XVal Session 36	1	XVal Session 36-Typing - Text-1		2012-07-12 15:09:13.261000
	Edit pad (rev 509)		Kate	cv406	XVal Session 36	1	XVal Session 36-Typing - Text-1		2012-07-12 15:09:13.318000
	Edit pad (rev 510)		Bob	cv404	XVal Session 36	1	XVal Session 36-Typing - Text-1		2012-07-12 15:09:13.369000
	Edit pad (rev 511)		Xing	cv400	XVal Session 36	1	XVal Session 36-Typing - Text-1		2012-07-12 15:09:13.687000
	Edit pad (rev 512)		jeral	cv311	XVal Session 36	1	XVal Session 36-Typing - Text-1		2012-07-12 15:09:13.762000
	Edit pad (rev 513)		Bob	cv404	XVal Session 36	1	XVal Session 36-Typing - Text-1		2012-07-12 15:09:13.867000
	Edit pad (rev 514)		Kate	cv406	XVal Session 36	1	XVal Session 36-Typing - Text-1		2012-07-12 15:09:14.087000
	Edit pad (rev 515)		Xing	cv400	XVal Session 36	1	XVal Session 36-Typing - Text-1		2012-07-12 15:09:14.189000
	Edit pad (rev 516)		Bob	cv404	XVal Session 36	1	XVal Session 36-Typing - Text-1		2012-07-12 15:09:14.368000
	Edit pad (rev 517)		Kate	cv406	XVal Session 36	1	XVal Session 36-Typing - Text-1		2012-07-12 15:09:14.587000
	Edit pad (rev 518)		Xing	cv400	XVal Session 36	1	XVal Session 36-Typing - Text-1		2012-07-12 15:09:14.700000
	Edit pad (rev 519)		Kate	cv406	XVal Session 36	1	XVal Session 36-Typing - Text-1		2012-07-12 15:09:15.085000
	Edit pad (rev 520)		Xing	cv400	XVal Session 36	1	XVal Session 36-Typing - Text-1		2012-07-12 15:09:15.207000
	Edit pad (rev 521)		jeral	cv311	XVal Session 36	1	XVal Session 36-Typing - Text-1		2012-07-12 15:09:15.549000
	Edit pad (rev 522)		Kate	cv406	XVal Session 36	1	XVal Session 36-Typing - Text-1		2012-07-12 15:09:15.586000
	Edit pad (rev 523)		Xing	cv400	XVal Session 36	1	XVal Session 36-Typing - Text-1		2012-07-12 15:09:15.800000
	Edit pad (rev 524)		jeral	cv311	XVal Session 36	1	XVal Session 36-Typing - Text-1		2012-07-12 15:09:16.060000
	Edit pad (rev 525)		Kate	cv406	XVal Session 36	1	XVal Session 36-Typing - Text-1		2012-07-12 15:09:16.086000
	Edit pad (rev 526)		Bob	cv404	XVal Session 36	1	XVal Session 36-Typing - Text-1		2012-07-12 15:09:16.100000
	Edit pad (rev 527)		Xing	cv400	XVal Session 36	1	XVal Session 36-Typing - Text-1		2012-07-12 15:09:16.208000
	Edit pad (rev 528)		jeral	cv311	XVal Session 36	1	XVal Session 36-Typing - Text-1		2012-07-12 15:09:16.560000
	Edit pad (rev 529)		Kate	cv406	XVal Session 36	1	XVal Session 36-Typing - Text-1		2012-07-12 15:09:16.601000
	Edit pad (rev 530)		Bob	cv404	XVal Session 36	1	XVal Session 36-Typing - Text-1		2012-07-12 15:09:16.602000
	Edit pad (rev 531)		Xing	cv400	XVal Session 36	1	XVal Session 36-Typing - Text-1		2012-07-12 15:09:16.720000
	Edit pad (rev 532)		jeral	cv311	XVal Session 36	1	XVal Session 36-Typing - Text-1		2012-07-12 15:09:17.061000
	Edit pad (rev 533)		Bob	cv404	XVal Session 36	1	XVal Session 36-Typing - Text-1		2012-07-12 15:09:17.101000
	Edit pad (rev 534)		Xing	cv400	XVal Session 36	1	XVal Session 36-Typing - Text-1		2012-07-12 15:09:17.216000
	Edit pad (rev 535)		jeral	cv311	XVal Session 36	1	XVal Session 36-Typing - Text-1		2012-07-12 15:09:17.560000
	Edit pad (rev 536)		Bob	cv404	XVal Session 36	1	XVal Session 36-Typing - Text-1		2012-07-12 15:09:17.601000
	Edit pad (rev 537)		Xing	cv400	XVal Session 36	1	XVal Session 36-Typing - Text-1		2012-07-12 15:09:17.715000
	Edit pad (rev 538)		Kate	cv406	XVal Session 36	1	XVal Session 36-Typing - Text-1		2012-07-12 15:09:17.733000
	Edit pad (rev 539)		jeral	cv311	XVal Session 36	1	XVal Session 36-Typing - Text-1		2012-07-12 15:09:18.059000
	Edit pad (rev 540)		Bob	cv404	XVal Session 36	1	XVal Session 36-Typing - Text-1		2012-07-12 15:09:18.100000
	Edit pad (rev 541)		Xing	cv400	XVal Session 36	1	XVal Session 36-Typing - Text-1		2012-07-12 15:09:18.214000
	Edit pad (rev 542)		jeral	cv311	XVal Session 36	1	XVal Session 36-Typing - Text-1		2012-07-12 15:09:18.561000
	Edit pad (rev 543)		Kate	cv406	XVal Session 36	1	XVal Session 36-Typing - Text-1		2012-07-12 15:09:18.622000
	Edit pad (rev 544)		Bob	cv404	XVal Session 36	1	XVal Session 36-Typing - Text-1		2012-07-12 15:09:18.886000
	Edit pad (rev 545)		jeral	cv311	XVal Session 36	1	XVal Session 36-Typing - Text-1		2012-07-12 15:09:19.059000
	Edit pad (rev 546)		Kate	cv406	XVal Session 36	1	XVal Session 36-Typing - Text-1		2012-07-12 15:09:19.132000
	Edit pad (rev 547)		Xing	cv400	XVal Session 36	1	XVal Session 36-Typing - Text-1		2012-07-12 15:09:19.153000
	Edit pad (rev 548)		Bob	cv404	XVal Session 36	1	XVal Session 36-Typing - Text-1		2012-07-12 15:09:19.392000
	Edit pad (rev 549)		jeral	cv311	XVal Session 36	1	XVal Session 36-Typing - Text-1		2012-07-12 15:09:19.559000
	Edit pad (rev 550)		Kate	cv406	XVal Session 36	1	XVal Session 36-Typing - Text-1		2012-07-12 15:09:19.630000
	Edit pad (rev 551)		Xing	cv400	XVal Session 36	1	XVal Session 36-Typing - Text-1		2012-07-12 15:09:19.656000
	Edit pad (rev 552)		Bob	cv404	XVal Session 36	1	XVal Session 36-Typing - Text-1		2012-07-12 15:09:19.892000
	Edit pad (rev 553)		jeral	cv311	XVal Session 36	1	XVal Session 36-Typing - Text-1		2012-07-12 15:09:20.066000
	Edit pad (rev 554)		Xing	cv400	XVal Session 36	1	XVal Session 36-Typing - Text-1		2012-07-12 15:09:20.156000
	Edit pad (rev 555)		Bob	cv404	XVal Session 36	1	XVal Session 36-Typing - Text-1		2012-07-12 15:09:20.392000
	Edit pad (rev 556)		jeral	cv311	XVal Session 36	1	XVal Session 36-Typing - Text-1		2012-07-12 15:09:20.575000
	Edit pad (rev 557)		Xing	cv400	XVal Session 36	1	XVal Session 36-Typing - Text-1		2012-07-12 15:09:20.652000
	Edit pad (rev 558)		Bob	cv404	XVal Session 36	1	XVal Session 36-Typing - Text-1		2012-07-12 15:09:20.903000
	Edit pad (rev 559)		jeral	cv311	XVal Session 36	1	XVal Session 36-Typing - Text-1		2012-07-12 15:09:21.076000
	Edit pad (rev 560)		Xing	cv400	XVal Session 36	1	XVal Session 36-Typing - Text-1		2012-07-12 15:09:21.161000
	Edit pad (rev 561)		Bob	cv404	XVal Session 36	1	XVal Session 36-Typing - Text-1		2012-07-12 15:09:21.406000
	Edit pad (rev 562)		jeral	cv311	XVal Session 36	1	XVal Session 36-Typing - Text-1		2012-07-12 15:09:21.574000
	Edit pad (rev 563)		Xing	cv400	XVal Session 36	1	XVal Session 36-Typing - Text-1		2012-07-12 15:09:21.654000
	Edit pad (rev 564)		Bob	cv404	XVal Session 36	1	XVal Session 36-Typing - Text-1		2012-07-12 15:09:21.909000
	Edit pad (rev 565)		jeral	cv311	XVal Session 36	1	XVal Session 36-Typing - Text-1		2012-07-12 15:09:22.075000
	Edit pad (rev 566)		Xing	cv400	XVal Session 36	1	XVal Session 36-Typing - Text-1		2012-07-12 15:09:22.152000
	Edit pad (rev 567)		Xing	cv400	XVal Session 36	1	XVal Session 36-Typing - Text-1		2012-07-12 15:09:22.656000
	Edit pad (rev 568)		Bob	cv404	XVal Session 36	1	XVal Session 36-Typing - Text-1		2012-07-12 15:09:22.863000
	Edit pad (rev 569)		Xing	cv400	XVal Session 36	1	XVal Session 36-Typing - Text-1		2012-07-12 15:09:23.160000
	Edit pad (rev 570)		Xing	cv400	XVal Session 36	1	XVal Session 36-Typing - Text-1		2012-07-12 15:09:23.658000
	Edit pad (rev 571)		jeral	cv311	XVal Session 36	1	XVal Session 36-Typing - Text-1		2012-07-12 15:09:23.899000
	Edit pad (rev 572)		Bob	cv404	XVal Session 36	1	XVal Session 36-Typing - Text-1		2012-07-12 15:09:24.053000
	Edit pad (rev 573)		Xing	cv400	XVal Session 36	1	XVal Session 36-Typing - Text-1		2012-07-12 15:09:24.155000
	Edit pad (rev 574)		jeral	cv311	XVal Session 36	1	XVal Session 36-Typing - Text-1		2012-07-12 15:09:24.404000
	Edit pad (rev 575)		Bob	cv404	XVal Session 36	1	XVal Session 36-Typing - Text-1		2012-07-12 15:09:24.551000
	Edit pad (rev 576)		Xing	cv400	XVal Session 36	1	XVal Session 36-Typing - Text-1		2012-07-12 15:09:24.653000
	Edit pad (rev 577)		Bob	cv404	XVal Session 36	1	XVal Session 36-Typing - Text-1		2012-07-12 15:09:25.054000
	Edit pad (rev 578)		Xing	cv400	XVal Session 36	1	XVal Session 36-Typing - Text-1		2012-07-12 15:09:25.175000
	Edit pad (rev 579)		jeral	cv311	XVal Session 36	1	XVal Session 36-Typing - Text-1		2012-07-12 15:09:25.476000
	Edit pad (rev 580)		Bob	cv404	XVal Session 36	1	XVal Session 36-Typing - Text-1		2012-07-12 15:09:25.552000
	Edit pad (rev 581)		Xing	cv400	XVal Session 36	1	XVal Session 36-Typing - Text-1		2012-07-12 15:09:25.662000
	Edit pad (rev 582)		jeral	cv311	XVal Session 36	1	XVal Session 36-Typing - Text-1		2012-07-12 15:09:26.071000
	Edit pad (rev 583)		Xing	cv400	XVal Session 36	1	XVal Session 36-Typing - Text-1		2012-07-12 15:09:26.163000
	Edit pad (rev 584)		jeral	cv311	XVal Session 36	1	XVal Session 36-Typing - Text-1		2012-07-12 15:09:26.570000
	Edit pad (rev 585)		Xing	cv400	XVal Session 36	1	XVal Session 36-Typing - Text-1		2012-07-12 15:09:26.661000
	Edit pad (rev 586)		jeral	cv311	XVal Session 36	1	XVal Session 36-Typing - Text-1		2012-07-12 15:09:27.076000
	Edit pad (rev 587)		Bob	cv404	XVal Session 36	1	XVal Session 36-Typing - Text-1		2012-07-12 15:09:27.079000
	Edit pad (rev 588)		Xing	cv400	XVal Session 36	1	XVal Session 36-Typing - Text-1		2012-07-12 15:09:27.165000
	Edit pad (rev 589)		jeral	cv311	XVal Session 36	1	XVal Session 36-Typing - Text-1		2012-07-12 15:09:27.579000
	Edit pad (rev 590)		Bob	cv404	XVal Session 36	1	XVal Session 36-Typing - Text-1		2012-07-12 15:09:27.581000
	Edit pad (rev 591)		Xing	cv400	XVal Session 36	1	XVal Session 36-Typing - Text-1		2012-07-12 15:09:27.687000
	Edit pad (rev 592)		Bob	cv404	XVal Session 36	1	XVal Session 36-Typing - Text-1		2012-07-12 15:09:28.082000
	Edit pad (rev 593)		Xing	cv400	XVal Session 36	1	XVal Session 36-Typing - Text-1		2012-07-12 15:09:28.183000
	Edit pad (rev 594)		Bob	cv404	XVal Session 36	1	XVal Session 36-Typing - Text-1		2012-07-12 15:09:28.582000
	Edit pad (rev 595)		Xing	cv400	XVal Session 36	1	XVal Session 36-Typing - Text-1		2012-07-12 15:09:28.696000
	Edit pad (rev 596)		Bob	cv404	XVal Session 36	1	XVal Session 36-Typing - Text-1		2012-07-12 15:09:29.081000
	Edit pad (rev 597)		Xing	cv400	XVal Session 36	1	XVal Session 36-Typing - Text-1		2012-07-12 15:09:29.298000
	Edit pad (rev 598)		Bob	cv404	XVal Session 36	1	XVal Session 36-Typing - Text-1		2012-07-12 15:09:29.581000
	Edit pad (rev 599)		Xing	cv400	XVal Session 36	1	XVal Session 36-Typing - Text-1		2012-07-12 15:09:29.796000
	Edit pad (rev 600)		jeral	cv311	XVal Session 36	1	XVal Session 36-Typing - Text-1		2012-07-12 15:09:30.037000
	Edit pad (rev 601)		Bob	cv404	XVal Session 36	1	XVal Session 36-Typing - Text-1		2012-07-12 15:09:30.097000
	Edit pad (rev 602)		jeral	cv311	XVal Session 36	1	XVal Session 36-Typing - Text-1		2012-07-12 15:09:30.547000
	Edit pad (rev 603)		Kate	cv406	XVal Session 36	1	XVal Session 36-Typing - Text-1		2012-07-12 15:09:30.678000
	Edit pad (rev 604)		jeral	cv311	XVal Session 36	1	XVal Session 36-Typing - Text-1		2012-07-12 15:09:31.047000
	Edit pad (rev 605)		Bob	cv404	XVal Session 36	1	XVal Session 36-Typing - Text-1		2012-07-12 15:09:31.253000
	Edit pad (rev 606)		jeral	cv311	XVal Session 36	1	XVal Session 36-Typing - Text-1		2012-07-12 15:09:31.560000
	Edit pad (rev 607)		Bob	cv404	XVal Session 36	1	XVal Session 36-Typing - Text-1		2012-07-12 15:09:31.751000
	Edit pad (rev 608)		jeral	cv311	XVal Session 36	1	XVal Session 36-Typing - Text-1		2012-07-12 15:09:32.061000
	Edit pad (rev 609)		Bob	cv404	XVal Session 36	1	XVal Session 36-Typing - Text-1		2012-07-12 15:09:32.252000
	Edit pad (rev 610)		jeral	cv311	XVal Session 36	1	XVal Session 36-Typing - Text-1		2012-07-12 15:09:32.561000
	Edit pad (rev 611)		jeral	cv311	XVal Session 36	1	XVal Session 36-Typing - Text-1		2012-07-12 15:09:33.126000
	Edit pad (rev 612)		Bob	cv404	XVal Session 36	1	XVal Session 36-Typing - Text-1		2012-07-12 15:09:33.577000
	Edit pad (rev 613)		jeral	cv311	XVal Session 36	1	XVal Session 36-Typing - Text-1		2012-07-12 15:09:33.639000
	Edit pad (rev 614)		Kate	cv406	XVal Session 36	1	XVal Session 36-Typing - Text-1		2012-07-12 15:09:33.882000
	Edit pad (rev 615)		Bob	cv404	XVal Session 36	1	XVal Session 36-Typing - Text-1		2012-07-12 15:09:34.079000
	Edit pad (rev 616)		jeral	cv311	XVal Session 36	1	XVal Session 36-Typing - Text-1		2012-07-12 15:09:34.138000
	Edit pad (rev 617)		Bob	cv404	XVal Session 36	1	XVal Session 36-Typing - Text-1		2012-07-12 15:09:34.578000
	Edit pad (rev 618)		jeral	cv311	XVal Session 36	1	XVal Session 36-Typing - Text-1		2012-07-12 15:09:34.664000
	Edit pad (rev 619)		Bob	cv404	XVal Session 36	1	XVal Session 36-Typing - Text-1		2012-07-12 15:09:35.077000
	Edit pad (rev 620)		jeral	cv311	XVal Session 36	1	XVal Session 36-Typing - Text-1		2012-07-12 15:09:35.174000
	Edit pad (rev 621)		jeral	cv311	XVal Session 36	1	XVal Session 36-Typing - Text-1		2012-07-12 15:09:35.685000
	Edit pad (rev 622)		Kate	cv406	XVal Session 36	1	XVal Session 36-Typing - Text-1		2012-07-12 15:09:36.337000
	Edit pad (rev 623)		Bob	cv404	XVal Session 36	1	XVal Session 36-Typing - Text-1		2012-07-12 15:09:36.501000
	Edit pad (rev 624)		jeral	cv311	XVal Session 36	1	XVal Session 36-Typing - Text-1		2012-07-12 15:09:36.570000
	Edit pad (rev 625)		Bob	cv404	XVal Session 36	1	XVal Session 36-Typing - Text-1		2012-07-12 15:09:37
	Edit pad (rev 626)		jeral	cv311	XVal Session 36	1	XVal Session 36-Typing - Text-1		2012-07-12 15:09:37.074000
	Edit pad (rev 627)		Bob	cv404	XVal Session 36	1	XVal Session 36-Typing - Text-1		2012-07-12 15:09:37.503000
	Edit pad (rev 628)		Bob	cv404	XVal Session 36	1	XVal Session 36-Typing - Text-1		2012-07-12 15:09:38.002000
	Edit pad (rev 629)		Bob	cv404	XVal Session 36	1	XVal Session 36-Typing - Text-1		2012-07-12 15:09:38.514000
	Edit pad (rev 630)		Bob	cv404	XVal Session 36	1	XVal Session 36-Typing - Text-1		2012-07-12 15:09:39.013000
	Edit pad (rev 631)		Bob	cv404	XVal Session 36	1	XVal Session 36-Typing - Text-1		2012-07-12 15:09:39.514000
	Edit pad (rev 632)		Bob	cv404	XVal Session 36	1	XVal Session 36-Typing - Text-1		2012-07-12 15:09:40.378000
	Edit pad (rev 633)		Bob	cv404	XVal Session 36	1	XVal Session 36-Typing - Text-1		2012-07-12 15:09:40.878000
	Edit pad (rev 634)		Bob	cv404	XVal Session 36	1	XVal Session 36-Typing - Text-1		2012-07-12 15:09:41.377000
	Edit pad (rev 635)		Bob	cv404	XVal Session 36	1	XVal Session 36-Typing - Text-1		2012-07-12 15:09:41.877000
	Edit pad (rev 636)		Bob	cv404	XVal Session 36	1	XVal Session 36-Typing - Text-1		2012-07-12 15:09:42.377000
	Edit pad (rev 637)		Xing	cv400	XVal Session 36	1	XVal Session 36-Typing - Text-1		2012-07-12 15:09:42.717000
	Edit pad (rev 638)		Bob	cv404	XVal Session 36	1	XVal Session 36-Typing - Text-1		2012-07-12 15:09:42.876000
	Edit pad (rev 639)		Bob	cv404	XVal Session 36	1	XVal Session 36-Typing - Text-1		2012-07-12 15:09:43.378000
	Edit pad (rev 640)		Xing	cv400	XVal Session 36	1	XVal Session 36-Typing - Text-1		2012-07-12 15:09:43.875000
	Edit pad (rev 641)		Xing	cv400	XVal Session 36	1	XVal Session 36-Typing - Text-1		2012-07-12 15:09:44.375000
	Edit pad (rev 642)		Bob	cv404	XVal Session 36	1	XVal Session 36-Typing - Text-1		2012-07-12 15:09:44.418000
	Edit pad (rev 643)		Xing	cv400	XVal Session 36	1	XVal Session 36-Typing - Text-1		2012-07-12 15:09:44.885000
	Edit pad (rev 644)		Bob	cv404	XVal Session 36	1	XVal Session 36-Typing - Text-1		2012-07-12 15:09:44.935000
	Edit pad (rev 645)		Bob	cv404	XVal Session 36	1	XVal Session 36-Typing - Text-1		2012-07-12 15:09:45.440000
	Edit pad (rev 646)		Bob	cv404	XVal Session 36	1	XVal Session 36-Typing - Text-1		2012-07-12 15:09:45.943000
	Edit pad (rev 647)		Xing	cv400	XVal Session 36	1	XVal Session 36-Typing - Text-1		2012-07-12 15:09:46.414000
	Edit pad (rev 648)		Bob	cv404	XVal Session 36	1	XVal Session 36-Typing - Text-1		2012-07-12 15:09:46.596000
	Edit pad (rev 649)		Bob	cv404	XVal Session 36	1	XVal Session 36-Typing - Text-1		2012-07-12 15:09:47.094000
	Edit pad (rev 650)		Xing	cv400	XVal Session 36	1	XVal Session 36-Typing - Text-1		2012-07-12 15:09:47.108000
	Edit pad (rev 651)		Xing	cv400	XVal Session 36	1	XVal Session 36-Typing - Text-1		2012-07-12 15:09:47.601000
	Edit pad (rev 652)		Xing	cv400	XVal Session 36	1	XVal Session 36-Typing - Text-1		2012-07-12 15:09:48.100000
	Edit pad (rev 653)		Bob	cv404	XVal Session 36	1	XVal Session 36-Typing - Text-1		2012-07-12 15:09:48.174000
	Edit pad (rev 654)		Bob	cv404	XVal Session 36	1	XVal Session 36-Typing - Text-1		2012-07-12 15:09:48.676000
	Edit pad (rev 655)		Bob	cv404	XVal Session 36	1	XVal Session 36-Typing - Text-1		2012-07-12 15:09:49.267000
	Edit pad (rev 656)		Bob	cv404	XVal Session 36	1	XVal Session 36-Typing - Text-1		2012-07-12 15:09:49.766000
	Edit pad (rev 657)		Xing	cv400	XVal Session 36	1	XVal Session 36-Typing - Text-1		2012-07-12 15:09:50.170000
	Edit pad (rev 658)		Bob	cv404	XVal Session 36	1	XVal Session 36-Typing - Text-1		2012-07-12 15:09:50.264000
	Edit pad (rev 659)		Xing	cv400	XVal Session 36	1	XVal Session 36-Typing - Text-1		2012-07-12 15:09:50.729000
	Edit pad (rev 660)		Xing	cv400	XVal Session 36	1	XVal Session 36-Typing - Text-1		2012-07-12 15:09:51.242000
	Edit pad (rev 661)		Xing	cv400	XVal Session 36	1	XVal Session 36-Typing - Text-1		2012-07-12 15:09:51.741000
	Edit pad (rev 662)		Bob	cv404	XVal Session 36	1	XVal Session 36-Typing - Text-1		2012-07-12 15:09:51.803000
	Edit pad (rev 663)		Xing	cv400	XVal Session 36	1	XVal Session 36-Typing - Text-1		2012-07-12 15:09:52.244000
	Edit pad (rev 664)		Bob	cv404	XVal Session 36	1	XVal Session 36-Typing - Text-1		2012-07-12 15:09:52.305000
	Edit pad (rev 665)		Xing	cv400	XVal Session 36	1	XVal Session 36-Typing - Text-1		2012-07-12 15:09:52.745000
	Edit pad (rev 666)		Bob	cv404	XVal Session 36	1	XVal Session 36-Typing - Text-1		2012-07-12 15:09:52.804000
	Edit pad (rev 667)		Xing	cv400	XVal Session 36	1	XVal Session 36-Typing - Text-1		2012-07-12 15:09:53.243000
	Edit pad (rev 668)		Bob	cv404	XVal Session 36	1	XVal Session 36-Typing - Text-1		2012-07-12 15:09:53.307000
	Edit pad (rev 669)		Xing	cv400	XVal Session 36	1	XVal Session 36-Typing - Text-1		2012-07-12 15:09:53.749000
	Edit pad (rev 670)		Bob	cv404	XVal Session 36	1	XVal Session 36-Typing - Text-1		2012-07-12 15:09:53.806000
	Edit pad (rev 671)		Xing	cv400	XVal Session 36	1	XVal Session 36-Typing - Text-1		2012-07-12 15:09:54.252000
	Edit pad (rev 672)		Bob	cv404	XVal Session 36	1	XVal Session 36-Typing - Text-1		2012-07-12 15:09:54.309000
	Edit pad (rev 673)		Bob	cv404	XVal Session 36	1	XVal Session 36-Typing - Text-1		2012-07-12 15:09:54.929000
	Edit pad (rev 674)		Bob	cv404	XVal Session 36	1	XVal Session 36-Typing - Text-1		2012-07-12 15:09:55.429000
	Edit pad (rev 675)		Xing	cv400	XVal Session 36	1	XVal Session 36-Typing - Text-1		2012-07-12 15:09:55.501000
	Edit pad (rev 676)		Xing	cv400	XVal Session 36	1	XVal Session 36-Typing - Text-1		2012-07-12 15:09:56.004000
	Edit pad (rev 677)		Xing	cv400	XVal Session 36	1	XVal Session 36-Typing - Text-1		2012-07-12 15:09:56.558000
	Edit pad (rev 678)		Xing	cv400	XVal Session 36	1	XVal Session 36-Typing - Text-1		2012-07-12 15:09:57.039000
	Edit pad (rev 679)		Bob	cv404	XVal Session 36	1	XVal Session 36-Typing - Text-1		2012-07-12 15:09:57.366000
	Edit pad (rev 680)		Xing	cv400	XVal Session 36	1	XVal Session 36-Typing - Text-1		2012-07-12 15:09:57.548000
	Edit pad (rev 681)		Bob	cv404	XVal Session 36	1	XVal Session 36-Typing - Text-1		2012-07-12 15:09:57.868000
	Edit pad (rev 682)		Xing	cv400	XVal Session 36	1	XVal Session 36-Typing - Text-1		2012-07-12 15:09:58.046000
	Edit pad (rev 683)		Bob	cv404	XVal Session 36	1	XVal Session 36-Typing - Text-1		2012-07-12 15:09:58.369000
	Edit pad (rev 684)		Xing	cv400	XVal Session 36	1	XVal Session 36-Typing - Text-1		2012-07-12 15:09:58.542000
	Edit pad (rev 685)		Xing	cv400	XVal Session 36	1	XVal Session 36-Typing - Text-1		2012-07-12 15:09:59.041000
	Edit pad (rev 686)		Xing	cv400	XVal Session 36	1	XVal Session 36-Typing - Text-1		2012-07-12 15:09:59.544000
	Edit pad (rev 687)		Bob	cv404	XVal Session 36	1	XVal Session 36-Typing - Text-1		2012-07-12 15:09:59.622000
	Edit pad (rev 688)		Xing	cv400	XVal Session 36	1	XVal Session 36-Typing - Text-1		2012-07-12 15:10:00.042000
	Edit pad (rev 689)		Bob	cv404	XVal Session 36	1	XVal Session 36-Typing - Text-1		2012-07-12 15:10:00.120000
	Edit pad (rev 690)		Xing	cv400	XVal Session 36	1	XVal Session 36-Typing - Text-1		2012-07-12 15:10:00.552000
	Edit pad (rev 691)		Xing	cv400	XVal Session 36	1	XVal Session 36-Typing - Text-1		2012-07-12 15:10:01.051000
	Edit pad (rev 692)		Bob	cv404	XVal Session 36	1	XVal Session 36-Typing - Text-1		2012-07-12 15:10:01.526000
	Edit pad (rev 693)		Xing	cv400	XVal Session 36	1	XVal Session 36-Typing - Text-1		2012-07-12 15:10:01.572000
	Edit pad (rev 694)		Bob	cv404	XVal Session 36	1	XVal Session 36-Typing - Text-1		2012-07-12 15:10:02.026000
	Edit pad (rev 695)		Xing	cv400	XVal Session 36	1	XVal Session 36-Typing - Text-1		2012-07-12 15:10:02.051000
	Edit pad (rev 696)		Bob	cv404	XVal Session 36	1	XVal Session 36-Typing - Text-1		2012-07-12 15:10:02.526000
	Edit pad (rev 697)		Xing	cv400	XVal Session 36	1	XVal Session 36-Typing - Text-1		2012-07-12 15:10:02.561000
	Edit pad (rev 698)		Bob	cv404	XVal Session 36	1	XVal Session 36-Typing - Text-1		2012-07-12 15:10:03.027000
	Edit pad (rev 699)		Xing	cv400	XVal Session 36	1	XVal Session 36-Typing - Text-1		2012-07-12 15:10:03.059000
	Edit pad (rev 700)		Bob	cv404	XVal Session 36	1	XVal Session 36-Typing - Text-1		2012-07-12 15:10:03.528000
	Edit pad (rev 701)		Xing	cv400	XVal Session 36	1	XVal Session 36-Typing - Text-1		2012-07-12 15:10:03.567000
	Edit pad (rev 702)		Bob	cv404	XVal Session 36	1	XVal Session 36-Typing - Text-1		2012-07-12 15:10:04.028000
	Edit pad (rev 703)		Xing	cv400	XVal Session 36	1	XVal Session 36-Typing - Text-1		2012-07-12 15:10:04.063000
	Edit pad (rev 704)		Bob	cv404	XVal Session 36	1	XVal Session 36-Typing - Text-1		2012-07-12 15:10:04.528000
	Edit pad (rev 705)		Xing	cv400	XVal Session 36	1	XVal Session 36-Typing - Text-1		2012-07-12 15:10:04.557000
	Edit pad (rev 706)		Kate	cv406	XVal Session 36	1	XVal Session 36-Typing - Text-1		2012-07-12 15:10:04.834000
	Edit pad (rev 707)		Bob	cv404	XVal Session 36	1	XVal Session 36-Typing - Text-1		2012-07-12 15:10:05.027000
	Edit pad (rev 708)		Xing	cv400	XVal Session 36	1	XVal Session 36-Typing - Text-1		2012-07-12 15:10:05.069000
	Edit pad (rev 709)		Kate	cv406	XVal Session 36	1	XVal Session 36-Typing - Text-1		2012-07-12 15:10:05.373000
	Edit pad (rev 710)		Bob	cv404	XVal Session 36	1	XVal Session 36-Typing - Text-1		2012-07-12 15:10:05.527000
	Edit pad (rev 711)		Kate	cv406	XVal Session 36	1	XVal Session 36-Typing - Text-1		2012-07-12 15:10:05.873000
	Edit pad (rev 712)		Xing	cv400	XVal Session 36	1	XVal Session 36-Typing - Text-1		2012-07-12 15:10:05.915000
	Edit pad (rev 713)		Bob	cv404	XVal Session 36	1	XVal Session 36-Typing - Text-1		2012-07-12 15:10:06.026000
	Edit pad (rev 714)		Kate	cv406	XVal Session 36	1	XVal Session 36-Typing - Text-1		2012-07-12 15:10:06.383000
	Edit pad (rev 715)		Kate	cv406	XVal Session 36	1	XVal Session 36-Typing - Text-1		2012-07-12 15:10:06.882000
	Edit pad (rev 716)		Kate	cv406	XVal Session 36	1	XVal Session 36-Typing - Text-1		2012-07-12 15:10:07.672000
	Edit pad (rev 717)		Bob	cv404	XVal Session 36	1	XVal Session 36-Typing - Text-1		2012-07-12 15:10:07.696000
	Edit pad (rev 718)		Bob	cv404	XVal Session 36	1	XVal Session 36-Typing - Text-1		2012-07-12 15:10:08.199000
	Edit pad (rev 719)		Kate	cv406	XVal Session 36	1	XVal Session 36-Typing - Text-1		2012-07-12 15:10:08.287000
	Edit pad (rev 720)		Bob	cv404	XVal Session 36	1	XVal Session 36-Typing - Text-1		2012-07-12 15:10:08.698000
	Edit pad (rev 721)		Kate	cv406	XVal Session 36	1	XVal Session 36-Typing - Text-1		2012-07-12 15:10:08.787000
	Edit pad (rev 722)		Bob	cv404	XVal Session 36	1	XVal Session 36-Typing - Text-1		2012-07-12 15:10:09.198000
	Edit pad (rev 723)		Kate	cv406	XVal Session 36	1	XVal Session 36-Typing - Text-1		2012-07-12 15:10:09.288000
	Edit pad (rev 724)		Bob	cv404	XVal Session 36	1	XVal Session 36-Typing - Text-1		2012-07-12 15:10:09.698000
	Edit pad (rev 725)		Kate	cv406	XVal Session 36	1	XVal Session 36-Typing - Text-1		2012-07-12 15:10:09.787000
	Edit pad (rev 726)		Bob	cv404	XVal Session 36	1	XVal Session 36-Typing - Text-1		2012-07-12 15:10:10.198000
	Edit pad (rev 727)		Kate	cv406	XVal Session 36	1	XVal Session 36-Typing - Text-1		2012-07-12 15:10:10.287000
	Edit pad (rev 728)		Bob	cv404	XVal Session 36	1	XVal Session 36-Typing - Text-1		2012-07-12 15:10:10.700000
	Edit pad (rev 729)		Kate	cv406	XVal Session 36	1	XVal Session 36-Typing - Text-1		2012-07-12 15:10:10.795000
	Edit pad (rev 730)		Bob	cv404	XVal Session 36	1	XVal Session 36-Typing - Text-1		2012-07-12 15:10:11.198000
	Edit pad (rev 731)		Kate	cv406	XVal Session 36	1	XVal Session 36-Typing - Text-1		2012-07-12 15:10:11.614000
	Edit pad (rev 732)		Bob	cv404	XVal Session 36	1	XVal Session 36-Typing - Text-1		2012-07-12 15:10:11.697000
	Edit pad (rev 733)		Kate	cv406	XVal Session 36	1	XVal Session 36-Typing - Text-1		2012-07-12 15:10:12.169000
	Edit pad (rev 734)		Bob	cv404	XVal Session 36	1	XVal Session 36-Typing - Text-1		2012-07-12 15:10:12.200000
	Edit pad (rev 735)		Kate	cv406	XVal Session 36	1	XVal Session 36-Typing - Text-1		2012-07-12 15:10:12.679000
	Edit pad (rev 736)		Xing	cv400	XVal Session 36	1	XVal Session 36-Typing - Text-1		2012-07-12 15:10:12.756000
	Edit pad (rev 737)		Kate	cv406	XVal Session 36	1	XVal Session 36-Typing - Text-1		2012-07-12 15:10:13.179000
	Edit pad (rev 738)		Kate	cv406	XVal Session 36	1	XVal Session 36-Typing - Text-1		2012-07-12 15:10:13.679000
	Edit pad (rev 739)		Kate	cv406	XVal Session 36	1	XVal Session 36-Typing - Text-1		2012-07-12 15:10:14.179000
	Edit pad (rev 740)		Bob	cv404	XVal Session 36	1	XVal Session 36-Typing - Text-1		2012-07-12 15:10:14.302000
	Edit pad (rev 741)		Kate	cv406	XVal Session 36	1	XVal Session 36-Typing - Text-1		2012-07-12 15:10:14.679000
	Edit pad (rev 742)		Bob	cv404	XVal Session 36	1	XVal Session 36-Typing - Text-1		2012-07-12 15:10:14.878000
	Edit pad (rev 743)		Kate	cv406	XVal Session 36	1	XVal Session 36-Typing - Text-1		2012-07-12 15:10:15.178000
	Edit pad (rev 744)		Bob	cv404	XVal Session 36	1	XVal Session 36-Typing - Text-1		2012-07-12 15:10:15.344000
	Edit pad (rev 745)		Kate	cv406	XVal Session 36	1	XVal Session 36-Typing - Text-1		2012-07-12 15:10:15.679000
	Edit pad (rev 746)		Bob	cv404	XVal Session 36	1	XVal Session 36-Typing - Text-1		2012-07-12 15:10:15.844000
	Edit pad (rev 747)		Kate	cv406	XVal Session 36	1	XVal Session 36-Typing - Text-1		2012-07-12 15:10:16.179000
	Edit pad (rev 748)		Kate	cv406	XVal Session 36	1	XVal Session 36-Typing - Text-1		2012-07-12 15:10:16.681000
	Edit pad (rev 749)		Kate	cv406	XVal Session 36	1	XVal Session 36-Typing - Text-1		2012-07-12 15:10:17.179000
	Edit pad (rev 750)		Bob	cv404	XVal Session 36	1	XVal Session 36-Typing - Text-1		2012-07-12 15:10:17.611000
	Edit pad (rev 751)		Kate	cv406	XVal Session 36	1	XVal Session 36-Typing - Text-1		2012-07-12 15:10:17.685000
	Edit pad (rev 752)		Bob	cv404	XVal Session 36	1	XVal Session 36-Typing - Text-1		2012-07-12 15:10:18.110000
	Edit pad (rev 753)		Kate	cv406	XVal Session 36	1	XVal Session 36-Typing - Text-1		2012-07-12 15:10:18.222000
	Edit pad (rev 754)		Bob	cv404	XVal Session 36	1	XVal Session 36-Typing - Text-1		2012-07-12 15:10:18.610000
	Edit pad (rev 755)		Kate	cv406	XVal Session 36	1	XVal Session 36-Typing - Text-1		2012-07-12 15:10:18.938000
	Edit pad (rev 756)		Bob	cv404	XVal Session 36	1	XVal Session 36-Typing - Text-1		2012-07-12 15:10:19.111000
	Edit pad (rev 757)		Kate	cv406	XVal Session 36	1	XVal Session 36-Typing - Text-1		2012-07-12 15:10:19.444000
	Edit pad (rev 758)		Bob	cv404	XVal Session 36	1	XVal Session 36-Typing - Text-1		2012-07-12 15:10:19.610000
	Edit pad (rev 759)		Kate	cv406	XVal Session 36	1	XVal Session 36-Typing - Text-1		2012-07-12 15:10:19.944000
	Edit pad (rev 760)		Kate	cv406	XVal Session 36	1	XVal Session 36-Typing - Text-1		2012-07-12 15:10:20.447000
	Edit pad (rev 761)		Bob	cv404	XVal Session 36	1	XVal Session 36-Typing - Text-1		2012-07-12 15:10:20.555000
	Edit pad (rev 762)		Kate	cv406	XVal Session 36	1	XVal Session 36-Typing - Text-1		2012-07-12 15:10:20.958000
	Edit pad (rev 763)		Bob	cv404	XVal Session 36	1	XVal Session 36-Typing - Text-1		2012-07-12 15:10:21.093000
	Edit pad (rev 764)		Kate	cv406	XVal Session 36	1	XVal Session 36-Typing - Text-1		2012-07-12 15:10:21.460000
	Edit pad (rev 765)		Bob	cv404	XVal Session 36	1	XVal Session 36-Typing - Text-1		2012-07-12 15:10:21.595000
	Edit pad (rev 766)		Kate	cv406	XVal Session 36	1	XVal Session 36-Typing - Text-1		2012-07-12 15:10:21.960000
	Edit pad (rev 767)		Bob	cv404	XVal Session 36	1	XVal Session 36-Typing - Text-1		2012-07-12 15:10:22.095000
	Edit pad (rev 768)		Kate	cv406	XVal Session 36	1	XVal Session 36-Typing - Text-1		2012-07-12 15:10:22.460000
	Edit pad (rev 769)		Xing	cv400	XVal Session 36	1	XVal Session 36-Typing - Text-1		2012-07-12 15:10:22.750000
	Edit pad (rev 770)		Kate	cv406	XVal Session 36	1	XVal Session 36-Typing - Text-1		2012-07-12 15:10:22.960000
	Edit pad (rev 771)		Kate	cv406	XVal Session 36	1	XVal Session 36-Typing - Text-1		2012-07-12 15:10:23.460000
	Edit pad (rev 772)		Bob	cv404	XVal Session 36	1	XVal Session 36-Typing - Text-1		2012-07-12 15:10:23.532000
	Edit pad (rev 773)		Kate	cv406	XVal Session 36	1	XVal Session 36-Typing - Text-1		2012-07-12 15:10:23.960000
	Edit pad (rev 774)		Bob	cv404	XVal Session 36	1	XVal Session 36-Typing - Text-1		2012-07-12 15:10:24.032000
	Edit pad (rev 775)		Bob	cv404	XVal Session 36	1	XVal Session 36-Typing - Text-1		2012-07-12 15:10:24.534000
	Edit pad (rev 776)		Kate	cv406	XVal Session 36	1	XVal Session 36-Typing - Text-1		2012-07-12 15:10:24.960000
	Edit pad (rev 777)		Bob	cv404	XVal Session 36	1	XVal Session 36-Typing - Text-1		2012-07-12 15:10:25.038000
	Edit pad (rev 778)		Xing	cv400	XVal Session 36	1	XVal Session 36-Typing - Text-1		2012-07-12 15:10:25.386000
	Edit pad (rev 779)		Kate	cv406	XVal Session 36	1	XVal Session 36-Typing - Text-1		2012-07-12 15:10:25.467000
	Edit pad (rev 780)		Bob	cv404	XVal Session 36	1	XVal Session 36-Typing - Text-1		2012-07-12 15:10:25.538000
	Edit pad (rev 781)		Kate	cv406	XVal Session 36	1	XVal Session 36-Typing - Text-1		2012-07-12 15:10:25.977000
	Edit pad (rev 782)		Kate	cv406	XVal Session 36	1	XVal Session 36-Typing - Text-1		2012-07-12 15:10:26.476000
	Edit pad (rev 783)		Kate	cv406	XVal Session 36	1	XVal Session 36-Typing - Text-1		2012-07-12 15:10:26.977000
	Edit pad (rev 784)		Bob	cv404	XVal Session 36	1	XVal Session 36-Typing - Text-1		2012-07-12 15:10:27.105000
	Edit pad (rev 785)		Kate	cv406	XVal Session 36	1	XVal Session 36-Typing - Text-1		2012-07-12 15:10:27.488000
	Edit pad (rev 786)		Bob	cv404	XVal Session 36	1	XVal Session 36-Typing - Text-1		2012-07-12 15:10:27.605000
	Edit pad (rev 787)		Kate	cv406	XVal Session 36	1	XVal Session 36-Typing - Text-1		2012-07-12 15:10:27.992000
	Edit pad (rev 788)		Bob	cv404	XVal Session 36	1	XVal Session 36-Typing - Text-1		2012-07-12 15:10:28.110000
	Edit pad (rev 789)		Kate	cv406	XVal Session 36	1	XVal Session 36-Typing - Text-1		2012-07-12 15:10:28.499000
	Edit pad (rev 790)		Bob	cv404	XVal Session 36	1	XVal Session 36-Typing - Text-1		2012-07-12 15:10:28.610000
	Edit pad (rev 791)		Kate	cv406	XVal Session 36	1	XVal Session 36-Typing - Text-1		2012-07-12 15:10:29.008000
	Edit pad (rev 792)		Bob	cv404	XVal Session 36	1	XVal Session 36-Typing - Text-1		2012-07-12 15:10:29.113000
	Edit pad (rev 793)		Kate	cv406	XVal Session 36	1	XVal Session 36-Typing - Text-1		2012-07-12 15:10:29.507000
	Edit pad (rev 794)		Bob	cv404	XVal Session 36	1	XVal Session 36-Typing - Text-1		2012-07-12 15:10:29.622000
	Edit pad (rev 795)		Kate	cv406	XVal Session 36	1	XVal Session 36-Typing - Text-1		2012-07-12 15:10:30.007000
	Edit pad (rev 796)		Bob	cv404	XVal Session 36	1	XVal Session 36-Typing - Text-1		2012-07-12 15:10:30.452000
	Edit pad (rev 797)		Kate	cv406	XVal Session 36	1	XVal Session 36-Typing - Text-1		2012-07-12 15:10:30.510000
	Edit pad (rev 798)		Bob	cv404	XVal Session 36	1	XVal Session 36-Typing - Text-1		2012-07-12 15:10:30.951000
	Edit pad (rev 799)		Kate	cv406	XVal Session 36	1	XVal Session 36-Typing - Text-1		2012-07-12 15:10:31.021000
	Edit pad (rev 800)		Bob	cv404	XVal Session 36	1	XVal Session 36-Typing - Text-1		2012-07-12 15:10:31.454000
	Edit pad (rev 801)		Kate	cv406	XVal Session 36	1	XVal Session 36-Typing - Text-1		2012-07-12 15:10:31.818000
	Edit pad (rev 802)		Bob	cv404	XVal Session 36	1	XVal Session 36-Typing - Text-1		2012-07-12 15:10:32.049000
	Edit pad (rev 803)		Bob	cv404	XVal Session 36	1	XVal Session 36-Typing - Text-1		2012-07-12 15:10:32.508000
	Edit pad (rev 804)		Kate	cv406	XVal Session 36	1	XVal Session 36-Typing - Text-1		2012-07-12 15:10:32.972000
	Edit pad (rev 805)		jeral	cv311	XVal Session 36	1	XVal Session 36-Typing - Text-1		2012-07-12 15:10:33.008000
	Edit pad (rev 806)		Bob	cv404	XVal Session 36	1	XVal Session 36-Typing - Text-1		2012-07-12 15:10:33.009000
	Edit pad (rev 807)		Kate	cv406	XVal Session 36	1	XVal Session 36-Typing - Text-1		2012-07-12 15:10:33.484000
	Edit pad (rev 808)		Bob	cv404	XVal Session 36	1	XVal Session 36-Typing - Text-1		2012-07-12 15:10:33.508000
	Edit pad (rev 809)		jeral	cv311	XVal Session 36	1	XVal Session 36-Typing - Text-1		2012-07-12 15:10:33.513000
	Edit pad (rev 810)		Kate	cv406	XVal Session 36	1	XVal Session 36-Typing - Text-1		2012-07-12 15:10:33.992000
	Edit pad (rev 811)		Bob	cv404	XVal Session 36	1	XVal Session 36-Typing - Text-1		2012-07-12 15:10:34.010000
	Edit pad (rev 812)		jeral	cv311	XVal Session 36	1	XVal Session 36-Typing - Text-1		2012-07-12 15:10:34.013000
	Edit pad (rev 813)		Kate	cv406	XVal Session 36	1	XVal Session 36-Typing - Text-1		2012-07-12 15:10:34.492000
	Edit pad (rev 814)		jeral	cv311	XVal Session 36	1	XVal Session 36-Typing - Text-1		2012-07-12 15:10:34.512000
	Edit pad (rev 815)		Bob	cv404	XVal Session 36	1	XVal Session 36-Typing - Text-1		2012-07-12 15:10:34.823000
	Edit pad (rev 816)		Kate	cv406	XVal Session 36	1	XVal Session 36-Typing - Text-1		2012-07-12 15:10:34.990000
	Edit pad (rev 817)		Bob	cv404	XVal Session 36	1	XVal Session 36-Typing - Text-1		2012-07-12 15:10:35.324000
	Edit pad (rev 818)		Kate	cv406	XVal Session 36	1	XVal Session 36-Typing - Text-1		2012-07-12 15:10:35.490000
	Edit pad (rev 819)		Bob	cv404	XVal Session 36	1	XVal Session 36-Typing - Text-1		2012-07-12 15:10:35.825000
	Edit pad (rev 820)		Kate	cv406	XVal Session 36	1	XVal Session 36-Typing - Text-1		2012-07-12 15:10:36.120000
	Edit pad (rev 821)		Bob	cv404	XVal Session 36	1	XVal Session 36-Typing - Text-1		2012-07-12 15:10:36.324000
	Edit pad (rev 822)		Bob	cv404	XVal Session 36	1	XVal Session 36-Typing - Text-1		2012-07-12 15:10:36.825000
	Edit pad (rev 823)		Kate	cv406	XVal Session 36	1	XVal Session 36-Typing - Text-1		2012-07-12 15:10:37.040000
	Edit pad (rev 824)		Kate	cv406	XVal Session 36	1	XVal Session 36-Typing - Text-1		2012-07-12 15:10:37.545000
	Edit pad (rev 825)		Bob	cv404	XVal Session 36	1	XVal Session 36-Typing - Text-1		2012-07-12 15:10:37.710000
	Edit pad (rev 826)		Kate	cv406	XVal Session 36	1	XVal Session 36-Typing - Text-1		2012-07-12 15:10:38.054000
	Edit pad (rev 827)		Bob	cv404	XVal Session 36	1	XVal Session 36-Typing - Text-1		2012-07-12 15:10:38.210000
	Edit pad (rev 828)		Kate	cv406	XVal Session 36	1	XVal Session 36-Typing - Text-1		2012-07-12 15:10:38.556000
	Edit pad (rev 829)		Bob	cv404	XVal Session 36	1	XVal Session 36-Typing - Text-1		2012-07-12 15:10:38.709000
	Edit pad (rev 830)		Bob	cv404	XVal Session 36	1	XVal Session 36-Typing - Text-1		2012-07-12 15:10:39.213000
	Edit pad (rev 831)		Bob	cv404	XVal Session 36	1	XVal Session 36-Typing - Text-1		2012-07-12 15:10:39.714000
	Edit pad (rev 832)		Kate	cv406	XVal Session 36	1	XVal Session 36-Typing - Text-1		2012-07-12 15:10:39.992000
	Edit pad (rev 833)		Bob	cv404	XVal Session 36	1	XVal Session 36-Typing - Text-1		2012-07-12 15:10:40.257000
	Edit pad (rev 834)		Kate	cv406	XVal Session 36	1	XVal Session 36-Typing - Text-1		2012-07-12 15:10:40.492000
	Edit pad (rev 835)		Bob	cv404	XVal Session 36	1	XVal Session 36-Typing - Text-1		2012-07-12 15:10:40.756000
	Edit pad (rev 836)		Kate	cv406	XVal Session 36	1	XVal Session 36-Typing - Text-1		2012-07-12 15:10:40.996000
	Edit pad (rev 837)		Bob	cv404	XVal Session 36	1	XVal Session 36-Typing - Text-1		2012-07-12 15:10:41.257000
	Edit pad (rev 838)		Kate	cv406	XVal Session 36	1	XVal Session 36-Typing - Text-1		2012-07-12 15:10:41.507000
	Edit pad (rev 839)		Bob	cv404	XVal Session 36	1	XVal Session 36-Typing - Text-1		2012-07-12 15:10:41.758000
	Edit pad (rev 840)		Kate	cv406	XVal Session 36	1	XVal Session 36-Typing - Text-1		2012-07-12 15:10:42.007000
	Edit pad (rev 841)		Kate	cv406	XVal Session 36	1	XVal Session 36-Typing - Text-1		2012-07-12 15:10:42.507000
	Edit pad (rev 842)		Kate	cv406	XVal Session 36	1	XVal Session 36-Typing - Text-1		2012-07-12 15:10:43.007000
	Edit pad (rev 843)		Bob	cv404	XVal Session 36	1	XVal Session 36-Typing - Text-1		2012-07-12 15:10:43.161000
	Edit pad (rev 844)		Xing	cv400	XVal Session 36	1	XVal Session 36-Typing - Text-1		2012-07-12 15:10:43.296000
	Edit pad (rev 845)		Kate	cv406	XVal Session 36	1	XVal Session 36-Typing - Text-1		2012-07-12 15:10:43.507000
	Edit pad (rev 846)		Bob	cv404	XVal Session 36	1	XVal Session 36-Typing - Text-1		2012-07-12 15:10:43.661000
	Edit pad (rev 847)		Xing	cv400	XVal Session 36	1	XVal Session 36-Typing - Text-1		2012-07-12 15:10:43.797000
	Edit pad (rev 848)		jeral	cv311	XVal Session 36	1	XVal Session 36-Typing - Text-1		2012-07-12 15:10:43.897000
	Edit pad (rev 849)		Kate	cv406	XVal Session 36	1	XVal Session 36-Typing - Text-1		2012-07-12 15:10:44.005000
	Edit pad (rev 850)		Bob	cv404	XVal Session 36	1	XVal Session 36-Typing - Text-1		2012-07-12 15:10:44.162000
	Edit pad (rev 851)		Xing	cv400	XVal Session 36	1	XVal Session 36-Typing - Text-1		2012-07-12 15:10:44.301000
	Edit pad (rev 852)		jeral	cv311	XVal Session 36	1	XVal Session 36-Typing - Text-1		2012-07-12 15:10:44.403000
	Edit pad (rev 853)		Kate	cv406	XVal Session 36	1	XVal Session 36-Typing - Text-1		2012-07-12 15:10:44.505000
	Edit pad (rev 854)		Bob	cv404	XVal Session 36	1	XVal Session 36-Typing - Text-1		2012-07-12 15:10:44.662000
	Edit pad (rev 855)		Xing	cv400	XVal Session 36	1	XVal Session 36-Typing - Text-1		2012-07-12 15:10:44.801000
	Edit pad (rev 856)		jeral	cv311	XVal Session 36	1	XVal Session 36-Typing - Text-1		2012-07-12 15:10:44.910000
	Edit pad (rev 857)		Kate	cv406	XVal Session 36	1	XVal Session 36-Typing - Text-1		2012-07-12 15:10:45.005000
	Edit pad (rev 858)		Xing	cv400	XVal Session 36	1	XVal Session 36-Typing - Text-1		2012-07-12 15:10:45.300000
	Edit pad (rev 859)		jeral	cv311	XVal Session 36	1	XVal Session 36-Typing - Text-1		2012-07-12 15:10:45.418000
	Edit pad (rev 860)		Kate	cv406	XVal Session 36	1	XVal Session 36-Typing - Text-1		2012-07-12 15:10:45.505000
	Edit pad (rev 861)		Xing	cv400	XVal Session 36	1	XVal Session 36-Typing - Text-1		2012-07-12 15:10:45.805000
	Edit pad (rev 862)		jeral	cv311	XVal Session 36	1	XVal Session 36-Typing - Text-1		2012-07-12 15:10:45.918000
	Edit pad (rev 863)		Kate	cv406	XVal Session 36	1	XVal Session 36-Typing - Text-1		2012-07-12 15:10:46.005000
	Edit pad (rev 864)		Xing	cv400	XVal Session 36	1	XVal Session 36-Typing - Text-1		2012-07-12 15:10:46.301000
	Edit pad (rev 865)		jeral	cv311	XVal Session 36	1	XVal Session 36-Typing - Text-1		2012-07-12 15:10:46.418000
	Edit pad (rev 866)		Kate	cv406	XVal Session 36	1	XVal Session 36-Typing - Text-1		2012-07-12 15:10:46.505000
	Edit pad (rev 867)		Bob	cv404	XVal Session 36	1	XVal Session 36-Typing - Text-1		2012-07-12 15:10:46.717000
	Edit pad (rev 868)		Xing	cv400	XVal Session 36	1	XVal Session 36-Typing - Text-1		2012-07-12 15:10:46.808000
	Edit pad (rev 869)		Kate	cv406	XVal Session 36	1	XVal Session 36-Typing - Text-1		2012-07-12 15:10:47.007000
	Edit pad (rev 870)		Bob	cv404	XVal Session 36	1	XVal Session 36-Typing - Text-1		2012-07-12 15:10:47.218000
	Edit pad (rev 871)		Xing	cv400	XVal Session 36	1	XVal Session 36-Typing - Text-1		2012-07-12 15:10:47.308000
	Edit pad (rev 872)		Kate	cv406	XVal Session 36	1	XVal Session 36-Typing - Text-1		2012-07-12 15:10:47.507000
	Edit pad (rev 873)		jeral	cv311	XVal Session 36	1	XVal Session 36-Typing - Text-1		2012-07-12 15:10:47.527000
	Edit pad (rev 874)		Bob	cv404	XVal Session 36	1	XVal Session 36-Typing - Text-1		2012-07-12 15:10:47.718000
	Edit pad (rev 875)		Xing	cv400	XVal Session 36	1	XVal Session 36-Typing - Text-1		2012-07-12 15:10:47.799000
	Edit pad (rev 876)		Kate	cv406	XVal Session 36	1	XVal Session 36-Typing - Text-1		2012-07-12 15:10:48.007000
	Edit pad (rev 877)		Bob	cv404	XVal Session 36	1	XVal Session 36-Typing - Text-1		2012-07-12 15:10:48.217000
	Edit pad (rev 878)		Xing	cv400	XVal Session 36	1	XVal Session 36-Typing - Text-1		2012-07-12 15:10:48.310000
	Edit pad (rev 879)		Kate	cv406	XVal Session 36	1	XVal Session 36-Typing - Text-1		2012-07-12 15:10:48.507000
	Edit pad (rev 880)		Bob	cv404	XVal Session 36	1	XVal Session 36-Typing - Text-1		2012-07-12 15:10:48.719000
	Edit pad (rev 881)		Xing	cv400	XVal Session 36	1	XVal Session 36-Typing - Text-1		2012-07-12 15:10:48.807000
	Edit pad (rev 882)		Kate	cv406	XVal Session 36	1	XVal Session 36-Typing - Text-1		2012-07-12 15:10:49.007000
	Edit pad (rev 883)		Bob	cv404	XVal Session 36	1	XVal Session 36-Typing - Text-1		2012-07-12 15:10:49.222000
	Edit pad (rev 884)		Xing	cv400	XVal Session 36	1	XVal Session 36-Typing - Text-1		2012-07-12 15:10:49.309000
	Edit pad (rev 885)		Kate	cv406	XVal Session 36	1	XVal Session 36-Typing - Text-1		2012-07-12 15:10:49.505000
	Edit pad (rev 886)		Bob	cv404	XVal Session 36	1	XVal Session 36-Typing - Text-1		2012-07-12 15:10:49.719000
	Edit pad (rev 887)		Xing	cv400	XVal Session 36	1	XVal Session 36-Typing - Text-1		2012-07-12 15:10:49.821000
	Edit pad (rev 888)		Kate	cv406	XVal Session 36	1	XVal Session 36-Typing - Text-1		2012-07-12 15:10:50.008000
	Edit pad (rev 889)		Kate	cv406	XVal Session 36	1	XVal Session 36-Typing - Text-1		2012-07-12 15:10:50.507000
	Edit pad (rev 890)		Bob	cv404	XVal Session 36	1	XVal Session 36-Typing - Text-1		2012-07-12 15:10:50.847000
	Edit pad (rev 891)		Kate	cv406	XVal Session 36	1	XVal Session 36-Typing - Text-1		2012-07-12 15:10:51.007000
	Edit pad (rev 892)		Bob	cv404	XVal Session 36	1	XVal Session 36-Typing - Text-1		2012-07-12 15:10:51.347000
	Edit pad (rev 893)		Kate	cv406	XVal Session 36	1	XVal Session 36-Typing - Text-1		2012-07-12 15:10:51.506000
	Edit pad (rev 894)		Bob	cv404	XVal Session 36	1	XVal Session 36-Typing - Text-1		2012-07-12 15:10:51.863000
	Edit pad (rev 895)		Kate	cv406	XVal Session 36	1	XVal Session 36-Typing - Text-1		2012-07-12 15:10:52.012000
	Edit pad (rev 896)		Bob	cv404	XVal Session 36	1	XVal Session 36-Typing - Text-1		2012-07-12 15:10:52.363000
	Edit pad (rev 897)		Kate	cv406	XVal Session 36	1	XVal Session 36-Typing - Text-1		2012-07-12 15:10:52.521000
	Edit pad (rev 898)		Bob	cv404	XVal Session 36	1	XVal Session 36-Typing - Text-1		2012-07-12 15:10:52.862000
	Edit pad (rev 899)		Kate	cv406	XVal Session 36	1	XVal Session 36-Typing - Text-1		2012-07-12 15:10:53.040000
	Edit pad (rev 900)		Kate	cv406	XVal Session 36	1	XVal Session 36-Typing - Text-1		2012-07-12 15:10:53.554000
	Edit pad (rev 901)		Kate	cv406	XVal Session 36	1	XVal Session 36-Typing - Text-1		2012-07-12 15:10:54.054000
	Edit pad (rev 902)		Bob	cv404	XVal Session 36	1	XVal Session 36-Typing - Text-1		2012-07-12 15:10:54.188000
	Edit pad (rev 903)		Kate	cv406	XVal Session 36	1	XVal Session 36-Typing - Text-1		2012-07-12 15:10:54.617000
	Edit pad (rev 904)		Bob	cv404	XVal Session 36	1	XVal Session 36-Typing - Text-1		2012-07-12 15:10:54.704000
	Edit pad (rev 905)		Kate	cv406	XVal Session 36	1	XVal Session 36-Typing - Text-1		2012-07-12 15:10:55.117000
	Edit pad (rev 906)		Bob	cv404	XVal Session 36	1	XVal Session 36-Typing - Text-1		2012-07-12 15:10:55.205000
	Edit pad (rev 907)		Kate	cv406	XVal Session 36	1	XVal Session 36-Typing - Text-1		2012-07-12 15:10:55.615000
	Edit pad (rev 908)		Bob	cv404	XVal Session 36	1	XVal Session 36-Typing - Text-1		2012-07-12 15:10:55.704000
	Edit pad (rev 909)		Kate	cv406	XVal Session 36	1	XVal Session 36-Typing - Text-1		2012-07-12 15:10:56.117000
	Edit pad (rev 910)		Kate	cv406	XVal Session 36	1	XVal Session 36-Typing - Text-1		2012-07-12 15:10:56.617000
	Edit pad (rev 911)		Bob	cv404	XVal Session 36	1	XVal Session 36-Typing - Text-1		2012-07-12 15:10:56.690000
	Edit pad (rev 912)		Kate	cv406	XVal Session 36	1	XVal Session 36-Typing - Text-1		2012-07-12 15:10:57.117000
	Edit pad (rev 913)		Xing	cv400	XVal Session 36	1	XVal Session 36-Typing - Text-1		2012-07-12 15:10:57.189000
	Edit pad (rev 914)		Bob	cv404	XVal Session 36	1	XVal Session 36-Typing - Text-1		2012-07-12 15:10:57.203000
	Edit pad (rev 915)		Kate	cv406	XVal Session 36	1	XVal Session 36-Typing - Text-1		2012-07-12 15:10:57.620000
	Edit pad (rev 916)		Xing	cv400	XVal Session 36	1	XVal Session 36-Typing - Text-1		2012-07-12 15:10:57.687000
	Edit pad (rev 917)		Bob	cv404	XVal Session 36	1	XVal Session 36-Typing - Text-1		2012-07-12 15:10:57.704000
	Edit pad (rev 918)		Kate	cv406	XVal Session 36	1	XVal Session 36-Typing - Text-1		2012-07-12 15:10:58.118000
	Edit pad (rev 919)		Xing	cv400	XVal Session 36	1	XVal Session 36-Typing - Text-1		2012-07-12 15:10:58.194000
	Edit pad (rev 920)		Bob	cv404	XVal Session 36	1	XVal Session 36-Typing - Text-1		2012-07-12 15:10:58.330000
	Edit pad (rev 921)		Kate	cv406	XVal Session 36	1	XVal Session 36-Typing - Text-1		2012-07-12 15:10:58.622000
	Edit pad (rev 922)		Xing	cv400	XVal Session 36	1	XVal Session 36-Typing - Text-1		2012-07-12 15:10:58.691000
	Edit pad (rev 923)		Bob	cv404	XVal Session 36	1	XVal Session 36-Typing - Text-1		2012-07-12 15:10:58.838000
	Edit pad (rev 924)		Kate	cv406	XVal Session 36	1	XVal Session 36-Typing - Text-1		2012-07-12 15:10:59.138000
	Edit pad (rev 925)		Xing	cv400	XVal Session 36	1	XVal Session 36-Typing - Text-1		2012-07-12 15:10:59.191000
	Edit pad (rev 926)		Kate	cv406	XVal Session 36	1	XVal Session 36-Typing - Text-1		2012-07-12 15:10:59.835000
	Edit pad (rev 927)		Bob	cv404	XVal Session 36	1	XVal Session 36-Typing - Text-1		2012-07-12 15:10:59.858000
	Edit pad (rev 928)		Xing	cv400	XVal Session 36	1	XVal Session 36-Typing - Text-1		2012-07-12 15:10:59.926000
	Edit pad (rev 929)		Kate	cv406	XVal Session 36	1	XVal Session 36-Typing - Text-1		2012-07-12 15:11:00.350000
	Edit pad (rev 930)		Bob	cv404	XVal Session 36	1	XVal Session 36-Typing - Text-1		2012-07-12 15:11:00.359000
	Edit pad (rev 931)		Xing	cv400	XVal Session 36	1	XVal Session 36-Typing - Text-1		2012-07-12 15:11:00.431000
	Edit pad (rev 932)		Kate	cv406	XVal Session 36	1	XVal Session 36-Typing - Text-1		2012-07-12 15:11:00.835000
	Edit pad (rev 933)		Bob	cv404	XVal Session 36	1	XVal Session 36-Typing - Text-1		2012-07-12 15:11:00.859000
	Edit pad (rev 934)		Xing	cv400	XVal Session 36	1	XVal Session 36-Typing - Text-1		2012-07-12 15:11:01.246000
	Edit pad (rev 935)		Kate	cv406	XVal Session 36	1	XVal Session 36-Typing - Text-1		2012-07-12 15:11:01.333000
	Edit pad (rev 936)		Bob	cv404	XVal Session 36	1	XVal Session 36-Typing - Text-1		2012-07-12 15:11:01.360000
	Edit pad (rev 937)		Xing	cv400	XVal Session 36	1	XVal Session 36-Typing - Text-1		2012-07-12 15:11:01.744000
	Edit pad (rev 938)		Kate	cv406	XVal Session 36	1	XVal Session 36-Typing - Text-1		2012-07-12 15:11:01.982000
	Edit pad (rev 939)		jeral	cv311	XVal Session 36	1	XVal Session 36-Typing - Text-1		2012-07-12 15:11:01.990000
	Edit pad (rev 940)		Xing	cv400	XVal Session 36	1	XVal Session 36-Typing - Text-1		2012-07-12 15:11:02.244000
	Edit pad (rev 941)		Bob	cv404	XVal Session 36	1	XVal Session 36-Typing - Text-1		2012-07-12 15:11:02.322000
	Edit pad (rev 942)		Kate	cv406	XVal Session 36	1	XVal Session 36-Typing - Text-1		2012-07-12 15:11:02.609000
	Edit pad (rev 943)		Xing	cv400	XVal Session 36	1	XVal Session 36-Typing - Text-1		2012-07-12 15:11:02.741000
	Edit pad (rev 944)		Bob	cv404	XVal Session 36	1	XVal Session 36-Typing - Text-1		2012-07-12 15:11:02.822000
	Edit pad (rev 945)		Kate	cv406	XVal Session 36	1	XVal Session 36-Typing - Text-1		2012-07-12 15:11:03.284000
	Edit pad (rev 946)		Xing	cv400	XVal Session 36	1	XVal Session 36-Typing - Text-1		2012-07-12 15:11:03.289000
	Edit pad (rev 947)		Bob	cv404	XVal Session 36	1	XVal Session 36-Typing - Text-1		2012-07-12 15:11:03.329000
	Edit pad (rev 948)		Xing	cv400	XVal Session 36	1	XVal Session 36-Typing - Text-1		2012-07-12 15:11:03.781000
	Edit pad (rev 949)		Kate	cv406	XVal Session 36	1	XVal Session 36-Typing - Text-1		2012-07-12 15:11:03.788000
	Edit pad (rev 950)		Bob	cv404	XVal Session 36	1	XVal Session 36-Typing - Text-1		2012-07-12 15:11:03.829000
	Edit pad (rev 951)		Kate	cv406	XVal Session 36	1	XVal Session 36-Typing - Text-1		2012-07-12 15:11:04.288000
	Edit pad (rev 952)		Bob	cv404	XVal Session 36	1	XVal Session 36-Typing - Text-1		2012-07-12 15:11:04.329000
	Edit pad (rev 953)		Kate	cv406	XVal Session 36	1	XVal Session 36-Typing - Text-1		2012-07-12 15:11:04.788000
	Edit pad (rev 954)		Bob	cv404	XVal Session 36	1	XVal Session 36-Typing - Text-1		2012-07-12 15:11:04.830000
	Edit pad (rev 955)		Xing	cv400	XVal Session 36	1	XVal Session 36-Typing - Text-1		2012-07-12 15:11:04.952000
	Edit pad (rev 956)		jeral	cv311	XVal Session 36	1	XVal Session 36-Typing - Text-1		2012-07-12 15:11:04.979000
	Edit pad (rev 957)		Kate	cv406	XVal Session 36	1	XVal Session 36-Typing - Text-1		2012-07-12 15:11:05.290000
	Edit pad (rev 958)		Bob	cv404	XVal Session 36	1	XVal Session 36-Typing - Text-1		2012-07-12 15:11:05.332000
	Edit pad (rev 959)		jeral	cv311	XVal Session 36	1	XVal Session 36-Typing - Text-1		2012-07-12 15:11:05.480000
	Edit pad (rev 960)		Xing	cv400	XVal Session 36	1	XVal Session 36-Typing - Text-1		2012-07-12 15:11:05.504000
	Edit pad (rev 961)		Kate	cv406	XVal Session 36	1	XVal Session 36-Typing - Text-1		2012-07-12 15:11:05.788000
	Edit pad (rev 962)		Xing	cv400	XVal Session 36	1	XVal Session 36-Typing - Text-1		2012-07-12 15:11:06.004000
	Edit pad (rev 963)		jeral	cv311	XVal Session 36	1	XVal Session 36-Typing - Text-1		2012-07-12 15:11:06.040000
	Edit pad (rev 964)		Xing	cv400	XVal Session 36	1	XVal Session 36-Typing - Text-1		2012-07-12 15:11:06.503000
	Edit pad (rev 965)		Kate	cv406	XVal Session 36	1	XVal Session 36-Typing - Text-1		2012-07-12 15:11:06.546000
	Edit pad (rev 966)		jeral	cv311	XVal Session 36	1	XVal Session 36-Typing - Text-1		2012-07-12 15:11:06.548000
	Edit pad (rev 967)		Xing	cv400	XVal Session 36	1	XVal Session 36-Typing - Text-1		2012-07-12 15:11:07.006000
	Edit pad (rev 968)		jeral	cv311	XVal Session 36	1	XVal Session 36-Typing - Text-1		2012-07-12 15:11:07.060000
	Edit pad (rev 969)		Xing	cv400	XVal Session 36	1	XVal Session 36-Typing - Text-1		2012-07-12 15:11:07.504000
	Edit pad (rev 970)		Kate	cv406	XVal Session 36	1	XVal Session 36-Typing - Text-1		2012-07-12 15:11:07.516000
	Edit pad (rev 971)		jeral	cv311	XVal Session 36	1	XVal Session 36-Typing - Text-1		2012-07-12 15:11:07.560000
	Edit pad (rev 972)		Xing	cv400	XVal Session 36	1	XVal Session 36-Typing - Text-1		2012-07-12 15:11:08.003000
	Edit pad (rev 973)		Kate	cv406	XVal Session 36	1	XVal Session 36-Typing - Text-1		2012-07-12 15:11:08.022000
	Edit pad (rev 974)		jeral	cv311	XVal Session 36	1	XVal Session 36-Typing - Text-1		2012-07-12 15:11:08.061000
	Edit pad (rev 975)		Xing	cv400	XVal Session 36	1	XVal Session 36-Typing - Text-1		2012-07-12 15:11:08.507000
	Edit pad (rev 976)		Kate	cv406	XVal Session 36	1	XVal Session 36-Typing - Text-1		2012-07-12 15:11:08.542000
	Edit pad (rev 977)		jeral	cv311	XVal Session 36	1	XVal Session 36-Typing - Text-1		2012-07-12 15:11:08.563000
	Edit pad (rev 978)		Xing	cv400	XVal Session 36	1	XVal Session 36-Typing - Text-1		2012-07-12 15:11:09.005000
	Edit pad (rev 979)		Kate	cv406	XVal Session 36	1	XVal Session 36-Typing - Text-1		2012-07-12 15:11:09.061000
	Edit pad (rev 980)		jeral	cv311	XVal Session 36	1	XVal Session 36-Typing - Text-1		2012-07-12 15:11:09.094000
	Edit pad (rev 981)		Xing	cv400	XVal Session 36	1	XVal Session 36-Typing - Text-1		2012-07-12 15:11:09.506000
	Edit pad (rev 982)		Kate	cv406	XVal Session 36	1	XVal Session 36-Typing - Text-1		2012-07-12 15:11:09.576000
	Edit pad (rev 983)		jeral	cv311	XVal Session 36	1	XVal Session 36-Typing - Text-1		2012-07-12 15:11:09.609000
	Edit pad (rev 984)		Xing	cv400	XVal Session 36	1	XVal Session 36-Typing - Text-1		2012-07-12 15:11:10.003000
	Edit pad (rev 985)		Bob	cv404	XVal Session 36	1	XVal Session 36-Typing - Text-1		2012-07-12 15:11:10.016000
	Edit pad (rev 986)		Kate	cv406	XVal Session 36	1	XVal Session 36-Typing - Text-1		2012-07-12 15:11:10.084000
	Edit pad (rev 987)		jeral	cv311	XVal Session 36	1	XVal Session 36-Typing - Text-1		2012-07-12 15:11:10.122000
	Edit pad (rev 988)		Xing	cv400	XVal Session 36	1	XVal Session 36-Typing - Text-1		2012-07-12 15:11:10.503000
	Edit pad (rev 989)		Bob	cv404	XVal Session 36	1	XVal Session 36-Typing - Text-1		2012-07-12 15:11:10.516000
	Edit pad (rev 990)		jeral	cv311	XVal Session 36	1	XVal Session 36-Typing - Text-1		2012-07-12 15:11:10.625000
	Edit pad (rev 991)		Xing	cv400	XVal Session 36	1	XVal Session 36-Typing - Text-1		2012-07-12 15:11:11.003000
	Edit pad (rev 992)		Bob	cv404	XVal Session 36	1	XVal Session 36-Typing - Text-1		2012-07-12 15:11:11.019000
	Edit pad (rev 993)		jeral	cv311	XVal Session 36	1	XVal Session 36-Typing - Text-1		2012-07-12 15:11:11.137000
	Edit pad (rev 994)		Kate	cv406	XVal Session 36	1	XVal Session 36-Typing - Text-1		2012-07-12 15:11:11.473000
	Edit pad (rev 995)		Xing	cv400	XVal Session 36	1	XVal Session 36-Typing - Text-1		2012-07-12 15:11:11.503000
	Edit pad (rev 996)		Bob	cv404	XVal Session 36	1	XVal Session 36-Typing - Text-1		2012-07-12 15:11:11.525000
	Edit pad (rev 997)		jeral	cv311	XVal Session 36	1	XVal Session 36-Typing - Text-1		2012-07-12 15:11:11.637000
	Edit pad (rev 998)		Kate	cv406	XVal Session 36	1	XVal Session 36-Typing - Text-1		2012-07-12 15:11:11.976000
	Edit pad (rev 999)		Xing	cv400	XVal Session 36	1	XVal Session 36-Typing - Text-1		2012-07-12 15:11:12.005000
	Edit pad (rev 1000)		Bob	cv404	XVal Session 36	1	XVal Session 36-Typing - Text-1		2012-07-12 15:11:12.030000
	Edit pad (rev 1001)		jeral	cv311	XVal Session 36	1	XVal Session 36-Typing - Text-1		2012-07-12 15:11:12.138000
	Edit pad (rev 1002)		Kate	cv406	XVal Session 36	1	XVal Session 36-Typing - Text-1		2012-07-12 15:11:12.476000
	Edit pad (rev 1003)		Xing	cv400	XVal Session 36	1	XVal Session 36-Typing - Text-1		2012-07-12 15:11:12.515000
	Edit pad (rev 1004)		jeral	cv311	XVal Session 36	1	XVal Session 36-Typing - Text-1		2012-07-12 15:11:12.640000
	Edit pad (rev 1005)		Xing	cv400	XVal Session 36	1	XVal Session 36-Typing - Text-1		2012-07-12 15:11:13.006000
	Edit pad (rev 1006)		jeral	cv311	XVal Session 36	1	XVal Session 36-Typing - Text-1		2012-07-12 15:11:13.138000
	Edit pad (rev 1007)		Xing	cv400	XVal Session 36	1	XVal Session 36-Typing - Text-1		2012-07-12 15:11:13.504000
	Edit pad (rev 1008)		Kate	cv406	XVal Session 36	1	XVal Session 36-Typing - Text-1		2012-07-12 15:11:13.547000
	Edit pad (rev 1009)		jeral	cv311	XVal Session 36	1	XVal Session 36-Typing - Text-1		2012-07-12 15:11:13.637000
	Edit pad (rev 1010)		Xing	cv400	XVal Session 36	1	XVal Session 36-Typing - Text-1		2012-07-12 15:11:14.015000
	Edit pad (rev 1011)		jeral	cv311	XVal Session 36	1	XVal Session 36-Typing - Text-1		2012-07-12 15:11:14.137000
	Edit pad (rev 1012)		Xing	cv400	XVal Session 36	1	XVal Session 36-Typing - Text-1		2012-07-12 15:11:14.513000
	Edit pad (rev 1013)		jeral	cv311	XVal Session 36	1	XVal Session 36-Typing - Text-1		2012-07-12 15:11:14.637000
	Edit pad (rev 1014)		jeral	cv311	XVal Session 36	1	XVal Session 36-Typing - Text-1		2012-07-12 15:11:15.144000
	Edit pad (rev 1015)		Kate	cv406	XVal Session 36	1	XVal Session 36-Typing - Text-1		2012-07-12 15:11:15.229000
	Edit pad (rev 1016)		Xing	cv400	XVal Session 36	1	XVal Session 36-Typing - Text-1		2012-07-12 15:11:15.427000
	Edit pad (rev 1017)		jeral	cv311	XVal Session 36	1	XVal Session 36-Typing - Text-1		2012-07-12 15:11:15.654000
	Edit pad (rev 1018)		Kate	cv406	XVal Session 36	1	XVal Session 36-Typing - Text-1		2012-07-12 15:11:15.741000
	Edit pad (rev 1019)		Xing	cv400	XVal Session 36	1	XVal Session 36-Typing - Text-1		2012-07-12 15:11:15.927000
	Edit pad (rev 1020)		jeral	cv311	XVal Session 36	1	XVal Session 36-Typing - Text-1		2012-07-12 15:11:16.154000
	Edit pad (rev 1021)		Kate	cv406	XVal Session 36	1	XVal Session 36-Typing - Text-1		2012-07-12 15:11:16.242000
	Edit pad (rev 1022)		Xing	cv400	XVal Session 36	1	XVal Session 36-Typing - Text-1		2012-07-12 15:11:16.426000
	Edit pad (rev 1023)		jeral	cv311	XVal Session 36	1	XVal Session 36-Typing - Text-1		2012-07-12 15:11:16.654000
	Edit pad (rev 1024)		Kate	cv406	XVal Session 36	1	XVal Session 36-Typing - Text-1		2012-07-12 15:11:16.740000
	Edit pad (rev 1025)		Xing	cv400	XVal Session 36	1	XVal Session 36-Typing - Text-1		2012-07-12 15:11:16.936000
	Edit pad (rev 1026)		jeral	cv311	XVal Session 36	1	XVal Session 36-Typing - Text-1		2012-07-12 15:11:17.154000
	Edit pad (rev 1027)		Kate	cv406	XVal Session 36	1	XVal Session 36-Typing - Text-1		2012-07-12 15:11:17.240000
	Edit pad (rev 1028)		Xing	cv400	XVal Session 36	1	XVal Session 36-Typing - Text-1		2012-07-12 15:11:17.432000
	Edit pad (rev 1029)		jeral	cv311	XVal Session 36	1	XVal Session 36-Typing - Text-1		2012-07-12 15:11:17.654000
	Edit pad (rev 1030)		Xing	cv400	XVal Session 36	1	XVal Session 36-Typing - Text-1		2012-07-12 15:11:17.933000
	Edit pad (rev 1031)		Kate	cv406	XVal Session 36	1	XVal Session 36-Typing - Text-1		2012-07-12 15:11:17.982000
	Edit pad (rev 1032)		jeral	cv311	XVal Session 36	1	XVal Session 36-Typing - Text-1		2012-07-12 15:11:18.154000
	Edit pad (rev 1033)		jeral	cv311	XVal Session 36	1	XVal Session 36-Typing - Text-1		2012-07-12 15:11:18.652000
	Edit pad (rev 1034)		Kate	cv406	XVal Session 36	1	XVal Session 36-Typing - Text-1		2012-07-12 15:11:18.770000
	Edit pad (rev 1035)		Xing	cv400	XVal Session 36	1	XVal Session 36-Typing - Text-1		2012-07-12 15:11:18.814000
	Edit pad (rev 1036)		jeral	cv311	XVal Session 36	1	XVal Session 36-Typing - Text-1		2012-07-12 15:11:19.154000
	Edit pad (rev 1037)		Kate	cv406	XVal Session 36	1	XVal Session 36-Typing - Text-1		2012-07-12 15:11:19.271000
	Edit pad (rev 1038)		Xing	cv400	XVal Session 36	1	XVal Session 36-Typing - Text-1		2012-07-12 15:11:19.318000
	Edit pad (rev 1039)		jeral	cv311	XVal Session 36	1	XVal Session 36-Typing - Text-1		2012-07-12 15:11:19.654000
	Edit pad (rev 1040)		Kate	cv406	XVal Session 36	1	XVal Session 36-Typing - Text-1		2012-07-12 15:11:19.771000
	Edit pad (rev 1041)		Xing	cv400	XVal Session 36	1	XVal Session 36-Typing - Text-1		2012-07-12 15:11:19.816000
	Edit pad (rev 1042)		jeral	cv311	XVal Session 36	1	XVal Session 36-Typing - Text-1		2012-07-12 15:11:20.154000
	Edit pad (rev 1043)		Kate	cv406	XVal Session 36	1	XVal Session 36-Typing - Text-1		2012-07-12 15:11:20.271000
	Edit pad (rev 1044)		Xing	cv400	XVal Session 36	1	XVal Session 36-Typing - Text-1		2012-07-12 15:11:20.319000
	Edit pad (rev 1045)		jeral	cv311	XVal Session 36	1	XVal Session 36-Typing - Text-1		2012-07-12 15:11:20.654000
	Edit pad (rev 1046)		Kate	cv406	XVal Session 36	1	XVal Session 36-Typing - Text-1		2012-07-12 15:11:20.777000
	Edit pad (rev 1047)		Xing	cv400	XVal Session 36	1	XVal Session 36-Typing - Text-1		2012-07-12 15:11:20.826000
	Edit pad (rev 1048)		jeral	cv311	XVal Session 36	1	XVal Session 36-Typing - Text-1		2012-07-12 15:11:21.153000
	Edit pad (rev 1049)		Kate	cv406	XVal Session 36	1	XVal Session 36-Typing - Text-1		2012-07-12 15:11:21.480000
	Edit pad (rev 1050)		Xing	cv400	XVal Session 36	1	XVal Session 36-Typing - Text-1		2012-07-12 15:11:21.542000
	Edit pad (rev 1051)		jeral	cv311	XVal Session 36	1	XVal Session 36-Typing - Text-1		2012-07-12 15:11:21.652000
	Edit pad (rev 1052)		Xing	cv400	XVal Session 36	1	XVal Session 36-Typing - Text-1		2012-07-12 15:11:22.046000
	Edit pad (rev 1053)		jeral	cv311	XVal Session 36	1	XVal Session 36-Typing - Text-1		2012-07-12 15:11:22.162000
	Edit pad (rev 1054)		Kate	cv406	XVal Session 36	1	XVal Session 36-Typing - Text-1		2012-07-12 15:11:22.208000
	Edit pad (rev 1055)		Xing	cv400	XVal Session 36	1	XVal Session 36-Typing - Text-1		2012-07-12 15:11:22.542000
	Edit pad (rev 1056)		jeral	cv311	XVal Session 36	1	XVal Session 36-Typing - Text-1		2012-07-12 15:11:22.661000
	Edit pad (rev 1057)		Kate	cv406	XVal Session 36	1	XVal Session 36-Typing - Text-1		2012-07-12 15:11:22.709000
	Edit pad (rev 1058)		Xing	cv400	XVal Session 36	1	XVal Session 36-Typing - Text-1		2012-07-12 15:11:23.043000
	Edit pad (rev 1059)		jeral	cv311	XVal Session 36	1	XVal Session 36-Typing - Text-1		2012-07-12 15:11:23.163000
	Edit pad (rev 1060)		Kate	cv406	XVal Session 36	1	XVal Session 36-Typing - Text-1		2012-07-12 15:11:23.221000
	Edit pad (rev 1061)		Xing	cv400	XVal Session 36	1	XVal Session 36-Typing - Text-1		2012-07-12 15:11:23.551000
	Edit pad (rev 1062)		jeral	cv311	XVal Session 36	1	XVal Session 36-Typing - Text-1		2012-07-12 15:11:23.668000
	Edit pad (rev 1063)		Kate	cv406	XVal Session 36	1	XVal Session 36-Typing - Text-1		2012-07-12 15:11:23.724000
	Edit pad (rev 1064)		Xing	cv400	XVal Session 36	1	XVal Session 36-Typing - Text-1		2012-07-12 15:11:24.043000
	Edit pad (rev 1065)		jeral	cv311	XVal Session 36	1	XVal Session 36-Typing - Text-1		2012-07-12 15:11:24.176000
	Edit pad (rev 1066)		Kate	cv406	XVal Session 36	1	XVal Session 36-Typing - Text-1		2012-07-12 15:11:24.224000
	Edit pad (rev 1067)		Xing	cv400	XVal Session 36	1	XVal Session 36-Typing - Text-1		2012-07-12 15:11:24.542000
	Edit pad (rev 1068)		jeral	cv311	XVal Session 36	1	XVal Session 36-Typing - Text-1		2012-07-12 15:11:24.683000
	Edit pad (rev 1069)		Kate	cv406	XVal Session 36	1	XVal Session 36-Typing - Text-1		2012-07-12 15:11:24.735000
	Edit pad (rev 1070)		Xing	cv400	XVal Session 36	1	XVal Session 36-Typing - Text-1		2012-07-12 15:11:25.045000
	Edit pad (rev 1071)		Kate	cv406	XVal Session 36	1	XVal Session 36-Typing - Text-1		2012-07-12 15:11:25.242000
	Edit pad (rev 1072)		jeral	cv311	XVal Session 36	1	XVal Session 36-Typing - Text-1		2012-07-12 15:11:25.345000
	Edit pad (rev 1073)		Xing	cv400	XVal Session 36	1	XVal Session 36-Typing - Text-1		2012-07-12 15:11:25.543000
	Chat	anyone need help? i am done.	Bob	cv404	XVal Session 36	1	XVal Session 36-Typing - Text-1		2012-07-12 15:11:25.683000
	Edit pad (rev 1074)		Kate	cv406	XVal Session 36	1	XVal Session 36-Typing - Text-1		2012-07-12 15:11:25.740000
	Edit pad (rev 1075)		jeral	cv311	XVal Session 36	1	XVal Session 36-Typing - Text-1		2012-07-12 15:11:25.844000
	Edit pad (rev 1076)		Xing	cv400	XVal Session 36	1	XVal Session 36-Typing - Text-1		2012-07-12 15:11:26.064000
	Edit pad (rev 1077)		Xing	cv400	XVal Session 36	1	XVal Session 36-Typing - Text-1		2012-07-12 15:11:26.562000
	Edit pad (rev 1078)		Kate	cv406	XVal Session 36	1	XVal Session 36-Typing - Text-1		2012-07-12 15:11:26.995000
	Edit pad (rev 1079)		Kate	cv406	XVal Session 36	1	XVal Session 36-Typing - Text-1		2012-07-12 15:11:27.573000
	Edit pad (rev 1080)		Xing	cv400	XVal Session 36	1	XVal Session 36-Typing - Text-1		2012-07-12 15:11:27.960000
	Edit pad (rev 1081)		Xing	cv400	XVal Session 36	1	XVal Session 36-Typing - Text-1		2012-07-12 15:11:28.461000
	Edit pad (rev 1082)		Xing	cv400	XVal Session 36	1	XVal Session 36-Typing - Text-1		2012-07-12 15:11:28.964000
	Edit pad (rev 1083)		Xing	cv400	XVal Session 36	1	XVal Session 36-Typing - Text-1		2012-07-12 15:11:29.473000
	Edit pad (rev 1084)		Kate	cv406	XVal Session 36	1	XVal Session 36-Typing - Text-1		2012-07-12 15:11:29.945000
	Edit pad (rev 1085)		Xing	cv400	XVal Session 36	1	XVal Session 36-Typing - Text-1		2012-07-12 15:11:29.960000
	Edit pad (rev 1086)		Xing	cv400	XVal Session 36	1	XVal Session 36-Typing - Text-1		2012-07-12 15:11:30.468000
	Edit pad (rev 1087)		Kate	cv406	XVal Session 36	1	XVal Session 36-Typing - Text-1		2012-07-12 15:11:30.495000
	Edit pad (rev 1088)		Xing	cv400	XVal Session 36	1	XVal Session 36-Typing - Text-1		2012-07-12 15:11:30.965000
	Edit pad (rev 1089)		Kate	cv406	XVal Session 36	1	XVal Session 36-Typing - Text-1		2012-07-12 15:11:31.006000
	Edit pad (rev 1090)		Xing	cv400	XVal Session 36	1	XVal Session 36-Typing - Text-1		2012-07-12 15:11:31.462000
	Edit pad (rev 1091)		Kate	cv406	XVal Session 36	1	XVal Session 36-Typing - Text-1		2012-07-12 15:11:31.507000
	Edit pad (rev 1092)		Xing	cv400	XVal Session 36	1	XVal Session 36-Typing - Text-1		2012-07-12 15:11:31.967000
	Edit pad (rev 1093)		Kate	cv406	XVal Session 36	1	XVal Session 36-Typing - Text-1		2012-07-12 15:11:32.009000
	Edit pad (rev 1094)		Xing	cv400	XVal Session 36	1	XVal Session 36-Typing - Text-1		2012-07-12 15:11:32.467000
	Edit pad (rev 1095)		Kate	cv406	XVal Session 36	1	XVal Session 36-Typing - Text-1		2012-07-12 15:11:32.514000
	Edit pad (rev 1096)		Kate	cv406	XVal Session 36	1	XVal Session 36-Typing - Text-1		2012-07-12 15:11:33.023000
	Edit pad (rev 1097)		Kate	cv406	XVal Session 36	1	XVal Session 36-Typing - Text-1		2012-07-12 15:11:33.523000
	Edit pad (rev 1098)		jeral	cv311	XVal Session 36	1	XVal Session 36-Typing - Text-1		2012-07-12 15:11:33.773000
	Edit pad (rev 1099)		Kate	cv406	XVal Session 36	1	XVal Session 36-Typing - Text-1		2012-07-12 15:11:34.023000
	Edit pad (rev 1100)		jeral	cv311	XVal Session 36	1	XVal Session 36-Typing - Text-1		2012-07-12 15:11:34.279000
	Edit pad (rev 1101)		Kate	cv406	XVal Session 36	1	XVal Session 36-Typing - Text-1		2012-07-12 15:11:34.528000
	Edit pad (rev 1102)		jeral	cv311	XVal Session 36	1	XVal Session 36-Typing - Text-1		2012-07-12 15:11:34.779000
	Edit pad (rev 1103)		Kate	cv406	XVal Session 36	1	XVal Session 36-Typing - Text-1		2012-07-12 15:11:35.030000
	Edit pad (rev 1104)		jeral	cv311	XVal Session 36	1	XVal Session 36-Typing - Text-1		2012-07-12 15:11:35.279000
	Edit pad (rev 1105)		Kate	cv406	XVal Session 36	1	XVal Session 36-Typing - Text-1		2012-07-12 15:11:35.538000
	Edit pad (rev 1106)		jeral	cv311	XVal Session 36	1	XVal Session 36-Typing - Text-1		2012-07-12 15:11:35.779000
	Edit pad (rev 1107)		jeral	cv311	XVal Session 36	1	XVal Session 36-Typing - Text-1		2012-07-12 15:11:36.279000
	Edit pad (rev 1108)		Xing	cv400	XVal Session 36	1	XVal Session 36-Typing - Text-1		2012-07-12 15:11:36.769000
	Edit pad (rev 1109)		jeral	cv311	XVal Session 36	1	XVal Session 36-Typing - Text-1		2012-07-12 15:11:36.778000
	Edit pad (rev 1110)		Xing	cv400	XVal Session 36	1	XVal Session 36-Typing - Text-1		2012-07-12 15:11:37.265000
	Edit pad (rev 1111)		jeral	cv311	XVal Session 36	1	XVal Session 36-Typing - Text-1		2012-07-12 15:11:37.278000
	Edit pad (rev 1112)		Xing	cv400	XVal Session 36	1	XVal Session 36-Typing - Text-1		2012-07-12 15:11:37.770000
	Edit pad (rev 1113)		jeral	cv311	XVal Session 36	1	XVal Session 36-Typing - Text-1		2012-07-12 15:11:37.779000
	Edit pad (rev 1114)		jeral	cv311	XVal Session 36	1	XVal Session 36-Typing - Text-1		2012-07-12 15:11:38.287000
	Edit pad (rev 1115)		Kate	cv406	XVal Session 36	1	XVal Session 36-Typing - Text-1		2012-07-12 15:11:38.415000
	Edit pad (rev 1116)		jeral	cv311	XVal Session 36	1	XVal Session 36-Typing - Text-1		2012-07-12 15:11:38.794000
	Edit pad (rev 1117)		jeral	cv311	XVal Session 36	1	XVal Session 36-Typing - Text-1		2012-07-12 15:11:39.294000
	Edit pad (rev 1118)		Kate	cv406	XVal Session 36	1	XVal Session 36-Typing - Text-1		2012-07-12 15:11:39.309000
	Edit pad (rev 1119)		jeral	cv311	XVal Session 36	1	XVal Session 36-Typing - Text-1		2012-07-12 15:11:39.800000
	Edit pad (rev 1120)		Kate	cv406	XVal Session 36	1	XVal Session 36-Typing - Text-1		2012-07-12 15:11:39.820000
	Edit pad (rev 1121)		Xing	cv400	XVal Session 36	1	XVal Session 36-Typing - Text-1		2012-07-12 15:11:39.837000
	Edit pad (rev 1122)		jeral	cv311	XVal Session 36	1	XVal Session 36-Typing - Text-1		2012-07-12 15:11:40.310000
	Edit pad (rev 1123)		Kate	cv406	XVal Session 36	1	XVal Session 36-Typing - Text-1		2012-07-12 15:11:40.320000
	Edit pad (rev 1124)		Xing	cv400	XVal Session 36	1	XVal Session 36-Typing - Text-1		2012-07-12 15:11:40.346000
	Edit pad (rev 1125)		jeral	cv311	XVal Session 36	1	XVal Session 36-Typing - Text-1		2012-07-12 15:11:40.810000
	Edit pad (rev 1126)		Kate	cv406	XVal Session 36	1	XVal Session 36-Typing - Text-1		2012-07-12 15:11:40.819000
	Edit pad (rev 1127)		Xing	cv400	XVal Session 36	1	XVal Session 36-Typing - Text-1		2012-07-12 15:11:40.848000
	Edit pad (rev 1128)		jeral	cv311	XVal Session 36	1	XVal Session 36-Typing - Text-1		2012-07-12 15:11:41.310000
	Edit pad (rev 1129)		Xing	cv400	XVal Session 36	1	XVal Session 36-Typing - Text-1		2012-07-12 15:11:41.346000
	Edit pad (rev 1130)		Kate	cv406	XVal Session 36	1	XVal Session 36-Typing - Text-1		2012-07-12 15:11:41.690000
	Edit pad (rev 1131)		jeral	cv311	XVal Session 36	1	XVal Session 36-Typing - Text-1		2012-07-12 15:11:41.811000
	Edit pad (rev 1132)		jeral	cv311	XVal Session 36	1	XVal Session 36-Typing - Text-1		2012-07-12 15:11:42.310000
	Edit pad (rev 1133)		Xing	cv400	XVal Session 36	1	XVal Session 36-Typing - Text-1		2012-07-12 15:11:42.400000
	Edit pad (rev 1134)		Kate	cv406	XVal Session 36	1	XVal Session 36-Typing - Text-1		2012-07-12 15:11:42.735000
	Edit pad (rev 1135)		jeral	cv311	XVal Session 36	1	XVal Session 36-Typing - Text-1		2012-07-12 15:11:42.812000
	Edit pad (rev 1136)		Xing	cv400	XVal Session 36	1	XVal Session 36-Typing - Text-1		2012-07-12 15:11:42.906000
	Edit pad (rev 1137)		Kate	cv406	XVal Session 36	1	XVal Session 36-Typing - Text-1		2012-07-12 15:11:43.241000
	Edit pad (rev 1138)		jeral	cv311	XVal Session 36	1	XVal Session 36-Typing - Text-1		2012-07-12 15:11:43.313000
	Edit pad (rev 1139)		Xing	cv400	XVal Session 36	1	XVal Session 36-Typing - Text-1		2012-07-12 15:11:43.395000
	Edit pad (rev 1140)		Kate	cv406	XVal Session 36	1	XVal Session 36-Typing - Text-1		2012-07-12 15:11:43.741000
	Edit pad (rev 1141)		jeral	cv311	XVal Session 36	1	XVal Session 36-Typing - Text-1		2012-07-12 15:11:43.824000
	Edit pad (rev 1142)		Xing	cv400	XVal Session 36	1	XVal Session 36-Typing - Text-1		2012-07-12 15:11:43.896000
	Edit pad (rev 1143)		Kate	cv406	XVal Session 36	1	XVal Session 36-Typing - Text-1		2012-07-12 15:11:44.283000
	Edit pad (rev 1144)		jeral	cv311	XVal Session 36	1	XVal Session 36-Typing - Text-1		2012-07-12 15:11:44.325000
	Edit pad (rev 1145)		Xing	cv400	XVal Session 36	1	XVal Session 36-Typing - Text-1		2012-07-12 15:11:44.406000
	Edit pad (rev 1146)		Kate	cv406	XVal Session 36	1	XVal Session 36-Typing - Text-1		2012-07-12 15:11:44.790000
	Edit pad (rev 1147)		Xing	cv400	XVal Session 36	1	XVal Session 36-Typing - Text-1		2012-07-12 15:11:45.008000
	Edit pad (rev 1148)		Kate	cv406	XVal Session 36	1	XVal Session 36-Typing - Text-1		2012-07-12 15:11:45.288000
	Edit pad (rev 1149)		Xing	cv400	XVal Session 36	1	XVal Session 36-Typing - Text-1		2012-07-12 15:11:45.510000
	Edit pad (rev 1150)		Kate	cv406	XVal Session 36	1	XVal Session 36-Typing - Text-1		2012-07-12 15:11:45.788000
	Edit pad (rev 1151)		jeral	cv311	XVal Session 36	1	XVal Session 36-Typing - Text-1		2012-07-12 15:11:45.825000
	Edit pad (rev 1152)		Xing	cv400	XVal Session 36	1	XVal Session 36-Typing - Text-1		2012-07-12 15:11:46.015000
	Edit pad (rev 1153)		Kate	cv406	XVal Session 36	1	XVal Session 36-Typing - Text-1		2012-07-12 15:11:46.288000
	Edit pad (rev 1154)		jeral	cv311	XVal Session 36	1	XVal Session 36-Typing - Text-1		2012-07-12 15:11:46.347000
	Edit pad (rev 1155)		Xing	cv400	XVal Session 36	1	XVal Session 36-Typing - Text-1		2012-07-12 15:11:46.507000
	Edit pad (rev 1156)		Kate	cv406	XVal Session 36	1	XVal Session 36-Typing - Text-1		2012-07-12 15:11:46.788000
	Edit pad (rev 1157)		jeral	cv311	XVal Session 36	1	XVal Session 36-Typing - Text-1		2012-07-12 15:11:46.855000
	Edit pad (rev 1158)		Xing	cv400	XVal Session 36	1	XVal Session 36-Typing - Text-1		2012-07-12 15:11:47.015000
	Edit pad (rev 1159)		Kate	cv406	XVal Session 36	1	XVal Session 36-Typing - Text-1		2012-07-12 15:11:47.288000
	Edit pad (rev 1160)		jeral	cv311	XVal Session 36	1	XVal Session 36-Typing - Text-1		2012-07-12 15:11:47.357000
	Edit pad (rev 1161)		Xing	cv400	XVal Session 36	1	XVal Session 36-Typing - Text-1		2012-07-12 15:11:47.511000
	Edit pad (rev 1162)		jeral	cv311	XVal Session 36	1	XVal Session 36-Typing - Text-1		2012-07-12 15:11:47.856000
	Edit pad (rev 1163)		Kate	cv406	XVal Session 36	1	XVal Session 36-Typing - Text-1		2012-07-12 15:11:48.075000
	Edit pad (rev 1164)		Xing	cv400	XVal Session 36	1	XVal Session 36-Typing - Text-1		2012-07-12 15:11:48.079000
	Edit pad (rev 1165)		jeral	cv311	XVal Session 36	1	XVal Session 36-Typing - Text-1		2012-07-12 15:11:48.356000
	Edit pad (rev 1166)		Xing	cv400	XVal Session 36	1	XVal Session 36-Typing - Text-1		2012-07-12 15:11:48.582000
	Edit pad (rev 1167)		Kate	cv406	XVal Session 36	1	XVal Session 36-Typing - Text-1		2012-07-12 15:11:48.647000
	Edit pad (rev 1168)		jeral	cv311	XVal Session 36	1	XVal Session 36-Typing - Text-1		2012-07-12 15:11:48.856000
	Edit pad (rev 1169)		Xing	cv400	XVal Session 36	1	XVal Session 36-Typing - Text-1		2012-07-12 15:11:49.079000
	Edit pad (rev 1170)		Kate	cv406	XVal Session 36	1	XVal Session 36-Typing - Text-1		2012-07-12 15:11:49.164000
	Edit pad (rev 1171)		jeral	cv311	XVal Session 36	1	XVal Session 36-Typing - Text-1		2012-07-12 15:11:49.357000
	Edit pad (rev 1172)		Xing	cv400	XVal Session 36	1	XVal Session 36-Typing - Text-1		2012-07-12 15:11:49.782000
	Edit pad (rev 1173)		jeral	cv311	XVal Session 36	1	XVal Session 36-Typing - Text-1		2012-07-12 15:11:49.857000
	Edit pad (rev 1174)		jeral	cv311	XVal Session 36	1	XVal Session 36-Typing - Text-1		2012-07-12 15:11:50.357000
	Edit pad (rev 1175)		Xing	cv400	XVal Session 36	1	XVal Session 36-Typing - Text-1		2012-07-12 15:11:50.408000
	Edit pad (rev 1176)		Kate	cv406	XVal Session 36	1	XVal Session 36-Typing - Text-1		2012-07-12 15:11:50.732000
	Edit pad (rev 1177)		jeral	cv311	XVal Session 36	1	XVal Session 36-Typing - Text-1		2012-07-12 15:11:50.862000
	Edit pad (rev 1178)		Xing	cv400	XVal Session 36	1	XVal Session 36-Typing - Text-1		2012-07-12 15:11:50.959000
	Edit pad (rev 1179)		jeral	cv311	XVal Session 36	1	XVal Session 36-Typing - Text-1		2012-07-12 15:11:51.373000
	Edit pad (rev 1180)		Xing	cv400	XVal Session 36	1	XVal Session 36-Typing - Text-1		2012-07-12 15:11:51.462000
	Edit pad (rev 1181)		jeral	cv311	XVal Session 36	1	XVal Session 36-Typing - Text-1		2012-07-12 15:11:51.872000
	Edit pad (rev 1182)		Xing	cv400	XVal Session 36	1	XVal Session 36-Typing - Text-1		2012-07-12 15:11:51.962000
	Edit pad (rev 1183)		Kate	cv406	XVal Session 36	1	XVal Session 36-Typing - Text-1		2012-07-12 15:11:51.993000
	Edit pad (rev 1184)		jeral	cv311	XVal Session 36	1	XVal Session 36-Typing - Text-1		2012-07-12 15:11:52.388000
	Edit pad (rev 1185)		Xing	cv400	XVal Session 36	1	XVal Session 36-Typing - Text-1		2012-07-12 15:11:52.461000
	Edit pad (rev 1186)		Kate	cv406	XVal Session 36	1	XVal Session 36-Typing - Text-1		2012-07-12 15:11:52.496000
	Edit pad (rev 1187)		jeral	cv311	XVal Session 36	1	XVal Session 36-Typing - Text-1		2012-07-12 15:11:52.887000
	Edit pad (rev 1188)		Xing	cv400	XVal Session 36	1	XVal Session 36-Typing - Text-1		2012-07-12 15:11:52.961000
	Edit pad (rev 1189)		Kate	cv406	XVal Session 36	1	XVal Session 36-Typing - Text-1		2012-07-12 15:11:52.998000
	Edit pad (rev 1190)		jeral	cv311	XVal Session 36	1	XVal Session 36-Typing - Text-1		2012-07-12 15:11:53.403000
	Edit pad (rev 1191)		Xing	cv400	XVal Session 36	1	XVal Session 36-Typing - Text-1		2012-07-12 15:11:53.462000
	Edit pad (rev 1192)		Kate	cv406	XVal Session 36	1	XVal Session 36-Typing - Text-1		2012-07-12 15:11:53.506000
	Edit pad (rev 1193)		jeral	cv311	XVal Session 36	1	XVal Session 36-Typing - Text-1		2012-07-12 15:11:53.904000
	Edit pad (rev 1194)		Kate	cv406	XVal Session 36	1	XVal Session 36-Typing - Text-1		2012-07-12 15:11:54.006000
	Edit pad (rev 1195)		Xing	cv400	XVal Session 36	1	XVal Session 36-Typing - Text-1		2012-07-12 15:11:54.046000
	Edit pad (rev 1196)		jeral	cv311	XVal Session 36	1	XVal Session 36-Typing - Text-1		2012-07-12 15:11:54.413000
	Edit pad (rev 1197)		Kate	cv406	XVal Session 36	1	XVal Session 36-Typing - Text-1		2012-07-12 15:11:54.834000
	Edit pad (rev 1198)		Xing	cv400	XVal Session 36	1	XVal Session 36-Typing - Text-1		2012-07-12 15:11:54.851000
	Edit pad (rev 1199)		jeral	cv311	XVal Session 36	1	XVal Session 36-Typing - Text-1		2012-07-12 15:11:54.921000
	Edit pad (rev 1200)		Xing	cv400	XVal Session 36	1	XVal Session 36-Typing - Text-1		2012-07-12 15:11:55.337000
	Edit pad (rev 1201)		jeral	cv311	XVal Session 36	1	XVal Session 36-Typing - Text-1		2012-07-12 15:11:55.441000
	Edit pad (rev 1202)		jeral	cv311	XVal Session 36	1	XVal Session 36-Typing - Text-1		2012-07-12 15:11:55.950000
	Edit pad (rev 1203)		Xing	cv400	XVal Session 36	1	XVal Session 36-Typing - Text-1		2012-07-12 15:11:55.978000
	Edit pad (rev 1204)		jeral	cv311	XVal Session 36	1	XVal Session 36-Typing - Text-1		2012-07-12 15:11:56.462000
	Edit pad (rev 1205)		Xing	cv400	XVal Session 36	1	XVal Session 36-Typing - Text-1		2012-07-12 15:11:56.478000
	Edit pad (rev 1206)		jeral	cv311	XVal Session 36	1	XVal Session 36-Typing - Text-1		2012-07-12 15:11:56.966000
	Edit pad (rev 1207)		Xing	cv400	XVal Session 36	1	XVal Session 36-Typing - Text-1		2012-07-12 15:11:56.982000
	Edit pad (rev 1208)		jeral	cv311	XVal Session 36	1	XVal Session 36-Typing - Text-1		2012-07-12 15:11:57.464000
	Edit pad (rev 1209)		Xing	cv400	XVal Session 36	1	XVal Session 36-Typing - Text-1		2012-07-12 15:11:57.485000
	Edit pad (rev 1210)		jeral	cv311	XVal Session 36	1	XVal Session 36-Typing - Text-1		2012-07-12 15:11:57.966000
	Edit pad (rev 1211)		Xing	cv400	XVal Session 36	1	XVal Session 36-Typing - Text-1		2012-07-12 15:11:57.988000
	Edit pad (rev 1212)		jeral	cv311	XVal Session 36	1	XVal Session 36-Typing - Text-1		2012-07-12 15:11:58.480000
	Edit pad (rev 1213)		Xing	cv400	XVal Session 36	1	XVal Session 36-Typing - Text-1		2012-07-12 15:11:58.486000
	Edit pad (rev 1214)		jeral	cv311	XVal Session 36	1	XVal Session 36-Typing - Text-1		2012-07-12 15:11:58.991000
	Edit pad (rev 1215)		Xing	cv400	XVal Session 36	1	XVal Session 36-Typing - Text-1		2012-07-12 15:11:58.997000
	Edit pad (rev 1216)		jeral	cv311	XVal Session 36	1	XVal Session 36-Typing - Text-1		2012-07-12 15:11:59.481000
	Edit pad (rev 1217)		Xing	cv400	XVal Session 36	1	XVal Session 36-Typing - Text-1		2012-07-12 15:11:59.505000
	Edit pad (rev 1218)		jeral	cv311	XVal Session 36	1	XVal Session 36-Typing - Text-1		2012-07-12 15:11:59.987000
	Edit pad (rev 1219)		Xing	cv400	XVal Session 36	1	XVal Session 36-Typing - Text-1		2012-07-12 15:12:00.002000
	Edit pad (rev 1220)		Kate	cv406	XVal Session 36	1	XVal Session 36-Typing - Text-1		2012-07-12 15:12:00.010000
	Edit pad (rev 1221)		jeral	cv311	XVal Session 36	1	XVal Session 36-Typing - Text-1		2012-07-12 15:12:00.498000
	Edit pad (rev 1222)		Xing	cv400	XVal Session 36	1	XVal Session 36-Typing - Text-1		2012-07-12 15:12:00.500000
	Edit pad (rev 1223)		Kate	cv406	XVal Session 36	1	XVal Session 36-Typing - Text-1		2012-07-12 15:12:00.558000
	Edit pad (rev 1224)		jeral	cv311	XVal Session 36	1	XVal Session 36-Typing - Text-1		2012-07-12 15:12:00.998000
	Edit pad (rev 1225)		Xing	cv400	XVal Session 36	1	XVal Session 36-Typing - Text-1		2012-07-12 15:12:01.095000
	Edit pad (rev 1226)		jeral	cv311	XVal Session 36	1	XVal Session 36-Typing - Text-1		2012-07-12 15:12:01.497000
	Edit pad (rev 1227)		Xing	cv400	XVal Session 36	1	XVal Session 36-Typing - Text-1		2012-07-12 15:12:01.596000
	Edit pad (rev 1228)		jeral	cv311	XVal Session 36	1	XVal Session 36-Typing - Text-1		2012-07-12 15:12:02.013000
	Edit pad (rev 1229)		Xing	cv400	XVal Session 36	1	XVal Session 36-Typing - Text-1		2012-07-12 15:12:02.097000
	Edit pad (rev 1230)		jeral	cv311	XVal Session 36	1	XVal Session 36-Typing - Text-1		2012-07-12 15:12:02.537000
	Edit pad (rev 1231)		Xing	cv400	XVal Session 36	1	XVal Session 36-Typing - Text-1		2012-07-12 15:12:02.595000
	Edit pad (rev 1232)		jeral	cv311	XVal Session 36	1	XVal Session 36-Typing - Text-1		2012-07-12 15:12:03.043000
	Edit pad (rev 1233)		Xing	cv400	XVal Session 36	1	XVal Session 36-Typing - Text-1		2012-07-12 15:12:03.095000
	Edit pad (rev 1234)		jeral	cv311	XVal Session 36	1	XVal Session 36-Typing - Text-1		2012-07-12 15:12:03.544000
	Edit pad (rev 1235)		Kate	cv406	XVal Session 36	1	XVal Session 36-Typing - Text-1		2012-07-12 15:12:03.580000
	Edit pad (rev 1236)		Xing	cv400	XVal Session 36	1	XVal Session 36-Typing - Text-1		2012-07-12 15:12:03.597000
	Edit pad (rev 1237)		jeral	cv311	XVal Session 36	1	XVal Session 36-Typing - Text-1		2012-07-12 15:12:04.047000
	Edit pad (rev 1238)		Xing	cv400	XVal Session 36	1	XVal Session 36-Typing - Text-1		2012-07-12 15:12:04.102000
	Edit pad (rev 1239)		Kate	cv406	XVal Session 36	1	XVal Session 36-Typing - Text-1		2012-07-12 15:12:04.491000
	Edit pad (rev 1240)		jeral	cv311	XVal Session 36	1	XVal Session 36-Typing - Text-1		2012-07-12 15:12:04.550000
	Edit pad (rev 1241)		Xing	cv400	XVal Session 36	1	XVal Session 36-Typing - Text-1		2012-07-12 15:12:04.598000
	Edit pad (rev 1242)		Kate	cv406	XVal Session 36	1	XVal Session 36-Typing - Text-1		2012-07-12 15:12:04.990000
	Edit pad (rev 1243)		jeral	cv311	XVal Session 36	1	XVal Session 36-Typing - Text-1		2012-07-12 15:12:05.056000
	Edit pad (rev 1244)		Xing	cv400	XVal Session 36	1	XVal Session 36-Typing - Text-1		2012-07-12 15:12:05.103000
	Edit pad (rev 1245)		Kate	cv406	XVal Session 36	1	XVal Session 36-Typing - Text-1		2012-07-12 15:12:05.490000
	Edit pad (rev 1246)		jeral	cv311	XVal Session 36	1	XVal Session 36-Typing - Text-1		2012-07-12 15:12:05.554000
	Edit pad (rev 1247)		Kate	cv406	XVal Session 36	1	XVal Session 36-Typing - Text-1		2012-07-12 15:12:06
	Edit pad (rev 1248)		jeral	cv311	XVal Session 36	1	XVal Session 36-Typing - Text-1		2012-07-12 15:12:06.059000
	Edit pad (rev 1249)		Kate	cv406	XVal Session 36	1	XVal Session 36-Typing - Text-1		2012-07-12 15:12:06.533000
	Edit pad (rev 1250)		jeral	cv311	XVal Session 36	1	XVal Session 36-Typing - Text-1		2012-07-12 15:12:06.560000
	Edit pad (rev 1251)		Kate	cv406	XVal Session 36	1	XVal Session 36-Typing - Text-1		2012-07-12 15:12:07
	Edit pad (rev 1252)		jeral	cv311	XVal Session 36	1	XVal Session 36-Typing - Text-1		2012-07-12 15:12:07.058000
	Edit pad (rev 1253)		Xing	cv400	XVal Session 36	1	XVal Session 36-Typing - Text-1		2012-07-12 15:12:07.060000
	Edit pad (rev 1254)		Kate	cv406	XVal Session 36	1	XVal Session 36-Typing - Text-1		2012-07-12 15:12:07.507000
	Edit pad (rev 1255)		jeral	cv311	XVal Session 36	1	XVal Session 36-Typing - Text-1		2012-07-12 15:12:07.558000
	Edit pad (rev 1256)		Xing	cv400	XVal Session 36	1	XVal Session 36-Typing - Text-1		2012-07-12 15:12:07.572000
	Edit pad (rev 1257)		Kate	cv406	XVal Session 36	1	XVal Session 36-Typing - Text-1		2012-07-12 15:12:08.007000
	Edit pad (rev 1258)		jeral	cv311	XVal Session 36	1	XVal Session 36-Typing - Text-1		2012-07-12 15:12:08.059000
	Edit pad (rev 1259)		Xing	cv400	XVal Session 36	1	XVal Session 36-Typing - Text-1		2012-07-12 15:12:08.094000
	Edit pad (rev 1260)		Kate	cv406	XVal Session 36	1	XVal Session 36-Typing - Text-1		2012-07-12 15:12:08.507000
	Edit pad (rev 1261)		Xing	cv400	XVal Session 36	1	XVal Session 36-Typing - Text-1		2012-07-12 15:12:08.592000
	Edit pad (rev 1262)		jeral	cv311	XVal Session 36	1	XVal Session 36-Typing - Text-1		2012-07-12 15:12:09.001000
	Edit pad (rev 1263)		Kate	cv406	XVal Session 36	1	XVal Session 36-Typing - Text-1		2012-07-12 15:12:09.007000
	Edit pad (rev 1264)		jeral	cv311	XVal Session 36	1	XVal Session 36-Typing - Text-1		2012-07-12 15:12:09.500000
	Edit pad (rev 1265)		Kate	cv406	XVal Session 36	1	XVal Session 36-Typing - Text-1		2012-07-12 15:12:09.744000
	Edit pad (rev 1266)		Xing	cv400	XVal Session 36	1	XVal Session 36-Typing - Text-1		2012-07-12 15:12:09.951000
	Edit pad (rev 1267)		jeral	cv311	XVal Session 36	1	XVal Session 36-Typing - Text-1		2012-07-12 15:12:10.106000
	Edit pad (rev 1268)		Kate	cv406	XVal Session 36	1	XVal Session 36-Typing - Text-1		2012-07-12 15:12:10.257000
	Edit pad (rev 1269)		Xing	cv400	XVal Session 36	1	XVal Session 36-Typing - Text-1		2012-07-12 15:12:10.455000
	Edit pad (rev 1270)		jeral	cv311	XVal Session 36	1	XVal Session 36-Typing - Text-1		2012-07-12 15:12:10.607000
	Edit pad (rev 1271)		Xing	cv400	XVal Session 36	1	XVal Session 36-Typing - Text-1		2012-07-12 15:12:10.983000
	Edit pad (rev 1272)		jeral	cv311	XVal Session 36	1	XVal Session 36-Typing - Text-1		2012-07-12 15:12:11.111000
	Edit pad (rev 1273)		Kate	cv406	XVal Session 36	1	XVal Session 36-Typing - Text-1		2012-07-12 15:12:11.336000
	Edit pad (rev 1274)		Xing	cv400	XVal Session 36	1	XVal Session 36-Typing - Text-1		2012-07-12 15:12:11.452000
	Edit pad (rev 1275)		jeral	cv311	XVal Session 36	1	XVal Session 36-Typing - Text-1		2012-07-12 15:12:11.622000
	Edit pad (rev 1276)		Kate	cv406	XVal Session 36	1	XVal Session 36-Typing - Text-1		2012-07-12 15:12:11.838000
	Edit pad (rev 1277)		Xing	cv400	XVal Session 36	1	XVal Session 36-Typing - Text-1		2012-07-12 15:12:11.959000
20852	Load Instructions			cv169	XVal Session 36	1	XVal Session 36-Typing - Numbers-1	192.54.222.3	2012-07-12 15:12:12
20853	Load Instructions			cv170	XVal Session 36	1	XVal Session 36-Typing - Numbers-1	18.111.54.166	2012-07-12 15:12:12
20854	Load Instructions			cv171	XVal Session 36	1	XVal Session 36-Typing - Numbers-1	192.54.222.11	2012-07-12 15:12:12
20855	Load Instructions			cv168	XVal Session 36	1	XVal Session 36-Typing - Numbers-1	18.111.59.235	2012-07-12 15:12:12
	Edit pad (rev 1278)		jeral	cv311	XVal Session 36	1	XVal Session 36-Typing - Text-1		2012-07-12 15:12:12.123000
	Edit pad (rev 1279)		Xing	cv400	XVal Session 36	1	XVal Session 36-Typing - Text-1		2012-07-12 15:12:12.468000
	Edit pad (rev 1280)		jeral	cv311	XVal Session 36	1	XVal Session 36-Typing - Text-1		2012-07-12 15:12:12.621000
20864	Load Workspace			cv170	XVal Session 36	1	XVal Session 36-Typing - Numbers-1	18.111.54.166	2012-07-12 15:12:42
20865	Load Workspace			cv171	XVal Session 36	1	XVal Session 36-Typing - Numbers-1	192.54.222.11	2012-07-12 15:12:42
20866	Load Workspace			cv168	XVal Session 36	1	XVal Session 36-Typing - Numbers-1	18.111.59.235	2012-07-12 15:12:42
20867	Load Workspace			cv169	XVal Session 36	1	XVal Session 36-Typing - Numbers-1	192.54.222.3	2012-07-12 15:12:42
	Edit pad (rev 0)		Kate	cv406	XVal Session 36	1	XVal Session 36-Typing - Numbers-1		2012-07-12 15:12:49.401000
	Edit pad (rev 1)		Kate	cv406	XVal Session 36	1	XVal Session 36-Typing - Numbers-1		2012-07-12 15:12:49.898000
	Edit pad (rev 2)		Kate	cv406	XVal Session 36	1	XVal Session 36-Typing - Numbers-1		2012-07-12 15:12:50.418000
	Edit pad (rev 3)		Kate	cv406	XVal Session 36	1	XVal Session 36-Typing - Numbers-1		2012-07-12 15:12:51.693000
	Edit pad (rev 4)		Kate	cv406	XVal Session 36	1	XVal Session 36-Typing - Numbers-1		2012-07-12 15:12:52.600000
	Edit pad (rev 5)		Kate	cv406	XVal Session 36	1	XVal Session 36-Typing - Numbers-1		2012-07-12 15:12:53.668000
	Edit pad (rev 6)		Xing	cv400	XVal Session 36	1	XVal Session 36-Typing - Numbers-1		2012-07-12 15:12:54.052000
	Edit pad (rev 7)		Kate	cv406	XVal Session 36	1	XVal Session 36-Typing - Numbers-1		2012-07-12 15:12:54.627000
	Edit pad (rev 8)		Kate	cv406	XVal Session 36	1	XVal Session 36-Typing - Numbers-1		2012-07-12 15:12:55.132000
	Edit pad (rev 9)		Kate	cv406	XVal Session 36	1	XVal Session 36-Typing - Numbers-1		2012-07-12 15:12:55.990000
	Edit pad (rev 10)		Xing	cv400	XVal Session 36	1	XVal Session 36-Typing - Numbers-1		2012-07-12 15:12:56.559000
	Edit pad (rev 11)		Xing	cv400	XVal Session 36	1	XVal Session 36-Typing - Numbers-1		2012-07-12 15:12:57.101000
	Edit pad (rev 12)		Xing	cv400	XVal Session 36	1	XVal Session 36-Typing - Numbers-1		2012-07-12 15:12:58.544000
	Edit pad (rev 13)		Xing	cv400	XVal Session 36	1	XVal Session 36-Typing - Numbers-1		2012-07-12 15:12:59.056000
	Edit pad (rev 14)		Kate	cv406	XVal Session 36	1	XVal Session 36-Typing - Numbers-1		2012-07-12 15:12:59.788000
	Edit pad (rev 15)		jeral	cv311	XVal Session 36	1	XVal Session 36-Typing - Numbers-1		2012-07-12 15:12:59.986000
	Edit pad (rev 16)		jeral	cv311	XVal Session 36	1	XVal Session 36-Typing - Numbers-1		2012-07-12 15:13:00.945000
	Edit pad (rev 17)		Xing	cv400	XVal Session 36	1	XVal Session 36-Typing - Numbers-1		2012-07-12 15:13:01.365000
	Chat	same thing? why don't i take 1 and 2 as the graphs?	Bob	cv404	XVal Session 36	1	XVal Session 36-Typing - Numbers-1		2012-07-12 15:13:01.934000
	Edit pad (rev 18)		Xing	cv400	XVal Session 36	1	XVal Session 36-Typing - Numbers-1		2012-07-12 15:13:01.966000
	Edit pad (rev 19)		Xing	cv400	XVal Session 36	1	XVal Session 36-Typing - Numbers-1		2012-07-12 15:13:02.465000
	Edit pad (rev 20)		Xing	cv400	XVal Session 36	1	XVal Session 36-Typing - Numbers-1		2012-07-12 15:13:02.968000
	Edit pad (rev 21)		Kate	cv406	XVal Session 36	1	XVal Session 36-Typing - Numbers-1		2012-07-12 15:13:03.260000
	Edit pad (rev 22)		Kate	cv406	XVal Session 36	1	XVal Session 36-Typing - Numbers-1		2012-07-12 15:13:04.208000
	Edit pad (rev 23)		Xing	cv400	XVal Session 36	1	XVal Session 36-Typing - Numbers-1		2012-07-12 15:13:04.592000
	Edit pad (rev 24)		Kate	cv406	XVal Session 36	1	XVal Session 36-Typing - Numbers-1		2012-07-12 15:13:04.709000
	Edit pad (rev 25)		Kate	cv406	XVal Session 36	1	XVal Session 36-Typing - Numbers-1		2012-07-12 15:13:05.211000
	Edit pad (rev 26)		Xing	cv400	XVal Session 36	1	XVal Session 36-Typing - Numbers-1		2012-07-12 15:13:05.470000
	Edit pad (rev 27)		jeral	cv311	XVal Session 36	1	XVal Session 36-Typing - Numbers-1		2012-07-12 15:13:05.492000
	Edit pad (rev 28)		Kate	cv406	XVal Session 36	1	XVal Session 36-Typing - Numbers-1		2012-07-12 15:13:05.736000
	Edit pad (rev 29)		Xing	cv400	XVal Session 36	1	XVal Session 36-Typing - Numbers-1		2012-07-12 15:13:05.980000
	Edit pad (rev 30)		jeral	cv311	XVal Session 36	1	XVal Session 36-Typing - Numbers-1		2012-07-12 15:13:06.327000
	Edit pad (rev 31)		Kate	cv406	XVal Session 36	1	XVal Session 36-Typing - Numbers-1		2012-07-12 15:13:06.815000
	Edit pad (rev 32)		jeral	cv311	XVal Session 36	1	XVal Session 36-Typing - Numbers-1		2012-07-12 15:13:06.960000
	Edit pad (rev 33)		Kate	cv406	XVal Session 36	1	XVal Session 36-Typing - Numbers-1		2012-07-12 15:13:07.319000
	Edit pad (rev 34)		jeral	cv311	XVal Session 36	1	XVal Session 36-Typing - Numbers-1		2012-07-12 15:13:07.464000
	Edit pad (rev 35)		Xing	cv400	XVal Session 36	1	XVal Session 36-Typing - Numbers-1		2012-07-12 15:13:07.606000
	Edit pad (rev 36)		Kate	cv406	XVal Session 36	1	XVal Session 36-Typing - Numbers-1		2012-07-12 15:13:08.825000
	Edit pad (rev 37)		Xing	cv400	XVal Session 36	1	XVal Session 36-Typing - Numbers-1		2012-07-12 15:13:08.898000
	Edit pad (rev 38)		Xing	cv400	XVal Session 36	1	XVal Session 36-Typing - Numbers-1		2012-07-12 15:13:10.022000
	Edit pad (rev 39)		Kate	cv406	XVal Session 36	1	XVal Session 36-Typing - Numbers-1		2012-07-12 15:13:10.324000
	Edit pad (rev 40)		Kate	cv406	XVal Session 36	1	XVal Session 36-Typing - Numbers-1		2012-07-12 15:13:11.031000
	Edit pad (rev 41)		Kate	cv406	XVal Session 36	1	XVal Session 36-Typing - Numbers-1		2012-07-12 15:13:11.537000
	Edit pad (rev 42)		Kate	cv406	XVal Session 36	1	XVal Session 36-Typing - Numbers-1		2012-07-12 15:13:12.173000
	Edit pad (rev 43)		Kate	cv406	XVal Session 36	1	XVal Session 36-Typing - Numbers-1		2012-07-12 15:13:14.085000
	Edit pad (rev 44)		Kate	cv406	XVal Session 36	1	XVal Session 36-Typing - Numbers-1		2012-07-12 15:13:15.924000
	Edit pad (rev 45)		Kate	cv406	XVal Session 36	1	XVal Session 36-Typing - Numbers-1		2012-07-12 15:13:17.044000
	Edit pad (rev 46)		Kate	cv406	XVal Session 36	1	XVal Session 36-Typing - Numbers-1		2012-07-12 15:13:17.853000
	Edit pad (rev 47)		Kate	cv406	XVal Session 36	1	XVal Session 36-Typing - Numbers-1		2012-07-12 15:13:18.353000
	Edit pad (rev 48)		Kate	cv406	XVal Session 36	1	XVal Session 36-Typing - Numbers-1		2012-07-12 15:13:18.866000
	Edit pad (rev 49)		Kate	cv406	XVal Session 36	1	XVal Session 36-Typing - Numbers-1		2012-07-12 15:13:19.367000
	Edit pad (rev 50)		Kate	cv406	XVal Session 36	1	XVal Session 36-Typing - Numbers-1		2012-07-12 15:13:21.133000
	Edit pad (rev 51)		Bob	cv404	XVal Session 36	1	XVal Session 36-Typing - Numbers-1		2012-07-12 15:13:21.332000
	Edit pad (rev 52)		jeral	cv311	XVal Session 36	1	XVal Session 36-Typing - Numbers-1		2012-07-12 15:13:21.641000
	Edit pad (rev 53)		Kate	cv406	XVal Session 36	1	XVal Session 36-Typing - Numbers-1		2012-07-12 15:13:22.035000
	Edit pad (rev 54)		jeral	cv311	XVal Session 36	1	XVal Session 36-Typing - Numbers-1		2012-07-12 15:13:22.152000
	Edit pad (rev 55)		jeral	cv311	XVal Session 36	1	XVal Session 36-Typing - Numbers-1		2012-07-12 15:13:22.654000
	Edit pad (rev 56)		Kate	cv406	XVal Session 36	1	XVal Session 36-Typing - Numbers-1		2012-07-12 15:13:22.706000
	Edit pad (rev 57)		Kate	cv406	XVal Session 36	1	XVal Session 36-Typing - Numbers-1		2012-07-12 15:13:23.210000
	Edit pad (rev 58)		Bob	cv404	XVal Session 36	1	XVal Session 36-Typing - Numbers-1		2012-07-12 15:13:23.407000
	Edit pad (rev 59)		Bob	cv404	XVal Session 36	1	XVal Session 36-Typing - Numbers-1		2012-07-12 15:13:23.908000
	Edit pad (rev 60)		Bob	cv404	XVal Session 36	1	XVal Session 36-Typing - Numbers-1		2012-07-12 15:13:24.412000
	Edit pad (rev 61)		Kate	cv406	XVal Session 36	1	XVal Session 36-Typing - Numbers-1		2012-07-12 15:13:24.498000
	Edit pad (rev 62)		Bob	cv404	XVal Session 36	1	XVal Session 36-Typing - Numbers-1		2012-07-12 15:13:24.913000
	Edit pad (rev 63)		Kate	cv406	XVal Session 36	1	XVal Session 36-Typing - Numbers-1		2012-07-12 15:13:25.702000
	Edit pad (rev 64)		Kate	cv406	XVal Session 36	1	XVal Session 36-Typing - Numbers-1		2012-07-12 15:13:26.211000
	Edit pad (rev 65)		Kate	cv406	XVal Session 36	1	XVal Session 36-Typing - Numbers-1		2012-07-12 15:13:26.797000
	Edit pad (rev 66)		Kate	cv406	XVal Session 36	1	XVal Session 36-Typing - Numbers-1		2012-07-12 15:13:27.702000
	Edit pad (rev 67)		Kate	cv406	XVal Session 36	1	XVal Session 36-Typing - Numbers-1		2012-07-12 15:13:28.352000
	Edit pad (rev 68)		Kate	cv406	XVal Session 36	1	XVal Session 36-Typing - Numbers-1		2012-07-12 15:13:28.851000
	Edit pad (rev 69)		Kate	cv406	XVal Session 36	1	XVal Session 36-Typing - Numbers-1		2012-07-12 15:13:29.352000
	Edit pad (rev 70)		Kate	cv406	XVal Session 36	1	XVal Session 36-Typing - Numbers-1		2012-07-12 15:13:29.851000
	Edit pad (rev 71)		Kate	cv406	XVal Session 36	1	XVal Session 36-Typing - Numbers-1		2012-07-12 15:13:30.351000
	Edit pad (rev 72)		jeral	cv311	XVal Session 36	1	XVal Session 36-Typing - Numbers-1		2012-07-12 15:13:30.667000
	Edit pad (rev 73)		Kate	cv406	XVal Session 36	1	XVal Session 36-Typing - Numbers-1		2012-07-12 15:13:30.852000
	Edit pad (rev 74)		jeral	cv311	XVal Session 36	1	XVal Session 36-Typing - Numbers-1		2012-07-12 15:13:31.169000
	Edit pad (rev 75)		Kate	cv406	XVal Session 36	1	XVal Session 36-Typing - Numbers-1		2012-07-12 15:13:31.449000
	Edit pad (rev 76)		jeral	cv311	XVal Session 36	1	XVal Session 36-Typing - Numbers-1		2012-07-12 15:13:31.901000
	Edit pad (rev 77)		Kate	cv406	XVal Session 36	1	XVal Session 36-Typing - Numbers-1		2012-07-12 15:13:31.948000
	Edit pad (rev 78)		Kate	cv406	XVal Session 36	1	XVal Session 36-Typing - Numbers-1		2012-07-12 15:13:32.485000
	Edit pad (rev 79)		jeral	cv311	XVal Session 36	1	XVal Session 36-Typing - Numbers-1		2012-07-12 15:13:33.353000
	Edit pad (rev 80)		Kate	cv406	XVal Session 36	1	XVal Session 36-Typing - Numbers-1		2012-07-12 15:13:34.002000
	Edit pad (rev 81)		jeral	cv311	XVal Session 36	1	XVal Session 36-Typing - Numbers-1		2012-07-12 15:13:34.034000
	Edit pad (rev 82)		Kate	cv406	XVal Session 36	1	XVal Session 36-Typing - Numbers-1		2012-07-12 15:13:34.609000
	Edit pad (rev 83)		Kate	cv406	XVal Session 36	1	XVal Session 36-Typing - Numbers-1		2012-07-12 15:13:35.323000
	Edit pad (rev 84)		Kate	cv406	XVal Session 36	1	XVal Session 36-Typing - Numbers-1		2012-07-12 15:13:35.956000
	Edit pad (rev 85)		jeral	cv311	XVal Session 36	1	XVal Session 36-Typing - Numbers-1		2012-07-12 15:13:36.330000
	Edit pad (rev 86)		Kate	cv406	XVal Session 36	1	XVal Session 36-Typing - Numbers-1		2012-07-12 15:13:36.458000
	Edit pad (rev 87)		jeral	cv311	XVal Session 36	1	XVal Session 36-Typing - Numbers-1		2012-07-12 15:13:36.841000
	Edit pad (rev 88)		Kate	cv406	XVal Session 36	1	XVal Session 36-Typing - Numbers-1		2012-07-12 15:13:36.958000
	Edit pad (rev 89)		jeral	cv311	XVal Session 36	1	XVal Session 36-Typing - Numbers-1		2012-07-12 15:13:37.347000
	Chat	nevermind i got 3 and 4	Bob	cv404	XVal Session 36	1	XVal Session 36-Typing - Numbers-1		2012-07-12 15:13:37.839000
	Edit pad (rev 90)		jeral	cv311	XVal Session 36	1	XVal Session 36-Typing - Numbers-1		2012-07-12 15:13:37.856000
	Edit pad (rev 91)		Kate	cv406	XVal Session 36	1	XVal Session 36-Typing - Numbers-1		2012-07-12 15:13:38.217000
	Edit pad (rev 92)		jeral	cv311	XVal Session 36	1	XVal Session 36-Typing - Numbers-1		2012-07-12 15:13:38.355000
	Edit pad (rev 93)		Kate	cv406	XVal Session 36	1	XVal Session 36-Typing - Numbers-1		2012-07-12 15:13:38.720000
	Edit pad (rev 94)		jeral	cv311	XVal Session 36	1	XVal Session 36-Typing - Numbers-1		2012-07-12 15:13:38.861000
	Edit pad (rev 95)		Kate	cv406	XVal Session 36	1	XVal Session 36-Typing - Numbers-1		2012-07-12 15:13:39.261000
	Edit pad (rev 96)		jeral	cv311	XVal Session 36	1	XVal Session 36-Typing - Numbers-1		2012-07-12 15:13:39.530000
	Edit pad (rev 97)		Kate	cv406	XVal Session 36	1	XVal Session 36-Typing - Numbers-1		2012-07-12 15:13:39.854000
	Edit pad (rev 98)		Kate	cv406	XVal Session 36	1	XVal Session 36-Typing - Numbers-1		2012-07-12 15:13:40.718000
	Edit pad (rev 99)		jeral	cv311	XVal Session 36	1	XVal Session 36-Typing - Numbers-1		2012-07-12 15:13:41.211000
	Edit pad (rev 100)		Kate	cv406	XVal Session 36	1	XVal Session 36-Typing - Numbers-1		2012-07-12 15:13:41.764000
	Edit pad (rev 101)		jeral	cv311	XVal Session 36	1	XVal Session 36-Typing - Numbers-1		2012-07-12 15:13:41.866000
	Edit pad (rev 102)		Kate	cv406	XVal Session 36	1	XVal Session 36-Typing - Numbers-1		2012-07-12 15:13:42.272000
	Edit pad (rev 103)		Kate	cv406	XVal Session 36	1	XVal Session 36-Typing - Numbers-1		2012-07-12 15:13:42.832000
	Edit pad (rev 104)		jeral	cv311	XVal Session 36	1	XVal Session 36-Typing - Numbers-1		2012-07-12 15:13:42.912000
	Edit pad (rev 105)		jeral	cv311	XVal Session 36	1	XVal Session 36-Typing - Numbers-1		2012-07-12 15:13:43.417000
	Edit pad (rev 106)		jeral	cv311	XVal Session 36	1	XVal Session 36-Typing - Numbers-1		2012-07-12 15:13:43.923000
	Edit pad (rev 107)		jeral	cv311	XVal Session 36	1	XVal Session 36-Typing - Numbers-1		2012-07-12 15:13:44.425000
	Edit pad (rev 108)		jeral	cv311	XVal Session 36	1	XVal Session 36-Typing - Numbers-1		2012-07-12 15:13:44.934000
	Edit pad (rev 109)		Bob	cv404	XVal Session 36	1	XVal Session 36-Typing - Numbers-1		2012-07-12 15:13:45.024000
	Edit pad (rev 110)		jeral	cv311	XVal Session 36	1	XVal Session 36-Typing - Numbers-1		2012-07-12 15:13:45.435000
	Edit pad (rev 111)		jeral	cv311	XVal Session 36	1	XVal Session 36-Typing - Numbers-1		2012-07-12 15:13:45.940000
	Edit pad (rev 112)		jeral	cv311	XVal Session 36	1	XVal Session 36-Typing - Numbers-1		2012-07-12 15:13:46.449000
	Edit pad (rev 113)		jeral	cv311	XVal Session 36	1	XVal Session 36-Typing - Numbers-1		2012-07-12 15:13:46.951000
	Edit pad (rev 114)		jeral	cv311	XVal Session 36	1	XVal Session 36-Typing - Numbers-1		2012-07-12 15:13:47.450000
	Edit pad (rev 115)		jeral	cv311	XVal Session 36	1	XVal Session 36-Typing - Numbers-1		2012-07-12 15:13:47.950000
	Edit pad (rev 116)		Bob	cv404	XVal Session 36	1	XVal Session 36-Typing - Numbers-1		2012-07-12 15:13:48.333000
	Edit pad (rev 117)		jeral	cv311	XVal Session 36	1	XVal Session 36-Typing - Numbers-1		2012-07-12 15:13:48.448000
	Edit pad (rev 118)		Bob	cv404	XVal Session 36	1	XVal Session 36-Typing - Numbers-1		2012-07-12 15:13:48.833000
	Edit pad (rev 119)		Bob	cv404	XVal Session 36	1	XVal Session 36-Typing - Numbers-1		2012-07-12 15:13:49.715000
	Edit pad (rev 120)		Bob	cv404	XVal Session 36	1	XVal Session 36-Typing - Numbers-1		2012-07-12 15:13:51.111000
	Edit pad (rev 121)		Bob	cv404	XVal Session 36	1	XVal Session 36-Typing - Numbers-1		2012-07-12 15:13:52.988000
	Edit pad (rev 122)		Kate	cv406	XVal Session 36	1	XVal Session 36-Typing - Numbers-1		2012-07-12 15:13:53.541000
	Edit pad (rev 123)		Bob	cv404	XVal Session 36	1	XVal Session 36-Typing - Numbers-1		2012-07-12 15:13:53.624000
	Edit pad (rev 124)		Kate	cv406	XVal Session 36	1	XVal Session 36-Typing - Numbers-1		2012-07-12 15:13:54.040000
	Edit pad (rev 125)		Xing	cv400	XVal Session 36	1	XVal Session 36-Typing - Numbers-1		2012-07-12 15:13:54.240000
	Edit pad (rev 126)		jeral	cv311	XVal Session 36	1	XVal Session 36-Typing - Numbers-1		2012-07-12 15:13:54.269000
	Edit pad (rev 127)		Bob	cv404	XVal Session 36	1	XVal Session 36-Typing - Numbers-1		2012-07-12 15:13:54.496000
	Edit pad (rev 128)		Kate	cv406	XVal Session 36	1	XVal Session 36-Typing - Numbers-1		2012-07-12 15:13:54.540000
	Edit pad (rev 129)		Bob	cv404	XVal Session 36	1	XVal Session 36-Typing - Numbers-1		2012-07-12 15:13:54.998000
	Edit pad (rev 130)		Bob	cv404	XVal Session 36	1	XVal Session 36-Typing - Numbers-1		2012-07-12 15:13:55.498000
	Edit pad (rev 131)		Bob	cv404	XVal Session 36	1	XVal Session 36-Typing - Numbers-1		2012-07-12 15:13:56.424000
	Edit pad (rev 132)		jeral	cv311	XVal Session 36	1	XVal Session 36-Typing - Numbers-1		2012-07-12 15:13:56.891000
	Edit pad (rev 133)		Kate	cv406	XVal Session 36	1	XVal Session 36-Typing - Numbers-1		2012-07-12 15:13:56.923000
	Edit pad (rev 134)		Bob	cv404	XVal Session 36	1	XVal Session 36-Typing - Numbers-1		2012-07-12 15:13:56.931000
	Edit pad (rev 135)		Kate	cv406	XVal Session 36	1	XVal Session 36-Typing - Numbers-1		2012-07-12 15:13:57.429000
	Edit pad (rev 136)		Bob	cv404	XVal Session 36	1	XVal Session 36-Typing - Numbers-1		2012-07-12 15:13:57.431000
	Edit pad (rev 137)		jeral	cv311	XVal Session 36	1	XVal Session 36-Typing - Numbers-1		2012-07-12 15:13:57.896000
	Edit pad (rev 138)		Kate	cv406	XVal Session 36	1	XVal Session 36-Typing - Numbers-1		2012-07-12 15:13:57.929000
	Edit pad (rev 139)		Bob	cv404	XVal Session 36	1	XVal Session 36-Typing - Numbers-1		2012-07-12 15:13:57.931000
	Edit pad (rev 140)		jeral	cv311	XVal Session 36	1	XVal Session 36-Typing - Numbers-1		2012-07-12 15:13:58.563000
	Edit pad (rev 141)		Bob	cv404	XVal Session 36	1	XVal Session 36-Typing - Numbers-1		2012-07-12 15:13:58.784000
	Edit pad (rev 142)		Bob	cv404	XVal Session 36	1	XVal Session 36-Typing - Numbers-1		2012-07-12 15:13:59.294000
	Edit pad (rev 143)		Bob	cv404	XVal Session 36	1	XVal Session 36-Typing - Numbers-1		2012-07-12 15:13:59.794000
	Edit pad (rev 144)		Kate	cv406	XVal Session 36	1	XVal Session 36-Typing - Numbers-1		2012-07-12 15:14:00.379000
	Edit pad (rev 145)		Bob	cv404	XVal Session 36	1	XVal Session 36-Typing - Numbers-1		2012-07-12 15:14:00.727000
	Edit pad (rev 146)		Bob	cv404	XVal Session 36	1	XVal Session 36-Typing - Numbers-1		2012-07-12 15:14:01.728000
	Edit pad (rev 147)		Kate	cv406	XVal Session 36	1	XVal Session 36-Typing - Numbers-1		2012-07-12 15:14:01.793000
	Edit pad (rev 148)		Xing	cv400	XVal Session 36	1	XVal Session 36-Typing - Numbers-1		2012-07-12 15:14:01.954000
	Edit pad (rev 149)		Bob	cv404	XVal Session 36	1	XVal Session 36-Typing - Numbers-1		2012-07-12 15:14:02.228000
	Edit pad (rev 150)		Bob	cv404	XVal Session 36	1	XVal Session 36-Typing - Numbers-1		2012-07-12 15:14:02.728000
	Edit pad (rev 151)		Bob	cv404	XVal Session 36	1	XVal Session 36-Typing - Numbers-1		2012-07-12 15:14:03.228000
	Edit pad (rev 152)		Bob	cv404	XVal Session 36	1	XVal Session 36-Typing - Numbers-1		2012-07-12 15:14:03.804000
	Edit pad (rev 153)		Bob	cv404	XVal Session 36	1	XVal Session 36-Typing - Numbers-1		2012-07-12 15:14:04.550000
	Edit pad (rev 154)		Xing	cv400	XVal Session 36	1	XVal Session 36-Typing - Numbers-1		2012-07-12 15:14:04.685000
	Edit pad (rev 155)		Kate	cv406	XVal Session 36	1	XVal Session 36-Typing - Numbers-1		2012-07-12 15:14:04.753000
	Edit pad (rev 156)		Bob	cv404	XVal Session 36	1	XVal Session 36-Typing - Numbers-1		2012-07-12 15:14:05.050000
	Edit pad (rev 157)		Bob	cv404	XVal Session 36	1	XVal Session 36-Typing - Numbers-1		2012-07-12 15:14:05.550000
	Edit pad (rev 158)		Bob	cv404	XVal Session 36	1	XVal Session 36-Typing - Numbers-1		2012-07-12 15:14:06.050000
	Edit pad (rev 159)		Xing	cv400	XVal Session 36	1	XVal Session 36-Typing - Numbers-1		2012-07-12 15:14:06.058000
	Edit pad (rev 160)		jeral	cv311	XVal Session 36	1	XVal Session 36-Typing - Numbers-1		2012-07-12 15:14:06.126000
	Edit pad (rev 161)		Xing	cv400	XVal Session 36	1	XVal Session 36-Typing - Numbers-1		2012-07-12 15:14:06.558000
	Edit pad (rev 162)		Bob	cv404	XVal Session 36	1	XVal Session 36-Typing - Numbers-1		2012-07-12 15:14:06.677000
	Edit pad (rev 163)		jeral	cv311	XVal Session 36	1	XVal Session 36-Typing - Numbers-1		2012-07-12 15:14:06.850000
	Edit pad (rev 164)		Xing	cv400	XVal Session 36	1	XVal Session 36-Typing - Numbers-1		2012-07-12 15:14:07.062000
	Edit pad (rev 165)		jeral	cv311	XVal Session 36	1	XVal Session 36-Typing - Numbers-1		2012-07-12 15:14:07.660000
	Edit pad (rev 166)		jeral	cv311	XVal Session 36	1	XVal Session 36-Typing - Numbers-1		2012-07-12 15:14:08.169000
	Edit pad (rev 167)		Xing	cv400	XVal Session 36	1	XVal Session 36-Typing - Numbers-1		2012-07-12 15:14:08.476000
	Edit pad (rev 168)		Bob	cv404	XVal Session 36	1	XVal Session 36-Typing - Numbers-1		2012-07-12 15:14:08.787000
	Edit pad (rev 169)		Xing	cv400	XVal Session 36	1	XVal Session 36-Typing - Numbers-1		2012-07-12 15:14:09.127000
	Edit pad (rev 170)		Bob	cv404	XVal Session 36	1	XVal Session 36-Typing - Numbers-1		2012-07-12 15:14:09.286000
	Edit pad (rev 171)		Bob	cv404	XVal Session 36	1	XVal Session 36-Typing - Numbers-1		2012-07-12 15:14:09.786000
	Edit pad (rev 172)		jeral	cv311	XVal Session 36	1	XVal Session 36-Typing - Numbers-1		2012-07-12 15:14:10.127000
	Edit pad (rev 173)		Bob	cv404	XVal Session 36	1	XVal Session 36-Typing - Numbers-1		2012-07-12 15:14:10.285000
	Edit pad (rev 174)		Xing	cv400	XVal Session 36	1	XVal Session 36-Typing - Numbers-1		2012-07-12 15:14:10.613000
	Edit pad (rev 175)		jeral	cv311	XVal Session 36	1	XVal Session 36-Typing - Numbers-1		2012-07-12 15:14:10.709000
	Edit pad (rev 176)		Bob	cv404	XVal Session 36	1	XVal Session 36-Typing - Numbers-1		2012-07-12 15:14:10.785000
	Edit pad (rev 177)		Xing	cv400	XVal Session 36	1	XVal Session 36-Typing - Numbers-1		2012-07-12 15:14:11.118000
	Edit pad (rev 178)		jeral	cv311	XVal Session 36	1	XVal Session 36-Typing - Numbers-1		2012-07-12 15:14:11.218000
	Edit pad (rev 179)		jeral	cv311	XVal Session 36	1	XVal Session 36-Typing - Numbers-1		2012-07-12 15:14:11.816000
	Edit pad (rev 180)		Xing	cv400	XVal Session 36	1	XVal Session 36-Typing - Numbers-1		2012-07-12 15:14:12.101000
	Edit pad (rev 181)		jeral	cv311	XVal Session 36	1	XVal Session 36-Typing - Numbers-1		2012-07-12 15:14:12.234000
	Edit pad (rev 182)		Xing	cv400	XVal Session 36	1	XVal Session 36-Typing - Numbers-1		2012-07-12 15:14:12.601000
	Edit pad (rev 183)		Bob	cv404	XVal Session 36	1	XVal Session 36-Typing - Numbers-1		2012-07-12 15:14:12.623000
	Edit pad (rev 184)		jeral	cv311	XVal Session 36	1	XVal Session 36-Typing - Numbers-1		2012-07-12 15:14:12.729000
	Edit pad (rev 185)		Bob	cv404	XVal Session 36	1	XVal Session 36-Typing - Numbers-1		2012-07-12 15:14:13.125000
	Edit pad (rev 186)		jeral	cv311	XVal Session 36	1	XVal Session 36-Typing - Numbers-1		2012-07-12 15:14:13.230000
	Edit pad (rev 187)		Bob	cv404	XVal Session 36	1	XVal Session 36-Typing - Numbers-1		2012-07-12 15:14:13.623000
	Edit pad (rev 188)		jeral	cv311	XVal Session 36	1	XVal Session 36-Typing - Numbers-1		2012-07-12 15:14:13.729000
	Edit pad (rev 189)		Kate	cv406	XVal Session 36	1	XVal Session 36-Typing - Numbers-1		2012-07-12 15:14:13.757000
	Edit pad (rev 190)		Xing	cv400	XVal Session 36	1	XVal Session 36-Typing - Numbers-1		2012-07-12 15:14:13.939000
	Edit pad (rev 191)		Bob	cv404	XVal Session 36	1	XVal Session 36-Typing - Numbers-1		2012-07-12 15:14:14.150000
	Edit pad (rev 192)		jeral	cv311	XVal Session 36	1	XVal Session 36-Typing - Numbers-1		2012-07-12 15:14:14.231000
	Edit pad (rev 193)		Kate	cv406	XVal Session 36	1	XVal Session 36-Typing - Numbers-1		2012-07-12 15:14:14.707000
	Edit pad (rev 194)		Xing	cv400	XVal Session 36	1	XVal Session 36-Typing - Numbers-1		2012-07-12 15:14:14.782000
	Edit pad (rev 195)		Kate	cv406	XVal Session 36	1	XVal Session 36-Typing - Numbers-1		2012-07-12 15:14:15.210000
	Edit pad (rev 196)		Bob	cv404	XVal Session 36	1	XVal Session 36-Typing - Numbers-1		2012-07-12 15:14:15.856000
	Edit pad (rev 197)		Xing	cv400	XVal Session 36	1	XVal Session 36-Typing - Numbers-1		2012-07-12 15:14:15.904000
	Edit pad (rev 198)		Kate	cv406	XVal Session 36	1	XVal Session 36-Typing - Numbers-1		2012-07-12 15:14:16.324000
	Edit pad (rev 199)		Bob	cv404	XVal Session 36	1	XVal Session 36-Typing - Numbers-1		2012-07-12 15:14:16.357000
	Edit pad (rev 200)		jeral	cv311	XVal Session 36	1	XVal Session 36-Typing - Numbers-1		2012-07-12 15:14:16.648000
	Edit pad (rev 201)		Kate	cv406	XVal Session 36	1	XVal Session 36-Typing - Numbers-1		2012-07-12 15:14:17.016000
	Edit pad (rev 202)		Xing	cv400	XVal Session 36	1	XVal Session 36-Typing - Numbers-1		2012-07-12 15:14:17.072000
	Edit pad (rev 203)		Bob	cv404	XVal Session 36	1	XVal Session 36-Typing - Numbers-1		2012-07-12 15:14:17.084000
	Edit pad (rev 204)		Kate	cv406	XVal Session 36	1	XVal Session 36-Typing - Numbers-1		2012-07-12 15:14:17.521000
	Edit pad (rev 205)		Xing	cv400	XVal Session 36	1	XVal Session 36-Typing - Numbers-1		2012-07-12 15:14:17.576000
	Edit pad (rev 206)		Kate	cv406	XVal Session 36	1	XVal Session 36-Typing - Numbers-1		2012-07-12 15:14:18.023000
	Edit pad (rev 207)		Bob	cv404	XVal Session 36	1	XVal Session 36-Typing - Numbers-1		2012-07-12 15:14:18.045000
	Edit pad (rev 208)		Xing	cv400	XVal Session 36	1	XVal Session 36-Typing - Numbers-1		2012-07-12 15:14:18.112000
	Edit pad (rev 209)		jeral	cv311	XVal Session 36	1	XVal Session 36-Typing - Numbers-1		2012-07-12 15:14:18.277000
	Edit pad (rev 210)		Bob	cv404	XVal Session 36	1	XVal Session 36-Typing - Numbers-1		2012-07-12 15:14:18.547000
	Edit pad (rev 211)		Kate	cv406	XVal Session 36	1	XVal Session 36-Typing - Numbers-1		2012-07-12 15:14:18.600000
	Edit pad (rev 212)		jeral	cv311	XVal Session 36	1	XVal Session 36-Typing - Numbers-1		2012-07-12 15:14:18.778000
	Edit pad (rev 213)		Kate	cv406	XVal Session 36	1	XVal Session 36-Typing - Numbers-1		2012-07-12 15:14:19.023000
	Edit pad (rev 214)		Bob	cv404	XVal Session 36	1	XVal Session 36-Typing - Numbers-1		2012-07-12 15:14:19.047000
	Edit pad (rev 215)		jeral	cv311	XVal Session 36	1	XVal Session 36-Typing - Numbers-1		2012-07-12 15:14:19.278000
	Edit pad (rev 216)		Kate	cv406	XVal Session 36	1	XVal Session 36-Typing - Numbers-1		2012-07-12 15:14:19.522000
	Edit pad (rev 217)		Bob	cv404	XVal Session 36	1	XVal Session 36-Typing - Numbers-1		2012-07-12 15:14:19.606000
	Edit pad (rev 218)		Kate	cv406	XVal Session 36	1	XVal Session 36-Typing - Numbers-1		2012-07-12 15:14:20.023000
	Edit pad (rev 219)		Bob	cv404	XVal Session 36	1	XVal Session 36-Typing - Numbers-1		2012-07-12 15:14:20.106000
	Edit pad (rev 220)		Kate	cv406	XVal Session 36	1	XVal Session 36-Typing - Numbers-1		2012-07-12 15:14:20.522000
	Edit pad (rev 221)		Xing	cv400	XVal Session 36	1	XVal Session 36-Typing - Numbers-1		2012-07-12 15:14:21.006000
	Edit pad (rev 222)		Kate	cv406	XVal Session 36	1	XVal Session 36-Typing - Numbers-1		2012-07-12 15:14:21.027000
	Edit pad (rev 223)		jeral	cv311	XVal Session 36	1	XVal Session 36-Typing - Numbers-1		2012-07-12 15:14:21.034000
	Edit pad (rev 224)		Kate	cv406	XVal Session 36	1	XVal Session 36-Typing - Numbers-1		2012-07-12 15:14:21.537000
	Edit pad (rev 225)		Bob	cv404	XVal Session 36	1	XVal Session 36-Typing - Numbers-1		2012-07-12 15:14:21.609000
	Edit pad (rev 226)		jeral	cv311	XVal Session 36	1	XVal Session 36-Typing - Numbers-1		2012-07-12 15:14:21.627000
	Edit pad (rev 227)		Xing	cv400	XVal Session 36	1	XVal Session 36-Typing - Numbers-1		2012-07-12 15:14:21.846000
	Edit pad (rev 228)		Kate	cv406	XVal Session 36	1	XVal Session 36-Typing - Numbers-1		2012-07-12 15:14:22.038000
	Edit pad (rev 229)		jeral	cv311	XVal Session 36	1	XVal Session 36-Typing - Numbers-1		2012-07-12 15:14:22.198000
	Edit pad (rev 230)		Bob	cv404	XVal Session 36	1	XVal Session 36-Typing - Numbers-1		2012-07-12 15:14:22.405000
	Edit pad (rev 231)		Kate	cv406	XVal Session 36	1	XVal Session 36-Typing - Numbers-1		2012-07-12 15:14:22.536000
	Edit pad (rev 232)		jeral	cv311	XVal Session 36	1	XVal Session 36-Typing - Numbers-1		2012-07-12 15:14:22.699000
	Edit pad (rev 233)		Xing	cv400	XVal Session 36	1	XVal Session 36-Typing - Numbers-1		2012-07-12 15:14:22.858000
	Edit pad (rev 234)		Bob	cv404	XVal Session 36	1	XVal Session 36-Typing - Numbers-1		2012-07-12 15:14:22.904000
	Edit pad (rev 235)		Kate	cv406	XVal Session 36	1	XVal Session 36-Typing - Numbers-1		2012-07-12 15:14:23.038000
	Edit pad (rev 236)		jeral	cv311	XVal Session 36	1	XVal Session 36-Typing - Numbers-1		2012-07-12 15:14:23.198000
	Edit pad (rev 237)		Xing	cv400	XVal Session 36	1	XVal Session 36-Typing - Numbers-1		2012-07-12 15:14:23.350000
	Edit pad (rev 238)		Bob	cv404	XVal Session 36	1	XVal Session 36-Typing - Numbers-1		2012-07-12 15:14:23.402000
	Edit pad (rev 239)		Kate	cv406	XVal Session 36	1	XVal Session 36-Typing - Numbers-1		2012-07-12 15:14:23.536000
	Edit pad (rev 240)		Xing	cv400	XVal Session 36	1	XVal Session 36-Typing - Numbers-1		2012-07-12 15:14:23.948000
	Edit pad (rev 241)		Bob	cv404	XVal Session 36	1	XVal Session 36-Typing - Numbers-1		2012-07-12 15:14:23.957000
	Edit pad (rev 242)		Kate	cv406	XVal Session 36	1	XVal Session 36-Typing - Numbers-1		2012-07-12 15:14:24.047000
	Edit pad (rev 243)		Xing	cv400	XVal Session 36	1	XVal Session 36-Typing - Numbers-1		2012-07-12 15:14:24.351000
	Edit pad (rev 244)		jeral	cv311	XVal Session 36	1	XVal Session 36-Typing - Numbers-1		2012-07-12 15:14:24.393000
	Edit pad (rev 245)		Bob	cv404	XVal Session 36	1	XVal Session 36-Typing - Numbers-1		2012-07-12 15:14:24.404000
	Edit pad (rev 246)		Kate	cv406	XVal Session 36	1	XVal Session 36-Typing - Numbers-1		2012-07-12 15:14:24.552000
	Edit pad (rev 247)		Xing	cv400	XVal Session 36	1	XVal Session 36-Typing - Numbers-1		2012-07-12 15:14:24.854000
	Edit pad (rev 248)		Bob	cv404	XVal Session 36	1	XVal Session 36-Typing - Numbers-1		2012-07-12 15:14:24.905000
	Edit pad (rev 249)		jeral	cv311	XVal Session 36	1	XVal Session 36-Typing - Numbers-1		2012-07-12 15:14:25.166000
	Edit pad (rev 250)		Bob	cv404	XVal Session 36	1	XVal Session 36-Typing - Numbers-1		2012-07-12 15:14:25.405000
	Edit pad (rev 251)		jeral	cv311	XVal Session 36	1	XVal Session 36-Typing - Numbers-1		2012-07-12 15:14:25.668000
	Edit pad (rev 252)		Kate	cv406	XVal Session 36	1	XVal Session 36-Typing - Numbers-1		2012-07-12 15:14:25.727000
	Edit pad (rev 253)		jeral	cv311	XVal Session 36	1	XVal Session 36-Typing - Numbers-1		2012-07-12 15:14:26.169000
	Edit pad (rev 254)		Bob	cv404	XVal Session 36	1	XVal Session 36-Typing - Numbers-1		2012-07-12 15:14:26.293000
	Edit pad (rev 255)		Bob	cv404	XVal Session 36	1	XVal Session 36-Typing - Numbers-1		2012-07-12 15:14:26.794000
	Edit pad (rev 256)		jeral	cv311	XVal Session 36	1	XVal Session 36-Typing - Numbers-1		2012-07-12 15:14:26.892000
	Edit pad (rev 257)		Xing	cv400	XVal Session 36	1	XVal Session 36-Typing - Numbers-1		2012-07-12 15:14:26.920000
	Edit pad (rev 258)		Bob	cv404	XVal Session 36	1	XVal Session 36-Typing - Numbers-1		2012-07-12 15:14:27.295000
	Edit pad (rev 259)		Xing	cv400	XVal Session 36	1	XVal Session 36-Typing - Numbers-1		2012-07-12 15:14:27.387000
	Edit pad (rev 260)		Bob	cv404	XVal Session 36	1	XVal Session 36-Typing - Numbers-1		2012-07-12 15:14:27.798000
	Edit pad (rev 261)		Xing	cv400	XVal Session 36	1	XVal Session 36-Typing - Numbers-1		2012-07-12 15:14:27.885000
	Edit pad (rev 262)		Kate	cv406	XVal Session 36	1	XVal Session 36-Typing - Numbers-1		2012-07-12 15:14:28.170000
	Edit pad (rev 263)		Xing	cv400	XVal Session 36	1	XVal Session 36-Typing - Numbers-1		2012-07-12 15:14:28.389000
	Edit pad (rev 264)		Bob	cv404	XVal Session 36	1	XVal Session 36-Typing - Numbers-1		2012-07-12 15:14:28.529000
	Edit pad (rev 265)		Kate	cv406	XVal Session 36	1	XVal Session 36-Typing - Numbers-1		2012-07-12 15:14:28.673000
	Edit pad (rev 266)		jeral	cv311	XVal Session 36	1	XVal Session 36-Typing - Numbers-1		2012-07-12 15:14:29.008000
	Edit pad (rev 267)		Xing	cv400	XVal Session 36	1	XVal Session 36-Typing - Numbers-1		2012-07-12 15:14:29.034000
	Edit pad (rev 268)		Kate	cv406	XVal Session 36	1	XVal Session 36-Typing - Numbers-1		2012-07-12 15:14:29.275000
	Edit pad (rev 269)		Bob	cv404	XVal Session 36	1	XVal Session 36-Typing - Numbers-1		2012-07-12 15:14:29.437000
	Edit pad (rev 270)		jeral	cv311	XVal Session 36	1	XVal Session 36-Typing - Numbers-1		2012-07-12 15:14:29.517000
	Edit pad (rev 271)		Kate	cv406	XVal Session 36	1	XVal Session 36-Typing - Numbers-1		2012-07-12 15:14:29.820000
	Edit pad (rev 272)		Xing	cv400	XVal Session 36	1	XVal Session 36-Typing - Numbers-1		2012-07-12 15:14:29.887000
	Edit pad (rev 273)		Bob	cv404	XVal Session 36	1	XVal Session 36-Typing - Numbers-1		2012-07-12 15:14:29.936000
	Edit pad (rev 274)		Xing	cv400	XVal Session 36	1	XVal Session 36-Typing - Numbers-1		2012-07-12 15:14:30.388000
	Edit pad (rev 275)		Bob	cv404	XVal Session 36	1	XVal Session 36-Typing - Numbers-1		2012-07-12 15:14:30.439000
	Edit pad (rev 276)		jeral	cv311	XVal Session 36	1	XVal Session 36-Typing - Numbers-1		2012-07-12 15:14:30.452000
	Edit pad (rev 277)		Xing	cv400	XVal Session 36	1	XVal Session 36-Typing - Numbers-1		2012-07-12 15:14:30.890000
	Edit pad (rev 278)		Bob	cv404	XVal Session 36	1	XVal Session 36-Typing - Numbers-1		2012-07-12 15:14:30.942000
	Edit pad (rev 279)		Kate	cv406	XVal Session 36	1	XVal Session 36-Typing - Numbers-1		2012-07-12 15:14:30.959000
	Edit pad (rev 280)		jeral	cv311	XVal Session 36	1	XVal Session 36-Typing - Numbers-1		2012-07-12 15:14:31.169000
	Edit pad (rev 281)		Bob	cv404	XVal Session 36	1	XVal Session 36-Typing - Numbers-1		2012-07-12 15:14:31.441000
	Edit pad (rev 282)		jeral	cv311	XVal Session 36	1	XVal Session 36-Typing - Numbers-1		2012-07-12 15:14:31.669000
	Edit pad (rev 283)		Xing	cv400	XVal Session 36	1	XVal Session 36-Typing - Numbers-1		2012-07-12 15:14:31.713000
	Edit pad (rev 284)		Bob	cv404	XVal Session 36	1	XVal Session 36-Typing - Numbers-1		2012-07-12 15:14:31.941000
	Edit pad (rev 285)		Kate	cv406	XVal Session 36	1	XVal Session 36-Typing - Numbers-1		2012-07-12 15:14:32.001000
	Edit pad (rev 286)		jeral	cv311	XVal Session 36	1	XVal Session 36-Typing - Numbers-1		2012-07-12 15:14:32.169000
	Edit pad (rev 287)		Xing	cv400	XVal Session 36	1	XVal Session 36-Typing - Numbers-1		2012-07-12 15:14:32.222000
	Edit pad (rev 288)		Bob	cv404	XVal Session 36	1	XVal Session 36-Typing - Numbers-1		2012-07-12 15:14:32.440000
	Edit pad (rev 289)		Xing	cv400	XVal Session 36	1	XVal Session 36-Typing - Numbers-1		2012-07-12 15:14:32.729000
	Edit pad (rev 290)		Kate	cv406	XVal Session 36	1	XVal Session 36-Typing - Numbers-1		2012-07-12 15:14:32.774000
	Edit pad (rev 291)		Xing	cv400	XVal Session 36	1	XVal Session 36-Typing - Numbers-1		2012-07-12 15:14:33.227000
	Edit pad (rev 292)		Kate	cv406	XVal Session 36	1	XVal Session 36-Typing - Numbers-1		2012-07-12 15:14:33.278000
	Edit pad (rev 293)		Kate	cv406	XVal Session 36	1	XVal Session 36-Typing - Numbers-1		2012-07-12 15:14:33.826000
	Edit pad (rev 294)		Kate	cv406	XVal Session 36	1	XVal Session 36-Typing - Numbers-1		2012-07-12 15:14:34.986000
	Edit pad (rev 295)		Kate	cv406	XVal Session 36	1	XVal Session 36-Typing - Numbers-1		2012-07-12 15:14:35.493000
	Edit pad (rev 296)		Xing	cv400	XVal Session 36	1	XVal Session 36-Typing - Numbers-1		2012-07-12 15:14:35.505000
	Edit pad (rev 297)		Kate	cv406	XVal Session 36	1	XVal Session 36-Typing - Numbers-1		2012-07-12 15:14:35.993000
	Edit pad (rev 298)		Xing	cv400	XVal Session 36	1	XVal Session 36-Typing - Numbers-1		2012-07-12 15:14:36.421000
	Edit pad (rev 299)		Kate	cv406	XVal Session 36	1	XVal Session 36-Typing - Numbers-1		2012-07-12 15:14:36.491000
	Edit pad (rev 300)		Kate	cv406	XVal Session 36	1	XVal Session 36-Typing - Numbers-1		2012-07-12 15:14:36.998000
	Edit pad (rev 301)		Bob	cv404	XVal Session 36	1	XVal Session 36-Typing - Numbers-1		2012-07-12 15:14:37.487000
	Edit pad (rev 302)		Xing	cv400	XVal Session 36	1	XVal Session 36-Typing - Numbers-1		2012-07-12 15:14:37.643000
	Edit pad (rev 303)		Kate	cv406	XVal Session 36	1	XVal Session 36-Typing - Numbers-1		2012-07-12 15:14:38.142000
	Edit pad (rev 304)		Xing	cv400	XVal Session 36	1	XVal Session 36-Typing - Numbers-1		2012-07-12 15:14:38.146000
	Edit pad (rev 305)		Xing	cv400	XVal Session 36	1	XVal Session 36-Typing - Numbers-1		2012-07-12 15:14:38.646000
	Edit pad (rev 306)		Kate	cv406	XVal Session 36	1	XVal Session 36-Typing - Numbers-1		2012-07-12 15:14:38.648000
	Edit pad (rev 307)		Kate	cv406	XVal Session 36	1	XVal Session 36-Typing - Numbers-1		2012-07-12 15:14:39.149000
	Edit pad (rev 308)		Xing	cv400	XVal Session 36	1	XVal Session 36-Typing - Numbers-1		2012-07-12 15:14:39.468000
	Edit pad (rev 309)		Bob	cv404	XVal Session 36	1	XVal Session 36-Typing - Numbers-1		2012-07-12 15:14:39.557000
	Edit pad (rev 310)		Kate	cv406	XVal Session 36	1	XVal Session 36-Typing - Numbers-1		2012-07-12 15:14:39.646000
	Edit pad (rev 311)		Bob	cv404	XVal Session 36	1	XVal Session 36-Typing - Numbers-1		2012-07-12 15:14:40.065000
	Edit pad (rev 312)		Kate	cv406	XVal Session 36	1	XVal Session 36-Typing - Numbers-1		2012-07-12 15:14:40.154000
	Edit pad (rev 313)		Xing	cv400	XVal Session 36	1	XVal Session 36-Typing - Numbers-1		2012-07-12 15:14:40.693000
	Edit pad (rev 314)		Bob	cv404	XVal Session 36	1	XVal Session 36-Typing - Numbers-1		2012-07-12 15:14:41.163000
	Edit pad (rev 315)		Xing	cv400	XVal Session 36	1	XVal Session 36-Typing - Numbers-1		2012-07-12 15:14:41.191000
	Edit pad (rev 316)		Kate	cv406	XVal Session 36	1	XVal Session 36-Typing - Numbers-1		2012-07-12 15:14:41.359000
	Edit pad (rev 317)		Bob	cv404	XVal Session 36	1	XVal Session 36-Typing - Numbers-1		2012-07-12 15:14:41.664000
	Edit pad (rev 318)		Kate	cv406	XVal Session 36	1	XVal Session 36-Typing - Numbers-1		2012-07-12 15:14:41.867000
	Edit pad (rev 319)		Bob	cv404	XVal Session 36	1	XVal Session 36-Typing - Numbers-1		2012-07-12 15:14:42.241000
	Edit pad (rev 320)		Kate	cv406	XVal Session 36	1	XVal Session 36-Typing - Numbers-1		2012-07-12 15:14:42.365000
	Edit pad (rev 321)		Xing	cv400	XVal Session 36	1	XVal Session 36-Typing - Numbers-1		2012-07-12 15:14:42.367000
	Edit pad (rev 322)		Bob	cv404	XVal Session 36	1	XVal Session 36-Typing - Numbers-1		2012-07-12 15:14:42.740000
	Edit pad (rev 323)		Kate	cv406	XVal Session 36	1	XVal Session 36-Typing - Numbers-1		2012-07-12 15:14:42.865000
	Edit pad (rev 324)		Kate	cv406	XVal Session 36	1	XVal Session 36-Typing - Numbers-1		2012-07-12 15:14:43.365000
	Edit pad (rev 325)		Xing	cv400	XVal Session 36	1	XVal Session 36-Typing - Numbers-1		2012-07-12 15:14:43.638000
	Edit pad (rev 326)		Kate	cv406	XVal Session 36	1	XVal Session 36-Typing - Numbers-1		2012-07-12 15:14:43.867000
	Edit pad (rev 327)		Xing	cv400	XVal Session 36	1	XVal Session 36-Typing - Numbers-1		2012-07-12 15:14:44.133000
	Edit pad (rev 328)		Kate	cv406	XVal Session 36	1	XVal Session 36-Typing - Numbers-1		2012-07-12 15:14:44.454000
	Edit pad (rev 329)		Xing	cv400	XVal Session 36	1	XVal Session 36-Typing - Numbers-1		2012-07-12 15:14:44.628000
	Edit pad (rev 330)		Kate	cv406	XVal Session 36	1	XVal Session 36-Typing - Numbers-1		2012-07-12 15:14:45
	Edit pad (rev 331)		Kate	cv406	XVal Session 36	1	XVal Session 36-Typing - Numbers-1		2012-07-12 15:14:45.507000
	Edit pad (rev 332)		jeral	cv311	XVal Session 36	1	XVal Session 36-Typing - Numbers-1		2012-07-12 15:14:45.862000
	Edit pad (rev 333)		Kate	cv406	XVal Session 36	1	XVal Session 36-Typing - Numbers-1		2012-07-12 15:14:46.008000
	Edit pad (rev 334)		jeral	cv311	XVal Session 36	1	XVal Session 36-Typing - Numbers-1		2012-07-12 15:14:46.372000
	Edit pad (rev 335)		Kate	cv406	XVal Session 36	1	XVal Session 36-Typing - Numbers-1		2012-07-12 15:14:46.511000
	Edit pad (rev 336)		Xing	cv400	XVal Session 36	1	XVal Session 36-Typing - Numbers-1		2012-07-12 15:14:47.004000
	Edit pad (rev 337)		Kate	cv406	XVal Session 36	1	XVal Session 36-Typing - Numbers-1		2012-07-12 15:14:47.021000
	Edit pad (rev 338)		jeral	cv311	XVal Session 36	1	XVal Session 36-Typing - Numbers-1		2012-07-12 15:14:47.275000
	Edit pad (rev 339)		Xing	cv400	XVal Session 36	1	XVal Session 36-Typing - Numbers-1		2012-07-12 15:14:47.504000
	Edit pad (rev 340)		Kate	cv406	XVal Session 36	1	XVal Session 36-Typing - Numbers-1		2012-07-12 15:14:47.522000
	Edit pad (rev 341)		Kate	cv406	XVal Session 36	1	XVal Session 36-Typing - Numbers-1		2012-07-12 15:14:48.023000
	Edit pad (rev 342)		Xing	cv400	XVal Session 36	1	XVal Session 36-Typing - Numbers-1		2012-07-12 15:14:48.108000
	Edit pad (rev 343)		Xing	cv400	XVal Session 36	1	XVal Session 36-Typing - Numbers-1		2012-07-12 15:14:48.608000
	Edit pad (rev 344)		Kate	cv406	XVal Session 36	1	XVal Session 36-Typing - Numbers-1		2012-07-12 15:14:48.664000
	Edit pad (rev 345)		Kate	cv406	XVal Session 36	1	XVal Session 36-Typing - Numbers-1		2012-07-12 15:14:49.164000
	Edit pad (rev 346)		jeral	cv311	XVal Session 36	1	XVal Session 36-Typing - Numbers-1		2012-07-12 15:14:49.572000
	Edit pad (rev 347)		Kate	cv406	XVal Session 36	1	XVal Session 36-Typing - Numbers-1		2012-07-12 15:14:49.722000
	Edit pad (rev 348)		jeral	cv311	XVal Session 36	1	XVal Session 36-Typing - Numbers-1		2012-07-12 15:14:49.758000
	Edit pad (rev 349)		Kate	cv406	XVal Session 36	1	XVal Session 36-Typing - Numbers-1		2012-07-12 15:14:50.164000
	Edit pad (rev 350)		Kate	cv406	XVal Session 36	1	XVal Session 36-Typing - Numbers-1		2012-07-12 15:14:50.664000
	Edit pad (rev 351)		jeral	cv311	XVal Session 36	1	XVal Session 36-Typing - Numbers-1		2012-07-12 15:14:50.920000
	Edit pad (rev 352)		Kate	cv406	XVal Session 36	1	XVal Session 36-Typing - Numbers-1		2012-07-12 15:14:51.222000
	Edit pad (rev 353)		jeral	cv311	XVal Session 36	1	XVal Session 36-Typing - Numbers-1		2012-07-12 15:14:51.532000
	Edit pad (rev 354)		Kate	cv406	XVal Session 36	1	XVal Session 36-Typing - Numbers-1		2012-07-12 15:14:51.726000
	Edit pad (rev 355)		Kate	cv406	XVal Session 36	1	XVal Session 36-Typing - Numbers-1		2012-07-12 15:14:52.226000
	Edit pad (rev 356)		Kate	cv406	XVal Session 36	1	XVal Session 36-Typing - Numbers-1		2012-07-12 15:14:52.748000
	Edit pad (rev 357)		jeral	cv311	XVal Session 36	1	XVal Session 36-Typing - Numbers-1		2012-07-12 15:14:52.966000
	Edit pad (rev 358)		jeral	cv311	XVal Session 36	1	XVal Session 36-Typing - Numbers-1		2012-07-12 15:14:53.467000
	Edit pad (rev 359)		Xing	cv400	XVal Session 36	1	XVal Session 36-Typing - Numbers-1		2012-07-12 15:14:53.535000
	Edit pad (rev 360)		Kate	cv406	XVal Session 36	1	XVal Session 36-Typing - Numbers-1		2012-07-12 15:14:53.735000
	Edit pad (rev 361)		jeral	cv311	XVal Session 36	1	XVal Session 36-Typing - Numbers-1		2012-07-12 15:14:53.967000
	Edit pad (rev 362)		Xing	cv400	XVal Session 36	1	XVal Session 36-Typing - Numbers-1		2012-07-12 15:14:54.036000
	Edit pad (rev 363)		Kate	cv406	XVal Session 36	1	XVal Session 36-Typing - Numbers-1		2012-07-12 15:14:54.241000
	Edit pad (rev 364)		jeral	cv311	XVal Session 36	1	XVal Session 36-Typing - Numbers-1		2012-07-12 15:14:54.468000
	Edit pad (rev 365)		Kate	cv406	XVal Session 36	1	XVal Session 36-Typing - Numbers-1		2012-07-12 15:14:54.763000
	Edit pad (rev 366)		jeral	cv311	XVal Session 36	1	XVal Session 36-Typing - Numbers-1		2012-07-12 15:14:54.965000
	Edit pad (rev 367)		Kate	cv406	XVal Session 36	1	XVal Session 36-Typing - Numbers-1		2012-07-12 15:14:55.257000
	Edit pad (rev 368)		jeral	cv311	XVal Session 36	1	XVal Session 36-Typing - Numbers-1		2012-07-12 15:14:55.467000
	Edit pad (rev 369)		Kate	cv406	XVal Session 36	1	XVal Session 36-Typing - Numbers-1		2012-07-12 15:14:56.020000
	Edit pad (rev 370)		Bob	cv404	XVal Session 36	1	XVal Session 36-Typing - Numbers-1		2012-07-12 15:14:56.077000
	Edit pad (rev 371)		jeral	cv311	XVal Session 36	1	XVal Session 36-Typing - Numbers-1		2012-07-12 15:14:56.116000
	Edit pad (rev 372)		Kate	cv406	XVal Session 36	1	XVal Session 36-Typing - Numbers-1		2012-07-12 15:14:56.591000
	Edit pad (rev 373)		jeral	cv311	XVal Session 36	1	XVal Session 36-Typing - Numbers-1		2012-07-12 15:14:56.622000
	Edit pad (rev 374)		Kate	cv406	XVal Session 36	1	XVal Session 36-Typing - Numbers-1		2012-07-12 15:14:57.107000
	Edit pad (rev 375)		Xing	cv400	XVal Session 36	1	XVal Session 36-Typing - Numbers-1		2012-07-12 15:14:57.763000
	Edit pad (rev 376)		jeral	cv311	XVal Session 36	1	XVal Session 36-Typing - Numbers-1		2012-07-12 15:14:57.769000
	Edit pad (rev 377)		Bob	cv404	XVal Session 36	1	XVal Session 36-Typing - Numbers-1		2012-07-12 15:14:58.135000
	Edit pad (rev 378)		Xing	cv400	XVal Session 36	1	XVal Session 36-Typing - Numbers-1		2012-07-12 15:14:58.266000
	Edit pad (rev 379)		Bob	cv404	XVal Session 36	1	XVal Session 36-Typing - Numbers-1		2012-07-12 15:14:58.635000
	Edit pad (rev 380)		jeral	cv311	XVal Session 36	1	XVal Session 36-Typing - Numbers-1		2012-07-12 15:14:58.644000
	Edit pad (rev 381)		Bob	cv404	XVal Session 36	1	XVal Session 36-Typing - Numbers-1		2012-07-12 15:14:59.135000
	Edit pad (rev 382)		jeral	cv311	XVal Session 36	1	XVal Session 36-Typing - Numbers-1		2012-07-12 15:14:59.154000
	Edit pad (rev 383)		jeral	cv311	XVal Session 36	1	XVal Session 36-Typing - Numbers-1		2012-07-12 15:14:59.656000
	Edit pad (rev 384)		Bob	cv404	XVal Session 36	1	XVal Session 36-Typing - Numbers-1		2012-07-12 15:15:00.052000
	Edit pad (rev 385)		jeral	cv311	XVal Session 36	1	XVal Session 36-Typing - Numbers-1		2012-07-12 15:15:00.157000
	Edit pad (rev 386)		Xing	cv400	XVal Session 36	1	XVal Session 36-Typing - Numbers-1		2012-07-12 15:15:00.714000
	Edit pad (rev 387)		Bob	cv404	XVal Session 36	1	XVal Session 36-Typing - Numbers-1		2012-07-12 15:15:01.165000
	Edit pad (rev 388)		Bob	cv404	XVal Session 36	1	XVal Session 36-Typing - Numbers-1		2012-07-12 15:15:01.665000
	Edit pad (rev 389)		Bob	cv404	XVal Session 36	1	XVal Session 36-Typing - Numbers-1		2012-07-12 15:15:02.409000
	Edit pad (rev 390)		Bob	cv404	XVal Session 36	1	XVal Session 36-Typing - Numbers-1		2012-07-12 15:15:02.938000
	Edit pad (rev 391)		Bob	cv404	XVal Session 36	1	XVal Session 36-Typing - Numbers-1		2012-07-12 15:15:03.439000
	Edit pad (rev 392)		Bob	cv404	XVal Session 36	1	XVal Session 36-Typing - Numbers-1		2012-07-12 15:15:03.938000
	Edit pad (rev 393)		jeral	cv311	XVal Session 36	1	XVal Session 36-Typing - Numbers-1		2012-07-12 15:15:04.102000
	Edit pad (rev 394)		jeral	cv311	XVal Session 36	1	XVal Session 36-Typing - Numbers-1		2012-07-12 15:15:04.612000
	Edit pad (rev 395)		jeral	cv311	XVal Session 36	1	XVal Session 36-Typing - Numbers-1		2012-07-12 15:15:05.123000
	Edit pad (rev 396)		jeral	cv311	XVal Session 36	1	XVal Session 36-Typing - Numbers-1		2012-07-12 15:15:05.623000
	Edit pad (rev 397)		jeral	cv311	XVal Session 36	1	XVal Session 36-Typing - Numbers-1		2012-07-12 15:15:06.122000
	Edit pad (rev 398)		jeral	cv311	XVal Session 36	1	XVal Session 36-Typing - Numbers-1		2012-07-12 15:15:06.630000
	Edit pad (rev 399)		Xing	cv400	XVal Session 36	1	XVal Session 36-Typing - Numbers-1		2012-07-12 15:15:07.035000
	Edit pad (rev 400)		Bob	cv404	XVal Session 36	1	XVal Session 36-Typing - Numbers-1		2012-07-12 15:15:07.054000
	Edit pad (rev 401)		jeral	cv311	XVal Session 36	1	XVal Session 36-Typing - Numbers-1		2012-07-12 15:15:07.138000
	Edit pad (rev 402)		Bob	cv404	XVal Session 36	1	XVal Session 36-Typing - Numbers-1		2012-07-12 15:15:07.575000
	Edit pad (rev 403)		Bob	cv404	XVal Session 36	1	XVal Session 36-Typing - Numbers-1		2012-07-12 15:15:08.075000
	Edit pad (rev 404)		jeral	cv311	XVal Session 36	1	XVal Session 36-Typing - Numbers-1		2012-07-12 15:15:08.241000
	Edit pad (rev 405)		Bob	cv404	XVal Session 36	1	XVal Session 36-Typing - Numbers-1		2012-07-12 15:15:08.655000
	Edit pad (rev 406)		jeral	cv311	XVal Session 36	1	XVal Session 36-Typing - Numbers-1		2012-07-12 15:15:09.172000
	Edit pad (rev 407)		Bob	cv404	XVal Session 36	1	XVal Session 36-Typing - Numbers-1		2012-07-12 15:15:09.464000
	Edit pad (rev 408)		jeral	cv311	XVal Session 36	1	XVal Session 36-Typing - Numbers-1		2012-07-12 15:15:09.676000
	Edit pad (rev 409)		Bob	cv404	XVal Session 36	1	XVal Session 36-Typing - Numbers-1		2012-07-12 15:15:09.997000
	Edit pad (rev 410)		jeral	cv311	XVal Session 36	1	XVal Session 36-Typing - Numbers-1		2012-07-12 15:15:10.184000
	Edit pad (rev 411)		Kate	cv406	XVal Session 36	1	XVal Session 36-Typing - Numbers-1		2012-07-12 15:15:10.333000
	Edit pad (rev 412)		Bob	cv404	XVal Session 36	1	XVal Session 36-Typing - Numbers-1		2012-07-12 15:15:10.496000
	Edit pad (rev 413)		jeral	cv311	XVal Session 36	1	XVal Session 36-Typing - Numbers-1		2012-07-12 15:15:10.684000
	Edit pad (rev 414)		Xing	cv400	XVal Session 36	1	XVal Session 36-Typing - Numbers-1		2012-07-12 15:15:10.967000
	Edit pad (rev 415)		Bob	cv404	XVal Session 36	1	XVal Session 36-Typing - Numbers-1		2012-07-12 15:15:11.002000
	Edit pad (rev 416)		jeral	cv311	XVal Session 36	1	XVal Session 36-Typing - Numbers-1		2012-07-12 15:15:11.184000
	Edit pad (rev 417)		Bob	cv404	XVal Session 36	1	XVal Session 36-Typing - Numbers-1		2012-07-12 15:15:11.650000
	Edit pad (rev 418)		jeral	cv311	XVal Session 36	1	XVal Session 36-Typing - Numbers-1		2012-07-12 15:15:11.688000
	Edit pad (rev 419)		Bob	cv404	XVal Session 36	1	XVal Session 36-Typing - Numbers-1		2012-07-12 15:15:12.151000
	Edit pad (rev 420)		jeral	cv311	XVal Session 36	1	XVal Session 36-Typing - Numbers-1		2012-07-12 15:15:12.199000
	Edit pad (rev 421)		jeral	cv311	XVal Session 36	1	XVal Session 36-Typing - Numbers-1		2012-07-12 15:15:12.701000
	Edit pad (rev 422)		Bob	cv404	XVal Session 36	1	XVal Session 36-Typing - Numbers-1		2012-07-12 15:15:12.795000
	Edit pad (rev 423)		jeral	cv311	XVal Session 36	1	XVal Session 36-Typing - Numbers-1		2012-07-12 15:15:13.200000
	Edit pad (rev 424)		Kate	cv406	XVal Session 36	1	XVal Session 36-Typing - Numbers-1		2012-07-12 15:15:13.260000
	Edit pad (rev 425)		Bob	cv404	XVal Session 36	1	XVal Session 36-Typing - Numbers-1		2012-07-12 15:15:13.579000
	Edit pad (rev 426)		jeral	cv311	XVal Session 36	1	XVal Session 36-Typing - Numbers-1		2012-07-12 15:15:13.705000
	Edit pad (rev 427)		Kate	cv406	XVal Session 36	1	XVal Session 36-Typing - Numbers-1		2012-07-12 15:15:13.762000
	Edit pad (rev 428)		Bob	cv404	XVal Session 36	1	XVal Session 36-Typing - Numbers-1		2012-07-12 15:15:14.080000
	Edit pad (rev 429)		Kate	cv406	XVal Session 36	1	XVal Session 36-Typing - Numbers-1		2012-07-12 15:15:14.272000
	Edit pad (rev 430)		jeral	cv311	XVal Session 36	1	XVal Session 36-Typing - Numbers-1		2012-07-12 15:15:14.287000
	Edit pad (rev 431)		Kate	cv406	XVal Session 36	1	XVal Session 36-Typing - Numbers-1		2012-07-12 15:15:14.778000
	Edit pad (rev 432)		Bob	cv404	XVal Session 36	1	XVal Session 36-Typing - Numbers-1		2012-07-12 15:15:15.011000
	Edit pad (rev 433)		Kate	cv406	XVal Session 36	1	XVal Session 36-Typing - Numbers-1		2012-07-12 15:15:15.404000
	Edit pad (rev 434)		jeral	cv311	XVal Session 36	1	XVal Session 36-Typing - Numbers-1		2012-07-12 15:15:15.901000
	Edit pad (rev 435)		Bob	cv404	XVal Session 36	1	XVal Session 36-Typing - Numbers-1		2012-07-12 15:15:16.381000
	Edit pad (rev 436)		jeral	cv311	XVal Session 36	1	XVal Session 36-Typing - Numbers-1		2012-07-12 15:15:16.470000
	Edit pad (rev 437)		Kate	cv406	XVal Session 36	1	XVal Session 36-Typing - Numbers-1		2012-07-12 15:15:16.497000
	Edit pad (rev 438)		Bob	cv404	XVal Session 36	1	XVal Session 36-Typing - Numbers-1		2012-07-12 15:15:16.881000
	Edit pad (rev 439)		jeral	cv311	XVal Session 36	1	XVal Session 36-Typing - Numbers-1		2012-07-12 15:15:16.979000
	Edit pad (rev 440)		Bob	cv404	XVal Session 36	1	XVal Session 36-Typing - Numbers-1		2012-07-12 15:15:17.381000
	Edit pad (rev 441)		Kate	cv406	XVal Session 36	1	XVal Session 36-Typing - Numbers-1		2012-07-12 15:15:17.385000
	Edit pad (rev 442)		jeral	cv311	XVal Session 36	1	XVal Session 36-Typing - Numbers-1		2012-07-12 15:15:17.515000
	Edit pad (rev 443)		Bob	cv404	XVal Session 36	1	XVal Session 36-Typing - Numbers-1		2012-07-12 15:15:17.883000
	Edit pad (rev 444)		jeral	cv311	XVal Session 36	1	XVal Session 36-Typing - Numbers-1		2012-07-12 15:15:17.980000
	Edit pad (rev 445)		Bob	cv404	XVal Session 36	1	XVal Session 36-Typing - Numbers-1		2012-07-12 15:15:18.384000
	Edit pad (rev 446)		Kate	cv406	XVal Session 36	1	XVal Session 36-Typing - Numbers-1		2012-07-12 15:15:19.242000
	Edit pad (rev 447)		jeral	cv311	XVal Session 36	1	XVal Session 36-Typing - Numbers-1		2012-07-12 15:15:19.401000
	Edit pad (rev 448)		Bob	cv404	XVal Session 36	1	XVal Session 36-Typing - Numbers-1		2012-07-12 15:15:19.893000
	Edit pad (rev 449)		jeral	cv311	XVal Session 36	1	XVal Session 36-Typing - Numbers-1		2012-07-12 15:15:19.903000
	Edit pad (rev 450)		Kate	cv406	XVal Session 36	1	XVal Session 36-Typing - Numbers-1		2012-07-12 15:15:20.245000
	Edit pad (rev 451)		Bob	cv404	XVal Session 36	1	XVal Session 36-Typing - Numbers-1		2012-07-12 15:15:20.392000
	Edit pad (rev 452)		jeral	cv311	XVal Session 36	1	XVal Session 36-Typing - Numbers-1		2012-07-12 15:15:20.409000
	Edit pad (rev 453)		Kate	cv406	XVal Session 36	1	XVal Session 36-Typing - Numbers-1		2012-07-12 15:15:20.822000
	Edit pad (rev 454)		jeral	cv311	XVal Session 36	1	XVal Session 36-Typing - Numbers-1		2012-07-12 15:15:20.917000
	Edit pad (rev 455)		Bob	cv404	XVal Session 36	1	XVal Session 36-Typing - Numbers-1		2012-07-12 15:15:21.023000
	Edit pad (rev 456)		jeral	cv311	XVal Session 36	1	XVal Session 36-Typing - Numbers-1		2012-07-12 15:15:21.418000
	Edit pad (rev 457)		Bob	cv404	XVal Session 36	1	XVal Session 36-Typing - Numbers-1		2012-07-12 15:15:21.520000
	Edit pad (rev 458)		Kate	cv406	XVal Session 36	1	XVal Session 36-Typing - Numbers-1		2012-07-12 15:15:21.538000
	Edit pad (rev 459)		jeral	cv311	XVal Session 36	1	XVal Session 36-Typing - Numbers-1		2012-07-12 15:15:21.919000
	Edit pad (rev 460)		Kate	cv406	XVal Session 36	1	XVal Session 36-Typing - Numbers-1		2012-07-12 15:15:22.273000
	Edit pad (rev 461)		jeral	cv311	XVal Session 36	1	XVal Session 36-Typing - Numbers-1		2012-07-12 15:15:22.417000
	Edit pad (rev 462)		Kate	cv406	XVal Session 36	1	XVal Session 36-Typing - Numbers-1		2012-07-12 15:15:22.773000
	Edit pad (rev 463)		jeral	cv311	XVal Session 36	1	XVal Session 36-Typing - Numbers-1		2012-07-12 15:15:22.917000
	Edit pad (rev 464)		Bob	cv404	XVal Session 36	1	XVal Session 36-Typing - Numbers-1		2012-07-12 15:15:23.181000
	Edit pad (rev 465)		Kate	cv406	XVal Session 36	1	XVal Session 36-Typing - Numbers-1		2012-07-12 15:15:23.358000
	Edit pad (rev 466)		jeral	cv311	XVal Session 36	1	XVal Session 36-Typing - Numbers-1		2012-07-12 15:15:23.417000
	Edit pad (rev 467)		Kate	cv406	XVal Session 36	1	XVal Session 36-Typing - Numbers-1		2012-07-12 15:15:23.787000
	Edit pad (rev 468)		jeral	cv311	XVal Session 36	1	XVal Session 36-Typing - Numbers-1		2012-07-12 15:15:23.919000
	Edit pad (rev 469)		Xing	cv400	XVal Session 36	1	XVal Session 36-Typing - Numbers-1		2012-07-12 15:15:24.048000
	Edit pad (rev 470)		Kate	cv406	XVal Session 36	1	XVal Session 36-Typing - Numbers-1		2012-07-12 15:15:24.288000
	Edit pad (rev 471)		jeral	cv311	XVal Session 36	1	XVal Session 36-Typing - Numbers-1		2012-07-12 15:15:24.417000
	Edit pad (rev 472)		Kate	cv406	XVal Session 36	1	XVal Session 36-Typing - Numbers-1		2012-07-12 15:15:24.787000
	Edit pad (rev 473)		Kate	cv406	XVal Session 36	1	XVal Session 36-Typing - Numbers-1		2012-07-12 15:15:25.335000
	Edit pad (rev 474)		jeral	cv311	XVal Session 36	1	XVal Session 36-Typing - Numbers-1		2012-07-12 15:15:25.681000
	Edit pad (rev 475)		Kate	cv406	XVal Session 36	1	XVal Session 36-Typing - Numbers-1		2012-07-12 15:15:25.833000
	Edit pad (rev 476)		Bob	cv404	XVal Session 36	1	XVal Session 36-Typing - Numbers-1		2012-07-12 15:15:25.945000
	Edit pad (rev 477)		jeral	cv311	XVal Session 36	1	XVal Session 36-Typing - Numbers-1		2012-07-12 15:15:26.185000
	Edit pad (rev 478)		Bob	cv404	XVal Session 36	1	XVal Session 36-Typing - Numbers-1		2012-07-12 15:15:26.448000
	Edit pad (rev 479)		Kate	cv406	XVal Session 36	1	XVal Session 36-Typing - Numbers-1		2012-07-12 15:15:26.523000
	Edit pad (rev 480)		Bob	cv404	XVal Session 36	1	XVal Session 36-Typing - Numbers-1		2012-07-12 15:15:26.947000
	Edit pad (rev 481)		jeral	cv311	XVal Session 36	1	XVal Session 36-Typing - Numbers-1		2012-07-12 15:15:27.031000
	Edit pad (rev 482)		Bob	cv404	XVal Session 36	1	XVal Session 36-Typing - Numbers-1		2012-07-12 15:15:27.448000
	Edit pad (rev 483)		jeral	cv311	XVal Session 36	1	XVal Session 36-Typing - Numbers-1		2012-07-12 15:15:27.699000
	Edit pad (rev 484)		Kate	cv406	XVal Session 36	1	XVal Session 36-Typing - Numbers-1		2012-07-12 15:15:27.776000
	Edit pad (rev 485)		Bob	cv404	XVal Session 36	1	XVal Session 36-Typing - Numbers-1		2012-07-12 15:15:27.949000
	Edit pad (rev 486)		jeral	cv311	XVal Session 36	1	XVal Session 36-Typing - Numbers-1		2012-07-12 15:15:28.201000
	Edit pad (rev 487)		Bob	cv404	XVal Session 36	1	XVal Session 36-Typing - Numbers-1		2012-07-12 15:15:28.450000
	Edit pad (rev 488)		Xing	cv400	XVal Session 36	1	XVal Session 36-Typing - Numbers-1		2012-07-12 15:15:28.472000
	Edit pad (rev 489)		Kate	cv406	XVal Session 36	1	XVal Session 36-Typing - Numbers-1		2012-07-12 15:15:28.502000
	Edit pad (rev 490)		jeral	cv311	XVal Session 36	1	XVal Session 36-Typing - Numbers-1		2012-07-12 15:15:28.994000
	Edit pad (rev 491)		Xing	cv400	XVal Session 36	1	XVal Session 36-Typing - Numbers-1		2012-07-12 15:15:29.019000
	Edit pad (rev 492)		Bob	cv404	XVal Session 36	1	XVal Session 36-Typing - Numbers-1		2012-07-12 15:15:29.065000
	Edit pad (rev 493)		Kate	cv406	XVal Session 36	1	XVal Session 36-Typing - Numbers-1		2012-07-12 15:15:29.347000
	Edit pad (rev 494)		jeral	cv311	XVal Session 36	1	XVal Session 36-Typing - Numbers-1		2012-07-12 15:15:29.495000
	Edit pad (rev 495)		Kate	cv406	XVal Session 36	1	XVal Session 36-Typing - Numbers-1		2012-07-12 15:15:29.943000
	Edit pad (rev 496)		jeral	cv311	XVal Session 36	1	XVal Session 36-Typing - Numbers-1		2012-07-12 15:15:29.995000
	Edit pad (rev 497)		Kate	cv406	XVal Session 36	1	XVal Session 36-Typing - Numbers-1		2012-07-12 15:15:30.444000
	Edit pad (rev 498)		Xing	cv400	XVal Session 36	1	XVal Session 36-Typing - Numbers-1		2012-07-12 15:15:30.994000
	Edit pad (rev 499)		Kate	cv406	XVal Session 36	1	XVal Session 36-Typing - Numbers-1		2012-07-12 15:15:31.113000
	Edit pad (rev 500)		Xing	cv400	XVal Session 36	1	XVal Session 36-Typing - Numbers-1		2012-07-12 15:15:31.494000
	Edit pad (rev 501)		Bob	cv404	XVal Session 36	1	XVal Session 36-Typing - Numbers-1		2012-07-12 15:15:31.703000
	Edit pad (rev 502)		Kate	cv406	XVal Session 36	1	XVal Session 36-Typing - Numbers-1		2012-07-12 15:15:31.744000
	Edit pad (rev 503)		Bob	cv404	XVal Session 36	1	XVal Session 36-Typing - Numbers-1		2012-07-12 15:15:32.203000
	Edit pad (rev 504)		Kate	cv406	XVal Session 36	1	XVal Session 36-Typing - Numbers-1		2012-07-12 15:15:32.258000
	Edit pad (rev 505)		Bob	cv404	XVal Session 36	1	XVal Session 36-Typing - Numbers-1		2012-07-12 15:15:32.702000
	Edit pad (rev 506)		Kate	cv406	XVal Session 36	1	XVal Session 36-Typing - Numbers-1		2012-07-12 15:15:32.757000
	Edit pad (rev 507)		Bob	cv404	XVal Session 36	1	XVal Session 36-Typing - Numbers-1		2012-07-12 15:15:33.204000
	Edit pad (rev 508)		Kate	cv406	XVal Session 36	1	XVal Session 36-Typing - Numbers-1		2012-07-12 15:15:33.259000
	Edit pad (rev 509)		Bob	cv404	XVal Session 36	1	XVal Session 36-Typing - Numbers-1		2012-07-12 15:15:33.705000
	Edit pad (rev 510)		Kate	cv406	XVal Session 36	1	XVal Session 36-Typing - Numbers-1		2012-07-12 15:15:33.761000
	Edit pad (rev 511)		Kate	cv406	XVal Session 36	1	XVal Session 36-Typing - Numbers-1		2012-07-12 15:15:34.273000
	Edit pad (rev 512)		Bob	cv404	XVal Session 36	1	XVal Session 36-Typing - Numbers-1		2012-07-12 15:15:34.317000
	Edit pad (rev 513)		Kate	cv406	XVal Session 36	1	XVal Session 36-Typing - Numbers-1		2012-07-12 15:15:34.773000
	Edit pad (rev 514)		Kate	cv406	XVal Session 36	1	XVal Session 36-Typing - Numbers-1		2012-07-12 15:15:35.513000
	Edit pad (rev 515)		Kate	cv406	XVal Session 36	1	XVal Session 36-Typing - Numbers-1		2012-07-12 15:15:37.237000
	Edit pad (rev 516)		Xing	cv400	XVal Session 36	1	XVal Session 36-Typing - Numbers-1		2012-07-12 15:15:37.786000
	Edit pad (rev 517)		Kate	cv406	XVal Session 36	1	XVal Session 36-Typing - Numbers-1		2012-07-12 15:15:37.848000
	Edit pad (rev 518)		jeral	cv311	XVal Session 36	1	XVal Session 36-Typing - Numbers-1		2012-07-12 15:15:38.548000
	Edit pad (rev 519)		Xing	cv400	XVal Session 36	1	XVal Session 36-Typing - Numbers-1		2012-07-12 15:15:38.624000
	Edit pad (rev 520)		Kate	cv406	XVal Session 36	1	XVal Session 36-Typing - Numbers-1		2012-07-12 15:15:38.638000
	Edit pad (rev 521)		jeral	cv311	XVal Session 36	1	XVal Session 36-Typing - Numbers-1		2012-07-12 15:15:39.060000
	Edit pad (rev 522)		Kate	cv406	XVal Session 36	1	XVal Session 36-Typing - Numbers-1		2012-07-12 15:15:39.575000
	Edit pad (rev 523)		Xing	cv400	XVal Session 36	1	XVal Session 36-Typing - Numbers-1		2012-07-12 15:15:39.707000
	Edit pad (rev 524)		jeral	cv311	XVal Session 36	1	XVal Session 36-Typing - Numbers-1		2012-07-12 15:15:39.892000
	Edit pad (rev 525)		Bob	cv404	XVal Session 36	1	XVal Session 36-Typing - Numbers-1		2012-07-12 15:15:40.097000
	Edit pad (rev 526)		Xing	cv400	XVal Session 36	1	XVal Session 36-Typing - Numbers-1		2012-07-12 15:15:40.207000
	Edit pad (rev 527)		Kate	cv406	XVal Session 36	1	XVal Session 36-Typing - Numbers-1		2012-07-12 15:15:40.395000
	Edit pad (rev 528)		jeral	cv311	XVal Session 36	1	XVal Session 36-Typing - Numbers-1		2012-07-12 15:15:40.422000
	Edit pad (rev 529)		Xing	cv400	XVal Session 36	1	XVal Session 36-Typing - Numbers-1		2012-07-12 15:15:40.716000
	Edit pad (rev 530)		Kate	cv406	XVal Session 36	1	XVal Session 36-Typing - Numbers-1		2012-07-12 15:15:40.893000
	Edit pad (rev 531)		jeral	cv311	XVal Session 36	1	XVal Session 36-Typing - Numbers-1		2012-07-12 15:15:40.925000
	Edit pad (rev 532)		Kate	cv406	XVal Session 36	1	XVal Session 36-Typing - Numbers-1		2012-07-12 15:15:41.398000
	Edit pad (rev 533)		jeral	cv311	XVal Session 36	1	XVal Session 36-Typing - Numbers-1		2012-07-12 15:15:41.492000
	Edit pad (rev 534)		Kate	cv406	XVal Session 36	1	XVal Session 36-Typing - Numbers-1		2012-07-12 15:15:41.908000
	Edit pad (rev 535)		jeral	cv311	XVal Session 36	1	XVal Session 36-Typing - Numbers-1		2012-07-12 15:15:41.995000
20903	Load Instructions			cv170	XVal Session 36	1	XVal Session 36-Matrix Solving-1	18.111.54.166	2012-07-12 15:15:42
20904	Load Instructions			cv168	XVal Session 36	1	XVal Session 36-Matrix Solving-1	18.111.59.235	2012-07-12 15:15:42
20905	Load Instructions			cv171	XVal Session 36	1	XVal Session 36-Matrix Solving-1	192.54.222.11	2012-07-12 15:15:42
	Edit pad (rev 536)		Bob	cv404	XVal Session 36	1	XVal Session 36-Typing - Numbers-1		2012-07-12 15:15:42.236000
	Edit pad (rev 537)		jeral	cv311	XVal Session 36	1	XVal Session 36-Typing - Numbers-1		2012-07-12 15:15:42.497000
20906	Load Instructions			cv169	XVal Session 36	1	XVal Session 36-Matrix Solving-1	192.54.222.3	2012-07-12 15:15:43
20911	Load Primer			cv169	XVal Session 36	1	XVal Session 36-Matrix Solving-1	192.54.222.3	2012-07-12 15:16:02
20912	Load Primer			cv170	XVal Session 36	1	XVal Session 36-Matrix Solving-1	18.111.54.166	2012-07-12 15:16:02
20913	Load Primer			cv168	XVal Session 36	1	XVal Session 36-Matrix Solving-1	18.111.59.235	2012-07-12 15:16:02
20914	Load Primer			cv171	XVal Session 36	1	XVal Session 36-Matrix Solving-1	192.54.222.11	2012-07-12 15:16:03
20920	Load Workspace			cv168	XVal Session 36	1	XVal Session 36-Matrix Solving-1	18.111.59.235	2012-07-12 15:16:47
20921	Load Workspace			cv171	XVal Session 36	1	XVal Session 36-Matrix Solving-1	192.54.222.11	2012-07-12 15:16:47
20922	Load Workspace			cv169	XVal Session 36	1	XVal Session 36-Matrix Solving-1	192.54.222.3	2012-07-12 15:16:47
20923	Load Workspace			cv170	XVal Session 36	1	XVal Session 36-Matrix Solving-1	18.111.54.166	2012-07-12 15:16:47
20933	Edit Grid	[5,1] :		cv168	XVal Session 36	1	XVal Session 36-Matrix Solving-1	18.111.59.235	2012-07-12 15:17:10
	Chat	did everyone get hte instructions fully?	Bob	cv404	XVal Session 36	1	XVal Session 36-Matrix Solving-1		2012-07-12 15:17:39.267000
	Chat	yea	Xing	cv400	XVal Session 36	1	XVal Session 36-Matrix Solving-1		2012-07-12 15:17:51.270000
20937	Edit Grid	[9,1] :		cv169	XVal Session 36	1	XVal Session 36-Matrix Solving-1	192.54.222.3	2012-07-12 15:17:55
	Chat	wht was the rule? the central shape remains the same AND?	Bob	cv404	XVal Session 36	1	XVal Session 36-Matrix Solving-1		2012-07-12 15:18:08.465000
20947	Edit Grid	[3,1] : 7		cv168	XVal Session 36	1	XVal Session 36-Matrix Solving-1	18.111.59.235	2012-07-12 15:18:24
	Chat	oh, i thought it was just patterns, like, i think that the answer to one is 5	Xing	cv400	XVal Session 36	1	XVal Session 36-Matrix Solving-1		2012-07-12 15:18:46.009000
	Chat	Then choose the answer that completes the puzzle based on the first two lines	jeral	cv311	XVal Session 36	1	XVal Session 36-Matrix Solving-1		2012-07-12 15:18:53.336000
20961	Edit Grid	[1,1] :		cv170	XVal Session 36	1	XVal Session 36-Matrix Solving-1	18.111.54.166	2012-07-12 15:19:36
	Chat	ye	Xing	cv400	XVal Session 36	1	XVal Session 36-Matrix Solving-1		2012-07-12 15:19:41.926000
	Chat	it's 5. because the shape remains the same so we're looking at the lines. each row has lines going to left, right, and straight. row 3 is mi	Bob	cv404	XVal Session 36	1	XVal Session 36-Matrix Solving-1		2012-07-12 15:20:15.094000
20985	Load Instructions			cv169	XVal Session 36	1	XVal Session 36-Detection - Images Trial-1	192.54.222.3	2012-07-12 15:20:17
20986	Load Instructions			cv170	XVal Session 36	1	XVal Session 36-Detection - Images Trial-1	18.111.54.166	2012-07-12 15:20:17
20987	Load Instructions			cv168	XVal Session 36	1	XVal Session 36-Detection - Images Trial-1	18.111.59.235	2012-07-12 15:20:17
20988	Load Instructions			cv171	XVal Session 36	1	XVal Session 36-Detection - Images Trial-1	192.54.222.11	2012-07-12 15:20:17
20989	Load Workspace			cv169	XVal Session 36	1	XVal Session 36-Detection - Images Trial-1	192.54.222.3	2012-07-12 15:20:27
20990	Load Workspace			cv170	XVal Session 36	1	XVal Session 36-Detection - Images Trial-1	18.111.54.166	2012-07-12 15:20:27
20991	Load Workspace			cv168	XVal Session 36	1	XVal Session 36-Detection - Images Trial-1	18.111.59.235	2012-07-12 15:20:28
20992	Load Workspace			cv171	XVal Session 36	1	XVal Session 36-Detection - Images Trial-1	192.54.222.11	2012-07-12 15:20:28
	Chat	Maybe we should each count the frequency of an object?	jeral	cv311	XVal Session 36	1	XVal Session 36-Detection - Images Trial-1		2012-07-12 15:21:00.657000
	Chat	yea	Xing	cv400	XVal Session 36	1	XVal Session 36-Detection - Images Trial-1		2012-07-12 15:21:07.363000
	Chat	22 pine trees	Bob	cv404	XVal Session 36	1	XVal Session 36-Detection - Images Trial-1		2012-07-12 15:21:15.237000
	Chat	and different one's for time's sake	Xing	cv400	XVal Session 36	1	XVal Session 36-Detection - Images Trial-1		2012-07-12 15:21:15.423000
	Chat	i got trees and phones and sneakers	Xing	cv400	XVal Session 36	1	XVal Session 36-Detection - Images Trial-1		2012-07-12 15:21:23.063000
	Chat	I'll count the purple tee shirts, butterflys, computers and sneakers	jeral	cv311	XVal Session 36	1	XVal Session 36-Detection - Images Trial-1		2012-07-12 15:21:36.742000
21013	Load Instructions			cv168	XVal Session 36	1	XVal Session 36-Detection - Strategy-1	18.111.59.235	2012-07-12 15:21:42
21014	Load Instructions			cv171	XVal Session 36	1	XVal Session 36-Detection - Strategy-1	192.54.222.11	2012-07-12 15:21:42
21015	Load Instructions			cv169	XVal Session 36	1	XVal Session 36-Detection - Strategy-1	192.54.222.3	2012-07-12 15:21:43
21016	Load Instructions			cv170	XVal Session 36	1	XVal Session 36-Detection - Strategy-1	18.111.54.166	2012-07-12 15:21:43
21018	Load Workspace			cv170	XVal Session 36	1	XVal Session 36-Detection - Strategy-1	18.111.54.166	2012-07-12 15:22:02
21019	Load Workspace			cv169	XVal Session 36	1	XVal Session 36-Detection - Strategy-1	192.54.222.3	2012-07-12 15:22:02
21020	Load Workspace			cv168	XVal Session 36	1	XVal Session 36-Detection - Strategy-1	18.111.59.235	2012-07-12 15:22:02
21021	Load Workspace			cv171	XVal Session 36	1	XVal Session 36-Detection - Strategy-1	192.54.222.11	2012-07-12 15:22:02
	Chat	i say we just make a good guess	Xing	cv400	XVal Session 36	1	XVal Session 36-Detection - Strategy-1		2012-07-12 15:22:17.701000
	Chat	someone do the assigning, pls	Bob	cv404	XVal Session 36	1	XVal Session 36-Detection - Strategy-1		2012-07-12 15:22:19.190000
	Chat	ok.	Bob	cv404	XVal Session 36	1	XVal Session 36-Detection - Strategy-1		2012-07-12 15:22:28.115000
	Chat	Let's come to a quick consensus once we see the thing	jeral	cv311	XVal Session 36	1	XVal Session 36-Detection - Strategy-1		2012-07-12 15:22:56.790000
	Chat	yea	Xing	cv400	XVal Session 36	1	XVal Session 36-Detection - Strategy-1		2012-07-12 15:23:01.837000
21049	Load Instructions			cv170	XVal Session 36	1	XVal Session 36-Detection - Images 1-1	18.111.54.166	2012-07-12 15:23:02
21050	Load Instructions			cv169	XVal Session 36	1	XVal Session 36-Detection - Images 1-1	192.54.222.3	2012-07-12 15:23:02
21051	Load Instructions			cv168	XVal Session 36	1	XVal Session 36-Detection - Images 1-1	18.111.59.235	2012-07-12 15:23:02
21052	Load Instructions			cv171	XVal Session 36	1	XVal Session 36-Detection - Images 1-1	192.54.222.11	2012-07-12 15:23:03
21060	Load Workspace			cv168	XVal Session 36	1	XVal Session 36-Detection - Images 1-1	18.111.59.235	2012-07-12 15:23:07
21061	Load Workspace			cv171	XVal Session 36	1	XVal Session 36-Detection - Images 1-1	192.54.222.11	2012-07-12 15:23:07
21062	Load Workspace			cv170	XVal Session 36	1	XVal Session 36-Detection - Images 1-1	18.111.54.166	2012-07-12 15:23:07
21063	Load Workspace			cv169	XVal Session 36	1	XVal Session 36-Detection - Images 1-1	192.54.222.3	2012-07-12 15:23:07
	Chat	tomatoes	Bob	cv404	XVal Session 36	1	XVal Session 36-Detection - Images 1-1		2012-07-12 15:23:18.336000
	Chat	knife	jeral	cv311	XVal Session 36	1	XVal Session 36-Detection - Images 1-1		2012-07-12 15:23:23.501000
	Chat	actually yes, knife	Bob	cv404	XVal Session 36	1	XVal Session 36-Detection - Images 1-1		2012-07-12 15:23:34.832000
	Chat	word	Xing	cv400	XVal Session 36	1	XVal Session 36-Detection - Images 1-1		2012-07-12 15:23:46.115000
	Chat	that good with everyone?	Xing	cv400	XVal Session 36	1	XVal Session 36-Detection - Images 1-1		2012-07-12 15:23:58.872000
21088	Edit Grid	[1,1] : knife		cv170	XVal Session 36	1	XVal Session 36-Detection - Images 1-1	18.111.54.166	2012-07-12 15:24:02
	Chat	me yes	Bob	cv404	XVal Session 36	1	XVal Session 36-Detection - Images 1-1		2012-07-12 15:24:05.074000
	Chat	What answer are we agreeing on?	jeral	cv311	XVal Session 36	1	XVal Session 36-Detection - Images 1-1		2012-07-12 15:24:17.433000
21098	Load Instructions			cv170	XVal Session 36	1	XVal Session 36-Detection - Images 2-1	18.111.54.166	2012-07-12 15:24:22
21099	Load Instructions			cv169	XVal Session 36	1	XVal Session 36-Detection - Images 2-1	192.54.222.3	2012-07-12 15:24:22
21100	Load Instructions			cv168	XVal Session 36	1	XVal Session 36-Detection - Images 2-1	18.111.59.235	2012-07-12 15:24:22
21102	Load Instructions			cv171	XVal Session 36	1	XVal Session 36-Detection - Images 2-1	192.54.222.11	2012-07-12 15:24:22
21103	Load Workspace			cv171	XVal Session 36	1	XVal Session 36-Detection - Images 2-1	192.54.222.11	2012-07-12 15:24:27
21104	Load Workspace			cv170	XVal Session 36	1	XVal Session 36-Detection - Images 2-1	18.111.54.166	2012-07-12 15:24:27
21105	Load Workspace			cv169	XVal Session 36	1	XVal Session 36-Detection - Images 2-1	192.54.222.3	2012-07-12 15:24:27
21106	Load Workspace			cv168	XVal Session 36	1	XVal Session 36-Detection - Images 2-1	18.111.59.235	2012-07-12 15:24:27
	Chat	the human head?	Kate	cv406	XVal Session 36	1	XVal Session 36-Detection - Images 2-1		2012-07-12 15:24:39.816000
	Chat	horse	Bob	cv404	XVal Session 36	1	XVal Session 36-Detection - Images 2-1		2012-07-12 15:24:39.896000
	Chat	yea horse	Xing	cv400	XVal Session 36	1	XVal Session 36-Detection - Images 2-1		2012-07-12 15:24:53.999000
	Chat	I think horse	jeral	cv311	XVal Session 36	1	XVal Session 36-Detection - Images 2-1		2012-07-12 15:24:55.608000
	Chat	i can't even find it	Xing	cv400	XVal Session 36	1	XVal Session 36-Detection - Images 2-1		2012-07-12 15:24:59.713000
	Chat	few guitars too	Kate	cv406	XVal Session 36	1	XVal Session 36-Detection - Images 2-1		2012-07-12 15:25:03.857000
21118	Edit Grid	[1,1] : horse		cv170	XVal Session 36	1	XVal Session 36-Detection - Images 2-1	18.111.54.166	2012-07-12 15:25:04
	Chat	do we all agree on horse?	jeral	cv311	XVal Session 36	1	XVal Session 36-Detection - Images 2-1		2012-07-12 15:25:07.191000
	Chat	haha	Bob	cv404	XVal Session 36	1	XVal Session 36-Detection - Images 2-1		2012-07-12 15:25:07.414000
	Chat	ye	Xing	cv400	XVal Session 36	1	XVal Session 36-Detection - Images 2-1		2012-07-12 15:25:12.160000
	Chat	horse for me	Bob	cv404	XVal Session 36	1	XVal Session 36-Detection - Images 2-1		2012-07-12 15:25:12.320000
	Chat	k horse	jeral	cv311	XVal Session 36	1	XVal Session 36-Detection - Images 2-1		2012-07-12 15:25:19.636000
21134	Load Instructions			cv171	XVal Session 36	1	XVal Session 36-Detection - Images 3-1	192.54.222.11	2012-07-12 15:25:42
21135	Load Instructions			cv170	XVal Session 36	1	XVal Session 36-Detection - Images 3-1	18.111.54.166	2012-07-12 15:25:42
21136	Load Instructions			cv169	XVal Session 36	1	XVal Session 36-Detection - Images 3-1	192.54.222.3	2012-07-12 15:25:42
21137	Load Instructions			cv168	XVal Session 36	1	XVal Session 36-Detection - Images 3-1	18.111.59.235	2012-07-12 15:25:42
21138	Load Workspace			cv169	XVal Session 36	1	XVal Session 36-Detection - Images 3-1	192.54.222.3	2012-07-12 15:25:47
21139	Load Workspace			cv168	XVal Session 36	1	XVal Session 36-Detection - Images 3-1	18.111.59.235	2012-07-12 15:25:47
21140	Load Workspace			cv171	XVal Session 36	1	XVal Session 36-Detection - Images 3-1	192.54.222.11	2012-07-12 15:25:47
21141	Load Workspace			cv170	XVal Session 36	1	XVal Session 36-Detection - Images 3-1	18.111.54.166	2012-07-12 15:25:47
	Chat	tomatoes and knives?	jeral	cv311	XVal Session 36	1	XVal Session 36-Detection - Images 3-1		2012-07-12 15:26:05.784000
	Chat	my thoughts exactly	Bob	cv404	XVal Session 36	1	XVal Session 36-Detection - Images 3-1		2012-07-12 15:26:16.928000
	Chat	guitar and knife?	Kate	cv406	XVal Session 36	1	XVal Session 36-Detection - Images 3-1		2012-07-12 15:26:17.056000
	Chat	butterflies and heads?	jeral	cv311	XVal Session 36	1	XVal Session 36-Detection - Images 3-1		2012-07-12 15:26:24.044000
	Chat	all sound good to me	Xing	cv400	XVal Session 36	1	XVal Session 36-Detection - Images 3-1		2012-07-12 15:26:40.634000
	Chat	thats a possibility too	Bob	cv404	XVal Session 36	1	XVal Session 36-Detection - Images 3-1		2012-07-12 15:26:43.886000
	Chat	haha	Bob	cv404	XVal Session 36	1	XVal Session 36-Detection - Images 3-1		2012-07-12 15:26:47.277000
	Chat	whoever feels strongly	Xing	cv400	XVal Session 36	1	XVal Session 36-Detection - Images 3-1		2012-07-12 15:26:54.375000
	Chat	quick!	Xing	cv400	XVal Session 36	1	XVal Session 36-Detection - Images 3-1		2012-07-12 15:26:56.414000
	Chat	we've got 7 secd	Bob	cv404	XVal Session 36	1	XVal Session 36-Detection - Images 3-1		2012-07-12 15:26:57.596000
21172	Edit Grid	[1,1] : tomatoes		cv171	XVal Session 36	1	XVal Session 36-Detection - Images 3-1	192.54.222.11	2012-07-12 15:27:00
21173	Load Instructions			cv170	XVal Session 36	1	XVal Session 36-Detection - Words 1-1	18.111.54.166	2012-07-12 15:27:02
21174	Load Instructions			cv171	XVal Session 36	1	XVal Session 36-Detection - Words 1-1	192.54.222.11	2012-07-12 15:27:02
21175	Load Instructions			cv169	XVal Session 36	1	XVal Session 36-Detection - Words 1-1	192.54.222.3	2012-07-12 15:27:02
21176	Load Instructions			cv168	XVal Session 36	1	XVal Session 36-Detection - Words 1-1	18.111.59.235	2012-07-12 15:27:02
21177	Load Workspace			cv170	XVal Session 36	1	XVal Session 36-Detection - Words 1-1	18.111.54.166	2012-07-12 15:27:07
21178	Load Workspace			cv171	XVal Session 36	1	XVal Session 36-Detection - Words 1-1	192.54.222.11	2012-07-12 15:27:07
[truncated: 1,380 more rows]
